# Supplementary material for: MALDI-TOF MS typing enables the classification of brewing yeasts of the genus Saccharomyces to major beer styles
Source: PLoS One. 2017 Aug 9;12(8):e0181694. doi: 10.1371/journal.pone.0181694 (PMC5549903; doi:10.1371/journal.pone.0181694)
Supplement: S5 File — The directory includes 90 raw files and was zipped to “.zip”; the folder has three strains with 30 spectra per strain; S1 Text explains the raw files with an example and Table 1 represents the yeast strains used within the experiment. (ZIP) [file pone.0181694.s008.zip › 13-15/30262-213-OG-Ale-Ale-YPG-18h-E-E_2015-08-06_2_0_E5_2.dat]

2000.64 7175
2001.06 7292
2001.49 7282
2001.91 7490
2002.33 7263
2002.75 7496
2003.17 7592
2003.60 7304
2004.02 7538
2004.44 7759
2004.86 7376
2005.28 7036
2005.70 7289
2006.13 7532
2006.55 7574
2006.97 7165
2007.39 7138
2007.82 6850
2008.24 7204
2008.66 7290
2009.08 7011
2009.51 6650
2009.93 6751
2010.35 7076
2010.77 7097
2011.20 7169
2011.62 7024
2012.04 7054
2012.46 7071
2012.89 7000
2013.31 6656
2013.73 6434
2014.15 6393
2014.58 6596
2015.00 6554
2015.42 6628
2015.85 6811
2016.27 6838
2016.69 6798
2017.12 6795
2017.54 6890
2017.96 7080
2018.39 7429
2018.81 7523
2019.23 7502
2019.66 7370
2020.08 7341
2020.50 7426
2020.93 7541
2021.35 7376
2021.78 7252
2022.20 7372
2022.62 7372
2023.05 6951
2023.47 6866
2023.89 6784
2024.32 7268
2024.74 7123
2025.17 6568
2025.59 6351
2026.01 6637
2026.44 6700
2026.86 6997
2027.29 6872
2027.71 6527
2028.14 6424
2028.56 6408
2028.99 6683
2029.41 6303
2029.83 6605
2030.26 6473
2030.68 6596
2031.11 6316
2031.53 6214
2031.96 6059
2032.38 6091
2032.81 6540
2033.23 6571
2033.66 6672
2034.08 6403
2034.51 6678
2034.93 6594
2035.36 6973
2035.78 6893
2036.21 6786
2036.63 6887
2037.06 6786
2037.48 6559
2037.91 6749
2038.33 6763
2038.76 6501
2039.19 6879
2039.61 7183
2040.04 7137
2040.46 7099
2040.89 7191
2041.31 7369
2041.74 7081
2042.17 6946
2042.59 6762
2043.02 6653
2043.44 6887
2043.87 6778
2044.30 6540
2044.72 6848
2045.15 6550
2045.57 6600
2046.00 6614
2046.43 6505
2046.85 6811
2047.28 6929
2047.71 6692
2048.13 6563
2048.56 6411
2048.99 6530
2049.41 6732
2049.84 6983
2050.27 6860
2050.69 6759
2051.12 6554
2051.55 6409
2051.97 6223
2052.40 6377
2052.83 6599
2053.25 6680
2053.68 7023
2054.11 6713
2054.54 6680
2054.96 7171
2055.39 6651
2055.82 6402
2056.24 6653
2056.67 6728
2057.10 6489
2057.53 6364
2057.95 6637
2058.38 6667
2058.81 6825
2059.24 6818
2059.66 7064
2060.09 7273
2060.52 7227
2060.95 6929
2061.38 7393
2061.80 7629
2062.23 7179
2062.66 6987
2063.09 7320
2063.52 7453
2063.94 6836
2064.37 6747
2064.80 7003
2065.23 7433
2065.66 7699
2066.09 7274
2066.51 7122
2066.94 7127
2067.37 7055
2067.80 7064
2068.23 7169
2068.66 7085
2069.08 6837
2069.51 6995
2069.94 6746
2070.37 7279
2070.80 7064
2071.23 6971
2071.66 7334
2072.09 7257
2072.52 7155
2072.94 6937
2073.37 6837
2073.80 6736
2074.23 6622
2074.66 6780
2075.09 6833
2075.52 6849
2075.95 7094
2076.38 7021
2076.81 6594
2077.24 6700
2077.67 7305
2078.10 7353
2078.53 7327
2078.96 7427
2079.39 7569
2079.82 7929
2080.25 8171
2080.68 7948
2081.11 7993
2081.54 8391
2081.97 8579
2082.40 8493
2082.83 8178
2083.26 7869
2083.69 7776
2084.12 7126
2084.55 7370
2084.98 7075
2085.41 7180
2085.84 7188
2086.27 7282
2086.70 7012
2087.13 6957
2087.56 6951
2087.99 7445
2088.42 7091
2088.85 7154
2089.28 6960
2089.71 6768
2090.14 7049
2090.57 7256
2091.01 7140
2091.44 6653
2091.87 6394
2092.30 6955
2092.73 7288
2093.16 7276
2093.59 7208
2094.02 7114
2094.45 7123
2094.89 7057
2095.32 7383
2095.75 7233
2096.18 7148
2096.61 7286
2097.04 7274
2097.47 7113
2097.91 7101
2098.34 7162
2098.77 7216
2099.20 7290
2099.63 6996
2100.07 6814
2100.50 6954
2100.93 6969
2101.36 6644
2101.79 6592
2102.23 6538
2102.66 6685
2103.09 6632
2103.52 6702
2103.95 6878
2104.39 6971
2104.82 6958
2105.25 6921
2105.68 6695
2106.12 6447
2106.55 6658
2106.98 6633
2107.41 6594
2107.85 6671
2108.28 6773
2108.71 6987
2109.14 7276
2109.58 7160
2110.01 7353
2110.44 7057
2110.88 7013
2111.31 7004
2111.74 7002
2112.18 7244
2112.61 7094
2113.04 7428
2113.48 7454
2113.91 7069
2114.34 7130
2114.78 7171
2115.21 7169
2115.64 6991
2116.08 6936
2116.51 6967
2116.94 6982
2117.38 6859
2117.81 6973
2118.24 7098
2118.68 7363
2119.11 7257
2119.55 7148
2119.98 7006
2120.41 7329
2120.85 7070
2121.28 7086
2121.72 7047
2122.15 7042
2122.58 7146
2123.02 7312
2123.45 7308
2123.89 7398
2124.32 7248
2124.75 6996
2125.19 6799
2125.62 7099
2126.06 6963
2126.49 6939
2126.93 7016
2127.36 6999
2127.80 7174
2128.23 6982
2128.67 6981
2129.10 6855
2129.54 6988
2129.97 6882
2130.41 6730
2130.84 6479
2131.28 6888
2131.71 6819
2132.15 7023
2132.58 7228
2133.02 7057
2133.45 7145
2133.89 7069
2134.32 7494
2134.76 7558
2135.19 7468
2135.63 7481
2136.06 7316
2136.50 7473
2136.94 7789
2137.37 7857
2137.81 7692
2138.24 7879
2138.68 7660
2139.12 7799
2139.55 7865
2139.99 7916
2140.42 7370
2140.86 7118
2141.30 7030
2141.73 6859
2142.17 6956
2142.60 6710
2143.04 6827
2143.48 6783
2143.91 6743
2144.35 6820
2144.79 6969
2145.22 6561
2145.66 6464
2146.09 6687
2146.53 6553
2146.97 6286
2147.40 6417
2147.84 6893
2148.28 7266
2148.72 7353
2149.15 7358
2149.59 7865
2150.03 7607
2150.46 7987
2150.90 8350
2151.34 8034
2151.77 8003
2152.21 8274
2152.65 8101
2153.09 8311
2153.52 8229
2153.96 7676
2154.40 7579
2154.84 7539
2155.27 7491
2155.71 7178
2156.15 7296
2156.59 7172
2157.02 7065
2157.46 6648
2157.90 6477
2158.34 6894
2158.78 7061
2159.21 6846
2159.65 6822
2160.09 6816
2160.53 7139
2160.97 6725
2161.40 6801
2161.84 6867
2162.28 6739
2162.72 6660
2163.16 7008
2163.59 7334
2164.03 6711
2164.47 6893
2164.91 6749
2165.35 6784
2165.79 6562
2166.23 6712
2166.66 7089
2167.10 7063
2167.54 6950
2167.98 7201
2168.42 6893
2168.86 7015
2169.30 6971
2169.74 7015
2170.18 7413
2170.61 7738
2171.05 7426
2171.49 7246
2171.93 7228
2172.37 7408
2172.81 7460
2173.25 7511
2173.69 7598
2174.13 7481
2174.57 7516
2175.01 7787
2175.45 7763
2175.89 7336
2176.33 7621
2176.77 7831
2177.21 7340
2177.65 7185
2178.09 7631
2178.53 8068
2178.97 8072
2179.41 7844
2179.85 7811
2180.29 7383
2180.73 7880
2181.17 7974
2181.61 7892
2182.05 7381
2182.49 7561
2182.93 7427
2183.37 7152
2183.81 7081
2184.25 6880
2184.69 7240
2185.13 7162
2185.57 6741
2186.01 7004
2186.45 7460
2186.89 7456
2187.33 7597
2187.77 7456
2188.21 7511
2188.65 7633
2189.10 7750
2189.54 7798
2189.98 7823
2190.42 8482
2190.86 7949
2191.30 8172
2191.74 8043
2192.18 7852
2192.62 7726
2193.07 7584
2193.51 7914
2193.95 7752
2194.39 7741
2194.83 7495
2195.27 7551
2195.71 7541
2196.16 7397
2196.60 7204
2197.04 7533
2197.48 7559
2197.92 7927
2198.37 8003
2198.81 7866
2199.25 7562
2199.69 7476
2200.13 7432
2200.58 7731
2201.02 7584
2201.46 7612
2201.90 7192
2202.34 7218
2202.79 7382
2203.23 7210
2203.67 6983
2204.11 7524
2204.56 7364
2205.00 7405
2205.44 7300
2205.88 7538
2206.33 7608
2206.77 7156
2207.21 7774
2207.65 7685
2208.10 7559
2208.54 7942
2208.98 8254
2209.43 7995
2209.87 7746
2210.31 7957
2210.76 8004
2211.20 7933
2211.64 8015
2212.09 7968
2212.53 8274
2212.97 8069
2213.42 7759
2213.86 8116
2214.30 7801
2214.75 7965
2215.19 7812
2215.63 8146
2216.08 7879
2216.52 7865
2216.96 7712
2217.41 7654
2217.85 7483
2218.30 7453
2218.74 7636
2219.18 7483
2219.63 7041
2220.07 7331
2220.52 7400
2220.96 7243
2221.40 7416
2221.85 7623
2222.29 7838
2222.74 7907
2223.18 8387
2223.63 8537
2224.07 8988
2224.51 9071
2224.96 9436
2225.40 10104
2225.85 10006
2226.29 9839
2226.74 9718
2227.18 9678
2227.63 9647
2228.07 9609
2228.52 9358
2228.96 8973
2229.41 8965
2229.85 8666
2230.30 8685
2230.74 8455
2231.19 8145
2231.63 8100
2232.08 8079
2232.52 8200
2232.97 8242
2233.41 8258
2233.86 8423
2234.30 8910
2234.75 8432
2235.20 8452
2235.64 8591
2236.09 8589
2236.53 8691
2236.98 8326
2237.42 8383
2237.87 8354
2238.32 8455
2238.76 8158
2239.21 8177
2239.65 8365
2240.10 8182
2240.55 8164
2240.99 7899
2241.44 8114
2241.88 8313
2242.33 8119
2242.78 7783
2243.22 7693
2243.67 7765
2244.12 7453
2244.56 7446
2245.01 7385
2245.46 7340
2245.90 7357
2246.35 7753
2246.80 7272
2247.24 7199
2247.69 7445
2248.14 7605
2248.58 7574
2249.03 7885
2249.48 7601
2249.92 7629
2250.37 7847
2250.82 7399
2251.27 7400
2251.71 7947
2252.16 7506
2252.61 7654
2253.05 7718
2253.50 7498
2253.95 7649
2254.40 7690
2254.84 7526
2255.29 7632
2255.74 7563
2256.19 7460
2256.64 7686
2257.08 7787
2257.53 7318
2257.98 7035
2258.43 7118
2258.87 7531
2259.32 7367
2259.77 7381
2260.22 7094
2260.67 7658
2261.11 8103
2261.56 8052
2262.01 8181
2262.46 8622
2262.91 9093
2263.36 9377
2263.80 9187
2264.25 8895
2264.70 9109
2265.15 9452
2265.60 9304
2266.05 9108
2266.50 9400
2266.94 10081
2267.39 9924
2267.84 10001
2268.29 9447
2268.74 9840
2269.19 10040
2269.64 9064
2270.09 9560
2270.54 9561
2270.99 9375
2271.43 9602
2271.88 9683
2272.33 9345
2272.78 9195
2273.23 9604
2273.68 9217
2274.13 8876
2274.58 8767
2275.03 8481
2275.48 8463
2275.93 8327
2276.38 8094
2276.83 8206
2277.28 7960
2277.73 8089
2278.18 7624
2278.63 7846
2279.08 8035
2279.53 7933
2279.98 7839
2280.43 8124
2280.88 8063
2281.33 8260
2281.78 8305
2282.23 8519
2282.68 8511
2283.13 8658
2283.58 8764
2284.03 8189
2284.48 7902
2284.93 8030
2285.38 8170
2285.83 8052
2286.28 8092
2286.73 7859
2287.18 7964
2287.63 7994
2288.08 8070
2288.54 7932
2288.99 8546
2289.44 8961
2289.89 9364
2290.34 9849
2290.79 10405
2291.24 10552
2291.69 11083
2292.14 11707
2292.60 12092
2293.05 12527
2293.50 12202
2293.95 11863
2294.40 11825
2294.85 11488
2295.30 11583
2295.76 10980
2296.21 10624
2296.66 10276
2297.11 9366
2297.56 9664
2298.01 9682
2298.47 9069
2298.92 8645
2299.37 8648
2299.82 8590
2300.27 8306
2300.73 8203
2301.18 8258
2301.63 7955
2302.08 8059
2302.53 8202
2302.99 8038
2303.44 8246
2303.89 8194
2304.34 8383
2304.80 8204
2305.25 8502
2305.70 8577
2306.15 8604
2306.61 8853
2307.06 8737
2307.51 8758
2307.96 9095
2308.42 9047
2308.87 9094
2309.32 9558
2309.78 9666
2310.23 9508
2310.68 9785
2311.14 9598
2311.59 9724
2312.04 9799
2312.49 9664
2312.95 9749
2313.40 9424
2313.85 9430
2314.31 9533
2314.76 9080
2315.22 8593
2315.67 8592
2316.12 8510
2316.58 8187
2317.03 8152
2317.48 8318
2317.94 8082
2318.39 8218
2318.84 8259
2319.30 8424
2319.75 8185
2320.21 8182
2320.66 8537
2321.11 9108
2321.57 8604
2322.02 8915
2322.48 8662
2322.93 8717
2323.39 8892
2323.84 8773
2324.29 8829
2324.75 8751
2325.20 8617
2325.66 8929
2326.11 8938
2326.57 8808
2327.02 8768
2327.48 9003
2327.93 9131
2328.39 9418
2328.84 9606
2329.30 9739
2329.75 9230
2330.21 9566
2330.66 10007
2331.12 9794
2331.57 9600
2332.03 9718
2332.48 9941
2332.94 9898
2333.39 9244
2333.85 9050
2334.30 9427
2334.76 9604
2335.21 9076
2335.67 9239
2336.12 9079
2336.58 9143
2337.03 8965
2337.49 8682
2337.95 8980
2338.40 9169
2338.86 9341
2339.31 9780
2339.77 10273
2340.23 10689
2340.68 10586
2341.14 10796
2341.59 11223
2342.05 11344
2342.51 11902
2342.96 11555
2343.42 11362
2343.87 10943
2344.33 10935
2344.79 10882
2345.24 10624
2345.70 11180
2346.16 11339
2346.61 11316
2347.07 11252
2347.53 11194
2347.98 11117
2348.44 10831
2348.90 10618
2349.35 10413
2349.81 10774
2350.27 10296
2350.72 10079
2351.18 9961
2351.64 9775
2352.10 9426
2352.55 9544
2353.01 9303
2353.47 9392
2353.92 8961
2354.38 8568
2354.84 8822
2355.30 8652
2355.75 8686
2356.21 8449
2356.67 8794
2357.13 8762
2357.58 8720
2358.04 8430
2358.50 8649
2358.96 8450
2359.41 8376
2359.87 9036
2360.33 8582
2360.79 8845
2361.25 8902
2361.70 8829
2362.16 8750
2362.62 8977
2363.08 8740
2363.54 9159
2363.99 9163
2364.45 9206
2364.91 9415
2365.37 8860
2365.83 8845
2366.29 9104
2366.75 9169
2367.20 9249
2367.66 9298
2368.12 9186
2368.58 9233
2369.04 9533
2369.50 9279
2369.96 9009
2370.42 9143
2370.87 9376
2371.33 9635
2371.79 8820
2372.25 8292
2372.71 8786
2373.17 8517
2373.63 8468
2374.09 8073
2374.55 8413
2375.01 8387
2375.47 8285
2375.92 8436
2376.38 8507
2376.84 8938
2377.30 8727
2377.76 8394
2378.22 8472
2378.68 8669
2379.14 8928
2379.60 9234
2380.06 9385
2380.52 9527
2380.98 9384
2381.44 9460
2381.90 9079
2382.36 9439
2382.82 9264
2383.28 9327
2383.74 9104
2384.20 9066
2384.66 8980
2385.12 8601
2385.58 8680
2386.04 8410
2386.50 8748
2386.96 8504
2387.42 8061
2387.88 8125
2388.35 8488
2388.81 8576
2389.27 8817
2389.73 8409
2390.19 8246
2390.65 8314
2391.11 8117
2391.57 8027
2392.03 8051
2392.49 8024
2392.95 8023
2393.42 8200
2393.88 8193
2394.34 7848
2394.80 8006
2395.26 8090
2395.72 8131
2396.18 7911
2396.64 8026
2397.11 8228
2397.57 8349
2398.03 8592
2398.49 8255
2398.95 8342
2399.41 8466
2399.88 8405
2400.34 8171
2400.80 8256
2401.26 8220
2401.72 8089
2402.18 8275
2402.65 8548
2403.11 8447
2403.57 8059
2404.03 8434
2404.49 8162
2404.96 8221
2405.42 8735
2405.88 8956
2406.34 8464
2406.81 8441
2407.27 8725
2407.73 8767
2408.19 8699
2408.66 8512
2409.12 8559
2409.58 8422
2410.04 8491
2410.51 8272
2410.97 8090
2411.43 8001
2411.90 7864
2412.36 8262
2412.82 7727
2413.28 7809
2413.75 7836
2414.21 7700
2414.67 8005
2415.14 8104
2415.60 8301
2416.06 8580
2416.53 8721
2416.99 9142
2417.45 9383
2417.92 9304
2418.38 9513
2418.84 9720
2419.31 9776
2419.77 9671
2420.23 9595
2420.70 9777
2421.16 9764
2421.63 9892
2422.09 9511
2422.55 9330
2423.02 9346
2423.48 9132
2423.95 8897
2424.41 8584
2424.87 8805
2425.34 9277
2425.80 9437
2426.27 9433
2426.73 9188
2427.20 9231
2427.66 8968
2428.12 9273
2428.59 9544
2429.05 9695
2429.52 9638
2429.98 9640
2430.45 9172
2430.91 9317
2431.38 9081
2431.84 8756
2432.31 8965
2432.77 8742
2433.24 8997
2433.70 8447
2434.17 8832
2434.63 9010
2435.10 8627
2435.56 8438
2436.03 8593
2436.49 8820
2436.96 8933
2437.42 9105
2437.89 9321
2438.35 9437
2438.82 9685
2439.28 10026
2439.75 10208
2440.21 10799
2440.68 11402
2441.15 11846
2441.61 11950
2442.08 12003
2442.54 11658
2443.01 11569
2443.48 11349
2443.94 10643
2444.41 10528
2444.87 9772
2445.34 9750
2445.81 9471
2446.27 9014
2446.74 8652
2447.20 8364
2447.67 8279
2448.14 8211
2448.60 7960
2449.07 7859
2449.54 7970
2450.00 8058
2450.47 8032
2450.94 8390
2451.40 8302
2451.87 8348
2452.34 8449
2452.80 8095
2453.27 8101
2453.74 8368
2454.20 8210
2454.67 7921
2455.14 7998
2455.60 8243
2456.07 8578
2456.54 8564
2457.01 8512
2457.47 8578
2457.94 8548
2458.41 8641
2458.87 8741
2459.34 8467
2459.81 8782
2460.28 8825
2460.74 8586
2461.21 8573
2461.68 8760
2462.15 8673
2462.62 8709
2463.08 8907
2463.55 9009
2464.02 8909
2464.49 8811
2464.95 8643
2465.42 8666
2465.89 8581
2466.36 8877
2466.83 8942
2467.29 9110
2467.76 8795
2468.23 8888
2468.70 9284
2469.17 9142
2469.64 8727
2470.10 9081
2470.57 8663
2471.04 8538
2471.51 8760
2471.98 8635
2472.45 8704
2472.92 8317
2473.39 8352
2473.85 8273
2474.32 8105
2474.79 8095
2475.26 8328
2475.73 8273
2476.20 7869
2476.67 7987
2477.14 8255
2477.61 8347
2478.08 8607
2478.54 9066
2479.01 9601
2479.48 9922
2479.95 10365
2480.42 10989
2480.89 10606
2481.36 10766
2481.83 10794
2482.30 10641
2482.77 10467
2483.24 9988
2483.71 9756
2484.18 9796
2484.65 9247
2485.12 8908
2485.59 8836
2486.06 8745
2486.53 8481
2487.00 8260
2487.47 8377
2487.94 8191
2488.41 8095
2488.88 8222
2489.35 7953
2489.82 8298
2490.29 8253
2490.76 7637
2491.23 7907
2491.70 8163
2492.17 7965
2492.64 8089
2493.11 8636
2493.58 8395
2494.05 8356
2494.52 8435
2495.00 8501
2495.47 8692
2495.94 8292
2496.41 8444
2496.88 8534
2497.35 9098
2497.82 8536
2498.29 8856
2498.76 8705
2499.23 8598
2499.71 8237
2500.18 8243
2500.65 8198
2501.12 8049
2501.59 8138
2502.06 8002
2502.53 8051
2503.01 7867
2503.48 7827
2503.95 8080
2504.42 8155
2504.89 8337
2505.36 8530
2505.84 8144
2506.31 7985
2506.78 8475
2507.25 8680
2507.72 8693
2508.20 8734
2508.67 8827
2509.14 9212
2509.61 9186
2510.08 9375
2510.56 9592
2511.03 9641
2511.50 10094
2511.97 9693
2512.45 9845
2512.92 9886
2513.39 9777
2513.86 9706
2514.34 9510
2514.81 9391
2515.28 9193
2515.75 9157
2516.23 9156
2516.70 8952
2517.17 9004
2517.65 8913
2518.12 9202
2518.59 9329
2519.07 9124
2519.54 9073
2520.01 9230
2520.48 9057
2520.96 8642
2521.43 8576
2521.90 8625
2522.38 8672
2522.85 8269
2523.32 8335
2523.80 8106
2524.27 8318
2524.75 7956
2525.22 8269
2525.69 8389
2526.17 8653
2526.64 8162
2527.11 8119
2527.59 8561
2528.06 8915
2528.54 8721
2529.01 8641
2529.48 8349
2529.96 8449
2530.43 8858
2530.91 8637
2531.38 8860
2531.85 9104
2532.33 8894
2532.80 8970
2533.28 9027
2533.75 9054
2534.23 9120
2534.70 9059
2535.18 9047
2535.65 9034
2536.12 9284
2536.60 8981
2537.07 9180
2537.55 9065
2538.02 8686
2538.50 8917
2538.97 9061
2539.45 8691
2539.92 8765
2540.40 9044
2540.87 8635
2541.35 8459
2541.82 8737
2542.30 8690
2542.77 8830
2543.25 8980
2543.73 9234
2544.20 8989
2544.68 8767
2545.15 9020
2545.63 9012
2546.10 8759
2546.58 9243
2547.05 9925
2547.53 10039
2548.01 10373
2548.48 10511
2548.96 10497
2549.43 10779
2549.91 11478
2550.39 11335
2550.86 10998
2551.34 10760
2551.81 10998
2552.29 10896
2552.77 10480
2553.24 10899
2553.72 11093
2554.20 11474
2554.67 11585
2555.15 11969
2555.62 11981
2556.10 12627
2556.58 12985
2557.05 13209
2557.53 12910
2558.01 12594
2558.48 12807
2558.96 12561
2559.44 12075
2559.91 11458
2560.39 10808
2560.87 10342
2561.35 9921
2561.82 9429
2562.30 8985
2562.78 8974
2563.25 8621
2563.73 8625
2564.21 8601
2564.69 8568
2565.16 8760
2565.64 8790
2566.12 9021
2566.60 9188
2567.07 8821
2567.55 8390
2568.03 8449
2568.51 8645
2568.98 8414
2569.46 8135
2569.94 8109
2570.42 8584
2570.90 8403
2571.37 8493
2571.85 8673
2572.33 8661
2572.81 8773
2573.29 8600
2573.76 8919
2574.24 8707
2574.72 8532
2575.20 8697
2575.68 8821
2576.16 8851
2576.63 8603
2577.11 8598
2577.59 8360
2578.07 8956
2578.55 8742
2579.03 8515
2579.51 8690
2579.98 8656
2580.46 8665
2580.94 8507
2581.42 8755
2581.90 8858
2582.38 9010
2582.86 8617
2583.34 8662
2583.82 8460
2584.30 8263
2584.77 8455
2585.25 8656
2585.73 8856
2586.21 8887
2586.69 8723
2587.17 8749
2587.65 9064
2588.13 9338
2588.61 9606
2589.09 9592
2589.57 9449
2590.05 9342
2590.53 9008
2591.01 9045
2591.49 9208
2591.97 9053
2592.45 9426
2592.93 9642
2593.41 10192
2593.89 10374
2594.37 10499
2594.85 10762
2595.33 10638
2595.81 10676
2596.29 10926
2596.77 10826
2597.25 10787
2597.73 10841
2598.21 10358
2598.69 9813
2599.17 9682
2599.65 9622
2600.13 9868
2600.61 9527
2601.09 9375
2601.57 9012
2602.06 8751
2602.54 8608
2603.02 8574
2603.50 8081
2603.98 8337
2604.46 8402
2604.94 8046
2605.42 8256
2605.90 8026
2606.38 8021
2606.87 8220
2607.35 8659
2607.83 8534
2608.31 8695
2608.79 9184
2609.27 8667
2609.75 9140
2610.24 10189
2610.72 10045
2611.20 10222
2611.68 10169
2612.16 9830
2612.64 10269
2613.13 10295
2613.61 9988
2614.09 9435
2614.57 9537
2615.05 9743
2615.54 9334
2616.02 8987
2616.50 8761
2616.98 8793
2617.46 8962
2617.95 8481
2618.43 8651
2618.91 8761
2619.39 8499
2619.88 8361
2620.36 8068
2620.84 8085
2621.32 8275
2621.81 8349
2622.29 8522
2622.77 8528
2623.26 8622
2623.74 8467
2624.22 8248
2624.70 8559
2625.19 8611
2625.67 8740
2626.15 8845
2626.64 8850
2627.12 8633
2627.60 8882
2628.09 9379
2628.57 9012
2629.05 8890
2629.54 8942
2630.02 9071
2630.50 8763
2630.99 8707
2631.47 8993
2631.95 9073
2632.44 9213
2632.92 9479
2633.40 9295
2633.89 9445
2634.37 9813
2634.85 9493
2635.34 9341
2635.82 8915
2636.31 8796
2636.79 9097
2637.27 9028
2637.76 8761
2638.24 9028
2638.73 8824
2639.21 8797
2639.70 8845
2640.18 9061
2640.66 8935
2641.15 8853
2641.63 9164
2642.12 9251
2642.60 8916
2643.09 8719
2643.57 8937
2644.06 8492
2644.54 8431
2645.03 8411
2645.51 7985
2646.00 8336
2646.48 8479
2646.97 8087
2647.45 8138
2647.94 8258
2648.42 8427
2648.91 8858
2649.39 8904
2649.88 9080
2650.36 8864
2650.85 8951
2651.33 8995
2651.82 8723
2652.30 8933
2652.79 8716
2653.27 8688
2653.76 9059
2654.24 8907
2654.73 9015
2655.22 8853
2655.70 8682
2656.19 8831
2656.67 8841
2657.16 8546
2657.65 8818
2658.13 8940
2658.62 8361
2659.10 8439
2659.59 8169
2660.08 8146
2660.56 8341
2661.05 8199
2661.53 8531
2662.02 8595
2662.51 8177
2662.99 8398
2663.48 8458
2663.97 8355
2664.45 8423
2664.94 8571
2665.43 8613
2665.91 8791
2666.40 8667
2666.89 8685
2667.37 8652
2667.86 9101
2668.35 9144
2668.83 9087
2669.32 8957
2669.81 8636
2670.29 8783
2670.78 9053
2671.27 9140
2671.76 9262
2672.24 9056
2672.73 9329
2673.22 9724
2673.71 9729
2674.19 9577
2674.68 10271
2675.17 10381
2675.66 10555
2676.14 10649
2676.63 10431
2677.12 10415
2677.61 10221
2678.09 10334
2678.58 10413
2679.07 10565
2679.56 10520
2680.05 10890
2680.53 10864
2681.02 11087
2681.51 11791
2682.00 11928
2682.49 11860
2682.97 12182
2683.46 13006
2683.95 13011
2684.44 13670
2684.93 13826
2685.42 13615
2685.91 13150
2686.39 12647
2686.88 12384
2687.37 12089
2687.86 11749
2688.35 11282
2688.84 10921
2689.33 10969
2689.81 10143
2690.30 9470
2690.79 9632
2691.28 9415
2691.77 9333
2692.26 9077
2692.75 8896
2693.24 9198
2693.73 8659
2694.22 8756
2694.71 9083
2695.20 9066
2695.68 9368
2696.17 9046
2696.66 9124
2697.15 9172
2697.64 9196
2698.13 8912
2698.62 9034
2699.11 9511
2699.60 9321
2700.09 9317
2700.58 9522
2701.07 9971
2701.56 9699
2702.05 9838
2702.54 10041
2703.03 9910
2703.52 9835
2704.01 9595
2704.50 9664
2704.99 9635
2705.48 9672
2705.97 9924
2706.46 9598
2706.95 9559
2707.44 9546
2707.93 9482
2708.42 9208
2708.92 9418
2709.41 9058
2709.90 9423
2710.39 9280
2710.88 9225
2711.37 9579
2711.86 9256
2712.35 8987
2712.84 9164
2713.33 9228
2713.82 9197
2714.31 9529
2714.81 9654
2715.30 9449
2715.79 9052
2716.28 9617
2716.77 9681
2717.26 9363
2717.75 9387
2718.24 9185
2718.74 9290
2719.23 8962
2719.72 9319
2720.21 9310
2720.70 9662
2721.19 9712
2721.69 9915
2722.18 10379
2722.67 10847
2723.16 10799
2723.65 10712
2724.15 11099
2724.64 11239
2725.13 11137
2725.62 11404
2726.11 10584
2726.61 10339
2727.10 10136
2727.59 9830
2728.08 9619
2728.58 9569
2729.07 9178
2729.56 9395
2730.05 9263
2730.55 8792
2731.04 9134
2731.53 9169
2732.02 9236
2732.52 9086
2733.01 8694
2733.50 8814
2733.99 9372
2734.49 9036
2734.98 8893
2735.47 8834
2735.97 9080
2736.46 9103
2736.95 8799
2737.45 8787
2737.94 9131
2738.43 9104
2738.93 9220
2739.42 9349
2739.91 9275
2740.41 8890
2740.90 8842
2741.39 8993
2741.89 8794
2742.38 9068
2742.87 8845
2743.37 8806
2743.86 8612
2744.36 8499
2744.85 8314
2745.34 8616
2745.84 8505
2746.33 8945
2746.82 8644
2747.32 8418
2747.81 8598
2748.31 8771
2748.80 8469
2749.30 8861
2749.79 8774
2750.28 9019
2750.78 8700
2751.27 8682
2751.77 8710
2752.26 8635
2752.76 8687
2753.25 8806
2753.75 8871
2754.24 8945
2754.74 9334
2755.23 9107
2755.72 9076
2756.22 9126
2756.71 9355
2757.21 9226
2757.70 9217
2758.20 9076
2758.69 9068
2759.19 8836
2759.69 9043
2760.18 9156
2760.68 8789
2761.17 9116
2761.67 9254
2762.16 9129
2762.66 9406
2763.15 9649
2763.65 9323
2764.14 9369
2764.64 9317
2765.14 9111
2765.63 8674
2766.13 8865
2766.62 8863
2767.12 8758
2767.61 8643
2768.11 8545
2768.61 8681
2769.10 8779
2769.60 8462
2770.09 8799
2770.59 8644
2771.09 8963
2771.58 8890
2772.08 8901
2772.58 8927
2773.07 8915
2773.57 8891
2774.06 9117
2774.56 9298
2775.06 9733
2775.55 9602
2776.05 9841
2776.55 9953
2777.04 10235
2777.54 10322
2778.04 10391
2778.54 10009
2779.03 9997
2779.53 10177
2780.03 9823
2780.52 9651
2781.02 9388
2781.52 9625
2782.01 9792
2782.51 9857
2783.01 9425
2783.51 8969
2784.00 9055
2784.50 9127
2785.00 9175
2785.50 9008
2785.99 9165
2786.49 9057
2786.99 8982
2787.49 8961
2787.98 9304
2788.48 9342
2788.98 9037
2789.48 8969
2789.98 9026
2790.47 9252
2790.97 9472
2791.47 9056
2791.97 8897
2792.47 9303
2792.96 9249
2793.46 9149
2793.96 9051
2794.46 9438
2794.96 10014
2795.46 10189
2795.95 10706
2796.45 11152
2796.95 12163
2797.45 12641
2797.95 13138
2798.45 13142
2798.95 12960
2799.44 13732
2799.94 13594
2800.44 13030
2800.94 12501
2801.44 12011
2801.94 11645
2802.44 10826
2802.94 10928
2803.44 10847
2803.93 10762
2804.43 10421
2804.93 10407
2805.43 10679
2805.93 10857
2806.43 11404
2806.93 11984
2807.43 12634
2807.93 12960
2808.43 13758
2808.93 14226
2809.43 14998
2809.93 15346
2810.43 14784
2810.93 14787
2811.43 15290
2811.93 14447
2812.43 14024
2812.93 13432
2813.43 11974
2813.93 11321
2814.43 11243
2814.93 11069
2815.43 11172
2815.93 10624
2816.43 10295
2816.93 10214
2817.43 10436
2817.93 9826
2818.43 10135
2818.93 10382
2819.43 10263
2819.93 10333
2820.43 10742
2820.93 10819
2821.43 10473
2821.93 10228
2822.43 10236
2822.94 10087
2823.44 10198
2823.94 10135
2824.44 9995
2824.94 9888
2825.44 9906
2825.94 9866
2826.44 9962
2826.94 10057
2827.44 9594
2827.95 9913
2828.45 9987
2828.95 9765
2829.45 9421
2829.95 9921
2830.45 9653
2830.95 9334
2831.46 9213
2831.96 9506
2832.46 9769
2832.96 9515
2833.46 9929
2833.97 10041
2834.47 9992
2834.97 10172
2835.47 10024
2835.97 9979
2836.47 10425
2836.98 10853
2837.48 10675
2837.98 10368
2838.48 10696
2838.99 11096
2839.49 10723
2839.99 10778
2840.49 10591
2841.00 10452
2841.50 10476
2842.00 10332
2842.50 10325
2843.01 10040
2843.51 9993
2844.01 9919
2844.51 10395
2845.02 10040
2845.52 10233
2846.02 10301
2846.52 10275
2847.03 10758
2847.53 10696
2848.03 11275
2848.54 10966
2849.04 11071
2849.54 11185
2850.05 10584
2850.55 10574
2851.05 10524
2851.56 10468
2852.06 10675
2852.56 9898
2853.07 9581
2853.57 9457
2854.07 9687
2854.58 9668
2855.08 9377
2855.59 9489
2856.09 9629
2856.59 9444
2857.10 9950
2857.60 9484
2858.10 9421
2858.61 9935
2859.11 9497
2859.62 9907
2860.12 9496
2860.63 9122
2861.13 9575
2861.63 9795
2862.14 9567
2862.64 9422
2863.15 9020
2863.65 9440
2864.16 9266
2864.66 9248
2865.16 9339
2865.67 9195
2866.17 8960
2866.68 8836
2867.18 8859
2867.69 8709
2868.19 9116
2868.70 8791
2869.20 8800
2869.71 9097
2870.21 9270
2870.72 8966
2871.22 9342
2871.73 9299
2872.23 9584
2872.74 9629
2873.24 9778
2873.75 9823
2874.25 10085
2874.76 9965
2875.27 10064
2875.77 9993
2876.28 10086
2876.78 10281
2877.29 10439
2877.79 10027
2878.30 10251
2878.81 10583
2879.31 10523
2879.82 10483
2880.32 10565
2880.83 11170
2881.33 11451
2881.84 11561
2882.35 12231
2882.85 12435
2883.36 13092
2883.87 13069
2884.37 13086
2884.88 12612
2885.38 12806
2885.89 12952
2886.40 13461
2886.90 13595
2887.41 13742
2887.92 13690
2888.42 13612
2888.93 13762
2889.44 13681
2889.94 13486
2890.45 13236
2890.96 12752
2891.46 11851
2891.97 11420
2892.48 11196
2892.98 10837
2893.49 10341
2894.00 10065
2894.51 10448
2895.01 10025
2895.52 9928
2896.03 9972
2896.54 9760
2897.04 10341
2897.55 10056
2898.06 10401
2898.57 10239
2899.07 10427
2899.58 10248
2900.09 10282
2900.60 10225
2901.10 10356
2901.61 10208
2902.12 10455
2902.63 10366
2903.13 10357
2903.64 10958
2904.15 11143
2904.66 11307
2905.17 10862
2905.68 10919
2906.18 11417
2906.69 11305
2907.20 11298
2907.71 11606
2908.22 11460
2908.72 11409
2909.23 11459
2909.74 11105
2910.25 10755
2910.76 10443
2911.27 10302
2911.78 10852
2912.28 11015
2912.79 10588
2913.30 10547
2913.81 10809
2914.32 10664
2914.83 11089
2915.34 10986
2915.85 11340
2916.36 11508
2916.87 11367
2917.37 11605
2917.88 11597
2918.39 11459
2918.90 11729
2919.41 11767
2919.92 12209
2920.43 11708
2920.94 11803
2921.45 12321
2921.96 12270
2922.47 11946
2922.98 12308
2923.49 12847
2924.00 13993
2924.51 14369
2925.02 14355
2925.53 15041
2926.04 15568
2926.55 16201
2927.06 16382
2927.57 15964
2928.08 16153
2928.59 15517
2929.10 14865
2929.61 13907
2930.12 12943
2930.63 12089
2931.14 11381
2931.65 10670
2932.16 10510
2932.67 10567
2933.18 10021
2933.69 9770
2934.20 9781
2934.71 9849
2935.22 9766
2935.73 9943
2936.24 9639
2936.76 9499
2937.27 9590
2937.78 9780
2938.29 10196
2938.80 10228
2939.31 9836
2939.82 9592
2940.33 9788
2940.84 9961
2941.36 10149
2941.87 10001
2942.38 10311
2942.89 10120
2943.40 10231
2943.91 10409
2944.42 10870
2944.94 10797
2945.45 10742
2945.96 11283
2946.47 11380
2946.98 11441
2947.49 11588
2948.01 11549
2948.52 11544
2949.03 11411
2949.54 11310
2950.05 11394
2950.57 11117
2951.08 10442
2951.59 10666
2952.10 10668
2952.61 10516
2953.13 10309
2953.64 10433
2954.15 10370
2954.66 10486
2955.18 10522
2955.69 10501
2956.20 10733
2956.71 10535
2957.23 10333
2957.74 10665
2958.25 10563
2958.76 10725
2959.28 10410
2959.79 10708
2960.30 10872
2960.82 11371
2961.33 11430
2961.84 11829
2962.36 11713
2962.87 11709
2963.38 12241
2963.89 12273
2964.41 12306
2964.92 12042
2965.43 11602
2965.95 11652
2966.46 11178
2966.97 11002
2967.49 10429
2968.00 10268
2968.52 10433
2969.03 9694
2969.54 9670
2970.06 9837
2970.57 9369
2971.08 9112
2971.60 9343
2972.11 9143
2972.63 9468
2973.14 9123
2973.65 9810
2974.17 9604
2974.68 9749
2975.20 9848
2975.71 9818
2976.23 9770
2976.74 9797
2977.25 9591
2977.77 10003
2978.28 9941
2978.80 10003
2979.31 9949
2979.83 9709
2980.34 9850
2980.86 9734
2981.37 9756
2981.89 10053
2982.40 10111
2982.91 10288
2983.43 10186
2983.94 10350
2984.46 10873
2984.97 10950
2985.49 10986
2986.00 10672
2986.52 10473
2987.04 10246
2987.55 10636
2988.07 10775
2988.58 10485
2989.10 10229
2989.61 10670
2990.13 10777
2990.64 10515
2991.16 10445
2991.67 10920
2992.19 11028
2992.71 11186
2993.22 11596
2993.74 11245
2994.25 11404
2994.77 11543
2995.28 11387
2995.80 11778
2996.32 12034
2996.83 12237
2997.35 11817
2997.87 12196
2998.38 12569
2998.90 13045
2999.41 12618
2999.93 12503
3000.45 12997
3000.96 13095
3001.48 12882
3002.00 12651
3002.51 12494
3003.03 12583
3003.55 12661
3004.06 12500
3004.58 12300
3005.10 12177
3005.61 12155
3006.13 12355
3006.65 12053
3007.16 12210
3007.68 11514
3008.20 11446
3008.71 11289
3009.23 11131
3009.75 10657
3010.27 10207
3010.78 9879
3011.30 10258
3011.82 9827
3012.34 9703
3012.85 9591
3013.37 9529
3013.89 9813
3014.41 9736
3014.92 10019
3015.44 9794
3015.96 9481
3016.48 9911
3016.99 9914
3017.51 10031
3018.03 10153
3018.55 10731
3019.07 11214
3019.58 11086
3020.10 10971
3020.62 10795
3021.14 10542
3021.66 10789
3022.17 10671
3022.69 11137
3023.21 11122
3023.73 11135
3024.25 11700
3024.77 11794
3025.28 11504
3025.80 11911
3026.32 11871
3026.84 11492
3027.36 11948
3027.88 11479
3028.40 11331
3028.92 11368
3029.43 10842
3029.95 10769
3030.47 10613
3030.99 10370
3031.51 10705
3032.03 10496
3032.55 10509
3033.07 10759
3033.59 11112
3034.11 11227
3034.63 11479
3035.15 11748
3035.66 12109
3036.18 11736
3036.70 12462
3037.22 12373
3037.74 12370
3038.26 12792
3038.78 12148
3039.30 12314
3039.82 11812
3040.34 11564
3040.86 11144
3041.38 10937
3041.90 10748
3042.42 10261
3042.94 10117
3043.46 10169
3043.98 9716
3044.50 9682
3045.02 9806
3045.54 9347
3046.06 9481
3046.58 9554
3047.10 9550
3047.62 9321
3048.14 9550
3048.66 9536
3049.18 9906
3049.71 9797
3050.23 9495
3050.75 9560
3051.27 9546
3051.79 9582
3052.31 9545
3052.83 9513
3053.35 9941
3053.87 9797
3054.39 9465
3054.91 9761
3055.43 9940
3055.96 10215
3056.48 9966
3057.00 10313
3057.52 10154
3058.04 10277
3058.56 9884
3059.08 10033
3059.61 10363
3060.13 10090
3060.65 10061
3061.17 10188
3061.69 10141
3062.21 9854
3062.73 10370
3063.26 10336
3063.78 9980
3064.30 10397
3064.82 10292
3065.34 10842
3065.87 10796
3066.39 10634
3066.91 10357
3067.43 10505
3067.95 10250
3068.48 9904
3069.00 10203
3069.52 10649
3070.04 10223
3070.57 10027
3071.09 10279
3071.61 10425
3072.13 9915
3072.66 9771
3073.18 9983
3073.70 10419
3074.22 10838
3074.75 10805
3075.27 11106
3075.79 11423
3076.32 11369
3076.84 11671
3077.36 11549
3077.88 11403
3078.41 11656
3078.93 11613
3079.45 11854
3079.98 11803
3080.50 11670
3081.02 11682
3081.55 11805
3082.07 11576
3082.59 11525
3083.12 11291
3083.64 11626
3084.16 11071
3084.69 10851
3085.21 11196
3085.73 11170
3086.26 10446
3086.78 11057
3087.31 10515
3087.83 10387
3088.35 10475
3088.88 10395
3089.40 10416
3089.93 10498
3090.45 10995
3090.97 10695
3091.50 10219
3092.02 10152
3092.55 10602
3093.07 10259
3093.60 10127
3094.12 10568
3094.64 10698
3095.17 10573
3095.69 10639
3096.22 10615
3096.74 10697
3097.27 11418
3097.79 11421
3098.32 11612
3098.84 11485
3099.37 11808
3099.89 11782
3100.42 11934
3100.94 12643
3101.47 13162
3101.99 13902
3102.52 15551
3103.04 16124
3103.57 17052
3104.09 18103
3104.62 18827
3105.14 18845
3105.67 18198
3106.19 18087
3106.72 16792
3107.24 15175
3107.77 14270
3108.29 13676
3108.82 13042
3109.35 12538
3109.87 11478
3110.40 11417
3110.92 11563
3111.45 11767
3111.98 11957
3112.50 11796
3113.03 11832
3113.55 11385
3114.08 11546
3114.61 11965
3115.13 11841
3115.66 11384
3116.18 11191
3116.71 10460
3117.24 10508
3117.76 10436
3118.29 10155
3118.82 10212
3119.34 10213
3119.87 9904
3120.40 10493
3120.92 10650
3121.45 10593
3121.98 10683
3122.50 10848
3123.03 11113
3123.56 10867
3124.08 10741
3124.61 10948
3125.14 10653
3125.66 10778
3126.19 10544
3126.72 10629
3127.25 10248
3127.77 10597
3128.30 10987
3128.83 10398
3129.36 10139
3129.88 10283
3130.41 10032
3130.94 10118
3131.46 10310
3131.99 10412
3132.52 10186
3133.05 9869
3133.58 10534
3134.10 9874
3134.63 9873
3135.16 10076
3135.69 10104
3136.21 9797
3136.74 9537
3137.27 9999
3137.80 10078
3138.33 10244
3138.86 9974
3139.38 10309
3139.91 9797
3140.44 9809
3140.97 10390
3141.50 9867
3142.03 9802
3142.55 9597
3143.08 9332
3143.61 9716
3144.14 9669
3144.67 9577
3145.20 9474
3145.73 9830
3146.25 10040
3146.78 10212
3147.31 10240
3147.84 10075
3148.37 10400
3148.90 10739
3149.43 10756
3149.96 10830
3150.49 11022
3151.02 11152
3151.54 11512
3152.07 10986
3152.60 10948
3153.13 10799
3153.66 10439
3154.19 10452
3154.72 10502
3155.25 10544
3155.78 9777
3156.31 9732
3156.84 9906
3157.37 9848
3157.90 9757
3158.43 10191
3158.96 10222
3159.49 10258
3160.02 10192
3160.55 9949
3161.08 9704
3161.61 9734
3162.14 9359
3162.67 9354
3163.20 9450
3163.73 9517
3164.26 9382
3164.79 9381
3165.32 9611
3165.85 9698
3166.38 9123
3166.91 9467
3167.44 9723
3167.97 9734
3168.50 9930
3169.03 10013
3169.57 9442
3170.10 9703
3170.63 9750
3171.16 9997
3171.69 9512
3172.22 9356
3172.75 9538
3173.28 9567
3173.81 9460
3174.34 9409
3174.88 9511
3175.41 9606
3175.94 9472
3176.47 9349
3177.00 9515
3177.53 9662
3178.06 9331
3178.60 9451
3179.13 9485
3179.66 9203
3180.19 9575
3180.72 10004
3181.25 9542
3181.79 9304
3182.32 9689
3182.85 9390
3183.38 9642
3183.91 9392
3184.44 9421
3184.98 9239
3185.51 9765
3186.04 9524
3186.57 9506
3187.11 9853
3187.64 9999
3188.17 9759
3188.70 9709
3189.24 9731
3189.77 9850
3190.30 9821
3190.83 9493
3191.37 9830
3191.90 10057
3192.43 9564
3192.96 9291
3193.50 9339
3194.03 9261
3194.56 9485
3195.09 9233
3195.63 9825
3196.16 9393
3196.69 9290
3197.23 9546
3197.76 9716
3198.29 9366
3198.83 9783
3199.36 9920
3199.89 9958
3200.43 9771
3200.96 9621
3201.49 10052
3202.03 10304
3202.56 10614
3203.09 10664
3203.63 10712
3204.16 10833
3204.69 10962
3205.23 11007
3205.76 10914
3206.30 11080
3206.83 10673
3207.36 10627
3207.90 10669
3208.43 10497
3208.97 10606
3209.50 10898
3210.03 10578
3210.57 10978
3211.10 10914
3211.64 10791
3212.17 11186
3212.70 10744
3213.24 10682
3213.77 10818
3214.31 11096
3214.84 10871
3215.38 10655
3215.91 10313
3216.45 10128
3216.98 10169
3217.52 10182
3218.05 10319
3218.59 9858
3219.12 10261
3219.66 10205
3220.19 10020
3220.73 10148
3221.26 10074
3221.80 10374
3222.33 9950
3222.87 10035
3223.40 10602
3223.94 10689
3224.47 10517
3225.01 10668
3225.54 10726
3226.08 11045
3226.61 11145
3227.15 10933
3227.69 11055
3228.22 10906
3228.76 10814
3229.29 10826
3229.83 10734
3230.36 10329
3230.90 10363
3231.44 10233
3231.97 9980
3232.51 9811
3233.04 9881
3233.58 10023
3234.12 9941
3234.65 10173
3235.19 10366
3235.72 10210
3236.26 10329
3236.80 10067
3237.33 10313
3237.87 10786
3238.41 10798
3238.94 10964
3239.48 10970
3240.02 11217
3240.55 10976
3241.09 11344
3241.63 11081
3242.16 10962
3242.70 11984
3243.24 11251
3243.77 10888
3244.31 10649
3244.85 10758
3245.39 10604
3245.92 10701
3246.46 10436
3247.00 10628
3247.53 10323
3248.07 10635
3248.61 10856
3249.15 10628
3249.68 10410
3250.22 10375
3250.76 10433
3251.30 10612
3251.83 10809
3252.37 10797
3252.91 10597
3253.45 10577
3253.98 10340
3254.52 10427
3255.06 10775
3255.60 10828
3256.14 10450
3256.67 10778
3257.21 11393
3257.75 11142
3258.29 11133
3258.83 11599
3259.37 11671
3259.90 11668
3260.44 12368
3260.98 12845
3261.52 13508
3262.06 13102
3262.60 13206
3263.13 13393
3263.67 13385
3264.21 13875
3264.75 13510
3265.29 13502
3265.83 13679
3266.37 13631
3266.91 13863
3267.44 14145
3267.98 14278
3268.52 14572
3269.06 14626
3269.60 14127
3270.14 13934
3270.68 13818
3271.22 13168
3271.76 12526
3272.30 12220
3272.84 11490
3273.38 11290
3273.91 11577
3274.45 11131
3274.99 11338
3275.53 10950
3276.07 11189
3276.61 11666
3277.15 12223
3277.69 12022
3278.23 12241
3278.77 12216
3279.31 12344
3279.85 12586
3280.39 12836
3280.93 12888
3281.47 12843
3282.01 12767
3282.55 12814
3283.09 12870
3283.63 12217
3284.17 12200
3284.71 12417
3285.25 12403
3285.79 12381
3286.33 12534
3286.87 12578
3287.42 12806
3287.96 12997
3288.50 12789
3289.04 13098
3289.58 12851
3290.12 12494
3290.66 12562
3291.20 12499
3291.74 12717
3292.28 12642
3292.82 13281
3293.36 13505
3293.91 14074
3294.45 14703
3294.99 14892
3295.53 15440
3296.07 16103
3296.61 16271
3297.15 16570
3297.69 16462
3298.24 16671
3298.78 16217
3299.32 15557
3299.86 15209
3300.40 14637
3300.94 14165
3301.49 13855
3302.03 13390
3302.57 12990
3303.11 12693
3303.65 12856
3304.19 12755
3304.74 12641
3305.28 12741
3305.82 12528
3306.36 12725
3306.90 12360
3307.45 12525
3307.99 12185
3308.53 12066
3309.07 12083
3309.62 11836
3310.16 11701
3310.70 12078
3311.24 11851
3311.79 11950
3312.33 11654
3312.87 12058
3313.41 12126
3313.96 12333
3314.50 12593
3315.04 12546
3315.59 12949
3316.13 13088
3316.67 13367
3317.21 13212
3317.76 13552
3318.30 13774
3318.84 13981
3319.39 14103
3319.93 14149
3320.47 14471
3321.02 14855
3321.56 14711
3322.10 15027
3322.65 15414
3323.19 15743
3323.73 15749
3324.28 15747
3324.82 15561
3325.36 15496
3325.91 15571
3326.45 15027
3327.00 14819
3327.54 14463
3328.08 14052
3328.63 13849
3329.17 13823
3329.72 14063
3330.26 13598
3330.80 13811
3331.35 14515
3331.89 15348
3332.44 16211
3332.98 17659
3333.53 19621
3334.07 22495
3334.61 25771
3335.16 28606
3335.70 31510
3336.25 33712
3336.79 35028
3337.34 36217
3337.88 36830
3338.43 36850
3338.97 35580
3339.52 34448
3340.06 31802
3340.61 30013
3341.15 27171
3341.70 24513
3342.24 21976
3342.79 19729
3343.33 17595
3343.88 15793
3344.42 14783
3344.97 14297
3345.51 13797
3346.06 13475
3346.60 12812
3347.15 12824
3347.69 12894
3348.24 12461
3348.78 12649
3349.33 12976
3349.88 13132
3350.42 13241
3350.97 13423
3351.51 13689
3352.06 13919
3352.61 13948
3353.15 13776
3353.70 14013
3354.24 14046
3354.79 14045
3355.34 14172
3355.88 14260
3356.43 13878
3356.97 13548
3357.52 13863
3358.07 13793
3358.61 13350
3359.16 12958
3359.71 12686
3360.25 12576
3360.80 12180
3361.35 12043
3361.89 12256
3362.44 12156
3362.99 11891
3363.53 11825
3364.08 12062
3364.63 11926
3365.17 11911
3365.72 11799
3366.27 11658
3366.81 12089
3367.36 12081
3367.91 12435
3368.46 12431
3369.00 12557
3369.55 12565
3370.10 12648
3370.64 12894
3371.19 12770
3371.74 13048
3372.29 13660
3372.83 14350
3373.38 15282
3373.93 16297
3374.48 16344
3375.03 16792
3375.57 17163
3376.12 17101
3376.67 17450
3377.22 16853
3377.76 16349
3378.31 15895
3378.86 14923
3379.41 14011
3379.96 13121
3380.50 12449
3381.05 11778
3381.60 11698
3382.15 11520
3382.70 11337
3383.25 11792
3383.79 11406
3384.34 11143
3384.89 11186
3385.44 11286
3385.99 11352
3386.54 11396
3387.09 11180
3387.64 11163
3388.18 11306
3388.73 11053
3389.28 10850
3389.83 11504
3390.38 11014
3390.93 10833
3391.48 11024
3392.03 10994
3392.58 11104
3393.13 11163
3393.67 11089
3394.22 10876
3394.77 11052
3395.32 10697
3395.87 10802
3396.42 10703
3396.97 10678
3397.52 10674
3398.07 10487
3398.62 10303
3399.17 10393
3399.72 9986
3400.27 9807
3400.82 9943
3401.37 9621
3401.92 9718
3402.47 9877
3403.02 9687
3403.57 9433
3404.12 9651
3404.67 9734
3405.22 9499
3405.77 9298
3406.32 9580
3406.87 9755
3407.42 9905
3407.97 9435
3408.52 9557
3409.07 9915
3409.62 10027
3410.17 10055
3410.72 9872
3411.27 10614
3411.82 10908
3412.38 11096
3412.93 11541
3413.48 11545
3414.03 11491
3414.58 11475
3415.13 11203
3415.68 10799
3416.23 10895
3416.78 10625
3417.33 10493
3417.89 10197
3418.44 9715
3418.99 9631
3419.54 9504
3420.09 9343
3420.64 9350
3421.19 9101
3421.74 9355
3422.30 9433
3422.85 9187
3423.40 9457
3423.95 9723
3424.50 9925
3425.05 9644
3425.61 9579
3426.16 9466
3426.71 9728
3427.26 9695
3427.81 9509
3428.37 9432
3428.92 9355
3429.47 9835
3430.02 10099
3430.58 9632
3431.13 9437
3431.68 9422
3432.23 9298
3432.78 9672
3433.34 9452
3433.89 9887
3434.44 9585
3434.99 9444
3435.55 9487
3436.10 9751
3436.65 9661
3437.21 9473
3437.76 9303
3438.31 9311
3438.86 9482
3439.42 9278
3439.97 9257
3440.52 9621
3441.08 9753
3441.63 9575
3442.18 9550
3442.74 9924
3443.29 9803
3443.84 9528
3444.40 9553
3444.95 9464
3445.50 9398
3446.06 9726
3446.61 9486
3447.16 9237
3447.72 9175
3448.27 9201
3448.82 9025
3449.38 8973
3449.93 9073
3450.48 8879
3451.04 8793
3451.59 8870
3452.15 9184
3452.70 8857
3453.25 9063
3453.81 8775
3454.36 8878
3454.92 8640
3455.47 8577
3456.03 8819
3456.58 9274
3457.13 8820
3457.69 8938
3458.24 8938
3458.80 9050
3459.35 8947
3459.91 8861
3460.46 8734
3461.02 9042
3461.57 9142
3462.13 8887
3462.68 9040
3463.24 9290
3463.79 9162
3464.34 8984
3464.90 9117
3465.46 9341
3466.01 9218
3466.57 9071
3467.12 9276
3467.68 9607
3468.23 9531
3468.79 9192
3469.34 9308
3469.90 9815
3470.45 9825
3471.01 9806
3471.56 9875
3472.12 9973
3472.67 9797
3473.23 9720
3473.79 9823
3474.34 9989
3474.90 10053
3475.45 9798
3476.01 9736
3476.56 9598
3477.12 9795
3477.68 9514
3478.23 9958
3478.79 10157
3479.35 10396
3479.90 10317
3480.46 10518
3481.01 10511
3481.57 10572
3482.13 10805
3482.68 10899
3483.24 10936
3483.80 10869
3484.35 10736
3484.91 10880
3485.47 11010
3486.02 11142
3486.58 11215
3487.14 10885
3487.69 10923
3488.25 10977
3488.81 10611
3489.36 11124
3489.92 12015
3490.48 12319
3491.03 13172
3491.59 14207
3492.15 15072
3492.71 16037
3493.26 17217
3493.82 17674
3494.38 17949
3494.94 17535
3495.49 17230
3496.05 16094
3496.61 14638
3497.17 14391
3497.72 13901
3498.28 13048
3498.84 12804
3499.40 12624
3499.95 13717
3500.51 14223
3501.07 14350
3501.63 14472
3502.19 15012
3502.74 14528
3503.30 15443
3503.86 15722
3504.42 16147
3504.98 16346
3505.53 16897
3506.09 17791
3506.65 17850
3507.21 17758
3507.77 17945
3508.33 17127
3508.88 16218
3509.44 15501
3510.00 15273
3510.56 14419
3511.12 13393
3511.68 13308
3512.24 12703
3512.80 12720
3513.35 12382
3513.91 11787
3514.47 11230
3515.03 10662
3515.59 10539
3516.15 10570
3516.71 10170
3517.27 10193
3517.83 10121
3518.39 10003
3518.95 10075
3519.50 10406
3520.06 10469
3520.62 10520
3521.18 10729
3521.74 10669
3522.30 10666
3522.86 10868
3523.42 10718
3523.98 10832
3524.54 11048
3525.10 11090
3525.66 10998
3526.22 10799
3526.78 10530
3527.34 10418
3527.90 10963
3528.46 10552
3529.02 10248
3529.58 10156
3530.14 10300
3530.70 10159
3531.26 9892
3531.82 9968
3532.38 10196
3532.94 9934
3533.50 10178
3534.06 10467
3534.62 9900
3535.18 10268
3535.75 10189
3536.31 10490
3536.87 10374
3537.43 10571
3537.99 10910
3538.55 11261
3539.11 10967
3539.67 11002
3540.23 11073
3540.79 10841
3541.35 11317
3541.92 11454
3542.48 11296
3543.04 11821
3543.60 12155
3544.16 12312
3544.72 11848
3545.28 12301
3545.84 12185
3546.41 11916
3546.97 11309
3547.53 10922
3548.09 10910
3548.65 10457
3549.21 10029
3549.78 10156
3550.34 9827
3550.90 9639
3551.46 9627
3552.02 9807
3552.59 9795
3553.15 9217
3553.71 9412
3554.27 9673
3554.83 9567
3555.40 9789
3555.96 9925
3556.52 9930
3557.08 9878
3557.65 9900
3558.21 10083
3558.77 9514
3559.33 9637
3559.90 9616
3560.46 9734
3561.02 9816
3561.58 9891
3562.15 9767
3562.71 9966
3563.27 10020
3563.83 9392
3564.40 9315
3564.96 9548
3565.52 9768
3566.09 9613
3566.65 9634
3567.21 9472
3567.78 9134
3568.34 9135
3568.90 9222
3569.47 9552
3570.03 9449
3570.59 9653
3571.16 9314
3571.72 8993
3572.28 9457
3572.85 9312
3573.41 9088
3573.97 9344
3574.54 9566
3575.10 9655
3575.66 9780
3576.23 9465
3576.79 9588
3577.36 9515
3577.92 9834
3578.48 10006
3579.05 9721
3579.61 9710
3580.18 9845
3580.74 10084
3581.31 10129
3581.87 9977
3582.43 9792
3583.00 10169
3583.56 9715
3584.13 9285
3584.69 9339
3585.26 9723
3585.82 9421
3586.39 9583
3586.95 9554
3587.52 9334
3588.08 8967
3588.64 8833
3589.21 9030
3589.77 8747
3590.34 8976
3590.90 9199
3591.47 8995
3592.03 9055
3592.60 9124
3593.17 9100
3593.73 8979
3594.30 9184
3594.86 9048
3595.43 9376
3595.99 9100
3596.56 9190
3597.12 8924
3597.69 9078
3598.25 9254
3598.82 9185
3599.39 9346
3599.95 9492
3600.52 9155
3601.08 9240
3601.65 9317
3602.21 9513
3602.78 9494
3603.35 9334
3603.91 9213
3604.48 9362
3605.04 9158
3605.61 9124
3606.18 8979
3606.74 8581
3607.31 8728
3607.88 8989
3608.44 8971
3609.01 8762
3609.57 8494
3610.14 8434
3610.71 8526
3611.27 9242
3611.84 8958
3612.41 8736
3612.97 8970
3613.54 8939
3614.11 9172
3614.68 9518
3615.24 10067
3615.81 10741
3616.38 11609
3616.94 12807
3617.51 14616
3618.08 16149
3618.64 17450
3619.21 18637
3619.78 19727
3620.35 19368
3620.91 19365
3621.48 18751
3622.05 17733
3622.62 16412
3623.18 14860
3623.75 13722
3624.32 12833
3624.89 11770
3625.45 10904
3626.02 10157
3626.59 9845
3627.16 9527
3627.73 9209
3628.29 9131
3628.86 8834
3629.43 8898
3630.00 8966
3630.57 8749
3631.13 8592
3631.70 8451
3632.27 8890
3632.84 8708
3633.41 8449
3633.98 8767
3634.54 8675
3635.11 8303
3635.68 8345
3636.25 8641
3636.82 8452
3637.39 8549
3637.96 8850
3638.52 8781
3639.09 8685
3639.66 8747
3640.23 8978
3640.80 9075
3641.37 9688
3641.94 9789
3642.51 9847
3643.08 9949
3643.65 10103
3644.21 10190
3644.78 10019
3645.35 10203
3645.92 10016
3646.49 10198
3647.06 10290
3647.63 10211
3648.20 10352
3648.77 10556
3649.34 10450
3649.91 10467
3650.48 10360
3651.05 10440
3651.62 10432
3652.19 10229
3652.76 10600
3653.33 10412
3653.90 10561
3654.47 10418
3655.04 10349
3655.61 10801
3656.18 11335
3656.75 11542
3657.32 11834
3657.89 12052
3658.46 11837
3659.03 12024
3659.60 11968
3660.17 11933
3660.74 11586
3661.31 11458
3661.88 11219
3662.45 10856
3663.02 10236
3663.59 10407
3664.16 9873
3664.74 9743
3665.31 9391
3665.88 9447
3666.45 9217
3667.02 8981
3667.59 9214
3668.16 9447
3668.73 9243
3669.30 8975
3669.87 9004
3670.45 9072
3671.02 8933
3671.59 8605
3672.16 8853
3672.73 9163
3673.30 9002
3673.87 9024
3674.45 8809
3675.02 9106
3675.59 9678
3676.16 9570
3676.73 9710
3677.30 10006
3677.88 10274
3678.45 10053
3679.02 9839
3679.59 9682
3680.16 9560
3680.74 9391
3681.31 9455
3681.88 9464
3682.45 9197
3683.02 9479
3683.60 9295
3684.17 8916
3684.74 8759
3685.31 8945
3685.89 9441
3686.46 9595
3687.03 9613
3687.60 9310
3688.18 9550
3688.75 9849
3689.32 10249
3689.89 10187
3690.47 10595
3691.04 10470
3691.61 10704
3692.19 10661
3692.76 10487
3693.33 10681
3693.91 10607
3694.48 10744
3695.05 10490
3695.62 10271
3696.20 10232
3696.77 9656
3697.34 9508
3697.92 9384
3698.49 9114
3699.06 8956
3699.64 8894
3700.21 9137
3700.79 9027
3701.36 8839
3701.93 8820
3702.51 8916
3703.08 8890
3703.65 8478
3704.23 8700
3704.80 8929
3705.38 8797
3705.95 9114
3706.52 8687
3707.10 8902
3707.67 8907
3708.25 8596
3708.82 8633
3709.39 8733
3709.97 8987
3710.54 8629
3711.12 8473
3711.69 8647
3712.27 8942
3712.84 8879
3713.42 8915
3713.99 8903
3714.57 9418
3715.14 9103
3715.71 9414
3716.29 8775
3716.86 9073
3717.44 9559
3718.01 9653
3718.59 9389
3719.16 9688
3719.74 9680
3720.31 9505
3720.89 9174
3721.47 9177
3722.04 9144
3722.62 8875
3723.19 8695
3723.77 8785
3724.34 8695
3724.92 8954
3725.49 8877
3726.07 8742
3726.64 8779
3727.22 8664
3727.80 8885
3728.37 8907
3728.95 8960
3729.52 9377
3730.10 9606
3730.67 9897
3731.25 10100
3731.83 10481
3732.40 10463
3732.98 11229
3733.55 11762
3734.13 11715
3734.71 12329
3735.28 12293
3735.86 12447
3736.44 12154
3737.01 11686
3737.59 11099
3738.17 10872
3738.74 10429
3739.32 10198
3739.90 9893
3740.47 9708
3741.05 9314
3741.63 8972
3742.20 8689
3742.78 8878
3743.36 8869
3743.93 9072
3744.51 9038
3745.09 8664
3745.66 8965
3746.24 8937
3746.82 8934
3747.40 9073
3747.97 8987
3748.55 9188
3749.13 8969
3749.70 8899
3750.28 9159
3750.86 8967
3751.44 8862
3752.02 9039
3752.59 9429
3753.17 9244
3753.75 8934
3754.33 8956
3754.90 9088
3755.48 9074
3756.06 8828
3756.64 9007
3757.22 8921
3757.79 9039
3758.37 9271
3758.95 9442
3759.53 9761
3760.11 9766
3760.68 9737
3761.26 10111
3761.84 10100
3762.42 9850
3763.00 9908
3763.58 9817
3764.15 9870
3764.73 9520
3765.31 9181
3765.89 9218
3766.47 9453
3767.05 8915
3767.63 9167
3768.21 9019
3768.78 9143
3769.36 9018
3769.94 9069
3770.52 9184
3771.10 9365
3771.68 9759
3772.26 9797
3772.84 9782
3773.42 9569
3774.00 9561
3774.58 9604
3775.15 9366
3775.73 9145
3776.31 9034
3776.89 9388
3777.47 9023
3778.05 8997
3778.63 8838
3779.21 8967
3779.79 8884
3780.37 8449
3780.95 8735
3781.53 8575
3782.11 8703
3782.69 8846
3783.27 8981
3783.85 8512
3784.43 8594
3785.01 8513
3785.59 8632
3786.17 8553
3786.75 8428
3787.33 8499
3787.91 8725
3788.49 8919
3789.07 8816
3789.65 8795
3790.23 8904
3790.81 8740
3791.39 8751
3791.98 8627
3792.56 8840
3793.14 8530
3793.72 8409
3794.30 8833
3794.88 9226
3795.46 8642
3796.04 8478
3796.62 8680
3797.20 8594
3797.78 9071
3798.37 8915
3798.95 8693
3799.53 8434
3800.11 8492
3800.69 8799
3801.27 8929
3801.85 8991
3802.43 9088
3803.02 8934
3803.60 8875
3804.18 9002
3804.76 9041
3805.34 8955
3805.92 9068
3806.51 9237
3807.09 9515
3807.67 9473
3808.25 9463
3808.83 9432
3809.42 9757
3810.00 9773
3810.58 10064
3811.16 9665
3811.74 9716
3812.33 9900
3812.91 9471
3813.49 9550
3814.07 9548
3814.66 9133
3815.24 9342
3815.82 9562
3816.40 9169
3816.99 8867
3817.57 9034
3818.15 8869
3818.73 8913
3819.32 8947
3819.90 8587
3820.48 8696
3821.06 8501
3821.65 8563
3822.23 8422
3822.81 8382
3823.40 8128
3823.98 8609
3824.56 8386
3825.15 8311
3825.73 8479
3826.31 8503
3826.90 7957
3827.48 8012
3828.06 8044
3828.65 8286
3829.23 8416
3829.81 8652
3830.40 8710
3830.98 8476
3831.56 8623
3832.15 8631
3832.73 8747
3833.32 8805
3833.90 9000
3834.48 8833
3835.07 8980
3835.65 8932
3836.23 8719
3836.82 8836
3837.40 8652
3837.99 8773
3838.57 8540
3839.16 8387
3839.74 8599
3840.32 8695
3840.91 8715
3841.49 8838
3842.08 8958
3842.66 8860
3843.25 8687
3843.83 8731
3844.42 9024
3845.00 8977
3845.59 8832
3846.17 9089
3846.76 9123
3847.34 9373
3847.92 9282
3848.51 9511
3849.09 9144
3849.68 8977
3850.27 8810
3850.85 8852
3851.44 9025
3852.02 9092
3852.61 8982
3853.19 9055
3853.78 8970
3854.36 9195
3854.95 9172
3855.53 9171
3856.12 8803
3856.70 8512
3857.29 8985
3857.88 9674
3858.46 10189
3859.05 10745
3859.63 11633
3860.22 12799
3860.80 13817
3861.39 15327
3861.98 16930
3862.56 18258
3863.15 18899
3863.73 19416
3864.32 19087
3864.91 18509
3865.49 17811
3866.08 17055
3866.67 15512
3867.25 14376
3867.84 13847
3868.43 12754
3869.01 11890
3869.60 11063
3870.19 10279
3870.77 9911
3871.36 9394
3871.95 9424
3872.53 9638
3873.12 9987
3873.71 10470
3874.29 10138
3874.88 10604
3875.47 10637
3876.05 10423
3876.64 10067
3877.23 10503
3877.82 10322
3878.40 10413
3878.99 10060
3879.58 10051
3880.16 9700
3880.75 9915
3881.34 9960
3881.93 9670
3882.51 9336
3883.10 9358
3883.69 8759
3884.28 9063
3884.87 9293
3885.45 9017
3886.04 9191
3886.63 9477
3887.22 9525
3887.80 9825
3888.39 10133
3888.98 9837
3889.57 10036
3890.16 9912
3890.74 10041
3891.33 10353
3891.92 10409
3892.51 10525
3893.10 10312
3893.69 10426
3894.27 10496
3894.86 10435
3895.45 10046
3896.04 10499
3896.63 10425
3897.22 10394
3897.81 10782
3898.40 10743
3898.98 10964
3899.57 11529
3900.16 11514
3900.75 11672
3901.34 12086
3901.93 11703
3902.52 11767
3903.11 11273
3903.70 11353
3904.29 10608
3904.87 10652
3905.46 10249
3906.05 9282
3906.64 9059
3907.23 9228
3907.82 9132
3908.41 8914
3909.00 8702
3909.59 8975
3910.18 9100
3910.77 8751
3911.36 8507
3911.95 8411
3912.54 8362
3913.13 8390
3913.72 8382
3914.31 8503
3914.90 8613
3915.49 8877
3916.08 8670
3916.67 8675
3917.26 8885
3917.85 8553
3918.44 8576
3919.03 8692
3919.62 8539
3920.21 8433
3920.80 8500
3921.39 8468
3921.98 8672
3922.57 8636
3923.16 8601
3923.75 8828
3924.34 8736
3924.94 8817
3925.53 8846
3926.12 8699
3926.71 8844
3927.30 8524
3927.89 8793
3928.48 8898
3929.07 8914
3929.66 8699
3930.25 8577
3930.85 8589
3931.44 8728
3932.03 8433
3932.62 8859
3933.21 8833
3933.80 8478
3934.39 8555
3934.99 8693
3935.58 8670
3936.17 8566
3936.76 8711
3937.35 8769
3937.94 9081
3938.54 8990
3939.13 9319
3939.72 9126
3940.31 9250
3940.90 9121
3941.49 9026
3942.09 8916
3942.68 9016
3943.27 8815
3943.86 8650
3944.46 8454
3945.05 8657
3945.64 8451
3946.23 8656
3946.82 8318
3947.42 8033
3948.01 8012
3948.60 7747
3949.20 7830
3949.79 8210
3950.38 8040
3950.97 8066
3951.57 8197
3952.16 8375
3952.75 8005
3953.34 7776
3953.94 8270
3954.53 8122
3955.12 8430
3955.72 8023
3956.31 7918
3956.90 8065
3957.50 8014
3958.09 7831
3958.68 8022
3959.28 7978
3959.87 8140
3960.46 8228
3961.06 8204
3961.65 8346
3962.24 8199
3962.84 8288
3963.43 8319
3964.02 8166
3964.62 7824
3965.21 8164
3965.81 8288
3966.40 8628
3966.99 8430
3967.59 8417
3968.18 8546
3968.78 8656
3969.37 8931
3969.96 8644
3970.56 8429
3971.15 8539
3971.75 8373
3972.34 8192
3972.94 8065
3973.53 8272
3974.12 8434
3974.72 8124
3975.31 8183
3975.91 8358
3976.50 8637
3977.10 8682
3977.69 8603
3978.29 8712
3978.88 8735
3979.48 8826
3980.07 9127
3980.67 8584
3981.26 8679
3981.86 8431
3982.45 8374
3983.05 8269
3983.64 8168
3984.24 8141
3984.83 8195
3985.43 8405
3986.02 8479
3986.62 8317
3987.21 8566
3987.81 8661
3988.40 8284
3989.00 8355
3989.60 8727
3990.19 8473
3990.79 8429
3991.38 8324
3991.98 8317
3992.57 8573
3993.17 8283
3993.77 8615
3994.36 8501
3994.96 8378
3995.55 8741
3996.15 9059
3996.75 9058
3997.34 9004
3997.94 9083
3998.54 9070
3999.13 9272
3999.73 9028
4000.32 9168
4000.92 9425
4001.52 9059
4002.11 8879
4002.71 9080
4003.31 9101
4003.90 9083
4004.50 9186
4005.10 8796
4005.69 8811
4006.29 8916
4006.89 9251
4007.49 9411
4008.08 9175
4008.68 9055
4009.28 8921
4009.87 9326
4010.47 9480
4011.07 9389
4011.67 9382
4012.26 9204
4012.86 9189
4013.46 9155
4014.05 9528
4014.65 9643
4015.25 9986
4015.85 10324
4016.44 10911
4017.04 11023
4017.64 11568
4018.24 11575
4018.84 11917
4019.43 12084
4020.03 11564
4020.63 11242
4021.23 10843
4021.83 10464
4022.42 9920
4023.02 9299
4023.62 9089
4024.22 9004
4024.82 8711
4025.41 8843
4026.01 8819
4026.61 9108
4027.21 9100
4027.81 9074
4028.41 9137
4029.01 9163
4029.60 9549
4030.20 9470
4030.80 9552
4031.40 9598
4032.00 9538
4032.60 9517
4033.20 8981
4033.80 9438
4034.39 9624
4034.99 9093
4035.59 9051
4036.19 9044
4036.79 8604
4037.39 8785
4037.99 8884
4038.59 8860
4039.19 8689
4039.79 8679
4040.39 8451
4040.99 8267
4041.59 8354
4042.18 8682
4042.78 8656
4043.38 8426
4043.98 8731
4044.58 8959
4045.18 8929
4045.78 8853
4046.38 8833
4046.98 9120
4047.58 9327
4048.18 9347
4048.78 9566
4049.38 9292
4049.98 9510
4050.58 9593
4051.18 9397
4051.78 9274
4052.38 9272
4052.98 9213
4053.58 9267
4054.19 9582
4054.79 8931
4055.39 9357
4055.99 9536
4056.59 9350
4057.19 8975
4057.79 9401
4058.39 9277
4058.99 8662
4059.59 8463
4060.19 8549
4060.79 8547
4061.39 8309
4061.99 8477
4062.60 8347
4063.20 8187
4063.80 8137
4064.40 7917
4065.00 8088
4065.60 7873
4066.20 7886
4066.80 8128
4067.41 8068
4068.01 8019
4068.61 8290
4069.21 8223
4069.81 8111
4070.41 8014
4071.02 8231
4071.62 8203
4072.22 8266
4072.82 8212
4073.42 8320
4074.02 8275
4074.63 8473
4075.23 8210
4075.83 8097
4076.43 8089
4077.03 8127
4077.64 8326
4078.24 8269
4078.84 7915
4079.44 7818
4080.05 7773
4080.65 7761
4081.25 7679
4081.85 7834
4082.46 7796
4083.06 7881
4083.66 7921
4084.26 7956
4084.87 8066
4085.47 8274
4086.07 8000
4086.67 7878
4087.28 8033
4087.88 8042
4088.48 8059
4089.09 7893
4089.69 8115
4090.29 8291
4090.90 8292
4091.50 8227
4092.10 8261
4092.71 8594
4093.31 8315
4093.91 8319
4094.52 8312
4095.12 8428
4095.72 8691
4096.33 8645
4096.93 8354
4097.53 8620
4098.14 8497
4098.74 8415
4099.34 8529
4099.95 8356
4100.55 8245
4101.16 8209
4101.76 7717
4102.36 7831
4102.97 7784
4103.57 7648
4104.18 7607
4104.78 7887
4105.38 7850
4105.99 7484
4106.59 7501
4107.20 7766
4107.80 7793
4108.41 7812
4109.01 7698
4109.62 7983
4110.22 8046
4110.82 7872
4111.43 7605
4112.03 7500
4112.64 7720
4113.24 7870
4113.85 7637
4114.45 7942
4115.06 7790
4115.66 8118
4116.27 8143
4116.87 8017
4117.48 8104
4118.08 7823
4118.69 7961
4119.29 7794
4119.90 7762
4120.50 7850
4121.11 7600
4121.72 7898
4122.32 7918
4122.93 8299
4123.53 8344
4124.14 8550
4124.74 8691
4125.35 8683
4125.95 9054
4126.56 8840
4127.17 8710
4127.77 8912
4128.38 8820
4128.98 9035
4129.59 8698
4130.20 8718
4130.80 8474
4131.41 8273
4132.01 8195
4132.62 7867
4133.23 7990
4133.83 8122
4134.44 8209
4135.05 8220
4135.65 8159
4136.26 8371
4136.87 8272
4137.47 8245
4138.08 8028
4138.69 7965
4139.29 8114
4139.90 8139
4140.51 8164
4141.11 8311
4141.72 8428
4142.33 8228
4142.93 8652
4143.54 8704
4144.15 8545
4144.75 8503
4145.36 8500
4145.97 8250
4146.58 8045
4147.18 8037
4147.79 8228
4148.40 7932
4149.01 7722
4149.61 7833
4150.22 7622
4150.83 7602
4151.44 7838
4152.04 7527
4152.65 7489
4153.26 7566
4153.87 7609
4154.47 7548
4155.08 7391
4155.69 7791
4156.30 7680
4156.91 7711
4157.51 8283
4158.12 7861
4158.73 7648
4159.34 7286
4159.95 7636
4160.56 7598
4161.16 7424
4161.77 7840
4162.38 7786
4162.99 7789
4163.60 7913
4164.21 8178
4164.81 8466
4165.42 8418
4166.03 8261
4166.64 8312
4167.25 8439
4167.86 8662
4168.47 8346
4169.08 8598
4169.69 8743
4170.29 8201
4170.90 8462
4171.51 8293
4172.12 8465
4172.73 8432
4173.34 8405
4173.95 8229
4174.56 7995
4175.17 8141
4175.78 8195
4176.39 8342
4177.00 8215
4177.61 8308
4178.22 8376
4178.82 8233
4179.43 8282
4180.04 8176
4180.65 8155
4181.26 8125
4181.87 8002
4182.48 7998
4183.09 7932
4183.70 7883
4184.31 7781
4184.92 7717
4185.53 7739
4186.14 7523
4186.75 7453
4187.36 7761
4187.97 7655
4188.58 7366
4189.19 7626
4189.81 7679
4190.42 7679
4191.03 7605
4191.64 7740
4192.25 7731
4192.86 8015
4193.47 8070
4194.08 8298
4194.69 8402
4195.30 8439
4195.91 8617
4196.52 8229
4197.13 8312
4197.74 8324
4198.36 8505
4198.97 8614
4199.58 8244
4200.19 8545
4200.80 8431
4201.41 8391
4202.02 8435
4202.63 8498
4203.25 8438
4203.86 8948
4204.47 8739
4205.08 8606
4205.69 8265
4206.30 8100
4206.92 8323
4207.53 8498
4208.14 8203
4208.75 8279
4209.36 8195
4209.97 8359
4210.59 8352
4211.20 8114
4211.81 8602
4212.42 8809
4213.03 8616
4213.65 8268
4214.26 8408
4214.87 8609
4215.48 8753
4216.10 8865
4216.71 9103
4217.32 8975
4217.93 9344
4218.55 9482
4219.16 9467
4219.77 9474
4220.38 9909
4221.00 10647
4221.61 10743
4222.22 11327
4222.83 11715
4223.45 12277
4224.06 12586
4224.67 13131
4225.29 13018
4225.90 13108
4226.51 13467
4227.13 13104
4227.74 12971
4228.35 13251
4228.96 12993
4229.58 13075
4230.19 13275
4230.80 13570
4231.42 12833
4232.03 12566
4232.65 12182
4233.26 11736
4233.87 10669
4234.49 10645
4235.10 10025
4235.71 9694
4236.33 9585
4236.94 9093
4237.56 9273
4238.17 9226
4238.78 9058
4239.40 9177
4240.01 8878
4240.63 8694
4241.24 8768
4241.85 8620
4242.47 8665
4243.08 8786
4243.70 8729
4244.31 8597
4244.93 8575
4245.54 8853
4246.15 8807
4246.77 8863
4247.38 8883
4248.00 9134
4248.61 8955
4249.23 9289
4249.84 9023
4250.46 8966
4251.07 9427
4251.69 9295
4252.30 9466
4252.92 9613
4253.53 10168
4254.15 10053
4254.76 9675
4255.38 9523
4255.99 9844
4256.61 9834
4257.22 9860
4257.84 9560
4258.45 9687
4259.07 9614
4259.69 9488
4260.30 9469
4260.92 9446
4261.53 9534
4262.15 9464
4262.76 9804
4263.38 9509
4263.99 9508
4264.61 9463
4265.23 9229
4265.84 9516
4266.46 9085
4267.07 9086
4267.69 9399
4268.31 9544
4268.92 9182
4269.54 9382
4270.16 8872
4270.77 8724
4271.39 8808
4272.00 8876
4272.62 8432
4273.24 8665
4273.85 8292
4274.47 8273
4275.09 8335
4275.70 8072
4276.32 8167
4276.94 8205
4277.55 8270
4278.17 8301
4278.79 8331
4279.40 7997
4280.02 8065
4280.64 8022
4281.26 7864
4281.87 8016
4282.49 7673
4283.11 7670
4283.72 8026
4284.34 8000
4284.96 7727
4285.58 7823
4286.19 8104
4286.81 8040
4287.43 7795
4288.05 7927
4288.66 7960
4289.28 8083
4289.90 8026
4290.52 8138
4291.13 8150
4291.75 8139
4292.37 8265
4292.99 8200
4293.61 8099
4294.22 7872
4294.84 7640
4295.46 7946
4296.08 7959
4296.70 7879
4297.31 7965
4297.93 8121
4298.55 8143
4299.17 8122
4299.79 8018
4300.41 8185
4301.03 7920
4301.64 8018
4302.26 7975
4302.88 8104
4303.50 8278
4304.12 7888
4304.74 7850
4305.36 8029
4305.97 8077
4306.59 7825
4307.21 7881
4307.83 7979
4308.45 7980
4309.07 7764
4309.69 7810
4310.31 7884
4310.93 7608
4311.55 7889
4312.17 7725
4312.78 7818
4313.40 7856
4314.02 7702
4314.64 7599
4315.26 7818
4315.88 7729
4316.50 7821
4317.12 7723
4317.74 7950
4318.36 7851
4318.98 7671
4319.60 7789
4320.22 7921
4320.84 7880
4321.46 7719
4322.08 7758
4322.70 7893
4323.32 7739
4323.94 8024
4324.56 8203
4325.18 8212
4325.80 8218
4326.42 8046
4327.04 8219
4327.66 8455
4328.28 8240
4328.90 8123
4329.52 8189
4330.14 8327
4330.76 8176
4331.39 8066
4332.01 8062
4332.63 8109
4333.25 8157
4333.87 8329
4334.49 8468
4335.11 8487
4335.73 8669
4336.35 8714
4336.97 8687
4337.59 8849
4338.22 9340
4338.84 9602
4339.46 9430
4340.08 9179
4340.70 9206
4341.32 9508
4341.94 9751
4342.57 9704
4343.19 9414
4343.81 9485
4344.43 9543
4345.05 10273
4345.67 10666
4346.29 10919
4346.92 11453
4347.54 11575
4348.16 12092
4348.78 12681
4349.40 12470
4350.03 12463
4350.65 12260
4351.27 11807
4351.89 11040
4352.51 10374
4353.14 10017
4353.76 9270
4354.38 9347
4355.00 9192
4355.63 9038
4356.25 9074
4356.87 8930
4357.49 8668
4358.12 8780
4358.74 8694
4359.36 8836
4359.98 9165
4360.61 8868
4361.23 8703
4361.85 8747
4362.48 8455
4363.10 8752
4363.72 8742
4364.34 8942
4364.97 8852
4365.59 8320
4366.21 8502
4366.84 8737
4367.46 8641
4368.08 8707
4368.71 8824
4369.33 8895
4369.95 8455
4370.58 8178
4371.20 7987
4371.82 8072
4372.45 8210
4373.07 8181
4373.70 8346
4374.32 8448
4374.94 8248
4375.57 8173
4376.19 8265
4376.81 8565
4377.44 8533
4378.06 8512
4378.69 8529
4379.31 8580
4379.94 8692
4380.56 8860
4381.18 8867
4381.81 8834
4382.43 8706
4383.06 8596
4383.68 8934
4384.31 8611
4384.93 8724
4385.55 8989
4386.18 9217
4386.80 9411
4387.43 9431
4388.05 9172
4388.68 9061
4389.30 9378
4389.93 9508
4390.55 9748
4391.18 9885
4391.80 10059
4392.43 10456
4393.05 10561
4393.68 10690
4394.30 10803
4394.93 10402
4395.55 10036
4396.18 9747
4396.80 9894
4397.43 9694
4398.05 9290
4398.68 9481
4399.31 9176
4399.93 9743
4400.56 9831
4401.18 9573
4401.81 9818
4402.43 10052
4403.06 10046
4403.69 9433
4404.31 9348
4404.94 9463
4405.56 9377
4406.19 9127
4406.82 8836
4407.44 9126
4408.07 8788
4408.69 9095
4409.32 9183
4409.95 9188
4410.57 9231
4411.20 8805
4411.83 8849
4412.45 8851
4413.08 8653
4413.71 9015
4414.33 8975
4414.96 8916
4415.59 8686
4416.21 8908
4416.84 8601
4417.47 8499
4418.09 8707
4418.72 8794
4419.35 8696
4419.97 9090
4420.60 9433
4421.23 9819
4421.85 9126
4422.48 9492
4423.11 9659
4423.74 9344
4424.36 9188
4424.99 8972
4425.62 8843
4426.25 8536
4426.87 8449
4427.50 8305
4428.13 8117
4428.76 7798
4429.38 7918
4430.01 7827
4430.64 7827
4431.27 7528
4431.89 7978
4432.52 7597
4433.15 7791
4433.78 7817
4434.41 7820
4435.03 7747
4435.66 7931
4436.29 7887
4436.92 8055
4437.55 7812
4438.18 7883
4438.80 7902
4439.43 7733
4440.06 7761
4440.69 7627
4441.32 7505
4441.95 7733
4442.57 7601
4443.20 7515
4443.83 7462
4444.46 7469
4445.09 7377
4445.72 7933
4446.35 7352
4446.98 7628
4447.61 7581
4448.23 7339
4448.86 7474
4449.49 7395
4450.12 7687
4450.75 7389
4451.38 7537
4452.01 7913
4452.64 7793
4453.27 7570
4453.90 7474
4454.53 7770
4455.16 7752
4455.79 7686
4456.42 7871
4457.05 8014
4457.67 7705
4458.30 7710
4458.93 7705
4459.56 7728
4460.19 7787
4460.82 7436
4461.45 7632
4462.08 7609
4462.71 7586
4463.34 7335
4463.97 7432
4464.60 7408
4465.23 7398
4465.86 7255
4466.49 7421
4467.13 7388
4467.76 6991
4468.39 7045
4469.02 7019
4469.65 6887
4470.28 7059
4470.91 7023
4471.54 6836
4472.17 7286
4472.80 7117
4473.43 7006
4474.06 7136
4474.69 7260
4475.32 7120
4475.95 7237
4476.59 7269
4477.22 7217
4477.85 7237
4478.48 7212
4479.11 7380
4479.74 7356
4480.37 7449
4481.00 7228
4481.64 7543
4482.27 7383
4482.90 7378
4483.53 7114
4484.16 7422
4484.79 7758
4485.42 7861
4486.06 7718
4486.69 7448
4487.32 7475
4487.95 7577
4488.58 7572
4489.22 7703
4489.85 7672
4490.48 7393
4491.11 7935
4491.74 7807
4492.38 7493
4493.01 7621
4493.64 7706
4494.27 7692
4494.90 7451
4495.54 7425
4496.17 7298
4496.80 7654
4497.43 7594
4498.07 7351
4498.70 7238
4499.33 7406
4499.96 7571
4500.60 7692
4501.23 7878
4501.86 8089
4502.50 8048
4503.13 8425
4503.76 8459
4504.39 8437
4505.03 8570
4505.66 8260
4506.29 8195
4506.93 8198
4507.56 8158
4508.19 8083
4508.83 8016
4509.46 7964
4510.09 8020
4510.73 7699
4511.36 7719
4511.99 7738
4512.63 7809
4513.26 7950
4513.89 8004
4514.53 8129
4515.16 8223
4515.80 7798
4516.43 7672
4517.06 7808
4517.70 7906
4518.33 7960
4518.97 7893
4519.60 7789
4520.23 7828
4520.87 7727
4521.50 7738
4522.14 8038
4522.77 7879
4523.40 8079
4524.04 8065
4524.67 7945
4525.31 8270
4525.94 8184
4526.58 8291
4527.21 8802
4527.85 9149
4528.48 9707
4529.12 10454
4529.75 11088
4530.38 12362
4531.02 14112
4531.65 15213
4532.29 15967
4532.92 17041
4533.56 17873
4534.19 17892
4534.83 17572
4535.46 16578
4536.10 15583
4536.74 14637
4537.37 13023
4538.01 12147
4538.64 11066
4539.28 10632
4539.91 9850
4540.55 9117
4541.18 8545
4541.82 8247
4542.45 8314
4543.09 8291
4543.73 8414
4544.36 8456
4545.00 8584
4545.63 8481
4546.27 8473
4546.91 8853
4547.54 9249
4548.18 9555
4548.81 10082
4549.45 10766
4550.09 10708
4550.72 10966
4551.36 11104
4551.99 10707
4552.63 10683
4553.27 10352
4553.90 10015
4554.54 9173
4555.18 8796
4555.81 8850
4556.45 8689
4557.09 8217
4557.72 8350
4558.36 8223
4559.00 8244
4559.63 8377
4560.27 8297
4560.91 8394
4561.54 8537
4562.18 8423
4562.82 8270
4563.46 8450
4564.09 8526
4564.73 8619
4565.37 8828
4566.00 8934
4566.64 9106
4567.28 9396
4567.92 9154
4568.55 9826
4569.19 9987
4569.83 10032
4570.47 10243
4571.10 10573
4571.74 10557
4572.38 10364
4573.02 10479
4573.66 10293
4574.29 9866
4574.93 9270
4575.57 9061
4576.21 9047
4576.85 8887
4577.48 8669
4578.12 8426
4578.76 8245
4579.40 7852
4580.04 8141
4580.67 8405
4581.31 7956
4581.95 7739
4582.59 8065
4583.23 8091
4583.87 7861
4584.51 7959
4585.14 8277
4585.78 8231
4586.42 8320
4587.06 7968
4587.70 7910
4588.34 8479
4588.98 8569
4589.62 8620
4590.26 8231
4590.89 8562
4591.53 8416
4592.17 8591
4592.81 7940
4593.45 8122
4594.09 8140
4594.73 8091
4595.37 8168
4596.01 7860
4596.65 7436
4597.29 7823
4597.93 7644
4598.57 7385
4599.21 7553
4599.85 7386
4600.49 7452
4601.12 7356
4601.76 7671
4602.40 7809
4603.04 7711
4603.68 7599
4604.32 7569
4604.96 7893
4605.60 7780
4606.24 8005
4606.88 8182
4607.52 7997
4608.17 7977
4608.81 8145
4609.45 8277
4610.09 8374
4610.73 8425
4611.37 8290
4612.01 8085
4612.65 8083
4613.29 8159
4613.93 7987
4614.57 7591
4615.21 7437
4615.85 7250
4616.49 7111
4617.13 7203
4617.77 7430
4618.41 7515
4619.06 7149
4619.70 7159
4620.34 7176
4620.98 7398
4621.62 7356
4622.26 7081
4622.90 7002
4623.54 6916
4624.19 6903
4624.83 7241
4625.47 7373
4626.11 7179
4626.75 6816
4627.39 6803
4628.03 7076
4628.68 7249
4629.32 7251
4629.96 7161
4630.60 7146
4631.24 6979
4631.89 7252
4632.53 7100
4633.17 6876
4633.81 6967
4634.45 6977
4635.10 7065
4635.74 7056
4636.38 7081
4637.02 7167
4637.66 7156
4638.31 7286
4638.95 7235
4639.59 7563
4640.23 7438
4640.88 7404
4641.52 7795
4642.16 7877
4642.80 7790
4643.45 7549
4644.09 7593
4644.73 7324
4645.38 7013
4646.02 7256
4646.66 7323
4647.30 7529
4647.95 7480
4648.59 7240
4649.23 7111
4649.88 7319
4650.52 7314
4651.16 7172
4651.81 7612
4652.45 7496
4653.09 7235
4653.74 7407
4654.38 7211
4655.02 7241
4655.67 7270
4656.31 7078
4656.95 7234
4657.60 7194
4658.24 7043
4658.89 7082
4659.53 6912
4660.17 6847
4660.82 6978
4661.46 6976
4662.10 6785
4662.75 6517
4663.39 6807
4664.04 6889
4664.68 6959
4665.33 6672
4665.97 6749
4666.61 6848
4667.26 6869
4667.90 6548
4668.55 6401
4669.19 6607
4669.84 6821
4670.48 6653
4671.12 6693
4671.77 6833
4672.41 6597
4673.06 6266
4673.70 6373
4674.35 6327
4674.99 6531
4675.64 6743
4676.28 6734
4676.93 6518
4677.57 6741
4678.22 6789
4678.86 6825
4679.51 6776
4680.15 6947
4680.80 6846
4681.44 6708
4682.09 6637
4682.74 6772
4683.38 7003
4684.03 6939
4684.67 6796
4685.32 6962
4685.96 6982
4686.61 6661
4687.25 6745
4687.90 6950
4688.55 6940
4689.19 6962
4689.84 6583
4690.48 6673
4691.13 6718
4691.78 6709
4692.42 6637
4693.07 6594
4693.71 6747
4694.36 6711
4695.01 6637
4695.65 6640
4696.30 6657
4696.95 6956
4697.59 6773
4698.24 6684
4698.89 6899
4699.53 7078
4700.18 7006
4700.83 7124
4701.47 7013
4702.12 7107
4702.77 7157
4703.41 6947
4704.06 6958
4704.71 6779
4705.35 6537
4706.00 6470
4706.65 6629
4707.29 6970
4707.94 6886
4708.59 6511
4709.24 6709
4709.88 6613
4710.53 6462
4711.18 6438
4711.83 6662
4712.47 6545
4713.12 6407
4713.77 6685
4714.42 6814
4715.06 6715
4715.71 6853
4716.36 6697
4717.01 6649
4717.65 6925
4718.30 6741
4718.95 6725
4719.60 6731
4720.25 6927
4720.89 7134
4721.54 7081
4722.19 7096
4722.84 6914
4723.49 7014
4724.13 7172
4724.78 7068
4725.43 7163
4726.08 6716
4726.73 7037
4727.38 7020
4728.03 6833
4728.67 6680
4729.32 6877
4729.97 6864
4730.62 6915
4731.27 6654
4731.92 6510
4732.57 6568
4733.22 6721
4733.86 6730
4734.51 6414
4735.16 6250
4735.81 6767
4736.46 6785
4737.11 6690
4737.76 6572
4738.41 6582
4739.06 6638
4739.71 6759
4740.36 6963
4741.01 6963
4741.65 7146
4742.30 7100
4742.95 7263
4743.60 7095
4744.25 7143
4744.90 7149
4745.55 6808
4746.20 7141
4746.85 6987
4747.50 6969
4748.15 6946
4748.80 6830
4749.45 6951
4750.10 7119
4750.75 7297
4751.40 7261
4752.05 7070
4752.70 7437
4753.35 7295
4754.00 7384
4754.65 7480
4755.30 7616
4755.95 7400
4756.61 7450
4757.26 7407
4757.91 7144
4758.56 7193
4759.21 7065
4759.86 7214
4760.51 7175
4761.16 7173
4761.81 7207
4762.46 7167
4763.11 7167
4763.76 7382
4764.41 7454
4765.07 7648
4765.72 7793
4766.37 7882
4767.02 7604
4767.67 7612
4768.32 7515
4768.97 7510
4769.62 6894
4770.28 6935
4770.93 6802
4771.58 6888
4772.23 6556
4772.88 6277
4773.53 6527
4774.19 6520
4774.84 6479
4775.49 6459
4776.14 6340
4776.79 6399
4777.44 6177
4778.10 6415
4778.75 6847
4779.40 6672
4780.05 6783
4780.70 6770
4781.36 6794
4782.01 6793
4782.66 6732
4783.31 6955
4783.97 6908
4784.62 6825
4785.27 6923
4785.92 6657
4786.58 6593
4787.23 6577
4787.88 6724
4788.53 6852
4789.19 6767
4789.84 6555
4790.49 6664
4791.15 6775
4791.80 6676
4792.45 6479
4793.10 6498
4793.76 6807
4794.41 6759
4795.06 6731
4795.72 6736
4796.37 6934
4797.02 6890
4797.68 6800
4798.33 6852
4798.98 6587
4799.64 6784
4800.29 6900
4800.94 6740
4801.60 6748
4802.25 6732
4802.90 6760
4803.56 6658
4804.21 6871
4804.87 6871
4805.52 6886
4806.17 6760
4806.83 6476
4807.48 6463
4808.14 6374
4808.79 6643
4809.44 6607
4810.10 6493
4810.75 6575
4811.41 6628
4812.06 6691
4812.71 6493
4813.37 6425
4814.02 6818
4814.68 6928
4815.33 7033
4815.99 6789
4816.64 6891
4817.30 7316
4817.95 6941
4818.61 6962
4819.26 6992
4819.92 7294
4820.57 7072
4821.23 7180
4821.88 7236
4822.53 7491
4823.19 7653
4823.85 7493
4824.50 7257
4825.16 7176
4825.81 7098
4826.47 7290
4827.12 6934
4827.78 7259
4828.43 7215
4829.09 6834
4829.74 7070
4830.40 7315
4831.05 7181
4831.71 7182
4832.37 7270
4833.02 7053
4833.68 7348
4834.33 7351
4834.99 7555
4835.64 7636
4836.30 7647
4836.96 7918
4837.61 8235
4838.27 8501
4838.92 8348
4839.58 8581
4840.24 8497
4840.89 8343
4841.55 8034
4842.21 8045
4842.86 8211
4843.52 8029
4844.18 7905
4844.83 8002
4845.49 7927
4846.14 7590
4846.80 7515
4847.46 7492
4848.11 7713
4848.77 7933
4849.43 7932
4850.09 8029
4850.74 8011
4851.40 8296
4852.06 8674
4852.71 8760
4853.37 8257
4854.03 8565
4854.68 8522
4855.34 8008
4856.00 7927
4856.66 7857
4857.31 7928
4857.97 8186
4858.63 8470
4859.29 8309
4859.94 8311
4860.60 8265
4861.26 8226
4861.92 8113
4862.57 8107
4863.23 7999
4863.89 8079
4864.55 8126
4865.21 8168
4865.86 8484
4866.52 8131
4867.18 8301
4867.84 8499
4868.50 8279
4869.15 8350
4869.81 8001
4870.47 8016
4871.13 8100
4871.79 7963
4872.45 7696
4873.10 7903
4873.76 7996
4874.42 7870
4875.08 8112
4875.74 7823
4876.40 7763
4877.06 7921
4877.71 7919
4878.37 7730
4879.03 7752
4879.69 8000
4880.35 8136
4881.01 7961
4881.67 7819
4882.33 8077
4882.99 7588
4883.65 7425
4884.30 7450
4884.96 7146
4885.62 6949
4886.28 7174
4886.94 7177
4887.60 6918
4888.26 7011
4888.92 7019
4889.58 6792
4890.24 7075
4890.90 6980
4891.56 7028
4892.22 7227
4892.88 7445
4893.54 7518
4894.20 7270
4894.86 7316
4895.52 7319
4896.18 7308
4896.84 7214
4897.50 7174
4898.16 7232
4898.82 6973
4899.48 6984
4900.14 7077
4900.80 6899
4901.46 6784
4902.12 6963
4902.78 7016
4903.44 6935
4904.10 6601
4904.76 6675
4905.42 6654
4906.08 6589
4906.74 6686
4907.40 6772
4908.06 6853
4908.73 6687
4909.39 6573
4910.05 6635
4910.71 6530
4911.37 6477
4912.03 6505
4912.69 6690
4913.35 6835
4914.01 6618
4914.68 6418
4915.34 6525
4916.00 6522
4916.66 6432
4917.32 6479
4917.98 6223
4918.64 6132
4919.31 6152
4919.97 6243
4920.63 6162
4921.29 6067
4921.95 5947
4922.61 6123
4923.28 6329
4923.94 6226
4924.60 6254
4925.26 6218
4925.92 5870
4926.59 6220
4927.25 6196
4927.91 6067
4928.57 6442
4929.23 6215
4929.90 6395
4930.56 6208
4931.22 6164
4931.88 6210
4932.55 6196
4933.21 5995
4933.87 6105
4934.53 6145
4935.20 6545
4935.86 6630
4936.52 6304
4937.18 6121
4937.85 6300
4938.51 6098
4939.17 6291
4939.84 6179
4940.50 6311
4941.16 6386
4941.82 6328
4942.49 6286
4943.15 6206
4943.81 6124
4944.48 6068
4945.14 6014
4945.80 6063
4946.47 5996
4947.13 5777
4947.79 5750
4948.46 5899
4949.12 6193
4949.79 6209
4950.45 6176
4951.11 5924
4951.78 6031
4952.44 6081
4953.10 6011
4953.77 6197
4954.43 6092
4955.10 6210
4955.76 6238
4956.42 6044
4957.09 5779
4957.75 5931
4958.42 5828
4959.08 6005
4959.74 5894
4960.41 5914
4961.07 6041
4961.74 5911
4962.40 6077
4963.07 6008
4963.73 5838
4964.40 6208
4965.06 6345
4965.73 6283
4966.39 6599
4967.05 6653
4967.72 6312
4968.38 6191
4969.05 6231
4969.71 6276
4970.38 6065
4971.04 6206
4971.71 5877
4972.37 5875
4973.04 6046
4973.70 6147
4974.37 6092
4975.04 6070
4975.70 5999
4976.37 6043
4977.03 6074
4977.70 6114
4978.36 6368
4979.03 5919
4979.69 6208
4980.36 6065
4981.03 5908
4981.69 5795
4982.36 6261
4983.02 6195
4983.69 5908
4984.35 6005
4985.02 6406
4985.69 6230
4986.35 6399
4987.02 6149
4987.68 6492
4988.35 6682
4989.02 6714
4989.68 6808
4990.35 6804
4991.02 6786
4991.68 6766
4992.35 6977
4993.02 7081
4993.68 6654
4994.35 6699
4995.02 6423
4995.68 6267
4996.35 6450
4997.02 6499
4997.68 6289
4998.35 6077
4999.02 6205
4999.68 6187
5000.35 5987
5001.02 5893
5001.68 6142
5002.35 6251
5003.02 5988
5003.69 5889
5004.35 5924
5005.02 6086
5005.69 6265
5006.35 6026
5007.02 5980
5007.69 6130
5008.36 6052
5009.02 6073
5009.69 6130
5010.36 6207
5011.03 6235
5011.70 6119
5012.36 6154
5013.03 6089
5013.70 6099
5014.37 6135
5015.04 6241
5015.70 6286
5016.37 6149
5017.04 6336
5017.71 6310
5018.38 6208
5019.04 6385
5019.71 6367
5020.38 6295
5021.05 6451
5021.72 6937
5022.39 6974
5023.05 7164
5023.72 7549
5024.39 7600
5025.06 7947
5025.73 7839
5026.40 7612
5027.07 7615
5027.74 7400
5028.40 7214
5029.07 6919
5029.74 6882
5030.41 6883
5031.08 6663
5031.75 6578
5032.42 6487
5033.09 6529
5033.76 6640
5034.43 6400
5035.10 6211
5035.76 6302
5036.43 6331
5037.10 6229
5037.77 5971
5038.44 6142
5039.11 6165
5039.78 6170
5040.45 6290
5041.12 6327
5041.79 6347
5042.46 6493
5043.13 6385
5043.80 6573
5044.47 6597
5045.14 6877
5045.81 6565
5046.48 6490
5047.15 6963
5047.82 6684
5048.49 6558
5049.16 6517
5049.83 6444
5050.50 6441
5051.17 6371
5051.84 6205
5052.51 6351
5053.18 6303
5053.85 6071
5054.52 6335
5055.20 6443
5055.87 6319
5056.54 6423
5057.21 6393
5057.88 6236
5058.55 6407
5059.22 6287
5059.89 6182
5060.56 6512
5061.23 6304
5061.90 6333
5062.58 6435
5063.25 6382
5063.92 6252
5064.59 6352
5065.26 6327
5065.93 6437
5066.60 6270
5067.27 6197
5067.95 6272
5068.62 6176
5069.29 6274
5069.96 6101
5070.63 6181
5071.30 5922
5071.98 6031
5072.65 6013
5073.32 5916
5073.99 5994
5074.66 6030
5075.34 6014
5076.01 5982
5076.68 5902
5077.35 5882
5078.02 5894
5078.70 5871
5079.37 6153
5080.04 6158
5080.71 6328
5081.39 6390
5082.06 6345
5082.73 6383
5083.40 6305
5084.08 6180
5084.75 6283
5085.42 6044
5086.09 6043
5086.77 6259
5087.44 6179
5088.11 6164
5088.79 6241
5089.46 6414
5090.13 6261
5090.80 6425
5091.48 6633
5092.15 6766
5092.82 6575
5093.50 6723
5094.17 6757
5094.84 6730
5095.52 6541
5096.19 6652
5096.86 6660
5097.54 6512
5098.21 6261
5098.88 6030
5099.56 5931
5100.23 5985
5100.90 6109
5101.58 6383
5102.25 6193
5102.93 6313
5103.60 6299
5104.27 6140
5104.95 6217
5105.62 6367
5106.30 6203
5106.97 6095
5107.64 5962
5108.32 6179
5108.99 6134
5109.67 5907
5110.34 5883
5111.02 6086
5111.69 6007
5112.36 5725
5113.04 6093
5113.71 6015
5114.39 6152
5115.06 6145
5115.74 6090
5116.41 6027
5117.09 5944
5117.76 5870
5118.44 5939
5119.11 6116
5119.79 6034
5120.46 5856
5121.14 5974
5121.81 5965
5122.49 6098
5123.16 6150
5123.84 6368
5124.51 6182
5125.19 5985
5125.86 6112
5126.54 6192
5127.21 5899
5127.89 5898
5128.56 5719
5129.24 5990
5129.92 6015
5130.59 6072
5131.27 6191
5131.94 6194
5132.62 6311
5133.29 6234
5133.97 5926
5134.65 5702
5135.32 6121
5136.00 6054
5136.67 5977
5137.35 5937
5138.03 6016
5138.70 6129
5139.38 6130
5140.05 6225
5140.73 6230
5141.41 6150
5142.08 6270
5142.76 6184
5143.44 6146
5144.11 6098
5144.79 5960
5145.47 5893
5146.14 5890
5146.82 6126
5147.50 5831
5148.17 5891
5148.85 5866
5149.53 5967
5150.20 5916
5150.88 5937
5151.56 6022
5152.24 5856
5152.91 5562
5153.59 5733
5154.27 5707
5154.94 5913
5155.62 5823
5156.30 5461
5156.98 5565
5157.65 5607
5158.33 5747
5159.01 5972
5159.69 5794
5160.36 5777
5161.04 5615
5161.72 5552
5162.40 5571
5163.07 5576
5163.75 5628
5164.43 5751
5165.11 5869
5165.79 5484
5166.46 5732
5167.14 5983
5167.82 5817
5168.50 5818
5169.18 5890
5169.86 6092
5170.53 6063
5171.21 5864
5171.89 5916
5172.57 5791
5173.25 5915
5173.93 5836
5174.60 5926
5175.28 5874
5175.96 5792
5176.64 5753
5177.32 5898
5178.00 5692
5178.68 5923
5179.36 5998
5180.03 5760
5180.71 5869
5181.39 5930
5182.07 5677
5182.75 5878
5183.43 5896
5184.11 5801
5184.79 5539
5185.47 5742
5186.15 5968
5186.83 5631
5187.51 5813
5188.18 5708
5188.86 5716
5189.54 5652
5190.22 5787
5190.90 5810
5191.58 5634
5192.26 5629
5192.94 5664
5193.62 5561
5194.30 5539
5194.98 5610
5195.66 5568
5196.34 5564
5197.02 5794
5197.70 5609
5198.38 5734
5199.06 5862
5199.74 5633
5200.42 5682
5201.10 5578
5201.78 5728
5202.46 5837
5203.14 5788
5203.82 5720
5204.50 5735
5205.19 5622
5205.87 5632
5206.55 5520
5207.23 5735
5207.91 5716
5208.59 5745
5209.27 5884
5209.95 5776
5210.63 5892
5211.31 5878
5211.99 5815
5212.67 5935
5213.36 5892
5214.04 5964
5214.72 5905
5215.40 5850
5216.08 5968
5216.76 5734
5217.44 5717
5218.12 5805
5218.81 5849
5219.49 5741
5220.17 5613
5220.85 5685
5221.53 5837
5222.21 5956
5222.90 5938
5223.58 5867
5224.26 5898
5224.94 5959
5225.62 5937
5226.30 5981
5226.99 6038
5227.67 5795
5228.35 5830
5229.03 5672
5229.71 5755
5230.40 5514
5231.08 5781
5231.76 6004
5232.44 5793
5233.13 5846
5233.81 6005
5234.49 6168
5235.17 5869
5235.86 5753
5236.54 6013
5237.22 6108
5237.90 5817
5238.59 5776
5239.27 6022
5239.95 6004
5240.64 6003
5241.32 6232
5242.00 6047
5242.68 6050
5243.37 5913
5244.05 6019
5244.73 6038
5245.42 5918
5246.10 5908
5246.78 5648
5247.47 5669
5248.15 5846
5248.83 5886
5249.52 5742
5250.20 6107
5250.88 5986
5251.57 6137
5252.25 6302
5252.93 6117
5253.62 6061
5254.30 5909
5254.99 6021
5255.67 5994
5256.35 5983
5257.04 5764
5257.72 5787
5258.41 5912
5259.09 5778
5259.77 5912
5260.46 5871
5261.14 6079
5261.83 5853
5262.51 5707
5263.20 5757
5263.88 5851
5264.56 5894
5265.25 6006
5265.93 5959
5266.62 5761
5267.30 5983
5267.99 5940
5268.67 6316
5269.36 6124
5270.04 6006
5270.73 5912
5271.41 5915
5272.10 5969
5272.78 6047
5273.47 5720
5274.15 5684
5274.84 5767
5275.52 5695
5276.21 5961
5276.89 5891
5277.58 5713
5278.26 5835
5278.95 5777
5279.63 5871
5280.32 6220
5281.00 6270
5281.69 6386
5282.38 6461
5283.06 6400
5283.75 6671
5284.43 6447
5285.12 6443
5285.80 6421
5286.49 6203
5287.18 6409
5287.86 6358
5288.55 6218
5289.23 5875
5289.92 5931
5290.61 5909
5291.29 5847
5291.98 6049
5292.66 6154
5293.35 5858
5294.04 5754
5294.72 6021
5295.41 5860
5296.10 5884
5296.78 5842
5297.47 5913
5298.16 5964
5298.84 5915
5299.53 5763
5300.22 5999
5300.90 6254
5301.59 6387
5302.28 6336
5302.96 6235
5303.65 6495
5304.34 6633
5305.03 6468
5305.71 6389
5306.40 6468
5307.09 6358
5307.77 6009
5308.46 6001
5309.15 6189
5309.84 6183
5310.52 6074
5311.21 6052
5311.90 6210
5312.59 6289
5313.27 6360
5313.96 6239
5314.65 6015
5315.34 5972
5316.02 5994
5316.71 6484
5317.40 6214
5318.09 6104
5318.78 6190
5319.46 6306
5320.15 6470
5320.84 6241
5321.53 6256
5322.22 6383
5322.90 6320
5323.59 6597
5324.28 6530
5324.97 6171
5325.66 6262
5326.35 6482
5327.04 6532
5327.72 6391
5328.41 6444
5329.10 6569
5329.79 6788
5330.48 6543
5331.17 6519
5331.86 6997
5332.54 7278
5333.23 7408
5333.92 7405
5334.61 7514
5335.30 7353
5335.99 7386
5336.68 7386
5337.37 7395
5338.06 7100
5338.75 6748
5339.44 7083
5340.12 6729
5340.81 6753
5341.50 6827
5342.19 6774
5342.88 6639
5343.57 6811
5344.26 6957
5344.95 6795
5345.64 6996
5346.33 7196
5347.02 7318
5347.71 7220
5348.40 7618
5349.09 7881
5349.78 8377
5350.47 8978
5351.16 9364
5351.85 9905
5352.54 9948
5353.23 10391
5353.92 10650
5354.61 10435
5355.30 10267
5355.99 9740
5356.68 9214
5357.37 8571
5358.06 8004
5358.75 7564
5359.44 7110
5360.14 6670
5360.83 6761
5361.52 6647
5362.21 6434
5362.90 6462
5363.59 6575
5364.28 6634
5364.97 6584
5365.66 6324
5366.35 6616
5367.04 6839
5367.74 6564
5368.43 6680
5369.12 6599
5369.81 6645
5370.50 6464
5371.19 6467
5371.88 6476
5372.57 6285
5373.27 6260
5373.96 6400
5374.65 6327
5375.34 6372
5376.03 6467
5376.72 6595
5377.42 6540
5378.11 6339
5378.80 6620
5379.49 6676
5380.18 6652
5380.88 6849
5381.57 6803
5382.26 7194
5382.95 7212
5383.64 7332
5384.34 7231
5385.03 7058
5385.72 7269
5386.41 7205
5387.11 6889
5387.80 7051
5388.49 7235
5389.18 7222
5389.88 7259
5390.57 7203
5391.26 7057
5391.95 7194
5392.65 7026
5393.34 7055
5394.03 7151
5394.72 7025
5395.42 6795
5396.11 7151
5396.80 6713
5397.50 6560
5398.19 6617
5398.88 6401
5399.58 6426
5400.27 6544
5400.96 6377
5401.66 6303
5402.35 6379
5403.04 6256
5403.74 6333
5404.43 6175
5405.12 6179
5405.82 6378
5406.51 6255
5407.20 5935
5407.90 6078
5408.59 6195
5409.28 6215
5409.98 6314
5410.67 6178
5411.37 6264
5412.06 6266
5412.75 6343
5413.45 5912
5414.14 6060
5414.84 6063
5415.53 6127
5416.23 6314
5416.92 6280
5417.61 6115
5418.31 6107
5419.00 6095
5419.70 6135
5420.39 6247
5421.09 5942
5421.78 5885
5422.48 6144
5423.17 6085
5423.87 6256
5424.56 6350
5425.25 6402
5425.95 6258
5426.64 6100
5427.34 6302
5428.03 6393
5428.73 6206
5429.42 6346
5430.12 6265
5430.82 6173
5431.51 6035
5432.21 6265
5432.90 6141
5433.60 6302
5434.29 6323
5434.99 6271
5435.68 6267
5436.38 6287
5437.07 6202
5437.77 6265
5438.47 6507
5439.16 6259
5439.86 6338
5440.55 6262
5441.25 6321
5441.94 6398
5442.64 6452
5443.34 6340
5444.03 6086
5444.73 6206
5445.42 6552
5446.12 6524
5446.82 6552
5447.51 6589
5448.21 6418
5448.91 6724
5449.60 6558
5450.30 6920
5450.99 6844
5451.69 6782
5452.39 6874
5453.08 6929
5453.78 6459
5454.48 6585
5455.17 6344
5455.87 6379
5456.57 6373
5457.27 6384
5457.96 6242
5458.66 6419
5459.36 6284
5460.05 6324
5460.75 6365
5461.45 6514
5462.14 6552
5462.84 6651
5463.54 6723
5464.24 6702
5464.93 6753
5465.63 7024
5466.33 7082
5467.03 7007
5467.72 7029
5468.42 6941
5469.12 6929
5469.82 6876
5470.51 7083
5471.21 6993
5471.91 6705
5472.61 6664
5473.31 6590
5474.00 6829
5474.70 6661
5475.40 6893
5476.10 6973
5476.80 6931
5477.49 6816
5478.19 6820
5478.89 6755
5479.59 6870
5480.29 7232
5480.99 7275
5481.68 7432
5482.38 7740
5483.08 7604
5483.78 7698
5484.48 7762
5485.18 7751
5485.88 7391
5486.57 7248
5487.27 7158
5487.97 7200
5488.67 7090
5489.37 7008
5490.07 7242
5490.77 7267
5491.47 7146
5492.17 6919
5492.87 7056
5493.56 6883
5494.26 7052
5494.96 7653
5495.66 7402
5496.36 7365
5497.06 7387
5497.76 7708
5498.46 7664
5499.16 7441
5499.86 7607
5500.56 8362
5501.26 8453
5501.96 8667
5502.66 9145
5503.36 9576
5504.06 9772
5504.76 9291
5505.46 8682
5506.16 8368
5506.86 8409
5507.56 8104
5508.26 7667
5508.96 7451
5509.66 7433
5510.36 7276
5511.06 7287
5511.76 7435
5512.46 7224
5513.16 6971
5513.86 7072
5514.56 7030
5515.26 7142
5515.96 7245
5516.66 7176
5517.36 7128
5518.07 7027
5518.77 6906
5519.47 7223
5520.17 7105
5520.87 7035
5521.57 7244
5522.27 7181
5522.97 7261
5523.67 7214
5524.37 7166
5525.08 7325
5525.78 7167
5526.48 7069
5527.18 6699
5527.88 6746
5528.58 6548
5529.28 6278
5529.99 6293
5530.69 6490
5531.39 6731
5532.09 6536
5532.79 6646
5533.49 6337
5534.20 6371
5534.90 6393
5535.60 6593
5536.30 6581
5537.00 6659
5537.70 6332
5538.41 6378
5539.11 6757
5539.81 6364
5540.51 6188
5541.22 6457
5541.92 6574
5542.62 6553
5543.32 6666
5544.02 6337
5544.73 6335
5545.43 6608
5546.13 6520
5546.84 6549
5547.54 6679
5548.24 6644
5548.94 6611
5549.65 6746
5550.35 6736
5551.05 6794
5551.75 6813
5552.46 6507
5553.16 6394
5553.86 6286
5554.57 6221
5555.27 6106
5555.97 6249
5556.68 6011
5557.38 5894
5558.08 6013
5558.79 6127
5559.49 6226
5560.19 6155
5560.90 6031
5561.60 6166
5562.30 6006
5563.01 6170
5563.71 6095
5564.41 5727
5565.12 5970
5565.82 5851
5566.53 6181
5567.23 6260
5567.93 6152
5568.64 6067
5569.34 6161
5570.05 6231
5570.75 5992
5571.45 5806
5572.16 5879
5572.86 6253
5573.57 6161
5574.27 5965
5574.98 6124
5575.68 6032
5576.38 6265
5577.09 6061
5577.79 5898
5578.50 6075
5579.20 6165
5579.91 6054
5580.61 6030
5581.32 6003
5582.02 5836
5582.73 6020
5583.43 6054
5584.14 5983
5584.84 5925
5585.55 5948
5586.25 5912
5586.96 5749
5587.66 5875
5588.37 6078
5589.07 5922
5589.78 5655
5590.48 5743
5591.19 5979
5591.89 5805
5592.60 5642
5593.31 5563
5594.01 5796
5594.72 5567
5595.42 5700
5596.13 5828
5596.83 5900
5597.54 5740
5598.25 5567
5598.95 5505
5599.66 5792
5600.36 5645
5601.07 5672
5601.78 5600
5602.48 5537
5603.19 5646
5603.89 5826
5604.60 5713
5605.31 5821
5606.01 5773
5606.72 5827
5607.43 5817
5608.13 5623
5608.84 5595
5609.54 5551
5610.25 5627
5610.96 5647
5611.66 5792
5612.37 5611
5613.08 5485
5613.79 5604
5614.49 5584
5615.20 5610
5615.91 5457
5616.61 5654
5617.32 5586
5618.03 5625
5618.73 5843
5619.44 5705
5620.15 5613
5620.86 5407
5621.56 5509
5622.27 5731
5622.98 5565
5623.69 5483
5624.39 5443
5625.10 5677
5625.81 5740
5626.52 5891
5627.22 5494
5627.93 5414
5628.64 5710
5629.35 5747
5630.05 5581
5630.76 5436
5631.47 5527
5632.18 5480
5632.89 5602
5633.59 5639
5634.30 5861
5635.01 5746
5635.72 5581
5636.43 5592
5637.14 5666
5637.84 5648
5638.55 5751
5639.26 5746
5639.97 5828
5640.68 5759
5641.39 5826
5642.10 5685
5642.80 5608
5643.51 5600
5644.22 5819
5644.93 5631
5645.64 5789
5646.35 5693
5647.06 5739
5647.77 5615
5648.47 5763
5649.18 5794
5649.89 5663
5650.60 5589
5651.31 5562
5652.02 5750
5652.73 5586
5653.44 5620
5654.15 5689
5654.86 5711
5655.57 5549
5656.28 5815
5656.99 5634
5657.70 5574
5658.41 5722
5659.12 5667
5659.83 5640
5660.54 5686
5661.24 5876
5661.95 5870
5662.66 5653
5663.37 5850
5664.08 5517
5664.79 5687
5665.50 5759
5666.21 5860
5666.93 5695
5667.64 5915
5668.35 5653
5669.06 5849
5669.77 5705
5670.48 5550
5671.19 5898
5671.90 6107
5672.61 5874
5673.32 5719
5674.03 5768
5674.74 5800
5675.45 5735
5676.16 5650
5676.87 5654
5677.58 5723
5678.29 5841
5679.01 5834
5679.72 5671
5680.43 5577
5681.14 5537
5681.85 5648
5682.56 5547
5683.27 5599
5683.98 5791
5684.69 5643
5685.41 5809
5686.12 5664
5686.83 5640
5687.54 5722
5688.25 5520
5688.96 5467
5689.67 5763
5690.39 5556
5691.10 5626
5691.81 5766
5692.52 5874
5693.23 5731
5693.95 5977
5694.66 5999
5695.37 5805
5696.08 5652
5696.79 5581
5697.51 5650
5698.22 5650
5698.93 5460
5699.64 5586
5700.35 5771
5701.07 5600
5701.78 5502
5702.49 5709
5703.20 5660
5703.92 5616
5704.63 5480
5705.34 5536
5706.05 5622
5706.77 5580
5707.48 5551
5708.19 5469
5708.90 5438
5709.62 5556
5710.33 5668
5711.04 5581
5711.76 5748
5712.47 5763
5713.18 5770
5713.90 5721
5714.61 5803
5715.32 5515
5716.04 5583
5716.75 5823
5717.46 5674
5718.18 5639
5718.89 5696
5719.60 5806
5720.32 5843
5721.03 5684
5721.74 5621
5722.46 5634
5723.17 5772
5723.88 5848
5724.60 6095
5725.31 6094
5726.03 6023
5726.74 6156
5727.45 6257
5728.17 6041
5728.88 6392
5729.60 6582
5730.31 6535
5731.02 6581
5731.74 6406
5732.45 6664
5733.17 6433
5733.88 6674
5734.60 6310
5735.31 6161
5736.02 6261
5736.74 6253
5737.45 6260
5738.17 6162
5738.88 6102
5739.60 6109
5740.31 6324
5741.03 6183
5741.74 6153
5742.46 6212
5743.17 6170
5743.89 6284
5744.60 6092
5745.32 6206
5746.03 6102
5746.75 6325
5747.46 6247
5748.18 6416
5748.89 6463
5749.61 6548
5750.32 6412
5751.04 6392
5751.76 6447
5752.47 6605
5753.19 6789
5753.90 7204
5754.62 7721
5755.33 7836
5756.05 8265
5756.77 8597
5757.48 8608
5758.20 8648
5758.91 8340
5759.63 8205
5760.34 8181
5761.06 7679
5761.78 7302
5762.49 7081
5763.21 7009
5763.93 6962
5764.64 7163
5765.36 7230
5766.07 7352
5766.79 7283
5767.51 7480
5768.22 7724
5768.94 7516
5769.66 7217
5770.37 7083
5771.09 7303
5771.81 7122
5772.52 6968
5773.24 6817
5773.96 6809
5774.67 6783
5775.39 6762
5776.11 6805
5776.83 6618
5777.54 6759
5778.26 7050
5778.98 7137
5779.69 6895
5780.41 6858
5781.13 7039
5781.85 7272
5782.56 7635
5783.28 7465
5784.00 7277
5784.72 7296
5785.43 7374
5786.15 7328
5786.87 7253
5787.59 7246
5788.30 7158
5789.02 7212
5789.74 7268
5790.46 7370
5791.18 7423
5791.89 7453
5792.61 7648
5793.33 7696
5794.05 7890
5794.77 8073
5795.48 8148
5796.20 8305
5796.92 8397
5797.64 8453
5798.36 8627
5799.08 8707
5799.80 9122
5800.51 9564
5801.23 10472
5801.95 11588
5802.67 11598
5803.39 12061
5804.11 12232
5804.83 12189
5805.54 11382
5806.26 10367
5806.98 9711
5807.70 9366
5808.42 8991
5809.14 8819
5809.86 8597
5810.58 8559
5811.30 8415
5812.02 8526
5812.74 8445
5813.45 8569
5814.17 8816
5814.89 8726
5815.61 8646
5816.33 8998
5817.05 9042
5817.77 9502
5818.49 10295
5819.21 10960
5819.93 11369
5820.65 11768
5821.37 11763
5822.09 11330
5822.81 10970
5823.53 10359
5824.25 9500
5824.97 9125
5825.69 8492
5826.41 8524
5827.13 8217
5827.85 8296
5828.57 8422
5829.29 8296
5830.01 8352
5830.73 8357
5831.45 8576
5832.17 8423
5832.89 8265
5833.61 8061
5834.33 8201
5835.06 8402
5835.78 8139
5836.50 8002
5837.22 8016
5837.94 8003
5838.66 8316
5839.38 8167
5840.10 8071
5840.82 7987
5841.54 7855
5842.26 8286
5842.99 7932
5843.71 7956
5844.43 7704
5845.15 7616
5845.87 7529
5846.59 7425
5847.31 7510
5848.04 7241
5848.76 7282
5849.48 7084
5850.20 7181
5850.92 7194
5851.64 7376
5852.36 7100
5853.09 7027
5853.81 6771
5854.53 6840
5855.25 6975
5855.97 6966
5856.70 6956
5857.42 7079
5858.14 6998
5858.86 7225
5859.58 7215
5860.31 6773
5861.03 6860
5861.75 6842
5862.47 6809
5863.20 6734
5863.92 6704
5864.64 6642
5865.36 6417
5866.09 6727
5866.81 6684
5867.53 6562
5868.25 6715
5868.98 6627
5869.70 6834
5870.42 6384
5871.15 6570
5871.87 6758
5872.59 6670
5873.31 6668
5874.04 6402
5874.76 6478
5875.48 6542
5876.21 6807
5876.93 6754
5877.65 6732
5878.38 6524
5879.10 6492
5879.82 6495
5880.55 6783
5881.27 6459
5881.99 6519
5882.72 6619
5883.44 6628
5884.17 6420
5884.89 6484
5885.61 6354
5886.34 6688
5887.06 6349
5887.78 6313
5888.51 6514
5889.23 6475
5889.96 6459
5890.68 6248
5891.41 6329
5892.13 6358
5892.85 6579
5893.58 6522
5894.30 6549
5895.03 6503
5895.75 6322
5896.48 6466
5897.20 6606
5897.92 6446
5898.65 6340
5899.37 6408
5900.10 6421
5900.82 6625
5901.55 6327
5902.27 6454
5903.00 6483
5903.72 6382
5904.45 6446
5905.17 6379
5905.90 6313
5906.62 6447
5907.35 6782
5908.07 6756
5908.80 6687
5909.52 6547
5910.25 6605
5910.97 6569
5911.70 6676
5912.43 6635
5913.15 6536
5913.88 6563
5914.60 6555
5915.33 6549
5916.05 6578
5916.78 6652
5917.50 6454
5918.23 6368
5918.96 6962
5919.68 6674
5920.41 6595
5921.13 6513
5921.86 6615
5922.59 6824
5923.31 6959
5924.04 6914
5924.76 7039
5925.49 6662
5926.22 6827
5926.94 6948
5927.67 6849
5928.40 6749
5929.12 6813
5929.85 6803
5930.58 6842
5931.30 6856
5932.03 7173
5932.76 7117
5933.48 6963
5934.21 6980
5934.94 7075
5935.66 7189
5936.39 7197
5937.12 7303
5937.84 7247
5938.57 7438
5939.30 7500
5940.02 7373
5940.75 7621
5941.48 7644
5942.21 7499
5942.93 7376
5943.66 7357
5944.39 7592
5945.12 7611
5945.84 7807
5946.57 7979
5947.30 7953
5948.03 7725
5948.75 7599
5949.48 7570
5950.21 7851
5950.94 7889
5951.67 8193
5952.39 8317
5953.12 8472
5953.85 8517
5954.58 8487
5955.31 8703
5956.03 8720
5956.76 8733
5957.49 8664
5958.22 8818
5958.95 8685
5959.67 8673
5960.40 8673
5961.13 8607
5961.86 8716
5962.59 8596
5963.32 8575
5964.05 8799
5964.77 8966
5965.50 9101
5966.23 9509
5966.96 9854
5967.69 9983
5968.42 10094
5969.15 10618
5969.88 11127
5970.61 11121
5971.33 11166
5972.06 10911
5972.79 10386
5973.52 10338
5974.25 9756
5974.98 9818
5975.71 9809
5976.44 9647
5977.17 9414
5977.90 9484
5978.63 9571
5979.36 9260
5980.09 9626
5980.82 9644
5981.55 9726
5982.28 9663
5983.01 9996
5983.74 10194
5984.46 9937
5985.19 10112
5985.92 10048
5986.65 10433
5987.38 10413
5988.11 10331
5988.85 10179
5989.58 9981
5990.31 10117
5991.04 10208
5991.77 10095
5992.50 10196
5993.23 10090
5993.96 10323
5994.69 10333
5995.42 10281
5996.15 10367
5996.88 10298
5997.61 10193
5998.34 10277
5999.07 10398
5999.80 10454
6000.53 10498
6001.26 10628
6002.00 10587
6002.73 10515
6003.46 10298
6004.19 10197
6004.92 10259
6005.65 9951
6006.38 10191
6007.11 10075
6007.84 10092
6008.58 10300
6009.31 10461
6010.04 10977
6010.77 11542
6011.50 11842
6012.23 12573
6012.96 13668
6013.70 14584
6014.43 14878
6015.16 15219
6015.89 15793
6016.62 15857
6017.36 15075
6018.09 14598
6018.82 14110
6019.55 13240
6020.28 12349
6021.02 11888
6021.75 11302
6022.48 10525
6023.21 9927
6023.94 9822
6024.68 9499
6025.41 9406
6026.14 9157
6026.87 9398
6027.61 9173
6028.34 8998
6029.07 8815
6029.80 8973
6030.54 8827
6031.27 8618
6032.00 8873
6032.73 8745
6033.47 8662
6034.20 8836
6034.93 8608
6035.67 8612
6036.40 8504
6037.13 8640
6037.87 8878
6038.60 8765
6039.33 8793
6040.07 8992
6040.80 8846
6041.53 8849
6042.27 8926
6043.00 9133
6043.73 9046
6044.47 9150
6045.20 9262
6045.93 9209
6046.67 9328
6047.40 8982
6048.13 9384
6048.87 9611
6049.60 9698
6050.34 9596
6051.07 9640
6051.80 9763
6052.54 10181
6053.27 10413
6054.01 10478
6054.74 10703
6055.47 10446
6056.21 10378
6056.94 10211
6057.68 10005
6058.41 9670
6059.15 9335
6059.88 9394
6060.61 9338
6061.35 9368
6062.08 9067
6062.82 9225
6063.55 9395
6064.29 9327
6065.02 9044
6065.76 8931
6066.49 8921
6067.23 8924
6067.96 8866
6068.70 8795
6069.43 9071
6070.17 8991
6070.90 8713
6071.64 8586
6072.37 8514
6073.11 8360
6073.84 8326
6074.58 8637
6075.31 8442
6076.05 8181
6076.78 8335
6077.52 8540
6078.26 8417
6078.99 8490
6079.73 8334
6080.46 8080
6081.20 8095
6081.93 8091
6082.67 8208
6083.41 8358
6084.14 8241
6084.88 8350
6085.61 8318
6086.35 8111
6087.09 8082
6087.82 8041
6088.56 8218
6089.30 8063
6090.03 8089
6090.77 8197
6091.50 8295
6092.24 8235
6092.98 8167
6093.71 8473
6094.45 8221
6095.19 7943
6095.92 8230
6096.66 8342
6097.40 8117
6098.13 7874
6098.87 7885
6099.61 7884
6100.34 7778
6101.08 7930
6101.82 7899
6102.56 7959
6103.29 7932
6104.03 7906
6104.77 7944
6105.50 7823
6106.24 7941
6106.98 7935
6107.72 7980
6108.45 7983
6109.19 7843
6109.93 7817
6110.67 7879
6111.40 7976
6112.14 7836
6112.88 7928
6113.62 7870
6114.35 7875
6115.09 8057
6115.83 8046
6116.57 7827
6117.31 7920
6118.04 7761
6118.78 7898
6119.52 7779
6120.26 8096
6121.00 8335
6121.73 8187
6122.47 8408
6123.21 8600
6123.95 8586
6124.69 8671
6125.43 8745
6126.16 8717
6126.90 8662
6127.64 8462
6128.38 8625
6129.12 8514
6129.86 8662
6130.60 8498
6131.33 8539
6132.07 8683
6132.81 8494
6133.55 8440
6134.29 8490
6135.03 8426
6135.77 8551
6136.51 8788
6137.25 8607
6137.99 8524
6138.73 8836
6139.46 8590
6140.20 8601
6140.94 8831
6141.68 8748
6142.42 8845
6143.16 8737
6143.90 8596
6144.64 8468
6145.38 8575
6146.12 8733
6146.86 8602
6147.60 8677
6148.34 8753
6149.08 8887
6149.82 8743
6150.56 9167
6151.30 9144
6152.04 9111
6152.78 9100
6153.52 9266
6154.26 9171
6155.00 9105
6155.74 9551
6156.48 9666
6157.22 9615
6157.96 9685
6158.70 9654
6159.44 9617
6160.18 9837
6160.92 9700
6161.66 9743
6162.40 9910
6163.15 10164
6163.89 10226
6164.63 10480
6165.37 10713
6166.11 10903
6166.85 11219
6167.59 11631
6168.33 11627
6169.07 12148
6169.81 12214
6170.55 12382
6171.30 12079
6172.04 12217
6172.78 12096
6173.52 12215
6174.26 11685
6175.00 11544
6175.74 11411
6176.49 11303
6177.23 11548
6177.97 11351
6178.71 11248
6179.45 11053
6180.19 11263
6180.94 11467
6181.68 11546
6182.42 11286
6183.16 11570
6183.90 11850
6184.65 11768
6185.39 11683
6186.13 11769
6186.87 12099
6187.61 12024
6188.36 11698
6189.10 11843
6189.84 12006
6190.58 11900
6191.33 12396
6192.07 12525
6192.81 12972
6193.55 13114
6194.30 13264
6195.04 13570
6195.78 13977
6196.52 14310
6197.27 14094
6198.01 14056
6198.75 13977
6199.49 13756
6200.24 13577
6200.98 13585
6201.72 13512
6202.47 13514
6203.21 13681
6203.95 13872
6204.70 14333
6205.44 14692
6206.18 14832
6206.93 16697
6207.67 18554
6208.41 20582
6209.16 23066
6209.90 26547
6210.64 29616
6211.39 32068
6212.13 32880
6212.87 32468
6213.62 31849
6214.36 30685
6215.11 28510
6215.85 25650
6216.59 23074
6217.34 20182
6218.08 18063
6218.83 16025
6219.57 14442
6220.31 13433
6221.06 12784
6221.80 12230
6222.55 11971
6223.29 11551
6224.04 11889
6224.78 11980
6225.52 12056
6226.27 12276
6227.01 12549
6227.76 12990
6228.50 12937
6229.25 12570
6229.99 12212
6230.74 11898
6231.48 11446
6232.23 10780
6232.97 10451
6233.72 10374
6234.46 10364
6235.21 10299
6235.95 10186
6236.70 10302
6237.44 10107
6238.19 10013
6238.93 10206
6239.68 10297
6240.42 10544
6241.17 10602
6241.91 10813
6242.66 10634
6243.40 10663
6244.15 10524
6244.90 11079
6245.64 11211
6246.39 11771
6247.13 11866
6247.88 12454
6248.62 12881
6249.37 13136
6250.12 13203
6250.86 13534
6251.61 13585
6252.35 13175
6253.10 13117
6253.85 12705
6254.59 12143
6255.34 11696
6256.09 11449
6256.83 10986
6257.58 11120
6258.32 10496
6259.07 10738
6259.82 10905
6260.56 10538
6261.31 10432
6262.06 10421
6262.80 10523
6263.55 10495
6264.30 10459
6265.04 10741
6265.79 10728
6266.54 10587
6267.29 10791
6268.03 10740
6268.78 10646
6269.53 10241
6270.27 9910
6271.02 9896
6271.77 10143
6272.52 9834
6273.26 9367
6274.01 9525
6274.76 9783
6275.50 9724
6276.25 9692
6277.00 9946
6277.75 10051
6278.49 10272
6279.24 10085
6279.99 10307
6280.74 10411
6281.49 10351
6282.23 9917
6282.98 9865
6283.73 9799
6284.48 9454
6285.23 9621
6285.97 9224
6286.72 9333
6287.47 9297
6288.22 9367
6288.97 9058
6289.71 8926
6290.46 9027
6291.21 9061
6291.96 9150
6292.71 8942
6293.46 8714
6294.21 8601
6294.95 8326
6295.70 8239
6296.45 8243
6297.20 8281
6297.95 8386
6298.70 8125
6299.45 7873
6300.20 8060
6300.94 8078
6301.69 8382
6302.44 8204
6303.19 8187
6303.94 8189
6304.69 8198
6305.44 8239
6306.19 8501
6306.94 8797
6307.69 8599
6308.44 8588
6309.19 8769
6309.94 8475
6310.69 8251
6311.43 8307
6312.18 8175
6312.93 8221
6313.68 8209
6314.43 7985
6315.18 8034
6315.93 8204
6316.68 8117
6317.43 8056
6318.18 7950
6318.93 8073
6319.68 7948
6320.43 7887
6321.18 7937
6321.93 7839
6322.68 7930
6323.43 7784
6324.18 7926
6324.94 7811
6325.69 7333
6326.44 7541
6327.19 7444
6327.94 7463
6328.69 7477
6329.44 7489
6330.19 7277
6330.94 7303
6331.69 7212
6332.44 7078
6333.19 7040
6333.94 6947
6334.69 7195
6335.45 7158
6336.20 7067
6336.95 7019
6337.70 7028
6338.45 7072
6339.20 7021
6339.95 7141
6340.70 6886
6341.46 6783
6342.21 6967
6342.96 7139
6343.71 7208
6344.46 7264
6345.21 7153
6345.96 7253
6346.72 7243
6347.47 7208
6348.22 7372
6348.97 7073
6349.72 6901
6350.48 7056
6351.23 7034
6351.98 7156
6352.73 7026
6353.48 7168
6354.24 7310
6354.99 7122
6355.74 7184
6356.49 7262
6357.24 7217
6358.00 7141
6358.75 7337
6359.50 7338
6360.25 7172
6361.01 6968
6361.76 6881
6362.51 6979
6363.26 6775
6364.02 6664
6364.77 6779
6365.52 7097
6366.28 6846
6367.03 6558
6367.78 6492
6368.53 6520
6369.29 6363
6370.04 6546
6370.79 6617
6371.55 6705
6372.30 6575
6373.05 6659
6373.81 6792
6374.56 6727
6375.31 6742
6376.07 6689
6376.82 6548
6377.57 6756
6378.33 6614
6379.08 6628
6379.83 6609
6380.59 6635
6381.34 6709
6382.10 6858
6382.85 6847
6383.60 6880
6384.36 6793
6385.11 6750
6385.87 6890
6386.62 6520
6387.37 6515
6388.13 6287
6388.88 6572
6389.64 6463
6390.39 6600
6391.14 6714
6391.90 6752
6392.65 6892
6393.41 6576
6394.16 6685
6394.92 6731
6395.67 6680
6396.43 6628
6397.18 6533
6397.94 6580
6398.69 6692
6399.45 6493
6400.20 6304
6400.96 6239
6401.71 6142
6402.47 6234
6403.22 6143
6403.98 6318
6404.73 6334
6405.49 6206
6406.24 6191
6407.00 6291
6407.75 6280
6408.51 6448
6409.26 6335
6410.02 6341
6410.77 6554
6411.53 6539
6412.28 6425
6413.04 6421
6413.80 6432
6414.55 6424
6415.31 6378
6416.06 6445
6416.82 6516
6417.57 6581
6418.33 6492
6419.09 6502
6419.84 6327
6420.60 6520
6421.35 6666
6422.11 6716
6422.87 6854
6423.62 6955
6424.38 6493
6425.14 6542
6425.89 6615
6426.65 6480
6427.40 6543
6428.16 6574
6428.92 6592
6429.67 6793
6430.43 6687
6431.19 6819
6431.94 6851
6432.70 6674
6433.46 6767
6434.22 6919
6434.97 6961
6435.73 6804
6436.49 6897
6437.24 6699
6438.00 6767
6438.76 7283
6439.51 7182
6440.27 6939
6441.03 7072
6441.79 6957
6442.54 6956
6443.30 6922
6444.06 6941
6444.82 6941
6445.57 6955
6446.33 6695
6447.09 6980
6447.85 6810
6448.60 6936
6449.36 7057
6450.12 6970
6450.88 6855
6451.64 6850
6452.39 6836
6453.15 7045
6453.91 7145
6454.67 7231
6455.43 7448
6456.18 7431
6456.94 7264
6457.70 7223
6458.46 7203
6459.22 7383
6459.98 7389
6460.73 7277
6461.49 7427
6462.25 7633
6463.01 7498
6463.77 7554
6464.53 7624
6465.29 7523
6466.04 7548
6466.80 7831
6467.56 7724
6468.32 7897
6469.08 7865
6469.84 7696
6470.60 8000
6471.36 7892
6472.12 7792
6472.87 7769
6473.63 7651
6474.39 8127
6475.15 8008
6475.91 7896
6476.67 8210
6477.43 8237
6478.19 8045
6478.95 8545
6479.71 8427
6480.47 8313
6481.23 8279
6481.99 8492
6482.75 8598
6483.51 8768
6484.27 8661
6485.03 9002
6485.79 8901
6486.55 8983
6487.31 9124
6488.07 9157
6488.83 9512
6489.59 9288
6490.35 9136
6491.11 9306
6491.87 9437
6492.63 9736
6493.39 9811
6494.15 9733
6494.91 9856
6495.67 10128
6496.43 9986
6497.19 10174
6497.95 10010
6498.71 10332
6499.47 10462
6500.23 10625
6500.99 10617
6501.76 10559
6502.52 10489
6503.28 10676
6504.04 10671
6504.80 10585
6505.56 10583
6506.32 10602
6507.08 10844
6507.84 11197
6508.61 11313
6509.37 11479
6510.13 11486
6510.89 11670
6511.65 11766
6512.41 11674
6513.17 11723
6513.94 11796
6514.70 11996
6515.46 11888
6516.22 11802
6516.98 11709
6517.74 11813
6518.51 12095
6519.27 12332
6520.03 12579
6520.79 12863
6521.55 13397
6522.32 14208
6523.08 15041
6523.84 15872
6524.60 17179
6525.36 18150
6526.13 18720
6526.89 19187
6527.65 18901
6528.41 18225
6529.18 17798
6529.94 17502
6530.70 16793
6531.46 16425
6532.23 15825
6532.99 15499
6533.75 14950
6534.51 14829
6535.28 15435
6536.04 16710
6536.80 17814
6537.57 19139
6538.33 21347
6539.09 22221
6539.85 23102
6540.62 23590
6541.38 22392
6542.14 21029
6542.91 19096
6543.67 17471
6544.43 15799
6545.20 14344
6545.96 13213
6546.72 12168
6547.49 11494
6548.25 11257
6549.02 11167
6549.78 10756
6550.54 10658
6551.31 10628
6552.07 11157
6552.83 11049
6553.60 10811
6554.36 10832
6555.13 10965
6555.89 10665
6556.65 10673
6557.42 10791
6558.18 11019
6558.95 11051
6559.71 11263
6560.47 11318
6561.24 11463
6562.00 11625
6562.77 12150
6563.53 12317
6564.30 12495
6565.06 12423
6565.83 12124
6566.59 12437
6567.36 12498
6568.12 12520
6568.88 12281
6569.65 12231
6570.41 12207
6571.18 12247
6571.94 12005
6572.71 12230
6573.47 11948
6574.24 12484
6575.00 12719
6575.77 13258
6576.53 13497
6577.30 13676
6578.07 14193
6578.83 13948
6579.60 13785
6580.36 13943
6581.13 13792
6581.89 13512
6582.66 12981
6583.42 13076
6584.19 12768
6584.96 12508
6585.72 11954
6586.49 12014
6587.25 11696
6588.02 11303
6588.78 11488
6589.55 11445
6590.32 11515
6591.08 11812
6591.85 11959
6592.61 12268
6593.38 12405
6594.15 12788
6594.91 13273
6595.68 13240
6596.45 13556
6597.21 14020
6597.98 14063
6598.75 13774
6599.51 13788
6600.28 13686
6601.05 13295
6601.81 12897
6602.58 12359
6603.35 11835
6604.11 11499
6604.88 11053
6605.65 10775
6606.41 10581
6607.18 10506
6607.95 10591
6608.71 10574
6609.48 10446
6610.25 10283
6611.02 10512
6611.78 10717
6612.55 10367
6613.32 10412
6614.09 10369
6614.85 10551
6615.62 10566
6616.39 10510
6617.16 10350
6617.92 10039
6618.69 9979
6619.46 10073
6620.23 10199
6620.99 10103
6621.76 9717
6622.53 9986
6623.30 9779
6624.07 9459
6624.83 9596
6625.60 9759
6626.37 9831
6627.14 9510
6627.91 9549
6628.67 9572
6629.44 9550
6630.21 9377
6630.98 9490
6631.75 9558
6632.52 9634
6633.29 9760
6634.05 10136
6634.82 10333
6635.59 10378
6636.36 10893
6637.13 11044
6637.90 11135
6638.67 11248
6639.43 10919
6640.20 10543
6640.97 10352
6641.74 10145
6642.51 10276
6643.28 9836
6644.05 9529
6644.82 9138
6645.59 9164
6646.36 9042
6647.13 8901
6647.90 9353
6648.66 9172
6649.43 9166
6650.20 9141
6650.97 9205
6651.74 9165
6652.51 9259
6653.28 9294
6654.05 9190
6654.82 8956
6655.59 8841
6656.36 8818
6657.13 8716
6657.90 8933
6658.67 9019
6659.44 8984
6660.21 8853
6660.98 8668
6661.75 8451
6662.52 8665
6663.29 8800
6664.06 8793
6664.83 9002
6665.60 9430
6666.37 9424
6667.14 9581
6667.91 9873
6668.69 9934
6669.46 9965
6670.23 9927
6671.00 9591
6671.77 9243
6672.54 9177
6673.31 9184
6674.08 9003
6674.85 8954
6675.62 8951
6676.39 8746
6677.16 8658
6677.94 8628
6678.71 8387
6679.48 8235
6680.25 7863
6681.02 7974
6681.79 8126
6682.56 8228
6683.33 8125
6684.11 8019
6684.88 7969
6685.65 8246
6686.42 8276
6687.19 8438
6687.96 8514
6688.74 8447
6689.51 8450
6690.28 8420
6691.05 8469
6691.82 8082
6692.60 8176
6693.37 8149
6694.14 7975
6694.91 7960
6695.68 7644
6696.46 7730
6697.23 7686
6698.00 7654
6698.77 7598
6699.55 7598
6700.32 7474
6701.09 7378
6701.86 7520
6702.64 7708
6703.41 7431
6704.18 7584
6704.95 7769
6705.73 7811
6706.50 7826
6707.27 7820
6708.04 7865
6708.82 7957
6709.59 7870
6710.36 7718
6711.14 7531
6711.91 7732
6712.68 7454
6713.46 7298
6714.23 7463
6715.00 7457
6715.78 7440
6716.55 7208
6717.32 7049
6718.10 7388
6718.87 7217
6719.64 7118
6720.42 7093
6721.19 7233
6721.96 7209
6722.74 7116
6723.51 7095
6724.28 7173
6725.06 7098
6725.83 6979
6726.61 6891
6727.38 7020
6728.15 7034
6728.93 7110
6729.70 7069
6730.48 6873
6731.25 6907
6732.02 6944
6732.80 7169
6733.57 6832
6734.35 6813
6735.12 6905
6735.90 7038
6736.67 7004
6737.45 6989
6738.22 7167
6738.99 7075
6739.77 7013
6740.54 7087
6741.32 7118
6742.09 7092
6742.87 7057
6743.64 6940
6744.42 6830
6745.19 6914
6745.97 6861
6746.74 7116
6747.52 6998
6748.29 7087
6749.07 6846
6749.84 6855
6750.62 6971
6751.40 6943
6752.17 7005
6752.95 7119
6753.72 7152
6754.50 6966
6755.27 7416
6756.05 7578
6756.82 7146
6757.60 7055
6758.38 7125
6759.15 7003
6759.93 6852
6760.70 6928
6761.48 6832
6762.25 6566
6763.03 6832
6763.81 6707
6764.58 6752
6765.36 6737
6766.14 6735
6766.91 6672
6767.69 6564
6768.46 6393
6769.24 6585
6770.02 6824
6770.79 6640
6771.57 6622
6772.35 6618
6773.12 6704
6773.90 6560
6774.68 6393
6775.45 6387
6776.23 6521
6777.01 6492
6777.78 6506
6778.56 6701
6779.34 6798
6780.11 6630
6780.89 6546
6781.67 6609
6782.45 6738
6783.22 6763
6784.00 6728
6784.78 6600
6785.56 6524
6786.33 6590
6787.11 6363
6787.89 6277
6788.66 6357
6789.44 6363
6790.22 6367
6791.00 6165
6791.78 6428
6792.55 6093
6793.33 6059
6794.11 6219
6794.89 6248
6795.66 6293
6796.44 6409
6797.22 6222
6798.00 6109
6798.78 6068
6799.55 5972
6800.33 6269
6801.11 6135
6801.89 6249
6802.67 6325
6803.45 6347
6804.22 6443
6805.00 6387
6805.78 6285
6806.56 6188
6807.34 6450
6808.12 6630
6808.90 6306
6809.67 6343
6810.45 6141
6811.23 6142
6812.01 6165
6812.79 6406
6813.57 6552
6814.35 6287
6815.13 6286
6815.91 6368
6816.68 6302
6817.46 6346
6818.24 6225
6819.02 6287
6819.80 6316
6820.58 6412
6821.36 6294
6822.14 6336
6822.92 6474
6823.70 6498
6824.48 6307
6825.26 6392
6826.04 6405
6826.82 6603
6827.60 6348
6828.38 6234
6829.16 6085
6829.94 6271
6830.72 6427
6831.50 6503
6832.28 6280
6833.06 6495
6833.84 6552
6834.62 6300
6835.40 6429
6836.18 6532
6836.96 6474
6837.74 6479
6838.52 6483
6839.30 6410
6840.08 6414
6840.86 6431
6841.64 6403
6842.42 6445
6843.20 6362
6843.98 6430
6844.76 6328
6845.54 6418
6846.32 6527
6847.10 6523
6847.89 6706
6848.67 6624
6849.45 6719
6850.23 7143
6851.01 7479
6851.79 7660
6852.57 8373
6853.35 8573
6854.13 8897
6854.92 9216
6855.70 8885
6856.48 8838
6857.26 8426
6858.04 8160
6858.82 7898
6859.60 7678
6860.39 7382
6861.17 7036
6861.95 7022
6862.73 7003
6863.51 6924
6864.29 6755
6865.08 6845
6865.86 6732
6866.64 6834
6867.42 6860
6868.20 6897
6868.99 6972
6869.77 7258
6870.55 7183
6871.33 7163
6872.12 6946
6872.90 6864
6873.68 6946
6874.46 6856
6875.24 6822
6876.03 6936
6876.81 6797
6877.59 7117
6878.38 7135
6879.16 7319
6879.94 7228
6880.72 7257
6881.51 7405
6882.29 7498
6883.07 7525
6883.85 7557
6884.64 7601
6885.42 7646
6886.20 7865
6886.99 7796
6887.77 7946
6888.55 8403
6889.34 8549
6890.12 8975
6890.90 9405
6891.69 9531
6892.47 9820
6893.25 9646
6894.04 9085
6894.82 8731
6895.60 8586
6896.39 8341
6897.17 8348
6897.96 8304
6898.74 8376
6899.52 8318
6900.31 8417
6901.09 8178
6901.88 8206
6902.66 8244
6903.44 7957
6904.23 8045
6905.01 8166
6905.80 8400
6906.58 8367
6907.36 8306
6908.15 8411
6908.93 8374
6909.72 8577
6910.50 8351
6911.29 8200
6912.07 8412
6912.86 8403
6913.64 8162
6914.42 8072
6915.21 8028
6915.99 7941
6916.78 8163
6917.56 8186
6918.35 8014
6919.13 8028
6919.92 8445
6920.70 8383
6921.49 8263
6922.27 8301
6923.06 8301
6923.84 8289
6924.63 8304
6925.42 8491
6926.20 8427
6926.99 8811
6927.77 8871
6928.56 8608
6929.34 8870
6930.13 8849
6930.91 9038
6931.70 8939
6932.48 9027
6933.27 9062
6934.06 9007
6934.84 9022
6935.63 9172
6936.41 9387
6937.20 9114
6937.99 9047
6938.77 9318
6939.56 9261
6940.34 9392
6941.13 9815
6941.92 10031
6942.70 10096
6943.49 10138
6944.28 10736
6945.06 11183
6945.85 11191
6946.64 11055
6947.42 11153
6948.21 11523
6949.00 11484
6949.78 11254
6950.57 11618
6951.36 11248
6952.14 11299
6952.93 11313
6953.72 11678
6954.50 11097
6955.29 10758
6956.08 10824
6956.86 10885
6957.65 10632
6958.44 10868
6959.23 10892
6960.01 11220
6960.80 11244
6961.59 11029
6962.38 11150
6963.16 11240
6963.95 11323
6964.74 11511
6965.53 11336
6966.31 11436
6967.10 11620
6967.89 11378
6968.68 11833
6969.46 12378
6970.25 12356
6971.04 13050
6971.83 13147
6972.62 13475
6973.40 13893
6974.19 13823
6974.98 13717
6975.77 13413
6976.56 13508
6977.34 13453
6978.13 13594
6978.92 13666
6979.71 13895
6980.50 14017
6981.29 14273
6982.08 14754
6982.86 15722
6983.65 16453
6984.44 17605
6985.23 19025
6986.02 21205
6986.81 24438
6987.60 27247
6988.39 29359
6989.17 30668
6989.96 30204
6990.75 29949
6991.54 27903
6992.33 25919
6993.12 23422
6993.91 20815
6994.70 18546
6995.49 16780
6996.28 15077
6997.07 13864
6997.86 13147
6998.64 12757
6999.43 13154
7000.22 13207
7001.01 13952
7001.80 14523
7002.59 14887
7003.38 15615
7004.17 15228
7004.96 15158
7005.75 14706
7006.54 13859
7007.33 13133
7008.12 12526
7008.91 11956
7009.70 11221
7010.49 10540
7011.28 10574
7012.07 10537
7012.86 10246
7013.65 10369
7014.44 10595
7015.23 10711
7016.02 10684
7016.81 10808
7017.61 11313
7018.40 11242
7019.19 11073
7019.98 10922
7020.77 11326
7021.56 11175
7022.35 11152
7023.14 11204
7023.93 11630
7024.72 12057
7025.51 12260
7026.30 12718
7027.10 12798
7027.89 12607
7028.68 12775
7029.47 12329
7030.26 11992
7031.05 11894
7031.84 11451
7032.63 10660
7033.43 10449
7034.22 10106
7035.01 10021
7035.80 10052
7036.59 9858
7037.38 9733
7038.18 9591
7038.97 10035
7039.76 10088
7040.55 10067
7041.34 10501
7042.13 10477
7042.93 10626
7043.72 10515
7044.51 10386
7045.30 10069
7046.09 10043
7046.89 9930
7047.68 9870
7048.47 10284
7049.26 9877
7050.06 10113
7050.85 10334
7051.64 10503
7052.43 10504
7053.23 10607
7054.02 10570
7054.81 10758
7055.60 10721
7056.40 10324
7057.19 10336
7057.98 9990
7058.77 9784
7059.57 9632
7060.36 9688
7061.15 9570
7061.95 9725
7062.74 9847
7063.53 9969
7064.33 10090
7065.12 9879
7065.91 10007
7066.71 9934
7067.50 9694
7068.29 9803
7069.09 9798
7069.88 9398
7070.67 9351
7071.47 9653
7072.26 9464
7073.05 9304
7073.85 9075
7074.64 8950
7075.44 9084
7076.23 8942
7077.02 8835
7077.82 9096
7078.61 8914
7079.41 8702
7080.20 8729
7080.99 8687
7081.79 8952
7082.58 8853
7083.38 8843
7084.17 8870
7084.96 8758
7085.76 8903
7086.55 8923
7087.35 9429
7088.14 9763
7088.94 10203
7089.73 11217
7090.53 11606
7091.32 12050
7092.12 12290
7092.91 12170
7093.71 11657
7094.50 10894
7095.29 10685
7096.09 9856
7096.88 9213
7097.68 8718
7098.48 8390
7099.27 8103
7100.07 8125
7100.86 7668
7101.66 7495
7102.45 7759
7103.25 7682
7104.04 7562
7104.84 7475
7105.63 7403
7106.43 7555
7107.22 7238
7108.02 7240
7108.82 7316
7109.61 7071
7110.41 7174
7111.20 7224
7112.00 6988
7112.79 7044
7113.59 6895
7114.39 6757
7115.18 6875
7115.98 6665
7116.77 6787
7117.57 7086
7118.37 6779
7119.16 6847
7119.96 6890
7120.76 7020
7121.55 6967
7122.35 7100
7123.15 7039
7123.94 7064
7124.74 7152
7125.53 7173
7126.33 6990
7127.13 7076
7127.93 7358
7128.72 7351
7129.52 7366
7130.32 7604
7131.11 7220
7131.91 7122
7132.71 7033
7133.50 7114
7134.30 7166
7135.10 6995
7135.90 7084
7136.69 6828
7137.49 6755
7138.29 6614
7139.08 6584
7139.88 6657
7140.68 6523
7141.48 6572
7142.27 6608
7143.07 6397
7143.87 6283
7144.67 6267
7145.46 6321
7146.26 6326
7147.06 6460
7147.86 6599
7148.66 6324
7149.45 6090
7150.25 6245
7151.05 6307
7151.85 6297
7152.65 6127
7153.44 6212
7154.24 6219
7155.04 6152
7155.84 6157
7156.64 6145
7157.44 6269
7158.23 6036
7159.03 6289
7159.83 6230
7160.63 6070
7161.43 6004
7162.23 5923
7163.03 5875
7163.83 5870
7164.62 5833
7165.42 5807
7166.22 5992
7167.02 6156
7167.82 5889
7168.62 6049
7169.42 5934
7170.22 6014
7171.02 6129
7171.82 6072
7172.61 6132
7173.41 5960
7174.21 5767
7175.01 5762
7175.81 5547
7176.61 5573
7177.41 5543
7178.21 5374
7179.01 5558
7179.81 5471
7180.61 5327
7181.41 5431
7182.21 5304
7183.01 5567
7183.81 5488
7184.61 5726
7185.41 5565
7186.21 5476
7187.01 5651
7187.81 5562
7188.61 5462
7189.41 5349
7190.21 5526
7191.01 5403
7191.81 5248
7192.61 5422
7193.41 5296
7194.21 5379
7195.01 5034
7195.81 5057
7196.61 5000
7197.41 5126
7198.21 5398
7199.01 5269
7199.82 5456
7200.62 5208
7201.42 5349
7202.22 5185
7203.02 5224
7203.82 5320
7204.62 5314
7205.42 5417
7206.22 5098
7207.02 5220
7207.83 5096
7208.63 5003
7209.43 4945
7210.23 5042
7211.03 5038
7211.83 4951
7212.63 5035
7213.44 5066
7214.24 5049
7215.04 5198
7215.84 5187
7216.64 5329
7217.44 5138
7218.25 5035
7219.05 5052
7219.85 5142
7220.65 5047
7221.45 5252
7222.26 4975
7223.06 4911
7223.86 5106
7224.66 4956
7225.46 4915
7226.27 4821
7227.07 5012
7227.87 4891
7228.67 5122
7229.48 5052
7230.28 4947
7231.08 4930
7231.88 4928
7232.69 4988
7233.49 5161
7234.29 4933
7235.09 5061
7235.90 5079
7236.70 4931
7237.50 4998
7238.30 5020
7239.11 4949
7239.91 5016
7240.71 5211
7241.52 5107
7242.32 5207
7243.12 5219
7243.93 5157
7244.73 5173
7245.53 5153
7246.34 4996
7247.14 5139
7247.94 5214
7248.75 5237
7249.55 5035
7250.35 4971
7251.16 5170
7251.96 5191
7252.76 4992
7253.57 5173
7254.37 5334
7255.18 5058
7255.98 5138
7256.78 5137
7257.59 5007
7258.39 5117
7259.20 5111
7260.00 5240
7260.80 5295
7261.61 5383
7262.41 5268
7263.22 5402
7264.02 5540
7264.83 5531
7265.63 5362
7266.43 5464
7267.24 5674
7268.04 5475
7268.85 5511
7269.65 5618
7270.46 5712
7271.26 5680
7272.07 5709
7272.87 5533
7273.68 5614
7274.48 5593
7275.29 5578
7276.09 5506
7276.90 5593
7277.70 5778
7278.51 5816
7279.31 5879
7280.12 5736
7280.92 5838
7281.73 5965
7282.53 6109
7283.34 6168
7284.14 6475
7284.95 6748
7285.76 7183
7286.56 7517
7287.37 7830
7288.17 8178
7288.98 8245
7289.78 8152
7290.59 7829
7291.40 7270
7292.20 7034
7293.01 6579
7293.81 6238
7294.62 5970
7295.43 6081
7296.23 5965
7297.04 5717
7297.84 5568
7298.65 5703
7299.46 5647
7300.26 5716
7301.07 5782
7301.88 5853
7302.68 5567
7303.49 5725
7304.30 5820
7305.10 5674
7305.91 5611
7306.72 5699
7307.52 5868
7308.33 5642
7309.14 5582
7309.94 5771
7310.75 5932
7311.56 5943
7312.36 5984
7313.17 6294
7313.98 6328
7314.79 6288
7315.59 6439
7316.40 6432
7317.21 6323
7318.01 6243
7318.82 6290
7319.63 6411
7320.44 6488
7321.24 6650
7322.05 6936
7322.86 7369
7323.67 7801
7324.47 7879
7325.28 7810
7326.09 7802
7326.90 7578
7327.71 7263
7328.51 6905
7329.32 6602
7330.13 6296
7330.94 6194
7331.75 5928
7332.55 5857
7333.36 5784
7334.17 5689
7334.98 5854
7335.79 5722
7336.60 5731
7337.40 5988
7338.21 5966
7339.02 5887
7339.83 5855
7340.64 5887
7341.45 5946
7342.26 5775
7343.06 5760
7343.87 5705
7344.68 5746
7345.49 5656
7346.30 5694
7347.11 5650
7347.92 5709
7348.73 5582
7349.54 5629
7350.34 5738
7351.15 5815
7351.96 5792
7352.77 5618
7353.58 5611
7354.39 5563
7355.20 5473
7356.01 5774
7356.82 5678
7357.63 5603
7358.44 5631
7359.25 5589
7360.06 5737
7360.87 5991
7361.68 5844
7362.49 6019
7363.30 5910
7364.11 5888
7364.92 5740
7365.73 5888
7366.54 5943
7367.35 5728
7368.16 5836
7368.97 5683
7369.78 5670
7370.59 5613
7371.40 5525
7372.21 5650
7373.02 5644
7373.83 5612
7374.64 5557
7375.45 5554
7376.26 5630
7377.07 5694
7377.88 5623
7378.69 5722
7379.50 5709
7380.31 5759
7381.12 5977
7381.94 6027
7382.75 6266
7383.56 6468
7384.37 6533
7385.18 6606
7385.99 6453
7386.80 6339
7387.61 6225
7388.42 6087
7389.23 5870
7390.05 5824
7390.86 5516
7391.67 5559
7392.48 5429
7393.29 5433
7394.10 5369
7394.92 5251
7395.73 4995
7396.54 5175
7397.35 5212
7398.16 5052
7398.97 5283
7399.79 5466
7400.60 5626
7401.41 5574
7402.22 5723
7403.03 5940
7403.85 5985
7404.66 5978
7405.47 6179
7406.28 5950
7407.09 6107
7407.91 5774
7408.72 5718
7409.53 5686
7410.34 5440
7411.16 5310
7411.97 5238
7412.78 5218
7413.59 5217
7414.41 5244
7415.22 5137
7416.03 5195
7416.84 5071
7417.66 5118
7418.47 4967
7419.28 4837
7420.10 5125
7420.91 5068
7421.72 5005
7422.54 5019
7423.35 4982
7424.16 5020
7424.97 5012
7425.79 4799
7426.60 4884
7427.41 4722
7428.23 4689
7429.04 4633
7429.86 4748
7430.67 4649
7431.48 4614
7432.30 4761
7433.11 4614
7433.92 4669
7434.74 4643
7435.55 4704
7436.36 4660
7437.18 4760
7437.99 4752
7438.81 4830
7439.62 4892
7440.43 5073
7441.25 5186
7442.06 5201
7442.88 5126
7443.69 4906
7444.51 4907
7445.32 4826
7446.13 4989
7446.95 4935
7447.76 4810
7448.58 4700
7449.39 4877
7450.21 4740
7451.02 4691
7451.84 4698
7452.65 4630
7453.47 4741
7454.28 4718
7455.10 4652
7455.91 4720
7456.73 4611
7457.54 4611
7458.36 4706
7459.17 4694
7459.99 4785
7460.80 4577
7461.62 4586
7462.43 4593
7463.25 4608
7464.06 4602
7464.88 4460
7465.69 4623
7466.51 4535
7467.32 4496
7468.14 4746
7468.96 4912
7469.77 4737
7470.59 4902
7471.40 4535
7472.22 4581
7473.03 4603
7473.85 4833
7474.67 4751
7475.48 4730
7476.30 4849
7477.11 4638
7477.93 4553
7478.75 4628
7479.56 4632
7480.38 4672
7481.20 4570
7482.01 4478
7482.83 4529
7483.65 4504
7484.46 4403
7485.28 4532
7486.09 4475
7486.91 4410
7487.73 4383
7488.54 4471
7489.36 4464
7490.18 4282
7491.00 4289
7491.81 4306
7492.63 4482
7493.45 4421
7494.26 4407
7495.08 4238
7495.90 4393
7496.71 4416
7497.53 4375
7498.35 4454
7499.17 4506
7499.98 4715
7500.80 4546
7501.62 4352
7502.44 4368
7503.25 4614
7504.07 4454
7504.89 4411
7505.71 4346
7506.52 4388
7507.34 4367
7508.16 4419
7508.98 4367
7509.80 4369
7510.61 4288
7511.43 4366
7512.25 4381
7513.07 4280
7513.89 4287
7514.70 4338
7515.52 4408
7516.34 4349
7517.16 4259
7517.98 4315
7518.79 4352
7519.61 4350
7520.43 4361
7521.25 4494
7522.07 4219
7522.89 4280
7523.71 4116
7524.52 4025
7525.34 4187
7526.16 4173
7526.98 4083
7527.80 4204
7528.62 4298
7529.44 4209
7530.26 4248
7531.08 4223
7531.89 4425
7532.71 4358
7533.53 4286
7534.35 4156
7535.17 4267
7535.99 4324
7536.81 4294
7537.63 4328
7538.45 4176
7539.27 4251
7540.09 4334
7540.91 4214
7541.73 4263
7542.55 4239
7543.37 4306
7544.19 4256
7545.01 4307
7545.83 4411
7546.65 4472
7547.47 4437
7548.29 4460
7549.11 4441
7549.93 4342
7550.75 4419
7551.57 4401
7552.39 4314
7553.21 4286
7554.03 4261
7554.85 4169
7555.67 4252
7556.49 4435
7557.31 4326
7558.13 4266
7558.95 4265
7559.77 4422
7560.59 4609
7561.41 4583
7562.23 4365
7563.05 4531
7563.87 4358
7564.69 4538
7565.52 4617
7566.34 4577
7567.16 4520
7567.98 4403
7568.80 4314
7569.62 4331
7570.44 4319
7571.26 4346
7572.08 4341
7572.91 4404
7573.73 4449
7574.55 4337
7575.37 4447
7576.19 4425
7577.01 4509
7577.83 4404
7578.66 4410
7579.48 4366
7580.30 4366
7581.12 4244
7581.94 4229
7582.77 4294
7583.59 4462
7584.41 4398
7585.23 4484
7586.05 4359
7586.88 4240
7587.70 4288
7588.52 4489
7589.34 4467
7590.16 4503
7590.99 4581
7591.81 4592
7592.63 4503
7593.45 4397
7594.28 4672
7595.10 4558
7595.92 4509
7596.74 4476
7597.57 4602
7598.39 4510
7599.21 4618
7600.03 4703
7600.86 4477
7601.68 4536
7602.50 4542
7603.33 4703
7604.15 4556
7604.97 4725
7605.80 4890
7606.62 4891
7607.44 4917
7608.26 4978
7609.09 4945
7609.91 4875
7610.73 4810
7611.56 4806
7612.38 4718
7613.21 4661
7614.03 4772
7614.85 4717
7615.68 4704
7616.50 4490
7617.32 4532
7618.15 4580
7618.97 4683
7619.80 4723
7620.62 4881
7621.44 4915
7622.27 4881
7623.09 4805
7623.92 4788
7624.74 4753
7625.56 4692
7626.39 4598
7627.21 4495
7628.04 4677
7628.86 4679
7629.68 4463
7630.51 4767
7631.33 4676
7632.16 4757
7632.98 5078
7633.81 5015
7634.63 5033
7635.46 5120
7636.28 5191
7637.11 5178
7637.93 5041
7638.76 5035
7639.58 4761
7640.41 4586
7641.23 4498
7642.06 4440
7642.88 4395
7643.71 4394
7644.53 4381
7645.36 4416
7646.18 4360
7647.01 4219
7647.83 4363
7648.66 4318
7649.48 4422
7650.31 4394
7651.14 4315
7651.96 4575
7652.79 4433
7653.61 4345
7654.44 4223
7655.26 4386
7656.09 4275
7656.92 4308
7657.74 4353
7658.57 4060
7659.39 4125
7660.22 4119
7661.05 4073
7661.87 4142
7662.70 4095
7663.52 4129
7664.35 4297
7665.18 4336
7666.00 4300
7666.83 4209
7667.66 4200
7668.48 4112
7669.31 4120
7670.14 4231
7670.96 4371
7671.79 4375
7672.62 4197
7673.44 4032
7674.27 4166
7675.10 4063
7675.92 4150
7676.75 4179
7677.58 4089
7678.40 4124
7679.23 4217
7680.06 4139
7680.89 4079
7681.71 4060
7682.54 4048
7683.37 4078
7684.19 3914
7685.02 4040
7685.85 4152
7686.68 4297
7687.50 4092
7688.33 4075
7689.16 4020
7689.99 4108
7690.81 4068
7691.64 4065
7692.47 4110
7693.30 4192
7694.13 4237
7694.95 4245
7695.78 4214
7696.61 4241
7697.44 4073
7698.27 4281
7699.09 4137
7699.92 4119
7700.75 4166
7701.58 4215
7702.41 4161
7703.24 4194
7704.06 4080
7704.89 4000
7705.72 4211
7706.55 4409
7707.38 4382
7708.21 4321
7709.04 4369
7709.86 4436
7710.69 4207
7711.52 4274
7712.35 4141
7713.18 4257
7714.01 4335
7714.84 4228
7715.67 4109
7716.50 4191
7717.32 4010
7718.15 3958
7718.98 4115
7719.81 4307
7720.64 4231
7721.47 4207
7722.30 4226
7723.13 4087
7723.96 4417
7724.79 4157
7725.62 4047
7726.45 4073
7727.28 4294
7728.11 4192
7728.94 4173
7729.77 4091
7730.60 4122
7731.43 4052
7732.26 3937
7733.09 4207
7733.92 4250
7734.75 4135
7735.58 4074
7736.41 4109
7737.24 4085
7738.07 4088
7738.90 4189
7739.73 4165
7740.56 4006
7741.39 4120
7742.22 4068
7743.05 4086
7743.88 4036
7744.71 4174
7745.54 4118
7746.37 4213
7747.20 4542
7748.03 4595
7748.87 4868
7749.70 5069
7750.53 5475
7751.36 5750
7752.19 5666
7753.02 5670
7753.85 5444
7754.68 5084
7755.51 5004
7756.34 4745
7757.18 4701
7758.01 4558
7758.84 4507
7759.67 4399
7760.50 4470
7761.33 4388
7762.16 4321
7763.00 4264
7763.83 4337
7764.66 4218
7765.49 4189
7766.32 4333
7767.16 4400
7767.99 4316
7768.82 4107
7769.65 4119
7770.48 4078
7771.31 4004
7772.15 3943
7772.98 3913
7773.81 3918
7774.64 4001
7775.48 4189
7776.31 4008
7777.14 3946
7777.97 3906
7778.81 4013
7779.64 4015
7780.47 4070
7781.30 4025
7782.14 4040
7782.97 4087
7783.80 4072
7784.63 4027
7785.47 4169
7786.30 4139
7787.13 4123
7787.97 4292
7788.80 4274
7789.63 4417
7790.46 4524
7791.30 4567
7792.13 4359
7792.96 4319
7793.80 4313
7794.63 4524
7795.46 4411
7796.30 4247
7797.13 4215
7797.96 4271
7798.80 4198
7799.63 4209
7800.46 4057
7801.30 4150
7802.13 4141
7802.97 4091
7803.80 4140
7804.63 4308
7805.47 4353
7806.30 4139
7807.13 4243
7807.97 4353
7808.80 4337
7809.64 4238
7810.47 4220
7811.31 4056
7812.14 4103
7812.97 4184
7813.81 4212
7814.64 4225
7815.48 4196
7816.31 4260
7817.15 4258
7817.98 4207
7818.82 4136
7819.65 4121
7820.48 4202
7821.32 4476
7822.15 4300
7822.99 4255
7823.82 4255
7824.66 4424
7825.49 4328
7826.33 4298
7827.16 4461
7828.00 4425
7828.83 4674
7829.67 4489
7830.50 4488
7831.34 4571
7832.17 4601
7833.01 4432
7833.85 4386
7834.68 4578
7835.52 4501
7836.35 4440
7837.19 4382
7838.02 4468
7838.86 4446
7839.69 4344
7840.53 4231
7841.37 4324
7842.20 4467
7843.04 4502
7843.87 4439
7844.71 4383
7845.55 4376
7846.38 4347
7847.22 4328
7848.05 4081
7848.89 4273
7849.73 4297
7850.56 4245
7851.40 4375
7852.24 4341
7853.07 4222
7853.91 3995
7854.74 4139
7855.58 4082
7856.42 3948
7857.25 4121
7858.09 4143
7858.93 4131
7859.76 4098
7860.60 4207
7861.44 4041
7862.28 4092
7863.11 4136
7863.95 4228
7864.79 4206
7865.62 4186
7866.46 4269
7867.30 4146
7868.14 4360
7868.97 4245
7869.81 4214
7870.65 4015
7871.48 4137
7872.32 4049
7873.16 4074
7874.00 4068
7874.83 4206
7875.67 4211
7876.51 4293
7877.35 4109
7878.19 3963
7879.02 4142
7879.86 4370
7880.70 4474
7881.54 4375
7882.37 4395
7883.21 4475
7884.05 4386
7884.89 4224
7885.73 4220
7886.57 4077
7887.40 4271
7888.24 4226
7889.08 4130
7889.92 4173
7890.76 4227
7891.60 4206
7892.43 4185
7893.27 4184
7894.11 4078
7894.95 4335
7895.79 4405
7896.63 4199
7897.47 4138
7898.30 4193
7899.14 4158
7899.98 4121
7900.82 4270
7901.66 4311
7902.50 4294
7903.34 4387
7904.18 4235
7905.02 4263
7905.86 4082
7906.70 4123
7907.54 4102
7908.37 4364
7909.21 3991
7910.05 4036
7910.89 4171
7911.73 4098
7912.57 4181
7913.41 4072
7914.25 3801
7915.09 4047
7915.93 3980
7916.77 4089
7917.61 4242
7918.45 4192
7919.29 4257
7920.13 4554
7920.97 4543
7921.81 4448
7922.65 4382
7923.49 4329
7924.33 4498
7925.17 4314
7926.01 4288
7926.85 4148
7927.69 4035
7928.53 3858
7929.37 3960
7930.21 3995
7931.05 3888
7931.90 3854
7932.74 3919
7933.58 4104
7934.42 4098
7935.26 4153
7936.10 4093
7936.94 4011
7937.78 3901
7938.62 3953
7939.46 3795
7940.30 3839
7941.14 3988
7941.99 3748
7942.83 3586
7943.67 3893
7944.51 3812
7945.35 3606
7946.19 3806
7947.03 3743
7947.88 3824
7948.72 3781
7949.56 3826
7950.40 3756
7951.24 3686
7952.08 3739
7952.93 3809
7953.77 3755
7954.61 3825
7955.45 3875
7956.29 3772
7957.13 3837
7957.98 3937
7958.82 3871
7959.66 3971
7960.50 3885
7961.35 3955
7962.19 3881
7963.03 3930
7963.87 3870
7964.71 3888
7965.56 3818
7966.40 3785
7967.24 3732
7968.08 3771
7968.93 3918
7969.77 4002
7970.61 3973
7971.45 4109
7972.30 4066
7973.14 3983
7973.98 3934
7974.83 3894
7975.67 3837
7976.51 3724
7977.36 3775
7978.20 3842
7979.04 3651
7979.88 3558
7980.73 3723
7981.57 3720
7982.41 3714
7983.26 3865
7984.10 3765
7984.94 3789
7985.79 3938
7986.63 3812
7987.47 3713
7988.32 3661
7989.16 3670
7990.01 3784
7990.85 3714
7991.69 3607
7992.54 3654
7993.38 3659
7994.23 3888
7995.07 3815
7995.91 3816
7996.76 3674
7997.60 3693
7998.45 3748
7999.29 3766
8000.13 3595
8000.98 3492
8001.82 3492
8002.67 3541
8003.51 3576
8004.36 3554
8005.20 3606
8006.04 3536
8006.89 3528
8007.73 3637
8008.58 3558
8009.42 3640
8010.27 3589
8011.11 3482
8011.96 3668
8012.80 3657
8013.65 3582
8014.49 3599
8015.34 3616
8016.18 3594
8017.03 3703
8017.87 3633
8018.72 3570
8019.56 3453
8020.41 3356
8021.25 3532
8022.10 3594
8022.95 3478
8023.79 3544
8024.64 3457
8025.48 3348
8026.33 3264
8027.17 3264
8028.02 3427
8028.86 3456
8029.71 3459
8030.56 3269
8031.40 3362
8032.25 3379
8033.09 3271
8033.94 3164
8034.79 3299
8035.63 3382
8036.48 3270
8037.32 3228
8038.17 3402
8039.02 3387
8039.86 3331
8040.71 3453
8041.56 3467
8042.40 3398
8043.25 3242
8044.10 3201
8044.94 3231
8045.79 3405
8046.64 3252
8047.48 3409
8048.33 3394
8049.18 3289
8050.02 3435
8050.87 3393
8051.72 3387
8052.56 3287
8053.41 3396
8054.26 3291
8055.11 3326
8055.95 3168
8056.80 3264
8057.65 3330
8058.49 3337
8059.34 3339
8060.19 3165
8061.04 3134
8061.88 3117
8062.73 3258
8063.58 3295
8064.43 3386
8065.27 3297
8066.12 3267
8066.97 3273
8067.82 3164
8068.67 3276
8069.51 3264
8070.36 3237
8071.21 3252
8072.06 3256
8072.91 3294
8073.75 3300
8074.60 3292
8075.45 3266
8076.30 3161
8077.15 3186
8078.00 3291
8078.84 3232
8079.69 3220
8080.54 3058
8081.39 3157
8082.24 3301
8083.09 3182
8083.94 3311
8084.78 3331
8085.63 3259
8086.48 3187
8087.33 3253
8088.18 3249
8089.03 3197
8089.88 3119
8090.73 3057
8091.58 3183
8092.42 3250
8093.27 3295
8094.12 3222
8094.97 3150
8095.82 3204
8096.67 3153
8097.52 3085
8098.37 3148
8099.22 3092
8100.07 3142
8100.92 3197
8101.77 3215
8102.62 3215
8103.47 3118
8104.32 3196
8105.17 3164
8106.02 3223
8106.87 3244
8107.72 2970
8108.57 3231
8109.42 3259
8110.27 3213
8111.12 3165
8111.97 3183
8112.82 3263
8113.67 3206
8114.52 3317
8115.37 3182
8116.22 3084
8117.07 3053
8117.92 3144
8118.77 3130
8119.62 3290
8120.47 3233
8121.32 3225
8122.17 3255
8123.02 3327
8123.87 3374
8124.72 3309
8125.57 3285
8126.43 3415
8127.28 3189
8128.13 3266
8128.98 3258
8129.83 3171
8130.68 3145
8131.53 3174
8132.38 3379
8133.23 3202
8134.09 3245
8134.94 3202
8135.79 3227
8136.64 3220
8137.49 3157
8138.34 3135
8139.19 3155
8140.05 3141
8140.90 3068
8141.75 3087
8142.60 3049
8143.45 3030
8144.30 3148
8145.16 3199
8146.01 3374
8146.86 3294
8147.71 3162
8148.56 3067
8149.42 3235
8150.27 3141
8151.12 3302
8151.97 3208
8152.83 3141
8153.68 3287
8154.53 3173
8155.38 3234
8156.24 3193
8157.09 3279
8157.94 3401
8158.79 3374
8159.65 3192
8160.50 3411
8161.35 3228
8162.20 3247
8163.06 3328
8163.91 3104
8164.76 3204
8165.62 3052
8166.47 3180
8167.32 3182
8168.17 3152
8169.03 3231
8169.88 3197
8170.73 3142
8171.59 3006
8172.44 3042
8173.29 3174
8174.15 3104
8175.00 3042
8175.85 3047
8176.71 3116
8177.56 3140
8178.42 3234
8179.27 3111
8180.12 3075
8180.98 3149
8181.83 3252
8182.68 3249
8183.54 3008
8184.39 3055
8185.25 3154
8186.10 3128
8186.95 3189
8187.81 3121
8188.66 3087
8189.52 3214
8190.37 3191
8191.22 2965
8192.08 2962
8192.93 2968
8193.79 3021
8194.64 2991
8195.50 3122
8196.35 3137
8197.21 3090
8198.06 3049
8198.92 2942
8199.77 2943
8200.63 3089
8201.48 3154
8202.33 2986
8203.19 2964
8204.04 3029
8204.90 3090
8205.75 2997
8206.61 3011
8207.47 2946
8208.32 2991
8209.18 2998
8210.03 2927
8210.89 3047
8211.74 3019
8212.60 2938
8213.45 2918
8214.31 3083
8215.16 3112
8216.02 3174
8216.87 3100
8217.73 2959
8218.59 2910
8219.44 3006
8220.30 3070
8221.15 2988
8222.01 2940
8222.87 2943
8223.72 3045
8224.58 3157
8225.43 3252
8226.29 3075
8227.15 3028
8228.00 3083
8228.86 2968
8229.71 3177
8230.57 3116
8231.43 3206
8232.28 3056
8233.14 3014
8234.00 3097
8234.85 3104
8235.71 3126
8236.57 3067
8237.42 2985
8238.28 3096
8239.14 2999
8239.99 2950
8240.85 3045
8241.71 3063
8242.56 3093
8243.42 3002
8244.28 3027
8245.14 3136
8245.99 2993
8246.85 2927
8247.71 3091
8248.56 3189
8249.42 3125
8250.28 3123
8251.14 2971
8251.99 3021
8252.85 2985
8253.71 2954
8254.57 3089
8255.42 3157
8256.28 3120
8257.14 2961
8258.00 3016
8258.86 3138
8259.71 3064
8260.57 3100
8261.43 3005
8262.29 2969
8263.15 3015
8264.00 2939
8264.86 2934
8265.72 3032
8266.58 2999
8267.44 3018
8268.29 3102
8269.15 3118
8270.01 3036
8270.87 3144
8271.73 3026
8272.59 3039
8273.45 3059
8274.30 3079
8275.16 3240
8276.02 3222
8276.88 3023
8277.74 2940
8278.60 2990
8279.46 3138
8280.32 3044
8281.18 3059
8282.03 3047
8282.89 3076
8283.75 3110
8284.61 3160
8285.47 3107
8286.33 3126
8287.19 3026
8288.05 3138
8288.91 3193
8289.77 3227
8290.63 3096
8291.49 3049
8292.35 3188
8293.21 3105
8294.07 3152
8294.93 3209
8295.78 3144
8296.64 3112
8297.50 3043
8298.36 3143
8299.22 3308
8300.08 3171
8300.94 3198
8301.80 3390
8302.66 3424
8303.52 3227
8304.38 3320
8305.25 3302
8306.11 3233
8306.97 3172
8307.83 3261
8308.69 3298
8309.55 3362
8310.41 3310
8311.27 3270
8312.13 3142
8312.99 3230
8313.85 3343
8314.71 3248
8315.57 3249
8316.43 3251
8317.29 3326
8318.15 3194
8319.02 3240
8319.88 3355
8320.74 3259
8321.60 3312
8322.46 3334
8323.32 3278
8324.18 3144
8325.04 3186
8325.90 3072
8326.77 3135
8327.63 3338
8328.49 3220
8329.35 3213
8330.21 3222
8331.07 3280
8331.93 3296
8332.80 3244
8333.66 3193
8334.52 3359
8335.38 3202
8336.24 3101
8337.11 3214
8337.97 3244
8338.83 3244
8339.69 3386
8340.55 3162
8341.42 3161
8342.28 3394
8343.14 3275
8344.00 3325
8344.86 3306
8345.73 3424
8346.59 3398
8347.45 3258
8348.31 3315
8349.18 3499
8350.04 3297
8350.90 3344
8351.76 3266
8352.63 3404
8353.49 3476
8354.35 3388
8355.22 3446
8356.08 3348
8356.94 3330
8357.80 3410
8358.67 3367
8359.53 3282
8360.39 3414
8361.26 3346
8362.12 3248
8362.98 3376
8363.85 3327
8364.71 3416
8365.57 3409
8366.44 3383
8367.30 3491
8368.16 3418
8369.03 3464
8369.89 3664
8370.75 3527
8371.62 3484
8372.48 3492
8373.35 3553
8374.21 3584
8375.07 3584
8375.94 3543
8376.80 3482
8377.67 3445
8378.53 3546
8379.39 3648
8380.26 3639
8381.12 3549
8381.99 3613
8382.85 3618
8383.71 3660
8384.58 3575
8385.44 3665
8386.31 3528
8387.17 3517
8388.04 3768
8388.90 3884
8389.77 3650
8390.63 3667
8391.50 3637
8392.36 3689
8393.22 3813
8394.09 3894
8394.95 3916
8395.82 3800
8396.68 3965
8397.55 3893
8398.41 3906
8399.28 3873
8400.14 3985
8401.01 3851
8401.88 3891
8402.74 4081
8403.61 4134
8404.47 3952
8405.34 3950
8406.20 4073
8407.07 4014
8407.93 4009
8408.80 4031
8409.66 4077
8410.53 3993
8411.40 3958
8412.26 4024
8413.13 4034
8413.99 4208
8414.86 4398
8415.73 4285
8416.59 4285
8417.46 4344
8418.32 4238
8419.19 4249
8420.06 4249
8420.92 4085
8421.79 4431
8422.65 4313
8423.52 4252
8424.39 4506
8425.25 4533
8426.12 4562
8426.99 4694
8427.85 4563
8428.72 4626
8429.59 4656
8430.45 4722
8431.32 4836
8432.19 4890
8433.05 4713
8433.92 4835
8434.79 4788
8435.65 4805
8436.52 4872
8437.39 4975
8438.26 5058
8439.12 5057
8439.99 5164
8440.86 5102
8441.73 5378
8442.59 5572
8443.46 5570
8444.33 5704
8445.19 5769
8446.06 5639
8446.93 5505
8447.80 5623
8448.67 5718
8449.53 5734
8450.40 5771
8451.27 5725
8452.14 5716
8453.00 5865
8453.87 6028
8454.74 6150
8455.61 6483
8456.48 7438
8457.34 8123
8458.21 9191
8459.08 10452
8459.95 11392
8460.82 11985
8461.69 12259
8462.55 11895
8463.42 11059
8464.29 10135
8465.16 9296
8466.03 8285
8466.90 7178
8467.77 6753
8468.63 6219
8469.50 5802
8470.37 5488
8471.24 5291
8472.11 5277
8472.98 5115
8473.85 5125
8474.72 5146
8475.58 5116
8476.45 5109
8477.32 4921
8478.19 4876
8479.06 5207
8479.93 4940
8480.80 4967
8481.67 4767
8482.54 4913
8483.41 4716
8484.28 4728
8485.15 4823
8486.02 5009
8486.89 4971
8487.76 5023
8488.63 5067
8489.50 5022
8490.37 5109
8491.24 5130
8492.11 5079
8492.98 4996
8493.85 5289
8494.72 5254
8495.59 5400
8496.46 5859
8497.33 5845
8498.20 6154
8499.07 6301
8499.94 6375
8500.81 6262
8501.68 6060
8502.55 6058
8503.42 5658
8504.29 5321
8505.16 5107
8506.03 5100
8506.90 5112
8507.77 4958
8508.64 4857
8509.51 4700
8510.38 4753
8511.25 4829
8512.13 4791
8513.00 4801
8513.87 4832
8514.74 5135
8515.61 5049
8516.48 4930
8517.35 4934
8518.22 4722
8519.09 4996
8519.97 4886
8520.84 5095
8521.71 5216
8522.58 5130
8523.45 5122
8524.32 5168
8525.19 4985
8526.07 5101
8526.94 5270
8527.81 5255
8528.68 5221
8529.55 5270
8530.43 5215
8531.30 5125
8532.17 5256
8533.04 5342
8533.91 5376
8534.79 5149
8535.66 5524
8536.53 5617
8537.40 5402
8538.27 5496
8539.15 5356
8540.02 5427
8540.89 5200
8541.76 5050
8542.64 5095
8543.51 4896
8544.38 4858
8545.25 4930
8546.13 4797
8547.00 4690
8547.87 4748
8548.74 4757
8549.62 4758
8550.49 4530
8551.36 4523
8552.24 4548
8553.11 4554
8553.98 4623
8554.86 4408
8555.73 4716
8556.60 4790
8557.48 4699
8558.35 4678
8559.22 4795
8560.10 4705
8560.97 4781
8561.84 4880
8562.72 4609
8563.59 4545
8564.46 4648
8565.34 4755
8566.21 4835
8567.08 4687
8567.96 4576
8568.83 4491
8569.71 4455
8570.58 4466
8571.45 4506
8572.33 4583
8573.20 4837
8574.08 4716
8574.95 4806
8575.82 4933
8576.70 4527
8577.57 4654
8578.45 4660
8579.32 4556
8580.20 4538
8581.07 4500
8581.94 4373
8582.82 4425
8583.69 4440
8584.57 4359
8585.44 4465
8586.32 4534
8587.19 4348
8588.07 4513
8588.94 4308
8589.82 4369
8590.69 4376
8591.57 4419
8592.44 4506
8593.32 4413
8594.19 4469
8595.07 4474
8595.94 4510
8596.82 4488
8597.69 4416
8598.57 4445
8599.44 4643
8600.32 4568
8601.19 4715
8602.07 4790
8602.95 4641
8603.82 4528
8604.70 4518
8605.57 4767
8606.45 4893
8607.32 4653
8608.20 4744
8609.08 4666
8609.95 4795
8610.83 4603
8611.70 4736
8612.58 4720
8613.46 4881
8614.33 4899
8615.21 4958
8616.08 4932
8616.96 4845
8617.84 4721
8618.71 4646
8619.59 4639
8620.47 4675
8621.34 4752
8622.22 4773
8623.10 4926
8623.97 4831
8624.85 4720
8625.73 4754
8626.60 4835
8627.48 4831
8628.36 4781
8629.23 4978
8630.11 5023
8630.99 4970
8631.87 5009
8632.74 5040
8633.62 5236
8634.50 5063
8635.37 5208
8636.25 5208
8637.13 5285
8638.01 5283
8638.88 5267
8639.76 5304
8640.64 5111
8641.52 5336
8642.39 5366
8643.27 5307
8644.15 5504
8645.03 5361
8645.90 5217
8646.78 5398
8647.66 5467
8648.54 5562
8649.42 5636
8650.29 5655
8651.17 5715
8652.05 5773
8652.93 5766
8653.81 5900
8654.68 5820
8655.56 6141
8656.44 6053
8657.32 5888
8658.20 5780
8659.08 5761
8659.95 6015
8660.83 5787
8661.71 5706
8662.59 5947
8663.47 6089
8664.35 6024
8665.23 6073
8666.10 5892
8666.98 5817
8667.86 5836
8668.74 5937
8669.62 5873
8670.50 5941
8671.38 6080
8672.26 6209
8673.14 6347
8674.02 6676
8674.90 6814
8675.77 7088
8676.65 7422
8677.53 7681
8678.41 7818
8679.29 7843
8680.17 8009
8681.05 7921
8681.93 7795
8682.81 7515
8683.69 7313
8684.57 7203
8685.45 6934
8686.33 6629
8687.21 6679
8688.09 6725
8688.97 6624
8689.85 6668
8690.73 7026
8691.61 6965
8692.49 7322
8693.37 8057
8694.25 8675
8695.13 9539
8696.01 9889
8696.89 10618
8697.77 10899
8698.65 10584
8699.53 10193
8700.41 9757
8701.29 8845
8702.17 8123
8703.05 7651
8703.94 7196
8704.82 6664
8705.70 6675
8706.58 6510
8707.46 6278
8708.34 6210
8709.22 5921
8710.10 5860
8710.98 5904
8711.86 5828
8712.75 5870
8713.63 5876
8714.51 6151
8715.39 6032
8716.27 6053
8717.15 5974
8718.03 5802
8718.91 5953
8719.80 5935
8720.68 5983
8721.56 6050
8722.44 6082
8723.32 5883
8724.20 6016
8725.09 6045
8725.97 6155
8726.85 6213
8727.73 6103
8728.61 6290
8729.50 6098
8730.38 6119
8731.26 6247
8732.14 6306
8733.02 6342
8733.91 6457
8734.79 6619
8735.67 6691
8736.55 6675
8737.44 6930
8738.32 6541
8739.20 6526
8740.08 6504
8740.97 6438
8741.85 6323
8742.73 6194
8743.61 6322
8744.50 6257
8745.38 6213
8746.26 6292
8747.15 6304
8748.03 6183
8748.91 6285
8749.79 6198
8750.68 6182
8751.56 6168
8752.44 6400
8753.33 6383
8754.21 6237
8755.09 6463
8755.98 6513
8756.86 6332
8757.74 6327
8758.63 6444
8759.51 6402
8760.39 6359
8761.28 6522
8762.16 6673
8763.05 6665
8763.93 6534
8764.81 6499
8765.70 6500
8766.58 6896
8767.46 6831
8768.35 6886
8769.23 7056
8770.12 7001
8771.00 7102
8771.89 7091
8772.77 7191
8773.65 7157
8774.54 6997
8775.42 7286
8776.31 6996
8777.19 6896
8778.08 6822
8778.96 6794
8779.84 6854
8780.73 6962
8781.61 7133
8782.50 7548
8783.38 8153
8784.27 8654
8785.15 9400
8786.04 10002
8786.92 10469
8787.81 10563
8788.69 10330
8789.58 9859
8790.46 9301
8791.35 8637
8792.23 8176
8793.12 7835
8794.00 7425
8794.89 7009
8795.77 7020
8796.66 6810
8797.55 6641
8798.43 6766
8799.32 7009
8800.20 6856
8801.09 7291
8801.97 7720
8802.86 7809
8803.74 7749
8804.63 7842
8805.52 7509
8806.40 7388
8807.29 6843
8808.17 6635
8809.06 6569
8809.95 6416
8810.83 6152
8811.72 6018
8812.60 6113
8813.49 5996
8814.38 5931
8815.26 5948
8816.15 6033
8817.04 6057
8817.92 6074
8818.81 6276
8819.70 6296
8820.58 6292
8821.47 6227
8822.36 6164
8823.24 6157
8824.13 6251
8825.02 6166
8825.90 6148
8826.79 6094
8827.68 5995
8828.56 5939
8829.45 5783
8830.34 5722
8831.23 5674
8832.11 5641
8833.00 5640
8833.89 5513
8834.77 5621
8835.66 5448
8836.55 5351
8837.44 5502
8838.32 5432
8839.21 5454
8840.10 5610
8840.99 5398
8841.88 5457
8842.76 5601
8843.65 5420
8844.54 5416
8845.43 5551
8846.31 5545
8847.20 5506
8848.09 5447
8848.98 5470
8849.87 5465
8850.75 5527
8851.64 5596
8852.53 5347
8853.42 5311
8854.31 5255
8855.20 5186
8856.08 5208
8856.97 5358
8857.86 5160
8858.75 5226
8859.64 5205
8860.53 5272
8861.42 5356
8862.30 5405
8863.19 5271
8864.08 5061
8864.97 5087
8865.86 5090
8866.75 5092
8867.64 4979
8868.53 4876
8869.42 4913
8870.30 4767
8871.19 4881
8872.08 4829
8872.97 4747
8873.86 4828
8874.75 4795
8875.64 4727
8876.53 4611
8877.42 4701
8878.31 4635
8879.20 4679
8880.09 4741
8880.98 4705
8881.87 4513
8882.76 4462
8883.65 4577
8884.54 4546
8885.43 4451
8886.32 4319
8887.21 4410
8888.10 4460
8888.99 4357
8889.88 4347
8890.77 4322
8891.66 4364
8892.55 4275
8893.44 4223
8894.33 4192
8895.22 4192
8896.11 4296
8897.00 4185
8897.89 4211
8898.78 4211
8899.67 4215
8900.56 4051
8901.45 4107
8902.34 4222
8903.23 4215
8904.12 4093
8905.02 4144
8905.91 4067
8906.80 3860
8907.69 3892
8908.58 3953
8909.47 3802
8910.36 3823
8911.25 3932
8912.14 3912
8913.04 3893
8913.93 3842
8914.82 4059
8915.71 3901
8916.60 3968
8917.49 3860
8918.38 3893
8919.28 3778
8920.17 3737
8921.06 3761
8921.95 3729
8922.84 3628
8923.73 3769
8924.63 3752
8925.52 3736
8926.41 3614
8927.30 3626
8928.19 3480
8929.09 3624
8929.98 3677
8930.87 3632
8931.76 3714
8932.65 3731
8933.55 3712
8934.44 3641
8935.33 3609
8936.22 3518
8937.12 3487
8938.01 3593
8938.90 3560
8939.79 3596
8940.69 3451
8941.58 3530
8942.47 3580
8943.37 3506
8944.26 3446
8945.15 3417
8946.04 3427
8946.94 3469
8947.83 3572
8948.72 3602
8949.62 3456
8950.51 3347
8951.40 3405
8952.30 3275
8953.19 3221
8954.08 3330
8954.98 3343
8955.87 3440
8956.76 3272
8957.66 3251
8958.55 3210
8959.44 3215
8960.34 3381
8961.23 3381
8962.12 3276
8963.02 3306
8963.91 3338
8964.81 3203
8965.70 3142
8966.59 3216
8967.49 3263
8968.38 3210
8969.28 3068
8970.17 3178
8971.06 3133
8971.96 3110
8972.85 3197
8973.75 3168
8974.64 3123
8975.54 3231
8976.43 3282
8977.32 3239
8978.22 3083
8979.11 3117
8980.01 3056
8980.90 3071
8981.80 3154
8982.69 3066
8983.59 3158
8984.48 2944
8985.38 3104
8986.27 3112
8987.17 3060
8988.06 3017
8988.96 2983
8989.85 3009
8990.75 3030
8991.64 3044
8992.54 3063
8993.43 2866
8994.33 2947
8995.22 2939
8996.12 2971
8997.01 2869
8997.91 2999
8998.81 2862
8999.70 2947
9000.60 2944
9001.49 2942
9002.39 2998
9003.28 3064
9004.18 3041
9005.08 2972
9005.97 2895
9006.87 2910
9007.76 2855
9008.66 2848
9009.56 2897
9010.45 2800
9011.35 2783
9012.24 2940
9013.14 2864
9014.04 2925
9014.93 3006
9015.83 3095
9016.73 2917
9017.62 2886
9018.52 2915
9019.42 2956
9020.31 2872
9021.21 2826
9022.11 2921
9023.00 2758
9023.90 2781
9024.80 2639
9025.69 2687
9026.59 2762
9027.49 2657
9028.38 2750
9029.28 2945
9030.18 2765
9031.08 2700
9031.97 2782
9032.87 2705
9033.77 2673
9034.66 2746
9035.56 2764
9036.46 2887
9037.36 2767
9038.25 2744
9039.15 2671
9040.05 2694
9040.95 2777
9041.85 2898
9042.74 2816
9043.64 2697
9044.54 2736
9045.44 2707
9046.33 2766
9047.23 2737
9048.13 2781
9049.03 2780
9049.93 2692
9050.82 2568
9051.72 2621
9052.62 2696
9053.52 2892
9054.42 2748
9055.32 2624
9056.21 2706
9057.11 2747
9058.01 2687
9058.91 2837
9059.81 2691
9060.71 2712
9061.61 2783
9062.50 2770
9063.40 2662
9064.30 2810
9065.20 2707
9066.10 2782
9067.00 2779
9067.90 2740
9068.80 2766
9069.70 2702
9070.60 2648
9071.49 2707
9072.39 2818
9073.29 2833
9074.19 2747
9075.09 2671
9075.99 2603
9076.89 2692
9077.79 2577
9078.69 2586
9079.59 2692
9080.49 2656
9081.39 2640
9082.29 2677
9083.19 2805
9084.09 2833
9084.99 2737
9085.89 2669
9086.79 2603
9087.69 2673
9088.59 2597
9089.49 2733
9090.39 2791
9091.29 2839
9092.19 2667
9093.09 2578
9093.99 2626
9094.89 2718
9095.79 2751
9096.69 2663
9097.59 2710
9098.49 2708
9099.39 2707
9100.29 2610
9101.19 2717
9102.09 2655
9102.99 2671
9103.90 2621
9104.80 2637
9105.70 2625
9106.60 2517
9107.50 2655
9108.40 2602
9109.30 2648
9110.20 2746
9111.10 2678
9112.00 2647
9112.91 2613
9113.81 2680
9114.71 2642
9115.61 2708
9116.51 2697
9117.41 2527
9118.31 2692
9119.22 2565
9120.12 2570
9121.02 2690
9121.92 2667
9122.82 2596
9123.72 2535
9124.63 2471
9125.53 2559
9126.43 2532
9127.33 2572
9128.23 2539
9129.14 2628
9130.04 2626
9130.94 2519
9131.84 2618
9132.74 2601
9133.65 2569
9134.55 2595
9135.45 2577
9136.35 2558
9137.26 2544
9138.16 2453
9139.06 2636
9139.96 2572
9140.87 2591
9141.77 2640
9142.67 2596
9143.57 2481
9144.48 2520
9145.38 2539
9146.28 2447
9147.19 2603
9148.09 2626
9148.99 2555
9149.90 2500
9150.80 2567
9151.70 2544
9152.60 2495
9153.51 2573
9154.41 2623
9155.31 2619
9156.22 2455
9157.12 2389
9158.02 2517
9158.93 2432
9159.83 2560
9160.74 2635
9161.64 2626
9162.54 2593
9163.45 2598
9164.35 2498
9165.25 2510
9166.16 2505
9167.06 2542
9167.97 2683
9168.87 2609
9169.77 2512
9170.68 2601
9171.58 2523
9172.49 2594
9173.39 2595
9174.30 2620
9175.20 2560
9176.10 2631
9177.01 2583
9177.91 2562
9178.82 2670
9179.72 2529
9180.63 2607
9181.53 2598
9182.44 2533
9183.34 2607
9184.25 2685
9185.15 2714
9186.05 2609
9186.96 2493
9187.86 2500
9188.77 2569
9189.67 2574
9190.58 2626
9191.48 2419
9192.39 2528
9193.30 2533
9194.20 2487
9195.11 2472
9196.01 2617
9196.92 2585
9197.82 2621
9198.73 2576
9199.63 2616
9200.54 2607
9201.44 2623
9202.35 2556
9203.26 2587
9204.16 2595
9205.07 2621
9205.97 2615
9206.88 2593
9207.78 2505
9208.69 2587
9209.60 2428
9210.50 2495
9211.41 2552
9212.32 2491
9213.22 2403
9214.13 2509
9215.03 2466
9215.94 2416
9216.85 2583
9217.75 2627
9218.66 2607
9219.57 2541
9220.47 2484
9221.38 2561
9222.29 2562
9223.19 2480
9224.10 2520
9225.01 2471
9225.91 2502
9226.82 2550
9227.73 2579
9228.63 2548
9229.54 2555
9230.45 2478
9231.36 2414
9232.26 2453
9233.17 2433
9234.08 2405
9234.98 2470
9235.89 2521
9236.80 2575
9237.71 2455
9238.61 2607
9239.52 2541
9240.43 2483
9241.34 2460
9242.24 2535
9243.15 2576
9244.06 2622
9244.97 2597
9245.87 2527
9246.78 2602
9247.69 2540
9248.60 2634
9249.51 2572
9250.41 2516
9251.32 2514
9252.23 2520
9253.14 2587
9254.05 2499
9254.96 2414
9255.86 2442
9256.77 2420
9257.68 2496
9258.59 2408
9259.50 2544
9260.41 2552
9261.31 2441
9262.22 2474
9263.13 2531
9264.04 2513
9264.95 2493
9265.86 2548
9266.77 2432
9267.68 2439
9268.58 2494
9269.49 2394
9270.40 2484
9271.31 2355
9272.22 2600
9273.13 2707
9274.04 2578
9274.95 2618
9275.86 2494
9276.77 2465
9277.68 2490
9278.59 2538
9279.50 2522
9280.40 2482
9281.31 2532
9282.22 2536
9283.13 2588
9284.04 2533
9284.95 2488
9285.86 2473
9286.77 2506
9287.68 2479
9288.59 2477
9289.50 2514
9290.41 2558
9291.32 2467
9292.23 2437
9293.14 2517
9294.05 2455
9294.96 2439
9295.87 2440
9296.78 2440
9297.69 2394
9298.60 2466
9299.52 2401
9300.43 2408
9301.34 2608
9302.25 2595
9303.16 2544
9304.07 2559
9304.98 2616
9305.89 2551
9306.80 2526
9307.71 2601
9308.62 2637
9309.53 2518
9310.44 2503
9311.36 2549
9312.27 2609
9313.18 2620
9314.09 2612
9315.00 2639
9315.91 2599
9316.82 2628
9317.73 2601
9318.64 2525
9319.56 2576
9320.47 2564
9321.38 2497
9322.29 2488
9323.20 2468
9324.11 2493
9325.03 2522
9325.94 2692
9326.85 2541
9327.76 2556
9328.67 2506
9329.59 2541
9330.50 2585
9331.41 2568
9332.32 2472
9333.23 2423
9334.15 2419
9335.06 2477
9335.97 2525
9336.88 2419
9337.79 2396
9338.71 2498
9339.62 2492
9340.53 2450
9341.44 2513
9342.36 2616
9343.27 2509
9344.18 2498
9345.09 2517
9346.01 2590
9346.92 2501
9347.83 2397
9348.75 2415
9349.66 2575
9350.57 2525
9351.48 2445
9352.40 2569
9353.31 2446
9354.22 2421
9355.14 2420
9356.05 2484
9356.96 2532
9357.88 2504
9358.79 2518
9359.70 2453
9360.62 2604
9361.53 2634
9362.44 2435
9363.36 2415
9364.27 2403
9365.19 2487
9366.10 2461
9367.01 2521
9367.93 2544
9368.84 2483
9369.75 2581
9370.67 2595
9371.58 2562
9372.50 2612
9373.41 2719
9374.32 2500
9375.24 2552
9376.15 2538
9377.07 2599
9377.98 2568
9378.90 2575
9379.81 2613
9380.72 2563
9381.64 2580
9382.55 2614
9383.47 2577
9384.38 2582
9385.30 2542
9386.21 2518
9387.13 2492
9388.04 2524
9388.96 2553
9389.87 2590
9390.79 2587
9391.70 2524
9392.62 2652
9393.53 2730
9394.45 2689
9395.36 2639
9396.28 2661
9397.19 2711
9398.11 2746
9399.02 2635
9399.94 2628
9400.85 2726
9401.77 2638
9402.68 2662
9403.60 2572
9404.52 2654
9405.43 2591
9406.35 2650
9407.26 2659
9408.18 2728
9409.09 2639
9410.01 2515
9410.93 2564
9411.84 2613
9412.76 2693
9413.67 2648
9414.59 2652
9415.51 2672
9416.42 2647
9417.34 2690
9418.26 2769
9419.17 2689
9420.09 2630
9421.00 2584
9421.92 2609
9422.84 2629
9423.75 2662
9424.67 2750
9425.59 2646
9426.50 2596
9427.42 2686
9428.34 2710
9429.25 2638
9430.17 2586
9431.09 2788
9432.00 2588
9432.92 2696
9433.84 2689
9434.76 2682
9435.67 2645
9436.59 2605
9437.51 2757
9438.42 2702
9439.34 2705
9440.26 2726
9441.18 2772
9442.09 2728
9443.01 2762
9443.93 2764
9444.85 2703
9445.76 2684
9446.68 2699
9447.60 2628
9448.52 2564
9449.43 2745
9450.35 2660
9451.27 2711
9452.19 2801
9453.11 2820
9454.02 2656
9454.94 2763
9455.86 2974
9456.78 2952
9457.70 2948
9458.62 2950
9459.53 3024
9460.45 2941
9461.37 2804
9462.29 2788
9463.21 2931
9464.13 2812
9465.04 2807
9465.96 2845
9466.88 2813
9467.80 2806
9468.72 2817
9469.64 2875
9470.56 2807
9471.48 2731
9472.39 2800
9473.31 2774
9474.23 2790
9475.15 2768
9476.07 2676
9476.99 2750
9477.91 2884
9478.83 2878
9479.75 2859
9480.67 3050
9481.59 2991
9482.51 3123
9483.42 3229
9484.34 3181
9485.26 3228
9486.18 3153
9487.10 3169
9488.02 3310
9488.94 3121
9489.86 3206
9490.78 3012
9491.70 3020
9492.62 2901
9493.54 2924
9494.46 2981
9495.38 3039
9496.30 2948
9497.22 2794
9498.14 2830
9499.06 2894
9499.98 2850
9500.90 2979
9501.82 2907
9502.74 2821
9503.66 2845
9504.58 2789
9505.50 2835
9506.43 2826
9507.35 2793
9508.27 2852
9509.19 2877
9510.11 2899
9511.03 2800
9511.95 2842
9512.87 2874
9513.79 2849
9514.71 2990
9515.63 2917
9516.55 2914
9517.48 2902
9518.40 2891
9519.32 2779
9520.24 2861
9521.16 2915
9522.08 2893
9523.00 2833
9523.92 2811
9524.85 3020
9525.77 2902
9526.69 2968
9527.61 3012
9528.53 2948
9529.45 2821
9530.38 2740
9531.30 2892
9532.22 2907
9533.14 2935
9534.06 2973
9534.98 3002
9535.91 2987
9536.83 3088
9537.75 3087
9538.67 3189
9539.60 3055
9540.52 3126
9541.44 2959
9542.36 2906
9543.28 2915
9544.21 2965
9545.13 2855
9546.05 3094
9546.97 2987
9547.90 2998
9548.82 3019
9549.74 3042
9550.66 3024
9551.59 3096
9552.51 2934
9553.43 3020
9554.36 2946
9555.28 2920
9556.20 3035
9557.13 3031
9558.05 3033
9558.97 2972
9559.89 2982
9560.82 3081
9561.74 3058
9562.66 3053
9563.59 3254
9564.51 3204
9565.43 3242
9566.36 3386
9567.28 3270
9568.20 3236
9569.13 3281
9570.05 3135
9570.98 3091
9571.90 3038
9572.82 2968
9573.75 3024
9574.67 3106
9575.60 3044
9576.52 3172
9577.44 3101
9578.37 3049
9579.29 3103
9580.22 2998
9581.14 2935
9582.06 2990
9582.99 3015
9583.91 2999
9584.84 3108
9585.76 3077
9586.69 3203
9587.61 3217
9588.53 3164
9589.46 3157
9590.38 3231
9591.31 3321
9592.23 3106
9593.16 3045
9594.08 3234
9595.01 3235
9595.93 3288
9596.86 3329
9597.78 3180
9598.71 3229
9599.63 3180
9600.56 3216
9601.48 3465
9602.41 3355
9603.33 3381
9604.26 3242
9605.18 3236
9606.11 3236
9607.03 3202
9607.96 3285
9608.89 3314
9609.81 3266
9610.74 3314
9611.66 3177
9612.59 3345
9613.51 3394
9614.44 3352
9615.37 3197
9616.29 3289
9617.22 3240
9618.14 3323
9619.07 3236
9620.00 3337
9620.92 3394
9621.85 3457
9622.77 3392
9623.70 3469
9624.63 3395
9625.55 3446
9626.48 3417
9627.41 3434
9628.33 3547
9629.26 3628
9630.19 3501
9631.11 3523
9632.04 3532
9632.97 3467
9633.89 3559
9634.82 3679
9635.75 3680
9636.67 3617
9637.60 3724
9638.53 3610
9639.45 3603
9640.38 3497
9641.31 3476
9642.23 3687
9643.16 3794
9644.09 3686
9645.02 3672
9645.94 3674
9646.87 3702
9647.80 3779
9648.73 3800
9649.65 3875
9650.58 3862
9651.51 3875
9652.44 3818
9653.36 3880
9654.29 3968
9655.22 4041
9656.15 3994
9657.08 4044
9658.00 4058
9658.93 4141
9659.86 4054
9660.79 3944
9661.72 3982
9662.64 3959
9663.57 3993
9664.50 3858
9665.43 3903
9666.36 3964
9667.28 3993
9668.21 3966
9669.14 3917
9670.07 4026
9671.00 4014
9671.93 3971
9672.86 4120
9673.78 4123
9674.71 4061
9675.64 4071
9676.57 4106
9677.50 4042
9678.43 4139
9679.36 4033
9680.29 4007
9681.21 4079
9682.14 4109
9683.07 3992
9684.00 4067
9684.93 4052
9685.86 4149
9686.79 4308
9687.72 4176
9688.65 4156
9689.58 4141
9690.51 4057
9691.44 4102
9692.37 4126
9693.30 4256
9694.23 4152
9695.16 4044
9696.09 4147
9697.02 4189
9697.94 4260
9698.87 4382
9699.80 4296
9700.73 4417
9701.66 4573
9702.59 4605
9703.52 4741
9704.45 4879
9705.39 4920
9706.32 4903
9707.25 4805
9708.18 4839
9709.11 4756
9710.04 4643
9710.97 4477
9711.90 4317
9712.83 4229
9713.76 4179
9714.69 4156
9715.62 4244
9716.55 4073
9717.48 4098
9718.41 4373
9719.34 4356
9720.27 4280
9721.21 4404
9722.14 4138
9723.07 4194
9724.00 4068
9724.93 4035
9725.86 3937
9726.79 3824
9727.72 3844
9728.65 3714
9729.59 3701
9730.52 3581
9731.45 3658
9732.38 3830
9733.31 3833
9734.24 3779
9735.17 3809
9736.11 3838
9737.04 3857
9737.97 3851
9738.90 3830
9739.83 3949
9740.77 3775
9741.70 3774
9742.63 3804
9743.56 3659
9744.49 3725
9745.43 3681
9746.36 3706
9747.29 3710
9748.22 3721
9749.15 3617
9750.09 3628
9751.02 3628
9751.95 3466
9752.88 3648
9753.82 3654
9754.75 3632
9755.68 3561
9756.61 3610
9757.55 3539
9758.48 3567
9759.41 3660
9760.35 3548
9761.28 3512
9762.21 3565
9763.14 3539
9764.08 3495
9765.01 3463
9765.94 3467
9766.88 3504
9767.81 3544
9768.74 3494
9769.68 3391
9770.61 3447
9771.54 3457
9772.48 3485
9773.41 3420
9774.34 3392
9775.28 3549
9776.21 3519
9777.14 3447
9778.08 3511
9779.01 3479
9779.94 3517
9780.88 3665
9781.81 3544
9782.75 3465
9783.68 3625
9784.61 3680
9785.55 3737
9786.48 3547
9787.42 3625
9788.35 3692
9789.28 3682
9790.22 3654
9791.15 3511
9792.09 3470
9793.02 3557
9793.96 3377
9794.89 3318
9795.83 3417
9796.76 3348
9797.69 3239
9798.63 3120
9799.56 3116
9800.50 3180
9801.43 3217
9802.37 3233
9803.30 3358
9804.24 3393
9805.17 3256
9806.11 3242
9807.04 3224
9807.98 3210
9808.91 3104
9809.85 3107
9810.78 3100
9811.72 3014
9812.65 3097
9813.59 2988
9814.53 2914
9815.46 2970
9816.40 3120
9817.33 3036
9818.27 3062
9819.20 3061
9820.14 2984
9821.07 2985
9822.01 2983
9822.95 3095
9823.88 3001
9824.82 2974
9825.75 2954
9826.69 2956
9827.63 2945
9828.56 2942
9829.50 2892
9830.43 3001
9831.37 2955
9832.31 2953
9833.24 2825
9834.18 2921
9835.12 3006
9836.05 2762
9836.99 2865
9837.93 2798
9838.86 2713
9839.80 2907
9840.73 2808
9841.67 2832
9842.61 2742
9843.55 2769
9844.48 2868
9845.42 2830
9846.36 2960
9847.29 2952
9848.23 2748
9849.17 2871
9850.10 3052
9851.04 2904
9851.98 2801
9852.92 2877
9853.85 2784
9854.79 2687
9855.73 2884
9856.67 2842
9857.60 2834
9858.54 2927
9859.48 2850
9860.42 2795
9861.35 2722
9862.29 2806
9863.23 2916
9864.17 2877
9865.10 2843
9866.04 2834
9866.98 2784
9867.92 2843
9868.86 2801
9869.79 2646
9870.73 2668
9871.67 2761
9872.61 2808
9873.55 2750
9874.48 2802
9875.42 2809
9876.36 2751
9877.30 2775
9878.24 2647
9879.18 2806
9880.12 2796
9881.05 2757
9881.99 2713
9882.93 2747
9883.87 2777
9884.81 2695
9885.75 2624
9886.69 2607
9887.63 2688
9888.56 2617
9889.50 2662
9890.44 2630
9891.38 2568
9892.32 2628
9893.26 2643
9894.20 2740
9895.14 2656
9896.08 2612
9897.02 2494
9897.96 2509
9898.90 2617
9899.84 2619
9900.77 2768
9901.71 2590
9902.65 2570
9903.59 2657
9904.53 2655
9905.47 2664
9906.41 2628
9907.35 2655
9908.29 2602
9909.23 2691
9910.17 2667
9911.11 2556
9912.05 2610
9912.99 2583
9913.93 2661
9914.87 2620
9915.81 2610
9916.75 2674
9917.69 2765
9918.63 2719
9919.57 2646
9920.52 2725
9921.46 2607
9922.40 2637
9923.34 2706
9924.28 2630
9925.22 2653
9926.16 2759
9927.10 2753
9928.04 2947
9928.98 3012
9929.92 3089
9930.86 3221
9931.80 3147
9932.75 3309
9933.69 3575
9934.63 3437
9935.57 3381
9936.51 3229
9937.45 3069
9938.39 3028
9939.33 2807
9940.28 2773
9941.22 2692
9942.16 2591
9943.10 2580
9944.04 2478
9944.98 2462
9945.92 2489
9946.87 2474
9947.81 2468
9948.75 2524
9949.69 2539
9950.63 2588
9951.58 2492
9952.52 2520
9953.46 2514
9954.40 2503
9955.34 2473
9956.29 2486
9957.23 2456
9958.17 2393
9959.11 2463
9960.06 2491
9961.00 2477
9961.94 2476
9962.88 2559
9963.83 2501
9964.77 2514
9965.71 2538
9966.65 2567
9967.60 2553
9968.54 2528
9969.48 2568
9970.42 2503
9971.37 2533
9972.31 2570
9973.25 2512
9974.20 2616
9975.14 2512
9976.08 2466
9977.03 2409
9977.97 2412
9978.91 2476
9979.86 2487
9980.80 2357
9981.74 2397
9982.69 2430
9983.63 2437
9984.57 2342
9985.52 2442
9986.46 2541
9987.40 2418
9988.35 2298
9989.29 2430
9990.23 2520
9991.18 2353
9992.12 2294
9993.07 2276
9994.01 2379
9994.95 2311
9995.90 2331
9996.84 2430
9997.79 2431
9998.73 2359
9999.67 2419
10000.62 2389
10001.56 2382
10002.51 2356
10003.45 2415
10004.40 2323
10005.34 2327
10006.29 2411
10007.23 2474
10008.17 2519
10009.12 2408
10010.06 2488
10011.01 2575
10011.95 2371
10012.90 2438
10013.84 2457
10014.79 2405
10015.73 2398
10016.68 2381
10017.62 2376
10018.57 2338
10019.51 2346
10020.46 2261
10021.40 2224
10022.35 2286
10023.29 2347
10024.24 2250
10025.19 2281
10026.13 2318
10027.08 2301
10028.02 2361
10028.97 2294
10029.91 2375
10030.86 2318
10031.80 2304
10032.75 2259
10033.70 2273
10034.64 2212
10035.59 2218
10036.53 2304
10037.48 2240
10038.43 2252
10039.37 2222
10040.32 2240
10041.26 2233
10042.21 2209
10043.16 2348
10044.10 2212
10045.05 2326
10046.00 2314
10046.94 2248
10047.89 2330
10048.84 2324
10049.78 2282
10050.73 2153
10051.68 2265
10052.62 2281
10053.57 2257
10054.52 2184
10055.46 2214
10056.41 2139
10057.36 2094
10058.30 2129
10059.25 2223
10060.20 2341
10061.15 2209
10062.09 2138
10063.04 2223
10063.99 2170
10064.93 2248
10065.88 2238
10066.83 2234
10067.78 2215
10068.72 2222
10069.67 2195
10070.62 2243
10071.57 2170
10072.51 2214
10073.46 2138
10074.41 2221
10075.36 2270
10076.31 2304
10077.25 2305
10078.20 2335
10079.15 2217
10080.10 2303
10081.05 2174
10081.99 2196
10082.94 2199
10083.89 2187
10084.84 2216
10085.79 2225
10086.74 2127
10087.68 2165
10088.63 2129
10089.58 2138
10090.53 2219
10091.48 2191
10092.43 2160
10093.37 2141
10094.32 2091
10095.27 2071
10096.22 2157
10097.17 2128
10098.12 2077
10099.07 2050
10100.02 2166
10100.97 2188
10101.91 2133
10102.86 2132
10103.81 2104
10104.76 2085
10105.71 2165
10106.66 2153
10107.61 2143
10108.56 2164
10109.51 2196
10110.46 2151
10111.41 2117
10112.36 2171
10113.31 2150
10114.26 2131
10115.21 2173
10116.16 2184
10117.11 2225
10118.06 2214
10119.01 2168
10119.96 2159
10120.91 2127
10121.86 2182
10122.81 2125
10123.76 2194
10124.71 2143
10125.66 2156
10126.61 2114
10127.56 2136
10128.51 2078
10129.46 2165
10130.41 2172
10131.36 2216
10132.31 2086
10133.26 2123
10134.21 2133
10135.16 2096
10136.11 2003
10137.06 2035
10138.01 2049
10138.96 2206
10139.91 2145
10140.86 2148
10141.82 2182
10142.77 2186
10143.72 2165
10144.67 2175
10145.62 2218
10146.57 2224
10147.52 2246
10148.47 2164
10149.42 2106
10150.38 2150
10151.33 2185
10152.28 2161
10153.23 2176
10154.18 2242
10155.13 2186
10156.09 2261
10157.04 2128
10157.99 2176
10158.94 2170
10159.89 2227
10160.84 2318
10161.80 2211
10162.75 2239
10163.70 2222
10164.65 2171
10165.60 2250
10166.56 2201
10167.51 2186
10168.46 2204
10169.41 2146
10170.36 2242
10171.32 2183
10172.27 2145
10173.22 2101
10174.17 2273
10175.13 2374
10176.08 2184
10177.03 2231
10177.98 2310
10178.94 2239
10179.89 2172
10180.84 2143
10181.80 2256
10182.75 2237
10183.70 2197
10184.65 2268
10185.61 2333
10186.56 2201
10187.51 2161
10188.47 2307
10189.42 2349
10190.37 2261
10191.33 2348
10192.28 2343
10193.23 2371
10194.19 2354
10195.14 2328
10196.09 2318
10197.05 2228
10198.00 2350
10198.95 2423
10199.91 2290
10200.86 2343
10201.82 2319
10202.77 2338
10203.72 2365
10204.68 2326
10205.63 2354
10206.58 2427
10207.54 2388
10208.49 2405
10209.45 2524
10210.40 2411
10211.36 2571
10212.31 2563
10213.26 2623
10214.22 2643
10215.17 2547
10216.13 2527
10217.08 2385
10218.04 2392
10218.99 2372
10219.94 2367
10220.90 2296
10221.85 2268
10222.81 2306
10223.76 2322
10224.72 2349
10225.67 2283
10226.63 2219
10227.58 2334
10228.54 2270
10229.49 2280
10230.45 2265
10231.40 2248
10232.36 2215
10233.31 2230
10234.27 2195
10235.22 2364
10236.18 2342
10237.14 2305
10238.09 2373
10239.05 2324
10240.00 2316
10240.96 2403
10241.91 2283
10242.87 2369
10243.82 2380
10244.78 2266
10245.74 2360
10246.69 2306
10247.65 2187
10248.60 2209
10249.56 2258
10250.52 2195
10251.47 2262
10252.43 2215
10253.38 2188
10254.34 2226
10255.30 2165
10256.25 2219
10257.21 2177
10258.17 2110
10259.12 2156
10260.08 2175
10261.04 2180
10261.99 2195
10262.95 2177
10263.91 2086
10264.86 2130
10265.82 2164
10266.78 2106
10267.73 2146
10268.69 2178
10269.65 2127
10270.60 2153
10271.56 2061
10272.52 2053
10273.47 2101
10274.43 2049
10275.39 2105
10276.35 2075
10277.30 2067
10278.26 2124
10279.22 2054
10280.18 2085
10281.13 2094
10282.09 2078
10283.05 2126
10284.01 2063
10284.96 2024
10285.92 2079
10286.88 2018
10287.84 2084
10288.79 2012
10289.75 2070
10290.71 2010
10291.67 2039
10292.63 2027
10293.58 2035
10294.54 2075
10295.50 1937
10296.46 2061
10297.42 2134
10298.38 1993
10299.33 2028
10300.29 2083
10301.25 2069
10302.21 2025
10303.17 1992
10304.13 1978
10305.08 2025
10306.04 2070
10307.00 2017
10307.96 2013
10308.92 1973
10309.88 1993
10310.84 2009
10311.80 2091
10312.75 2046
10313.71 2015
10314.67 1895
10315.63 2009
10316.59 1968
10317.55 1915
10318.51 1984
10319.47 2022
10320.43 2032
10321.39 1988
10322.35 1995
10323.31 2017
10324.27 2062
10325.23 2015
10326.18 1957
10327.14 1923
10328.10 1974
10329.06 1906
10330.02 2003
10330.98 1987
10331.94 1920
10332.90 1955
10333.86 2021
10334.82 1959
10335.78 2003
10336.74 2015
10337.70 1940
10338.66 1887
10339.62 1897
10340.58 1883
10341.54 1885
10342.50 1922
10343.46 1987
10344.43 1997
10345.39 1995
10346.35 1921
10347.31 1991
10348.27 1992
10349.23 1972
10350.19 1965
10351.15 2004
10352.11 2034
10353.07 2003
10354.03 1975
10354.99 1931
10355.95 1950
10356.91 1962
10357.88 1927
10358.84 2008
10359.80 1938
10360.76 2029
10361.72 1942
10362.68 1920
10363.64 1965
10364.60 1999
10365.57 1961
10366.53 1952
10367.49 1965
10368.45 1989
10369.41 2020
10370.37 2037
10371.34 1940
10372.30 1986
10373.26 1938
10374.22 1893
10375.18 1931
10376.14 1866
10377.11 1897
10378.07 1945
10379.03 1995
10379.99 1911
10380.95 1934
10381.92 1985
10382.88 1932
10383.84 1880
10384.80 1910
10385.77 1987
10386.73 2020
10387.69 1897
10388.65 1899
10389.62 1880
10390.58 1983
10391.54 1877
10392.50 1946
10393.47 1876
10394.43 1940
10395.39 1908
10396.35 1869
10397.32 1882
10398.28 1981
10399.24 1965
10400.21 1916
10401.17 2005
10402.13 1885
10403.10 1972
10404.06 2054
10405.02 2018
10405.99 2059
10406.95 2076
10407.91 2027
10408.88 1998
10409.84 2044
10410.80 1975
10411.77 2049
10412.73 2079
10413.69 2164
10414.66 2027
10415.62 1927
10416.58 1972
10417.55 1933
10418.51 1973
10419.48 1954
10420.44 1909
10421.40 2038
10422.37 1977
10423.33 2063
10424.30 2063
10425.26 1945
10426.23 1964
10427.19 1971
10428.15 1927
10429.12 1979
10430.08 1932
10431.05 1955
10432.01 1976
10432.98 1977
10433.94 2042
10434.91 1908
10435.87 1906
10436.83 1947
10437.80 1919
10438.76 1945
10439.73 1891
10440.69 1866
10441.66 1731
10442.62 1787
10443.59 1957
10444.55 1990
10445.52 1972
10446.48 1985
10447.45 1869
10448.41 1891
10449.38 1911
10450.35 2027
10451.31 1942
10452.28 1914
10453.24 1879
10454.21 1955
10455.17 1922
10456.14 1885
10457.10 1883
10458.07 1921
10459.04 1925
10460.00 1996
10460.97 1926
10461.93 1960
10462.90 1865
10463.87 1903
10464.83 1899
10465.80 2045
10466.76 1929
10467.73 1827
10468.70 1855
10469.66 1895
10470.63 1889
10471.59 1894
10472.56 2023
10473.53 1885
10474.49 1824
10475.46 1805
10476.43 1910
10477.39 1904
10478.36 1928
10479.33 2006
10480.29 1950
10481.26 1881
10482.23 1884
10483.19 1826
10484.16 1851
10485.13 1871
10486.09 1864
10487.06 1917
10488.03 1942
10489.00 1993
10489.96 1852
10490.93 1858
10491.90 1984
10492.87 1942
10493.83 1962
10494.80 2003
10495.77 1971
10496.73 1942
10497.70 2008
10498.67 1853
10499.64 1891
10500.61 1981
10501.57 2012
10502.54 1942
10503.51 1877
10504.48 1966
10505.44 1936
10506.41 1906
10507.38 1941
10508.35 1942
10509.32 1906
10510.28 1997
10511.25 1969
10512.22 1918
10513.19 1899
10514.16 1995
10515.13 1938
10516.09 1882
10517.06 1938
10518.03 1883
10519.00 1911
10519.97 2018
10520.94 1973
10521.91 1928
10522.87 2020
10523.84 1958
10524.81 1920
10525.78 1946
10526.75 1988
10527.72 1912
10528.69 2007
10529.66 2065
10530.63 2017
10531.59 2027
10532.56 1993
10533.53 1993
10534.50 1887
10535.47 1910
10536.44 1899
10537.41 1882
10538.38 1925
10539.35 1861
10540.32 2001
10541.29 2036
10542.26 1935
10543.23 1945
10544.20 1998
10545.17 1901
10546.14 1985
10547.11 2014
10548.08 2023
10549.05 2071
10550.02 1993
10550.99 2024
10551.96 2022
10552.93 2022
10553.90 1906
10554.87 1890
10555.84 1931
10556.81 1971
10557.78 1911
10558.75 1947
10559.72 1979
10560.69 1931
10561.66 2041
10562.63 2058
10563.60 2073
10564.57 2167
10565.54 2138
10566.51 2254
10567.48 2289
10568.45 2283
10569.42 2283
10570.40 2287
10571.37 2256
10572.34 2212
10573.31 2111
10574.28 2090
10575.25 2000
10576.22 1913
10577.19 2044
10578.16 2142
10579.14 2099
10580.11 2029
10581.08 2047
10582.05 1960
10583.02 1882
10583.99 1895
10584.96 1862
10585.94 1988
10586.91 1948
10587.88 1946
10588.85 1895
10589.82 1939
10590.79 1905
10591.77 2127
10592.74 1981
10593.71 1908
10594.68 1902
10595.65 2007
10596.63 2086
10597.60 1995
10598.57 2019
10599.54 2004
10600.52 2015
10601.49 2097
10602.46 2037
10603.43 2075
10604.41 2151
10605.38 1951
10606.35 1958
10607.32 1973
10608.30 2005
10609.27 1850
10610.24 1935
10611.21 2022
10612.19 2016
10613.16 1985
10614.13 1953
10615.11 1905
10616.08 1863
10617.05 1975
10618.02 1913
10619.00 1951
10619.97 2053
10620.94 1989
10621.92 2025
10622.89 1978
10623.86 1952
10624.84 1863
10625.81 1903
10626.78 1976
10627.76 1914
10628.73 2005
10629.71 1978
10630.68 1962
10631.65 1983
10632.63 2062
10633.60 2029
10634.57 2023
10635.55 2060
10636.52 2047
10637.50 1935
10638.47 1943
10639.44 2012
10640.42 2050
10641.39 2112
10642.37 2191
10643.34 2208
10644.31 2240
10645.29 2102
10646.26 2164
10647.24 2161
10648.21 2154
10649.19 2025
10650.16 1992
10651.14 1990
10652.11 2141
10653.09 2038
10654.06 1950
10655.04 1906
10656.01 1990
10656.98 1944
10657.96 1872
10658.93 1916
10659.91 1910
10660.88 1919
10661.86 1957
10662.84 2003
10663.81 1961
10664.79 2018
10665.76 1972
10666.74 1919
10667.71 1988
10668.69 1904
10669.66 1882
10670.64 1881
10671.61 1851
10672.59 1979
10673.56 1942
10674.54 2046
10675.52 1981
10676.49 1892
10677.47 1850
10678.44 1945
10679.42 1917
10680.40 1923
10681.37 1947
10682.35 1982
10683.32 1921
10684.30 1966
10685.28 2044
10686.25 1996
10687.23 1856
10688.20 1866
10689.18 1907
10690.16 2092
10691.13 1994
10692.11 1984
10693.09 1922
10694.06 1840
10695.04 1911
10696.02 1922
10696.99 1903
10697.97 1854
10698.95 1881
10699.92 1886
10700.90 1973
10701.88 1866
10702.85 1865
10703.83 1924
10704.81 2030
10705.79 1970
10706.76 1900
10707.74 1887
10708.72 1899
10709.70 1883
10710.67 1913
10711.65 1946
10712.63 1867
10713.60 1954
10714.58 1834
10715.56 1862
10716.54 1920
10717.52 1833
10718.49 1833
10719.47 1929
10720.45 1889
10721.43 1948
10722.40 1968
10723.38 1960
10724.36 1965
10725.34 1875
10726.32 1836
10727.29 1880
10728.27 1891
10729.25 1948
10730.23 1880
10731.21 1842
10732.19 1761
10733.16 1852
10734.14 1850
10735.12 1805
10736.10 1902
10737.08 1862
10738.06 1817
10739.03 1943
10740.01 1974
10740.99 1854
10741.97 1852
10742.95 1897
10743.93 1928
10744.91 1911
10745.89 1949
10746.87 1876
10747.84 1919
10748.82 1922
10749.80 1921
10750.78 1970
10751.76 1929
10752.74 1887
10753.72 1809
10754.70 1747
10755.68 1805
10756.66 1928
10757.64 2022
10758.62 1900
10759.60 1977
10760.58 1932
10761.56 1907
10762.54 1960
10763.52 1999
10764.50 1885
10765.48 1922
10766.45 1965
10767.43 1927
10768.41 1834
10769.39 1822
10770.38 1865
10771.36 1945
10772.34 1898
10773.32 1982
10774.30 2020
10775.28 2048
10776.26 2049
10777.24 1943
10778.22 1918
10779.20 1856
10780.18 1948
10781.16 1987
10782.14 1892
10783.12 1910
10784.10 1898
10785.08 1893
10786.06 1904
10787.04 1892
10788.02 2002
10789.00 2002
10789.99 2067
10790.97 1961
10791.95 1954
10792.93 2091
10793.91 1905
10794.89 2022
10795.87 2098
10796.85 2029
10797.84 2030
10798.82 2027
10799.80 1965
10800.78 1955
10801.76 1906
10802.74 2034
10803.72 1987
10804.71 1979
10805.69 1930
10806.67 1962
10807.65 1969
10808.63 1889
10809.61 1946
10810.60 1986
10811.58 2032
10812.56 2013
10813.54 1992
10814.52 1961
10815.51 1911
10816.49 1963
10817.47 2036
10818.45 2058
10819.44 2121
10820.42 1985
10821.40 1941
10822.38 1966
10823.37 1873
10824.35 1912
10825.33 1957
10826.31 2003
10827.30 1962
10828.28 2045
10829.26 2027
10830.24 2116
10831.23 2037
10832.21 2082
10833.19 2052
10834.18 1965
10835.16 2023
10836.14 1915
10837.13 1960
10838.11 2070
10839.09 2029
10840.07 2131
10841.06 2107
10842.04 2183
10843.02 2115
10844.01 1935
10844.99 1990
10845.98 1983
10846.96 2163
10847.94 2054
10848.93 2108
10849.91 2073
10850.89 2038
10851.88 2133
10852.86 2208
10853.84 2154
10854.83 2210
10855.81 2141
10856.80 2193
10857.78 2231
10858.77 2186
10859.75 2182
10860.73 2171
10861.72 2131
10862.70 2189
10863.69 2209
10864.67 2309
10865.66 2275
10866.64 2122
10867.62 2049
10868.61 2236
10869.59 2287
10870.58 2237
10871.56 2155
10872.55 2211
10873.53 2232
10874.52 2159
10875.50 2168
10876.49 2171
10877.47 2203
10878.46 2254
10879.44 2198
10880.43 2234
10881.41 2249
10882.40 2228
10883.38 2224
10884.37 2311
10885.35 2294
10886.34 2240
10887.32 2342
10888.31 2240
10889.29 2296
10890.28 2337
10891.27 2287
10892.25 2267
10893.24 2301
10894.22 2322
10895.21 2389
10896.19 2276
10897.18 2386
10898.17 2323
10899.15 2246
10900.14 2286
10901.12 2385
10902.11 2440
10903.10 2397
10904.08 2329
10905.07 2415
10906.05 2438
10907.04 2349
10908.03 2410
10909.01 2348
10910.00 2385
10910.99 2480
10911.97 2451
10912.96 2350
10913.95 2430
10914.93 2490
10915.92 2412
10916.91 2488
10917.89 2570
10918.88 2579
10919.87 2541
10920.85 2544
10921.84 2572
10922.83 2588
10923.81 2501
10924.80 2590
10925.79 2587
10926.78 2640
10927.76 2570
10928.75 2623
10929.74 2642
10930.73 2621
10931.71 2613
10932.70 2539
10933.69 2507
10934.68 2628
10935.66 2690
10936.65 2594
10937.64 2640
10938.63 2683
10939.61 2698
10940.60 2596
10941.59 2666
10942.58 2820
10943.57 2834
10944.55 2664
10945.54 2750
10946.53 2732
10947.52 2726
10948.51 2838
10949.49 2838
10950.48 2753
10951.47 2847
10952.46 2862
10953.45 2866
10954.44 2904
10955.42 3028
10956.41 2985
10957.40 2961
10958.39 3034
10959.38 3001
10960.37 3045
10961.36 2985
10962.34 3105
10963.33 3210
10964.32 3300
10965.31 3264
10966.30 3200
10967.29 3356
10968.28 3324
10969.27 3247
10970.26 3061
10971.25 3088
10972.24 2978
10973.22 2968
10974.21 2949
10975.20 2846
10976.19 2839
10977.18 2869
10978.17 3001
10979.16 2985
10980.15 2796
10981.14 2891
10982.13 3038
10983.12 2971
10984.11 2999
10985.10 2844
10986.09 3006
10987.08 3005
10988.07 2962
10989.06 3064
10990.05 3092
10991.04 3032
10992.03 3029
10993.02 2945
10994.01 2951
10995.00 3008
10995.99 2981
10996.98 2935
10997.97 3103
10998.96 3106
10999.95 3149
11000.94 3325
11001.93 3327
11002.92 3547
11003.92 3671
11004.91 3868
11005.90 3889
11006.89 3805
11007.88 3949
11008.87 3866
11009.86 3695
11010.85 3526
11011.84 3411
11012.83 3126
11013.82 3070
11014.82 3097
11015.81 3024
11016.80 3005
11017.79 3002
11018.78 2892
11019.77 2768
11020.76 2825
11021.76 2771
11022.75 2734
11023.74 2682
11024.73 2746
11025.72 2726
11026.71 2717
11027.70 2654
11028.70 2705
11029.69 2825
11030.68 2679
11031.67 2690
11032.66 2628
11033.66 2601
11034.65 2606
11035.64 2641
11036.63 2673
11037.62 2584
11038.62 2567
11039.61 2646
11040.60 2672
11041.59 2656
11042.59 2684
11043.58 2680
11044.57 2761
11045.56 2663
11046.56 2694
11047.55 2712
11048.54 2700
11049.53 2687
11050.53 2562
11051.52 2526
11052.51 2482
11053.51 2490
11054.50 2361
11055.49 2431
11056.49 2503
11057.48 2503
11058.47 2437
11059.46 2516
11060.46 2492
11061.45 2470
11062.44 2515
11063.44 2479
11064.43 2552
11065.42 2464
11066.42 2468
11067.41 2456
11068.41 2433
11069.40 2348
11070.39 2483
11071.39 2490
11072.38 2562
11073.37 2582
11074.37 2692
11075.36 2511
11076.36 2475
11077.35 2529
11078.34 2578
11079.34 2509
11080.33 2458
11081.33 2507
11082.32 2520
11083.31 2506
11084.31 2516
11085.30 2497
11086.30 2497
11087.29 2507
11088.29 2468
11089.28 2465
11090.28 2372
11091.27 2434
11092.27 2469
11093.26 2386
11094.25 2307
11095.25 2390
11096.24 2523
11097.24 2404
11098.23 2372
11099.23 2374
11100.22 2457
11101.22 2358
11102.21 2341
11103.21 2330
11104.20 2340
11105.20 2323
11106.20 2323
11107.19 2386
11108.19 2325
11109.18 2394
11110.18 2262
11111.17 2266
11112.17 2345
11113.16 2335
11114.16 2309
11115.15 2315
11116.15 2286
11117.15 2343
11118.14 2313
11119.14 2261
11120.13 2224
11121.13 2291
11122.13 2324
11123.12 2221
11124.12 2239
11125.11 2281
11126.11 2229
11127.11 2341
11128.10 2384
11129.10 2368
11130.10 2327
11131.09 2198
11132.09 2212
11133.09 2271
11134.08 2266
11135.08 2307
11136.07 2172
11137.07 2165
11138.07 2188
11139.07 2291
11140.06 2302
11141.06 2254
11142.06 2142
11143.05 2139
11144.05 2123
11145.05 2106
11146.04 2147
11147.04 2239
11148.04 2226
11149.04 2237
11150.03 2200
11151.03 2090
11152.03 2222
11153.02 2247
11154.02 2279
11155.02 2246
11156.02 2075
11157.01 2180
11158.01 2259
11159.01 2209
11160.01 2100
11161.01 2179
11162.00 2099
11163.00 2028
11164.00 2114
11165.00 2051
11165.99 2002
11166.99 2036
11167.99 2048
11168.99 2006
11169.99 2222
11170.99 2130
11171.98 2077
11172.98 2054
11173.98 2172
11174.98 1971
11175.98 2023
11176.98 2159
11177.97 2066
11178.97 2139
11179.97 2014
11180.97 2069
11181.97 2174
11182.97 2146
11183.97 2051
11184.96 2084
11185.96 2080
11186.96 2136
11187.96 2154
11188.96 2186
11189.96 2053
11190.96 2049
11191.96 2026
11192.96 2033
11193.96 2130
11194.96 2251
11195.96 2161
11196.95 2146
11197.95 2057
11198.95 1988
11199.95 2102
11200.95 2217
11201.95 2209
11202.95 2162
11203.95 2105
11204.95 2077
11205.95 2068
11206.95 2032
11207.95 2099
11208.95 2136
11209.95 2146
11210.95 2087
11211.95 1995
11212.95 2211
11213.95 2101
11214.95 1973
11215.95 2080
11216.95 2012
11217.95 2046
11218.95 2106
11219.95 2094
11220.95 2099
11221.95 2161
11222.95 2225
11223.95 2086
11224.95 2102
11225.96 2124
11226.96 2006
11227.96 2020
11228.96 1963
11229.96 2010
11230.96 2065
11231.96 1939
11232.96 2114
11233.96 2107
11234.96 1994
11235.96 1941
11236.97 2033
11237.97 2045
11238.97 2066
11239.97 2073
11240.97 2058
11241.97 2059
11242.97 2038
11243.98 2039
11244.98 2104
11245.98 2006
11246.98 1997
11247.98 2051
11248.98 2001
11249.98 2007
11250.99 2025
11251.99 2127
11252.99 2142
11253.99 2162
11254.99 2051
11256.00 2082
11257.00 1985
11258.00 1968
11259.00 1945
11260.00 2005
11261.01 2000
11262.01 2016
11263.01 2037
11264.01 2068
11265.02 2038
11266.02 1953
11267.02 2024
11268.02 2041
11269.03 2004
11270.03 2088
11271.03 2088
11272.03 2006
11273.04 2119
11274.04 1999
11275.04 1983
11276.05 2107
11277.05 2065
11278.05 2130
11279.05 2067
11280.06 2028
11281.06 2097
11282.06 1989
11283.07 2069
11284.07 2076
11285.07 2242
11286.08 2169
11287.08 2140
11288.08 2126
11289.09 2115
11290.09 2122
11291.09 2054
11292.10 2074
11293.10 2074
11294.11 2010
11295.11 1986
11296.11 2054
11297.12 2014
11298.12 2044
11299.13 2098
11300.13 2006
11301.13 2075
11302.14 2089
11303.14 2031
11304.15 2020
11305.15 2074
11306.15 2074
11307.16 2080
11308.16 2222
11309.17 2147
11310.17 2089
11311.18 1980
11312.18 2022
11313.18 2149
11314.19 2206
11315.19 2165
11316.20 2037
11317.20 2128
11318.21 2123
11319.21 2144
11320.22 2181
11321.22 2175
11322.23 2166
11323.23 2161
11324.24 2163
11325.24 2200
11326.25 2053
11327.25 2057
11328.26 2062
11329.26 2089
11330.27 2022
11331.27 2026
11332.28 2074
11333.29 2188
11334.29 2139
11335.30 2067
11336.30 2059
11337.31 2153
11338.31 2114
11339.32 2098
11340.33 2075
11341.33 2164
11342.34 2169
11343.34 2097
11344.35 2086
11345.35 2084
11346.36 2120
11347.37 2195
11348.37 2200
11349.38 2116
11350.39 2146
11351.39 2101
11352.40 2068
11353.40 2087
11354.41 2118
11355.42 2216
11356.42 2257
11357.43 1997
11358.44 2051
11359.44 2157
11360.45 2053
11361.46 2075
11362.46 2058
11363.47 2066
11364.48 2161
11365.48 2130
11366.49 2097
11367.50 2094
11368.50 2042
11369.51 2048
11370.52 2133
11371.53 2060
11372.53 2035
11373.54 1962
11374.55 1995
11375.56 2073
11376.56 2059
11377.57 2088
11378.58 2078
11379.59 2105
11380.59 2078
11381.60 2119
11382.61 2112
11383.62 2187
11384.62 2118
11385.63 2225
11386.64 2034
11387.65 2240
11388.65 2152
11389.66 2085
11390.67 2064
11391.68 2057
11392.69 2139
11393.69 2066
11394.70 2099
11395.71 2046
11396.72 2019
11397.73 2077
11398.74 2099
11399.74 2105
11400.75 2069
11401.76 2153
11402.77 2125
11403.78 2107
11404.79 2092
11405.80 2224
11406.80 2139
11407.81 2162
11408.82 2161
11409.83 2125
11410.84 2052
11411.85 2104
11412.86 2152
11413.87 2217
11414.88 2134
11415.89 2157
11416.89 2059
11417.90 2102
11418.91 2079
11419.92 2104
11420.93 2180
11421.94 2168
11422.95 2190
11423.96 2216
11424.97 2216
11425.98 2223
11426.99 2138
11428.00 2185
11429.01 2213
11430.02 2163
11431.03 2229
11432.04 2169
11433.05 2114
11434.06 2271
11435.07 2233
11436.08 2208
11437.09 2135
11438.10 2205
11439.11 2234
11440.12 2269
11441.13 2282
11442.14 2224
11443.15 2128
11444.16 2309
11445.17 2247
11446.18 2330
11447.19 2315
11448.20 2348
11449.21 2414
11450.22 2292
11451.23 2298
11452.24 2319
11453.25 2325
11454.27 2393
11455.28 2278
11456.29 2237
11457.30 2325
11458.31 2414
11459.32 2354
11460.33 2426
11461.34 2386
11462.35 2339
11463.36 2352
11464.38 2405
11465.39 2434
11466.40 2405
11467.41 2417
11468.42 2254
11469.43 2417
11470.44 2356
11471.46 2255
11472.47 2399
11473.48 2525
11474.49 2578
11475.50 2414
11476.52 2466
11477.53 2545
11478.54 2482
11479.55 2412
11480.56 2494
11481.57 2442
11482.59 2368
11483.60 2578
11484.61 2504
11485.62 2472
11486.64 2481
11487.65 2488
11488.66 2462
11489.67 2486
11490.69 2456
11491.70 2504
11492.71 2466
11493.72 2434
11494.74 2502
11495.75 2635
11496.76 2539
11497.77 2564
11498.79 2482
11499.80 2549
11500.81 2558
11501.83 2607
11502.84 2675
11503.85 2601
11504.86 2651
11505.88 2641
11506.89 2671
11507.90 2580
11508.92 2623
11509.93 2701
11510.94 2553
11511.96 2617
11512.97 2613
11513.98 2618
11515.00 2652
11516.01 2716
11517.02 2799
11518.04 2699
11519.05 2664
11520.07 2661
11521.08 2642
11522.09 2577
11523.11 2747
11524.12 2754
11525.13 2707
11526.15 2758
11527.16 2685
11528.18 2731
11529.19 2753
11530.21 2822
11531.22 2811
11532.23 2753
11533.25 2796
11534.26 2885
11535.28 2828
11536.29 2891
11537.31 2882
11538.32 2740
11539.34 2768
11540.35 2802
11541.36 2964
11542.38 2853
11543.39 2890
11544.41 2914
11545.42 2903
11546.44 3031
11547.45 3117
11548.47 3057
11549.48 3056
11550.50 2950
11551.51 3103
11552.53 3139
11553.54 3010
11554.56 3020
11555.57 3011
11556.59 2998
11557.61 3132
11558.62 3085
11559.64 3092
11560.65 3196
11561.67 3174
11562.68 3232
11563.70 3204
11564.71 3231
11565.73 3232
11566.75 3335
11567.76 3400
11568.78 3485
11569.79 3390
11570.81 3244
11571.83 3449
11572.84 3403
11573.86 3452
11574.87 3474
11575.89 3441
11576.91 3534
11577.92 3534
11578.94 3574
11579.96 3611
11580.97 3658
11581.99 3581
11583.00 3678
11584.02 3818
11585.04 3827
11586.05 3924
11587.07 4078
11588.09 3989
11589.10 4136
11590.12 4160
11591.14 4252
11592.16 4373
11593.17 4284
11594.19 4224
11595.21 4368
11596.22 4351
11597.24 4392
11598.26 4688
11599.28 4835
11600.29 5100
11601.31 5460
11602.33 5500
11603.34 5839
11604.36 6181
11605.38 6417
11606.40 6481
11607.41 6624
11608.43 6585
11609.45 6339
11610.47 6074
11611.49 5847
11612.50 5378
11613.52 5232
11614.54 5009
11615.56 4898
11616.58 4719
11617.59 4590
11618.61 4418
11619.63 4409
11620.65 4471
11621.67 4431
11622.68 4465
11623.70 4651
11624.72 4818
11625.74 4503
11626.76 4441
11627.78 4432
11628.79 4412
11629.81 4383
11630.83 4458
11631.85 4743
11632.87 4832
11633.89 4792
11634.91 4972
11635.93 5195
11636.94 5334
11637.96 5691
11638.98 5911
11640.00 6157
11641.02 6240
11642.04 6085
11643.06 5963
11644.08 5970
11645.10 5857
11646.12 5558
11647.14 5219
11648.16 5024
11649.17 4620
11650.19 4464
11651.21 4251
11652.23 4219
11653.25 4065
11654.27 3979
11655.29 3947
11656.31 3847
11657.33 3739
11658.35 3744
11659.37 3748
11660.39 3744
11661.41 3734
11662.43 3583
11663.45 3802
11664.47 3755
11665.49 3643
11666.51 3793
11667.53 3702
11668.55 3628
11669.57 3755
11670.59 3792
11671.61 3848
11672.63 3859
11673.65 3818
11674.67 3895
11675.70 4012
11676.72 4066
11677.74 4130
11678.76 3970
11679.78 3929
11680.80 4031
11681.82 4125
11682.84 3957
11683.86 3995
11684.88 3999
11685.90 3849
11686.92 3835
11687.95 3858
11688.97 3607
11689.99 3732
11691.01 3701
11692.03 3650
11693.05 3519
11694.07 3521
11695.10 3646
11696.12 3524
11697.14 3502
11698.16 3575
11699.18 3641
11700.20 3481
11701.22 3435
11702.25 3521
11703.27 3489
11704.29 3606
11705.31 3688
11706.33 3552
11707.36 3568
11708.38 3563
11709.40 3422
11710.42 3486
11711.44 3490
11712.47 3438
11713.49 3478
11714.51 3495
11715.53 3609
11716.56 3663
11717.58 3574
11718.60 3603
11719.62 3494
11720.65 3503
11721.67 3521
11722.69 3557
11723.71 3419
11724.74 3397
11725.76 3513
11726.78 3479
11727.80 3491
11728.83 3381
11729.85 3319
11730.87 3320
11731.90 3311
11732.92 3402
11733.94 3304
11734.97 3355
11735.99 3183
11737.01 3179
11738.04 3308
11739.06 3337
11740.08 3214
11741.11 3122
11742.13 3161
11743.15 3105
11744.18 3133
11745.20 3123
11746.22 3269
11747.25 3179
11748.27 3073
11749.30 3039
11750.32 3125
11751.34 3140
11752.37 3062
11753.39 3151
11754.42 3134
11755.44 3134
11756.46 3012
11757.49 2967
11758.51 2977
11759.54 3005
11760.56 2992
11761.58 2962
11762.61 2939
11763.63 2873
11764.66 2824
11765.68 2896
11766.71 2920
11767.73 2949
11768.76 2889
11769.78 2932
11770.81 2823
11771.83 2717
11772.86 2798
11773.88 2814
11774.91 2853
11775.93 2695
11776.96 2673
11777.98 2765
11779.01 2751
11780.03 2817
11781.06 2719
11782.08 2601
11783.11 2793
11784.13 2716
11785.16 2696
11786.18 2732
11787.21 2847
11788.23 2763
11789.26 2826
11790.28 2766
11791.31 2666
11792.34 2674
11793.36 2591
11794.39 2683
11795.41 2771
11796.44 2821
11797.47 2771
11798.49 2781
11799.52 2697
11800.54 2593
11801.57 2737
11802.60 2603
11803.62 2634
11804.65 2597
11805.67 2553
11806.70 2549
11807.73 2560
11808.75 2591
11809.78 2532
11810.81 2640
11811.83 2538
11812.86 2610
11813.89 2567
11814.91 2558
11815.94 2504
11816.97 2543
11817.99 2487
11819.02 2524
11820.05 2587
11821.07 2540
11822.10 2500
11823.13 2379
11824.16 2415
11825.18 2468
11826.21 2451
11827.24 2415
11828.26 2499
11829.29 2524
11830.32 2522
11831.35 2505
11832.37 2509
11833.40 2442
11834.43 2550
11835.46 2534
11836.48 2615
11837.51 2515
11838.54 2400
11839.57 2421
11840.59 2494
11841.62 2447
11842.65 2545
11843.68 2474
11844.71 2389
11845.73 2435
11846.76 2467
11847.79 2463
11848.82 2511
11849.85 2520
11850.88 2556
11851.90 2518
11852.93 2458
11853.96 2352
11854.99 2402
11856.02 2469
11857.05 2383
11858.07 2449
11859.10 2531
11860.13 2449
11861.16 2403
11862.19 2456
11863.22 2403
11864.25 2464
11865.28 2604
11866.30 2566
11867.33 2500
11868.36 2584
11869.39 2541
11870.42 2525
11871.45 2412
11872.48 2484
11873.51 2534
11874.54 2428
11875.57 2424
11876.60 2421
11877.63 2415
11878.65 2517
11879.68 2409
11880.71 2426
11881.74 2543
11882.77 2438
11883.80 2423
11884.83 2381
11885.86 2487
11886.89 2424
11887.92 2457
11888.95 2385
11889.98 2391
11891.01 2451
11892.04 2568
11893.07 2501
11894.10 2562
11895.13 2463
11896.16 2454
11897.19 2496
11898.22 2527
11899.25 2457
11900.28 2468
11901.31 2473
11902.34 2624
11903.38 2594
11904.41 2567
11905.44 2597
11906.47 2606
11907.50 2600
11908.53 2671
11909.56 2684
11910.59 2634
11911.62 2665
11912.65 2547
11913.68 2549
11914.71 2532
11915.75 2569
11916.78 2630
11917.81 2666
11918.84 2488
11919.87 2517
11920.90 2584
11921.93 2597
11922.96 2541
11924.00 2641
11925.03 2604
11926.06 2590
11927.09 2580
11928.12 2645
11929.15 2651
11930.18 2630
11931.22 2540
11932.25 2649
11933.28 2727
11934.31 2898
11935.34 2825
11936.38 2865
11937.41 2782
11938.44 3045
11939.47 3001
11940.50 2999
11941.54 2999
11942.57 2990
11943.60 2957
11944.63 2817
11945.67 2762
11946.70 2675
11947.73 2574
11948.76 2603
11949.80 2502
11950.83 2563
11951.86 2511
11952.89 2497
11953.93 2558
11954.96 2512
11955.99 2511
11957.02 2444
11958.06 2484
11959.09 2444
11960.12 2415
11961.16 2479
11962.19 2418
11963.22 2289
11964.26 2338
11965.29 2516
11966.32 2435
11967.36 2453
11968.39 2342
11969.42 2358
11970.46 2451
11971.49 2448
11972.52 2491
11973.56 2374
11974.59 2367
11975.62 2398
11976.66 2467
11977.69 2377
11978.73 2475
11979.76 2512
11980.79 2605
11981.83 2492
11982.86 2511
11983.89 2582
11984.93 2497
11985.96 2478
11987.00 2417
11988.03 2469
11989.07 2399
11990.10 2402
11991.13 2466
11992.17 2435
11993.20 2347
11994.24 2388
11995.27 2460
11996.31 2346
11997.34 2355
11998.38 2363
11999.41 2337
12000.45 2334
12001.48 2347
12002.51 2327
12003.55 2412
12004.58 2473
12005.62 2456
12006.65 2480
12007.69 2352
12008.72 2400
12009.76 2434
12010.80 2408
12011.83 2486
12012.87 2467
12013.90 2544
12014.94 2554
12015.97 2463
12017.01 2387
12018.04 2470
12019.08 2594
12020.11 2537
12021.15 2523
12022.19 2451
12023.22 2491
12024.26 2530
12025.29 2482
12026.33 2442
12027.36 2466
12028.40 2456
12029.44 2529
12030.47 2508
12031.51 2426
12032.54 2428
12033.58 2389
12034.62 2415
12035.65 2394
12036.69 2404
12037.73 2409
12038.76 2353
12039.80 2383
12040.84 2364
12041.87 2526
12042.91 2469
12043.94 2391
12044.98 2340
12046.02 2403
12047.06 2335
12048.09 2407
12049.13 2526
12050.17 2394
12051.20 2490
12052.24 2419
12053.28 2397
12054.31 2440
12055.35 2473
12056.39 2404
12057.43 2539
12058.46 2441
12059.50 2547
12060.54 2477
12061.57 2447
12062.61 2365
12063.65 2416
12064.69 2460
12065.72 2476
12066.76 2523
12067.80 2415
12068.84 2468
12069.88 2416
12070.91 2443
12071.95 2393
12072.99 2521
12074.03 2533
12075.06 2504
12076.10 2498
12077.14 2483
12078.18 2543
12079.22 2489
12080.26 2450
12081.29 2522
12082.33 2485
12083.37 2446
12084.41 2407
12085.45 2501
12086.49 2485
12087.52 2352
12088.56 2540
12089.60 2390
12090.64 2414
12091.68 2378
12092.72 2455
12093.76 2500
12094.79 2517
12095.83 2533
12096.87 2565
12097.91 2478
12098.95 2507
12099.99 2518
12101.03 2455
12102.07 2438
12103.11 2443
12104.15 2496
12105.19 2541
12106.22 2481
12107.26 2580
12108.30 2687
12109.34 2572
12110.38 2622
12111.42 2576
12112.46 2677
12113.50 2678
12114.54 2737
12115.58 2555
12116.62 2423
12117.66 2431
12118.70 2398
12119.74 2364
12120.78 2322
12121.82 2303
12122.86 2283
12123.90 2263
12124.94 2243
12125.98 2301
12127.02 2261
12128.06 2234
12129.10 2238
12130.14 2283
12131.18 2287
12132.22 2246
12133.26 2264
12134.30 2249
12135.34 2222
12136.38 2290
12137.42 2238
12138.47 2234
12139.51 2245
12140.55 2165
12141.59 2162
12142.63 2123
12143.67 2136
12144.71 2158
12145.75 2209
12146.79 2176
12147.83 2207
12148.87 2196
12149.92 2133
12150.96 2125
12152.00 2166
12153.04 2188
12154.08 2182
12155.12 2207
12156.16 2119
12157.21 2140
12158.25 2097
12159.29 2094
12160.33 2042
12161.37 2041
12162.41 2112
12163.46 2068
12164.50 2155
12165.54 2077
12166.58 2116
12167.62 2094
12168.67 2091
12169.71 2105
12170.75 2060
12171.79 2043
12172.83 2100
12173.88 2073
12174.92 2004
12175.96 2026
12177.00 2071
12178.05 2089
12179.09 2059
12180.13 2074
12181.17 2135
12182.22 2049
12183.26 2163
12184.30 2168
12185.34 2101
12186.39 2087
12187.43 2031
12188.47 2107
12189.51 2073
12190.56 2093
12191.60 2102
12192.64 2154
12193.69 2116
12194.73 2052
12195.77 2046
12196.82 2054
12197.86 1991
12198.90 2006
12199.95 2002
12200.99 1953
12202.03 1968
12203.08 2101
12204.12 2096
12205.16 2029
12206.21 2074
12207.25 2112
12208.29 2010
12209.34 2088
12210.38 2023
12211.43 1927
12212.47 2001
12213.51 2010
12214.56 2003
12215.60 2054
12216.65 2020
12217.69 2066
12218.73 1963
12219.78 1946
12220.82 1912
12221.87 1925
12222.91 2020
12223.96 2015
12225.00 1914
12226.04 1996
12227.09 2023
12228.13 1912
12229.18 1924
12230.22 1996
12231.27 1978
12232.31 1968
12233.36 1973
12234.40 1995
12235.45 1965
12236.49 1963
12237.54 2018
12238.58 1902
12239.63 1900
12240.67 1957
12241.72 1971
12242.76 1905
12243.81 1907
12244.85 1950
12245.90 1962
12246.94 1978
12247.99 1915
12249.03 1961
12250.08 1908
12251.12 1919
12252.17 1958
12253.22 2065
12254.26 1984
12255.31 1888
12256.35 1833
12257.40 1865
12258.44 1908
12259.49 1866
12260.54 1885
12261.58 1884
12262.63 1915
12263.67 1903
12264.72 1934
12265.77 1909
12266.81 1907
12267.86 1914
12268.91 1848
12269.95 1828
12271.00 1780
12272.04 1863
12273.09 1968
12274.14 1903
12275.18 1862
12276.23 1911
12277.28 1842
12278.32 1781
12279.37 1780
12280.42 1850
12281.46 1928
12282.51 1871
12283.56 1872
12284.61 1836
12285.65 1741
12286.70 1742
12287.75 1784
12288.79 1797
12289.84 1660
12290.89 1829
12291.94 1825
12292.98 1824
12294.03 1839
12295.08 1775
12296.13 1831
12297.17 1743
12298.22 1831
12299.27 1769
12300.32 1768
12301.36 1794
12302.41 1769
12303.46 1734
12304.51 1736
12305.55 1789
12306.60 1671
12307.65 1767
12308.70 1614
12309.75 1826
12310.79 1818
12311.84 1774
12312.89 1765
12313.94 1789
12314.99 1798
12316.04 1807
12317.08 1765
12318.13 1762
12319.18 1796
12320.23 1806
12321.28 1744
12322.33 1783
12323.37 1738
12324.42 1721
12325.47 1736
12326.52 1705
12327.57 1806
12328.62 1715
12329.67 1626
12330.72 1744
12331.77 1706
12332.81 1739
12333.86 1733
12334.91 1744
12335.96 1819
12337.01 1792
12338.06 1771
12339.11 1746
12340.16 1792
12341.21 1820
12342.26 1787
12343.31 1730
12344.36 1820
12345.41 1721
12346.46 1740
12347.51 1749
12348.56 1705
12349.61 1691
12350.65 1740
12351.70 1761
12352.75 1646
12353.80 1687
12354.85 1711
12355.90 1786
12356.95 1820
12358.00 1746
12359.05 1789
12360.11 1694
12361.16 1735
12362.21 1765
12363.26 1695
12364.31 1721
12365.36 1732
12366.41 1740
12367.46 1727
12368.51 1764
12369.56 1735
12370.61 1746
12371.66 1777
12372.71 1733
12373.76 1674
12374.81 1734
12375.86 1735
12376.91 1795
12377.97 1721
12379.02 1703
12380.07 1773
12381.12 1810
12382.17 1775
12383.22 1867
12384.27 1766
12385.32 1723
12386.37 1776
12387.43 1805
12388.48 1767
12389.53 1791
12390.58 1685
12391.63 1764
12392.68 1806
12393.74 1805
12394.79 1748
12395.84 1806
12396.89 1863
12397.94 1828
12398.99 1819
12400.05 1763
12401.10 1860
12402.15 1778
12403.20 1757
12404.25 1750
12405.31 1775
12406.36 1783
12407.41 1770
12408.46 1711
12409.51 1763
12410.57 1785
12411.62 1744
12412.67 1721
12413.72 1821
12414.78 1834
12415.83 1802
12416.88 1805
12417.93 1806
12418.99 1772
12420.04 1738
12421.09 1700
12422.15 1816
12423.20 1825
12424.25 1779
12425.30 1784
12426.36 1817
12427.41 1846
12428.46 1688
12429.52 1737
12430.57 1830
12431.62 1855
12432.68 1860
12433.73 1849
12434.78 1803
12435.84 1837
12436.89 1869
12437.94 1824
12439.00 1855
12440.05 1940
12441.10 1974
12442.16 1864
12443.21 1900
12444.27 1946
12445.32 1798
12446.37 1740
12447.43 1836
12448.48 1769
12449.54 1893
12450.59 1859
12451.64 1818
12452.70 1749
12453.75 1703
12454.81 1739
12455.86 1821
12456.91 1925
12457.97 1892
12459.02 1812
12460.08 1802
12461.13 1839
12462.19 1805
12463.24 1948
12464.30 1964
12465.35 1785
12466.41 1828
12467.46 1913
12468.52 1874
12469.57 1862
12470.63 1798
12471.68 1798
12472.73 1800
12473.79 1812
12474.85 1880
12475.90 1854
12476.96 1858
12478.01 1907
12479.07 1859
12480.12 1933
12481.18 1901
12482.23 1889
12483.29 1911
12484.34 1927
12485.40 1891
12486.45 1919
12487.51 1999
12488.57 2000
12489.62 1927
12490.68 1971
12491.73 1902
12492.79 2011
12493.84 1981
12494.90 1973
12495.96 2034
12497.01 2054
12498.07 2075
12499.12 2070
12500.18 2113
12501.24 2257
12502.29 2291
12503.35 2338
12504.41 2349
12505.46 2313
12506.52 2254
12507.57 2174
12508.63 2178
12509.69 2176
12510.74 2131
12511.80 2170
12512.86 2085
12513.91 2051
12514.97 2098
12516.03 2175
12517.08 2094
12518.14 2002
12519.20 2067
12520.26 2127
12521.31 2100
12522.37 2083
12523.43 2088
12524.48 2114
12525.54 2142
12526.60 2269
12527.66 2219
12528.71 2272
12529.77 2332
12530.83 2388
12531.89 2487
12532.94 2595
12534.00 2424
12535.06 2432
12536.12 2441
12537.17 2459
12538.23 2449
12539.29 2390
12540.35 2350
12541.41 2313
12542.46 2129
12543.52 2134
12544.58 2205
12545.64 2127
12546.70 2062
12547.75 2052
12548.81 2038
12549.87 2055
12550.93 2109
12551.99 2129
12553.05 2035
12554.10 1980
12555.16 2022
12556.22 2031
12557.28 2061
12558.34 2075
12559.40 2116
12560.46 2061
12561.51 2117
12562.57 2070
12563.63 2168
12564.69 2093
12565.75 2041
12566.81 2031
12567.87 1995
12568.93 2131
12569.99 2231
12571.04 2183
12572.10 2123
12573.16 2099
12574.22 2061
12575.28 2168
12576.34 2185
12577.40 2156
12578.46 2236
12579.52 2194
12580.58 2267
12581.64 2301
12582.70 2308
12583.76 2264
12584.82 2261
12585.88 2210
12586.94 2250
12588.00 2346
12589.06 2272
12590.12 2175
12591.18 2318
12592.24 2211
12593.30 2065
12594.36 2174
12595.42 2202
12596.48 2137
12597.54 2120
12598.60 2119
12599.66 2154
12600.72 2091
12601.78 2159
12602.84 2189
12603.90 2125
12604.96 2190
12606.02 2279
12607.08 2259
12608.14 2321
12609.20 2322
12610.27 2343
12611.33 2352
12612.39 2375
12613.45 2343
12614.51 2391
12615.57 2462
12616.63 2398
12617.69 2396
12618.75 2329
12619.81 2326
12620.88 2403
12621.94 2427
12623.00 2358
12624.06 2221
12625.12 2221
12626.18 2253
12627.24 2172
12628.31 2127
12629.37 2228
12630.43 2095
12631.49 2137
12632.55 2055
12633.61 2140
12634.68 2124
12635.74 2065
12636.80 2102
12637.86 2116
12638.92 2060
12639.99 2012
12641.05 1972
12642.11 2034
12643.17 2122
12644.23 2054
12645.30 2022
12646.36 2045
12647.42 2010
12648.48 2038
12649.55 1987
12650.61 2088
12651.67 2066
12652.73 2022
12653.80 2030
12654.86 2045
12655.92 1989
12656.99 2049
12658.05 1976
12659.11 2003
12660.17 2036
12661.24 2104
12662.30 2097
12663.36 2081
12664.43 2130
12665.49 2029
12666.55 2022
12667.62 2040
12668.68 2052
12669.74 2030
12670.81 1957
12671.87 1978
12672.93 1961
12674.00 1872
12675.06 1938
12676.12 1814
12677.19 1878
12678.25 1934
12679.31 1904
12680.38 1925
12681.44 1920
12682.51 1898
12683.57 2006
12684.63 1978
12685.70 1845
12686.76 1991
12687.83 1996
12688.89 1937
12689.95 2013
12691.02 2020
12692.08 2003
12693.15 1963
12694.21 2109
12695.28 2044
12696.34 1981
12697.40 1990
12698.47 2031
12699.53 1985
12700.60 2053
12701.66 2058
12702.73 1919
12703.79 1926
12704.86 1995
12705.92 1941
12706.99 1907
12708.05 1968
12709.12 2047
12710.18 1948
12711.25 1956
12712.31 1859
12713.38 1895
12714.44 1855
12715.51 1796
12716.57 1800
12717.64 1756
12718.70 1862
12719.77 1838
12720.83 1881
12721.90 1909
12722.97 1874
12724.03 1828
12725.10 1858
12726.16 1829
12727.23 1783
12728.29 1804
12729.36 1867
12730.43 1828
12731.49 1767
12732.56 1796
12733.62 1772
12734.69 1775
12735.76 1824
12736.82 1801
12737.89 1769
12738.95 1776
12740.02 1787
12741.09 1801
12742.15 1758
12743.22 1744
12744.29 1764
12745.35 1747
12746.42 1754
12747.49 1802
12748.55 1863
12749.62 1826
12750.69 1691
12751.75 1709
12752.82 1757
12753.89 1736
12754.95 1764
12756.02 1728
12757.09 1633
12758.15 1641
12759.22 1679
12760.29 1701
12761.36 1743
12762.42 1705
12763.49 1717
12764.56 1690
12765.62 1726
12766.69 1675
12767.76 1695
12768.83 1650
12769.89 1668
12770.96 1638
12772.03 1690
12773.10 1655
12774.17 1698
12775.23 1659
12776.30 1634
12777.37 1596
12778.44 1704
12779.50 1688
12780.57 1665
12781.64 1640
12782.71 1703
12783.78 1681
12784.84 1635
12785.91 1668
12786.98 1525
12788.05 1649
12789.12 1609
12790.19 1549
12791.25 1573
12792.32 1570
12793.39 1551
12794.46 1591
12795.53 1570
12796.60 1603
12797.67 1628
12798.73 1613
12799.80 1624
12800.87 1588
12801.94 1566
12803.01 1531
12804.08 1554
12805.15 1638
12806.22 1609
12807.29 1539
12808.36 1640
12809.42 1601
12810.49 1553
12811.56 1618
12812.63 1589
12813.70 1610
12814.77 1587
12815.84 1587
12816.91 1520
12817.98 1540
12819.05 1587
12820.12 1558
12821.19 1530
12822.26 1538
12823.33 1502
12824.40 1577
12825.47 1630
12826.54 1622
12827.61 1677
12828.68 1616
12829.75 1584
12830.82 1540
12831.89 1505
12832.96 1511
12834.03 1510
12835.10 1614
12836.17 1575
12837.24 1484
12838.31 1557
12839.38 1517
12840.45 1577
12841.52 1559
12842.59 1475
12843.66 1477
12844.73 1554
12845.80 1580
12846.87 1504
12847.95 1597
12849.02 1598
12850.09 1516
12851.16 1396
12852.23 1463
12853.30 1514
12854.37 1436
12855.44 1440
12856.51 1454
12857.58 1467
12858.66 1483
12859.73 1502
12860.80 1481
12861.87 1405
12862.94 1364
12864.01 1512
12865.08 1550
12866.16 1533
12867.23 1433
12868.30 1476
12869.37 1393
12870.44 1365
12871.51 1407
12872.59 1456
12873.66 1421
12874.73 1396
12875.80 1448
12876.87 1355
12877.95 1411
12879.02 1444
12880.09 1435
12881.16 1423
12882.23 1409
12883.31 1379
12884.38 1343
12885.45 1354
12886.52 1428
12887.60 1415
12888.67 1418
12889.74 1409
12890.81 1419
12891.89 1484
12892.96 1434
12894.03 1402
12895.11 1350
12896.18 1375
12897.25 1371
12898.32 1375
12899.40 1382
12900.47 1384
12901.54 1459
12902.62 1451
12903.69 1469
12904.76 1404
12905.84 1382
12906.91 1401
12907.98 1424
12909.06 1405
12910.13 1376
12911.20 1406
12912.28 1473
12913.35 1420
12914.42 1381
12915.50 1362
12916.57 1435
12917.64 1452
12918.72 1338
12919.79 1399
12920.87 1415
12921.94 1486
12923.01 1454
12924.09 1445
12925.16 1367
12926.24 1289
12927.31 1379
12928.38 1363
12929.46 1330
12930.53 1340
12931.61 1300
12932.68 1379
12933.76 1355
12934.83 1328
12935.90 1386
12936.98 1355
12938.05 1388
12939.13 1434
12940.20 1407
12941.28 1369
12942.35 1371
12943.43 1428
12944.50 1318
12945.58 1341
12946.65 1315
12947.73 1272
12948.80 1317
12949.88 1296
12950.95 1284
12952.03 1266
12953.10 1378
12954.18 1361
12955.25 1289
12956.33 1325
12957.40 1374
12958.48 1314
12959.55 1339
12960.63 1283
12961.70 1325
12962.78 1383
12963.86 1450
12964.93 1334
12966.01 1322
12967.08 1431
12968.16 1359
12969.24 1420
12970.31 1420
12971.39 1405
12972.46 1351
12973.54 1311
12974.62 1273
12975.69 1301
12976.77 1392
12977.84 1322
12978.92 1375
12980.00 1379
12981.07 1405
12982.15 1286
12983.23 1306
12984.30 1339
12985.38 1331
12986.46 1409
12987.53 1402
12988.61 1379
12989.69 1351
12990.76 1312
12991.84 1321
12992.92 1416
12993.99 1426
12995.07 1376
12996.15 1461
12997.22 1390
12998.30 1347
12999.38 1350
13000.45 1393
13001.53 1361
13002.61 1360
13003.69 1381
13004.76 1315
13005.84 1358
13006.92 1348
13008.00 1326
13009.07 1404
13010.15 1363
13011.23 1334
13012.31 1236
13013.38 1362
13014.46 1305
13015.54 1296
13016.62 1360
13017.70 1404
13018.77 1350
13019.85 1394
13020.93 1352
13022.01 1341
13023.09 1372
13024.16 1344
13025.24 1396
13026.32 1396
13027.40 1373
13028.48 1327
13029.56 1322
13030.63 1455
13031.71 1479
13032.79 1404
13033.87 1372
13034.95 1451
13036.03 1410
13037.11 1397
13038.18 1365
13039.26 1342
13040.34 1476
13041.42 1402
13042.50 1466
13043.58 1400
13044.66 1383
13045.74 1374
13046.82 1344
13047.89 1399
13048.97 1424
13050.05 1370
13051.13 1415
13052.21 1318
13053.29 1351
13054.37 1302
13055.45 1294
13056.53 1335
13057.61 1407
13058.69 1411
13059.77 1343
13060.85 1407
13061.93 1290
13063.01 1349
13064.09 1395
13065.17 1356
13066.25 1391
13067.33 1350
13068.41 1362
13069.49 1318
13070.57 1349
13071.65 1326
13072.73 1374
13073.81 1350
13074.89 1351
13075.97 1352
13077.05 1331
13078.13 1286
13079.21 1352
13080.29 1346
13081.37 1330
13082.45 1332
13083.53 1376
13084.61 1313
13085.69 1310
13086.77 1363
13087.85 1372
13088.94 1430
13090.02 1416
13091.10 1382
13092.18 1361
13093.26 1343
13094.34 1352
13095.42 1342
13096.50 1397
13097.58 1486
13098.66 1352
13099.75 1313
13100.83 1319
13101.91 1382
13102.99 1390
13104.07 1328
13105.15 1333
13106.23 1370
13107.32 1386
13108.40 1447
13109.48 1435
13110.56 1331
13111.64 1368
13112.72 1342
13113.81 1361
13114.89 1244
13115.97 1329
13117.05 1345
13118.13 1389
13119.22 1431
13120.30 1391
13121.38 1289
13122.46 1336
13123.55 1313
13124.63 1407
13125.71 1379
13126.79 1403
13127.88 1324
13128.96 1351
13130.04 1303
13131.12 1290
13132.21 1334
13133.29 1357
13134.37 1320
13135.45 1401
13136.54 1365
13137.62 1336
13138.70 1336
13139.79 1356
13140.87 1284
13141.95 1370
13143.03 1426
13144.12 1397
13145.20 1338
13146.28 1394
13147.37 1336
13148.45 1354
13149.53 1364
13150.62 1358
13151.70 1347
13152.78 1354
13153.87 1315
13154.95 1359
13156.03 1414
13157.12 1351
13158.20 1342
13159.29 1413
13160.37 1364
13161.45 1362
13162.54 1369
13163.62 1374
13164.71 1344
13165.79 1341
13166.87 1290
13167.96 1262
13169.04 1308
13170.13 1316
13171.21 1388
13172.29 1306
13173.38 1258
13174.46 1347
13175.55 1429
13176.63 1325
13177.72 1296
13178.80 1373
13179.89 1451
13180.97 1469
13182.06 1345
13183.14 1345
13184.22 1340
13185.31 1307
13186.39 1343
13187.48 1297
13188.56 1340
13189.65 1295
13190.73 1353
13191.82 1345
13192.90 1433
13193.99 1384
13195.07 1437
13196.16 1427
13197.25 1411
13198.33 1390
13199.42 1336
13200.50 1325
13201.59 1368
13202.67 1307
13203.76 1349
13204.84 1379
13205.93 1432
13207.02 1446
13208.10 1416
13209.19 1408
13210.27 1303
13211.36 1335
13212.44 1374
13213.53 1471
13214.62 1420
13215.70 1445
13216.79 1375
13217.88 1449
13218.96 1356
13220.05 1351
13221.13 1405
13222.22 1414
13223.31 1420
13224.39 1365
13225.48 1326
13226.57 1382
13227.65 1369
13228.74 1346
13229.83 1348
13230.91 1349
13232.00 1442
13233.09 1417
13234.17 1396
13235.26 1361
13236.35 1352
13237.43 1412
13238.52 1389
13239.61 1446
13240.70 1400
13241.78 1374
13242.87 1368
13243.96 1349
13245.04 1400
13246.13 1447
13247.22 1422
13248.31 1448
13249.39 1425
13250.48 1434
13251.57 1357
13252.66 1388
13253.74 1309
13254.83 1329
13255.92 1456
13257.01 1441
13258.10 1430
13259.18 1469
13260.27 1401
13261.36 1360
13262.45 1382
13263.54 1360
13264.62 1530
13265.71 1425
13266.80 1399
13267.89 1463
13268.98 1481
13270.06 1537
13271.15 1418
13272.24 1449
13273.33 1469
13274.42 1472
13275.51 1412
13276.60 1314
13277.68 1336
13278.77 1464
13279.86 1457
13280.95 1441
13282.04 1444
13283.13 1489
13284.22 1419
13285.31 1454
13286.39 1494
13287.48 1400
13288.57 1384
13289.66 1419
13290.75 1495
13291.84 1400
13292.93 1454
13294.02 1483
13295.11 1417
13296.20 1512
13297.29 1425
13298.38 1441
13299.47 1457
13300.56 1521
13301.65 1538
13302.73 1434
13303.82 1483
13304.91 1537
13306.00 1532
13307.09 1450
13308.18 1536
13309.27 1475
13310.36 1478
13311.45 1500
13312.54 1461
13313.63 1511
13314.72 1530
13315.81 1545
13316.90 1575
13318.00 1507
13319.09 1430
13320.18 1414
13321.27 1597
13322.36 1613
13323.45 1572
13324.54 1521
13325.63 1562
13326.72 1653
13327.81 1580
13328.90 1465
13329.99 1491
13331.08 1452
13332.17 1581
13333.26 1546
13334.35 1476
13335.45 1572
13336.54 1559
13337.63 1563
13338.72 1578
13339.81 1458
13340.90 1612
13341.99 1592
13343.08 1596
13344.18 1503
13345.27 1596
13346.36 1555
13347.45 1540
13348.54 1502
13349.63 1549
13350.72 1460
13351.82 1458
13352.91 1516
13354.00 1519
13355.09 1474
13356.18 1511
13357.28 1604
13358.37 1598
13359.46 1544
13360.55 1538
13361.64 1570
13362.74 1465
13363.83 1589
13364.92 1574
13366.01 1652
13367.10 1557
13368.20 1496
13369.29 1580
13370.38 1524
13371.47 1530
13372.57 1640
13373.66 1659
13374.75 1705
13375.84 1608
13376.94 1625
13378.03 1592
13379.12 1702
13380.22 1726
13381.31 1630
13382.40 1713
13383.49 1605
13384.59 1556
13385.68 1516
13386.77 1508
13387.87 1533
13388.96 1527
13390.05 1577
13391.15 1594
13392.24 1437
13393.33 1538
13394.43 1547
13395.52 1593
13396.61 1552
13397.71 1489
13398.80 1516
13399.90 1471
13400.99 1592
13402.08 1564
13403.18 1494
13404.27 1591
13405.36 1548
13406.46 1541
13407.55 1572
13408.65 1523
13409.74 1564
13410.83 1521
13411.93 1505
13413.02 1573
13414.12 1625
13415.21 1534
13416.31 1503
13417.40 1499
13418.49 1509
13419.59 1477
13420.68 1517
13421.78 1561
13422.87 1603
13423.97 1599
13425.06 1555
13426.16 1534
13427.25 1481
13428.35 1547
13429.44 1531
13430.54 1580
13431.63 1560
13432.73 1529
13433.82 1504
13434.92 1533
13436.01 1571
13437.11 1542
13438.20 1524
13439.30 1533
13440.39 1531
13441.49 1558
13442.58 1670
13443.68 1602
13444.77 1570
13445.87 1485
13446.96 1508
13448.06 1566
13449.16 1557
13450.25 1574
13451.35 1496
13452.44 1516
13453.54 1545
13454.64 1525
13455.73 1558
13456.83 1583
13457.92 1537
13459.02 1526
13460.12 1508
13461.21 1543
13462.31 1526
13463.40 1496
13464.50 1537
13465.60 1560
13466.69 1558
13467.79 1582
13468.89 1627
13469.98 1595
13471.08 1553
13472.18 1629
13473.27 1661
13474.37 1653
13475.47 1624
13476.56 1624
13477.66 1594
13478.76 1577
13479.85 1620
13480.95 1642
13482.05 1658
13483.14 1667
13484.24 1635
13485.34 1589
13486.44 1611
13487.53 1613
13488.63 1580
13489.73 1632
13490.83 1662
13491.92 1648
13493.02 1602
13494.12 1611
13495.21 1660
13496.31 1552
13497.41 1546
13498.51 1689
13499.61 1657
13500.70 1575
13501.80 1700
13502.90 1690
13504.00 1663
13505.10 1632
13506.19 1679
13507.29 1681
13508.39 1639
13509.49 1778
13510.59 1784
13511.68 1742
13512.78 1781
13513.88 1682
13514.98 1684
13516.08 1666
13517.18 1688
13518.27 1655
13519.37 1671
13520.47 1607
13521.57 1568
13522.67 1505
13523.77 1507
13524.87 1579
13525.96 1531
13527.06 1522
13528.16 1521
13529.26 1544
13530.36 1601
13531.46 1582
13532.56 1608
13533.66 1638
13534.76 1561
13535.86 1579
13536.96 1519
13538.05 1586
13539.15 1587
13540.25 1506
13541.35 1581
13542.45 1531
13543.55 1520
13544.65 1556
13545.75 1533
13546.85 1484
13547.95 1491
13549.05 1549
13550.15 1539
13551.25 1536
13552.35 1442
13553.45 1493
13554.55 1557
13555.65 1548
13556.75 1505
13557.85 1512
13558.95 1465
13560.05 1472
13561.15 1470
13562.25 1475
13563.35 1455
13564.45 1481
13565.55 1518
13566.65 1455
13567.75 1509
13568.85 1526
13569.95 1447
13571.05 1487
13572.16 1481
13573.26 1432
13574.36 1517
13575.46 1440
13576.56 1451
13577.66 1551
13578.76 1507
13579.86 1534
13580.96 1516
13582.06 1482
13583.16 1414
13584.27 1471
13585.37 1512
13586.47 1524
13587.57 1536
13588.67 1510
13589.77 1447
13590.87 1479
13591.98 1398
13593.08 1455
13594.18 1550
13595.28 1575
13596.38 1522
13597.48 1450
13598.59 1499
13599.69 1475
13600.79 1453
13601.89 1521
13602.99 1494
13604.10 1500
13605.20 1529
13606.30 1477
13607.40 1398
13608.50 1444
13609.61 1448
13610.71 1504
13611.81 1486
13612.91 1472
13614.02 1472
13615.12 1498
13616.22 1508
13617.32 1475
13618.43 1528
13619.53 1547
13620.63 1559
13621.73 1535
13622.84 1517
13623.94 1528
13625.04 1611
13626.14 1533
13627.25 1528
13628.35 1423
13629.45 1486
13630.56 1561
13631.66 1510
13632.76 1510
13633.87 1482
13634.97 1541
13636.07 1538
13637.18 1503
13638.28 1550
13639.38 1517
13640.49 1515
13641.59 1533
13642.69 1426
13643.80 1461
13644.90 1476
13646.00 1520
13647.11 1483
13648.21 1494
13649.32 1534
13650.42 1569
13651.52 1452
13652.63 1482
13653.73 1529
13654.84 1501
13655.94 1515
13657.04 1472
13658.15 1438
13659.25 1420
13660.36 1437
13661.46 1466
13662.57 1494
13663.67 1456
13664.77 1386
13665.88 1496
13666.98 1462
13668.09 1491
13669.19 1511
13670.30 1505
13671.40 1545
13672.51 1619
13673.61 1604
13674.72 1407
13675.82 1477
13676.93 1530
13678.03 1594
13679.14 1466
13680.24 1434
13681.35 1481
13682.45 1586
13683.56 1627
13684.66 1507
13685.77 1526
13686.87 1551
13687.98 1525
13689.08 1533
13690.19 1555
13691.29 1543
13692.40 1493
13693.51 1476
13694.61 1559
13695.72 1495
13696.82 1485
13697.93 1509
13699.03 1583
13700.14 1498
13701.25 1502
13702.35 1547
13703.46 1599
13704.56 1586
13705.67 1552
13706.78 1564
13707.88 1552
13708.99 1578
13710.10 1652
13711.20 1623
13712.31 1560
13713.41 1519
13714.52 1523
13715.63 1587
13716.73 1565
13717.84 1583
13718.95 1571
13720.05 1551
13721.16 1645
13722.27 1619
13723.37 1615
13724.48 1669
13725.59 1648
13726.70 1682
13727.80 1642
13728.91 1696
13730.02 1610
13731.12 1707
13732.23 1589
13733.34 1575
13734.45 1719
13735.55 1584
13736.66 1647
13737.77 1754
13738.87 1731
13739.98 1725
13741.09 1801
13742.20 1769
13743.31 1776
13744.41 1737
13745.52 1661
13746.63 1756
13747.74 1710
13748.84 1776
13749.95 1665
13751.06 1784
13752.17 1832
13753.28 1739
13754.38 1797
13755.49 1720
13756.60 1836
13757.71 1873
13758.82 1866
13759.93 1820
13761.03 1772
13762.14 1830
13763.25 1843
13764.36 1862
13765.47 1858
13766.58 1861
13767.68 1923
13768.79 1920
13769.90 1993
13771.01 1946
13772.12 1954
13773.23 1972
13774.34 2058
13775.45 2111
13776.56 2138
13777.66 2168
13778.77 2309
13779.88 2239
13780.99 2194
13782.10 2242
13783.21 2242
13784.32 2298
13785.43 2233
13786.54 2149
13787.65 2167
13788.76 2167
13789.87 2099
13790.98 2030
13792.09 1936
13793.20 1890
13794.31 1871
13795.42 1865
13796.52 1919
13797.63 1782
13798.74 1767
13799.85 1822
13800.96 1742
13802.07 1747
13803.18 1739
13804.29 1733
13805.40 1712
13806.51 1758
13807.63 1686
13808.74 1770
13809.85 1792
13810.96 1755
13812.07 1716
13813.18 1712
13814.29 1697
13815.40 1771
13816.51 1747
13817.62 1758
13818.73 1749
13819.84 1644
13820.95 1691
13822.06 1738
13823.17 1715
13824.28 1734
13825.40 1717
13826.51 1740
13827.62 1699
13828.73 1683
13829.84 1727
13830.95 1641
13832.06 1641
13833.17 1672
13834.28 1642
13835.40 1646
13836.51 1622
13837.62 1584
13838.73 1673
13839.84 1647
13840.95 1634
13842.06 1673
13843.18 1593
13844.29 1608
13845.40 1606
13846.51 1667
13847.62 1648
13848.74 1694
13849.85 1737
13850.96 1736
13852.07 1757
13853.18 1754
13854.30 1711
13855.41 1662
13856.52 1647
13857.63 1685
13858.74 1693
13859.86 1602
13860.97 1666
13862.08 1649
13863.19 1718
13864.31 1728
13865.42 1756
13866.53 1666
13867.64 1662
13868.76 1644
13869.87 1656
13870.98 1643
13872.10 1740
13873.21 1626
13874.32 1686
13875.43 1684
13876.55 1642
13877.66 1676
13878.77 1628
13879.89 1614
13881.00 1662
13882.11 1638
13883.23 1721
13884.34 1700
13885.45 1683
13886.57 1714
13887.68 1726
13888.79 1731
13889.91 1694
13891.02 1721
13892.13 1789
13893.25 1685
13894.36 1763
13895.48 1763
13896.59 1720
13897.70 1758
13898.82 1820
13899.93 1763
13901.05 1788
13902.16 1786
13903.27 1800
13904.39 1829
13905.50 1876
13906.62 1840
13907.73 1827
13908.85 1781
13909.96 1887
13911.07 1745
13912.19 1702
13913.30 1699
13914.42 1704
13915.53 1696
13916.65 1681
13917.76 1626
13918.88 1637
13919.99 1597
13921.11 1600
13922.22 1563
13923.34 1624
13924.45 1637
13925.57 1671
13926.68 1680
13927.80 1670
13928.91 1734
13930.03 1664
13931.14 1582
13932.26 1580
13933.37 1615
13934.49 1655
13935.60 1703
13936.72 1683
13937.83 1625
13938.95 1618
13940.06 1599
13941.18 1535
13942.30 1536
13943.41 1553
13944.53 1580
13945.64 1544
13946.76 1505
13947.87 1498
13948.99 1457
13950.11 1577
13951.22 1541
13952.34 1508
13953.45 1525
13954.57 1437
13955.69 1498
13956.80 1513
13957.92 1561
13959.04 1453
13960.15 1525
13961.27 1514
13962.39 1538
13963.50 1508
13964.62 1468
13965.73 1539
13966.85 1459
13967.97 1453
13969.08 1431
13970.20 1467
13971.32 1506
13972.44 1552
13973.55 1512
13974.67 1534
13975.79 1531
13976.90 1573
13978.02 1575
13979.14 1532
13980.25 1506
13981.37 1503
13982.49 1557
13983.61 1517
13984.72 1483
13985.84 1509
13986.96 1521
13988.08 1520
13989.19 1536
13990.31 1535
13991.43 1500
13992.55 1478
13993.66 1521
13994.78 1578
13995.90 1547
13997.02 1583
13998.14 1569
13999.25 1555
14000.37 1588
14001.49 1551
14002.61 1549
14003.73 1532
14004.84 1550
14005.96 1469
14007.08 1486
14008.20 1509
14009.32 1428
14010.44 1463
14011.55 1536
14012.67 1561
14013.79 1445
14014.91 1490
14016.03 1479
14017.15 1502
14018.27 1567
14019.38 1512
14020.50 1453
14021.62 1567
14022.74 1512
14023.86 1521
14024.98 1490
14026.10 1373
14027.22 1532
14028.34 1504
14029.46 1559
14030.57 1581
14031.69 1500
14032.81 1508
14033.93 1518
14035.05 1422
14036.17 1565
14037.29 1470
14038.41 1365
14039.53 1406
14040.65 1460
14041.77 1532
14042.89 1434
14044.01 1447
14045.13 1547
14046.25 1544
14047.37 1567
14048.49 1532
14049.61 1520
14050.73 1502
14051.85 1497
14052.97 1607
14054.09 1555
14055.21 1497
14056.33 1457
14057.45 1450
14058.57 1549
14059.69 1469
14060.81 1568
14061.93 1524
14063.05 1510
14064.17 1472
14065.29 1502
14066.41 1517
14067.53 1456
14068.65 1441
14069.78 1508
14070.90 1609
14072.02 1650
14073.14 1537
14074.26 1516
14075.38 1569
14076.50 1581
14077.62 1579
14078.74 1469
14079.86 1582
14080.99 1626
14082.11 1590
14083.23 1570
14084.35 1643
14085.47 1617
14086.59 1527
14087.71 1637
14088.84 1700
14089.96 1651
14091.08 1640
14092.20 1679
14093.32 1599
14094.44 1712
14095.57 1709
14096.69 1699
14097.81 1725
14098.93 1828
14100.05 1712
14101.18 1715
14102.30 1682
14103.42 1684
14104.54 1659
14105.66 1732
14106.79 1708
14107.91 1782
14109.03 1737
14110.15 1710
14111.28 1746
14112.40 1827
14113.52 1759
14114.64 1659
14115.77 1760
14116.89 1728
14118.01 1637
14119.13 1535
14120.26 1561
14121.38 1675
14122.50 1681
14123.63 1606
14124.75 1479
14125.87 1479
14126.99 1425
14128.12 1437
14129.24 1551
14130.36 1508
14131.49 1553
14132.61 1481
14133.73 1419
14134.86 1421
14135.98 1414
14137.10 1496
14138.23 1464
14139.35 1542
14140.47 1496
14141.60 1495
14142.72 1467
14143.85 1345
14144.97 1363
14146.09 1406
14147.22 1491
14148.34 1490
14149.47 1521
14150.59 1428
14151.71 1470
14152.84 1478
14153.96 1469
14155.09 1387
14156.21 1364
14157.33 1415
14158.46 1414
14159.58 1351
14160.71 1387
14161.83 1393
14162.96 1396
14164.08 1390
14165.21 1426
14166.33 1434
14167.45 1433
14168.58 1452
14169.70 1448
14170.83 1405
14171.95 1468
14173.08 1470
14174.20 1407
14175.33 1462
14176.45 1551
14177.58 1446
14178.70 1430
14179.83 1490
14180.95 1399
14182.08 1438
14183.20 1339
14184.33 1365
14185.46 1466
14186.58 1379
14187.71 1358
14188.83 1428
14189.96 1405
14191.08 1386
14192.21 1451
14193.33 1467
14194.46 1419
14195.59 1404
14196.71 1395
14197.84 1373
14198.96 1421
14200.09 1386
14201.22 1342
14202.34 1365
14203.47 1350
14204.59 1378
14205.72 1387
14206.85 1381
14207.97 1398
14209.10 1386
14210.23 1321
14211.35 1329
14212.48 1296
14213.61 1357
14214.73 1337
14215.86 1437
14216.99 1406
14218.11 1330
14219.24 1317
14220.37 1375
14221.49 1323
14222.62 1299
14223.75 1280
14224.87 1239
14226.00 1312
14227.13 1325
14228.25 1292
14229.38 1323
14230.51 1327
14231.64 1269
14232.76 1312
14233.89 1303
14235.02 1333
14236.14 1249
14237.27 1252
14238.40 1371
14239.53 1352
14240.66 1267
14241.78 1272
14242.91 1216
14244.04 1294
14245.17 1384
14246.29 1282
14247.42 1297
14248.55 1340
14249.68 1252
14250.81 1228
14251.93 1195
14253.06 1220
14254.19 1271
14255.32 1290
14256.45 1326
14257.57 1277
14258.70 1255
14259.83 1263
14260.96 1261
14262.09 1292
14263.22 1312
14264.34 1234
14265.47 1161
14266.60 1276
14267.73 1177
14268.86 1187
14269.99 1199
14271.12 1175
14272.25 1262
14273.37 1270
14274.50 1263
14275.63 1267
14276.76 1222
14277.89 1221
14279.02 1277
14280.15 1227
14281.28 1155
14282.41 1249
14283.54 1265
14284.67 1256
14285.80 1291
14286.92 1232
14288.05 1158
14289.18 1176
14290.31 1234
14291.44 1214
14292.57 1175
14293.70 1214
14294.83 1192
14295.96 1176
14297.09 1172
14298.22 1196
14299.35 1250
14300.48 1172
14301.61 1205
14302.74 1214
14303.87 1143
14305.00 1112
14306.13 1188
14307.26 1198
14308.39 1105
14309.52 1147
14310.65 1143
14311.78 1170
14312.91 1216
14314.04 1156
14315.18 1168
14316.31 1165
14317.44 1147
14318.57 1125
14319.70 1158
14320.83 1118
14321.96 1096
14323.09 1088
14324.22 1163
14325.35 1186
14326.48 1149
14327.61 1124
14328.75 1103
14329.88 1144
14331.01 1155
14332.14 1140
14333.27 1135
14334.40 1212
14335.53 1192
14336.66 1176
14337.80 1154
14338.93 1087
14340.06 1106
14341.19 1109
14342.32 1125
14343.45 1137
14344.59 1082
14345.72 1106
14346.85 1138
14347.98 1094
14349.11 1113
14350.24 1088
14351.38 1109
14352.51 1132
14353.64 1140
14354.77 1096
14355.91 1104
14357.04 1145
14358.17 1160
14359.30 1140
14360.43 1067
14361.57 1109
14362.70 1157
14363.83 1059
14364.96 1128
14366.10 1169
14367.23 1168
14368.36 1151
14369.49 1095
14370.63 1102
14371.76 1143
14372.89 1132
14374.03 1107
14375.16 1192
14376.29 1189
14377.42 1112
14378.56 1184
14379.69 1201
14380.82 1127
14381.96 1135
14383.09 1134
14384.22 1063
14385.36 1117
14386.49 1159
14387.62 1159
14388.76 1117
14389.89 1136
14391.02 1096
14392.16 1114
14393.29 1141
14394.43 1215
14395.56 1128
14396.69 1075
14397.83 1039
14398.96 1043
14400.09 1087
14401.23 1040
14402.36 1111
14403.50 1109
14404.63 1085
14405.76 1137
14406.90 1175
14408.03 1137
14409.17 1081
14410.30 1155
14411.44 1212
14412.57 1117
14413.70 1140
14414.84 1211
14415.97 1134
14417.11 1109
14418.24 1105
14419.38 1117
14420.51 1141
14421.65 1147
14422.78 1172
14423.92 1035
14425.05 1083
14426.19 1154
14427.32 1198
14428.46 1058
14429.59 1081
14430.73 1099
14431.86 1126
14433.00 1025
14434.13 1127
14435.27 1040
14436.40 1119
14437.54 1173
14438.67 1102
14439.81 1099
14440.95 1101
14442.08 1122
14443.22 1145
14444.35 1108
14445.49 1194
14446.62 1142
14447.76 1133
14448.90 1132
14450.03 1127
14451.17 1101
14452.30 1058
14453.44 1161
14454.58 1130
14455.71 1094
14456.85 1123
14457.98 1126
14459.12 1082
14460.26 1090
14461.39 1163
14462.53 1143
14463.67 1093
14464.80 1043
14465.94 1113
14467.07 1117
14468.21 1092
14469.35 1107
14470.48 1124
14471.62 1101
14472.76 1108
14473.90 1123
14475.03 1087
14476.17 1151
14477.31 1170
14478.44 1156
14479.58 1073
14480.72 1122
14481.85 1149
14482.99 1109
14484.13 1150
14485.27 1168
14486.40 1121
14487.54 1128
14488.68 1148
14489.82 1128
14490.95 1125
14492.09 1186
14493.23 1124
14494.37 1114
14495.50 1168
14496.64 1107
14497.78 1127
14498.92 1113
14500.05 1154
14501.19 1149
14502.33 1135
14503.47 1137
14504.61 1209
14505.74 1147
14506.88 1190
14508.02 1159
14509.16 1185
14510.30 1185
14511.44 1155
14512.57 1157
14513.71 1216
14514.85 1173
14515.99 1085
14517.13 1168
14518.27 1121
14519.41 1137
14520.54 1155
14521.68 1126
14522.82 1183
14523.96 1193
14525.10 1178
14526.24 1263
14527.38 1189
14528.52 1194
14529.65 1253
14530.79 1221
14531.93 1169
14533.07 1152
14534.21 1227
14535.35 1270
14536.49 1162
14537.63 1172
14538.77 1175
14539.91 1229
14541.05 1165
14542.19 1177
14543.33 1143
14544.47 1101
14545.61 1144
14546.75 1220
14547.89 1210
14549.02 1133
14550.16 1171
14551.30 1179
14552.44 1096
14553.58 1114
14554.72 1196
14555.86 1150
14557.00 1211
14558.14 1174
14559.29 1160
14560.43 1215
14561.57 1117
14562.71 1154
14563.85 1118
14564.99 1094
14566.13 1074
14567.27 1132
14568.41 1158
14569.55 1154
14570.69 1094
14571.83 1140
14572.97 1077
14574.11 1086
14575.25 1148
14576.39 1137
14577.53 1172
14578.68 1191
14579.82 1221
14580.96 1195
14582.10 1190
14583.24 1138
14584.38 1139
14585.52 1074
14586.66 1158
14587.80 1188
14588.95 1106
14590.09 1094
14591.23 1142
14592.37 1186
14593.51 1155
14594.65 1101
14595.79 1134
14596.94 1094
14598.08 1138
14599.22 1140
14600.36 1174
14601.50 1115
14602.65 1121
14603.79 1186
14604.93 1166
14606.07 1180
14607.21 1176
14608.36 1167
14609.50 1149
14610.64 1129
14611.78 1135
14612.92 1163
14614.07 1188
14615.21 1189
14616.35 1134
14617.49 1184
14618.64 1144
14619.78 1164
14620.92 1129
14622.06 1109
14623.21 1156
14624.35 1125
14625.49 1139
14626.64 1201
14627.78 1186
14628.92 1211
14630.06 1164
14631.21 1181
14632.35 1124
14633.49 1186
14634.64 1115
14635.78 1192
14636.92 1151
14638.07 1209
14639.21 1215
14640.35 1198
14641.50 1249
14642.64 1212
14643.78 1273
14644.93 1307
14646.07 1279
14647.21 1254
14648.36 1231
14649.50 1206
14650.65 1188
14651.79 1144
14652.93 1185
14654.08 1204
14655.22 1203
14656.37 1166
14657.51 1208
14658.65 1118
14659.80 1157
14660.94 1134
14662.09 1156
14663.23 1098
14664.37 1043
14665.52 1095
14666.66 1058
14667.81 1096
14668.95 1118
14670.10 1160
14671.24 1060
14672.39 1175
14673.53 1079
14674.68 1072
14675.82 1103
14676.97 1027
14678.11 1067
14679.25 1030
14680.40 1088
14681.54 1038
14682.69 1080
14683.83 1066
14684.98 1108
14686.13 1121
14687.27 1055
14688.42 1086
14689.56 1108
14690.71 1020
14691.85 1055
14693.00 1093
14694.14 1057
14695.29 1094
14696.43 1080
14697.58 1046
14698.72 1054
14699.87 1049
14701.02 1097
14702.16 1016
14703.31 1054
14704.45 986
14705.60 991
14706.75 1061
14707.89 1058
14709.04 1084
14710.18 1144
14711.33 1049
14712.48 1005
14713.62 1052
14714.77 1122
14715.92 1137
14717.06 1069
14718.21 1012
14719.35 1051
14720.50 1111
14721.65 1031
14722.79 995
14723.94 1039
14725.09 1042
14726.23 1032
14727.38 1064
14728.53 1032
14729.67 1012
14730.82 1021
14731.97 1023
14733.12 1035
14734.26 1046
14735.41 990
14736.56 1010
14737.70 999
14738.85 1009
14740.00 970
14741.15 961
14742.29 996
14743.44 1063
14744.59 981
14745.74 1009
14746.88 1043
14748.03 1066
14749.18 1035
14750.33 1081
14751.47 1024
14752.62 1083
14753.77 1029
14754.92 1048
14756.07 1064
14757.21 1100
14758.36 1039
14759.51 1059
14760.66 1002
14761.81 999
14762.95 1021
14764.10 981
14765.25 1015
14766.40 1010
14767.55 1003
14768.70 983
14769.84 980
14770.99 951
14772.14 1033
14773.29 964
14774.44 1022
14775.59 1094
14776.74 1036
14777.88 1018
14779.03 1006
14780.18 942
14781.33 983
14782.48 983
14783.63 965
14784.78 1000
14785.93 934
14787.08 935
14788.22 932
14789.37 933
14790.52 984
14791.67 928
14792.82 976
14793.97 937
14795.12 944
14796.27 998
14797.42 997
14798.57 962
14799.72 1012
14800.87 1067
14802.02 970
14803.17 996
14804.32 1004
14805.47 1019
14806.62 1033
14807.77 999
14808.92 982
14810.07 976
14811.22 942
14812.37 989
14813.52 946
14814.67 1004
14815.82 986
14816.97 996
14818.12 962
14819.27 952
14820.42 931
14821.57 925
14822.72 995
14823.87 986
14825.02 1014
14826.17 1023
14827.32 1005
14828.47 930
14829.62 950
14830.78 1007
14831.93 1029
14833.08 934
14834.23 917
14835.38 980
14836.53 1039
14837.68 973
14838.83 890
14839.98 862
14841.13 963
14842.29 973
14843.44 952
14844.59 949
14845.74 949
14846.89 924
14848.04 943
14849.19 956
14850.35 883
14851.50 924
14852.65 941
14853.80 907
14854.95 954
14856.10 945
14857.26 875
14858.41 889
14859.56 952
14860.71 913
14861.86 939
14863.02 904
14864.17 915
14865.32 841
14866.47 880
14867.63 913
14868.78 946
14869.93 917
14871.08 859
14872.23 936
14873.39 900
14874.54 902
14875.69 919
14876.84 949
14878.00 911
14879.15 872
14880.30 880
14881.46 909
14882.61 903
14883.76 893
14884.91 840
14886.07 895
14887.22 854
14888.37 873
14889.53 973
14890.68 952
14891.83 896
14892.99 863
14894.14 836
14895.29 936
14896.45 940
14897.60 927
14898.75 922
14899.91 931
14901.06 856
14902.21 845
14903.37 901
14904.52 889
14905.67 906
14906.83 818
14907.98 952
14909.14 917
14910.29 903
14911.44 911
14912.60 949
14913.75 896
14914.91 833
14916.06 865
14917.21 865
14918.37 908
14919.52 931
14920.68 971
14921.83 933
14922.99 982
14924.14 950
14925.30 901
14926.45 882
14927.60 879
14928.76 906
14929.91 937
14931.07 834
14932.22 862
14933.38 922
14934.53 903
14935.69 905
14936.84 859
14938.00 902
14939.15 926
14940.31 892
14941.46 845
14942.62 856
14943.77 920
14944.93 875
14946.08 907
14947.24 916
14948.39 916
14949.55 891
14950.71 956
14951.86 891
14953.02 912
14954.17 981
14955.33 924
14956.48 837
14957.64 849
14958.80 849
14959.95 873
14961.11 947
14962.26 935
14963.42 839
14964.57 864
14965.73 871
14966.89 897
14968.04 887
14969.20 843
14970.36 880
14971.51 893
14972.67 927
14973.82 912
14974.98 831
14976.14 896
14977.29 854
14978.45 879
14979.61 862
14980.76 903
14981.92 875
14983.08 940
14984.23 890
14985.39 947
14986.55 868
14987.70 886
14988.86 891
14990.02 858
14991.18 839
14992.33 839
14993.49 913
14994.65 928
14995.80 818
14996.96 856
14998.12 807
14999.28 852
15000.43 860
15001.59 877
15002.75 876
15003.91 823
15005.06 844
15006.22 929
15007.38 891
15008.54 909
15009.69 923
15010.85 877
15012.01 808
15013.17 846
15014.33 889
15015.48 835
15016.64 804
15017.80 803
15018.96 821
15020.12 872
15021.27 830
15022.43 823
15023.59 849
15024.75 863
15025.91 832
15027.07 834
15028.23 915
15029.38 842
15030.54 869
15031.70 825
15032.86 821
15034.02 825
15035.18 844
15036.34 868
15037.49 821
15038.65 819
15039.81 817
15040.97 788
15042.13 818
15043.29 800
15044.45 855
15045.61 895
15046.77 807
15047.93 802
15049.09 819
15050.24 903
15051.40 831
15052.56 810
15053.72 803
15054.88 868
15056.04 857
15057.20 844
15058.36 911
15059.52 864
15060.68 821
15061.84 869
15063.00 855
15064.16 881
15065.32 827
15066.48 815
15067.64 872
15068.80 860
15069.96 913
15071.12 877
15072.28 779
15073.44 845
15074.60 867
15075.76 872
15076.92 836
15078.08 821
15079.24 870
15080.40 873
15081.56 811
15082.72 849
15083.89 860
15085.05 823
15086.21 811
15087.37 880
15088.53 807
15089.69 848
15090.85 871
15092.01 848
15093.17 830
15094.33 860
15095.49 893
15096.66 894
15097.82 864
15098.98 829
15100.14 930
15101.30 910
15102.46 851
15103.62 884
15104.78 824
15105.95 796
15107.11 785
15108.27 796
15109.43 821
15110.59 810
15111.75 868
15112.92 841
15114.08 819
15115.24 861
15116.40 894
15117.56 817
15118.73 851
15119.89 855
15121.05 895
15122.21 878
15123.37 824
15124.54 834
15125.70 901
15126.86 887
15128.02 835
15129.19 831
15130.35 870
15131.51 871
15132.67 815
15133.84 807
15135.00 827
15136.16 841
15137.32 815
15138.49 871
15139.65 816
15140.81 881
15141.97 872
15143.14 848
15144.30 910
15145.46 868
15146.63 942
15147.79 890
15148.95 879
15150.12 881
15151.28 877
15152.44 868
15153.61 877
15154.77 907
15155.93 838
15157.10 795
15158.26 797
15159.42 805
15160.59 831
15161.75 839
15162.91 858
15164.08 885
15165.24 847
15166.41 879
15167.57 854
15168.73 812
15169.90 864
15171.06 867
15172.23 912
15173.39 835
15174.55 809
15175.72 874
15176.88 862
15178.05 853
15179.21 899
15180.38 879
15181.54 841
15182.70 894
15183.87 825
15185.03 905
15186.20 915
15187.36 851
15188.53 810
15189.69 817
15190.86 914
15192.02 985
15193.19 990
15194.35 939
15195.52 869
15196.68 927
15197.85 880
15199.01 843
15200.18 882
15201.34 985
15202.51 947
15203.67 938
15204.84 857
15206.00 879
15207.17 953
15208.33 944
15209.50 919
15210.66 879
15211.83 896
15213.00 866
15214.16 944
15215.33 873
15216.49 975
15217.66 915
15218.82 863
15219.99 864
15221.16 931
15222.32 979
15223.49 1000
15224.65 964
15225.82 963
15226.99 897
15228.15 893
15229.32 961
15230.49 891
15231.65 930
15232.82 902
15233.98 932
15235.15 932
15236.32 920
15237.48 832
15238.65 865
15239.82 876
15240.98 925
15242.15 970
15243.32 947
15244.48 900
15245.65 968
15246.82 970
15247.98 893
15249.15 919
15250.32 915
15251.49 877
15252.65 874
15253.82 927
15254.99 918
15256.16 927
15257.32 937
15258.49 874
15259.66 902
15260.82 841
15261.99 949
15263.16 869
15264.33 881
15265.49 852
15266.66 869
15267.83 821
15269.00 902
15270.17 854
15271.33 889
15272.50 912
15273.67 919
15274.84 856
15276.01 853
15277.17 855
15278.34 849
15279.51 856
15280.68 865
15281.85 989
15283.01 919
15284.18 879
15285.35 875
15286.52 859
15287.69 853
15288.86 859
15290.03 858
15291.19 907
15292.36 923
15293.53 862
15294.70 835
15295.87 819
15297.04 891
15298.21 855
15299.38 925
15300.54 859
15301.71 936
15302.88 903
15304.05 890
15305.22 872
15306.39 880
15307.56 852
15308.73 842
15309.90 844
15311.07 842
15312.24 880
15313.41 839
15314.58 865
15315.75 866
15316.92 866
15318.09 854
15319.25 920
15320.42 816
15321.59 827
15322.76 828
15323.93 868
15325.10 840
15326.27 866
15327.44 932
15328.61 927
15329.78 861
15330.95 900
15332.12 886
15333.29 937
15334.46 882
15335.64 853
15336.81 842
15337.98 864
15339.15 930
15340.32 849
15341.49 788
15342.66 909
15343.83 926
15345.00 946
15346.17 872
15347.34 787
15348.51 903
15349.68 912
15350.85 853
15352.02 814
15353.20 866
15354.37 887
15355.54 831
15356.71 932
15357.88 917
15359.05 923
15360.22 919
15361.39 935
15362.57 889
15363.74 839
15364.91 879
15366.08 917
15367.25 905
15368.42 854
15369.59 838
15370.77 901
15371.94 938
15373.11 942
15374.28 875
15375.45 959
15376.63 945
15377.80 896
15378.97 796
15380.14 876
15381.31 873
15382.49 960
15383.66 905
15384.83 831
15386.00 915
15387.17 913
15388.35 956
15389.52 915
15390.69 858
15391.86 824
15393.04 829
15394.21 862
15395.38 841
15396.55 963
15397.73 914
15398.90 896
15400.07 858
15401.25 854
15402.42 889
15403.59 885
15404.76 958
15405.94 889
15407.11 846
15408.28 887
15409.46 926
15410.63 901
15411.80 885
15412.98 874
15414.15 819
15415.32 865
15416.50 940
15417.67 889
15418.84 835
15420.02 880
15421.19 936
15422.36 895
15423.54 936
15424.71 924
15425.89 854
15427.06 882
15428.23 931
15429.41 866
15430.58 818
15431.76 819
15432.93 868
15434.10 883
15435.28 822
15436.45 880
15437.63 867
15438.80 888
15439.97 905
15441.15 887
15442.32 866
15443.50 883
15444.67 878
15445.85 891
15447.02 948
15448.20 890
15449.37 939
15450.55 876
15451.72 843
15452.89 818
15454.07 817
15455.24 791
15456.42 880
15457.59 888
15458.77 875
15459.94 869
15461.12 871
15462.30 921
15463.47 900
15464.65 887
15465.82 916
15467.00 886
15468.17 891
15469.35 886
15470.52 874
15471.70 875
15472.87 910
15474.05 834
15475.22 871
15476.40 872
15477.58 864
15478.75 818
15479.93 856
15481.10 818
15482.28 876
15483.46 823
15484.63 887
15485.81 891
15486.98 864
15488.16 830
15489.34 811
15490.51 869
15491.69 832
15492.87 876
15494.04 852
15495.22 880
15496.39 855
15497.57 850
15498.75 865
15499.92 902
15501.10 871
15502.28 876
15503.45 881
15504.63 811
15505.81 801
15506.98 878
15508.16 903
15509.34 852
15510.52 911
15511.69 861
15512.87 860
15514.05 851
15515.22 867
15516.40 889
15517.58 855
15518.76 907
15519.93 948
15521.11 878
15522.29 971
15523.47 929
15524.64 903
15525.82 917
15527.00 899
15528.18 853
15529.35 846
15530.53 864
15531.71 843
15532.89 862
15534.07 906
15535.24 915
15536.42 936
15537.60 872
15538.78 843
15539.96 940
15541.13 926
15542.31 905
15543.49 881
15544.67 889
15545.85 887
15547.03 886
15548.20 890
15549.38 919
15550.56 886
15551.74 899
15552.92 868
15554.10 896
15555.28 905
15556.45 912
15557.63 947
15558.81 935
15559.99 914
15561.17 915
15562.35 941
15563.53 972
15564.71 899
15565.89 932
15567.07 958
15568.24 982
15569.42 935
15570.60 930
15571.78 943
15572.96 909
15574.14 951
15575.32 964
15576.50 922
15577.68 905
15578.86 915
15580.04 897
15581.22 874
15582.40 855
15583.58 935
15584.76 974
15585.94 896
15587.12 950
15588.30 914
15589.48 913
15590.66 917
15591.84 852
15593.02 929
15594.20 890
15595.38 921
15596.56 954
15597.74 924
15598.92 953
15600.10 961
15601.28 895
15602.46 925
15603.64 1029
15604.82 1040
15606.00 961
15607.18 882
15608.36 945
15609.55 1059
15610.73 995
15611.91 1006
15613.09 1001
15614.27 978
15615.45 992
15616.63 1079
15617.81 1033
15618.99 958
15620.17 991
15621.36 945
15622.54 979
15623.72 945
15624.90 1061
15626.08 1033
15627.26 1043
15628.44 925
15629.63 924
15630.81 1016
15631.99 997
15633.17 923
15634.35 1032
15635.53 989
15636.72 1009
15637.90 987
15639.08 1012
15640.26 1026
15641.44 1016
15642.63 1000
15643.81 1016
15644.99 1004
15646.17 1027
15647.35 1022
15648.54 1089
15649.72 1088
15650.90 1018
15652.08 1020
15653.27 1051
15654.45 1050
15655.63 1035
15656.81 971
15658.00 1019
15659.18 1062
15660.36 1048
15661.54 1016
15662.73 1041
15663.91 1050
15665.09 1060
15666.28 1071
15667.46 1086
15668.64 1117
15669.82 1050
15671.01 1091
15672.19 977
15673.37 1095
15674.56 1047
15675.74 1071
15676.92 1051
15678.11 1131
15679.29 1119
15680.47 1140
15681.66 1149
15682.84 999
15684.03 954
15685.21 1016
15686.39 1010
15687.58 1047
15688.76 1025
15689.94 1038
15691.13 988
15692.31 1068
15693.50 1062
15694.68 984
15695.86 1070
15697.05 999
15698.23 975
15699.42 1076
15700.60 1146
15701.78 1005
15702.97 1012
15704.15 977
15705.34 1003
15706.52 1046
15707.71 1002
15708.89 999
15710.08 988
15711.26 1014
15712.45 928
15713.63 989
15714.81 1015
15716.00 1024
15717.18 1052
15718.37 1073
15719.55 1140
15720.74 1061
15721.92 1085
15723.11 1095
15724.29 1059
15725.48 1012
15726.66 1000
15727.85 999
15729.04 1005
15730.22 1001
15731.41 993
15732.59 1048
15733.78 1039
15734.96 1013
15736.15 1028
15737.33 999
15738.52 1039
15739.71 1023
15740.89 1056
15742.08 1068
15743.26 1072
15744.45 1062
15745.63 1083
15746.82 1043
15748.01 1064
15749.19 1089
15750.38 1084
15751.56 1124
15752.75 1129
15753.94 1078
15755.12 1134
15756.31 1086
15757.50 1087
15758.68 1003
15759.87 1084
15761.06 1150
15762.24 1135
15763.43 1153
15764.62 1068
15765.80 1147
15766.99 1138
15768.18 1113
15769.36 1153
15770.55 1079
15771.74 1102
15772.92 1065
15774.11 1047
15775.30 1123
15776.48 1062
15777.67 1049
15778.86 1047
15780.05 1024
15781.23 1047
15782.42 1056
15783.61 1041
15784.80 1025
15785.98 1041
15787.17 1014
15788.36 1011
15789.55 1069
15790.73 1105
15791.92 1079
15793.11 1055
15794.30 1010
15795.48 1045
15796.67 1055
15797.86 1053
15799.05 1054
15800.24 1070
15801.42 1003
15802.61 997
15803.80 1015
15804.99 1057
15806.18 1054
15807.37 988
15808.55 1020
15809.74 978
15810.93 988
15812.12 1063
15813.31 1077
15814.50 1057
15815.68 973
15816.87 1063
15818.06 986
15819.25 968
15820.44 958
15821.63 1017
15822.82 973
15824.01 966
15825.19 1000
15826.38 1012
15827.57 1006
15828.76 943
15829.95 922
15831.14 960
15832.33 935
15833.52 904
15834.71 951
15835.90 1003
15837.09 948
15838.28 947
15839.47 1017
15840.66 1015
15841.84 1005
15843.03 983
15844.22 967
15845.41 978
15846.60 964
15847.79 984
15848.98 895
15850.17 1012
15851.36 998
15852.55 966
15853.74 917
15854.93 960
15856.12 933
15857.31 942
15858.50 945
15859.69 973
15860.88 979
15862.07 924
15863.26 940
15864.46 902
15865.65 905
15866.84 956
15868.03 1000
15869.22 1001
15870.41 967
15871.60 955
15872.79 955
15873.98 940
15875.17 950
15876.36 936
15877.55 983
15878.74 929
15879.94 978
15881.13 942
15882.32 926
15883.51 951
15884.70 962
15885.89 1002
15887.08 955
15888.27 912
15889.46 889
15890.66 936
15891.85 864
15893.04 934
15894.23 934
15895.42 968
15896.61 985
15897.81 950
15899.00 977
15900.19 1020
15901.38 963
15902.57 968
15903.76 958
15904.96 995
15906.15 935
15907.34 873
15908.53 898
15909.72 979
15910.92 942
15912.11 943
15913.30 966
15914.49 1019
15915.69 952
15916.88 980
15918.07 1000
15919.26 1010
15920.46 965
15921.65 1019
15922.84 922
15924.03 919
15925.23 1017
15926.42 981
15927.61 951
15928.81 987
15930.00 977
15931.19 962
15932.38 878
15933.58 927
15934.77 929
15935.96 947
15937.16 921
15938.35 895
15939.54 928
15940.74 924
15941.93 945
15943.12 1014
15944.32 995
15945.51 1000
15946.70 971
15947.90 935
15949.09 982
15950.28 934
15951.48 915
15952.67 895
15953.87 887
15955.06 878
15956.25 943
15957.45 968
15958.64 904
15959.84 866
15961.03 822
15962.22 884
15963.42 869
15964.61 901
15965.81 868
15967.00 917
15968.19 865
15969.39 823
15970.58 822
15971.78 856
15972.97 870
15974.17 854
15975.36 892
15976.56 887
15977.75 883
15978.95 815
15980.14 859
15981.34 854
15982.53 913
15983.72 910
15984.92 868
15986.11 889
15987.31 868
15988.50 812
15989.70 818
15990.90 840
15992.09 848
15993.29 850
15994.48 843
15995.68 888
15996.87 856
15998.07 923
15999.26 874
16000.46 826
16001.65 821
16002.85 811
16004.05 837
16005.24 836
16006.44 795
16007.63 854
16008.83 813
16010.02 844
16011.22 835
16012.42 780
16013.61 866
16014.81 861
16016.00 862
16017.20 785
16018.40 824
16019.59 800
16020.79 825
16021.99 839
16023.18 817
16024.38 824
16025.58 874
16026.77 805
16027.97 788
16029.16 776
16030.36 803
16031.56 806
16032.76 812
16033.95 867
16035.15 850
16036.35 810
16037.54 802
16038.74 772
16039.94 775
16041.13 821
16042.33 789
16043.53 779
16044.73 835
16045.92 721
16047.12 784
16048.32 779
16049.51 773
16050.71 785
16051.91 780
16053.11 803
16054.30 810
16055.50 832
16056.70 780
16057.90 780
16059.10 797
16060.29 796
16061.49 802
16062.69 761
16063.89 783
16065.08 835
16066.28 807
16067.48 757
16068.68 792
16069.88 826
16071.07 787
16072.27 819
16073.47 797
16074.67 800
16075.87 810
16077.07 840
16078.26 763
16079.46 768
16080.66 789
16081.86 803
16083.06 777
16084.26 761
16085.46 745
16086.66 749
16087.85 766
16089.05 756
16090.25 775
16091.45 805
16092.65 849
16093.85 764
16095.05 843
16096.25 783
16097.45 790
16098.65 767
16099.84 759
16101.04 763
16102.24 798
16103.44 772
16104.64 795
16105.84 795
16107.04 740
16108.24 723
16109.44 751
16110.64 794
16111.84 770
16113.04 810
16114.24 730
16115.44 782
16116.64 719
16117.84 706
16119.04 719
16120.24 779
16121.44 759
16122.64 720
16123.84 693
16125.04 736
16126.24 805
16127.44 744
16128.64 727
16129.84 793
16131.04 748
16132.24 725
16133.44 764
16134.64 796
16135.84 773
16137.04 826
16138.25 769
16139.45 750
16140.65 740
16141.85 834
16143.05 735
16144.25 706
16145.45 777
16146.65 747
16147.85 771
16149.05 759
16150.25 762
16151.46 783
16152.66 830
16153.86 776
16155.06 798
16156.26 727
16157.46 744
16158.66 761
16159.87 772
16161.07 809
16162.27 729
16163.47 754
16164.67 825
16165.87 748
16167.08 765
16168.28 748
16169.48 777
16170.68 744
16171.88 742
16173.09 742
16174.29 770
16175.49 753
16176.69 731
16177.89 689
16179.10 699
16180.30 748
16181.50 766
16182.70 744
16183.91 775
16185.11 726
16186.31 777
16187.51 768
16188.72 672
16189.92 720
16191.12 806
16192.32 769
16193.53 714
16194.73 738
16195.93 715
16197.13 773
16198.34 820
16199.54 785
16200.74 757
16201.95 754
16203.15 747
16204.35 737
16205.56 735
16206.76 757
16207.96 762
16209.17 795
16210.37 780
16211.57 796
16212.78 799
16213.98 818
16215.18 762
16216.39 743
16217.59 769
16218.79 712
16220.00 729
16221.20 733
16222.41 715
16223.61 782
16224.81 833
16226.02 745
16227.22 728
16228.43 721
16229.63 767
16230.83 742
16232.04 804
16233.24 818
16234.45 757
16235.65 802
16236.86 768
16238.06 740
16239.26 707
16240.47 703
16241.67 720
16242.88 700
16244.08 752
16245.29 729
16246.49 705
16247.70 709
16248.90 763
16250.11 715
16251.31 760
16252.52 743
16253.72 734
16254.93 785
16256.13 728
16257.34 734
16258.54 784
16259.75 741
16260.95 698
16262.16 707
16263.36 706
16264.57 767
16265.77 738
16266.98 717
16268.19 784
16269.39 730
16270.60 672
16271.80 753
16273.01 743
16274.21 730
16275.42 723
16276.63 780
16277.83 736
16279.04 720
16280.24 757
16281.45 744
16282.66 810
16283.86 806
16285.07 800
16286.27 767
16287.48 818
16288.69 785
16289.89 725
16291.10 735
16292.31 728
16293.51 736
16294.72 705
16295.93 778
16297.13 779
16298.34 729
16299.55 745
16300.75 795
16301.96 727
16303.17 766
16304.37 770
16305.58 764
16306.79 809
16307.99 699
16309.20 782
16310.41 785
16311.62 740
16312.82 712
16314.03 783
16315.24 723
16316.44 766
16317.65 725
16318.86 774
16320.07 834
16321.27 760
16322.48 764
16323.69 696
16324.90 739
16326.10 747
16327.31 759
16328.52 752
16329.73 719
16330.94 766
16332.14 773
16333.35 799
16334.56 731
16335.77 767
16336.98 777
16338.18 772
16339.39 752
16340.60 770
16341.81 679
16343.02 693
16344.23 764
16345.43 780
16346.64 725
16347.85 769
16349.06 747
16350.27 747
16351.48 718
16352.69 806
16353.89 744
16355.10 756
16356.31 764
16357.52 749
16358.73 702
16359.94 720
16361.15 805
16362.36 765
16363.57 803
16364.77 724
16365.98 741
16367.19 716
16368.40 728
16369.61 759
16370.82 712
16372.03 703
16373.24 714
16374.45 744
16375.66 714
16376.87 688
16378.08 716
16379.29 688
16380.50 738
16381.71 745
16382.92 733
16384.13 685
16385.34 708
16386.55 718
16387.76 709
16388.97 692
16390.18 702
16391.39 750
16392.60 730
16393.81 737
16395.02 693
16396.23 666
16397.44 754
16398.65 784
16399.86 713
16401.07 703
16402.28 713
16403.49 683
16404.70 731
16405.91 674
16407.12 693
16408.33 693
16409.54 755
16410.76 679
16411.97 662
16413.18 727
16414.39 682
16415.60 759
16416.81 712
16418.02 708
16419.23 675
16420.44 730
16421.66 717
16422.87 717
16424.08 638
16425.29 676
16426.50 702
16427.71 715
16428.92 760
16430.14 663
16431.35 720
16432.56 759
16433.77 752
16434.98 703
16436.19 692
16437.41 685
16438.62 714
16439.83 687
16441.04 689
16442.25 705
16443.47 699
16444.68 715
16445.89 688
16447.10 712
16448.31 732
16449.53 745
16450.74 652
16451.95 652
16453.16 685
16454.38 701
16455.59 721
16456.80 667
16458.01 715
16459.23 649
16460.44 660
16461.65 685
16462.86 702
16464.08 668
16465.29 691
16466.50 676
16467.72 682
16468.93 623
16470.14 662
16471.35 712
16472.57 714
16473.78 677
16474.99 721
16476.21 722
16477.42 684
16478.63 664
16479.85 656
16481.06 658
16482.27 650
16483.49 707
16484.70 654
16485.92 646
16487.13 714
16488.34 658
16489.56 661
16490.77 665
16491.98 715
16493.20 729
16494.41 695
16495.63 657
16496.84 669
16498.05 651
16499.27 697
16500.48 679
16501.70 705
16502.91 711
16504.13 649
16505.34 646
16506.55 632
16507.77 697
16508.98 693
16510.20 660
16511.41 699
16512.63 705
16513.84 674
16515.06 692
16516.27 692
16517.49 731
16518.70 681
16519.92 654
16521.13 677
16522.35 744
16523.56 668
16524.78 634
16525.99 663
16527.21 653
16528.42 637
16529.64 641
16530.85 697
16532.07 648
16533.28 661
16534.50 655
16535.71 641
16536.93 630
16538.14 684
16539.36 687
16540.58 666
16541.79 691
16543.01 672
16544.22 727
16545.44 680
16546.65 667
16547.87 676
16549.09 677
16550.30 694
16551.52 686
16552.73 650
16553.95 674
16555.17 674
16556.38 698
16557.60 692
16558.82 677
16560.03 619
16561.25 680
16562.46 662
16563.68 668
16564.90 704
16566.11 689
16567.33 642
16568.55 645
16569.76 655
16570.98 615
16572.20 692
16573.41 705
16574.63 710
16575.85 689
16577.07 680
16578.28 714
16579.50 691
16580.72 711
16581.93 692
16583.15 686
16584.37 724
16585.59 750
16586.80 647
16588.02 671
16589.24 719
16590.46 698
16591.67 686
16592.89 691
16594.11 633
16595.33 678
16596.54 602
16597.76 661
16598.98 669
16600.20 678
16601.41 740
16602.63 717
16603.85 695
16605.07 724
16606.29 709
16607.50 671
16608.72 647
16609.94 627
16611.16 684
16612.38 638
16613.60 603
16614.81 616
16616.03 636
16617.25 675
16618.47 775
16619.69 738
16620.91 669
16622.13 644
16623.34 633
16624.56 639
16625.78 673
16627.00 653
16628.22 697
16629.44 698
16630.66 617
16631.88 662
16633.10 587
16634.31 646
16635.53 625
16636.75 646
16637.97 675
16639.19 687
16640.41 685
16641.63 704
16642.85 685
16644.07 692
16645.29 674
16646.51 648
16647.73 644
16648.95 664
16650.17 677
16651.39 645
16652.61 652
16653.83 684
16655.05 706
16656.27 661
16657.49 625
16658.71 635
16659.93 655
16661.15 640
16662.37 687
16663.59 700
16664.81 698
16666.03 691
16667.25 677
16668.47 640
16669.69 618
16670.91 664
16672.13 638
16673.35 653
16674.57 661
16675.79 667
16677.01 677
16678.23 632
16679.45 616
16680.67 661
16681.89 671
16683.12 626
16684.34 678
16685.56 612
16686.78 610
16688.00 631
16689.22 637
16690.44 666
16691.66 698
16692.88 654
16694.11 700
16695.33 688
16696.55 613
16697.77 636
16698.99 648
16700.21 689
16701.43 639
16702.66 638
16703.88 673
16705.10 652
16706.32 607
16707.54 627
16708.77 667
16709.99 675
16711.21 619
16712.43 561
16713.65 577
16714.87 646
16716.10 636
16717.32 623
16718.54 615
16719.76 597
16720.99 642
16722.21 672
16723.43 670
16724.65 660
16725.88 673
16727.10 675
16728.32 664
16729.54 659
16730.77 684
16731.99 624
16733.21 675
16734.43 633
16735.66 621
16736.88 678
16738.10 667
16739.33 697
16740.55 664
16741.77 612
16742.99 645
16744.22 616
16745.44 637
16746.66 626
16747.89 568
16749.11 616
16750.33 659
16751.56 711
16752.78 667
16754.00 657
16755.23 643
16756.45 628
16757.68 635
16758.90 589
16760.12 644
16761.35 619
16762.57 604
16763.79 694
16765.02 625
16766.24 643
16767.47 602
16768.69 602
16769.91 636
16771.14 614
16772.36 666
16773.59 621
16774.81 611
16776.04 610
16777.26 667
16778.48 617
16779.71 641
16780.93 614
16782.16 652
16783.38 666
16784.61 651
16785.83 666
16787.06 621
16788.28 642
16789.51 661
16790.73 633
16791.96 690
16793.18 673
16794.41 641
16795.63 650
16796.86 625
16798.08 637
16799.31 674
16800.53 623
16801.76 591
16802.98 645
16804.21 603
16805.43 630
16806.66 639
16807.88 577
16809.11 612
16810.33 614
16811.56 622
16812.79 616
16814.01 678
16815.24 672
16816.46 624
16817.69 611
16818.91 665
16820.14 654
16821.37 676
16822.59 680
16823.82 623
16825.04 626
16826.27 629
16827.50 614
16828.72 671
16829.95 683
16831.18 640
16832.40 668
16833.63 648
16834.86 689
16836.08 662
16837.31 619
16838.53 691
16839.76 636
16840.99 631
16842.21 612
16843.44 630
16844.67 650
16845.90 587
16847.12 577
16848.35 600
16849.58 687
16850.80 651
16852.03 667
16853.26 683
16854.48 614
16855.71 583
16856.94 644
16858.17 619
16859.39 632
16860.62 656
16861.85 653
16863.08 621
16864.30 667
16865.53 653
16866.76 683
16867.99 671
16869.21 675
16870.44 647
16871.67 636
16872.90 652
16874.13 659
16875.35 678
16876.58 567
16877.81 620
16879.04 672
16880.27 659
16881.49 667
16882.72 663
16883.95 668
16885.18 692
16886.41 651
16887.64 718
16888.86 685
16890.09 700
16891.32 647
16892.55 679
16893.78 632
16895.01 628
16896.24 629
16897.46 681
16898.69 694
16899.92 648
16901.15 653
16902.38 621
16903.61 665
16904.84 679
16906.07 661
16907.30 663
16908.53 664
16909.75 675
16910.98 669
16912.21 627
16913.44 609
16914.67 684
16915.90 637
16917.13 633
16918.36 608
16919.59 636
16920.82 671
16922.05 650
16923.28 653
16924.51 659
16925.74 596
16926.97 669
16928.20 658
16929.43 681
16930.66 650
16931.89 649
16933.12 690
16934.35 636
16935.58 674
16936.81 693
16938.04 667
16939.27 666
16940.50 646
16941.73 678
16942.96 678
16944.19 671
16945.42 706
16946.65 658
16947.88 702
16949.11 670
16950.34 689
16951.57 655
16952.80 617
16954.04 663
16955.27 586
16956.50 629
16957.73 646
16958.96 665
16960.19 595
16961.42 689
16962.65 623
16963.88 624
16965.11 622
16966.35 637
16967.58 602
16968.81 635
16970.04 589
16971.27 597
16972.50 628
16973.73 687
16974.97 626
16976.20 609
16977.43 609
16978.66 667
16979.89 655
16981.12 600
16982.36 669
16983.59 674
16984.82 677
16986.05 685
16987.28 615
16988.52 616
16989.75 622
16990.98 638
16992.21 596
16993.45 609
16994.68 583
16995.91 624
16997.14 640
16998.37 639
16999.61 660
17000.84 645
17002.07 632
17003.31 621
17004.54 594
17005.77 644
17007.00 694
17008.24 602
17009.47 588
17010.70 629
17011.93 655
17013.17 619
17014.40 618
17015.63 640
17016.87 655
17018.10 616
17019.33 625
17020.57 628
17021.80 620
17023.03 631
17024.27 618
17025.50 638
17026.73 604
17027.97 655
17029.20 628
17030.43 586
17031.67 563
17032.90 555
17034.14 615
17035.37 616
17036.60 629
17037.84 560
17039.07 606
17040.30 625
17041.54 621
17042.77 595
17044.01 625
17045.24 600
17046.47 614
17047.71 624
17048.94 596
17050.18 595
17051.41 604
17052.65 622
17053.88 558
17055.12 558
17056.35 576
17057.58 595
17058.82 620
17060.05 633
17061.29 644
17062.52 663
17063.76 609
17064.99 659
17066.23 583
17067.46 627
17068.70 682
17069.93 588
17071.17 591
17072.40 633
17073.64 585
17074.87 576
17076.11 609
17077.34 612
17078.58 636
17079.81 608
17081.05 576
17082.29 553
17083.52 580
17084.76 577
17085.99 569
17087.23 571
17088.46 560
17089.70 570
17090.94 547
17092.17 578
17093.41 627
17094.64 590
17095.88 602
17097.12 579
17098.35 635
17099.59 591
17100.82 567
17102.06 612
17103.30 585
17104.53 642
17105.77 603
17107.00 578
17108.24 533
17109.48 579
17110.71 567
17111.95 584
17113.19 543
17114.42 589
17115.66 596
17116.90 626
17118.13 592
17119.37 585
17120.61 586
17121.85 615
17123.08 601
17124.32 594
17125.56 603
17126.79 641
17128.03 625
17129.27 603
17130.50 574
17131.74 586
17132.98 669
17134.22 633
17135.45 578
17136.69 610
17137.93 587
17139.17 570
17140.40 617
17141.64 549
17142.88 590
17144.12 584
17145.36 611
17146.59 626
17147.83 629
17149.07 616
17150.31 582
17151.54 589
17152.78 586
17154.02 588
17155.26 672
17156.50 565
17157.74 579
17158.97 571
17160.21 575
17161.45 622
17162.69 637
17163.93 612
17165.17 600
17166.40 649
17167.64 581
17168.88 547
17170.12 562
17171.36 590
17172.60 597
17173.84 561
17175.08 598
17176.31 563
17177.55 596
17178.79 596
17180.03 576
17181.27 611
17182.51 564
17183.75 568
17184.99 584
17186.23 597
17187.47 589
17188.71 547
17189.94 553
17191.18 609
17192.42 600
17193.66 614
17194.90 621
17196.14 604
17197.38 612
17198.62 559
17199.86 600
17201.10 602
17202.34 542
17203.58 566
17204.82 563
17206.06 523
17207.30 569
17208.54 582
17209.78 582
17211.02 564
17212.26 538
17213.50 547
17214.74 636
17215.98 581
17217.22 632
17218.46 542
17219.70 581
17220.94 595
17222.18 586
17223.43 583
17224.67 547
17225.91 576
17227.15 515
17228.39 496
17229.63 553
17230.87 565
17232.11 583
17233.35 538
17234.59 533
17235.83 607
17237.08 620
17238.32 567
17239.56 573
17240.80 609
17242.04 574
17243.28 563
17244.52 639
17245.76 572
17247.01 601
17248.25 613
17249.49 555
17250.73 555
17251.97 556
17253.21 594
17254.46 568
17255.70 592
17256.94 590
17258.18 582
17259.42 573
17260.66 552
17261.91 552
17263.15 589
17264.39 602
17265.63 578
17266.87 554
17268.12 542
17269.36 555
17270.60 595
17271.84 585
17273.09 591
17274.33 575
17275.57 564
17276.81 575
17278.06 606
17279.30 518
17280.54 563
17281.78 571
17283.03 617
17284.27 577
17285.51 587
17286.76 592
17288.00 566
17289.24 609
17290.48 616
17291.73 570
17292.97 592
17294.21 587
17295.46 598
17296.70 565
17297.94 537
17299.19 607
17300.43 555
17301.67 539
17302.92 513
17304.16 517
17305.40 566
17306.65 613
17307.89 545
17309.14 577
17310.38 550
17311.62 572
17312.87 617
17314.11 554
17315.35 599
17316.60 584
17317.84 582
17319.09 592
17320.33 598
17321.58 563
17322.82 522
17324.06 576
17325.31 573
17326.55 560
17327.80 562
17329.04 537
17330.29 581
17331.53 585
17332.77 565
17334.02 547
17335.26 583
17336.51 527
17337.75 594
17339.00 574
17340.24 563
17341.49 583
17342.73 592
17343.98 589
17345.22 538
17346.47 568
17347.71 601
17348.96 587
17350.20 596
17351.45 533
17352.69 586
17353.94 601
17355.18 634
17356.43 602
17357.68 584
17358.92 617
17360.17 568
17361.41 548
17362.66 506
17363.90 566
17365.15 550
17366.39 548
17367.64 529
17368.89 547
17370.13 566
17371.38 557
17372.62 566
17373.87 553
17375.12 554
17376.36 620
17377.61 600
17378.85 572
17380.10 555
17381.35 539
17382.59 564
17383.84 586
17385.09 541
17386.33 564
17387.58 589
17388.83 549
17390.07 528
17391.32 523
17392.57 612
17393.81 582
17395.06 529
17396.31 540
17397.55 563
17398.80 616
17400.05 562
17401.29 555
17402.54 527
17403.79 593
17405.04 515
17406.28 617
17407.53 545
17408.78 536
17410.02 549
17411.27 552
17412.52 573
17413.77 578
17415.01 615
17416.26 635
17417.51 590
17418.76 569
17420.00 569
17421.25 579
17422.50 605
17423.75 608
17425.00 561
17426.24 528
17427.49 537
17428.74 618
17429.99 540
17431.24 549
17432.48 534
17433.73 586
17434.98 600
17436.23 604
17437.48 576
17438.73 579
17439.97 597
17441.22 534
17442.47 494
17443.72 589
17444.97 538
17446.22 550
17447.47 531
17448.71 569
17449.96 589
17451.21 540
17452.46 565
17453.71 551
17454.96 530
17456.21 532
17457.46 574
17458.71 602
17459.95 562
17461.20 539
17462.45 554
17463.70 516
17464.95 590
17466.20 615
17467.45 584
17468.70 549
17469.95 583
17471.20 555
17472.45 563
17473.70 583
17474.95 498
17476.20 519
17477.45 562
17478.70 570
17479.95 603
17481.20 604
17482.45 544
17483.70 558
17484.95 578
17486.20 585
17487.45 564
17488.70 554
17489.95 547
17491.20 583
17492.45 576
17493.70 550
17494.95 560
17496.20 525
17497.45 560
17498.70 586
17499.95 599
17501.20 500
17502.45 593
17503.70 601
17504.95 577
17506.20 585
17507.46 602
17508.71 664
17509.96 623
17511.21 554
17512.46 547
17513.71 570
17514.96 581
17516.21 568
17517.46 580
17518.71 570
17519.97 567
17521.22 585
17522.47 579
17523.72 521
17524.97 481
17526.22 591
17527.47 598
17528.73 567
17529.98 553
17531.23 616
17532.48 604
17533.73 513
17534.99 540
17536.24 547
17537.49 585
17538.74 605
17539.99 600
17541.25 596
17542.50 571
17543.75 537
17545.00 558
17546.25 604
17547.51 564
17548.76 561
17550.01 580
17551.26 575
17552.52 573
17553.77 564
17555.02 558
17556.27 567
17557.53 522
17558.78 535
17560.03 583
17561.28 574
17562.54 591
17563.79 595
17565.04 567
17566.30 574
17567.55 591
17568.80 547
17570.05 648
17571.31 590
17572.56 591
17573.81 562
17575.07 538
17576.32 545
17577.57 549
17578.83 635
17580.08 657
17581.33 563
17582.59 622
17583.84 539
17585.10 604
17586.35 631
17587.60 593
17588.86 533
17590.11 643
17591.36 583
17592.62 580
17593.87 570
17595.13 547
17596.38 586
17597.63 545
17598.89 571
17600.14 556
17601.40 590
17602.65 574
17603.90 560
17605.16 602
17606.41 572
17607.67 588
17608.92 545
17610.18 531
17611.43 586
17612.69 590
17613.94 581
17615.20 522
17616.45 556
17617.71 576
17618.96 594
17620.21 604
17621.47 575
17622.72 581
17623.98 658
17625.23 607
17626.49 539
17627.75 533
17629.00 582
17630.26 580
17631.51 566
17632.77 541
17634.02 551
17635.28 547
17636.53 547
17637.79 550
17639.04 555
17640.30 533
17641.55 549
17642.81 531
17644.07 572
17645.32 530
17646.58 559
17647.83 621
17649.09 579
17650.35 570
17651.60 597
17652.86 638
17654.11 575
17655.37 542
17656.63 583
17657.88 569
17659.14 603
17660.39 588
17661.65 578
17662.91 515
17664.16 531
17665.42 541
17666.68 562
17667.93 557
17669.19 501
17670.45 543
17671.70 598
17672.96 527
17674.22 545
17675.47 605
17676.73 618
17677.99 564
17679.24 496
17680.50 571
17681.76 522
17683.02 582
17684.27 557
17685.53 579
17686.79 568
17688.05 581
17689.30 572
17690.56 590
17691.82 604
17693.07 608
17694.33 606
17695.59 608
17696.85 555
17698.11 552
17699.36 613
17700.62 618
17701.88 537
17703.14 558
17704.39 576
17705.65 544
17706.91 569
17708.17 616
17709.43 597
17710.68 590
17711.94 560
17713.20 533
17714.46 525
17715.72 506
17716.98 551
17718.23 537
17719.49 574
17720.75 540
17722.01 527
17723.27 516
17724.53 564
17725.79 506
17727.04 587
17728.30 595
17729.56 552
17730.82 555
17732.08 559
17733.34 534
17734.60 505
17735.86 575
17737.12 577
17738.37 569
17739.63 572
17740.89 554
17742.15 494
17743.41 514
17744.67 551
17745.93 558
17747.19 557
17748.45 512
17749.71 546
17750.97 552
17752.23 561
17753.49 584
17754.75 618
17756.01 507
17757.27 536
17758.53 528
17759.79 606
17761.05 550
17762.31 555
17763.57 589
17764.83 560
17766.09 580
17767.35 565
17768.61 537
17769.87 534
17771.13 575
17772.39 616
17773.65 539
17774.91 497
17776.17 544
17777.43 577
17778.69 539
17779.95 555
17781.21 568
17782.47 525
17783.73 545
17784.99 569
17786.25 553
17787.51 530
17788.78 538
17790.04 545
17791.30 555
17792.56 599
17793.82 594
17795.08 562
17796.34 540
17797.60 557
17798.86 536
17800.13 546
17801.39 534
17802.65 584
17803.91 528
17805.17 544
17806.43 558
17807.69 570
17808.96 607
17810.22 550
17811.48 548
17812.74 542
17814.00 545
17815.26 600
17816.53 580
17817.79 579
17819.05 557
17820.31 557
17821.57 569
17822.84 524
17824.10 515
17825.36 530
17826.62 537
17827.89 533
17829.15 553
17830.41 546
17831.67 514
17832.93 518
17834.20 545
17835.46 593
17836.72 556
17837.99 558
17839.25 541
17840.51 564
17841.77 512
17843.04 512
17844.30 499
17845.56 505
17846.82 535
17848.09 528
17849.35 559
17850.61 533
17851.88 584
17853.14 563
17854.40 505
17855.67 529
17856.93 525
17858.19 541
17859.46 561
17860.72 503
17861.98 533
17863.25 576
17864.51 540
17865.77 536
17867.04 620
17868.30 546
17869.57 577
17870.83 505
17872.09 547
17873.36 508
17874.62 526
17875.89 528
17877.15 531
17878.41 532
17879.68 544
17880.94 533
17882.21 579
17883.47 533
17884.73 526
17886.00 508
17887.26 496
17888.53 505
17889.79 514
17891.06 560
17892.32 519
17893.59 477
17894.85 542
17896.12 541
17897.38 552
17898.65 545
17899.91 531
17901.17 499
17902.44 555
17903.70 543
17904.97 531
17906.23 580
17907.50 567
17908.77 564
17910.03 591
17911.30 517
17912.56 587
17913.83 538
17915.09 565
17916.36 544
17917.62 550
17918.89 557
17920.15 516
17921.42 539
17922.68 548
17923.95 562
17925.22 526
17926.48 594
17927.75 523
17929.01 561
17930.28 517
17931.55 495
17932.81 586
17934.08 488
17935.34 501
17936.61 537
17937.88 503
17939.14 558
17940.41 496
17941.68 470
17942.94 513
17944.21 527
17945.47 509
17946.74 546
17948.01 511
17949.27 526
17950.54 532
17951.81 562
17953.07 553
17954.34 569
17955.61 529
17956.87 490
17958.14 561
17959.41 519
17960.68 499
17961.94 532
17963.21 529
17964.48 474
17965.74 478
17967.01 497
17968.28 529
17969.55 515
17970.81 545
17972.08 596
17973.35 534
17974.62 496
17975.88 497
17977.15 568
17978.42 516
17979.69 522
17980.95 501
17982.22 531
17983.49 532
17984.76 503
17986.03 545
17987.29 523
17988.56 523
17989.83 536
17991.10 554
17992.37 554
17993.63 611
17994.90 518
17996.17 540
17997.44 590
17998.71 512
17999.98 521
18001.24 574
18002.51 544
18003.78 532
18005.05 551
18006.32 561
18007.59 558
18008.86 569
18010.12 515
18011.39 498
18012.66 517
18013.93 552
18015.20 521
18016.47 553
18017.74 514
18019.01 480
18020.28 500
18021.54 546
18022.81 502
18024.08 532
18025.35 560
18026.62 527
18027.89 509
18029.16 485
18030.43 508
18031.70 552
18032.97 568
18034.24 530
18035.51 515
18036.78 526
18038.05 537
18039.32 518
18040.59 519
18041.86 541
18043.13 532
18044.40 539
18045.67 536
18046.94 549
18048.21 520
18049.48 493
18050.75 542
18052.02 573
18053.29 528
18054.56 548
18055.83 571
18057.10 515
18058.37 496
18059.64 503
18060.91 476
18062.18 512
18063.45 520
18064.72 567
18065.99 537
18067.26 537
18068.54 578
18069.81 562
18071.08 542
18072.35 532
18073.62 499
18074.89 527
18076.16 475
18077.43 491
18078.70 508
18079.97 554
18081.25 551
18082.52 547
18083.79 535
18085.06 518
18086.33 519
18087.60 522
18088.87 494
18090.15 575
18091.42 542
18092.69 532
18093.96 598
18095.23 623
18096.50 498
18097.78 494
18099.05 470
18100.32 496
18101.59 509
18102.86 532
18104.14 574
18105.41 528
18106.68 512
18107.95 492
18109.23 503
18110.50 488
18111.77 533
18113.04 515
18114.31 538
18115.59 534
18116.86 562
18118.13 544
18119.40 556
18120.68 532
18121.95 528
18123.22 524
18124.50 534
18125.77 565
18127.04 519
18128.31 519
18129.59 537
18130.86 556
18132.13 528
18133.41 580
18134.68 565
18135.95 544
18137.23 542
18138.50 527
18139.77 529
18141.05 502
18142.32 499
18143.59 543
18144.87 553
18146.14 618
18147.41 575
18148.69 547
18149.96 575
18151.23 586
18152.51 521
18153.78 561
18155.06 512
18156.33 536
18157.60 571
18158.88 552
18160.15 556
18161.43 533
18162.70 564
18163.97 532
18165.25 504
18166.52 520
18167.80 530
18169.07 553
18170.35 537
18171.62 479
18172.90 537
18174.17 556
18175.44 501
18176.72 536
18177.99 544
18179.27 579
18180.54 518
18181.82 569
18183.09 572
18184.37 542
18185.64 494
18186.92 556
18188.19 538
18189.47 510
18190.74 537
18192.02 560
18193.29 557
18194.57 567
18195.84 579
18197.12 594
18198.39 574
18199.67 547
18200.95 550
18202.22 547
18203.50 543
18204.77 546
18206.05 549
18207.32 525
18208.60 556
18209.88 573
18211.15 530
18212.43 570
18213.70 590
18214.98 581
18216.26 533
18217.53 525
18218.81 497
18220.08 545
18221.36 593
18222.64 548
18223.91 522
18225.19 532
18226.47 507
18227.74 528
18229.02 526
18230.29 505
18231.57 545
18232.85 499
18234.12 548
18235.40 528
18236.68 525
18237.95 524
18239.23 504
18240.51 512
18241.79 555
18243.06 535
18244.34 501
18245.62 525
18246.89 509
18248.17 487
18249.45 560
18250.73 539
18252.00 509
18253.28 555
18254.56 518
18255.83 528
18257.11 524
18258.39 525
18259.67 530
18260.94 560
18262.22 538
18263.50 478
18264.78 535
18266.06 544
18267.33 535
18268.61 522
18269.89 523
18271.17 526
18272.45 518
18273.72 511
18275.00 546
18276.28 530
18277.56 538
18278.84 547
18280.11 545
18281.39 546
18282.67 566
18283.95 568
18285.23 540
18286.51 547
18287.78 602
18289.06 544
18290.34 481
18291.62 519
18292.90 562
18294.18 564
18295.46 470
18296.74 515
18298.01 524
18299.29 501
18300.57 523
18301.85 537
18303.13 533
18304.41 539
18305.69 613
18306.97 566
18308.25 539
18309.53 526
18310.81 510
18312.09 502
18313.37 507
18314.64 503
18315.92 530
18317.20 517
18318.48 543
18319.76 510
18321.04 525
18322.32 491
18323.60 467
18324.88 501
18326.16 512
18327.44 494
18328.72 557
18330.00 528
18331.28 545
18332.56 578
18333.84 563
18335.12 579
18336.40 551
18337.68 490
18338.96 448
18340.24 518
18341.52 561
18342.80 566
18344.09 532
18345.37 512
18346.65 505
18347.93 492
18349.21 522
18350.49 573
18351.77 547
18353.05 509
18354.33 512
18355.61 500
18356.89 513
18358.17 501
18359.46 520
18360.74 547
18362.02 476
18363.30 538
18364.58 558
18365.86 598
18367.14 506
18368.42 479
18369.71 493
18370.99 491
18372.27 537
18373.55 462
18374.83 488
18376.11 492
18377.39 510
18378.68 504
18379.96 481
18381.24 504
18382.52 478
18383.80 515
18385.09 514
18386.37 520
18387.65 548
18388.93 513
18390.21 517
18391.50 527
18392.78 494
18394.06 510
18395.34 554
18396.63 500
18397.91 557
18399.19 546
18400.47 531
18401.76 562
18403.04 564
18404.32 526
18405.60 563
18406.89 548
18408.17 531
18409.45 529
18410.73 532
18412.02 547
18413.30 599
18414.58 559
18415.87 526
18417.15 541
18418.43 567
18419.72 506
18421.00 517
18422.28 512
18423.57 558
18424.85 519
18426.13 512
18427.42 524
18428.70 512
18429.98 510
18431.27 527
18432.55 509
18433.83 552
18435.12 564
18436.40 547
18437.68 541
18438.97 531
18440.25 571
18441.54 544
18442.82 540
18444.10 520
18445.39 505
18446.67 518
18447.96 584
18449.24 506
18450.53 483
18451.81 490
18453.09 575
18454.38 549
18455.66 493
18456.95 546
18458.23 512
18459.52 562
18460.80 529
18462.09 556
18463.37 516
18464.65 514
18465.94 499
18467.22 503
18468.51 472
18469.79 548
18471.08 513
18472.36 543
18473.65 552
18474.93 520
18476.22 515
18477.50 548
18478.79 557
18480.08 511
18481.36 519
18482.65 526
18483.93 529
18485.22 541
18486.50 508
18487.79 540
18489.07 562
18490.36 529
18491.64 526
18492.93 515
18494.22 513
18495.50 586
18496.79 576
18498.07 499
18499.36 463
18500.65 566
18501.93 549
18503.22 567
18504.50 521
18505.79 504
18507.08 533
18508.36 568
18509.65 558
18510.94 526
18512.22 527
18513.51 493
18514.80 499
18516.08 557
18517.37 560
18518.65 489
18519.94 499
18521.23 511
18522.51 549
18523.80 531
18525.09 537
18526.38 523
18527.66 522
18528.95 471
18530.24 451
18531.52 502
18532.81 520
18534.10 536
18535.39 531
18536.67 515
18537.96 521
18539.25 507
18540.53 500
18541.82 500
18543.11 523
18544.40 532
18545.68 522
18546.97 535
18548.26 510
18549.55 522
18550.84 492
18552.12 560
18553.41 570
18554.70 661
18555.99 613
18557.27 522
18558.56 548
18559.85 567
18561.14 532
18562.43 536
18563.72 590
18565.00 565
18566.29 537
18567.58 479
18568.87 538
18570.16 540
18571.45 556
18572.73 543
18574.02 534
18575.31 525
18576.60 547
18577.89 567
18579.18 557
18580.47 590
18581.75 596
18583.04 586
18584.33 598
18585.62 559
18586.91 578
18588.20 605
18589.49 642
18590.78 604
18592.07 551
18593.36 565
18594.65 517
18595.93 594
18597.22 549
18598.51 543
18599.80 573
18601.09 609
18602.38 600
18603.67 534
18604.96 524
18606.25 559
18607.54 599
18608.83 557
18610.12 547
18611.41 562
18612.70 545
18613.99 646
18615.28 624
18616.57 552
18617.86 560
18619.15 561
18620.44 543
18621.73 535
18623.02 572
18624.31 573
18625.60 571
18626.89 551
18628.18 535
18629.47 558
18630.76 576
18632.05 562
18633.34 554
18634.64 546
18635.93 562
18637.22 575
18638.51 569
18639.80 530
18641.09 539
18642.38 557
18643.67 544
18644.96 585
18646.25 564
18647.54 564
18648.84 552
18650.13 541
18651.42 527
18652.71 537
18654.00 535
18655.29 556
18656.58 581
18657.88 555
18659.17 541
18660.46 570
18661.75 580
18663.04 566
18664.33 576
18665.63 575
18666.92 541
18668.21 536
18669.50 534
18670.79 527
18672.08 569
18673.38 531
18674.67 522
18675.96 577
18677.25 543
18678.55 501
18679.84 510
18681.13 555
18682.42 533
18683.71 514
18685.01 573
18686.30 574
18687.59 568
18688.88 528
18690.18 501
18691.47 543
18692.76 528
18694.06 501
18695.35 494
18696.64 530
18697.93 586
18699.23 560
18700.52 541
18701.81 599
18703.11 607
18704.40 516
18705.69 484
18706.99 482
18708.28 524
18709.57 521
18710.86 528
18712.16 537
18713.45 557
18714.75 559
18716.04 484
18717.33 533
18718.63 540
18719.92 535
18721.21 545
18722.51 533
18723.80 547
18725.09 523
18726.39 530
18727.68 536
18728.98 565
18730.27 522
18731.56 561
18732.86 536
18734.15 476
18735.45 500
18736.74 516
18738.04 527
18739.33 538
18740.62 545
18741.92 595
18743.21 604
18744.51 502
18745.80 531
18747.10 510
18748.39 489
18749.69 595
18750.98 506
18752.27 528
18753.57 503
18754.86 585
18756.16 552
18757.45 556
18758.75 563
18760.04 510
18761.34 535
18762.63 524
18763.93 564
18765.23 582
18766.52 534
18767.82 548
18769.11 573
18770.41 498
18771.70 519
18773.00 573
18774.29 566
18775.59 572
18776.88 607
18778.18 497
18779.48 532
18780.77 516
18782.07 512
18783.36 519
18784.66 546
18785.95 535
18787.25 562
18788.55 497
18789.84 515
18791.14 576
18792.43 567
18793.73 518
18795.03 555
18796.32 546
18797.62 519
18798.92 535
18800.21 484
18801.51 500
18802.81 499
18804.10 539
18805.40 512
18806.70 565
18807.99 497
18809.29 500
18810.59 528
18811.88 545
18813.18 556
18814.48 561
18815.77 560
18817.07 539
18818.37 520
18819.66 526
18820.96 501
18822.26 473
18823.56 490
18824.85 509
18826.15 522
18827.45 508
18828.75 541
18830.04 520
18831.34 476
18832.64 533
18833.94 491
18835.23 552
18836.53 537
18837.83 520
18839.13 509
18840.42 452
18841.72 506
18843.02 532
18844.32 509
18845.62 544
18846.91 515
18848.21 534
18849.51 554
18850.81 559
18852.11 543
18853.40 551
18854.70 542
18856.00 501
18857.30 514
18858.60 511
18859.90 514
18861.20 505
18862.49 528
18863.79 526
18865.09 526
18866.39 509
18867.69 543
18868.99 551
18870.29 528
18871.59 540
18872.88 489
18874.18 570
18875.48 517
18876.78 515
18878.08 521
18879.38 531
18880.68 537
18881.98 564
18883.28 519
18884.58 511
18885.88 534
18887.18 515
18888.47 519
18889.77 478
18891.07 513
18892.37 516
18893.67 513
18894.97 521
18896.27 505
18897.57 498
18898.87 494
18900.17 555
18901.47 519
18902.77 485
18904.07 539
18905.37 481
18906.67 504
18907.97 452
18909.27 501
18910.57 509
18911.87 478
18913.17 491
18914.47 539
18915.77 523
18917.07 526
18918.38 552
18919.68 501
18920.98 561
18922.28 508
18923.58 471
18924.88 498
18926.18 545
18927.48 528
18928.78 560
18930.08 518
18931.38 521
18932.68 486
18933.98 503
18935.29 511
18936.59 522
18937.89 513
18939.19 535
18940.49 501
18941.79 478
18943.09 471
18944.39 524
18945.70 534
18947.00 527
18948.30 534
18949.60 531
18950.90 500
18952.20 529
18953.51 500
18954.81 504
18956.11 474
18957.41 438
18958.71 439
18960.02 492
18961.32 474
18962.62 509
18963.92 471
18965.22 519
18966.53 526
18967.83 475
18969.13 508
18970.43 485
18971.73 511
18973.04 506
18974.34 529
18975.64 499
18976.94 543
18978.25 466
18979.55 492
18980.85 464
18982.16 493
18983.46 495
18984.76 518
18986.06 504
18987.37 483
18988.67 506
18989.97 486
18991.28 496
18992.58 454
18993.88 527
18995.18 493
18996.49 480
18997.79 557
18999.09 486
19000.40 470
19001.70 496
19003.00 478
19004.31 452
19005.61 471
19006.92 485
19008.22 442
19009.52 517
19010.83 531
19012.13 522
19013.43 513
19014.74 496
19016.04 462
19017.35 435
19018.65 503
19019.95 443
19021.26 462
19022.56 458
19023.87 467
19025.17 506
19026.47 512
19027.78 458
19029.08 526
19030.39 508
19031.69 488
19033.00 517
19034.30 466
19035.61 538
19036.91 527
19038.21 502
19039.52 524
19040.82 492
19042.13 464
19043.43 511
19044.74 483
19046.04 460
19047.35 504
19048.65 492
19049.96 457
19051.26 480
19052.57 479
19053.87 462
19055.18 532
19056.48 498
19057.79 527
19059.09 476
19060.40 472
19061.71 476
19063.01 492
19064.32 454
19065.62 456
19066.93 462
19068.23 483
19069.54 493
19070.85 484
19072.15 482
19073.46 493
19074.76 438
19076.07 452
19077.37 477
19078.68 477
19079.99 502
19081.29 509
19082.60 510
19083.91 473
19085.21 509
19086.52 473
19087.82 519
19089.13 497
19090.44 469
19091.74 487
19093.05 502
19094.36 521
19095.66 493
19096.97 518
19098.28 555
19099.58 505
19100.89 498
19102.20 486
19103.50 434
19104.81 490
19106.12 475
19107.42 473
19108.73 510
19110.04 518
19111.35 523
19112.65 462
19113.96 463
19115.27 497
19116.58 478
19117.88 489
19119.19 483
19120.50 488
19121.81 516
19123.11 487
19124.42 515
19125.73 478
19127.04 474
19128.34 517
19129.65 502
19130.96 512
19132.27 496
19133.57 503
19134.88 462
19136.19 458
19137.50 432
19138.81 483
19140.12 476
19141.42 459
19142.73 474
19144.04 507
19145.35 483
19146.66 545
19147.97 465
19149.27 446
19150.58 460
19151.89 445
19153.20 486
19154.51 495
19155.82 489
19157.13 453
19158.43 457
19159.74 480
19161.05 523
19162.36 500
19163.67 510
19164.98 545
19166.29 534
19167.60 469
19168.91 490
19170.22 472
19171.52 459
19172.83 407
19174.14 461
19175.45 507
19176.76 490
19178.07 484
19179.38 465
19180.69 456
19182.00 509
19183.31 518
19184.62 542
19185.93 503
19187.24 429
19188.55 447
19189.86 448
19191.17 443
19192.48 489
19193.79 491
19195.10 505
19196.41 492
19197.72 525
19199.03 494
19200.34 478
19201.65 523
19202.96 454
19204.27 451
19205.58 424
19206.89 467
19208.20 466
19209.51 510
19210.82 469
19212.13 453
19213.44 471
19214.75 513
19216.06 484
19217.38 468
19218.69 448
19220.00 450
19221.31 418
19222.62 448
19223.93 496
19225.24 494
19226.55 462
19227.86 477
19229.17 484
19230.49 484
19231.80 477
19233.11 487
19234.42 472
19235.73 486
19237.04 459
19238.35 477
19239.67 480
19240.98 453
19242.29 485
19243.60 499
19244.91 490
19246.22 490
19247.54 482
19248.85 474
19250.16 532
19251.47 529
19252.78 508
19254.10 504
19255.41 449
19256.72 478
19258.03 494
19259.34 496
19260.66 441
19261.97 471
19263.28 435
19264.59 448
19265.91 434
19267.22 457
19268.53 490
19269.84 491
19271.16 465
19272.47 488
19273.78 476
19275.10 446
19276.41 512
19277.72 458
19279.03 441
19280.35 424
19281.66 502
19282.97 457
19284.29 477
19285.60 504
19286.91 529
19288.23 442
19289.54 436
19290.85 453
19292.17 462
19293.48 490
19294.79 463
19296.11 444
19297.42 459
19298.73 501
19300.05 508
19301.36 523
19302.67 477
19303.99 463
19305.30 457
19306.62 452
19307.93 468
19309.24 480
19310.56 437
19311.87 506
19313.19 514
19314.50 444
19315.81 434
19317.13 473
19318.44 527
19319.76 479
19321.07 474
19322.39 474
19323.70 527
19325.01 533
19326.33 512
19327.64 482
19328.96 468
19330.27 433
19331.59 450
19332.90 454
19334.22 457
19335.53 507
19336.85 479
19338.16 445
19339.48 480
19340.79 501
19342.11 487
19343.42 473
19344.74 478
19346.05 487
19347.37 468
19348.68 503
19350.00 465
19351.31 481
19352.63 491
19353.94 486
19355.26 471
19356.58 464
19357.89 471
19359.21 439
19360.52 467
19361.84 426
19363.15 469
19364.47 436
19365.79 465
19367.10 499
19368.42 487
19369.73 495
19371.05 479
19372.37 454
19373.68 446
19375.00 510
19376.31 518
19377.63 487
19378.95 493
19380.26 460
19381.58 435
19382.90 483
19384.21 457
19385.53 458
19386.85 424
19388.16 490
19389.48 454
19390.80 400
19392.11 458
19393.43 458
19394.75 438
19396.06 461
19397.38 515
19398.70 515
19400.01 473
19401.33 453
19402.65 482
19403.97 488
19405.28 508
19406.60 469
19407.92 420
19409.23 444
19410.55 466
19411.87 441
19413.19 452
19414.50 478
19415.82 445
19417.14 455
19418.46 478
19419.77 511
19421.09 462
19422.41 472
19423.73 496
19425.05 513
19426.36 508
19427.68 510
19429.00 424
19430.32 449
19431.64 466
19432.95 481
19434.27 438
19435.59 494
19436.91 535
19438.23 487
19439.55 488
19440.86 462
19442.18 501
19443.50 466
19444.82 512
19446.14 509
19447.46 473
19448.78 414
19450.09 488
19451.41 504
19452.73 486
19454.05 509
19455.37 472
19456.69 457
19458.01 471
19459.33 446
19460.65 443
19461.97 485
19463.28 513
19464.60 435
19465.92 445
19467.24 494
19468.56 472
19469.88 470
19471.20 492
19472.52 445
19473.84 409
19475.16 460
19476.48 503
19477.80 501
19479.12 423
19480.44 433
19481.76 491
19483.08 470
19484.40 452
19485.72 425
19487.04 491
19488.36 509
19489.68 459
19491.00 514
19492.32 497
19493.64 519
19494.96 487
19496.28 462
19497.60 396
19498.92 430
19500.24 449
19501.56 519
19502.88 520
19504.20 435
19505.52 503
19506.84 467
19508.16 470
19509.49 477
19510.81 467
19512.13 470
19513.45 457
19514.77 459
19516.09 419
19517.41 467
19518.73 558
19520.05 567
19521.37 510
19522.70 466
19524.02 444
19525.34 434
19526.66 502
19527.98 465
19529.30 467
19530.62 475
19531.95 456
19533.27 480
19534.59 444
19535.91 409
19537.23 474
19538.55 497
19539.88 495
19541.20 488
19542.52 459
19543.84 435
19545.16 493
19546.49 492
19547.81 479
19549.13 468
19550.45 455
19551.77 483
19553.10 469
19554.42 512
19555.74 505
19557.06 479
19558.39 470
19559.71 468
19561.03 438
19562.35 489
19563.68 484
19565.00 482
19566.32 526
19567.64 488
19568.97 464
19570.29 478
19571.61 473
19572.94 498
19574.26 452
19575.58 492
19576.90 472
19578.23 437
19579.55 462
19580.87 444
19582.20 470
19583.52 478
19584.84 436
19586.17 472
19587.49 473
19588.81 471
19590.14 451
19591.46 438
19592.78 474
19594.11 493
19595.43 467
19596.76 420
19598.08 450
19599.40 474
19600.73 492
19602.05 495
19603.37 461
19604.70 489
19606.02 499
19607.35 481
19608.67 457
19610.00 460
19611.32 505
19612.64 487
19613.97 443
19615.29 500
19616.62 496
19617.94 512
19619.27 435
19620.59 443
19621.92 427
19623.24 461
19624.56 468
19625.89 471
19627.21 480
19628.54 444
19629.86 442
19631.19 436
19632.51 478
19633.84 445
19635.16 499
19636.49 487
19637.81 481
19639.14 469
19640.46 471
19641.79 495
19643.11 483
19644.44 476
19645.77 418
19647.09 461
19648.42 432
19649.74 464
19651.07 499
19652.39 451
19653.72 417
19655.04 399
19656.37 470
19657.70 426
19659.02 459
19660.35 497
19661.67 458
19663.00 486
19664.33 478
19665.65 493
19666.98 476
19668.30 444
19669.63 463
19670.96 424
19672.28 426
19673.61 470
19674.94 503
19676.26 434
19677.59 417
19678.92 465
19680.24 454
19681.57 439
19682.90 436
19684.22 455
19685.55 459
19686.88 444
19688.20 470
19689.53 489
19690.86 455
19692.18 433
19693.51 468
19694.84 402
19696.16 427
19697.49 519
19698.82 461
19700.15 480
19701.47 482
19702.80 466
19704.13 470
19705.46 494
19706.78 471
19708.11 453
19709.44 440
19710.77 457
19712.09 466
19713.42 451
19714.75 446
19716.08 434
19717.40 462
19718.73 458
19720.06 459
19721.39 469
19722.72 511
19724.04 474
19725.37 464
19726.70 512
19728.03 483
19729.36 531
19730.68 439
19732.01 407
19733.34 479
19734.67 456
19736.00 439
19737.33 465
19738.66 504
19739.98 494
19741.31 483
19742.64 458
19743.97 473
19745.30 477
19746.63 513
19747.96 459
19749.29 469
19750.61 426
19751.94 456
19753.27 486
19754.60 468
19755.93 412
19757.26 444
19758.59 438
19759.92 438
19761.25 431
19762.58 461
19763.91 441
19765.24 468
19766.57 489
19767.89 502
19769.22 439
19770.55 452
19771.88 453
19773.21 460
19774.54 463
19775.87 489
19777.20 457
19778.53 468
19779.86 441
19781.19 415
19782.52 455
19783.85 482
19785.18 465
19786.51 457
19787.84 479
19789.17 414
19790.50 406
19791.83 424
19793.16 436
19794.49 483
19795.83 462
19797.16 486
19798.49 483
19799.82 473
19801.15 449
19802.48 431
19803.81 438
19805.14 475
19806.47 439
19807.80 413
19809.13 444
19810.46 465
19811.79 467
19813.13 453
19814.46 440
19815.79 435
19817.12 499
19818.45 432
19819.78 451
19821.11 449
19822.44 472
19823.78 420
19825.11 465
19826.44 480
19827.77 471
19829.10 463
19830.43 445
19831.77 441
19833.10 446
19834.43 449
19835.76 445
19837.09 450
19838.42 451
19839.76 432
19841.09 478
19842.42 429
19843.75 380
19845.08 434
19846.42 455
19847.75 462
19849.08 474
19850.41 492
19851.75 462
19853.08 449
19854.41 487
19855.74 445
19857.08 495
19858.41 501
19859.74 459
19861.07 416
19862.41 445
19863.74 472
19865.07 480
19866.41 428
19867.74 480
19869.07 443
19870.40 399
19871.74 471
19873.07 465
19874.40 463
19875.74 441
19877.07 432
19878.40 432
19879.74 423
19881.07 430
19882.40 439
19883.74 481
19885.07 477
19886.40 469
19887.74 473
19889.07 463
19890.40 477
19891.74 448
19893.07 417
19894.41 390
19895.74 436
19897.07 446
19898.41 433
19899.74 444
19901.08 464
19902.41 458
19903.74 463
19905.08 441
19906.41 427
19907.75 430
19909.08 437
19910.41 460
19911.75 441
19913.08 436
19914.42 441
19915.75 457
19917.09 441
19918.42 439
19919.76 433
19921.09 428
19922.43 418
19923.76 433
19925.10 458
19926.43 402
19927.77 419
19929.10 424
19930.44 443
19931.77 462
19933.11 430
19934.44 450
19935.78 461
19937.11 453
19938.45 447
19939.78 450
19941.12 471
19942.45 485
19943.79 493
19945.12 498
19946.46 487
19947.79 467
19949.13 439
19950.47 458
19951.80 465
19953.14 465
19954.47 397
19955.81 441
19957.15 473
19958.48 466
19959.82 442
19961.15 398
19962.49 457
19963.83 436
19965.16 418
19966.50 434
19967.83 471
19969.17 441
19970.51 445
19971.84 430
19973.18 450
19974.52 420
19975.85 427
19977.19 457
19978.53 457
19979.86 469
19981.20 411
19982.54 484
19983.87 447
19985.21 436
19986.55 386
19987.88 444
19989.22 403
19990.56 426
19991.89 494
19993.23 454
19994.57 467
19995.91 471
19997.24 491
19998.58 487
19999.92 447
20001.26 448
20002.59 430
20003.93 432
20005.27 466
20006.61 421
20007.94 431
20009.28 453
20010.62 452
20011.96 443
20013.29 421
20014.63 458
20015.97 512
20017.31 417
20018.65 414
20019.98 407
20021.32 431
20022.66 477
20024.00 498
20025.34 454
20026.67 455
20028.01 480
20029.35 401
20030.69 439
20032.03 441
20033.37 407
20034.71 388
20036.04 446
20037.38 473
20038.72 468
20040.06 434
20041.40 494
20042.74 443
20044.08 449
20045.42 465
20046.75 441
20048.09 428
20049.43 419
20050.77 399
20052.11 471
20053.45 465
20054.79 439
20056.13 507
20057.47 444
20058.81 487
20060.15 461
20061.49 490
20062.82 465
20064.16 455
20065.50 498
20066.84 478
20068.18 470
20069.52 469
20070.86 454
20072.20 453
20073.54 420
20074.88 419
20076.22 398
20077.56 459
20078.90 507
20080.24 480
20081.58 443
20082.92 450
20084.26 473
20085.60 453
20086.94 431
20088.28 427
20089.62 425
20090.96 424
20092.30 414
20093.64 447
20094.99 498
20096.33 493
20097.67 451
20099.01 485
20100.35 448
20101.69 460
20103.03 468
20104.37 439
20105.71 447
20107.05 508
20108.39 451
20109.73 435
20111.08 494
20112.42 477
20113.76 452
20115.10 440
20116.44 437
20117.78 434
20119.12 416
20120.46 415
20121.81 448
20123.15 413
20124.49 480
20125.83 468
20127.17 461
20128.51 394
20129.86 480
20131.20 468
20132.54 437
20133.88 484
20135.22 439
20136.56 472
20137.91 448
20139.25 439
