# Supplementary material for: MALDI-TOF MS typing enables the classification of brewing yeasts of the genus Saccharomyces to major beer styles
Source: PLoS One. 2017 Aug 9;12(8):e0181694. doi: 10.1371/journal.pone.0181694 (PMC5549903; doi:10.1371/journal.pone.0181694)
Supplement: S5 File — The directory includes 90 raw files and was zipped to “.zip”; the folder has three strains with 30 spectra per strain; S1 Text explains the raw files with an example and Table 1 represents the yeast strains used within the experiment. (ZIP) [file pone.0181694.s008.zip › 13-15/30274-3H2-Dias-Dias-Dias-YPG-18h-E-E_2015-08-10__0_D10_1.dat]

2000.98 5227
2001.40 4987
2001.82 4908
2002.25 5362
2002.67 5212
2003.09 5263
2003.51 5191
2003.93 5177
2004.35 5446
2004.78 5232
2005.20 5148
2005.62 5189
2006.04 4978
2006.47 5104
2006.89 5191
2007.31 5387
2007.73 5552
2008.16 5544
2008.58 5272
2009.00 5327
2009.42 5591
2009.85 5681
2010.27 5544
2010.69 5640
2011.11 5546
2011.54 5598
2011.96 5284
2012.38 5280
2012.80 5233
2013.23 5236
2013.65 4948
2014.07 4984
2014.50 5170
2014.92 5056
2015.34 4982
2015.77 4885
2016.19 4881
2016.61 4982
2017.04 5030
2017.46 4930
2017.88 5101
2018.31 5129
2018.73 5224
2019.15 5243
2019.58 5304
2020.00 5266
2020.42 5182
2020.85 5252
2021.27 5410
2021.70 5299
2022.12 5166
2022.54 5269
2022.97 5100
2023.39 5321
2023.82 5555
2024.24 5402
2024.66 5156
2025.09 5045
2025.51 4945
2025.94 4970
2026.36 5220
2026.79 5165
2027.21 4996
2027.63 4994
2028.06 4960
2028.48 4940
2028.91 5025
2029.33 4913
2029.76 5004
2030.18 5008
2030.61 5207
2031.03 5150
2031.46 5224
2031.88 4978
2032.31 4918
2032.73 4885
2033.16 4833
2033.58 4890
2034.01 4970
2034.43 5035
2034.86 4998
2035.28 5041
2035.71 5231
2036.13 5099
2036.56 5113
2036.98 5315
2037.41 5041
2037.84 4967
2038.26 5343
2038.69 5023
2039.11 5102
2039.54 5248
2039.96 5124
2040.39 5169
2040.82 5250
2041.24 4964
2041.67 5282
2042.09 5131
2042.52 4874
2042.95 5280
2043.37 5257
2043.80 5145
2044.22 4989
2044.65 4889
2045.08 5201
2045.50 4947
2045.93 5007
2046.36 5053
2046.78 5114
2047.21 5112
2047.64 5340
2048.06 5268
2048.49 5373
2048.92 5186
2049.34 4952
2049.77 4951
2050.20 4859
2050.62 4961
2051.05 4814
2051.48 4961
2051.90 4755
2052.33 4521
2052.76 4791
2053.18 5086
2053.61 5148
2054.04 5357
2054.47 5217
2054.89 5316
2055.32 5056
2055.75 5199
2056.18 5340
2056.60 5147
2057.03 5431
2057.46 5356
2057.89 5208
2058.31 5216
2058.74 5338
2059.17 5045
2059.60 4755
2060.03 4856
2060.45 4922
2060.88 5155
2061.31 5000
2061.74 5125
2062.17 5233
2062.59 4995
2063.02 4979
2063.45 5071
2063.88 5166
2064.31 4978
2064.73 5278
2065.16 5162
2065.59 4816
2066.02 4927
2066.45 4864
2066.88 5216
2067.31 4993
2067.73 5144
2068.16 5011
2068.59 4781
2069.02 5116
2069.45 4824
2069.88 5101
2070.31 5132
2070.74 4662
2071.17 4701
2071.59 4807
2072.02 4784
2072.45 4999
2072.88 4977
2073.31 4952
2073.74 4993
2074.17 4805
2074.60 4792
2075.03 5239
2075.46 4869
2075.89 4986
2076.32 5043
2076.75 4702
2077.18 4957
2077.61 4911
2078.04 5093
2078.47 5158
2078.89 5512
2079.32 5315
2079.75 5198
2080.18 5225
2080.61 5315
2081.04 5462
2081.47 5131
2081.90 5551
2082.34 5484
2082.77 5374
2083.20 5406
2083.63 5477
2084.06 5623
2084.49 5345
2084.92 5462
2085.35 5260
2085.78 5121
2086.21 5140
2086.64 5140
2087.07 5153
2087.50 5069
2087.93 4969
2088.36 4762
2088.79 4981
2089.22 4911
2089.65 4912
2090.09 5198
2090.52 4934
2090.95 4890
2091.38 5062
2091.81 5034
2092.24 5261
2092.67 5093
2093.10 5270
2093.54 5354
2093.97 5447
2094.40 5612
2094.83 5755
2095.26 5414
2095.69 5470
2096.12 5379
2096.56 5338
2096.99 5212
2097.42 5580
2097.85 5494
2098.28 5489
2098.71 5269
2099.15 4980
2099.58 5033
2100.01 4845
2100.44 4915
2100.87 4672
2101.31 4668
2101.74 4817
2102.17 4802
2102.60 4933
2103.04 4682
2103.47 4695
2103.90 4889
2104.33 4829
2104.77 5009
2105.20 4715
2105.63 4486
2106.06 4642
2106.50 4767
2106.93 4896
2107.36 4925
2107.79 5071
2108.23 5207
2108.66 4998
2109.09 4877
2109.53 4944
2109.96 4950
2110.39 5001
2110.82 5183
2111.26 5471
2111.69 5060
2112.12 5131
2112.56 5034
2112.99 5130
2113.42 5096
2113.86 4846
2114.29 5045
2114.72 5053
2115.16 5222
2115.59 5038
2116.03 4648
2116.46 4977
2116.89 5142
2117.33 4826
2117.76 4748
2118.19 4779
2118.63 4793
2119.06 4661
2119.50 4737
2119.93 4986
2120.36 4753
2120.80 4952
2121.23 4802
2121.67 4556
2122.10 4562
2122.54 4902
2122.97 4911
2123.40 5232
2123.84 5192
2124.27 4952
2124.71 5071
2125.14 5031
2125.58 4689
2126.01 4772
2126.45 4834
2126.88 4878
2127.32 5216
2127.75 4970
2128.19 4881
2128.62 5177
2129.06 4878
2129.49 4887
2129.93 4912
2130.36 4948
2130.80 5112
2131.23 5134
2131.67 5341
2132.10 5436
2132.54 5058
2132.97 5180
2133.41 5154
2133.84 5138
2134.28 5395
2134.71 5265
2135.15 5322
2135.59 5395
2136.02 5297
2136.46 5541
2136.89 5672
2137.33 5526
2137.76 5327
2138.20 5388
2138.64 5612
2139.07 5773
2139.51 5611
2139.94 5734
2140.38 5389
2140.82 5350
2141.25 5393
2141.69 5615
2142.13 5414
2142.56 4993
2143.00 5070
2143.43 5071
2143.87 5100
2144.31 4885
2144.74 4662
2145.18 4718
2145.62 4835
2146.05 5025
2146.49 4827
2146.93 4876
2147.36 5024
2147.80 4918
2148.24 5050
2148.68 5026
2149.11 5130
2149.55 5278
2149.99 5546
2150.42 5811
2150.86 5853
2151.30 5830
2151.74 5998
2152.17 6200
2152.61 6374
2153.05 6312
2153.49 6186
2153.92 6197
2154.36 6037
2154.80 5753
2155.24 5623
2155.67 5586
2156.11 5642
2156.55 5196
2156.99 5083
2157.42 4925
2157.86 4795
2158.30 5187
2158.74 5150
2159.18 5019
2159.61 4970
2160.05 4674
2160.49 4626
2160.93 4760
2161.37 4930
2161.81 4961
2162.24 4894
2162.68 5228
2163.12 5386
2163.56 5125
2164.00 4938
2164.44 4941
2164.87 4964
2165.31 5317
2165.75 5108
2166.19 5160
2166.63 5199
2167.07 5116
2167.51 5003
2167.95 5106
2168.39 5177
2168.82 4825
2169.26 5195
2169.70 5152
2170.14 5116
2170.58 5160
2171.02 5603
2171.46 5480
2171.90 5061
2172.34 5278
2172.78 5300
2173.22 5684
2173.66 5375
2174.10 5586
2174.54 5364
2174.98 5470
2175.42 5625
2175.85 5732
2176.29 5562
2176.73 5558
2177.17 5406
2177.61 5400
2178.05 5870
2178.49 5788
2178.93 5623
2179.37 5749
2179.81 5899
2180.25 5547
2180.69 5742
2181.14 5556
2181.58 5455
2182.02 5212
2182.46 5182
2182.90 5445
2183.34 5271
2183.78 5152
2184.22 5105
2184.66 4977
2185.10 4732
2185.54 5023
2185.98 5042
2186.42 5031
2186.86 5111
2187.30 5042
2187.74 5103
2188.19 5085
2188.63 5448
2189.07 5436
2189.51 5346
2189.95 5494
2190.39 5768
2190.83 5623
2191.27 5388
2191.72 5815
2192.16 5732
2192.60 5791
2193.04 5537
2193.48 5797
2193.92 5597
2194.36 5467
2194.81 5373
2195.25 5566
2195.69 5389
2196.13 5639
2196.57 5788
2197.01 5491
2197.46 5261
2197.90 5511
2198.34 5343
2198.78 5627
2199.22 5702
2199.67 5545
2200.11 5332
2200.55 5520
2200.99 5753
2201.44 5575
2201.88 5673
2202.32 5534
2202.76 5286
2203.21 5192
2203.65 5252
2204.09 5271
2204.53 5471
2204.98 5205
2205.42 5360
2205.86 5356
2206.30 5408
2206.75 5611
2207.19 5415
2207.63 5423
2208.08 5346
2208.52 5394
2208.96 5414
2209.41 5479
2209.85 5746
2210.29 5516
2210.73 5617
2211.18 5960
2211.62 5754
2212.06 5822
2212.51 5615
2212.95 5569
2213.40 5594
2213.84 5663
2214.28 5574
2214.73 5535
2215.17 5447
2215.61 5524
2216.06 5628
2216.50 5628
2216.95 5609
2217.39 5873
2217.83 5649
2218.28 5386
2218.72 5341
2219.17 5209
2219.61 5298
2220.05 5040
2220.50 5357
2220.94 5454
2221.39 5514
2221.83 5247
2222.28 5560
2222.72 5858
2223.16 5757
2223.61 6029
2224.05 6137
2224.50 6596
2224.94 7405
2225.39 7306
2225.83 7414
2226.28 7067
2226.72 8004
2227.17 7972
2227.61 8188
2228.06 7934
2228.50 7478
2228.95 7276
2229.39 7159
2229.84 7059
2230.28 6746
2230.73 6476
2231.17 6088
2231.62 6189
2232.06 6262
2232.51 6275
2232.95 6030
2233.40 6118
2233.85 6353
2234.29 6507
2234.74 6481
2235.18 6390
2235.63 6508
2236.07 6600
2236.52 6616
2236.97 6591
2237.41 6171
2237.86 6029
2238.30 6135
2238.75 6080
2239.20 6487
2239.64 6509
2240.09 6111
2240.53 6370
2240.98 6334
2241.43 6368
2241.87 6367
2242.32 6292
2242.77 6586
2243.21 6515
2243.66 6327
2244.11 6017
2244.55 6081
2245.00 6241
2245.45 6091
2245.89 6111
2246.34 6049
2246.79 5726
2247.23 5298
2247.68 5458
2248.13 5507
2248.57 5741
2249.02 5548
2249.47 5286
2249.92 5756
2250.36 5274
2250.81 5404
2251.26 5424
2251.70 5338
2252.15 5451
2252.60 5394
2253.05 5398
2253.49 5558
2253.94 5584
2254.39 5365
2254.84 5256
2255.28 5618
2255.73 5704
2256.18 5522
2256.63 5622
2257.08 5715
2257.52 5558
2257.97 5445
2258.42 5421
2258.87 5578
2259.32 5500
2259.76 5430
2260.21 5525
2260.66 5758
2261.11 5542
2261.56 5376
2262.01 5651
2262.45 5702
2262.90 5778
2263.35 5987
2263.80 5572
2264.25 5997
2264.70 6065
2265.15 6129
2265.59 6303
2266.04 6162
2266.49 6103
2266.94 6064
2267.39 5866
2267.84 6061
2268.29 6124
2268.74 6098
2269.19 5869
2269.63 5853
2270.08 6045
2270.53 5991
2270.98 6490
2271.43 6276
2271.88 6285
2272.33 6325
2272.78 6403
2273.23 6301
2273.68 6201
2274.13 6822
2274.58 6699
2275.03 6296
2275.48 6174
2275.93 5940
2276.38 5965
2276.83 5925
2277.28 5862
2277.73 5834
2278.18 5842
2278.63 5950
2279.08 5596
2279.53 5669
2279.98 5709
2280.43 5685
2280.88 5817
2281.33 5763
2281.78 5913
2282.23 6239
2282.68 6137
2283.13 6127
2283.58 6341
2284.03 6391
2284.48 6107
2284.93 6439
2285.38 6562
2285.83 6463
2286.28 6044
2286.73 6438
2287.19 6453
2287.64 6210
2288.09 6080
2288.54 5984
2288.99 6387
2289.44 6608
2289.89 6948
2290.34 7203
2290.79 7314
2291.25 7662
2291.70 8001
2292.15 8842
2292.60 9287
2293.05 9406
2293.50 9427
2293.95 9607
2294.41 9558
2294.86 9668
2295.31 9458
2295.76 9344
2296.21 9036
2296.66 8255
2297.12 7926
2297.57 7706
2298.02 7337
2298.47 7326
2298.92 7339
2299.38 6798
2299.83 6541
2300.28 6536
2300.73 6399
2301.18 6408
2301.64 6224
2302.09 6259
2302.54 6304
2302.99 5925
2303.45 5690
2303.90 5807
2304.35 5700
2304.80 5833
2305.26 5700
2305.71 5598
2306.16 5466
2306.61 5642
2307.07 5836
2307.52 5667
2307.97 5716
2308.43 6074
2308.88 5958
2309.33 6347
2309.79 6344
2310.24 6451
2310.69 6630
2311.15 6769
2311.60 6725
2312.05 6802
2312.51 7126
2312.96 7035
2313.41 6965
2313.87 6837
2314.32 6850
2314.77 6880
2315.23 6750
2315.68 6575
2316.13 6359
2316.59 6434
2317.04 6388
2317.49 5862
2317.95 5958
2318.40 6063
2318.86 6164
2319.31 5970
2319.76 5884
2320.22 6054
2320.67 5696
2321.13 6299
2321.58 6382
2322.04 6144
2322.49 6052
2322.94 6127
2323.40 6264
2323.85 6030
2324.31 5922
2324.76 5950
2325.22 5881
2325.67 6057
2326.13 6014
2326.58 5758
2327.04 5926
2327.49 5536
2327.95 5902
2328.40 5760
2328.86 6027
2329.31 6278
2329.77 6310
2330.22 6486
2330.68 6365
2331.13 6178
2331.59 6482
2332.04 6881
2332.50 6884
2332.95 6934
2333.41 6656
2333.86 6379
2334.32 6533
2334.77 6478
2335.23 6206
2335.69 6264
2336.14 6118
2336.60 5830
2337.05 5860
2337.51 5998
2337.96 5785
2338.42 5845
2338.88 5921
2339.33 5940
2339.79 6060
2340.24 6015
2340.70 5946
2341.16 6023
2341.61 6165
2342.07 6261
2342.52 6496
2342.98 6528
2343.44 6197
2343.89 6358
2344.35 6733
2344.81 6586
2345.26 6493
2345.72 6336
2346.18 6474
2346.63 6500
2347.09 6508
2347.55 6819
2348.00 6999
2348.46 6969
2348.92 6842
2349.37 6829
2349.83 6913
2350.29 7091
2350.75 6824
2351.20 6728
2351.66 6884
2352.12 6302
2352.57 6234
2353.03 6180
2353.49 6268
2353.95 6460
2354.40 6177
2354.86 6299
2355.32 6341
2355.78 6128
2356.23 6021
2356.69 6131
2357.15 5803
2357.61 6017
2358.07 5668
2358.52 5681
2358.98 5756
2359.44 5930
2359.90 6016
2360.36 5935
2360.81 5640
2361.27 5756
2361.73 5831
2362.19 6188
2362.65 5923
2363.10 5877
2363.56 6169
2364.02 6350
2364.48 6710
2364.94 6291
2365.40 6054
2365.86 5991
2366.31 6214
2366.77 6054
2367.23 5995
2367.69 6258
2368.15 6320
2368.61 6354
2369.07 6292
2369.53 6069
2369.98 6419
2370.44 6314
2370.90 6335
2371.36 6094
2371.82 6286
2372.28 6452
2372.74 6086
2373.20 6187
2373.66 6351
2374.12 6370
2374.58 6058
2375.04 5839
2375.50 5690
2375.95 5730
2376.41 5670
2376.87 5859
2377.33 5894
2377.79 5592
2378.25 5529
2378.71 5941
2379.17 6008
2379.63 5866
2380.09 6346
2380.55 6134
2381.01 6187
2381.47 6039
2381.93 6262
2382.39 6147
2382.85 6093
2383.31 5849
2383.77 5710
2384.23 5699
2384.69 6152
2385.15 6153
2385.62 5976
2386.08 5894
2386.54 5557
2387.00 5922
2387.46 5757
2387.92 5841
2388.38 5843
2388.84 5691
2389.30 5630
2389.76 5739
2390.22 6045
2390.68 5998
2391.14 5858
2391.61 5570
2392.07 5709
2392.53 5962
2392.99 5957
2393.45 5931
2393.91 5585
2394.37 5662
2394.83 5709
2395.30 5700
2395.76 5742
2396.22 5549
2396.68 5680
2397.14 5494
2397.60 5560
2398.07 5723
2398.53 5544
2398.99 5566
2399.45 5504
2399.91 5494
2400.37 5758
2400.84 5523
2401.30 5639
2401.76 5554
2402.22 5747
2402.68 5428
2403.15 5571
2403.61 5569
2404.07 5814
2404.53 5901
2405.00 5909
2405.46 5761
2405.92 6029
2406.38 5979
2406.85 6099
2407.31 5801
2407.77 5823
2408.23 5998
2408.70 6099
2409.16 5953
2409.62 5752
2410.08 5606
2410.55 6006
2411.01 5821
2411.47 5741
2411.94 5747
2412.40 5925
2412.86 5693
2413.33 5733
2413.79 5675
2414.25 5569
2414.72 5632
2415.18 5602
2415.64 5860
2416.11 5600
2416.57 5681
2417.03 6271
2417.50 6187
2417.96 6126
2418.42 6333
2418.89 6611
2419.35 6742
2419.81 6693
2420.28 6932
2420.74 6885
2421.21 7256
2421.67 6999
2422.13 6816
2422.60 6889
2423.06 6991
2423.53 6803
2423.99 6462
2424.45 6112
2424.92 6470
2425.38 6584
2425.85 6193
2426.31 6219
2426.78 6209
2427.24 6503
2427.71 6484
2428.17 6791
2428.63 7108
2429.10 6920
2429.56 7149
2430.03 6803
2430.49 6725
2430.96 7117
2431.42 7009
2431.89 6567
2432.35 6362
2432.82 6306
2433.28 6521
2433.75 6300
2434.21 6033
2434.68 5967
2435.14 5966
2435.61 5997
2436.07 6148
2436.54 6286
2437.01 6201
2437.47 5872
2437.94 6015
2438.40 6536
2438.87 6434
2439.33 6329
2439.80 6855
2440.26 6807
2440.73 6604
2441.20 6722
2441.66 7003
2442.13 7278
2442.59 7274
2443.06 7693
2443.53 7241
2443.99 7331
2444.46 7111
2444.92 7194
2445.39 6796
2445.86 6517
2446.32 6616
2446.79 6235
2447.26 5958
2447.72 6127
2448.19 6150
2448.66 6125
2449.12 5896
2449.59 5741
2450.05 5669
2450.52 5778
2450.99 5841
2451.46 5692
2451.92 5525
2452.39 5721
2452.86 5825
2453.32 5854
2453.79 5612
2454.26 5948
2454.72 6026
2455.19 5820
2455.66 5775
2456.13 6109
2456.59 5973
2457.06 6055
2457.53 5816
2458.00 5677
2458.46 5919
2458.93 5856
2459.40 6031
2459.87 5968
2460.33 5936
2460.80 5694
2461.27 5560
2461.74 5649
2462.20 5360
2462.67 5444
2463.14 5762
2463.61 5551
2464.08 5563
2464.54 5596
2465.01 5855
2465.48 5922
2465.95 5568
2466.42 5608
2466.88 5988
2467.35 5924
2467.82 5543
2468.29 5975
2468.76 6072
2469.23 6088
2469.70 5949
2470.16 6283
2470.63 6426
2471.10 6470
2471.57 6478
2472.04 6229
2472.51 6246
2472.98 6404
2473.44 6277
2473.91 6395
2474.38 5958
2474.85 6035
2475.32 5827
2475.79 5531
2476.26 5778
2476.73 5694
2477.20 5687
2477.67 5643
2478.14 6096
2478.61 6011
2479.08 5812
2479.54 5658
2480.01 5856
2480.48 6233
2480.95 6286
2481.42 6568
2481.89 6677
2482.36 6657
2482.83 6538
2483.30 6576
2483.77 6160
2484.24 6090
2484.71 6257
2485.18 5766
2485.65 5721
2486.12 5904
2486.59 5796
2487.06 5933
2487.53 5772
2488.00 5845
2488.47 5947
2488.94 5954
2489.41 5944
2489.88 5677
2490.35 5739
2490.83 5898
2491.30 5675
2491.77 5598
2492.24 5736
2492.71 5603
2493.18 5680
2493.65 5689
2494.12 5867
2494.59 5772
2495.06 6011
2495.53 5933
2496.00 6173
2496.48 6143
2496.95 5967
2497.42 6301
2497.89 6177
2498.36 6204
2498.83 6318
2499.30 6364
2499.77 6453
2500.25 6498
2500.72 6388
2501.19 6214
2501.66 6200
2502.13 6181
2502.60 6042
2503.07 6012
2503.55 6046
2504.02 5688
2504.49 5791
2504.96 5966
2505.43 5989
2505.91 5805
2506.38 5884
2506.85 5826
2507.32 5807
2507.79 5822
2508.27 5846
2508.74 5915
2509.21 6051
2509.68 6059
2510.16 6120
2510.63 6000
2511.10 6339
2511.57 6545
2512.05 6313
2512.52 6377
2512.99 6379
2513.46 6561
2513.94 6270
2514.41 6153
2514.88 6467
2515.35 6555
2515.83 6327
2516.30 6575
2516.77 6310
2517.25 5935
2517.72 6197
2518.19 5929
2518.67 6033
2519.14 6368
2519.61 6187
2520.09 6220
2520.56 5880
2521.03 6167
2521.51 5955
2521.98 5951
2522.45 5686
2522.93 5585
2523.40 5903
2523.87 5868
2524.35 5827
2524.82 5631
2525.29 5609
2525.77 5871
2526.24 5941
2526.72 5714
2527.19 5666
2527.66 5694
2528.14 5560
2528.61 5636
2529.09 5745
2529.56 5875
2530.03 5920
2530.51 5860
2530.98 5884
2531.46 5967
2531.93 5995
2532.41 6062
2532.88 6301
2533.36 6199
2533.83 6075
2534.31 6214
2534.78 6318
2535.25 6172
2535.73 6218
2536.20 6000
2536.68 6387
2537.15 6548
2537.63 6252
2538.10 6043
2538.58 5899
2539.05 6118
2539.53 5965
2540.00 5812
2540.48 5949
2540.95 5803
2541.43 5861
2541.91 6072
2542.38 6274
2542.86 5739
2543.33 5843
2543.81 5957
2544.28 6106
2544.76 6002
2545.23 6207
2545.71 6249
2546.19 6125
2546.66 6000
2547.14 6493
2547.61 6599
2548.09 6839
2548.56 7294
2549.04 7244
2549.52 7512
2549.99 7512
2550.47 7691
2550.95 7978
2551.42 7810
2551.90 7561
2552.37 7777
2552.85 7959
2553.33 7688
2553.80 7751
2554.28 7629
2554.76 7779
2555.23 7530
2555.71 7699
2556.19 7929
2556.66 7635
2557.14 7913
2557.62 7746
2558.09 7765
2558.57 7734
2559.05 7384
2559.52 7242
2560.00 7326
2560.48 6935
2560.96 6706
2561.43 6391
2561.91 6309
2562.39 6510
2562.86 6450
2563.34 6109
2563.82 5871
2564.30 6023
2564.77 5852
2565.25 5935
2565.73 5853
2566.21 5725
2566.68 5977
2567.16 5795
2567.64 5774
2568.12 5932
2568.60 5823
2569.07 5858
2569.55 5777
2570.03 5783
2570.51 5984
2570.99 5716
2571.46 5687
2571.94 5671
2572.42 6020
2572.90 5761
2573.38 5933
2573.85 6078
2574.33 5851
2574.81 6019
2575.29 6065
2575.77 6107
2576.25 5770
2576.73 6021
2577.20 5897
2577.68 5863
2578.16 5754
2578.64 6390
2579.12 6319
2579.60 6044
2580.08 6267
2580.56 6272
2581.04 5944
2581.51 5807
2581.99 5728
2582.47 5732
2582.95 5911
2583.43 5910
2583.91 5778
2584.39 5519
2584.87 5744
2585.35 5809
2585.83 6041
2586.31 5976
2586.79 5907
2587.27 6152
2587.75 6183
2588.23 6081
2588.71 5959
2589.18 6121
2589.66 5950
2590.14 6118
2590.62 6052
2591.10 6183
2591.58 6328
2592.06 6320
2592.54 6091
2593.02 6305
2593.50 6163
2593.98 6305
2594.47 6625
2594.95 6777
2595.43 6738
2595.91 6714
2596.39 6467
2596.87 6692
2597.35 6574
2597.83 6685
2598.31 6694
2598.79 6397
2599.27 6513
2599.75 6584
2600.23 6335
2600.71 6101
2601.19 6417
2601.67 6160
2602.16 6056
2602.64 6216
2603.12 6182
2603.60 6288
2604.08 5839
2604.56 5899
2605.04 6147
2605.52 5919
2606.00 5953
2606.49 5668
2606.97 5840
2607.45 6090
2607.93 6057
2608.41 5837
2608.89 5953
2609.37 5959
2609.86 6145
2610.34 6074
2610.82 6447
2611.30 6555
2611.78 6540
2612.27 6912
2612.75 6830
2613.23 6758
2613.71 7103
2614.19 6523
2614.68 6308
2615.16 6259
2615.64 6482
2616.12 6210
2616.60 6255
2617.09 6173
2617.57 6290
2618.05 6085
2618.53 6309
2619.02 6191
2619.50 5917
2619.98 5693
2620.46 5782
2620.95 5749
2621.43 6033
2621.91 5898
2622.40 5845
2622.88 6237
2623.36 6146
2623.84 5940
2624.33 5979
2624.81 6203
2625.29 6022
2625.78 6177
2626.26 6095
2626.74 6471
2627.23 6484
2627.71 6552
2628.19 6352
2628.68 6107
2629.16 6404
2629.64 6519
2630.13 6192
2630.61 6409
2631.09 6407
2631.58 6401
2632.06 6236
2632.54 6248
2633.03 6297
2633.51 6023
2634.00 5992
2634.48 6308
2634.96 6459
2635.45 6151
2635.93 6050
2636.42 5779
2636.90 5864
2637.38 6164
2637.87 6279
2638.35 6036
2638.84 6339
2639.32 6211
2639.81 6090
2640.29 6130
2640.78 6143
2641.26 5826
2641.74 6055
2642.23 6043
2642.71 6122
2643.20 5985
2643.68 6170
2644.17 6533
2644.65 6462
2645.14 6071
2645.62 6126
2646.11 6071
2646.59 6335
2647.08 6186
2647.56 5943
2648.05 5835
2648.53 6454
2649.02 6105
2649.50 5787
2649.99 5977
2650.48 6068
2650.96 5942
2651.45 6090
2651.93 5881
2652.42 5912
2652.90 5852
2653.39 5526
2653.87 6070
2654.36 6369
2654.85 6146
2655.33 6101
2655.82 5967
2656.30 5983
2656.79 6108
2657.28 6221
2657.76 5973
2658.25 5870
2658.73 6187
2659.22 5895
2659.71 5890
2660.19 5545
2660.68 5728
2661.17 5653
2661.65 5836
2662.14 6024
2662.62 5841
2663.11 5911
2663.60 5987
2664.08 5934
2664.57 6017
2665.06 6161
2665.55 6340
2666.03 6124
2666.52 5940
2667.01 5839
2667.49 5899
2667.98 5990
2668.47 6049
2668.95 6154
2669.44 5998
2669.93 5950
2670.42 6083
2670.90 6242
2671.39 6171
2671.88 5621
2672.36 5690
2672.85 5808
2673.34 6036
2673.83 5975
2674.31 6574
2674.80 6565
2675.29 6614
2675.78 6974
2676.27 6734
2676.75 7031
2677.24 6963
2677.73 6922
2678.22 7182
2678.71 7665
2679.19 7618
2679.68 7370
2680.17 7236
2680.66 7067
2681.15 7288
2681.63 7341
2682.12 7166
2682.61 7820
2683.10 7502
2683.59 7188
2684.08 7529
2684.56 7472
2685.05 7599
2685.54 7558
2686.03 7666
2686.52 7659
2687.01 7363
2687.50 7515
2687.99 7251
2688.47 6914
2688.96 6684
2689.45 6671
2689.94 6516
2690.43 6558
2690.92 6433
2691.41 6515
2691.90 6121
2692.39 6222
2692.88 6204
2693.37 6164
2693.85 6274
2694.34 6476
2694.83 6166
2695.32 6087
2695.81 6229
2696.30 6148
2696.79 6182
2697.28 6353
2697.77 6454
2698.26 6363
2698.75 6128
2699.24 6331
2699.73 6480
2700.22 6536
2700.71 6558
2701.20 6552
2701.69 6615
2702.18 6604
2702.67 6432
2703.16 6119
2703.65 6486
2704.14 6747
2704.63 6898
2705.12 6648
2705.61 6877
2706.10 6832
2706.59 6623
2707.08 6929
2707.58 6933
2708.07 6402
2708.56 6535
2709.05 6437
2709.54 6213
2710.03 6162
2710.52 6165
2711.01 6046
2711.50 5981
2711.99 5997
2712.48 6146
2712.98 5987
2713.47 5994
2713.96 5728
2714.45 6042
2714.94 6213
2715.43 6126
2715.92 6032
2716.41 5976
2716.91 6168
2717.40 5967
2717.89 5840
2718.38 6224
2718.87 6062
2719.36 6020
2719.86 6213
2720.35 6209
2720.84 6295
2721.33 6443
2721.82 6458
2722.31 6358
2722.81 6358
2723.30 6511
2723.79 6744
2724.28 7047
2724.77 6857
2725.27 6664
2725.76 6743
2726.25 6634
2726.74 6626
2727.24 6873
2727.73 6452
2728.22 6221
2728.71 6453
2729.21 6325
2729.70 6223
2730.19 6345
2730.68 6070
2731.18 6151
2731.67 6071
2732.16 6127
2732.66 6108
2733.15 6176
2733.64 6365
2734.13 6241
2734.63 6572
2735.12 6637
2735.61 6557
2736.11 6081
2736.60 6274
2737.09 6331
2737.59 6401
2738.08 6434
2738.57 6474
2739.07 6538
2739.56 6297
2740.05 6272
2740.55 6326
2741.04 6565
2741.54 6322
2742.03 6597
2742.52 6292
2743.02 6200
2743.51 6097
2744.00 6061
2744.50 6188
2744.99 6062
2745.49 6110
2745.98 5839
2746.47 5974
2746.97 5836
2747.46 5808
2747.96 5587
2748.45 5846
2748.95 5973
2749.44 5814
2749.93 5951
2750.43 5973
2750.92 5975
2751.42 6527
2751.91 6479
2752.41 6311
2752.90 6410
2753.40 6326
2753.89 6146
2754.39 5892
2754.88 6144
2755.38 6121
2755.87 6219
2756.37 6474
2756.86 6449
2757.36 6691
2757.85 6612
2758.35 6528
2758.84 6499
2759.34 6378
2759.83 6379
2760.33 6088
2760.82 6576
2761.32 6083
2761.81 6011
2762.31 5976
2762.81 6299
2763.30 6188
2763.80 6092
2764.29 6118
2764.79 6195
2765.28 6339
2765.78 6145
2766.28 6035
2766.77 5789
2767.27 6140
2767.76 6047
2768.26 6154
2768.76 6176
2769.25 6196
2769.75 6137
2770.25 5986
2770.74 5952
2771.24 5887
2771.73 5866
2772.23 6266
2772.73 6497
2773.22 6250
2773.72 6179
2774.22 6490
2774.71 6478
2775.21 6297
2775.71 6806
2776.20 6832
2776.70 6668
2777.20 7038
2777.69 7097
2778.19 7206
2778.69 7248
2779.19 7423
2779.68 7083
2780.18 7259
2780.68 7194
2781.17 7417
2781.67 7100
2782.17 6965
2782.67 6888
2783.16 6615
2783.66 6839
2784.16 6931
2784.66 6934
2785.15 6835
2785.65 6739
2786.15 6732
2786.65 6756
2787.15 6654
2787.64 6496
2788.14 6361
2788.64 6379
2789.14 6579
2789.63 6460
2790.13 6597
2790.63 6373
2791.13 6111
2791.63 6189
2792.13 6486
2792.62 6554
2793.12 6462
2793.62 6516
2794.12 6230
2794.62 6221
2795.12 6109
2795.61 6594
2796.11 6667
2796.61 7073
2797.11 7304
2797.61 7579
2798.11 7402
2798.61 7560
2799.11 7476
2799.60 7616
2800.10 8214
2800.60 7981
2801.10 7943
2801.60 7821
2802.10 7960
2802.60 7494
2803.10 6961
2803.60 7259
2804.10 7623
2804.60 7208
2805.10 6948
2805.59 6901
2806.09 7069
2806.59 7036
2807.09 7441
2807.59 7623
2808.09 8106
2808.59 8073
2809.09 8279
2809.59 8287
2810.09 8255
2810.59 8546
2811.09 9165
2811.59 8851
2812.09 8860
2812.59 8921
2813.09 8682
2813.59 8342
2814.09 8019
2814.59 7844
2815.09 7700
2815.59 7285
2816.09 7330
2816.59 7294
2817.09 7032
2817.59 6739
2818.09 6455
2818.60 6592
2819.10 6725
2819.60 6358
2820.10 6253
2820.60 6396
2821.10 6356
2821.60 6478
2822.10 6574
2822.60 6309
2823.10 6294
2823.60 6625
2824.10 6591
2824.61 6485
2825.11 6383
2825.61 6636
2826.11 6837
2826.61 7036
2827.11 6851
2827.61 6918
2828.12 7058
2828.62 6901
2829.12 7297
2829.62 7215
2830.12 7118
2830.62 7511
2831.12 7493
2831.63 7332
2832.13 7154
2832.63 7266
2833.13 7551
2833.63 7787
2834.14 7602
2834.64 7977
2835.14 8015
2835.64 8053
2836.14 7895
2836.65 7816
2837.15 7857
2837.65 7665
2838.15 7697
2838.66 7502
2839.16 6926
2839.66 7028
2840.16 7096
2840.67 7159
2841.17 6944
2841.67 6277
2842.17 6522
2842.68 6419
2843.18 6175
2843.68 6235
2844.18 5984
2844.69 6350
2845.19 6349
2845.69 6613
2846.20 6576
2846.70 6726
2847.20 7016
2847.71 6732
2848.21 6946
2848.71 6951
2849.22 6843
2849.72 6807
2850.22 6848
2850.73 7130
2851.23 6924
2851.73 6812
2852.24 6819
2852.74 6664
2853.24 6601
2853.75 6676
2854.25 6539
2854.75 6614
2855.26 6636
2855.76 6342
2856.27 6618
2856.77 6873
2857.27 6881
2857.78 6624
2858.28 6243
2858.79 6416
2859.29 6445
2859.80 6582
2860.30 6384
2860.80 6535
2861.31 6357
2861.81 6150
2862.32 6276
2862.82 6164
2863.33 6322
2863.83 6380
2864.34 6462
2864.84 6679
2865.34 6625
2865.85 6340
2866.35 6152
2866.86 6499
2867.36 6392
2867.87 6257
2868.37 6339
2868.88 6280
2869.38 5916
2869.89 6209
2870.39 6190
2870.90 6473
2871.41 6365
2871.91 6346
2872.42 6006
2872.92 6291
2873.43 6316
2873.93 6492
2874.44 6320
2874.94 6166
2875.45 6547
2875.95 6386
2876.46 6431
2876.97 6554
2877.47 6573
2877.98 6520
2878.48 6529
2878.99 6317
2879.50 6456
2880.00 6426
2880.51 6442
2881.01 6514
2881.52 6533
2882.03 6128
2882.53 5917
2883.04 5956
2883.54 6233
2884.05 6313
2884.56 6347
2885.06 6486
2885.57 6612
2886.08 6519
2886.58 6587
2887.09 7186
2887.60 7036
2888.10 7366
2888.61 7575
2889.12 7667
2889.62 7749
2890.13 7658
2890.64 7765
2891.15 7527
2891.65 7294
2892.16 7123
2892.67 7375
2893.17 7211
2893.68 6964
2894.19 6525
2894.70 6274
2895.20 6449
2895.71 6471
2896.22 6369
2896.73 6101
2897.23 6596
2897.74 6779
2898.25 6759
2898.76 6564
2899.26 6711
2899.77 6395
2900.28 6591
2900.79 6719
2901.29 6706
2901.80 6906
2902.31 6979
2902.82 7025
2903.33 7053
2903.83 7204
2904.34 7383
2904.85 7357
2905.36 7241
2905.87 7436
2906.38 7509
2906.88 7638
2907.39 7746
2907.90 7737
2908.41 7678
2908.92 7558
2909.43 7370
2909.94 7457
2910.44 7313
2910.95 7511
2911.46 7586
2911.97 7125
2912.48 7097
2912.99 7195
2913.50 6976
2914.01 6891
2914.52 6808
2915.02 6848
2915.53 6831
2916.04 6852
2916.55 6510
2917.06 6883
2917.57 7047
2918.08 6869
2918.59 7108
2919.10 6675
2919.61 6736
2920.12 6622
2920.63 6687
2921.14 6564
2921.65 6635
2922.16 6447
2922.67 6655
2923.18 6978
2923.69 6693
2924.20 6890
2924.71 6849
2925.22 7388
2925.73 7579
2926.24 7484
2926.75 7878
2927.26 8396
2927.77 8369
2928.28 8390
2928.79 8552
2929.30 8607
2929.81 8194
2930.32 7996
2930.83 7738
2931.34 7487
2931.85 7124
2932.36 6948
2932.87 6895
2933.38 6527
2933.89 6443
2934.40 6459
2934.91 6251
2935.42 6287
2935.94 6355
2936.45 6392
2936.96 6370
2937.47 6701
2937.98 6693
2938.49 6976
2939.00 7376
2939.51 6868
2940.02 7094
2940.54 6802
2941.05 6711
2941.56 6927
2942.07 6895
2942.58 6700
2943.09 6570
2943.61 6758
2944.12 6923
2944.63 7054
2945.14 7162
2945.65 7084
2946.16 7072
2946.68 7122
2947.19 7044
2947.70 7163
2948.21 7497
2948.72 7557
2949.24 7702
2949.75 7767
2950.26 7775
2950.77 7647
2951.28 7155
2951.80 7225
2952.31 6963
2952.82 7000
2953.33 7012
2953.85 7032
2954.36 6868
2954.87 6894
2955.38 6663
2955.90 6510
2956.41 6694
2956.92 6635
2957.43 6285
2957.95 6258
2958.46 6192
2958.97 6298
2959.49 6381
2960.00 6429
2960.51 6533
2961.03 6688
2961.54 6322
2962.05 6546
2962.57 6700
2963.08 6838
2963.59 7368
2964.11 6875
2964.62 6994
2965.13 7054
2965.65 6951
2966.16 7203
2966.67 7173
2967.19 7054
2967.70 7005
2968.21 6780
2968.73 6791
2969.24 6753
2969.76 6413
2970.27 6529
2970.78 6348
2971.30 6312
2971.81 6307
2972.33 6478
2972.84 6184
2973.35 6351
2973.87 6278
2974.38 6163
2974.90 6290
2975.41 6283
2975.92 6271
2976.44 6334
2976.95 6343
2977.47 6344
2977.98 6552
2978.50 6217
2979.01 6163
2979.53 6193
2980.04 6343
2980.56 6544
2981.07 6450
2981.59 6629
2982.10 6909
2982.62 6598
2983.13 6863
2983.65 6552
2984.16 6515
2984.68 6838
2985.19 6448
2985.71 6796
2986.22 6741
2986.74 7025
2987.25 6998
2987.77 6712
2988.28 6801
2988.80 7149
2989.31 7011
2989.83 6775
2990.35 6675
2990.86 6595
2991.38 6862
2991.89 7160
2992.41 7081
2992.92 6914
2993.44 6933
2993.96 7118
2994.47 7489
2994.99 7527
2995.50 7341
2996.02 7407
2996.54 7427
2997.05 7407
2997.57 7443
2998.09 7928
2998.60 7797
2999.12 8250
2999.64 8327
3000.15 8560
3000.67 8357
3001.18 8425
3001.70 8736
3002.22 8437
3002.73 8236
3003.25 8312
3003.77 8080
3004.29 7805
3004.80 7622
3005.32 7383
3005.84 7397
3006.35 7232
3006.87 7219
3007.39 7037
3007.90 6839
3008.42 7224
3008.94 7289
3009.46 7281
3009.97 7149
3010.49 6794
3011.01 6630
3011.53 6642
3012.04 6664
3012.56 6339
3013.08 6546
3013.60 6589
3014.11 6413
3014.63 6594
3015.15 6711
3015.67 6871
3016.18 6980
3016.70 6853
3017.22 6858
3017.74 6987
3018.26 7182
3018.77 7040
3019.29 6885
3019.81 7193
3020.33 7266
3020.85 7081
3021.37 7088
3021.88 7223
3022.40 7242
3022.92 7319
3023.44 7401
3023.96 7421
3024.48 7167
3025.00 7238
3025.51 7685
3026.03 7868
3026.55 7943
3027.07 7793
3027.59 7831
3028.11 7671
3028.63 7621
3029.15 7805
3029.67 7738
3030.18 7354
3030.70 7242
3031.22 7247
3031.74 7141
3032.26 7132
3032.78 7123
3033.30 7221
3033.82 7359
3034.34 7479
3034.86 7542
3035.38 7473
3035.90 7507
3036.42 7828
3036.94 8263
3037.46 8047
3037.98 8286
3038.50 8625
3039.02 8938
3039.54 8853
3040.06 8541
3040.58 8472
3041.10 8564
3041.62 8060
3042.14 7983
3042.66 7626
3043.18 7777
3043.70 7378
3044.22 7217
3044.74 7102
3045.26 7236
3045.78 7161
3046.30 7146
3046.82 6963
3047.34 6810
3047.86 6933
3048.38 6942
3048.90 6849
3049.42 6866
3049.94 6893
3050.46 6885
3050.98 7215
3051.50 7221
3052.03 6884
3052.55 7112
3053.07 7049
3053.59 7183
3054.11 7177
3054.63 7419
3055.15 7664
3055.67 7131
3056.19 7276
3056.72 7337
3057.24 6885
3057.76 7039
3058.28 6697
3058.80 7074
3059.32 7109
3059.84 6878
3060.37 7038
3060.89 6711
3061.41 6673
3061.93 6787
3062.45 6708
3062.98 6602
3063.50 6920
3064.02 7062
3064.54 6934
3065.06 6964
3065.59 6842
3066.11 6907
3066.63 6786
3067.15 6709
3067.67 6523
3068.20 6883
3068.72 6646
3069.24 6553
3069.76 6684
3070.29 7100
3070.81 7043
3071.33 6997
3071.85 6962
3072.38 7032
3072.90 7186
3073.42 6976
3073.95 7126
3074.47 7326
3074.99 6848
3075.51 6913
3076.04 7155
3076.56 7112
3077.08 7501
3077.61 7611
3078.13 7495
3078.65 7753
3079.18 7572
3079.70 7456
3080.22 7325
3080.75 7488
3081.27 7617
3081.79 7460
3082.32 7431
3082.84 7324
3083.36 7537
3083.89 7484
3084.41 7584
3084.93 7360
3085.46 7215
3085.98 7421
3086.51 7097
3087.03 6959
3087.55 7211
3088.08 7003
3088.60 7314
3089.13 7363
3089.65 7265
3090.17 7018
3090.70 7279
3091.22 7326
3091.75 7151
3092.27 7085
3092.80 7368
3093.32 7354
3093.85 7246
3094.37 7089
3094.89 7137
3095.42 7137
3095.94 7238
3096.47 7448
3096.99 7270
3097.52 7319
3098.04 7377
3098.57 7445
3099.09 7570
3099.62 7388
3100.14 7370
3100.67 7709
3101.19 8184
3101.72 8262
3102.24 8578
3102.77 8586
3103.29 9065
3103.82 9450
3104.34 9309
3104.87 9974
3105.40 10508
3105.92 10506
3106.45 10818
3106.97 10397
3107.50 10796
3108.02 10090
3108.55 9846
3109.08 9498
3109.60 8596
3110.13 8053
3110.65 7994
3111.18 7957
3111.70 7996
3112.23 7765
3112.76 7783
3113.28 7811
3113.81 7899
3114.34 7702
3114.86 7661
3115.39 7628
3115.91 7485
3116.44 7744
3116.97 7603
3117.49 7099
3118.02 7307
3118.55 7150
3119.07 6824
3119.60 6550
3120.13 6517
3120.65 6608
3121.18 6781
3121.71 6793
3122.23 6386
3122.76 6799
3123.29 6622
3123.82 6663
3124.34 6724
3124.87 6893
3125.40 7200
3125.92 7181
3126.45 6821
3126.98 6861
3127.51 6872
3128.03 6908
3128.56 6751
3129.09 6634
3129.62 6873
3130.14 7043
3130.67 7084
3131.20 6992
3131.73 6908
3132.25 6670
3132.78 6500
3133.31 6457
3133.84 6501
3134.37 6341
3134.89 6416
3135.42 6302
3135.95 6350
3136.48 6159
3137.01 6363
3137.53 6229
3138.06 6256
3138.59 6484
3139.12 6608
3139.65 6103
3140.18 6250
3140.70 6308
3141.23 6032
3141.76 6372
3142.29 6466
3142.82 6667
3143.35 6676
3143.88 6330
3144.40 6311
3144.93 6421
3145.46 6359
3145.99 6534
3146.52 6534
3147.05 6773
3147.58 6965
3148.11 6798
3148.64 6798
3149.17 6853
3149.70 7072
3150.22 7226
3150.75 7255
3151.28 7021
3151.81 7188
3152.34 7022
3152.87 7183
3153.40 7353
3153.93 6779
3154.46 6560
3154.99 6737
3155.52 7049
3156.05 6795
3156.58 6595
3157.11 6591
3157.64 6763
3158.17 6811
3158.70 6684
3159.23 6914
3159.76 6595
3160.29 6548
3160.82 6868
3161.35 6710
3161.88 6516
3162.41 6836
3162.94 6619
3163.47 6459
3164.00 6500
3164.53 6711
3165.06 6693
3165.59 6704
3166.12 6472
3166.65 6260
3167.18 6626
3167.72 6787
3168.25 6642
3168.78 6748
3169.31 6713
3169.84 6801
3170.37 6547
3170.90 6770
3171.43 6966
3171.96 6696
3172.49 6489
3173.03 6664
3173.56 6599
3174.09 6363
3174.62 6265
3175.15 6535
3175.68 6574
3176.21 6318
3176.74 6594
3177.28 6441
3177.81 6310
3178.34 6442
3178.87 6738
3179.40 6704
3179.93 6674
3180.47 6445
3181.00 6520
3181.53 6590
3182.06 6338
3182.59 6334
3183.13 6765
3183.66 6883
3184.19 6603
3184.72 6670
3185.25 6395
3185.79 6497
3186.32 6800
3186.85 6827
3187.38 6670
3187.92 6504
3188.45 6554
3188.98 6501
3189.51 6596
3190.05 6683
3190.58 6600
3191.11 6404
3191.64 6468
3192.18 6395
3192.71 6354
3193.24 6259
3193.78 6520
3194.31 6239
3194.84 5936
3195.38 6486
3195.91 6474
3196.44 6370
3196.97 6385
3197.51 6825
3198.04 6528
3198.57 7002
3199.11 6915
3199.64 6634
3200.17 6562
3200.71 6720
3201.24 6749
3201.78 6893
3202.31 7024
3202.84 7048
3203.38 6998
3203.91 7332
3204.44 7392
3204.98 7390
3205.51 7109
3206.05 7225
3206.58 7159
3207.11 7311
3207.65 7218
3208.18 7293
3208.72 7337
3209.25 7380
3209.78 7097
3210.32 7235
3210.85 7171
3211.39 7283
3211.92 7423
3212.46 7526
3212.99 7688
3213.53 7711
3214.06 7672
3214.59 7674
3215.13 8060
3215.66 8040
3216.20 7660
3216.73 7354
3217.27 7496
3217.80 7164
3218.34 7253
3218.87 7216
3219.41 6644
3219.94 6637
3220.48 6967
3221.01 6994
3221.55 7433
3222.08 7320
3222.62 7176
3223.16 7045
3223.69 7155
3224.23 7342
3224.76 7132
3225.30 7261
3225.83 7679
3226.37 7718
3226.90 7873
3227.44 7743
3227.98 8165
3228.51 7724
3229.05 7781
3229.58 7663
3230.12 7949
3230.66 7653
3231.19 7355
3231.73 7244
3232.26 7189
3232.80 7074
3233.34 7019
3233.87 7050
3234.41 6837
3234.95 6874
3235.48 7099
3236.02 7048
3236.55 7001
3237.09 6824
3237.63 6692
3238.16 7107
3238.70 7315
3239.24 7496
3239.77 7871
3240.31 7563
3240.85 7545
3241.38 7753
3241.92 7748
3242.46 7756
3243.00 7635
3243.53 7722
3244.07 7967
3244.61 7609
3245.14 7256
3245.68 6977
3246.22 7085
3246.76 6891
3247.29 7015
3247.83 6960
3248.37 7075
3248.91 6743
3249.44 6893
3249.98 6887
3250.52 7094
3251.06 7142
3251.59 7190
3252.13 7357
3252.67 7190
3253.21 7186
3253.75 7527
3254.28 7295
3254.82 7276
3255.36 7449
3255.90 7472
3256.44 7610
3256.97 7635
3257.51 7378
3258.05 7534
3258.59 7469
3259.13 7453
3259.67 7266
3260.20 7130
3260.74 7442
3261.28 7624
3261.82 7618
3262.36 7686
3262.90 7779
3263.44 7746
3263.97 8091
3264.51 8547
3265.05 8423
3265.59 8171
3266.13 8541
3266.67 8625
3267.21 8310
3267.75 8757
3268.29 9519
3268.83 9429
3269.36 9490
3269.90 9448
3270.44 9631
3270.98 9472
3271.52 9179
3272.06 9027
3272.60 9099
3273.14 8508
3273.68 8147
3274.22 8264
3274.76 7791
3275.30 7498
3275.84 7366
3276.38 7489
3276.92 7597
3277.46 7544
3278.00 7703
3278.54 8033
3279.08 7830
3279.62 7917
3280.16 8108
3280.70 8171
3281.24 8351
3281.78 8258
3282.32 8602
3282.86 8372
3283.40 8198
3283.94 8300
3284.48 7827
3285.02 7611
3285.56 7735
3286.10 8000
3286.64 7860
3287.18 7716
3287.72 8031
3288.26 8138
3288.81 8127
3289.35 8314
3289.89 8241
3290.43 8348
3290.97 8111
3291.51 8456
3292.05 8286
3292.59 8808
3293.13 8642
3293.67 8719
3294.22 9097
3294.76 8905
3295.30 9110
3295.84 9184
3296.38 9660
3296.92 10215
3297.46 9997
3298.01 9938
3298.55 10104
3299.09 10124
3299.63 10099
3300.17 10043
3300.71 9767
3301.26 9617
3301.80 9524
3302.34 9218
3302.88 8859
3303.42 8782
3303.97 8764
3304.51 8563
3305.05 8535
3305.59 8705
3306.13 8657
3306.68 8709
3307.22 9139
3307.76 9222
3308.30 9025
3308.85 9153
3309.39 9211
3309.93 9394
3310.47 9344
3311.02 9414
3311.56 9496
3312.10 9456
3312.64 9768
3313.19 10112
3313.73 9632
3314.27 9738
3314.82 9524
3315.36 9464
3315.90 9902
3316.45 9718
3316.99 9718
3317.53 9487
3318.07 9327
3318.62 9286
3319.16 9573
3319.70 9649
3320.25 9347
3320.79 9613
3321.34 9755
3321.88 10167
3322.42 10185
3322.97 10126
3323.51 10200
3324.05 10333
3324.60 10791
3325.14 10758
3325.68 10451
3326.23 10279
3326.77 9908
3327.32 10158
3327.86 9875
3328.40 9817
3328.95 9993
3329.49 9869
3330.04 9745
3330.58 9555
3331.13 10090
3331.67 10019
3332.21 9763
3332.76 10412
3333.30 11135
3333.85 11731
3334.39 12942
3334.94 14643
3335.48 16241
3336.03 18689
3336.57 20785
3337.12 22741
3337.66 24435
3338.21 26726
3338.75 28182
3339.30 29017
3339.84 29396
3340.39 28698
3340.93 27732
3341.48 25655
3342.02 23182
3342.57 21641
3343.11 18701
3343.66 16307
3344.20 14144
3344.75 12776
3345.29 11887
3345.84 11117
3346.38 10235
3346.93 9872
3347.47 9488
3348.02 9487
3348.57 9236
3349.11 9531
3349.66 9722
3350.20 9600
3350.75 9972
3351.30 10038
3351.84 10080
3352.39 10518
3352.93 11010
3353.48 11078
3354.03 11341
3354.57 11468
3355.12 11218
3355.66 11143
3356.21 11361
3356.76 10897
3357.30 10041
3357.85 9930
3358.40 10002
3358.94 9925
3359.49 9582
3360.04 9213
3360.58 8832
3361.13 8603
3361.68 8837
3362.22 8744
3362.77 8373
3363.32 8482
3363.86 8115
3364.41 8132
3364.96 8141
3365.50 8434
3366.05 8922
3366.60 8850
3367.15 8580
3367.69 8511
3368.24 8495
3368.79 8391
3369.34 8622
3369.88 8449
3370.43 8455
3370.98 8769
3371.53 8735
3372.07 8548
3372.62 8662
3373.17 9083
3373.72 9197
3374.26 9422
3374.81 9480
3375.36 9529
3375.91 9452
3376.46 9830
3377.00 9716
3377.55 9648
3378.10 9893
3378.65 9760
3379.20 9494
3379.74 9241
3380.29 8616
3380.84 8598
3381.39 8399
3381.94 8358
3382.49 8278
3383.04 7938
3383.58 7644
3384.13 7642
3384.68 7887
3385.23 7806
3385.78 7893
3386.33 7826
3386.88 8068
3387.43 8269
3387.97 8089
3388.52 7899
3389.07 7846
3389.62 7762
3390.17 7469
3390.72 7739
3391.27 7448
3391.82 7024
3392.37 7343
3392.92 7321
3393.47 7340
3394.01 6970
3394.56 7028
3395.11 7224
3395.66 7345
3396.21 7147
3396.76 7040
3397.31 7147
3397.86 7009
3398.41 6688
3398.96 6612
3399.51 6891
3400.06 6731
3400.61 6291
3401.16 6250
3401.71 6320
3402.26 6446
3402.81 6673
3403.36 6574
3403.91 6312
3404.46 6442
3405.01 6530
3405.56 6325
3406.11 6172
3406.66 6551
3407.21 6480
3407.76 6365
3408.32 6403
3408.87 6451
3409.42 6602
3409.97 6470
3410.52 6598
3411.07 6460
3411.62 6598
3412.17 6588
3412.72 6605
3413.27 6479
3413.82 6720
3414.37 6720
3414.93 6676
3415.48 6776
3416.03 6658
3416.58 6629
3417.13 6761
3417.68 6994
3418.23 6842
3418.78 6792
3419.34 6583
3419.89 6449
3420.44 6395
3420.99 6392
3421.54 6160
3422.09 6165
3422.65 6047
3423.20 6136
3423.75 6326
3424.30 6428
3424.85 6200
3425.40 6339
3425.96 6369
3426.51 6366
3427.06 6279
3427.61 6429
3428.17 6306
3428.72 6444
3429.27 6466
3429.82 6503
3430.37 6389
3430.93 6297
3431.48 6239
3432.03 6124
3432.58 6132
3433.14 6158
3433.69 6265
3434.24 6083
3434.79 5929
3435.35 6088
3435.90 6093
3436.45 6287
3437.01 6199
3437.56 6014
3438.11 6149
3438.66 6117
3439.22 6049
3439.77 6388
3440.32 6330
3440.88 6341
3441.43 6578
3441.98 6569
3442.54 6450
3443.09 6534
3443.64 6752
3444.20 6472
3444.75 6427
3445.30 6266
3445.86 6335
3446.41 6432
3446.97 6210
3447.52 6444
3448.07 6328
3448.63 6255
3449.18 5934
3449.73 6264
3450.29 5839
3450.84 5675
3451.40 6056
3451.95 5755
3452.50 5895
3453.06 5851
3453.61 5989
3454.17 5939
3454.72 5809
3455.28 5743
3455.83 5583
3456.38 5807
3456.94 6191
3457.49 6029
3458.05 5997
3458.60 5729
3459.16 5963
3459.71 6214
3460.27 6114
3460.82 5841
3461.38 6097
3461.93 6258
3462.49 6039
3463.04 5862
3463.60 5823
3464.15 6287
3464.71 5884
3465.26 6250
3465.82 6563
3466.37 6261
3466.93 6380
3467.48 6370
3468.04 6406
3468.59 6543
3469.15 6709
3469.70 6569
3470.26 6481
3470.82 6424
3471.37 6661
3471.93 6819
3472.48 6651
3473.04 6410
3473.59 6573
3474.15 6299
3474.71 6271
3475.26 6590
3475.82 6741
3476.37 6700
3476.93 6621
3477.49 6758
3478.04 6247
3478.60 6198
3479.16 6610
3479.71 6799
3480.27 6486
3480.82 6609
3481.38 6637
3481.94 6963
3482.49 6828
3483.05 7015
3483.61 6828
3484.16 7090
3484.72 6683
3485.28 6986
3485.83 7000
3486.39 7024
3486.95 7161
3487.50 6898
3488.06 6803
3488.62 7081
3489.18 6721
3489.73 6928
3490.29 7154
3490.85 7961
3491.40 7920
3491.96 8153
3492.52 8420
3493.08 8405
3493.63 8592
3494.19 8965
3494.75 8986
3495.31 9242
3495.86 9394
3496.42 9926
3496.98 9636
3497.54 9137
3498.09 9111
3498.65 9119
3499.21 9498
3499.77 9549
3500.33 9605
3500.88 9869
3501.44 10122
3502.00 10551
3502.56 10691
3503.12 10809
3503.67 10992
3504.23 11084
3504.79 11594
3505.35 11528
3505.91 11213
3506.47 11745
3507.03 12241
3507.58 12084
3508.14 12048
3508.70 12286
3509.26 11950
3509.82 12243
3510.38 12159
3510.94 11301
3511.49 10368
3512.05 10141
3512.61 9184
3513.17 8998
3513.73 8170
3514.29 7836
3514.85 7922
3515.41 7590
3515.97 7221
3516.53 7457
3517.09 7271
3517.64 6998
3518.20 6939
3518.76 6793
3519.32 6670
3519.88 7026
3520.44 6798
3521.00 6822
3521.56 6626
3522.12 6812
3522.68 6990
3523.24 6747
3523.80 6752
3524.36 6850
3524.92 6955
3525.48 7015
3526.04 7092
3526.60 6926
3527.16 6375
3527.72 6261
3528.28 6582
3528.84 6456
3529.40 6773
3529.96 6339
3530.52 6498
3531.08 6301
3531.64 6284
3532.20 6328
3532.76 6538
3533.32 6583
3533.89 6430
3534.45 6421
3535.01 6540
3535.57 6383
3536.13 6337
3536.69 6562
3537.25 6642
3537.81 6921
3538.37 6734
3538.93 6819
3539.49 6781
3540.06 6920
3540.62 6600
3541.18 6803
3541.74 6704
3542.30 6738
3542.86 6958
3543.42 6713
3543.98 6900
3544.55 6651
3545.11 6864
3545.67 6739
3546.23 6690
3546.79 6703
3547.35 6805
3547.92 6993
3548.48 6676
3549.04 6575
3549.60 6511
3550.16 6621
3550.72 6193
3551.29 6141
3551.85 6143
3552.41 6086
3552.97 6120
3553.54 5998
3554.10 6233
3554.66 6058
3555.22 5829
3555.78 5709
3556.35 5910
3556.91 6048
3557.47 5945
3558.03 6052
3558.60 5892
3559.16 5954
3559.72 5918
3560.29 5782
3560.85 5887
3561.41 6019
3561.97 6019
3562.54 6153
3563.10 5919
3563.66 6029
3564.23 5953
3564.79 5788
3565.35 5709
3565.91 6205
3566.48 6256
3567.04 6180
3567.60 5945
3568.17 5727
3568.73 5792
3569.29 5666
3569.86 5703
3570.42 5715
3570.99 5828
3571.55 5880
3572.11 5806
3572.68 5932
3573.24 6083
3573.80 5878
3574.37 6111
3574.93 6096
3575.50 6042
3576.06 6048
3576.62 5979
3577.19 6250
3577.75 6294
3578.32 5998
3578.88 6054
3579.44 6390
3580.01 6419
3580.57 6111
3581.14 6223
3581.70 6244
3582.27 6106
3582.83 6095
3583.40 6235
3583.96 6069
3584.52 6235
3585.09 6280
3585.65 5884
3586.22 5649
3586.78 5685
3587.35 5864
3587.91 5877
3588.48 5938
3589.04 5826
3589.61 5655
3590.17 5629
3590.74 5752
3591.30 5760
3591.87 5997
3592.43 6061
3593.00 6000
3593.56 6004
3594.13 5849
3594.70 5981
3595.26 5939
3595.83 6151
3596.39 6191
3596.96 5905
3597.52 5812
3598.09 5934
3598.65 6129
3599.22 5956
3599.79 6193
3600.35 6144
3600.92 6320
3601.48 5891
3602.05 5861
3602.62 5918
3603.18 5782
3603.75 5945
3604.32 5962
3604.88 6057
3605.45 6006
3606.01 5943
3606.58 5704
3607.15 5781
3607.71 5793
3608.28 5565
3608.85 5758
3609.41 5896
3609.98 5821
3610.55 5588
3611.11 5505
3611.68 5665
3612.25 5583
3612.81 5715
3613.38 5463
3613.95 5656
3614.51 5915
3615.08 5797
3615.65 6022
3616.22 6184
3616.78 6152
3617.35 6494
3617.92 6862
3618.48 7170
3619.05 7359
3619.62 8168
3620.19 8198
3620.75 8368
3621.32 8959
3621.89 8858
3622.46 9093
3623.02 8810
3623.59 8602
3624.16 8066
3624.73 7707
3625.30 7396
3625.86 7155
3626.43 6818
3627.00 6586
3627.57 6276
3628.14 6198
3628.70 5967
3629.27 5705
3629.84 5697
3630.41 5604
3630.98 5756
3631.55 5786
3632.11 5446
3632.68 5628
3633.25 5717
3633.82 5838
3634.39 5767
3634.96 5499
3635.52 5533
3636.09 5510
3636.66 5791
3637.23 5874
3637.80 5519
3638.37 5330
3638.94 5209
3639.51 5498
3640.08 5750
3640.64 5620
3641.21 5307
3641.78 5369
3642.35 5573
3642.92 5901
3643.49 5852
3644.06 5606
3644.63 5618
3645.20 5827
3645.77 6379
3646.34 6224
3646.91 6199
3647.48 6228
3648.05 6059
3648.62 6190
3649.19 6197
3649.76 6102
3650.33 5902
3650.90 6220
3651.47 6037
3652.03 6106
3652.60 6419
3653.17 6140
3653.75 6160
3654.32 6076
3654.89 6220
3655.46 6396
3656.03 6204
3656.60 6010
3657.17 5842
3657.74 6084
3658.31 6247
3658.88 6288
3659.45 6539
3660.02 6634
3660.59 6432
3661.16 6247
3661.73 6146
3662.30 6090
3662.87 6113
3663.44 6034
3664.01 6210
3664.59 6051
3665.16 5720
3665.73 5954
3666.30 6002
3666.87 5768
3667.44 5807
3668.01 5794
3668.58 5847
3669.15 5686
3669.73 5919
3670.30 6017
3670.87 5853
3671.44 5608
3672.01 5423
3672.58 5438
3673.15 5784
3673.73 5768
3674.30 5731
3674.87 5576
3675.44 5617
3676.01 6081
3676.58 6328
3677.16 6108
3677.73 6421
3678.30 6455
3678.87 6253
3679.44 6194
3680.02 6184
3680.59 6531
3681.16 6378
3681.73 6173
3682.31 6029
3682.88 5854
3683.45 5689
3684.02 5825
3684.60 5572
3685.17 5626
3685.74 5768
3686.31 5665
3686.89 5980
3687.46 5946
3688.03 5743
3688.60 5596
3689.18 5929
3689.75 6231
3690.32 5978
3690.90 5950
3691.47 6077
3692.04 6127
3692.61 6450
3693.19 6361
3693.76 6432
3694.33 6355
3694.91 6032
3695.48 6149
3696.05 6145
3696.63 6101
3697.20 5957
3697.77 5732
3698.35 5879
3698.92 5670
3699.50 5290
3700.07 5596
3700.64 5573
3701.22 5624
3701.79 5458
3702.36 5508
3702.94 5415
3703.51 5214
3704.09 5578
3704.66 5840
3705.23 5655
3705.81 5567
3706.38 5694
3706.96 5726
3707.53 5680
3708.11 5748
3708.68 5957
3709.25 5860
3709.83 5648
3710.40 5614
3710.98 5735
3711.55 5731
3712.13 5725
3712.70 5657
3713.28 5732
3713.85 5943
3714.43 5766
3715.00 5624
3715.58 5450
3716.15 5782
3716.73 5778
3717.30 5951
3717.88 5756
3718.45 5977
3719.03 5746
3719.60 5879
3720.18 5869
3720.75 5601
3721.33 5751
3721.90 5613
3722.48 5732
3723.05 5800
3723.63 5885
3724.20 5393
3724.78 5544
3725.36 5564
3725.93 5228
3726.51 5372
3727.08 5498
3727.66 5428
3728.23 5509
3728.81 5541
3729.39 5942
3729.96 5545
3730.54 5756
3731.11 6019
3731.69 5961
3732.27 6332
3732.84 6187
3733.42 6276
3734.00 6340
3734.57 6686
3735.15 7018
3735.72 6882
3736.30 7007
3736.88 6971
3737.45 6811
3738.03 6759
3738.61 6736
3739.18 6530
3739.76 6631
3740.34 6546
3740.92 6351
3741.49 6000
3742.07 6034
3742.65 6148
3743.22 6003
3743.80 5907
3744.38 5922
3744.95 5840
3745.53 6096
3746.11 5955
3746.69 6299
3747.26 6110
3747.84 6089
3748.42 6225
3749.00 6137
3749.57 6220
3750.15 6311
3750.73 6086
3751.31 6210
3751.88 6264
3752.46 6077
3753.04 6245
3753.62 5950
3754.19 6198
3754.77 6278
3755.35 6081
3755.93 5916
3756.51 5989
3757.08 5795
3757.66 5954
3758.24 6038
3758.82 5909
3759.40 5695
3759.98 5773
3760.55 5919
3761.13 5973
3761.71 6076
3762.29 6126
3762.87 6082
3763.45 6209
3764.03 6207
3764.60 6175
3765.18 6319
3765.76 6511
3766.34 6214
3766.92 6410
3767.50 6397
3768.08 6163
3768.66 6167
3769.24 5821
3769.81 5922
3770.39 5727
3770.97 5787
3771.55 5615
3772.13 5738
3772.71 5882
3773.29 5811
3773.87 6062
3774.45 5964
3775.03 5841
3775.61 5932
3776.19 6139
3776.77 5977
3777.35 6206
3777.93 6215
3778.51 6285
3779.09 5989
3779.67 5868
3780.25 6014
3780.83 5866
3781.41 5439
3781.99 5545
3782.57 5406
3783.15 5327
3783.73 5720
3784.31 5586
3784.89 5594
3785.47 5712
3786.05 5485
3786.63 5450
3787.21 5530
3787.79 5433
3788.37 5673
3788.95 5819
3789.53 5731
3790.11 5898
3790.69 5727
3791.27 5780
3791.85 5772
3792.43 5527
3793.01 5451
3793.59 5591
3794.18 5497
3794.76 5408
3795.34 5536
3795.92 5720
3796.50 5645
3797.08 5419
3797.66 5534
3798.24 5550
3798.83 5760
3799.41 5584
3799.99 5412
3800.57 5530
3801.15 5708
3801.73 5416
3802.31 5380
3802.90 5711
3803.48 5506
3804.06 5532
3804.64 5507
3805.22 5711
3805.80 5492
3806.39 5447
3806.97 5643
3807.55 5870
3808.13 5623
3808.71 5926
3809.30 5894
3809.88 5797
3810.46 5783
3811.04 5581
3811.63 6105
3812.21 5953
3812.79 5682
3813.37 5821
3813.95 5763
3814.54 5821
3815.12 5709
3815.70 5939
3816.29 6048
3816.87 5977
3817.45 5986
3818.03 5662
3818.62 5582
3819.20 5716
3819.78 5487
3820.36 5896
3820.95 5917
3821.53 5749
3822.11 5348
3822.70 5556
3823.28 5498
3823.86 5503
3824.45 5620
3825.03 5370
3825.61 5287
3826.20 5441
3826.78 5387
3827.36 5338
3827.95 5339
3828.53 5294
3829.11 5488
3829.70 5459
3830.28 5506
3830.87 5402
3831.45 5623
3832.03 5616
3832.62 5230
3833.20 5286
3833.79 5569
3834.37 5721
3834.95 5808
3835.54 5572
3836.12 5592
3836.71 5758
3837.29 5528
3837.87 5411
3838.46 5572
3839.04 5409
3839.63 5298
3840.21 5431
3840.80 5369
3841.38 5654
3841.97 5307
3842.55 5393
3843.13 5393
3843.72 5491
3844.30 5345
3844.89 5399
3845.47 5793
3846.06 5549
3846.64 5332
3847.23 5597
3847.81 5557
3848.40 5647
3848.98 5561
3849.57 5556
3850.15 5860
3850.74 5804
3851.33 5714
3851.91 5814
3852.50 5896
3853.08 5736
3853.67 5800
3854.25 5549
3854.84 5922
3855.42 6131
3856.01 5843
3856.60 5667
3857.18 5592
3857.77 5974
3858.35 5861
3858.94 5996
3859.52 6088
3860.11 6217
3860.70 6406
3861.28 6607
3861.87 6597
3862.45 6877
3863.04 7453
3863.63 7865
3864.21 8201
3864.80 8216
3865.39 8570
3865.97 8436
3866.56 8566
3867.15 8229
3867.73 7803
3868.32 7586
3868.91 7380
3869.49 7061
3870.08 6745
3870.67 6191
3871.25 6245
3871.84 6110
3872.43 6173
3873.01 6189
3873.60 5781
3874.19 5690
3874.77 5781
3875.36 5426
3875.95 5577
3876.54 5896
3877.12 5683
3877.71 5762
3878.30 6081
3878.89 5703
3879.47 5504
3880.06 5374
3880.65 5577
3881.24 5528
3881.82 5559
3882.41 5642
3883.00 5774
3883.59 5601
3884.17 5448
3884.76 5410
3885.35 5401
3885.94 5460
3886.53 5367
3887.11 5458
3887.70 5319
3888.29 5756
3888.88 5689
3889.47 5867
3890.05 5823
3890.64 5928
3891.23 5965
3891.82 6002
3892.41 6007
3893.00 6077
3893.59 6143
3894.17 6398
3894.76 6406
3895.35 6538
3895.94 6412
3896.53 6367
3897.12 6230
3897.71 6348
3898.30 6163
3898.88 6491
3899.47 6958
3900.06 7025
3900.65 6747
3901.24 6474
3901.83 6484
3902.42 6292
3903.01 6300
3903.60 6389
3904.19 6345
3904.78 6049
3905.37 6101
3905.95 6010
3906.54 5930
3907.13 5718
3907.72 5689
3908.31 5587
3908.90 5502
3909.49 5619
3910.08 5447
3910.67 5449
3911.26 5525
3911.85 5283
3912.44 5297
3913.03 5287
3913.62 5308
3914.21 5323
3914.80 5285
3915.39 5325
3915.98 5442
3916.57 5315
3917.16 5347
3917.75 5126
3918.34 5271
3918.93 5174
3919.52 5290
3920.12 5295
3920.71 5223
3921.30 5048
3921.89 5609
3922.48 5431
3923.07 5171
3923.66 5161
3924.25 5249
3924.84 5259
3925.43 5239
3926.02 5280
3926.61 5227
3927.20 5115
3927.80 4964
3928.39 5137
3928.98 5031
3929.57 5161
3930.16 5218
3930.75 5181
3931.34 5278
3931.94 5044
3932.53 5277
3933.12 5023
3933.71 4985
3934.30 5074
3934.89 5039
3935.48 4918
3936.08 4903
3936.67 4933
3937.26 5130
3937.85 5277
3938.44 5272
3939.04 5329
3939.63 5254
3940.22 5218
3940.81 5191
3941.40 5288
3942.00 5167
3942.59 5167
3943.18 5248
3943.77 5382
3944.37 5140
3944.96 5223
3945.55 5363
3946.14 5398
3946.74 5284
3947.33 5343
3947.92 5434
3948.51 5252
3949.11 5157
3949.70 5070
3950.29 4953
3950.88 5141
3951.48 5189
3952.07 5135
3952.66 5152
3953.26 4783
3953.85 4989
3954.44 4830
3955.04 4762
3955.63 4798
3956.22 4965
3956.82 5211
3957.41 5352
3958.00 5188
3958.60 5147
3959.19 5112
3959.78 5201
3960.38 5055
3960.97 5364
3961.56 5090
3962.16 5403
3962.75 5536
3963.34 5558
3963.94 5570
3964.53 5436
3965.13 5483
3965.72 5388
3966.31 5303
3966.91 5264
3967.50 5375
3968.10 5587
3968.69 5809
3969.28 5726
3969.88 5662
3970.47 5912
3971.07 5873
3971.66 5582
3972.26 5650
3972.85 5438
3973.45 5516
3974.04 5379
3974.63 5184
3975.23 5079
3975.82 5249
3976.42 5121
3977.01 5088
3977.61 5435
3978.20 5214
3978.80 5109
3979.39 5059
3979.99 4967
3980.58 4855
3981.18 4975
3981.77 5459
3982.37 5519
3982.96 5278
3983.56 5272
3984.15 5304
3984.75 5322
3985.35 5612
3985.94 5493
3986.54 5420
3987.13 5332
3987.73 5381
3988.32 5333
3988.92 5407
3989.51 5402
3990.11 5342
3990.71 5503
3991.30 5192
3991.90 5234
3992.49 4916
3993.09 5208
3993.69 5336
3994.28 5344
3994.88 5256
3995.47 5329
3996.07 5496
3996.67 5636
3997.26 5781
3997.86 5833
3998.46 5776
3999.05 5773
3999.65 5890
4000.25 5763
4000.84 5722
4001.44 5403
4002.04 5651
4002.63 6033
4003.23 5766
4003.83 5614
4004.42 5609
4005.02 5781
4005.62 5734
4006.21 5808
4006.81 5968
4007.41 5862
4008.01 5657
4008.60 5683
4009.20 5856
4009.80 5841
4010.39 5882
4010.99 5803
4011.59 5705
4012.19 5645
4012.78 5430
4013.38 5328
4013.98 5714
4014.58 5788
4015.17 5393
4015.77 5694
4016.37 5597
4016.97 5665
4017.57 5799
4018.16 5733
4018.76 5936
4019.36 5803
4019.96 5872
4020.56 6025
4021.15 6032
4021.75 6008
4022.35 5839
4022.95 5891
4023.55 5872
4024.14 5721
4024.74 5551
4025.34 5350
4025.94 5471
4026.54 5407
4027.14 5225
4027.74 5141
4028.33 5214
4028.93 5210
4029.53 5291
4030.13 5341
4030.73 5536
4031.33 5402
4031.93 5587
4032.53 5438
4033.12 5435
4033.72 5586
4034.32 5475
4034.92 5414
4035.52 5645
4036.12 5645
4036.72 5495
4037.32 5483
4037.92 5430
4038.52 5287
4039.12 5375
4039.72 5319
4040.32 5312
4040.92 5320
4041.52 5484
4042.12 5503
4042.71 5253
4043.31 5145
4043.91 5354
4044.51 5646
4045.11 5506
4045.71 5257
4046.31 5139
4046.91 5258
4047.51 5305
4048.11 5243
4048.71 5231
4049.31 5273
4049.91 5362
4050.52 5276
4051.12 5210
4051.72 5406
4052.32 5518
4052.92 5422
4053.52 5196
4054.12 5308
4054.72 5365
4055.32 5481
4055.92 5659
4056.52 5591
4057.12 5479
4057.72 5409
4058.32 5612
4058.92 5554
4059.52 5467
4060.13 5530
4060.73 5644
4061.33 5388
4061.93 5530
4062.53 5404
4063.13 4944
4063.73 5166
4064.33 5307
4064.94 5010
4065.54 4916
4066.14 4819
4066.74 4643
4067.34 4827
4067.94 4847
4068.54 4979
4069.15 4972
4069.75 5052
4070.35 4937
4070.95 4751
4071.55 4881
4072.16 4908
4072.76 4776
4073.36 4927
4073.96 5001
4074.56 4871
4075.17 4948
4075.77 5235
4076.37 5225
4076.97 5338
4077.57 5232
4078.18 5058
4078.78 5088
4079.38 5120
4079.98 5172
4080.59 5108
4081.19 5038
4081.79 4960
4082.39 4967
4083.00 4954
4083.60 4874
4084.20 5040
4084.81 5085
4085.41 4891
4086.01 4956
4086.61 5009
4087.22 4987
4087.82 5038
4088.42 5264
4089.03 5471
4089.63 5136
4090.23 5167
4090.84 5148
4091.44 5222
4092.04 5265
4092.65 5409
4093.25 5335
4093.85 5332
4094.46 5213
4095.06 5060
4095.66 5689
4096.27 5872
4096.87 5987
4097.48 6492
4098.08 6581
4098.68 6451
4099.29 6609
4099.89 6789
4100.49 6418
4101.10 6080
4101.70 5976
4102.31 5702
4102.91 5565
4103.52 5341
4104.12 5521
4104.72 5228
4105.33 5178
4105.93 5192
4106.54 4965
4107.14 5066
4107.75 4907
4108.35 5002
4108.96 5011
4109.56 4949
4110.16 4863
4110.77 5169
4111.37 5003
4111.98 4792
4112.58 5017
4113.19 5240
4113.79 5001
4114.40 5414
4115.00 5384
4115.61 5107
4116.21 5004
4116.82 4945
4117.42 5192
4118.03 5224
4118.64 5072
4119.24 5253
4119.85 4952
4120.45 5088
4121.06 5137
4121.66 4781
4122.27 4923
4122.87 4832
4123.48 4853
4124.09 4854
4124.69 5145
4125.30 4894
4125.90 5130
4126.51 5084
4127.11 5039
4127.72 5169
4128.33 5047
4128.93 4962
4129.54 5195
4130.14 5253
4130.75 5177
4131.36 5185
4131.96 5186
4132.57 5058
4133.18 5091
4133.78 5193
4134.39 5110
4135.00 5117
4135.60 5265
4136.21 5224
4136.82 5189
4137.42 5374
4138.03 5404
4138.64 5302
4139.24 5072
4139.85 5227
4140.46 5150
4141.06 5002
4141.67 5059
4142.28 5198
4142.88 5222
4143.49 5154
4144.10 5277
4144.71 5470
4145.31 5547
4145.92 5371
4146.53 5482
4147.14 5352
4147.74 5315
4148.35 5330
4148.96 5275
4149.57 5004
4150.17 5037
4150.78 5211
4151.39 5132
4152.00 4873
4152.60 4776
4153.21 4896
4153.82 4929
4154.43 4945
4155.04 4868
4155.64 5014
4156.25 5027
4156.86 4915
4157.47 4929
4158.08 4952
4158.69 4964
4159.29 5054
4159.90 4946
4160.51 4835
4161.12 4982
4161.73 4855
4162.34 4693
4162.94 4723
4163.55 4751
4164.16 4816
4164.77 5202
4165.38 5202
4165.99 5184
4166.60 5223
4167.21 5270
4167.81 5444
4168.42 5515
4169.03 5452
4169.64 5539
4170.25 5539
4170.86 5538
4171.47 5480
4172.08 5319
4172.69 5344
4173.30 5196
4173.91 5128
4174.52 5281
4175.13 5256
4175.74 5220
4176.34 5383
4176.95 5143
4177.56 5077
4178.17 4998
4178.78 5104
4179.39 5090
4180.00 4852
4180.61 4999
4181.22 4908
4181.83 5027
4182.44 4965
4183.05 4829
4183.66 4955
4184.27 4845
4184.88 4742
4185.49 4967
4186.10 4796
4186.71 4930
4187.32 4932
4187.93 4676
4188.55 4763
4189.16 4826
4189.77 4835
4190.38 4969
4190.99 4787
4191.60 4772
4192.21 4813
4192.82 4647
4193.43 4575
4194.04 4885
4194.65 4959
4195.26 5144
4195.87 5128
4196.49 5071
4197.10 5075
4197.71 5250
4198.32 5356
4198.93 5333
4199.54 5484
4200.15 5569
4200.76 5463
4201.38 5492
4201.99 5366
4202.60 5336
4203.21 5538
4203.82 5276
4204.43 5035
4205.04 5112
4205.66 5159
4206.27 5118
4206.88 5057
4207.49 5078
4208.10 5123
4208.72 4970
4209.33 4775
4209.94 4783
4210.55 4916
4211.16 4815
4211.78 4753
4212.39 4948
4213.00 4993
4213.61 4948
4214.22 4691
4214.84 4693
4215.45 4908
4216.06 4998
4216.67 4961
4217.29 5226
4217.90 5002
4218.51 5201
4219.13 5070
4219.74 5196
4220.35 5308
4220.96 5283
4221.58 5238
4222.19 5288
4222.80 5505
4223.42 5406
4224.03 5587
4224.64 5458
4225.25 5885
4225.87 6007
4226.48 6027
4227.09 6109
4227.71 6193
4228.32 6360
4228.93 6354
4229.55 6372
4230.16 6162
4230.77 6111
4231.39 6430
4232.00 6470
4232.62 6470
4233.23 6489
4233.84 6146
4234.46 6037
4235.07 6083
4235.68 5528
4236.30 5722
4236.91 5577
4237.53 5487
4238.14 5454
4238.75 5353
4239.37 5083
4239.98 5358
4240.60 5150
4241.21 5288
4241.83 5226
4242.44 5137
4243.05 5212
4243.67 5066
4244.28 5007
4244.90 4964
4245.51 4958
4246.13 4767
4246.74 4903
4247.36 5102
4247.97 5048
4248.59 4682
4249.20 4811
4249.82 5098
4250.43 4977
4251.05 5115
4251.66 4983
4252.28 5045
4252.89 4977
4253.51 4930
4254.12 4641
4254.74 4855
4255.35 4917
4255.97 4830
4256.58 4922
4257.20 4930
4257.81 4978
4258.43 5057
4259.05 4994
4259.66 4688
4260.28 4683
4260.89 4852
4261.51 5115
4262.12 4751
4262.74 4919
4263.36 5080
4263.97 4995
4264.59 4985
4265.20 5000
4265.82 4830
4266.44 4873
4267.05 5030
4267.67 4841
4268.28 4818
4268.90 4824
4269.52 5014
4270.13 5009
4270.75 5030
4271.37 5189
4271.98 5311
4272.60 5342
4273.22 5162
4273.83 5151
4274.45 5015
4275.07 4907
4275.68 5192
4276.30 4885
4276.92 4973
4277.53 5022
4278.15 4761
4278.77 4762
4279.38 5090
4280.00 4773
4280.62 4617
4281.24 4706
4281.85 4811
4282.47 4467
4283.09 4533
4283.70 4599
4284.32 4621
4284.94 4533
4285.56 4525
4286.17 4645
4286.79 4591
4287.41 4710
4288.03 4557
4288.65 4537
4289.26 4751
4289.88 4819
4290.50 4851
4291.12 4658
4291.73 4839
4292.35 4838
4292.97 4908
4293.59 4649
4294.21 4741
4294.83 4787
4295.44 4454
4296.06 4604
4296.68 4571
4297.30 4424
4297.92 4642
4298.54 4782
4299.15 4519
4299.77 4679
4300.39 4715
4301.01 4694
4301.63 4735
4302.25 4731
4302.87 4850
4303.48 4621
4304.10 4715
4304.72 4687
4305.34 4785
4305.96 4727
4306.58 4735
4307.20 4772
4307.82 4903
4308.44 4743
4309.06 4943
4309.67 4841
4310.29 4877
4310.91 4758
4311.53 4760
4312.15 4716
4312.77 4884
4313.39 4951
4314.01 5103
4314.63 5113
4315.25 4889
4315.87 5188
4316.49 4876
4317.11 4784
4317.73 4759
4318.35 4680
4318.97 4779
4319.59 4701
4320.21 4539
4320.83 4800
4321.45 4696
4322.07 4618
4322.69 4703
4323.31 4360
4323.93 4535
4324.55 4781
4325.17 4746
4325.79 4820
4326.41 4895
4327.03 4900
4327.65 5028
4328.27 4682
4328.89 4788
4329.51 4698
4330.13 4889
4330.76 4735
4331.38 4527
4332.00 4714
4332.62 4791
4333.24 4619
4333.86 4601
4334.48 4684
4335.10 4928
4335.72 4801
4336.34 4759
4336.97 4625
4337.59 4665
4338.21 5062
4338.83 5120
4339.45 4816
4340.07 5000
4340.69 5084
4341.31 4895
4341.94 4942
4342.56 4858
4343.18 4772
4343.80 4998
4344.42 5021
4345.04 5113
4345.67 5122
4346.29 5162
4346.91 5137
4347.53 5036
4348.15 5494
4348.78 5621
4349.40 5866
4350.02 5860
4350.64 5789
4351.26 5953
4351.89 6096
4352.51 5852
4353.13 5910
4353.75 5670
4354.38 5401
4355.00 5143
4355.62 5076
4356.24 5122
4356.87 5077
4357.49 4808
4358.11 4661
4358.74 4886
4359.36 5024
4359.98 4761
4360.60 4885
4361.23 4850
4361.85 4832
4362.47 4823
4363.10 4832
4363.72 4869
4364.34 4761
4364.97 4857
4365.59 4984
4366.21 4728
4366.83 5002
4367.46 4972
4368.08 4735
4368.71 4827
4369.33 5004
4369.95 5066
4370.58 4897
4371.20 4871
4371.82 4796
4372.45 4700
4373.07 4755
4373.69 4629
4374.32 4720
4374.94 4799
4375.57 4693
4376.19 4570
4376.81 4974
4377.44 4842
4378.06 4844
4378.69 4649
4379.31 4982
4379.94 4925
4380.56 4776
4381.18 4917
4381.81 4842
4382.43 4829
4383.06 5104
4383.68 4912
4384.31 4654
4384.93 4834
4385.56 4924
4386.18 4969
4386.81 5196
4387.43 4918
4388.05 5061
4388.68 5254
4389.30 5079
4389.93 5196
4390.55 5127
4391.18 5269
4391.81 5218
4392.43 5371
4393.06 5637
4393.68 5749
4394.31 5639
4394.93 5667
4395.56 5859
4396.18 5522
4396.81 5710
4397.43 5578
4398.06 5550
4398.68 5235
4399.31 5151
4399.94 5744
4400.56 5640
4401.19 5820
4401.81 5932
4402.44 5951
4403.06 6014
4403.69 6163
4404.32 6172
4404.94 6003
4405.57 5648
4406.20 5755
4406.82 5864
4407.45 5643
4408.07 5702
4408.70 5370
4409.33 5409
4409.95 5748
4410.58 5591
4411.21 5459
4411.83 5254
4412.46 5355
4413.09 5450
4413.71 5282
4414.34 5273
4414.97 5287
4415.59 5344
4416.22 5303
4416.85 5296
4417.47 5566
4418.10 5474
4418.73 5344
4419.35 5531
4419.98 5299
4420.61 5141
4421.24 5208
4421.86 5218
4422.49 5660
4423.12 5157
4423.75 5148
4424.37 5071
4425.00 5194
4425.63 4989
4426.26 4829
4426.88 4615
4427.51 4701
4428.14 5082
4428.77 5224
4429.39 4842
4430.02 4769
4430.65 4828
4431.28 4778
4431.91 4815
4432.53 4398
4433.16 4565
4433.79 4555
4434.42 4519
4435.05 4628
4435.67 4720
4436.30 4689
4436.93 4415
4437.56 4603
4438.19 4604
4438.82 4570
4439.44 4420
4440.07 4804
4440.70 4711
4441.33 4665
4441.96 4735
4442.59 4569
4443.22 4402
4443.85 4632
4444.47 4621
4445.10 4574
4445.73 4516
4446.36 4641
4446.99 4639
4447.62 4519
4448.25 4565
4448.88 4410
4449.51 4423
4450.14 4624
4450.77 4473
4451.39 4462
4452.02 4616
4452.65 4499
4453.28 4620
4453.91 4713
4454.54 4271
4455.17 4311
4455.80 4356
4456.43 4437
4457.06 4462
4457.69 4463
4458.32 4564
4458.95 4558
4459.58 4462
4460.21 4562
4460.84 4583
4461.47 4605
4462.10 4635
4462.73 4535
4463.36 4379
4463.99 4337
4464.62 4266
4465.25 4107
4465.88 4007
4466.51 4300
4467.14 4499
4467.77 4232
4468.40 4314
4469.03 4276
4469.67 4417
4470.30 4263
4470.93 4318
4471.56 4135
4472.19 4290
4472.82 4267
4473.45 4217
4474.08 4333
4474.71 4234
4475.34 4191
4475.97 4319
4476.61 4168
4477.24 4160
4477.87 4157
4478.50 4067
4479.13 4141
4479.76 4226
4480.39 4162
4481.02 3998
4481.66 3923
4482.29 4315
4482.92 4074
4483.55 4014
4484.18 4206
4484.81 4395
4485.45 4538
4486.08 4277
4486.71 4349
4487.34 4346
4487.97 4519
4488.61 4574
4489.24 4576
4489.87 4422
4490.50 4522
4491.13 4553
4491.77 4377
4492.40 4450
4493.03 4401
4493.66 4143
4494.30 4157
4494.93 4429
4495.56 4314
4496.19 4377
4496.83 4557
4497.46 4488
4498.09 4453
4498.72 4318
4499.36 4439
4499.99 4367
4500.62 4319
4501.25 4429
4501.89 4413
4502.52 4389
4503.15 4486
4503.79 4548
4504.42 4760
4505.05 4733
4505.69 4788
4506.32 4619
4506.95 5004
4507.59 4949
4508.22 4844
4508.85 4879
4509.49 4807
4510.12 4623
4510.75 4730
4511.39 4590
4512.02 4462
4512.65 4484
4513.29 4423
4513.92 4613
4514.56 4479
4515.19 4585
4515.82 4410
4516.46 4544
4517.09 4541
4517.73 4412
4518.36 4355
4518.99 4417
4519.63 4404
4520.26 4320
4520.90 4459
4521.53 4424
4522.16 4496
4522.80 4480
4523.43 4596
4524.07 4478
4524.70 4483
4525.34 4484
4525.97 4545
4526.61 4511
4527.24 4544
4527.88 4615
4528.51 4832
4529.15 4883
4529.78 4930
4530.42 5169
4531.05 5245
4531.69 5483
4532.32 5932
4532.96 6294
4533.59 6631
4534.23 6838
4534.86 7239
4535.50 7206
4536.13 7717
4536.77 7498
4537.40 7016
4538.04 6760
4538.67 6420
4539.31 6161
4539.94 5922
4540.58 5506
4541.22 5099
4541.85 4869
4542.49 4782
4543.12 4811
4543.76 4684
4544.40 4678
4545.03 4635
4545.67 4491
4546.30 4424
4546.94 4418
4547.58 4513
4548.21 4320
4548.85 4376
4549.48 4438
4550.12 4556
4550.76 4466
4551.39 4581
4552.03 4354
4552.67 4365
4553.30 4559
4553.94 4652
4554.58 4561
4555.21 4590
4555.85 4609
4556.49 4645
4557.12 4602
4557.76 4695
4558.40 4558
4559.03 4601
4559.67 4520
4560.31 4604
4560.94 4778
4561.58 4534
4562.22 4696
4562.86 4715
4563.49 4586
4564.13 4730
4564.77 4628
4565.41 4619
4566.04 4660
4566.68 4787
4567.32 4523
4567.96 4518
4568.59 4704
4569.23 4778
4569.87 4756
4570.51 4771
4571.14 4777
4571.78 4804
4572.42 4865
4573.06 4918
4573.70 4766
4574.33 5002
4574.97 4848
4575.61 4699
4576.25 4928
4576.89 4652
4577.52 4830
4578.16 4489
4578.80 4414
4579.44 4445
4580.08 4354
4580.72 4441
4581.35 4167
4581.99 4111
4582.63 4450
4583.27 4325
4583.91 4230
4584.55 4368
4585.19 4217
4585.83 4347
4586.46 4413
4587.10 4475
4587.74 4192
4588.38 4234
4589.02 4279
4589.66 4082
4590.30 3976
4590.94 4247
4591.58 4362
4592.22 4212
4592.85 4155
4593.49 4308
4594.13 4339
4594.77 4444
4595.41 4463
4596.05 4409
4596.69 4355
4597.33 4437
4597.97 4276
4598.61 4244
4599.25 4284
4599.89 4117
4600.53 4210
4601.17 4222
4601.81 4095
4602.45 4111
4603.09 4136
4603.73 4181
4604.37 4293
4605.01 4246
4605.65 4191
4606.29 4337
4606.93 4196
4607.57 4294
4608.21 4206
4608.85 4366
4609.49 4281
4610.13 4376
4610.77 4217
4611.41 4415
4612.05 4306
4612.70 4216
4613.34 4162
4613.98 4301
4614.62 4244
4615.26 4342
4615.90 4310
4616.54 4071
4617.18 3951
4617.82 4082
4618.46 4248
4619.10 4213
4619.75 4319
4620.39 4317
4621.03 4081
4621.67 4050
4622.31 4073
4622.95 4065
4623.59 4055
4624.24 4099
4624.88 4195
4625.52 4114
4626.16 4128
4626.80 4111
4627.44 4146
4628.09 4109
4628.73 4404
4629.37 4089
4630.01 3985
4630.65 3951
4631.29 4143
4631.94 4070
4632.58 4012
4633.22 4107
4633.86 4099
4634.51 4201
4635.15 4201
4635.79 4125
4636.43 4187
4637.07 4350
4637.72 4163
4638.36 4207
4639.00 4264
4639.64 4481
4640.29 4416
4640.93 4545
4641.57 4536
4642.21 4575
4642.86 4515
4643.50 4439
4644.14 4480
4644.79 4382
4645.43 4442
4646.07 4462
4646.72 4246
4647.36 4303
4648.00 4117
4648.64 4032
4649.29 4010
4649.93 4066
4650.57 3976
4651.22 4156
4651.86 4025
4652.50 4069
4653.15 4306
4653.79 4280
4654.44 4160
4655.08 4178
4655.72 4151
4656.37 4116
4657.01 4004
4657.65 4125
4658.30 4031
4658.94 4107
4659.59 4137
4660.23 3955
4660.87 4028
4661.52 4060
4662.16 3882
4662.81 3899
4663.45 3910
4664.09 4025
4664.74 3947
4665.38 4056
4666.03 4013
4666.67 3922
4667.32 4082
4667.96 3840
4668.61 3844
4669.25 3771
4669.89 3790
4670.54 3887
4671.18 4098
4671.83 4095
4672.47 3916
4673.12 4114
4673.76 3948
4674.41 4037
4675.05 3920
4675.70 4165
4676.34 4111
4676.99 4061
4677.63 4051
4678.28 3981
4678.92 3920
4679.57 3991
4680.22 3983
4680.86 3934
4681.51 3966
4682.15 3909
4682.80 4028
4683.44 4050
4684.09 4170
4684.73 4154
4685.38 4213
4686.03 4314
4686.67 4301
4687.32 4014
4687.96 4017
4688.61 3960
4689.25 4007
4689.90 4032
4690.55 3917
4691.19 3832
4691.84 3891
4692.49 3911
4693.13 3780
4693.78 3805
4694.42 4038
4695.07 3951
4695.72 3972
4696.36 4059
4697.01 3836
4697.66 3793
4698.30 4016
4698.95 4135
4699.60 4070
4700.24 4031
4700.89 4203
4701.54 3954
4702.18 3879
4702.83 3995
4703.48 4000
4704.12 4050
4704.77 4312
4705.42 4140
4706.07 3839
4706.71 3791
4707.36 4002
4708.01 3898
4708.66 3668
4709.30 3880
4709.95 3904
4710.60 3776
4711.24 3923
4711.89 3947
4712.54 4014
4713.19 3959
4713.84 4146
4714.48 4111
4715.13 4101
4715.78 3968
4716.43 3942
4717.07 4051
4717.72 3993
4718.37 4031
4719.02 3999
4719.67 4176
4720.31 4165
4720.96 4071
4721.61 4061
4722.26 4088
4722.91 4213
4723.56 4159
4724.20 4257
4724.85 4423
4725.50 4224
4726.15 4095
4726.80 4310
4727.45 4154
4728.10 3905
4728.74 4087
4729.39 4286
4730.04 4267
4730.69 4314
4731.34 4286
4731.99 4367
4732.64 4383
4733.29 4298
4733.94 4227
4734.58 3980
4735.23 3775
4735.88 3865
4736.53 3864
4737.18 3800
4737.83 3682
4738.48 3854
4739.13 3916
4739.78 4122
4740.43 3946
4741.08 4060
4741.73 3968
4742.38 4059
4743.03 4143
4743.68 4181
4744.33 4237
4744.98 4208
4745.63 4196
4746.28 3962
4746.93 4008
4747.58 4078
4748.23 3854
4748.88 3944
4749.53 3894
4750.18 3910
4750.83 3912
4751.48 4010
4752.13 4213
4752.78 4275
4753.43 4293
4754.08 4142
4754.73 4354
4755.38 4196
4756.03 4278
4756.68 4294
4757.33 4528
4757.98 4420
4758.63 4353
4759.28 4237
4759.93 4299
4760.59 4397
4761.24 4183
4761.89 4171
4762.54 4156
4763.19 4218
4763.84 4242
4764.49 4089
4765.14 4036
4765.79 3792
4766.45 3813
4767.10 3793
4767.75 3769
4768.40 4024
4769.05 4085
4769.70 3973
4770.35 3897
4771.01 3885
4771.66 3861
4772.31 3733
4772.96 3925
4773.61 3859
4774.26 3911
4774.92 3719
4775.57 3743
4776.22 3967
4776.87 3870
4777.52 3811
4778.18 3910
4778.83 3921
4779.48 3980
4780.13 3921
4780.79 3809
4781.44 3846
4782.09 3843
4782.74 3895
4783.40 3853
4784.05 3841
4784.70 4071
4785.35 4087
4786.01 4128
4786.66 3959
4787.31 4103
4787.96 3936
4788.62 3929
4789.27 3859
4789.92 3994
4790.58 3964
4791.23 3894
4791.88 3750
4792.53 3774
4793.19 3944
4793.84 3946
4794.49 3849
4795.15 3964
4795.80 3919
4796.45 3933
4797.11 3931
4797.76 3896
4798.41 3875
4799.07 3756
4799.72 3746
4800.37 3968
4801.03 3971
4801.68 3888
4802.34 3755
4802.99 3749
4803.64 3969
4804.30 3825
4804.95 3904
4805.61 4016
4806.26 3723
4806.91 3797
4807.57 3796
4808.22 3786
4808.88 3863
4809.53 3871
4810.18 3767
4810.84 3888
4811.49 3831
4812.15 3885
4812.80 3762
4813.46 3702
4814.11 3701
4814.77 3807
4815.42 3641
4816.07 3915
4816.73 3864
4817.38 3923
4818.04 4015
4818.69 4212
4819.35 4032
4820.00 3910
4820.66 3970
4821.31 3892
4821.97 3845
4822.62 3881
4823.28 4080
4823.93 4229
4824.59 4086
4825.24 4042
4825.90 4211
4826.56 4048
4827.21 4165
4827.87 4031
4828.52 3865
4829.18 3957
4829.83 4120
4830.49 4335
4831.14 4112
4831.80 4032
4832.46 4009
4833.11 3993
4833.77 4007
4834.42 3976
4835.08 4126
4835.74 4123
4836.39 3947
4837.05 4096
4837.70 4182
4838.36 4091
4839.02 4317
4839.67 4174
4840.33 4409
4840.99 4410
4841.64 4342
4842.30 4299
4842.96 4246
4843.61 4190
4844.27 4318
4844.92 4370
4845.58 4180
4846.24 4239
4846.90 4178
4847.55 4158
4848.21 4196
4848.87 3958
4849.52 4157
4850.18 4281
4850.84 4338
4851.49 4304
4852.15 4422
4852.81 4438
4853.47 4344
4854.12 4270
4854.78 4435
4855.44 4718
4856.09 4851
4856.75 4417
4857.41 4455
4858.07 4609
4858.72 4421
4859.38 4399
4860.04 4398
4860.70 4229
4861.36 4286
4862.01 4309
4862.67 4177
4863.33 4320
4863.99 4290
4864.64 4367
4865.30 4536
4865.96 4202
4866.62 4232
4867.28 4490
4867.94 4522
4868.59 4441
4869.25 4359
4869.91 4504
4870.57 4518
4871.23 4424
4871.89 4319
4872.54 4233
4873.20 4269
4873.86 4010
4874.52 4048
4875.18 4155
4875.84 4054
4876.50 3994
4877.16 4025
4877.81 4299
4878.47 4199
4879.13 4223
4879.79 4261
4880.45 4161
4881.11 4121
4881.77 3995
4882.43 3921
4883.09 3946
4883.75 4120
4884.41 4034
4885.06 4180
4885.72 4156
4886.38 4006
4887.04 3962
4887.70 4130
4888.36 3998
4889.02 3927
4889.68 3890
4890.34 3966
4891.00 3876
4891.66 3921
4892.32 3984
4892.98 4016
4893.64 4241
4894.30 4324
4894.96 4194
4895.62 4071
4896.28 4092
4896.94 4024
4897.60 3980
4898.26 3926
4898.92 3792
4899.58 4008
4900.24 3843
4900.90 3736
4901.56 3748
4902.22 3887
4902.88 3856
4903.54 3864
4904.21 4017
4904.87 3675
4905.53 3515
4906.19 3689
4906.85 3785
4907.51 3693
4908.17 3882
4908.83 3764
4909.49 3635
4910.15 3585
4910.81 3619
4911.48 3599
4912.14 3559
4912.80 3673
4913.46 3706
4914.12 3846
4914.78 3814
4915.44 3696
4916.11 3819
4916.77 3685
4917.43 3519
4918.09 3433
4918.75 3521
4919.41 3610
4920.07 3514
4920.74 3397
4921.40 3664
4922.06 3593
4922.72 3526
4923.38 3430
4924.05 3607
4924.71 3712
4925.37 3724
4926.03 3596
4926.69 3639
4927.36 3745
4928.02 3629
4928.68 3624
4929.34 3580
4930.01 3804
4930.67 3806
4931.33 3517
4931.99 3446
4932.66 3617
4933.32 3512
4933.98 3555
4934.64 3643
4935.31 3569
4935.97 3396
4936.63 3501
4937.30 3614
4937.96 3558
4938.62 3597
4939.28 3665
4939.95 3671
4940.61 3686
4941.27 3904
4941.94 3596
4942.60 3659
4943.26 3820
4943.93 3751
4944.59 3513
4945.25 3690
4945.92 3691
4946.58 3648
4947.24 3592
4947.91 3567
4948.57 3571
4949.23 3672
4949.90 3644
4950.56 3846
4951.23 3609
4951.89 3539
4952.55 3600
4953.22 3544
4953.88 3520
4954.55 3508
4955.21 3568
4955.87 3524
4956.54 3685
4957.20 3650
4957.87 3630
4958.53 3728
4959.20 3459
4959.86 3531
4960.52 3515
4961.19 3693
4961.85 3588
4962.52 3614
4963.18 3578
4963.85 3815
4964.51 3745
4965.18 3660
4965.84 3736
4966.51 3779
4967.17 3754
4967.84 3872
4968.50 3705
4969.17 3915
4969.83 3767
4970.50 3913
4971.16 3876
4971.83 3849
4972.49 3708
4973.16 3730
4973.82 3552
4974.49 3856
4975.15 3975
4975.82 3681
4976.48 3644
4977.15 3711
4977.82 3992
4978.48 3880
4979.15 3640
4979.81 3604
4980.48 3797
4981.14 3849
4981.81 3747
4982.48 3706
4983.14 3872
4983.81 3825
4984.47 3605
4985.14 3794
4985.81 3808
4986.47 3924
4987.14 3908
4987.81 3928
4988.47 3979
4989.14 4189
4989.80 4244
4990.47 4302
4991.14 4471
4991.80 4622
4992.47 4830
4993.14 4949
4993.80 5052
4994.47 4994
4995.14 4907
4995.80 4875
4996.47 4746
4997.14 4559
4997.80 4329
4998.47 4153
4999.14 3996
4999.81 3839
5000.47 3892
5001.14 3780
5001.81 3732
5002.47 3726
5003.14 3919
5003.81 3933
5004.48 3717
5005.14 3630
5005.81 3693
5006.48 3644
5007.15 3751
5007.81 3692
5008.48 3585
5009.15 3714
5009.82 3852
5010.49 3731
5011.15 3749
5011.82 3841
5012.49 3688
5013.16 3650
5013.83 3841
5014.49 3846
5015.16 3710
5015.83 3819
5016.50 3930
5017.17 3801
5017.83 3944
5018.50 3816
5019.17 3952
5019.84 3838
5020.51 3888
5021.18 3872
5021.84 3979
5022.51 4127
5023.18 4210
5023.85 4070
5024.52 4086
5025.19 4043
5025.86 4121
5026.53 4225
5027.19 4426
5027.86 4433
5028.53 4328
5029.20 4305
5029.87 4407
5030.54 4466
5031.21 4206
5031.88 4337
5032.55 4206
5033.22 4087
5033.89 4129
5034.56 3982
5035.23 4021
5035.89 3894
5036.56 3821
5037.23 3932
5037.90 3888
5038.57 3736
5039.24 3861
5039.91 3875
5040.58 3934
5041.25 3942
5041.92 3895
5042.59 3926
5043.26 3904
5043.93 3955
5044.60 3857
5045.27 3979
5045.94 4000
5046.61 3951
5047.28 3923
5047.95 3939
5048.62 3972
5049.29 3861
5049.96 3960
5050.63 3904
5051.31 3876
5051.98 3756
5052.65 3839
5053.32 3923
5053.99 3722
5054.66 3652
5055.33 3850
5056.00 3896
5056.67 3919
5057.34 3992
5058.01 3860
5058.68 3906
5059.35 3842
5060.03 4077
5060.70 4110
5061.37 4175
5062.04 4139
5062.71 4274
5063.38 4135
5064.05 4178
5064.72 4313
5065.40 3980
5066.07 4164
5066.74 4048
5067.41 4056
5068.08 4021
5068.75 4051
5069.43 4104
5070.10 4201
5070.77 4036
5071.44 3884
5072.11 3865
5072.79 3723
5073.46 3818
5074.13 3824
5074.80 3899
5075.47 3797
5076.15 3773
5076.82 3761
5077.49 3835
5078.16 3845
5078.83 3712
5079.51 3819
5080.18 3899
5080.85 3791
5081.52 3677
5082.20 3749
5082.87 4032
5083.54 3912
5084.22 3884
5084.89 3970
5085.56 3992
5086.23 3857
5086.91 3862
5087.58 3757
5088.25 3707
5088.93 3681
5089.60 3695
5090.27 3753
5090.94 3920
5091.62 3863
5092.29 3951
5092.96 3894
5093.64 3883
5094.31 4090
5094.98 3920
5095.66 3946
5096.33 3970
5097.00 4114
5097.68 4190
5098.35 4138
5099.03 4130
5099.70 3988
5100.37 3915
5101.05 3834
5101.72 3762
5102.39 3708
5103.07 3894
5103.74 3935
5104.42 3912
5105.09 3734
5105.77 3759
5106.44 3828
5107.11 3916
5107.79 3682
5108.46 3569
5109.14 3684
5109.81 3753
5110.49 3556
5111.16 3947
5111.83 3959
5112.51 3864
5113.18 3852
5113.86 3675
5114.53 3635
5115.21 3692
5115.88 3728
5116.56 3710
5117.23 3865
5117.91 3628
5118.58 3757
5119.26 3741
5119.93 3588
5120.61 3772
5121.28 3667
5121.96 3721
5122.63 3939
5123.31 3861
5123.98 3821
5124.66 3701
5125.33 3720
5126.01 3738
5126.69 3897
5127.36 3726
5128.04 3797
5128.71 3879
5129.39 3741
5130.06 3734
5130.74 3750
5131.42 3956
5132.09 3762
5132.77 3691
5133.44 3631
5134.12 3714
5134.79 3760
5135.47 3821
5136.15 3787
5136.82 3694
5137.50 3841
5138.18 3857
5138.85 3933
5139.53 3785
5140.20 3668
5140.88 3612
5141.56 3755
5142.23 3690
5142.91 3727
5143.59 3677
5144.26 3768
5144.94 3713
5145.62 3646
5146.29 3609
5146.97 3595
5147.65 3569
5148.33 3572
5149.00 3515
5149.68 3454
5150.36 3738
5151.03 3736
5151.71 3516
5152.39 3450
5153.06 3539
5153.74 3463
5154.42 3415
5155.10 3506
5155.77 3593
5156.45 3518
5157.13 3531
5157.81 3496
5158.48 3455
5159.16 3552
5159.84 3668
5160.52 3550
5161.20 3436
5161.87 3705
5162.55 3558
5163.23 3479
5163.91 3453
5164.58 3567
5165.26 3584
5165.94 3491
5166.62 3323
5167.30 3293
5167.98 3384
5168.65 3388
5169.33 3337
5170.01 3347
5170.69 3443
5171.37 3479
5172.05 3369
5172.72 3457
5173.40 3513
5174.08 3478
5174.76 3591
5175.44 3500
5176.12 3565
5176.80 3606
5177.48 3539
5178.15 3424
5178.83 3487
5179.51 3482
5180.19 3574
5180.87 3523
5181.55 3582
5182.23 3630
5182.91 3452
5183.59 3385
5184.27 3530
5184.95 3519
5185.63 3419
5186.30 3575
5186.98 3527
5187.66 3537
5188.34 3493
5189.02 3294
5189.70 3422
5190.38 3412
5191.06 3484
5191.74 3325
5192.42 3346
5193.10 3449
5193.78 3418
5194.46 3368
5195.14 3555
5195.82 3495
5196.50 3593
5197.18 3549
5197.86 3583
5198.54 3647
5199.22 3569
5199.90 3407
5200.58 3331
5201.26 3439
5201.94 3425
5202.62 3298
5203.31 3572
5203.99 3495
5204.67 3459
5205.35 3485
5206.03 3560
5206.71 3398
5207.39 3446
5208.07 3558
5208.75 3595
5209.43 3546
5210.11 3476
5210.79 3735
5211.48 3648
5212.16 3539
5212.84 3568
5213.52 3667
5214.20 3714
5214.88 3640
5215.56 3663
5216.24 3579
5216.93 3669
5217.61 3625
5218.29 3571
5218.97 3621
5219.65 3546
5220.33 3508
5221.02 3387
5221.70 3451
5222.38 3597
5223.06 3802
5223.74 3688
5224.42 3591
5225.11 3595
5225.79 3473
5226.47 3613
5227.15 3567
5227.83 3640
5228.52 3524
5229.20 3404
5229.88 3575
5230.56 3567
5231.25 3557
5231.93 3438
5232.61 3477
5233.29 3546
5233.98 3372
5234.66 3540
5235.34 3655
5236.02 3503
5236.71 3498
5237.39 3340
5238.07 3548
5238.76 3575
5239.44 3765
5240.12 3748
5240.80 3637
5241.49 3819
5242.17 3609
5242.85 3761
5243.54 3734
5244.22 3745
5244.90 3917
5245.59 3717
5246.27 4083
5246.95 4131
5247.64 4046
5248.32 4185
5249.00 4136
5249.69 4104
5250.37 4231
5251.05 4129
5251.74 4030
5252.42 3977
5253.11 3958
5253.79 3975
5254.47 3974
5255.16 3959
5255.84 3860
5256.53 3944
5257.21 3615
5257.89 3500
5258.58 3710
5259.26 3667
5259.95 3798
5260.63 3657
5261.32 3709
5262.00 3559
5262.68 3819
5263.37 3653
5264.05 3687
5264.74 3626
5265.42 3594
5266.11 3494
5266.79 3490
5267.48 3712
5268.16 3623
5268.85 3518
5269.53 3760
5270.22 3699
5270.90 3582
5271.59 3708
5272.27 3778
5272.96 3876
5273.64 3549
5274.33 3698
5275.01 3863
5275.70 3664
5276.38 3655
5277.07 3719
5277.75 3668
5278.44 3674
5279.12 3779
5279.81 3901
5280.49 3869
5281.18 3941
5281.87 3910
5282.55 3937
5283.24 3718
5283.92 3964
5284.61 3981
5285.30 3913
5285.98 4055
5286.67 4024
5287.35 4096
5288.04 4092
5288.73 3957
5289.41 4082
5290.10 3923
5290.78 3756
5291.47 3820
5292.16 4193
5292.84 4060
5293.53 3908
5294.22 4039
5294.90 3989
5295.59 3992
5296.28 3928
5296.96 4038
5297.65 4176
5298.34 4317
5299.02 4180
5299.71 4155
5300.40 4206
5301.08 4261
5301.77 4133
5302.46 4358
5303.14 4371
5303.83 4335
5304.52 4203
5305.21 4345
5305.89 4164
5306.58 4187
5307.27 4392
5307.96 4288
5308.64 4202
5309.33 4009
5310.02 3850
5310.71 3836
5311.39 3887
5312.08 3802
5312.77 3823
5313.46 3854
5314.14 3709
5314.83 3713
5315.52 3605
5316.21 3825
5316.89 3896
5317.58 3729
5318.27 3783
5318.96 3745
5319.65 3539
5320.34 3637
5321.02 3547
5321.71 3594
5322.40 3602
5323.09 3690
5323.78 3816
5324.47 3808
5325.15 3785
5325.84 3683
5326.53 3877
5327.22 3813
5327.91 3723
5328.60 3547
5329.29 3585
5329.97 3624
5330.66 3753
5331.35 3603
5332.04 3702
5332.73 3826
5333.42 3845
5334.11 3699
5334.80 3644
5335.49 3668
5336.18 3641
5336.87 3688
5337.55 3750
5338.24 3798
5338.93 3704
5339.62 3741
5340.31 3751
5341.00 3891
5341.69 3916
5342.38 3895
5343.07 3879
5343.76 3721
5344.45 3662
5345.14 3685
5345.83 3708
5346.52 3686
5347.21 3803
5347.90 3698
5348.59 3914
5349.28 4010
5349.97 3954
5350.66 3819
5351.35 4002
5352.04 4036
5352.73 4337
5353.42 4285
5354.11 4291
5354.80 4246
5355.49 4244
5356.18 4265
5356.87 4334
5357.56 3984
5358.25 3982
5358.94 4035
5359.64 4202
5360.33 3895
5361.02 3887
5361.71 3769
5362.40 3760
5363.09 3819
5363.78 3592
5364.47 3661
5365.16 3741
5365.85 3723
5366.55 3658
5367.24 3550
5367.93 3448
5368.62 3593
5369.31 3673
5370.00 3640
5370.69 3651
5371.38 3642
5372.08 3687
5372.77 3451
5373.46 3496
5374.15 3558
5374.84 3650
5375.53 3404
5376.23 3567
5376.92 3544
5377.61 3534
5378.30 3528
5378.99 3399
5379.69 3406
5380.38 3633
5381.07 3535
5381.76 3522
5382.45 3564
5383.15 3639
5383.84 3541
5384.53 3483
5385.22 3517
5385.92 3419
5386.61 3678
5387.30 3512
5387.99 3505
5388.69 3635
5389.38 3620
5390.07 3692
5390.76 3543
5391.46 3649
5392.15 3624
5392.84 3514
5393.54 3687
5394.23 3635
5394.92 3811
5395.61 3805
5396.31 3634
5397.00 3621
5397.69 3570
5398.39 3475
5399.08 3588
5399.77 3438
5400.47 3497
5401.16 3534
5401.85 3503
5402.55 3465
5403.24 3494
5403.93 3667
5404.63 3807
5405.32 3465
5406.02 3566
5406.71 3494
5407.40 3517
5408.10 3755
5408.79 3701
5409.48 3569
5410.18 3579
5410.87 3463
5411.57 3736
5412.26 3675
5412.95 3629
5413.65 3688
5414.34 3605
5415.04 3558
5415.73 3602
5416.43 3618
5417.12 3661
5417.82 3601
5418.51 3432
5419.20 3442
5419.90 3579
5420.59 3768
5421.29 3862
5421.98 3511
5422.68 3602
5423.37 3595
5424.07 3637
5424.76 3588
5425.46 3467
5426.15 3705
5426.85 3619
5427.54 3521
5428.24 3562
5428.93 3541
5429.63 3696
5430.32 3658
5431.02 3652
5431.71 3478
5432.41 3665
5433.10 3655
5433.80 3856
5434.50 3862
5435.19 3629
5435.89 3625
5436.58 3612
5437.28 3638
5437.97 3885
5438.67 3719
5439.37 3720
5440.06 3684
5440.76 3739
5441.45 3675
5442.15 3785
5442.85 3765
5443.54 3693
5444.24 3740
5444.93 3932
5445.63 3952
5446.33 3970
5447.02 3819
5447.72 4031
5448.42 4182
5449.11 4413
5449.81 4349
5450.51 4368
5451.20 4561
5451.90 4620
5452.60 4668
5453.29 4746
5453.99 4625
5454.69 4688
5455.38 4548
5456.08 4311
5456.78 4425
5457.47 4285
5458.17 4234
5458.87 4315
5459.57 4149
5460.26 4108
5460.96 4391
5461.66 4337
5462.35 4270
5463.05 3980
5463.75 4165
5464.45 4046
5465.14 4331
5465.84 4526
5466.54 4281
5467.24 4245
5467.93 4475
5468.63 4396
5469.33 4333
5470.03 4314
5470.73 4345
5471.42 4426
5472.12 4293
5472.82 4195
5473.52 4064
5474.22 4100
5474.91 4094
5475.61 4062
5476.31 4173
5477.01 4031
5477.71 3990
5478.40 3835
5479.10 4282
5479.80 4149
5480.50 4078
5481.20 4218
5481.90 4026
5482.60 4218
5483.29 4283
5483.99 4151
5484.69 4391
5485.39 4232
5486.09 4297
5486.79 4152
5487.49 4248
5488.19 4158
5488.89 4154
5489.58 4259
5490.28 4321
5490.98 4338
5491.68 4509
5492.38 4290
5493.08 4291
5493.78 4139
5494.48 4329
5495.18 4528
5495.88 4199
5496.58 4248
5497.28 4308
5497.98 4577
5498.68 4300
5499.38 4281
5500.08 4413
5500.78 4454
5501.48 4429
5502.18 4757
5502.88 4888
5503.58 4882
5504.28 5022
5504.98 4996
5505.68 4989
5506.38 4897
5507.08 5036
5507.78 4958
5508.48 4852
5509.18 4733
5509.88 4609
5510.58 4468
5511.28 4422
5511.98 4558
5512.68 4616
5513.38 4432
5514.08 4602
5514.78 4863
5515.48 4770
5516.18 4714
5516.88 4696
5517.58 4844
5518.28 4777
5518.99 4634
5519.69 4761
5520.39 4492
5521.09 4625
5521.79 4616
5522.49 4602
5523.19 4247
5523.89 4252
5524.59 4209
5525.30 4031
5526.00 4312
5526.70 4002
5527.40 3958
5528.10 3964
5528.80 4160
5529.50 3910
5530.21 3952
5530.91 3927
5531.61 3966
5532.31 3874
5533.01 3989
5533.72 3955
5534.42 3808
5535.12 3845
5535.82 3875
5536.52 3820
5537.23 4122
5537.93 4197
5538.63 4303
5539.33 4120
5540.03 4124
5540.74 4205
5541.44 4204
5542.14 4116
5542.84 4133
5543.55 4082
5544.25 3894
5544.95 3973
5545.65 3786
5546.36 3886
5547.06 3903
5547.76 3964
5548.47 3872
5549.17 3581
5549.87 3838
5550.57 3915
5551.28 3754
5551.98 3803
5552.68 4088
5553.39 3937
5554.09 3682
5554.79 3768
5555.50 3944
5556.20 3734
5556.90 3884
5557.61 3922
5558.31 3829
5559.01 3740
5559.72 3767
5560.42 3789
5561.12 3607
5561.83 3714
5562.53 3607
5563.23 3577
5563.94 3635
5564.64 3595
5565.35 3618
5566.05 3892
5566.75 3860
5567.46 3818
5568.16 3656
5568.87 3760
5569.57 3752
5570.27 3735
5570.98 3685
5571.68 3696
5572.39 3662
5573.09 3607
5573.80 3689
5574.50 3592
5575.21 3399
5575.91 3531
5576.61 3467
5577.32 3611
5578.02 3680
5578.73 3490
5579.43 3570
5580.14 3667
5580.84 3595
5581.55 3454
5582.25 3573
5582.96 3491
5583.66 3404
5584.37 3505
5585.07 3690
5585.78 3657
5586.48 3691
5587.19 3814
5587.89 3530
5588.60 3461
5589.30 3607
5590.01 3549
5590.72 3419
5591.42 3413
5592.13 3508
5592.83 3788
5593.54 3599
5594.24 3423
5594.95 3557
5595.66 3381
5596.36 3442
5597.07 3409
5597.77 3458
5598.48 3447
5599.18 3338
5599.89 3499
5600.60 3537
5601.30 3429
5602.01 3427
5602.72 3519
5603.42 3521
5604.13 3588
5604.83 3576
5605.54 3483
5606.25 3452
5606.95 3446
5607.66 3435
5608.37 3327
5609.07 3330
5609.78 3500
5610.49 3352
5611.19 3375
5611.90 3193
5612.61 3245
5613.31 3164
5614.02 3291
5614.73 3351
5615.44 3389
5616.14 3351
5616.85 3341
5617.56 3152
5618.26 3373
5618.97 3277
5619.68 3516
5620.39 3363
5621.09 3253
5621.80 3333
5622.51 3196
5623.22 3199
5623.92 3350
5624.63 3509
5625.34 3360
5626.05 3252
5626.75 3272
5627.46 3205
5628.17 3379
5628.88 3408
5629.59 3287
5630.29 3260
5631.00 3349
5631.71 3436
5632.42 3339
5633.13 3445
5633.83 3278
5634.54 3249
5635.25 3235
5635.96 3219
5636.67 3273
5637.38 3277
5638.08 3330
5638.79 3339
5639.50 3293
5640.21 3290
5640.92 3289
5641.63 3291
5642.34 3329
5643.05 3340
5643.75 3211
5644.46 3435
5645.17 3514
5645.88 3323
5646.59 3413
5647.30 3482
5648.01 3482
5648.72 3346
5649.43 3257
5650.14 3337
5650.85 3437
5651.55 3381
5652.26 3340
5652.97 3468
5653.68 3445
5654.39 3544
5655.10 3563
5655.81 3457
5656.52 3330
5657.23 3460
5657.94 3381
5658.65 3522
5659.36 3457
5660.07 3500
5660.78 3440
5661.49 3641
5662.20 3544
5662.91 3488
5663.62 3631
5664.33 3452
5665.04 3362
5665.75 3327
5666.46 3352
5667.17 3359
5667.88 3402
5668.59 3352
5669.30 3162
5670.01 3327
5670.72 3305
5671.43 3279
5672.14 3358
5672.85 3368
5673.57 3440
5674.28 3354
5674.99 3544
5675.70 3574
5676.41 3617
5677.12 3523
5677.83 3794
5678.54 3623
5679.25 3645
5679.96 3421
5680.68 3387
5681.39 3452
5682.10 3409
5682.81 3420
5683.52 3295
5684.23 3354
5684.94 3335
5685.65 3384
5686.37 3524
5687.08 3314
5687.79 3276
5688.50 3318
5689.21 3410
5689.92 3419
5690.64 3284
5691.35 3441
5692.06 3230
5692.77 3446
5693.48 3490
5694.20 3432
5694.91 3356
5695.62 3265
5696.33 3355
5697.04 3475
5697.76 3444
5698.47 3498
5699.18 3394
5699.89 3294
5700.61 3415
5701.32 3480
5702.03 3474
5702.74 3391
5703.46 3154
5704.17 3339
5704.88 3346
5705.59 3310
5706.31 3414
5707.02 3424
5707.73 3602
5708.45 3391
5709.16 3299
5709.87 3317
5710.58 3367
5711.30 3369
5712.01 3390
5712.72 3432
5713.44 3375
5714.15 3317
5714.86 3429
5715.58 3548
5716.29 3426
5717.00 3499
5717.72 3376
5718.43 3360
5719.14 3285
5719.86 3257
5720.57 3287
5721.28 3484
5722.00 3497
5722.71 3529
5723.43 3476
5724.14 3419
5724.85 3603
5725.57 3374
5726.28 3512
5727.00 3481
5727.71 3503
5728.42 3718
5729.14 3574
5729.85 3467
5730.57 3467
5731.28 3580
5732.00 3692
5732.71 3647
5733.42 3685
5734.14 3565
5734.85 3718
5735.57 3604
5736.28 3552
5737.00 3533
5737.71 3518
5738.43 3718
5739.14 3724
5739.86 3806
5740.57 3638
5741.29 3819
5742.00 3951
5742.72 3920
5743.43 3807
5744.15 3843
5744.86 3822
5745.58 3988
5746.29 4000
5747.01 3993
5747.72 4127
5748.44 3914
5749.15 3915
5749.87 4071
5750.58 4016
5751.30 3954
5752.02 3679
5752.73 3735
5753.45 3958
5754.16 3925
5754.88 3867
5755.59 4024
5756.31 4056
5757.03 4142
5757.74 4148
5758.46 4066
5759.17 3891
5759.89 3985
5760.61 4193
5761.32 3957
5762.04 4077
5762.76 4243
5763.47 4113
5764.19 4226
5764.90 4124
5765.62 4314
5766.34 4320
5767.05 4471
5767.77 4619
5768.49 4504
5769.20 4639
5769.92 4756
5770.64 4590
5771.35 4559
5772.07 4760
5772.79 4633
5773.51 4903
5774.22 5178
5774.94 5749
5775.66 5833
5776.37 6593
5777.09 6874
5777.81 6712
5778.53 6879
5779.24 7061
5779.96 7288
5780.68 7009
5781.39 6329
5782.11 6042
5782.83 5903
5783.55 5745
5784.26 5607
5784.98 5488
5785.70 5437
5786.42 5600
5787.14 5445
5787.85 5273
5788.57 5159
5789.29 4972
5790.01 5320
5790.73 5161
5791.44 5011
5792.16 5253
5792.88 5191
5793.60 5244
5794.32 5065
5795.03 5204
5795.75 5094
5796.47 5099
5797.19 4982
5797.91 5009
5798.63 5097
5799.35 5223
5800.06 5329
5800.78 5061
5801.50 5124
5802.22 5151
5802.94 5333
5803.66 5278
5804.38 5402
5805.10 5758
5805.81 6059
5806.53 6013
5807.25 6174
5807.97 6296
5808.69 6187
5809.41 6164
5810.13 5708
5810.85 5468
5811.57 5315
5812.29 5001
5813.01 5084
5813.73 4973
5814.45 4993
5815.17 5198
5815.88 5090
5816.60 5055
5817.32 5108
5818.04 5268
5818.76 5192
5819.48 4971
5820.20 5156
5820.92 5271
5821.64 5229
5822.36 5163
5823.08 5079
5823.80 5094
5824.52 4984
5825.24 4919
5825.96 4810
5826.68 4917
5827.40 4837
5828.12 4614
5828.84 4603
5829.57 4580
5830.29 4462
5831.01 4614
5831.73 4552
5832.45 4445
5833.17 4387
5833.89 4325
5834.61 4362
5835.33 4468
5836.05 4488
5836.77 4344
5837.49 4271
5838.21 4263
5838.94 4341
5839.66 4333
5840.38 4451
5841.10 4170
5841.82 3977
5842.54 4243
5843.26 4372
5843.98 4231
5844.70 4094
5845.43 3868
5846.15 4124
5846.87 4177
5847.59 4055
5848.31 4009
5849.03 3988
5849.76 3907
5850.48 4072
5851.20 4075
5851.92 4020
5852.64 3914
5853.36 4060
5854.09 3908
5854.81 3907
5855.53 4105
5856.25 3908
5856.97 3900
5857.70 3981
5858.42 3987
5859.14 3930
5859.86 3888
5860.59 3666
5861.31 3718
5862.03 3914
5862.75 3855
5863.48 4089
5864.20 4018
5864.92 3882
5865.64 3849
5866.37 3885
5867.09 3953
5867.81 3985
5868.54 3729
5869.26 3739
5869.98 3937
5870.70 3808
5871.43 3748
5872.15 3783
5872.87 3727
5873.60 3652
5874.32 3708
5875.04 3763
5875.77 3717
5876.49 3582
5877.21 3667
5877.94 3695
5878.66 3787
5879.38 3687
5880.11 3774
5880.83 3609
5881.55 3521
5882.28 3662
5883.00 3715
5883.73 3875
5884.45 3702
5885.17 3664
5885.90 3666
5886.62 3587
5887.34 3507
5888.07 3483
5888.79 3667
5889.52 3821
5890.24 3722
5890.97 3673
5891.69 3768
5892.41 3780
5893.14 3740
5893.86 3638
5894.59 3703
5895.31 3754
5896.04 3707
5896.76 3643
5897.49 3627
5898.21 3743
5898.93 3635
5899.66 3604
5900.38 3633
5901.11 3628
5901.83 3703
5902.56 3618
5903.28 3843
5904.01 3802
5904.73 3710
5905.46 3754
5906.18 3820
5906.91 3864
5907.64 3696
5908.36 3885
5909.09 3869
5909.81 3657
5910.54 3703
5911.26 3781
5911.99 3656
5912.71 3669
5913.44 3546
5914.16 3582
5914.89 3575
5915.62 3636
5916.34 3534
5917.07 3641
5917.79 3667
5918.52 3656
5919.25 3845
5919.97 3589
5920.70 3478
5921.42 3640
5922.15 3757
5922.88 3927
5923.60 3798
5924.33 3814
5925.05 3818
5925.78 3739
5926.51 3819
5927.23 3762
5927.96 3719
5928.69 3820
5929.41 3783
5930.14 3885
5930.87 3822
5931.59 3733
5932.32 3763
5933.05 3907
5933.77 3724
5934.50 3845
5935.23 3692
5935.95 3764
5936.68 3895
5937.41 3791
5938.14 3902
5938.86 4000
5939.59 3959
5940.32 3895
5941.04 4057
5941.77 4089
5942.50 4225
5943.23 4102
5943.95 4331
5944.68 4288
5945.41 4139
5946.14 4140
5946.87 4193
5947.59 4062
5948.32 4173
5949.05 4260
5949.78 4293
5950.50 4127
5951.23 4086
5951.96 4145
5952.69 4171
5953.42 4114
5954.14 4182
5954.87 4224
5955.60 4178
5956.33 4281
5957.06 4430
5957.79 4375
5958.51 4480
5959.24 4402
5959.97 4265
5960.70 4411
5961.43 4466
5962.16 4305
5962.88 4369
5963.61 4468
5964.34 4339
5965.07 4469
5965.80 4420
5966.53 4222
5967.26 4278
5967.99 4319
5968.72 4420
5969.44 4252
5970.17 4553
5970.90 4774
5971.63 4575
5972.36 4553
5973.09 4727
5973.82 4699
5974.55 4883
5975.28 4772
5976.01 4602
5976.74 4544
5977.47 4607
5978.20 4663
5978.93 4579
5979.66 4478
5980.39 4468
5981.12 4504
5981.85 4533
5982.58 4530
5983.31 4651
5984.04 4721
5984.77 4877
5985.50 4761
5986.23 4778
5986.96 4672
5987.69 4827
5988.42 4965
5989.15 5035
5989.88 4968
5990.61 4847
5991.34 4611
5992.07 4907
5992.80 4965
5993.53 4754
5994.26 4695
5994.99 4790
5995.72 4868
5996.45 5149
5997.18 5216
5997.91 5073
5998.64 5071
5999.37 4837
6000.11 4962
6000.84 5077
6001.57 5225
6002.30 5048
6003.03 4824
6003.76 4850
6004.49 5036
6005.22 5036
6005.95 4988
6006.69 4989
6007.42 4843
6008.15 4806
6008.88 4595
6009.61 4687
6010.34 4734
6011.07 4884
6011.81 4931
6012.54 5064
6013.27 5415
6014.00 5822
6014.73 5835
6015.46 6067
6016.20 6161
6016.93 6392
6017.66 6138
6018.39 6194
6019.12 6012
6019.86 5704
6020.59 5470
6021.32 5495
6022.05 5426
6022.79 5127
6023.52 5141
6024.25 5064
6024.98 4876
6025.72 4818
6026.45 4730
6027.18 4560
6027.91 4707
6028.65 4629
6029.38 4600
6030.11 4550
6030.84 4594
6031.58 4602
6032.31 4542
6033.04 4545
6033.78 4507
6034.51 4290
6035.24 4238
6035.98 4348
6036.71 4509
6037.44 4540
6038.17 4573
6038.91 4557
6039.64 4509
6040.37 4399
6041.11 4577
6041.84 4744
6042.58 4545
6043.31 4481
6044.04 4649
6044.78 4693
6045.51 4658
6046.24 4627
6046.98 4495
6047.71 4669
6048.44 4661
6049.18 4661
6049.91 4781
6050.65 4694
6051.38 4762
6052.11 4847
6052.85 4751
6053.58 4746
6054.32 4844
6055.05 4712
6055.79 4557
6056.52 4780
6057.25 4819
6057.99 4649
6058.72 4720
6059.46 4862
6060.19 4755
6060.93 4772
6061.66 4764
6062.40 4717
6063.13 4806
6063.87 4810
6064.60 4715
6065.34 4793
6066.07 4735
6066.81 4657
6067.54 4773
6068.28 4813
6069.01 4777
6069.75 4759
6070.48 4760
6071.22 4664
6071.95 4537
6072.69 4583
6073.42 4685
6074.16 4773
6074.89 4735
6075.63 4521
6076.36 4639
6077.10 4720
6077.84 4566
6078.57 4666
6079.31 4599
6080.04 4544
6080.78 4729
6081.51 4601
6082.25 4829
6082.99 4686
6083.72 4583
6084.46 4600
6085.20 4789
6085.93 4912
6086.67 4763
6087.40 4666
6088.14 4752
6088.88 4692
6089.61 4773
6090.35 4725
6091.09 4579
6091.82 4524
6092.56 4658
6093.30 4534
6094.03 4568
6094.77 4619
6095.51 4862
6096.24 4853
6096.98 4741
6097.72 4782
6098.45 4731
6099.19 4900
6099.93 4719
6100.66 4767
6101.40 4748
6102.14 4574
6102.87 4620
6103.61 4471
6104.35 4532
6105.09 4619
6105.82 4681
6106.56 4696
6107.30 4796
6108.04 4584
6108.77 4685
6109.51 4819
6110.25 4678
6110.99 4764
6111.72 4903
6112.46 4895
6113.20 4905
6113.94 5086
6114.68 4994
6115.41 4852
6116.15 4873
6116.89 4927
6117.63 4980
6118.37 4912
6119.10 5010
6119.84 4879
6120.58 4842
6121.32 5020
6122.06 5042
6122.80 5117
6123.53 5243
6124.27 5199
6125.01 5154
6125.75 5152
6126.49 5073
6127.23 5351
6127.97 5199
6128.70 5288
6129.44 5231
6130.18 5402
6130.92 4996
6131.66 5308
6132.40 5346
6133.14 5250
6133.88 5435
6134.62 5391
6135.35 5215
6136.09 5362
6136.83 5485
6137.57 5441
6138.31 5422
6139.05 5297
6139.79 5326
6140.53 5409
6141.27 5472
6142.01 5515
6142.75 5489
6143.49 5674
6144.23 5638
6144.97 5607
6145.71 5704
6146.45 5517
6147.19 5626
6147.93 5659
6148.67 5764
6149.41 5887
6150.15 5950
6150.89 5907
6151.63 5864
6152.37 5970
6153.11 6006
6153.85 6111
6154.59 6167
6155.33 6494
6156.07 6553
6156.81 6289
6157.55 6371
6158.29 6381
6159.03 6328
6159.77 6365
6160.51 6424
6161.25 6435
6161.99 6573
6162.73 6556
6163.47 6468
6164.22 6606
6164.96 6659
6165.70 7128
6166.44 7134
6167.18 6969
6167.92 7317
6168.66 7449
6169.40 7718
6170.14 7931
6170.89 8230
6171.63 8316
6172.37 8552
6173.11 8384
6173.85 8486
6174.59 8454
6175.33 8273
6176.08 8373
6176.82 8437
6177.56 8184
6178.30 8289
6179.04 8078
6179.78 7981
6180.53 7928
6181.27 8171
6182.01 8128
6182.75 8010
6183.49 7909
6184.24 8140
6184.98 7967
6185.72 8025
6186.46 8096
6187.20 8311
6187.95 8430
6188.69 8374
6189.43 8553
6190.17 8335
6190.92 8460
6191.66 8425
6192.40 8633
6193.14 8877
6193.89 8889
6194.63 8808
6195.37 9183
6196.12 9256
6196.86 9143
6197.60 9654
6198.34 9518
6199.09 9675
6199.83 9673
6200.57 9985
6201.32 9956
6202.06 9906
6202.80 9831
6203.55 9600
6204.29 9595
6205.03 9702
6205.78 9820
6206.52 9817
6207.26 9916
6208.01 10722
6208.75 11244
6209.49 12264
6210.24 14040
6210.98 15270
6211.72 17307
6212.47 19722
6213.21 21430
6213.96 23380
6214.70 24727
6215.44 24647
6216.19 24246
6216.93 23183
6217.68 20916
6218.42 18482
6219.16 16295
6219.91 14547
6220.65 12885
6221.40 11315
6222.14 10384
6222.89 9525
6223.63 8999
6224.37 8644
6225.12 8729
6225.86 8873
6226.61 8928
6227.35 9217
6228.10 9603
6228.84 9615
6229.59 9975
6230.33 9762
6231.08 9688
6231.82 9599
6232.57 9327
6233.31 9113
6234.06 8575
6234.80 8289
6235.55 7623
6236.29 7364
6237.04 7288
6237.78 7067
6238.53 7118
6239.27 6905
6240.02 6849
6240.76 6988
6241.51 6952
6242.26 7046
6243.00 6971
6243.75 6997
6244.49 7227
6245.24 7143
6245.98 7313
6246.73 7263
6247.48 7299
6248.22 7274
6248.97 7420
6249.71 7625
6250.46 7763
6251.21 7907
6251.95 7642
6252.70 7695
6253.44 7808
6254.19 7580
6254.94 7674
6255.68 7630
6256.43 7417
6257.18 7418
6257.92 7228
6258.67 7136
6259.42 7154
6260.16 7126
6260.91 7189
6261.66 6903
6262.40 6854
6263.15 7253
6263.90 7008
6264.64 7063
6265.39 7012
6266.14 6882
6266.88 6999
6267.63 6992
6268.38 6911
6269.13 6795
6269.87 6702
6270.62 6712
6271.37 6478
6272.11 6480
6272.86 6581
6273.61 6432
6274.36 6329
6275.10 6207
6275.85 6205
6276.60 6186
6277.35 6423
6278.10 6219
6278.84 6182
6279.59 6220
6280.34 6132
6281.09 6263
6281.83 6165
6282.58 6060
6283.33 6136
6284.08 6042
6284.83 6027
6285.57 5982
6286.32 6014
6287.07 6018
6287.82 5943
6288.57 5947
6289.32 6154
6290.06 6113
6290.81 5804
6291.56 5885
6292.31 5962
6293.06 6104
6293.81 5916
6294.56 6114
6295.30 6073
6296.05 6197
6296.80 6315
6297.55 6303
6298.30 6133
6299.05 5878
6299.80 5862
6300.55 5564
6301.30 5513
6302.05 5607
6302.79 5268
6303.54 5340
6304.29 5215
6305.04 5220
6305.79 5072
6306.54 4985
6307.29 5106
6308.04 5302
6308.79 5177
6309.54 5378
6310.29 5189
6311.04 5300
6311.79 5139
6312.54 5243
6313.29 5142
6314.04 5165
6314.79 5120
6315.54 5129
6316.29 5098
6317.04 5056
6317.79 5015
6318.54 5305
6319.29 5191
6320.04 5212
6320.79 5195
6321.54 5058
6322.29 5078
6323.04 4951
6323.79 5033
6324.54 4890
6325.29 4794
6326.04 4907
6326.79 4905
6327.54 4690
6328.29 4642
6329.04 4832
6329.79 4747
6330.55 4656
6331.30 4735
6332.05 4541
6332.80 4498
6333.55 4445
6334.30 4504
6335.05 4633
6335.80 4499
6336.55 4487
6337.30 4448
6338.06 4497
6338.81 4516
6339.56 4460
6340.31 4462
6341.06 4594
6341.81 4577
6342.56 4506
6343.32 4420
6344.07 4440
6344.82 4637
6345.57 4492
6346.32 4516
6347.07 4499
6347.83 4474
6348.58 4571
6349.33 4340
6350.08 4348
6350.83 4365
6351.59 4483
6352.34 4500
6353.09 4723
6353.84 4483
6354.60 4440
6355.35 4431
6356.10 4552
6356.85 4634
6357.61 4591
6358.36 4421
6359.11 4533
6359.86 4549
6360.62 4596
6361.37 4633
6362.12 4465
6362.87 4508
6363.63 4433
6364.38 4371
6365.13 4388
6365.88 4296
6366.64 4193
6367.39 4203
6368.14 4307
6368.90 4411
6369.65 4432
6370.40 4353
6371.16 4502
6371.91 4435
6372.66 4315
6373.42 4192
6374.17 4143
6374.92 4140
6375.68 4145
6376.43 4259
6377.18 4194
6377.94 4120
6378.69 4111
6379.45 4175
6380.20 4210
6380.95 4163
6381.71 4008
6382.46 4213
6383.21 4118
6383.97 4213
6384.72 4245
6385.48 4230
6386.23 4237
6386.98 4077
6387.74 4185
6388.49 4088
6389.25 4161
6390.00 4175
6390.76 4174
6391.51 4257
6392.27 4058
6393.02 4136
6393.77 3996
6394.53 3988
6395.28 4029
6396.04 4044
6396.79 3964
6397.55 4088
6398.30 4029
6399.06 3981
6399.81 4034
6400.57 4012
6401.32 4144
6402.08 3993
6402.83 4179
6403.59 4202
6404.34 4109
6405.10 4102
6405.85 4077
6406.61 4098
6407.36 3910
6408.12 3913
6408.88 3826
6409.63 3954
6410.39 3764
6411.14 3813
6411.90 4003
6412.65 4134
6413.41 4082
6414.16 4085
6414.92 4058
6415.68 4159
6416.43 4338
6417.19 4287
6417.94 4093
6418.70 4080
6419.46 4001
6420.21 4176
6420.97 4309
6421.73 4100
6422.48 3956
6423.24 4179
6423.99 4290
6424.75 4177
6425.51 4026
6426.26 4181
6427.02 4337
6427.78 4306
6428.53 4361
6429.29 3967
6430.05 4084
6430.80 4321
6431.56 4124
6432.32 4098
6433.07 4096
6433.83 4098
6434.59 4067
6435.34 4233
6436.10 4208
6436.86 4271
6437.62 4190
6438.37 4228
6439.13 4337
6439.89 4289
6440.65 4378
6441.40 4402
6442.16 4412
6442.92 4391
6443.68 4255
6444.43 4408
6445.19 4465
6445.95 4401
6446.71 4202
6447.46 4515
6448.22 4444
6448.98 4405
6449.74 4335
6450.49 4376
6451.25 4427
6452.01 4249
6452.77 4297
6453.53 4446
6454.29 4313
6455.04 4389
6455.80 4465
6456.56 4568
6457.32 4579
6458.08 4501
6458.84 4480
6459.59 4559
6460.35 4501
6461.11 4569
6461.87 4559
6462.63 4509
6463.39 4765
6464.15 5078
6464.90 4992
6465.66 4854
6466.42 4728
6467.18 4743
6467.94 4920
6468.70 4850
6469.46 4737
6470.22 4738
6470.98 4917
6471.73 5084
6472.49 5040
6473.25 4920
6474.01 4850
6474.77 4977
6475.53 4963
6476.29 4889
6477.05 5045
6477.81 5205
6478.57 5144
6479.33 5214
6480.09 5246
6480.85 5301
6481.61 5158
6482.37 5199
6483.13 5363
6483.89 5464
6484.65 5466
6485.41 5320
6486.17 5319
6486.93 5543
6487.69 5580
6488.45 5405
6489.21 5456
6489.97 5578
6490.73 5454
6491.49 5601
6492.25 5711
6493.01 5764
6493.77 5900
6494.53 5838
6495.29 5954
6496.05 5913
6496.81 6039
6497.57 6293
6498.33 6264
6499.10 6372
6499.86 6493
6500.62 6446
6501.38 6514
6502.14 6533
6502.90 6477
6503.66 6529
6504.42 6516
6505.18 6523
6505.94 6619
6506.71 6582
6507.47 6877
6508.23 6868
6508.99 6765
6509.75 7050
6510.51 6990
6511.27 7058
6512.04 7266
6512.80 7283
6513.56 7142
6514.32 7448
6515.08 7542
6515.84 8036
6516.61 8006
6517.37 8174
6518.13 8085
6518.89 8121
6519.65 8389
6520.42 8405
6521.18 8137
6521.94 8102
6522.70 8039
6523.46 8020
6524.23 7958
6524.99 7907
6525.75 8182
6526.51 8205
6527.28 8207
6528.04 8288
6528.80 8652
6529.56 8810
6530.33 8814
6531.09 9196
6531.85 9053
6532.61 9001
6533.38 9253
6534.14 9237
6534.90 9191
6535.67 9099
6536.43 9698
6537.19 9939
6537.95 10850
6538.72 11838
6539.48 13224
6540.24 14659
6541.01 16172
6541.77 17523
6542.53 17882
6543.30 18076
6544.06 17374
6544.82 16226
6545.59 14921
6546.35 13206
6547.11 11645
6547.88 10081
6548.64 9343
6549.41 8510
6550.17 8029
6550.93 7782
6551.70 7391
6552.46 7265
6553.22 7174
6553.99 7349
6554.75 7047
6555.52 7019
6556.28 7101
6557.05 7032
6557.81 6954
6558.57 7023
6559.34 6821
6560.10 6985
6560.87 6828
6561.63 6896
6562.40 7010
6563.16 6710
6563.92 6688
6564.69 6808
6565.45 6767
6566.22 6636
6566.98 6876
6567.75 7092
6568.51 7338
6569.28 7278
6570.04 7376
6570.81 7595
6571.57 7787
6572.34 7634
6573.10 7475
6573.87 7552
6574.63 7584
6575.40 7818
6576.16 7977
6576.93 7998
6577.69 7945
6578.46 8353
6579.23 8747
6579.99 9033
6580.76 9423
6581.52 9403
6582.29 9417
6583.05 9361
6583.82 9288
6584.59 8973
6585.35 8588
6586.12 8153
6586.88 8227
6587.65 7945
6588.41 7601
6589.18 7483
6589.95 7505
6590.71 7231
6591.48 7309
6592.25 7700
6593.01 7824
6593.78 7808
6594.54 7914
6595.31 8002
6596.08 8187
6596.84 8240
6597.61 8613
6598.38 8618
6599.14 8600
6599.91 8336
6600.68 8204
6601.44 8095
6602.21 7983
6602.98 7655
6603.74 7364
6604.51 7453
6605.28 7339
6606.05 7205
6606.81 7069
6607.58 7110
6608.35 6848
6609.11 6794
6609.88 6971
6610.65 6808
6611.42 6627
6612.18 6777
6612.95 6778
6613.72 7035
6614.49 7067
6615.25 7100
6616.02 7131
6616.79 7125
6617.56 7204
6618.32 7245
6619.09 7144
6619.86 7230
6620.63 7040
6621.40 6621
6622.16 6435
6622.93 6508
6623.70 6479
6624.47 6402
6625.24 6430
6626.00 6453
6626.77 6409
6627.54 6295
6628.31 6154
6629.08 6342
6629.85 6155
6630.61 6152
6631.38 5897
6632.15 6022
6632.92 6192
6633.69 6070
6634.46 6362
6635.23 6345
6635.99 6485
6636.76 6653
6637.53 6855
6638.30 7041
6639.07 7376
6639.84 7801
6640.61 7900
6641.38 7735
6642.15 7602
6642.92 7179
6643.68 7030
6644.45 7034
6645.22 6469
6645.99 6091
6646.76 5969
6647.53 5938
6648.30 5868
6649.07 5707
6649.84 5629
6650.61 5570
6651.38 5603
6652.15 5615
6652.92 5556
6653.69 5615
6654.46 5523
6655.23 5561
6656.00 5583
6656.77 5672
6657.54 5474
6658.31 5503
6659.08 5289
6659.85 5403
6660.62 5140
6661.39 5260
6662.16 5216
6662.93 5167
6663.70 5206
6664.47 5107
6665.24 5070
6666.01 4898
6666.78 4824
6667.55 4974
6668.32 5094
6669.09 5155
6669.86 5043
6670.64 4947
6671.41 4955
6672.18 4773
6672.95 4876
6673.72 5038
6674.49 5043
6675.26 5103
6676.03 4822
6676.80 4977
6677.57 5065
6678.35 5004
6679.12 4933
6679.89 5074
6680.66 4920
6681.43 4873
6682.20 4969
6682.97 4886
6683.75 4599
6684.52 4774
6685.29 4951
6686.06 4926
6686.83 4812
6687.60 4981
6688.38 5033
6689.15 5032
6689.92 5134
6690.69 5042
6691.46 5239
6692.24 5048
6693.01 4946
6693.78 4715
6694.55 4852
6695.32 4854
6696.10 4897
6696.87 4731
6697.64 4727
6698.41 4613
6699.19 4518
6699.96 4661
6700.73 4476
6701.50 4501
6702.28 4394
6703.05 4380
6703.82 4308
6704.59 4463
6705.37 4520
6706.14 4372
6706.91 4434
6707.69 4468
6708.46 4551
6709.23 4365
6710.00 4392
6710.78 4345
6711.55 4295
6712.32 4371
6713.10 4370
6713.87 4308
6714.64 4260
6715.42 4275
6716.19 4279
6716.96 4164
6717.74 4362
6718.51 4305
6719.28 4221
6720.06 4222
6720.83 4239
6721.61 4233
6722.38 4008
6723.15 4031
6723.93 4038
6724.70 4147
6725.47 4095
6726.25 4043
6727.02 3914
6727.80 3913
6728.57 3921
6729.35 4026
6730.12 4048
6730.89 4083
6731.67 3966
6732.44 4019
6733.22 3999
6733.99 3904
6734.77 3879
6735.54 3898
6736.31 3820
6737.09 3830
6737.86 3961
6738.64 4013
6739.41 3761
6740.19 3785
6740.96 3913
6741.74 3903
6742.51 4111
6743.29 3886
6744.06 3889
6744.84 4010
6745.61 4022
6746.39 3959
6747.16 3770
6747.94 3849
6748.71 4060
6749.49 4021
6750.26 3815
6751.04 3761
6751.82 3815
6752.59 3792
6753.37 3886
6754.14 3991
6754.92 3973
6755.69 3781
6756.47 3963
6757.25 4090
6758.02 3935
6758.80 3919
6759.57 3882
6760.35 3768
6761.12 3828
6761.90 3816
6762.68 3826
6763.45 3853
6764.23 3766
6765.01 3678
6765.78 3741
6766.56 3641
6767.33 3816
6768.11 3788
6768.89 3796
6769.66 3838
6770.44 3772
6771.22 3827
6771.99 3845
6772.77 3649
6773.55 3639
6774.32 3588
6775.10 3664
6775.88 3765
6776.65 3753
6777.43 3774
6778.21 3656
6778.99 3700
6779.76 3596
6780.54 3825
6781.32 3688
6782.09 3654
6782.87 3665
6783.65 3735
6784.43 3761
6785.20 3647
6785.98 3519
6786.76 3832
6787.54 3971
6788.31 3823
6789.09 3738
6789.87 3753
6790.65 3614
6791.42 3556
6792.20 3706
6792.98 3861
6793.76 3695
6794.54 3678
6795.31 3686
6796.09 3707
6796.87 3650
6797.65 3605
6798.43 3516
6799.20 3661
6799.98 3678
6800.76 3733
6801.54 3629
6802.32 3569
6803.10 3767
6803.87 3637
6804.65 3597
6805.43 3569
6806.21 3690
6806.99 3659
6807.77 3579
6808.55 3737
6809.32 3628
6810.10 3589
6810.88 3609
6811.66 3559
6812.44 3700
6813.22 3553
6814.00 3526
6814.78 3670
6815.56 3500
6816.34 3550
6817.11 3672
6817.89 3650
6818.67 3677
6819.45 3792
6820.23 3645
6821.01 3577
6821.79 3550
6822.57 3590
6823.35 3588
6824.13 3662
6824.91 3633
6825.69 3740
6826.47 3711
6827.25 3531
6828.03 3576
6828.81 3810
6829.59 3594
6830.37 3748
6831.15 3828
6831.93 3683
6832.71 3560
6833.49 3666
6834.27 3504
6835.05 3608
6835.83 3697
6836.61 3835
6837.39 3825
6838.17 3734
6838.95 3762
6839.73 3633
6840.51 3734
6841.29 3832
6842.07 3819
6842.85 4004
6843.63 3809
6844.42 3683
6845.20 3612
6845.98 3713
6846.76 3638
6847.54 3709
6848.32 3730
6849.10 3637
6849.88 3715
6850.66 3807
6851.44 3878
6852.23 3900
6853.01 4007
6853.79 4209
6854.57 4430
6855.35 4593
6856.13 4684
6856.91 4993
6857.70 4794
6858.48 4692
6859.26 4602
6860.04 4469
6860.82 4401
6861.60 4502
6862.39 4241
6863.17 4015
6863.95 4051
6864.73 4097
6865.51 3894
6866.30 3875
6867.08 3912
6867.86 3969
6868.64 4056
6869.42 4102
6870.21 4279
6870.99 4282
6871.77 4278
6872.55 4452
6873.34 4409
6874.12 4351
6874.90 4266
6875.68 4403
6876.47 4440
6877.25 4344
6878.03 4312
6878.81 4330
6879.60 4362
6880.38 4088
6881.16 4165
6881.95 4254
6882.73 4065
6883.51 4075
6884.29 4102
6885.08 4245
6885.86 4189
6886.64 4326
6887.43 4310
6888.21 4178
6888.99 4175
6889.78 4201
6890.56 4411
6891.34 4486
6892.13 4673
6892.91 4878
6893.69 4665
6894.48 4893
6895.26 5009
6896.05 4828
6896.83 4675
6897.61 4538
6898.40 4500
6899.18 4647
6899.97 4682
6900.75 4627
6901.53 4563
6902.32 4538
6903.10 4708
6903.89 4622
6904.67 4686
6905.45 4826
6906.24 4786
6907.02 4850
6907.81 4723
6908.59 4631
6909.38 4857
6910.16 4899
6910.95 4750
6911.73 4628
6912.51 4765
6913.30 4707
6914.08 4810
6914.87 4815
6915.65 4906
6916.44 4831
6917.22 4915
6918.01 4772
6918.79 4859
6919.58 4890
6920.36 4718
6921.15 4843
6921.93 4902
6922.72 4874
6923.50 5184
6924.29 5089
6925.08 5133
6925.86 5074
6926.65 5023
6927.43 5242
6928.22 5212
6929.00 5218
6929.79 5188
6930.57 5353
6931.36 5292
6932.15 5275
6932.93 5301
6933.72 5289
6934.50 5414
6935.29 5359
6936.08 5427
6936.86 5269
6937.65 5327
6938.43 5408
6939.22 5444
6940.01 5375
6940.79 5331
6941.58 5529
6942.37 5727
6943.15 5912
6943.94 5826
6944.72 5716
6945.51 5992
6946.30 6281
6947.08 6175
6947.87 6217
6948.66 6451
6949.44 6532
6950.23 6491
6951.02 6624
6951.80 6503
6952.59 6463
6953.38 6671
6954.17 6850
6954.95 6997
6955.74 6731
6956.53 6751
6957.31 6767
6958.10 6777
6958.89 6845
6959.68 6795
6960.46 6964
6961.25 6982
6962.04 7112
6962.83 7124
6963.61 7189
6964.40 7493
6965.19 7321
6965.98 7467
6966.76 7484
6967.55 7376
6968.34 7211
6969.13 7249
6969.92 7340
6970.70 7201
6971.49 7183
6972.28 7520
6973.07 7773
6973.86 7748
6974.64 7794
6975.43 8192
6976.22 8293
6977.01 8166
6977.80 8328
6978.59 8311
6979.37 8280
6980.16 8311
6980.95 8150
6981.74 8260
6982.53 8545
6983.32 8706
6984.11 8919
6984.90 9493
6985.68 9857
6986.47 10129
6987.26 10811
6988.05 11988
6988.84 13174
6989.63 14302
6990.42 15652
6991.21 16625
6992.00 17442
6992.79 17073
6993.57 16484
6994.36 15546
6995.15 14549
6995.94 13579
6996.73 12077
6997.52 11088
6998.31 10499
6999.10 10008
6999.89 9740
7000.68 10006
7001.47 10289
7002.26 10967
7003.05 12112
7003.84 13366
7004.63 14313
7005.42 14867
7006.21 15537
7007.00 15376
7007.79 14972
7008.58 13960
7009.37 12882
7010.16 11481
7010.95 10383
7011.74 9403
7012.53 8630
7013.32 7941
7014.11 7445
7014.90 7295
7015.69 6987
7016.48 6901
7017.27 7047
7018.06 7090
7018.85 7147
7019.65 7229
7020.44 7154
7021.23 7298
7022.02 7032
7022.81 7086
7023.60 6848
7024.39 6690
7025.18 6635
7025.97 6503
7026.76 6595
7027.56 6506
7028.35 6514
7029.14 6505
7029.93 6682
7030.72 6762
7031.51 6804
7032.30 6560
7033.09 6461
7033.89 6756
7034.68 6234
7035.47 6357
7036.26 6350
7037.05 6299
7037.84 6396
7038.64 6177
7039.43 6104
7040.22 6514
7041.01 6197
7041.80 6260
7042.60 6352
7043.39 6487
7044.18 6266
7044.97 6227
7045.76 6338
7046.56 6257
7047.35 6182
7048.14 5949
7048.93 5887
7049.73 5986
7050.52 5688
7051.31 5805
7052.10 5851
7052.90 5788
7053.69 5883
7054.48 5646
7055.27 5837
7056.07 5934
7056.86 5692
7057.65 5559
7058.45 5506
7059.24 5413
7060.03 5568
7060.83 5471
7061.62 5411
7062.41 5261
7063.20 5303
7064.00 5266
7064.79 5284
7065.58 5250
7066.38 5094
7067.17 5102
7067.96 5304
7068.76 5201
7069.55 5086
7070.35 5034
7071.14 5070
7071.93 5079
7072.73 4923
7073.52 4802
7074.31 5114
7075.11 4808
7075.90 4833
7076.70 4928
7077.49 4990
7078.28 4829
7079.08 4725
7079.87 4786
7080.67 4779
7081.46 4881
7082.25 4657
7083.05 4745
7083.84 4811
7084.64 4671
7085.43 4500
7086.23 4484
7087.02 4427
7087.82 4269
7088.61 4330
7089.41 4240
7090.20 4238
7090.99 4226
7091.79 4201
7092.58 4258
7093.38 4211
7094.17 4266
7094.97 4285
7095.76 4177
7096.56 4277
7097.35 4186
7098.15 4172
7098.94 4109
7099.74 4247
7100.54 4163
7101.33 4248
7102.13 4261
7102.92 4001
7103.72 3946
7104.51 4063
7105.31 4197
7106.10 3955
7106.90 3914
7107.70 3818
7108.49 3837
7109.29 3884
7110.08 3921
7110.88 3835
7111.67 3770
7112.47 3708
7113.27 3666
7114.06 3656
7114.86 3611
7115.65 3675
7116.45 3620
7117.25 3703
7118.04 3541
7118.84 3746
7119.64 3733
7120.43 3651
7121.23 3556
7122.03 3614
7122.82 3568
7123.62 3618
7124.41 3551
7125.21 3550
7126.01 3511
7126.81 3661
7127.60 3583
7128.40 3591
7129.20 3670
7129.99 3681
7130.79 3637
7131.59 3497
7132.38 3628
7133.18 3604
7133.98 3573
7134.78 3493
7135.57 3470
7136.37 3517
7137.17 3549
7137.96 3517
7138.76 3579
7139.56 3436
7140.36 3407
7141.15 3472
7141.95 3463
7142.75 3578
7143.55 3532
7144.35 3476
7145.14 3378
7145.94 3424
7146.74 3577
7147.54 3518
7148.33 3632
7149.13 3480
7149.93 3395
7150.73 3478
7151.53 3449
7152.33 3439
7153.12 3498
7153.92 3361
7154.72 3384
7155.52 3307
7156.32 3338
7157.12 3286
7157.91 3307
7158.71 3318
7159.51 3566
7160.31 3406
7161.11 3371
7161.91 3296
7162.71 3439
7163.50 3368
7164.30 3440
7165.10 3295
7165.90 3498
7166.70 3297
7167.50 3281
7168.30 3338
7169.10 3222
7169.90 3189
7170.70 3143
7171.50 3132
7172.29 3271
7173.09 3339
7173.89 3358
7174.69 3398
7175.49 3304
7176.29 3337
7177.09 3425
7177.89 3232
7178.69 3174
7179.49 3091
7180.29 3072
7181.09 3142
7181.89 3198
7182.69 3097
7183.49 3276
7184.29 3241
7185.09 3204
7185.89 3193
7186.69 3398
7187.49 3364
7188.29 3331
7189.09 3229
7189.89 3358
7190.69 3230
7191.49 3097
7192.29 3121
7193.09 3217
7193.89 3113
7194.69 3004
7195.49 3148
7196.29 3119
7197.10 3031
7197.90 2987
7198.70 2995
7199.50 2964
7200.30 3019
7201.10 3036
7201.90 2996
7202.70 2845
7203.50 3000
7204.30 3032
7205.11 3054
7205.91 3096
7206.71 2837
7207.51 2903
7208.31 2908
7209.11 2939
7209.91 2963
7210.71 2884
7211.52 3013
7212.32 2851
7213.12 2862
7213.92 2776
7214.72 2872
7215.52 2744
7216.33 2858
7217.13 2773
7217.93 2886
7218.73 2779
7219.53 2905
7220.34 3026
7221.14 2984
7221.94 3063
7222.74 2967
7223.54 2906
7224.35 2894
7225.15 2808
7225.95 2805
7226.75 2770
7227.56 2743
7228.36 2901
7229.16 2985
7229.96 2942
7230.77 2914
7231.57 2989
7232.37 2962
7233.17 2951
7233.98 2931
7234.78 2824
7235.58 2829
7236.38 2955
7237.19 3016
7237.99 2884
7238.79 2903
7239.60 2845
7240.40 2843
7241.20 2983
7242.01 2919
7242.81 2939
7243.61 2997
7244.42 3000
7245.22 2950
7246.02 2982
7246.83 2937
7247.63 2887
7248.43 3066
7249.24 2977
7250.04 2814
7250.84 3054
7251.65 3040
7252.45 3011
7253.26 3136
7254.06 3025
7254.86 3005
7255.67 3191
7256.47 3040
7257.28 3089
7258.08 3025
7258.88 3024
7259.69 3132
7260.49 3159
7261.30 3190
7262.10 3099
7262.90 2997
7263.71 3106
7264.51 3225
7265.32 3172
7266.12 3273
7266.93 3211
7267.73 3228
7268.54 3108
7269.34 3044
7270.15 3109
7270.95 3283
7271.76 3340
7272.56 3342
7273.37 3293
7274.17 3238
7274.98 3226
7275.78 3323
7276.59 3242
7277.39 3346
7278.20 3575
7279.00 3467
7279.81 3514
7280.61 3490
7281.42 3520
7282.22 3528
7283.03 3463
7283.83 3608
7284.64 3625
7285.45 3873
7286.25 4015
7287.06 4173
7287.86 4393
7288.67 4765
7289.47 5140
7290.28 5360
7291.09 5431
7291.89 5185
7292.70 5087
7293.50 4992
7294.31 4732
7295.12 4449
7295.92 4191
7296.73 3988
7297.53 3859
7298.34 3544
7299.15 3531
7299.95 3428
7300.76 3383
7301.57 3368
7302.37 3313
7303.18 3400
7303.99 3484
7304.79 3329
7305.60 3481
7306.41 3468
7307.21 3496
7308.02 3451
7308.83 3325
7309.63 3396
7310.44 3271
7311.25 3126
7312.06 3300
7312.86 3542
7313.67 3472
7314.48 3466
7315.28 3572
7316.09 3540
7316.90 3614
7317.71 3758
7318.51 3804
7319.32 3887
7320.13 3792
7320.94 3663
7321.74 3558
7322.55 3547
7323.36 3575
7324.17 3666
7324.97 3571
7325.78 3622
7326.59 3792
7327.40 3759
7328.21 3755
7329.01 3755
7329.82 3789
7330.63 3870
7331.44 3849
7332.25 3571
7333.06 3600
7333.86 3737
7334.67 3739
7335.48 3722
7336.29 3780
7337.10 3901
7337.91 3989
7338.71 4147
7339.52 4315
7340.33 4369
7341.14 4436
7341.95 4412
7342.76 4388
7343.57 4299
7344.38 4330
7345.18 4164
7345.99 4267
7346.80 3947
7347.61 3928
7348.42 3858
7349.23 3745
7350.04 3622
7350.85 3756
7351.66 3597
7352.47 3553
7353.28 3557
7354.09 3641
7354.89 3827
7355.70 3880
7356.51 3714
7357.32 3711
7358.13 3689
7358.94 3745
7359.75 3646
7360.56 3633
7361.37 3690
7362.18 3687
7362.99 3613
7363.80 3671
7364.61 3637
7365.42 3552
7366.23 3667
7367.04 3710
7367.85 3761
7368.66 3780
7369.47 3525
7370.28 3631
7371.09 3679
7371.90 3652
7372.71 3769
7373.52 3753
7374.33 3736
7375.15 3594
7375.96 3522
7376.77 3705
7377.58 3582
7378.39 3760
7379.20 3571
7380.01 3597
7380.82 3648
7381.63 3761
7382.44 3763
7383.25 3835
7384.06 3772
7384.88 4132
7385.69 4232
7386.50 4318
7387.31 4512
7388.12 4409
7388.93 4299
7389.74 4233
7390.55 3944
7391.37 4012
7392.18 3933
7392.99 3916
7393.80 3739
7394.61 3541
7395.42 3394
7396.24 3566
7397.05 3405
7397.86 3264
7398.67 3398
7399.48 3372
7400.30 3453
7401.11 3435
7401.92 3566
7402.73 3677
7403.54 3605
7404.36 3749
7405.17 3859
7405.98 3864
7406.79 3996
7407.60 3909
7408.42 3931
7409.23 4161
7410.04 4039
7410.85 3829
7411.67 3794
7412.48 3684
7413.29 3574
7414.11 3520
7414.92 3539
7415.73 3426
7416.54 3381
7417.36 3287
7418.17 3323
7418.98 3319
7419.80 3258
7420.61 3188
7421.42 3212
7422.23 3247
7423.05 3098
7423.86 3099
7424.67 3097
7425.49 3113
7426.30 3225
7427.11 3109
7427.93 3043
7428.74 3016
7429.56 3070
7430.37 3062
7431.18 2904
7432.00 3060
7432.81 3160
7433.62 2987
7434.44 2969
7435.25 2950
7436.07 2913
7436.88 2940
7437.69 2919
7438.51 2963
7439.32 2895
7440.14 2954
7440.95 3000
7441.76 3108
7442.58 3079
7443.39 3025
7444.21 3045
7445.02 3094
7445.84 3128
7446.65 3116
7447.46 3234
7448.28 3083
7449.09 3000
7449.91 3069
7450.72 2969
7451.54 3003
7452.35 3065
7453.17 2995
7453.98 2910
7454.80 3052
7455.61 2990
7456.43 2811
7457.24 2974
7458.06 2916
7458.87 2926
7459.69 2961
7460.50 2960
7461.32 2982
7462.13 2952
7462.95 2869
7463.77 2838
7464.58 2884
7465.40 2960
7466.21 2868
7467.03 2958
7467.84 2919
7468.66 2802
7469.47 2805
7470.29 2758
7471.11 2854
7471.92 2911
7472.74 2931
7473.55 2853
7474.37 2862
7475.19 2857
7476.00 2935
7476.82 2912
7477.63 2843
7478.45 2765
7479.27 2949
7480.08 2915
7480.90 2886
7481.72 2883
7482.53 2842
7483.35 2888
7484.17 2829
7484.98 2765
7485.80 2818
7486.62 2796
7487.43 2795
7488.25 2924
7489.07 2774
7489.88 2773
7490.70 2712
7491.52 2841
7492.33 2677
7493.15 2668
7493.97 2683
7494.78 2566
7495.60 2534
7496.42 2698
7497.24 2721
7498.05 2826
7498.87 2583
7499.69 2696
7500.51 2801
7501.32 2628
7502.14 2660
7502.96 2728
7503.78 2796
7504.59 2731
7505.41 2763
7506.23 2878
7507.05 2659
7507.86 2720
7508.68 2635
7509.50 2656
7510.32 2674
7511.14 2759
7511.95 2736
7512.77 2632
7513.59 2604
7514.41 2649
7515.23 2633
7516.05 2573
7516.86 2584
7517.68 2720
7518.50 2580
7519.32 2675
7520.14 2720
7520.96 2533
7521.78 2488
7522.59 2631
7523.41 2652
7524.23 2606
7525.05 2595
7525.87 2620
7526.69 2664
7527.51 2559
7528.33 2558
7529.14 2783
7529.96 2527
7530.78 2527
7531.60 2582
7532.42 2558
7533.24 2564
7534.06 2543
7534.88 2547
7535.70 2489
7536.52 2591
7537.34 2602
7538.16 2502
7538.98 2525
7539.80 2646
7540.62 2529
7541.44 2561
7542.25 2687
7543.07 2816
7543.89 2727
7544.71 2709
7545.53 2561
7546.35 2663
7547.17 2509
7547.99 2555
7548.81 2739
7549.63 2621
7550.45 2657
7551.27 2689
7552.09 2612
7552.92 2569
7553.74 2593
7554.56 2520
7555.38 2456
7556.20 2609
7557.02 2727
7557.84 2618
7558.66 2624
7559.48 2614
7560.30 2581
7561.12 2648
7561.94 2608
7562.76 2714
7563.58 2635
7564.40 2738
7565.23 2607
7566.05 2621
7566.87 2576
7567.69 2569
7568.51 2591
7569.33 2674
7570.15 2553
7570.97 2570
7571.79 2555
7572.62 2646
7573.44 2638
7574.26 2630
7575.08 2505
7575.90 2460
7576.72 2440
7577.55 2531
7578.37 2509
7579.19 2518
7580.01 2681
7580.83 2696
7581.65 2597
7582.48 2492
7583.30 2473
7584.12 2560
7584.94 2451
7585.76 2587
7586.59 2435
7587.41 2515
7588.23 2489
7589.05 2495
7589.88 2529
7590.70 2618
7591.52 2691
7592.34 2535
7593.16 2676
7593.99 2566
7594.81 2579
7595.63 2575
7596.46 2602
7597.28 2557
7598.10 2668
7598.92 2631
7599.75 2589
7600.57 2682
7601.39 2639
7602.22 2535
7603.04 2446
7603.86 2520
7604.68 2565
7605.51 2577
7606.33 2643
7607.15 2619
7607.98 2672
7608.80 2733
7609.62 2578
7610.45 2764
7611.27 2841
7612.09 2812
7612.92 2597
7613.74 2712
7614.57 2818
7615.39 2747
7616.21 2789
7617.04 2679
7617.86 2605
7618.68 2682
7619.51 2579
7620.33 2697
7621.16 2747
7621.98 2519
7622.80 2582
7623.63 2619
7624.45 2499
7625.28 2642
7626.10 2680
7626.93 2639
7627.75 2743
7628.57 2688
7629.40 2608
7630.22 2596
7631.05 2516
7631.87 2500
7632.70 2387
7633.52 2582
7634.35 2704
7635.17 2713
7636.00 2637
7636.82 2671
7637.65 2725
7638.47 2754
7639.30 2648
7640.12 2869
7640.95 2678
7641.77 2440
7642.60 2501
7643.42 2508
7644.25 2509
7645.07 2511
7645.90 2362
7646.72 2407
7647.55 2521
7648.37 2548
7649.20 2429
7650.02 2359
7650.85 2539
7651.68 2474
7652.50 2405
7653.33 2456
7654.15 2399
7654.98 2381
7655.81 2274
7656.63 2268
7657.46 2300
7658.28 2229
7659.11 2284
7659.94 2295
7660.76 2244
7661.59 2511
7662.41 2440
7663.24 2283
7664.07 2238
7664.89 2354
7665.72 2395
7666.55 2485
7667.37 2317
7668.20 2341
7669.03 2415
7669.85 2277
7670.68 2299
7671.51 2371
7672.33 2359
7673.16 2366
7673.99 2328
7674.81 2421
7675.64 2406
7676.47 2393
7677.29 2418
7678.12 2268
7678.95 2440
7679.78 2329
7680.60 2237
7681.43 2238
7682.26 2325
7683.08 2311
7683.91 2367
7684.74 2343
7685.57 2321
7686.39 2454
7687.22 2416
7688.05 2299
7688.88 2370
7689.70 2359
7690.53 2438
7691.36 2437
7692.19 2249
7693.02 2236
7693.84 2369
7694.67 2346
7695.50 2351
7696.33 2414
7697.16 2470
7697.98 2276
7698.81 2297
7699.64 2268
7700.47 2320
7701.30 2267
7702.13 2262
7702.95 2275
7703.78 2416
7704.61 2305
7705.44 2289
7706.27 2385
7707.10 2356
7707.93 2286
7708.75 2403
7709.58 2333
7710.41 2309
7711.24 2205
7712.07 2338
7712.90 2414
7713.73 2406
7714.56 2263
7715.39 2332
7716.22 2322
7717.04 2382
7717.87 2305
7718.70 2321
7719.53 2318
7720.36 2266
7721.19 2304
7722.02 2345
7722.85 2335
7723.68 2371
7724.51 2277
7725.34 2250
7726.17 2270
7727.00 2243
7727.83 2218
7728.66 2245
7729.49 2397
7730.32 2236
7731.15 2277
7731.98 2260
7732.81 2312
7733.64 2299
7734.47 2436
7735.30 2445
7736.13 2338
7736.96 2415
7737.79 2338
7738.62 2414
7739.45 2354
7740.28 2252
7741.11 2237
7741.94 2252
7742.77 2207
7743.60 2340
7744.43 2389
7745.26 2367
7746.09 2378
7746.93 2338
7747.76 2303
7748.59 2442
7749.42 2531
7750.25 2555
7751.08 2703
7751.91 2686
7752.74 2763
7753.57 2965
7754.40 2956
7755.24 2911
7756.07 3005
7756.90 2702
7757.73 2657
7758.56 2615
7759.39 2545
7760.22 2458
7761.06 2354
7761.89 2387
7762.72 2411
7763.55 2347
7764.38 2290
7765.21 2214
7766.05 2253
7766.88 2256
7767.71 2338
7768.54 2426
7769.37 2420
7770.21 2273
7771.04 2376
7771.87 2372
7772.70 2293
7773.53 2281
7774.37 2207
7775.20 2205
7776.03 2196
7776.86 2177
7777.70 2103
7778.53 2206
7779.36 2154
7780.19 2186
7781.03 2234
7781.86 2287
7782.69 2207
7783.52 2155
7784.36 2202
7785.19 2248
7786.02 2308
7786.86 2348
7787.69 2354
7788.52 2301
7789.36 2361
7790.19 2421
7791.02 2319
7791.85 2310
7792.69 2284
7793.52 2268
7794.35 2352
7795.19 2232
7796.02 2233
7796.86 2294
7797.69 2204
7798.52 2231
7799.36 2087
7800.19 2240
7801.02 2289
7801.86 2376
7802.69 2298
7803.52 2250
7804.36 2141
7805.19 2180
7806.03 2201
7806.86 2256
7807.69 2256
7808.53 2230
7809.36 2274
7810.20 2222
7811.03 2335
7811.87 2343
7812.70 2212
7813.53 2375
7814.37 2384
7815.20 2282
7816.04 2214
7816.87 2360
7817.71 2325
7818.54 2307
7819.38 2293
7820.21 2350
7821.05 2393
7821.88 2378
7822.72 2367
7823.55 2427
7824.39 2405
7825.22 2450
7826.06 2388
7826.89 2260
7827.73 2247
7828.56 2282
7829.40 2292
7830.23 2282
7831.07 2374
7831.90 2242
7832.74 2309
7833.57 2443
7834.41 2409
7835.24 2269
7836.08 2145
7836.91 2229
7837.75 2293
7838.59 2303
7839.42 2318
7840.26 2327
7841.09 2312
7841.93 2256
7842.77 2326
7843.60 2381
7844.44 2388
7845.27 2572
7846.11 2538
7846.95 2300
7847.78 2236
7848.62 2291
7849.45 2289
7850.29 2198
7851.13 2121
7851.96 2365
7852.80 2419
7853.64 2235
7854.47 2153
7855.31 2236
7856.15 2245
7856.98 2352
7857.82 2213
7858.66 2021
7859.49 2047
7860.33 2110
7861.17 2162
7862.00 2228
7862.84 2229
7863.68 2207
7864.52 2198
7865.35 2241
7866.19 2127
7867.03 2144
7867.86 2105
7868.70 2185
7869.54 2217
7870.38 2047
7871.21 2097
7872.05 2065
7872.89 2127
7873.73 2133
7874.56 2090
7875.40 2183
7876.24 2372
7877.08 2344
7877.92 2320
7878.75 2123
7879.59 2134
7880.43 2133
7881.27 2168
7882.10 2237
7882.94 2228
7883.78 2243
7884.62 2245
7885.46 2295
7886.30 2213
7887.13 2209
7887.97 2166
7888.81 2204
7889.65 2122
7890.49 2143
7891.33 2130
7892.16 2250
7893.00 2155
7893.84 2192
7894.68 2081
7895.52 2127
7896.36 2224
7897.20 2140
7898.04 2138
7898.88 2122
7899.71 2058
7900.55 2206
7901.39 2099
7902.23 2077
7903.07 2079
7903.91 2126
7904.75 2237
7905.59 2161
7906.43 2158
7907.27 2205
7908.11 2192
7908.95 2260
7909.79 2292
7910.62 2338
7911.46 2194
7912.30 2263
7913.14 2132
7913.98 2241
7914.82 2177
7915.66 2169
7916.50 2227
7917.34 2141
7918.18 2216
7919.02 2250
7919.86 2271
7920.70 2363
7921.54 2340
7922.38 2319
7923.22 2292
7924.06 2157
7924.90 2273
7925.74 2314
7926.58 2246
7927.43 2129
7928.27 2104
7929.11 2084
7929.95 2001
7930.79 2096
7931.63 2181
7932.47 2060
7933.31 2056
7934.15 2114
7934.99 2029
7935.83 2088
7936.67 2237
7937.51 2087
7938.36 2149
7939.20 2306
7940.04 2266
7940.88 2195
7941.72 2136
7942.56 1910
7943.40 1959
7944.24 2090
7945.09 2149
7945.93 2135
7946.77 1915
7947.61 1973
7948.45 1962
7949.29 2093
7950.13 2227
7950.98 2103
7951.82 2120
7952.66 2023
7953.50 2054
7954.34 2090
7955.19 2140
7956.03 2048
7956.87 2111
7957.71 2028
7958.55 2051
7959.40 2023
7960.24 1888
7961.08 2005
7961.92 2007
7962.76 2045
7963.61 2069
7964.45 1910
7965.29 1992
7966.13 2008
7966.98 2003
7967.82 1949
7968.66 2082
7969.50 2053
7970.35 1977
7971.19 1924
7972.03 2067
7972.88 1966
7973.72 1995
7974.56 2015
7975.40 1956
7976.25 2030
7977.09 1981
7977.93 2016
7978.78 1999
7979.62 1958
7980.46 2038
7981.31 2039
7982.15 2111
7982.99 2064
7983.84 1943
7984.68 1982
7985.52 2154
7986.37 2015
7987.21 2042
7988.06 1986
7988.90 2208
7989.74 2137
7990.59 2155
7991.43 2039
7992.27 2010
7993.12 2008
7993.96 1905
7994.81 1974
7995.65 2030
7996.49 2024
7997.34 2033
7998.18 2125
7999.03 2029
7999.87 1868
8000.72 1938
8001.56 1904
8002.40 1924
8003.25 1932
8004.09 1993
8004.94 1929
8005.78 2030
8006.63 1950
8007.47 1979
8008.32 1881
8009.16 2039
8010.01 1976
8010.85 1959
8011.70 1966
8012.54 1978
8013.39 1922
8014.23 2028
8015.08 2190
8015.92 1991
8016.77 1982
8017.61 2038
8018.46 2004
8019.30 2058
8020.15 2030
8020.99 2019
8021.84 1942
8022.68 2023
8023.53 2038
8024.38 2013
8025.22 2043
8026.07 1946
8026.91 1878
8027.76 2007
8028.60 1967
8029.45 1856
8030.30 1961
8031.14 1849
8031.99 1813
8032.83 1905
8033.68 1994
8034.53 1936
8035.37 1973
8036.22 1892
8037.06 1906
8037.91 1915
8038.76 1930
8039.60 1927
8040.45 1914
8041.30 1918
8042.14 1914
8042.99 1825
8043.84 1856
8044.68 1898
8045.53 1879
8046.38 1988
8047.22 1851
8048.07 1911
8048.92 1934
8049.76 1908
8050.61 1940
8051.46 1984
8052.30 2026
8053.15 2049
8054.00 2033
8054.85 2068
8055.69 1980
8056.54 1963
8057.39 1921
8058.24 2007
8059.08 1909
8059.93 1919
8060.78 1923
8061.63 1863
8062.47 1887
8063.32 1966
8064.17 1965
8065.02 1837
8065.86 1877
8066.71 1978
8067.56 1896
8068.41 1946
8069.26 2065
8070.10 1923
8070.95 1942
8071.80 1875
8072.65 1886
8073.50 1869
8074.34 1852
8075.19 1910
8076.04 1876
8076.89 1934
8077.74 1841
8078.59 1888
8079.43 1860
8080.28 1817
8081.13 1811
8081.98 1883
8082.83 1941
8083.68 1870
8084.53 1913
8085.37 1901
8086.22 1938
8087.07 1908
8087.92 1792
8088.77 1861
8089.62 1876
8090.47 1867
8091.32 1937
8092.17 1853
8093.02 1910
8093.87 1930
8094.71 1910
8095.56 1846
8096.41 1871
8097.26 1897
8098.11 1894
8098.96 1813
8099.81 1852
8100.66 1833
8101.51 1765
8102.36 1829
8103.21 1741
8104.06 1807
8104.91 1921
8105.76 1965
8106.61 2044
8107.46 1906
8108.31 1807
8109.16 1769
8110.01 1789
8110.86 1817
8111.71 1891
8112.56 1896
8113.41 1918
8114.26 1893
8115.11 1917
8115.96 1888
8116.81 1773
8117.66 1878
8118.51 1847
8119.36 1944
8120.21 1765
8121.06 1821
8121.92 1866
8122.77 1856
8123.62 1882
8124.47 1823
8125.32 1837
8126.17 1859
8127.02 1970
8127.87 1916
8128.72 1894
8129.57 1874
8130.43 1853
8131.28 1863
8132.13 1824
8132.98 1980
8133.83 1825
8134.68 1772
8135.53 1845
8136.38 1861
8137.24 1848
8138.09 1822
8138.94 1780
8139.79 1949
8140.64 1816
8141.49 1811
8142.35 1834
8143.20 1789
8144.05 1811
8144.90 1881
8145.75 1941
8146.61 1896
8147.46 1799
8148.31 1727
8149.16 1884
8150.01 1781
8150.87 1901
8151.72 1847
8152.57 1875
8153.42 1931
8154.28 1975
8155.13 1899
8155.98 1800
8156.83 1878
8157.69 1932
8158.54 1986
8159.39 1858
8160.24 1832
8161.10 1912
8161.95 1860
8162.80 1864
8163.66 1849
8164.51 1858
8165.36 1944
8166.21 1874
8167.07 1931
8167.92 1835
8168.77 1827
8169.63 1904
8170.48 1894
8171.33 1846
8172.19 1912
8173.04 1880
8173.89 1814
8174.75 1822
8175.60 1838
8176.46 1855
8177.31 1942
8178.16 2025
8179.02 1854
8179.87 2017
8180.72 1894
8181.58 1897
8182.43 1818
8183.29 1822
8184.14 1720
8184.99 1724
8185.85 1764
8186.70 1794
8187.56 1749
8188.41 1713
8189.26 1868
8190.12 1884
8190.97 1965
8191.83 1909
8192.68 1842
8193.54 1827
8194.39 1823
8195.25 1913
8196.10 1836
8196.95 1834
8197.81 1886
8198.66 1978
8199.52 1908
8200.37 1840
8201.23 1785
8202.08 1792
8202.94 1795
8203.79 1819
8204.65 1738
8205.50 1900
8206.36 1888
8207.21 1829
8208.07 1889
8208.92 1856
8209.78 1898
8210.64 1867
8211.49 1766
8212.35 1816
8213.20 1890
8214.06 1927
8214.91 1890
8215.77 1889
8216.62 1874
8217.48 1934
8218.34 1949
8219.19 1861
8220.05 1836
8220.90 1904
8221.76 1824
8222.61 1934
8223.47 2015
8224.33 1934
8225.18 1920
8226.04 1914
8226.90 2011
8227.75 2037
8228.61 2088
8229.46 2043
8230.32 2000
8231.18 2058
8232.03 2089
8232.89 2080
8233.75 2021
8234.60 2021
8235.46 1916
8236.32 1945
8237.17 1976
8238.03 1961
8238.89 1908
8239.74 1854
8240.60 1807
8241.46 1752
8242.32 1770
8243.17 1794
8244.03 1880
8244.89 1899
8245.74 1918
8246.60 1895
8247.46 1812
8248.32 1816
8249.17 1844
8250.03 1904
8250.89 1800
8251.75 1813
8252.60 1913
8253.46 1772
8254.32 1868
8255.18 1938
8256.03 1830
8256.89 1787
8257.75 1831
8258.61 1847
8259.47 1844
8260.32 1819
8261.18 1811
8262.04 1826
8262.90 1891
8263.76 1983
8264.61 1874
8265.47 1909
8266.33 1858
8267.19 1840
8268.05 1921
8268.91 1940
8269.76 1962
8270.62 1896
8271.48 1930
8272.34 1821
8273.20 1801
8274.06 1900
8274.92 1965
8275.77 1910
8276.63 1810
8277.49 1753
8278.35 1762
8279.21 1865
8280.07 1859
8280.93 1879
8281.79 1834
8282.65 1940
8283.51 1837
8284.36 1881
8285.22 1871
8286.08 1911
8286.94 1858
8287.80 1841
8288.66 1779
8289.52 1887
8290.38 1755
8291.24 1881
8292.10 1843
8292.96 1810
8293.82 1917
8294.68 1915
8295.54 1976
8296.40 1996
8297.26 1871
8298.12 2011
8298.98 1919
8299.84 1835
8300.70 1854
8301.56 1933
8302.42 1984
8303.28 1862
8304.14 1898
8305.00 1902
8305.86 1882
8306.72 1888
8307.58 1847
8308.44 1952
8309.30 1882
8310.16 2011
8311.02 1897
8311.88 1930
8312.74 2045
8313.60 2048
8314.46 1921
8315.33 1989
8316.19 2009
8317.05 1945
8317.91 1949
8318.77 1959
8319.63 2007
8320.49 1986
8321.35 1919
8322.21 1858
8323.08 2021
8323.94 2026
8324.80 1959
8325.66 1944
8326.52 1973
8327.38 1883
8328.24 1868
8329.10 2038
8329.97 2052
8330.83 1908
8331.69 2075
8332.55 2073
8333.41 1975
8334.28 1915
8335.14 1991
8336.00 2119
8336.86 2112
8337.72 2052
8338.58 2038
8339.45 1956
8340.31 2062
8341.17 2171
8342.03 1977
8342.90 2044
8343.76 2102
8344.62 2042
8345.48 1969
8346.35 1949
8347.21 1906
8348.07 1995
8348.93 2126
8349.80 2111
8350.66 2044
8351.52 2090
8352.38 2122
8353.25 1978
8354.11 1988
8354.97 2157
8355.83 2131
8356.70 2059
8357.56 2074
8358.42 2138
8359.29 2145
8360.15 2114
8361.01 2062
8361.88 2050
8362.74 2035
8363.60 2091
8364.47 1934
8365.33 2104
8366.19 2041
8367.06 2082
8367.92 2117
8368.78 2172
8369.65 2253
8370.51 1987
8371.38 2100
8372.24 2139
8373.10 2138
8373.97 2235
8374.83 2242
8375.69 2235
8376.56 2105
8377.42 2119
8378.29 2114
8379.15 2114
8380.01 2118
8380.88 2160
8381.74 2147
8382.61 2302
8383.47 2221
8384.34 2245
8385.20 2178
8386.07 2212
8386.93 2265
8387.79 2265
8388.66 2344
8389.52 2257
8390.39 2240
8391.25 2367
8392.12 2246
8392.98 2314
8393.85 2250
8394.71 2395
8395.58 2409
8396.44 2376
8397.31 2353
8398.17 2369
8399.04 2337
8399.90 2366
8400.77 2464
8401.63 2453
8402.50 2432
8403.36 2424
8404.23 2509
8405.10 2478
8405.96 2461
8406.83 2481
8407.69 2448
8408.56 2383
8409.42 2559
8410.29 2630
8411.15 2580
8412.02 2566
8412.89 2691
8413.75 2594
8414.62 2659
8415.48 2574
8416.35 2666
8417.22 2724
8418.08 2752
8418.95 2730
8419.82 2689
8420.68 2775
8421.55 2918
8422.41 2887
8423.28 2875
8424.15 2749
8425.01 2896
8425.88 2910
8426.75 2771
8427.61 2792
8428.48 2903
8429.35 2973
8430.21 2948
8431.08 2874
8431.95 2907
8432.81 3026
8433.68 3175
8434.55 3058
8435.41 3006
8436.28 3176
8437.15 3194
8438.02 3192
8438.88 3174
8439.75 3139
8440.62 3161
8441.49 3197
8442.35 3337
8443.22 3456
8444.09 3418
8444.96 3487
8445.82 3589
8446.69 3679
8447.56 3691
8448.43 3765
8449.29 3898
8450.16 3834
8451.03 3702
8451.90 3880
8452.77 3782
8453.63 3777
8454.50 3707
8455.37 3895
8456.24 3896
8457.11 4191
8457.97 4238
8458.84 4753
8459.71 5576
8460.58 6209
8461.45 6857
8462.32 7739
8463.18 8146
8464.05 8262
8464.92 7760
8465.79 7053
8466.66 6603
8467.53 5944
8468.40 5401
8469.26 4770
8470.13 4329
8471.00 3908
8471.87 3860
8472.74 3624
8473.61 3477
8474.48 3203
8475.35 3265
8476.22 3511
8477.09 3259
8477.95 3197
8478.82 3173
8479.69 3202
8480.56 3161
8481.43 3123
8482.30 3135
8483.17 3220
8484.04 3119
8484.91 3066
8485.78 3127
8486.65 3197
8487.52 3120
8488.39 3213
8489.26 3163
8490.13 3105
8491.00 3121
8491.87 3189
8492.74 3287
8493.61 3287
8494.48 3239
8495.35 3153
8496.22 3180
8497.09 3178
8497.96 3460
8498.83 3528
8499.70 3513
8500.57 3695
8501.44 3631
8502.31 3611
8503.18 3497
8504.05 3554
8504.92 3439
8505.79 3250
8506.66 3250
8507.53 3217
8508.41 3095
8509.28 3135
8510.15 3075
8511.02 2989
8511.89 3076
8512.76 3092
8513.63 3210
8514.50 3041
8515.37 2984
8516.24 3006
8517.12 3076
8517.99 3175
8518.86 3183
8519.73 3273
8520.60 3219
8521.47 3180
8522.34 3274
8523.22 3278
8524.09 3156
8524.96 3248
8525.83 3309
8526.70 3207
8527.57 3202
8528.45 3181
8529.32 3203
8530.19 3229
8531.06 3279
8531.93 3195
8532.81 3304
8533.68 3360
8534.55 3151
8535.42 3282
8536.29 3354
8537.17 3462
8538.04 3404
8538.91 3334
8539.78 3337
8540.66 3328
8541.53 3332
8542.40 3144
8543.27 3197
8544.15 3258
8545.02 3337
8545.89 3279
8546.76 3115
8547.64 3013
8548.51 3132
8549.38 3066
8550.26 2974
8551.13 3052
8552.00 2961
8552.87 3048
8553.75 3071
8554.62 2882
8555.49 2931
8556.37 2955
8557.24 2836
8558.11 3009
8558.99 2981
8559.86 3008
8560.73 2964
8561.61 3083
8562.48 3116
8563.36 3039
8564.23 2960
8565.10 2978
8565.98 2987
8566.85 2967
8567.72 2853
8568.60 2878
8569.47 2836
8570.35 2874
8571.22 2890
8572.09 2866
8572.97 2756
8573.84 3011
8574.72 2951
8575.59 2873
8576.46 2933
8577.34 2974
8578.21 2774
8579.09 2893
8579.96 2881
8580.84 2734
8581.71 2741
8582.59 2801
8583.46 2730
8584.34 2647
8585.21 2610
8586.08 2818
8586.96 2752
8587.83 2799
8588.71 2844
8589.58 2822
8590.46 2707
8591.33 2751
8592.21 2752
8593.08 2811
8593.96 2825
8594.83 2901
8595.71 2879
8596.59 2854
8597.46 2785
8598.34 2694
8599.21 2802
8600.09 2827
8600.96 2850
8601.84 2854
8602.71 2814
8603.59 2852
8604.46 2971
8605.34 2950
8606.22 2855
8607.09 3013
8607.97 3021
8608.84 3001
8609.72 2936
8610.60 3010
8611.47 2974
8612.35 2860
8613.22 2913
8614.10 2937
8614.98 2821
8615.85 2891
8616.73 2985
8617.61 2959
8618.48 2927
8619.36 2881
8620.24 2896
8621.11 2972
8621.99 2916
8622.87 2934
8623.74 2927
8624.62 3040
8625.50 2866
8626.37 2931
8627.25 2943
8628.13 2889
8629.00 2825
8629.88 2961
8630.76 3051
8631.63 2835
8632.51 2863
8633.39 2918
8634.27 2967
8635.14 2962
8636.02 3204
8636.90 3234
8637.77 3139
8638.65 3069
8639.53 3121
8640.41 2971
8641.28 3075
8642.16 3036
8643.04 3136
8643.92 3073
8644.80 3196
8645.67 3206
8646.55 3217
8647.43 3198
8648.31 3225
8649.19 3074
8650.06 3175
8650.94 3207
8651.82 3213
8652.70 3339
8653.58 3368
8654.45 3358
8655.33 3279
8656.21 3289
8657.09 3326
8657.97 3393
8658.85 3268
8659.72 3315
8660.60 3385
8661.48 3383
8662.36 3525
8663.24 3325
8664.12 3307
8665.00 3327
8665.88 3372
8666.75 3313
8667.63 3557
8668.51 3420
8669.39 3297
8670.27 3315
8671.15 3409
8672.03 3446
8672.91 3567
8673.79 3574
8674.67 3574
8675.55 3595
8676.42 3667
8677.30 3656
8678.18 3753
8679.06 3750
8679.94 3657
8680.82 3888
8681.70 3986
8682.58 3922
8683.46 4057
8684.34 3908
8685.22 3908
8686.10 3823
8686.98 3787
8687.86 3872
8688.74 3667
8689.62 3850
8690.50 3764
8691.38 3789
8692.26 3839
8693.14 4000
8694.02 3985
8694.90 4280
8695.78 4486
8696.66 4654
8697.54 4764
8698.42 5342
8699.30 5810
8700.18 5771
8701.07 5847
8701.95 5459
8702.83 5191
8703.71 4987
8704.59 4666
8705.47 4319
8706.35 4158
8707.23 3987
8708.11 3761
8708.99 3695
8709.87 3712
8710.75 3692
8711.64 3720
8712.52 3663
8713.40 3612
8714.28 3613
8715.16 3637
8716.04 3625
8716.92 3645
8717.81 3648
8718.69 3551
8719.57 3537
8720.45 3456
8721.33 3494
8722.21 3519
8723.10 3573
8723.98 3603
8724.86 3622
8725.74 3582
8726.62 3598
8727.50 3669
8728.39 3686
8729.27 3826
8730.15 3842
8731.03 3901
8731.91 3861
8732.80 3772
8733.68 3833
8734.56 3999
8735.44 4054
8736.33 4120
8737.21 3961
8738.09 3855
8738.97 3974
8739.86 3977
8740.74 3960
8741.62 4090
8742.50 4015
8743.39 4041
8744.27 3979
8745.15 3963
8746.04 4043
8746.92 4175
8747.80 3934
8748.68 3922
8749.57 3928
8750.45 4014
8751.33 3822
8752.22 3935
8753.10 3941
8753.98 3970
8754.87 4048
8755.75 4157
8756.63 4137
8757.52 4243
8758.40 4193
8759.28 4251
8760.17 4259
8761.05 4221
8761.94 4219
8762.82 4222
8763.70 4297
8764.59 4468
8765.47 4344
8766.36 4378
8767.24 4399
8768.12 4403
8769.01 4504
8769.89 4556
8770.78 4595
8771.66 4751
8772.54 4634
8773.43 4858
8774.31 4756
8775.20 4732
8776.08 4746
8776.97 4722
8777.85 4615
8778.73 4708
8779.62 4849
8780.50 4800
8781.39 4583
8782.27 4468
8783.16 4694
8784.04 4729
8784.93 5036
8785.81 5485
8786.70 5756
8787.58 6174
8788.47 6273
8789.35 6628
8790.24 6748
8791.12 6772
8792.01 6371
8792.89 6232
8793.78 6020
8794.66 5649
8795.55 5225
8796.44 4991
8797.32 4808
8798.21 4820
8799.09 4695
8799.98 4831
8800.86 4971
8801.75 5227
8802.63 5520
8803.52 5865
8804.41 6038
8805.29 6244
8806.18 6207
8807.06 6244
8807.95 6040
8808.84 5615
8809.72 5423
8810.61 5099
8811.49 4998
8812.38 4709
8813.27 4502
8814.15 4520
8815.04 4546
8815.93 4573
8816.81 4534
8817.70 4761
8818.59 4808
8819.47 4973
8820.36 5065
8821.25 5160
8822.13 5184
8823.02 5106
8823.91 5030
8824.79 4878
8825.68 4710
8826.57 4530
8827.45 4321
8828.34 4323
8829.23 4244
8830.12 4226
8831.00 4144
8831.89 4091
8832.78 4131
8833.66 4133
8834.55 4338
8835.44 4269
8836.33 4544
8837.21 4433
8838.10 4329
8838.99 4563
8839.88 4440
8840.76 4292
8841.65 4257
8842.54 4157
8843.43 3973
8844.32 4054
8845.20 4090
8846.09 3960
8846.98 3903
8847.87 3961
8848.76 3843
8849.64 4012
8850.53 3843
8851.42 3931
8852.31 4008
8853.20 3896
8854.09 4025
8854.97 4111
8855.86 4039
8856.75 3956
8857.64 3866
8858.53 3888
8859.42 3931
8860.30 3784
8861.19 3756
8862.08 3850
8862.97 3814
8863.86 3786
8864.75 3628
8865.64 3768
8866.53 3706
8867.42 3803
8868.30 3823
8869.19 3745
8870.08 3736
8870.97 3819
8871.86 3724
8872.75 3611
8873.64 3546
8874.53 3502
8875.42 3532
8876.31 3522
8877.20 3491
8878.09 3485
8878.98 3469
8879.87 3457
8880.76 3532
8881.65 3456
8882.54 3446
8883.43 3360
8884.32 3329
8885.21 3335
8886.10 3308
8886.99 3232
8887.88 3211
8888.77 3288
8889.66 3276
8890.55 3225
8891.44 3216
8892.33 3227
8893.22 3205
8894.11 3020
8895.00 3091
8895.89 3082
8896.78 2986
8897.67 2941
8898.56 2939
8899.45 3022
8900.34 3041
8901.23 2919
8902.12 2903
8903.01 2971
8903.90 3057
8904.79 2871
8905.69 2788
8906.58 2866
8907.47 2905
8908.36 2817
8909.25 2731
8910.14 2831
8911.03 2813
8911.92 2831
8912.82 2762
8913.71 2787
8914.60 2857
8915.49 2838
8916.38 2837
8917.27 2770
8918.16 2778
8919.06 2586
8919.95 2498
8920.84 2568
8921.73 2594
8922.62 2567
8923.51 2680
8924.41 2607
8925.30 2549
8926.19 2566
8927.08 2586
8927.97 2519
8928.87 2594
8929.76 2543
8930.65 2409
8931.54 2443
8932.43 2477
8933.33 2349
8934.22 2462
8935.11 2446
8936.00 2469
8936.90 2363
8937.79 2362
8938.68 2498
8939.57 2488
8940.47 2453
8941.36 2439
8942.25 2419
8943.15 2351
8944.04 2344
8944.93 2258
8945.82 2374
8946.72 2329
8947.61 2243
8948.50 2330
8949.40 2254
8950.29 2445
8951.18 2324
8952.08 2280
8952.97 2413
8953.86 2306
8954.76 2246
8955.65 2225
8956.54 2225
8957.44 2195
8958.33 2233
8959.22 2223
8960.12 2161
8961.01 2248
8961.91 2096
8962.80 2211
8963.69 2305
8964.59 2275
8965.48 2200
8966.37 2203
8967.27 2282
8968.16 2063
8969.06 2041
8969.95 2011
8970.85 2016
8971.74 2133
8972.63 2129
8973.53 2103
8974.42 2031
8975.32 2016
8976.21 2111
8977.11 2108
8978.00 2146
8978.90 2147
8979.79 2099
8980.68 1989
8981.58 2034
8982.47 2104
8983.37 2175
8984.26 2073
8985.16 2034
8986.05 2030
8986.95 1961
8987.84 1962
8988.74 2031
8989.63 2016
8990.53 2066
8991.42 2143
8992.32 2051
8993.22 1984
8994.11 2082
8995.01 2029
8995.90 1894
8996.80 1981
8997.69 2027
8998.59 2050
8999.48 1937
9000.38 1900
9001.28 1925
9002.17 1812
9003.07 1989
9003.96 1991
9004.86 1926
9005.75 1853
9006.65 1893
9007.55 1842
9008.44 1918
9009.34 1899
9010.23 1831
9011.13 1864
9012.03 1877
9012.92 1849
9013.82 1746
9014.72 1882
9015.61 1810
9016.51 1876
9017.41 1895
9018.30 1884
9019.20 1816
9020.10 1907
9020.99 1928
9021.89 1851
9022.79 1919
9023.68 1857
9024.58 1789
9025.48 1764
9026.37 1913
9027.27 1912
9028.17 1841
9029.06 1917
9029.96 1780
9030.86 1780
9031.76 1813
9032.65 1779
9033.55 1830
9034.45 1756
9035.35 1746
9036.24 1862
9037.14 1895
9038.04 1821
9038.94 1766
9039.83 1745
9040.73 1816
9041.63 1754
9042.53 1839
9043.42 1698
9044.32 1742
9045.22 1741
9046.12 1797
9047.02 1851
9047.91 1780
9048.81 1686
9049.71 1660
9050.61 1807
9051.51 1875
9052.41 1671
9053.30 1713
9054.20 1736
9055.10 1710
9056.00 1672
9056.90 1677
9057.80 1739
9058.69 1699
9059.59 1672
9060.49 1661
9061.39 1672
9062.29 1747
9063.19 1709
9064.09 1696
9064.99 1652
9065.88 1606
9066.78 1776
9067.68 1895
9068.58 1795
9069.48 1763
9070.38 1772
9071.28 1770
9072.18 1832
9073.08 1818
9073.98 1733
9074.88 1709
9075.78 1751
9076.68 1719
9077.58 1773
9078.47 1647
9079.37 1742
9080.27 1872
9081.17 1873
9082.07 1952
9082.97 1790
9083.87 1725
9084.77 1794
9085.67 1751
9086.57 1768
9087.47 1730
9088.37 1693
9089.27 1697
9090.17 1694
9091.07 1763
9091.97 1694
9092.87 1751
9093.77 1680
9094.67 1643
9095.58 1646
9096.48 1682
9097.38 1658
9098.28 1726
9099.18 1661
9100.08 1776
9100.98 1645
9101.88 1696
9102.78 1694
9103.68 1570
9104.58 1695
9105.48 1721
9106.38 1654
9107.28 1649
9108.19 1708
9109.09 1755
9109.99 1654
9110.89 1685
9111.79 1598
9112.69 1581
9113.59 1633
9114.49 1720
9115.40 1643
9116.30 1632
9117.20 1682
9118.10 1699
9119.00 1786
9119.90 1711
9120.81 1666
9121.71 1733
9122.61 1712
9123.51 1692
9124.41 1592
9125.31 1698
9126.22 1679
9127.12 1692
9128.02 1591
9128.92 1640
9129.82 1610
9130.73 1633
9131.63 1732
9132.53 1651
9133.43 1671
9134.34 1581
9135.24 1577
9136.14 1659
9137.04 1713
9137.95 1671
9138.85 1660
9139.75 1669
9140.65 1704
9141.56 1683
9142.46 1696
9143.36 1714
9144.26 1644
9145.17 1674
9146.07 1577
9146.97 1657
9147.88 1661
9148.78 1602
9149.68 1619
9150.59 1654
9151.49 1686
9152.39 1546
9153.29 1537
9154.20 1625
9155.10 1597
9156.01 1533
9156.91 1580
9157.81 1624
9158.72 1623
9159.62 1644
9160.52 1554
9161.43 1599
9162.33 1570
9163.23 1605
9164.14 1610
9165.04 1609
9165.95 1651
9166.85 1679
9167.75 1635
9168.66 1593
9169.56 1595
9170.47 1580
9171.37 1518
9172.27 1532
9173.18 1556
9174.08 1523
9174.99 1616
9175.89 1579
9176.80 1540
9177.70 1678
9178.60 1609
9179.51 1563
9180.41 1600
9181.32 1696
9182.22 1702
9183.13 1594
9184.03 1634
9184.94 1590
9185.84 1653
9186.75 1680
9187.65 1647
9188.56 1670
9189.46 1626
9190.37 1562
9191.27 1607
9192.18 1567
9193.08 1586
9193.99 1640
9194.89 1584
9195.80 1607
9196.71 1600
9197.61 1579
9198.52 1711
9199.42 1650
9200.33 1698
9201.23 1597
9202.14 1717
9203.04 1674
9203.95 1686
9204.86 1696
9205.76 1671
9206.67 1702
9207.57 1694
9208.48 1754
9209.39 1694
9210.29 1674
9211.20 1695
9212.10 1635
9213.01 1639
9213.92 1683
9214.82 1651
9215.73 1621
9216.64 1649
9217.54 1610
9218.45 1567
9219.36 1553
9220.26 1621
9221.17 1625
9222.08 1673
9222.98 1669
9223.89 1602
9224.80 1591
9225.70 1670
9226.61 1615
9227.52 1625
9228.42 1722
9229.33 1674
9230.24 1598
9231.14 1599
9232.05 1578
9232.96 1638
9233.87 1568
9234.77 1578
9235.68 1497
9236.59 1501
9237.50 1583
9238.40 1569
9239.31 1571
9240.22 1693
9241.13 1710
9242.03 1677
9242.94 1600
9243.85 1670
9244.76 1545
9245.66 1542
9246.57 1602
9247.48 1561
9248.39 1536
9249.30 1638
9250.20 1559
9251.11 1577
9252.02 1513
9252.93 1595
9253.84 1663
9254.75 1674
9255.65 1561
9256.56 1565
9257.47 1633
9258.38 1577
9259.29 1595
9260.20 1534
9261.10 1598
9262.01 1612
9262.92 1655
9263.83 1532
9264.74 1555
9265.65 1534
9266.56 1544
9267.47 1538
9268.37 1606
9269.28 1549
9270.19 1602
9271.10 1600
9272.01 1686
9272.92 1538
9273.83 1560
9274.74 1603
9275.65 1633
9276.56 1583
9277.47 1581
9278.38 1680
9279.29 1700
9280.20 1669
9281.11 1628
9282.01 1592
9282.92 1568
9283.83 1621
9284.74 1632
9285.65 1576
9286.56 1708
9287.47 1605
9288.38 1623
9289.29 1693
9290.20 1659
9291.11 1640
9292.02 1630
9292.93 1746
9293.84 1660
9294.75 1473
9295.66 1509
9296.57 1508
9297.49 1542
9298.40 1541
9299.31 1575
9300.22 1554
9301.13 1505
9302.04 1626
9302.95 1608
9303.86 1608
9304.77 1546
9305.68 1641
9306.59 1603
9307.50 1567
9308.41 1588
9309.32 1605
9310.24 1620
9311.15 1687
9312.06 1631
9312.97 1588
9313.88 1604
9314.79 1638
9315.70 1573
9316.61 1556
9317.53 1627
9318.44 1564
9319.35 1620
9320.26 1623
9321.17 1604
9322.08 1563
9322.99 1620
9323.91 1646
9324.82 1549
9325.73 1616
9326.64 1611
9327.55 1568
9328.46 1573
9329.38 1655
9330.29 1621
9331.20 1682
9332.11 1653
9333.03 1634
9333.94 1643
9334.85 1769
9335.76 1702
9336.67 1707
9337.59 1585
9338.50 1531
9339.41 1617
9340.32 1560
9341.24 1565
9342.15 1543
9343.06 1593
9343.97 1651
9344.89 1648
9345.80 1616
9346.71 1580
9347.63 1579
9348.54 1624
9349.45 1582
9350.36 1616
9351.28 1649
9352.19 1622
9353.10 1602
9354.02 1633
9354.93 1676
9355.84 1642
9356.76 1702
9357.67 1741
9358.58 1662
9359.50 1682
9360.41 1644
9361.32 1631
9362.24 1553
9363.15 1504
9364.06 1633
9364.98 1605
9365.89 1651
9366.81 1660
9367.72 1629
9368.63 1579
9369.55 1582
9370.46 1708
9371.38 1663
9372.29 1651
9373.20 1692
9374.12 1628
9375.03 1594
9375.95 1650
9376.86 1613
9377.77 1532
9378.69 1686
9379.60 1622
9380.52 1549
9381.43 1627
9382.35 1654
9383.26 1603
9384.18 1683
9385.09 1684
9386.01 1656
9386.92 1678
9387.83 1654
9388.75 1717
9389.66 1663
9390.58 1640
9391.49 1620
9392.41 1660
9393.32 1698
9394.24 1687
9395.16 1713
9396.07 1799
9396.99 1840
9397.90 1842
9398.82 1884
9399.73 1836
9400.65 1777
9401.56 1834
9402.48 1767
9403.39 1770
9404.31 1796
9405.22 1750
9406.14 1794
9407.06 1769
9407.97 1842
9408.89 1763
9409.80 1793
9410.72 1720
9411.64 1719
9412.55 1773
9413.47 1784
9414.38 1784
9415.30 1756
9416.22 1745
9417.13 1811
9418.05 1796
9418.97 1771
9419.88 1775
9420.80 1762
9421.71 1750
9422.63 1860
9423.55 1882
9424.46 1801
9425.38 1790
9426.30 1806
9427.21 1886
9428.13 1838
9429.05 1719
9429.96 1726
9430.88 1819
9431.80 1855
9432.72 1800
9433.63 1715
9434.55 1818
9435.47 1847
9436.38 1834
9437.30 1852
9438.22 1812
9439.14 1850
9440.05 1880
9440.97 1890
9441.89 1937
9442.81 1901
9443.72 1925
9444.64 2046
9445.56 1895
9446.48 1905
9447.39 1922
9448.31 1916
9449.23 2107
9450.15 2044
9451.07 1920
9451.98 1804
9452.90 1867
9453.82 1920
9454.74 1843
9455.66 1995
9456.57 2064
9457.49 2234
9458.41 2310
9459.33 2385
9460.25 2518
9461.16 2577
9462.08 2479
9463.00 2444
9463.92 2395
9464.84 2279
9465.76 2220
9466.68 2100
9467.59 2011
9468.51 2029
9469.43 1959
9470.35 1888
9471.27 1958
9472.19 1868
9473.11 1776
9474.03 1878
9474.95 1865
9475.87 1830
9476.78 1940
9477.70 1886
9478.62 1874
9479.54 1910
9480.46 1959
9481.38 1832
9482.30 1765
9483.22 1744
9484.14 1757
9485.06 1834
9485.98 1886
9486.90 1948
9487.82 1958
9488.74 1957
9489.66 1985
9490.58 1970
9491.50 1932
9492.42 1972
9493.34 1973
9494.26 1918
9495.18 1983
9496.10 1896
9497.02 1827
9497.94 1903
9498.86 1861
9499.78 1814
9500.70 1772
9501.62 1746
9502.54 1787
9503.46 1751
9504.38 1714
9505.30 1852
9506.22 1792
9507.14 1677
9508.06 1728
9508.98 1825
9509.90 1744
9510.82 1912
9511.75 1760
9512.67 1759
9513.59 1747
9514.51 1726
9515.43 1819
9516.35 1792
9517.27 1843
9518.19 1799
9519.11 1792
9520.03 1851
9520.96 1787
9521.88 1855
9522.80 1863
9523.72 1836
9524.64 1825
9525.56 1764
9526.48 1818
9527.41 1859
9528.33 1832
9529.25 1856
9530.17 1887
9531.09 1918
9532.02 1836
9532.94 1955
9533.86 1911
9534.78 1888
9535.70 1874
9536.63 1973
9537.55 1906
9538.47 1831
9539.39 1937
9540.31 2028
9541.24 1988
9542.16 2051
9543.08 2028
9544.00 1932
9544.93 1866
9545.85 1790
9546.77 1750
9547.69 1885
9548.62 1920
9549.54 1774
9550.46 1848
9551.38 1879
9552.31 1734
9553.23 1774
9554.15 1817
9555.08 1896
9556.00 1892
9556.92 1778
9557.84 1929
9558.77 1758
9559.69 1752
9560.61 1804
9561.54 1750
9562.46 1836
9563.38 1807
9564.31 1782
9565.23 1724
9566.15 1727
9567.08 1769
9568.00 1884
9568.93 1910
9569.85 1879
9570.77 1866
9571.70 1883
9572.62 1748
9573.54 1727
9574.47 1710
9575.39 1775
9576.32 1712
9577.24 1729
9578.16 1852
9579.09 1878
9580.01 1827
9580.94 1846
9581.86 1819
9582.78 1796
9583.71 1811
9584.63 1844
9585.56 1833
9586.48 1696
9587.41 1745
9588.33 1769
9589.26 1896
9590.18 1760
9591.11 1814
9592.03 1779
9592.96 1872
9593.88 1789
9594.80 1751
9595.73 1773
9596.65 1771
9597.58 1852
9598.50 1899
9599.43 1840
9600.35 1867
9601.28 1855
9602.21 1860
9603.13 1840
9604.06 1824
9604.98 1842
9605.91 1906
9606.83 1914
9607.76 1845
9608.68 1847
9609.61 1849
9610.53 1893
9611.46 1770
9612.39 1899
9613.31 1845
9614.24 1967
9615.16 1886
9616.09 1902
9617.02 2015
9617.94 2005
9618.87 1994
9619.79 1888
9620.72 1970
9621.65 1923
9622.57 2000
9623.50 1919
9624.42 1808
9625.35 1955
9626.28 1923
9627.20 1940
9628.13 1870
9629.06 1922
9629.98 1940
9630.91 1928
9631.84 1966
9632.76 2072
9633.69 1971
9634.62 1998
9635.54 1973
9636.47 2047
9637.40 1994
9638.32 1988
9639.25 2012
9640.18 1960
9641.11 1960
9642.03 2033
9642.96 2112
9643.89 2048
9644.81 2103
9645.74 2132
9646.67 2107
9647.60 2092
9648.52 2070
9649.45 2081
9650.38 2053
9651.31 2006
9652.23 2073
9653.16 2143
9654.09 2330
9655.02 2335
9655.95 2318
9656.87 2188
9657.80 2244
9658.73 2277
9659.66 2304
9660.58 2298
9661.51 2314
9662.44 2336
9663.37 2287
9664.30 2172
9665.23 2204
9666.15 2162
9667.08 2165
9668.01 2168
9668.94 2236
9669.87 2208
9670.80 2104
9671.73 2217
9672.65 2235
9673.58 2222
9674.51 2319
9675.44 2324
9676.37 2251
9677.30 2143
9678.23 2199
9679.16 2276
9680.08 2218
9681.01 2194
9681.94 2274
9682.87 2282
9683.80 2255
9684.73 2286
9685.66 2164
9686.59 2101
9687.52 2211
9688.45 2141
9689.38 2222
9690.31 2304
9691.24 2398
9692.17 2371
9693.09 2332
9694.02 2307
9694.95 2293
9695.88 2277
9696.81 2373
9697.74 2314
9698.67 2241
9699.60 2299
9700.53 2410
9701.46 2359
9702.39 2507
9703.32 2536
9704.25 2598
9705.18 2718
9706.11 2857
9707.04 2934
9707.97 2880
9708.91 2987
9709.84 2879
9710.77 2760
9711.70 2683
9712.63 2553
9713.56 2400
9714.49 2299
9715.42 2341
9716.35 2319
9717.28 2268
9718.21 2303
9719.14 2234
9720.07 2209
9721.00 2197
9721.93 2148
9722.87 2157
9723.80 2218
9724.73 2158
9725.66 2128
9726.59 2065
9727.52 2065
9728.45 2057
9729.38 2060
9730.32 2025
9731.25 1964
9732.18 1978
9733.11 2025
9734.04 2049
9734.97 1967
9735.91 2073
9736.84 2126
9737.77 2138
9738.70 2124
9739.63 2055
9740.56 1982
9741.50 2034
9742.43 2062
9743.36 2125
9744.29 2115
9745.22 1980
9746.16 2073
9747.09 2044
9748.02 2111
9748.95 2008
9749.89 2009
9750.82 2048
9751.75 2058
9752.68 2069
9753.62 2032
9754.55 2076
9755.48 2064
9756.41 1950
9757.35 1953
9758.28 1933
9759.21 1900
9760.14 1802
9761.08 1835
9762.01 1933
9762.94 1934
9763.88 1969
9764.81 1932
9765.74 1916
9766.68 1953
9767.61 1845
9768.54 1891
9769.48 1953
9770.41 1989
9771.34 1962
9772.28 1955
9773.21 1980
9774.14 1957
9775.08 1996
9776.01 1986
9776.94 1954
9777.88 1958
9778.81 1918
9779.74 1923
9780.68 1935
9781.61 2002
9782.55 1931
9783.48 1936
9784.41 1882
9785.35 2001
9786.28 1963
9787.22 2005
9788.15 1958
9789.08 1965
9790.02 1957
9790.95 1975
9791.89 1933
9792.82 1943
9793.76 1959
9794.69 1979
9795.63 1965
9796.56 1811
9797.49 1898
9798.43 1803
9799.36 1778
9800.30 1806
9801.23 1792
9802.17 1834
9803.10 1858
9804.04 1794
9804.97 1758
9805.91 1711
9806.84 1781
9807.78 1795
9808.71 1726
9809.65 1757
9810.58 1843
9811.52 1735
9812.45 1755
9813.39 1774
9814.33 1755
9815.26 1764
9816.20 1757
9817.13 1731
9818.07 1821
9819.00 1721
9819.94 1621
9820.87 1580
9821.81 1636
9822.75 1586
9823.68 1682
9824.62 1564
9825.55 1671
9826.49 1607
9827.43 1656
9828.36 1711
9829.30 1625
9830.23 1608
9831.17 1679
9832.11 1780
9833.04 1584
9833.98 1544
9834.92 1610
9835.85 1610
9836.79 1630
9837.73 1561
9838.66 1551
9839.60 1549
9840.54 1616
9841.47 1563
9842.41 1578
9843.35 1603
9844.28 1639
9845.22 1609
9846.16 1628
9847.09 1514
9848.03 1554
9848.97 1598
9849.90 1707
9850.84 1542
9851.78 1600
9852.72 1625
9853.65 1601
9854.59 1620
9855.53 1597
9856.47 1573
9857.40 1590
9858.34 1580
9859.28 1592
9860.22 1594
9861.15 1634
9862.09 1600
9863.03 1619
9863.97 1550
9864.90 1597
9865.84 1578
9866.78 1624
9867.72 1587
9868.66 1538
9869.59 1521
9870.53 1469
9871.47 1590
9872.41 1564
9873.35 1565
9874.29 1546
9875.22 1533
9876.16 1490
9877.10 1531
9878.04 1504
9878.98 1536
9879.92 1554
9880.85 1484
9881.79 1474
9882.73 1542
9883.67 1493
9884.61 1487
9885.55 1505
9886.49 1465
9887.43 1541
9888.37 1511
9889.30 1488
9890.24 1545
9891.18 1601
9892.12 1522
9893.06 1542
9894.00 1551
9894.94 1551
9895.88 1506
9896.82 1452
9897.76 1526
9898.70 1561
9899.64 1466
9900.58 1469
9901.52 1511
9902.45 1561
9903.39 1568
9904.33 1460
9905.27 1455
9906.21 1454
9907.15 1522
9908.09 1607
9909.03 1491
9909.97 1519
9910.91 1503
9911.85 1541
9912.79 1538
9913.73 1605
9914.67 1504
9915.61 1371
9916.55 1486
9917.49 1463
9918.44 1546
9919.38 1509
9920.32 1484
9921.26 1460
9922.20 1498
9923.14 1582
9924.08 1583
9925.02 1575
9925.96 1553
9926.90 1501
9927.84 1496
9928.78 1544
9929.72 1542
9930.66 1519
9931.61 1673
9932.55 1685
9933.49 1769
9934.43 1780
9935.37 1914
9936.31 1921
9937.25 1761
9938.19 1712
9939.14 1644
9940.08 1604
9941.02 1583
9941.96 1571
9942.90 1591
9943.84 1472
9944.78 1511
9945.73 1522
9946.67 1460
9947.61 1459
9948.55 1532
9949.49 1466
9950.44 1500
9951.38 1472
9952.32 1494
9953.26 1500
9954.20 1559
9955.15 1412
9956.09 1402
9957.03 1446
9957.97 1431
9958.91 1513
9959.86 1487
9960.80 1472
9961.74 1435
9962.68 1441
9963.63 1423
9964.57 1427
9965.51 1485
9966.45 1514
9967.40 1406
9968.34 1476
9969.28 1451
9970.23 1399
9971.17 1379
9972.11 1334
9973.05 1376
9974.00 1346
9974.94 1373
9975.88 1508
9976.83 1364
9977.77 1390
9978.71 1379
9979.66 1398
9980.60 1403
9981.54 1320
9982.49 1275
9983.43 1279
9984.37 1397
9985.32 1368
9986.26 1415
9987.20 1352
9988.15 1304
9989.09 1398
9990.04 1438
9990.98 1419
9991.92 1417
9992.87 1323
9993.81 1302
9994.76 1336
9995.70 1267
9996.64 1352
9997.59 1326
9998.53 1348
9999.48 1414
10000.42 1390
10001.36 1399
10002.31 1348
10003.25 1328
10004.20 1350
10005.14 1333
10006.09 1422
10007.03 1406
10007.98 1389
10008.92 1415
10009.87 1399
10010.81 1439
10011.76 1367
10012.70 1323
10013.64 1313
10014.59 1350
10015.53 1328
10016.48 1335
10017.43 1387
10018.37 1449
10019.32 1407
10020.26 1452
10021.21 1407
10022.15 1314
10023.10 1303
10024.04 1259
10024.99 1317
10025.93 1373
10026.88 1290
10027.82 1380
10028.77 1426
10029.72 1336
10030.66 1358
10031.61 1350
10032.55 1330
10033.50 1367
10034.44 1391
10035.39 1383
10036.34 1293
10037.28 1341
10038.23 1340
10039.17 1307
10040.12 1313
10041.07 1324
10042.01 1340
10042.96 1297
10043.91 1220
10044.85 1272
10045.80 1293
10046.74 1335
10047.69 1366
10048.64 1393
10049.58 1331
10050.53 1298
10051.48 1291
10052.42 1300
10053.37 1295
10054.32 1291
10055.27 1294
10056.21 1313
10057.16 1302
10058.11 1339
10059.05 1245
10060.00 1255
10060.95 1248
10061.89 1314
10062.84 1333
10063.79 1381
10064.74 1289
10065.68 1244
10066.63 1299
10067.58 1343
10068.53 1318
10069.47 1263
10070.42 1267
10071.37 1336
10072.32 1350
10073.26 1348
10074.21 1386
10075.16 1307
10076.11 1222
10077.06 1294
10078.00 1357
10078.95 1292
10079.90 1313
10080.85 1332
10081.80 1253
10082.74 1273
10083.69 1279
10084.64 1282
10085.59 1202
10086.54 1244
10087.49 1241
10088.43 1260
10089.38 1252
10090.33 1248
10091.28 1286
10092.23 1287
10093.18 1236
10094.13 1222
10095.07 1263
10096.02 1279
10096.97 1279
10097.92 1293
10098.87 1284
10099.82 1331
10100.77 1323
10101.72 1386
10102.67 1311
10103.61 1246
10104.56 1191
10105.51 1158
10106.46 1199
10107.41 1286
10108.36 1258
10109.31 1272
10110.26 1220
10111.21 1214
10112.16 1171
10113.11 1277
10114.06 1325
10115.01 1316
10115.96 1271
10116.91 1206
10117.86 1210
10118.81 1219
10119.76 1180
10120.71 1273
10121.66 1312
10122.61 1272
10123.56 1255
10124.51 1261
10125.46 1260
10126.41 1206
10127.36 1346
10128.31 1231
10129.26 1171
10130.21 1274
10131.16 1246
10132.11 1222
10133.06 1213
10134.01 1194
10134.96 1236
10135.91 1206
10136.86 1270
10137.81 1296
10138.76 1222
10139.72 1199
10140.67 1259
10141.62 1146
10142.57 1256
10143.52 1238
10144.47 1225
10145.42 1273
10146.37 1160
10147.32 1178
10148.28 1260
10149.23 1245
10150.18 1177
10151.13 1184
10152.08 1217
10153.03 1253
10153.98 1222
10154.94 1217
10155.89 1272
10156.84 1335
10157.79 1249
10158.74 1260
10159.69 1200
10160.65 1238
10161.60 1218
10162.55 1222
10163.50 1288
10164.45 1217
10165.41 1298
10166.36 1239
10167.31 1275
10168.26 1282
10169.21 1268
10170.17 1325
10171.12 1315
10172.07 1265
10173.02 1244
10173.98 1231
10174.93 1262
10175.88 1305
10176.83 1256
10177.79 1293
10178.74 1306
10179.69 1281
10180.64 1200
10181.60 1233
10182.55 1311
10183.50 1306
10184.46 1206
10185.41 1250
10186.36 1217
10187.32 1228
10188.27 1217
10189.22 1257
10190.18 1255
10191.13 1230
10192.08 1298
10193.03 1301
10193.99 1277
10194.94 1300
10195.90 1286
10196.85 1251
10197.80 1297
10198.76 1318
10199.71 1401
10200.66 1252
10201.62 1230
10202.57 1365
10203.52 1384
10204.48 1297
10205.43 1267
10206.39 1236
10207.34 1325
10208.29 1373
10209.25 1312
10210.20 1288
10211.16 1301
10212.11 1346
10213.07 1380
10214.02 1360
10214.97 1288
10215.93 1251
10216.88 1340
10217.84 1443
10218.79 1303
10219.75 1306
10220.70 1387
10221.66 1329
10222.61 1301
10223.57 1299
10224.52 1287
10225.48 1357
10226.43 1352
10227.39 1249
10228.34 1221
10229.30 1333
10230.25 1350
10231.21 1320
10232.16 1258
10233.12 1264
10234.07 1271
10235.03 1288
10235.98 1320
10236.94 1284
10237.89 1344
10238.85 1355
10239.80 1326
10240.76 1360
10241.72 1476
10242.67 1465
10243.63 1509
10244.58 1455
10245.54 1482
10246.49 1432
10247.45 1358
10248.41 1395
10249.36 1374
10250.32 1393
10251.27 1287
10252.23 1309
10253.19 1302
10254.14 1224
10255.10 1164
10256.06 1150
10257.01 1294
10257.97 1326
10258.92 1299
10259.88 1361
10260.84 1284
10261.79 1286
10262.75 1220
10263.71 1313
10264.66 1243
10265.62 1240
10266.58 1181
10267.53 1170
10268.49 1212
10269.45 1173
10270.41 1191
10271.36 1158
10272.32 1124
10273.28 1263
10274.23 1224
10275.19 1177
10276.15 1148
10277.11 1108
10278.06 1189
10279.02 1259
10279.98 1168
10280.94 1226
10281.89 1202
10282.85 1142
10283.81 1208
10284.77 1253
10285.72 1286
10286.68 1215
10287.64 1278
10288.60 1276
10289.55 1224
10290.51 1245
10291.47 1149
10292.43 1147
10293.39 1181
10294.34 1252
10295.30 1247
10296.26 1216
10297.22 1124
10298.18 1072
10299.14 1128
10300.09 1183
10301.05 1256
10302.01 1238
10302.97 1219
10303.93 1141
10304.89 1221
10305.85 1187
10306.80 1217
10307.76 1136
10308.72 1206
10309.68 1150
10310.64 1124
10311.60 1171
10312.56 1201
10313.52 1129
10314.47 1127
10315.43 1147
10316.39 1162
10317.35 1137
10318.31 1175
10319.27 1145
10320.23 1080
10321.19 1123
10322.15 1135
10323.11 1111
10324.07 1195
10325.03 1147
10325.99 1188
10326.95 1177
10327.91 1150
10328.87 1195
10329.83 1214
10330.79 1147
10331.75 1090
10332.71 1138
10333.67 1111
10334.63 1113
10335.59 1141
10336.55 1146
10337.51 1175
10338.47 1202
10339.43 1131
10340.39 1163
10341.35 1118
10342.31 1147
10343.27 1157
10344.23 1161
10345.19 1140
10346.15 1150
10347.11 1155
10348.07 1216
10349.03 1123
10349.99 1194
10350.95 1181
10351.91 1188
10352.87 1189
10353.83 1124
10354.79 1155
10355.76 1144
10356.72 1159
10357.68 1168
10358.64 1252
10359.60 1136
10360.56 1143
10361.52 1177
10362.48 1157
10363.45 1157
10364.41 1221
10365.37 1159
10366.33 1242
10367.29 1193
10368.25 1194
10369.21 1222
10370.18 1127
10371.14 1207
10372.10 1226
10373.06 1245
10374.02 1219
10374.98 1149
10375.95 1151
10376.91 1183
10377.87 1099
10378.83 1170
10379.79 1112
10380.76 1212
10381.72 1186
10382.68 1201
10383.64 1269
10384.61 1169
10385.57 1156
10386.53 1193
10387.49 1202
10388.46 1213
10389.42 1253
10390.38 1156
10391.34 1141
10392.31 1130
10393.27 1164
10394.23 1158
10395.19 1122
10396.16 1067
10397.12 1176
10398.08 1235
10399.05 1184
10400.01 1161
10400.97 1148
10401.93 1132
10402.90 1169
10403.86 1187
10404.82 1129
10405.79 1103
10406.75 1169
10407.71 1222
10408.68 1171
10409.64 1142
10410.60 1157
10411.57 1181
10412.53 1181
10413.50 1170
10414.46 1166
10415.42 1149
10416.39 1108
10417.35 1175
10418.31 1054
10419.28 1055
10420.24 1115
10421.21 1104
10422.17 1231
10423.13 1169
10424.10 1142
10425.06 1194
10426.03 1223
10426.99 1236
10427.96 1233
10428.92 1280
10429.88 1283
10430.85 1235
10431.81 1193
10432.78 1224
10433.74 1194
10434.71 1217
10435.67 1236
10436.64 1138
10437.60 1237
10438.57 1144
10439.53 1187
10440.50 1223
10441.46 1151
10442.43 1142
10443.39 1146
10444.36 1132
10445.32 1151
10446.29 1183
10447.25 1167
10448.22 1141
10449.18 1206
10450.15 1181
10451.11 1096
10452.08 1135
10453.04 1168
10454.01 1133
10454.97 1210
10455.94 1065
10456.91 1091
10457.87 1067
10458.84 1086
10459.80 1163
10460.77 1088
10461.73 1106
10462.70 1137
10463.67 1166
10464.63 1105
10465.60 1093
10466.56 1165
10467.53 1136
10468.50 1146
10469.46 1100
10470.43 1084
10471.40 1118
10472.36 1131
10473.33 1122
10474.30 1164
10475.26 1144
10476.23 1180
10477.19 1161
10478.16 1060
10479.13 1091
10480.09 1088
10481.06 1091
10482.03 1109
10483.00 1058
10483.96 1135
10484.93 1110
10485.90 1188
10486.86 1157
10487.83 1142
10488.80 1094
10489.76 1101
10490.73 1161
10491.70 1076
10492.67 1091
10493.63 1213
10494.60 1101
10495.57 1125
10496.54 1171
10497.50 1138
10498.47 1155
10499.44 1156
10500.41 1247
10501.37 1278
10502.34 1161
10503.31 1213
10504.28 1128
10505.25 1174
10506.21 1112
10507.18 1099
10508.15 1216
10509.12 1145
10510.09 1148
10511.05 1136
10512.02 1141
10512.99 1135
10513.96 1100
10514.93 1100
10515.90 1190
10516.86 1198
10517.83 1179
10518.80 1148
10519.77 1203
10520.74 1158
10521.71 1145
10522.68 1211
10523.64 1169
10524.61 1204
10525.58 1230
10526.55 1207
10527.52 1136
10528.49 1152
10529.46 1156
10530.43 1174
10531.40 1181
10532.36 1122
10533.33 1206
10534.30 1250
10535.27 1170
10536.24 1194
10537.21 1127
10538.18 1204
10539.15 1226
10540.12 1187
10541.09 1144
10542.06 1199
10543.03 1165
10544.00 1207
10544.97 1220
10545.94 1215
10546.91 1206
10547.88 1119
10548.85 1168
10549.82 1136
10550.79 1199
10551.76 1156
10552.73 1067
10553.70 1121
10554.67 1216
10555.64 1114
10556.61 1316
10557.58 1240
10558.55 1205
10559.52 1229
10560.49 1169
10561.46 1193
10562.43 1225
10563.40 1328
10564.37 1249
10565.34 1237
10566.31 1214
10567.28 1300
10568.25 1354
10569.23 1309
10570.20 1388
10571.17 1463
10572.14 1417
10573.11 1360
10574.08 1299
10575.05 1315
10576.02 1296
10576.99 1348
10577.96 1245
10578.94 1157
10579.91 1241
10580.88 1242
10581.85 1268
10582.82 1239
10583.79 1195
10584.76 1177
10585.74 1240
10586.71 1200
10587.68 1201
10588.65 1279
10589.62 1236
10590.60 1209
10591.57 1245
10592.54 1224
10593.51 1200
10594.48 1283
10595.45 1194
10596.43 1281
10597.40 1207
10598.37 1172
10599.34 1133
10600.32 1200
10601.29 1282
10602.26 1295
10603.23 1235
10604.21 1206
10605.18 1192
10606.15 1255
10607.12 1202
10608.10 1186
10609.07 1174
10610.04 1267
10611.01 1169
10611.99 1201
10612.96 1184
10613.93 1173
10614.91 1121
10615.88 1106
10616.85 1183
10617.82 1240
10618.80 1208
10619.77 1192
10620.74 1235
10621.72 1219
10622.69 1120
10623.66 1086
10624.64 1188
10625.61 1124
10626.58 1208
10627.56 1186
10628.53 1110
10629.51 1179
10630.48 1200
10631.45 1175
10632.43 1257
10633.40 1189
10634.37 1248
10635.35 1193
10636.32 1194
10637.30 1161
10638.27 1178
10639.24 1178
10640.22 1146
10641.19 1215
10642.17 1213
10643.14 1237
10644.11 1271
10645.09 1296
10646.06 1252
10647.04 1274
10648.01 1222
10648.99 1253
10649.96 1286
10650.94 1308
10651.91 1306
10652.89 1220
10653.86 1150
10654.83 1182
10655.81 1193
10656.78 1192
10657.76 1146
10658.73 1146
10659.71 1156
10660.68 1130
10661.66 1139
10662.63 1183
10663.61 1249
10664.59 1214
10665.56 1233
10666.54 1184
10667.51 1197
10668.49 1170
10669.46 1145
10670.44 1116
10671.41 1123
10672.39 1143
10673.36 1106
10674.34 1147
10675.32 1165
10676.29 1113
10677.27 1129
10678.24 1122
10679.22 1126
10680.19 1093
10681.17 1098
10682.15 1125
10683.12 1121
10684.10 1138
10685.08 1161
10686.05 1184
10687.03 1163
10688.00 1206
10688.98 1235
10689.96 1183
10690.93 1285
10691.91 1168
10692.89 1137
10693.86 1210
10694.84 1129
10695.82 1038
10696.79 1197
10697.77 1180
10698.75 1163
10699.72 1201
10700.70 1208
10701.68 1181
10702.65 1173
10703.63 1165
10704.61 1149
10705.59 1149
10706.56 1065
10707.54 1057
10708.52 1080
10709.49 1105
10710.47 1128
10711.45 1119
10712.43 1131
10713.40 1154
10714.38 1089
10715.36 1187
10716.34 1154
10717.31 1202
10718.29 1212
10719.27 1249
10720.25 1200
10721.22 1093
10722.20 1127
10723.18 1162
10724.16 1153
10725.14 1127
10726.11 1141
10727.09 1088
10728.07 1187
10729.05 1135
10730.03 1117
10731.01 1143
10731.98 1017
10732.96 1095
10733.94 1117
10734.92 1160
10735.90 1114
10736.88 1161
10737.85 1115
10738.83 1129
10739.81 1195
10740.79 1139
10741.77 1089
10742.75 1174
10743.73 1073
10744.71 1079
10745.69 1054
10746.66 1153
10747.64 1149
10748.62 1122
10749.60 1130
10750.58 1121
10751.56 1128
10752.54 1070
10753.52 1115
10754.50 1060
10755.48 1080
10756.46 1098
10757.44 1172
10758.42 1098
10759.39 1010
10760.37 1160
10761.35 1117
10762.33 1106
10763.31 1118
10764.29 1145
10765.27 1095
10766.25 1140
10767.23 1115
10768.21 1082
10769.19 1188
10770.17 1147
10771.15 1119
10772.13 1141
10773.11 1136
10774.09 1118
10775.07 1072
10776.05 1114
10777.03 1173
10778.02 1149
10779.00 1186
10779.98 1119
10780.96 1097
10781.94 1140
10782.92 1087
10783.90 1133
10784.88 1179
10785.86 1223
10786.84 1122
10787.82 1126
10788.80 1133
10789.78 1117
10790.76 1064
10791.75 1043
10792.73 1084
10793.71 1115
10794.69 1052
10795.67 1127
10796.65 1212
10797.63 1145
10798.61 1146
10799.60 1120
10800.58 1126
10801.56 1119
10802.54 1113
10803.52 1149
10804.50 1201
10805.49 1161
10806.47 1109
10807.45 1183
10808.43 1160
10809.41 1133
10810.39 1113
10811.38 1184
10812.36 1179
10813.34 1041
10814.32 1020
10815.30 1018
10816.29 1097
10817.27 1083
10818.25 1034
10819.23 1092
10820.22 1074
10821.20 1077
10822.18 1113
10823.16 1131
10824.15 1075
10825.13 1153
10826.11 1154
10827.09 1182
10828.08 1140
10829.06 1206
10830.04 1155
10831.02 1145
10832.01 1123
10832.99 1166
10833.97 1146
10834.96 1146
10835.94 1113
10836.92 1052
10837.91 1126
10838.89 1224
10839.87 1223
10840.85 1205
10841.84 1144
10842.82 1223
10843.81 1211
10844.79 1170
10845.77 1240
10846.76 1194
10847.74 1166
10848.72 1160
10849.71 1181
10850.69 1176
10851.67 1241
10852.66 1166
10853.64 1117
10854.63 1164
10855.61 1188
10856.59 1231
10857.58 1119
10858.56 1138
10859.55 1164
10860.53 1237
10861.51 1219
10862.50 1239
10863.48 1196
10864.47 1216
10865.45 1223
10866.44 1250
10867.42 1274
10868.41 1232
10869.39 1193
10870.37 1253
10871.36 1234
10872.34 1318
10873.33 1291
10874.31 1210
10875.30 1170
10876.28 1167
10877.27 1146
10878.25 1254
10879.24 1232
10880.22 1239
10881.21 1185
10882.19 1156
10883.18 1210
10884.16 1316
10885.15 1283
10886.13 1246
10887.12 1240
10888.11 1334
10889.09 1286
10890.08 1308
10891.06 1336
10892.05 1320
10893.03 1423
10894.02 1365
10895.00 1426
10895.99 1369
10896.98 1367
10897.96 1375
10898.95 1402
10899.93 1357
10900.92 1377
10901.91 1356
10902.89 1346
10903.88 1278
10904.86 1376
10905.85 1327
10906.84 1350
10907.82 1425
10908.81 1296
10909.80 1379
10910.78 1424
10911.77 1341
10912.76 1319
10913.74 1378
10914.73 1441
10915.72 1436
10916.70 1332
10917.69 1374
10918.68 1349
10919.66 1349
10920.65 1405
10921.64 1402
10922.62 1279
10923.61 1423
10924.60 1474
10925.58 1512
10926.57 1475
10927.56 1455
10928.55 1452
10929.53 1415
10930.52 1460
10931.51 1498
10932.50 1452
10933.48 1372
10934.47 1480
10935.46 1405
10936.45 1485
10937.43 1379
10938.42 1462
10939.41 1400
10940.40 1334
10941.38 1343
10942.37 1414
10943.36 1441
10944.35 1414
10945.34 1442
10946.32 1512
10947.31 1567
10948.30 1517
10949.29 1507
10950.28 1567
10951.27 1510
10952.25 1470
10953.24 1499
10954.23 1468
10955.22 1626
10956.21 1544
10957.20 1543
10958.18 1416
10959.17 1493
10960.16 1658
10961.15 1607
10962.14 1711
10963.13 1782
10964.12 1748
10965.11 1759
10966.10 1715
10967.08 1679
10968.07 1601
10969.06 1665
10970.05 1774
10971.04 1695
10972.03 1665
10973.02 1646
10974.01 1701
10975.00 1780
10975.99 1635
10976.98 1640
10977.97 1600
10978.96 1599
10979.95 1594
10980.94 1633
10981.92 1541
10982.91 1617
10983.90 1676
10984.89 1589
10985.88 1614
10986.87 1682
10987.86 1650
10988.85 1687
10989.84 1616
10990.83 1590
10991.82 1680
10992.81 1694
10993.80 1710
10994.79 1698
10995.78 1625
10996.78 1664
10997.77 1662
10998.76 1744
10999.75 1716
11000.74 1740
11001.73 1711
11002.72 1680
11003.71 1826
11004.70 1895
11005.69 1937
11006.68 1980
11007.67 2020
11008.66 2039
11009.65 2077
11010.64 2005
11011.64 2000
11012.63 1973
11013.62 1829
11014.61 1847
11015.60 1748
11016.59 1655
11017.58 1617
11018.57 1574
11019.57 1575
11020.56 1574
11021.55 1587
11022.54 1545
11023.53 1552
11024.52 1526
11025.51 1589
11026.51 1612
11027.50 1603
11028.49 1551
11029.48 1600
11030.47 1518
11031.47 1578
11032.46 1508
11033.45 1461
11034.44 1527
11035.43 1423
11036.43 1436
11037.42 1394
11038.41 1475
11039.40 1559
11040.39 1543
11041.39 1516
11042.38 1566
11043.37 1454
11044.36 1458
11045.36 1452
11046.35 1527
11047.34 1434
11048.34 1438
11049.33 1466
11050.32 1496
11051.31 1478
11052.31 1382
11053.30 1329
11054.29 1359
11055.29 1352
11056.28 1372
11057.27 1372
11058.26 1344
11059.26 1490
11060.25 1397
11061.24 1269
11062.24 1328
11063.23 1427
11064.22 1430
11065.22 1430
11066.21 1315
11067.20 1345
11068.20 1360
11069.19 1350
11070.19 1343
11071.18 1337
11072.17 1357
11073.17 1387
11074.16 1356
11075.15 1376
11076.15 1393
11077.14 1328
11078.14 1383
11079.13 1348
11080.12 1435
11081.12 1348
11082.11 1401
11083.11 1376
11084.10 1388
11085.10 1390
11086.09 1511
11087.08 1490
11088.08 1471
11089.07 1355
11090.07 1308
11091.06 1422
11092.06 1311
11093.05 1422
11094.05 1469
11095.04 1409
11096.04 1346
11097.03 1396
11098.03 1400
11099.02 1360
11100.02 1288
11101.01 1367
11102.01 1409
11103.00 1304
11104.00 1368
11104.99 1303
11105.99 1392
11106.98 1276
11107.98 1307
11108.97 1319
11109.97 1328
11110.96 1345
11111.96 1321
11112.95 1360
11113.95 1244
11114.95 1347
11115.94 1311
11116.94 1363
11117.93 1292
11118.93 1212
11119.93 1206
11120.92 1310
11121.92 1312
11122.91 1306
11123.91 1305
11124.91 1340
11125.90 1293
11126.90 1247
11127.89 1254
11128.89 1313
11129.89 1288
11130.88 1271
11131.88 1221
11132.88 1281
11133.87 1362
11134.87 1270
11135.87 1271
11136.86 1250
11137.86 1213
11138.86 1297
11139.85 1276
11140.85 1296
11141.85 1323
11142.84 1242
11143.84 1273
11144.84 1251
11145.83 1246
11146.83 1197
11147.83 1241
11148.83 1243
11149.82 1255
11150.82 1250
11151.82 1246
11152.82 1239
11153.81 1199
11154.81 1195
11155.81 1243
11156.80 1316
11157.80 1172
11158.80 1153
11159.80 1188
11160.80 1232
11161.79 1237
11162.79 1238
11163.79 1222
11164.79 1210
11165.78 1272
11166.78 1227
11167.78 1174
11168.78 1166
11169.78 1233
11170.78 1247
11171.77 1191
11172.77 1233
11173.77 1290
11174.77 1289
11175.77 1208
11176.77 1259
11177.76 1202
11178.76 1210
11179.76 1197
11180.76 1205
11181.76 1189
11182.76 1171
11183.76 1291
11184.75 1262
11185.75 1208
11186.75 1261
11187.75 1204
11188.75 1241
11189.75 1291
11190.75 1258
11191.75 1320
11192.75 1243
11193.75 1220
11194.75 1169
11195.74 1176
11196.74 1199
11197.74 1134
11198.74 1218
11199.74 1235
11200.74 1236
11201.74 1229
11202.74 1251
11203.74 1234
11204.74 1166
11205.74 1212
11206.74 1159
11207.74 1179
11208.74 1150
11209.74 1199
11210.74 1194
11211.74 1255
11212.74 1211
11213.74 1150
11214.74 1172
11215.74 1253
11216.74 1231
11217.74 1199
11218.74 1165
11219.74 1213
11220.74 1164
11221.74 1212
11222.74 1160
11223.74 1173
11224.74 1183
11225.74 1264
11226.74 1259
11227.75 1219
11228.75 1202
11229.75 1091
11230.75 1119
11231.75 1151
11232.75 1097
11233.75 1180
11234.75 1205
11235.75 1212
11236.75 1175
11237.76 1244
11238.76 1238
11239.76 1150
11240.76 1216
11241.76 1250
11242.76 1167
11243.76 1195
11244.76 1220
11245.77 1155
11246.77 1226
11247.77 1264
11248.77 1194
11249.77 1321
11250.77 1276
11251.78 1193
11252.78 1135
11253.78 1209
11254.78 1267
11255.78 1217
11256.79 1176
11257.79 1230
11258.79 1224
11259.79 1288
11260.79 1168
11261.80 1197
11262.80 1217
11263.80 1196
11264.80 1176
11265.81 1179
11266.81 1266
11267.81 1218
11268.81 1213
11269.82 1249
11270.82 1214
11271.82 1239
11272.82 1187
11273.83 1243
11274.83 1253
11275.83 1270
11276.84 1221
11277.84 1243
11278.84 1232
11279.85 1284
11280.85 1249
11281.85 1243
11282.85 1283
11283.86 1367
11284.86 1341
11285.86 1280
11286.87 1293
11287.87 1311
11288.87 1218
11289.88 1302
11290.88 1250
11291.89 1311
11292.89 1325
11293.89 1283
11294.90 1256
11295.90 1243
11296.90 1191
11297.91 1257
11298.91 1274
11299.92 1363
11300.92 1290
11301.92 1296
11302.93 1362
11303.93 1303
11304.94 1282
11305.94 1277
11306.94 1258
11307.95 1364
11308.95 1301
11309.96 1302
11310.96 1232
11311.97 1335
11312.97 1401
11313.98 1304
11314.98 1338
11315.98 1286
11316.99 1310
11317.99 1355
11319.00 1427
11320.00 1384
11321.01 1366
11322.01 1372
11323.02 1411
11324.02 1403
11325.03 1345
11326.03 1295
11327.04 1338
11328.04 1300
11329.05 1297
11330.05 1365
11331.06 1313
11332.07 1431
11333.07 1371
11334.08 1309
11335.08 1413
11336.09 1388
11337.09 1386
11338.10 1318
11339.10 1311
11340.11 1325
11341.12 1345
11342.12 1337
11343.13 1277
11344.13 1360
11345.14 1449
11346.15 1455
11347.15 1414
11348.16 1322
11349.16 1352
11350.17 1457
11351.18 1450
11352.18 1337
11353.19 1361
11354.20 1383
11355.20 1402
11356.21 1382
11357.21 1282
11358.22 1349
11359.23 1363
11360.23 1405
11361.24 1357
11362.25 1401
11363.25 1462
11364.26 1436
11365.27 1342
11366.28 1370
11367.28 1430
11368.29 1385
11369.30 1410
11370.30 1380
11371.31 1364
11372.32 1283
11373.32 1367
11374.33 1477
11375.34 1395
11376.35 1334
11377.35 1344
11378.36 1362
11379.37 1425
11380.38 1424
11381.38 1339
11382.39 1443
11383.40 1440
11384.41 1407
11385.41 1426
11386.42 1472
11387.43 1414
11388.44 1468
11389.45 1501
11390.45 1480
11391.46 1500
11392.47 1508
11393.48 1488
11394.49 1392
11395.49 1448
11396.50 1485
11397.51 1465
11398.52 1475
11399.53 1496
11400.54 1529
11401.55 1507
11402.55 1458
11403.56 1448
11404.57 1507
11405.58 1520
11406.59 1525
11407.60 1518
11408.61 1490
11409.61 1531
11410.62 1560
11411.63 1529
11412.64 1546
11413.65 1605
11414.66 1527
11415.67 1539
11416.68 1512
11417.69 1641
11418.70 1624
11419.71 1597
11420.71 1517
11421.72 1583
11422.73 1568
11423.74 1685
11424.75 1658
11425.76 1646
11426.77 1588
11427.78 1548
11428.79 1627
11429.80 1572
11430.81 1596
11431.82 1645
11432.83 1633
11433.84 1609
11434.85 1632
11435.86 1605
11436.87 1673
11437.88 1693
11438.89 1623
11439.90 1611
11440.91 1740
11441.92 1904
11442.93 1796
11443.94 1732
11444.95 1660
11445.96 1676
11446.97 1767
11447.98 1769
11448.99 1619
11450.00 1702
11451.01 1689
11452.03 1763
11453.04 1720
11454.05 1718
11455.06 1740
11456.07 1723
11457.08 1748
11458.09 1803
11459.10 1760
11460.11 1707
11461.12 1784
11462.14 1868
11463.15 1855
11464.16 1864
11465.17 1829
11466.18 1797
11467.19 1860
11468.20 1836
11469.21 1790
11470.23 1898
11471.24 1912
11472.25 1779
11473.26 1839
11474.27 1866
11475.28 1864
11476.30 1781
11477.31 1824
11478.32 1837
11479.33 1941
11480.34 1946
11481.36 1967
11482.37 1888
11483.38 1919
11484.39 1939
11485.40 2013
11486.42 1982
11487.43 1967
11488.44 1983
11489.45 1979
11490.47 1982
11491.48 2072
11492.49 2066
11493.50 2066
11494.52 2069
11495.53 2065
11496.54 2045
11497.55 2048
11498.57 2095
11499.58 2080
11500.59 2116
11501.61 2043
11502.62 2182
11503.63 2163
11504.64 2160
11505.66 2166
11506.67 2099
11507.68 2242
11508.70 2270
11509.71 2252
11510.72 2221
11511.74 2184
11512.75 2301
11513.76 2324
11514.78 2209
11515.79 2201
11516.80 2331
11517.82 2200
11518.83 2256
11519.84 2272
11520.86 2248
11521.87 2281
11522.89 2332
11523.90 2374
11524.91 2408
11525.93 2500
11526.94 2392
11527.96 2454
11528.97 2528
11529.98 2565
11531.00 2638
11532.01 2568
11533.03 2663
11534.04 2648
11535.06 2724
11536.07 2768
11537.08 2908
11538.10 2943
11539.11 2922
11540.13 2953
11541.14 2995
11542.16 3048
11543.17 3024
11544.19 3057
11545.20 3227
11546.22 3252
11547.23 3451
11548.25 3715
11549.26 3846
11550.28 4055
11551.29 4230
11552.31 4560
11553.32 5035
11554.34 5348
11555.35 5425
11556.37 5262
11557.38 5154
11558.40 5020
11559.41 4608
11560.43 4216
11561.45 3826
11562.46 3582
11563.48 3519
11564.49 3395
11565.51 3184
11566.52 3171
11567.54 3240
11568.56 3198
11569.57 3046
11570.59 3112
11571.60 2976
11572.62 2999
11573.64 3043
11574.65 3033
11575.67 3067
11576.68 2973
11577.70 2840
11578.72 2811
11579.73 2777
11580.75 2960
11581.77 2977
11582.78 2944
11583.80 2843
11584.82 2928
11585.83 2901
11586.85 2936
11587.87 2828
11588.88 2838
11589.90 2811
11590.92 2848
11591.93 2992
11592.95 2998
11593.97 3132
11594.98 3026
11596.00 3102
11597.02 3069
11598.03 2964
11599.05 2967
11600.07 2901
11601.09 2864
11602.10 2938
11603.12 2904
11604.14 2971
11605.16 3099
11606.17 3232
11607.19 3325
11608.21 3447
11609.23 3732
11610.24 3946
11611.26 4051
11612.28 4216
11613.30 4430
11614.32 4380
11615.33 4156
11616.35 4068
11617.37 3946
11618.39 3665
11619.41 3478
11620.42 3258
11621.44 3158
11622.46 3121
11623.48 3058
11624.50 2942
11625.51 2894
11626.53 2865
11627.55 2845
11628.57 2935
11629.59 3029
11630.61 2918
11631.63 2929
11632.64 2825
11633.66 2822
11634.68 2841
11635.70 2848
11636.72 2899
11637.74 2854
11638.76 2811
11639.78 2721
11640.80 2656
11641.81 2697
11642.83 2835
11643.85 2764
11644.87 2680
11645.89 2580
11646.91 2623
11647.93 2628
11648.95 2700
11649.97 2611
11650.99 2621
11652.01 2647
11653.03 2632
11654.05 2594
11655.07 2546
11656.09 2502
11657.11 2447
11658.13 2441
11659.15 2398
11660.17 2381
11661.19 2490
11662.21 2431
11663.23 2382
11664.25 2354
11665.27 2358
11666.29 2325
11667.31 2353
11668.33 2367
11669.35 2271
11670.37 2322
11671.39 2290
11672.41 2275
11673.43 2320
11674.45 2242
11675.47 2155
11676.49 2257
11677.51 2215
11678.53 2191
11679.55 2198
11680.57 2236
11681.59 2187
11682.61 2098
11683.64 2192
11684.66 2237
11685.68 2182
11686.70 2254
11687.72 2191
11688.74 2140
11689.76 2241
11690.78 2210
11691.80 2185
11692.83 2203
11693.85 2203
11694.87 2159
11695.89 2161
11696.91 2098
11697.93 2206
11698.95 2234
11699.98 2288
11701.00 2183
11702.02 2134
11703.04 2207
11704.06 2077
11705.08 2110
11706.11 2130
11707.13 2073
11708.15 2050
11709.17 2040
11710.19 2025
11711.22 2028
11712.24 2111
11713.26 1952
11714.28 1879
11715.31 1848
11716.33 1903
11717.35 1805
11718.37 1911
11719.40 1954
11720.42 1833
11721.44 1884
11722.46 1826
11723.49 1909
11724.51 1847
11725.53 1845
11726.55 1876
11727.58 1884
11728.60 1770
11729.62 1897
11730.65 1920
11731.67 1813
11732.69 1861
11733.71 1711
11734.74 1722
11735.76 1764
11736.78 1743
11737.81 1761
11738.83 1657
11739.85 1716
11740.88 1722
11741.90 1602
11742.92 1665
11743.95 1622
11744.97 1576
11746.00 1602
11747.02 1634
11748.04 1643
11749.07 1698
11750.09 1628
11751.11 1535
11752.14 1536
11753.16 1612
11754.19 1494
11755.21 1606
11756.23 1624
11757.26 1536
11758.28 1513
11759.31 1536
11760.33 1630
11761.36 1560
11762.38 1536
11763.40 1447
11764.43 1547
11765.45 1615
11766.48 1537
11767.50 1503
11768.53 1559
11769.55 1602
11770.58 1607
11771.60 1549
11772.63 1548
11773.65 1551
11774.68 1456
11775.70 1419
11776.73 1417
11777.75 1403
11778.78 1446
11779.80 1571
11780.83 1493
11781.85 1387
11782.88 1436
11783.90 1431
11784.93 1463
11785.95 1462
11786.98 1468
11788.00 1496
11789.03 1412
11790.05 1420
11791.08 1469
11792.11 1483
11793.13 1451
11794.16 1432
11795.18 1410
11796.21 1460
11797.23 1392
11798.26 1343
11799.29 1384
11800.31 1289
11801.34 1332
11802.36 1374
11803.39 1433
11804.42 1403
11805.44 1428
11806.47 1405
11807.50 1357
11808.52 1399
11809.55 1339
11810.57 1256
11811.60 1390
11812.63 1423
11813.65 1348
11814.68 1347
11815.71 1297
11816.73 1382
11817.76 1293
11818.79 1227
11819.81 1225
11820.84 1263
11821.87 1297
11822.90 1268
11823.92 1294
11824.95 1312
11825.98 1295
11827.00 1309
11828.03 1337
11829.06 1285
11830.09 1223
11831.11 1321
11832.14 1292
11833.17 1263
11834.20 1289
11835.22 1354
11836.25 1368
11837.28 1272
11838.31 1258
11839.33 1273
11840.36 1264
11841.39 1274
11842.42 1304
11843.45 1333
11844.47 1313
11845.50 1227
11846.53 1284
11847.56 1256
11848.59 1264
11849.61 1306
11850.64 1299
11851.67 1278
11852.70 1262
11853.73 1196
11854.75 1223
11855.78 1298
11856.81 1321
11857.84 1285
11858.87 1313
11859.90 1283
11860.93 1305
11861.95 1237
11862.98 1248
11864.01 1268
11865.04 1294
11866.07 1273
11867.10 1281
11868.13 1215
11869.16 1190
11870.19 1235
11871.21 1295
11872.24 1303
11873.27 1275
11874.30 1252
11875.33 1279
11876.36 1240
11877.39 1229
11878.42 1252
11879.45 1227
11880.48 1282
11881.51 1263
11882.54 1224
11883.57 1219
11884.60 1205
11885.63 1237
11886.66 1226
11887.69 1329
11888.72 1296
11889.75 1318
11890.78 1210
11891.81 1181
11892.84 1240
11893.87 1304
11894.90 1286
11895.93 1221
11896.96 1270
11897.99 1318
11899.02 1299
11900.05 1345
11901.08 1341
11902.11 1319
11903.14 1299
11904.17 1298
11905.20 1342
11906.23 1177
11907.26 1245
11908.29 1275
11909.32 1246
11910.35 1247
11911.38 1230
11912.42 1295
11913.45 1247
11914.48 1297
11915.51 1259
11916.54 1280
11917.57 1289
11918.60 1328
11919.63 1244
11920.66 1229
11921.70 1269
11922.73 1242
11923.76 1299
11924.79 1291
11925.82 1208
11926.85 1323
11927.88 1377
11928.92 1400
11929.95 1285
11930.98 1324
11932.01 1289
11933.04 1257
11934.07 1305
11935.11 1311
11936.14 1301
11937.17 1307
11938.20 1353
11939.23 1406
11940.27 1398
11941.30 1361
11942.33 1359
11943.36 1398
11944.40 1387
11945.43 1306
11946.46 1325
11947.49 1390
11948.53 1306
11949.56 1319
11950.59 1268
11951.62 1286
11952.66 1277
11953.69 1241
11954.72 1238
11955.75 1182
11956.79 1291
11957.82 1290
11958.85 1276
11959.88 1269
11960.92 1263
11961.95 1319
11962.98 1273
11964.02 1287
11965.05 1291
11966.08 1332
11967.12 1264
11968.15 1232
11969.18 1295
11970.22 1290
11971.25 1265
11972.28 1243
11973.32 1283
11974.35 1236
11975.38 1259
11976.42 1265
11977.45 1283
11978.49 1284
11979.52 1238
11980.55 1274
11981.59 1212
11982.62 1176
11983.66 1208
11984.69 1372
11985.72 1241
11986.76 1229
11987.79 1261
11988.83 1247
11989.86 1254
11990.89 1289
11991.93 1267
11992.96 1278
11994.00 1183
11995.03 1211
11996.07 1256
11997.10 1273
11998.14 1236
11999.17 1253
12000.20 1254
12001.24 1329
12002.27 1308
12003.31 1295
12004.34 1254
12005.38 1227
12006.41 1263
12007.45 1293
12008.48 1244
12009.52 1262
12010.55 1332
12011.59 1294
12012.62 1314
12013.66 1242
12014.70 1291
12015.73 1333
12016.77 1262
12017.80 1234
12018.84 1211
12019.87 1213
12020.91 1256
12021.94 1316
12022.98 1340
12024.02 1206
12025.05 1174
12026.09 1216
12027.12 1348
12028.16 1295
12029.19 1264
12030.23 1265
12031.27 1292
12032.30 1207
12033.34 1297
12034.37 1315
12035.41 1237
12036.45 1282
12037.48 1289
12038.52 1336
12039.56 1237
12040.59 1255
12041.63 1249
12042.67 1223
12043.70 1329
12044.74 1281
12045.78 1258
12046.81 1283
12047.85 1287
12048.89 1278
12049.92 1285
12050.96 1238
12052.00 1247
12053.03 1260
12054.07 1270
12055.11 1271
12056.14 1289
12057.18 1281
12058.22 1261
12059.26 1305
12060.29 1263
12061.33 1228
12062.37 1204
12063.41 1251
12064.44 1178
12065.48 1197
12066.52 1192
12067.56 1239
12068.59 1217
12069.63 1231
12070.67 1263
12071.71 1311
12072.74 1190
12073.78 1201
12074.82 1229
12075.86 1236
12076.90 1186
12077.93 1195
12078.97 1261
12080.01 1280
12081.05 1263
12082.09 1224
12083.13 1273
12084.16 1202
12085.20 1242
12086.24 1271
12087.28 1253
12088.32 1202
12089.36 1179
12090.39 1236
12091.43 1194
12092.47 1178
12093.51 1204
12094.55 1253
12095.59 1241
12096.63 1139
12097.67 1171
12098.70 1247
12099.74 1214
12100.78 1213
12101.82 1195
12102.86 1161
12103.90 1164
12104.94 1234
12105.98 1214
12107.02 1243
12108.06 1211
12109.10 1177
12110.14 1204
12111.18 1173
12112.22 1194
12113.25 1182
12114.29 1162
12115.33 1124
12116.37 1185
12117.41 1184
12118.45 1078
12119.49 1196
12120.53 1148
12121.57 1250
12122.61 1200
12123.65 1088
12124.69 1138
12125.73 1114
12126.77 1110
12127.81 1168
12128.85 1116
12129.89 1134
12130.93 1104
12131.97 1088
12133.02 1074
12134.06 1155
12135.10 1150
12136.14 1135
12137.18 1158
12138.22 1117
12139.26 1070
12140.30 1030
12141.34 1072
12142.38 1172
12143.42 1167
12144.46 1186
12145.50 1213
12146.54 1178
12147.59 1069
12148.63 1078
12149.67 1110
12150.71 1109
12151.75 1182
12152.79 1155
12153.83 1088
12154.87 1084
12155.92 1121
12156.96 1052
12158.00 1138
12159.04 1095
12160.08 1128
12161.12 1075
12162.17 980
12163.21 1009
12164.25 1101
12165.29 1107
12166.33 1139
12167.37 1049
12168.42 1025
12169.46 1018
12170.50 1054
12171.54 1084
12172.58 1071
12173.63 1048
12174.67 1142
12175.71 1109
12176.75 1137
12177.80 1057
12178.84 1103
12179.88 1128
12180.92 1053
12181.97 999
12183.01 1003
12184.05 1101
12185.09 1104
12186.14 1051
12187.18 1073
12188.22 1009
12189.26 1110
12190.31 1133
12191.35 1142
12192.39 1055
12193.44 1026
12194.48 1114
12195.52 1095
12196.57 1011
12197.61 1072
12198.65 1066
12199.70 1071
12200.74 1127
12201.78 1119
12202.83 1055
12203.87 1002
12204.91 1060
12205.96 1070
12207.00 971
12208.04 1079
12209.09 1092
12210.13 1071
12211.17 1029
12212.22 1018
12213.26 1040
12214.31 1035
12215.35 1120
12216.39 1023
12217.44 994
12218.48 1055
12219.53 983
12220.57 1004
12221.61 1024
12222.66 1087
12223.70 991
12224.75 1054
12225.79 1053
12226.84 1034
12227.88 996
12228.93 992
12229.97 1017
12231.01 1023
12232.06 1039
12233.10 1040
12234.15 1051
12235.19 1037
12236.24 1003
12237.28 1008
12238.33 1069
12239.37 1062
12240.42 987
12241.46 961
12242.51 1019
12243.55 1004
12244.60 1035
12245.64 1027
12246.69 1013
12247.74 1027
12248.78 1005
12249.83 1126
12250.87 1063
12251.92 993
12252.96 1019
12254.01 996
12255.05 1034
12256.10 992
12257.15 995
12258.19 978
12259.24 945
12260.28 995
12261.33 1014
12262.37 1041
12263.42 1005
12264.47 979
12265.51 997
12266.56 1000
12267.61 976
12268.65 992
12269.70 1042
12270.74 997
12271.79 1011
12272.84 1048
12273.88 1051
12274.93 977
12275.98 1003
12277.02 1013
12278.07 947
12279.12 969
12280.16 1008
12281.21 980
12282.26 1047
12283.30 1034
12284.35 969
12285.40 903
12286.44 942
12287.49 989
12288.54 1003
12289.59 970
12290.63 989
12291.68 986
12292.73 980
12293.77 978
12294.82 960
12295.87 966
12296.92 1011
12297.96 930
12299.01 939
12300.06 985
12301.11 1041
12302.15 994
12303.20 958
12304.25 1020
12305.30 996
12306.35 914
12307.39 999
12308.44 1037
12309.49 1026
12310.54 950
12311.59 918
12312.63 948
12313.68 1020
12314.73 985
12315.78 978
12316.83 996
12317.88 969
12318.92 981
12319.97 986
12321.02 1033
12322.07 961
12323.12 942
12324.17 958
12325.21 934
12326.26 1057
12327.31 952
12328.36 961
12329.41 989
12330.46 934
12331.51 1019
12332.56 974
12333.61 946
12334.65 949
12335.70 966
12336.75 936
12337.80 918
12338.85 872
12339.90 867
12340.95 938
12342.00 1008
12343.05 1026
12344.10 999
12345.15 931
12346.20 982
12347.25 964
12348.30 919
12349.35 911
12350.40 851
12351.45 941
12352.50 985
12353.55 970
12354.60 972
12355.65 904
12356.70 941
12357.75 929
12358.80 982
12359.85 952
12360.90 942
12361.95 908
12363.00 934
12364.05 1003
12365.10 967
12366.15 893
12367.20 926
12368.25 949
12369.30 922
12370.35 912
12371.40 959
12372.45 869
12373.50 948
12374.55 901
12375.60 967
12376.65 902
12377.70 914
12378.76 922
12379.81 928
12380.86 959
12381.91 832
12382.96 909
12384.01 992
12385.06 967
12386.11 968
12387.17 933
12388.22 985
12389.27 982
12390.32 950
12391.37 909
12392.42 873
12393.47 1004
12394.53 982
12395.58 961
12396.63 937
12397.68 963
12398.73 964
12399.78 975
12400.84 859
12401.89 861
12402.94 869
12403.99 987
12405.04 957
12406.10 935
12407.15 890
12408.20 949
12409.25 949
12410.31 946
12411.36 944
12412.41 933
12413.46 900
12414.51 930
12415.57 947
12416.62 864
12417.67 942
12418.72 893
12419.78 944
12420.83 954
12421.88 915
12422.94 917
12423.99 960
12425.04 933
12426.09 920
12427.15 934
12428.20 902
12429.25 918
12430.31 953
12431.36 871
12432.41 949
12433.47 928
12434.52 959
12435.57 968
12436.63 935
12437.68 957
12438.73 961
12439.79 994
12440.84 931
12441.89 1014
12442.95 1004
12444.00 964
12445.06 951
12446.11 964
12447.16 955
12448.22 981
12449.27 1010
12450.33 948
12451.38 858
12452.43 918
12453.49 897
12454.54 923
12455.60 920
12456.65 1005
12457.70 930
12458.76 972
12459.81 950
12460.87 930
12461.92 908
12462.98 975
12464.03 995
12465.09 949
12466.14 930
12467.19 890
12468.25 929
12469.30 972
12470.36 977
12471.41 951
12472.47 982
12473.52 922
12474.58 986
12475.63 991
12476.69 922
12477.74 929
12478.80 960
12479.85 905
12480.91 937
12481.97 947
12483.02 1009
12484.08 958
12485.13 922
12486.19 942
12487.24 996
12488.30 986
12489.35 978
12490.41 966
12491.47 935
12492.52 1021
12493.58 975
12494.63 924
12495.69 901
12496.74 938
12497.80 977
12498.86 998
12499.91 997
12500.97 936
12502.03 965
12503.08 998
12504.14 901
12505.19 931
12506.25 929
12507.31 925
12508.36 929
12509.42 920
12510.48 906
12511.53 949
12512.59 975
12513.65 977
12514.70 963
12515.76 960
12516.82 943
12517.87 970
12518.93 1004
12519.99 953
12521.04 965
12522.10 1047
12523.16 1050
12524.22 1069
12525.27 1052
12526.33 1013
12527.39 1093
12528.44 1095
12529.50 1127
12530.56 1135
12531.62 1216
12532.67 1231
12533.73 1177
12534.79 1269
12535.85 1226
12536.90 1181
12537.96 1169
12539.02 1218
12540.08 1106
12541.14 1136
12542.19 1098
12543.25 1087
12544.31 1069
12545.37 1058
12546.43 1032
12547.48 1078
12548.54 1038
12549.60 1001
12550.66 962
12551.72 1043
12552.77 1085
12553.83 954
12554.89 952
12555.95 971
12557.01 960
12558.07 955
12559.13 959
12560.18 1042
12561.24 1017
12562.30 1009
12563.36 1013
12564.42 915
12565.48 887
12566.54 952
12567.60 924
12568.65 1005
12569.71 1012
12570.77 974
12571.83 933
12572.89 909
12573.95 952
12575.01 1024
12576.07 991
12577.13 912
12578.19 981
12579.25 990
12580.31 958
12581.37 1000
12582.43 949
12583.49 968
12584.55 984
12585.60 1050
12586.66 992
12587.72 1000
12588.78 1027
12589.84 996
12590.90 1007
12591.96 985
12593.02 968
12594.08 1012
12595.14 1038
12596.20 1139
12597.26 1036
12598.32 1020
12599.39 1026
12600.45 1084
12601.51 978
12602.57 998
12603.63 1045
12604.69 1076
12605.75 1068
12606.81 1010
12607.87 1018
12608.93 1086
12609.99 1103
12611.05 1135
12612.11 1168
12613.17 1174
12614.23 1171
12615.30 1220
12616.36 1174
12617.42 1207
12618.48 1134
12619.54 1099
12620.60 1141
12621.66 1118
12622.72 1075
12623.78 1068
12624.85 1075
12625.91 1066
12626.97 1077
12628.03 1034
12629.09 1058
12630.15 1043
12631.22 1030
12632.28 1076
12633.34 1009
12634.40 986
12635.46 1117
12636.52 1036
12637.59 1026
12638.65 1004
12639.71 1003
12640.77 1088
12641.83 1133
12642.90 1022
12643.96 1015
12645.02 995
12646.08 1047
12647.14 1034
12648.21 994
12649.27 946
12650.33 958
12651.39 984
12652.46 972
12653.52 1036
12654.58 987
12655.65 988
12656.71 939
12657.77 987
12658.83 1045
12659.90 976
12660.96 930
12662.02 968
12663.09 987
12664.15 1014
12665.21 1009
12666.27 977
12667.34 1015
12668.40 1051
12669.46 989
12670.53 923
12671.59 954
12672.65 925
12673.72 935
12674.78 911
12675.84 897
12676.91 879
12677.97 960
12679.04 1015
12680.10 913
12681.16 927
12682.23 964
12683.29 1034
12684.35 914
12685.42 946
12686.48 977
12687.55 960
12688.61 977
12689.67 925
12690.74 924
12691.80 995
12692.87 957
12693.93 1020
12695.00 1050
12696.06 1048
12697.12 970
12698.19 970
12699.25 1004
12700.32 998
12701.38 991
12702.45 1030
12703.51 980
12704.58 947
12705.64 965
12706.71 1016
12707.77 1043
12708.84 967
12709.90 898
12710.97 917
12712.03 842
12713.10 923
12714.16 933
12715.23 938
12716.29 951
12717.36 934
12718.42 887
12719.49 900
12720.55 933
12721.62 880
12722.68 978
12723.75 998
12724.81 894
12725.88 917
12726.95 938
12728.01 917
12729.08 898
12730.14 884
12731.21 965
12732.28 996
12733.34 933
12734.41 920
12735.47 911
12736.54 1038
12737.61 1008
12738.67 941
12739.74 931
12740.80 932
12741.87 984
12742.94 965
12744.00 983
12745.07 964
12746.14 958
12747.20 952
12748.27 894
12749.34 879
12750.40 876
12751.47 904
12752.54 903
12753.60 863
12754.67 883
12755.74 915
12756.80 862
12757.87 920
12758.94 840
12760.00 844
12761.07 873
12762.14 920
12763.21 847
12764.27 855
12765.34 829
12766.41 873
12767.47 921
12768.54 926
12769.61 869
12770.68 902
12771.74 954
12772.81 904
12773.88 832
12774.95 799
12776.02 778
12777.08 891
12778.15 890
12779.22 863
12780.29 893
12781.35 853
12782.42 817
12783.49 816
12784.56 806
12785.63 846
12786.70 869
12787.76 852
12788.83 852
12789.90 847
12790.97 885
12792.04 862
12793.11 841
12794.17 864
12795.24 838
12796.31 805
12797.38 816
12798.45 888
12799.52 853
12800.59 843
12801.65 858
12802.72 860
12803.79 838
12804.86 890
12805.93 922
12807.00 831
12808.07 817
12809.14 826
12810.21 839
12811.28 820
12812.34 847
12813.41 844
12814.48 811
12815.55 820
12816.62 804
12817.69 843
12818.76 849
12819.83 826
12820.90 886
12821.97 928
12823.04 833
12824.11 805
12825.18 804
12826.25 824
12827.32 800
12828.39 778
12829.46 812
12830.53 865
12831.60 882
12832.67 864
12833.74 889
12834.81 846
12835.88 829
12836.95 789
12838.02 794
12839.09 822
12840.16 810
12841.23 786
12842.30 835
12843.37 848
12844.44 851
12845.51 781
12846.58 750
12847.66 786
12848.73 848
12849.80 835
12850.87 787
12851.94 811
12853.01 821
12854.08 833
12855.15 823
12856.22 777
12857.29 771
12858.36 825
12859.44 801
12860.51 716
12861.58 776
12862.65 777
12863.72 765
12864.79 729
12865.86 775
12866.94 744
12868.01 760
12869.08 840
12870.15 838
12871.22 764
12872.29 794
12873.37 740
12874.44 747
12875.51 748
12876.58 795
12877.65 797
12878.73 795
12879.80 815
12880.87 783
12881.94 762
12883.01 800
12884.09 765
12885.16 729
12886.23 830
12887.30 764
12888.38 782
12889.45 805
12890.52 764
12891.59 742
12892.67 841
12893.74 746
12894.81 778
12895.88 725
12896.96 755
12898.03 761
12899.10 744
12900.18 816
12901.25 767
12902.32 775
12903.39 766
12904.47 826
12905.54 786
12906.61 757
12907.69 805
12908.76 790
12909.83 787
12910.91 819
12911.98 837
12913.05 768
12914.13 734
12915.20 749
12916.28 734
12917.35 761
12918.42 802
12919.50 738
12920.57 763
12921.64 815
12922.72 761
12923.79 781
12924.87 718
12925.94 756
12927.01 790
12928.09 810
12929.16 777
12930.24 783
12931.31 741
12932.38 743
12933.46 742
12934.53 746
12935.61 780
12936.68 765
12937.76 749
12938.83 772
12939.91 791
12940.98 777
12942.05 750
12943.13 784
12944.20 744
12945.28 744
12946.35 801
12947.43 723
12948.50 745
12949.58 781
12950.65 741
12951.73 804
12952.80 774
12953.88 769
12954.95 724
12956.03 706
12957.10 731
12958.18 741
12959.26 727
12960.33 734
12961.41 748
12962.48 734
12963.56 770
12964.63 816
12965.71 813
12966.78 794
12967.86 778
12968.94 797
12970.01 773
12971.09 747
12972.16 781
12973.24 807
12974.32 728
12975.39 744
12976.47 816
12977.54 765
12978.62 740
12979.70 755
12980.77 787
12981.85 706
12982.93 726
12984.00 775
12985.08 778
12986.15 833
12987.23 790
12988.31 736
12989.38 757
12990.46 761
12991.54 749
12992.61 726
12993.69 803
12994.77 800
12995.85 796
12996.92 760
12998.00 807
12999.08 817
13000.15 745
13001.23 779
13002.31 809
13003.38 721
13004.46 778
13005.54 778
13006.62 755
13007.69 701
13008.77 729
13009.85 760
13010.93 779
13012.00 777
13013.08 793
13014.16 774
13015.24 742
13016.32 767
13017.39 750
13018.47 778
13019.55 843
13020.63 813
13021.70 748
13022.78 739
13023.86 814
13024.94 790
13026.02 786
13027.10 838
13028.17 796
13029.25 745
13030.33 735
13031.41 768
13032.49 719
13033.57 783
13034.64 746
13035.72 742
13036.80 819
13037.88 777
13038.96 770
13040.04 779
13041.12 810
13042.19 819
13043.27 785
13044.35 797
13045.43 838
13046.51 752
13047.59 752
13048.67 802
13049.75 807
13050.83 768
13051.91 762
13052.99 802
13054.06 762
13055.14 717
13056.22 746
13057.30 797
13058.38 769
13059.46 792
13060.54 698
13061.62 780
13062.70 848
13063.78 823
13064.86 756
13065.94 756
13067.02 782
13068.10 843
13069.18 852
13070.26 824
13071.34 774
13072.42 773
13073.50 844
13074.58 756
13075.66 771
13076.74 756
13077.82 776
13078.90 758
13079.98 800
13081.06 814
13082.14 785
13083.22 761
13084.30 850
13085.38 834
13086.47 763
13087.55 763
13088.63 804
13089.71 715
13090.79 745
13091.87 732
13092.95 764
13094.03 769
13095.11 724
13096.19 783
13097.27 778
13098.36 699
13099.44 743
13100.52 777
13101.60 778
13102.68 734
13103.76 772
13104.84 790
13105.93 760
13107.01 759
13108.09 781
13109.17 711
13110.25 754
13111.33 792
13112.42 735
13113.50 744
13114.58 786
13115.66 765
13116.74 769
13117.82 744
13118.91 675
13119.99 730
13121.07 729
13122.15 697
13123.23 656
13124.32 746
13125.40 784
13126.48 776
13127.56 797
13128.65 772
13129.73 745
13130.81 715
13131.89 708
13132.98 787
13134.06 795
13135.14 781
13136.22 744
13137.31 686
13138.39 757
13139.47 764
13140.56 745
13141.64 744
13142.72 756
13143.81 780
13144.89 823
13145.97 795
13147.05 752
13148.14 732
13149.22 740
13150.30 807
13151.39 800
13152.47 767
13153.55 721
13154.64 736
13155.72 785
13156.81 805
13157.89 739
13158.97 713
13160.06 737
13161.14 777
13162.22 773
13163.31 786
13164.39 802
13165.48 796
13166.56 782
13167.64 763
13168.73 774
13169.81 818
13170.90 777
13171.98 807
13173.06 810
13174.15 728
13175.23 779
13176.32 760
13177.40 761
13178.49 794
13179.57 738
13180.66 711
13181.74 763
13182.82 745
13183.91 750
13184.99 807
13186.08 736
13187.16 738
13188.25 785
13189.33 802
13190.42 752
13191.50 716
13192.59 692
13193.67 766
13194.76 764
13195.84 776
13196.93 747
13198.01 782
13199.10 739
13200.19 726
13201.27 837
13202.36 733
13203.44 731
13204.53 712
13205.61 727
13206.70 816
13207.78 812
13208.87 729
13209.96 765
13211.04 765
13212.13 766
13213.21 706
13214.30 761
13215.38 784
13216.47 758
13217.56 707
13218.64 705
13219.73 724
13220.82 675
13221.90 741
13222.99 787
13224.07 805
13225.16 794
13226.25 736
13227.33 736
13228.42 813
13229.51 733
13230.59 735
13231.68 727
13232.77 746
13233.85 737
13234.94 744
13236.03 737
13237.11 713
13238.20 826
13239.29 780
13240.38 740
13241.46 780
13242.55 751
13243.64 693
13244.72 702
13245.81 781
13246.90 779
13247.99 764
13249.07 749
13250.16 758
13251.25 707
13252.34 726
13253.42 828
13254.51 812
13255.60 749
13256.69 723
13257.77 714
13258.86 725
13259.95 796
13261.04 786
13262.13 771
13263.21 800
13264.30 766
13265.39 804
13266.48 716
13267.57 765
13268.65 729
13269.74 744
13270.83 728
13271.92 693
13273.01 691
13274.10 728
13275.18 740
13276.27 823
13277.36 756
13278.45 681
13279.54 764
13280.63 727
13281.72 726
13282.80 777
13283.89 750
13284.98 715
13286.07 737
13287.16 747
13288.25 754
13289.34 779
13290.43 752
13291.52 740
13292.61 778
13293.69 770
13294.78 743
13295.87 786
13296.96 776
13298.05 700
13299.14 723
13300.23 741
13301.32 740
13302.41 739
13303.50 699
13304.59 704
13305.68 712
13306.77 735
13307.86 723
13308.95 739
13310.04 755
13311.13 775
13312.22 779
13313.31 732
13314.40 734
13315.49 712
13316.58 723
13317.67 832
13318.76 717
13319.85 705
13320.94 774
13322.03 719
13323.12 700
13324.21 746
13325.30 778
13326.39 805
13327.48 765
13328.57 691
13329.66 731
13330.75 781
13331.85 774
13332.94 712
13334.03 695
13335.12 739
13336.21 753
13337.30 771
13338.39 722
13339.48 740
13340.57 744
13341.66 724
13342.76 744
13343.85 655
13344.94 740
13346.03 725
13347.12 762
13348.21 757
13349.30 714
13350.40 798
13351.49 737
13352.58 745
13353.67 740
13354.76 803
13355.85 774
13356.95 730
13358.04 724
13359.13 749
13360.22 734
13361.31 768
13362.41 753
13363.50 740
13364.59 692
13365.68 702
13366.77 728
13367.87 723
13368.96 740
13370.05 808
13371.14 748
13372.24 727
13373.33 745
13374.42 783
13375.51 791
13376.61 710
13377.70 764
13378.79 726
13379.88 668
13380.98 742
13382.07 751
13383.16 766
13384.26 769
13385.35 746
13386.44 751
13387.54 700
13388.63 691
13389.72 730
13390.81 718
13391.91 764
13393.00 702
13394.09 731
13395.19 749
13396.28 772
13397.37 760
13398.47 739
13399.56 753
13400.66 739
13401.75 758
13402.84 725
13403.94 662
13405.03 729
13406.12 785
13407.22 749
13408.31 692
13409.41 718
13410.50 770
13411.59 728
13412.69 716
13413.78 734
13414.88 729
13415.97 758
13417.07 733
13418.16 702
13419.25 701
13420.35 733
13421.44 738
13422.54 702
13423.63 687
13424.73 705
13425.82 654
13426.92 731
13428.01 741
13429.11 706
13430.20 765
13431.29 738
13432.39 771
13433.48 698
13434.58 708
13435.67 783
13436.77 739
13437.86 749
13438.96 764
13440.06 688
13441.15 688
13442.25 713
13443.34 720
13444.44 766
13445.53 746
13446.63 720
13447.72 691
13448.82 662
13449.91 776
13451.01 756
13452.11 730
13453.20 812
13454.30 819
13455.39 739
13456.49 735
13457.59 720
13458.68 731
13459.78 735
13460.87 716
13461.97 704
13463.07 710
13464.16 693
13465.26 740
13466.35 724
13467.45 715
13468.55 734
13469.64 719
13470.74 820
13471.84 755
13472.93 718
13474.03 664
13475.13 669
13476.22 744
13477.32 758
13478.42 707
13479.51 759
13480.61 763
13481.71 721
13482.80 682
13483.90 713
13485.00 699
13486.10 743
13487.19 741
13488.29 728
13489.39 725
13490.48 748
13491.58 726
13492.68 721
13493.78 753
13494.87 797
13495.97 768
13497.07 786
13498.17 772
13499.26 697
13500.36 760
13501.46 764
13502.56 815
13503.65 824
13504.75 766
13505.85 740
13506.95 770
13508.05 793
13509.14 823
13510.24 762
13511.34 789
13512.44 736
13513.54 730
13514.64 721
13515.73 690
13516.83 712
13517.93 749
13519.03 754
13520.13 734
13521.23 761
13522.32 767
13523.42 755
13524.52 734
13525.62 741
13526.72 775
13527.82 768
13528.92 727
13530.02 721
13531.12 728
13532.21 707
13533.31 759
13534.41 752
13535.51 682
13536.61 698
13537.71 673
13538.81 685
13539.91 726
13541.01 729
13542.11 776
13543.21 783
13544.31 741
13545.41 725
13546.50 785
13547.60 805
13548.70 769
13549.80 766
13550.90 798
13552.00 744
13553.10 716
13554.20 669
13555.30 716
13556.40 709
13557.50 739
13558.60 716
13559.70 749
13560.80 712
13561.90 713
13563.00 716
13564.10 711
13565.20 690
13566.30 770
13567.41 733
13568.51 711
13569.61 688
13570.71 728
13571.81 768
13572.91 713
13574.01 696
13575.11 714
13576.21 703
13577.31 677
13578.41 709
13579.51 643
13580.61 679
13581.71 686
13582.82 751
13583.92 737
13585.02 711
13586.12 680
13587.22 742
13588.32 764
13589.42 758
13590.52 797
13591.63 716
13592.73 682
13593.83 719
13594.93 722
13596.03 744
13597.13 760
13598.24 686
13599.34 742
13600.44 734
13601.54 707
13602.64 796
13603.74 786
13604.85 727
13605.95 718
13607.05 663
13608.15 726
13609.25 690
13610.36 717
13611.46 744
13612.56 736
13613.66 733
13614.77 639
13615.87 697
13616.97 672
13618.07 705
13619.18 743
13620.28 730
13621.38 715
13622.48 714
13623.59 712
13624.69 680
13625.79 709
13626.89 743
13628.00 735
13629.10 734
13630.20 704
13631.31 703
13632.41 668
13633.51 762
13634.62 650
13635.72 724
13636.82 695
13637.93 696
13639.03 728
13640.13 641
13641.24 733
13642.34 691
13643.44 682
13644.55 774
13645.65 733
13646.75 739
13647.86 693
13648.96 688
13650.06 769
13651.17 744
13652.27 688
13653.38 755
13654.48 766
13655.58 753
13656.69 716
13657.79 723
13658.90 781
13660.00 752
13661.10 756
13662.21 774
13663.31 735
13664.42 712
13665.52 715
13666.63 701
13667.73 682
13668.84 738
13669.94 760
13671.04 748
13672.15 775
13673.25 726
13674.36 754
13675.46 741
13676.57 719
13677.67 739
13678.78 711
13679.88 688
13680.99 687
13682.09 745
13683.20 735
13684.30 735
13685.41 716
13686.51 765
13687.62 787
13688.72 739
13689.83 738
13690.94 809
13692.04 678
13693.15 756
13694.25 717
13695.36 710
13696.46 712
13697.57 704
13698.67 751
13699.78 711
13700.89 705
13701.99 737
13703.10 758
13704.20 737
13705.31 703
13706.42 710
13707.52 796
13708.63 783
13709.73 752
13710.84 753
13711.95 728
13713.05 691
13714.16 741
13715.27 704
13716.37 773
13717.48 771
13718.59 758
13719.69 757
13720.80 734
13721.91 748
13723.01 744
13724.12 753
13725.23 760
13726.33 731
13727.44 701
13728.55 795
13729.65 783
13730.76 702
13731.87 659
13732.98 714
13734.08 715
13735.19 720
13736.30 758
13737.40 699
13738.51 775
13739.62 773
13740.73 760
13741.83 787
13742.94 815
13744.05 774
13745.16 778
13746.26 802
13747.37 762
13748.48 774
13749.59 762
13750.70 764
13751.80 763
13752.91 760
13754.02 826
13755.13 781
13756.24 784
13757.34 804
13758.45 753
13759.56 748
13760.67 756
13761.78 827
13762.88 794
13763.99 773
13765.10 773
13766.21 821
13767.32 821
13768.43 784
13769.54 808
13770.64 825
13771.75 852
13772.86 833
13773.97 849
13775.08 878
13776.19 833
13777.30 797
13778.41 812
13779.52 799
13780.62 838
13781.73 894
13782.84 937
13783.95 940
13785.06 940
13786.17 915
13787.28 902
13788.39 883
13789.50 841
13790.61 848
13791.72 787
13792.83 813
13793.94 889
13795.05 844
13796.16 779
13797.27 829
13798.38 794
13799.49 761
13800.60 787
13801.71 777
13802.82 800
13803.93 773
13805.04 807
13806.15 804
13807.26 759
13808.37 775
13809.48 803
13810.59 713
13811.70 734
13812.81 792
13813.92 727
13815.03 740
13816.14 771
13817.25 788
13818.36 852
13819.47 827
13820.58 768
13821.69 848
13822.80 769
13823.91 734
13825.02 685
13826.13 781
13827.25 761
13828.36 788
13829.47 786
13830.58 750
13831.69 831
13832.80 833
13833.91 854
13835.02 819
13836.13 777
13837.25 782
13838.36 784
13839.47 792
13840.58 754
13841.69 791
13842.80 679
13843.91 735
13845.03 746
13846.14 766
13847.25 793
13848.36 809
13849.47 724
13850.59 712
13851.70 809
13852.81 799
13853.92 795
13855.03 827
13856.15 739
13857.26 811
13858.37 768
13859.48 764
13860.59 813
13861.71 828
13862.82 766
13863.93 782
13865.04 772
13866.16 819
13867.27 793
13868.38 805
13869.49 764
13870.61 825
13871.72 809
13872.83 720
13873.95 772
13875.06 788
13876.17 743
13877.28 763
13878.40 729
13879.51 704
13880.62 781
13881.74 859
13882.85 801
13883.96 743
13885.08 770
13886.19 805
13887.30 819
13888.42 806
13889.53 850
13890.64 877
13891.76 830
13892.87 760
13893.98 802
13895.10 842
13896.21 788
13897.33 726
13898.44 796
13899.55 770
13900.67 743
13901.78 841
13902.89 875
13904.01 798
13905.12 821
13906.24 817
13907.35 798
13908.47 768
13909.58 842
13910.69 808
13911.81 763
13912.92 751
13914.04 867
13915.15 813
13916.27 844
13917.38 761
13918.50 758
13919.61 755
13920.72 772
13921.84 767
13922.95 743
13924.07 842
13925.18 766
13926.30 793
13927.41 784
13928.53 777
13929.64 803
13930.76 769
13931.87 735
13932.99 705
13934.10 761
13935.22 824
13936.34 755
13937.45 710
13938.57 754
13939.68 809
13940.80 739
13941.91 766
13943.03 767
13944.14 756
13945.26 699
13946.38 734
13947.49 719
13948.61 706
13949.72 764
13950.84 743
13951.95 735
13953.07 775
13954.19 696
13955.30 710
13956.42 700
13957.53 804
13958.65 713
13959.77 724
13960.88 757
13962.00 757
13963.12 714
13964.23 727
13965.35 720
13966.47 767
13967.58 735
13968.70 757
13969.82 735
13970.93 773
13972.05 716
13973.17 718
13974.28 772
13975.40 730
13976.52 765
13977.63 732
13978.75 733
13979.87 758
13980.99 770
13982.10 787
13983.22 789
13984.34 722
13985.45 744
13986.57 675
13987.69 749
13988.81 722
13989.92 764
13991.04 822
13992.16 734
13993.28 757
13994.39 757
13995.51 784
13996.63 813
13997.75 753
13998.87 753
13999.98 740
14001.10 693
14002.22 682
14003.34 713
14004.46 694
14005.57 790
14006.69 744
14007.81 688
14008.93 807
14010.05 730
14011.16 758
14012.28 704
14013.40 732
14014.52 721
14015.64 730
14016.76 720
14017.88 754
14018.99 832
14020.11 740
14021.23 768
14022.35 745
14023.47 775
14024.59 757
14025.71 774
14026.83 764
14027.94 817
14029.06 748
14030.18 663
14031.30 708
14032.42 768
14033.54 711
14034.66 698
14035.78 762
14036.90 742
14038.02 744
14039.14 708
14040.26 753
14041.38 714
14042.50 830
14043.62 720
14044.74 808
14045.86 768
14046.97 736
14048.09 733
14049.21 687
14050.33 731
14051.45 671
14052.57 701
14053.69 782
14054.81 757
14055.93 702
14057.05 720
14058.17 711
14059.30 698
14060.42 733
14061.54 729
14062.66 705
14063.78 681
14064.90 705
14066.02 759
14067.14 725
14068.26 738
14069.38 741
14070.50 727
14071.62 721
14072.74 722
14073.86 719
14074.98 759
14076.10 797
14077.23 778
14078.35 741
14079.47 793
14080.59 800
14081.71 768
14082.83 754
14083.95 818
14085.07 784
14086.19 752
14087.32 770
14088.44 756
14089.56 727
14090.68 709
14091.80 763
14092.92 790
14094.05 729
14095.17 713
14096.29 785
14097.41 758
14098.53 694
14099.65 759
14100.78 779
14101.90 799
14103.02 795
14104.14 773
14105.26 740
14106.39 787
14107.51 824
14108.63 806
14109.75 799
14110.88 802
14112.00 822
14113.12 890
14114.24 906
14115.37 870
14116.49 744
14117.61 715
14118.73 734
14119.86 762
14120.98 758
14122.10 754
14123.22 744
14124.35 720
14125.47 731
14126.59 702
14127.72 710
14128.84 740
14129.96 719
14131.09 747
14132.21 744
14133.33 769
14134.45 789
14135.58 751
14136.70 752
14137.82 713
14138.95 834
14140.07 768
14141.20 667
14142.32 699
14143.44 712
14144.57 685
14145.69 673
14146.81 685
14147.94 658
14149.06 693
14150.19 730
14151.31 773
14152.43 698
14153.56 695
14154.68 712
14155.81 739
14156.93 720
14158.05 712
14159.18 737
14160.30 691
14161.43 659
14162.55 644
14163.68 631
14164.80 649
14165.92 695
14167.05 697
14168.17 720
14169.30 749
14170.42 766
14171.55 738
14172.67 741
14173.80 701
14174.92 694
14176.05 666
14177.17 698
14178.30 680
14179.42 688
14180.55 713
14181.67 669
14182.80 715
14183.92 698
14185.05 697
14186.17 676
14187.30 664
14188.42 746
14189.55 625
14190.67 719
14191.80 698
14192.93 669
14194.05 699
14195.18 680
14196.30 688
14197.43 670
14198.55 643
14199.68 692
14200.81 726
14201.93 649
14203.06 680
14204.18 680
14205.31 725
14206.44 711
14207.56 693
14208.69 683
14209.82 720
14210.94 692
14212.07 653
14213.19 684
14214.32 746
14215.45 731
14216.57 738
14217.70 712
14218.83 683
14219.95 746
14221.08 675
14222.21 655
14223.33 661
14224.46 627
14225.59 651
14226.71 676
14227.84 660
14228.97 648
14230.10 647
14231.22 677
14232.35 664
14233.48 689
14234.60 668
14235.73 732
14236.86 666
14237.99 649
14239.11 651
14240.24 633
14241.37 668
14242.50 643
14243.62 641
14244.75 670
14245.88 675
14247.01 695
14248.13 671
14249.26 652
14250.39 697
14251.52 704
14252.65 714
14253.77 670
14254.90 642
14256.03 678
14257.16 643
14258.29 630
14259.42 606
14260.54 652
14261.67 690
14262.80 689
14263.93 686
14265.06 670
14266.19 668
14267.31 706
14268.44 720
14269.57 708
14270.70 657
14271.83 673
14272.96 684
14274.09 570
14275.22 631
14276.34 658
14277.47 697
14278.60 689
14279.73 676
14280.86 706
14281.99 674
14283.12 637
14284.25 680
14285.38 633
14286.51 676
14287.64 651
14288.76 661
14289.89 722
14291.02 646
14292.15 605
14293.28 624
14294.41 644
14295.54 705
14296.67 632
14297.80 658
14298.93 647
14300.06 651
14301.19 626
14302.32 662
14303.45 701
14304.58 634
14305.71 710
14306.84 628
14307.97 654
14309.10 647
14310.23 615
14311.36 643
14312.49 633
14313.62 672
14314.75 657
14315.88 685
14317.01 647
14318.15 658
14319.28 650
14320.41 656
14321.54 699
14322.67 706
14323.80 703
14324.93 626
14326.06 666
14327.19 624
14328.32 558
14329.45 642
14330.58 651
14331.72 641
14332.85 674
14333.98 698
14335.11 660
14336.24 656
14337.37 664
14338.50 690
14339.63 731
14340.77 723
14341.90 712
14343.03 732
14344.16 700
14345.29 677
14346.42 707
14347.56 666
14348.69 726
14349.82 694
14350.95 643
14352.08 697
14353.21 643
14354.35 699
14355.48 685
14356.61 705
14357.74 708
14358.88 650
14360.01 622
14361.14 646
14362.27 627
14363.40 619
14364.54 619
14365.67 619
14366.80 641
14367.93 594
14369.07 593
14370.20 681
14371.33 637
14372.46 620
14373.60 653
14374.73 612
14375.86 621
14377.00 618
14378.13 687
14379.26 609
14380.39 617
14381.53 604
14382.66 648
14383.79 646
14384.93 658
14386.06 614
14387.19 583
14388.33 605
14389.46 589
14390.59 614
14391.73 622
14392.86 637
14393.99 613
14395.13 572
14396.26 593
14397.40 581
14398.53 620
14399.66 627
14400.80 608
14401.93 655
14403.06 626
14404.20 657
14405.33 668
14406.47 619
14407.60 639
14408.74 644
14409.87 631
14411.00 646
14412.14 595
14413.27 591
14414.41 568
14415.54 601
14416.68 590
14417.81 620
14418.94 596
14420.08 673
14421.21 673
14422.35 588
14423.48 541
14424.62 606
14425.75 633
14426.89 628
14428.02 592
14429.16 613
14430.29 614
14431.43 615
14432.56 578
14433.70 576
14434.83 637
14435.97 647
14437.10 610
14438.24 608
14439.37 595
14440.51 602
14441.64 698
14442.78 691
14443.92 655
14445.05 615
14446.19 585
14447.32 560
14448.46 582
14449.59 626
14450.73 589
14451.87 686
14453.00 707
14454.14 600
14455.27 587
14456.41 629
14457.55 649
14458.68 611
14459.82 634
14460.95 628
14462.09 612
14463.23 598
14464.36 598
14465.50 571
14466.64 625
14467.77 634
14468.91 639
14470.05 552
14471.18 619
14472.32 611
14473.46 605
14474.59 633
14475.73 591
14476.87 598
14478.00 602
14479.14 613
14480.28 547
14481.41 550
14482.55 592
14483.69 593
14484.83 611
14485.96 599
14487.10 619
14488.24 659
14489.37 673
14490.51 621
14491.65 569
14492.79 606
14493.92 652
14495.06 575
14496.20 617
14497.34 665
14498.47 631
14499.61 619
14500.75 592
14501.89 628
14503.03 634
14504.16 635
14505.30 598
14506.44 612
14507.58 629
14508.72 642
14509.85 633
14510.99 638
14512.13 582
14513.27 609
14514.41 617
14515.55 587
14516.68 596
14517.82 617
14518.96 613
14520.10 676
14521.24 599
14522.38 631
14523.51 631
14524.65 642
14525.79 686
14526.93 626
14528.07 655
14529.21 619
14530.35 575
14531.49 626
14532.63 648
14533.76 602
14534.90 714
14536.04 641
14537.18 600
14538.32 602
14539.46 626
14540.60 625
14541.74 648
14542.88 630
14544.02 619
14545.16 630
14546.30 627
14547.44 645
14548.58 665
14549.72 614
14550.86 606
14552.00 612
14553.14 623
14554.28 675
14555.42 605
14556.56 606
14557.70 592
14558.84 581
14559.98 588
14561.12 623
14562.26 600
14563.40 565
14564.54 589
14565.68 604
14566.82 625
14567.96 635
14569.10 601
14570.24 566
14571.38 584
14572.52 574
14573.66 631
14574.80 610
14575.94 610
14577.08 598
14578.22 634
14579.36 648
14580.51 573
14581.65 581
14582.79 626
14583.93 615
14585.07 663
14586.21 574
14587.35 622
14588.49 606
14589.63 581
14590.78 709
14591.92 614
14593.06 637
14594.20 607
14595.34 605
14596.48 654
14597.62 589
14598.77 611
14599.91 623
14601.05 647
14602.19 599
14603.33 646
14604.48 568
14605.62 614
14606.76 598
14607.90 641
14609.04 650
14610.19 635
14611.33 658
14612.47 613
14613.61 622
14614.75 562
14615.90 607
14617.04 632
14618.18 589
14619.32 646
14620.47 582
14621.61 615
14622.75 622
14623.89 598
14625.04 614
14626.18 601
14627.32 618
14628.46 617
14629.61 630
14630.75 611
14631.89 567
14633.04 581
14634.18 613
14635.32 626
14636.47 603
14637.61 691
14638.75 634
14639.89 585
14641.04 613
14642.18 662
14643.32 665
14644.47 613
14645.61 635
14646.76 618
14647.90 637
14649.04 645
14650.19 649
14651.33 652
14652.47 651
14653.62 613
14654.76 649
14655.90 610
14657.05 561
14658.19 623
14659.34 634
14660.48 621
14661.62 588
14662.77 631
14663.91 658
14665.06 612
14666.20 593
14667.35 525
14668.49 518
14669.63 575
14670.78 574
14671.92 577
14673.07 568
14674.21 623
14675.36 588
14676.50 614
14677.65 589
14678.79 580
14679.94 592
14681.08 556
14682.23 621
14683.37 567
14684.52 564
14685.66 589
14686.81 622
14687.95 628
14689.10 574
14690.24 604
14691.39 591
14692.53 575
14693.68 603
14694.82 529
14695.97 591
14697.11 585
14698.26 562
14699.41 589
14700.55 561
14701.70 535
14702.84 567
14703.99 590
14705.13 542
14706.28 537
14707.43 589
14708.57 600
14709.72 647
14710.86 639
14712.01 616
14713.16 570
14714.30 595
14715.45 611
14716.59 606
14717.74 600
14718.89 589
14720.03 591
14721.18 603
14722.33 504
14723.47 555
14724.62 602
14725.77 572
14726.91 595
14728.06 556
14729.21 652
14730.35 568
14731.50 583
14732.65 598
14733.79 588
14734.94 545
14736.09 559
14737.23 565
14738.38 539
14739.53 523
14740.68 529
14741.82 547
14742.97 551
14744.12 546
14745.26 581
14746.41 606
14747.56 611
14748.71 606
14749.85 600
14751.00 562
14752.15 566
14753.30 571
14754.45 567
14755.59 621
14756.74 644
14757.89 587
14759.04 565
14760.18 541
14761.33 599
14762.48 587
14763.63 553
14764.78 617
14765.92 623
14767.07 593
14768.22 553
14769.37 577
14770.52 547
14771.67 586
14772.81 596
14773.96 542
14775.11 568
14776.26 593
14777.41 566
14778.56 578
14779.71 592
14780.86 596
14782.00 581
14783.15 577
14784.30 595
14785.45 533
14786.60 543
14787.75 582
14788.90 545
14790.05 572
14791.20 547
14792.35 520
14793.49 574
14794.64 597
14795.79 569
14796.94 588
14798.09 559
14799.24 569
14800.39 574
14801.54 596
14802.69 561
14803.84 571
14804.99 574
14806.14 596
14807.29 572
14808.44 528
14809.59 582
14810.74 563
14811.89 550
14813.04 558
14814.19 569
14815.34 549
14816.49 541
14817.64 547
14818.79 542
14819.94 543
14821.09 534
14822.24 586
14823.39 581
14824.54 509
14825.69 543
14826.84 573
14827.99 556
14829.14 611
14830.29 574
14831.44 555
14832.60 598
14833.75 565
14834.90 509
14836.05 505
14837.20 503
14838.35 508
14839.50 551
14840.65 555
14841.80 541
14842.95 586
14844.11 577
14845.26 576
14846.41 572
14847.56 592
14848.71 584
14849.86 561
14851.01 549
14852.17 570
14853.32 532
14854.47 611
14855.62 597
14856.77 616
14857.92 551
14859.08 583
14860.23 558
14861.38 564
14862.53 544
14863.68 567
14864.84 551
14865.99 603
14867.14 593
14868.29 603
14869.44 545
14870.60 567
14871.75 564
14872.90 626
14874.05 591
14875.21 600
14876.36 582
14877.51 545
14878.66 533
14879.82 542
14880.97 567
14882.12 509
14883.27 510
14884.43 547
14885.58 535
14886.73 558
14887.89 596
14889.04 604
14890.19 579
14891.34 566
14892.50 557
14893.65 532
14894.80 578
14895.96 572
14897.11 582
14898.26 579
14899.42 548
14900.57 529
14901.72 539
14902.88 541
14904.03 589
14905.18 600
14906.34 596
14907.49 572
14908.65 524
14909.80 527
14910.95 597
14912.11 542
14913.26 521
14914.41 542
14915.57 509
14916.72 562
14917.88 550
14919.03 540
14920.18 528
14921.34 503
14922.49 525
14923.65 544
14924.80 529
14925.96 532
14927.11 592
14928.27 547
14929.42 518
14930.57 596
14931.73 584
14932.88 574
14934.04 577
14935.19 551
14936.35 506
14937.50 540
14938.66 569
14939.81 551
14940.97 527
14942.12 507
14943.28 543
14944.43 557
14945.59 511
14946.74 561
14947.90 554
14949.05 563
14950.21 557
14951.36 533
14952.52 584
14953.68 532
14954.83 560
14955.99 577
14957.14 572
14958.30 596
14959.45 538
14960.61 542
14961.77 516
14962.92 598
14964.08 520
14965.23 506
14966.39 516
14967.54 469
14968.70 553
14969.86 525
14971.01 493
14972.17 530
14973.33 577
14974.48 612
14975.64 566
14976.79 577
14977.95 563
14979.11 566
14980.26 542
14981.42 558
14982.58 565
14983.73 601
14984.89 602
14986.05 573
14987.20 552
14988.36 596
14989.52 570
14990.67 530
14991.83 545
14992.99 532
14994.15 531
14995.30 525
14996.46 528
14997.62 550
14998.77 547
14999.93 547
15001.09 617
15002.25 556
15003.40 550
15004.56 575
15005.72 534
15006.88 517
15008.03 554
15009.19 574
15010.35 561
15011.51 639
15012.66 595
15013.82 565
15014.98 551
15016.14 577
15017.30 554
15018.45 548
15019.61 509
15020.77 582
15021.93 619
15023.09 608
15024.24 547
15025.40 561
15026.56 575
15027.72 483
15028.88 553
15030.04 529
15031.19 521
15032.35 548
15033.51 563
15034.67 553
15035.83 566
15036.99 552
15038.15 595
15039.30 556
15040.46 635
15041.62 532
15042.78 562
15043.94 578
15045.10 533
15046.26 548
15047.42 617
15048.58 535
15049.74 499
15050.90 531
15052.05 543
15053.21 512
15054.37 553
15055.53 592
15056.69 600
15057.85 588
15059.01 513
15060.17 498
15061.33 544
15062.49 509
15063.65 569
15064.81 597
15065.97 531
15067.13 567
15068.29 489
15069.45 539
15070.61 567
15071.77 608
15072.93 573
15074.09 558
15075.25 586
15076.41 550
15077.57 509
15078.73 540
15079.89 502
15081.05 573
15082.21 573
15083.37 546
15084.53 521
15085.69 501
15086.85 548
15088.01 543
15089.18 540
15090.34 532
15091.50 554
15092.66 525
15093.82 565
15094.98 519
15096.14 580
15097.30 513
15098.46 543
15099.62 578
15100.78 585
15101.95 519
15103.11 504
15104.27 527
15105.43 576
15106.59 565
15107.75 541
15108.91 470
15110.08 532
15111.24 555
15112.40 551
15113.56 629
15114.72 524
15115.88 509
15117.05 522
15118.21 540
15119.37 477
15120.53 579
15121.69 581
15122.86 556
15124.02 507
15125.18 532
15126.34 498
15127.50 473
15128.67 583
15129.83 526
15130.99 531
15132.15 544
15133.32 569
15134.48 566
15135.64 538
15136.80 523
15137.97 494
15139.13 500
15140.29 527
15141.45 522
15142.62 523
15143.78 481
15144.94 517
15146.11 542
15147.27 536
15148.43 542
15149.59 545
15150.76 502
15151.92 509
15153.08 481
15154.25 532
15155.41 617
15156.57 566
15157.74 517
15158.90 554
15160.06 560
15161.23 579
15162.39 533
15163.55 557
15164.72 499
15165.88 513
15167.05 526
15168.21 565
15169.37 542
15170.54 506
15171.70 508
15172.86 547
15174.03 580
15175.19 529
15176.36 508
15177.52 556
15178.69 569
15179.85 547
15181.01 545
15182.18 559
15183.34 554
15184.51 515
15185.67 534
15186.84 513
15188.00 532
15189.16 526
15190.33 476
15191.49 502
15192.66 506
15193.82 508
15194.99 529
15196.15 525
15197.32 498
15198.48 500
15199.65 507
15200.81 533
15201.98 551
15203.14 520
15204.31 522
15205.47 559
15206.64 505
15207.80 501
15208.97 543
15210.13 546
15211.30 542
15212.47 486
15213.63 542
15214.80 558
15215.96 564
15217.13 512
15218.29 521
15219.46 542
15220.62 542
15221.79 571
15222.96 542
15224.12 507
15225.29 539
15226.45 509
15227.62 560
15228.79 500
15229.95 519
15231.12 525
15232.29 518
15233.45 547
15234.62 515
15235.78 544
15236.95 587
15238.12 553
15239.28 539
15240.45 560
15241.62 591
15242.78 536
15243.95 545
15245.12 538
15246.28 463
15247.45 521
15248.62 517
15249.78 550
15250.95 520
15252.12 553
15253.28 585
15254.45 549
15255.62 490
15256.79 501
15257.95 505
15259.12 565
15260.29 520
15261.46 490
15262.62 529
15263.79 529
15264.96 561
15266.13 523
15267.29 493
15268.46 519
15269.63 593
15270.80 558
15271.96 499
15273.13 530
15274.30 495
15275.47 519
15276.64 533
15277.80 536
15278.97 526
15280.14 587
15281.31 536
15282.48 546
15283.64 547
15284.81 472
15285.98 488
15287.15 513
15288.32 492
15289.49 519
15290.65 487
15291.82 479
15292.99 524
15294.16 459
15295.33 478
15296.50 507
15297.67 579
15298.83 540
15300.00 505
15301.17 508
15302.34 531
15303.51 561
15304.68 564
15305.85 507
15307.02 477
15308.19 551
15309.36 542
15310.52 498
15311.69 505
15312.86 536
15314.03 532
15315.20 611
15316.37 555
15317.54 531
15318.71 543
15319.88 575
15321.05 566
15322.22 520
15323.39 546
15324.56 529
15325.73 563
15326.90 522
15328.07 550
15329.24 502
15330.41 548
15331.58 545
15332.75 544
15333.92 528
15335.09 505
15336.26 532
15337.43 526
15338.60 545
15339.77 499
15340.94 571
15342.11 529
15343.28 527
15344.45 530
15345.62 526
15346.79 525
15347.96 508
15349.13 509
15350.31 517
15351.48 563
15352.65 586
15353.82 558
15354.99 513
15356.16 522
15357.33 500
15358.50 499
15359.67 499
15360.84 541
15362.02 542
15363.19 526
15364.36 520
15365.53 508
15366.70 530
15367.87 513
15369.04 584
15370.21 520
15371.39 556
15372.56 542
15373.73 505
15374.90 517
15376.07 532
15377.24 521
15378.42 555
15379.59 506
15380.76 510
15381.93 492
15383.10 502
15384.28 580
15385.45 575
15386.62 548
15387.79 558
15388.97 534
15390.14 546
15391.31 493
15392.48 531
15393.65 556
15394.83 537
15396.00 528
15397.17 486
15398.34 544
15399.52 494
15400.69 564
15401.86 524
15403.04 548
15404.21 547
15405.38 542
15406.55 522
15407.73 508
15408.90 506
15410.07 492
15411.25 534
15412.42 569
15413.59 529
15414.77 520
15415.94 568
15417.11 546
15418.29 538
15419.46 478
15420.63 496
15421.81 516
15422.98 530
15424.15 515
15425.33 554
15426.50 527
15427.67 572
15428.85 567
15430.02 495
15431.20 519
15432.37 491
15433.54 562
15434.72 493
15435.89 587
15437.07 538
15438.24 511
15439.41 513
15440.59 537
15441.76 524
15442.94 528
15444.11 560
15445.29 499
15446.46 555
15447.63 535
15448.81 596
15449.98 566
15451.16 540
15452.33 579
15453.51 572
15454.68 560
15455.86 545
15457.03 543
15458.21 586
15459.38 510
15460.56 477
15461.73 469
15462.91 498
15464.08 547
15465.26 540
15466.43 507
15467.61 554
15468.78 554
15469.96 606
15471.13 559
15472.31 509
15473.48 510
15474.66 514
15475.83 540
15477.01 486
15478.19 578
15479.36 565
15480.54 513
15481.71 537
15482.89 516
15484.06 522
15485.24 528
15486.42 546
15487.59 584
15488.77 507
15489.94 473
15491.12 506
15492.30 514
15493.47 502
15494.65 504
15495.83 539
15497.00 495
15498.18 546
15499.36 548
15500.53 506
15501.71 521
15502.88 507
15504.06 505
15505.24 518
15506.41 474
15507.59 474
15508.77 523
15509.95 554
15511.12 520
15512.30 529
15513.48 523
15514.65 492
15515.83 507
15517.01 520
15518.18 519
15519.36 516
15520.54 538
15521.72 487
15522.89 493
15524.07 536
15525.25 510
15526.43 523
15527.60 524
15528.78 558
15529.96 512
15531.14 543
15532.31 550
15533.49 491
15534.67 494
15535.85 503
15537.03 506
15538.20 521
15539.38 526
15540.56 523
15541.74 587
15542.92 475
15544.09 488
15545.27 519
15546.45 516
15547.63 493
15548.81 539
15549.98 543
15551.16 547
15552.34 531
15553.52 521
15554.70 545
15555.88 532
15557.06 544
15558.23 507
15559.41 473
15560.59 562
15561.77 540
15562.95 505
15564.13 564
15565.31 577
15566.49 536
15567.67 507
15568.84 543
15570.02 541
15571.20 558
15572.38 506
15573.56 480
15574.74 538
15575.92 559
15577.10 546
15578.28 524
15579.46 577
15580.64 540
15581.82 542
15583.00 490
15584.18 526
15585.36 548
15586.54 528
15587.72 566
15588.90 530
15590.08 545
15591.26 528
15592.44 535
15593.62 497
15594.80 490
15595.98 509
15597.16 549
15598.34 517
15599.52 551
15600.70 531
15601.88 504
15603.06 540
15604.24 515
15605.42 517
15606.60 535
15607.78 521
15608.96 540
15610.14 518
15611.32 541
15612.50 491
15613.68 530
15614.86 527
15616.05 526
15617.23 540
15618.41 549
15619.59 531
15620.77 495
15621.95 503
15623.13 522
15624.31 550
15625.49 509
15626.68 569
15627.86 513
15629.04 526
15630.22 559
15631.40 526
15632.58 530
15633.76 516
15634.95 544
15636.13 532
15637.31 504
15638.49 473
15639.67 553
15640.85 544
15642.04 537
15643.22 508
15644.40 519
15645.58 594
15646.76 595
15647.95 536
15649.13 558
15650.31 532
15651.49 540
15652.67 564
15653.86 549
15655.04 559
15656.22 552
15657.40 593
15658.59 601
15659.77 528
15660.95 551
15662.13 567
15663.32 544
15664.50 561
15665.68 558
15666.87 600
15668.05 593
15669.23 564
15670.41 580
15671.60 575
15672.78 570
15673.96 551
15675.15 553
15676.33 574
15677.51 552
15678.70 555
15679.88 527
15681.06 516
15682.25 532
15683.43 547
15684.61 550
15685.80 579
15686.98 596
15688.16 556
15689.35 546
15690.53 587
15691.72 561
15692.90 564
15694.08 531
15695.27 560
15696.45 588
15697.63 575
15698.82 562
15700.00 523
15701.19 559
15702.37 587
15703.56 573
15704.74 541
15705.92 561
15707.11 562
15708.29 535
15709.48 542
15710.66 535
15711.85 496
15713.03 541
15714.21 557
15715.40 552
15716.58 551
15717.77 546
15718.95 547
15720.14 515
15721.32 531
15722.51 587
15723.69 539
15724.88 543
15726.06 534
15727.25 478
15728.43 563
15729.62 533
15730.80 515
15731.99 516
15733.17 596
15734.36 535
15735.55 578
15736.73 536
15737.92 608
15739.10 573
15740.29 565
15741.47 522
15742.66 578
15743.84 539
15745.03 493
15746.22 603
15747.40 585
15748.59 538
15749.77 568
15750.96 581
15752.15 566
15753.33 546
15754.52 562
15755.70 542
15756.89 532
15758.08 572
15759.26 557
15760.45 584
15761.64 593
15762.82 537
15764.01 589
15765.20 602
15766.38 556
15767.57 565
15768.76 527
15769.94 576
15771.13 576
15772.32 550
15773.50 568
15774.69 533
15775.88 566
15777.06 541
15778.25 577
15779.44 653
15780.62 623
15781.81 593
15783.00 547
15784.19 622
15785.37 579
15786.56 602
15787.75 560
15788.94 508
15790.12 592
15791.31 588
15792.50 561
15793.69 537
15794.87 511
15796.06 568
15797.25 565
15798.44 567
15799.62 550
15800.81 534
15802.00 546
15803.19 545
15804.38 592
15805.56 550
15806.75 500
15807.94 584
15809.13 521
15810.32 545
15811.50 565
15812.69 531
15813.88 561
15815.07 559
15816.26 563
15817.45 540
15818.64 527
15819.82 541
15821.01 567
15822.20 556
15823.39 521
15824.58 560
15825.77 560
15826.96 518
15828.15 520
15829.33 513
15830.52 445
15831.71 544
15832.90 579
15834.09 469
15835.28 546
15836.47 491
15837.66 543
15838.85 527
15840.04 502
15841.23 536
15842.42 589
15843.61 544
15844.79 552
15845.98 501
15847.17 504
15848.36 523
15849.55 512
15850.74 515
15851.93 544
15853.12 548
15854.31 526
15855.50 502
15856.69 487
15857.88 518
15859.07 524
15860.26 585
15861.45 550
15862.64 543
15863.83 501
15865.02 538
15866.21 536
15867.40 524
15868.60 495
15869.79 547
15870.98 570
15872.17 522
15873.36 509
15874.55 484
15875.74 520
15876.93 493
15878.12 503
15879.31 532
15880.50 540
15881.69 487
15882.88 519
15884.07 530
15885.27 495
15886.46 500
15887.65 513
15888.84 536
15890.03 543
15891.22 485
15892.41 530
15893.60 512
15894.80 507
15895.99 532
15897.18 483
15898.37 481
15899.56 489
15900.75 531
15901.95 512
15903.14 545
15904.33 535
15905.52 522
15906.71 511
15907.90 564
15909.10 518
15910.29 496
15911.48 487
15912.67 536
15913.86 496
15915.06 558
15916.25 542
15917.44 482
15918.63 495
15919.83 495
15921.02 565
15922.21 560
15923.40 535
15924.60 513
15925.79 501
15926.98 565
15928.17 559
15929.37 499
15930.56 530
15931.75 528
15932.94 575
15934.14 516
15935.33 496
15936.52 536
15937.72 519
15938.91 548
15940.10 515
15941.30 505
15942.49 527
15943.68 523
15944.88 526
15946.07 506
15947.26 536
15948.46 508
15949.65 513
15950.84 530
15952.04 533
15953.23 570
15954.42 523
15955.62 499
15956.81 486
15958.01 506
15959.20 532
15960.39 512
15961.59 517
15962.78 518
15963.97 535
15965.17 490
15966.36 496
15967.56 490
15968.75 490
15969.95 488
15971.14 475
15972.33 488
15973.53 503
15974.72 545
15975.92 536
15977.11 510
15978.31 521
15979.50 486
15980.70 507
15981.89 501
15983.09 483
15984.28 523
15985.47 537
15986.67 512
15987.86 483
15989.06 504
15990.25 519
15991.45 472
15992.64 515
15993.84 487
15995.03 507
15996.23 491
15997.43 476
15998.62 471
15999.82 513
16001.01 497
16002.21 504
16003.40 499
16004.60 477
16005.79 494
16006.99 512
16008.18 561
16009.38 489
16010.58 513
16011.77 464
16012.97 492
16014.16 504
16015.36 471
16016.56 494
16017.75 486
16018.95 479
16020.14 463
16021.34 480
16022.54 483
16023.73 466
16024.93 444
16026.13 472
16027.32 491
16028.52 518
16029.71 497
16030.91 487
16032.11 446
16033.30 493
16034.50 467
16035.70 487
16036.89 503
16038.09 477
16039.29 494
16040.49 521
16041.68 477
16042.88 471
16044.08 487
16045.27 475
16046.47 458
16047.67 475
16048.86 517
16050.06 471
16051.26 494
16052.46 491
16053.65 483
16054.85 454
16056.05 490
16057.25 505
16058.44 451
16059.64 516
16060.84 468
16062.04 466
16063.23 469
16064.43 410
16065.63 492
16066.83 520
16068.03 458
16069.22 493
16070.42 468
16071.62 439
16072.82 420
16074.02 476
16075.21 471
16076.41 483
16077.61 484
16078.81 423
16080.01 451
16081.21 466
16082.40 458
16083.60 428
16084.80 471
16086.00 500
16087.20 521
16088.40 490
16089.60 481
16090.79 517
16091.99 505
16093.19 520
16094.39 465
16095.59 471
16096.79 505
16097.99 462
16099.19 442
16100.39 494
16101.59 464
16102.78 439
16103.98 502
16105.18 500
16106.38 499
16107.58 511
16108.78 510
16109.98 510
16111.18 500
16112.38 476
16113.58 502
16114.78 507
16115.98 467
16117.18 488
16118.38 519
16119.58 508
16120.78 498
16121.98 501
16123.18 501
16124.38 456
16125.58 472
16126.78 455
16127.98 482
16129.18 452
16130.38 447
16131.58 484
16132.78 440
16133.98 453
16135.18 453
16136.38 503
16137.58 486
16138.78 493
16139.98 488
16141.18 481
16142.38 483
16143.58 500
16144.79 510
16145.99 545
16147.19 542
16148.39 494
16149.59 480
16150.79 472
16151.99 523
16153.19 502
16154.39 505
16155.59 453
16156.80 442
16158.00 472
16159.20 477
16160.40 503
16161.60 497
16162.80 471
16164.00 439
16165.21 511
16166.41 513
16167.61 489
16168.81 440
16170.01 494
16171.21 478
16172.42 461
16173.62 447
16174.82 473
16176.02 484
16177.22 502
16178.43 440
16179.63 477
16180.83 476
16182.03 515
16183.23 479
16184.44 476
16185.64 461
16186.84 475
16188.04 473
16189.25 464
16190.45 453
16191.65 492
16192.85 493
16194.06 550
16195.26 422
16196.46 468
16197.66 487
16198.87 523
16200.07 474
16201.27 458
16202.48 501
16203.68 486
16204.88 463
16206.09 438
16207.29 451
16208.49 451
16209.69 510
16210.90 477
16212.10 479
16213.30 435
16214.51 444
16215.71 457
16216.91 490
16218.12 527
16219.32 529
16220.53 464
16221.73 475
16222.93 499
16224.14 467
16225.34 510
16226.54 491
16227.75 497
16228.95 528
16230.16 457
16231.36 433
16232.56 469
16233.77 477
16234.97 465
16236.18 483
16237.38 484
16238.59 507
16239.79 519
16240.99 497
16242.20 438
16243.40 416
16244.61 480
16245.81 501
16247.02 487
16248.22 437
16249.43 440
16250.63 466
16251.84 476
16253.04 416
16254.24 457
16255.45 467
16256.65 478
16257.86 483
16259.06 484
16260.27 485
16261.48 466
16262.68 515
16263.89 479
16265.09 490
16266.30 473
16267.50 480
16268.71 495
16269.91 447
16271.12 446
16272.32 493
16273.53 485
16274.73 431
16275.94 478
16277.15 474
16278.35 503
16279.56 492
16280.76 505
16281.97 453
16283.18 477
16284.38 507
16285.59 445
16286.79 488
16288.00 517
16289.21 468
16290.41 480
16291.62 532
16292.82 453
16294.03 471
16295.24 459
16296.44 468
16297.65 423
16298.86 453
16300.06 400
16301.27 416
16302.48 441
16303.68 448
16304.89 481
16306.10 495
16307.30 454
16308.51 477
16309.72 483
16310.92 487
16312.13 484
16313.34 462
16314.55 493
16315.75 484
16316.96 480
16318.17 441
16319.37 445
16320.58 513
16321.79 520
16323.00 448
16324.20 466
16325.41 470
16326.62 496
16327.83 459
16329.03 420
16330.24 505
16331.45 501
16332.66 436
16333.87 531
16335.07 502
16336.28 494
16337.49 461
16338.70 480
16339.90 471
16341.11 485
16342.32 482
16343.53 490
16344.74 518
16345.95 499
16347.15 473
16348.36 488
16349.57 468
16350.78 434
16351.99 468
16353.20 511
16354.40 493
16355.61 417
16356.82 484
16358.03 451
16359.24 466
16360.45 469
16361.66 464
16362.87 453
16364.08 462
16365.28 431
16366.49 436
16367.70 421
16368.91 415
16370.12 442
16371.33 472
16372.54 451
16373.75 494
16374.96 465
16376.17 438
16377.38 482
16378.59 465
16379.80 453
16381.01 444
16382.21 463
16383.42 453
16384.63 436
16385.84 442
16387.05 479
16388.26 501
16389.47 429
16390.68 514
16391.89 484
16393.10 429
16394.31 409
16395.52 414
16396.73 473
16397.94 467
16399.15 454
16400.36 459
16401.57 455
16402.79 467
16404.00 488
16405.21 460
16406.42 459
16407.63 501
16408.84 474
16410.05 484
16411.26 420
16412.47 390
16413.68 413
16414.89 428
16416.10 406
16417.31 430
16418.52 446
16419.74 435
16420.95 527
16422.16 470
16423.37 471
16424.58 465
16425.79 488
16427.00 474
16428.21 453
16429.42 441
16430.64 439
16431.85 421
16433.06 476
16434.27 462
16435.48 441
16436.69 444
16437.91 427
16439.12 457
16440.33 468
16441.54 463
16442.75 439
16443.96 423
16445.18 436
16446.39 443
16447.60 471
16448.81 443
16450.02 491
16451.24 410
16452.45 419
16453.66 457
16454.87 432
16456.09 435
16457.30 500
16458.51 469
16459.72 473
16460.94 509
16462.15 466
16463.36 454
16464.57 473
16465.79 495
16467.00 493
16468.21 443
16469.43 459
16470.64 445
16471.85 469
16473.06 464
16474.28 432
16475.49 467
16476.70 409
16477.92 458
16479.13 470
16480.34 406
16481.56 434
16482.77 438
16483.98 450
16485.20 432
16486.41 481
16487.62 458
16488.84 431
16490.05 463
16491.26 438
16492.48 431
16493.69 401
16494.91 426
16496.12 442
16497.33 459
16498.55 387
16499.76 394
16500.97 440
16502.19 476
16503.40 452
16504.62 463
16505.83 451
16507.05 404
16508.26 394
16509.47 417
16510.69 440
16511.90 438
16513.12 405
16514.33 430
16515.55 439
16516.76 399
16517.98 470
16519.19 462
16520.41 464
16521.62 474
16522.83 460
16524.05 441
16525.26 409
16526.48 429
16527.69 400
16528.91 380
16530.12 386
16531.34 455
16532.55 402
16533.77 396
16534.99 437
16536.20 439
16537.42 413
16538.63 430
16539.85 437
16541.06 453
16542.28 442
16543.49 426
16544.71 463
16545.92 436
16547.14 462
16548.36 434
16549.57 468
16550.79 453
16552.00 433
16553.22 393
16554.44 385
16555.65 459
16556.87 437
16558.08 398
16559.30 395
16560.52 431
16561.73 432
16562.95 441
16564.17 440
16565.38 453
16566.60 453
16567.81 439
16569.03 447
16570.25 434
16571.46 494
16572.68 476
16573.90 465
16575.11 451
16576.33 465
16577.55 464
16578.76 444
16579.98 411
16581.20 407
16582.42 420
16583.63 398
16584.85 411
16586.07 440
16587.28 416
16588.50 408
16589.72 393
16590.94 441
16592.15 456
16593.37 418
16594.59 417
16595.81 397
16597.02 413
16598.24 441
16599.46 491
16600.68 445
16601.89 409
16603.11 425
16604.33 427
16605.55 448
16606.77 381
16607.98 413
16609.20 491
16610.42 500
16611.64 456
16612.86 449
16614.07 450
16615.29 450
16616.51 438
16617.73 451
16618.95 422
16620.17 422
16621.38 448
16622.60 419
16623.82 403
16625.04 475
16626.26 444
16627.48 444
16628.70 423
16629.91 412
16631.13 439
16632.35 398
16633.57 421
16634.79 420
16636.01 429
16637.23 416
16638.45 406
16639.67 457
16640.89 478
16642.10 433
16643.32 438
16644.54 441
16645.76 412
16646.98 397
16648.20 400
16649.42 418
16650.64 412
16651.86 379
16653.08 410
16654.30 398
16655.52 393
16656.74 417
16657.96 394
16659.18 448
16660.40 407
16661.62 424
16662.84 436
16664.06 419
16665.28 382
16666.50 404
16667.72 414
16668.94 458
16670.16 415
16671.38 411
16672.60 404
16673.82 412
16675.04 457
16676.26 460
16677.48 409
16678.70 389
16679.92 374
16681.14 404
16682.36 460
16683.58 436
16684.80 417
16686.03 464
16687.25 461
16688.47 419
16689.69 428
16690.91 426
16692.13 427
16693.35 396
16694.57 418
16695.79 400
16697.02 412
16698.24 419
16699.46 375
16700.68 401
16701.90 407
16703.12 457
16704.34 447
16705.57 394
16706.79 392
16708.01 477
16709.23 430
16710.45 436
16711.67 435
16712.90 439
16714.12 394
16715.34 422
16716.56 379
16717.78 415
16719.01 408
16720.23 356
16721.45 354
16722.67 398
16723.89 434
16725.12 406
16726.34 439
16727.56 394
16728.78 393
16730.01 407
16731.23 469
16732.45 427
16733.67 393
16734.90 417
16736.12 409
16737.34 418
16738.56 403
16739.79 471
16741.01 436
16742.23 433
16743.46 409
16744.68 422
16745.90 411
16747.12 431
16748.35 420
16749.57 446
16750.79 429
16752.02 411
16753.24 374
16754.46 447
16755.69 452
16756.91 434
16758.13 403
16759.36 426
16760.58 449
16761.80 433
16763.03 425
16764.25 429
16765.48 422
16766.70 423
16767.92 390
16769.15 393
16770.37 418
16771.60 465
16772.82 447
16774.04 440
16775.27 398
16776.49 420
16777.72 400
16778.94 420
16780.16 419
16781.39 436
16782.61 435
16783.84 399
16785.06 425
16786.29 434
16787.51 432
16788.74 389
16789.96 418
16791.18 429
16792.41 431
16793.63 420
16794.86 399
16796.08 438
16797.31 432
16798.53 371
16799.76 408
16800.98 439
16802.21 441
16803.43 426
16804.66 421
16805.88 394
16807.11 416
16808.33 394
16809.56 413
16810.79 422
16812.01 410
16813.24 447
16814.46 478
16815.69 455
16816.91 404
16818.14 364
16819.36 428
16820.59 439
16821.82 431
16823.04 434
16824.27 411
16825.49 446
16826.72 467
16827.95 453
16829.17 383
16830.40 389
16831.62 458
16832.85 392
16834.08 383
16835.30 463
16836.53 453
16837.76 420
16838.98 405
16840.21 406
16841.44 413
16842.66 440
16843.89 469
16845.11 445
16846.34 433
16847.57 411
16848.80 421
16850.02 458
16851.25 431
16852.48 433
16853.70 431
16854.93 441
16856.16 462
16857.38 441
16858.61 425
16859.84 398
16861.07 431
16862.29 475
16863.52 420
16864.75 401
16865.97 387
16867.20 439
16868.43 390
16869.66 457
16870.89 428
16872.11 394
16873.34 448
16874.57 380
16875.80 408
16877.02 408
16878.25 436
16879.48 487
16880.71 421
16881.94 409
16883.16 442
16884.39 421
16885.62 458
16886.85 463
16888.08 453
16889.30 460
16890.53 413
16891.76 418
16892.99 419
16894.22 438
16895.45 452
16896.67 447
16897.90 417
16899.13 396
16900.36 424
16901.59 435
16902.82 416
16904.05 418
16905.28 442
16906.50 422
16907.73 402
16908.96 425
16910.19 431
16911.42 420
16912.65 371
16913.88 407
16915.11 396
16916.34 421
16917.57 464
16918.80 438
16920.03 404
16921.26 421
16922.48 406
16923.71 407
16924.94 390
16926.17 425
16927.40 409
16928.63 389
16929.86 390
16931.09 435
16932.32 425
16933.55 375
16934.78 406
16936.01 404
16937.24 443
16938.47 412
16939.70 448
16940.93 441
16942.16 446
16943.39 428
16944.62 401
16945.85 410
16947.08 436
16948.31 394
16949.54 430
16950.78 373
16952.01 378
16953.24 429
16954.47 414
16955.70 458
16956.93 436
16958.16 409
16959.39 404
16960.62 389
16961.85 385
16963.08 407
16964.31 428
16965.54 426
16966.78 455
16968.01 396
16969.24 394
16970.47 445
16971.70 466
16972.93 409
16974.16 404
16975.39 453
16976.63 453
16977.86 439
16979.09 404
16980.32 436
16981.55 427
16982.78 440
16984.02 438
16985.25 430
16986.48 380
16987.71 389
16988.94 404
16990.18 415
16991.41 375
16992.64 379
16993.87 387
16995.10 395
16996.34 396
16997.57 409
16998.80 437
17000.03 430
17001.26 408
17002.50 361
17003.73 366
17004.96 405
17006.19 394
17007.43 388
17008.66 376
17009.89 384
17011.12 468
17012.36 411
17013.59 357
17014.82 429
17016.06 388
17017.29 413
17018.52 401
17019.76 413
17020.99 371
17022.22 413
17023.45 406
17024.69 431
17025.92 428
17027.15 425
17028.39 361
17029.62 395
17030.85 411
17032.09 389
17033.32 450
17034.55 416
17035.79 390
17037.02 455
17038.26 449
17039.49 443
17040.72 381
17041.96 390
17043.19 444
17044.43 446
17045.66 413
17046.89 397
17048.13 416
17049.36 434
17050.60 405
17051.83 428
17053.06 375
17054.30 483
17055.53 446
17056.77 380
17058.00 399
17059.24 398
17060.47 408
17061.70 387
17062.94 379
17064.17 416
17065.41 402
17066.64 396
17067.88 412
17069.11 370
17070.35 351
17071.58 360
17072.82 423
17074.05 409
17075.29 454
17076.52 365
17077.76 376
17078.99 409
17080.23 429
17081.46 404
17082.70 460
17083.93 424
17085.17 414
17086.41 404
17087.64 383
17088.88 385
17090.11 411
17091.35 404
17092.58 395
17093.82 429
17095.05 381
17096.29 403
17097.53 365
17098.76 349
17100.00 355
17101.23 401
17102.47 399
17103.71 367
17104.94 361
17106.18 445
17107.41 430
17108.65 414
17109.89 403
17111.12 412
17112.36 420
17113.60 423
17114.83 413
17116.07 408
17117.31 416
17118.54 436
17119.78 428
17121.02 441
17122.25 426
17123.49 365
17124.73 411
17125.96 426
17127.20 402
17128.44 388
17129.67 409
17130.91 474
17132.15 395
17133.39 392
17134.62 389
17135.86 429
17137.10 433
17138.33 442
17139.57 436
17140.81 407
17142.05 397
17143.28 402
17144.52 446
17145.76 409
17147.00 433
17148.23 424
17149.47 412
17150.71 376
17151.95 375
17153.19 400
17154.42 403
17155.66 403
17156.90 371
17158.14 395
17159.38 414
17160.61 412
17161.85 375
17163.09 409
17164.33 442
17165.57 418
17166.81 387
17168.04 384
17169.28 443
17170.52 446
17171.76 457
17173.00 456
17174.24 384
17175.47 361
17176.71 413
17177.95 418
17179.19 424
17180.43 371
17181.67 356
17182.91 436
17184.15 429
17185.39 397
17186.62 422
17187.86 382
17189.10 411
17190.34 432
17191.58 391
17192.82 353
17194.06 366
17195.30 418
17196.54 425
17197.78 398
17199.02 386
17200.26 369
17201.50 376
17202.74 392
17203.98 383
17205.22 406
17206.46 427
17207.70 385
17208.94 388
17210.18 404
17211.42 414
17212.66 447
17213.90 465
17215.14 415
17216.38 391
17217.62 407
17218.86 408
17220.10 381
17221.34 362
17222.58 389
17223.82 360
17225.06 406
17226.30 412
17227.54 394
17228.78 383
17230.02 389
17231.26 400
17232.50 417
17233.74 421
17234.98 348
17236.22 366
17237.47 402
17238.71 419
17239.95 451
17241.19 425
17242.43 413
17243.67 447
17244.91 432
17246.15 355
17247.39 389
17248.64 426
17249.88 425
17251.12 430
17252.36 417
17253.60 410
17254.84 449
17256.08 459
17257.33 424
17258.57 420
17259.81 372
17261.05 429
17262.29 398
17263.54 428
17264.78 414
17266.02 392
17267.26 453
17268.50 463
17269.75 439
17270.99 375
17272.23 407
17273.47 401
17274.71 369
17275.96 360
17277.20 408
17278.44 386
17279.68 383
17280.93 359
17282.17 392
17283.41 436
17284.65 412
17285.90 439
17287.14 391
17288.38 380
17289.62 382
17290.87 397
17292.11 408
17293.35 393
17294.60 406
17295.84 400
17297.08 400
17298.33 421
17299.57 416
17300.81 398
17302.05 399
17303.30 400
17304.54 375
17305.78 375
17307.03 400
17308.27 367
17309.52 408
17310.76 390
17312.00 410
17313.25 380
17314.49 370
17315.73 382
17316.98 407
17318.22 403
17319.47 417
17320.71 404
17321.95 381
17323.20 425
17324.44 398
17325.69 408
17326.93 385
17328.17 408
17329.42 370
17330.66 404
17331.91 371
17333.15 400
17334.40 402
17335.64 414
17336.88 379
17338.13 371
17339.37 372
17340.62 385
17341.86 431
17343.11 430
17344.35 383
17345.60 407
17346.84 409
17348.09 411
17349.33 401
17350.58 381
17351.82 373
17353.07 392
17354.31 409
17355.56 372
17356.80 398
17358.05 464
17359.29 388
17360.54 415
17361.78 388
17363.03 395
17364.27 390
17365.52 378
17366.77 362
17368.01 395
17369.26 447
17370.50 431
17371.75 451
17372.99 440
17374.24 395
17375.49 384
17376.73 372
17377.98 349
17379.22 367
17380.47 378
17381.72 361
17382.96 384
17384.21 401
17385.45 436
17386.70 391
17387.95 412
17389.19 401
17390.44 420
17391.69 404
17392.93 423
17394.18 383
17395.43 403
17396.67 420
17397.92 442
17399.17 375
17400.41 380
17401.66 428
17402.91 412
17404.15 389
17405.40 413
17406.65 393
17407.89 409
17409.14 407
17410.39 391
17411.64 391
17412.88 423
17414.13 431
17415.38 360
17416.63 387
17417.87 379
17419.12 367
17420.37 391
17421.62 388
17422.86 343
17424.11 384
17425.36 362
17426.61 378
17427.85 391
17429.10 343
17430.35 382
17431.60 349
17432.85 420
17434.09 406
17435.34 430
17436.59 404
17437.84 391
17439.09 411
17440.33 380
17441.58 394
17442.83 360
17444.08 353
17445.33 363
17446.58 403
17447.82 396
17449.07 410
17450.32 373
17451.57 406
17452.82 391
17454.07 409
17455.32 399
17456.57 414
17457.81 364
17459.06 434
17460.31 429
17461.56 421
17462.81 388
17464.06 417
17465.31 388
17466.56 385
17467.81 389
17469.06 367
17470.30 371
17471.55 375
17472.80 413
17474.05 395
17475.30 387
17476.55 393
17477.80 398
17479.05 398
17480.30 430
17481.55 361
17482.80 364
17484.05 398
17485.30 406
17486.55 385
17487.80 378
17489.05 362
17490.30 344
17491.55 421
17492.80 464
17494.05 420
17495.30 384
17496.55 375
17497.80 358
17499.05 407
17500.30 379
17501.55 386
17502.80 423
17504.05 395
17505.30 384
17506.55 347
17507.80 382
17509.06 389
17510.31 374
17511.56 425
17512.81 449
17514.06 455
17515.31 421
17516.56 430
17517.81 381
17519.06 370
17520.31 402
17521.56 417
17522.82 386
17524.07 377
17525.32 398
17526.57 416
17527.82 426
17529.07 356
17530.32 348
17531.58 372
17532.83 404
17534.08 380
17535.33 382
17536.58 390
17537.83 386
17539.09 441
17540.34 388
17541.59 391
17542.84 427
17544.09 404
17545.35 398
17546.60 401
17547.85 415
17549.10 440
17550.35 406
17551.61 431
17552.86 435
17554.11 393
17555.36 396
17556.62 432
17557.87 414
17559.12 376
17560.37 422
17561.63 370
17562.88 394
17564.13 393
17565.38 402
17566.64 411
17567.89 398
17569.14 396
17570.39 404
17571.65 414
17572.90 390
17574.15 377
17575.41 384
17576.66 379
17577.91 458
17579.17 419
17580.42 379
17581.67 394
17582.93 404
17584.18 369
17585.43 408
17586.69 388
17587.94 395
17589.19 395
17590.45 429
17591.70 406
17592.95 422
17594.21 416
17595.46 399
17596.72 375
17597.97 363
17599.22 403
17600.48 414
17601.73 430
17602.99 449
17604.24 397
17605.49 383
17606.75 387
17608.00 409
17609.26 426
17610.51 359
17611.76 376
17613.02 359
17614.27 404
17615.53 367
17616.78 400
17618.04 431
17619.29 373
17620.55 429
17621.80 441
17623.06 441
17624.31 410
17625.57 414
17626.82 469
17628.08 421
17629.33 365
17630.59 417
17631.84 371
17633.10 424
17634.35 400
17635.61 397
17636.86 371
17638.12 376
17639.37 340
17640.63 387
17641.88 391
17643.14 429
17644.39 407
17645.65 377
17646.91 426
17648.16 460
17649.42 443
17650.67 420
17651.93 417
17653.18 378
17654.44 448
17655.70 404
17656.95 376
17658.21 425
17659.46 410
17660.72 409
17661.98 413
17663.23 429
17664.49 426
17665.75 426
17667.00 429
17668.26 367
17669.51 338
17670.77 362
17672.03 365
17673.28 425
17674.54 414
17675.80 414
17677.05 356
17678.31 358
17679.57 397
17680.82 402
17682.08 391
17683.34 383
17684.60 374
17685.85 390
17687.11 368
17688.37 417
17689.62 383
17690.88 367
17692.14 388
17693.40 361
17694.65 408
17695.91 371
17697.17 373
17698.42 391
17699.68 376
17700.94 451
17702.20 413
17703.46 444
17704.71 419
17705.97 394
17707.23 395
17708.49 361
17709.74 372
17711.00 370
17712.26 394
17713.52 406
17714.78 384
17716.03 379
17717.29 400
17718.55 457
17719.81 406
17721.07 385
17722.33 404
17723.58 431
17724.84 445
17726.10 417
17727.36 385
17728.62 394
17729.88 405
17731.13 362
17732.39 346
17733.65 390
17734.91 394
17736.17 370
17737.43 407
17738.69 371
17739.95 370
17741.21 389
17742.46 420
17743.72 387
17744.98 392
17746.24 377
17747.50 445
17748.76 457
17750.02 449
17751.28 462
17752.54 406
17753.80 390
17755.06 410
17756.32 371
17757.58 377
17758.84 396
17760.10 370
17761.36 379
17762.61 393
17763.87 362
17765.13 418
17766.39 438
17767.65 420
17768.91 394
17770.17 458
17771.43 411
17772.69 402
17773.95 360
17775.21 391
17776.48 388
17777.74 434
17779.00 399
17780.26 449
17781.52 408
17782.78 407
17784.04 430
17785.30 455
17786.56 415
17787.82 395
17789.08 403
17790.34 364
17791.60 427
17792.86 390
17794.12 390
17795.38 362
17796.65 370
17797.91 394
17799.17 401
17800.43 406
17801.69 453
17802.95 404
17804.21 374
17805.47 443
17806.73 406
17808.00 414
17809.26 417
17810.52 449
17811.78 448
17813.04 405
17814.30 421
17815.56 417
17816.83 450
17818.09 414
17819.35 372
17820.61 382
17821.87 362
17823.14 391
17824.40 368
17825.66 398
17826.92 441
17828.18 388
17829.45 415
17830.71 448
17831.97 402
17833.23 428
17834.49 410
17835.76 359
17837.02 380
17838.28 430
17839.54 403
17840.81 443
17842.07 409
17843.33 399
17844.59 364
17845.86 367
17847.12 404
17848.38 381
17849.65 355
17850.91 410
17852.17 377
17853.43 417
17854.70 430
17855.96 391
17857.22 405
17858.49 399
17859.75 382
17861.01 353
17862.28 385
17863.54 415
17864.80 409
17866.07 381
17867.33 405
17868.59 422
17869.86 438
17871.12 362
17872.38 350
17873.65 408
17874.91 339
17876.18 386
17877.44 372
17878.70 392
17879.97 412
17881.23 435
17882.50 396
17883.76 346
17885.02 386
17886.29 400
17887.55 386
17888.82 433
17890.08 396
17891.35 406
17892.61 388
17893.87 389
17895.14 384
17896.40 359
17897.67 396
17898.93 377
17900.20 386
17901.46 390
17902.73 412
17903.99 412
17905.26 404
17906.52 408
17907.79 409
17909.05 390
17910.32 387
17911.58 390
17912.85 392
17914.11 381
17915.38 393
17916.64 387
17917.91 343
17919.17 352
17920.44 391
17921.70 410
17922.97 410
17924.23 372
17925.50 394
17926.76 384
17928.03 403
17929.30 375
17930.56 382
17931.83 377
17933.09 374
17934.36 360
17935.62 406
17936.89 401
17938.16 378
17939.42 376
17940.69 392
17941.96 415
17943.22 375
17944.49 374
17945.75 390
17947.02 366
17948.29 356
17949.55 379
17950.82 403
17952.09 360
17953.35 399
17954.62 416
17955.89 412
17957.15 409
17958.42 381
17959.69 401
17960.95 394
17962.22 379
17963.49 376
17964.75 353
17966.02 341
17967.29 387
17968.55 332
17969.82 373
17971.09 374
17972.36 396
17973.62 367
17974.89 395
17976.16 396
17977.42 398
17978.69 377
17979.96 421
17981.23 427
17982.49 389
17983.76 391
17985.03 381
17986.30 394
17987.57 407
17988.83 363
17990.10 397
17991.37 345
17992.64 361
17993.90 347
17995.17 377
17996.44 364
17997.71 366
17998.98 371
18000.25 396
18001.51 369
18002.78 346
18004.05 395
18005.32 404
18006.59 406
18007.86 386
18009.12 370
18010.39 378
18011.66 401
18012.93 399
18014.20 376
18015.47 332
18016.74 330
18018.00 346
18019.27 385
18020.54 364
18021.81 355
18023.08 355
18024.35 422
18025.62 353
18026.89 384
18028.16 384
18029.43 386
18030.69 402
18031.96 379
18033.23 331
18034.50 394
18035.77 423
18037.04 355
18038.31 356
18039.58 361
18040.85 368
18042.12 385
18043.39 368
18044.66 348
18045.93 356
18047.20 400
18048.47 404
18049.74 369
18051.01 336
18052.28 354
18053.55 362
18054.82 355
18056.09 370
18057.36 407
18058.63 382
18059.90 432
18061.17 391
18062.44 399
18063.71 353
18064.98 352
18066.25 392
18067.52 402
18068.79 372
18070.06 410
18071.33 407
18072.61 436
18073.88 453
18075.15 372
18076.42 370
18077.69 372
18078.96 401
18080.23 391
18081.50 373
18082.77 383
18084.04 380
18085.32 420
18086.59 358
18087.86 365
18089.13 390
18090.40 416
18091.67 401
18092.94 377
18094.22 383
18095.49 393
18096.76 373
18098.03 391
18099.30 393
18100.57 381
18101.85 419
18103.12 396
18104.39 364
18105.66 395
18106.93 424
18108.20 400
18109.48 388
18110.75 388
18112.02 400
18113.29 399
18114.57 401
18115.84 364
18117.11 408
18118.38 472
18119.65 430
18120.93 404
18122.20 409
18123.47 365
18124.74 361
18126.02 399
18127.29 364
18128.56 358
18129.84 384
18131.11 388
18132.38 407
18133.65 405
18134.93 408
18136.20 409
18137.47 395
18138.75 421
18140.02 398
18141.29 410
18142.57 440
18143.84 401
18145.11 368
18146.39 361
18147.66 369
18148.93 394
18150.21 390
18151.48 439
18152.75 437
18154.03 397
18155.30 419
18156.57 417
18157.85 403
18159.12 400
18160.40 424
18161.67 377
18162.94 434
18164.22 401
18165.49 368
18166.77 395
18168.04 401
18169.31 356
18170.59 373
18171.86 423
18173.14 404
18174.41 367
18175.68 368
18176.96 398
18178.23 381
18179.51 356
18180.78 396
18182.06 419
18183.33 476
18184.61 392
18185.88 414
18187.16 365
18188.43 399
18189.71 419
18190.98 392
18192.26 417
18193.53 388
18194.81 406
18196.08 397
18197.36 383
18198.63 352
18199.91 356
18201.18 449
18202.46 405
18203.73 368
18205.01 401
18206.28 402
18207.56 384
18208.83 331
18210.11 393
18211.39 415
18212.66 408
18213.94 383
18215.21 425
18216.49 361
18217.76 393
18219.04 401
18220.32 384
18221.59 367
18222.87 367
18224.14 386
18225.42 381
18226.70 374
18227.97 397
18229.25 399
18230.53 389
18231.80 383
18233.08 359
18234.35 413
18235.63 394
18236.91 411
18238.18 383
18239.46 357
18240.74 412
18242.01 376
18243.29 396
18244.57 380
18245.84 345
18247.12 399
18248.40 440
18249.68 415
18250.95 390
18252.23 399
18253.51 415
18254.78 391
18256.06 382
18257.34 369
18258.62 399
18259.89 336
18261.17 388
18262.45 347
18263.72 364
18265.00 365
18266.28 412
18267.56 374
18268.84 374
18270.11 366
18271.39 384
18272.67 390
18273.95 375
18275.22 379
18276.50 404
18277.78 439
18279.06 362
18280.34 372
18281.61 395
18282.89 400
18284.17 408
18285.45 341
18286.73 390
18288.01 434
18289.28 358
18290.56 346
18291.84 411
18293.12 401
18294.40 419
18295.68 366
18296.95 387
18298.23 376
18299.51 368
18300.79 369
18302.07 380
18303.35 363
18304.63 359
18305.91 350
18307.19 406
18308.46 360
18309.74 379
18311.02 410
18312.30 367
18313.58 381
18314.86 388
18316.14 383
18317.42 369
18318.70 369
18319.98 352
18321.26 410
18322.54 420
18323.82 388
18325.10 339
18326.38 375
18327.66 375
18328.94 358
18330.22 382
18331.50 362
18332.77 419
18334.05 424
18335.33 394
18336.61 383
18337.90 367
18339.18 358
18340.46 409
18341.74 423
18343.02 342
18344.30 342
18345.58 429
18346.86 384
18348.14 383
18349.42 342
18350.70 354
18351.98 378
18353.26 363
18354.54 380
18355.82 351
18357.10 414
18358.38 397
18359.66 418
18360.94 362
18362.22 354
18363.51 414
18364.79 364
18366.07 370
18367.35 336
18368.63 369
18369.91 373
18371.19 354
18372.47 377
18373.76 393
18375.04 367
18376.32 404
18377.60 372
18378.88 393
18380.16 413
18381.44 375
18382.73 354
18384.01 366
18385.29 387
18386.57 379
18387.85 387
18389.13 377
18390.42 378
18391.70 373
18392.98 376
18394.26 378
18395.54 354
18396.83 391
18398.11 401
18399.39 351
18400.67 381
18401.96 386
18403.24 401
18404.52 429
18405.80 401
18407.09 411
18408.37 397
18409.65 395
18410.93 411
18412.22 390
18413.50 398
18414.78 418
18416.06 397
18417.35 369
18418.63 360
18419.91 368
18421.20 408
18422.48 371
18423.76 404
18425.05 398
18426.33 414
18427.61 381
18428.89 382
18430.18 432
18431.46 391
18432.74 367
18434.03 373
18435.31 330
18436.60 357
18437.88 368
18439.16 340
18440.45 384
18441.73 358
18443.01 346
18444.30 382
18445.58 421
18446.87 403
18448.15 412
18449.43 409
18450.72 399
18452.00 368
18453.29 362
18454.57 350
18455.85 394
18457.14 400
18458.42 369
18459.71 426
18460.99 384
18462.28 365
18463.56 372
18464.84 401
18466.13 375
18467.41 399
18468.70 422
18469.98 374
18471.27 382
18472.55 415
18473.84 379
18475.12 386
18476.41 367
18477.69 393
18478.98 365
18480.26 379
18481.55 403
18482.83 386
18484.12 376
18485.40 362
18486.69 361
18487.97 349
18489.26 357
18490.54 350
18491.83 396
18493.11 390
18494.40 383
18495.69 369
18496.97 368
18498.26 343
18499.54 355
18500.83 380
18502.11 382
18503.40 347
18504.69 347
18505.97 388
18507.26 383
18508.54 424
18509.83 377
18511.12 339
18512.40 376
18513.69 456
18514.98 426
18516.26 418
18517.55 378
18518.83 421
18520.12 374
18521.41 359
18522.69 396
18523.98 401
18525.27 376
18526.55 400
18527.84 394
18529.13 365
18530.41 349
18531.70 394
18532.99 382
18534.27 422
18535.56 392
18536.85 400
18538.14 402
18539.42 352
18540.71 371
18542.00 364
18543.28 373
18544.57 353
18545.86 379
18547.15 401
18548.43 416
18549.72 399
18551.01 383
18552.30 367
18553.58 382
18554.87 401
18556.16 418
18557.45 459
18558.73 392
18560.02 378
18561.31 397
18562.60 416
18563.89 398
18565.17 388
18566.46 399
18567.75 404
18569.04 410
18570.33 370
18571.62 385
18572.90 372
18574.19 380
18575.48 397
18576.77 408
18578.06 370
18579.35 361
18580.63 401
18581.92 386
18583.21 404
18584.50 420
18585.79 397
18587.08 407
18588.37 393
18589.66 410
18590.94 409
18592.23 362
18593.52 397
18594.81 382
18596.10 387
18597.39 404
18598.68 421
18599.97 400
18601.26 402
18602.55 387
18603.84 412
18605.13 382
18606.41 437
18607.70 362
18608.99 367
18610.28 453
18611.57 403
18612.86 353
18614.15 387
18615.44 382
18616.73 391
18618.02 373
18619.31 349
18620.60 374
18621.89 360
18623.18 363
18624.47 360
18625.76 367
18627.05 399
18628.34 358
18629.63 372
18630.92 378
18632.21 403
18633.50 451
18634.79 396
18636.08 387
18637.37 391
18638.67 415
18639.96 391
18641.25 367
18642.54 377
18643.83 378
18645.12 386
18646.41 362
18647.70 350
18648.99 389
18650.28 413
18651.57 419
18652.86 419
18654.16 412
18655.45 412
18656.74 444
18658.03 400
18659.32 391
18660.61 344
18661.90 423
18663.19 411
18664.49 367
18665.78 371
18667.07 383
18668.36 401
18669.65 439
18670.94 415
18672.24 396
18673.53 371
18674.82 373
18676.11 378
18677.40 365
18678.70 318
18679.99 317
18681.28 379
18682.57 424
18683.86 395
18685.16 389
18686.45 362
18687.74 374
18689.03 374
18690.33 354
18691.62 409
18692.91 371
18694.20 356
18695.50 406
18696.79 387
18698.08 340
18699.37 353
18700.67 385
18701.96 384
18703.25 375
18704.54 365
18705.84 379
18707.13 368
18708.42 372
18709.72 369
18711.01 366
18712.30 336
18713.60 403
18714.89 383
18716.18 350
18717.48 346
18718.77 370
18720.06 400
18721.36 383
18722.65 353
18723.94 354
18725.24 378
18726.53 342
18727.82 381
18729.12 370
18730.41 378
18731.70 356
18733.00 350
18734.29 342
18735.59 376
18736.88 387
18738.17 365
18739.47 353
18740.76 347
18742.06 366
18743.35 407
18744.64 416
18745.94 384
18747.23 372
18748.53 404
18749.82 417
18751.12 401
18752.41 417
18753.71 382
18755.00 398
18756.30 400
18757.59 386
18758.88 351
18760.18 393
18761.47 370
18762.77 361
18764.06 402
18765.36 393
18766.65 323
18767.95 375
18769.24 401
18770.54 350
18771.83 356
18773.13 396
18774.43 354
18775.72 377
18777.02 372
18778.31 377
18779.61 376
18780.90 360
18782.20 355
18783.49 360
18784.79 362
18786.08 356
18787.38 337
18788.68 363
18789.97 366
18791.27 380
18792.56 394
18793.86 405
18795.16 360
18796.45 353
18797.75 395
18799.04 407
18800.34 365
18801.64 414
18802.93 400
18804.23 387
18805.53 419
18806.82 370
18808.12 317
18809.41 352
18810.71 374
18812.01 370
18813.30 416
18814.60 370
18815.90 384
18817.19 393
18818.49 407
18819.79 365
18821.09 388
18822.38 363
18823.68 369
18824.98 396
18826.27 351
18827.57 356
18828.87 344
18830.16 362
18831.46 359
18832.76 343
18834.06 385
18835.35 341
18836.65 326
18837.95 351
18839.25 344
18840.54 345
18841.84 345
18843.14 358
18844.44 341
18845.73 380
18847.03 394
18848.33 394
18849.63 343
18850.93 341
18852.22 394
18853.52 396
18854.82 373
18856.12 312
18857.42 371
18858.71 347
18860.01 386
18861.31 405
18862.61 397
18863.91 367
18865.21 401
18866.50 381
18867.80 334
18869.10 324
18870.40 341
18871.70 454
18873.00 386
18874.30 376
18875.60 357
18876.89 375
18878.19 382
18879.49 352
18880.79 347
18882.09 359
18883.39 331
18884.69 352
18885.99 384
18887.29 385
18888.59 390
18889.88 402
18891.18 413
18892.48 353
18893.78 382
18895.08 375
18896.38 436
18897.68 363
18898.98 377
18900.28 376
18901.58 347
18902.88 362
18904.18 345
18905.48 360
18906.78 315
18908.08 329
18909.38 341
18910.68 361
18911.98 357
18913.28 380
18914.58 352
18915.88 348
18917.18 354
18918.48 325
18919.78 377
18921.08 381
18922.38 327
18923.68 356
18924.98 403
18926.28 380
18927.58 419
18928.88 362
18930.18 408
18931.49 401
18932.79 372
18934.09 361
18935.39 416
18936.69 380
18937.99 392
18939.29 321
18940.59 349
18941.89 296
18943.19 355
18944.49 382
18945.80 367
18947.10 351
18948.40 353
18949.70 348
18951.00 356
18952.30 361
18953.60 366
18954.91 381
18956.21 333
18957.51 381
18958.81 385
18960.11 381
18961.41 353
18962.72 360
18964.02 367
18965.32 353
18966.62 379
18967.92 329
18969.23 365
18970.53 331
18971.83 373
18973.13 368
18974.43 349
18975.74 363
18977.04 358
18978.34 342
18979.64 319
18980.95 364
18982.25 358
18983.55 334
18984.85 362
18986.16 387
18987.46 346
18988.76 349
18990.06 315
18991.37 358
18992.67 342
18993.97 341
18995.28 390
18996.58 388
18997.88 356
18999.18 352
19000.49 355
19001.79 343
19003.09 355
19004.40 332
19005.70 308
19007.00 357
19008.31 369
19009.61 370
19010.91 353
19012.22 361
19013.52 333
19014.82 340
19016.13 317
19017.43 329
19018.74 345
19020.04 389
19021.34 344
19022.65 296
19023.95 367
19025.25 386
19026.56 373
19027.86 390
19029.17 326
19030.47 367
19031.77 374
19033.08 324
19034.38 333
19035.69 354
19036.99 344
19038.30 366
19039.60 358
19040.91 338
19042.21 316
19043.51 313
19044.82 339
19046.12 408
19047.43 339
19048.73 304
19050.04 307
19051.34 367
19052.65 367
19053.95 340
19055.26 354
19056.56 352
19057.87 361
19059.17 324
19060.48 386
19061.78 357
19063.09 348
19064.39 388
19065.70 362
19067.00 337
19068.31 324
19069.62 342
19070.92 373
19072.23 334
19073.53 340
19074.84 347
19076.14 355
19077.45 360
19078.75 325
19080.06 347
19081.37 360
19082.67 331
19083.98 380
19085.28 402
19086.59 352
19087.90 386
19089.20 334
19090.51 337
19091.82 338
19093.12 368
19094.43 358
19095.73 347
19097.04 377
19098.35 352
19099.65 351
19100.96 348
19102.27 339
19103.57 340
19104.88 393
19106.19 321
19107.49 338
19108.80 322
19110.11 332
19111.41 359
19112.72 345
19114.03 314
19115.33 308
19116.64 328
19117.95 308
19119.26 318
19120.56 338
19121.87 359
19123.18 362
19124.49 365
19125.79 373
19127.10 357
19128.41 375
19129.72 359
19131.02 330
19132.33 348
19133.64 391
19134.95 338
19136.25 344
19137.56 315
19138.87 331
19140.18 343
19141.49 378
19142.79 349
19144.10 345
19145.41 353
19146.72 385
19148.03 347
19149.33 312
19150.64 356
19151.95 379
19153.26 346
19154.57 341
19155.88 337
19157.18 392
19158.49 370
19159.80 367
19161.11 344
19162.42 347
19163.73 327
19165.04 351
19166.34 335
19167.65 348
19168.96 354
19170.27 357
19171.58 335
19172.89 389
19174.20 379
19175.51 391
19176.82 353
19178.13 369
19179.43 333
19180.74 356
19182.05 337
19183.36 353
19184.67 342
19185.98 329
19187.29 342
19188.60 379
19189.91 334
19191.22 329
19192.53 350
19193.84 379
19195.15 314
19196.46 364
19197.77 339
19199.08 338
19200.39 376
19201.70 338
19203.01 316
19204.32 322
19205.63 308
19206.94 350
19208.25 343
19209.56 364
19210.87 384
19212.18 345
19213.49 319
19214.80 313
19216.11 326
19217.42 334
19218.73 343
19220.04 317
19221.35 339
19222.66 337
19223.98 339
19225.29 344
19226.60 302
19227.91 358
19229.22 337
19230.53 341
19231.84 360
19233.15 329
19234.46 327
19235.77 321
19237.09 371
19238.40 341
19239.71 335
19241.02 316
19242.33 339
19243.64 309
19244.95 351
19246.27 345
19247.58 296
19248.89 320
19250.20 340
19251.51 340
19252.82 354
19254.14 365
19255.45 337
19256.76 337
19258.07 319
19259.38 372
19260.70 358
19262.01 347
19263.32 327
19264.63 292
19265.94 321
19267.26 306
19268.57 359
19269.88 343
19271.19 325
19272.51 315
19273.82 354
19275.13 370
19276.44 374
19277.76 337
19279.07 345
19280.38 318
19281.69 385
19283.01 385
19284.32 367
19285.63 332
19286.94 323
19288.26 334
19289.57 318
19290.88 377
19292.20 365
19293.51 347
19294.82 318
19296.14 370
19297.45 354
19298.76 338
19300.08 344
19301.39 333
19302.70 314
19304.02 308
19305.33 326
19306.64 356
19307.96 371
19309.27 375
19310.59 355
19311.90 362
19313.21 328
19314.53 323
19315.84 336
19317.15 331
19318.47 347
19319.78 355
19321.10 372
19322.41 336
19323.72 322
19325.04 323
19326.35 305
19327.67 334
19328.98 349
19330.30 341
19331.61 322
19332.93 366
19334.24 402
19335.55 359
19336.87 337
19338.18 328
19339.50 340
19340.81 355
19342.13 347
19343.44 353
19344.76 338
19346.07 333
19347.39 315
19348.70 333
19350.02 318
19351.33 352
19352.65 330
19353.96 347
19355.28 364
19356.59 386
19357.91 351
19359.22 296
19360.54 323
19361.86 353
19363.17 293
19364.49 327
19365.80 324
19367.12 337
19368.43 319
19369.75 319
19371.06 356
19372.38 337
19373.70 320
19375.01 316
19376.33 336
19377.64 313
19378.96 338
19380.28 344
19381.59 312
19382.91 326
19384.23 330
19385.54 358
19386.86 353
19388.17 264
19389.49 315
19390.81 327
19392.12 351
19393.44 368
19394.76 333
19396.07 321
19397.39 308
19398.71 345
19400.02 343
19401.34 345
19402.66 341
19403.97 340
19405.29 346
19406.61 319
19407.93 303
19409.24 338
19410.56 339
19411.88 322
19413.19 295
19414.51 322
19415.83 322
19417.15 351
19418.46 323
19419.78 339
19421.10 355
19422.42 336
19423.73 331
19425.05 386
19426.37 383
19427.69 363
19429.00 327
19430.32 318
19431.64 316
19432.96 318
19434.28 358
19435.59 317
19436.91 328
19438.23 337
19439.55 403
19440.87 364
19442.18 351
19443.50 326
19444.82 341
19446.14 339
19447.46 355
19448.78 385
19450.09 319
19451.41 328
19452.73 310
19454.05 336
19455.37 349
19456.69 323
19458.01 300
19459.33 327
19460.64 342
19461.96 318
19463.28 360
19464.60 378
19465.92 337
19467.24 299
19468.56 332
19469.88 351
19471.20 347
19472.52 329
19473.83 330
19475.15 328
19476.47 372
19477.79 335
19479.11 345
19480.43 330
19481.75 362
19483.07 314
19484.39 301
19485.71 355
19487.03 325
19488.35 328
19489.67 300
19490.99 361
19492.31 325
19493.63 397
19494.95 355
19496.27 352
19497.59 338
19498.91 350
19500.23 348
19501.55 358
19502.87 371
19504.19 377
19505.51 357
19506.83 310
19508.15 320
19509.47 347
19510.79 331
19512.11 317
19513.43 344
19514.75 362
19516.08 373
19517.40 344
19518.72 319
19520.04 310
19521.36 343
19522.68 355
19524.00 300
19525.32 319
19526.64 366
19527.96 360
19529.29 377
19530.61 359
19531.93 344
19533.25 349
19534.57 373
19535.89 357
19537.21 354
19538.53 341
19539.86 337
19541.18 321
19542.50 334
19543.82 366
19545.14 318
19546.46 377
19547.79 365
19549.11 358
19550.43 352
19551.75 338
19553.07 345
19554.40 360
19555.72 328
19557.04 312
19558.36 275
19559.68 308
19561.01 323
19562.33 320
19563.65 318
19564.97 320
19566.30 370
19567.62 392
19568.94 381
19570.26 346
19571.59 322
19572.91 293
19574.23 292
19575.55 311
19576.88 351
19578.20 334
19579.52 348
19580.85 331
19582.17 307
19583.49 319
19584.82 333
19586.14 332
19587.46 318
19588.78 364
19590.11 343
19591.43 338
19592.75 330
19594.08 331
19595.40 337
19596.72 344
19598.05 330
19599.37 355
19600.70 324
19602.02 333
19603.34 320
19604.67 353
19605.99 359
19607.31 294
19608.64 332
19609.96 298
19611.29 316
19612.61 322
19613.93 319
19615.26 338
19616.58 344
19617.91 341
19619.23 337
19620.55 304
19621.88 362
19623.20 358
19624.53 346
19625.85 333
19627.18 347
19628.50 338
19629.83 371
19631.15 376
19632.48 364
19633.80 323
19635.12 312
19636.45 306
19637.77 348
19639.10 316
19640.42 295
19641.75 364
19643.07 392
19644.40 343
19645.72 340
19647.05 356
19648.37 314
19649.70 328
19651.03 309
19652.35 301
19653.68 307
19655.00 302
19656.33 374
19657.65 320
19658.98 308
19660.30 330
19661.63 321
19662.96 322
19664.28 363
19665.61 333
19666.93 336
19668.26 358
19669.58 371
19670.91 316
19672.24 303
19673.56 313
19674.89 321
19676.21 335
19677.54 332
19678.87 286
19680.19 271
19681.52 320
19682.85 342
19684.17 319
19685.50 292
19686.83 287
19688.15 305
19689.48 337
19690.81 372
19692.13 368
19693.46 347
19694.79 328
19696.11 310
19697.44 374
19698.77 360
19700.09 326
19701.42 338
19702.75 330
19704.07 288
19705.40 316
19706.73 320
19708.06 318
19709.38 295
19710.71 277
19712.04 284
19713.37 304
19714.69 333
19716.02 261
19717.35 314
19718.68 325
19720.00 313
19721.33 312
19722.66 294
19723.99 298
19725.31 289
19726.64 309
19727.97 302
19729.30 318
19730.63 356
19731.95 341
19733.28 341
19734.61 333
19735.94 315
19737.27 322
19738.59 328
19739.92 297
19741.25 306
19742.58 316
19743.91 308
19745.24 331
19746.57 330
19747.89 361
19749.22 331
19750.55 328
19751.88 324
19753.21 334
19754.54 299
19755.87 310
19757.20 311
19758.52 303
19759.85 327
19761.18 291
19762.51 323
19763.84 321
19765.17 290
19766.50 325
19767.83 289
19769.16 301
19770.49 331
19771.82 281
19773.15 333
19774.47 341
19775.80 388
19777.13 342
19778.46 275
19779.79 319
19781.12 296
19782.45 315
19783.78 343
19785.11 302
19786.44 321
19787.77 330
19789.10 306
19790.43 353
19791.76 346
19793.09 373
19794.42 337
19795.75 342
19797.08 284
19798.41 284
19799.74 285
19801.07 300
19802.40 314
19803.73 302
19805.07 315
19806.40 334
19807.73 346
19809.06 323
19810.39 292
19811.72 312
19813.05 316
19814.38 282
19815.71 318
19817.04 333
19818.37 338
19819.70 317
19821.03 303
19822.37 356
19823.70 318
19825.03 296
19826.36 316
19827.69 348
19829.02 330
19830.35 309
19831.68 322
19833.02 337
19834.35 290
19835.68 309
19837.01 289
19838.34 314
19839.67 320
19841.01 343
19842.34 330
19843.67 316
19845.00 338
19846.33 331
19847.67 364
19849.00 327
19850.33 320
19851.66 309
19852.99 316
19854.33 314
19855.66 337
19856.99 329
19858.32 316
19859.65 290
19860.99 294
19862.32 290
19863.65 324
19864.98 334
19866.32 376
19867.65 306
19868.98 294
19870.32 306
19871.65 317
19872.98 307
19874.31 323
19875.65 335
19876.98 343
19878.31 335
19879.65 312
19880.98 269
19882.31 296
19883.64 331
19884.98 312
19886.31 294
19887.64 339
19888.98 337
19890.31 339
19891.64 309
19892.98 354
19894.31 332
19895.65 299
19896.98 325
19898.31 333
19899.65 304
19900.98 348
19902.31 349
19903.65 268
19904.98 280
19906.32 334
19907.65 322
19908.98 309
19910.32 268
19911.65 292
19912.99 273
19914.32 305
19915.65 307
19916.99 341
19918.32 317
19919.66 297
19920.99 271
19922.33 305
19923.66 307
19924.99 335
19926.33 292
19927.66 310
19929.00 316
19930.33 296
19931.67 318
19933.00 305
19934.34 364
19935.67 326
19937.01 327
19938.34 323
19939.68 284
19941.01 341
19942.35 314
19943.68 309
19945.02 331
19946.35 374
19947.69 349
19949.02 337
19950.36 339
19951.70 325
19953.03 321
19954.37 272
19955.70 286
19957.04 339
19958.37 330
19959.71 314
19961.04 301
19962.38 287
19963.72 301
19965.05 336
19966.39 297
19967.72 277
19969.06 316
19970.40 354
19971.73 306
19973.07 293
19974.40 290
19975.74 310
19977.08 320
19978.41 303
19979.75 289
19981.09 303
19982.42 321
19983.76 305
19985.10 295
19986.43 324
19987.77 368
19989.11 343
19990.44 328
19991.78 344
19993.12 307
19994.45 320
19995.79 342
19997.13 342
19998.46 332
19999.80 309
20001.14 328
20002.48 350
20003.81 377
20005.15 298
20006.49 346
20007.82 303
20009.16 331
20010.50 328
20011.84 307
20013.17 307
20014.51 353
20015.85 340
20017.19 343
20018.52 318
20019.86 341
20021.20 347
20022.54 370
20023.88 329
20025.21 330
20026.55 351
20027.89 352
20029.23 351
20030.57 333
20031.90 312
20033.24 336
20034.58 324
20035.92 322
20037.26 326
20038.60 360
20039.93 365
20041.27 333
20042.61 335
20043.95 318
20045.29 316
20046.63 320
20047.97 347
20049.30 348
20050.64 350
20051.98 346
20053.32 328
20054.66 309
20056.00 308
20057.34 344
20058.68 349
20060.02 320
20061.35 342
20062.69 349
20064.03 334
20065.37 318
20066.71 305
20068.05 289
20069.39 289
20070.73 314
20072.07 330
20073.41 320
20074.75 335
20076.09 297
20077.43 294
20078.77 321
20080.11 341
20081.45 312
20082.79 301
20084.13 313
20085.47 296
20086.81 312
20088.15 327
20089.49 343
20090.83 387
20092.17 372
20093.51 347
20094.85 336
20096.19 314
20097.53 355
20098.87 331
20100.21 299
20101.55 291
20102.89 302
20104.23 337
20105.57 350
20106.91 358
20108.25 350
20109.59 352
20110.93 340
20112.27 362
20113.62 349
20114.96 308
20116.30 323
20117.64 336
20118.98 364
20120.32 358
20121.66 317
20123.00 338
20124.34 327
20125.69 347
20127.03 324
20128.37 326
20129.71 332
20131.05 301
20132.39 337
20133.73 303
20135.08 317
20136.42 316
20137.76 320
20139.10 296
20140.44 321
