# Supplementary material for: MALDI-TOF MS typing enables the classification of brewing yeasts of the genus Saccharomyces to major beer styles
Source: PLoS One. 2017 Aug 9;12(8):e0181694. doi: 10.1371/journal.pone.0181694 (PMC5549903; doi:10.1371/journal.pone.0181694)
Supplement: S5 File — The directory includes 90 raw files and was zipped to “.zip”; the folder has three strains with 30 spectra per strain; S1 Text explains the raw files with an example and Table 1 represents the yeast strains used within the experiment. (ZIP) [file pone.0181694.s008.zip › 13-15/30274-3H2-Dias-Dias-Dias-YPG-18h-E-E_2015-08-18__0_A6_1.dat]

1999.93 2185
2000.35 2161
2000.77 2278
2001.19 2139
2001.61 2179
2002.03 2221
2002.46 2074
2002.88 2223
2003.30 2211
2003.72 2086
2004.14 2209
2004.57 2243
2004.99 2395
2005.41 2324
2005.83 2020
2006.25 2299
2006.68 2062
2007.10 2081
2007.52 2119
2007.94 2153
2008.37 2146
2008.79 2063
2009.21 1983
2009.63 2107
2010.06 2044
2010.48 1942
2010.90 2019
2011.32 2206
2011.75 2038
2012.17 2167
2012.59 2058
2013.02 2021
2013.44 2077
2013.86 1946
2014.29 1969
2014.71 2043
2015.13 1863
2015.55 1729
2015.98 1775
2016.40 1872
2016.82 1975
2017.25 2077
2017.67 1970
2018.10 2071
2018.52 1946
2018.94 2036
2019.37 2052
2019.79 1975
2020.21 2005
2020.64 2309
2021.06 2268
2021.48 2290
2021.91 2437
2022.33 2265
2022.76 2167
2023.18 2394
2023.60 2415
2024.03 2093
2024.45 2162
2024.88 2176
2025.30 2047
2025.73 1768
2026.15 1775
2026.57 1796
2027.00 1871
2027.42 1928
2027.85 1880
2028.27 2063
2028.70 1978
2029.12 1956
2029.55 2007
2029.97 1893
2030.40 1810
2030.82 1660
2031.24 1779
2031.67 1954
2032.09 1843
2032.52 1846
2032.94 1754
2033.37 1684
2033.79 1827
2034.22 1954
2034.65 1961
2035.07 2003
2035.50 1916
2035.92 2047
2036.35 2170
2036.77 1892
2037.20 1763
2037.62 1829
2038.05 1892
2038.47 1960
2038.90 2065
2039.33 2231
2039.75 2124
2040.18 2028
2040.60 2049
2041.03 2370
2041.45 2305
2041.88 2028
2042.31 1947
2042.73 2078
2043.16 2012
2043.58 2076
2044.01 2201
2044.44 2175
2044.86 2008
2045.29 1946
2045.72 1991
2046.14 2096
2046.57 2132
2047.00 2088
2047.42 2065
2047.85 2104
2048.28 1939
2048.70 2027
2049.13 1901
2049.56 1887
2049.98 1814
2050.41 1875
2050.84 1963
2051.26 2054
2051.69 1933
2052.12 1861
2052.54 2053
2052.97 1987
2053.40 2003
2053.83 2084
2054.25 1942
2054.68 1892
2055.11 2073
2055.53 1921
2055.96 1933
2056.39 2031
2056.82 1974
2057.24 1935
2057.67 1976
2058.10 1845
2058.53 1752
2058.96 1900
2059.38 1935
2059.81 1793
2060.24 1827
2060.67 1916
2061.10 1865
2061.52 1864
2061.95 1957
2062.38 1845
2062.81 1767
2063.24 1937
2063.66 1816
2064.09 1881
2064.52 1765
2064.95 1934
2065.38 2072
2065.81 1987
2066.23 2397
2066.66 2266
2067.09 2198
2067.52 2331
2067.95 2171
2068.38 2216
2068.81 2214
2069.23 2067
2069.66 2098
2070.09 2036
2070.52 1878
2070.95 1832
2071.38 1847
2071.81 1841
2072.24 2076
2072.67 2073
2073.10 1870
2073.53 1916
2073.95 1996
2074.38 1787
2074.81 1867
2075.24 1839
2075.67 2112
2076.10 2059
2076.53 2013
2076.96 1713
2077.39 1994
2077.82 2058
2078.25 2070
2078.68 2127
2079.11 2056
2079.54 2084
2079.97 2048
2080.40 1874
2080.83 2005
2081.26 2002
2081.69 2138
2082.12 2426
2082.55 2224
2082.98 2067
2083.41 2165
2083.84 2131
2084.27 2061
2084.70 2003
2085.13 2071
2085.56 2021
2085.99 2035
2086.42 1970
2086.85 1838
2087.29 2021
2087.72 1967
2088.15 1894
2088.58 2050
2089.01 2032
2089.44 1771
2089.87 1753
2090.30 1940
2090.73 1849
2091.16 1695
2091.59 1856
2092.03 1916
2092.46 2195
2092.89 2229
2093.32 2174
2093.75 2169
2094.18 2364
2094.61 2540
2095.05 2541
2095.48 2131
2095.91 2245
2096.34 2470
2096.77 2313
2097.20 2162
2097.63 2157
2098.07 2145
2098.50 2065
2098.93 1949
2099.36 1949
2099.79 1888
2100.23 1990
2100.66 1814
2101.09 1807
2101.52 1715
2101.95 1715
2102.39 1676
2102.82 1708
2103.25 1620
2103.68 1673
2104.12 2018
2104.55 2020
2104.98 1797
2105.41 1750
2105.85 1978
2106.28 1825
2106.71 1921
2107.14 1870
2107.58 1830
2108.01 1714
2108.44 1796
2108.88 1968
2109.31 2089
2109.74 2158
2110.18 2109
2110.61 1889
2111.04 2053
2111.47 2161
2111.91 2008
2112.34 1907
2112.77 1999
2113.21 2113
2113.64 1886
2114.07 2083
2114.51 2123
2114.94 2043
2115.37 1986
2115.81 2082
2116.24 2027
2116.68 1770
2117.11 1806
2117.54 2001
2117.98 1708
2118.41 1748
2118.85 1749
2119.28 1616
2119.71 1726
2120.15 1758
2120.58 1645
2121.02 1697
2121.45 1577
2121.88 1607
2122.32 1692
2122.75 1816
2123.19 1815
2123.62 1826
2124.06 1833
2124.49 1794
2124.92 1799
2125.36 1843
2125.79 1939
2126.23 1681
2126.66 1759
2127.10 1836
2127.53 1725
2127.97 1679
2128.40 1693
2128.84 1661
2129.27 1700
2129.71 1731
2130.14 1816
2130.58 1828
2131.01 1726
2131.45 1955
2131.88 2204
2132.32 2025
2132.75 2133
2133.19 2179
2133.63 2062
2134.06 2021
2134.50 2040
2134.93 2072
2135.37 1979
2135.80 2038
2136.24 2170
2136.67 2011
2137.11 2094
2137.55 2168
2137.98 1939
2138.42 2220
2138.85 2289
2139.29 2163
2139.73 2335
2140.16 2400
2140.60 2181
2141.03 2122
2141.47 2009
2141.91 2006
2142.34 1911
2142.78 1921
2143.22 1762
2143.65 1751
2144.09 2038
2144.53 1920
2144.96 1732
2145.40 1790
2145.84 1787
2146.27 1546
2146.71 1570
2147.15 1670
2147.58 1730
2148.02 1912
2148.46 1918
2148.89 1930
2149.33 1963
2149.77 1828
2150.21 2173
2150.64 2242
2151.08 2222
2151.52 2265
2151.95 2622
2152.39 2551
2152.83 2480
2153.27 2609
2153.70 2653
2154.14 2696
2154.58 2486
2155.02 2203
2155.45 2211
2155.89 2270
2156.33 2098
2156.77 2077
2157.21 2118
2157.64 2032
2158.08 2043
2158.52 1988
2158.96 2011
2159.40 1900
2159.83 1768
2160.27 1888
2160.71 1803
2161.15 1808
2161.59 1730
2162.02 1762
2162.46 1882
2162.90 1830
2163.34 1866
2163.78 1897
2164.22 1969
2164.66 1827
2165.09 1936
2165.53 1930
2165.97 1857
2166.41 1796
2166.85 1890
2167.29 1895
2167.73 1808
2168.17 2017
2168.60 2014
2169.04 1925
2169.48 2091
2169.92 2152
2170.36 2195
2170.80 2058
2171.24 1979
2171.68 2183
2172.12 2185
2172.56 2114
2173.00 2280
2173.44 2166
2173.88 2241
2174.32 2261
2174.76 2214
2175.20 2159
2175.64 2195
2176.07 2266
2176.51 2356
2176.95 2337
2177.39 2268
2177.83 2181
2178.27 2309
2178.71 2331
2179.15 2196
2179.59 2298
2180.03 2223
2180.47 2101
2180.92 2170
2181.36 2281
2181.80 2189
2182.24 2064
2182.68 1953
2183.12 2084
2183.56 1945
2184.00 1934
2184.44 1825
2184.88 1981
2185.32 2075
2185.76 1983
2186.20 1790
2186.64 1656
2187.08 1755
2187.52 1969
2187.97 2095
2188.41 2089
2188.85 2049
2189.29 2060
2189.73 2135
2190.17 2267
2190.61 2370
2191.05 2381
2191.49 2342
2191.94 2176
2192.38 2287
2192.82 2359
2193.26 2224
2193.70 2216
2194.14 2201
2194.58 2132
2195.03 2346
2195.47 2413
2195.91 2211
2196.35 2343
2196.79 2419
2197.24 2444
2197.68 2377
2198.12 2319
2198.56 2271
2199.00 2194
2199.45 2208
2199.89 2361
2200.33 2172
2200.77 2165
2201.21 2134
2201.66 2061
2202.10 2239
2202.54 2054
2202.98 1828
2203.43 1931
2203.87 2187
2204.31 2175
2204.75 2042
2205.20 2261
2205.64 2211
2206.08 2025
2206.53 2069
2206.97 2075
2207.41 1977
2207.85 2046
2208.30 2196
2208.74 2241
2209.18 2230
2209.63 2128
2210.07 2194
2210.51 2238
2210.96 2258
2211.40 2233
2211.84 2319
2212.29 2386
2212.73 2162
2213.17 2194
2213.62 2099
2214.06 2204
2214.50 2256
2214.95 2212
2215.39 2360
2215.84 2157
2216.28 2130
2216.72 2053
2217.17 2168
2217.61 2093
2218.05 2016
2218.50 2015
2218.94 1885
2219.39 1936
2219.83 1932
2220.28 1853
2220.72 1895
2221.16 1790
2221.61 1832
2222.05 2067
2222.50 2361
2222.94 2464
2223.39 2759
2223.83 3065
2224.28 3239
2224.72 3512
2225.16 3614
2225.61 3859
2226.05 4076
2226.50 4359
2226.94 4147
2227.39 4015
2227.83 4076
2228.28 3950
2228.72 3626
2229.17 3486
2229.61 3112
2230.06 3015
2230.50 2918
2230.95 2574
2231.40 2495
2231.84 2583
2232.29 2446
2232.73 2318
2233.18 2374
2233.62 2457
2234.07 2565
2234.51 2698
2234.96 2820
2235.41 2704
2235.85 2561
2236.30 2704
2236.74 2821
2237.19 2542
2237.63 2424
2238.08 2351
2238.53 2476
2238.97 2648
2239.42 2389
2239.86 2329
2240.31 2565
2240.76 2540
2241.20 2553
2241.65 2461
2242.10 2469
2242.54 2394
2242.99 2284
2243.44 2334
2243.88 2381
2244.33 2222
2244.78 2173
2245.22 2158
2245.67 1995
2246.12 2066
2246.56 2051
2247.01 1917
2247.46 1767
2247.90 1828
2248.35 1907
2248.80 1889
2249.24 1974
2249.69 2093
2250.14 1987
2250.59 2036
2251.03 2253
2251.48 1968
2251.93 2041
2252.38 1977
2252.82 1947
2253.27 1964
2253.72 1802
2254.17 1886
2254.61 1936
2255.06 1961
2255.51 1914
2255.96 2058
2256.40 1922
2256.85 2020
2257.30 1882
2257.75 1811
2258.20 1861
2258.64 1795
2259.09 1897
2259.54 1805
2259.99 1938
2260.44 2132
2260.88 2011
2261.33 2077
2261.78 2217
2262.23 2087
2262.68 2161
2263.13 2365
2263.58 2441
2264.02 2438
2264.47 2469
2264.92 2477
2265.37 2387
2265.82 2497
2266.27 2724
2266.72 2617
2267.17 2595
2267.61 2679
2268.06 2711
2268.51 2475
2268.96 2310
2269.41 2461
2269.86 2541
2270.31 2427
2270.76 2429
2271.21 2459
2271.66 2582
2272.11 2607
2272.56 2648
2273.00 2830
2273.45 2793
2273.90 2665
2274.35 2542
2274.80 2221
2275.25 2384
2275.70 2393
2276.15 2295
2276.60 2151
2277.05 2128
2277.50 2053
2277.95 2181
2278.40 2081
2278.85 2090
2279.30 2080
2279.75 2030
2280.20 2013
2280.65 2223
2281.10 2293
2281.55 2428
2282.00 2369
2282.45 2599
2282.90 2690
2283.35 2779
2283.81 2873
2284.26 3001
2284.71 2978
2285.16 2954
2285.61 2661
2286.06 2863
2286.51 2851
2286.96 2594
2287.41 2587
2287.86 2281
2288.31 2564
2288.76 2802
2289.22 2533
2289.67 2732
2290.12 2809
2290.57 2990
2291.02 3127
2291.47 3387
2291.92 3776
2292.37 3841
2292.83 3908
2293.28 4075
2293.73 3905
2294.18 4026
2294.63 4179
2295.08 4219
2295.53 4081
2295.99 3965
2296.44 3814
2296.89 3629
2297.34 3313
2297.79 2924
2298.25 2595
2298.70 2694
2299.15 2608
2299.60 2761
2300.05 2570
2300.51 2405
2300.96 2368
2301.41 2470
2301.86 2347
2302.32 2350
2302.77 2169
2303.22 2058
2303.67 2095
2304.13 2181
2304.58 2157
2305.03 2136
2305.48 2067
2305.94 1976
2306.39 2105
2306.84 2116
2307.29 2001
2307.75 1957
2308.20 1961
2308.65 2066
2309.11 2129
2309.56 2306
2310.01 2345
2310.47 2573
2310.92 2619
2311.37 2673
2311.83 2779
2312.28 2750
2312.73 2711
2313.19 2697
2313.64 2678
2314.09 2505
2314.55 2638
2315.00 2534
2315.45 2515
2315.91 2350
2316.36 2198
2316.81 2167
2317.27 2208
2317.72 2226
2318.18 2176
2318.63 2241
2319.08 2156
2319.54 2394
2319.99 2507
2320.45 2418
2320.90 2547
2321.35 2417
2321.81 2494
2322.26 2563
2322.72 2451
2323.17 2316
2323.63 2255
2324.08 2116
2324.54 2398
2324.99 2401
2325.44 2323
2325.90 2305
2326.35 2407
2326.81 2467
2327.26 2340
2327.72 2334
2328.17 2410
2328.63 2333
2329.08 2383
2329.54 2564
2329.99 2304
2330.45 2500
2330.90 2425
2331.36 2518
2331.81 2662
2332.27 2539
2332.72 2545
2333.18 2473
2333.64 2507
2334.09 2533
2334.55 2495
2335.00 2331
2335.46 2196
2335.91 2321
2336.37 2322
2336.82 2142
2337.28 2147
2337.74 2260
2338.19 2225
2338.65 2344
2339.10 2319
2339.56 2293
2340.02 2465
2340.47 2606
2340.93 2684
2341.38 2633
2341.84 2830
2342.30 2641
2342.75 2793
2343.21 2807
2343.67 2809
2344.12 2815
2344.58 2874
2345.04 2858
2345.49 2659
2345.95 2719
2346.41 2909
2346.86 3037
2347.32 2963
2347.78 3154
2348.23 3376
2348.69 3142
2349.15 3009
2349.60 2933
2350.06 3010
2350.52 3031
2350.97 2744
2351.43 2703
2351.89 2686
2352.35 2523
2352.80 2398
2353.26 2310
2353.72 2462
2354.18 2321
2354.63 2267
2355.09 2296
2355.55 2386
2356.01 2274
2356.46 2242
2356.92 2299
2357.38 2170
2357.84 2085
2358.29 2194
2358.75 2150
2359.21 2192
2359.67 2274
2360.13 2201
2360.58 2090
2361.04 2513
2361.50 2475
2361.96 2580
2362.42 2363
2362.88 2624
2363.33 2724
2363.79 2737
2364.25 2778
2364.71 2629
2365.17 2641
2365.63 2662
2366.08 2532
2366.54 2471
2367.00 2462
2367.46 2364
2367.92 2423
2368.38 2337
2368.84 2503
2369.30 2462
2369.75 2525
2370.21 2467
2370.67 2607
2371.13 2449
2371.59 2230
2372.05 2339
2372.51 2282
2372.97 2238
2373.43 2224
2373.89 2116
2374.35 2283
2374.81 2209
2375.27 2030
2375.72 2114
2376.18 2135
2376.64 2138
2377.10 2002
2377.56 2070
2378.02 2008
2378.48 2491
2378.94 2616
2379.40 2368
2379.86 2159
2380.32 2102
2380.78 2271
2381.24 2367
2381.70 2462
2382.16 2290
2382.62 2415
2383.08 2361
2383.54 2184
2384.00 2128
2384.46 2224
2384.92 2221
2385.39 2201
2385.85 2117
2386.31 2121
2386.77 2372
2387.23 2390
2387.69 2239
2388.15 2187
2388.61 2210
2389.07 2180
2389.53 2048
2389.99 2206
2390.45 2180
2390.91 2236
2391.38 2106
2391.84 2182
2392.30 2145
2392.76 2117
2393.22 2051
2393.68 2228
2394.14 2195
2394.60 2253
2395.06 2083
2395.53 2114
2395.99 1974
2396.45 2057
2396.91 2058
2397.37 2086
2397.83 2075
2398.30 1985
2398.76 2105
2399.22 2075
2399.68 1889
2400.14 2137
2400.61 2093
2401.07 2144
2401.53 2074
2401.99 2167
2402.45 1948
2402.92 1947
2403.38 1928
2403.84 1903
2404.30 1993
2404.76 1994
2405.23 2055
2405.69 2131
2406.15 2064
2406.61 2245
2407.08 2083
2407.54 2278
2408.00 2152
2408.46 2086
2408.93 2124
2409.39 2197
2409.85 2272
2410.32 2181
2410.78 2071
2411.24 2160
2411.70 2087
2412.17 2216
2412.63 2155
2413.09 2111
2413.56 2044
2414.02 2034
2414.48 1986
2414.95 1995
2415.41 2207
2415.87 2228
2416.34 2065
2416.80 2184
2417.26 2218
2417.73 2487
2418.19 2485
2418.65 2566
2419.12 2637
2419.58 2741
2420.05 2833
2420.51 2994
2420.97 3103
2421.44 3128
2421.90 2954
2422.37 3004
2422.83 2990
2423.29 2677
2423.76 2723
2424.22 2519
2424.69 2603
2425.15 2606
2425.62 2702
2426.08 2625
2426.54 2762
2427.01 2977
2427.47 2961
2427.94 3257
2428.40 3225
2428.87 3406
2429.33 3651
2429.80 3722
2430.26 3671
2430.73 3525
2431.19 3504
2431.66 3359
2432.12 3042
2432.59 2906
2433.05 2863
2433.52 2801
2433.98 2618
2434.45 2607
2434.91 2439
2435.38 2506
2435.84 2487
2436.31 2422
2436.77 2458
2437.24 2399
2437.70 2526
2438.17 2684
2438.63 2514
2439.10 2559
2439.57 2645
2440.03 2951
2440.50 3081
2440.96 3251
2441.43 3429
2441.89 3644
2442.36 3853
2442.83 4017
2443.29 3761
2443.76 3637
2444.22 3683
2444.69 3530
2445.16 3399
2445.62 2980
2446.09 2848
2446.56 2705
2447.02 2683
2447.49 2681
2447.96 2611
2448.42 2400
2448.89 2099
2449.35 2185
2449.82 2128
2450.29 2121
2450.75 2098
2451.22 2133
2451.69 2270
2452.16 2163
2452.62 2084
2453.09 2219
2453.56 2274
2454.02 2151
2454.49 2231
2454.96 2214
2455.42 2490
2455.89 2473
2456.36 2325
2456.83 2217
2457.29 2126
2457.76 2133
2458.23 2044
2458.70 2076
2459.16 2170
2459.63 2224
2460.10 2177
2460.57 2173
2461.03 2381
2461.50 2343
2461.97 2070
2462.44 2057
2462.91 2094
2463.37 2097
2463.84 2159
2464.31 2146
2464.78 2022
2465.25 2226
2465.71 2178
2466.18 2127
2466.65 2215
2467.12 2371
2467.59 2390
2468.06 2439
2468.52 2447
2468.99 2478
2469.46 2437
2469.93 2500
2470.40 2338
2470.87 2399
2471.34 2513
2471.80 2499
2472.27 2439
2472.74 2420
2473.21 2519
2473.68 2457
2474.15 2598
2474.62 2407
2475.09 2261
2475.56 2082
2476.02 2094
2476.49 2117
2476.96 2173
2477.43 2203
2477.90 2200
2478.37 2270
2478.84 2270
2479.31 2313
2479.78 2344
2480.25 2505
2480.72 2553
2481.19 2607
2481.66 2587
2482.13 2753
2482.60 2604
2483.07 2866
2483.54 2817
2484.01 2630
2484.48 2549
2484.95 2444
2485.42 2489
2485.89 2307
2486.36 2336
2486.83 2337
2487.30 2241
2487.77 2220
2488.24 2094
2488.71 2185
2489.18 2145
2489.65 2175
2490.12 2245
2490.59 2320
2491.06 2044
2491.53 1987
2492.00 2013
2492.47 2163
2492.94 2277
2493.41 2331
2493.88 2178
2494.36 2220
2494.83 2180
2495.30 2201
2495.77 2360
2496.24 2381
2496.71 2415
2497.18 2348
2497.65 2517
2498.12 2665
2498.60 2589
2499.07 2569
2499.54 2584
2500.01 2771
2500.48 2691
2500.95 2555
2501.42 2651
2501.90 2231
2502.37 2202
2502.84 2332
2503.31 2225
2503.78 2244
2504.25 2145
2504.73 2131
2505.20 2223
2505.67 2280
2506.14 2161
2506.61 2106
2507.09 2163
2507.56 2305
2508.03 2327
2508.50 2440
2508.97 2428
2509.45 2496
2509.92 2569
2510.39 2599
2510.86 2674
2511.34 2848
2511.81 2904
2512.28 2899
2512.75 2667
2513.23 2606
2513.70 2729
2514.17 2664
2514.65 2577
2515.12 2647
2515.59 2740
2516.06 2364
2516.54 2390
2517.01 2618
2517.48 2375
2517.96 2354
2518.43 2356
2518.90 2514
2519.38 2527
2519.85 2520
2520.32 2489
2520.80 2243
2521.27 2309
2521.74 2192
2522.22 2177
2522.69 2188
2523.16 2326
2523.64 2198
2524.11 2054
2524.58 2093
2525.06 2156
2525.53 2183
2526.01 2164
2526.48 2297
2526.95 2207
2527.43 2103
2527.90 2161
2528.38 2378
2528.85 2359
2529.32 2235
2529.80 2128
2530.27 2119
2530.75 2116
2531.22 2212
2531.70 2069
2532.17 2101
2532.64 2148
2533.12 2401
2533.59 2450
2534.07 2426
2534.54 2507
2535.02 2259
2535.49 2436
2535.97 2550
2536.44 2341
2536.92 2471
2537.39 2430
2537.87 2360
2538.34 2484
2538.82 2237
2539.29 2423
2539.77 2460
2540.24 2365
2540.72 2319
2541.19 2392
2541.67 2421
2542.14 2377
2542.62 2328
2543.09 2343
2543.57 2272
2544.04 2339
2544.52 2230
2545.00 2314
2545.47 2210
2545.95 2471
2546.42 2476
2546.90 2544
2547.37 2644
2547.85 2696
2548.33 2942
2548.80 3041
2549.28 3086
2549.75 3202
2550.23 3304
2550.71 3232
2551.18 3328
2551.66 3129
2552.14 2895
2552.61 2947
2553.09 3247
2553.57 3192
2554.04 3122
2554.52 3001
2554.99 3252
2555.47 3167
2555.95 3360
2556.42 3411
2556.90 3316
2557.38 3096
2557.86 3460
2558.33 3357
2558.81 3376
2559.29 3313
2559.76 2921
2560.24 2915
2560.72 2639
2561.19 2726
2561.67 2574
2562.15 2389
2562.63 2389
2563.10 2306
2563.58 2190
2564.06 2300
2564.54 2164
2565.01 2283
2565.49 2106
2565.97 2122
2566.45 2166
2566.92 2181
2567.40 2048
2567.88 2118
2568.36 1974
2568.83 1853
2569.31 1975
2569.79 2051
2570.27 2008
2570.75 1964
2571.22 1983
2571.70 1938
2572.18 2003
2572.66 1958
2573.14 1989
2573.62 2070
2574.09 2032
2574.57 1966
2575.05 2073
2575.53 2012
2576.01 2082
2576.49 2127
2576.97 2183
2577.44 2203
2577.92 2129
2578.40 2017
2578.88 1969
2579.36 1945
2579.84 1988
2580.32 1975
2580.80 1927
2581.27 2050
2581.75 2073
2582.23 2106
2582.71 2096
2583.19 1991
2583.67 2022
2584.15 2212
2584.63 2167
2585.11 1980
2585.59 2014
2586.07 2042
2586.55 2115
2587.03 2078
2587.51 2137
2587.99 2114
2588.47 2126
2588.94 2087
2589.42 2095
2589.90 2208
2590.38 2071
2590.86 2250
2591.34 2231
2591.82 2409
2592.30 2257
2592.78 2252
2593.26 2250
2593.74 2315
2594.22 2398
2594.71 2411
2595.19 2529
2595.67 2450
2596.15 2501
2596.63 2480
2597.11 2462
2597.59 2672
2598.07 2602
2598.55 2489
2599.03 2666
2599.51 2694
2599.99 2576
2600.47 2351
2600.95 2462
2601.43 2508
2601.91 2544
2602.40 2342
2602.88 2354
2603.36 2243
2603.84 2221
2604.32 2270
2604.80 2098
2605.28 2112
2605.76 2278
2606.24 2229
2606.73 2115
2607.21 2005
2607.69 2266
2608.17 2337
2608.65 2333
2609.13 2346
2609.62 2677
2610.10 2856
2610.58 2803
2611.06 3019
2611.54 2998
2612.02 3001
2612.51 3267
2612.99 3175
2613.47 3104
2613.95 3149
2614.43 2874
2614.92 2936
2615.40 2839
2615.88 2774
2616.36 2841
2616.85 2905
2617.33 2640
2617.81 2624
2618.29 2465
2618.78 2433
2619.26 2401
2619.74 2433
2620.22 2283
2620.71 2169
2621.19 2188
2621.67 2275
2622.15 2345
2622.64 2374
2623.12 2259
2623.60 2191
2624.09 2198
2624.57 2222
2625.05 2296
2625.53 2249
2626.02 2202
2626.50 2289
2626.98 2222
2627.47 2239
2627.95 2155
2628.43 2127
2628.92 2246
2629.40 2098
2629.88 2194
2630.37 2073
2630.85 2242
2631.34 2021
2631.82 2031
2632.30 2206
2632.79 2099
2633.27 2146
2633.75 2194
2634.24 2337
2634.72 2188
2635.21 2171
2635.69 2252
2636.17 2228
2636.66 2289
2637.14 2148
2637.63 2132
2638.11 2138
2638.60 2114
2639.08 2191
2639.56 2383
2640.05 2126
2640.53 2148
2641.02 2254
2641.50 2139
2641.99 2174
2642.47 2219
2642.96 2319
2643.44 2353
2643.93 2345
2644.41 2457
2644.90 2346
2645.38 2189
2645.87 2258
2646.35 2377
2646.84 2334
2647.32 2285
2647.81 2332
2648.29 2185
2648.78 2071
2649.26 2035
2649.75 2099
2650.23 2235
2650.72 2251
2651.20 2270
2651.69 2234
2652.17 2295
2652.66 2125
2653.15 2181
2653.63 2221
2654.12 2237
2654.60 2210
2655.09 2139
2655.57 2036
2656.06 2176
2656.55 2288
2657.03 2130
2657.52 2150
2658.00 2198
2658.49 2165
2658.98 2191
2659.46 2181
2659.95 2314
2660.44 2340
2660.92 2331
2661.41 2206
2661.90 2213
2662.38 1948
2662.87 1991
2663.35 2105
2663.84 2102
2664.33 2163
2664.81 2081
2665.30 2095
2665.79 2146
2666.28 2061
2666.76 2221
2667.25 2141
2667.74 2023
2668.22 2193
2668.71 2225
2669.20 2105
2669.68 2146
2670.17 1952
2670.66 2238
2671.15 2312
2671.63 2195
2672.12 2070
2672.61 2248
2673.10 2305
2673.58 2137
2674.07 2203
2674.56 2272
2675.05 2368
2675.53 2567
2676.02 2803
2676.51 3023
2677.00 2867
2677.49 2868
2677.97 2933
2678.46 2806
2678.95 2614
2679.44 2838
2679.93 3004
2680.41 2987
2680.90 2927
2681.39 2941
2681.88 3077
2682.37 3218
2682.85 3186
2683.34 3292
2683.83 3575
2684.32 3629
2684.81 3486
2685.30 3983
2685.79 3912
2686.27 3626
2686.76 3584
2687.25 3809
2687.74 3622
2688.23 3273
2688.72 3318
2689.21 3033
2689.70 2585
2690.19 2533
2690.67 2598
2691.16 2460
2691.65 2236
2692.14 2258
2692.63 2203
2693.12 2266
2693.61 2192
2694.10 2181
2694.59 2204
2695.08 2235
2695.57 2222
2696.06 2385
2696.55 2356
2697.04 2415
2697.53 2385
2698.02 2203
2698.51 2229
2699.00 2277
2699.49 2151
2699.98 2229
2700.47 2347
2700.96 2352
2701.45 2467
2701.94 2573
2702.43 2670
2702.92 2470
2703.41 2629
2703.90 2412
2704.39 2544
2704.88 2672
2705.37 2600
2705.86 2659
2706.35 2676
2706.84 2624
2707.33 2454
2707.82 2444
2708.31 2332
2708.80 2337
2709.29 2198
2709.78 2116
2710.27 2184
2710.77 2138
2711.26 2205
2711.75 2222
2712.24 2062
2712.73 2172
2713.22 2117
2713.71 2190
2714.20 2305
2714.69 2098
2715.19 1987
2715.68 2007
2716.17 2095
2716.66 2215
2717.15 2207
2717.64 2162
2718.13 2037
2718.63 2114
2719.12 2222
2719.61 2022
2720.10 2086
2720.59 2237
2721.08 2339
2721.58 2312
2722.07 2357
2722.56 2440
2723.05 2361
2723.54 2423
2724.04 2551
2724.53 2752
2725.02 2719
2725.51 2549
2726.01 2512
2726.50 2495
2726.99 2417
2727.48 2313
2727.98 2349
2728.47 2280
2728.96 2403
2729.45 2286
2729.95 2217
2730.44 2333
2730.93 2246
2731.42 2118
2731.92 2076
2732.41 2134
2732.90 2137
2733.40 2239
2733.89 2318
2734.38 2209
2734.87 2330
2735.37 2183
2735.86 2272
2736.35 2341
2736.85 2342
2737.34 2273
2737.83 2352
2738.33 2255
2738.82 2287
2739.31 2408
2739.81 2302
2740.30 2447
2740.79 2498
2741.29 2325
2741.78 2454
2742.28 2360
2742.77 2267
2743.26 2169
2743.76 2338
2744.25 2258
2744.75 2300
2745.24 2173
2745.73 2089
2746.23 2207
2746.72 2243
2747.22 2254
2747.71 2265
2748.20 2125
2748.70 2251
2749.19 2177
2749.69 2070
2750.18 2204
2750.68 2140
2751.17 2232
2751.67 2480
2752.16 2402
2752.66 2363
2753.15 2436
2753.64 2393
2754.14 2523
2754.63 2590
2755.13 2551
2755.62 2514
2756.12 2722
2756.61 2743
2757.11 2854
2757.60 2715
2758.10 2729
2758.59 2660
2759.09 2600
2759.59 2429
2760.08 2410
2760.58 2373
2761.07 2368
2761.57 2281
2762.06 2296
2762.56 2218
2763.05 2388
2763.55 2376
2764.05 2237
2764.54 2312
2765.04 2283
2765.53 2048
2766.03 2042
2766.52 2160
2767.02 2291
2767.52 2377
2768.01 2297
2768.51 2217
2769.00 2256
2769.50 2320
2770.00 2237
2770.49 2258
2770.99 2296
2771.49 2262
2771.98 2281
2772.48 2317
2772.98 2348
2773.47 2404
2773.97 2291
2774.47 2370
2774.96 2488
2775.46 2597
2775.96 2625
2776.45 2550
2776.95 2580
2777.45 2799
2777.94 2941
2778.44 3106
2778.94 2825
2779.43 2838
2779.93 2744
2780.43 2716
2780.93 2746
2781.42 2881
2781.92 2807
2782.42 2757
2782.92 2732
2783.41 2584
2783.91 2488
2784.41 2532
2784.91 2448
2785.40 2573
2785.90 2565
2786.40 2586
2786.90 2521
2787.39 2673
2787.89 2458
2788.39 2412
2788.89 2433
2789.39 2399
2789.88 2334
2790.38 2380
2790.88 2264
2791.38 2276
2791.88 2233
2792.37 2099
2792.87 2065
2793.37 2122
2793.87 2129
2794.37 2256
2794.87 2339
2795.37 2428
2795.86 2557
2796.36 2610
2796.86 2741
2797.36 2912
2797.86 3158
2798.36 3099
2798.86 3442
2799.35 3357
2799.85 3634
2800.35 3542
2800.85 3400
2801.35 3314
2801.85 3282
2802.35 3167
2802.85 3161
2803.35 2962
2803.85 2879
2804.35 2742
2804.85 2698
2805.34 2865
2805.84 2634
2806.34 2778
2806.84 3051
2807.34 3092
2807.84 3463
2808.34 3869
2808.84 4043
2809.34 4180
2809.84 4476
2810.34 4933
2810.84 4769
2811.34 5304
2811.84 5428
2812.34 5045
2812.84 4582
2813.34 4436
2813.84 4031
2814.34 3685
2814.84 3530
2815.34 3181
2815.84 3034
2816.34 2784
2816.84 2904
2817.34 2816
2817.84 2710
2818.35 2791
2818.85 2664
2819.35 2502
2819.85 2546
2820.35 2394
2820.85 2354
2821.35 2552
2821.85 2412
2822.35 2109
2822.85 2218
2823.35 2271
2823.85 2235
2824.36 2187
2824.86 2218
2825.36 2334
2825.86 2249
2826.36 2331
2826.86 2393
2827.36 2407
2827.86 2419
2828.37 2552
2828.87 2538
2829.37 2671
2829.87 2601
2830.37 2653
2830.87 2727
2831.38 2836
2831.88 2894
2832.38 2976
2832.88 3128
2833.38 3167
2833.88 3104
2834.39 3043
2834.89 3291
2835.39 3389
2835.89 3204
2836.40 3191
2836.90 3024
2837.40 3048
2837.90 2984
2838.40 2925
2838.91 2906
2839.41 2765
2839.91 2690
2840.41 2490
2840.92 2542
2841.42 2350
2841.92 2257
2842.42 2414
2842.93 2389
2843.43 2219
2843.93 2358
2844.44 2265
2844.94 2279
2845.44 2326
2845.94 2439
2846.45 2458
2846.95 2380
2847.45 2436
2847.96 2517
2848.46 2560
2848.96 2637
2849.47 2723
2849.97 2791
2850.47 2727
2850.98 2610
2851.48 2573
2851.98 2587
2852.49 2747
2852.99 2406
2853.50 2305
2854.00 2284
2854.50 2391
2855.01 2512
2855.51 2526
2856.01 2199
2856.52 2193
2857.02 2571
2857.53 2533
2858.03 2375
2858.53 2282
2859.04 2228
2859.54 2433
2860.05 2425
2860.55 2500
2861.06 2409
2861.56 2372
2862.06 2444
2862.57 2597
2863.07 2603
2863.58 2596
2864.08 2530
2864.59 2560
2865.09 2686
2865.60 2322
2866.10 2337
2866.61 2218
2867.11 2188
2867.62 2149
2868.12 2125
2868.63 2193
2869.13 2149
2869.64 2133
2870.14 2053
2870.65 2154
2871.15 2123
2871.66 2331
2872.16 2205
2872.67 2181
2873.17 2300
2873.68 2353
2874.18 2378
2874.69 2259
2875.20 2293
2875.70 2360
2876.21 2325
2876.71 2280
2877.22 2164
2877.72 2351
2878.23 2291
2878.74 2276
2879.24 2116
2879.75 2308
2880.25 2407
2880.76 2331
2881.27 2537
2881.77 2524
2882.28 2365
2882.79 2207
2883.29 2352
2883.80 2448
2884.30 2494
2884.81 2649
2885.32 2828
2885.82 2698
2886.33 2743
2886.84 2737
2887.34 2844
2887.85 3029
2888.36 3225
2888.86 3185
2889.37 3409
2889.88 3418
2890.38 3347
2890.89 3103
2891.40 3189
2891.91 3102
2892.41 3020
2892.92 2917
2893.43 2766
2893.93 2767
2894.44 2651
2894.95 2494
2895.46 2509
2895.96 2520
2896.47 2517
2896.98 2608
2897.49 2428
2897.99 2524
2898.50 2612
2899.01 2624
2899.52 2639
2900.03 2766
2900.53 2759
2901.04 2675
2901.55 2698
2902.06 2733
2902.56 2833
2903.07 2730
2903.58 2635
2904.09 2739
2904.60 2819
2905.11 3014
2905.61 3223
2906.12 3096
2906.63 3029
2907.14 2845
2907.65 2874
2908.16 3205
2908.66 3031
2909.17 3218
2909.68 3133
2910.19 3000
2910.70 2970
2911.21 2778
2911.72 2747
2912.23 2850
2912.73 2732
2913.24 2694
2913.75 2651
2914.26 2691
2914.77 2648
2915.28 2616
2915.79 2594
2916.30 2477
2916.81 2567
2917.32 2604
2917.83 2620
2918.33 2542
2918.84 2522
2919.35 2572
2919.86 2457
2920.37 2474
2920.88 2339
2921.39 2346
2921.90 2333
2922.41 2459
2922.92 2397
2923.43 2524
2923.94 2752
2924.45 3015
2924.96 3099
2925.47 3367
2925.98 3650
2926.49 3833
2927.00 3954
2927.51 4412
2928.02 4603
2928.53 4865
2929.04 4459
2929.55 4389
2930.06 4443
2930.57 3879
2931.08 3703
2931.59 3275
2932.11 3105
2932.62 2766
2933.13 2563
2933.64 2481
2934.15 2378
2934.66 2563
2935.17 2613
2935.68 2548
2936.19 2614
2936.70 2749
2937.21 2500
2937.72 2627
2938.24 2725
2938.75 2609
2939.26 2567
2939.77 2448
2940.28 2400
2940.79 2402
2941.30 2452
2941.81 2532
2942.33 2476
2942.84 2357
2943.35 2467
2943.86 2558
2944.37 2479
2944.88 2620
2945.40 2655
2945.91 2808
2946.42 3005
2946.93 2948
2947.44 3144
2947.96 3165
2948.47 3495
2948.98 3327
2949.49 3393
2950.00 3377
2950.52 3171
2951.03 3008
2951.54 2947
2952.05 3125
2952.57 2884
2953.08 2721
2953.59 2780
2954.10 2551
2954.62 2435
2955.13 2542
2955.64 2569
2956.15 2516
2956.67 2431
2957.18 2272
2957.69 2325
2958.20 2478
2958.72 2426
2959.23 2342
2959.74 2448
2960.26 2531
2960.77 2477
2961.28 2540
2961.80 2443
2962.31 2674
2962.82 2691
2963.34 2846
2963.85 2851
2964.36 3012
2964.88 3163
2965.39 3133
2965.90 2936
2966.42 2778
2966.93 2798
2967.44 2773
2967.96 2849
2968.47 2706
2968.98 2600
2969.50 2387
2970.01 2409
2970.53 2495
2971.04 2425
2971.55 2418
2972.07 2449
2972.58 2580
2973.10 2357
2973.61 2246
2974.12 2275
2974.64 2415
2975.15 2364
2975.67 2370
2976.18 2422
2976.70 2467
2977.21 2420
2977.73 2504
2978.24 2484
2978.75 2450
2979.27 2454
2979.78 2376
2980.30 2363
2980.81 2611
2981.33 2536
2981.84 2527
2982.36 2689
2982.87 2500
2983.39 2728
2983.90 2625
2984.42 2587
2984.93 2457
2985.45 2516
2985.96 2704
2986.48 2664
2987.00 2725
2987.51 2754
2988.03 2848
2988.54 2743
2989.06 2941
2989.57 2806
2990.09 2956
2990.60 2873
2991.12 3051
2991.64 2911
2992.15 2961
2992.67 2930
2993.18 3068
2993.70 3252
2994.21 3237
2994.73 3092
2995.25 3162
2995.76 3172
2996.28 3425
2996.80 3380
2997.31 3586
2997.83 3921
2998.34 3825
2998.86 3789
2999.38 4193
2999.89 4225
3000.41 4294
3000.93 4544
3001.44 4326
3001.96 4349
3002.48 4220
3002.99 4093
3003.51 4221
3004.03 4217
3004.54 4177
3005.06 4398
3005.58 4221
3006.09 4720
3006.61 4911
3007.13 5213
3007.65 5148
3008.16 4975
3008.68 4965
3009.20 4762
3009.71 4580
3010.23 4078
3010.75 3818
3011.27 3596
3011.78 3442
3012.30 3164
3012.82 2973
3013.34 2910
3013.85 2789
3014.37 2801
3014.89 2691
3015.41 2764
3015.93 2714
3016.44 2694
3016.96 2880
3017.48 2854
3018.00 2829
3018.52 2927
3019.03 2863
3019.55 3012
3020.07 3024
3020.59 3035
3021.11 2952
3021.63 3092
3022.14 2915
3022.66 3133
3023.18 2964
3023.70 3071
3024.22 3172
3024.74 3144
3025.25 3114
3025.77 3195
3026.29 3390
3026.81 3573
3027.33 3599
3027.85 3438
3028.37 3540
3028.89 3285
3029.41 3012
3029.92 3096
3030.44 3082
3030.96 2834
3031.48 2793
3032.00 2900
3032.52 2781
3033.04 3011
3033.56 2985
3034.08 3049
3034.60 3231
3035.12 3295
3035.64 3579
3036.16 3617
3036.68 3961
3037.20 4125
3037.72 4216
3038.24 4586
3038.76 4587
3039.28 4549
3039.80 4533
3040.32 4402
3040.84 4092
3041.36 4107
3041.88 3728
3042.40 3574
3042.92 3453
3043.44 3254
3043.96 3048
3044.48 2991
3045.00 2898
3045.52 2957
3046.04 2851
3046.56 2826
3047.08 2725
3047.60 2734
3048.12 2763
3048.64 2784
3049.16 2483
3049.68 2657
3050.20 2577
3050.72 2757
3051.24 2814
3051.77 2834
3052.29 2664
3052.81 2514
3053.33 2571
3053.85 2551
3054.37 2566
3054.89 2574
3055.41 2553
3055.93 2612
3056.46 2621
3056.98 2685
3057.50 2553
3058.02 2367
3058.54 2385
3059.06 2582
3059.58 2594
3060.11 2468
3060.63 2638
3061.15 2538
3061.67 2591
3062.19 2603
3062.71 2624
3063.24 2659
3063.76 2715
3064.28 2772
3064.80 2750
3065.32 2776
3065.85 2730
3066.37 2691
3066.89 2732
3067.41 2715
3067.94 2762
3068.46 2567
3068.98 2671
3069.50 2745
3070.03 2655
3070.55 2686
3071.07 2466
3071.59 2357
3072.12 2507
3072.64 2639
3073.16 2675
3073.68 2500
3074.21 2484
3074.73 2634
3075.25 2734
3075.78 2699
3076.30 2691
3076.82 2824
3077.34 2808
3077.87 2941
3078.39 2844
3078.91 2892
3079.44 2918
3079.96 2958
3080.48 2965
3081.01 3046
3081.53 3073
3082.05 3129
3082.58 3174
3083.10 3278
3083.63 3316
3084.15 3159
3084.67 3264
3085.20 3201
3085.72 3008
3086.24 3097
3086.77 2968
3087.29 3094
3087.82 3044
3088.34 3154
3088.86 2853
3089.39 3003
3089.91 2889
3090.44 2694
3090.96 2684
3091.49 2690
3092.01 2781
3092.53 2847
3093.06 2819
3093.58 2617
3094.11 2967
3094.63 2745
3095.16 3017
3095.68 3123
3096.21 3016
3096.73 2908
3097.26 3023
3097.78 3006
3098.31 3097
3098.83 3327
3099.36 3467
3099.88 3474
3100.41 3308
3100.93 3712
3101.46 3742
3101.98 4242
3102.51 4795
3103.03 5072
3103.56 6144
3104.08 6783
3104.61 7665
3105.13 8144
3105.66 9042
3106.18 9036
3106.71 8469
3107.24 8092
3107.76 8154
3108.29 7224
3108.81 6675
3109.34 5651
3109.86 4942
3110.39 4371
3110.92 3952
3111.44 3843
3111.97 3856
3112.49 3674
3113.02 3580
3113.55 3406
3114.07 3460
3114.60 3445
3115.12 3362
3115.65 3269
3116.18 3154
3116.70 3049
3117.23 2947
3117.76 2899
3118.28 2837
3118.81 2799
3119.34 2583
3119.86 2605
3120.39 2566
3120.92 2574
3121.44 2543
3121.97 2389
3122.50 2444
3123.02 2467
3123.55 2617
3124.08 2736
3124.61 2865
3125.13 2814
3125.66 2723
3126.19 2687
3126.72 2547
3127.24 2807
3127.77 2724
3128.30 2520
3128.82 2539
3129.35 2504
3129.88 2561
3130.41 2601
3130.93 2527
3131.46 2486
3131.99 2405
3132.52 2473
3133.05 2458
3133.57 2554
3134.10 2292
3134.63 2335
3135.16 2377
3135.69 2335
3136.21 2318
3136.74 2479
3137.27 2330
3137.80 2341
3138.33 2353
3138.85 2424
3139.38 2482
3139.91 2449
3140.44 2147
3140.97 2389
3141.50 2182
3142.03 2495
3142.55 2757
3143.08 2519
3143.61 2498
3144.14 2541
3144.67 2659
3145.20 2662
3145.73 2633
3146.26 2726
3146.79 2848
3147.31 2891
3147.84 2852
3148.37 3007
3148.90 3042
3149.43 3155
3149.96 3163
3150.49 3072
3151.02 3124
3151.55 3109
3152.08 2989
3152.61 3021
3153.14 3272
3153.67 3178
3154.20 3170
3154.73 3000
3155.25 2926
3155.78 2864
3156.31 2769
3156.84 2646
3157.37 2516
3157.90 2745
3158.43 2777
3158.96 2811
3159.49 2972
3160.02 2819
3160.55 2823
3161.08 2915
3161.61 2920
3162.14 2711
3162.68 2757
3163.21 2768
3163.74 2867
3164.27 2851
3164.80 2712
3165.33 2621
3165.86 2685
3166.39 2535
3166.92 2539
3167.45 2443
3167.98 2617
3168.51 2692
3169.04 2691
3169.57 2776
3170.10 2886
3170.64 3024
3171.17 2952
3171.70 2881
3172.23 2764
3172.76 2600
3173.29 2599
3173.82 2572
3174.35 2612
3174.88 2354
3175.42 2450
3175.95 2500
3176.48 2368
3177.01 2310
3177.54 2380
3178.07 2474
3178.61 2594
3179.14 2557
3179.67 2485
3180.20 2622
3180.73 2545
3181.26 2624
3181.80 2547
3182.33 2479
3182.86 2530
3183.39 2591
3183.92 2514
3184.46 2432
3184.99 2495
3185.52 2449
3186.05 2390
3186.59 2317
3187.12 2530
3187.65 2482
3188.18 2490
3188.72 2572
3189.25 2368
3189.78 2497
3190.31 2354
3190.85 2372
3191.38 2516
3191.91 2620
3192.44 2396
3192.98 2488
3193.51 2519
3194.04 2435
3194.58 2499
3195.11 2446
3195.64 2428
3196.17 2311
3196.71 2220
3197.24 2336
3197.77 2451
3198.31 2482
3198.84 2453
3199.37 2393
3199.91 2457
3200.44 2310
3200.98 2467
3201.51 2467
3202.04 2470
3202.58 2574
3203.11 2458
3203.64 2589
3204.18 2673
3204.71 2765
3205.24 2804
3205.78 2795
3206.31 2814
3206.85 2942
3207.38 2910
3207.91 2961
3208.45 2986
3208.98 2856
3209.52 2746
3210.05 2774
3210.59 2617
3211.12 2906
3211.65 2860
3212.19 2823
3212.72 3042
3213.26 2944
3213.79 2920
3214.33 2988
3214.86 3012
3215.40 3088
3215.93 2971
3216.47 2696
3217.00 2767
3217.54 2616
3218.07 2660
3218.61 2535
3219.14 2494
3219.68 2524
3220.21 2546
3220.75 2691
3221.28 2618
3221.82 2892
3222.35 2812
3222.89 2766
3223.42 2669
3223.96 2738
3224.49 2771
3225.03 2676
3225.57 2952
3226.10 2774
3226.64 2845
3227.17 3016
3227.71 2939
3228.24 2847
3228.78 3022
3229.32 3089
3229.85 3007
3230.39 2753
3230.92 2843
3231.46 2831
3232.00 2895
3232.53 2698
3233.07 2381
3233.60 2356
3234.14 2468
3234.68 2569
3235.21 2645
3235.75 2618
3236.29 2488
3236.82 2452
3237.36 2601
3237.90 2593
3238.43 2623
3238.97 2745
3239.51 2791
3240.04 2858
3240.58 2926
3241.12 3215
3241.65 3233
3242.19 3190
3242.73 3014
3243.26 3123
3243.80 3131
3244.34 2948
3244.88 2668
3245.41 2759
3245.95 2642
3246.49 2701
3247.02 2598
3247.56 2494
3248.10 2622
3248.64 2444
3249.17 2473
3249.71 2674
3250.25 2632
3250.79 2596
3251.33 2651
3251.86 2683
3252.40 2561
3252.94 2435
3253.48 2664
3254.01 2845
3254.55 2855
3255.09 2976
3255.63 3010
3256.17 2988
3256.70 3003
3257.24 3216
3257.78 3416
3258.32 3304
3258.86 3303
3259.40 3260
3259.93 3214
3260.47 2950
3261.01 3309
3261.55 3442
3262.09 3598
3262.63 3367
3263.17 3429
3263.70 3818
3264.24 3944
3264.78 4304
3265.32 4284
3265.86 4520
3266.40 4971
3266.94 4876
3267.48 5187
3268.02 5191
3268.56 5434
3269.09 5097
3269.63 5411
3270.17 5682
3270.71 5431
3271.25 4994
3271.79 4465
3272.33 4062
3272.87 4189
3273.41 3793
3273.95 3599
3274.49 3349
3275.03 3286
3275.57 2983
3276.11 3063
3276.65 3044
3277.19 3037
3277.73 3093
3278.27 3102
3278.81 3040
3279.35 3191
3279.89 3017
3280.43 3282
3280.97 3170
3281.51 3115
3282.05 2987
3282.59 2999
3283.13 3287
3283.67 3213
3284.21 3222
3284.75 3265
3285.29 3270
3285.83 3303
3286.37 3166
3286.91 3317
3287.45 3322
3287.99 3479
3288.53 3419
3289.08 3736
3289.62 3637
3290.16 3807
3290.70 3637
3291.24 3496
3291.78 3541
3292.32 3711
3292.86 3602
3293.40 3467
3293.95 3662
3294.49 3821
3295.03 3945
3295.57 4190
3296.11 4492
3296.65 4606
3297.19 4860
3297.73 4922
3298.28 5169
3298.82 5257
3299.36 5138
3299.90 5108
3300.44 4898
3300.99 4622
3301.53 4726
3302.07 4554
3302.61 4096
3303.15 4018
3303.69 3909
3304.24 3673
3304.78 3478
3305.32 3462
3305.86 3474
3306.41 3565
3306.95 3477
3307.49 3582
3308.03 3566
3308.58 3572
3309.12 3653
3309.66 3583
3310.20 3627
3310.75 3909
3311.29 3992
3311.83 3924
3312.37 4117
3312.92 4051
3313.46 4023
3314.00 3999
3314.54 3968
3315.09 3913
3315.63 3925
3316.17 4052
3316.72 4163
3317.26 4174
3317.80 4269
3318.35 4451
3318.89 4446
3319.43 4394
3319.98 4078
3320.52 4192
3321.06 4168
3321.61 4279
3322.15 4013
3322.69 3868
3323.24 3789
3323.78 3694
3324.33 3671
3324.87 3784
3325.41 3779
3325.96 3510
3326.50 3626
3327.04 3776
3327.59 3858
3328.13 3733
3328.68 3526
3329.22 3537
3329.76 3672
3330.31 3457
3330.85 3332
3331.40 3252
3331.94 3475
3332.49 3848
3333.03 4118
3333.58 4380
3334.12 5234
3334.66 6265
3335.21 7502
3335.75 8830
3336.30 9987
3336.84 11934
3337.39 14205
3337.93 15422
3338.48 16303
3339.02 17426
3339.57 17821
3340.11 17166
3340.66 15884
3341.20 14334
3341.75 12992
3342.29 11110
3342.84 9679
3343.38 8096
3343.93 6743
3344.47 5955
3345.02 5339
3345.57 4589
3346.11 4206
3346.66 3965
3347.20 3794
3347.75 3560
3348.29 3316
3348.84 3469
3349.38 3553
3349.93 3639
3350.48 3482
3351.02 3543
3351.57 3695
3352.11 3656
3352.66 3400
3353.21 3660
3353.75 3592
3354.30 3597
3354.84 3720
3355.39 3705
3355.94 3852
3356.48 3889
3357.03 3843
3357.58 3803
3358.12 3549
3358.67 3718
3359.22 3657
3359.76 3762
3360.31 3460
3360.86 3441
3361.40 3242
3361.95 3257
3362.50 3131
3363.04 2850
3363.59 2861
3364.14 2972
3364.68 2904
3365.23 2904
3365.78 2773
3366.33 2714
3366.87 2843
3367.42 2847
3367.97 2794
3368.51 2790
3369.06 2835
3369.61 2837
3370.16 2788
3370.70 2787
3371.25 3000
3371.80 2925
3372.35 2908
3372.90 2981
3373.44 3065
3373.99 2956
3374.54 3207
3375.09 3404
3375.63 3418
3376.18 3438
3376.73 3338
3377.28 3420
3377.83 3321
3378.37 3523
3378.92 3450
3379.47 3249
3380.02 3191
3380.57 3074
3381.12 2869
3381.66 2715
3382.21 2675
3382.76 2784
3383.31 2691
3383.86 2704
3384.41 2519
3384.96 2660
3385.50 2290
3386.05 2414
3386.60 2367
3387.15 2325
3387.70 2494
3388.25 2361
3388.80 2405
3389.35 2386
3389.90 2307
3390.44 2325
3390.99 2513
3391.54 2472
3392.09 2371
3392.64 2463
3393.19 2558
3393.74 2618
3394.29 2509
3394.84 2481
3395.39 2579
3395.94 2417
3396.49 2418
3397.04 2439
3397.59 2522
3398.14 2545
3398.69 2368
3399.24 2466
3399.79 2460
3400.34 2385
3400.89 2356
3401.44 2375
3401.99 2347
3402.54 2501
3403.09 2438
3403.64 2494
3404.19 2392
3404.74 2294
3405.29 2574
3405.84 2190
3406.39 2178
3406.94 2186
3407.49 2286
3408.04 2358
3408.59 2266
3409.14 2256
3409.69 2294
3410.24 2159
3410.79 2223
3411.34 2317
3411.89 2279
3412.45 2496
3413.00 2367
3413.55 2203
3414.10 2429
3414.65 2528
3415.20 2608
3415.75 2628
3416.30 2627
3416.85 2558
3417.41 2556
3417.96 2480
3418.51 2444
3419.06 2406
3419.61 2329
3420.16 2272
3420.71 2288
3421.27 2191
3421.82 2252
3422.37 2205
3422.92 2051
3423.47 2283
3424.02 2341
3424.58 2441
3425.13 2514
3425.68 2366
3426.23 2463
3426.78 2484
3427.34 2720
3427.89 2657
3428.44 2764
3428.99 2692
3429.55 2759
3430.10 2602
3430.65 2540
3431.20 2349
3431.76 2396
3432.31 2423
3432.86 2298
3433.41 2196
3433.97 2340
3434.52 2408
3435.07 2271
3435.62 2322
3436.18 2326
3436.73 2450
3437.28 2374
3437.84 2108
3438.39 2308
3438.94 2465
3439.49 2412
3440.05 2288
3440.60 2433
3441.15 2495
3441.71 2573
3442.26 2547
3442.81 2721
3443.37 2645
3443.92 2649
3444.47 2700
3445.03 2513
3445.58 2493
3446.13 2531
3446.69 2637
3447.24 2612
3447.80 2393
3448.35 2303
3448.90 2289
3449.46 2203
3450.01 2408
3450.57 2336
3451.12 2258
3451.67 2219
3452.23 2281
3452.78 2082
3453.34 1859
3453.89 2080
3454.44 2210
3455.00 2033
3455.55 2022
3456.11 2077
3456.66 2155
3457.22 2148
3457.77 2183
3458.33 2225
3458.88 2051
3459.43 2048
3459.99 2231
3460.54 1975
3461.10 1977
3461.65 1906
3462.21 2079
3462.76 2217
3463.32 2283
3463.87 2439
3464.43 2349
3464.98 2199
3465.54 2275
3466.09 2182
3466.65 2127
3467.21 2302
3467.76 2455
3468.32 2363
3468.87 2324
3469.43 2360
3469.98 2486
3470.54 2434
3471.09 2435
3471.65 2396
3472.20 2568
3472.76 2724
3473.32 2458
3473.87 2521
3474.43 2706
3474.98 2489
3475.54 2472
3476.10 2498
3476.65 2384
3477.21 2628
3477.76 2517
3478.32 2534
3478.88 2599
3479.43 2562
3479.99 2624
3480.55 2570
3481.10 2554
3481.66 2682
3482.22 2727
3482.77 2557
3483.33 2551
3483.89 2647
3484.44 2898
3485.00 3055
3485.56 3056
3486.11 2868
3486.67 2821
3487.23 2831
3487.78 2944
3488.34 2871
3488.90 2816
3489.45 2855
3490.01 3083
3490.57 3476
3491.13 3722
3491.68 4117
3492.24 4328
3492.80 4816
3493.35 5155
3493.91 5585
3494.47 5672
3495.03 6066
3495.58 6159
3496.14 5953
3496.70 5929
3497.26 5831
3497.82 5475
3498.37 5354
3498.93 5446
3499.49 5382
3500.05 5425
3500.61 5844
3501.16 6204
3501.72 6550
3502.28 6470
3502.84 6807
3503.40 7168
3503.95 7211
3504.51 6888
3505.07 7150
3505.63 7650
3506.19 7777
3506.75 7652
3507.30 7688
3507.86 8079
3508.42 8088
3508.98 8173
3509.54 7952
3510.10 7138
3510.66 6944
3511.22 6253
3511.77 5667
3512.33 5179
3512.89 4733
3513.45 4425
3514.01 3774
3514.57 3573
3515.13 3225
3515.69 3053
3516.25 3238
3516.81 2884
3517.37 2852
3517.92 2874
3518.48 2920
3519.04 2956
3519.60 2994
3520.16 2760
3520.72 2761
3521.28 2774
3521.84 2718
3522.40 2830
3522.96 2843
3523.52 2856
3524.08 2616
3524.64 2515
3525.20 2736
3525.76 2639
3526.32 2554
3526.88 2692
3527.44 2702
3528.00 2622
3528.56 2632
3529.12 2650
3529.68 2471
3530.24 2539
3530.80 2571
3531.36 2498
3531.92 2689
3532.48 2531
3533.04 2615
3533.60 2576
3534.17 2696
3534.73 2671
3535.29 2486
3535.85 2497
3536.41 2686
3536.97 2701
3537.53 2785
3538.09 2954
3538.65 2969
3539.21 2897
3539.77 2691
3540.34 2754
3540.90 2680
3541.46 2648
3542.02 2586
3542.58 2620
3543.14 2817
3543.70 2809
3544.26 2753
3544.83 2656
3545.39 2652
3545.95 2618
3546.51 2594
3547.07 2817
3547.63 2669
3548.20 2561
3548.76 2651
3549.32 2578
3549.88 2530
3550.44 2721
3551.01 2627
3551.57 2492
3552.13 2246
3552.69 2297
3553.25 2455
3553.82 2469
3554.38 2483
3554.94 2454
3555.50 2500
3556.07 2618
3556.63 2759
3557.19 2629
3557.75 2796
3558.32 2756
3558.88 2742
3559.44 2827
3560.00 2620
3560.57 2709
3561.13 2399
3561.69 2576
3562.26 2466
3562.82 2328
3563.38 2372
3563.94 2432
3564.51 2435
3565.07 2302
3565.63 2356
3566.20 2380
3566.76 2350
3567.32 2292
3567.89 2179
3568.45 2186
3569.01 2197
3569.58 2306
3570.14 2174
3570.70 2158
3571.27 2097
3571.83 2106
3572.39 2273
3572.96 2135
3573.52 2120
3574.09 2022
3574.65 2176
3575.21 2205
3575.78 2258
3576.34 2211
3576.91 2314
3577.47 2216
3578.03 2431
3578.60 2326
3579.16 2304
3579.73 2569
3580.29 2551
3580.86 2325
3581.42 2363
3581.98 2499
3582.55 2484
3583.11 2375
3583.68 2244
3584.24 2372
3584.81 2330
3585.37 2159
3585.94 2415
3586.50 2171
3587.07 2120
3587.63 2321
3588.20 2116
3588.76 2112
3589.33 1982
3589.89 2082
3590.46 2105
3591.02 2150
3591.59 2048
3592.15 2215
3592.72 2180
3593.28 2360
3593.85 2280
3594.41 2280
3594.98 2153
3595.54 2313
3596.11 2375
3596.68 2257
3597.24 2159
3597.81 2353
3598.37 2492
3598.94 2398
3599.50 2358
3600.07 2401
3600.64 2286
3601.20 2353
3601.77 2228
3602.33 2243
3602.90 2214
3603.47 2261
3604.03 2297
3604.60 2197
3605.16 2190
3605.73 2154
3606.30 2279
3606.86 2068
3607.43 2191
3608.00 2154
3608.56 2183
3609.13 2165
3609.70 2077
3610.26 1989
3610.83 2034
3611.40 2033
3611.96 1981
3612.53 1981
3613.10 2103
3613.66 2066
3614.23 1950
3614.80 2008
3615.36 2140
3615.93 2352
3616.50 2622
3617.07 2777
3617.63 2983
3618.20 3432
3618.77 3934
3619.34 4014
3619.90 4491
3620.47 4937
3621.04 5004
3621.61 5147
3622.17 4998
3622.74 4795
3623.31 4684
3623.88 4300
3624.44 4008
3625.01 3765
3625.58 3217
3626.15 2975
3626.72 2726
3627.28 2532
3627.85 2320
3628.42 2354
3628.99 2318
3629.56 2305
3630.12 2285
3630.69 2136
3631.26 2065
3631.83 2108
3632.40 2194
3632.97 2215
3633.53 2192
3634.10 2254
3634.67 2141
3635.24 2031
3635.81 2172
3636.38 2019
3636.95 1979
3637.52 1992
3638.08 1826
3638.65 2028
3639.22 2026
3639.79 2172
3640.36 2307
3640.93 2218
3641.50 2308
3642.07 2480
3642.64 2475
3643.21 2583
3643.78 2776
3644.34 2975
3644.91 3019
3645.48 2914
3646.05 2764
3646.62 2679
3647.19 2752
3647.76 2747
3648.33 2928
3648.90 2714
3649.47 2527
3650.04 2457
3650.61 2708
3651.18 2522
3651.75 2446
3652.32 2622
3652.89 2558
3653.46 2354
3654.03 2568
3654.60 2613
3655.17 2393
3655.74 2444
3656.31 2410
3656.88 2483
3657.45 2533
3658.02 2539
3658.59 2540
3659.16 2712
3659.73 2859
3660.30 2597
3660.87 2639
3661.45 2698
3662.02 2617
3662.59 2537
3663.16 2289
3663.73 2357
3664.30 2518
3664.87 2481
3665.44 2407
3666.01 2364
3666.58 2526
3667.15 2635
3667.73 2760
3668.30 3041
3668.87 3205
3669.44 3322
3670.01 3199
3670.58 3198
3671.15 3274
3671.73 3252
3672.30 3046
3672.87 2729
3673.44 2510
3674.01 2511
3674.58 2604
3675.16 2423
3675.73 2582
3676.30 2757
3676.87 2626
3677.44 2735
3678.01 2822
3678.59 2732
3679.16 2654
3679.73 2871
3680.30 2725
3680.88 2550
3681.45 2603
3682.02 2580
3682.59 2420
3683.16 2364
3683.74 2497
3684.31 2401
3684.88 2423
3685.45 2385
3686.03 2377
3686.60 2282
3687.17 2503
3687.74 2428
3688.32 2492
3688.89 2460
3689.46 2789
3690.04 2680
3690.61 2688
3691.18 2734
3691.76 2985
3692.33 3004
3692.90 3292
3693.47 3250
3694.05 3272
3694.62 3003
3695.19 2851
3695.77 2857
3696.34 2904
3696.91 2701
3697.49 2524
3698.06 2425
3698.64 2518
3699.21 2270
3699.78 2254
3700.36 2298
3700.93 2236
3701.50 2315
3702.08 2388
3702.65 2321
3703.23 2506
3703.80 2424
3704.37 2375
3704.95 2515
3705.52 2629
3706.10 2653
3706.67 2500
3707.24 2357
3707.82 2404
3708.39 2354
3708.97 2213
3709.54 2290
3710.12 2313
3710.69 2289
3711.27 2386
3711.84 2339
3712.41 2228
3712.99 2163
3713.56 2136
3714.14 2235
3714.71 2211
3715.29 2114
3715.86 2174
3716.44 2151
3717.01 2257
3717.59 2244
3718.16 2219
3718.74 2082
3719.31 1935
3719.89 2024
3720.46 2082
3721.04 2128
3721.61 2125
3722.19 2019
3722.77 2059
3723.34 1937
3723.92 1973
3724.49 2023
3725.07 1906
3725.64 1965
3726.22 1900
3726.79 1967
3727.37 1924
3727.95 2049
3728.52 2012
3729.10 2033
3729.67 1893
3730.25 2026
3730.83 2218
3731.40 2237
3731.98 2290
3732.56 2361
3733.13 2749
3733.71 2771
3734.28 3092
3734.86 3031
3735.44 3067
3736.01 3170
3736.59 3105
3737.17 3154
3737.74 3024
3738.32 3031
3738.90 3053
3739.47 2924
3740.05 2634
3740.63 2425
3741.20 2568
3741.78 2422
3742.36 2375
3742.93 2377
3743.51 2300
3744.09 2224
3744.67 2462
3745.24 2283
3745.82 2239
3746.40 2241
3746.97 2322
3747.55 2216
3748.13 2119
3748.71 2169
3749.28 2248
3749.86 2332
3750.44 2335
3751.02 2096
3751.59 2073
3752.17 2111
3752.75 2202
3753.33 2244
3753.91 2142
3754.48 2288
3755.06 2123
3755.64 2094
3756.22 2122
3756.80 2219
3757.37 2231
3757.95 2180
3758.53 2421
3759.11 2486
3759.69 2527
3760.27 2580
3760.84 2662
3761.42 2723
3762.00 2940
3762.58 3048
3763.16 3151
3763.74 2958
3764.31 2815
3764.89 2828
3765.47 2512
3766.05 2447
3766.63 2493
3767.21 2393
3767.79 2298
3768.37 2226
3768.95 2253
3769.52 2292
3770.10 2137
3770.68 2281
3771.26 2226
3771.84 2173
3772.42 2245
3773.00 2252
3773.58 2288
3774.16 2109
3774.74 2121
3775.32 2170
3775.90 2252
3776.48 2151
3777.06 2258
3777.64 2313
3778.22 2263
3778.80 2159
3779.38 2141
3779.96 2055
3780.54 2079
3781.12 2064
3781.70 2084
3782.28 2076
3782.86 1907
3783.44 1905
3784.02 1991
3784.60 1905
3785.18 2049
3785.76 2032
3786.34 2013
3786.92 2005
3787.50 2012
3788.08 2083
3788.66 2083
3789.24 2139
3789.82 2293
3790.40 2137
3790.98 2151
3791.56 2123
3792.14 2042
3792.72 2066
3793.30 1953
3793.89 1834
3794.47 1950
3795.05 2044
3795.63 2207
3796.21 2147
3796.79 2166
3797.37 2292
3797.95 2171
3798.53 2229
3799.12 2043
3799.70 2086
3800.28 2236
3800.86 2322
3801.44 2307
3802.02 2270
3802.60 2427
3803.19 2532
3803.77 2689
3804.35 2712
3804.93 2532
3805.51 2826
3806.10 2649
3806.68 2513
3807.26 2449
3807.84 2401
3808.42 2367
3809.01 2502
3809.59 2509
3810.17 2539
3810.75 2546
3811.33 2475
3811.92 2470
3812.50 2472
3813.08 2526
3813.66 2468
3814.25 2488
3814.83 2587
3815.41 2582
3815.99 2701
3816.58 2733
3817.16 2745
3817.74 2694
3818.32 2655
3818.91 2721
3819.49 2540
3820.07 2425
3820.66 2513
3821.24 2446
3821.82 2373
3822.41 2225
3822.99 2295
3823.57 2147
3824.16 2131
3824.74 2039
3825.32 1977
3825.91 1860
3826.49 1959
3827.07 2025
3827.66 1872
3828.24 1936
3828.82 1982
3829.41 2093
3829.99 2052
3830.57 2179
3831.16 1925
3831.74 2058
3832.33 2022
3832.91 1981
3833.49 2020
3834.08 2036
3834.66 2219
3835.25 2049
3835.83 2224
3836.41 2289
3837.00 2151
3837.58 2165
3838.17 2054
3838.75 1907
3839.34 1938
3839.92 2110
3840.50 2145
3841.09 2349
3841.67 2071
3842.26 2227
3842.84 2229
3843.43 2308
3844.01 2222
3844.60 2242
3845.18 2176
3845.77 2306
3846.35 2237
3846.94 2348
3847.52 2326
3848.11 2516
3848.69 2775
3849.28 2779
3849.86 2820
3850.45 3089
3851.03 3171
3851.62 3341
3852.20 3047
3852.79 2832
3853.37 2885
3853.96 2801
3854.55 2687
3855.13 2799
3855.72 2794
3856.30 2625
3856.89 2605
3857.47 2457
3858.06 2536
3858.65 2601
3859.23 2794
3859.82 2791
3860.40 3317
3860.99 3627
3861.58 3565
3862.16 4013
3862.75 4225
3863.33 4576
3863.92 4744
3864.51 5156
3865.09 5383
3865.68 5089
3866.27 5024
3866.85 4908
3867.44 4833
3868.03 4452
3868.61 3962
3869.20 3991
3869.79 3781
3870.37 3513
3870.96 3245
3871.55 3069
3872.13 3017
3872.72 3009
3873.31 2891
3873.89 2977
3874.48 2998
3875.07 2830
3875.66 2775
3876.24 2773
3876.83 2664
3877.42 2603
3878.00 2628
3878.59 2815
3879.18 2746
3879.77 2590
3880.35 2560
3880.94 2416
3881.53 2468
3882.12 2462
3882.70 2337
3883.29 2166
3883.88 2195
3884.47 2303
3885.06 2416
3885.64 2207
3886.23 2136
3886.82 2113
3887.41 2267
3888.00 2114
3888.58 2024
3889.17 2226
3889.76 2234
3890.35 2325
3890.94 2229
3891.53 2401
3892.11 2409
3892.70 2490
3893.29 2478
3893.88 2685
3894.47 2661
3895.06 2575
3895.65 2572
3896.23 2676
3896.82 2687
3897.41 2808
3898.00 2910
3898.59 2935
3899.18 2860
3899.77 2809
3900.36 2819
3900.95 2812
3901.53 2824
3902.12 2741
3902.71 2894
3903.30 2694
3903.89 2816
3904.48 2484
3905.07 2267
3905.66 2292
3906.25 2299
3906.84 2353
3907.43 2321
3908.02 2308
3908.61 2179
3909.20 2187
3909.79 2180
3910.38 2132
3910.97 2051
3911.56 1978
3912.15 2077
3912.74 1999
3913.33 2092
3913.92 1940
3914.51 1888
3915.10 1921
3915.69 1991
3916.28 1819
3916.87 1996
3917.46 1965
3918.05 1820
3918.64 1835
3919.23 1859
3919.82 1867
3920.41 1892
3921.00 1903
3921.59 1802
3922.18 1779
3922.77 1764
3923.36 1600
3923.95 1784
3924.55 1794
3925.14 1773
3925.73 1721
3926.32 1848
3926.91 1801
3927.50 1976
3928.09 1901
3928.68 1925
3929.27 1911
3929.87 1833
3930.46 1943
3931.05 1899
3931.64 1838
3932.23 1758
3932.82 1841
3933.41 1839
3934.01 1681
3934.60 1762
3935.19 1735
3935.78 1768
3936.37 1712
3936.96 1886
3937.56 1851
3938.15 1788
3938.74 1746
3939.33 1840
3939.92 1957
3940.52 1836
3941.11 1895
3941.70 1939
3942.29 1959
3942.88 1920
3943.48 2018
3944.07 2022
3944.66 2086
3945.25 2017
3945.85 1938
3946.44 1972
3947.03 1941
3947.62 1931
3948.22 2042
3948.81 1960
3949.40 1885
3949.99 2010
3950.59 1808
3951.18 1813
3951.77 1821
3952.37 1676
3952.96 1728
3953.55 1904
3954.15 1821
3954.74 1818
3955.33 1838
3955.93 1831
3956.52 1993
3957.11 1832
3957.71 1897
3958.30 2010
3958.89 2119
3959.49 2195
3960.08 2239
3960.67 2247
3961.27 2155
3961.86 2032
3962.45 1967
3963.05 2112
3963.64 2223
3964.23 2109
3964.83 2166
3965.42 2202
3966.02 2105
3966.61 2224
3967.20 2183
3967.80 2415
3968.39 2249
3968.99 2418
3969.58 2453
3970.18 2471
3970.77 2575
3971.36 2305
3971.96 2448
3972.55 2312
3973.15 2149
3973.74 2041
3974.34 1897
3974.93 1851
3975.53 1907
3976.12 1806
3976.72 1798
3977.31 1675
3977.91 1808
3978.50 1872
3979.10 1908
3979.69 1941
3980.29 1910
3980.88 1926
3981.48 1952
3982.07 1894
3982.67 1743
3983.26 1746
3983.86 2018
3984.45 1920
3985.05 1735
3985.64 1880
3986.24 1863
3986.83 1798
3987.43 1795
3988.03 1704
3988.62 1770
3989.22 1746
3989.81 1799
3990.41 1833
3991.00 1808
3991.60 1853
3992.20 1888
3992.79 1836
3993.39 1802
3993.98 1934
3994.58 1884
3995.18 1889
3995.77 2049
3996.37 2148
3996.97 2057
3997.56 2077
3998.16 2107
3998.75 2154
3999.35 2279
3999.95 2327
4000.54 2244
4001.14 2104
4001.74 2079
4002.33 2262
4002.93 2195
4003.53 2140
4004.12 2189
4004.72 2447
4005.32 2326
4005.92 2130
4006.51 2118
4007.11 2219
4007.71 2209
4008.30 2307
4008.90 2293
4009.50 2298
4010.10 2469
4010.69 2480
4011.29 2163
4011.89 2081
4012.49 2159
4013.08 2105
4013.68 2226
4014.28 2296
4014.88 2259
4015.47 2316
4016.07 2200
4016.67 2256
4017.27 2136
4017.86 2288
4018.46 2500
4019.06 2469
4019.66 2387
4020.26 2325
4020.85 2339
4021.45 2322
4022.05 2322
4022.65 2312
4023.25 2087
4023.85 2025
4024.44 2088
4025.04 1899
4025.64 1664
4026.24 2039
4026.84 2084
4027.44 2003
4028.03 1882
4028.63 1857
4029.23 2064
4029.83 2025
4030.43 1965
4031.03 2003
4031.63 2064
4032.23 2134
4032.83 2023
4033.42 1957
4034.02 2122
4034.62 2071
4035.22 2137
4035.82 2183
4036.42 2061
4037.02 2092
4037.62 2074
4038.22 1862
4038.82 1940
4039.42 1908
4040.02 1959
4040.62 1986
4041.22 1980
4041.82 2016
4042.41 1919
4043.01 2020
4043.61 1999
4044.21 1994
4044.81 2051
4045.41 1861
4046.01 2051
4046.61 1978
4047.21 2001
4047.81 2079
4048.41 2097
4049.01 2144
4049.61 2034
4050.21 1994
4050.82 1909
4051.42 1954
4052.02 1872
4052.62 1943
4053.22 2140
4053.82 2032
4054.42 2004
4055.02 1946
4055.62 2015
4056.22 2096
4056.82 2145
4057.42 2186
4058.02 2235
4058.62 2162
4059.22 2040
4059.83 2126
4060.43 2002
4061.03 1853
4061.63 2046
4062.23 1953
4062.83 1778
4063.43 1757
4064.03 1831
4064.63 1748
4065.24 1709
4065.84 1680
4066.44 1686
4067.04 1591
4067.64 1629
4068.24 1609
4068.85 1608
4069.45 1570
4070.05 1645
4070.65 1814
4071.25 1683
4071.85 1677
4072.46 1729
4073.06 1725
4073.66 1713
4074.26 1796
4074.86 1753
4075.47 1805
4076.07 1815
4076.67 1724
4077.27 1925
4077.88 1835
4078.48 1823
4079.08 1833
4079.68 1858
4080.29 1723
4080.89 1927
4081.49 1869
4082.09 1877
4082.70 1752
4083.30 1686
4083.90 1974
4084.50 1948
4085.11 2055
4085.71 1986
4086.31 1951
4086.92 2019
4087.52 1999
4088.12 1990
4088.72 1931
4089.33 1888
4089.93 1984
4090.53 1929
4091.14 1981
4091.74 2041
4092.34 2088
4092.95 1989
4093.55 2058
4094.16 2182
4094.76 2495
4095.36 2617
4095.97 2588
4096.57 3022
4097.17 3160
4097.78 3178
4098.38 3253
4098.98 3289
4099.59 3205
4100.19 3096
4100.80 2887
4101.40 2799
4102.00 2593
4102.61 2221
4103.21 2102
4103.82 2094
4104.42 1932
4105.03 1927
4105.63 1803
4106.23 1779
4106.84 1758
4107.44 1673
4108.05 1748
4108.65 1691
4109.26 1638
4109.86 1670
4110.47 1542
4111.07 1560
4111.68 1661
4112.28 1642
4112.89 1702
4113.49 1811
4114.10 1749
4114.70 1660
4115.31 1605
4115.91 1693
4116.52 1645
4117.12 1718
4117.73 1778
4118.33 1806
4118.94 1732
4119.54 1700
4120.15 1574
4120.75 1644
4121.36 1635
4121.97 1749
4122.57 1746
4123.18 1863
4123.78 1899
4124.39 1808
4124.99 1838
4125.60 1867
4126.21 1837
4126.81 1796
4127.42 1969
4128.02 1864
4128.63 1876
4129.24 1916
4129.84 1793
4130.45 1743
4131.05 1816
4131.66 1834
4132.27 1879
4132.87 1733
4133.48 1883
4134.09 1882
4134.69 1854
4135.30 1807
4135.91 1806
4136.51 1926
4137.12 2019
4137.73 1960
4138.33 1721
4138.94 1879
4139.55 1912
4140.15 1977
4140.76 1979
4141.37 2252
4141.97 2014
4142.58 1814
4143.19 1936
4143.80 2000
4144.40 1960
4145.01 1972
4145.62 2011
4146.22 2083
4146.83 2045
4147.44 2049
4148.05 1970
4148.65 1846
4149.26 1773
4149.87 1826
4150.48 1851
4151.09 1691
4151.69 1696
4152.30 1789
4152.91 1776
4153.52 1805
4154.12 1726
4154.73 1634
4155.34 1645
4155.95 1651
4156.56 1773
4157.16 1762
4157.77 1762
4158.38 1700
4158.99 1625
4159.60 1697
4160.21 1673
4160.81 1845
4161.42 1737
4162.03 1772
4162.64 1781
4163.25 1524
4163.86 1634
4164.47 1975
4165.08 2019
4165.68 2016
4166.29 2101
4166.90 2152
4167.51 2314
4168.12 2288
4168.73 2289
4169.34 2284
4169.95 2401
4170.56 2428
4171.16 2357
4171.77 2326
4172.38 2290
4172.99 2248
4173.60 2234
4174.21 2258
4174.82 2220
4175.43 2343
4176.04 2272
4176.65 2184
4177.26 2132
4177.87 2132
4178.48 2064
4179.09 1928
4179.70 1946
4180.31 2009
4180.92 1881
4181.53 1807
4182.14 1862
4182.75 1790
4183.36 1765
4183.97 1883
4184.58 1861
4185.19 1866
4185.80 1672
4186.41 1614
4187.02 1815
4187.63 1852
4188.24 1796
4188.85 1747
4189.46 1741
4190.07 1761
4190.68 1772
4191.29 1755
4191.90 1711
4192.51 1843
4193.13 1828
4193.74 1819
4194.35 1873
4194.96 1944
4195.57 2011
4196.18 2149
4196.79 2334
4197.40 2458
4198.01 2301
4198.62 2321
4199.24 2428
4199.85 2397
4200.46 2444
4201.07 2330
4201.68 2370
4202.29 2319
4202.90 2147
4203.52 2167
4204.13 2020
4204.74 2006
4205.35 2090
4205.96 2005
4206.57 2111
4207.19 2093
4207.80 1921
4208.41 1939
4209.02 2087
4209.63 1995
4210.25 2098
4210.86 2011
4211.47 1941
4212.08 1902
4212.69 1958
4213.31 1955
4213.92 2072
4214.53 2073
4215.14 1975
4215.76 1970
4216.37 2010
4216.98 2043
4217.59 2104
4218.21 2075
4218.82 2177
4219.43 2199
4220.04 2442
4220.66 2270
4221.27 2318
4221.88 2492
4222.50 2771
4223.11 2968
4223.72 3092
4224.33 3273
4224.95 3426
4225.56 3461
4226.17 3830
4226.79 3870
4227.40 4197
4228.01 4519
4228.63 4646
4229.24 4794
4229.85 5223
4230.47 5325
4231.08 5327
4231.69 5524
4232.31 5330
4232.92 4867
4233.54 4728
4234.15 4433
4234.76 3774
4235.38 3514
4235.99 3292
4236.61 3005
4237.22 2882
4237.83 2767
4238.45 2745
4239.06 2601
4239.68 2502
4240.29 2450
4240.90 2307
4241.52 2321
4242.13 2298
4242.75 2315
4243.36 2318
4243.98 2263
4244.59 2068
4245.21 2022
4245.82 2115
4246.43 2171
4247.05 2086
4247.66 2050
4248.28 2147
4248.89 2086
4249.51 2046
4250.12 2059
4250.74 2140
4251.35 2195
4251.97 2139
4252.58 2115
4253.20 2024
4253.81 2043
4254.43 2072
4255.04 1975
4255.66 2007
4256.28 1992
4256.89 2068
4257.51 2047
4258.12 1858
4258.74 1781
4259.35 1973
4259.97 2091
4260.58 1937
4261.20 1924
4261.82 2035
4262.43 2017
4263.05 2041
4263.66 1787
4264.28 1912
4264.90 2200
4265.51 2073
4266.13 2124
4266.74 2161
4267.36 2066
4267.98 2079
4268.59 2120
4269.21 2095
4269.82 2152
4270.44 2055
4271.06 2312
4271.67 2482
4272.29 2293
4272.91 2493
4273.52 2341
4274.14 2353
4274.76 2280
4275.37 2057
4275.99 2001
4276.61 1866
4277.22 1890
4277.84 2091
4278.46 2018
4279.08 2157
4279.69 2115
4280.31 1893
4280.93 1782
4281.54 1803
4282.16 1979
4282.78 1739
4283.40 1833
4284.01 1838
4284.63 1955
4285.25 1777
4285.87 1823
4286.48 1956
4287.10 2013
4287.72 1883
4288.34 1774
4288.95 1859
4289.57 1879
4290.19 1801
4290.81 1911
4291.43 1899
4292.04 1843
4292.66 1856
4293.28 1880
4293.90 1900
4294.52 1770
4295.13 1699
4295.75 1767
4296.37 1764
4296.99 1789
4297.61 1849
4298.23 1816
4298.84 1747
4299.46 1644
4300.08 1655
4300.70 1735
4301.32 1731
4301.94 1729
4302.56 1700
4303.17 1735
4303.79 1890
4304.41 1882
4305.03 1863
4305.65 1953
4306.27 1805
4306.89 1929
4307.51 1838
4308.13 1904
4308.75 1784
4309.36 1776
4309.98 1787
4310.60 1981
4311.22 1979
4311.84 2207
4312.46 2334
4313.08 2281
4313.70 2169
4314.32 2249
4314.94 2329
4315.56 2393
4316.18 2143
4316.80 2227
4317.42 2333
4318.04 2114
4318.66 2057
4319.28 2142
4319.90 2032
4320.52 1848
4321.14 1828
4321.76 1836
4322.38 1857
4323.00 1926
4323.62 1978
4324.24 1979
4324.86 1702
4325.48 1687
4326.10 1715
4326.72 1783
4327.34 1897
4327.96 1771
4328.58 1820
4329.20 1959
4329.82 1987
4330.44 1870
4331.07 1674
4331.69 1904
4332.31 1867
4332.93 1826
4333.55 1838
4334.17 1830
4334.79 1849
4335.41 1737
4336.03 1761
4336.65 1802
4337.28 1729
4337.90 1779
4338.52 1902
4339.14 1936
4339.76 1895
4340.38 1926
4341.00 1939
4341.63 2096
4342.25 2040
4342.87 1984
4343.49 2108
4344.11 2194
4344.73 2117
4345.36 2302
4345.98 2354
4346.60 2544
4347.22 2571
4347.84 2642
4348.47 2683
4349.09 2904
4349.71 2976
4350.33 2969
4350.95 2901
4351.58 2811
4352.20 2736
4352.82 2516
4353.44 2569
4354.07 2461
4354.69 2284
4355.31 2083
4355.93 2219
4356.56 2224
4357.18 2137
4357.80 2037
4358.42 1890
4359.05 1914
4359.67 1919
4360.29 1846
4360.92 1951
4361.54 2040
4362.16 1999
4362.78 1937
4363.41 1982
4364.03 2189
4364.65 2157
4365.28 2016
4365.90 2001
4366.52 2137
4367.15 2087
4367.77 2119
4368.39 2174
4369.02 2144
4369.64 2061
4370.26 1989
4370.89 1939
4371.51 2021
4372.14 1971
4372.76 1926
4373.38 2121
4374.01 1925
4374.63 2053
4375.25 1986
4375.88 1991
4376.50 2008
4377.13 2196
4377.75 2084
4378.37 2113
4379.00 2272
4379.62 2385
4380.25 2285
4380.87 2196
4381.50 2305
4382.12 2460
4382.75 2519
4383.37 2632
4383.99 2785
4384.62 2826
4385.24 2917
4385.87 2928
4386.49 2906
4387.12 3026
4387.74 3084
4388.37 3320
4388.99 3621
4389.62 3733
4390.24 4033
4390.87 4505
4391.49 5198
4392.12 5924
4392.74 6508
4393.37 7105
4393.99 7497
4394.62 7876
4395.24 8133
4395.87 7984
4396.49 7367
4397.12 6864
4397.75 6127
4398.37 5214
4399.00 4997
4399.62 4633
4400.25 4656
4400.87 4314
4401.50 4071
4402.13 4084
4402.75 4181
4403.38 4245
4404.00 4198
4404.63 4004
4405.26 3722
4405.88 3518
4406.51 3506
4407.13 3411
4407.76 3184
4408.39 2967
4409.01 3144
4409.64 2926
4410.27 3014
4410.89 2970
4411.52 2885
4412.15 3017
4412.77 2910
4413.40 2863
4414.03 2789
4414.65 2695
4415.28 2453
4415.91 2542
4416.53 2608
4417.16 2506
4417.79 2410
4418.41 2224
4419.04 2250
4419.67 2276
4420.30 2384
4420.92 2322
4421.55 2205
4422.18 2355
4422.80 2228
4423.43 2270
4424.06 2054
4424.69 2080
4425.31 2192
4425.94 1971
4426.57 2102
4427.20 1986
4427.82 1972
4428.45 1908
4429.08 1936
4429.71 1932
4430.34 1990
4430.96 1888
4431.59 2069
4432.22 1987
4432.85 1868
4433.48 1851
4434.10 1910
4434.73 2008
4435.36 1755
4435.99 1784
4436.62 1942
4437.25 1920
4437.87 2009
4438.50 1930
4439.13 1950
4439.76 2035
4440.39 1991
4441.02 1995
4441.64 1943
4442.27 2048
4442.90 2096
4443.53 1976
4444.16 1857
4444.79 1902
4445.42 1866
4446.05 1933
4446.68 1865
4447.30 1886
4447.93 1887
4448.56 1813
4449.19 1807
4449.82 1857
4450.45 1796
4451.08 1825
4451.71 1967
4452.34 1854
4452.97 1892
4453.60 1729
4454.23 1751
4454.86 1695
4455.49 1668
4456.12 1696
4456.75 1652
4457.38 1710
4458.01 1764
4458.64 1802
4459.27 1903
4459.90 1785
4460.53 1672
4461.16 1612
4461.79 1693
4462.42 1650
4463.05 1633
4463.68 1591
4464.31 1652
4464.94 1578
4465.57 1490
4466.20 1613
4466.83 1741
4467.46 1758
4468.09 1680
4468.72 1654
4469.35 1680
4469.98 1635
4470.61 1604
4471.24 1677
4471.87 1684
4472.50 1547
4473.13 1607
4473.77 1584
4474.40 1584
4475.03 1545
4475.66 1511
4476.29 1492
4476.92 1479
4477.55 1599
4478.18 1618
4478.82 1547
4479.45 1567
4480.08 1717
4480.71 1610
4481.34 1644
4481.97 1731
4482.60 1625
4483.24 1591
4483.87 1654
4484.50 1711
4485.13 1781
4485.76 1695
4486.39 1671
4487.03 1811
4487.66 1701
4488.29 1625
4488.92 1692
4489.55 1715
4490.19 1739
4490.82 1789
4491.45 1711
4492.08 1614
4492.71 1620
4493.35 1695
4493.98 1699
4494.61 1737
4495.24 1648
4495.88 1626
4496.51 1538
4497.14 1632
4497.77 1636
4498.41 1566
4499.04 1453
4499.67 1563
4500.31 1521
4500.94 1619
4501.57 1639
4502.20 1798
4502.84 1744
4503.47 1874
4504.10 1764
4504.74 1856
4505.37 1881
4506.00 1883
4506.64 1804
4507.27 1872
4507.90 2012
4508.54 1923
4509.17 1817
4509.80 1614
4510.44 1665
4511.07 1727
4511.70 1681
4512.34 1705
4512.97 1635
4513.60 1696
4514.24 1569
4514.87 1527
4515.51 1603
4516.14 1663
4516.77 1753
4517.41 1813
4518.04 1939
4518.68 1783
4519.31 1709
4519.94 1655
4520.58 1716
4521.21 1797
4521.85 1690
4522.48 1814
4523.12 1722
4523.75 1731
4524.39 1637
4525.02 1660
4525.65 1564
4526.29 1547
4526.92 1643
4527.56 1842
4528.19 1889
4528.83 2041
4529.46 2228
4530.10 2480
4530.73 2705
4531.37 2986
4532.00 3495
4532.64 3964
4533.27 4048
4533.91 4291
4534.54 4804
4535.18 4833
4535.81 5297
4536.45 5192
4537.09 4807
4537.72 4335
4538.36 4049
4538.99 3700
4539.63 3259
4540.26 2915
4540.90 2519
4541.53 2229
4542.17 2226
4542.81 2179
4543.44 1977
4544.08 1869
4544.71 1848
4545.35 1741
4545.99 1736
4546.62 1708
4547.26 1596
4547.89 1607
4548.53 1487
4549.17 1541
4549.80 1561
4550.44 1525
4551.08 1631
4551.71 1506
4552.35 1526
4552.98 1655
4553.62 1595
4554.26 1630
4554.89 1691
4555.53 1774
4556.17 1845
4556.80 1719
4557.44 1815
4558.08 1812
4558.72 1862
4559.35 1829
4559.99 1910
4560.63 1793
4561.26 1717
4561.90 1665
4562.54 1629
4563.17 1548
4563.81 1544
4564.45 1745
4565.09 1641
4565.72 1835
4566.36 1768
4567.00 1717
4567.64 1711
4568.27 1683
4568.91 1705
4569.55 1720
4570.19 1900
4570.82 1966
4571.46 1843
4572.10 1872
4572.74 1704
4573.38 1855
4574.01 1909
4574.65 1859
4575.29 1758
4575.93 1775
4576.57 1869
4577.20 1697
4577.84 1612
4578.48 1523
4579.12 1482
4579.76 1564
4580.40 1665
4581.04 1581
4581.67 1631
4582.31 1522
4582.95 1521
4583.59 1467
4584.23 1493
4584.87 1470
4585.51 1511
4586.14 1550
4586.78 1557
4587.42 1616
4588.06 1559
4588.70 1563
4589.34 1503
4589.98 1460
4590.62 1648
4591.26 1573
4591.90 1606
4592.54 1660
4593.17 1616
4593.81 1653
4594.45 1746
4595.09 1683
4595.73 1604
4596.37 1556
4597.01 1484
4597.65 1524
4598.29 1566
4598.93 1494
4599.57 1598
4600.21 1545
4600.85 1703
4601.49 1455
4602.13 1390
4602.77 1473
4603.41 1614
4604.05 1526
4604.69 1512
4605.33 1474
4605.97 1508
4606.61 1648
4607.25 1692
4607.89 1628
4608.53 1609
4609.17 1648
4609.81 1635
4610.45 1635
4611.09 1663
4611.73 1742
4612.38 1668
4613.02 1653
4613.66 1617
4614.30 1569
4614.94 1529
4615.58 1591
4616.22 1490
4616.86 1492
4617.50 1423
4618.14 1570
4618.78 1515
4619.43 1405
4620.07 1435
4620.71 1428
4621.35 1399
4621.99 1392
4622.63 1508
4623.27 1540
4623.91 1421
4624.56 1342
4625.20 1421
4625.84 1452
4626.48 1381
4627.12 1425
4627.76 1503
4628.41 1422
4629.05 1382
4629.69 1396
4630.33 1430
4630.97 1421
4631.62 1510
4632.26 1405
4632.90 1434
4633.54 1602
4634.18 1552
4634.83 1533
4635.47 1546
4636.11 1508
4636.75 1530
4637.40 1549
4638.04 1460
4638.68 1556
4639.32 1579
4639.97 1747
4640.61 1686
4641.25 1801
4641.89 1803
4642.54 1971
4643.18 1962
4643.82 1903
4644.46 1835
4645.11 1687
4645.75 1643
4646.39 1585
4647.04 1615
4647.68 1714
4648.32 1657
4648.97 1636
4649.61 1647
4650.25 1542
4650.90 1475
4651.54 1461
4652.18 1477
4652.83 1461
4653.47 1565
4654.11 1611
4654.76 1481
4655.40 1475
4656.04 1481
4656.69 1548
4657.33 1493
4657.98 1489
4658.62 1557
4659.26 1532
4659.91 1339
4660.55 1292
4661.20 1334
4661.84 1383
4662.48 1370
4663.13 1343
4663.77 1480
4664.42 1424
4665.06 1365
4665.71 1336
4666.35 1401
4666.99 1286
4667.64 1346
4668.28 1500
4668.93 1398
4669.57 1291
4670.22 1419
4670.86 1459
4671.51 1273
4672.15 1360
4672.80 1379
4673.44 1351
4674.09 1331
4674.73 1440
4675.38 1282
4676.02 1435
4676.67 1434
4677.31 1442
4677.96 1517
4678.60 1396
4679.25 1331
4679.89 1292
4680.54 1336
4681.18 1516
4681.83 1365
4682.47 1441
4683.12 1510
4683.77 1526
4684.41 1477
4685.06 1448
4685.70 1368
4686.35 1473
4686.99 1448
4687.64 1374
4688.29 1363
4688.93 1308
4689.58 1336
4690.22 1382
4690.87 1350
4691.52 1336
4692.16 1313
4692.81 1339
4693.45 1385
4694.10 1366
4694.75 1351
4695.39 1225
4696.04 1359
4696.69 1334
4697.33 1343
4697.98 1486
4698.63 1334
4699.27 1499
4699.92 1655
4700.57 1727
4701.21 1631
4701.86 1562
4702.51 1561
4703.15 1590
4703.80 1681
4704.45 1684
4705.10 1637
4705.74 1588
4706.39 1619
4707.04 1413
4707.68 1565
4708.33 1680
4708.98 1566
4709.63 1487
4710.27 1462
4710.92 1467
4711.57 1471
4712.22 1606
4712.86 1638
4713.51 1588
4714.16 1525
4714.81 1568
4715.45 1591
4716.10 1642
4716.75 1528
4717.40 1652
4718.05 1693
4718.69 1514
4719.34 1569
4719.99 1617
4720.64 1628
4721.29 1525
4721.94 1525
4722.58 1601
4723.23 1688
4723.88 1806
4724.53 1797
4725.18 1685
4725.83 1711
4726.47 1841
4727.12 2040
4727.77 1944
4728.42 2128
4729.07 2259
4729.72 2455
4730.37 2477
4731.02 2422
4731.66 2330
4732.31 2004
4732.96 2111
4733.61 1956
4734.26 1794
4734.91 1833
4735.56 1710
4736.21 1633
4736.86 1630
4737.51 1598
4738.16 1637
4738.81 1648
4739.45 1704
4740.10 1769
4740.75 1813
4741.40 1746
4742.05 1899
4742.70 1904
4743.35 1807
4744.00 1805
4744.65 1836
4745.30 1916
4745.95 1761
4746.60 1699
4747.25 1695
4747.90 1753
4748.55 1610
4749.20 1573
4749.85 1521
4750.50 1524
4751.15 1567
4751.80 1544
4752.45 1654
4753.10 1763
4753.75 1843
4754.40 1774
4755.05 1874
4755.71 1822
4756.36 1708
4757.01 1822
4757.66 1940
4758.31 1779
4758.96 1808
4759.61 1741
4760.26 1813
4760.91 1725
4761.56 1746
4762.21 1710
4762.86 1680
4763.52 1565
4764.17 1497
4764.82 1440
4765.47 1480
4766.12 1426
4766.77 1494
4767.42 1623
4768.07 1606
4768.73 1577
4769.38 1509
4770.03 1599
4770.68 1737
4771.33 1642
4771.98 1655
4772.64 1685
4773.29 1468
4773.94 1410
4774.59 1427
4775.24 1537
4775.89 1510
4776.55 1524
4777.20 1524
4777.85 1487
4778.50 1536
4779.15 1431
4779.81 1370
4780.46 1437
4781.11 1479
4781.76 1465
4782.42 1604
4783.07 1667
4783.72 1583
4784.37 1531
4785.03 1597
4785.68 1397
4786.33 1527
4786.98 1430
4787.64 1458
4788.29 1482
4788.94 1427
4789.60 1434
4790.25 1403
4790.90 1356
4791.55 1347
4792.21 1318
4792.86 1354
4793.51 1378
4794.17 1435
4794.82 1302
4795.47 1390
4796.13 1528
4796.78 1509
4797.43 1413
4798.09 1367
4798.74 1471
4799.39 1341
4800.05 1251
4800.70 1356
4801.36 1350
4802.01 1367
4802.66 1336
4803.32 1390
4803.97 1401
4804.62 1486
4805.28 1504
4805.93 1503
4806.59 1412
4807.24 1384
4807.89 1333
4808.55 1435
4809.20 1324
4809.86 1374
4810.51 1362
4811.17 1391
4811.82 1395
4812.47 1248
4813.13 1380
4813.78 1404
4814.44 1351
4815.09 1417
4815.75 1396
4816.40 1412
4817.06 1361
4817.71 1512
4818.37 1419
4819.02 1503
4819.68 1618
4820.33 1615
4820.99 1431
4821.64 1550
4822.30 1654
4822.95 1731
4823.61 1738
4824.26 1670
4824.92 1609
4825.57 1569
4826.23 1712
4826.88 1734
4827.54 1661
4828.19 1700
4828.85 1743
4829.51 1937
4830.16 1802
4830.82 1601
4831.47 1699
4832.13 1638
4832.78 1712
4833.44 1850
4834.10 1732
4834.75 1682
4835.41 1664
4836.06 1774
4836.72 1793
4837.38 1796
4838.03 1890
4838.69 1972
4839.34 1857
4840.00 2048
4840.66 1848
4841.31 1898
4841.97 2002
4842.63 2006
4843.28 2004
4843.94 1843
4844.60 1984
4845.25 1835
4845.91 1725
4846.57 1878
4847.22 1856
4847.88 1813
4848.54 1809
4849.19 2071
4849.85 2105
4850.51 2228
4851.17 2262
4851.82 2320
4852.48 2605
4853.14 2761
4853.79 2892
4854.45 2901
4855.11 2731
4855.77 2678
4856.42 2430
4857.08 2423
4857.74 2204
4858.40 2272
4859.05 2348
4859.71 2155
4860.37 2078
4861.03 2212
4861.68 2304
4862.34 2182
4863.00 2293
4863.66 2384
4864.32 2271
4864.97 2120
4865.63 2097
4866.29 2192
4866.95 2083
4867.61 2049
4868.26 2058
4868.92 1989
4869.58 2118
4870.24 2192
4870.90 2048
4871.56 1964
4872.21 1874
4872.87 1902
4873.53 1973
4874.19 1889
4874.85 1879
4875.51 1864
4876.17 1851
4876.83 1882
4877.48 1862
4878.14 1838
4878.80 1994
4879.46 1820
4880.12 1782
4880.78 1738
4881.44 1844
4882.10 1736
4882.76 1799
4883.42 1704
4884.08 1638
4884.73 1716
4885.39 1683
4886.05 1647
4886.71 1601
4887.37 1485
4888.03 1568
4888.69 1592
4889.35 1665
4890.01 1616
4890.67 1590
4891.33 1664
4891.99 1731
4892.65 1663
4893.31 1801
4893.97 1612
4894.63 1627
4895.29 1723
4895.95 1756
4896.61 1782
4897.27 1648
4897.93 1448
4898.59 1549
4899.25 1631
4899.91 1620
4900.57 1577
4901.23 1521
4901.89 1533
4902.55 1548
4903.21 1514
4903.88 1499
4904.54 1639
4905.20 1646
4905.86 1671
4906.52 1461
4907.18 1515
4907.84 1560
4908.50 1428
4909.16 1387
4909.82 1284
4910.48 1359
4911.15 1429
4911.81 1270
4912.47 1340
4913.13 1369
4913.79 1417
4914.45 1434
4915.11 1428
4915.77 1397
4916.44 1420
4917.10 1295
4917.76 1370
4918.42 1353
4919.08 1354
4919.74 1429
4920.41 1384
4921.07 1239
4921.73 1298
4922.39 1236
4923.05 1212
4923.72 1311
4924.38 1277
4925.04 1389
4925.70 1383
4926.36 1387
4927.03 1375
4927.69 1368
4928.35 1318
4929.01 1435
4929.67 1332
4930.34 1358
4931.00 1316
4931.66 1353
4932.32 1346
4932.99 1374
4933.65 1419
4934.31 1326
4934.98 1377
4935.64 1421
4936.30 1414
4936.96 1312
4937.63 1261
4938.29 1331
4938.95 1353
4939.62 1409
4940.28 1407
4940.94 1365
4941.61 1361
4942.27 1377
4942.93 1322
4943.60 1324
4944.26 1323
4944.92 1390
4945.59 1443
4946.25 1236
4946.91 1483
4947.58 1316
4948.24 1281
4948.90 1221
4949.57 1229
4950.23 1284
4950.89 1208
4951.56 1320
4952.22 1176
4952.89 1253
4953.55 1300
4954.21 1229
4954.88 1187
4955.54 1285
4956.21 1387
4956.87 1174
4957.53 1182
4958.20 1208
4958.86 1263
4959.53 1265
4960.19 1248
4960.86 1357
4961.52 1261
4962.19 1332
4962.85 1406
4963.52 1299
4964.18 1343
4964.84 1423
4965.51 1517
4966.17 1570
4966.84 1554
4967.50 1605
4968.17 1726
4968.83 1775
4969.50 1772
4970.16 1616
4970.83 1618
4971.49 1497
4972.16 1527
4972.82 1468
4973.49 1355
4974.16 1329
4974.82 1280
4975.49 1300
4976.15 1376
4976.82 1438
4977.48 1380
4978.15 1259
4978.81 1372
4979.48 1354
4980.15 1294
4980.81 1377
4981.48 1340
4982.14 1357
4982.81 1273
4983.48 1323
4984.14 1367
4984.81 1425
4985.47 1422
4986.14 1502
4986.81 1483
4987.47 1557
4988.14 1605
4988.80 1750
4989.47 1882
4990.14 2028
4990.80 2176
4991.47 2430
4992.14 2504
4992.80 2566
4993.47 2809
4994.14 2907
4994.80 2754
4995.47 2573
4996.14 2331
4996.80 2084
4997.47 1874
4998.14 1795
4998.81 1579
4999.47 1363
5000.14 1463
5000.81 1366
5001.47 1290
5002.14 1305
5002.81 1270
5003.48 1238
5004.14 1247
5004.81 1297
5005.48 1401
5006.15 1361
5006.81 1294
5007.48 1256
5008.15 1281
5008.82 1385
5009.48 1310
5010.15 1267
5010.82 1261
5011.49 1270
5012.16 1257
5012.82 1208
5013.49 1321
5014.16 1334
5014.83 1310
5015.50 1286
5016.16 1253
5016.83 1336
5017.50 1331
5018.17 1390
5018.84 1367
5019.50 1372
5020.17 1354
5020.84 1376
5021.51 1407
5022.18 1511
5022.85 1576
5023.52 1721
5024.19 1684
5024.85 1752
5025.52 1739
5026.19 1886
5026.86 1834
5027.53 1798
5028.20 1979
5028.87 1877
5029.54 1888
5030.21 1815
5030.87 1624
5031.54 1616
5032.21 1574
5032.88 1486
5033.55 1426
5034.22 1509
5034.89 1523
5035.56 1504
5036.23 1505
5036.90 1417
5037.57 1341
5038.24 1457
5038.91 1555
5039.58 1561
5040.25 1375
5040.92 1359
5041.59 1441
5042.26 1496
5042.93 1423
5043.60 1530
5044.27 1523
5044.94 1663
5045.61 1604
5046.28 1687
5046.95 1726
5047.62 1807
5048.29 1754
5048.96 1529
5049.63 1547
5050.30 1590
5050.97 1542
5051.64 1590
5052.31 1453
5052.98 1410
5053.65 1441
5054.32 1322
5054.99 1355
5055.66 1207
5056.34 1256
5057.01 1378
5057.68 1333
5058.35 1340
5059.02 1473
5059.69 1424
5060.36 1518
5061.03 1508
5061.70 1497
5062.38 1506
5063.05 1626
5063.72 1639
5064.39 1680
5065.06 1576
5065.73 1588
5066.40 1538
5067.08 1509
5067.75 1442
5068.42 1400
5069.09 1348
5069.76 1341
5070.43 1218
5071.11 1261
5071.78 1241
5072.45 1305
5073.12 1289
5073.79 1289
5074.47 1281
5075.14 1467
5075.81 1349
5076.48 1222
5077.15 1253
5077.83 1200
5078.50 1318
5079.17 1221
5079.84 1229
5080.52 1161
5081.19 1292
5081.86 1410
5082.53 1418
5083.21 1318
5083.88 1378
5084.55 1279
5085.22 1235
5085.90 1323
5086.57 1335
5087.24 1321
5087.92 1280
5088.59 1299
5089.26 1218
5089.93 1256
5090.61 1322
5091.28 1409
5091.95 1269
5092.63 1248
5093.30 1299
5093.97 1352
5094.65 1440
5095.32 1407
5095.99 1499
5096.67 1464
5097.34 1360
5098.02 1558
5098.69 1487
5099.36 1422
5100.04 1370
5100.71 1359
5101.38 1397
5102.06 1265
5102.73 1266
5103.41 1312
5104.08 1263
5104.75 1296
5105.43 1257
5106.10 1258
5106.78 1298
5107.45 1306
5108.12 1419
5108.80 1359
5109.47 1352
5110.15 1275
5110.82 1318
5111.50 1298
5112.17 1265
5112.85 1385
5113.52 1353
5114.20 1365
5114.87 1351
5115.54 1406
5116.22 1360
5116.89 1298
5117.57 1249
5118.24 1329
5118.92 1298
5119.59 1334
5120.27 1427
5120.94 1432
5121.62 1357
5122.30 1345
5122.97 1389
5123.65 1410
5124.32 1311
5125.00 1322
5125.67 1252
5126.35 1249
5127.02 1331
5127.70 1337
5128.37 1320
5129.05 1290
5129.73 1271
5130.40 1214
5131.08 1204
5131.75 1204
5132.43 1176
5133.10 1190
5133.78 1213
5134.46 1306
5135.13 1272
5135.81 1298
5136.49 1380
5137.16 1361
5137.84 1371
5138.51 1278
5139.19 1337
5139.87 1250
5140.54 1268
5141.22 1395
5141.90 1368
5142.57 1396
5143.25 1459
5143.93 1282
5144.60 1314
5145.28 1307
5145.96 1406
5146.63 1369
5147.31 1177
5147.99 1137
5148.66 1180
5149.34 1111
5150.02 1075
5150.69 1067
5151.37 1079
5152.05 1190
5152.73 1164
5153.40 1153
5154.08 1243
5154.76 1239
5155.44 1147
5156.11 1119
5156.79 1231
5157.47 1225
5158.15 1250
5158.82 1158
5159.50 1229
5160.18 1167
5160.86 1197
5161.53 1206
5162.21 1144
5162.89 1140
5163.57 1048
5164.25 1171
5164.92 1183
5165.60 1153
5166.28 1078
5166.96 1132
5167.64 1112
5168.31 1069
5168.99 1120
5169.67 1102
5170.35 1126
5171.03 1190
5171.71 1121
5172.39 1192
5173.06 1234
5173.74 1016
5174.42 1084
5175.10 1118
5175.78 1088
5176.46 1094
5177.14 1052
5177.82 1131
5178.49 1206
5179.17 1099
5179.85 1075
5180.53 1180
5181.21 1138
5181.89 1216
5182.57 1120
5183.25 1154
5183.93 1033
5184.61 1063
5185.29 1091
5185.97 1147
5186.64 1139
5187.32 1202
5188.00 1111
5188.68 1099
5189.36 1163
5190.04 1109
5190.72 1113
5191.40 1117
5192.08 1139
5192.76 1027
5193.44 1125
5194.12 1081
5194.80 1075
5195.48 1016
5196.16 1029
5196.84 1066
5197.52 1054
5198.20 1048
5198.88 1066
5199.56 1091
5200.24 1066
5200.92 1136
5201.60 1167
5202.28 1144
5202.96 1147
5203.65 1114
5204.33 1131
5205.01 1108
5205.69 1160
5206.37 1157
5207.05 1166
5207.73 1122
5208.41 1117
5209.09 1194
5209.77 1285
5210.45 1216
5211.13 1225
5211.82 1210
5212.50 1272
5213.18 1260
5213.86 1307
5214.54 1278
5215.22 1310
5215.90 1271
5216.58 1282
5217.27 1258
5217.95 1207
5218.63 1263
5219.31 1126
5219.99 1246
5220.67 1227
5221.36 1296
5222.04 1239
5222.72 1301
5223.40 1158
5224.08 1202
5224.77 1277
5225.45 1319
5226.13 1288
5226.81 1189
5227.49 1184
5228.18 1247
5228.86 1184
5229.54 1142
5230.22 1187
5230.91 1157
5231.59 1219
5232.27 1245
5232.95 1255
5233.63 1136
5234.32 1246
5235.00 1257
5235.68 1228
5236.37 1196
5237.05 1184
5237.73 1138
5238.41 1198
5239.10 1263
5239.78 1322
5240.46 1366
5241.15 1354
5241.83 1342
5242.51 1420
5243.20 1285
5243.88 1479
5244.56 1518
5245.24 1551
5245.93 1538
5246.61 1680
5247.29 1730
5247.98 1731
5248.66 1648
5249.35 1600
5250.03 1539
5250.71 1438
5251.40 1503
5252.08 1544
5252.76 1373
5253.45 1325
5254.13 1225
5254.82 1270
5255.50 1287
5256.18 1124
5256.87 1233
5257.55 1084
5258.24 1066
5258.92 1137
5259.60 1087
5260.29 1186
5260.97 1206
5261.66 1160
5262.34 1195
5263.03 1219
5263.71 1270
5264.40 1265
5265.08 1212
5265.76 1236
5266.45 1200
5267.13 1204
5267.82 1265
5268.50 1209
5269.19 1249
5269.87 1204
5270.56 1238
5271.24 1309
5271.93 1262
5272.61 1165
5273.30 1189
5273.98 1266
5274.67 1303
5275.35 1331
5276.04 1243
5276.72 1247
5277.41 1356
5278.10 1297
5278.78 1324
5279.47 1341
5280.15 1447
5280.84 1312
5281.52 1399
5282.21 1566
5282.89 1403
5283.58 1556
5284.27 1647
5284.95 1624
5285.64 1598
5286.32 1585
5287.01 1585
5287.70 1540
5288.38 1505
5289.07 1530
5289.75 1428
5290.44 1407
5291.13 1517
5291.81 1425
5292.50 1397
5293.19 1635
5293.87 1701
5294.56 1626
5295.25 1844
5295.93 1761
5296.62 1813
5297.31 1776
5297.99 1736
5298.68 1665
5299.37 1901
5300.05 1820
5300.74 1902
5301.43 1915
5302.11 1768
5302.80 1763
5303.49 1892
5304.18 1927
5304.86 1719
5305.55 1841
5306.24 1871
5306.92 1910
5307.61 1867
5308.30 1712
5308.99 1688
5309.67 1508
5310.36 1365
5311.05 1338
5311.74 1365
5312.42 1340
5313.11 1292
5313.80 1287
5314.49 1176
5315.18 1168
5315.86 1165
5316.55 1219
5317.24 1242
5317.93 1247
5318.62 1243
5319.30 1230
5319.99 1186
5320.68 1234
5321.37 1255
5322.06 1298
5322.74 1284
5323.43 1411
5324.12 1448
5324.81 1450
5325.50 1381
5326.19 1207
5326.88 1274
5327.56 1293
5328.25 1252
5328.94 1151
5329.63 1216
5330.32 1269
5331.01 1277
5331.70 1281
5332.39 1233
5333.07 1302
5333.76 1386
5334.45 1347
5335.14 1311
5335.83 1350
5336.52 1380
5337.21 1408
5337.90 1354
5338.59 1273
5339.28 1185
5339.97 1357
5340.66 1334
5341.35 1356
5342.04 1453
5342.73 1445
5343.42 1367
5344.10 1450
5344.79 1478
5345.48 1413
5346.17 1531
5346.86 1466
5347.55 1469
5348.24 1503
5348.93 1559
5349.62 1593
5350.31 1683
5351.00 1713
5351.69 1906
5352.39 2047
5353.08 1980
5353.77 2209
5354.46 2126
5355.15 2223
5355.84 2221
5356.53 2210
5357.22 2089
5357.91 2038
5358.60 1716
5359.29 1616
5359.98 1561
5360.67 1526
5361.36 1575
5362.05 1422
5362.74 1397
5363.44 1398
5364.13 1321
5364.82 1272
5365.51 1400
5366.20 1284
5366.89 1215
5367.58 1296
5368.27 1327
5368.96 1194
5369.66 1209
5370.35 1239
5371.04 1262
5371.73 1145
5372.42 1229
5373.11 1232
5373.81 1271
5374.50 1325
5375.19 1257
5375.88 1186
5376.57 1206
5377.26 1144
5377.96 1216
5378.65 1203
5379.34 1162
5380.03 1106
5380.72 1156
5381.42 1139
5382.11 1288
5382.80 1266
5383.49 1324
5384.18 1281
5384.88 1160
5385.57 1160
5386.26 1198
5386.95 1242
5387.65 1224
5388.34 1227
5389.03 1202
5389.72 1213
5390.42 1272
5391.11 1195
5391.80 1224
5392.50 1228
5393.19 1243
5393.88 1261
5394.57 1266
5395.27 1300
5395.96 1241
5396.65 1193
5397.35 1216
5398.04 1211
5398.73 1287
5399.43 1292
5400.12 1161
5400.81 1167
5401.51 1232
5402.20 1225
5402.89 1149
5403.59 1076
5404.28 1144
5404.97 1137
5405.67 1181
5406.36 1136
5407.06 1158
5407.75 1164
5408.44 1099
5409.14 1256
5409.83 1239
5410.53 1261
5411.22 1276
5411.91 1212
5412.61 1155
5413.30 1157
5414.00 1172
5414.69 1069
5415.38 1109
5416.08 1087
5416.77 1071
5417.47 1124
5418.16 1151
5418.86 1163
5419.55 1120
5420.25 1068
5420.94 1115
5421.64 1092
5422.33 1136
5423.03 1241
5423.72 1190
5424.41 1237
5425.11 1135
5425.80 1234
5426.50 1222
5427.19 1121
5427.89 1082
5428.59 1189
5429.28 1225
5429.98 1248
5430.67 1201
5431.37 1219
5432.06 1118
5432.76 1092
5433.45 1102
5434.15 1134
5434.84 1203
5435.54 1159
5436.23 1176
5436.93 1181
5437.63 1269
5438.32 1203
5439.02 1248
5439.71 1302
5440.41 1390
5441.11 1274
5441.80 1324
5442.50 1336
5443.19 1344
5443.89 1380
5444.59 1291
5445.28 1246
5445.98 1262
5446.68 1386
5447.37 1438
5448.07 1605
5448.76 1633
5449.46 1729
5450.16 1811
5450.85 1787
5451.55 1943
5452.25 1926
5452.94 1965
5453.64 1859
5454.34 1820
5455.03 1887
5455.73 1700
5456.43 1653
5457.13 1697
5457.82 1608
5458.52 1547
5459.22 1656
5459.91 1677
5460.61 1724
5461.31 1699
5462.01 1608
5462.70 1670
5463.40 1575
5464.10 1540
5464.80 1524
5465.49 1489
5466.19 1571
5466.89 1572
5467.59 1566
5468.28 1590
5468.98 1517
5469.68 1487
5470.38 1486
5471.07 1551
5471.77 1631
5472.47 1633
5473.17 1424
5473.87 1419
5474.56 1677
5475.26 1499
5475.96 1380
5476.66 1459
5477.36 1494
5478.06 1510
5478.75 1406
5479.45 1522
5480.15 1671
5480.85 1657
5481.55 1671
5482.25 1608
5482.95 1548
5483.64 1734
5484.34 1934
5485.04 1883
5485.74 1898
5486.44 1785
5487.14 1701
5487.84 1719
5488.54 1644
5489.23 1704
5489.93 1655
5490.63 1592
5491.33 1651
5492.03 1693
5492.73 1698
5493.43 1616
5494.13 1640
5494.83 1695
5495.53 1657
5496.23 1688
5496.93 1755
5497.63 1710
5498.33 1758
5499.03 1773
5499.73 1709
5500.43 1951
5501.13 1974
5501.83 2287
5502.53 2152
5503.23 2292
5503.93 2629
5504.63 2798
5505.33 2777
5506.03 2932
5506.73 2825
5507.43 2596
5508.13 2397
5508.83 2350
5509.53 2177
5510.23 2069
5510.93 2036
5511.63 2097
5512.33 2119
5513.03 2143
5513.73 2001
5514.43 2086
5515.13 2062
5515.83 2078
5516.53 2152
5517.23 2192
5517.93 2353
5518.64 2310
5519.34 2180
5520.04 2145
5520.74 2046
5521.44 1894
5522.14 1716
5522.84 1696
5523.54 1668
5524.24 1654
5524.95 1713
5525.65 1621
5526.35 1589
5527.05 1534
5527.75 1542
5528.45 1400
5529.15 1405
5529.86 1380
5530.56 1330
5531.26 1415
5531.96 1466
5532.66 1331
5533.36 1399
5534.07 1428
5534.77 1431
5535.47 1542
5536.17 1540
5536.87 1602
5537.58 1772
5538.28 1764
5538.98 1688
5539.68 1633
5540.39 1749
5541.09 1694
5541.79 1710
5542.49 1526
5543.20 1597
5543.90 1502
5544.60 1274
5545.30 1366
5546.01 1454
5546.71 1339
5547.41 1360
5548.11 1267
5548.82 1345
5549.52 1446
5550.22 1354
5550.93 1345
5551.63 1334
5552.33 1287
5553.03 1331
5553.74 1287
5554.44 1308
5555.14 1430
5555.85 1376
5556.55 1303
5557.25 1292
5557.96 1359
5558.66 1289
5559.36 1335
5560.07 1194
5560.77 1387
5561.48 1393
5562.18 1241
5562.88 1288
5563.59 1283
5564.29 1249
5564.99 1419
5565.70 1358
5566.40 1344
5567.11 1414
5567.81 1319
5568.51 1372
5569.22 1295
5569.92 1215
5570.63 1292
5571.33 1291
5572.04 1202
5572.74 1277
5573.44 1265
5574.15 1262
5574.85 1223
5575.56 1243
5576.26 1253
5576.97 1254
5577.67 1274
5578.38 1265
5579.08 1195
5579.79 1228
5580.49 1155
5581.20 1198
5581.90 1306
5582.61 1289
5583.31 1253
5584.02 1154
5584.72 1271
5585.43 1282
5586.13 1184
5586.84 1143
5587.54 1165
5588.25 1204
5588.95 1272
5589.66 1198
5590.36 1251
5591.07 1191
5591.77 1152
5592.48 1232
5593.19 1256
5593.89 1307
5594.60 1252
5595.30 1265
5596.01 1355
5596.71 1235
5597.42 1225
5598.13 1121
5598.83 1219
5599.54 1290
5600.24 1137
5600.95 1165
5601.66 1097
5602.36 1100
5603.07 1194
5603.78 1145
5604.48 1161
5605.19 1135
5605.89 1140
5606.60 1110
5607.31 1135
5608.01 1093
5608.72 1114
5609.43 1092
5610.13 1157
5610.84 1074
5611.55 1059
5612.25 1100
5612.96 1162
5613.67 1098
5614.38 1089
5615.08 1075
5615.79 1133
5616.50 1193
5617.20 1082
5617.91 1036
5618.62 1077
5619.33 1046
5620.03 1087
5620.74 1096
5621.45 1022
5622.15 1109
5622.86 1119
5623.57 1160
5624.28 1073
5624.99 1084
5625.69 1065
5626.40 1083
5627.11 1058
5627.82 1087
5628.52 1037
5629.23 1089
5629.94 1060
5630.65 1195
5631.36 1135
5632.06 1090
5632.77 1160
5633.48 1204
5634.19 1201
5634.90 1163
5635.61 1181
5636.31 1319
5637.02 1265
5637.73 1334
5638.44 1092
5639.15 1164
5639.86 1274
5640.56 1208
5641.27 1127
5641.98 1201
5642.69 1227
5643.40 1118
5644.11 1106
5644.82 1105
5645.53 1119
5646.24 1193
5646.94 1119
5647.65 1248
5648.36 1209
5649.07 1129
5649.78 1096
5650.49 1118
5651.20 1115
5651.91 1128
5652.62 1106
5653.33 1186
5654.04 1197
5654.75 1232
5655.46 1203
5656.17 1209
5656.88 1117
5657.59 1225
5658.30 1194
5659.01 1168
5659.71 1151
5660.42 1288
5661.13 1212
5661.84 1334
5662.55 1310
5663.26 1339
5663.97 1217
5664.69 1206
5665.40 1226
5666.11 1215
5666.82 1067
5667.53 1134
5668.24 1214
5668.95 1199
5669.66 1137
5670.37 1127
5671.08 1144
5671.79 1225
5672.50 1334
5673.21 1323
5673.92 1309
5674.63 1398
5675.34 1381
5676.05 1347
5676.76 1391
5677.48 1403
5678.19 1268
5678.90 1286
5679.61 1311
5680.32 1301
5681.03 1305
5681.74 1241
5682.45 1231
5683.16 1162
5683.88 1187
5684.59 1301
5685.30 1366
5686.01 1313
5686.72 1289
5687.43 1330
5688.15 1367
5688.86 1299
5689.57 1257
5690.28 1176
5690.99 1247
5691.70 1165
5692.42 1217
5693.13 1334
5693.84 1307
5694.55 1404
5695.26 1334
5695.98 1333
5696.69 1257
5697.40 1291
5698.11 1289
5698.82 1296
5699.54 1283
5700.25 1202
5700.96 1289
5701.67 1205
5702.39 1305
5703.10 1297
5703.81 1343
5704.52 1329
5705.24 1365
5705.95 1331
5706.66 1363
5707.38 1366
5708.09 1378
5708.80 1207
5709.51 1267
5710.23 1346
5710.94 1276
5711.65 1237
5712.37 1264
5713.08 1274
5713.79 1395
5714.51 1338
5715.22 1373
5715.93 1207
5716.65 1245
5717.36 1224
5718.07 1376
5718.79 1355
5719.50 1321
5720.21 1327
5720.93 1340
5721.64 1272
5722.36 1219
5723.07 1286
5723.78 1323
5724.50 1317
5725.21 1282
5725.92 1344
5726.64 1353
5727.35 1428
5728.07 1363
5728.78 1458
5729.50 1374
5730.21 1421
5730.92 1401
5731.64 1530
5732.35 1512
5733.07 1594
5733.78 1505
5734.50 1465
5735.21 1374
5735.93 1513
5736.64 1552
5737.35 1572
5738.07 1635
5738.78 1601
5739.50 1676
5740.21 1744
5740.93 1859
5741.64 1823
5742.36 1868
5743.07 2055
5743.79 2170
5744.50 2279
5745.22 2115
5745.93 2112
5746.65 2214
5747.37 2185
5748.08 2240
5748.80 2125
5749.51 2076
5750.23 2061
5750.94 1848
5751.66 1916
5752.37 1811
5753.09 1756
5753.81 1810
5754.52 1937
5755.24 1990
5755.95 1904
5756.67 1872
5757.38 1884
5758.10 2009
5758.82 1936
5759.53 1963
5760.25 2025
5760.96 1991
5761.68 2074
5762.40 2236
5763.11 2327
5763.83 2259
5764.55 2397
5765.26 2518
5765.98 2845
5766.70 3066
5767.41 3167
5768.13 3200
5768.85 3415
5769.56 3534
5770.28 3519
5771.00 3562
5771.71 3519
5772.43 3760
5773.15 3864
5773.86 4291
5774.58 5020
5775.30 5805
5776.01 6677
5776.73 7290
5777.45 8165
5778.17 8317
5778.88 8181
5779.60 7350
5780.32 6749
5781.04 5852
5781.75 5474
5782.47 4751
5783.19 4107
5783.91 3818
5784.62 3538
5785.34 3544
5786.06 3446
5786.78 3480
5787.49 3347
5788.21 3338
5788.93 3274
5789.65 3287
5790.37 3451
5791.08 3245
5791.80 3272
5792.52 3341
5793.24 3543
5793.96 3421
5794.68 3387
5795.39 3432
5796.11 3467
5796.83 3340
5797.55 3342
5798.27 3249
5798.99 3107
5799.70 3142
5800.42 3130
5801.14 3196
5801.86 3393
5802.58 3766
5803.30 4069
5804.02 4680
5804.74 5244
5805.45 5895
5806.17 6191
5806.89 6249
5807.61 6205
5808.33 5992
5809.05 5423
5809.77 5114
5810.49 4502
5811.21 3851
5811.93 3529
5812.65 3251
5813.37 3244
5814.09 3151
5814.81 2892
5815.52 2992
5816.24 3074
5816.96 3153
5817.68 3196
5818.40 3376
5819.12 3484
5819.84 3292
5820.56 3200
5821.28 3160
5822.00 3283
5822.72 3204
5823.44 2928
5824.16 2981
5824.88 3024
5825.60 2849
5826.32 2740
5827.04 2676
5827.76 2573
5828.48 2403
5829.21 2367
5829.93 2447
5830.65 2368
5831.37 2284
5832.09 2401
5832.81 2347
5833.53 2240
5834.25 2143
5834.97 2195
5835.69 2215
5836.41 2115
5837.13 2044
5837.85 2047
5838.57 1922
5839.30 1944
5840.02 1953
5840.74 2064
5841.46 1990
5842.18 2055
5842.90 2185
5843.62 1902
5844.34 1918
5845.07 1926
5845.79 1863
5846.51 1898
5847.23 1881
5847.95 1850
5848.67 1921
5849.39 2012
5850.12 1945
5850.84 1976
5851.56 1940
5852.28 1791
5853.00 1804
5853.73 1826
5854.45 1816
5855.17 1962
5855.89 1750
5856.61 1699
5857.34 1636
5858.06 1572
5858.78 1732
5859.50 1754
5860.23 1673
5860.95 1733
5861.67 1689
5862.39 1664
5863.11 1642
5863.84 1697
5864.56 1740
5865.28 1644
5866.01 1612
5866.73 1644
5867.45 1647
5868.17 1551
5868.90 1513
5869.62 1618
5870.34 1557
5871.07 1511
5871.79 1480
5872.51 1541
5873.23 1609
5873.96 1559
5874.68 1528
5875.40 1552
5876.13 1437
5876.85 1414
5877.57 1436
5878.30 1479
5879.02 1549
5879.74 1556
5880.47 1462
5881.19 1454
5881.92 1610
5882.64 1612
5883.36 1564
5884.09 1593
5884.81 1587
5885.53 1561
5886.26 1497
5886.98 1562
5887.71 1509
5888.43 1445
5889.15 1552
5889.88 1499
5890.60 1556
5891.33 1521
5892.05 1352
5892.78 1383
5893.50 1495
5894.23 1390
5894.95 1412
5895.67 1400
5896.40 1324
5897.12 1324
5897.85 1233
5898.57 1307
5899.30 1341
5900.02 1478
5900.75 1474
5901.47 1399
5902.20 1410
5902.92 1503
5903.65 1389
5904.37 1450
5905.10 1405
5905.82 1539
5906.55 1652
5907.27 1457
5908.00 1421
5908.72 1414
5909.45 1445
5910.17 1538
5910.90 1441
5911.62 1498
5912.35 1450
5913.08 1508
5913.80 1444
5914.53 1401
5915.25 1498
5915.98 1378
5916.70 1400
5917.43 1425
5918.16 1408
5918.88 1500
5919.61 1492
5920.33 1405
5921.06 1411
5921.79 1385
5922.51 1409
5923.24 1465
5923.97 1382
5924.69 1528
5925.42 1557
5926.14 1581
5926.87 1538
5927.60 1541
5928.32 1536
5929.05 1516
5929.78 1468
5930.50 1472
5931.23 1515
5931.96 1654
5932.68 1592
5933.41 1566
5934.14 1563
5934.86 1532
5935.59 1524
5936.32 1587
5937.05 1691
5937.77 1753
5938.50 1838
5939.23 1904
5939.95 1804
5940.68 1895
5941.41 1907
5942.14 1996
5942.86 2003
5943.59 2006
5944.32 1811
5945.05 1991
5945.77 1894
5946.50 1775
5947.23 1830
5947.96 1779
5948.68 1761
5949.41 1746
5950.14 1815
5950.87 1834
5951.60 1907
5952.32 1899
5953.05 1905
5953.78 1953
5954.51 1945
5955.24 2060
5955.96 1979
5956.69 2006
5957.42 2054
5958.15 2071
5958.88 2040
5959.61 2068
5960.33 2076
5961.06 2077
5961.79 2074
5962.52 2121
5963.25 2066
5963.98 2193
5964.71 2188
5965.44 2139
5966.16 2121
5966.89 2030
5967.62 2034
5968.35 2235
5969.08 2322
5969.81 2460
5970.54 2286
5971.27 2537
5972.00 2659
5972.73 2482
5973.46 2494
5974.18 2484
5974.91 2634
5975.64 2511
5976.37 2524
5977.10 2592
5977.83 2559
5978.56 2582
5979.29 2458
5980.02 2550
5980.75 2702
5981.48 2885
5982.21 2803
5982.94 2806
5983.67 2914
5984.40 2938
5985.13 3014
5985.86 3102
5986.59 3010
5987.32 3009
5988.05 3077
5988.78 3204
5989.51 3200
5990.24 3156
5990.97 3241
5991.70 3179
5992.43 3024
5993.16 3073
5993.89 2986
5994.62 3046
5995.35 3121
5996.09 3293
5996.82 3272
5997.55 3097
5998.28 3297
5999.01 3460
5999.74 3476
6000.47 3426
6001.20 3378
6001.93 3643
6002.66 3703
6003.39 3588
6004.13 3575
6004.86 3498
6005.59 3443
6006.32 3442
6007.05 3367
6007.78 3304
6008.51 3246
6009.25 3122
6009.98 3535
6010.71 3766
6011.44 3851
6012.17 4062
6012.90 4869
6013.64 5622
6014.37 6468
6015.10 6969
6015.83 7655
6016.56 8501
6017.29 9234
6018.03 9222
6018.76 9457
6019.49 9431
6020.22 8890
6020.96 7951
6021.69 7079
6022.42 6271
6023.15 5681
6023.88 4966
6024.62 4294
6025.35 3834
6026.08 3436
6026.81 3182
6027.55 2873
6028.28 2869
6029.01 2769
6029.75 2623
6030.48 2455
6031.21 2467
6031.94 2380
6032.68 2409
6033.41 2359
6034.14 2308
6034.88 2304
6035.61 2228
6036.34 2195
6037.07 2234
6037.81 2270
6038.54 2078
6039.27 2126
6040.01 2154
6040.74 2191
6041.47 2055
6042.21 2153
6042.94 2138
6043.68 2188
6044.41 2269
6045.14 2292
6045.88 2304
6046.61 2357
6047.34 2369
6048.08 2433
6048.81 2396
6049.55 2321
6050.28 2449
6051.01 2520
6051.75 2541
6052.48 2601
6053.22 2595
6053.95 2750
6054.68 2736
6055.42 2792
6056.15 2745
6056.89 2823
6057.62 2682
6058.36 2652
6059.09 2720
6059.83 2746
6060.56 2750
6061.29 2775
6062.03 2759
6062.76 2628
6063.50 2729
6064.23 2671
6064.97 2622
6065.70 2620
6066.44 2490
6067.17 2526
6067.91 2372
6068.64 2459
6069.38 2427
6070.11 2501
6070.85 2464
6071.58 2394
6072.32 2578
6073.06 2393
6073.79 2162
6074.53 2133
6075.26 2279
6076.00 2260
6076.73 2176
6077.47 2155
6078.20 2239
6078.94 2308
6079.68 2223
6080.41 2192
6081.15 2283
6081.88 2219
6082.62 2120
6083.35 2134
6084.09 2075
6084.83 2108
6085.56 2068
6086.30 2059
6087.04 2190
6087.77 2068
6088.51 2068
6089.24 2074
6089.98 2051
6090.72 1894
6091.45 1834
6092.19 1940
6092.93 1933
6093.66 1947
6094.40 1947
6095.14 1937
6095.87 1951
6096.61 1927
6097.35 1926
6098.08 1945
6098.82 1923
6099.56 1927
6100.29 1810
6101.03 1896
6101.77 1815
6102.51 1798
6103.24 1758
6103.98 1904
6104.72 1815
6105.46 1771
6106.19 1789
6106.93 1788
6107.67 1742
6108.41 1739
6109.14 1784
6109.88 1790
6110.62 1816
6111.36 1825
6112.09 1815
6112.83 1830
6113.57 1928
6114.31 1817
6115.04 1851
6115.78 1900
6116.52 2032
6117.26 1877
6118.00 1908
6118.73 1868
6119.47 1897
6120.21 1891
6120.95 1834
6121.69 1869
6122.43 1846
6123.16 1791
6123.90 1923
6124.64 2034
6125.38 1869
6126.12 2039
6126.86 2065
6127.60 1955
6128.33 1990
6129.07 1949
6129.81 1980
6130.55 2003
6131.29 2099
6132.03 1988
6132.77 1866
6133.51 1929
6134.25 2036
6134.98 2047
6135.72 2069
6136.46 2045
6137.20 2070
6137.94 2172
6138.68 2211
6139.42 2133
6140.16 2108
6140.90 2062
6141.64 2205
6142.38 2119
6143.12 2240
6143.86 2249
6144.60 2114
6145.34 2258
6146.08 2181
6146.82 2177
6147.56 2225
6148.30 2185
6149.04 2200
6149.78 2161
6150.52 2120
6151.26 2238
6152.00 2182
6152.74 2229
6153.48 2305
6154.22 2248
6154.96 2351
6155.70 2242
6156.44 2188
6157.18 2289
6157.92 2266
6158.66 2287
6159.40 2374
6160.14 2336
6160.88 2307
6161.62 2359
6162.36 2379
6163.10 2312
6163.85 2535
6164.59 2506
6165.33 2623
6166.07 2633
6166.81 2702
6167.55 2926
6168.29 2980
6169.03 3090
6169.77 3347
6170.51 3582
6171.26 3678
6172.00 3713
6172.74 3583
6173.48 3569
6174.22 3546
6174.96 3593
6175.70 3715
6176.45 3565
6177.19 3467
6177.93 3490
6178.67 3529
6179.41 3411
6180.16 3288
6180.90 3258
6181.64 3354
6182.38 3394
6183.12 3177
6183.87 3352
6184.61 3375
6185.35 3364
6186.09 3424
6186.83 3494
6187.58 3609
6188.32 3670
6189.06 3387
6189.80 3441
6190.55 3537
6191.29 3607
6192.03 3799
6192.77 3882
6193.52 3710
6194.26 3874
6195.00 3873
6195.74 4110
6196.49 4439
6197.23 4344
6197.97 4368
6198.72 4325
6199.46 4498
6200.20 4727
6200.94 4660
6201.69 4585
6202.43 4542
6203.17 4392
6203.92 4352
6204.66 4400
6205.40 4461
6206.15 4723
6206.89 5260
6207.63 5602
6208.38 6522
6209.12 7763
6209.87 9417
6210.61 11082
6211.35 13517
6212.10 15790
6212.84 17988
6213.58 19823
6214.33 20546
6215.07 20491
6215.82 19505
6216.56 17782
6217.30 15713
6218.05 13574
6218.79 11154
6219.54 9034
6220.28 7809
6221.02 6649
6221.77 5847
6222.51 4991
6223.26 4437
6224.00 4118
6224.75 3910
6225.49 3839
6226.24 3756
6226.98 3855
6227.73 3827
6228.47 3676
6229.21 3662
6229.96 3813
6230.70 3617
6231.45 3437
6232.19 3251
6232.94 3149
6233.68 2841
6234.43 2616
6235.17 2525
6235.92 2323
6236.67 2345
6237.41 2314
6238.16 2291
6238.90 2412
6239.65 2357
6240.39 2457
6241.14 2432
6241.88 2511
6242.63 2483
6243.37 2339
6244.12 2292
6244.87 2417
6245.61 2513
6246.36 2579
6247.10 2551
6247.85 2696
6248.59 2799
6249.34 2894
6250.09 3030
6250.83 3202
6251.58 3185
6252.33 3302
6253.07 3249
6253.82 3243
6254.56 3194
6255.31 3294
6256.06 3312
6256.80 3372
6257.55 3102
6258.30 2933
6259.04 2931
6259.79 2869
6260.54 2934
6261.28 2892
6262.03 2896
6262.78 2927
6263.52 2909
6264.27 2890
6265.02 2974
6265.76 3129
6266.51 3118
6267.26 3109
6268.01 3253
6268.75 3141
6269.50 3133
6270.25 3070
6270.99 2945
6271.74 2934
6272.49 2969
6273.24 2851
6273.98 2923
6274.73 2707
6275.48 2730
6276.23 2840
6276.97 2859
6277.72 2775
6278.47 2821
6279.22 2728
6279.96 2833
6280.71 2715
6281.46 2665
6282.21 2631
6282.96 2639
6283.70 2529
6284.45 2590
6285.20 2668
6285.95 2509
6286.70 2461
6287.45 2522
6288.19 2612
6288.94 2509
6289.69 2584
6290.44 2576
6291.19 2796
6291.94 2917
6292.68 3106
6293.43 3148
6294.18 3268
6294.93 3361
6295.68 3380
6296.43 3389
6297.18 3360
6297.93 3067
6298.67 2993
6299.42 2939
6300.17 2808
6300.92 2495
6301.67 2378
6302.42 2364
6303.17 2279
6303.92 2146
6304.67 2281
6305.42 2197
6306.17 2242
6306.92 2329
6307.67 2496
6308.41 2380
6309.16 2299
6309.91 2350
6310.66 2257
6311.41 2240
6312.16 2168
6312.91 2173
6313.66 2236
6314.41 2100
6315.16 2071
6315.91 2109
6316.66 2149
6317.41 2229
6318.16 2217
6318.91 2261
6319.66 2249
6320.41 2397
6321.16 2510
6321.91 2499
6322.66 2492
6323.41 2403
6324.16 2356
6324.92 2142
6325.67 2232
6326.42 2197
6327.17 2170
6327.92 2235
6328.67 2028
6329.42 1973
6330.17 1976
6330.92 1833
6331.67 1804
6332.42 1865
6333.17 1833
6333.92 1714
6334.68 1805
6335.43 1920
6336.18 1893
6336.93 1697
6337.68 1820
6338.43 1873
6339.18 1820
6339.93 1816
6340.69 1726
6341.44 1758
6342.19 1829
6342.94 1767
6343.69 1767
6344.44 1838
6345.20 1818
6345.95 1722
6346.70 1853
6347.45 1952
6348.20 1868
6348.95 1897
6349.71 1873
6350.46 1893
6351.21 1824
6351.96 1758
6352.71 1776
6353.47 1854
6354.22 2007
6354.97 1931
6355.72 1968
6356.48 1938
6357.23 2052
6357.98 2150
6358.73 2074
6359.49 1992
6360.24 1962
6360.99 1981
6361.74 1994
6362.50 1809
6363.25 1772
6364.00 1818
6364.76 1691
6365.51 1775
6366.26 1769
6367.01 1758
6367.77 1698
6368.52 1707
6369.27 1684
6370.03 1717
6370.78 1736
6371.53 1648
6372.29 1779
6373.04 1702
6373.79 1669
6374.55 1605
6375.30 1477
6376.05 1658
6376.81 1726
6377.56 1681
6378.31 1574
6379.07 1602
6379.82 1690
6380.58 1625
6381.33 1658
6382.08 1652
6382.84 1694
6383.59 1723
6384.35 1756
6385.10 1658
6385.85 1675
6386.61 1778
6387.36 1738
6388.12 1604
6388.87 1565
6389.62 1605
6390.38 1499
6391.13 1501
6391.89 1611
6392.64 1536
6393.40 1493
6394.15 1431
6394.91 1543
6395.66 1436
6396.42 1427
6397.17 1548
6397.93 1457
6398.68 1538
6399.44 1584
6400.19 1499
6400.95 1481
6401.70 1547
6402.46 1539
6403.21 1435
6403.97 1486
6404.72 1513
6405.48 1503
6406.23 1577
6406.99 1406
6407.74 1370
6408.50 1465
6409.25 1401
6410.01 1390
6410.76 1410
6411.52 1394
6412.28 1477
6413.03 1520
6413.79 1465
6414.54 1468
6415.30 1542
6416.05 1547
6416.81 1577
6417.57 1558
6418.32 1524
6419.08 1355
6419.83 1413
6420.59 1534
6421.35 1538
6422.10 1428
6422.86 1444
6423.62 1525
6424.37 1456
6425.13 1411
6425.89 1535
6426.64 1558
6427.40 1520
6428.15 1475
6428.91 1446
6429.67 1434
6430.42 1412
6431.18 1528
6431.94 1442
6432.70 1433
6433.45 1409
6434.21 1490
6434.97 1414
6435.72 1484
6436.48 1522
6437.24 1531
6437.99 1615
6438.75 1579
6439.51 1583
6440.27 1571
6441.02 1604
6441.78 1549
6442.54 1629
6443.30 1602
6444.05 1627
6444.81 1616
6445.57 1646
6446.33 1701
6447.08 1817
6447.84 1690
6448.60 1672
6449.36 1641
6450.12 1538
6450.87 1603
6451.63 1570
6452.39 1553
6453.15 1559
6453.91 1558
6454.66 1658
6455.42 1558
6456.18 1584
6456.94 1633
6457.70 1599
6458.46 1571
6459.21 1565
6459.97 1608
6460.73 1602
6461.49 1710
6462.25 1694
6463.01 1664
6463.77 1640
6464.52 1639
6465.28 1789
6466.04 1750
6466.80 1676
6467.56 1776
6468.32 1776
6469.08 1715
6469.84 1763
6470.60 1715
6471.36 1726
6472.11 1671
6472.87 1746
6473.63 1779
6474.39 1770
6475.15 1831
6475.91 1760
6476.67 1782
6477.43 1835
6478.19 1927
6478.95 1897
6479.71 1977
6480.47 1929
6481.23 1938
6481.99 1950
6482.75 1821
6483.51 1938
6484.27 1897
6485.03 1918
6485.79 2056
6486.55 2060
6487.31 2092
6488.07 2175
6488.83 2139
6489.59 2193
6490.35 2210
6491.11 2271
6491.87 2287
6492.63 2376
6493.39 2305
6494.15 2310
6494.91 2393
6495.67 2358
6496.43 2422
6497.19 2527
6497.95 2665
6498.71 2727
6499.48 2578
6500.24 2578
6501.00 2671
6501.76 2717
6502.52 2846
6503.28 2687
6504.04 2723
6504.80 2643
6505.56 2856
6506.32 2728
6507.09 2770
6507.85 2811
6508.61 2696
6509.37 2770
6510.13 2866
6510.89 2882
6511.65 3127
6512.42 3179
6513.18 3322
6513.94 3606
6514.70 3843
6515.46 3844
6516.22 4093
6516.99 4218
6517.75 4382
6518.51 4471
6519.27 4331
6520.03 4252
6520.80 4135
6521.56 3860
6522.32 3786
6523.08 3874
6523.84 3713
6524.61 3693
6525.37 3836
6526.13 3852
6526.89 3779
6527.66 4037
6528.42 4500
6529.18 4889
6529.94 5104
6530.71 5609
6531.47 5736
6532.23 6017
6533.00 6381
6533.76 6231
6534.52 6111
6535.28 6157
6536.05 6157
6536.81 6419
6537.57 6827
6538.34 7355
6539.10 8279
6539.86 9271
6540.63 10192
6541.39 10734
6542.15 10469
6542.92 10183
6543.68 9630
6544.44 8459
6545.21 7607
6545.97 6870
6546.73 5765
6547.50 4981
6548.26 4375
6549.02 4199
6549.79 3812
6550.55 3325
6551.31 3278
6552.08 3098
6552.84 3024
6553.61 2975
6554.37 2987
6555.13 3100
6555.90 3114
6556.66 3123
6557.43 3127
6558.19 3080
6558.96 3015
6559.72 2900
6560.48 2843
6561.25 2982
6562.01 2928
6562.78 2930
6563.54 3153
6564.31 3241
6565.07 3103
6565.84 3229
6566.60 3202
6567.37 3282
6568.13 3466
6568.90 3399
6569.66 3280
6570.43 3377
6571.19 3483
6571.96 3417
6572.72 3329
6573.49 3353
6574.25 3429
6575.02 3440
6575.78 3652
6576.55 3937
6577.31 4048
6578.08 4404
6578.84 4723
6579.61 5126
6580.37 5424
6581.14 5626
6581.91 5647
6582.67 5462
6583.44 5313
6584.20 5321
6584.97 4905
6585.73 4548
6586.50 4261
6587.27 4122
6588.03 3788
6588.80 3645
6589.56 3600
6590.33 3689
6591.10 3508
6591.86 3579
6592.63 3595
6593.39 3868
6594.16 4017
6594.93 4312
6595.69 4545
6596.46 4893
6597.23 5207
6597.99 5632
6598.76 5833
6599.53 6143
6600.29 6211
6601.06 6110
6601.83 5643
6602.59 5287
6603.36 4951
6604.13 4581
6604.89 4161
6605.66 3868
6606.43 3554
6607.20 3528
6607.96 3311
6608.73 3279
6609.50 3268
6610.26 3191
6611.03 3160
6611.80 3008
6612.57 3098
6613.33 3310
6614.10 3352
6614.87 3268
6615.64 3378
6616.40 3320
6617.17 3362
6617.94 3266
6618.71 3200
6619.48 3054
6620.24 2996
6621.01 2915
6621.78 2976
6622.55 2989
6623.32 3100
6624.08 2911
6624.85 2832
6625.62 2773
6626.39 2895
6627.16 2951
6627.92 2915
6628.69 2820
6629.46 2811
6630.23 2740
6631.00 2766
6631.77 2776
6632.54 2781
6633.30 2878
6634.07 3103
6634.84 3191
6635.61 3660
6636.38 3844
6637.15 4272
6637.92 4605
6638.69 5006
6639.45 5145
6640.22 5162
6640.99 5143
6641.76 5008
6642.53 4712
6643.30 4444
6644.07 4117
6644.84 3487
6645.61 3220
6646.38 3106
6647.15 2761
6647.92 2638
6648.69 2551
6649.46 2456
6650.22 2546
6650.99 2405
6651.76 2486
6652.53 2449
6653.30 2428
6654.07 2393
6654.84 2374
6655.61 2470
6656.38 2407
6657.15 2429
6657.92 2376
6658.69 2293
6659.46 2277
6660.23 2238
6661.00 2262
6661.77 2327
6662.54 2240
6663.31 2215
6664.09 2206
6664.86 2030
6665.63 2004
6666.40 2040
6667.17 2113
6667.94 2149
6668.71 2089
6669.48 1970
6670.25 1930
6671.02 2024
6671.79 2079
6672.56 2052
6673.33 2046
6674.10 2164
6674.88 2269
6675.65 2299
6676.42 2164
6677.19 2242
6677.96 2367
6678.73 2327
6679.50 2279
6680.27 2207
6681.05 2114
6681.82 2076
6682.59 2062
6683.36 2128
6684.13 2169
6684.90 2151
6685.67 2104
6686.45 2196
6687.22 2273
6687.99 2410
6688.76 2352
6689.53 2287
6690.31 2419
6691.08 2438
6691.85 2453
6692.62 2462
6693.39 2376
6694.17 2283
6694.94 2271
6695.71 2178
6696.48 1966
6697.25 1922
6698.03 1989
6698.80 1992
6699.57 2008
6700.34 1980
6701.12 1843
6701.89 1937
6702.66 1879
6703.43 1862
6704.21 2000
6704.98 2030
6705.75 2040
6706.53 2038
6707.30 2030
6708.07 2023
6708.84 1938
6709.62 1981
6710.39 1867
6711.16 1871
6711.94 1765
6712.71 1750
6713.48 1593
6714.26 1694
6715.03 1773
6715.80 1830
6716.58 1836
6717.35 1845
6718.12 1787
6718.90 1720
6719.67 1856
6720.45 1732
6721.22 1642
6721.99 1697
6722.77 1688
6723.54 1692
6724.31 1600
6725.09 1520
6725.86 1662
6726.64 1605
6727.41 1592
6728.18 1636
6728.96 1577
6729.73 1628
6730.51 1564
6731.28 1586
6732.06 1598
6732.83 1485
6733.60 1524
6734.38 1523
6735.15 1589
6735.93 1568
6736.70 1481
6737.48 1436
6738.25 1559
6739.03 1586
6739.80 1650
6740.58 1657
6741.35 1572
6742.13 1531
6742.90 1555
6743.68 1663
6744.45 1674
6745.23 1531
6746.00 1637
6746.78 1566
6747.55 1513
6748.33 1541
6749.10 1485
6749.88 1635
6750.65 1756
6751.43 1483
6752.20 1636
6752.98 1694
6753.75 1737
6754.53 1800
6755.31 1873
6756.08 1857
6756.86 1818
6757.63 1925
6758.41 1769
6759.19 1698
6759.96 1636
6760.74 1619
6761.51 1667
6762.29 1646
6763.07 1594
6763.84 1589
6764.62 1624
6765.39 1561
6766.17 1473
6766.95 1478
6767.72 1488
6768.50 1563
6769.28 1592
6770.05 1552
6770.83 1540
6771.61 1530
6772.38 1492
6773.16 1476
6773.94 1508
6774.71 1499
6775.49 1474
6776.27 1434
6777.04 1420
6777.82 1562
6778.60 1473
6779.37 1530
6780.15 1484
6780.93 1486
6781.71 1642
6782.48 1611
6783.26 1620
6784.04 1644
6784.81 1549
6785.59 1678
6786.37 1584
6787.15 1565
6787.92 1541
6788.70 1480
6789.48 1494
6790.26 1538
6791.04 1577
6791.81 1551
6792.59 1533
6793.37 1521
6794.15 1492
6794.92 1440
6795.70 1406
6796.48 1479
6797.26 1415
6798.04 1317
6798.81 1361
6799.59 1402
6800.37 1408
6801.15 1445
6801.93 1338
6802.71 1406
6803.48 1365
6804.26 1373
6805.04 1375
6805.82 1459
6806.60 1458
6807.38 1381
6808.16 1474
6808.94 1469
6809.71 1434
6810.49 1455
6811.27 1559
6812.05 1383
6812.83 1448
6813.61 1469
6814.39 1477
6815.17 1498
6815.95 1340
6816.73 1441
6817.50 1548
6818.28 1479
6819.06 1511
6819.84 1467
6820.62 1415
6821.40 1519
6822.18 1551
6822.96 1500
6823.74 1532
6824.52 1449
6825.30 1499
6826.08 1512
6826.86 1463
6827.64 1592
6828.42 1597
6829.20 1522
6829.98 1501
6830.76 1535
6831.54 1376
6832.32 1441
6833.10 1429
6833.88 1463
6834.66 1540
6835.44 1496
6836.22 1478
6837.00 1439
6837.78 1498
6838.56 1428
6839.34 1430
6840.12 1422
6840.90 1417
6841.68 1461
6842.46 1371
6843.24 1454
6844.03 1459
6844.81 1437
6845.59 1353
6846.37 1383
6847.15 1350
6847.93 1461
6848.71 1510
6849.49 1454
6850.27 1537
6851.05 1686
6851.84 1852
6852.62 2088
6853.40 2361
6854.18 2650
6854.96 2825
6855.74 3005
6856.52 2945
6857.30 2829
6858.09 2899
6858.87 2713
6859.65 2431
6860.43 2198
6861.21 2093
6861.99 1899
6862.78 1723
6863.56 1653
6864.34 1589
6865.12 1588
6865.90 1560
6866.69 1490
6867.47 1548
6868.25 1505
6869.03 1557
6869.82 1611
6870.60 1543
6871.38 1626
6872.16 1486
6872.94 1489
6873.73 1508
6874.51 1538
6875.29 1452
6876.07 1463
6876.86 1503
6877.64 1524
6878.42 1446
6879.21 1516
6879.99 1410
6880.77 1450
6881.55 1402
6882.34 1468
6883.12 1489
6883.90 1509
6884.69 1402
6885.47 1544
6886.25 1521
6887.04 1708
6887.82 1592
6888.60 1610
6889.39 1722
6890.17 1907
6890.95 1892
6891.74 1916
6892.52 1937
6893.30 2133
6894.09 2211
6894.87 2167
6895.65 1965
6896.44 1951
6897.22 1826
6898.01 1789
6898.79 1831
6899.57 1754
6900.36 1707
6901.14 1661
6901.93 1655
6902.71 1822
6903.49 1797
6904.28 1733
6905.06 1787
6905.85 1803
6906.63 1765
6907.42 1795
6908.20 1808
6908.98 1735
6909.77 1833
6910.55 1745
6911.34 1706
6912.12 1739
6912.91 1757
6913.69 1739
6914.48 1714
6915.26 1667
6916.05 1636
6916.83 1718
6917.62 1606
6918.40 1627
6919.19 1605
6919.97 1655
6920.76 1651
6921.54 1720
6922.33 1686
6923.11 1640
6923.90 1766
6924.68 1736
6925.47 1856
6926.25 1838
6927.04 1786
6927.82 1692
6928.61 1761
6929.40 1829
6930.18 1733
6930.97 1719
6931.75 1822
6932.54 1711
6933.32 1685
6934.11 1826
6934.90 1770
6935.68 1827
6936.47 1899
6937.25 1830
6938.04 1915
6938.83 1846
6939.61 1904
6940.40 1895
6941.19 1861
6941.97 1887
6942.76 2005
6943.54 2032
6944.33 2137
6945.12 2058
6945.90 2102
6946.69 2158
6947.48 2221
6948.26 2355
6949.05 2383
6949.84 2433
6950.62 2381
6951.41 2284
6952.20 2385
6952.99 2385
6953.77 2470
6954.56 2544
6955.35 2371
6956.13 2432
6956.92 2363
6957.71 2384
6958.50 2346
6959.28 2450
6960.07 2547
6960.86 2514
6961.64 2612
6962.43 2622
6963.22 2736
6964.01 2810
6964.80 2661
6965.58 2697
6966.37 2754
6967.16 2648
6967.95 2679
6968.73 2843
6969.52 2926
6970.31 3017
6971.10 2848
6971.89 2857
6972.67 3061
6973.46 3147
6974.25 3243
6975.04 3132
6975.83 3146
6976.62 3271
6977.40 3284
6978.19 3299
6978.98 3396
6979.77 3438
6980.56 3389
6981.35 3509
6982.13 3797
6982.92 3955
6983.71 3896
6984.50 4258
6985.29 4712
6986.08 5174
6986.87 5697
6987.66 6603
6988.45 7835
6989.23 8902
6990.02 9524
6990.81 10059
6991.60 10214
6992.39 9957
6993.18 9571
6993.97 9002
6994.76 7898
6995.55 6879
6996.34 6092
6997.13 5325
6997.92 4972
6998.71 4568
6999.50 4609
7000.29 5019
7001.07 5462
7001.86 6153
7002.65 6976
7003.44 7929
7004.23 8736
7005.02 9108
7005.81 9291
7006.60 8854
7007.39 8151
7008.18 7312
7008.97 6467
7009.76 5640
7010.55 4730
7011.34 4151
7012.14 3645
7012.93 3245
7013.72 2884
7014.51 2708
7015.30 2570
7016.09 2522
7016.88 2516
7017.67 2607
7018.46 2667
7019.25 2761
7020.04 2739
7020.83 2610
7021.62 2585
7022.41 2565
7023.20 2390
7024.00 2388
7024.79 2319
7025.58 2290
7026.37 2257
7027.16 2503
7027.95 2482
7028.74 2514
7029.53 2486
7030.32 2492
7031.12 2439
7031.91 2437
7032.70 2374
7033.49 2481
7034.28 2388
7035.07 2339
7035.87 2372
7036.66 2296
7037.45 2285
7038.24 2318
7039.03 2394
7039.82 2474
7040.62 2537
7041.41 2634
7042.20 2697
7042.99 2558
7043.78 2411
7044.58 2506
7045.37 2543
7046.16 2502
7046.95 2352
7047.75 2392
7048.54 2412
7049.33 2228
7050.12 2165
7050.92 2196
7051.71 2393
7052.50 2367
7053.29 2403
7054.09 2393
7054.88 2495
7055.67 2534
7056.46 2513
7057.26 2549
7058.05 2404
7058.84 2303
7059.64 2211
7060.43 2198
7061.22 2131
7062.02 2110
7062.81 2109
7063.60 2015
7064.39 2075
7065.19 2106
7065.98 2087
7066.77 2154
7067.57 2095
7068.36 2022
7069.16 1999
7069.95 1996
7070.74 2161
7071.54 2048
7072.33 1969
7073.12 1950
7073.92 2008
7074.71 1953
7075.51 1898
7076.30 1947
7077.09 1945
7077.89 1937
7078.68 1871
7079.48 1894
7080.27 1798
7081.06 1789
7081.86 1809
7082.65 1833
7083.45 1840
7084.24 1699
7085.04 1759
7085.83 1740
7086.62 1659
7087.42 1675
7088.21 1645
7089.01 1690
7089.80 1684
7090.60 1637
7091.39 1785
7092.19 1672
7092.98 1652
7093.78 1647
7094.57 1716
7095.37 1795
7096.16 1804
7096.96 1793
7097.75 1703
7098.55 1771
7099.34 1676
7100.14 1658
7100.93 1645
7101.73 1598
7102.52 1598
7103.32 1498
7104.11 1414
7104.91 1535
7105.71 1604
7106.50 1600
7107.30 1629
7108.09 1665
7108.89 1726
7109.68 1621
7110.48 1483
7111.28 1502
7112.07 1528
7112.87 1420
7113.66 1387
7114.46 1416
7115.26 1372
7116.05 1280
7116.85 1354
7117.65 1391
7118.44 1392
7119.24 1403
7120.03 1444
7120.83 1306
7121.63 1314
7122.42 1384
7123.22 1348
7124.02 1497
7124.81 1409
7125.61 1358
7126.41 1369
7127.20 1450
7128.00 1381
7128.80 1308
7129.59 1323
7130.39 1391
7131.19 1334
7131.99 1353
7132.78 1371
7133.58 1469
7134.38 1436
7135.17 1365
7135.97 1386
7136.77 1380
7137.57 1279
7138.36 1252
7139.16 1440
7139.96 1427
7140.76 1317
7141.55 1334
7142.35 1315
7143.15 1257
7143.95 1216
7144.74 1322
7145.54 1329
7146.34 1356
7147.14 1307
7147.94 1260
7148.73 1299
7149.53 1280
7150.33 1312
7151.13 1314
7151.93 1340
7152.72 1285
7153.52 1315
7154.32 1352
7155.12 1299
7155.92 1181
7156.72 1286
7157.51 1334
7158.31 1297
7159.11 1237
7159.91 1273
7160.71 1280
7161.51 1354
7162.31 1418
7163.11 1374
7163.90 1352
7164.70 1407
7165.50 1450
7166.30 1276
7167.10 1312
7167.90 1281
7168.70 1264
7169.50 1197
7170.30 1122
7171.10 1228
7171.90 1306
7172.69 1339
7173.49 1369
7174.29 1258
7175.09 1334
7175.89 1356
7176.69 1269
7177.49 1315
7178.29 1291
7179.09 1249
7179.89 1159
7180.69 1264
7181.49 1255
7182.29 1239
7183.09 1276
7183.89 1313
7184.69 1280
7185.49 1259
7186.29 1302
7187.09 1407
7187.89 1367
7188.69 1371
7189.49 1346
7190.29 1353
7191.09 1346
7191.89 1409
7192.69 1294
7193.49 1305
7194.29 1265
7195.09 1168
7195.89 1090
7196.70 1062
7197.50 1114
7198.30 1121
7199.10 1100
7199.90 1045
7200.70 1141
7201.50 1171
7202.30 1131
7203.10 1064
7203.90 1072
7204.70 1088
7205.51 1065
7206.31 1075
7207.11 1158
7207.91 1098
7208.71 1152
7209.51 1111
7210.31 1133
7211.12 1050
7211.92 1093
7212.72 1040
7213.52 1096
7214.32 1079
7215.12 1122
7215.92 1145
7216.73 1058
7217.53 1076
7218.33 1112
7219.13 1078
7219.93 1085
7220.74 1078
7221.54 1018
7222.34 1011
7223.14 987
7223.94 1033
7224.75 1096
7225.55 1160
7226.35 1124
7227.15 1136
7227.96 1132
7228.76 1104
7229.56 1056
7230.36 1087
7231.17 1118
7231.97 1056
7232.77 1078
7233.57 1086
7234.38 1072
7235.18 1076
7235.98 1025
7236.79 1027
7237.59 1088
7238.39 1143
7239.19 1083
7240.00 1110
7240.80 1037
7241.60 1059
7242.41 1107
7243.21 1082
7244.01 1048
7244.82 1196
7245.62 1204
7246.42 1178
7247.23 1138
7248.03 1188
7248.83 1083
7249.64 1136
7250.44 1191
7251.25 1226
7252.05 1174
7252.85 1240
7253.66 1149
7254.46 1163
7255.27 1191
7256.07 1286
7256.87 1366
7257.68 1202
7258.48 1195
7259.29 1188
7260.09 1247
7260.89 1199
7261.70 1306
7262.50 1300
7263.31 1192
7264.11 1248
7264.92 1377
7265.72 1390
7266.53 1368
7267.33 1375
7268.13 1495
7268.94 1516
7269.74 1479
7270.55 1532
7271.35 1475
7272.16 1517
7272.96 1493
7273.77 1421
7274.57 1527
7275.38 1505
7276.18 1476
7276.99 1514
7277.79 1593
7278.60 1484
7279.40 1571
7280.21 1591
7281.01 1571
7281.82 1625
7282.63 1679
7283.43 1736
7284.24 1891
7285.04 2100
7285.85 2289
7286.65 2594
7287.46 3003
7288.27 3419
7289.07 3694
7289.88 3860
7290.68 3802
7291.49 3839
7292.29 3765
7293.10 3414
7293.91 3036
7294.71 2493
7295.52 2323
7296.33 2201
7297.13 2058
7297.94 1884
7298.74 1804
7299.55 1832
7300.36 1697
7301.16 1733
7301.97 1594
7302.78 1562
7303.58 1522
7304.39 1618
7305.20 1641
7306.00 1646
7306.81 1664
7307.62 1678
7308.42 1638
7309.23 1548
7310.04 1505
7310.84 1551
7311.65 1621
7312.46 1757
7313.27 1882
7314.07 1805
7314.88 1941
7315.69 2076
7316.50 2040
7317.30 2060
7318.11 2119
7318.92 2092
7319.72 1965
7320.53 2118
7321.34 2088
7322.15 2145
7322.96 2199
7323.76 2227
7324.57 2159
7325.38 2188
7326.19 2252
7326.99 2185
7327.80 2084
7328.61 2118
7329.42 2172
7330.23 2172
7331.03 2048
7331.84 1954
7332.65 1996
7333.46 2084
7334.27 2282
7335.08 2330
7335.88 2511
7336.69 2680
7337.50 2978
7338.31 3361
7339.12 3713
7339.93 3926
7340.74 4032
7341.54 4134
7342.35 4074
7343.16 3727
7343.97 3286
7344.78 3088
7345.59 2741
7346.40 2480
7347.21 2191
7348.02 2127
7348.82 2052
7349.63 2061
7350.44 1885
7351.25 1780
7352.06 1736
7352.87 1880
7353.68 1835
7354.49 1867
7355.30 1851
7356.11 1771
7356.92 1755
7357.73 1724
7358.54 1786
7359.35 1700
7360.16 1807
7360.97 1695
7361.78 1644
7362.59 1636
7363.40 1703
7364.21 1633
7365.02 1701
7365.83 1739
7366.64 1759
7367.45 1800
7368.26 1812
7369.07 1972
7369.88 1833
7370.69 1872
7371.50 1887
7372.31 1883
7373.12 1947
7373.93 1909
7374.74 1932
7375.55 1866
7376.36 1884
7377.17 1985
7377.98 2026
7378.79 1850
7379.60 1885
7380.42 1971
7381.23 2089
7382.04 2199
7382.85 2432
7383.66 2653
7384.47 2646
7385.28 2797
7386.09 3071
7386.90 3175
7387.71 3224
7388.53 3016
7389.34 2855
7390.15 2737
7390.96 2477
7391.77 2289
7392.58 2195
7393.39 2032
7394.21 1987
7395.02 1916
7395.83 1805
7396.64 1860
7397.45 1764
7398.27 1767
7399.08 1707
7399.89 1668
7400.70 1791
7401.51 1864
7402.33 2013
7403.14 2189
7403.95 2285
7404.76 2416
7405.57 2512
7406.39 2605
7407.20 2623
7408.01 2435
7408.82 2490
7409.64 2329
7410.45 2261
7411.26 2096
7412.07 2165
7412.89 2050
7413.70 1944
7414.51 1778
7415.32 1784
7416.14 1667
7416.95 1662
7417.76 1640
7418.58 1576
7419.39 1521
7420.20 1488
7421.02 1449
7421.83 1500
7422.64 1491
7423.45 1492
7424.27 1402
7425.08 1418
7425.89 1460
7426.71 1259
7427.52 1286
7428.33 1343
7429.15 1294
7429.96 1263
7430.78 1276
7431.59 1172
7432.40 1290
7433.22 1327
7434.03 1324
7434.84 1308
7435.66 1292
7436.47 1325
7437.29 1291
7438.10 1320
7438.91 1180
7439.73 1171
7440.54 1224
7441.36 1264
7442.17 1290
7442.99 1308
7443.80 1389
7444.61 1397
7445.43 1277
7446.24 1306
7447.06 1437
7447.87 1468
7448.69 1384
7449.50 1332
7450.32 1369
7451.13 1235
7451.95 1355
7452.76 1436
7453.58 1331
7454.39 1291
7455.21 1306
7456.02 1316
7456.84 1211
7457.65 1248
7458.47 1250
7459.28 1271
7460.10 1289
7460.91 1297
7461.73 1362
7462.54 1323
7463.36 1274
7464.17 1273
7464.99 1280
7465.80 1318
7466.62 1292
7467.44 1274
7468.25 1246
7469.07 1282
7469.88 1221
7470.70 1297
7471.51 1287
7472.33 1262
7473.15 1278
7473.96 1386
7474.78 1258
7475.59 1274
7476.41 1309
7477.23 1331
7478.04 1231
7478.86 1202
7479.67 1268
7480.49 1131
7481.31 1195
7482.12 1236
7482.94 1232
7483.76 1225
7484.57 1175
7485.39 1254
7486.21 1273
7487.02 1239
7487.84 1167
7488.66 1205
7489.47 1133
7490.29 1128
7491.11 1237
7491.92 1193
7492.74 1171
7493.56 1177
7494.38 1134
7495.19 1118
7496.01 1191
7496.83 1253
7497.64 1180
7498.46 1157
7499.28 1198
7500.10 1193
7500.91 1089
7501.73 1062
7502.55 1087
7503.37 1061
7504.18 1140
7505.00 1104
7505.82 1076
7506.64 1038
7507.46 1102
7508.27 1106
7509.09 1040
7509.91 1039
7510.73 1094
7511.55 1102
7512.36 1101
7513.18 1161
7514.00 1062
7514.82 1066
7515.64 1070
7516.45 1111
7517.27 987
7518.09 1024
7518.91 1036
7519.73 1043
7520.55 1087
7521.37 1073
7522.18 1062
7523.00 1053
7523.82 1010
7524.64 1086
7525.46 1050
7526.28 935
7527.10 1030
7527.92 972
7528.74 996
7529.55 1095
7530.37 1064
7531.19 1189
7532.01 1077
7532.83 1101
7533.65 1005
7534.47 1091
7535.29 966
7536.11 985
7536.93 1022
7537.75 997
7538.57 977
7539.39 1009
7540.21 996
7541.03 1027
7541.84 1017
7542.66 1048
7543.48 1037
7544.30 1009
7545.12 1068
7545.94 1125
7546.76 1168
7547.58 1179
7548.40 1150
7549.22 1132
7550.04 1141
7550.86 1089
7551.68 1107
7552.51 1138
7553.33 1111
7554.15 1091
7554.97 1173
7555.79 1054
7556.61 1018
7557.43 1020
7558.25 1083
7559.07 1091
7559.89 1136
7560.71 1137
7561.53 1217
7562.35 1251
7563.17 1153
7563.99 1226
7564.81 1236
7565.64 1139
7566.46 1253
7567.28 1189
7568.10 1227
7568.92 1192
7569.74 1131
7570.56 1201
7571.38 1155
7572.21 1128
7573.03 1066
7573.85 1024
7574.67 1014
7575.49 1054
7576.31 1069
7577.13 1116
7577.96 1110
7578.78 1103
7579.60 1098
7580.42 1047
7581.24 1061
7582.07 1105
7582.89 1090
7583.71 1035
7584.53 1053
7585.35 979
7586.18 1049
7587.00 1114
7587.82 1132
7588.64 1139
7589.46 1136
7590.29 1147
7591.11 1106
7591.93 1170
7592.75 1193
7593.58 1199
7594.40 1198
7595.22 1166
7596.04 1235
7596.87 1170
7597.69 1134
7598.51 1168
7599.34 1135
7600.16 1181
7600.98 1137
7601.80 1083
7602.63 1161
7603.45 1193
7604.27 1188
7605.10 1220
7605.92 1324
7606.74 1426
7607.57 1541
7608.39 1523
7609.21 1657
7610.04 1702
7610.86 1620
7611.68 1775
7612.51 1616
7613.33 1524
7614.15 1465
7614.98 1418
7615.80 1359
7616.62 1350
7617.45 1358
7618.27 1303
7619.10 1249
7619.92 1283
7620.74 1224
7621.57 1277
7622.39 1258
7623.22 1323
7624.04 1359
7624.86 1291
7625.69 1357
7626.51 1296
7627.34 1188
7628.16 1188
7628.99 1231
7629.81 1232
7630.64 1212
7631.46 1229
7632.28 1257
7633.11 1384
7633.93 1480
7634.76 1634
7635.58 1697
7636.41 1814
7637.23 1829
7638.06 1799
7638.88 1731
7639.71 1661
7640.53 1608
7641.36 1473
7642.18 1410
7643.01 1299
7643.83 1169
7644.66 1192
7645.48 1191
7646.31 1103
7647.14 1093
7647.96 1165
7648.79 1110
7649.61 1099
7650.44 1052
7651.26 1016
7652.09 1033
7652.91 1010
7653.74 1033
7654.57 1040
7655.39 1042
7656.22 862
7657.04 936
7657.87 981
7658.70 968
7659.52 995
7660.35 958
7661.17 927
7662.00 949
7662.83 1047
7663.65 1075
7664.48 1014
7665.31 880
7666.13 932
7666.96 934
7667.79 1031
7668.61 1065
7669.44 980
7670.27 978
7671.09 1024
7671.92 1088
7672.75 979
7673.57 980
7674.40 1054
7675.23 903
7676.05 921
7676.88 1000
7677.71 1026
7678.53 999
7679.36 1049
7680.19 1037
7681.02 979
7681.84 943
7682.67 929
7683.50 882
7684.33 911
7685.15 1013
7685.98 943
7686.81 992
7687.64 955
7688.46 993
7689.29 962
7690.12 1013
7690.95 986
7691.77 1054
7692.60 1057
7693.43 961
7694.26 976
7695.09 1009
7695.91 1031
7696.74 1011
7697.57 966
7698.40 941
7699.23 930
7700.06 904
7700.88 945
7701.71 1007
7702.54 925
7703.37 981
7704.20 1004
7705.03 1055
7705.85 953
7706.68 1006
7707.51 999
7708.34 1049
7709.17 1068
7710.00 1014
7710.83 973
7711.66 1035
7712.48 1067
7713.31 1042
7714.14 1041
7714.97 1037
7715.80 1040
7716.63 1113
7717.46 1136
7718.29 1101
7719.12 979
7719.95 1016
7720.78 1119
7721.61 1068
7722.44 970
7723.27 958
7724.09 1050
7724.92 1094
7725.75 1106
7726.58 1059
7727.41 973
7728.24 1013
7729.07 978
7729.90 1009
7730.73 1057
7731.56 974
7732.39 980
7733.22 958
7734.05 1046
7734.88 965
7735.71 937
7736.54 977
7737.37 978
7738.20 1069
7739.03 996
7739.86 1046
7740.70 977
7741.53 1022
7742.36 962
7743.19 1002
7744.02 992
7744.85 980
7745.68 944
7746.51 1051
7747.34 1060
7748.17 1228
7749.00 1273
7749.83 1437
7750.66 1609
7751.50 1938
7752.33 2134
7753.16 2144
7753.99 2146
7754.82 2060
7755.65 1911
7756.48 1745
7757.31 1580
7758.15 1425
7758.98 1254
7759.81 1188
7760.64 1150
7761.47 1103
7762.30 1078
7763.13 1036
7763.97 992
7764.80 985
7765.63 1005
7766.46 990
7767.29 1034
7768.13 973
7768.96 1023
7769.79 960
7770.62 975
7771.45 954
7772.29 932
7773.12 876
7773.95 881
7774.78 888
7775.62 849
7776.45 826
7777.28 863
7778.11 871
7778.95 869
7779.78 932
7780.61 878
7781.44 903
7782.28 878
7783.11 935
7783.94 959
7784.77 992
7785.61 1004
7786.44 1018
7787.27 1030
7788.11 959
7788.94 927
7789.77 983
7790.61 1038
7791.44 1078
7792.27 1042
7793.10 1002
7793.94 957
7794.77 997
7795.60 1015
7796.44 990
7797.27 966
7798.11 943
7798.94 940
7799.77 872
7800.61 878
7801.44 927
7802.27 856
7803.11 886
7803.94 936
7804.78 951
7805.61 980
7806.44 934
7807.28 961
7808.11 1005
7808.95 969
7809.78 947
7810.61 995
7811.45 997
7812.28 989
7813.12 932
7813.95 974
7814.79 1003
7815.62 1067
7816.45 1020
7817.29 991
7818.12 1096
7818.96 1117
7819.79 1100
7820.63 1078
7821.46 1117
7822.30 1048
7823.13 1055
7823.97 1079
7824.80 1109
7825.64 1111
7826.47 1040
7827.31 1090
7828.14 1113
7828.98 1048
7829.81 1085
7830.65 1036
7831.48 1072
7832.32 1126
7833.15 1007
7833.99 970
7834.83 1159
7835.66 1102
7836.50 1039
7837.33 1063
7838.17 1017
7839.00 1060
7839.84 1052
7840.68 1025
7841.51 1006
7842.35 994
7843.18 995
7844.02 1033
7844.86 1051
7845.69 1032
7846.53 949
7847.36 1004
7848.20 922
7849.04 915
7849.87 933
7850.71 943
7851.55 935
7852.38 905
7853.22 967
7854.05 916
7854.89 893
7855.73 924
7856.56 889
7857.40 840
7858.24 980
7859.08 919
7859.91 855
7860.75 917
7861.59 860
7862.42 877
7863.26 902
7864.10 786
7864.93 858
7865.77 875
7866.61 845
7867.45 893
7868.28 848
7869.12 839
7869.96 886
7870.80 875
7871.63 833
7872.47 885
7873.31 810
7874.15 845
7874.98 876
7875.82 923
7876.66 832
7877.50 848
7878.33 876
7879.17 890
7880.01 869
7880.85 892
7881.69 923
7882.52 924
7883.36 936
7884.20 906
7885.04 910
7885.88 886
7886.71 973
7887.55 887
7888.39 886
7889.23 914
7890.07 868
7890.91 884
7891.75 915
7892.58 953
7893.42 892
7894.26 959
7895.10 916
7895.94 899
7896.78 970
7897.62 980
7898.46 936
7899.29 891
7900.13 978
7900.97 968
7901.81 947
7902.65 907
7903.49 871
7904.33 1015
7905.17 1069
7906.01 1011
7906.85 922
7907.69 980
7908.53 992
7909.37 1033
7910.21 977
7911.04 978
7911.88 969
7912.72 904
7913.56 949
7914.40 955
7915.24 983
7916.08 981
7916.92 997
7917.76 1024
7918.60 1158
7919.44 1193
7920.28 1191
7921.12 1238
7921.96 1360
7922.80 1521
7923.64 1541
7924.48 1536
7925.32 1493
7926.16 1412
7927.01 1353
7927.85 1281
7928.69 1197
7929.53 1052
7930.37 1079
7931.21 1041
7932.05 1029
7932.89 962
7933.73 968
7934.57 959
7935.41 935
7936.25 893
7937.09 917
7937.93 941
7938.78 849
7939.62 861
7940.46 857
7941.30 865
7942.14 891
7942.98 841
7943.82 852
7944.66 915
7945.51 853
7946.35 819
7947.19 912
7948.03 923
7948.87 938
7949.71 911
7950.56 881
7951.40 953
7952.24 969
7953.08 907
7953.92 892
7954.76 896
7955.61 907
7956.45 867
7957.29 841
7958.13 868
7958.97 887
7959.82 890
7960.66 896
7961.50 903
7962.34 847
7963.19 905
7964.03 859
7964.87 883
7965.71 892
7966.56 843
7967.40 836
7968.24 829
7969.08 783
7969.93 824
7970.77 799
7971.61 863
7972.45 855
7973.30 857
7974.14 820
7974.98 826
7975.83 863
7976.67 801
7977.51 796
7978.36 791
7979.20 856
7980.04 843
7980.89 806
7981.73 786
7982.57 791
7983.42 861
7984.26 856
7985.10 789
7985.95 868
7986.79 865
7987.63 840
7988.48 872
7989.32 787
7990.16 798
7991.01 860
7991.85 868
7992.70 832
7993.54 817
7994.38 797
7995.23 848
7996.07 805
7996.92 807
7997.76 790
7998.60 828
7999.45 812
8000.29 829
8001.14 706
8001.98 683
8002.83 775
8003.67 800
8004.52 788
8005.36 757
8006.20 806
8007.05 859
8007.89 840
8008.74 778
8009.58 731
8010.43 751
8011.27 770
8012.12 771
8012.96 829
8013.81 899
8014.65 855
8015.50 802
8016.34 804
8017.19 837
8018.03 804
8018.88 816
8019.72 809
8020.57 833
8021.42 753
8022.26 798
8023.11 748
8023.95 754
8024.80 779
8025.64 767
8026.49 779
8027.33 709
8028.18 741
8029.03 754
8029.87 749
8030.72 701
8031.56 768
8032.41 740
8033.26 753
8034.10 746
8034.95 737
8035.79 805
8036.64 824
8037.49 773
8038.33 767
8039.18 830
8040.03 901
8040.87 902
8041.72 906
8042.57 901
8043.41 829
8044.26 755
8045.11 786
8045.95 834
8046.80 848
8047.65 784
8048.49 735
8049.34 751
8050.19 732
8051.03 712
8051.88 801
8052.73 819
8053.58 780
8054.42 761
8055.27 774
8056.12 813
8056.96 780
8057.81 769
8058.66 807
8059.51 759
8060.35 691
8061.20 735
8062.05 727
8062.90 651
8063.74 652
8064.59 715
8065.44 683
8066.29 732
8067.14 774
8067.98 760
8068.83 727
8069.68 718
8070.53 718
8071.38 725
8072.22 764
8073.07 771
8073.92 771
8074.77 743
8075.62 697
8076.46 666
8077.31 737
8078.16 690
8079.01 736
8079.86 755
8080.71 692
8081.56 674
8082.40 670
8083.25 745
8084.10 722
8084.95 718
8085.80 718
8086.65 713
8087.50 683
8088.35 714
8089.19 761
8090.04 750
8090.89 772
8091.74 740
8092.59 765
8093.44 718
8094.29 678
8095.14 696
8095.99 704
8096.84 677
8097.69 669
8098.54 697
8099.39 727
8100.24 715
8101.09 745
8101.94 774
8102.79 721
8103.63 686
8104.48 679
8105.33 668
8106.18 749
8107.03 739
8107.88 752
8108.73 730
8109.58 738
8110.43 768
8111.28 727
8112.14 655
8112.99 713
8113.84 674
8114.69 634
8115.54 602
8116.39 739
8117.24 672
8118.09 730
8118.94 730
8119.79 755
8120.64 741
8121.49 758
8122.34 707
8123.19 716
8124.04 746
8124.89 784
8125.74 817
8126.60 777
8127.45 751
8128.30 741
8129.15 749
8130.00 720
8130.85 727
8131.70 769
8132.55 710
8133.40 783
8134.26 689
8135.11 751
8135.96 682
8136.81 725
8137.66 762
8138.51 681
8139.37 712
8140.22 712
8141.07 775
8141.92 685
8142.77 660
8143.62 724
8144.48 714
8145.33 775
8146.18 734
8147.03 648
8147.88 680
8148.74 690
8149.59 649
8150.44 720
8151.29 706
8152.15 678
8153.00 683
8153.85 705
8154.70 722
8155.56 756
8156.41 762
8157.26 757
8158.11 724
8158.97 780
8159.82 841
8160.67 803
8161.52 778
8162.38 776
8163.23 860
8164.08 776
8164.94 827
8165.79 737
8166.64 682
8167.49 705
8168.35 697
8169.20 775
8170.05 704
8170.91 654
8171.76 696
8172.61 754
8173.47 723
8174.32 743
8175.17 647
8176.03 736
8176.88 765
8177.74 755
8178.59 758
8179.44 748
8180.30 733
8181.15 720
8182.00 700
8182.86 718
8183.71 751
8184.57 686
8185.42 703
8186.27 688
8187.13 661
8187.98 650
8188.84 604
8189.69 648
8190.55 673
8191.40 638
8192.25 637
8193.11 709
8193.96 748
8194.82 666
8195.67 619
8196.53 701
8197.38 690
8198.24 643
8199.09 627
8199.95 736
8200.80 669
8201.66 651
8202.51 686
8203.37 660
8204.22 648
8205.08 622
8205.93 676
8206.79 687
8207.64 647
8208.50 680
8209.35 739
8210.21 733
8211.06 756
8211.92 665
8212.77 674
8213.63 627
8214.48 675
8215.34 703
8216.20 713
8217.05 676
8217.91 684
8218.76 630
8219.62 679
8220.48 649
8221.33 641
8222.19 648
8223.04 712
8223.90 667
8224.76 700
8225.61 655
8226.47 762
8227.32 828
8228.18 823
8229.04 777
8229.89 787
8230.75 776
8231.61 793
8232.46 757
8233.32 794
8234.18 740
8235.03 723
8235.89 684
8236.75 770
8237.60 680
8238.46 733
8239.32 760
8240.17 713
8241.03 680
8241.89 701
8242.74 665
8243.60 679
8244.46 658
8245.32 681
8246.17 671
8247.03 674
8247.89 682
8248.74 721
8249.60 693
8250.46 575
8251.32 600
8252.17 654
8253.03 667
8253.89 658
8254.75 683
8255.60 699
8256.46 676
8257.32 698
8258.18 738
8259.04 727
8259.89 668
8260.75 638
8261.61 671
8262.47 641
8263.33 666
8264.18 759
8265.04 745
8265.90 731
8266.76 647
8267.62 684
8268.48 638
8269.33 606
8270.19 649
8271.05 618
8271.91 633
8272.77 665
8273.63 689
8274.49 621
8275.34 648
8276.20 741
8277.06 718
8277.92 634
8278.78 700
8279.64 720
8280.50 689
8281.36 723
8282.22 705
8283.08 730
8283.93 697
8284.79 750
8285.65 704
8286.51 637
8287.37 680
8288.23 716
8289.09 734
8289.95 651
8290.81 642
8291.67 698
8292.53 692
8293.39 675
8294.25 743
8295.11 673
8295.97 723
8296.83 653
8297.69 601
8298.55 673
8299.41 680
8300.27 704
8301.13 695
8301.99 718
8302.85 702
8303.71 681
8304.57 710
8305.43 775
8306.29 755
8307.15 761
8308.01 751
8308.87 741
8309.73 779
8310.59 744
8311.45 757
8312.31 751
8313.17 752
8314.03 747
8314.90 761
8315.76 635
8316.62 647
8317.48 712
8318.34 712
8319.20 736
8320.06 738
8320.92 775
8321.78 748
8322.64 738
8323.51 748
8324.37 859
8325.23 779
8326.09 755
8326.95 760
8327.81 762
8328.67 691
8329.54 707
8330.40 748
8331.26 710
8332.12 643
8332.98 680
8333.84 755
8334.71 746
8335.57 708
8336.43 716
8337.29 739
8338.15 770
8339.02 684
8339.88 741
8340.74 719
8341.60 762
8342.46 773
8343.33 756
8344.19 763
8345.05 685
8345.91 706
8346.78 769
8347.64 738
8348.50 809
8349.36 768
8350.23 734
8351.09 748
8351.95 760
8352.81 776
8353.68 770
8354.54 804
8355.40 753
8356.27 773
8357.13 735
8357.99 825
8358.86 794
8359.72 808
8360.58 790
8361.44 847
8362.31 909
8363.17 802
8364.03 850
8364.90 809
8365.76 778
8366.63 771
8367.49 759
8368.35 782
8369.22 838
8370.08 888
8370.94 845
8371.81 868
8372.67 796
8373.53 796
8374.40 828
8375.26 856
8376.13 829
8376.99 851
8377.85 848
8378.72 848
8379.58 856
8380.45 872
8381.31 849
8382.18 917
8383.04 938
8383.90 832
8384.77 899
8385.63 970
8386.50 932
8387.36 902
8388.23 956
8389.09 960
8389.96 941
8390.82 1026
8391.69 994
8392.55 984
8393.42 921
8394.28 898
8395.15 978
8396.01 1007
8396.88 1017
8397.74 1030
8398.61 1052
8399.47 1004
8400.34 1042
8401.20 976
8402.07 1099
8402.93 1098
8403.80 1103
8404.66 1103
8405.53 1045
8406.39 1104
8407.26 1140
8408.12 1127
8408.99 1114
8409.86 1096
8410.72 1200
8411.59 1244
8412.45 1190
8413.32 1211
8414.19 1227
8415.05 1288
8415.92 1278
8416.78 1309
8417.65 1351
8418.52 1343
8419.38 1206
8420.25 1318
8421.11 1331
8421.98 1414
8422.85 1318
8423.71 1193
8424.58 1287
8425.45 1373
8426.31 1385
8427.18 1373
8428.05 1545
8428.91 1599
8429.78 1545
8430.65 1492
8431.51 1455
8432.38 1454
8433.25 1577
8434.11 1563
8434.98 1571
8435.85 1686
8436.72 1716
8437.58 1646
8438.45 1748
8439.32 1777
8440.18 1854
8441.05 1871
8441.92 1877
8442.79 1881
8443.65 1902
8444.52 2110
8445.39 2112
8446.26 2177
8447.12 2152
8447.99 2232
8448.86 2277
8449.73 2197
8450.60 2164
8451.46 2374
8452.33 2436
8453.20 2499
8454.07 2606
8454.94 2960
8455.80 3110
8456.67 3332
8457.54 3767
8458.41 4523
8459.28 5365
8460.14 6465
8461.01 7451
8461.88 7881
8462.75 7972
8463.62 7423
8464.49 7084
8465.36 6230
8466.22 5398
8467.09 4412
8467.96 3756
8468.83 3235
8469.70 2859
8470.57 2451
8471.44 2195
8472.31 2153
8473.17 1990
8474.04 1879
8474.91 1789
8475.78 1693
8476.65 1653
8477.52 1582
8478.39 1510
8479.26 1493
8480.13 1508
8481.00 1474
8481.87 1458
8482.74 1422
8483.61 1454
8484.48 1451
8485.34 1432
8486.21 1410
8487.08 1437
8487.95 1506
8488.82 1448
8489.69 1496
8490.56 1550
8491.43 1475
8492.30 1446
8493.17 1441
8494.04 1447
8494.91 1446
8495.78 1407
8496.65 1422
8497.52 1522
8498.39 1651
8499.26 1580
8500.13 1650
8501.01 1650
8501.88 1645
8502.75 1511
8503.62 1469
8504.49 1501
8505.36 1466
8506.23 1406
8507.10 1330
8507.97 1353
8508.84 1400
8509.71 1427
8510.58 1363
8511.45 1393
8512.32 1384
8513.20 1293
8514.07 1316
8514.94 1403
8515.81 1354
8516.68 1470
8517.55 1476
8518.42 1426
8519.29 1439
8520.17 1414
8521.04 1501
8521.91 1532
8522.78 1578
8523.65 1572
8524.52 1558
8525.39 1523
8526.27 1634
8527.14 1627
8528.01 1617
8528.88 1662
8529.75 1625
8530.63 1560
8531.50 1630
8532.37 1635
8533.24 1713
8534.11 1641
8534.99 1695
8535.86 1726
8536.73 1655
8537.60 1725
8538.47 1793
8539.35 1672
8540.22 1713
8541.09 1679
8541.96 1641
8542.84 1695
8543.71 1667
8544.58 1614
8545.46 1684
8546.33 1587
8547.20 1556
8548.07 1564
8548.95 1498
8549.82 1540
8550.69 1409
8551.57 1342
8552.44 1295
8553.31 1268
8554.18 1301
8555.06 1214
8555.93 1326
8556.80 1289
8557.68 1269
8558.55 1422
8559.42 1304
8560.30 1298
8561.17 1342
8562.04 1292
8562.92 1305
8563.79 1348
8564.67 1311
8565.54 1276
8566.41 1277
8567.29 1228
8568.16 1099
8569.03 1125
8569.91 1128
8570.78 1183
8571.66 1184
8572.53 1219
8573.40 1169
8574.28 1165
8575.15 1112
8576.03 1083
8576.90 1159
8577.78 1147
8578.65 1098
8579.52 1137
8580.40 1112
8581.27 1158
8582.15 1151
8583.02 1146
8583.90 1051
8584.77 1042
8585.65 1072
8586.52 1056
8587.40 997
8588.27 1022
8589.15 1062
8590.02 1109
8590.90 1125
8591.77 1036
8592.65 1069
8593.52 1056
8594.40 996
8595.27 1075
8596.15 1044
8597.02 1126
8597.90 1140
8598.77 1175
8599.65 1080
8600.52 1112
8601.40 1168
8602.28 1191
8603.15 1139
8604.03 1215
8604.90 1241
8605.78 1155
8606.65 1195
8607.53 1222
8608.41 1130
8609.28 1061
8610.16 1127
8611.03 1212
8611.91 1155
8612.79 1134
8613.66 1176
8614.54 1188
8615.41 1205
8616.29 1195
8617.17 1169
8618.04 1208
8618.92 1203
8619.80 1139
8620.67 1131
8621.55 1148
8622.43 1183
8623.30 1192
8624.18 1157
8625.06 1218
8625.93 1200
8626.81 1168
8627.69 1188
8628.56 1166
8629.44 1146
8630.32 1133
8631.20 1207
8632.07 1296
8632.95 1260
8633.83 1157
8634.70 1219
8635.58 1223
8636.46 1297
8637.34 1251
8638.21 1214
8639.09 1203
8639.97 1263
8640.85 1214
8641.72 1173
8642.60 1268
8643.48 1293
8644.36 1339
8645.23 1275
8646.11 1284
8646.99 1262
8647.87 1317
8648.75 1329
8649.62 1246
8650.50 1277
8651.38 1318
8652.26 1174
8653.14 1252
8654.01 1297
8654.89 1366
8655.77 1352
8656.65 1346
8657.53 1334
8658.41 1305
8659.29 1368
8660.16 1329
8661.04 1357
8661.92 1389
8662.80 1295
8663.68 1387
8664.56 1288
8665.44 1319
8666.31 1335
8667.19 1354
8668.07 1331
8668.95 1408
8669.83 1470
8670.71 1491
8671.59 1455
8672.47 1473
8673.35 1481
8674.23 1474
8675.11 1550
8675.99 1528
8676.86 1572
8677.74 1624
8678.62 1721
8679.50 1686
8680.38 1705
8681.26 1825
8682.14 1801
8683.02 1755
8683.90 1774
8684.78 1715
8685.66 1658
8686.54 1637
8687.42 1630
8688.30 1584
8689.18 1584
8690.06 1637
8690.94 1649
8691.82 1634
8692.70 1727
8693.58 1914
8694.46 2072
8695.34 2119
8696.22 2379
8697.10 2683
8697.98 2813
8698.86 2862
8699.74 2986
8700.62 2996
8701.51 2768
8702.39 2572
8703.27 2337
8704.15 2229
8705.03 2123
8705.91 1976
8706.79 1842
8707.67 1820
8708.55 1787
8709.43 1830
8710.31 1776
8711.20 1810
8712.08 1812
8712.96 1763
8713.84 1689
8714.72 1734
8715.60 1731
8716.48 1773
8717.36 1730
8718.25 1700
8719.13 1680
8720.01 1686
8720.89 1852
8721.77 1753
8722.65 1775
8723.54 1837
8724.42 1958
8725.30 1911
8726.18 1890
8727.06 1895
8727.95 1896
8728.83 1950
8729.71 1992
8730.59 2077
8731.47 2195
8732.36 2143
8733.24 2101
8734.12 2105
8735.00 2109
8735.89 2162
8736.77 2155
8737.65 2209
8738.53 2229
8739.42 2391
8740.30 2474
8741.18 2348
8742.06 2394
8742.95 2314
8743.83 2391
8744.71 2456
8745.59 2582
8746.48 2571
8747.36 2507
8748.24 2484
8749.13 2414
8750.01 2470
8750.89 2452
8751.78 2517
8752.66 2541
8753.54 2452
8754.43 2613
8755.31 2533
8756.19 2566
8757.08 2550
8757.96 2594
8758.84 2646
8759.73 2745
8760.61 2646
8761.49 2669
8762.38 2849
8763.26 2930
8764.15 2937
8765.03 2983
8765.91 2967
8766.80 3202
8767.68 3292
8768.57 3457
8769.45 3681
8770.33 3936
8771.22 4054
8772.10 4172
8772.99 4052
8773.87 4240
8774.75 4006
8775.64 4022
8776.52 4015
8777.41 3989
8778.29 3913
8779.18 3881
8780.06 3801
8780.95 3990
8781.83 4417
8782.72 4679
8783.60 5486
8784.49 6729
8785.37 8189
8786.26 9829
8787.14 11555
8788.03 12502
8788.91 12871
8789.80 12414
8790.68 11441
8791.57 10394
8792.45 9258
8793.34 7854
8794.22 6586
8795.11 5600
8795.99 4913
8796.88 4410
8797.76 3909
8798.65 3778
8799.53 3681
8800.42 3681
8801.31 3851
8802.19 3877
8803.08 4237
8803.96 4310
8804.85 4295
8805.74 4152
8806.62 4007
8807.51 3766
8808.39 3420
8809.28 3299
8810.17 2851
8811.05 2734
8811.94 2663
8812.82 2430
8813.71 2423
8814.60 2377
8815.48 2368
8816.37 2387
8817.26 2406
8818.14 2409
8819.03 2410
8819.92 2483
8820.80 2608
8821.69 2543
8822.58 2416
8823.46 2524
8824.35 2518
8825.24 2504
8826.12 2465
8827.01 2351
8827.90 2424
8828.78 2453
8829.67 2344
8830.56 2225
8831.45 2142
8832.33 2115
8833.22 2071
8834.11 2116
8835.00 2109
8835.88 2118
8836.77 2157
8837.66 2052
8838.55 1987
8839.43 2005
8840.32 2042
8841.21 2134
8842.10 2093
8842.98 2197
8843.87 2091
8844.76 2141
8845.65 2151
8846.54 2169
8847.42 2103
8848.31 2222
8849.20 2318
8850.09 2250
8850.98 2181
8851.86 2310
8852.75 2350
8853.64 2294
8854.53 2283
8855.42 2285
8856.31 2375
8857.19 2333
8858.08 2306
8858.97 2257
8859.86 2378
8860.75 2317
8861.64 2328
8862.53 2406
8863.42 2422
8864.30 2408
8865.19 2339
8866.08 2394
8866.97 2429
8867.86 2345
8868.75 2288
8869.64 2273
8870.53 2140
8871.42 2036
8872.31 2099
8873.20 1991
8874.08 1925
8874.97 1915
8875.86 1902
8876.75 1892
8877.64 1920
8878.53 1811
8879.42 1873
8880.31 1865
8881.20 1685
8882.09 1697
8882.98 1747
8883.87 1803
8884.76 1796
8885.65 1685
8886.54 1665
8887.43 1716
8888.32 1726
8889.21 1631
8890.10 1549
8890.99 1544
8891.88 1512
8892.77 1492
8893.66 1563
8894.55 1492
8895.44 1466
8896.33 1371
8897.22 1409
8898.11 1403
8899.00 1370
8899.90 1492
8900.79 1414
8901.68 1439
8902.57 1424
8903.46 1353
8904.35 1356
8905.24 1318
8906.13 1336
8907.02 1288
8907.91 1282
8908.80 1250
8909.70 1248
8910.59 1201
8911.48 1216
8912.37 1220
8913.26 1136
8914.15 1207
8915.04 1217
8915.93 1247
8916.83 1147
8917.72 1214
8918.61 1192
8919.50 1225
8920.39 1203
8921.28 1211
8922.18 1183
8923.07 1167
8923.96 1131
8924.85 1145
8925.74 1148
8926.64 1097
8927.53 1127
8928.42 1142
8929.31 1126
8930.20 1176
8931.10 1187
8931.99 1205
8932.88 1292
8933.77 1255
8934.67 1228
8935.56 1198
8936.45 1206
8937.34 1290
8938.24 1295
8939.13 1151
8940.02 1173
8940.91 1119
8941.81 1130
8942.70 1034
8943.59 995
8944.49 986
8945.38 1041
8946.27 1041
8947.16 1015
8948.06 952
8948.95 973
8949.84 1019
8950.74 1004
8951.63 931
8952.52 911
8953.42 960
8954.31 1016
8955.20 1025
8956.10 996
8956.99 929
8957.88 1003
8958.78 973
8959.67 1055
8960.56 925
8961.46 965
8962.35 969
8963.25 979
8964.14 952
8965.03 1000
8965.93 981
8966.82 938
8967.72 934
8968.61 975
8969.50 879
8970.40 929
8971.29 988
8972.19 977
8973.08 888
8973.98 874
8974.87 916
8975.76 914
8976.66 921
8977.55 904
8978.45 949
8979.34 967
8980.24 854
8981.13 849
8982.03 843
8982.92 819
8983.82 810
8984.71 751
8985.61 785
8986.50 761
8987.40 749
8988.29 767
8989.19 759
8990.08 830
8990.98 776
8991.87 760
8992.77 720
8993.66 787
8994.56 812
8995.45 715
8996.35 745
8997.24 807
8998.14 736
8999.04 770
8999.93 716
9000.83 714
9001.72 737
9002.62 712
9003.51 730
9004.41 736
9005.31 734
9006.20 782
9007.10 722
9007.99 674
9008.89 716
9009.79 739
9010.68 732
9011.58 751
9012.48 756
9013.37 686
9014.27 710
9015.16 699
9016.06 668
9016.96 732
9017.85 764
9018.75 722
9019.65 696
9020.54 680
9021.44 655
9022.34 701
9023.23 722
9024.13 685
9025.03 659
9025.93 677
9026.82 674
9027.72 671
9028.62 696
9029.51 747
9030.41 660
9031.31 722
9032.21 707
9033.10 698
9034.00 703
9034.90 673
9035.79 673
9036.69 655
9037.59 650
9038.49 598
9039.38 698
9040.28 737
9041.18 710
9042.08 676
9042.98 670
9043.87 712
9044.77 702
9045.67 682
9046.57 610
9047.47 630
9048.36 681
9049.26 743
9050.16 727
9051.06 639
9051.96 613
9052.85 652
9053.75 658
9054.65 707
9055.55 711
9056.45 687
9057.35 660
9058.25 676
9059.14 643
9060.04 644
9060.94 607
9061.84 619
9062.74 688
9063.64 700
9064.54 689
9065.44 652
9066.33 715
9067.23 666
9068.13 691
9069.03 646
9069.93 655
9070.83 661
9071.73 704
9072.63 687
9073.53 697
9074.43 737
9075.33 632
9076.23 656
9077.13 656
9078.03 681
9078.92 676
9079.82 680
9080.72 610
9081.62 609
9082.52 657
9083.42 642
9084.32 609
9085.22 651
9086.12 695
9087.02 644
9087.92 595
9088.82 664
9089.72 689
9090.62 654
9091.52 616
9092.42 615
9093.32 620
9094.22 641
9095.12 672
9096.03 650
9096.93 657
9097.83 570
9098.73 606
9099.63 651
9100.53 605
9101.43 569
9102.33 630
9103.23 643
9104.13 652
9105.03 692
9105.93 653
9106.83 645
9107.74 639
9108.64 616
9109.54 614
9110.44 577
9111.34 607
9112.24 626
9113.14 579
9114.04 611
9114.94 635
9115.85 563
9116.75 634
9117.65 682
9118.55 672
9119.45 658
9120.35 691
9121.26 642
9122.16 657
9123.06 614
9123.96 643
9124.86 678
9125.77 631
9126.67 600
9127.57 656
9128.47 577
9129.37 572
9130.28 600
9131.18 579
9132.08 650
9132.98 641
9133.88 664
9134.79 630
9135.69 679
9136.59 648
9137.49 597
9138.40 599
9139.30 596
9140.20 655
9141.10 649
9142.01 628
9142.91 576
9143.81 614
9144.72 636
9145.62 600
9146.52 651
9147.42 678
9148.33 678
9149.23 624
9150.13 596
9151.04 614
9151.94 630
9152.84 665
9153.75 730
9154.65 684
9155.55 637
9156.46 640
9157.36 644
9158.26 643
9159.17 653
9160.07 632
9160.97 614
9161.88 648
9162.78 627
9163.69 611
9164.59 615
9165.49 679
9166.40 644
9167.30 636
9168.21 619
9169.11 659
9170.01 579
9170.92 613
9171.82 646
9172.73 649
9173.63 617
9174.53 697
9175.44 569
9176.34 592
9177.25 565
9178.15 605
9179.06 590
9179.96 601
9180.87 633
9181.77 622
9182.68 579
9183.58 570
9184.49 604
9185.39 549
9186.30 592
9187.20 609
9188.11 625
9189.01 634
9189.92 654
9190.82 652
9191.73 590
9192.63 638
9193.54 629
9194.44 599
9195.35 593
9196.25 594
9197.16 595
9198.06 611
9198.97 643
9199.87 612
9200.78 612
9201.69 595
9202.59 654
9203.50 735
9204.40 690
9205.31 758
9206.21 684
9207.12 657
9208.03 748
9208.93 781
9209.84 739
9210.74 701
9211.65 708
9212.56 685
9213.46 641
9214.37 625
9215.28 613
9216.18 588
9217.09 600
9218.00 612
9218.90 612
9219.81 618
9220.72 696
9221.62 682
9222.53 703
9223.44 666
9224.34 677
9225.25 665
9226.16 642
9227.06 696
9227.97 663
9228.88 618
9229.78 637
9230.69 667
9231.60 635
9232.51 618
9233.41 610
9234.32 631
9235.23 672
9236.13 665
9237.04 640
9237.95 603
9238.86 660
9239.76 638
9240.67 604
9241.58 595
9242.49 607
9243.39 610
9244.30 599
9245.21 594
9246.12 601
9247.03 664
9247.93 629
9248.84 617
9249.75 620
9250.66 613
9251.57 626
9252.47 602
9253.38 621
9254.29 610
9255.20 567
9256.11 648
9257.02 596
9257.92 525
9258.83 563
9259.74 581
9260.65 577
9261.56 611
9262.47 648
9263.38 610
9264.28 669
9265.19 639
9266.10 593
9267.01 618
9267.92 605
9268.83 623
9269.74 685
9270.65 563
9271.56 626
9272.47 647
9273.37 689
9274.28 683
9275.19 691
9276.10 610
9277.01 646
9277.92 612
9278.83 689
9279.74 684
9280.65 648
9281.56 674
9282.47 707
9283.38 710
9284.29 696
9285.20 670
9286.11 694
9287.02 650
9287.93 675
9288.84 642
9289.75 629
9290.66 647
9291.57 655
9292.48 594
9293.39 629
9294.30 644
9295.21 627
9296.12 661
9297.03 607
9297.94 625
9298.85 641
9299.76 625
9300.67 613
9301.58 636
9302.49 650
9303.40 655
9304.31 632
9305.23 605
9306.14 587
9307.05 589
9307.96 607
9308.87 617
9309.78 625
9310.69 632
9311.60 648
9312.51 636
9313.42 678
9314.34 647
9315.25 638
9316.16 631
9317.07 643
9317.98 622
9318.89 605
9319.80 640
9320.72 613
9321.63 602
9322.54 590
9323.45 632
9324.36 633
9325.27 587
9326.19 593
9327.10 643
9328.01 653
9328.92 650
9329.83 606
9330.74 627
9331.66 626
9332.57 666
9333.48 669
9334.39 570
9335.31 562
9336.22 585
9337.13 609
9338.04 643
9338.96 656
9339.87 674
9340.78 697
9341.69 608
9342.61 610
9343.52 595
9344.43 631
9345.34 614
9346.26 601
9347.17 618
9348.08 625
9348.99 643
9349.91 649
9350.82 578
9351.73 600
9352.65 639
9353.56 638
9354.47 675
9355.39 657
9356.30 629
9357.21 614
9358.13 638
9359.04 593
9359.95 588
9360.87 638
9361.78 587
9362.69 621
9363.61 609
9364.52 580
9365.43 619
9366.35 621
9367.26 574
9368.18 676
9369.09 653
9370.00 638
9370.92 636
9371.83 620
9372.75 652
9373.66 680
9374.57 713
9375.49 646
9376.40 610
9377.32 633
9378.23 637
9379.15 708
9380.06 654
9380.97 680
9381.89 687
9382.80 651
9383.72 649
9384.63 648
9385.55 654
9386.46 650
9387.38 754
9388.29 686
9389.21 644
9390.12 663
9391.04 707
9391.95 761
9392.87 718
9393.78 729
9394.70 804
9395.61 807
9396.53 747
9397.44 778
9398.36 783
9399.27 762
9400.19 825
9401.10 824
9402.02 872
9402.94 865
9403.85 861
9404.77 862
9405.68 741
9406.60 709
9407.51 785
9408.43 778
9409.35 798
9410.26 712
9411.18 725
9412.09 798
9413.01 766
9413.93 752
9414.84 822
9415.76 782
9416.67 780
9417.59 707
9418.51 806
9419.42 743
9420.34 717
9421.26 754
9422.17 755
9423.09 786
9424.01 759
9424.92 705
9425.84 741
9426.76 787
9427.67 729
9428.59 779
9429.51 801
9430.42 790
9431.34 784
9432.26 735
9433.17 776
9434.09 779
9435.01 786
9435.93 812
9436.84 791
9437.76 841
9438.68 831
9439.59 832
9440.51 898
9441.43 917
9442.35 1003
9443.26 935
9444.18 973
9445.10 971
9446.02 990
9446.93 962
9447.85 963
9448.77 979
9449.69 961
9450.61 949
9451.52 987
9452.44 999
9453.36 1122
9454.28 1156
9455.20 1232
9456.11 1274
9457.03 1436
9457.95 1627
9458.87 1870
9459.79 1947
9460.71 2042
9461.62 1836
9462.54 1846
9463.46 1574
9464.38 1497
9465.30 1332
9466.22 1212
9467.14 1018
9468.05 1033
9468.97 1000
9469.89 952
9470.81 916
9471.73 836
9472.65 844
9473.57 882
9474.49 856
9475.41 860
9476.32 854
9477.24 816
9478.16 858
9479.08 829
9480.00 853
9480.92 803
9481.84 898
9482.76 882
9483.68 908
9484.60 1019
9485.52 928
9486.44 988
9487.36 933
9488.28 939
9489.20 876
9490.12 906
9491.04 997
9491.96 893
9492.88 846
9493.80 841
9494.72 803
9495.64 832
9496.56 791
9497.48 813
9498.40 833
9499.32 763
9500.24 792
9501.16 850
9502.08 755
9503.00 743
9503.92 837
9504.84 740
9505.76 762
9506.68 751
9507.60 773
9508.52 735
9509.44 756
9510.36 736
9511.28 757
9512.21 755
9513.13 739
9514.05 731
9514.97 727
9515.89 812
9516.81 733
9517.73 747
9518.65 737
9519.57 742
9520.50 808
9521.42 858
9522.34 846
9523.26 825
9524.18 820
9525.10 855
9526.02 825
9526.95 793
9527.87 779
9528.79 812
9529.71 840
9530.63 752
9531.55 848
9532.48 928
9533.40 902
9534.32 907
9535.24 901
9536.16 918
9537.09 943
9538.01 1000
9538.93 1042
9539.85 1053
9540.77 979
9541.70 934
9542.62 933
9543.54 929
9544.46 945
9545.39 860
9546.31 764
9547.23 767
9548.15 738
9549.08 815
9550.00 803
9550.92 738
9551.85 774
9552.77 773
9553.69 738
9554.61 738
9555.54 737
9556.46 756
9557.38 716
9558.31 693
9559.23 736
9560.15 834
9561.08 771
9562.00 774
9562.92 791
9563.85 771
9564.77 809
9565.69 799
9566.62 781
9567.54 798
9568.46 764
9569.39 806
9570.31 858
9571.23 804
9572.16 731
9573.08 623
9574.01 704
9574.93 743
9575.85 781
9576.78 660
9577.70 693
9578.63 746
9579.55 796
9580.47 684
9581.40 769
9582.32 750
9583.25 698
9584.17 691
9585.10 696
9586.02 679
9586.94 659
9587.87 632
9588.79 732
9589.72 725
9590.64 699
9591.57 739
9592.49 681
9593.42 655
9594.34 691
9595.27 704
9596.19 738
9597.12 673
9598.04 718
9598.97 745
9599.89 730
9600.82 724
9601.74 733
9602.67 754
9603.59 745
9604.52 757
9605.44 752
9606.37 805
9607.29 814
9608.22 739
9609.15 710
9610.07 729
9611.00 785
9611.92 778
9612.85 761
9613.77 698
9614.70 761
9615.63 787
9616.55 803
9617.48 779
9618.40 758
9619.33 807
9620.26 843
9621.18 830
9622.11 834
9623.03 798
9623.96 861
9624.89 828
9625.81 850
9626.74 895
9627.67 868
9628.59 796
9629.52 823
9630.45 873
9631.37 874
9632.30 838
9633.23 963
9634.15 895
9635.08 878
9636.01 924
9636.93 937
9637.86 881
9638.79 904
9639.71 940
9640.64 879
9641.57 913
9642.50 961
9643.42 938
9644.35 954
9645.28 986
9646.21 1027
9647.13 1003
9648.06 956
9648.99 979
9649.92 1002
9650.84 1074
9651.77 1104
9652.70 1185
9653.63 1291
9654.55 1326
9655.48 1373
9656.41 1403
9657.34 1372
9658.26 1409
9659.19 1317
9660.12 1279
9661.05 1258
9661.98 1173
9662.91 1162
9663.83 1134
9664.76 1126
9665.69 1141
9666.62 1107
9667.55 1076
9668.48 1069
9669.40 1111
9670.33 1139
9671.26 1162
9672.19 1117
9673.12 1113
9674.05 1203
9674.98 1216
9675.90 1130
9676.83 1170
9677.76 1208
9678.69 1216
9679.62 1214
9680.55 1206
9681.48 1195
9682.41 1216
9683.34 1181
9684.27 1174
9685.19 1150
9686.12 1150
9687.05 1246
9687.98 1295
9688.91 1310
9689.84 1261
9690.77 1266
9691.70 1352
9692.63 1296
9693.56 1259
9694.49 1287
9695.42 1273
9696.35 1263
9697.28 1299
9698.21 1378
9699.14 1413
9700.07 1458
9701.00 1475
9701.93 1658
9702.86 1782
9703.79 2051
9704.72 2121
9705.65 2179
9706.58 2227
9707.51 2221
9708.44 2121
9709.37 2035
9710.30 1843
9711.23 1683
9712.16 1552
9713.09 1451
9714.02 1375
9714.95 1298
9715.88 1245
9716.82 1225
9717.75 1194
9718.68 1162
9719.61 1221
9720.54 1279
9721.47 1327
9722.40 1296
9723.33 1346
9724.26 1211
9725.19 1175
9726.13 1075
9727.06 1060
9727.99 1083
9728.92 1076
9729.85 1081
9730.78 1062
9731.71 1054
9732.64 985
9733.58 966
9734.51 976
9735.44 1046
9736.37 1072
9737.30 1086
9738.23 1080
9739.17 1080
9740.10 1113
9741.03 1064
9741.96 1092
9742.89 1056
9743.83 982
9744.76 968
9745.69 1060
9746.62 999
9747.55 984
9748.49 999
9749.42 947
9750.35 934
9751.28 990
9752.22 950
9753.15 893
9754.08 954
9755.01 1012
9755.95 943
9756.88 896
9757.81 862
9758.75 873
9759.68 856
9760.61 882
9761.54 926
9762.48 823
9763.41 941
9764.34 903
9765.28 873
9766.21 874
9767.14 860
9768.08 924
9769.01 891
9769.94 873
9770.88 965
9771.81 973
9772.74 957
9773.68 906
9774.61 898
9775.54 886
9776.48 898
9777.41 851
9778.34 838
9779.28 966
9780.21 984
9781.14 898
9782.08 943
9783.01 995
9783.95 1060
9784.88 1066
9785.81 1088
9786.75 1083
9787.68 1091
9788.62 1099
9789.55 1074
9790.49 1045
9791.42 992
9792.35 1012
9793.29 982
9794.22 946
9795.16 985
9796.09 876
9797.03 879
9797.96 836
9798.90 854
9799.83 863
9800.77 869
9801.70 881
9802.64 881
9803.57 905
9804.51 899
9805.44 919
9806.38 880
9807.31 894
9808.25 896
9809.18 878
9810.12 802
9811.05 821
9811.99 827
9812.92 798
9813.86 787
9814.79 739
9815.73 729
9816.66 756
9817.60 737
9818.54 688
9819.47 705
9820.41 680
9821.34 722
9822.28 746
9823.21 714
9824.15 736
9825.09 677
9826.02 680
9826.96 706
9827.89 673
9828.83 706
9829.77 756
9830.70 641
9831.64 680
9832.57 717
9833.51 706
9834.45 671
9835.38 650
9836.32 700
9837.26 699
9838.19 738
9839.13 723
9840.07 665
9841.00 693
9841.94 689
9842.88 661
9843.81 693
9844.75 712
9845.69 699
9846.62 643
9847.56 728
9848.50 714
9849.44 685
9850.37 765
9851.31 699
9852.25 688
9853.18 715
9854.12 680
9855.06 689
9856.00 646
9856.93 622
9857.87 675
9858.81 679
9859.75 704
9860.68 637
9861.62 685
9862.56 643
9863.50 673
9864.44 696
9865.37 761
9866.31 695
9867.25 654
9868.19 684
9869.13 694
9870.06 655
9871.00 595
9871.94 636
9872.88 690
9873.82 655
9874.75 622
9875.69 640
9876.63 630
9877.57 628
9878.51 643
9879.45 652
9880.39 640
9881.32 680
9882.26 658
9883.20 644
9884.14 602
9885.08 608
9886.02 656
9886.96 578
9887.90 670
9888.83 653
9889.77 590
9890.71 617
9891.65 595
9892.59 560
9893.53 627
9894.47 614
9895.41 564
9896.35 563
9897.29 584
9898.23 545
9899.17 605
9900.11 554
9901.05 569
9901.99 654
9902.92 586
9903.86 593
9904.80 559
9905.74 558
9906.68 548
9907.62 535
9908.56 615
9909.50 610
9910.44 618
9911.38 560
9912.32 618
9913.26 623
9914.20 657
9915.14 598
9916.08 612
9917.02 628
9917.97 577
9918.91 604
9919.85 610
9920.79 592
9921.73 599
9922.67 595
9923.61 572
9924.55 588
9925.49 581
9926.43 572
9927.37 630
9928.31 655
9929.25 610
9930.19 757
9931.13 877
9932.08 959
9933.02 1036
9933.96 1182
9934.90 1128
9935.84 1116
9936.78 1023
9937.72 895
9938.66 843
9939.61 811
9940.55 782
9941.49 663
9942.43 652
9943.37 631
9944.31 602
9945.26 602
9946.20 610
9947.14 564
9948.08 579
9949.02 557
9949.96 576
9950.91 606
9951.85 500
9952.79 554
9953.73 558
9954.67 534
9955.62 530
9956.56 569
9957.50 541
9958.44 508
9959.39 566
9960.33 568
9961.27 539
9962.21 549
9963.16 511
9964.10 544
9965.04 545
9965.98 517
9966.93 527
9967.87 516
9968.81 511
9969.75 535
9970.70 570
9971.64 518
9972.58 518
9973.53 510
9974.47 535
9975.41 477
9976.36 505
9977.30 496
9978.24 489
9979.18 502
9980.13 517
9981.07 464
9982.01 516
9982.96 509
9983.90 494
9984.85 434
9985.79 520
9986.73 606
9987.68 531
9988.62 470
9989.56 471
9990.51 477
9991.45 517
9992.40 492
9993.34 529
9994.28 501
9995.23 498
9996.17 490
9997.12 479
9998.06 492
9999.00 536
9999.95 529
10000.89 554
10001.84 544
10002.78 504
10003.73 459
10004.67 492
10005.61 564
10006.56 545
10007.50 539
10008.45 540
10009.39 550
10010.34 561
10011.28 541
10012.23 572
10013.17 582
10014.12 540
10015.06 573
10016.01 575
10016.95 475
10017.90 510
10018.84 541
10019.79 528
10020.73 470
10021.68 486
10022.62 563
10023.57 519
10024.51 557
10025.46 534
10026.41 527
10027.35 493
10028.30 506
10029.24 473
10030.19 466
10031.13 516
10032.08 564
10033.03 510
10033.97 515
10034.92 485
10035.86 510
10036.81 493
10037.76 474
10038.70 472
10039.65 550
10040.59 504
10041.54 481
10042.49 461
10043.43 491
10044.38 472
10045.33 474
10046.27 459
10047.22 509
10048.16 498
10049.11 486
10050.06 468
10051.00 499
10051.95 464
10052.90 436
10053.84 453
10054.79 450
10055.74 443
10056.69 464
10057.63 456
10058.58 485
10059.53 485
10060.47 462
10061.42 443
10062.37 437
10063.32 466
10064.26 455
10065.21 499
10066.16 491
10067.10 443
10068.05 451
10069.00 495
10069.95 441
10070.89 442
10071.84 441
10072.79 494
10073.74 439
10074.69 402
10075.63 465
10076.58 493
10077.53 441
10078.48 424
10079.43 474
10080.37 434
10081.32 429
10082.27 464
10083.22 456
10084.17 460
10085.11 494
10086.06 472
10087.01 481
10087.96 446
10088.91 458
10089.86 476
10090.81 504
10091.75 441
10092.70 434
10093.65 426
10094.60 498
10095.55 442
10096.50 436
10097.45 421
10098.40 424
10099.34 442
10100.29 425
10101.24 415
10102.19 454
10103.14 505
10104.09 476
10105.04 451
10105.99 495
10106.94 467
10107.89 426
10108.84 458
10109.79 419
10110.73 460
10111.68 423
10112.63 410
10113.58 453
10114.53 402
10115.48 496
10116.43 476
10117.38 387
10118.33 416
10119.28 402
10120.23 399
10121.18 461
10122.13 461
10123.08 471
10124.03 449
10124.98 402
10125.93 381
10126.88 453
10127.83 456
10128.78 428
10129.73 419
10130.68 401
10131.64 385
10132.59 406
10133.54 400
10134.49 384
10135.44 387
10136.39 361
10137.34 433
10138.29 405
10139.24 425
10140.19 409
10141.14 406
10142.09 436
10143.04 404
10144.00 452
10144.95 441
10145.90 451
10146.85 464
10147.80 475
10148.75 459
10149.70 464
10150.65 444
10151.61 455
10152.56 456
10153.51 416
10154.46 423
10155.41 404
10156.36 413
10157.31 393
10158.27 433
10159.22 449
10160.17 425
10161.12 453
10162.07 428
10163.03 464
10163.98 471
10164.93 467
10165.88 486
10166.83 449
10167.79 452
10168.74 482
10169.69 433
10170.64 493
10171.60 477
10172.55 465
10173.50 487
10174.45 496
10175.41 470
10176.36 485
10177.31 506
10178.26 475
10179.22 454
10180.17 491
10181.12 480
10182.07 489
10183.03 498
10183.98 437
10184.93 411
10185.89 506
10186.84 503
10187.79 467
10188.75 449
10189.70 485
10190.65 475
10191.60 478
10192.56 470
10193.51 531
10194.47 492
10195.42 459
10196.37 468
10197.33 477
10198.28 517
10199.23 543
10200.19 516
10201.14 564
10202.09 577
10203.05 576
10204.00 506
10204.96 497
10205.91 515
10206.86 426
10207.82 435
10208.77 454
10209.73 513
10210.68 508
10211.63 505
10212.59 508
10213.54 524
10214.50 560
10215.45 535
10216.41 492
10217.36 491
10218.32 558
10219.27 592
10220.22 551
10221.18 537
10222.13 483
10223.09 521
10224.04 499
10225.00 485
10225.95 501
10226.91 489
10227.86 485
10228.82 488
10229.77 452
10230.73 461
10231.68 531
10232.64 512
10233.59 505
10234.55 453
10235.50 489
10236.46 493
10237.42 508
10238.37 495
10239.33 521
10240.28 556
10241.24 650
10242.19 666
10243.15 653
10244.10 590
10245.06 602
10246.02 589
10246.97 610
10247.93 551
10248.88 528
10249.84 540
10250.80 517
10251.75 518
10252.71 480
10253.66 492
10254.62 463
10255.58 477
10256.53 472
10257.49 453
10258.45 475
10259.40 435
10260.36 395
10261.32 438
10262.27 449
10263.23 412
10264.19 449
10265.14 487
10266.10 460
10267.06 431
10268.01 407
10268.97 426
10269.93 458
10270.88 406
10271.84 375
10272.80 360
10273.76 424
10274.71 406
10275.67 452
10276.63 465
10277.58 394
10278.54 432
10279.50 431
10280.46 417
10281.41 425
10282.37 463
10283.33 387
10284.29 430
10285.24 414
10286.20 429
10287.16 414
10288.12 405
10289.08 425
10290.03 462
10290.99 404
10291.95 423
10292.91 430
10293.87 406
10294.82 406
10295.78 390
10296.74 388
10297.70 397
10298.66 408
10299.61 397
10300.57 455
10301.53 425
10302.49 411
10303.45 420
10304.41 432
10305.37 415
10306.32 433
10307.28 427
10308.24 453
10309.20 438
10310.16 385
10311.12 365
10312.08 384
10313.04 435
10314.00 458
10314.95 412
10315.91 397
10316.87 409
10317.83 403
10318.79 398
10319.75 401
10320.71 383
10321.67 391
10322.63 439
10323.59 400
10324.55 415
10325.51 432
10326.47 400
10327.43 400
10328.39 398
10329.35 367
10330.31 392
10331.27 418
10332.23 372
10333.19 358
10334.15 376
10335.11 389
10336.07 366
10337.03 388
10337.99 375
10338.95 379
10339.91 329
10340.87 344
10341.83 410
10342.79 411
10343.75 412
10344.71 398
10345.67 430
10346.63 348
10347.59 410
10348.55 381
10349.51 387
10350.47 388
10351.43 416
10352.39 395
10353.35 423
10354.31 399
10355.28 381
10356.24 453
10357.20 403
10358.16 372
10359.12 355
10360.08 363
10361.04 366
10362.00 419
10362.96 446
10363.93 419
10364.89 444
10365.85 440
10366.81 447
10367.77 425
10368.73 425
10369.69 406
10370.66 398
10371.62 370
10372.58 362
10373.54 393
10374.50 411
10375.47 384
10376.43 392
10377.39 402
10378.35 395
10379.31 405
10380.28 421
10381.24 392
10382.20 388
10383.16 381
10384.12 415
10385.09 419
10386.05 361
10387.01 399
10387.97 402
10388.94 405
10389.90 366
10390.86 376
10391.82 332
10392.79 377
10393.75 383
10394.71 331
10395.68 330
10396.64 377
10397.60 396
10398.56 404
10399.53 368
10400.49 389
10401.45 391
10402.42 338
10403.38 338
10404.34 377
10405.31 423
10406.27 414
10407.23 406
10408.20 339
10409.16 381
10410.12 403
10411.09 384
10412.05 390
10413.01 353
10413.98 355
10414.94 384
10415.90 384
10416.87 358
10417.83 392
10418.80 401
10419.76 422
10420.72 383
10421.69 397
10422.65 479
10423.62 473
10424.58 465
10425.54 473
10426.51 484
10427.47 452
10428.44 462
10429.40 498
10430.37 478
10431.33 479
10432.30 458
10433.26 414
10434.22 403
10435.19 407
10436.15 411
10437.12 402
10438.08 411
10439.05 393
10440.01 361
10440.98 397
10441.94 354
10442.91 379
10443.87 377
10444.84 326
10445.80 412
10446.77 393
10447.73 370
10448.70 374
10449.66 329
10450.63 340
10451.59 316
10452.56 359
10453.53 382
10454.49 354
10455.46 400
10456.42 359
10457.39 357
10458.35 370
10459.32 368
10460.29 362
10461.25 342
10462.22 385
10463.18 358
10464.15 325
10465.12 384
10466.08 389
10467.05 330
10468.01 344
10468.98 369
10469.95 391
10470.91 429
10471.88 371
10472.85 365
10473.81 351
10474.78 333
10475.74 347
10476.71 285
10477.68 311
10478.64 349
10479.61 351
10480.58 380
10481.54 343
10482.51 341
10483.48 403
10484.45 376
10485.41 341
10486.38 379
10487.35 344
10488.31 405
10489.28 368
10490.25 398
10491.22 429
10492.18 392
10493.15 391
10494.12 370
10495.08 363
10496.05 403
10497.02 410
10497.99 377
10498.95 410
10499.92 377
10500.89 416
10501.86 395
10502.83 398
10503.79 388
10504.76 436
10505.73 415
10506.70 403
10507.67 406
10508.63 376
10509.60 418
10510.57 409
10511.54 406
10512.51 344
10513.47 430
10514.44 405
10515.41 436
10516.38 401
10517.35 377
10518.32 400
10519.28 415
10520.25 405
10521.22 415
10522.19 363
10523.16 402
10524.13 423
10525.10 366
10526.07 387
10527.03 425
10528.00 436
10528.97 441
10529.94 356
10530.91 373
10531.88 362
10532.85 451
10533.82 420
10534.79 363
10535.76 402
10536.73 383
10537.70 385
10538.67 371
10539.63 364
10540.60 362
10541.57 396
10542.54 396
10543.51 363
10544.48 416
10545.45 440
10546.42 411
10547.39 375
10548.36 404
10549.33 409
10550.30 424
10551.27 405
10552.24 444
10553.21 441
10554.18 434
10555.15 425
10556.12 441
10557.09 388
10558.06 404
10559.03 418
10560.00 435
10560.97 411
10561.95 440
10562.92 433
10563.89 478
10564.86 551
10565.83 564
10566.80 579
10567.77 624
10568.74 673
10569.71 638
10570.68 602
10571.65 594
10572.62 517
10573.59 488
10574.57 476
10575.54 465
10576.51 427
10577.48 429
10578.45 439
10579.42 377
10580.39 414
10581.36 369
10582.34 403
10583.31 413
10584.28 469
10585.25 452
10586.22 435
10587.19 416
10588.17 419
10589.14 398
10590.11 379
10591.08 411
10592.05 387
10593.02 451
10594.00 423
10594.97 402
10595.94 403
10596.91 425
10597.89 425
10598.86 410
10599.83 402
10600.80 465
10601.77 446
10602.75 434
10603.72 494
10604.69 415
10605.66 386
10606.64 417
10607.61 441
10608.58 436
10609.55 405
10610.53 385
10611.50 405
10612.47 450
10613.45 390
10614.42 349
10615.39 353
10616.36 387
10617.34 415
10618.31 402
10619.28 361
10620.26 362
10621.23 371
10622.20 351
10623.18 360
10624.15 401
10625.12 417
10626.10 420
10627.07 394
10628.04 403
10629.02 419
10629.99 416
10630.97 465
10631.94 438
10632.91 438
10633.89 366
10634.86 426
10635.83 451
10636.81 440
10637.78 374
10638.76 427
10639.73 445
10640.70 433
10641.68 443
10642.65 448
10643.63 461
10644.60 499
10645.58 516
10646.55 486
10647.53 500
10648.50 499
10649.47 476
10650.45 474
10651.42 461
10652.40 431
10653.37 435
10654.35 448
10655.32 464
10656.30 430
10657.27 405
10658.25 409
10659.22 399
10660.20 428
10661.17 416
10662.15 424
10663.12 425
10664.10 421
10665.07 406
10666.05 389
10667.02 398
10668.00 393
10668.97 375
10669.95 346
10670.93 391
10671.90 393
10672.88 435
10673.85 367
10674.83 370
10675.80 366
10676.78 395
10677.76 415
10678.73 397
10679.71 361
10680.68 360
10681.66 422
10682.63 390
10683.61 363
10684.59 325
10685.56 382
10686.54 459
10687.52 443
10688.49 416
10689.47 407
10690.44 388
10691.42 427
10692.40 405
10693.37 388
10694.35 383
10695.33 388
10696.30 370
10697.28 365
10698.26 347
10699.23 350
10700.21 353
10701.19 364
10702.17 355
10703.14 357
10704.12 355
10705.10 390
10706.07 372
10707.05 369
10708.03 377
10709.01 363
10709.98 368
10710.96 414
10711.94 361
10712.91 321
10713.89 370
10714.87 355
10715.85 358
10716.83 366
10717.80 422
10718.78 414
10719.76 389
10720.74 368
10721.71 379
10722.69 371
10723.67 364
10724.65 361
10725.63 361
10726.60 351
10727.58 382
10728.56 370
10729.54 385
10730.52 343
10731.49 361
10732.47 331
10733.45 370
10734.43 338
10735.41 361
10736.39 343
10737.37 346
10738.34 329
10739.32 374
10740.30 339
10741.28 347
10742.26 393
10743.24 370
10744.22 391
10745.20 406
10746.17 355
10747.15 376
10748.13 392
10749.11 436
10750.09 420
10751.07 419
10752.05 364
10753.03 336
10754.01 359
10754.99 359
10755.97 345
10756.95 315
10757.93 353
10758.91 365
10759.88 349
10760.86 341
10761.84 335
10762.82 345
10763.80 356
10764.78 365
10765.76 341
10766.74 337
10767.72 343
10768.70 369
10769.68 312
10770.66 330
10771.64 381
10772.62 370
10773.60 355
10774.58 303
10775.56 400
10776.54 334
10777.52 375
10778.51 360
10779.49 374
10780.47 363
10781.45 328
10782.43 344
10783.41 395
10784.39 382
10785.37 350
10786.35 378
10787.33 358
10788.31 345
10789.29 346
10790.27 367
10791.26 370
10792.24 342
10793.22 341
10794.20 347
10795.18 340
10796.16 339
10797.14 327
10798.12 338
10799.10 324
10800.09 301
10801.07 288
10802.05 325
10803.03 335
10804.01 348
10804.99 353
10805.98 346
10806.96 372
10807.94 346
10808.92 290
10809.90 388
10810.89 356
10811.87 361
10812.85 375
10813.83 375
10814.81 349
10815.80 338
10816.78 363
10817.76 385
10818.74 339
10819.72 333
10820.71 348
10821.69 345
10822.67 330
10823.65 372
10824.64 361
10825.62 320
10826.60 368
10827.58 382
10828.57 376
10829.55 344
10830.53 375
10831.52 284
10832.50 324
10833.48 313
10834.46 341
10835.45 364
10836.43 378
10837.41 350
10838.40 311
10839.38 350
10840.36 374
10841.35 362
10842.33 350
10843.31 334
10844.30 339
10845.28 364
10846.26 336
10847.25 357
10848.23 383
10849.21 406
10850.20 389
10851.18 351
10852.17 364
10853.15 361
10854.13 389
10855.12 359
10856.10 355
10857.09 363
10858.07 369
10859.05 394
10860.04 392
10861.02 381
10862.01 338
10862.99 381
10863.97 354
10864.96 365
10865.94 395
10866.93 364
10867.91 374
10868.90 432
10869.88 412
10870.87 390
10871.85 393
10872.84 365
10873.82 374
10874.81 367
10875.79 338
10876.78 381
10877.76 362
10878.75 321
10879.73 368
10880.72 346
10881.70 361
10882.69 357
10883.67 379
10884.66 379
10885.64 422
10886.63 445
10887.61 359
10888.60 362
10889.58 408
10890.57 450
10891.55 387
10892.54 396
10893.53 435
10894.51 444
10895.50 473
10896.48 447
10897.47 462
10898.45 445
10899.44 474
10900.43 456
10901.41 430
10902.40 423
10903.38 448
10904.37 494
10905.36 465
10906.34 406
10907.33 439
10908.32 438
10909.30 445
10910.29 459
10911.28 445
10912.26 463
10913.25 468
10914.24 446
10915.22 434
10916.21 488
10917.20 537
10918.18 487
10919.17 452
10920.16 502
10921.14 467
10922.13 440
10923.12 433
10924.10 471
10925.09 506
10926.08 504
10927.07 496
10928.05 485
10929.04 490
10930.03 491
10931.01 490
10932.00 460
10932.99 455
10933.98 477
10934.96 513
10935.95 484
10936.94 518
10937.93 550
10938.92 508
10939.90 498
10940.89 496
10941.88 484
10942.87 522
10943.85 510
10944.84 486
10945.83 509
10946.82 519
10947.81 511
10948.79 540
10949.78 542
10950.77 560
10951.76 570
10952.75 628
10953.74 557
10954.72 526
10955.71 576
10956.70 590
10957.69 634
10958.68 633
10959.67 606
10960.66 618
10961.65 670
10962.63 723
10963.62 709
10964.61 710
10965.60 736
10966.59 753
10967.58 772
10968.57 780
10969.56 786
10970.55 720
10971.54 698
10972.52 647
10973.51 624
10974.50 619
10975.49 674
10976.48 618
10977.47 647
10978.46 573
10979.45 592
10980.44 598
10981.43 582
10982.42 616
10983.41 614
10984.40 641
10985.39 607
10986.38 633
10987.37 603
10988.36 609
10989.35 604
10990.34 641
10991.33 672
10992.32 597
10993.31 633
10994.30 601
10995.29 669
10996.28 699
10997.27 694
10998.26 680
10999.25 681
11000.24 681
11001.23 748
11002.22 774
11003.21 842
11004.20 881
11005.20 929
11006.19 1065
11007.18 1046
11008.17 1048
11009.16 1036
11010.15 956
11011.14 942
11012.13 910
11013.12 803
11014.11 739
11015.10 697
11016.10 686
11017.09 655
11018.08 600
11019.07 600
11020.06 571
11021.05 567
11022.04 581
11023.04 553
11024.03 561
11025.02 570
11026.01 555
11027.00 540
11027.99 511
11028.99 494
11029.98 489
11030.97 486
11031.96 501
11032.95 503
11033.95 554
11034.94 563
11035.93 505
11036.92 509
11037.91 533
11038.91 512
11039.90 444
11040.89 449
11041.88 453
11042.88 496
11043.87 519
11044.86 483
11045.85 480
11046.85 464
11047.84 511
11048.83 485
11049.82 497
11050.82 454
11051.81 479
11052.80 500
11053.80 458
11054.79 488
11055.78 461
11056.77 480
11057.77 502
11058.76 467
11059.75 444
11060.75 467
11061.74 489
11062.73 462
11063.73 477
11064.72 469
11065.71 445
11066.71 472
11067.70 458
11068.69 415
11069.69 454
11070.68 475
11071.68 468
11072.67 466
11073.66 498
11074.66 489
11075.65 503
11076.65 492
11077.64 485
11078.63 504
11079.63 504
11080.62 510
11081.62 527
11082.61 529
11083.60 441
11084.60 434
11085.59 483
11086.59 467
11087.58 490
11088.58 487
11089.57 483
11090.57 453
11091.56 465
11092.55 469
11093.55 493
11094.54 446
11095.54 422
11096.53 531
11097.53 480
11098.52 488
11099.52 460
11100.51 451
11101.51 483
11102.50 464
11103.50 414
11104.49 464
11105.49 443
11106.48 482
11107.48 453
11108.48 478
11109.47 443
11110.47 436
11111.46 431
11112.46 467
11113.45 450
11114.45 421
11115.44 409
11116.44 405
11117.44 450
11118.43 431
11119.43 436
11120.42 487
11121.42 473
11122.42 486
11123.41 508
11124.41 471
11125.40 448
11126.40 448
11127.40 425
11128.39 460
11129.39 445
11130.38 427
11131.38 437
11132.38 437
11133.37 468
11134.37 443
11135.37 435
11136.36 428
11137.36 410
11138.36 449
11139.35 450
11140.35 430
11141.35 465
11142.34 426
11143.34 437
11144.34 446
11145.34 436
11146.33 406
11147.33 426
11148.33 385
11149.32 483
11150.32 468
11151.32 454
11152.32 448
11153.31 412
11154.31 447
11155.31 421
11156.31 387
11157.30 382
11158.30 455
11159.30 411
11160.30 417
11161.29 419
11162.29 443
11163.29 421
11164.29 400
11165.29 396
11166.28 391
11167.28 415
11168.28 409
11169.28 358
11170.28 388
11171.27 406
11172.27 395
11173.27 389
11174.27 346
11175.27 396
11176.27 386
11177.26 396
11178.26 383
11179.26 384
11180.26 364
11181.26 393
11182.26 433
11183.26 411
11184.26 427
11185.25 422
11186.25 417
11187.25 441
11188.25 405
11189.25 372
11190.25 443
11191.25 395
11192.25 379
11193.25 356
11194.25 334
11195.24 399
11196.24 404
11197.24 427
11198.24 358
11199.24 404
11200.24 391
11201.24 405
11202.24 389
11203.24 350
11204.24 384
11205.24 399
11206.24 408
11207.24 354
11208.24 402
11209.24 430
11210.24 467
11211.24 389
11212.24 366
11213.24 406
11214.24 416
11215.24 398
11216.24 363
11217.24 387
11218.24 401
11219.24 429
11220.24 408
11221.24 409
11222.24 417
11223.24 443
11224.24 374
11225.24 351
11226.24 361
11227.25 364
11228.25 369
11229.25 380
11230.25 385
11231.25 394
11232.25 448
11233.25 426
11234.25 404
11235.25 415
11236.25 375
11237.25 429
11238.26 435
11239.26 391
11240.26 374
11241.26 388
11242.26 356
11243.26 388
11244.26 404
11245.27 394
11246.27 417
11247.27 453
11248.27 473
11249.27 382
11250.27 395
11251.28 392
11252.28 422
11253.28 386
11254.28 411
11255.28 403
11256.29 405
11257.29 431
11258.29 433
11259.29 445
11260.29 429
11261.30 437
11262.30 440
11263.30 434
11264.30 460
11265.31 435
11266.31 382
11267.31 398
11268.31 428
11269.32 421
11270.32 425
11271.32 421
11272.32 429
11273.33 430
11274.33 424
11275.33 421
11276.33 427
11277.34 450
11278.34 470
11279.34 462
11280.35 458
11281.35 438
11282.35 450
11283.36 438
11284.36 405
11285.36 413
11286.37 442
11287.37 457
11288.37 442
11289.38 447
11290.38 479
11291.38 448
11292.39 433
11293.39 439
11294.39 428
11295.40 426
11296.40 417
11297.41 429
11298.41 421
11299.41 426
11300.42 458
11301.42 493
11302.43 493
11303.43 427
11304.43 428
11305.44 437
11306.44 479
11307.45 484
11308.45 478
11309.46 450
11310.46 527
11311.46 477
11312.47 480
11313.47 497
11314.48 510
11315.48 503
11316.49 461
11317.49 488
11318.50 474
11319.50 505
11320.51 555
11321.51 539
11322.52 504
11323.52 485
11324.53 528
11325.53 495
11326.54 458
11327.54 482
11328.55 496
11329.55 484
11330.56 448
11331.56 460
11332.57 503
11333.57 485
11334.58 467
11335.58 469
11336.59 470
11337.60 448
11338.60 463
11339.61 477
11340.61 476
11341.62 523
11342.62 527
11343.63 501
11344.64 501
11345.64 511
11346.65 519
11347.65 535
11348.66 520
11349.67 566
11350.67 523
11351.68 569
11352.69 594
11353.69 544
11354.70 519
11355.71 504
11356.71 553
11357.72 586
11358.72 507
11359.73 482
11360.74 488
11361.74 513
11362.75 580
11363.76 549
11364.76 484
11365.77 525
11366.78 649
11367.79 529
11368.79 471
11369.80 549
11370.81 527
11371.81 516
11372.82 506
11373.83 524
11374.84 518
11375.84 501
11376.85 558
11377.86 517
11378.87 534
11379.87 560
11380.88 508
11381.89 604
11382.90 551
11383.90 533
11384.91 567
11385.92 614
11386.93 608
11387.93 583
11388.94 525
11389.95 592
11390.96 560
11391.97 569
11392.97 545
11393.98 558
11394.99 622
11396.00 628
11397.01 549
11398.02 549
11399.02 561
11400.03 631
11401.04 599
11402.05 608
11403.06 571
11404.07 601
11405.08 600
11406.08 600
11407.09 597
11408.10 609
11409.11 645
11410.12 611
11411.13 656
11412.14 590
11413.15 615
11414.15 622
11415.16 617
11416.17 569
11417.18 575
11418.19 636
11419.20 657
11420.21 610
11421.22 587
11422.23 622
11423.24 667
11424.25 639
11425.26 626
11426.27 600
11427.28 621
11428.29 685
11429.30 717
11430.31 651
11431.32 667
11432.32 691
11433.33 701
11434.34 620
11435.35 657
11436.36 688
11437.37 693
11438.38 787
11439.39 743
11440.41 700
11441.42 754
11442.43 786
11443.44 729
11444.45 679
11445.46 720
11446.47 715
11447.48 767
11448.49 766
11449.50 768
11450.51 746
11451.52 769
11452.53 797
11453.54 813
11454.55 753
11455.56 748
11456.57 795
11457.59 782
11458.60 804
11459.61 716
11460.62 772
11461.63 765
11462.64 740
11463.65 782
11464.66 795
11465.67 769
11466.69 793
11467.70 808
11468.71 883
11469.72 814
11470.73 820
11471.74 826
11472.75 790
11473.77 756
11474.78 815
11475.79 873
11476.80 892
11477.81 943
11478.83 908
11479.84 912
11480.85 870
11481.86 946
11482.87 941
11483.89 899
11484.90 877
11485.91 898
11486.92 1042
11487.93 1008
11488.95 963
11489.96 936
11490.97 950
11491.98 987
11493.00 1047
11494.01 1028
11495.02 1020
11496.03 1060
11497.05 1061
11498.06 1020
11499.07 1049
11500.09 1061
11501.10 1103
11502.11 1122
11503.12 1088
11504.14 1107
11505.15 1225
11506.16 1180
11507.18 1159
11508.19 1196
11509.20 1189
11510.22 1207
11511.23 1274
11512.24 1300
11513.26 1337
11514.27 1314
11515.28 1255
11516.30 1290
11517.31 1279
11518.32 1287
11519.34 1327
11520.35 1418
11521.37 1450
11522.38 1384
11523.39 1438
11524.41 1461
11525.42 1434
11526.44 1484
11527.45 1576
11528.46 1547
11529.48 1654
11530.49 1692
11531.51 1762
11532.52 1852
11533.53 1839
11534.55 1953
11535.56 1991
11536.58 2047
11537.59 2065
11538.61 2058
11539.62 2072
11540.64 2131
11541.65 2250
11542.67 2334
11543.68 2434
11544.69 2549
11545.71 2691
11546.72 3058
11547.74 3414
11548.75 3865
11549.77 4317
11550.78 4921
11551.80 5321
11552.81 5690
11553.83 5656
11554.85 5634
11555.86 5285
11556.88 4824
11557.89 4330
11558.91 3879
11559.92 3437
11560.94 3078
11561.95 2803
11562.97 2459
11563.98 2391
11565.00 2257
11566.02 2141
11567.03 2099
11568.05 1953
11569.06 1976
11570.08 1951
11571.10 1883
11572.11 1842
11573.13 1742
11574.14 1728
11575.16 1690
11576.18 1823
11577.19 1668
11578.21 1707
11579.22 1774
11580.24 1711
11581.26 1691
11582.27 1684
11583.29 1814
11584.31 1812
11585.32 1800
11586.34 1780
11587.36 1850
11588.37 1866
11589.39 1969
11590.41 1985
11591.42 2008
11592.44 2076
11593.46 2125
11594.47 2072
11595.49 1971
11596.51 1977
11597.53 1968
11598.54 1944
11599.56 1973
11600.58 2066
11601.59 2063
11602.61 2205
11603.63 2250
11604.65 2458
11605.66 2561
11606.68 2822
11607.70 3175
11608.72 3535
11609.74 3760
11610.75 4139
11611.77 4157
11612.79 4201
11613.81 3881
11614.82 3774
11615.84 3421
11616.86 3123
11617.88 2787
11618.90 2567
11619.91 2383
11620.93 2121
11621.95 1963
11622.97 1950
11623.99 1937
11625.01 1918
11626.02 1829
11627.04 1833
11628.06 1777
11629.08 1748
11630.10 1737
11631.12 1732
11632.14 1759
11633.15 1694
11634.17 1679
11635.19 1706
11636.21 1674
11637.23 1552
11638.25 1549
11639.27 1601
11640.29 1628
11641.30 1558
11642.32 1499
11643.34 1484
11644.36 1459
11645.38 1451
11646.40 1469
11647.42 1482
11648.44 1555
11649.46 1527
11650.48 1456
11651.50 1500
11652.52 1444
11653.54 1366
11654.56 1329
11655.58 1275
11656.60 1373
11657.62 1301
11658.64 1308
11659.66 1205
11660.68 1209
11661.70 1193
11662.72 1149
11663.74 1198
11664.76 1101
11665.78 1181
11666.80 1163
11667.82 1135
11668.84 1162
11669.86 1166
11670.88 1149
11671.90 1175
11672.92 1177
11673.94 1156
11674.96 1100
11675.98 1075
11677.00 1093
11678.02 1042
11679.04 1026
11680.06 1043
11681.08 1058
11682.10 1061
11683.12 1050
11684.15 1141
11685.17 1162
11686.19 1126
11687.21 1090
11688.23 1088
11689.25 1164
11690.27 1175
11691.29 1174
11692.31 1126
11693.34 1137
11694.36 1156
11695.38 1135
11696.40 1145
11697.42 1119
11698.44 1117
11699.46 1050
11700.49 1088
11701.51 1126
11702.53 1066
11703.55 1026
11704.57 1084
11705.60 1048
11706.62 1084
11707.64 1000
11708.66 951
11709.68 1045
11710.71 924
11711.73 952
11712.75 933
11713.77 918
11714.79 948
11715.82 947
11716.84 905
11717.86 888
11718.88 848
11719.91 906
11720.93 856
11721.95 868
11722.97 884
11724.00 843
11725.02 889
11726.04 893
11727.07 836
11728.09 850
11729.11 797
11730.13 765
11731.16 816
11732.18 814
11733.20 779
11734.23 757
11735.25 773
11736.27 799
11737.30 806
11738.32 779
11739.34 739
11740.37 716
11741.39 714
11742.41 740
11743.44 728
11744.46 727
11745.48 708
11746.51 680
11747.53 663
11748.55 722
11749.58 674
11750.60 661
11751.63 658
11752.65 619
11753.67 691
11754.70 653
11755.72 661
11756.75 648
11757.77 641
11758.79 664
11759.82 666
11760.84 656
11761.87 650
11762.89 668
11763.92 663
11764.94 636
11765.97 668
11766.99 630
11768.01 623
11769.04 595
11770.06 592
11771.09 594
11772.11 584
11773.14 567
11774.16 575
11775.19 615
11776.21 591
11777.24 559
11778.26 563
11779.29 577
11780.31 548
11781.34 547
11782.36 638
11783.39 600
11784.41 598
11785.44 519
11786.46 555
11787.49 575
11788.52 490
11789.54 525
11790.57 611
11791.59 541
11792.62 492
11793.64 503
11794.67 474
11795.70 534
11796.72 490
11797.75 491
11798.77 551
11799.80 548
11800.83 518
11801.85 493
11802.88 486
11803.90 500
11804.93 516
11805.96 492
11806.98 503
11808.01 535
11809.04 503
11810.06 476
11811.09 463
11812.11 484
11813.14 457
11814.17 486
11815.19 455
11816.22 474
11817.25 460
11818.27 470
11819.30 496
11820.33 474
11821.36 431
11822.38 452
11823.41 474
11824.44 446
11825.46 415
11826.49 421
11827.52 425
11828.54 445
11829.57 430
11830.60 409
11831.63 440
11832.65 441
11833.68 433
11834.71 427
11835.74 467
11836.76 443
11837.79 455
11838.82 484
11839.85 468
11840.88 460
11841.90 455
11842.93 452
11843.96 447
11844.99 437
11846.01 446
11847.04 455
11848.07 402
11849.10 418
11850.13 420
11851.16 434
11852.18 447
11853.21 417
11854.24 437
11855.27 462
11856.30 452
11857.33 419
11858.35 448
11859.38 420
11860.41 441
11861.44 447
11862.47 446
11863.50 437
11864.53 386
11865.56 443
11866.58 442
11867.61 432
11868.64 417
11869.67 420
11870.70 435
11871.73 418
11872.76 443
11873.79 419
11874.82 421
11875.85 498
11876.88 468
11877.91 404
11878.93 433
11879.96 390
11880.99 401
11882.02 415
11883.05 442
11884.08 403
11885.11 423
11886.14 411
11887.17 379
11888.20 464
11889.23 395
11890.26 407
11891.29 404
11892.32 416
11893.35 410
11894.38 406
11895.41 464
11896.44 439
11897.47 426
11898.50 380
11899.53 468
11900.56 475
11901.59 462
11902.62 457
11903.65 458
11904.69 434
11905.72 422
11906.75 447
11907.78 465
11908.81 493
11909.84 482
11910.87 537
11911.90 497
11912.93 462
11913.96 435
11914.99 401
11916.02 487
11917.06 440
11918.09 443
11919.12 443
11920.15 416
11921.18 407
11922.21 456
11923.24 472
11924.27 445
11925.31 456
11926.34 490
11927.37 450
11928.40 406
11929.43 432
11930.46 461
11931.50 436
11932.53 454
11933.56 467
11934.59 471
11935.62 468
11936.65 477
11937.69 501
11938.72 497
11939.75 569
11940.78 570
11941.81 563
11942.85 586
11943.88 534
11944.91 547
11945.94 508
11946.98 509
11948.01 490
11949.04 493
11950.07 416
11951.11 428
11952.14 442
11953.17 404
11954.20 466
11955.24 472
11956.27 431
11957.30 456
11958.34 460
11959.37 478
11960.40 489
11961.43 406
11962.47 455
11963.50 436
11964.53 458
11965.57 479
11966.60 445
11967.63 419
11968.67 435
11969.70 409
11970.73 461
11971.77 456
11972.80 484
11973.83 521
11974.87 468
11975.90 440
11976.94 449
11977.97 453
11979.00 445
11980.04 393
11981.07 380
11982.10 444
11983.14 474
11984.17 480
11985.21 480
11986.24 448
11987.27 457
11988.31 429
11989.34 447
11990.38 459
11991.41 430
11992.45 472
11993.48 459
11994.51 421
11995.55 434
11996.58 479
11997.62 462
11998.65 432
11999.69 413
12000.72 432
12001.76 489
12002.79 460
12003.83 483
12004.86 492
12005.90 507
12006.93 511
12007.97 415
12009.00 488
12010.04 456
12011.07 427
12012.11 424
12013.14 452
12014.18 505
12015.21 533
12016.25 485
12017.28 461
12018.32 488
12019.35 477
12020.39 448
12021.43 489
12022.46 539
12023.50 461
12024.53 465
12025.57 494
12026.60 510
12027.64 490
12028.68 455
12029.71 529
12030.75 530
12031.78 500
12032.82 494
12033.86 473
12034.89 447
12035.93 507
12036.97 489
12038.00 494
12039.04 494
12040.07 506
12041.11 477
12042.15 467
12043.18 459
12044.22 489
12045.26 508
12046.29 488
12047.33 528
12048.37 494
12049.40 522
12050.44 495
12051.48 488
12052.52 503
12053.55 508
12054.59 457
12055.63 455
12056.66 470
12057.70 470
12058.74 487
12059.78 466
12060.81 502
12061.85 504
12062.89 480
12063.92 504
12064.96 448
12066.00 461
12067.04 473
12068.07 437
12069.11 452
12070.15 491
12071.19 447
12072.23 494
12073.26 497
12074.30 460
12075.34 498
12076.38 496
12077.42 534
12078.45 485
12079.49 503
12080.53 475
12081.57 454
12082.61 479
12083.64 455
12084.68 464
12085.72 514
12086.76 536
12087.80 485
12088.84 442
12089.88 466
12090.91 496
12091.95 529
12092.99 448
12094.03 455
12095.07 491
12096.11 513
12097.15 518
12098.19 548
12099.22 555
12100.26 485
12101.30 439
12102.34 513
12103.38 490
12104.42 513
12105.46 524
12106.50 540
12107.54 534
12108.58 549
12109.62 478
12110.66 520
12111.70 520
12112.74 545
12113.77 531
12114.81 531
12115.85 463
12116.89 487
12117.93 510
12118.97 499
12120.01 510
12121.05 494
12122.09 494
12123.13 447
12124.17 464
12125.21 450
12126.25 430
12127.29 456
12128.33 434
12129.37 489
12130.41 469
12131.45 445
12132.50 414
12133.54 423
12134.58 449
12135.62 473
12136.66 401
12137.70 411
12138.74 387
12139.78 455
12140.82 415
12141.86 434
12142.90 417
12143.94 388
12144.98 408
12146.02 420
12147.07 401
12148.11 408
12149.15 397
12150.19 414
12151.23 406
12152.27 434
12153.31 407
12154.35 396
12155.40 438
12156.44 408
12157.48 392
12158.52 404
12159.56 415
12160.60 423
12161.64 424
12162.69 386
12163.73 400
12164.77 425
12165.81 428
12166.85 419
12167.90 394
12168.94 401
12169.98 384
12171.02 415
12172.06 416
12173.11 374
12174.15 394
12175.19 408
12176.23 427
12177.27 383
12178.32 426
12179.36 418
12180.40 433
12181.44 420
12182.49 437
12183.53 403
12184.57 397
12185.61 391
12186.66 424
12187.70 382
12188.74 360
12189.79 386
12190.83 394
12191.87 357
12192.91 372
12193.96 363
12195.00 385
12196.04 380
12197.09 395
12198.13 398
12199.17 380
12200.22 397
12201.26 377
12202.30 380
12203.35 366
12204.39 371
12205.43 396
12206.48 385
12207.52 335
12208.57 362
12209.61 427
12210.65 406
12211.70 406
12212.74 402
12213.78 351
12214.83 350
12215.87 365
12216.92 368
12217.96 396
12219.00 357
12220.05 383
12221.09 349
12222.14 349
12223.18 358
12224.23 410
12225.27 382
12226.31 389
12227.36 372
12228.40 390
12229.45 406
12230.49 400
12231.54 394
12232.58 346
12233.63 399
12234.67 394
12235.72 388
12236.76 358
12237.81 391
12238.85 385
12239.90 384
12240.94 379
12241.99 360
12243.03 323
12244.08 389
12245.12 392
12246.17 389
12247.21 343
12248.26 383
12249.30 365
12250.35 337
12251.39 398
12252.44 383
12253.49 401
12254.53 358
12255.58 386
12256.62 376
12257.67 361
12258.71 401
12259.76 361
12260.81 380
12261.85 337
12262.90 351
12263.94 366
12264.99 359
12266.04 392
12267.08 357
12268.13 331
12269.17 359
12270.22 340
12271.27 349
12272.31 347
12273.36 349
12274.41 366
12275.45 368
12276.50 339
12277.55 323
12278.59 340
12279.64 320
12280.69 342
12281.73 375
12282.78 369
12283.83 320
12284.87 389
12285.92 369
12286.97 345
12288.01 364
12289.06 359
12290.11 346
12291.16 331
12292.20 350
12293.25 336
12294.30 340
12295.35 336
12296.39 365
12297.44 325
12298.49 317
12299.54 314
12300.58 316
12301.63 311
12302.68 322
12303.73 327
12304.77 341
12305.82 311
12306.87 322
12307.92 360
12308.97 332
12310.01 291
12311.06 306
12312.11 318
12313.16 320
12314.21 343
12315.25 333
12316.30 327
12317.35 341
12318.40 344
12319.45 363
12320.50 360
12321.54 340
12322.59 354
12323.64 342
12324.69 322
12325.74 333
12326.79 320
12327.84 308
12328.89 269
12329.93 288
12330.98 325
12332.03 359
12333.08 312
12334.13 351
12335.18 306
12336.23 340
12337.28 295
12338.33 343
12339.38 380
12340.43 307
12341.47 310
12342.52 302
12343.57 305
12344.62 321
12345.67 319
12346.72 309
12347.77 314
12348.82 292
12349.87 314
12350.92 306
12351.97 317
12353.02 320
12354.07 336
12355.12 310
12356.17 287
12357.22 311
12358.27 272
12359.32 306
12360.37 323
12361.42 305
12362.47 331
12363.52 329
12364.57 284
12365.62 278
12366.67 293
12367.72 304
12368.77 296
12369.82 274
12370.87 323
12371.93 327
12372.98 339
12374.03 317
12375.08 278
12376.13 280
12377.18 311
12378.23 300
12379.28 273
12380.33 268
12381.38 301
12382.43 296
12383.49 295
12384.54 303
12385.59 293
12386.64 305
12387.69 311
12388.74 312
12389.79 340
12390.84 325
12391.90 315
12392.95 305
12394.00 297
12395.05 318
12396.10 273
12397.15 303
12398.21 318
12399.26 309
12400.31 298
12401.36 321
12402.41 315
12403.47 315
12404.52 318
12405.57 286
12406.62 288
12407.67 326
12408.73 311
12409.78 312
12410.83 315
12411.88 314
12412.94 315
12413.99 322
12415.04 325
12416.09 318
12417.15 356
12418.20 334
12419.25 305
12420.30 331
12421.36 318
12422.41 346
12423.46 347
12424.52 345
12425.57 307
12426.62 356
12427.67 343
12428.73 316
12429.78 336
12430.83 353
12431.89 319
12432.94 306
12433.99 281
12435.05 270
12436.10 292
12437.15 283
12438.21 300
12439.26 322
12440.31 284
12441.37 303
12442.42 301
12443.47 273
12444.53 328
12445.58 341
12446.64 318
12447.69 305
12448.74 317
12449.80 342
12450.85 313
12451.91 310
12452.96 301
12454.01 297
12455.07 303
12456.12 299
12457.18 290
12458.23 300
12459.29 267
12460.34 303
12461.39 294
12462.45 292
12463.50 293
12464.56 325
12465.61 322
12466.67 287
12467.72 349
12468.78 297
12469.83 299
12470.89 302
12471.94 319
12473.00 299
12474.05 305
12475.11 283
12476.16 270
12477.22 269
12478.27 313
12479.33 328
12480.38 293
12481.44 304
12482.49 329
12483.55 293
12484.60 301
12485.66 347
12486.71 316
12487.77 325
12488.83 332
12489.88 328
12490.94 315
12491.99 315
12493.05 328
12494.10 373
12495.16 378
12496.22 364
12497.27 329
12498.33 280
12499.38 340
12500.44 363
12501.50 350
12502.55 381
12503.61 364
12504.67 373
12505.72 352
12506.78 347
12507.83 370
12508.89 390
12509.95 404
12511.00 385
12512.06 367
12513.12 386
12514.17 414
12515.23 410
12516.29 426
12517.34 404
12518.40 427
12519.46 431
12520.52 431
12521.57 388
12522.63 389
12523.69 386
12524.74 426
12525.80 455
12526.86 480
12527.92 563
12528.97 575
12530.03 654
12531.09 656
12532.15 644
12533.20 656
12534.26 618
12535.32 611
12536.38 655
12537.43 637
12538.49 645
12539.55 540
12540.61 516
12541.66 479
12542.72 437
12543.78 445
12544.84 480
12545.90 411
12546.95 444
12548.01 403
12549.07 420
12550.13 401
12551.19 384
12552.25 388
12553.30 403
12554.36 423
12555.42 373
12556.48 370
12557.54 385
12558.60 357
12559.65 367
12560.71 371
12561.77 373
12562.83 367
12563.89 321
12564.95 342
12566.01 358
12567.07 352
12568.13 392
12569.18 375
12570.24 338
12571.30 331
12572.36 390
12573.42 385
12574.48 391
12575.54 341
12576.60 353
12577.66 385
12578.72 393
12579.78 336
12580.84 335
12581.90 351
12582.96 361
12584.02 344
12585.07 365
12586.13 399
12587.19 382
12588.25 370
12589.31 378
12590.37 369
12591.43 428
12592.49 407
12593.55 395
12594.61 351
12595.67 374
12596.73 407
12597.79 372
12598.86 394
12599.92 400
12600.98 423
12602.04 460
12603.10 458
12604.16 474
12605.22 496
12606.28 503
12607.34 450
12608.40 530
12609.46 608
12610.52 609
12611.58 633
12612.64 609
12613.70 562
12614.76 597
12615.83 606
12616.89 552
12617.95 544
12619.01 533
12620.07 504
12621.13 500
12622.19 509
12623.25 440
12624.32 476
12625.38 487
12626.44 509
12627.50 462
12628.56 394
12629.62 407
12630.68 430
12631.75 414
12632.81 415
12633.87 382
12634.93 397
12635.99 409
12637.05 383
12638.12 379
12639.18 364
12640.24 380
12641.30 390
12642.36 350
12643.43 376
12644.49 369
12645.55 377
12646.61 371
12647.68 381
12648.74 384
12649.80 362
12650.86 423
12651.93 365
12652.99 359
12654.05 406
12655.11 381
12656.18 390
12657.24 348
12658.30 381
12659.36 393
12660.43 360
12661.49 330
12662.55 361
12663.62 343
12664.68 332
12665.74 369
12666.81 345
12667.87 360
12668.93 400
12670.00 367
12671.06 343
12672.12 388
12673.19 388
12674.25 376
12675.31 367
12676.38 341
12677.44 350
12678.50 344
12679.57 388
12680.63 391
12681.69 396
12682.76 384
12683.82 398
12684.89 394
12685.95 390
12687.01 381
12688.08 401
12689.14 461
12690.21 448
12691.27 411
12692.33 447
12693.40 475
12694.46 475
12695.53 439
12696.59 441
12697.66 489
12698.72 389
12699.79 422
12700.85 449
12701.91 420
12702.98 388
12704.04 432
12705.11 430
12706.17 455
12707.24 402
12708.30 413
12709.37 404
12710.43 430
12711.50 447
12712.56 407
12713.63 407
12714.69 420
12715.76 407
12716.82 352
12717.89 372
12718.95 412
12720.02 417
12721.09 379
12722.15 387
12723.22 379
12724.28 368
12725.35 341
12726.41 402
12727.48 398
12728.54 392
12729.61 360
12730.68 362
12731.74 382
12732.81 378
12733.87 334
12734.94 361
12736.01 374
12737.07 349
12738.14 321
12739.20 328
12740.27 384
12741.34 355
12742.40 375
12743.47 402
12744.54 369
12745.60 345
12746.67 342
12747.74 326
12748.80 352
12749.87 356
12750.94 347
12752.00 320
12753.07 320
12754.14 360
12755.20 358
12756.27 358
12757.34 324
12758.40 335
12759.47 356
12760.54 336
12761.60 343
12762.67 357
12763.74 331
12764.81 312
12765.87 325
12766.94 306
12768.01 327
12769.08 315
12770.14 330
12771.21 308
12772.28 319
12773.35 297
12774.41 293
12775.48 315
12776.55 334
12777.62 312
12778.68 323
12779.75 329
12780.82 349
12781.89 296
12782.96 280
12784.02 282
12785.09 344
12786.16 368
12787.23 359
12788.30 358
12789.37 354
12790.43 348
12791.50 339
12792.57 324
12793.64 283
12794.71 310
12795.78 330
12796.84 307
12797.91 314
12798.98 359
12800.05 363
12801.12 310
12802.19 306
12803.26 278
12804.33 279
12805.40 297
12806.46 338
12807.53 256
12808.60 305
12809.67 296
12810.74 294
12811.81 292
12812.88 303
12813.95 290
12815.02 325
12816.09 313
12817.16 292
12818.23 290
12819.30 291
12820.37 297
12821.44 297
12822.50 304
12823.57 308
12824.64 294
12825.71 284
12826.78 309
12827.85 312
12828.92 298
12829.99 278
12831.06 276
12832.13 296
12833.20 304
12834.27 315
12835.34 300
12836.41 291
12837.49 291
12838.56 320
12839.63 301
12840.70 294
12841.77 277
12842.84 290
12843.91 277
12844.98 302
12846.05 304
12847.12 306
12848.19 285
12849.26 248
12850.33 282
12851.40 290
12852.47 283
12853.55 308
12854.62 312
12855.69 283
12856.76 253
12857.83 293
12858.90 291
12859.97 256
12861.04 302
12862.11 269
12863.19 288
12864.26 267
12865.33 288
12866.40 262
12867.47 283
12868.54 286
12869.62 273
12870.69 286
12871.76 239
12872.83 231
12873.90 246
12874.97 252
12876.05 244
12877.12 278
12878.19 250
12879.26 249
12880.33 240
12881.41 242
12882.48 263
12883.55 238
12884.62 245
12885.70 277
12886.77 261
12887.84 236
12888.91 263
12889.98 313
12891.06 276
12892.13 224
12893.20 255
12894.28 237
12895.35 307
12896.42 282
12897.49 268
12898.57 256
12899.64 245
12900.71 263
12901.79 305
12902.86 295
12903.93 265
12905.00 244
12906.08 270
12907.15 243
12908.22 232
12909.30 221
12910.37 259
12911.44 267
12912.52 255
12913.59 269
12914.66 267
12915.74 237
12916.81 250
12917.89 256
12918.96 234
12920.03 255
12921.11 243
12922.18 281
12923.25 261
12924.33 207
12925.40 230
12926.48 271
12927.55 274
12928.62 251
12929.70 283
12930.77 252
12931.85 265
12932.92 261
12934.00 255
12935.07 239
12936.14 198
12937.22 219
12938.29 240
12939.37 235
12940.44 217
12941.52 219
12942.59 242
12943.67 264
12944.74 235
12945.82 218
12946.89 266
12947.97 271
12949.04 266
12950.12 274
12951.19 262
12952.27 273
12953.34 260
12954.42 247
12955.49 275
12956.57 224
12957.64 236
12958.72 264
12959.79 236
12960.87 233
12961.94 258
12963.02 251
12964.10 226
12965.17 268
12966.25 248
12967.32 282
12968.40 266
12969.47 244
12970.55 234
12971.63 233
12972.70 216
12973.78 254
12974.85 253
12975.93 211
12977.01 201
12978.08 246
12979.16 286
12980.23 243
12981.31 241
12982.39 262
12983.46 290
12984.54 248
12985.62 218
12986.69 252
12987.77 225
12988.85 230
12989.92 259
12991.00 226
12992.08 239
12993.15 251
12994.23 262
12995.31 238
12996.38 268
12997.46 253
12998.54 261
12999.61 259
13000.69 240
13001.77 268
13002.85 275
13003.92 232
13005.00 252
13006.08 266
13007.16 234
13008.23 248
13009.31 249
13010.39 257
13011.47 232
13012.54 234
13013.62 221
13014.70 234
13015.78 223
13016.85 235
13017.93 258
13019.01 261
13020.09 254
13021.17 229
13022.24 241
13023.32 260
13024.40 266
13025.48 249
13026.56 241
13027.63 261
13028.71 243
13029.79 262
13030.87 252
13031.95 254
13033.03 228
13034.10 247
13035.18 257
13036.26 283
13037.34 292
13038.42 267
13039.50 264
13040.58 275
13041.66 249
13042.73 249
13043.81 285
13044.89 268
13045.97 261
13047.05 260
13048.13 260
13049.21 245
13050.29 264
13051.37 259
13052.45 258
13053.53 256
13054.60 235
13055.68 263
13056.76 275
13057.84 290
13058.92 277
13060.00 259
13061.08 250
13062.16 280
13063.24 258
13064.32 260
13065.40 276
13066.48 290
13067.56 270
13068.64 280
13069.72 294
13070.80 278
13071.88 238
13072.96 233
13074.04 287
13075.12 267
13076.20 282
13077.28 244
13078.36 264
13079.44 269
13080.52 279
13081.60 266
13082.68 219
13083.76 267
13084.84 282
13085.93 239
13087.01 239
13088.09 234
13089.17 219
13090.25 234
13091.33 221
13092.41 247
13093.49 239
13094.57 233
13095.65 257
13096.73 260
13097.82 236
13098.90 259
13099.98 251
13101.06 235
13102.14 223
13103.22 219
13104.30 239
13105.38 244
13106.47 223
13107.55 205
13108.63 244
13109.71 261
13110.79 246
13111.87 205
13112.96 201
13114.04 200
13115.12 218
13116.20 246
13117.28 257
13118.37 243
13119.45 249
13120.53 223
13121.61 263
13122.69 236
13123.78 208
13124.86 204
13125.94 237
13127.02 231
13128.11 230
13129.19 192
13130.27 236
13131.35 235
13132.44 250
13133.52 258
13134.60 291
13135.68 264
13136.77 228
13137.85 246
13138.93 289
13140.01 255
13141.10 249
13142.18 239
13143.26 242
13144.35 246
13145.43 236
13146.51 255
13147.60 244
13148.68 232
13149.76 238
13150.85 223
13151.93 247
13153.01 271
13154.10 227
13155.18 233
13156.26 229
13157.35 267
13158.43 239
13159.51 260
13160.60 264
13161.68 243
13162.77 246
13163.85 217
13164.93 236
13166.02 260
13167.10 241
13168.19 267
13169.27 255
13170.35 240
13171.44 237
13172.52 257
13173.61 282
13174.69 235
13175.78 242
13176.86 209
13177.94 252
13179.03 271
13180.11 246
13181.20 226
13182.28 252
13183.37 260
13184.45 205
13185.54 229
13186.62 246
13187.71 240
13188.79 239
13189.88 256
13190.96 221
13192.05 226
13193.13 244
13194.22 267
13195.30 231
13196.39 201
13197.47 206
13198.56 237
13199.64 222
13200.73 224
13201.81 211
13202.90 196
13203.98 210
13205.07 247
13206.16 253
13207.24 232
13208.33 247
13209.41 228
13210.50 225
13211.58 233
13212.67 236
13213.76 195
13214.84 264
13215.93 287
13217.01 244
13218.10 235
13219.19 251
13220.27 278
13221.36 236
13222.45 226
13223.53 228
13224.62 235
13225.70 244
13226.79 224
13227.88 193
13228.96 227
13230.05 226
13231.14 236
13232.22 241
13233.31 228
13234.40 244
13235.48 269
13236.57 266
13237.66 238
13238.74 219
13239.83 202
13240.92 228
13242.01 234
13243.09 260
13244.18 203
13245.27 226
13246.35 219
13247.44 203
13248.53 215
13249.62 228
13250.70 227
13251.79 243
13252.88 212
13253.97 213
13255.05 222
13256.14 211
13257.23 233
13258.32 225
13259.41 239
13260.49 270
13261.58 278
13262.67 229
13263.76 235
13264.85 257
13265.93 294
13267.02 269
13268.11 259
13269.20 233
13270.29 234
13271.37 209
13272.46 230
13273.55 240
13274.64 205
13275.73 257
13276.82 232
13277.91 232
13278.99 248
13280.08 237
13281.17 242
13282.26 256
13283.35 228
13284.44 228
13285.53 208
13286.62 214
13287.70 228
13288.79 269
13289.88 265
13290.97 236
13292.06 252
13293.15 255
13294.24 244
13295.33 234
13296.42 259
13297.51 241
13298.60 271
13299.69 256
13300.78 241
13301.87 236
13302.95 246
13304.04 249
13305.13 281
13306.22 270
13307.31 251
13308.40 278
13309.49 244
13310.58 280
13311.67 235
13312.76 245
13313.85 199
13314.94 200
13316.03 208
13317.12 244
13318.21 242
13319.30 239
13320.39 257
13321.48 229
13322.58 271
13323.67 252
13324.76 250
13325.85 259
13326.94 284
13328.03 272
13329.12 253
13330.21 298
13331.30 277
13332.39 238
13333.48 244
13334.57 246
13335.66 278
13336.75 246
13337.85 254
13338.94 250
13340.03 237
13341.12 221
13342.21 243
13343.30 245
13344.39 265
13345.48 261
13346.58 230
13347.67 241
13348.76 240
13349.85 266
13350.94 266
13352.03 251
13353.12 259
13354.22 250
13355.31 238
13356.40 221
13357.49 261
13358.58 265
13359.68 261
13360.77 256
13361.86 294
13362.95 274
13364.04 263
13365.14 245
13366.23 292
13367.32 256
13368.41 219
13369.51 225
13370.60 246
13371.69 254
13372.78 262
13373.87 277
13374.97 295
13376.06 247
13377.15 278
13378.25 316
13379.34 264
13380.43 286
13381.52 281
13382.62 271
13383.71 261
13384.80 277
13385.90 268
13386.99 255
13388.08 265
13389.17 239
13390.27 214
13391.36 239
13392.45 244
13393.55 254
13394.64 285
13395.73 248
13396.83 245
13397.92 225
13399.02 232
13400.11 252
13401.20 254
13402.30 276
13403.39 233
13404.48 229
13405.58 245
13406.67 219
13407.77 224
13408.86 236
13409.95 232
13411.05 234
13412.14 250
13413.24 254
13414.33 250
13415.42 234
13416.52 254
13417.61 261
13418.71 244
13419.80 259
13420.90 237
13421.99 233
13423.08 247
13424.18 235
13425.27 284
13426.37 229
13427.46 209
13428.56 212
13429.65 228
13430.75 232
13431.84 262
13432.94 224
13434.03 263
13435.13 265
13436.22 267
13437.32 284
13438.41 249
13439.51 245
13440.60 228
13441.70 266
13442.79 284
13443.89 273
13444.98 269
13446.08 275
13447.18 259
13448.27 264
13449.37 252
13450.46 253
13451.56 247
13452.65 229
13453.75 235
13454.85 226
13455.94 240
13457.04 238
13458.13 245
13459.23 237
13460.33 231
13461.42 226
13462.52 244
13463.61 240
13464.71 252
13465.81 239
13466.90 282
13468.00 275
13469.10 280
13470.19 265
13471.29 300
13472.38 289
13473.48 261
13474.58 258
13475.67 283
13476.77 272
13477.87 284
13478.96 275
13480.06 253
13481.16 222
13482.26 234
13483.35 275
13484.45 294
13485.55 282
13486.64 257
13487.74 259
13488.84 292
13489.94 287
13491.03 294
13492.13 285
13493.23 306
13494.32 318
13495.42 300
13496.52 286
13497.62 317
13498.72 306
13499.81 297
13500.91 274
13502.01 288
13503.11 283
13504.20 293
13505.30 290
13506.40 298
13507.50 283
13508.60 299
13509.69 283
13510.79 289
13511.89 323
13512.99 293
13514.09 296
13515.18 313
13516.28 280
13517.38 299
13518.48 319
13519.58 325
13520.68 318
13521.78 238
13522.87 277
13523.97 327
13525.07 295
13526.17 260
13527.27 275
13528.37 276
13529.47 293
13530.57 260
13531.66 276
13532.76 258
13533.86 240
13534.96 264
13536.06 263
13537.16 280
13538.26 237
13539.36 234
13540.46 252
13541.56 252
13542.66 238
13543.76 293
13544.86 271
13545.96 276
13547.05 257
13548.15 247
13549.25 257
13550.35 291
13551.45 239
13552.55 223
13553.65 261
13554.75 263
13555.85 247
13556.95 248
13558.05 220
13559.15 210
13560.25 222
13561.35 251
13562.45 247
13563.55 231
13564.65 207
13565.75 218
13566.85 198
13567.96 211
13569.06 235
13570.16 273
13571.26 240
13572.36 238
13573.46 247
13574.56 264
13575.66 246
13576.76 253
13577.86 220
13578.96 220
13580.06 244
13581.16 258
13582.27 235
13583.37 212
13584.47 199
13585.57 246
13586.67 248
13587.77 205
13588.87 213
13589.97 254
13591.08 251
13592.18 251
13593.28 236
13594.38 251
13595.48 209
13596.58 224
13597.68 255
13598.79 229
13599.89 254
13600.99 250
13602.09 258
13603.19 235
13604.30 247
13605.40 227
13606.50 228
13607.60 259
13608.70 245
13609.81 210
13610.91 232
13612.01 226
13613.11 214
13614.21 204
13615.32 213
13616.42 245
13617.52 261
13618.62 214
13619.73 244
13620.83 214
13621.93 227
13623.03 282
13624.14 226
13625.24 219
13626.34 221
13627.45 231
13628.55 212
13629.65 177
13630.75 242
13631.86 222
13632.96 255
13634.06 222
13635.17 230
13636.27 218
13637.37 257
13638.48 249
13639.58 246
13640.68 259
13641.79 251
13642.89 260
13643.99 251
13645.10 263
13646.20 240
13647.30 222
13648.41 212
13649.51 219
13650.62 201
13651.72 218
13652.82 257
13653.93 260
13655.03 232
13656.14 229
13657.24 241
13658.34 214
13659.45 213
13660.55 208
13661.66 214
13662.76 220
13663.87 254
13664.97 225
13666.07 191
13667.18 211
13668.28 214
13669.39 204
13670.49 212
13671.60 203
13672.70 235
13673.81 240
13674.91 214
13676.02 215
13677.12 209
13678.23 200
13679.33 245
13680.44 260
13681.54 220
13682.65 233
13683.75 248
13684.86 255
13685.96 267
13687.07 209
13688.17 233
13689.28 247
13690.38 230
13691.49 236
13692.59 191
13693.70 216
13694.80 221
13695.91 275
13697.02 240
13698.12 239
13699.23 257
13700.33 243
13701.44 240
13702.55 264
13703.65 229
13704.76 237
13705.86 264
13706.97 218
13708.08 207
13709.18 240
13710.29 249
13711.39 264
13712.50 237
13713.61 251
13714.71 227
13715.82 237
13716.93 211
13718.03 211
13719.14 259
13720.25 249
13721.35 238
13722.46 214
13723.57 206
13724.67 237
13725.78 249
13726.89 251
13727.99 275
13729.10 234
13730.21 219
13731.31 226
13732.42 230
13733.53 224
13734.64 234
13735.74 200
13736.85 267
13737.96 238
13739.07 231
13740.17 246
13741.28 270
13742.39 270
13743.50 262
13744.60 233
13745.71 273
13746.82 275
13747.93 254
13749.03 245
13750.14 221
13751.25 255
13752.36 289
13753.47 290
13754.57 250
13755.68 257
13756.79 326
13757.90 250
13759.01 232
13760.11 271
13761.22 252
13762.33 252
13763.44 288
13764.55 298
13765.66 281
13766.76 279
13767.87 315
13768.98 304
13770.09 298
13771.20 307
13772.31 335
13773.42 369
13774.53 309
13775.63 310
13776.74 322
13777.85 336
13778.96 354
13780.07 342
13781.18 376
13782.29 394
13783.40 405
13784.51 411
13785.62 364
13786.73 344
13787.83 311
13788.94 323
13790.05 322
13791.16 290
13792.27 288
13793.38 308
13794.49 294
13795.60 270
13796.71 277
13797.82 260
13798.93 271
13800.04 303
13801.15 285
13802.26 267
13803.37 249
13804.48 245
13805.59 245
13806.70 250
13807.81 247
13808.92 231
13810.03 241
13811.14 249
13812.25 277
13813.36 288
13814.47 249
13815.58 271
13816.69 266
13817.80 317
13818.91 261
13820.03 242
13821.14 254
13822.25 242
13823.36 229
13824.47 239
13825.58 228
13826.69 237
13827.80 278
13828.91 269
13830.02 246
13831.13 254
13832.25 216
13833.36 261
13834.47 246
13835.58 193
13836.69 220
13837.80 246
13838.91 232
13840.02 242
13841.14 203
13842.25 225
13843.36 251
13844.47 224
13845.58 227
13846.69 239
13847.81 260
13848.92 247
13850.03 249
13851.14 244
13852.25 244
13853.37 269
13854.48 280
13855.59 287
13856.70 228
13857.81 306
13858.93 282
13860.04 270
13861.15 234
13862.26 243
13863.38 244
13864.49 246
13865.60 253
13866.71 257
13867.83 268
13868.94 270
13870.05 242
13871.16 236
13872.28 202
13873.39 217
13874.50 249
13875.61 261
13876.73 240
13877.84 254
13878.95 248
13880.07 215
13881.18 217
13882.29 233
13883.41 264
13884.52 261
13885.63 243
13886.75 271
13887.86 273
13888.97 277
13890.09 258
13891.20 280
13892.31 241
13893.43 239
13894.54 228
13895.65 220
13896.77 246
13897.88 263
13899.00 289
13900.11 292
13901.22 297
13902.34 292
13903.45 261
13904.57 273
13905.68 311
13906.79 304
13907.91 325
13909.02 280
13910.14 285
13911.25 276
13912.37 263
13913.48 273
13914.59 283
13915.71 244
13916.82 228
13917.94 230
13919.05 244
13920.17 233
13921.28 267
13922.40 254
13923.51 252
13924.63 279
13925.74 229
13926.86 230
13927.97 273
13929.09 225
13930.20 259
13931.32 239
13932.43 234
13933.55 230
13934.66 219
13935.78 209
13936.89 246
13938.01 263
13939.12 264
13940.24 226
13941.35 213
13942.47 194
13943.59 232
13944.70 241
13945.82 211
13946.93 238
13948.05 239
13949.16 224
13950.28 247
13951.40 223
13952.51 200
13953.63 238
13954.74 232
13955.86 255
13956.98 252
13958.09 244
13959.21 242
13960.33 229
13961.44 202
13962.56 236
13963.67 221
13964.79 235
13965.91 237
13967.02 237
13968.14 218
13969.26 211
13970.37 239
13971.49 228
13972.61 238
13973.72 246
13974.84 243
13975.96 236
13977.08 235
13978.19 214
13979.31 202
13980.43 213
13981.54 250
13982.66 241
13983.78 258
13984.90 245
13986.01 242
13987.13 228
13988.25 244
13989.37 212
13990.48 220
13991.60 259
13992.72 233
13993.84 238
13994.95 220
13996.07 250
13997.19 277
13998.31 277
13999.42 237
14000.54 215
14001.66 200
14002.78 216
14003.90 204
14005.01 213
14006.13 227
14007.25 233
14008.37 233
14009.49 206
14010.61 216
14011.72 211
14012.84 238
14013.96 238
14015.08 242
14016.20 244
14017.32 260
14018.43 240
14019.55 213
14020.67 232
14021.79 247
14022.91 230
14024.03 246
14025.15 248
14026.27 205
14027.39 182
14028.50 221
14029.62 243
14030.74 211
14031.86 192
14032.98 209
14034.10 236
14035.22 206
14036.34 214
14037.46 213
14038.58 253
14039.70 219
14040.82 221
14041.94 196
14043.06 220
14044.18 245
14045.30 250
14046.41 269
14047.53 258
14048.65 250
14049.77 259
14050.89 201
14052.01 234
14053.13 236
14054.25 225
14055.37 255
14056.49 249
14057.61 255
14058.74 241
14059.86 257
14060.98 230
14062.10 201
14063.22 212
14064.34 195
14065.46 245
14066.58 250
14067.70 273
14068.82 212
14069.94 263
14071.06 245
14072.18 293
14073.30 238
14074.42 236
14075.54 227
14076.66 247
14077.79 267
14078.91 252
14080.03 219
14081.15 268
14082.27 265
14083.39 271
14084.51 266
14085.63 245
14086.76 296
14087.88 279
14089.00 259
14090.12 264
14091.24 273
14092.36 300
14093.48 268
14094.61 257
14095.73 316
14096.85 278
14097.97 289
14099.09 303
14100.22 274
14101.34 244
14102.46 301
14103.58 310
14104.70 321
14105.83 301
14106.95 294
14108.07 329
14109.19 338
14110.31 354
14111.44 319
14112.56 306
14113.68 289
14114.80 299
14115.93 309
14117.05 284
14118.17 264
14119.29 278
14120.42 301
14121.54 266
14122.66 243
14123.79 241
14124.91 244
14126.03 232
14127.15 217
14128.28 247
14129.40 245
14130.52 240
14131.65 258
14132.77 269
14133.89 257
14135.02 221
14136.14 256
14137.26 238
14138.39 206
14139.51 213
14140.63 188
14141.76 191
14142.88 237
14144.00 231
14145.13 231
14146.25 214
14147.38 205
14148.50 239
14149.62 212
14150.75 236
14151.87 248
14152.99 250
14154.12 245
14155.24 234
14156.37 205
14157.49 196
14158.62 191
14159.74 195
14160.86 239
14161.99 182
14163.11 212
14164.24 219
14165.36 232
14166.49 225
14167.61 218
14168.74 198
14169.86 192
14170.99 235
14172.11 211
14173.23 225
14174.36 214
14175.48 209
14176.61 226
14177.73 205
14178.86 217
14179.98 205
14181.11 212
14182.23 224
14183.36 217
14184.49 221
14185.61 202
14186.74 219
14187.86 214
14188.99 207
14190.11 202
14191.24 210
14192.36 214
14193.49 218
14194.61 194
14195.74 218
14196.87 201
14197.99 210
14199.12 195
14200.24 203
14201.37 217
14202.50 209
14203.62 231
14204.75 222
14205.87 216
14207.00 209
14208.13 205
14209.25 195
14210.38 211
14211.50 193
14212.63 224
14213.76 237
14214.88 199
14216.01 166
14217.14 202
14218.26 218
14219.39 198
14220.52 226
14221.64 220
14222.77 238
14223.90 225
14225.02 209
14226.15 219
14227.28 230
14228.41 203
14229.53 201
14230.66 222
14231.79 192
14232.91 215
14234.04 208
14235.17 217
14236.30 214
14237.42 163
14238.55 197
14239.68 261
14240.81 238
14241.93 217
14243.06 183
14244.19 218
14245.32 213
14246.44 202
14247.57 236
14248.70 230
14249.83 199
14250.95 173
14252.08 205
14253.21 200
14254.34 215
14255.47 204
14256.59 222
14257.72 174
14258.85 208
14259.98 206
14261.11 250
14262.24 205
14263.36 230
14264.49 200
14265.62 182
14266.75 208
14267.88 201
14269.01 198
14270.14 181
14271.26 235
14272.39 214
14273.52 194
14274.65 210
14275.78 185
14276.91 218
14278.04 225
14279.17 170
14280.30 193
14281.42 220
14282.55 217
14283.68 217
14284.81 209
14285.94 192
14287.07 219
14288.20 195
14289.33 198
14290.46 196
14291.59 174
14292.72 210
14293.85 175
14294.98 180
14296.11 182
14297.24 202
14298.37 202
14299.50 215
14300.63 254
14301.76 213
14302.89 194
14304.02 201
14305.15 206
14306.28 196
14307.41 195
14308.54 239
14309.67 209
14310.80 179
14311.93 204
14313.06 204
14314.19 232
14315.32 204
14316.45 203
14317.58 173
14318.71 219
14319.84 231
14320.97 223
14322.10 232
14323.23 229
14324.36 212
14325.49 209
14326.63 198
14327.76 189
14328.89 214
14330.02 228
14331.15 225
14332.28 199
14333.41 179
14334.54 207
14335.67 202
14336.81 190
14337.94 209
14339.07 193
14340.20 237
14341.33 225
14342.46 247
14343.59 251
14344.73 215
14345.86 261
14346.99 212
14348.12 211
14349.25 184
14350.38 229
14351.52 236
14352.65 204
14353.78 204
14354.91 183
14356.04 171
14357.18 194
14358.31 209
14359.44 191
14360.57 189
14361.71 193
14362.84 196
14363.97 184
14365.10 189
14366.24 206
14367.37 226
14368.50 210
14369.63 186
14370.77 179
14371.90 202
14373.03 191
14374.16 183
14375.30 190
14376.43 215
14377.56 207
14378.70 190
14379.83 169
14380.96 197
14382.09 203
14383.23 194
14384.36 158
14385.49 162
14386.63 162
14387.76 196
14388.89 181
14390.03 181
14391.16 198
14392.29 188
14393.43 179
14394.56 200
14395.70 183
14396.83 205
14397.96 196
14399.10 187
14400.23 175
14401.36 174
14402.50 190
14403.63 192
14404.77 178
14405.90 209
14407.03 190
14408.17 191
14409.30 181
14410.44 186
14411.57 196
14412.71 212
14413.84 190
14414.97 168
14416.11 230
14417.24 191
14418.38 196
14419.51 206
14420.65 191
14421.78 172
14422.92 207
14424.05 171
14425.19 182
14426.32 187
14427.46 171
14428.59 201
14429.73 174
14430.86 183
14432.00 192
14433.13 213
14434.27 194
14435.40 207
14436.54 205
14437.67 186
14438.81 188
14439.94 192
14441.08 187
14442.21 195
14443.35 219
14444.48 204
14445.62 191
14446.76 184
14447.89 192
14449.03 195
14450.16 198
14451.30 190
14452.43 168
14453.57 182
14454.71 161
14455.84 173
14456.98 177
14458.11 226
14459.25 201
14460.39 154
14461.52 177
14462.66 177
14463.80 188
14464.93 184
14466.07 187
14467.20 193
14468.34 190
14469.48 187
14470.61 162
14471.75 197
14472.89 178
14474.02 185
14475.16 179
14476.30 204
14477.43 182
14478.57 193
14479.71 195
14480.85 192
14481.98 161
14483.12 174
14484.26 181
14485.39 186
14486.53 188
14487.67 172
14488.81 187
14489.94 182
14491.08 181
14492.22 181
14493.36 207
14494.49 202
14495.63 196
14496.77 204
14497.91 201
14499.04 206
14500.18 189
14501.32 207
14502.46 175
14503.59 209
14504.73 184
14505.87 198
14507.01 181
14508.15 180
14509.28 214
14510.42 191
14511.56 205
14512.70 201
14513.84 187
14514.98 202
14516.11 220
14517.25 228
14518.39 213
14519.53 206
14520.67 220
14521.81 183
14522.95 209
14524.08 206
14525.22 219
14526.36 209
14527.50 203
14528.64 218
14529.78 218
14530.92 225
14532.06 213
14533.20 187
14534.33 226
14535.47 221
14536.61 171
14537.75 175
14538.89 194
14540.03 168
14541.17 199
14542.31 196
14543.45 164
14544.59 184
14545.73 180
14546.87 181
14548.01 157
14549.15 197
14550.29 184
14551.43 180
14552.57 186
14553.71 206
14554.85 179
14555.99 179
14557.13 225
14558.27 229
14559.41 187
14560.55 184
14561.69 225
14562.83 198
14563.97 187
14565.11 191
14566.25 191
14567.39 189
14568.53 186
14569.67 200
14570.81 161
14571.95 154
14573.09 190
14574.23 219
14575.37 170
14576.51 177
14577.65 189
14578.79 201
14579.94 184
14581.08 175
14582.22 206
14583.36 181
14584.50 176
14585.64 202
14586.78 190
14587.92 187
14589.06 200
14590.21 172
14591.35 175
14592.49 162
14593.63 184
14594.77 171
14595.91 147
14597.05 194
14598.20 183
14599.34 215
14600.48 187
14601.62 179
14602.76 183
14603.90 154
14605.05 171
14606.19 183
14607.33 175
14608.47 206
14609.61 168
14610.76 183
14611.90 159
14613.04 175
14614.18 178
14615.32 211
14616.47 177
14617.61 172
14618.75 186
14619.89 219
14621.04 198
14622.18 198
14623.32 171
14624.46 187
14625.61 159
14626.75 176
14627.89 189
14629.04 200
14630.18 195
14631.32 211
14632.46 207
14633.61 183
14634.75 200
14635.89 214
14637.04 193
14638.18 190
14639.32 209
14640.47 201
14641.61 219
14642.75 222
14643.90 194
14645.04 188
14646.18 191
14647.33 175
14648.47 201
14649.61 212
14650.76 188
14651.90 205
14653.05 179
14654.19 200
14655.33 195
14656.48 187
14657.62 215
14658.76 181
14659.91 193
14661.05 202
14662.20 226
14663.34 204
14664.49 173
14665.63 180
14666.77 194
14667.92 171
14669.06 181
14670.21 193
14671.35 188
14672.50 206
14673.64 197
14674.79 196
14675.93 185
14677.07 173
14678.22 161
14679.36 192
14680.51 194
14681.65 194
14682.80 195
14683.94 183
14685.09 161
14686.23 183
14687.38 144
14688.52 169
14689.67 210
14690.81 188
14691.96 170
14693.10 176
14694.25 178
14695.40 144
14696.54 209
14697.69 206
14698.83 171
14699.98 190
14701.12 153
14702.27 161
14703.41 166
14704.56 158
14705.71 205
14706.85 190
14708.00 192
14709.14 203
14710.29 192
14711.44 172
14712.58 148
14713.73 165
14714.87 193
14716.02 182
14717.17 151
14718.31 164
14719.46 161
14720.61 215
14721.75 190
14722.90 182
14724.05 166
14725.19 195
14726.34 191
14727.49 148
14728.63 164
14729.78 146
14730.93 178
14732.07 165
14733.22 191
14734.37 156
14735.51 138
14736.66 171
14737.81 161
14738.95 160
14740.10 157
14741.25 184
14742.40 176
14743.54 160
14744.69 156
14745.84 186
14746.99 167
14748.13 188
14749.28 206
14750.43 175
14751.58 154
14752.72 188
14753.87 175
14755.02 199
14756.17 175
14757.31 185
14758.46 182
14759.61 172
14760.76 168
14761.91 157
14763.05 173
14764.20 158
14765.35 165
14766.50 163
14767.65 160
14768.80 156
14769.94 169
14771.09 183
14772.24 174
14773.39 188
14774.54 171
14775.69 175
14776.83 174
14777.98 165
14779.13 185
14780.28 177
14781.43 155
14782.58 189
14783.73 163
14784.88 192
14786.03 151
14787.17 154
14788.32 178
14789.47 167
14790.62 173
14791.77 160
14792.92 176
14794.07 165
14795.22 175
14796.37 166
14797.52 176
14798.67 164
14799.82 179
14800.97 148
14802.12 139
14803.26 143
14804.41 165
14805.56 182
14806.71 190
14807.86 160
14809.01 172
14810.16 197
14811.31 176
14812.46 163
14813.61 197
14814.76 192
14815.91 179
14817.06 186
14818.21 186
14819.36 152
14820.51 142
14821.66 189
14822.82 158
14823.97 147
14825.12 143
14826.27 184
14827.42 162
14828.57 174
14829.72 180
14830.87 202
14832.02 195
14833.17 164
14834.32 157
14835.47 153
14836.62 172
14837.77 157
14838.93 186
14840.08 143
14841.23 161
14842.38 165
14843.53 174
14844.68 163
14845.83 160
14846.98 189
14848.14 147
14849.29 175
14850.44 167
14851.59 190
14852.74 184
14853.89 160
14855.04 148
14856.20 147
14857.35 184
14858.50 150
14859.65 165
14860.80 166
14861.96 150
14863.11 153
14864.26 150
14865.41 161
14866.56 170
14867.72 172
14868.87 172
14870.02 141
14871.17 171
14872.32 161
14873.48 167
14874.63 164
14875.78 172
14876.93 173
14878.09 188
14879.24 170
14880.39 163
14881.54 188
14882.70 162
14883.85 158
14885.00 154
14886.16 154
14887.31 168
14888.46 182
14889.61 188
14890.77 182
14891.92 161
14893.07 179
14894.23 179
14895.38 159
14896.53 163
14897.69 150
14898.84 196
14899.99 183
14901.15 148
14902.30 186
14903.45 147
14904.61 169
14905.76 169
14906.91 169
14908.07 168
14909.22 161
14910.38 153
14911.53 173
14912.68 166
14913.84 177
14914.99 154
14916.15 161
14917.30 188
14918.45 154
14919.61 137
14920.76 177
14921.92 127
14923.07 171
14924.22 143
14925.38 170
14926.53 155
14927.69 170
14928.84 149
14930.00 173
14931.15 153
14932.31 155
14933.46 165
14934.62 168
14935.77 169
14936.93 153
14938.08 184
14939.24 147
14940.39 184
14941.55 158
14942.70 180
14943.86 147
14945.01 176
14946.17 190
14947.32 166
14948.48 125
14949.63 149
14950.79 195
14951.94 152
14953.10 164
14954.25 144
14955.41 163
14956.56 172
14957.72 153
14958.88 166
14960.03 174
14961.19 188
14962.34 185
14963.50 160
14964.65 185
14965.81 171
14966.97 176
14968.12 178
14969.28 146
14970.43 149
14971.59 164
14972.75 169
14973.90 181
14975.06 211
14976.22 175
14977.37 170
14978.53 172
14979.69 151
14980.84 154
14982.00 147
14983.16 165
14984.31 199
14985.47 183
14986.63 178
14987.78 179
14988.94 186
14990.10 208
14991.25 151
14992.41 164
14993.57 163
14994.72 158
14995.88 147
14997.04 187
14998.20 164
14999.35 191
15000.51 190
15001.67 178
15002.82 193
15003.98 171
15005.14 164
15006.30 182
15007.45 174
15008.61 151
15009.77 179
15010.93 167
15012.09 166
15013.24 175
15014.40 172
15015.56 139
15016.72 179
15017.87 184
15019.03 204
15020.19 168
15021.35 172
15022.51 187
15023.67 178
15024.82 173
15025.98 151
15027.14 166
15028.30 179
15029.46 145
15030.62 153
15031.77 156
15032.93 147
15034.09 172
15035.25 158
15036.41 195
15037.57 195
15038.73 162
15039.88 155
15041.04 191
15042.20 189
15043.36 176
15044.52 171
15045.68 165
15046.84 178
15048.00 167
15049.16 185
15050.32 166
15051.47 157
15052.63 158
15053.79 178
15054.95 166
15056.11 193
15057.27 136
15058.43 142
15059.59 175
15060.75 177
15061.91 164
15063.07 163
15064.23 166
15065.39 165
15066.55 164
15067.71 178
15068.87 140
15070.03 171
15071.19 148
15072.35 158
15073.51 151
15074.67 182
15075.83 184
15076.99 173
15078.15 168
15079.31 182
15080.47 154
15081.63 172
15082.79 179
15083.95 161
15085.11 142
15086.27 154
15087.43 168
15088.59 149
15089.76 147
15090.92 159
15092.08 167
15093.24 157
15094.40 140
15095.56 150
15096.72 145
15097.88 192
15099.04 152
15100.20 156
15101.37 159
15102.53 157
15103.69 182
15104.85 188
15106.01 187
15107.17 161
15108.33 206
15109.50 183
15110.66 180
15111.82 166
15112.98 170
15114.14 143
15115.30 151
15116.47 169
15117.63 178
15118.79 166
15119.95 149
15121.11 130
15122.27 148
15123.44 144
15124.60 155
15125.76 160
15126.92 156
15128.09 147
15129.25 149
15130.41 172
15131.57 161
15132.73 149
15133.90 176
15135.06 154
15136.22 155
15137.38 171
15138.55 167
15139.71 147
15140.87 152
15142.04 160
15143.20 155
15144.36 157
15145.52 145
15146.69 153
15147.85 155
15149.01 152
15150.18 178
15151.34 172
15152.50 174
15153.67 177
15154.83 154
15155.99 161
15157.16 164
15158.32 165
15159.48 155
15160.65 159
15161.81 131
15162.97 152
15164.14 189
15165.30 182
15166.46 137
15167.63 148
15168.79 152
15169.95 133
15171.12 152
15172.28 149
15173.45 142
15174.61 167
15175.77 164
15176.94 145
15178.10 187
15179.27 168
15180.43 166
15181.60 143
15182.76 158
15183.92 152
15185.09 155
15186.25 166
15187.42 149
15188.58 133
15189.75 156
15190.91 165
15192.08 137
15193.24 144
15194.41 155
15195.57 149
15196.74 140
15197.90 145
15199.07 159
15200.23 187
15201.40 180
15202.56 155
15203.73 156
15204.89 149
15206.06 155
15207.22 147
15208.39 189
15209.55 150
15210.72 141
15211.88 167
15213.05 152
15214.21 135
15215.38 146
15216.54 130
15217.71 148
15218.88 165
15220.04 150
15221.21 154
15222.37 130
15223.54 145
15224.71 186
15225.87 142
15227.04 142
15228.20 152
15229.37 195
15230.54 192
15231.70 162
15232.87 139
15234.03 160
15235.20 168
15236.37 148
15237.53 133
15238.70 169
15239.87 166
15241.03 149
15242.20 164
15243.37 156
15244.53 162
15245.70 176
15246.87 168
15248.03 174
15249.20 140
15250.37 160
15251.53 146
15252.70 173
15253.87 159
15255.04 170
15256.20 148
15257.37 171
15258.54 133
15259.70 152
15260.87 132
15262.04 155
15263.21 162
15264.37 169
15265.54 175
15266.71 174
15267.88 159
15269.04 143
15270.21 146
15271.38 148
15272.55 181
15273.72 133
15274.88 157
15276.05 120
15277.22 134
15278.39 172
15279.56 146
15280.72 148
15281.89 153
15283.06 144
15284.23 159
15285.40 158
15286.56 179
15287.73 169
15288.90 144
15290.07 167
15291.24 184
15292.41 184
15293.58 138
15294.74 162
15295.91 155
15297.08 156
15298.25 152
15299.42 155
15300.59 163
15301.76 137
15302.93 163
15304.09 177
15305.26 168
15306.43 145
15307.60 159
15308.77 147
15309.94 155
15311.11 149
15312.28 164
15313.45 164
15314.62 159
15315.79 166
15316.96 171
15318.13 133
15319.30 149
15320.46 176
15321.63 166
15322.80 186
15323.97 131
15325.14 177
15326.31 153
15327.48 176
15328.65 153
15329.82 177
15330.99 170
15332.16 148
15333.33 143
15334.50 124
15335.67 158
15336.84 162
15338.01 177
15339.18 148
15340.36 168
15341.53 138
15342.70 154
15343.87 189
15345.04 172
15346.21 140
15347.38 170
15348.55 131
15349.72 173
15350.89 155
15352.06 191
15353.23 139
15354.40 164
15355.57 152
15356.75 137
15357.92 168
15359.09 158
15360.26 159
15361.43 140
15362.60 131
15363.77 157
15364.94 150
15366.11 114
15367.29 140
15368.46 135
15369.63 145
15370.80 132
15371.97 154
15373.14 165
15374.32 137
15375.49 146
15376.66 157
15377.83 171
15379.00 155
15380.17 157
15381.35 162
15382.52 159
15383.69 126
15384.86 142
15386.03 161
15387.21 151
15388.38 167
15389.55 151
15390.72 159
15391.90 152
15393.07 156
15394.24 171
15395.41 147
15396.59 159
15397.76 159
15398.93 155
15400.10 135
15401.28 145
15402.45 150
15403.62 172
15404.79 145
15405.97 137
15407.14 161
15408.31 146
15409.49 150
15410.66 180
15411.83 130
15413.01 124
15414.18 153
15415.35 148
15416.53 157
15417.70 149
15418.87 164
15420.05 171
15421.22 170
15422.39 158
15423.57 171
15424.74 159
15425.91 148
15427.09 171
15428.26 180
15429.43 147
15430.61 152
15431.78 169
15432.96 157
15434.13 155
15435.30 148
15436.48 155
15437.65 173
15438.83 161
15440.00 134
15441.17 140
15442.35 128
15443.52 157
15444.70 156
15445.87 179
15447.05 153
15448.22 145
15449.40 152
15450.57 140
15451.75 122
15452.92 170
15454.09 163
15455.27 146
15456.44 146
15457.62 137
15458.79 144
15459.97 133
15461.14 147
15462.32 152
15463.49 125
15464.67 142
15465.84 146
15467.02 157
15468.19 154
15469.37 138
15470.55 166
15471.72 148
15472.90 137
15474.07 145
15475.25 159
15476.42 165
15477.60 184
15478.77 144
15479.95 163
15481.13 161
15482.30 183
15483.48 206
15484.65 137
15485.83 119
15487.00 153
15488.18 161
15489.36 152
15490.53 164
15491.71 138
15492.89 152
15494.06 171
15495.24 136
15496.41 136
15497.59 149
15498.77 158
15499.94 144
15501.12 144
15502.30 165
15503.47 151
15504.65 145
15505.83 124
15507.00 130
15508.18 151
15509.36 144
15510.53 155
15511.71 157
15512.89 142
15514.06 163
15515.24 141
15516.42 159
15517.60 166
15518.77 151
15519.95 137
15521.13 139
15522.30 159
15523.48 138
15524.66 133
15525.84 166
15527.01 144
15528.19 126
15529.37 154
15530.55 168
15531.73 120
15532.90 149
15534.08 143
15535.26 167
15536.44 138
15537.61 113
15538.79 143
15539.97 127
15541.15 141
15542.33 167
15543.50 148
15544.68 146
15545.86 160
15547.04 171
15548.22 166
15549.40 145
15550.57 169
15551.75 174
15552.93 163
15554.11 126
15555.29 164
15556.47 119
15557.65 131
15558.82 126
15560.00 142
15561.18 152
15562.36 169
15563.54 159
15564.72 144
15565.90 156
15567.08 180
15568.26 160
15569.43 155
15570.61 174
15571.79 127
15572.97 174
15574.15 162
15575.33 140
15576.51 159
15577.69 147
15578.87 170
15580.05 157
15581.23 164
15582.41 150
15583.59 155
15584.77 163
15585.95 157
15587.13 161
15588.31 158
15589.49 154
15590.67 149
15591.85 142
15593.03 139
15594.21 178
15595.39 142
15596.57 132
15597.75 127
15598.93 148
15600.11 172
15601.29 147
15602.47 150
15603.65 149
15604.83 146
15606.01 165
15607.19 151
15608.37 165
15609.55 155
15610.73 163
15611.91 143
15613.09 151
15614.27 178
15615.45 161
15616.64 192
15617.82 192
15619.00 137
15620.18 158
15621.36 157
15622.54 152
15623.72 154
15624.90 161
15626.08 174
15627.27 178
15628.45 165
15629.63 177
15630.81 180
15631.99 203
15633.17 170
15634.35 191
15635.54 173
15636.72 197
15637.90 190
15639.08 175
15640.26 169
15641.45 176
15642.63 162
15643.81 184
15644.99 156
15646.17 144
15647.36 172
15648.54 173
15649.72 200
15650.90 173
15652.08 160
15653.27 174
15654.45 183
15655.63 203
15656.81 166
15658.00 182
15659.18 167
15660.36 226
15661.54 203
15662.73 195
15663.91 183
15665.09 207
15666.27 195
15667.46 176
15668.64 168
15669.82 225
15671.01 220
15672.19 197
15673.37 171
15674.56 174
15675.74 219
15676.92 186
15678.10 206
15679.29 203
15680.47 185
15681.65 171
15682.84 208
15684.02 179
15685.21 172
15686.39 171
15687.57 173
15688.76 174
15689.94 177
15691.12 212
15692.31 157
15693.49 165
15694.67 187
15695.86 168
15697.04 175
15698.23 161
15699.41 167
15700.59 157
15701.78 143
15702.96 153
15704.15 155
15705.33 167
15706.52 198
15707.70 185
15708.88 156
15710.07 151
15711.25 168
15712.44 143
15713.62 147
15714.81 165
15715.99 165
15717.18 171
15718.36 149
15719.55 160
15720.73 161
15721.92 170
15723.10 185
15724.29 177
15725.47 157
15726.66 172
15727.84 170
15729.03 170
15730.21 163
15731.40 144
15732.58 176
15733.77 169
15734.95 140
15736.14 167
15737.32 182
15738.51 153
15739.69 150
15740.88 141
15742.07 156
15743.25 156
15744.44 186
15745.62 171
15746.81 178
15747.99 174
15749.18 182
15750.37 164
15751.55 155
15752.74 164
15753.93 150
15755.11 163
15756.30 165
15757.48 169
15758.67 174
15759.86 203
15761.04 171
15762.23 164
15763.42 184
15764.60 194
15765.79 177
15766.98 175
15768.16 196
15769.35 183
15770.54 165
15771.72 185
15772.91 201
15774.10 178
15775.28 176
15776.47 167
15777.66 155
15778.84 171
15780.03 175
15781.22 192
15782.41 196
15783.59 171
15784.78 136
15785.97 134
15787.15 172
15788.34 188
15789.53 153
15790.72 185
15791.90 146
15793.09 164
15794.28 156
15795.47 169
15796.65 157
15797.84 146
15799.03 148
15800.22 155
15801.41 165
15802.59 159
15803.78 161
15804.97 155
15806.16 142
15807.35 170
15808.53 161
15809.72 178
15810.91 171
15812.10 166
15813.29 157
15814.48 156
15815.66 138
15816.85 150
15818.04 148
15819.23 139
15820.42 171
15821.61 165
15822.80 128
15823.98 142
15825.17 193
15826.36 162
15827.55 139
15828.74 149
15829.93 167
15831.12 169
15832.31 151
15833.50 157
15834.69 176
15835.87 170
15837.06 159
15838.25 160
15839.44 161
15840.63 151
15841.82 166
15843.01 163
15844.20 155
15845.39 158
15846.58 172
15847.77 156
15848.96 154
15850.15 138
15851.34 132
15852.53 183
15853.72 138
15854.91 154
15856.10 138
15857.29 155
15858.48 160
15859.67 149
15860.86 162
15862.05 150
15863.24 166
15864.43 163
15865.62 145
15866.81 136
15868.00 151
15869.19 165
15870.38 166
15871.57 156
15872.76 150
15873.95 165
15875.14 142
15876.33 122
15877.52 155
15878.72 162
15879.91 170
15881.10 172
15882.29 150
15883.48 185
15884.67 156
15885.86 165
15887.05 169
15888.24 178
15889.43 171
15890.63 171
15891.82 140
15893.01 154
15894.20 166
15895.39 146
15896.58 150
15897.77 139
15898.97 130
15900.16 131
15901.35 147
15902.54 154
15903.73 155
15904.92 155
15906.12 153
15907.31 128
15908.50 142
15909.69 147
15910.88 133
15912.08 130
15913.27 163
15914.46 158
15915.65 170
15916.85 169
15918.04 181
15919.23 155
15920.42 142
15921.61 147
15922.81 156
15924.00 160
15925.19 171
15926.38 167
15927.58 137
15928.77 166
15929.96 158
15931.16 140
15932.35 156
15933.54 174
15934.73 157
15935.93 140
15937.12 123
15938.31 140
15939.51 177
15940.70 150
15941.89 136
15943.09 165
15944.28 130
15945.47 142
15946.67 159
15947.86 150
15949.05 172
15950.25 136
15951.44 153
15952.63 182
15953.83 155
15955.02 128
15956.21 161
15957.41 163
15958.60 141
15959.80 164
15960.99 144
15962.18 159
15963.38 138
15964.57 148
15965.77 160
15966.96 153
15968.15 157
15969.35 169
15970.54 167
15971.74 122
15972.93 149
15974.13 137
15975.32 136
15976.51 156
15977.71 131
15978.90 113
15980.10 138
15981.29 149
15982.49 128
15983.68 123
15984.88 122
15986.07 144
15987.27 140
15988.46 135
15989.66 117
15990.85 123
15992.05 121
15993.24 145
15994.44 144
15995.63 137
15996.83 148
15998.02 140
15999.22 144
16000.41 122
16001.61 144
16002.80 141
16004.00 149
16005.20 137
16006.39 135
16007.59 146
16008.78 157
16009.98 128
16011.17 145
16012.37 140
16013.57 173
16014.76 140
16015.96 141
16017.15 140
16018.35 150
16019.55 147
16020.74 158
16021.94 138
16023.13 147
16024.33 128
16025.53 131
16026.72 139
16027.92 115
16029.12 122
16030.31 143
16031.51 141
16032.71 143
16033.90 118
16035.10 133
16036.30 128
16037.49 110
16038.69 123
16039.89 129
16041.08 143
16042.28 133
16043.48 123
16044.67 111
16045.87 135
16047.07 129
16048.27 118
16049.46 140
16050.66 146
16051.86 138
16053.06 137
16054.25 128
16055.45 150
16056.65 155
16057.84 165
16059.04 121
16060.24 138
16061.44 140
16062.64 134
16063.83 128
16065.03 119
16066.23 146
16067.43 142
16068.62 136
16069.82 118
16071.02 143
16072.22 138
16073.42 149
16074.62 131
16075.81 150
16077.01 138
16078.21 140
16079.41 147
16080.61 116
16081.81 134
16083.00 129
16084.20 140
16085.40 138
16086.60 155
16087.80 161
16089.00 124
16090.20 119
16091.39 118
16092.59 132
16093.79 142
16094.99 119
16096.19 98
16097.39 127
16098.59 139
16099.79 160
16100.99 150
16102.19 147
16103.38 139
16104.58 138
16105.78 135
16106.98 137
16108.18 102
16109.38 105
16110.58 166
16111.78 149
16112.98 157
16114.18 154
16115.38 128
16116.58 146
16117.78 145
16118.98 140
16120.18 155
16121.38 139
16122.58 111
16123.78 110
16124.98 130
16126.18 134
16127.38 125
16128.58 122
16129.78 115
16130.98 155
16132.18 142
16133.38 150
16134.58 143
16135.78 132
16136.98 154
16138.18 128
16139.38 140
16140.58 116
16141.78 140
16142.98 138
16144.19 131
16145.39 129
16146.59 133
16147.79 116
16148.99 136
16150.19 132
16151.39 132
16152.59 141
16153.79 127
16154.99 128
16156.20 124
16157.40 116
16158.60 135
16159.80 139
16161.00 142
16162.20 125
16163.40 124
16164.61 117
16165.81 144
16167.01 118
16168.21 127
16169.41 153
16170.61 140
16171.82 118
16173.02 141
16174.22 129
16175.42 124
16176.62 125
16177.82 151
16179.03 125
16180.23 139
16181.43 161
16182.63 138
16183.84 139
16185.04 152
16186.24 130
16187.44 121
16188.65 132
16189.85 142
16191.05 181
16192.25 133
16193.46 146
16194.66 149
16195.86 111
16197.06 134
16198.27 138
16199.47 147
16200.67 138
16201.87 123
16203.08 108
16204.28 117
16205.48 133
16206.69 119
16207.89 133
16209.09 140
16210.30 153
16211.50 141
16212.70 152
16213.91 137
16215.11 120
16216.31 123
16217.52 132
16218.72 140
16219.92 139
16221.13 136
16222.33 115
16223.53 98
16224.74 132
16225.94 153
16227.15 130
16228.35 107
16229.55 123
16230.76 147
16231.96 118
16233.17 145
16234.37 109
16235.57 113
16236.78 110
16237.98 123
16239.19 145
16240.39 131
16241.60 133
16242.80 131
16244.00 134
16245.21 131
16246.41 106
16247.62 127
16248.82 123
16250.03 127
16251.23 124
16252.44 125
16253.64 167
16254.85 125
16256.05 122
16257.26 148
16258.46 134
16259.67 139
16260.87 112
16262.08 138
16263.28 143
16264.49 157
16265.69 152
16266.90 141
16268.10 156
16269.31 138
16270.51 135
16271.72 152
16272.93 144
16274.13 171
16275.34 112
16276.54 128
16277.75 133
16278.95 146
16280.16 112
16281.37 145
16282.57 141
16283.78 165
16284.98 161
16286.19 148
16287.40 160
16288.60 138
16289.81 147
16291.01 140
16292.22 147
16293.43 128
16294.63 107
16295.84 132
16297.05 109
16298.25 139
16299.46 155
16300.67 124
16301.87 133
16303.08 150
16304.29 118
16305.49 138
16306.70 147
16307.91 147
16309.11 147
16310.32 122
16311.53 128
16312.73 146
16313.94 118
16315.15 130
16316.36 154
16317.56 162
16318.77 156
16319.98 123
16321.19 148
16322.39 157
16323.60 164
16324.81 152
16326.02 179
16327.22 157
16328.43 150
16329.64 152
16330.85 143
16332.05 138
16333.26 156
16334.47 139
16335.68 144
16336.88 140
16338.09 143
16339.30 142
16340.51 127
16341.72 139
16342.93 123
16344.13 113
16345.34 130
16346.55 136
16347.76 128
16348.97 134
16350.18 133
16351.38 140
16352.59 138
16353.80 128
16355.01 141
16356.22 128
16357.43 135
16358.64 127
16359.84 144
16361.05 141
16362.26 140
16363.47 127
16364.68 125
16365.89 134
16367.10 125
16368.31 130
16369.52 121
16370.73 157
16371.93 124
16373.14 131
16374.35 154
16375.56 143
16376.77 144
16377.98 119
16379.19 120
16380.40 126
16381.61 132
16382.82 113
16384.03 120
16385.24 110
16386.45 119
16387.66 131
16388.87 116
16390.08 97
16391.29 108
16392.50 126
16393.71 124
16394.92 120
16396.13 120
16397.34 124
16398.55 115
16399.76 116
16400.97 124
16402.18 132
16403.39 151
16404.60 120
16405.81 118
16407.02 165
16408.23 131
16409.44 111
16410.65 121
16411.86 133
16413.08 129
16414.29 109
16415.50 122
16416.71 106
16417.92 132
16419.13 118
16420.34 125
16421.55 121
16422.76 132
16423.97 108
16425.19 103
16426.40 105
16427.61 103
16428.82 121
16430.03 139
16431.24 138
16432.45 130
16433.67 116
16434.88 133
16436.09 101
16437.30 132
16438.51 123
16439.72 95
16440.94 110
16442.15 119
16443.36 126
16444.57 126
16445.78 102
16446.99 115
16448.21 113
16449.42 142
16450.63 116
16451.84 98
16453.06 90
16454.27 96
16455.48 102
16456.69 124
16457.90 114
16459.12 127
16460.33 120
16461.54 117
16462.75 93
16463.97 109
16465.18 125
16466.39 119
16467.61 122
16468.82 101
16470.03 117
16471.24 141
16472.46 118
16473.67 105
16474.88 106
16476.10 107
16477.31 139
16478.52 137
16479.74 113
16480.95 123
16482.16 141
16483.38 137
16484.59 120
16485.80 140
16487.02 140
16488.23 127
16489.44 132
16490.66 105
16491.87 102
16493.08 136
16494.30 121
16495.51 112
16496.73 125
16497.94 110
16499.15 152
16500.37 136
16501.58 130
16502.80 97
16504.01 96
16505.22 141
16506.44 139
16507.65 109
16508.87 116
16510.08 121
16511.30 134
16512.51 95
16513.72 89
16514.94 126
16516.15 133
16517.37 102
16518.58 101
16519.80 123
16521.01 113
16522.23 115
16523.44 118
16524.66 107
16525.87 100
16527.09 114
16528.30 122
16529.52 119
16530.73 106
16531.95 123
16533.16 122
16534.38 96
16535.59 101
16536.81 124
16538.02 131
16539.24 117
16540.45 107
16541.67 116
16542.89 123
16544.10 133
16545.32 128
16546.53 103
16547.75 110
16548.96 103
16550.18 100
16551.40 111
16552.61 113
16553.83 119
16555.04 115
16556.26 116
16557.48 113
16558.69 113
16559.91 123
16561.12 136
16562.34 119
16563.56 109
16564.77 98
16565.99 114
16567.21 145
16568.42 93
16569.64 106
16570.86 107
16572.07 113
16573.29 127
16574.51 111
16575.72 111
16576.94 102
16578.16 116
16579.37 128
16580.59 100
16581.81 93
16583.02 94
16584.24 118
16585.46 104
16586.68 99
16587.89 114
16589.11 113
16590.33 84
16591.54 108
16592.76 111
16593.98 126
16595.20 136
16596.41 106
16597.63 116
16598.85 103
16600.07 109
16601.29 117
16602.50 117
16603.72 111
16604.94 91
16606.16 141
16607.37 126
16608.59 118
16609.81 120
16611.03 99
16612.25 107
16613.46 116
16614.68 98
16615.90 107
16617.12 112
16618.34 108
16619.56 100
16620.77 130
16621.99 104
16623.21 127
16624.43 112
16625.65 110
16626.87 106
16628.09 137
16629.30 121
16630.52 97
16631.74 97
16632.96 106
16634.18 94
16635.40 117
16636.62 103
16637.84 127
16639.06 109
16640.28 119
16641.49 130
16642.71 119
16643.93 86
16645.15 88
16646.37 111
16647.59 98
16648.81 94
16650.03 103
16651.25 93
16652.47 105
16653.69 106
16654.91 102
16656.13 122
16657.35 110
16658.57 121
16659.79 119
16661.01 102
16662.23 112
16663.45 106
16664.67 99
16665.89 92
16667.11 116
16668.33 115
16669.55 115
16670.77 126
16671.99 103
16673.21 96
16674.43 117
16675.65 119
16676.87 96
16678.09 96
16679.31 104
16680.53 120
16681.75 113
16682.97 123
16684.19 115
16685.42 121
16686.64 119
16687.86 95
16689.08 101
16690.30 113
16691.52 124
16692.74 136
16693.96 123
16695.18 110
16696.40 98
16697.63 102
16698.85 108
16700.07 106
16701.29 106
16702.51 101
16703.73 114
16704.95 115
16706.18 97
16707.40 113
16708.62 119
16709.84 110
16711.06 120
16712.28 102
16713.51 110
16714.73 110
16715.95 82
16717.17 100
16718.39 100
16719.62 120
16720.84 114
16722.06 103
16723.28 105
16724.50 119
16725.73 113
16726.95 105
16728.17 103
16729.39 114
16730.62 114
16731.84 107
16733.06 104
16734.28 121
16735.51 122
16736.73 127
16737.95 124
16739.18 86
16740.40 104
16741.62 111
16742.84 103
16744.07 102
16745.29 117
16746.51 110
16747.74 108
16748.96 104
16750.18 83
16751.41 99
16752.63 108
16753.85 114
16755.08 98
16756.30 134
16757.52 111
16758.75 118
16759.97 127
16761.19 129
16762.42 98
16763.64 107
16764.86 113
16766.09 129
16767.31 109
16768.54 93
16769.76 94
16770.98 125
16772.21 119
16773.43 102
16774.66 129
16775.88 112
16777.10 147
16778.33 106
16779.55 89
16780.78 109
16782.00 135
16783.22 121
16784.45 92
16785.67 135
16786.90 111
16788.12 136
16789.35 105
16790.57 115
16791.80 107
16793.02 120
16794.25 112
16795.47 112
16796.70 111
16797.92 103
16799.15 102
16800.37 118
16801.60 127
16802.82 98
16804.05 122
16805.27 101
16806.50 118
16807.72 128
16808.95 105
16810.17 109
16811.40 117
16812.62 125
16813.85 95
16815.07 105
16816.30 92
16817.53 128
16818.75 103
16819.98 109
16821.20 121
16822.43 108
16823.65 110
16824.88 92
16826.11 94
16827.33 112
16828.56 150
16829.78 137
16831.01 124
16832.24 112
16833.46 96
16834.69 110
16835.92 110
16837.14 101
16838.37 98
16839.60 103
16840.82 125
16842.05 107
16843.27 80
16844.50 116
16845.73 124
16846.96 116
16848.18 105
16849.41 90
16850.64 108
16851.86 121
16853.09 109
16854.32 111
16855.54 119
16856.77 111
16858.00 118
16859.22 109
16860.45 99
16861.68 99
16862.91 100
16864.13 88
16865.36 133
16866.59 125
16867.82 90
16869.04 102
16870.27 109
16871.50 110
16872.73 115
16873.95 106
16875.18 132
16876.41 105
16877.64 116
16878.87 109
16880.09 112
16881.32 107
16882.55 96
16883.78 120
16885.01 131
16886.23 123
16887.46 116
16888.69 109
16889.92 108
16891.15 99
16892.38 133
16893.60 106
16894.83 104
16896.06 121
16897.29 120
16898.52 125
16899.75 121
16900.98 99
16902.20 122
16903.43 132
16904.66 95
16905.89 109
16907.12 121
16908.35 120
16909.58 104
16910.81 117
16912.04 129
16913.26 108
16914.49 110
16915.72 110
16916.95 116
16918.18 126
16919.41 132
16920.64 108
16921.87 124
16923.10 98
16924.33 116
16925.56 98
16926.79 92
16928.02 121
16929.25 94
16930.48 86
16931.71 91
16932.94 120
16934.17 132
16935.40 135
16936.63 120
16937.86 108
16939.09 102
16940.32 115
16941.55 103
16942.78 151
16944.01 114
16945.24 104
16946.47 127
16947.70 109
16948.93 130
16950.16 108
16951.39 113
16952.62 98
16953.85 111
16955.08 98
16956.31 110
16957.54 126
16958.77 120
16960.01 111
16961.24 87
16962.47 110
16963.70 101
16964.93 114
16966.16 129
16967.39 124
16968.62 113
16969.85 101
16971.08 146
16972.32 124
16973.55 131
16974.78 115
16976.01 105
16977.24 104
16978.47 93
16979.70 89
16980.94 100
16982.17 106
16983.40 89
16984.63 107
16985.86 124
16987.10 103
16988.33 123
16989.56 92
16990.79 91
16992.02 115
16993.26 109
16994.49 99
16995.72 97
16996.95 94
16998.18 101
16999.42 101
17000.65 103
17001.88 106
17003.11 103
17004.35 97
17005.58 100
17006.81 118
17008.04 104
17009.28 108
17010.51 95
17011.74 123
17012.97 141
17014.21 113
17015.44 87
17016.67 98
17017.91 108
17019.14 107
17020.37 84
17021.60 104
17022.84 107
17024.07 68
17025.30 102
17026.54 131
17027.77 114
17029.00 95
17030.24 112
17031.47 108
17032.70 92
17033.94 99
17035.17 115
17036.41 117
17037.64 117
17038.87 100
17040.11 114
17041.34 102
17042.57 108
17043.81 123
17045.04 100
17046.28 118
17047.51 103
17048.74 112
17049.98 98
17051.21 107
17052.45 113
17053.68 86
17054.92 88
17056.15 104
17057.38 104
17058.62 99
17059.85 107
17061.09 115
17062.32 99
17063.56 112
17064.79 130
17066.03 83
17067.26 99
17068.50 100
17069.73 105
17070.97 104
17072.20 87
17073.44 105
17074.67 94
17075.91 95
17077.14 126
17078.38 116
17079.61 115
17080.85 119
17082.08 92
17083.32 107
17084.55 85
17085.79 113
17087.02 120
17088.26 117
17089.49 102
17090.73 92
17091.97 95
17093.20 84
17094.44 109
17095.67 126
17096.91 102
17098.14 84
17099.38 101
17100.62 104
17101.85 92
17103.09 124
17104.32 96
17105.56 101
17106.80 94
17108.03 105
17109.27 105
17110.51 101
17111.74 87
17112.98 113
17114.21 113
17115.45 113
17116.69 109
17117.92 98
17119.16 109
17120.40 111
17121.63 97
17122.87 97
17124.11 111
17125.34 110
17126.58 83
17127.82 95
17129.06 82
17130.29 91
17131.53 87
17132.77 114
17134.00 108
17135.24 87
17136.48 98
17137.72 111
17138.95 118
17140.19 106
17141.43 93
17142.67 105
17143.90 107
17145.14 109
17146.38 126
17147.62 109
17148.85 85
17150.09 107
17151.33 118
17152.57 105
17153.80 103
17155.04 97
17156.28 123
17157.52 95
17158.76 79
17159.99 87
17161.23 96
17162.47 101
17163.71 88
17164.95 87
17166.19 103
17167.42 123
17168.66 130
17169.90 110
17171.14 80
17172.38 115
17173.62 110
17174.86 87
17176.09 94
17177.33 101
17178.57 95
17179.81 105
17181.05 109
17182.29 118
17183.53 105
17184.77 119
17186.01 97
17187.24 89
17188.48 101
17189.72 98
17190.96 115
17192.20 134
17193.44 92
17194.68 96
17195.92 88
17197.16 129
17198.40 98
17199.64 95
17200.88 96
17202.12 121
17203.36 108
17204.60 105
17205.84 121
17207.08 134
17208.32 124
17209.56 109
17210.80 108
17212.04 85
17213.28 106
17214.52 114
17215.76 104
17217.00 97
17218.24 89
17219.48 115
17220.72 123
17221.96 147
17223.20 109
17224.44 103
17225.68 108
17226.92 110
17228.16 96
17229.40 102
17230.64 87
17231.88 123
17233.12 119
17234.36 124
17235.60 114
17236.85 114
17238.09 117
17239.33 106
17240.57 133
17241.81 118
17243.05 89
17244.29 115
17245.53 98
17246.77 109
17248.02 123
17249.26 129
17250.50 97
17251.74 110
17252.98 116
17254.22 111
17255.46 127
17256.71 114
17257.95 102
17259.19 98
17260.43 95
17261.67 95
17262.91 101
17264.16 97
17265.40 108
17266.64 123
17267.88 102
17269.12 99
17270.37 126
17271.61 110
17272.85 116
17274.09 116
17275.34 108
17276.58 91
17277.82 99
17279.06 95
17280.30 94
17281.55 122
17282.79 101
17284.03 104
17285.27 128
17286.52 99
17287.76 110
17289.00 100
17290.25 95
17291.49 88
17292.73 112
17293.97 101
17295.22 105
17296.46 120
17297.70 109
17298.95 122
17300.19 88
17301.43 113
17302.68 100
17303.92 104
17305.16 105
17306.41 85
17307.65 93
17308.89 110
17310.14 108
17311.38 94
17312.62 88
17313.87 100
17315.11 121
17316.36 103
17317.60 103
17318.84 96
17320.09 90
17321.33 89
17322.58 99
17323.82 89
17325.06 101
17326.31 128
17327.55 119
17328.80 99
17330.04 89
17331.28 112
17332.53 110
17333.77 123
17335.02 97
17336.26 98
17337.51 92
17338.75 137
17340.00 132
17341.24 103
17342.48 118
17343.73 118
17344.97 111
17346.22 107
17347.46 115
17348.71 112
17349.95 109
17351.20 100
17352.44 93
17353.69 94
17354.93 101
17356.18 94
17357.42 124
17358.67 122
17359.92 99
17361.16 130
17362.41 113
17363.65 114
17364.90 103
17366.14 91
17367.39 104
17368.63 107
17369.88 95
17371.13 101
17372.37 107
17373.62 92
17374.86 115
17376.11 106
17377.35 111
17378.60 93
17379.85 126
17381.09 108
17382.34 103
17383.59 120
17384.83 112
17386.08 104
17387.32 88
17388.57 95
17389.82 79
17391.06 84
17392.31 92
17393.56 94
17394.80 108
17396.05 71
17397.30 91
17398.54 120
17399.79 108
17401.04 92
17402.28 87
17403.53 88
17404.78 97
17406.02 90
17407.27 99
17408.52 110
17409.77 106
17411.01 89
17412.26 81
17413.51 91
17414.75 107
17416.00 136
17417.25 129
17418.50 105
17419.74 106
17420.99 108
17422.24 80
17423.49 95
17424.73 112
17425.98 95
17427.23 104
17428.48 103
17429.73 109
17430.97 107
17432.22 115
17433.47 108
17434.72 124
17435.97 120
17437.21 96
17438.46 115
17439.71 90
17440.96 87
17442.21 85
17443.45 99
17444.70 89
17445.95 108
17447.20 107
17448.45 91
17449.70 107
17450.95 98
17452.19 97
17453.44 101
17454.69 106
17455.94 88
17457.19 90
17458.44 127
17459.69 112
17460.94 98
17462.19 99
17463.43 108
17464.68 104
17465.93 96
17467.18 103
17468.43 109
17469.68 82
17470.93 82
17472.18 122
17473.43 111
17474.68 96
17475.93 89
17477.18 98
17478.43 110
17479.68 122
17480.93 126
17482.18 111
17483.43 112
17484.68 96
17485.93 103
17487.17 111
17488.42 88
17489.67 97
17490.92 109
17492.18 93
17493.43 107
17494.68 100
17495.93 122
17497.18 106
17498.43 90
17499.68 115
17500.93 91
17502.18 122
17503.43 96
17504.68 87
17505.93 95
17507.18 107
17508.43 110
17509.68 112
17510.93 116
17512.18 154
17513.43 106
17514.68 91
17515.94 103
17517.19 121
17518.44 128
17519.69 104
17520.94 117
17522.19 102
17523.44 110
17524.69 129
17525.94 115
17527.20 120
17528.45 136
17529.70 118
17530.95 100
17532.20 99
17533.45 113
17534.70 128
17535.96 112
17537.21 117
17538.46 100
17539.71 140
17540.96 131
17542.22 105
17543.47 111
17544.72 110
17545.97 124
17547.22 121
17548.48 114
17549.73 133
17550.98 114
17552.23 130
17553.48 139
17554.74 124
17555.99 118
17557.24 114
17558.49 138
17559.75 126
17561.00 136
17562.25 121
17563.50 104
17564.76 108
17566.01 112
17567.26 103
17568.52 102
17569.77 108
17571.02 83
17572.27 100
17573.53 90
17574.78 112
17576.03 116
17577.29 144
17578.54 103
17579.79 118
17581.05 126
17582.30 114
17583.55 113
17584.81 107
17586.06 98
17587.31 102
17588.57 93
17589.82 93
17591.07 99
17592.33 114
17593.58 113
17594.83 100
17596.09 123
17597.34 118
17598.60 118
17599.85 118
17601.10 106
17602.36 98
17603.61 97
17604.87 102
17606.12 127
17607.37 120
17608.63 109
17609.88 108
17611.14 99
17612.39 103
17613.65 113
17614.90 104
17616.16 110
17617.41 80
17618.66 98
17619.92 122
17621.17 126
17622.43 91
17623.68 95
17624.94 87
17626.19 103
17627.45 70
17628.70 88
17629.96 118
17631.21 122
17632.47 101
17633.72 87
17634.98 92
17636.23 107
17637.49 139
17638.74 108
17640.00 93
17641.26 94
17642.51 112
17643.77 113
17645.02 81
17646.28 89
17647.53 88
17648.79 89
17650.04 86
17651.30 104
17652.56 96
17653.81 105
17655.07 123
17656.32 106
17657.58 121
17658.84 97
17660.09 121
17661.35 92
17662.60 90
17663.86 80
17665.12 120
17666.37 116
17667.63 87
17668.89 99
17670.14 98
17671.40 107
17672.66 84
17673.91 82
17675.17 73
17676.43 87
17677.68 79
17678.94 109
17680.20 104
17681.45 126
17682.71 113
17683.97 117
17685.22 98
17686.48 103
17687.74 117
17688.99 101
17690.25 108
17691.51 115
17692.77 117
17694.02 127
17695.28 106
17696.54 86
17697.80 104
17699.05 109
17700.31 100
17701.57 110
17702.83 119
17704.08 90
17705.34 85
17706.60 118
17707.86 105
17709.11 102
17710.37 108
17711.63 112
17712.89 104
17714.15 102
17715.40 117
17716.66 109
17717.92 96
17719.18 132
17720.44 120
17721.70 95
17722.95 95
17724.21 101
17725.47 100
17726.73 119
17727.99 100
17729.25 115
17730.51 123
17731.76 111
17733.02 96
17734.28 84
17735.54 111
17736.80 121
17738.06 103
17739.32 104
17740.58 104
17741.83 97
17743.09 96
17744.35 107
17745.61 98
17746.87 123
17748.13 119
17749.39 110
17750.65 98
17751.91 109
17753.17 100
17754.43 131
17755.69 126
17756.95 119
17758.21 91
17759.47 134
17760.73 119
17761.98 131
17763.24 118
17764.50 122
17765.76 132
17767.02 140
17768.28 103
17769.54 108
17770.80 123
17772.06 120
17773.32 118
17774.58 125
17775.84 96
17777.11 97
17778.37 108
17779.63 123
17780.89 102
17782.15 114
17783.41 103
17784.67 124
17785.93 101
17787.19 72
17788.45 93
17789.71 91
17790.97 123
17792.23 102
17793.49 108
17794.75 108
17796.01 111
17797.28 112
17798.54 107
17799.80 83
17801.06 108
17802.32 129
17803.58 110
17804.84 116
17806.10 91
17807.37 126
17808.63 127
17809.89 92
17811.15 102
17812.41 88
17813.67 100
17814.93 106
17816.20 108
17817.46 98
17818.72 129
17819.98 92
17821.24 95
17822.50 107
17823.77 111
17825.03 96
17826.29 122
17827.55 110
17828.81 95
17830.08 80
17831.34 109
17832.60 108
17833.86 96
17835.13 89
17836.39 94
17837.65 116
17838.91 119
17840.18 101
17841.44 109
17842.70 107
17843.96 95
17845.23 113
17846.49 131
17847.75 93
17849.01 88
17850.28 97
17851.54 107
17852.80 89
17854.07 92
17855.33 81
17856.59 106
17857.86 111
17859.12 106
17860.38 87
17861.65 98
17862.91 101
17864.17 100
17865.44 83
17866.70 105
17867.96 95
17869.23 99
17870.49 116
17871.75 94
17873.02 67
17874.28 102
17875.54 109
17876.81 94
17878.07 88
17879.34 84
17880.60 87
17881.86 101
17883.13 96
17884.39 100
17885.66 81
17886.92 91
17888.18 105
17889.45 113
17890.71 109
17891.98 121
17893.24 95
17894.51 99
17895.77 110
17897.04 88
17898.30 87
17899.56 91
17900.83 92
17902.09 112
17903.36 100
17904.62 105
17905.89 111
17907.15 103
17908.42 108
17909.68 96
17910.95 83
17912.21 105
17913.48 112
17914.74 85
17916.01 95
17917.27 89
17918.54 104
17919.80 100
17921.07 104
17922.34 107
17923.60 90
17924.87 80
17926.13 96
17927.40 88
17928.66 120
17929.93 88
17931.19 88
17932.46 100
17933.73 96
17934.99 105
17936.26 101
17937.52 96
17938.79 97
17940.06 99
17941.32 89
17942.59 69
17943.85 75
17945.12 102
17946.39 77
17947.65 102
17948.92 102
17950.19 86
17951.45 84
17952.72 96
17953.99 77
17955.25 91
17956.52 84
17957.79 78
17959.05 101
17960.32 84
17961.59 96
17962.85 101
17964.12 101
17965.39 91
17966.65 92
17967.92 110
17969.19 96
17970.45 117
17971.72 96
17972.99 102
17974.26 92
17975.52 88
17976.79 85
17978.06 87
17979.33 84
17980.59 111
17981.86 91
17983.13 91
17984.40 86
17985.66 101
17986.93 97
17988.20 100
17989.47 91
17990.73 100
17992.00 89
17993.27 89
17994.54 83
17995.81 89
17997.07 92
17998.34 83
17999.61 115
18000.88 100
18002.15 109
18003.42 99
18004.68 102
18005.95 103
18007.22 112
18008.49 111
18009.76 98
18011.03 101
18012.30 96
18013.56 95
18014.83 110
18016.10 102
18017.37 89
18018.64 116
18019.91 85
18021.18 93
18022.45 110
18023.71 100
18024.98 84
18026.25 98
18027.52 119
18028.79 80
18030.06 110
18031.33 104
18032.60 93
18033.87 96
18035.14 103
18036.41 94
18037.68 107
18038.95 95
18040.22 113
18041.49 90
18042.76 115
18044.02 124
18045.29 99
18046.56 88
18047.83 110
18049.10 103
18050.37 119
18051.64 117
18052.91 81
18054.18 88
18055.45 130
18056.72 126
18057.99 130
18059.27 116
18060.54 94
18061.81 94
18063.08 105
18064.35 106
18065.62 110
18066.89 112
18068.16 124
18069.43 105
18070.70 93
18071.97 85
18073.24 88
18074.51 93
18075.78 104
18077.05 105
18078.32 79
18079.60 83
18080.87 110
18082.14 99
18083.41 106
18084.68 93
18085.95 123
18087.22 101
18088.49 105
18089.77 104
18091.04 104
18092.31 106
18093.58 123
18094.85 99
18096.12 78
18097.39 110
18098.67 121
18099.94 106
18101.21 90
18102.48 92
18103.75 106
18105.02 111
18106.30 94
18107.57 103
18108.84 92
18110.11 115
18111.38 99
18112.66 95
18113.93 91
18115.20 87
18116.47 105
18117.75 104
18119.02 89
18120.29 108
18121.56 93
18122.84 114
18124.11 118
18125.38 101
18126.65 104
18127.93 118
18129.20 92
18130.47 102
18131.74 88
18133.02 92
18134.29 101
18135.56 97
18136.84 101
18138.11 93
18139.38 113
18140.66 138
18141.93 102
18143.20 97
18144.48 123
18145.75 116
18147.02 116
18148.30 118
18149.57 118
18150.84 103
18152.12 131
18153.39 113
18154.66 105
18155.94 107
18157.21 113
18158.48 108
18159.76 97
18161.03 105
18162.31 96
18163.58 97
18164.85 111
18166.13 94
18167.40 93
18168.68 103
18169.95 123
18171.22 93
18172.50 92
18173.77 116
18175.05 131
18176.32 116
18177.60 96
18178.87 103
18180.15 113
18181.42 120
18182.69 82
18183.97 91
18185.24 121
18186.52 120
18187.79 109
18189.07 115
18190.34 100
18191.62 124
18192.89 111
18194.17 130
18195.44 116
18196.72 103
18197.99 121
18199.27 115
18200.54 83
18201.82 103
18203.09 101
18204.37 124
18205.65 110
18206.92 92
18208.20 99
18209.47 100
18210.75 103
18212.02 124
18213.30 105
18214.57 122
18215.85 104
18217.13 111
18218.40 114
18219.68 116
18220.95 107
18222.23 98
18223.51 110
18224.78 118
18226.06 100
18227.33 94
18228.61 99
18229.89 109
18231.16 96
18232.44 102
18233.72 103
18234.99 101
18236.27 97
18237.55 90
18238.82 99
18240.10 93
18241.38 90
18242.65 93
18243.93 88
18245.21 99
18246.48 112
18247.76 131
18249.04 121
18250.31 91
18251.59 88
18252.87 77
18254.15 87
18255.42 109
18256.70 104
18257.98 98
18259.25 107
18260.53 90
18261.81 101
18263.09 106
18264.36 100
18265.64 87
18266.92 100
18268.20 107
18269.47 101
18270.75 124
18272.03 89
18273.31 93
18274.59 92
18275.86 85
18277.14 80
18278.42 100
18279.70 111
18280.98 92
18282.25 97
18283.53 95
18284.81 110
18286.09 89
18287.37 88
18288.64 96
18289.92 81
18291.20 82
18292.48 81
18293.76 103
18295.04 90
18296.32 106
18297.59 88
18298.87 95
18300.15 105
18301.43 110
18302.71 105
18303.99 95
18305.27 66
18306.55 105
18307.83 98
18309.10 96
18310.38 76
18311.66 101
18312.94 89
18314.22 101
18315.50 100
18316.78 90
18318.06 74
18319.34 90
18320.62 110
18321.90 81
18323.18 119
18324.46 83
18325.74 104
18327.02 84
18328.30 92
18329.58 105
18330.86 92
18332.14 85
18333.41 87
18334.69 86
18335.97 94
18337.25 81
18338.54 91
18339.82 99
18341.10 97
18342.38 96
18343.66 80
18344.94 84
18346.22 78
18347.50 107
18348.78 78
18350.06 89
18351.34 79
18352.62 92
18353.90 112
18355.18 97
18356.46 94
18357.74 82
18359.02 90
18360.30 109
18361.58 124
18362.87 93
18364.15 69
18365.43 94
18366.71 84
18367.99 80
18369.27 100
18370.55 105
18371.83 84
18373.11 86
18374.40 89
18375.68 82
18376.96 112
18378.24 105
18379.52 91
18380.80 100
18382.08 77
18383.37 94
18384.65 63
18385.93 71
18387.21 93
18388.49 101
18389.78 93
18391.06 84
18392.34 107
18393.62 96
18394.90 96
18396.19 103
18397.47 101
18398.75 95
18400.03 100
18401.31 96
18402.60 88
18403.88 95
18405.16 82
18406.44 94
18407.73 93
18409.01 110
18410.29 100
18411.57 106
18412.86 99
18414.14 102
18415.42 99
18416.71 87
18417.99 78
18419.27 107
18420.55 99
18421.84 96
18423.12 78
18424.40 94
18425.69 85
18426.97 118
18428.25 100
18429.54 96
18430.82 98
18432.10 85
18433.39 81
18434.67 80
18435.95 95
18437.24 80
18438.52 99
18439.80 105
18441.09 101
18442.37 99
18443.66 106
18444.94 93
18446.22 98
18447.51 93
18448.79 97
18450.08 85
18451.36 113
18452.64 96
18453.93 92
18455.21 107
18456.50 119
18457.78 114
18459.06 98
18460.35 105
18461.63 82
18462.92 76
18464.20 98
18465.49 110
18466.77 102
18468.06 99
18469.34 107
18470.63 103
18471.91 103
18473.19 95
18474.48 111
18475.76 110
18477.05 118
18478.33 120
18479.62 102
18480.90 97
18482.19 106
18483.47 75
18484.76 85
18486.05 105
18487.33 119
18488.62 102
18489.90 87
18491.19 118
18492.47 110
18493.76 90
18495.04 102
18496.33 109
18497.61 119
18498.90 127
18500.19 91
18501.47 83
18502.76 88
18504.04 108
18505.33 119
18506.62 115
18507.90 83
18509.19 107
18510.47 103
18511.76 96
18513.05 89
18514.33 115
18515.62 119
18516.90 108
18518.19 111
18519.48 113
18520.76 129
18522.05 116
18523.34 113
18524.62 113
18525.91 111
18527.20 116
18528.48 110
18529.77 111
18531.06 114
18532.34 99
18533.63 96
18534.92 94
18536.21 94
18537.49 118
18538.78 99
18540.07 108
18541.35 105
18542.64 129
18543.93 120
18545.22 120
18546.50 125
18547.79 109
18549.08 109
18550.37 97
18551.65 112
18552.94 107
18554.23 115
18555.52 105
18556.80 111
18558.09 113
18559.38 91
18560.67 101
18561.95 93
18563.24 99
18564.53 95
18565.82 91
18567.11 95
18568.39 106
18569.68 126
18570.97 91
18572.26 94
18573.55 108
18574.84 102
18576.12 103
18577.41 99
18578.70 99
18579.99 123
18581.28 138
18582.57 112
18583.86 92
18585.14 86
18586.43 72
18587.72 124
18589.01 120
18590.30 97
18591.59 105
18592.88 107
18594.17 108
18595.46 102
18596.74 94
18598.03 105
18599.32 109
18600.61 112
18601.90 96
18603.19 111
18604.48 100
18605.77 113
18607.06 96
18608.35 89
18609.64 94
18610.93 96
18612.22 101
18613.51 126
18614.80 100
18616.09 93
18617.38 101
18618.67 119
18619.96 101
18621.25 100
18622.54 96
18623.83 121
18625.12 115
18626.41 84
18627.70 88
18628.99 91
18630.28 93
18631.57 123
18632.86 107
18634.15 97
18635.44 102
18636.73 103
18638.02 86
18639.31 89
18640.60 73
18641.89 111
18643.18 124
18644.47 104
18645.76 89
18647.06 85
18648.35 88
18649.64 86
18650.93 83
18652.22 69
18653.51 64
18654.80 91
18656.09 96
18657.38 88
18658.68 98
18659.97 113
18661.26 96
18662.55 84
18663.84 103
18665.13 86
18666.42 101
18667.72 105
18669.01 86
18670.30 91
18671.59 116
18672.88 121
18674.17 101
18675.47 86
18676.76 92
18678.05 86
18679.34 96
18680.63 100
18681.93 88
18683.22 88
18684.51 87
18685.80 80
18687.09 94
18688.39 90
18689.68 94
18690.97 97
18692.26 103
18693.56 69
18694.85 80
18696.14 85
18697.43 86
18698.73 75
18700.02 90
18701.31 90
18702.60 93
18703.90 97
18705.19 112
18706.48 114
18707.78 95
18709.07 68
18710.36 87
18711.66 98
18712.95 100
18714.24 103
18715.54 82
18716.83 85
18718.12 87
18719.42 87
18720.71 76
18722.00 83
18723.30 86
18724.59 98
18725.88 104
18727.18 101
18728.47 103
18729.76 131
18731.06 92
18732.35 69
18733.65 84
18734.94 94
18736.23 87
18737.53 82
18738.82 90
18740.12 83
18741.41 109
18742.70 91
18744.00 81
18745.29 83
18746.59 88
18747.88 85
18749.18 101
18750.47 94
18751.76 87
18753.06 112
18754.35 114
18755.65 94
18756.94 91
18758.24 111
18759.53 95
18760.83 79
18762.12 78
18763.42 85
18764.71 95
18766.01 107
18767.30 111
18768.60 119
18769.89 88
18771.19 97
18772.48 98
18773.78 93
18775.07 119
18776.37 83
18777.66 92
18778.96 105
18780.25 97
18781.55 92
18782.85 99
18784.14 84
18785.44 78
18786.73 82
18788.03 85
18789.32 99
18790.62 115
18791.92 98
18793.21 102
18794.51 105
18795.80 102
18797.10 111
18798.40 99
18799.69 82
18800.99 88
18802.28 109
18803.58 96
18804.88 98
18806.17 106
18807.47 97
18808.77 89
18810.06 67
18811.36 68
18812.66 95
18813.95 92
18815.25 60
18816.55 79
18817.84 82
18819.14 85
18820.44 77
18821.73 96
18823.03 95
18824.33 90
18825.62 92
18826.92 92
18828.22 86
18829.52 95
18830.81 99
18832.11 103
18833.41 118
18834.71 116
18836.00 101
18837.30 102
18838.60 90
18839.90 96
18841.19 71
18842.49 85
18843.79 81
18845.09 70
18846.38 89
18847.68 88
18848.98 96
18850.28 84
18851.58 78
18852.87 83
18854.17 87
18855.47 85
18856.77 88
18858.07 96
18859.36 77
18860.66 96
18861.96 79
18863.26 95
18864.56 80
18865.86 125
18867.15 98
18868.45 100
18869.75 77
18871.05 100
18872.35 96
18873.65 81
18874.95 103
18876.24 85
18877.54 108
18878.84 111
18880.14 85
18881.44 112
18882.74 84
18884.04 96
18885.34 101
18886.64 93
18887.94 77
18889.24 81
18890.53 89
18891.83 97
18893.13 85
18894.43 79
18895.73 94
18897.03 96
18898.33 103
18899.63 96
18900.93 82
18902.23 88
18903.53 110
18904.83 114
18906.13 78
18907.43 101
18908.73 107
18910.03 95
18911.33 106
18912.63 96
18913.93 117
18915.23 110
18916.53 101
18917.83 79
18919.13 84
18920.43 89
18921.73 84
18923.03 94
18924.33 84
18925.63 78
18926.93 95
18928.23 88
18929.53 82
18930.84 86
18932.14 74
18933.44 93
18934.74 95
18936.04 84
18937.34 73
18938.64 79
18939.94 79
18941.24 100
18942.54 91
18943.84 83
18945.15 94
18946.45 91
18947.75 92
18949.05 88
18950.35 85
18951.65 79
18952.95 82
18954.26 94
18955.56 101
18956.86 73
18958.16 109
18959.46 117
18960.76 95
18962.07 78
18963.37 102
18964.67 83
18965.97 91
18967.27 92
18968.57 102
18969.88 80
18971.18 88
18972.48 82
18973.78 98
18975.09 87
18976.39 94
18977.69 80
18978.99 77
18980.29 99
18981.60 86
18982.90 106
18984.20 81
18985.50 94
18986.81 90
18988.11 70
18989.41 73
18990.72 78
18992.02 95
18993.32 83
18994.62 92
18995.93 64
18997.23 78
18998.53 100
18999.84 91
19001.14 92
19002.44 85
19003.75 100
19005.05 111
19006.35 92
19007.66 82
19008.96 89
19010.26 81
19011.57 78
19012.87 96
19014.17 74
19015.48 91
19016.78 107
19018.08 93
19019.39 82
19020.69 84
19021.99 80
19023.30 91
19024.60 103
19025.91 89
19027.21 78
19028.51 99
19029.82 84
19031.12 89
19032.43 87
19033.73 96
19035.04 93
19036.34 72
19037.64 86
19038.95 65
19040.25 80
19041.56 100
19042.86 87
19044.17 91
19045.47 101
19046.78 95
19048.08 81
19049.39 88
19050.69 109
19052.00 120
19053.30 98
19054.61 94
19055.91 99
19057.22 90
19058.52 106
19059.83 87
19061.13 110
19062.44 69
19063.74 78
19065.05 80
19066.35 90
19067.66 72
19068.96 78
19070.27 88
19071.57 84
19072.88 99
19074.18 80
19075.49 91
19076.80 83
19078.10 74
19079.41 87
19080.71 66
19082.02 84
19083.33 99
19084.63 88
19085.94 91
19087.24 88
19088.55 111
19089.86 95
19091.16 89
19092.47 83
19093.77 88
19095.08 96
19096.39 94
19097.69 100
19099.00 67
19100.31 77
19101.61 95
19102.92 84
19104.23 90
19105.53 80
19106.84 73
19108.15 103
19109.45 88
19110.76 73
19112.07 67
19113.37 74
19114.68 96
19115.99 83
19117.30 86
19118.60 93
19119.91 90
19121.22 99
19122.52 102
19123.83 82
19125.14 86
19126.45 84
19127.75 87
19129.06 71
19130.37 80
19131.68 87
19132.98 83
19134.29 86
19135.60 80
19136.91 105
19138.22 89
19139.52 98
19140.83 90
19142.14 77
19143.45 87
19144.76 100
19146.06 105
19147.37 79
19148.68 54
19149.99 72
19151.30 67
19152.60 81
19153.91 77
19155.22 72
19156.53 86
19157.84 88
19159.15 62
19160.46 73
19161.76 80
19163.07 95
19164.38 96
19165.69 76
19167.00 80
19168.31 82
19169.62 76
19170.93 65
19172.23 67
19173.54 73
19174.85 84
19176.16 65
19177.47 66
19178.78 90
19180.09 85
19181.40 70
19182.71 67
19184.02 72
19185.33 78
19186.64 81
19187.95 69
19189.26 71
19190.57 90
19191.87 77
19193.18 69
19194.49 91
19195.80 84
19197.11 96
19198.42 89
19199.73 80
19201.04 80
19202.35 78
19203.66 94
19204.97 102
19206.28 82
19207.59 73
19208.90 79
19210.21 74
19211.53 85
19212.84 91
19214.15 95
19215.46 91
19216.77 82
19218.08 71
19219.39 64
19220.70 77
19222.01 86
19223.32 87
19224.63 100
19225.94 115
19227.25 93
19228.56 83
19229.87 84
19231.19 72
19232.50 84
19233.81 117
19235.12 79
19236.43 75
19237.74 101
19239.05 99
19240.36 103
19241.68 88
19242.99 85
19244.30 94
19245.61 81
19246.92 81
19248.23 93
19249.54 79
19250.86 90
19252.17 81
19253.48 86
19254.79 71
19256.10 92
19257.42 85
19258.73 84
19260.04 68
19261.35 72
19262.66 92
19263.98 95
19265.29 87
19266.60 75
19267.91 104
19269.22 84
19270.54 94
19271.85 85
19273.16 86
19274.47 93
19275.79 85
19277.10 97
19278.41 77
19279.72 79
19281.04 78
19282.35 91
19283.66 69
19284.98 81
19286.29 93
19287.60 93
19288.91 95
19290.23 95
19291.54 77
19292.85 92
19294.17 82
19295.48 88
19296.79 84
19298.11 82
19299.42 89
19300.73 104
19302.05 79
19303.36 77
19304.67 82
19305.99 87
19307.30 78
19308.61 66
19309.93 88
19311.24 79
19312.56 72
19313.87 86
19315.18 70
19316.50 90
19317.81 107
19319.13 107
19320.44 91
19321.75 76
19323.07 88
19324.38 80
19325.70 87
19327.01 90
19328.32 81
19329.64 83
19330.95 91
19332.27 104
19333.58 67
19334.90 76
19336.21 95
19337.53 81
19338.84 74
19340.16 90
19341.47 76
19342.79 78
19344.10 80
19345.42 95
19346.73 85
19348.05 85
19349.36 89
19350.68 86
19351.99 83
19353.31 95
19354.62 93
19355.94 77
19357.25 63
19358.57 73
19359.88 73
19361.20 76
19362.51 78
19363.83 75
19365.14 92
19366.46 89
19367.78 98
19369.09 92
19370.41 72
19371.72 70
19373.04 92
19374.35 86
19375.67 81
19376.99 88
19378.30 88
19379.62 97
19380.93 69
19382.25 86
19383.57 93
19384.88 93
19386.20 70
19387.52 80
19388.83 86
19390.15 65
19391.47 79
19392.78 85
19394.10 86
19395.42 67
19396.73 71
19398.05 63
19399.37 100
19400.68 84
19402.00 68
19403.32 65
19404.63 61
19405.95 81
19407.27 88
19408.58 96
19409.90 77
19411.22 91
19412.54 71
19413.85 74
19415.17 79
19416.49 82
19417.80 90
19419.12 82
19420.44 76
19421.76 80
19423.07 75
19424.39 73
19425.71 78
19427.03 87
19428.35 78
19429.66 89
19430.98 90
19432.30 87
19433.62 76
19434.93 77
19436.25 70
19437.57 77
19438.89 71
19440.21 93
19441.53 83
19442.84 87
19444.16 93
19445.48 80
19446.80 75
19448.12 75
19449.44 77
19450.75 72
19452.07 94
19453.39 78
19454.71 72
19456.03 94
19457.35 78
19458.67 60
19459.98 71
19461.30 89
19462.62 90
19463.94 105
19465.26 86
19466.58 75
19467.90 83
19469.22 81
19470.54 81
19471.86 74
19473.18 72
19474.49 95
19475.81 77
19477.13 103
19478.45 73
19479.77 76
19481.09 91
19482.41 80
19483.73 58
19485.05 74
19486.37 83
19487.69 95
19489.01 82
19490.33 67
19491.65 85
19492.97 78
19494.29 80
19495.61 79
19496.93 97
19498.25 74
19499.57 88
19500.89 110
19502.21 80
19503.53 95
19504.85 86
19506.17 97
19507.49 94
19508.81 70
19510.13 91
19511.45 94
19512.77 98
19514.09 97
19515.42 103
19516.74 87
19518.06 103
19519.38 88
19520.70 80
19522.02 56
19523.34 77
19524.66 81
19525.98 79
19527.30 81
19528.62 93
19529.95 85
19531.27 81
19532.59 93
19533.91 68
19535.23 87
19536.55 76
19537.87 79
19539.20 60
19540.52 76
19541.84 67
19543.16 78
19544.48 74
19545.80 78
19547.13 68
19548.45 67
19549.77 69
19551.09 67
19552.41 70
19553.74 82
19555.06 87
19556.38 81
19557.70 64
19559.02 72
19560.35 74
19561.67 63
19562.99 78
19564.31 84
19565.64 85
19566.96 94
19568.28 76
19569.60 83
19570.93 101
19572.25 71
19573.57 62
19574.89 72
19576.22 75
19577.54 82
19578.86 70
19580.18 65
19581.51 67
19582.83 70
19584.15 71
19585.48 99
19586.80 91
19588.12 77
19589.45 72
19590.77 80
19592.09 60
19593.42 74
19594.74 76
19596.06 78
19597.39 74
19598.71 78
19600.03 75
19601.36 68
19602.68 74
19604.00 93
19605.33 65
19606.65 59
19607.98 76
19609.30 92
19610.62 81
19611.95 71
19613.27 68
19614.60 67
19615.92 78
19617.24 61
19618.57 54
19619.89 65
19621.22 79
19622.54 91
19623.87 74
19625.19 88
19626.51 80
19627.84 70
19629.16 64
19630.49 69
19631.81 64
19633.14 62
19634.46 69
19635.79 65
19637.11 72
19638.44 74
19639.76 83
19641.09 75
19642.41 76
19643.74 82
19645.06 78
19646.39 69
19647.71 75
19649.04 69
19650.36 80
19651.69 66
19653.01 57
19654.34 71
19655.66 78
19656.99 68
19658.32 76
19659.64 78
19660.97 71
19662.29 78
19663.62 59
19664.94 71
19666.27 66
19667.60 54
19668.92 55
19670.25 65
19671.57 73
19672.90 60
19674.23 72
19675.55 81
19676.88 70
19678.20 78
19679.53 74
19680.86 114
19682.18 82
19683.51 61
19684.84 56
19686.16 79
19687.49 77
19688.82 83
19690.14 71
19691.47 65
19692.80 75
19694.12 81
19695.45 65
19696.78 85
19698.10 77
19699.43 78
19700.76 78
19702.08 66
19703.41 76
19704.74 71
19706.07 82
19707.39 87
19708.72 73
19710.05 50
19711.37 67
19712.70 70
19714.03 86
19715.36 66
19716.68 70
19718.01 58
19719.34 48
19720.67 73
19721.99 71
19723.32 72
19724.65 91
19725.98 79
19727.31 73
19728.63 58
19729.96 86
19731.29 73
19732.62 81
19733.95 74
19735.27 60
19736.60 77
19737.93 77
19739.26 66
19740.59 75
19741.92 73
19743.24 83
19744.57 89
19745.90 71
19747.23 69
19748.56 72
19749.89 91
19751.22 73
19752.54 75
19753.87 81
19755.20 64
19756.53 72
19757.86 83
19759.19 77
19760.52 74
19761.85 76
19763.18 65
19764.50 89
19765.83 75
19767.16 82
19768.49 67
19769.82 71
19771.15 61
19772.48 73
19773.81 83
19775.14 76
19776.47 95
19777.80 65
19779.13 86
19780.46 90
19781.79 71
19783.12 71
19784.45 66
19785.78 100
19787.11 100
19788.44 64
19789.77 70
19791.10 83
19792.43 78
19793.76 74
19795.09 71
19796.42 75
19797.75 68
19799.08 69
19800.41 87
19801.74 71
19803.07 70
19804.40 81
19805.73 58
19807.06 66
19808.39 60
19809.72 55
19811.05 66
19812.38 81
19813.71 80
19815.05 61
19816.38 64
19817.71 62
19819.04 63
19820.37 82
19821.70 60
19823.03 70
19824.36 75
19825.69 77
19827.03 82
19828.36 69
19829.69 88
19831.02 87
19832.35 90
19833.68 61
19835.01 56
19836.35 54
19837.68 55
19839.01 62
19840.34 84
19841.67 84
19843.00 84
19844.34 79
19845.67 70
19847.00 92
19848.33 66
19849.66 52
19851.00 84
19852.33 61
19853.66 72
19854.99 82
19856.32 81
19857.66 75
19858.99 70
19860.32 60
19861.65 79
19862.99 65
19864.32 56
19865.65 66
19866.98 80
19868.32 61
19869.65 71
19870.98 76
19872.31 75
19873.65 62
19874.98 79
19876.31 59
19877.65 61
19878.98 82
19880.31 76
19881.65 80
19882.98 76
19884.31 75
19885.64 64
19886.98 79
19888.31 64
19889.64 77
19890.98 67
19892.31 70
19893.64 70
19894.98 76
19896.31 77
19897.65 61
19898.98 57
19900.31 70
19901.65 74
19902.98 73
19904.31 70
19905.65 75
19906.98 82
19908.32 58
19909.65 67
19910.98 81
19912.32 67
19913.65 61
19914.99 70
19916.32 52
19917.66 65
19918.99 75
19920.32 74
19921.66 70
19922.99 68
19924.33 76
19925.66 67
19927.00 85
19928.33 59
19929.67 70
19931.00 79
19932.34 62
19933.67 64
19935.01 69
19936.34 56
19937.68 78
19939.01 71
19940.35 54
19941.68 64
19943.02 62
19944.35 74
19945.69 89
19947.02 72
19948.36 56
19949.69 67
19951.03 66
19952.36 76
19953.70 79
19955.03 65
19956.37 81
19957.71 82
19959.04 52
19960.38 80
19961.71 66
19963.05 75
19964.38 77
19965.72 86
19967.06 57
19968.39 68
19969.73 77
19971.06 71
19972.40 58
19973.74 49
19975.07 79
19976.41 78
19977.75 64
19979.08 62
19980.42 82
19981.75 97
19983.09 72
19984.43 89
19985.76 80
19987.10 66
19988.44 78
19989.77 77
19991.11 72
19992.45 74
19993.78 71
19995.12 89
19996.46 84
19997.80 85
19999.13 95
20000.47 105
20001.81 100
20003.14 62
20004.48 73
20005.82 81
20007.16 76
20008.49 82
20009.83 73
20011.17 71
20012.51 66
20013.84 68
20015.18 71
20016.52 82
20017.86 75
20019.19 56
20020.53 78
20021.87 88
20023.21 90
20024.55 68
20025.88 61
20027.22 68
20028.56 85
20029.90 93
20031.24 101
20032.57 78
20033.91 75
20035.25 90
20036.59 66
20037.93 68
20039.26 76
20040.60 73
20041.94 60
20043.28 92
20044.62 65
20045.96 60
20047.30 79
20048.63 85
20049.97 83
20051.31 96
20052.65 91
20053.99 68
20055.33 75
20056.67 72
20058.01 60
20059.35 73
20060.69 97
20062.02 65
20063.36 58
20064.70 58
20066.04 77
20067.38 78
20068.72 63
20070.06 85
20071.40 75
20072.74 90
20074.08 73
20075.42 77
20076.76 85
20078.10 75
20079.44 58
20080.78 89
20082.12 96
20083.46 63
20084.80 73
20086.14 76
20087.48 74
20088.82 73
20090.16 83
20091.50 78
20092.84 76
20094.18 84
20095.52 99
20096.86 70
20098.20 74
20099.54 76
20100.88 67
20102.22 69
20103.56 69
20104.90 75
20106.24 86
20107.58 92
20108.92 75
20110.26 60
20111.60 74
20112.95 84
20114.29 100
20115.63 70
20116.97 72
20118.31 91
20119.65 70
20120.99 79
20122.33 78
20123.67 71
20125.02 60
20126.36 70
20127.70 73
20129.04 58
20130.38 56
20131.72 76
20133.06 84
20134.41 62
20135.75 66
