# Supplementary material for: MALDI-TOF MS typing enables the classification of brewing yeasts of the genus Saccharomyces to major beer styles
Source: PLoS One. 2017 Aug 9;12(8):e0181694. doi: 10.1371/journal.pone.0181694 (PMC5549903; doi:10.1371/journal.pone.0181694)
Supplement: S5 File — The directory includes 90 raw files and was zipped to “.zip”; the folder has three strains with 30 spectra per strain; S1 Text explains the raw files with an example and Table 1 represents the yeast strains used within the experiment. (ZIP) [file pone.0181694.s008.zip › 13-15/30274-3H2-Dias-Dias-Dias-YPG-18h-E-E_2015-08-04_2_0_B11_1.dat]

2000.64 520
2001.06 528
2001.49 437
2001.91 461
2002.33 490
2002.75 355
2003.17 385
2003.60 513
2004.02 478
2004.44 428
2004.86 398
2005.28 379
2005.70 466
2006.13 432
2006.55 471
2006.97 498
2007.39 436
2007.82 366
2008.24 404
2008.66 476
2009.08 533
2009.51 545
2009.93 521
2010.35 551
2010.77 511
2011.20 510
2011.62 479
2012.04 511
2012.46 469
2012.89 464
2013.31 438
2013.73 522
2014.15 403
2014.58 370
2015.00 400
2015.42 403
2015.85 438
2016.27 386
2016.69 440
2017.12 301
2017.54 342
2017.96 397
2018.39 456
2018.81 467
2019.23 487
2019.66 549
2020.08 477
2020.50 479
2020.93 448
2021.35 557
2021.78 551
2022.20 432
2022.62 336
2023.05 396
2023.47 472
2023.89 423
2024.32 461
2024.74 486
2025.17 393
2025.59 413
2026.01 387
2026.44 467
2026.86 473
2027.29 525
2027.71 481
2028.14 453
2028.56 375
2028.99 347
2029.41 371
2029.83 387
2030.26 399
2030.68 451
2031.11 430
2031.53 420
2031.96 384
2032.38 412
2032.81 390
2033.23 420
2033.66 461
2034.08 526
2034.51 559
2034.93 525
2035.36 557
2035.78 428
2036.21 469
2036.63 503
2037.06 435
2037.48 425
2037.91 444
2038.33 514
2038.76 487
2039.19 470
2039.61 577
2040.04 596
2040.46 419
2040.89 485
2041.31 489
2041.74 545
2042.17 557
2042.59 539
2043.02 562
2043.44 510
2043.87 489
2044.30 441
2044.72 519
2045.15 313
2045.57 368
2046.00 469
2046.43 491
2046.85 384
2047.28 384
2047.71 439
2048.13 464
2048.56 438
2048.99 367
2049.41 373
2049.84 451
2050.27 480
2050.69 430
2051.12 408
2051.55 446
2051.97 337
2052.40 439
2052.83 441
2053.25 421
2053.68 415
2054.11 389
2054.54 438
2054.96 442
2055.39 418
2055.82 453
2056.24 465
2056.67 450
2057.10 457
2057.53 417
2057.95 407
2058.38 427
2058.81 412
2059.24 394
2059.66 389
2060.09 445
2060.52 375
2060.95 364
2061.38 410
2061.80 452
2062.23 467
2062.66 456
2063.09 385
2063.52 473
2063.94 448
2064.37 472
2064.80 405
2065.23 437
2065.66 474
2066.09 455
2066.51 411
2066.94 361
2067.37 515
2067.80 533
2068.23 582
2068.66 558
2069.08 495
2069.51 460
2069.94 376
2070.37 418
2070.80 468
2071.23 398
2071.66 375
2072.09 502
2072.52 467
2072.94 368
2073.37 412
2073.80 447
2074.23 387
2074.66 413
2075.09 571
2075.52 459
2075.95 373
2076.38 507
2076.81 539
2077.24 508
2077.67 484
2078.10 497
2078.53 416
2078.96 402
2079.39 442
2079.82 459
2080.25 492
2080.68 471
2081.11 444
2081.54 513
2081.97 483
2082.40 440
2082.83 558
2083.26 429
2083.69 463
2084.12 530
2084.55 601
2084.98 508
2085.41 473
2085.84 397
2086.27 392
2086.70 553
2087.13 462
2087.56 419
2087.99 434
2088.42 518
2088.85 408
2089.28 444
2089.71 442
2090.14 499
2090.57 479
2091.01 499
2091.44 547
2091.87 377
2092.30 405
2092.73 437
2093.16 522
2093.59 686
2094.02 653
2094.45 551
2094.89 561
2095.32 580
2095.75 429
2096.18 475
2096.61 509
2097.04 494
2097.47 374
2097.91 386
2098.34 402
2098.77 338
2099.20 424
2099.63 429
2100.07 301
2100.50 353
2100.93 432
2101.36 448
2101.79 490
2102.23 370
2102.66 456
2103.09 386
2103.52 415
2103.95 446
2104.39 427
2104.82 333
2105.25 310
2105.68 368
2106.12 461
2106.55 550
2106.98 466
2107.41 406
2107.85 492
2108.28 410
2108.71 407
2109.14 397
2109.58 338
2110.01 358
2110.44 416
2110.88 470
2111.31 469
2111.74 465
2112.18 401
2112.61 443
2113.04 417
2113.48 563
2113.91 447
2114.34 415
2114.78 513
2115.21 579
2115.64 452
2116.08 424
2116.51 411
2116.94 397
2117.38 376
2117.81 343
2118.24 313
2118.68 368
2119.11 437
2119.55 438
2119.98 448
2120.41 409
2120.85 437
2121.28 465
2121.72 478
2122.15 427
2122.58 349
2123.02 394
2123.45 439
2123.89 363
2124.32 372
2124.75 369
2125.19 403
2125.62 409
2126.06 405
2126.49 390
2126.93 413
2127.36 423
2127.80 465
2128.23 429
2128.67 433
2129.10 449
2129.54 441
2129.97 364
2130.41 442
2130.84 409
2131.28 383
2131.71 425
2132.15 520
2132.58 467
2133.02 448
2133.45 474
2133.89 521
2134.32 563
2134.76 407
2135.19 484
2135.63 499
2136.06 577
2136.50 573
2136.94 563
2137.37 562
2137.81 485
2138.24 574
2138.68 431
2139.12 554
2139.55 546
2139.99 466
2140.42 459
2140.86 426
2141.30 444
2141.73 443
2142.17 515
2142.60 456
2143.04 441
2143.48 369
2143.91 427
2144.35 389
2144.79 434
2145.22 433
2145.66 445
2146.09 432
2146.53 356
2146.97 439
2147.40 411
2147.84 444
2148.28 525
2148.72 509
2149.15 559
2149.59 545
2150.03 545
2150.46 593
2150.90 578
2151.34 576
2151.77 593
2152.21 556
2152.65 625
2153.09 512
2153.52 531
2153.96 570
2154.40 543
2154.84 500
2155.27 402
2155.71 487
2156.15 527
2156.59 500
2157.02 484
2157.46 418
2157.90 463
2158.34 491
2158.78 438
2159.21 416
2159.65 366
2160.09 373
2160.53 346
2160.97 444
2161.40 425
2161.84 447
2162.28 446
2162.72 434
2163.16 544
2163.59 497
2164.03 485
2164.47 414
2164.91 455
2165.35 417
2165.79 443
2166.23 467
2166.66 479
2167.10 431
2167.54 387
2167.98 381
2168.42 465
2168.86 550
2169.30 457
2169.74 414
2170.18 478
2170.61 491
2171.05 461
2171.49 516
2171.93 517
2172.37 563
2172.81 408
2173.25 522
2173.69 589
2174.13 501
2174.57 535
2175.01 528
2175.45 457
2175.89 527
2176.33 581
2176.77 617
2177.21 553
2177.65 459
2178.09 542
2178.53 620
2178.97 510
2179.41 501
2179.85 479
2180.29 583
2180.73 586
2181.17 495
2181.61 517
2182.05 535
2182.49 500
2182.93 389
2183.37 517
2183.81 493
2184.25 483
2184.69 469
2185.13 454
2185.57 484
2186.01 448
2186.45 416
2186.89 359
2187.33 358
2187.77 537
2188.21 616
2188.65 594
2189.10 499
2189.54 534
2189.98 530
2190.42 562
2190.86 653
2191.30 480
2191.74 476
2192.18 487
2192.62 515
2193.07 404
2193.51 504
2193.95 497
2194.39 475
2194.83 504
2195.27 585
2195.71 448
2196.16 453
2196.60 555
2197.04 465
2197.48 586
2197.92 487
2198.37 475
2198.81 521
2199.25 501
2199.69 478
2200.13 440
2200.58 517
2201.02 570
2201.46 548
2201.90 468
2202.34 479
2202.79 402
2203.23 418
2203.67 379
2204.11 398
2204.56 411
2205.00 421
2205.44 428
2205.88 489
2206.33 539
2206.77 500
2207.21 470
2207.65 530
2208.10 511
2208.54 624
2208.98 560
2209.43 533
2209.87 524
2210.31 493
2210.76 541
2211.20 649
2211.64 568
2212.09 646
2212.53 661
2212.97 555
2213.42 613
2213.86 526
2214.30 602
2214.75 524
2215.19 498
2215.63 493
2216.08 596
2216.52 479
2216.96 454
2217.41 427
2217.85 390
2218.30 378
2218.74 388
2219.18 489
2219.63 483
2220.07 444
2220.52 451
2220.96 431
2221.40 510
2221.85 505
2222.29 592
2222.74 663
2223.18 615
2223.63 547
2224.07 779
2224.51 820
2224.96 839
2225.40 922
2225.85 992
2226.29 794
2226.74 836
2227.18 974
2227.63 1007
2228.07 814
2228.52 732
2228.96 619
2229.41 588
2229.85 573
2230.30 549
2230.74 542
2231.19 444
2231.63 504
2232.08 652
2232.52 551
2232.97 570
2233.41 671
2233.86 624
2234.30 558
2234.75 585
2235.20 677
2235.64 573
2236.09 531
2236.53 609
2236.98 555
2237.42 536
2237.87 554
2238.32 455
2238.76 535
2239.21 499
2239.65 593
2240.10 583
2240.55 548
2240.99 555
2241.44 587
2241.88 669
2242.33 633
2242.78 542
2243.22 582
2243.67 618
2244.12 552
2244.56 471
2245.01 468
2245.46 423
2245.90 489
2246.35 466
2246.80 467
2247.24 441
2247.69 454
2248.14 543
2248.58 414
2249.03 460
2249.48 514
2249.92 462
2250.37 442
2250.82 505
2251.27 490
2251.71 526
2252.16 508
2252.61 475
2253.05 455
2253.50 493
2253.95 435
2254.40 439
2254.84 517
2255.29 451
2255.74 495
2256.19 451
2256.64 452
2257.08 529
2257.53 486
2257.98 465
2258.43 451
2258.87 464
2259.32 469
2259.77 464
2260.22 407
2260.67 406
2261.11 538
2261.56 592
2262.01 589
2262.46 546
2262.91 567
2263.36 504
2263.80 535
2264.25 443
2264.70 564
2265.15 526
2265.60 549
2266.05 576
2266.50 660
2266.94 590
2267.39 525
2267.84 522
2268.29 579
2268.74 611
2269.19 572
2269.64 515
2270.09 594
2270.54 534
2270.99 602
2271.43 626
2271.88 612
2272.33 643
2272.78 538
2273.23 670
2273.68 683
2274.13 588
2274.58 635
2275.03 535
2275.48 529
2275.93 543
2276.38 524
2276.83 473
2277.28 510
2277.73 439
2278.18 473
2278.63 535
2279.08 476
2279.53 444
2279.98 452
2280.43 507
2280.88 542
2281.33 548
2281.78 652
2282.23 614
2282.68 694
2283.13 779
2283.58 724
2284.03 699
2284.48 570
2284.93 522
2285.38 587
2285.83 572
2286.28 633
2286.73 583
2287.18 555
2287.63 564
2288.08 642
2288.54 693
2288.99 765
2289.44 813
2289.89 829
2290.34 1108
2290.79 1149
2291.24 1098
2291.69 1061
2292.14 968
2292.60 908
2293.05 1028
2293.50 1022
2293.95 949
2294.40 988
2294.85 940
2295.30 884
2295.76 778
2296.21 726
2296.66 700
2297.11 663
2297.56 570
2298.01 602
2298.47 622
2298.92 637
2299.37 613
2299.82 613
2300.27 508
2300.73 504
2301.18 484
2301.63 564
2302.08 459
2302.53 424
2302.99 496
2303.44 476
2303.89 494
2304.34 535
2304.80 515
2305.25 547
2305.70 537
2306.15 491
2306.61 524
2307.06 507
2307.51 638
2307.96 611
2308.42 554
2308.87 521
2309.32 576
2309.78 708
2310.23 711
2310.68 660
2311.14 655
2311.59 601
2312.04 708
2312.49 733
2312.95 655
2313.40 702
2313.85 603
2314.31 490
2314.76 559
2315.22 527
2315.67 480
2316.12 547
2316.58 466
2317.03 548
2317.48 584
2317.94 584
2318.39 629
2318.84 622
2319.30 582
2319.75 633
2320.21 653
2320.66 559
2321.11 584
2321.57 586
2322.02 528
2322.48 575
2322.93 588
2323.39 624
2323.84 532
2324.29 527
2324.75 496
2325.20 521
2325.66 611
2326.11 671
2326.57 481
2327.02 515
2327.48 543
2327.93 536
2328.39 434
2328.84 469
2329.30 565
2329.75 615
2330.21 618
2330.66 656
2331.12 645
2331.57 595
2332.03 589
2332.48 493
2332.94 606
2333.39 599
2333.85 556
2334.30 570
2334.76 582
2335.21 569
2335.67 558
2336.12 558
2336.58 500
2337.03 544
2337.49 584
2337.95 574
2338.40 604
2338.86 594
2339.31 599
2339.77 606
2340.23 542
2340.68 678
2341.14 631
2341.59 544
2342.05 521
2342.51 626
2342.96 699
2343.42 575
2343.87 581
2344.33 766
2344.79 662
2345.24 576
2345.70 664
2346.16 673
2346.61 681
2347.07 839
2347.53 708
2347.98 702
2348.44 609
2348.90 606
2349.35 621
2349.81 657
2350.27 550
2350.72 625
2351.18 627
2351.64 509
2352.10 585
2352.55 579
2353.01 560
2353.47 495
2353.92 559
2354.38 600
2354.84 545
2355.30 508
2355.75 593
2356.21 619
2356.67 549
2357.13 517
2357.58 478
2358.04 490
2358.50 626
2358.96 622
2359.41 542
2359.87 524
2360.33 540
2360.79 715
2361.25 616
2361.70 600
2362.16 621
2362.62 723
2363.08 578
2363.54 593
2363.99 553
2364.45 589
2364.91 598
2365.37 519
2365.83 593
2366.29 652
2366.75 572
2367.20 515
2367.66 569
2368.12 577
2368.58 686
2369.04 647
2369.50 664
2369.96 719
2370.42 691
2370.87 661
2371.33 597
2371.79 628
2372.25 760
2372.71 663
2373.17 546
2373.63 527
2374.09 476
2374.55 572
2375.01 512
2375.47 650
2375.92 494
2376.38 484
2376.84 421
2377.30 558
2377.76 540
2378.22 544
2378.68 541
2379.14 540
2379.60 562
2380.06 661
2380.52 671
2380.98 661
2381.44 538
2381.90 555
2382.36 460
2382.82 517
2383.28 486
2383.74 414
2384.20 499
2384.66 559
2385.12 453
2385.58 453
2386.04 530
2386.50 528
2386.96 622
2387.42 468
2387.88 395
2388.35 377
2388.81 451
2389.27 568
2389.73 591
2390.19 586
2390.65 633
2391.11 552
2391.57 537
2392.03 510
2392.49 565
2392.95 498
2393.42 471
2393.88 471
2394.34 534
2394.80 538
2395.26 491
2395.72 564
2396.18 490
2396.64 474
2397.11 464
2397.57 441
2398.03 482
2398.49 470
2398.95 423
2399.41 568
2399.88 584
2400.34 480
2400.80 597
2401.26 528
2401.72 480
2402.18 576
2402.65 543
2403.11 548
2403.57 469
2404.03 401
2404.49 459
2404.96 633
2405.42 580
2405.88 513
2406.34 486
2406.81 591
2407.27 552
2407.73 577
2408.19 613
2408.66 592
2409.12 482
2409.58 479
2410.04 537
2410.51 455
2410.97 424
2411.43 487
2411.90 563
2412.36 541
2412.82 544
2413.28 461
2413.75 495
2414.21 518
2414.67 518
2415.14 542
2415.60 563
2416.06 587
2416.53 671
2416.99 739
2417.45 721
2417.92 713
2418.38 805
2418.84 686
2419.31 685
2419.77 724
2420.23 646
2420.70 780
2421.16 645
2421.63 530
2422.09 616
2422.55 638
2423.02 605
2423.48 574
2423.95 740
2424.41 748
2424.87 728
2425.34 659
2425.80 556
2426.27 612
2426.73 631
2427.20 768
2427.66 721
2428.12 754
2428.59 733
2429.05 763
2429.52 856
2429.98 868
2430.45 694
2430.91 619
2431.38 519
2431.84 575
2432.31 558
2432.77 620
2433.24 566
2433.70 575
2434.17 579
2434.63 578
2435.10 584
2435.56 582
2436.03 545
2436.49 523
2436.96 534
2437.42 497
2437.89 589
2438.35 636
2438.82 651
2439.28 632
2439.75 602
2440.21 659
2440.68 741
2441.15 757
2441.61 733
2442.08 849
2442.54 846
2443.01 727
2443.48 675
2443.94 725
2444.41 678
2444.87 586
2445.34 577
2445.81 675
2446.27 570
2446.74 508
2447.20 445
2447.67 508
2448.14 539
2448.60 489
2449.07 546
2449.54 569
2450.00 485
2450.47 439
2450.94 460
2451.40 565
2451.87 554
2452.34 655
2452.80 637
2453.27 574
2453.74 481
2454.20 497
2454.67 504
2455.14 512
2455.60 482
2456.07 499
2456.54 517
2457.01 516
2457.47 553
2457.94 652
2458.41 640
2458.87 612
2459.34 627
2459.81 494
2460.28 434
2460.74 465
2461.21 559
2461.68 487
2462.15 467
2462.62 401
2463.08 451
2463.55 449
2464.02 392
2464.49 477
2464.95 512
2465.42 495
2465.89 554
2466.36 628
2466.83 668
2467.29 580
2467.76 709
2468.23 588
2468.70 588
2469.17 608
2469.64 592
2470.10 558
2470.57 547
2471.04 512
2471.51 486
2471.98 616
2472.45 606
2472.92 608
2473.39 465
2473.85 488
2474.32 496
2474.79 590
2475.26 494
2475.73 567
2476.20 560
2476.67 464
2477.14 491
2477.61 615
2478.08 554
2478.54 562
2479.01 497
2479.48 558
2479.95 526
2480.42 609
2480.89 635
2481.36 677
2481.83 699
2482.30 573
2482.77 533
2483.24 581
2483.71 576
2484.18 529
2484.65 490
2485.12 624
2485.59 505
2486.06 519
2486.53 550
2487.00 551
2487.47 599
2487.94 473
2488.41 494
2488.88 586
2489.35 511
2489.82 514
2490.29 482
2490.76 518
2491.23 496
2491.70 531
2492.17 503
2492.64 424
2493.11 462
2493.58 530
2494.05 528
2494.52 571
2495.00 500
2495.47 574
2495.94 539
2496.41 565
2496.88 662
2497.35 691
2497.82 709
2498.29 694
2498.76 631
2499.23 597
2499.71 646
2500.18 614
2500.65 600
2501.12 546
2501.59 643
2502.06 535
2502.53 505
2503.01 480
2503.48 485
2503.95 483
2504.42 343
2504.89 494
2505.36 597
2505.84 608
2506.31 571
2506.78 505
2507.25 616
2507.72 607
2508.20 576
2508.67 479
2509.14 569
2509.61 588
2510.08 569
2510.56 643
2511.03 606
2511.50 643
2511.97 573
2512.45 544
2512.92 641
2513.39 559
2513.86 606
2514.34 672
2514.81 659
2515.28 626
2515.75 573
2516.23 462
2516.70 595
2517.17 486
2517.65 479
2518.12 589
2518.59 601
2519.07 542
2519.54 540
2520.01 549
2520.48 498
2520.96 546
2521.43 579
2521.90 612
2522.38 530
2522.85 511
2523.32 517
2523.80 472
2524.27 497
2524.75 483
2525.22 472
2525.69 495
2526.17 399
2526.64 459
2527.11 442
2527.59 498
2528.06 559
2528.54 716
2529.01 538
2529.48 563
2529.96 576
2530.43 572
2530.91 666
2531.38 638
2531.85 446
2532.33 476
2532.80 545
2533.28 536
2533.75 546
2534.23 614
2534.70 599
2535.18 574
2535.65 617
2536.12 608
2536.60 671
2537.07 521
2537.55 470
2538.02 530
2538.50 474
2538.97 561
2539.45 576
2539.92 585
2540.40 626
2540.87 582
2541.35 602
2541.82 568
2542.30 519
2542.77 556
2543.25 632
2543.73 621
2544.20 604
2544.68 595
2545.15 565
2545.63 637
2546.10 523
2546.58 582
2547.05 717
2547.53 797
2548.01 867
2548.48 795
2548.96 849
2549.43 836
2549.91 813
2550.39 779
2550.86 751
2551.34 826
2551.81 702
2552.29 686
2552.77 654
2553.24 662
2553.72 749
2554.20 797
2554.67 805
2555.15 792
2555.62 720
2556.10 894
2556.58 873
2557.05 730
2557.53 778
2558.01 734
2558.48 708
2558.96 674
2559.44 640
2559.91 645
2560.39 603
2560.87 671
2561.35 611
2561.82 571
2562.30 554
2562.78 533
2563.25 539
2563.73 635
2564.21 443
2564.69 445
2565.16 623
2565.64 633
2566.12 558
2566.60 546
2567.07 511
2567.55 543
2568.03 513
2568.51 453
2568.98 470
2569.46 556
2569.94 505
2570.42 462
2570.90 495
2571.37 607
2571.85 468
2572.33 459
2572.81 506
2573.29 524
2573.76 526
2574.24 538
2574.72 505
2575.20 504
2575.68 459
2576.16 452
2576.63 525
2577.11 485
2577.59 509
2578.07 527
2578.55 502
2579.03 554
2579.51 451
2579.98 512
2580.46 613
2580.94 520
2581.42 491
2581.90 510
2582.38 470
2582.86 524
2583.34 485
2583.82 467
2584.30 434
2584.77 498
2585.25 532
2585.73 474
2586.21 514
2586.69 490
2587.17 515
2587.65 565
2588.13 537
2588.61 574
2589.09 543
2589.57 538
2590.05 424
2590.53 445
2591.01 589
2591.49 560
2591.97 558
2592.45 551
2592.93 548
2593.41 524
2593.89 570
2594.37 579
2594.85 517
2595.33 570
2595.81 616
2596.29 519
2596.77 546
2597.25 519
2597.73 565
2598.21 641
2598.69 579
2599.17 563
2599.65 541
2600.13 611
2600.61 641
2601.09 695
2601.57 608
2602.06 622
2602.54 539
2603.02 601
2603.50 517
2603.98 440
2604.46 485
2604.94 484
2605.42 471
2605.90 484
2606.38 464
2606.87 473
2607.35 482
2607.83 571
2608.31 585
2608.79 611
2609.27 664
2609.75 628
2610.24 693
2610.72 687
2611.20 653
2611.68 616
2612.16 671
2612.64 735
2613.13 781
2613.61 633
2614.09 572
2614.57 504
2615.05 539
2615.54 528
2616.02 591
2616.50 584
2616.98 532
2617.46 565
2617.95 528
2618.43 578
2618.91 538
2619.39 481
2619.88 582
2620.36 491
2620.84 446
2621.32 462
2621.81 555
2622.29 511
2622.77 511
2623.26 506
2623.74 571
2624.22 606
2624.70 458
2625.19 490
2625.67 537
2626.15 533
2626.64 505
2627.12 506
2627.60 564
2628.09 523
2628.57 505
2629.05 556
2629.54 606
2630.02 561
2630.50 525
2630.99 563
2631.47 527
2631.95 520
2632.44 518
2632.92 598
2633.40 604
2633.89 601
2634.37 615
2634.85 616
2635.34 571
2635.82 577
2636.31 586
2636.79 549
2637.27 591
2637.76 570
2638.24 542
2638.73 508
2639.21 573
2639.70 540
2640.18 506
2640.66 537
2641.15 477
2641.63 464
2642.12 510
2642.60 702
2643.09 720
2643.57 570
2644.06 568
2644.54 562
2645.03 603
2645.51 642
2646.00 637
2646.48 642
2646.97 593
2647.45 619
2647.94 558
2648.42 618
2648.91 577
2649.39 577
2649.88 572
2650.36 584
2650.85 567
2651.33 487
2651.82 521
2652.30 564
2652.79 629
2653.27 582
2653.76 546
2654.24 654
2654.73 494
2655.22 531
2655.70 562
2656.19 638
2656.67 525
2657.16 509
2657.65 572
2658.13 620
2658.62 500
2659.10 523
2659.59 484
2660.08 533
2660.56 543
2661.05 519
2661.53 569
2662.02 520
2662.51 469
2662.99 506
2663.48 464
2663.97 528
2664.45 521
2664.94 493
2665.43 528
2665.91 581
2666.40 568
2666.89 625
2667.37 508
2667.86 420
2668.35 439
2668.83 524
2669.32 538
2669.81 521
2670.29 561
2670.78 554
2671.27 528
2671.76 586
2672.24 453
2672.73 513
2673.22 631
2673.71 690
2674.19 738
2674.68 737
2675.17 688
2675.66 649
2676.14 683
2676.63 744
2677.12 661
2677.61 691
2678.09 612
2678.58 672
2679.07 712
2679.56 614
2680.05 599
2680.53 716
2681.02 749
2681.51 769
2682.00 684
2682.49 693
2682.97 707
2683.46 885
2683.95 831
2684.44 798
2684.93 847
2685.42 852
2685.91 896
2686.39 778
2686.88 706
2687.37 723
2687.86 722
2688.35 684
2688.84 673
2689.33 577
2689.81 515
2690.30 501
2690.79 526
2691.28 485
2691.77 513
2692.26 540
2692.75 524
2693.24 509
2693.73 526
2694.22 631
2694.71 577
2695.20 522
2695.68 579
2696.17 538
2696.66 575
2697.15 517
2697.64 513
2698.13 536
2698.62 658
2699.11 635
2699.60 617
2700.09 649
2700.58 592
2701.07 594
2701.56 608
2702.05 571
2702.54 582
2703.03 696
2703.52 512
2704.01 502
2704.50 567
2704.99 608
2705.48 651
2705.97 550
2706.46 594
2706.95 626
2707.44 600
2707.93 515
2708.42 513
2708.92 537
2709.41 608
2709.90 527
2710.39 531
2710.88 516
2711.37 492
2711.86 511
2712.35 535
2712.84 573
2713.33 646
2713.82 570
2714.31 541
2714.81 592
2715.30 521
2715.79 627
2716.28 509
2716.77 508
2717.26 537
2717.75 537
2718.24 485
2718.74 476
2719.23 581
2719.72 535
2720.21 596
2720.70 542
2721.19 629
2721.69 640
2722.18 724
2722.67 690
2723.16 637
2723.65 562
2724.15 592
2724.64 713
2725.13 604
2725.62 510
2726.11 653
2726.61 631
2727.10 606
2727.59 560
2728.08 529
2728.58 495
2729.07 614
2729.56 567
2730.05 506
2730.55 484
2731.04 471
2731.53 455
2732.02 417
2732.52 463
2733.01 560
2733.50 555
2733.99 589
2734.49 560
2734.98 606
2735.47 604
2735.97 616
2736.46 717
2736.95 593
2737.45 473
2737.94 571
2738.43 642
2738.93 580
2739.42 552
2739.91 661
2740.41 615
2740.90 607
2741.39 555
2741.89 592
2742.38 578
2742.87 537
2743.37 562
2743.86 552
2744.36 541
2744.85 459
2745.34 437
2745.84 476
2746.33 520
2746.82 575
2747.32 518
2747.81 540
2748.31 657
2748.80 609
2749.30 535
2749.79 557
2750.28 618
2750.78 661
2751.27 598
2751.77 596
2752.26 602
2752.76 531
2753.25 568
2753.75 643
2754.24 649
2754.74 656
2755.23 679
2755.72 642
2756.22 738
2756.71 671
2757.21 575
2757.70 567
2758.20 596
2758.69 665
2759.19 523
2759.69 544
2760.18 579
2760.68 595
2761.17 590
2761.67 624
2762.16 628
2762.66 568
2763.15 570
2763.65 483
2764.14 524
2764.64 545
2765.14 532
2765.63 555
2766.13 518
2766.62 513
2767.12 526
2767.61 618
2768.11 645
2768.61 623
2769.10 597
2769.60 589
2770.09 626
2770.59 569
2771.09 674
2771.58 626
2772.08 590
2772.58 687
2773.07 651
2773.57 573
2774.06 672
2774.56 699
2775.06 728
2775.55 753
2776.05 735
2776.55 855
2777.04 751
2777.54 709
2778.04 746
2778.54 713
2779.03 634
2779.53 646
2780.03 629
2780.52 727
2781.02 700
2781.52 669
2782.01 658
2782.51 548
2783.01 585
2783.51 650
2784.00 679
2784.50 625
2785.00 583
2785.50 495
2785.99 566
2786.49 508
2786.99 559
2787.49 560
2787.98 497
2788.48 480
2788.98 587
2789.48 599
2789.98 611
2790.47 610
2790.97 613
2791.47 642
2791.97 586
2792.47 478
2792.96 526
2793.46 485
2793.96 531
2794.46 561
2794.96 667
2795.46 647
2795.95 638
2796.45 632
2796.95 730
2797.45 747
2797.95 783
2798.45 810
2798.95 796
2799.44 863
2799.94 758
2800.44 690
2800.94 777
2801.44 742
2801.94 665
2802.44 638
2802.94 616
2803.44 601
2803.93 657
2804.43 651
2804.93 681
2805.43 664
2805.93 748
2806.43 812
2806.93 970
2807.43 1078
2807.93 968
2808.43 974
2808.93 1248
2809.43 1225
2809.93 1122
2810.43 959
2810.93 1086
2811.43 1106
2811.93 1016
2812.43 910
2812.93 832
2813.43 792
2813.93 773
2814.43 747
2814.93 675
2815.43 673
2815.93 626
2816.43 616
2816.93 628
2817.43 574
2817.93 667
2818.43 577
2818.93 600
2819.43 561
2819.93 497
2820.43 510
2820.93 589
2821.43 522
2821.93 519
2822.43 427
2822.94 581
2823.44 573
2823.94 520
2824.44 535
2824.94 524
2825.44 625
2825.94 584
2826.44 554
2826.94 619
2827.44 604
2827.95 639
2828.45 559
2828.95 648
2829.45 620
2829.95 775
2830.45 714
2830.95 756
2831.46 797
2831.96 704
2832.46 827
2832.96 849
2833.46 817
2833.97 878
2834.47 784
2834.97 910
2835.47 878
2835.97 749
2836.47 646
2836.98 746
2837.48 781
2837.98 737
2838.48 657
2838.99 631
2839.49 589
2839.99 606
2840.49 587
2841.00 592
2841.50 548
2842.00 607
2842.50 633
2843.01 557
2843.51 567
2844.01 630
2844.51 616
2845.02 715
2845.52 648
2846.02 639
2846.52 647
2847.03 581
2847.53 601
2848.03 631
2848.54 721
2849.04 766
2849.54 766
2850.05 589
2850.55 594
2851.05 630
2851.56 661
2852.06 723
2852.56 574
2853.07 521
2853.57 611
2854.07 671
2854.58 702
2855.08 642
2855.59 673
2856.09 522
2856.59 528
2857.10 583
2857.60 542
2858.10 579
2858.61 621
2859.11 662
2859.62 635
2860.12 643
2860.63 670
2861.13 623
2861.63 693
2862.14 616
2862.64 570
2863.15 635
2863.65 643
2864.16 569
2864.66 647
2865.16 561
2865.67 505
2866.17 510
2866.68 523
2867.18 541
2867.69 503
2868.19 583
2868.70 584
2869.20 556
2869.71 621
2870.21 623
2870.72 544
2871.22 537
2871.73 562
2872.23 494
2872.74 602
2873.24 501
2873.75 662
2874.25 589
2874.76 479
2875.27 585
2875.77 659
2876.28 553
2876.78 522
2877.29 577
2877.79 592
2878.30 545
2878.81 570
2879.31 526
2879.82 628
2880.32 569
2880.83 606
2881.33 598
2881.84 617
2882.35 633
2882.85 635
2883.36 659
2883.87 643
2884.37 579
2884.88 698
2885.38 651
2885.89 700
2886.40 709
2886.90 794
2887.41 745
2887.92 737
2888.42 776
2888.93 789
2889.44 813
2889.94 754
2890.45 749
2890.96 788
2891.46 734
2891.97 751
2892.48 612
2892.98 628
2893.49 682
2894.00 640
2894.51 685
2895.01 611
2895.52 592
2896.03 617
2896.54 539
2897.04 576
2897.55 680
2898.06 722
2898.57 621
2899.07 614
2899.58 633
2900.09 701
2900.60 687
2901.10 714
2901.61 705
2902.12 675
2902.63 768
2903.13 799
2903.64 845
2904.15 715
2904.66 847
2905.17 739
2905.68 799
2906.18 767
2906.69 757
2907.20 735
2907.71 779
2908.22 666
2908.72 675
2909.23 733
2909.74 732
2910.25 653
2910.76 694
2911.27 797
2911.78 619
2912.28 738
2912.79 732
2913.30 596
2913.81 565
2914.32 630
2914.83 666
2915.34 653
2915.85 654
2916.36 719
2916.87 613
2917.37 570
2917.88 516
2918.39 592
2918.90 602
2919.41 621
2919.92 544
2920.43 575
2920.94 591
2921.45 555
2921.96 580
2922.47 590
2922.98 686
2923.49 710
2924.00 768
2924.51 743
2925.02 819
2925.53 924
2926.04 1060
2926.55 840
2927.06 971
2927.57 885
2928.08 750
2928.59 875
2929.10 911
2929.61 742
2930.12 677
2930.63 677
2931.14 640
2931.65 594
2932.16 638
2932.67 638
2933.18 676
2933.69 667
2934.20 659
2934.71 666
2935.22 671
2935.73 610
2936.24 673
2936.76 710
2937.27 691
2937.78 620
2938.29 612
2938.80 677
2939.31 717
2939.82 679
2940.33 603
2940.84 635
2941.36 625
2941.87 668
2942.38 690
2942.89 720
2943.40 722
2943.91 610
2944.42 592
2944.94 717
2945.45 759
2945.96 760
2946.47 720
2946.98 726
2947.49 737
2948.01 711
2948.52 799
2949.03 757
2949.54 723
2950.05 712
2950.57 702
2951.08 760
2951.59 670
2952.10 647
2952.61 759
2953.13 640
2953.64 605
2954.15 637
2954.66 611
2955.18 481
2955.69 516
2956.20 659
2956.71 573
2957.23 627
2957.74 660
2958.25 719
2958.76 669
2959.28 610
2959.79 666
2960.30 733
2960.82 683
2961.33 729
2961.84 794
2962.36 681
2962.87 670
2963.38 712
2963.89 795
2964.41 688
2964.92 724
2965.43 711
2965.95 576
2966.46 640
2966.97 644
2967.49 582
2968.00 616
2968.52 646
2969.03 594
2969.54 641
2970.06 546
2970.57 589
2971.08 567
2971.60 529
2972.11 541
2972.63 603
2973.14 608
2973.65 684
2974.17 702
2974.68 573
2975.20 546
2975.71 604
2976.23 605
2976.74 622
2977.25 580
2977.77 551
2978.28 642
2978.80 574
2979.31 711
2979.83 710
2980.34 587
2980.86 524
2981.37 638
2981.89 597
2982.40 650
2982.91 627
2983.43 610
2983.94 730
2984.46 748
2984.97 739
2985.49 680
2986.00 668
2986.52 606
2987.04 669
2987.55 604
2988.07 594
2988.58 657
2989.10 738
2989.61 810
2990.13 805
2990.64 864
2991.16 948
2991.67 784
2992.19 758
2992.71 771
2993.22 809
2993.74 812
2994.25 974
2994.77 877
2995.28 865
2995.80 882
2996.32 971
2996.83 1011
2997.35 900
2997.87 909
2998.38 890
2998.90 879
2999.41 981
2999.93 1064
3000.45 992
3000.96 1037
3001.48 945
3002.00 930
3002.51 1035
3003.03 942
3003.55 1017
3004.06 981
3004.58 1012
3005.10 939
3005.61 1007
3006.13 1007
3006.65 1085
3007.16 952
3007.68 1001
3008.20 971
3008.71 998
3009.23 904
3009.75 889
3010.27 852
3010.78 765
3011.30 777
3011.82 656
3012.34 667
3012.85 665
3013.37 694
3013.89 697
3014.41 717
3014.92 717
3015.44 750
3015.96 666
3016.48 725
3016.99 727
3017.51 645
3018.03 728
3018.55 839
3019.07 701
3019.58 657
3020.10 744
3020.62 776
3021.14 725
3021.66 695
3022.17 790
3022.69 762
3023.21 718
3023.73 821
3024.25 814
3024.77 808
3025.28 751
3025.80 837
3026.32 755
3026.84 661
3027.36 823
3027.88 845
3028.40 774
3028.92 721
3029.43 672
3029.95 690
3030.47 760
3030.99 776
3031.51 668
3032.03 707
3032.55 733
3033.07 891
3033.59 817
3034.11 707
3034.63 908
3035.15 939
3035.66 918
3036.18 988
3036.70 1032
3037.22 1029
3037.74 1080
3038.26 1045
3038.78 1026
3039.30 956
3039.82 1018
3040.34 1022
3040.86 849
3041.38 755
3041.90 778
3042.42 766
3042.94 684
3043.46 730
3043.98 628
3044.50 580
3045.02 653
3045.54 666
3046.06 638
3046.58 772
3047.10 700
3047.62 694
3048.14 661
3048.66 633
3049.18 718
3049.71 730
3050.23 551
3050.75 591
3051.27 652
3051.79 685
3052.31 561
3052.83 545
3053.35 543
3053.87 653
3054.39 662
3054.91 636
3055.43 710
3055.96 679
3056.48 678
3057.00 709
3057.52 617
3058.04 616
3058.56 635
3059.08 652
3059.61 635
3060.13 616
3060.65 709
3061.17 681
3061.69 618
3062.21 633
3062.73 590
3063.26 666
3063.78 669
3064.30 667
3064.82 717
3065.34 655
3065.87 536
3066.39 689
3066.91 627
3067.43 607
3067.95 701
3068.48 665
3069.00 600
3069.52 668
3070.04 665
3070.57 697
3071.09 686
3071.61 713
3072.13 564
3072.66 561
3073.18 710
3073.70 766
3074.22 920
3074.75 778
3075.27 658
3075.79 740
3076.32 726
3076.84 859
3077.36 818
3077.88 754
3078.41 727
3078.93 811
3079.45 748
3079.98 813
3080.50 912
3081.02 942
3081.55 813
3082.07 759
3082.59 757
3083.12 785
3083.64 843
3084.16 884
3084.69 883
3085.21 790
3085.73 779
3086.26 735
3086.78 651
3087.31 686
3087.83 681
3088.35 686
3088.88 753
3089.40 736
3089.93 756
3090.45 661
3090.97 744
3091.50 814
3092.02 578
3092.55 720
3093.07 741
3093.60 752
3094.12 735
3094.64 645
3095.17 793
3095.69 849
3096.22 715
3096.74 796
3097.27 792
3097.79 764
3098.32 1028
3098.84 959
3099.37 988
3099.89 940
3100.42 991
3100.94 1053
3101.47 1291
3101.99 1231
3102.52 1412
3103.04 1672
3103.57 1641
3104.09 1606
3104.62 1662
3105.14 1493
3105.67 1502
3106.19 1644
3106.72 1663
3107.24 1366
3107.77 914
3108.29 1016
3108.82 987
3109.35 776
3109.87 733
3110.40 771
3110.92 756
3111.45 831
3111.98 956
3112.50 790
3113.03 872
3113.55 908
3114.08 812
3114.61 681
3115.13 644
3115.66 743
3116.18 731
3116.71 741
3117.24 699
3117.76 609
3118.29 587
3118.82 634
3119.34 701
3119.87 737
3120.40 678
3120.92 629
3121.45 648
3121.98 665
3122.50 680
3123.03 684
3123.56 690
3124.08 707
3124.61 725
3125.14 620
3125.66 613
3126.19 631
3126.72 617
3127.25 585
3127.77 713
3128.30 667
3128.83 609
3129.36 634
3129.88 694
3130.41 626
3130.94 518
3131.46 522
3131.99 614
3132.52 673
3133.05 610
3133.58 610
3134.10 579
3134.63 550
3135.16 559
3135.69 685
3136.21 569
3136.74 589
3137.27 576
3137.80 541
3138.33 549
3138.86 548
3139.38 539
3139.91 622
3140.44 654
3140.97 607
3141.50 677
3142.03 686
3142.55 604
3143.08 642
3143.61 697
3144.14 736
3144.67 753
3145.20 612
3145.73 681
3146.25 720
3146.78 747
3147.31 776
3147.84 765
3148.37 771
3148.90 760
3149.43 745
3149.96 732
3150.49 754
3151.02 758
3151.54 761
3152.07 733
3152.60 771
3153.13 706
3153.66 648
3154.19 671
3154.72 553
3155.25 609
3155.78 595
3156.31 611
3156.84 692
3157.37 667
3157.90 682
3158.43 632
3158.96 644
3159.49 755
3160.02 766
3160.55 710
3161.08 785
3161.61 744
3162.14 669
3162.67 634
3163.20 687
3163.73 768
3164.26 736
3164.79 731
3165.32 690
3165.85 634
3166.38 695
3166.91 694
3167.44 685
3167.97 712
3168.50 701
3169.03 710
3169.57 735
3170.10 678
3170.63 658
3171.16 685
3171.69 634
3172.22 588
3172.75 711
3173.28 733
3173.81 560
3174.34 645
3174.88 618
3175.41 719
3175.94 766
3176.47 701
3177.00 660
3177.53 665
3178.06 619
3178.60 689
3179.13 601
3179.66 630
3180.19 614
3180.72 690
3181.25 638
3181.79 599
3182.32 612
3182.85 771
3183.38 742
3183.91 621
3184.44 684
3184.98 609
3185.51 557
3186.04 643
3186.57 699
3187.11 698
3187.64 709
3188.17 681
3188.70 708
3189.24 628
3189.77 681
3190.30 580
3190.83 583
3191.37 626
3191.90 598
3192.43 577
3192.96 527
3193.50 514
3194.03 648
3194.56 649
3195.09 661
3195.63 549
3196.16 657
3196.69 711
3197.23 569
3197.76 544
3198.29 640
3198.83 583
3199.36 683
3199.89 663
3200.43 675
3200.96 701
3201.49 689
3202.03 704
3202.56 774
3203.09 753
3203.63 867
3204.16 746
3204.69 725
3205.23 763
3205.76 760
3206.30 703
3206.83 819
3207.36 787
3207.90 718
3208.43 806
3208.97 792
3209.50 736
3210.03 706
3210.57 754
3211.10 840
3211.64 693
3212.17 725
3212.70 775
3213.24 788
3213.77 789
3214.31 803
3214.84 663
3215.38 641
3215.91 718
3216.45 650
3216.98 656
3217.52 667
3218.05 660
3218.59 650
3219.12 582
3219.66 570
3220.19 580
3220.73 616
3221.26 636
3221.80 621
3222.33 557
3222.87 650
3223.40 659
3223.94 725
3224.47 741
3225.01 829
3225.54 843
3226.08 925
3226.61 964
3227.15 884
3227.69 831
3228.22 821
3228.76 778
3229.29 651
3229.83 667
3230.36 776
3230.90 703
3231.44 780
3231.97 710
3232.51 749
3233.04 672
3233.58 705
3234.12 580
3234.65 697
3235.19 711
3235.72 743
3236.26 669
3236.80 657
3237.33 674
3237.87 817
3238.41 828
3238.94 784
3239.48 727
3240.02 803
3240.55 737
3241.09 693
3241.63 614
3242.16 630
3242.70 710
3243.24 652
3243.77 689
3244.31 817
3244.85 630
3245.39 651
3245.92 705
3246.46 626
3247.00 587
3247.53 660
3248.07 728
3248.61 691
3249.15 769
3249.68 754
3250.22 673
3250.76 606
3251.30 683
3251.83 670
3252.37 762
3252.91 785
3253.45 823
3253.98 770
3254.52 759
3255.06 758
3255.60 758
3256.14 821
3256.67 839
3257.21 893
3257.75 820
3258.29 836
3258.83 923
3259.37 953
3259.90 871
3260.44 805
3260.98 919
3261.52 1017
3262.06 1091
3262.60 868
3263.13 1016
3263.67 1102
3264.21 1235
3264.75 1337
3265.29 1330
3265.83 1389
3266.37 1496
3266.91 1560
3267.44 1485
3267.98 1571
3268.52 1522
3269.06 1478
3269.60 1244
3270.14 1145
3270.68 1075
3271.22 930
3271.76 1031
3272.30 972
3272.84 872
3273.38 720
3273.91 732
3274.45 788
3274.99 939
3275.53 918
3276.07 850
3276.61 913
3277.15 896
3277.69 800
3278.23 890
3278.77 886
3279.31 883
3279.85 759
3280.39 797
3280.93 825
3281.47 766
3282.01 845
3282.55 852
3283.09 913
3283.63 954
3284.17 878
3284.71 823
3285.25 854
3285.79 1030
3286.33 1093
3286.87 1056
3287.42 843
3287.96 886
3288.50 1037
3289.04 909
3289.58 927
3290.12 930
3290.66 885
3291.20 881
3291.74 899
3292.28 1008
3292.82 868
3293.36 1001
3293.91 1076
3294.45 1148
3294.99 1229
3295.53 1144
3296.07 1217
3296.61 1302
3297.15 1291
3297.69 1420
3298.24 1408
3298.78 1338
3299.32 1231
3299.86 1151
3300.40 1132
3300.94 1045
3301.49 1080
3302.03 1021
3302.57 1104
3303.11 1005
3303.65 934
3304.19 888
3304.74 949
3305.28 827
3305.82 909
3306.36 959
3306.90 902
3307.45 949
3307.99 967
3308.53 1046
3309.07 1021
3309.62 904
3310.16 932
3310.70 1070
3311.24 1101
3311.79 1132
3312.33 1070
3312.87 989
3313.41 968
3313.96 951
3314.50 999
3315.04 970
3315.59 1101
3316.13 1053
3316.67 965
3317.21 1153
3317.76 1138
3318.30 1176
3318.84 1117
3319.39 1014
3319.93 1118
3320.47 1177
3321.02 1218
3321.56 1078
3322.10 1028
3322.65 1183
3323.19 1150
3323.73 1128
3324.28 1031
3324.82 1119
3325.36 1170
3325.91 1239
3326.45 1053
3327.00 999
3327.54 992
3328.08 961
3328.63 956
3329.17 1095
3329.72 1121
3330.26 1109
3330.80 1075
3331.35 1198
3331.89 1455
3332.44 1797
3332.98 2179
3333.53 2319
3334.07 3011
3334.61 3604
3335.16 4427
3335.70 4836
3336.25 5114
3336.79 5303
3337.34 5479
3337.88 5607
3338.43 5476
3338.97 4941
3339.52 4549
3340.06 3978
3340.61 3364
3341.15 2814
3341.70 2363
3342.24 1980
3342.79 1758
3343.33 1482
3343.88 1419
3344.42 1207
3344.97 1030
3345.51 1050
3346.06 984
3346.60 1005
3347.15 992
3347.69 971
3348.24 899
3348.78 932
3349.33 925
3349.88 896
3350.42 1005
3350.97 993
3351.51 938
3352.06 1015
3352.61 1039
3353.15 995
3353.70 934
3354.24 1020
3354.79 1061
3355.34 1001
3355.88 979
3356.43 984
3356.97 900
3357.52 938
3358.07 914
3358.61 944
3359.16 883
3359.71 872
3360.25 994
3360.80 898
3361.35 841
3361.89 766
3362.44 741
3362.99 839
3363.53 914
3364.08 885
3364.63 707
3365.17 760
3365.72 718
3366.27 774
3366.81 724
3367.36 806
3367.91 852
3368.46 843
3369.00 843
3369.55 767
3370.10 836
3370.64 856
3371.19 848
3371.74 827
3372.29 1071
3372.83 1138
3373.38 1083
3373.93 1134
3374.48 1221
3375.03 1114
3375.57 1172
3376.12 1244
3376.67 1173
3377.22 1005
3377.76 944
3378.31 1013
3378.86 961
3379.41 789
3379.96 751
3380.50 736
3381.05 782
3381.60 712
3382.15 722
3382.70 749
3383.25 799
3383.79 773
3384.34 636
3384.89 732
3385.44 749
3385.99 738
3386.54 756
3387.09 627
3387.64 682
3388.18 671
3388.73 806
3389.28 741
3389.83 703
3390.38 632
3390.93 588
3391.48 668
3392.03 658
3392.58 698
3393.13 711
3393.67 673
3394.22 707
3394.77 651
3395.32 644
3395.87 717
3396.42 688
3396.97 699
3397.52 657
3398.07 653
3398.62 623
3399.17 617
3399.72 713
3400.27 670
3400.82 673
3401.37 761
3401.92 612
3402.47 502
3403.02 593
3403.57 645
3404.12 621
3404.67 583
3405.22 546
3405.77 591
3406.32 630
3406.87 545
3407.42 564
3407.97 605
3408.52 646
3409.07 631
3409.62 611
3410.17 740
3410.72 722
3411.27 733
3411.82 780
3412.38 689
3412.93 681
3413.48 688
3414.03 734
3414.58 859
3415.13 649
3415.68 570
3416.23 659
3416.78 713
3417.33 659
3417.89 728
3418.44 645
3418.99 586
3419.54 627
3420.09 567
3420.64 471
3421.19 489
3421.74 444
3422.30 527
3422.85 631
3423.40 598
3423.95 566
3424.50 576
3425.05 650
3425.61 690
3426.16 711
3426.71 752
3427.26 694
3427.81 591
3428.37 547
3428.92 511
3429.47 548
3430.02 591
3430.58 566
3431.13 615
3431.68 511
3432.23 553
3432.78 617
3433.34 595
3433.89 531
3434.44 589
3434.99 591
3435.55 493
3436.10 552
3436.65 553
3437.21 543
3437.76 611
3438.31 613
3438.86 634
3439.42 619
3439.97 645
3440.52 621
3441.08 653
3441.63 663
3442.18 712
3442.74 599
3443.29 593
3443.84 628
3444.40 671
3444.95 663
3445.50 639
3446.06 608
3446.61 621
3447.16 641
3447.72 646
3448.27 636
3448.82 486
3449.38 615
3449.93 586
3450.48 600
3451.04 529
3451.59 526
3452.15 546
3452.70 558
3453.25 561
3453.81 517
3454.36 513
3454.92 542
3455.47 574
3456.03 588
3456.58 505
3457.13 496
3457.69 492
3458.24 473
3458.80 421
3459.35 561
3459.91 587
3460.46 580
3461.02 590
3461.57 507
3462.13 583
3462.68 566
3463.24 528
3463.79 565
3464.34 532
3464.90 508
3465.46 561
3466.01 684
3466.57 683
3467.12 574
3467.68 535
3468.23 631
3468.79 691
3469.34 659
3469.90 660
3470.45 643
3471.01 584
3471.56 584
3472.12 755
3472.67 751
3473.23 610
3473.79 580
3474.34 505
3474.90 613
3475.45 648
3476.01 566
3476.56 568
3477.12 633
3477.68 613
3478.23 629
3478.79 633
3479.35 719
3479.90 680
3480.46 642
3481.01 656
3481.57 667
3482.13 745
3482.68 812
3483.24 758
3483.80 733
3484.35 723
3484.91 700
3485.47 747
3486.02 723
3486.58 685
3487.14 712
3487.69 681
3488.25 727
3488.81 830
3489.36 834
3489.92 939
3490.48 979
3491.03 1143
3491.59 1131
3492.15 1223
3492.71 1448
3493.26 1543
3493.82 1532
3494.38 1445
3494.94 1410
3495.49 1290
3496.05 1240
3496.61 1183
3497.17 1165
3497.72 1234
3498.28 1318
3498.84 1162
3499.40 1341
3499.95 1379
3500.51 1489
3501.07 1362
3501.63 1352
3502.19 1347
3502.74 1239
3503.30 1203
3503.86 1342
3504.42 1316
3504.98 1255
3505.53 1343
3506.09 1407
3506.65 1175
3507.21 1157
3507.77 1041
3508.33 1096
3508.88 1030
3509.44 1097
3510.00 1072
3510.56 969
3511.12 847
3511.68 884
3512.24 833
3512.80 830
3513.35 866
3513.91 844
3514.47 789
3515.03 742
3515.59 697
3516.15 651
3516.71 635
3517.27 637
3517.83 738
3518.39 719
3518.95 752
3519.50 803
3520.06 719
3520.62 798
3521.18 740
3521.74 671
3522.30 738
3522.86 655
3523.42 698
3523.98 743
3524.54 733
3525.10 743
3525.66 697
3526.22 662
3526.78 601
3527.34 654
3527.90 578
3528.46 540
3529.02 633
3529.58 588
3530.14 624
3530.70 633
3531.26 666
3531.82 642
3532.38 585
3532.94 677
3533.50 658
3534.06 628
3534.62 556
3535.18 581
3535.75 555
3536.31 589
3536.87 666
3537.43 702
3537.99 721
3538.55 729
3539.11 696
3539.67 691
3540.23 626
3540.79 666
3541.35 629
3541.92 582
3542.48 668
3543.04 684
3543.60 609
3544.16 636
3544.72 572
3545.28 698
3545.84 691
3546.41 677
3546.97 621
3547.53 586
3548.09 602
3548.65 523
3549.21 617
3549.78 598
3550.34 525
3550.90 583
3551.46 575
3552.02 640
3552.59 714
3553.15 646
3553.71 575
3554.27 558
3554.83 532
3555.40 677
3555.96 665
3556.52 691
3557.08 677
3557.65 619
3558.21 604
3558.77 593
3559.33 659
3559.90 676
3560.46 567
3561.02 530
3561.58 559
3562.15 468
3562.71 461
3563.27 511
3563.83 522
3564.40 525
3564.96 547
3565.52 521
3566.09 553
3566.65 613
3567.21 550
3567.78 612
3568.34 520
3568.90 529
3569.47 524
3570.03 503
3570.59 444
3571.16 498
3571.72 503
3572.28 590
3572.85 635
3573.41 630
3573.97 569
3574.54 612
3575.10 652
3575.66 638
3576.23 567
3576.79 576
3577.36 567
3577.92 599
3578.48 663
3579.05 670
3579.61 660
3580.18 542
3580.74 585
3581.31 558
3581.87 531
3582.43 576
3583.00 551
3583.56 567
3584.13 609
3584.69 628
3585.26 627
3585.82 573
3586.39 509
3586.95 535
3587.52 534
3588.08 598
3588.64 566
3589.21 606
3589.77 615
3590.34 560
3590.90 604
3591.47 558
3592.03 611
3592.60 582
3593.17 593
3593.73 652
3594.30 586
3594.86 498
3595.43 558
3595.99 525
3596.56 559
3597.12 538
3597.69 535
3598.25 543
3598.82 519
3599.39 500
3599.95 547
3600.52 597
3601.08 554
3601.65 545
3602.21 556
3602.78 540
3603.35 586
3603.91 605
3604.48 504
3605.04 563
3605.61 539
3606.18 594
3606.74 657
3607.31 612
3607.88 567
3608.44 589
3609.01 530
3609.57 469
3610.14 536
3610.71 566
3611.27 518
3611.84 455
3612.41 483
3612.97 459
3613.54 521
3614.11 587
3614.68 610
3615.24 698
3615.81 724
3616.38 734
3616.94 909
3617.51 964
3618.08 1028
3618.64 1141
3619.21 1222
3619.78 1262
3620.35 1234
3620.91 1102
3621.48 1102
3622.05 1139
3622.62 928
3623.18 771
3623.75 681
3624.32 787
3624.89 707
3625.45 589
3626.02 600
3626.59 611
3627.16 544
3627.73 514
3628.29 553
3628.86 506
3629.43 529
3630.00 518
3630.57 474
3631.13 430
3631.70 551
3632.27 553
3632.84 486
3633.41 495
3633.98 542
3634.54 570
3635.11 650
3635.68 545
3636.25 535
3636.82 489
3637.39 481
3637.96 505
3638.52 526
3639.09 467
3639.66 547
3640.23 574
3640.80 546
3641.37 551
3641.94 598
3642.51 599
3643.08 598
3643.65 649
3644.21 732
3644.78 626
3645.35 656
3645.92 694
3646.49 668
3647.06 722
3647.63 713
3648.20 490
3648.77 560
3649.34 580
3649.91 592
3650.48 618
3651.05 526
3651.62 584
3652.19 650
3652.76 626
3653.33 635
3653.90 621
3654.47 596
3655.04 594
3655.61 599
3656.18 661
3656.75 611
3657.32 589
3657.89 678
3658.46 671
3659.03 598
3659.60 671
3660.17 672
3660.74 591
3661.31 635
3661.88 657
3662.45 648
3663.02 576
3663.59 602
3664.16 653
3664.74 548
3665.31 571
3665.88 644
3666.45 674
3667.02 684
3667.59 689
3668.16 648
3668.73 703
3669.30 661
3669.87 594
3670.45 538
3671.02 553
3671.59 627
3672.16 703
3672.73 635
3673.30 577
3673.87 626
3674.45 605
3675.02 583
3675.59 655
3676.16 737
3676.73 635
3677.30 603
3677.88 628
3678.45 614
3679.02 618
3679.59 524
3680.16 699
3680.74 727
3681.31 694
3681.88 587
3682.45 537
3683.02 547
3683.60 532
3684.17 583
3684.74 586
3685.31 608
3685.89 613
3686.46 607
3687.03 622
3687.60 650
3688.18 634
3688.75 594
3689.32 663
3689.89 753
3690.47 659
3691.04 720
3691.61 682
3692.19 638
3692.76 779
3693.33 798
3693.91 685
3694.48 703
3695.05 607
3695.62 629
3696.20 592
3696.77 569
3697.34 617
3697.92 592
3698.49 706
3699.06 666
3699.64 592
3700.21 553
3700.79 571
3701.36 677
3701.93 617
3702.51 493
3703.08 567
3703.65 569
3704.23 622
3704.80 580
3705.38 542
3705.95 631
3706.52 585
3707.10 566
3707.67 620
3708.25 516
3708.82 609
3709.39 547
3709.97 604
3710.54 541
3711.12 538
3711.69 557
3712.27 509
3712.84 495
3713.42 544
3713.99 632
3714.57 660
3715.14 518
3715.71 493
3716.29 521
3716.86 526
3717.44 506
3718.01 497
3718.59 529
3719.16 505
3719.74 502
3720.31 525
3720.89 441
3721.47 513
3722.04 494
3722.62 539
3723.19 509
3723.77 465
3724.34 466
3724.92 476
3725.49 414
3726.07 443
3726.64 574
3727.22 540
3727.80 471
3728.37 546
3728.95 591
3729.52 614
3730.10 596
3730.67 652
3731.25 579
3731.83 657
3732.40 687
3732.98 768
3733.55 777
3734.13 769
3734.71 821
3735.28 757
3735.86 731
3736.44 734
3737.01 698
3737.59 674
3738.17 644
3738.74 672
3739.32 696
3739.90 647
3740.47 645
3741.05 738
3741.63 643
3742.20 539
3742.78 555
3743.36 548
3743.93 583
3744.51 549
3745.09 617
3745.66 665
3746.24 596
3746.82 580
3747.40 498
3747.97 568
3748.55 540
3749.13 573
3749.70 733
3750.28 708
3750.86 618
3751.44 572
3752.02 623
3752.59 684
3753.17 603
3753.75 591
3754.33 461
3754.90 459
3755.48 489
3756.06 566
3756.64 718
3757.22 629
3757.79 667
3758.37 758
3758.95 642
3759.53 701
3760.11 737
3760.68 748
3761.26 707
3761.84 682
3762.42 674
3763.00 750
3763.58 594
3764.15 650
3764.73 615
3765.31 573
3765.89 585
3766.47 627
3767.05 522
3767.63 541
3768.21 593
3768.78 527
3769.36 478
3769.94 553
3770.52 575
3771.10 525
3771.68 498
3772.26 494
3772.84 554
3773.42 649
3774.00 626
3774.58 606
3775.15 538
3775.73 571
3776.31 534
3776.89 547
3777.47 501
3778.05 530
3778.63 500
3779.21 540
3779.79 586
3780.37 607
3780.95 526
3781.53 466
3782.11 542
3782.69 620
3783.27 515
3783.85 511
3784.43 534
3785.01 590
3785.59 584
3786.17 597
3786.75 564
3787.33 555
3787.91 535
3788.49 534
3789.07 551
3789.65 469
3790.23 516
3790.81 498
3791.39 602
3791.98 539
3792.56 499
3793.14 500
3793.72 543
3794.30 534
3794.88 475
3795.46 480
3796.04 516
3796.62 495
3797.20 473
3797.78 467
3798.37 461
3798.95 594
3799.53 530
3800.11 541
3800.69 537
3801.27 556
3801.85 507
3802.43 571
3803.02 635
3803.60 588
3804.18 539
3804.76 644
3805.34 578
3805.92 599
3806.51 628
3807.09 594
3807.67 628
3808.25 569
3808.83 535
3809.42 567
3810.00 610
3810.58 572
3811.16 614
3811.74 563
3812.33 551
3812.91 530
3813.49 596
3814.07 657
3814.66 626
3815.24 657
3815.82 721
3816.40 571
3816.99 546
3817.57 637
3818.15 545
3818.73 515
3819.32 570
3819.90 696
3820.48 697
3821.06 584
3821.65 488
3822.23 513
3822.81 582
3823.40 500
3823.98 477
3824.56 530
3825.15 597
3825.73 536
3826.31 567
3826.90 481
3827.48 425
3828.06 444
3828.65 474
3829.23 412
3829.81 469
3830.40 547
3830.98 480
3831.56 511
3832.15 522
3832.73 480
3833.32 560
3833.90 495
3834.48 503
3835.07 531
3835.65 504
3836.23 477
3836.82 512
3837.40 525
3837.99 513
3838.57 415
3839.16 487
3839.74 585
3840.32 501
3840.91 481
3841.49 468
3842.08 488
3842.66 532
3843.25 478
3843.83 510
3844.42 564
3845.00 524
3845.59 505
3846.17 658
3846.76 623
3847.34 597
3847.92 552
3848.51 625
3849.09 710
3849.68 657
3850.27 569
3850.85 625
3851.44 593
3852.02 601
3852.61 602
3853.19 671
3853.78 669
3854.36 550
3854.95 645
3855.53 694
3856.12 675
3856.70 564
3857.29 566
3857.88 576
3858.46 663
3859.05 743
3859.63 786
3860.22 1027
3860.80 1017
3861.39 854
3861.98 1078
3862.56 1153
3863.15 1085
3863.73 1189
3864.32 1238
3864.91 1227
3865.49 1014
3866.08 933
3866.67 883
3867.25 900
3867.84 811
3868.43 772
3869.01 716
3869.60 696
3870.19 712
3870.77 664
3871.36 579
3871.95 715
3872.53 762
3873.12 606
3873.71 637
3874.29 690
3874.88 630
3875.47 542
3876.05 644
3876.64 567
3877.23 538
3877.82 588
3878.40 573
3878.99 571
3879.58 651
3880.16 577
3880.75 486
3881.34 510
3881.93 528
3882.51 443
3883.10 439
3883.69 457
3884.28 529
3884.87 557
3885.45 522
3886.04 481
3886.63 522
3887.22 554
3887.80 600
3888.39 546
3888.98 544
3889.57 541
3890.16 644
3890.74 710
3891.33 602
3891.92 557
3892.51 605
3893.10 583
3893.69 580
3894.27 568
3894.86 618
3895.45 648
3896.04 647
3896.63 638
3897.22 711
3897.81 669
3898.40 630
3898.98 619
3899.57 659
3900.16 611
3900.75 642
3901.34 729
3901.93 740
3902.52 590
3903.11 628
3903.70 646
3904.29 546
3904.87 539
3905.46 515
3906.05 572
3906.64 592
3907.23 484
3907.82 486
3908.41 471
3909.00 410
3909.59 470
3910.18 489
3910.77 472
3911.36 457
3911.95 494
3912.54 502
3913.13 502
3913.72 492
3914.31 525
3914.90 503
3915.49 514
3916.08 484
3916.67 441
3917.26 415
3917.85 421
3918.44 488
3919.03 524
3919.62 589
3920.21 611
3920.80 558
3921.39 577
3921.98 512
3922.57 476
3923.16 406
3923.75 490
3924.34 558
3924.94 519
3925.53 563
3926.12 567
3926.71 547
3927.30 485
3927.89 463
3928.48 432
3929.07 513
3929.66 547
3930.25 585
3930.85 477
3931.44 518
3932.03 554
3932.62 425
3933.21 528
3933.80 538
3934.39 443
3934.99 433
3935.58 431
3936.17 410
3936.76 458
3937.35 522
3937.94 542
3938.54 499
3939.13 481
3939.72 536
3940.31 577
3940.90 559
3941.49 473
3942.09 436
3942.68 533
3943.27 525
3943.86 572
3944.46 542
3945.05 595
3945.64 559
3946.23 524
3946.82 449
3947.42 426
3948.01 434
3948.60 472
3949.20 505
3949.79 459
3950.38 540
3950.97 485
3951.57 429
3952.16 474
3952.75 575
3953.34 477
3953.94 466
3954.53 508
3955.12 452
3955.72 456
3956.31 446
3956.90 492
3957.50 550
3958.09 555
3958.68 499
3959.28 495
3959.87 522
3960.46 475
3961.06 502
3961.65 478
3962.24 513
3962.84 441
3963.43 495
3964.02 540
3964.62 487
3965.21 532
3965.81 547
3966.40 609
3966.99 586
3967.59 598
3968.18 564
3968.78 556
3969.37 563
3969.96 531
3970.56 599
3971.15 616
3971.75 678
3972.34 544
3972.94 524
3973.53 492
3974.12 465
3974.72 541
3975.31 561
3975.91 563
3976.50 564
3977.10 529
3977.69 541
3978.29 539
3978.88 450
3979.48 477
3980.07 480
3980.67 509
3981.26 585
3981.86 538
3982.45 530
3983.05 611
3983.64 550
3984.24 549
3984.83 465
3985.43 446
3986.02 532
3986.62 529
3987.21 565
3987.81 636
3988.40 509
3989.00 523
3989.60 552
3990.19 539
3990.79 513
3991.38 501
3991.98 560
3992.57 498
3993.17 469
3993.77 562
3994.36 596
3994.96 538
3995.55 563
3996.15 591
3996.75 543
3997.34 543
3997.94 582
3998.54 479
3999.13 480
3999.73 531
4000.32 541
4000.92 673
4001.52 551
4002.11 488
4002.71 529
4003.31 558
4003.90 527
4004.50 605
4005.10 562
4005.69 626
4006.29 629
4006.89 571
4007.49 576
4008.08 520
4008.68 565
4009.28 582
4009.87 514
4010.47 629
4011.07 566
4011.67 571
4012.26 557
4012.86 611
4013.46 557
4014.05 543
4014.65 532
4015.25 587
4015.85 586
4016.44 580
4017.04 621
4017.64 558
4018.24 578
4018.84 601
4019.43 648
4020.03 581
4020.63 586
4021.23 512
4021.83 507
4022.42 461
4023.02 436
4023.62 438
4024.22 407
4024.82 519
4025.41 471
4026.01 459
4026.61 581
4027.21 524
4027.81 494
4028.41 510
4029.01 514
4029.60 557
4030.20 583
4030.80 642
4031.40 567
4032.00 641
4032.60 575
4033.20 520
4033.80 501
4034.39 475
4034.99 540
4035.59 503
4036.19 465
4036.79 459
4037.39 604
4037.99 512
4038.59 460
4039.19 510
4039.79 503
4040.39 526
4040.99 562
4041.59 519
4042.18 574
4042.78 594
4043.38 541
4043.98 506
4044.58 494
4045.18 542
4045.78 532
4046.38 472
4046.98 442
4047.58 488
4048.18 520
4048.78 445
4049.38 565
4049.98 461
4050.58 547
4051.18 517
4051.78 631
4052.38 556
4052.98 589
4053.58 601
4054.19 582
4054.79 571
4055.39 533
4055.99 590
4056.59 590
4057.19 591
4057.79 543
4058.39 523
4058.99 572
4059.59 614
4060.19 617
4060.79 586
4061.39 543
4061.99 525
4062.60 476
4063.20 459
4063.80 531
4064.40 436
4065.00 433
4065.60 559
4066.20 489
4066.80 402
4067.41 487
4068.01 478
4068.61 472
4069.21 421
4069.81 455
4070.41 449
4071.02 455
4071.62 527
4072.22 447
4072.82 479
4073.42 542
4074.02 445
4074.63 456
4075.23 464
4075.83 446
4076.43 439
4077.03 469
4077.64 461
4078.24 476
4078.84 438
4079.44 469
4080.05 430
4080.65 492
4081.25 553
4081.85 556
4082.46 494
4083.06 525
4083.66 458
4084.26 519
4084.87 492
4085.47 581
4086.07 599
4086.67 648
4087.28 582
4087.88 602
4088.48 589
4089.09 471
4089.69 541
4090.29 534
4090.90 461
4091.50 514
4092.10 604
4092.71 653
4093.31 614
4093.91 659
4094.52 761
4095.12 849
4095.72 927
4096.33 834
4096.93 884
4097.53 811
4098.14 644
4098.74 660
4099.34 695
4099.95 724
4100.55 609
4101.16 578
4101.76 475
4102.36 553
4102.97 510
4103.57 474
4104.18 489
4104.78 454
4105.38 422
4105.99 468
4106.59 467
4107.20 441
4107.80 430
4108.41 473
4109.01 505
4109.62 485
4110.22 448
4110.82 455
4111.43 515
4112.03 452
4112.64 485
4113.24 486
4113.85 433
4114.45 470
4115.06 454
4115.66 371
4116.27 400
4116.87 449
4117.48 466
4118.08 483
4118.69 466
4119.29 425
4119.90 373
4120.50 431
4121.11 408
4121.72 428
4122.32 470
4122.93 512
4123.53 535
4124.14 482
4124.74 523
4125.35 526
4125.95 497
4126.56 480
4127.17 484
4127.77 484
4128.38 506
4128.98 554
4129.59 536
4130.20 489
4130.80 529
4131.41 553
4132.01 557
4132.62 498
4133.23 420
4133.83 525
4134.44 575
4135.05 536
4135.65 536
4136.26 435
4136.87 461
4137.47 431
4138.08 494
4138.69 559
4139.29 505
4139.90 501
4140.51 503
4141.11 562
4141.72 544
4142.33 581
4142.93 513
4143.54 461
4144.15 554
4144.75 569
4145.36 511
4145.97 562
4146.58 558
4147.18 483
4147.79 495
4148.40 408
4149.01 522
4149.61 554
4150.22 476
4150.83 440
4151.44 499
4152.04 515
4152.65 476
4153.26 445
4153.87 452
4154.47 501
4155.08 509
4155.69 485
4156.30 472
4156.91 439
4157.51 382
4158.12 459
4158.73 422
4159.34 370
4159.95 445
4160.56 455
4161.16 441
4161.77 465
4162.38 479
4162.99 522
4163.60 548
4164.21 473
4164.81 572
4165.42 502
4166.03 523
4166.64 569
4167.25 569
4167.86 611
4168.47 628
4169.08 650
4169.69 550
4170.29 526
4170.90 515
4171.51 537
4172.12 586
4172.73 539
4173.34 580
4173.95 570
4174.56 544
4175.17 495
4175.78 480
4176.39 556
4177.00 594
4177.61 528
4178.22 489
4178.82 478
4179.43 507
4180.04 502
4180.65 465
4181.26 532
4181.87 504
4182.48 431
4183.09 344
4183.70 487
4184.31 490
4184.92 479
4185.53 490
4186.14 402
4186.75 455
4187.36 457
4187.97 419
4188.58 448
4189.19 442
4189.81 419
4190.42 397
4191.03 421
4191.64 471
4192.25 467
4192.86 408
4193.47 513
4194.08 552
4194.69 533
4195.30 559
4195.91 559
4196.52 562
4197.13 613
4197.74 713
4198.36 618
4198.97 548
4199.58 530
4200.19 566
4200.80 547
4201.41 554
4202.02 484
4202.63 491
4203.25 498
4203.86 511
4204.47 574
4205.08 503
4205.69 480
4206.30 547
4206.92 525
4207.53 480
4208.14 489
4208.75 523
4209.36 474
4209.97 534
4210.59 492
4211.20 432
4211.81 516
4212.42 486
4213.03 501
4213.65 509
4214.26 570
4214.87 521
4215.48 449
4216.10 554
4216.71 616
4217.32 555
4217.93 575
4218.55 612
4219.16 526
4219.77 579
4220.38 596
4221.00 696
4221.61 693
4222.22 731
4222.83 716
4223.45 830
4224.06 767
4224.67 710
4225.29 763
4225.90 820
4226.51 782
4227.13 929
4227.74 1040
4228.35 1136
4228.96 1131
4229.58 1030
4230.19 998
4230.80 1018
4231.42 1024
4232.03 882
4232.65 674
4233.26 682
4233.87 712
4234.49 634
4235.10 599
4235.71 603
4236.33 577
4236.94 592
4237.56 587
4238.17 584
4238.78 546
4239.40 512
4240.01 594
4240.63 542
4241.24 520
4241.85 557
4242.47 629
4243.08 607
4243.70 492
4244.31 545
4244.93 504
4245.54 514
4246.15 492
4246.77 473
4247.38 515
4248.00 533
4248.61 578
4249.23 559
4249.84 582
4250.46 519
4251.07 580
4251.69 540
4252.30 526
4252.92 461
4253.53 456
4254.15 444
4254.76 474
4255.38 423
4255.99 497
4256.61 532
4257.22 494
4257.84 475
4258.45 558
4259.07 518
4259.69 431
4260.30 450
4260.92 503
4261.53 473
4262.15 461
4262.76 496
4263.38 536
4263.99 505
4264.61 448
4265.23 523
4265.84 536
4266.46 595
4267.07 602
4267.69 523
4268.31 564
4268.92 507
4269.54 549
4270.16 477
4270.77 558
4271.39 527
4272.00 476
4272.62 505
4273.24 501
4273.85 464
4274.47 441
4275.09 427
4275.70 478
4276.32 506
4276.94 527
4277.55 489
4278.17 487
4278.79 499
4279.40 406
4280.02 412
4280.64 499
4281.26 510
4281.87 480
4282.49 499
4283.11 552
4283.72 453
4284.34 487
4284.96 476
4285.58 496
4286.19 470
4286.81 510
4287.43 526
4288.05 462
4288.66 536
4289.28 469
4289.90 470
4290.52 487
4291.13 461
4291.75 452
4292.37 440
4292.99 425
4293.61 491
4294.22 508
4294.84 457
4295.46 437
4296.08 469
4296.70 415
4297.31 432
4297.93 380
4298.55 466
4299.17 438
4299.79 447
4300.41 439
4301.03 450
4301.64 444
4302.26 463
4302.88 453
4303.50 443
4304.12 548
4304.74 476
4305.36 447
4305.97 545
4306.59 511
4307.21 489
4307.83 477
4308.45 510
4309.07 599
4309.69 571
4310.31 512
4310.93 539
4311.55 498
4312.17 492
4312.78 547
4313.40 510
4314.02 562
4314.64 596
4315.26 511
4315.88 495
4316.50 535
4317.12 543
4317.74 539
4318.36 503
4318.98 450
4319.60 484
4320.22 451
4320.84 444
4321.46 447
4322.08 435
4322.70 430
4323.32 515
4323.94 510
4324.56 450
4325.18 512
4325.80 488
4326.42 492
4327.04 391
4327.66 501
4328.28 474
4328.90 516
4329.52 554
4330.14 515
4330.76 531
4331.39 504
4332.01 550
4332.63 479
4333.25 422
4333.87 482
4334.49 438
4335.11 453
4335.73 517
4336.35 614
4336.97 587
4337.59 594
4338.22 649
4338.84 555
4339.46 580
4340.08 618
4340.70 475
4341.32 643
4341.94 698
4342.57 717
4343.19 593
4343.81 627
4344.43 740
4345.05 732
4345.67 849
4346.29 859
4346.92 988
4347.54 1054
4348.16 1035
4348.78 987
4349.40 1039
4350.03 928
4350.65 934
4351.27 782
4351.89 589
4352.51 634
4353.14 574
4353.76 583
4354.38 496
4355.00 527
4355.63 496
4356.25 582
4356.87 543
4357.49 547
4358.12 490
4358.74 469
4359.36 510
4359.98 524
4360.61 535
4361.23 587
4361.85 544
4362.48 545
4363.10 576
4363.72 555
4364.34 523
4364.97 525
4365.59 506
4366.21 571
4366.84 692
4367.46 591
4368.08 664
4368.71 535
4369.33 498
4369.95 531
4370.58 459
4371.20 456
4371.82 510
4372.45 534
4373.07 553
4373.70 444
4374.32 505
4374.94 476
4375.57 468
4376.19 527
4376.81 510
4377.44 540
4378.06 466
4378.69 548
4379.31 545
4379.94 552
4380.56 487
4381.18 487
4381.81 489
4382.43 515
4383.06 567
4383.68 566
4384.31 566
4384.93 600
4385.55 604
4386.18 653
4386.80 661
4387.43 652
4388.05 627
4388.68 656
4389.30 771
4389.93 803
4390.55 859
4391.18 975
4391.80 1030
4392.43 1037
4393.05 1070
4393.68 1044
4394.30 1005
4394.93 894
4395.55 881
4396.18 816
4396.80 718
4397.43 746
4398.05 648
4398.68 815
4399.31 829
4399.93 842
4400.56 770
4401.18 726
4401.81 752
4402.43 704
4403.06 643
4403.69 722
4404.31 716
4404.94 730
4405.56 677
4406.19 612
4406.82 579
4407.44 580
4408.07 592
4408.69 625
4409.32 480
4409.95 553
4410.57 543
4411.20 589
4411.83 573
4412.45 561
4413.08 634
4413.71 644
4414.33 578
4414.96 568
4415.59 485
4416.21 608
4416.84 602
4417.47 531
4418.09 472
4418.72 495
4419.35 513
4419.97 578
4420.60 520
4421.23 499
4421.85 532
4422.48 553
4423.11 529
4423.74 599
4424.36 481
4424.99 453
4425.62 446
4426.25 481
4426.87 494
4427.50 452
4428.13 441
4428.76 460
4429.38 540
4430.01 446
4430.64 430
4431.27 463
4431.89 458
4432.52 403
4433.15 405
4433.78 453
4434.41 485
4435.03 500
4435.66 565
4436.29 418
4436.92 380
4437.55 482
4438.18 468
4438.80 464
4439.43 477
4440.06 466
4440.69 455
4441.32 473
4441.95 457
4442.57 432
4443.20 422
4443.83 487
4444.46 489
4445.09 456
4445.72 372
4446.35 376
4446.98 467
4447.61 462
4448.23 422
4448.86 505
4449.49 458
4450.12 466
4450.75 547
4451.38 484
4452.01 405
4452.64 421
4453.27 485
4453.90 479
4454.53 432
4455.16 387
4455.79 404
4456.42 368
4457.05 402
4457.67 455
4458.30 412
4458.93 470
4459.56 469
4460.19 378
4460.82 394
4461.45 398
4462.08 418
4462.71 403
4463.34 388
4463.97 446
4464.60 380
4465.23 441
4465.86 400
4466.49 417
4467.13 378
4467.76 413
4468.39 418
4469.02 333
4469.65 392
4470.28 390
4470.91 396
4471.54 465
4472.17 367
4472.80 405
4473.43 467
4474.06 462
4474.69 448
4475.32 466
4475.95 462
4476.59 439
4477.22 420
4477.85 373
4478.48 365
4479.11 442
4479.74 367
4480.37 371
4481.00 455
4481.64 446
4482.27 377
4482.90 416
4483.53 474
4484.16 408
4484.79 425
4485.42 473
4486.06 559
4486.69 427
4487.32 437
4487.95 431
4488.58 419
4489.22 486
4489.85 489
4490.48 449
4491.11 421
4491.74 488
4492.38 499
4493.01 399
4493.64 412
4494.27 434
4494.90 442
4495.54 393
4496.17 366
4496.80 378
4497.43 467
4498.07 441
4498.70 462
4499.33 488
4499.96 438
4500.60 485
4501.23 531
4501.86 552
4502.50 582
4503.13 552
4503.76 564
4504.39 475
4505.03 515
4505.66 455
4506.29 504
4506.93 549
4507.56 480
4508.19 514
4508.83 511
4509.46 476
4510.09 516
4510.73 506
4511.36 440
4511.99 446
4512.63 454
4513.26 494
4513.89 530
4514.53 427
4515.16 489
4515.80 496
4516.43 500
4517.06 536
4517.70 611
4518.33 536
4518.97 497
4519.60 410
4520.23 396
4520.87 475
4521.50 435
4522.14 438
4522.77 520
4523.40 519
4524.04 406
4524.67 430
4525.31 459
4525.94 504
4526.58 443
4527.21 505
4527.85 521
4528.48 558
4529.12 682
4529.75 677
4530.38 769
4531.02 876
4531.65 965
4532.29 916
4532.92 1093
4533.56 1108
4534.19 1070
4534.83 885
4535.46 903
4536.10 886
4536.74 785
4537.37 672
4538.01 595
4538.64 473
4539.28 440
4539.91 533
4540.55 498
4541.18 489
4541.82 490
4542.45 531
4543.09 441
4543.73 486
4544.36 431
4545.00 406
4545.63 410
4546.27 433
4546.91 485
4547.54 467
4548.18 426
4548.81 445
4549.45 436
4550.09 439
4550.72 409
4551.36 375
4551.99 449
4552.63 481
4553.27 511
4553.90 449
4554.54 485
4555.18 480
4555.81 540
4556.45 526
4557.09 448
4557.72 401
4558.36 479
4559.00 499
4559.63 459
4560.27 458
4560.91 480
4561.54 470
4562.18 474
4562.82 460
4563.46 423
4564.09 382
4564.73 454
4565.37 484
4566.00 516
4566.64 447
4567.28 508
4567.92 478
4568.55 492
4569.19 537
4569.83 514
4570.47 501
4571.10 540
4571.74 557
4572.38 447
4573.02 419
4573.66 400
4574.29 451
4574.93 466
4575.57 418
4576.21 380
4576.85 420
4577.48 413
4578.12 463
4578.76 456
4579.40 453
4580.04 437
4580.67 381
4581.31 358
4581.95 385
4582.59 431
4583.23 488
4583.87 434
4584.51 388
4585.14 385
4585.78 421
4586.42 357
4587.06 407
4587.70 469
4588.34 417
4588.98 424
4589.62 468
4590.26 465
4590.89 466
4591.53 520
4592.17 486
4592.81 550
4593.45 441
4594.09 458
4594.73 444
4595.37 460
4596.01 510
4596.65 421
4597.29 492
4597.93 455
4598.57 505
4599.21 416
4599.85 389
4600.49 436
4601.12 401
4601.76 412
4602.40 441
4603.04 493
4603.68 450
4604.32 529
4604.96 478
4605.60 443
4606.24 453
4606.88 429
4607.52 457
4608.17 463
4608.81 402
4609.45 396
4610.09 439
4610.73 450
4611.37 455
4612.01 458
4612.65 461
4613.29 426
4613.93 402
4614.57 367
4615.21 331
4615.85 325
4616.49 378
4617.13 351
4617.77 383
4618.41 414
4619.06 461
4619.70 374
4620.34 378
4620.98 414
4621.62 367
4622.26 379
4622.90 382
4623.54 332
4624.19 410
4624.83 426
4625.47 365
4626.11 316
4626.75 399
4627.39 465
4628.03 437
4628.68 443
4629.32 427
4629.96 406
4630.60 437
4631.24 397
4631.89 438
4632.53 450
4633.17 485
4633.81 415
4634.45 374
4635.10 486
4635.74 444
4636.38 505
4637.02 492
4637.66 497
4638.31 522
4638.95 521
4639.59 553
4640.23 690
4640.88 648
4641.52 558
4642.16 464
4642.80 497
4643.45 493
4644.09 476
4644.73 481
4645.38 451
4646.02 548
4646.66 443
4647.30 432
4647.95 427
4648.59 420
4649.23 420
4649.88 453
4650.52 394
4651.16 466
4651.81 407
4652.45 392
4653.09 464
4653.74 415
4654.38 415
4655.02 386
4655.67 297
4656.31 304
4656.95 404
4657.60 388
4658.24 328
4658.89 432
4659.53 439
4660.17 373
4660.82 329
4661.46 281
4662.10 355
4662.75 381
4663.39 334
4664.04 380
4664.68 362
4665.33 341
4665.97 365
4666.61 419
4667.26 401
4667.90 453
4668.55 369
4669.19 375
4669.84 332
4670.48 290
4671.12 385
4671.77 383
4672.41 307
4673.06 334
4673.70 418
4674.35 471
4674.99 378
4675.64 389
4676.28 416
4676.93 403
4677.57 370
4678.22 430
4678.86 430
4679.51 353
4680.15 447
4680.80 418
4681.44 439
4682.09 424
4682.74 396
4683.38 355
4684.03 390
4684.67 424
4685.32 410
4685.96 389
4686.61 360
4687.25 403
4687.90 363
4688.55 412
4689.19 339
4689.84 391
4690.48 421
4691.13 471
4691.78 369
4692.42 355
4693.07 326
4693.71 344
4694.36 377
4695.01 418
4695.65 424
4696.30 386
4696.95 415
4697.59 453
4698.24 436
4698.89 473
4699.53 480
4700.18 445
4700.83 392
4701.47 443
4702.12 422
4702.77 379
4703.41 324
4704.06 398
4704.71 334
4705.35 332
4706.00 376
4706.65 461
4707.29 348
4707.94 359
4708.59 387
4709.24 392
4709.88 418
4710.53 380
4711.18 412
4711.83 448
4712.47 401
4713.12 461
4713.77 371
4714.42 362
4715.06 404
4715.71 435
4716.36 391
4717.01 393
4717.65 385
4718.30 402
4718.95 346
4719.60 360
4720.25 457
4720.89 441
4721.54 428
4722.19 463
4722.84 456
4723.49 498
4724.13 398
4724.78 449
4725.43 490
4726.08 524
4726.73 475
4727.38 552
4728.03 529
4728.67 445
4729.32 471
4729.97 444
4730.62 422
4731.27 437
4731.92 452
4732.57 455
4733.22 417
4733.86 480
4734.51 409
4735.16 464
4735.81 415
4736.46 401
4737.11 396
4737.76 377
4738.41 501
4739.06 382
4739.71 380
4740.36 417
4741.01 434
4741.65 486
4742.30 461
4742.95 337
4743.60 384
4744.25 387
4744.90 416
4745.55 460
4746.20 394
4746.85 482
4747.50 461
4748.15 425
4748.80 440
4749.45 461
4750.10 448
4750.75 473
4751.40 485
4752.05 495
4752.70 469
4753.35 506
4754.00 526
4754.65 518
4755.30 540
4755.95 566
4756.61 564
4757.26 492
4757.91 527
4758.56 501
4759.21 469
4759.86 455
4760.51 437
4761.16 464
4761.81 432
4762.46 363
4763.11 355
4763.76 400
4764.41 376
4765.07 319
4765.72 327
4766.37 401
4767.02 373
4767.67 447
4768.32 445
4768.97 397
4769.62 343
4770.28 368
4770.93 351
4771.58 371
4772.23 380
4772.88 405
4773.53 397
4774.19 316
4774.84 375
4775.49 397
4776.14 398
4776.79 415
4777.44 471
4778.10 410
4778.75 369
4779.40 310
4780.05 338
4780.70 402
4781.36 447
4782.01 411
4782.66 427
4783.31 401
4783.97 475
4784.62 438
4785.27 403
4785.92 452
4786.58 384
4787.23 371
4787.88 413
4788.53 464
4789.19 387
4789.84 443
4790.49 410
4791.15 385
4791.80 405
4792.45 391
4793.10 430
4793.76 372
4794.41 386
4795.06 283
4795.72 291
4796.37 376
4797.02 385
4797.68 467
4798.33 402
4798.98 442
4799.64 391
4800.29 396
4800.94 299
4801.60 344
4802.25 385
4802.90 355
4803.56 359
4804.21 373
4804.87 425
4805.52 434
4806.17 435
4806.83 345
4807.48 335
4808.14 381
4808.79 377
4809.44 464
4810.10 409
4810.75 369
4811.41 436
4812.06 382
4812.71 348
4813.37 347
4814.02 376
4814.68 352
4815.33 402
4815.99 398
4816.64 372
4817.30 382
4817.95 433
4818.61 465
4819.26 459
4819.92 473
4820.57 456
4821.23 519
4821.88 493
4822.53 436
4823.19 404
4823.85 466
4824.50 510
4825.16 433
4825.81 371
4826.47 414
4827.12 397
4827.78 375
4828.43 440
4829.09 442
4829.74 495
4830.40 471
4831.05 452
4831.71 448
4832.37 464
4833.02 508
4833.68 465
4834.33 452
4834.99 540
4835.64 545
4836.30 494
4836.96 465
4837.61 505
4838.27 486
4838.92 481
4839.58 573
4840.24 511
4840.89 539
4841.55 499
4842.21 492
4842.86 479
4843.52 501
4844.18 422
4844.83 466
4845.49 459
4846.14 542
4846.80 535
4847.46 541
4848.11 654
4848.77 609
4849.43 497
4850.09 606
4850.74 652
4851.40 688
4852.06 753
4852.71 652
4853.37 700
4854.03 641
4854.68 547
4855.34 561
4856.00 513
4856.66 554
4857.31 574
4857.97 625
4858.63 608
4859.29 638
4859.94 679
4860.60 595
4861.26 635
4861.92 557
4862.57 537
4863.23 569
4863.89 651
4864.55 540
4865.21 539
4865.86 561
4866.52 603
4867.18 660
4867.84 544
4868.50 544
4869.15 588
4869.81 603
4870.47 580
4871.13 595
4871.79 468
4872.45 491
4873.10 572
4873.76 519
4874.42 544
4875.08 605
4875.74 433
4876.40 460
4877.06 543
4877.71 496
4878.37 488
4879.03 464
4879.69 505
4880.35 522
4881.01 542
4881.67 489
4882.33 473
4882.99 454
4883.65 452
4884.30 451
4884.96 485
4885.62 419
4886.28 419
4886.94 447
4887.60 442
4888.26 403
4888.92 565
4889.58 637
4890.24 504
4890.90 482
4891.56 511
4892.22 476
4892.88 433
4893.54 459
4894.20 467
4894.86 441
4895.52 372
4896.18 426
4896.84 494
4897.50 476
4898.16 475
4898.82 383
4899.48 423
4900.14 379
4900.80 384
4901.46 391
4902.12 421
4902.78 393
4903.44 410
4904.10 344
4904.76 399
4905.42 381
4906.08 379
4906.74 357
4907.40 374
4908.06 427
4908.73 401
4909.39 404
4910.05 392
4910.71 405
4911.37 402
4912.03 345
4912.69 354
4913.35 439
4914.01 414
4914.68 384
4915.34 400
4916.00 420
4916.66 391
4917.32 359
4917.98 332
4918.64 322
4919.31 295
4919.97 312
4920.63 316
4921.29 401
4921.95 407
4922.61 372
4923.28 369
4923.94 387
4924.60 356
4925.26 402
4925.92 388
4926.59 334
4927.25 384
4927.91 412
4928.57 409
4929.23 366
4929.90 368
4930.56 376
4931.22 323
4931.88 406
4932.55 402
4933.21 355
4933.87 304
4934.53 404
4935.20 366
4935.86 328
4936.52 413
4937.18 407
4937.85 373
4938.51 376
4939.17 413
4939.84 374
4940.50 393
4941.16 381
4941.82 390
4942.49 398
4943.15 407
4943.81 346
4944.48 333
4945.14 348
4945.80 303
4946.47 386
4947.13 360
4947.79 335
4948.46 352
4949.12 398
4949.79 365
4950.45 290
4951.11 334
4951.78 336
4952.44 356
4953.10 345
4953.77 366
4954.43 409
4955.10 395
4955.76 396
4956.42 358
4957.09 332
4957.75 319
4958.42 363
4959.08 353
4959.74 407
4960.41 374
4961.07 365
4961.74 439
4962.40 358
4963.07 410
4963.73 441
4964.40 448
4965.06 455
4965.73 421
4966.39 490
4967.05 464
4967.72 392
4968.38 401
4969.05 427
4969.71 447
4970.38 327
4971.04 388
4971.71 409
4972.37 335
4973.04 311
4973.70 334
4974.37 385
4975.04 387
4975.70 338
4976.37 429
4977.03 405
4977.70 351
4978.36 314
4979.03 341
4979.69 370
4980.36 380
4981.03 340
4981.69 381
4982.36 406
4983.02 379
4983.69 312
4984.35 322
4985.02 355
4985.69 416
4986.35 449
4987.02 511
4987.68 487
4988.35 561
4989.02 591
4989.68 573
4990.35 499
4991.02 560
4991.68 586
4992.35 561
4993.02 533
4993.68 477
4994.35 494
4995.02 501
4995.68 447
4996.35 388
4997.02 411
4997.68 392
4998.35 356
4999.02 347
4999.68 336
5000.35 361
5001.02 358
5001.68 328
5002.35 371
5003.02 344
5003.69 316
5004.35 344
5005.02 371
5005.69 344
5006.35 348
5007.02 354
5007.69 358
5008.36 388
5009.02 348
5009.69 375
5010.36 391
5011.03 407
5011.70 385
5012.36 333
5013.03 349
5013.70 348
5014.37 340
5015.04 334
5015.70 336
5016.37 375
5017.04 341
5017.71 417
5018.38 392
5019.04 405
5019.71 379
5020.38 383
5021.05 401
5021.72 460
5022.39 497
5023.05 508
5023.72 515
5024.39 410
5025.06 450
5025.73 415
5026.40 398
5027.07 412
5027.74 424
5028.40 435
5029.07 394
5029.74 364
5030.41 384
5031.08 386
5031.75 389
5032.42 307
5033.09 327
5033.76 356
5034.43 433
5035.10 365
5035.76 357
5036.43 364
5037.10 390
5037.77 380
5038.44 404
5039.11 495
5039.78 459
5040.45 444
5041.12 421
5041.79 458
5042.46 482
5043.13 394
5043.80 443
5044.47 376
5045.14 446
5045.81 372
5046.48 334
5047.15 377
5047.82 363
5048.49 383
5049.16 479
5049.83 410
5050.50 407
5051.17 351
5051.84 291
5052.51 368
5053.18 395
5053.85 424
5054.52 411
5055.20 423
5055.87 379
5056.54 418
5057.21 359
5057.88 389
5058.55 423
5059.22 412
5059.89 384
5060.56 393
5061.23 372
5061.90 392
5062.58 409
5063.25 413
5063.92 435
5064.59 354
5065.26 335
5065.93 370
5066.60 332
5067.27 327
5067.95 375
5068.62 414
5069.29 395
5069.96 377
5070.63 358
5071.30 335
5071.98 326
5072.65 359
5073.32 368
5073.99 388
5074.66 350
5075.34 373
5076.01 368
5076.68 408
5077.35 443
5078.02 399
5078.70 337
5079.37 353
5080.04 373
5080.71 311
5081.39 335
5082.06 382
5082.73 411
5083.40 369
5084.08 368
5084.75 357
5085.42 442
5086.09 363
5086.77 325
5087.44 359
5088.11 381
5088.79 319
5089.46 358
5090.13 364
5090.80 359
5091.48 371
5092.15 412
5092.82 454
5093.50 341
5094.17 446
5094.84 396
5095.52 409
5096.19 379
5096.86 422
5097.54 332
5098.21 370
5098.88 373
5099.56 363
5100.23 341
5100.90 363
5101.58 373
5102.25 319
5102.93 329
5103.60 356
5104.27 299
5104.95 333
5105.62 328
5106.30 352
5106.97 351
5107.64 382
5108.32 394
5108.99 296
5109.67 376
5110.34 398
5111.02 388
5111.69 376
5112.36 317
5113.04 420
5113.71 387
5114.39 369
5115.06 375
5115.74 372
5116.41 321
5117.09 292
5117.76 364
5118.44 366
5119.11 397
5119.79 379
5120.46 383
5121.14 366
5121.81 372
5122.49 390
5123.16 305
5123.84 292
5124.51 336
5125.19 411
5125.86 373
5126.54 360
5127.21 363
5127.89 337
5128.56 349
5129.24 363
5129.92 428
5130.59 329
5131.27 312
5131.94 333
5132.62 312
5133.29 346
5133.97 363
5134.65 373
5135.32 342
5136.00 354
5136.67 345
5137.35 348
5138.03 353
5138.70 440
5139.38 353
5140.05 357
5140.73 355
5141.41 403
5142.08 458
5142.76 470
5143.44 389
5144.11 364
5144.79 319
5145.47 322
5146.14 335
5146.82 304
5147.50 318
5148.17 314
5148.85 383
5149.53 377
5150.20 363
5150.88 299
5151.56 311
5152.24 362
5152.91 357
5153.59 313
5154.27 278
5154.94 276
5155.62 321
5156.30 302
5156.98 342
5157.65 335
5158.33 350
5159.01 357
5159.69 391
5160.36 349
5161.04 342
5161.72 358
5162.40 331
5163.07 346
5163.75 361
5164.43 272
5165.11 283
5165.79 323
5166.46 329
5167.14 322
5167.82 327
5168.50 291
5169.18 284
5169.86 314
5170.53 295
5171.21 323
5171.89 309
5172.57 259
5173.25 351
5173.93 361
5174.60 335
5175.28 344
5175.96 250
5176.64 264
5177.32 275
5178.00 320
5178.68 321
5179.36 326
5180.03 295
5180.71 351
5181.39 330
5182.07 287
5182.75 330
5183.43 348
5184.11 335
5184.79 299
5185.47 268
5186.15 251
5186.83 301
5187.51 283
5188.18 340
5188.86 381
5189.54 333
5190.22 355
5190.90 331
5191.58 278
5192.26 276
5192.94 276
5193.62 297
5194.30 323
5194.98 343
5195.66 328
5196.34 327
5197.02 318
5197.70 287
5198.38 245
5199.06 309
5199.74 309
5200.42 299
5201.10 386
5201.78 332
5202.46 312
5203.14 317
5203.82 337
5204.50 313
5205.19 339
5205.87 327
5206.55 303
5207.23 318
5207.91 347
5208.59 360
5209.27 387
5209.95 323
5210.63 386
5211.31 367
5211.99 353
5212.67 368
5213.36 366
5214.04 300
5214.72 382
5215.40 381
5216.08 402
5216.76 426
5217.44 439
5218.12 341
5218.81 412
5219.49 367
5220.17 343
5220.85 385
5221.53 360
5222.21 409
5222.90 350
5223.58 329
5224.26 371
5224.94 293
5225.62 307
5226.30 349
5226.99 396
5227.67 330
5228.35 354
5229.03 345
5229.71 429
5230.40 331
5231.08 306
5231.76 324
5232.44 370
5233.13 352
5233.81 317
5234.49 361
5235.17 350
5235.86 390
5236.54 383
5237.22 420
5237.90 437
5238.59 357
5239.27 459
5239.95 434
5240.64 437
5241.32 467
5242.00 465
5242.68 428
5243.37 502
5244.05 546
5244.73 466
5245.42 435
5246.10 570
5246.78 480
5247.47 503
5248.15 482
5248.83 410
5249.52 431
5250.20 474
5250.88 477
5251.57 409
5252.25 447
5252.93 415
5253.62 374
5254.30 378
5254.99 313
5255.67 326
5256.35 411
5257.04 369
5257.72 320
5258.41 353
5259.09 325
5259.77 327
5260.46 340
5261.14 363
5261.83 381
5262.51 352
5263.20 310
5263.88 310
5264.56 346
5265.25 413
5265.93 373
5266.62 424
5267.30 351
5267.99 311
5268.67 358
5269.36 359
5270.04 314
5270.73 382
5271.41 439
5272.10 387
5272.78 364
5273.47 397
5274.15 401
5274.84 327
5275.52 352
5276.21 377
5276.89 429
5277.58 335
5278.26 322
5278.95 401
5279.63 417
5280.32 387
5281.00 413
5281.69 491
5282.38 461
5283.06 449
5283.75 459
5284.43 425
5285.12 423
5285.80 449
5286.49 473
5287.18 461
5287.86 447
5288.55 385
5289.23 404
5289.92 386
5290.61 445
5291.29 385
5291.98 411
5292.66 402
5293.35 488
5294.04 435
5294.72 473
5295.41 493
5296.10 474
5296.78 425
5297.47 407
5298.16 438
5298.84 445
5299.53 387
5300.22 419
5300.90 470
5301.59 510
5302.28 454
5302.96 465
5303.65 460
5304.34 478
5305.03 447
5305.71 433
5306.40 434
5307.09 413
5307.77 403
5308.46 386
5309.15 399
5309.84 383
5310.52 342
5311.21 361
5311.90 409
5312.59 410
5313.27 304
5313.96 325
5314.65 360
5315.34 357
5316.02 382
5316.71 377
5317.40 412
5318.09 334
5318.78 317
5319.46 400
5320.15 365
5320.84 365
5321.53 370
5322.22 385
5322.90 383
5323.59 388
5324.28 357
5324.97 318
5325.66 379
5326.35 360
5327.04 351
5327.72 381
5328.41 383
5329.10 407
5329.79 358
5330.48 314
5331.17 404
5331.86 378
5332.54 360
5333.23 405
5333.92 368
5334.61 392
5335.30 369
5335.99 360
5336.68 357
5337.37 328
5338.06 420
5338.75 346
5339.44 343
5340.12 400
5340.81 337
5341.50 333
5342.19 340
5342.88 394
5343.57 356
5344.26 359
5344.95 359
5345.64 338
5346.33 351
5347.02 345
5347.71 408
5348.40 448
5349.09 489
5349.78 435
5350.47 472
5351.16 437
5351.85 443
5352.54 512
5353.23 491
5353.92 510
5354.61 472
5355.30 478
5355.99 373
5356.68 393
5357.37 438
5358.06 431
5358.75 406
5359.44 409
5360.14 383
5360.83 338
5361.52 381
5362.21 361
5362.90 392
5363.59 408
5364.28 446
5364.97 384
5365.66 330
5366.35 321
5367.04 318
5367.74 313
5368.43 329
5369.12 300
5369.81 342
5370.50 370
5371.19 347
5371.88 376
5372.57 335
5373.27 333
5373.96 368
5374.65 370
5375.34 307
5376.03 312
5376.72 314
5377.42 323
5378.11 376
5378.80 357
5379.49 376
5380.18 316
5380.88 351
5381.57 390
5382.26 383
5382.95 383
5383.64 378
5384.34 345
5385.03 343
5385.72 336
5386.41 377
5387.11 380
5387.80 276
5388.49 364
5389.18 344
5389.88 375
5390.57 409
5391.26 403
5391.95 444
5392.65 392
5393.34 367
5394.03 321
5394.72 417
5395.42 355
5396.11 391
5396.80 396
5397.50 326
5398.19 360
5398.88 358
5399.58 364
5400.27 392
5400.96 346
5401.66 301
5402.35 278
5403.04 351
5403.74 375
5404.43 381
5405.12 383
5405.82 361
5406.51 378
5407.20 358
5407.90 375
5408.59 352
5409.28 349
5409.98 367
5410.67 343
5411.37 330
5412.06 356
5412.75 374
5413.45 333
5414.14 330
5414.84 349
5415.53 328
5416.23 330
5416.92 388
5417.61 379
5418.31 330
5419.00 309
5419.70 328
5420.39 328
5421.09 365
5421.78 360
5422.48 291
5423.17 284
5423.87 334
5424.56 327
5425.25 377
5425.95 366
5426.64 418
5427.34 333
5428.03 357
5428.73 350
5429.42 320
5430.12 378
5430.82 327
5431.51 355
5432.21 366
5432.90 352
5433.60 410
5434.29 360
5434.99 331
5435.68 364
5436.38 333
5437.07 302
5437.77 371
5438.47 424
5439.16 385
5439.86 356
5440.55 339
5441.25 406
5441.94 391
5442.64 377
5443.34 384
5444.03 357
5444.73 380
5445.42 461
5446.12 478
5446.82 494
5447.51 502
5448.21 448
5448.91 490
5449.60 564
5450.30 530
5450.99 533
5451.69 483
5452.39 445
5453.08 528
5453.78 510
5454.48 465
5455.17 477
5455.87 513
5456.57 433
5457.27 425
5457.96 403
5458.66 456
5459.36 479
5460.05 481
5460.75 468
5461.45 463
5462.14 477
5462.84 500
5463.54 504
5464.24 545
5464.93 516
5465.63 463
5466.33 452
5467.03 532
5467.72 429
5468.42 453
5469.12 541
5469.82 458
5470.51 414
5471.21 445
5471.91 450
5472.61 457
5473.31 407
5474.00 448
5474.70 539
5475.40 506
5476.10 446
5476.80 438
5477.49 498
5478.19 448
5478.89 546
5479.59 521
5480.29 550
5480.99 579
5481.68 576
5482.38 575
5483.08 532
5483.78 519
5484.48 555
5485.18 482
5485.88 410
5486.57 501
5487.27 431
5487.97 482
5488.67 474
5489.37 473
5490.07 488
5490.77 503
5491.47 534
5492.17 517
5492.87 443
5493.56 478
5494.26 501
5494.96 515
5495.66 434
5496.36 495
5497.06 544
5497.76 493
5498.46 617
5499.16 619
5499.86 666
5500.56 716
5501.26 781
5501.96 751
5502.66 823
5503.36 824
5504.06 731
5504.76 731
5505.46 687
5506.16 677
5506.86 630
5507.56 579
5508.26 567
5508.96 528
5509.66 544
5510.36 504
5511.06 485
5511.76 534
5512.46 581
5513.16 547
5513.86 622
5514.56 582
5515.26 531
5515.96 621
5516.66 631
5517.36 603
5518.07 642
5518.77 555
5519.47 557
5520.17 448
5520.87 481
5521.57 507
5522.27 406
5522.97 417
5523.67 420
5524.37 422
5525.08 404
5525.78 459
5526.48 410
5527.18 458
5527.88 456
5528.58 420
5529.28 425
5529.99 450
5530.69 449
5531.39 414
5532.09 371
5532.79 475
5533.49 432
5534.20 383
5534.90 385
5535.60 369
5536.30 432
5537.00 462
5537.70 454
5538.41 518
5539.11 410
5539.81 431
5540.51 474
5541.22 445
5541.92 440
5542.62 441
5543.32 391
5544.02 373
5544.73 441
5545.43 375
5546.13 331
5546.84 326
5547.54 314
5548.24 405
5548.94 492
5549.65 392
5550.35 385
5551.05 399
5551.75 437
5552.46 426
5553.16 366
5553.86 356
5554.57 358
5555.27 400
5555.97 346
5556.68 362
5557.38 422
5558.08 445
5558.79 371
5559.49 388
5560.19 418
5560.90 373
5561.60 368
5562.30 391
5563.01 354
5563.71 342
5564.41 375
5565.12 305
5565.82 315
5566.53 373
5567.23 345
5567.93 342
5568.64 395
5569.34 419
5570.05 367
5570.75 348
5571.45 365
5572.16 370
5572.86 385
5573.57 326
5574.27 338
5574.98 384
5575.68 386
5576.38 298
5577.09 303
5577.79 410
5578.50 369
5579.20 304
5579.91 292
5580.61 385
5581.32 330
5582.02 371
5582.73 357
5583.43 346
5584.14 325
5584.84 352
5585.55 374
5586.25 297
5586.96 340
5587.66 342
5588.37 321
5589.07 335
5589.78 342
5590.48 354
5591.19 367
5591.89 362
5592.60 411
5593.31 361
5594.01 349
5594.72 353
5595.42 374
5596.13 381
5596.83 304
5597.54 280
5598.25 342
5598.95 364
5599.66 348
5600.36 324
5601.07 291
5601.78 261
5602.48 310
5603.19 309
5603.89 301
5604.60 382
5605.31 330
5606.01 310
5606.72 330
5607.43 276
5608.13 321
5608.84 322
5609.54 320
5610.25 300
5610.96 357
5611.66 285
5612.37 301
5613.08 338
5613.79 353
5614.49 302
5615.20 271
5615.91 342
5616.61 331
5617.32 324
5618.03 298
5618.73 340
5619.44 304
5620.15 307
5620.86 324
5621.56 319
5622.27 384
5622.98 322
5623.69 354
5624.39 316
5625.10 311
5625.81 280
5626.52 337
5627.22 316
5627.93 333
5628.64 325
5629.35 276
5630.05 294
5630.76 302
5631.47 312
5632.18 317
5632.89 311
5633.59 343
5634.30 334
5635.01 348
5635.72 317
5636.43 312
5637.14 295
5637.84 277
5638.55 363
5639.26 344
5639.97 313
5640.68 295
5641.39 335
5642.10 364
5642.80 366
5643.51 342
5644.22 332
5644.93 328
5645.64 360
5646.35 347
5647.06 306
5647.77 288
5648.47 315
5649.18 314
5649.89 336
5650.60 310
5651.31 343
5652.02 292
5652.73 315
5653.44 285
5654.15 309
5654.86 315
5655.57 319
5656.28 355
5656.99 381
5657.70 362
5658.41 327
5659.12 335
5659.83 415
5660.54 367
5661.24 305
5661.95 314
5662.66 306
5663.37 307
5664.08 403
5664.79 319
5665.50 322
5666.21 375
5666.93 360
5667.64 307
5668.35 317
5669.06 368
5669.77 341
5670.48 376
5671.19 329
5671.90 294
5672.61 352
5673.32 324
5674.03 275
5674.74 352
5675.45 387
5676.16 337
5676.87 329
5677.58 292
5678.29 290
5679.01 311
5679.72 355
5680.43 338
5681.14 364
5681.85 381
5682.56 282
5683.27 370
5683.98 375
5684.69 339
5685.41 354
5686.12 286
5686.83 329
5687.54 340
5688.25 377
5688.96 330
5689.67 295
5690.39 369
5691.10 332
5691.81 333
5692.52 293
5693.23 304
5693.95 384
5694.66 411
5695.37 286
5696.08 253
5696.79 322
5697.51 310
5698.22 300
5698.93 324
5699.64 269
5700.35 333
5701.07 380
5701.78 341
5702.49 304
5703.20 281
5703.92 337
5704.63 345
5705.34 364
5706.05 380
5706.77 358
5707.48 353
5708.19 417
5708.90 346
5709.62 353
5710.33 379
5711.04 344
5711.76 303
5712.47 339
5713.18 334
5713.90 298
5714.61 310
5715.32 275
5716.04 368
5716.75 414
5717.46 361
5718.18 364
5718.89 318
5719.60 326
5720.32 359
5721.03 315
5721.74 324
5722.46 343
5723.17 309
5723.88 343
5724.60 340
5725.31 363
5726.03 352
5726.74 321
5727.45 416
5728.17 440
5728.88 372
5729.60 342
5730.31 375
5731.02 308
5731.74 388
5732.45 346
5733.17 349
5733.88 381
5734.60 306
5735.31 382
5736.02 406
5736.74 482
5737.45 430
5738.17 381
5738.88 340
5739.60 411
5740.31 493
5741.03 466
5741.74 434
5742.46 491
5743.17 445
5743.89 528
5744.60 476
5745.32 428
5746.03 461
5746.75 467
5747.46 439
5748.18 489
5748.89 448
5749.61 487
5750.32 461
5751.04 399
5751.76 490
5752.47 518
5753.19 452
5753.90 413
5754.62 492
5755.33 496
5756.05 476
5756.77 487
5757.48 517
5758.20 497
5758.91 447
5759.63 427
5760.34 451
5761.06 518
5761.78 512
5762.49 521
5763.21 580
5763.93 580
5764.64 608
5765.36 674
5766.07 706
5766.79 630
5767.51 584
5768.22 664
5768.94 662
5769.66 635
5770.37 720
5771.09 796
5771.81 928
5772.52 1069
5773.24 1157
5773.96 1270
5774.67 1419
5775.39 1253
5776.11 1258
5776.83 1246
5777.54 1131
5778.26 948
5778.98 888
5779.69 790
5780.41 808
5781.13 747
5781.85 857
5782.56 874
5783.28 736
5784.00 727
5784.72 689
5785.43 666
5786.15 658
5786.87 697
5787.59 725
5788.30 692
5789.02 729
5789.74 591
5790.46 572
5791.18 668
5791.89 717
5792.61 635
5793.33 568
5794.05 696
5794.77 646
5795.48 725
5796.20 618
5796.92 608
5797.64 644
5798.36 655
5799.08 746
5799.80 762
5800.51 717
5801.23 857
5801.95 951
5802.67 1022
5803.39 1021
5804.11 1102
5804.83 1128
5805.54 1058
5806.26 1057
5806.98 926
5807.70 767
5808.42 719
5809.14 692
5809.86 576
5810.58 565
5811.30 614
5812.02 574
5812.74 556
5813.45 648
5814.17 606
5814.89 564
5815.61 599
5816.33 650
5817.05 665
5817.77 743
5818.49 631
5819.21 641
5819.93 682
5820.65 596
5821.37 595
5822.09 662
5822.81 637
5823.53 593
5824.25 530
5824.97 497
5825.69 473
5826.41 433
5827.13 517
5827.85 519
5828.57 543
5829.29 541
5830.01 486
5830.73 493
5831.45 511
5832.17 520
5832.89 432
5833.61 460
5834.33 417
5835.06 472
5835.78 398
5836.50 365
5837.22 373
5837.94 428
5838.66 436
5839.38 354
5840.10 438
5840.82 539
5841.54 479
5842.26 429
5842.99 379
5843.71 395
5844.43 484
5845.15 471
5845.87 420
5846.59 439
5847.31 414
5848.04 460
5848.76 389
5849.48 335
5850.20 384
5850.92 399
5851.64 395
5852.36 436
5853.09 432
5853.81 399
5854.53 395
5855.25 384
5855.97 422
5856.70 450
5857.42 365
5858.14 370
5858.86 381
5859.58 460
5860.31 445
5861.03 407
5861.75 389
5862.47 370
5863.20 389
5863.92 380
5864.64 391
5865.36 422
5866.09 408
5866.81 379
5867.53 361
5868.25 371
5868.98 395
5869.70 400
5870.42 329
5871.15 353
5871.87 396
5872.59 358
5873.31 419
5874.04 395
5874.76 367
5875.48 393
5876.21 348
5876.93 347
5877.65 374
5878.38 375
5879.10 453
5879.82 456
5880.55 423
5881.27 352
5881.99 403
5882.72 417
5883.44 354
5884.17 400
5884.89 386
5885.61 329
5886.34 367
5887.06 387
5887.78 464
5888.51 320
5889.23 462
5889.96 432
5890.68 420
5891.41 394
5892.13 407
5892.85 439
5893.58 396
5894.30 355
5895.03 336
5895.75 335
5896.48 329
5897.20 338
5897.92 386
5898.65 449
5899.37 416
5900.10 352
5900.82 384
5901.55 364
5902.27 378
5903.00 413
5903.72 384
5904.45 401
5905.17 449
5905.90 414
5906.62 384
5907.35 341
5908.07 432
5908.80 399
5909.52 359
5910.25 387
5910.97 394
5911.70 404
5912.43 386
5913.15 386
5913.88 486
5914.60 488
5915.33 440
5916.05 451
5916.78 408
5917.50 396
5918.23 477
5918.96 460
5919.68 418
5920.41 439
5921.13 387
5921.86 444
5922.59 470
5923.31 382
5924.04 375
5924.76 382
5925.49 391
5926.22 441
5926.94 427
5927.67 427
5928.40 436
5929.12 393
5929.85 376
5930.58 475
5931.30 470
5932.03 449
5932.76 409
5933.48 514
5934.21 485
5934.94 476
5935.66 496
5936.39 493
5937.12 531
5937.84 548
5938.57 524
5939.30 516
5940.02 508
5940.75 464
5941.48 503
5942.21 516
5942.93 532
5943.66 597
5944.39 498
5945.12 498
5945.84 470
5946.57 534
5947.30 543
5948.03 481
5948.75 530
5949.48 557
5950.21 617
5950.94 607
5951.67 574
5952.39 663
5953.12 602
5953.85 519
5954.58 594
5955.31 580
5956.03 551
5956.76 573
5957.49 626
5958.22 601
5958.95 608
5959.67 566
5960.40 508
5961.13 578
5961.86 617
5962.59 603
5963.32 605
5964.05 683
5964.77 647
5965.50 793
5966.23 813
5966.96 709
5967.69 715
5968.42 725
5969.15 810
5969.88 885
5970.61 724
5971.33 737
5972.06 689
5972.79 779
5973.52 856
5974.25 676
5974.98 699
5975.71 725
5976.44 721
5977.17 671
5977.90 707
5978.63 713
5979.36 780
5980.09 721
5980.82 710
5981.55 787
5982.28 825
5983.01 756
5983.74 873
5984.46 823
5985.19 790
5985.92 761
5986.65 771
5987.38 701
5988.11 825
5988.85 797
5989.58 836
5990.31 798
5991.04 742
5991.77 783
5992.50 835
5993.23 799
5993.96 762
5994.69 840
5995.42 840
5996.15 873
5996.88 769
5997.61 848
5998.34 892
5999.07 807
5999.80 910
6000.53 856
6001.26 880
6002.00 940
6002.73 935
6003.46 878
6004.19 871
6004.92 900
6005.65 882
6006.38 873
6007.11 872
6007.84 929
6008.58 896
6009.31 957
6010.04 1017
6010.77 1083
6011.50 1269
6012.23 1502
6012.96 1642
6013.70 1831
6014.43 1827
6015.16 2031
6015.89 1995
6016.62 1858
6017.36 1823
6018.09 1695
6018.82 1498
6019.55 1315
6020.28 1132
6021.02 1031
6021.75 879
6022.48 720
6023.21 686
6023.94 754
6024.68 699
6025.41 704
6026.14 679
6026.87 703
6027.61 763
6028.34 634
6029.07 572
6029.80 583
6030.54 571
6031.27 605
6032.00 553
6032.73 589
6033.47 536
6034.20 597
6034.93 513
6035.67 561
6036.40 594
6037.13 603
6037.87 638
6038.60 617
6039.33 651
6040.07 660
6040.80 569
6041.53 608
6042.27 619
6043.00 715
6043.73 625
6044.47 642
6045.20 696
6045.93 678
6046.67 611
6047.40 662
6048.13 635
6048.87 705
6049.60 777
6050.34 777
6051.07 736
6051.80 745
6052.54 761
6053.27 791
6054.01 780
6054.74 812
6055.47 717
6056.21 826
6056.94 711
6057.68 733
6058.41 696
6059.15 662
6059.88 721
6060.61 678
6061.35 643
6062.08 637
6062.82 664
6063.55 608
6064.29 622
6065.02 739
6065.76 737
6066.49 648
6067.23 615
6067.96 601
6068.70 550
6069.43 609
6070.17 604
6070.90 542
6071.64 550
6072.37 634
6073.11 569
6073.84 609
6074.58 561
6075.31 523
6076.05 530
6076.78 538
6077.52 532
6078.26 586
6078.99 503
6079.73 570
6080.46 563
6081.20 563
6081.93 540
6082.67 524
6083.41 493
6084.14 550
6084.88 484
6085.61 499
6086.35 493
6087.09 558
6087.82 516
6088.56 550
6089.30 579
6090.03 555
6090.77 482
6091.50 453
6092.24 490
6092.98 529
6093.71 543
6094.45 547
6095.19 513
6095.92 475
6096.66 440
6097.40 465
6098.13 601
6098.87 484
6099.61 436
6100.34 474
6101.08 457
6101.82 400
6102.56 451
6103.29 437
6104.03 441
6104.77 524
6105.50 546
6106.24 452
6106.98 476
6107.72 496
6108.45 511
6109.19 501
6109.93 480
6110.67 459
6111.40 532
6112.14 550
6112.88 476
6113.62 498
6114.35 588
6115.09 547
6115.83 599
6116.57 554
6117.31 522
6118.04 548
6118.78 501
6119.52 487
6120.26 485
6121.00 490
6121.73 524
6122.47 513
6123.21 469
6123.95 487
6124.69 572
6125.43 554
6126.16 564
6126.90 578
6127.64 612
6128.38 559
6129.12 585
6129.86 601
6130.60 578
6131.33 516
6132.07 580
6132.81 612
6133.55 605
6134.29 588
6135.03 560
6135.77 584
6136.51 581
6137.25 588
6137.99 591
6138.73 581
6139.46 587
6140.20 566
6140.94 535
6141.68 614
6142.42 594
6143.16 585
6143.90 622
6144.64 552
6145.38 545
6146.12 510
6146.86 655
6147.60 597
6148.34 568
6149.08 674
6149.82 648
6150.56 660
6151.30 636
6152.04 641
6152.78 648
6153.52 667
6154.26 668
6155.00 670
6155.74 717
6156.48 756
6157.22 669
6157.96 720
6158.70 711
6159.44 704
6160.18 755
6160.92 658
6161.66 679
6162.40 681
6163.15 739
6163.89 796
6164.63 812
6165.37 878
6166.11 960
6166.85 1014
6167.59 992
6168.33 1037
6169.07 1018
6169.81 887
6170.55 990
6171.30 1018
6172.04 1013
6172.78 1017
6173.52 974
6174.26 884
6175.00 831
6175.74 853
6176.49 841
6177.23 883
6177.97 942
6178.71 988
6179.45 922
6180.19 793
6180.94 914
6181.68 862
6182.42 946
6183.16 931
6183.90 911
6184.65 891
6185.39 896
6186.13 875
6186.87 949
6187.61 931
6188.36 896
6189.10 918
6189.84 1016
6190.58 1035
6191.33 1103
6192.07 977
6192.81 1048
6193.55 1143
6194.30 1187
6195.04 1158
6195.78 1222
6196.52 1216
6197.27 1177
6198.01 1156
6198.75 1201
6199.49 1241
6200.24 1266
6200.98 1147
6201.72 1257
6202.47 1180
6203.21 1241
6203.95 1257
6204.70 1340
6205.44 1496
6206.18 1785
6206.93 2235
6207.67 2619
6208.41 3054
6209.16 3655
6209.90 4128
6210.64 4502
6211.39 4651
6212.13 4557
6212.87 4174
6213.62 3832
6214.36 3301
6215.11 2906
6215.85 2461
6216.59 2031
6217.34 1830
6218.08 1491
6218.83 1296
6219.57 1042
6220.31 1005
6221.06 944
6221.80 910
6222.55 918
6223.29 914
6224.04 957
6224.78 1025
6225.52 943
6226.27 982
6227.01 1000
6227.76 1031
6228.50 859
6229.25 831
6229.99 807
6230.74 755
6231.48 736
6232.23 764
6232.97 757
6233.72 666
6234.46 615
6235.21 676
6235.95 682
6236.70 744
6237.44 714
6238.19 702
6238.93 762
6239.68 633
6240.42 641
6241.17 741
6241.91 724
6242.66 762
6243.40 719
6244.15 707
6244.90 800
6245.64 806
6246.39 771
6247.13 828
6247.88 809
6248.62 880
6249.37 892
6250.12 839
6250.86 909
6251.61 947
6252.35 873
6253.10 893
6253.85 826
6254.59 844
6255.34 823
6256.09 739
6256.83 815
6257.58 715
6258.32 693
6259.07 691
6259.82 722
6260.56 710
6261.31 783
6262.06 795
6262.80 751
6263.55 689
6264.30 690
6265.04 727
6265.79 745
6266.54 765
6267.29 796
6268.03 790
6268.78 763
6269.53 789
6270.27 717
6271.02 720
6271.77 666
6272.52 646
6273.26 707
6274.01 726
6274.76 640
6275.50 617
6276.25 652
6277.00 671
6277.75 687
6278.49 674
6279.24 708
6279.99 709
6280.74 659
6281.49 655
6282.23 646
6282.98 540
6283.73 600
6284.48 623
6285.23 663
6285.97 669
6286.72 623
6287.47 675
6288.22 658
6288.97 588
6289.71 657
6290.46 733
6291.21 655
6291.96 696
6292.71 755
6293.46 751
6294.21 681
6294.95 615
6295.70 644
6296.45 618
6297.20 566
6297.95 525
6298.70 538
6299.45 523
6300.20 484
6300.94 518
6301.69 557
6302.44 500
6303.19 584
6303.94 583
6304.69 622
6305.44 571
6306.19 605
6306.94 626
6307.69 598
6308.44 547
6309.19 546
6309.94 540
6310.69 536
6311.43 489
6312.18 510
6312.93 481
6313.68 538
6314.43 594
6315.18 564
6315.93 559
6316.68 509
6317.43 574
6318.18 586
6318.93 548
6319.68 548
6320.43 529
6321.18 535
6321.93 518
6322.68 548
6323.43 500
6324.18 457
6324.94 463
6325.69 487
6326.44 460
6327.19 472
6327.94 491
6328.69 504
6329.44 477
6330.19 542
6330.94 460
6331.69 459
6332.44 445
6333.19 467
6333.94 475
6334.69 486
6335.45 503
6336.20 509
6336.95 461
6337.70 445
6338.45 453
6339.20 521
6339.95 480
6340.70 451
6341.46 471
6342.21 484
6342.96 521
6343.71 495
6344.46 558
6345.21 509
6345.96 516
6346.72 478
6347.47 467
6348.22 471
6348.97 476
6349.72 490
6350.48 453
6351.23 521
6351.98 514
6352.73 537
6353.48 486
6354.24 536
6354.99 519
6355.74 486
6356.49 474
6357.24 490
6358.00 510
6358.75 554
6359.50 498
6360.25 516
6361.01 432
6361.76 397
6362.51 426
6363.26 481
6364.02 457
6364.77 466
6365.52 467
6366.28 508
6367.03 452
6367.78 448
6368.53 471
6369.29 451
6370.04 412
6370.79 419
6371.55 435
6372.30 473
6373.05 510
6373.81 415
6374.56 452
6375.31 440
6376.07 410
6376.82 435
6377.57 400
6378.33 448
6379.08 515
6379.83 495
6380.59 481
6381.34 491
6382.10 493
6382.85 438
6383.60 478
6384.36 446
6385.11 482
6385.87 555
6386.62 465
6387.37 444
6388.13 369
6388.88 460
6389.64 399
6390.39 384
6391.14 375
6391.90 400
6392.65 432
6393.41 432
6394.16 450
6394.92 422
6395.67 390
6396.43 430
6397.18 443
6397.94 394
6398.69 353
6399.45 377
6400.20 395
6400.96 391
6401.71 439
6402.47 453
6403.22 434
6403.98 377
6404.73 436
6405.49 433
6406.24 406
6407.00 386
6407.75 403
6408.51 443
6409.26 421
6410.02 423
6410.77 433
6411.53 401
6412.28 413
6413.04 403
6413.80 387
6414.55 398
6415.31 383
6416.06 442
6416.82 376
6417.57 432
6418.33 481
6419.09 457
6419.84 459
6420.60 407
6421.35 416
6422.11 364
6422.87 389
6423.62 410
6424.38 346
6425.14 366
6425.89 423
6426.65 419
6427.40 442
6428.16 429
6428.92 420
6429.67 448
6430.43 464
6431.19 446
6431.94 428
6432.70 384
6433.46 418
6434.22 432
6434.97 517
6435.73 522
6436.49 508
6437.24 432
6438.00 446
6438.76 421
6439.51 443
6440.27 437
6441.03 450
6441.79 493
6442.54 473
6443.30 480
6444.06 476
6444.82 383
6445.57 463
6446.33 509
6447.09 508
6447.85 427
6448.60 486
6449.36 484
6450.12 422
6450.88 525
6451.64 497
6452.39 504
6453.15 439
6453.91 437
6454.67 456
6455.43 430
6456.18 474
6456.94 520
6457.70 522
6458.46 503
6459.22 475
6459.98 514
6460.73 528
6461.49 544
6462.25 501
6463.01 525
6463.77 542
6464.53 489
6465.29 476
6466.04 424
6466.80 479
6467.56 572
6468.32 533
6469.08 497
6469.84 590
6470.60 567
6471.36 593
6472.12 533
6472.87 492
6473.63 487
6474.39 492
6475.15 519
6475.91 576
6476.67 622
6477.43 580
6478.19 621
6478.95 644
6479.71 587
6480.47 543
6481.23 610
6481.99 614
6482.75 677
6483.51 620
6484.27 604
6485.03 671
6485.79 666
6486.55 675
6487.31 688
6488.07 716
6488.83 735
6489.59 689
6490.35 772
6491.11 776
6491.87 760
6492.63 781
6493.39 817
6494.15 820
6494.91 830
6495.67 878
6496.43 898
6497.19 850
6497.95 890
6498.71 881
6499.47 831
6500.23 826
6500.99 791
6501.76 937
6502.52 916
6503.28 946
6504.04 861
6504.80 895
6505.56 886
6506.32 797
6507.08 841
6507.84 907
6508.61 1013
6509.37 951
6510.13 911
6510.89 1078
6511.65 1067
6512.41 1102
6513.17 1104
6513.94 1156
6514.70 1166
6515.46 1065
6516.22 1124
6516.98 1080
6517.74 1125
6518.51 1072
6519.27 1178
6520.03 1022
6520.79 1082
6521.55 1132
6522.32 1159
6523.08 1169
6523.84 1205
6524.60 1298
6525.36 1480
6526.13 1459
6526.89 1548
6527.65 1597
6528.41 1616
6529.18 1662
6529.94 1649
6530.70 1593
6531.46 1641
6532.23 1665
6532.99 1647
6533.75 1811
6534.51 2057
6535.28 2350
6536.04 2659
6536.80 3026
6537.57 3324
6538.33 3534
6539.09 3447
6539.85 3315
6540.62 3165
6541.38 2849
6542.14 2425
6542.91 2104
6543.67 1841
6544.43 1543
6545.20 1292
6545.96 1182
6546.72 1178
6547.49 1003
6548.25 990
6549.02 886
6549.78 887
6550.54 881
6551.31 902
6552.07 942
6552.83 933
6553.60 874
6554.36 875
6555.13 867
6555.89 852
6556.65 939
6557.42 815
6558.18 819
6558.95 853
6559.71 915
6560.47 895
6561.24 905
6562.00 877
6562.77 969
6563.53 932
6564.30 896
6565.06 940
6565.83 1016
6566.59 958
6567.36 1049
6568.12 1065
6568.88 948
6569.65 957
6570.41 1071
6571.18 1042
6571.94 1008
6572.71 1083
6573.47 1235
6574.24 1253
6575.00 1348
6575.77 1422
6576.53 1364
6577.30 1431
6578.07 1477
6578.83 1381
6579.60 1452
6580.36 1425
6581.13 1311
6581.89 1253
6582.66 1158
6583.42 1075
6584.19 1044
6584.96 1056
6585.72 990
6586.49 993
6587.25 906
6588.02 943
6588.78 943
6589.55 984
6590.32 1034
6591.08 1074
6591.85 1083
6592.61 1235
6593.38 1345
6594.15 1424
6594.91 1456
6595.68 1550
6596.45 1508
6597.21 1500
6597.98 1458
6598.75 1395
6599.51 1308
6600.28 1201
6601.05 1147
6601.81 1049
6602.58 951
6603.35 907
6604.11 885
6604.88 964
6605.65 917
6606.41 832
6607.18 854
6607.95 836
6608.71 954
6609.48 900
6610.25 902
6611.02 859
6611.78 931
6612.55 977
6613.32 884
6614.09 961
6614.85 949
6615.62 845
6616.39 892
6617.16 884
6617.92 874
6618.69 775
6619.46 783
6620.23 767
6620.99 779
6621.76 771
6622.53 825
6623.30 860
6624.07 802
6624.83 660
6625.60 680
6626.37 712
6627.14 680
6627.91 685
6628.67 693
6629.44 711
6630.21 727
6630.98 686
6631.75 746
6632.52 829
6633.29 882
6634.05 855
6634.82 990
6635.59 1050
6636.36 1162
6637.13 1158
6637.90 1102
6638.67 1018
6639.43 971
6640.20 905
6640.97 921
6641.74 879
6642.51 772
6643.28 670
6644.05 668
6644.82 605
6645.59 618
6646.36 644
6647.13 581
6647.90 649
6648.66 627
6649.43 593
6650.20 624
6650.97 674
6651.74 669
6652.51 656
6653.28 590
6654.05 579
6654.82 608
6655.59 622
6656.36 654
6657.13 604
6657.90 612
6658.67 605
6659.44 562
6660.21 573
6660.98 558
6661.75 561
6662.52 561
6663.29 559
6664.06 584
6664.83 550
6665.60 554
6666.37 604
6667.14 588
6667.91 632
6668.69 505
6669.46 552
6670.23 614
6671.00 612
6671.77 592
6672.54 597
6673.31 649
6674.08 560
6674.85 600
6675.62 645
6676.39 712
6677.16 659
6677.94 592
6678.71 572
6679.48 526
6680.25 555
6681.02 591
6681.79 552
6682.56 589
6683.33 650
6684.11 628
6684.88 611
6685.65 657
6686.42 638
6687.19 630
6687.96 573
6688.74 587
6689.51 550
6690.28 584
6691.05 617
6691.82 542
6692.60 510
6693.37 550
6694.14 581
6694.91 516
6695.68 512
6696.46 464
6697.23 486
6698.00 545
6698.77 503
6699.55 470
6700.32 535
6701.09 538
6701.86 490
6702.64 452
6703.41 478
6704.18 511
6704.95 559
6705.73 523
6706.50 534
6707.27 489
6708.04 507
6708.82 509
6709.59 478
6710.36 471
6711.14 469
6711.91 500
6712.68 405
6713.46 420
6714.23 478
6715.00 437
6715.78 488
6716.55 471
6717.32 454
6718.10 485
6718.87 435
6719.64 521
6720.42 470
6721.19 386
6721.96 427
6722.74 485
6723.51 410
6724.28 431
6725.06 451
6725.83 470
6726.61 455
6727.38 440
6728.15 456
6728.93 431
6729.70 424
6730.48 389
6731.25 368
6732.02 370
6732.80 433
6733.57 449
6734.35 408
6735.12 448
6735.90 422
6736.67 409
6737.45 431
6738.22 427
6738.99 429
6739.77 387
6740.54 435
6741.32 495
6742.09 460
6742.87 442
6743.64 508
6744.42 421
6745.19 398
6745.97 423
6746.74 481
6747.52 454
6748.29 471
6749.07 443
6749.84 500
6750.62 514
6751.40 523
6752.17 572
6752.95 535
6753.72 546
6754.50 532
6755.27 485
6756.05 546
6756.82 443
6757.60 495
6758.38 523
6759.15 452
6759.93 487
6760.70 445
6761.48 396
6762.25 414
6763.03 449
6763.81 393
6764.58 396
6765.36 416
6766.14 396
6766.91 404
6767.69 428
6768.46 378
6769.24 333
6770.02 347
6770.79 355
6771.57 394
6772.35 400
6773.12 407
6773.90 427
6774.68 380
6775.45 382
6776.23 387
6777.01 397
6777.78 374
6778.56 408
6779.34 439
6780.11 413
6780.89 415
6781.67 363
6782.45 422
6783.22 419
6784.00 312
6784.78 347
6785.56 378
6786.33 364
6787.11 377
6787.89 377
6788.66 378
6789.44 352
6790.22 427
6791.00 417
6791.78 389
6792.55 366
6793.33 395
6794.11 439
6794.89 387
6795.66 428
6796.44 327
6797.22 317
6798.00 323
6798.78 301
6799.55 351
6800.33 364
6801.11 397
6801.89 356
6802.67 330
6803.45 341
6804.22 418
6805.00 452
6805.78 382
6806.56 386
6807.34 399
6808.12 383
6808.90 359
6809.67 368
6810.45 370
6811.23 382
6812.01 370
6812.79 374
6813.57 366
6814.35 373
6815.13 388
6815.91 418
6816.68 399
6817.46 371
6818.24 347
6819.02 355
6819.80 352
6820.58 344
6821.36 384
6822.14 381
6822.92 405
6823.70 389
6824.48 349
6825.26 330
6826.04 390
6826.82 415
6827.60 381
6828.38 327
6829.16 339
6829.94 368
6830.72 412
6831.50 416
6832.28 397
6833.06 424
6833.84 409
6834.62 359
6835.40 399
6836.18 399
6836.96 408
6837.74 413
6838.52 365
6839.30 344
6840.08 348
6840.86 344
6841.64 370
6842.42 385
6843.20 404
6843.98 386
6844.76 383
6845.54 423
6846.32 423
6847.10 416
6847.89 432
6848.67 432
6849.45 456
6850.23 460
6851.01 575
6851.79 628
6852.57 651
6853.35 618
6854.13 587
6854.92 656
6855.70 598
6856.48 563
6857.26 461
6858.04 427
6858.82 477
6859.60 414
6860.39 429
6861.17 399
6861.95 429
6862.73 441
6863.51 412
6864.29 387
6865.08 380
6865.86 356
6866.64 415
6867.42 418
6868.20 427
6868.99 474
6869.77 459
6870.55 422
6871.33 387
6872.12 396
6872.90 399
6873.68 374
6874.46 428
6875.24 412
6876.03 376
6876.81 423
6877.59 439
6878.38 428
6879.16 468
6879.94 525
6880.72 496
6881.51 504
6882.29 424
6883.07 431
6883.85 446
6884.64 503
6885.42 466
6886.20 546
6886.99 577
6887.77 647
6888.55 553
6889.34 648
6890.12 669
6890.90 652
6891.69 630
6892.47 524
6893.25 542
6894.04 543
6894.82 550
6895.60 504
6896.39 500
6897.17 486
6897.96 560
6898.74 555
6899.52 555
6900.31 565
6901.09 541
6901.88 500
6902.66 527
6903.44 513
6904.23 474
6905.01 512
6905.80 508
6906.58 519
6907.36 533
6908.15 517
6908.93 489
6909.72 541
6910.50 554
6911.29 505
6912.07 503
6912.86 484
6913.64 492
6914.42 519
6915.21 514
6915.99 521
6916.78 508
6917.56 455
6918.35 480
6919.13 504
6919.92 482
6920.70 437
6921.49 501
6922.27 494
6923.06 502
6923.84 531
6924.63 575
6925.42 472
6926.20 511
6926.99 520
6927.77 508
6928.56 535
6929.34 490
6930.13 513
6930.91 548
6931.70 494
6932.48 502
6933.27 522
6934.06 586
6934.84 566
6935.63 622
6936.41 614
6937.20 583
6937.99 555
6938.77 609
6939.56 658
6940.34 668
6941.13 606
6941.92 671
6942.70 701
6943.49 706
6944.28 697
6945.06 684
6945.85 709
6946.64 777
6947.42 762
6948.21 677
6949.00 741
6949.78 742
6950.57 769
6951.36 731
6952.14 742
6952.93 667
6953.72 735
6954.50 716
6955.29 696
6956.08 750
6956.86 747
6957.65 730
6958.44 769
6959.23 832
6960.01 820
6960.80 837
6961.59 782
6962.38 801
6963.16 798
6963.95 813
6964.74 815
6965.53 838
6966.31 836
6967.10 823
6967.89 828
6968.68 854
6969.46 948
6970.25 940
6971.04 933
6971.83 848
6972.62 935
6973.40 987
6974.19 1032
6974.98 921
6975.77 948
6976.56 980
6977.34 1054
6978.13 1056
6978.92 971
6979.71 948
6980.50 1022
6981.29 1164
6982.08 1291
6982.86 1366
6983.65 1552
6984.44 1697
6985.23 2047
6986.02 2424
6986.81 2563
6987.60 2612
6988.39 2667
6989.17 2561
6989.96 2342
6990.75 2325
6991.54 2055
6992.33 1797
6993.12 1625
6993.91 1393
6994.70 1195
6995.49 1226
6996.28 1178
6997.07 1241
6997.86 1397
6998.64 1558
6999.43 1842
7000.22 1889
7001.01 2205
7001.80 2329
7002.59 2269
7003.38 2210
7004.17 2154
7004.96 1832
7005.75 1515
7006.54 1474
7007.33 1217
7008.12 1049
7008.91 919
7009.70 844
7010.49 764
7011.28 783
7012.07 743
7012.86 709
7013.65 700
7014.44 728
7015.23 728
7016.02 695
7016.81 727
7017.61 693
7018.40 714
7019.19 755
7019.98 651
7020.77 622
7021.56 659
7022.35 675
7023.14 691
7023.93 595
7024.72 614
7025.51 720
7026.30 741
7027.10 709
7027.89 797
7028.68 762
7029.47 749
7030.26 748
7031.05 659
7031.84 652
7032.63 582
7033.43 611
7034.22 678
7035.01 687
7035.80 680
7036.59 680
7037.38 684
7038.18 797
7038.97 710
7039.76 734
7040.55 736
7041.34 699
7042.13 673
7042.93 669
7043.72 651
7044.51 659
7045.30 652
7046.09 647
7046.89 631
7047.68 628
7048.47 656
7049.26 708
7050.06 735
7050.85 701
7051.64 710
7052.43 669
7053.23 669
7054.02 649
7054.81 606
7055.60 592
7056.40 569
7057.19 658
7057.98 570
7058.77 560
7059.57 538
7060.36 581
7061.15 573
7061.95 570
7062.74 524
7063.53 582
7064.33 587
7065.12 606
7065.91 601
7066.71 547
7067.50 527
7068.29 533
7069.09 507
7069.88 475
7070.67 484
7071.47 523
7072.26 517
7073.05 526
7073.85 525
7074.64 483
7075.44 482
7076.23 518
7077.02 491
7077.82 485
7078.61 497
7079.41 497
7080.20 516
7080.99 498
7081.79 495
7082.58 540
7083.38 511
7084.17 435
7084.96 421
7085.76 449
7086.55 394
7087.35 423
7088.14 425
7088.94 420
7089.73 444
7090.53 455
7091.32 523
7092.12 468
7092.91 393
7093.71 526
7094.50 533
7095.29 440
7096.09 406
7096.88 403
7097.68 382
7098.48 422
7099.27 495
7100.07 464
7100.86 416
7101.66 401
7102.45 353
7103.25 436
7104.04 402
7104.84 355
7105.63 392
7106.43 426
7107.22 441
7108.02 408
7108.82 357
7109.61 337
7110.41 340
7111.20 377
7112.00 403
7112.79 333
7113.59 352
7114.39 365
7115.18 341
7115.98 291
7116.77 344
7117.57 359
7118.37 387
7119.16 420
7119.96 336
7120.76 287
7121.55 345
7122.35 363
7123.15 331
7123.94 371
7124.74 355
7125.53 319
7126.33 378
7127.13 338
7127.93 352
7128.72 372
7129.52 339
7130.32 367
7131.11 407
7131.91 420
7132.71 353
7133.50 395
7134.30 422
7135.10 347
7135.90 376
7136.69 375
7137.49 338
7138.29 395
7139.08 343
7139.88 386
7140.68 382
7141.48 356
7142.27 316
7143.07 363
7143.87 341
7144.67 318
7145.46 303
7146.26 393
7147.06 330
7147.86 356
7148.66 325
7149.45 316
7150.25 345
7151.05 315
7151.85 317
7152.65 371
7153.44 371
7154.24 342
7155.04 317
7155.84 337
7156.64 346
7157.44 331
7158.23 356
7159.03 326
7159.83 312
7160.63 307
7161.43 336
7162.23 344
7163.03 320
7163.83 344
7164.62 338
7165.42 274
7166.22 303
7167.02 277
7167.82 308
7168.62 364
7169.42 329
7170.22 351
7171.02 331
7171.82 318
7172.61 340
7173.41 346
7174.21 377
7175.01 307
7175.81 306
7176.61 329
7177.41 283
7178.21 346
7179.01 323
7179.81 312
7180.61 353
7181.41 318
7182.21 291
7183.01 321
7183.81 358
7184.61 367
7185.41 421
7186.21 387
7187.01 367
7187.81 349
7188.61 302
7189.41 338
7190.21 306
7191.01 334
7191.81 301
7192.61 307
7193.41 325
7194.21 316
7195.01 278
7195.81 323
7196.61 342
7197.41 306
7198.21 338
7199.01 306
7199.82 276
7200.62 319
7201.42 343
7202.22 281
7203.02 229
7203.82 243
7204.62 239
7205.42 245
7206.22 278
7207.02 263
7207.83 271
7208.63 310
7209.43 306
7210.23 285
7211.03 273
7211.83 315
7212.63 282
7213.44 247
7214.24 257
7215.04 293
7215.84 257
7216.64 240
7217.44 288
7218.25 231
7219.05 231
7219.85 275
7220.65 312
7221.45 244
7222.26 243
7223.06 258
7223.86 273
7224.66 312
7225.46 289
7226.27 287
7227.07 253
7227.87 257
7228.67 261
7229.48 239
7230.28 230
7231.08 283
7231.88 286
7232.69 287
7233.49 302
7234.29 293
7235.09 266
7235.90 226
7236.70 274
7237.50 267
7238.30 331
7239.11 345
7239.91 281
7240.71 290
7241.52 296
7242.32 302
7243.12 281
7243.93 302
7244.73 318
7245.53 326
7246.34 294
7247.14 282
7247.94 260
7248.75 241
7249.55 291
7250.35 304
7251.16 281
7251.96 280
7252.76 265
7253.57 294
7254.37 318
7255.18 332
7255.98 320
7256.78 329
7257.59 332
7258.39 321
7259.20 333
7260.00 292
7260.80 341
7261.61 328
7262.41 296
7263.22 363
7264.02 345
7264.83 371
7265.63 339
7266.43 318
7267.24 327
7268.04 374
7268.85 339
7269.65 318
7270.46 360
7271.26 364
7272.07 344
7272.87 349
7273.68 308
7274.48 324
7275.29 300
7276.09 297
7276.90 386
7277.70 417
7278.51 357
7279.31 456
7280.12 398
7280.92 444
7281.73 404
7282.53 472
7283.34 489
7284.14 501
7284.95 564
7285.76 651
7286.56 653
7287.37 727
7288.17 648
7288.98 652
7289.78 649
7290.59 543
7291.40 506
7292.20 470
7293.01 474
7293.81 366
7294.62 347
7295.43 371
7296.23 346
7297.04 313
7297.84 344
7298.65 361
7299.46 372
7300.26 388
7301.07 370
7301.88 358
7302.68 284
7303.49 308
7304.30 354
7305.10 369
7305.91 337
7306.72 352
7307.52 330
7308.33 340
7309.14 376
7309.94 359
7310.75 365
7311.56 338
7312.36 343
7313.17 401
7313.98 438
7314.79 419
7315.59 373
7316.40 421
7317.21 431
7318.01 390
7318.82 408
7319.63 436
7320.44 420
7321.24 379
7322.05 423
7322.86 405
7323.67 385
7324.47 435
7325.28 421
7326.09 409
7326.90 367
7327.71 380
7328.51 434
7329.32 397
7330.13 404
7330.94 453
7331.75 413
7332.55 460
7333.36 432
7334.17 505
7334.98 536
7335.79 567
7336.60 601
7337.40 642
7338.21 593
7339.02 539
7339.83 526
7340.64 475
7341.45 486
7342.26 472
7343.06 399
7343.87 358
7344.68 373
7345.49 364
7346.30 315
7347.11 357
7347.92 381
7348.73 366
7349.54 358
7350.34 387
7351.15 391
7351.96 378
7352.77 324
7353.58 348
7354.39 350
7355.20 366
7356.01 339
7356.82 331
7357.63 279
7358.44 312
7359.25 332
7360.06 354
7360.87 400
7361.68 361
7362.49 327
7363.30 377
7364.11 382
7364.92 383
7365.73 368
7366.54 340
7367.35 359
7368.16 381
7368.97 423
7369.78 383
7370.59 412
7371.40 360
7372.21 351
7373.02 389
7373.83 396
7374.64 371
7375.45 367
7376.26 396
7377.07 357
7377.88 345
7378.69 423
7379.50 436
7380.31 459
7381.12 500
7381.94 590
7382.75 551
7383.56 536
7384.37 513
7385.18 517
7385.99 507
7386.80 485
7387.61 432
7388.42 374
7389.23 399
7390.05 403
7390.86 321
7391.67 326
7392.48 349
7393.29 330
7394.10 344
7394.92 318
7395.73 334
7396.54 356
7397.35 367
7398.16 390
7398.97 388
7399.79 414
7400.60 432
7401.41 451
7402.22 442
7403.03 450
7403.85 491
7404.66 492
7405.47 446
7406.28 438
7407.09 463
7407.91 397
7408.72 391
7409.53 325
7410.34 344
7411.16 311
7411.97 373
7412.78 326
7413.59 308
7414.41 298
7415.22 305
7416.03 278
7416.84 301
7417.66 336
7418.47 356
7419.28 384
7420.10 288
7420.91 284
7421.72 290
7422.54 302
7423.35 274
7424.16 260
7424.97 269
7425.79 294
7426.60 289
7427.41 271
7428.23 244
7429.04 253
7429.86 275
7430.67 274
7431.48 261
7432.30 302
7433.11 284
7433.92 267
7434.74 289
7435.55 259
7436.36 265
7437.18 264
7437.99 262
7438.81 311
7439.62 336
7440.43 263
7441.25 276
7442.06 280
7442.88 288
7443.69 289
7444.51 314
7445.32 287
7446.13 304
7446.95 300
7447.76 271
7448.58 258
7449.39 280
7450.21 273
7451.02 289
7451.84 297
7452.65 297
7453.47 251
7454.28 273
7455.10 282
7455.91 247
7456.73 270
7457.54 300
7458.36 321
7459.17 309
7459.99 306
7460.80 262
7461.62 283
7462.43 280
7463.25 281
7464.06 318
7464.88 315
7465.69 275
7466.51 262
7467.32 268
7468.14 262
7468.96 273
7469.77 293
7470.59 278
7471.40 284
7472.22 269
7473.03 299
7473.85 287
7474.67 262
7475.48 276
7476.30 263
7477.11 294
7477.93 258
7478.75 290
7479.56 304
7480.38 302
7481.20 262
7482.01 207
7482.83 249
7483.65 290
7484.46 258
7485.28 281
7486.09 306
7486.91 296
7487.73 280
7488.54 249
7489.36 259
7490.18 242
7491.00 271
7491.81 260
7492.63 291
7493.45 301
7494.26 239
7495.08 286
7495.90 303
7496.71 290
7497.53 231
7498.35 238
7499.17 269
7499.98 233
7500.80 278
7501.62 238
7502.44 249
7503.25 210
7504.07 266
7504.89 254
7505.71 264
7506.52 289
7507.34 249
7508.16 274
7508.98 266
7509.80 256
7510.61 238
7511.43 250
7512.25 265
7513.07 262
7513.89 214
7514.70 270
7515.52 244
7516.34 206
7517.16 237
7517.98 252
7518.79 255
7519.61 281
7520.43 247
7521.25 250
7522.07 259
7522.89 268
7523.71 236
7524.52 194
7525.34 217
7526.16 242
7526.98 209
7527.80 215
7528.62 223
7529.44 228
7530.26 227
7531.08 216
7531.89 266
7532.71 253
7533.53 239
7534.35 263
7535.17 246
7535.99 222
7536.81 254
7537.63 247
7538.45 238
7539.27 221
7540.09 250
7540.91 241
7541.73 284
7542.55 230
7543.37 240
7544.19 278
7545.01 264
7545.83 245
7546.65 271
7547.47 266
7548.29 234
7549.11 270
7549.93 271
7550.75 253
7551.57 223
7552.39 234
7553.21 251
7554.03 238
7554.85 220
7555.67 254
7556.49 302
7557.31 253
7558.13 292
7558.95 264
7559.77 271
7560.59 222
7561.41 234
7562.23 242
7563.05 265
7563.87 247
7564.69 236
7565.52 265
7566.34 319
7567.16 305
7567.98 288
7568.80 219
7569.62 277
7570.44 304
7571.26 257
7572.08 240
7572.91 212
7573.73 189
7574.55 233
7575.37 220
7576.19 218
7577.01 270
7577.83 277
7578.66 252
7579.48 256
7580.30 243
7581.12 239
7581.94 255
7582.77 257
7583.59 250
7584.41 243
7585.23 222
7586.05 263
7586.88 249
7587.70 244
7588.52 291
7589.34 276
7590.16 292
7590.99 307
7591.81 270
7592.63 258
7593.45 274
7594.28 274
7595.10 265
7595.92 257
7596.74 306
7597.57 262
7598.39 261
7599.21 231
7600.03 240
7600.86 264
7601.68 261
7602.50 320
7603.33 312
7604.15 351
7604.97 349
7605.80 377
7606.62 340
7607.44 312
7608.26 280
7609.09 290
7609.91 302
7610.73 307
7611.56 356
7612.38 296
7613.21 284
7614.03 269
7614.85 252
7615.68 237
7616.50 235
7617.32 277
7618.15 299
7618.97 293
7619.80 336
7620.62 302
7621.44 310
7622.27 241
7623.09 217
7623.92 249
7624.74 263
7625.56 265
7626.39 272
7627.21 333
7628.04 288
7628.86 280
7629.68 288
7630.51 348
7631.33 378
7632.16 345
7632.98 367
7633.81 360
7634.63 372
7635.46 361
7636.28 362
7637.11 322
7637.93 273
7638.76 311
7639.58 285
7640.41 247
7641.23 263
7642.06 263
7642.88 235
7643.71 214
7644.53 236
7645.36 224
7646.18 235
7647.01 262
7647.83 227
7648.66 243
7649.48 247
7650.31 236
7651.14 194
7651.96 282
7652.79 292
7653.61 213
7654.44 184
7655.26 215
7656.09 223
7656.92 244
7657.74 255
7658.57 261
7659.39 228
7660.22 245
7661.05 224
7661.87 236
7662.70 259
7663.52 243
7664.35 239
7665.18 240
7666.00 206
7666.83 196
7667.66 193
7668.48 207
7669.31 213
7670.14 236
7670.96 227
7671.79 207
7672.62 225
7673.44 273
7674.27 226
7675.10 200
7675.92 244
7676.75 241
7677.58 211
7678.40 228
7679.23 213
7680.06 189
7680.89 164
7681.71 228
7682.54 215
7683.37 216
7684.19 235
7685.02 228
7685.85 247
7686.68 218
7687.50 221
7688.33 190
7689.16 192
7689.99 207
7690.81 202
7691.64 176
7692.47 188
7693.30 220
7694.13 221
7694.95 215
7695.78 216
7696.61 249
7697.44 219
7698.27 220
7699.09 192
7699.92 207
7700.75 223
7701.58 241
7702.41 262
7703.24 215
7704.06 243
7704.89 258
7705.72 242
7706.55 216
7707.38 247
7708.21 241
7709.04 207
7709.86 221
7710.69 241
7711.52 217
7712.35 195
7713.18 219
7714.01 213
7714.84 262
7715.67 264
7716.50 235
7717.32 267
7718.15 207
7718.98 212
7719.81 191
7720.64 202
7721.47 276
7722.30 233
7723.13 224
7723.96 208
7724.79 191
7725.62 163
7726.45 203
7727.28 188
7728.11 219
7728.94 212
7729.77 209
7730.60 185
7731.43 188
7732.26 213
7733.09 189
7733.92 194
7734.75 219
7735.58 204
7736.41 236
7737.24 278
7738.07 273
7738.90 236
7739.73 224
7740.56 164
7741.39 199
7742.22 250
7743.05 227
7743.88 241
7744.71 223
7745.54 258
7746.37 281
7747.20 246
7748.03 293
7748.87 327
7749.70 391
7750.53 386
7751.36 341
7752.19 351
7753.02 359
7753.85 337
7754.68 345
7755.51 283
7756.34 243
7757.18 259
7758.01 236
7758.84 254
7759.67 239
7760.50 235
7761.33 250
7762.16 228
7763.00 241
7763.83 239
7764.66 226
7765.49 224
7766.32 279
7767.16 234
7767.99 250
7768.82 257
7769.65 212
7770.48 188
7771.31 214
7772.15 208
7772.98 225
7773.81 214
7774.64 224
7775.48 248
7776.31 247
7777.14 217
7777.97 243
7778.81 226
7779.64 234
7780.47 206
7781.30 212
7782.14 223
7782.97 181
7783.80 225
7784.63 197
7785.47 188
7786.30 236
7787.13 199
7787.97 224
7788.80 256
7789.63 242
7790.46 223
7791.30 219
7792.13 236
7792.96 210
7793.80 216
7794.63 217
7795.46 230
7796.30 211
7797.13 223
7797.96 232
7798.80 195
7799.63 222
7800.46 235
7801.30 234
7802.13 201
7802.97 251
7803.80 167
7804.63 220
7805.47 226
7806.30 196
7807.13 198
7807.97 221
7808.80 267
7809.64 257
7810.47 223
7811.31 253
7812.14 237
7812.97 230
7813.81 248
7814.64 253
7815.48 251
7816.31 242
7817.15 251
7817.98 230
7818.82 254
7819.65 264
7820.48 255
7821.32 276
7822.15 276
7822.99 297
7823.82 248
7824.66 258
7825.49 260
7826.33 235
7827.16 233
7828.00 284
7828.83 273
7829.67 245
7830.50 270
7831.34 274
7832.17 225
7833.01 273
7833.85 247
7834.68 258
7835.52 212
7836.35 269
7837.19 248
7838.02 262
7838.86 260
7839.69 275
7840.53 213
7841.37 218
7842.20 255
7843.04 257
7843.87 269
7844.71 259
7845.55 239
7846.38 225
7847.22 249
7848.05 270
7848.89 234
7849.73 236
7850.56 216
7851.40 231
7852.24 270
7853.07 250
7853.91 235
7854.74 207
7855.58 191
7856.42 215
7857.25 197
7858.09 204
7858.93 203
7859.76 190
7860.60 208
7861.44 226
7862.28 199
7863.11 239
7863.95 241
7864.79 257
7865.62 244
7866.46 221
7867.30 213
7868.14 210
7868.97 212
7869.81 224
7870.65 252
7871.48 212
7872.32 163
7873.16 214
7874.00 228
7874.83 224
7875.67 234
7876.51 244
7877.35 277
7878.19 237
7879.02 262
7879.86 232
7880.70 209
7881.54 217
7882.37 252
7883.21 290
7884.05 243
7884.89 238
7885.73 224
7886.57 203
7887.40 252
7888.24 246
7889.08 231
7889.92 253
7890.76 207
7891.60 216
7892.43 220
7893.27 239
7894.11 217
7894.95 224
7895.79 240
7896.63 235
7897.47 208
7898.30 184
7899.14 219
7899.98 223
7900.82 215
7901.66 219
7902.50 248
7903.34 222
7904.18 221
7905.02 237
7905.86 238
7906.70 231
7907.54 250
7908.37 218
7909.21 206
7910.05 215
7910.89 220
7911.73 189
7912.57 241
7913.41 291
7914.25 261
7915.09 286
7915.93 288
7916.77 317
7917.61 246
7918.45 260
7919.29 307
7920.13 382
7920.97 366
7921.81 253
7922.65 278
7923.49 244
7924.33 280
7925.17 255
7926.01 221
7926.85 203
7927.69 248
7928.53 258
7929.37 247
7930.21 243
7931.05 236
7931.90 248
7932.74 224
7933.58 202
7934.42 254
7935.26 234
7936.10 242
7936.94 219
7937.78 208
7938.62 196
7939.46 190
7940.30 202
7941.14 233
7941.99 249
7942.83 253
7943.67 246
7944.51 235
7945.35 177
7946.19 173
7947.03 200
7947.88 196
7948.72 248
7949.56 220
7950.40 253
7951.24 212
7952.08 213
7952.93 232
7953.77 220
7954.61 224
7955.45 200
7956.29 240
7957.13 265
7957.98 268
7958.82 279
7959.66 257
7960.50 246
7961.35 248
7962.19 263
7963.03 188
7963.87 211
7964.71 210
7965.56 212
7966.40 227
7967.24 248
7968.08 189
7968.93 178
7969.77 219
7970.61 248
7971.45 212
7972.30 204
7973.14 229
7973.98 196
7974.83 214
7975.67 214
7976.51 221
7977.36 178
7978.20 187
7979.04 203
7979.88 257
7980.73 208
7981.57 190
7982.41 220
7983.26 175
7984.10 172
7984.94 225
7985.79 203
7986.63 203
7987.47 213
7988.32 168
7989.16 235
7990.01 198
7990.85 179
7991.69 181
7992.54 183
7993.38 179
7994.23 197
7995.07 165
7995.91 171
7996.76 192
7997.60 234
7998.45 189
7999.29 187
8000.13 214
8000.98 219
8001.82 166
8002.67 163
8003.51 183
8004.36 185
8005.20 219
8006.04 181
8006.89 176
8007.73 211
8008.58 206
8009.42 220
8010.27 233
8011.11 202
8011.96 171
8012.80 176
8013.65 180
8014.49 211
8015.34 204
8016.18 186
8017.03 170
8017.87 165
8018.72 195
8019.56 166
8020.41 208
8021.25 212
8022.10 170
8022.95 202
8023.79 201
8024.64 178
8025.48 217
8026.33 180
8027.17 169
8028.02 145
8028.86 154
8029.71 155
8030.56 197
8031.40 174
8032.25 160
8033.09 177
8033.94 185
8034.79 195
8035.63 168
8036.48 204
8037.32 170
8038.17 185
8039.02 143
8039.86 182
8040.71 170
8041.56 194
8042.40 187
8043.25 201
8044.10 172
8044.94 161
8045.79 201
8046.64 198
8047.48 150
8048.33 135
8049.18 165
8050.02 189
8050.87 193
8051.72 161
8052.56 186
8053.41 204
8054.26 199
8055.11 148
8055.95 149
8056.80 170
8057.65 176
8058.49 210
8059.34 243
8060.19 216
8061.04 164
8061.88 180
8062.73 186
8063.58 167
8064.43 156
8065.27 180
8066.12 175
8066.97 171
8067.82 172
8068.67 158
8069.51 211
8070.36 178
8071.21 142
8072.06 166
8072.91 170
8073.75 170
8074.60 168
8075.45 161
8076.30 190
8077.15 190
8078.00 164
8078.84 174
8079.69 193
8080.54 208
8081.39 222
8082.24 193
8083.09 175
8083.94 185
8084.78 217
8085.63 220
8086.48 195
8087.33 177
8088.18 164
8089.03 165
8089.88 148
8090.73 180
8091.58 214
8092.42 185
8093.27 171
8094.12 167
8094.97 200
8095.82 168
8096.67 156
8097.52 161
8098.37 154
8099.22 126
8100.07 162
8100.92 162
8101.77 171
8102.62 194
8103.47 168
8104.32 190
8105.17 181
8106.02 187
8106.87 184
8107.72 174
8108.57 164
8109.42 157
8110.27 189
8111.12 168
8111.97 163
8112.82 158
8113.67 197
8114.52 184
8115.37 142
8116.22 155
8117.07 168
8117.92 152
8118.77 199
8119.62 160
8120.47 147
8121.32 179
8122.17 173
8123.02 191
8123.87 143
8124.72 152
8125.57 151
8126.43 179
8127.28 169
8128.13 159
8128.98 145
8129.83 162
8130.68 175
8131.53 146
8132.38 171
8133.23 176
8134.09 181
8134.94 164
8135.79 163
8136.64 148
8137.49 127
8138.34 164
8139.19 200
8140.05 199
8140.90 181
8141.75 191
8142.60 165
8143.45 183
8144.30 189
8145.16 154
8146.01 201
8146.86 204
8147.71 173
8148.56 185
8149.42 171
8150.27 161
8151.12 173
8151.97 213
8152.83 205
8153.68 209
8154.53 163
8155.38 185
8156.24 158
8157.09 183
8157.94 215
8158.79 213
8159.65 237
8160.50 183
8161.35 179
8162.20 167
8163.06 171
8163.91 186
8164.76 175
8165.62 159
8166.47 144
8167.32 146
8168.17 150
8169.03 163
8169.88 155
8170.73 186
8171.59 168
8172.44 176
8173.29 196
8174.15 209
8175.00 186
8175.85 182
8176.71 234
8177.56 172
8178.42 166
8179.27 186
8180.12 161
8180.98 151
8181.83 140
8182.68 150
8183.54 179
8184.39 196
8185.25 170
8186.10 188
8186.95 174
8187.81 146
8188.66 149
8189.52 184
8190.37 156
8191.22 141
8192.08 169
8192.93 181
8193.79 176
8194.64 193
8195.50 159
8196.35 151
8197.21 164
8198.06 165
8198.92 115
8199.77 140
8200.63 147
8201.48 138
8202.33 190
8203.19 183
8204.04 179
8204.90 202
8205.75 187
8206.61 176
8207.47 190
8208.32 175
8209.18 202
8210.03 177
8210.89 154
8211.74 140
8212.60 159
8213.45 177
8214.31 187
8215.16 184
8216.02 187
8216.87 151
8217.73 136
8218.59 117
8219.44 145
8220.30 174
8221.15 163
8222.01 178
8222.87 160
8223.72 202
8224.58 200
8225.43 224
8226.29 222
8227.15 157
8228.00 146
8228.86 152
8229.71 176
8230.57 183
8231.43 136
8232.28 199
8233.14 166
8234.00 176
8234.85 179
8235.71 164
8236.57 179
8237.42 164
8238.28 157
8239.14 143
8239.99 189
8240.85 153
8241.71 182
8242.56 174
8243.42 149
8244.28 198
8245.14 171
8245.99 177
8246.85 168
8247.71 179
8248.56 130
8249.42 165
8250.28 181
8251.14 169
8251.99 181
8252.85 167
8253.71 175
8254.57 176
8255.42 173
8256.28 174
8257.14 183
8258.00 126
8258.86 125
8259.71 137
8260.57 145
8261.43 159
8262.29 154
8263.15 142
8264.00 191
8264.86 164
8265.72 177
8266.58 174
8267.44 149
8268.29 165
8269.15 157
8270.01 131
8270.87 184
8271.73 164
8272.59 168
8273.45 168
8274.30 162
8275.16 140
8276.02 143
8276.88 199
8277.74 188
8278.60 178
8279.46 145
8280.32 185
8281.18 180
8282.03 158
8282.89 167
8283.75 166
8284.61 182
8285.47 174
8286.33 135
8287.19 140
8288.05 169
8288.91 170
8289.77 167
8290.63 185
8291.49 188
8292.35 179
8293.21 171
8294.07 167
8294.93 142
8295.78 181
8296.64 145
8297.50 160
8298.36 157
8299.22 169
8300.08 173
8300.94 169
8301.80 155
8302.66 162
8303.52 174
8304.38 169
8305.25 155
8306.11 202
8306.97 159
8307.83 177
8308.69 191
8309.55 185
8310.41 181
8311.27 172
8312.13 179
8312.99 176
8313.85 174
8314.71 171
8315.57 153
8316.43 150
8317.29 154
8318.15 167
8319.02 206
8319.88 177
8320.74 165
8321.60 173
8322.46 183
8323.32 187
8324.18 192
8325.04 223
8325.90 197
8326.77 210
8327.63 198
8328.49 203
8329.35 202
8330.21 165
8331.07 178
8331.93 191
8332.80 199
8333.66 201
8334.52 178
8335.38 147
8336.24 143
8337.11 185
8337.97 171
8338.83 168
8339.69 159
8340.55 187
8341.42 190
8342.28 202
8343.14 181
8344.00 205
8344.86 194
8345.73 187
8346.59 238
8347.45 180
8348.31 178
8349.18 186
8350.04 191
8350.90 194
8351.76 168
8352.63 177
8353.49 193
8354.35 186
8355.22 198
8356.08 208
8356.94 167
8357.80 186
8358.67 206
8359.53 206
8360.39 197
8361.26 192
8362.12 194
8362.98 182
8363.85 197
8364.71 226
8365.57 215
8366.44 216
8367.30 195
8368.16 233
8369.03 232
8369.89 178
8370.75 171
8371.62 184
8372.48 199
8373.35 197
8374.21 200
8375.07 218
8375.94 213
8376.80 197
8377.67 185
8378.53 220
8379.39 220
8380.26 222
8381.12 257
8381.99 257
8382.85 225
8383.71 208
8384.58 224
8385.44 246
8386.31 244
8387.17 240
8388.04 230
8388.90 223
8389.77 206
8390.63 214
8391.50 223
8392.36 245
8393.22 248
8394.09 240
8394.95 208
8395.82 245
8396.68 222
8397.55 282
8398.41 242
8399.28 238
8400.14 230
8401.01 251
8401.88 275
8402.74 234
8403.61 261
8404.47 293
8405.34 250
8406.20 267
8407.07 247
8407.93 234
8408.80 262
8409.66 265
8410.53 251
8411.40 293
8412.26 277
8413.13 297
8413.99 320
8414.86 274
8415.73 299
8416.59 270
8417.46 305
8418.32 315
8419.19 323
8420.06 335
8420.92 295
8421.79 305
8422.65 258
8423.52 319
8424.39 327
8425.25 294
8426.12 274
8426.99 311
8427.85 317
8428.72 345
8429.59 357
8430.45 410
8431.32 348
8432.19 340
8433.05 365
8433.92 412
8434.79 402
8435.65 297
8436.52 313
8437.39 380
8438.26 407
8439.12 400
8439.99 433
8440.86 479
8441.73 502
8442.59 433
8443.46 446
8444.33 458
8445.19 523
8446.06 476
8446.93 481
8447.80 473
8448.67 480
8449.53 481
8450.40 509
8451.27 521
8452.14 596
8453.00 657
8453.87 745
8454.74 848
8455.61 1042
8456.48 1206
8457.34 1359
8458.21 1538
8459.08 1489
8459.95 1541
8460.82 1364
8461.69 1150
8462.55 983
8463.42 878
8464.29 760
8465.16 613
8466.03 637
8466.90 555
8467.77 478
8468.63 418
8469.50 411
8470.37 352
8471.24 412
8472.11 411
8472.98 391
8473.85 377
8474.72 324
8475.58 352
8476.45 378
8477.32 350
8478.19 303
8479.06 315
8479.93 337
8480.80 308
8481.67 325
8482.54 315
8483.41 284
8484.28 324
8485.15 343
8486.02 318
8486.89 350
8487.76 377
8488.63 309
8489.50 315
8490.37 329
8491.24 351
8492.11 361
8492.98 360
8493.85 368
8494.72 362
8495.59 352
8496.46 453
8497.33 449
8498.20 401
8499.07 385
8499.94 389
8500.81 360
8501.68 370
8502.55 326
8503.42 280
8504.29 307
8505.16 328
8506.03 313
8506.90 329
8507.77 298
8508.64 304
8509.51 307
8510.38 294
8511.25 338
8512.13 316
8513.00 302
8513.87 326
8514.74 316
8515.61 307
8516.48 389
8517.35 342
8518.22 319
8519.09 401
8519.97 342
8520.84 374
8521.71 360
8522.58 337
8523.45 318
8524.32 348
8525.19 385
8526.07 387
8526.94 348
8527.81 349
8528.68 340
8529.55 354
8530.43 368
8531.30 369
8532.17 383
8533.04 373
8533.91 341
8534.79 362
8535.66 362
8536.53 345
8537.40 343
8538.27 411
8539.15 459
8540.02 359
8540.89 388
8541.76 345
8542.64 353
8543.51 350
8544.38 398
8545.25 386
8546.13 318
8547.00 297
8547.87 296
8548.74 309
8549.62 295
8550.49 309
8551.36 329
8552.24 288
8553.11 275
8553.98 261
8554.86 264
8555.73 288
8556.60 311
8557.48 354
8558.35 330
8559.22 383
8560.10 335
8560.97 278
8561.84 300
8562.72 319
8563.59 293
8564.46 248
8565.34 279
8566.21 294
8567.08 304
8567.96 238
8568.83 273
8569.71 330
8570.58 285
8571.45 285
8572.33 277
8573.20 279
8574.08 276
8574.95 232
8575.82 278
8576.70 324
8577.57 283
8578.45 308
8579.32 252
8580.20 254
8581.07 260
8581.94 315
8582.82 287
8583.69 272
8584.57 278
8585.44 258
8586.32 299
8587.19 285
8588.07 266
8588.94 264
8589.82 259
8590.69 304
8591.57 277
8592.44 237
8593.32 245
8594.19 242
8595.07 224
8595.94 297
8596.82 298
8597.69 256
8598.57 280
8599.44 313
8600.32 275
8601.19 293
8602.07 306
8602.95 348
8603.82 293
8604.70 269
8605.57 239
8606.45 284
8607.32 315
8608.20 320
8609.08 339
8609.95 301
8610.83 295
8611.70 292
8612.58 302
8613.46 288
8614.33 281
8615.21 311
8616.08 272
8616.96 270
8617.84 289
8618.71 287
8619.59 315
8620.47 305
8621.34 315
8622.22 297
8623.10 290
8623.97 256
8624.85 297
8625.73 298
8626.60 278
8627.48 318
8628.36 344
8629.23 331
8630.11 328
8630.99 336
8631.87 395
8632.74 336
8633.62 323
8634.50 298
8635.37 315
8636.25 378
8637.13 367
8638.01 309
8638.88 309
8639.76 329
8640.64 345
8641.52 315
8642.39 344
8643.27 352
8644.15 340
8645.03 358
8645.90 362
8646.78 362
8647.66 345
8648.54 323
8649.42 342
8650.29 403
8651.17 405
8652.05 442
8652.93 413
8653.81 426
8654.68 483
8655.56 431
8656.44 401
8657.32 438
8658.20 411
8659.08 368
8659.95 373
8660.83 443
8661.71 410
8662.59 372
8663.47 418
8664.35 405
8665.23 492
8666.10 456
8666.98 399
8667.86 435
8668.74 440
8669.62 428
8670.50 459
8671.38 405
8672.26 451
8673.14 494
8674.02 550
8674.90 589
8675.77 621
8676.65 604
8677.53 613
8678.41 621
8679.29 596
8680.17 579
8681.05 553
8681.93 503
8682.81 513
8683.69 482
8684.57 478
8685.45 450
8686.33 491
8687.21 558
8688.09 533
8688.97 570
8689.85 631
8690.73 599
8691.61 695
8692.49 849
8693.37 842
8694.25 932
8695.13 1076
8696.01 1029
8696.89 967
8697.77 872
8698.65 794
8699.53 640
8700.41 579
8701.29 631
8702.17 582
8703.05 484
8703.94 462
8704.82 482
8705.70 408
8706.58 453
8707.46 401
8708.34 421
8709.22 413
8710.10 420
8710.98 477
8711.86 415
8712.75 454
8713.63 411
8714.51 423
8715.39 412
8716.27 411
8717.15 384
8718.03 402
8718.91 366
8719.80 407
8720.68 430
8721.56 492
8722.44 419
8723.32 461
8724.20 444
8725.09 475
8725.97 462
8726.85 424
8727.73 471
8728.61 482
8729.50 459
8730.38 450
8731.26 486
8732.14 474
8733.02 502
8733.91 474
8734.79 501
8735.67 455
8736.55 530
8737.44 541
8738.32 485
8739.20 479
8740.08 489
8740.97 527
8741.85 471
8742.73 495
8743.61 530
8744.50 558
8745.38 540
8746.26 480
8747.15 488
8748.03 536
8748.91 484
8749.79 488
8750.68 479
8751.56 493
8752.44 560
8753.33 577
8754.21 517
8755.09 503
8755.98 528
8756.86 498
8757.74 529
8758.63 500
8759.51 538
8760.39 550
8761.28 539
8762.16 577
8763.05 597
8763.93 550
8764.81 631
8765.70 657
8766.58 645
8767.46 690
8768.35 707
8769.23 677
8770.12 644
8771.00 684
8771.89 698
8772.77 670
8773.65 649
8774.54 603
8775.42 613
8776.31 649
8777.19 613
8778.08 686
8778.96 722
8779.84 765
8780.73 899
8781.61 1079
8782.50 1245
8783.38 1392
8784.27 1517
8785.15 1541
8786.04 1604
8786.92 1452
8787.81 1274
8788.69 1172
8789.58 991
8790.46 856
8791.35 741
8792.23 684
8793.12 612
8794.00 577
8794.89 572
8795.77 598
8796.66 538
8797.55 644
8798.43 698
8799.32 756
8800.20 707
8801.09 668
8801.97 691
8802.86 682
8803.74 710
8804.63 602
8805.52 548
8806.40 558
8807.29 492
8808.17 474
8809.06 463
8809.95 469
8810.83 456
8811.72 490
8812.60 452
8813.49 453
8814.38 482
8815.26 453
8816.15 482
8817.04 457
8817.92 417
8818.81 418
8819.70 498
8820.58 468
8821.47 456
8822.36 452
8823.24 445
8824.13 452
8825.02 476
8825.90 432
8826.79 453
8827.68 375
8828.56 342
8829.45 378
8830.34 425
8831.23 398
8832.11 411
8833.00 433
8833.89 427
8834.77 391
8835.66 393
8836.55 387
8837.44 409
8838.32 408
8839.21 352
8840.10 434
8840.99 459
8841.88 427
8842.76 448
8843.65 370
8844.54 423
8845.43 408
8846.31 387
8847.20 409
8848.09 409
8848.98 404
8849.87 396
8850.75 424
8851.64 420
8852.53 387
8853.42 378
8854.31 422
8855.20 405
8856.08 424
8856.97 414
8857.86 425
8858.75 395
8859.64 400
8860.53 404
8861.42 414
8862.30 388
8863.19 384
8864.08 373
8864.97 363
8865.86 379
8866.75 360
8867.64 362
8868.53 310
8869.42 322
8870.30 298
8871.19 346
8872.08 370
8872.97 359
8873.86 359
8874.75 377
8875.64 341
8876.53 316
8877.42 302
8878.31 326
8879.20 325
8880.09 290
8880.98 361
8881.87 325
8882.76 263
8883.65 258
8884.54 273
8885.43 287
8886.32 275
8887.21 269
8888.10 300
8888.99 285
8889.88 313
8890.77 299
8891.66 262
8892.55 285
8893.44 263
8894.33 244
8895.22 259
8896.11 254
8897.00 242
8897.89 280
8898.78 299
8899.67 279
8900.56 251
8901.45 231
8902.34 231
8903.23 270
8904.12 221
8905.02 235
8905.91 238
8906.80 227
8907.69 245
8908.58 234
8909.47 222
8910.36 271
8911.25 241
8912.14 206
8913.04 230
8913.93 209
8914.82 186
8915.71 236
8916.60 210
8917.49 210
8918.38 212
8919.28 199
8920.17 234
8921.06 202
8921.95 216
8922.84 242
8923.73 207
8924.63 219
8925.52 208
8926.41 204
8927.30 241
8928.19 231
8929.09 207
8929.98 248
8930.87 228
8931.76 264
8932.65 213
8933.55 224
8934.44 210
8935.33 226
8936.22 209
8937.12 204
8938.01 205
8938.90 192
8939.79 212
8940.69 170
8941.58 222
8942.47 200
8943.37 237
8944.26 212
8945.15 210
8946.04 203
8946.94 204
8947.83 188
8948.72 194
8949.62 224
8950.51 196
8951.40 198
8952.30 188
8953.19 213
8954.08 224
8954.98 201
8955.87 182
8956.76 196
8957.66 195
8958.55 183
8959.44 180
8960.34 192
8961.23 180
8962.12 204
8963.02 173
8963.91 201
8964.81 189
8965.70 208
8966.59 192
8967.49 156
8968.38 177
8969.28 155
8970.17 168
8971.06 173
8971.96 184
8972.85 187
8973.75 191
8974.64 189
8975.54 231
8976.43 203
8977.32 194
8978.22 169
8979.11 210
8980.01 152
8980.90 151
8981.80 141
8982.69 170
8983.59 176
8984.48 166
8985.38 166
8986.27 171
8987.17 194
8988.06 162
8988.96 152
8989.85 178
8990.75 153
8991.64 169
8992.54 187
8993.43 143
8994.33 149
8995.22 148
8996.12 147
8997.01 149
8997.91 136
8998.81 138
8999.70 179
9000.60 196
9001.49 152
9002.39 163
9003.28 170
9004.18 183
9005.08 154
9005.97 144
9006.87 162
9007.76 142
9008.66 146
9009.56 148
9010.45 167
9011.35 158
9012.24 150
9013.14 163
9014.04 121
9014.93 117
9015.83 150
9016.73 137
9017.62 159
9018.52 149
9019.42 153
9020.31 186
9021.21 173
9022.11 149
9023.00 150
9023.90 182
9024.80 201
9025.69 158
9026.59 172
9027.49 136
9028.38 127
9029.28 145
9030.18 170
9031.08 138
9031.97 149
9032.87 160
9033.77 167
9034.66 150
9035.56 139
9036.46 147
9037.36 146
9038.25 119
9039.15 102
9040.05 148
9040.95 153
9041.85 115
9042.74 140
9043.64 141
9044.54 130
9045.44 113
9046.33 145
9047.23 125
9048.13 136
9049.03 131
9049.93 117
9050.82 153
9051.72 159
9052.62 150
9053.52 148
9054.42 165
9055.32 147
9056.21 177
9057.11 161
9058.01 188
9058.91 165
9059.81 164
9060.71 139
9061.61 161
9062.50 148
9063.40 132
9064.30 169
9065.20 125
9066.10 133
9067.00 140
9067.90 161
9068.80 134
9069.70 150
9070.60 148
9071.49 183
9072.39 130
9073.29 152
9074.19 165
9075.09 141
9075.99 130
9076.89 120
9077.79 129
9078.69 159
9079.59 146
9080.49 177
9081.39 144
9082.29 144
9083.19 146
9084.09 179
9084.99 156
9085.89 170
9086.79 157
9087.69 192
9088.59 188
9089.49 165
9090.39 124
9091.29 156
9092.19 147
9093.09 148
9093.99 156
9094.89 160
9095.79 167
9096.69 142
9097.59 121
9098.49 150
9099.39 141
9100.29 137
9101.19 164
9102.09 152
9102.99 122
9103.90 163
9104.80 160
9105.70 140
9106.60 149
9107.50 158
9108.40 131
9109.30 118
9110.20 111
9111.10 122
9112.00 141
9112.91 148
9113.81 145
9114.71 166
9115.61 151
9116.51 129
9117.41 138
9118.31 99
9119.22 134
9120.12 172
9121.02 173
9121.92 154
9122.82 142
9123.72 137
9124.63 151
9125.53 142
9126.43 125
9127.33 119
9128.23 130
9129.14 153
9130.04 122
9130.94 123
9131.84 130
9132.74 133
9133.65 132
9134.55 112
9135.45 132
9136.35 134
9137.26 146
9138.16 139
9139.06 139
9139.96 124
9140.87 135
9141.77 138
9142.67 121
9143.57 149
9144.48 155
9145.38 150
9146.28 126
9147.19 124
9148.09 157
9148.99 125
9149.90 131
9150.80 130
9151.70 106
9152.60 164
9153.51 169
9154.41 168
9155.31 122
9156.22 145
9157.12 139
9158.02 179
9158.93 166
9159.83 149
9160.74 125
9161.64 145
9162.54 150
9163.45 141
9164.35 178
9165.25 153
9166.16 183
9167.06 143
9167.97 133
9168.87 123
9169.77 132
9170.68 175
9171.58 132
9172.49 128
9173.39 135
9174.30 148
9175.20 132
9176.10 120
9177.01 122
9177.91 113
9178.82 123
9179.72 130
9180.63 158
9181.53 149
9182.44 143
9183.34 151
9184.25 138
9185.15 123
9186.05 154
9186.96 177
9187.86 152
9188.77 136
9189.67 119
9190.58 115
9191.48 120
9192.39 161
9193.30 142
9194.20 149
9195.11 135
9196.01 140
9196.92 131
9197.82 155
9198.73 133
9199.63 143
9200.54 185
9201.44 155
9202.35 179
9203.26 145
9204.16 134
9205.07 122
9205.97 168
9206.88 174
9207.78 161
9208.69 148
9209.60 137
9210.50 142
9211.41 159
9212.32 140
9213.22 148
9214.13 151
9215.03 152
9215.94 125
9216.85 148
9217.75 165
9218.66 141
9219.57 133
9220.47 187
9221.38 144
9222.29 141
9223.19 145
9224.10 134
9225.01 139
9225.91 135
9226.82 144
9227.73 149
9228.63 133
9229.54 156
9230.45 146
9231.36 130
9232.26 118
9233.17 154
9234.08 127
9234.98 133
9235.89 138
9236.80 127
9237.71 119
9238.61 138
9239.52 128
9240.43 103
9241.34 121
9242.24 128
9243.15 134
9244.06 143
9244.97 145
9245.87 129
9246.78 143
9247.69 116
9248.60 111
9249.51 103
9250.41 128
9251.32 129
9252.23 151
9253.14 152
9254.05 151
9254.96 141
9255.86 133
9256.77 141
9257.68 118
9258.59 129
9259.50 137
9260.41 150
9261.31 144
9262.22 140
9263.13 136
9264.04 148
9264.95 143
9265.86 153
9266.77 164
9267.68 162
9268.58 132
9269.49 114
9270.40 142
9271.31 162
9272.22 165
9273.13 160
9274.04 149
9274.95 130
9275.86 148
9276.77 128
9277.68 149
9278.59 152
9279.50 156
9280.40 152
9281.31 145
9282.22 135
9283.13 138
9284.04 147
9284.95 120
9285.86 127
9286.77 100
9287.68 115
9288.59 134
9289.50 108
9290.41 119
9291.32 128
9292.23 185
9293.14 158
9294.05 146
9294.96 154
9295.87 154
9296.78 153
9297.69 163
9298.60 142
9299.52 163
9300.43 170
9301.34 164
9302.25 139
9303.16 125
9304.07 114
9304.98 126
9305.89 125
9306.80 117
9307.71 115
9308.62 147
9309.53 124
9310.44 148
9311.36 168
9312.27 175
9313.18 173
9314.09 160
9315.00 159
9315.91 130
9316.82 133
9317.73 106
9318.64 142
9319.56 134
9320.47 131
9321.38 131
9322.29 135
9323.20 136
9324.11 124
9325.03 137
9325.94 138
9326.85 167
9327.76 144
9328.67 125
9329.59 125
9330.50 121
9331.41 126
9332.32 150
9333.23 108
9334.15 121
9335.06 132
9335.97 147
9336.88 124
9337.79 139
9338.71 124
9339.62 120
9340.53 131
9341.44 149
9342.36 142
9343.27 126
9344.18 155
9345.09 156
9346.01 179
9346.92 123
9347.83 121
9348.75 160
9349.66 165
9350.57 150
9351.48 146
9352.40 157
9353.31 164
9354.22 136
9355.14 129
9356.05 147
9356.96 150
9357.88 133
9358.79 154
9359.70 146
9360.62 114
9361.53 125
9362.44 150
9363.36 134
9364.27 133
9365.19 145
9366.10 156
9367.01 146
9367.93 122
9368.84 154
9369.75 186
9370.67 190
9371.58 160
9372.50 153
9373.41 184
9374.32 164
9375.24 158
9376.15 140
9377.07 133
9377.98 150
9378.90 187
9379.81 152
9380.72 172
9381.64 134
9382.55 140
9383.47 149
9384.38 183
9385.30 189
9386.21 167
9387.13 190
9388.04 142
9388.96 156
9389.87 180
9390.79 165
9391.70 174
9392.62 179
9393.53 171
9394.45 189
9395.36 179
9396.28 150
9397.19 187
9398.11 187
9399.02 174
9399.94 182
9400.85 211
9401.77 180
9402.68 155
9403.60 163
9404.52 171
9405.43 181
9406.35 201
9407.26 167
9408.18 167
9409.09 186
9410.01 171
9410.93 155
9411.84 173
9412.76 180
9413.67 163
9414.59 178
9415.51 201
9416.42 176
9417.34 179
9418.26 175
9419.17 158
9420.09 175
9421.00 170
9421.92 153
9422.84 195
9423.75 192
9424.67 137
9425.59 139
9426.50 180
9427.42 164
9428.34 172
9429.25 152
9430.17 188
9431.09 180
9432.00 151
9432.92 180
9433.84 179
9434.76 153
9435.67 172
9436.59 185
9437.51 146
9438.42 184
9439.34 190
9440.26 185
9441.18 175
9442.09 213
9443.01 232
9443.93 194
9444.85 191
9445.76 177
9446.68 201
9447.60 207
9448.52 173
9449.43 205
9450.35 205
9451.27 190
9452.19 247
9453.11 265
9454.02 305
9454.94 346
9455.86 313
9456.78 317
9457.70 277
9458.62 256
9459.53 313
9460.45 274
9461.37 233
9462.29 220
9463.21 227
9464.13 202
9465.04 196
9465.96 216
9466.88 215
9467.80 208
9468.72 126
9469.64 191
9470.56 168
9471.48 170
9472.39 189
9473.31 177
9474.23 163
9475.15 139
9476.07 136
9476.99 147
9477.91 183
9478.83 193
9479.75 198
9480.67 197
9481.59 197
9482.51 210
9483.42 198
9484.34 203
9485.26 197
9486.18 192
9487.10 186
9488.02 196
9488.94 206
9489.86 193
9490.78 187
9491.70 207
9492.62 174
9493.54 146
9494.46 148
9495.38 158
9496.30 143
9497.22 144
9498.14 141
9499.06 166
9499.98 182
9500.90 166
9501.82 154
9502.74 151
9503.66 157
9504.58 151
9505.50 143
9506.43 154
9507.35 178
9508.27 147
9509.19 157
9510.11 192
9511.03 211
9511.95 160
9512.87 178
9513.79 186
9514.71 163
9515.63 175
9516.55 184
9517.48 187
9518.40 189
9519.32 178
9520.24 176
9521.16 207
9522.08 200
9523.00 196
9523.92 186
9524.85 179
9525.77 185
9526.69 186
9527.61 165
9528.53 164
9529.45 215
9530.38 215
9531.30 202
9532.22 207
9533.14 182
9534.06 220
9534.98 202
9535.91 195
9536.83 221
9537.75 219
9538.67 243
9539.60 201
9540.52 177
9541.44 157
9542.36 182
9543.28 188
9544.21 181
9545.13 179
9546.05 187
9546.97 232
9547.90 216
9548.82 187
9549.74 161
9550.66 147
9551.59 163
9552.51 189
9553.43 150
9554.36 175
9555.28 184
9556.20 176
9557.13 193
9558.05 172
9558.97 207
9559.89 212
9560.82 203
9561.74 207
9562.66 175
9563.59 163
9564.51 174
9565.43 182
9566.36 195
9567.28 189
9568.20 201
9569.13 169
9570.05 154
9570.98 197
9571.90 191
9572.82 152
9573.75 159
9574.67 176
9575.60 181
9576.52 190
9577.44 192
9578.37 212
9579.29 199
9580.22 200
9581.14 198
9582.06 155
9582.99 197
9583.91 196
9584.84 209
9585.76 181
9586.69 136
9587.61 159
9588.53 188
9589.46 159
9590.38 185
9591.31 161
9592.23 165
9593.16 192
9594.08 197
9595.01 230
9595.93 189
9596.86 176
9597.78 194
9598.71 165
9599.63 165
9600.56 209
9601.48 186
9602.41 188
9603.33 183
9604.26 196
9605.18 161
9606.11 205
9607.03 203
9607.96 196
9608.89 218
9609.81 220
9610.74 179
9611.66 197
9612.59 199
9613.51 201
9614.44 205
9615.37 233
9616.29 282
9617.22 294
9618.14 219
9619.07 227
9620.00 206
9620.92 199
9621.85 216
9622.77 224
9623.70 225
9624.63 176
9625.55 200
9626.48 239
9627.41 244
9628.33 231
9629.26 225
9630.19 199
9631.11 243
9632.04 219
9632.97 217
9633.89 233
9634.82 232
9635.75 237
9636.67 223
9637.60 267
9638.53 255
9639.45 279
9640.38 244
9641.31 256
9642.23 246
9643.16 242
9644.09 203
9645.02 216
9645.94 283
9646.87 267
9647.80 223
9648.73 262
9649.65 311
9650.58 315
9651.51 302
9652.44 362
9653.36 370
9654.29 320
9655.22 357
9656.15 308
9657.08 308
9658.00 288
9658.93 297
9659.86 321
9660.79 302
9661.72 318
9662.64 339
9663.57 339
9664.50 294
9665.43 263
9666.36 280
9667.28 324
9668.21 285
9669.14 267
9670.07 316
9671.00 311
9671.93 300
9672.86 288
9673.78 347
9674.71 338
9675.64 337
9676.57 291
9677.50 291
9678.43 308
9679.36 322
9680.29 327
9681.21 328
9682.14 306
9683.07 368
9684.00 390
9684.93 328
9685.86 313
9686.79 310
9687.72 337
9688.65 327
9689.58 357
9690.51 372
9691.44 335
9692.37 320
9693.30 316
9694.23 330
9695.16 367
9696.09 339
9697.02 392
9697.94 392
9698.87 433
9699.80 488
9700.73 528
9701.66 536
9702.59 536
9703.52 509
9704.45 516
9705.39 477
9706.32 410
9707.25 402
9708.18 328
9709.11 380
9710.04 347
9710.97 345
9711.90 313
9712.83 343
9713.76 340
9714.69 320
9715.62 338
9716.55 375
9717.48 378
9718.41 335
9719.34 364
9720.27 387
9721.21 365
9722.14 292
9723.07 320
9724.00 309
9724.93 247
9725.86 308
9726.79 298
9727.72 259
9728.65 270
9729.59 252
9730.52 274
9731.45 280
9732.38 305
9733.31 284
9734.24 312
9735.17 311
9736.11 335
9737.04 315
9737.97 264
9738.90 311
9739.83 295
9740.77 268
9741.70 275
9742.63 301
9743.56 281
9744.49 264
9745.43 290
9746.36 304
9747.29 257
9748.22 227
9749.15 228
9750.09 266
9751.02 261
9751.95 238
9752.88 265
9753.82 257
9754.75 214
9755.68 209
9756.61 231
9757.55 232
9758.48 215
9759.41 266
9760.35 272
9761.28 265
9762.21 250
9763.14 250
9764.08 241
9765.01 246
9765.94 247
9766.88 229
9767.81 204
9768.74 189
9769.68 215
9770.61 254
9771.54 247
9772.48 258
9773.41 239
9774.34 244
9775.28 282
9776.21 308
9777.14 233
9778.08 246
9779.01 287
9779.94 294
9780.88 271
9781.81 309
9782.75 260
9783.68 244
9784.61 259
9785.55 255
9786.48 250
9787.42 195
9788.35 221
9789.28 216
9790.22 184
9791.15 202
9792.09 209
9793.02 201
9793.96 198
9794.89 178
9795.83 201
9796.76 227
9797.69 225
9798.63 249
9799.56 237
9800.50 187
9801.43 221
9802.37 231
9803.30 222
9804.24 222
9805.17 229
9806.11 204
9807.04 221
9807.98 228
9808.91 197
9809.85 178
9810.78 209
9811.72 192
9812.65 214
9813.59 198
9814.53 197
9815.46 181
9816.40 224
9817.33 192
9818.27 187
9819.20 208
9820.14 185
9821.07 216
9822.01 179
9822.95 180
9823.88 178
9824.82 205
9825.75 177
9826.69 164
9827.63 199
9828.56 179
9829.50 195
9830.43 216
9831.37 195
9832.31 176
9833.24 161
9834.18 167
9835.12 200
9836.05 177
9836.99 160
9837.93 163
9838.86 205
9839.80 183
9840.73 189
9841.67 169
9842.61 175
9843.55 167
9844.48 149
9845.42 171
9846.36 160
9847.29 153
9848.23 199
9849.17 191
9850.10 180
9851.04 186
9851.98 190
9852.92 192
9853.85 175
9854.79 215
9855.73 200
9856.67 191
9857.60 178
9858.54 162
9859.48 174
9860.42 191
9861.35 171
9862.29 149
9863.23 176
9864.17 166
9865.10 151
9866.04 185
9866.98 174
9867.92 152
9868.86 167
9869.79 188
9870.73 167
9871.67 165
9872.61 156
9873.55 165
9874.48 167
9875.42 161
9876.36 166
9877.30 154
9878.24 190
9879.18 173
9880.12 168
9881.05 170
9881.99 162
9882.93 178
9883.87 182
9884.81 142
9885.75 171
9886.69 165
9887.63 129
9888.56 148
9889.50 181
9890.44 129
9891.38 132
9892.32 166
9893.26 117
9894.20 113
9895.14 143
9896.08 135
9897.02 143
9897.96 146
9898.90 160
9899.84 127
9900.77 139
9901.71 138
9902.65 126
9903.59 134
9904.53 131
9905.47 167
9906.41 178
9907.35 150
9908.29 162
9909.23 158
9910.17 173
9911.11 125
9912.05 162
9912.99 163
9913.93 159
9914.87 153
9915.81 163
9916.75 163
9917.69 168
9918.63 146
9919.57 135
9920.52 160
9921.46 167
9922.40 135
9923.34 139
9924.28 176
9925.22 177
9926.16 215
9927.10 190
9928.04 237
9928.98 235
9929.92 224
9930.86 259
9931.80 249
9932.75 247
9933.69 202
9934.63 214
9935.57 186
9936.51 173
9937.45 153
9938.39 153
9939.33 201
9940.28 147
9941.22 136
9942.16 99
9943.10 112
9944.04 137
9944.98 117
9945.92 160
9946.87 156
9947.81 154
9948.75 126
9949.69 172
9950.63 146
9951.58 110
9952.52 112
9953.46 132
9954.40 142
9955.34 140
9956.29 125
9957.23 112
9958.17 149
9959.11 146
9960.06 129
9961.00 137
9961.94 133
9962.88 157
9963.83 153
9964.77 144
9965.71 115
9966.65 155
9967.60 136
9968.54 151
9969.48 173
9970.42 160
9971.37 120
9972.31 131
9973.25 130
9974.20 141
9975.14 141
9976.08 127
9977.03 116
9977.97 129
9978.91 104
9979.86 112
9980.80 140
9981.74 142
9982.69 119
9983.63 133
9984.57 148
9985.52 161
9986.46 140
9987.40 116
9988.35 108
9989.29 130
9990.23 111
9991.18 112
9992.12 126
9993.07 136
9994.01 93
9994.95 145
9995.90 111
9996.84 130
9997.79 120
9998.73 119
9999.67 135
10000.62 129
10001.56 92
10002.51 116
10003.45 113
10004.40 149
10005.34 144
10006.29 133
10007.23 123
10008.17 131
10009.12 138
10010.06 127
10011.01 153
10011.95 102
10012.90 94
10013.84 127
10014.79 163
10015.73 111
10016.68 121
10017.62 128
10018.57 126
10019.51 138
10020.46 97
10021.40 143
10022.35 120
10023.29 117
10024.24 89
10025.19 126
10026.13 126
10027.08 150
10028.02 122
10028.97 114
10029.91 121
10030.86 111
10031.80 96
10032.75 115
10033.70 123
10034.64 148
10035.59 121
10036.53 131
10037.48 124
10038.43 111
10039.37 139
10040.32 152
10041.26 127
10042.21 124
10043.16 122
10044.10 112
10045.05 141
10046.00 127
10046.94 104
10047.89 105
10048.84 119
10049.78 107
10050.73 109
10051.68 148
10052.62 158
10053.57 105
10054.52 107
10055.46 107
10056.41 114
10057.36 134
10058.30 127
10059.25 108
10060.20 100
10061.15 101
10062.09 128
10063.04 147
10063.99 115
10064.93 103
10065.88 104
10066.83 123
10067.78 124
10068.72 112
10069.67 116
10070.62 120
10071.57 122
10072.51 114
10073.46 121
10074.41 125
10075.36 104
10076.31 107
10077.25 113
10078.20 124
10079.15 93
10080.10 99
10081.05 105
10081.99 107
10082.94 114
10083.89 83
10084.84 96
10085.79 78
10086.74 87
10087.68 92
10088.63 87
10089.58 86
10090.53 99
10091.48 115
10092.43 107
10093.37 103
10094.32 104
10095.27 102
10096.22 101
10097.17 93
10098.12 127
10099.07 125
10100.02 134
10100.97 113
10101.91 114
10102.86 84
10103.81 111
10104.76 121
10105.71 135
10106.66 101
10107.61 98
10108.56 150
10109.51 143
10110.46 108
10111.41 88
10112.36 93
10113.31 117
10114.26 133
10115.21 121
10116.16 87
10117.11 129
10118.06 128
10119.01 113
10119.96 135
10120.91 100
10121.86 87
10122.81 105
10123.76 115
10124.71 101
10125.66 81
10126.61 105
10127.56 116
10128.51 114
10129.46 107
10130.41 84
10131.36 104
10132.31 132
10133.26 93
10134.21 107
10135.16 77
10136.11 98
10137.06 96
10138.01 103
10138.96 78
10139.91 98
10140.86 88
10141.82 138
10142.77 97
10143.72 97
10144.67 110
10145.62 119
10146.57 104
10147.52 101
10148.47 104
10149.42 74
10150.38 82
10151.33 107
10152.28 109
10153.23 87
10154.18 107
10155.13 117
10156.09 108
10157.04 112
10157.99 75
10158.94 77
10159.89 95
10160.84 110
10161.80 130
10162.75 111
10163.70 127
10164.65 112
10165.60 110
10166.56 94
10167.51 130
10168.46 116
10169.41 121
10170.36 111
10171.32 146
10172.27 94
10173.22 94
10174.17 111
10175.13 144
10176.08 114
10177.03 135
10177.98 125
10178.94 135
10179.89 134
10180.84 123
10181.80 168
10182.75 81
10183.70 124
10184.65 138
10185.61 112
10186.56 136
10187.51 110
10188.47 97
10189.42 107
10190.37 136
10191.33 132
10192.28 126
10193.23 152
10194.19 125
10195.14 127
10196.09 123
10197.05 146
10198.00 135
10198.95 115
10199.91 117
10200.86 141
10201.82 114
10202.77 141
10203.72 161
10204.68 112
10205.63 120
10206.58 115
10207.54 123
10208.49 114
10209.45 131
10210.40 129
10211.36 127
10212.31 147
10213.26 140
10214.22 158
10215.17 127
10216.13 83
10217.08 93
10218.04 112
10218.99 99
10219.94 120
10220.90 150
10221.85 146
10222.81 125
10223.76 123
10224.72 138
10225.67 140
10226.63 128
10227.58 95
10228.54 82
10229.49 104
10230.45 128
10231.40 134
10232.36 92
10233.31 87
10234.27 110
10235.22 119
10236.18 121
10237.14 155
10238.09 167
10239.05 136
10240.00 146
10240.96 158
10241.91 169
10242.87 136
10243.82 146
10244.78 138
10245.74 125
10246.69 122
10247.65 96
10248.60 82
10249.56 93
10250.52 118
10251.47 110
10252.43 122
10253.38 118
10254.34 138
10255.30 127
10256.25 116
10257.21 87
10258.17 83
10259.12 106
10260.08 101
10261.04 103
10261.99 94
10262.95 122
10263.91 84
10264.86 109
10265.82 115
10266.78 116
10267.73 89
10268.69 93
10269.65 122
10270.60 106
10271.56 105
10272.52 92
10273.47 107
10274.43 92
10275.39 122
10276.35 106
10277.30 80
10278.26 91
10279.22 82
10280.18 91
10281.13 96
10282.09 116
10283.05 95
10284.01 111
10284.96 103
10285.92 107
10286.88 98
10287.84 66
10288.79 96
10289.75 105
10290.71 101
10291.67 88
10292.63 95
10293.58 90
10294.54 106
10295.50 131
10296.46 96
10297.42 109
10298.38 96
10299.33 102
10300.29 64
10301.25 94
10302.21 98
10303.17 109
10304.13 130
10305.08 101
10306.04 118
10307.00 114
10307.96 86
10308.92 97
10309.88 86
10310.84 86
10311.80 89
10312.75 95
10313.71 90
10314.67 103
10315.63 98
10316.59 96
10317.55 87
10318.51 103
10319.47 95
10320.43 93
10321.39 138
10322.35 127
10323.31 116
10324.27 105
10325.23 107
10326.18 132
10327.14 74
10328.10 85
10329.06 92
10330.02 97
10330.98 115
10331.94 117
10332.90 93
10333.86 87
10334.82 116
10335.78 84
10336.74 112
10337.70 94
10338.66 104
10339.62 92
10340.58 93
10341.54 103
10342.50 90
10343.46 74
10344.43 125
10345.39 88
10346.35 80
10347.31 110
10348.27 105
10349.23 99
10350.19 77
10351.15 88
10352.11 98
10353.07 93
10354.03 87
10354.99 108
10355.95 100
10356.91 117
10357.88 83
10358.84 83
10359.80 99
10360.76 106
10361.72 126
10362.68 110
10363.64 100
10364.60 90
10365.57 60
10366.53 70
10367.49 92
10368.45 79
10369.41 92
10370.37 94
10371.34 69
10372.30 90
10373.26 81
10374.22 104
10375.18 93
10376.14 91
10377.11 102
10378.07 104
10379.03 80
10379.99 97
10380.95 96
10381.92 115
10382.88 107
10383.84 98
10384.80 109
10385.77 93
10386.73 93
10387.69 102
10388.65 97
10389.62 88
10390.58 82
10391.54 84
10392.50 77
10393.47 108
10394.43 85
10395.39 68
10396.35 96
10397.32 102
10398.28 98
10399.24 103
10400.21 75
10401.17 109
10402.13 97
10403.10 108
10404.06 85
10405.02 99
10405.99 119
10406.95 77
10407.91 106
10408.88 114
10409.84 117
10410.80 104
10411.77 84
10412.73 83
10413.69 100
10414.66 97
10415.62 101
10416.58 113
10417.55 111
10418.51 125
10419.48 142
10420.44 119
10421.40 120
10422.37 159
10423.33 125
10424.30 122
10425.26 106
10426.23 117
10427.19 97
10428.15 84
10429.12 87
10430.08 103
10431.05 106
10432.01 109
10432.98 103
10433.94 86
10434.91 95
10435.87 108
10436.83 86
10437.80 102
10438.76 87
10439.73 82
10440.69 83
10441.66 101
10442.62 122
10443.59 101
10444.55 100
10445.52 108
10446.48 74
10447.45 76
10448.41 99
10449.38 73
10450.35 107
10451.31 114
10452.28 96
10453.24 114
10454.21 92
10455.17 85
10456.14 112
10457.10 94
10458.07 106
10459.04 71
10460.00 77
10460.97 62
10461.93 70
10462.90 89
10463.87 102
10464.83 77
10465.80 94
10466.76 86
10467.73 78
10468.70 88
10469.66 65
10470.63 94
10471.59 81
10472.56 92
10473.53 89
10474.49 106
10475.46 74
10476.43 84
10477.39 110
10478.36 114
10479.33 114
10480.29 80
10481.26 75
10482.23 101
10483.19 76
10484.16 121
10485.13 95
10486.09 78
10487.06 90
10488.03 95
10489.00 103
10489.96 112
10490.93 90
10491.90 72
10492.87 103
10493.83 101
10494.80 91
10495.77 92
10496.73 104
10497.70 105
10498.67 112
10499.64 103
10500.61 88
10501.57 99
10502.54 118
10503.51 104
10504.48 132
10505.44 113
10506.41 89
10507.38 85
10508.35 81
10509.32 76
10510.28 97
10511.25 80
10512.22 63
10513.19 77
10514.16 94
10515.13 97
10516.09 110
10517.06 94
10518.03 92
10519.00 82
10519.97 116
10520.94 121
10521.91 80
10522.87 92
10523.84 138
10524.81 123
10525.78 87
10526.75 78
10527.72 75
10528.69 119
10529.66 93
10530.63 91
10531.59 79
10532.56 73
10533.53 101
10534.50 100
10535.47 108
10536.44 81
10537.41 90
10538.38 79
10539.35 88
10540.32 107
10541.29 106
10542.26 125
10543.23 96
10544.20 123
10545.17 112
10546.14 115
10547.11 104
10548.08 105
10549.05 133
10550.02 105
10550.99 121
10551.96 123
10552.93 108
10553.90 103
10554.87 136
10555.84 100
10556.81 118
10557.78 100
10558.75 105
10559.72 117
10560.69 91
10561.66 138
10562.63 147
10563.60 163
10564.57 131
10565.54 130
10566.51 160
10567.48 128
10568.45 133
10569.42 132
10570.40 126
10571.37 110
10572.34 120
10573.31 102
10574.28 94
10575.25 114
10576.22 133
10577.19 121
10578.16 123
10579.14 110
10580.11 68
10581.08 105
10582.05 106
10583.02 121
10583.99 97
10584.96 96
10585.94 92
10586.91 123
10587.88 114
10588.85 103
10589.82 107
10590.79 116
10591.77 153
10592.74 133
10593.71 138
10594.68 120
10595.65 101
10596.63 115
10597.60 119
10598.57 108
10599.54 118
10600.52 115
10601.49 97
10602.46 103
10603.43 106
10604.41 105
10605.38 82
10606.35 120
10607.32 92
10608.30 95
10609.27 93
10610.24 115
10611.21 103
10612.19 76
10613.16 94
10614.13 94
10615.11 68
10616.08 94
10617.05 87
10618.02 108
10619.00 137
10619.97 86
10620.94 108
10621.92 78
10622.89 90
10623.86 99
10624.84 116
10625.81 103
10626.78 102
10627.76 114
10628.73 105
10629.71 96
10630.68 110
10631.65 108
10632.63 105
10633.60 99
10634.57 93
10635.55 100
10636.52 106
10637.50 109
10638.47 118
10639.44 112
10640.42 128
10641.39 137
10642.37 118
10643.34 140
10644.31 119
10645.29 123
10646.26 132
10647.24 120
10648.21 135
10649.19 132
10650.16 115
10651.14 87
10652.11 97
10653.09 76
10654.06 102
10655.04 128
10656.01 100
10656.98 92
10657.96 110
10658.93 113
10659.91 99
10660.88 95
10661.86 97
10662.84 115
10663.81 87
10664.79 98
10665.76 77
10666.74 89
10667.71 99
10668.69 88
10669.66 97
10670.64 76
10671.61 115
10672.59 104
10673.56 87
10674.54 97
10675.52 85
10676.49 109
10677.47 96
10678.44 85
10679.42 106
10680.40 102
10681.37 99
10682.35 89
10683.32 93
10684.30 104
10685.28 107
10686.25 109
10687.23 126
10688.20 107
10689.18 81
10690.16 88
10691.13 88
10692.11 81
10693.09 65
10694.06 82
10695.04 91
10696.02 88
10696.99 88
10697.97 82
10698.95 87
10699.92 87
10700.90 98
10701.88 103
10702.85 74
10703.83 89
10704.81 101
10705.79 108
10706.76 107
10707.74 83
10708.72 86
10709.70 102
10710.67 95
10711.65 93
10712.63 90
10713.60 109
10714.58 116
10715.56 82
10716.54 80
10717.52 72
10718.49 112
10719.47 135
10720.45 102
10721.43 78
10722.40 95
10723.38 98
10724.36 93
10725.34 84
10726.32 101
10727.29 134
10728.27 94
10729.25 67
10730.23 64
10731.21 85
10732.19 80
10733.16 69
10734.14 88
10735.12 85
10736.10 92
10737.08 100
10738.06 88
10739.03 93
10740.01 89
10740.99 123
10741.97 102
10742.95 91
10743.93 98
10744.91 81
10745.89 84
10746.87 90
10747.84 86
10748.82 103
10749.80 94
10750.78 114
10751.76 83
10752.74 112
10753.72 97
10754.70 86
10755.68 82
10756.66 73
10757.64 89
10758.62 111
10759.60 88
10760.58 95
10761.56 99
10762.54 111
10763.52 121
10764.50 84
10765.48 84
10766.45 77
10767.43 68
10768.41 91
10769.39 77
10770.38 77
10771.36 94
10772.34 61
10773.32 53
10774.30 83
10775.28 99
10776.26 110
10777.24 80
10778.22 74
10779.20 102
10780.18 118
10781.16 83
10782.14 94
10783.12 111
10784.10 95
10785.08 117
10786.06 96
10787.04 92
10788.02 84
10789.00 75
10789.99 76
10790.97 86
10791.95 104
10792.93 108
10793.91 74
10794.89 63
10795.87 94
10796.85 79
10797.84 96
10798.82 85
10799.80 87
10800.78 81
10801.76 88
10802.74 92
10803.72 90
10804.71 91
10805.69 84
10806.67 99
10807.65 112
10808.63 93
10809.61 106
10810.60 85
10811.58 85
10812.56 83
10813.54 96
10814.52 101
10815.51 111
10816.49 103
10817.47 81
10818.45 97
10819.44 87
10820.42 95
10821.40 88
10822.38 113
10823.37 128
10824.35 85
10825.33 92
10826.31 99
10827.30 112
10828.28 110
10829.26 89
10830.24 115
10831.23 95
10832.21 77
10833.19 97
10834.18 91
10835.16 89
10836.14 82
10837.13 114
10838.11 101
10839.09 91
10840.07 89
10841.06 105
10842.04 104
10843.02 152
10844.01 111
10844.99 89
10845.98 97
10846.96 113
10847.94 112
10848.93 95
10849.91 105
10850.89 106
10851.88 98
10852.86 95
10853.84 108
10854.83 91
10855.81 96
10856.80 117
10857.78 114
10858.77 118
10859.75 107
10860.73 119
10861.72 82
10862.70 118
10863.69 130
10864.67 114
10865.66 118
10866.64 126
10867.62 139
10868.61 122
10869.59 118
10870.58 101
10871.56 104
10872.55 120
10873.53 111
10874.52 136
10875.50 125
10876.49 114
10877.47 108
10878.46 129
10879.44 141
10880.43 131
10881.41 89
10882.40 106
10883.38 132
10884.37 140
10885.35 124
10886.34 108
10887.32 98
10888.31 107
10889.29 136
10890.28 126
10891.27 137
10892.25 124
10893.24 119
10894.22 144
10895.21 135
10896.19 146
10897.18 117
10898.17 116
10899.15 120
10900.14 129
10901.12 115
10902.11 96
10903.10 131
10904.08 151
10905.07 141
10906.05 123
10907.04 126
10908.03 133
10909.01 128
10910.00 144
10910.99 133
10911.97 127
10912.96 138
10913.95 157
10914.93 146
10915.92 172
10916.91 183
10917.89 141
10918.88 139
10919.87 164
10920.85 184
10921.84 174
10922.83 142
10923.81 171
10924.80 157
10925.79 131
10926.78 145
10927.76 168
10928.75 153
10929.74 135
10930.73 150
10931.71 140
10932.70 153
10933.69 181
10934.68 169
10935.66 157
10936.65 168
10937.64 222
10938.63 185
10939.61 137
10940.60 141
10941.59 141
10942.58 125
10943.57 138
10944.55 168
10945.54 149
10946.53 136
10947.52 156
10948.51 170
10949.49 161
10950.48 182
10951.47 168
10952.46 177
10953.45 165
10954.44 178
10955.42 176
10956.41 159
10957.40 189
10958.39 257
10959.38 212
10960.37 200
10961.36 221
10962.34 242
10963.33 246
10964.32 220
10965.31 233
10966.30 233
10967.29 237
10968.28 257
10969.27 209
10970.26 246
10971.25 208
10972.24 198
10973.22 178
10974.21 197
10975.20 196
10976.19 170
10977.18 175
10978.17 165
10979.16 165
10980.15 178
10981.14 237
10982.13 194
10983.12 195
10984.11 199
10985.10 188
10986.09 205
10987.08 210
10988.07 191
10989.06 159
10990.05 172
10991.04 178
10992.03 196
10993.02 197
10994.01 228
10995.00 188
10995.99 209
10996.98 222
10997.97 246
10998.96 235
10999.95 244
11000.94 302
11001.93 310
11002.92 317
11003.92 378
11004.91 321
11005.90 322
11006.89 281
11007.88 270
11008.87 264
11009.86 218
11010.85 202
11011.84 187
11012.83 195
11013.82 178
11014.82 190
11015.81 174
11016.80 161
11017.79 168
11018.78 156
11019.77 133
11020.76 153
11021.76 150
11022.75 164
11023.74 137
11024.73 144
11025.72 145
11026.71 155
11027.70 140
11028.70 144
11029.69 120
11030.68 133
11031.67 146
11032.66 145
11033.66 133
11034.65 124
11035.64 157
11036.63 184
11037.62 159
11038.62 143
11039.61 153
11040.60 142
11041.59 167
11042.59 140
11043.58 142
11044.57 149
11045.56 150
11046.56 190
11047.55 194
11048.54 123
11049.53 138
11050.53 137
11051.52 113
11052.51 121
11053.51 119
11054.50 110
11055.49 134
11056.49 119
11057.48 132
11058.47 132
11059.46 144
11060.46 139
11061.45 131
11062.44 126
11063.44 132
11064.43 119
11065.42 126
11066.42 142
11067.41 131
11068.41 151
11069.40 119
11070.39 130
11071.39 165
11072.38 143
11073.37 113
11074.37 139
11075.36 117
11076.36 135
11077.35 138
11078.34 136
11079.34 146
11080.33 152
11081.33 169
11082.32 143
11083.31 144
11084.31 134
11085.30 108
11086.30 98
11087.29 142
11088.29 127
11089.28 136
11090.28 164
11091.27 156
11092.27 120
11093.26 143
11094.25 116
11095.25 108
11096.24 127
11097.24 128
11098.23 156
11099.23 133
11100.22 146
11101.22 128
11102.21 143
11103.21 101
11104.20 92
11105.20 84
11106.20 118
11107.19 119
11108.19 118
11109.18 118
11110.18 117
11111.17 119
11112.17 106
11113.16 121
11114.16 126
11115.15 94
11116.15 107
11117.15 134
11118.14 95
11119.14 98
11120.13 156
11121.13 134
11122.13 107
11123.12 118
11124.12 108
11125.11 141
11126.11 131
11127.11 112
11128.10 110
11129.10 100
11130.10 110
11131.09 96
11132.09 100
11133.09 111
11134.08 89
11135.08 111
11136.07 101
11137.07 99
11138.07 125
11139.07 110
11140.06 120
11141.06 119
11142.06 120
11143.05 132
11144.05 119
11145.05 114
11146.04 105
11147.04 124
11148.04 104
11149.04 128
11150.03 121
11151.03 117
11152.03 101
11153.02 139
11154.02 88
11155.02 74
11156.02 83
11157.01 104
11158.01 79
11159.01 102
11160.01 99
11161.01 99
11162.00 118
11163.00 118
11164.00 110
11165.00 96
11165.99 82
11166.99 82
11167.99 121
11168.99 105
11169.99 82
11170.99 107
11171.98 98
11172.98 105
11173.98 131
11174.98 121
11175.98 117
11176.98 95
11177.97 98
11178.97 106
11179.97 97
11180.97 94
11181.97 83
11182.97 90
11183.97 74
11184.96 74
11185.96 79
11186.96 84
11187.96 81
11188.96 113
11189.96 102
11190.96 85
11191.96 108
11192.96 97
11193.96 89
11194.96 82
11195.96 94
11196.95 110
11197.95 105
11198.95 94
11199.95 116
11200.95 104
11201.95 82
11202.95 88
11203.95 119
11204.95 102
11205.95 113
11206.95 112
11207.95 91
11208.95 102
11209.95 108
11210.95 113
11211.95 114
11212.95 91
11213.95 90
11214.95 79
11215.95 92
11216.95 87
11217.95 105
11218.95 103
11219.95 86
11220.95 93
11221.95 116
11222.95 90
11223.95 111
11224.95 80
11225.96 89
11226.96 89
11227.96 102
11228.96 94
11229.96 90
11230.96 112
11231.96 104
11232.96 89
11233.96 106
11234.96 109
11235.96 101
11236.97 78
11237.97 94
11238.97 111
11239.97 112
11240.97 83
11241.97 98
11242.97 96
11243.98 88
11244.98 114
11245.98 114
11246.98 113
11247.98 87
11248.98 79
11249.98 109
11250.99 92
11251.99 103
11252.99 138
11253.99 89
11254.99 109
11256.00 94
11257.00 85
11258.00 108
11259.00 112
11260.00 109
11261.01 112
11262.01 113
11263.01 103
11264.01 114
11265.02 123
11266.02 84
11267.02 85
11268.02 97
11269.03 107
11270.03 100
11271.03 104
11272.03 85
11273.04 92
11274.04 107
11275.04 109
11276.05 86
11277.05 106
11278.05 109
11279.05 100
11280.06 127
11281.06 140
11282.06 131
11283.07 132
11284.07 125
11285.07 112
11286.08 106
11287.08 102
11288.08 164
11289.09 133
11290.09 97
11291.09 110
11292.10 117
11293.10 98
11294.11 87
11295.11 88
11296.11 100
11297.12 127
11298.12 124
11299.13 99
11300.13 99
11301.13 104
11302.14 99
11303.14 98
11304.15 100
11305.15 107
11306.15 134
11307.16 142
11308.16 119
11309.17 109
11310.17 114
11311.18 109
11312.18 132
11313.18 130
11314.19 121
11315.19 121
11316.20 138
11317.20 167
11318.21 133
11319.21 135
11320.22 143
11321.22 119
11322.23 121
11323.23 111
11324.24 115
11325.24 109
11326.25 118
11327.25 91
11328.26 84
11329.26 124
11330.27 119
11331.27 138
11332.28 129
11333.29 107
11334.29 110
11335.30 129
11336.30 126
11337.31 156
11338.31 118
11339.32 108
11340.33 139
11341.33 136
11342.34 116
11343.34 124
11344.35 115
11345.35 101
11346.36 145
11347.37 155
11348.37 112
11349.38 106
11350.39 104
11351.39 116
11352.40 105
11353.40 115
11354.41 115
11355.42 112
11356.42 98
11357.43 130
11358.44 115
11359.44 115
11360.45 118
11361.46 101
11362.46 87
11363.47 106
11364.48 117
11365.48 100
11366.49 134
11367.50 151
11368.50 133
11369.51 118
11370.52 123
11371.53 124
11372.53 122
11373.54 115
11374.55 129
11375.56 131
11376.56 144
11377.57 107
11378.58 107
11379.59 111
11380.59 110
11381.60 127
11382.61 149
11383.62 145
11384.62 137
11385.63 115
11386.64 141
11387.65 133
11388.65 146
11389.66 144
11390.67 161
11391.68 144
11392.69 144
11393.69 134
11394.70 133
11395.71 139
11396.72 132
11397.73 129
11398.74 139
11399.74 126
11400.75 143
11401.76 155
11402.77 144
11403.78 129
11404.79 135
11405.80 150
11406.80 120
11407.81 125
11408.82 129
11409.83 147
11410.84 130
11411.85 144
11412.86 151
11413.87 140
11414.88 149
11415.89 146
11416.89 143
11417.90 154
11418.91 147
11419.92 132
11420.93 116
11421.94 138
11422.95 149
11423.96 161
11424.97 154
11425.98 162
11426.99 123
11428.00 146
11429.01 129
11430.02 180
11431.03 174
11432.04 147
11433.05 151
11434.06 179
11435.07 141
11436.08 171
11437.09 136
11438.10 117
11439.11 129
11440.12 159
11441.13 135
11442.14 145
11443.15 138
11444.16 149
11445.17 152
11446.18 171
11447.19 185
11448.20 169
11449.21 170
11450.22 169
11451.23 187
11452.24 160
11453.25 169
11454.27 187
11455.28 189
11456.29 202
11457.30 191
11458.31 151
11459.32 168
11460.33 178
11461.34 175
11462.35 191
11463.36 182
11464.38 156
11465.39 193
11466.40 165
11467.41 179
11468.42 180
11469.43 202
11470.44 213
11471.46 196
11472.47 187
11473.48 177
11474.49 162
11475.50 174
11476.52 176
11477.53 190
11478.54 223
11479.55 213
11480.56 189
11481.57 182
11482.59 212
11483.60 211
11484.61 164
11485.62 171
11486.64 204
11487.65 206
11488.66 188
11489.67 196
11490.69 189
11491.70 198
11492.71 207
11493.72 220
11494.74 266
11495.75 246
11496.76 237
11497.77 199
11498.79 222
11499.80 194
11500.81 205
11501.83 229
11502.84 220
11503.85 232
11504.86 230
11505.88 266
11506.89 263
11507.90 256
11508.92 220
11509.93 250
11510.94 259
11511.96 267
11512.97 211
11513.98 251
11515.00 287
11516.01 272
11517.02 251
11518.04 283
11519.05 282
11520.07 270
11521.08 287
11522.09 270
11523.11 281
11524.12 294
11525.13 293
11526.15 277
11527.16 350
11528.18 342
11529.19 369
11530.21 343
11531.22 334
11532.23 347
11533.25 350
11534.26 356
11535.28 371
11536.29 382
11537.31 362
11538.32 371
11539.34 413
11540.35 436
11541.36 442
11542.38 450
11543.39 519
11544.41 597
11545.42 697
11546.44 762
11547.45 881
11548.47 942
11549.48 919
11550.50 903
11551.51 829
11552.53 832
11553.54 681
11554.56 576
11555.57 515
11556.59 479
11557.61 428
11558.62 382
11559.64 361
11560.65 345
11561.67 356
11562.68 365
11563.70 380
11564.71 344
11565.73 338
11566.75 339
11567.76 342
11568.78 322
11569.79 295
11570.81 340
11571.83 325
11572.84 319
11573.86 311
11574.87 285
11575.89 324
11576.91 378
11577.92 341
11578.94 294
11579.96 369
11580.97 311
11581.99 307
11583.00 373
11584.02 393
11585.04 381
11586.05 349
11587.07 360
11588.09 384
11589.10 341
11590.12 357
11591.14 352
11592.16 344
11593.17 347
11594.19 352
11595.21 360
11596.22 354
11597.24 369
11598.26 364
11599.28 393
11600.29 408
11601.31 457
11602.33 459
11603.34 419
11604.36 535
11605.38 606
11606.40 627
11607.41 684
11608.43 700
11609.45 653
11610.47 595
11611.49 527
11612.50 424
11613.52 471
11614.54 401
11615.56 382
11616.58 335
11617.59 347
11618.61 306
11619.63 338
11620.65 286
11621.67 297
11622.68 307
11623.70 295
11624.72 332
11625.74 337
11626.76 338
11627.78 314
11628.79 309
11629.81 314
11630.83 275
11631.85 264
11632.87 286
11633.89 271
11634.91 282
11635.93 301
11636.94 277
11637.96 307
11638.98 319
11640.00 307
11641.02 289
11642.04 318
11643.06 292
11644.08 299
11645.10 289
11646.12 289
11647.14 269
11648.16 266
11649.17 267
11650.19 267
11651.21 265
11652.23 255
11653.25 239
11654.27 236
11655.29 214
11656.31 216
11657.33 198
11658.35 238
11659.37 226
11660.39 262
11661.41 253
11662.43 238
11663.45 246
11664.47 234
11665.49 204
11666.51 162
11667.53 209
11668.55 219
11669.57 241
11670.59 174
11671.61 183
11672.63 209
11673.65 214
11674.67 200
11675.70 201
11676.72 197
11677.74 224
11678.76 205
11679.78 195
11680.80 199
11681.82 198
11682.84 226
11683.86 226
11684.88 187
11685.90 214
11686.92 220
11687.95 211
11688.97 204
11689.99 207
11691.01 191
11692.03 215
11693.05 229
11694.07 227
11695.10 217
11696.12 224
11697.14 201
11698.16 253
11699.18 234
11700.20 163
11701.22 176
11702.25 178
11703.27 207
11704.29 216
11705.31 222
11706.33 196
11707.36 169
11708.38 157
11709.40 199
11710.42 175
11711.44 157
11712.47 158
11713.49 177
11714.51 184
11715.53 174
11716.56 170
11717.58 167
11718.60 176
11719.62 139
11720.65 152
11721.67 142
11722.69 156
11723.71 147
11724.74 152
11725.76 160
11726.78 144
11727.80 145
11728.83 160
11729.85 152
11730.87 152
11731.90 148
11732.92 142
11733.94 147
11734.97 137
11735.99 143
11737.01 137
11738.04 151
11739.06 128
11740.08 129
11741.11 143
11742.13 135
11743.15 113
11744.18 135
11745.20 124
11746.22 124
11747.25 127
11748.27 146
11749.30 136
11750.32 150
11751.34 167
11752.37 162
11753.39 171
11754.42 132
11755.44 148
11756.46 115
11757.49 140
11758.51 144
11759.54 132
11760.56 134
11761.58 131
11762.61 121
11763.63 129
11764.66 131
11765.68 120
11766.71 124
11767.73 120
11768.76 126
11769.78 147
11770.81 129
11771.83 110
11772.86 99
11773.88 85
11774.91 119
11775.93 122
11776.96 96
11777.98 146
11779.01 119
11780.03 111
11781.06 118
11782.08 109
11783.11 126
11784.13 112
11785.16 122
11786.18 101
11787.21 102
11788.23 80
11789.26 108
11790.28 113
11791.31 125
11792.34 123
11793.36 116
11794.39 108
11795.41 89
11796.44 111
11797.47 124
11798.49 120
11799.52 119
11800.54 111
11801.57 97
11802.60 98
11803.62 113
11804.65 100
11805.67 108
11806.70 99
11807.73 107
11808.75 127
11809.78 120
11810.81 101
11811.83 86
11812.86 86
11813.89 105
11814.91 104
11815.94 95
11816.97 112
11817.99 116
11819.02 94
11820.05 84
11821.07 90
11822.10 114
11823.13 105
11824.16 113
11825.18 100
11826.21 97
11827.24 92
11828.26 127
11829.29 118
11830.32 102
11831.35 105
11832.37 111
11833.40 118
11834.43 110
11835.46 98
11836.48 109
11837.51 122
11838.54 118
11839.57 106
11840.59 136
11841.62 118
11842.65 125
11843.68 145
11844.71 139
11845.73 93
11846.76 102
11847.79 109
11848.82 101
11849.85 77
11850.88 78
11851.90 109
11852.93 127
11853.96 106
11854.99 109
11856.02 98
11857.05 103
11858.07 110
11859.10 100
11860.13 108
11861.16 100
11862.19 123
11863.22 131
11864.25 133
11865.28 138
11866.30 93
11867.33 124
11868.36 108
11869.39 126
11870.42 94
11871.45 103
11872.48 108
11873.51 128
11874.54 107
11875.57 120
11876.60 97
11877.63 90
11878.65 88
11879.68 91
11880.71 91
11881.74 80
11882.77 114
11883.80 93
11884.83 98
11885.86 103
11886.89 120
11887.92 114
11888.95 99
11889.98 121
11891.01 107
11892.04 111
11893.07 101
11894.10 118
11895.13 135
11896.16 109
11897.19 99
11898.22 116
11899.25 98
11900.28 94
11901.31 134
11902.34 130
11903.38 144
11904.41 154
11905.44 139
11906.47 142
11907.50 114
11908.53 112
11909.56 88
11910.59 147
11911.62 123
11912.65 150
11913.68 133
11914.71 122
11915.75 119
11916.78 158
11917.81 133
11918.84 118
11919.87 118
11920.90 119
11921.93 110
11922.96 121
11924.00 101
11925.03 123
11926.06 107
11927.09 118
11928.12 148
11929.15 146
11930.18 140
11931.22 125
11932.25 153
11933.28 143
11934.31 157
11935.34 171
11936.38 155
11937.41 139
11938.44 150
11939.47 166
11940.50 150
11941.54 139
11942.57 120
11943.60 131
11944.63 127
11945.67 128
11946.70 97
11947.73 106
11948.76 115
11949.80 143
11950.83 109
11951.86 127
11952.89 140
11953.93 101
11954.96 129
11955.99 123
11957.02 138
11958.06 141
11959.09 159
11960.12 130
11961.16 135
11962.19 127
11963.22 130
11964.26 144
11965.29 135
11966.32 123
11967.36 118
11968.39 110
11969.42 125
11970.46 105
11971.49 90
11972.52 119
11973.56 106
11974.59 99
11975.62 142
11976.66 141
11977.69 136
11978.73 101
11979.76 76
11980.79 94
11981.83 102
11982.86 105
11983.89 136
11984.93 145
11985.96 113
11987.00 87
11988.03 122
11989.07 127
11990.10 119
11991.13 126
11992.17 100
11993.20 112
11994.24 118
11995.27 116
11996.31 104
11997.34 111
11998.38 114
11999.41 124
12000.45 136
12001.48 105
12002.51 84
12003.55 105
12004.58 110
12005.62 121
12006.65 90
12007.69 117
12008.72 140
12009.76 116
12010.80 115
12011.83 109
12012.87 124
12013.90 102
12014.94 126
12015.97 124
12017.01 135
12018.04 138
12019.08 136
12020.11 144
12021.15 146
12022.19 134
12023.22 137
12024.26 125
12025.29 169
12026.33 139
12027.36 133
12028.40 148
12029.44 134
12030.47 123
12031.51 105
12032.54 122
12033.58 117
12034.62 123
12035.65 115
12036.69 151
12037.73 128
12038.76 143
12039.80 139
12040.84 139
12041.87 122
12042.91 133
12043.94 116
12044.98 98
12046.02 109
12047.06 105
12048.09 106
12049.13 103
12050.17 116
12051.20 133
12052.24 112
12053.28 107
12054.31 109
12055.35 118
12056.39 117
12057.43 101
12058.46 120
12059.50 118
12060.54 94
12061.57 125
12062.61 123
12063.65 107
12064.69 126
12065.72 107
12066.76 106
12067.80 112
12068.84 120
12069.88 137
12070.91 142
12071.95 118
12072.99 120
12074.03 128
12075.06 122
12076.10 103
12077.14 110
12078.18 124
12079.22 128
12080.26 145
12081.29 97
12082.33 127
12083.37 129
12084.41 137
12085.45 137
12086.49 125
12087.52 128
12088.56 120
12089.60 152
12090.64 127
12091.68 106
12092.72 134
12093.76 104
12094.79 144
12095.83 164
12096.87 147
12097.91 136
12098.95 129
12099.99 140
12101.03 138
12102.07 116
12103.11 112
12104.15 138
12105.19 186
12106.22 184
12107.26 166
12108.30 180
12109.34 155
12110.38 153
12111.42 150
12112.46 145
12113.50 135
12114.54 131
12115.58 123
12116.62 103
12117.66 90
12118.70 98
12119.74 122
12120.78 99
12121.82 104
12122.86 109
12123.90 106
12124.94 112
12125.98 98
12127.02 96
12128.06 102
12129.10 120
12130.14 124
12131.18 100
12132.22 84
12133.26 104
12134.30 94
12135.34 125
12136.38 106
12137.42 95
12138.47 102
12139.51 113
12140.55 117
12141.59 104
12142.63 115
12143.67 98
12144.71 117
12145.75 86
12146.79 80
12147.83 98
12148.87 101
12149.92 91
12150.96 90
12152.00 90
12153.04 100
12154.08 101
12155.12 88
12156.16 93
12157.21 105
12158.25 110
12159.29 104
12160.33 93
12161.37 87
12162.41 77
12163.46 78
12164.50 110
12165.54 106
12166.58 87
12167.62 85
12168.67 116
12169.71 88
12170.75 94
12171.79 120
12172.83 88
12173.88 98
12174.92 103
12175.96 96
12177.00 88
12178.05 93
12179.09 97
12180.13 90
12181.17 93
12182.22 99
12183.26 87
12184.30 88
12185.34 109
12186.39 92
12187.43 70
12188.47 100
12189.51 108
12190.56 110
12191.60 100
12192.64 82
12193.69 101
12194.73 111
12195.77 90
12196.82 63
12197.86 93
12198.90 95
12199.95 85
12200.99 91
12202.03 90
12203.08 112
12204.12 97
12205.16 89
12206.21 80
12207.25 84
12208.29 87
12209.34 81
12210.38 118
12211.43 111
12212.47 77
12213.51 89
12214.56 75
12215.60 111
12216.65 85
12217.69 83
12218.73 77
12219.78 101
12220.82 96
12221.87 73
12222.91 102
12223.96 87
12225.00 99
12226.04 85
12227.09 102
12228.13 94
12229.18 100
12230.22 69
12231.27 91
12232.31 85
12233.36 103
12234.40 111
12235.45 90
12236.49 83
12237.54 92
12238.58 95
12239.63 86
12240.67 85
12241.72 120
12242.76 85
12243.81 94
12244.85 117
12245.90 94
12246.94 110
12247.99 109
12249.03 110
12250.08 90
12251.12 122
12252.17 91
12253.22 58
12254.26 85
12255.31 70
12256.35 84
12257.40 75
12258.44 63
12259.49 108
12260.54 78
12261.58 84
12262.63 123
12263.67 84
12264.72 67
12265.77 66
12266.81 81
12267.86 92
12268.91 81
12269.95 94
12271.00 87
12272.04 101
12273.09 86
12274.14 93
12275.18 64
12276.23 63
12277.28 80
12278.32 108
12279.37 68
12280.42 76
12281.46 72
12282.51 82
12283.56 86
12284.61 66
12285.65 80
12286.70 71
12287.75 62
12288.79 69
12289.84 77
12290.89 79
12291.94 100
12292.98 91
12294.03 84
12295.08 75
12296.13 77
12297.17 84
12298.22 74
12299.27 80
12300.32 64
12301.36 72
12302.41 73
12303.46 58
12304.51 89
12305.55 82
12306.60 77
12307.65 72
12308.70 66
12309.75 79
12310.79 96
12311.84 104
12312.89 81
12313.94 74
12314.99 68
12316.04 78
12317.08 93
12318.13 66
12319.18 69
12320.23 68
12321.28 82
12322.33 68
12323.37 82
12324.42 66
12325.47 69
12326.52 71
12327.57 87
12328.62 70
12329.67 80
12330.72 81
12331.77 67
12332.81 96
12333.86 94
12334.91 71
12335.96 103
12337.01 98
12338.06 93
12339.11 66
12340.16 74
12341.21 75
12342.26 77
12343.31 74
12344.36 88
12345.41 84
12346.46 67
12347.51 59
12348.56 77
12349.61 80
12350.65 63
12351.70 59
12352.75 69
12353.80 63
12354.85 84
12355.90 70
12356.95 61
12358.00 73
12359.05 62
12360.11 62
12361.16 58
12362.21 56
12363.26 57
12364.31 92
12365.36 89
12366.41 90
12367.46 68
12368.51 71
12369.56 68
12370.61 70
12371.66 65
12372.71 71
12373.76 69
12374.81 111
12375.86 106
12376.91 75
12377.97 79
12379.02 70
12380.07 89
12381.12 96
12382.17 73
12383.22 69
12384.27 58
12385.32 77
12386.37 75
12387.43 78
12388.48 99
12389.53 77
12390.58 91
12391.63 55
12392.68 66
12393.74 83
12394.79 54
12395.84 96
12396.89 72
12397.94 66
12398.99 66
12400.05 76
12401.10 81
12402.15 67
12403.20 81
12404.25 86
12405.31 83
12406.36 81
12407.41 77
12408.46 72
12409.51 82
12410.57 58
12411.62 79
12412.67 101
12413.72 85
12414.78 80
12415.83 85
12416.88 72
12417.93 73
12418.99 109
12420.04 81
12421.09 74
12422.15 72
12423.20 85
12424.25 59
12425.30 62
12426.36 80
12427.41 66
12428.46 84
12429.52 82
12430.57 56
12431.62 81
12432.68 80
12433.73 106
12434.78 93
12435.84 92
12436.89 79
12437.94 78
12439.00 82
12440.05 81
12441.10 75
12442.16 73
12443.21 91
12444.27 84
12445.32 72
12446.37 87
12447.43 81
12448.48 77
12449.54 65
12450.59 86
12451.64 120
12452.70 76
12453.75 85
12454.81 58
12455.86 71
12456.91 92
12457.97 79
12459.02 88
12460.08 83
12461.13 82
12462.19 61
12463.24 73
12464.30 65
12465.35 73
12466.41 80
12467.46 53
12468.52 68
12469.57 58
12470.63 67
12471.68 85
12472.73 92
12473.79 89
12474.85 117
12475.90 88
12476.96 89
12478.01 86
12479.07 65
12480.12 57
12481.18 78
12482.23 84
12483.29 84
12484.34 81
12485.40 88
12486.45 85
12487.51 82
12488.57 75
12489.62 97
12490.68 73
12491.73 75
12492.79 92
12493.84 87
12494.90 93
12495.96 85
12497.01 76
12498.07 88
12499.12 87
12500.18 75
12501.24 69
12502.29 77
12503.35 124
12504.41 109
12505.46 92
12506.52 72
12507.57 97
12508.63 96
12509.69 97
12510.74 90
12511.80 88
12512.86 95
12513.91 94
12514.97 75
12516.03 100
12517.08 102
12518.14 105
12519.20 105
12520.26 82
12521.31 121
12522.37 126
12523.43 103
12524.48 132
12525.54 142
12526.60 167
12527.66 121
12528.71 136
12529.77 137
12530.83 146
12531.89 148
12532.94 146
12534.00 131
12535.06 99
12536.12 113
12537.17 119
12538.23 104
12539.29 88
12540.35 93
12541.41 73
12542.46 90
12543.52 86
12544.58 84
12545.64 96
12546.70 94
12547.75 76
12548.81 61
12549.87 79
12550.93 104
12551.99 115
12553.05 71
12554.10 91
12555.16 86
12556.22 87
12557.28 100
12558.34 84
12559.40 92
12560.46 87
12561.51 90
12562.57 90
12563.63 84
12564.69 113
12565.75 89
12566.81 101
12567.87 110
12568.93 92
12569.99 112
12571.04 86
12572.10 79
12573.16 88
12574.22 80
12575.28 91
12576.34 94
12577.40 89
12578.46 103
12579.52 104
12580.58 96
12581.64 92
12582.70 74
12583.76 82
12584.82 79
12585.88 94
12586.94 93
12588.00 116
12589.06 115
12590.12 128
12591.18 109
12592.24 99
12593.30 98
12594.36 112
12595.42 116
12596.48 89
12597.54 105
12598.60 113
12599.66 145
12600.72 116
12601.78 109
12602.84 97
12603.90 126
12604.96 138
12606.02 116
12607.08 145
12608.14 174
12609.20 141
12610.27 145
12611.33 135
12612.39 131
12613.45 117
12614.51 126
12615.57 105
12616.63 123
12617.69 116
12618.75 107
12619.81 95
12620.88 85
12621.94 100
12623.00 128
12624.06 111
12625.12 102
12626.18 108
12627.24 105
12628.31 100
12629.37 95
12630.43 90
12631.49 107
12632.55 117
12633.61 100
12634.68 72
12635.74 94
12636.80 91
12637.86 103
12638.92 83
12639.99 91
12641.05 105
12642.11 94
12643.17 98
12644.23 71
12645.30 97
12646.36 109
12647.42 101
12648.48 97
12649.55 96
12650.61 110
12651.67 91
12652.73 73
12653.80 99
12654.86 105
12655.92 108
12656.99 101
12658.05 94
12659.11 112
12660.17 86
12661.24 111
12662.30 134
12663.36 110
12664.43 102
12665.49 100
12666.55 91
12667.62 96
12668.68 73
12669.74 93
12670.81 75
12671.87 95
12672.93 99
12674.00 90
12675.06 126
12676.12 84
12677.19 87
12678.25 112
12679.31 113
12680.38 105
12681.44 109
12682.51 87
12683.57 109
12684.63 97
12685.70 120
12686.76 126
12687.83 121
12688.89 103
12689.95 157
12691.02 130
12692.08 93
12693.15 110
12694.21 92
12695.28 125
12696.34 91
12697.40 89
12698.47 98
12699.53 110
12700.60 113
12701.66 79
12702.73 83
12703.79 95
12704.86 105
12705.92 80
12706.99 86
12708.05 105
12709.12 101
12710.18 80
12711.25 78
12712.31 87
12713.38 113
12714.44 106
12715.51 90
12716.57 95
12717.64 108
12718.70 109
12719.77 104
12720.83 72
12721.90 100
12722.97 119
12724.03 81
12725.10 101
12726.16 88
12727.23 81
12728.29 68
12729.36 94
12730.43 103
12731.49 93
12732.56 88
12733.62 78
12734.69 84
12735.76 99
12736.82 64
12737.89 120
12738.95 113
12740.02 78
12741.09 96
12742.15 121
12743.22 91
12744.29 79
12745.35 93
12746.42 91
12747.49 105
12748.55 98
12749.62 61
12750.69 86
12751.75 61
12752.82 83
12753.89 88
12754.95 80
12756.02 111
12757.09 84
12758.15 103
12759.22 81
12760.29 67
12761.36 103
12762.42 85
12763.49 72
12764.56 78
12765.62 68
12766.69 87
12767.76 76
12768.83 75
12769.89 73
12770.96 74
12772.03 94
12773.10 88
12774.17 67
12775.23 69
12776.30 79
12777.37 90
12778.44 100
12779.50 71
12780.57 59
12781.64 94
12782.71 83
12783.78 86
12784.84 74
12785.91 83
12786.98 87
12788.05 72
12789.12 71
12790.19 63
12791.25 81
12792.32 70
12793.39 82
12794.46 84
12795.53 79
12796.60 88
12797.67 81
12798.73 67
12799.80 68
12800.87 74
12801.94 61
12803.01 60
12804.08 86
12805.15 85
12806.22 68
12807.29 57
12808.36 64
12809.42 54
12810.49 48
12811.56 60
12812.63 89
12813.70 76
12814.77 93
12815.84 62
12816.91 39
12817.98 48
12819.05 78
12820.12 82
12821.19 73
12822.26 56
12823.33 49
12824.40 67
12825.47 72
12826.54 85
12827.61 60
12828.68 83
12829.75 75
12830.82 62
12831.89 86
12832.96 124
12834.03 89
12835.10 77
12836.17 71
12837.24 71
12838.31 92
12839.38 79
12840.45 57
12841.52 61
12842.59 57
12843.66 61
12844.73 74
12845.80 106
12846.87 66
12847.95 72
12849.02 64
12850.09 95
12851.16 101
12852.23 69
12853.30 75
12854.37 77
12855.44 58
12856.51 60
12857.58 50
12858.66 65
12859.73 50
12860.80 37
12861.87 51
12862.94 96
12864.01 58
12865.08 67
12866.16 62
12867.23 70
12868.30 63
12869.37 71
12870.44 68
12871.51 73
12872.59 61
12873.66 62
12874.73 82
12875.80 83
12876.87 73
12877.95 69
12879.02 85
12880.09 51
12881.16 52
12882.23 65
12883.31 62
12884.38 74
12885.45 73
12886.52 67
12887.60 54
12888.67 57
12889.74 58
12890.81 55
12891.89 53
12892.96 44
12894.03 77
12895.11 98
12896.18 72
12897.25 57
12898.32 70
12899.40 59
12900.47 54
12901.54 63
12902.62 57
12903.69 53
12904.76 53
12905.84 45
12906.91 85
12907.98 65
12909.06 58
12910.13 66
12911.20 53
12912.28 49
12913.35 50
12914.42 85
12915.50 71
12916.57 56
12917.64 67
12918.72 75
12919.79 57
12920.87 61
12921.94 68
12923.01 55
12924.09 63
12925.16 54
12926.24 59
12927.31 71
12928.38 63
12929.46 60
12930.53 53
12931.61 58
12932.68 60
12933.76 51
12934.83 52
12935.90 44
12936.98 46
12938.05 42
12939.13 58
12940.20 63
12941.28 70
12942.35 65
12943.43 56
12944.50 42
12945.58 57
12946.65 49
12947.73 47
12948.80 67
12949.88 64
12950.95 50
12952.03 58
12953.10 53
12954.18 72
12955.25 55
12956.33 33
12957.40 49
12958.48 55
12959.55 61
12960.63 55
12961.70 43
12962.78 38
12963.86 47
12964.93 59
12966.01 41
12967.08 48
12968.16 69
12969.24 82
12970.31 64
12971.39 52
12972.46 55
12973.54 72
12974.62 77
12975.69 63
12976.77 48
12977.84 55
12978.92 83
12980.00 63
12981.07 64
12982.15 68
12983.23 48
12984.30 60
12985.38 47
12986.46 68
12987.53 59
12988.61 53
12989.69 47
12990.76 76
12991.84 73
12992.92 93
12993.99 80
12995.07 66
12996.15 85
12997.22 48
12998.30 49
12999.38 76
13000.45 59
13001.53 53
13002.61 44
13003.69 50
13004.76 62
13005.84 51
13006.92 64
13008.00 58
13009.07 72
13010.15 62
13011.23 62
13012.31 66
13013.38 54
13014.46 59
13015.54 73
13016.62 74
13017.70 68
13018.77 55
13019.85 48
13020.93 69
13022.01 33
13023.09 56
13024.16 62
13025.24 57
13026.32 65
13027.40 63
13028.48 64
13029.56 70
13030.63 53
13031.71 57
13032.79 78
13033.87 73
13034.95 44
13036.03 47
13037.11 54
13038.18 70
13039.26 63
13040.34 45
13041.42 46
13042.50 44
13043.58 56
13044.66 87
13045.74 57
13046.82 56
13047.89 51
13048.97 61
13050.05 66
13051.13 55
13052.21 55
13053.29 47
13054.37 48
13055.45 65
13056.53 78
13057.61 60
13058.69 68
13059.77 56
13060.85 45
13061.93 68
13063.01 70
13064.09 67
13065.17 53
13066.25 57
13067.33 65
13068.41 59
13069.49 61
13070.57 61
13071.65 61
13072.73 52
13073.81 63
13074.89 67
13075.97 76
13077.05 57
13078.13 86
13079.21 82
13080.29 45
13081.37 51
13082.45 66
13083.53 73
13084.61 61
13085.69 42
13086.77 56
13087.85 79
13088.94 57
13090.02 57
13091.10 69
13092.18 69
13093.26 50
13094.34 60
13095.42 58
13096.50 53
13097.58 52
13098.66 63
13099.75 62
13100.83 67
13101.91 67
13102.99 56
13104.07 78
13105.15 72
13106.23 66
13107.32 72
13108.40 77
13109.48 54
13110.56 49
13111.64 48
13112.72 58
13113.81 66
13114.89 50
13115.97 53
13117.05 66
13118.13 78
13119.22 63
13120.30 63
13121.38 60
13122.46 57
13123.55 60
13124.63 72
13125.71 69
13126.79 73
13127.88 70
13128.96 55
13130.04 53
13131.12 67
13132.21 65
13133.29 49
13134.37 61
13135.45 71
13136.54 57
13137.62 48
13138.70 51
13139.79 60
13140.87 43
13141.95 53
13143.03 63
13144.12 54
13145.20 75
13146.28 91
13147.37 55
13148.45 62
13149.53 77
13150.62 80
13151.70 58
13152.78 58
13153.87 55
13154.95 70
13156.03 64
13157.12 51
13158.20 53
13159.29 66
13160.37 51
13161.45 59
13162.54 60
13163.62 47
13164.71 55
13165.79 67
13166.87 39
13167.96 58
13169.04 57
13170.13 80
13171.21 88
13172.29 53
13173.38 49
13174.46 54
13175.55 55
13176.63 65
13177.72 55
13178.80 47
13179.89 59
13180.97 70
13182.06 46
13183.14 59
13184.22 53
13185.31 42
13186.39 68
13187.48 50
13188.56 44
13189.65 53
13190.73 41
13191.82 67
13192.90 65
13193.99 63
13195.07 66
13196.16 65
13197.25 51
13198.33 71
13199.42 62
13200.50 63
13201.59 69
13202.67 76
13203.76 67
13204.84 52
13205.93 34
13207.02 50
13208.10 85
13209.19 52
13210.27 59
13211.36 48
13212.44 73
13213.53 56
13214.62 57
13215.70 57
13216.79 67
13217.88 54
13218.96 70
13220.05 65
13221.13 64
13222.22 58
13223.31 63
13224.39 56
13225.48 67
13226.57 57
13227.65 53
13228.74 74
13229.83 57
13230.91 74
13232.00 94
13233.09 81
13234.17 72
13235.26 63
13236.35 59
13237.43 51
13238.52 64
13239.61 50
13240.70 61
13241.78 52
13242.87 54
13243.96 61
13245.04 80
13246.13 58
13247.22 75
13248.31 58
13249.39 67
13250.48 50
13251.57 52
13252.66 67
13253.74 57
13254.83 59
13255.92 59
13257.01 59
13258.10 51
13259.18 56
13260.27 58
13261.36 53
13262.45 61
13263.54 47
13264.62 51
13265.71 70
13266.80 97
13267.89 71
13268.98 74
13270.06 70
13271.15 86
13272.24 78
13273.33 55
13274.42 72
13275.51 72
13276.60 66
13277.68 56
13278.77 56
13279.86 54
13280.95 60
13282.04 72
13283.13 87
13284.22 76
13285.31 54
13286.39 59
13287.48 68
13288.57 67
13289.66 60
13290.75 66
13291.84 81
13292.93 94
13294.02 73
13295.11 71
13296.20 67
13297.29 68
13298.38 69
13299.47 63
13300.56 85
13301.65 72
13302.73 79
13303.82 62
13304.91 83
13306.00 86
13307.09 77
13308.18 69
13309.27 67
13310.36 73
13311.45 70
13312.54 84
13313.63 49
13314.72 73
13315.81 95
13316.90 93
13318.00 73
13319.09 50
13320.18 76
13321.27 96
13322.36 80
13323.45 74
13324.54 70
13325.63 90
13326.72 72
13327.81 54
13328.90 80
13329.99 81
13331.08 72
13332.17 66
13333.26 85
13334.35 63
13335.45 92
13336.54 103
13337.63 57
13338.72 72
13339.81 64
13340.90 58
13341.99 64
13343.08 75
13344.18 75
13345.27 90
13346.36 71
13347.45 91
13348.54 73
13349.63 63
13350.72 91
13351.82 79
13352.91 63
13354.00 86
13355.09 86
13356.18 86
13357.28 73
13358.37 62
13359.46 60
13360.55 83
13361.64 90
13362.74 59
13363.83 60
13364.92 70
13366.01 83
13367.10 86
13368.20 84
13369.29 57
13370.38 58
13371.47 65
13372.57 75
13373.66 88
13374.75 82
13375.84 85
13376.94 75
13378.03 77
13379.12 72
13380.22 84
13381.31 60
13382.40 60
13383.49 59
13384.59 76
13385.68 90
13386.77 88
13387.87 63
13388.96 61
13390.05 54
13391.15 64
13392.24 71
13393.33 69
13394.43 55
13395.52 63
13396.61 56
13397.71 57
13398.80 66
13399.90 57
13400.99 73
13402.08 80
13403.18 73
13404.27 62
13405.36 78
13406.46 65
13407.55 63
13408.65 54
13409.74 57
13410.83 63
13411.93 60
13413.02 77
13414.12 58
13415.21 79
13416.31 69
13417.40 73
13418.49 66
13419.59 80
13420.68 75
13421.78 68
13422.87 64
13423.97 67
13425.06 63
13426.16 63
13427.25 46
13428.35 65
13429.44 65
13430.54 76
13431.63 74
13432.73 66
13433.82 71
13434.92 42
13436.01 74
13437.11 69
13438.20 88
13439.30 57
13440.39 74
13441.49 83
13442.58 57
13443.68 72
13444.77 54
13445.87 51
13446.96 49
13448.06 60
13449.16 89
13450.25 64
13451.35 58
13452.44 68
13453.54 72
13454.64 80
13455.73 80
13456.83 76
13457.92 80
13459.02 89
13460.12 77
13461.21 76
13462.31 106
13463.40 77
13464.50 69
13465.60 68
13466.69 74
13467.79 78
13468.89 71
13469.98 68
13471.08 74
13472.18 66
13473.27 80
13474.37 93
13475.47 76
13476.56 117
13477.66 91
13478.76 103
13479.85 92
13480.95 80
13482.05 73
13483.14 60
13484.24 57
13485.34 76
13486.44 65
13487.53 64
13488.63 83
13489.73 87
13490.83 79
13491.92 74
13493.02 88
13494.12 90
13495.21 91
13496.31 87
13497.41 74
13498.51 81
13499.61 106
13500.70 105
13501.80 93
13502.90 84
13504.00 82
13505.10 101
13506.19 92
13507.29 93
13508.39 78
13509.49 87
13510.59 90
13511.68 118
13512.78 78
13513.88 82
13514.98 84
13516.08 73
13517.18 68
13518.27 75
13519.37 88
13520.47 88
13521.57 90
13522.67 79
13523.77 70
13524.87 78
13525.96 69
13527.06 64
13528.16 61
13529.26 69
13530.36 71
13531.46 85
13532.56 56
13533.66 70
13534.76 71
13535.86 82
13536.96 76
13538.05 71
13539.15 81
13540.25 72
13541.35 83
13542.45 71
13543.55 56
13544.65 44
13545.75 49
13546.85 59
13547.95 56
13549.05 55
13550.15 73
13551.25 57
13552.35 57
13553.45 70
13554.55 66
13555.65 65
13556.75 61
13557.85 77
13558.95 76
13560.05 78
13561.15 74
13562.25 73
13563.35 89
13564.45 74
13565.55 73
13566.65 72
13567.75 67
13568.85 82
13569.95 64
13571.05 81
13572.16 74
13573.26 82
13574.36 67
13575.46 47
13576.56 55
13577.66 66
13578.76 87
13579.86 74
13580.96 70
13582.06 64
13583.16 65
13584.27 59
13585.37 63
13586.47 63
13587.57 57
13588.67 84
13589.77 69
13590.87 48
13591.98 65
13593.08 56
13594.18 49
13595.28 69
13596.38 68
13597.48 62
13598.59 74
13599.69 76
13600.79 59
13601.89 39
13602.99 66
13604.10 61
13605.20 59
13606.30 49
13607.40 60
13608.50 76
13609.61 75
13610.71 60
13611.81 70
13612.91 44
13614.02 50
13615.12 59
13616.22 41
13617.32 44
13618.43 68
13619.53 79
13620.63 55
13621.73 50
13622.84 64
13623.94 70
13625.04 62
13626.14 74
13627.25 81
13628.35 50
13629.45 59
13630.56 71
13631.66 57
13632.76 79
13633.87 79
13634.97 61
13636.07 62
13637.18 67
13638.28 59
13639.38 97
13640.49 66
13641.59 49
13642.69 79
13643.80 62
13644.90 69
13646.00 64
13647.11 54
13648.21 47
13649.32 60
13650.42 73
13651.52 53
13652.63 59
13653.73 70
13654.84 68
13655.94 88
13657.04 60
13658.15 66
13659.25 62
13660.36 66
13661.46 74
13662.57 75
13663.67 54
13664.77 50
13665.88 58
13666.98 61
13668.09 54
13669.19 51
13670.30 74
13671.40 59
13672.51 47
13673.61 61
13674.72 69
13675.82 69
13676.93 83
13678.03 66
13679.14 63
13680.24 58
13681.35 60
13682.45 81
13683.56 75
13684.66 65
13685.77 64
13686.87 76
13687.98 62
13689.08 61
13690.19 44
13691.29 75
13692.40 81
13693.51 84
13694.61 69
13695.72 51
13696.82 64
13697.93 76
13699.03 81
13700.14 65
13701.25 80
13702.35 96
13703.46 78
13704.56 71
13705.67 70
13706.78 55
13707.88 66
13708.99 78
13710.10 61
13711.20 61
13712.31 56
13713.41 80
13714.52 72
13715.63 76
13716.73 73
13717.84 67
13718.95 67
13720.05 77
13721.16 66
13722.27 69
13723.37 99
13724.48 86
13725.59 62
13726.70 71
13727.80 91
13728.91 88
13730.02 88
13731.12 80
13732.23 73
13733.34 78
13734.45 93
13735.55 45
13736.66 92
13737.77 88
13738.87 74
13739.98 69
13741.09 77
13742.20 60
13743.31 75
13744.41 108
13745.52 69
13746.63 59
13747.74 73
13748.84 99
13749.95 79
13751.06 81
13752.17 100
13753.28 94
13754.38 102
13755.49 100
13756.60 87
13757.71 84
13758.82 68
13759.93 75
13761.03 86
13762.14 74
13763.25 88
13764.36 70
13765.47 93
13766.58 99
13767.68 115
13768.79 108
13769.90 106
13771.01 97
13772.12 111
13773.23 131
13774.34 131
13775.45 125
13776.56 129
13777.66 138
13778.77 136
13779.88 126
13780.99 101
13782.10 116
13783.21 96
13784.32 109
13785.43 101
13786.54 89
13787.65 103
13788.76 100
13789.87 79
13790.98 111
13792.09 78
13793.20 83
13794.31 57
13795.42 60
13796.52 95
13797.63 83
13798.74 89
13799.85 89
13800.96 72
13802.07 81
13803.18 86
13804.29 65
13805.40 75
13806.51 92
13807.63 75
13808.74 94
13809.85 87
13810.96 77
13812.07 54
13813.18 78
13814.29 95
13815.40 86
13816.51 82
13817.62 83
13818.73 63
13819.84 56
13820.95 49
13822.06 73
13823.17 66
13824.28 77
13825.40 58
13826.51 49
13827.62 70
13828.73 76
13829.84 59
13830.95 48
13832.06 54
13833.17 75
13834.28 77
13835.40 64
13836.51 63
13837.62 64
13838.73 97
13839.84 62
13840.95 55
13842.06 75
13843.18 75
13844.29 76
13845.40 80
13846.51 67
13847.62 84
13848.74 90
13849.85 74
13850.96 75
13852.07 67
13853.18 98
13854.30 101
13855.41 89
13856.52 82
13857.63 70
13858.74 84
13859.86 78
13860.97 69
13862.08 75
13863.19 71
13864.31 70
13865.42 83
13866.53 72
13867.64 71
13868.76 77
13869.87 79
13870.98 82
13872.10 69
13873.21 75
13874.32 76
13875.43 81
13876.55 99
13877.66 76
13878.77 80
13879.89 96
13881.00 103
13882.11 96
13883.23 68
13884.34 92
13885.45 77
13886.57 89
13887.68 84
13888.79 68
13889.91 78
13891.02 72
13892.13 84
13893.25 96
13894.36 89
13895.48 84
13896.59 73
13897.70 92
13898.82 81
13899.93 87
13901.05 78
13902.16 88
13903.27 95
13904.39 80
13905.50 74
13906.62 68
13907.73 69
13908.85 62
13909.96 51
13911.07 72
13912.19 91
13913.30 93
13914.42 57
13915.53 66
13916.65 92
13917.76 55
13918.88 71
13919.99 83
13921.11 74
13922.22 66
13923.34 52
13924.45 61
13925.57 69
13926.68 72
13927.80 82
13928.91 63
13930.03 52
13931.14 62
13932.26 54
13933.37 92
13934.49 67
13935.60 56
13936.72 68
13937.83 90
13938.95 77
13940.06 68
13941.18 69
13942.30 72
13943.41 65
13944.53 79
13945.64 86
13946.76 76
13947.87 78
13948.99 55
13950.11 66
13951.22 52
13952.34 40
13953.45 86
13954.57 85
13955.69 72
13956.80 77
13957.92 56
13959.04 58
13960.15 60
13961.27 60
13962.39 73
13963.50 63
13964.62 56
13965.73 68
13966.85 80
13967.97 64
13969.08 63
13970.20 59
13971.32 60
13972.44 68
13973.55 64
13974.67 60
13975.79 58
13976.90 47
13978.02 48
13979.14 47
13980.25 70
13981.37 74
13982.49 63
13983.61 58
13984.72 64
13985.84 87
13986.96 68
13988.08 53
13989.19 53
13990.31 60
13991.43 42
13992.55 56
13993.66 66
13994.78 54
13995.90 74
13997.02 50
13998.14 48
13999.25 67
14000.37 62
14001.49 60
14002.61 54
14003.73 53
14004.84 68
14005.96 72
14007.08 78
14008.20 63
14009.32 52
14010.44 71
14011.55 83
14012.67 69
14013.79 40
14014.91 54
14016.03 63
14017.15 68
14018.27 70
14019.38 73
14020.50 89
14021.62 61
14022.74 63
14023.86 65
14024.98 73
14026.10 68
14027.22 80
14028.34 92
14029.46 87
14030.57 64
14031.69 72
14032.81 57
14033.93 62
14035.05 59
14036.17 72
14037.29 66
14038.41 81
14039.53 56
14040.65 57
14041.77 76
14042.89 61
14044.01 62
14045.13 43
14046.25 64
14047.37 74
14048.49 72
14049.61 67
14050.73 65
14051.85 61
14052.97 53
14054.09 69
14055.21 81
14056.33 76
14057.45 75
14058.57 98
14059.69 99
14060.81 94
14061.93 70
14063.05 74
14064.17 51
14065.29 60
14066.41 64
14067.53 72
14068.65 67
14069.78 85
14070.90 74
14072.02 73
14073.14 102
14074.26 63
14075.38 64
14076.50 67
14077.62 60
14078.74 73
14079.86 82
14080.99 83
14082.11 77
14083.23 88
14084.35 98
14085.47 81
14086.59 79
14087.71 76
14088.84 68
14089.96 87
14091.08 91
14092.20 104
14093.32 85
14094.44 91
14095.57 72
14096.69 82
14097.81 81
14098.93 85
14100.05 71
14101.18 83
14102.30 93
14103.42 68
14104.54 95
14105.66 93
14106.79 99
14107.91 82
14109.03 107
14110.15 91
14111.28 78
14112.40 105
14113.52 67
14114.64 63
14115.77 71
14116.89 77
14118.01 64
14119.13 59
14120.26 69
14121.38 68
14122.50 85
14123.63 81
14124.75 59
14125.87 69
14126.99 60
14128.12 69
14129.24 64
14130.36 71
14131.49 67
14132.61 56
14133.73 59
14134.86 60
14135.98 57
14137.10 62
14138.23 84
14139.35 64
14140.47 53
14141.60 64
14142.72 52
14143.85 69
14144.97 58
14146.09 48
14147.22 69
14148.34 61
14149.47 77
14150.59 53
14151.71 46
14152.84 50
14153.96 57
14155.09 53
14156.21 51
14157.33 67
14158.46 76
14159.58 70
14160.71 80
14161.83 63
14162.96 47
14164.08 51
14165.21 49
14166.33 47
14167.45 48
14168.58 67
14169.70 62
14170.83 58
14171.95 59
14173.08 67
14174.20 45
14175.33 48
14176.45 72
14177.58 52
14178.70 66
14179.83 65
14180.95 54
14182.08 70
14183.20 74
14184.33 47
14185.46 54
14186.58 50
14187.71 61
14188.83 54
14189.96 45
14191.08 65
14192.21 60
14193.33 39
14194.46 35
14195.59 60
14196.71 50
14197.84 55
14198.96 63
14200.09 55
14201.22 51
14202.34 72
14203.47 58
14204.59 59
14205.72 58
14206.85 57
14207.97 53
14209.10 73
14210.23 57
14211.35 67
14212.48 43
14213.61 53
14214.73 44
14215.86 48
14216.99 45
14218.11 49
14219.24 81
14220.37 60
14221.49 43
14222.62 34
14223.75 37
14224.87 52
14226.00 49
14227.13 68
14228.25 37
14229.38 49
14230.51 76
14231.64 44
14232.76 57
14233.89 55
14235.02 75
14236.14 69
14237.27 73
14238.40 76
14239.53 65
14240.66 58
14241.78 45
14242.91 45
14244.04 64
14245.17 41
14246.29 39
14247.42 56
14248.55 68
14249.68 54
14250.81 55
14251.93 60
14253.06 49
14254.19 51
14255.32 48
14256.45 44
14257.57 43
14258.70 57
14259.83 63
14260.96 57
14262.09 69
14263.22 55
14264.34 59
14265.47 53
14266.60 62
14267.73 57
14268.86 50
14269.99 40
14271.12 49
14272.25 42
14273.37 52
14274.50 54
14275.63 48
14276.76 57
14277.89 47
14279.02 44
14280.15 47
14281.28 46
14282.41 46
14283.54 40
14284.67 59
14285.80 71
14286.92 49
14288.05 53
14289.18 47
14290.31 55
14291.44 78
14292.57 45
14293.70 62
14294.83 52
14295.96 49
14297.09 65
14298.22 61
14299.35 50
14300.48 46
14301.61 50
14302.74 51
14303.87 45
14305.00 54
14306.13 44
14307.26 48
14308.39 49
14309.52 62
14310.65 47
14311.78 49
14312.91 39
14314.04 73
14315.18 46
14316.31 40
14317.44 81
14318.57 64
14319.70 54
14320.83 39
14321.96 46
14323.09 70
14324.22 46
14325.35 32
14326.48 35
14327.61 45
14328.75 41
14329.88 47
14331.01 53
14332.14 47
14333.27 52
14334.40 57
14335.53 55
14336.66 46
14337.80 56
14338.93 68
14340.06 52
14341.19 54
14342.32 40
14343.45 41
14344.59 55
14345.72 72
14346.85 61
14347.98 48
14349.11 64
14350.24 50
14351.38 54
14352.51 78
14353.64 71
14354.77 61
14355.91 61
14357.04 55
14358.17 57
14359.30 40
14360.43 54
14361.57 57
14362.70 32
14363.83 37
14364.96 39
14366.10 54
14367.23 66
14368.36 43
14369.49 37
14370.63 45
14371.76 47
14372.89 67
14374.03 36
14375.16 55
14376.29 57
14377.42 69
14378.56 37
14379.69 37
14380.82 44
14381.96 34
14383.09 38
14384.22 56
14385.36 43
14386.49 38
14387.62 30
14388.76 42
14389.89 47
14391.02 45
14392.16 49
14393.29 51
14394.43 36
14395.56 49
14396.69 37
14397.83 39
14398.96 43
14400.09 42
14401.23 58
14402.36 60
14403.50 52
14404.63 49
14405.76 43
14406.90 50
14408.03 53
14409.17 48
14410.30 56
14411.44 48
14412.57 44
14413.70 37
14414.84 49
14415.97 29
14417.11 46
14418.24 49
14419.38 60
14420.51 45
14421.65 42
14422.78 54
14423.92 42
14425.05 40
14426.19 32
14427.32 37
14428.46 46
14429.59 41
14430.73 43
14431.86 61
14433.00 46
14434.13 43
14435.27 76
14436.40 48
14437.54 51
14438.67 36
14439.81 41
14440.95 49
14442.08 50
14443.22 43
14444.35 49
14445.49 53
14446.62 43
14447.76 49
14448.90 54
14450.03 50
14451.17 57
14452.30 64
14453.44 59
14454.58 59
14455.71 49
14456.85 47
14457.98 42
14459.12 36
14460.26 48
14461.39 52
14462.53 52
14463.67 44
14464.80 48
14465.94 52
14467.07 35
14468.21 42
14469.35 37
14470.48 44
14471.62 45
14472.76 43
14473.90 47
14475.03 61
14476.17 42
14477.31 45
14478.44 63
14479.58 46
14480.72 54
14481.85 66
14482.99 37
14484.13 37
14485.27 25
14486.40 54
14487.54 37
14488.68 37
14489.82 49
14490.95 39
14492.09 37
14493.23 37
14494.37 57
14495.50 55
14496.64 37
14497.78 43
14498.92 51
14500.05 46
14501.19 48
14502.33 36
14503.47 57
14504.61 69
14505.74 57
14506.88 60
14508.02 49
14509.16 55
14510.30 53
14511.44 38
14512.57 59
14513.71 46
14514.85 48
14515.99 48
14517.13 59
14518.27 52
14519.41 42
14520.54 67
14521.68 40
14522.82 31
14523.96 46
14525.10 47
14526.24 49
14527.38 68
14528.52 39
14529.65 46
14530.79 35
14531.93 39
14533.07 60
14534.21 41
14535.35 44
14536.49 41
14537.63 50
14538.77 49
14539.91 59
14541.05 65
14542.19 37
14543.33 48
14544.47 32
14545.61 49
14546.75 60
14547.89 51
14549.02 41
14550.16 62
14551.30 49
14552.44 54
14553.58 60
14554.72 37
14555.86 37
14557.00 41
14558.14 59
14559.29 54
14560.43 38
14561.57 52
14562.71 42
14563.85 37
14564.99 47
14566.13 60
14567.27 43
14568.41 51
14569.55 44
14570.69 40
14571.83 32
14572.97 37
14574.11 51
14575.25 30
14576.39 42
14577.53 30
14578.68 45
14579.82 40
14580.96 48
14582.10 36
14583.24 47
14584.38 44
14585.52 63
14586.66 47
14587.80 41
14588.95 33
14590.09 54
14591.23 47
14592.37 37
14593.51 50
14594.65 46
14595.79 52
14596.94 60
14598.08 45
14599.22 52
14600.36 41
14601.50 77
14602.65 60
14603.79 47
14604.93 51
14606.07 44
14607.21 74
14608.36 55
14609.50 36
14610.64 42
14611.78 32
14612.92 29
14614.07 33
14615.21 43
14616.35 52
14617.49 51
14618.64 41
14619.78 45
14620.92 43
14622.06 35
14623.21 41
14624.35 39
14625.49 39
14626.64 50
14627.78 59
14628.92 53
14630.06 53
14631.21 37
14632.35 55
14633.49 45
14634.64 36
14635.78 53
14636.92 52
14638.07 47
14639.21 70
14640.35 62
14641.50 50
14642.64 39
14643.78 45
14644.93 42
14646.07 45
14647.21 62
14648.36 27
14649.50 45
14650.65 45
14651.79 41
14652.93 53
14654.08 41
14655.22 35
14656.37 29
14657.51 38
14658.65 49
14659.80 48
14660.94 57
14662.09 34
14663.23 36
14664.37 37
14665.52 41
14666.66 42
14667.81 40
14668.95 45
14670.10 37
14671.24 48
14672.39 51
14673.53 63
14674.68 47
14675.82 37
14676.97 45
14678.11 47
14679.25 29
14680.40 24
14681.54 35
14682.69 32
14683.83 36
14684.98 52
14686.13 40
14687.27 42
14688.42 34
14689.56 35
14690.71 33
14691.85 45
14693.00 32
14694.14 39
14695.29 33
14696.43 47
14697.58 52
14698.72 41
14699.87 55
14701.02 45
14702.16 34
14703.31 42
14704.45 37
14705.60 58
14706.75 44
14707.89 32
14709.04 43
14710.18 53
14711.33 32
14712.48 35
14713.62 48
14714.77 46
14715.92 39
14717.06 48
14718.21 39
14719.35 60
14720.50 49
14721.65 39
14722.79 41
14723.94 35
14725.09 29
14726.23 27
14727.38 41
14728.53 43
14729.67 34
14730.82 47
14731.97 45
14733.12 38
14734.26 45
14735.41 40
14736.56 44
14737.70 40
14738.85 20
14740.00 34
14741.15 31
14742.29 34
14743.44 48
14744.59 45
14745.74 47
14746.88 47
14748.03 33
14749.18 39
14750.33 39
14751.47 28
14752.62 32
14753.77 33
14754.92 49
14756.07 36
14757.21 32
14758.36 30
14759.51 30
14760.66 54
14761.81 52
14762.95 49
14764.10 36
14765.25 40
14766.40 40
14767.55 39
14768.70 29
14769.84 33
14770.99 34
14772.14 28
14773.29 35
14774.44 37
14775.59 34
14776.74 41
14777.88 32
14779.03 28
14780.18 28
14781.33 35
14782.48 47
14783.63 44
14784.78 29
14785.93 32
14787.08 36
14788.22 42
14789.37 48
14790.52 43
14791.67 34
14792.82 40
14793.97 42
14795.12 28
14796.27 26
14797.42 45
14798.57 37
14799.72 40
14800.87 42
14802.02 30
14803.17 31
14804.32 35
14805.47 31
14806.62 49
14807.77 44
14808.92 46
14810.07 39
14811.22 36
14812.37 27
14813.52 48
14814.67 49
14815.82 39
14816.97 35
14818.12 43
14819.27 37
14820.42 29
14821.57 34
14822.72 33
14823.87 41
14825.02 43
14826.17 46
14827.32 41
14828.47 33
14829.62 37
14830.78 35
14831.93 31
14833.08 16
14834.23 32
14835.38 49
14836.53 51
14837.68 34
14838.83 42
14839.98 35
14841.13 41
14842.29 50
14843.44 41
14844.59 40
14845.74 30
14846.89 46
14848.04 36
14849.19 29
14850.35 32
14851.50 26
14852.65 31
14853.80 29
14854.95 27
14856.10 19
14857.26 43
14858.41 37
14859.56 41
14860.71 40
14861.86 51
14863.02 51
14864.17 46
14865.32 39
14866.47 28
14867.63 36
14868.78 51
14869.93 37
14871.08 37
14872.23 31
14873.39 30
14874.54 48
14875.69 34
14876.84 31
14878.00 41
14879.15 35
14880.30 31
14881.46 33
14882.61 47
14883.76 41
14884.91 32
14886.07 32
14887.22 26
14888.37 31
14889.53 29
14890.68 32
14891.83 36
14892.99 33
14894.14 31
14895.29 20
14896.45 34
14897.60 52
14898.75 41
14899.91 30
14901.06 24
14902.21 41
14903.37 46
14904.52 26
14905.67 23
14906.83 41
14907.98 31
14909.14 22
14910.29 27
14911.44 34
14912.60 66
14913.75 37
14914.91 34
14916.06 60
14917.21 23
14918.37 36
14919.52 35
14920.68 51
14921.83 36
14922.99 44
14924.14 36
14925.30 30
14926.45 37
14927.60 28
14928.76 28
14929.91 30
14931.07 38
14932.22 40
14933.38 31
14934.53 38
14935.69 40
14936.84 21
14938.00 25
14939.15 34
14940.31 39
14941.46 30
14942.62 25
14943.77 23
14944.93 41
14946.08 32
14947.24 34
14948.39 61
14949.55 34
14950.71 51
14951.86 34
14953.02 27
14954.17 38
14955.33 30
14956.48 34
14957.64 36
14958.80 30
14959.95 45
14961.11 46
14962.26 30
14963.42 36
14964.57 40
14965.73 27
14966.89 33
14968.04 30
14969.20 34
14970.36 28
14971.51 34
14972.67 42
14973.82 29
14974.98 36
14976.14 32
14977.29 27
14978.45 30
14979.61 30
14980.76 38
14981.92 51
14983.08 32
14984.23 41
14985.39 38
14986.55 32
14987.70 28
14988.86 39
14990.02 61
14991.18 31
14992.33 46
14993.49 45
14994.65 43
14995.80 41
14996.96 35
14998.12 34
14999.28 36
15000.43 38
15001.59 43
15002.75 36
15003.91 30
15005.06 40
15006.22 32
15007.38 39
15008.54 32
15009.69 36
15010.85 36
15012.01 30
15013.17 31
15014.33 27
15015.48 40
15016.64 35
15017.80 37
15018.96 43
15020.12 46
15021.27 30
15022.43 28
15023.59 41
15024.75 50
15025.91 24
15027.07 44
15028.23 50
15029.38 41
15030.54 41
15031.70 30
15032.86 24
15034.02 29
15035.18 54
15036.34 38
15037.49 34
15038.65 23
15039.81 36
15040.97 35
15042.13 33
15043.29 35
15044.45 52
15045.61 43
15046.77 41
15047.93 28
15049.09 25
15050.24 28
15051.40 31
15052.56 40
15053.72 28
15054.88 43
15056.04 49
15057.20 40
15058.36 40
15059.52 32
15060.68 28
15061.84 45
15063.00 34
15064.16 33
15065.32 28
15066.48 36
15067.64 44
15068.80 41
15069.96 34
15071.12 30
15072.28 30
15073.44 35
15074.60 34
15075.76 22
15076.92 23
15078.08 42
15079.24 39
15080.40 33
15081.56 38
15082.72 43
15083.89 33
15085.05 56
15086.21 38
15087.37 28
15088.53 28
15089.69 25
15090.85 39
15092.01 42
15093.17 47
15094.33 24
15095.49 15
15096.66 27
15097.82 16
15098.98 35
15100.14 32
15101.30 35
15102.46 33
15103.62 31
15104.78 45
15105.95 26
15107.11 29
15108.27 29
15109.43 49
15110.59 39
15111.75 36
15112.92 44
15114.08 39
15115.24 42
15116.40 25
15117.56 32
15118.73 31
15119.89 28
15121.05 42
15122.21 35
15123.37 25
15124.54 34
15125.70 41
15126.86 45
15128.02 70
15129.19 24
15130.35 26
15131.51 47
15132.67 35
15133.84 34
15135.00 34
15136.16 37
15137.32 41
15138.49 32
15139.65 45
15140.81 42
15141.97 34
15143.14 36
15144.30 21
15145.46 35
15146.63 41
15147.79 33
15148.95 53
15150.12 23
15151.28 31
15152.44 36
15153.61 34
15154.77 27
15155.93 27
15157.10 37
15158.26 48
15159.42 40
15160.59 41
15161.75 38
15162.91 33
15164.08 47
15165.24 33
15166.41 27
15167.57 31
15168.73 33
15169.90 32
15171.06 34
15172.23 39
15173.39 37
15174.55 34
15175.72 36
15176.88 29
15178.05 37
15179.21 30
15180.38 35
15181.54 39
15182.70 41
15183.87 38
15185.03 19
15186.20 36
15187.36 40
15188.53 25
15189.69 27
15190.86 40
15192.02 29
15193.19 57
15194.35 40
15195.52 32
15196.68 31
15197.85 44
15199.01 50
15200.18 43
15201.34 37
15202.51 45
15203.67 34
15204.84 40
15206.00 33
15207.17 32
15208.33 49
15209.50 37
15210.66 39
15211.83 20
15213.00 35
15214.16 39
15215.33 29
15216.49 32
15217.66 37
15218.82 41
15219.99 36
15221.16 40
15222.32 33
15223.49 34
15224.65 36
15225.82 29
15226.99 34
15228.15 22
15229.32 40
15230.49 44
15231.65 37
15232.82 36
15233.98 48
15235.15 46
15236.32 31
15237.48 23
15238.65 42
15239.82 52
15240.98 35
15242.15 34
15243.32 37
15244.48 33
15245.65 44
15246.82 46
15247.98 38
15249.15 36
15250.32 52
15251.49 51
15252.65 44
15253.82 38
15254.99 27
15256.16 33
15257.32 42
15258.49 34
15259.66 28
15260.82 29
15261.99 36
15263.16 51
15264.33 55
15265.49 33
15266.66 33
15267.83 35
15269.00 40
15270.17 35
15271.33 35
15272.50 32
15273.67 30
15274.84 38
15276.01 33
15277.17 26
15278.34 40
15279.51 32
15280.68 30
15281.85 29
15283.01 31
15284.18 27
15285.35 31
15286.52 27
15287.69 23
15288.86 35
15290.03 40
15291.19 27
15292.36 39
15293.53 42
15294.70 44
15295.87 21
15297.04 34
15298.21 44
15299.38 29
15300.54 37
15301.71 25
15302.88 23
15304.05 30
15305.22 34
15306.39 30
15307.56 36
15308.73 36
15309.90 45
15311.07 39
15312.24 67
15313.41 33
15314.58 12
15315.75 30
15316.92 41
15318.09 33
15319.25 41
15320.42 42
15321.59 32
15322.76 35
15323.93 38
15325.10 34
15326.27 80
15327.44 39
15328.61 37
15329.78 36
15330.95 44
15332.12 36
15333.29 45
15334.46 41
15335.64 42
15336.81 37
15337.98 46
15339.15 41
15340.32 39
15341.49 44
15342.66 42
15343.83 28
15345.00 29
15346.17 25
15347.34 42
15348.51 35
15349.68 30
15350.85 42
15352.02 48
15353.20 45
15354.37 44
15355.54 32
15356.71 33
15357.88 37
15359.05 44
15360.22 44
15361.39 32
15362.57 34
15363.74 36
15364.91 42
15366.08 27
15367.25 50
15368.42 37
15369.59 29
15370.77 35
15371.94 44
15373.11 31
15374.28 46
15375.45 40
15376.63 22
15377.80 27
15378.97 34
15380.14 39
15381.31 33
15382.49 44
15383.66 32
15384.83 32
15386.00 34
15387.17 38
15388.35 43
15389.52 37
15390.69 40
15391.86 39
15393.04 37
15394.21 34
15395.38 31
15396.55 38
15397.73 38
15398.90 36
15400.07 33
15401.25 29
15402.42 22
15403.59 33
15404.76 37
15405.94 32
15407.11 30
15408.28 27
15409.46 33
15410.63 36
15411.80 35
15412.98 41
15414.15 30
15415.32 44
15416.50 58
15417.67 61
15418.84 37
15420.02 26
15421.19 36
15422.36 43
15423.54 34
15424.71 25
15425.89 32
15427.06 47
15428.23 36
15429.41 41
15430.58 44
15431.76 37
15432.93 44
15434.10 37
15435.28 29
15436.45 27
15437.63 35
15438.80 41
15439.97 41
15441.15 25
15442.32 26
15443.50 26
15444.67 39
15445.85 31
15447.02 28
15448.20 25
15449.37 28
15450.55 31
15451.72 50
15452.89 25
15454.07 37
15455.24 26
15456.42 36
15457.59 39
15458.77 34
15459.94 25
15461.12 45
15462.30 42
15463.47 46
15464.65 60
15465.82 44
15467.00 38
15468.17 36
15469.35 29
15470.52 30
15471.70 32
15472.87 54
15474.05 38
15475.22 33
15476.40 45
15477.58 42
15478.75 31
15479.93 37
15481.10 29
15482.28 33
15483.46 34
15484.63 43
15485.81 36
15486.98 24
15488.16 28
15489.34 35
15490.51 35
15491.69 51
15492.87 26
15494.04 22
15495.22 38
15496.39 37
15497.57 32
15498.75 29
15499.92 20
15501.10 35
15502.28 32
15503.45 36
15504.63 36
15505.81 58
15506.98 25
15508.16 29
15509.34 27
15510.52 44
15511.69 45
15512.87 43
15514.05 30
15515.22 27
15516.40 34
15517.58 48
15518.76 48
15519.93 33
15521.11 39
15522.29 40
15523.47 35
15524.64 20
15525.82 28
15527.00 39
15528.18 35
15529.35 37
15530.53 26
15531.71 28
15532.89 26
15534.07 32
15535.24 26
15536.42 53
15537.60 24
15538.78 27
15539.96 37
15541.13 40
15542.31 24
15543.49 54
15544.67 42
15545.85 46
15547.03 39
15548.20 25
15549.38 31
15550.56 27
15551.74 24
15552.92 44
15554.10 32
15555.28 31
15556.45 43
15557.63 48
15558.81 30
15559.99 27
15561.17 46
15562.35 47
15563.53 37
15564.71 39
15565.89 25
15567.07 43
15568.24 51
15569.42 28
15570.60 40
15571.78 39
15572.96 34
15574.14 35
15575.32 35
15576.50 51
15577.68 57
15578.86 29
15580.04 51
15581.22 30
15582.40 35
15583.58 46
15584.76 47
15585.94 41
15587.12 36
15588.30 38
15589.48 36
15590.66 52
15591.84 33
15593.02 46
15594.20 41
15595.38 36
15596.56 26
15597.74 37
15598.92 35
15600.10 48
15601.28 40
15602.46 27
15603.64 52
15604.82 45
15606.00 41
15607.18 45
15608.36 57
15609.55 55
15610.73 39
15611.91 51
15613.09 34
15614.27 24
15615.45 40
15616.63 39
15617.81 29
15618.99 41
15620.17 64
15621.36 50
15622.54 46
15623.72 39
15624.90 42
15626.08 42
15627.26 36
15628.44 44
15629.63 42
15630.81 44
15631.99 43
15633.17 44
15634.35 43
15635.53 40
15636.72 41
15637.90 37
15639.08 45
15640.26 49
15641.44 49
15642.63 49
15643.81 38
15644.99 66
15646.17 55
15647.35 44
15648.54 39
15649.72 29
15650.90 45
15652.08 30
15653.27 39
15654.45 51
15655.63 35
15656.81 32
15658.00 34
15659.18 51
15660.36 36
15661.54 31
15662.73 41
15663.91 48
15665.09 36
15666.28 45
15667.46 45
15668.64 29
15669.82 28
15671.01 38
15672.19 35
15673.37 26
15674.56 39
15675.74 37
15676.92 41
15678.11 48
15679.29 40
15680.47 35
15681.66 45
15682.84 44
15684.03 49
15685.21 48
15686.39 45
15687.58 41
15688.76 37
15689.94 50
15691.13 34
15692.31 24
15693.50 38
15694.68 34
15695.86 37
15697.05 39
15698.23 36
15699.42 39
15700.60 26
15701.78 31
15702.97 41
15704.15 39
15705.34 32
15706.52 40
15707.71 32
15708.89 42
15710.08 30
15711.26 35
15712.45 29
15713.63 39
15714.81 46
15716.00 44
15717.18 39
15718.37 33
15719.55 52
15720.74 30
15721.92 33
15723.11 42
15724.29 41
15725.48 39
15726.66 55
15727.85 34
15729.04 34
15730.22 36
15731.41 38
15732.59 24
15733.78 38
15734.96 32
15736.15 36
15737.33 32
15738.52 36
15739.71 33
15740.89 39
15742.08 27
15743.26 42
15744.45 37
15745.63 43
15746.82 27
15748.01 36
15749.19 41
15750.38 28
15751.56 41
15752.75 51
15753.94 41
15755.12 28
15756.31 30
15757.50 39
15758.68 36
15759.87 42
15761.06 42
15762.24 43
15763.43 55
15764.62 57
15765.80 41
15766.99 41
15768.18 38
15769.36 49
15770.55 40
15771.74 35
15772.92 30
15774.11 42
15775.30 35
15776.48 58
15777.67 34
15778.86 34
15780.05 44
15781.23 35
15782.42 59
15783.61 66
15784.80 39
15785.98 42
15787.17 30
15788.36 38
15789.55 41
15790.73 57
15791.92 43
15793.11 31
15794.30 26
15795.48 45
15796.67 34
15797.86 36
15799.05 39
15800.24 36
15801.42 36
15802.61 48
15803.80 30
15804.99 44
15806.18 34
15807.37 39
15808.55 38
15809.74 38
15810.93 46
15812.12 38
15813.31 28
15814.50 18
15815.68 38
15816.87 32
15818.06 33
15819.25 32
15820.44 41
15821.63 45
15822.82 34
15824.01 28
15825.19 22
15826.38 30
15827.57 31
15828.76 30
15829.95 36
15831.14 23
15832.33 20
15833.52 34
15834.71 23
15835.90 48
15837.09 42
15838.28 53
15839.47 48
15840.66 43
15841.84 30
15843.03 31
15844.22 32
15845.41 31
15846.60 32
15847.79 56
15848.98 37
15850.17 24
15851.36 28
15852.55 28
15853.74 44
15854.93 32
15856.12 24
15857.31 30
15858.50 31
15859.69 31
15860.88 38
15862.07 33
15863.26 30
15864.46 51
15865.65 39
15866.84 28
15868.03 35
15869.22 38
15870.41 29
15871.60 35
15872.79 47
15873.98 42
15875.17 47
15876.36 41
15877.55 44
15878.74 42
15879.94 26
15881.13 62
15882.32 41
15883.51 31
15884.70 35
15885.89 30
15887.08 44
15888.27 26
15889.46 37
15890.66 62
15891.85 61
15893.04 44
15894.23 24
15895.42 19
15896.61 30
15897.81 35
15899.00 46
15900.19 34
15901.38 34
15902.57 55
15903.76 49
15904.96 29
15906.15 43
15907.34 39
15908.53 35
15909.72 29
15910.92 26
15912.11 37
15913.30 38
15914.49 29
15915.69 48
15916.88 36
15918.07 35
15919.26 41
15920.46 30
15921.65 33
15922.84 40
15924.03 34
15925.23 31
15926.42 33
15927.61 33
15928.81 33
15930.00 37
15931.19 36
15932.38 40
15933.58 32
15934.77 32
15935.96 28
15937.16 32
15938.35 30
15939.54 37
15940.74 29
15941.93 36
15943.12 39
15944.32 51
15945.51 38
15946.70 34
15947.90 26
15949.09 31
15950.28 33
15951.48 38
15952.67 32
15953.87 32
15955.06 37
15956.25 22
15957.45 41
15958.64 25
15959.84 33
15961.03 39
15962.22 28
15963.42 43
15964.61 30
15965.81 34
15967.00 29
15968.19 29
15969.39 25
15970.58 31
15971.78 22
15972.97 20
15974.17 18
15975.36 32
15976.56 27
15977.75 32
15978.95 24
15980.14 32
15981.34 41
15982.53 30
15983.72 36
15984.92 33
15986.11 24
15987.31 21
15988.50 44
15989.70 41
15990.90 32
15992.09 38
15993.29 52
15994.48 37
15995.68 36
15996.87 22
15998.07 31
15999.26 36
16000.46 29
16001.65 28
16002.85 26
16004.05 38
16005.24 29
16006.44 21
16007.63 24
16008.83 35
16010.02 34
16011.22 42
16012.42 34
16013.61 39
16014.81 32
16016.00 16
16017.20 21
16018.40 23
16019.59 25
16020.79 19
16021.99 26
16023.18 24
16024.38 27
16025.58 22
16026.77 26
16027.97 39
16029.16 48
16030.36 31
16031.56 24
16032.76 27
16033.95 28
16035.15 27
16036.35 27
16037.54 26
16038.74 36
16039.94 40
16041.13 26
16042.33 26
16043.53 23
16044.73 20
16045.92 31
16047.12 35
16048.32 43
16049.51 28
16050.71 29
16051.91 23
16053.11 14
16054.30 22
16055.50 16
16056.70 31
16057.90 27
16059.10 38
16060.29 41
16061.49 54
16062.69 36
16063.89 33
16065.08 28
16066.28 52
16067.48 37
16068.68 38
16069.88 33
16071.07 25
16072.27 23
16073.47 33
16074.67 29
16075.87 37
16077.07 32
16078.26 18
16079.46 27
16080.66 38
16081.86 33
16083.06 30
16084.26 26
16085.46 39
16086.66 35
16087.85 21
16089.05 28
16090.25 23
16091.45 30
16092.65 28
16093.85 31
16095.05 33
16096.25 37
16097.45 26
16098.65 25
16099.84 26
16101.04 40
16102.24 47
16103.44 33
16104.64 37
16105.84 55
16107.04 34
16108.24 48
16109.44 40
16110.64 24
16111.84 28
16113.04 31
16114.24 25
16115.44 25
16116.64 28
16117.84 48
16119.04 40
16120.24 37
16121.44 47
16122.64 41
16123.84 26
16125.04 26
16126.24 32
16127.44 27
16128.64 38
16129.84 41
16131.04 38
16132.24 55
16133.44 33
16134.64 32
16135.84 38
16137.04 27
16138.25 32
16139.45 30
16140.65 32
16141.85 32
16143.05 30
16144.25 34
16145.45 27
16146.65 25
16147.85 33
16149.05 24
16150.25 20
16151.46 14
16152.66 27
16153.86 32
16155.06 20
16156.26 27
16157.46 22
16158.66 29
16159.87 35
16161.07 34
16162.27 31
16163.47 32
16164.67 17
16165.87 16
16167.08 20
16168.28 25
16169.48 32
16170.68 24
16171.88 21
16173.09 33
16174.29 37
16175.49 21
16176.69 32
16177.89 25
16179.10 30
16180.30 49
16181.50 34
16182.70 23
16183.91 46
16185.11 31
16186.31 22
16187.51 32
16188.72 29
16189.92 35
16191.12 25
16192.32 27
16193.53 20
16194.73 33
16195.93 20
16197.13 40
16198.34 22
16199.54 32
16200.74 31
16201.95 16
16203.15 28
16204.35 21
16205.56 26
16206.76 45
16207.96 37
16209.17 28
16210.37 28
16211.57 40
16212.78 41
16213.98 27
16215.18 32
16216.39 38
16217.59 38
16218.79 26
16220.00 45
16221.20 51
16222.41 37
16223.61 24
16224.81 38
16226.02 29
16227.22 28
16228.43 34
16229.63 24
16230.83 39
16232.04 26
16233.24 30
16234.45 35
16235.65 23
16236.86 22
16238.06 24
16239.26 20
16240.47 23
16241.67 28
16242.88 22
16244.08 22
16245.29 30
16246.49 22
16247.70 23
16248.90 33
16250.11 18
16251.31 25
16252.52 28
16253.72 32
16254.93 28
16256.13 39
16257.34 27
16258.54 27
16259.75 44
16260.95 39
16262.16 36
16263.36 33
16264.57 36
16265.77 37
16266.98 30
16268.19 23
16269.39 18
16270.60 27
16271.80 36
16273.01 25
16274.21 44
16275.42 32
16276.63 21
16277.83 19
16279.04 36
16280.24 18
16281.45 30
16282.66 31
16283.86 15
16285.07 31
16286.27 33
16287.48 45
16288.69 38
16289.89 19
16291.10 39
16292.31 39
16293.51 25
16294.72 34
16295.93 33
16297.13 48
16298.34 30
16299.55 18
16300.75 27
16301.96 19
16303.17 27
16304.37 27
16305.58 30
16306.79 37
16307.99 29
16309.20 29
16310.41 29
16311.62 27
16312.82 27
16314.03 31
16315.24 35
16316.44 19
16317.65 26
16318.86 20
16320.07 27
16321.27 28
16322.48 20
16323.69 32
16324.90 32
16326.10 34
16327.31 33
16328.52 21
16329.73 25
16330.94 31
16332.14 16
16333.35 33
16334.56 20
16335.77 39
16336.98 33
16338.18 27
16339.39 17
16340.60 19
16341.81 27
16343.02 41
16344.23 26
16345.43 24
16346.64 34
16347.85 31
16349.06 27
16350.27 28
16351.48 25
16352.69 31
16353.89 25
16355.10 29
16356.31 29
16357.52 30
16358.73 24
16359.94 36
16361.15 36
16362.36 42
16363.57 21
16364.77 27
16365.98 28
16367.19 25
16368.40 29
16369.61 39
16370.82 31
16372.03 24
16373.24 29
16374.45 51
16375.66 29
16376.87 27
16378.08 26
16379.29 16
16380.50 20
16381.71 26
16382.92 25
16384.13 28
16385.34 22
16386.55 26
16387.76 18
16388.97 26
16390.18 29
16391.39 35
16392.60 19
16393.81 24
16395.02 23
16396.23 14
16397.44 23
16398.65 20
16399.86 12
16401.07 19
16402.28 20
16403.49 21
16404.70 21
16405.91 21
16407.12 28
16408.33 23
16409.54 23
16410.76 18
16411.97 32
16413.18 23
16414.39 45
16415.60 17
16416.81 34
16418.02 43
16419.23 43
16420.44 20
16421.66 26
16422.87 26
16424.08 25
16425.29 30
16426.50 23
16427.71 25
16428.92 25
16430.14 39
16431.35 26
16432.56 29
16433.77 26
16434.98 40
16436.19 36
16437.41 25
16438.62 27
16439.83 35
16441.04 23
16442.25 31
16443.47 28
16444.68 23
16445.89 25
16447.10 22
16448.31 32
16449.53 26
16450.74 17
16451.95 29
16453.16 27
16454.38 29
16455.59 20
16456.80 28
16458.01 29
16459.23 25
16460.44 30
16461.65 29
16462.86 23
16464.08 28
16465.29 29
16466.50 19
16467.72 20
16468.93 30
16470.14 30
16471.35 21
16472.57 20
16473.78 30
16474.99 33
16476.21 27
16477.42 26
16478.63 41
16479.85 29
16481.06 23
16482.27 23
16483.49 28
16484.70 33
16485.92 27
16487.13 36
16488.34 36
16489.56 39
16490.77 30
16491.98 23
16493.20 23
16494.41 33
16495.63 23
16496.84 17
16498.05 22
16499.27 23
16500.48 26
16501.70 19
16502.91 21
16504.13 32
16505.34 58
16506.55 44
16507.77 26
16508.98 25
16510.20 24
16511.41 29
16512.63 29
16513.84 29
16515.06 28
16516.27 33
16517.49 22
16518.70 21
16519.92 11
16521.13 26
16522.35 15
16523.56 23
16524.78 20
16525.99 24
16527.21 17
16528.42 24
16529.64 29
16530.85 22
16532.07 28
16533.28 45
16534.50 42
16535.71 30
16536.93 49
16538.14 27
16539.36 16
16540.58 25
16541.79 30
16543.01 26
16544.22 25
16545.44 25
16546.65 30
16547.87 23
16549.09 26
16550.30 26
16551.52 24
16552.73 24
16553.95 33
16555.17 25
16556.38 15
16557.60 20
16558.82 20
16560.03 32
16561.25 27
16562.46 26
16563.68 25
16564.90 32
16566.11 26
16567.33 20
16568.55 34
16569.76 30
16570.98 34
16572.20 43
16573.41 31
16574.63 28
16575.85 37
16577.07 40
16578.28 19
16579.50 28
16580.72 24
16581.93 27
16583.15 28
16584.37 25
16585.59 23
16586.80 28
16588.02 28
16589.24 27
16590.46 26
16591.67 21
16592.89 31
16594.11 20
16595.33 22
16596.54 24
16597.76 18
16598.98 13
16600.20 25
16601.41 21
16602.63 22
16603.85 30
16605.07 21
16606.29 23
16607.50 18
16608.72 22
16609.94 35
16611.16 37
16612.38 22
16613.60 28
16614.81 28
16616.03 38
16617.25 36
16618.47 37
16619.69 21
16620.91 20
16622.13 19
16623.34 19
16624.56 25
16625.78 26
16627.00 25
16628.22 42
16629.44 33
16630.66 29
16631.88 32
16633.10 29
16634.31 21
16635.53 33
16636.75 24
16637.97 29
16639.19 24
16640.41 26
16641.63 17
16642.85 24
16644.07 30
16645.29 34
16646.51 12
16647.73 21
16648.95 35
16650.17 16
16651.39 21
16652.61 16
16653.83 19
16655.05 33
16656.27 48
16657.49 29
16658.71 22
16659.93 25
16661.15 31
16662.37 33
16663.59 22
16664.81 16
16666.03 20
16667.25 25
16668.47 30
16669.69 30
16670.91 33
16672.13 31
16673.35 27
16674.57 21
16675.79 23
16677.01 19
16678.23 21
16679.45 28
16680.67 19
16681.89 22
16683.12 29
16684.34 28
16685.56 32
16686.78 38
16688.00 25
16689.22 30
16690.44 28
16691.66 20
16692.88 22
16694.11 26
16695.33 23
16696.55 25
16697.77 18
16698.99 19
16700.21 19
16701.43 25
16702.66 20
16703.88 26
16705.10 28
16706.32 26
16707.54 37
16708.77 27
16709.99 13
16711.21 19
16712.43 28
16713.65 28
16714.87 20
16716.10 34
16717.32 21
16718.54 21
16719.76 29
16720.99 20
16722.21 28
16723.43 36
16724.65 17
16725.88 26
16727.10 11
16728.32 27
16729.54 9
16730.77 29
16731.99 33
16733.21 25
16734.43 27
16735.66 26
16736.88 24
16738.10 28
16739.33 21
16740.55 18
16741.77 16
16742.99 23
16744.22 23
16745.44 38
16746.66 39
16747.89 21
16749.11 21
16750.33 30
16751.56 17
16752.78 20
16754.00 24
16755.23 30
16756.45 23
16757.68 21
16758.90 15
16760.12 24
16761.35 21
16762.57 25
16763.79 28
16765.02 20
16766.24 22
16767.47 16
16768.69 17
16769.91 16
16771.14 21
16772.36 36
16773.59 26
16774.81 39
16776.04 31
16777.26 20
16778.48 24
16779.71 16
16780.93 24
16782.16 25
16783.38 24
16784.61 21
16785.83 17
16787.06 25
16788.28 32
16789.51 26
16790.73 28
16791.96 37
16793.18 20
16794.41 15
16795.63 20
16796.86 30
16798.08 21
16799.31 31
16800.53 30
16801.76 19
16802.98 20
16804.21 35
16805.43 22
16806.66 8
16807.88 12
16809.11 18
16810.33 19
16811.56 14
16812.79 14
16814.01 28
16815.24 27
16816.46 20
16817.69 14
16818.91 36
16820.14 13
16821.37 23
16822.59 24
16823.82 23
16825.04 22
16826.27 17
16827.50 23
16828.72 16
16829.95 22
16831.18 30
16832.40 25
16833.63 26
16834.86 15
16836.08 25
16837.31 28
16838.53 30
16839.76 36
16840.99 39
16842.21 16
16843.44 24
16844.67 31
16845.90 38
16847.12 24
16848.35 40
16849.58 34
16850.80 26
16852.03 28
16853.26 19
16854.48 21
16855.71 29
16856.94 39
16858.17 32
16859.39 32
16860.62 26
16861.85 18
16863.08 35
16864.30 35
16865.53 41
16866.76 25
16867.99 29
16869.21 26
16870.44 25
16871.67 27
16872.90 31
16874.13 25
16875.35 19
16876.58 19
16877.81 33
16879.04 24
16880.27 22
16881.49 24
16882.72 25
16883.95 32
16885.18 41
16886.41 31
16887.64 27
16888.86 20
16890.09 28
16891.32 25
16892.55 30
16893.78 34
16895.01 26
16896.24 27
16897.46 28
16898.69 22
16899.92 36
16901.15 20
16902.38 22
16903.61 37
16904.84 28
16906.07 28
16907.30 24
16908.53 24
16909.75 25
16910.98 28
16912.21 20
16913.44 18
16914.67 23
16915.90 23
16917.13 33
16918.36 19
16919.59 22
16920.82 19
16922.05 31
16923.28 34
16924.51 26
16925.74 21
16926.97 10
16928.20 24
16929.43 21
16930.66 19
16931.89 18
16933.12 18
16934.35 32
16935.58 33
16936.81 21
16938.04 26
16939.27 29
16940.50 26
16941.73 26
16942.96 21
16944.19 20
16945.42 17
16946.65 22
16947.88 18
16949.11 16
16950.34 16
16951.57 29
16952.80 36
16954.04 31
16955.27 26
16956.50 30
16957.73 16
16958.96 31
16960.19 28
16961.42 17
16962.65 25
16963.88 25
16965.11 20
16966.35 20
16967.58 31
16968.81 23
16970.04 31
16971.27 28
16972.50 30
16973.73 38
16974.97 32
16976.20 45
16977.43 37
16978.66 26
16979.89 29
16981.12 34
16982.36 22
16983.59 28
16984.82 24
16986.05 28
16987.28 26
16988.52 24
16989.75 28
16990.98 31
16992.21 44
16993.45 27
16994.68 31
16995.91 21
16997.14 24
16998.37 19
16999.61 30
17000.84 37
17002.07 19
17003.31 18
17004.54 35
17005.77 24
17007.00 29
17008.24 18
17009.47 32
17010.70 22
17011.93 14
17013.17 21
17014.40 31
17015.63 27
17016.87 21
17018.10 25
17019.33 15
17020.57 26
17021.80 25
17023.03 27
17024.27 13
17025.50 36
17026.73 41
17027.97 35
17029.20 30
17030.43 43
17031.67 42
17032.90 36
17034.14 27
17035.37 25
17036.60 23
17037.84 28
17039.07 23
17040.30 28
17041.54 25
17042.77 20
17044.01 24
17045.24 38
17046.47 35
17047.71 17
17048.94 21
17050.18 22
17051.41 21
17052.65 26
17053.88 26
17055.12 30
17056.35 17
17057.58 25
17058.82 23
17060.05 29
17061.29 29
17062.52 31
17063.76 29
17064.99 34
17066.23 24
17067.46 32
17068.70 29
17069.93 39
17071.17 25
17072.40 21
17073.64 17
17074.87 27
17076.11 30
17077.34 25
17078.58 32
17079.81 28
17081.05 13
17082.29 20
17083.52 33
17084.76 25
17085.99 43
17087.23 29
17088.46 30
17089.70 20
17090.94 24
17092.17 25
17093.41 22
17094.64 18
17095.88 30
17097.12 24
17098.35 23
17099.59 30
17100.82 35
17102.06 23
17103.30 25
17104.53 29
17105.77 32
17107.00 33
17108.24 38
17109.48 23
17110.71 14
17111.95 24
17113.19 29
17114.42 31
17115.66 25
17116.90 18
17118.13 31
17119.37 23
17120.61 25
17121.85 30
17123.08 18
17124.32 19
17125.56 34
17126.79 26
17128.03 19
17129.27 28
17130.50 31
17131.74 42
17132.98 27
17134.22 26
17135.45 29
17136.69 19
17137.93 16
17139.17 21
17140.40 22
17141.64 30
17142.88 28
17144.12 24
17145.36 24
17146.59 19
17147.83 35
17149.07 30
17150.31 19
17151.54 34
17152.78 33
17154.02 15
17155.26 25
17156.50 27
17157.74 21
17158.97 28
17160.21 47
17161.45 62
17162.69 26
17163.93 38
17165.17 30
17166.40 43
17167.64 27
17168.88 34
17170.12 34
17171.36 18
17172.60 21
17173.84 16
17175.08 27
17176.31 34
17177.55 59
17178.79 37
17180.03 21
17181.27 17
17182.51 20
17183.75 25
17184.99 18
17186.23 16
17187.47 26
17188.71 25
17189.94 19
17191.18 23
17192.42 40
17193.66 29
17194.90 20
17196.14 11
17197.38 26
17198.62 26
17199.86 25
17201.10 13
17202.34 21
17203.58 24
17204.82 25
17206.06 23
17207.30 19
17208.54 21
17209.78 18
17211.02 27
17212.26 23
17213.50 27
17214.74 16
17215.98 21
17217.22 26
17218.46 32
17219.70 27
17220.94 21
17222.18 35
17223.43 24
17224.67 23
17225.91 26
17227.15 26
17228.39 21
17229.63 17
17230.87 16
17232.11 16
17233.35 27
17234.59 34
17235.83 29
17237.08 20
17238.32 28
17239.56 22
17240.80 24
17242.04 25
17243.28 12
17244.52 19
17245.76 23
17247.01 20
17248.25 24
17249.49 36
17250.73 26
17251.97 24
17253.21 20
17254.46 26
17255.70 33
17256.94 23
17258.18 25
17259.42 24
17260.66 22
17261.91 25
17263.15 33
17264.39 12
17265.63 19
17266.87 26
17268.12 22
17269.36 16
17270.60 25
17271.84 25
17273.09 24
17274.33 22
17275.57 12
17276.81 25
17278.06 32
17279.30 21
17280.54 14
17281.78 20
17283.03 32
17284.27 28
17285.51 26
17286.76 18
17288.00 17
17289.24 18
17290.48 36
17291.73 32
17292.97 18
17294.21 21
17295.46 25
17296.70 30
17297.94 24
17299.19 22
17300.43 17
17301.67 19
17302.92 14
17304.16 12
17305.40 22
17306.65 20
17307.89 19
17309.14 37
17310.38 28
17311.62 18
17312.87 21
17314.11 26
17315.35 23
17316.60 26
17317.84 17
17319.09 20
17320.33 11
17321.58 9
17322.82 26
17324.06 26
17325.31 29
17326.55 25
17327.80 20
17329.04 20
17330.29 23
17331.53 24
17332.77 39
17334.02 20
17335.26 24
17336.51 38
17337.75 26
17339.00 19
17340.24 16
17341.49 28
17342.73 20
17343.98 33
17345.22 26
17346.47 16
17347.71 12
17348.96 23
17350.20 22
17351.45 27
17352.69 17
17353.94 16
17355.18 29
17356.43 36
17357.68 15
17358.92 17
17360.17 12
17361.41 26
17362.66 43
17363.90 30
17365.15 24
17366.39 38
17367.64 28
17368.89 30
17370.13 25
17371.38 13
17372.62 17
17373.87 20
17375.12 23
17376.36 21
17377.61 14
17378.85 28
17380.10 15
17381.35 29
17382.59 26
17383.84 26
17385.09 21
17386.33 27
17387.58 27
17388.83 34
17390.07 27
17391.32 31
17392.57 31
17393.81 20
17395.06 14
17396.31 22
17397.55 31
17398.80 24
17400.05 17
17401.29 28
17402.54 29
17403.79 22
17405.04 20
17406.28 20
17407.53 26
17408.78 17
17410.02 28
17411.27 15
17412.52 33
17413.77 24
17415.01 25
17416.26 35
17417.51 21
17418.76 19
17420.00 11
17421.25 21
17422.50 23
17423.75 33
17425.00 19
17426.24 25
17427.49 22
17428.74 22
17429.99 21
17431.24 21
17432.48 24
17433.73 25
17434.98 20
17436.23 23
17437.48 15
17438.73 24
17439.97 27
17441.22 16
17442.47 15
17443.72 22
17444.97 24
17446.22 23
17447.47 20
17448.71 33
17449.96 31
17451.21 27
17452.46 18
17453.71 31
17454.96 35
17456.21 22
17457.46 28
17458.71 34
17459.95 41
17461.20 25
17462.45 29
17463.70 18
17464.95 31
17466.20 30
17467.45 18
17468.70 15
17469.95 19
17471.20 20
17472.45 32
17473.70 25
17474.95 28
17476.20 27
17477.45 33
17478.70 27
17479.95 31
17481.20 26
17482.45 20
17483.70 27
17484.95 38
17486.20 23
17487.45 16
17488.70 23
17489.95 26
17491.20 23
17492.45 50
17493.70 46
17494.95 32
17496.20 29
17497.45 25
17498.70 34
17499.95 28
17501.20 36
17502.45 28
17503.70 23
17504.95 21
17506.20 20
17507.46 36
17508.71 24
17509.96 24
17511.21 22
17512.46 25
17513.71 25
17514.96 23
17516.21 28
17517.46 15
17518.71 15
17519.97 33
17521.22 29
17522.47 27
17523.72 21
17524.97 33
17526.22 31
17527.47 32
17528.73 31
17529.98 36
17531.23 31
17532.48 19
17533.73 18
17534.99 23
17536.24 35
17537.49 24
17538.74 22
17539.99 23
17541.25 18
17542.50 38
17543.75 25
17545.00 31
17546.25 22
17547.51 32
17548.76 33
17550.01 22
17551.26 17
17552.52 20
17553.77 16
17555.02 20
17556.27 11
17557.53 16
17558.78 15
17560.03 12
17561.28 14
17562.54 21
17563.79 27
17565.04 27
17566.30 34
17567.55 28
17568.80 18
17570.05 21
17571.31 22
17572.56 24
17573.81 16
17575.07 28
17576.32 20
17577.57 29
17578.83 26
17580.08 26
17581.33 35
17582.59 38
17583.84 20
17585.10 27
17586.35 30
17587.60 21
17588.86 40
17590.11 32
17591.36 20
17592.62 22
17593.87 36
17595.13 25
17596.38 30
17597.63 14
17598.89 31
17600.14 32
17601.40 26
17602.65 23
17603.90 17
17605.16 27
17606.41 17
17607.67 16
17608.92 26
17610.18 27
17611.43 19
17612.69 24
17613.94 24
17615.20 17
17616.45 33
17617.71 24
17618.96 23
17620.21 18
17621.47 14
17622.72 35
17623.98 30
17625.23 22
17626.49 18
17627.75 20
17629.00 29
17630.26 30
17631.51 17
17632.77 18
17634.02 21
17635.28 17
17636.53 12
17637.79 20
17639.04 16
17640.30 28
17641.55 28
17642.81 14
17644.07 17
17645.32 24
17646.58 32
17647.83 15
17649.09 8
17650.35 18
17651.60 14
17652.86 29
17654.11 39
17655.37 30
17656.63 24
17657.88 16
17659.14 23
17660.39 19
17661.65 14
17662.91 24
17664.16 15
17665.42 20
17666.68 19
17667.93 15
17669.19 21
17670.45 8
17671.70 22
17672.96 23
17674.22 29
17675.47 25
17676.73 19
17677.99 18
17679.24 20
17680.50 15
17681.76 18
17683.02 13
17684.27 17
17685.53 19
17686.79 19
17688.05 26
17689.30 14
17690.56 25
17691.82 17
17693.07 22
17694.33 25
17695.59 28
17696.85 22
17698.11 15
17699.36 28
17700.62 31
17701.88 28
17703.14 23
17704.39 34
17705.65 21
17706.91 24
17708.17 29
17709.43 27
17710.68 21
17711.94 9
17713.20 23
17714.46 24
17715.72 27
17716.98 21
17718.23 29
17719.49 26
17720.75 23
17722.01 23
17723.27 18
17724.53 17
17725.79 10
17727.04 24
17728.30 22
17729.56 19
17730.82 20
17732.08 22
17733.34 26
17734.60 17
17735.86 19
17737.12 20
17738.37 23
17739.63 31
17740.89 20
17742.15 18
17743.41 22
17744.67 24
17745.93 22
17747.19 23
17748.45 11
17749.71 16
17750.97 23
17752.23 21
17753.49 16
17754.75 22
17756.01 30
17757.27 29
17758.53 40
17759.79 21
17761.05 18
17762.31 10
17763.57 17
17764.83 21
17766.09 22
17767.35 23
17768.61 25
17769.87 32
17771.13 22
17772.39 15
17773.65 25
17774.91 21
17776.17 14
17777.43 23
17778.69 38
17779.95 16
17781.21 14
17782.47 29
17783.73 29
17784.99 29
17786.25 18
17787.51 26
17788.78 21
17790.04 24
17791.30 30
17792.56 15
17793.82 18
17795.08 21
17796.34 18
17797.60 25
17798.86 25
17800.13 24
17801.39 19
17802.65 19
17803.91 36
17805.17 27
17806.43 21
17807.69 22
17808.96 14
17810.22 26
17811.48 23
17812.74 10
17814.00 18
17815.26 27
17816.53 30
17817.79 29
17819.05 23
17820.31 31
17821.57 21
17822.84 13
17824.10 22
17825.36 15
17826.62 27
17827.89 24
17829.15 15
17830.41 11
17831.67 18
17832.93 24
17834.20 18
17835.46 18
17836.72 20
17837.99 21
17839.25 21
17840.51 13
17841.77 16
17843.04 25
17844.30 17
17845.56 21
17846.82 20
17848.09 24
17849.35 36
17850.61 18
17851.88 36
17853.14 15
17854.40 23
17855.67 22
17856.93 28
17858.19 35
17859.46 25
17860.72 20
17861.98 20
17863.25 28
17864.51 20
17865.77 13
17867.04 18
17868.30 18
17869.57 14
17870.83 19
17872.09 26
17873.36 17
17874.62 9
17875.89 16
17877.15 28
17878.41 34
17879.68 25
17880.94 18
17882.21 16
17883.47 16
17884.73 18
17886.00 19
17887.26 10
17888.53 18
17889.79 21
17891.06 50
17892.32 32
17893.59 17
17894.85 16
17896.12 16
17897.38 18
17898.65 17
17899.91 33
17901.17 30
17902.44 24
17903.70 23
17904.97 21
17906.23 20
17907.50 26
17908.77 24
17910.03 32
17911.30 26
17912.56 21
17913.83 20
17915.09 30
17916.36 12
17917.62 17
17918.89 19
17920.15 26
17921.42 29
17922.68 24
17923.95 35
17925.22 17
17926.48 18
17927.75 19
17929.01 22
17930.28 19
17931.55 36
17932.81 32
17934.08 22
17935.34 20
17936.61 29
17937.88 24
17939.14 26
17940.41 24
17941.68 25
17942.94 21
17944.21 22
17945.47 28
17946.74 20
17948.01 25
17949.27 19
17950.54 32
17951.81 25
17953.07 33
17954.34 22
17955.61 57
17956.87 34
17958.14 19
17959.41 30
17960.68 7
17961.94 16
17963.21 18
17964.48 22
17965.74 32
17967.01 23
17968.28 28
17969.55 31
17970.81 38
17972.08 15
17973.35 22
17974.62 36
17975.88 18
17977.15 18
17978.42 21
17979.69 19
17980.95 23
17982.22 32
17983.49 25
17984.76 21
17986.03 38
17987.29 19
17988.56 23
17989.83 33
17991.10 25
17992.37 21
17993.63 32
17994.90 26
17996.17 21
17997.44 22
17998.71 32
17999.98 22
18001.24 14
18002.51 25
18003.78 22
18005.05 24
18006.32 25
18007.59 16
18008.86 22
18010.12 26
18011.39 20
18012.66 24
18013.93 28
18015.20 36
18016.47 30
18017.74 14
18019.01 17
18020.28 31
18021.54 29
18022.81 21
18024.08 24
18025.35 22
18026.62 16
18027.89 23
18029.16 16
18030.43 21
18031.70 22
18032.97 35
18034.24 20
18035.51 28
18036.78 34
18038.05 34
18039.32 21
18040.59 19
18041.86 17
18043.13 27
18044.40 23
18045.67 14
18046.94 19
18048.21 29
18049.48 27
18050.75 29
18052.02 43
18053.29 21
18054.56 28
18055.83 14
18057.10 27
18058.37 15
18059.64 28
18060.91 35
18062.18 31
18063.45 13
18064.72 23
18065.99 22
18067.26 22
18068.54 20
18069.81 10
18071.08 21
18072.35 15
18073.62 24
18074.89 28
18076.16 25
18077.43 37
18078.70 23
18079.97 18
18081.25 22
18082.52 21
18083.79 29
18085.06 23
18086.33 16
18087.60 21
18088.87 19
18090.15 34
18091.42 24
18092.69 30
18093.96 25
18095.23 28
18096.50 37
18097.78 15
18099.05 21
18100.32 18
18101.59 27
18102.86 29
18104.14 43
18105.41 27
18106.68 28
18107.95 24
18109.23 17
18110.50 16
18111.77 21
18113.04 28
18114.31 22
18115.59 36
18116.86 19
18118.13 26
18119.40 24
18120.68 18
18121.95 29
18123.22 26
18124.50 22
18125.77 34
18127.04 34
18128.31 26
18129.59 25
18130.86 17
18132.13 15
18133.41 26
18134.68 23
18135.95 19
18137.23 19
18138.50 18
18139.77 20
18141.05 21
18142.32 20
18143.59 23
18144.87 16
18146.14 15
18147.41 33
18148.69 27
18149.96 23
18151.23 16
18152.51 30
18153.78 27
18155.06 19
18156.33 28
18157.60 33
18158.88 23
18160.15 28
18161.43 21
18162.70 13
18163.97 14
18165.25 23
18166.52 23
18167.80 17
18169.07 12
18170.35 19
18171.62 26
18172.90 25
18174.17 21
18175.44 21
18176.72 34
18177.99 22
18179.27 18
18180.54 40
18181.82 17
18183.09 23
18184.37 16
18185.64 14
18186.92 30
18188.19 19
18189.47 26
18190.74 19
18192.02 11
18193.29 23
18194.57 15
18195.84 34
18197.12 22
18198.39 21
18199.67 24
18200.95 23
18202.22 26
18203.50 19
18204.77 17
18206.05 20
18207.32 20
18208.60 20
18209.88 11
18211.15 17
18212.43 24
18213.70 19
18214.98 24
18216.26 15
18217.53 19
18218.81 18
18220.08 20
18221.36 19
18222.64 17
18223.91 35
18225.19 29
18226.47 26
18227.74 22
18229.02 13
18230.29 15
18231.57 22
18232.85 27
18234.12 27
18235.40 14
18236.68 24
18237.95 16
18239.23 24
18240.51 28
18241.79 24
18243.06 33
18244.34 55
18245.62 15
18246.89 12
18248.17 28
18249.45 36
18250.73 16
18252.00 29
18253.28 25
18254.56 15
18255.83 15
18257.11 16
18258.39 21
18259.67 26
18260.94 30
18262.22 19
18263.50 17
18264.78 14
18266.06 18
18267.33 21
18268.61 22
18269.89 33
18271.17 13
18272.45 22
18273.72 16
18275.00 19
18276.28 25
18277.56 16
18278.84 25
18280.11 18
18281.39 18
18282.67 31
18283.95 28
18285.23 19
18286.51 8
18287.78 12
18289.06 17
18290.34 17
18291.62 25
18292.90 13
18294.18 22
18295.46 19
18296.74 16
18298.01 21
18299.29 20
18300.57 23
18301.85 8
18303.13 10
18304.41 15
18305.69 28
18306.97 15
18308.25 17
18309.53 35
18310.81 18
18312.09 21
18313.37 27
18314.64 33
18315.92 25
18317.20 16
18318.48 22
18319.76 11
18321.04 28
18322.32 35
18323.60 19
18324.88 12
18326.16 18
18327.44 23
18328.72 25
18330.00 20
18331.28 30
18332.56 15
18333.84 22
18335.12 19
18336.40 20
18337.68 28
18338.96 22
18340.24 21
18341.52 20
18342.80 11
18344.09 27
18345.37 24
18346.65 37
18347.93 17
18349.21 20
18350.49 17
18351.77 19
18353.05 28
18354.33 25
18355.61 16
18356.89 31
18358.17 22
18359.46 30
18360.74 22
18362.02 19
18363.30 19
18364.58 26
18365.86 17
18367.14 18
18368.42 23
18369.71 25
18370.99 9
18372.27 15
18373.55 27
18374.83 29
18376.11 16
18377.39 17
18378.68 13
18379.96 17
18381.24 11
18382.52 17
18383.80 20
18385.09 21
18386.37 18
18387.65 25
18388.93 22
18390.21 17
18391.50 22
18392.78 16
18394.06 22
18395.34 21
18396.63 25
18397.91 34
18399.19 30
18400.47 47
18401.76 24
18403.04 21
18404.32 29
18405.60 15
18406.89 20
18408.17 15
18409.45 23
18410.73 31
18412.02 21
18413.30 23
18414.58 23
18415.87 20
18417.15 18
18418.43 14
18419.72 18
18421.00 21
18422.28 35
18423.57 45
18424.85 27
18426.13 26
18427.42 21
18428.70 25
18429.98 29
18431.27 31
18432.55 32
18433.83 28
18435.12 43
18436.40 31
18437.68 14
18438.97 16
18440.25 40
18441.54 17
18442.82 18
18444.10 18
18445.39 20
18446.67 17
18447.96 24
18449.24 31
18450.53 26
18451.81 28
18453.09 20
18454.38 16
18455.66 22
18456.95 13
18458.23 21
18459.52 26
18460.80 18
18462.09 23
18463.37 21
18464.65 31
18465.94 29
18467.22 27
18468.51 36
18469.79 23
18471.08 15
18472.36 15
18473.65 16
18474.93 23
18476.22 24
18477.50 14
18478.79 13
18480.08 17
18481.36 23
18482.65 11
18483.93 26
18485.22 28
18486.50 26
18487.79 16
18489.07 30
18490.36 19
18491.64 20
18492.93 18
18494.22 9
18495.50 24
18496.79 24
18498.07 26
18499.36 35
18500.65 18
18501.93 28
18503.22 16
18504.50 24
18505.79 18
18507.08 23
18508.36 22
18509.65 9
18510.94 12
18512.22 31
18513.51 26
18514.80 23
18516.08 23
18517.37 31
18518.65 18
18519.94 24
18521.23 27
18522.51 21
18523.80 21
18525.09 37
18526.38 11
18527.66 22
18528.95 16
18530.24 29
18531.52 24
18532.81 41
18534.10 23
18535.39 23
18536.67 42
18537.96 25
18539.25 32
18540.53 17
18541.82 33
18543.11 32
18544.40 34
18545.68 20
18546.97 20
18548.26 14
18549.55 27
18550.84 21
18552.12 14
18553.41 29
18554.70 22
18555.99 27
18557.27 26
18558.56 26
18559.85 20
18561.14 20
18562.43 27
18563.72 24
18565.00 25
18566.29 20
18567.58 9
18568.87 14
18570.16 17
18571.45 17
18572.73 29
18574.02 22
18575.31 14
18576.60 20
18577.89 17
18579.18 22
18580.47 30
18581.75 39
18583.04 21
18584.33 29
18585.62 16
18586.91 27
18588.20 26
18589.49 29
18590.78 20
18592.07 24
18593.36 28
18594.65 28
18595.93 38
18597.22 20
18598.51 19
18599.80 19
18601.09 29
18602.38 32
18603.67 14
18604.96 19
18606.25 23
18607.54 20
18608.83 19
18610.12 25
18611.41 28
18612.70 21
18613.99 20
18615.28 25
18616.57 27
18617.86 29
18619.15 31
18620.44 21
18621.73 15
18623.02 27
18624.31 30
18625.60 20
18626.89 18
18628.18 30
18629.47 22
18630.76 38
18632.05 38
18633.34 21
18634.64 21
18635.93 18
18637.22 27
18638.51 57
18639.80 31
18641.09 19
18642.38 28
18643.67 32
18644.96 26
18646.25 31
18647.54 18
18648.84 15
18650.13 29
18651.42 25
18652.71 15
18654.00 11
18655.29 24
18656.58 20
18657.88 22
18659.17 11
18660.46 9
18661.75 22
18663.04 29
18664.33 23
18665.63 29
18666.92 20
18668.21 23
18669.50 21
18670.79 22
18672.08 15
18673.38 16
18674.67 21
18675.96 24
18677.25 34
18678.55 31
18679.84 23
18681.13 22
18682.42 15
18683.71 24
18685.01 14
18686.30 24
18687.59 21
18688.88 38
18690.18 36
18691.47 16
18692.76 17
18694.06 21
18695.35 21
18696.64 22
18697.93 17
18699.23 27
18700.52 25
18701.81 17
18703.11 17
18704.40 18
18705.69 30
18706.99 26
18708.28 23
18709.57 20
18710.86 19
18712.16 19
18713.45 24
18714.75 15
18716.04 25
18717.33 27
18718.63 19
18719.92 14
18721.21 14
18722.51 13
18723.80 18
18725.09 21
18726.39 19
18727.68 26
18728.98 18
18730.27 27
18731.56 34
18732.86 24
18734.15 18
18735.45 28
18736.74 33
18738.04 21
18739.33 17
18740.62 26
18741.92 29
18743.21 30
18744.51 20
18745.80 26
18747.10 31
18748.39 16
18749.69 13
18750.98 24
18752.27 20
18753.57 19
18754.86 35
18756.16 34
18757.45 39
18758.75 20
18760.04 27
18761.34 27
18762.63 19
18763.93 21
18765.23 16
18766.52 24
18767.82 29
18769.11 28
18770.41 26
18771.70 15
18773.00 42
18774.29 33
18775.59 18
18776.88 20
18778.18 17
18779.48 15
18780.77 10
18782.07 28
18783.36 23
18784.66 22
18785.95 24
18787.25 22
18788.55 20
18789.84 20
18791.14 22
18792.43 21
18793.73 19
18795.03 23
18796.32 15
18797.62 17
18798.92 24
18800.21 30
18801.51 32
18802.81 30
18804.10 33
18805.40 26
18806.70 22
18807.99 23
18809.29 17
18810.59 28
18811.88 28
18813.18 17
18814.48 20
18815.77 25
18817.07 19
18818.37 24
18819.66 15
18820.96 22
18822.26 25
18823.56 21
18824.85 20
18826.15 19
18827.45 14
18828.75 16
18830.04 27
18831.34 22
18832.64 20
18833.94 27
18835.23 23
18836.53 28
18837.83 31
18839.13 20
18840.42 18
18841.72 19
18843.02 24
18844.32 23
18845.62 27
18846.91 13
18848.21 22
18849.51 22
18850.81 23
18852.11 26
18853.40 38
18854.70 33
18856.00 29
18857.30 21
18858.60 24
18859.90 36
18861.20 31
18862.49 23
18863.79 18
18865.09 29
18866.39 22
18867.69 23
18868.99 17
18870.29 33
18871.59 27
18872.88 21
18874.18 31
18875.48 16
18876.78 20
18878.08 18
18879.38 21
18880.68 20
18881.98 22
18883.28 25
18884.58 22
18885.88 20
18887.18 22
18888.47 26
18889.77 22
18891.07 24
18892.37 20
18893.67 29
18894.97 21
18896.27 18
18897.57 17
18898.87 23
18900.17 20
18901.47 15
18902.77 29
18904.07 23
18905.37 26
18906.67 29
18907.97 25
18909.27 14
18910.57 15
18911.87 22
18913.17 23
18914.47 33
18915.77 18
18917.07 13
18918.38 15
18919.68 18
18920.98 22
18922.28 13
18923.58 14
18924.88 13
18926.18 24
18927.48 26
18928.78 26
18930.08 13
18931.38 18
18932.68 32
18933.98 19
18935.29 21
18936.59 16
18937.89 21
18939.19 29
18940.49 40
18941.79 41
18943.09 21
18944.39 25
18945.70 15
18947.00 16
18948.30 12
18949.60 21
18950.90 16
18952.20 20
18953.51 9
18954.81 17
18956.11 23
18957.41 29
18958.71 28
18960.02 29
18961.32 30
18962.62 18
18963.92 13
18965.22 18
18966.53 10
18967.83 23
18969.13 13
18970.43 23
18971.73 28
18973.04 13
18974.34 23
18975.64 24
18976.94 23
18978.25 21
18979.55 29
18980.85 20
18982.16 21
18983.46 22
18984.76 15
18986.06 17
18987.37 18
18988.67 17
18989.97 18
18991.28 20
18992.58 19
18993.88 11
18995.18 13
18996.49 25
18997.79 35
18999.09 26
19000.40 29
19001.70 21
19003.00 24
19004.31 29
19005.61 19
19006.92 18
19008.22 19
19009.52 20
19010.83 18
19012.13 13
19013.43 20
19014.74 23
19016.04 20
19017.35 15
19018.65 21
19019.95 24
19021.26 16
19022.56 25
19023.87 22
19025.17 26
19026.47 17
19027.78 15
19029.08 24
19030.39 35
19031.69 24
19033.00 20
19034.30 33
19035.61 21
19036.91 22
19038.21 19
19039.52 14
19040.82 18
19042.13 22
19043.43 22
19044.74 20
19046.04 19
19047.35 22
19048.65 18
19049.96 21
19051.26 13
19052.57 20
19053.87 23
19055.18 18
19056.48 17
19057.79 18
19059.09 17
19060.40 18
19061.71 16
19063.01 25
19064.32 17
19065.62 12
19066.93 10
19068.23 25
19069.54 17
19070.85 12
19072.15 16
19073.46 9
19074.76 14
19076.07 20
19077.37 26
19078.68 18
19079.99 22
19081.29 16
19082.60 12
19083.91 8
19085.21 10
19086.52 17
19087.82 17
19089.13 17
19090.44 28
19091.74 18
19093.05 23
19094.36 9
19095.66 14
19096.97 22
19098.28 14
19099.58 15
19100.89 38
19102.20 30
19103.50 26
19104.81 10
19106.12 21
19107.42 18
19108.73 21
19110.04 18
19111.35 22
19112.65 17
19113.96 8
19115.27 17
19116.58 15
19117.88 7
19119.19 17
19120.50 25
19121.81 32
19123.11 8
19124.42 26
19125.73 27
19127.04 23
19128.34 19
19129.65 24
19130.96 8
19132.27 20
19133.57 24
19134.88 32
19136.19 20
19137.50 23
19138.81 13
19140.12 18
19141.42 29
19142.73 16
19144.04 26
19145.35 37
19146.66 28
19147.97 18
19149.27 14
19150.58 9
19151.89 21
19153.20 15
19154.51 7
19155.82 19
19157.13 15
19158.43 10
19159.74 22
19161.05 17
19162.36 15
19163.67 16
19164.98 21
19166.29 14
19167.60 22
19168.91 15
19170.22 19
19171.52 16
19172.83 20
19174.14 16
19175.45 21
19176.76 23
19178.07 20
19179.38 25
19180.69 27
19182.00 13
19183.31 16
19184.62 22
19185.93 19
19187.24 18
19188.55 17
19189.86 17
19191.17 15
19192.48 25
19193.79 21
19195.10 24
19196.41 28
19197.72 24
19199.03 23
19200.34 21
19201.65 9
19202.96 24
19204.27 22
19205.58 21
19206.89 21
19208.20 25
19209.51 14
19210.82 23
19212.13 18
19213.44 16
19214.75 22
19216.06 18
19217.38 20
19218.69 12
19220.00 33
19221.31 38
19222.62 21
19223.93 26
19225.24 15
19226.55 19
19227.86 25
19229.17 17
19230.49 33
19231.80 51
19233.11 41
19234.42 42
19235.73 26
19237.04 26
19238.35 20
19239.67 20
19240.98 19
19242.29 22
19243.60 25
19244.91 25
19246.22 27
19247.54 21
19248.85 20
19250.16 22
19251.47 12
19252.78 22
19254.10 26
19255.41 29
19256.72 21
19258.03 22
19259.34 21
19260.66 17
19261.97 13
19263.28 14
19264.59 17
19265.91 20
19267.22 17
19268.53 14
19269.84 16
19271.16 25
19272.47 19
19273.78 17
19275.10 19
19276.41 20
19277.72 17
19279.03 13
19280.35 18
19281.66 11
19282.97 25
19284.29 29
19285.60 18
19286.91 21
19288.23 11
19289.54 29
19290.85 33
19292.17 25
19293.48 28
19294.79 18
19296.11 17
19297.42 18
19298.73 12
19300.05 17
19301.36 19
19302.67 11
19303.99 22
19305.30 16
19306.62 7
19307.93 28
19309.24 24
19310.56 16
19311.87 20
19313.19 33
19314.50 24
19315.81 21
19317.13 22
19318.44 20
19319.76 21
19321.07 13
19322.39 26
19323.70 28
19325.01 14
19326.33 14
19327.64 17
19328.96 13
19330.27 11
19331.59 23
19332.90 20
19334.22 24
19335.53 18
19336.85 21
19338.16 9
19339.48 17
19340.79 17
19342.11 9
19343.42 24
19344.74 14
19346.05 18
19347.37 18
19348.68 16
19350.00 13
19351.31 18
19352.63 27
19353.94 15
19355.26 13
19356.58 25
19357.89 27
19359.21 19
19360.52 22
19361.84 25
19363.15 13
19364.47 13
19365.79 23
19367.10 21
19368.42 25
19369.73 28
19371.05 35
19372.37 29
19373.68 14
19375.00 24
19376.31 22
19377.63 18
19378.95 18
19380.26 16
19381.58 18
19382.90 15
19384.21 10
19385.53 15
19386.85 18
19388.16 28
19389.48 24
19390.80 27
19392.11 18
19393.43 14
19394.75 20
19396.06 17
19397.38 27
19398.70 19
19400.01 19
19401.33 32
19402.65 21
19403.97 15
19405.28 22
19406.60 21
19407.92 26
19409.23 30
19410.55 22
19411.87 12
19413.19 23
19414.50 32
19415.82 18
19417.14 16
19418.46 20
19419.77 20
19421.09 20
19422.41 12
19423.73 23
19425.05 21
19426.36 15
19427.68 11
19429.00 18
19430.32 13
19431.64 14
19432.95 18
19434.27 16
19435.59 15
19436.91 9
19438.23 17
19439.55 15
19440.86 21
19442.18 14
19443.50 13
19444.82 18
19446.14 22
19447.46 17
19448.78 20
19450.09 23
19451.41 17
19452.73 20
19454.05 14
19455.37 15
19456.69 23
19458.01 32
19459.33 29
19460.65 15
19461.97 18
19463.28 21
19464.60 21
19465.92 18
19467.24 26
19468.56 10
19469.88 12
19471.20 16
19472.52 20
19473.84 13
19475.16 20
19476.48 17
19477.80 11
19479.12 29
19480.44 19
19481.76 18
19483.08 19
19484.40 16
19485.72 15
19487.04 24
19488.36 24
19489.68 28
19491.00 20
19492.32 15
19493.64 26
19494.96 17
19496.28 12
19497.60 18
19498.92 23
19500.24 22
19501.56 15
19502.88 12
19504.20 20
19505.52 18
19506.84 19
19508.16 12
19509.49 18
19510.81 16
19512.13 21
19513.45 11
19514.77 13
19516.09 18
19517.41 16
19518.73 17
19520.05 15
19521.37 26
19522.70 20
19524.02 30
19525.34 20
19526.66 15
19527.98 33
19529.30 20
19530.62 19
19531.95 11
19533.27 18
19534.59 22
19535.91 23
19537.23 13
19538.55 13
19539.88 11
19541.20 16
19542.52 14
19543.84 14
19545.16 20
19546.49 18
19547.81 28
19549.13 29
19550.45 23
19551.77 16
19553.10 9
19554.42 30
19555.74 16
19557.06 15
19558.39 21
19559.71 23
19561.03 18
19562.35 25
19563.68 22
19565.00 13
19566.32 29
19567.64 10
19568.97 14
19570.29 21
19571.61 20
19572.94 21
19574.26 25
19575.58 17
19576.90 6
19578.23 15
19579.55 16
19580.87 20
19582.20 11
19583.52 19
19584.84 15
19586.17 14
19587.49 18
19588.81 13
19590.14 18
19591.46 37
19592.78 18
19594.11 12
19595.43 10
19596.76 21
19598.08 16
19599.40 25
19600.73 29
19602.05 11
19603.37 15
19604.70 29
19606.02 33
19607.35 23
19608.67 25
19610.00 9
19611.32 23
19612.64 28
19613.97 17
19615.29 11
19616.62 19
19617.94 14
19619.27 21
19620.59 24
19621.92 8
19623.24 14
19624.56 18
19625.89 8
19627.21 11
19628.54 22
19629.86 9
19631.19 9
19632.51 18
19633.84 13
19635.16 16
19636.49 10
19637.81 19
19639.14 20
19640.46 16
19641.79 11
19643.11 39
19644.44 10
19645.77 12
19647.09 18
19648.42 13
19649.74 19
19651.07 20
19652.39 23
19653.72 10
19655.04 11
19656.37 22
19657.70 18
19659.02 10
19660.35 22
19661.67 13
19663.00 21
19664.33 9
19665.65 15
19666.98 21
19668.30 15
19669.63 24
19670.96 26
19672.28 22
19673.61 15
19674.94 19
19676.26 26
19677.59 21
19678.92 24
19680.24 14
19681.57 14
19682.90 18
19684.22 19
19685.55 20
19686.88 25
19688.20 14
19689.53 10
19690.86 18
19692.18 16
19693.51 13
19694.84 11
19696.16 38
19697.49 29
19698.82 28
19700.15 24
19701.47 18
19702.80 12
19704.13 12
19705.46 21
19706.78 20
19708.11 19
19709.44 22
19710.77 20
19712.09 12
19713.42 12
19714.75 19
19716.08 26
19717.40 17
19718.73 19
19720.06 18
19721.39 8
19722.72 21
19724.04 33
19725.37 23
19726.70 13
19728.03 23
19729.36 18
19730.68 20
19732.01 14
19733.34 20
19734.67 26
19736.00 21
19737.33 24
19738.66 14
19739.98 20
19741.31 13
19742.64 26
19743.97 28
19745.30 15
19746.63 12
19747.96 20
19749.29 24
19750.61 16
19751.94 20
19753.27 20
19754.60 28
19755.93 12
19757.26 19
19758.59 20
19759.92 27
19761.25 18
19762.58 13
19763.91 12
19765.24 17
19766.57 23
19767.89 26
19769.22 17
19770.55 10
19771.88 9
19773.21 25
19774.54 19
19775.87 12
19777.20 23
19778.53 12
19779.86 20
19781.19 11
19782.52 14
19783.85 25
19785.18 23
19786.51 17
19787.84 10
19789.17 14
19790.50 14
19791.83 16
19793.16 25
19794.49 12
19795.83 19
19797.16 12
19798.49 23
19799.82 23
19801.15 12
19802.48 24
19803.81 21
19805.14 28
19806.47 22
19807.80 18
19809.13 10
19810.46 15
19811.79 16
19813.13 15
19814.46 15
19815.79 16
19817.12 22
19818.45 10
19819.78 12
19821.11 10
19822.44 18
19823.78 11
19825.11 16
19826.44 12
19827.77 14
19829.10 23
19830.43 17
19831.77 24
19833.10 15
19834.43 17
19835.76 14
19837.09 12
19838.42 11
19839.76 14
19841.09 19
19842.42 20
19843.75 32
19845.08 34
19846.42 25
19847.75 22
19849.08 14
19850.41 19
19851.75 12
19853.08 16
19854.41 20
19855.74 7
19857.08 14
19858.41 26
19859.74 13
19861.07 23
19862.41 21
19863.74 20
19865.07 16
19866.41 23
19867.74 18
19869.07 13
19870.40 10
19871.74 14
19873.07 23
19874.40 30
19875.74 16
19877.07 25
19878.40 24
19879.74 29
19881.07 14
19882.40 19
19883.74 14
19885.07 15
19886.40 24
19887.74 17
19889.07 19
19890.40 17
19891.74 13
19893.07 20
19894.41 19
19895.74 13
19897.07 18
19898.41 18
19899.74 20
19901.08 19
19902.41 13
19903.74 20
19905.08 21
19906.41 23
19907.75 21
19909.08 17
19910.41 13
19911.75 11
19913.08 27
19914.42 27
19915.75 6
19917.09 13
19918.42 14
19919.76 19
19921.09 15
19922.43 26
19923.76 11
19925.10 19
19926.43 15
19927.77 20
19929.10 19
19930.44 20
19931.77 22
19933.11 14
19934.44 11
19935.78 19
19937.11 32
19938.45 18
19939.78 19
19941.12 15
19942.45 17
19943.79 20
19945.12 24
19946.46 15
19947.79 11
19949.13 18
19950.47 15
19951.80 20
19953.14 24
19954.47 20
19955.81 18
19957.15 28
19958.48 26
19959.82 20
19961.15 19
19962.49 17
19963.83 27
19965.16 14
19966.50 17
19967.83 22
19969.17 8
19970.51 14
19971.84 13
19973.18 15
19974.52 17
19975.85 17
19977.19 19
19978.53 23
19979.86 18
19981.20 16
19982.54 15
19983.87 15
19985.21 19
19986.55 17
19987.88 19
19989.22 12
19990.56 10
19991.89 11
19993.23 20
19994.57 18
19995.91 6
19997.24 10
19998.58 11
19999.92 14
20001.26 21
20002.59 18
20003.93 23
20005.27 15
20006.61 13
20007.94 22
20009.28 21
20010.62 15
20011.96 23
20013.29 24
20014.63 20
20015.97 28
20017.31 25
20018.65 15
20019.98 27
20021.32 31
20022.66 11
20024.00 10
20025.34 21
20026.67 10
20028.01 16
20029.35 19
20030.69 19
20032.03 17
20033.37 18
20034.71 13
20036.04 12
20037.38 13
20038.72 20
20040.06 11
20041.40 18
20042.74 20
20044.08 22
20045.42 29
20046.75 21
20048.09 12
20049.43 20
20050.77 19
20052.11 14
20053.45 15
20054.79 11
20056.13 17
20057.47 23
20058.81 19
20060.15 11
20061.49 19
20062.82 12
20064.16 18
20065.50 15
20066.84 23
20068.18 15
20069.52 16
20070.86 13
20072.20 17
20073.54 26
20074.88 20
20076.22 18
20077.56 20
20078.90 21
20080.24 18
20081.58 12
20082.92 10
20084.26 18
20085.60 14
20086.94 23
20088.28 27
20089.62 19
20090.96 19
20092.30 15
20093.64 24
20094.99 15
20096.33 14
20097.67 14
20099.01 30
20100.35 36
20101.69 13
20103.03 30
20104.37 29
20105.71 32
20107.05 18
20108.39 30
20109.73 24
20111.08 20
20112.42 12
20113.76 19
20115.10 21
20116.44 26
20117.78 14
20119.12 20
20120.46 24
20121.81 19
20123.15 16
20124.49 16
20125.83 16
20127.17 12
20128.51 32
20129.86 20
20131.20 12
20132.54 10
20133.88 15
20135.22 30
20136.56 20
20137.91 19
20139.25 14
