# Supplementary material for: MALDI-TOF MS typing enables the classification of brewing yeasts of the genus Saccharomyces to major beer styles
Source: PLoS One. 2017 Aug 9;12(8):e0181694. doi: 10.1371/journal.pone.0181694 (PMC5549903; doi:10.1371/journal.pone.0181694)
Supplement: S5 File — The directory includes 90 raw files and was zipped to “.zip”; the folder has three strains with 30 spectra per strain; S1 Text explains the raw files with an example and Table 1 represents the yeast strains used within the experiment. (ZIP) [file pone.0181694.s008.zip › 13-15/30273-3D2-Dias-Dias-Dias-YPG-18h-E-E_2015-08-07_2_0_D8_1.dat]

2000.64 2560
2001.06 2601
2001.49 2576
2001.91 2584
2002.33 2520
2002.75 2444
2003.17 2460
2003.60 2700
2004.02 2484
2004.44 2391
2004.86 2465
2005.28 2441
2005.70 2241
2006.13 2156
2006.55 2309
2006.97 2231
2007.39 2459
2007.82 2486
2008.24 2327
2008.66 2258
2009.08 2449
2009.51 2553
2009.93 2415
2010.35 2323
2010.77 2439
2011.20 2409
2011.62 2360
2012.04 2250
2012.46 2192
2012.89 2261
2013.31 2038
2013.73 2108
2014.15 2154
2014.58 1951
2015.00 2093
2015.42 2269
2015.85 2329
2016.27 2174
2016.69 2390
2017.12 2433
2017.54 2412
2017.96 2615
2018.39 2660
2018.81 2662
2019.23 2703
2019.66 2829
2020.08 2828
2020.50 3234
2020.93 3262
2021.35 3167
2021.78 3206
2022.20 3246
2022.62 3266
2023.05 3138
2023.47 3113
2023.89 2879
2024.32 2901
2024.74 2727
2025.17 2455
2025.59 2258
2026.01 2302
2026.44 2084
2026.86 2147
2027.29 2175
2027.71 2272
2028.14 2216
2028.56 2248
2028.99 2264
2029.41 2065
2029.83 1984
2030.26 1881
2030.68 1918
2031.11 2080
2031.53 1946
2031.96 2035
2032.38 2043
2032.81 2108
2033.23 2059
2033.66 2091
2034.08 2236
2034.51 2117
2034.93 2240
2035.36 2365
2035.78 2390
2036.21 2329
2036.63 2354
2037.06 2426
2037.48 2497
2037.91 2402
2038.33 2559
2038.76 2454
2039.19 2389
2039.61 2462
2040.04 2488
2040.46 2568
2040.89 2654
2041.31 2575
2041.74 2616
2042.17 2368
2042.59 2333
2043.02 2260
2043.44 2428
2043.87 2555
2044.30 2556
2044.72 2420
2045.15 2328
2045.57 2342
2046.00 2233
2046.43 2262
2046.85 2215
2047.28 2070
2047.71 2174
2048.13 2045
2048.56 2154
2048.99 2294
2049.41 2201
2049.84 2051
2050.27 2201
2050.69 2144
2051.12 2233
2051.55 2065
2051.97 2060
2052.40 2060
2052.83 2218
2053.25 1992
2053.68 2091
2054.11 2154
2054.54 2018
2054.96 2053
2055.39 2154
2055.82 2144
2056.24 2240
2056.67 2153
2057.10 2113
2057.53 2021
2057.95 2242
2058.38 2307
2058.81 2095
2059.24 2061
2059.66 2049
2060.09 2112
2060.52 2165
2060.95 2160
2061.38 2268
2061.80 2065
2062.23 1952
2062.66 2162
2063.09 2192
2063.52 2313
2063.94 2288
2064.37 2116
2064.80 2116
2065.23 2217
2065.66 2201
2066.09 2130
2066.51 2237
2066.94 2318
2067.37 2301
2067.80 2224
2068.23 2136
2068.66 2457
2069.08 2321
2069.51 2158
2069.94 2287
2070.37 2303
2070.80 2190
2071.23 2372
2071.66 2307
2072.09 2218
2072.52 2424
2072.94 2293
2073.37 2050
2073.80 2324
2074.23 2248
2074.66 2348
2075.09 2116
2075.52 2208
2075.95 2032
2076.38 2106
2076.81 2142
2077.24 2186
2077.67 2329
2078.10 2358
2078.53 2141
2078.96 2173
2079.39 2245
2079.82 2522
2080.25 2595
2080.68 2321
2081.11 2324
2081.54 2325
2081.97 2480
2082.40 2505
2082.83 2674
2083.26 2357
2083.69 2390
2084.12 2461
2084.55 2384
2084.98 2495
2085.41 2276
2085.84 2366
2086.27 2211
2086.70 2304
2087.13 2256
2087.56 2349
2087.99 2421
2088.42 2384
2088.85 2115
2089.28 1894
2089.71 1933
2090.14 2097
2090.57 2232
2091.01 2354
2091.44 2345
2091.87 2439
2092.30 2769
2092.73 3110
2093.16 3220
2093.59 3187
2094.02 3239
2094.45 3674
2094.89 3622
2095.32 3568
2095.75 3571
2096.18 3576
2096.61 3282
2097.04 3441
2097.47 3106
2097.91 2769
2098.34 2599
2098.77 2606
2099.20 2413
2099.63 2377
2100.07 2106
2100.50 2100
2100.93 2063
2101.36 2162
2101.79 2086
2102.23 2181
2102.66 2048
2103.09 1988
2103.52 2199
2103.95 2232
2104.39 2107
2104.82 2266
2105.25 1995
2105.68 2244
2106.12 2364
2106.55 2294
2106.98 2183
2107.41 2425
2107.85 2345
2108.28 2448
2108.71 2442
2109.14 2164
2109.58 2357
2110.01 2615
2110.44 2654
2110.88 2510
2111.31 2491
2111.74 2575
2112.18 2654
2112.61 2465
2113.04 2506
2113.48 2523
2113.91 2421
2114.34 2465
2114.78 2301
2115.21 2190
2115.64 2293
2116.08 2365
2116.51 2107
2116.94 1922
2117.38 1932
2117.81 1959
2118.24 1951
2118.68 2075
2119.11 1949
2119.55 1988
2119.98 1842
2120.41 1973
2120.85 2120
2121.28 1949
2121.72 2004
2122.15 2089
2122.58 1838
2123.02 1945
2123.45 2044
2123.89 2144
2124.32 2001
2124.75 2096
2125.19 2091
2125.62 1947
2126.06 2049
2126.49 2113
2126.93 1992
2127.36 1971
2127.80 1962
2128.23 1868
2128.67 2003
2129.10 2196
2129.54 1972
2129.97 2095
2130.41 2068
2130.84 2209
2131.28 2206
2131.71 2397
2132.15 2483
2132.58 2344
2133.02 2484
2133.45 2347
2133.89 2463
2134.32 2327
2134.76 2406
2135.19 2283
2135.63 2368
2136.06 2407
2136.50 2346
2136.94 2359
2137.37 2450
2137.81 2417
2138.24 2350
2138.68 2511
2139.12 2562
2139.55 2415
2139.99 2593
2140.42 2630
2140.86 2698
2141.30 2748
2141.73 2363
2142.17 2290
2142.60 2135
2143.04 2439
2143.48 2276
2143.91 1985
2144.35 1961
2144.79 2023
2145.22 2046
2145.66 1936
2146.09 2016
2146.53 2073
2146.97 1957
2147.40 1841
2147.84 1917
2148.28 2062
2148.72 2019
2149.15 2215
2149.59 2268
2150.03 2217
2150.46 2329
2150.90 2310
2151.34 2538
2151.77 2595
2152.21 2503
2152.65 2598
2153.09 2465
2153.52 2465
2153.96 2432
2154.40 2343
2154.84 2478
2155.27 2157
2155.71 2233
2156.15 2169
2156.59 2089
2157.02 2163
2157.46 2123
2157.90 2051
2158.34 1938
2158.78 1822
2159.21 1898
2159.65 2003
2160.09 2024
2160.53 1997
2160.97 2053
2161.40 1957
2161.84 2122
2162.28 2186
2162.72 2094
2163.16 1916
2163.59 1938
2164.03 1972
2164.47 2042
2164.91 2124
2165.35 2119
2165.79 2033
2166.23 2259
2166.66 2115
2167.10 2265
2167.54 2400
2167.98 2315
2168.42 2362
2168.86 2039
2169.30 2184
2169.74 2349
2170.18 2685
2170.61 2335
2171.05 2292
2171.49 2316
2171.93 2384
2172.37 2627
2172.81 2581
2173.25 2717
2173.69 2529
2174.13 2367
2174.57 2521
2175.01 2651
2175.45 2740
2175.89 2443
2176.33 2500
2176.77 2358
2177.21 2451
2177.65 2448
2178.09 2747
2178.53 2663
2178.97 2693
2179.41 2594
2179.85 2583
2180.29 2578
2180.73 2457
2181.17 2283
2181.61 2336
2182.05 2439
2182.49 2297
2182.93 2240
2183.37 2102
2183.81 2016
2184.25 1936
2184.69 1920
2185.13 2065
2185.57 2116
2186.01 2034
2186.45 2012
2186.89 1931
2187.33 2005
2187.77 2228
2188.21 2301
2188.65 2525
2189.10 2320
2189.54 2352
2189.98 2659
2190.42 2616
2190.86 2733
2191.30 2511
2191.74 2452
2192.18 2443
2192.62 2483
2193.07 2358
2193.51 2353
2193.95 2422
2194.39 2420
2194.83 2584
2195.27 2448
2195.71 2329
2196.16 2368
2196.60 2509
2197.04 2634
2197.48 2681
2197.92 2471
2198.37 2545
2198.81 2338
2199.25 2410
2199.69 2428
2200.13 2292
2200.58 2274
2201.02 2394
2201.46 2281
2201.90 2273
2202.34 2124
2202.79 2201
2203.23 2374
2203.67 2256
2204.11 2266
2204.56 2320
2205.00 2408
2205.44 2335
2205.88 2025
2206.33 2207
2206.77 2032
2207.21 2153
2207.65 2242
2208.10 2370
2208.54 2454
2208.98 2470
2209.43 2511
2209.87 2607
2210.31 2643
2210.76 2572
2211.20 2515
2211.64 2774
2212.09 2674
2212.53 2446
2212.97 2456
2213.42 2312
2213.86 2481
2214.30 2476
2214.75 2248
2215.19 2198
2215.63 2461
2216.08 2265
2216.52 2257
2216.96 2325
2217.41 2062
2217.85 2161
2218.30 2290
2218.74 2178
2219.18 2175
2219.63 2123
2220.07 2109
2220.52 2133
2220.96 2251
2221.40 2221
2221.85 2365
2222.29 2763
2222.74 3142
2223.18 3276
2223.63 3858
2224.07 4685
2224.51 5144
2224.96 5516
2225.40 6252
2225.85 6425
2226.29 6944
2226.74 6622
2227.18 6295
2227.63 6350
2228.07 5695
2228.52 5099
2228.96 4554
2229.41 4041
2229.85 3712
2230.30 3492
2230.74 3361
2231.19 3188
2231.63 3074
2232.08 2887
2232.52 2841
2232.97 2791
2233.41 2775
2233.86 2921
2234.30 2808
2234.75 2737
2235.20 2826
2235.64 2949
2236.09 3270
2236.53 3043
2236.98 2751
2237.42 2806
2237.87 3046
2238.32 3189
2238.76 3495
2239.21 3451
2239.65 3566
2240.10 3818
2240.55 3745
2240.99 3789
2241.44 4018
2241.88 4089
2242.33 3827
2242.78 3711
2243.22 3398
2243.67 3306
2244.12 3263
2244.56 2974
2245.01 2949
2245.46 2594
2245.90 2511
2246.35 2364
2246.80 2426
2247.24 2423
2247.69 2497
2248.14 2201
2248.58 2258
2249.03 2148
2249.48 2135
2249.92 2233
2250.37 2371
2250.82 2407
2251.27 2394
2251.71 2080
2252.16 2004
2252.61 2222
2253.05 2313
2253.50 2302
2253.95 2291
2254.40 2284
2254.84 2330
2255.29 2314
2255.74 2260
2256.19 2272
2256.64 2354
2257.08 2361
2257.53 2438
2257.98 2403
2258.43 2227
2258.87 2220
2259.32 2184
2259.77 2309
2260.22 2222
2260.67 2270
2261.11 2585
2261.56 2503
2262.01 2790
2262.46 2725
2262.91 2986
2263.36 3295
2263.80 3339
2264.25 3325
2264.70 3191
2265.15 3277
2265.60 3291
2266.05 3078
2266.50 3012
2266.94 2971
2267.39 3065
2267.84 3310
2268.29 3121
2268.74 2995
2269.19 3132
2269.64 3023
2270.09 3068
2270.54 3096
2270.99 3105
2271.43 3037
2271.88 2962
2272.33 3001
2272.78 2837
2273.23 2840
2273.68 2821
2274.13 2764
2274.58 3055
2275.03 2834
2275.48 2817
2275.93 2541
2276.38 2598
2276.83 2470
2277.28 2379
2277.73 2410
2278.18 2449
2278.63 2557
2279.08 2531
2279.53 2542
2279.98 2586
2280.43 2710
2280.88 2713
2281.33 2936
2281.78 2701
2282.23 2999
2282.68 3045
2283.13 2923
2283.58 2842
2284.03 2848
2284.48 2923
2284.93 2921
2285.38 3044
2285.83 2951
2286.28 2893
2286.73 2845
2287.18 2756
2287.63 2925
2288.08 2965
2288.54 3063
2288.99 3106
2289.44 3252
2289.89 3185
2290.34 3126
2290.79 3436
2291.24 3921
2291.69 4109
2292.14 4253
2292.60 4331
2293.05 4310
2293.50 4727
2293.95 4449
2294.40 4394
2294.85 4410
2295.30 4215
2295.76 4112
2296.21 3920
2296.66 3721
2297.11 3669
2297.56 3585
2298.01 3347
2298.47 3215
2298.92 3305
2299.37 2930
2299.82 2794
2300.27 2683
2300.73 2871
2301.18 2612
2301.63 2665
2302.08 2673
2302.53 2389
2302.99 2564
2303.44 2651
2303.89 2527
2304.34 2495
2304.80 2331
2305.25 2588
2305.70 2693
2306.15 2435
2306.61 2306
2307.06 2402
2307.51 2522
2307.96 2517
2308.42 2276
2308.87 2355
2309.32 2506
2309.78 2720
2310.23 2694
2310.68 2674
2311.14 2706
2311.59 2973
2312.04 2827
2312.49 2932
2312.95 2812
2313.40 2631
2313.85 2812
2314.31 2782
2314.76 2722
2315.22 2652
2315.67 2493
2316.12 2562
2316.58 2519
2317.03 2410
2317.48 2444
2317.94 2468
2318.39 2541
2318.84 2488
2319.30 2587
2319.75 2375
2320.21 2595
2320.66 2611
2321.11 2569
2321.57 2658
2322.02 2626
2322.48 2772
2322.93 2651
2323.39 2632
2323.84 2494
2324.29 2611
2324.75 2662
2325.20 2646
2325.66 2741
2326.11 2664
2326.57 2548
2327.02 2748
2327.48 2650
2327.93 2542
2328.39 2484
2328.84 2690
2329.30 2613
2329.75 2418
2330.21 2531
2330.66 2903
2331.12 2666
2331.57 2750
2332.03 2772
2332.48 2751
2332.94 2972
2333.39 2900
2333.85 2674
2334.30 2570
2334.76 2439
2335.21 2571
2335.67 2621
2336.12 2512
2336.58 2385
2337.03 2364
2337.49 2425
2337.95 2553
2338.40 2558
2338.86 2832
2339.31 3013
2339.77 3065
2340.23 3392
2340.68 3362
2341.14 3451
2341.59 3782
2342.05 4326
2342.51 4265
2342.96 4102
2343.42 3882
2343.87 3803
2344.33 3905
2344.79 3900
2345.24 3533
2345.70 3517
2346.16 3609
2346.61 3427
2347.07 3504
2347.53 3500
2347.98 3223
2348.44 3302
2348.90 3307
2349.35 3128
2349.81 3082
2350.27 3098
2350.72 2997
2351.18 2993
2351.64 2981
2352.10 2921
2352.55 2707
2353.01 2780
2353.47 2904
2353.92 3087
2354.38 3054
2354.84 3113
2355.30 3096
2355.75 2798
2356.21 2825
2356.67 2512
2357.13 2549
2357.58 2881
2358.04 2573
2358.50 2461
2358.96 2468
2359.41 2500
2359.87 2757
2360.33 2620
2360.79 2789
2361.25 3210
2361.70 3548
2362.16 3339
2362.62 3773
2363.08 3647
2363.54 3575
2363.99 3645
2364.45 3677
2364.91 3539
2365.37 3300
2365.83 3178
2366.29 2821
2366.75 2786
2367.20 2910
2367.66 2989
2368.12 2910
2368.58 2812
2369.04 2925
2369.50 2871
2369.96 3226
2370.42 3222
2370.87 2974
2371.33 3268
2371.79 2867
2372.25 2807
2372.71 2878
2373.17 2831
2373.63 2660
2374.09 2523
2374.55 2483
2375.01 2404
2375.47 2428
2375.92 2490
2376.38 2359
2376.84 2668
2377.30 2737
2377.76 2611
2378.22 2687
2378.68 2835
2379.14 2779
2379.60 2751
2380.06 2654
2380.52 2647
2380.98 2548
2381.44 2781
2381.90 2569
2382.36 2634
2382.82 2549
2383.28 2432
2383.74 2463
2384.20 2643
2384.66 2662
2385.12 2485
2385.58 2477
2386.04 2511
2386.50 2576
2386.96 2629
2387.42 2483
2387.88 2485
2388.35 2459
2388.81 2304
2389.27 2493
2389.73 2440
2390.19 2554
2390.65 2532
2391.11 2414
2391.57 2373
2392.03 2455
2392.49 2369
2392.95 2393
2393.42 2246
2393.88 2246
2394.34 2285
2394.80 2317
2395.26 2370
2395.72 2308
2396.18 2383
2396.64 2352
2397.11 2311
2397.57 2137
2398.03 2342
2398.49 2428
2398.95 2413
2399.41 2493
2399.88 2305
2400.34 2558
2400.80 2481
2401.26 2368
2401.72 2361
2402.18 2279
2402.65 2172
2403.11 2305
2403.57 2240
2404.03 2390
2404.49 2359
2404.96 2471
2405.42 2641
2405.88 2377
2406.34 2465
2406.81 2594
2407.27 2644
2407.73 2608
2408.19 2673
2408.66 2679
2409.12 2456
2409.58 2541
2410.04 2783
2410.51 2768
2410.97 2523
2411.43 2436
2411.90 2329
2412.36 2347
2412.82 2226
2413.28 2202
2413.75 2365
2414.21 2129
2414.67 2360
2415.14 2331
2415.60 2273
2416.06 2381
2416.53 2306
2416.99 2598
2417.45 2597
2417.92 2579
2418.38 2605
2418.84 2748
2419.31 2810
2419.77 2825
2420.23 2889
2420.70 2851
2421.16 2896
2421.63 2953
2422.09 2886
2422.55 2680
2423.02 2801
2423.48 2806
2423.95 2695
2424.41 2548
2424.87 2588
2425.34 2571
2425.80 2839
2426.27 3347
2426.73 3709
2427.20 3950
2427.66 4389
2428.12 4980
2428.59 5166
2429.05 5143
2429.52 5380
2429.98 5351
2430.45 4898
2430.91 4676
2431.38 4253
2431.84 4033
2432.31 3726
2432.77 3484
2433.24 3269
2433.70 3141
2434.17 3198
2434.63 2788
2435.10 2653
2435.56 2931
2436.03 3059
2436.49 2882
2436.96 2806
2437.42 2999
2437.89 3058
2438.35 3284
2438.82 3061
2439.28 3483
2439.75 3426
2440.21 3839
2440.68 4273
2441.15 4780
2441.61 4716
2442.08 4776
2442.54 5092
2443.01 5106
2443.48 5232
2443.94 4599
2444.41 4248
2444.87 4301
2445.34 3881
2445.81 3258
2446.27 3085
2446.74 2850
2447.20 2847
2447.67 2742
2448.14 2512
2448.60 2458
2449.07 2424
2449.54 2506
2450.00 2368
2450.47 2227
2450.94 2279
2451.40 2489
2451.87 2489
2452.34 2525
2452.80 2492
2453.27 2361
2453.74 2445
2454.20 2455
2454.67 2554
2455.14 2371
2455.60 2449
2456.07 2261
2456.54 2480
2457.01 2557
2457.47 2411
2457.94 2436
2458.41 2435
2458.87 2377
2459.34 2411
2459.81 2353
2460.28 2405
2460.74 2391
2461.21 2228
2461.68 2227
2462.15 2414
2462.62 2387
2463.08 2263
2463.55 2445
2464.02 2329
2464.49 2495
2464.95 2299
2465.42 2468
2465.89 2625
2466.36 2551
2466.83 2644
2467.29 3048
2467.76 3027
2468.23 2899
2468.70 2974
2469.17 2767
2469.64 2846
2470.10 2859
2470.57 2878
2471.04 2839
2471.51 2953
2471.98 2782
2472.45 2675
2472.92 2642
2473.39 2791
2473.85 2691
2474.32 2726
2474.79 2567
2475.26 2411
2475.73 2295
2476.20 2240
2476.67 2264
2477.14 2392
2477.61 2403
2478.08 2485
2478.54 2551
2479.01 2588
2479.48 2711
2479.95 2976
2480.42 3118
2480.89 3299
2481.36 3375
2481.83 3462
2482.30 3554
2482.77 3736
2483.24 3445
2483.71 3581
2484.18 3522
2484.65 3417
2485.12 3185
2485.59 3124
2486.06 2798
2486.53 2692
2487.00 2754
2487.47 2664
2487.94 2597
2488.41 2494
2488.88 2333
2489.35 2371
2489.82 2355
2490.29 2396
2490.76 2464
2491.23 2247
2491.70 2457
2492.17 2541
2492.64 2434
2493.11 2323
2493.58 2490
2494.05 2527
2494.52 2352
2495.00 2379
2495.47 2486
2495.94 2480
2496.41 2525
2496.88 2550
2497.35 2646
2497.82 2429
2498.29 2296
2498.76 2609
2499.23 2799
2499.71 2826
2500.18 2548
2500.65 2706
2501.12 2709
2501.59 2530
2502.06 2456
2502.53 2392
2503.01 2421
2503.48 2346
2503.95 2234
2504.42 2425
2504.89 2551
2505.36 2540
2505.84 2655
2506.31 2666
2506.78 2388
2507.25 2499
2507.72 2629
2508.20 2778
2508.67 2948
2509.14 2915
2509.61 3037
2510.08 3182
2510.56 3322
2511.03 3182
2511.50 3021
2511.97 3176
2512.45 3253
2512.92 2941
2513.39 3169
2513.86 3132
2514.34 2865
2514.81 2747
2515.28 2684
2515.75 2840
2516.23 2820
2516.70 2896
2517.17 2689
2517.65 2706
2518.12 2838
2518.59 2609
2519.07 2881
2519.54 2607
2520.01 2658
2520.48 2733
2520.96 2639
2521.43 2830
2521.90 2554
2522.38 2426
2522.85 2511
2523.32 2427
2523.80 2373
2524.27 2479
2524.75 2421
2525.22 2258
2525.69 2520
2526.17 2311
2526.64 2314
2527.11 2476
2527.59 2636
2528.06 2611
2528.54 2641
2529.01 2651
2529.48 2626
2529.96 2459
2530.43 2534
2530.91 2470
2531.38 2308
2531.85 2475
2532.33 2294
2532.80 2433
2533.28 2545
2533.75 2419
2534.23 2518
2534.70 2392
2535.18 2461
2535.65 2406
2536.12 2558
2536.60 2301
2537.07 2212
2537.55 2420
2538.02 2649
2538.50 2345
2538.97 2506
2539.45 2565
2539.92 2534
2540.40 2567
2540.87 2462
2541.35 2369
2541.82 2503
2542.30 2455
2542.77 2499
2543.25 2419
2543.73 2296
2544.20 2298
2544.68 2373
2545.15 2430
2545.63 2622
2546.10 2891
2546.58 3050
2547.05 3213
2547.53 3432
2548.01 3515
2548.48 3526
2548.96 3580
2549.43 3749
2549.91 3839
2550.39 3992
2550.86 4011
2551.34 3763
2551.81 3726
2552.29 3633
2552.77 3497
2553.24 3268
2553.72 3232
2554.20 3395
2554.67 3653
2555.15 3579
2555.62 3903
2556.10 4001
2556.58 4215
2557.05 4368
2557.53 4619
2558.01 4712
2558.48 4416
2558.96 4547
2559.44 4141
2559.91 3738
2560.39 3798
2560.87 3305
2561.35 3260
2561.82 2919
2562.30 2842
2562.78 2731
2563.25 2662
2563.73 2646
2564.21 2904
2564.69 2796
2565.16 2849
2565.64 2830
2566.12 2725
2566.60 2711
2567.07 2589
2567.55 2449
2568.03 2474
2568.51 2510
2568.98 2327
2569.46 2415
2569.94 2194
2570.42 2140
2570.90 2220
2571.37 2344
2571.85 2363
2572.33 2274
2572.81 2317
2573.29 2265
2573.76 2126
2574.24 2280
2574.72 2231
2575.20 2170
2575.68 2134
2576.16 2194
2576.63 2154
2577.11 2053
2577.59 2235
2578.07 2257
2578.55 2242
2579.03 2142
2579.51 2239
2579.98 2374
2580.46 2295
2580.94 2099
2581.42 2387
2581.90 2319
2582.38 2371
2582.86 2500
2583.34 2386
2583.82 2228
2584.30 2253
2584.77 2183
2585.25 2270
2585.73 2493
2586.21 2449
2586.69 2377
2587.17 2395
2587.65 2390
2588.13 2577
2588.61 2515
2589.09 2482
2589.57 2520
2590.05 2502
2590.53 2388
2591.01 2329
2591.49 2495
2591.97 2345
2592.45 2438
2592.93 2504
2593.41 2646
2593.89 2604
2594.37 2710
2594.85 2601
2595.33 2692
2595.81 2840
2596.29 3057
2596.77 3187
2597.25 3196
2597.73 2982
2598.21 3018
2598.69 3285
2599.17 3447
2599.65 3370
2600.13 2958
2600.61 3015
2601.09 3069
2601.57 3087
2602.06 2879
2602.54 2725
2603.02 2826
2603.50 2571
2603.98 2432
2604.46 2429
2604.94 2494
2605.42 2463
2605.90 2353
2606.38 2379
2606.87 2302
2607.35 2530
2607.83 2542
2608.31 2832
2608.79 2873
2609.27 3155
2609.75 3505
2610.24 3986
2610.72 4142
2611.20 4194
2611.68 4093
2612.16 4170
2612.64 4544
2613.13 4490
2613.61 4557
2614.09 4335
2614.57 4391
2615.05 4147
2615.54 3701
2616.02 3408
2616.50 3287
2616.98 3306
2617.46 2958
2617.95 2864
2618.43 2702
2618.91 2662
2619.39 2480
2619.88 2429
2620.36 2288
2620.84 2255
2621.32 2259
2621.81 2337
2622.29 2412
2622.77 2231
2623.26 2351
2623.74 2287
2624.22 2470
2624.70 2545
2625.19 2330
2625.67 2441
2626.15 2415
2626.64 2443
2627.12 2490
2627.60 2478
2628.09 2570
2628.57 2564
2629.05 2470
2629.54 2424
2630.02 2527
2630.50 2774
2630.99 2571
2631.47 2319
2631.95 2260
2632.44 2375
2632.92 2211
2633.40 2306
2633.89 2358
2634.37 2399
2634.85 2464
2635.34 2615
2635.82 2418
2636.31 2525
2636.79 2354
2637.27 2439
2637.76 2458
2638.24 2233
2638.73 2316
2639.21 2423
2639.70 2459
2640.18 2642
2640.66 2571
2641.15 2606
2641.63 2683
2642.12 2601
2642.60 2589
2643.09 2593
2643.57 2709
2644.06 2519
2644.54 2368
2645.03 2470
2645.51 2459
2646.00 2202
2646.48 2357
2646.97 2510
2647.45 2417
2647.94 2544
2648.42 2360
2648.91 2542
2649.39 2569
2649.88 2455
2650.36 2503
2650.85 2540
2651.33 2705
2651.82 2733
2652.30 2636
2652.79 2442
2653.27 2538
2653.76 2495
2654.24 2430
2654.73 2259
2655.22 2391
2655.70 2204
2656.19 2343
2656.67 2253
2657.16 2145
2657.65 2211
2658.13 2372
2658.62 2148
2659.10 2285
2659.59 2354
2660.08 2322
2660.56 2252
2661.05 2153
2661.53 2124
2662.02 2252
2662.51 2153
2662.99 2175
2663.48 2592
2663.97 2430
2664.45 2345
2664.94 2216
2665.43 2323
2665.91 2476
2666.40 2407
2666.89 2466
2667.37 2491
2667.86 2402
2668.35 2360
2668.83 2497
2669.32 2330
2669.81 2335
2670.29 2464
2670.78 2590
2671.27 2332
2671.76 2076
2672.24 2233
2672.73 2416
2673.22 2618
2673.71 2645
2674.19 2928
2674.68 2776
2675.17 2881
2675.66 3021
2676.14 3046
2676.63 3025
2677.12 3146
2677.61 2914
2678.09 3109
2678.58 3078
2679.07 3253
2679.56 3327
2680.05 3316
2680.53 3570
2681.02 3706
2681.51 3876
2682.00 3891
2682.49 3989
2682.97 4561
2683.46 4507
2683.95 4766
2684.44 4701
2684.93 5011
2685.42 4829
2685.91 5120
2686.39 5114
2686.88 4613
2687.37 4403
2687.86 4436
2688.35 4067
2688.84 3723
2689.33 3525
2689.81 3228
2690.30 2953
2690.79 2912
2691.28 2692
2691.77 2484
2692.26 2291
2692.75 2437
2693.24 2428
2693.73 2493
2694.22 2465
2694.71 2546
2695.20 2391
2695.68 2459
2696.17 2540
2696.66 2515
2697.15 2628
2697.64 2452
2698.13 2468
2698.62 2533
2699.11 2412
2699.60 2390
2700.09 2543
2700.58 2528
2701.07 2593
2701.56 2771
2702.05 2948
2702.54 2841
2703.03 2982
2703.52 2964
2704.01 2850
2704.50 2763
2704.99 2842
2705.48 2649
2705.97 2641
2706.46 2665
2706.95 2640
2707.44 2556
2707.93 2490
2708.42 2466
2708.92 2505
2709.41 2439
2709.90 2232
2710.39 2284
2710.88 2299
2711.37 2251
2711.86 2212
2712.35 2259
2712.84 2379
2713.33 2222
2713.82 2419
2714.31 2507
2714.81 2445
2715.30 2709
2715.79 2479
2716.28 2381
2716.77 2487
2717.26 2448
2717.75 2412
2718.24 2282
2718.74 2371
2719.23 2543
2719.72 2583
2720.21 2389
2720.70 2509
2721.19 2431
2721.69 2506
2722.18 2603
2722.67 2485
2723.16 2567
2723.65 2794
2724.15 2723
2724.64 2582
2725.13 2787
2725.62 2671
2726.11 2693
2726.61 2687
2727.10 2731
2727.59 2514
2728.08 2462
2728.58 2598
2729.07 2451
2729.56 2288
2730.05 2399
2730.55 2420
2731.04 2319
2731.53 2484
2732.02 2265
2732.52 2417
2733.01 2313
2733.50 2468
2733.99 2303
2734.49 2491
2734.98 2738
2735.47 2514
2735.97 2319
2736.46 2424
2736.95 2515
2737.45 2502
2737.94 2433
2738.43 2385
2738.93 2326
2739.42 2418
2739.91 2531
2740.41 2663
2740.90 2666
2741.39 2527
2741.89 2406
2742.38 2424
2742.87 2435
2743.37 2710
2743.86 2566
2744.36 2598
2744.85 2565
2745.34 2588
2745.84 2397
2746.33 2190
2746.82 2304
2747.32 2334
2747.81 2417
2748.31 2227
2748.80 2219
2749.30 2319
2749.79 2249
2750.28 2281
2750.78 2284
2751.27 2260
2751.77 2260
2752.26 2326
2752.76 2615
2753.25 2776
2753.75 2708
2754.24 2896
2754.74 3257
2755.23 3075
2755.72 3243
2756.22 3538
2756.71 3244
2757.21 3112
2757.70 3024
2758.20 2871
2758.69 2861
2759.19 2925
2759.69 2877
2760.18 2640
2760.68 2686
2761.17 2588
2761.67 2426
2762.16 2472
2762.66 2454
2763.15 2508
2763.65 2356
2764.14 2513
2764.64 2670
2765.14 2371
2765.63 2590
2766.13 2689
2766.62 2345
2767.12 2414
2767.61 2409
2768.11 2289
2768.61 2409
2769.10 2547
2769.60 2462
2770.09 2473
2770.59 2392
2771.09 2286
2771.58 2310
2772.08 2329
2772.58 2812
2773.07 2539
2773.57 2579
2774.06 2467
2774.56 2615
2775.06 2575
2775.55 2587
2776.05 2674
2776.55 2843
2777.04 2915
2777.54 2631
2778.04 2706
2778.54 2941
2779.03 3043
2779.53 2900
2780.03 2898
2780.52 2816
2781.02 2969
2781.52 2861
2782.01 2722
2782.51 2952
2783.01 2963
2783.51 3003
2784.00 2959
2784.50 2878
2785.00 2848
2785.50 2819
2785.99 2742
2786.49 2776
2786.99 2703
2787.49 2716
2787.98 2744
2788.48 2725
2788.98 2576
2789.48 2566
2789.98 2555
2790.47 2505
2790.97 2538
2791.47 2294
2791.97 2269
2792.47 2328
2792.96 2442
2793.46 2651
2793.96 2554
2794.46 2751
2794.96 2854
2795.46 3103
2795.95 3264
2796.45 3030
2796.95 3536
2797.45 3872
2797.95 3980
2798.45 4078
2798.95 4233
2799.44 4515
2799.94 4392
2800.44 4473
2800.94 4128
2801.44 3676
2801.94 3715
2802.44 3569
2802.94 3575
2803.44 3614
2803.93 3416
2804.43 3191
2804.93 3088
2805.43 3234
2805.93 3246
2806.43 3530
2806.93 3650
2807.43 3996
2807.93 4668
2808.43 4932
2808.93 5408
2809.43 5887
2809.93 6318
2810.43 6470
2810.93 6903
2811.43 7103
2811.93 6312
2812.43 6136
2812.93 5967
2813.43 5382
2813.93 4679
2814.43 4197
2814.93 4209
2815.43 3836
2815.93 3581
2816.43 3307
2816.93 3186
2817.43 3297
2817.93 3480
2818.43 3368
2818.93 3639
2819.43 3693
2819.93 3817
2820.43 4258
2820.93 3999
2821.43 4157
2821.93 4004
2822.43 3812
2822.94 3769
2823.44 3868
2823.94 3685
2824.44 3465
2824.94 3223
2825.44 3196
2825.94 2802
2826.44 2781
2826.94 2921
2827.44 2911
2827.95 2792
2828.45 2775
2828.95 2881
2829.45 2764
2829.95 2492
2830.45 2795
2830.95 2881
2831.46 2965
2831.96 2982
2832.46 3053
2832.96 3209
2833.46 3404
2833.97 3506
2834.47 3288
2834.97 3403
2835.47 3496
2835.97 3628
2836.47 3617
2836.98 3317
2837.48 3327
2837.98 3287
2838.48 3186
2838.99 2956
2839.49 2904
2839.99 2672
2840.49 2482
2841.00 2607
2841.50 2694
2842.00 2531
2842.50 2540
2843.01 2627
2843.51 2418
2844.01 2536
2844.51 2595
2845.02 2621
2845.52 2414
2846.02 2538
2846.52 2644
2847.03 2709
2847.53 2720
2848.03 3062
2848.54 3083
2849.04 2931
2849.54 2964
2850.05 3065
2850.55 3010
2851.05 2868
2851.56 2995
2852.06 2762
2852.56 2542
2853.07 2569
2853.57 2624
2854.07 2485
2854.58 2640
2855.08 2641
2855.59 2637
2856.09 2699
2856.59 2778
2857.10 2851
2857.60 2809
2858.10 2787
2858.61 2774
2859.11 2835
2859.62 2870
2860.12 2997
2860.63 2801
2861.13 3021
2861.63 3096
2862.14 3386
2862.64 3438
2863.15 3333
2863.65 3334
2864.16 3319
2864.66 3316
2865.16 3055
2865.67 2876
2866.17 2961
2866.68 2717
2867.18 2510
2867.69 2392
2868.19 2436
2868.70 2305
2869.20 2362
2869.71 2369
2870.21 2399
2870.72 2476
2871.22 2440
2871.73 2672
2872.23 2491
2872.74 2425
2873.24 2384
2873.75 2422
2874.25 2467
2874.76 2568
2875.27 2592
2875.77 2557
2876.28 2551
2876.78 2540
2877.29 2612
2877.79 2714
2878.30 2586
2878.81 2854
2879.31 2882
2879.82 2865
2880.32 2849
2880.83 2805
2881.33 2904
2881.84 3017
2882.35 2930
2882.85 3164
2883.36 3186
2883.87 2992
2884.37 3069
2884.88 3295
2885.38 3357
2885.89 3467
2886.40 3703
2886.90 3728
2887.41 4101
2887.92 4566
2888.42 4817
2888.93 4930
2889.44 4841
2889.94 5061
2890.45 4919
2890.96 4846
2891.46 4623
2891.97 3971
2892.48 3693
2892.98 3608
2893.49 3510
2894.00 3219
2894.51 2787
2895.01 2802
2895.52 2779
2896.03 2701
2896.54 2850
2897.04 2860
2897.55 3200
2898.06 3007
2898.57 3052
2899.07 3001
2899.58 3080
2900.09 3112
2900.60 3075
2901.10 2920
2901.61 2900
2902.12 2915
2902.63 2838
2903.13 2795
2903.64 3138
2904.15 3306
2904.66 3107
2905.17 3153
2905.68 3132
2906.18 3118
2906.69 3074
2907.20 3165
2907.71 3226
2908.22 3187
2908.72 3294
2909.23 3122
2909.74 3224
2910.25 3224
2910.76 2977
2911.27 3138
2911.78 2993
2912.28 2957
2912.79 2922
2913.30 3091
2913.81 2962
2914.32 2996
2914.83 2849
2915.34 2967
2915.85 2810
2916.36 2895
2916.87 2808
2917.37 2848
2917.88 2758
2918.39 2907
2918.90 2933
2919.41 2887
2919.92 2809
2920.43 2600
2920.94 2622
2921.45 2347
2921.96 2582
2922.47 2675
2922.98 2908
2923.49 2954
2924.00 3065
2924.51 3672
2925.02 3845
2925.53 4034
2926.04 4644
2926.55 4967
2927.06 5066
2927.57 5667
2928.08 5488
2928.59 5224
2929.10 5130
2929.61 4626
2930.12 4295
2930.63 4333
2931.14 3735
2931.65 3274
2932.16 3370
2932.67 3163
2933.18 2792
2933.69 2913
2934.20 2908
2934.71 2823
2935.22 2655
2935.73 2589
2936.24 2734
2936.76 2832
2937.27 2666
2937.78 2551
2938.29 2698
2938.80 2901
2939.31 2745
2939.82 2671
2940.33 2742
2940.84 2699
2941.36 2577
2941.87 2639
2942.38 2720
2942.89 2756
2943.40 2804
2943.91 2658
2944.42 2667
2944.94 2897
2945.45 2953
2945.96 3023
2946.47 3266
2946.98 3450
2947.49 3427
2948.01 3478
2948.52 3546
2949.03 3475
2949.54 3506
2950.05 3319
2950.57 3305
2951.08 3252
2951.59 3061
2952.10 2640
2952.61 2774
2953.13 2830
2953.64 2680
2954.15 2738
2954.66 2591
2955.18 2454
2955.69 2549
2956.20 2592
2956.71 2467
2957.23 2540
2957.74 2475
2958.25 2696
2958.76 2700
2959.28 2712
2959.79 2505
2960.30 2487
2960.82 2764
2961.33 2833
2961.84 3057
2962.36 3159
2962.87 2958
2963.38 3123
2963.89 3260
2964.41 3304
2964.92 3128
2965.43 3206
2965.95 3262
2966.46 2992
2966.97 2976
2967.49 2919
2968.00 2808
2968.52 2696
2969.03 2531
2969.54 2567
2970.06 2728
2970.57 2536
2971.08 2236
2971.60 2388
2972.11 2224
2972.63 2382
2973.14 2324
2973.65 2340
2974.17 2471
2974.68 2473
2975.20 2246
2975.71 2334
2976.23 2310
2976.74 2434
2977.25 2484
2977.77 2672
2978.28 2575
2978.80 2578
2979.31 2522
2979.83 2481
2980.34 2600
2980.86 2594
2981.37 2640
2981.89 2946
2982.40 2859
2982.91 2988
2983.43 3034
2983.94 2989
2984.46 2990
2984.97 3093
2985.49 3006
2986.00 2818
2986.52 3026
2987.04 2948
2987.55 2757
2988.07 2893
2988.58 3028
2989.10 3027
2989.61 2790
2990.13 2864
2990.64 2960
2991.16 2784
2991.67 2648
2992.19 2871
2992.71 3081
2993.22 3004
2993.74 3086
2994.25 2998
2994.77 3262
2995.28 3251
2995.80 3213
2996.32 3534
2996.83 3775
2997.35 4175
2997.87 4491
2998.38 5019
2998.90 5192
2999.41 5149
2999.93 5565
3000.45 5774
3000.96 5187
3001.48 5262
3002.00 5178
3002.51 4877
3003.03 4520
3003.55 4062
3004.06 4121
3004.58 4148
3005.10 3916
3005.61 3780
3006.13 3664
3006.65 3916
3007.16 3805
3007.68 3745
3008.20 3877
3008.71 3588
3009.23 3606
3009.75 3287
3010.27 3083
3010.78 3074
3011.30 2875
3011.82 2768
3012.34 2949
3012.85 2971
3013.37 3040
3013.89 2899
3014.41 2614
3014.92 2703
3015.44 2738
3015.96 2658
3016.48 2810
3016.99 2832
3017.51 2988
3018.03 2811
3018.55 2792
3019.07 3157
3019.58 2908
3020.10 2915
3020.62 3049
3021.14 3259
3021.66 3254
3022.17 3208
3022.69 3320
3023.21 3484
3023.73 3463
3024.25 3716
3024.77 3641
3025.28 3688
3025.80 3800
3026.32 3462
3026.84 3668
3027.36 3762
3027.88 3683
3028.40 3723
3028.92 3611
3029.43 3490
3029.95 3395
3030.47 3379
3030.99 3210
3031.51 3210
3032.03 3159
3032.55 3347
3033.07 3600
3033.59 4059
3034.11 4271
3034.63 4583
3035.15 5544
3035.66 5907
3036.18 6178
3036.70 6855
3037.22 7443
3037.74 7806
3038.26 7738
3038.78 7821
3039.30 7234
3039.82 6771
3040.34 6464
3040.86 5801
3041.38 5174
3041.90 4833
3042.42 4262
3042.94 3844
3043.46 3676
3043.98 3279
3044.50 3155
3045.02 3079
3045.54 2762
3046.06 2921
3046.58 2968
3047.10 2905
3047.62 3023
3048.14 2875
3048.66 2762
3049.18 2730
3049.71 2857
3050.23 2858
3050.75 2679
3051.27 2891
3051.79 3051
3052.31 3212
3052.83 3062
3053.35 3317
3053.87 3383
3054.39 3226
3054.91 3374
3055.43 3044
3055.96 2937
3056.48 3142
3057.00 3103
3057.52 3030
3058.04 2953
3058.56 2829
3059.08 2806
3059.61 2672
3060.13 2661
3060.65 2854
3061.17 2873
3061.69 2885
3062.21 2951
3062.73 3059
3063.26 2860
3063.78 2925
3064.30 2903
3064.82 2903
3065.34 3045
3065.87 3018
3066.39 3003
3066.91 3020
3067.43 2928
3067.95 2912
3068.48 2795
3069.00 2767
3069.52 3007
3070.04 2885
3070.57 2734
3071.09 2706
3071.61 2822
3072.13 3011
3072.66 2781
3073.18 2953
3073.70 3100
3074.22 3018
3074.75 3230
3075.27 3395
3075.79 3623
3076.32 3774
3076.84 4024
3077.36 3638
3077.88 3518
3078.41 3701
3078.93 3580
3079.45 3525
3079.98 3351
3080.50 3405
3081.02 3266
3081.55 3068
3082.07 3126
3082.59 3228
3083.12 3149
3083.64 2950
3084.16 2926
3084.69 2835
3085.21 2880
3085.73 2942
3086.26 2948
3086.78 2794
3087.31 2601
3087.83 2642
3088.35 2649
3088.88 2611
3089.40 2798
3089.93 2887
3090.45 2939
3090.97 2761
3091.50 2957
3092.02 2928
3092.55 2898
3093.07 2798
3093.60 2909
3094.12 2800
3094.64 2839
3095.17 2950
3095.69 3060
3096.22 3108
3096.74 3213
3097.27 2943
3097.79 2938
3098.32 3035
3098.84 3197
3099.37 3209
3099.89 3425
3100.42 3782
3100.94 3889
3101.47 4025
3101.99 4355
3102.52 4756
3103.04 5310
3103.57 5908
3104.09 6385
3104.62 6635
3105.14 6776
3105.67 6613
3106.19 6499
3106.72 5994
3107.24 5743
3107.77 5408
3108.29 4781
3108.82 4390
3109.35 3946
3109.87 3628
3110.40 3490
3110.92 3643
3111.45 3416
3111.98 3420
3112.50 3455
3113.03 3565
3113.55 3554
3114.08 3607
3114.61 3628
3115.13 3488
3115.66 3453
3116.18 3263
3116.71 3176
3117.24 2868
3117.76 2731
3118.29 2834
3118.82 2912
3119.34 2665
3119.87 2741
3120.40 3034
3120.92 2714
3121.45 2566
3121.98 2494
3122.50 2736
3123.03 2716
3123.56 2744
3124.08 2855
3124.61 2855
3125.14 2900
3125.66 2844
3126.19 2955
3126.72 2880
3127.25 2751
3127.77 2762
3128.30 2733
3128.83 2615
3129.36 2734
3129.88 2662
3130.41 2607
3130.94 2552
3131.46 2497
3131.99 2707
3132.52 2610
3133.05 2515
3133.58 2331
3134.10 2381
3134.63 2277
3135.16 2294
3135.69 2364
3136.21 2338
3136.74 2492
3137.27 2324
3137.80 2579
3138.33 2624
3138.86 2731
3139.38 2772
3139.91 2789
3140.44 2690
3140.97 2910
3141.50 2949
3142.03 2780
3142.55 2654
3143.08 2628
3143.61 2795
3144.14 2582
3144.67 2519
3145.20 2637
3145.73 2548
3146.25 2561
3146.78 2854
3147.31 2788
3147.84 2792
3148.37 3069
3148.90 3063
3149.43 3274
3149.96 3204
3150.49 3059
3151.02 3149
3151.54 3287
3152.07 3149
3152.60 3051
3153.13 2831
3153.66 3036
3154.19 3032
3154.72 2726
3155.25 2746
3155.78 2966
3156.31 2851
3156.84 2712
3157.37 2667
3157.90 2911
3158.43 2868
3158.96 2760
3159.49 2785
3160.02 2761
3160.55 2942
3161.08 3043
3161.61 2879
3162.14 2752
3162.67 2933
3163.20 2739
3163.73 2720
3164.26 2847
3164.79 2806
3165.32 2567
3165.85 2572
3166.38 2670
3166.91 2739
3167.44 2989
3167.97 3090
3168.50 3053
3169.03 3034
3169.57 3145
3170.10 3338
3170.63 3390
3171.16 3252
3171.69 3186
3172.22 3077
3172.75 3125
3173.28 2957
3173.81 2820
3174.34 2625
3174.88 2625
3175.41 2559
3175.94 2296
3176.47 2488
3177.00 2400
3177.53 2541
3178.06 2390
3178.60 2324
3179.13 2576
3179.66 2675
3180.19 2631
3180.72 2623
3181.25 2613
3181.79 2647
3182.32 2733
3182.85 2598
3183.38 2578
3183.91 2779
3184.44 2824
3184.98 2890
3185.51 2672
3186.04 2603
3186.57 2755
3187.11 2646
3187.64 2658
3188.17 2682
3188.70 2645
3189.24 2632
3189.77 2736
3190.30 2741
3190.83 2551
3191.37 2561
3191.90 2302
3192.43 2508
3192.96 2349
3193.50 2378
3194.03 2379
3194.56 2309
3195.09 2404
3195.63 2425
3196.16 2541
3196.69 2686
3197.23 2566
3197.76 2650
3198.29 2559
3198.83 2475
3199.36 2463
3199.89 2491
3200.43 2712
3200.96 2781
3201.49 2613
3202.03 2785
3202.56 2746
3203.09 2827
3203.63 3071
3204.16 2919
3204.69 2990
3205.23 2813
3205.76 3124
3206.30 3158
3206.83 2974
3207.36 3042
3207.90 3079
3208.43 3061
3208.97 2645
3209.50 2814
3210.03 2793
3210.57 2830
3211.10 2555
3211.64 2832
3212.17 2694
3212.70 2798
3213.24 2801
3213.77 2856
3214.31 2684
3214.84 2633
3215.38 2723
3215.91 2630
3216.45 2561
3216.98 2469
3217.52 2385
3218.05 2349
3218.59 2629
3219.12 2621
3219.66 2639
3220.19 2511
3220.73 2525
3221.26 2522
3221.80 2860
3222.33 2642
3222.87 2508
3223.40 2587
3223.94 2468
3224.47 2633
3225.01 2662
3225.54 2768
3226.08 2856
3226.61 3069
3227.15 3044
3227.69 3013
3228.22 2700
3228.76 2860
3229.29 2644
3229.83 2724
3230.36 2733
3230.90 2468
3231.44 2486
3231.97 2523
3232.51 2360
3233.04 2434
3233.58 2266
3234.12 2423
3234.65 2396
3235.19 2393
3235.72 2243
3236.26 2427
3236.80 2314
3237.33 2464
3237.87 2516
3238.41 2541
3238.94 2766
3239.48 2673
3240.02 2601
3240.55 2832
3241.09 2817
3241.63 2676
3242.16 2716
3242.70 2678
3243.24 2529
3243.77 2410
3244.31 2586
3244.85 2370
3245.39 2193
3245.92 2396
3246.46 2441
3247.00 2425
3247.53 2419
3248.07 2535
3248.61 2621
3249.15 2482
3249.68 2466
3250.22 2416
3250.76 2470
3251.30 2492
3251.83 2501
3252.37 2455
3252.91 2566
3253.45 2755
3253.98 2796
3254.52 2863
3255.06 2866
3255.60 2944
3256.14 3079
3256.67 2975
3257.21 3151
3257.75 3401
3258.29 3133
3258.83 3358
3259.37 3414
3259.90 3861
3260.44 4083
3260.98 4156
3261.52 4363
3262.06 4215
3262.60 4573
3263.13 4540
3263.67 4738
3264.21 4709
3264.75 4598
3265.29 4568
3265.83 4487
3266.37 4085
3266.91 3892
3267.44 4046
3267.98 4233
3268.52 4390
3269.06 4382
3269.60 4001
3270.14 4318
3270.68 4347
3271.22 3631
3271.76 3644
3272.30 3496
3272.84 3382
3273.38 3141
3273.91 2844
3274.45 3127
3274.99 3113
3275.53 2871
3276.07 2724
3276.61 2573
3277.15 2605
3277.69 2751
3278.23 2984
3278.77 3199
3279.31 3042
3279.85 3205
3280.39 2982
3280.93 3117
3281.47 3013
3282.01 3105
3282.55 3123
3283.09 3276
3283.63 3370
3284.17 3318
3284.71 3234
3285.25 3185
3285.79 3205
3286.33 3443
3286.87 3052
3287.42 3252
3287.96 3499
3288.50 3668
3289.04 3702
3289.58 3513
3290.12 3321
3290.66 3241
3291.20 3150
3291.74 3368
3292.28 3490
3292.82 3484
3293.36 3766
3293.91 3789
3294.45 4089
3294.99 4593
3295.53 4770
3296.07 5135
3296.61 5856
3297.15 5872
3297.69 6007
3298.24 6296
3298.78 6337
3299.32 6300
3299.86 6157
3300.40 5748
3300.94 5157
3301.49 4847
3302.03 4470
3302.57 4237
3303.11 3931
3303.65 3598
3304.19 3388
3304.74 3346
3305.28 3508
3305.82 3564
3306.36 3327
3306.90 3356
3307.45 3304
3307.99 3314
3308.53 3537
3309.07 3462
3309.62 3552
3310.16 3704
3310.70 3641
3311.24 3793
3311.79 3868
3312.33 3999
3312.87 3826
3313.41 3762
3313.96 3833
3314.50 4164
3315.04 4387
3315.59 4345
3316.13 4380
3316.67 4255
3317.21 4348
3317.76 4401
3318.30 4693
3318.84 4874
3319.39 5025
3319.93 4684
3320.47 4630
3321.02 4600
3321.56 4506
3322.10 4568
3322.65 4291
3323.19 4395
3323.73 4593
3324.28 4570
3324.82 4492
3325.36 4518
3325.91 4480
3326.45 4291
3327.00 4263
3327.54 4191
3328.08 4148
3328.63 4036
3329.17 3940
3329.72 3560
3330.26 3620
3330.80 3809
3331.35 4046
3331.89 4021
3332.44 4770
3332.98 5358
3333.53 6438
3334.07 7729
3334.61 8903
3335.16 10838
3335.70 13128
3336.25 15381
3336.79 18302
3337.34 20075
3337.88 21004
3338.43 21701
3338.97 22027
3339.52 21508
3340.06 20161
3340.61 17839
3341.15 15587
3341.70 13599
3342.24 10708
3342.79 9277
3343.33 7653
3343.88 6630
3344.42 5733
3344.97 5081
3345.51 4464
3346.06 4099
3346.60 3980
3347.15 3563
3347.69 3917
3348.24 3747
3348.78 3600
3349.33 3661
3349.88 3888
3350.42 3835
3350.97 3828
3351.51 3889
3352.06 4039
3352.61 4303
3353.15 4275
3353.70 4128
3354.24 4104
3354.79 4286
3355.34 4506
3355.88 4342
3356.43 4437
3356.97 4547
3357.52 4480
3358.07 4303
3358.61 4211
3359.16 3971
3359.71 4048
3360.25 3736
3360.80 3456
3361.35 3380
3361.89 3267
3362.44 3348
3362.99 3266
3363.53 3163
3364.08 2961
3364.63 3118
3365.17 3150
3365.72 3115
3366.27 3389
3366.81 3179
3367.36 3082
3367.91 3067
3368.46 3187
3369.00 3111
3369.55 2941
3370.10 3144
3370.64 3059
3371.19 3239
3371.74 3177
3372.29 3402
3372.83 3422
3373.38 3389
3373.93 3742
3374.48 4061
3375.03 4128
3375.57 4326
3376.12 4452
3376.67 4363
3377.22 4248
3377.76 4170
3378.31 4046
3378.86 3804
3379.41 3722
3379.96 3607
3380.50 3255
3381.05 3002
3381.60 2954
3382.15 2875
3382.70 2722
3383.25 3036
3383.79 3007
3384.34 2819
3384.89 2609
3385.44 2789
3385.99 2675
3386.54 2692
3387.09 2750
3387.64 2822
3388.18 2603
3388.73 2544
3389.28 2653
3389.83 2587
3390.38 2671
3390.93 2741
3391.48 2577
3392.03 2536
3392.58 2502
3393.13 2693
3393.67 2705
3394.22 2592
3394.77 2610
3395.32 2706
3395.87 2619
3396.42 2504
3396.97 2645
3397.52 2555
3398.07 2643
3398.62 2544
3399.17 2677
3399.72 2669
3400.27 2411
3400.82 2422
3401.37 2516
3401.92 2578
3402.47 2434
3403.02 2479
3403.57 2485
3404.12 2436
3404.67 2344
3405.22 2371
3405.77 2296
3406.32 2386
3406.87 2379
3407.42 2368
3407.97 2510
3408.52 2554
3409.07 2591
3409.62 2378
3410.17 2472
3410.72 2580
3411.27 2540
3411.82 2685
3412.38 2790
3412.93 2832
3413.48 2983
3414.03 3066
3414.58 3030
3415.13 3021
3415.68 2875
3416.23 3051
3416.78 3084
3417.33 2786
3417.89 2793
3418.44 2807
3418.99 2606
3419.54 2639
3420.09 2421
3420.64 2309
3421.19 2366
3421.74 2327
3422.30 2162
3422.85 2360
3423.40 2306
3423.95 2553
3424.50 2568
3425.05 2527
3425.61 2468
3426.16 2535
3426.71 2474
3427.26 2538
3427.81 2497
3428.37 2518
3428.92 2516
3429.47 2404
3430.02 2316
3430.58 2321
3431.13 2391
3431.68 2376
3432.23 2384
3432.78 2490
3433.34 2325
3433.89 2330
3434.44 2334
3434.99 2529
3435.55 2580
3436.10 2358
3436.65 2359
3437.21 2336
3437.76 2252
3438.31 2248
3438.86 2161
3439.42 2288
3439.97 2455
3440.52 2409
3441.08 2358
3441.63 2417
3442.18 2272
3442.74 2293
3443.29 2268
3443.84 2278
3444.40 2286
3444.95 2239
3445.50 2185
3446.06 2265
3446.61 2142
3447.16 2162
3447.72 2257
3448.27 2099
3448.82 2014
3449.38 1975
3449.93 2094
3450.48 2149
3451.04 2084
3451.59 2031
3452.15 2151
3452.70 2174
3453.25 2107
3453.81 2202
3454.36 2015
3454.92 2045
3455.47 2131
3456.03 2054
3456.58 2316
3457.13 2134
3457.69 2167
3458.24 2113
3458.80 2101
3459.35 2103
3459.91 2060
3460.46 2002
3461.02 2105
3461.57 2025
3462.13 1945
3462.68 2053
3463.24 2093
3463.79 2061
3464.34 2000
3464.90 2125
3465.46 1999
3466.01 1934
3466.57 2031
3467.12 2187
3467.68 2141
3468.23 2388
3468.79 2334
3469.34 2309
3469.90 2216
3470.45 2353
3471.01 2342
3471.56 2467
3472.12 2463
3472.67 2381
3473.23 2247
3473.79 2144
3474.34 2322
3474.90 2595
3475.45 2314
3476.01 2311
3476.56 2322
3477.12 2331
3477.68 2191
3478.23 2171
3478.79 2312
3479.35 2477
3479.90 2423
3480.46 2555
3481.01 2604
3481.57 2620
3482.13 2855
3482.68 2687
3483.24 2645
3483.80 2628
3484.35 2847
3484.91 2632
3485.47 2708
3486.02 2637
3486.58 2443
3487.14 2639
3487.69 2433
3488.25 2663
3488.81 2713
3489.36 2682
3489.92 2913
3490.48 3078
3491.03 3199
3491.59 3581
3492.15 4196
3492.71 4468
3493.26 4365
3493.82 4611
3494.38 4662
3494.94 4711
3495.49 4951
3496.05 4593
3496.61 4674
3497.17 4244
3497.72 3960
3498.28 3914
3498.84 3946
3499.40 4511
3499.95 4712
3500.51 5095
3501.07 5345
3501.63 5546
3502.19 5665
3502.74 6071
3503.30 5987
3503.86 5778
3504.42 5483
3504.98 5401
3505.53 5308
3506.09 5297
3506.65 5393
3507.21 5578
3507.77 5449
3508.33 5511
3508.88 5061
3509.44 4669
3510.00 4356
3510.56 4100
3511.12 3853
3511.68 3817
3512.24 3332
3512.80 3326
3513.35 3238
3513.91 3188
3514.47 2878
3515.03 2969
3515.59 2804
3516.15 2622
3516.71 2591
3517.27 2454
3517.83 2370
3518.39 2511
3518.95 2624
3519.50 2790
3520.06 2677
3520.62 2639
3521.18 2736
3521.74 2817
3522.30 2649
3522.86 2655
3523.42 2720
3523.98 2687
3524.54 2895
3525.10 2962
3525.66 2798
3526.22 2968
3526.78 2830
3527.34 2719
3527.90 2586
3528.46 2494
3529.02 2553
3529.58 2454
3530.14 2419
3530.70 2326
3531.26 2197
3531.82 2188
3532.38 2289
3532.94 2244
3533.50 2124
3534.06 2188
3534.62 2373
3535.18 2313
3535.75 2430
3536.31 2502
3536.87 2506
3537.43 2436
3537.99 2630
3538.55 2660
3539.11 2730
3539.67 2845
3540.23 2684
3540.79 2823
3541.35 2859
3541.92 2938
3542.48 2756
3543.04 2775
3543.60 2640
3544.16 2572
3544.72 2854
3545.28 2817
3545.84 2616
3546.41 2706
3546.97 2946
3547.53 2933
3548.09 2779
3548.65 2613
3549.21 2492
3549.78 2438
3550.34 2561
3550.90 2523
3551.46 2542
3552.02 2483
3552.59 2678
3553.15 2648
3553.71 3050
3554.27 3189
3554.83 3309
3555.40 3438
3555.96 3509
3556.52 3472
3557.08 3591
3557.65 3899
3558.21 3858
3558.77 3822
3559.33 3684
3559.90 3390
3560.46 3241
3561.02 3118
3561.58 2855
3562.15 2767
3562.71 2708
3563.27 2746
3563.83 2631
3564.40 2618
3564.96 2456
3565.52 2427
3566.09 2444
3566.65 2412
3567.21 2494
3567.78 2487
3568.34 2492
3568.90 2553
3569.47 2533
3570.03 2392
3570.59 2518
3571.16 2720
3571.72 2729
3572.28 2743
3572.85 2686
3573.41 2667
3573.97 2748
3574.54 2881
3575.10 2689
3575.66 2539
3576.23 2684
3576.79 2585
3577.36 2746
3577.92 2552
3578.48 2444
3579.05 2387
3579.61 2496
3580.18 2566
3580.74 2384
3581.31 2344
3581.87 2466
3582.43 2374
3583.00 2494
3583.56 2330
3584.13 2506
3584.69 2498
3585.26 2385
3585.82 2373
3586.39 2490
3586.95 2468
3587.52 2487
3588.08 2358
3588.64 2424
3589.21 2196
3589.77 2419
3590.34 2365
3590.90 2228
3591.47 2173
3592.03 2134
3592.60 2240
3593.17 2348
3593.73 2288
3594.30 2343
3594.86 2489
3595.43 2291
3595.99 2284
3596.56 2186
3597.12 2234
3597.69 2328
3598.25 2474
3598.82 2318
3599.39 2185
3599.95 2299
3600.52 2122
3601.08 2303
3601.65 2333
3602.21 2183
3602.78 2318
3603.35 2334
3603.91 2448
3604.48 2442
3605.04 2415
3605.61 2356
3606.18 2400
3606.74 2372
3607.31 2426
3607.88 2274
3608.44 1989
3609.01 2174
3609.57 2084
3610.14 1902
3610.71 1987
3611.27 1955
3611.84 2120
3612.41 2124
3612.97 2186
3613.54 2315
3614.11 2247
3614.68 2211
3615.24 2562
3615.81 2661
3616.38 2947
3616.94 3131
3617.51 3497
3618.08 3828
3618.64 4464
3619.21 5144
3619.78 5581
3620.35 5856
3620.91 5755
3621.48 5777
3622.05 5697
3622.62 5408
3623.18 4825
3623.75 4153
3624.32 3731
3624.89 3255
3625.45 3171
3626.02 2892
3626.59 2368
3627.16 2318
3627.73 2298
3628.29 2239
3628.86 2076
3629.43 2100
3630.00 2076
3630.57 2025
3631.13 2120
3631.70 1981
3632.27 2153
3632.84 2179
3633.41 2181
3633.98 1953
3634.54 2017
3635.11 1980
3635.68 1979
3636.25 2038
3636.82 2022
3637.39 1976
3637.96 2024
3638.52 2032
3639.09 2097
3639.66 2037
3640.23 1898
3640.80 2241
3641.37 2130
3641.94 2193
3642.51 2285
3643.08 2344
3643.65 2559
3644.21 2434
3644.78 2573
3645.35 2699
3645.92 2609
3646.49 2569
3647.06 2672
3647.63 2803
3648.20 2604
3648.77 2410
3649.34 2535
3649.91 2548
3650.48 2377
3651.05 2410
3651.62 2342
3652.19 2410
3652.76 2561
3653.33 2340
3653.90 2204
3654.47 2426
3655.04 2442
3655.61 2497
3656.18 2370
3656.75 2671
3657.32 2642
3657.89 2637
3658.46 2734
3659.03 2704
3659.60 2973
3660.17 3086
3660.74 2981
3661.31 2803
3661.88 2854
3662.45 2839
3663.02 2843
3663.59 2696
3664.16 2395
3664.74 2430
3665.31 2480
3665.88 2464
3666.45 2448
3667.02 2320
3667.59 2359
3668.16 2474
3668.73 2797
3669.30 2792
3669.87 2599
3670.45 2580
3671.02 2644
3671.59 2452
3672.16 2322
3672.73 2466
3673.30 2264
3673.87 2280
3674.45 2371
3675.02 2240
3675.59 2473
3676.16 2360
3676.73 2390
3677.30 2741
3677.88 2569
3678.45 2334
3679.02 2495
3679.59 2417
3680.16 2444
3680.74 2418
3681.31 2535
3681.88 2201
3682.45 2146
3683.02 2189
3683.60 2325
3684.17 2240
3684.74 2228
3685.31 2267
3685.89 2278
3686.46 2231
3687.03 2317
3687.60 2571
3688.18 2685
3688.75 2801
3689.32 2826
3689.89 3235
3690.47 3199
3691.04 3354
3691.61 3423
3692.19 3477
3692.76 2980
3693.33 3245
3693.91 3150
3694.48 3135
3695.05 2882
3695.62 2780
3696.20 2659
3696.77 2378
3697.34 2378
3697.92 2303
3698.49 2402
3699.06 2422
3699.64 2297
3700.21 2304
3700.79 2236
3701.36 2175
3701.93 2168
3702.51 2219
3703.08 2196
3703.65 2273
3704.23 2331
3704.80 2232
3705.38 2175
3705.95 2236
3706.52 2238
3707.10 2377
3707.67 2372
3708.25 2354
3708.82 2336
3709.39 2402
3709.97 2286
3710.54 2208
3711.12 2192
3711.69 2235
3712.27 2229
3712.84 2286
3713.42 2177
3713.99 2274
3714.57 2271
3715.14 2127
3715.71 2049
3716.29 2227
3716.86 2410
3717.44 2305
3718.01 2337
3718.59 2260
3719.16 2442
3719.74 2223
3720.31 2195
3720.89 2172
3721.47 2337
3722.04 2164
3722.62 2271
3723.19 2109
3723.77 2158
3724.34 2177
3724.92 1975
3725.49 2189
3726.07 2135
3726.64 1989
3727.22 2186
3727.80 2474
3728.37 2109
3728.95 2208
3729.52 2410
3730.10 2487
3730.67 2421
3731.25 2633
3731.83 2669
3732.40 2919
3732.98 2889
3733.55 3005
3734.13 3204
3734.71 3372
3735.28 3689
3735.86 3545
3736.44 3544
3737.01 3577
3737.59 3445
3738.17 3329
3738.74 2994
3739.32 2803
3739.90 2708
3740.47 2553
3741.05 2475
3741.63 2370
3742.20 2300
3742.78 2259
3743.36 2279
3743.93 2405
3744.51 2382
3745.09 2215
3745.66 2290
3746.24 2203
3746.82 2221
3747.40 2292
3747.97 2257
3748.55 2362
3749.13 2367
3749.70 2407
3750.28 2321
3750.86 2018
3751.44 2118
3752.02 2168
3752.59 2076
3753.17 2038
3753.75 2263
3754.33 2320
3754.90 2364
3755.48 2127
3756.06 2222
3756.64 2208
3757.22 2371
3757.79 2689
3758.37 2884
3758.95 3054
3759.53 3169
3760.11 3268
3760.68 3667
3761.26 3676
3761.84 3515
3762.42 3572
3763.00 3154
3763.58 3135
3764.15 3002
3764.73 3004
3765.31 2882
3765.89 2614
3766.47 2434
3767.05 2378
3767.63 2286
3768.21 2110
3768.78 2114
3769.36 2152
3769.94 2175
3770.52 2111
3771.10 2114
3771.68 2015
3772.26 2031
3772.84 2190
3773.42 2151
3774.00 2321
3774.58 2348
3775.15 2445
3775.73 2313
3776.31 2376
3776.89 2326
3777.47 2369
3778.05 2465
3778.63 2096
3779.21 2314
3779.79 2285
3780.37 2188
3780.95 2126
3781.53 1824
3782.11 1966
3782.69 2116
3783.27 1962
3783.85 1978
3784.43 2269
3785.01 2010
3785.59 2020
3786.17 2063
3786.75 1915
3787.33 2084
3787.91 2002
3788.49 2087
3789.07 2196
3789.65 2220
3790.23 2087
3790.81 2066
3791.39 2165
3791.98 2348
3792.56 2040
3793.14 2025
3793.72 1983
3794.30 1961
3794.88 2068
3795.46 2064
3796.04 2176
3796.62 2153
3797.20 2292
3797.78 2496
3798.37 2329
3798.95 2298
3799.53 2158
3800.11 2112
3800.69 2352
3801.27 2289
3801.85 2403
3802.43 2232
3803.02 2652
3803.60 2645
3804.18 2473
3804.76 2515
3805.34 2677
3805.92 2437
3806.51 2434
3807.09 2436
3807.67 2380
3808.25 2410
3808.83 2377
3809.42 2287
3810.00 2164
3810.58 2208
3811.16 2246
3811.74 2222
3812.33 2228
3812.91 2313
3813.49 2195
3814.07 2525
3814.66 2385
3815.24 2407
3815.82 2549
3816.40 2664
3816.99 2467
3817.57 2577
3818.15 2616
3818.73 2520
3819.32 2404
3819.90 2428
3820.48 2443
3821.06 2399
3821.65 2179
3822.23 2213
3822.81 2152
3823.40 2133
3823.98 2058
3824.56 2171
3825.15 1967
3825.73 1822
3826.31 2003
3826.90 1924
3827.48 1843
3828.06 1957
3828.65 2085
3829.23 2109
3829.81 2090
3830.40 2141
3830.98 2175
3831.56 2024
3832.15 2148
3832.73 2227
3833.32 2213
3833.90 2310
3834.48 2467
3835.07 2240
3835.65 2139
3836.23 2174
3836.82 2176
3837.40 2190
3837.99 2348
3838.57 2402
3839.16 2234
3839.74 2240
3840.32 2136
3840.91 2174
3841.49 2112
3842.08 2107
3842.66 2133
3843.25 2101
3843.83 2042
3844.42 1892
3845.00 2038
3845.59 1901
3846.17 1881
3846.76 1850
3847.34 1951
3847.92 2000
3848.51 2081
3849.09 2122
3849.68 2047
3850.27 2201
3850.85 2251
3851.44 2270
3852.02 2064
3852.61 2143
3853.19 2253
3853.78 2239
3854.36 2257
3854.95 2290
3855.53 2225
3856.12 2254
3856.70 2391
3857.29 2472
3857.88 2642
3858.46 2902
3859.05 3126
3859.63 3400
3860.22 3804
3860.80 4189
3861.39 4835
3861.98 5478
3862.56 5890
3863.15 6548
3863.73 6531
3864.32 6818
3864.91 6743
3865.49 6619
3866.08 6261
3866.67 6191
3867.25 5859
3867.84 5672
3868.43 5393
3869.01 4880
3869.60 4464
3870.19 4771
3870.77 4524
3871.36 4055
3871.95 3696
3872.53 3480
3873.12 3233
3873.71 3109
3874.29 3415
3874.88 3165
3875.47 3238
3876.05 3200
3876.64 3158
3877.23 3176
3877.82 3259
3878.40 3072
3878.99 3169
3879.58 3110
3880.16 2886
3880.75 2872
3881.34 2673
3881.93 2620
3882.51 2734
3883.10 2536
3883.69 2491
3884.28 2612
3884.87 2449
3885.45 2307
3886.04 2209
3886.63 2347
3887.22 2402
3887.80 2345
3888.39 2473
3888.98 2556
3889.57 2365
3890.16 2465
3890.74 2665
3891.33 2482
3891.92 2525
3892.51 2662
3893.10 2778
3893.69 2855
3894.27 2862
3894.86 3069
3895.45 3077
3896.04 3187
3896.63 3328
3897.22 3369
3897.81 3473
3898.40 3472
3898.98 3318
3899.57 3399
3900.16 3320
3900.75 3323
3901.34 3144
3901.93 3044
3902.52 3083
3903.11 3152
3903.70 2860
3904.29 2891
3904.87 2634
3905.46 2690
3906.05 2567
3906.64 2370
3907.23 2385
3907.82 2325
3908.41 2183
3909.00 2140
3909.59 2153
3910.18 2253
3910.77 2118
3911.36 2031
3911.95 2155
3912.54 1982
3913.13 1941
3913.72 2166
3914.31 2023
3914.90 2157
3915.49 2005
3916.08 1924
3916.67 2084
3917.26 1920
3917.85 1954
3918.44 1989
3919.03 2069
3919.62 2051
3920.21 2132
3920.80 1914
3921.39 1782
3921.98 1859
3922.57 1925
3923.16 2014
3923.75 1906
3924.34 1961
3924.94 1942
3925.53 1859
3926.12 1907
3926.71 2027
3927.30 2031
3927.89 1885
3928.48 1987
3929.07 1891
3929.66 1809
3930.25 1887
3930.85 1963
3931.44 2088
3932.03 2021
3932.62 2041
3933.21 1939
3933.80 1862
3934.39 1907
3934.99 1973
3935.58 1941
3936.17 2027
3936.76 1995
3937.35 1864
3937.94 1883
3938.54 2040
3939.13 2163
3939.72 2086
3940.31 2068
3940.90 2274
3941.49 2232
3942.09 2281
3942.68 2117
3943.27 2162
3943.86 2241
3944.46 2195
3945.05 2207
3945.64 2106
3946.23 2088
3946.82 2159
3947.42 2121
3948.01 2059
3948.60 2054
3949.20 1897
3949.79 1922
3950.38 1746
3950.97 1937
3951.57 2006
3952.16 1924
3952.75 1878
3953.34 1851
3953.94 1985
3954.53 2026
3955.12 1991
3955.72 2058
3956.31 2034
3956.90 2004
3957.50 1944
3958.09 1976
3958.68 1952
3959.28 1947
3959.87 1865
3960.46 1764
3961.06 1776
3961.65 1830
3962.24 1947
3962.84 2083
3963.43 2146
3964.02 2155
3964.62 2108
3965.21 2156
3965.81 2239
3966.40 2236
3966.99 2525
3967.59 2621
3968.18 2639
3968.78 2688
3969.37 2863
3969.96 2815
3970.56 2831
3971.15 2688
3971.75 2550
3972.34 2428
3972.94 2241
3973.53 2250
3974.12 2102
3974.72 2119
3975.31 1966
3975.91 1959
3976.50 1938
3977.10 1896
3977.69 1809
3978.29 2035
3978.88 2163
3979.48 1979
3980.07 2028
3980.67 2016
3981.26 1965
3981.86 2023
3982.45 1871
3983.05 1923
3983.64 2028
3984.24 1933
3984.83 1886
3985.43 1808
3986.02 1965
3986.62 2009
3987.21 1995
3987.81 2000
3988.40 1758
3989.00 1802
3989.60 1914
3990.19 1780
3990.79 1917
3991.38 1935
3991.98 1991
3992.57 1845
3993.17 1869
3993.77 1907
3994.36 1830
3994.96 2024
3995.55 2156
3996.15 2045
3996.75 2159
3997.34 2264
3997.94 2075
3998.54 1949
3999.13 2011
3999.73 2064
4000.32 2169
4000.92 2190
4001.52 2074
4002.11 2017
4002.71 2188
4003.31 2210
4003.90 2251
4004.50 2404
4005.10 2297
4005.69 2409
4006.29 2330
4006.89 2442
4007.49 2502
4008.08 2501
4008.68 2568
4009.28 2401
4009.87 2364
4010.47 2417
4011.07 2380
4011.67 2376
4012.26 2215
4012.86 2133
4013.46 2267
4014.05 2246
4014.65 2186
4015.25 2576
4015.85 2560
4016.44 2923
4017.04 3035
4017.64 3003
4018.24 3257
4018.84 3169
4019.43 3469
4020.03 3528
4020.63 3397
4021.23 3080
4021.83 2943
4022.42 2920
4023.02 2721
4023.62 2462
4024.22 2348
4024.82 2246
4025.41 2244
4026.01 2134
4026.61 2203
4027.21 1974
4027.81 2076
4028.41 2112
4029.01 2277
4029.60 2182
4030.20 2361
4030.80 2405
4031.40 2233
4032.00 2177
4032.60 2239
4033.20 2290
4033.80 2226
4034.39 2319
4034.99 2245
4035.59 2075
4036.19 2026
4036.79 1947
4037.39 1925
4037.99 2077
4038.59 2092
4039.19 2052
4039.79 2003
4040.39 1963
4040.99 2022
4041.59 2043
4042.18 2020
4042.78 2030
4043.38 2048
4043.98 1972
4044.58 2030
4045.18 2142
4045.78 2227
4046.38 2047
4046.98 2106
4047.58 2107
4048.18 2178
4048.78 2026
4049.38 2023
4049.98 1957
4050.58 1939
4051.18 1969
4051.78 2051
4052.38 2097
4052.98 1995
4053.58 1970
4054.19 1980
4054.79 2122
4055.39 2212
4055.99 2182
4056.59 2099
4057.19 2050
4057.79 2051
4058.39 1840
4058.99 1970
4059.59 2059
4060.19 2052
4060.79 1978
4061.39 2066
4061.99 1978
4062.60 1796
4063.20 1819
4063.80 1976
4064.40 1896
4065.00 1816
4065.60 1920
4066.20 1815
4066.80 1790
4067.41 1736
4068.01 1876
4068.61 1735
4069.21 1757
4069.81 1824
4070.41 1755
4071.02 1797
4071.62 1921
4072.22 1884
4072.82 1907
4073.42 1847
4074.02 1926
4074.63 1872
4075.23 1880
4075.83 1963
4076.43 2005
4077.03 2114
4077.64 2153
4078.24 2031
4078.84 2135
4079.44 2014
4080.05 1884
4080.65 1819
4081.25 1851
4081.85 2102
4082.46 1981
4083.06 1959
4083.66 2081
4084.26 2133
4084.87 2290
4085.47 2287
4086.07 2186
4086.67 2304
4087.28 2306
4087.88 2287
4088.48 2111
4089.09 2248
4089.69 2267
4090.29 2254
4090.90 2266
4091.50 2336
4092.10 2272
4092.71 2455
4093.31 2766
4093.91 2912
4094.52 3116
4095.12 3510
4095.72 3964
4096.33 4012
4096.93 4146
4097.53 4455
4098.14 4558
4098.74 4171
4099.34 4092
4099.95 3767
4100.55 3561
4101.16 3218
4101.76 2911
4102.36 2462
4102.97 2328
4103.57 2324
4104.18 2172
4104.78 2058
4105.38 2078
4105.99 2027
4106.59 1971
4107.20 1833
4107.80 1867
4108.41 1737
4109.01 1820
4109.62 1954
4110.22 1873
4110.82 1889
4111.43 1885
4112.03 1892
4112.64 1937
4113.24 1903
4113.85 1971
4114.45 1827
4115.06 1910
4115.66 1775
4116.27 1762
4116.87 1981
4117.48 1879
4118.08 1860
4118.69 1815
4119.29 1881
4119.90 1648
4120.50 1802
4121.11 1853
4121.72 1857
4122.32 2038
4122.93 1885
4123.53 1882
4124.14 1927
4124.74 1933
4125.35 1924
4125.95 2071
4126.56 1911
4127.17 1985
4127.77 2019
4128.38 2022
4128.98 1984
4129.59 2109
4130.20 2019
4130.80 2082
4131.41 1942
4132.01 2020
4132.62 2060
4133.23 2014
4133.83 2038
4134.44 1987
4135.05 2138
4135.65 2097
4136.26 2098
4136.87 2080
4137.47 2056
4138.08 2209
4138.69 2266
4139.29 2107
4139.90 1946
4140.51 1927
4141.11 2150
4141.72 2121
4142.33 2036
4142.93 2098
4143.54 2061
4144.15 1921
4144.75 2131
4145.36 2024
4145.97 1930
4146.58 2041
4147.18 1954
4147.79 2063
4148.40 1985
4149.01 1850
4149.61 1880
4150.22 1834
4150.83 1720
4151.44 1691
4152.04 1855
4152.65 1920
4153.26 1779
4153.87 1750
4154.47 1684
4155.08 1711
4155.69 1652
4156.30 1794
4156.91 1833
4157.51 1577
4158.12 1614
4158.73 1668
4159.34 1721
4159.95 1623
4160.56 1582
4161.16 1668
4161.77 1617
4162.38 1515
4162.99 1565
4163.60 1690
4164.21 1660
4164.81 1735
4165.42 1767
4166.03 1684
4166.64 1661
4167.25 1815
4167.86 1731
4168.47 1771
4169.08 1968
4169.69 1867
4170.29 1775
4170.90 1940
4171.51 1967
4172.12 1805
4172.73 1796
4173.34 1762
4173.95 1906
4174.56 1898
4175.17 1901
4175.78 1917
4176.39 2074
4177.00 1902
4177.61 1867
4178.22 1798
4178.82 1912
4179.43 1781
4180.04 1687
4180.65 1778
4181.26 1804
4181.87 1746
4182.48 1634
4183.09 1633
4183.70 1715
4184.31 1678
4184.92 1634
4185.53 1680
4186.14 1741
4186.75 1833
4187.36 1863
4187.97 1798
4188.58 1786
4189.19 1743
4189.81 1727
4190.42 1814
4191.03 1835
4191.64 1596
4192.25 1583
4192.86 1742
4193.47 1880
4194.08 1863
4194.69 1934
4195.30 1775
4195.91 1960
4196.52 2065
4197.13 2102
4197.74 2339
4198.36 2410
4198.97 2369
4199.58 2348
4200.19 2382
4200.80 2181
4201.41 2167
4202.02 2099
4202.63 2150
4203.25 1875
4203.86 1866
4204.47 2021
4205.08 2006
4205.69 2013
4206.30 1875
4206.92 1947
4207.53 2031
4208.14 2006
4208.75 2035
4209.36 1818
4209.97 1885
4210.59 1926
4211.20 2097
4211.81 2038
4212.42 1988
4213.03 1920
4213.65 2022
4214.26 2079
4214.87 2031
4215.48 1997
4216.10 2098
4216.71 2185
4217.32 2031
4217.93 2015
4218.55 2153
4219.16 2499
4219.77 2447
4220.38 2411
4221.00 2459
4221.61 2724
4222.22 2955
4222.83 3167
4223.45 3504
4224.06 3617
4224.67 3932
4225.29 4199
4225.90 4231
4226.51 4134
4227.13 4160
4227.74 4424
4228.35 4245
4228.96 4296
4229.58 4391
4230.19 4533
4230.80 4420
4231.42 4445
4232.03 4462
4232.65 4328
4233.26 4270
4233.87 3952
4234.49 3602
4235.10 3630
4235.71 3738
4236.33 3508
4236.94 3522
4237.56 3744
4238.17 3620
4238.78 3568
4239.40 3302
4240.01 3187
4240.63 2972
4241.24 2749
4241.85 2682
4242.47 2507
4243.08 2578
4243.70 2555
4244.31 2442
4244.93 2426
4245.54 2369
4246.15 2212
4246.77 2107
4247.38 2109
4248.00 2188
4248.61 2233
4249.23 2223
4249.84 2358
4250.46 2187
4251.07 2315
4251.69 2275
4252.30 2095
4252.92 2235
4253.53 2134
4254.15 2131
4254.76 2099
4255.38 2015
4255.99 2068
4256.61 2253
4257.22 2042
4257.84 2073
4258.45 2034
4259.07 2203
4259.69 2117
4260.30 2167
4260.92 2081
4261.53 2236
4262.15 2131
4262.76 2221
4263.38 2093
4263.99 2046
4264.61 2322
4265.23 2177
4265.84 2281
4266.46 2292
4267.07 2313
4267.69 2256
4268.31 2154
4268.92 2301
4269.54 2445
4270.16 2487
4270.77 2419
4271.39 2456
4272.00 2424
4272.62 2482
4273.24 2337
4273.85 2263
4274.47 2194
4275.09 2165
4275.70 2002
4276.32 2204
4276.94 1951
4277.55 2074
4278.17 1851
4278.79 1858
4279.40 1896
4280.02 1783
4280.64 1899
4281.26 2007
4281.87 1904
4282.49 1666
4283.11 1821
4283.72 1917
4284.34 1807
4284.96 1924
4285.58 2019
4286.19 2035
4286.81 2034
4287.43 2151
4288.05 2073
4288.66 2044
4289.28 2153
4289.90 1954
4290.52 1997
4291.13 1974
4291.75 2123
4292.37 2260
4292.99 2106
4293.61 2018
4294.22 2093
4294.84 2080
4295.46 1931
4296.08 2040
4296.70 2070
4297.31 2085
4297.93 2012
4298.55 1940
4299.17 2002
4299.79 2029
4300.41 1929
4301.03 1928
4301.64 2029
4302.26 1929
4302.88 1768
4303.50 1860
4304.12 1819
4304.74 1789
4305.36 1861
4305.97 1891
4306.59 1956
4307.21 1943
4307.83 1926
4308.45 2009
4309.07 2046
4309.69 2066
4310.31 2078
4310.93 2320
4311.55 2479
4312.17 2420
4312.78 2472
4313.40 2521
4314.02 2555
4314.64 2538
4315.26 2546
4315.88 2194
4316.50 2157
4317.12 2135
4317.74 2009
4318.36 1982
4318.98 1989
4319.60 2044
4320.22 1966
4320.84 1784
4321.46 1731
4322.08 1870
4322.70 1848
4323.32 1706
4323.94 1777
4324.56 1773
4325.18 1816
4325.80 1991
4326.42 2058
4327.04 1917
4327.66 2014
4328.28 2033
4328.90 1971
4329.52 1805
4330.14 1958
4330.76 1797
4331.39 1819
4332.01 1915
4332.63 1817
4333.25 1848
4333.87 1677
4334.49 1767
4335.11 1850
4335.73 1722
4336.35 1817
4336.97 1825
4337.59 2046
4338.22 2060
4338.84 2008
4339.46 1982
4340.08 1994
4340.70 2150
4341.32 2055
4341.94 1889
4342.57 1985
4343.19 2113
4343.81 2168
4344.43 2124
4345.05 2111
4345.67 2387
4346.29 2526
4346.92 2692
4347.54 2787
4348.16 3068
4348.78 3095
4349.40 3087
4350.03 2782
4350.65 2727
4351.27 2859
4351.89 2899
4352.51 2501
4353.14 2415
4353.76 2220
4354.38 2185
4355.00 2154
4355.63 2025
4356.25 1985
4356.87 1986
4357.49 2094
4358.12 2029
4358.74 2008
4359.36 2003
4359.98 2199
4360.61 1937
4361.23 1926
4361.85 2030
4362.48 2116
4363.10 2154
4363.72 2131
4364.34 2095
4364.97 2142
4365.59 2085
4366.21 2370
4366.84 2378
4367.46 2174
4368.08 2214
4368.71 2172
4369.33 2155
4369.95 2197
4370.58 2181
4371.20 2174
4371.82 2170
4372.45 1983
4373.07 1906
4373.70 1842
4374.32 1980
4374.94 2060
4375.57 2023
4376.19 2088
4376.81 2178
4377.44 2080
4378.06 2093
4378.69 2145
4379.31 2166
4379.94 2276
4380.56 2373
4381.18 2287
4381.81 2370
4382.43 2485
4383.06 2536
4383.68 2585
4384.31 2732
4384.93 2733
4385.55 2977
4386.18 3165
4386.80 3051
4387.43 3026
4388.05 3151
4388.68 3448
4389.30 3731
4389.93 4269
4390.55 4718
4391.18 5265
4391.80 5715
4392.43 6003
4393.05 6185
4393.68 6694
4394.30 6548
4394.93 6771
4395.55 6619
4396.18 6142
4396.80 5616
4397.43 5213
4398.05 4740
4398.68 4667
4399.31 4587
4399.93 4726
4400.56 5096
4401.18 5144
4401.81 5400
4402.43 5141
4403.06 5029
4403.69 4757
4404.31 4978
4404.94 4641
4405.56 4275
4406.19 4146
4406.82 4160
4407.44 3960
4408.07 3746
4408.69 3786
4409.32 4091
4409.95 4146
4410.57 4032
4411.20 3813
4411.83 3665
4412.45 3453
4413.08 3395
4413.71 3227
4414.33 3352
4414.96 3367
4415.59 3175
4416.21 3049
4416.84 3104
4417.47 3189
4418.09 2884
4418.72 2827
4419.35 2959
4419.97 2768
4420.60 2692
4421.23 2609
4421.85 2692
4422.48 2734
4423.11 2664
4423.74 2606
4424.36 2404
4424.99 2359
4425.62 2318
4426.25 2366
4426.87 2356
4427.50 2304
4428.13 2196
4428.76 2266
4429.38 2252
4430.01 2246
4430.64 2189
4431.27 2108
4431.89 2265
4432.52 2130
4433.15 2087
4433.78 2020
4434.41 2035
4435.03 2236
4435.66 2013
4436.29 2017
4436.92 2074
4437.55 2052
4438.18 1867
4438.80 1872
4439.43 2071
4440.06 2092
4440.69 2022
4441.32 2045
4441.95 1993
4442.57 2041
4443.20 1987
4443.83 1916
4444.46 1953
4445.09 2045
4445.72 1991
4446.35 1976
4446.98 1993
4447.61 1950
4448.23 1884
4448.86 1877
4449.49 1953
4450.12 1877
4450.75 1870
4451.38 1922
4452.01 1813
4452.64 1728
4453.27 1783
4453.90 1825
4454.53 1877
4455.16 1816
4455.79 1633
4456.42 1782
4457.05 1891
4457.67 1818
4458.30 2009
4458.93 1933
4459.56 1791
4460.19 1774
4460.82 1750
4461.45 1762
4462.08 1727
4462.71 1597
4463.34 1542
4463.97 1861
4464.60 1756
4465.23 1668
4465.86 1569
4466.49 1590
4467.13 1692
4467.76 1682
4468.39 1663
4469.02 1643
4469.65 1584
4470.28 1581
4470.91 1623
4471.54 1480
4472.17 1580
4472.80 1568
4473.43 1659
4474.06 1594
4474.69 1560
4475.32 1634
4475.95 1534
4476.59 1611
4477.22 1581
4477.85 1613
4478.48 1607
4479.11 1703
4479.74 1589
4480.37 1557
4481.00 1582
4481.64 1620
4482.27 1714
4482.90 1621
4483.53 1570
4484.16 1569
4484.79 1755
4485.42 1689
4486.06 1849
4486.69 1748
4487.32 1618
4487.95 1830
4488.58 1814
4489.22 1728
4489.85 1826
4490.48 1715
4491.11 1745
4491.74 1652
4492.38 1903
4493.01 1730
4493.64 1730
4494.27 1744
4494.90 1627
4495.54 1752
4496.17 1745
4496.80 1667
4497.43 1672
4498.07 1569
4498.70 1571
4499.33 1597
4499.96 1588
4500.60 1597
4501.23 1737
4501.86 1814
4502.50 1687
4503.13 1791
4503.76 1882
4504.39 1817
4505.03 1798
4505.66 1934
4506.29 1867
4506.93 1792
4507.56 1787
4508.19 1750
4508.83 1683
4509.46 1652
4510.09 1625
4510.73 1665
4511.36 1691
4511.99 1685
4512.63 1628
4513.26 1778
4513.89 1711
4514.53 1817
4515.16 1870
4515.80 1850
4516.43 1882
4517.06 1858
4517.70 1961
4518.33 1922
4518.97 1970
4519.60 1872
4520.23 1862
4520.87 1833
4521.50 1692
4522.14 1658
4522.77 1711
4523.40 1612
4524.04 1753
4524.67 1806
4525.31 1851
4525.94 1820
4526.58 1778
4527.21 1885
4527.85 1905
4528.48 2270
4529.12 2495
4529.75 2758
4530.38 3260
4531.02 3635
4531.65 4150
4532.29 4518
4532.92 5209
4533.56 5530
4534.19 5838
4534.83 6096
4535.46 5824
4536.10 5684
4536.74 5085
4537.37 4675
4538.01 3892
4538.64 3338
4539.28 2817
4539.91 2539
4540.55 2248
4541.18 1987
4541.82 1873
4542.45 1808
4543.09 1713
4543.73 1672
4544.36 1660
4545.00 1687
4545.63 1811
4546.27 1677
4546.91 1632
4547.54 1615
4548.18 1629
4548.81 1708
4549.45 1584
4550.09 1492
4550.72 1452
4551.36 1487
4551.99 1539
4552.63 1684
4553.27 1659
4553.90 1583
4554.54 1865
4555.18 1769
4555.81 1745
4556.45 1797
4557.09 1819
4557.72 1844
4558.36 1850
4559.00 1783
4559.63 1684
4560.27 1839
4560.91 1844
4561.54 1835
4562.18 1654
4562.82 1655
4563.46 1721
4564.09 1865
4564.73 1689
4565.37 1562
4566.00 1540
4566.64 1711
4567.28 1846
4567.92 1837
4568.55 1821
4569.19 1872
4569.83 1935
4570.47 1890
4571.10 1959
4571.74 2140
4572.38 2098
4573.02 2039
4573.66 1998
4574.29 2098
4574.93 2020
4575.57 2007
4576.21 1956
4576.85 1776
4577.48 1871
4578.12 1636
4578.76 1665
4579.40 1598
4580.04 1527
4580.67 1609
4581.31 1702
4581.95 1636
4582.59 1661
4583.23 1579
4583.87 1484
4584.51 1465
4585.14 1482
4585.78 1444
4586.42 1501
4587.06 1472
4587.70 1553
4588.34 1545
4588.98 1481
4589.62 1615
4590.26 1663
4590.89 1643
4591.53 1705
4592.17 1570
4592.81 1485
4593.45 1523
4594.09 1508
4594.73 1564
4595.37 1504
4596.01 1560
4596.65 1391
4597.29 1315
4597.93 1416
4598.57 1375
4599.21 1439
4599.85 1428
4600.49 1392
4601.12 1511
4601.76 1477
4602.40 1478
4603.04 1545
4603.68 1497
4604.32 1387
4604.96 1456
4605.60 1537
4606.24 1593
4606.88 1661
4607.52 1655
4608.17 1700
4608.81 1790
4609.45 1748
4610.09 1598
4610.73 1776
4611.37 1745
4612.01 1745
4612.65 1788
4613.29 1838
4613.93 1805
4614.57 1677
4615.21 1569
4615.85 1516
4616.49 1557
4617.13 1544
4617.77 1536
4618.41 1551
4619.06 1542
4619.70 1479
4620.34 1487
4620.98 1460
4621.62 1429
4622.26 1491
4622.90 1476
4623.54 1352
4624.19 1368
4624.83 1442
4625.47 1454
4626.11 1387
4626.75 1425
4627.39 1354
4628.03 1338
4628.68 1425
4629.32 1455
4629.96 1389
4630.60 1483
4631.24 1536
4631.89 1337
4632.53 1407
4633.17 1477
4633.81 1531
4634.45 1521
4635.10 1314
4635.74 1391
4636.38 1383
4637.02 1563
4637.66 1556
4638.31 1586
4638.95 1667
4639.59 1803
4640.23 1759
4640.88 1699
4641.52 1672
4642.16 1749
4642.80 1708
4643.45 1698
4644.09 1653
4644.73 1595
4645.38 1634
4646.02 1458
4646.66 1489
4647.30 1406
4647.95 1574
4648.59 1518
4649.23 1499
4649.88 1391
4650.52 1369
4651.16 1404
4651.81 1475
4652.45 1486
4653.09 1593
4653.74 1656
4654.38 1599
4655.02 1647
4655.67 1635
4656.31 1711
4656.95 1655
4657.60 1522
4658.24 1458
4658.89 1426
4659.53 1424
4660.17 1347
4660.82 1339
4661.46 1369
4662.10 1425
4662.75 1444
4663.39 1455
4664.04 1307
4664.68 1286
4665.33 1352
4665.97 1353
4666.61 1320
4667.26 1252
4667.90 1282
4668.55 1319
4669.19 1289
4669.84 1223
4670.48 1383
4671.12 1355
4671.77 1295
4672.41 1402
4673.06 1313
4673.70 1200
4674.35 1192
4674.99 1237
4675.64 1335
4676.28 1380
4676.93 1267
4677.57 1328
4678.22 1261
4678.86 1358
4679.51 1359
4680.15 1346
4680.80 1331
4681.44 1348
4682.09 1264
4682.74 1375
4683.38 1363
4684.03 1294
4684.67 1219
4685.32 1249
4685.96 1311
4686.61 1370
4687.25 1369
4687.90 1413
4688.55 1341
4689.19 1347
4689.84 1344
4690.48 1304
4691.13 1248
4691.78 1324
4692.42 1284
4693.07 1276
4693.71 1278
4694.36 1193
4695.01 1250
4695.65 1250
4696.30 1289
4696.95 1301
4697.59 1332
4698.24 1406
4698.89 1325
4699.53 1441
4700.18 1459
4700.83 1342
4701.47 1364
4702.12 1349
4702.77 1374
4703.41 1275
4704.06 1434
4704.71 1433
4705.35 1406
4706.00 1275
4706.65 1191
4707.29 1343
4707.94 1304
4708.59 1319
4709.24 1243
4709.88 1277
4710.53 1371
4711.18 1379
4711.83 1347
4712.47 1461
4713.12 1364
4713.77 1291
4714.42 1372
4715.06 1404
4715.71 1392
4716.36 1253
4717.01 1287
4717.65 1395
4718.30 1295
4718.95 1347
4719.60 1457
4720.25 1463
4720.89 1556
4721.54 1552
4722.19 1593
4722.84 1514
4723.49 1461
4724.13 1570
4724.78 1565
4725.43 1628
4726.08 1599
4726.73 1657
4727.38 1706
4728.03 1665
4728.67 1735
4729.32 1875
4729.97 1873
4730.62 1981
4731.27 1705
4731.92 1558
4732.57 1643
4733.22 1464
4733.86 1378
4734.51 1446
4735.16 1495
4735.81 1486
4736.46 1260
4737.11 1409
4737.76 1340
4738.41 1334
4739.06 1320
4739.71 1274
4740.36 1378
4741.01 1425
4741.65 1465
4742.30 1571
4742.95 1626
4743.60 1565
4744.25 1599
4744.90 1674
4745.55 1621
4746.20 1498
4746.85 1513
4747.50 1596
4748.15 1438
4748.80 1559
4749.45 1522
4750.10 1608
4750.75 1643
4751.40 1534
4752.05 1396
4752.70 1459
4753.35 1638
4754.00 1707
4754.65 1678
4755.30 1670
4755.95 1756
4756.61 1661
4757.26 1690
4757.91 1580
4758.56 1610
4759.21 1577
4759.86 1681
4760.51 1636
4761.16 1578
4761.81 1576
4762.46 1607
4763.11 1467
4763.76 1410
4764.41 1475
4765.07 1485
4765.72 1442
4766.37 1462
4767.02 1446
4767.67 1568
4768.32 1596
4768.97 1490
4769.62 1580
4770.28 1513
4770.93 1431
4771.58 1473
4772.23 1402
4772.88 1286
4773.53 1268
4774.19 1348
4774.84 1308
4775.49 1324
4776.14 1339
4776.79 1184
4777.44 1220
4778.10 1275
4778.75 1353
4779.40 1239
4780.05 1236
4780.70 1155
4781.36 1317
4782.01 1331
4782.66 1358
4783.31 1436
4783.97 1483
4784.62 1309
4785.27 1298
4785.92 1267
4786.58 1254
4787.23 1213
4787.88 1332
4788.53 1186
4789.19 1189
4789.84 1148
4790.49 1272
4791.15 1303
4791.80 1294
4792.45 1295
4793.10 1350
4793.76 1332
4794.41 1303
4795.06 1235
4795.72 1336
4796.37 1363
4797.02 1395
4797.68 1334
4798.33 1305
4798.98 1357
4799.64 1437
4800.29 1226
4800.94 1281
4801.60 1374
4802.25 1246
4802.90 1353
4803.56 1396
4804.21 1368
4804.87 1308
4805.52 1190
4806.17 1331
4806.83 1374
4807.48 1344
4808.14 1367
4808.79 1431
4809.44 1337
4810.10 1308
4810.75 1345
4811.41 1273
4812.06 1282
4812.71 1138
4813.37 1249
4814.02 1273
4814.68 1324
4815.33 1289
4815.99 1203
4816.64 1227
4817.30 1338
4817.95 1373
4818.61 1459
4819.26 1401
4819.92 1325
4820.57 1483
4821.23 1505
4821.88 1641
4822.53 1567
4823.19 1605
4823.85 1535
4824.50 1539
4825.16 1508
4825.81 1427
4826.47 1362
4827.12 1404
4827.78 1455
4828.43 1347
4829.09 1488
4829.74 1514
4830.40 1494
4831.05 1485
4831.71 1415
4832.37 1515
4833.02 1516
4833.68 1528
4834.33 1483
4834.99 1497
4835.64 1573
4836.30 1781
4836.96 1664
4837.61 1767
4838.27 1986
4838.92 1996
4839.58 2075
4840.24 2111
4840.89 1968
4841.55 1927
4842.21 2072
4842.86 1840
4843.52 1790
4844.18 1629
4844.83 1683
4845.49 1576
4846.14 1550
4846.80 1550
4847.46 1379
4848.11 1504
4848.77 1630
4849.43 1609
4850.09 1725
4850.74 1868
4851.40 1872
4852.06 1845
4852.71 1899
4853.37 1784
4854.03 1858
4854.68 1761
4855.34 1769
4856.00 1904
4856.66 2022
4857.31 1801
4857.97 1612
4858.63 1739
4859.29 1550
4859.94 1707
4860.60 1727
4861.26 1765
4861.92 1824
4862.57 1806
4863.23 1790
4863.89 1809
4864.55 1679
4865.21 1673
4865.86 1713
4866.52 1789
4867.18 1678
4867.84 1695
4868.50 1776
4869.15 1718
4869.81 1687
4870.47 1664
4871.13 1689
4871.79 1713
4872.45 1726
4873.10 1729
4873.76 1571
4874.42 1614
4875.08 1677
4875.74 1623
4876.40 1700
4877.06 1613
4877.71 1504
4878.37 1465
4879.03 1587
4879.69 1588
4880.35 1593
4881.01 1490
4881.67 1439
4882.33 1466
4882.99 1342
4883.65 1509
4884.30 1455
4884.96 1386
4885.62 1413
4886.28 1448
4886.94 1368
4887.60 1549
4888.26 1485
4888.92 1468
4889.58 1501
4890.24 1395
4890.90 1430
4891.56 1412
4892.22 1578
4892.88 1466
4893.54 1497
4894.20 1534
4894.86 1525
4895.52 1638
4896.18 1460
4896.84 1248
4897.50 1345
4898.16 1421
4898.82 1474
4899.48 1399
4900.14 1312
4900.80 1401
4901.46 1505
4902.12 1602
4902.78 1511
4903.44 1381
4904.10 1411
4904.76 1295
4905.42 1278
4906.08 1287
4906.74 1442
4907.40 1324
4908.06 1295
4908.73 1463
4909.39 1291
4910.05 1202
4910.71 1171
4911.37 1264
4912.03 1244
4912.69 1281
4913.35 1321
4914.01 1288
4914.68 1186
4915.34 1118
4916.00 1137
4916.66 1342
4917.32 1311
4917.98 1218
4918.64 1298
4919.31 1213
4919.97 1186
4920.63 1175
4921.29 1274
4921.95 1203
4922.61 1281
4923.28 1215
4923.94 1260
4924.60 1284
4925.26 1176
4925.92 1122
4926.59 1120
4927.25 1185
4927.91 1141
4928.57 1231
4929.23 1265
4929.90 1169
4930.56 1288
4931.22 1246
4931.88 1326
4932.55 1268
4933.21 1225
4933.87 1257
4934.53 1201
4935.20 1253
4935.86 1206
4936.52 1170
4937.18 1259
4937.85 1131
4938.51 1195
4939.17 1232
4939.84 1307
4940.50 1212
4941.16 1251
4941.82 1315
4942.49 1227
4943.15 1379
4943.81 1324
4944.48 1341
4945.14 1246
4945.80 1236
4946.47 1252
4947.13 1487
4947.79 1240
4948.46 1241
4949.12 1325
4949.79 1301
4950.45 1320
4951.11 1242
4951.78 1207
4952.44 1147
4953.10 1142
4953.77 1253
4954.43 1209
4955.10 1136
4955.76 1161
4956.42 1286
4957.09 1167
4957.75 1144
4958.42 1155
4959.08 1300
4959.74 1271
4960.41 1247
4961.07 1295
4961.74 1224
4962.40 1191
4963.07 1182
4963.73 1275
4964.40 1319
4965.06 1247
4965.73 1224
4966.39 1293
4967.05 1295
4967.72 1275
4968.38 1303
4969.05 1417
4969.71 1341
4970.38 1273
4971.04 1365
4971.71 1286
4972.37 1372
4973.04 1354
4973.70 1262
4974.37 1301
4975.04 1244
4975.70 1260
4976.37 1280
4977.03 1188
4977.70 1256
4978.36 1241
4979.03 1241
4979.69 1333
4980.36 1308
4981.03 1435
4981.69 1429
4982.36 1293
4983.02 1398
4983.69 1480
4984.35 1409
4985.02 1407
4985.69 1512
4986.35 1576
4987.02 1740
4987.68 1872
4988.35 2037
4989.02 2230
4989.68 2316
4990.35 2723
4991.02 2918
4991.68 3210
4992.35 3365
4993.02 3200
4993.68 3029
4994.35 2751
4995.02 2532
4995.68 2322
4996.35 2219
4997.02 1937
4997.68 1708
4998.35 1533
4999.02 1442
4999.68 1312
5000.35 1236
5001.02 1228
5001.68 1389
5002.35 1379
5003.02 1155
5003.69 1205
5004.35 1203
5005.02 1301
5005.69 1272
5006.35 1336
5007.02 1313
5007.69 1264
5008.36 1289
5009.02 1317
5009.69 1328
5010.36 1362
5011.03 1534
5011.70 1272
5012.36 1254
5013.03 1394
5013.70 1251
5014.37 1203
5015.04 1264
5015.70 1372
5016.37 1364
5017.04 1340
5017.71 1482
5018.38 1429
5019.04 1548
5019.71 1638
5020.38 1735
5021.05 1644
5021.72 1618
5022.39 1702
5023.05 1793
5023.72 1956
5024.39 2098
5025.06 2049
5025.73 2152
5026.40 2276
5027.07 2290
5027.74 2223
5028.40 2047
5029.07 1935
5029.74 1949
5030.41 1853
5031.08 1840
5031.75 1581
5032.42 1562
5033.09 1617
5033.76 1552
5034.43 1454
5035.10 1477
5035.76 1502
5036.43 1360
5037.10 1446
5037.77 1311
5038.44 1413
5039.11 1404
5039.78 1488
5040.45 1424
5041.12 1455
5041.79 1495
5042.46 1623
5043.13 1731
5043.80 1769
5044.47 1763
5045.14 1941
5045.81 1954
5046.48 2137
5047.15 2029
5047.82 1912
5048.49 1915
5049.16 1922
5049.83 1888
5050.50 1852
5051.17 1691
5051.84 1600
5052.51 1690
5053.18 1420
5053.85 1395
5054.52 1229
5055.20 1366
5055.87 1413
5056.54 1446
5057.21 1426
5057.88 1383
5058.55 1474
5059.22 1597
5059.89 1534
5060.56 1681
5061.23 1706
5061.90 1597
5062.58 1627
5063.25 1671
5063.92 1601
5064.59 1696
5065.26 1581
5065.93 1498
5066.60 1431
5067.27 1418
5067.95 1357
5068.62 1444
5069.29 1453
5069.96 1381
5070.63 1269
5071.30 1385
5071.98 1342
5072.65 1394
5073.32 1293
5073.99 1308
5074.66 1425
5075.34 1239
5076.01 1144
5076.68 1358
5077.35 1244
5078.02 1344
5078.70 1243
5079.37 1266
5080.04 1263
5080.71 1412
5081.39 1388
5082.06 1357
5082.73 1369
5083.40 1411
5084.08 1356
5084.75 1309
5085.42 1296
5086.09 1401
5086.77 1315
5087.44 1284
5088.11 1409
5088.79 1309
5089.46 1236
5090.13 1263
5090.80 1402
5091.48 1364
5092.15 1315
5092.82 1285
5093.50 1325
5094.17 1526
5094.84 1417
5095.52 1337
5096.19 1368
5096.86 1329
5097.54 1356
5098.21 1334
5098.88 1317
5099.56 1327
5100.23 1341
5100.90 1313
5101.58 1303
5102.25 1302
5102.93 1216
5103.60 1268
5104.27 1247
5104.95 1232
5105.62 1283
5106.30 1289
5106.97 1313
5107.64 1458
5108.32 1356
5108.99 1325
5109.67 1356
5110.34 1303
5111.02 1332
5111.69 1252
5112.36 1233
5113.04 1247
5113.71 1284
5114.39 1309
5115.06 1322
5115.74 1313
5116.41 1388
5117.09 1349
5117.76 1287
5118.44 1347
5119.11 1310
5119.79 1260
5120.46 1273
5121.14 1324
5121.81 1262
5122.49 1276
5123.16 1361
5123.84 1359
5124.51 1351
5125.19 1302
5125.86 1200
5126.54 1321
5127.21 1228
5127.89 1137
5128.56 1125
5129.24 1153
5129.92 1129
5130.59 1106
5131.27 1293
5131.94 1368
5132.62 1122
5133.29 1230
5133.97 1172
5134.65 1229
5135.32 1290
5136.00 1319
5136.67 1277
5137.35 1343
5138.03 1184
5138.70 1362
5139.38 1306
5140.05 1323
5140.73 1343
5141.41 1271
5142.08 1360
5142.76 1311
5143.44 1261
5144.11 1401
5144.79 1290
5145.47 1194
5146.14 1191
5146.82 1204
5147.50 1122
5148.17 1177
5148.85 1189
5149.53 1158
5150.20 1108
5150.88 1065
5151.56 1195
5152.24 1127
5152.91 1176
5153.59 1186
5154.27 1160
5154.94 1200
5155.62 1238
5156.30 1189
5156.98 1154
5157.65 1170
5158.33 1136
5159.01 1088
5159.69 1189
5160.36 1138
5161.04 1129
5161.72 1177
5162.40 1177
5163.07 1140
5163.75 1008
5164.43 1116
5165.11 1137
5165.79 1159
5166.46 1074
5167.14 1078
5167.82 1039
5168.50 1174
5169.18 1152
5169.86 1259
5170.53 1193
5171.21 1142
5171.89 1053
5172.57 1136
5173.25 1177
5173.93 1061
5174.60 1104
5175.28 1098
5175.96 1097
5176.64 1014
5177.32 1027
5178.00 1096
5178.68 1089
5179.36 1138
5180.03 1087
5180.71 1210
5181.39 1069
5182.07 1162
5182.75 1118
5183.43 1175
5184.11 1151
5184.79 1147
5185.47 1158
5186.15 1100
5186.83 1125
5187.51 1048
5188.18 985
5188.86 1021
5189.54 1117
5190.22 1021
5190.90 1059
5191.58 1100
5192.26 1099
5192.94 1027
5193.62 1031
5194.30 936
5194.98 1008
5195.66 1082
5196.34 1188
5197.02 1185
5197.70 1146
5198.38 1094
5199.06 1061
5199.74 1206
5200.42 1143
5201.10 1085
5201.78 1061
5202.46 1001
5203.14 1110
5203.82 1035
5204.50 1079
5205.19 1134
5205.87 1059
5206.55 1123
5207.23 1130
5207.91 1090
5208.59 1234
5209.27 1200
5209.95 1155
5210.63 1078
5211.31 1091
5211.99 1320
5212.67 1275
5213.36 1103
5214.04 1189
5214.72 1206
5215.40 1246
5216.08 1315
5216.76 1252
5217.44 1250
5218.12 1207
5218.81 1377
5219.49 1339
5220.17 1354
5220.85 1294
5221.53 1173
5222.21 1151
5222.90 1343
5223.58 1209
5224.26 1063
5224.94 1054
5225.62 1180
5226.30 1177
5226.99 1098
5227.67 1103
5228.35 1103
5229.03 1123
5229.71 1105
5230.40 1143
5231.08 1107
5231.76 1014
5232.44 1240
5233.13 1287
5233.81 1214
5234.49 1031
5235.17 1077
5235.86 1147
5236.54 1192
5237.22 1168
5237.90 1053
5238.59 1232
5239.27 1364
5239.95 1314
5240.64 1161
5241.32 1239
5242.00 1327
5242.68 1294
5243.37 1248
5244.05 1143
5244.73 1126
5245.42 1166
5246.10 1126
5246.78 1199
5247.47 1282
5248.15 1288
5248.83 1317
5249.52 1279
5250.20 1272
5250.88 1375
5251.57 1585
5252.25 1416
5252.93 1355
5253.62 1411
5254.30 1473
5254.99 1321
5255.67 1335
5256.35 1304
5257.04 1231
5257.72 1224
5258.41 1209
5259.09 1277
5259.77 1187
5260.46 1195
5261.14 1173
5261.83 1182
5262.51 1251
5263.20 1269
5263.88 1125
5264.56 1175
5265.25 1341
5265.93 1332
5266.62 1276
5267.30 1299
5267.99 1346
5268.67 1313
5269.36 1156
5270.04 1298
5270.73 1318
5271.41 1160
5272.10 1220
5272.78 1404
5273.47 1203
5274.15 1121
5274.84 1260
5275.52 1322
5276.21 1267
5276.89 1211
5277.58 1308
5278.26 1291
5278.95 1290
5279.63 1282
5280.32 1335
5281.00 1292
5281.69 1275
5282.38 1421
5283.06 1478
5283.75 1421
5284.43 1521
5285.12 1510
5285.80 1437
5286.49 1399
5287.18 1383
5287.86 1447
5288.55 1360
5289.23 1379
5289.92 1438
5290.61 1482
5291.29 1434
5291.98 1301
5292.66 1291
5293.35 1268
5294.04 1249
5294.72 1308
5295.41 1255
5296.10 1264
5296.78 1395
5297.47 1295
5298.16 1282
5298.84 1500
5299.53 1536
5300.22 1696
5300.90 2045
5301.59 2074
5302.28 2300
5302.96 2468
5303.65 2756
5304.34 2936
5305.03 2853
5305.71 2690
5306.40 2466
5307.09 2270
5307.77 2362
5308.46 1964
5309.15 1746
5309.84 1698
5310.52 1529
5311.21 1508
5311.90 1424
5312.59 1314
5313.27 1292
5313.96 1187
5314.65 1183
5315.34 1261
5316.02 1214
5316.71 1264
5317.40 1171
5318.09 1310
5318.78 1278
5319.46 1349
5320.15 1288
5320.84 1362
5321.53 1521
5322.22 1465
5322.90 1246
5323.59 1359
5324.28 1377
5324.97 1239
5325.66 1321
5326.35 1308
5327.04 1145
5327.72 1324
5328.41 1437
5329.10 1395
5329.79 1374
5330.48 1401
5331.17 1398
5331.86 1353
5332.54 1317
5333.23 1366
5333.92 1409
5334.61 1396
5335.30 1500
5335.99 1463
5336.68 1537
5337.37 1543
5338.06 1463
5338.75 1389
5339.44 1435
5340.12 1495
5340.81 1587
5341.50 1629
5342.19 1643
5342.88 1727
5343.57 1619
5344.26 1570
5344.95 1637
5345.64 1566
5346.33 1575
5347.02 1607
5347.71 1804
5348.40 1957
5349.09 2083
5349.78 2205
5350.47 2458
5351.16 2509
5351.85 2720
5352.54 3039
5353.23 3134
5353.92 3238
5354.61 3484
5355.30 3308
5355.99 3072
5356.68 2658
5357.37 2549
5358.06 2322
5358.75 2030
5359.44 1840
5360.14 1841
5360.83 1469
5361.52 1465
5362.21 1469
5362.90 1432
5363.59 1432
5364.28 1423
5364.97 1267
5365.66 1329
5366.35 1374
5367.04 1318
5367.74 1335
5368.43 1335
5369.12 1312
5369.81 1375
5370.50 1362
5371.19 1413
5371.88 1234
5372.57 1359
5373.27 1340
5373.96 1319
5374.65 1310
5375.34 1432
5376.03 1435
5376.72 1297
5377.42 1255
5378.11 1378
5378.80 1349
5379.49 1441
5380.18 1346
5380.88 1213
5381.57 1390
5382.26 1381
5382.95 1364
5383.64 1263
5384.34 1259
5385.03 1261
5385.72 1256
5386.41 1272
5387.11 1359
5387.80 1303
5388.49 1308
5389.18 1401
5389.88 1369
5390.57 1439
5391.26 1472
5391.95 1420
5392.65 1448
5393.34 1515
5394.03 1549
5394.72 1436
5395.42 1414
5396.11 1387
5396.80 1319
5397.50 1275
5398.19 1473
5398.88 1388
5399.58 1333
5400.27 1213
5400.96 1139
5401.66 1218
5402.35 1197
5403.04 1293
5403.74 1289
5404.43 1281
5405.12 1262
5405.82 1252
5406.51 1237
5407.20 1243
5407.90 1203
5408.59 1184
5409.28 1228
5409.98 1208
5410.67 1265
5411.37 1207
5412.06 1223
5412.75 1179
5413.45 1179
5414.14 1228
5414.84 1218
5415.53 1187
5416.23 1191
5416.92 1182
5417.61 1193
5418.31 1173
5419.00 1104
5419.70 1132
5420.39 1291
5421.09 1250
5421.78 1229
5422.48 1130
5423.17 1076
5423.87 1149
5424.56 1269
5425.25 1288
5425.95 1199
5426.64 1267
5427.34 1332
5428.03 1235
5428.73 1238
5429.42 1186
5430.12 1217
5430.82 1228
5431.51 1138
5432.21 1095
5432.90 1214
5433.60 1236
5434.29 1169
5434.99 1222
5435.68 1268
5436.38 1273
5437.07 1254
5437.77 1232
5438.47 1279
5439.16 1310
5439.86 1428
5440.55 1278
5441.25 1335
5441.94 1254
5442.64 1216
5443.34 1284
5444.03 1247
5444.73 1347
5445.42 1273
5446.12 1281
5446.82 1433
5447.51 1308
5448.21 1465
5448.91 1681
5449.60 1675
5450.30 1635
5450.99 1727
5451.69 1568
5452.39 1560
5453.08 1521
5453.78 1381
5454.48 1348
5455.17 1471
5455.87 1419
5456.57 1376
5457.27 1426
5457.96 1436
5458.66 1336
5459.36 1303
5460.05 1227
5460.75 1286
5461.45 1260
5462.14 1287
5462.84 1455
5463.54 1512
5464.24 1563
5464.93 1738
5465.63 1659
5466.33 1745
5467.03 1776
5467.72 1743
5468.42 1785
5469.12 1779
5469.82 1643
5470.51 1632
5471.21 1440
5471.91 1531
5472.61 1534
5473.31 1460
5474.00 1431
5474.70 1313
5475.40 1368
5476.10 1532
5476.80 1563
5477.49 1528
5478.19 1559
5478.89 1566
5479.59 1579
5480.29 1514
5480.99 1618
5481.68 1707
5482.38 1680
5483.08 1571
5483.78 1644
5484.48 1739
5485.18 1667
5485.88 1570
5486.57 1626
5487.27 1571
5487.97 1634
5488.67 1597
5489.37 1518
5490.07 1606
5490.77 1455
5491.47 1496
5492.17 1571
5492.87 1490
5493.56 1592
5494.26 1509
5494.96 1575
5495.66 1693
5496.36 1728
5497.06 1729
5497.76 1835
5498.46 1798
5499.16 1871
5499.86 1988
5500.56 2056
5501.26 2154
5501.96 2152
5502.66 2211
5503.36 2341
5504.06 2609
5504.76 2502
5505.46 2732
5506.16 2431
5506.86 2265
5507.56 2321
5508.26 2181
5508.96 2197
5509.66 2383
5510.36 2167
5511.06 2117
5511.76 2179
5512.46 2264
5513.16 2289
5513.86 2315
5514.56 2580
5515.26 2728
5515.96 2653
5516.66 2631
5517.36 2744
5518.07 2701
5518.77 2800
5519.47 2570
5520.17 2479
5520.87 2448
5521.57 2228
5522.27 2038
5522.97 2092
5523.67 2146
5524.37 2195
5525.08 2095
5525.78 2048
5526.48 2084
5527.18 1966
5527.88 1814
5528.58 1722
5529.28 1714
5529.99 1683
5530.69 1574
5531.39 1557
5532.09 1555
5532.79 1502
5533.49 1533
5534.20 1557
5534.90 1582
5535.60 1549
5536.30 1484
5537.00 1693
5537.70 1749
5538.41 1675
5539.11 1577
5539.81 1764
5540.51 1664
5541.22 1705
5541.92 1621
5542.62 1556
5543.32 1528
5544.02 1483
5544.73 1473
5545.43 1440
5546.13 1513
5546.84 1534
5547.54 1552
5548.24 1544
5548.94 1655
5549.65 1564
5550.35 1725
5551.05 1728
5551.75 1750
5552.46 1658
5553.16 1681
5553.86 1756
5554.57 1616
5555.27 1476
5555.97 1492
5556.68 1452
5557.38 1404
5558.08 1420
5558.79 1456
5559.49 1277
5560.19 1310
5560.90 1328
5561.60 1300
5562.30 1353
5563.01 1434
5563.71 1391
5564.41 1390
5565.12 1419
5565.82 1362
5566.53 1401
5567.23 1380
5567.93 1437
5568.64 1389
5569.34 1386
5570.05 1210
5570.75 1236
5571.45 1162
5572.16 1284
5572.86 1301
5573.57 1273
5574.27 1293
5574.98 1431
5575.68 1308
5576.38 1376
5577.09 1500
5577.79 1380
5578.50 1422
5579.20 1365
5579.91 1378
5580.61 1474
5581.32 1422
5582.02 1234
5582.73 1239
5583.43 1235
5584.14 1205
5584.84 1226
5585.55 1338
5586.25 1317
5586.96 1302
5587.66 1274
5588.37 1212
5589.07 1393
5589.78 1264
5590.48 1245
5591.19 1277
5591.89 1264
5592.60 1233
5593.31 1229
5594.01 1334
5594.72 1280
5595.42 1342
5596.13 1366
5596.83 1239
5597.54 1219
5598.25 1259
5598.95 1224
5599.66 1261
5600.36 1267
5601.07 1180
5601.78 1217
5602.48 1333
5603.19 1198
5603.89 1097
5604.60 1180
5605.31 1155
5606.01 1236
5606.72 1163
5607.43 1087
5608.13 1168
5608.84 1153
5609.54 1124
5610.25 1082
5610.96 1250
5611.66 1217
5612.37 1160
5613.08 1170
5613.79 1129
5614.49 1148
5615.20 1205
5615.91 1103
5616.61 1133
5617.32 1151
5618.03 1117
5618.73 1148
5619.44 1204
5620.15 1172
5620.86 1144
5621.56 1039
5622.27 1032
5622.98 1087
5623.69 1069
5624.39 1110
5625.10 1068
5625.81 1168
5626.52 1113
5627.22 1109
5627.93 1152
5628.64 1233
5629.35 1220
5630.05 1181
5630.76 1159
5631.47 1098
5632.18 1203
5632.89 1285
5633.59 1240
5634.30 1357
5635.01 1403
5635.72 1250
5636.43 1290
5637.14 1313
5637.84 1298
5638.55 1322
5639.26 1352
5639.97 1351
5640.68 1283
5641.39 1203
5642.10 1114
5642.80 1138
5643.51 1125
5644.22 1203
5644.93 1150
5645.64 1201
5646.35 1165
5647.06 1136
5647.77 1159
5648.47 1138
5649.18 1165
5649.89 1230
5650.60 1320
5651.31 1228
5652.02 1190
5652.73 1309
5653.44 1299
5654.15 1314
5654.86 1183
5655.57 1274
5656.28 1264
5656.99 1190
5657.70 1256
5658.41 1213
5659.12 1029
5659.83 1117
5660.54 1117
5661.24 1249
5661.95 1228
5662.66 1148
5663.37 1251
5664.08 1245
5664.79 1230
5665.50 1290
5666.21 1286
5666.93 1153
5667.64 1104
5668.35 1139
5669.06 1243
5669.77 1289
5670.48 1302
5671.19 1268
5671.90 1288
5672.61 1377
5673.32 1437
5674.03 1334
5674.74 1335
5675.45 1346
5676.16 1257
5676.87 1398
5677.58 1355
5678.29 1296
5679.01 1347
5679.72 1215
5680.43 1169
5681.14 1191
5681.85 1144
5682.56 1294
5683.27 1351
5683.98 1369
5684.69 1312
5685.41 1288
5686.12 1430
5686.83 1334
5687.54 1341
5688.25 1313
5688.96 1217
5689.67 1339
5690.39 1349
5691.10 1315
5691.81 1281
5692.52 1199
5693.23 1313
5693.95 1418
5694.66 1393
5695.37 1286
5696.08 1338
5696.79 1352
5697.51 1300
5698.22 1187
5698.93 1237
5699.64 1238
5700.35 1209
5701.07 1284
5701.78 1323
5702.49 1310
5703.20 1257
5703.92 1198
5704.63 1230
5705.34 1319
5706.05 1205
5706.77 1257
5707.48 1243
5708.19 1300
5708.90 1213
5709.62 1085
5710.33 1117
5711.04 1179
5711.76 1235
5712.47 1213
5713.18 1228
5713.90 1202
5714.61 1263
5715.32 1165
5716.04 1194
5716.75 1355
5717.46 1337
5718.18 1275
5718.89 1348
5719.60 1252
5720.32 1307
5721.03 1292
5721.74 1348
5722.46 1330
5723.17 1344
5723.88 1268
5724.60 1156
5725.31 1238
5726.03 1368
5726.74 1370
5727.45 1295
5728.17 1375
5728.88 1313
5729.60 1434
5730.31 1510
5731.02 1383
5731.74 1469
5732.45 1377
5733.17 1283
5733.88 1430
5734.60 1382
5735.31 1453
5736.02 1492
5736.74 1489
5737.45 1437
5738.17 1414
5738.88 1409
5739.60 1510
5740.31 1621
5741.03 1750
5741.74 1704
5742.46 1611
5743.17 1706
5743.89 1774
5744.60 1826
5745.32 1882
5746.03 1843
5746.75 1694
5747.46 1758
5748.18 1866
5748.89 1694
5749.61 1819
5750.32 1855
5751.04 1808
5751.76 1786
5752.47 1847
5753.19 1791
5753.90 1798
5754.62 1917
5755.33 1852
5756.05 1856
5756.77 1843
5757.48 1701
5758.20 1749
5758.91 1870
5759.63 2138
5760.34 2190
5761.06 2064
5761.78 2059
5762.49 2225
5763.21 2462
5763.93 2592
5764.64 2767
5765.36 2999
5766.07 3422
5766.79 3805
5767.51 3690
5768.22 3780
5768.94 3781
5769.66 3542
5770.37 3364
5771.09 3158
5771.81 2707
5772.52 2548
5773.24 2368
5773.96 2473
5774.67 2400
5775.39 2235
5776.11 2138
5776.83 2058
5777.54 2274
5778.26 2367
5778.98 2291
5779.69 2450
5780.41 2759
5781.13 2873
5781.85 2819
5782.56 2943
5783.28 2977
5784.00 3088
5784.72 3000
5785.43 3061
5786.15 3018
5786.87 2915
5787.59 2826
5788.30 2693
5789.02 2613
5789.74 2677
5790.46 2720
5791.18 2551
5791.89 2725
5792.61 2795
5793.33 2734
5794.05 2901
5794.77 3122
5795.48 3442
5796.20 3503
5796.92 3537
5797.64 3544
5798.36 3660
5799.08 3793
5799.80 3948
5800.51 4629
5801.23 5368
5801.95 6590
5802.67 7952
5803.39 9640
5804.11 11225
5804.83 12374
5805.54 13175
5806.26 13200
5806.98 12534
5807.70 11371
5808.42 9525
5809.14 7817
5809.86 6764
5810.58 5900
5811.30 5198
5812.02 4986
5812.74 4747
5813.45 4720
5814.17 4847
5814.89 4746
5815.61 4572
5816.33 4701
5817.05 4917
5817.77 4817
5818.49 5143
5819.21 5266
5819.93 5210
5820.65 5141
5821.37 4941
5822.09 4655
5822.81 4695
5823.53 4437
5824.25 4354
5824.97 4185
5825.69 4023
5826.41 4032
5827.13 3796
5827.85 3610
5828.57 3283
5829.29 3089
5830.01 3039
5830.73 3104
5831.45 2904
5832.17 3019
5832.89 2993
5833.61 2814
5834.33 2758
5835.06 2829
5835.78 2849
5836.50 2725
5837.22 2619
5837.94 2558
5838.66 2430
5839.38 2432
5840.10 2492
5840.82 2408
5841.54 2477
5842.26 2366
5842.99 2441
5843.71 2604
5844.43 2511
5845.15 2494
5845.87 2398
5846.59 2233
5847.31 2228
5848.04 2219
5848.76 2279
5849.48 2175
5850.20 2122
5850.92 2100
5851.64 2095
5852.36 1988
5853.09 1939
5853.81 1944
5854.53 2132
5855.25 2126
5855.97 2019
5856.70 2095
5857.42 2133
5858.14 2165
5858.86 2043
5859.58 2002
5860.31 1880
5861.03 1944
5861.75 1938
5862.47 1912
5863.20 1936
5863.92 1892
5864.64 1891
5865.36 1845
5866.09 1873
5866.81 1947
5867.53 1879
5868.25 1907
5868.98 1769
5869.70 1811
5870.42 1755
5871.15 1852
5871.87 1818
5872.59 1751
5873.31 1698
5874.04 1650
5874.76 1687
5875.48 1651
5876.21 1835
5876.93 1900
5877.65 1846
5878.38 1817
5879.10 1775
5879.82 1757
5880.55 1761
5881.27 1762
5881.99 1757
5882.72 1705
5883.44 1688
5884.17 1658
5884.89 1722
5885.61 1722
5886.34 1655
5887.06 1656
5887.78 1690
5888.51 1691
5889.23 1629
5889.96 1504
5890.68 1677
5891.41 1686
5892.13 1556
5892.85 1631
5893.58 1492
5894.30 1439
5895.03 1517
5895.75 1535
5896.48 1515
5897.20 1550
5897.92 1507
5898.65 1475
5899.37 1442
5900.10 1533
5900.82 1503
5901.55 1453
5902.27 1475
5903.00 1573
5903.72 1422
5904.45 1359
5905.17 1441
5905.90 1385
5906.62 1585
5907.35 1445
5908.07 1435
5908.80 1285
5909.52 1384
5910.25 1342
5910.97 1298
5911.70 1324
5912.43 1498
5913.15 1310
5913.88 1420
5914.60 1380
5915.33 1389
5916.05 1355
5916.78 1403
5917.50 1430
5918.23 1451
5918.96 1371
5919.68 1393
5920.41 1364
5921.13 1349
5921.86 1316
5922.59 1341
5923.31 1408
5924.04 1312
5924.76 1408
5925.49 1467
5926.22 1300
5926.94 1416
5927.67 1357
5928.40 1331
5929.12 1299
5929.85 1411
5930.58 1395
5931.30 1378
5932.03 1414
5932.76 1345
5933.48 1308
5934.21 1363
5934.94 1424
5935.66 1469
5936.39 1488
5937.12 1498
5937.84 1700
5938.57 1779
5939.30 1918
5940.02 1921
5940.75 1916
5941.48 1866
5942.21 1761
5942.93 1659
5943.66 1857
5944.39 1626
5945.12 1655
5945.84 1642
5946.57 1560
5947.30 1571
5948.03 1561
5948.75 1559
5949.48 1627
5950.21 1567
5950.94 1560
5951.67 1513
5952.39 1472
5953.12 1582
5953.85 1659
5954.58 1632
5955.31 1573
5956.03 1650
5956.76 1787
5957.49 1739
5958.22 1738
5958.95 1686
5959.67 1652
5960.40 1610
5961.13 1637
5961.86 1501
5962.59 1662
5963.32 1711
5964.05 1621
5964.77 1556
5965.50 1534
5966.23 1723
5966.96 1763
5967.69 1788
5968.42 1746
5969.15 1810
5969.88 1881
5970.61 1918
5971.33 1950
5972.06 1951
5972.79 1885
5973.52 1898
5974.25 2041
5974.98 1845
5975.71 1920
5976.44 1847
5977.17 2001
5977.90 2047
5978.63 1898
5979.36 1842
5980.09 1892
5980.82 1824
5981.55 1718
5982.28 1760
5983.01 1820
5983.74 1887
5984.46 1883
5985.19 1951
5985.92 1946
5986.65 1944
5987.38 2011
5988.11 2008
5988.85 1902
5989.58 1867
5990.31 1896
5991.04 2022
5991.77 2001
5992.50 2005
5993.23 1990
5993.96 1897
5994.69 1981
5995.42 1997
5996.15 2115
5996.88 2139
5997.61 2033
5998.34 2036
5999.07 2120
5999.80 2103
6000.53 1975
6001.26 1939
6002.00 2000
6002.73 2121
6003.46 2097
6004.19 2006
6004.92 1944
6005.65 1853
6006.38 2041
6007.11 1932
6007.84 2015
6008.58 2071
6009.31 2135
6010.04 2242
6010.77 2527
6011.50 2712
6012.23 2936
6012.96 3118
6013.70 3466
6014.43 3814
6015.16 4144
6015.89 4019
6016.62 4233
6017.36 4123
6018.09 3766
6018.82 3545
6019.55 3188
6020.28 2922
6021.02 2786
6021.75 2590
6022.48 2286
6023.21 2188
6023.94 2040
6024.68 1819
6025.41 1733
6026.14 1719
6026.87 1673
6027.61 1669
6028.34 1736
6029.07 1711
6029.80 1640
6030.54 1613
6031.27 1660
6032.00 1683
6032.73 1667
6033.47 1635
6034.20 1582
6034.93 1548
6035.67 1505
6036.40 1533
6037.13 1421
6037.87 1499
6038.60 1599
6039.33 1542
6040.07 1463
6040.80 1604
6041.53 1556
6042.27 1525
6043.00 1512
6043.73 1691
6044.47 1748
6045.20 1726
6045.93 1788
6046.67 1711
6047.40 1806
6048.13 1816
6048.87 1846
6049.60 1815
6050.34 1827
6051.07 1905
6051.80 1918
6052.54 1866
6053.27 1811
6054.01 1978
6054.74 1887
6055.47 1999
6056.21 1872
6056.94 1952
6057.68 2102
6058.41 1935
6059.15 1864
6059.88 1831
6060.61 1798
6061.35 1792
6062.08 1723
6062.82 1684
6063.55 1744
6064.29 1699
6065.02 1732
6065.76 1662
6066.49 1572
6067.23 1712
6067.96 1729
6068.70 1700
6069.43 1730
6070.17 1753
6070.90 1729
6071.64 1791
6072.37 1742
6073.11 1768
6073.84 1762
6074.58 1671
6075.31 1683
6076.05 1727
6076.78 1703
6077.52 1734
6078.26 1637
6078.99 1561
6079.73 1641
6080.46 1712
6081.20 1628
6081.93 1688
6082.67 1656
6083.41 1632
6084.14 1605
6084.88 1567
6085.61 1518
6086.35 1614
6087.09 1551
6087.82 1627
6088.56 1489
6089.30 1537
6090.03 1491
6090.77 1487
6091.50 1532
6092.24 1591
6092.98 1649
6093.71 1650
6094.45 1623
6095.19 1554
6095.92 1499
6096.66 1552
6097.40 1530
6098.13 1587
6098.87 1569
6099.61 1575
6100.34 1486
6101.08 1493
6101.82 1437
6102.56 1346
6103.29 1424
6104.03 1389
6104.77 1474
6105.50 1586
6106.24 1537
6106.98 1558
6107.72 1476
6108.45 1512
6109.19 1507
6109.93 1464
6110.67 1381
6111.40 1505
6112.14 1533
6112.88 1616
6113.62 1663
6114.35 1557
6115.09 1574
6115.83 1602
6116.57 1460
6117.31 1525
6118.04 1498
6118.78 1547
6119.52 1379
6120.26 1506
6121.00 1524
6121.73 1652
6122.47 1653
6123.21 1600
6123.95 1511
6124.69 1487
6125.43 1723
6126.16 1698
6126.90 1704
6127.64 1663
6128.38 1654
6129.12 1619
6129.86 1629
6130.60 1602
6131.33 1660
6132.07 1687
6132.81 1727
6133.55 1809
6134.29 1737
6135.03 1627
6135.77 1725
6136.51 1691
6137.25 1654
6137.99 1732
6138.73 1718
6139.46 1670
6140.20 1723
6140.94 1654
6141.68 1571
6142.42 1582
6143.16 1693
6143.90 1663
6144.64 1608
6145.38 1594
6146.12 1555
6146.86 1577
6147.60 1612
6148.34 1595
6149.08 1709
6149.82 1649
6150.56 1572
6151.30 1627
6152.04 1540
6152.78 1579
6153.52 1609
6154.26 1676
6155.00 1631
6155.74 1666
6156.48 1765
6157.22 1793
6157.96 1748
6158.70 1690
6159.44 1716
6160.18 1727
6160.92 1726
6161.66 1916
6162.40 1846
6163.15 1814
6163.89 1905
6164.63 1965
6165.37 2080
6166.11 2172
6166.85 2216
6167.59 2205
6168.33 2306
6169.07 2405
6169.81 2384
6170.55 2470
6171.30 2623
6172.04 2605
6172.78 2489
6173.52 2437
6174.26 2421
6175.00 2217
6175.74 2188
6176.49 2337
6177.23 2271
6177.97 2208
6178.71 2240
6179.45 2284
6180.19 2136
6180.94 2166
6181.68 2220
6182.42 2267
6183.16 2197
6183.90 2232
6184.65 2286
6185.39 2394
6186.13 2544
6186.87 2500
6187.61 2415
6188.36 2450
6189.10 2546
6189.84 2585
6190.58 2435
6191.33 2451
6192.07 2570
6192.81 2558
6193.55 2530
6194.30 2704
6195.04 2785
6195.78 2830
6196.52 3015
6197.27 2922
6198.01 2928
6198.75 2938
6199.49 2925
6200.24 2845
6200.98 2917
6201.72 2999
6202.47 3011
6203.21 3011
6203.95 3078
6204.70 3188
6205.44 3270
6206.18 3690
6206.93 4069
6207.67 4531
6208.41 5722
6209.16 6940
6209.90 8426
6210.64 9708
6211.39 11191
6212.13 12353
6212.87 13158
6213.62 12999
6214.36 12352
6215.11 11194
6215.85 9733
6216.59 8335
6217.34 6816
6218.08 5919
6218.83 4915
6219.57 4056
6220.31 3555
6221.06 3244
6221.80 3037
6222.55 2956
6223.29 2909
6224.04 2806
6224.78 2989
6225.52 3054
6226.27 3243
6227.01 3219
6227.76 3440
6228.50 3392
6229.25 3381
6229.99 3283
6230.74 2994
6231.48 2776
6232.23 2722
6232.97 2519
6233.72 2232
6234.46 2148
6235.21 2015
6235.95 2044
6236.70 2041
6237.44 2162
6238.19 2118
6238.93 2117
6239.68 2129
6240.42 2038
6241.17 2075
6241.91 1978
6242.66 2052
6243.40 2130
6244.15 2187
6244.90 2262
6245.64 2327
6246.39 2364
6247.13 2401
6247.88 2500
6248.62 2582
6249.37 2756
6250.12 2861
6250.86 2833
6251.61 2735
6252.35 2844
6253.10 2686
6253.85 2823
6254.59 2810
6255.34 2520
6256.09 2719
6256.83 2530
6257.58 2506
6258.32 2491
6259.07 2440
6259.82 2367
6260.56 2524
6261.31 2397
6262.06 2415
6262.80 2589
6263.55 2542
6264.30 2474
6265.04 2572
6265.79 2619
6266.54 2488
6267.29 2565
6268.03 2321
6268.78 2268
6269.53 2518
6270.27 2280
6271.02 2333
6271.77 2305
6272.52 2419
6273.26 2448
6274.01 2376
6274.76 2438
6275.50 2570
6276.25 2758
6277.00 2875
6277.75 2914
6278.49 3117
6279.24 3103
6279.99 3164
6280.74 3153
6281.49 3154
6282.23 3121
6282.98 2911
6283.73 2753
6284.48 2640
6285.23 2495
6285.97 2332
6286.72 2265
6287.47 2232
6288.22 2284
6288.97 2247
6289.71 2541
6290.46 2614
6291.21 2475
6291.96 2614
6292.71 2667
6293.46 2778
6294.21 2623
6294.95 2558
6295.70 2526
6296.45 2341
6297.20 2300
6297.95 2232
6298.70 2207
6299.45 2242
6300.20 2034
6300.94 1862
6301.69 1833
6302.44 1887
6303.19 1894
6303.94 1908
6304.69 1856
6305.44 1918
6306.19 1939
6306.94 2129
6307.69 1997
6308.44 1956
6309.19 2107
6309.94 2043
6310.69 1879
6311.43 1897
6312.18 1911
6312.93 1900
6313.68 1888
6314.43 2007
6315.18 1992
6315.93 2058
6316.68 2101
6317.43 2226
6318.18 2148
6318.93 2069
6319.68 2279
6320.43 2197
6321.18 2094
6321.93 2132
6322.68 2099
6323.43 2015
6324.18 1944
6324.94 1746
6325.69 1819
6326.44 1801
6327.19 1691
6327.94 1674
6328.69 1619
6329.44 1622
6330.19 1682
6330.94 1582
6331.69 1625
6332.44 1628
6333.19 1626
6333.94 1648
6334.69 1602
6335.45 1622
6336.20 1621
6336.95 1647
6337.70 1569
6338.45 1511
6339.20 1520
6339.95 1578
6340.70 1500
6341.46 1426
6342.21 1389
6342.96 1473
6343.71 1553
6344.46 1596
6345.21 1525
6345.96 1527
6346.72 1527
6347.47 1456
6348.22 1515
6348.97 1471
6349.72 1647
6350.48 1557
6351.23 1514
6351.98 1714
6352.73 1585
6353.48 1559
6354.24 1682
6354.99 1618
6355.74 1696
6356.49 1703
6357.24 1715
6358.00 1642
6358.75 1669
6359.50 1634
6360.25 1582
6361.01 1575
6361.76 1502
6362.51 1494
6363.26 1385
6364.02 1418
6364.77 1360
6365.52 1425
6366.28 1436
6367.03 1394
6367.78 1378
6368.53 1390
6369.29 1364
6370.04 1444
6370.79 1474
6371.55 1438
6372.30 1371
6373.05 1453
6373.81 1431
6374.56 1571
6375.31 1450
6376.07 1336
6376.82 1430
6377.57 1463
6378.33 1401
6379.08 1369
6379.83 1344
6380.59 1446
6381.34 1476
6382.10 1460
6382.85 1462
6383.60 1398
6384.36 1367
6385.11 1472
6385.87 1597
6386.62 1588
6387.37 1434
6388.13 1460
6388.88 1531
6389.64 1457
6390.39 1295
6391.14 1299
6391.90 1359
6392.65 1246
6393.41 1361
6394.16 1355
6394.92 1400
6395.67 1326
6396.43 1360
6397.18 1372
6397.94 1389
6398.69 1330
6399.45 1351
6400.20 1344
6400.96 1337
6401.71 1423
6402.47 1346
6403.22 1303
6403.98 1276
6404.73 1253
6405.49 1230
6406.24 1300
6407.00 1307
6407.75 1218
6408.51 1257
6409.26 1207
6410.02 1285
6410.77 1372
6411.53 1345
6412.28 1377
6413.04 1399
6413.80 1220
6414.55 1315
6415.31 1313
6416.06 1306
6416.82 1343
6417.57 1320
6418.33 1288
6419.09 1330
6419.84 1418
6420.60 1302
6421.35 1257
6422.11 1336
6422.87 1354
6423.62 1414
6424.38 1436
6425.14 1364
6425.89 1396
6426.65 1347
6427.40 1360
6428.16 1300
6428.92 1411
6429.67 1484
6430.43 1317
6431.19 1294
6431.94 1304
6432.70 1422
6433.46 1429
6434.22 1457
6434.97 1389
6435.73 1326
6436.49 1396
6437.24 1342
6438.00 1391
6438.76 1338
6439.51 1430
6440.27 1560
6441.03 1486
6441.79 1570
6442.54 1434
6443.30 1486
6444.06 1453
6444.82 1511
6445.57 1550
6446.33 1474
6447.09 1321
6447.85 1392
6448.60 1439
6449.36 1374
6450.12 1432
6450.88 1355
6451.64 1377
6452.39 1495
6453.15 1425
6453.91 1464
6454.67 1497
6455.43 1374
6456.18 1443
6456.94 1554
6457.70 1485
6458.46 1482
6459.22 1575
6459.98 1547
6460.73 1483
6461.49 1582
6462.25 1475
6463.01 1455
6463.77 1570
6464.53 1527
6465.29 1542
6466.04 1512
6466.80 1574
6467.56 1508
6468.32 1461
6469.08 1697
6469.84 1583
6470.60 1523
6471.36 1462
6472.12 1590
6472.87 1609
6473.63 1706
6474.39 1603
6475.15 1696
6475.91 1712
6476.67 1776
6477.43 1740
6478.19 1639
6478.95 1634
6479.71 1663
6480.47 1639
6481.23 1830
6481.99 1837
6482.75 1779
6483.51 1786
6484.27 1724
6485.03 1852
6485.79 1950
6486.55 1943
6487.31 1992
6488.07 1914
6488.83 1855
6489.59 1897
6490.35 1984
6491.11 1940
6491.87 1957
6492.63 1946
6493.39 1983
6494.15 2133
6494.91 2200
6495.67 2166
6496.43 2310
6497.19 2253
6497.95 2296
6498.71 2333
6499.47 2322
6500.23 2263
6500.99 2442
6501.76 2365
6502.52 2254
6503.28 2371
6504.04 2474
6504.80 2397
6505.56 2445
6506.32 2513
6507.08 2440
6507.84 2554
6508.61 2666
6509.37 2630
6510.13 2788
6510.89 2902
6511.65 2723
6512.41 2950
6513.17 3247
6513.94 3473
6514.70 3550
6515.46 3989
6516.22 4071
6516.98 4210
6517.74 3912
6518.51 3590
6519.27 3682
6520.03 3532
6520.79 3602
6521.55 3781
6522.32 4286
6523.08 4753
6523.84 5374
6524.60 6173
6525.36 6721
6526.13 7282
6526.89 7116
6527.65 6957
6528.41 6693
6529.18 6323
6529.94 5766
6530.70 5370
6531.46 5172
6532.23 4950
6532.99 4558
6533.75 4384
6534.51 4162
6535.28 4349
6536.04 4526
6536.80 4754
6537.57 5778
6538.33 6243
6539.09 6372
6539.85 6867
6540.62 7047
6541.38 6723
6542.14 6200
6542.91 5584
6543.67 5045
6544.43 4225
6545.20 3487
6545.96 3162
6546.72 2885
6547.49 2674
6548.25 2678
6549.02 2650
6549.78 2402
6550.54 2506
6551.31 2284
6552.07 2324
6552.83 2510
6553.60 2550
6554.36 2557
6555.13 2488
6555.89 2486
6556.65 2466
6557.42 2348
6558.18 2305
6558.95 2498
6559.71 2423
6560.47 2376
6561.24 2468
6562.00 2455
6562.77 2572
6563.53 2524
6564.30 2555
6565.06 2800
6565.83 2749
6566.59 2676
6567.36 2752
6568.12 2882
6568.88 2764
6569.65 2811
6570.41 2727
6571.18 2688
6571.94 2659
6572.71 2596
6573.47 2727
6574.24 2789
6575.00 2829
6575.77 3000
6576.53 3057
6577.30 3189
6578.07 3361
6578.83 3189
6579.60 3147
6580.36 3199
6581.13 3097
6581.89 3058
6582.66 2854
6583.42 2840
6584.19 2970
6584.96 2831
6585.72 2618
6586.49 2617
6587.25 2652
6588.02 2625
6588.78 2839
6589.55 2778
6590.32 2736
6591.08 2754
6591.85 2909
6592.61 3146
6593.38 3372
6594.15 3628
6594.91 3664
6595.68 3727
6596.45 3959
6597.21 4201
6597.98 4194
6598.75 4194
6599.51 3892
6600.28 3951
6601.05 3985
6601.81 3570
6602.58 3379
6603.35 3265
6604.11 3028
6604.88 2997
6605.65 2864
6606.41 2905
6607.18 2860
6607.95 2742
6608.71 2794
6609.48 2712
6610.25 2720
6611.02 2732
6611.78 2725
6612.55 2750
6613.32 2698
6614.09 2887
6614.85 2782
6615.62 2764
6616.39 2575
6617.16 2681
6617.92 2757
6618.69 2669
6619.46 2565
6620.23 2545
6620.99 2661
6621.76 2591
6622.53 2687
6623.30 2739
6624.07 2647
6624.83 2656
6625.60 2745
6626.37 2774
6627.14 2666
6627.91 2599
6628.67 2545
6629.44 2645
6630.21 2629
6630.98 2674
6631.75 2846
6632.52 2953
6633.29 3141
6634.05 3707
6634.82 4273
6635.59 4929
6636.36 5537
6637.13 6338
6637.90 6885
6638.67 7216
6639.43 6537
6640.20 6197
6640.97 5787
6641.74 4976
6642.51 4379
6643.28 3736
6644.05 3436
6644.82 3156
6645.59 2667
6646.36 2527
6647.13 2390
6647.90 2294
6648.66 2257
6649.43 2226
6650.20 2344
6650.97 2284
6651.74 2201
6652.51 2342
6653.28 2324
6654.05 2203
6654.82 2165
6655.59 2115
6656.36 2159
6657.13 2044
6657.90 1885
6658.67 1869
6659.44 1913
6660.21 1789
6660.98 1906
6661.75 1944
6662.52 1955
6663.29 1893
6664.06 1857
6664.83 2077
6665.60 2126
6666.37 1931
6667.14 1934
6667.91 2120
6668.69 2125
6669.46 2008
6670.23 1995
6671.00 2090
6671.77 2131
6672.54 2031
6673.31 1966
6674.08 1974
6674.85 2005
6675.62 2176
6676.39 2348
6677.16 2254
6677.94 2231
6678.71 2146
6679.48 2288
6680.25 2167
6681.02 2090
6681.79 2059
6682.56 1989
6683.33 1973
6684.11 1893
6684.88 1917
6685.65 1969
6686.42 2025
6687.19 1992
6687.96 2022
6688.74 2136
6689.51 2205
6690.28 2076
6691.05 2015
6691.82 2053
6692.60 1945
6693.37 2026
6694.14 1910
6694.91 1963
6695.68 1939
6696.46 1819
6697.23 1888
6698.00 1825
6698.77 1814
6699.55 1768
6700.32 1701
6701.09 1688
6701.86 1733
6702.64 1792
6703.41 1750
6704.18 1780
6704.95 1876
6705.73 1820
6706.50 1740
6707.27 1726
6708.04 1714
6708.82 1887
6709.59 1779
6710.36 1705
6711.14 1792
6711.91 1720
6712.68 1715
6713.46 1594
6714.23 1675
6715.00 1753
6715.78 1748
6716.55 1677
6717.32 1609
6718.10 1605
6718.87 1500
6719.64 1560
6720.42 1541
6721.19 1492
6721.96 1549
6722.74 1478
6723.51 1404
6724.28 1393
6725.06 1477
6725.83 1419
6726.61 1437
6727.38 1344
6728.15 1327
6728.93 1353
6729.70 1381
6730.48 1409
6731.25 1327
6732.02 1326
6732.80 1239
6733.57 1360
6734.35 1442
6735.12 1452
6735.90 1362
6736.67 1405
6737.45 1365
6738.22 1458
6738.99 1424
6739.77 1319
6740.54 1359
6741.32 1323
6742.09 1327
6742.87 1457
6743.64 1370
6744.42 1408
6745.19 1351
6745.97 1454
6746.74 1300
6747.52 1332
6748.29 1377
6749.07 1368
6749.84 1444
6750.62 1453
6751.40 1484
6752.17 1505
6752.95 1580
6753.72 1539
6754.50 1550
6755.27 1532
6756.05 1639
6756.82 1567
6757.60 1423
6758.38 1578
6759.15 1429
6759.93 1338
6760.70 1313
6761.48 1286
6762.25 1444
6763.03 1383
6763.81 1300
6764.58 1289
6765.36 1267
6766.14 1288
6766.91 1410
6767.69 1447
6768.46 1302
6769.24 1371
6770.02 1375
6770.79 1383
6771.57 1366
6772.35 1355
6773.12 1384
6773.90 1336
6774.68 1385
6775.45 1410
6776.23 1314
6777.01 1240
6777.78 1274
6778.56 1317
6779.34 1378
6780.11 1344
6780.89 1383
6781.67 1296
6782.45 1346
6783.22 1298
6784.00 1306
6784.78 1391
6785.56 1332
6786.33 1301
6787.11 1327
6787.89 1424
6788.66 1362
6789.44 1359
6790.22 1433
6791.00 1332
6791.78 1349
6792.55 1398
6793.33 1332
6794.11 1289
6794.89 1310
6795.66 1324
6796.44 1334
6797.22 1199
6798.00 1252
6798.78 1338
6799.55 1286
6800.33 1387
6801.11 1353
6801.89 1366
6802.67 1388
6803.45 1289
6804.22 1212
6805.00 1285
6805.78 1270
6806.56 1360
6807.34 1401
6808.12 1242
6808.90 1316
6809.67 1418
6810.45 1479
6811.23 1325
6812.01 1320
6812.79 1266
6813.57 1303
6814.35 1354
6815.13 1289
6815.91 1245
6816.68 1243
6817.46 1389
6818.24 1468
6819.02 1365
6819.80 1365
6820.58 1423
6821.36 1448
6822.14 1437
6822.92 1496
6823.70 1309
6824.48 1492
6825.26 1427
6826.04 1393
6826.82 1401
6827.60 1451
6828.38 1410
6829.16 1387
6829.94 1353
6830.72 1328
6831.50 1339
6832.28 1332
6833.06 1348
6833.84 1377
6834.62 1326
6835.40 1442
6836.18 1402
6836.96 1375
6837.74 1271
6838.52 1308
6839.30 1403
6840.08 1295
6840.86 1349
6841.64 1351
6842.42 1363
6843.20 1260
6843.98 1282
6844.76 1288
6845.54 1294
6846.32 1311
6847.10 1198
6847.89 1227
6848.67 1363
6849.45 1533
6850.23 1567
6851.01 1630
6851.79 1953
6852.57 2129
6853.35 2250
6854.13 2358
6854.92 2403
6855.70 2518
6856.48 2389
6857.26 2176
6858.04 1987
6858.82 1920
6859.60 1901
6860.39 1840
6861.17 1765
6861.95 1722
6862.73 1586
6863.51 1699
6864.29 1708
6865.08 1586
6865.86 1627
6866.64 1565
6867.42 1558
6868.20 1482
6868.99 1569
6869.77 1704
6870.55 1546
6871.33 1503
6872.12 1436
6872.90 1434
6873.68 1369
6874.46 1398
6875.24 1349
6876.03 1290
6876.81 1328
6877.59 1325
6878.38 1398
6879.16 1383
6879.94 1394
6880.72 1309
6881.51 1388
6882.29 1364
6883.07 1300
6883.85 1381
6884.64 1438
6885.42 1519
6886.20 1544
6886.99 1443
6887.77 1486
6888.55 1547
6889.34 1501
6890.12 1509
6890.90 1592
6891.69 1502
6892.47 1686
6893.25 1509
6894.04 1522
6894.82 1513
6895.60 1561
6896.39 1555
6897.17 1413
6897.96 1548
6898.74 1696
6899.52 1500
6900.31 1543
6901.09 1528
6901.88 1648
6902.66 1531
6903.44 1555
6904.23 1632
6905.01 1616
6905.80 1545
6906.58 1629
6907.36 1520
6908.15 1453
6908.93 1399
6909.72 1388
6910.50 1409
6911.29 1348
6912.07 1452
6912.86 1520
6913.64 1387
6914.42 1478
6915.21 1416
6915.99 1324
6916.78 1371
6917.56 1430
6918.35 1397
6919.13 1519
6919.92 1640
6920.70 1507
6921.49 1479
6922.27 1416
6923.06 1527
6923.84 1446
6924.63 1400
6925.42 1438
6926.20 1513
6926.99 1465
6927.77 1460
6928.56 1515
6929.34 1527
6930.13 1549
6930.91 1495
6931.70 1540
6932.48 1537
6933.27 1579
6934.06 1487
6934.84 1570
6935.63 1502
6936.41 1522
6937.20 1508
6937.99 1468
6938.77 1549
6939.56 1635
6940.34 1638
6941.13 1649
6941.92 1629
6942.70 1754
6943.49 1816
6944.28 1768
6945.06 1852
6945.85 1834
6946.64 1897
6947.42 1887
6948.21 2118
6949.00 1920
6949.78 2025
6950.57 1877
6951.36 1896
6952.14 1979
6952.93 1897
6953.72 1823
6954.50 1883
6955.29 1946
6956.08 2046
6956.86 1982
6957.65 1992
6958.44 2113
6959.23 2050
6960.01 2091
6960.80 2010
6961.59 2305
6962.38 2175
6963.16 2130
6963.95 2115
6964.74 2092
6965.53 2095
6966.31 2103
6967.10 2080
6967.89 2112
6968.68 2241
6969.46 2235
6970.25 2325
6971.04 2407
6971.83 2430
6972.62 2544
6973.40 2616
6974.19 2554
6974.98 2530
6975.77 2553
6976.56 2631
6977.34 2615
6978.13 2531
6978.92 2516
6979.71 2545
6980.50 2568
6981.29 2669
6982.08 2714
6982.86 3040
6983.65 3259
6984.44 3579
6985.23 4183
6986.02 4992
6986.81 5816
6987.60 6778
6988.39 7387
6989.17 7683
6989.96 7779
6990.75 7512
6991.54 7081
6992.33 6567
6993.12 5791
6993.91 5179
6994.70 4504
6995.49 3975
6996.28 3570
6997.07 3332
6997.86 3517
6998.64 3725
6999.43 4226
7000.22 4900
7001.01 5509
7001.80 6219
7002.59 7042
7003.38 7466
7004.17 7342
7004.96 7027
7005.75 6526
7006.54 5802
7007.33 5101
7008.12 4200
7008.91 3661
7009.70 3251
7010.49 2862
7011.28 2595
7012.07 2504
7012.86 2310
7013.65 2335
7014.44 2176
7015.23 2410
7016.02 2306
7016.81 2327
7017.61 2400
7018.40 2426
7019.19 2483
7019.98 2359
7020.77 2431
7021.56 2339
7022.35 2170
7023.14 2107
7023.93 2020
7024.72 2110
7025.51 2060
7026.30 2084
7027.10 2223
7027.89 2325
7028.68 2323
7029.47 2200
7030.26 2255
7031.05 2287
7031.84 2155
7032.63 2037
7033.43 1974
7034.22 2044
7035.01 2075
7035.80 1936
7036.59 1858
7037.38 1819
7038.18 1892
7038.97 2055
7039.76 1995
7040.55 2079
7041.34 2021
7042.13 1978
7042.93 2109
7043.72 2150
7044.51 1951
7045.30 2042
7046.09 2091
7046.89 2051
7047.68 1947
7048.47 2057
7049.26 2039
7050.06 2070
7050.85 2073
7051.64 2151
7052.43 2174
7053.23 2240
7054.02 2325
7054.81 2137
7055.60 2130
7056.40 2020
7057.19 1894
7057.98 1918
7058.77 1932
7059.57 1864
7060.36 1828
7061.15 1838
7061.95 1893
7062.74 1968
7063.53 1912
7064.33 1815
7065.12 1886
7065.91 1912
7066.71 1927
7067.50 1905
7068.29 1744
7069.09 1956
7069.88 1963
7070.67 1978
7071.47 1938
7072.26 1843
7073.05 1750
7073.85 1730
7074.64 1790
7075.44 1889
7076.23 1835
7077.02 1802
7077.82 1766
7078.61 1718
7079.41 1700
7080.20 1625
7080.99 1697
7081.79 1732
7082.58 1587
7083.38 1645
7084.17 1598
7084.96 1474
7085.76 1530
7086.55 1567
7087.35 1500
7088.14 1655
7088.94 1597
7089.73 1539
7090.53 1697
7091.32 1842
7092.12 1782
7092.91 1801
7093.71 1927
7094.50 2017
7095.29 2191
7096.09 2197
7096.88 2289
7097.68 2293
7098.48 2098
7099.27 1913
7100.07 1910
7100.86 1700
7101.66 1648
7102.45 1583
7103.25 1585
7104.04 1495
7104.84 1462
7105.63 1543
7106.43 1456
7107.22 1504
7108.02 1531
7108.82 1556
7109.61 1555
7110.41 1476
7111.20 1488
7112.00 1417
7112.79 1420
7113.59 1374
7114.39 1286
7115.18 1389
7115.98 1396
7116.77 1344
7117.57 1337
7118.37 1338
7119.16 1402
7119.96 1382
7120.76 1365
7121.55 1472
7122.35 1451
7123.15 1403
7123.94 1462
7124.74 1453
7125.53 1418
7126.33 1262
7127.13 1332
7127.93 1312
7128.72 1326
7129.52 1286
7130.32 1274
7131.11 1325
7131.91 1322
7132.71 1305
7133.50 1401
7134.30 1396
7135.10 1392
7135.90 1388
7136.69 1300
7137.49 1350
7138.29 1423
7139.08 1338
7139.88 1282
7140.68 1299
7141.48 1332
7142.27 1330
7143.07 1312
7143.87 1196
7144.67 1210
7145.46 1315
7146.26 1283
7147.06 1274
7147.86 1347
7148.66 1301
7149.45 1292
7150.25 1226
7151.05 1287
7151.85 1179
7152.65 1201
7153.44 1247
7154.24 1264
7155.04 1256
7155.84 1277
7156.64 1303
7157.44 1225
7158.23 1263
7159.03 1252
7159.83 1226
7160.63 1165
7161.43 1122
7162.23 1228
7163.03 1121
7163.83 1169
7164.62 1225
7165.42 1186
7166.22 1121
7167.02 1144
7167.82 1222
7168.62 1183
7169.42 1158
7170.22 1199
7171.02 1211
7171.82 1260
7172.61 1293
7173.41 1230
7174.21 1222
7175.01 1158
7175.81 1228
7176.61 1199
7177.41 1206
7178.21 1189
7179.01 1181
7179.81 1093
7180.61 1111
7181.41 1154
7182.21 1164
7183.01 1229
7183.81 1182
7184.61 1171
7185.41 1116
7186.21 1094
7187.01 1175
7187.81 1106
7188.61 1030
7189.41 1099
7190.21 1190
7191.01 1102
7191.81 1040
7192.61 950
7193.41 977
7194.21 1037
7195.01 1121
7195.81 1032
7196.61 951
7197.41 1060
7198.21 1045
7199.01 1106
7199.82 1122
7200.62 989
7201.42 1014
7202.22 966
7203.02 1073
7203.82 1029
7204.62 1117
7205.42 967
7206.22 1020
7207.02 1041
7207.83 983
7208.63 935
7209.43 1002
7210.23 928
7211.03 983
7211.83 954
7212.63 1033
7213.44 1049
7214.24 1084
7215.04 1040
7215.84 948
7216.64 942
7217.44 1009
7218.25 938
7219.05 1010
7219.85 1008
7220.65 983
7221.45 989
7222.26 1043
7223.06 991
7223.86 915
7224.66 882
7225.46 1004
7226.27 1028
7227.07 1032
7227.87 1001
7228.67 980
7229.48 968
7230.28 984
7231.08 1054
7231.88 1122
7232.69 1010
7233.49 1022
7234.29 1003
7235.09 991
7235.90 1079
7236.70 1109
7237.50 1037
7238.30 993
7239.11 1031
7239.91 976
7240.71 1004
7241.52 979
7242.32 1034
7243.12 1116
7243.93 1132
7244.73 1025
7245.53 1101
7246.34 1075
7247.14 1067
7247.94 1029
7248.75 1011
7249.55 961
7250.35 1067
7251.16 1049
7251.96 1007
7252.76 938
7253.57 1073
7254.37 1051
7255.18 1116
7255.98 1100
7256.78 1086
7257.59 1150
7258.39 1133
7259.20 1097
7260.00 1154
7260.80 1278
7261.61 1170
7262.41 1132
7263.22 1179
7264.02 1155
7264.83 1226
7265.63 1271
7266.43 1334
7267.24 1271
7268.04 1200
7268.85 1223
7269.65 1220
7270.46 1261
7271.26 1258
7272.07 1212
7272.87 1269
7273.68 1159
7274.48 1326
7275.29 1324
7276.09 1330
7276.90 1182
7277.70 1239
7278.51 1325
7279.31 1206
7280.12 1313
7280.92 1365
7281.73 1355
7282.53 1443
7283.34 1540
7284.14 1795
7284.95 1874
7285.76 2218
7286.56 2483
7287.37 2743
7288.17 2770
7288.98 2722
7289.78 2666
7290.59 2505
7291.40 2251
7292.20 2151
7293.01 1966
7293.81 1760
7294.62 1710
7295.43 1571
7296.23 1457
7297.04 1407
7297.84 1439
7298.65 1416
7299.46 1375
7300.26 1369
7301.07 1341
7301.88 1393
7302.68 1383
7303.49 1506
7304.30 1512
7305.10 1494
7305.91 1481
7306.72 1365
7307.52 1350
7308.33 1480
7309.14 1510
7309.94 1504
7310.75 1514
7311.56 1614
7312.36 1665
7313.17 1672
7313.98 1768
7314.79 1756
7315.59 1642
7316.40 1719
7317.21 1795
7318.01 1783
7318.82 1751
7319.63 1768
7320.44 1866
7321.24 2030
7322.05 2085
7322.86 2328
7323.67 2482
7324.47 2694
7325.28 2650
7326.09 2446
7326.90 2418
7327.71 2259
7328.51 2153
7329.32 1871
7330.13 1742
7330.94 1655
7331.75 1732
7332.55 1697
7333.36 1724
7334.17 1737
7334.98 1728
7335.79 1801
7336.60 1995
7337.40 2109
7338.21 2283
7339.02 2352
7339.83 2432
7340.64 2303
7341.45 2126
7342.26 1935
7343.06 1912
7343.87 1832
7344.68 1681
7345.49 1557
7346.30 1482
7347.11 1546
7347.92 1549
7348.73 1423
7349.54 1508
7350.34 1597
7351.15 1497
7351.96 1524
7352.77 1510
7353.58 1381
7354.39 1483
7355.20 1639
7356.01 1453
7356.82 1386
7357.63 1359
7358.44 1376
7359.25 1493
7360.06 1410
7360.87 1380
7361.68 1388
7362.49 1559
7363.30 1602
7364.11 1547
7364.92 1510
7365.73 1468
7366.54 1325
7367.35 1378
7368.16 1569
7368.97 1535
7369.78 1503
7370.59 1436
7371.40 1442
7372.21 1306
7373.02 1405
7373.83 1558
7374.64 1481
7375.45 1443
7376.26 1457
7377.07 1507
7377.88 1507
7378.69 1634
7379.50 1714
7380.31 1676
7381.12 1914
7381.94 2038
7382.75 2084
7383.56 2299
7384.37 2371
7385.18 2330
7385.99 2399
7386.80 2393
7387.61 2289
7388.42 2019
7389.23 1863
7390.05 1744
7390.86 1590
7391.67 1462
7392.48 1426
7393.29 1397
7394.10 1429
7394.92 1317
7395.73 1325
7396.54 1403
7397.35 1446
7398.16 1408
7398.97 1357
7399.79 1421
7400.60 1487
7401.41 1546
7402.22 1683
7403.03 1845
7403.85 1963
7404.66 1955
7405.47 1766
7406.28 1762
7407.09 1834
7407.91 1653
7408.72 1450
7409.53 1448
7410.34 1494
7411.16 1488
7411.97 1583
7412.78 1482
7413.59 1482
7414.41 1360
7415.22 1253
7416.03 1205
7416.84 1212
7417.66 1258
7418.47 1224
7419.28 1254
7420.10 1215
7420.91 1129
7421.72 1155
7422.54 1154
7423.35 1190
7424.16 1234
7424.97 1133
7425.79 1205
7426.60 1130
7427.41 1146
7428.23 1095
7429.04 1072
7429.86 1107
7430.67 1136
7431.48 1195
7432.30 1167
7433.11 1111
7433.92 1027
7434.74 1116
7435.55 1150
7436.36 1057
7437.18 1102
7437.99 1037
7438.81 972
7439.62 1066
7440.43 1132
7441.25 1019
7442.06 1033
7442.88 1035
7443.69 1039
7444.51 1056
7445.32 1119
7446.13 1004
7446.95 1062
7447.76 1112
7448.58 1095
7449.39 1080
7450.21 1043
7451.02 1125
7451.84 1216
7452.65 1172
7453.47 1156
7454.28 1161
7455.10 1051
7455.91 1125
7456.73 1109
7457.54 1078
7458.36 1042
7459.17 1053
7459.99 1051
7460.80 1080
7461.62 1114
7462.43 1125
7463.25 1031
7464.06 1143
7464.88 1069
7465.69 1038
7466.51 1091
7467.32 1086
7468.14 1017
7468.96 1057
7469.77 1049
7470.59 1125
7471.40 1115
7472.22 1200
7473.03 1080
7473.85 1100
7474.67 1176
7475.48 1131
7476.30 1080
7477.11 1115
7477.93 1007
7478.75 1072
7479.56 1120
7480.38 1055
7481.20 994
7482.01 962
7482.83 955
7483.65 929
7484.46 918
7485.28 994
7486.09 927
7486.91 970
7487.73 957
7488.54 987
7489.36 1009
7490.18 1020
7491.00 1044
7491.81 1048
7492.63 991
7493.45 950
7494.26 985
7495.08 987
7495.90 973
7496.71 974
7497.53 920
7498.35 990
7499.17 1039
7499.98 939
7500.80 883
7501.62 948
7502.44 939
7503.25 966
7504.07 868
7504.89 852
7505.71 887
7506.52 906
7507.34 905
7508.16 981
7508.98 947
7509.80 883
7510.61 917
7511.43 852
7512.25 868
7513.07 961
7513.89 962
7514.70 904
7515.52 882
7516.34 962
7517.16 950
7517.98 901
7518.79 913
7519.61 932
7520.43 899
7521.25 820
7522.07 877
7522.89 811
7523.71 827
7524.52 925
7525.34 936
7526.16 900
7526.98 883
7527.80 914
7528.62 952
7529.44 877
7530.26 944
7531.08 872
7531.89 802
7532.71 826
7533.53 886
7534.35 1008
7535.17 979
7535.99 877
7536.81 849
7537.63 910
7538.45 842
7539.27 854
7540.09 887
7540.91 896
7541.73 933
7542.55 861
7543.37 927
7544.19 967
7545.01 924
7545.83 937
7546.65 1084
7547.47 1091
7548.29 987
7549.11 961
7549.93 975
7550.75 924
7551.57 888
7552.39 907
7553.21 950
7554.03 972
7554.85 965
7555.67 983
7556.49 997
7557.31 1005
7558.13 929
7558.95 1087
7559.77 1054
7560.59 1002
7561.41 1072
7562.23 1089
7563.05 1017
7563.87 1051
7564.69 1078
7565.52 1012
7566.34 992
7567.16 959
7567.98 911
7568.80 900
7569.62 849
7570.44 906
7571.26 861
7572.08 859
7572.91 902
7573.73 874
7574.55 938
7575.37 927
7576.19 867
7577.01 904
7577.83 912
7578.66 1052
7579.48 952
7580.30 885
7581.12 884
7581.94 898
7582.77 902
7583.59 904
7584.41 862
7585.23 827
7586.05 896
7586.88 875
7587.70 821
7588.52 889
7589.34 886
7590.16 922
7590.99 861
7591.81 857
7592.63 949
7593.45 871
7594.28 910
7595.10 913
7595.92 917
7596.74 972
7597.57 902
7598.39 896
7599.21 890
7600.03 919
7600.86 959
7601.68 944
7602.50 939
7603.33 931
7604.15 942
7604.97 1034
7605.80 937
7606.62 1076
7607.44 1124
7608.26 1145
7609.09 1213
7609.91 1099
7610.73 1036
7611.56 1011
7612.38 938
7613.21 898
7614.03 832
7614.85 862
7615.68 890
7616.50 910
7617.32 990
7618.15 976
7618.97 924
7619.80 913
7620.62 991
7621.44 985
7622.27 963
7623.09 975
7623.92 962
7624.74 955
7625.56 923
7626.39 940
7627.21 948
7628.04 929
7628.86 954
7629.68 997
7630.51 924
7631.33 966
7632.16 1002
7632.98 1099
7633.81 1041
7634.63 1059
7635.46 1133
7636.28 1100
7637.11 1167
7637.93 1080
7638.76 1018
7639.58 1009
7640.41 973
7641.23 942
7642.06 895
7642.88 893
7643.71 894
7644.53 940
7645.36 929
7646.18 874
7647.01 908
7647.83 868
7648.66 876
7649.48 843
7650.31 860
7651.14 863
7651.96 931
7652.79 903
7653.61 792
7654.44 838
7655.26 850
7656.09 819
7656.92 846
7657.74 856
7658.57 869
7659.39 790
7660.22 762
7661.05 823
7661.87 797
7662.70 791
7663.52 895
7664.35 924
7665.18 896
7666.00 858
7666.83 867
7667.66 799
7668.48 871
7669.31 871
7670.14 852
7670.96 844
7671.79 822
7672.62 849
7673.44 799
7674.27 872
7675.10 846
7675.92 773
7676.75 825
7677.58 840
7678.40 815
7679.23 799
7680.06 806
7680.89 805
7681.71 934
7682.54 883
7683.37 934
7684.19 734
7685.02 729
7685.85 808
7686.68 858
7687.50 878
7688.33 923
7689.16 809
7689.99 856
7690.81 869
7691.64 884
7692.47 927
7693.30 884
7694.13 940
7694.95 937
7695.78 934
7696.61 819
7697.44 829
7698.27 866
7699.09 921
7699.92 911
7700.75 864
7701.58 861
7702.41 840
7703.24 893
7704.06 793
7704.89 851
7705.72 887
7706.55 922
7707.38 916
7708.21 989
7709.04 1007
7709.86 887
7710.69 948
7711.52 968
7712.35 938
7713.18 911
7714.01 940
7714.84 863
7715.67 887
7716.50 931
7717.32 979
7718.15 932
7718.98 960
7719.81 885
7720.64 832
7721.47 998
7722.30 884
7723.13 831
7723.96 951
7724.79 989
7725.62 915
7726.45 948
7727.28 908
7728.11 873
7728.94 922
7729.77 928
7730.60 925
7731.43 956
7732.26 999
7733.09 1014
7733.92 906
7734.75 901
7735.58 976
7736.41 933
7737.24 916
7738.07 977
7738.90 972
7739.73 1044
7740.56 1011
7741.39 1048
7742.22 954
7743.05 873
7743.88 918
7744.71 997
7745.54 967
7746.37 1199
7747.20 1250
7748.03 1366
7748.87 1725
7749.70 1784
7750.53 2084
7751.36 2199
7752.19 2195
7753.02 2232
7753.85 2129
7754.68 1825
7755.51 1642
7756.34 1421
7757.18 1308
7758.01 1141
7758.84 1071
7759.67 1062
7760.50 1007
7761.33 1105
7762.16 1043
7763.00 1019
7763.83 1058
7764.66 1103
7765.49 1049
7766.32 1034
7767.16 1152
7767.99 1066
7768.82 1110
7769.65 1090
7770.48 973
7771.31 929
7772.15 856
7772.98 904
7773.81 871
7774.64 856
7775.48 864
7776.31 838
7777.14 910
7777.97 933
7778.81 942
7779.64 900
7780.47 945
7781.30 931
7782.14 860
7782.97 929
7783.80 911
7784.63 895
7785.47 908
7786.30 897
7787.13 891
7787.97 960
7788.80 986
7789.63 973
7790.46 998
7791.30 869
7792.13 908
7792.96 967
7793.80 896
7794.63 804
7795.46 875
7796.30 887
7797.13 882
7797.96 901
7798.80 968
7799.63 926
7800.46 949
7801.30 889
7802.13 937
7802.97 863
7803.80 949
7804.63 889
7805.47 929
7806.30 892
7807.13 850
7807.97 961
7808.80 845
7809.64 875
7810.47 856
7811.31 950
7812.14 960
7812.97 874
7813.81 1033
7814.64 1004
7815.48 942
7816.31 911
7817.15 964
7817.98 972
7818.82 1029
7819.65 983
7820.48 992
7821.32 1011
7822.15 1028
7822.99 925
7823.82 949
7824.66 892
7825.49 972
7826.33 921
7827.16 905
7828.00 1060
7828.83 1086
7829.67 948
7830.50 990
7831.34 957
7832.17 938
7833.01 920
7833.85 870
7834.68 868
7835.52 942
7836.35 974
7837.19 956
7838.02 989
7838.86 907
7839.69 810
7840.53 897
7841.37 960
7842.20 1004
7843.04 1005
7843.87 938
7844.71 893
7845.55 962
7846.38 891
7847.22 940
7848.05 922
7848.89 793
7849.73 878
7850.56 847
7851.40 880
7852.24 865
7853.07 771
7853.91 796
7854.74 835
7855.58 872
7856.42 864
7857.25 858
7858.09 831
7858.93 897
7859.76 881
7860.60 883
7861.44 829
7862.28 931
7863.11 946
7863.95 876
7864.79 782
7865.62 880
7866.46 913
7867.30 908
7868.14 791
7868.97 806
7869.81 818
7870.65 858
7871.48 831
7872.32 852
7873.16 889
7874.00 948
7874.83 898
7875.67 825
7876.51 847
7877.35 863
7878.19 852
7879.02 857
7879.86 977
7880.70 942
7881.54 964
7882.37 949
7883.21 906
7884.05 933
7884.89 880
7885.73 933
7886.57 888
7887.40 901
7888.24 964
7889.08 954
7889.92 973
7890.76 1004
7891.60 1014
7892.43 975
7893.27 1030
7894.11 966
7894.95 902
7895.79 925
7896.63 923
7897.47 848
7898.30 854
7899.14 844
7899.98 900
7900.82 903
7901.66 909
7902.50 882
7903.34 875
7904.18 881
7905.02 875
7905.86 889
7906.70 836
7907.54 830
7908.37 797
7909.21 841
7910.05 889
7910.89 931
7911.73 865
7912.57 819
7913.41 787
7914.25 873
7915.09 905
7915.93 858
7916.77 979
7917.61 910
7918.45 901
7919.29 1023
7920.13 1117
7920.97 1040
7921.81 1052
7922.65 916
7923.49 935
7924.33 948
7925.17 951
7926.01 916
7926.85 835
7927.69 875
7928.53 871
7929.37 884
7930.21 886
7931.05 770
7931.90 796
7932.74 781
7933.58 711
7934.42 783
7935.26 840
7936.10 814
7936.94 814
7937.78 835
7938.62 755
7939.46 832
7940.30 776
7941.14 752
7941.99 760
7942.83 702
7943.67 730
7944.51 750
7945.35 749
7946.19 815
7947.03 811
7947.88 753
7948.72 786
7949.56 854
7950.40 759
7951.24 823
7952.08 772
7952.93 793
7953.77 774
7954.61 770
7955.45 821
7956.29 710
7957.13 746
7957.98 811
7958.82 738
7959.66 724
7960.50 782
7961.35 777
7962.19 762
7963.03 751
7963.87 732
7964.71 740
7965.56 800
7966.40 708
7967.24 763
7968.08 754
7968.93 802
7969.77 782
7970.61 854
7971.45 853
7972.30 810
7973.14 778
7973.98 860
7974.83 760
7975.67 745
7976.51 784
7977.36 789
7978.20 839
7979.04 783
7979.88 756
7980.73 740
7981.57 798
7982.41 813
7983.26 768
7984.10 795
7984.94 773
7985.79 785
7986.63 768
7987.47 735
7988.32 750
7989.16 678
7990.01 743
7990.85 779
7991.69 777
7992.54 761
7993.38 822
7994.23 719
7995.07 655
7995.91 683
7996.76 683
7997.60 736
7998.45 702
7999.29 675
8000.13 740
8000.98 704
8001.82 660
8002.67 713
8003.51 745
8004.36 681
8005.20 727
8006.04 717
8006.89 740
8007.73 826
8008.58 856
8009.42 787
8010.27 724
8011.11 686
8011.96 800
8012.80 757
8013.65 730
8014.49 678
8015.34 735
8016.18 754
8017.03 775
8017.87 765
8018.72 719
8019.56 724
8020.41 712
8021.25 742
8022.10 704
8022.95 774
8023.79 726
8024.64 721
8025.48 683
8026.33 734
8027.17 751
8028.02 739
8028.86 746
8029.71 630
8030.56 631
8031.40 703
8032.25 768
8033.09 790
8033.94 797
8034.79 763
8035.63 767
8036.48 713
8037.32 742
8038.17 913
8039.02 884
8039.86 904
8040.71 797
8041.56 812
8042.40 824
8043.25 738
8044.10 741
8044.94 674
8045.79 724
8046.64 715
8047.48 726
8048.33 751
8049.18 750
8050.02 730
8050.87 694
8051.72 711
8052.56 687
8053.41 750
8054.26 763
8055.11 799
8055.95 769
8056.80 784
8057.65 718
8058.49 686
8059.34 673
8060.19 746
8061.04 762
8061.88 761
8062.73 676
8063.58 719
8064.43 717
8065.27 675
8066.12 665
8066.97 727
8067.82 758
8068.67 748
8069.51 707
8070.36 689
8071.21 663
8072.06 663
8072.91 661
8073.75 765
8074.60 735
8075.45 647
8076.30 693
8077.15 714
8078.00 657
8078.84 652
8079.69 645
8080.54 670
8081.39 678
8082.24 694
8083.09 646
8083.94 662
8084.78 628
8085.63 649
8086.48 674
8087.33 718
8088.18 674
8089.03 699
8089.88 740
8090.73 657
8091.58 588
8092.42 651
8093.27 659
8094.12 708
8094.97 659
8095.82 600
8096.67 641
8097.52 739
8098.37 719
8099.22 659
8100.07 636
8100.92 687
8101.77 665
8102.62 666
8103.47 719
8104.32 695
8105.17 608
8106.02 681
8106.87 639
8107.72 682
8108.57 721
8109.42 726
8110.27 669
8111.12 713
8111.97 720
8112.82 699
8113.67 677
8114.52 718
8115.37 699
8116.22 651
8117.07 631
8117.92 685
8118.77 719
8119.62 718
8120.47 738
8121.32 727
8122.17 736
8123.02 761
8123.87 715
8124.72 755
8125.57 697
8126.43 746
8127.28 720
8128.13 701
8128.98 700
8129.83 684
8130.68 704
8131.53 698
8132.38 692
8133.23 695
8134.09 701
8134.94 688
8135.79 724
8136.64 658
8137.49 646
8138.34 618
8139.19 676
8140.05 653
8140.90 663
8141.75 705
8142.60 755
8143.45 675
8144.30 653
8145.16 685
8146.01 688
8146.86 632
8147.71 650
8148.56 678
8149.42 692
8150.27 694
8151.12 658
8151.97 673
8152.83 639
8153.68 629
8154.53 603
8155.38 651
8156.24 760
8157.09 781
8157.94 689
8158.79 705
8159.65 715
8160.50 710
8161.35 752
8162.20 753
8163.06 659
8163.91 668
8164.76 612
8165.62 646
8166.47 683
8167.32 674
8168.17 660
8169.03 725
8169.88 629
8170.73 597
8171.59 674
8172.44 703
8173.29 687
8174.15 638
8175.00 611
8175.85 648
8176.71 673
8177.56 641
8178.42 646
8179.27 626
8180.12 678
8180.98 586
8181.83 611
8182.68 649
8183.54 696
8184.39 569
8185.25 634
8186.10 616
8186.95 675
8187.81 634
8188.66 610
8189.52 571
8190.37 619
8191.22 646
8192.08 653
8192.93 590
8193.79 598
8194.64 581
8195.50 612
8196.35 630
8197.21 606
8198.06 601
8198.92 580
8199.77 599
8200.63 658
8201.48 620
8202.33 600
8203.19 647
8204.04 662
8204.90 608
8205.75 641
8206.61 650
8207.47 625
8208.32 621
8209.18 647
8210.03 565
8210.89 571
8211.74 607
8212.60 656
8213.45 653
8214.31 655
8215.16 738
8216.02 717
8216.87 707
8217.73 682
8218.59 621
8219.44 586
8220.30 667
8221.15 589
8222.01 574
8222.87 629
8223.72 710
8224.58 672
8225.43 667
8226.29 776
8227.15 775
8228.00 811
8228.86 726
8229.71 701
8230.57 672
8231.43 632
8232.28 604
8233.14 660
8234.00 682
8234.85 682
8235.71 654
8236.57 683
8237.42 596
8238.28 594
8239.14 616
8239.99 617
8240.85 635
8241.71 595
8242.56 568
8243.42 603
8244.28 666
8245.14 623
8245.99 720
8246.85 670
8247.71 662
8248.56 690
8249.42 658
8250.28 652
8251.14 682
8251.99 650
8252.85 584
8253.71 691
8254.57 633
8255.42 625
8256.28 625
8257.14 644
8258.00 629
8258.86 663
8259.71 607
8260.57 550
8261.43 601
8262.29 611
8263.15 596
8264.00 546
8264.86 609
8265.72 681
8266.58 646
8267.44 626
8268.29 559
8269.15 626
8270.01 629
8270.87 611
8271.73 624
8272.59 576
8273.45 601
8274.30 584
8275.16 632
8276.02 650
8276.88 702
8277.74 675
8278.60 644
8279.46 665
8280.32 624
8281.18 694
8282.03 626
8282.89 640
8283.75 630
8284.61 583
8285.47 632
8286.33 644
8287.19 638
8288.05 607
8288.91 609
8289.77 694
8290.63 685
8291.49 721
8292.35 696
8293.21 684
8294.07 719
8294.93 669
8295.78 634
8296.64 684
8297.50 644
8298.36 563
8299.22 704
8300.08 738
8300.94 681
8301.80 719
8302.66 683
8303.52 657
8304.38 684
8305.25 663
8306.11 679
8306.97 640
8307.83 625
8308.69 642
8309.55 682
8310.41 701
8311.27 666
8312.13 673
8312.99 605
8313.85 621
8314.71 664
8315.57 644
8316.43 625
8317.29 636
8318.15 713
8319.02 670
8319.88 725
8320.74 719
8321.60 723
8322.46 722
8323.32 690
8324.18 671
8325.04 672
8325.90 637
8326.77 686
8327.63 679
8328.49 659
8329.35 649
8330.21 664
8331.07 715
8331.93 664
8332.80 684
8333.66 710
8334.52 712
8335.38 703
8336.24 625
8337.11 651
8337.97 724
8338.83 761
8339.69 694
8340.55 670
8341.42 715
8342.28 718
8343.14 690
8344.00 721
8344.86 666
8345.73 692
8346.59 707
8347.45 743
8348.31 754
8349.18 697
8350.04 720
8350.90 720
8351.76 701
8352.63 723
8353.49 689
8354.35 647
8355.22 693
8356.08 685
8356.94 699
8357.80 734
8358.67 697
8359.53 761
8360.39 833
8361.26 804
8362.12 732
8362.98 762
8363.85 762
8364.71 849
8365.57 715
8366.44 703
8367.30 839
8368.16 813
8369.03 812
8369.89 770
8370.75 733
8371.62 731
8372.48 777
8373.35 829
8374.21 807
8375.07 763
8375.94 793
8376.80 804
8377.67 828
8378.53 894
8379.39 781
8380.26 801
8381.12 934
8381.99 893
8382.85 832
8383.71 880
8384.58 823
8385.44 825
8386.31 891
8387.17 891
8388.04 916
8388.90 892
8389.77 913
8390.63 845
8391.50 849
8392.36 915
8393.22 915
8394.09 924
8394.95 861
8395.82 914
8396.68 956
8397.55 921
8398.41 883
8399.28 896
8400.14 918
8401.01 1006
8401.88 960
8402.74 883
8403.61 965
8404.47 937
8405.34 976
8406.20 1020
8407.07 995
8407.93 1008
8408.80 960
8409.66 991
8410.53 920
8411.40 996
8412.26 967
8413.13 951
8413.99 1112
8414.86 1033
8415.73 981
8416.59 1114
8417.46 1152
8418.32 1174
8419.19 1183
8420.06 1132
8420.92 1069
8421.79 1109
8422.65 1121
8423.52 1184
8424.39 1170
8425.25 1154
8426.12 1240
8426.99 1139
8427.85 1249
8428.72 1346
8429.59 1323
8430.45 1344
8431.32 1444
8432.19 1394
8433.05 1355
8433.92 1406
8434.79 1368
8435.65 1355
8436.52 1421
8437.39 1352
8438.26 1345
8439.12 1544
8439.99 1558
8440.86 1540
8441.73 1636
8442.59 1698
8443.46 1746
8444.33 1745
8445.19 1724
8446.06 1733
8446.93 1815
8447.80 1742
8448.67 1849
8449.53 1907
8450.40 2003
8451.27 1958
8452.14 2082
8453.00 2092
8453.87 2116
8454.74 2441
8455.61 2529
8456.48 2874
8457.34 3521
8458.21 3928
8459.08 4439
8459.95 4797
8460.82 4922
8461.69 4825
8462.55 4364
8463.42 4105
8464.29 3725
8465.16 3222
8466.03 2860
8466.90 2569
8467.77 2509
8468.63 2580
8469.50 2517
8470.37 2755
8471.24 3100
8472.11 3658
8472.98 4167
8473.85 4375
8474.72 4424
8475.58 4242
8476.45 3890
8477.32 3655
8478.19 3161
8479.06 2738
8479.93 2369
8480.80 2118
8481.67 1906
8482.54 1707
8483.41 1649
8484.28 1516
8485.15 1512
8486.02 1450
8486.89 1482
8487.76 1507
8488.63 1491
8489.50 1594
8490.37 1489
8491.24 1401
8492.11 1498
8492.98 1391
8493.85 1320
8494.72 1338
8495.59 1312
8496.46 1475
8497.33 1455
8498.20 1503
8499.07 1503
8499.94 1523
8500.81 1390
8501.68 1452
8502.55 1486
8503.42 1415
8504.29 1407
8505.16 1364
8506.03 1284
8506.90 1283
8507.77 1367
8508.64 1368
8509.51 1333
8510.38 1473
8511.25 1493
8512.13 1409
8513.00 1462
8513.87 1429
8514.74 1440
8515.61 1497
8516.48 1413
8517.35 1391
8518.22 1464
8519.09 1356
8519.97 1369
8520.84 1291
8521.71 1325
8522.58 1361
8523.45 1336
8524.32 1444
8525.19 1369
8526.07 1410
8526.94 1469
8527.81 1483
8528.68 1499
8529.55 1519
8530.43 1523
8531.30 1509
8532.17 1412
8533.04 1490
8533.91 1523
8534.79 1417
8535.66 1440
8536.53 1517
8537.40 1489
8538.27 1488
8539.15 1558
8540.02 1479
8540.89 1558
8541.76 1556
8542.64 1547
8543.51 1569
8544.38 1555
8545.25 1495
8546.13 1448
8547.00 1484
8547.87 1508
8548.74 1429
8549.62 1463
8550.49 1415
8551.36 1373
8552.24 1363
8553.11 1379
8553.98 1313
8554.86 1342
8555.73 1348
8556.60 1334
8557.48 1288
8558.35 1378
8559.22 1382
8560.10 1280
8560.97 1266
8561.84 1205
8562.72 1249
8563.59 1281
8564.46 1169
8565.34 1243
8566.21 1140
8567.08 1165
8567.96 1124
8568.83 1184
8569.71 1217
8570.58 1202
8571.45 1178
8572.33 1235
8573.20 1144
8574.08 1174
8574.95 1131
8575.82 1209
8576.70 1187
8577.57 1121
8578.45 1101
8579.32 1118
8580.20 1149
8581.07 1124
8581.94 1056
8582.82 1062
8583.69 1090
8584.57 1104
8585.44 1136
8586.32 1172
8587.19 1120
8588.07 1141
8588.94 1081
8589.82 1077
8590.69 1049
8591.57 1096
8592.44 1054
8593.32 1077
8594.19 1089
8595.07 1081
8595.94 1130
8596.82 1125
8597.69 1088
8598.57 1044
8599.44 1020
8600.32 1104
8601.19 1076
8602.07 1000
8602.95 995
8603.82 1014
8604.70 1025
8605.57 1102
8606.45 1062
8607.32 1096
8608.20 1003
8609.08 1077
8609.95 1048
8610.83 1069
8611.70 1085
8612.58 1149
8613.46 1143
8614.33 1120
8615.21 1027
8616.08 1094
8616.96 1096
8617.84 1110
8618.71 1119
8619.59 1122
8620.47 1136
8621.34 1116
8622.22 1178
8623.10 1104
8623.97 1056
8624.85 1128
8625.73 1093
8626.60 1144
8627.48 1161
8628.36 1184
8629.23 1147
8630.11 1090
8630.99 1082
8631.87 1132
8632.74 1251
8633.62 1255
8634.50 1187
8635.37 1227
8636.25 1250
8637.13 1189
8638.01 1248
8638.88 1215
8639.76 1128
8640.64 1182
8641.52 1162
8642.39 1215
8643.27 1195
8644.15 1186
8645.03 1134
8645.90 1174
8646.78 1262
8647.66 1287
8648.54 1147
8649.42 1164
8650.29 1174
8651.17 1140
8652.05 1224
8652.93 1301
8653.81 1299
8654.68 1359
8655.56 1262
8656.44 1261
8657.32 1380
8658.20 1358
8659.08 1339
8659.95 1252
8660.83 1201
8661.71 1338
8662.59 1337
8663.47 1231
8664.35 1278
8665.23 1332
8666.10 1308
8666.98 1347
8667.86 1337
8668.74 1276
8669.62 1441
8670.50 1456
8671.38 1409
8672.26 1471
8673.14 1566
8674.02 1557
8674.90 1555
8675.77 1610
8676.65 1658
8677.53 1642
8678.41 1800
8679.29 1791
8680.17 1752
8681.05 1719
8681.93 1692
8682.81 1576
8683.69 1583
8684.57 1612
8685.45 1629
8686.33 1563
8687.21 1514
8688.09 1578
8688.97 1585
8689.85 1575
8690.73 1709
8691.61 1772
8692.49 1874
8693.37 2142
8694.25 2332
8695.13 2641
8696.01 2707
8696.89 2860
8697.77 2676
8698.65 2620
8699.53 2566
8700.41 2256
8701.29 2144
8702.17 2080
8703.05 2000
8703.94 1869
8704.82 1700
8705.70 1722
8706.58 1691
8707.46 1636
8708.34 1743
8709.22 1683
8710.10 1757
8710.98 1761
8711.86 1826
8712.75 1763
8713.63 1730
8714.51 1738
8715.39 1692
8716.27 1663
8717.15 1767
8718.03 1691
8718.91 1781
8719.80 1746
8720.68 1749
8721.56 1755
8722.44 1769
8723.32 1886
8724.20 1870
8725.09 2014
8725.97 1908
8726.85 1936
8727.73 1922
8728.61 1847
8729.50 1899
8730.38 1980
8731.26 2087
8732.14 2014
8733.02 1930
8733.91 2098
8734.79 2154
8735.67 2153
8736.55 2215
8737.44 2261
8738.32 2196
8739.20 2254
8740.08 2247
8740.97 2269
8741.85 2402
8742.73 2236
8743.61 2199
8744.50 2331
8745.38 2312
8746.26 2349
8747.15 2304
8748.03 2402
8748.91 2428
8749.79 2428
8750.68 2404
8751.56 2417
8752.44 2415
8753.33 2524
8754.21 2393
8755.09 2546
8755.98 2657
8756.86 2530
8757.74 2702
8758.63 2582
8759.51 2727
8760.39 2661
8761.28 2686
8762.16 2699
8763.05 2688
8763.93 2897
8764.81 2968
8765.70 2873
8766.58 3097
8767.46 3235
8768.35 3414
8769.23 3655
8770.12 3541
8771.00 3647
8771.89 3812
8772.77 3795
8773.65 3673
8774.54 3665
8775.42 3647
8776.31 3584
8777.19 3621
8778.08 3607
8778.96 3722
8779.84 3861
8780.73 4530
8781.61 5068
8782.50 6132
8783.38 7359
8784.27 9174
8785.15 9877
8786.04 10680
8786.92 10842
8787.81 10405
8788.69 10089
8789.58 8911
8790.46 7885
8791.35 6764
8792.23 5790
8793.12 5220
8794.00 4677
8794.89 4061
8795.77 4135
8796.66 4205
8797.55 4434
8798.43 4823
8799.32 5429
8800.20 6009
8801.09 6608
8801.97 6862
8802.86 6645
8803.74 6528
8804.63 6179
8805.52 5797
8806.40 5133
8807.29 4595
8808.17 4124
8809.06 3675
8809.95 3437
8810.83 3154
8811.72 3117
8812.60 3253
8813.49 3344
8814.38 3563
8815.26 3677
8816.15 3762
8817.04 3993
8817.92 3978
8818.81 3993
8819.70 3835
8820.58 3692
8821.47 3682
8822.36 3436
8823.24 3437
8824.13 3319
8825.02 3200
8825.90 2940
8826.79 2832
8827.68 2718
8828.56 2748
8829.45 2687
8830.34 2654
8831.23 2796
8832.11 2730
8833.00 2811
8833.89 2778
8834.77 2576
8835.66 2591
8836.55 2561
8837.44 2579
8838.32 2559
8839.21 2544
8840.10 2543
8840.99 2557
8841.88 2403
8842.76 2415
8843.65 2362
8844.54 2406
8845.43 2447
8846.31 2356
8847.20 2362
8848.09 2320
8848.98 2455
8849.87 2511
8850.75 2403
8851.64 2323
8852.53 2357
8853.42 2519
8854.31 2422
8855.20 2349
8856.08 2346
8856.97 2346
8857.86 2384
8858.75 2460
8859.64 2395
8860.53 2278
8861.42 2349
8862.30 2384
8863.19 2421
8864.08 2257
8864.97 2331
8865.86 2383
8866.75 2332
8867.64 2311
8868.53 2277
8869.42 2175
8870.30 2105
8871.19 2085
8872.08 2043
8872.97 2137
8873.86 2040
8874.75 1985
8875.64 1937
8876.53 1939
8877.42 1993
8878.31 1984
8879.20 1916
8880.09 1930
8880.98 1922
8881.87 1927
8882.76 1827
8883.65 1895
8884.54 1864
8885.43 1867
8886.32 1781
8887.21 1796
8888.10 1770
8888.99 1750
8889.88 1700
8890.77 1647
8891.66 1588
8892.55 1689
8893.44 1715
8894.33 1624
8895.22 1534
8896.11 1513
8897.00 1546
8897.89 1519
8898.78 1547
8899.67 1612
8900.56 1606
8901.45 1578
8902.34 1578
8903.23 1590
8904.12 1488
8905.02 1406
8905.91 1396
8906.80 1441
8907.69 1391
8908.58 1382
8909.47 1399
8910.36 1329
8911.25 1378
8912.14 1416
8913.04 1331
8913.93 1420
8914.82 1438
8915.71 1278
8916.60 1313
8917.49 1315
8918.38 1304
8919.28 1299
8920.17 1243
8921.06 1330
8921.95 1318
8922.84 1315
8923.73 1242
8924.63 1204
8925.52 1252
8926.41 1160
8927.30 1258
8928.19 1210
8929.09 1239
8929.98 1334
8930.87 1288
8931.76 1222
8932.65 1244
8933.55 1276
8934.44 1237
8935.33 1212
8936.22 1246
8937.12 1209
8938.01 1206
8938.90 1330
8939.79 1173
8940.69 1131
8941.58 1123
8942.47 1200
8943.37 1185
8944.26 1167
8945.15 1087
8946.04 1146
8946.94 1152
8947.83 1089
8948.72 1125
8949.62 1115
8950.51 1107
8951.40 1073
8952.30 1032
8953.19 1017
8954.08 1060
8954.98 1101
8955.87 1165
8956.76 1024
8957.66 1049
8958.55 1053
8959.44 1102
8960.34 1099
8961.23 1064
8962.12 1015
8963.02 987
8963.91 1012
8964.81 1033
8965.70 1047
8966.59 1057
8967.49 969
8968.38 949
8969.28 978
8970.17 961
8971.06 945
8971.96 998
8972.85 999
8973.75 960
8974.64 989
8975.54 970
8976.43 1043
8977.32 992
8978.22 900
8979.11 911
8980.01 936
8980.90 918
8981.80 967
8982.69 961
8983.59 853
8984.48 954
8985.38 896
8986.27 900
8987.17 930
8988.06 849
8988.96 905
8989.85 864
8990.75 850
8991.64 839
8992.54 866
8993.43 833
8994.33 840
8995.22 842
8996.12 828
8997.01 790
8997.91 791
8998.81 799
8999.70 823
9000.60 780
9001.49 785
9002.39 768
9003.28 770
9004.18 723
9005.08 791
9005.97 789
9006.87 803
9007.76 851
9008.66 828
9009.56 753
9010.45 726
9011.35 766
9012.24 755
9013.14 698
9014.04 741
9014.93 741
9015.83 815
9016.73 793
9017.62 767
9018.52 794
9019.42 787
9020.31 723
9021.21 712
9022.11 735
9023.00 779
9023.90 745
9024.80 664
9025.69 651
9026.59 731
9027.49 725
9028.38 713
9029.28 676
9030.18 752
9031.08 768
9031.97 762
9032.87 706
9033.77 679
9034.66 697
9035.56 720
9036.46 704
9037.36 697
9038.25 722
9039.15 690
9040.05 696
9040.95 710
9041.85 732
9042.74 678
9043.64 645
9044.54 678
9045.44 640
9046.33 670
9047.23 726
9048.13 715
9049.03 674
9049.93 738
9050.82 689
9051.72 680
9052.62 713
9053.52 763
9054.42 689
9055.32 698
9056.21 710
9057.11 712
9058.01 679
9058.91 690
9059.81 723
9060.71 663
9061.61 652
9062.50 643
9063.40 694
9064.30 674
9065.20 768
9066.10 722
9067.00 717
9067.90 738
9068.80 757
9069.70 749
9070.60 749
9071.49 667
9072.39 697
9073.29 708
9074.19 710
9075.09 698
9075.99 683
9076.89 657
9077.79 597
9078.69 636
9079.59 713
9080.49 616
9081.39 686
9082.29 711
9083.19 672
9084.09 678
9084.99 691
9085.89 646
9086.79 616
9087.69 655
9088.59 646
9089.49 623
9090.39 648
9091.29 638
9092.19 645
9093.09 677
9093.99 669
9094.89 644
9095.79 695
9096.69 732
9097.59 710
9098.49 657
9099.39 615
9100.29 640
9101.19 649
9102.09 708
9102.99 706
9103.90 662
9104.80 664
9105.70 657
9106.60 651
9107.50 659
9108.40 617
9109.30 630
9110.20 594
9111.10 663
9112.00 638
9112.91 654
9113.81 761
9114.71 643
9115.61 608
9116.51 520
9117.41 600
9118.31 689
9119.22 696
9120.12 674
9121.02 644
9121.92 659
9122.82 736
9123.72 627
9124.63 602
9125.53 699
9126.43 729
9127.33 676
9128.23 690
9129.14 619
9130.04 630
9130.94 669
9131.84 686
9132.74 646
9133.65 691
9134.55 693
9135.45 682
9136.35 637
9137.26 612
9138.16 621
9139.06 654
9139.96 666
9140.87 627
9141.77 612
9142.67 697
9143.57 641
9144.48 651
9145.38 645
9146.28 632
9147.19 688
9148.09 595
9148.99 592
9149.90 622
9150.80 625
9151.70 632
9152.60 652
9153.51 649
9154.41 676
9155.31 665
9156.22 677
9157.12 663
9158.02 646
9158.93 656
9159.83 668
9160.74 671
9161.64 715
9162.54 714
9163.45 798
9164.35 675
9165.25 733
9166.16 650
9167.06 590
9167.97 620
9168.87 639
9169.77 626
9170.68 627
9171.58 649
9172.49 668
9173.39 626
9174.30 650
9175.20 618
9176.10 585
9177.01 651
9177.91 608
9178.82 628
9179.72 669
9180.63 613
9181.53 631
9182.44 590
9183.34 650
9184.25 617
9185.15 680
9186.05 649
9186.96 638
9187.86 678
9188.77 668
9189.67 617
9190.58 686
9191.48 642
9192.39 648
9193.30 616
9194.20 615
9195.11 601
9196.01 612
9196.92 695
9197.82 659
9198.73 701
9199.63 639
9200.54 689
9201.44 601
9202.35 720
9203.26 725
9204.16 752
9205.07 709
9205.97 674
9206.88 688
9207.78 646
9208.69 637
9209.60 592
9210.50 644
9211.41 690
9212.32 665
9213.22 642
9214.13 661
9215.03 632
9215.94 615
9216.85 629
9217.75 655
9218.66 672
9219.57 622
9220.47 738
9221.38 648
9222.29 675
9223.19 693
9224.10 679
9225.01 641
9225.91 669
9226.82 703
9227.73 665
9228.63 630
9229.54 651
9230.45 618
9231.36 689
9232.26 626
9233.17 615
9234.08 552
9234.98 578
9235.89 577
9236.80 622
9237.71 603
9238.61 604
9239.52 614
9240.43 677
9241.34 631
9242.24 595
9243.15 609
9244.06 624
9244.97 646
9245.87 633
9246.78 620
9247.69 598
9248.60 644
9249.51 627
9250.41 696
9251.32 674
9252.23 602
9253.14 592
9254.05 563
9254.96 645
9255.86 682
9256.77 577
9257.68 576
9258.59 531
9259.50 596
9260.41 587
9261.31 587
9262.22 665
9263.13 605
9264.04 604
9264.95 649
9265.86 577
9266.77 536
9267.68 578
9268.58 585
9269.49 547
9270.40 620
9271.31 582
9272.22 617
9273.13 677
9274.04 660
9274.95 634
9275.86 612
9276.77 584
9277.68 618
9278.59 632
9279.50 627
9280.40 711
9281.31 717
9282.22 692
9283.13 634
9284.04 627
9284.95 607
9285.86 586
9286.77 558
9287.68 609
9288.59 674
9289.50 651
9290.41 670
9291.32 664
9292.23 601
9293.14 610
9294.05 596
9294.96 601
9295.87 641
9296.78 566
9297.69 586
9298.60 614
9299.52 623
9300.43 629
9301.34 649
9302.25 619
9303.16 669
9304.07 582
9304.98 563
9305.89 570
9306.80 624
9307.71 669
9308.62 631
9309.53 618
9310.44 617
9311.36 649
9312.27 648
9313.18 704
9314.09 681
9315.00 668
9315.91 597
9316.82 604
9317.73 631
9318.64 567
9319.56 595
9320.47 668
9321.38 612
9322.29 632
9323.20 640
9324.11 631
9325.03 562
9325.94 573
9326.85 630
9327.76 597
9328.67 567
9329.59 537
9330.50 545
9331.41 625
9332.32 629
9333.23 563
9334.15 521
9335.06 554
9335.97 526
9336.88 566
9337.79 627
9338.71 536
9339.62 561
9340.53 583
9341.44 570
9342.36 565
9343.27 525
9344.18 603
9345.09 669
9346.01 642
9346.92 585
9347.83 603
9348.75 589
9349.66 620
9350.57 597
9351.48 573
9352.40 525
9353.31 638
9354.22 578
9355.14 577
9356.05 592
9356.96 590
9357.88 577
9358.79 560
9359.70 545
9360.62 560
9361.53 557
9362.44 584
9363.36 572
9364.27 569
9365.19 551
9366.10 604
9367.01 587
9367.93 566
9368.84 574
9369.75 591
9370.67 558
9371.58 584
9372.50 564
9373.41 601
9374.32 599
9375.24 705
9376.15 632
9377.07 666
9377.98 575
9378.90 607
9379.81 625
9380.72 614
9381.64 596
9382.55 566
9383.47 582
9384.38 574
9385.30 586
9386.21 513
9387.13 547
9388.04 573
9388.96 506
9389.87 617
9390.79 598
9391.70 606
9392.62 635
9393.53 576
9394.45 609
9395.36 516
9396.28 562
9397.19 630
9398.11 646
9399.02 635
9399.94 633
9400.85 618
9401.77 610
9402.68 637
9403.60 649
9404.52 631
9405.43 676
9406.35 646
9407.26 638
9408.18 640
9409.09 589
9410.01 680
9410.93 602
9411.84 659
9412.76 598
9413.67 598
9414.59 615
9415.51 630
9416.42 636
9417.34 649
9418.26 617
9419.17 623
9420.09 638
9421.00 613
9421.92 636
9422.84 568
9423.75 590
9424.67 655
9425.59 613
9426.50 571
9427.42 617
9428.34 608
9429.25 608
9430.17 651
9431.09 586
9432.00 652
9432.92 706
9433.84 616
9434.76 616
9435.67 642
9436.59 663
9437.51 717
9438.42 734
9439.34 729
9440.26 749
9441.18 717
9442.09 708
9443.01 723
9443.93 714
9444.85 668
9445.76 712
9446.68 695
9447.60 702
9448.52 701
9449.43 697
9450.35 778
9451.27 719
9452.19 730
9453.11 762
9454.02 879
9454.94 984
9455.86 994
9456.78 1081
9457.70 1222
9458.62 1210
9459.53 1132
9460.45 1046
9461.37 1041
9462.29 929
9463.21 859
9464.13 846
9465.04 774
9465.96 724
9466.88 664
9467.80 610
9468.72 647
9469.64 737
9470.56 701
9471.48 637
9472.39 615
9473.31 610
9474.23 650
9475.15 689
9476.07 698
9476.99 692
9477.91 671
9478.83 748
9479.75 708
9480.67 732
9481.59 775
9482.51 712
9483.42 665
9484.34 763
9485.26 693
9486.18 749
9487.10 737
9488.02 716
9488.94 706
9489.86 695
9490.78 746
9491.70 745
9492.62 689
9493.54 690
9494.46 690
9495.38 665
9496.30 724
9497.22 698
9498.14 623
9499.06 594
9499.98 609
9500.90 577
9501.82 633
9502.74 642
9503.66 627
9504.58 646
9505.50 579
9506.43 648
9507.35 629
9508.27 643
9509.19 672
9510.11 609
9511.03 569
9511.95 606
9512.87 633
9513.79 666
9514.71 633
9515.63 660
9516.55 649
9517.48 634
9518.40 595
9519.32 590
9520.24 646
9521.16 650
9522.08 663
9523.00 630
9523.92 671
9524.85 675
9525.77 634
9526.69 636
9527.61 664
9528.53 644
9529.45 666
9530.38 611
9531.30 656
9532.22 644
9533.14 719
9534.06 695
9534.98 750
9535.91 751
9536.83 776
9537.75 840
9538.67 764
9539.60 800
9540.52 742
9541.44 737
9542.36 749
9543.28 736
9544.21 664
9545.13 636
9546.05 614
9546.97 617
9547.90 597
9548.82 601
9549.74 644
9550.66 631
9551.59 609
9552.51 551
9553.43 586
9554.36 620
9555.28 653
9556.20 622
9557.13 522
9558.05 580
9558.97 604
9559.89 627
9560.82 688
9561.74 648
9562.66 644
9563.59 674
9564.51 697
9565.43 612
9566.36 609
9567.28 599
9568.20 622
9569.13 645
9570.05 574
9570.98 567
9571.90 629
9572.82 615
9573.75 548
9574.67 533
9575.60 530
9576.52 519
9577.44 540
9578.37 554
9579.29 541
9580.22 547
9581.14 553
9582.06 587
9582.99 587
9583.91 573
9584.84 588
9585.76 556
9586.69 595
9587.61 595
9588.53 573
9589.46 558
9590.38 582
9591.31 590
9592.23 565
9593.16 569
9594.08 541
9595.01 602
9595.93 530
9596.86 543
9597.78 523
9598.71 622
9599.63 561
9600.56 524
9601.48 589
9602.41 622
9603.33 586
9604.26 612
9605.18 593
9606.11 647
9607.03 559
9607.96 567
9608.89 612
9609.81 633
9610.74 647
9611.66 631
9612.59 563
9613.51 605
9614.44 594
9615.37 626
9616.29 647
9617.22 614
9618.14 654
9619.07 604
9620.00 639
9620.92 697
9621.85 616
9622.77 628
9623.70 696
9624.63 658
9625.55 664
9626.48 627
9627.41 698
9628.33 681
9629.26 658
9630.19 618
9631.11 629
9632.04 721
9632.97 672
9633.89 651
9634.82 698
9635.75 628
9636.67 675
9637.60 728
9638.53 689
9639.45 648
9640.38 740
9641.31 710
9642.23 674
9643.16 626
9644.09 680
9645.02 677
9645.94 692
9646.87 666
9647.80 776
9648.73 785
9649.65 808
9650.58 854
9651.51 875
9652.44 822
9653.36 846
9654.29 939
9655.22 997
9656.15 929
9657.08 901
9658.00 838
9658.93 891
9659.86 793
9660.79 813
9661.72 766
9662.64 734
9663.57 759
9664.50 720
9665.43 726
9666.36 715
9667.28 778
9668.21 773
9669.14 774
9670.07 804
9671.00 729
9671.93 768
9672.86 832
9673.78 794
9674.71 859
9675.64 803
9676.57 747
9677.50 790
9678.43 746
9679.36 744
9680.29 744
9681.21 790
9682.14 811
9683.07 833
9684.00 792
9684.93 845
9685.86 885
9686.79 856
9687.72 843
9688.65 925
9689.58 947
9690.51 888
9691.44 860
9692.37 830
9693.30 844
9694.23 748
9695.16 823
9696.09 853
9697.02 922
9697.94 946
9698.87 971
9699.80 1006
9700.73 995
9701.66 1120
9702.59 1204
9703.52 1169
9704.45 1209
9705.39 1143
9706.32 1042
9707.25 1065
9708.18 939
9709.11 952
9710.04 992
9710.97 836
9711.90 772
9712.83 913
9713.76 899
9714.69 858
9715.62 810
9716.55 878
9717.48 917
9718.41 964
9719.34 920
9720.27 853
9721.21 858
9722.14 873
9723.07 855
9724.00 820
9724.93 843
9725.86 774
9726.79 807
9727.72 734
9728.65 787
9729.59 805
9730.52 778
9731.45 751
9732.38 746
9733.31 790
9734.24 808
9735.17 792
9736.11 782
9737.04 779
9737.97 791
9738.90 844
9739.83 902
9740.77 807
9741.70 741
9742.63 710
9743.56 773
9744.49 768
9745.43 753
9746.36 727
9747.29 769
9748.22 765
9749.15 703
9750.09 657
9751.02 660
9751.95 752
9752.88 695
9753.82 671
9754.75 721
9755.68 720
9756.61 698
9757.55 721
9758.48 711
9759.41 686
9760.35 723
9761.28 724
9762.21 755
9763.14 649
9764.08 648
9765.01 697
9765.94 713
9766.88 706
9767.81 673
9768.74 667
9769.68 678
9770.61 686
9771.54 726
9772.48 692
9773.41 647
9774.34 648
9775.28 717
9776.21 636
9777.14 670
9778.08 666
9779.01 692
9779.94 749
9780.88 758
9781.81 707
9782.75 746
9783.68 770
9784.61 773
9785.55 747
9786.48 783
9787.42 786
9788.35 868
9789.28 815
9790.22 737
9791.15 693
9792.09 669
9793.02 720
9793.96 666
9794.89 686
9795.83 742
9796.76 709
9797.69 655
9798.63 691
9799.56 631
9800.50 683
9801.43 642
9802.37 676
9803.30 711
9804.24 644
9805.17 663
9806.11 591
9807.04 676
9807.98 565
9808.91 557
9809.85 590
9810.78 587
9811.72 615
9812.65 578
9813.59 609
9814.53 609
9815.46 565
9816.40 559
9817.33 542
9818.27 538
9819.20 540
9820.14 610
9821.07 569
9822.01 589
9822.95 556
9823.88 526
9824.82 508
9825.75 500
9826.69 559
9827.63 570
9828.56 550
9829.50 523
9830.43 587
9831.37 544
9832.31 533
9833.24 550
9834.18 565
9835.12 509
9836.05 505
9836.99 596
9837.93 612
9838.86 597
9839.80 599
9840.73 508
9841.67 520
9842.61 514
9843.55 532
9844.48 556
9845.42 592
9846.36 523
9847.29 516
9848.23 553
9849.17 483
9850.10 499
9851.04 525
9851.98 477
9852.92 533
9853.85 561
9854.79 606
9855.73 546
9856.67 611
9857.60 526
9858.54 556
9859.48 535
9860.42 546
9861.35 505
9862.29 555
9863.23 515
9864.17 529
9865.10 497
9866.04 553
9866.98 507
9867.92 512
9868.86 538
9869.79 582
9870.73 565
9871.67 510
9872.61 501
9873.55 480
9874.48 497
9875.42 542
9876.36 527
9877.30 534
9878.24 543
9879.18 512
9880.12 470
9881.05 502
9881.99 468
9882.93 539
9883.87 521
9884.81 488
9885.75 469
9886.69 537
9887.63 542
9888.56 531
9889.50 492
9890.44 566
9891.38 510
9892.32 480
9893.26 499
9894.20 511
9895.14 527
9896.08 475
9897.02 508
9897.96 515
9898.90 494
9899.84 505
9900.77 494
9901.71 532
9902.65 458
9903.59 487
9904.53 437
9905.47 506
9906.41 515
9907.35 505
9908.29 468
9909.23 493
9910.17 518
9911.11 566
9912.05 504
9912.99 571
9913.93 569
9914.87 560
9915.81 578
9916.75 637
9917.69 708
9918.63 621
9919.57 597
9920.52 591
9921.46 560
9922.40 531
9923.34 508
9924.28 514
9925.22 514
9926.16 549
9927.10 595
9928.04 607
9928.98 596
9929.92 628
9930.86 670
9931.80 715
9932.75 621
9933.69 588
9934.63 624
9935.57 595
9936.51 588
9937.45 530
9938.39 524
9939.33 470
9940.28 477
9941.22 507
9942.16 562
9943.10 527
9944.04 457
9944.98 417
9945.92 485
9946.87 501
9947.81 517
9948.75 499
9949.69 508
9950.63 477
9951.58 483
9952.52 509
9953.46 520
9954.40 514
9955.34 494
9956.29 471
9957.23 480
9958.17 532
9959.11 462
9960.06 462
9961.00 456
9961.94 429
9962.88 450
9963.83 451
9964.77 413
9965.71 433
9966.65 453
9967.60 385
9968.54 441
9969.48 511
9970.42 475
9971.37 458
9972.31 433
9973.25 468
9974.20 416
9975.14 453
9976.08 538
9977.03 485
9977.97 424
9978.91 450
9979.86 418
9980.80 422
9981.74 434
9982.69 511
9983.63 508
9984.57 421
9985.52 440
9986.46 455
9987.40 486
9988.35 487
9989.29 428
9990.23 424
9991.18 412
9992.12 468
9993.07 455
9994.01 412
9994.95 439
9995.90 455
9996.84 476
9997.79 467
9998.73 441
9999.67 397
10000.62 457
10001.56 470
10002.51 484
10003.45 473
10004.40 461
10005.34 465
10006.29 430
10007.23 470
10008.17 411
10009.12 482
10010.06 453
10011.01 429
10011.95 407
10012.90 444
10013.84 479
10014.79 440
10015.73 433
10016.68 425
10017.62 451
10018.57 454
10019.51 409
10020.46 395
10021.40 437
10022.35 427
10023.29 491
10024.24 466
10025.19 503
10026.13 483
10027.08 515
10028.02 527
10028.97 478
10029.91 478
10030.86 447
10031.80 451
10032.75 467
10033.70 490
10034.64 511
10035.59 483
10036.53 445
10037.48 425
10038.43 469
10039.37 446
10040.32 439
10041.26 450
10042.21 418
10043.16 484
10044.10 442
10045.05 442
10046.00 424
10046.94 436
10047.89 392
10048.84 421
10049.78 463
10050.73 402
10051.68 393
10052.62 403
10053.57 461
10054.52 432
10055.46 503
10056.41 449
10057.36 415
10058.30 443
10059.25 440
10060.20 394
10061.15 435
10062.09 469
10063.04 450
10063.99 481
10064.93 402
10065.88 433
10066.83 437
10067.78 411
10068.72 394
10069.67 391
10070.62 410
10071.57 431
10072.51 383
10073.46 388
10074.41 407
10075.36 444
10076.31 447
10077.25 407
10078.20 405
10079.15 387
10080.10 376
10081.05 470
10081.99 475
10082.94 423
10083.89 392
10084.84 384
10085.79 419
10086.74 422
10087.68 470
10088.63 386
10089.58 415
10090.53 420
10091.48 400
10092.43 386
10093.37 415
10094.32 368
10095.27 409
10096.22 384
10097.17 432
10098.12 419
10099.07 380
10100.02 372
10100.97 393
10101.91 393
10102.86 357
10103.81 365
10104.76 407
10105.71 361
10106.66 429
10107.61 455
10108.56 448
10109.51 440
10110.46 368
10111.41 399
10112.36 433
10113.31 408
10114.26 388
10115.21 393
10116.16 413
10117.11 418
10118.06 436
10119.01 414
10119.96 388
10120.91 355
10121.86 327
10122.81 363
10123.76 388
10124.71 419
10125.66 379
10126.61 380
10127.56 376
10128.51 445
10129.46 432
10130.41 396
10131.36 432
10132.31 436
10133.26 428
10134.21 444
10135.16 410
10136.11 375
10137.06 407
10138.01 421
10138.96 387
10139.91 373
10140.86 377
10141.82 413
10142.77 467
10143.72 438
10144.67 401
10145.62 417
10146.57 476
10147.52 430
10148.47 415
10149.42 428
10150.38 366
10151.33 401
10152.28 434
10153.23 389
10154.18 386
10155.13 385
10156.09 404
10157.04 419
10157.99 437
10158.94 376
10159.89 431
10160.84 457
10161.80 450
10162.75 421
10163.70 388
10164.65 400
10165.60 411
10166.56 405
10167.51 400
10168.46 406
10169.41 412
10170.36 408
10171.32 405
10172.27 401
10173.22 450
10174.17 400
10175.13 466
10176.08 424
10177.03 408
10177.98 415
10178.94 437
10179.89 429
10180.84 448
10181.80 499
10182.75 476
10183.70 430
10184.65 426
10185.61 451
10186.56 471
10187.51 379
10188.47 400
10189.42 471
10190.37 464
10191.33 492
10192.28 443
10193.23 439
10194.19 466
10195.14 487
10196.09 468
10197.05 477
10198.00 494
10198.95 471
10199.91 526
10200.86 508
10201.82 488
10202.77 500
10203.72 563
10204.68 514
10205.63 542
10206.58 527
10207.54 492
10208.49 505
10209.45 539
10210.40 461
10211.36 481
10212.31 539
10213.26 508
10214.22 516
10215.17 519
10216.13 452
10217.08 443
10218.04 468
10218.99 495
10219.94 461
10220.90 420
10221.85 413
10222.81 442
10223.76 493
10224.72 441
10225.67 436
10226.63 455
10227.58 405
10228.54 386
10229.49 427
10230.45 458
10231.40 459
10232.36 380
10233.31 394
10234.27 436
10235.22 450
10236.18 411
10237.14 448
10238.09 473
10239.05 502
10240.00 527
10240.96 498
10241.91 496
10242.87 480
10243.82 471
10244.78 416
10245.74 491
10246.69 498
10247.65 440
10248.60 451
10249.56 417
10250.52 420
10251.47 443
10252.43 371
10253.38 422
10254.34 403
10255.30 439
10256.25 447
10257.21 392
10258.17 412
10259.12 426
10260.08 420
10261.04 391
10261.99 381
10262.95 464
10263.91 423
10264.86 352
10265.82 395
10266.78 422
10267.73 433
10268.69 365
10269.65 381
10270.60 358
10271.56 366
10272.52 439
10273.47 429
10274.43 387
10275.39 389
10276.35 471
10277.30 437
10278.26 428
10279.22 391
10280.18 448
10281.13 447
10282.09 444
10283.05 405
10284.01 344
10284.96 334
10285.92 410
10286.88 398
10287.84 402
10288.79 407
10289.75 383
10290.71 372
10291.67 433
10292.63 362
10293.58 361
10294.54 383
10295.50 402
10296.46 390
10297.42 369
10298.38 408
10299.33 363
10300.29 413
10301.25 348
10302.21 378
10303.17 349
10304.13 346
10305.08 380
10306.04 338
10307.00 362
10307.96 338
10308.92 372
10309.88 398
10310.84 374
10311.80 336
10312.75 342
10313.71 341
10314.67 381
10315.63 375
10316.59 360
10317.55 367
10318.51 407
10319.47 399
10320.43 385
10321.39 341
10322.35 417
10323.31 401
10324.27 360
10325.23 359
10326.18 380
10327.14 407
10328.10 376
10329.06 380
10330.02 381
10330.98 358
10331.94 363
10332.90 360
10333.86 316
10334.82 325
10335.78 384
10336.74 422
10337.70 372
10338.66 382
10339.62 381
10340.58 374
10341.54 376
10342.50 335
10343.46 375
10344.43 383
10345.39 411
10346.35 401
10347.31 396
10348.27 403
10349.23 341
10350.19 381
10351.15 339
10352.11 363
10353.07 390
10354.03 385
10354.99 380
10355.95 361
10356.91 355
10357.88 412
10358.84 404
10359.80 393
10360.76 368
10361.72 329
10362.68 383
10363.64 442
10364.60 453
10365.57 357
10366.53 395
10367.49 393
10368.45 400
10369.41 399
10370.37 355
10371.34 374
10372.30 382
10373.26 395
10374.22 309
10375.18 417
10376.14 391
10377.11 405
10378.07 354
10379.03 364
10379.99 359
10380.95 375
10381.92 368
10382.88 339
10383.84 344
10384.80 378
10385.77 367
10386.73 371
10387.69 354
10388.65 367
10389.62 339
10390.58 371
10391.54 341
10392.50 335
10393.47 352
10394.43 372
10395.39 383
10396.35 385
10397.32 375
10398.28 417
10399.24 368
10400.21 335
10401.17 343
10402.13 347
10403.10 368
10404.06 387
10405.02 346
10405.99 317
10406.95 364
10407.91 341
10408.88 360
10409.84 376
10410.80 403
10411.77 424
10412.73 399
10413.69 366
10414.66 389
10415.62 365
10416.58 401
10417.55 386
10418.51 402
10419.48 436
10420.44 410
10421.40 411
10422.37 379
10423.33 426
10424.30 414
10425.26 476
10426.23 357
10427.19 392
10428.15 394
10429.12 429
10430.08 425
10431.05 424
10432.01 411
10432.98 422
10433.94 445
10434.91 429
10435.87 382
10436.83 379
10437.80 378
10438.76 369
10439.73 357
10440.69 378
10441.66 415
10442.62 351
10443.59 317
10444.55 337
10445.52 360
10446.48 381
10447.45 373
10448.41 368
10449.38 323
10450.35 382
10451.31 376
10452.28 375
10453.24 375
10454.21 348
10455.17 357
10456.14 399
10457.10 362
10458.07 318
10459.04 329
10460.00 331
10460.97 403
10461.93 346
10462.90 409
10463.87 364
10464.83 365
10465.80 370
10466.76 348
10467.73 364
10468.70 304
10469.66 326
10470.63 335
10471.59 368
10472.56 301
10473.53 365
10474.49 384
10475.46 331
10476.43 295
10477.39 339
10478.36 333
10479.33 351
10480.29 366
10481.26 351
10482.23 360
10483.19 346
10484.16 385
10485.13 383
10486.09 360
10487.06 368
10488.03 383
10489.00 349
10489.96 362
10490.93 409
10491.90 386
10492.87 368
10493.83 357
10494.80 315
10495.77 348
10496.73 392
10497.70 373
10498.67 327
10499.64 373
10500.61 346
10501.57 371
10502.54 374
10503.51 382
10504.48 398
10505.44 331
10506.41 355
10507.38 393
10508.35 392
10509.32 364
10510.28 388
10511.25 354
10512.22 315
10513.19 324
10514.16 354
10515.13 360
10516.09 347
10517.06 341
10518.03 350
10519.00 371
10519.97 378
10520.94 383
10521.91 373
10522.87 344
10523.84 360
10524.81 354
10525.78 369
10526.75 410
10527.72 409
10528.69 382
10529.66 384
10530.63 373
10531.59 371
10532.56 384
10533.53 366
10534.50 378
10535.47 353
10536.44 309
10537.41 356
10538.38 324
10539.35 325
10540.32 325
10541.29 322
10542.26 408
10543.23 369
10544.20 417
10545.17 350
10546.14 355
10547.11 392
10548.08 338
10549.05 364
10550.02 375
10550.99 319
10551.96 409
10552.93 387
10553.90 360
10554.87 393
10555.84 402
10556.81 380
10557.78 407
10558.75 393
10559.72 359
10560.69 402
10561.66 388
10562.63 426
10563.60 430
10564.57 501
10565.54 478
10566.51 472
10567.48 475
10568.45 500
10569.42 439
10570.40 466
10571.37 473
10572.34 443
10573.31 436
10574.28 397
10575.25 446
10576.22 418
10577.19 378
10578.16 360
10579.14 367
10580.11 403
10581.08 382
10582.05 345
10583.02 389
10583.99 355
10584.96 341
10585.94 381
10586.91 393
10587.88 325
10588.85 349
10589.82 406
10590.79 386
10591.77 396
10592.74 402
10593.71 414
10594.68 434
10595.65 447
10596.63 362
10597.60 373
10598.57 376
10599.54 369
10600.52 331
10601.49 363
10602.46 332
10603.43 309
10604.41 350
10605.38 348
10606.35 401
10607.32 377
10608.30 352
10609.27 370
10610.24 394
10611.21 355
10612.19 328
10613.16 296
10614.13 350
10615.11 370
10616.08 374
10617.05 345
10618.02 386
10619.00 297
10619.97 318
10620.94 372
10621.92 320
10622.89 362
10623.86 360
10624.84 359
10625.81 378
10626.78 324
10627.76 365
10628.73 424
10629.71 368
10630.68 340
10631.65 381
10632.63 411
10633.60 365
10634.57 374
10635.55 398
10636.52 390
10637.50 383
10638.47 393
10639.44 365
10640.42 395
10641.39 415
10642.37 492
10643.34 488
10644.31 434
10645.29 451
10646.26 477
10647.24 489
10648.21 452
10649.19 412
10650.16 426
10651.14 432
10652.11 449
10653.09 399
10654.06 409
10655.04 343
10656.01 390
10656.98 386
10657.96 390
10658.93 387
10659.91 366
10660.88 353
10661.86 371
10662.84 385
10663.81 392
10664.79 381
10665.76 346
10666.74 364
10667.71 385
10668.69 397
10669.66 403
10670.64 336
10671.61 308
10672.59 385
10673.56 344
10674.54 337
10675.52 351
10676.49 322
10677.47 320
10678.44 362
10679.42 363
10680.40 361
10681.37 380
10682.35 369
10683.32 351
10684.30 365
10685.28 357
10686.25 329
10687.23 380
10688.20 355
10689.18 401
10690.16 343
10691.13 388
10692.11 381
10693.09 394
10694.06 346
10695.04 334
10696.02 370
10696.99 345
10697.97 337
10698.95 278
10699.92 315
10700.90 358
10701.88 340
10702.85 321
10703.83 380
10704.81 358
10705.79 375
10706.76 321
10707.74 339
10708.72 380
10709.70 350
10710.67 343
10711.65 357
10712.63 356
10713.60 338
10714.58 338
10715.56 306
10716.54 389
10717.52 359
10718.49 365
10719.47 349
10720.45 410
10721.43 357
10722.40 354
10723.38 356
10724.36 340
10725.34 375
10726.32 353
10727.29 363
10728.27 338
10729.25 375
10730.23 338
10731.21 375
10732.19 399
10733.16 356
10734.14 346
10735.12 350
10736.10 360
10737.08 398
10738.06 365
10739.03 362
10740.01 344
10740.99 318
10741.97 346
10742.95 327
10743.93 321
10744.91 339
10745.89 380
10746.87 345
10747.84 387
10748.82 397
10749.80 410
10750.78 328
10751.76 368
10752.74 392
10753.72 367
10754.70 377
10755.68 323
10756.66 381
10757.64 355
10758.62 353
10759.60 364
10760.58 386
10761.56 327
10762.54 332
10763.52 324
10764.50 331
10765.48 333
10766.45 365
10767.43 353
10768.41 344
10769.39 372
10770.38 370
10771.36 382
10772.34 376
10773.32 381
10774.30 405
10775.28 400
10776.26 366
10777.24 359
10778.22 292
10779.20 345
10780.18 343
10781.16 380
10782.14 346
10783.12 362
10784.10 325
10785.08 358
10786.06 354
10787.04 358
10788.02 360
10789.00 346
10789.99 407
10790.97 394
10791.95 361
10792.93 318
10793.91 295
10794.89 296
10795.87 344
10796.85 388
10797.84 328
10798.82 346
10799.80 356
10800.78 321
10801.76 356
10802.74 377
10803.72 372
10804.71 345
10805.69 302
10806.67 364
10807.65 327
10808.63 322
10809.61 370
10810.60 325
10811.58 356
10812.56 339
10813.54 369
10814.52 399
10815.51 374
10816.49 327
10817.47 353
10818.45 325
10819.44 326
10820.42 338
10821.40 381
10822.38 337
10823.37 292
10824.35 345
10825.33 332
10826.31 304
10827.30 339
10828.28 325
10829.26 329
10830.24 304
10831.23 308
10832.21 364
10833.19 337
10834.18 328
10835.16 340
10836.14 354
10837.13 356
10838.11 387
10839.09 356
10840.07 360
10841.06 363
10842.04 353
10843.02 326
10844.01 336
10844.99 356
10845.98 349
10846.96 305
10847.94 349
10848.93 322
10849.91 346
10850.89 369
10851.88 348
10852.86 353
10853.84 380
10854.83 387
10855.81 344
10856.80 337
10857.78 317
10858.77 347
10859.75 361
10860.73 328
10861.72 338
10862.70 320
10863.69 344
10864.67 332
10865.66 347
10866.64 314
10867.62 366
10868.61 352
10869.59 407
10870.58 360
10871.56 352
10872.55 422
10873.53 374
10874.52 338
10875.50 367
10876.49 321
10877.47 315
10878.46 349
10879.44 319
10880.43 312
10881.41 386
10882.40 384
10883.38 403
10884.37 370
10885.35 366
10886.34 378
10887.32 346
10888.31 348
10889.29 364
10890.28 346
10891.27 363
10892.25 357
10893.24 383
10894.22 360
10895.21 378
10896.19 381
10897.18 364
10898.17 385
10899.15 331
10900.14 369
10901.12 366
10902.11 446
10903.10 423
10904.08 388
10905.07 429
10906.05 397
10907.04 373
10908.03 407
10909.01 435
10910.00 483
10910.99 409
10911.97 458
10912.96 415
10913.95 383
10914.93 404
10915.92 431
10916.91 420
10917.89 450
10918.88 424
10919.87 437
10920.85 401
10921.84 411
10922.83 461
10923.81 377
10924.80 436
10925.79 434
10926.78 485
10927.76 486
10928.75 465
10929.74 445
10930.73 469
10931.71 440
10932.70 456
10933.69 477
10934.68 500
10935.66 469
10936.65 504
10937.64 424
10938.63 451
10939.61 442
10940.60 453
10941.59 426
10942.58 430
10943.57 478
10944.55 440
10945.54 470
10946.53 461
10947.52 459
10948.51 464
10949.49 543
10950.48 538
10951.47 496
10952.46 487
10953.45 496
10954.44 532
10955.42 612
10956.41 589
10957.40 584
10958.39 588
10959.38 547
10960.37 574
10961.36 629
10962.34 616
10963.33 599
10964.32 643
10965.31 629
10966.30 620
10967.29 567
10968.28 536
10969.27 493
10970.26 496
10971.25 565
10972.24 526
10973.22 507
10974.21 499
10975.20 539
10976.19 484
10977.18 524
10978.17 452
10979.16 501
10980.15 572
10981.14 589
10982.13 486
10983.12 521
10984.11 495
10985.10 571
10986.09 565
10987.08 537
10988.07 594
10989.06 552
10990.05 577
10991.04 552
10992.03 584
10993.02 503
10994.01 530
10995.00 558
10995.99 509
10996.98 535
10997.97 566
10998.96 649
10999.95 660
11000.94 715
11001.93 741
11002.92 768
11003.92 792
11004.91 766
11005.90 803
11006.89 770
11007.88 785
11008.87 744
11009.86 683
11010.85 660
11011.84 657
11012.83 595
11013.82 555
11014.82 510
11015.81 561
11016.80 561
11017.79 521
11018.78 524
11019.77 610
11020.76 541
11021.76 526
11022.75 501
11023.74 469
11024.73 489
11025.72 519
11026.71 486
11027.70 473
11028.70 479
11029.69 458
11030.68 497
11031.67 469
11032.66 465
11033.66 517
11034.65 543
11035.64 551
11036.63 521
11037.62 494
11038.62 452
11039.61 441
11040.60 482
11041.59 461
11042.59 414
11043.58 423
11044.57 475
11045.56 458
11046.56 390
11047.55 415
11048.54 425
11049.53 403
11050.53 413
11051.52 411
11052.51 438
11053.51 436
11054.50 430
11055.49 364
11056.49 415
11057.48 410
11058.47 432
11059.46 401
11060.46 424
11061.45 411
11062.44 476
11063.44 436
11064.43 455
11065.42 342
11066.42 409
11067.41 366
11068.41 399
11069.40 415
11070.39 419
11071.39 379
11072.38 396
11073.37 424
11074.37 440
11075.36 418
11076.36 421
11077.35 408
11078.34 487
11079.34 439
11080.33 424
11081.33 432
11082.32 421
11083.31 430
11084.31 455
11085.30 413
11086.30 394
11087.29 456
11088.29 381
11089.28 448
11090.28 436
11091.27 420
11092.27 379
11093.26 459
11094.25 451
11095.25 389
11096.24 368
11097.24 395
11098.23 425
11099.23 422
11100.22 427
11101.22 411
11102.21 463
11103.21 454
11104.20 432
11105.20 373
11106.20 436
11107.19 408
11108.19 418
11109.18 416
11110.18 451
11111.17 411
11112.17 393
11113.16 402
11114.16 378
11115.15 433
11116.15 382
11117.15 391
11118.14 406
11119.14 341
11120.13 387
11121.13 414
11122.13 369
11123.12 389
11124.12 406
11125.11 413
11126.11 417
11127.11 382
11128.10 429
11129.10 372
11130.10 385
11131.09 361
11132.09 428
11133.09 404
11134.08 440
11135.08 409
11136.07 445
11137.07 433
11138.07 414
11139.07 428
11140.06 384
11141.06 420
11142.06 462
11143.05 415
11144.05 383
11145.05 403
11146.04 381
11147.04 388
11148.04 427
11149.04 424
11150.03 449
11151.03 453
11152.03 398
11153.02 372
11154.02 333
11155.02 396
11156.02 425
11157.01 412
11158.01 398
11159.01 388
11160.01 395
11161.01 372
11162.00 391
11163.00 378
11164.00 382
11165.00 405
11165.99 413
11166.99 336
11167.99 382
11168.99 378
11169.99 395
11170.99 367
11171.98 375
11172.98 372
11173.98 376
11174.98 404
11175.98 417
11176.98 391
11177.97 400
11178.97 407
11179.97 412
11180.97 373
11181.97 373
11182.97 395
11183.97 434
11184.96 370
11185.96 323
11186.96 294
11187.96 335
11188.96 415
11189.96 394
11190.96 342
11191.96 397
11192.96 373
11193.96 384
11194.96 346
11195.96 341
11196.95 380
11197.95 391
11198.95 383
11199.95 365
11200.95 373
11201.95 344
11202.95 374
11203.95 389
11204.95 363
11205.95 418
11206.95 408
11207.95 408
11208.95 355
11209.95 376
11210.95 398
11211.95 432
11212.95 434
11213.95 385
11214.95 386
11215.95 382
11216.95 375
11217.95 394
11218.95 388
11219.95 365
11220.95 396
11221.95 391
11222.95 359
11223.95 373
11224.95 365
11225.96 345
11226.96 374
11227.96 402
11228.96 388
11229.96 393
11230.96 352
11231.96 382
11232.96 374
11233.96 352
11234.96 437
11235.96 365
11236.97 362
11237.97 325
11238.97 344
11239.97 369
11240.97 366
11241.97 358
11242.97 348
11243.98 332
11244.98 337
11245.98 376
11246.98 371
11247.98 388
11248.98 413
11249.98 410
11250.99 407
11251.99 352
11252.99 334
11253.99 364
11254.99 443
11256.00 415
11257.00 404
11258.00 379
11259.00 411
11260.00 406
11261.01 383
11262.01 421
11263.01 421
11264.01 433
11265.02 368
11266.02 369
11267.02 384
11268.02 393
11269.03 423
11270.03 382
11271.03 366
11272.03 422
11273.04 405
11274.04 388
11275.04 382
11276.05 359
11277.05 395
11278.05 415
11279.05 436
11280.06 390
11281.06 397
11282.06 451
11283.07 413
11284.07 458
11285.07 442
11286.08 435
11287.08 447
11288.08 435
11289.09 439
11290.09 392
11291.09 403
11292.10 399
11293.10 410
11294.11 362
11295.11 426
11296.11 433
11297.12 440
11298.12 413
11299.13 395
11300.13 385
11301.13 391
11302.14 394
11303.14 447
11304.15 402
11305.15 427
11306.15 427
11307.16 441
11308.16 439
11309.17 413
11310.17 391
11311.18 429
11312.18 354
11313.18 394
11314.19 399
11315.19 417
11316.20 451
11317.20 410
11318.21 430
11319.21 429
11320.22 404
11321.22 405
11322.23 396
11323.23 405
11324.24 466
11325.24 429
11326.25 458
11327.25 467
11328.26 435
11329.26 420
11330.27 466
11331.27 432
11332.28 419
11333.29 487
11334.29 397
11335.30 414
11336.30 392
11337.31 422
11338.31 427
11339.32 431
11340.33 489
11341.33 453
11342.34 480
11343.34 552
11344.35 568
11345.35 535
11346.36 592
11347.37 552
11348.37 600
11349.38 496
11350.39 498
11351.39 482
11352.40 465
11353.40 510
11354.41 480
11355.42 483
11356.42 471
11357.43 494
11358.44 486
11359.44 475
11360.45 466
11361.46 484
11362.46 458
11363.47 463
11364.48 435
11365.48 485
11366.49 449
11367.50 463
11368.50 476
11369.51 430
11370.52 477
11371.53 461
11372.53 450
11373.54 431
11374.55 442
11375.56 462
11376.56 475
11377.57 474
11378.58 466
11379.59 390
11380.59 438
11381.60 530
11382.61 496
11383.62 457
11384.62 475
11385.63 455
11386.64 485
11387.65 478
11388.65 472
11389.66 499
11390.67 440
11391.68 481
11392.69 458
11393.69 462
11394.70 472
11395.71 483
11396.72 440
11397.73 440
11398.74 450
11399.74 480
11400.75 456
11401.76 408
11402.77 486
11403.78 487
11404.79 468
11405.80 471
11406.80 455
11407.81 435
11408.82 498
11409.83 474
11410.84 477
11411.85 449
11412.86 499
11413.87 525
11414.88 502
11415.89 506
11416.89 494
11417.90 507
11418.91 558
11419.92 498
11420.93 498
11421.94 468
11422.95 523
11423.96 545
11424.97 522
11425.98 533
11426.99 511
11428.00 528
11429.01 593
11430.02 522
11431.03 577
11432.04 580
11433.05 495
11434.06 510
11435.07 552
11436.08 586
11437.09 533
11438.10 533
11439.11 576
11440.12 525
11441.13 514
11442.14 553
11443.15 556
11444.16 600
11445.17 572
11446.18 569
11447.19 642
11448.20 597
11449.21 546
11450.22 563
11451.23 567
11452.24 566
11453.25 541
11454.27 563
11455.28 616
11456.29 626
11457.30 632
11458.31 585
11459.32 636
11460.33 596
11461.34 627
11462.35 604
11463.36 626
11464.38 628
11465.39 623
11466.40 661
11467.41 634
11468.42 713
11469.43 667
11470.44 644
11471.46 622
11472.47 557
11473.48 630
11474.49 653
11475.50 678
11476.52 678
11477.53 679
11478.54 685
11479.55 673
11480.56 678
11481.57 677
11482.59 664
11483.60 690
11484.61 628
11485.62 687
11486.64 722
11487.65 714
11488.66 696
11489.67 702
11490.69 659
11491.70 719
11492.71 706
11493.72 709
11494.74 665
11495.75 749
11496.76 813
11497.77 729
11498.79 783
11499.80 750
11500.81 782
11501.83 803
11502.84 806
11503.85 789
11504.86 756
11505.88 784
11506.89 784
11507.90 797
11508.92 764
11509.93 748
11510.94 759
11511.96 787
11512.97 779
11513.98 775
11515.00 762
11516.01 786
11517.02 816
11518.04 808
11519.05 815
11520.07 810
11521.08 776
11522.09 824
11523.11 810
11524.12 880
11525.13 871
11526.15 889
11527.16 939
11528.18 901
11529.19 921
11530.21 960
11531.22 983
11532.23 901
11533.25 876
11534.26 919
11535.28 891
11536.29 949
11537.31 943
11538.32 958
11539.34 937
11540.35 939
11541.36 1026
11542.38 1003
11543.39 1041
11544.41 1073
11545.42 1058
11546.44 1055
11547.45 1060
11548.47 1079
11549.48 1063
11550.50 1181
11551.51 1160
11552.53 1179
11553.54 1126
11554.56 1143
11555.57 1182
11556.59 1262
11557.61 1268
11558.62 1260
11559.64 1244
11560.65 1295
11561.67 1379
11562.68 1315
11563.70 1387
11564.71 1383
11565.73 1433
11566.75 1464
11567.76 1442
11568.78 1455
11569.79 1449
11570.81 1401
11571.83 1550
11572.84 1520
11573.86 1503
11574.87 1550
11575.89 1629
11576.91 1647
11577.92 1685
11578.94 1732
11579.96 1780
11580.97 1807
11581.99 1921
11583.00 1945
11584.02 1934
11585.04 2106
11586.05 2224
11587.07 2248
11588.09 2320
11589.10 2519
11590.12 2610
11591.14 2674
11592.16 2891
11593.17 2925
11594.19 2818
11595.21 2805
11596.22 2928
11597.24 2974
11598.26 3191
11599.28 3337
11600.29 3527
11601.31 3961
11602.33 4491
11603.34 5009
11604.36 5817
11605.38 6515
11606.40 7246
11607.41 8107
11608.43 8659
11609.45 8894
11610.47 8484
11611.49 7863
11612.50 7085
11613.52 6346
11614.54 5652
11615.56 4984
11616.58 4193
11617.59 3777
11618.61 3394
11619.63 3029
11620.65 2878
11621.67 2725
11622.68 2585
11623.70 2625
11624.72 2581
11625.74 2426
11626.76 2277
11627.78 2319
11628.79 2233
11629.81 2124
11630.83 2037
11631.85 2020
11632.87 2079
11633.89 2002
11634.91 1944
11635.93 1991
11636.94 2096
11637.96 2040
11638.98 2026
11640.00 1901
11641.02 1911
11642.04 1901
11643.06 1762
11644.08 1842
11645.10 1723
11646.12 1820
11647.14 1836
11648.16 1856
11649.17 1767
11650.19 1717
11651.21 1649
11652.23 1629
11653.25 1381
11654.27 1398
11655.29 1399
11656.31 1250
11657.33 1270
11658.35 1212
11659.37 1281
11660.39 1231
11661.41 1285
11662.43 1198
11663.45 1150
11664.47 1191
11665.49 1237
11666.51 1222
11667.53 1282
11668.55 1283
11669.57 1218
11670.59 1225
11671.61 1269
11672.63 1259
11673.65 1330
11674.67 1238
11675.70 1272
11676.72 1274
11677.74 1298
11678.76 1313
11679.78 1330
11680.80 1343
11681.82 1345
11682.84 1428
11683.86 1519
11684.88 1515
11685.90 1475
11686.92 1504
11687.95 1528
11688.97 1590
11689.99 1581
11691.01 1545
11692.03 1432
11693.05 1359
11694.07 1401
11695.10 1399
11696.12 1413
11697.14 1424
11698.16 1478
11699.18 1396
11700.20 1404
11701.22 1391
11702.25 1421
11703.27 1356
11704.29 1370
11705.31 1346
11706.33 1331
11707.36 1314
11708.38 1298
11709.40 1331
11710.42 1357
11711.44 1187
11712.47 1249
11713.49 1227
11714.51 1189
11715.53 1181
11716.56 1281
11717.58 1198
11718.60 1175
11719.62 1198
11720.65 1228
11721.67 1136
11722.69 1097
11723.71 1132
11724.74 1076
11725.76 1138
11726.78 1104
11727.80 1055
11728.83 1087
11729.85 1024
11730.87 977
11731.90 990
11732.92 1001
11733.94 958
11734.97 1000
11735.99 950
11737.01 960
11738.04 968
11739.06 935
11740.08 911
11741.11 963
11742.13 939
11743.15 904
11744.18 893
11745.20 888
11746.22 881
11747.25 810
11748.27 888
11749.30 882
11750.32 897
11751.34 914
11752.37 916
11753.39 934
11754.42 909
11755.44 870
11756.46 873
11757.49 852
11758.51 856
11759.54 889
11760.56 903
11761.58 840
11762.61 866
11763.63 826
11764.66 822
11765.68 807
11766.71 805
11767.73 765
11768.76 768
11769.78 791
11770.81 766
11771.83 685
11772.86 722
11773.88 716
11774.91 743
11775.93 786
11776.96 738
11777.98 695
11779.01 771
11780.03 759
11781.06 736
11782.08 710
11783.11 733
11784.13 744
11785.16 688
11786.18 683
11787.21 690
11788.23 669
11789.26 666
11790.28 667
11791.31 641
11792.34 698
11793.36 658
11794.39 657
11795.41 690
11796.44 657
11797.47 615
11798.49 586
11799.52 666
11800.54 673
11801.57 618
11802.60 630
11803.62 629
11804.65 602
11805.67 596
11806.70 574
11807.73 618
11808.75 568
11809.78 575
11810.81 527
11811.83 554
11812.86 550
11813.89 544
11814.91 531
11815.94 594
11816.97 554
11817.99 505
11819.02 559
11820.05 553
11821.07 573
11822.10 513
11823.13 542
11824.16 533
11825.18 570
11826.21 591
11827.24 536
11828.26 531
11829.29 548
11830.32 513
11831.35 473
11832.37 511
11833.40 528
11834.43 520
11835.46 538
11836.48 526
11837.51 520
11838.54 545
11839.57 524
11840.59 466
11841.62 472
11842.65 464
11843.68 524
11844.71 487
11845.73 477
11846.76 518
11847.79 444
11848.82 468
11849.85 477
11850.88 481
11851.90 474
11852.93 438
11853.96 483
11854.99 503
11856.02 463
11857.05 497
11858.07 497
11859.10 491
11860.13 441
11861.16 462
11862.19 495
11863.22 466
11864.25 487
11865.28 442
11866.30 495
11867.33 499
11868.36 473
11869.39 507
11870.42 485
11871.45 492
11872.48 522
11873.51 472
11874.54 494
11875.57 532
11876.60 451
11877.63 423
11878.65 440
11879.68 495
11880.71 463
11881.74 477
11882.77 456
11883.80 440
11884.83 449
11885.86 522
11886.89 446
11887.92 451
11888.95 442
11889.98 460
11891.01 439
11892.04 427
11893.07 415
11894.10 463
11895.13 438
11896.16 487
11897.19 465
11898.22 457
11899.25 458
11900.28 484
11901.31 445
11902.34 461
11903.38 468
11904.41 514
11905.44 498
11906.47 462
11907.50 503
11908.53 505
11909.56 454
11910.59 504
11911.62 485
11912.65 447
11913.68 449
11914.71 439
11915.75 447
11916.78 437
11917.81 451
11918.84 442
11919.87 512
11920.90 441
11921.93 439
11922.96 490
11924.00 471
11925.03 447
11926.06 443
11927.09 478
11928.12 435
11929.15 424
11930.18 432
11931.22 469
11932.25 450
11933.28 489
11934.31 482
11935.34 469
11936.38 506
11937.41 570
11938.44 566
11939.47 501
11940.50 489
11941.54 507
11942.57 495
11943.60 544
11944.63 475
11945.67 510
11946.70 503
11947.73 474
11948.76 406
11949.80 433
11950.83 402
11951.86 387
11952.89 431
11953.93 385
11954.96 429
11955.99 383
11957.02 403
11958.06 419
11959.09 400
11960.12 398
11961.16 406
11962.19 454
11963.22 441
11964.26 434
11965.29 419
11966.32 396
11967.36 432
11968.39 432
11969.42 428
11970.46 384
11971.49 361
11972.52 397
11973.56 400
11974.59 357
11975.62 356
11976.66 409
11977.69 449
11978.73 386
11979.76 367
11980.79 375
11981.83 436
11982.86 448
11983.89 430
11984.93 443
11985.96 417
11987.00 413
11988.03 420
11989.07 463
11990.10 389
11991.13 390
11992.17 399
11993.20 404
11994.24 385
11995.27 416
11996.31 419
11997.34 463
11998.38 466
11999.41 409
12000.45 432
12001.48 430
12002.51 429
12003.55 455
12004.58 462
12005.62 461
12006.65 434
12007.69 413
12008.72 437
12009.76 451
12010.80 436
12011.83 447
12012.87 422
12013.90 427
12014.94 399
12015.97 466
12017.01 435
12018.04 444
12019.08 456
12020.11 507
12021.15 526
12022.19 481
12023.22 506
12024.26 488
12025.29 468
12026.33 467
12027.36 492
12028.40 488
12029.44 497
12030.47 453
12031.51 443
12032.54 465
12033.58 441
12034.62 469
12035.65 458
12036.69 476
12037.73 478
12038.76 465
12039.80 468
12040.84 486
12041.87 502
12042.91 455
12043.94 435
12044.98 483
12046.02 469
12047.06 449
12048.09 447
12049.13 456
12050.17 428
12051.20 452
12052.24 458
12053.28 447
12054.31 457
12055.35 447
12056.39 484
12057.43 518
12058.46 525
12059.50 475
12060.54 514
12061.57 509
12062.61 513
12063.65 470
12064.69 472
12065.72 458
12066.76 453
12067.80 491
12068.84 440
12069.88 455
12070.91 485
12071.95 470
12072.99 457
12074.03 521
12075.06 506
12076.10 490
12077.14 490
12078.18 525
12079.22 544
12080.26 470
12081.29 464
12082.33 436
12083.37 472
12084.41 412
12085.45 427
12086.49 509
12087.52 498
12088.56 481
12089.60 494
12090.64 537
12091.68 550
12092.72 485
12093.76 489
12094.79 544
12095.83 529
12096.87 542
12097.91 485
12098.95 490
12099.99 519
12101.03 517
12102.07 567
12103.11 522
12104.15 529
12105.19 535
12106.22 564
12107.26 582
12108.30 529
12109.34 579
12110.38 606
12111.42 591
12112.46 568
12113.50 523
12114.54 500
12115.58 530
12116.62 547
12117.66 500
12118.70 479
12119.74 491
12120.78 451
12121.82 430
12122.86 457
12123.90 467
12124.94 450
12125.98 495
12127.02 470
12128.06 480
12129.10 434
12130.14 453
12131.18 444
12132.22 492
12133.26 500
12134.30 442
12135.34 450
12136.38 439
12137.42 454
12138.47 443
12139.51 412
12140.55 460
12141.59 460
12142.63 455
12143.67 435
12144.71 446
12145.75 440
12146.79 475
12147.83 457
12148.87 431
12149.92 445
12150.96 383
12152.00 415
12153.04 410
12154.08 408
12155.12 412
12156.16 478
12157.21 462
12158.25 435
12159.29 432
12160.33 435
12161.37 417
12162.41 426
12163.46 414
12164.50 398
12165.54 420
12166.58 427
12167.62 385
12168.67 385
12169.71 416
12170.75 371
12171.79 371
12172.83 420
12173.88 362
12174.92 407
12175.96 395
12177.00 410
12178.05 419
12179.09 445
12180.13 431
12181.17 397
12182.22 401
12183.26 441
12184.30 430
12185.34 415
12186.39 389
12187.43 374
12188.47 404
12189.51 376
12190.56 375
12191.60 392
12192.64 388
12193.69 416
12194.73 416
12195.77 394
12196.82 364
12197.86 368
12198.90 388
12199.95 402
12200.99 394
12202.03 378
12203.08 385
12204.12 382
12205.16 446
12206.21 423
12207.25 396
12208.29 389
12209.34 385
12210.38 398
12211.43 446
12212.47 402
12213.51 406
12214.56 406
12215.60 383
12216.65 410
12217.69 396
12218.73 424
12219.78 423
12220.82 351
12221.87 357
12222.91 418
12223.96 424
12225.00 397
12226.04 467
12227.09 435
12228.13 411
12229.18 408
12230.22 428
12231.27 414
12232.31 388
12233.36 369
12234.40 371
12235.45 390
12236.49 374
12237.54 366
12238.58 386
12239.63 355
12240.67 400
12241.72 427
12242.76 423
12243.81 430
12244.85 413
12245.90 390
12246.94 386
12247.99 397
12249.03 379
12250.08 383
12251.12 364
12252.17 348
12253.22 367
12254.26 390
12255.31 380
12256.35 421
12257.40 402
12258.44 415
12259.49 350
12260.54 383
12261.58 432
12262.63 419
12263.67 432
12264.72 384
12265.77 357
12266.81 349
12267.86 344
12268.91 359
12269.95 364
12271.00 333
12272.04 381
12273.09 424
12274.14 338
12275.18 356
12276.23 334
12277.28 404
12278.32 395
12279.37 368
12280.42 355
12281.46 355
12282.51 349
12283.56 296
12284.61 328
12285.65 355
12286.70 383
12287.75 360
12288.79 355
12289.84 347
12290.89 314
12291.94 342
12292.98 318
12294.03 333
12295.08 341
12296.13 339
12297.17 353
12298.22 363
12299.27 320
12300.32 337
12301.36 309
12302.41 336
12303.46 354
12304.51 326
12305.55 317
12306.60 292
12307.65 296
12308.70 308
12309.75 340
12310.79 354
12311.84 351
12312.89 310
12313.94 323
12314.99 328
12316.04 329
12317.08 354
12318.13 326
12319.18 342
12320.23 342
12321.28 287
12322.33 295
12323.37 353
12324.42 337
12325.47 351
12326.52 299
12327.57 290
12328.62 348
12329.67 316
12330.72 405
12331.77 367
12332.81 350
12333.86 340
12334.91 332
12335.96 344
12337.01 335
12338.06 328
12339.11 339
12340.16 335
12341.21 346
12342.26 310
12343.31 287
12344.36 344
12345.41 335
12346.46 336
12347.51 318
12348.56 307
12349.61 328
12350.65 351
12351.70 305
12352.75 259
12353.80 283
12354.85 285
12355.90 311
12356.95 338
12358.00 287
12359.05 306
12360.11 306
12361.16 270
12362.21 293
12363.26 312
12364.31 296
12365.36 293
12366.41 332
12367.46 298
12368.51 290
12369.56 315
12370.61 356
12371.66 339
12372.71 335
12373.76 309
12374.81 308
12375.86 339
12376.91 312
12377.97 283
12379.02 335
12380.07 290
12381.12 316
12382.17 301
12383.22 324
12384.27 347
12385.32 304
12386.37 291
12387.43 312
12388.48 319
12389.53 307
12390.58 352
12391.63 320
12392.68 296
12393.74 331
12394.79 332
12395.84 331
12396.89 300
12397.94 261
12398.99 280
12400.05 288
12401.10 323
12402.15 277
12403.20 302
12404.25 324
12405.31 306
12406.36 316
12407.41 306
12408.46 315
12409.51 289
12410.57 312
12411.62 330
12412.67 367
12413.72 286
12414.78 338
12415.83 317
12416.88 299
12417.93 252
12418.99 322
12420.04 317
12421.09 321
12422.15 314
12423.20 340
12424.25 330
12425.30 309
12426.36 335
12427.41 338
12428.46 339
12429.52 303
12430.57 303
12431.62 291
12432.68 269
12433.73 295
12434.78 320
12435.84 333
12436.89 284
12437.94 281
12439.00 318
12440.05 284
12441.10 322
12442.16 325
12443.21 300
12444.27 317
12445.32 328
12446.37 315
12447.43 300
12448.48 301
12449.54 313
12450.59 301
12451.64 260
12452.70 325
12453.75 303
12454.81 278
12455.86 282
12456.91 298
12457.97 322
12459.02 294
12460.08 322
12461.13 317
12462.19 276
12463.24 291
12464.30 261
12465.35 247
12466.41 295
12467.46 309
12468.52 269
12469.57 285
12470.63 266
12471.68 266
12472.73 287
12473.79 293
12474.85 315
12475.90 289
12476.96 314
12478.01 363
12479.07 303
12480.12 300
12481.18 306
12482.23 323
12483.29 304
12484.34 277
12485.40 284
12486.45 320
12487.51 317
12488.57 291
12489.62 294
12490.68 303
12491.73 328
12492.79 342
12493.84 342
12494.90 318
12495.96 311
12497.01 300
12498.07 379
12499.12 344
12500.18 366
12501.24 388
12502.29 364
12503.35 346
12504.41 328
12505.46 325
12506.52 323
12507.57 353
12508.63 333
12509.69 343
12510.74 329
12511.80 347
12512.86 366
12513.91 352
12514.97 389
12516.03 327
12517.08 299
12518.14 318
12519.20 300
12520.26 282
12521.31 300
12522.37 311
12523.43 303
12524.48 360
12525.54 354
12526.60 363
12527.66 378
12528.71 398
12529.77 376
12530.83 385
12531.89 416
12532.94 405
12534.00 356
12535.06 389
12536.12 382
12537.17 360
12538.23 363
12539.29 341
12540.35 347
12541.41 340
12542.46 353
12543.52 313
12544.58 330
12545.64 358
12546.70 338
12547.75 318
12548.81 333
12549.87 314
12550.93 333
12551.99 317
12553.05 267
12554.10 287
12555.16 323
12556.22 288
12557.28 321
12558.34 309
12559.40 332
12560.46 322
12561.51 319
12562.57 318
12563.63 314
12564.69 309
12565.75 277
12566.81 291
12567.87 319
12568.93 298
12569.99 316
12571.04 309
12572.10 355
12573.16 361
12574.22 311
12575.28 348
12576.34 315
12577.40 313
12578.46 315
12579.52 345
12580.58 352
12581.64 349
12582.70 393
12583.76 383
12584.82 351
12585.88 325
12586.94 357
12588.00 377
12589.06 355
12590.12 309
12591.18 341
12592.24 369
12593.30 364
12594.36 359
12595.42 353
12596.48 350
12597.54 328
12598.60 333
12599.66 294
12600.72 321
12601.78 317
12602.84 326
12603.90 376
12604.96 341
12606.02 335
12607.08 349
12608.14 377
12609.20 364
12610.27 360
12611.33 346
12612.39 377
12613.45 369
12614.51 346
12615.57 389
12616.63 343
12617.69 370
12618.75 364
12619.81 333
12620.88 318
12621.94 321
12623.00 311
12624.06 313
12625.12 312
12626.18 313
12627.24 319
12628.31 304
12629.37 329
12630.43 301
12631.49 320
12632.55 314
12633.61 344
12634.68 354
12635.74 302
12636.80 290
12637.86 296
12638.92 278
12639.99 296
12641.05 339
12642.11 290
12643.17 329
12644.23 344
12645.30 290
12646.36 278
12647.42 324
12648.48 277
12649.55 273
12650.61 290
12651.67 334
12652.73 349
12653.80 328
12654.86 341
12655.92 284
12656.99 296
12658.05 282
12659.11 320
12660.17 302
12661.24 282
12662.30 277
12663.36 336
12664.43 304
12665.49 274
12666.55 329
12667.62 308
12668.68 295
12669.74 353
12670.81 284
12671.87 256
12672.93 301
12674.00 306
12675.06 344
12676.12 293
12677.19 287
12678.25 334
12679.31 314
12680.38 290
12681.44 301
12682.51 294
12683.57 303
12684.63 293
12685.70 283
12686.76 318
12687.83 334
12688.89 325
12689.95 313
12691.02 319
12692.08 304
12693.15 322
12694.21 277
12695.28 305
12696.34 302
12697.40 318
12698.47 317
12699.53 351
12700.60 309
12701.66 334
12702.73 333
12703.79 355
12704.86 317
12705.92 301
12706.99 293
12708.05 313
12709.12 309
12710.18 290
12711.25 273
12712.31 291
12713.38 329
12714.44 259
12715.51 285
12716.57 263
12717.64 295
12718.70 326
12719.77 283
12720.83 263
12721.90 263
12722.97 282
12724.03 316
12725.10 281
12726.16 282
12727.23 302
12728.29 290
12729.36 307
12730.43 301
12731.49 302
12732.56 315
12733.62 264
12734.69 301
12735.76 302
12736.82 297
12737.89 250
12738.95 264
12740.02 238
12741.09 265
12742.15 282
12743.22 264
12744.29 271
12745.35 273
12746.42 285
12747.49 338
12748.55 322
12749.62 294
12750.69 276
12751.75 263
12752.82 245
12753.89 250
12754.95 267
12756.02 256
12757.09 268
12758.15 277
12759.22 290
12760.29 285
12761.36 285
12762.42 261
12763.49 260
12764.56 247
12765.62 269
12766.69 259
12767.76 308
12768.83 285
12769.89 258
12770.96 284
12772.03 254
12773.10 270
12774.17 287
12775.23 276
12776.30 248
12777.37 265
12778.44 233
12779.50 238
12780.57 244
12781.64 248
12782.71 262
12783.78 257
12784.84 288
12785.91 288
12786.98 258
12788.05 281
12789.12 267
12790.19 231
12791.25 264
12792.32 243
12793.39 280
12794.46 271
12795.53 227
12796.60 256
12797.67 270
12798.73 249
12799.80 275
12800.87 268
12801.94 293
12803.01 310
12804.08 287
12805.15 254
12806.22 254
12807.29 224
12808.36 231
12809.42 279
12810.49 219
12811.56 209
12812.63 229
12813.70 272
12814.77 240
12815.84 229
12816.91 217
12817.98 251
12819.05 250
12820.12 265
12821.19 252
12822.26 253
12823.33 257
12824.40 226
12825.47 259
12826.54 275
12827.61 273
12828.68 270
12829.75 231
12830.82 232
12831.89 237
12832.96 229
12834.03 253
12835.10 259
12836.17 271
12837.24 227
12838.31 284
12839.38 265
12840.45 247
12841.52 267
12842.59 218
12843.66 258
12844.73 304
12845.80 316
12846.87 289
12847.95 277
12849.02 275
12850.09 301
12851.16 246
12852.23 289
12853.30 265
12854.37 267
12855.44 241
12856.51 247
12857.58 226
12858.66 241
12859.73 271
12860.80 238
12861.87 237
12862.94 196
12864.01 235
12865.08 210
12866.16 225
12867.23 225
12868.30 246
12869.37 232
12870.44 241
12871.51 258
12872.59 225
12873.66 212
12874.73 256
12875.80 254
12876.87 223
12877.95 260
12879.02 238
12880.09 230
12881.16 233
12882.23 265
12883.31 224
12884.38 256
12885.45 256
12886.52 200
12887.60 231
12888.67 191
12889.74 197
12890.81 221
12891.89 249
12892.96 244
12894.03 240
12895.11 232
12896.18 263
12897.25 252
12898.32 244
12899.40 214
12900.47 233
12901.54 223
12902.62 236
12903.69 231
12904.76 216
12905.84 229
12906.91 228
12907.98 229
12909.06 231
12910.13 222
12911.20 204
12912.28 213
12913.35 231
12914.42 230
12915.50 220
12916.57 236
12917.64 199
12918.72 206
12919.79 216
12920.87 247
12921.94 208
12923.01 213
12924.09 245
12925.16 246
12926.24 233
12927.31 193
12928.38 243
12929.46 265
12930.53 267
12931.61 191
12932.68 206
12933.76 211
12934.83 211
12935.90 215
12936.98 240
12938.05 232
12939.13 231
12940.20 260
12941.28 259
12942.35 227
12943.43 215
12944.50 226
12945.58 256
12946.65 227
12947.73 227
12948.80 246
12949.88 238
12950.95 248
12952.03 197
12953.10 211
12954.18 254
12955.25 238
12956.33 247
12957.40 220
12958.48 222
12959.55 221
12960.63 216
12961.70 221
12962.78 189
12963.86 211
12964.93 220
12966.01 233
12967.08 232
12968.16 225
12969.24 203
12970.31 191
12971.39 216
12972.46 215
12973.54 221
12974.62 241
12975.69 216
12976.77 254
12977.84 185
12978.92 242
12980.00 238
12981.07 201
12982.15 221
12983.23 221
12984.30 230
12985.38 224
12986.46 187
12987.53 176
12988.61 196
12989.69 233
12990.76 216
12991.84 237
12992.92 243
12993.99 231
12995.07 217
12996.15 222
12997.22 209
12998.30 210
12999.38 253
13000.45 231
13001.53 219
13002.61 236
13003.69 250
13004.76 231
13005.84 220
13006.92 233
13008.00 251
13009.07 266
13010.15 203
13011.23 203
13012.31 204
13013.38 243
13014.46 204
13015.54 214
13016.62 233
13017.70 234
13018.77 200
13019.85 231
13020.93 224
13022.01 228
13023.09 241
13024.16 269
13025.24 223
13026.32 238
13027.40 246
13028.48 277
13029.56 254
13030.63 233
13031.71 232
13032.79 210
13033.87 249
13034.95 225
13036.03 219
13037.11 215
13038.18 225
13039.26 245
13040.34 212
13041.42 227
13042.50 213
13043.58 241
13044.66 265
13045.74 226
13046.82 200
13047.89 225
13048.97 210
13050.05 242
13051.13 240
13052.21 260
13053.29 242
13054.37 200
13055.45 181
13056.53 200
13057.61 260
13058.69 245
13059.77 259
13060.85 264
13061.93 244
13063.01 261
13064.09 245
13065.17 199
13066.25 181
13067.33 243
13068.41 258
13069.49 213
13070.57 222
13071.65 231
13072.73 203
13073.81 258
13074.89 242
13075.97 223
13077.05 236
13078.13 205
13079.21 221
13080.29 232
13081.37 221
13082.45 210
13083.53 252
13084.61 250
13085.69 215
13086.77 218
13087.85 228
13088.94 226
13090.02 235
13091.10 225
13092.18 213
13093.26 202
13094.34 209
13095.42 224
13096.50 229
13097.58 216
13098.66 265
13099.75 216
13100.83 242
13101.91 212
13102.99 206
13104.07 217
13105.15 230
13106.23 223
13107.32 202
13108.40 272
13109.48 219
13110.56 193
13111.64 237
13112.72 219
13113.81 234
13114.89 232
13115.97 230
13117.05 221
13118.13 253
13119.22 197
13120.30 212
13121.38 213
13122.46 220
13123.55 239
13124.63 199
13125.71 223
13126.79 239
13127.88 246
13128.96 205
13130.04 209
13131.12 247
13132.21 233
13133.29 223
13134.37 215
13135.45 231
13136.54 218
13137.62 225
13138.70 221
13139.79 228
13140.87 220
13141.95 218
13143.03 233
13144.12 252
13145.20 216
13146.28 177
13147.37 199
13148.45 184
13149.53 203
13150.62 224
13151.70 222
13152.78 206
13153.87 226
13154.95 204
13156.03 208
13157.12 234
13158.20 209
13159.29 226
13160.37 224
13161.45 216
13162.54 243
13163.62 258
13164.71 219
13165.79 231
13166.87 240
13167.96 223
13169.04 222
13170.13 232
13171.21 229
13172.29 200
13173.38 221
13174.46 185
13175.55 213
13176.63 228
13177.72 233
13178.80 197
13179.89 214
13180.97 263
13182.06 231
13183.14 189
13184.22 206
13185.31 207
13186.39 227
13187.48 211
13188.56 214
13189.65 200
13190.73 198
13191.82 191
13192.90 206
13193.99 200
13195.07 231
13196.16 205
13197.25 199
13198.33 207
13199.42 222
13200.50 235
13201.59 202
13202.67 188
13203.76 224
13204.84 233
13205.93 224
13207.02 208
13208.10 196
13209.19 195
13210.27 239
13211.36 218
13212.44 241
13213.53 218
13214.62 211
13215.70 198
13216.79 194
13217.88 207
13218.96 194
13220.05 202
13221.13 200
13222.22 190
13223.31 245
13224.39 214
13225.48 223
13226.57 225
13227.65 216
13228.74 231
13229.83 170
13230.91 198
13232.00 212
13233.09 233
13234.17 259
13235.26 189
13236.35 224
13237.43 208
13238.52 213
13239.61 209
13240.70 232
13241.78 237
13242.87 209
13243.96 194
13245.04 208
13246.13 209
13247.22 168
13248.31 218
13249.39 213
13250.48 221
13251.57 205
13252.66 206
13253.74 209
13254.83 205
13255.92 217
13257.01 218
13258.10 247
13259.18 209
13260.27 214
13261.36 229
13262.45 209
13263.54 220
13264.62 183
13265.71 196
13266.80 195
13267.89 200
13268.98 215
13270.06 208
13271.15 210
13272.24 186
13273.33 205
13274.42 213
13275.51 209
13276.60 198
13277.68 196
13278.77 203
13279.86 218
13280.95 208
13282.04 212
13283.13 232
13284.22 220
13285.31 189
13286.39 208
13287.48 239
13288.57 230
13289.66 214
13290.75 218
13291.84 231
13292.93 227
13294.02 197
13295.11 199
13296.20 204
13297.29 232
13298.38 213
13299.47 217
13300.56 205
13301.65 230
13302.73 204
13303.82 202
13304.91 203
13306.00 214
13307.09 228
13308.18 220
13309.27 239
13310.36 280
13311.45 249
13312.54 216
13313.63 220
13314.72 215
13315.81 216
13316.90 221
13318.00 236
13319.09 266
13320.18 240
13321.27 235
13322.36 232
13323.45 218
13324.54 197
13325.63 229
13326.72 261
13327.81 261
13328.90 206
13329.99 191
13331.08 240
13332.17 240
13333.26 227
13334.35 220
13335.45 223
13336.54 231
13337.63 231
13338.72 271
13339.81 273
13340.90 212
13341.99 233
13343.08 235
13344.18 266
13345.27 206
13346.36 239
13347.45 226
13348.54 215
13349.63 204
13350.72 226
13351.82 200
13352.91 236
13354.00 202
13355.09 242
13356.18 214
13357.28 259
13358.37 235
13359.46 213
13360.55 216
13361.64 222
13362.74 233
13363.83 229
13364.92 258
13366.01 236
13367.10 234
13368.20 233
13369.29 214
13370.38 241
13371.47 282
13372.57 246
13373.66 237
13374.75 232
13375.84 237
13376.94 205
13378.03 225
13379.12 239
13380.22 258
13381.31 294
13382.40 211
13383.49 228
13384.59 238
13385.68 213
13386.77 210
13387.87 249
13388.96 220
13390.05 236
13391.15 231
13392.24 209
13393.33 231
13394.43 208
13395.52 226
13396.61 213
13397.71 199
13398.80 232
13399.90 216
13400.99 190
13402.08 199
13403.18 191
13404.27 220
13405.36 212
13406.46 187
13407.55 194
13408.65 200
13409.74 204
13410.83 236
13411.93 216
13413.02 208
13414.12 188
13415.21 190
13416.31 223
13417.40 234
13418.49 227
13419.59 191
13420.68 203
13421.78 175
13422.87 198
13423.97 223
13425.06 212
13426.16 229
13427.25 198
13428.35 219
13429.44 217
13430.54 235
13431.63 217
13432.73 210
13433.82 175
13434.92 205
13436.01 215
13437.11 202
13438.20 232
13439.30 237
13440.39 223
13441.49 233
13442.58 269
13443.68 237
13444.77 228
13445.87 251
13446.96 243
13448.06 209
13449.16 255
13450.25 213
13451.35 226
13452.44 229
13453.54 189
13454.64 227
13455.73 233
13456.83 206
13457.92 227
13459.02 228
13460.12 243
13461.21 254
13462.31 236
13463.40 251
13464.50 275
13465.60 226
13466.69 230
13467.79 229
13468.89 207
13469.98 233
13471.08 217
13472.18 228
13473.27 223
13474.37 236
13475.47 294
13476.56 274
13477.66 250
13478.76 239
13479.85 236
13480.95 226
13482.05 205
13483.14 203
13484.24 233
13485.34 226
13486.44 258
13487.53 220
13488.63 247
13489.73 259
13490.83 243
13491.92 229
13493.02 269
13494.12 285
13495.21 277
13496.31 245
13497.41 234
13498.51 256
13499.61 243
13500.70 234
13501.80 210
13502.90 247
13504.00 255
13505.10 269
13506.19 267
13507.29 276
13508.39 248
13509.49 293
13510.59 273
13511.68 272
13512.78 204
13513.88 244
13514.98 271
13516.08 280
13517.18 238
13518.27 205
13519.37 234
13520.47 256
13521.57 277
13522.67 220
13523.77 245
13524.87 255
13525.96 201
13527.06 209
13528.16 208
13529.26 222
13530.36 211
13531.46 219
13532.56 221
13533.66 210
13534.76 230
13535.86 206
13536.96 230
13538.05 220
13539.15 210
13540.25 212
13541.35 201
13542.45 210
13543.55 209
13544.65 194
13545.75 224
13546.85 199
13547.95 228
13549.05 225
13550.15 228
13551.25 219
13552.35 235
13553.45 185
13554.55 216
13555.65 223
13556.75 211
13557.85 241
13558.95 212
13560.05 210
13561.15 210
13562.25 217
13563.35 206
13564.45 208
13565.55 215
13566.65 219
13567.75 201
13568.85 259
13569.95 200
13571.05 218
13572.16 205
13573.26 213
13574.36 238
13575.46 222
13576.56 176
13577.66 204
13578.76 203
13579.86 185
13580.96 195
13582.06 205
13583.16 208
13584.27 211
13585.37 198
13586.47 201
13587.57 238
13588.67 204
13589.77 216
13590.87 222
13591.98 206
13593.08 199
13594.18 233
13595.28 185
13596.38 196
13597.48 225
13598.59 228
13599.69 238
13600.79 201
13601.89 205
13602.99 209
13604.10 223
13605.20 228
13606.30 210
13607.40 257
13608.50 263
13609.61 208
13610.71 200
13611.81 241
13612.91 214
13614.02 222
13615.12 241
13616.22 235
13617.32 215
13618.43 203
13619.53 207
13620.63 211
13621.73 217
13622.84 235
13623.94 230
13625.04 209
13626.14 209
13627.25 235
13628.35 211
13629.45 249
13630.56 259
13631.66 208
13632.76 217
13633.87 251
13634.97 200
13636.07 218
13637.18 211
13638.28 238
13639.38 224
13640.49 193
13641.59 203
13642.69 206
13643.80 200
13644.90 237
13646.00 199
13647.11 261
13648.21 223
13649.32 219
13650.42 243
13651.52 236
13652.63 246
13653.73 218
13654.84 236
13655.94 215
13657.04 197
13658.15 229
13659.25 253
13660.36 217
13661.46 224
13662.57 230
13663.67 235
13664.77 203
13665.88 217
13666.98 218
13668.09 249
13669.19 244
13670.30 254
13671.40 221
13672.51 220
13673.61 251
13674.72 240
13675.82 231
13676.93 254
13678.03 224
13679.14 239
13680.24 187
13681.35 180
13682.45 231
13683.56 248
13684.66 217
13685.77 206
13686.87 222
13687.98 246
13689.08 245
13690.19 248
13691.29 219
13692.40 231
13693.51 244
13694.61 236
13695.72 213
13696.82 219
13697.93 236
13699.03 255
13700.14 249
13701.25 249
13702.35 253
13703.46 236
13704.56 210
13705.67 238
13706.78 251
13707.88 243
13708.99 228
13710.10 251
13711.20 246
13712.31 263
13713.41 221
13714.52 264
13715.63 308
13716.73 296
13717.84 301
13718.95 295
13720.05 297
13721.16 277
13722.27 290
13723.37 264
13724.48 262
13725.59 288
13726.70 281
13727.80 274
13728.91 278
13730.02 277
13731.12 229
13732.23 252
13733.34 260
13734.45 242
13735.55 241
13736.66 248
13737.77 256
13738.87 236
13739.98 229
13741.09 236
13742.20 232
13743.31 225
13744.41 208
13745.52 199
13746.63 255
13747.74 246
13748.84 238
13749.95 245
13751.06 218
13752.17 201
13753.28 227
13754.38 241
13755.49 273
13756.60 265
13757.71 281
13758.82 234
13759.93 247
13761.03 275
13762.14 266
13763.25 225
13764.36 242
13765.47 230
13766.58 198
13767.68 243
13768.79 275
13769.90 250
13771.01 233
13772.12 239
13773.23 220
13774.34 220
13775.45 241
13776.56 226
13777.66 226
13778.77 230
13779.88 224
13780.99 247
13782.10 234
13783.21 243
13784.32 276
13785.43 256
13786.54 204
13787.65 245
13788.76 211
13789.87 215
13790.98 225
13792.09 216
13793.20 231
13794.31 202
13795.42 224
13796.52 206
13797.63 242
13798.74 226
13799.85 212
13800.96 223
13802.07 248
13803.18 228
13804.29 261
13805.40 207
13806.51 204
13807.63 228
13808.74 230
13809.85 248
13810.96 217
13812.07 208
13813.18 218
13814.29 189
13815.40 202
13816.51 228
13817.62 208
13818.73 234
13819.84 209
13820.95 211
13822.06 190
13823.17 200
13824.28 209
13825.40 220
13826.51 205
13827.62 223
13828.73 217
13829.84 237
13830.95 203
13832.06 199
13833.17 203
13834.28 229
13835.40 211
13836.51 232
13837.62 193
13838.73 200
13839.84 209
13840.95 197
13842.06 211
13843.18 205
13844.29 215
13845.40 216
13846.51 261
13847.62 190
13848.74 140
13849.85 204
13850.96 225
13852.07 221
13853.18 177
13854.30 224
13855.41 211
13856.52 213
13857.63 194
13858.74 195
13859.86 177
13860.97 217
13862.08 201
13863.19 217
13864.31 199
13865.42 183
13866.53 229
13867.64 215
13868.76 206
13869.87 207
13870.98 237
13872.10 195
13873.21 190
13874.32 169
13875.43 181
13876.55 183
13877.66 199
13878.77 203
13879.89 243
13881.00 184
13882.11 179
13883.23 194
13884.34 211
13885.45 224
13886.57 174
13887.68 204
13888.79 234
13889.91 195
13891.02 210
13892.13 240
13893.25 218
13894.36 202
13895.48 220
13896.59 237
13897.70 241
13898.82 213
13899.93 247
13901.05 212
13902.16 226
13903.27 233
13904.39 234
13905.50 223
13906.62 221
13907.73 222
13908.85 213
13909.96 186
13911.07 215
13912.19 200
13913.30 202
13914.42 217
13915.53 229
13916.65 208
13917.76 244
13918.88 232
13919.99 208
13921.11 216
13922.22 185
13923.34 191
13924.45 194
13925.57 221
13926.68 209
13927.80 216
13928.91 237
13930.03 228
13931.14 264
13932.26 232
13933.37 205
13934.49 213
13935.60 223
13936.72 209
13937.83 190
13938.95 240
13940.06 221
13941.18 193
13942.30 170
13943.41 194
13944.53 170
13945.64 188
13946.76 241
13947.87 211
13948.99 201
13950.11 230
13951.22 219
13952.34 200
13953.45 197
13954.57 180
13955.69 219
13956.80 240
13957.92 212
13959.04 208
13960.15 191
13961.27 227
13962.39 213
13963.50 214
13964.62 234
13965.73 212
13966.85 199
13967.97 217
13969.08 223
13970.20 225
13971.32 238
13972.44 231
13973.55 221
13974.67 204
13975.79 185
13976.90 220
13978.02 219
13979.14 220
13980.25 200
13981.37 215
13982.49 195
13983.61 218
13984.72 207
13985.84 207
13986.96 199
13988.08 167
13989.19 180
13990.31 206
13991.43 224
13992.55 198
13993.66 170
13994.78 215
13995.90 236
13997.02 211
13998.14 222
13999.25 188
14000.37 193
14001.49 200
14002.61 192
14003.73 224
14004.84 223
14005.96 202
14007.08 193
14008.20 191
14009.32 218
14010.44 228
14011.55 240
14012.67 216
14013.79 199
14014.91 188
14016.03 207
14017.15 205
14018.27 212
14019.38 205
14020.50 224
14021.62 201
14022.74 192
14023.86 219
14024.98 207
14026.10 200
14027.22 191
14028.34 168
14029.46 190
14030.57 218
14031.69 205
14032.81 197
14033.93 196
14035.05 188
14036.17 196
14037.29 192
14038.41 196
14039.53 206
14040.65 210
14041.77 175
14042.89 197
14044.01 196
14045.13 203
14046.25 230
14047.37 190
14048.49 200
14049.61 220
14050.73 201
14051.85 195
14052.97 208
14054.09 248
14055.21 206
14056.33 211
14057.45 231
14058.57 229
14059.69 206
14060.81 229
14061.93 232
14063.05 219
14064.17 179
14065.29 241
14066.41 234
14067.53 185
14068.65 233
14069.78 279
14070.90 205
14072.02 212
14073.14 196
14074.26 178
14075.38 200
14076.50 196
14077.62 193
14078.74 253
14079.86 242
14080.99 220
14082.11 226
14083.23 241
14084.35 200
14085.47 239
14086.59 259
14087.71 263
14088.84 231
14089.96 237
14091.08 252
14092.20 267
14093.32 250
14094.44 243
14095.57 241
14096.69 247
14097.81 236
14098.93 254
14100.05 242
14101.18 255
14102.30 266
14103.42 273
14104.54 271
14105.66 239
14106.79 249
14107.91 313
14109.03 262
14110.15 240
14111.28 247
14112.40 261
14113.52 261
14114.64 242
14115.77 245
14116.89 246
14118.01 239
14119.13 209
14120.26 208
14121.38 211
14122.50 208
14123.63 243
14124.75 205
14125.87 254
14126.99 206
14128.12 249
14129.24 177
14130.36 212
14131.49 224
14132.61 206
14133.73 238
14134.86 221
14135.98 234
14137.10 213
14138.23 198
14139.35 210
14140.47 192
14141.60 173
14142.72 189
14143.85 239
14144.97 195
14146.09 191
14147.22 181
14148.34 207
14149.47 205
14150.59 216
14151.71 204
14152.84 201
14153.96 161
14155.09 168
14156.21 189
14157.33 213
14158.46 200
14159.58 187
14160.71 180
14161.83 193
14162.96 213
14164.08 191
14165.21 205
14166.33 211
14167.45 224
14168.58 218
14169.70 199
14170.83 228
14171.95 212
14173.08 186
14174.20 214
14175.33 202
14176.45 158
14177.58 203
14178.70 205
14179.83 201
14180.95 200
14182.08 170
14183.20 192
14184.33 203
14185.46 212
14186.58 196
14187.71 220
14188.83 203
14189.96 216
14191.08 205
14192.21 178
14193.33 202
14194.46 193
14195.59 241
14196.71 242
14197.84 181
14198.96 177
14200.09 217
14201.22 201
14202.34 202
14203.47 198
14204.59 153
14205.72 171
14206.85 174
14207.97 216
14209.10 173
14210.23 177
14211.35 212
14212.48 195
14213.61 168
14214.73 185
14215.86 194
14216.99 188
14218.11 164
14219.24 184
14220.37 184
14221.49 199
14222.62 219
14223.75 203
14224.87 200
14226.00 235
14227.13 185
14228.25 167
14229.38 181
14230.51 215
14231.64 209
14232.76 201
14233.89 180
14235.02 184
14236.14 208
14237.27 181
14238.40 168
14239.53 159
14240.66 184
14241.78 188
14242.91 198
14244.04 211
14245.17 183
14246.29 173
14247.42 212
14248.55 232
14249.68 205
14250.81 164
14251.93 162
14253.06 164
14254.19 198
14255.32 194
14256.45 183
14257.57 153
14258.70 182
14259.83 173
14260.96 177
14262.09 198
14263.22 188
14264.34 187
14265.47 178
14266.60 192
14267.73 150
14268.86 176
14269.99 193
14271.12 186
14272.25 191
14273.37 177
14274.50 183
14275.63 164
14276.76 183
14277.89 176
14279.02 160
14280.15 177
14281.28 184
14282.41 193
14283.54 226
14284.67 180
14285.80 184
14286.92 171
14288.05 173
14289.18 169
14290.31 187
14291.44 184
14292.57 175
14293.70 146
14294.83 154
14295.96 181
14297.09 158
14298.22 181
14299.35 199
14300.48 179
14301.61 161
14302.74 158
14303.87 167
14305.00 180
14306.13 171
14307.26 188
14308.39 170
14309.52 160
14310.65 194
14311.78 205
14312.91 189
14314.04 174
14315.18 177
14316.31 171
14317.44 209
14318.57 186
14319.70 185
14320.83 213
14321.96 188
14323.09 168
14324.22 184
14325.35 160
14326.48 160
14327.61 174
14328.75 197
14329.88 169
14331.01 184
14332.14 162
14333.27 140
14334.40 151
14335.53 182
14336.66 193
14337.80 170
14338.93 184
14340.06 200
14341.19 178
14342.32 155
14343.45 149
14344.59 175
14345.72 173
14346.85 226
14347.98 180
14349.11 153
14350.24 156
14351.38 146
14352.51 153
14353.64 168
14354.77 157
14355.91 154
14357.04 166
14358.17 193
14359.30 202
14360.43 158
14361.57 195
14362.70 180
14363.83 185
14364.96 188
14366.10 172
14367.23 147
14368.36 164
14369.49 181
14370.63 171
14371.76 182
14372.89 175
14374.03 182
14375.16 149
14376.29 188
14377.42 211
14378.56 201
14379.69 165
14380.82 149
14381.96 161
14383.09 184
14384.22 200
14385.36 202
14386.49 177
14387.62 170
14388.76 171
14389.89 166
14391.02 165
14392.16 154
14393.29 179
14394.43 182
14395.56 173
14396.69 160
14397.83 152
14398.96 155
14400.09 169
14401.23 182
14402.36 175
14403.50 186
14404.63 174
14405.76 165
14406.90 179
14408.03 150
14409.17 154
14410.30 179
14411.44 166
14412.57 162
14413.70 159
14414.84 157
14415.97 179
14417.11 180
14418.24 169
14419.38 210
14420.51 179
14421.65 164
14422.78 193
14423.92 181
14425.05 177
14426.19 144
14427.32 176
14428.46 194
14429.59 201
14430.73 173
14431.86 170
14433.00 173
14434.13 176
14435.27 173
14436.40 179
14437.54 160
14438.67 171
14439.81 174
14440.95 210
14442.08 179
14443.22 163
14444.35 180
14445.49 203
14446.62 196
14447.76 170
14448.90 201
14450.03 193
14451.17 184
14452.30 162
14453.44 153
14454.58 155
14455.71 213
14456.85 189
14457.98 207
14459.12 207
14460.26 178
14461.39 181
14462.53 197
14463.67 205
14464.80 192
14465.94 152
14467.07 163
14468.21 190
14469.35 143
14470.48 173
14471.62 177
14472.76 194
14473.90 163
14475.03 142
14476.17 178
14477.31 163
14478.44 186
14479.58 187
14480.72 186
14481.85 145
14482.99 186
14484.13 181
14485.27 183
14486.40 197
14487.54 193
14488.68 184
14489.82 213
14490.95 184
14492.09 185
14493.23 175
14494.37 192
14495.50 181
14496.64 190
14497.78 209
14498.92 214
14500.05 238
14501.19 194
14502.33 213
14503.47 214
14504.61 195
14505.74 195
14506.88 201
14508.02 241
14509.16 193
14510.30 186
14511.44 243
14512.57 216
14513.71 209
14514.85 204
14515.99 231
14517.13 225
14518.27 233
14519.41 215
14520.54 224
14521.68 230
14522.82 227
14523.96 240
14525.10 254
14526.24 264
14527.38 249
14528.52 248
14529.65 267
14530.79 249
14531.93 255
14533.07 237
14534.21 252
14535.35 238
14536.49 209
14537.63 191
14538.77 182
14539.91 221
14541.05 213
14542.19 204
14543.33 159
14544.47 195
14545.61 191
14546.75 193
14547.89 160
14549.02 192
14550.16 193
14551.30 206
14552.44 204
14553.58 176
14554.72 188
14555.86 211
14557.00 219
14558.14 186
14559.29 230
14560.43 198
14561.57 177
14562.71 194
14563.85 199
14564.99 180
14566.13 157
14567.27 187
14568.41 180
14569.55 202
14570.69 209
14571.83 181
14572.97 217
14574.11 187
14575.25 175
14576.39 164
14577.53 178
14578.68 206
14579.82 165
14580.96 152
14582.10 173
14583.24 179
14584.38 185
14585.52 227
14586.66 210
14587.80 190
14588.95 191
14590.09 213
14591.23 186
14592.37 189
14593.51 198
14594.65 177
14595.79 171
14596.94 198
14598.08 185
14599.22 205
14600.36 195
14601.50 157
14602.65 155
14603.79 171
14604.93 157
14606.07 194
14607.21 175
14608.36 182
14609.50 180
14610.64 176
14611.78 179
14612.92 164
14614.07 188
14615.21 192
14616.35 201
14617.49 194
14618.64 181
14619.78 197
14620.92 182
14622.06 197
14623.21 198
14624.35 213
14625.49 209
14626.64 172
14627.78 187
14628.92 172
14630.06 170
14631.21 172
14632.35 187
14633.49 198
14634.64 178
14635.78 201
14636.92 195
14638.07 174
14639.21 217
14640.35 235
14641.50 209
14642.64 213
14643.78 219
14644.93 203
14646.07 223
14647.21 185
14648.36 177
14649.50 171
14650.65 200
14651.79 164
14652.93 186
14654.08 183
14655.22 172
14656.37 186
14657.51 185
14658.65 164
14659.80 206
14660.94 179
14662.09 166
14663.23 181
14664.37 160
14665.52 208
14666.66 183
14667.81 178
14668.95 179
14670.10 184
14671.24 177
14672.39 204
14673.53 160
14674.68 181
14675.82 188
14676.97 214
14678.11 210
14679.25 176
14680.40 175
14681.54 136
14682.69 174
14683.83 155
14684.98 182
14686.13 170
14687.27 185
14688.42 166
14689.56 182
14690.71 171
14691.85 157
14693.00 168
14694.14 175
14695.29 182
14696.43 169
14697.58 159
14698.72 148
14699.87 148
14701.02 166
14702.16 183
14703.31 149
14704.45 136
14705.60 182
14706.75 175
14707.89 185
14709.04 151
14710.18 173
14711.33 189
14712.48 174
14713.62 116
14714.77 155
14715.92 149
14717.06 158
14718.21 140
14719.35 138
14720.50 173
14721.65 151
14722.79 149
14723.94 141
14725.09 150
14726.23 163
14727.38 179
14728.53 154
14729.67 164
14730.82 131
14731.97 153
14733.12 181
14734.26 185
14735.41 165
14736.56 180
14737.70 156
14738.85 205
14740.00 177
14741.15 154
14742.29 168
14743.44 184
14744.59 176
14745.74 177
14746.88 136
14748.03 154
14749.18 163
14750.33 168
14751.47 151
14752.62 158
14753.77 142
14754.92 155
14756.07 172
14757.21 153
14758.36 165
14759.51 165
14760.66 162
14761.81 163
14762.95 215
14764.10 169
14765.25 173
14766.40 176
14767.55 157
14768.70 125
14769.84 130
14770.99 160
14772.14 154
14773.29 168
14774.44 146
14775.59 166
14776.74 156
14777.88 151
14779.03 178
14780.18 186
14781.33 167
14782.48 172
14783.63 170
14784.78 140
14785.93 166
14787.08 185
14788.22 150
14789.37 134
14790.52 162
14791.67 168
14792.82 139
14793.97 178
14795.12 151
14796.27 153
14797.42 153
14798.57 170
14799.72 142
14800.87 184
14802.02 165
14803.17 158
14804.32 138
14805.47 152
14806.62 155
14807.77 137
14808.92 169
14810.07 132
14811.22 153
14812.37 150
14813.52 139
14814.67 139
14815.82 137
14816.97 157
14818.12 135
14819.27 148
14820.42 124
14821.57 132
14822.72 167
14823.87 136
14825.02 141
14826.17 141
14827.32 125
14828.47 126
14829.62 128
14830.78 156
14831.93 179
14833.08 162
14834.23 155
14835.38 165
14836.53 161
14837.68 151
14838.83 150
14839.98 137
14841.13 132
14842.29 155
14843.44 123
14844.59 136
14845.74 122
14846.89 136
14848.04 128
14849.19 121
14850.35 148
14851.50 172
14852.65 160
14853.80 129
14854.95 131
14856.10 124
14857.26 114
14858.41 137
14859.56 153
14860.71 146
14861.86 164
14863.02 142
14864.17 157
14865.32 152
14866.47 143
14867.63 151
14868.78 160
14869.93 130
14871.08 138
14872.23 155
14873.39 168
14874.54 126
14875.69 157
14876.84 166
14878.00 144
14879.15 132
14880.30 141
14881.46 147
14882.61 139
14883.76 126
14884.91 155
14886.07 143
14887.22 118
14888.37 140
14889.53 143
14890.68 147
14891.83 151
14892.99 158
14894.14 151
14895.29 173
14896.45 177
14897.60 153
14898.75 152
14899.91 156
14901.06 153
14902.21 162
14903.37 161
14904.52 140
14905.67 145
14906.83 136
14907.98 163
14909.14 137
14910.29 146
14911.44 142
14912.60 146
14913.75 162
14914.91 178
14916.06 175
14917.21 173
14918.37 158
14919.52 148
14920.68 148
14921.83 134
14922.99 157
14924.14 164
14925.30 168
14926.45 150
14927.60 130
14928.76 153
14929.91 154
14931.07 145
14932.22 153
14933.38 168
14934.53 153
14935.69 160
14936.84 165
14938.00 140
14939.15 157
14940.31 148
14941.46 153
14942.62 139
14943.77 160
14944.93 184
14946.08 154
14947.24 140
14948.39 155
14949.55 158
14950.71 174
14951.86 148
14953.02 166
14954.17 159
14955.33 168
14956.48 162
14957.64 150
14958.80 176
14959.95 162
14961.11 163
14962.26 147
14963.42 158
14964.57 143
14965.73 158
14966.89 155
14968.04 169
14969.20 154
14970.36 168
14971.51 161
14972.67 153
14973.82 149
14974.98 185
14976.14 152
14977.29 174
14978.45 180
14979.61 188
14980.76 163
14981.92 154
14983.08 178
14984.23 186
14985.39 175
14986.55 166
14987.70 177
14988.86 175
14990.02 191
14991.18 161
14992.33 185
14993.49 212
14994.65 183
14995.80 185
14996.96 204
14998.12 196
14999.28 150
15000.43 169
15001.59 171
15002.75 167
15003.91 181
15005.06 168
15006.22 161
15007.38 148
15008.54 156
15009.69 191
15010.85 176
15012.01 185
15013.17 148
15014.33 154
15015.48 143
15016.64 120
15017.80 162
15018.96 152
15020.12 156
15021.27 177
15022.43 177
15023.59 173
15024.75 153
15025.91 158
15027.07 188
15028.23 168
15029.38 146
15030.54 159
15031.70 162
15032.86 163
15034.02 142
15035.18 143
15036.34 146
15037.49 192
15038.65 181
15039.81 143
15040.97 193
15042.13 144
15043.29 162
15044.45 151
15045.61 148
15046.77 165
15047.93 135
15049.09 144
15050.24 153
15051.40 135
15052.56 142
15053.72 172
15054.88 162
15056.04 145
15057.20 147
15058.36 174
15059.52 175
15060.68 143
15061.84 156
15063.00 145
15064.16 103
15065.32 130
15066.48 143
15067.64 142
15068.80 137
15069.96 153
15071.12 131
15072.28 135
15073.44 150
15074.60 140
15075.76 153
15076.92 139
15078.08 165
15079.24 164
15080.40 152
15081.56 118
15082.72 163
15083.89 142
15085.05 144
15086.21 143
15087.37 148
15088.53 143
15089.69 145
15090.85 152
15092.01 170
15093.17 158
15094.33 167
15095.49 146
15096.66 153
15097.82 151
15098.98 164
15100.14 158
15101.30 144
15102.46 137
15103.62 146
15104.78 173
15105.95 154
15107.11 132
15108.27 139
15109.43 155
15110.59 150
15111.75 147
15112.92 170
15114.08 184
15115.24 160
15116.40 131
15117.56 159
15118.73 134
15119.89 138
15121.05 143
15122.21 127
15123.37 180
15124.54 127
15125.70 136
15126.86 150
15128.02 164
15129.19 115
15130.35 152
15131.51 149
15132.67 118
15133.84 153
15135.00 138
15136.16 160
15137.32 188
15138.49 166
15139.65 149
15140.81 151
15141.97 145
15143.14 156
15144.30 148
15145.46 146
15146.63 146
15147.79 128
15148.95 119
15150.12 154
15151.28 148
15152.44 150
15153.61 142
15154.77 130
15155.93 143
15157.10 128
15158.26 149
15159.42 129
15160.59 149
15161.75 150
15162.91 147
15164.08 145
15165.24 162
15166.41 175
15167.57 172
15168.73 153
15169.90 158
15171.06 162
15172.23 156
15173.39 146
15174.55 152
15175.72 145
15176.88 177
15178.05 189
15179.21 155
15180.38 131
15181.54 146
15182.70 151
15183.87 148
15185.03 140
15186.20 129
15187.36 158
15188.53 157
15189.69 124
15190.86 178
15192.02 153
15193.19 164
15194.35 160
15195.52 168
15196.68 121
15197.85 147
15199.01 166
15200.18 144
15201.34 151
15202.51 137
15203.67 164
15204.84 163
15206.00 140
15207.17 170
15208.33 176
15209.50 166
15210.66 162
15211.83 152
15213.00 148
15214.16 142
15215.33 163
15216.49 186
15217.66 151
15218.82 135
15219.99 150
15221.16 181
15222.32 144
15223.49 139
15224.65 154
15225.82 153
15226.99 149
15228.15 173
15229.32 174
15230.49 141
15231.65 163
15232.82 159
15233.98 162
15235.15 133
15236.32 168
15237.48 191
15238.65 121
15239.82 155
15240.98 167
15242.15 167
15243.32 168
15244.48 145
15245.65 143
15246.82 142
15247.98 167
15249.15 183
15250.32 174
15251.49 151
15252.65 128
15253.82 101
15254.99 171
15256.16 183
15257.32 156
15258.49 135
15259.66 165
15260.82 131
15261.99 128
15263.16 153
15264.33 114
15265.49 123
15266.66 159
15267.83 134
15269.00 138
15270.17 157
15271.33 132
15272.50 147
15273.67 127
15274.84 153
15276.01 130
15277.17 142
15278.34 132
15279.51 129
15280.68 121
15281.85 134
15283.01 140
15284.18 139
15285.35 150
15286.52 137
15287.69 160
15288.86 123
15290.03 178
15291.19 144
15292.36 121
15293.53 144
15294.70 154
15295.87 130
15297.04 116
15298.21 129
15299.38 140
15300.54 147
15301.71 128
15302.88 136
15304.05 147
15305.22 154
15306.39 147
15307.56 147
15308.73 140
15309.90 125
15311.07 145
15312.24 172
15313.41 145
15314.58 142
15315.75 120
15316.92 129
15318.09 163
15319.25 164
15320.42 135
15321.59 115
15322.76 138
15323.93 156
15325.10 168
15326.27 121
15327.44 137
15328.61 149
15329.78 169
15330.95 146
15332.12 163
15333.29 173
15334.46 150
15335.64 152
15336.81 138
15337.98 151
15339.15 156
15340.32 157
15341.49 130
15342.66 130
15343.83 115
15345.00 151
15346.17 155
15347.34 157
15348.51 162
15349.68 172
15350.85 156
15352.02 150
15353.20 140
15354.37 135
15355.54 121
15356.71 140
15357.88 159
15359.05 137
15360.22 143
15361.39 159
15362.57 165
15363.74 131
15364.91 163
15366.08 157
15367.25 173
15368.42 155
15369.59 160
15370.77 114
15371.94 150
15373.11 144
15374.28 146
15375.45 143
15376.63 186
15377.80 170
15378.97 116
15380.14 128
15381.31 145
15382.49 142
15383.66 163
15384.83 170
15386.00 153
15387.17 149
15388.35 140
15389.52 153
15390.69 141
15391.86 152
15393.04 170
15394.21 147
15395.38 152
15396.55 137
15397.73 128
15398.90 111
15400.07 131
15401.25 159
15402.42 130
15403.59 165
15404.76 160
15405.94 141
15407.11 110
15408.28 124
15409.46 193
15410.63 142
15411.80 161
15412.98 155
15414.15 176
15415.32 160
15416.50 151
15417.67 134
15418.84 129
15420.02 122
15421.19 131
15422.36 137
15423.54 132
15424.71 132
15425.89 159
15427.06 168
15428.23 160
15429.41 133
15430.58 158
15431.76 142
15432.93 151
15434.10 147
15435.28 152
15436.45 144
15437.63 153
15438.80 157
15439.97 121
15441.15 133
15442.32 141
15443.50 141
15444.67 141
15445.85 149
15447.02 140
15448.20 147
15449.37 134
15450.55 140
15451.72 128
15452.89 134
15454.07 157
15455.24 137
15456.42 157
15457.59 158
15458.77 136
15459.94 141
15461.12 121
15462.30 136
15463.47 154
15464.65 161
15465.82 126
15467.00 121
15468.17 125
15469.35 164
15470.52 190
15471.70 159
15472.87 159
15474.05 164
15475.22 170
15476.40 111
15477.58 152
15478.75 153
15479.93 140
15481.10 145
15482.28 155
15483.46 158
15484.63 141
15485.81 145
15486.98 109
15488.16 135
15489.34 121
15490.51 149
15491.69 126
15492.87 123
15494.04 160
15495.22 170
15496.39 124
15497.57 125
15498.75 123
15499.92 144
15501.10 141
15502.28 136
15503.45 167
15504.63 132
15505.81 139
15506.98 157
15508.16 140
15509.34 126
15510.52 117
15511.69 131
15512.87 136
15514.05 124
15515.22 149
15516.40 154
15517.58 145
15518.76 144
15519.93 137
15521.11 145
15522.29 155
15523.47 132
15524.64 101
15525.82 124
15527.00 148
15528.18 126
15529.35 123
15530.53 130
15531.71 146
15532.89 154
15534.07 163
15535.24 128
15536.42 133
15537.60 118
15538.78 118
15539.96 143
15541.13 129
15542.31 135
15543.49 135
15544.67 127
15545.85 131
15547.03 112
15548.20 111
15549.38 99
15550.56 113
15551.74 125
15552.92 132
15554.10 158
15555.28 139
15556.45 144
15557.63 131
15558.81 160
15559.99 132
15561.17 135
15562.35 157
15563.53 141
15564.71 148
15565.89 146
15567.07 129
15568.24 141
15569.42 153
15570.60 161
15571.78 170
15572.96 162
15574.14 137
15575.32 141
15576.50 151
15577.68 129
15578.86 124
15580.04 146
15581.22 133
15582.40 146
15583.58 143
15584.76 161
15585.94 168
15587.12 168
15588.30 136
15589.48 142
15590.66 188
15591.84 172
15593.02 165
15594.20 168
15595.38 137
15596.56 126
15597.74 155
15598.92 122
15600.10 120
15601.28 131
15602.46 139
15603.64 139
15604.82 145
15606.00 126
15607.18 130
15608.36 176
15609.55 163
15610.73 158
15611.91 164
15613.09 160
15614.27 144
15615.45 148
15616.63 159
15617.81 123
15618.99 120
15620.17 128
15621.36 162
15622.54 154
15623.72 151
15624.90 135
15626.08 159
15627.26 146
15628.44 127
15629.63 170
15630.81 155
15631.99 157
15633.17 151
15634.35 146
15635.53 154
15636.72 194
15637.90 130
15639.08 148
15640.26 146
15641.44 148
15642.63 182
15643.81 162
15644.99 171
15646.17 170
15647.35 136
15648.54 156
15649.72 149
15650.90 164
15652.08 176
15653.27 196
15654.45 190
15655.63 155
15656.81 154
15658.00 141
15659.18 131
15660.36 155
15661.54 166
15662.73 138
15663.91 158
15665.09 153
15666.28 151
15667.46 154
15668.64 133
15669.82 164
15671.01 164
15672.19 138
15673.37 144
15674.56 132
15675.74 178
15676.92 160
15678.11 167
15679.29 148
15680.47 156
15681.66 159
15682.84 165
15684.03 154
15685.21 142
15686.39 164
15687.58 145
15688.76 154
15689.94 135
15691.13 137
15692.31 179
15693.50 130
15694.68 131
15695.86 157
15697.05 185
15698.23 148
15699.42 149
15700.60 151
15701.78 158
15702.97 151
15704.15 139
15705.34 133
15706.52 162
15707.71 193
15708.89 162
15710.08 163
15711.26 148
15712.45 169
15713.63 174
15714.81 128
15716.00 139
15717.18 142
15718.37 190
15719.55 170
15720.74 160
15721.92 137
15723.11 125
15724.29 142
15725.48 177
15726.66 166
15727.85 176
15729.04 187
15730.22 164
15731.41 160
15732.59 165
15733.78 135
15734.96 164
15736.15 175
15737.33 158
15738.52 168
15739.71 135
15740.89 178
15742.08 188
15743.26 145
15744.45 159
15745.63 173
15746.82 173
15748.01 152
15749.19 138
15750.38 143
15751.56 164
15752.75 190
15753.94 173
15755.12 164
15756.31 180
15757.50 175
15758.68 149
15759.87 158
15761.06 183
15762.24 189
15763.43 180
15764.62 151
15765.80 162
15766.99 188
15768.18 188
15769.36 147
15770.55 161
15771.74 158
15772.92 142
15774.11 159
15775.30 158
15776.48 152
15777.67 149
15778.86 164
15780.05 143
15781.23 159
15782.42 163
15783.61 175
15784.80 161
15785.98 131
15787.17 120
15788.36 143
15789.55 161
15790.73 182
15791.92 177
15793.11 155
15794.30 123
15795.48 150
15796.67 169
15797.86 159
15799.05 140
15800.24 168
15801.42 161
15802.61 190
15803.80 134
15804.99 142
15806.18 153
15807.37 155
15808.55 147
15809.74 146
15810.93 163
15812.12 131
15813.31 122
15814.50 138
15815.68 149
15816.87 133
15818.06 129
15819.25 140
15820.44 160
15821.63 167
15822.82 163
15824.01 190
15825.19 156
15826.38 175
15827.57 157
15828.76 163
15829.95 143
15831.14 135
15832.33 134
15833.52 151
15834.71 143
15835.90 120
15837.09 135
15838.28 126
15839.47 124
15840.66 135
15841.84 150
15843.03 157
15844.22 133
15845.41 159
15846.60 144
15847.79 164
15848.98 145
15850.17 131
15851.36 139
15852.55 143
15853.74 146
15854.93 151
15856.12 146
15857.31 108
15858.50 128
15859.69 162
15860.88 137
15862.07 143
15863.26 136
15864.46 122
15865.65 134
15866.84 129
15868.03 108
15869.22 143
15870.41 149
15871.60 147
15872.79 144
15873.98 137
15875.17 161
15876.36 143
15877.55 127
15878.74 111
15879.94 132
15881.13 165
15882.32 122
15883.51 116
15884.70 104
15885.89 113
15887.08 127
15888.27 149
15889.46 143
15890.66 110
15891.85 160
15893.04 175
15894.23 124
15895.42 137
15896.61 162
15897.81 146
15899.00 138
15900.19 125
15901.38 115
15902.57 122
15903.76 145
15904.96 122
15906.15 118
15907.34 147
15908.53 144
15909.72 148
15910.92 140
15912.11 154
15913.30 140
15914.49 148
15915.69 149
15916.88 106
15918.07 122
15919.26 163
15920.46 149
15921.65 134
15922.84 137
15924.03 135
15925.23 144
15926.42 136
15927.61 156
15928.81 149
15930.00 164
15931.19 143
15932.38 150
15933.58 158
15934.77 171
15935.96 139
15937.16 139
15938.35 165
15939.54 135
15940.74 144
15941.93 131
15943.12 158
15944.32 137
15945.51 137
15946.70 162
15947.90 160
15949.09 167
15950.28 164
15951.48 153
15952.67 141
15953.87 137
15955.06 147
15956.25 157
15957.45 136
15958.64 131
15959.84 134
15961.03 171
15962.22 145
15963.42 134
15964.61 119
15965.81 147
15967.00 138
15968.19 131
15969.39 130
15970.58 136
15971.78 138
15972.97 117
15974.17 145
15975.36 127
15976.56 123
15977.75 125
15978.95 143
15980.14 127
15981.34 122
15982.53 147
15983.72 134
15984.92 138
15986.11 128
15987.31 156
15988.50 139
15989.70 160
15990.90 138
15992.09 134
15993.29 152
15994.48 171
15995.68 120
15996.87 132
15998.07 146
15999.26 130
16000.46 125
16001.65 97
16002.85 112
16004.05 125
16005.24 145
16006.44 147
16007.63 124
16008.83 97
16010.02 122
16011.22 119
16012.42 111
16013.61 132
16014.81 121
16016.00 138
16017.20 145
16018.40 140
16019.59 145
16020.79 139
16021.99 139
16023.18 156
16024.38 143
16025.58 132
16026.77 122
16027.97 110
16029.16 131
16030.36 115
16031.56 143
16032.76 132
16033.95 127
16035.15 149
16036.35 92
16037.54 109
16038.74 116
16039.94 126
16041.13 149
16042.33 118
16043.53 130
16044.73 126
16045.92 121
16047.12 120
16048.32 160
16049.51 119
16050.71 116
16051.91 149
16053.11 155
16054.30 145
16055.50 123
16056.70 114
16057.90 135
16059.10 124
16060.29 127
16061.49 161
16062.69 144
16063.89 129
16065.08 123
16066.28 108
16067.48 124
16068.68 189
16069.88 138
16071.07 149
16072.27 139
16073.47 119
16074.67 137
16075.87 123
16077.07 125
16078.26 128
16079.46 145
16080.66 126
16081.86 115
16083.06 128
16084.26 124
16085.46 115
16086.66 118
16087.85 100
16089.05 122
16090.25 149
16091.45 134
16092.65 146
16093.85 149
16095.05 146
16096.25 147
16097.45 125
16098.65 110
16099.84 129
16101.04 122
16102.24 123
16103.44 126
16104.64 122
16105.84 116
16107.04 117
16108.24 152
16109.44 117
16110.64 127
16111.84 118
16113.04 108
16114.24 120
16115.44 114
16116.64 131
16117.84 122
16119.04 115
16120.24 109
16121.44 120
16122.64 146
16123.84 145
16125.04 144
16126.24 118
16127.44 140
16128.64 134
16129.84 132
16131.04 121
16132.24 131
16133.44 125
16134.64 125
16135.84 144
16137.04 129
16138.25 121
16139.45 89
16140.65 93
16141.85 111
16143.05 129
16144.25 115
16145.45 106
16146.65 108
16147.85 102
16149.05 130
16150.25 109
16151.46 106
16152.66 102
16153.86 108
16155.06 106
16156.26 102
16157.46 106
16158.66 108
16159.87 112
16161.07 133
16162.27 111
16163.47 122
16164.67 106
16165.87 125
16167.08 105
16168.28 103
16169.48 125
16170.68 125
16171.88 138
16173.09 95
16174.29 122
16175.49 130
16176.69 116
16177.89 114
16179.10 114
16180.30 122
16181.50 132
16182.70 104
16183.91 106
16185.11 118
16186.31 150
16187.51 129
16188.72 127
16189.92 119
16191.12 130
16192.32 119
16193.53 122
16194.73 110
16195.93 116
16197.13 119
16198.34 129
16199.54 132
16200.74 123
16201.95 108
16203.15 117
16204.35 112
16205.56 131
16206.76 138
16207.96 148
16209.17 109
16210.37 123
16211.57 134
16212.78 146
16213.98 119
16215.18 126
16216.39 100
16217.59 99
16218.79 127
16220.00 139
16221.20 138
16222.41 113
16223.61 104
16224.81 122
16226.02 81
16227.22 113
16228.43 147
16229.63 112
16230.83 105
16232.04 110
16233.24 120
16234.45 87
16235.65 103
16236.86 128
16238.06 143
16239.26 114
16240.47 129
16241.67 125
16242.88 104
16244.08 107
16245.29 120
16246.49 102
16247.70 116
16248.90 120
16250.11 137
16251.31 101
16252.52 108
16253.72 122
16254.93 139
16256.13 120
16257.34 117
16258.54 122
16259.75 121
16260.95 123
16262.16 129
16263.36 133
16264.57 123
16265.77 128
16266.98 127
16268.19 88
16269.39 113
16270.60 116
16271.80 108
16273.01 115
16274.21 115
16275.42 113
16276.63 114
16277.83 113
16279.04 127
16280.24 135
16281.45 150
16282.66 134
16283.86 111
16285.07 121
16286.27 135
16287.48 129
16288.69 129
16289.89 127
16291.10 113
16292.31 122
16293.51 119
16294.72 116
16295.93 126
16297.13 121
16298.34 147
16299.55 156
16300.75 110
16301.96 102
16303.17 129
16304.37 125
16305.58 126
16306.79 112
16307.99 145
16309.20 137
16310.41 127
16311.62 158
16312.82 160
16314.03 118
16315.24 147
16316.44 142
16317.65 123
16318.86 131
16320.07 127
16321.27 138
16322.48 126
16323.69 113
16324.90 135
16326.10 148
16327.31 112
16328.52 117
16329.73 123
16330.94 115
16332.14 131
16333.35 111
16334.56 124
16335.77 133
16336.98 112
16338.18 130
16339.39 130
16340.60 126
16341.81 114
16343.02 117
16344.23 113
16345.43 105
16346.64 123
16347.85 105
16349.06 123
16350.27 140
16351.48 128
16352.69 127
16353.89 148
16355.10 110
16356.31 127
16357.52 147
16358.73 124
16359.94 105
16361.15 87
16362.36 126
16363.57 104
16364.77 130
16365.98 96
16367.19 109
16368.40 109
16369.61 117
16370.82 113
16372.03 131
16373.24 120
16374.45 117
16375.66 119
16376.87 104
16378.08 106
16379.29 107
16380.50 99
16381.71 119
16382.92 136
16384.13 138
16385.34 109
16386.55 106
16387.76 114
16388.97 103
16390.18 104
16391.39 123
16392.60 126
16393.81 99
16395.02 122
16396.23 131
16397.44 104
16398.65 103
16399.86 92
16401.07 96
16402.28 121
16403.49 96
16404.70 115
16405.91 104
16407.12 111
16408.33 118
16409.54 129
16410.76 122
16411.97 116
16413.18 109
16414.39 106
16415.60 92
16416.81 78
16418.02 103
16419.23 114
16420.44 114
16421.66 106
16422.87 130
16424.08 110
16425.29 97
16426.50 133
16427.71 104
16428.92 98
16430.14 109
16431.35 126
16432.56 96
16433.77 104
16434.98 98
16436.19 110
16437.41 90
16438.62 95
16439.83 99
16441.04 102
16442.25 127
16443.47 114
16444.68 113
16445.89 107
16447.10 125
16448.31 94
16449.53 141
16450.74 115
16451.95 111
16453.16 112
16454.38 117
16455.59 109
16456.80 123
16458.01 110
16459.23 108
16460.44 97
16461.65 110
16462.86 120
16464.08 96
16465.29 112
16466.50 122
16467.72 111
16468.93 76
16470.14 96
16471.35 110
16472.57 119
16473.78 106
16474.99 107
16476.21 88
16477.42 120
16478.63 97
16479.85 125
16481.06 98
16482.27 101
16483.49 115
16484.70 99
16485.92 105
16487.13 102
16488.34 128
16489.56 110
16490.77 107
16491.98 91
16493.20 107
16494.41 103
16495.63 126
16496.84 107
16498.05 100
16499.27 121
16500.48 124
16501.70 135
16502.91 100
16504.13 126
16505.34 110
16506.55 93
16507.77 105
16508.98 104
16510.20 83
16511.41 102
16512.63 128
16513.84 110
16515.06 108
16516.27 126
16517.49 115
16518.70 102
16519.92 81
16521.13 115
16522.35 116
16523.56 103
16524.78 103
16525.99 105
16527.21 98
16528.42 88
16529.64 99
16530.85 116
16532.07 117
16533.28 101
16534.50 85
16535.71 93
16536.93 115
16538.14 111
16539.36 129
16540.58 124
16541.79 98
16543.01 112
16544.22 127
16545.44 123
16546.65 108
16547.87 89
16549.09 85
16550.30 109
16551.52 135
16552.73 116
16553.95 155
16555.17 136
16556.38 98
16557.60 107
16558.82 104
16560.03 98
16561.25 102
16562.46 99
16563.68 112
16564.90 99
16566.11 103
16567.33 124
16568.55 128
16569.76 76
16570.98 95
16572.20 106
16573.41 99
16574.63 112
16575.85 107
16577.07 103
16578.28 98
16579.50 110
16580.72 101
16581.93 112
16583.15 110
16584.37 107
16585.59 77
16586.80 109
16588.02 108
16589.24 97
16590.46 106
16591.67 106
16592.89 102
16594.11 115
16595.33 112
16596.54 96
16597.76 103
16598.98 82
16600.20 98
16601.41 123
16602.63 113
16603.85 100
16605.07 126
16606.29 101
16607.50 95
16608.72 133
16609.94 78
16611.16 75
16612.38 76
16613.60 100
16614.81 106
16616.03 106
16617.25 107
16618.47 92
16619.69 101
16620.91 102
16622.13 118
16623.34 104
16624.56 85
16625.78 106
16627.00 92
16628.22 98
16629.44 104
16630.66 96
16631.88 84
16633.10 93
16634.31 76
16635.53 102
16636.75 105
16637.97 88
16639.19 95
16640.41 117
16641.63 139
16642.85 163
16644.07 115
16645.29 135
16646.51 111
16647.73 99
16648.95 108
16650.17 95
16651.39 94
16652.61 105
16653.83 106
16655.05 98
16656.27 97
16657.49 109
16658.71 126
16659.93 105
16661.15 93
16662.37 92
16663.59 103
16664.81 92
16666.03 92
16667.25 98
16668.47 105
16669.69 110
16670.91 98
16672.13 102
16673.35 103
16674.57 113
16675.79 102
16677.01 95
16678.23 94
16679.45 92
16680.67 120
16681.89 100
16683.12 104
16684.34 109
16685.56 90
16686.78 127
16688.00 115
16689.22 137
16690.44 114
16691.66 103
16692.88 103
16694.11 85
16695.33 110
16696.55 103
16697.77 106
16698.99 106
16700.21 89
16701.43 89
16702.66 129
16703.88 119
16705.10 120
16706.32 109
16707.54 101
16708.77 92
16709.99 105
16711.21 88
16712.43 103
16713.65 104
16714.87 104
16716.10 106
16717.32 93
16718.54 108
16719.76 97
16720.99 91
16722.21 87
16723.43 121
16724.65 146
16725.88 108
16727.10 95
16728.32 116
16729.54 100
16730.77 109
16731.99 116
16733.21 102
16734.43 105
16735.66 104
16736.88 87
16738.10 105
16739.33 122
16740.55 89
16741.77 113
16742.99 110
16744.22 113
16745.44 121
16746.66 77
16747.89 109
16749.11 115
16750.33 95
16751.56 96
16752.78 114
16754.00 88
16755.23 93
16756.45 111
16757.68 107
16758.90 100
16760.12 89
16761.35 95
16762.57 79
16763.79 105
16765.02 95
16766.24 97
16767.47 96
16768.69 107
16769.91 81
16771.14 86
16772.36 81
16773.59 94
16774.81 85
16776.04 105
16777.26 92
16778.48 91
16779.71 101
16780.93 104
16782.16 99
16783.38 107
16784.61 100
16785.83 88
16787.06 88
16788.28 83
16789.51 97
16790.73 126
16791.96 105
16793.18 108
16794.41 86
16795.63 86
16796.86 105
16798.08 103
16799.31 70
16800.53 76
16801.76 109
16802.98 85
16804.21 98
16805.43 100
16806.66 112
16807.88 114
16809.11 120
16810.33 102
16811.56 96
16812.79 101
16814.01 92
16815.24 89
16816.46 93
16817.69 106
16818.91 89
16820.14 93
16821.37 112
16822.59 94
16823.82 114
16825.04 140
16826.27 104
16827.50 104
16828.72 82
16829.95 72
16831.18 76
16832.40 90
16833.63 99
16834.86 118
16836.08 113
16837.31 98
16838.53 89
16839.76 96
16840.99 109
16842.21 114
16843.44 126
16844.67 98
16845.90 101
16847.12 125
16848.35 115
16849.58 96
16850.80 102
16852.03 80
16853.26 101
16854.48 108
16855.71 96
16856.94 87
16858.17 101
16859.39 105
16860.62 90
16861.85 64
16863.08 108
16864.30 76
16865.53 108
16866.76 113
16867.99 99
16869.21 102
16870.44 94
16871.67 104
16872.90 106
16874.13 97
16875.35 85
16876.58 103
16877.81 91
16879.04 101
16880.27 89
16881.49 71
16882.72 130
16883.95 94
16885.18 102
16886.41 99
16887.64 104
16888.86 83
16890.09 104
16891.32 88
16892.55 104
16893.78 90
16895.01 99
16896.24 96
16897.46 119
16898.69 124
16899.92 131
16901.15 106
16902.38 87
16903.61 86
16904.84 96
16906.07 92
16907.30 89
16908.53 100
16909.75 110
16910.98 84
16912.21 102
16913.44 96
16914.67 84
16915.90 103
16917.13 99
16918.36 84
16919.59 91
16920.82 105
16922.05 86
16923.28 96
16924.51 90
16925.74 95
16926.97 84
16928.20 80
16929.43 114
16930.66 108
16931.89 95
16933.12 110
16934.35 103
16935.58 99
16936.81 128
16938.04 88
16939.27 101
16940.50 110
16941.73 96
16942.96 101
16944.19 115
16945.42 101
16946.65 103
16947.88 102
16949.11 102
16950.34 83
16951.57 90
16952.80 138
16954.04 104
16955.27 96
16956.50 78
16957.73 93
16958.96 96
16960.19 107
16961.42 86
16962.65 100
16963.88 106
16965.11 94
16966.35 91
16967.58 83
16968.81 86
16970.04 94
16971.27 78
16972.50 78
16973.73 86
16974.97 95
16976.20 97
16977.43 107
16978.66 98
16979.89 101
16981.12 112
16982.36 108
16983.59 103
16984.82 79
16986.05 84
16987.28 94
16988.52 92
16989.75 99
16990.98 94
16992.21 84
16993.45 90
16994.68 97
16995.91 78
16997.14 97
16998.37 85
16999.61 106
17000.84 101
17002.07 93
17003.31 101
17004.54 114
17005.77 107
17007.00 94
17008.24 97
17009.47 97
17010.70 106
17011.93 97
17013.17 97
17014.40 69
17015.63 86
17016.87 90
17018.10 92
17019.33 94
17020.57 94
17021.80 91
17023.03 93
17024.27 117
17025.50 93
17026.73 86
17027.97 114
17029.20 96
17030.43 96
17031.67 99
17032.90 100
17034.14 105
17035.37 104
17036.60 123
17037.84 118
17039.07 100
17040.30 105
17041.54 119
17042.77 98
17044.01 93
17045.24 87
17046.47 101
17047.71 91
17048.94 87
17050.18 75
17051.41 74
17052.65 89
17053.88 85
17055.12 108
17056.35 92
17057.58 98
17058.82 97
17060.05 80
17061.29 93
17062.52 103
17063.76 93
17064.99 96
17066.23 85
17067.46 103
17068.70 100
17069.93 86
17071.17 89
17072.40 63
17073.64 96
17074.87 89
17076.11 81
17077.34 97
17078.58 96
17079.81 96
17081.05 77
17082.29 80
17083.52 91
17084.76 98
17085.99 95
17087.23 85
17088.46 83
17089.70 80
17090.94 95
17092.17 98
17093.41 96
17094.64 104
17095.88 74
17097.12 103
17098.35 93
17099.59 88
17100.82 75
17102.06 83
17103.30 79
17104.53 89
17105.77 103
17107.00 104
17108.24 79
17109.48 97
17110.71 108
17111.95 83
17113.19 93
17114.42 81
17115.66 87
17116.90 81
17118.13 92
17119.37 70
17120.61 75
17121.85 111
17123.08 95
17124.32 90
17125.56 75
17126.79 84
17128.03 98
17129.27 97
17130.50 107
17131.74 88
17132.98 85
17134.22 82
17135.45 88
17136.69 92
17137.93 107
17139.17 108
17140.40 110
17141.64 86
17142.88 98
17144.12 97
17145.36 103
17146.59 96
17147.83 90
17149.07 90
17150.31 101
17151.54 74
17152.78 73
17154.02 88
17155.26 100
17156.50 100
17157.74 98
17158.97 98
17160.21 109
17161.45 101
17162.69 93
17163.93 107
17165.17 93
17166.40 125
17167.64 100
17168.88 105
17170.12 112
17171.36 116
17172.60 102
17173.84 119
17175.08 121
17176.31 104
17177.55 112
17178.79 101
17180.03 108
17181.27 87
17182.51 79
17183.75 99
17184.99 89
17186.23 102
17187.47 100
17188.71 92
17189.94 75
17191.18 110
17192.42 94
17193.66 89
17194.90 93
17196.14 93
17197.38 89
17198.62 84
17199.86 86
17201.10 116
17202.34 96
17203.58 113
17204.82 99
17206.06 104
17207.30 86
17208.54 120
17209.78 132
17211.02 107
17212.26 83
17213.50 104
17214.74 106
17215.98 117
17217.22 122
17218.46 103
17219.70 95
17220.94 100
17222.18 112
17223.43 126
17224.67 93
17225.91 101
17227.15 111
17228.39 99
17229.63 85
17230.87 81
17232.11 120
17233.35 82
17234.59 104
17235.83 105
17237.08 115
17238.32 102
17239.56 94
17240.80 88
17242.04 88
17243.28 68
17244.52 97
17245.76 94
17247.01 86
17248.25 81
17249.49 83
17250.73 79
17251.97 91
17253.21 109
17254.46 103
17255.70 93
17256.94 123
17258.18 127
17259.42 122
17260.66 99
17261.91 74
17263.15 83
17264.39 108
17265.63 89
17266.87 116
17268.12 86
17269.36 91
17270.60 86
17271.84 103
17273.09 114
17274.33 110
17275.57 101
17276.81 94
17278.06 111
17279.30 108
17280.54 88
17281.78 118
17283.03 111
17284.27 91
17285.51 109
17286.76 98
17288.00 99
17289.24 79
17290.48 110
17291.73 84
17292.97 96
17294.21 101
17295.46 92
17296.70 107
17297.94 80
17299.19 73
17300.43 111
17301.67 78
17302.92 77
17304.16 77
17305.40 95
17306.65 107
17307.89 133
17309.14 124
17310.38 112
17311.62 103
17312.87 105
17314.11 87
17315.35 88
17316.60 121
17317.84 125
17319.09 96
17320.33 82
17321.58 100
17322.82 110
17324.06 94
17325.31 76
17326.55 85
17327.80 108
17329.04 98
17330.29 90
17331.53 95
17332.77 81
17334.02 98
17335.26 84
17336.51 92
17337.75 92
17339.00 106
17340.24 97
17341.49 97
17342.73 86
17343.98 76
17345.22 99
17346.47 105
17347.71 114
17348.96 92
17350.20 93
17351.45 109
17352.69 105
17353.94 98
17355.18 93
17356.43 125
17357.68 112
17358.92 108
17360.17 85
17361.41 74
17362.66 92
17363.90 90
17365.15 105
17366.39 119
17367.64 116
17368.89 86
17370.13 97
17371.38 97
17372.62 93
17373.87 91
17375.12 108
17376.36 89
17377.61 78
17378.85 91
17380.10 82
17381.35 101
17382.59 122
17383.84 102
17385.09 86
17386.33 111
17387.58 112
17388.83 106
17390.07 92
17391.32 76
17392.57 79
17393.81 82
17395.06 104
17396.31 96
17397.55 96
17398.80 84
17400.05 130
17401.29 93
17402.54 101
17403.79 102
17405.04 116
17406.28 95
17407.53 94
17408.78 114
17410.02 81
17411.27 99
17412.52 100
17413.77 112
17415.01 93
17416.26 78
17417.51 76
17418.76 101
17420.00 116
17421.25 92
17422.50 98
17423.75 101
17425.00 82
17426.24 64
17427.49 81
17428.74 72
17429.99 74
17431.24 100
17432.48 75
17433.73 82
17434.98 87
17436.23 84
17437.48 86
17438.73 66
17439.97 96
17441.22 79
17442.47 86
17443.72 72
17444.97 85
17446.22 107
17447.47 114
17448.71 127
17449.96 117
17451.21 80
17452.46 100
17453.71 81
17454.96 106
17456.21 74
17457.46 94
17458.71 96
17459.95 120
17461.20 71
17462.45 74
17463.70 85
17464.95 71
17466.20 86
17467.45 103
17468.70 98
17469.95 98
17471.20 102
17472.45 101
17473.70 93
17474.95 99
17476.20 79
17477.45 88
17478.70 76
17479.95 84
17481.20 85
17482.45 68
17483.70 81
17484.95 90
17486.20 85
17487.45 94
17488.70 83
17489.95 83
17491.20 76
17492.45 82
17493.70 80
17494.95 81
17496.20 81
17497.45 88
17498.70 77
17499.95 109
17501.20 115
17502.45 95
17503.70 100
17504.95 107
17506.20 93
17507.46 86
17508.71 99
17509.96 97
17511.21 116
17512.46 97
17513.71 125
17514.96 95
17516.21 121
17517.46 96
17518.71 97
17519.97 93
17521.22 88
17522.47 110
17523.72 94
17524.97 86
17526.22 108
17527.47 109
17528.73 94
17529.98 108
17531.23 95
17532.48 78
17533.73 105
17534.99 80
17536.24 80
17537.49 107
17538.74 87
17539.99 100
17541.25 121
17542.50 109
17543.75 103
17545.00 91
17546.25 123
17547.51 89
17548.76 120
17550.01 100
17551.26 97
17552.52 108
17553.77 104
17555.02 123
17556.27 106
17557.53 123
17558.78 96
17560.03 109
17561.28 109
17562.54 125
17563.79 89
17565.04 101
17566.30 95
17567.55 120
17568.80 120
17570.05 119
17571.31 87
17572.56 100
17573.81 99
17575.07 115
17576.32 87
17577.57 95
17578.83 103
17580.08 122
17581.33 109
17582.59 106
17583.84 103
17585.10 87
17586.35 103
17587.60 81
17588.86 103
17590.11 91
17591.36 113
17592.62 104
17593.87 111
17595.13 87
17596.38 115
17597.63 120
17598.89 90
17600.14 134
17601.40 100
17602.65 85
17603.90 105
17605.16 113
17606.41 83
17607.67 86
17608.92 108
17610.18 137
17611.43 119
17612.69 113
17613.94 97
17615.20 107
17616.45 95
17617.71 105
17618.96 120
17620.21 108
17621.47 102
17622.72 108
17623.98 112
17625.23 107
17626.49 102
17627.75 107
17629.00 108
17630.26 98
17631.51 108
17632.77 104
17634.02 112
17635.28 111
17636.53 82
17637.79 94
17639.04 106
17640.30 127
17641.55 100
17642.81 91
17644.07 94
17645.32 106
17646.58 132
17647.83 126
17649.09 104
17650.35 115
17651.60 146
17652.86 146
17654.11 134
17655.37 101
17656.63 112
17657.88 107
17659.14 116
17660.39 112
17661.65 89
17662.91 102
17664.16 109
17665.42 87
17666.68 115
17667.93 104
17669.19 124
17670.45 98
17671.70 131
17672.96 84
17674.22 75
17675.47 103
17676.73 88
17677.99 95
17679.24 72
17680.50 104
17681.76 103
17683.02 87
17684.27 95
17685.53 105
17686.79 106
17688.05 79
17689.30 109
17690.56 85
17691.82 109
17693.07 93
17694.33 99
17695.59 75
17696.85 94
17698.11 73
17699.36 90
17700.62 90
17701.88 84
17703.14 82
17704.39 95
17705.65 90
17706.91 94
17708.17 83
17709.43 93
17710.68 123
17711.94 96
17713.20 110
17714.46 103
17715.72 84
17716.98 111
17718.23 119
17719.49 101
17720.75 90
17722.01 106
17723.27 112
17724.53 84
17725.79 80
17727.04 95
17728.30 87
17729.56 99
17730.82 88
17732.08 78
17733.34 94
17734.60 100
17735.86 80
17737.12 95
17738.37 82
17739.63 77
17740.89 82
17742.15 104
17743.41 111
17744.67 123
17745.93 94
17747.19 121
17748.45 104
17749.71 112
17750.97 121
17752.23 112
17753.49 89
17754.75 91
17756.01 94
17757.27 109
17758.53 120
17759.79 112
17761.05 114
17762.31 96
17763.57 87
17764.83 107
17766.09 86
17767.35 97
17768.61 102
17769.87 99
17771.13 84
17772.39 72
17773.65 92
17774.91 102
17776.17 112
17777.43 110
17778.69 100
17779.95 76
17781.21 97
17782.47 78
17783.73 93
17784.99 81
17786.25 89
17787.51 97
17788.78 103
17790.04 109
17791.30 84
17792.56 112
17793.82 90
17795.08 103
17796.34 98
17797.60 102
17798.86 103
17800.13 101
17801.39 102
17802.65 82
17803.91 102
17805.17 105
17806.43 106
17807.69 94
17808.96 112
17810.22 118
17811.48 112
17812.74 99
17814.00 107
17815.26 100
17816.53 104
17817.79 86
17819.05 72
17820.31 111
17821.57 101
17822.84 87
17824.10 86
17825.36 113
17826.62 95
17827.89 98
17829.15 121
17830.41 74
17831.67 104
17832.93 125
17834.20 118
17835.46 92
17836.72 97
17837.99 98
17839.25 111
17840.51 111
17841.77 103
17843.04 92
17844.30 104
17845.56 89
17846.82 67
17848.09 97
17849.35 119
17850.61 124
17851.88 85
17853.14 112
17854.40 97
17855.67 92
17856.93 81
17858.19 86
17859.46 102
17860.72 88
17861.98 91
17863.25 112
17864.51 100
17865.77 107
17867.04 101
17868.30 88
17869.57 105
17870.83 87
17872.09 127
17873.36 109
17874.62 87
17875.89 85
17877.15 73
17878.41 104
17879.68 102
17880.94 116
17882.21 88
17883.47 88
17884.73 92
17886.00 108
17887.26 78
17888.53 91
17889.79 110
17891.06 105
17892.32 82
17893.59 97
17894.85 108
17896.12 100
17897.38 110
17898.65 94
17899.91 90
17901.17 103
17902.44 82
17903.70 101
17904.97 101
17906.23 88
17907.50 97
17908.77 91
17910.03 104
17911.30 80
17912.56 111
17913.83 84
17915.09 79
17916.36 79
17917.62 84
17918.89 92
17920.15 105
17921.42 110
17922.68 96
17923.95 110
17925.22 89
17926.48 79
17927.75 63
17929.01 84
17930.28 86
17931.55 91
17932.81 84
17934.08 91
17935.34 95
17936.61 97
17937.88 105
17939.14 86
17940.41 93
17941.68 111
17942.94 80
17944.21 106
17945.47 96
17946.74 95
17948.01 74
17949.27 80
17950.54 108
17951.81 93
17953.07 87
17954.34 88
17955.61 100
17956.87 117
17958.14 98
17959.41 74
17960.68 69
17961.94 86
17963.21 75
17964.48 96
17965.74 102
17967.01 92
17968.28 91
17969.55 104
17970.81 73
17972.08 76
17973.35 96
17974.62 89
17975.88 96
17977.15 77
17978.42 76
17979.69 67
17980.95 94
17982.22 112
17983.49 91
17984.76 101
17986.03 87
17987.29 96
17988.56 82
17989.83 82
17991.10 99
17992.37 84
17993.63 102
17994.90 109
17996.17 90
17997.44 88
17998.71 68
17999.98 92
18001.24 80
18002.51 84
18003.78 94
18005.05 81
18006.32 81
18007.59 79
18008.86 81
18010.12 77
18011.39 81
18012.66 95
18013.93 83
18015.20 106
18016.47 102
18017.74 102
18019.01 89
18020.28 100
18021.54 85
18022.81 97
18024.08 104
18025.35 97
18026.62 95
18027.89 90
18029.16 86
18030.43 66
18031.70 82
18032.97 85
18034.24 99
18035.51 89
18036.78 79
18038.05 94
18039.32 80
18040.59 81
18041.86 78
18043.13 92
18044.40 93
18045.67 96
18046.94 95
18048.21 70
18049.48 86
18050.75 103
18052.02 83
18053.29 91
18054.56 83
18055.83 77
18057.10 71
18058.37 75
18059.64 82
18060.91 70
18062.18 73
18063.45 83
18064.72 104
18065.99 99
18067.26 112
18068.54 90
18069.81 85
18071.08 80
18072.35 76
18073.62 78
18074.89 71
18076.16 88
18077.43 87
18078.70 115
18079.97 97
18081.25 97
18082.52 99
18083.79 90
18085.06 105
18086.33 92
18087.60 99
18088.87 99
18090.15 83
18091.42 78
18092.69 98
18093.96 97
18095.23 98
18096.50 98
18097.78 81
18099.05 97
18100.32 69
18101.59 86
18102.86 100
18104.14 125
18105.41 100
18106.68 117
18107.95 102
18109.23 81
18110.50 98
18111.77 110
18113.04 112
18114.31 127
18115.59 85
18116.86 98
18118.13 91
18119.40 86
18120.68 99
18121.95 119
18123.22 121
18124.50 119
18125.77 112
18127.04 100
18128.31 89
18129.59 92
18130.86 97
18132.13 114
18133.41 119
18134.68 117
18135.95 112
18137.23 92
18138.50 84
18139.77 101
18141.05 101
18142.32 95
18143.59 96
18144.87 108
18146.14 89
18147.41 88
18148.69 94
18149.96 97
18151.23 92
18152.51 119
18153.78 108
18155.06 93
18156.33 89
18157.60 84
18158.88 75
18160.15 90
18161.43 86
18162.70 96
18163.97 100
18165.25 100
18166.52 101
18167.80 115
18169.07 119
18170.35 97
18171.62 97
18172.90 116
18174.17 110
18175.44 94
18176.72 98
18177.99 98
18179.27 93
18180.54 97
18181.82 97
18183.09 92
18184.37 66
18185.64 67
18186.92 83
18188.19 88
18189.47 92
18190.74 86
18192.02 104
18193.29 107
18194.57 108
18195.84 93
18197.12 108
18198.39 98
18199.67 80
18200.95 72
18202.22 109
18203.50 93
18204.77 93
18206.05 99
18207.32 94
18208.60 93
18209.88 87
18211.15 113
18212.43 72
18213.70 78
18214.98 89
18216.26 99
18217.53 106
18218.81 97
18220.08 90
18221.36 88
18222.64 82
18223.91 114
18225.19 105
18226.47 94
18227.74 120
18229.02 110
18230.29 101
18231.57 105
18232.85 124
18234.12 112
18235.40 90
18236.68 96
18237.95 92
18239.23 95
18240.51 72
18241.79 88
18243.06 103
18244.34 94
18245.62 120
18246.89 113
18248.17 121
18249.45 120
18250.73 86
18252.00 112
18253.28 111
18254.56 96
18255.83 118
18257.11 111
18258.39 82
18259.67 92
18260.94 99
18262.22 125
18263.50 111
18264.78 100
18266.06 113
18267.33 107
18268.61 113
18269.89 115
18271.17 111
18272.45 101
18273.72 94
18275.00 87
18276.28 97
18277.56 93
18278.84 87
18280.11 74
18281.39 66
18282.67 83
18283.95 115
18285.23 99
18286.51 79
18287.78 66
18289.06 90
18290.34 114
18291.62 125
18292.90 101
18294.18 103
18295.46 85
18296.74 82
18298.01 94
18299.29 89
18300.57 98
18301.85 91
18303.13 96
18304.41 100
18305.69 80
18306.97 99
18308.25 79
18309.53 102
18310.81 69
18312.09 98
18313.37 84
18314.64 100
18315.92 82
18317.20 88
18318.48 96
18319.76 86
18321.04 83
18322.32 93
18323.60 80
18324.88 85
18326.16 89
18327.44 87
18328.72 92
18330.00 78
18331.28 75
18332.56 95
18333.84 103
18335.12 75
18336.40 82
18337.68 79
18338.96 100
18340.24 110
18341.52 98
18342.80 103
18344.09 98
18345.37 95
18346.65 78
18347.93 69
18349.21 85
18350.49 105
18351.77 96
18353.05 92
18354.33 84
18355.61 87
18356.89 99
18358.17 98
18359.46 86
18360.74 86
18362.02 101
18363.30 85
18364.58 96
18365.86 80
18367.14 73
18368.42 94
18369.71 89
18370.99 88
18372.27 79
18373.55 70
18374.83 86
18376.11 87
18377.39 103
18378.68 102
18379.96 121
18381.24 83
18382.52 71
18383.80 90
18385.09 79
18386.37 89
18387.65 105
18388.93 93
18390.21 84
18391.50 90
18392.78 98
18394.06 87
18395.34 78
18396.63 98
18397.91 76
18399.19 81
18400.47 95
18401.76 77
18403.04 107
18404.32 83
18405.60 83
18406.89 99
18408.17 85
18409.45 87
18410.73 70
18412.02 80
18413.30 83
18414.58 72
18415.87 78
18417.15 60
18418.43 73
18419.72 87
18421.00 79
18422.28 86
18423.57 81
18424.85 85
18426.13 93
18427.42 69
18428.70 83
18429.98 86
18431.27 68
18432.55 74
18433.83 68
18435.12 74
18436.40 92
18437.68 90
18438.97 87
18440.25 101
18441.54 81
18442.82 74
18444.10 91
18445.39 77
18446.67 90
18447.96 86
18449.24 99
18450.53 99
18451.81 86
18453.09 68
18454.38 67
18455.66 112
18456.95 117
18458.23 90
18459.52 87
18460.80 96
18462.09 107
18463.37 81
18464.65 88
18465.94 84
18467.22 92
18468.51 90
18469.79 80
18471.08 94
18472.36 75
18473.65 84
18474.93 98
18476.22 100
18477.50 84
18478.79 70
18480.08 96
18481.36 83
18482.65 80
18483.93 88
18485.22 101
18486.50 101
18487.79 100
18489.07 81
18490.36 88
18491.64 87
18492.93 106
18494.22 89
18495.50 82
18496.79 73
18498.07 89
18499.36 84
18500.65 87
18501.93 75
18503.22 95
18504.50 87
18505.79 88
18507.08 84
18508.36 98
18509.65 63
18510.94 84
18512.22 75
18513.51 76
18514.80 77
18516.08 80
18517.37 83
18518.65 103
18519.94 104
18521.23 81
18522.51 81
18523.80 76
18525.09 89
18526.38 99
18527.66 80
18528.95 96
18530.24 91
18531.52 82
18532.81 78
18534.10 93
18535.39 86
18536.67 90
18537.96 89
18539.25 99
18540.53 118
18541.82 100
18543.11 102
18544.40 83
18545.68 72
18546.97 69
18548.26 97
18549.55 77
18550.84 101
18552.12 97
18553.41 91
18554.70 88
18555.99 96
18557.27 74
18558.56 84
18559.85 95
18561.14 96
18562.43 101
18563.72 85
18565.00 87
18566.29 79
18567.58 101
18568.87 98
18570.16 80
18571.45 116
18572.73 102
18574.02 105
18575.31 112
18576.60 105
18577.89 97
18579.18 146
18580.47 110
18581.75 100
18583.04 75
18584.33 93
18585.62 111
18586.91 88
18588.20 107
18589.49 94
18590.78 111
18592.07 102
18593.36 117
18594.65 95
18595.93 99
18597.22 89
18598.51 90
18599.80 102
18601.09 89
18602.38 96
18603.67 95
18604.96 88
18606.25 97
18607.54 121
18608.83 86
18610.12 117
18611.41 84
18612.70 98
18613.99 78
18615.28 106
18616.57 90
18617.86 96
18619.15 95
18620.44 75
18621.73 85
18623.02 100
18624.31 85
18625.60 112
18626.89 94
18628.18 88
18629.47 88
18630.76 96
18632.05 77
18633.34 87
18634.64 93
18635.93 92
18637.22 115
18638.51 85
18639.80 68
18641.09 93
18642.38 72
18643.67 105
18644.96 99
18646.25 78
18647.54 76
18648.84 86
18650.13 93
18651.42 82
18652.71 88
18654.00 93
18655.29 105
18656.58 99
18657.88 98
18659.17 84
18660.46 90
18661.75 92
18663.04 82
18664.33 82
18665.63 92
18666.92 78
18668.21 84
18669.50 92
18670.79 101
18672.08 111
18673.38 97
18674.67 94
18675.96 102
18677.25 90
18678.55 76
18679.84 85
18681.13 73
18682.42 94
18683.71 97
18685.01 77
18686.30 65
18687.59 88
18688.88 79
18690.18 81
18691.47 70
18692.76 90
18694.06 97
18695.35 84
18696.64 100
18697.93 86
18699.23 87
18700.52 88
18701.81 90
18703.11 90
18704.40 85
18705.69 89
18706.99 78
18708.28 87
18709.57 116
18710.86 109
18712.16 81
18713.45 89
18714.75 70
18716.04 80
18717.33 84
18718.63 103
18719.92 81
18721.21 92
18722.51 104
18723.80 96
18725.09 87
18726.39 97
18727.68 78
18728.98 82
18730.27 119
18731.56 108
18732.86 99
18734.15 105
18735.45 102
18736.74 89
18738.04 85
18739.33 94
18740.62 97
18741.92 81
18743.21 96
18744.51 95
18745.80 87
18747.10 86
18748.39 92
18749.69 83
18750.98 89
18752.27 89
18753.57 94
18754.86 91
18756.16 88
18757.45 97
18758.75 81
18760.04 68
18761.34 93
18762.63 87
18763.93 87
18765.23 106
18766.52 98
18767.82 83
18769.11 95
18770.41 104
18771.70 76
18773.00 90
18774.29 91
18775.59 93
18776.88 75
18778.18 76
18779.48 69
18780.77 93
18782.07 91
18783.36 97
18784.66 85
18785.95 92
18787.25 98
18788.55 86
18789.84 85
18791.14 113
18792.43 90
18793.73 74
18795.03 84
18796.32 80
18797.62 95
18798.92 80
18800.21 69
18801.51 70
18802.81 73
18804.10 78
18805.40 112
18806.70 85
18807.99 76
18809.29 71
18810.59 80
18811.88 87
18813.18 77
18814.48 107
18815.77 104
18817.07 71
18818.37 71
18819.66 87
18820.96 102
18822.26 96
18823.56 82
18824.85 83
18826.15 88
18827.45 97
18828.75 94
18830.04 71
18831.34 74
18832.64 77
18833.94 94
18835.23 93
18836.53 98
18837.83 96
18839.13 81
18840.42 85
18841.72 108
18843.02 90
18844.32 83
18845.62 85
18846.91 113
18848.21 97
18849.51 83
18850.81 118
18852.11 113
18853.40 113
18854.70 79
18856.00 81
18857.30 84
18858.60 90
18859.90 90
18861.20 70
18862.49 76
18863.79 114
18865.09 115
18866.39 85
18867.69 79
18868.99 74
18870.29 93
18871.59 67
18872.88 88
18874.18 93
18875.48 88
18876.78 92
18878.08 103
18879.38 78
18880.68 86
18881.98 87
18883.28 84
18884.58 90
18885.88 82
18887.18 89
18888.47 74
18889.77 81
18891.07 85
18892.37 82
18893.67 89
18894.97 100
18896.27 80
18897.57 82
18898.87 84
18900.17 93
18901.47 84
18902.77 91
18904.07 72
18905.37 82
18906.67 89
18907.97 90
18909.27 88
18910.57 57
18911.87 85
18913.17 96
18914.47 78
18915.77 79
18917.07 77
18918.38 74
18919.68 91
18920.98 74
18922.28 93
18923.58 83
18924.88 79
18926.18 96
18927.48 71
18928.78 83
18930.08 86
18931.38 96
18932.68 94
18933.98 95
18935.29 70
18936.59 96
18937.89 79
18939.19 85
18940.49 72
18941.79 84
18943.09 89
18944.39 112
18945.70 84
18947.00 96
18948.30 101
18949.60 80
18950.90 67
18952.20 86
18953.51 78
18954.81 90
18956.11 63
18957.41 87
18958.71 78
18960.02 85
18961.32 80
18962.62 72
18963.92 82
18965.22 82
18966.53 77
18967.83 74
18969.13 89
18970.43 98
18971.73 89
18973.04 98
18974.34 71
18975.64 57
18976.94 93
18978.25 79
18979.55 82
18980.85 54
18982.16 88
18983.46 83
18984.76 82
18986.06 83
18987.37 84
18988.67 76
18989.97 63
18991.28 72
18992.58 82
18993.88 83
18995.18 70
18996.49 67
18997.79 79
18999.09 80
19000.40 77
19001.70 65
19003.00 62
19004.31 69
19005.61 62
19006.92 81
19008.22 88
19009.52 70
19010.83 85
19012.13 81
19013.43 71
19014.74 88
19016.04 93
19017.35 74
19018.65 69
19019.95 77
19021.26 82
19022.56 81
19023.87 64
19025.17 77
19026.47 83
19027.78 69
19029.08 62
19030.39 87
19031.69 69
19033.00 89
19034.30 89
19035.61 86
19036.91 88
19038.21 76
19039.52 93
19040.82 73
19042.13 83
19043.43 89
19044.74 104
19046.04 86
19047.35 94
19048.65 83
19049.96 87
19051.26 83
19052.57 102
19053.87 86
19055.18 67
19056.48 73
19057.79 80
19059.09 69
19060.40 71
19061.71 65
19063.01 66
19064.32 85
19065.62 82
19066.93 73
19068.23 74
19069.54 59
19070.85 73
19072.15 89
19073.46 64
19074.76 73
19076.07 71
19077.37 57
19078.68 60
19079.99 72
19081.29 78
19082.60 64
19083.91 76
19085.21 64
19086.52 69
19087.82 72
19089.13 71
19090.44 71
19091.74 86
19093.05 88
19094.36 73
19095.66 68
19096.97 66
19098.28 79
19099.58 81
19100.89 69
19102.20 60
19103.50 67
19104.81 87
19106.12 66
19107.42 70
19108.73 74
19110.04 66
19111.35 62
19112.65 81
19113.96 68
19115.27 60
19116.58 89
19117.88 82
19119.19 78
19120.50 66
19121.81 79
19123.11 86
19124.42 67
19125.73 59
19127.04 68
19128.34 92
19129.65 77
19130.96 69
19132.27 75
19133.57 76
19134.88 95
19136.19 65
19137.50 68
19138.81 81
19140.12 75
19141.42 99
19142.73 75
19144.04 64
19145.35 60
19146.66 93
19147.97 72
19149.27 62
19150.58 54
19151.89 73
19153.20 92
19154.51 81
19155.82 53
19157.13 71
19158.43 76
19159.74 64
19161.05 61
19162.36 53
19163.67 57
19164.98 74
19166.29 77
19167.60 70
19168.91 50
19170.22 66
19171.52 75
19172.83 67
19174.14 51
19175.45 63
19176.76 67
19178.07 66
19179.38 83
19180.69 70
19182.00 81
19183.31 69
19184.62 94
19185.93 79
19187.24 70
19188.55 69
19189.86 72
19191.17 74
19192.48 76
19193.79 75
19195.10 65
19196.41 61
19197.72 75
19199.03 64
19200.34 77
19201.65 61
19202.96 69
19204.27 61
19205.58 62
19206.89 73
19208.20 67
19209.51 53
19210.82 60
19212.13 53
19213.44 69
19214.75 91
19216.06 81
19217.38 57
19218.69 63
19220.00 90
19221.31 68
19222.62 74
19223.93 82
19225.24 75
19226.55 94
19227.86 59
19229.17 58
19230.49 78
19231.80 84
19233.11 76
19234.42 80
19235.73 86
19237.04 80
19238.35 79
19239.67 77
19240.98 92
19242.29 90
19243.60 89
19244.91 96
19246.22 72
19247.54 60
19248.85 71
19250.16 93
19251.47 81
19252.78 82
19254.10 97
19255.41 70
19256.72 68
19258.03 65
19259.34 67
19260.66 75
19261.97 83
19263.28 82
19264.59 73
19265.91 76
19267.22 62
19268.53 80
19269.84 98
19271.16 82
19272.47 77
19273.78 79
19275.10 91
19276.41 71
19277.72 57
19279.03 66
19280.35 79
19281.66 67
19282.97 70
19284.29 81
19285.60 67
19286.91 79
19288.23 83
19289.54 64
19290.85 59
19292.17 71
19293.48 80
19294.79 73
19296.11 63
19297.42 63
19298.73 70
19300.05 67
19301.36 72
19302.67 79
19303.99 85
19305.30 87
19306.62 70
19307.93 62
19309.24 59
19310.56 76
19311.87 76
19313.19 60
19314.50 57
19315.81 65
19317.13 92
19318.44 80
19319.76 60
19321.07 71
19322.39 87
19323.70 66
19325.01 77
19326.33 67
19327.64 71
19328.96 81
19330.27 68
19331.59 83
19332.90 84
19334.22 93
19335.53 104
19336.85 79
19338.16 79
19339.48 68
19340.79 80
19342.11 114
19343.42 82
19344.74 91
19346.05 55
19347.37 75
19348.68 81
19350.00 58
19351.31 70
19352.63 62
19353.94 75
19355.26 82
19356.58 79
19357.89 82
19359.21 92
19360.52 79
19361.84 67
19363.15 73
19364.47 70
19365.79 75
19367.10 101
19368.42 83
19369.73 56
19371.05 84
19372.37 93
19373.68 73
19375.00 72
19376.31 92
19377.63 74
19378.95 87
19380.26 108
19381.58 79
19382.90 84
19384.21 84
19385.53 73
19386.85 89
19388.16 74
19389.48 89
19390.80 91
19392.11 71
19393.43 72
19394.75 67
19396.06 74
19397.38 76
19398.70 58
19400.01 82
19401.33 86
19402.65 73
19403.97 82
19405.28 76
19406.60 76
19407.92 66
19409.23 104
19410.55 93
19411.87 67
19413.19 67
19414.50 85
19415.82 79
19417.14 70
19418.46 79
19419.77 83
19421.09 89
19422.41 83
19423.73 63
19425.05 57
19426.36 74
19427.68 80
19429.00 67
19430.32 69
19431.64 53
19432.95 77
19434.27 75
19435.59 58
19436.91 75
19438.23 77
19439.55 78
19440.86 91
19442.18 60
19443.50 73
19444.82 86
19446.14 80
19447.46 88
19448.78 87
19450.09 81
19451.41 66
19452.73 87
19454.05 92
19455.37 75
19456.69 76
19458.01 73
19459.33 81
19460.65 72
19461.97 69
19463.28 59
19464.60 62
19465.92 71
19467.24 71
19468.56 83
19469.88 71
19471.20 89
19472.52 68
19473.84 66
19475.16 63
19476.48 68
19477.80 85
19479.12 77
19480.44 75
19481.76 73
19483.08 97
19484.40 74
19485.72 75
19487.04 88
19488.36 63
19489.68 51
19491.00 65
19492.32 48
19493.64 75
19494.96 85
19496.28 91
19497.60 92
19498.92 61
19500.24 77
19501.56 76
19502.88 57
19504.20 68
19505.52 81
19506.84 81
19508.16 75
19509.49 95
19510.81 97
19512.13 59
19513.45 62
19514.77 84
19516.09 96
19517.41 91
19518.73 80
19520.05 70
19521.37 89
19522.70 80
19524.02 85
19525.34 76
19526.66 66
19527.98 75
19529.30 81
19530.62 58
19531.95 83
19533.27 76
19534.59 80
19535.91 70
19537.23 81
19538.55 67
19539.88 76
19541.20 63
19542.52 63
19543.84 74
19545.16 79
19546.49 67
19547.81 77
19549.13 66
19550.45 77
19551.77 65
19553.10 50
19554.42 76
19555.74 67
19557.06 78
19558.39 84
19559.71 94
19561.03 68
19562.35 83
19563.68 59
19565.00 63
19566.32 63
19567.64 45
19568.97 70
19570.29 54
19571.61 76
19572.94 78
19574.26 74
19575.58 87
19576.90 82
19578.23 54
19579.55 56
19580.87 66
19582.20 89
19583.52 79
19584.84 75
19586.17 57
19587.49 65
19588.81 76
19590.14 73
19591.46 72
19592.78 63
19594.11 78
19595.43 69
19596.76 56
19598.08 85
19599.40 90
19600.73 83
19602.05 86
19603.37 50
19604.70 72
19606.02 71
19607.35 83
19608.67 56
19610.00 59
19611.32 75
19612.64 89
19613.97 79
19615.29 85
19616.62 69
19617.94 68
19619.27 49
19620.59 55
19621.92 83
19623.24 85
19624.56 78
19625.89 68
19627.21 64
19628.54 76
19629.86 66
19631.19 89
19632.51 76
19633.84 80
19635.16 83
19636.49 79
19637.81 80
19639.14 93
19640.46 75
19641.79 54
19643.11 73
19644.44 66
19645.77 62
19647.09 66
19648.42 60
19649.74 55
19651.07 84
19652.39 70
19653.72 61
19655.04 76
19656.37 85
19657.70 77
19659.02 56
19660.35 55
19661.67 61
19663.00 60
19664.33 89
19665.65 55
19666.98 50
19668.30 68
19669.63 89
19670.96 67
19672.28 76
19673.61 81
19674.94 82
19676.26 64
19677.59 77
19678.92 79
19680.24 59
19681.57 66
19682.90 69
19684.22 71
19685.55 63
19686.88 65
19688.20 52
19689.53 76
19690.86 65
19692.18 82
19693.51 62
19694.84 70
19696.16 61
19697.49 58
19698.82 60
19700.15 78
19701.47 74
19702.80 75
19704.13 55
19705.46 66
19706.78 65
19708.11 53
19709.44 61
19710.77 31
19712.09 67
19713.42 76
19714.75 76
19716.08 85
19717.40 51
19718.73 58
19720.06 74
19721.39 72
19722.72 54
19724.04 81
19725.37 81
19726.70 71
19728.03 66
19729.36 58
19730.68 84
19732.01 69
19733.34 65
19734.67 60
19736.00 54
19737.33 58
19738.66 82
19739.98 61
19741.31 52
19742.64 54
19743.97 58
19745.30 63
19746.63 60
19747.96 54
19749.29 89
19750.61 84
19751.94 78
19753.27 69
19754.60 69
19755.93 66
19757.26 84
19758.59 81
19759.92 59
19761.25 53
19762.58 79
19763.91 72
19765.24 63
19766.57 33
19767.89 53
19769.22 75
19770.55 80
19771.88 50
19773.21 59
19774.54 70
19775.87 80
19777.20 72
19778.53 75
19779.86 72
19781.19 62
19782.52 69
19783.85 65
19785.18 51
19786.51 54
19787.84 60
19789.17 78
19790.50 77
19791.83 75
19793.16 64
19794.49 64
19795.83 65
19797.16 72
19798.49 70
19799.82 55
19801.15 71
19802.48 51
19803.81 59
19805.14 66
19806.47 63
19807.80 67
19809.13 72
19810.46 64
19811.79 47
19813.13 62
19814.46 88
19815.79 67
19817.12 71
19818.45 56
19819.78 63
19821.11 65
19822.44 52
19823.78 76
19825.11 98
19826.44 103
19827.77 74
19829.10 54
19830.43 70
19831.77 73
19833.10 69
19834.43 78
19835.76 72
19837.09 65
19838.42 72
19839.76 78
19841.09 71
19842.42 50
19843.75 62
19845.08 58
19846.42 66
19847.75 81
19849.08 60
19850.41 48
19851.75 95
19853.08 101
19854.41 66
19855.74 52
19857.08 52
19858.41 56
19859.74 62
19861.07 70
19862.41 65
19863.74 71
19865.07 65
19866.41 57
19867.74 53
19869.07 53
19870.40 59
19871.74 87
19873.07 65
19874.40 73
19875.74 63
19877.07 63
19878.40 79
19879.74 82
19881.07 52
19882.40 57
19883.74 61
19885.07 59
19886.40 88
19887.74 71
19889.07 61
19890.40 50
19891.74 51
19893.07 79
19894.41 64
19895.74 49
19897.07 70
19898.41 91
19899.74 66
19901.08 74
19902.41 97
19903.74 59
19905.08 64
19906.41 55
19907.75 67
19909.08 65
19910.41 61
19911.75 61
19913.08 70
19914.42 100
19915.75 73
19917.09 64
19918.42 83
19919.76 57
19921.09 54
19922.43 64
19923.76 80
19925.10 59
19926.43 56
19927.77 82
19929.10 67
19930.44 67
19931.77 87
19933.11 77
19934.44 71
19935.78 83
19937.11 70
19938.45 81
19939.78 64
19941.12 70
19942.45 61
19943.79 50
19945.12 55
19946.46 67
19947.79 82
19949.13 51
19950.47 61
19951.80 51
19953.14 62
19954.47 62
19955.81 88
19957.15 89
19958.48 93
19959.82 74
19961.15 77
19962.49 81
19963.83 54
19965.16 65
19966.50 53
19967.83 48
19969.17 42
19970.51 68
19971.84 66
19973.18 74
19974.52 71
19975.85 62
19977.19 75
19978.53 79
19979.86 63
19981.20 79
19982.54 71
19983.87 92
19985.21 70
19986.55 78
19987.88 76
19989.22 75
19990.56 74
19991.89 76
19993.23 69
19994.57 75
19995.91 61
19997.24 44
19998.58 85
19999.92 61
20001.26 61
20002.59 72
20003.93 75
20005.27 85
20006.61 64
20007.94 63
20009.28 52
20010.62 72
20011.96 73
20013.29 64
20014.63 66
20015.97 78
20017.31 59
20018.65 61
20019.98 67
20021.32 62
20022.66 74
20024.00 62
20025.34 73
20026.67 70
20028.01 67
20029.35 53
20030.69 66
20032.03 49
20033.37 62
20034.71 73
20036.04 87
20037.38 67
20038.72 69
20040.06 67
20041.40 87
20042.74 79
20044.08 61
20045.42 67
20046.75 72
20048.09 82
20049.43 90
20050.77 64
20052.11 73
20053.45 79
20054.79 69
20056.13 81
20057.47 68
20058.81 85
20060.15 73
20061.49 77
20062.82 75
20064.16 79
20065.50 73
20066.84 71
20068.18 89
20069.52 61
20070.86 74
20072.20 73
20073.54 66
20074.88 78
20076.22 86
20077.56 95
20078.90 80
20080.24 81
20081.58 86
20082.92 96
20084.26 78
20085.60 76
20086.94 63
20088.28 88
20089.62 79
20090.96 91
20092.30 98
20093.64 63
20094.99 92
20096.33 80
20097.67 89
20099.01 94
20100.35 72
20101.69 78
20103.03 79
20104.37 83
20105.71 83
20107.05 88
20108.39 71
20109.73 91
20111.08 92
20112.42 86
20113.76 62
20115.10 66
20116.44 82
20117.78 68
20119.12 77
20120.46 52
20121.81 91
20123.15 73
20124.49 90
20125.83 81
20127.17 66
20128.51 70
20129.86 61
20131.20 66
20132.54 58
20133.88 71
20135.22 76
20136.56 82
20137.91 65
20139.25 72
