# Supplementary material for: MALDI-TOF MS typing enables the classification of brewing yeasts of the genus Saccharomyces to major beer styles
Source: PLoS One. 2017 Aug 9;12(8):e0181694. doi: 10.1371/journal.pone.0181694 (PMC5549903; doi:10.1371/journal.pone.0181694)
Supplement: S5 File — The directory includes 90 raw files and was zipped to “.zip”; the folder has three strains with 30 spectra per strain; S1 Text explains the raw files with an example and Table 1 represents the yeast strains used within the experiment. (ZIP) [file pone.0181694.s008.zip › 13-15/30274-3H2-Dias-Dias-Dias-YPG-18h-E-E_2015-08-13__0_B5_1.dat]

1999.93 1590
2000.35 1590
2000.77 1764
2001.19 1762
2001.61 1802
2002.03 1738
2002.46 1770
2002.88 1873
2003.30 1837
2003.72 1832
2004.14 1826
2004.57 1729
2004.99 1788
2005.41 1724
2005.83 1762
2006.25 1730
2006.68 1525
2007.10 1621
2007.52 1746
2007.94 1709
2008.37 1765
2008.79 1667
2009.21 1596
2009.63 1743
2010.06 1786
2010.48 1864
2010.90 1856
2011.32 1870
2011.75 1909
2012.17 1971
2012.59 1952
2013.02 1813
2013.44 1813
2013.86 1664
2014.29 1753
2014.71 1728
2015.13 1725
2015.55 1769
2015.98 1596
2016.40 1564
2016.82 1730
2017.25 1641
2017.67 1663
2018.10 1635
2018.52 1664
2018.94 1660
2019.37 1894
2019.79 1726
2020.21 1755
2020.64 1847
2021.06 1787
2021.48 1786
2021.91 1860
2022.33 1751
2022.76 1731
2023.18 1751
2023.60 1776
2024.03 1698
2024.45 1845
2024.88 1877
2025.30 1760
2025.73 1958
2026.15 1884
2026.57 1710
2027.00 1719
2027.42 1615
2027.85 1582
2028.27 1545
2028.70 1600
2029.12 1689
2029.55 1521
2029.97 1681
2030.40 1763
2030.82 1667
2031.24 1727
2031.67 1671
2032.09 1641
2032.52 1677
2032.94 1644
2033.37 1527
2033.79 1556
2034.22 1693
2034.65 1692
2035.07 1720
2035.50 1630
2035.92 1531
2036.35 1653
2036.77 1641
2037.20 1619
2037.62 1734
2038.05 1645
2038.47 1747
2038.90 1858
2039.33 1851
2039.75 1812
2040.18 1841
2040.60 1893
2041.03 1628
2041.45 1630
2041.88 1870
2042.31 1819
2042.73 1861
2043.16 1824
2043.58 1858
2044.01 1861
2044.44 1802
2044.86 1859
2045.29 1901
2045.72 1741
2046.14 1909
2046.57 1788
2047.00 1807
2047.42 1815
2047.85 1765
2048.28 1624
2048.70 1560
2049.13 1613
2049.56 1592
2049.98 1690
2050.41 1772
2050.84 1572
2051.26 1502
2051.69 1496
2052.12 1650
2052.54 1712
2052.97 1690
2053.40 1572
2053.83 1722
2054.25 1644
2054.68 1520
2055.11 1471
2055.53 1605
2055.96 1819
2056.39 1709
2056.82 1686
2057.24 1653
2057.67 1642
2058.10 1588
2058.53 1671
2058.96 1647
2059.38 1762
2059.81 1825
2060.24 1663
2060.67 1536
2061.10 1627
2061.52 1864
2061.95 1711
2062.38 1710
2062.81 1800
2063.24 1815
2063.66 2108
2064.09 2118
2064.52 1845
2064.95 1695
2065.38 1770
2065.81 1899
2066.23 2036
2066.66 1919
2067.09 1891
2067.52 2217
2067.95 2022
2068.38 2002
2068.81 1885
2069.23 1897
2069.66 1947
2070.09 1855
2070.52 1686
2070.95 1832
2071.38 1829
2071.81 1738
2072.24 1699
2072.67 1680
2073.10 1692
2073.53 1781
2073.95 1753
2074.38 1790
2074.81 1702
2075.24 1701
2075.67 1790
2076.10 1553
2076.53 1741
2076.96 1852
2077.39 1926
2077.82 1844
2078.25 1717
2078.68 1789
2079.11 1760
2079.54 1756
2079.97 1849
2080.40 1912
2080.83 1831
2081.26 1758
2081.69 1910
2082.12 1962
2082.55 1897
2082.98 1963
2083.41 1826
2083.84 1751
2084.27 1669
2084.70 1721
2085.13 1850
2085.56 1794
2085.99 1719
2086.42 1810
2086.85 1907
2087.29 1873
2087.72 1712
2088.15 1821
2088.58 1837
2089.01 1874
2089.44 1770
2089.87 1930
2090.30 1827
2090.73 1800
2091.16 1778
2091.59 1763
2092.03 1752
2092.46 1629
2092.89 1753
2093.32 1860
2093.75 1940
2094.18 1976
2094.61 1889
2095.05 1905
2095.48 2035
2095.91 2187
2096.34 1960
2096.77 1983
2097.20 2019
2097.63 1979
2098.07 1888
2098.50 1845
2098.93 1766
2099.36 1840
2099.79 1842
2100.23 1796
2100.66 1693
2101.09 1747
2101.52 1809
2101.95 1683
2102.39 1760
2102.82 1580
2103.25 1693
2103.68 1622
2104.12 1548
2104.55 1565
2104.98 1716
2105.41 1640
2105.85 1671
2106.28 1683
2106.71 1753
2107.14 1817
2107.58 1684
2108.01 1775
2108.44 1749
2108.88 1646
2109.31 1754
2109.74 1637
2110.18 1630
2110.61 1719
2111.04 1634
2111.47 1821
2111.91 1823
2112.34 1731
2112.77 1680
2113.21 1556
2113.64 1685
2114.07 1811
2114.51 1717
2114.94 1715
2115.37 1561
2115.81 1584
2116.24 1642
2116.68 1697
2117.11 1664
2117.54 1651
2117.98 1612
2118.41 1560
2118.85 1694
2119.28 1523
2119.71 1393
2120.15 1499
2120.58 1459
2121.02 1301
2121.45 1464
2121.88 1556
2122.32 1457
2122.75 1454
2123.19 1639
2123.62 1618
2124.06 1686
2124.49 1546
2124.92 1635
2125.36 1801
2125.79 1733
2126.23 1621
2126.66 1590
2127.10 1657
2127.53 1607
2127.97 1776
2128.40 1762
2128.84 1626
2129.27 1520
2129.71 1535
2130.14 1688
2130.58 1669
2131.01 1818
2131.45 1911
2131.88 1710
2132.32 2087
2132.75 2034
2133.19 1999
2133.63 1968
2134.06 1883
2134.50 1912
2134.93 1973
2135.37 1881
2135.80 1879
2136.24 1828
2136.67 1757
2137.11 1891
2137.55 1932
2137.98 1949
2138.42 1846
2138.85 1873
2139.29 1909
2139.73 1783
2140.16 1780
2140.60 1863
2141.03 1793
2141.47 1859
2141.91 1892
2142.34 1813
2142.78 1767
2143.22 1845
2143.65 1716
2144.09 1759
2144.53 1634
2144.96 1674
2145.40 1782
2145.84 1607
2146.27 1656
2146.71 1537
2147.15 1488
2147.58 1674
2148.02 1621
2148.46 1575
2148.89 1793
2149.33 1781
2149.77 1778
2150.21 1771
2150.64 2107
2151.08 2205
2151.52 2204
2151.95 2352
2152.39 2309
2152.83 2196
2153.27 2431
2153.70 2215
2154.14 2133
2154.58 2233
2155.02 2182
2155.45 2052
2155.89 1976
2156.33 1988
2156.77 2038
2157.21 1876
2157.64 1872
2158.08 1723
2158.52 1686
2158.96 1705
2159.40 1740
2159.83 1720
2160.27 1778
2160.71 1603
2161.15 1679
2161.59 1883
2162.02 1969
2162.46 1802
2162.90 1743
2163.34 1808
2163.78 1718
2164.22 1745
2164.66 1738
2165.09 1780
2165.53 1670
2165.97 1842
2166.41 1826
2166.85 1787
2167.29 1859
2167.73 1755
2168.17 1753
2168.60 1870
2169.04 1921
2169.48 2028
2169.92 1979
2170.36 2032
2170.80 1922
2171.24 1897
2171.68 2006
2172.12 1984
2172.56 2051
2173.00 2064
2173.44 2099
2173.88 2214
2174.32 2256
2174.76 2261
2175.20 2066
2175.64 1986
2176.07 2106
2176.51 2083
2176.95 2223
2177.39 2198
2177.83 2214
2178.27 2190
2178.71 2326
2179.15 2114
2179.59 2112
2180.03 2099
2180.47 2131
2180.92 1989
2181.36 1945
2181.80 1930
2182.24 1910
2182.68 2013
2183.12 1948
2183.56 1935
2184.00 1874
2184.44 1807
2184.88 1755
2185.32 1854
2185.76 2077
2186.20 1889
2186.64 2058
2187.08 1999
2187.52 2076
2187.97 1853
2188.41 1788
2188.85 2030
2189.29 2186
2189.73 2325
2190.17 2108
2190.61 2250
2191.05 2361
2191.49 2507
2191.94 2495
2192.38 2362
2192.82 2446
2193.26 2293
2193.70 2359
2194.14 2254
2194.58 2260
2195.03 2099
2195.47 2128
2195.91 2201
2196.35 2416
2196.79 2496
2197.24 2255
2197.68 2011
2198.12 2184
2198.56 2156
2199.00 2030
2199.45 1881
2199.89 1907
2200.33 1942
2200.77 1996
2201.21 1960
2201.66 2034
2202.10 1960
2202.54 2033
2202.98 1970
2203.43 1947
2203.87 1807
2204.31 1744
2204.75 1878
2205.20 1994
2205.64 2079
2206.08 2081
2206.53 1892
2206.97 1814
2207.41 2078
2207.85 2180
2208.30 2162
2208.74 2334
2209.18 2302
2209.63 2218
2210.07 2046
2210.51 2020
2210.96 2058
2211.40 2093
2211.84 2284
2212.29 2248
2212.73 2154
2213.17 2176
2213.62 2023
2214.06 2047
2214.50 2035
2214.95 2119
2215.39 2121
2215.84 2141
2216.28 2135
2216.72 2051
2217.17 2026
2217.61 2018
2218.05 1962
2218.50 2099
2218.94 1972
2219.39 2026
2219.83 1999
2220.28 1924
2220.72 1879
2221.16 1946
2221.61 2035
2222.05 2154
2222.50 2101
2222.94 2113
2223.39 2068
2223.83 2270
2224.28 2380
2224.72 2477
2225.16 2701
2225.61 3096
2226.05 2993
2226.50 2939
2226.94 2985
2227.39 3351
2227.83 3051
2228.28 3148
2228.72 3072
2229.17 3075
2229.61 2966
2230.06 2635
2230.50 2580
2230.95 2637
2231.40 2492
2231.84 2432
2232.29 2498
2232.73 2383
2233.18 2292
2233.62 2266
2234.07 2259
2234.51 2239
2234.96 2341
2235.41 2355
2235.85 2293
2236.30 2302
2236.74 2188
2237.19 2202
2237.63 2286
2238.08 2313
2238.53 2278
2238.97 2355
2239.42 2152
2239.86 2151
2240.31 2149
2240.76 2202
2241.20 2097
2241.65 2117
2242.10 1973
2242.54 2148
2242.99 2053
2243.44 1970
2243.88 1906
2244.33 2074
2244.78 2080
2245.22 1873
2245.67 2040
2246.12 1962
2246.56 1972
2247.01 1891
2247.46 1878
2247.90 1948
2248.35 2031
2248.80 1958
2249.24 1893
2249.69 2025
2250.14 2094
2250.59 2091
2251.03 2116
2251.48 2052
2251.93 2137
2252.38 2155
2252.82 2336
2253.27 2139
2253.72 1930
2254.17 1872
2254.61 2096
2255.06 2210
2255.51 1954
2255.96 1939
2256.40 2001
2256.85 2058
2257.30 2028
2257.75 1964
2258.20 1902
2258.64 2015
2259.09 2005
2259.54 2036
2259.99 2001
2260.44 1875
2260.88 1857
2261.33 1894
2261.78 1894
2262.23 2094
2262.68 2119
2263.13 2305
2263.58 2344
2264.02 2565
2264.47 2599
2264.92 2529
2265.37 2316
2265.82 2279
2266.27 2390
2266.72 2318
2267.17 2361
2267.61 2505
2268.06 2340
2268.51 2526
2268.96 2379
2269.41 2579
2269.86 2460
2270.31 2474
2270.76 2674
2271.21 2608
2271.66 2517
2272.11 2439
2272.56 2538
2273.00 2619
2273.45 2576
2273.90 2519
2274.35 2563
2274.80 2703
2275.25 2598
2275.70 2480
2276.15 2328
2276.60 2211
2277.05 2366
2277.50 2364
2277.95 2214
2278.40 2252
2278.85 2186
2279.30 2216
2279.75 2185
2280.20 2164
2280.65 2263
2281.10 2152
2281.55 2162
2282.00 2124
2282.45 2304
2282.90 2385
2283.35 2328
2283.81 2347
2284.26 2338
2284.71 2428
2285.16 2453
2285.61 2469
2286.06 2512
2286.51 2365
2286.96 2362
2287.41 2572
2287.86 2480
2288.31 2563
2288.76 2475
2289.22 2577
2289.67 2449
2290.12 2601
2290.57 2924
2291.02 3327
2291.47 3420
2291.92 3827
2292.37 4185
2292.83 4617
2293.28 4736
2293.73 4535
2294.18 4520
2294.63 4575
2295.08 4522
2295.53 4360
2295.99 4331
2296.44 3688
2296.89 3687
2297.34 3390
2297.79 3249
2298.25 3100
2298.70 2912
2299.15 2630
2299.60 2692
2300.05 2502
2300.51 2454
2300.96 2360
2301.41 2258
2301.86 2319
2302.32 2299
2302.77 2067
2303.22 2125
2303.67 2298
2304.13 2193
2304.58 2143
2305.03 2033
2305.48 2144
2305.94 2242
2306.39 2050
2306.84 2012
2307.29 2020
2307.75 2112
2308.20 2166
2308.65 2171
2309.11 2115
2309.56 2368
2310.01 2263
2310.47 2262
2310.92 2452
2311.37 2337
2311.83 2560
2312.28 2662
2312.73 2723
2313.19 2628
2313.64 2572
2314.09 2621
2314.55 2760
2315.00 2654
2315.45 2568
2315.91 2529
2316.36 2402
2316.81 2441
2317.27 2476
2317.72 2479
2318.18 2462
2318.63 2462
2319.08 2433
2319.54 2427
2319.99 2262
2320.45 2305
2320.90 2482
2321.35 2425
2321.81 2486
2322.26 2571
2322.72 2485
2323.17 2419
2323.63 2625
2324.08 2453
2324.54 2626
2324.99 2649
2325.44 2446
2325.90 2412
2326.35 2363
2326.81 2279
2327.26 2206
2327.72 2380
2328.17 2538
2328.63 2460
2329.08 2419
2329.54 2532
2329.99 2646
2330.45 2763
2330.90 2821
2331.36 2796
2331.81 2700
2332.27 2652
2332.72 2559
2333.18 2711
2333.64 2642
2334.09 2654
2334.55 2518
2335.00 2591
2335.46 2570
2335.91 2562
2336.37 2682
2336.82 2312
2337.28 2355
2337.74 2141
2338.19 2101
2338.65 2315
2339.10 2251
2339.56 2171
2340.02 2217
2340.47 2179
2340.93 2297
2341.38 2245
2341.84 2202
2342.30 2121
2342.75 2189
2343.21 2358
2343.67 2232
2344.12 2299
2344.58 2304
2345.04 2298
2345.49 2446
2345.95 2461
2346.41 2575
2346.86 2380
2347.32 2259
2347.78 2505
2348.23 2567
2348.69 2637
2349.15 2544
2349.60 2278
2350.06 2418
2350.52 2366
2350.97 2283
2351.43 2384
2351.89 2228
2352.35 2198
2352.80 2311
2353.26 2386
2353.72 2351
2354.18 2293
2354.63 2293
2355.09 2287
2355.55 2225
2356.01 2096
2356.46 2219
2356.92 2212
2357.38 2188
2357.84 2141
2358.29 2122
2358.75 2229
2359.21 2289
2359.67 2239
2360.13 2198
2360.58 2050
2361.04 2067
2361.50 2287
2361.96 2275
2362.42 2275
2362.88 2372
2363.33 2425
2363.79 2398
2364.25 2352
2364.71 2256
2365.17 2343
2365.63 2373
2366.08 2498
2366.54 2338
2367.00 2238
2367.46 2297
2367.92 2241
2368.38 2239
2368.84 2380
2369.30 2340
2369.75 2427
2370.21 2400
2370.67 2435
2371.13 2552
2371.59 2491
2372.05 2454
2372.51 2417
2372.97 2449
2373.43 2501
2373.89 2397
2374.35 2350
2374.81 2336
2375.27 2413
2375.72 2322
2376.18 2356
2376.64 2462
2377.10 2533
2377.56 2557
2378.02 2351
2378.48 2375
2378.94 2400
2379.40 2318
2379.86 2315
2380.32 2481
2380.78 2354
2381.24 2378
2381.70 2227
2382.16 2317
2382.62 2280
2383.08 2207
2383.54 2258
2384.00 2206
2384.46 2009
2384.92 2076
2385.39 2262
2385.85 2199
2386.31 2114
2386.77 2077
2387.23 2156
2387.69 2138
2388.15 2023
2388.61 2229
2389.07 2154
2389.53 2219
2389.99 2141
2390.45 2075
2390.91 2204
2391.38 2290
2391.84 2308
2392.30 2365
2392.76 2153
2393.22 2051
2393.68 2317
2394.14 2309
2394.60 1980
2395.06 2024
2395.53 2247
2395.99 2111
2396.45 2107
2396.91 1929
2397.37 1939
2397.83 2031
2398.30 2073
2398.76 2101
2399.22 1928
2399.68 2056
2400.14 2137
2400.61 1966
2401.07 2131
2401.53 2068
2401.99 2035
2402.45 2004
2402.92 1996
2403.38 2054
2403.84 2078
2404.30 2000
2404.76 2084
2405.23 2121
2405.69 1909
2406.15 2002
2406.61 1997
2407.08 2113
2407.54 2267
2408.00 2297
2408.46 2133
2408.93 2193
2409.39 2073
2409.85 2124
2410.32 2283
2410.78 2048
2411.24 2010
2411.70 2031
2412.17 2083
2412.63 2029
2413.09 1918
2413.56 1985
2414.02 1993
2414.48 2114
2414.95 2186
2415.41 2229
2415.87 2226
2416.34 2150
2416.80 2287
2417.26 2228
2417.73 2351
2418.19 2453
2418.65 2492
2419.12 2506
2419.58 2578
2420.05 2876
2420.51 2846
2420.97 2546
2421.44 2630
2421.90 2738
2422.37 2750
2422.83 2448
2423.29 2421
2423.76 2507
2424.22 2634
2424.69 2421
2425.15 2518
2425.62 2297
2426.08 2307
2426.54 2479
2427.01 2425
2427.47 2486
2427.94 2426
2428.40 2437
2428.87 2411
2429.33 2470
2429.80 2461
2430.26 2535
2430.73 2387
2431.19 2468
2431.66 2649
2432.12 2571
2432.59 2252
2433.05 2330
2433.52 2332
2433.98 2249
2434.45 2221
2434.91 2269
2435.38 2305
2435.84 2382
2436.31 2417
2436.77 2203
2437.24 2077
2437.70 2386
2438.17 2219
2438.63 2153
2439.10 2283
2439.57 2263
2440.03 2346
2440.50 2464
2440.96 2695
2441.43 2645
2441.89 2591
2442.36 2801
2442.83 2769
2443.29 2805
2443.76 2608
2444.22 2912
2444.69 2700
2445.16 2613
2445.62 2645
2446.09 2486
2446.56 2356
2447.02 2416
2447.49 2295
2447.96 2350
2448.42 2106
2448.89 2279
2449.35 2116
2449.82 2041
2450.29 2167
2450.75 2225
2451.22 2144
2451.69 2108
2452.16 2251
2452.62 2123
2453.09 2056
2453.56 2090
2454.02 2121
2454.49 2441
2454.96 2391
2455.42 2292
2455.89 2233
2456.36 2142
2456.83 2127
2457.29 2090
2457.76 2266
2458.23 2290
2458.70 2349
2459.16 2268
2459.63 2246
2460.10 2045
2460.57 2053
2461.03 2000
2461.50 2090
2461.97 1915
2462.44 2060
2462.91 2069
2463.37 2007
2463.84 2039
2464.31 1988
2464.78 1960
2465.25 1968
2465.71 2036
2466.18 1908
2466.65 2087
2467.12 2065
2467.59 2163
2468.06 2246
2468.52 2186
2468.99 2363
2469.46 2284
2469.93 2153
2470.40 2251
2470.87 2280
2471.34 2147
2471.80 2183
2472.27 2335
2472.74 2135
2473.21 2165
2473.68 2323
2474.15 2150
2474.62 2107
2475.09 2062
2475.56 2047
2476.02 2089
2476.49 2167
2476.96 1998
2477.43 2223
2477.90 2290
2478.37 2229
2478.84 2044
2479.31 2112
2479.78 2132
2480.25 2112
2480.72 2184
2481.19 2168
2481.66 2256
2482.13 2453
2482.60 2349
2483.07 2197
2483.54 2263
2484.01 2055
2484.48 2039
2484.95 2136
2485.42 2273
2485.89 2277
2486.36 2123
2486.83 2270
2487.30 2234
2487.77 2122
2488.24 2003
2488.71 2175
2489.18 2111
2489.65 2202
2490.12 2141
2490.59 2045
2491.06 2017
2491.53 2107
2492.00 2287
2492.47 2139
2492.94 2392
2493.41 2265
2493.88 2390
2494.36 2191
2494.83 2212
2495.30 2163
2495.77 2459
2496.24 2354
2496.71 2341
2497.18 2287
2497.65 2258
2498.12 2390
2498.60 2410
2499.07 2487
2499.54 2462
2500.01 2210
2500.48 2197
2500.95 2428
2501.42 2468
2501.90 2312
2502.37 2253
2502.84 2512
2503.31 2324
2503.78 2223
2504.25 2141
2504.73 2035
2505.20 2120
2505.67 2039
2506.14 2006
2506.61 2119
2507.09 2000
2507.56 2066
2508.03 2253
2508.50 2147
2508.97 2380
2509.45 2307
2509.92 2270
2510.39 2307
2510.86 2260
2511.34 2535
2511.81 2521
2512.28 2466
2512.75 2720
2513.23 2712
2513.70 2518
2514.17 2702
2514.65 2553
2515.12 2477
2515.59 2459
2516.06 2301
2516.54 2244
2517.01 2288
2517.48 2304
2517.96 2293
2518.43 2203
2518.90 2243
2519.38 2242
2519.85 2181
2520.32 2160
2520.80 2175
2521.27 2254
2521.74 2270
2522.22 2152
2522.69 2089
2523.16 2120
2523.64 2268
2524.11 2220
2524.58 2204
2525.06 2117
2525.53 2130
2526.01 2105
2526.48 2021
2526.95 2190
2527.43 2159
2527.90 2130
2528.38 2294
2528.85 2267
2529.32 2360
2529.80 2214
2530.27 2365
2530.75 2137
2531.22 2332
2531.70 2387
2532.17 2346
2532.64 2205
2533.12 2235
2533.59 2329
2534.07 2333
2534.54 2450
2535.02 2488
2535.49 2388
2535.97 2475
2536.44 2299
2536.92 2296
2537.39 2226
2537.87 2265
2538.34 2435
2538.82 2413
2539.29 2379
2539.77 2223
2540.24 2345
2540.72 2435
2541.19 2509
2541.67 2338
2542.14 2426
2542.62 2384
2543.09 2234
2543.57 2253
2544.04 2241
2544.52 2638
2545.00 2409
2545.47 2443
2545.95 2672
2546.42 2416
2546.90 2526
2547.37 2561
2547.85 2592
2548.33 2980
2548.80 3075
2549.28 3082
2549.75 3189
2550.23 3321
2550.71 3632
2551.18 3478
2551.66 3345
2552.14 3492
2552.61 3289
2553.09 3443
2553.57 3286
2554.04 3212
2554.52 3085
2554.99 3179
2555.47 3016
2555.95 2915
2556.42 3009
2556.90 2814
2557.38 2786
2557.86 2873
2558.33 2941
2558.81 3048
2559.29 2837
2559.76 2788
2560.24 2957
2560.72 2712
2561.19 2535
2561.67 2526
2562.15 2310
2562.63 2298
2563.10 2347
2563.58 2391
2564.06 2326
2564.54 2231
2565.01 2156
2565.49 2076
2565.97 2097
2566.45 2244
2566.92 2191
2567.40 2138
2567.88 2090
2568.36 2179
2568.83 2207
2569.31 2280
2569.79 2336
2570.27 2301
2570.75 2003
2571.22 2005
2571.70 2165
2572.18 2222
2572.66 2045
2573.14 2243
2573.62 2132
2574.09 2227
2574.57 2124
2575.05 2357
2575.53 2260
2576.01 2212
2576.49 2268
2576.97 2319
2577.44 2162
2577.92 2214
2578.40 2063
2578.88 2191
2579.36 2219
2579.84 2319
2580.32 2174
2580.80 1947
2581.27 1911
2581.75 1960
2582.23 1855
2582.71 1960
2583.19 2162
2583.67 2204
2584.15 2019
2584.63 2021
2585.11 2062
2585.59 1963
2586.07 1941
2586.55 2187
2587.03 2232
2587.51 2202
2587.99 2203
2588.47 2370
2588.94 2290
2589.42 2308
2589.90 2210
2590.38 2211
2590.86 2274
2591.34 2367
2591.82 2387
2592.30 2383
2592.78 2357
2593.26 2289
2593.74 2445
2594.22 2453
2594.71 2384
2595.19 2424
2595.67 2551
2596.15 2510
2596.63 2653
2597.11 2523
2597.59 2452
2598.07 2288
2598.55 2421
2599.03 2228
2599.51 2375
2599.99 2318
2600.47 2370
2600.95 2360
2601.43 2353
2601.91 2453
2602.40 2523
2602.88 2449
2603.36 2499
2603.84 2350
2604.32 2245
2604.80 2177
2605.28 2296
2605.76 2221
2606.24 2348
2606.73 2265
2607.21 2395
2607.69 2219
2608.17 2135
2608.65 2265
2609.13 2254
2609.62 2222
2610.10 2414
2610.58 2207
2611.06 2217
2611.54 2184
2612.02 2393
2612.51 2689
2612.99 2592
2613.47 2549
2613.95 2477
2614.43 2598
2614.92 2461
2615.40 2615
2615.88 2473
2616.36 2446
2616.85 2404
2617.33 2503
2617.81 2316
2618.29 2156
2618.78 2256
2619.26 2349
2619.74 2409
2620.22 2113
2620.71 2027
2621.19 2205
2621.67 2326
2622.15 2112
2622.64 2285
2623.12 2225
2623.60 2104
2624.09 2076
2624.57 2148
2625.05 2239
2625.53 2311
2626.02 2227
2626.50 2323
2626.98 2351
2627.47 2232
2627.95 2242
2628.43 2275
2628.92 2307
2629.40 2236
2629.88 2084
2630.37 2028
2630.85 2306
2631.34 2289
2631.82 2224
2632.30 2106
2632.79 2135
2633.27 2131
2633.75 2263
2634.24 2378
2634.72 2112
2635.21 2292
2635.69 2269
2636.17 2330
2636.66 2245
2637.14 2203
2637.63 2252
2638.11 2132
2638.60 2207
2639.08 2295
2639.56 2433
2640.05 2349
2640.53 2283
2641.02 2430
2641.50 2518
2641.99 2661
2642.47 2592
2642.96 2571
2643.44 2411
2643.93 2475
2644.41 2595
2644.90 2454
2645.38 2549
2645.87 2447
2646.35 2455
2646.84 2569
2647.32 2593
2647.81 2428
2648.29 2264
2648.78 2317
2649.26 2318
2649.75 2157
2650.23 2279
2650.72 2359
2651.20 2478
2651.69 2509
2652.17 2397
2652.66 2490
2653.15 2438
2653.63 2507
2654.12 2411
2654.60 2444
2655.09 2368
2655.57 2497
2656.06 2365
2656.55 2448
2657.03 2550
2657.52 2505
2658.00 2426
2658.49 2555
2658.98 2800
2659.46 2771
2659.95 2779
2660.44 2667
2660.92 2435
2661.41 2278
2661.90 2437
2662.38 2349
2662.87 2217
2663.35 2259
2663.84 2458
2664.33 2323
2664.81 2246
2665.30 2292
2665.79 2191
2666.28 2108
2666.76 2392
2667.25 2352
2667.74 2248
2668.22 2322
2668.71 2372
2669.20 2475
2669.68 2264
2670.17 2199
2670.66 2236
2671.15 2353
2671.63 2328
2672.12 2426
2672.61 2376
2673.10 2276
2673.58 2557
2674.07 2777
2674.56 2633
2675.05 2645
2675.53 2871
2676.02 3141
2676.51 3313
2677.00 3137
2677.49 3293
2677.97 3066
2678.46 3229
2678.95 3130
2679.44 3076
2679.93 2954
2680.41 2986
2680.90 2922
2681.39 2797
2681.88 2898
2682.37 2863
2682.85 2840
2683.34 2712
2683.83 2748
2684.32 3080
2684.81 3016
2685.30 2878
2685.79 3021
2686.27 3000
2686.76 3087
2687.25 2887
2687.74 2905
2688.23 2843
2688.72 2727
2689.21 2476
2689.70 2433
2690.19 2544
2690.67 2421
2691.16 2527
2691.65 2492
2692.14 2400
2692.63 2185
2693.12 2289
2693.61 2382
2694.10 2322
2694.59 2327
2695.08 2264
2695.57 2286
2696.06 2388
2696.55 2398
2697.04 2483
2697.53 2317
2698.02 2341
2698.51 2321
2699.00 2322
2699.49 2147
2699.98 2322
2700.47 2151
2700.96 2224
2701.45 2373
2701.94 2519
2702.43 2534
2702.92 2337
2703.41 2400
2703.90 2409
2704.39 2468
2704.88 2390
2705.37 2555
2705.86 2430
2706.35 2748
2706.84 2835
2707.33 2685
2707.82 2632
2708.31 2664
2708.80 2532
2709.29 2464
2709.78 2340
2710.27 2448
2710.77 2256
2711.26 2226
2711.75 2208
2712.24 2342
2712.73 2300
2713.22 2185
2713.71 2376
2714.20 2324
2714.69 2437
2715.19 2494
2715.68 2259
2716.17 2274
2716.66 2515
2717.15 2480
2717.64 2570
2718.13 2558
2718.63 2407
2719.12 2328
2719.61 2176
2720.10 2178
2720.59 2145
2721.08 2448
2721.58 2494
2722.07 2576
2722.56 2473
2723.05 2580
2723.54 2591
2724.04 2614
2724.53 2762
2725.02 2698
2725.51 2785
2726.01 2860
2726.50 2789
2726.99 2645
2727.48 2477
2727.98 2573
2728.47 2489
2728.96 2607
2729.45 2556
2729.95 2469
2730.44 2514
2730.93 2547
2731.42 2491
2731.92 2532
2732.41 2570
2732.90 2521
2733.40 2727
2733.89 2670
2734.38 2841
2734.87 2770
2735.37 2685
2735.86 2810
2736.35 2763
2736.85 2586
2737.34 2585
2737.83 2645
2738.33 2719
2738.82 2746
2739.31 2623
2739.81 2700
2740.30 2562
2740.79 2538
2741.29 2593
2741.78 2725
2742.28 2450
2742.77 2480
2743.26 2445
2743.76 2568
2744.25 2439
2744.75 2459
2745.24 2470
2745.73 2263
2746.23 2164
2746.72 2345
2747.22 2509
2747.71 2411
2748.20 2265
2748.70 2250
2749.19 2216
2749.69 2385
2750.18 2306
2750.68 2281
2751.17 2365
2751.67 2388
2752.16 2545
2752.66 2413
2753.15 2501
2753.64 2671
2754.14 2662
2754.63 2737
2755.13 2771
2755.62 2833
2756.12 3145
2756.61 3199
2757.11 3165
2757.60 3233
2758.10 3136
2758.59 3081
2759.09 3039
2759.59 2832
2760.08 2594
2760.58 2530
2761.07 2516
2761.57 2424
2762.06 2437
2762.56 2408
2763.05 2349
2763.55 2519
2764.05 2658
2764.54 2532
2765.04 2472
2765.53 2488
2766.03 2593
2766.52 2582
2767.02 2352
2767.52 2529
2768.01 2623
2768.51 2555
2769.00 2749
2769.50 2808
2770.00 2900
2770.49 2932
2770.99 2846
2771.49 2678
2771.98 2842
2772.48 2990
2772.98 2752
2773.47 2757
2773.97 2734
2774.47 2928
2774.96 3057
2775.46 2980
2775.96 3197
2776.45 3160
2776.95 3260
2777.45 3553
2777.94 3656
2778.44 3764
2778.94 3781
2779.43 3961
2779.93 4123
2780.43 4102
2780.93 3765
2781.42 3530
2781.92 3530
2782.42 3584
2782.92 3247
2783.41 3128
2783.91 2793
2784.41 2795
2784.91 2827
2785.40 2608
2785.90 2643
2786.40 2604
2786.90 2632
2787.39 2609
2787.89 2697
2788.39 2769
2788.89 2571
2789.39 2505
2789.88 2543
2790.38 2462
2790.88 2432
2791.38 2567
2791.88 2417
2792.37 2215
2792.87 2115
2793.37 2523
2793.87 2445
2794.37 2383
2794.87 2572
2795.37 2492
2795.86 2511
2796.36 2426
2796.86 2524
2797.36 2713
2797.86 2783
2798.36 2923
2798.86 3066
2799.35 2995
2799.85 3135
2800.35 3151
2800.85 3013
2801.35 3102
2801.85 3138
2802.35 3044
2802.85 2983
2803.35 2946
2803.85 3003
2804.35 3039
2804.85 2907
2805.34 2869
2805.84 3009
2806.34 3087
2806.84 3437
2807.34 3468
2807.84 3497
2808.34 3899
2808.84 4015
2809.34 4200
2809.84 4376
2810.34 4593
2810.84 4576
2811.34 4682
2811.84 4753
2812.34 4564
2812.84 4413
2813.34 4093
2813.84 3823
2814.34 3396
2814.84 3223
2815.34 3239
2815.84 3033
2816.34 2859
2816.84 2966
2817.34 2918
2817.84 2759
2818.35 2741
2818.85 2740
2819.35 2825
2819.85 2711
2820.35 2627
2820.85 2559
2821.35 2537
2821.85 2330
2822.35 2365
2822.85 2318
2823.35 2321
2823.85 2293
2824.36 2312
2824.86 2287
2825.36 2326
2825.86 2319
2826.36 2287
2826.86 2348
2827.36 2465
2827.86 2572
2828.37 2633
2828.87 2669
2829.37 2550
2829.87 2491
2830.37 2590
2830.87 2723
2831.38 2749
2831.88 2886
2832.38 2890
2832.88 2795
2833.38 3052
2833.88 2938
2834.39 2796
2834.89 2782
2835.39 2767
2835.89 2870
2836.40 2955
2836.90 2923
2837.40 2945
2837.90 2769
2838.40 2643
2838.91 2762
2839.41 2804
2839.91 2592
2840.41 2483
2840.92 2448
2841.42 2524
2841.92 2536
2842.42 2570
2842.93 2567
2843.43 2422
2843.93 2472
2844.44 2513
2844.94 2580
2845.44 2636
2845.94 2389
2846.45 2459
2846.95 2525
2847.45 2453
2847.96 2593
2848.46 2450
2848.96 2614
2849.47 2742
2849.97 2639
2850.47 2804
2850.98 2727
2851.48 2517
2851.98 2519
2852.49 2520
2852.99 2521
2853.50 2472
2854.00 2595
2854.50 2488
2855.01 2458
2855.51 2588
2856.01 2549
2856.52 2594
2857.02 2600
2857.53 2542
2858.03 2450
2858.53 2722
2859.04 2518
2859.54 2519
2860.05 2858
2860.55 2772
2861.06 2569
2861.56 2543
2862.06 2692
2862.57 2653
2863.07 2615
2863.58 2662
2864.08 2548
2864.59 2493
2865.09 2520
2865.60 2484
2866.10 2342
2866.61 2483
2867.11 2315
2867.62 2421
2868.12 2327
2868.63 2384
2869.13 2345
2869.64 2371
2870.14 2356
2870.65 2439
2871.15 2500
2871.66 2385
2872.16 2223
2872.67 2290
2873.17 2440
2873.68 2609
2874.18 2368
2874.69 2457
2875.20 2565
2875.70 2786
2876.21 2802
2876.71 2775
2877.22 2759
2877.72 2526
2878.23 2613
2878.74 2612
2879.24 2757
2879.75 2625
2880.25 2602
2880.76 2709
2881.27 2752
2881.77 2727
2882.28 2801
2882.79 2833
2883.29 2736
2883.80 2741
2884.30 2596
2884.81 2782
2885.32 2856
2885.82 2552
2886.33 2695
2886.84 2904
2887.34 3050
2887.85 3118
2888.36 3238
2888.86 3287
2889.37 3369
2889.88 3271
2890.38 3374
2890.89 3460
2891.40 3366
2891.91 3429
2892.41 3150
2892.92 3207
2893.43 3125
2893.93 2920
2894.44 2898
2894.95 2805
2895.46 2903
2895.96 2916
2896.47 2871
2896.98 3023
2897.49 3120
2897.99 3280
2898.50 3454
2899.01 3123
2899.52 3387
2900.03 3368
2900.53 3040
2901.04 2928
2901.55 2924
2902.06 2954
2902.56 2889
2903.07 3104
2903.58 2961
2904.09 2929
2904.60 3101
2905.11 3001
2905.61 3005
2906.12 2835
2906.63 2993
2907.14 3162
2907.65 3307
2908.16 3314
2908.66 3243
2909.17 3163
2909.68 3262
2910.19 3158
2910.70 3317
2911.21 3102
2911.72 3004
2912.23 2920
2912.73 2942
2913.24 3111
2913.75 2790
2914.26 2976
2914.77 3003
2915.28 2896
2915.79 2901
2916.30 3020
2916.81 2903
2917.32 2942
2917.83 2851
2918.33 2710
2918.84 2761
2919.35 2662
2919.86 2531
2920.37 2672
2920.88 2640
2921.39 2535
2921.90 2514
2922.41 2555
2922.92 2739
2923.43 2556
2923.94 2791
2924.45 2780
2924.96 2881
2925.47 2827
2925.98 2960
2926.49 3223
2927.00 3510
2927.51 3571
2928.02 3519
2928.53 3617
2929.04 3805
2929.55 3729
2930.06 3662
2930.57 3586
2931.08 3358
2931.59 3190
2932.11 2819
2932.62 2846
2933.13 2780
2933.64 2569
2934.15 2633
2934.66 2738
2935.17 2687
2935.68 2619
2936.19 2576
2936.70 2380
2937.21 2602
2937.72 2574
2938.24 2710
2938.75 2684
2939.26 2739
2939.77 2737
2940.28 2756
2940.79 2846
2941.30 2752
2941.81 2737
2942.33 2768
2942.84 2739
2943.35 2851
2943.86 2644
2944.37 2489
2944.88 2613
2945.40 2761
2945.91 2809
2946.42 2827
2946.93 2796
2947.44 2573
2947.96 2700
2948.47 2882
2948.98 2891
2949.49 2977
2950.00 3009
2950.52 2955
2951.03 2892
2951.54 2825
2952.05 2646
2952.57 2550
2953.08 2502
2953.59 2648
2954.10 2699
2954.62 2626
2955.13 2559
2955.64 2543
2956.15 2611
2956.67 2443
2957.18 2412
2957.69 2450
2958.20 2455
2958.72 2543
2959.23 2486
2959.74 2482
2960.26 2524
2960.77 2569
2961.28 2548
2961.80 2611
2962.31 2737
2962.82 2835
2963.34 2918
2963.85 2938
2964.36 2984
2964.88 3036
2965.39 3083
2965.90 3056
2966.42 2966
2966.93 3071
2967.44 2846
2967.96 2855
2968.47 2751
2968.98 2667
2969.50 2750
2970.01 2615
2970.53 2499
2971.04 2635
2971.55 2452
2972.07 2624
2972.58 2706
2973.10 2348
2973.61 2356
2974.12 2614
2974.64 2483
2975.15 2574
2975.67 2526
2976.18 2434
2976.70 2519
2977.21 2793
2977.73 2704
2978.24 2572
2978.75 2748
2979.27 2873
2979.78 2860
2980.30 2791
2980.81 2830
2981.33 2817
2981.84 2696
2982.36 2941
2982.87 2805
2983.39 2786
2983.90 2839
2984.42 2755
2984.93 2752
2985.45 2812
2985.96 2823
2986.48 2925
2987.00 2872
2987.51 2846
2988.03 3013
2988.54 3003
2989.06 3194
2989.57 3218
2990.09 2975
2990.60 3038
2991.12 3201
2991.64 3377
2992.15 3510
2992.67 3360
2993.18 3546
2993.70 3734
2994.21 3836
2994.73 3942
2995.25 4100
2995.76 3964
2996.28 4041
2996.80 4049
2997.31 4072
2997.83 4209
2998.34 4016
2998.86 4164
2999.38 4079
2999.89 4144
3000.41 3919
3000.93 3798
3001.44 3939
3001.96 3953
3002.48 3952
3002.99 4054
3003.51 4267
3004.03 4017
3004.54 4107
3005.06 4601
3005.58 4974
3006.09 5149
3006.61 5478
3007.13 5672
3007.65 5827
3008.16 6013
3008.68 5940
3009.20 5871
3009.71 5747
3010.23 5185
3010.75 4580
3011.27 4663
3011.78 4249
3012.30 4206
3012.82 3707
3013.34 3519
3013.85 3540
3014.37 3455
3014.89 3309
3015.41 3224
3015.93 3018
3016.44 2994
3016.96 3088
3017.48 3071
3018.00 3117
3018.52 3114
3019.03 2944
3019.55 3105
3020.07 3198
3020.59 3086
3021.11 3119
3021.63 3251
3022.14 3345
3022.66 3268
3023.18 3331
3023.70 3376
3024.22 3434
3024.74 3498
3025.25 3661
3025.77 3680
3026.29 3712
3026.81 3710
3027.33 3871
3027.85 3955
3028.37 3607
3028.89 3548
3029.41 3406
3029.92 3531
3030.44 3589
3030.96 3433
3031.48 3190
3032.00 3181
3032.52 3290
3033.04 3055
3033.56 3165
3034.08 3354
3034.60 3295
3035.12 3508
3035.64 3561
3036.16 3808
3036.68 3775
3037.20 3941
3037.72 4141
3038.24 4143
3038.76 4132
3039.28 4373
3039.80 4430
3040.32 4216
3040.84 3945
3041.36 3716
3041.88 3708
3042.40 3371
3042.92 3325
3043.44 3385
3043.96 3175
3044.48 2973
3045.00 2832
3045.52 3017
3046.04 2945
3046.56 2958
3047.08 2958
3047.60 2950
3048.12 2749
3048.64 2935
3049.16 3077
3049.68 2870
3050.20 2779
3050.72 2785
3051.24 2776
3051.77 2822
3052.29 2555
3052.81 2718
3053.33 2772
3053.85 2909
3054.37 2723
3054.89 2980
3055.41 3086
3055.93 2857
3056.46 2821
3056.98 2893
3057.50 2805
3058.02 2868
3058.54 3083
3059.06 2928
3059.58 2896
3060.11 2908
3060.63 2934
3061.15 3065
3061.67 3149
3062.19 3396
3062.71 2943
3063.24 3043
3063.76 3174
3064.28 3057
3064.80 3090
3065.32 3189
3065.85 3271
3066.37 3024
3066.89 3199
3067.41 3665
3067.94 3342
3068.46 3289
3068.98 3212
3069.50 3262
3070.03 3259
3070.55 3129
3071.07 3176
3071.59 2907
3072.12 2699
3072.64 2930
3073.16 2954
3073.68 2953
3074.21 2978
3074.73 2803
3075.25 2941
3075.78 2805
3076.30 2993
3076.82 3171
3077.34 3139
3077.87 3322
3078.39 3313
3078.91 3079
3079.44 3130
3079.96 3233
3080.48 3234
3081.01 3449
3081.53 3887
3082.05 3674
3082.58 3872
3083.10 3728
3083.63 3773
3084.15 3915
3084.67 3974
3085.20 3954
3085.72 3929
3086.24 3695
3086.77 3626
3087.29 3844
3087.82 4009
3088.34 3724
3088.86 3712
3089.39 3644
3089.91 3529
3090.44 3521
3090.96 3508
3091.49 3535
3092.01 3672
3092.53 3459
3093.06 3747
3093.58 3562
3094.11 3538
3094.63 3244
3095.16 3465
3095.68 3479
3096.21 3299
3096.73 3276
3097.26 3300
3097.78 3279
3098.31 3596
3098.83 3850
3099.36 3805
3099.88 3928
3100.41 4005
3100.93 4184
3101.46 4600
3101.98 4933
3102.51 5017
3103.03 5758
3103.56 6449
3104.08 7156
3104.61 8241
3105.13 8734
3105.66 9454
3106.18 10274
3106.71 10526
3107.24 10481
3107.76 9913
3108.29 9091
3108.81 8285
3109.34 7198
3109.86 6263
3110.39 5240
3110.92 4584
3111.44 4436
3111.97 4199
3112.49 4047
3113.02 3839
3113.55 3700
3114.07 3827
3114.60 3803
3115.12 3876
3115.65 3703
3116.18 3571
3116.70 3513
3117.23 3489
3117.76 3220
3118.28 3115
3118.81 3329
3119.34 3287
3119.86 3107
3120.39 3123
3120.92 3165
3121.44 3023
3121.97 2967
3122.50 3107
3123.02 3272
3123.55 3069
3124.08 3057
3124.61 3246
3125.13 3189
3125.66 3261
3126.19 3254
3126.72 3155
3127.24 3195
3127.77 3014
3128.30 3081
3128.82 2873
3129.35 2918
3129.88 2884
3130.41 2654
3130.93 2920
3131.46 2928
3131.99 2990
3132.52 2937
3133.05 2946
3133.57 2905
3134.10 2752
3134.63 2748
3135.16 2865
3135.69 2745
3136.21 2692
3136.74 2784
3137.27 2712
3137.80 2680
3138.33 2848
3138.85 2831
3139.38 2733
3139.91 2545
3140.44 2854
3140.97 2997
3141.50 2726
3142.03 2843
3142.55 2922
3143.08 2857
3143.61 2700
3144.14 2757
3144.67 2762
3145.20 2654
3145.73 2942
3146.26 2923
3146.79 2838
3147.31 2761
3147.84 2925
3148.37 3115
3148.90 2921
3149.43 3282
3149.96 3344
3150.49 3296
3151.02 3460
3151.55 3441
3152.08 3326
3152.61 3429
3153.14 3515
3153.67 3484
3154.20 3285
3154.73 3303
3155.25 3408
3155.78 3374
3156.31 3250
3156.84 3180
3157.37 3167
3157.90 3092
3158.43 3048
3158.96 3132
3159.49 3093
3160.02 3193
3160.55 3292
3161.08 3154
3161.61 3228
3162.14 3082
3162.68 3209
3163.21 3294
3163.74 3165
3164.27 3116
3164.80 3071
3165.33 3225
3165.86 3222
3166.39 3265
3166.92 3237
3167.45 3041
3167.98 3173
3168.51 3192
3169.04 3003
3169.57 2942
3170.10 2943
3170.64 3013
3171.17 2902
3171.70 2999
3172.23 3099
3172.76 2961
3173.29 2806
3173.82 2807
3174.35 2920
3174.88 2725
3175.42 2847
3175.95 2729
3176.48 2929
3177.01 2837
3177.54 2856
3178.07 2738
3178.61 2721
3179.14 2962
3179.67 2794
3180.20 2817
3180.73 2986
3181.26 2829
3181.80 2778
3182.33 2743
3182.86 2676
3183.39 2883
3183.92 2868
3184.46 2887
3184.99 2735
3185.52 2615
3186.05 2627
3186.59 2532
3187.12 2678
3187.65 2687
3188.18 2678
3188.72 2845
3189.25 2853
3189.78 2841
3190.31 2854
3190.85 2904
3191.38 2844
3191.91 2650
3192.44 2789
3192.98 2867
3193.51 3039
3194.04 2757
3194.58 2693
3195.11 2799
3195.64 2793
3196.17 2738
3196.71 2669
3197.24 2767
3197.77 2725
3198.31 2669
3198.84 2745
3199.37 2821
3199.91 2905
3200.44 2730
3200.98 2930
3201.51 2916
3202.04 2993
3202.58 3029
3203.11 3186
3203.64 3241
3204.18 3261
3204.71 3335
3205.24 3114
3205.78 3181
3206.31 3360
3206.85 3173
3207.38 3018
3207.91 3151
3208.45 3170
3208.98 3093
3209.52 3002
3210.05 3164
3210.59 3197
3211.12 3303
3211.65 3510
3212.19 3534
3212.72 3333
3213.26 3615
3213.79 3844
3214.33 3836
3214.86 3911
3215.40 3871
3215.93 3620
3216.47 3808
3217.00 3672
3217.54 3387
3218.07 3060
3218.61 3324
3219.14 3248
3219.68 3099
3220.21 3028
3220.75 3033
3221.28 3005
3221.82 2796
3222.35 2802
3222.89 2886
3223.42 3050
3223.96 3363
3224.49 3163
3225.03 3458
3225.57 3636
3226.10 3608
3226.64 3787
3227.17 3938
3227.71 4032
3228.24 4078
3228.78 3929
3229.32 3807
3229.85 3838
3230.39 3909
3230.92 3576
3231.46 3480
3232.00 3560
3232.53 3465
3233.07 3406
3233.60 3376
3234.14 3240
3234.68 3054
3235.21 3259
3235.75 3114
3236.29 3198
3236.82 3259
3237.36 3387
3237.90 3404
3238.43 3605
3238.97 3645
3239.51 3621
3240.04 3505
3240.58 3849
3241.12 3714
3241.65 3778
3242.19 3966
3242.73 4009
3243.26 3675
3243.80 3698
3244.34 3696
3244.88 3682
3245.41 3700
3245.95 3430
3246.49 3464
3247.02 3399
3247.56 3396
3248.10 3219
3248.64 3185
3249.17 3433
3249.71 3414
3250.25 3412
3250.79 3336
3251.33 3465
3251.86 3535
3252.40 3627
3252.94 3571
3253.48 3463
3254.01 3715
3254.55 3627
3255.09 3519
3255.63 3445
3256.17 3846
3256.70 3874
3257.24 3732
3257.78 3767
3258.32 3802
3258.86 3828
3259.40 3926
3259.93 4030
3260.47 4231
3261.01 4358
3261.55 4383
3262.09 4482
3262.63 4862
3263.17 5430
3263.70 5673
3264.24 6044
3264.78 6488
3265.32 6801
3265.86 6765
3266.40 7360
3266.94 7587
3267.48 7533
3268.02 7701
3268.56 7605
3269.09 8248
3269.63 8477
3270.17 8723
3270.71 8798
3271.25 8525
3271.79 7826
3272.33 7142
3272.87 6682
3273.41 6361
3273.95 5479
3274.49 4921
3275.03 4639
3275.57 4612
3276.11 4273
3276.65 4224
3277.19 4413
3277.73 4438
3278.27 4475
3278.81 4388
3279.35 4448
3279.89 4542
3280.43 4635
3280.97 4828
3281.51 4570
3282.05 4533
3282.59 4392
3283.13 4451
3283.67 4630
3284.21 4503
3284.75 4665
3285.29 4242
3285.83 4152
3286.37 4515
3286.91 4439
3287.45 4325
3287.99 4607
3288.53 4588
3289.08 4687
3289.62 4566
3290.16 4349
3290.70 4332
3291.24 4781
3291.78 4783
3292.32 4311
3292.86 4431
3293.40 4438
3293.95 4357
3294.49 4638
3295.03 4591
3295.57 4607
3296.11 4950
3296.65 5214
3297.19 5720
3297.73 5976
3298.28 6154
3298.82 6350
3299.36 6498
3299.90 6854
3300.44 6364
3300.99 6314
3301.53 5652
3302.07 5612
3302.61 5296
3303.15 5196
3303.69 4861
3304.24 4698
3304.78 4459
3305.32 4084
3305.86 4253
3306.41 4165
3306.95 4250
3307.49 4308
3308.03 4406
3308.58 4402
3309.12 4272
3309.66 4107
3310.20 4185
3310.75 4230
3311.29 4087
3311.83 4325
3312.37 4263
3312.92 4416
3313.46 4512
3314.00 4633
3314.54 4577
3315.09 4677
3315.63 4758
3316.17 4739
3316.72 4712
3317.26 4620
3317.80 4934
3318.35 4922
3318.89 4866
3319.43 4874
3319.98 5287
3320.52 4955
3321.06 4806
3321.61 4822
3322.15 4520
3322.69 4367
3323.24 4282
3323.78 4224
3324.33 4280
3324.87 4125
3325.41 4069
3325.96 4131
3326.50 4247
3327.04 4357
3327.59 4377
3328.13 4059
3328.68 4312
3329.22 4025
3329.76 4007
3330.31 3935
3330.85 3888
3331.40 4020
3331.94 3880
3332.49 3917
3333.03 4243
3333.58 4685
3334.12 5171
3334.66 5612
3335.21 6193
3335.75 7557
3336.30 9205
3336.84 10319
3337.39 11969
3337.93 13330
3338.48 14715
3339.02 15777
3339.57 16450
3340.11 16592
3340.66 15643
3341.20 14584
3341.75 13229
3342.29 11655
3342.84 10456
3343.38 8874
3343.93 7682
3344.47 6710
3345.02 5832
3345.57 5073
3346.11 4702
3346.66 4175
3347.20 4075
3347.75 4239
3348.29 4072
3348.84 3951
3349.38 4153
3349.93 3998
3350.48 3812
3351.02 3626
3351.57 3640
3352.11 3757
3352.66 3837
3353.21 3970
3353.75 3907
3354.30 3766
3354.84 3861
3355.39 4064
3355.94 3742
3356.48 3940
3357.03 3787
3357.58 3647
3358.12 3811
3358.67 3886
3359.22 3713
3359.76 3638
3360.31 3739
3360.86 3561
3361.40 3521
3361.95 3581
3362.50 3493
3363.04 3588
3363.59 3404
3364.14 3280
3364.68 3401
3365.23 3525
3365.78 3423
3366.33 3212
3366.87 3277
3367.42 3547
3367.97 3431
3368.51 3460
3369.06 3401
3369.61 3384
3370.16 3341
3370.70 3462
3371.25 3442
3371.80 3348
3372.35 3309
3372.90 3498
3373.44 3520
3373.99 3667
3374.54 3741
3375.09 3746
3375.63 3862
3376.18 3989
3376.73 4093
3377.28 3930
3377.83 4199
3378.37 3959
3378.92 4020
3379.47 3948
3380.02 3682
3380.57 3529
3381.12 3438
3381.66 3255
3382.21 3200
3382.76 3206
3383.31 3119
3383.86 2918
3384.41 3037
3384.96 2897
3385.50 2768
3386.05 2783
3386.60 2769
3387.15 2952
3387.70 2861
3388.25 3038
3388.80 3142
3389.35 2800
3389.90 2971
3390.44 2934
3390.99 2929
3391.54 2881
3392.09 3071
3392.64 2973
3393.19 3038
3393.74 2932
3394.29 3024
3394.84 2915
3395.39 2867
3395.94 2923
3396.49 3131
3397.04 2953
3397.59 2853
3398.14 2960
3398.69 2811
3399.24 2881
3399.79 2984
3400.34 2857
3400.89 2796
3401.44 2727
3401.99 3008
3402.54 3073
3403.09 2875
3403.64 2903
3404.19 2895
3404.74 2935
3405.29 2897
3405.84 2857
3406.39 2871
3406.94 2934
3407.49 2871
3408.04 2902
3408.59 2884
3409.14 2908
3409.69 2846
3410.24 2779
3410.79 2849
3411.34 2751
3411.89 2637
3412.45 2895
3413.00 2925
3413.55 2997
3414.10 2845
3414.65 3074
3415.20 3187
3415.75 3396
3416.30 3090
3416.85 3128
3417.41 3224
3417.96 3087
3418.51 2987
3419.06 2701
3419.61 2856
3420.16 2837
3420.71 2757
3421.27 2755
3421.82 2800
3422.37 2657
3422.92 2395
3423.47 2554
3424.02 2859
3424.58 2720
3425.13 2846
3425.68 2838
3426.23 2980
3426.78 2920
3427.34 2956
3427.89 3108
3428.44 3238
3428.99 3056
3429.55 3037
3430.10 2963
3430.65 2825
3431.20 2814
3431.76 2834
3432.31 2735
3432.86 2785
3433.41 2700
3433.97 2687
3434.52 2740
3435.07 2820
3435.62 3037
3436.18 2798
3436.73 2765
3437.28 2849
3437.84 2760
3438.39 2979
3438.94 3080
3439.49 2966
3440.05 2853
3440.60 2779
3441.15 3044
3441.71 3278
3442.26 3200
3442.81 3137
3443.37 3110
3443.92 3120
3444.47 3239
3445.03 3092
3445.58 3203
3446.13 3240
3446.69 3054
3447.24 2796
3447.80 2787
3448.35 2820
3448.90 2868
3449.46 2787
3450.01 2443
3450.57 2527
3451.12 2536
3451.67 2674
3452.23 2559
3452.78 2609
3453.34 2778
3453.89 2705
3454.44 2682
3455.00 2753
3455.55 2711
3456.11 2587
3456.66 2470
3457.22 2683
3457.77 2514
3458.33 2576
3458.88 2606
3459.43 2622
3459.99 2568
3460.54 2637
3461.10 2724
3461.65 2894
3462.21 2772
3462.76 2408
3463.32 2738
3463.87 2770
3464.43 2792
3464.98 2770
3465.54 2827
3466.09 2775
3466.65 2735
3467.21 2775
3467.76 2905
3468.32 2961
3468.87 2961
3469.43 2900
3469.98 2834
3470.54 2856
3471.09 2857
3471.65 3016
3472.20 2869
3472.76 3013
3473.32 3057
3473.87 3001
3474.43 2962
3474.98 3063
3475.54 3318
3476.10 3240
3476.65 3056
3477.21 3070
3477.76 3101
3478.32 3208
3478.88 3073
3479.43 3264
3479.99 3167
3480.55 3121
3481.10 3133
3481.66 3436
3482.22 3529
3482.77 3506
3483.33 3616
3483.89 3762
3484.44 3854
3485.00 3580
3485.56 3653
3486.11 3769
3486.67 3477
3487.23 3599
3487.78 3658
3488.34 3499
3488.90 3539
3489.45 3496
3490.01 3663
3490.57 3965
3491.13 4397
3491.68 4838
3492.24 5188
3492.80 5695
3493.35 6152
3493.91 6814
3494.47 7069
3495.03 7338
3495.58 7922
3496.14 7754
3496.70 7660
3497.26 6941
3497.82 6902
3498.37 6842
3498.93 6609
3499.49 6522
3500.05 6589
3500.61 6951
3501.16 7187
3501.72 7693
3502.28 7736
3502.84 8032
3503.40 7939
3503.95 8005
3504.51 7802
3505.07 7446
3505.63 7016
3506.19 6718
3506.75 6493
3507.30 6066
3507.86 6420
3508.42 6153
3508.98 6030
3509.54 6202
3510.10 5777
3510.66 5592
3511.22 5502
3511.77 5019
3512.33 4695
3512.89 4578
3513.45 4287
3514.01 4084
3514.57 3943
3515.13 3853
3515.69 3876
3516.25 3636
3516.81 3687
3517.37 3814
3517.92 3783
3518.48 3618
3519.04 3247
3519.60 3143
3520.16 3401
3520.72 3518
3521.28 3674
3521.84 3424
3522.40 3296
3522.96 3378
3523.52 3554
3524.08 3370
3524.64 3166
3525.20 3360
3525.76 3488
3526.32 3493
3526.88 3450
3527.44 3448
3528.00 3397
3528.56 3302
3529.12 3334
3529.68 3161
3530.24 2964
3530.80 2963
3531.36 2891
3531.92 3025
3532.48 2966
3533.04 2884
3533.60 2933
3534.17 3027
3534.73 2936
3535.29 2706
3535.85 2974
3536.41 3050
3536.97 3226
3537.53 3014
3538.09 3111
3538.65 3162
3539.21 3267
3539.77 3339
3540.34 3119
3540.90 3340
3541.46 3410
3542.02 3246
3542.58 3187
3543.14 3114
3543.70 3228
3544.26 3276
3544.83 3135
3545.39 2964
3545.95 3133
3546.51 3045
3547.07 2986
3547.63 3302
3548.20 3009
3548.76 3041
3549.32 2850
3549.88 2972
3550.44 3130
3551.01 3032
3551.57 3069
3552.13 3051
3552.69 2982
3553.25 2654
3553.82 2847
3554.38 2963
3554.94 3010
3555.50 3006
3556.07 2946
3556.63 2841
3557.19 2963
3557.75 2906
3558.32 2821
3558.88 2840
3559.44 2960
3560.00 2879
3560.57 2870
3561.13 3073
3561.69 3074
3562.26 2767
3562.82 2856
3563.38 2680
3563.94 2715
3564.51 2696
3565.07 2801
3565.63 2486
3566.20 2517
3566.76 2793
3567.32 2776
3567.89 2751
3568.45 2782
3569.01 2649
3569.58 2567
3570.14 2614
3570.70 2736
3571.27 2769
3571.83 2624
3572.39 2577
3572.96 2620
3573.52 2715
3574.09 2827
3574.65 2689
3575.21 2618
3575.78 2844
3576.34 2766
3576.91 2779
3577.47 3013
3578.03 2911
3578.60 2945
3579.16 2901
3579.73 2784
3580.29 2879
3580.86 2928
3581.42 2874
3581.98 2961
3582.55 2751
3583.11 2892
3583.68 2696
3584.24 2748
3584.81 2757
3585.37 2768
3585.94 2806
3586.50 2859
3587.07 2853
3587.63 2888
3588.20 2720
3588.76 2769
3589.33 2761
3589.89 2727
3590.46 2712
3591.02 2660
3591.59 2606
3592.15 2742
3592.72 2867
3593.28 2750
3593.85 2818
3594.41 2805
3594.98 2813
3595.54 2929
3596.11 2880
3596.68 3124
3597.24 2813
3597.81 2724
3598.37 2907
3598.94 3073
3599.50 3009
3600.07 2896
3600.64 2720
3601.20 2925
3601.77 2866
3602.33 2814
3602.90 2960
3603.47 2810
3604.03 2766
3604.60 2788
3605.16 2723
3605.73 2689
3606.30 2877
3606.86 2893
3607.43 2696
3608.00 2584
3608.56 2594
3609.13 2650
3609.70 2516
3610.26 2475
3610.83 2407
3611.40 2473
3611.96 2449
3612.53 2514
3613.10 2465
3613.66 2466
3614.23 2557
3614.80 2537
3615.36 2507
3615.93 2758
3616.50 2864
3617.07 3046
3617.63 3187
3618.20 3778
3618.77 3951
3619.34 4209
3619.90 4635
3620.47 4728
3621.04 5112
3621.61 5432
3622.17 5740
3622.74 5408
3623.31 5374
3623.88 5323
3624.44 4680
3625.01 4323
3625.58 3911
3626.15 3588
3626.72 3357
3627.28 3145
3627.85 2952
3628.42 2720
3628.99 2638
3629.56 2542
3630.12 2537
3630.69 2604
3631.26 2679
3631.83 2638
3632.40 2463
3632.97 2421
3633.53 2559
3634.10 2621
3634.67 2575
3635.24 2507
3635.81 2671
3636.38 2605
3636.95 2561
3637.52 2470
3638.08 2520
3638.65 2413
3639.22 2529
3639.79 2579
3640.36 2510
3640.93 2571
3641.50 2670
3642.07 2715
3642.64 2816
3643.21 2995
3643.78 2885
3644.34 2914
3644.91 3093
3645.48 3362
3646.05 3175
3646.62 2976
3647.19 3101
3647.76 3040
3648.33 2969
3648.90 2933
3649.47 2976
3650.04 2973
3650.61 2957
3651.18 2897
3651.75 2969
3652.32 2875
3652.89 2894
3653.46 3046
3654.03 3076
3654.60 3091
3655.17 3101
3655.74 3127
3656.31 3333
3656.88 3221
3657.45 3101
3658.02 2897
3658.59 3146
3659.16 2939
3659.73 2942
3660.30 3146
3660.87 3032
3661.45 3078
3662.02 3082
3662.59 3106
3663.16 3093
3663.73 2957
3664.30 2937
3664.87 2890
3665.44 2784
3666.01 2798
3666.58 2890
3667.15 3266
3667.73 3078
3668.30 3032
3668.87 2903
3669.44 3053
3670.01 3150
3670.58 3095
3671.15 3097
3671.73 3074
3672.30 2727
3672.87 2527
3673.44 2736
3674.01 2829
3674.58 2859
3675.16 2753
3675.73 2829
3676.30 2902
3676.87 2994
3677.44 2892
3678.01 3024
3678.59 2978
3679.16 3032
3679.73 3023
3680.30 2955
3680.88 2830
3681.45 2913
3682.02 2857
3682.59 2881
3683.16 2949
3683.74 2747
3684.31 2625
3684.88 2709
3685.45 2609
3686.03 2598
3686.60 2609
3687.17 2511
3687.74 2640
3688.32 2626
3688.89 2673
3689.46 2606
3690.04 2762
3690.61 2803
3691.18 2847
3691.76 2920
3692.33 2946
3692.90 3084
3693.47 3139
3694.05 3204
3694.62 3081
3695.19 3165
3695.77 3087
3696.34 2982
3696.91 2765
3697.49 2677
3698.06 2754
3698.64 2704
3699.21 2470
3699.78 2475
3700.36 2586
3700.93 2594
3701.50 2603
3702.08 2587
3702.65 2531
3703.23 2455
3703.80 2636
3704.37 2624
3704.95 2538
3705.52 2464
3706.10 2524
3706.67 2538
3707.24 2616
3707.82 2690
3708.39 2646
3708.97 2871
3709.54 3021
3710.12 2716
3710.69 2619
3711.27 2672
3711.84 2804
3712.41 2812
3712.99 2780
3713.56 2721
3714.14 2828
3714.71 2702
3715.29 2551
3715.86 2609
3716.44 2527
3717.01 2548
3717.59 2584
3718.16 2528
3718.74 2569
3719.31 2636
3719.89 2636
3720.46 2656
3721.04 2306
3721.61 2296
3722.19 2481
3722.77 2447
3723.34 2475
3723.92 2337
3724.49 2419
3725.07 2558
3725.64 2517
3726.22 2463
3726.79 2568
3727.37 2353
3727.95 2432
3728.52 2308
3729.10 2443
3729.67 2477
3730.25 2465
3730.83 2619
3731.40 2577
3731.98 2707
3732.56 2784
3733.13 2989
3733.71 3036
3734.28 3026
3734.86 3248
3735.44 3396
3736.01 3449
3736.59 3426
3737.17 3214
3737.74 3370
3738.32 3463
3738.90 3451
3739.47 3185
3740.05 3100
3740.63 2966
3741.20 3060
3741.78 2951
3742.36 2863
3742.93 2974
3743.51 2865
3744.09 2883
3744.67 2808
3745.24 2671
3745.82 2698
3746.40 2683
3746.97 2737
3747.55 2797
3748.13 2826
3748.71 2697
3749.28 2610
3749.86 2551
3750.44 2776
3751.02 2711
3751.59 2568
3752.17 2724
3752.75 2603
3753.33 2660
3753.91 2752
3754.48 2770
3755.06 2747
3755.64 2666
3756.22 2838
3756.80 2876
3757.37 2874
3757.95 2785
3758.53 2792
3759.11 2850
3759.69 3050
3760.27 3258
3760.84 3276
3761.42 3289
3762.00 3159
3762.58 3266
3763.16 3375
3763.74 3453
3764.31 3203
3764.89 3153
3765.47 3163
3766.05 3110
3766.63 2997
3767.21 2779
3767.79 2749
3768.37 2948
3768.95 2807
3769.52 2582
3770.10 2593
3770.68 2618
3771.26 2626
3771.84 2615
3772.42 2575
3773.00 2694
3773.58 2791
3774.16 2748
3774.74 2676
3775.32 2720
3775.90 2722
3776.48 2777
3777.06 2720
3777.64 2852
3778.22 2659
3778.80 2726
3779.38 2484
3779.96 2403
3780.54 2562
3781.12 2638
3781.70 2692
3782.28 2625
3782.86 2740
3783.44 2644
3784.02 2638
3784.60 2528
3785.18 2590
3785.76 2593
3786.34 2592
3786.92 2520
3787.50 2532
3788.08 2573
3788.66 2541
3789.24 2731
3789.82 2712
3790.40 2649
3790.98 2615
3791.56 2706
3792.14 2688
3792.72 2769
3793.30 2791
3793.89 2764
3794.47 2505
3795.05 2669
3795.63 2753
3796.21 2656
3796.79 2790
3797.37 2780
3797.95 2714
3798.53 2855
3799.12 2882
3799.70 2764
3800.28 2975
3800.86 2841
3801.44 2846
3802.02 2898
3802.60 3274
3803.19 3399
3803.77 3545
3804.35 3633
3804.93 3524
3805.51 3764
3806.10 3806
3806.68 3547
3807.26 3428
3807.84 3609
3808.42 3359
3809.01 3174
3809.59 3145
3810.17 3215
3810.75 3346
3811.33 3370
3811.92 3297
3812.50 3285
3813.08 3362
3813.66 3360
3814.25 3524
3814.83 3595
3815.41 3544
3815.99 3523
3816.58 3766
3817.16 3975
3817.74 3907
3818.32 3892
3818.91 3977
3819.49 3945
3820.07 3887
3820.66 3712
3821.24 3573
3821.82 3322
3822.41 3184
3822.99 3059
3823.57 2825
3824.16 2806
3824.74 2750
3825.32 2747
3825.91 2820
3826.49 2683
3827.07 2702
3827.66 2740
3828.24 2765
3828.82 2827
3829.41 2668
3829.99 2724
3830.57 2581
3831.16 2648
3831.74 2533
3832.33 2587
3832.91 2620
3833.49 2828
3834.08 2915
3834.66 2757
3835.25 2670
3835.83 2912
3836.41 2890
3837.00 2959
3837.58 2856
3838.17 2609
3838.75 2715
3839.34 2625
3839.92 2704
3840.50 2651
3841.09 2513
3841.67 2687
3842.26 2662
3842.84 2637
3843.43 2697
3844.01 2645
3844.60 2481
3845.18 2671
3845.77 2702
3846.35 2612
3846.94 2525
3847.52 2610
3848.11 2649
3848.69 3106
3849.28 3087
3849.86 3037
3850.45 2941
3851.03 2841
3851.62 2975
3852.20 2925
3852.79 2977
3853.37 2978
3853.96 2846
3854.55 2818
3855.13 2897
3855.72 2737
3856.30 2819
3856.89 3040
3857.47 2939
3858.06 2900
3858.65 2741
3859.23 2971
3859.82 2928
3860.40 3062
3860.99 3193
3861.58 3730
3862.16 3923
3862.75 4341
3863.33 4580
3863.92 4882
3864.51 5093
3865.09 4964
3865.68 4999
3866.27 5186
3866.85 5129
3867.44 4802
3868.03 4438
3868.61 4263
3869.20 4093
3869.79 4075
3870.37 3453
3870.96 3210
3871.55 3269
3872.13 3099
3872.72 2876
3873.31 2875
3873.89 2822
3874.48 2842
3875.07 2763
3875.66 2886
3876.24 3016
3876.83 3018
3877.42 3019
3878.00 3021
3878.59 2887
3879.18 2924
3879.77 2899
3880.35 2618
3880.94 2731
3881.53 2791
3882.12 2573
3882.70 2592
3883.29 2725
3883.88 2611
3884.47 2532
3885.06 2428
3885.64 2403
3886.23 2452
3886.82 2514
3887.41 2366
3888.00 2394
3888.58 2530
3889.17 2480
3889.76 2473
3890.35 2583
3890.94 2670
3891.53 2678
3892.11 2937
3892.70 3025
3893.29 2847
3893.88 2863
3894.47 2857
3895.06 2910
3895.65 2963
3896.23 3086
3896.82 3096
3897.41 3113
3898.00 3269
3898.59 3303
3899.18 3219
3899.77 3283
3900.36 3091
3900.95 3138
3901.53 3192
3902.12 3041
3902.71 3064
3903.30 3053
3903.89 3144
3904.48 3058
3905.07 2980
3905.66 2919
3906.25 3043
3906.84 2991
3907.43 2724
3908.02 2786
3908.61 2609
3909.20 2709
3909.79 2644
3910.38 2710
3910.97 2643
3911.56 2664
3912.15 2618
3912.74 2573
3913.33 2594
3913.92 2362
3914.51 2276
3915.10 2316
3915.69 2462
3916.28 2249
3916.87 2430
3917.46 2415
3918.05 2324
3918.64 2444
3919.23 2492
3919.82 2480
3920.41 2476
3921.00 2394
3921.59 2464
3922.18 2494
3922.77 2554
3923.36 2434
3923.95 2421
3924.55 2350
3925.14 2463
3925.73 2570
3926.32 2399
3926.91 2403
3927.50 2426
3928.09 2561
3928.68 2470
3929.27 2527
3929.87 2401
3930.46 2348
3931.05 2379
3931.64 2373
3932.23 2565
3932.82 2353
3933.41 2450
3934.01 2408
3934.60 2280
3935.19 2302
3935.78 2435
3936.37 2301
3936.96 2370
3937.56 2303
3938.15 2358
3938.74 2350
3939.33 2329
3939.92 2362
3940.52 2295
3941.11 2291
3941.70 2370
3942.29 2404
3942.88 2477
3943.48 2748
3944.07 2871
3944.66 2861
3945.25 2835
3945.85 2897
3946.44 3022
3947.03 3000
3947.62 3086
3948.22 3015
3948.81 2785
3949.40 2713
3949.99 2660
3950.59 2542
3951.18 2618
3951.77 2477
3952.37 2488
3952.96 2567
3953.55 2722
3954.15 2649
3954.74 2433
3955.33 2460
3955.93 2500
3956.52 2542
3957.11 2569
3957.71 2654
3958.30 2707
3958.89 2864
3959.49 2895
3960.08 3092
3960.67 3094
3961.27 3082
3961.86 3225
3962.45 3183
3963.05 3136
3963.64 3267
3964.23 3405
3964.83 2994
3965.42 2843
3966.02 2923
3966.61 2992
3967.20 3043
3967.80 3191
3968.39 3106
3968.99 3308
3969.58 3316
3970.18 3117
3970.77 3104
3971.36 3073
3971.96 3026
3972.55 2903
3973.15 2920
3973.74 3062
3974.34 2947
3974.93 2758
3975.53 2698
3976.12 2651
3976.72 2827
3977.31 2845
3977.91 2809
3978.50 2675
3979.10 2691
3979.69 2843
3980.29 2867
3980.88 2975
3981.48 2881
3982.07 2991
3982.67 2925
3983.26 2608
3983.86 2727
3984.45 2838
3985.05 2918
3985.64 2775
3986.24 2643
3986.83 2693
3987.43 2783
3988.03 2855
3988.62 2829
3989.22 3016
3989.81 2875
3990.41 2976
3991.00 2879
3991.60 2670
3992.20 2901
3992.79 2755
3993.39 2773
3993.98 2810
3994.58 2732
3995.18 2773
3995.77 2620
3996.37 2749
3996.97 2810
3997.56 2828
3998.16 2881
3998.75 2982
3999.35 3032
3999.95 2955
4000.54 3027
4001.14 3029
4001.74 3066
4002.33 2921
4002.93 2825
4003.53 2980
4004.12 3083
4004.72 2904
4005.32 3013
4005.92 3231
4006.51 3227
4007.11 3186
4007.71 3013
4008.30 3340
4008.90 3233
4009.50 3100
4010.10 3098
4010.69 2936
4011.29 3054
4011.89 3152
4012.49 3018
4013.08 2827
4013.68 2810
4014.28 2853
4014.88 2875
4015.47 2905
4016.07 2763
4016.67 3094
4017.27 3048
4017.86 2983
4018.46 3047
4019.06 3268
4019.66 3339
4020.26 3271
4020.85 3327
4021.45 3210
4022.05 3227
4022.65 3120
4023.25 3127
4023.85 2764
4024.44 2699
4025.04 2709
4025.64 2719
4026.24 2679
4026.84 2726
4027.44 2783
4028.03 2942
4028.63 2890
4029.23 2909
4029.83 3056
4030.43 3342
4031.03 3351
4031.63 3479
4032.23 3397
4032.83 3433
4033.42 3441
4034.02 3578
4034.62 3493
4035.22 3164
4035.82 3333
4036.42 3147
4037.02 3162
4037.62 3116
4038.22 3055
4038.82 2885
4039.42 3072
4040.02 2938
4040.62 2799
4041.22 2908
4041.82 2803
4042.41 2733
4043.01 2836
4043.61 2963
4044.21 2692
4044.81 2765
4045.41 2822
4046.01 2733
4046.61 2652
4047.21 2601
4047.81 2716
4048.41 2527
4049.01 2555
4049.61 2734
4050.21 2770
4050.82 2703
4051.42 2579
4052.02 2559
4052.62 2661
4053.22 2500
4053.82 2731
4054.42 2574
4055.02 2815
4055.62 2892
4056.22 2853
4056.82 3206
4057.42 3159
4058.02 3304
4058.62 3253
4059.22 3345
4059.83 3408
4060.43 3614
4061.03 3505
4061.63 3290
4062.23 3385
4062.83 3263
4063.43 3144
4064.03 3025
4064.63 2849
4065.24 2775
4065.84 2779
4066.44 2905
4067.04 2631
4067.64 2539
4068.24 2592
4068.85 2418
4069.45 2487
4070.05 2380
4070.65 2413
4071.25 2535
4071.85 2374
4072.46 2466
4073.06 2583
4073.66 2482
4074.26 2522
4074.86 2362
4075.47 2504
4076.07 2481
4076.67 2525
4077.27 2345
4077.88 2487
4078.48 2528
4079.08 2368
4079.68 2492
4080.29 2461
4080.89 2418
4081.49 2491
4082.09 2392
4082.70 2478
4083.30 2498
4083.90 2555
4084.50 2466
4085.11 2450
4085.71 2429
4086.31 2568
4086.92 2600
4087.52 2650
4088.12 2634
4088.72 2602
4089.33 2703
4089.93 2689
4090.53 2567
4091.14 2618
4091.74 2698
4092.34 2736
4092.95 2871
4093.55 2776
4094.16 2882
4094.76 2971
4095.36 3269
4095.97 3337
4096.57 3764
4097.17 4169
4097.78 4316
4098.38 4324
4098.98 4059
4099.59 4186
4100.19 4084
4100.80 3946
4101.40 3724
4102.00 3614
4102.61 3296
4103.21 3183
4103.82 2970
4104.42 2755
4105.03 2664
4105.63 2574
4106.23 2504
4106.84 2408
4107.44 2375
4108.05 2275
4108.65 2301
4109.26 2396
4109.86 2318
4110.47 2280
4111.07 2395
4111.68 2405
4112.28 2413
4112.89 2428
4113.49 2435
4114.10 2334
4114.70 2304
4115.31 2242
4115.91 2330
4116.52 2180
4117.12 2419
4117.73 2458
4118.33 2369
4118.94 2344
4119.54 2314
4120.15 2324
4120.75 2333
4121.36 2364
4121.97 2348
4122.57 2529
4123.18 2394
4123.78 2404
4124.39 2501
4124.99 2604
4125.60 2652
4126.21 2652
4126.81 2578
4127.42 2671
4128.02 2683
4128.63 2504
4129.24 2495
4129.84 2506
4130.45 2539
4131.05 2761
4131.66 2707
4132.27 2664
4132.87 2546
4133.48 2558
4134.09 2646
4134.69 2776
4135.30 2689
4135.91 2835
4136.51 2864
4137.12 2717
4137.73 2875
4138.33 3029
4138.94 2799
4139.55 2812
4140.15 2978
4140.76 2921
4141.37 2830
4141.97 3059
4142.58 2939
4143.19 2822
4143.80 3024
4144.40 2962
4145.01 2947
4145.62 3220
4146.22 3148
4146.83 2909
4147.44 3014
4148.05 2972
4148.65 3050
4149.26 2917
4149.87 2976
4150.48 2858
4151.09 2505
4151.69 2518
4152.30 2506
4152.91 2276
4153.52 2214
4154.12 2230
4154.73 2320
4155.34 2390
4155.95 2468
4156.56 2279
4157.16 2314
4157.77 2430
4158.38 2286
4158.99 2398
4159.60 2388
4160.21 2370
4160.81 2344
4161.42 2344
4162.03 2350
4162.64 2477
4163.25 2582
4163.86 2493
4164.47 2521
4165.08 2453
4165.68 2539
4166.29 2720
4166.90 2750
4167.51 2967
4168.12 3188
4168.73 3072
4169.34 2875
4169.95 3118
4170.56 3049
4171.16 3059
4171.77 3256
4172.38 2970
4172.99 2931
4173.60 3030
4174.21 2888
4174.82 2820
4175.43 2827
4176.04 2898
4176.65 2870
4177.26 2824
4177.87 2744
4178.48 2747
4179.09 2635
4179.70 2755
4180.31 2696
4180.92 2651
4181.53 2628
4182.14 2585
4182.75 2658
4183.36 2461
4183.97 2495
4184.58 2464
4185.19 2448
4185.80 2522
4186.41 2453
4187.02 2473
4187.63 2437
4188.24 2490
4188.85 2536
4189.46 2517
4190.07 2364
4190.68 2408
4191.29 2561
4191.90 2445
4192.51 2483
4193.13 2527
4193.74 2480
4194.35 2429
4194.96 2435
4195.57 2688
4196.18 2683
4196.79 2851
4197.40 2957
4198.01 2956
4198.62 2834
4199.24 2924
4199.85 3122
4200.46 3054
4201.07 3081
4201.68 2875
4202.29 2713
4202.90 2920
4203.52 2783
4204.13 2790
4204.74 2671
4205.35 2755
4205.96 2843
4206.57 2671
4207.19 2456
4207.80 2521
4208.41 2576
4209.02 2475
4209.63 2528
4210.25 2520
4210.86 2485
4211.47 2497
4212.08 2584
4212.69 2577
4213.31 2622
4213.92 2549
4214.53 2464
4215.14 2496
4215.76 2525
4216.37 2544
4216.98 2674
4217.59 2641
4218.21 2377
4218.82 2579
4219.43 2768
4220.04 2766
4220.66 2871
4221.27 2782
4221.88 3018
4222.50 3389
4223.11 3365
4223.72 3554
4224.33 3483
4224.95 3568
4225.56 3803
4226.17 3863
4226.79 4006
4227.40 4084
4228.01 4411
4228.63 4269
4229.24 4236
4229.85 4578
4230.47 4915
4231.08 4909
4231.69 5111
4232.31 5112
4232.92 4626
4233.54 4620
4234.15 4569
4234.76 4146
4235.38 3996
4235.99 3803
4236.61 3603
4237.22 3332
4237.83 3245
4238.45 3123
4239.06 3054
4239.68 3187
4240.29 2921
4240.90 2845
4241.52 2866
4242.13 2924
4242.75 2934
4243.36 2884
4243.98 2773
4244.59 2703
4245.21 2706
4245.82 2637
4246.43 2641
4247.05 2646
4247.66 2638
4248.28 2735
4248.89 2672
4249.51 2578
4250.12 2700
4250.74 2668
4251.35 2641
4251.97 2524
4252.58 2527
4253.20 2556
4253.81 2565
4254.43 2542
4255.04 2630
4255.66 2511
4256.28 2476
4256.89 2607
4257.51 2556
4258.12 2558
4258.74 2468
4259.35 2484
4259.97 2614
4260.58 2777
4261.20 2680
4261.82 2616
4262.43 2724
4263.05 2632
4263.66 2711
4264.28 2887
4264.90 2769
4265.51 2603
4266.13 2784
4266.74 2789
4267.36 2798
4267.98 2977
4268.59 2808
4269.21 2911
4269.82 3010
4270.44 3201
4271.06 3070
4271.67 3090
4272.29 3185
4272.91 3201
4273.52 3151
4274.14 3002
4274.76 2915
4275.37 2808
4275.99 2751
4276.61 2593
4277.22 2557
4277.84 2380
4278.46 2414
4279.08 2578
4279.69 2441
4280.31 2461
4280.93 2580
4281.54 2511
4282.16 2463
4282.78 2587
4283.40 2661
4284.01 2587
4284.63 2349
4285.25 2534
4285.87 2562
4286.48 2500
4287.10 2548
4287.72 2550
4288.34 2571
4288.95 2459
4289.57 2491
4290.19 2454
4290.81 2527
4291.43 2539
4292.04 2468
4292.66 2575
4293.28 2598
4293.90 2563
4294.52 2516
4295.13 2554
4295.75 2398
4296.37 2503
4296.99 2348
4297.61 2390
4298.23 2229
4298.84 2327
4299.46 2431
4300.08 2551
4300.70 2524
4301.32 2568
4301.94 2583
4302.56 2662
4303.17 2580
4303.79 2537
4304.41 2621
4305.03 2687
4305.65 2583
4306.27 2582
4306.89 2511
4307.51 2528
4308.13 2513
4308.75 2587
4309.36 2618
4309.98 2675
4310.60 2721
4311.22 2888
4311.84 2873
4312.46 3054
4313.08 3042
4313.70 2801
4314.32 2861
4314.94 2986
4315.56 2991
4316.18 2909
4316.80 2878
4317.42 2898
4318.04 2912
4318.66 2769
4319.28 2832
4319.90 2826
4320.52 2638
4321.14 2829
4321.76 2840
4322.38 2742
4323.00 2597
4323.62 2739
4324.24 2850
4324.86 2562
4325.48 2678
4326.10 2872
4326.72 2930
4327.34 2951
4327.96 2844
4328.58 3032
4329.20 3127
4329.82 3011
4330.44 3039
4331.07 3060
4331.69 3028
4332.31 3004
4332.93 2922
4333.55 2870
4334.17 3003
4334.79 3165
4335.41 3039
4336.03 3118
4336.65 3028
4337.28 3173
4337.90 3408
4338.52 3576
4339.14 3733
4339.76 3825
4340.38 4179
4341.00 4478
4341.63 4271
4342.25 4243
4342.87 4210
4343.49 4275
4344.11 4453
4344.73 4174
4345.36 4053
4345.98 4623
4346.60 4918
4347.22 5342
4347.84 5811
4348.47 6602
4349.09 7457
4349.71 8337
4350.33 8429
4350.95 8042
4351.58 8108
4352.20 7746
4352.82 6806
4353.44 6228
4354.07 5333
4354.69 4837
4355.31 4241
4355.93 3922
4356.56 3722
4357.18 3596
4357.80 3487
4358.42 3371
4359.05 3387
4359.67 3457
4360.29 3377
4360.92 3481
4361.54 3584
4362.16 3357
4362.78 3433
4363.41 3378
4364.03 3450
4364.65 3161
4365.28 3229
4365.90 3332
4366.52 3266
4367.15 3281
4367.77 3331
4368.39 3092
4369.02 3119
4369.64 3114
4370.26 3242
4370.89 3076
4371.51 2852
4372.14 2994
4372.76 3057
4373.38 2826
4374.01 2790
4374.63 2738
4375.25 2750
4375.88 2658
4376.50 2494
4377.13 2539
4377.75 2588
4378.37 2683
4379.00 2495
4379.62 2727
4380.25 2671
4380.87 2912
4381.50 3039
4382.12 2791
4382.75 2756
4383.37 2988
4383.99 3166
4384.62 3101
4385.24 2891
4385.87 2994
4386.49 2973
4387.12 3025
4387.74 3236
4388.37 3146
4388.99 3225
4389.62 3354
4390.24 3457
4390.87 3398
4391.49 3479
4392.12 3760
4392.74 4014
4393.37 4180
4393.99 4310
4394.62 4387
4395.24 4281
4395.87 4567
4396.49 4424
4397.12 4227
4397.75 4078
4398.37 3809
4399.00 3642
4399.62 3387
4400.25 3244
4400.87 3296
4401.50 3175
4402.13 2996
4402.75 2992
4403.38 3043
4404.00 3007
4404.63 3019
4405.26 3083
4405.88 2902
4406.51 2822
4407.13 2831
4407.76 2936
4408.39 2871
4409.01 2733
4409.64 2715
4410.27 2789
4410.89 2867
4411.52 2845
4412.15 2697
4412.77 2798
4413.40 2789
4414.03 2891
4414.65 2701
4415.28 2789
4415.91 2849
4416.53 2887
4417.16 2765
4417.79 2770
4418.41 2529
4419.04 2514
4419.67 2593
4420.30 2578
4420.92 2625
4421.55 2540
4422.18 2355
4422.80 2424
4423.43 2500
4424.06 2448
4424.69 2538
4425.31 2608
4425.94 2595
4426.57 2733
4427.20 2552
4427.82 2330
4428.45 2478
4429.08 2419
4429.71 2194
4430.34 2181
4430.96 2199
4431.59 2318
4432.22 2426
4432.85 2308
4433.48 2358
4434.10 2275
4434.73 2333
4435.36 2369
4435.99 2381
4436.62 2448
4437.25 2356
4437.87 2614
4438.50 2461
4439.13 2453
4439.76 2453
4440.39 2517
4441.02 2426
4441.64 2559
4442.27 2519
4442.90 2436
4443.53 2372
4444.16 2488
4444.79 2556
4445.42 2329
4446.05 2375
4446.68 2310
4447.30 2263
4447.93 2201
4448.56 2313
4449.19 2184
4449.82 2433
4450.45 2279
4451.08 2148
4451.71 2135
4452.34 2276
4452.97 2237
4453.60 2283
4454.23 2294
4454.86 2307
4455.49 2357
4456.12 2421
4456.75 2616
4457.38 2650
4458.01 2534
4458.64 2567
4459.27 2533
4459.90 2477
4460.53 2379
4461.16 2360
4461.79 2422
4462.42 2323
4463.05 2245
4463.68 2352
4464.31 2395
4464.94 2336
4465.57 2254
4466.20 2244
4466.83 2268
4467.46 2450
4468.09 2329
4468.72 2432
4469.35 2287
4469.98 2169
4470.61 2209
4471.24 2195
4471.87 2206
4472.50 2228
4473.13 2185
4473.77 2309
4474.40 2418
4475.03 2338
4475.66 2254
4476.29 2162
4476.92 2214
4477.55 2111
4478.18 2316
4478.82 2235
4479.45 2302
4480.08 2287
4480.71 2249
4481.34 2279
4481.97 2291
4482.60 2285
4483.24 2269
4483.87 2404
4484.50 2468
4485.13 2486
4485.76 2381
4486.39 2517
4487.03 2425
4487.66 2496
4488.29 2509
4488.92 2554
4489.55 2449
4490.19 2425
4490.82 2315
4491.45 2331
4492.08 2469
4492.71 2672
4493.35 2541
4493.98 2576
4494.61 2542
4495.24 2462
4495.88 2479
4496.51 2385
4497.14 2363
4497.77 2434
4498.41 2569
4499.04 2498
4499.67 2497
4500.31 2496
4500.94 2374
4501.57 2744
4502.20 2875
4502.84 2957
4503.47 3024
4504.10 3117
4504.74 3428
4505.37 3467
4506.00 3491
4506.64 3525
4507.27 3348
4507.90 3468
4508.54 3265
4509.17 3236
4509.80 3148
4510.44 2916
4511.07 2736
4511.70 2753
4512.34 2753
4512.97 2653
4513.60 2882
4514.24 2728
4514.87 2672
4515.51 2728
4516.14 2669
4516.77 2752
4517.41 2985
4518.04 2901
4518.68 2936
4519.31 2952
4519.94 2794
4520.58 2749
4521.21 2655
4521.85 2632
4522.48 2559
4523.12 2501
4523.75 2566
4524.39 2483
4525.02 2402
4525.65 2425
4526.29 2414
4526.92 2306
4527.56 2259
4528.19 2425
4528.83 2475
4529.46 2491
4530.10 2776
4530.73 3052
4531.37 3216
4532.00 3491
4532.64 3691
4533.27 3962
4533.91 4138
4534.54 4519
4535.18 4871
4535.81 5036
4536.45 5003
4537.09 4904
4537.72 4556
4538.36 4249
4538.99 3919
4539.63 3578
4540.26 3282
4540.90 3165
4541.53 3076
4542.17 2857
4542.81 2599
4543.44 2658
4544.08 2590
4544.71 2706
4545.35 2730
4545.99 2526
4546.62 2520
4547.26 2405
4547.89 2459
4548.53 2489
4549.17 2401
4549.80 2368
4550.44 2368
4551.08 2322
4551.71 2283
4552.35 2377
4552.98 2458
4553.62 2446
4554.26 2506
4554.89 2551
4555.53 2411
4556.17 2569
4556.80 2603
4557.44 2638
4558.08 2670
4558.72 2662
4559.35 2754
4559.99 2695
4560.63 2690
4561.26 2671
4561.90 2496
4562.54 2369
4563.17 2246
4563.81 2370
4564.45 2426
4565.09 2338
4565.72 2305
4566.36 2394
4567.00 2274
4567.64 2178
4568.27 2365
4568.91 2427
4569.55 2370
4570.19 2494
4570.82 2459
4571.46 2482
4572.10 2579
4572.74 2553
4573.38 2489
4574.01 2628
4574.65 2504
4575.29 2437
4575.93 2419
4576.57 2239
4577.20 2352
4577.84 2275
4578.48 2285
4579.12 2269
4579.76 2308
4580.40 2260
4581.04 2225
4581.67 2284
4582.31 2279
4582.95 2369
4583.59 2321
4584.23 2377
4584.87 2334
4585.51 2264
4586.14 2368
4586.78 2402
4587.42 2343
4588.06 2232
4588.70 2448
4589.34 2443
4589.98 2583
4590.62 2444
4591.26 2522
4591.90 2729
4592.54 2795
4593.17 2840
4593.81 2883
4594.45 3122
4595.09 3230
4595.73 3243
4596.37 3155
4597.01 2859
4597.65 2779
4598.29 2809
4598.93 2723
4599.57 2472
4600.21 2451
4600.85 2453
4601.49 2387
4602.13 2403
4602.77 2489
4603.41 2453
4604.05 2414
4604.69 2526
4605.33 2517
4605.97 2489
4606.61 2564
4607.25 2536
4607.89 2394
4608.53 2602
4609.17 2518
4609.81 2434
4610.45 2548
4611.09 2507
4611.73 2384
4612.38 2598
4613.02 2442
4613.66 2360
4614.30 2494
4614.94 2420
4615.58 2450
4616.22 2348
4616.86 2417
4617.50 2379
4618.14 2335
4618.78 2362
4619.43 2460
4620.07 2267
4620.71 2172
4621.35 2234
4621.99 2202
4622.63 2305
4623.27 2203
4623.91 2206
4624.56 2269
4625.20 2313
4625.84 2242
4626.48 2073
4627.12 2143
4627.76 2304
4628.41 2298
4629.05 2296
4629.69 2339
4630.33 2386
4630.97 2334
4631.62 2206
4632.26 2363
4632.90 2428
4633.54 2281
4634.18 2289
4634.83 2255
4635.47 2291
4636.11 2362
4636.75 2376
4637.40 2333
4638.04 2413
4638.68 2410
4639.32 2350
4639.97 2654
4640.61 2743
4641.25 2877
4641.89 2994
4642.54 3045
4643.18 3100
4643.82 2867
4644.46 2893
4645.11 2974
4645.75 2885
4646.39 2707
4647.04 2773
4647.68 2440
4648.32 2511
4648.97 2430
4649.61 2476
4650.25 2546
4650.90 2418
4651.54 2420
4652.18 2356
4652.83 2303
4653.47 2391
4654.11 2368
4654.76 2354
4655.40 2384
4656.04 2255
4656.69 2152
4657.33 2263
4657.98 2325
4658.62 2351
4659.26 2211
4659.91 2064
4660.55 2173
4661.20 2154
4661.84 2036
4662.48 2091
4663.13 1997
4663.77 1863
4664.42 1958
4665.06 1978
4665.71 1954
4666.35 2055
4666.99 2053
4667.64 2125
4668.28 2115
4668.93 2071
4669.57 2056
4670.22 2103
4670.86 2019
4671.51 2072
4672.15 2044
4672.80 2041
4673.44 2267
4674.09 2027
4674.73 1971
4675.38 2034
4676.02 1976
4676.67 2082
4677.31 2061
4677.96 1951
4678.60 2087
4679.25 2027
4679.89 2025
4680.54 2196
4681.18 2215
4681.83 2152
4682.47 2259
4683.12 2261
4683.77 2175
4684.41 2243
4685.06 2194
4685.70 2162
4686.35 2141
4686.99 2129
4687.64 2165
4688.29 2106
4688.93 2245
4689.58 2169
4690.22 2121
4690.87 2090
4691.52 2147
4692.16 2134
4692.81 2182
4693.45 2058
4694.10 2046
4694.75 2135
4695.39 2199
4696.04 2178
4696.69 2128
4697.33 2287
4697.98 2470
4698.63 2356
4699.27 2557
4699.92 2702
4700.57 3015
4701.21 3123
4701.86 3002
4702.51 3289
4703.15 3361
4703.80 3120
4704.45 3032
4705.10 2949
4705.74 3120
4706.39 2740
4707.04 2570
4707.68 2624
4708.33 2467
4708.98 2556
4709.63 2522
4710.27 2452
4710.92 2300
4711.57 2398
4712.22 2405
4712.86 2501
4713.51 2550
4714.16 2570
4714.81 2581
4715.45 2543
4716.10 2522
4716.75 2417
4717.40 2287
4718.05 2311
4718.69 2219
4719.34 2183
4719.99 2092
4720.64 2197
4721.29 2453
4721.94 2347
4722.58 2439
4723.23 2562
4723.88 2304
4724.53 2223
4725.18 2276
4725.83 2465
4726.47 2412
4727.12 2412
4727.77 2588
4728.42 2586
4729.07 2596
4729.72 2597
4730.37 2846
4731.02 2805
4731.66 2914
4732.31 2663
4732.96 2530
4733.61 2436
4734.26 2559
4734.91 2230
4735.56 2154
4736.21 2187
4736.86 2112
4737.51 2240
4738.16 2097
4738.81 2129
4739.45 2194
4740.10 2160
4740.75 2272
4741.40 2350
4742.05 2605
4742.70 2507
4743.35 2408
4744.00 2389
4744.65 2438
4745.30 2450
4745.95 2384
4746.60 2322
4747.25 2388
4747.90 2416
4748.55 2367
4749.20 2397
4749.85 2221
4750.50 2112
4751.15 2360
4751.80 2359
4752.45 2312
4753.10 2642
4753.75 2665
4754.40 2707
4755.05 2674
4755.71 2699
4756.36 2874
4757.01 2909
4757.66 2702
4758.31 2780
4758.96 2831
4759.61 2742
4760.26 2583
4760.91 2440
4761.56 2512
4762.21 2314
4762.86 2339
4763.52 2282
4764.17 2232
4764.82 2045
4765.47 2111
4766.12 2237
4766.77 2172
4767.42 1986
4768.07 2052
4768.73 2361
4769.38 2268
4770.03 2290
4770.68 2213
4771.33 2091
4771.98 2019
4772.64 2033
4773.29 2047
4773.94 2217
4774.59 2185
4775.24 1961
4775.89 2016
4776.55 1969
4777.20 2085
4777.85 2148
4778.50 2065
4779.15 2042
4779.81 2051
4780.46 2095
4781.11 2091
4781.76 2141
4782.42 2189
4783.07 2155
4783.72 2258
4784.37 2257
4785.03 2229
4785.68 2257
4786.33 2120
4786.98 2199
4787.64 2228
4788.29 2096
4788.94 2101
4789.60 1953
4790.25 1927
4790.90 2048
4791.55 2135
4792.21 2135
4792.86 2143
4793.51 2275
4794.17 2209
4794.82 2050
4795.47 2104
4796.13 2107
4796.78 1985
4797.43 2100
4798.09 2194
4798.74 2177
4799.39 2100
4800.05 2062
4800.70 2241
4801.36 2165
4802.01 2030
4802.66 2104
4803.32 1981
4803.97 2007
4804.62 2079
4805.28 2213
4805.93 2347
4806.59 2330
4807.24 2034
4807.89 2255
4808.55 2160
4809.20 2048
4809.86 2044
4810.51 2021
4811.17 2144
4811.82 2050
4812.47 2095
4813.13 2191
4813.78 2138
4814.44 2148
4815.09 2161
4815.75 2222
4816.40 2278
4817.06 2321
4817.71 2391
4818.37 2420
4819.02 2641
4819.68 2380
4820.33 2355
4820.99 2341
4821.64 2388
4822.30 2587
4822.95 2459
4823.61 2412
4824.26 2421
4824.92 2416
4825.57 2613
4826.23 2561
4826.88 2563
4827.54 2522
4828.19 2596
4828.85 2693
4829.51 2528
4830.16 2512
4830.82 2663
4831.47 2528
4832.13 2511
4832.78 2585
4833.44 2529
4834.10 2490
4834.75 2663
4835.41 2725
4836.06 2909
4836.72 2777
4837.38 2899
4838.03 2839
4838.69 3001
4839.34 2970
4840.00 2906
4840.66 3291
4841.31 3211
4841.97 3114
4842.63 3219
4843.28 3218
4843.94 3141
4844.60 3040
4845.25 3237
4845.91 3173
4846.57 3019
4847.22 2858
4847.88 3033
4848.54 3133
4849.19 3089
4849.85 3318
4850.51 3673
4851.17 3858
4851.82 4074
4852.48 4479
4853.14 4426
4853.79 4464
4854.45 4719
4855.11 4746
4855.77 4629
4856.42 4359
4857.08 4283
4857.74 4177
4858.40 3983
4859.05 4009
4859.71 4079
4860.37 4083
4861.03 3962
4861.68 4158
4862.34 4275
4863.00 4207
4863.66 4227
4864.32 4289
4864.97 4169
4865.63 3926
4866.29 3825
4866.95 3755
4867.61 4143
4868.26 4084
4868.92 4100
4869.58 4041
4870.24 4021
4870.90 3964
4871.56 4092
4872.21 3829
4872.87 3917
4873.53 3897
4874.19 3635
4874.85 3542
4875.51 3552
4876.17 3641
4876.83 3493
4877.48 3459
4878.14 3602
4878.80 3627
4879.46 3473
4880.12 3524
4880.78 3583
4881.44 3335
4882.10 3594
4882.76 3463
4883.42 3483
4884.08 3510
4884.73 3325
4885.39 3434
4886.05 3314
4886.71 3097
4887.37 3224
4888.03 3117
4888.69 3119
4889.35 3124
4890.01 2983
4890.67 2867
4891.33 3077
4891.99 3270
4892.65 3163
4893.31 3095
4893.97 3278
4894.63 3585
4895.29 3380
4895.95 3290
4896.61 3285
4897.27 3316
4897.93 3159
4898.59 3171
4899.25 3113
4899.91 3206
4900.57 3097
4901.23 2909
4901.89 2950
4902.55 3071
4903.21 3082
4903.88 3021
4904.54 2936
4905.20 3009
4905.86 2995
4906.52 2869
4907.18 2609
4907.84 2667
4908.50 2601
4909.16 2617
4909.82 2632
4910.48 2564
4911.15 2568
4911.81 2747
4912.47 2750
4913.13 2641
4913.79 2473
4914.45 2617
4915.11 2439
4915.77 2632
4916.44 2500
4917.10 2495
4917.76 2558
4918.42 2577
4919.08 2601
4919.74 2531
4920.41 2442
4921.07 2439
4921.73 2385
4922.39 2411
4923.05 2429
4923.72 2450
4924.38 2388
4925.04 2525
4925.70 2493
4926.36 2380
4927.03 2332
4927.69 2367
4928.35 2307
4929.01 2304
4929.67 2422
4930.34 2385
4931.00 2343
4931.66 2354
4932.32 2411
4932.99 2394
4933.65 2324
4934.31 2363
4934.98 2395
4935.64 2512
4936.30 2324
4936.96 2319
4937.63 2386
4938.29 2353
4938.95 2398
4939.62 2309
4940.28 2305
4940.94 2302
4941.61 2382
4942.27 2392
4942.93 2342
4943.60 2212
4944.26 2234
4944.92 2283
4945.59 2259
4946.25 2163
4946.91 2094
4947.58 2086
4948.24 2077
4948.90 2072
4949.57 2141
4950.23 2181
4950.89 2064
4951.56 2068
4952.22 2146
4952.89 2085
4953.55 1981
4954.21 2028
4954.88 2012
4955.54 2122
4956.21 2117
4956.87 2073
4957.53 2193
4958.20 2190
4958.86 2160
4959.53 2049
4960.19 2121
4960.86 2283
4961.52 2228
4962.19 2084
4962.85 2106
4963.52 2164
4964.18 2335
4964.84 2373
4965.51 2241
4966.17 2375
4966.84 2442
4967.50 2333
4968.17 2540
4968.83 2427
4969.50 2367
4970.16 2279
4970.83 2195
4971.49 2198
4972.16 2252
4972.82 2243
4973.49 2161
4974.16 2089
4974.82 2036
4975.49 2029
4976.15 2176
4976.82 2172
4977.48 2118
4978.15 2343
4978.81 2311
4979.48 2224
4980.15 2219
4980.81 2359
4981.48 2391
4982.14 2412
4982.81 2126
4983.48 2302
4984.14 2272
4984.81 2150
4985.47 2066
4986.14 2110
4986.81 2173
4987.47 2158
4988.14 2181
4988.80 2275
4989.47 2428
4990.14 2602
4990.80 2648
4991.47 2716
4992.14 2811
4992.80 2876
4993.47 3324
4994.14 3302
4994.80 3007
4995.47 2853
4996.14 2891
4996.80 2486
4997.47 2476
4998.14 2332
4998.81 2114
4999.47 2166
5000.14 2079
5000.81 2117
5001.47 2012
5002.14 1969
5002.81 2084
5003.48 2071
5004.14 2087
5004.81 2098
5005.48 2038
5006.15 1996
5006.81 1841
5007.48 1898
5008.15 1836
5008.82 1930
5009.48 2060
5010.15 2031
5010.82 1859
5011.49 1913
5012.16 1997
5012.82 1983
5013.49 2047
5014.16 1847
5014.83 1901
5015.50 2056
5016.16 2032
5016.83 1908
5017.50 1936
5018.17 1942
5018.84 2015
5019.50 2154
5020.17 2035
5020.84 1930
5021.51 2083
5022.18 2173
5022.85 2174
5023.52 2339
5024.19 2486
5024.85 2432
5025.52 2389
5026.19 2371
5026.86 2436
5027.53 2544
5028.20 2459
5028.87 2363
5029.54 2234
5030.21 2306
5030.87 2232
5031.54 2280
5032.21 2228
5032.88 2140
5033.55 2119
5034.22 2063
5034.89 2154
5035.56 2210
5036.23 2146
5036.90 2045
5037.57 2016
5038.24 2047
5038.91 1935
5039.58 2009
5040.25 1912
5040.92 2000
5041.59 2051
5042.26 2089
5042.93 2119
5043.60 2238
5044.27 2163
5044.94 2176
5045.61 2389
5046.28 2407
5046.95 2326
5047.62 2442
5048.29 2464
5048.96 2311
5049.63 2343
5050.30 2441
5050.97 2208
5051.64 1988
5052.31 2002
5052.98 2057
5053.65 2052
5054.32 2076
5054.99 2003
5055.66 2009
5056.34 2210
5057.01 2130
5057.68 1971
5058.35 1976
5059.02 2085
5059.69 2124
5060.36 2117
5061.03 2157
5061.70 2090
5062.38 2400
5063.05 2389
5063.72 2303
5064.39 2240
5065.06 2154
5065.73 2101
5066.40 2096
5067.08 2171
5067.75 2076
5068.42 2009
5069.09 1972
5069.76 2038
5070.43 2091
5071.11 2178
5071.78 2119
5072.45 2096
5073.12 1983
5073.79 2085
5074.47 2182
5075.14 1946
5075.81 1907
5076.48 2040
5077.15 2025
5077.83 2055
5078.50 1992
5079.17 2028
5079.84 2106
5080.52 2126
5081.19 2038
5081.86 2192
5082.53 2313
5083.21 2351
5083.88 2308
5084.55 2240
5085.22 2336
5085.90 2369
5086.57 2191
5087.24 2258
5087.92 2180
5088.59 2327
5089.26 2160
5089.93 2288
5090.61 2374
5091.28 2243
5091.95 2274
5092.63 2372
5093.30 2581
5093.97 2621
5094.65 2714
5095.32 2559
5095.99 2714
5096.67 2690
5097.34 2777
5098.02 2772
5098.69 2599
5099.36 2347
5100.04 2276
5100.71 2168
5101.38 2210
5102.06 2100
5102.73 2128
5103.41 2027
5104.08 2071
5104.75 2121
5105.43 2048
5106.10 2083
5106.78 2057
5107.45 2086
5108.12 2142
5108.80 2310
5109.47 2160
5110.15 2277
5110.82 2190
5111.50 2172
5112.17 2171
5112.85 2199
5113.52 2043
5114.20 2122
5114.87 2075
5115.54 2079
5116.22 2122
5116.89 2153
5117.57 2158
5118.24 2058
5118.92 1999
5119.59 2093
5120.27 2205
5120.94 2236
5121.62 2420
5122.30 2239
5122.97 2280
5123.65 2349
5124.32 2318
5125.00 2319
5125.67 2391
5126.35 2327
5127.02 2254
5127.70 2175
5128.37 2053
5129.05 1942
5129.73 2064
5130.40 2030
5131.08 2039
5131.75 2147
5132.43 2034
5133.10 2039
5133.78 2042
5134.46 2291
5135.13 2285
5135.81 2117
5136.49 2121
5137.16 2126
5137.84 2015
5138.51 2191
5139.19 2226
5139.87 2290
5140.54 2215
5141.22 2208
5141.90 2297
5142.57 2312
5143.25 2416
5143.93 2516
5144.60 2329
5145.28 2227
5145.96 2161
5146.63 2293
5147.31 2359
5147.99 2180
5148.66 2109
5149.34 2145
5150.02 2095
5150.69 2072
5151.37 1933
5152.05 1946
5152.73 1967
5153.40 1849
5154.08 1912
5154.76 2032
5155.44 2004
5156.11 1918
5156.79 1907
5157.47 1900
5158.15 1830
5158.82 1927
5159.50 1953
5160.18 1897
5160.86 1823
5161.53 1820
5162.21 1844
5162.89 1965
5163.57 2003
5164.25 2110
5164.92 1877
5165.60 1874
5166.28 1922
5166.96 1965
5167.64 1923
5168.31 1852
5168.99 1941
5169.67 1902
5170.35 1876
5171.03 1857
5171.71 1954
5172.39 1968
5173.06 2039
5173.74 1923
5174.42 2026
5175.10 2033
5175.78 1960
5176.46 1946
5177.14 1913
5177.82 1830
5178.49 1893
5179.17 1929
5179.85 1833
5180.53 2004
5181.21 1980
5181.89 2029
5182.57 2001
5183.25 2058
5183.93 1965
5184.61 1961
5185.29 2034
5185.97 2001
5186.64 1971
5187.32 2079
5188.00 1899
5188.68 2058
5189.36 2051
5190.04 2085
5190.72 1910
5191.40 1808
5192.08 1741
5192.76 1874
5193.44 1908
5194.12 1776
5194.80 1847
5195.48 1823
5196.16 1877
5196.84 1989
5197.52 1904
5198.20 1861
5198.88 1746
5199.56 1767
5200.24 1839
5200.92 1961
5201.60 1851
5202.28 1801
5202.96 2041
5203.65 1956
5204.33 1921
5205.01 1985
5205.69 1932
5206.37 1915
5207.05 2033
5207.73 1948
5208.41 1995
5209.09 2083
5209.77 1934
5210.45 2094
5211.13 2028
5211.82 2020
5212.50 2256
5213.18 2297
5213.86 2283
5214.54 2299
5215.22 2237
5215.90 2322
5216.58 2201
5217.27 2099
5217.95 2229
5218.63 2086
5219.31 2268
5219.99 2292
5220.67 2273
5221.36 2357
5222.04 2341
5222.72 2183
5223.40 2192
5224.08 2280
5224.77 2358
5225.45 2204
5226.13 2123
5226.81 2173
5227.49 2075
5228.18 2253
5228.86 2233
5229.54 2189
5230.22 2085
5230.91 2115
5231.59 1936
5232.27 2011
5232.95 2031
5233.63 2125
5234.32 2025
5235.00 2127
5235.68 2154
5236.37 2151
5237.05 2139
5237.73 2044
5238.41 2247
5239.10 2147
5239.78 2095
5240.46 2223
5241.15 2292
5241.83 2252
5242.51 2391
5243.20 2437
5243.88 2738
5244.56 2575
5245.24 2782
5245.93 3003
5246.61 3104
5247.29 3083
5247.98 2978
5248.66 3038
5249.35 3061
5250.03 2986
5250.71 2962
5251.40 2877
5252.08 2851
5252.76 2999
5253.45 3014
5254.13 3079
5254.82 2814
5255.50 2758
5256.18 2548
5256.87 2335
5257.55 2308
5258.24 2191
5258.92 2130
5259.60 2122
5260.29 2041
5260.97 2012
5261.66 2144
5262.34 1983
5263.03 1910
5263.71 2036
5264.40 2144
5265.08 2240
5265.76 2275
5266.45 2200
5267.13 2084
5267.82 2125
5268.50 2103
5269.19 2096
5269.87 2194
5270.56 2242
5271.24 2203
5271.93 2200
5272.61 2132
5273.30 2207
5273.98 2150
5274.67 2039
5275.35 2192
5276.04 2194
5276.72 2236
5277.41 2234
5278.10 2213
5278.78 2150
5279.47 2161
5280.15 2112
5280.84 2218
5281.52 2289
5282.21 2320
5282.89 2393
5283.58 2499
5284.27 2623
5284.95 2652
5285.64 2820
5286.32 2777
5287.01 2848
5287.70 2891
5288.38 2683
5289.07 2531
5289.75 2465
5290.44 2401
5291.13 2399
5291.81 2414
5292.50 2405
5293.19 2402
5293.87 2628
5294.56 2535
5295.25 2614
5295.93 2765
5296.62 2673
5297.31 2897
5297.99 2987
5298.68 2828
5299.37 2839
5300.05 2861
5300.74 2817
5301.43 2896
5302.11 3069
5302.80 3031
5303.49 2919
5304.18 3126
5304.86 3329
5305.55 3588
5306.24 3301
5306.92 3152
5307.61 3122
5308.30 3066
5308.99 2852
5309.67 2616
5310.36 2415
5311.05 2506
5311.74 2429
5312.42 2367
5313.11 2266
5313.80 2471
5314.49 2462
5315.18 2393
5315.86 2342
5316.55 2372
5317.24 2362
5317.93 2179
5318.62 2263
5319.30 2276
5319.99 2151
5320.68 2281
5321.37 2224
5322.06 2328
5322.74 2447
5323.43 2398
5324.12 2453
5324.81 2404
5325.50 2315
5326.19 2305
5326.88 2268
5327.56 2372
5328.25 2236
5328.94 2119
5329.63 2108
5330.32 2103
5331.01 2116
5331.70 2014
5332.39 2031
5333.07 2207
5333.76 2229
5334.45 2288
5335.14 2341
5335.83 2396
5336.52 2315
5337.21 2216
5337.90 2096
5338.59 2216
5339.28 2166
5339.97 2184
5340.66 2213
5341.35 2252
5342.04 2290
5342.73 2302
5343.42 2227
5344.10 2228
5344.79 2218
5345.48 2329
5346.17 2319
5346.86 2252
5347.55 2341
5348.24 2294
5348.93 2392
5349.62 2483
5350.31 2477
5351.00 2620
5351.69 2720
5352.39 2762
5353.08 2899
5353.77 2931
5354.46 3064
5355.15 3189
5355.84 3154
5356.53 3032
5357.22 3002
5357.91 2880
5358.60 2757
5359.29 2548
5359.98 2571
5360.67 2294
5361.36 2156
5362.05 2230
5362.74 2112
5363.44 2047
5364.13 2192
5364.82 2178
5365.51 2089
5366.20 2204
5366.89 2163
5367.58 2232
5368.27 2181
5368.96 2109
5369.66 2142
5370.35 1976
5371.04 2005
5371.73 1985
5372.42 2093
5373.11 2028
5373.81 1999
5374.50 1937
5375.19 1906
5375.88 1954
5376.57 1929
5377.26 1996
5377.96 1914
5378.65 1870
5379.34 1951
5380.03 2107
5380.72 1965
5381.42 1977
5382.11 1914
5382.80 2058
5383.49 2062
5384.18 2032
5384.88 2063
5385.57 2056
5386.26 1785
5386.95 1921
5387.65 2050
5388.34 1943
5389.03 2044
5389.72 1963
5390.42 2008
5391.11 2065
5391.80 2174
5392.50 2323
5393.19 2340
5393.88 2381
5394.57 2346
5395.27 2307
5395.96 2302
5396.65 2253
5397.35 2348
5398.04 2258
5398.73 2248
5399.43 2104
5400.12 2035
5400.81 1942
5401.51 2030
5402.20 2034
5402.89 1909
5403.59 2040
5404.28 2036
5404.97 2040
5405.67 1870
5406.36 1927
5407.06 1956
5407.75 1967
5408.44 2110
5409.14 2045
5409.83 2109
5410.53 1989
5411.22 2089
5411.91 2100
5412.61 1984
5413.30 2008
5414.00 1856
5414.69 1928
5415.38 1965
5416.08 2008
5416.77 2097
5417.47 2002
5418.16 1943
5418.86 2050
5419.55 2052
5420.25 1953
5420.94 2120
5421.64 2041
5422.33 1986
5423.03 1975
5423.72 2086
5424.41 2015
5425.11 2137
5425.80 2124
5426.50 2073
5427.19 2030
5427.89 2116
5428.59 1970
5429.28 2087
5429.98 2125
5430.67 2043
5431.37 1856
5432.06 1929
5432.76 1935
5433.45 1937
5434.15 2058
5434.84 2230
5435.54 2087
5436.23 1959
5436.93 2051
5437.63 2101
5438.32 2097
5439.02 2195
5439.71 2127
5440.41 2266
5441.11 2224
5441.80 2176
5442.50 2102
5443.19 2183
5443.89 2219
5444.59 2307
5445.28 2265
5445.98 2188
5446.68 2380
5447.37 2389
5448.07 2454
5448.76 2490
5449.46 2696
5450.16 2899
5450.85 2953
5451.55 3004
5452.25 3167
5452.94 3159
5453.64 2967
5454.34 3173
5455.03 3016
5455.73 2941
5456.43 2923
5457.13 2820
5457.82 2885
5458.52 2931
5459.22 2823
5459.91 2906
5460.61 2935
5461.31 2860
5462.01 2867
5462.70 2883
5463.40 2890
5464.10 2833
5464.80 2988
5465.49 3125
5466.19 3149
5466.89 3126
5467.59 3347
5468.28 3310
5468.98 3208
5469.68 3350
5470.38 3337
5471.07 3181
5471.77 3036
5472.47 3102
5473.17 2939
5473.87 2997
5474.56 2834
5475.26 2922
5475.96 2721
5476.66 2823
5477.36 2772
5478.06 2879
5478.75 2965
5479.45 2847
5480.15 3123
5480.85 2965
5481.55 3112
5482.25 3276
5482.95 3802
5483.64 4213
5484.34 4160
5485.04 4233
5485.74 4109
5486.44 4211
5487.14 4144
5487.84 3618
5488.54 3637
5489.23 3414
5489.93 3332
5490.63 3196
5491.33 3210
5492.03 3281
5492.73 3228
5493.43 3165
5494.13 3246
5494.83 3276
5495.53 3385
5496.23 3504
5496.93 3590
5497.63 3545
5498.33 3838
5499.03 3701
5499.73 3896
5500.43 3962
5501.13 4310
5501.83 4728
5502.53 5191
5503.23 5827
5503.93 6311
5504.63 6840
5505.33 6995
5506.03 6877
5506.73 6358
5507.43 5942
5508.13 5466
5508.83 4833
5509.53 4596
5510.23 4308
5510.93 3880
5511.63 3886
5512.33 4015
5513.03 3962
5513.73 3851
5514.43 3748
5515.13 4026
5515.83 4148
5516.53 4212
5517.23 4243
5517.93 4229
5518.64 4262
5519.34 4439
5520.04 4101
5520.74 3770
5521.44 3815
5522.14 3505
5522.84 3374
5523.54 3173
5524.24 3046
5524.95 2998
5525.65 2876
5526.35 2716
5527.05 2726
5527.75 2598
5528.45 2566
5529.15 2563
5529.86 2545
5530.56 2590
5531.26 2581
5531.96 2618
5532.66 2401
5533.36 2376
5534.07 2355
5534.77 2442
5535.47 2445
5536.17 2507
5536.87 2544
5537.58 2617
5538.28 2477
5538.98 2561
5539.68 2723
5540.39 2651
5541.09 2653
5541.79 2586
5542.49 2465
5543.20 2534
5543.90 2400
5544.60 2320
5545.30 2399
5546.01 2341
5546.71 2329
5547.41 2302
5548.11 2252
5548.82 2262
5549.52 2125
5550.22 2232
5550.93 2292
5551.63 2203
5552.33 2233
5553.03 2303
5553.74 2340
5554.44 2369
5555.14 2365
5555.85 2350
5556.55 2351
5557.25 2289
5557.96 2283
5558.66 2396
5559.36 2182
5560.07 2158
5560.77 2180
5561.48 2188
5562.18 2182
5562.88 2218
5563.59 2326
5564.29 2274
5564.99 2317
5565.70 2365
5566.40 2396
5567.11 2456
5567.81 2374
5568.51 2392
5569.22 2316
5569.92 2335
5570.63 2240
5571.33 2275
5572.04 2167
5572.74 2106
5573.44 1962
5574.15 2045
5574.85 2195
5575.56 2109
5576.26 2180
5576.97 2150
5577.67 2135
5578.38 2185
5579.08 2153
5579.79 2201
5580.49 2121
5581.20 2161
5581.90 2087
5582.61 2075
5583.31 1893
5584.02 2018
5584.72 2037
5585.43 2040
5586.13 2085
5586.84 2086
5587.54 1953
5588.25 2002
5588.95 1947
5589.66 1980
5590.36 1962
5591.07 2051
5591.77 2140
5592.48 2034
5593.19 1999
5593.89 1977
5594.60 1995
5595.30 2069
5596.01 2020
5596.71 1969
5597.42 1971
5598.13 2051
5598.83 2019
5599.54 1920
5600.24 1909
5600.95 1989
5601.66 1953
5602.36 1874
5603.07 1751
5603.78 1924
5604.48 1908
5605.19 1917
5605.89 1805
5606.60 1866
5607.31 1942
5608.01 1892
5608.72 1987
5609.43 1872
5610.13 1898
5610.84 1877
5611.55 1800
5612.25 1810
5612.96 1785
5613.67 1860
5614.38 1888
5615.08 1863
5615.79 1924
5616.50 1911
5617.20 1912
5617.91 2016
5618.62 1938
5619.33 1908
5620.03 1822
5620.74 1845
5621.45 1873
5622.15 1846
5622.86 1894
5623.57 1877
5624.28 1907
5624.99 1841
5625.69 1871
5626.40 1819
5627.11 1705
5627.82 1793
5628.52 1717
5629.23 1805
5629.94 1846
5630.65 1723
5631.36 1975
5632.06 1990
5632.77 2019
5633.48 1992
5634.19 1986
5634.90 2085
5635.61 2186
5636.31 2108
5637.02 2057
5637.73 2069
5638.44 2064
5639.15 2026
5639.86 2102
5640.56 2087
5641.27 2082
5641.98 2169
5642.69 2220
5643.40 2251
5644.11 2126
5644.82 2212
5645.53 2211
5646.24 2199
5646.94 2103
5647.65 2197
5648.36 2050
5649.07 2015
5649.78 1946
5650.49 1993
5651.20 2146
5651.91 2093
5652.62 2143
5653.33 2056
5654.04 2040
5654.75 2071
5655.46 2181
5656.17 2087
5656.88 2054
5657.59 2152
5658.30 2011
5659.01 2109
5659.71 2061
5660.42 2076
5661.13 2155
5661.84 2277
5662.55 2291
5663.26 2428
5663.97 2401
5664.69 2205
5665.40 2081
5666.11 2243
5666.82 2222
5667.53 2185
5668.24 2048
5668.95 1935
5669.66 2052
5670.37 2028
5671.08 1967
5671.79 1996
5672.50 2057
5673.21 2059
5673.92 2026
5674.63 2172
5675.34 2207
5676.05 2082
5676.76 2059
5677.48 2122
5678.19 2019
5678.90 2064
5679.61 2071
5680.32 1955
5681.03 1984
5681.74 2011
5682.45 1956
5683.16 1992
5683.88 1989
5684.59 2134
5685.30 2106
5686.01 2085
5686.72 2101
5687.43 2079
5688.15 2042
5688.86 2033
5689.57 1959
5690.28 2076
5690.99 2053
5691.70 2038
5692.42 1843
5693.13 1908
5693.84 1998
5694.55 1970
5695.26 2006
5695.98 1915
5696.69 2054
5697.40 2035
5698.11 1919
5698.82 1998
5699.54 2026
5700.25 2058
5700.96 2032
5701.67 1873
5702.39 1976
5703.10 1998
5703.81 1960
5704.52 2006
5705.24 1960
5705.95 2149
5706.66 2099
5707.38 2089
5708.09 2022
5708.80 2129
5709.51 1966
5710.23 2079
5710.94 2071
5711.65 1986
5712.37 2018
5713.08 2005
5713.79 1974
5714.51 1997
5715.22 1984
5715.93 1834
5716.65 1839
5717.36 2008
5718.07 1957
5718.79 1969
5719.50 1886
5720.21 1889
5720.93 2114
5721.64 1998
5722.36 1936
5723.07 1912
5723.78 1967
5724.50 1924
5725.21 1942
5725.92 1935
5726.64 1997
5727.35 1956
5728.07 2015
5728.78 2178
5729.50 2066
5730.21 1970
5730.92 2038
5731.64 2061
5732.35 2075
5733.07 2028
5733.78 2018
5734.50 2240
5735.21 2303
5735.93 2223
5736.64 2147
5737.35 2093
5738.07 2319
5738.78 2385
5739.50 2422
5740.21 2510
5740.93 2513
5741.64 2617
5742.36 2645
5743.07 2772
5743.79 3020
5744.50 3217
5745.22 3244
5745.93 3309
5746.65 3278
5747.37 3194
5748.08 3252
5748.80 2936
5749.51 2739
5750.23 2695
5750.94 2682
5751.66 2637
5752.37 2569
5753.09 2559
5753.81 2482
5754.52 2447
5755.24 2552
5755.95 2569
5756.67 2505
5757.38 2524
5758.10 2556
5758.82 2546
5759.53 2485
5760.25 2537
5760.96 2539
5761.68 2592
5762.40 2782
5763.11 2933
5763.83 2930
5764.55 2930
5765.26 3088
5765.98 3216
5766.70 3429
5767.41 3646
5768.13 3955
5768.85 3954
5769.56 4049
5770.28 4092
5771.00 4038
5771.71 3862
5772.43 3781
5773.15 3983
5773.86 4126
5774.58 4407
5775.30 4965
5776.01 5606
5776.73 5695
5777.45 5819
5778.17 6266
5778.88 5946
5779.60 5847
5780.32 5264
5781.04 4565
5781.75 4311
5782.47 4159
5783.19 3959
5783.91 3760
5784.62 3706
5785.34 3527
5786.06 3351
5786.78 3377
5787.49 3323
5788.21 3261
5788.93 3224
5789.65 3346
5790.37 3090
5791.08 3292
5791.80 3260
5792.52 3247
5793.24 3166
5793.96 3151
5794.68 3154
5795.39 3167
5796.11 3214
5796.83 3105
5797.55 3157
5798.27 3166
5798.99 2999
5799.70 2901
5800.42 3068
5801.14 3081
5801.86 3341
5802.58 3388
5803.30 3534
5804.02 3662
5804.74 3916
5805.45 4245
5806.17 4879
5806.89 4808
5807.61 4584
5808.33 4559
5809.05 4381
5809.77 4015
5810.49 3588
5811.21 3367
5811.93 3329
5812.65 3124
5813.37 2961
5814.09 2987
5814.81 2906
5815.52 2915
5816.24 2932
5816.96 3044
5817.68 3079
5818.40 3198
5819.12 3076
5819.84 3198
5820.56 3333
5821.28 3318
5822.00 3304
5822.72 3215
5823.44 3164
5824.16 2990
5824.88 2895
5825.60 2818
5826.32 2888
5827.04 2860
5827.76 2843
5828.48 2721
5829.21 2724
5829.93 2688
5830.65 2692
5831.37 2759
5832.09 2640
5832.81 2501
5833.53 2502
5834.25 2417
5834.97 2473
5835.69 2444
5836.41 2368
5837.13 2318
5837.85 2347
5838.57 2519
5839.30 2381
5840.02 2313
5840.74 2310
5841.46 2336
5842.18 2349
5842.90 2314
5843.62 2223
5844.34 2272
5845.07 2226
5845.79 2249
5846.51 2307
5847.23 2271
5847.95 2230
5848.67 2441
5849.39 2461
5850.12 2402
5850.84 2286
5851.56 2208
5852.28 2251
5853.00 2383
5853.73 2216
5854.45 2200
5855.17 2281
5855.89 2328
5856.61 2304
5857.34 2310
5858.06 2312
5858.78 2277
5859.50 2249
5860.23 2293
5860.95 2261
5861.67 2180
5862.39 2258
5863.11 2242
5863.84 2220
5864.56 2201
5865.28 2103
5866.01 2059
5866.73 2054
5867.45 2070
5868.17 2006
5868.90 2009
5869.62 2053
5870.34 2069
5871.07 2113
5871.79 2251
5872.51 2140
5873.23 2062
5873.96 2029
5874.68 2069
5875.40 2142
5876.13 2151
5876.85 2177
5877.57 1924
5878.30 2046
5879.02 2152
5879.74 2083
5880.47 2150
5881.19 2209
5881.92 2198
5882.64 2224
5883.36 2176
5884.09 2194
5884.81 2127
5885.53 2263
5886.26 2234
5886.98 2221
5887.71 2228
5888.43 2193
5889.15 2168
5889.88 2081
5890.60 2087
5891.33 2196
5892.05 2291
5892.78 2198
5893.50 2252
5894.23 2175
5894.95 2091
5895.67 2163
5896.40 2223
5897.12 2000
5897.85 1936
5898.57 1936
5899.30 1991
5900.02 1949
5900.75 2018
5901.47 2105
5902.20 2059
5902.92 2075
5903.65 2056
5904.37 2202
5905.10 2097
5905.82 2130
5906.55 2125
5907.27 2158
5908.00 2089
5908.72 2185
5909.45 2168
5910.17 2190
5910.90 2186
5911.62 2237
5912.35 2109
5913.08 2176
5913.80 2217
5914.53 2171
5915.25 2151
5915.98 2186
5916.70 2155
5917.43 2233
5918.16 2252
5918.88 2264
5919.61 2207
5920.33 2304
5921.06 2264
5921.79 2259
5922.51 2382
5923.24 2263
5923.97 2224
5924.69 2305
5925.42 2314
5926.14 2345
5926.87 2299
5927.60 2228
5928.32 2373
5929.05 2443
5929.78 2381
5930.50 2375
5931.23 2426
5931.96 2350
5932.68 2362
5933.41 2392
5934.14 2523
5934.86 2647
5935.59 2721
5936.32 2713
5937.05 2629
5937.77 2749
5938.50 2767
5939.23 2725
5939.95 2770
5940.68 2885
5941.41 2999
5942.14 3135
5942.86 3233
5943.59 3150
5944.32 3118
5945.05 3084
5945.77 3120
5946.50 3086
5947.23 2998
5947.96 3069
5948.68 3016
5949.41 3110
5950.14 3247
5950.87 3062
5951.60 3161
5952.32 3305
5953.05 3310
5953.78 3444
5954.51 3612
5955.24 3645
5955.96 3759
5956.69 3784
5957.42 4079
5958.15 3973
5958.88 3869
5959.61 3769
5960.33 3882
5961.06 3711
5961.79 3698
5962.52 3729
5963.25 3929
5963.98 3792
5964.71 3934
5965.44 3956
5966.16 3926
5966.89 4056
5967.62 4211
5968.35 4449
5969.08 4859
5969.81 5255
5970.54 5355
5971.27 5716
5972.00 5954
5972.73 5762
5973.46 5495
5974.18 5260
5974.91 4967
5975.64 4653
5976.37 4577
5977.10 4540
5977.83 4493
5978.56 4412
5979.29 4430
5980.02 4559
5980.75 4383
5981.48 4206
5982.21 4594
5982.94 4846
5983.67 4800
5984.40 4916
5985.13 4850
5985.86 4977
5986.59 5016
5987.32 5003
5988.05 5120
5988.78 5129
5989.51 5009
5990.24 5157
5990.97 5153
5991.70 5193
5992.43 5056
5993.16 5140
5993.89 5047
5994.62 5012
5995.35 5061
5996.09 4979
5996.82 5130
5997.55 5409
5998.28 5311
5999.01 5127
5999.74 5220
6000.47 5424
6001.20 5601
6001.93 5462
6002.66 5480
6003.39 5538
6004.13 5438
6004.86 5702
6005.59 5360
6006.32 5254
6007.05 5281
6007.78 5218
6008.51 5128
6009.25 5042
6009.98 5133
6010.71 5318
6011.44 5535
6012.17 5956
6012.90 6859
6013.64 7878
6014.37 8680
6015.10 9988
6015.83 11568
6016.56 12733
6017.29 13739
6018.03 14677
6018.76 14789
6019.49 14137
6020.22 13378
6020.96 12326
6021.69 10890
6022.42 9875
6023.15 8205
6023.88 7227
6024.62 6453
6025.35 5732
6026.08 5359
6026.81 4838
6027.55 4671
6028.28 4445
6029.01 4326
6029.75 4152
6030.48 4022
6031.21 4194
6031.94 4023
6032.68 4161
6033.41 3850
6034.14 3697
6034.88 3636
6035.61 3639
6036.34 3598
6037.07 3610
6037.81 3452
6038.54 3491
6039.27 3503
6040.01 3392
6040.74 3293
6041.47 3508
6042.21 3576
6042.94 3744
6043.68 3807
6044.41 3935
6045.14 3906
6045.88 3877
6046.61 3930
6047.34 4019
6048.08 4029
6048.81 4145
6049.55 4105
6050.28 4150
6051.01 3972
6051.75 4043
6052.48 4301
6053.22 4537
6053.95 4773
6054.68 4920
6055.42 5022
6056.15 5225
6056.89 5197
6057.62 5201
6058.36 5221
6059.09 5121
6059.83 4952
6060.56 4661
6061.29 4605
6062.03 4342
6062.76 4193
6063.50 4133
6064.23 4234
6064.97 4192
6065.70 4125
6066.44 3920
6067.17 4042
6067.91 3842
6068.64 3818
6069.38 3755
6070.11 3831
6070.85 3807
6071.58 3636
6072.32 3812
6073.06 3790
6073.79 3770
6074.53 3855
6075.26 3703
6076.00 3705
6076.73 3530
6077.47 3418
6078.20 3482
6078.94 3539
6079.68 3355
6080.41 3419
6081.15 3455
6081.88 3299
6082.62 3285
6083.35 3345
6084.09 3525
6084.83 3375
6085.56 3380
6086.30 3278
6087.04 3278
6087.77 3385
6088.51 3335
6089.24 3176
6089.98 3311
6090.72 3160
6091.45 3151
6092.19 3185
6092.93 3026
6093.66 2972
6094.40 3186
6095.14 3388
6095.87 3315
6096.61 3164
6097.35 3237
6098.08 3127
6098.82 3152
6099.56 3067
6100.29 2864
6101.03 2827
6101.77 3060
6102.51 2972
6103.24 2847
6103.98 2826
6104.72 2802
6105.46 2875
6106.19 2952
6106.93 2889
6107.67 2909
6108.41 2994
6109.14 2887
6109.88 2860
6110.62 2882
6111.36 3020
6112.09 2998
6112.83 2951
6113.57 3117
6114.31 3002
6115.04 2972
6115.78 3075
6116.52 3126
6117.26 2972
6118.00 3056
6118.73 3095
6119.47 3131
6120.21 3073
6120.95 3140
6121.69 3109
6122.43 3011
6123.16 3129
6123.90 3223
6124.64 3281
6125.38 3312
6126.12 3544
6126.86 3590
6127.60 3509
6128.33 3259
6129.07 3339
6129.81 3259
6130.55 3273
6131.29 3238
6132.03 3260
6132.77 3344
6133.51 3192
6134.25 3131
6134.98 3194
6135.72 3280
6136.46 3272
6137.20 3206
6137.94 3282
6138.68 3225
6139.42 3250
6140.16 3330
6140.90 3448
6141.64 3378
6142.38 3496
6143.12 3434
6143.86 3586
6144.60 3562
6145.34 3551
6146.08 3538
6146.82 3451
6147.56 3377
6148.30 3259
6149.04 3320
6149.78 3466
6150.52 3481
6151.26 3344
6152.00 3345
6152.74 3410
6153.48 3445
6154.22 3377
6154.96 3481
6155.70 3491
6156.44 3341
6157.18 3319
6157.92 3592
6158.66 3628
6159.40 3799
6160.14 3770
6160.88 3587
6161.62 3703
6162.36 3594
6163.10 3570
6163.85 3771
6164.59 3896
6165.33 3741
6166.07 3957
6166.81 4107
6167.55 4267
6168.29 4594
6169.03 4881
6169.77 4954
6170.51 5209
6171.26 5404
6172.00 5563
6172.74 5397
6173.48 5546
6174.22 5599
6174.96 5516
6175.70 5541
6176.45 5323
6177.19 5320
6177.93 5360
6178.67 5429
6179.41 5439
6180.16 5456
6180.90 5294
6181.64 5225
6182.38 5103
6183.12 5010
6183.87 4914
6184.61 4987
6185.35 5191
6186.09 5138
6186.83 5014
6187.58 4913
6188.32 5182
6189.06 5082
6189.80 5127
6190.55 5110
6191.29 5191
6192.03 5221
6192.77 5341
6193.52 5373
6194.26 5466
6195.00 5694
6195.74 5895
6196.49 6059
6197.23 6339
6197.97 6455
6198.72 6483
6199.46 6489
6200.20 6486
6200.94 6586
6201.69 6586
6202.43 6463
6203.17 6327
6203.92 6259
6204.66 6432
6205.40 6425
6206.15 6324
6206.89 6688
6207.63 7483
6208.38 8379
6209.12 9849
6209.87 12008
6210.61 14731
6211.35 18132
6212.10 21686
6212.84 24811
6213.58 26814
6214.33 27920
6215.07 27891
6215.82 26744
6216.56 24277
6217.30 21574
6218.05 18196
6218.79 14909
6219.54 12330
6220.28 10510
6221.02 8935
6221.77 7585
6222.51 6722
6223.26 6140
6224.00 5767
6224.75 5439
6225.49 5232
6226.24 5294
6226.98 5323
6227.73 5095
6228.47 5046
6229.21 4934
6229.96 4890
6230.70 4770
6231.45 4544
6232.19 4143
6232.94 4005
6233.68 3798
6234.43 3664
6235.17 3522
6235.92 3538
6236.67 3392
6237.41 3445
6238.16 3603
6238.90 3596
6239.65 3574
6240.39 3765
6241.14 3760
6241.88 3609
6242.63 3705
6243.37 3830
6244.12 3577
6244.87 3701
6245.61 3816
6246.36 3701
6247.10 3761
6247.85 4072
6248.59 4097
6249.34 4076
6250.09 4245
6250.83 4425
6251.58 4608
6252.33 4559
6253.07 4717
6253.82 4768
6254.56 4561
6255.31 4362
6256.06 4386
6256.80 4228
6257.55 4276
6258.30 4213
6259.04 4010
6259.79 4078
6260.54 4006
6261.28 4039
6262.03 3967
6262.78 3933
6263.52 4004
6264.27 4121
6265.02 4126
6265.76 4276
6266.51 4372
6267.26 4415
6268.01 4490
6268.75 4246
6269.50 4379
6270.25 4261
6270.99 4088
6271.74 4039
6272.49 3928
6273.24 3791
6273.98 3809
6274.73 3727
6275.48 3647
6276.23 3723
6276.97 3636
6277.72 3704
6278.47 3657
6279.22 3633
6279.96 3729
6280.71 3712
6281.46 3525
6282.21 3543
6282.96 3528
6283.70 3616
6284.45 3593
6285.20 3438
6285.95 3326
6286.70 3294
6287.45 3478
6288.19 3432
6288.94 3339
6289.69 3171
6290.44 3242
6291.19 3203
6291.94 3462
6292.68 3515
6293.43 3521
6294.18 3485
6294.93 3365
6295.68 3657
6296.43 3582
6297.18 3497
6297.93 3459
6298.67 3286
6299.42 3168
6300.17 3058
6300.92 2954
6301.67 2898
6302.42 3001
6303.17 2928
6303.92 3014
6304.67 2926
6305.42 3014
6306.17 2954
6306.92 3006
6307.67 3140
6308.41 3227
6309.16 3274
6309.91 3193
6310.66 3064
6311.41 2964
6312.16 3069
6312.91 2959
6313.66 2982
6314.41 3059
6315.16 3089
6315.91 2852
6316.66 2931
6317.41 3042
6318.16 3022
6318.91 2910
6319.66 3071
6320.41 3205
6321.16 3096
6321.91 3010
6322.66 2931
6323.41 2974
6324.16 2992
6324.92 2829
6325.67 2819
6326.42 2696
6327.17 2618
6327.92 2570
6328.67 2654
6329.42 2656
6330.17 2537
6330.92 2452
6331.67 2578
6332.42 2663
6333.17 2556
6333.92 2584
6334.68 2690
6335.43 2620
6336.18 2710
6336.93 2803
6337.68 2794
6338.43 2688
6339.18 2592
6339.93 2765
6340.69 2809
6341.44 2705
6342.19 2699
6342.94 2759
6343.69 2703
6344.44 2663
6345.20 2773
6345.95 2807
6346.70 2777
6347.45 2850
6348.20 2862
6348.95 2815
6349.71 2959
6350.46 2923
6351.21 2863
6351.96 3069
6352.71 2989
6353.47 3110
6354.22 3096
6354.97 3042
6355.72 3264
6356.48 3329
6357.23 3358
6357.98 3484
6358.73 3446
6359.49 3287
6360.24 3466
6360.99 3259
6361.74 3086
6362.50 3140
6363.25 3075
6364.00 2889
6364.76 2849
6365.51 2839
6366.26 2815
6367.01 2728
6367.77 2681
6368.52 2820
6369.27 2705
6370.03 2697
6370.78 2734
6371.53 2744
6372.29 2776
6373.04 2814
6373.79 2950
6374.55 2833
6375.30 2709
6376.05 2649
6376.81 2706
6377.56 2734
6378.31 2695
6379.07 2719
6379.82 2659
6380.58 2776
6381.33 2632
6382.08 2824
6382.84 2780
6383.59 2700
6384.35 2803
6385.10 2858
6385.85 2787
6386.61 2735
6387.36 2756
6388.12 2962
6388.87 2781
6389.62 2558
6390.38 2453
6391.13 2482
6391.89 2552
6392.64 2572
6393.40 2496
6394.15 2418
6394.91 2354
6395.66 2323
6396.42 2507
6397.17 2388
6397.93 2474
6398.68 2439
6399.44 2425
6400.19 2436
6400.95 2397
6401.70 2543
6402.46 2342
6403.21 2385
6403.97 2502
6404.72 2380
6405.48 2370
6406.23 2380
6406.99 2407
6407.74 2376
6408.50 2313
6409.25 2398
6410.01 2471
6410.76 2383
6411.52 2328
6412.28 2451
6413.03 2464
6413.79 2656
6414.54 2578
6415.30 2544
6416.05 2623
6416.81 2488
6417.57 2371
6418.32 2388
6419.08 2383
6419.83 2422
6420.59 2385
6421.35 2451
6422.10 2422
6422.86 2422
6423.62 2480
6424.37 2443
6425.13 2480
6425.89 2522
6426.64 2401
6427.40 2480
6428.15 2598
6428.91 2432
6429.67 2376
6430.42 2293
6431.18 2484
6431.94 2486
6432.70 2524
6433.45 2448
6434.21 2311
6434.97 2366
6435.72 2389
6436.48 2447
6437.24 2533
6437.99 2544
6438.75 2650
6439.51 2563
6440.27 2676
6441.02 2668
6441.78 2668
6442.54 2572
6443.30 2606
6444.05 2746
6444.81 2604
6445.57 2536
6446.33 2547
6447.08 2498
6447.84 2544
6448.60 2585
6449.36 2617
6450.12 2666
6450.87 2601
6451.63 2493
6452.39 2591
6453.15 2622
6453.91 2596
6454.66 2620
6455.42 2540
6456.18 2585
6456.94 2717
6457.70 2757
6458.46 2827
6459.21 2699
6459.97 2780
6460.73 2858
6461.49 2842
6462.25 2887
6463.01 2863
6463.77 2961
6464.52 2992
6465.28 2884
6466.04 2925
6466.80 2993
6467.56 3037
6468.32 2881
6469.08 2934
6469.84 2968
6470.60 2932
6471.36 2987
6472.11 2979
6472.87 3160
6473.63 3130
6474.39 3084
6475.15 3096
6475.91 3164
6476.67 3127
6477.43 3171
6478.19 3341
6478.95 3347
6479.71 3336
6480.47 3428
6481.23 3417
6481.99 3380
6482.75 3392
6483.51 3401
6484.27 3393
6485.03 3425
6485.79 3585
6486.55 3612
6487.31 3672
6488.07 3626
6488.83 3911
6489.59 3826
6490.35 4036
6491.11 4047
6491.87 3804
6492.63 4128
6493.39 4097
6494.15 4203
6494.91 4165
6495.67 4262
6496.43 4352
6497.19 4425
6497.95 4490
6498.71 4683
6499.48 4686
6500.24 4878
6501.00 4874
6501.76 4822
6502.52 4814
6503.28 4899
6504.04 4922
6504.80 4853
6505.56 4691
6506.32 4895
6507.09 4944
6507.85 4774
6508.61 4837
6509.37 4974
6510.13 4974
6510.89 4956
6511.65 5265
6512.42 5718
6513.18 5736
6513.94 5718
6514.70 5972
6515.46 6176
6516.22 6498
6516.99 6521
6517.75 6468
6518.51 6490
6519.27 6451
6520.03 6323
6520.80 6089
6521.56 6115
6522.32 6182
6523.08 6306
6523.84 6382
6524.61 6473
6525.37 6594
6526.13 6937
6526.89 7078
6527.66 7507
6528.42 7915
6529.18 8724
6529.94 9764
6530.71 10683
6531.47 11350
6532.23 11668
6533.00 11663
6533.76 11460
6534.52 11501
6535.28 11220
6536.05 11212
6536.81 11395
6537.57 12755
6538.34 14318
6539.10 16204
6539.86 18457
6540.63 20403
6541.39 21327
6542.15 21317
6542.92 20337
6543.68 18841
6544.44 16382
6545.21 13793
6545.97 11641
6546.73 9755
6547.50 8556
6548.26 7767
6549.02 6861
6549.79 6075
6550.55 5745
6551.31 5506
6552.08 5509
6552.84 5378
6553.61 5076
6554.37 4927
6555.13 5145
6555.90 5161
6556.66 5078
6557.43 5212
6558.19 5079
6558.96 5198
6559.72 4799
6560.48 4716
6561.25 4774
6562.01 4817
6562.78 4883
6563.54 4897
6564.31 5172
6565.07 4984
6565.84 5316
6566.60 5454
6567.37 5756
6568.13 5984
6568.90 6105
6569.66 6177
6570.43 6189
6571.19 5994
6571.96 5862
6572.72 6085
6573.49 5914
6574.25 5668
6575.02 5756
6575.78 5995
6576.55 6348
6577.31 6809
6578.08 7383
6578.84 7627
6579.61 8539
6580.37 8825
6581.14 9065
6581.91 8975
6582.67 8622
6583.44 8245
6584.20 7927
6584.97 7568
6585.73 7255
6586.50 6907
6587.27 6514
6588.03 6309
6588.80 6219
6589.56 5834
6590.33 5941
6591.10 6116
6591.86 6187
6592.63 6270
6593.39 6526
6594.16 6733
6594.93 7218
6595.69 7691
6596.46 8146
6597.23 8797
6597.99 9901
6598.76 10497
6599.53 11115
6600.29 10797
6601.06 10752
6601.83 10130
6602.59 9166
6603.36 8569
6604.13 7867
6604.89 7338
6605.66 6694
6606.43 6220
6607.20 5946
6607.96 5669
6608.73 5592
6609.50 5512
6610.26 5336
6611.03 5231
6611.80 5553
6612.57 5671
6613.33 5745
6614.10 5782
6614.87 5833
6615.64 5824
6616.40 5907
6617.17 6053
6617.94 5806
6618.71 5472
6619.48 5252
6620.24 5264
6621.01 5053
6621.78 4873
6622.55 4817
6623.32 4885
6624.08 4869
6624.85 4876
6625.62 4801
6626.39 4753
6627.16 4819
6627.92 4804
6628.69 4704
6629.46 4653
6630.23 4494
6631.00 4566
6631.77 4748
6632.54 4597
6633.30 4544
6634.07 4964
6634.84 4952
6635.61 5348
6636.38 5724
6637.15 6119
6637.92 6692
6638.69 7262
6639.45 7213
6640.22 7472
6640.99 7456
6641.76 6969
6642.53 6685
6643.30 6157
6644.07 5471
6644.84 5131
6645.61 4875
6646.38 4709
6647.15 4535
6647.92 4441
6648.69 4316
6649.46 4316
6650.22 4221
6650.99 4000
6651.76 4272
6652.53 4113
6653.30 4304
6654.07 4262
6654.84 4235
6655.61 4122
6656.38 4261
6657.15 4462
6657.92 4326
6658.69 4387
6659.46 4396
6660.23 4153
6661.00 4386
6661.77 4166
6662.54 4203
6663.31 4143
6664.09 4078
6664.86 4039
6665.63 4044
6666.40 3918
6667.17 4102
6667.94 3929
6668.71 3916
6669.48 3887
6670.25 3718
6671.02 3752
6671.79 3729
6672.56 3708
6673.33 3803
6674.10 3752
6674.88 4029
6675.65 4046
6676.42 4043
6677.19 4078
6677.96 3953
6678.73 4020
6679.50 4076
6680.27 4061
6681.05 4004
6681.82 3982
6682.59 3872
6683.36 3833
6684.13 3779
6684.90 3812
6685.67 3868
6686.45 4131
6687.22 4213
6687.99 4415
6688.76 4781
6689.53 4822
6690.31 4885
6691.08 4917
6691.85 4829
6692.62 4649
6693.39 4515
6694.17 4379
6694.94 4195
6695.71 3853
6696.48 3692
6697.25 3658
6698.03 3583
6698.80 3618
6699.57 3408
6700.34 3295
6701.12 3255
6701.89 3262
6702.66 3339
6703.43 3498
6704.21 3405
6704.98 3408
6705.75 3493
6706.53 3430
6707.30 3506
6708.07 3397
6708.84 3368
6709.62 3529
6710.39 3479
6711.16 3452
6711.94 3372
6712.71 3302
6713.48 3296
6714.26 3421
6715.03 3249
6715.80 3333
6716.58 3199
6717.35 3125
6718.12 3126
6718.90 3186
6719.67 3137
6720.45 3065
6721.22 3083
6721.99 3053
6722.77 2954
6723.54 3160
6724.31 3249
6725.09 3130
6725.86 3024
6726.64 3206
6727.41 3195
6728.18 3248
6728.96 3173
6729.73 3102
6730.51 3181
6731.28 2928
6732.06 3082
6732.83 3041
6733.60 3131
6734.38 2961
6735.15 3106
6735.93 3125
6736.70 3182
6737.48 3094
6738.25 3221
6739.03 3195
6739.80 3303
6740.58 3205
6741.35 3165
6742.13 3111
6742.90 3209
6743.68 3288
6744.45 3162
6745.23 3191
6746.00 3284
6746.78 3117
6747.55 3251
6748.33 3272
6749.10 3209
6749.88 3198
6750.65 3271
6751.43 3284
6752.20 3286
6752.98 3374
6753.75 3746
6754.53 3970
6755.31 4165
6756.08 4300
6756.86 4404
6757.63 4462
6758.41 4433
6759.19 4403
6759.96 4123
6760.74 3739
6761.51 3487
6762.29 3316
6763.07 3199
6763.84 3196
6764.62 3055
6765.39 3124
6766.17 3028
6766.95 3079
6767.72 3145
6768.50 3078
6769.28 3083
6770.05 3050
6770.83 2998
6771.61 2969
6772.38 2937
6773.16 3030
6773.94 2940
6774.71 2952
6775.49 2845
6776.27 2848
6777.04 2976
6777.82 2873
6778.60 2776
6779.37 2790
6780.15 2805
6780.93 2767
6781.71 2860
6782.48 2757
6783.26 2698
6784.04 2780
6784.81 2692
6785.59 2705
6786.37 2729
6787.15 2674
6787.92 2643
6788.70 2527
6789.48 2541
6790.26 2653
6791.04 2563
6791.81 2630
6792.59 2472
6793.37 2406
6794.15 2482
6794.92 2557
6795.70 2550
6796.48 2523
6797.26 2397
6798.04 2350
6798.81 2369
6799.59 2455
6800.37 2493
6801.15 2377
6801.93 2490
6802.71 2349
6803.48 2375
6804.26 2418
6805.04 2529
6805.82 2727
6806.60 2587
6807.38 2604
6808.16 2824
6808.94 2651
6809.71 2772
6810.49 2866
6811.27 2728
6812.05 2574
6812.83 2650
6813.61 2683
6814.39 2640
6815.17 2509
6815.95 2531
6816.73 2567
6817.50 2479
6818.28 2498
6819.06 2557
6819.84 2766
6820.62 2800
6821.40 2606
6822.18 2589
6822.96 2672
6823.74 2695
6824.52 2689
6825.30 2597
6826.08 2620
6826.86 2722
6827.64 2570
6828.42 2616
6829.20 2639
6829.98 2418
6830.76 2422
6831.54 2723
6832.32 2529
6833.10 2376
6833.88 2284
6834.66 2321
6835.44 2382
6836.22 2490
6837.00 2446
6837.78 2460
6838.56 2395
6839.34 2353
6840.12 2449
6840.90 2439
6841.68 2383
6842.46 2308
6843.24 2306
6844.03 2408
6844.81 2342
6845.59 2394
6846.37 2286
6847.15 2398
6847.93 2434
6848.71 2427
6849.49 2551
6850.27 2451
6851.05 2491
6851.84 2718
6852.62 2910
6853.40 3236
6854.18 3427
6854.96 3603
6855.74 3753
6856.52 3781
6857.30 3735
6858.09 3604
6858.87 3550
6859.65 3487
6860.43 3105
6861.21 2914
6861.99 2889
6862.78 2685
6863.56 2659
6864.34 2575
6865.12 2702
6865.90 2652
6866.69 2727
6867.47 2804
6868.25 2722
6869.03 2710
6869.82 2794
6870.60 2783
6871.38 2740
6872.16 2523
6872.94 2680
6873.73 2779
6874.51 2911
6875.29 2715
6876.07 2605
6876.86 2700
6877.64 2684
6878.42 2641
6879.21 2613
6879.99 2611
6880.77 2643
6881.55 2873
6882.34 3030
6883.12 3047
6883.90 3106
6884.69 3088
6885.47 3243
6886.25 3251
6887.04 3179
6887.82 3380
6888.60 3591
6889.39 3829
6890.17 4281
6890.95 4796
6891.74 5309
6892.52 6094
6893.30 6035
6894.09 5896
6894.87 5357
6895.65 4800
6896.44 4244
6897.22 3972
6898.01 3684
6898.79 3378
6899.57 3328
6900.36 3337
6901.14 3401
6901.93 3355
6902.71 3194
6903.49 3365
6904.28 3541
6905.06 3474
6905.85 3443
6906.63 3430
6907.42 3577
6908.20 3458
6908.98 3259
6909.77 3264
6910.55 3279
6911.34 3254
6912.12 3321
6912.91 3267
6913.69 3164
6914.48 3224
6915.26 3113
6916.05 3001
6916.83 2964
6917.62 2989
6918.40 3198
6919.19 3138
6919.97 3034
6920.76 3108
6921.54 3074
6922.33 3118
6923.11 3133
6923.90 2906
6924.68 2911
6925.47 3030
6926.25 3161
6927.04 3138
6927.82 3033
6928.61 3167
6929.40 3326
6930.18 3225
6930.97 3087
6931.75 3202
6932.54 3332
6933.32 3255
6934.11 3183
6934.90 3203
6935.68 3292
6936.47 3267
6937.25 3351
6938.04 3407
6938.83 3370
6939.61 3303
6940.40 3307
6941.19 3384
6941.97 3556
6942.76 3520
6943.54 3529
6944.33 3684
6945.12 3763
6945.90 4001
6946.69 4066
6947.48 4189
6948.26 4271
6949.05 4295
6949.84 4375
6950.62 4349
6951.41 4587
6952.20 4824
6952.99 4833
6953.77 4955
6954.56 5010
6955.35 4760
6956.13 4628
6956.92 4671
6957.71 4462
6958.50 4463
6959.28 4525
6960.07 4594
6960.86 4680
6961.64 4985
6962.43 4948
6963.22 4904
6964.01 4956
6964.80 4851
6965.58 4759
6966.37 4977
6967.16 5010
6967.95 4941
6968.73 5045
6969.52 4815
6970.31 4923
6971.10 5016
6971.89 5113
6972.67 5357
6973.46 5612
6974.25 5573
6975.04 5686
6975.83 5690
6976.62 5763
6977.40 5701
6978.19 5747
6978.98 5682
6979.77 5689
6980.56 5862
6981.35 6144
6982.13 6365
6982.92 6493
6983.71 6573
6984.50 6721
6985.29 7589
6986.08 8394
6986.87 9506
6987.66 10851
6988.45 12770
6989.23 14627
6990.02 16239
6990.81 16906
6991.60 17189
6992.39 17111
6993.18 15357
6993.97 13856
6994.76 12227
6995.55 10671
6996.34 9414
6997.13 8425
6997.92 7693
6998.71 7541
6999.50 7401
7000.29 7742
7001.07 8674
7001.86 9956
7002.65 11308
7003.44 12889
7004.23 14280
7005.02 15152
7005.81 15114
7006.60 14185
7007.39 12989
7008.18 11546
7008.97 10049
7009.76 8570
7010.55 7438
7011.34 6334
7012.14 5551
7012.93 5045
7013.72 4873
7014.51 4863
7015.30 4656
7016.09 4582
7016.88 4242
7017.67 4353
7018.46 4603
7019.25 4649
7020.04 4780
7020.83 4647
7021.62 4442
7022.41 4520
7023.20 4409
7024.00 3928
7024.79 3889
7025.58 3916
7026.37 4099
7027.16 4170
7027.95 4348
7028.74 4294
7029.53 4226
7030.32 4284
7031.12 4552
7031.91 4667
7032.70 4567
7033.49 4388
7034.28 4280
7035.07 4243
7035.87 4285
7036.66 4479
7037.45 4477
7038.24 4444
7039.03 4401
7039.82 4556
7040.62 4508
7041.41 4690
7042.20 4760
7042.99 4591
7043.78 4629
7044.58 4685
7045.37 4671
7046.16 4704
7046.95 4618
7047.75 4505
7048.54 4625
7049.33 4548
7050.12 4661
7050.92 4532
7051.71 4760
7052.50 5297
7053.29 5706
7054.09 6177
7054.88 6313
7055.67 6349
7056.46 6484
7057.26 5934
7058.05 5428
7058.84 5065
7059.64 4674
7060.43 4417
7061.22 4305
7062.02 4181
7062.81 4097
7063.60 4276
7064.39 4128
7065.19 4077
7065.98 4133
7066.77 4071
7067.57 4032
7068.36 4241
7069.16 4273
7069.95 4044
7070.74 4013
7071.54 4107
7072.33 4040
7073.12 4012
7073.92 3915
7074.71 3903
7075.51 3937
7076.30 3751
7077.09 3622
7077.89 3721
7078.68 3530
7079.48 3407
7080.27 3491
7081.06 3463
7081.86 3431
7082.65 3391
7083.45 3266
7084.24 3257
7085.04 3231
7085.83 3390
7086.62 3251
7087.42 3270
7088.21 3118
7089.01 3186
7089.80 3119
7090.60 2921
7091.39 2923
7092.19 2963
7092.98 3034
7093.78 3033
7094.57 3028
7095.37 3067
7096.16 2949
7096.96 3076
7097.75 3215
7098.55 3076
7099.34 3081
7100.14 3103
7100.93 3056
7101.73 2866
7102.52 2713
7103.32 2827
7104.11 2733
7104.91 2650
7105.71 2766
7106.50 2746
7107.30 2786
7108.09 2737
7108.89 2745
7109.68 2694
7110.48 2709
7111.28 2547
7112.07 2514
7112.87 2538
7113.66 2452
7114.46 2428
7115.26 2465
7116.05 2491
7116.85 2389
7117.65 2379
7118.44 2501
7119.24 2434
7120.03 2525
7120.83 2434
7121.63 2398
7122.42 2464
7123.22 2420
7124.02 2339
7124.81 2330
7125.61 2340
7126.41 2355
7127.20 2345
7128.00 2226
7128.80 2306
7129.59 2257
7130.39 2243
7131.19 2307
7131.99 2298
7132.78 2281
7133.58 2331
7134.38 2543
7135.17 2542
7135.97 2366
7136.77 2396
7137.57 2301
7138.36 2357
7139.16 2368
7139.96 2481
7140.76 2402
7141.55 2268
7142.35 2373
7143.15 2255
7143.95 2262
7144.74 2208
7145.54 2237
7146.34 2201
7147.14 2302
7147.94 2330
7148.73 2462
7149.53 2503
7150.33 2370
7151.13 2359
7151.93 2315
7152.72 2336
7153.52 2220
7154.32 2112
7155.12 2192
7155.92 2205
7156.72 2185
7157.51 2118
7158.31 2301
7159.11 2263
7159.91 2350
7160.71 2268
7161.51 2202
7162.31 2309
7163.11 2199
7163.90 2086
7164.70 2098
7165.50 2144
7166.30 2174
7167.10 2013
7167.90 1970
7168.70 2106
7169.50 2135
7170.30 2126
7171.10 2273
7171.90 2283
7172.69 2412
7173.49 2486
7174.29 2424
7175.09 2346
7175.89 2306
7176.69 2147
7177.49 2088
7178.29 2064
7179.09 2059
7179.89 1992
7180.69 1867
7181.49 1995
7182.29 1828
7183.09 1909
7183.89 1964
7184.69 2127
7185.49 2125
7186.29 2256
7187.09 2325
7187.89 2297
7188.69 2279
7189.49 2290
7190.29 2328
7191.09 2228
7191.89 2189
7192.69 2056
7193.49 2037
7194.29 1969
7195.09 1988
7195.89 1889
7196.70 1865
7197.50 1822
7198.30 1783
7199.10 1740
7199.90 1678
7200.70 1769
7201.50 1767
7202.30 1782
7203.10 1872
7203.90 1854
7204.70 1856
7205.51 1866
7206.31 1821
7207.11 1721
7207.91 1770
7208.71 1725
7209.51 1702
7210.31 1650
7211.12 1644
7211.92 1746
7212.72 1718
7213.52 1754
7214.32 1699
7215.12 1795
7215.92 1828
7216.73 1754
7217.53 1654
7218.33 1593
7219.13 1707
7219.93 1781
7220.74 1797
7221.54 1789
7222.34 1788
7223.14 1672
7223.94 1756
7224.75 1765
7225.55 1835
7226.35 1695
7227.15 1807
7227.96 1755
7228.76 1817
7229.56 1901
7230.36 1870
7231.17 1819
7231.97 1801
7232.77 1750
7233.57 1748
7234.38 1725
7235.18 1798
7235.98 1689
7236.79 1587
7237.59 1749
7238.39 1718
7239.19 1731
7240.00 1678
7240.80 1549
7241.60 1725
7242.41 1706
7243.21 1674
7244.01 1667
7244.82 1693
7245.62 1783
7246.42 1741
7247.23 1784
7248.03 1834
7248.83 1865
7249.64 1720
7250.44 1750
7251.25 1784
7252.05 1754
7252.85 1788
7253.66 1787
7254.46 1715
7255.27 1687
7256.07 1685
7256.87 1711
7257.68 1766
7258.48 1696
7259.29 1741
7260.09 1815
7260.89 1779
7261.70 1929
7262.50 1853
7263.31 1957
7264.11 1923
7264.92 2108
7265.72 2168
7266.53 2153
7267.33 2073
7268.13 2021
7268.94 1912
7269.74 1977
7270.55 1956
7271.35 1930
7272.16 1896
7272.96 1940
7273.77 2030
7274.57 1965
7275.38 1924
7276.18 1936
7276.99 1959
7277.79 2006
7278.60 1850
7279.40 1859
7280.21 2012
7281.01 1996
7281.82 2044
7282.63 2053
7283.43 2137
7284.24 2085
7285.04 2271
7285.85 2497
7286.65 2828
7287.46 3067
7288.27 3412
7289.07 3793
7289.88 3900
7290.68 3961
7291.49 3974
7292.29 3568
7293.10 3094
7293.91 2827
7294.71 2482
7295.52 2404
7296.33 2208
7297.13 2132
7297.94 2065
7298.74 2015
7299.55 1980
7300.36 2006
7301.16 1966
7301.97 1945
7302.78 1846
7303.58 1942
7304.39 2017
7305.20 1848
7306.00 2006
7306.81 2028
7307.62 2106
7308.42 2002
7309.23 1963
7310.04 1802
7310.84 1851
7311.65 1934
7312.46 1880
7313.27 1869
7314.07 1984
7314.88 2062
7315.69 2015
7316.50 2050
7317.30 2152
7318.11 2105
7318.92 2214
7319.72 2170
7320.53 2200
7321.34 2490
7322.15 2547
7322.96 2727
7323.76 2778
7324.57 2793
7325.38 2731
7326.19 2568
7326.99 2466
7327.80 2321
7328.61 2279
7329.42 2184
7330.23 2011
7331.03 2147
7331.84 2003
7332.65 1948
7333.46 2079
7334.27 2103
7335.08 2059
7335.88 1969
7336.69 2067
7337.50 2104
7338.31 2297
7339.12 2286
7339.93 2271
7340.74 2312
7341.54 2293
7342.35 2205
7343.16 2193
7343.97 2105
7344.78 2043
7345.59 2118
7346.40 2033
7347.21 2005
7348.02 2033
7348.82 1965
7349.63 1990
7350.44 1982
7351.25 1914
7352.06 1950
7352.87 1797
7353.68 1988
7354.49 1900
7355.30 1862
7356.11 1792
7356.92 1806
7357.73 1880
7358.54 1921
7359.35 1919
7360.16 1840
7360.97 1888
7361.78 1981
7362.59 1875
7363.40 1839
7364.21 1852
7365.02 1829
7365.83 1912
7366.64 1936
7367.45 1928
7368.26 1895
7369.07 1876
7369.88 1788
7370.69 1834
7371.50 1848
7372.31 1906
7373.12 1923
7373.93 1981
7374.74 1922
7375.55 1845
7376.36 1868
7377.17 1881
7377.98 1904
7378.79 2024
7379.60 2091
7380.42 2013
7381.23 2126
7382.04 2233
7382.85 2294
7383.66 2387
7384.47 2521
7385.28 2842
7386.09 3028
7386.90 2882
7387.71 2936
7388.53 2749
7389.34 2458
7390.15 2441
7390.96 2258
7391.77 2149
7392.58 2062
7393.39 1988
7394.21 1971
7395.02 1810
7395.83 1813
7396.64 1866
7397.45 1788
7398.27 1889
7399.08 1719
7399.89 1821
7400.70 1928
7401.51 1999
7402.33 2005
7403.14 2221
7403.95 2297
7404.76 2508
7405.57 2612
7406.39 2620
7407.20 2702
7408.01 2623
7408.82 2480
7409.64 2296
7410.45 2159
7411.26 2085
7412.07 2081
7412.89 2054
7413.70 2069
7414.51 1947
7415.32 1817
7416.14 1947
7416.95 1769
7417.76 1744
7418.58 1792
7419.39 1648
7420.20 1655
7421.02 1612
7421.83 1559
7422.64 1712
7423.45 1702
7424.27 1706
7425.08 1704
7425.89 1641
7426.71 1593
7427.52 1619
7428.33 1594
7429.15 1628
7429.96 1529
7430.78 1559
7431.59 1637
7432.40 1567
7433.22 1617
7434.03 1645
7434.84 1558
7435.66 1540
7436.47 1635
7437.29 1632
7438.10 1602
7438.91 1570
7439.73 1609
7440.54 1602
7441.36 1692
7442.17 1638
7442.99 1619
7443.80 1669
7444.61 1731
7445.43 1732
7446.24 1669
7447.06 1677
7447.87 1766
7448.69 1746
7449.50 1604
7450.32 1647
7451.13 1737
7451.95 1781
7452.76 1824
7453.58 1764
7454.39 1694
7455.21 1690
7456.02 1668
7456.84 1731
7457.65 1694
7458.47 1670
7459.28 1718
7460.10 1649
7460.91 1600
7461.73 1672
7462.54 1653
7463.36 1698
7464.17 1753
7464.99 1805
7465.80 1629
7466.62 1662
7467.44 1604
7468.25 1622
7469.07 1591
7469.88 1534
7470.70 1716
7471.51 1724
7472.33 1659
7473.15 1636
7473.96 1609
7474.78 1685
7475.59 1777
7476.41 1647
7477.23 1735
7478.04 1697
7478.86 1649
7479.67 1631
7480.49 1598
7481.31 1546
7482.12 1589
7482.94 1556
7483.76 1664
7484.57 1620
7485.39 1547
7486.21 1556
7487.02 1598
7487.84 1511
7488.66 1616
7489.47 1629
7490.29 1611
7491.11 1604
7491.92 1512
7492.74 1599
7493.56 1631
7494.38 1629
7495.19 1553
7496.01 1494
7496.83 1544
7497.64 1542
7498.46 1504
7499.28 1539
7500.10 1545
7500.91 1629
7501.73 1545
7502.55 1593
7503.37 1529
7504.18 1580
7505.00 1637
7505.82 1577
7506.64 1574
7507.46 1613
7508.27 1578
7509.09 1568
7509.91 1600
7510.73 1581
7511.55 1553
7512.36 1513
7513.18 1569
7514.00 1604
7514.82 1599
7515.64 1522
7516.45 1541
7517.27 1549
7518.09 1642
7518.91 1575
7519.73 1598
7520.55 1682
7521.37 1610
7522.18 1657
7523.00 1537
7523.82 1508
7524.64 1597
7525.46 1558
7526.28 1579
7527.10 1498
7527.92 1512
7528.74 1449
7529.55 1535
7530.37 1534
7531.19 1488
7532.01 1612
7532.83 1505
7533.65 1541
7534.47 1561
7535.29 1638
7536.11 1713
7536.93 1616
7537.75 1610
7538.57 1645
7539.39 1661
7540.21 1711
7541.03 1670
7541.84 1699
7542.66 1681
7543.48 1662
7544.30 1664
7545.12 1650
7545.94 1631
7546.76 1728
7547.58 1789
7548.40 1777
7549.22 1785
7550.04 1793
7550.86 1851
7551.68 1761
7552.51 1714
7553.33 1757
7554.15 1721
7554.97 1636
7555.79 1756
7556.61 1816
7557.43 1750
7558.25 1863
7559.07 1828
7559.89 1886
7560.71 1756
7561.53 1869
7562.35 1959
7563.17 2044
7563.99 1976
7564.81 2104
7565.64 2043
7566.46 2153
7567.28 1929
7568.10 2110
7568.92 2024
7569.74 1955
7570.56 1854
7571.38 1831
7572.21 1837
7573.03 1801
7573.85 1863
7574.67 1794
7575.49 1921
7576.31 1807
7577.13 1865
7577.96 1875
7578.78 1880
7579.60 1871
7580.42 1838
7581.24 1867
7582.07 1968
7582.89 1887
7583.71 1835
7584.53 1813
7585.35 1899
7586.18 1909
7587.00 1811
7587.82 1954
7588.64 2061
7589.46 1989
7590.29 1959
7591.11 2144
7591.93 2211
7592.75 2077
7593.58 2093
7594.40 2172
7595.22 2140
7596.04 2092
7596.87 2063
7597.69 2188
7598.51 2197
7599.34 2057
7600.16 2131
7600.98 2179
7601.80 2153
7602.63 2276
7603.45 2297
7604.27 2334
7605.10 2466
7605.92 2706
7606.74 2763
7607.57 2782
7608.39 3141
7609.21 3311
7610.04 3486
7610.86 3564
7611.68 3531
7612.51 3383
7613.33 3125
7614.15 2986
7614.98 2837
7615.80 2679
7616.62 2556
7617.45 2524
7618.27 2542
7619.10 2612
7619.92 2625
7620.74 2652
7621.57 2826
7622.39 2749
7623.22 2685
7624.04 2803
7624.86 2663
7625.69 2639
7626.51 2548
7627.34 2531
7628.16 2616
7628.99 2375
7629.81 2460
7630.64 2500
7631.46 2534
7632.28 2549
7633.11 2847
7633.93 3106
7634.76 3333
7635.58 3738
7636.41 3990
7637.23 4049
7638.06 3931
7638.88 3730
7639.71 3575
7640.53 3362
7641.36 3014
7642.18 2711
7643.01 2471
7643.83 2374
7644.66 2221
7645.48 2173
7646.31 2081
7647.14 2038
7647.96 1992
7648.79 2048
7649.61 1997
7650.44 1899
7651.26 2025
7652.09 1903
7652.91 1849
7653.74 1733
7654.57 1762
7655.39 1857
7656.22 1905
7657.04 1735
7657.87 1696
7658.70 1755
7659.52 1725
7660.35 1713
7661.17 1760
7662.00 1724
7662.83 1829
7663.65 1852
7664.48 1852
7665.31 1791
7666.13 1737
7666.96 1732
7667.79 1714
7668.61 1728
7669.44 1691
7670.27 1732
7671.09 1717
7671.92 1711
7672.75 1714
7673.57 1666
7674.40 1723
7675.23 1781
7676.05 1750
7676.88 1735
7677.71 1759
7678.53 1727
7679.36 1674
7680.19 1678
7681.02 1679
7681.84 1694
7682.67 1583
7683.50 1680
7684.33 1729
7685.15 1633
7685.98 1619
7686.81 1665
7687.64 1701
7688.46 1659
7689.29 1664
7690.12 1685
7690.95 1762
7691.77 1745
7692.60 1693
7693.43 1776
7694.26 1695
7695.09 1776
7695.91 1791
7696.74 1649
7697.57 1682
7698.40 1698
7699.23 1666
7700.06 1638
7700.88 1751
7701.71 1692
7702.54 1822
7703.37 1966
7704.20 1956
7705.03 1939
7705.85 1886
7706.68 1833
7707.51 1758
7708.34 1777
7709.17 1730
7710.00 1777
7710.83 1740
7711.66 1747
7712.48 1778
7713.31 1675
7714.14 1671
7714.97 1596
7715.80 1630
7716.63 1612
7717.46 1717
7718.29 1667
7719.12 1662
7719.95 1609
7720.78 1619
7721.61 1563
7722.44 1521
7723.27 1504
7724.09 1481
7724.92 1493
7725.75 1575
7726.58 1513
7727.41 1466
7728.24 1449
7729.07 1368
7729.90 1413
7730.73 1536
7731.56 1487
7732.39 1405
7733.22 1484
7734.05 1515
7734.88 1577
7735.71 1589
7736.54 1582
7737.37 1474
7738.20 1443
7739.03 1515
7739.86 1520
7740.70 1545
7741.53 1514
7742.36 1498
7743.19 1489
7744.02 1326
7744.85 1388
7745.68 1508
7746.51 1486
7747.34 1542
7748.17 1524
7749.00 1528
7749.83 1652
7750.66 2032
7751.50 2131
7752.33 2230
7753.16 2297
7753.99 2302
7754.82 2156
7755.65 1938
7756.48 1850
7757.31 1689
7758.15 1700
7758.98 1733
7759.81 1660
7760.64 1609
7761.47 1535
7762.30 1580
7763.13 1488
7763.97 1442
7764.80 1491
7765.63 1494
7766.46 1499
7767.29 1418
7768.13 1445
7768.96 1386
7769.79 1335
7770.62 1365
7771.45 1444
7772.29 1377
7773.12 1439
7773.95 1379
7774.78 1475
7775.62 1415
7776.45 1413
7777.28 1356
7778.11 1444
7778.95 1419
7779.78 1513
7780.61 1487
7781.44 1437
7782.28 1488
7783.11 1496
7783.94 1525
7784.77 1500
7785.61 1503
7786.44 1436
7787.27 1449
7788.11 1476
7788.94 1588
7789.77 1554
7790.61 1530
7791.44 1561
7792.27 1464
7793.10 1543
7793.94 1536
7794.77 1529
7795.60 1480
7796.44 1451
7797.27 1462
7798.11 1398
7798.94 1459
7799.77 1438
7800.61 1425
7801.44 1487
7802.27 1407
7803.11 1376
7803.94 1504
7804.78 1516
7805.61 1502
7806.44 1493
7807.28 1503
7808.11 1579
7808.95 1569
7809.78 1594
7810.61 1500
7811.45 1508
7812.28 1573
7813.12 1643
7813.95 1711
7814.79 1727
7815.62 1683
7816.45 1637
7817.29 1749
7818.12 1853
7818.96 1836
7819.79 1772
7820.63 1768
7821.46 1784
7822.30 1902
7823.13 1918
7823.97 1905
7824.80 1851
7825.64 1796
7826.47 1897
7827.31 1916
7828.14 1957
7828.98 1987
7829.81 2045
7830.65 2093
7831.48 2171
7832.32 2184
7833.15 2128
7833.99 2095
7834.83 2038
7835.66 1885
7836.50 1880
7837.33 2015
7838.17 1994
7839.00 2010
7839.84 1997
7840.68 2036
7841.51 2034
7842.35 1995
7843.18 2064
7844.02 2050
7844.86 2124
7845.69 2065
7846.53 2060
7847.36 2015
7848.20 1925
7849.04 1868
7849.87 1898
7850.71 1790
7851.55 1851
7852.38 1798
7853.22 1786
7854.05 1732
7854.89 1732
7855.73 1661
7856.56 1673
7857.40 1681
7858.24 1703
7859.08 1680
7859.91 1704
7860.75 1899
7861.59 1765
7862.42 1787
7863.26 1709
7864.10 1803
7864.93 1781
7865.77 1688
7866.61 1711
7867.45 1685
7868.28 1799
7869.12 1754
7869.96 1745
7870.80 1777
7871.63 1686
7872.47 1746
7873.31 1698
7874.15 1720
7874.98 1626
7875.82 1587
7876.66 1720
7877.50 1768
7878.33 1741
7879.17 1848
7880.01 1894
7880.85 1966
7881.69 2072
7882.52 2250
7883.36 2298
7884.20 2193
7885.04 2105
7885.88 2045
7886.71 2022
7887.55 1922
7888.39 1890
7889.23 1862
7890.07 1770
7890.91 1750
7891.75 1854
7892.58 1929
7893.42 1981
7894.26 2042
7895.10 1911
7895.94 2004
7896.78 1996
7897.62 1935
7898.46 1944
7899.29 1986
7900.13 1956
7900.97 1921
7901.81 1890
7902.65 2112
7903.49 1954
7904.33 2095
7905.17 2062
7906.01 2043
7906.85 2058
7907.69 1940
7908.53 1894
7909.37 1967
7910.21 1922
7911.04 1842
7911.88 1908
7912.72 1802
7913.56 1694
7914.40 1730
7915.24 1745
7916.08 1812
7916.92 1727
7917.76 1859
7918.60 2083
7919.44 2265
7920.28 2299
7921.12 2561
7921.96 2669
7922.80 2659
7923.64 2785
7924.48 2765
7925.32 2564
7926.16 2527
7927.01 2428
7927.85 2177
7928.69 2096
7929.53 1992
7930.37 1879
7931.21 1782
7932.05 1845
7932.89 1779
7933.73 1838
7934.57 1744
7935.41 1783
7936.25 1787
7937.09 1739
7937.93 1728
7938.78 1687
7939.62 1548
7940.46 1606
7941.30 1481
7942.14 1507
7942.98 1506
7943.82 1515
7944.66 1411
7945.51 1551
7946.35 1584
7947.19 1572
7948.03 1549
7948.87 1610
7949.71 1701
7950.56 1517
7951.40 1585
7952.24 1721
7953.08 1703
7953.92 1743
7954.76 1683
7955.61 1680
7956.45 1700
7957.29 1733
7958.13 1705
7958.97 1798
7959.82 1793
7960.66 1755
7961.50 1878
7962.34 1850
7963.19 1790
7964.03 1693
7964.87 1768
7965.71 1801
7966.56 1768
7967.40 1705
7968.24 1787
7969.08 1908
7969.93 1877
7970.77 2017
7971.61 2096
7972.45 2224
7973.30 2426
7974.14 2225
7974.98 2219
7975.83 2006
7976.67 1928
7977.51 1884
7978.36 1801
7979.20 1673
7980.04 1680
7980.89 1727
7981.73 1682
7982.57 1706
7983.42 1752
7984.26 1767
7985.10 1801
7985.95 1819
7986.79 1732
7987.63 1663
7988.48 1679
7989.32 1611
7990.16 1670
7991.01 1682
7991.85 1671
7992.70 1569
7993.54 1539
7994.38 1583
7995.23 1467
7996.07 1420
7996.92 1500
7997.76 1472
7998.60 1479
7999.45 1476
8000.29 1567
8001.14 1464
8001.98 1607
8002.83 1453
8003.67 1400
8004.52 1429
8005.36 1449
8006.20 1467
8007.05 1479
8007.89 1295
8008.74 1397
8009.58 1490
8010.43 1470
8011.27 1470
8012.12 1426
8012.96 1522
8013.81 1486
8014.65 1495
8015.50 1487
8016.34 1464
8017.19 1492
8018.03 1505
8018.88 1509
8019.72 1432
8020.57 1454
8021.42 1387
8022.26 1472
8023.11 1405
8023.95 1374
8024.80 1359
8025.64 1379
8026.49 1379
8027.33 1346
8028.18 1287
8029.03 1335
8029.87 1347
8030.72 1245
8031.56 1341
8032.41 1320
8033.26 1307
8034.10 1370
8034.95 1436
8035.79 1390
8036.64 1363
8037.49 1519
8038.33 1595
8039.18 1523
8040.03 1549
8040.87 1453
8041.72 1546
8042.57 1523
8043.41 1447
8044.26 1489
8045.11 1484
8045.95 1422
8046.80 1424
8047.65 1398
8048.49 1357
8049.34 1319
8050.19 1342
8051.03 1375
8051.88 1485
8052.73 1513
8053.58 1515
8054.42 1523
8055.27 1552
8056.12 1584
8056.96 1435
8057.81 1456
8058.66 1415
8059.51 1491
8060.35 1418
8061.20 1311
8062.05 1353
8062.90 1177
8063.74 1279
8064.59 1252
8065.44 1285
8066.29 1266
8067.14 1322
8067.98 1328
8068.83 1334
8069.68 1325
8070.53 1362
8071.38 1373
8072.22 1358
8073.07 1262
8073.92 1317
8074.77 1359
8075.62 1317
8076.46 1265
8077.31 1252
8078.16 1212
8079.01 1204
8079.86 1253
8080.71 1264
8081.56 1258
8082.40 1264
8083.25 1227
8084.10 1302
8084.95 1207
8085.80 1285
8086.65 1254
8087.50 1198
8088.35 1181
8089.19 1231
8090.04 1281
8090.89 1229
8091.74 1224
8092.59 1218
8093.44 1190
8094.29 1181
8095.14 1195
8095.99 1140
8096.84 1309
8097.69 1250
8098.54 1187
8099.39 1223
8100.24 1280
8101.09 1209
8101.94 1246
8102.79 1208
8103.63 1262
8104.48 1285
8105.33 1343
8106.18 1254
8107.03 1208
8107.88 1378
8108.73 1207
8109.58 1215
8110.43 1254
8111.28 1223
8112.14 1159
8112.99 1191
8113.84 1242
8114.69 1268
8115.54 1181
8116.39 1178
8117.24 1230
8118.09 1139
8118.94 1076
8119.79 1105
8120.64 1170
8121.49 1251
8122.34 1211
8123.19 1142
8124.04 1157
8124.89 1139
8125.74 1186
8126.60 1198
8127.45 1267
8128.30 1226
8129.15 1223
8130.00 1274
8130.85 1323
8131.70 1254
8132.55 1271
8133.40 1234
8134.26 1280
8135.11 1195
8135.96 1237
8136.81 1270
8137.66 1268
8138.51 1242
8139.37 1296
8140.22 1269
8141.07 1224
8141.92 1179
8142.77 1303
8143.62 1327
8144.48 1157
8145.33 1256
8146.18 1262
8147.03 1297
8147.88 1351
8148.74 1321
8149.59 1303
8150.44 1323
8151.29 1279
8152.15 1256
8153.00 1368
8153.85 1328
8154.70 1366
8155.56 1308
8156.41 1293
8157.26 1404
8158.11 1372
8158.97 1491
8159.82 1558
8160.67 1660
8161.52 1636
8162.38 1577
8163.23 1524
8164.08 1464
8164.94 1390
8165.79 1405
8166.64 1309
8167.49 1380
8168.35 1252
8169.20 1204
8170.05 1228
8170.91 1360
8171.76 1303
8172.61 1235
8173.47 1330
8174.32 1217
8175.17 1284
8176.03 1218
8176.88 1247
8177.74 1139
8178.59 1159
8179.44 1184
8180.30 1171
8181.15 1173
8182.00 1156
8182.86 1111
8183.71 1142
8184.57 1132
8185.42 1144
8186.27 1152
8187.13 1209
8187.98 1195
8188.84 1162
8189.69 1173
8190.55 1165
8191.40 1181
8192.25 1197
8193.11 1152
8193.96 1224
8194.82 1240
8195.67 1180
8196.53 1096
8197.38 1173
8198.24 1247
8199.09 1097
8199.95 1134
8200.80 1158
8201.66 1121
8202.51 1161
8203.37 1158
8204.22 1236
8205.08 1177
8205.93 1161
8206.79 1113
8207.64 1166
8208.50 1151
8209.35 1191
8210.21 1235
8211.06 1202
8211.92 1130
8212.77 1169
8213.63 1162
8214.48 1124
8215.34 1093
8216.20 1162
8217.05 1167
8217.91 1231
8218.76 1180
8219.62 1233
8220.48 1182
8221.33 1159
8222.19 1160
8223.04 1111
8223.90 1125
8224.76 1213
8225.61 1292
8226.47 1258
8227.32 1222
8228.18 1311
8229.04 1209
8229.89 1308
8230.75 1286
8231.61 1285
8232.46 1232
8233.32 1216
8234.18 1198
8235.03 1092
8235.89 1061
8236.75 1181
8237.60 1180
8238.46 1131
8239.32 1157
8240.17 1127
8241.03 1251
8241.89 1214
8242.74 1259
8243.60 1137
8244.46 1186
8245.32 1175
8246.17 1281
8247.03 1217
8247.89 1252
8248.74 1212
8249.60 1186
8250.46 1130
8251.32 1233
8252.17 1143
8253.03 1103
8253.89 1154
8254.75 1111
8255.60 1135
8256.46 1054
8257.32 1190
8258.18 1137
8259.04 1137
8259.89 1103
8260.75 1129
8261.61 1134
8262.47 1186
8263.33 1113
8264.18 1186
8265.04 1266
8265.90 1131
8266.76 1096
8267.62 1207
8268.48 1275
8269.33 1135
8270.19 1141
8271.05 1199
8271.91 1154
8272.77 1148
8273.63 1072
8274.49 1109
8275.34 1128
8276.20 1094
8277.06 1104
8277.92 1155
8278.78 1142
8279.64 1171
8280.50 1121
8281.36 1234
8282.22 1093
8283.08 1195
8283.93 1178
8284.79 1128
8285.65 1232
8286.51 1214
8287.37 1122
8288.23 1135
8289.09 1234
8289.95 1271
8290.81 1245
8291.67 1215
8292.53 1298
8293.39 1180
8294.25 1266
8295.11 1279
8295.97 1244
8296.83 1236
8297.69 1268
8298.55 1286
8299.41 1267
8300.27 1258
8301.13 1260
8301.99 1222
8302.85 1208
8303.71 1250
8304.57 1230
8305.43 1233
8306.29 1249
8307.15 1185
8308.01 1233
8308.87 1282
8309.73 1226
8310.59 1184
8311.45 1146
8312.31 1166
8313.17 1224
8314.03 1161
8314.90 1097
8315.76 1127
8316.62 1138
8317.48 1156
8318.34 1173
8319.20 1209
8320.06 1192
8320.92 1204
8321.78 1235
8322.64 1257
8323.51 1260
8324.37 1158
8325.23 1125
8326.09 1170
8326.95 1178
8327.81 1119
8328.67 1202
8329.54 1209
8330.40 1184
8331.26 1213
8332.12 1184
8332.98 1219
8333.84 1156
8334.71 1167
8335.57 1186
8336.43 1247
8337.29 1238
8338.15 1223
8339.02 1197
8339.88 1239
8340.74 1197
8341.60 1185
8342.46 1175
8343.33 1184
8344.19 1231
8345.05 1190
8345.91 1198
8346.78 1225
8347.64 1202
8348.50 1221
8349.36 1202
8350.23 1205
8351.09 1238
8351.95 1216
8352.81 1227
8353.68 1161
8354.54 1207
8355.40 1186
8356.27 1212
8357.13 1308
8357.99 1227
8358.86 1227
8359.72 1215
8360.58 1259
8361.44 1221
8362.31 1253
8363.17 1242
8364.03 1266
8364.90 1243
8365.76 1259
8366.63 1257
8367.49 1252
8368.35 1223
8369.22 1195
8370.08 1295
8370.94 1234
8371.81 1267
8372.67 1245
8373.53 1201
8374.40 1233
8375.26 1268
8376.13 1279
8376.99 1357
8377.85 1258
8378.72 1229
8379.58 1373
8380.45 1274
8381.31 1256
8382.18 1313
8383.04 1273
8383.90 1331
8384.77 1359
8385.63 1332
8386.50 1342
8387.36 1355
8388.23 1329
8389.09 1332
8389.96 1352
8390.82 1502
8391.69 1542
8392.55 1457
8393.42 1353
8394.28 1456
8395.15 1442
8396.01 1464
8396.88 1488
8397.74 1463
8398.61 1510
8399.47 1467
8400.34 1441
8401.20 1501
8402.07 1475
8402.93 1512
8403.80 1516
8404.66 1519
8405.53 1560
8406.39 1570
8407.26 1627
8408.12 1602
8408.99 1538
8409.86 1627
8410.72 1656
8411.59 1661
8412.45 1644
8413.32 1529
8414.19 1576
8415.05 1605
8415.92 1653
8416.78 1681
8417.65 1629
8418.52 1598
8419.38 1569
8420.25 1632
8421.11 1605
8421.98 1677
8422.85 1725
8423.71 1674
8424.58 1602
8425.45 1573
8426.31 1660
8427.18 1724
8428.05 1769
8428.91 1820
8429.78 1793
8430.65 1894
8431.51 1833
8432.38 1770
8433.25 1845
8434.11 1838
8434.98 1880
8435.85 1919
8436.72 1885
8437.58 1981
8438.45 1960
8439.32 2011
8440.18 2003
8441.05 2129
8441.92 2097
8442.79 2160
8443.65 2245
8444.52 2335
8445.39 2410
8446.26 2466
8447.12 2490
8447.99 2658
8448.86 2525
8449.73 2573
8450.60 2627
8451.46 2598
8452.33 2528
8453.20 2641
8454.07 2659
8454.94 2804
8455.80 3076
8456.67 3312
8457.54 3793
8458.41 4229
8459.28 5220
8460.14 6177
8461.01 6639
8461.88 7434
8462.75 7381
8463.62 6672
8464.49 6312
8465.36 5628
8466.22 4926
8467.09 4394
8467.96 3672
8468.83 3241
8469.70 2975
8470.57 2614
8471.44 2370
8472.31 2225
8473.17 2208
8474.04 2088
8474.91 1965
8475.78 1925
8476.65 1930
8477.52 1963
8478.39 2044
8479.26 1986
8480.13 1827
8481.00 1836
8481.87 1814
8482.74 1852
8483.61 1822
8484.48 1818
8485.34 1742
8486.21 1708
8487.08 1728
8487.95 1789
8488.82 1868
8489.69 1904
8490.56 1908
8491.43 1844
8492.30 1822
8493.17 1790
8494.04 1896
8494.91 1858
8495.78 1687
8496.65 1856
8497.52 1921
8498.39 1909
8499.26 1972
8500.13 1970
8501.01 2015
8501.88 1981
8502.75 2018
8503.62 1820
8504.49 1739
8505.36 1820
8506.23 1774
8507.10 1730
8507.97 1662
8508.84 1732
8509.71 1671
8510.58 1630
8511.45 1758
8512.32 1677
8513.20 1615
8514.07 1760
8514.94 1834
8515.81 1793
8516.68 1733
8517.55 1783
8518.42 1807
8519.29 1814
8520.17 1875
8521.04 1925
8521.91 1955
8522.78 1947
8523.65 1947
8524.52 1939
8525.39 1966
8526.27 1893
8527.14 1943
8528.01 1951
8528.88 1948
8529.75 1980
8530.63 2092
8531.50 2102
8532.37 2126
8533.24 2091
8534.11 2066
8534.99 2062
8535.86 2113
8536.73 2135
8537.60 2124
8538.47 2180
8539.35 2088
8540.22 2057
8541.09 2126
8541.96 2099
8542.84 2177
8543.71 2056
8544.58 1978
8545.46 1944
8546.33 1903
8547.20 1936
8548.07 1839
8548.95 1834
8549.82 1853
8550.69 1810
8551.57 1731
8552.44 1842
8553.31 1768
8554.18 1735
8555.06 1715
8555.93 1776
8556.80 1806
8557.68 1842
8558.55 2041
8559.42 1944
8560.30 1992
8561.17 2046
8562.04 2034
8562.92 1998
8563.79 1846
8564.67 1828
8565.54 1797
8566.41 1852
8567.29 1690
8568.16 1735
8569.03 1633
8569.91 1711
8570.78 1760
8571.66 1753
8572.53 1685
8573.40 1664
8574.28 1673
8575.15 1716
8576.03 1717
8576.90 1699
8577.78 1633
8578.65 1555
8579.52 1648
8580.40 1699
8581.27 1715
8582.15 1563
8583.02 1669
8583.90 1513
8584.77 1527
8585.65 1615
8586.52 1575
8587.40 1587
8588.27 1548
8589.15 1614
8590.02 1633
8590.90 1628
8591.77 1703
8592.65 1747
8593.52 1663
8594.40 1645
8595.27 1707
8596.15 1750
8597.02 1669
8597.90 1694
8598.77 1678
8599.65 1699
8600.52 1764
8601.40 1666
8602.28 1764
8603.15 1780
8604.03 1860
8604.90 1837
8605.78 1800
8606.65 1700
8607.53 1762
8608.41 1837
8609.28 1834
8610.16 1891
8611.03 1887
8611.91 1807
8612.79 1883
8613.66 1943
8614.54 1846
8615.41 1914
8616.29 1852
8617.17 1774
8618.04 1952
8618.92 1945
8619.80 1842
8620.67 1729
8621.55 1891
8622.43 1961
8623.30 1901
8624.18 1853
8625.06 1937
8625.93 1917
8626.81 1883
8627.69 1945
8628.56 2031
8629.44 2013
8630.32 2188
8631.20 2196
8632.07 2252
8632.95 2298
8633.83 2381
8634.70 2519
8635.58 2479
8636.46 2517
8637.34 2619
8638.21 2592
8639.09 2549
8639.97 2569
8640.85 2532
8641.72 2525
8642.60 2444
8643.48 2466
8644.36 2464
8645.23 2434
8646.11 2442
8646.99 2553
8647.87 2580
8648.75 2570
8649.62 2602
8650.50 2602
8651.38 2653
8652.26 2736
8653.14 2852
8654.01 2965
8654.89 2925
8655.77 2980
8656.65 3005
8657.53 3052
8658.41 3071
8659.29 2931
8660.16 2979
8661.04 3013
8661.92 3030
8662.80 3006
8663.68 3047
8664.56 2973
8665.44 3132
8666.31 3161
8667.19 3178
8668.07 3178
8668.95 3139
8669.83 3224
8670.71 3180
8671.59 3238
8672.47 3374
8673.35 3374
8674.23 3619
8675.11 3901
8675.99 4069
8676.86 4477
8677.74 4934
8678.62 5304
8679.50 5551
8680.38 5926
8681.26 6018
8682.14 5761
8683.02 5398
8683.90 5101
8684.78 4833
8685.66 4465
8686.54 4386
8687.42 4139
8688.30 3956
8689.18 3871
8690.06 3876
8690.94 3902
8691.82 4137
8692.70 4611
8693.58 5275
8694.46 5897
8695.34 7096
8696.22 8418
8697.10 9768
8697.98 10493
8698.86 10902
8699.74 10710
8700.62 9924
8701.51 8791
8702.39 7676
8703.27 6536
8704.15 5618
8705.03 4996
8705.91 4301
8706.79 3920
8707.67 3676
8708.55 3393
8709.43 3421
8710.31 3245
8711.20 3065
8712.08 3066
8712.96 2951
8713.84 2915
8714.72 2994
8715.60 2883
8716.48 2839
8717.36 2888
8718.25 2775
8719.13 2683
8720.01 2502
8720.89 2514
8721.77 2519
8722.65 2420
8723.54 2491
8724.42 2606
8725.30 2668
8726.18 2747
8727.06 2851
8727.95 2791
8728.83 2737
8729.71 2786
8730.59 2677
8731.47 2766
8732.36 2711
8733.24 2783
8734.12 2923
8735.00 2887
8735.89 2923
8736.77 2969
8737.65 2901
8738.53 2810
8739.42 2779
8740.30 2740
8741.18 2759
8742.06 2595
8742.95 2649
8743.83 2610
8744.71 2615
8745.59 2584
8746.48 2555
8747.36 2617
8748.24 2580
8749.13 2550
8750.01 2500
8750.89 2607
8751.78 2682
8752.66 2578
8753.54 2579
8754.43 2710
8755.31 2681
8756.19 2718
8757.08 2774
8757.96 2839
8758.84 2711
8759.73 2821
8760.61 2833
8761.49 2975
8762.38 2944
8763.26 2947
8764.15 3054
8765.03 3135
8765.91 3051
8766.80 3064
8767.68 3212
8768.57 3232
8769.45 3331
8770.33 3269
8771.22 3479
8772.10 3444
8772.99 3413
8773.87 3465
8774.75 3417
8775.64 3348
8776.52 3275
8777.41 3206
8778.29 3202
8779.18 3060
8780.06 3029
8780.95 3124
8781.83 3257
8782.72 3541
8783.60 3899
8784.49 4574
8785.37 5090
8786.26 5695
8787.14 6198
8788.03 6407
8788.91 6292
8789.80 6080
8790.68 5759
8791.57 5377
8792.45 4814
8793.34 4222
8794.22 3627
8795.11 3324
8795.99 3204
8796.88 2962
8797.76 2886
8798.65 2741
8799.53 2692
8800.42 2767
8801.31 2676
8802.19 2575
8803.08 2623
8803.96 2699
8804.85 2708
8805.74 2717
8806.62 2627
8807.51 2528
8808.39 2397
8809.28 2440
8810.17 2284
8811.05 2315
8811.94 2123
8812.82 2256
8813.71 2290
8814.60 2235
8815.48 2133
8816.37 2223
8817.26 2334
8818.14 2214
8819.03 2114
8819.92 2077
8820.80 2099
8821.69 2128
8822.58 2105
8823.46 2101
8824.35 2144
8825.24 2042
8826.12 2019
8827.01 2051
8827.90 1986
8828.78 1998
8829.67 2057
8830.56 1978
8831.45 1913
8832.33 1928
8833.22 1967
8834.11 1870
8835.00 1833
8835.88 1867
8836.77 1936
8837.66 1929
8838.55 1784
8839.43 1802
8840.32 1843
8841.21 1828
8842.10 1914
8842.98 1878
8843.87 1873
8844.76 1844
8845.65 1843
8846.54 1939
8847.42 1846
8848.31 1862
8849.20 1821
8850.09 1806
8850.98 1868
8851.86 1961
8852.75 1989
8853.64 1878
8854.53 1901
8855.42 1959
8856.31 1932
8857.19 1832
8858.08 1838
8858.97 1800
8859.86 1739
8860.75 1759
8861.64 1773
8862.53 1809
8863.42 1800
8864.30 1923
8865.19 1816
8866.08 1875
8866.97 1892
8867.86 1920
8868.75 1793
8869.64 1806
8870.53 1768
8871.42 1818
8872.31 1798
8873.20 1688
8874.08 1754
8874.97 1661
8875.86 1640
8876.75 1659
8877.64 1556
8878.53 1494
8879.42 1472
8880.31 1508
8881.20 1564
8882.09 1610
8882.98 1552
8883.87 1626
8884.76 1596
8885.65 1504
8886.54 1544
8887.43 1594
8888.32 1595
8889.21 1578
8890.10 1578
8890.99 1564
8891.88 1547
8892.77 1534
8893.66 1470
8894.55 1531
8895.44 1430
8896.33 1384
8897.22 1393
8898.11 1341
8899.00 1379
8899.90 1385
8900.79 1361
8901.68 1334
8902.57 1354
8903.46 1451
8904.35 1355
8905.24 1365
8906.13 1374
8907.02 1383
8907.91 1351
8908.80 1316
8909.70 1331
8910.59 1228
8911.48 1333
8912.37 1358
8913.26 1222
8914.15 1257
8915.04 1195
8915.93 1316
8916.83 1351
8917.72 1327
8918.61 1334
8919.50 1299
8920.39 1316
8921.28 1308
8922.18 1266
8923.07 1302
8923.96 1275
8924.85 1264
8925.74 1188
8926.64 1265
8927.53 1188
8928.42 1217
8929.31 1239
8930.20 1279
8931.10 1336
8931.99 1308
8932.88 1217
8933.77 1219
8934.67 1234
8935.56 1295
8936.45 1237
8937.34 1260
8938.24 1246
8939.13 1261
8940.02 1183
8940.91 1250
8941.81 1231
8942.70 1194
8943.59 1212
8944.49 1155
8945.38 1148
8946.27 1137
8947.16 1141
8948.06 1176
8948.95 1223
8949.84 1229
8950.74 1082
8951.63 1179
8952.52 1173
8953.42 1101
8954.31 1098
8955.20 1204
8956.10 1168
8956.99 1213
8957.88 1203
8958.78 1139
8959.67 1146
8960.56 1191
8961.46 1202
8962.35 1216
8963.25 1172
8964.14 1137
8965.03 1110
8965.93 1044
8966.82 1123
8967.72 1187
8968.61 1108
8969.50 1199
8970.40 1181
8971.29 1114
8972.19 1145
8973.08 1194
8973.98 1125
8974.87 1130
8975.76 1162
8976.66 1147
8977.55 1104
8978.45 1205
8979.34 1126
8980.24 1135
8981.13 1129
8982.03 1112
8982.92 1063
8983.82 1142
8984.71 1129
8985.61 1120
8986.50 1033
8987.40 1068
8988.29 1089
8989.19 1055
8990.08 1132
8990.98 1036
8991.87 1048
8992.77 1013
8993.66 1064
8994.56 1074
8995.45 1094
8996.35 1061
8997.24 1014
8998.14 1071
8999.04 1085
8999.93 1056
9000.83 1094
9001.72 1058
9002.62 1070
9003.51 1042
9004.41 1001
9005.31 1060
9006.20 1045
9007.10 1067
9007.99 1019
9008.89 1028
9009.79 1020
9010.68 1046
9011.58 1120
9012.48 1128
9013.37 995
9014.27 969
9015.16 1078
9016.06 1127
9016.96 1076
9017.85 1027
9018.75 1014
9019.65 996
9020.54 1000
9021.44 1008
9022.34 1040
9023.23 1016
9024.13 983
9025.03 998
9025.93 1042
9026.82 982
9027.72 994
9028.62 976
9029.51 955
9030.41 975
9031.31 1021
9032.21 1014
9033.10 1019
9034.00 1000
9034.90 973
9035.79 1069
9036.69 998
9037.59 932
9038.49 921
9039.38 1022
9040.28 1055
9041.18 1019
9042.08 989
9042.98 952
9043.87 997
9044.77 1055
9045.67 1030
9046.57 980
9047.47 1000
9048.36 1027
9049.26 1039
9050.16 969
9051.06 973
9051.96 1073
9052.85 1076
9053.75 1102
9054.65 977
9055.55 1055
9056.45 1006
9057.35 1012
9058.25 1085
9059.14 1084
9060.04 1040
9060.94 1069
9061.84 1039
9062.74 1067
9063.64 1008
9064.54 972
9065.44 1075
9066.33 1062
9067.23 1066
9068.13 1061
9069.03 1132
9069.93 1156
9070.83 1144
9071.73 1038
9072.63 1009
9073.53 1104
9074.43 1100
9075.33 1100
9076.23 1060
9077.13 1138
9078.03 1082
9078.92 1078
9079.82 992
9080.72 967
9081.62 996
9082.52 994
9083.42 985
9084.32 1027
9085.22 1009
9086.12 1038
9087.02 1023
9087.92 1048
9088.82 1054
9089.72 1076
9090.62 1030
9091.52 989
9092.42 1032
9093.32 1097
9094.22 1109
9095.12 1135
9096.03 1113
9096.93 1028
9097.83 1099
9098.73 1045
9099.63 966
9100.53 1054
9101.43 1066
9102.33 981
9103.23 964
9104.13 986
9105.03 1040
9105.93 977
9106.83 981
9107.74 972
9108.64 1007
9109.54 1025
9110.44 1017
9111.34 1018
9112.24 983
9113.14 968
9114.04 1001
9114.94 998
9115.85 1000
9116.75 1040
9117.65 1058
9118.55 1044
9119.45 1007
9120.35 1031
9121.26 1040
9122.16 995
9123.06 1004
9123.96 984
9124.86 1012
9125.77 957
9126.67 1005
9127.57 991
9128.47 992
9129.37 1043
9130.28 1016
9131.18 964
9132.08 1013
9132.98 1038
9133.88 1000
9134.79 979
9135.69 1005
9136.59 923
9137.49 958
9138.40 924
9139.30 1002
9140.20 976
9141.10 935
9142.01 956
9142.91 972
9143.81 1021
9144.72 911
9145.62 1013
9146.52 1038
9147.42 1053
9148.33 1083
9149.23 1088
9150.13 1080
9151.04 1021
9151.94 1032
9152.84 1059
9153.75 948
9154.65 912
9155.55 1005
9156.46 975
9157.36 952
9158.26 982
9159.17 951
9160.07 1016
9160.97 1097
9161.88 1066
9162.78 988
9163.69 1007
9164.59 969
9165.49 978
9166.40 929
9167.30 1049
9168.21 951
9169.11 946
9170.01 923
9170.92 900
9171.82 1010
9172.73 1110
9173.63 974
9174.53 954
9175.44 924
9176.34 976
9177.25 1023
9178.15 996
9179.06 977
9179.96 991
9180.87 1049
9181.77 988
9182.68 1012
9183.58 980
9184.49 943
9185.39 983
9186.30 992
9187.20 1011
9188.11 987
9189.01 1057
9189.92 1018
9190.82 1022
9191.73 1020
9192.63 966
9193.54 1005
9194.44 1005
9195.35 1043
9196.25 1031
9197.16 1034
9198.06 1076
9198.97 1036
9199.87 1029
9200.78 1051
9201.69 1051
9202.59 1127
9203.50 1089
9204.40 1129
9205.31 1127
9206.21 1176
9207.12 1091
9208.03 1120
9208.93 1168
9209.84 1115
9210.74 1080
9211.65 1048
9212.56 1036
9213.46 1017
9214.37 971
9215.28 999
9216.18 1049
9217.09 1036
9218.00 1014
9218.90 1080
9219.81 1048
9220.72 1051
9221.62 1008
9222.53 1024
9223.44 1032
9224.34 1076
9225.25 1039
9226.16 1071
9227.06 1087
9227.97 1000
9228.88 956
9229.78 1014
9230.69 1073
9231.60 1043
9232.51 1005
9233.41 1037
9234.32 1004
9235.23 996
9236.13 961
9237.04 923
9237.95 995
9238.86 994
9239.76 1004
9240.67 995
9241.58 1001
9242.49 968
9243.39 944
9244.30 953
9245.21 950
9246.12 910
9247.03 902
9247.93 938
9248.84 910
9249.75 994
9250.66 993
9251.57 962
9252.47 967
9253.38 1020
9254.29 949
9255.20 978
9256.11 969
9257.02 961
9257.92 1017
9258.83 956
9259.74 1005
9260.65 1019
9261.56 1040
9262.47 991
9263.38 1012
9264.28 1037
9265.19 988
9266.10 955
9267.01 942
9267.92 907
9268.83 950
9269.74 990
9270.65 984
9271.56 1003
9272.47 1005
9273.37 1040
9274.28 1002
9275.19 1013
9276.10 997
9277.01 1008
9277.92 978
9278.83 962
9279.74 979
9280.65 1006
9281.56 933
9282.47 972
9283.38 958
9284.29 1004
9285.20 1032
9286.11 955
9287.02 968
9287.93 981
9288.84 989
9289.75 1016
9290.66 987
9291.57 1058
9292.48 1001
9293.39 973
9294.30 978
9295.21 892
9296.12 974
9297.03 1055
9297.94 1016
9298.85 1060
9299.76 1083
9300.67 1075
9301.58 1174
9302.49 1129
9303.40 1180
9304.31 1082
9305.23 1110
9306.14 1141
9307.05 1069
9307.96 1099
9308.87 1096
9309.78 1039
9310.69 1086
9311.60 1138
9312.51 1063
9313.42 1023
9314.34 1079
9315.25 1114
9316.16 1085
9317.07 1044
9317.98 1128
9318.89 1098
9319.80 1086
9320.72 1048
9321.63 1084
9322.54 1017
9323.45 1011
9324.36 995
9325.27 1037
9326.19 1061
9327.10 1049
9328.01 1064
9328.92 1063
9329.83 1064
9330.74 1072
9331.66 1015
9332.57 1026
9333.48 1046
9334.39 1003
9335.31 1010
9336.22 1118
9337.13 1037
9338.04 1019
9338.96 1004
9339.87 1025
9340.78 1122
9341.69 1001
9342.61 1105
9343.52 1066
9344.43 1030
9345.34 990
9346.26 1006
9347.17 1038
9348.08 1091
9348.99 1070
9349.91 1111
9350.82 1054
9351.73 997
9352.65 1026
9353.56 1070
9354.47 968
9355.39 970
9356.30 1004
9357.21 1018
9358.13 979
9359.04 1039
9359.95 1019
9360.87 1055
9361.78 1026
9362.69 1023
9363.61 1079
9364.52 1072
9365.43 998
9366.35 962
9367.26 994
9368.18 1086
9369.09 1040
9370.00 1071
9370.92 1087
9371.83 1068
9372.75 1055
9373.66 1073
9374.57 1113
9375.49 1033
9376.40 1064
9377.32 1069
9378.23 1048
9379.15 1076
9380.06 1130
9380.97 1045
9381.89 1065
9382.80 1013
9383.72 1057
9384.63 1091
9385.55 1063
9386.46 1039
9387.38 1076
9388.29 1127
9389.21 1135
9390.12 1171
9391.04 1091
9391.95 1204
9392.87 1155
9393.78 1162
9394.70 1272
9395.61 1339
9396.53 1228
9397.44 1176
9398.36 1230
9399.27 1303
9400.19 1327
9401.10 1361
9402.02 1337
9402.94 1268
9403.85 1160
9404.77 1204
9405.68 1253
9406.60 1249
9407.51 1193
9408.43 1185
9409.35 1143
9410.26 1231
9411.18 1185
9412.09 1245
9413.01 1206
9413.93 1169
9414.84 1149
9415.76 1168
9416.67 1206
9417.59 1185
9418.51 1210
9419.42 1144
9420.34 1121
9421.26 1081
9422.17 1096
9423.09 1153
9424.01 1171
9424.92 1162
9425.84 1158
9426.76 1114
9427.67 1085
9428.59 1123
9429.51 1152
9430.42 1211
9431.34 1226
9432.26 1172
9433.17 1176
9434.09 1178
9435.01 1168
9435.93 1184
9436.84 1155
9437.76 1201
9438.68 1230
9439.59 1310
9440.51 1291
9441.43 1237
9442.35 1275
9443.26 1313
9444.18 1229
9445.10 1272
9446.02 1378
9446.93 1273
9447.85 1178
9448.77 1205
9449.69 1266
9450.61 1155
9451.52 1205
9452.44 1238
9453.36 1307
9454.28 1326
9455.20 1420
9456.11 1604
9457.03 1775
9457.95 2039
9458.87 2004
9459.79 2081
9460.71 2094
9461.62 2027
9462.54 1822
9463.46 1695
9464.38 1516
9465.30 1403
9466.22 1395
9467.14 1299
9468.05 1274
9468.97 1178
9469.89 1133
9470.81 1134
9471.73 1242
9472.65 1233
9473.57 1198
9474.49 1186
9475.41 1257
9476.32 1185
9477.24 1241
9478.16 1218
9479.08 1142
9480.00 1045
9480.92 1071
9481.84 1122
9482.76 1114
9483.68 1266
9484.60 1186
9485.52 1156
9486.44 1279
9487.36 1340
9488.28 1369
9489.20 1313
9490.12 1271
9491.04 1304
9491.96 1291
9492.88 1174
9493.80 1196
9494.72 1203
9495.64 1179
9496.56 1259
9497.48 1185
9498.40 1154
9499.32 1109
9500.24 1171
9501.16 1180
9502.08 1173
9503.00 1156
9503.92 1100
9504.84 1105
9505.76 1171
9506.68 1204
9507.60 1187
9508.52 1193
9509.44 1132
9510.36 1111
9511.28 1050
9512.21 1089
9513.13 1145
9514.05 1115
9514.97 1112
9515.89 1112
9516.81 1130
9517.73 1148
9518.65 1149
9519.57 1171
9520.50 1155
9521.42 1169
9522.34 1178
9523.26 1144
9524.18 1182
9525.10 1192
9526.02 1204
9526.95 1243
9527.87 1142
9528.79 1105
9529.71 1138
9530.63 1193
9531.55 1237
9532.48 1259
9533.40 1198
9534.32 1231
9535.24 1239
9536.16 1250
9537.09 1276
9538.01 1311
9538.93 1368
9539.85 1373
9540.77 1397
9541.70 1318
9542.62 1313
9543.54 1233
9544.46 1240
9545.39 1231
9546.31 1240
9547.23 1233
9548.15 1159
9549.08 1220
9550.00 1205
9550.92 1192
9551.85 1204
9552.77 1233
9553.69 1186
9554.61 1224
9555.54 1193
9556.46 1117
9557.38 1190
9558.31 1248
9559.23 1180
9560.15 1197
9561.08 1146
9562.00 1162
9562.92 1180
9563.85 1222
9564.77 1222
9565.69 1098
9566.62 1186
9567.54 1221
9568.46 1175
9569.39 1214
9570.31 1140
9571.23 1220
9572.16 1215
9573.08 1188
9574.01 1233
9574.93 1274
9575.85 1270
9576.78 1368
9577.70 1349
9578.63 1232
9579.55 1214
9580.47 1299
9581.40 1212
9582.32 1247
9583.25 1219
9584.17 1141
9585.10 1170
9586.02 1254
9586.94 1264
9587.87 1233
9588.79 1224
9589.72 1220
9590.64 1225
9591.57 1281
9592.49 1191
9593.42 1242
9594.34 1273
9595.27 1332
9596.19 1287
9597.12 1247
9598.04 1286
9598.97 1287
9599.89 1249
9600.82 1203
9601.74 1308
9602.67 1300
9603.59 1317
9604.52 1342
9605.44 1334
9606.37 1367
9607.29 1331
9608.22 1372
9609.15 1494
9610.07 1518
9611.00 1441
9611.92 1493
9612.85 1477
9613.77 1424
9614.70 1440
9615.63 1462
9616.55 1505
9617.48 1537
9618.40 1507
9619.33 1490
9620.26 1494
9621.18 1475
9622.11 1506
9623.03 1480
9623.96 1493
9624.89 1473
9625.81 1527
9626.74 1503
9627.67 1514
9628.59 1502
9629.52 1620
9630.45 1640
9631.37 1578
9632.30 1696
9633.23 1591
9634.15 1645
9635.08 1668
9636.01 1684
9636.93 1653
9637.86 1715
9638.79 1711
9639.71 1734
9640.64 1648
9641.57 1687
9642.50 1760
9643.42 1742
9644.35 1821
9645.28 1772
9646.21 1795
9647.13 1853
9648.06 1816
9648.99 1888
9649.92 1896
9650.84 1942
9651.77 1905
9652.70 1914
9653.63 2033
9654.55 2179
9655.48 2227
9656.41 2140
9657.34 2011
9658.26 2132
9659.19 2149
9660.12 2113
9661.05 2157
9661.98 2236
9662.91 2207
9663.83 2111
9664.76 2169
9665.69 2218
9666.62 2192
9667.55 2167
9668.48 2102
9669.40 2230
9670.33 2240
9671.26 2187
9672.19 2282
9673.12 2452
9674.05 2457
9674.98 2329
9675.90 2328
9676.83 2309
9677.76 2393
9678.69 2390
9679.62 2382
9680.55 2418
9681.48 2467
9682.41 2385
9683.34 2471
9684.27 2499
9685.19 2538
9686.12 2555
9687.05 2674
9687.98 2636
9688.91 2779
9689.84 2690
9690.77 2599
9691.70 2699
9692.63 2574
9693.56 2664
9694.49 2675
9695.42 2748
9696.35 2849
9697.28 2779
9698.21 2803
9699.14 3023
9700.07 3066
9701.00 3341
9701.93 3523
9702.86 3863
9703.79 4261
9704.72 4595
9705.65 4633
9706.58 4633
9707.51 4570
9708.44 4129
9709.37 3954
9710.30 3481
9711.23 3396
9712.16 3260
9713.09 3016
9714.02 2951
9714.95 2924
9715.88 2989
9716.82 2903
9717.75 2917
9718.68 3086
9719.61 3162
9720.54 3310
9721.47 3327
9722.40 3205
9723.33 3163
9724.26 3082
9725.19 2971
9726.13 2766
9727.06 2625
9727.99 2597
9728.92 2488
9729.85 2527
9730.78 2530
9731.71 2571
9732.64 2489
9733.58 2433
9734.51 2528
9735.44 2565
9736.37 2606
9737.30 2603
9738.23 2614
9739.17 2694
9740.10 2613
9741.03 2625
9741.96 2666
9742.89 2581
9743.83 2562
9744.76 2403
9745.69 2318
9746.62 2501
9747.55 2296
9748.49 2227
9749.42 2246
9750.35 2257
9751.28 2282
9752.22 2219
9753.15 2192
9754.08 2077
9755.01 2068
9755.95 2121
9756.88 2100
9757.81 2138
9758.75 2050
9759.68 2040
9760.61 2049
9761.54 2027
9762.48 2028
9763.41 2141
9764.34 2048
9765.28 2037
9766.21 2071
9767.14 2188
9768.08 2059
9769.01 2203
9769.94 2192
9770.88 2241
9771.81 2178
9772.74 2158
9773.68 2084
9774.61 2046
9775.54 2044
9776.48 2131
9777.41 2214
9778.34 2120
9779.28 2253
9780.21 2178
9781.14 2224
9782.08 2310
9783.01 2328
9783.95 2307
9784.88 2419
9785.81 2480
9786.75 2532
9787.68 2592
9788.62 2559
9789.55 2463
9790.49 2490
9791.42 2454
9792.35 2384
9793.29 2337
9794.22 2305
9795.16 2262
9796.09 2124
9797.03 2052
9797.96 2117
9798.90 1996
9799.83 2019
9800.77 2112
9801.70 2149
9802.64 2270
9803.57 2219
9804.51 2277
9805.44 2289
9806.38 2230
9807.31 2278
9808.25 2197
9809.18 2148
9810.12 2040
9811.05 1891
9811.99 1783
9812.92 1797
9813.86 1727
9814.79 1768
9815.73 1807
9816.66 1783
9817.60 1736
9818.54 1679
9819.47 1705
9820.41 1681
9821.34 1664
9822.28 1683
9823.21 1659
9824.15 1628
9825.09 1617
9826.02 1592
9826.96 1578
9827.89 1637
9828.83 1560
9829.77 1523
9830.70 1635
9831.64 1630
9832.57 1529
9833.51 1571
9834.45 1502
9835.38 1535
9836.32 1598
9837.26 1642
9838.19 1591
9839.13 1496
9840.07 1439
9841.00 1434
9841.94 1389
9842.88 1514
9843.81 1438
9844.75 1484
9845.69 1607
9846.62 1585
9847.56 1533
9848.50 1539
9849.44 1624
9850.37 1561
9851.31 1494
9852.25 1533
9853.18 1592
9854.12 1544
9855.06 1517
9856.00 1595
9856.93 1591
9857.87 1502
9858.81 1505
9859.75 1597
9860.68 1660
9861.62 1591
9862.56 1574
9863.50 1642
9864.44 1589
9865.37 1593
9866.31 1599
9867.25 1475
9868.19 1467
9869.13 1552
9870.06 1485
9871.00 1517
9871.94 1360
9872.88 1426
9873.82 1466
9874.75 1405
9875.69 1461
9876.63 1489
9877.57 1528
9878.51 1550
9879.45 1487
9880.39 1412
9881.32 1467
9882.26 1426
9883.20 1411
9884.14 1402
9885.08 1390
9886.02 1372
9886.96 1401
9887.90 1435
9888.83 1402
9889.77 1408
9890.71 1401
9891.65 1479
9892.59 1360
9893.53 1317
9894.47 1358
9895.41 1406
9896.35 1300
9897.29 1380
9898.23 1300
9899.17 1361
9900.11 1311
9901.05 1228
9901.99 1310
9902.92 1383
9903.86 1319
9904.80 1301
9905.74 1326
9906.68 1287
9907.62 1312
9908.56 1270
9909.50 1326
9910.44 1330
9911.38 1286
9912.32 1220
9913.26 1335
9914.20 1306
9915.14 1343
9916.08 1376
9917.02 1345
9917.97 1301
9918.91 1329
9919.85 1298
9920.79 1303
9921.73 1302
9922.67 1314
9923.61 1275
9924.55 1292
9925.49 1316
9926.43 1335
9927.37 1341
9928.31 1327
9929.25 1512
9930.19 1630
9931.13 1693
9932.08 1873
9933.02 1824
9933.96 1925
9934.90 1983
9935.84 1846
9936.78 1672
9937.72 1550
9938.66 1443
9939.61 1479
9940.55 1293
9941.49 1308
9942.43 1340
9943.37 1279
9944.31 1303
9945.26 1271
9946.20 1294
9947.14 1225
9948.08 1207
9949.02 1240
9949.96 1179
9950.91 1146
9951.85 1202
9952.79 1206
9953.73 1236
9954.67 1226
9955.62 1246
9956.56 1277
9957.50 1256
9958.44 1292
9959.39 1381
9960.33 1275
9961.27 1296
9962.21 1216
9963.16 1252
9964.10 1199
9965.04 1254
9965.98 1214
9966.93 1167
9967.87 1167
9968.81 1127
9969.75 1244
9970.70 1153
9971.64 1135
9972.58 1164
9973.53 1061
9974.47 1119
9975.41 1150
9976.36 1104
9977.30 1101
9978.24 1091
9979.18 1107
9980.13 1037
9981.07 1037
9982.01 1034
9982.96 1057
9983.90 1093
9984.85 1030
9985.79 1055
9986.73 1033
9987.68 1055
9988.62 1025
9989.56 1072
9990.51 1049
9991.45 992
9992.40 987
9993.34 990
9994.28 1047
9995.23 1031
9996.17 1063
9997.12 1158
9998.06 1127
9999.00 1012
9999.95 1030
10000.89 1066
10001.84 1132
10002.78 1061
10003.73 1049
10004.67 1072
10005.61 1056
10006.56 1067
10007.50 1065
10008.45 1055
10009.39 1040
10010.34 1031
10011.28 1010
10012.23 1105
10013.17 1085
10014.12 1059
10015.06 1072
10016.01 1038
10016.95 1021
10017.90 1132
10018.84 1043
10019.79 1022
10020.73 1067
10021.68 1043
10022.62 1039
10023.57 1069
10024.51 1067
10025.46 1100
10026.41 1051
10027.35 1067
10028.30 1035
10029.24 1045
10030.19 1065
10031.13 1029
10032.08 1003
10033.03 1079
10033.97 1077
10034.92 1103
10035.86 1024
10036.81 985
10037.76 966
10038.70 997
10039.65 1010
10040.59 1046
10041.54 973
10042.49 1058
10043.43 965
10044.38 884
10045.33 943
10046.27 1018
10047.22 1005
10048.16 1006
10049.11 1010
10050.06 953
10051.00 941
10051.95 942
10052.90 1005
10053.84 964
10054.79 973
10055.74 1048
10056.69 950
10057.63 1001
10058.58 973
10059.53 922
10060.47 927
10061.42 938
10062.37 948
10063.32 1005
10064.26 984
10065.21 995
10066.16 1037
10067.10 1032
10068.05 977
10069.00 922
10069.95 956
10070.89 943
10071.84 1027
10072.79 991
10073.74 923
10074.69 932
10075.63 945
10076.58 1025
10077.53 970
10078.48 947
10079.43 983
10080.37 985
10081.32 969
10082.27 939
10083.22 969
10084.17 1021
10085.11 1002
10086.06 931
10087.01 909
10087.96 934
10088.91 892
10089.86 950
10090.81 932
10091.75 964
10092.70 976
10093.65 955
10094.60 932
10095.55 1012
10096.50 931
10097.45 956
10098.40 927
10099.34 916
10100.29 939
10101.24 950
10102.19 976
10103.14 951
10104.09 939
10105.04 966
10105.99 942
10106.94 952
10107.89 948
10108.84 914
10109.79 965
10110.73 987
10111.68 904
10112.63 960
10113.58 963
10114.53 969
10115.48 941
10116.43 934
10117.38 1024
10118.33 940
10119.28 928
10120.23 925
10121.18 989
10122.13 959
10123.08 909
10124.03 988
10124.98 955
10125.93 960
10126.88 916
10127.83 954
10128.78 1006
10129.73 927
10130.68 897
10131.64 932
10132.59 950
10133.54 988
10134.49 998
10135.44 1009
10136.39 931
10137.34 993
10138.29 953
10139.24 974
10140.19 966
10141.14 955
10142.09 953
10143.04 919
10144.00 990
10144.95 952
10145.90 996
10146.85 1031
10147.80 979
10148.75 984
10149.70 923
10150.65 954
10151.61 972
10152.56 1010
10153.51 1040
10154.46 976
10155.41 1025
10156.36 979
10157.31 1006
10158.27 1025
10159.22 1035
10160.17 965
10161.12 975
10162.07 984
10163.03 989
10163.98 1024
10164.93 983
10165.88 1017
10166.83 1005
10167.79 987
10168.74 1012
10169.69 1084
10170.64 1026
10171.60 1091
10172.55 1023
10173.50 1115
10174.45 1097
10175.41 1022
10176.36 1079
10177.31 1021
10178.26 986
10179.22 983
10180.17 1019
10181.12 998
10182.07 1115
10183.03 1067
10183.98 1116
10184.93 1152
10185.89 1083
10186.84 1085
10187.79 1108
10188.75 1144
10189.70 1050
10190.65 1093
10191.60 1099
10192.56 1107
10193.51 1157
10194.47 1101
10195.42 1168
10196.37 1124
10197.33 1095
10198.28 1162
10199.23 1136
10200.19 1168
10201.14 1216
10202.09 1256
10203.05 1171
10204.00 1160
10204.96 1194
10205.91 1215
10206.86 1188
10207.82 1247
10208.77 1256
10209.73 1266
10210.68 1276
10211.63 1340
10212.59 1360
10213.54 1289
10214.50 1380
10215.45 1402
10216.41 1292
10217.36 1215
10218.32 1314
10219.27 1247
10220.22 1178
10221.18 1227
10222.13 1225
10223.09 1256
10224.04 1254
10225.00 1164
10225.95 1187
10226.91 1191
10227.86 1203
10228.82 1132
10229.77 1180
10230.73 1233
10231.68 1143
10232.64 1164
10233.59 1180
10234.55 1182
10235.50 1132
10236.46 1182
10237.42 1244
10238.37 1233
10239.33 1294
10240.28 1391
10241.24 1518
10242.19 1445
10243.15 1503
10244.10 1471
10245.06 1472
10246.02 1442
10246.97 1344
10247.93 1239
10248.88 1185
10249.84 1198
10250.80 1169
10251.75 1072
10252.71 994
10253.66 1111
10254.62 1013
10255.58 993
10256.53 1051
10257.49 1010
10258.45 992
10259.40 964
10260.36 1004
10261.32 998
10262.27 972
10263.23 945
10264.19 976
10265.14 1029
10266.10 970
10267.06 953
10268.01 904
10268.97 990
10269.93 968
10270.88 935
10271.84 965
10272.80 950
10273.76 960
10274.71 941
10275.67 987
10276.63 976
10277.58 932
10278.54 923
10279.50 952
10280.46 948
10281.41 930
10282.37 937
10283.33 951
10284.29 885
10285.24 931
10286.20 891
10287.16 981
10288.12 984
10289.08 913
10290.03 878
10290.99 930
10291.95 914
10292.91 944
10293.87 930
10294.82 907
10295.78 903
10296.74 998
10297.70 1004
10298.66 997
10299.61 962
10300.57 897
10301.53 893
10302.49 896
10303.45 892
10304.41 924
10305.37 973
10306.32 871
10307.28 872
10308.24 886
10309.20 862
10310.16 924
10311.12 903
10312.08 874
10313.04 878
10314.00 931
10314.95 940
10315.91 965
10316.87 952
10317.83 928
10318.79 931
10319.75 895
10320.71 907
10321.67 919
10322.63 915
10323.59 911
10324.55 924
10325.51 922
10326.47 887
10327.43 925
10328.39 912
10329.35 871
10330.31 912
10331.27 856
10332.23 861
10333.19 858
10334.15 904
10335.11 913
10336.07 855
10337.03 912
10337.99 876
10338.95 946
10339.91 901
10340.87 879
10341.83 872
10342.79 869
10343.75 819
10344.71 862
10345.67 834
10346.63 925
10347.59 879
10348.55 833
10349.51 909
10350.47 848
10351.43 889
10352.39 861
10353.35 925
10354.31 880
10355.28 899
10356.24 892
10357.20 869
10358.16 884
10359.12 851
10360.08 889
10361.04 955
10362.00 932
10362.96 841
10363.93 874
10364.89 894
10365.85 958
10366.81 984
10367.77 986
10368.73 981
10369.69 890
10370.66 965
10371.62 922
10372.58 934
10373.54 939
10374.50 948
10375.47 980
10376.43 923
10377.39 909
10378.35 929
10379.31 943
10380.28 876
10381.24 805
10382.20 885
10383.16 883
10384.12 915
10385.09 853
10386.05 851
10387.01 858
10387.97 816
10388.94 834
10389.90 879
10390.86 876
10391.82 883
10392.79 839
10393.75 837
10394.71 864
10395.68 899
10396.64 860
10397.60 806
10398.56 865
10399.53 833
10400.49 830
10401.45 843
10402.42 778
10403.38 823
10404.34 849
10405.31 894
10406.27 879
10407.23 868
10408.20 847
10409.16 856
10410.12 897
10411.09 833
10412.05 887
10413.01 925
10413.98 959
10414.94 903
10415.90 860
10416.87 868
10417.83 901
10418.80 949
10419.76 959
10420.72 941
10421.69 960
10422.65 1047
10423.62 1107
10424.58 1196
10425.54 1215
10426.51 1120
10427.47 1166
10428.44 1170
10429.40 1066
10430.37 1122
10431.33 1078
10432.30 1028
10433.26 980
10434.22 901
10435.19 947
10436.15 981
10437.12 923
10438.08 901
10439.05 843
10440.01 868
10440.98 863
10441.94 817
10442.91 820
10443.87 884
10444.84 912
10445.80 892
10446.77 814
10447.73 851
10448.70 848
10449.66 783
10450.63 782
10451.59 819
10452.56 801
10453.53 846
10454.49 791
10455.46 795
10456.42 854
10457.39 905
10458.35 842
10459.32 806
10460.29 814
10461.25 868
10462.22 881
10463.18 861
10464.15 846
10465.12 773
10466.08 804
10467.05 814
10468.01 836
10468.98 845
10469.95 812
10470.91 793
10471.88 759
10472.85 852
10473.81 802
10474.78 813
10475.74 820
10476.71 811
10477.68 730
10478.64 759
10479.61 792
10480.58 867
10481.54 883
10482.51 864
10483.48 815
10484.45 772
10485.41 790
10486.38 836
10487.35 867
10488.31 850
10489.28 868
10490.25 778
10491.22 756
10492.18 860
10493.15 850
10494.12 822
10495.08 835
10496.05 826
10497.02 870
10497.99 770
10498.95 809
10499.92 929
10500.89 865
10501.86 839
10502.83 893
10503.79 895
10504.76 875
10505.73 828
10506.70 848
10507.67 814
10508.63 844
10509.60 846
10510.57 854
10511.54 878
10512.51 877
10513.47 861
10514.44 815
10515.41 819
10516.38 841
10517.35 900
10518.32 841
10519.28 798
10520.25 807
10521.22 874
10522.19 824
10523.16 838
10524.13 851
10525.10 809
10526.07 828
10527.03 842
10528.00 852
10528.97 853
10529.94 846
10530.91 851
10531.88 845
10532.85 809
10533.82 814
10534.79 843
10535.76 846
10536.73 875
10537.70 932
10538.67 910
10539.63 837
10540.60 896
10541.57 821
10542.54 817
10543.51 866
10544.48 854
10545.45 904
10546.42 864
10547.39 945
10548.36 906
10549.33 923
10550.30 935
10551.27 910
10552.24 988
10553.21 1010
10554.18 989
10555.15 983
10556.12 959
10557.09 997
10558.06 975
10559.03 954
10560.00 932
10560.97 996
10561.95 1019
10562.92 1049
10563.89 1192
10564.86 1222
10565.83 1188
10566.80 1269
10567.77 1343
10568.74 1321
10569.71 1319
10570.68 1209
10571.65 1118
10572.62 1185
10573.59 1129
10574.57 1096
10575.54 991
10576.51 1008
10577.48 951
10578.45 916
10579.42 909
10580.39 895
10581.36 928
10582.34 888
10583.31 947
10584.28 904
10585.25 957
10586.22 863
10587.19 856
10588.17 857
10589.14 904
10590.11 903
10591.08 970
10592.05 919
10593.02 978
10594.00 908
10594.97 910
10595.94 969
10596.91 1004
10597.89 1019
10598.86 972
10599.83 973
10600.80 1033
10601.77 968
10602.75 962
10603.72 933
10604.69 880
10605.66 975
10606.64 1004
10607.61 931
10608.58 865
10609.55 874
10610.53 917
10611.50 927
10612.47 841
10613.45 843
10614.42 797
10615.39 796
10616.36 777
10617.34 828
10618.31 815
10619.28 916
10620.26 860
10621.23 852
10622.20 875
10623.18 965
10624.15 847
10625.12 872
10626.10 926
10627.07 857
10628.04 889
10629.02 829
10629.99 865
10630.97 890
10631.94 873
10632.91 881
10633.89 920
10634.86 993
10635.83 953
10636.81 879
10637.78 896
10638.76 970
10639.73 952
10640.70 943
10641.68 940
10642.65 983
10643.63 1066
10644.60 1050
10645.58 1097
10646.55 1186
10647.53 1126
10648.50 1007
10649.47 1026
10650.45 1004
10651.42 1003
10652.40 968
10653.37 928
10654.35 917
10655.32 875
10656.30 907
10657.27 852
10658.25 920
10659.22 826
10660.20 829
10661.17 847
10662.15 885
10663.12 909
10664.10 844
10665.07 864
10666.05 848
10667.02 813
10668.00 842
10668.97 846
10669.95 865
10670.93 880
10671.90 847
10672.88 853
10673.85 869
10674.83 907
10675.80 854
10676.78 911
10677.76 859
10678.73 863
10679.71 880
10680.68 820
10681.66 842
10682.63 843
10683.61 905
10684.59 927
10685.56 855
10686.54 819
10687.52 820
10688.49 861
10689.47 881
10690.44 832
10691.42 831
10692.40 825
10693.37 839
10694.35 830
10695.33 808
10696.30 759
10697.28 860
10698.26 853
10699.23 861
10700.21 837
10701.19 830
10702.17 772
10703.14 872
10704.12 900
10705.10 846
10706.07 852
10707.05 852
10708.03 824
10709.01 864
10709.98 802
10710.96 813
10711.94 815
10712.91 837
10713.89 807
10714.87 736
10715.85 807
10716.83 838
10717.80 844
10718.78 792
10719.76 770
10720.74 789
10721.71 817
10722.69 807
10723.67 807
10724.65 785
10725.63 818
10726.60 748
10727.58 781
10728.56 792
10729.54 795
10730.52 799
10731.49 827
10732.47 787
10733.45 775
10734.43 751
10735.41 772
10736.39 809
10737.37 769
10738.34 843
10739.32 819
10740.30 812
10741.28 782
10742.26 834
10743.24 803
10744.22 800
10745.20 772
10746.17 789
10747.15 824
10748.13 799
10749.11 776
10750.09 798
10751.07 848
10752.05 775
10753.03 745
10754.01 743
10754.99 765
10755.97 738
10756.95 767
10757.93 777
10758.91 779
10759.88 760
10760.86 768
10761.84 766
10762.82 810
10763.80 832
10764.78 875
10765.76 839
10766.74 837
10767.72 886
10768.70 779
10769.68 763
10770.66 780
10771.64 788
10772.62 805
10773.60 847
10774.58 824
10775.56 769
10776.54 828
10777.52 840
10778.51 870
10779.49 838
10780.47 807
10781.45 868
10782.43 939
10783.41 932
10784.39 904
10785.37 890
10786.35 834
10787.33 878
10788.31 884
10789.29 849
10790.27 869
10791.26 837
10792.24 843
10793.22 924
10794.20 859
10795.18 804
10796.16 792
10797.14 804
10798.12 828
10799.10 810
10800.09 834
10801.07 864
10802.05 832
10803.03 825
10804.01 853
10804.99 815
10805.98 805
10806.96 833
10807.94 845
10808.92 820
10809.90 834
10810.89 827
10811.87 809
10812.85 807
10813.83 830
10814.81 810
10815.80 853
10816.78 770
10817.76 765
10818.74 772
10819.72 869
10820.71 832
10821.69 916
10822.67 847
10823.65 762
10824.64 790
10825.62 834
10826.60 875
10827.58 836
10828.57 863
10829.55 778
10830.53 822
10831.52 812
10832.50 846
10833.48 874
10834.46 828
10835.45 856
10836.43 853
10837.41 877
10838.40 863
10839.38 865
10840.36 895
10841.35 894
10842.33 883
10843.31 871
10844.30 851
10845.28 918
10846.26 903
10847.25 891
10848.23 886
10849.21 878
10850.20 890
10851.18 922
10852.17 962
10853.15 909
10854.13 994
10855.12 939
10856.10 898
10857.09 942
10858.07 905
10859.05 944
10860.04 876
10861.02 891
10862.01 985
10862.99 967
10863.97 977
10864.96 992
10865.94 998
10866.93 960
10867.91 1008
10868.90 996
10869.88 908
10870.87 1012
10871.85 961
10872.84 1015
10873.82 1042
10874.81 998
10875.79 945
10876.78 1012
10877.76 994
10878.75 988
10879.73 961
10880.72 1013
10881.70 1078
10882.69 1057
10883.67 1019
10884.66 1001
10885.64 997
10886.63 1010
10887.61 996
10888.60 1083
10889.58 1053
10890.57 1029
10891.55 1042
10892.54 1030
10893.53 1076
10894.51 1065
10895.50 1095
10896.48 1044
10897.47 1098
10898.45 1123
10899.44 1092
10900.43 1021
10901.41 1125
10902.40 1048
10903.38 1147
10904.37 1088
10905.36 1068
10906.34 1146
10907.33 1097
10908.32 1140
10909.30 1190
10910.29 1200
10911.28 1090
10912.26 1171
10913.25 1157
10914.24 1151
10915.22 1188
10916.21 1203
10917.20 1245
10918.18 1286
10919.17 1321
10920.16 1235
10921.14 1311
10922.13 1316
10923.12 1256
10924.10 1247
10925.09 1363
10926.08 1337
10927.07 1323
10928.05 1270
10929.04 1310
10930.03 1354
10931.01 1388
10932.00 1375
10932.99 1321
10933.98 1348
10934.96 1333
10935.95 1378
10936.94 1363
10937.93 1367
10938.92 1363
10939.90 1368
10940.89 1341
10941.88 1404
10942.87 1494
10943.85 1460
10944.84 1412
10945.83 1464
10946.82 1510
10947.81 1552
10948.79 1575
10949.78 1554
10950.77 1584
10951.76 1611
10952.75 1580
10953.74 1649
10954.72 1657
10955.71 1687
10956.70 1666
10957.69 1704
10958.68 1776
10959.67 1822
10960.66 1981
10961.65 2005
10962.63 2117
10963.62 2253
10964.61 2403
10965.60 2428
10966.59 2400
10967.58 2388
10968.57 2439
10969.56 2282
10970.55 2089
10971.54 2065
10972.52 2065
10973.51 1912
10974.50 1884
10975.49 1849
10976.48 1813
10977.47 1808
10978.46 1839
10979.45 1735
10980.44 1690
10981.43 1735
10982.42 1764
10983.41 1706
10984.40 1779
10985.39 1732
10986.38 1709
10987.37 1720
10988.36 1829
10989.35 1811
10990.34 1840
10991.33 1885
10992.32 1948
10993.31 1912
10994.30 1893
10995.29 1896
10996.28 1917
10997.27 1975
10998.26 2008
10999.25 2132
11000.24 2397
11001.23 2499
11002.22 2671
11003.21 3006
11004.20 3073
11005.20 3369
11006.19 3484
11007.18 3475
11008.17 3456
11009.16 3321
11010.15 3111
11011.14 2881
11012.13 2759
11013.12 2440
11014.11 2223
11015.10 2120
11016.10 1927
11017.09 1796
11018.08 1703
11019.07 1695
11020.06 1656
11021.05 1585
11022.04 1536
11023.04 1596
11024.03 1482
11025.02 1514
11026.01 1525
11027.00 1548
11027.99 1459
11028.99 1480
11029.98 1441
11030.97 1437
11031.96 1496
11032.95 1456
11033.95 1403
11034.94 1413
11035.93 1485
11036.92 1505
11037.91 1416
11038.91 1412
11039.90 1364
11040.89 1421
11041.88 1354
11042.88 1324
11043.87 1402
11044.86 1331
11045.85 1377
11046.85 1299
11047.84 1340
11048.83 1305
11049.82 1208
11050.82 1215
11051.81 1291
11052.80 1265
11053.80 1217
11054.79 1206
11055.78 1199
11056.77 1209
11057.77 1208
11058.76 1235
11059.75 1207
11060.75 1181
11061.74 1114
11062.73 1144
11063.73 1143
11064.72 1251
11065.71 1224
11066.71 1213
11067.70 1195
11068.69 1197
11069.69 1250
11070.68 1185
11071.68 1213
11072.67 1209
11073.66 1187
11074.66 1165
11075.65 1234
11076.65 1274
11077.64 1260
11078.63 1196
11079.63 1268
11080.62 1255
11081.62 1253
11082.61 1245
11083.60 1237
11084.60 1254
11085.59 1183
11086.59 1177
11087.58 1233
11088.58 1183
11089.57 1259
11090.57 1215
11091.56 1167
11092.55 1207
11093.55 1128
11094.54 1177
11095.54 1102
11096.53 1169
11097.53 1185
11098.52 1164
11099.52 1081
11100.51 1104
11101.51 1144
11102.50 1130
11103.50 1141
11104.49 1133
11105.49 1098
11106.48 1069
11107.48 1107
11108.48 1151
11109.47 1126
11110.47 1115
11111.46 1130
11112.46 1130
11113.45 1117
11114.45 1129
11115.44 1123
11116.44 1057
11117.44 1129
11118.43 1171
11119.43 1106
11120.42 1077
11121.42 1074
11122.42 1064
11123.41 1074
11124.41 1099
11125.40 1054
11126.40 1143
11127.40 1157
11128.39 1135
11129.39 1039
11130.38 1054
11131.38 1091
11132.38 1118
11133.37 1134
11134.37 1091
11135.37 1150
11136.36 1107
11137.36 1067
11138.36 1015
11139.35 1065
11140.35 1044
11141.35 1006
11142.34 1017
11143.34 1031
11144.34 950
11145.34 978
11146.33 1009
11147.33 1000
11148.33 1066
11149.32 1034
11150.32 1011
11151.32 1011
11152.32 1020
11153.31 1023
11154.31 978
11155.31 1006
11156.31 1016
11157.30 1014
11158.30 1023
11159.30 1008
11160.30 903
11161.29 933
11162.29 994
11163.29 970
11164.29 945
11165.29 919
11166.28 886
11167.28 916
11168.28 903
11169.28 931
11170.28 905
11171.27 929
11172.27 948
11173.27 888
11174.27 858
11175.27 953
11176.27 966
11177.26 882
11178.26 914
11179.26 901
11180.26 905
11181.26 920
11182.26 974
11183.26 902
11184.26 899
11185.25 922
11186.25 929
11187.25 865
11188.25 878
11189.25 877
11190.25 982
11191.25 885
11192.25 903
11193.25 881
11194.25 850
11195.24 897
11196.24 914
11197.24 939
11198.24 902
11199.24 902
11200.24 871
11201.24 863
11202.24 848
11203.24 880
11204.24 948
11205.24 932
11206.24 888
11207.24 898
11208.24 837
11209.24 840
11210.24 874
11211.24 867
11212.24 877
11213.24 865
11214.24 919
11215.24 899
11216.24 954
11217.24 908
11218.24 933
11219.24 939
11220.24 948
11221.24 917
11222.24 893
11223.24 865
11224.24 933
11225.24 891
11226.24 835
11227.25 895
11228.25 934
11229.25 894
11230.25 910
11231.25 876
11232.25 920
11233.25 884
11234.25 905
11235.25 897
11236.25 898
11237.25 888
11238.26 906
11239.26 907
11240.26 854
11241.26 833
11242.26 891
11243.26 928
11244.26 882
11245.27 917
11246.27 888
11247.27 901
11248.27 848
11249.27 917
11250.27 882
11251.28 895
11252.28 920
11253.28 893
11254.28 840
11255.28 856
11256.29 873
11257.29 932
11258.29 890
11259.29 896
11260.29 887
11261.30 901
11262.30 880
11263.30 881
11264.30 921
11265.31 961
11266.31 948
11267.31 923
11268.31 916
11269.32 867
11270.32 904
11271.32 928
11272.32 904
11273.33 910
11274.33 958
11275.33 953
11276.33 960
11277.34 981
11278.34 929
11279.34 962
11280.35 1129
11281.35 1048
11282.35 1049
11283.36 1109
11284.36 1040
11285.36 1080
11286.37 1049
11287.37 1059
11288.37 1140
11289.38 1039
11290.38 1038
11291.38 1062
11292.39 1025
11293.39 1045
11294.39 1004
11295.40 935
11296.40 914
11297.41 964
11298.41 917
11299.41 985
11300.42 973
11301.42 967
11302.43 903
11303.43 966
11304.43 968
11305.44 908
11306.44 919
11307.45 999
11308.45 991
11309.46 945
11310.46 923
11311.46 966
11312.47 997
11313.47 1004
11314.48 1005
11315.48 975
11316.49 1029
11317.49 1073
11318.50 1037
11319.50 1040
11320.51 1082
11321.51 1095
11322.52 1042
11323.52 1139
11324.53 1070
11325.53 1070
11326.54 1036
11327.54 1013
11328.55 1073
11329.55 1013
11330.56 959
11331.56 990
11332.57 980
11333.57 1011
11334.58 967
11335.58 931
11336.59 925
11337.60 982
11338.60 1004
11339.61 936
11340.61 935
11341.62 967
11342.62 1062
11343.63 1047
11344.64 976
11345.64 1069
11346.65 1054
11347.65 1019
11348.66 1051
11349.67 1011
11350.67 982
11351.68 1045
11352.69 996
11353.69 962
11354.70 968
11355.71 991
11356.71 996
11357.72 962
11358.72 934
11359.73 899
11360.74 941
11361.74 954
11362.75 946
11363.76 986
11364.76 931
11365.77 976
11366.78 952
11367.79 894
11368.79 902
11369.80 888
11370.81 933
11371.81 992
11372.82 893
11373.83 887
11374.84 913
11375.84 916
11376.85 888
11377.86 934
11378.87 936
11379.87 983
11380.88 930
11381.89 888
11382.90 927
11383.90 982
11384.91 970
11385.92 991
11386.93 995
11387.93 933
11388.94 931
11389.95 978
11390.96 1039
11391.97 936
11392.97 942
11393.98 1026
11394.99 1011
11396.00 991
11397.01 979
11398.02 963
11399.02 976
11400.03 977
11401.04 1003
11402.05 1000
11403.06 1011
11404.07 975
11405.08 975
11406.08 946
11407.09 922
11408.10 982
11409.11 962
11410.12 953
11411.13 983
11412.14 947
11413.15 951
11414.15 1001
11415.16 1039
11416.17 979
11417.18 931
11418.19 1045
11419.20 1012
11420.21 1004
11421.22 983
11422.23 1003
11423.24 925
11424.25 972
11425.26 953
11426.27 985
11427.28 989
11428.29 1095
11429.30 1020
11430.31 1006
11431.32 965
11432.32 958
11433.33 1008
11434.34 1029
11435.35 1000
11436.36 1007
11437.37 973
11438.38 997
11439.39 1046
11440.41 956
11441.42 1006
11442.43 1066
11443.44 1069
11444.45 1012
11445.46 966
11446.47 1017
11447.48 1021
11448.49 1032
11449.50 985
11450.51 1042
11451.52 1035
11452.53 1066
11453.54 1088
11454.55 1057
11455.56 1066
11456.57 1037
11457.59 1049
11458.60 1074
11459.61 1007
11460.62 1065
11461.63 1127
11462.64 1039
11463.65 1045
11464.66 1133
11465.67 1076
11466.69 1086
11467.70 1134
11468.71 1073
11469.72 1133
11470.73 1064
11471.74 1073
11472.75 1084
11473.77 1082
11474.78 1127
11475.79 1109
11476.80 1113
11477.81 1103
11478.83 1160
11479.84 1141
11480.85 1116
11481.86 1073
11482.87 1036
11483.89 1187
11484.90 1178
11485.91 1098
11486.92 1046
11487.93 1171
11488.95 1134
11489.96 1094
11490.97 1204
11491.98 1151
11493.00 1185
11494.01 1241
11495.02 1198
11496.03 1197
11497.05 1164
11498.06 1181
11499.07 1177
11500.09 1141
11501.10 1155
11502.11 1151
11503.12 1202
11504.14 1171
11505.15 1235
11506.16 1264
11507.18 1287
11508.19 1275
11509.20 1288
11510.22 1331
11511.23 1399
11512.24 1359
11513.26 1342
11514.27 1354
11515.28 1337
11516.30 1314
11517.31 1397
11518.32 1391
11519.34 1340
11520.35 1355
11521.37 1381
11522.38 1392
11523.39 1358
11524.41 1469
11525.42 1461
11526.44 1490
11527.45 1528
11528.46 1586
11529.48 1556
11530.49 1588
11531.51 1658
11532.52 1623
11533.53 1705
11534.55 1767
11535.56 1815
11536.58 1875
11537.59 1905
11538.61 1925
11539.62 1919
11540.64 1986
11541.65 1993
11542.67 2039
11543.68 2195
11544.69 2345
11545.71 2567
11546.72 2939
11547.74 3174
11548.75 3517
11549.77 3741
11550.78 3814
11551.80 4170
11552.81 4338
11553.83 4246
11554.85 4055
11555.86 3699
11556.88 3414
11557.89 3187
11558.91 2874
11559.92 2628
11560.94 2340
11561.95 2198
11562.97 2126
11563.98 2052
11565.00 1981
11566.02 1975
11567.03 1879
11568.05 1777
11569.06 1811
11570.08 1776
11571.10 1784
11572.11 1733
11573.13 1705
11574.14 1704
11575.16 1607
11576.18 1654
11577.19 1679
11578.21 1650
11579.22 1585
11580.24 1711
11581.26 1636
11582.27 1668
11583.29 1659
11584.31 1644
11585.32 1668
11586.34 1746
11587.36 1725
11588.37 1736
11589.39 1709
11590.41 1676
11591.42 1703
11592.44 1724
11593.46 1740
11594.47 1734
11595.49 1711
11596.51 1743
11597.53 1810
11598.54 1746
11599.56 1750
11600.58 1759
11601.59 1803
11602.61 1894
11603.63 2081
11604.65 2170
11605.66 2427
11606.68 2448
11607.70 2541
11608.72 2673
11609.74 2856
11610.75 2866
11611.77 2940
11612.79 2892
11613.81 2724
11614.82 2533
11615.84 2288
11616.86 2203
11617.88 2116
11618.90 2049
11619.91 1860
11620.93 1815
11621.95 1773
11622.97 1762
11623.99 1632
11625.01 1590
11626.02 1574
11627.04 1636
11628.06 1576
11629.08 1549
11630.10 1587
11631.12 1595
11632.14 1555
11633.15 1461
11634.17 1595
11635.19 1527
11636.21 1474
11637.23 1505
11638.25 1495
11639.27 1483
11640.29 1489
11641.30 1494
11642.32 1502
11643.34 1517
11644.36 1435
11645.38 1462
11646.40 1350
11647.42 1445
11648.44 1423
11649.46 1333
11650.48 1383
11651.50 1342
11652.52 1277
11653.54 1304
11654.56 1243
11655.58 1248
11656.60 1296
11657.62 1309
11658.64 1241
11659.66 1221
11660.68 1289
11661.70 1280
11662.72 1272
11663.74 1227
11664.76 1211
11665.78 1230
11666.80 1204
11667.82 1182
11668.84 1169
11669.86 1166
11670.88 1125
11671.90 1108
11672.92 1134
11673.94 1199
11674.96 1133
11675.98 1107
11677.00 1131
11678.02 1210
11679.04 1141
11680.06 1128
11681.08 1173
11682.10 1157
11683.12 1151
11684.15 1139
11685.17 1100
11686.19 1213
11687.21 1135
11688.23 1156
11689.25 1243
11690.27 1166
11691.29 1215
11692.31 1211
11693.34 1163
11694.36 1214
11695.38 1178
11696.40 1217
11697.42 1202
11698.44 1138
11699.46 1155
11700.49 1135
11701.51 1129
11702.53 1145
11703.55 1183
11704.57 1190
11705.60 1149
11706.62 1181
11707.64 1109
11708.66 1109
11709.68 1120
11710.71 1061
11711.73 1095
11712.75 1103
11713.77 1072
11714.79 998
11715.82 1066
11716.84 1032
11717.86 1013
11718.88 1008
11719.91 1044
11720.93 960
11721.95 978
11722.97 974
11724.00 994
11725.02 1026
11726.04 1056
11727.07 1071
11728.09 987
11729.11 936
11730.13 965
11731.16 982
11732.18 998
11733.20 1025
11734.23 945
11735.25 992
11736.27 979
11737.30 982
11738.32 938
11739.34 944
11740.37 921
11741.39 922
11742.41 957
11743.44 966
11744.46 963
11745.48 954
11746.51 991
11747.53 963
11748.55 977
11749.58 944
11750.60 925
11751.63 884
11752.65 979
11753.67 960
11754.70 932
11755.72 895
11756.75 951
11757.77 941
11758.79 899
11759.82 902
11760.84 934
11761.87 904
11762.89 910
11763.92 941
11764.94 954
11765.97 933
11766.99 936
11768.01 874
11769.04 923
11770.06 925
11771.09 976
11772.11 892
11773.14 843
11774.16 918
11775.19 961
11776.21 919
11777.24 837
11778.26 835
11779.29 900
11780.31 897
11781.34 913
11782.36 902
11783.39 916
11784.41 926
11785.44 923
11786.46 956
11787.49 964
11788.52 948
11789.54 929
11790.57 945
11791.59 905
11792.62 907
11793.64 944
11794.67 870
11795.70 911
11796.72 870
11797.75 907
11798.77 931
11799.80 914
11800.83 888
11801.85 898
11802.88 927
11803.90 907
11804.93 828
11805.96 885
11806.98 914
11808.01 890
11809.04 870
11810.06 865
11811.09 913
11812.11 849
11813.14 811
11814.17 885
11815.19 897
11816.22 877
11817.25 811
11818.27 852
11819.30 899
11820.33 919
11821.36 887
11822.38 891
11823.41 877
11824.44 912
11825.46 906
11826.49 885
11827.52 863
11828.54 818
11829.57 877
11830.60 832
11831.63 868
11832.65 881
11833.68 923
11834.71 947
11835.74 1042
11836.76 848
11837.79 864
11838.82 961
11839.85 912
11840.88 883
11841.90 881
11842.93 937
11843.96 940
11844.99 890
11846.01 921
11847.04 970
11848.07 907
11849.10 940
11850.13 944
11851.16 986
11852.18 961
11853.21 918
11854.24 985
11855.27 975
11856.30 964
11857.33 1009
11858.35 969
11859.38 932
11860.41 911
11861.44 1002
11862.47 1000
11863.50 960
11864.53 1010
11865.56 989
11866.58 1014
11867.61 1069
11868.64 1033
11869.67 1036
11870.70 1062
11871.73 1028
11872.76 1065
11873.79 1080
11874.82 1030
11875.85 1035
11876.88 1064
11877.91 1056
11878.93 1055
11879.96 1036
11880.99 1016
11882.02 1027
11883.05 1101
11884.08 1116
11885.11 1070
11886.14 1066
11887.17 1058
11888.20 1108
11889.23 1113
11890.26 1152
11891.29 1190
11892.32 1142
11893.35 1073
11894.38 1173
11895.41 1102
11896.44 1123
11897.47 1174
11898.50 1166
11899.53 1173
11900.56 1187
11901.59 1205
11902.62 1286
11903.65 1299
11904.69 1398
11905.72 1357
11906.75 1353
11907.78 1372
11908.81 1438
11909.84 1461
11910.87 1479
11911.90 1456
11912.93 1402
11913.96 1395
11914.99 1323
11916.02 1307
11917.06 1288
11918.09 1260
11919.12 1242
11920.15 1312
11921.18 1247
11922.21 1247
11923.24 1289
11924.27 1311
11925.31 1338
11926.34 1302
11927.37 1323
11928.40 1338
11929.43 1306
11930.46 1405
11931.50 1426
11932.53 1582
11933.56 1613
11934.59 1754
11935.62 1903
11936.65 1947
11937.69 2022
11938.72 2021
11939.75 1935
11940.78 2001
11941.81 1937
11942.85 1934
11943.88 1854
11944.91 1710
11945.94 1565
11946.98 1484
11948.01 1414
11949.04 1425
11950.07 1312
11951.11 1301
11952.14 1270
11953.17 1198
11954.20 1179
11955.24 1163
11956.27 1217
11957.30 1171
11958.34 1167
11959.37 1148
11960.40 1144
11961.43 1076
11962.47 1153
11963.50 1203
11964.53 1135
11965.57 1125
11966.60 1146
11967.63 1120
11968.67 1125
11969.70 1088
11970.73 1110
11971.77 1127
11972.80 1125
11973.83 1116
11974.87 1164
11975.90 1104
11976.94 1092
11977.97 1074
11979.00 1100
11980.04 1144
11981.07 1100
11982.10 1128
11983.14 1109
11984.17 1112
11985.21 1059
11986.24 1075
11987.27 1044
11988.31 1066
11989.34 1121
11990.38 1114
11991.41 1102
11992.45 1086
11993.48 1086
11994.51 1032
11995.55 1079
11996.58 1109
11997.62 1147
11998.65 1113
11999.69 1082
12000.72 1115
12001.76 1075
12002.79 1095
12003.83 1144
12004.86 1090
12005.90 1106
12006.93 1117
12007.97 1110
12009.00 1138
12010.04 1079
12011.07 1106
12012.11 1154
12013.14 1182
12014.18 1173
12015.21 1142
12016.25 1223
12017.28 1198
12018.32 1216
12019.35 1213
12020.39 1222
12021.43 1209
12022.46 1212
12023.50 1171
12024.53 1221
12025.57 1262
12026.60 1284
12027.64 1260
12028.68 1316
12029.71 1327
12030.75 1235
12031.78 1218
12032.82 1225
12033.86 1242
12034.89 1213
12035.93 1223
12036.97 1213
12038.00 1188
12039.04 1181
12040.07 1230
12041.11 1187
12042.15 1206
12043.18 1191
12044.22 1198
12045.26 1267
12046.29 1199
12047.33 1131
12048.37 1203
12049.40 1215
12050.44 1199
12051.48 1141
12052.52 1181
12053.55 1221
12054.59 1164
12055.63 1197
12056.66 1124
12057.70 1098
12058.74 1149
12059.78 1234
12060.81 1151
12061.85 1172
12062.89 1175
12063.92 1162
12064.96 1187
12066.00 1168
12067.04 1230
12068.07 1186
12069.11 1141
12070.15 1206
12071.19 1183
12072.23 1113
12073.26 1188
12074.30 1167
12075.34 1128
12076.38 1142
12077.42 1094
12078.45 1185
12079.49 1171
12080.53 1143
12081.57 1197
12082.61 1152
12083.64 1229
12084.68 1165
12085.72 1220
12086.76 1217
12087.80 1267
12088.84 1259
12089.88 1200
12090.91 1222
12091.95 1235
12092.99 1198
12094.03 1261
12095.07 1244
12096.11 1256
12097.15 1190
12098.19 1288
12099.22 1346
12100.26 1272
12101.30 1241
12102.34 1323
12103.38 1393
12104.42 1356
12105.46 1340
12106.50 1470
12107.54 1453
12108.58 1482
12109.62 1555
12110.66 1450
12111.70 1508
12112.74 1475
12113.77 1466
12114.81 1506
12115.85 1464
12116.89 1358
12117.93 1259
12118.97 1206
12120.01 1179
12121.05 1184
12122.09 1165
12123.13 1133
12124.17 1154
12125.21 1083
12126.25 1028
12127.29 1067
12128.33 1050
12129.37 1010
12130.41 1061
12131.45 1066
12132.50 1062
12133.54 1042
12134.58 1004
12135.62 1003
12136.66 998
12137.70 1015
12138.74 1024
12139.78 1037
12140.82 990
12141.86 964
12142.90 1002
12143.94 1001
12144.98 978
12146.02 1019
12147.07 1035
12148.11 989
12149.15 975
12150.19 962
12151.23 952
12152.27 934
12153.31 958
12154.35 957
12155.40 952
12156.44 907
12157.48 892
12158.52 903
12159.56 902
12160.60 900
12161.64 938
12162.69 938
12163.73 887
12164.77 871
12165.81 930
12166.85 919
12167.90 900
12168.94 916
12169.98 860
12171.02 850
12172.06 875
12173.11 882
12174.15 909
12175.19 918
12176.23 880
12177.27 849
12178.32 924
12179.36 923
12180.40 870
12181.44 947
12182.49 924
12183.53 946
12184.57 887
12185.61 876
12186.66 953
12187.70 912
12188.74 897
12189.79 907
12190.83 923
12191.87 919
12192.91 862
12193.96 827
12195.00 879
12196.04 899
12197.09 942
12198.13 901
12199.17 875
12200.22 854
12201.26 908
12202.30 929
12203.35 915
12204.39 928
12205.43 924
12206.48 955
12207.52 893
12208.57 920
12209.61 890
12210.65 883
12211.70 859
12212.74 888
12213.78 913
12214.83 903
12215.87 872
12216.92 866
12217.96 846
12219.00 852
12220.05 846
12221.09 924
12222.14 845
12223.18 845
12224.23 881
12225.27 850
12226.31 873
12227.36 841
12228.40 924
12229.45 921
12230.49 841
12231.54 895
12232.58 931
12233.63 919
12234.67 854
12235.72 875
12236.76 828
12237.81 885
12238.85 870
12239.90 898
12240.94 903
12241.99 895
12243.03 890
12244.08 906
12245.12 869
12246.17 884
12247.21 891
12248.26 871
12249.30 874
12250.35 883
12251.39 884
12252.44 869
12253.49 871
12254.53 849
12255.58 858
12256.62 807
12257.67 860
12258.71 903
12259.76 853
12260.81 838
12261.85 840
12262.90 818
12263.94 790
12264.99 850
12266.04 796
12267.08 820
12268.13 830
12269.17 788
12270.22 770
12271.27 757
12272.31 777
12273.36 798
12274.41 741
12275.45 745
12276.50 827
12277.55 837
12278.59 782
12279.64 763
12280.69 770
12281.73 780
12282.78 793
12283.83 740
12284.87 759
12285.92 768
12286.97 767
12288.01 729
12289.06 709
12290.11 746
12291.16 780
12292.20 735
12293.25 763
12294.30 714
12295.35 718
12296.39 734
12297.44 722
12298.49 751
12299.54 781
12300.58 742
12301.63 739
12302.68 806
12303.73 771
12304.77 754
12305.82 758
12306.87 799
12307.92 785
12308.97 745
12310.01 763
12311.06 734
12312.11 736
12313.16 741
12314.21 788
12315.25 790
12316.30 785
12317.35 770
12318.40 771
12319.45 753
12320.50 732
12321.54 723
12322.59 753
12323.64 718
12324.69 724
12325.74 762
12326.79 800
12327.84 706
12328.89 741
12329.93 803
12330.98 749
12332.03 784
12333.08 727
12334.13 740
12335.18 713
12336.23 733
12337.28 799
12338.33 765
12339.38 716
12340.43 733
12341.47 757
12342.52 822
12343.57 804
12344.62 720
12345.67 694
12346.72 699
12347.77 696
12348.82 740
12349.87 790
12350.92 722
12351.97 719
12353.02 711
12354.07 704
12355.12 725
12356.17 757
12357.22 745
12358.27 749
12359.32 726
12360.37 736
12361.42 721
12362.47 761
12363.52 678
12364.57 739
12365.62 727
12366.67 755
12367.72 709
12368.77 703
12369.82 696
12370.87 704
12371.93 749
12372.98 706
12374.03 701
12375.08 728
12376.13 772
12377.18 717
12378.23 755
12379.28 733
12380.33 742
12381.38 754
12382.43 700
12383.49 659
12384.54 742
12385.59 750
12386.64 752
12387.69 733
12388.74 702
12389.79 693
12390.84 707
12391.90 718
12392.95 751
12394.00 729
12395.05 713
12396.10 702
12397.15 720
12398.21 709
12399.26 704
12400.31 782
12401.36 736
12402.41 685
12403.47 674
12404.52 752
12405.57 704
12406.62 690
12407.67 705
12408.73 785
12409.78 724
12410.83 750
12411.88 725
12412.94 733
12413.99 756
12415.04 747
12416.09 728
12417.15 679
12418.20 693
12419.25 728
12420.30 741
12421.36 761
12422.41 757
12423.46 782
12424.52 832
12425.57 754
12426.62 691
12427.67 741
12428.73 747
12429.78 810
12430.83 786
12431.89 760
12432.94 755
12433.99 731
12435.05 799
12436.10 760
12437.15 769
12438.21 817
12439.26 771
12440.31 773
12441.37 771
12442.42 792
12443.47 801
12444.53 823
12445.58 827
12446.64 722
12447.69 742
12448.74 805
12449.80 756
12450.85 719
12451.91 753
12452.96 691
12454.01 736
12455.07 696
12456.12 758
12457.18 764
12458.23 766
12459.29 797
12460.34 716
12461.39 715
12462.45 722
12463.50 708
12464.56 716
12465.61 716
12466.67 751
12467.72 729
12468.78 712
12469.83 765
12470.89 689
12471.94 705
12473.00 710
12474.05 763
12475.11 787
12476.16 758
12477.22 735
12478.27 817
12479.33 822
12480.38 811
12481.44 783
12482.49 817
12483.55 756
12484.60 755
12485.66 741
12486.71 729
12487.77 773
12488.83 768
12489.88 776
12490.94 780
12491.99 765
12493.05 778
12494.10 817
12495.16 780
12496.22 737
12497.27 798
12498.33 776
12499.38 793
12500.44 839
12501.50 734
12502.55 795
12503.61 835
12504.67 807
12505.72 819
12506.78 785
12507.83 814
12508.89 811
12509.95 863
12511.00 871
12512.06 857
12513.12 860
12514.17 864
12515.23 859
12516.29 805
12517.34 919
12518.40 914
12519.46 908
12520.52 835
12521.57 901
12522.63 1053
12523.69 1044
12524.74 1024
12525.80 1060
12526.86 1163
12527.92 1221
12528.97 1277
12530.03 1278
12531.09 1304
12532.15 1303
12533.20 1243
12534.26 1250
12535.32 1258
12536.38 1178
12537.43 1150
12538.49 1095
12539.55 1039
12540.61 1020
12541.66 1028
12542.72 999
12543.78 983
12544.84 922
12545.90 944
12546.95 912
12548.01 994
12549.07 942
12550.13 910
12551.19 883
12552.25 916
12553.30 921
12554.36 914
12555.42 918
12556.48 835
12557.54 889
12558.60 877
12559.65 846
12560.71 838
12561.77 872
12562.83 964
12563.89 893
12564.95 845
12566.01 912
12567.07 859
12568.13 856
12569.18 814
12570.24 808
12571.30 865
12572.36 860
12573.42 862
12574.48 852
12575.54 874
12576.60 828
12577.66 860
12578.72 813
12579.78 782
12580.84 811
12581.90 832
12582.96 789
12584.02 811
12585.07 839
12586.13 833
12587.19 873
12588.25 867
12589.31 881
12590.37 872
12591.43 832
12592.49 838
12593.55 873
12594.61 930
12595.67 933
12596.73 863
12597.79 907
12598.86 850
12599.92 905
12600.98 981
12602.04 930
12603.10 939
12604.16 992
12605.22 1012
12606.28 1072
12607.34 1030
12608.40 1074
12609.46 1053
12610.52 1123
12611.58 1145
12612.64 1184
12613.70 1158
12614.76 1148
12615.83 1088
12616.89 1053
12617.95 1058
12619.01 1080
12620.07 1046
12621.13 1004
12622.19 983
12623.25 1060
12624.32 986
12625.38 1024
12626.44 943
12627.50 931
12628.56 908
12629.62 960
12630.68 974
12631.75 942
12632.81 989
12633.87 906
12634.93 932
12635.99 899
12637.05 898
12638.12 958
12639.18 957
12640.24 904
12641.30 879
12642.36 874
12643.43 913
12644.49 944
12645.55 947
12646.61 903
12647.68 864
12648.74 920
12649.80 939
12650.86 864
12651.93 844
12652.99 921
12654.05 871
12655.11 844
12656.18 880
12657.24 890
12658.30 869
12659.36 848
12660.43 879
12661.49 943
12662.55 990
12663.62 915
12664.68 876
12665.74 842
12666.81 876
12667.87 876
12668.93 879
12670.00 905
12671.06 900
12672.12 884
12673.19 878
12674.25 900
12675.31 882
12676.38 882
12677.44 908
12678.50 932
12679.57 908
12680.63 946
12681.69 890
12682.76 970
12683.82 943
12684.89 1019
12685.95 1011
12687.01 988
12688.08 984
12689.14 960
12690.21 995
12691.27 996
12692.33 1071
12693.40 1023
12694.46 1007
12695.53 1030
12696.59 1047
12697.66 1115
12698.72 1048
12699.79 1016
12700.85 1082
12701.91 1117
12702.98 1051
12704.04 1068
12705.11 1091
12706.17 1083
12707.24 1112
12708.30 1157
12709.37 1184
12710.43 1120
12711.50 1167
12712.56 1123
12713.63 1081
12714.69 1109
12715.76 1056
12716.82 1118
12717.89 1073
12718.95 1111
12720.02 1066
12721.09 1037
12722.15 1048
12723.22 1083
12724.28 1037
12725.35 1025
12726.41 1063
12727.48 1057
12728.54 1042
12729.61 1055
12730.68 1008
12731.74 973
12732.81 978
12733.87 918
12734.94 1042
12736.01 1035
12737.07 999
12738.14 998
12739.20 1028
12740.27 976
12741.34 962
12742.40 932
12743.47 973
12744.54 948
12745.60 947
12746.67 931
12747.74 970
12748.80 983
12749.87 980
12750.94 980
12752.00 963
12753.07 903
12754.14 880
12755.20 881
12756.27 863
12757.34 887
12758.40 855
12759.47 838
12760.54 860
12761.60 876
12762.67 866
12763.74 803
12764.81 863
12765.87 816
12766.94 817
12768.01 800
12769.08 786
12770.14 791
12771.21 790
12772.28 858
12773.35 862
12774.41 845
12775.48 821
12776.55 846
12777.62 884
12778.68 855
12779.75 836
12780.82 817
12781.89 816
12782.96 810
12784.02 831
12785.09 865
12786.16 867
12787.23 865
12788.30 772
12789.37 821
12790.43 813
12791.50 823
12792.57 843
12793.64 896
12794.71 814
12795.78 856
12796.84 841
12797.91 868
12798.98 829
12800.05 850
12801.12 830
12802.19 865
12803.26 845
12804.33 804
12805.40 826
12806.46 830
12807.53 774
12808.60 791
12809.67 817
12810.74 817
12811.81 806
12812.88 819
12813.95 779
12815.02 808
12816.09 793
12817.16 808
12818.23 802
12819.30 818
12820.37 813
12821.44 815
12822.50 832
12823.57 802
12824.64 874
12825.71 884
12826.78 875
12827.85 777
12828.92 850
12829.99 871
12831.06 885
12832.13 824
12833.20 766
12834.27 739
12835.34 764
12836.41 771
12837.49 815
12838.56 749
12839.63 735
12840.70 708
12841.77 770
12842.84 765
12843.91 785
12844.98 761
12846.05 793
12847.12 752
12848.19 776
12849.26 729
12850.33 709
12851.40 745
12852.47 734
12853.55 705
12854.62 684
12855.69 739
12856.76 754
12857.83 800
12858.90 698
12859.97 738
12861.04 775
12862.11 732
12863.19 729
12864.26 681
12865.33 703
12866.40 709
12867.47 747
12868.54 753
12869.62 751
12870.69 705
12871.76 719
12872.83 725
12873.90 689
12874.97 738
12876.05 697
12877.12 705
12878.19 669
12879.26 698
12880.33 717
12881.41 641
12882.48 720
12883.55 681
12884.62 672
12885.70 704
12886.77 721
12887.84 689
12888.91 657
12889.98 677
12891.06 635
12892.13 641
12893.20 695
12894.28 682
12895.35 679
12896.42 724
12897.49 715
12898.57 658
12899.64 687
12900.71 690
12901.79 668
12902.86 606
12903.93 648
12905.00 623
12906.08 682
12907.15 649
12908.22 612
12909.30 634
12910.37 665
12911.44 646
12912.52 646
12913.59 678
12914.66 675
12915.74 625
12916.81 613
12917.89 673
12918.96 601
12920.03 652
12921.11 664
12922.18 622
12923.25 578
12924.33 636
12925.40 642
12926.48 679
12927.55 640
12928.62 649
12929.70 648
12930.77 610
12931.85 658
12932.92 615
12934.00 669
12935.07 645
12936.14 602
12937.22 658
12938.29 613
12939.37 606
12940.44 664
12941.52 667
12942.59 704
12943.67 634
12944.74 689
12945.82 712
12946.89 647
12947.97 640
12949.04 618
12950.12 669
12951.19 622
12952.27 667
12953.34 602
12954.42 641
12955.49 607
12956.57 645
12957.64 635
12958.72 621
12959.79 605
12960.87 588
12961.94 639
12963.02 605
12964.10 654
12965.17 614
12966.25 681
12967.32 687
12968.40 601
12969.47 629
12970.55 600
12971.63 608
12972.70 636
12973.78 609
12974.85 616
12975.93 606
12977.01 674
12978.08 631
12979.16 624
12980.23 660
12981.31 643
12982.39 655
12983.46 635
12984.54 642
12985.62 607
12986.69 644
12987.77 650
12988.85 693
12989.92 645
12991.00 634
12992.08 619
12993.15 635
12994.23 660
12995.31 673
12996.38 658
12997.46 664
12998.54 698
12999.61 645
13000.69 656
13001.77 682
13002.85 671
13003.92 649
13005.00 653
13006.08 665
13007.16 656
13008.23 650
13009.31 646
13010.39 648
13011.47 614
13012.54 619
13013.62 658
13014.70 622
13015.78 638
13016.85 639
13017.93 619
13019.01 660
13020.09 665
13021.17 672
13022.24 671
13023.32 666
13024.40 630
13025.48 630
13026.56 635
13027.63 697
13028.71 670
13029.79 676
13030.87 665
13031.95 664
13033.03 684
13034.10 680
13035.18 639
13036.26 617
13037.34 655
13038.42 676
13039.50 715
13040.58 719
13041.66 693
13042.73 665
13043.81 657
13044.89 692
13045.97 674
13047.05 681
13048.13 690
13049.21 661
13050.29 675
13051.37 709
13052.45 690
13053.53 658
13054.60 663
13055.68 680
13056.76 676
13057.84 670
13058.92 674
13060.00 614
13061.08 696
13062.16 754
13063.24 694
13064.32 694
13065.40 699
13066.48 654
13067.56 662
13068.64 635
13069.72 656
13070.80 650
13071.88 697
13072.96 735
13074.04 744
13075.12 681
13076.20 672
13077.28 671
13078.36 652
13079.44 657
13080.52 650
13081.60 645
13082.68 631
13083.76 631
13084.84 609
13085.93 652
13087.01 630
13088.09 650
13089.17 632
13090.25 662
13091.33 638
13092.41 640
13093.49 630
13094.57 615
13095.65 614
13096.73 666
13097.82 696
13098.90 641
13099.98 677
13101.06 668
13102.14 716
13103.22 622
13104.30 627
13105.38 637
13106.47 656
13107.55 662
13108.63 655
13109.71 620
13110.79 624
13111.87 671
13112.96 689
13114.04 672
13115.12 683
13116.20 655
13117.28 650
13118.37 613
13119.45 670
13120.53 671
13121.61 665
13122.69 655
13123.78 666
13124.86 677
13125.94 643
13127.02 635
13128.11 660
13129.19 664
13130.27 618
13131.35 629
13132.44 663
13133.52 634
13134.60 639
13135.68 649
13136.77 654
13137.85 701
13138.93 688
13140.01 709
13141.10 684
13142.18 650
13143.26 670
13144.35 691
13145.43 683
13146.51 667
13147.60 645
13148.68 654
13149.76 657
13150.85 646
13151.93 636
13153.01 642
13154.10 664
13155.18 666
13156.26 636
13157.35 650
13158.43 720
13159.51 702
13160.60 658
13161.68 650
13162.77 675
13163.85 669
13164.93 628
13166.02 653
13167.10 620
13168.19 640
13169.27 691
13170.35 708
13171.44 669
13172.52 633
13173.61 652
13174.69 664
13175.78 597
13176.86 652
13177.94 666
13179.03 666
13180.11 644
13181.20 609
13182.28 653
13183.37 657
13184.45 673
13185.54 641
13186.62 668
13187.71 641
13188.79 667
13189.88 641
13190.96 658
13192.05 656
13193.13 640
13194.22 656
13195.30 649
13196.39 665
13197.47 632
13198.56 672
13199.64 658
13200.73 669
13201.81 693
13202.90 663
13203.98 669
13205.07 645
13206.16 652
13207.24 660
13208.33 666
13209.41 650
13210.50 688
13211.58 659
13212.67 707
13213.76 696
13214.84 655
13215.93 683
13217.01 719
13218.10 735
13219.19 698
13220.27 685
13221.36 699
13222.45 725
13223.53 692
13224.62 688
13225.70 694
13226.79 715
13227.88 711
13228.96 627
13230.05 644
13231.14 680
13232.22 704
13233.31 722
13234.40 697
13235.48 751
13236.57 718
13237.66 673
13238.74 684
13239.83 706
13240.92 676
13242.01 713
13243.09 740
13244.18 730
13245.27 670
13246.35 697
13247.44 742
13248.53 700
13249.62 708
13250.70 734
13251.79 748
13252.88 720
13253.97 712
13255.05 749
13256.14 686
13257.23 676
13258.32 757
13259.41 768
13260.49 678
13261.58 725
13262.67 753
13263.76 728
13264.85 756
13265.93 751
13267.02 738
13268.11 761
13269.20 705
13270.29 746
13271.37 770
13272.46 759
13273.55 719
13274.64 677
13275.73 756
13276.82 769
13277.91 727
13278.99 765
13280.08 772
13281.17 809
13282.26 789
13283.35 757
13284.44 770
13285.53 813
13286.62 852
13287.70 819
13288.79 772
13289.88 845
13290.97 822
13292.06 865
13293.15 833
13294.24 785
13295.33 778
13296.42 834
13297.51 888
13298.60 871
13299.69 884
13300.78 830
13301.87 862
13302.95 883
13304.04 851
13305.13 890
13306.22 855
13307.31 901
13308.40 864
13309.49 856
13310.58 874
13311.67 930
13312.76 921
13313.85 909
13314.94 876
13316.03 910
13317.12 914
13318.21 904
13319.30 938
13320.39 991
13321.48 973
13322.58 911
13323.67 900
13324.76 964
13325.85 963
13326.94 920
13328.03 882
13329.12 897
13330.21 900
13331.30 901
13332.39 918
13333.48 900
13334.57 897
13335.66 918
13336.75 909
13337.85 871
13338.94 888
13340.03 865
13341.12 899
13342.21 930
13343.30 941
13344.39 959
13345.48 932
13346.58 975
13347.67 893
13348.76 927
13349.85 905
13350.94 967
13352.03 954
13353.12 898
13354.22 933
13355.31 921
13356.40 980
13357.49 943
13358.58 1025
13359.68 981
13360.77 923
13361.86 998
13362.95 994
13364.04 1000
13365.14 974
13366.23 1001
13367.32 1017
13368.41 1019
13369.51 1089
13370.60 1089
13371.69 1197
13372.78 1123
13373.87 1110
13374.97 1129
13376.06 1144
13377.15 1118
13378.25 1063
13379.34 1067
13380.43 1114
13381.52 1123
13382.62 1075
13383.71 1044
13384.80 1050
13385.90 977
13386.99 962
13388.08 1010
13389.17 993
13390.27 926
13391.36 929
13392.45 892
13393.55 933
13394.64 951
13395.73 907
13396.83 883
13397.92 890
13399.02 953
13400.11 922
13401.20 920
13402.30 900
13403.39 917
13404.48 891
13405.58 868
13406.67 884
13407.77 870
13408.86 926
13409.95 908
13411.05 923
13412.14 860
13413.24 842
13414.33 923
13415.42 881
13416.52 861
13417.61 877
13418.71 880
13419.80 881
13420.90 859
13421.99 916
13423.08 844
13424.18 871
13425.27 857
13426.37 895
13427.46 948
13428.56 880
13429.65 916
13430.75 914
13431.84 821
13432.94 830
13434.03 920
13435.13 878
13436.22 878
13437.32 975
13438.41 936
13439.51 938
13440.60 937
13441.70 911
13442.79 901
13443.89 878
13444.98 887
13446.08 916
13447.18 916
13448.27 901
13449.37 870
13450.46 922
13451.56 998
13452.65 978
13453.75 994
13454.85 949
13455.94 962
13457.04 957
13458.13 993
13459.23 1002
13460.33 982
13461.42 955
13462.52 1019
13463.61 1019
13464.71 955
13465.81 1035
13466.90 1052
13468.00 1070
13469.10 1057
13470.19 1089
13471.29 1060
13472.38 1076
13473.48 1023
13474.58 1104
13475.67 1052
13476.77 1029
13477.87 1020
13478.96 1032
13480.06 1052
13481.16 1066
13482.26 1086
13483.35 1077
13484.45 1109
13485.55 1063
13486.64 1052
13487.74 1081
13488.84 1024
13489.94 1028
13491.03 1115
13492.13 1115
13493.23 1156
13494.32 1099
13495.42 1097
13496.52 1117
13497.62 1150
13498.72 1236
13499.81 1190
13500.91 1180
13502.01 1217
13503.11 1225
13504.20 1264
13505.30 1292
13506.40 1298
13507.50 1317
13508.60 1364
13509.69 1407
13510.79 1374
13511.89 1352
13512.99 1345
13514.09 1308
13515.18 1300
13516.28 1256
13517.38 1267
13518.48 1282
13519.58 1248
13520.68 1156
13521.78 1144
13522.87 1039
13523.97 1097
13525.07 1100
13526.17 1028
13527.27 1053
13528.37 1007
13529.47 975
13530.57 982
13531.66 926
13532.76 962
13533.86 926
13534.96 928
13536.06 954
13537.16 889
13538.26 856
13539.36 898
13540.46 952
13541.56 948
13542.66 864
13543.76 949
13544.86 972
13545.96 881
13547.05 853
13548.15 845
13549.25 863
13550.35 921
13551.45 868
13552.55 877
13553.65 853
13554.75 852
13555.85 836
13556.95 895
13558.05 888
13559.15 802
13560.25 832
13561.35 886
13562.45 861
13563.55 823
13564.65 824
13565.75 853
13566.85 802
13567.96 860
13569.06 848
13570.16 813
13571.26 826
13572.36 848
13573.46 831
13574.56 818
13575.66 806
13576.76 792
13577.86 841
13578.96 832
13580.06 844
13581.16 856
13582.27 921
13583.37 881
13584.47 869
13585.57 815
13586.67 828
13587.77 801
13588.87 826
13589.97 867
13591.08 827
13592.18 868
13593.28 814
13594.38 838
13595.48 875
13596.58 808
13597.68 846
13598.79 811
13599.89 873
13600.99 898
13602.09 833
13603.19 835
13604.30 833
13605.40 868
13606.50 795
13607.60 870
13608.70 852
13609.81 842
13610.91 877
13612.01 923
13613.11 819
13614.21 770
13615.32 877
13616.42 814
13617.52 892
13618.62 849
13619.73 887
13620.83 847
13621.93 872
13623.03 865
13624.14 875
13625.24 863
13626.34 844
13627.45 848
13628.55 824
13629.65 857
13630.75 854
13631.86 843
13632.96 818
13634.06 828
13635.17 820
13636.27 801
13637.37 847
13638.48 849
13639.58 819
13640.68 823
13641.79 875
13642.89 835
13643.99 836
13645.10 850
13646.20 842
13647.30 781
13648.41 858
13649.51 868
13650.62 867
13651.72 820
13652.82 843
13653.93 827
13655.03 850
13656.14 842
13657.24 810
13658.34 783
13659.45 885
13660.55 843
13661.66 818
13662.76 786
13663.87 772
13664.97 791
13666.07 833
13667.18 861
13668.28 807
13669.39 852
13670.49 846
13671.60 819
13672.70 821
13673.81 798
13674.91 790
13676.02 797
13677.12 785
13678.23 767
13679.33 779
13680.44 794
13681.54 770
13682.65 754
13683.75 774
13684.86 796
13685.96 807
13687.07 836
13688.17 797
13689.28 758
13690.38 811
13691.49 832
13692.59 836
13693.70 865
13694.80 851
13695.91 821
13697.02 841
13698.12 802
13699.23 802
13700.33 881
13701.44 840
13702.55 834
13703.65 872
13704.76 871
13705.86 845
13706.97 811
13708.08 812
13709.18 835
13710.29 858
13711.39 876
13712.50 880
13713.61 910
13714.71 891
13715.82 879
13716.93 834
13718.03 860
13719.14 861
13720.25 930
13721.35 889
13722.46 829
13723.57 887
13724.67 913
13725.78 934
13726.89 931
13727.99 915
13729.10 912
13730.21 936
13731.31 1011
13732.42 956
13733.53 963
13734.64 1036
13735.74 1049
13736.85 951
13737.96 1022
13739.07 1025
13740.17 1014
13741.28 1098
13742.39 1068
13743.50 1058
13744.60 1073
13745.71 1068
13746.82 1060
13747.93 1023
13749.03 1065
13750.14 1007
13751.25 1012
13752.36 1055
13753.47 1081
13754.57 1144
13755.68 1132
13756.79 1189
13757.90 1135
13759.01 1158
13760.11 1110
13761.22 1134
13762.33 1171
13763.44 1215
13764.55 1224
13765.66 1251
13766.76 1293
13767.87 1282
13768.98 1322
13770.09 1393
13771.20 1433
13772.31 1450
13773.42 1470
13774.53 1567
13775.63 1673
13776.74 1729
13777.85 1789
13778.96 1812
13780.07 1796
13781.18 1876
13782.29 1799
13783.40 1798
13784.51 1729
13785.62 1643
13786.73 1665
13787.83 1547
13788.94 1427
13790.05 1429
13791.16 1466
13792.27 1337
13793.38 1348
13794.49 1213
13795.60 1171
13796.71 1159
13797.82 1211
13798.93 1182
13800.04 1160
13801.15 1111
13802.26 1096
13803.37 1116
13804.48 1116
13805.59 1053
13806.70 1066
13807.81 1047
13808.92 1062
13810.03 1047
13811.14 1018
13812.25 1032
13813.36 1055
13814.47 1060
13815.58 952
13816.69 965
13817.80 967
13818.91 966
13820.03 943
13821.14 903
13822.25 966
13823.36 919
13824.47 897
13825.58 944
13826.69 893
13827.80 961
13828.91 977
13830.02 933
13831.13 926
13832.25 912
13833.36 933
13834.47 854
13835.58 880
13836.69 938
13837.80 897
13838.91 895
13840.02 853
13841.14 868
13842.25 848
13843.36 869
13844.47 880
13845.58 968
13846.69 963
13847.81 905
13848.92 925
13850.03 980
13851.14 918
13852.25 862
13853.37 940
13854.48 983
13855.59 954
13856.70 934
13857.81 933
13858.93 899
13860.04 954
13861.15 923
13862.26 965
13863.38 1007
13864.49 1018
13865.60 941
13866.71 969
13867.83 967
13868.94 958
13870.05 958
13871.16 952
13872.28 1011
13873.39 982
13874.50 939
13875.61 946
13876.73 980
13877.84 939
13878.95 927
13880.07 905
13881.18 987
13882.29 1020
13883.41 990
13884.52 936
13885.63 993
13886.75 1002
13887.86 1004
13888.97 1015
13890.09 1097
13891.20 1032
13892.31 1035
13893.43 1065
13894.54 1122
13895.65 1083
13896.77 1028
13897.88 1118
13899.00 1078
13900.11 1144
13901.22 1145
13902.34 1150
13903.45 1168
13904.57 1191
13905.68 1149
13906.79 1143
13907.91 1158
13909.02 1129
13910.14 1058
13911.25 1065
13912.37 1016
13913.48 1021
13914.59 987
13915.71 997
13916.82 942
13917.94 950
13919.05 958
13920.17 978
13921.28 995
13922.40 875
13923.51 876
13924.63 923
13925.74 946
13926.86 978
13927.97 935
13929.09 919
13930.20 958
13931.32 892
13932.43 955
13933.55 926
13934.66 917
13935.78 884
13936.89 969
13938.01 928
13939.12 949
13940.24 902
13941.35 853
13942.47 851
13943.59 835
13944.70 850
13945.82 849
13946.93 871
13948.05 872
13949.16 902
13950.28 918
13951.40 905
13952.51 903
13953.63 896
13954.74 913
13955.86 854
13956.98 831
13958.09 816
13959.21 838
13960.33 798
13961.44 810
13962.56 820
13963.67 822
13964.79 861
13965.91 912
13967.02 872
13968.14 772
13969.26 823
13970.37 830
13971.49 911
13972.61 799
13973.72 817
13974.84 831
13975.96 854
13977.08 901
13978.19 821
13979.31 800
13980.43 827
13981.54 869
13982.66 848
13983.78 798
13984.90 850
13986.01 850
13987.13 818
13988.25 824
13989.37 856
13990.48 870
13991.60 839
13992.72 873
13993.84 800
13994.95 800
13996.07 802
13997.19 888
13998.31 848
13999.42 880
14000.54 835
14001.66 816
14002.78 849
14003.90 789
14005.01 846
14006.13 844
14007.25 888
14008.37 861
14009.49 878
14010.61 861
14011.72 876
14012.84 840
14013.96 815
14015.08 799
14016.20 803
14017.32 838
14018.43 844
14019.55 831
14020.67 872
14021.79 838
14022.91 823
14024.03 886
14025.15 831
14026.27 892
14027.39 867
14028.50 886
14029.62 869
14030.74 846
14031.86 838
14032.98 880
14034.10 890
14035.22 807
14036.34 859
14037.46 860
14038.58 878
14039.70 867
14040.82 863
14041.94 851
14043.06 861
14044.18 863
14045.30 922
14046.41 899
14047.53 876
14048.65 878
14049.77 890
14050.89 885
14052.01 904
14053.13 977
14054.25 909
14055.37 945
14056.49 907
14057.61 974
14058.74 955
14059.86 936
14060.98 939
14062.10 957
14063.22 949
14064.34 1010
14065.46 1027
14066.58 1023
14067.70 1013
14068.82 990
14069.94 1043
14071.06 1056
14072.18 1051
14073.30 1057
14074.42 1076
14075.54 1129
14076.66 1049
14077.79 1051
14078.91 1110
14080.03 1091
14081.15 1111
14082.27 1133
14083.39 1147
14084.51 1181
14085.63 1130
14086.76 1140
14087.88 1161
14089.00 1190
14090.12 1236
14091.24 1225
14092.36 1262
14093.48 1348
14094.61 1276
14095.73 1301
14096.85 1338
14097.97 1414
14099.09 1323
14100.22 1372
14101.34 1481
14102.46 1542
14103.58 1492
14104.70 1525
14105.83 1655
14106.95 1582
14108.07 1585
14109.19 1537
14110.31 1569
14111.44 1552
14112.56 1481
14113.68 1399
14114.80 1421
14115.93 1305
14117.05 1303
14118.17 1253
14119.29 1234
14120.42 1241
14121.54 1129
14122.66 1100
14123.79 1066
14124.91 1109
14126.03 1113
14127.15 1058
14128.28 1083
14129.40 1067
14130.52 1023
14131.65 1042
14132.77 1021
14133.89 1021
14135.02 994
14136.14 1061
14137.26 999
14138.39 1008
14139.51 945
14140.63 980
14141.76 953
14142.88 924
14144.00 920
14145.13 954
14146.25 1014
14147.38 996
14148.50 964
14149.62 878
14150.75 891
14151.87 943
14152.99 947
14154.12 895
14155.24 877
14156.37 901
14157.49 901
14158.62 900
14159.74 909
14160.86 911
14161.99 900
14163.11 903
14164.24 905
14165.36 916
14166.49 873
14167.61 906
14168.74 939
14169.86 912
14170.99 920
14172.11 926
14173.23 902
14174.36 888
14175.48 858
14176.61 923
14177.73 939
14178.86 846
14179.98 892
14181.11 833
14182.23 854
14183.36 848
14184.49 851
14185.61 874
14186.74 848
14187.86 850
14188.99 796
14190.11 846
14191.24 827
14192.36 821
14193.49 861
14194.61 885
14195.74 933
14196.87 880
14197.99 847
14199.12 812
14200.24 861
14201.37 832
14202.50 840
14203.62 842
14204.75 862
14205.87 842
14207.00 786
14208.13 795
14209.25 836
14210.38 829
14211.50 857
14212.63 795
14213.76 828
14214.88 823
14216.01 901
14217.14 847
14218.26 823
14219.39 754
14220.52 830
14221.64 802
14222.77 806
14223.90 816
14225.02 732
14226.15 773
14227.28 789
14228.41 746
14229.53 775
14230.66 793
14231.79 833
14232.91 786
14234.04 799
14235.17 806
14236.30 817
14237.42 761
14238.55 726
14239.68 728
14240.81 740
14241.93 770
14243.06 805
14244.19 809
14245.32 778
14246.44 722
14247.57 769
14248.70 755
14249.83 751
14250.95 781
14252.08 786
14253.21 762
14254.34 740
14255.47 740
14256.59 770
14257.72 777
14258.85 780
14259.98 735
14261.11 764
14262.24 756
14263.36 760
14264.49 720
14265.62 771
14266.75 774
14267.88 719
14269.01 700
14270.14 694
14271.26 720
14272.39 707
14273.52 737
14274.65 718
14275.78 715
14276.91 684
14278.04 708
14279.17 739
14280.30 710
14281.42 687
14282.55 709
14283.68 748
14284.81 715
14285.94 675
14287.07 663
14288.20 739
14289.33 698
14290.46 654
14291.59 681
14292.72 779
14293.85 729
14294.98 725
14296.11 688
14297.24 707
14298.37 711
14299.50 662
14300.63 674
14301.76 674
14302.89 742
14304.02 730
14305.15 695
14306.28 680
14307.41 671
14308.54 667
14309.67 675
14310.80 718
14311.93 737
14313.06 691
14314.19 698
14315.32 699
14316.45 650
14317.58 637
14318.71 657
14319.84 693
14320.97 679
14322.10 710
14323.23 737
14324.36 719
14325.49 754
14326.63 705
14327.76 705
14328.89 746
14330.02 775
14331.15 724
14332.28 734
14333.41 723
14334.54 702
14335.67 750
14336.81 818
14337.94 774
14339.07 759
14340.20 739
14341.33 680
14342.46 750
14343.59 740
14344.73 745
14345.86 724
14346.99 752
14348.12 721
14349.25 739
14350.38 663
14351.52 641
14352.65 626
14353.78 672
14354.91 631
14356.04 642
14357.18 630
14358.31 634
14359.44 662
14360.57 665
14361.71 632
14362.84 641
14363.97 640
14365.10 588
14366.24 610
14367.37 616
14368.50 671
14369.63 649
14370.77 610
14371.90 611
14373.03 618
14374.16 657
14375.30 650
14376.43 638
14377.56 592
14378.70 599
14379.83 600
14380.96 642
14382.09 593
14383.23 582
14384.36 586
14385.49 596
14386.63 587
14387.76 599
14388.89 608
14390.03 591
14391.16 594
14392.29 614
14393.43 635
14394.56 612
14395.70 615
14396.83 546
14397.96 586
14399.10 615
14400.23 601
14401.36 624
14402.50 648
14403.63 626
14404.77 604
14405.90 532
14407.03 635
14408.17 587
14409.30 552
14410.44 596
14411.57 581
14412.71 548
14413.84 563
14414.97 621
14416.11 612
14417.24 577
14418.38 541
14419.51 561
14420.65 596
14421.78 563
14422.92 540
14424.05 552
14425.19 551
14426.32 603
14427.46 590
14428.59 597
14429.73 638
14430.86 630
14432.00 619
14433.13 625
14434.27 594
14435.40 603
14436.54 621
14437.67 628
14438.81 644
14439.94 575
14441.08 600
14442.21 605
14443.35 605
14444.48 597
14445.62 586
14446.76 643
14447.89 647
14449.03 654
14450.16 683
14451.30 615
14452.43 607
14453.57 601
14454.71 596
14455.84 575
14456.98 595
14458.11 600
14459.25 587
14460.39 566
14461.52 590
14462.66 592
14463.80 576
14464.93 556
14466.07 587
14467.20 578
14468.34 583
14469.48 588
14470.61 585
14471.75 590
14472.89 607
14474.02 636
14475.16 643
14476.30 627
14477.43 651
14478.57 605
14479.71 620
14480.85 634
14481.98 575
14483.12 573
14484.26 581
14485.39 624
14486.53 607
14487.67 612
14488.81 576
14489.94 579
14491.08 592
14492.22 598
14493.36 561
14494.49 583
14495.63 609
14496.77 601
14497.91 573
14499.04 586
14500.18 616
14501.32 604
14502.46 543
14503.59 597
14504.73 654
14505.87 577
14507.01 669
14508.15 645
14509.28 665
14510.42 647
14511.56 664
14512.70 652
14513.84 631
14514.98 643
14516.11 602
14517.25 673
14518.39 669
14519.53 629
14520.67 607
14521.81 695
14522.95 640
14524.08 688
14525.22 719
14526.36 712
14527.50 700
14528.64 672
14529.78 648
14530.92 684
14532.06 656
14533.20 656
14534.33 677
14535.47 654
14536.61 658
14537.75 673
14538.89 640
14540.03 653
14541.17 638
14542.31 681
14543.45 653
14544.59 626
14545.73 607
14546.87 595
14548.01 597
14549.15 606
14550.29 642
14551.43 613
14552.57 609
14553.71 599
14554.85 567
14555.99 582
14557.13 606
14558.27 646
14559.41 643
14560.55 638
14561.69 601
14562.83 581
14563.97 568
14565.11 599
14566.25 613
14567.39 602
14568.53 623
14569.67 598
14570.81 587
14571.95 566
14573.09 627
14574.23 626
14575.37 601
14576.51 602
14577.65 617
14578.79 603
14579.94 641
14581.08 640
14582.22 617
14583.36 621
14584.50 606
14585.64 618
14586.78 613
14587.92 571
14589.06 589
14590.21 646
14591.35 645
14592.49 616
14593.63 588
14594.77 587
14595.91 633
14597.05 645
14598.20 618
14599.34 676
14600.48 703
14601.62 634
14602.76 642
14603.90 654
14605.05 633
14606.19 653
14607.33 627
14608.47 687
14609.61 647
14610.76 602
14611.90 664
14613.04 637
14614.18 665
14615.32 641
14616.47 654
14617.61 634
14618.75 685
14619.89 676
14621.04 653
14622.18 709
14623.32 748
14624.46 719
14625.61 687
14626.75 738
14627.89 734
14629.04 685
14630.18 713
14631.32 729
14632.46 732
14633.61 737
14634.75 797
14635.89 772
14637.04 742
14638.18 723
14639.32 765
14640.47 776
14641.61 850
14642.75 765
14643.90 838
14645.04 798
14646.18 759
14647.33 743
14648.47 735
14649.61 715
14650.76 686
14651.90 754
14653.05 757
14654.19 699
14655.33 641
14656.48 669
14657.62 718
14658.76 660
14659.91 651
14661.05 689
14662.20 673
14663.34 624
14664.49 612
14665.63 602
14666.77 636
14667.92 604
14669.06 630
14670.21 601
14671.35 635
14672.50 659
14673.64 636
14674.79 551
14675.93 574
14677.07 618
14678.22 624
14679.36 555
14680.51 584
14681.65 598
14682.80 541
14683.94 552
14685.09 545
14686.23 559
14687.38 595
14688.52 591
14689.67 573
14690.81 548
14691.96 513
14693.10 509
14694.25 520
14695.40 542
14696.54 552
14697.69 553
14698.83 581
14699.98 566
14701.12 519
14702.27 544
14703.41 536
14704.56 562
14705.71 503
14706.85 529
14708.00 508
14709.14 553
14710.29 564
14711.44 531
14712.58 521
14713.73 557
14714.87 575
14716.02 564
14717.17 491
14718.31 508
14719.46 537
14720.61 544
14721.75 527
14722.90 489
14724.05 491
14725.19 549
14726.34 535
14727.49 530
14728.63 508
14729.78 530
14730.93 525
14732.07 517
14733.22 547
14734.37 497
14735.51 541
14736.66 553
14737.81 558
14738.95 519
14740.10 473
14741.25 498
14742.40 518
14743.54 510
14744.69 516
14745.84 490
14746.99 513
14748.13 516
14749.28 496
14750.43 497
14751.58 517
14752.72 501
14753.87 521
14755.02 507
14756.17 528
14757.31 542
14758.46 522
14759.61 518
14760.76 482
14761.91 542
14763.05 512
14764.20 497
14765.35 472
14766.50 471
14767.65 529
14768.80 494
14769.94 466
14771.09 477
14772.24 473
14773.39 509
14774.54 494
14775.69 514
14776.83 468
14777.98 492
14779.13 535
14780.28 495
14781.43 450
14782.58 465
14783.73 477
14784.88 497
14786.03 496
14787.17 526
14788.32 492
14789.47 522
14790.62 503
14791.77 469
14792.92 446
14794.07 449
14795.22 493
14796.37 495
14797.52 496
14798.67 472
14799.82 477
14800.97 488
14802.12 455
14803.26 477
14804.41 463
14805.56 451
14806.71 483
14807.86 509
14809.01 492
14810.16 459
14811.31 500
14812.46 512
14813.61 492
14814.76 487
14815.91 469
14817.06 470
14818.21 481
14819.36 495
14820.51 460
14821.66 426
14822.82 462
14823.97 473
14825.12 472
14826.27 418
14827.42 476
14828.57 449
14829.72 439
14830.87 416
14832.02 436
14833.17 489
14834.32 488
14835.47 479
14836.62 463
14837.77 490
14838.93 509
14840.08 500
14841.23 468
14842.38 437
14843.53 433
14844.68 469
14845.83 464
14846.98 445
14848.14 478
14849.29 465
14850.44 484
14851.59 462
14852.74 424
14853.89 463
14855.04 468
14856.20 446
14857.35 420
14858.50 458
14859.65 427
14860.80 494
14861.96 458
14863.11 459
14864.26 459
14865.41 480
14866.56 481
14867.72 453
14868.87 443
14870.02 418
14871.17 443
14872.32 427
14873.48 452
14874.63 446
14875.78 451
14876.93 425
14878.09 466
14879.24 454
14880.39 478
14881.54 436
14882.70 438
14883.85 421
14885.00 441
14886.16 438
14887.31 438
14888.46 447
14889.61 480
14890.77 465
14891.92 445
14893.07 444
14894.23 467
14895.38 417
14896.53 469
14897.69 450
14898.84 450
14899.99 401
14901.15 469
14902.30 465
14903.45 484
14904.61 433
14905.76 451
14906.91 476
14908.07 480
14909.22 498
14910.38 448
14911.53 485
14912.68 476
14913.84 404
14914.99 396
14916.15 417
14917.30 448
14918.45 464
14919.61 423
14920.76 435
14921.92 465
14923.07 449
14924.22 472
14925.38 463
14926.53 424
14927.69 429
14928.84 458
14930.00 441
14931.15 442
14932.31 440
14933.46 472
14934.62 464
14935.77 425
14936.93 451
14938.08 461
14939.24 422
14940.39 376
14941.55 414
14942.70 453
14943.86 465
14945.01 492
14946.17 434
14947.32 435
14948.48 455
14949.63 417
14950.79 446
14951.94 403
14953.10 444
14954.25 451
14955.41 443
14956.56 433
14957.72 409
14958.88 399
14960.03 423
14961.19 431
14962.34 406
14963.50 411
14964.65 439
14965.81 438
14966.97 418
14968.12 399
14969.28 472
14970.43 467
14971.59 417
14972.75 434
14973.90 431
14975.06 450
14976.22 455
14977.37 505
14978.53 421
14979.69 422
14980.84 453
14982.00 435
14983.16 427
14984.31 418
14985.47 441
14986.63 454
14987.78 418
14988.94 421
14990.10 437
14991.25 433
14992.41 410
14993.57 407
14994.72 424
14995.88 449
14997.04 467
14998.20 494
14999.35 434
15000.51 402
15001.67 434
15002.82 410
15003.98 434
15005.14 418
15006.30 422
15007.45 423
15008.61 399
15009.77 453
15010.93 400
15012.09 415
15013.24 437
15014.40 419
15015.56 401
15016.72 406
15017.87 444
15019.03 428
15020.19 434
15021.35 431
15022.51 420
15023.67 431
15024.82 469
15025.98 445
15027.14 452
15028.30 426
15029.46 440
15030.62 444
15031.77 421
15032.93 449
15034.09 446
15035.25 441
15036.41 428
15037.57 436
15038.73 448
15039.88 407
15041.04 428
15042.20 454
15043.36 424
15044.52 437
15045.68 434
15046.84 425
15048.00 399
15049.16 420
15050.32 420
15051.47 420
15052.63 444
15053.79 414
15054.95 408
15056.11 452
15057.27 438
15058.43 474
15059.59 442
15060.75 411
15061.91 415
15063.07 432
15064.23 430
15065.39 467
15066.55 386
15067.71 435
15068.87 451
15070.03 423
15071.19 439
15072.35 440
15073.51 482
15074.67 407
15075.83 405
15076.99 417
15078.15 416
15079.31 439
15080.47 433
15081.63 421
15082.79 386
15083.95 435
15085.11 476
15086.27 468
15087.43 413
15088.59 430
15089.76 402
15090.92 428
15092.08 431
15093.24 432
15094.40 458
15095.56 421
15096.72 434
15097.88 445
15099.04 431
15100.20 434
15101.37 437
15102.53 407
15103.69 375
15104.85 454
15106.01 467
15107.17 469
15108.33 430
15109.50 409
15110.66 409
15111.82 429
15112.98 446
15114.14 431
15115.30 439
15116.47 419
15117.63 486
15118.79 442
15119.95 380
15121.11 417
15122.27 412
15123.44 414
15124.60 424
15125.76 423
15126.92 434
15128.09 444
15129.25 471
15130.41 462
15131.57 424
15132.73 415
15133.90 482
15135.06 433
15136.22 429
15137.38 435
15138.55 438
15139.71 401
15140.87 431
15142.04 420
15143.20 454
15144.36 396
15145.52 419
15146.69 444
15147.85 437
15149.01 440
15150.18 461
15151.34 501
15152.50 427
15153.67 457
15154.83 440
15155.99 470
15157.16 415
15158.32 443
15159.48 471
15160.65 423
15161.81 463
15162.97 452
15164.14 447
15165.30 456
15166.46 466
15167.63 477
15168.79 454
15169.95 448
15171.12 434
15172.28 439
15173.45 451
15174.61 455
15175.77 473
15176.94 433
15178.10 441
15179.27 465
15180.43 493
15181.60 469
15182.76 413
15183.92 425
15185.09 459
15186.25 507
15187.42 484
15188.58 477
15189.75 444
15190.91 455
15192.08 462
15193.24 446
15194.41 459
15195.57 507
15196.74 485
15197.90 486
15199.07 450
15200.23 505
15201.40 562
15202.56 534
15203.73 515
15204.89 498
15206.06 472
15207.22 471
15208.39 498
15209.55 499
15210.72 465
15211.88 466
15213.05 474
15214.21 517
15215.38 463
15216.54 436
15217.71 477
15218.88 494
15220.04 512
15221.21 538
15222.37 510
15223.54 533
15224.71 522
15225.87 512
15227.04 503
15228.20 503
15229.37 534
15230.54 537
15231.70 521
15232.87 543
15234.03 534
15235.20 540
15236.37 536
15237.53 540
15238.70 508
15239.87 610
15241.03 603
15242.20 559
15243.37 553
15244.53 584
15245.70 601
15246.87 536
15248.03 510
15249.20 545
15250.37 530
15251.53 512
15252.70 493
15253.87 517
15255.04 530
15256.20 518
15257.37 508
15258.54 494
15259.70 460
15260.87 471
15262.04 455
15263.21 488
15264.37 476
15265.54 517
15266.71 514
15267.88 490
15269.04 487
15270.21 538
15271.38 514
15272.55 486
15273.72 481
15274.88 503
15276.05 512
15277.22 479
15278.39 508
15279.56 505
15280.72 495
15281.89 496
15283.06 524
15284.23 483
15285.40 484
15286.56 470
15287.73 435
15288.90 438
15290.07 452
15291.24 488
15292.41 485
15293.58 465
15294.74 457
15295.91 463
15297.08 456
15298.25 450
15299.42 498
15300.59 451
15301.76 457
15302.93 501
15304.09 472
15305.26 472
15306.43 461
15307.60 460
15308.77 422
15309.94 440
15311.11 427
15312.28 470
15313.45 469
15314.62 458
15315.79 501
15316.96 520
15318.13 490
15319.30 475
15320.46 498
15321.63 473
15322.80 495
15323.97 481
15325.14 474
15326.31 454
15327.48 464
15328.65 476
15329.82 479
15330.99 477
15332.16 454
15333.33 457
15334.50 440
15335.67 479
15336.84 481
15338.01 486
15339.18 551
15340.36 511
15341.53 436
15342.70 448
15343.87 494
15345.04 501
15346.21 496
15347.38 436
15348.55 463
15349.72 486
15350.89 454
15352.06 451
15353.23 438
15354.40 464
15355.57 498
15356.75 514
15357.92 490
15359.09 456
15360.26 463
15361.43 490
15362.60 489
15363.77 512
15364.94 454
15366.11 507
15367.29 483
15368.46 498
15369.63 491
15370.80 477
15371.97 477
15373.14 529
15374.32 489
15375.49 473
15376.66 478
15377.83 481
15379.00 475
15380.17 483
15381.35 447
15382.52 456
15383.69 476
15384.86 423
15386.03 521
15387.21 525
15388.38 493
15389.55 470
15390.72 474
15391.90 450
15393.07 464
15394.24 429
15395.41 442
15396.59 481
15397.76 488
15398.93 488
15400.10 502
15401.28 474
15402.45 499
15403.62 527
15404.79 501
15405.97 497
15407.14 460
15408.31 512
15409.49 514
15410.66 477
15411.83 459
15413.01 492
15414.18 481
15415.35 473
15416.53 483
15417.70 456
15418.87 461
15420.05 447
15421.22 459
15422.39 453
15423.57 469
15424.74 458
15425.91 476
15427.09 487
15428.26 442
15429.43 460
15430.61 419
15431.78 430
15432.96 456
15434.13 445
15435.30 450
15436.48 472
15437.65 425
15438.83 421
15440.00 451
15441.17 499
15442.35 472
15443.52 446
15444.70 442
15445.87 449
15447.05 421
15448.22 411
15449.40 459
15450.57 435
15451.75 428
15452.92 468
15454.09 447
15455.27 415
15456.44 382
15457.62 405
15458.79 448
15459.97 460
15461.14 449
15462.32 418
15463.49 453
15464.67 473
15465.84 439
15467.02 385
15468.19 426
15469.37 441
15470.55 450
15471.72 421
15472.90 466
15474.07 483
15475.25 437
15476.42 433
15477.60 480
15478.77 442
15479.95 439
15481.13 456
15482.30 435
15483.48 424
15484.65 436
15485.83 423
15487.00 488
15488.18 491
15489.36 440
15490.53 425
15491.71 442
15492.89 402
15494.06 464
15495.24 424
15496.41 426
15497.59 429
15498.77 412
15499.94 411
15501.12 454
15502.30 464
15503.47 471
15504.65 433
15505.83 509
15507.00 455
15508.18 429
15509.36 475
15510.53 466
15511.71 431
15512.89 479
15514.06 437
15515.24 448
15516.42 438
15517.60 436
15518.77 432
15519.95 420
15521.13 420
15522.30 390
15523.48 444
15524.66 425
15525.84 429
15527.01 399
15528.19 390
15529.37 453
15530.55 474
15531.73 433
15532.90 420
15534.08 418
15535.26 450
15536.44 433
15537.61 431
15538.79 459
15539.97 453
15541.15 435
15542.33 420
15543.50 480
15544.68 435
15545.86 428
15547.04 455
15548.22 448
15549.40 438
15550.57 405
15551.75 445
15552.93 466
15554.11 497
15555.29 490
15556.47 462
15557.65 425
15558.82 426
15560.00 477
15561.18 447
15562.36 470
15563.54 480
15564.72 517
15565.90 514
15567.08 463
15568.26 475
15569.43 456
15570.61 464
15571.79 537
15572.97 488
15574.15 457
15575.33 462
15576.51 470
15577.69 484
15578.87 468
15580.05 490
15581.23 475
15582.41 465
15583.59 506
15584.77 536
15585.95 526
15587.13 507
15588.31 488
15589.49 503
15590.67 467
15591.85 478
15593.03 487
15594.21 488
15595.39 509
15596.57 504
15597.75 507
15598.93 504
15600.11 514
15601.29 515
15602.47 521
15603.65 518
15604.83 520
15606.01 558
15607.19 481
15608.37 544
15609.55 520
15610.73 519
15611.91 528
15613.09 575
15614.27 545
15615.45 504
15616.64 524
15617.82 555
15619.00 584
15620.18 584
15621.36 568
15622.54 562
15623.72 605
15624.90 591
15626.08 564
15627.27 586
15628.45 570
15629.63 575
15630.81 526
15631.99 552
15633.17 565
15634.35 564
15635.54 616
15636.72 562
15637.90 574
15639.08 610
15640.26 605
15641.45 588
15642.63 604
15643.81 611
15644.99 601
15646.17 594
15647.36 669
15648.54 633
15649.72 573
15650.90 627
15652.08 634
15653.27 605
15654.45 654
15655.63 663
15656.81 672
15658.00 669
15659.18 648
15660.36 671
15661.54 681
15662.73 668
15663.91 676
15665.09 673
15666.27 641
15667.46 633
15668.64 706
15669.82 650
15671.01 664
15672.19 677
15673.37 713
15674.56 674
15675.74 646
15676.92 677
15678.10 706
15679.29 654
15680.47 683
15681.65 656
15682.84 632
15684.02 654
15685.21 648
15686.39 625
15687.57 641
15688.76 636
15689.94 585
15691.12 613
15692.31 597
15693.49 613
15694.67 608
15695.86 590
15697.04 601
15698.23 586
15699.41 642
15700.59 578
15701.78 587
15702.96 626
15704.15 579
15705.33 591
15706.52 553
15707.70 535
15708.88 612
15710.07 650
15711.25 588
15712.44 545
15713.62 567
15714.81 620
15715.99 614
15717.18 616
15718.36 592
15719.55 596
15720.73 617
15721.92 635
15723.10 649
15724.29 633
15725.47 596
15726.66 663
15727.84 608
15729.03 544
15730.21 576
15731.40 620
15732.58 619
15733.77 625
15734.95 589
15736.14 627
15737.32 677
15738.51 659
15739.69 667
15740.88 658
15742.07 634
15743.25 660
15744.44 644
15745.62 650
15746.81 642
15747.99 647
15749.18 678
15750.37 642
15751.55 600
15752.74 688
15753.93 690
15755.11 743
15756.30 709
15757.48 659
15758.67 645
15759.86 748
15761.04 720
15762.23 727
15763.42 706
15764.60 687
15765.79 687
15766.98 659
15768.16 651
15769.35 671
15770.54 718
15771.72 671
15772.91 674
15774.10 626
15775.28 687
15776.47 697
15777.66 654
15778.84 657
15780.03 669
15781.22 654
15782.41 602
15783.59 603
15784.78 635
15785.97 642
15787.15 641
15788.34 646
15789.53 619
15790.72 612
15791.90 586
15793.09 619
15794.28 637
15795.47 652
15796.65 594
15797.84 597
15799.03 616
15800.22 605
15801.41 570
15802.59 609
15803.78 605
15804.97 580
15806.16 599
15807.35 578
15808.53 614
15809.72 566
15810.91 561
15812.10 535
15813.29 559
15814.48 525
15815.66 521
15816.85 533
15818.04 508
15819.23 589
15820.42 546
15821.61 525
15822.80 519
15823.98 529
15825.17 506
15826.36 545
15827.55 473
15828.74 524
15829.93 563
15831.12 571
15832.31 520
15833.50 519
15834.69 542
15835.87 501
15837.06 531
15838.25 540
15839.44 534
15840.63 493
15841.82 538
15843.01 498
15844.20 548
15845.39 559
15846.58 570
15847.77 546
15848.96 535
15850.15 498
15851.34 502
15852.53 514
15853.72 544
15854.91 524
15856.10 557
15857.29 507
15858.48 508
15859.67 546
15860.86 543
15862.05 560
15863.24 537
15864.43 579
15865.62 523
15866.81 550
15868.00 497
15869.19 534
15870.38 568
15871.57 504
15872.76 533
15873.95 538
15875.14 521
15876.33 535
15877.52 527
15878.72 546
15879.91 557
15881.10 541
15882.29 563
15883.48 542
15884.67 516
15885.86 556
15887.05 543
15888.24 575
15889.43 552
15890.63 560
15891.82 531
15893.01 505
15894.20 563
15895.39 564
15896.58 539
15897.77 531
15898.97 544
15900.16 594
15901.35 617
15902.54 556
15903.73 581
15904.92 581
15906.12 630
15907.31 565
15908.50 550
15909.69 622
15910.88 607
15912.08 575
15913.27 583
15914.46 606
15915.65 618
15916.85 597
15918.04 623
15919.23 582
15920.42 606
15921.61 608
15922.81 633
15924.00 589
15925.19 639
15926.38 613
15927.58 608
15928.77 652
15929.96 651
15931.16 601
15932.35 593
15933.54 612
15934.73 632
15935.93 622
15937.12 651
15938.31 648
15939.51 671
15940.70 624
15941.89 629
15943.09 589
15944.28 630
15945.47 645
15946.67 631
15947.86 638
15949.05 630
15950.25 589
15951.44 594
15952.63 590
15953.83 583
15955.02 598
15956.21 599
15957.41 567
15958.60 599
15959.80 557
15960.99 564
15962.18 527
15963.38 599
15964.57 546
15965.77 510
15966.96 555
15968.15 542
15969.35 542
15970.54 527
15971.74 467
15972.93 499
15974.13 494
15975.32 499
15976.51 484
15977.71 480
15978.90 469
15980.10 519
15981.29 490
15982.49 474
15983.68 500
15984.88 552
15986.07 470
15987.27 468
15988.46 472
15989.66 454
15990.85 450
15992.05 433
15993.24 437
15994.44 484
15995.63 458
15996.83 463
15998.02 541
15999.22 442
16000.41 430
16001.61 443
16002.80 465
16004.00 449
16005.20 464
16006.39 463
16007.59 461
16008.78 444
16009.98 435
16011.17 459
16012.37 466
16013.57 453
16014.76 427
16015.96 451
16017.15 426
16018.35 440
16019.55 459
16020.74 472
16021.94 429
16023.13 429
16024.33 467
16025.53 509
16026.72 450
16027.92 451
16029.12 441
16030.31 451
16031.51 463
16032.71 471
16033.90 442
16035.10 455
16036.30 403
16037.49 433
16038.69 422
16039.89 428
16041.08 456
16042.28 452
16043.48 444
16044.67 421
16045.87 442
16047.07 419
16048.27 436
16049.46 418
16050.66 436
16051.86 434
16053.06 441
16054.25 405
16055.45 393
16056.65 470
16057.84 429
16059.04 475
16060.24 424
16061.44 450
16062.64 440
16063.83 439
16065.03 470
16066.23 435
16067.43 401
16068.62 453
16069.82 455
16071.02 389
16072.22 392
16073.42 426
16074.62 428
16075.81 423
16077.01 420
16078.21 450
16079.41 445
16080.61 421
16081.81 432
16083.00 445
16084.20 459
16085.40 412
16086.60 477
16087.80 407
16089.00 411
16090.20 404
16091.39 441
16092.59 416
16093.79 425
16094.99 409
16096.19 392
16097.39 395
16098.59 422
16099.79 434
16100.99 388
16102.19 390
16103.38 415
16104.58 418
16105.78 382
16106.98 406
16108.18 443
16109.38 440
16110.58 406
16111.78 398
16112.98 414
16114.18 432
16115.38 454
16116.58 452
16117.78 467
16118.98 429
16120.18 386
16121.38 391
16122.58 442
16123.78 401
16124.98 384
16126.18 375
16127.38 404
16128.58 382
16129.78 396
16130.98 403
16132.18 390
16133.38 412
16134.58 403
16135.78 372
16136.98 393
16138.18 364
16139.38 379
16140.58 393
16141.78 408
16142.98 364
16144.19 416
16145.39 419
16146.59 369
16147.79 365
16148.99 399
16150.19 382
16151.39 405
16152.59 378
16153.79 389
16154.99 422
16156.20 356
16157.40 371
16158.60 407
16159.80 376
16161.00 393
16162.20 378
16163.40 379
16164.61 394
16165.81 423
16167.01 407
16168.21 376
16169.41 397
16170.61 390
16171.82 396
16173.02 375
16174.22 398
16175.42 414
16176.62 403
16177.82 469
16179.03 436
16180.23 442
16181.43 418
16182.63 393
16183.84 387
16185.04 370
16186.24 411
16187.44 392
16188.65 398
16189.85 376
16191.05 415
16192.25 403
16193.46 422
16194.66 434
16195.86 415
16197.06 427
16198.27 420
16199.47 394
16200.67 419
16201.87 431
16203.08 385
16204.28 401
16205.48 423
16206.69 431
16207.89 396
16209.09 431
16210.30 416
16211.50 432
16212.70 442
16213.91 411
16215.11 415
16216.31 408
16217.52 379
16218.72 418
16219.92 430
16221.13 410
16222.33 401
16223.53 404
16224.74 418
16225.94 428
16227.15 432
16228.35 417
16229.55 410
16230.76 401
16231.96 424
16233.17 444
16234.37 401
16235.57 437
16236.78 411
16237.98 403
16239.19 436
16240.39 408
16241.60 402
16242.80 417
16244.00 413
16245.21 409
16246.41 436
16247.62 437
16248.82 452
16250.03 410
16251.23 411
16252.44 448
16253.64 452
16254.85 424
16256.05 429
16257.26 452
16258.46 454
16259.67 413
16260.87 440
16262.08 454
16263.28 405
16264.49 464
16265.69 412
16266.90 453
16268.10 437
16269.31 427
16270.51 435
16271.72 432
16272.93 449
16274.13 456
16275.34 410
16276.54 418
16277.75 440
16278.95 458
16280.16 471
16281.37 485
16282.57 431
16283.78 451
16284.98 446
16286.19 438
16287.40 448
16288.60 464
16289.81 499
16291.01 444
16292.22 435
16293.43 442
16294.63 503
16295.84 500
16297.05 474
16298.25 474
16299.46 465
16300.67 477
16301.87 480
16303.08 486
16304.29 478
16305.49 476
16306.70 454
16307.91 474
16309.11 510
16310.32 514
16311.53 500
16312.73 499
16313.94 491
16315.15 472
16316.36 490
16317.56 523
16318.77 465
16319.98 476
16321.19 479
16322.39 458
16323.60 469
16324.81 467
16326.02 468
16327.22 479
16328.43 499
16329.64 468
16330.85 453
16332.05 446
16333.26 475
16334.47 436
16335.68 431
16336.88 447
16338.09 448
16339.30 453
16340.51 432
16341.72 445
16342.93 453
16344.13 440
16345.34 425
16346.55 463
16347.76 441
16348.97 461
16350.18 401
16351.38 397
16352.59 398
16353.80 468
16355.01 426
16356.22 419
16357.43 411
16358.64 401
16359.84 382
16361.05 386
16362.26 402
16363.47 445
16364.68 450
16365.89 409
16367.10 424
16368.31 411
16369.52 419
16370.73 434
16371.93 423
16373.14 427
16374.35 401
16375.56 409
16376.77 387
16377.98 380
16379.19 359
16380.40 375
16381.61 419
16382.82 406
16384.03 384
16385.24 369
16386.45 403
16387.66 391
16388.87 462
16390.08 409
16391.29 401
16392.50 409
16393.71 440
16394.92 393
16396.13 395
16397.34 433
16398.55 379
16399.76 403
16400.97 370
16402.18 413
16403.39 405
16404.60 406
16405.81 380
16407.02 398
16408.23 371
16409.44 398
16410.65 395
16411.86 415
16413.08 392
16414.29 406
16415.50 413
16416.71 371
16417.92 365
16419.13 408
16420.34 393
16421.55 408
16422.76 391
16423.97 420
16425.19 417
16426.40 395
16427.61 364
16428.82 386
16430.03 416
16431.24 392
16432.45 398
16433.67 389
16434.88 375
16436.09 391
16437.30 375
16438.51 384
16439.72 359
16440.94 358
16442.15 383
16443.36 422
16444.57 382
16445.78 364
16446.99 408
16448.21 405
16449.42 426
16450.63 401
16451.84 380
16453.06 383
16454.27 381
16455.48 375
16456.69 401
16457.90 372
16459.12 420
16460.33 383
16461.54 399
16462.75 350
16463.97 367
16465.18 379
16466.39 424
16467.61 411
16468.82 390
16470.03 375
16471.24 369
16472.46 357
16473.67 401
16474.88 381
16476.10 399
16477.31 369
16478.52 348
16479.74 381
16480.95 372
16482.16 393
16483.38 369
16484.59 365
16485.80 374
16487.02 388
16488.23 421
16489.44 396
16490.66 341
16491.87 348
16493.08 351
16494.30 387
16495.51 413
16496.73 375
16497.94 372
16499.15 366
16500.37 393
16501.58 367
16502.80 343
16504.01 351
16505.22 360
16506.44 351
16507.65 371
16508.87 359
16510.08 388
16511.30 381
16512.51 363
16513.72 344
16514.94 369
16516.15 363
16517.37 333
16518.58 385
16519.80 357
16521.01 384
16522.23 367
16523.44 375
16524.66 389
16525.87 384
16527.09 335
16528.30 381
16529.52 407
16530.73 385
16531.95 398
16533.16 384
16534.38 388
16535.59 396
16536.81 367
16538.02 340
16539.24 359
16540.45 358
16541.67 404
16542.89 377
16544.10 356
16545.32 368
16546.53 389
16547.75 388
16548.96 368
16550.18 348
16551.40 380
16552.61 376
16553.83 383
16555.04 397
16556.26 380
16557.48 393
16558.69 399
16559.91 426
16561.12 366
16562.34 397
16563.56 349
16564.77 371
16565.99 380
16567.21 396
16568.42 388
16569.64 377
16570.86 361
16572.07 399
16573.29 389
16574.51 397
16575.72 457
16576.94 368
16578.16 400
16579.37 389
16580.59 400
16581.81 403
16583.02 393
16584.24 384
16585.46 382
16586.68 372
16587.89 363
16589.11 381
16590.33 380
16591.54 437
16592.76 415
16593.98 371
16595.20 399
16596.41 388
16597.63 377
16598.85 401
16600.07 346
16601.29 400
16602.50 387
16603.72 403
16604.94 378
16606.16 371
16607.37 364
16608.59 367
16609.81 400
16611.03 383
16612.25 365
16613.46 340
16614.68 392
16615.90 343
16617.12 377
16618.34 374
16619.56 362
16620.77 348
16621.99 381
16623.21 370
16624.43 333
16625.65 374
16626.87 379
16628.09 339
16629.30 346
16630.52 330
16631.74 360
16632.96 377
16634.18 330
16635.40 391
16636.62 343
16637.84 343
16639.06 351
16640.28 382
16641.49 349
16642.71 356
16643.93 353
16645.15 356
16646.37 335
16647.59 352
16648.81 375
16650.03 330
16651.25 371
16652.47 377
16653.69 348
16654.91 364
16656.13 360
16657.35 321
16658.57 343
16659.79 376
16661.01 382
16662.23 332
16663.45 323
16664.67 360
16665.89 341
16667.11 363
16668.33 310
16669.55 342
16670.77 389
16671.99 376
16673.21 386
16674.43 385
16675.65 384
16676.87 379
16678.09 360
16679.31 313
16680.53 369
16681.75 369
16682.97 330
16684.19 335
16685.42 310
16686.64 346
16687.86 343
16689.08 341
16690.30 348
16691.52 338
16692.74 315
16693.96 337
16695.18 366
16696.40 356
16697.63 343
16698.85 368
16700.07 360
16701.29 371
16702.51 347
16703.73 351
16704.95 310
16706.18 342
16707.40 351
16708.62 340
16709.84 297
16711.06 360
16712.28 346
16713.51 325
16714.73 316
16715.95 341
16717.17 309
16718.39 334
16719.62 363
16720.84 332
16722.06 397
16723.28 390
16724.50 357
16725.73 351
16726.95 350
16728.17 344
16729.39 395
16730.62 329
16731.84 345
16733.06 336
16734.28 370
16735.51 359
16736.73 332
16737.95 331
16739.18 322
16740.40 392
16741.62 319
16742.84 353
16744.07 354
16745.29 367
16746.51 341
16747.74 360
16748.96 350
16750.18 329
16751.41 367
16752.63 373
16753.85 330
16755.08 314
16756.30 379
16757.52 382
16758.75 352
16759.97 346
16761.19 370
16762.42 349
16763.64 351
16764.86 357
16766.09 353
16767.31 348
16768.54 390
16769.76 368
16770.98 363
16772.21 348
16773.43 366
16774.66 323
16775.88 385
16777.10 370
16778.33 324
16779.55 357
16780.78 372
16782.00 370
16783.22 346
16784.45 336
16785.67 373
16786.90 388
16788.12 373
16789.35 360
16790.57 305
16791.80 328
16793.02 361
16794.25 343
16795.47 334
16796.70 340
16797.92 363
16799.15 355
16800.37 362
16801.60 356
16802.82 360
16804.05 339
16805.27 346
16806.50 319
16807.72 350
16808.95 350
16810.17 340
16811.40 355
16812.62 369
16813.85 353
16815.07 334
16816.30 346
16817.53 353
16818.75 337
16819.98 339
16821.20 330
16822.43 410
16823.65 384
16824.88 352
16826.11 346
16827.33 366
16828.56 391
16829.78 365
16831.01 377
16832.24 362
16833.46 374
16834.69 361
16835.92 349
16837.14 349
16838.37 341
16839.60 406
16840.82 390
16842.05 372
16843.27 330
16844.50 365
16845.73 344
16846.96 354
16848.18 331
16849.41 355
16850.64 366
16851.86 363
16853.09 366
16854.32 349
16855.54 348
16856.77 356
16858.00 340
16859.22 383
16860.45 378
16861.68 374
16862.91 390
16864.13 358
16865.36 381
16866.59 345
16867.82 376
16869.04 370
16870.27 365
16871.50 360
16872.73 344
16873.95 364
16875.18 350
16876.41 370
16877.64 376
16878.87 433
16880.09 361
16881.32 400
16882.55 403
16883.78 394
16885.01 397
16886.23 425
16887.46 420
16888.69 444
16889.92 399
16891.15 393
16892.38 374
16893.60 412
16894.83 412
16896.06 422
16897.29 406
16898.52 358
16899.75 449
16900.98 433
16902.20 398
16903.43 420
16904.66 379
16905.89 377
16907.12 361
16908.35 391
16909.58 375
16910.81 404
16912.04 391
16913.26 376
16914.49 380
16915.72 430
16916.95 404
16918.18 411
16919.41 428
16920.64 410
16921.87 367
16923.10 357
16924.33 367
16925.56 356
16926.79 387
16928.02 380
16929.25 367
16930.48 355
16931.71 345
16932.94 376
16934.17 373
16935.40 367
16936.63 390
16937.86 372
16939.09 355
16940.32 345
16941.55 386
16942.78 374
16944.01 349
16945.24 367
16946.47 378
16947.70 371
16948.93 344
16950.16 372
16951.39 352
16952.62 343
16953.85 363
16955.08 341
16956.31 320
16957.54 337
16958.77 323
16960.01 351
16961.24 358
16962.47 377
16963.70 374
16964.93 339
16966.16 360
16967.39 342
16968.62 366
16969.85 372
16971.08 344
16972.32 330
16973.55 337
16974.78 336
16976.01 336
16977.24 357
16978.47 359
16979.70 328
16980.94 348
16982.17 381
16983.40 373
16984.63 329
16985.86 349
16987.10 348
16988.33 350
16989.56 364
16990.79 352
16992.02 386
16993.26 330
16994.49 340
16995.72 380
16996.95 398
16998.18 341
16999.42 325
17000.65 353
17001.88 357
17003.11 370
17004.35 357
17005.58 360
17006.81 348
17008.04 333
17009.28 352
17010.51 348
17011.74 355
17012.97 352
17014.21 357
17015.44 371
17016.67 327
17017.91 355
17019.14 345
17020.37 360
17021.60 355
17022.84 344
17024.07 347
17025.30 370
17026.54 373
17027.77 391
17029.00 351
17030.24 325
17031.47 353
17032.70 352
17033.94 336
17035.17 314
17036.41 334
17037.64 326
17038.87 333
17040.11 358
17041.34 324
17042.57 330
17043.81 344
17045.04 345
17046.28 341
17047.51 326
17048.74 334
17049.98 362
17051.21 340
17052.45 316
17053.68 298
17054.92 303
17056.15 340
17057.38 383
17058.62 342
17059.85 335
17061.09 342
17062.32 317
17063.56 321
17064.79 330
17066.03 321
17067.26 322
17068.50 343
17069.73 315
17070.97 341
17072.20 331
17073.44 332
17074.67 323
17075.91 321
17077.14 356
17078.38 311
17079.61 320
17080.85 331
17082.08 333
17083.32 365
17084.55 339
17085.79 354
17087.02 363
17088.26 315
17089.49 359
17090.73 348
17091.97 328
17093.20 318
17094.44 342
17095.67 360
17096.91 354
17098.14 330
17099.38 303
17100.62 335
17101.85 325
17103.09 333
17104.32 350
17105.56 378
17106.80 375
17108.03 360
17109.27 317
17110.51 347
17111.74 342
17112.98 348
17114.21 332
17115.45 311
17116.69 325
17117.92 317
17119.16 306
17120.40 318
17121.63 339
17122.87 357
17124.11 363
17125.34 313
17126.58 324
17127.82 311
17129.06 283
17130.29 302
17131.53 354
17132.77 302
17134.00 296
17135.24 301
17136.48 319
17137.72 333
17138.95 350
17140.19 336
17141.43 355
17142.67 302
17143.90 282
17145.14 308
17146.38 307
17147.62 305
17148.85 323
17150.09 357
17151.33 350
17152.57 335
17153.80 342
17155.04 355
17156.28 357
17157.52 350
17158.76 336
17159.99 332
17161.23 327
17162.47 322
17163.71 329
17164.95 349
17166.19 324
17167.42 322
17168.66 357
17169.90 327
17171.14 348
17172.38 332
17173.62 341
17174.86 380
17176.09 361
17177.33 362
17178.57 288
17179.81 293
17181.05 332
17182.29 368
17183.53 351
17184.77 319
17186.01 310
17187.24 365
17188.48 324
17189.72 337
17190.96 309
17192.20 353
17193.44 335
17194.68 348
17195.92 338
17197.16 300
17198.40 324
17199.64 335
17200.88 316
17202.12 312
17203.36 297
17204.60 355
17205.84 334
17207.08 370
17208.32 328
17209.56 318
17210.80 303
17212.04 347
17213.28 347
17214.52 342
17215.76 315
17217.00 318
17218.24 321
17219.48 317
17220.72 319
17221.96 324
17223.20 335
17224.44 319
17225.68 308
17226.92 308
17228.16 330
17229.40 338
17230.64 330
17231.88 338
17233.12 312
17234.36 295
17235.60 310
17236.85 339
17238.09 304
17239.33 311
17240.57 338
17241.81 312
17243.05 335
17244.29 326
17245.53 340
17246.77 319
17248.02 333
17249.26 303
17250.50 282
17251.74 336
17252.98 348
17254.22 282
17255.46 321
17256.71 305
17257.95 340
17259.19 326
17260.43 337
17261.67 332
17262.91 313
17264.16 317
17265.40 326
17266.64 331
17267.88 295
17269.12 303
17270.37 310
17271.61 316
17272.85 305
17274.09 322
17275.34 353
17276.58 319
17277.82 329
17279.06 285
17280.30 289
17281.55 319
17282.79 312
17284.03 304
17285.27 323
17286.52 309
17287.76 326
17289.00 328
17290.25 337
17291.49 318
17292.73 277
17293.97 286
17295.22 328
17296.46 316
17297.70 313
17298.95 315
17300.19 284
17301.43 299
17302.68 296
17303.92 284
17305.16 324
17306.41 309
17307.65 308
17308.89 309
17310.14 340
17311.38 312
17312.62 319
17313.87 325
17315.11 322
17316.36 262
17317.60 320
17318.84 320
17320.09 303
17321.33 264
17322.58 334
17323.82 280
17325.06 338
17326.31 326
17327.55 328
17328.80 315
17330.04 274
17331.28 328
17332.53 306
17333.77 288
17335.02 295
17336.26 315
17337.51 322
17338.75 303
17340.00 300
17341.24 307
17342.48 298
17343.73 282
17344.97 297
17346.22 291
17347.46 311
17348.71 315
17349.95 310
17351.20 287
17352.44 290
17353.69 304
17354.93 310
17356.18 349
17357.42 352
17358.67 326
17359.92 349
17361.16 341
17362.41 344
17363.65 296
17364.90 321
17366.14 312
17367.39 348
17368.63 287
17369.88 318
17371.13 295
17372.37 273
17373.62 299
17374.86 298
17376.11 283
17377.35 327
17378.60 337
17379.85 345
17381.09 294
17382.34 304
17383.59 305
17384.83 295
17386.08 350
17387.32 305
17388.57 329
17389.82 333
17391.06 329
17392.31 330
17393.56 325
17394.80 307
17396.05 331
17397.30 301
17398.54 315
17399.79 347
17401.04 347
17402.28 310
17403.53 338
17404.78 322
17406.02 287
17407.27 323
17408.52 315
17409.77 278
17411.01 312
17412.26 314
17413.51 329
17414.75 327
17416.00 287
17417.25 334
17418.50 289
17419.74 308
17420.99 322
17422.24 298
17423.49 316
17424.73 299
17425.98 337
17427.23 360
17428.48 308
17429.73 323
17430.97 311
17432.22 308
17433.47 316
17434.72 292
17435.97 289
17437.21 300
17438.46 334
17439.71 328
17440.96 329
17442.21 300
17443.45 308
17444.70 284
17445.95 286
17447.20 282
17448.45 325
17449.70 341
17450.95 316
17452.19 317
17453.44 332
17454.69 301
17455.94 296
17457.19 299
17458.44 312
17459.69 350
17460.94 344
17462.19 299
17463.43 326
17464.68 307
17465.93 342
17467.18 314
17468.43 348
17469.68 350
17470.93 338
17472.18 319
17473.43 310
17474.68 320
17475.93 320
17477.18 327
17478.43 295
17479.68 307
17480.93 303
17482.18 327
17483.43 330
17484.68 330
17485.93 321
17487.17 345
17488.42 360
17489.67 323
17490.92 340
17492.18 296
17493.43 296
17494.68 334
17495.93 331
17497.18 318
17498.43 311
17499.68 326
17500.93 317
17502.18 322
17503.43 340
17504.68 318
17505.93 305
17507.18 356
17508.43 370
17509.68 342
17510.93 316
17512.18 332
17513.43 357
17514.68 340
17515.94 293
17517.19 325
17518.44 340
17519.69 316
17520.94 301
17522.19 311
17523.44 313
17524.69 296
17525.94 297
17527.20 313
17528.45 316
17529.70 322
17530.95 319
17532.20 345
17533.45 346
17534.70 322
17535.96 316
17537.21 340
17538.46 334
17539.71 335
17540.96 359
17542.22 315
17543.47 349
17544.72 304
17545.97 317
17547.22 332
17548.48 351
17549.73 348
17550.98 382
17552.23 359
17553.48 316
17554.74 319
17555.99 297
17557.24 337
17558.49 346
17559.75 331
17561.00 320
17562.25 330
17563.50 329
17564.76 341
17566.01 330
17567.26 351
17568.52 334
17569.77 346
17571.02 377
17572.27 331
17573.53 319
17574.78 327
17576.03 336
17577.29 323
17578.54 339
17579.79 388
17581.05 361
17582.30 337
17583.55 326
17584.81 322
17586.06 336
17587.31 330
17588.57 336
17589.82 342
17591.07 357
17592.33 338
17593.58 312
17594.83 326
17596.09 318
17597.34 327
17598.60 331
17599.85 323
17601.10 291
17602.36 326
17603.61 331
17604.87 350
17606.12 304
17607.37 350
17608.63 325
17609.88 324
17611.14 319
17612.39 322
17613.65 338
17614.90 323
17616.16 296
17617.41 327
17618.66 354
17619.92 325
17621.17 329
17622.43 337
17623.68 366
17624.94 351
17626.19 298
17627.45 290
17628.70 334
17629.96 334
17631.21 311
17632.47 312
17633.72 341
17634.98 331
17636.23 305
17637.49 323
17638.74 313
17640.00 356
17641.26 350
17642.51 342
17643.77 321
17645.02 259
17646.28 313
17647.53 339
17648.79 334
17650.04 312
17651.30 297
17652.56 334
17653.81 332
17655.07 339
17656.32 297
17657.58 294
17658.84 378
17660.09 340
17661.35 330
17662.60 331
17663.86 316
17665.12 341
17666.37 327
17667.63 310
17668.89 317
17670.14 311
17671.40 302
17672.66 310
17673.91 287
17675.17 310
17676.43 331
17677.68 332
17678.94 320
17680.20 293
17681.45 290
17682.71 342
17683.97 319
17685.22 285
17686.48 282
17687.74 273
17688.99 293
17690.25 326
17691.51 334
17692.77 315
17694.02 321
17695.28 286
17696.54 298
17697.80 312
17699.05 317
17700.31 283
17701.57 283
17702.83 296
17704.08 284
17705.34 281
17706.60 306
17707.86 329
17709.11 348
17710.37 339
17711.63 340
17712.89 339
17714.15 301
17715.40 331
17716.66 306
17717.92 315
17719.18 312
17720.44 297
17721.70 325
17722.95 296
17724.21 285
17725.47 284
17726.73 340
17727.99 353
17729.25 316
17730.51 318
17731.76 326
17733.02 328
17734.28 293
17735.54 282
17736.80 298
17738.06 353
17739.32 325
17740.58 302
17741.83 309
17743.09 316
17744.35 315
17745.61 309
17746.87 342
17748.13 314
17749.39 324
17750.65 362
17751.91 340
17753.17 325
17754.43 299
17755.69 307
17756.95 322
17758.21 318
17759.47 324
17760.73 299
17761.98 310
17763.24 307
17764.50 265
17765.76 320
17767.02 320
17768.28 330
17769.54 343
17770.80 300
17772.06 317
17773.32 291
17774.58 301
17775.84 308
17777.11 292
17778.37 308
17779.63 309
17780.89 335
17782.15 276
17783.41 288
17784.67 301
17785.93 293
17787.19 322
17788.45 311
17789.71 322
17790.97 325
17792.23 284
17793.49 289
17794.75 304
17796.01 297
17797.28 297
17798.54 298
17799.80 302
17801.06 304
17802.32 293
17803.58 298
17804.84 324
17806.10 291
17807.37 297
17808.63 259
17809.89 271
17811.15 291
17812.41 298
17813.67 284
17814.93 282
17816.20 296
17817.46 310
17818.72 316
17819.98 301
17821.24 333
17822.50 321
17823.77 307
17825.03 290
17826.29 285
17827.55 307
17828.81 285
17830.08 286
17831.34 279
17832.60 279
17833.86 278
17835.13 274
17836.39 301
17837.65 308
17838.91 339
17840.18 308
17841.44 324
17842.70 332
17843.96 292
17845.23 319
17846.49 286
17847.75 329
17849.01 316
17850.28 315
17851.54 295
17852.80 302
17854.07 299
17855.33 290
17856.59 295
17857.86 332
17859.12 287
17860.38 289
17861.65 310
17862.91 305
17864.17 296
17865.44 286
17866.70 296
17867.96 308
17869.23 341
17870.49 300
17871.75 291
17873.02 287
17874.28 303
17875.54 276
17876.81 290
17878.07 287
17879.34 278
17880.60 317
17881.86 312
17883.13 313
17884.39 276
17885.66 317
17886.92 294
17888.18 289
17889.45 296
17890.71 284
17891.98 299
17893.24 298
17894.51 278
17895.77 319
17897.04 322
17898.30 310
17899.56 294
17900.83 306
17902.09 284
17903.36 311
17904.62 317
17905.89 305
17907.15 246
17908.42 249
17909.68 273
17910.95 288
17912.21 314
17913.48 318
17914.74 310
17916.01 270
17917.27 282
17918.54 300
17919.80 305
17921.07 334
17922.34 287
17923.60 311
17924.87 304
17926.13 334
17927.40 287
17928.66 272
17929.93 307
17931.19 284
17932.46 300
17933.73 311
17934.99 291
17936.26 316
17937.52 324
17938.79 299
17940.06 316
17941.32 334
17942.59 298
17943.85 269
17945.12 274
17946.39 251
17947.65 268
17948.92 307
17950.19 294
17951.45 277
17952.72 304
17953.99 273
17955.25 273
17956.52 274
17957.79 279
17959.05 278
17960.32 304
17961.59 324
17962.85 287
17964.12 283
17965.39 276
17966.65 281
17967.92 281
17969.19 266
17970.45 264
17971.72 309
17972.99 304
17974.26 314
17975.52 323
17976.79 277
17978.06 283
17979.33 307
17980.59 302
17981.86 281
17983.13 314
17984.40 323
17985.66 331
17986.93 294
17988.20 289
17989.47 304
17990.73 317
17992.00 308
17993.27 292
17994.54 303
17995.81 321
17997.07 303
17998.34 287
17999.61 288
18000.88 303
18002.15 341
18003.42 303
18004.68 289
18005.95 293
18007.22 335
18008.49 330
18009.76 361
18011.03 306
18012.30 296
18013.56 295
18014.83 293
18016.10 330
18017.37 250
18018.64 310
18019.91 299
18021.18 296
18022.45 279
18023.71 263
18024.98 294
18026.25 297
18027.52 313
18028.79 307
18030.06 296
18031.33 299
18032.60 292
18033.87 297
18035.14 304
18036.41 293
18037.68 324
18038.95 288
18040.22 253
18041.49 299
18042.76 293
18044.02 300
18045.29 307
18046.56 288
18047.83 282
18049.10 296
18050.37 315
18051.64 292
18052.91 297
18054.18 334
18055.45 326
18056.72 306
18057.99 288
18059.27 316
18060.54 266
18061.81 268
18063.08 298
18064.35 310
18065.62 277
18066.89 287
18068.16 315
18069.43 310
18070.70 262
18071.97 320
18073.24 330
18074.51 349
18075.78 302
18077.05 332
18078.32 326
18079.60 317
18080.87 333
18082.14 280
18083.41 293
18084.68 317
18085.95 330
18087.22 323
18088.49 288
18089.77 273
18091.04 331
18092.31 323
18093.58 291
18094.85 281
18096.12 304
18097.39 316
18098.67 301
18099.94 297
18101.21 294
18102.48 335
18103.75 359
18105.02 348
18106.30 284
18107.57 288
18108.84 267
18110.11 314
18111.38 302
18112.66 290
18113.93 298
18115.20 294
18116.47 333
18117.75 287
18119.02 306
18120.29 347
18121.56 343
18122.84 329
18124.11 312
18125.38 310
18126.65 350
18127.93 375
18129.20 343
18130.47 291
18131.74 280
18133.02 338
18134.29 357
18135.56 308
18136.84 300
18138.11 337
18139.38 350
18140.66 333
18141.93 276
18143.20 254
18144.48 303
18145.75 365
18147.02 330
18148.30 295
18149.57 264
18150.84 327
18152.12 347
18153.39 318
18154.66 304
18155.94 298
18157.21 350
18158.48 313
18159.76 306
18161.03 272
18162.31 311
18163.58 325
18164.85 292
18166.13 310
18167.40 327
18168.68 343
18169.95 333
18171.22 334
18172.50 324
18173.77 283
18175.05 287
18176.32 318
18177.60 299
18178.87 283
18180.15 290
18181.42 332
18182.69 290
18183.97 292
18185.24 303
18186.52 312
18187.79 292
18189.07 300
18190.34 271
18191.62 295
18192.89 275
18194.17 309
18195.44 341
18196.72 330
18197.99 326
18199.27 284
18200.54 300
18201.82 296
18203.09 298
18204.37 293
18205.65 304
18206.92 303
18208.20 290
18209.47 264
18210.75 284
18212.02 273
18213.30 323
18214.57 318
18215.85 344
18217.13 334
18218.40 312
18219.68 334
18220.95 270
18222.23 250
18223.51 279
18224.78 291
18226.06 292
18227.33 273
18228.61 285
18229.89 309
18231.16 309
18232.44 344
18233.72 322
18234.99 323
18236.27 285
18237.55 272
18238.82 300
18240.10 284
18241.38 290
18242.65 318
18243.93 310
18245.21 301
18246.48 301
18247.76 287
18249.04 300
18250.31 281
18251.59 294
18252.87 308
18254.15 281
18255.42 299
18256.70 313
18257.98 286
18259.25 274
18260.53 273
18261.81 291
18263.09 335
18264.36 312
18265.64 328
18266.92 298
18268.20 276
18269.47 291
18270.75 340
18272.03 315
18273.31 306
18274.59 316
18275.86 287
18277.14 278
18278.42 273
18279.70 284
18280.98 293
18282.25 304
18283.53 274
18284.81 293
18286.09 307
18287.37 268
18288.64 318
18289.92 286
18291.20 270
18292.48 293
18293.76 260
18295.04 286
18296.32 291
18297.59 259
18298.87 259
18300.15 295
18301.43 307
18302.71 282
18303.99 298
18305.27 300
18306.55 313
18307.83 265
18309.10 283
18310.38 293
18311.66 295
18312.94 312
18314.22 284
18315.50 266
18316.78 264
18318.06 291
18319.34 294
18320.62 295
18321.90 267
18323.18 264
18324.46 295
18325.74 290
18327.02 291
18328.30 288
18329.58 337
18330.86 338
18332.14 302
18333.41 298
18334.69 341
18335.97 314
18337.25 305
18338.54 273
18339.82 286
18341.10 288
18342.38 292
18343.66 302
18344.94 289
18346.22 284
18347.50 320
18348.78 344
18350.06 316
18351.34 330
18352.62 297
18353.90 315
18355.18 294
18356.46 281
18357.74 293
18359.02 291
18360.30 275
18361.58 291
18362.87 287
18364.15 319
18365.43 296
18366.71 302
18367.99 301
18369.27 311
18370.55 294
18371.83 300
18373.11 310
18374.40 274
18375.68 272
18376.96 309
18378.24 320
18379.52 305
18380.80 316
18382.08 309
18383.37 343
18384.65 304
18385.93 282
18387.21 314
18388.49 276
18389.78 274
18391.06 289
18392.34 267
18393.62 295
18394.90 299
18396.19 311
18397.47 322
18398.75 289
18400.03 284
18401.31 310
18402.60 322
18403.88 304
18405.16 280
18406.44 331
18407.73 308
18409.01 302
18410.29 314
18411.57 294
18412.86 321
18414.14 304
18415.42 310
18416.71 282
18417.99 311
18419.27 333
18420.55 306
18421.84 329
18423.12 286
18424.40 311
18425.69 322
18426.97 287
18428.25 314
18429.54 299
18430.82 283
18432.10 280
18433.39 281
18434.67 329
18435.95 264
18437.24 258
18438.52 293
18439.80 306
18441.09 306
18442.37 272
18443.66 289
18444.94 288
18446.22 304
18447.51 273
18448.79 306
18450.08 326
18451.36 310
18452.64 325
18453.93 304
18455.21 283
18456.50 313
18457.78 349
18459.06 332
18460.35 324
18461.63 306
18462.92 303
18464.20 289
18465.49 289
18466.77 282
18468.06 285
18469.34 277
18470.63 309
18471.91 296
18473.19 325
18474.48 330
18475.76 293
18477.05 314
18478.33 329
18479.62 320
18480.90 297
18482.19 314
18483.47 311
18484.76 302
18486.05 305
18487.33 321
18488.62 304
18489.90 264
18491.19 308
18492.47 347
18493.76 297
18495.04 303
18496.33 318
18497.61 345
18498.90 334
18500.19 305
18501.47 284
18502.76 290
18504.04 307
18505.33 299
18506.62 350
18507.90 315
18509.19 308
18510.47 315
18511.76 320
18513.05 329
18514.33 282
18515.62 288
18516.90 293
18518.19 315
18519.48 288
18520.76 302
18522.05 313
18523.34 307
18524.62 315
18525.91 306
18527.20 323
18528.48 317
18529.77 328
18531.06 283
18532.34 292
18533.63 293
18534.92 311
18536.21 284
18537.49 312
18538.78 316
18540.07 322
18541.35 290
18542.64 259
18543.93 326
18545.22 339
18546.50 327
18547.79 342
18549.08 298
18550.37 308
18551.65 320
18552.94 316
18554.23 304
18555.52 295
18556.80 320
18558.09 364
18559.38 326
18560.67 277
18561.95 313
18563.24 354
18564.53 345
18565.82 336
18567.11 287
18568.39 279
18569.68 318
18570.97 312
18572.26 308
18573.55 320
18574.84 299
18576.12 327
18577.41 296
18578.70 314
18579.99 301
18581.28 320
18582.57 345
18583.86 350
18585.14 284
18586.43 305
18587.72 340
18589.01 321
18590.30 303
18591.59 308
18592.88 321
18594.17 317
18595.46 327
18596.74 355
18598.03 312
18599.32 316
18600.61 350
18601.90 317
18603.19 340
18604.48 305
18605.77 351
18607.06 385
18608.35 354
18609.64 298
18610.93 323
18612.22 313
18613.51 326
18614.80 320
18616.09 318
18617.38 318
18618.67 306
18619.96 309
18621.25 310
18622.54 314
18623.83 333
18625.12 316
18626.41 301
18627.70 320
18628.99 327
18630.28 371
18631.57 345
18632.86 335
18634.15 321
18635.44 346
18636.73 316
18638.02 332
18639.31 334
18640.60 338
18641.89 367
18643.18 321
18644.47 299
18645.76 306
18647.06 306
18648.35 313
18649.64 342
18650.93 314
18652.22 295
18653.51 339
18654.80 345
18656.09 326
18657.38 311
18658.68 323
18659.97 299
18661.26 287
18662.55 299
18663.84 327
18665.13 327
18666.42 333
18667.72 297
18669.01 296
18670.30 313
18671.59 282
18672.88 304
18674.17 310
18675.47 320
18676.76 290
18678.05 314
18679.34 289
18680.63 343
18681.93 321
18683.22 285
18684.51 302
18685.80 292
18687.09 272
18688.39 286
18689.68 283
18690.97 330
18692.26 299
18693.56 304
18694.85 298
18696.14 314
18697.43 328
18698.73 297
18700.02 306
18701.31 295
18702.60 299
18703.90 332
18705.19 309
18706.48 326
18707.78 294
18709.07 301
18710.36 326
18711.66 319
18712.95 328
18714.24 302
18715.54 305
18716.83 288
18718.12 323
18719.42 302
18720.71 304
18722.00 321
18723.30 304
18724.59 298
18725.88 296
18727.18 335
18728.47 311
18729.76 313
18731.06 329
18732.35 289
18733.65 309
18734.94 348
18736.23 317
18737.53 284
18738.82 286
18740.12 265
18741.41 328
18742.70 354
18744.00 330
18745.29 287
18746.59 306
18747.88 358
18749.18 317
18750.47 320
18751.76 321
18753.06 316
18754.35 322
18755.65 318
18756.94 305
18758.24 339
18759.53 285
18760.83 306
18762.12 323
18763.42 295
18764.71 306
18766.01 334
18767.30 295
18768.60 297
18769.89 283
18771.19 301
18772.48 302
18773.78 341
18775.07 301
18776.37 279
18777.66 274
18778.96 308
18780.25 312
18781.55 264
18782.85 315
18784.14 324
18785.44 350
18786.73 307
18788.03 318
18789.32 295
18790.62 297
18791.92 321
18793.21 307
18794.51 339
18795.80 290
18797.10 296
18798.40 317
18799.69 304
18800.99 349
18802.28 316
18803.58 318
18804.88 301
18806.17 292
18807.47 330
18808.77 329
18810.06 334
18811.36 315
18812.66 315
18813.95 357
18815.25 323
18816.55 361
18817.84 311
18819.14 334
18820.44 301
18821.73 346
18823.03 320
18824.33 305
18825.62 324
18826.92 305
18828.22 279
18829.52 296
18830.81 312
18832.11 289
18833.41 337
18834.71 308
18836.00 302
18837.30 298
18838.60 299
18839.90 308
18841.19 322
18842.49 308
18843.79 282
18845.09 336
18846.38 318
18847.68 291
18848.98 309
18850.28 285
18851.58 314
18852.87 302
18854.17 313
18855.47 337
18856.77 324
18858.07 315
18859.36 287
18860.66 328
18861.96 269
18863.26 310
18864.56 300
18865.86 309
18867.15 307
18868.45 280
18869.75 306
18871.05 303
18872.35 268
18873.65 303
18874.95 314
18876.24 310
18877.54 317
18878.84 297
18880.14 287
18881.44 285
18882.74 317
18884.04 275
18885.34 276
18886.64 287
18887.94 288
18889.24 298
18890.53 304
18891.83 333
18893.13 304
18894.43 276
18895.73 268
18897.03 315
18898.33 321
18899.63 310
18900.93 310
18902.23 333
18903.53 300
18904.83 306
18906.13 294
18907.43 282
18908.73 278
18910.03 298
18911.33 327
18912.63 270
18913.93 270
18915.23 307
18916.53 301
18917.83 315
18919.13 275
18920.43 276
18921.73 323
18923.03 336
18924.33 299
18925.63 262
18926.93 244
18928.23 274
18929.53 287
18930.84 319
18932.14 286
18933.44 269
18934.74 313
18936.04 301
18937.34 269
18938.64 286
18939.94 273
18941.24 282
18942.54 288
18943.84 304
18945.15 288
18946.45 309
18947.75 313
18949.05 270
18950.35 277
18951.65 280
18952.95 309
18954.26 274
18955.56 275
18956.86 267
18958.16 304
18959.46 286
18960.76 287
18962.07 278
18963.37 306
18964.67 274
18965.97 283
18967.27 281
18968.57 294
18969.88 316
18971.18 301
18972.48 279
18973.78 284
18975.09 273
18976.39 290
18977.69 304
18978.99 270
18980.29 295
18981.60 269
18982.90 292
18984.20 257
18985.50 280
18986.81 275
18988.11 280
18989.41 284
18990.72 253
18992.02 256
18993.32 267
18994.62 300
18995.93 296
18997.23 312
18998.53 248
18999.84 295
19001.14 309
19002.44 295
19003.75 268
19005.05 292
19006.35 306
19007.66 288
19008.96 263
19010.26 293
19011.57 320
19012.87 294
19014.17 257
19015.48 269
19016.78 323
19018.08 281
19019.39 268
19020.69 243
19021.99 260
19023.30 285
19024.60 304
19025.91 264
19027.21 289
19028.51 291
19029.82 300
19031.12 257
19032.43 264
19033.73 281
19035.04 324
19036.34 301
19037.64 285
19038.95 277
19040.25 267
19041.56 269
19042.86 273
19044.17 277
19045.47 286
19046.78 298
19048.08 281
19049.39 275
19050.69 278
19052.00 265
19053.30 280
19054.61 282
19055.91 287
19057.22 306
19058.52 291
19059.83 301
19061.13 266
19062.44 267
19063.74 314
19065.05 272
19066.35 305
19067.66 297
19068.96 319
19070.27 260
19071.57 298
19072.88 269
19074.18 291
19075.49 281
19076.80 294
19078.10 270
19079.41 274
19080.71 289
19082.02 273
19083.33 304
19084.63 252
19085.94 286
19087.24 307
19088.55 281
19089.86 281
19091.16 270
19092.47 251
19093.77 294
19095.08 304
19096.39 283
19097.69 278
19099.00 286
19100.31 298
19101.61 267
19102.92 297
19104.23 295
19105.53 263
19106.84 266
19108.15 266
19109.45 256
19110.76 306
19112.07 274
19113.37 273
19114.68 246
19115.99 289
19117.30 275
19118.60 273
19119.91 258
19121.22 254
19122.52 301
19123.83 293
19125.14 318
19126.45 251
19127.75 256
19129.06 286
19130.37 305
19131.68 276
19132.98 294
19134.29 312
19135.60 275
19136.91 282
19138.22 276
19139.52 270
19140.83 282
19142.14 286
19143.45 273
19144.76 255
19146.06 262
19147.37 281
19148.68 253
19149.99 263
19151.30 263
19152.60 269
19153.91 274
19155.22 282
19156.53 281
19157.84 261
19159.15 279
19160.46 274
19161.76 263
19163.07 266
19164.38 305
19165.69 298
19167.00 295
19168.31 302
19169.62 291
19170.93 339
19172.23 321
19173.54 302
19174.85 298
19176.16 313
19177.47 295
19178.78 305
19180.09 293
19181.40 291
19182.71 280
19184.02 292
19185.33 292
19186.64 249
19187.95 289
19189.26 290
19190.57 299
19191.87 289
19193.18 305
19194.49 323
19195.80 282
19197.11 304
19198.42 279
19199.73 261
19201.04 264
19202.35 278
19203.66 302
19204.97 276
19206.28 266
19207.59 255
19208.90 270
19210.21 278
19211.53 288
19212.84 267
19214.15 253
19215.46 258
19216.77 279
19218.08 264
19219.39 276
19220.70 319
19222.01 325
19223.32 294
19224.63 270
19225.94 294
19227.25 265
19228.56 276
19229.87 281
19231.19 253
19232.50 283
19233.81 284
19235.12 263
19236.43 254
19237.74 248
19239.05 278
19240.36 269
19241.68 274
19242.99 302
19244.30 271
19245.61 268
19246.92 300
19248.23 271
19249.54 265
19250.86 273
19252.17 259
19253.48 269
19254.79 286
19256.10 294
19257.42 243
19258.73 258
19260.04 243
19261.35 272
19262.66 293
19263.98 281
19265.29 281
19266.60 263
19267.91 265
19269.22 283
19270.54 272
19271.85 284
19273.16 313
19274.47 306
19275.79 259
19277.10 258
19278.41 299
19279.72 283
19281.04 284
19282.35 249
19283.66 267
19284.98 317
19286.29 298
19287.60 300
19288.91 282
19290.23 312
19291.54 288
19292.85 310
19294.17 229
19295.48 256
19296.79 262
19298.11 276
19299.42 282
19300.73 245
19302.05 242
19303.36 262
19304.67 266
19305.99 278
19307.30 268
19308.61 293
19309.93 299
19311.24 251
19312.56 261
19313.87 270
19315.18 270
19316.50 298
19317.81 316
19319.13 291
19320.44 290
19321.75 282
19323.07 265
19324.38 269
19325.70 283
19327.01 293
19328.32 255
19329.64 279
19330.95 270
19332.27 271
19333.58 303
19334.90 282
19336.21 287
19337.53 281
19338.84 247
19340.16 275
19341.47 286
19342.79 280
19344.10 284
19345.42 285
19346.73 300
19348.05 307
19349.36 264
19350.68 273
19351.99 275
19353.31 253
19354.62 282
19355.94 318
19357.25 289
19358.57 290
19359.88 256
19361.20 254
19362.51 254
19363.83 276
19365.14 273
19366.46 278
19367.78 299
19369.09 263
19370.41 300
19371.72 288
19373.04 291
19374.35 254
19375.67 307
19376.99 273
19378.30 258
19379.62 288
19380.93 284
19382.25 258
19383.57 257
19384.88 279
19386.20 249
19387.52 248
19388.83 303
19390.15 278
19391.47 255
19392.78 270
19394.10 278
19395.42 300
19396.73 268
19398.05 302
19399.37 304
19400.68 279
19402.00 294
19403.32 301
19404.63 287
19405.95 257
19407.27 287
19408.58 283
19409.90 317
19411.22 293
19412.54 286
19413.85 267
19415.17 272
19416.49 275
19417.80 282
19419.12 305
19420.44 319
19421.76 288
19423.07 270
19424.39 285
19425.71 277
19427.03 314
19428.35 293
19429.66 270
19430.98 296
19432.30 282
19433.62 268
19434.93 272
19436.25 264
19437.57 295
19438.89 284
19440.21 280
19441.53 267
19442.84 287
19444.16 319
19445.48 264
19446.80 274
19448.12 303
19449.44 313
19450.75 308
19452.07 267
19453.39 316
19454.71 304
19456.03 299
19457.35 302
19458.67 250
19459.98 255
19461.30 292
19462.62 301
19463.94 276
19465.26 276
19466.58 312
19467.90 285
19469.22 285
19470.54 303
19471.86 266
19473.18 267
19474.49 314
19475.81 322
19477.13 265
19478.45 281
19479.77 279
19481.09 275
19482.41 271
19483.73 299
19485.05 287
19486.37 284
19487.69 271
19489.01 288
19490.33 236
19491.65 327
19492.97 295
19494.29 266
19495.61 259
19496.93 268
19498.25 286
19499.57 303
19500.89 289
19502.21 307
19503.53 275
19504.85 285
19506.17 288
19507.49 274
19508.81 272
19510.13 272
19511.45 291
19512.77 282
19514.09 264
19515.42 259
19516.74 269
19518.06 269
19519.38 267
19520.70 293
19522.02 300
19523.34 285
19524.66 265
19525.98 285
19527.30 271
19528.62 263
19529.95 261
19531.27 254
19532.59 217
19533.91 265
19535.23 242
19536.55 276
19537.87 263
19539.20 269
19540.52 287
19541.84 283
19543.16 259
19544.48 258
19545.80 288
19547.13 315
19548.45 266
19549.77 247
19551.09 249
19552.41 266
19553.74 284
19555.06 260
19556.38 275
19557.70 269
19559.02 260
19560.35 246
19561.67 262
19562.99 296
19564.31 274
19565.64 262
19566.96 262
19568.28 278
19569.60 251
19570.93 262
19572.25 257
19573.57 258
19574.89 260
19576.22 294
19577.54 255
19578.86 273
19580.18 239
19581.51 254
19582.83 302
19584.15 292
19585.48 254
19586.80 278
19588.12 263
19589.45 264
19590.77 268
19592.09 284
19593.42 288
19594.74 305
19596.06 292
19597.39 271
19598.71 291
19600.03 296
19601.36 267
19602.68 297
19604.00 289
19605.33 265
19606.65 283
19607.98 311
19609.30 256
19610.62 273
19611.95 274
19613.27 299
19614.60 224
19615.92 238
19617.24 267
19618.57 275
19619.89 267
19621.22 267
19622.54 284
19623.87 297
19625.19 298
19626.51 272
19627.84 287
19629.16 277
19630.49 283
19631.81 297
19633.14 299
19634.46 277
19635.79 274
19637.11 245
19638.44 261
19639.76 234
19641.09 256
19642.41 268
19643.74 290
19645.06 283
19646.39 273
19647.71 270
19649.04 284
19650.36 312
19651.69 286
19653.01 309
19654.34 302
19655.66 305
19656.99 274
19658.32 265
19659.64 261
19660.97 271
19662.29 279
19663.62 328
19664.94 324
19666.27 292
19667.60 308
19668.92 289
19670.25 311
19671.57 308
19672.90 291
19674.23 287
19675.55 310
19676.88 277
19678.20 290
19679.53 283
19680.86 273
19682.18 280
19683.51 302
19684.84 295
19686.16 277
19687.49 275
19688.82 264
19690.14 279
19691.47 266
19692.80 261
19694.12 269
19695.45 315
19696.78 290
19698.10 256
19699.43 261
19700.76 302
19702.08 302
19703.41 290
19704.74 314
19706.07 272
19707.39 232
19708.72 267
19710.05 263
19711.37 255
19712.70 264
19714.03 255
19715.36 279
19716.68 252
19718.01 273
19719.34 282
19720.67 277
19721.99 281
19723.32 279
19724.65 283
19725.98 292
19727.31 279
19728.63 277
19729.96 257
19731.29 252
19732.62 254
19733.95 263
19735.27 260
19736.60 265
19737.93 289
19739.26 261
19740.59 279
19741.92 255
19743.24 292
19744.57 270
19745.90 245
19747.23 232
19748.56 261
19749.89 298
19751.22 272
19752.54 275
19753.87 290
19755.20 259
19756.53 257
19757.86 282
19759.19 281
19760.52 269
19761.85 263
19763.18 278
19764.50 278
19765.83 236
19767.16 266
19768.49 284
19769.82 284
19771.15 268
19772.48 242
19773.81 248
19775.14 240
19776.47 249
19777.80 255
19779.13 252
19780.46 251
19781.79 283
19783.12 280
19784.45 243
19785.78 281
19787.11 298
19788.44 290
19789.77 286
19791.10 267
19792.43 270
19793.76 280
19795.09 278
19796.42 279
19797.75 269
19799.08 283
19800.41 303
19801.74 273
19803.07 247
19804.40 278
19805.73 271
19807.06 270
19808.39 278
19809.72 278
19811.05 245
19812.38 298
19813.71 291
19815.05 258
19816.38 263
19817.71 265
19819.04 265
19820.37 278
19821.70 279
19823.03 272
19824.36 261
19825.69 270
19827.03 285
19828.36 268
19829.69 262
19831.02 283
19832.35 291
19833.68 300
19835.01 265
19836.35 269
19837.68 256
19839.01 301
19840.34 297
19841.67 281
19843.00 254
19844.34 271
19845.67 290
19847.00 271
19848.33 257
19849.66 273
19851.00 291
19852.33 278
19853.66 272
19854.99 252
19856.32 276
19857.66 284
19858.99 279
19860.32 297
19861.65 275
19862.99 251
19864.32 298
19865.65 284
19866.98 245
19868.32 279
19869.65 264
19870.98 258
19872.31 242
19873.65 256
19874.98 263
19876.31 302
19877.65 265
19878.98 255
19880.31 270
19881.65 288
19882.98 295
19884.31 251
19885.64 259
19886.98 290
19888.31 325
19889.64 281
19890.98 282
19892.31 308
19893.64 270
19894.98 280
19896.31 257
19897.65 236
19898.98 240
19900.31 263
19901.65 266
19902.98 296
19904.31 267
19905.65 289
19906.98 274
19908.32 276
19909.65 256
19910.98 293
19912.32 267
19913.65 281
19914.99 268
19916.32 266
19917.66 253
19918.99 280
19920.32 273
19921.66 279
19922.99 266
19924.33 275
19925.66 258
19927.00 272
19928.33 236
19929.67 249
19931.00 258
19932.34 242
19933.67 247
19935.01 237
19936.34 237
19937.68 279
19939.01 295
19940.35 255
19941.68 247
19943.02 262
19944.35 274
19945.69 271
19947.02 238
19948.36 257
19949.69 279
19951.03 267
19952.36 247
19953.70 259
19955.03 258
19956.37 280
19957.71 260
19959.04 258
19960.38 244
19961.71 249
19963.05 266
19964.38 242
19965.72 226
19967.06 253
19968.39 235
19969.73 286
19971.06 251
19972.40 243
19973.74 269
19975.07 283
19976.41 214
19977.75 227
19979.08 242
19980.42 262
19981.75 257
19983.09 231
19984.43 256
19985.76 259
19987.10 297
19988.44 300
19989.77 280
19991.11 274
19992.45 241
19993.78 287
19995.12 288
19996.46 245
19997.80 253
19999.13 283
20000.47 313
20001.81 286
20003.14 243
20004.48 299
20005.82 276
20007.16 264
20008.49 260
20009.83 282
20011.17 283
20012.51 294
20013.84 326
20015.18 295
20016.52 271
20017.86 274
20019.19 313
20020.53 276
20021.87 268
20023.21 247
20024.55 273
20025.88 298
20027.22 261
20028.56 260
20029.90 255
20031.24 258
20032.57 303
20033.91 273
20035.25 318
20036.59 273
20037.93 264
20039.26 270
20040.60 251
20041.94 264
20043.28 236
20044.62 276
20045.96 296
20047.30 256
20048.63 250
20049.97 270
20051.31 270
20052.65 256
20053.99 289
20055.33 270
20056.67 296
20058.01 262
20059.35 266
20060.69 261
20062.02 254
20063.36 279
20064.70 253
20066.04 268
20067.38 263
20068.72 279
20070.06 288
20071.40 277
20072.74 268
20074.08 258
20075.42 315
20076.76 281
20078.10 265
20079.44 224
20080.78 235
20082.12 266
20083.46 279
20084.80 236
20086.14 258
20087.48 257
20088.82 271
20090.16 295
20091.50 254
20092.84 245
20094.18 261
20095.52 247
20096.86 239
20098.20 242
20099.54 258
20100.88 263
20102.22 280
20103.56 272
20104.90 286
20106.24 255
20107.58 276
20108.92 279
20110.26 254
20111.60 250
20112.95 254
20114.29 276
20115.63 256
20116.97 262
20118.31 238
20119.65 276
20120.99 249
20122.33 269
20123.67 253
20125.02 239
20126.36 262
20127.70 289
20129.04 283
20130.38 278
20131.72 228
20133.06 265
20134.41 276
20135.75 260
