# Supplementary material for: MALDI-TOF MS typing enables the classification of brewing yeasts of the genus Saccharomyces to major beer styles
Source: PLoS One. 2017 Aug 9;12(8):e0181694. doi: 10.1371/journal.pone.0181694 (PMC5549903; doi:10.1371/journal.pone.0181694)
Supplement: S5 File — The directory includes 90 raw files and was zipped to “.zip”; the folder has three strains with 30 spectra per strain; S1 Text explains the raw files with an example and Table 1 represents the yeast strains used within the experiment. (ZIP) [file pone.0181694.s008.zip › 13-15/30273-3D2-Dias-Dias-Dias-YPG-18h-E-E_2015-08-07_1_0_D7_1.dat]

2000.64 2714
2001.06 3011
2001.49 2894
2001.91 2879
2002.33 2927
2002.75 2697
2003.17 2797
2003.60 2873
2004.02 2955
2004.44 2630
2004.86 2758
2005.28 2813
2005.70 2703
2006.13 2620
2006.55 2616
2006.97 2781
2007.39 2761
2007.82 2685
2008.24 2680
2008.66 2622
2009.08 2774
2009.51 2605
2009.93 2533
2010.35 2771
2010.77 2857
2011.20 2786
2011.62 2863
2012.04 2781
2012.46 2883
2012.89 2580
2013.31 2746
2013.73 2593
2014.15 2505
2014.58 2703
2015.00 2482
2015.42 2480
2015.85 2409
2016.27 2609
2016.69 2623
2017.12 2663
2017.54 2817
2017.96 2765
2018.39 3061
2018.81 2996
2019.23 2961
2019.66 3129
2020.08 3221
2020.50 3323
2020.93 3310
2021.35 3186
2021.78 3322
2022.20 3475
2022.62 3397
2023.05 3290
2023.47 3297
2023.89 3191
2024.32 2941
2024.74 2901
2025.17 2774
2025.59 2629
2026.01 2436
2026.44 2593
2026.86 2419
2027.29 2445
2027.71 2454
2028.14 2507
2028.56 2275
2028.99 2257
2029.41 2246
2029.83 2398
2030.26 2404
2030.68 2030
2031.11 2391
2031.53 2325
2031.96 2403
2032.38 2394
2032.81 2366
2033.23 2513
2033.66 2594
2034.08 2434
2034.51 2443
2034.93 2525
2035.36 2636
2035.78 2705
2036.21 2834
2036.63 3009
2037.06 3052
2037.48 2979
2037.91 2916
2038.33 2899
2038.76 3295
2039.19 3149
2039.61 3014
2040.04 2859
2040.46 2768
2040.89 3021
2041.31 2994
2041.74 2895
2042.17 2755
2042.59 2721
2043.02 2723
2043.44 2767
2043.87 2822
2044.30 2741
2044.72 2692
2045.15 2889
2045.57 2736
2046.00 2771
2046.43 2676
2046.85 2554
2047.28 2544
2047.71 2659
2048.13 2630
2048.56 2375
2048.99 2391
2049.41 2493
2049.84 2434
2050.27 2327
2050.69 2320
2051.12 2306
2051.55 2464
2051.97 2653
2052.40 2524
2052.83 2320
2053.25 2466
2053.68 2567
2054.11 2461
2054.54 2597
2054.96 2488
2055.39 2368
2055.82 2482
2056.24 2519
2056.67 2345
2057.10 2394
2057.53 2315
2057.95 2163
2058.38 2236
2058.81 2480
2059.24 2397
2059.66 2324
2060.09 2546
2060.52 2553
2060.95 2594
2061.38 2472
2061.80 2589
2062.23 2356
2062.66 2408
2063.09 2387
2063.52 2415
2063.94 2442
2064.37 2661
2064.80 2500
2065.23 2447
2065.66 2434
2066.09 2503
2066.51 2419
2066.94 2456
2067.37 2676
2067.80 2420
2068.23 2492
2068.66 2590
2069.08 2255
2069.51 2447
2069.94 2658
2070.37 2809
2070.80 2598
2071.23 2454
2071.66 2591
2072.09 2701
2072.52 2676
2072.94 2613
2073.37 2704
2073.80 2691
2074.23 2722
2074.66 2546
2075.09 2591
2075.52 2406
2075.95 2651
2076.38 2371
2076.81 2388
2077.24 2544
2077.67 2522
2078.10 2543
2078.53 2530
2078.96 2430
2079.39 2522
2079.82 2603
2080.25 2396
2080.68 2569
2081.11 2889
2081.54 2799
2081.97 2690
2082.40 2841
2082.83 3034
2083.26 2861
2083.69 2471
2084.12 2519
2084.55 2645
2084.98 2726
2085.41 2575
2085.84 2704
2086.27 2622
2086.70 2637
2087.13 2673
2087.56 2440
2087.99 2420
2088.42 2338
2088.85 2259
2089.28 2471
2089.71 2453
2090.14 2445
2090.57 2403
2091.01 2409
2091.44 2763
2091.87 2866
2092.30 3047
2092.73 3196
2093.16 3341
2093.59 3489
2094.02 3719
2094.45 3944
2094.89 4185
2095.32 4171
2095.75 4058
2096.18 4187
2096.61 3946
2097.04 3742
2097.47 3309
2097.91 3153
2098.34 3027
2098.77 2934
2099.20 2822
2099.63 2870
2100.07 2877
2100.50 2571
2100.93 2567
2101.36 2481
2101.79 2402
2102.23 2334
2102.66 2358
2103.09 2371
2103.52 2320
2103.95 2258
2104.39 2402
2104.82 2364
2105.25 2428
2105.68 2441
2106.12 2426
2106.55 2566
2106.98 2521
2107.41 2420
2107.85 2506
2108.28 2764
2108.71 2755
2109.14 2814
2109.58 2844
2110.01 2996
2110.44 2801
2110.88 3027
2111.31 3040
2111.74 2860
2112.18 3136
2112.61 3207
2113.04 2990
2113.48 2925
2113.91 3119
2114.34 2891
2114.78 2689
2115.21 2621
2115.64 2592
2116.08 2496
2116.51 2536
2116.94 2474
2117.38 2320
2117.81 2007
2118.24 2172
2118.68 2402
2119.11 2161
2119.55 2043
2119.98 2079
2120.41 2137
2120.85 2382
2121.28 2542
2121.72 2385
2122.15 2036
2122.58 2267
2123.02 2380
2123.45 2456
2123.89 2396
2124.32 2438
2124.75 2596
2125.19 2506
2125.62 2408
2126.06 2275
2126.49 2256
2126.93 2065
2127.36 2116
2127.80 2256
2128.23 2374
2128.67 2324
2129.10 2446
2129.54 2336
2129.97 2429
2130.41 2592
2130.84 2587
2131.28 2567
2131.71 2589
2132.15 2743
2132.58 2809
2133.02 2698
2133.45 2704
2133.89 2908
2134.32 2486
2134.76 2567
2135.19 2625
2135.63 2539
2136.06 2516
2136.50 2447
2136.94 2428
2137.37 2624
2137.81 2751
2138.24 2621
2138.68 2810
2139.12 2866
2139.55 2922
2139.99 2731
2140.42 2945
2140.86 2860
2141.30 2660
2141.73 2591
2142.17 2439
2142.60 2515
2143.04 2464
2143.48 2360
2143.91 2222
2144.35 2297
2144.79 2134
2145.22 2014
2145.66 2129
2146.09 2285
2146.53 2008
2146.97 2000
2147.40 2076
2147.84 2256
2148.28 2084
2148.72 2406
2149.15 2686
2149.59 2536
2150.03 2743
2150.46 2790
2150.90 2800
2151.34 2878
2151.77 3085
2152.21 2868
2152.65 3054
2153.09 2917
2153.52 2817
2153.96 3015
2154.40 2919
2154.84 2763
2155.27 2740
2155.71 2804
2156.15 2622
2156.59 2481
2157.02 2565
2157.46 2335
2157.90 2183
2158.34 2306
2158.78 2364
2159.21 2523
2159.65 2287
2160.09 2268
2160.53 2389
2160.97 2482
2161.40 2263
2161.84 2086
2162.28 2191
2162.72 2174
2163.16 2286
2163.59 2256
2164.03 2387
2164.47 2405
2164.91 2371
2165.35 2163
2165.79 2390
2166.23 2491
2166.66 2320
2167.10 2487
2167.54 2580
2167.98 2475
2168.42 2435
2168.86 2478
2169.30 2616
2169.74 2584
2170.18 2693
2170.61 2627
2171.05 2715
2171.49 2649
2171.93 2913
2172.37 3208
2172.81 2761
2173.25 2610
2173.69 2751
2174.13 2697
2174.57 2792
2175.01 2974
2175.45 2572
2175.89 2553
2176.33 2709
2176.77 2962
2177.21 2935
2177.65 2772
2178.09 2941
2178.53 2752
2178.97 2787
2179.41 2665
2179.85 2753
2180.29 2751
2180.73 3047
2181.17 2794
2181.61 2776
2182.05 2896
2182.49 2734
2182.93 2735
2183.37 2816
2183.81 2627
2184.25 2462
2184.69 2405
2185.13 2302
2185.57 2168
2186.01 2203
2186.45 2108
2186.89 2155
2187.33 2175
2187.77 2149
2188.21 2268
2188.65 2571
2189.10 2803
2189.54 2585
2189.98 2706
2190.42 2684
2190.86 2917
2191.30 2986
2191.74 2942
2192.18 2953
2192.62 2738
2193.07 2688
2193.51 2682
2193.95 2741
2194.39 2766
2194.83 2663
2195.27 2621
2195.71 2529
2196.16 2762
2196.60 2669
2197.04 2662
2197.48 2903
2197.92 2928
2198.37 2956
2198.81 2822
2199.25 2724
2199.69 2784
2200.13 2724
2200.58 2676
2201.02 2898
2201.46 2649
2201.90 2662
2202.34 2592
2202.79 2444
2203.23 2455
2203.67 2428
2204.11 2453
2204.56 2394
2205.00 2483
2205.44 2448
2205.88 2348
2206.33 2233
2206.77 2643
2207.21 2603
2207.65 2686
2208.10 2609
2208.54 2710
2208.98 2584
2209.43 2635
2209.87 2879
2210.31 2704
2210.76 2815
2211.20 2927
2211.64 2911
2212.09 3015
2212.53 2875
2212.97 2958
2213.42 2772
2213.86 2794
2214.30 2595
2214.75 2527
2215.19 2694
2215.63 2602
2216.08 2252
2216.52 2430
2216.96 2547
2217.41 2663
2217.85 2513
2218.30 2541
2218.74 2652
2219.18 2499
2219.63 2410
2220.07 2360
2220.52 2316
2220.96 2507
2221.40 2617
2221.85 2708
2222.29 2850
2222.74 3027
2223.18 3382
2223.63 4126
2224.07 4768
2224.51 5522
2224.96 6240
2225.40 6857
2225.85 7194
2226.29 7456
2226.74 7694
2227.18 7783
2227.63 7711
2228.07 7081
2228.52 6486
2228.96 5916
2229.41 5163
2229.85 4806
2230.30 4212
2230.74 3771
2231.19 3674
2231.63 3633
2232.08 3340
2232.52 3282
2232.97 3042
2233.41 3115
2233.86 3254
2234.30 3398
2234.75 3513
2235.20 3379
2235.64 3180
2236.09 3392
2236.53 3335
2236.98 3126
2237.42 3531
2237.87 3636
2238.32 3680
2238.76 3629
2239.21 3827
2239.65 4109
2240.10 4476
2240.55 4322
2240.99 4708
2241.44 4820
2241.88 4628
2242.33 4853
2242.78 4734
2243.22 4590
2243.67 4224
2244.12 4105
2244.56 3767
2245.01 3603
2245.46 3313
2245.90 3257
2246.35 3144
2246.80 3042
2247.24 2892
2247.69 2733
2248.14 2503
2248.58 2947
2249.03 2848
2249.48 2533
2249.92 2572
2250.37 2585
2250.82 2636
2251.27 2544
2251.71 2315
2252.16 2445
2252.61 2364
2253.05 2562
2253.50 2445
2253.95 2425
2254.40 2643
2254.84 2732
2255.29 2761
2255.74 2812
2256.19 2711
2256.64 2741
2257.08 2925
2257.53 2797
2257.98 2775
2258.43 2730
2258.87 2661
2259.32 2670
2259.77 2422
2260.22 2563
2260.67 2613
2261.11 2420
2261.56 2516
2262.01 2846
2262.46 3098
2262.91 3307
2263.36 3175
2263.80 3481
2264.25 3562
2264.70 3412
2265.15 3342
2265.60 3504
2266.05 3426
2266.50 3303
2266.94 3334
2267.39 3412
2267.84 3260
2268.29 3115
2268.74 3320
2269.19 3324
2269.64 3260
2270.09 3236
2270.54 3190
2270.99 3585
2271.43 3636
2271.88 3557
2272.33 3470
2272.78 3330
2273.23 3601
2273.68 3651
2274.13 3087
2274.58 3122
2275.03 3361
2275.48 3186
2275.93 2898
2276.38 2949
2276.83 2896
2277.28 2981
2277.73 3022
2278.18 2895
2278.63 2846
2279.08 3046
2279.53 2929
2279.98 2723
2280.43 2984
2280.88 3404
2281.33 3411
2281.78 3349
2282.23 3155
2282.68 3141
2283.13 3484
2283.58 3467
2284.03 3439
2284.48 3414
2284.93 3413
2285.38 3510
2285.83 3384
2286.28 3296
2286.73 3158
2287.18 3335
2287.63 3150
2288.08 3641
2288.54 3554
2288.99 3764
2289.44 3959
2289.89 3737
2290.34 3967
2290.79 4018
2291.24 4121
2291.69 4850
2292.14 5151
2292.60 5380
2293.05 5321
2293.50 5372
2293.95 5441
2294.40 5365
2294.85 5460
2295.30 5289
2295.76 5022
2296.21 4925
2296.66 4774
2297.11 4675
2297.56 4291
2298.01 4255
2298.47 3912
2298.92 3652
2299.37 3694
2299.82 3503
2300.27 3408
2300.73 3475
2301.18 3288
2301.63 2990
2302.08 2726
2302.53 2891
2302.99 2832
2303.44 2879
2303.89 2806
2304.34 2764
2304.80 2725
2305.25 2773
2305.70 2672
2306.15 2389
2306.61 2777
2307.06 2853
2307.51 2634
2307.96 2755
2308.42 2768
2308.87 2698
2309.32 3047
2309.78 2925
2310.23 3244
2310.68 3364
2311.14 3380
2311.59 3525
2312.04 3353
2312.49 3221
2312.95 3347
2313.40 3371
2313.85 3262
2314.31 3097
2314.76 2860
2315.22 2852
2315.67 2928
2316.12 2927
2316.58 2746
2317.03 2671
2317.48 2723
2317.94 2606
2318.39 2703
2318.84 2580
2319.30 2298
2319.75 2477
2320.21 2746
2320.66 2805
2321.11 2720
2321.57 2883
2322.02 2807
2322.48 2840
2322.93 2915
2323.39 2794
2323.84 2635
2324.29 2869
2324.75 2866
2325.20 2844
2325.66 2952
2326.11 3010
2326.57 2925
2327.02 2822
2327.48 2662
2327.93 2722
2328.39 2884
2328.84 3019
2329.30 2822
2329.75 2921
2330.21 2916
2330.66 2917
2331.12 2976
2331.57 3086
2332.03 2898
2332.48 3151
2332.94 3282
2333.39 2913
2333.85 3122
2334.30 3087
2334.76 2943
2335.21 2987
2335.67 2625
2336.12 2456
2336.58 2350
2337.03 2666
2337.49 2824
2337.95 2702
2338.40 2983
2338.86 3185
2339.31 3461
2339.77 3758
2340.23 3623
2340.68 3874
2341.14 4090
2341.59 4708
2342.05 4872
2342.51 4895
2342.96 4926
2343.42 5214
2343.87 5113
2344.33 4798
2344.79 4438
2345.24 4518
2345.70 4349
2346.16 4540
2346.61 4338
2347.07 4275
2347.53 4183
2347.98 4150
2348.44 4025
2348.90 3846
2349.35 3554
2349.81 3664
2350.27 3730
2350.72 3573
2351.18 3490
2351.64 3463
2352.10 3252
2352.55 3308
2353.01 3355
2353.47 3124
2353.92 3388
2354.38 3397
2354.84 3324
2355.30 3080
2355.75 3270
2356.21 3386
2356.67 3236
2357.13 3027
2357.58 2808
2358.04 2652
2358.50 2807
2358.96 2808
2359.41 3137
2359.87 3044
2360.33 3082
2360.79 3188
2361.25 3249
2361.70 3413
2362.16 3641
2362.62 4149
2363.08 4013
2363.54 4063
2363.99 4297
2364.45 4409
2364.91 4104
2365.37 3988
2365.83 3934
2366.29 3671
2366.75 3638
2367.20 3550
2367.66 3416
2368.12 3407
2368.58 3521
2369.04 3433
2369.50 3444
2369.96 3365
2370.42 3447
2370.87 3775
2371.33 3650
2371.79 3671
2372.25 3410
2372.71 3444
2373.17 3247
2373.63 3131
2374.09 3015
2374.55 2854
2375.01 2794
2375.47 2930
2375.92 2752
2376.38 2766
2376.84 2835
2377.30 2954
2377.76 3040
2378.22 3094
2378.68 3072
2379.14 3087
2379.60 3202
2380.06 3121
2380.52 3083
2380.98 3107
2381.44 3229
2381.90 3345
2382.36 3212
2382.82 3160
2383.28 3133
2383.74 2878
2384.20 2737
2384.66 2857
2385.12 2720
2385.58 2680
2386.04 2699
2386.50 2714
2386.96 2832
2387.42 2759
2387.88 2795
2388.35 2546
2388.81 2599
2389.27 2610
2389.73 2581
2390.19 2634
2390.65 2789
2391.11 2876
2391.57 2527
2392.03 2684
2392.49 2641
2392.95 2589
2393.42 2544
2393.88 2681
2394.34 2806
2394.80 2684
2395.26 2649
2395.72 2654
2396.18 2713
2396.64 2545
2397.11 2547
2397.57 2567
2398.03 2812
2398.49 2901
2398.95 2624
2399.41 2423
2399.88 2533
2400.34 2650
2400.80 2554
2401.26 2890
2401.72 3041
2402.18 2695
2402.65 2732
2403.11 2579
2403.57 2560
2404.03 2527
2404.49 2582
2404.96 2741
2405.42 2755
2405.88 2706
2406.34 2651
2406.81 2727
2407.27 2796
2407.73 2929
2408.19 2869
2408.66 3080
2409.12 2990
2409.58 2868
2410.04 2874
2410.51 2685
2410.97 2772
2411.43 2436
2411.90 2424
2412.36 2555
2412.82 2447
2413.28 2455
2413.75 2456
2414.21 2614
2414.67 2594
2415.14 2562
2415.60 2839
2416.06 2817
2416.53 2805
2416.99 2907
2417.45 2757
2417.92 3077
2418.38 3074
2418.84 3004
2419.31 3207
2419.77 3266
2420.23 3275
2420.70 3165
2421.16 3352
2421.63 3221
2422.09 3167
2422.55 3278
2423.02 3029
2423.48 2981
2423.95 3002
2424.41 3129
2424.87 3285
2425.34 3385
2425.80 3676
2426.27 3848
2426.73 4195
2427.20 4421
2427.66 4790
2428.12 5405
2428.59 5786
2429.05 5865
2429.52 6378
2429.98 6440
2430.45 6397
2430.91 5842
2431.38 5611
2431.84 5320
2432.31 4553
2432.77 4317
2433.24 4150
2433.70 3926
2434.17 3687
2434.63 3273
2435.10 3268
2435.56 3017
2436.03 3212
2436.49 3094
2436.96 3004
2437.42 2907
2437.89 3125
2438.35 3449
2438.82 3563
2439.28 3973
2439.75 4015
2440.21 4465
2440.68 4798
2441.15 5376
2441.61 5708
2442.08 5618
2442.54 5784
2443.01 6120
2443.48 6163
2443.94 6047
2444.41 5785
2444.87 5231
2445.34 4859
2445.81 4480
2446.27 3937
2446.74 3607
2447.20 3444
2447.67 3274
2448.14 2949
2448.60 2882
2449.07 2566
2449.54 2610
2450.00 2592
2450.47 2506
2450.94 2741
2451.40 2639
2451.87 2704
2452.34 2617
2452.80 2651
2453.27 2801
2453.74 2639
2454.20 2947
2454.67 2637
2455.14 2739
2455.60 2590
2456.07 2575
2456.54 2590
2457.01 2622
2457.47 2778
2457.94 2835
2458.41 2631
2458.87 2447
2459.34 2425
2459.81 2534
2460.28 2391
2460.74 2411
2461.21 2650
2461.68 2727
2462.15 2435
2462.62 2470
2463.08 2531
2463.55 2618
2464.02 2595
2464.49 2624
2464.95 2544
2465.42 2645
2465.89 2838
2466.36 2888
2466.83 3098
2467.29 3090
2467.76 3145
2468.23 3075
2468.70 3067
2469.17 3087
2469.64 3165
2470.10 3147
2470.57 3101
2471.04 3256
2471.51 3176
2471.98 3181
2472.45 3166
2472.92 3076
2473.39 2864
2473.85 2916
2474.32 2943
2474.79 2912
2475.26 2745
2475.73 2459
2476.20 2690
2476.67 2686
2477.14 2781
2477.61 2639
2478.08 2624
2478.54 2847
2479.01 3078
2479.48 3188
2479.95 3474
2480.42 3557
2480.89 3525
2481.36 4015
2481.83 3964
2482.30 4017
2482.77 4173
2483.24 4059
2483.71 3978
2484.18 3943
2484.65 3678
2485.12 3556
2485.59 3657
2486.06 3305
2486.53 3086
2487.00 2940
2487.47 2828
2487.94 2870
2488.41 2715
2488.88 2728
2489.35 2780
2489.82 2750
2490.29 2935
2490.76 2915
2491.23 2606
2491.70 2548
2492.17 2695
2492.64 2784
2493.11 2719
2493.58 2722
2494.05 2740
2494.52 2626
2495.00 2517
2495.47 2684
2495.94 2564
2496.41 2728
2496.88 2848
2497.35 2970
2497.82 3108
2498.29 3173
2498.76 3096
2499.23 3226
2499.71 3045
2500.18 3129
2500.65 2955
2501.12 2943
2501.59 3144
2502.06 3033
2502.53 2979
2503.01 2833
2503.48 2820
2503.95 2743
2504.42 2601
2504.89 2574
2505.36 2645
2505.84 3073
2506.31 3071
2506.78 2733
2507.25 2849
2507.72 2889
2508.20 3136
2508.67 2994
2509.14 3137
2509.61 3356
2510.08 3458
2510.56 3674
2511.03 3396
2511.50 3444
2511.97 3545
2512.45 3782
2512.92 3835
2513.39 3778
2513.86 3506
2514.34 3472
2514.81 3150
2515.28 3310
2515.75 3412
2516.23 3138
2516.70 3222
2517.17 3300
2517.65 3417
2518.12 3229
2518.59 3186
2519.07 3060
2519.54 3127
2520.01 3077
2520.48 3156
2520.96 3229
2521.43 3008
2521.90 3118
2522.38 2900
2522.85 2700
2523.32 2731
2523.80 2706
2524.27 2559
2524.75 2730
2525.22 2680
2525.69 2547
2526.17 2870
2526.64 2832
2527.11 2730
2527.59 3022
2528.06 3217
2528.54 3194
2529.01 3218
2529.48 3003
2529.96 2942
2530.43 2918
2530.91 2923
2531.38 2925
2531.85 2824
2532.33 2878
2532.80 2862
2533.28 2769
2533.75 2932
2534.23 2947
2534.70 2938
2535.18 3087
2535.65 2983
2536.12 2934
2536.60 2765
2537.07 2778
2537.55 2877
2538.02 2889
2538.50 3001
2538.97 2825
2539.45 2782
2539.92 2822
2540.40 2622
2540.87 2597
2541.35 2667
2541.82 2764
2542.30 2726
2542.77 2635
2543.25 2764
2543.73 2606
2544.20 2658
2544.68 2683
2545.15 2739
2545.63 2911
2546.10 2999
2546.58 3326
2547.05 3436
2547.53 3497
2548.01 3891
2548.48 3915
2548.96 4305
2549.43 4520
2549.91 4589
2550.39 4564
2550.86 4692
2551.34 4233
2551.81 4126
2552.29 4142
2552.77 3867
2553.24 3805
2553.72 3790
2554.20 3690
2554.67 4254
2555.15 4165
2555.62 4228
2556.10 4610
2556.58 4847
2557.05 4954
2557.53 4992
2558.01 5044
2558.48 5271
2558.96 5257
2559.44 5178
2559.91 5251
2560.39 4767
2560.87 4255
2561.35 4076
2561.82 3720
2562.30 3488
2562.78 3386
2563.25 3165
2563.73 3150
2564.21 3148
2564.69 3000
2565.16 3210
2565.64 3459
2566.12 3105
2566.60 2856
2567.07 2838
2567.55 2923
2568.03 2854
2568.51 2694
2568.98 2810
2569.46 2697
2569.94 2735
2570.42 2556
2570.90 2488
2571.37 2596
2571.85 2531
2572.33 2360
2572.81 2382
2573.29 2502
2573.76 2368
2574.24 2397
2574.72 2359
2575.20 2298
2575.68 2282
2576.16 2318
2576.63 2309
2577.11 2219
2577.59 2356
2578.07 2474
2578.55 2311
2579.03 2402
2579.51 2361
2579.98 2482
2580.46 2620
2580.94 2598
2581.42 2752
2581.90 2750
2582.38 2640
2582.86 2637
2583.34 2476
2583.82 2377
2584.30 2317
2584.77 2547
2585.25 2670
2585.73 2474
2586.21 2434
2586.69 2541
2587.17 2610
2587.65 2582
2588.13 2631
2588.61 2724
2589.09 2705
2589.57 2706
2590.05 2792
2590.53 2523
2591.01 2672
2591.49 2774
2591.97 2787
2592.45 2791
2592.93 2788
2593.41 2811
2593.89 3073
2594.37 3076
2594.85 2897
2595.33 2764
2595.81 2856
2596.29 3105
2596.77 3203
2597.25 3379
2597.73 3573
2598.21 3699
2598.69 3716
2599.17 3632
2599.65 3493
2600.13 3580
2600.61 3453
2601.09 3438
2601.57 3304
2602.06 3157
2602.54 3300
2603.02 2997
2603.50 2754
2603.98 2915
2604.46 2760
2604.94 2686
2605.42 2824
2605.90 2751
2606.38 2727
2606.87 2618
2607.35 2670
2607.83 2863
2608.31 2963
2608.79 3237
2609.27 3630
2609.75 4132
2610.24 4271
2610.72 4370
2611.20 4551
2611.68 4826
2612.16 5011
2612.64 5497
2613.13 5454
2613.61 5192
2614.09 4774
2614.57 4819
2615.05 4389
2615.54 4238
2616.02 4066
2616.50 3872
2616.98 3796
2617.46 3559
2617.95 3065
2618.43 2852
2618.91 3072
2619.39 2974
2619.88 2839
2620.36 2813
2620.84 2693
2621.32 2681
2621.81 2521
2622.29 2419
2622.77 2448
2623.26 2458
2623.74 2580
2624.22 2640
2624.70 2720
2625.19 2834
2625.67 2978
2626.15 3003
2626.64 2861
2627.12 3010
2627.60 2945
2628.09 3005
2628.57 2735
2629.05 2845
2629.54 3079
2630.02 2806
2630.50 2805
2630.99 2732
2631.47 2705
2631.95 2781
2632.44 2787
2632.92 2532
2633.40 2688
2633.89 2557
2634.37 2478
2634.85 2482
2635.34 2652
2635.82 2592
2636.31 2651
2636.79 2697
2637.27 2592
2637.76 2611
2638.24 2561
2638.73 2614
2639.21 2838
2639.70 2780
2640.18 2683
2640.66 2720
2641.15 2759
2641.63 2829
2642.12 2975
2642.60 3110
2643.09 2909
2643.57 2990
2644.06 2929
2644.54 2912
2645.03 2752
2645.51 2590
2646.00 2793
2646.48 2914
2646.97 2819
2647.45 2705
2647.94 2684
2648.42 2900
2648.91 2670
2649.39 2747
2649.88 2827
2650.36 2842
2650.85 2933
2651.33 2872
2651.82 2771
2652.30 2737
2652.79 3011
2653.27 2967
2653.76 2742
2654.24 2677
2654.73 2744
2655.22 2685
2655.70 2531
2656.19 2493
2656.67 2517
2657.16 2494
2657.65 2439
2658.13 2533
2658.62 2689
2659.10 2489
2659.59 2505
2660.08 2570
2660.56 2536
2661.05 2398
2661.53 2431
2662.02 2428
2662.51 2502
2662.99 2485
2663.48 2399
2663.97 2484
2664.45 2265
2664.94 2410
2665.43 2506
2665.91 2600
2666.40 2811
2666.89 2628
2667.37 2469
2667.86 2599
2668.35 2497
2668.83 2491
2669.32 2613
2669.81 2761
2670.29 2485
2670.78 2557
2671.27 2570
2671.76 2545
2672.24 2586
2672.73 2613
2673.22 2847
2673.71 2920
2674.19 2874
2674.68 3165
2675.17 3353
2675.66 3180
2676.14 3176
2676.63 3544
2677.12 3342
2677.61 3387
2678.09 3416
2678.58 3654
2679.07 3658
2679.56 3571
2680.05 3748
2680.53 3972
2681.02 4402
2681.51 4067
2682.00 4299
2682.49 4638
2682.97 5012
2683.46 5501
2683.95 5420
2684.44 5642
2684.93 5764
2685.42 5514
2685.91 5731
2686.39 5966
2686.88 5853
2687.37 5343
2687.86 5428
2688.35 5006
2688.84 4466
2689.33 4438
2689.81 4096
2690.30 3686
2690.79 3385
2691.28 3023
2691.77 2765
2692.26 2731
2692.75 2840
2693.24 2875
2693.73 2752
2694.22 2582
2694.71 2581
2695.20 2747
2695.68 2584
2696.17 2855
2696.66 2755
2697.15 2704
2697.64 2607
2698.13 2815
2698.62 2847
2699.11 2794
2699.60 2890
2700.09 2882
2700.58 2846
2701.07 2941
2701.56 2943
2702.05 2986
2702.54 3017
2703.03 3329
2703.52 3197
2704.01 3240
2704.50 3300
2704.99 3441
2705.48 3273
2705.97 3176
2706.46 2930
2706.95 3129
2707.44 3016
2707.93 2808
2708.42 2743
2708.92 2697
2709.41 2832
2709.90 2808
2710.39 2622
2710.88 2478
2711.37 2683
2711.86 2614
2712.35 2599
2712.84 2710
2713.33 2511
2713.82 2568
2714.31 2542
2714.81 2473
2715.30 2486
2715.79 2609
2716.28 2738
2716.77 2626
2717.26 2571
2717.75 2597
2718.24 2820
2718.74 2566
2719.23 2515
2719.72 2618
2720.21 2741
2720.70 2633
2721.19 2820
2721.69 2908
2722.18 2956
2722.67 2731
2723.16 2894
2723.65 3022
2724.15 3119
2724.64 3113
2725.13 3177
2725.62 2888
2726.11 2967
2726.61 3169
2727.10 2972
2727.59 2982
2728.08 2733
2728.58 2674
2729.07 2523
2729.56 2397
2730.05 2549
2730.55 2597
2731.04 2647
2731.53 2688
2732.02 2525
2732.52 2793
2733.01 2734
2733.50 2493
2733.99 2709
2734.49 2865
2734.98 2759
2735.47 2900
2735.97 2784
2736.46 2945
2736.95 2743
2737.45 2661
2737.94 2808
2738.43 2727
2738.93 2805
2739.42 2912
2739.91 2657
2740.41 2706
2740.90 2850
2741.39 2873
2741.89 2840
2742.38 2748
2742.87 2743
2743.37 2780
2743.86 2634
2744.36 2653
2744.85 2547
2745.34 2524
2745.84 2493
2746.33 2486
2746.82 2369
2747.32 2597
2747.81 2462
2748.31 2489
2748.80 2327
2749.30 2384
2749.79 2589
2750.28 2501
2750.78 2551
2751.27 2692
2751.77 2662
2752.26 2675
2752.76 2729
2753.25 2932
2753.75 3071
2754.24 3073
2754.74 3345
2755.23 3380
2755.72 3628
2756.22 3761
2756.71 3731
2757.21 3923
2757.70 3575
2758.20 3494
2758.69 3411
2759.19 3274
2759.69 3156
2760.18 3112
2760.68 3119
2761.17 2945
2761.67 2876
2762.16 3023
2762.66 3057
2763.15 2795
2763.65 2873
2764.14 2749
2764.64 2839
2765.14 2709
2765.63 2681
2766.13 2594
2766.62 2597
2767.12 2773
2767.61 2511
2768.11 2691
2768.61 2748
2769.10 2723
2769.60 2528
2770.09 2684
2770.59 2813
2771.09 2638
2771.58 2641
2772.08 2349
2772.58 2602
2773.07 2907
2773.57 2866
2774.06 2895
2774.56 2975
2775.06 2911
2775.55 2991
2776.05 2894
2776.55 3086
2777.04 3240
2777.54 3125
2778.04 3113
2778.54 3286
2779.03 3139
2779.53 3083
2780.03 3295
2780.52 3292
2781.02 3213
2781.52 3199
2782.01 3350
2782.51 3447
2783.01 3306
2783.51 3086
2784.00 3238
2784.50 3101
2785.00 3045
2785.50 3105
2785.99 3115
2786.49 2945
2786.99 3015
2787.49 2810
2787.98 2816
2788.48 2800
2788.98 2867
2789.48 2891
2789.98 2681
2790.47 2659
2790.97 2585
2791.47 2710
2791.97 2813
2792.47 2779
2792.96 2757
2793.46 2699
2793.96 2631
2794.46 2701
2794.96 2866
2795.46 3087
2795.95 3512
2796.45 3437
2796.95 3525
2797.45 3922
2797.95 4189
2798.45 4645
2798.95 4804
2799.44 5021
2799.94 5126
2800.44 5055
2800.94 4902
2801.44 4660
2801.94 4554
2802.44 4218
2802.94 3827
2803.44 3573
2803.93 3704
2804.43 3602
2804.93 3467
2805.43 3675
2805.93 3870
2806.43 3957
2806.93 4219
2807.43 4280
2807.93 4739
2808.43 5664
2808.93 5977
2809.43 6286
2809.93 6705
2810.43 7067
2810.93 7779
2811.43 7771
2811.93 7802
2812.43 7900
2812.93 7592
2813.43 6760
2813.93 6296
2814.43 5337
2814.93 4669
2815.43 4261
2815.93 4055
2816.43 3675
2816.93 3362
2817.43 3421
2817.93 3786
2818.43 3792
2818.93 4045
2819.43 4163
2819.93 4173
2820.43 4510
2820.93 4460
2821.43 4771
2821.93 4758
2822.43 4712
2822.94 4317
2823.44 4078
2823.94 4272
2824.44 4175
2824.94 3943
2825.44 3778
2825.94 3806
2826.44 3779
2826.94 3453
2827.44 3350
2827.95 3341
2828.45 3378
2828.95 3339
2829.45 3162
2829.95 3126
2830.45 3213
2830.95 3319
2831.46 3174
2831.96 3242
2832.46 3314
2832.96 3332
2833.46 3439
2833.97 3588
2834.47 3833
2834.97 4049
2835.47 4080
2835.97 4106
2836.47 3938
2836.98 4005
2837.48 3874
2837.98 3649
2838.48 3516
2838.99 3292
2839.49 3238
2839.99 3014
2840.49 2995
2841.00 2810
2841.50 2845
2842.00 2963
2842.50 2807
2843.01 2761
2843.51 2856
2844.01 2927
2844.51 2812
2845.02 2803
2845.52 2855
2846.02 2871
2846.52 2937
2847.03 2857
2847.53 3092
2848.03 2978
2848.54 3141
2849.04 3159
2849.54 3376
2850.05 3275
2850.55 3387
2851.05 3131
2851.56 3159
2852.06 3063
2852.56 3036
2853.07 3146
2853.57 2769
2854.07 3013
2854.58 2828
2855.08 2836
2855.59 2758
2856.09 2909
2856.59 2840
2857.10 2937
2857.60 2884
2858.10 2884
2858.61 2946
2859.11 2985
2859.62 3121
2860.12 3246
2860.63 3314
2861.13 3407
2861.63 3458
2862.14 3956
2862.64 3881
2863.15 3788
2863.65 3676
2864.16 3295
2864.66 3579
2865.16 3598
2865.67 3467
2866.17 3211
2866.68 3058
2867.18 2893
2867.69 2671
2868.19 2615
2868.70 2534
2869.20 2551
2869.71 2462
2870.21 2401
2870.72 2357
2871.22 2381
2871.73 2626
2872.23 2691
2872.74 2510
2873.24 2734
2873.75 2556
2874.25 2647
2874.76 2754
2875.27 2875
2875.77 2819
2876.28 2850
2876.78 2758
2877.29 2943
2877.79 2860
2878.30 2739
2878.81 2913
2879.31 3138
2879.82 3062
2880.32 3169
2880.83 3337
2881.33 3231
2881.84 3187
2882.35 3383
2882.85 3345
2883.36 3350
2883.87 3373
2884.37 3395
2884.88 3688
2885.38 3499
2885.89 3383
2886.40 3857
2886.90 3820
2887.41 4398
2887.92 4746
2888.42 5188
2888.93 5760
2889.44 6305
2889.94 6153
2890.45 6286
2890.96 5772
2891.46 5568
2891.97 5449
2892.48 4941
2892.98 4535
2893.49 4272
2894.00 3969
2894.51 3643
2895.01 3524
2895.52 3195
2896.03 3247
2896.54 3308
2897.04 3150
2897.55 3163
2898.06 3502
2898.57 3351
2899.07 3278
2899.58 3405
2900.09 3513
2900.60 3222
2901.10 2968
2901.61 3061
2902.12 3381
2902.63 3379
2903.13 3379
2903.64 3340
2904.15 3560
2904.66 3381
2905.17 3172
2905.68 3548
2906.18 3695
2906.69 3678
2907.20 3597
2907.71 3715
2908.22 3614
2908.72 3326
2909.23 3417
2909.74 3527
2910.25 3382
2910.76 2985
2911.27 3216
2911.78 3160
2912.28 3176
2912.79 3142
2913.30 3197
2913.81 3207
2914.32 3318
2914.83 3264
2915.34 3133
2915.85 3176
2916.36 3258
2916.87 3136
2917.37 3125
2917.88 2944
2918.39 2905
2918.90 2759
2919.41 2916
2919.92 3120
2920.43 2865
2920.94 2674
2921.45 2693
2921.96 2731
2922.47 2671
2922.98 2804
2923.49 3061
2924.00 3587
2924.51 4096
2925.02 4393
2925.53 4416
2926.04 5186
2926.55 5548
2927.06 5599
2927.57 5755
2928.08 6202
2928.59 5888
2929.10 5750
2929.61 5437
2930.12 5022
2930.63 4851
2931.14 4521
2931.65 4089
2932.16 3957
2932.67 3365
2933.18 3228
2933.69 2986
2934.20 2969
2934.71 2953
2935.22 2876
2935.73 3167
2936.24 3089
2936.76 2973
2937.27 2871
2937.78 3064
2938.29 2827
2938.80 2838
2939.31 2794
2939.82 2745
2940.33 2684
2940.84 2861
2941.36 2987
2941.87 3202
2942.38 2995
2942.89 2852
2943.40 2937
2943.91 2928
2944.42 3133
2944.94 3300
2945.45 3201
2945.96 3471
2946.47 3657
2946.98 3655
2947.49 3640
2948.01 3919
2948.52 4005
2949.03 3936
2949.54 3969
2950.05 3730
2950.57 3771
2951.08 3450
2951.59 3583
2952.10 3354
2952.61 3211
2953.13 2911
2953.64 2872
2954.15 3048
2954.66 3116
2955.18 2936
2955.69 2903
2956.20 2919
2956.71 2942
2957.23 2828
2957.74 2661
2958.25 2731
2958.76 2769
2959.28 2924
2959.79 2805
2960.30 2880
2960.82 3012
2961.33 3017
2961.84 3135
2962.36 3579
2962.87 3777
2963.38 3695
2963.89 3641
2964.41 3680
2964.92 3533
2965.43 3552
2965.95 3510
2966.46 3393
2966.97 3366
2967.49 3049
2968.00 2846
2968.52 3093
2969.03 2949
2969.54 2670
2970.06 2780
2970.57 2671
2971.08 2724
2971.60 2737
2972.11 2679
2972.63 2818
2973.14 2613
2973.65 2485
2974.17 2625
2974.68 2607
2975.20 2499
2975.71 2527
2976.23 2635
2976.74 2902
2977.25 2636
2977.77 2751
2978.28 2628
2978.80 2876
2979.31 2696
2979.83 2843
2980.34 2839
2980.86 2782
2981.37 3011
2981.89 3016
2982.40 3039
2982.91 3345
2983.43 3312
2983.94 3041
2984.46 2962
2984.97 3024
2985.49 3123
2986.00 3208
2986.52 3216
2987.04 3114
2987.55 3079
2988.07 3047
2988.58 3088
2989.10 2918
2989.61 3141
2990.13 3172
2990.64 3078
2991.16 3058
2991.67 3114
2992.19 3241
2992.71 3192
2993.22 3185
2993.74 3615
2994.25 3517
2994.77 3696
2995.28 3662
2995.80 3947
2996.32 4126
2996.83 4569
2997.35 4790
2997.87 4869
2998.38 5118
2998.90 5420
2999.41 5761
2999.93 6119
3000.45 6178
3000.96 6156
3001.48 5918
3002.00 5830
3002.51 5752
3003.03 5077
3003.55 4765
3004.06 4644
3004.58 4518
3005.10 4359
3005.61 4262
3006.13 4208
3006.65 4057
3007.16 3744
3007.68 3835
3008.20 3903
3008.71 3770
3009.23 3648
3009.75 3505
3010.27 3344
3010.78 3394
3011.30 3240
3011.82 3096
3012.34 3253
3012.85 3071
3013.37 3077
3013.89 2873
3014.41 2935
3014.92 3248
3015.44 3152
3015.96 3290
3016.48 3365
3016.99 3294
3017.51 3282
3018.03 3305
3018.55 3399
3019.07 3402
3019.58 3493
3020.10 3285
3020.62 3261
3021.14 3523
3021.66 3554
3022.17 3721
3022.69 3510
3023.21 3441
3023.73 3524
3024.25 3762
3024.77 4087
3025.28 3837
3025.80 4142
3026.32 4227
3026.84 4070
3027.36 3995
3027.88 3805
3028.40 3935
3028.92 3834
3029.43 3779
3029.95 3652
3030.47 3620
3030.99 3574
3031.51 3335
3032.03 3557
3032.55 3594
3033.07 3389
3033.59 3985
3034.11 4373
3034.63 4897
3035.15 5551
3035.66 6264
3036.18 6862
3036.70 7467
3037.22 7880
3037.74 8750
3038.26 8798
3038.78 9055
3039.30 8791
3039.82 8361
3040.34 7842
3040.86 7088
3041.38 6515
3041.90 5985
3042.42 5103
3042.94 4543
3043.46 4223
3043.98 3988
3044.50 3716
3045.02 3495
3045.54 3437
3046.06 3057
3046.58 3029
3047.10 3058
3047.62 3152
3048.14 3066
3048.66 3017
3049.18 3056
3049.71 3386
3050.23 3327
3050.75 3344
3051.27 3328
3051.79 3674
3052.31 3665
3052.83 3449
3053.35 3712
3053.87 3879
3054.39 3792
3054.91 3908
3055.43 3984
3055.96 3910
3056.48 3795
3057.00 3606
3057.52 3449
3058.04 3301
3058.56 3364
3059.08 3350
3059.61 2951
3060.13 2974
3060.65 2763
3061.17 2862
3061.69 3185
3062.21 3226
3062.73 3224
3063.26 3020
3063.78 3175
3064.30 3170
3064.82 3167
3065.34 3248
3065.87 3345
3066.39 3333
3066.91 3257
3067.43 3571
3067.95 3623
3068.48 3418
3069.00 3174
3069.52 3097
3070.04 3140
3070.57 3263
3071.09 3096
3071.61 3010
3072.13 2959
3072.66 2963
3073.18 3140
3073.70 3217
3074.22 3598
3074.75 3519
3075.27 3643
3075.79 3561
3076.32 3623
3076.84 3943
3077.36 3881
3077.88 3843
3078.41 4045
3078.93 3917
3079.45 3673
3079.98 3531
3080.50 3409
3081.02 3495
3081.55 3728
3082.07 3606
3082.59 3567
3083.12 3435
3083.64 3395
3084.16 3378
3084.69 3257
3085.21 3243
3085.73 3306
3086.26 3171
3086.78 3244
3087.31 3068
3087.83 3054
3088.35 2874
3088.88 3055
3089.40 2871
3089.93 2957
3090.45 3001
3090.97 2961
3091.50 3120
3092.02 3210
3092.55 3148
3093.07 2998
3093.60 3202
3094.12 3254
3094.64 3233
3095.17 3207
3095.69 2972
3096.22 3201
3096.74 3096
3097.27 3114
3097.79 3392
3098.32 3239
3098.84 3338
3099.37 3359
3099.89 3391
3100.42 3611
3100.94 3756
3101.47 4257
3101.99 4764
3102.52 5095
3103.04 5497
3103.57 5867
3104.09 6179
3104.62 7071
3105.14 7010
3105.67 7373
3106.19 7781
3106.72 7456
3107.24 6807
3107.77 6388
3108.29 5729
3108.82 5199
3109.35 4585
3109.87 4196
3110.40 4247
3110.92 4113
3111.45 3882
3111.98 3894
3112.50 3828
3113.03 3922
3113.55 4035
3114.08 4165
3114.61 4261
3115.13 4098
3115.66 3883
3116.18 3548
3116.71 3672
3117.24 3341
3117.76 3233
3118.29 2979
3118.82 3093
3119.34 3007
3119.87 2928
3120.40 2771
3120.92 3168
3121.45 2839
3121.98 2893
3122.50 3158
3123.03 2939
3123.56 2776
3124.08 2797
3124.61 2918
3125.14 2906
3125.66 3055
3126.19 3179
3126.72 3183
3127.25 2960
3127.77 2914
3128.30 2830
3128.83 2962
3129.36 3261
3129.88 3110
3130.41 3039
3130.94 2833
3131.46 2952
3131.99 2872
3132.52 2841
3133.05 2651
3133.58 2810
3134.10 2449
3134.63 2482
3135.16 2430
3135.69 2552
3136.21 2571
3136.74 2458
3137.27 2508
3137.80 2797
3138.33 2774
3138.86 2970
3139.38 2990
3139.91 2975
3140.44 2845
3140.97 2925
3141.50 3018
3142.03 2952
3142.55 2951
3143.08 2912
3143.61 3116
3144.14 3088
3144.67 2894
3145.20 2960
3145.73 2916
3146.25 2821
3146.78 2857
3147.31 3114
3147.84 3042
3148.37 3180
3148.90 3099
3149.43 3216
3149.96 3422
3150.49 3422
3151.02 3370
3151.54 3642
3152.07 3611
3152.60 3604
3153.13 3207
3153.66 3319
3154.19 3090
3154.72 2951
3155.25 2747
3155.78 2837
3156.31 2817
3156.84 3021
3157.37 2870
3157.90 2809
3158.43 3080
3158.96 2928
3159.49 2850
3160.02 3074
3160.55 2964
3161.08 3118
3161.61 3206
3162.14 3168
3162.67 2961
3163.20 2985
3163.73 3069
3164.26 2909
3164.79 2899
3165.32 2988
3165.85 2936
3166.38 2943
3166.91 3179
3167.44 3106
3167.97 3355
3168.50 3292
3169.03 3380
3169.57 3450
3170.10 3270
3170.63 3666
3171.16 3774
3171.69 3858
3172.22 3650
3172.75 3618
3173.28 3484
3173.81 3250
3174.34 2982
3174.88 2855
3175.41 2921
3175.94 2962
3176.47 2904
3177.00 2715
3177.53 2849
3178.06 2883
3178.60 3196
3179.13 3068
3179.66 3024
3180.19 2934
3180.72 2773
3181.25 2820
3181.79 2957
3182.32 2958
3182.85 3140
3183.38 3163
3183.91 3194
3184.44 3169
3184.98 3024
3185.51 2801
3186.04 2843
3186.57 3009
3187.11 2981
3187.64 2981
3188.17 2961
3188.70 2907
3189.24 2894
3189.77 2933
3190.30 2713
3190.83 2544
3191.37 2707
3191.90 2721
3192.43 2709
3192.96 2705
3193.50 2723
3194.03 2670
3194.56 2565
3195.09 2532
3195.63 2505
3196.16 2522
3196.69 2666
3197.23 2693
3197.76 2679
3198.29 2931
3198.83 2906
3199.36 2949
3199.89 2928
3200.43 2878
3200.96 3227
3201.49 3153
3202.03 2860
3202.56 3078
3203.09 3029
3203.63 3027
3204.16 3333
3204.69 3223
3205.23 3178
3205.76 3258
3206.30 3232
3206.83 3437
3207.36 3310
3207.90 3273
3208.43 3159
3208.97 3168
3209.50 3100
3210.03 2861
3210.57 2865
3211.10 3164
3211.64 3063
3212.17 3135
3212.70 3234
3213.24 3248
3213.77 3069
3214.31 3123
3214.84 3110
3215.38 3007
3215.91 2877
3216.45 2902
3216.98 2661
3217.52 2528
3218.05 2806
3218.59 2696
3219.12 2798
3219.66 2591
3220.19 2566
3220.73 2782
3221.26 2866
3221.80 2629
3222.33 2652
3222.87 2696
3223.40 2790
3223.94 2974
3224.47 2949
3225.01 2758
3225.54 2994
3226.08 3114
3226.61 3320
3227.15 3187
3227.69 3213
3228.22 3216
3228.76 3024
3229.29 2745
3229.83 2837
3230.36 3033
3230.90 2937
3231.44 3100
3231.97 2834
3232.51 2684
3233.04 2782
3233.58 2664
3234.12 2565
3234.65 2555
3235.19 2501
3235.72 2550
3236.26 2478
3236.80 2440
3237.33 2455
3237.87 2644
3238.41 2842
3238.94 2901
3239.48 2718
3240.02 2855
3240.55 2840
3241.09 2825
3241.63 2843
3242.16 2902
3242.70 2793
3243.24 3026
3243.77 2878
3244.31 2646
3244.85 2686
3245.39 2669
3245.92 2666
3246.46 2590
3247.00 2343
3247.53 2437
3248.07 2397
3248.61 2360
3249.15 2366
3249.68 2470
3250.22 2423
3250.76 2578
3251.30 2476
3251.83 2437
3252.37 2654
3252.91 2769
3253.45 2732
3253.98 2817
3254.52 2963
3255.06 3028
3255.60 3239
3256.14 3100
3256.67 3226
3257.21 3182
3257.75 3357
3258.29 3601
3258.83 3749
3259.37 4045
3259.90 4087
3260.44 4192
3260.98 4180
3261.52 4514
3262.06 4801
3262.60 4976
3263.13 5044
3263.67 5039
3264.21 5005
3264.75 4783
3265.29 4642
3265.83 4676
3266.37 4812
3266.91 4479
3267.44 4509
3267.98 4397
3268.52 4238
3269.06 4841
3269.60 4827
3270.14 4443
3270.68 4275
3271.22 4274
3271.76 4075
3272.30 4030
3272.84 3674
3273.38 3395
3273.91 3223
3274.45 3239
3274.99 3073
3275.53 2961
3276.07 3017
3276.61 2940
3277.15 3033
3277.69 3126
3278.23 3005
3278.77 3032
3279.31 3219
3279.85 3204
3280.39 3141
3280.93 3456
3281.47 3495
3282.01 3480
3282.55 3406
3283.09 3290
3283.63 3274
3284.17 3188
3284.71 3481
3285.25 3566
3285.79 3439
3286.33 3421
3286.87 3551
3287.42 3373
3287.96 3383
3288.50 3617
3289.04 3575
3289.58 3481
3290.12 3676
3290.66 3843
3291.20 3393
3291.74 3403
3292.28 3400
3292.82 3517
3293.36 3599
3293.91 3691
3294.45 4106
3294.99 4542
3295.53 4897
3296.07 5388
3296.61 5703
3297.15 6022
3297.69 6369
3298.24 6331
3298.78 6813
3299.32 6762
3299.86 6330
3300.40 5951
3300.94 5688
3301.49 5415
3302.03 5073
3302.57 4462
3303.11 4267
3303.65 3959
3304.19 3869
3304.74 3886
3305.28 3625
3305.82 3331
3306.36 3582
3306.90 3541
3307.45 3675
3307.99 3721
3308.53 3688
3309.07 3590
3309.62 3700
3310.16 3840
3310.70 3773
3311.24 3922
3311.79 4158
3312.33 4181
3312.87 4380
3313.41 4186
3313.96 4521
3314.50 4731
3315.04 4540
3315.59 4598
3316.13 4688
3316.67 4921
3317.21 4909
3317.76 4955
3318.30 5082
3318.84 4960
3319.39 5163
3319.93 4835
3320.47 4567
3321.02 4708
3321.56 4928
3322.10 4429
3322.65 4366
3323.19 4518
3323.73 4504
3324.28 4284
3324.82 4321
3325.36 4708
3325.91 4389
3326.45 4364
3327.00 4408
3327.54 4515
3328.08 4442
3328.63 4283
3329.17 3800
3329.72 3643
3330.26 3914
3330.80 3851
3331.35 3863
3331.89 3937
3332.44 4190
3332.98 5062
3333.53 5589
3334.07 6459
3334.61 8059
3335.16 9848
3335.70 11161
3336.25 13314
3336.79 15996
3337.34 18370
3337.88 19637
3338.43 21330
3338.97 21790
3339.52 21266
3340.06 19631
3340.61 18151
3341.15 16390
3341.70 13980
3342.24 11955
3342.79 9868
3343.33 8366
3343.88 7198
3344.42 6184
3344.97 5589
3345.51 5004
3346.06 4667
3346.60 4417
3347.15 4172
3347.69 4061
3348.24 3971
3348.78 3955
3349.33 3925
3349.88 4171
3350.42 4090
3350.97 4250
3351.51 4462
3352.06 4486
3352.61 4666
3353.15 5005
3353.70 5276
3354.24 5256
3354.79 5412
3355.34 6038
3355.88 5712
3356.43 5392
3356.97 5440
3357.52 5461
3358.07 5176
3358.61 4871
3359.16 4709
3359.71 4285
3360.25 4185
3360.80 4013
3361.35 3848
3361.89 3668
3362.44 3523
3362.99 3397
3363.53 3543
3364.08 3468
3364.63 3108
3365.17 3306
3365.72 3288
3366.27 3375
3366.81 3481
3367.36 3341
3367.91 3335
3368.46 3245
3369.00 3354
3369.55 3478
3370.10 3344
3370.64 3387
3371.19 3448
3371.74 3504
3372.29 3517
3372.83 3448
3373.38 3697
3373.93 3744
3374.48 3761
3375.03 4066
3375.57 3802
3376.12 4240
3376.67 4126
3377.22 3946
3377.76 3686
3378.31 3892
3378.86 3626
3379.41 3379
3379.96 3193
3380.50 3184
3381.05 3112
3381.60 3003
3382.15 2942
3382.70 2925
3383.25 2789
3383.79 2927
3384.34 3015
3384.89 3178
3385.44 3131
3385.99 3047
3386.54 3121
3387.09 3122
3387.64 3242
3388.18 3169
3388.73 2967
3389.28 3018
3389.83 3070
3390.38 3002
3390.93 2804
3391.48 2796
3392.03 2761
3392.58 2818
3393.13 2859
3393.67 2822
3394.22 2952
3394.77 2669
3395.32 2690
3395.87 2698
3396.42 2763
3396.97 2671
3397.52 2642
3398.07 2649
3398.62 2575
3399.17 2644
3399.72 2817
3400.27 2826
3400.82 2844
3401.37 2756
3401.92 2644
3402.47 2650
3403.02 2677
3403.57 2658
3404.12 2566
3404.67 2521
3405.22 2468
3405.77 2497
3406.32 2471
3406.87 2622
3407.42 2471
3407.97 2462
3408.52 2471
3409.07 2599
3409.62 2500
3410.17 2530
3410.72 2517
3411.27 2424
3411.82 2631
3412.38 2581
3412.93 2503
3413.48 2603
3414.03 2873
3414.58 2852
3415.13 3020
3415.68 3128
3416.23 2991
3416.78 2865
3417.33 3103
3417.89 3007
3418.44 2926
3418.99 2868
3419.54 2637
3420.09 2496
3420.64 2700
3421.19 2448
3421.74 2375
3422.30 2339
3422.85 2294
3423.40 2447
3423.95 2546
3424.50 2458
3425.05 2690
3425.61 2462
3426.16 2508
3426.71 2575
3427.26 2748
3427.81 2830
3428.37 2811
3428.92 2695
3429.47 2612
3430.02 2589
3430.58 2655
3431.13 2608
3431.68 2516
3432.23 2583
3432.78 2525
3433.34 2277
3433.89 2510
3434.44 2728
3434.99 2448
3435.55 2433
3436.10 2441
3436.65 2522
3437.21 2461
3437.76 2521
3438.31 2677
3438.86 2556
3439.42 2518
3439.97 2532
3440.52 2603
3441.08 2433
3441.63 2371
3442.18 2572
3442.74 2560
3443.29 2507
3443.84 2608
3444.40 2623
3444.95 2556
3445.50 2460
3446.06 2508
3446.61 2425
3447.16 2345
3447.72 2182
3448.27 2128
3448.82 2303
3449.38 2348
3449.93 2464
3450.48 2439
3451.04 2260
3451.59 2366
3452.15 2280
3452.70 2319
3453.25 2195
3453.81 2243
3454.36 2230
3454.92 2245
3455.47 2170
3456.03 2046
3456.58 2209
3457.13 2182
3457.69 2217
3458.24 2136
3458.80 2253
3459.35 2308
3459.91 2293
3460.46 2235
3461.02 2306
3461.57 2293
3462.13 2142
3462.68 2163
3463.24 2206
3463.79 2176
3464.34 2180
3464.90 2326
3465.46 2223
3466.01 2244
3466.57 2273
3467.12 2295
3467.68 2362
3468.23 2403
3468.79 2360
3469.34 2291
3469.90 2282
3470.45 2384
3471.01 2455
3471.56 2493
3472.12 2367
3472.67 2211
3473.23 2274
3473.79 2515
3474.34 2627
3474.90 2350
3475.45 2319
3476.01 2586
3476.56 2554
3477.12 2642
3477.68 2491
3478.23 2503
3478.79 2414
3479.35 2300
3479.90 2355
3480.46 2430
3481.01 2630
3481.57 2794
3482.13 2828
3482.68 2832
3483.24 2910
3483.80 2907
3484.35 2840
3484.91 2710
3485.47 2895
3486.02 2766
3486.58 2689
3487.14 2536
3487.69 2547
3488.25 2555
3488.81 2491
3489.36 2716
3489.92 2835
3490.48 3166
3491.03 3138
3491.59 3556
3492.15 3857
3492.71 4365
3493.26 4541
3493.82 5209
3494.38 5290
3494.94 5345
3495.49 5287
3496.05 5171
3496.61 4983
3497.17 4823
3497.72 4648
3498.28 4524
3498.84 4460
3499.40 4726
3499.95 5027
3500.51 5151
3501.07 5695
3501.63 6223
3502.19 6326
3502.74 6369
3503.30 6391
3503.86 6643
3504.42 6728
3504.98 6556
3505.53 6166
3506.09 6521
3506.65 6576
3507.21 6862
3507.77 6397
3508.33 6324
3508.88 6182
3509.44 5678
3510.00 5531
3510.56 5105
3511.12 4960
3511.68 4478
3512.24 4024
3512.80 3814
3513.35 3548
3513.91 3618
3514.47 3259
3515.03 2876
3515.59 2833
3516.15 2800
3516.71 3127
3517.27 2882
3517.83 2840
3518.39 2782
3518.95 2917
3519.50 2867
3520.06 3054
3520.62 2951
3521.18 2791
3521.74 3068
3522.30 3005
3522.86 3118
3523.42 2973
3523.98 2876
3524.54 3065
3525.10 3079
3525.66 3472
3526.22 3355
3526.78 3313
3527.34 3067
3527.90 3241
3528.46 3084
3529.02 2887
3529.58 2762
3530.14 2712
3530.70 2742
3531.26 2643
3531.82 2496
3532.38 2671
3532.94 2699
3533.50 2558
3534.06 2355
3534.62 2395
3535.18 2477
3535.75 2553
3536.31 2552
3536.87 2703
3537.43 2672
3537.99 2756
3538.55 2928
3539.11 3094
3539.67 3052
3540.23 3067
3540.79 2892
3541.35 2787
3541.92 2741
3542.48 2713
3543.04 2885
3543.60 2935
3544.16 2987
3544.72 2718
3545.28 2703
3545.84 2885
3546.41 2984
3546.97 3034
3547.53 2973
3548.09 2941
3548.65 2835
3549.21 3031
3549.78 2971
3550.34 2633
3550.90 2806
3551.46 2612
3552.02 2629
3552.59 2690
3553.15 2615
3553.71 2593
3554.27 2752
3554.83 2975
3555.40 3258
3555.96 3347
3556.52 3551
3557.08 3458
3557.65 3494
3558.21 3400
3558.77 3764
3559.33 3784
3559.90 3679
3560.46 3478
3561.02 3074
3561.58 2959
3562.15 2802
3562.71 2847
3563.27 2916
3563.83 2738
3564.40 2541
3564.96 2766
3565.52 2807
3566.09 2822
3566.65 2757
3567.21 2504
3567.78 2701
3568.34 2758
3568.90 2532
3569.47 2573
3570.03 2713
3570.59 2844
3571.16 2786
3571.72 2896
3572.28 3015
3572.85 3003
3573.41 3064
3573.97 3206
3574.54 3028
3575.10 3123
3575.66 3107
3576.23 3057
3576.79 2940
3577.36 3029
3577.92 2852
3578.48 2587
3579.05 2755
3579.61 2724
3580.18 2665
3580.74 2584
3581.31 2802
3581.87 2738
3582.43 2645
3583.00 2460
3583.56 2570
3584.13 2603
3584.69 2630
3585.26 2530
3585.82 2636
3586.39 2723
3586.95 2849
3587.52 2599
3588.08 2715
3588.64 2809
3589.21 2966
3589.77 2830
3590.34 2964
3590.90 2892
3591.47 2630
3592.03 2583
3592.60 2789
3593.17 2558
3593.73 2694
3594.30 2650
3594.86 2604
3595.43 2344
3595.99 2523
3596.56 2416
3597.12 2348
3597.69 2414
3598.25 2659
3598.82 2490
3599.39 2353
3599.95 2356
3600.52 2599
3601.08 2577
3601.65 2548
3602.21 2786
3602.78 2555
3603.35 2656
3603.91 2581
3604.48 2722
3605.04 2749
3605.61 2861
3606.18 2792
3606.74 2554
3607.31 2495
3607.88 2323
3608.44 2283
3609.01 2213
3609.57 2314
3610.14 2161
3610.71 2125
3611.27 2292
3611.84 2194
3612.41 2020
3612.97 2153
3613.54 2431
3614.11 2277
3614.68 2392
3615.24 2616
3615.81 2838
3616.38 2865
3616.94 3384
3617.51 3943
3618.08 4317
3618.64 5010
3619.21 5681
3619.78 6430
3620.35 6919
3620.91 7114
3621.48 7008
3622.05 7174
3622.62 6775
3623.18 6159
3623.75 5833
3624.32 4797
3624.89 4457
3625.45 3928
3626.02 3521
3626.59 3033
3627.16 2726
3627.73 2524
3628.29 2485
3628.86 2510
3629.43 2355
3630.00 2460
3630.57 2135
3631.13 2267
3631.70 2236
3632.27 2211
3632.84 2200
3633.41 2081
3633.98 2223
3634.54 2228
3635.11 2232
3635.68 2140
3636.25 2043
3636.82 1968
3637.39 2058
3637.96 2127
3638.52 2181
3639.09 2101
3639.66 2007
3640.23 2226
3640.80 2044
3641.37 2172
3641.94 2413
3642.51 2635
3643.08 2757
3643.65 2687
3644.21 2621
3644.78 2613
3645.35 2750
3645.92 2843
3646.49 2697
3647.06 2847
3647.63 2908
3648.20 2735
3648.77 2668
3649.34 2858
3649.91 2749
3650.48 2582
3651.05 2850
3651.62 2932
3652.19 2658
3652.76 2755
3653.33 2672
3653.90 2714
3654.47 2642
3655.04 2634
3655.61 2511
3656.18 2678
3656.75 2703
3657.32 2601
3657.89 2710
3658.46 2645
3659.03 2651
3659.60 2722
3660.17 2723
3660.74 2993
3661.31 2869
3661.88 2793
3662.45 2887
3663.02 2898
3663.59 2737
3664.16 2693
3664.74 2725
3665.31 2653
3665.88 2711
3666.45 2686
3667.02 2730
3667.59 2717
3668.16 2685
3668.73 2672
3669.30 2813
3669.87 2839
3670.45 2801
3671.02 2858
3671.59 2841
3672.16 2667
3672.73 2554
3673.30 2577
3673.87 2623
3674.45 2426
3675.02 2366
3675.59 2549
3676.16 2660
3676.73 2631
3677.30 2666
3677.88 2726
3678.45 2827
3679.02 2697
3679.59 2704
3680.16 2740
3680.74 2568
3681.31 2609
3681.88 2364
3682.45 2309
3683.02 2514
3683.60 2281
3684.17 2339
3684.74 2328
3685.31 2320
3685.89 2354
3686.46 2420
3687.03 2476
3687.60 2658
3688.18 2697
3688.75 2882
3689.32 3037
3689.89 3168
3690.47 3354
3691.04 3613
3691.61 3541
3692.19 3488
3692.76 3501
3693.33 3445
3693.91 3357
3694.48 3211
3695.05 3102
3695.62 3091
3696.20 2646
3696.77 2519
3697.34 2581
3697.92 2514
3698.49 2454
3699.06 2322
3699.64 2407
3700.21 2552
3700.79 2563
3701.36 2321
3701.93 2210
3702.51 2153
3703.08 2301
3703.65 2562
3704.23 2465
3704.80 2397
3705.38 2429
3705.95 2648
3706.52 2613
3707.10 2529
3707.67 2430
3708.25 2348
3708.82 2198
3709.39 2307
3709.97 2210
3710.54 2199
3711.12 2364
3711.69 2471
3712.27 2441
3712.84 2474
3713.42 2355
3713.99 2478
3714.57 2400
3715.14 2385
3715.71 2433
3716.29 2371
3716.86 2300
3717.44 2443
3718.01 2394
3718.59 2246
3719.16 2331
3719.74 2540
3720.31 2490
3720.89 2415
3721.47 2449
3722.04 2458
3722.62 2460
3723.19 2313
3723.77 2288
3724.34 2246
3724.92 2301
3725.49 2311
3726.07 2087
3726.64 1981
3727.22 2105
3727.80 2188
3728.37 2181
3728.95 2096
3729.52 2437
3730.10 2346
3730.67 2252
3731.25 2376
3731.83 2577
3732.40 2803
3732.98 3108
3733.55 3453
3734.13 3682
3734.71 3763
3735.28 4046
3735.86 4023
3736.44 3827
3737.01 3766
3737.59 3696
3738.17 3590
3738.74 3367
3739.32 3173
3739.90 3002
3740.47 2917
3741.05 2625
3741.63 2622
3742.20 2583
3742.78 2484
3743.36 2549
3743.93 2631
3744.51 2567
3745.09 2444
3745.66 2254
3746.24 2396
3746.82 2551
3747.40 2475
3747.97 2515
3748.55 2494
3749.13 2433
3749.70 2558
3750.28 2557
3750.86 2437
3751.44 2396
3752.02 2341
3752.59 2276
3753.17 2187
3753.75 2091
3754.33 2191
3754.90 2174
3755.48 2202
3756.06 2184
3756.64 2314
3757.22 2440
3757.79 2635
3758.37 2719
3758.95 2812
3759.53 3183
3760.11 3477
3760.68 3446
3761.26 3381
3761.84 3399
3762.42 3622
3763.00 3464
3763.58 3358
3764.15 3286
3764.73 3184
3765.31 3116
3765.89 2894
3766.47 2862
3767.05 2646
3767.63 2659
3768.21 2500
3768.78 2371
3769.36 2264
3769.94 2377
3770.52 2319
3771.10 2275
3771.68 2207
3772.26 2517
3772.84 2378
3773.42 2458
3774.00 2256
3774.58 2261
3775.15 2434
3775.73 2445
3776.31 2669
3776.89 2810
3777.47 2827
3778.05 2540
3778.63 2628
3779.21 2562
3779.79 2505
3780.37 2481
3780.95 2381
3781.53 2205
3782.11 2182
3782.69 2255
3783.27 2146
3783.85 2125
3784.43 2101
3785.01 2175
3785.59 2100
3786.17 2055
3786.75 2083
3787.33 2088
3787.91 2289
3788.49 2269
3789.07 2202
3789.65 2300
3790.23 2295
3790.81 2421
3791.39 2376
3791.98 2348
3792.56 2343
3793.14 2339
3793.72 2357
3794.30 2301
3794.88 2286
3795.46 2014
3796.04 2143
3796.62 2204
3797.20 2161
3797.78 2314
3798.37 2203
3798.95 2256
3799.53 2096
3800.11 2166
3800.69 2418
3801.27 2427
3801.85 2347
3802.43 2495
3803.02 2432
3803.60 2377
3804.18 2515
3804.76 2539
3805.34 2673
3805.92 2604
3806.51 2596
3807.09 2489
3807.67 2447
3808.25 2515
3808.83 2428
3809.42 2389
3810.00 2480
3810.58 2537
3811.16 2518
3811.74 2639
3812.33 2432
3812.91 2630
3813.49 2623
3814.07 2565
3814.66 2452
3815.24 2558
3815.82 2571
3816.40 2709
3816.99 2588
3817.57 2875
3818.15 2793
3818.73 2627
3819.32 2664
3819.90 2778
3820.48 2655
3821.06 2559
3821.65 2470
3822.23 2456
3822.81 2415
3823.40 2206
3823.98 2223
3824.56 2303
3825.15 2193
3825.73 2038
3826.31 1981
3826.90 2131
3827.48 2238
3828.06 2283
3828.65 2046
3829.23 2192
3829.81 2068
3830.40 2071
3830.98 2263
3831.56 2347
3832.15 2274
3832.73 2556
3833.32 2750
3833.90 2717
3834.48 2687
3835.07 2678
3835.65 2816
3836.23 2545
3836.82 2595
3837.40 2391
3837.99 2260
3838.57 2278
3839.16 2378
3839.74 2318
3840.32 2223
3840.91 2410
3841.49 2320
3842.08 2394
3842.66 2308
3843.25 2269
3843.83 2079
3844.42 2034
3845.00 2193
3845.59 2095
3846.17 2256
3846.76 2151
3847.34 2028
3847.92 2059
3848.51 2199
3849.09 2141
3849.68 2149
3850.27 2122
3850.85 2045
3851.44 2262
3852.02 2313
3852.61 2272
3853.19 2525
3853.78 2535
3854.36 2436
3854.95 2674
3855.53 2474
3856.12 2530
3856.70 2530
3857.29 2768
3857.88 3165
3858.46 2945
3859.05 3231
3859.63 3566
3860.22 4001
3860.80 4489
3861.39 4913
3861.98 5708
3862.56 6304
3863.15 6788
3863.73 7562
3864.32 8150
3864.91 8193
3865.49 8110
3866.08 7942
3866.67 7326
3867.25 7029
3867.84 6798
3868.43 6522
3869.01 6003
3869.60 5763
3870.19 5369
3870.77 5213
3871.36 4788
3871.95 4075
3872.53 3993
3873.12 3921
3873.71 3747
3874.29 3793
3874.88 3776
3875.47 3853
3876.05 3797
3876.64 3736
3877.23 3887
3877.82 3551
3878.40 3426
3878.99 3306
3879.58 3258
3880.16 3460
3880.75 3148
3881.34 2884
3881.93 2808
3882.51 2734
3883.10 2691
3883.69 2682
3884.28 2603
3884.87 2348
3885.45 2424
3886.04 2621
3886.63 2502
3887.22 2218
3887.80 2286
3888.39 2471
3888.98 2412
3889.57 2644
3890.16 2819
3890.74 2880
3891.33 2992
3891.92 3044
3892.51 2872
3893.10 3034
3893.69 3086
3894.27 2948
3894.86 3096
3895.45 3170
3896.04 3296
3896.63 3514
3897.22 3584
3897.81 3570
3898.40 3743
3898.98 3675
3899.57 3577
3900.16 3629
3900.75 3725
3901.34 3518
3901.93 3441
3902.52 3290
3903.11 3191
3903.70 3020
3904.29 3105
3904.87 2829
3905.46 2801
3906.05 2728
3906.64 2684
3907.23 2612
3907.82 2309
3908.41 2245
3909.00 2240
3909.59 2205
3910.18 2233
3910.77 2302
3911.36 2246
3911.95 2327
3912.54 2380
3913.13 2162
3913.72 2223
3914.31 2163
3914.90 2203
3915.49 2296
3916.08 2054
3916.67 1940
3917.26 2025
3917.85 1981
3918.44 2007
3919.03 1975
3919.62 1994
3920.21 2156
3920.80 2006
3921.39 1990
3921.98 2009
3922.57 2156
3923.16 1961
3923.75 1972
3924.34 2155
3924.94 2091
3925.53 2185
3926.12 2138
3926.71 2116
3927.30 2131
3927.89 2125
3928.48 2110
3929.07 2312
3929.66 2169
3930.25 2069
3930.85 2155
3931.44 2125
3932.03 2128
3932.62 2078
3933.21 2062
3933.80 2164
3934.39 2180
3934.99 2087
3935.58 2123
3936.17 1935
3936.76 2004
3937.35 2034
3937.94 2032
3938.54 2031
3939.13 1993
3939.72 2010
3940.31 2211
3940.90 2190
3941.49 1992
3942.09 2064
3942.68 2241
3943.27 2129
3943.86 2215
3944.46 2237
3945.05 2188
3945.64 2266
3946.23 2045
3946.82 2216
3947.42 2275
3948.01 2021
3948.60 2113
3949.20 1861
3949.79 1931
3950.38 2042
3950.97 2080
3951.57 1913
3952.16 1983
3952.75 2064
3953.34 2060
3953.94 2043
3954.53 2216
3955.12 2265
3955.72 2150
3956.31 2123
3956.90 2240
3957.50 2043
3958.09 2058
3958.68 2052
3959.28 2134
3959.87 1945
3960.46 2159
3961.06 2199
3961.65 2118
3962.24 1940
3962.84 1887
3963.43 1931
3964.02 2026
3964.62 2117
3965.21 2075
3965.81 2243
3966.40 2426
3966.99 2634
3967.59 2895
3968.18 2819
3968.78 3099
3969.37 3063
3969.96 3006
3970.56 3030
3971.15 2970
3971.75 2672
3972.34 2602
3972.94 2520
3973.53 2453
3974.12 2405
3974.72 2216
3975.31 2157
3975.91 2025
3976.50 1769
3977.10 1824
3977.69 2118
3978.29 2167
3978.88 2129
3979.48 2054
3980.07 2108
3980.67 2044
3981.26 1936
3981.86 2096
3982.45 1991
3983.05 2127
3983.64 2148
3984.24 1923
3984.83 1956
3985.43 1973
3986.02 2222
3986.62 2067
3987.21 2046
3987.81 2075
3988.40 2040
3989.00 2061
3989.60 2173
3990.19 1994
3990.79 1919
3991.38 1900
3991.98 2061
3992.57 1946
3993.17 2026
3993.77 1976
3994.36 1912
3994.96 1949
3995.55 2094
3996.15 2177
3996.75 2291
3997.34 2272
3997.94 2320
3998.54 2356
3999.13 2259
3999.73 2430
4000.32 2300
4000.92 2327
4001.52 2229
4002.11 2248
4002.71 2226
4003.31 2207
4003.90 2252
4004.50 2226
4005.10 2410
4005.69 2463
4006.29 2524
4006.89 2693
4007.49 2725
4008.08 2730
4008.68 2514
4009.28 2591
4009.87 2479
4010.47 2411
4011.07 2596
4011.67 2575
4012.26 2468
4012.86 2455
4013.46 2501
4014.05 2404
4014.65 2474
4015.25 2824
4015.85 2854
4016.44 3083
4017.04 3244
4017.64 3416
4018.24 3456
4018.84 3692
4019.43 3900
4020.03 3999
4020.63 3826
4021.23 3684
4021.83 3455
4022.42 3203
4023.02 2999
4023.62 2969
4024.22 2775
4024.82 2549
4025.41 2480
4026.01 2454
4026.61 2357
4027.21 2486
4027.81 2267
4028.41 2426
4029.01 2353
4029.60 2401
4030.20 2486
4030.80 2389
4031.40 2410
4032.00 2489
4032.60 2562
4033.20 2555
4033.80 2499
4034.39 2605
4034.99 2473
4035.59 2242
4036.19 2307
4036.79 2111
4037.39 2262
4037.99 2257
4038.59 2194
4039.19 2085
4039.79 2198
4040.39 2006
4040.99 2068
4041.59 1947
4042.18 2175
4042.78 2309
4043.38 2218
4043.98 2097
4044.58 2086
4045.18 2145
4045.78 2441
4046.38 2201
4046.98 2274
4047.58 2318
4048.18 2228
4048.78 2126
4049.38 2273
4049.98 2142
4050.58 2069
4051.18 2181
4051.78 2050
4052.38 2168
4052.98 2043
4053.58 2129
4054.19 2239
4054.79 2242
4055.39 2231
4055.99 2051
4056.59 2123
4057.19 2150
4057.79 2140
4058.39 2156
4058.99 2182
4059.59 2111
4060.19 2093
4060.79 2035
4061.39 1987
4061.99 1951
4062.60 1996
4063.20 1876
4063.80 1805
4064.40 1899
4065.00 1896
4065.60 1895
4066.20 1843
4066.80 1797
4067.41 1746
4068.01 1807
4068.61 1846
4069.21 1959
4069.81 1878
4070.41 2051
4071.02 1955
4071.62 2017
4072.22 2052
4072.82 1975
4073.42 2078
4074.02 2047
4074.63 2002
4075.23 2046
4075.83 2073
4076.43 2079
4077.03 2311
4077.64 2228
4078.24 2210
4078.84 2084
4079.44 1954
4080.05 2141
4080.65 2033
4081.25 1946
4081.85 1904
4082.46 2147
4083.06 2001
4083.66 1978
4084.26 2100
4084.87 2058
4085.47 2077
4086.07 2421
4086.67 2409
4087.28 2278
4087.88 2341
4088.48 2255
4089.09 2205
4089.69 2219
4090.29 2292
4090.90 2394
4091.50 2301
4092.10 2537
4092.71 2691
4093.31 2865
4093.91 3138
4094.52 3521
4095.12 3827
4095.72 4162
4096.33 4406
4096.93 4647
4097.53 5296
4098.14 5161
4098.74 4868
4099.34 4590
4099.95 4349
4100.55 4084
4101.16 3872
4101.76 3553
4102.36 3163
4102.97 2847
4103.57 2610
4104.18 2453
4104.78 2292
4105.38 2204
4105.99 2185
4106.59 2011
4107.20 2133
4107.80 1937
4108.41 1857
4109.01 2133
4109.62 2243
4110.22 2074
4110.82 2050
4111.43 2007
4112.03 2191
4112.64 2172
4113.24 2279
4113.85 2151
4114.45 2160
4115.06 2061
4115.66 1996
4116.27 2232
4116.87 1984
4117.48 1982
4118.08 1964
4118.69 1990
4119.29 2026
4119.90 2111
4120.50 2004
4121.11 2122
4121.72 2189
4122.32 2036
4122.93 1992
4123.53 2087
4124.14 2095
4124.74 2065
4125.35 2045
4125.95 2122
4126.56 2070
4127.17 2212
4127.77 2177
4128.38 2135
4128.98 1990
4129.59 2004
4130.20 2129
4130.80 2008
4131.41 2117
4132.01 2094
4132.62 2105
4133.23 2204
4133.83 2164
4134.44 2032
4135.05 2138
4135.65 2195
4136.26 2134
4136.87 2130
4137.47 2142
4138.08 2240
4138.69 2195
4139.29 2170
4139.90 2160
4140.51 2080
4141.11 2266
4141.72 2317
4142.33 2193
4142.93 2088
4143.54 2185
4144.15 2236
4144.75 2288
4145.36 1987
4145.97 2089
4146.58 2046
4147.18 2122
4147.79 2143
4148.40 2085
4149.01 1938
4149.61 1916
4150.22 2019
4150.83 1926
4151.44 1871
4152.04 1887
4152.65 2014
4153.26 1863
4153.87 1834
4154.47 1899
4155.08 2035
4155.69 1948
4156.30 1786
4156.91 1771
4157.51 1810
4158.12 1697
4158.73 1745
4159.34 1749
4159.95 1739
4160.56 1663
4161.16 1608
4161.77 1702
4162.38 1814
4162.99 1601
4163.60 1799
4164.21 1760
4164.81 1827
4165.42 1892
4166.03 1722
4166.64 1835
4167.25 1884
4167.86 1890
4168.47 1910
4169.08 1936
4169.69 1902
4170.29 1961
4170.90 2089
4171.51 2014
4172.12 2065
4172.73 2066
4173.34 2060
4173.95 1962
4174.56 1921
4175.17 1957
4175.78 1910
4176.39 1941
4177.00 1895
4177.61 1929
4178.22 1898
4178.82 1930
4179.43 1801
4180.04 1910
4180.65 1901
4181.26 2025
4181.87 1883
4182.48 1962
4183.09 1733
4183.70 1835
4184.31 1976
4184.92 1995
4185.53 1898
4186.14 1942
4186.75 1996
4187.36 1736
4187.97 1728
4188.58 1882
4189.19 1788
4189.81 1759
4190.42 1737
4191.03 1677
4191.64 1702
4192.25 1731
4192.86 1817
4193.47 1897
4194.08 1834
4194.69 2009
4195.30 2039
4195.91 2116
4196.52 2240
4197.13 2404
4197.74 2499
4198.36 2431
4198.97 2273
4199.58 2306
4200.19 2471
4200.80 2314
4201.41 2235
4202.02 2104
4202.63 1999
4203.25 2125
4203.86 2038
4204.47 2121
4205.08 1971
4205.69 1943
4206.30 1877
4206.92 1816
4207.53 1966
4208.14 2015
4208.75 1732
4209.36 1909
4209.97 1939
4210.59 2137
4211.20 2159
4211.81 1984
4212.42 1993
4213.03 2038
4213.65 2277
4214.26 2039
4214.87 2019
4215.48 2090
4216.10 2127
4216.71 2032
4217.32 2089
4217.93 2469
4218.55 2403
4219.16 2370
4219.77 2391
4220.38 2694
4221.00 2768
4221.61 2900
4222.22 3215
4222.83 3564
4223.45 3736
4224.06 4314
4224.67 4466
4225.29 4332
4225.90 4638
4226.51 5345
4227.13 5355
4227.74 5114
4228.35 5206
4228.96 5381
4229.58 5281
4230.19 5440
4230.80 5193
4231.42 5166
4232.03 4788
4232.65 4727
4233.26 4850
4233.87 4825
4234.49 4810
4235.10 4497
4235.71 4194
4236.33 4158
4236.94 4115
4237.56 4103
4238.17 4195
4238.78 4215
4239.40 3935
4240.01 4058
4240.63 3766
4241.24 3288
4241.85 3065
4242.47 2972
4243.08 2886
4243.70 2680
4244.31 2679
4244.93 2659
4245.54 2511
4246.15 2329
4246.77 2269
4247.38 2310
4248.00 2389
4248.61 2431
4249.23 2257
4249.84 2389
4250.46 2471
4251.07 2540
4251.69 2480
4252.30 2358
4252.92 2383
4253.53 2328
4254.15 2261
4254.76 2431
4255.38 2204
4255.99 2264
4256.61 2229
4257.22 2124
4257.84 2229
4258.45 2356
4259.07 2479
4259.69 2316
4260.30 2315
4260.92 2456
4261.53 2439
4262.15 2406
4262.76 2362
4263.38 2321
4263.99 2531
4264.61 2466
4265.23 2406
4265.84 2450
4266.46 2376
4267.07 2294
4267.69 2370
4268.31 2299
4268.92 2309
4269.54 2502
4270.16 2610
4270.77 2450
4271.39 2535
4272.00 2490
4272.62 2380
4273.24 2350
4273.85 2314
4274.47 2274
4275.09 2247
4275.70 2427
4276.32 2201
4276.94 2232
4277.55 2113
4278.17 2180
4278.79 1990
4279.40 2196
4280.02 2033
4280.64 2101
4281.26 2247
4281.87 2050
4282.49 1956
4283.11 1902
4283.72 1936
4284.34 1923
4284.96 1986
4285.58 2024
4286.19 1965
4286.81 1983
4287.43 1951
4288.05 2168
4288.66 2262
4289.28 2328
4289.90 2290
4290.52 2236
4291.13 2296
4291.75 2188
4292.37 2363
4292.99 2351
4293.61 2192
4294.22 2161
4294.84 2117
4295.46 1946
4296.08 1945
4296.70 1975
4297.31 2022
4297.93 1975
4298.55 2071
4299.17 2171
4299.79 2193
4300.41 2109
4301.03 1964
4301.64 2072
4302.26 2091
4302.88 2109
4303.50 1950
4304.12 1875
4304.74 2028
4305.36 2017
4305.97 2061
4306.59 1949
4307.21 2066
4307.83 2019
4308.45 2170
4309.07 2310
4309.69 2416
4310.31 2467
4310.93 2512
4311.55 2673
4312.17 2711
4312.78 2812
4313.40 2709
4314.02 2919
4314.64 2799
4315.26 2578
4315.88 2607
4316.50 2558
4317.12 2416
4317.74 2302
4318.36 2050
4318.98 2178
4319.60 2175
4320.22 2129
4320.84 2018
4321.46 2087
4322.08 2124
4322.70 2057
4323.32 1946
4323.94 2071
4324.56 1971
4325.18 1966
4325.80 2153
4326.42 2261
4327.04 2247
4327.66 2212
4328.28 2100
4328.90 2177
4329.52 2140
4330.14 1949
4330.76 2070
4331.39 1953
4332.01 1919
4332.63 1888
4333.25 1924
4333.87 1921
4334.49 1760
4335.11 1839
4335.73 1940
4336.35 1937
4336.97 2071
4337.59 2221
4338.22 2020
4338.84 2122
4339.46 2039
4340.08 2083
4340.70 2150
4341.32 2217
4341.94 2149
4342.57 2087
4343.19 2226
4343.81 2237
4344.43 2346
4345.05 2387
4345.67 2577
4346.29 2759
4346.92 2905
4347.54 3301
4348.16 3324
4348.78 3106
4349.40 3312
4350.03 3155
4350.65 3281
4351.27 3395
4351.89 2999
4352.51 2820
4353.14 2601
4353.76 2526
4354.38 2398
4355.00 2249
4355.63 2125
4356.25 2214
4356.87 2303
4357.49 2213
4358.12 2200
4358.74 2292
4359.36 2145
4359.98 2110
4360.61 2304
4361.23 2338
4361.85 2239
4362.48 2286
4363.10 2228
4363.72 2239
4364.34 2238
4364.97 2231
4365.59 2209
4366.21 2141
4366.84 2208
4367.46 2334
4368.08 2235
4368.71 2009
4369.33 2222
4369.95 2315
4370.58 2305
4371.20 2284
4371.82 2211
4372.45 2171
4373.07 2377
4373.70 2366
4374.32 2220
4374.94 2205
4375.57 2140
4376.19 2135
4376.81 2157
4377.44 2114
4378.06 2142
4378.69 2318
4379.31 2415
4379.94 2461
4380.56 2440
4381.18 2327
4381.81 2455
4382.43 2362
4383.06 2417
4383.68 2320
4384.31 2508
4384.93 2597
4385.55 2565
4386.18 2751
4386.80 2915
4387.43 3085
4388.05 3097
4388.68 3183
4389.30 3392
4389.93 3747
4390.55 4126
4391.18 4626
4391.80 5052
4392.43 5358
4393.05 5884
4393.68 5963
4394.30 6475
4394.93 6432
4395.55 6187
4396.18 5791
4396.80 5300
4397.43 5093
4398.05 5064
4398.68 5335
4399.31 5435
4399.93 5425
4400.56 5638
4401.18 6076
4401.81 6323
4402.43 6072
4403.06 6043
4403.69 5706
4404.31 5512
4404.94 5260
4405.56 4956
4406.19 4635
4406.82 4468
4407.44 4605
4408.07 4653
4408.69 4474
4409.32 4594
4409.95 4974
4410.57 4786
4411.20 4784
4411.83 4691
4412.45 4515
4413.08 4439
4413.71 4152
4414.33 3924
4414.96 3834
4415.59 3728
4416.21 4013
4416.84 3830
4417.47 3518
4418.09 3708
4418.72 3630
4419.35 3451
4419.97 3399
4420.60 3504
4421.23 3446
4421.85 3098
4422.48 3215
4423.11 3116
4423.74 2970
4424.36 2986
4424.99 2786
4425.62 2753
4426.25 2682
4426.87 2921
4427.50 2782
4428.13 2622
4428.76 2570
4429.38 2625
4430.01 2709
4430.64 2520
4431.27 2562
4431.89 2509
4432.52 2424
4433.15 2387
4433.78 2479
4434.41 2328
4435.03 2372
4435.66 2326
4436.29 2201
4436.92 2300
4437.55 2091
4438.18 2169
4438.80 2252
4439.43 2138
4440.06 2231
4440.69 2148
4441.32 2168
4441.95 2216
4442.57 2230
4443.20 2156
4443.83 1989
4444.46 2046
4445.09 2088
4445.72 1967
4446.35 2035
4446.98 2150
4447.61 2174
4448.23 1952
4448.86 2035
4449.49 2153
4450.12 2171
4450.75 2035
4451.38 1892
4452.01 1920
4452.64 1863
4453.27 1895
4453.90 1975
4454.53 1988
4455.16 2024
4455.79 1968
4456.42 2061
4457.05 1798
4457.67 1884
4458.30 1890
4458.93 1864
4459.56 1940
4460.19 1909
4460.82 1931
4461.45 1915
4462.08 1824
4462.71 1820
4463.34 1722
4463.97 1932
4464.60 1841
4465.23 1845
4465.86 1769
4466.49 1767
4467.13 1849
4467.76 1624
4468.39 1642
4469.02 1757
4469.65 1746
4470.28 1656
4470.91 1587
4471.54 1895
4472.17 1790
4472.80 1630
4473.43 1645
4474.06 1655
4474.69 1631
4475.32 1696
4475.95 1824
4476.59 1753
4477.22 1722
4477.85 1730
4478.48 1702
4479.11 1728
4479.74 1838
4480.37 1771
4481.00 1659
4481.64 1607
4482.27 1731
4482.90 1710
4483.53 1812
4484.16 1897
4484.79 1799
4485.42 1764
4486.06 1866
4486.69 1884
4487.32 1726
4487.95 1852
4488.58 2001
4489.22 1944
4489.85 1911
4490.48 1827
4491.11 1818
4491.74 1727
4492.38 1762
4493.01 1859
4493.64 1876
4494.27 1888
4494.90 1855
4495.54 1828
4496.17 1898
4496.80 1867
4497.43 1769
4498.07 1839
4498.70 1799
4499.33 1746
4499.96 1848
4500.60 1725
4501.23 1752
4501.86 1844
4502.50 1966
4503.13 1916
4503.76 1858
4504.39 2059
4505.03 2091
4505.66 2145
4506.29 2072
4506.93 1885
4507.56 1978
4508.19 1858
4508.83 1922
4509.46 1878
4510.09 1865
4510.73 1970
4511.36 1713
4511.99 1803
4512.63 1814
4513.26 1949
4513.89 1857
4514.53 1903
4515.16 1842
4515.80 1948
4516.43 1937
4517.06 2048
4517.70 2024
4518.33 1986
4518.97 2027
4519.60 1912
4520.23 1975
4520.87 2017
4521.50 2106
4522.14 1874
4522.77 1772
4523.40 1838
4524.04 1856
4524.67 1790
4525.31 1813
4525.94 1842
4526.58 1998
4527.21 1932
4527.85 2024
4528.48 2396
4529.12 2719
4529.75 2793
4530.38 3297
4531.02 3972
4531.65 4785
4532.29 5507
4532.92 6077
4533.56 6411
4534.19 6983
4534.83 7487
4535.46 7655
4536.10 7402
4536.74 6691
4537.37 5889
4538.01 4881
4538.64 4260
4539.28 3735
4539.91 3261
4540.55 2847
4541.18 2506
4541.82 2480
4542.45 2270
4543.09 1910
4543.73 1929
4544.36 1999
4545.00 1847
4545.63 1761
4546.27 1741
4546.91 1650
4547.54 1820
4548.18 1726
4548.81 1700
4549.45 1683
4550.09 1736
4550.72 1654
4551.36 1645
4551.99 1458
4552.63 1427
4553.27 1537
4553.90 1667
4554.54 1783
4555.18 1942
4555.81 1942
4556.45 1995
4557.09 2052
4557.72 2020
4558.36 1977
4559.00 1863
4559.63 1742
4560.27 1827
4560.91 1867
4561.54 1693
4562.18 1757
4562.82 1732
4563.46 1846
4564.09 1827
4564.73 1873
4565.37 1998
4566.00 1964
4566.64 2010
4567.28 1880
4567.92 1922
4568.55 1917
4569.19 2008
4569.83 2016
4570.47 2150
4571.10 2309
4571.74 2095
4572.38 2092
4573.02 2155
4573.66 2160
4574.29 2165
4574.93 2130
4575.57 1976
4576.21 1916
4576.85 1898
4577.48 1758
4578.12 1904
4578.76 1842
4579.40 1735
4580.04 1758
4580.67 1661
4581.31 1597
4581.95 1747
4582.59 1706
4583.23 1634
4583.87 1602
4584.51 1566
4585.14 1634
4585.78 1703
4586.42 1731
4587.06 1745
4587.70 1584
4588.34 1557
4588.98 1624
4589.62 1701
4590.26 1577
4590.89 1651
4591.53 1725
4592.17 1546
4592.81 1685
4593.45 1715
4594.09 1498
4594.73 1572
4595.37 1587
4596.01 1555
4596.65 1487
4597.29 1559
4597.93 1472
4598.57 1461
4599.21 1477
4599.85 1379
4600.49 1454
4601.12 1494
4601.76 1503
4602.40 1478
4603.04 1492
4603.68 1466
4604.32 1559
4604.96 1523
4605.60 1631
4606.24 1664
4606.88 1745
4607.52 1598
4608.17 1603
4608.81 1780
4609.45 1813
4610.09 1725
4610.73 1764
4611.37 1789
4612.01 1801
4612.65 1925
4613.29 1733
4613.93 1652
4614.57 1694
4615.21 1687
4615.85 1643
4616.49 1828
4617.13 1632
4617.77 1589
4618.41 1673
4619.06 1678
4619.70 1577
4620.34 1523
4620.98 1585
4621.62 1668
4622.26 1569
4622.90 1638
4623.54 1532
4624.19 1629
4624.83 1621
4625.47 1564
4626.11 1450
4626.75 1497
4627.39 1578
4628.03 1515
4628.68 1401
4629.32 1363
4629.96 1444
4630.60 1527
4631.24 1450
4631.89 1530
4632.53 1457
4633.17 1478
4633.81 1535
4634.45 1565
4635.10 1599
4635.74 1482
4636.38 1588
4637.02 1693
4637.66 1761
4638.31 1746
4638.95 1844
4639.59 1833
4640.23 1997
4640.88 1979
4641.52 1866
4642.16 1856
4642.80 1877
4643.45 1852
4644.09 1950
4644.73 1746
4645.38 1658
4646.02 1626
4646.66 1638
4647.30 1651
4647.95 1449
4648.59 1564
4649.23 1662
4649.88 1703
4650.52 1663
4651.16 1526
4651.81 1504
4652.45 1735
4653.09 1676
4653.74 1674
4654.38 1840
4655.02 1947
4655.67 1842
4656.31 1796
4656.95 1813
4657.60 1735
4658.24 1759
4658.89 1544
4659.53 1482
4660.17 1470
4660.82 1466
4661.46 1660
4662.10 1589
4662.75 1584
4663.39 1512
4664.04 1439
4664.68 1586
4665.33 1511
4665.97 1335
4666.61 1337
4667.26 1449
4667.90 1448
4668.55 1407
4669.19 1398
4669.84 1351
4670.48 1357
4671.12 1517
4671.77 1342
4672.41 1351
4673.06 1352
4673.70 1281
4674.35 1448
4674.99 1393
4675.64 1408
4676.28 1446
4676.93 1434
4677.57 1521
4678.22 1519
4678.86 1484
4679.51 1420
4680.15 1432
4680.80 1277
4681.44 1344
4682.09 1394
4682.74 1470
4683.38 1435
4684.03 1330
4684.67 1349
4685.32 1351
4685.96 1351
4686.61 1572
4687.25 1537
4687.90 1420
4688.55 1346
4689.19 1364
4689.84 1377
4690.48 1457
4691.13 1391
4691.78 1424
4692.42 1424
4693.07 1459
4693.71 1332
4694.36 1264
4695.01 1328
4695.65 1404
4696.30 1403
4696.95 1393
4697.59 1464
4698.24 1523
4698.89 1591
4699.53 1463
4700.18 1494
4700.83 1591
4701.47 1480
4702.12 1589
4702.77 1471
4703.41 1528
4704.06 1474
4704.71 1518
4705.35 1486
4706.00 1450
4706.65 1367
4707.29 1383
4707.94 1447
4708.59 1427
4709.24 1443
4709.88 1382
4710.53 1405
4711.18 1304
4711.83 1347
4712.47 1451
4713.12 1483
4713.77 1417
4714.42 1370
4715.06 1393
4715.71 1351
4716.36 1534
4717.01 1493
4717.65 1657
4718.30 1500
4718.95 1424
4719.60 1538
4720.25 1555
4720.89 1481
4721.54 1555
4722.19 1587
4722.84 1493
4723.49 1516
4724.13 1589
4724.78 1823
4725.43 1684
4726.08 1785
4726.73 1864
4727.38 2023
4728.03 2095
4728.67 1933
4729.32 1978
4729.97 1914
4730.62 1869
4731.27 1863
4731.92 1845
4732.57 1752
4733.22 1506
4733.86 1446
4734.51 1417
4735.16 1415
4735.81 1437
4736.46 1369
4737.11 1438
4737.76 1550
4738.41 1415
4739.06 1443
4739.71 1586
4740.36 1537
4741.01 1506
4741.65 1560
4742.30 1727
4742.95 1516
4743.60 1693
4744.25 1659
4744.90 1621
4745.55 1615
4746.20 1650
4746.85 1548
4747.50 1590
4748.15 1643
4748.80 1742
4749.45 1530
4750.10 1685
4750.75 1722
4751.40 1863
4752.05 1678
4752.70 1637
4753.35 1723
4754.00 1917
4754.65 1919
4755.30 1924
4755.95 1785
4756.61 1938
4757.26 1928
4757.91 1744
4758.56 1625
4759.21 1774
4759.86 1686
4760.51 1830
4761.16 1786
4761.81 1741
4762.46 1682
4763.11 1564
4763.76 1412
4764.41 1526
4765.07 1439
4765.72 1344
4766.37 1506
4767.02 1489
4767.67 1533
4768.32 1770
4768.97 1803
4769.62 1601
4770.28 1556
4770.93 1630
4771.58 1797
4772.23 1584
4772.88 1613
4773.53 1486
4774.19 1404
4774.84 1420
4775.49 1404
4776.14 1380
4776.79 1452
4777.44 1415
4778.10 1402
4778.75 1282
4779.40 1312
4780.05 1429
4780.70 1418
4781.36 1385
4782.01 1445
4782.66 1388
4783.31 1394
4783.97 1295
4784.62 1430
4785.27 1394
4785.92 1456
4786.58 1349
4787.23 1349
4787.88 1311
4788.53 1345
4789.19 1425
4789.84 1530
4790.49 1471
4791.15 1416
4791.80 1344
4792.45 1409
4793.10 1414
4793.76 1337
4794.41 1347
4795.06 1330
4795.72 1462
4796.37 1423
4797.02 1364
4797.68 1435
4798.33 1480
4798.98 1359
4799.64 1414
4800.29 1377
4800.94 1246
4801.60 1443
4802.25 1319
4802.90 1342
4803.56 1320
4804.21 1386
4804.87 1390
4805.52 1372
4806.17 1398
4806.83 1325
4807.48 1490
4808.14 1479
4808.79 1449
4809.44 1329
4810.10 1372
4810.75 1341
4811.41 1198
4812.06 1444
4812.71 1345
4813.37 1401
4814.02 1285
4814.68 1266
4815.33 1372
4815.99 1358
4816.64 1424
4817.30 1467
4817.95 1494
4818.61 1585
4819.26 1583
4819.92 1716
4820.57 1695
4821.23 1753
4821.88 1881
4822.53 1886
4823.19 1896
4823.85 1792
4824.50 1830
4825.16 1816
4825.81 1799
4826.47 1805
4827.12 1736
4827.78 1690
4828.43 1625
4829.09 1596
4829.74 1703
4830.40 1453
4831.05 1446
4831.71 1479
4832.37 1490
4833.02 1377
4833.68 1451
4834.33 1458
4834.99 1544
4835.64 1615
4836.30 1761
4836.96 1893
4837.61 2157
4838.27 2177
4838.92 2186
4839.58 2226
4840.24 2170
4840.89 2202
4841.55 2373
4842.21 2468
4842.86 2291
4843.52 2042
4844.18 2001
4844.83 1783
4845.49 1856
4846.14 1741
4846.80 1737
4847.46 1828
4848.11 1833
4848.77 1696
4849.43 1743
4850.09 1689
4850.74 1856
4851.40 1856
4852.06 2091
4852.71 2244
4853.37 2163
4854.03 2119
4854.68 2028
4855.34 2090
4856.00 1979
4856.66 1938
4857.31 1891
4857.97 1919
4858.63 1863
4859.29 1872
4859.94 1880
4860.60 1976
4861.26 1893
4861.92 2017
4862.57 2054
4863.23 1984
4863.89 1997
4864.55 1948
4865.21 1907
4865.86 1857
4866.52 1977
4867.18 1902
4867.84 2115
4868.50 2078
4869.15 1942
4869.81 1897
4870.47 1802
4871.13 1860
4871.79 1836
4872.45 1827
4873.10 1924
4873.76 1850
4874.42 1634
4875.08 1677
4875.74 1707
4876.40 1707
4877.06 1946
4877.71 1706
4878.37 1718
4879.03 1729
4879.69 1732
4880.35 1715
4881.01 1644
4881.67 1722
4882.33 1645
4882.99 1612
4883.65 1688
4884.30 1686
4884.96 1625
4885.62 1439
4886.28 1542
4886.94 1606
4887.60 1596
4888.26 1606
4888.92 1555
4889.58 1469
4890.24 1648
4890.90 1601
4891.56 1670
4892.22 1615
4892.88 1678
4893.54 1603
4894.20 1607
4894.86 1603
4895.52 1661
4896.18 1680
4896.84 1718
4897.50 1444
4898.16 1460
4898.82 1536
4899.48 1527
4900.14 1414
4900.80 1464
4901.46 1551
4902.12 1599
4902.78 1488
4903.44 1439
4904.10 1487
4904.76 1403
4905.42 1502
4906.08 1468
4906.74 1407
4907.40 1302
4908.06 1380
4908.73 1464
4909.39 1523
4910.05 1328
4910.71 1504
4911.37 1549
4912.03 1515
4912.69 1399
4913.35 1303
4914.01 1384
4914.68 1459
4915.34 1352
4916.00 1284
4916.66 1365
4917.32 1380
4917.98 1263
4918.64 1202
4919.31 1241
4919.97 1311
4920.63 1301
4921.29 1310
4921.95 1348
4922.61 1193
4923.28 1234
4923.94 1271
4924.60 1145
4925.26 1185
4925.92 1319
4926.59 1265
4927.25 1174
4927.91 1125
4928.57 1242
4929.23 1315
4929.90 1244
4930.56 1360
4931.22 1319
4931.88 1311
4932.55 1389
4933.21 1418
4933.87 1200
4934.53 1267
4935.20 1386
4935.86 1259
4936.52 1319
4937.18 1363
4937.85 1278
4938.51 1319
4939.17 1280
4939.84 1353
4940.50 1274
4941.16 1260
4941.82 1355
4942.49 1368
4943.15 1371
4943.81 1350
4944.48 1515
4945.14 1503
4945.80 1431
4946.47 1366
4947.13 1431
4947.79 1474
4948.46 1406
4949.12 1348
4949.79 1350
4950.45 1302
4951.11 1380
4951.78 1215
4952.44 1191
4953.10 1217
4953.77 1306
4954.43 1282
4955.10 1255
4955.76 1359
4956.42 1320
4957.09 1269
4957.75 1209
4958.42 1370
4959.08 1357
4959.74 1293
4960.41 1326
4961.07 1415
4961.74 1404
4962.40 1374
4963.07 1415
4963.73 1374
4964.40 1254
4965.06 1339
4965.73 1520
4966.39 1495
4967.05 1350
4967.72 1376
4968.38 1578
4969.05 1558
4969.71 1346
4970.38 1466
4971.04 1356
4971.71 1372
4972.37 1389
4973.04 1496
4973.70 1503
4974.37 1538
4975.04 1424
4975.70 1365
4976.37 1429
4977.03 1382
4977.70 1460
4978.36 1438
4979.03 1462
4979.69 1435
4980.36 1387
4981.03 1444
4981.69 1358
4982.36 1539
4983.02 1493
4983.69 1370
4984.35 1547
4985.02 1563
4985.69 1478
4986.35 1647
4987.02 1758
4987.68 1995
4988.35 2135
4989.02 2464
4989.68 2731
4990.35 3116
4991.02 3456
4991.68 3672
4992.35 4050
4993.02 4075
4993.68 3771
4994.35 3575
4995.02 3316
4995.68 2984
4996.35 2579
4997.02 2139
4997.68 2033
4998.35 1785
4999.02 1545
4999.68 1569
5000.35 1524
5001.02 1478
5001.68 1409
5002.35 1487
5003.02 1393
5003.69 1401
5004.35 1401
5005.02 1345
5005.69 1343
5006.35 1349
5007.02 1474
5007.69 1371
5008.36 1439
5009.02 1396
5009.69 1394
5010.36 1373
5011.03 1366
5011.70 1386
5012.36 1446
5013.03 1474
5013.70 1459
5014.37 1370
5015.04 1337
5015.70 1519
5016.37 1338
5017.04 1458
5017.71 1601
5018.38 1655
5019.04 1536
5019.71 1678
5020.38 1768
5021.05 1760
5021.72 1922
5022.39 2189
5023.05 2126
5023.72 2296
5024.39 2291
5025.06 2312
5025.73 2601
5026.40 2513
5027.07 2556
5027.74 2591
5028.40 2468
5029.07 2378
5029.74 2111
5030.41 2088
5031.08 2027
5031.75 1920
5032.42 1826
5033.09 1807
5033.76 1612
5034.43 1672
5035.10 1500
5035.76 1486
5036.43 1602
5037.10 1618
5037.77 1561
5038.44 1623
5039.11 1570
5039.78 1522
5040.45 1578
5041.12 1634
5041.79 1705
5042.46 1836
5043.13 1922
5043.80 2043
5044.47 2062
5045.14 2039
5045.81 2141
5046.48 2083
5047.15 2108
5047.82 2201
5048.49 2073
5049.16 2026
5049.83 1979
5050.50 1917
5051.17 1750
5051.84 1683
5052.51 1637
5053.18 1569
5053.85 1511
5054.52 1552
5055.20 1450
5055.87 1339
5056.54 1427
5057.21 1446
5057.88 1553
5058.55 1669
5059.22 1672
5059.89 1679
5060.56 1936
5061.23 1987
5061.90 1993
5062.58 2005
5063.25 2080
5063.92 2155
5064.59 1928
5065.26 1764
5065.93 1794
5066.60 1602
5067.27 1529
5067.95 1493
5068.62 1528
5069.29 1431
5069.96 1354
5070.63 1401
5071.30 1340
5071.98 1430
5072.65 1383
5073.32 1527
5073.99 1503
5074.66 1497
5075.34 1509
5076.01 1492
5076.68 1491
5077.35 1397
5078.02 1450
5078.70 1370
5079.37 1462
5080.04 1404
5080.71 1438
5081.39 1372
5082.06 1554
5082.73 1445
5083.40 1400
5084.08 1421
5084.75 1399
5085.42 1431
5086.09 1364
5086.77 1462
5087.44 1487
5088.11 1454
5088.79 1390
5089.46 1411
5090.13 1458
5090.80 1406
5091.48 1485
5092.15 1515
5092.82 1563
5093.50 1588
5094.17 1551
5094.84 1570
5095.52 1515
5096.19 1270
5096.86 1381
5097.54 1478
5098.21 1528
5098.88 1512
5099.56 1455
5100.23 1493
5100.90 1533
5101.58 1393
5102.25 1396
5102.93 1258
5103.60 1421
5104.27 1433
5104.95 1437
5105.62 1447
5106.30 1479
5106.97 1438
5107.64 1457
5108.32 1435
5108.99 1461
5109.67 1415
5110.34 1480
5111.02 1581
5111.69 1397
5112.36 1508
5113.04 1548
5113.71 1478
5114.39 1456
5115.06 1468
5115.74 1406
5116.41 1366
5117.09 1467
5117.76 1398
5118.44 1366
5119.11 1502
5119.79 1412
5120.46 1410
5121.14 1416
5121.81 1411
5122.49 1271
5123.16 1370
5123.84 1332
5124.51 1391
5125.19 1273
5125.86 1373
5126.54 1492
5127.21 1287
5127.89 1275
5128.56 1312
5129.24 1246
5129.92 1260
5130.59 1270
5131.27 1236
5131.94 1206
5132.62 1170
5133.29 1235
5133.97 1185
5134.65 1285
5135.32 1138
5136.00 1290
5136.67 1368
5137.35 1258
5138.03 1330
5138.70 1285
5139.38 1346
5140.05 1405
5140.73 1301
5141.41 1368
5142.08 1450
5142.76 1407
5143.44 1368
5144.11 1382
5144.79 1365
5145.47 1403
5146.14 1383
5146.82 1343
5147.50 1341
5148.17 1467
5148.85 1418
5149.53 1225
5150.20 1281
5150.88 1246
5151.56 1267
5152.24 1271
5152.91 1239
5153.59 1229
5154.27 1335
5154.94 1365
5155.62 1419
5156.30 1121
5156.98 1189
5157.65 1173
5158.33 1135
5159.01 1243
5159.69 1229
5160.36 1287
5161.04 1247
5161.72 1171
5162.40 1243
5163.07 1187
5163.75 1225
5164.43 1215
5165.11 1190
5165.79 1276
5166.46 1246
5167.14 1300
5167.82 1304
5168.50 1146
5169.18 1256
5169.86 1339
5170.53 1258
5171.21 1224
5171.89 1197
5172.57 1163
5173.25 1170
5173.93 1163
5174.60 1141
5175.28 1054
5175.96 1190
5176.64 1191
5177.32 1212
5178.00 1270
5178.68 1124
5179.36 1229
5180.03 1258
5180.71 1217
5181.39 1161
5182.07 1118
5182.75 1216
5183.43 1235
5184.11 1142
5184.79 1216
5185.47 1166
5186.15 1129
5186.83 1092
5187.51 1155
5188.18 1232
5188.86 1251
5189.54 1115
5190.22 1030
5190.90 1057
5191.58 1173
5192.26 1062
5192.94 1071
5193.62 1143
5194.30 1166
5194.98 1177
5195.66 1266
5196.34 1107
5197.02 1046
5197.70 1119
5198.38 1258
5199.06 1201
5199.74 1118
5200.42 1259
5201.10 1185
5201.78 1159
5202.46 1227
5203.14 1191
5203.82 1188
5204.50 1119
5205.19 1184
5205.87 1003
5206.55 1112
5207.23 1098
5207.91 1156
5208.59 1272
5209.27 1351
5209.95 1275
5210.63 1234
5211.31 1382
5211.99 1414
5212.67 1418
5213.36 1234
5214.04 1344
5214.72 1270
5215.40 1268
5216.08 1257
5216.76 1348
5217.44 1334
5218.12 1313
5218.81 1323
5219.49 1334
5220.17 1518
5220.85 1296
5221.53 1193
5222.21 1207
5222.90 1250
5223.58 1224
5224.26 1233
5224.94 1212
5225.62 1247
5226.30 1285
5226.99 1289
5227.67 1309
5228.35 1196
5229.03 1235
5229.71 1196
5230.40 1271
5231.08 1178
5231.76 1120
5232.44 1185
5233.13 1167
5233.81 1324
5234.49 1214
5235.17 1193
5235.86 1203
5236.54 1069
5237.22 1327
5237.90 1426
5238.59 1295
5239.27 1279
5239.95 1350
5240.64 1373
5241.32 1311
5242.00 1433
5242.68 1355
5243.37 1275
5244.05 1339
5244.73 1405
5245.42 1404
5246.10 1309
5246.78 1369
5247.47 1356
5248.15 1297
5248.83 1422
5249.52 1454
5250.20 1519
5250.88 1665
5251.57 1633
5252.25 1542
5252.93 1571
5253.62 1461
5254.30 1388
5254.99 1442
5255.67 1327
5256.35 1358
5257.04 1426
5257.72 1440
5258.41 1372
5259.09 1386
5259.77 1296
5260.46 1318
5261.14 1285
5261.83 1230
5262.51 1369
5263.20 1404
5263.88 1409
5264.56 1418
5265.25 1373
5265.93 1348
5266.62 1355
5267.30 1418
5267.99 1391
5268.67 1263
5269.36 1311
5270.04 1351
5270.73 1376
5271.41 1281
5272.10 1218
5272.78 1294
5273.47 1324
5274.15 1287
5274.84 1197
5275.52 1311
5276.21 1356
5276.89 1319
5277.58 1383
5278.26 1319
5278.95 1356
5279.63 1388
5280.32 1329
5281.00 1463
5281.69 1505
5282.38 1600
5283.06 1735
5283.75 1573
5284.43 1594
5285.12 1539
5285.80 1544
5286.49 1594
5287.18 1467
5287.86 1646
5288.55 1566
5289.23 1421
5289.92 1463
5290.61 1427
5291.29 1476
5291.98 1595
5292.66 1488
5293.35 1494
5294.04 1464
5294.72 1364
5295.41 1424
5296.10 1401
5296.78 1519
5297.47 1510
5298.16 1585
5298.84 1495
5299.53 1732
5300.22 2144
5300.90 2328
5301.59 2318
5302.28 2644
5302.96 3082
5303.65 3393
5304.34 3562
5305.03 3405
5305.71 3397
5306.40 3223
5307.09 2927
5307.77 2544
5308.46 2255
5309.15 2169
5309.84 1904
5310.52 1773
5311.21 1579
5311.90 1586
5312.59 1547
5313.27 1584
5313.96 1592
5314.65 1530
5315.34 1575
5316.02 1460
5316.71 1309
5317.40 1473
5318.09 1530
5318.78 1477
5319.46 1398
5320.15 1533
5320.84 1567
5321.53 1497
5322.22 1534
5322.90 1532
5323.59 1573
5324.28 1560
5324.97 1373
5325.66 1419
5326.35 1331
5327.04 1266
5327.72 1379
5328.41 1354
5329.10 1430
5329.79 1494
5330.48 1540
5331.17 1423
5331.86 1579
5332.54 1452
5333.23 1555
5333.92 1547
5334.61 1355
5335.30 1344
5335.99 1524
5336.68 1719
5337.37 1688
5338.06 1652
5338.75 1714
5339.44 1650
5340.12 1563
5340.81 1659
5341.50 1739
5342.19 1659
5342.88 1625
5343.57 1608
5344.26 1724
5344.95 1788
5345.64 1778
5346.33 1780
5347.02 1797
5347.71 2031
5348.40 2021
5349.09 2232
5349.78 2231
5350.47 2408
5351.16 2808
5351.85 3199
5352.54 3545
5353.23 3821
5353.92 3977
5354.61 4191
5355.30 4053
5355.99 3775
5356.68 3521
5357.37 3085
5358.06 2796
5358.75 2444
5359.44 2299
5360.14 2044
5360.83 1903
5361.52 1732
5362.21 1647
5362.90 1541
5363.59 1416
5364.28 1490
5364.97 1581
5365.66 1669
5366.35 1537
5367.04 1516
5367.74 1537
5368.43 1520
5369.12 1613
5369.81 1400
5370.50 1509
5371.19 1547
5371.88 1545
5372.57 1436
5373.27 1378
5373.96 1422
5374.65 1344
5375.34 1366
5376.03 1496
5376.72 1402
5377.42 1270
5378.11 1376
5378.80 1444
5379.49 1468
5380.18 1397
5380.88 1426
5381.57 1571
5382.26 1545
5382.95 1337
5383.64 1504
5384.34 1498
5385.03 1469
5385.72 1446
5386.41 1414
5387.11 1387
5387.80 1516
5388.49 1600
5389.18 1499
5389.88 1426
5390.57 1445
5391.26 1519
5391.95 1635
5392.65 1615
5393.34 1525
5394.03 1592
5394.72 1628
5395.42 1552
5396.11 1461
5396.80 1557
5397.50 1423
5398.19 1332
5398.88 1420
5399.58 1386
5400.27 1436
5400.96 1377
5401.66 1314
5402.35 1281
5403.04 1351
5403.74 1330
5404.43 1422
5405.12 1364
5405.82 1231
5406.51 1334
5407.20 1307
5407.90 1285
5408.59 1265
5409.28 1315
5409.98 1380
5410.67 1332
5411.37 1373
5412.06 1404
5412.75 1382
5413.45 1203
5414.14 1294
5414.84 1266
5415.53 1282
5416.23 1300
5416.92 1369
5417.61 1257
5418.31 1260
5419.00 1301
5419.70 1178
5420.39 1096
5421.09 1203
5421.78 1190
5422.48 1134
5423.17 1199
5423.87 1275
5424.56 1310
5425.25 1273
5425.95 1272
5426.64 1209
5427.34 1256
5428.03 1168
5428.73 1317
5429.42 1342
5430.12 1414
5430.82 1374
5431.51 1309
5432.21 1283
5432.90 1123
5433.60 1164
5434.29 1293
5434.99 1228
5435.68 1311
5436.38 1211
5437.07 1304
5437.77 1340
5438.47 1233
5439.16 1354
5439.86 1440
5440.55 1446
5441.25 1291
5441.94 1366
5442.64 1352
5443.34 1311
5444.03 1470
5444.73 1322
5445.42 1333
5446.12 1366
5446.82 1469
5447.51 1347
5448.21 1486
5448.91 1561
5449.60 1636
5450.30 1705
5450.99 1939
5451.69 1916
5452.39 1934
5453.08 1840
5453.78 1682
5454.48 1686
5455.17 1622
5455.87 1467
5456.57 1470
5457.27 1533
5457.96 1403
5458.66 1448
5459.36 1477
5460.05 1457
5460.75 1411
5461.45 1395
5462.14 1415
5462.84 1650
5463.54 1602
5464.24 1625
5464.93 1650
5465.63 1765
5466.33 1944
5467.03 1997
5467.72 2016
5468.42 1998
5469.12 2041
5469.82 2030
5470.51 1844
5471.21 1685
5471.91 1679
5472.61 1690
5473.31 1701
5474.00 1531
5474.70 1453
5475.40 1580
5476.10 1674
5476.80 1860
5477.49 1714
5478.19 1565
5478.89 1598
5479.59 1762
5480.29 1759
5480.99 1846
5481.68 1846
5482.38 1917
5483.08 1870
5483.78 1958
5484.48 1903
5485.18 1831
5485.88 1868
5486.57 1870
5487.27 1773
5487.97 1728
5488.67 1712
5489.37 1654
5490.07 1642
5490.77 1668
5491.47 1607
5492.17 1757
5492.87 1687
5493.56 1709
5494.26 1774
5494.96 1858
5495.66 1765
5496.36 1735
5497.06 1728
5497.76 1779
5498.46 1864
5499.16 2016
5499.86 2084
5500.56 2271
5501.26 2274
5501.96 2495
5502.66 2652
5503.36 2700
5504.06 2923
5504.76 2926
5505.46 2953
5506.16 2722
5506.86 2748
5507.56 2636
5508.26 2544
5508.96 2612
5509.66 2444
5510.36 2504
5511.06 2515
5511.76 2774
5512.46 2636
5513.16 2600
5513.86 2780
5514.56 2877
5515.26 2958
5515.96 3192
5516.66 3175
5517.36 3373
5518.07 3504
5518.77 3253
5519.47 3127
5520.17 3025
5520.87 2906
5521.57 2750
5522.27 2646
5522.97 2603
5523.67 2487
5524.37 2384
5525.08 2362
5525.78 2405
5526.48 2316
5527.18 2215
5527.88 2111
5528.58 2143
5529.28 1994
5529.99 1854
5530.69 1845
5531.39 1760
5532.09 1750
5532.79 1805
5533.49 1628
5534.20 1800
5534.90 1714
5535.60 1682
5536.30 1880
5537.00 1919
5537.70 1977
5538.41 1997
5539.11 2022
5539.81 1917
5540.51 2031
5541.22 1984
5541.92 1872
5542.62 1979
5543.32 1837
5544.02 1725
5544.73 1764
5545.43 1753
5546.13 1726
5546.84 1691
5547.54 1784
5548.24 1837
5548.94 1738
5549.65 1843
5550.35 1910
5551.05 1834
5551.75 1849
5552.46 1935
5553.16 1956
5553.86 1865
5554.57 1852
5555.27 1735
5555.97 1645
5556.68 1637
5557.38 1548
5558.08 1557
5558.79 1500
5559.49 1469
5560.19 1497
5560.90 1465
5561.60 1508
5562.30 1587
5563.01 1594
5563.71 1494
5564.41 1458
5565.12 1550
5565.82 1625
5566.53 1404
5567.23 1422
5567.93 1527
5568.64 1427
5569.34 1500
5570.05 1523
5570.75 1461
5571.45 1524
5572.16 1546
5572.86 1478
5573.57 1536
5574.27 1410
5574.98 1470
5575.68 1523
5576.38 1539
5577.09 1553
5577.79 1481
5578.50 1383
5579.20 1487
5579.91 1477
5580.61 1506
5581.32 1508
5582.02 1493
5582.73 1464
5583.43 1447
5584.14 1360
5584.84 1322
5585.55 1330
5586.25 1417
5586.96 1405
5587.66 1321
5588.37 1365
5589.07 1410
5589.78 1416
5590.48 1476
5591.19 1427
5591.89 1425
5592.60 1416
5593.31 1418
5594.01 1463
5594.72 1409
5595.42 1260
5596.13 1261
5596.83 1444
5597.54 1331
5598.25 1407
5598.95 1362
5599.66 1229
5600.36 1290
5601.07 1228
5601.78 1335
5602.48 1265
5603.19 1241
5603.89 1175
5604.60 1360
5605.31 1281
5606.01 1126
5606.72 1191
5607.43 1246
5608.13 1283
5608.84 1134
5609.54 1197
5610.25 1249
5610.96 1180
5611.66 1297
5612.37 1228
5613.08 1153
5613.79 1189
5614.49 1243
5615.20 1250
5615.91 1161
5616.61 1152
5617.32 1311
5618.03 1271
5618.73 1190
5619.44 1112
5620.15 1151
5620.86 1173
5621.56 1281
5622.27 1258
5622.98 1152
5623.69 1179
5624.39 1127
5625.10 1169
5625.81 1217
5626.52 1224
5627.22 1142
5627.93 1172
5628.64 1145
5629.35 1204
5630.05 1340
5630.76 1300
5631.47 1350
5632.18 1294
5632.89 1389
5633.59 1316
5634.30 1347
5635.01 1352
5635.72 1301
5636.43 1332
5637.14 1295
5637.84 1349
5638.55 1370
5639.26 1390
5639.97 1370
5640.68 1329
5641.39 1344
5642.10 1284
5642.80 1418
5643.51 1347
5644.22 1325
5644.93 1358
5645.64 1327
5646.35 1243
5647.06 1262
5647.77 1209
5648.47 1194
5649.18 1309
5649.89 1260
5650.60 1285
5651.31 1338
5652.02 1310
5652.73 1313
5653.44 1329
5654.15 1343
5654.86 1408
5655.57 1364
5656.28 1368
5656.99 1333
5657.70 1273
5658.41 1271
5659.12 1406
5659.83 1211
5660.54 1308
5661.24 1361
5661.95 1304
5662.66 1283
5663.37 1318
5664.08 1275
5664.79 1345
5665.50 1344
5666.21 1389
5666.93 1252
5667.64 1231
5668.35 1307
5669.06 1345
5669.77 1336
5670.48 1346
5671.19 1388
5671.90 1464
5672.61 1437
5673.32 1551
5674.03 1558
5674.74 1631
5675.45 1614
5676.16 1557
5676.87 1522
5677.58 1393
5678.29 1439
5679.01 1395
5679.72 1320
5680.43 1349
5681.14 1421
5681.85 1388
5682.56 1436
5683.27 1433
5683.98 1371
5684.69 1423
5685.41 1489
5686.12 1344
5686.83 1321
5687.54 1410
5688.25 1395
5688.96 1433
5689.67 1547
5690.39 1315
5691.10 1400
5691.81 1352
5692.52 1485
5693.23 1480
5693.95 1392
5694.66 1425
5695.37 1426
5696.08 1440
5696.79 1421
5697.51 1403
5698.22 1489
5698.93 1466
5699.64 1352
5700.35 1366
5701.07 1322
5701.78 1345
5702.49 1276
5703.20 1375
5703.92 1446
5704.63 1373
5705.34 1455
5706.05 1317
5706.77 1247
5707.48 1402
5708.19 1415
5708.90 1370
5709.62 1357
5710.33 1385
5711.04 1335
5711.76 1268
5712.47 1239
5713.18 1321
5713.90 1339
5714.61 1363
5715.32 1402
5716.04 1449
5716.75 1314
5717.46 1240
5718.18 1417
5718.89 1412
5719.60 1404
5720.32 1312
5721.03 1381
5721.74 1347
5722.46 1364
5723.17 1438
5723.88 1422
5724.60 1412
5725.31 1322
5726.03 1431
5726.74 1517
5727.45 1441
5728.17 1495
5728.88 1488
5729.60 1495
5730.31 1425
5731.02 1461
5731.74 1458
5732.45 1474
5733.17 1587
5733.88 1539
5734.60 1597
5735.31 1561
5736.02 1606
5736.74 1552
5737.45 1661
5738.17 1656
5738.88 1770
5739.60 1795
5740.31 1764
5741.03 1835
5741.74 1923
5742.46 2038
5743.17 1967
5743.89 1985
5744.60 1999
5745.32 2060
5746.03 2040
5746.75 2024
5747.46 2084
5748.18 1937
5748.89 1835
5749.61 1859
5750.32 1868
5751.04 1913
5751.76 1959
5752.47 1800
5753.19 1843
5753.90 1894
5754.62 2005
5755.33 1959
5756.05 2116
5756.77 2068
5757.48 1928
5758.20 2051
5758.91 2036
5759.63 1950
5760.34 2226
5761.06 2231
5761.78 2259
5762.49 2360
5763.21 2566
5763.93 2704
5764.64 2893
5765.36 3163
5766.07 3496
5766.79 3766
5767.51 4028
5768.22 4020
5768.94 4137
5769.66 3749
5770.37 3393
5771.09 3219
5771.81 3269
5772.52 2932
5773.24 2722
5773.96 2571
5774.67 2439
5775.39 2554
5776.11 2635
5776.83 2600
5777.54 2564
5778.26 2550
5778.98 2703
5779.69 2919
5780.41 3234
5781.13 3484
5781.85 3592
5782.56 3810
5783.28 3930
5784.00 3835
5784.72 4005
5785.43 3697
5786.15 3564
5786.87 3573
5787.59 3606
5788.30 3144
5789.02 3027
5789.74 2984
5790.46 2996
5791.18 3027
5791.89 3260
5792.61 3340
5793.33 3180
5794.05 3272
5794.77 3424
5795.48 3511
5796.20 3737
5796.92 4121
5797.64 4303
5798.36 4431
5799.08 4731
5799.80 4887
5800.51 5652
5801.23 6513
5801.95 7819
5802.67 9705
5803.39 11583
5804.11 13777
5804.83 15003
5805.54 16880
5806.26 16760
5806.98 16031
5807.70 14115
5808.42 12164
5809.14 10283
5809.86 8765
5810.58 7555
5811.30 6505
5812.02 6113
5812.74 6017
5813.45 5843
5814.17 5973
5814.89 6035
5815.61 6100
5816.33 5726
5817.05 5706
5817.77 5830
5818.49 6070
5819.21 6074
5819.93 5905
5820.65 5806
5821.37 5809
5822.09 5739
5822.81 5353
5823.53 5273
5824.25 4976
5824.97 4660
5825.69 4790
5826.41 4720
5827.13 4293
5827.85 3994
5828.57 3811
5829.29 3666
5830.01 3567
5830.73 3465
5831.45 3491
5832.17 3439
5832.89 3189
5833.61 3167
5834.33 3033
5835.06 2765
5835.78 2905
5836.50 3161
5837.22 2829
5837.94 2832
5838.66 2974
5839.38 2948
5840.10 2836
5840.82 2772
5841.54 2804
5842.26 2846
5842.99 2874
5843.71 2833
5844.43 2799
5845.15 2762
5845.87 2783
5846.59 2709
5847.31 2561
5848.04 2634
5848.76 2601
5849.48 2485
5850.20 2377
5850.92 2333
5851.64 2237
5852.36 2206
5853.09 2148
5853.81 2263
5854.53 2327
5855.25 2302
5855.97 2194
5856.70 2308
5857.42 2388
5858.14 2253
5858.86 2216
5859.58 2170
5860.31 2232
5861.03 2242
5861.75 2134
5862.47 2221
5863.20 2005
5863.92 2173
5864.64 2157
5865.36 2173
5866.09 2132
5866.81 2020
5867.53 2020
5868.25 2057
5868.98 2036
5869.70 2035
5870.42 1942
5871.15 2003
5871.87 2049
5872.59 2108
5873.31 2148
5874.04 2019
5874.76 1993
5875.48 2008
5876.21 1914
5876.93 2032
5877.65 2061
5878.38 2083
5879.10 2216
5879.82 2088
5880.55 1937
5881.27 1938
5881.99 1942
5882.72 1868
5883.44 1742
5884.17 1768
5884.89 1851
5885.61 1769
5886.34 1782
5887.06 1693
5887.78 1986
5888.51 1858
5889.23 1775
5889.96 1825
5890.68 1860
5891.41 1736
5892.13 1815
5892.85 1800
5893.58 1870
5894.30 1750
5895.03 1670
5895.75 1598
5896.48 1602
5897.20 1771
5897.92 1833
5898.65 1812
5899.37 1672
5900.10 1586
5900.82 1690
5901.55 1679
5902.27 1610
5903.00 1561
5903.72 1613
5904.45 1620
5905.17 1559
5905.90 1503
5906.62 1512
5907.35 1620
5908.07 1563
5908.80 1590
5909.52 1501
5910.25 1582
5910.97 1506
5911.70 1330
5912.43 1397
5913.15 1412
5913.88 1573
5914.60 1626
5915.33 1441
5916.05 1421
5916.78 1397
5917.50 1514
5918.23 1486
5918.96 1391
5919.68 1451
5920.41 1499
5921.13 1521
5921.86 1468
5922.59 1304
5923.31 1488
5924.04 1553
5924.76 1565
5925.49 1410
5926.22 1436
5926.94 1438
5927.67 1452
5928.40 1459
5929.12 1439
5929.85 1444
5930.58 1396
5931.30 1465
5932.03 1565
5932.76 1492
5933.48 1434
5934.21 1500
5934.94 1537
5935.66 1581
5936.39 1609
5937.12 1634
5937.84 1775
5938.57 1931
5939.30 2027
5940.02 2119
5940.75 2134
5941.48 2019
5942.21 2028
5942.93 2050
5943.66 1889
5944.39 1854
5945.12 1681
5945.84 1759
5946.57 1777
5947.30 1747
5948.03 1683
5948.75 1634
5949.48 1595
5950.21 1732
5950.94 1784
5951.67 1682
5952.39 1819
5953.12 1845
5953.85 1783
5954.58 1866
5955.31 1877
5956.03 2005
5956.76 1881
5957.49 1782
5958.22 1703
5958.95 1849
5959.67 1820
5960.40 1670
5961.13 1745
5961.86 1672
5962.59 1807
5963.32 1730
5964.05 1710
5964.77 1603
5965.50 1736
5966.23 1854
5966.96 1829
5967.69 1777
5968.42 1831
5969.15 1895
5969.88 1995
5970.61 1989
5971.33 1992
5972.06 2111
5972.79 2225
5973.52 2196
5974.25 2066
5974.98 1971
5975.71 2041
5976.44 1979
5977.17 1979
5977.90 2102
5978.63 2021
5979.36 2067
5980.09 2024
5980.82 1885
5981.55 1889
5982.28 2039
5983.01 2054
5983.74 2008
5984.46 2140
5985.19 2167
5985.92 2081
5986.65 2133
5987.38 2203
5988.11 2126
5988.85 2167
5989.58 2103
5990.31 2089
5991.04 2097
5991.77 2064
5992.50 2152
5993.23 2174
5993.96 2161
5994.69 2143
5995.42 2130
5996.15 2095
5996.88 2223
5997.61 2309
5998.34 2194
5999.07 2273
5999.80 2187
6000.53 2137
6001.26 2253
6002.00 2201
6002.73 2298
6003.46 2292
6004.19 2228
6004.92 2164
6005.65 2006
6006.38 1983
6007.11 2016
6007.84 2021
6008.58 2177
6009.31 2234
6010.04 2529
6010.77 2905
6011.50 3104
6012.23 3412
6012.96 3679
6013.70 3903
6014.43 4211
6015.16 4595
6015.89 4634
6016.62 4669
6017.36 4716
6018.09 4391
6018.82 3961
6019.55 3626
6020.28 3403
6021.02 3061
6021.75 2848
6022.48 2674
6023.21 2332
6023.94 2195
6024.68 1992
6025.41 1821
6026.14 1739
6026.87 1720
6027.61 1730
6028.34 1649
6029.07 1761
6029.80 1721
6030.54 1573
6031.27 1690
6032.00 1777
6032.73 1748
6033.47 1710
6034.20 1607
6034.93 1610
6035.67 1629
6036.40 1802
6037.13 1645
6037.87 1643
6038.60 1673
6039.33 1585
6040.07 1603
6040.80 1572
6041.53 1723
6042.27 1834
6043.00 1732
6043.73 1756
6044.47 1800
6045.20 1934
6045.93 1988
6046.67 2117
6047.40 2131
6048.13 2122
6048.87 2179
6049.60 2165
6050.34 2046
6051.07 2076
6051.80 2156
6052.54 2218
6053.27 2050
6054.01 2257
6054.74 2156
6055.47 2400
6056.21 2349
6056.94 2171
6057.68 2190
6058.41 2170
6059.15 2161
6059.88 1965
6060.61 1833
6061.35 1882
6062.08 1954
6062.82 1920
6063.55 1934
6064.29 1943
6065.02 1910
6065.76 1930
6066.49 1919
6067.23 1976
6067.96 1949
6068.70 1959
6069.43 1981
6070.17 1834
6070.90 1939
6071.64 1983
6072.37 2048
6073.11 1872
6073.84 1851
6074.58 1954
6075.31 1819
6076.05 1887
6076.78 1820
6077.52 1773
6078.26 1826
6078.99 1774
6079.73 1858
6080.46 1879
6081.20 1816
6081.93 1800
6082.67 1736
6083.41 1764
6084.14 1778
6084.88 1833
6085.61 1864
6086.35 1733
6087.09 1735
6087.82 1665
6088.56 1713
6089.30 1698
6090.03 1670
6090.77 1694
6091.50 1704
6092.24 1615
6092.98 1628
6093.71 1652
6094.45 1670
6095.19 1696
6095.92 1834
6096.66 1759
6097.40 1677
6098.13 1652
6098.87 1644
6099.61 1693
6100.34 1651
6101.08 1659
6101.82 1546
6102.56 1556
6103.29 1532
6104.03 1460
6104.77 1512
6105.50 1567
6106.24 1530
6106.98 1502
6107.72 1551
6108.45 1553
6109.19 1600
6109.93 1636
6110.67 1691
6111.40 1661
6112.14 1685
6112.88 1758
6113.62 1700
6114.35 1700
6115.09 1582
6115.83 1694
6116.57 1718
6117.31 1598
6118.04 1569
6118.78 1548
6119.52 1685
6120.26 1661
6121.00 1606
6121.73 1621
6122.47 1677
6123.21 1635
6123.95 1689
6124.69 1659
6125.43 1726
6126.16 1824
6126.90 1890
6127.64 1677
6128.38 1785
6129.12 1806
6129.86 1743
6130.60 1705
6131.33 1763
6132.07 1932
6132.81 1808
6133.55 1859
6134.29 1902
6135.03 1942
6135.77 1773
6136.51 1798
6137.25 2002
6137.99 1879
6138.73 1726
6139.46 1780
6140.20 1722
6140.94 1570
6141.68 1720
6142.42 1821
6143.16 1685
6143.90 1744
6144.64 1760
6145.38 1665
6146.12 1600
6146.86 1699
6147.60 1772
6148.34 1820
6149.08 1746
6149.82 1741
6150.56 1695
6151.30 1660
6152.04 1637
6152.78 1694
6153.52 1773
6154.26 1703
6155.00 1814
6155.74 1833
6156.48 1804
6157.22 1736
6157.96 1822
6158.70 1839
6159.44 1836
6160.18 1844
6160.92 1861
6161.66 1927
6162.40 1942
6163.15 1907
6163.89 1868
6164.63 2151
6165.37 2293
6166.11 2223
6166.85 2210
6167.59 2325
6168.33 2412
6169.07 2597
6169.81 2756
6170.55 2760
6171.30 2684
6172.04 2695
6172.78 2638
6173.52 2628
6174.26 2577
6175.00 2498
6175.74 2561
6176.49 2403
6177.23 2386
6177.97 2357
6178.71 2343
6179.45 2257
6180.19 2362
6180.94 2337
6181.68 2313
6182.42 2426
6183.16 2451
6183.90 2494
6184.65 2639
6185.39 2651
6186.13 2629
6186.87 2568
6187.61 2567
6188.36 2669
6189.10 2600
6189.84 2702
6190.58 2732
6191.33 2666
6192.07 2750
6192.81 2828
6193.55 2833
6194.30 2858
6195.04 2791
6195.78 2948
6196.52 3114
6197.27 3124
6198.01 3325
6198.75 3321
6199.49 3309
6200.24 3250
6200.98 3340
6201.72 3134
6202.47 3042
6203.21 3095
6203.95 3099
6204.70 3199
6205.44 3444
6206.18 3833
6206.93 4158
6207.67 4679
6208.41 5805
6209.16 7334
6209.90 9173
6210.64 11281
6211.39 12912
6212.13 14432
6212.87 15144
6213.62 15001
6214.36 14527
6215.11 13517
6215.85 11869
6216.59 10078
6217.34 8474
6218.08 7197
6218.83 5963
6219.57 4996
6220.31 4523
6221.06 3905
6221.80 3625
6222.55 3490
6223.29 3378
6224.04 3567
6224.78 3595
6225.52 3914
6226.27 4360
6227.01 4388
6227.76 4767
6228.50 5085
6229.25 4940
6229.99 4768
6230.74 4257
6231.48 3912
6232.23 3657
6232.97 3210
6233.72 3184
6234.46 2729
6235.21 2567
6235.95 2518
6236.70 2486
6237.44 2501
6238.19 2400
6238.93 2411
6239.68 2518
6240.42 2616
6241.17 2545
6241.91 2529
6242.66 2751
6243.40 2595
6244.15 2498
6244.90 2545
6245.64 2558
6246.39 2618
6247.13 2728
6247.88 2772
6248.62 2888
6249.37 2926
6250.12 3025
6250.86 3021
6251.61 2961
6252.35 3117
6253.10 3207
6253.85 3152
6254.59 3199
6255.34 2941
6256.09 2921
6256.83 2903
6257.58 2848
6258.32 2898
6259.07 2795
6259.82 2693
6260.56 2821
6261.31 2823
6262.06 2780
6262.80 2723
6263.55 2848
6264.30 2926
6265.04 2924
6265.79 2862
6266.54 2868
6267.29 2994
6268.03 2847
6268.78 2898
6269.53 2914
6270.27 2897
6271.02 2620
6271.77 2701
6272.52 2754
6273.26 2900
6274.01 2836
6274.76 2913
6275.50 3056
6276.25 2888
6277.00 3244
6277.75 3459
6278.49 3501
6279.24 3653
6279.99 3786
6280.74 3761
6281.49 3716
6282.23 3596
6282.98 3332
6283.73 3307
6284.48 3184
6285.23 2927
6285.97 2766
6286.72 2618
6287.47 2714
6288.22 2718
6288.97 2778
6289.71 2861
6290.46 2850
6291.21 2898
6291.96 3005
6292.71 3083
6293.46 3220
6294.21 3315
6294.95 3443
6295.70 3176
6296.45 3031
6297.20 2923
6297.95 2861
6298.70 2657
6299.45 2494
6300.20 2417
6300.94 2444
6301.69 2221
6302.44 2147
6303.19 2151
6303.94 2267
6304.69 2285
6305.44 2380
6306.19 2355
6306.94 2322
6307.69 2290
6308.44 2275
6309.19 2415
6309.94 2349
6310.69 2298
6311.43 2315
6312.18 2359
6312.93 2271
6313.68 2435
6314.43 2390
6315.18 2458
6315.93 2446
6316.68 2427
6317.43 2606
6318.18 2733
6318.93 2702
6319.68 2758
6320.43 2717
6321.18 2730
6321.93 2710
6322.68 2495
6323.43 2510
6324.18 2257
6324.94 2077
6325.69 2041
6326.44 2095
6327.19 1961
6327.94 1992
6328.69 2041
6329.44 2003
6330.19 1923
6330.94 1903
6331.69 1962
6332.44 1899
6333.19 1800
6333.94 1838
6334.69 1746
6335.45 1795
6336.20 1784
6336.95 1766
6337.70 1787
6338.45 1754
6339.20 1855
6339.95 1797
6340.70 1870
6341.46 1821
6342.21 1843
6342.96 1754
6343.71 1768
6344.46 1869
6345.21 1767
6345.96 1783
6346.72 1672
6347.47 1895
6348.22 1768
6348.97 1734
6349.72 1793
6350.48 1772
6351.23 1793
6351.98 1819
6352.73 1993
6353.48 1914
6354.24 2023
6354.99 2006
6355.74 1935
6356.49 2006
6357.24 1937
6358.00 1971
6358.75 2041
6359.50 1982
6360.25 1860
6361.01 1971
6361.76 2041
6362.51 1764
6363.26 1774
6364.02 1753
6364.77 1626
6365.52 1617
6366.28 1612
6367.03 1548
6367.78 1546
6368.53 1668
6369.29 1666
6370.04 1690
6370.79 1812
6371.55 1772
6372.30 1697
6373.05 1710
6373.81 1620
6374.56 1702
6375.31 1613
6376.07 1604
6376.82 1624
6377.57 1612
6378.33 1568
6379.08 1548
6379.83 1668
6380.59 1665
6381.34 1607
6382.10 1592
6382.85 1520
6383.60 1644
6384.36 1672
6385.11 1673
6385.87 1836
6386.62 1755
6387.37 1742
6388.13 1750
6388.88 1579
6389.64 1545
6390.39 1530
6391.14 1454
6391.90 1605
6392.65 1546
6393.41 1449
6394.16 1494
6394.92 1545
6395.67 1589
6396.43 1463
6397.18 1664
6397.94 1530
6398.69 1520
6399.45 1598
6400.20 1488
6400.96 1624
6401.71 1533
6402.47 1425
6403.22 1529
6403.98 1549
6404.73 1599
6405.49 1399
6406.24 1506
6407.00 1500
6407.75 1474
6408.51 1449
6409.26 1517
6410.02 1478
6410.77 1601
6411.53 1556
6412.28 1404
6413.04 1407
6413.80 1538
6414.55 1559
6415.31 1513
6416.06 1543
6416.82 1495
6417.57 1459
6418.33 1517
6419.09 1528
6419.84 1587
6420.60 1507
6421.35 1554
6422.11 1446
6422.87 1432
6423.62 1550
6424.38 1484
6425.14 1399
6425.89 1442
6426.65 1490
6427.40 1409
6428.16 1452
6428.92 1525
6429.67 1413
6430.43 1418
6431.19 1382
6431.94 1444
6432.70 1553
6433.46 1583
6434.22 1586
6434.97 1495
6435.73 1592
6436.49 1565
6437.24 1645
6438.00 1608
6438.76 1719
6439.51 1765
6440.27 1709
6441.03 1745
6441.79 1834
6442.54 1684
6443.30 1635
6444.06 1621
6444.82 1611
6445.57 1638
6446.33 1570
6447.09 1614
6447.85 1592
6448.60 1654
6449.36 1540
6450.12 1536
6450.88 1458
6451.64 1513
6452.39 1480
6453.15 1588
6453.91 1629
6454.67 1713
6455.43 1652
6456.18 1663
6456.94 1698
6457.70 1645
6458.46 1642
6459.22 1628
6459.98 1594
6460.73 1533
6461.49 1707
6462.25 1707
6463.01 1604
6463.77 1567
6464.53 1537
6465.29 1542
6466.04 1649
6466.80 1647
6467.56 1678
6468.32 1647
6469.08 1583
6469.84 1715
6470.60 1704
6471.36 1701
6472.12 1711
6472.87 1841
6473.63 1730
6474.39 1642
6475.15 1729
6475.91 1589
6476.67 1638
6477.43 1753
6478.19 1834
6478.95 1904
6479.71 1940
6480.47 1943
6481.23 1906
6481.99 1813
6482.75 1829
6483.51 1986
6484.27 2017
6485.03 1962
6485.79 1908
6486.55 1865
6487.31 1859
6488.07 2162
6488.83 2118
6489.59 2003
6490.35 2176
6491.11 2167
6491.87 2190
6492.63 2175
6493.39 2232
6494.15 2270
6494.91 2156
6495.67 2449
6496.43 2497
6497.19 2434
6497.95 2418
6498.71 2569
6499.47 2567
6500.23 2464
6500.99 2590
6501.76 2506
6502.52 2455
6503.28 2510
6504.04 2582
6504.80 2641
6505.56 2522
6506.32 2454
6507.08 2535
6507.84 2544
6508.61 2667
6509.37 2794
6510.13 3026
6510.89 3111
6511.65 3354
6512.41 3385
6513.17 3735
6513.94 4009
6514.70 4243
6515.46 4497
6516.22 4608
6516.98 4636
6517.74 4692
6518.51 4462
6519.27 4554
6520.03 4357
6520.79 4348
6521.55 4604
6522.32 5013
6523.08 5555
6523.84 6517
6524.60 7572
6525.36 8577
6526.13 8634
6526.89 9035
6527.65 8985
6528.41 8842
6529.18 8396
6529.94 7566
6530.70 6911
6531.46 6469
6532.23 5945
6532.99 5500
6533.75 5381
6534.51 5204
6535.28 5038
6536.04 5256
6536.80 5773
6537.57 6609
6538.33 7714
6539.09 8327
6539.85 8839
6540.62 9083
6541.38 8749
6542.14 7947
6542.91 7314
6543.67 6517
6544.43 5551
6545.20 4761
6545.96 4091
6546.72 3590
6547.49 3173
6548.25 3080
6549.02 2981
6549.78 2890
6550.54 2724
6551.31 2758
6552.07 2790
6552.83 2778
6553.60 2770
6554.36 2743
6555.13 2722
6555.89 2835
6556.65 2734
6557.42 2696
6558.18 2755
6558.95 2558
6559.71 2530
6560.47 2551
6561.24 2681
6562.00 2783
6562.77 2879
6563.53 2807
6564.30 2908
6565.06 3061
6565.83 3054
6566.59 2994
6567.36 2979
6568.12 2960
6568.88 2901
6569.65 2943
6570.41 2862
6571.18 2800
6571.94 2764
6572.71 2701
6573.47 3036
6574.24 3015
6575.00 3013
6575.77 3208
6576.53 3301
6577.30 3480
6578.07 3688
6578.83 3564
6579.60 3710
6580.36 3640
6581.13 3517
6581.89 3360
6582.66 3264
6583.42 3166
6584.19 3031
6584.96 2915
6585.72 2962
6586.49 2995
6587.25 3061
6588.02 3050
6588.78 3039
6589.55 3188
6590.32 3311
6591.08 3331
6591.85 3407
6592.61 3789
6593.38 4015
6594.15 4171
6594.91 4492
6595.68 4793
6596.45 4938
6597.21 5176
6597.98 4980
6598.75 5076
6599.51 4913
6600.28 4719
6601.05 4600
6601.81 4232
6602.58 3979
6603.35 3755
6604.11 3678
6604.88 3525
6605.65 3448
6606.41 3251
6607.18 3168
6607.95 3167
6608.71 3217
6609.48 3133
6610.25 3016
6611.02 3118
6611.78 3121
6612.55 3162
6613.32 3355
6614.09 3394
6614.85 3426
6615.62 3178
6616.39 3051
6617.16 2920
6617.92 3013
6618.69 3176
6619.46 3186
6620.23 3210
6620.99 3227
6621.76 3094
6622.53 3261
6623.30 3324
6624.07 3159
6624.83 3140
6625.60 3131
6626.37 3207
6627.14 3085
6627.91 3101
6628.67 3126
6629.44 3174
6630.21 2975
6630.98 3064
6631.75 3268
6632.52 3642
6633.29 3944
6634.05 4504
6634.82 5163
6635.59 6153
6636.36 7269
6637.13 7876
6637.90 8546
6638.67 9149
6639.43 8872
6640.20 8389
6640.97 7548
6641.74 6613
6642.51 5622
6643.28 4946
6644.05 4405
6644.82 3773
6645.59 3301
6646.36 3055
6647.13 3072
6647.90 2800
6648.66 2621
6649.43 2729
6650.20 2793
6650.97 2858
6651.74 3005
6652.51 2812
6653.28 2811
6654.05 2768
6654.82 2806
6655.59 2761
6656.36 2594
6657.13 2589
6657.90 2596
6658.67 2431
6659.44 2283
6660.21 2349
6660.98 2086
6661.75 2166
6662.52 2273
6663.29 2175
6664.06 2247
6664.83 2179
6665.60 2331
6666.37 2198
6667.14 2303
6667.91 2408
6668.69 2329
6669.46 2197
6670.23 2277
6671.00 2359
6671.77 2272
6672.54 2402
6673.31 2411
6674.08 2412
6674.85 2581
6675.62 2581
6676.39 2629
6677.16 2520
6677.94 2403
6678.71 2531
6679.48 2532
6680.25 2272
6681.02 2248
6681.79 2290
6682.56 2215
6683.33 2168
6684.11 2393
6684.88 2389
6685.65 2412
6686.42 2492
6687.19 2448
6687.96 2482
6688.74 2615
6689.51 2620
6690.28 2578
6691.05 2438
6691.82 2500
6692.60 2457
6693.37 2275
6694.14 2220
6694.91 2255
6695.68 2179
6696.46 2057
6697.23 2136
6698.00 2163
6698.77 2089
6699.55 2052
6700.32 2023
6701.09 1980
6701.86 1982
6702.64 2071
6703.41 2074
6704.18 2090
6704.95 2204
6705.73 2085
6706.50 1952
6707.27 2105
6708.04 2172
6708.82 2098
6709.59 1976
6710.36 2149
6711.14 2108
6711.91 2071
6712.68 2016
6713.46 2005
6714.23 2011
6715.00 1934
6715.78 1952
6716.55 1927
6717.32 1924
6718.10 1790
6718.87 1789
6719.64 1872
6720.42 1772
6721.19 1668
6721.96 1588
6722.74 1689
6723.51 1834
6724.28 1619
6725.06 1702
6725.83 1735
6726.61 1785
6727.38 1627
6728.15 1637
6728.93 1674
6729.70 1607
6730.48 1598
6731.25 1610
6732.02 1647
6732.80 1639
6733.57 1647
6734.35 1527
6735.12 1475
6735.90 1515
6736.67 1535
6737.45 1749
6738.22 1671
6738.99 1610
6739.77 1641
6740.54 1627
6741.32 1602
6742.09 1602
6742.87 1711
6743.64 1694
6744.42 1671
6745.19 1768
6745.97 1724
6746.74 1656
6747.52 1607
6748.29 1647
6749.07 1743
6749.84 1730
6750.62 1762
6751.40 1779
6752.17 1865
6752.95 1851
6753.72 1828
6754.50 1960
6755.27 1857
6756.05 1830
6756.82 1760
6757.60 1682
6758.38 1733
6759.15 1819
6759.93 1630
6760.70 1611
6761.48 1592
6762.25 1692
6763.03 1622
6763.81 1523
6764.58 1473
6765.36 1627
6766.14 1597
6766.91 1543
6767.69 1509
6768.46 1570
6769.24 1679
6770.02 1626
6770.79 1631
6771.57 1644
6772.35 1501
6773.12 1634
6773.90 1621
6774.68 1651
6775.45 1685
6776.23 1634
6777.01 1641
6777.78 1742
6778.56 1658
6779.34 1595
6780.11 1502
6780.89 1546
6781.67 1578
6782.45 1649
6783.22 1548
6784.00 1563
6784.78 1542
6785.56 1491
6786.33 1517
6787.11 1624
6787.89 1610
6788.66 1571
6789.44 1644
6790.22 1578
6791.00 1650
6791.78 1605
6792.55 1593
6793.33 1593
6794.11 1489
6794.89 1472
6795.66 1476
6796.44 1421
6797.22 1449
6798.00 1414
6798.78 1323
6799.55 1446
6800.33 1515
6801.11 1559
6801.89 1483
6802.67 1542
6803.45 1596
6804.22 1602
6805.00 1579
6805.78 1527
6806.56 1572
6807.34 1542
6808.12 1466
6808.90 1473
6809.67 1533
6810.45 1619
6811.23 1582
6812.01 1686
6812.79 1573
6813.57 1422
6814.35 1417
6815.13 1453
6815.91 1422
6816.68 1486
6817.46 1392
6818.24 1546
6819.02 1540
6819.80 1530
6820.58 1561
6821.36 1735
6822.14 1683
6822.92 1712
6823.70 1591
6824.48 1668
6825.26 1756
6826.04 1645
6826.82 1585
6827.60 1656
6828.38 1602
6829.16 1597
6829.94 1483
6830.72 1499
6831.50 1495
6832.28 1588
6833.06 1620
6833.84 1714
6834.62 1727
6835.40 1799
6836.18 1667
6836.96 1674
6837.74 1640
6838.52 1637
6839.30 1796
6840.08 1744
6840.86 1672
6841.64 1711
6842.42 1690
6843.20 1646
6843.98 1614
6844.76 1576
6845.54 1553
6846.32 1501
6847.10 1514
6847.89 1510
6848.67 1581
6849.45 1750
6850.23 1892
6851.01 2020
6851.79 2187
6852.57 2457
6853.35 2773
6854.13 2920
6854.92 3096
6855.70 3084
6856.48 2852
6857.26 2691
6858.04 2622
6858.82 2430
6859.60 2285
6860.39 2169
6861.17 2213
6861.95 2252
6862.73 2050
6863.51 2018
6864.29 1991
6865.08 1976
6865.86 1892
6866.64 1966
6867.42 1967
6868.20 2015
6868.99 2046
6869.77 1979
6870.55 1999
6871.33 1924
6872.12 1905
6872.90 1851
6873.68 1759
6874.46 1687
6875.24 1708
6876.03 1594
6876.81 1525
6877.59 1524
6878.38 1554
6879.16 1453
6879.94 1496
6880.72 1612
6881.51 1662
6882.29 1819
6883.07 1746
6883.85 1673
6884.64 1612
6885.42 1630
6886.20 1714
6886.99 1707
6887.77 1596
6888.55 1666
6889.34 1748
6890.12 1875
6890.90 1941
6891.69 1983
6892.47 1915
6893.25 1886
6894.04 1822
6894.82 1748
6895.60 1815
6896.39 1856
6897.17 1926
6897.96 1793
6898.74 1703
6899.52 1874
6900.31 1908
6901.09 1977
6901.88 1854
6902.66 1825
6903.44 1789
6904.23 1808
6905.01 1792
6905.80 1824
6906.58 1837
6907.36 1739
6908.15 1782
6908.93 1827
6909.72 1709
6910.50 1644
6911.29 1682
6912.07 1577
6912.86 1532
6913.64 1584
6914.42 1636
6915.21 1524
6915.99 1588
6916.78 1680
6917.56 1630
6918.35 1554
6919.13 1548
6919.92 1747
6920.70 1660
6921.49 1663
6922.27 1643
6923.06 1708
6923.84 1765
6924.63 1876
6925.42 1684
6926.20 1678
6926.99 1645
6927.77 1690
6928.56 1584
6929.34 1655
6930.13 1626
6930.91 1707
6931.70 1738
6932.48 1799
6933.27 1702
6934.06 1709
6934.84 1716
6935.63 1716
6936.41 1769
6937.20 1740
6937.99 1725
6938.77 1715
6939.56 1862
6940.34 1876
6941.13 1785
6941.92 1920
6942.70 1889
6943.49 1848
6944.28 1929
6945.06 2082
6945.85 2109
6946.64 2195
6947.42 2178
6948.21 2197
6949.00 2174
6949.78 2289
6950.57 2342
6951.36 2171
6952.14 2223
6952.93 2151
6953.72 2225
6954.50 2322
6955.29 2221
6956.08 2146
6956.86 2211
6957.65 2201
6958.44 2192
6959.23 2167
6960.01 2319
6960.80 2467
6961.59 2357
6962.38 2386
6963.16 2423
6963.95 2330
6964.74 2531
6965.53 2399
6966.31 2463
6967.10 2432
6967.89 2429
6968.68 2445
6969.46 2493
6970.25 2490
6971.04 2645
6971.83 2689
6972.62 2648
6973.40 2674
6974.19 2741
6974.98 2786
6975.77 2840
6976.56 2973
6977.34 2820
6978.13 2734
6978.92 2807
6979.71 2868
6980.50 2993
6981.29 3184
6982.08 3094
6982.86 3336
6983.65 3642
6984.44 4040
6985.23 4681
6986.02 5749
6986.81 6894
6987.60 7931
6988.39 8895
6989.17 9728
6989.96 10314
6990.75 10172
6991.54 9098
6992.33 8149
6993.12 7205
6993.91 6110
6994.70 5309
6995.49 4962
6996.28 4520
6997.07 4091
6997.86 4160
6998.64 4287
6999.43 4921
7000.22 5599
7001.01 6853
7001.80 7881
7002.59 8969
7003.38 9400
7004.17 9673
7004.96 9241
7005.75 8482
7006.54 7583
7007.33 6816
7008.12 6068
7008.91 5122
7009.70 4369
7010.49 3724
7011.28 3287
7012.07 2977
7012.86 2784
7013.65 2829
7014.44 2836
7015.23 2825
7016.02 2820
7016.81 2844
7017.61 2909
7018.40 3028
7019.19 3045
7019.98 3001
7020.77 2888
7021.56 2838
7022.35 2718
7023.14 2480
7023.93 2495
7024.72 2410
7025.51 2451
7026.30 2474
7027.10 2449
7027.89 2519
7028.68 2543
7029.47 2696
7030.26 2589
7031.05 2500
7031.84 2472
7032.63 2418
7033.43 2396
7034.22 2223
7035.01 2226
7035.80 2185
7036.59 2079
7037.38 2077
7038.18 2376
7038.97 2213
7039.76 2333
7040.55 2231
7041.34 2409
7042.13 2422
7042.93 2469
7043.72 2547
7044.51 2518
7045.30 2430
7046.09 2407
7046.89 2324
7047.68 2293
7048.47 2282
7049.26 2275
7050.06 2348
7050.85 2374
7051.64 2427
7052.43 2644
7053.23 2646
7054.02 2630
7054.81 2643
7055.60 2521
7056.40 2464
7057.19 2331
7057.98 2314
7058.77 2351
7059.57 2261
7060.36 2259
7061.15 2164
7061.95 2125
7062.74 2058
7063.53 2057
7064.33 2047
7065.12 2115
7065.91 2082
7066.71 2071
7067.50 2191
7068.29 2265
7069.09 2183
7069.88 2024
7070.67 2077
7071.47 2121
7072.26 2124
7073.05 2000
7073.85 2049
7074.64 2015
7075.44 2076
7076.23 2120
7077.02 2109
7077.82 2063
7078.61 2122
7079.41 1886
7080.20 2001
7080.99 2014
7081.79 2171
7082.58 1981
7083.38 1939
7084.17 1785
7084.96 1925
7085.76 1925
7086.55 1963
7087.35 1996
7088.14 1908
7088.94 1697
7089.73 1858
7090.53 2016
7091.32 1916
7092.12 2072
7092.91 2239
7093.71 2479
7094.50 2717
7095.29 2789
7096.09 2777
7096.88 2760
7097.68 2661
7098.48 2661
7099.27 2415
7100.07 2145
7100.86 2054
7101.66 1898
7102.45 1823
7103.25 1793
7104.04 1864
7104.84 1808
7105.63 1863
7106.43 1795
7107.22 1877
7108.02 1693
7108.82 1756
7109.61 1794
7110.41 1657
7111.20 1776
7112.00 1604
7112.79 1552
7113.59 1542
7114.39 1496
7115.18 1506
7115.98 1498
7116.77 1433
7117.57 1505
7118.37 1480
7119.16 1506
7119.96 1606
7120.76 1694
7121.55 1660
7122.35 1738
7123.15 1779
7123.94 1656
7124.74 1658
7125.53 1647
7126.33 1588
7127.13 1628
7127.93 1600
7128.72 1558
7129.52 1561
7130.32 1475
7131.11 1595
7131.91 1608
7132.71 1635
7133.50 1604
7134.30 1490
7135.10 1585
7135.90 1588
7136.69 1613
7137.49 1624
7138.29 1614
7139.08 1688
7139.88 1583
7140.68 1544
7141.48 1572
7142.27 1569
7143.07 1542
7143.87 1454
7144.67 1443
7145.46 1497
7146.26 1494
7147.06 1396
7147.86 1470
7148.66 1565
7149.45 1533
7150.25 1527
7151.05 1470
7151.85 1497
7152.65 1632
7153.44 1593
7154.24 1510
7155.04 1532
7155.84 1570
7156.64 1576
7157.44 1524
7158.23 1566
7159.03 1519
7159.83 1558
7160.63 1488
7161.43 1511
7162.23 1579
7163.03 1559
7163.83 1565
7164.62 1415
7165.42 1303
7166.22 1322
7167.02 1325
7167.82 1406
7168.62 1386
7169.42 1379
7170.22 1449
7171.02 1319
7171.82 1378
7172.61 1372
7173.41 1398
7174.21 1439
7175.01 1464
7175.81 1452
7176.61 1340
7177.41 1381
7178.21 1334
7179.01 1346
7179.81 1305
7180.61 1367
7181.41 1287
7182.21 1248
7183.01 1399
7183.81 1298
7184.61 1374
7185.41 1496
7186.21 1346
7187.01 1385
7187.81 1373
7188.61 1386
7189.41 1376
7190.21 1369
7191.01 1314
7191.81 1342
7192.61 1278
7193.41 1274
7194.21 1200
7195.01 1266
7195.81 1213
7196.61 1224
7197.41 1287
7198.21 1291
7199.01 1366
7199.82 1189
7200.62 1140
7201.42 1345
7202.22 1231
7203.02 1275
7203.82 1266
7204.62 1287
7205.42 1332
7206.22 1305
7207.02 1193
7207.83 1271
7208.63 1269
7209.43 1183
7210.23 1189
7211.03 1228
7211.83 1190
7212.63 1207
7213.44 1272
7214.24 1199
7215.04 1143
7215.84 1232
7216.64 1164
7217.44 1129
7218.25 1080
7219.05 1060
7219.85 1114
7220.65 1165
7221.45 1195
7222.26 1145
7223.06 1126
7223.86 1136
7224.66 1139
7225.46 1186
7226.27 1276
7227.07 1181
7227.87 1200
7228.67 1107
7229.48 1250
7230.28 1182
7231.08 1118
7231.88 1090
7232.69 1064
7233.49 1126
7234.29 1168
7235.09 1149
7235.90 1113
7236.70 1209
7237.50 1250
7238.30 1159
7239.11 1250
7239.91 1212
7240.71 1139
7241.52 1200
7242.32 1216
7243.12 1240
7243.93 1258
7244.73 1262
7245.53 1243
7246.34 1310
7247.14 1334
7247.94 1321
7248.75 1252
7249.55 1275
7250.35 1255
7251.16 1289
7251.96 1251
7252.76 1177
7253.57 1209
7254.37 1224
7255.18 1207
7255.98 1266
7256.78 1182
7257.59 1268
7258.39 1363
7259.20 1337
7260.00 1328
7260.80 1264
7261.61 1289
7262.41 1453
7263.22 1431
7264.02 1469
7264.83 1505
7265.63 1558
7266.43 1432
7267.24 1426
7268.04 1490
7268.85 1373
7269.65 1567
7270.46 1484
7271.26 1333
7272.07 1497
7272.87 1504
7273.68 1525
7274.48 1445
7275.29 1451
7276.09 1466
7276.90 1494
7277.70 1572
7278.51 1504
7279.31 1467
7280.12 1515
7280.92 1488
7281.73 1696
7282.53 1676
7283.34 1772
7284.14 1946
7284.95 2231
7285.76 2636
7286.56 2951
7287.37 3224
7288.17 3362
7288.98 3727
7289.78 3634
7290.59 3297
7291.40 3006
7292.20 2694
7293.01 2346
7293.81 2065
7294.62 1962
7295.43 1756
7296.23 1618
7297.04 1564
7297.84 1637
7298.65 1642
7299.46 1554
7300.26 1685
7301.07 1663
7301.88 1569
7302.68 1500
7303.49 1431
7304.30 1640
7305.10 1722
7305.91 1816
7306.72 1667
7307.52 1541
7308.33 1715
7309.14 1740
7309.94 1788
7310.75 1783
7311.56 1775
7312.36 1904
7313.17 1957
7313.98 2044
7314.79 2098
7315.59 2000
7316.40 2063
7317.21 2106
7318.01 2169
7318.82 2147
7319.63 2125
7320.44 2263
7321.24 2513
7322.05 2656
7322.86 3018
7323.67 3222
7324.47 3310
7325.28 3483
7326.09 3407
7326.90 3177
7327.71 2857
7328.51 2813
7329.32 2523
7330.13 2267
7330.94 2275
7331.75 2148
7332.55 2007
7333.36 2021
7334.17 2076
7334.98 2216
7335.79 2360
7336.60 2443
7337.40 2690
7338.21 2898
7339.02 2950
7339.83 2931
7340.64 3070
7341.45 2853
7342.26 2634
7343.06 2411
7343.87 2169
7344.68 1996
7345.49 1987
7346.30 1841
7347.11 1752
7347.92 1801
7348.73 1730
7349.54 1577
7350.34 1610
7351.15 1746
7351.96 1856
7352.77 1844
7353.58 1792
7354.39 1866
7355.20 1839
7356.01 1823
7356.82 1752
7357.63 1750
7358.44 1619
7359.25 1488
7360.06 1526
7360.87 1607
7361.68 1654
7362.49 1643
7363.30 1745
7364.11 1719
7364.92 1796
7365.73 1776
7366.54 1769
7367.35 1873
7368.16 1793
7368.97 1766
7369.78 1858
7370.59 1739
7371.40 1772
7372.21 1714
7373.02 1679
7373.83 1880
7374.64 1861
7375.45 1690
7376.26 1789
7377.07 1812
7377.88 1781
7378.69 1846
7379.50 1956
7380.31 2092
7381.12 2248
7381.94 2396
7382.75 2596
7383.56 2916
7384.37 3164
7385.18 3270
7385.99 3240
7386.80 2988
7387.61 2952
7388.42 2701
7389.23 2310
7390.05 2195
7390.86 2132
7391.67 1793
7392.48 1863
7393.29 1766
7394.10 1666
7394.92 1648
7395.73 1627
7396.54 1652
7397.35 1683
7398.16 1677
7398.97 1707
7399.79 1861
7400.60 1969
7401.41 1943
7402.22 1997
7403.03 2213
7403.85 2348
7404.66 2375
7405.47 2316
7406.28 2216
7407.09 2222
7407.91 2119
7408.72 2051
7409.53 1975
7410.34 1922
7411.16 1947
7411.97 1911
7412.78 1889
7413.59 1721
7414.41 1591
7415.22 1695
7416.03 1680
7416.84 1553
7417.66 1487
7418.47 1504
7419.28 1491
7420.10 1583
7420.91 1362
7421.72 1378
7422.54 1549
7423.35 1430
7424.16 1428
7424.97 1388
7425.79 1291
7426.60 1359
7427.41 1439
7428.23 1458
7429.04 1321
7429.86 1254
7430.67 1354
7431.48 1478
7432.30 1402
7433.11 1258
7433.92 1330
7434.74 1281
7435.55 1273
7436.36 1247
7437.18 1281
7437.99 1263
7438.81 1381
7439.62 1198
7440.43 1344
7441.25 1254
7442.06 1436
7442.88 1360
7443.69 1350
7444.51 1357
7445.32 1346
7446.13 1247
7446.95 1305
7447.76 1321
7448.58 1360
7449.39 1442
7450.21 1339
7451.02 1402
7451.84 1181
7452.65 1391
7453.47 1286
7454.28 1244
7455.10 1309
7455.91 1324
7456.73 1331
7457.54 1252
7458.36 1240
7459.17 1171
7459.99 1323
7460.80 1345
7461.62 1251
7462.43 1236
7463.25 1401
7464.06 1431
7464.88 1344
7465.69 1232
7466.51 1322
7467.32 1252
7468.14 1214
7468.96 1305
7469.77 1342
7470.59 1395
7471.40 1380
7472.22 1342
7473.03 1340
7473.85 1277
7474.67 1253
7475.48 1297
7476.30 1205
7477.11 1303
7477.93 1313
7478.75 1306
7479.56 1329
7480.38 1287
7481.20 1230
7482.01 1098
7482.83 1177
7483.65 1192
7484.46 1249
7485.28 1227
7486.09 1140
7486.91 1182
7487.73 1220
7488.54 1216
7489.36 1228
7490.18 1158
7491.00 1111
7491.81 1143
7492.63 1110
7493.45 1265
7494.26 1223
7495.08 1280
7495.90 1193
7496.71 1197
7497.53 1239
7498.35 1220
7499.17 1158
7499.98 1143
7500.80 1184
7501.62 1182
7502.44 1207
7503.25 1135
7504.07 1138
7504.89 1183
7505.71 1172
7506.52 1108
7507.34 1153
7508.16 1135
7508.98 1175
7509.80 1198
7510.61 1154
7511.43 1056
7512.25 1106
7513.07 1197
7513.89 1105
7514.70 1077
7515.52 1113
7516.34 1064
7517.16 1137
7517.98 1105
7518.79 1125
7519.61 1090
7520.43 1093
7521.25 996
7522.07 1154
7522.89 1177
7523.71 1181
7524.52 1079
7525.34 1001
7526.16 1063
7526.98 1103
7527.80 1118
7528.62 1085
7529.44 1112
7530.26 1099
7531.08 1114
7531.89 1030
7532.71 1021
7533.53 1029
7534.35 1041
7535.17 1086
7535.99 1100
7536.81 1069
7537.63 1133
7538.45 1131
7539.27 1126
7540.09 1079
7540.91 1055
7541.73 1044
7542.55 1079
7543.37 1043
7544.19 1129
7545.01 1071
7545.83 1006
7546.65 1037
7547.47 1039
7548.29 1126
7549.11 1023
7549.93 1081
7550.75 1188
7551.57 1115
7552.39 1089
7553.21 1119
7554.03 1014
7554.85 1064
7555.67 1123
7556.49 1122
7557.31 1063
7558.13 1172
7558.95 1131
7559.77 1123
7560.59 1249
7561.41 1229
7562.23 1243
7563.05 1280
7563.87 1296
7564.69 1214
7565.52 1206
7566.34 1179
7567.16 1204
7567.98 1092
7568.80 1056
7569.62 1051
7570.44 1112
7571.26 1164
7572.08 1026
7572.91 993
7573.73 1048
7574.55 1058
7575.37 1068
7576.19 1110
7577.01 1205
7577.83 1199
7578.66 1155
7579.48 1194
7580.30 1172
7581.12 1116
7581.94 1138
7582.77 1142
7583.59 1124
7584.41 1107
7585.23 1185
7586.05 1066
7586.88 1038
7587.70 1067
7588.52 1102
7589.34 1081
7590.16 1079
7590.99 1121
7591.81 1152
7592.63 1116
7593.45 1185
7594.28 1146
7595.10 1156
7595.92 1079
7596.74 1081
7597.57 1154
7598.39 1101
7599.21 1099
7600.03 1090
7600.86 1151
7601.68 1123
7602.50 1062
7603.33 1132
7604.15 1135
7604.97 1218
7605.80 1299
7606.62 1364
7607.44 1350
7608.26 1378
7609.09 1398
7609.91 1286
7610.73 1393
7611.56 1281
7612.38 1322
7613.21 1154
7614.03 1095
7614.85 1067
7615.68 1099
7616.50 1123
7617.32 1148
7618.15 1211
7618.97 1224
7619.80 1264
7620.62 1206
7621.44 1275
7622.27 1215
7623.09 1350
7623.92 1346
7624.74 1213
7625.56 1304
7626.39 1303
7627.21 1217
7628.04 1192
7628.86 1131
7629.68 1191
7630.51 1170
7631.33 1240
7632.16 1323
7632.98 1294
7633.81 1404
7634.63 1525
7635.46 1473
7636.28 1466
7637.11 1368
7637.93 1273
7638.76 1220
7639.58 1266
7640.41 1099
7641.23 1074
7642.06 1125
7642.88 1054
7643.71 986
7644.53 925
7645.36 1065
7646.18 1022
7647.01 1073
7647.83 1043
7648.66 1038
7649.48 1056
7650.31 1056
7651.14 1058
7651.96 1027
7652.79 988
7653.61 1073
7654.44 1078
7655.26 1036
7656.09 1025
7656.92 1056
7657.74 1076
7658.57 1042
7659.39 1147
7660.22 994
7661.05 968
7661.87 1054
7662.70 1094
7663.52 1095
7664.35 1026
7665.18 1006
7666.00 993
7666.83 1056
7667.66 997
7668.48 983
7669.31 976
7670.14 990
7670.96 1067
7671.79 1026
7672.62 977
7673.44 1000
7674.27 1025
7675.10 1070
7675.92 1093
7676.75 1080
7677.58 975
7678.40 1006
7679.23 959
7680.06 908
7680.89 978
7681.71 908
7682.54 944
7683.37 1001
7684.19 974
7685.02 1025
7685.85 1056
7686.68 1062
7687.50 1059
7688.33 1080
7689.16 999
7689.99 1071
7690.81 1085
7691.64 1138
7692.47 1092
7693.30 1127
7694.13 1021
7694.95 1029
7695.78 1006
7696.61 1038
7697.44 903
7698.27 1039
7699.09 1031
7699.92 1054
7700.75 1052
7701.58 1040
7702.41 1008
7703.24 1058
7704.06 1103
7704.89 1077
7705.72 1174
7706.55 1075
7707.38 1017
7708.21 1005
7709.04 1087
7709.86 1071
7710.69 1186
7711.52 1111
7712.35 1111
7713.18 1026
7714.01 1123
7714.84 1080
7715.67 1068
7716.50 1040
7717.32 1044
7718.15 1131
7718.98 1059
7719.81 1068
7720.64 1176
7721.47 1154
7722.30 1113
7723.13 1122
7723.96 1135
7724.79 1157
7725.62 1132
7726.45 1209
7727.28 1150
7728.11 1157
7728.94 1109
7729.77 1179
7730.60 1108
7731.43 1082
7732.26 1151
7733.09 1241
7733.92 1179
7734.75 1139
7735.58 1157
7736.41 1136
7737.24 1027
7738.07 1178
7738.90 1158
7739.73 1111
7740.56 1082
7741.39 1095
7742.22 1153
7743.05 1129
7743.88 1230
7744.71 1256
7745.54 1296
7746.37 1406
7747.20 1431
7748.03 1731
7748.87 2099
7749.70 2341
7750.53 2782
7751.36 2899
7752.19 2982
7753.02 2988
7753.85 2635
7754.68 2448
7755.51 2093
7756.34 1812
7757.18 1554
7758.01 1462
7758.84 1323
7759.67 1230
7760.50 1212
7761.33 1163
7762.16 1209
7763.00 1222
7763.83 1321
7764.66 1344
7765.49 1362
7766.32 1540
7767.16 1327
7767.99 1350
7768.82 1363
7769.65 1367
7770.48 1181
7771.31 1218
7772.15 1205
7772.98 1171
7773.81 1091
7774.64 1028
7775.48 1078
7776.31 1103
7777.14 1102
7777.97 1013
7778.81 1091
7779.64 1147
7780.47 1068
7781.30 1122
7782.14 1120
7782.97 1071
7783.80 1079
7784.63 1099
7785.47 1059
7786.30 1088
7787.13 1074
7787.97 1122
7788.80 1189
7789.63 1196
7790.46 1131
7791.30 1125
7792.13 1131
7792.96 1106
7793.80 1084
7794.63 1122
7795.46 1149
7796.30 1060
7797.13 987
7797.96 1064
7798.80 995
7799.63 1126
7800.46 1051
7801.30 1005
7802.13 1037
7802.97 995
7803.80 1022
7804.63 1081
7805.47 1043
7806.30 1095
7807.13 1090
7807.97 1131
7808.80 1069
7809.64 1091
7810.47 1066
7811.31 1038
7812.14 1081
7812.97 1163
7813.81 1119
7814.64 1097
7815.48 1137
7816.31 1210
7817.15 1141
7817.98 1161
7818.82 1172
7819.65 1190
7820.48 1183
7821.32 1203
7822.15 1239
7822.99 1264
7823.82 1180
7824.66 1161
7825.49 1219
7826.33 1177
7827.16 1105
7828.00 1170
7828.83 1196
7829.67 1274
7830.50 1125
7831.34 1136
7832.17 1111
7833.01 1129
7833.85 1176
7834.68 1192
7835.52 1116
7836.35 1178
7837.19 1254
7838.02 1162
7838.86 1116
7839.69 1065
7840.53 1164
7841.37 1237
7842.20 1164
7843.04 1176
7843.87 1178
7844.71 1181
7845.55 1157
7846.38 1119
7847.22 1183
7848.05 1098
7848.89 1166
7849.73 1107
7850.56 1001
7851.40 1040
7852.24 983
7853.07 982
7853.91 1021
7854.74 929
7855.58 1042
7856.42 1074
7857.25 1044
7858.09 1060
7858.93 1087
7859.76 1049
7860.60 927
7861.44 1014
7862.28 949
7863.11 1015
7863.95 1015
7864.79 1062
7865.62 1033
7866.46 990
7867.30 957
7868.14 1018
7868.97 1033
7869.81 1023
7870.65 1065
7871.48 1072
7872.32 934
7873.16 1053
7874.00 977
7874.83 1032
7875.67 1027
7876.51 1068
7877.35 1011
7878.19 1007
7879.02 1224
7879.86 1119
7880.70 1097
7881.54 1215
7882.37 1157
7883.21 1097
7884.05 1097
7884.89 1031
7885.73 1041
7886.57 1025
7887.40 1096
7888.24 1111
7889.08 979
7889.92 981
7890.76 1074
7891.60 1206
7892.43 1186
7893.27 1182
7894.11 1255
7894.95 1241
7895.79 1098
7896.63 1047
7897.47 1064
7898.30 1172
7899.14 1102
7899.98 1162
7900.82 1110
7901.66 1041
7902.50 1059
7903.34 1109
7904.18 1205
7905.02 1117
7905.86 1111
7906.70 1105
7907.54 1077
7908.37 1046
7909.21 1106
7910.05 1053
7910.89 1041
7911.73 1048
7912.57 1052
7913.41 1039
7914.25 1009
7915.09 1031
7915.93 1016
7916.77 1100
7917.61 1176
7918.45 1275
7919.29 1247
7920.13 1264
7920.97 1260
7921.81 1199
7922.65 1224
7923.49 1177
7924.33 1157
7925.17 1216
7926.01 1072
7926.85 974
7927.69 983
7928.53 1037
7929.37 1019
7930.21 872
7931.05 1008
7931.90 1029
7932.74 1007
7933.58 1046
7934.42 997
7935.26 994
7936.10 997
7936.94 1142
7937.78 1059
7938.62 965
7939.46 964
7940.30 969
7941.14 930
7941.99 909
7942.83 926
7943.67 945
7944.51 960
7945.35 981
7946.19 948
7947.03 863
7947.88 936
7948.72 996
7949.56 978
7950.40 959
7951.24 955
7952.08 922
7952.93 987
7953.77 942
7954.61 973
7955.45 926
7956.29 909
7957.13 897
7957.98 943
7958.82 934
7959.66 862
7960.50 959
7961.35 1015
7962.19 943
7963.03 1041
7963.87 1067
7964.71 968
7965.56 935
7966.40 876
7967.24 967
7968.08 941
7968.93 976
7969.77 939
7970.61 975
7971.45 1075
7972.30 1049
7973.14 1033
7973.98 999
7974.83 935
7975.67 974
7976.51 973
7977.36 874
7978.20 908
7979.04 954
7979.88 881
7980.73 908
7981.57 976
7982.41 1052
7983.26 984
7984.10 926
7984.94 963
7985.79 938
7986.63 967
7987.47 976
7988.32 944
7989.16 966
7990.01 897
7990.85 918
7991.69 955
7992.54 923
7993.38 894
7994.23 977
7995.07 893
7995.91 919
7996.76 864
7997.60 947
7998.45 909
7999.29 897
8000.13 905
8000.98 851
8001.82 877
8002.67 921
8003.51 910
8004.36 925
8005.20 935
8006.04 911
8006.89 909
8007.73 902
8008.58 930
8009.42 827
8010.27 805
8011.11 951
8011.96 932
8012.80 984
8013.65 955
8014.49 980
8015.34 955
8016.18 1045
8017.03 993
8017.87 878
8018.72 875
8019.56 815
8020.41 908
8021.25 869
8022.10 864
8022.95 845
8023.79 831
8024.64 967
8025.48 980
8026.33 867
8027.17 869
8028.02 885
8028.86 910
8029.71 868
8030.56 912
8031.40 885
8032.25 845
8033.09 800
8033.94 882
8034.79 896
8035.63 968
8036.48 969
8037.32 953
8038.17 1052
8039.02 1015
8039.86 1022
8040.71 1027
8041.56 1109
8042.40 961
8043.25 947
8044.10 992
8044.94 918
8045.79 884
8046.64 874
8047.48 925
8048.33 962
8049.18 857
8050.02 923
8050.87 852
8051.72 914
8052.56 975
8053.41 894
8054.26 875
8055.11 877
8055.95 916
8056.80 963
8057.65 950
8058.49 939
8059.34 878
8060.19 904
8061.04 936
8061.88 890
8062.73 992
8063.58 963
8064.43 834
8065.27 742
8066.12 806
8066.97 835
8067.82 864
8068.67 858
8069.51 845
8070.36 910
8071.21 950
8072.06 920
8072.91 887
8073.75 945
8074.60 904
8075.45 883
8076.30 813
8077.15 806
8078.00 872
8078.84 880
8079.69 867
8080.54 892
8081.39 842
8082.24 829
8083.09 849
8083.94 836
8084.78 812
8085.63 803
8086.48 832
8087.33 840
8088.18 831
8089.03 885
8089.88 925
8090.73 822
8091.58 855
8092.42 795
8093.27 883
8094.12 914
8094.97 841
8095.82 915
8096.67 878
8097.52 835
8098.37 798
8099.22 806
8100.07 806
8100.92 865
8101.77 807
8102.62 866
8103.47 792
8104.32 871
8105.17 842
8106.02 735
8106.87 747
8107.72 799
8108.57 924
8109.42 808
8110.27 839
8111.12 821
8111.97 817
8112.82 826
8113.67 754
8114.52 745
8115.37 744
8116.22 773
8117.07 816
8117.92 790
8118.77 853
8119.62 948
8120.47 953
8121.32 895
8122.17 928
8123.02 913
8123.87 929
8124.72 885
8125.57 897
8126.43 906
8127.28 833
8128.13 852
8128.98 836
8129.83 834
8130.68 836
8131.53 827
8132.38 798
8133.23 863
8134.09 885
8134.94 790
8135.79 844
8136.64 847
8137.49 829
8138.34 837
8139.19 819
8140.05 785
8140.90 814
8141.75 862
8142.60 855
8143.45 783
8144.30 822
8145.16 902
8146.01 855
8146.86 851
8147.71 871
8148.56 852
8149.42 927
8150.27 839
8151.12 849
8151.97 880
8152.83 801
8153.68 776
8154.53 842
8155.38 840
8156.24 888
8157.09 920
8157.94 890
8158.79 890
8159.65 869
8160.50 922
8161.35 868
8162.20 915
8163.06 888
8163.91 851
8164.76 855
8165.62 775
8166.47 823
8167.32 855
8168.17 808
8169.03 842
8169.88 893
8170.73 886
8171.59 797
8172.44 814
8173.29 822
8174.15 802
8175.00 821
8175.85 819
8176.71 804
8177.56 783
8178.42 816
8179.27 858
8180.12 827
8180.98 794
8181.83 739
8182.68 796
8183.54 802
8184.39 786
8185.25 795
8186.10 812
8186.95 789
8187.81 779
8188.66 753
8189.52 772
8190.37 831
8191.22 807
8192.08 754
8192.93 779
8193.79 801
8194.64 751
8195.50 826
8196.35 760
8197.21 742
8198.06 713
8198.92 751
8199.77 782
8200.63 810
8201.48 757
8202.33 721
8203.19 716
8204.04 778
8204.90 779
8205.75 792
8206.61 783
8207.47 772
8208.32 797
8209.18 744
8210.03 755
8210.89 641
8211.74 654
8212.60 685
8213.45 754
8214.31 775
8215.16 782
8216.02 722
8216.87 707
8217.73 764
8218.59 720
8219.44 782
8220.30 772
8221.15 748
8222.01 722
8222.87 730
8223.72 802
8224.58 787
8225.43 839
8226.29 850
8227.15 795
8228.00 779
8228.86 853
8229.71 733
8230.57 757
8231.43 807
8232.28 843
8233.14 777
8234.00 764
8234.85 796
8235.71 772
8236.57 787
8237.42 758
8238.28 757
8239.14 706
8239.99 766
8240.85 749
8241.71 744
8242.56 793
8243.42 916
8244.28 913
8245.14 792
8245.99 812
8246.85 777
8247.71 749
8248.56 859
8249.42 832
8250.28 797
8251.14 711
8251.99 797
8252.85 772
8253.71 761
8254.57 784
8255.42 862
8256.28 826
8257.14 821
8258.00 817
8258.86 866
8259.71 778
8260.57 729
8261.43 713
8262.29 728
8263.15 795
8264.00 756
8264.86 710
8265.72 739
8266.58 726
8267.44 726
8268.29 737
8269.15 763
8270.01 743
8270.87 829
8271.73 778
8272.59 822
8273.45 790
8274.30 754
8275.16 756
8276.02 697
8276.88 747
8277.74 817
8278.60 770
8279.46 747
8280.32 857
8281.18 832
8282.03 773
8282.89 761
8283.75 801
8284.61 844
8285.47 824
8286.33 860
8287.19 816
8288.05 793
8288.91 858
8289.77 743
8290.63 791
8291.49 790
8292.35 702
8293.21 788
8294.07 817
8294.93 745
8295.78 777
8296.64 726
8297.50 759
8298.36 779
8299.22 762
8300.08 737
8300.94 834
8301.80 834
8302.66 847
8303.52 827
8304.38 803
8305.25 775
8306.11 796
8306.97 804
8307.83 793
8308.69 810
8309.55 805
8310.41 810
8311.27 783
8312.13 751
8312.99 762
8313.85 747
8314.71 824
8315.57 807
8316.43 843
8317.29 808
8318.15 818
8319.02 769
8319.88 734
8320.74 803
8321.60 863
8322.46 858
8323.32 789
8324.18 928
8325.04 864
8325.90 744
8326.77 844
8327.63 832
8328.49 805
8329.35 779
8330.21 849
8331.07 807
8331.93 823
8332.80 874
8333.66 791
8334.52 812
8335.38 787
8336.24 825
8337.11 841
8337.97 796
8338.83 824
8339.69 842
8340.55 753
8341.42 747
8342.28 841
8343.14 824
8344.00 765
8344.86 825
8345.73 835
8346.59 797
8347.45 864
8348.31 844
8349.18 823
8350.04 798
8350.90 800
8351.76 775
8352.63 810
8353.49 891
8354.35 844
8355.22 838
8356.08 850
8356.94 944
8357.80 899
8358.67 842
8359.53 895
8360.39 938
8361.26 921
8362.12 860
8362.98 837
8363.85 868
8364.71 907
8365.57 923
8366.44 908
8367.30 895
8368.16 917
8369.03 888
8369.89 980
8370.75 924
8371.62 937
8372.48 916
8373.35 893
8374.21 1027
8375.07 970
8375.94 919
8376.80 884
8377.67 935
8378.53 975
8379.39 1004
8380.26 1041
8381.12 997
8381.99 940
8382.85 924
8383.71 922
8384.58 962
8385.44 927
8386.31 947
8387.17 1032
8388.04 1083
8388.90 1051
8389.77 1055
8390.63 1077
8391.50 1097
8392.36 1070
8393.22 983
8394.09 1031
8394.95 1027
8395.82 1037
8396.68 968
8397.55 1071
8398.41 1226
8399.28 1071
8400.14 1097
8401.01 1098
8401.88 1074
8402.74 1122
8403.61 1134
8404.47 1195
8405.34 1144
8406.20 1095
8407.07 1074
8407.93 1114
8408.80 1138
8409.66 1208
8410.53 1277
8411.40 1278
8412.26 1237
8413.13 1259
8413.99 1366
8414.86 1296
8415.73 1259
8416.59 1216
8417.46 1370
8418.32 1365
8419.19 1429
8420.06 1365
8420.92 1283
8421.79 1374
8422.65 1359
8423.52 1418
8424.39 1461
8425.25 1413
8426.12 1498
8426.99 1511
8427.85 1457
8428.72 1534
8429.59 1470
8430.45 1495
8431.32 1565
8432.19 1651
8433.05 1694
8433.92 1748
8434.79 1596
8435.65 1630
8436.52 1568
8437.39 1592
8438.26 1691
8439.12 1735
8439.99 1775
8440.86 1800
8441.73 1959
8442.59 2065
8443.46 1985
8444.33 1982
8445.19 2191
8446.06 2226
8446.93 2238
8447.80 2269
8448.67 2290
8449.53 2279
8450.40 2311
8451.27 2432
8452.14 2580
8453.00 2733
8453.87 2661
8454.74 2831
8455.61 3093
8456.48 3717
8457.34 4288
8458.21 5216
8459.08 5840
8459.95 6535
8460.82 6731
8461.69 6689
8462.55 6267
8463.42 5649
8464.29 5067
8465.16 4558
8466.03 4033
8466.90 3527
8467.77 3373
8468.63 3226
8469.50 3593
8470.37 3807
8471.24 4250
8472.11 5193
8472.98 5782
8473.85 6386
8474.72 6475
8475.58 6224
8476.45 5830
8477.32 5127
8478.19 4359
8479.06 3627
8479.93 3195
8480.80 2743
8481.67 2420
8482.54 2302
8483.41 2214
8484.28 2026
8485.15 2041
8486.02 2072
8486.89 1976
8487.76 1991
8488.63 1957
8489.50 1950
8490.37 1922
8491.24 1862
8492.11 1793
8492.98 1742
8493.85 1755
8494.72 1716
8495.59 1630
8496.46 1666
8497.33 1811
8498.20 1814
8499.07 1798
8499.94 1882
8500.81 1913
8501.68 1838
8502.55 1807
8503.42 1699
8504.29 1694
8505.16 1600
8506.03 1562
8506.90 1641
8507.77 1729
8508.64 1732
8509.51 1660
8510.38 1702
8511.25 1761
8512.13 1854
8513.00 1800
8513.87 1839
8514.74 1718
8515.61 1746
8516.48 1722
8517.35 1761
8518.22 1592
8519.09 1571
8519.97 1664
8520.84 1573
8521.71 1584
8522.58 1593
8523.45 1540
8524.32 1627
8525.19 1725
8526.07 1674
8526.94 1690
8527.81 1713
8528.68 1753
8529.55 1720
8530.43 1671
8531.30 1736
8532.17 1841
8533.04 1880
8533.91 1935
8534.79 1764
8535.66 1789
8536.53 1767
8537.40 1842
8538.27 1845
8539.15 1873
8540.02 1901
8540.89 1845
8541.76 1987
8542.64 2108
8543.51 1994
8544.38 1864
8545.25 1843
8546.13 1873
8547.00 1798
8547.87 1810
8548.74 1840
8549.62 1728
8550.49 1672
8551.36 1690
8552.24 1706
8553.11 1604
8553.98 1648
8554.86 1659
8555.73 1703
8556.60 1693
8557.48 1715
8558.35 1705
8559.22 1723
8560.10 1670
8560.97 1600
8561.84 1658
8562.72 1577
8563.59 1578
8564.46 1565
8565.34 1426
8566.21 1448
8567.08 1535
8567.96 1381
8568.83 1431
8569.71 1458
8570.58 1601
8571.45 1560
8572.33 1452
8573.20 1357
8574.08 1349
8574.95 1376
8575.82 1385
8576.70 1394
8577.57 1448
8578.45 1352
8579.32 1272
8580.20 1393
8581.07 1364
8581.94 1395
8582.82 1388
8583.69 1348
8584.57 1330
8585.44 1309
8586.32 1304
8587.19 1294
8588.07 1314
8588.94 1366
8589.82 1277
8590.69 1246
8591.57 1324
8592.44 1305
8593.32 1265
8594.19 1280
8595.07 1254
8595.94 1226
8596.82 1178
8597.69 1247
8598.57 1309
8599.44 1310
8600.32 1295
8601.19 1290
8602.07 1259
8602.95 1338
8603.82 1223
8604.70 1349
8605.57 1297
8606.45 1309
8607.32 1223
8608.20 1272
8609.08 1311
8609.95 1241
8610.83 1321
8611.70 1229
8612.58 1215
8613.46 1228
8614.33 1293
8615.21 1267
8616.08 1246
8616.96 1179
8617.84 1279
8618.71 1323
8619.59 1240
8620.47 1219
8621.34 1291
8622.22 1304
8623.10 1347
8623.97 1305
8624.85 1354
8625.73 1336
8626.60 1316
8627.48 1312
8628.36 1260
8629.23 1390
8630.11 1399
8630.99 1355
8631.87 1381
8632.74 1384
8633.62 1361
8634.50 1309
8635.37 1371
8636.25 1380
8637.13 1274
8638.01 1425
8638.88 1359
8639.76 1500
8640.64 1462
8641.52 1447
8642.39 1539
8643.27 1417
8644.15 1434
8645.03 1473
8645.90 1471
8646.78 1620
8647.66 1521
8648.54 1389
8649.42 1457
8650.29 1411
8651.17 1470
8652.05 1561
8652.93 1511
8653.81 1488
8654.68 1558
8655.56 1533
8656.44 1555
8657.32 1518
8658.20 1531
8659.08 1542
8659.95 1575
8660.83 1551
8661.71 1505
8662.59 1526
8663.47 1483
8664.35 1528
8665.23 1565
8666.10 1643
8666.98 1609
8667.86 1485
8668.74 1489
8669.62 1437
8670.50 1627
8671.38 1565
8672.26 1597
8673.14 1663
8674.02 1781
8674.90 1835
8675.77 1811
8676.65 1980
8677.53 2105
8678.41 1980
8679.29 1948
8680.17 2045
8681.05 1985
8681.93 2050
8682.81 1884
8683.69 1969
8684.57 1810
8685.45 1826
8686.33 1877
8687.21 1766
8688.09 1746
8688.97 1923
8689.85 1835
8690.73 1970
8691.61 2144
8692.49 2219
8693.37 2582
8694.25 3004
8695.13 3356
8696.01 3579
8696.89 3713
8697.77 3709
8698.65 3538
8699.53 3415
8700.41 3086
8701.29 2789
8702.17 2522
8703.05 2294
8703.94 2215
8704.82 2140
8705.70 2014
8706.58 1962
8707.46 1884
8708.34 1790
8709.22 1932
8710.10 1912
8710.98 1856
8711.86 1873
8712.75 1915
8713.63 1907
8714.51 1929
8715.39 1840
8716.27 1933
8717.15 1880
8718.03 1913
8718.91 1752
8719.80 1873
8720.68 1816
8721.56 1922
8722.44 2019
8723.32 1970
8724.20 1979
8725.09 2144
8725.97 2140
8726.85 2184
8727.73 2179
8728.61 2134
8729.50 2137
8730.38 2083
8731.26 2240
8732.14 2164
8733.02 2213
8733.91 2341
8734.79 2350
8735.67 2334
8736.55 2395
8737.44 2460
8738.32 2471
8739.20 2435
8740.08 2485
8740.97 2693
8741.85 2657
8742.73 2645
8743.61 2586
8744.50 2602
8745.38 2676
8746.26 2584
8747.15 2520
8748.03 2405
8748.91 2433
8749.79 2583
8750.68 2770
8751.56 2727
8752.44 2854
8753.33 2924
8754.21 2974
8755.09 3013
8755.98 2880
8756.86 3132
8757.74 3141
8758.63 3019
8759.51 3108
8760.39 3006
8761.28 3004
8762.16 3179
8763.05 3241
8763.93 3202
8764.81 3252
8765.70 3374
8766.58 3561
8767.46 3690
8768.35 3892
8769.23 4012
8770.12 4137
8771.00 4235
8771.89 4194
8772.77 4167
8773.65 4033
8774.54 4081
8775.42 4031
8776.31 4006
8777.19 3922
8778.08 4037
8778.96 4145
8779.84 4370
8780.73 4838
8781.61 5599
8782.50 6764
8783.38 8296
8784.27 9687
8785.15 11043
8786.04 12007
8786.92 12169
8787.81 11702
8788.69 11159
8789.58 9709
8790.46 8749
8791.35 7539
8792.23 6862
8793.12 6331
8794.00 5645
8794.89 5537
8795.77 5302
8796.66 5235
8797.55 5691
8798.43 6565
8799.32 7637
8800.20 8709
8801.09 9519
8801.97 10194
8802.86 10202
8803.74 10040
8804.63 9412
8805.52 8564
8806.40 7628
8807.29 6844
8808.17 5890
8809.06 5260
8809.95 4862
8810.83 4493
8811.72 4417
8812.60 4621
8813.49 4797
8814.38 5199
8815.26 5575
8816.15 5978
8817.04 6413
8817.92 6492
8818.81 6485
8819.70 6336
8820.58 5808
8821.47 5671
8822.36 5173
8823.24 4943
8824.13 4518
8825.02 4215
8825.90 3993
8826.79 3923
8827.68 3748
8828.56 3549
8829.45 3634
8830.34 3687
8831.23 3928
8832.11 4107
8833.00 4124
8833.89 4170
8834.77 4174
8835.66 4115
8836.55 4010
8837.44 3692
8838.32 3679
8839.21 3555
8840.10 3390
8840.99 3180
8841.88 3213
8842.76 3134
8843.65 3080
8844.54 3029
8845.43 3053
8846.31 3070
8847.20 3042
8848.09 3029
8848.98 3174
8849.87 3114
8850.75 3156
8851.64 3102
8852.53 3024
8853.42 3197
8854.31 3034
8855.20 2977
8856.08 2873
8856.97 2929
8857.86 2810
8858.75 2844
8859.64 2780
8860.53 2900
8861.42 2865
8862.30 2842
8863.19 2962
8864.08 2953
8864.97 3034
8865.86 2884
8866.75 2797
8867.64 2872
8868.53 2814
8869.42 2721
8870.30 2759
8871.19 2586
8872.08 2587
8872.97 2591
8873.86 2515
8874.75 2524
8875.64 2534
8876.53 2596
8877.42 2595
8878.31 2561
8879.20 2566
8880.09 2561
8880.98 2336
8881.87 2484
8882.76 2414
8883.65 2396
8884.54 2385
8885.43 2339
8886.32 2264
8887.21 2287
8888.10 2263
8888.99 2290
8889.88 2179
8890.77 2114
8891.66 2124
8892.55 2060
8893.44 2038
8894.33 2122
8895.22 2098
8896.11 1992
8897.00 2004
8897.89 1984
8898.78 2018
8899.67 2028
8900.56 1945
8901.45 1878
8902.34 2020
8903.23 2102
8904.12 1997
8905.02 1875
8905.91 1938
8906.80 1864
8907.69 1814
8908.58 1768
8909.47 1800
8910.36 1817
8911.25 1798
8912.14 1685
8913.04 1723
8913.93 1807
8914.82 1800
8915.71 1796
8916.60 1776
8917.49 1721
8918.38 1742
8919.28 1747
8920.17 1679
8921.06 1584
8921.95 1614
8922.84 1633
8923.73 1705
8924.63 1544
8925.52 1536
8926.41 1619
8927.30 1623
8928.19 1612
8929.09 1610
8929.98 1560
8930.87 1575
8931.76 1616
8932.65 1637
8933.55 1589
8934.44 1619
8935.33 1654
8936.22 1638
8937.12 1562
8938.01 1483
8938.90 1449
8939.79 1472
8940.69 1433
8941.58 1466
8942.47 1446
8943.37 1506
8944.26 1457
8945.15 1504
8946.04 1486
8946.94 1621
8947.83 1512
8948.72 1463
8949.62 1503
8950.51 1418
8951.40 1491
8952.30 1401
8953.19 1413
8954.08 1417
8954.98 1409
8955.87 1433
8956.76 1470
8957.66 1495
8958.55 1390
8959.44 1289
8960.34 1358
8961.23 1384
8962.12 1328
8963.02 1295
8963.91 1321
8964.81 1244
8965.70 1283
8966.59 1225
8967.49 1227
8968.38 1369
8969.28 1355
8970.17 1338
8971.06 1302
8971.96 1436
8972.85 1443
8973.75 1336
8974.64 1285
8975.54 1354
8976.43 1283
8977.32 1300
8978.22 1263
8979.11 1272
8980.01 1303
8980.90 1225
8981.80 1160
8982.69 1225
8983.59 1157
8984.48 1115
8985.38 1202
8986.27 1200
8987.17 1128
8988.06 1215
8988.96 1296
8989.85 1178
8990.75 1210
8991.64 1229
8992.54 1180
8993.43 1228
8994.33 1047
8995.22 1016
8996.12 1011
8997.01 1117
8997.91 1132
8998.81 1112
8999.70 1113
9000.60 1103
9001.49 938
9002.39 1015
9003.28 1041
9004.18 1041
9005.08 1056
9005.97 994
9006.87 918
9007.76 1072
9008.66 1017
9009.56 1005
9010.45 975
9011.35 971
9012.24 1024
9013.14 1026
9014.04 972
9014.93 980
9015.83 952
9016.73 961
9017.62 1007
9018.52 1014
9019.42 935
9020.31 928
9021.21 963
9022.11 947
9023.00 861
9023.90 944
9024.80 964
9025.69 998
9026.59 930
9027.49 894
9028.38 880
9029.28 908
9030.18 986
9031.08 969
9031.97 957
9032.87 909
9033.77 885
9034.66 964
9035.56 964
9036.46 889
9037.36 914
9038.25 960
9039.15 900
9040.05 835
9040.95 863
9041.85 869
9042.74 855
9043.64 907
9044.54 910
9045.44 866
9046.33 869
9047.23 878
9048.13 866
9049.03 878
9049.93 907
9050.82 945
9051.72 948
9052.62 974
9053.52 925
9054.42 910
9055.32 892
9056.21 870
9057.11 861
9058.01 897
9058.91 840
9059.81 885
9060.71 878
9061.61 863
9062.50 845
9063.40 890
9064.30 860
9065.20 887
9066.10 927
9067.00 916
9067.90 994
9068.80 944
9069.70 908
9070.60 952
9071.49 953
9072.39 932
9073.29 884
9074.19 965
9075.09 870
9075.99 818
9076.89 903
9077.79 825
9078.69 825
9079.59 873
9080.49 836
9081.39 819
9082.29 837
9083.19 919
9084.09 863
9084.99 760
9085.89 845
9086.79 871
9087.69 849
9088.59 816
9089.49 792
9090.39 839
9091.29 847
9092.19 895
9093.09 846
9093.99 789
9094.89 855
9095.79 836
9096.69 822
9097.59 911
9098.49 824
9099.39 901
9100.29 842
9101.19 793
9102.09 758
9102.99 786
9103.90 902
9104.80 819
9105.70 717
9106.60 841
9107.50 836
9108.40 875
9109.30 849
9110.20 808
9111.10 847
9112.00 840
9112.91 822
9113.81 796
9114.71 818
9115.61 811
9116.51 835
9117.41 821
9118.31 769
9119.22 752
9120.12 754
9121.02 868
9121.92 833
9122.82 797
9123.72 898
9124.63 857
9125.53 822
9126.43 832
9127.33 808
9128.23 832
9129.14 821
9130.04 827
9130.94 826
9131.84 845
9132.74 850
9133.65 838
9134.55 740
9135.45 765
9136.35 774
9137.26 823
9138.16 885
9139.06 800
9139.96 807
9140.87 791
9141.77 867
9142.67 831
9143.57 837
9144.48 772
9145.38 812
9146.28 834
9147.19 848
9148.09 844
9148.99 878
9149.90 849
9150.80 853
9151.70 811
9152.60 816
9153.51 798
9154.41 843
9155.31 791
9156.22 755
9157.12 887
9158.02 849
9158.93 821
9159.83 878
9160.74 873
9161.64 781
9162.54 806
9163.45 807
9164.35 889
9165.25 802
9166.16 799
9167.06 791
9167.97 821
9168.87 878
9169.77 807
9170.68 839
9171.58 843
9172.49 819
9173.39 792
9174.30 757
9175.20 791
9176.10 814
9177.01 755
9177.91 815
9178.82 740
9179.72 787
9180.63 770
9181.53 810
9182.44 895
9183.34 808
9184.25 827
9185.15 885
9186.05 859
9186.96 830
9187.86 819
9188.77 832
9189.67 787
9190.58 827
9191.48 878
9192.39 803
9193.30 780
9194.20 778
9195.11 747
9196.01 811
9196.92 781
9197.82 824
9198.73 877
9199.63 857
9200.54 858
9201.44 925
9202.35 891
9203.26 869
9204.16 942
9205.07 911
9205.97 929
9206.88 891
9207.78 914
9208.69 870
9209.60 852
9210.50 907
9211.41 820
9212.32 813
9213.22 862
9214.13 841
9215.03 891
9215.94 833
9216.85 805
9217.75 836
9218.66 877
9219.57 835
9220.47 844
9221.38 874
9222.29 850
9223.19 806
9224.10 780
9225.01 820
9225.91 908
9226.82 902
9227.73 879
9228.63 785
9229.54 745
9230.45 811
9231.36 856
9232.26 853
9233.17 861
9234.08 845
9234.98 786
9235.89 842
9236.80 790
9237.71 786
9238.61 805
9239.52 773
9240.43 759
9241.34 823
9242.24 762
9243.15 786
9244.06 781
9244.97 790
9245.87 787
9246.78 802
9247.69 807
9248.60 813
9249.51 818
9250.41 799
9251.32 758
9252.23 809
9253.14 721
9254.05 765
9254.96 767
9255.86 764
9256.77 781
9257.68 782
9258.59 770
9259.50 808
9260.41 813
9261.31 788
9262.22 800
9263.13 793
9264.04 781
9264.95 702
9265.86 765
9266.77 807
9267.68 785
9268.58 790
9269.49 793
9270.40 777
9271.31 812
9272.22 827
9273.13 787
9274.04 784
9274.95 797
9275.86 815
9276.77 795
9277.68 811
9278.59 843
9279.50 888
9280.40 856
9281.31 795
9282.22 865
9283.13 866
9284.04 882
9284.95 823
9285.86 843
9286.77 821
9287.68 774
9288.59 863
9289.50 858
9290.41 957
9291.32 892
9292.23 851
9293.14 917
9294.05 903
9294.96 854
9295.87 810
9296.78 861
9297.69 833
9298.60 828
9299.52 817
9300.43 832
9301.34 861
9302.25 928
9303.16 870
9304.07 783
9304.98 844
9305.89 904
9306.80 918
9307.71 863
9308.62 887
9309.53 875
9310.44 843
9311.36 871
9312.27 870
9313.18 898
9314.09 875
9315.00 884
9315.91 890
9316.82 860
9317.73 816
9318.64 805
9319.56 815
9320.47 868
9321.38 795
9322.29 878
9323.20 867
9324.11 811
9325.03 874
9325.94 848
9326.85 810
9327.76 820
9328.67 797
9329.59 754
9330.50 715
9331.41 784
9332.32 778
9333.23 800
9334.15 827
9335.06 758
9335.97 753
9336.88 703
9337.79 742
9338.71 768
9339.62 754
9340.53 789
9341.44 760
9342.36 771
9343.27 736
9344.18 726
9345.09 753
9346.01 773
9346.92 709
9347.83 767
9348.75 718
9349.66 723
9350.57 735
9351.48 757
9352.40 764
9353.31 763
9354.22 755
9355.14 771
9356.05 769
9356.96 740
9357.88 702
9358.79 682
9359.70 671
9360.62 775
9361.53 767
9362.44 758
9363.36 767
9364.27 729
9365.19 740
9366.10 737
9367.01 685
9367.93 723
9368.84 758
9369.75 737
9370.67 745
9371.58 760
9372.50 815
9373.41 805
9374.32 695
9375.24 746
9376.15 786
9377.07 759
9377.98 777
9378.90 738
9379.81 807
9380.72 784
9381.64 768
9382.55 728
9383.47 752
9384.38 791
9385.30 725
9386.21 712
9387.13 828
9388.04 729
9388.96 700
9389.87 721
9390.79 797
9391.70 779
9392.62 787
9393.53 834
9394.45 813
9395.36 855
9396.28 819
9397.19 852
9398.11 817
9399.02 849
9399.94 826
9400.85 808
9401.77 859
9402.68 797
9403.60 754
9404.52 793
9405.43 809
9406.35 852
9407.26 822
9408.18 842
9409.09 956
9410.01 853
9410.93 792
9411.84 833
9412.76 780
9413.67 855
9414.59 821
9415.51 806
9416.42 840
9417.34 793
9418.26 785
9419.17 844
9420.09 807
9421.00 798
9421.92 811
9422.84 805
9423.75 760
9424.67 790
9425.59 852
9426.50 778
9427.42 819
9428.34 770
9429.25 750
9430.17 807
9431.09 773
9432.00 738
9432.92 827
9433.84 866
9434.76 909
9435.67 934
9436.59 829
9437.51 807
9438.42 908
9439.34 933
9440.26 906
9441.18 958
9442.09 949
9443.01 877
9443.93 915
9444.85 937
9445.76 916
9446.68 914
9447.60 933
9448.52 910
9449.43 918
9450.35 973
9451.27 901
9452.19 893
9453.11 1001
9454.02 1188
9454.94 1299
9455.86 1437
9456.78 1544
9457.70 1610
9458.62 1630
9459.53 1570
9460.45 1523
9461.37 1370
9462.29 1208
9463.21 1185
9464.13 1071
9465.04 1055
9465.96 934
9466.88 941
9467.80 971
9468.72 958
9469.64 837
9470.56 928
9471.48 821
9472.39 878
9473.31 845
9474.23 831
9475.15 869
9476.07 893
9476.99 843
9477.91 889
9478.83 875
9479.75 827
9480.67 829
9481.59 882
9482.51 843
9483.42 896
9484.34 900
9485.26 934
9486.18 1023
9487.10 989
9488.02 1023
9488.94 1013
9489.86 881
9490.78 836
9491.70 885
9492.62 906
9493.54 895
9494.46 848
9495.38 812
9496.30 887
9497.22 846
9498.14 817
9499.06 802
9499.98 840
9500.90 789
9501.82 746
9502.74 788
9503.66 814
9504.58 748
9505.50 821
9506.43 758
9507.35 765
9508.27 774
9509.19 756
9510.11 749
9511.03 764
9511.95 784
9512.87 811
9513.79 802
9514.71 823
9515.63 815
9516.55 814
9517.48 907
9518.40 812
9519.32 842
9520.24 809
9521.16 891
9522.08 825
9523.00 818
9523.92 898
9524.85 789
9525.77 805
9526.69 830
9527.61 776
9528.53 837
9529.45 794
9530.38 796
9531.30 820
9532.22 864
9533.14 918
9534.06 947
9534.98 938
9535.91 1038
9536.83 1092
9537.75 1136
9538.67 1089
9539.60 1006
9540.52 1025
9541.44 961
9542.36 959
9543.28 942
9544.21 774
9545.13 756
9546.05 788
9546.97 784
9547.90 721
9548.82 756
9549.74 739
9550.66 788
9551.59 767
9552.51 762
9553.43 772
9554.36 693
9555.28 705
9556.20 773
9557.13 774
9558.05 850
9558.97 773
9559.89 705
9560.82 697
9561.74 860
9562.66 797
9563.59 817
9564.51 779
9565.43 895
9566.36 796
9567.28 779
9568.20 745
9569.13 705
9570.05 708
9570.98 669
9571.90 683
9572.82 710
9573.75 703
9574.67 718
9575.60 734
9576.52 736
9577.44 700
9578.37 737
9579.29 809
9580.22 748
9581.14 736
9582.06 694
9582.99 740
9583.91 729
9584.84 656
9585.76 695
9586.69 680
9587.61 699
9588.53 731
9589.46 711
9590.38 782
9591.31 725
9592.23 755
9593.16 791
9594.08 745
9595.01 773
9595.93 724
9596.86 657
9597.78 691
9598.71 710
9599.63 760
9600.56 741
9601.48 803
9602.41 794
9603.33 809
9604.26 737
9605.18 752
9606.11 753
9607.03 779
9607.96 790
9608.89 770
9609.81 807
9610.74 743
9611.66 759
9612.59 847
9613.51 856
9614.44 816
9615.37 764
9616.29 829
9617.22 825
9618.14 769
9619.07 844
9620.00 835
9620.92 805
9621.85 744
9622.77 779
9623.70 761
9624.63 744
9625.55 808
9626.48 798
9627.41 767
9628.33 768
9629.26 789
9630.19 813
9631.11 786
9632.04 840
9632.97 856
9633.89 802
9634.82 724
9635.75 794
9636.67 732
9637.60 849
9638.53 800
9639.45 831
9640.38 849
9641.31 863
9642.23 881
9643.16 815
9644.09 890
9645.02 801
9645.94 794
9646.87 830
9647.80 930
9648.73 931
9649.65 945
9650.58 1003
9651.51 985
9652.44 1044
9653.36 1179
9654.29 1186
9655.22 1122
9656.15 1171
9657.08 1152
9658.00 1011
9658.93 959
9659.86 1029
9660.79 965
9661.72 944
9662.64 919
9663.57 970
9664.50 956
9665.43 881
9666.36 913
9667.28 910
9668.21 909
9669.14 919
9670.07 953
9671.00 985
9671.93 1040
9672.86 973
9673.78 1026
9674.71 1091
9675.64 1027
9676.57 1051
9677.50 1071
9678.43 989
9679.36 1035
9680.29 1033
9681.21 951
9682.14 1047
9683.07 1023
9684.00 1048
9684.93 1071
9685.86 1110
9686.79 1080
9687.72 1035
9688.65 1147
9689.58 1029
9690.51 1046
9691.44 1074
9692.37 1165
9693.30 1138
9694.23 1033
9695.16 1178
9696.09 1075
9697.02 1090
9697.94 1192
9698.87 1123
9699.80 1213
9700.73 1266
9701.66 1466
9702.59 1575
9703.52 1554
9704.45 1516
9705.39 1512
9706.32 1476
9707.25 1435
9708.18 1364
9709.11 1295
9710.04 1182
9710.97 1113
9711.90 1124
9712.83 1085
9713.76 1135
9714.69 1150
9715.62 1093
9716.55 1157
9717.48 1180
9718.41 1170
9719.34 1204
9720.27 1195
9721.21 1197
9722.14 1160
9723.07 1049
9724.00 992
9724.93 1059
9725.86 1012
9726.79 990
9727.72 945
9728.65 972
9729.59 900
9730.52 965
9731.45 1024
9732.38 1067
9733.31 1037
9734.24 1088
9735.17 1101
9736.11 1006
9737.04 1085
9737.97 1099
9738.90 1046
9739.83 1024
9740.77 940
9741.70 975
9742.63 964
9743.56 978
9744.49 992
9745.43 963
9746.36 949
9747.29 923
9748.22 954
9749.15 878
9750.09 839
9751.02 907
9751.95 923
9752.88 946
9753.82 951
9754.75 906
9755.68 922
9756.61 870
9757.55 838
9758.48 895
9759.41 896
9760.35 853
9761.28 849
9762.21 837
9763.14 827
9764.08 904
9765.01 863
9765.94 844
9766.88 885
9767.81 908
9768.74 938
9769.68 914
9770.61 836
9771.54 795
9772.48 854
9773.41 838
9774.34 822
9775.28 846
9776.21 853
9777.14 920
9778.08 930
9779.01 967
9779.94 894
9780.88 941
9781.81 1015
9782.75 992
9783.68 1056
9784.61 1056
9785.55 1070
9786.48 1116
9787.42 1010
9788.35 999
9789.28 985
9790.22 947
9791.15 935
9792.09 941
9793.02 908
9793.96 933
9794.89 827
9795.83 767
9796.76 749
9797.69 743
9798.63 828
9799.56 876
9800.50 872
9801.43 879
9802.37 831
9803.30 840
9804.24 869
9805.17 857
9806.11 848
9807.04 768
9807.98 806
9808.91 822
9809.85 781
9810.78 776
9811.72 845
9812.65 798
9813.59 750
9814.53 839
9815.46 840
9816.40 794
9817.33 721
9818.27 774
9819.20 759
9820.14 793
9821.07 760
9822.01 694
9822.95 724
9823.88 747
9824.82 742
9825.75 714
9826.69 722
9827.63 716
9828.56 761
9829.50 706
9830.43 773
9831.37 764
9832.31 779
9833.24 790
9834.18 731
9835.12 720
9836.05 771
9836.99 741
9837.93 739
9838.86 678
9839.80 710
9840.73 692
9841.67 658
9842.61 657
9843.55 664
9844.48 656
9845.42 714
9846.36 781
9847.29 728
9848.23 709
9849.17 741
9850.10 720
9851.04 682
9851.98 695
9852.92 759
9853.85 744
9854.79 733
9855.73 697
9856.67 708
9857.60 704
9858.54 726
9859.48 764
9860.42 701
9861.35 641
9862.29 719
9863.23 710
9864.17 709
9865.10 730
9866.04 688
9866.98 646
9867.92 743
9868.86 714
9869.79 678
9870.73 721
9871.67 666
9872.61 690
9873.55 696
9874.48 723
9875.42 759
9876.36 729
9877.30 688
9878.24 702
9879.18 692
9880.12 720
9881.05 652
9881.99 702
9882.93 677
9883.87 613
9884.81 617
9885.75 716
9886.69 647
9887.63 673
9888.56 677
9889.50 774
9890.44 701
9891.38 724
9892.32 731
9893.26 687
9894.20 688
9895.14 701
9896.08 704
9897.02 676
9897.96 664
9898.90 675
9899.84 644
9900.77 650
9901.71 662
9902.65 637
9903.59 596
9904.53 645
9905.47 695
9906.41 632
9907.35 619
9908.29 624
9909.23 690
9910.17 662
9911.11 664
9912.05 681
9912.99 790
9913.93 805
9914.87 835
9915.81 917
9916.75 860
9917.69 878
9918.63 855
9919.57 852
9920.52 822
9921.46 799
9922.40 858
9923.34 776
9924.28 742
9925.22 705
9926.16 744
9927.10 818
9928.04 826
9928.98 785
9929.92 874
9930.86 922
9931.80 927
9932.75 909
9933.69 933
9934.63 865
9935.57 827
9936.51 767
9937.45 717
9938.39 695
9939.33 660
9940.28 696
9941.22 667
9942.16 682
9943.10 644
9944.04 687
9944.98 693
9945.92 675
9946.87 653
9947.81 699
9948.75 697
9949.69 654
9950.63 667
9951.58 700
9952.52 662
9953.46 645
9954.40 644
9955.34 694
9956.29 608
9957.23 635
9958.17 611
9959.11 640
9960.06 686
9961.00 625
9961.94 624
9962.88 630
9963.83 637
9964.77 674
9965.71 656
9966.65 651
9967.60 622
9968.54 629
9969.48 612
9970.42 627
9971.37 578
9972.31 620
9973.25 600
9974.20 630
9975.14 628
9976.08 635
9977.03 637
9977.97 654
9978.91 601
9979.86 615
9980.80 604
9981.74 582
9982.69 592
9983.63 575
9984.57 597
9985.52 617
9986.46 593
9987.40 570
9988.35 568
9989.29 624
9990.23 571
9991.18 606
9992.12 578
9993.07 579
9994.01 612
9994.95 562
9995.90 574
9996.84 622
9997.79 639
9998.73 629
9999.67 574
10000.62 582
10001.56 533
10002.51 607
10003.45 609
10004.40 563
10005.34 624
10006.29 592
10007.23 655
10008.17 652
10009.12 648
10010.06 608
10011.01 631
10011.95 646
10012.90 561
10013.84 572
10014.79 685
10015.73 644
10016.68 639
10017.62 627
10018.57 579
10019.51 679
10020.46 588
10021.40 612
10022.35 587
10023.29 515
10024.24 539
10025.19 595
10026.13 649
10027.08 592
10028.02 629
10028.97 660
10029.91 655
10030.86 628
10031.80 649
10032.75 591
10033.70 661
10034.64 600
10035.59 663
10036.53 652
10037.48 614
10038.43 662
10039.37 658
10040.32 651
10041.26 623
10042.21 628
10043.16 654
10044.10 658
10045.05 660
10046.00 680
10046.94 638
10047.89 609
10048.84 576
10049.78 614
10050.73 613
10051.68 635
10052.62 578
10053.57 553
10054.52 587
10055.46 560
10056.41 570
10057.36 572
10058.30 596
10059.25 641
10060.20 510
10061.15 554
10062.09 530
10063.04 557
10063.99 645
10064.93 625
10065.88 574
10066.83 553
10067.78 543
10068.72 596
10069.67 575
10070.62 587
10071.57 544
10072.51 536
10073.46 567
10074.41 564
10075.36 565
10076.31 519
10077.25 552
10078.20 644
10079.15 563
10080.10 582
10081.05 564
10081.99 583
10082.94 606
10083.89 544
10084.84 553
10085.79 597
10086.74 625
10087.68 571
10088.63 556
10089.58 519
10090.53 514
10091.48 504
10092.43 537
10093.37 563
10094.32 522
10095.27 558
10096.22 547
10097.17 556
10098.12 536
10099.07 556
10100.02 526
10100.97 496
10101.91 461
10102.86 502
10103.81 541
10104.76 544
10105.71 450
10106.66 472
10107.61 553
10108.56 536
10109.51 530
10110.46 477
10111.41 559
10112.36 529
10113.31 496
10114.26 593
10115.21 538
10116.16 501
10117.11 546
10118.06 552
10119.01 506
10119.96 487
10120.91 528
10121.86 571
10122.81 512
10123.76 514
10124.71 530
10125.66 585
10126.61 563
10127.56 490
10128.51 503
10129.46 525
10130.41 558
10131.36 523
10132.31 534
10133.26 531
10134.21 490
10135.16 509
10136.11 531
10137.06 531
10138.01 526
10138.96 520
10139.91 489
10140.86 524
10141.82 569
10142.77 625
10143.72 589
10144.67 535
10145.62 623
10146.57 587
10147.52 592
10148.47 503
10149.42 507
10150.38 547
10151.33 542
10152.28 562
10153.23 587
10154.18 546
10155.13 524
10156.09 575
10157.04 514
10157.99 517
10158.94 532
10159.89 575
10160.84 577
10161.80 547
10162.75 532
10163.70 524
10164.65 488
10165.60 560
10166.56 530
10167.51 533
10168.46 579
10169.41 570
10170.36 547
10171.32 515
10172.27 522
10173.22 536
10174.17 507
10175.13 517
10176.08 571
10177.03 594
10177.98 530
10178.94 534
10179.89 534
10180.84 570
10181.80 628
10182.75 620
10183.70 582
10184.65 624
10185.61 587
10186.56 584
10187.51 520
10188.47 540
10189.42 575
10190.37 625
10191.33 615
10192.28 601
10193.23 575
10194.19 607
10195.14 627
10196.09 612
10197.05 650
10198.00 599
10198.95 655
10199.91 703
10200.86 696
10201.82 691
10202.77 695
10203.72 699
10204.68 723
10205.63 710
10206.58 752
10207.54 709
10208.49 701
10209.45 691
10210.40 716
10211.36 804
10212.31 794
10213.26 774
10214.22 754
10215.17 753
10216.13 695
10217.08 732
10218.04 685
10218.99 660
10219.94 607
10220.90 637
10221.85 548
10222.81 615
10223.76 612
10224.72 633
10225.67 662
10226.63 613
10227.58 575
10228.54 578
10229.49 648
10230.45 609
10231.40 635
10232.36 568
10233.31 599
10234.27 629
10235.22 637
10236.18 664
10237.14 615
10238.09 617
10239.05 682
10240.00 661
10240.96 645
10241.91 685
10242.87 664
10243.82 666
10244.78 612
10245.74 563
10246.69 576
10247.65 648
10248.60 604
10249.56 608
10250.52 598
10251.47 521
10252.43 517
10253.38 519
10254.34 569
10255.30 568
10256.25 550
10257.21 592
10258.17 571
10259.12 531
10260.08 499
10261.04 548
10261.99 493
10262.95 527
10263.91 554
10264.86 536
10265.82 530
10266.78 598
10267.73 587
10268.69 547
10269.65 589
10270.60 632
10271.56 617
10272.52 570
10273.47 606
10274.43 613
10275.39 580
10276.35 575
10277.30 602
10278.26 593
10279.22 519
10280.18 556
10281.13 578
10282.09 554
10283.05 577
10284.01 529
10284.96 484
10285.92 504
10286.88 508
10287.84 544
10288.79 531
10289.75 516
10290.71 494
10291.67 463
10292.63 516
10293.58 521
10294.54 563
10295.50 556
10296.46 540
10297.42 524
10298.38 511
10299.33 544
10300.29 561
10301.25 581
10302.21 512
10303.17 514
10304.13 526
10305.08 561
10306.04 528
10307.00 571
10307.96 481
10308.92 495
10309.88 511
10310.84 469
10311.80 480
10312.75 529
10313.71 490
10314.67 548
10315.63 581
10316.59 472
10317.55 510
10318.51 574
10319.47 482
10320.43 452
10321.39 428
10322.35 497
10323.31 533
10324.27 506
10325.23 472
10326.18 515
10327.14 572
10328.10 555
10329.06 529
10330.02 502
10330.98 482
10331.94 487
10332.90 587
10333.86 533
10334.82 516
10335.78 529
10336.74 461
10337.70 450
10338.66 456
10339.62 449
10340.58 480
10341.54 479
10342.50 476
10343.46 472
10344.43 491
10345.39 499
10346.35 515
10347.31 490
10348.27 470
10349.23 467
10350.19 490
10351.15 511
10352.11 469
10353.07 505
10354.03 513
10354.99 474
10355.95 436
10356.91 485
10357.88 438
10358.84 469
10359.80 471
10360.76 513
10361.72 536
10362.68 512
10363.64 488
10364.60 490
10365.57 553
10366.53 509
10367.49 555
10368.45 522
10369.41 564
10370.37 536
10371.34 470
10372.30 501
10373.26 495
10374.22 453
10375.18 420
10376.14 472
10377.11 548
10378.07 489
10379.03 462
10379.99 503
10380.95 562
10381.92 570
10382.88 523
10383.84 465
10384.80 525
10385.77 499
10386.73 482
10387.69 521
10388.65 490
10389.62 454
10390.58 486
10391.54 477
10392.50 476
10393.47 456
10394.43 499
10395.39 508
10396.35 581
10397.32 550
10398.28 477
10399.24 476
10400.21 517
10401.17 467
10402.13 474
10403.10 500
10404.06 488
10405.02 509
10405.99 490
10406.95 505
10407.91 505
10408.88 490
10409.84 535
10410.80 531
10411.77 488
10412.73 473
10413.69 455
10414.66 486
10415.62 475
10416.58 479
10417.55 505
10418.51 535
10419.48 572
10420.44 532
10421.40 517
10422.37 582
10423.33 622
10424.30 578
10425.26 603
10426.23 529
10427.19 540
10428.15 556
10429.12 596
10430.08 564
10431.05 567
10432.01 625
10432.98 562
10433.94 594
10434.91 567
10435.87 578
10436.83 530
10437.80 557
10438.76 490
10439.73 501
10440.69 493
10441.66 493
10442.62 477
10443.59 475
10444.55 481
10445.52 510
10446.48 542
10447.45 508
10448.41 478
10449.38 519
10450.35 499
10451.31 488
10452.28 506
10453.24 549
10454.21 517
10455.17 547
10456.14 512
10457.10 456
10458.07 478
10459.04 470
10460.00 433
10460.97 474
10461.93 458
10462.90 449
10463.87 476
10464.83 456
10465.80 482
10466.76 502
10467.73 517
10468.70 460
10469.66 420
10470.63 479
10471.59 459
10472.56 476
10473.53 521
10474.49 484
10475.46 451
10476.43 456
10477.39 461
10478.36 480
10479.33 471
10480.29 436
10481.26 493
10482.23 490
10483.19 465
10484.16 493
10485.13 506
10486.09 447
10487.06 479
10488.03 516
10489.00 515
10489.96 541
10490.93 562
10491.90 477
10492.87 451
10493.83 446
10494.80 492
10495.77 487
10496.73 423
10497.70 423
10498.67 477
10499.64 502
10500.61 495
10501.57 492
10502.54 501
10503.51 492
10504.48 457
10505.44 466
10506.41 512
10507.38 507
10508.35 470
10509.32 539
10510.28 451
10511.25 514
10512.22 485
10513.19 468
10514.16 481
10515.13 454
10516.09 508
10517.06 499
10518.03 549
10519.00 531
10519.97 527
10520.94 467
10521.91 480
10522.87 472
10523.84 487
10524.81 553
10525.78 495
10526.75 540
10527.72 453
10528.69 481
10529.66 454
10530.63 473
10531.59 460
10532.56 441
10533.53 459
10534.50 455
10535.47 485
10536.44 462
10537.41 456
10538.38 462
10539.35 451
10540.32 471
10541.29 468
10542.26 477
10543.23 521
10544.20 520
10545.17 547
10546.14 516
10547.11 566
10548.08 510
10549.05 465
10550.02 509
10550.99 532
10551.96 489
10552.93 488
10553.90 491
10554.87 517
10555.84 471
10556.81 506
10557.78 532
10558.75 536
10559.72 560
10560.69 575
10561.66 631
10562.63 642
10563.60 655
10564.57 652
10565.54 675
10566.51 733
10567.48 682
10568.45 657
10569.42 692
10570.40 688
10571.37 650
10572.34 571
10573.31 525
10574.28 585
10575.25 522
10576.22 542
10577.19 577
10578.16 597
10579.14 496
10580.11 580
10581.08 525
10582.05 522
10583.02 489
10583.99 518
10584.96 496
10585.94 551
10586.91 603
10587.88 521
10588.85 477
10589.82 527
10590.79 530
10591.77 511
10592.74 459
10593.71 500
10594.68 486
10595.65 507
10596.63 520
10597.60 474
10598.57 486
10599.54 504
10600.52 514
10601.49 551
10602.46 530
10603.43 439
10604.41 517
10605.38 569
10606.35 543
10607.32 512
10608.30 477
10609.27 535
10610.24 494
10611.21 541
10612.19 478
10613.16 496
10614.13 500
10615.11 521
10616.08 489
10617.05 536
10618.02 480
10619.00 542
10619.97 517
10620.94 477
10621.92 489
10622.89 479
10623.86 509
10624.84 527
10625.81 525
10626.78 475
10627.76 515
10628.73 512
10629.71 533
10630.68 510
10631.65 494
10632.63 511
10633.60 534
10634.57 517
10635.55 479
10636.52 511
10637.50 529
10638.47 533
10639.44 537
10640.42 607
10641.39 632
10642.37 574
10643.34 681
10644.31 652
10645.29 685
10646.26 642
10647.24 567
10648.21 571
10649.19 559
10650.16 586
10651.14 543
10652.11 580
10653.09 542
10654.06 542
10655.04 492
10656.01 494
10656.98 492
10657.96 468
10658.93 560
10659.91 521
10660.88 463
10661.86 514
10662.84 530
10663.81 494
10664.79 508
10665.76 521
10666.74 466
10667.71 485
10668.69 498
10669.66 491
10670.64 484
10671.61 502
10672.59 494
10673.56 513
10674.54 497
10675.52 494
10676.49 474
10677.47 536
10678.44 482
10679.42 483
10680.40 566
10681.37 541
10682.35 483
10683.32 449
10684.30 466
10685.28 514
10686.25 516
10687.23 478
10688.20 504
10689.18 500
10690.16 492
10691.13 496
10692.11 431
10693.09 465
10694.06 474
10695.04 506
10696.02 458
10696.99 455
10697.97 481
10698.95 481
10699.92 480
10700.90 440
10701.88 458
10702.85 426
10703.83 485
10704.81 489
10705.79 447
10706.76 463
10707.74 501
10708.72 469
10709.70 495
10710.67 448
10711.65 459
10712.63 488
10713.60 480
10714.58 477
10715.56 489
10716.54 475
10717.52 486
10718.49 523
10719.47 488
10720.45 505
10721.43 458
10722.40 445
10723.38 438
10724.36 440
10725.34 429
10726.32 481
10727.29 484
10728.27 459
10729.25 488
10730.23 503
10731.21 485
10732.19 418
10733.16 482
10734.14 485
10735.12 486
10736.10 485
10737.08 475
10738.06 457
10739.03 455
10740.01 459
10740.99 528
10741.97 495
10742.95 482
10743.93 471
10744.91 450
10745.89 494
10746.87 473
10747.84 509
10748.82 549
10749.80 538
10750.78 516
10751.76 453
10752.74 494
10753.72 478
10754.70 465
10755.68 496
10756.66 466
10757.64 407
10758.62 525
10759.60 497
10760.58 449
10761.56 480
10762.54 520
10763.52 460
10764.50 424
10765.48 462
10766.45 483
10767.43 514
10768.41 470
10769.39 433
10770.38 420
10771.36 435
10772.34 470
10773.32 504
10774.30 453
10775.28 434
10776.26 492
10777.24 478
10778.22 462
10779.20 534
10780.18 542
10781.16 490
10782.14 506
10783.12 478
10784.10 471
10785.08 451
10786.06 541
10787.04 516
10788.02 464
10789.00 453
10789.99 479
10790.97 476
10791.95 443
10792.93 491
10793.91 519
10794.89 520
10795.87 469
10796.85 449
10797.84 445
10798.82 456
10799.80 417
10800.78 446
10801.76 411
10802.74 443
10803.72 445
10804.71 424
10805.69 433
10806.67 445
10807.65 436
10808.63 445
10809.61 424
10810.60 416
10811.58 426
10812.56 433
10813.54 426
10814.52 486
10815.51 499
10816.49 493
10817.47 416
10818.45 441
10819.44 434
10820.42 431
10821.40 456
10822.38 457
10823.37 487
10824.35 495
10825.33 454
10826.31 454
10827.30 460
10828.28 427
10829.26 435
10830.24 442
10831.23 421
10832.21 429
10833.19 478
10834.18 440
10835.16 370
10836.14 408
10837.13 404
10838.11 409
10839.09 393
10840.07 421
10841.06 481
10842.04 450
10843.02 459
10844.01 458
10844.99 424
10845.98 455
10846.96 433
10847.94 430
10848.93 472
10849.91 484
10850.89 492
10851.88 475
10852.86 433
10853.84 389
10854.83 462
10855.81 474
10856.80 448
10857.78 479
10858.77 465
10859.75 438
10860.73 422
10861.72 464
10862.70 433
10863.69 454
10864.67 455
10865.66 422
10866.64 465
10867.62 483
10868.61 501
10869.59 470
10870.58 462
10871.56 369
10872.55 411
10873.53 480
10874.52 469
10875.50 482
10876.49 476
10877.47 473
10878.46 477
10879.44 477
10880.43 459
10881.41 430
10882.40 427
10883.38 516
10884.37 486
10885.35 466
10886.34 475
10887.32 522
10888.31 505
10889.29 534
10890.28 545
10891.27 481
10892.25 494
10893.24 457
10894.22 512
10895.21 504
10896.19 512
10897.18 530
10898.17 504
10899.15 485
10900.14 603
10901.12 531
10902.11 485
10903.10 520
10904.08 550
10905.07 581
10906.05 558
10907.04 544
10908.03 576
10909.01 561
10910.00 505
10910.99 545
10911.97 566
10912.96 528
10913.95 513
10914.93 488
10915.92 515
10916.91 508
10917.89 510
10918.88 506
10919.87 522
10920.85 560
10921.84 541
10922.83 555
10923.81 570
10924.80 591
10925.79 604
10926.78 577
10927.76 589
10928.75 563
10929.74 561
10930.73 625
10931.71 583
10932.70 542
10933.69 542
10934.68 579
10935.66 609
10936.65 647
10937.64 560
10938.63 599
10939.61 633
10940.60 660
10941.59 628
10942.58 637
10943.57 660
10944.55 714
10945.54 674
10946.53 661
10947.52 745
10948.51 732
10949.49 689
10950.48 718
10951.47 698
10952.46 721
10953.45 675
10954.44 714
10955.42 704
10956.41 787
10957.40 739
10958.39 738
10959.38 782
10960.37 787
10961.36 786
10962.34 861
10963.33 881
10964.32 835
10965.31 855
10966.30 866
10967.29 848
10968.28 870
10969.27 812
10970.26 729
10971.25 754
10972.24 735
10973.22 731
10974.21 698
10975.20 687
10976.19 705
10977.18 660
10978.17 608
10979.16 659
10980.15 691
10981.14 660
10982.13 664
10983.12 768
10984.11 741
10985.10 694
10986.09 716
10987.08 747
10988.07 725
10989.06 716
10990.05 689
10991.04 686
10992.03 705
10993.02 731
10994.01 757
10995.00 754
10995.99 716
10996.98 781
10997.97 815
10998.96 879
10999.95 887
11000.94 1043
11001.93 1013
11002.92 1287
11003.92 1286
11004.91 1153
11005.90 1211
11006.89 1245
11007.88 1152
11008.87 1064
11009.86 961
11010.85 901
11011.84 803
11012.83 824
11013.82 795
11014.82 788
11015.81 753
11016.80 768
11017.79 755
11018.78 747
11019.77 730
11020.76 688
11021.76 738
11022.75 707
11023.74 732
11024.73 692
11025.72 642
11026.71 683
11027.70 699
11028.70 651
11029.69 642
11030.68 652
11031.67 665
11032.66 647
11033.66 618
11034.65 698
11035.64 679
11036.63 630
11037.62 663
11038.62 611
11039.61 577
11040.60 648
11041.59 619
11042.59 606
11043.58 624
11044.57 653
11045.56 668
11046.56 639
11047.55 611
11048.54 619
11049.53 566
11050.53 586
11051.52 606
11052.51 600
11053.51 551
11054.50 597
11055.49 624
11056.49 560
11057.48 577
11058.47 581
11059.46 565
11060.46 598
11061.45 591
11062.44 560
11063.44 553
11064.43 513
11065.42 535
11066.42 568
11067.41 560
11068.41 600
11069.40 586
11070.39 565
11071.39 586
11072.38 542
11073.37 579
11074.37 524
11075.36 525
11076.36 523
11077.35 617
11078.34 557
11079.34 560
11080.33 583
11081.33 540
11082.32 594
11083.31 544
11084.31 527
11085.30 494
11086.30 539
11087.29 578
11088.29 561
11089.28 516
11090.28 525
11091.27 534
11092.27 593
11093.26 610
11094.25 582
11095.25 564
11096.24 581
11097.24 631
11098.23 523
11099.23 550
11100.22 611
11101.22 520
11102.21 536
11103.21 555
11104.20 513
11105.20 502
11106.20 494
11107.19 473
11108.19 539
11109.18 575
11110.18 543
11111.17 528
11112.17 513
11113.16 497
11114.16 504
11115.15 618
11116.15 543
11117.15 530
11118.14 511
11119.14 564
11120.13 535
11121.13 507
11122.13 541
11123.12 537
11124.12 550
11125.11 523
11126.11 584
11127.11 543
11128.10 570
11129.10 524
11130.10 489
11131.09 573
11132.09 564
11133.09 573
11134.08 534
11135.08 540
11136.07 552
11137.07 531
11138.07 534
11139.07 563
11140.06 539
11141.06 583
11142.06 600
11143.05 578
11144.05 569
11145.05 539
11146.04 566
11147.04 560
11148.04 574
11149.04 524
11150.03 573
11151.03 537
11152.03 526
11153.02 561
11154.02 542
11155.02 535
11156.02 533
11157.01 559
11158.01 596
11159.01 555
11160.01 535
11161.01 540
11162.00 505
11163.00 540
11164.00 552
11165.00 516
11165.99 555
11166.99 539
11167.99 509
11168.99 526
11169.99 510
11170.99 532
11171.98 577
11172.98 516
11173.98 478
11174.98 540
11175.98 462
11176.98 470
11177.97 506
11178.97 573
11179.97 508
11180.97 491
11181.97 487
11182.97 486
11183.97 493
11184.96 513
11185.96 496
11186.96 464
11187.96 500
11188.96 500
11189.96 483
11190.96 519
11191.96 468
11192.96 460
11193.96 522
11194.96 483
11195.96 452
11196.95 457
11197.95 528
11198.95 485
11199.95 529
11200.95 539
11201.95 489
11202.95 491
11203.95 512
11204.95 499
11205.95 448
11206.95 497
11207.95 462
11208.95 487
11209.95 419
11210.95 460
11211.95 503
11212.95 516
11213.95 442
11214.95 439
11215.95 483
11216.95 505
11217.95 509
11218.95 481
11219.95 506
11220.95 526
11221.95 544
11222.95 488
11223.95 508
11224.95 511
11225.96 449
11226.96 460
11227.96 441
11228.96 462
11229.96 456
11230.96 496
11231.96 452
11232.96 484
11233.96 509
11234.96 509
11235.96 463
11236.97 502
11237.97 468
11238.97 454
11239.97 497
11240.97 475
11241.97 497
11242.97 442
11243.98 489
11244.98 467
11245.98 487
11246.98 482
11247.98 440
11248.98 477
11249.98 475
11250.99 517
11251.99 525
11252.99 498
11253.99 484
11254.99 475
11256.00 490
11257.00 513
11258.00 512
11259.00 528
11260.00 525
11261.01 521
11262.01 463
11263.01 529
11264.01 559
11265.02 481
11266.02 467
11267.02 469
11268.02 512
11269.03 463
11270.03 514
11271.03 511
11272.03 486
11273.04 551
11274.04 538
11275.04 494
11276.05 467
11277.05 495
11278.05 460
11279.05 513
11280.06 559
11281.06 572
11282.06 599
11283.07 541
11284.07 528
11285.07 492
11286.08 498
11287.08 550
11288.08 594
11289.09 554
11290.09 510
11291.09 490
11292.10 497
11293.10 518
11294.11 520
11295.11 527
11296.11 538
11297.12 542
11298.12 550
11299.13 490
11300.13 486
11301.13 495
11302.14 506
11303.14 512
11304.15 514
11305.15 581
11306.15 593
11307.16 558
11308.16 524
11309.17 540
11310.17 482
11311.18 531
11312.18 558
11313.18 533
11314.19 555
11315.19 567
11316.20 569
11317.20 554
11318.21 609
11319.21 587
11320.22 546
11321.22 545
11322.23 533
11323.23 550
11324.24 599
11325.24 539
11326.25 504
11327.25 540
11328.26 571
11329.26 542
11330.27 578
11331.27 581
11332.28 577
11333.29 577
11334.29 585
11335.30 568
11336.30 578
11337.31 570
11338.31 583
11339.32 546
11340.33 595
11341.33 652
11342.34 665
11343.34 663
11344.35 619
11345.35 665
11346.36 681
11347.37 709
11348.37 704
11349.38 729
11350.39 725
11351.39 634
11352.40 617
11353.40 623
11354.41 608
11355.42 626
11356.42 619
11357.43 578
11358.44 529
11359.44 553
11360.45 556
11361.46 572
11362.46 550
11363.47 534
11364.48 568
11365.48 607
11366.49 666
11367.50 654
11368.50 646
11369.51 619
11370.52 607
11371.53 503
11372.53 532
11373.54 603
11374.55 552
11375.56 528
11376.56 518
11377.57 559
11378.58 543
11379.59 532
11380.59 581
11381.60 604
11382.61 574
11383.62 592
11384.62 570
11385.63 563
11386.64 543
11387.65 598
11388.65 527
11389.66 511
11390.67 564
11391.68 606
11392.69 676
11393.69 566
11394.70 568
11395.71 620
11396.72 626
11397.73 564
11398.74 575
11399.74 591
11400.75 564
11401.76 565
11402.77 588
11403.78 562
11404.79 601
11405.80 612
11406.80 576
11407.81 524
11408.82 571
11409.83 600
11410.84 563
11411.85 602
11412.86 587
11413.87 617
11414.88 591
11415.89 611
11416.89 681
11417.90 618
11418.91 599
11419.92 613
11420.93 589
11421.94 623
11422.95 624
11423.96 619
11424.97 595
11425.98 601
11426.99 591
11428.00 592
11429.01 679
11430.02 716
11431.03 633
11432.04 586
11433.05 653
11434.06 691
11435.07 694
11436.08 700
11437.09 642
11438.10 657
11439.11 651
11440.12 688
11441.13 657
11442.14 659
11443.15 652
11444.16 677
11445.17 681
11446.18 672
11447.19 668
11448.20 698
11449.21 678
11450.22 699
11451.23 747
11452.24 772
11453.25 719
11454.27 706
11455.28 736
11456.29 708
11457.30 756
11458.31 732
11459.32 771
11460.33 783
11461.34 847
11462.35 787
11463.36 815
11464.38 708
11465.39 750
11466.40 758
11467.41 790
11468.42 829
11469.43 865
11470.44 858
11471.46 804
11472.47 797
11473.48 722
11474.49 754
11475.50 785
11476.52 796
11477.53 815
11478.54 817
11479.55 874
11480.56 830
11481.57 907
11482.59 835
11483.60 873
11484.61 830
11485.62 884
11486.64 862
11487.65 886
11488.66 851
11489.67 875
11490.69 842
11491.70 772
11492.71 785
11493.72 811
11494.74 848
11495.75 845
11496.76 900
11497.77 918
11498.79 913
11499.80 925
11500.81 917
11501.83 880
11502.84 852
11503.85 881
11504.86 914
11505.88 893
11506.89 919
11507.90 936
11508.92 966
11509.93 940
11510.94 976
11511.96 939
11512.97 954
11513.98 967
11515.00 974
11516.01 1016
11517.02 897
11518.04 913
11519.05 985
11520.07 978
11521.08 912
11522.09 973
11523.11 941
11524.12 948
11525.13 984
11526.15 1096
11527.16 1004
11528.18 983
11529.19 1104
11530.21 1129
11531.22 1064
11532.23 1038
11533.25 1081
11534.26 1150
11535.28 1173
11536.29 1095
11537.31 1185
11538.32 1134
11539.34 1178
11540.35 1176
11541.36 1197
11542.38 1174
11543.39 1191
11544.41 1198
11545.42 1210
11546.44 1291
11547.45 1338
11548.47 1297
11549.48 1305
11550.50 1332
11551.51 1352
11552.53 1406
11553.54 1379
11554.56 1438
11555.57 1506
11556.59 1485
11557.61 1528
11558.62 1430
11559.64 1576
11560.65 1685
11561.67 1702
11562.68 1734
11563.70 1768
11564.71 1792
11565.73 1818
11566.75 1830
11567.76 1772
11568.78 1829
11569.79 1895
11570.81 1868
11571.83 1891
11572.84 2021
11573.86 2016
11574.87 2038
11575.89 2022
11576.91 2117
11577.92 2208
11578.94 2232
11579.96 2394
11580.97 2595
11581.99 2580
11583.00 2660
11584.02 2871
11585.04 2939
11586.05 3000
11587.07 3147
11588.09 3275
11589.10 3563
11590.12 3531
11591.14 3673
11592.16 3871
11593.17 4000
11594.19 4057
11595.21 4037
11596.22 4338
11597.24 4395
11598.26 4655
11599.28 4966
11600.29 5443
11601.31 6060
11602.33 6948
11603.34 7920
11604.36 8869
11605.38 9754
11606.40 10743
11607.41 11763
11608.43 12264
11609.45 12502
11610.47 12252
11611.49 11761
11612.50 10847
11613.52 9619
11614.54 8135
11615.56 7146
11616.58 6477
11617.59 5816
11618.61 5174
11619.63 4694
11620.65 4468
11621.67 4273
11622.68 4107
11623.70 4081
11624.72 3885
11625.74 3714
11626.76 3686
11627.78 3593
11628.79 3359
11629.81 3189
11630.83 3191
11631.85 3032
11632.87 2994
11633.89 2896
11634.91 2943
11635.93 2965
11636.94 2909
11637.96 2756
11638.98 2684
11640.00 2731
11641.02 2686
11642.04 2573
11643.06 2478
11644.08 2513
11645.10 2558
11646.12 2499
11647.14 2368
11648.16 2350
11649.17 2228
11650.19 2155
11651.21 2084
11652.23 2028
11653.25 2017
11654.27 1887
11655.29 1846
11656.31 1728
11657.33 1719
11658.35 1673
11659.37 1649
11660.39 1671
11661.41 1664
11662.43 1612
11663.45 1618
11664.47 1595
11665.49 1608
11666.51 1575
11667.53 1578
11668.55 1610
11669.57 1691
11670.59 1658
11671.61 1582
11672.63 1572
11673.65 1562
11674.67 1635
11675.70 1683
11676.72 1642
11677.74 1660
11678.76 1708
11679.78 1688
11680.80 1742
11681.82 1741
11682.84 1895
11683.86 1883
11684.88 1893
11685.90 1928
11686.92 1829
11687.95 1886
11688.97 1953
11689.99 1940
11691.01 1954
11692.03 1971
11693.05 1973
11694.07 1888
11695.10 1835
11696.12 1784
11697.14 1767
11698.16 1800
11699.18 1763
11700.20 1787
11701.22 1655
11702.25 1761
11703.27 1759
11704.29 1784
11705.31 1708
11706.33 1771
11707.36 1711
11708.38 1702
11709.40 1697
11710.42 1709
11711.44 1646
11712.47 1622
11713.49 1645
11714.51 1607
11715.53 1547
11716.56 1512
11717.58 1532
11718.60 1546
11719.62 1542
11720.65 1548
11721.67 1512
11722.69 1575
11723.71 1496
11724.74 1497
11725.76 1402
11726.78 1498
11727.80 1428
11728.83 1345
11729.85 1374
11730.87 1363
11731.90 1311
11732.92 1316
11733.94 1247
11734.97 1227
11735.99 1190
11737.01 1199
11738.04 1218
11739.06 1225
11740.08 1220
11741.11 1207
11742.13 1194
11743.15 1157
11744.18 1203
11745.20 1236
11746.22 1134
11747.25 1178
11748.27 1196
11749.30 1280
11750.32 1243
11751.34 1231
11752.37 1214
11753.39 1171
11754.42 1241
11755.44 1239
11756.46 1251
11757.49 1278
11758.51 1277
11759.54 1148
11760.56 1164
11761.58 1137
11762.61 1120
11763.63 1109
11764.66 1073
11765.68 1012
11766.71 983
11767.73 1045
11768.76 980
11769.78 1053
11770.81 1023
11771.83 988
11772.86 949
11773.88 980
11774.91 1003
11775.93 1028
11776.96 970
11777.98 1005
11779.01 1023
11780.03 1076
11781.06 970
11782.08 951
11783.11 1011
11784.13 1105
11785.16 932
11786.18 918
11787.21 937
11788.23 894
11789.26 941
11790.28 899
11791.31 836
11792.34 879
11793.36 900
11794.39 838
11795.41 854
11796.44 821
11797.47 833
11798.49 823
11799.52 834
11800.54 884
11801.57 817
11802.60 855
11803.62 787
11804.65 774
11805.67 788
11806.70 743
11807.73 767
11808.75 752
11809.78 687
11810.81 711
11811.83 715
11812.86 734
11813.89 763
11814.91 726
11815.94 815
11816.97 746
11817.99 715
11819.02 701
11820.05 695
11821.07 732
11822.10 733
11823.13 707
11824.16 728
11825.18 719
11826.21 702
11827.24 734
11828.26 692
11829.29 636
11830.32 651
11831.35 668
11832.37 715
11833.40 698
11834.43 692
11835.46 701
11836.48 700
11837.51 695
11838.54 663
11839.57 685
11840.59 700
11841.62 693
11842.65 742
11843.68 702
11844.71 644
11845.73 622
11846.76 692
11847.79 595
11848.82 617
11849.85 694
11850.88 625
11851.90 645
11852.93 645
11853.96 661
11854.99 645
11856.02 580
11857.05 628
11858.07 628
11859.10 636
11860.13 593
11861.16 575
11862.19 701
11863.22 662
11864.25 651
11865.28 675
11866.30 648
11867.33 591
11868.36 603
11869.39 595
11870.42 652
11871.45 656
11872.48 581
11873.51 586
11874.54 599
11875.57 592
11876.60 598
11877.63 616
11878.65 637
11879.68 631
11880.71 596
11881.74 594
11882.77 621
11883.80 609
11884.83 562
11885.86 600
11886.89 624
11887.92 641
11888.95 603
11889.98 605
11891.01 611
11892.04 566
11893.07 567
11894.10 609
11895.13 613
11896.16 620
11897.19 588
11898.22 571
11899.25 572
11900.28 594
11901.31 611
11902.34 634
11903.38 603
11904.41 650
11905.44 635
11906.47 677
11907.50 677
11908.53 592
11909.56 591
11910.59 595
11911.62 618
11912.65 587
11913.68 584
11914.71 593
11915.75 620
11916.78 643
11917.81 582
11918.84 563
11919.87 546
11920.90 595
11921.93 591
11922.96 614
11924.00 578
11925.03 624
11926.06 595
11927.09 592
11928.12 638
11929.15 646
11930.18 599
11931.22 638
11932.25 661
11933.28 689
11934.31 734
11935.34 768
11936.38 757
11937.41 782
11938.44 714
11939.47 717
11940.50 708
11941.54 672
11942.57 701
11943.60 748
11944.63 619
11945.67 620
11946.70 600
11947.73 588
11948.76 589
11949.80 608
11950.83 573
11951.86 602
11952.89 608
11953.93 602
11954.96 596
11955.99 567
11957.02 636
11958.06 596
11959.09 628
11960.12 622
11961.16 568
11962.19 571
11963.22 593
11964.26 550
11965.29 526
11966.32 524
11967.36 549
11968.39 566
11969.42 555
11970.46 561
11971.49 513
11972.52 520
11973.56 497
11974.59 540
11975.62 540
11976.66 561
11977.69 499
11978.73 519
11979.76 559
11980.79 569
11981.83 587
11982.86 532
11983.89 551
11984.93 591
11985.96 572
11987.00 579
11988.03 570
11989.07 572
11990.10 581
11991.13 616
11992.17 543
11993.20 541
11994.24 616
11995.27 642
11996.31 602
11997.34 564
11998.38 616
11999.41 538
12000.45 559
12001.48 601
12002.51 608
12003.55 600
12004.58 637
12005.62 589
12006.65 599
12007.69 591
12008.72 641
12009.76 640
12010.80 600
12011.83 634
12012.87 610
12013.90 576
12014.94 593
12015.97 612
12017.01 607
12018.04 606
12019.08 670
12020.11 628
12021.15 622
12022.19 641
12023.22 674
12024.26 682
12025.29 673
12026.33 616
12027.36 588
12028.40 582
12029.44 612
12030.47 596
12031.51 624
12032.54 580
12033.58 592
12034.62 639
12035.65 661
12036.69 654
12037.73 638
12038.76 666
12039.80 700
12040.84 659
12041.87 626
12042.91 628
12043.94 660
12044.98 624
12046.02 624
12047.06 675
12048.09 668
12049.13 632
12050.17 628
12051.20 617
12052.24 605
12053.28 689
12054.31 677
12055.35 644
12056.39 683
12057.43 699
12058.46 717
12059.50 675
12060.54 661
12061.57 636
12062.61 713
12063.65 667
12064.69 683
12065.72 649
12066.76 700
12067.80 660
12068.84 709
12069.88 710
12070.91 671
12071.95 731
12072.99 688
12074.03 683
12075.06 721
12076.10 741
12077.14 620
12078.18 668
12079.22 692
12080.26 755
12081.29 719
12082.33 617
12083.37 668
12084.41 729
12085.45 673
12086.49 702
12087.52 694
12088.56 698
12089.60 737
12090.64 687
12091.68 710
12092.72 698
12093.76 675
12094.79 644
12095.83 657
12096.87 671
12097.91 747
12098.95 739
12099.99 740
12101.03 765
12102.07 780
12103.11 790
12104.15 785
12105.19 841
12106.22 788
12107.26 741
12108.30 785
12109.34 848
12110.38 773
12111.42 752
12112.46 753
12113.50 708
12114.54 798
12115.58 778
12116.62 705
12117.66 692
12118.70 668
12119.74 666
12120.78 640
12121.82 647
12122.86 651
12123.90 695
12124.94 643
12125.98 635
12127.02 653
12128.06 663
12129.10 672
12130.14 702
12131.18 615
12132.22 646
12133.26 665
12134.30 666
12135.34 676
12136.38 634
12137.42 670
12138.47 634
12139.51 630
12140.55 638
12141.59 702
12142.63 609
12143.67 610
12144.71 621
12145.75 579
12146.79 594
12147.83 660
12148.87 601
12149.92 546
12150.96 640
12152.00 686
12153.04 570
12154.08 578
12155.12 610
12156.16 611
12157.21 619
12158.25 596
12159.29 588
12160.33 544
12161.37 600
12162.41 511
12163.46 536
12164.50 579
12165.54 592
12166.58 590
12167.62 597
12168.67 556
12169.71 614
12170.75 566
12171.79 552
12172.83 598
12173.88 623
12174.92 615
12175.96 566
12177.00 566
12178.05 586
12179.09 630
12180.13 542
12181.17 562
12182.22 544
12183.26 524
12184.30 573
12185.34 548
12186.39 576
12187.43 527
12188.47 526
12189.51 530
12190.56 567
12191.60 552
12192.64 582
12193.69 503
12194.73 519
12195.77 557
12196.82 538
12197.86 574
12198.90 559
12199.95 551
12200.99 568
12202.03 516
12203.08 560
12204.12 537
12205.16 542
12206.21 521
12207.25 549
12208.29 568
12209.34 580
12210.38 533
12211.43 555
12212.47 523
12213.51 558
12214.56 543
12215.60 546
12216.65 585
12217.69 564
12218.73 542
12219.78 558
12220.82 598
12221.87 571
12222.91 618
12223.96 525
12225.00 519
12226.04 516
12227.09 574
12228.13 606
12229.18 582
12230.22 535
12231.27 538
12232.31 534
12233.36 565
12234.40 552
12235.45 569
12236.49 577
12237.54 534
12238.58 508
12239.63 496
12240.67 523
12241.72 567
12242.76 575
12243.81 542
12244.85 524
12245.90 548
12246.94 579
12247.99 550
12249.03 514
12250.08 540
12251.12 502
12252.17 521
12253.22 498
12254.26 519
12255.31 542
12256.35 544
12257.40 572
12258.44 508
12259.49 503
12260.54 514
12261.58 502
12262.63 505
12263.67 541
12264.72 537
12265.77 489
12266.81 446
12267.86 473
12268.91 486
12269.95 498
12271.00 505
12272.04 513
12273.09 543
12274.14 542
12275.18 529
12276.23 539
12277.28 495
12278.32 468
12279.37 547
12280.42 449
12281.46 485
12282.51 480
12283.56 451
12284.61 538
12285.65 506
12286.70 489
12287.75 473
12288.79 455
12289.84 459
12290.89 489
12291.94 487
12292.98 437
12294.03 444
12295.08 469
12296.13 487
12297.17 442
12298.22 509
12299.27 438
12300.32 461
12301.36 493
12302.41 529
12303.46 463
12304.51 460
12305.55 475
12306.60 453
12307.65 419
12308.70 438
12309.75 449
12310.79 536
12311.84 432
12312.89 462
12313.94 464
12314.99 490
12316.04 453
12317.08 455
12318.13 455
12319.18 427
12320.23 450
12321.28 428
12322.33 434
12323.37 438
12324.42 433
12325.47 411
12326.52 445
12327.57 402
12328.62 445
12329.67 421
12330.72 477
12331.77 456
12332.81 393
12333.86 434
12334.91 437
12335.96 379
12337.01 402
12338.06 418
12339.11 424
12340.16 456
12341.21 448
12342.26 419
12343.31 423
12344.36 465
12345.41 445
12346.46 464
12347.51 448
12348.56 389
12349.61 408
12350.65 452
12351.70 425
12352.75 434
12353.80 444
12354.85 474
12355.90 447
12356.95 401
12358.00 458
12359.05 448
12360.11 456
12361.16 440
12362.21 412
12363.26 441
12364.31 403
12365.36 432
12366.41 470
12367.46 463
12368.51 375
12369.56 392
12370.61 420
12371.66 415
12372.71 415
12373.76 435
12374.81 421
12375.86 456
12376.91 413
12377.97 439
12379.02 393
12380.07 410
12381.12 408
12382.17 427
12383.22 374
12384.27 431
12385.32 400
12386.37 408
12387.43 413
12388.48 435
12389.53 409
12390.58 390
12391.63 403
12392.68 414
12393.74 444
12394.79 449
12395.84 435
12396.89 434
12397.94 455
12398.99 446
12400.05 503
12401.10 419
12402.15 449
12403.20 406
12404.25 408
12405.31 419
12406.36 464
12407.41 441
12408.46 412
12409.51 378
12410.57 419
12411.62 464
12412.67 426
12413.72 436
12414.78 414
12415.83 452
12416.88 440
12417.93 412
12418.99 392
12420.04 427
12421.09 460
12422.15 411
12423.20 452
12424.25 479
12425.30 438
12426.36 406
12427.41 450
12428.46 455
12429.52 416
12430.57 411
12431.62 375
12432.68 439
12433.73 411
12434.78 428
12435.84 438
12436.89 460
12437.94 439
12439.00 484
12440.05 458
12441.10 434
12442.16 492
12443.21 474
12444.27 448
12445.32 478
12446.37 426
12447.43 406
12448.48 427
12449.54 434
12450.59 429
12451.64 416
12452.70 397
12453.75 391
12454.81 466
12455.86 376
12456.91 394
12457.97 441
12459.02 367
12460.08 384
12461.13 413
12462.19 402
12463.24 390
12464.30 405
12465.35 401
12466.41 395
12467.46 373
12468.52 419
12469.57 381
12470.63 398
12471.68 378
12472.73 364
12473.79 384
12474.85 417
12475.90 434
12476.96 397
12478.01 411
12479.07 483
12480.12 463
12481.18 419
12482.23 477
12483.29 398
12484.34 427
12485.40 438
12486.45 421
12487.51 397
12488.57 459
12489.62 491
12490.68 478
12491.73 427
12492.79 494
12493.84 481
12494.90 474
12495.96 521
12497.01 497
12498.07 550
12499.12 549
12500.18 484
12501.24 487
12502.29 474
12503.35 495
12504.41 487
12505.46 496
12506.52 482
12507.57 457
12508.63 465
12509.69 484
12510.74 445
12511.80 475
12512.86 466
12513.91 444
12514.97 437
12516.03 482
12517.08 471
12518.14 503
12519.20 479
12520.26 441
12521.31 451
12522.37 502
12523.43 437
12524.48 482
12525.54 528
12526.60 551
12527.66 579
12528.71 565
12529.77 616
12530.83 602
12531.89 617
12532.94 535
12534.00 512
12535.06 519
12536.12 534
12537.17 540
12538.23 564
12539.29 491
12540.35 478
12541.41 455
12542.46 451
12543.52 428
12544.58 432
12545.64 465
12546.70 430
12547.75 430
12548.81 481
12549.87 449
12550.93 430
12551.99 393
12553.05 414
12554.10 391
12555.16 478
12556.22 467
12557.28 410
12558.34 443
12559.40 455
12560.46 446
12561.51 465
12562.57 455
12563.63 420
12564.69 414
12565.75 443
12566.81 416
12567.87 412
12568.93 413
12569.99 441
12571.04 433
12572.10 449
12573.16 452
12574.22 501
12575.28 475
12576.34 451
12577.40 486
12578.46 493
12579.52 542
12580.58 479
12581.64 540
12582.70 489
12583.76 495
12584.82 559
12585.88 574
12586.94 456
12588.00 498
12589.06 538
12590.12 452
12591.18 468
12592.24 459
12593.30 510
12594.36 410
12595.42 446
12596.48 480
12597.54 464
12598.60 465
12599.66 489
12600.72 488
12601.78 426
12602.84 455
12603.90 479
12604.96 500
12606.02 506
12607.08 508
12608.14 492
12609.20 462
12610.27 489
12611.33 525
12612.39 560
12613.45 527
12614.51 554
12615.57 576
12616.63 582
12617.69 498
12618.75 474
12619.81 447
12620.88 499
12621.94 475
12623.00 507
12624.06 504
12625.12 585
12626.18 479
12627.24 489
12628.31 433
12629.37 419
12630.43 451
12631.49 454
12632.55 440
12633.61 432
12634.68 394
12635.74 375
12636.80 397
12637.86 439
12638.92 429
12639.99 430
12641.05 423
12642.11 439
12643.17 437
12644.23 390
12645.30 447
12646.36 449
12647.42 416
12648.48 437
12649.55 439
12650.61 386
12651.67 421
12652.73 439
12653.80 406
12654.86 411
12655.92 452
12656.99 419
12658.05 408
12659.11 429
12660.17 425
12661.24 412
12662.30 399
12663.36 422
12664.43 441
12665.49 458
12666.55 414
12667.62 420
12668.68 416
12669.74 397
12670.81 437
12671.87 430
12672.93 449
12674.00 436
12675.06 426
12676.12 423
12677.19 422
12678.25 421
12679.31 403
12680.38 399
12681.44 453
12682.51 407
12683.57 379
12684.63 411
12685.70 433
12686.76 527
12687.83 466
12688.89 457
12689.95 498
12691.02 448
12692.08 416
12693.15 512
12694.21 503
12695.28 444
12696.34 406
12697.40 421
12698.47 398
12699.53 479
12700.60 457
12701.66 414
12702.73 483
12703.79 449
12704.86 450
12705.92 435
12706.99 421
12708.05 488
12709.12 440
12710.18 468
12711.25 437
12712.31 409
12713.38 450
12714.44 399
12715.51 430
12716.57 420
12717.64 457
12718.70 455
12719.77 409
12720.83 405
12721.90 439
12722.97 441
12724.03 400
12725.10 404
12726.16 410
12727.23 444
12728.29 421
12729.36 374
12730.43 421
12731.49 441
12732.56 469
12733.62 460
12734.69 407
12735.76 397
12736.82 418
12737.89 421
12738.95 425
12740.02 402
12741.09 421
12742.15 373
12743.22 424
12744.29 429
12745.35 449
12746.42 428
12747.49 386
12748.55 399
12749.62 414
12750.69 438
12751.75 414
12752.82 413
12753.89 365
12754.95 386
12756.02 395
12757.09 394
12758.15 383
12759.22 421
12760.29 451
12761.36 419
12762.42 391
12763.49 398
12764.56 431
12765.62 397
12766.69 422
12767.76 353
12768.83 354
12769.89 347
12770.96 396
12772.03 388
12773.10 400
12774.17 400
12775.23 352
12776.30 376
12777.37 363
12778.44 367
12779.50 357
12780.57 400
12781.64 371
12782.71 371
12783.78 379
12784.84 383
12785.91 378
12786.98 394
12788.05 316
12789.12 384
12790.19 384
12791.25 357
12792.32 392
12793.39 405
12794.46 360
12795.53 356
12796.60 407
12797.67 348
12798.73 337
12799.80 368
12800.87 351
12801.94 327
12803.01 355
12804.08 352
12805.15 420
12806.22 390
12807.29 352
12808.36 363
12809.42 380
12810.49 362
12811.56 337
12812.63 381
12813.70 379
12814.77 390
12815.84 350
12816.91 394
12817.98 348
12819.05 319
12820.12 333
12821.19 371
12822.26 361
12823.33 372
12824.40 339
12825.47 328
12826.54 322
12827.61 312
12828.68 317
12829.75 406
12830.82 392
12831.89 378
12832.96 383
12834.03 338
12835.10 373
12836.17 285
12837.24 339
12838.31 359
12839.38 426
12840.45 414
12841.52 388
12842.59 363
12843.66 348
12844.73 372
12845.80 360
12846.87 346
12847.95 326
12849.02 340
12850.09 351
12851.16 312
12852.23 325
12853.30 362
12854.37 336
12855.44 340
12856.51 324
12857.58 349
12858.66 352
12859.73 351
12860.80 370
12861.87 318
12862.94 354
12864.01 398
12865.08 331
12866.16 320
12867.23 329
12868.30 345
12869.37 394
12870.44 310
12871.51 371
12872.59 363
12873.66 346
12874.73 352
12875.80 343
12876.87 351
12877.95 334
12879.02 350
12880.09 339
12881.16 312
12882.23 365
12883.31 328
12884.38 332
12885.45 335
12886.52 343
12887.60 324
12888.67 326
12889.74 336
12890.81 330
12891.89 386
12892.96 376
12894.03 303
12895.11 343
12896.18 335
12897.25 332
12898.32 321
12899.40 327
12900.47 319
12901.54 309
12902.62 352
12903.69 358
12904.76 335
12905.84 353
12906.91 325
12907.98 268
12909.06 376
12910.13 332
12911.20 304
12912.28 315
12913.35 349
12914.42 303
12915.50 322
12916.57 323
12917.64 323
12918.72 343
12919.79 291
12920.87 324
12921.94 315
12923.01 305
12924.09 301
12925.16 366
12926.24 312
12927.31 323
12928.38 345
12929.46 333
12930.53 305
12931.61 275
12932.68 298
12933.76 293
12934.83 310
12935.90 347
12936.98 323
12938.05 325
12939.13 316
12940.20 374
12941.28 333
12942.35 313
12943.43 307
12944.50 333
12945.58 314
12946.65 306
12947.73 317
12948.80 288
12949.88 320
12950.95 294
12952.03 303
12953.10 303
12954.18 299
12955.25 309
12956.33 329
12957.40 339
12958.48 333
12959.55 336
12960.63 305
12961.70 304
12962.78 295
12963.86 305
12964.93 342
12966.01 278
12967.08 321
12968.16 331
12969.24 363
12970.31 356
12971.39 338
12972.46 290
12973.54 305
12974.62 309
12975.69 316
12976.77 319
12977.84 282
12978.92 319
12980.00 331
12981.07 346
12982.15 355
12983.23 354
12984.30 304
12985.38 329
12986.46 329
12987.53 333
12988.61 341
12989.69 324
12990.76 321
12991.84 339
12992.92 321
12993.99 358
12995.07 328
12996.15 261
12997.22 323
12998.30 311
12999.38 325
13000.45 313
13001.53 357
13002.61 354
13003.69 287
13004.76 332
13005.84 307
13006.92 295
13008.00 329
13009.07 364
13010.15 345
13011.23 347
13012.31 304
13013.38 363
13014.46 320
13015.54 308
13016.62 331
13017.70 347
13018.77 331
13019.85 316
13020.93 353
13022.01 333
13023.09 328
13024.16 374
13025.24 334
13026.32 314
13027.40 310
13028.48 266
13029.56 339
13030.63 318
13031.71 315
13032.79 335
13033.87 286
13034.95 301
13036.03 305
13037.11 364
13038.18 368
13039.26 339
13040.34 344
13041.42 322
13042.50 325
13043.58 356
13044.66 320
13045.74 301
13046.82 316
13047.89 314
13048.97 343
13050.05 339
13051.13 321
13052.21 319
13053.29 371
13054.37 331
13055.45 321
13056.53 302
13057.61 389
13058.69 336
13059.77 330
13060.85 333
13061.93 323
13063.01 367
13064.09 341
13065.17 371
13066.25 321
13067.33 314
13068.41 375
13069.49 389
13070.57 356
13071.65 322
13072.73 354
13073.81 364
13074.89 319
13075.97 294
13077.05 328
13078.13 381
13079.21 379
13080.29 313
13081.37 338
13082.45 325
13083.53 309
13084.61 319
13085.69 285
13086.77 295
13087.85 325
13088.94 333
13090.02 336
13091.10 370
13092.18 329
13093.26 320
13094.34 300
13095.42 344
13096.50 332
13097.58 333
13098.66 320
13099.75 301
13100.83 297
13101.91 303
13102.99 312
13104.07 326
13105.15 303
13106.23 290
13107.32 337
13108.40 309
13109.48 323
13110.56 340
13111.64 337
13112.72 340
13113.81 369
13114.89 307
13115.97 351
13117.05 306
13118.13 306
13119.22 325
13120.30 273
13121.38 324
13122.46 338
13123.55 357
13124.63 326
13125.71 341
13126.79 316
13127.88 360
13128.96 304
13130.04 318
13131.12 330
13132.21 321
13133.29 340
13134.37 328
13135.45 342
13136.54 334
13137.62 332
13138.70 332
13139.79 326
13140.87 344
13141.95 335
13143.03 307
13144.12 268
13145.20 331
13146.28 346
13147.37 341
13148.45 317
13149.53 296
13150.62 311
13151.70 304
13152.78 315
13153.87 342
13154.95 349
13156.03 289
13157.12 303
13158.20 325
13159.29 313
13160.37 309
13161.45 351
13162.54 357
13163.62 314
13164.71 334
13165.79 346
13166.87 361
13167.96 311
13169.04 321
13170.13 296
13171.21 262
13172.29 294
13173.38 345
13174.46 311
13175.55 304
13176.63 327
13177.72 333
13178.80 377
13179.89 337
13180.97 318
13182.06 364
13183.14 312
13184.22 316
13185.31 297
13186.39 292
13187.48 335
13188.56 290
13189.65 269
13190.73 304
13191.82 309
13192.90 327
13193.99 300
13195.07 316
13196.16 307
13197.25 312
13198.33 283
13199.42 277
13200.50 309
13201.59 300
13202.67 314
13203.76 309
13204.84 278
13205.93 267
13207.02 321
13208.10 326
13209.19 312
13210.27 336
13211.36 281
13212.44 326
13213.53 340
13214.62 328
13215.70 301
13216.79 282
13217.88 303
13218.96 304
13220.05 288
13221.13 284
13222.22 268
13223.31 279
13224.39 327
13225.48 320
13226.57 274
13227.65 269
13228.74 351
13229.83 323
13230.91 270
13232.00 322
13233.09 324
13234.17 272
13235.26 291
13236.35 329
13237.43 289
13238.52 337
13239.61 291
13240.70 288
13241.78 281
13242.87 342
13243.96 308
13245.04 285
13246.13 301
13247.22 319
13248.31 304
13249.39 319
13250.48 299
13251.57 293
13252.66 276
13253.74 307
13254.83 326
13255.92 307
13257.01 327
13258.10 349
13259.18 313
13260.27 292
13261.36 323
13262.45 328
13263.54 285
13264.62 300
13265.71 323
13266.80 315
13267.89 318
13268.98 325
13270.06 321
13271.15 314
13272.24 315
13273.33 300
13274.42 277
13275.51 313
13276.60 322
13277.68 318
13278.77 340
13279.86 326
13280.95 320
13282.04 325
13283.13 327
13284.22 313
13285.31 295
13286.39 302
13287.48 306
13288.57 272
13289.66 276
13290.75 326
13291.84 305
13292.93 276
13294.02 299
13295.11 326
13296.20 323
13297.29 357
13298.38 343
13299.47 356
13300.56 348
13301.65 350
13302.73 364
13303.82 332
13304.91 330
13306.00 300
13307.09 357
13308.18 357
13309.27 359
13310.36 381
13311.45 329
13312.54 317
13313.63 339
13314.72 375
13315.81 366
13316.90 401
13318.00 373
13319.09 323
13320.18 364
13321.27 341
13322.36 335
13323.45 370
13324.54 344
13325.63 372
13326.72 387
13327.81 352
13328.90 323
13329.99 326
13331.08 286
13332.17 305
13333.26 321
13334.35 320
13335.45 322
13336.54 337
13337.63 360
13338.72 333
13339.81 324
13340.90 321
13341.99 354
13343.08 355
13344.18 349
13345.27 326
13346.36 338
13347.45 365
13348.54 329
13349.63 311
13350.72 324
13351.82 388
13352.91 329
13354.00 341
13355.09 285
13356.18 351
13357.28 304
13358.37 339
13359.46 359
13360.55 361
13361.64 321
13362.74 321
13363.83 339
13364.92 349
13366.01 348
13367.10 353
13368.20 342
13369.29 348
13370.38 333
13371.47 336
13372.57 334
13373.66 352
13374.75 319
13375.84 345
13376.94 366
13378.03 352
13379.12 296
13380.22 285
13381.31 349
13382.40 341
13383.49 361
13384.59 316
13385.68 309
13386.77 337
13387.87 334
13388.96 341
13390.05 336
13391.15 311
13392.24 335
13393.33 337
13394.43 368
13395.52 327
13396.61 319
13397.71 317
13398.80 322
13399.90 312
13400.99 336
13402.08 343
13403.18 313
13404.27 339
13405.36 325
13406.46 340
13407.55 343
13408.65 312
13409.74 310
13410.83 291
13411.93 296
13413.02 282
13414.12 318
13415.21 331
13416.31 306
13417.40 331
13418.49 351
13419.59 299
13420.68 295
13421.78 262
13422.87 321
13423.97 316
13425.06 297
13426.16 324
13427.25 324
13428.35 317
13429.44 324
13430.54 381
13431.63 341
13432.73 304
13433.82 348
13434.92 360
13436.01 359
13437.11 322
13438.20 312
13439.30 348
13440.39 368
13441.49 327
13442.58 338
13443.68 309
13444.77 321
13445.87 369
13446.96 331
13448.06 311
13449.16 297
13450.25 312
13451.35 344
13452.44 359
13453.54 306
13454.64 318
13455.73 354
13456.83 303
13457.92 343
13459.02 327
13460.12 333
13461.21 355
13462.31 349
13463.40 335
13464.50 330
13465.60 336
13466.69 324
13467.79 345
13468.89 338
13469.98 392
13471.08 344
13472.18 344
13473.27 406
13474.37 331
13475.47 335
13476.56 318
13477.66 376
13478.76 341
13479.85 309
13480.95 297
13482.05 319
13483.14 359
13484.24 349
13485.34 335
13486.44 313
13487.53 341
13488.63 411
13489.73 373
13490.83 386
13491.92 408
13493.02 340
13494.12 383
13495.21 386
13496.31 405
13497.41 397
13498.51 365
13499.61 356
13500.70 360
13501.80 376
13502.90 356
13504.00 372
13505.10 421
13506.19 393
13507.29 440
13508.39 408
13509.49 357
13510.59 389
13511.68 379
13512.78 360
13513.88 372
13514.98 393
13516.08 363
13517.18 334
13518.27 336
13519.37 360
13520.47 345
13521.57 360
13522.67 350
13523.77 344
13524.87 354
13525.96 325
13527.06 306
13528.16 338
13529.26 362
13530.36 363
13531.46 346
13532.56 366
13533.66 300
13534.76 318
13535.86 346
13536.96 316
13538.05 332
13539.15 333
13540.25 277
13541.35 300
13542.45 299
13543.55 300
13544.65 321
13545.75 308
13546.85 364
13547.95 304
13549.05 334
13550.15 312
13551.25 331
13552.35 325
13553.45 370
13554.55 305
13555.65 313
13556.75 351
13557.85 366
13558.95 327
13560.05 334
13561.15 297
13562.25 282
13563.35 287
13564.45 311
13565.55 340
13566.65 348
13567.75 348
13568.85 285
13569.95 284
13571.05 341
13572.16 299
13573.26 320
13574.36 323
13575.46 261
13576.56 306
13577.66 276
13578.76 325
13579.86 332
13580.96 296
13582.06 320
13583.16 314
13584.27 301
13585.37 286
13586.47 295
13587.57 313
13588.67 284
13589.77 291
13590.87 307
13591.98 304
13593.08 294
13594.18 322
13595.28 331
13596.38 355
13597.48 378
13598.59 307
13599.69 323
13600.79 345
13601.89 337
13602.99 333
13604.10 351
13605.20 319
13606.30 307
13607.40 329
13608.50 299
13609.61 335
13610.71 329
13611.81 323
13612.91 328
13614.02 281
13615.12 269
13616.22 336
13617.32 337
13618.43 296
13619.53 350
13620.63 311
13621.73 290
13622.84 294
13623.94 340
13625.04 296
13626.14 266
13627.25 307
13628.35 318
13629.45 322
13630.56 309
13631.66 289
13632.76 316
13633.87 322
13634.97 355
13636.07 319
13637.18 303
13638.28 350
13639.38 316
13640.49 328
13641.59 323
13642.69 382
13643.80 342
13644.90 314
13646.00 289
13647.11 291
13648.21 320
13649.32 322
13650.42 304
13651.52 294
13652.63 308
13653.73 291
13654.84 312
13655.94 295
13657.04 283
13658.15 340
13659.25 376
13660.36 353
13661.46 289
13662.57 333
13663.67 340
13664.77 311
13665.88 343
13666.98 329
13668.09 289
13669.19 281
13670.30 349
13671.40 341
13672.51 309
13673.61 338
13674.72 377
13675.82 324
13676.93 296
13678.03 351
13679.14 357
13680.24 320
13681.35 317
13682.45 346
13683.56 300
13684.66 297
13685.77 334
13686.87 315
13687.98 333
13689.08 304
13690.19 341
13691.29 375
13692.40 390
13693.51 360
13694.61 322
13695.72 341
13696.82 339
13697.93 335
13699.03 336
13700.14 337
13701.25 372
13702.35 333
13703.46 388
13704.56 355
13705.67 348
13706.78 356
13707.88 385
13708.99 373
13710.10 367
13711.20 345
13712.31 356
13713.41 380
13714.52 408
13715.63 408
13716.73 430
13717.84 399
13718.95 424
13720.05 418
13721.16 449
13722.27 432
13723.37 460
13724.48 491
13725.59 372
13726.70 382
13727.80 432
13728.91 407
13730.02 396
13731.12 392
13732.23 384
13733.34 396
13734.45 366
13735.55 345
13736.66 352
13737.77 391
13738.87 415
13739.98 403
13741.09 383
13742.20 346
13743.31 362
13744.41 316
13745.52 346
13746.63 363
13747.74 346
13748.84 399
13749.95 374
13751.06 341
13752.17 333
13753.28 334
13754.38 359
13755.49 322
13756.60 348
13757.71 313
13758.82 318
13759.93 341
13761.03 373
13762.14 344
13763.25 368
13764.36 346
13765.47 375
13766.58 341
13767.68 297
13768.79 362
13769.90 362
13771.01 373
13772.12 380
13773.23 350
13774.34 326
13775.45 416
13776.56 431
13777.66 393
13778.77 352
13779.88 367
13780.99 311
13782.10 356
13783.21 347
13784.32 356
13785.43 361
13786.54 363
13787.65 372
13788.76 364
13789.87 372
13790.98 371
13792.09 311
13793.20 315
13794.31 314
13795.42 326
13796.52 302
13797.63 332
13798.74 312
13799.85 324
13800.96 321
13802.07 331
13803.18 376
13804.29 345
13805.40 350
13806.51 348
13807.63 380
13808.74 313
13809.85 348
13810.96 328
13812.07 336
13813.18 317
13814.29 319
13815.40 303
13816.51 340
13817.62 321
13818.73 329
13819.84 369
13820.95 374
13822.06 321
13823.17 306
13824.28 304
13825.40 328
13826.51 341
13827.62 337
13828.73 314
13829.84 335
13830.95 354
13832.06 324
13833.17 298
13834.28 314
13835.40 314
13836.51 303
13837.62 309
13838.73 340
13839.84 329
13840.95 312
13842.06 308
13843.18 350
13844.29 309
13845.40 294
13846.51 302
13847.62 266
13848.74 302
13849.85 342
13850.96 308
13852.07 307
13853.18 337
13854.30 366
13855.41 326
13856.52 341
13857.63 357
13858.74 378
13859.86 356
13860.97 307
13862.08 314
13863.19 336
13864.31 269
13865.42 309
13866.53 317
13867.64 308
13868.76 337
13869.87 392
13870.98 410
13872.10 353
13873.21 320
13874.32 311
13875.43 317
13876.55 375
13877.66 354
13878.77 318
13879.89 326
13881.00 341
13882.11 305
13883.23 322
13884.34 283
13885.45 282
13886.57 347
13887.68 315
13888.79 322
13889.91 322
13891.02 361
13892.13 323
13893.25 322
13894.36 351
13895.48 338
13896.59 371
13897.70 351
13898.82 358
13899.93 379
13901.05 352
13902.16 409
13903.27 392
13904.39 371
13905.50 348
13906.62 326
13907.73 342
13908.85 348
13909.96 321
13911.07 367
13912.19 357
13913.30 345
13914.42 365
13915.53 331
13916.65 338
13917.76 361
13918.88 295
13919.99 301
13921.11 337
13922.22 300
13923.34 323
13924.45 301
13925.57 310
13926.68 284
13927.80 313
13928.91 355
13930.03 360
13931.14 319
13932.26 293
13933.37 291
13934.49 305
13935.60 367
13936.72 304
13937.83 283
13938.95 300
13940.06 303
13941.18 290
13942.30 321
13943.41 280
13944.53 305
13945.64 271
13946.76 283
13947.87 294
13948.99 275
13950.11 315
13951.22 315
13952.34 306
13953.45 296
13954.57 317
13955.69 309
13956.80 367
13957.92 301
13959.04 325
13960.15 335
13961.27 331
13962.39 316
13963.50 307
13964.62 307
13965.73 364
13966.85 348
13967.97 328
13969.08 320
13970.20 304
13971.32 313
13972.44 306
13973.55 294
13974.67 262
13975.79 267
13976.90 318
13978.02 326
13979.14 283
13980.25 328
13981.37 316
13982.49 338
13983.61 346
13984.72 286
13985.84 264
13986.96 262
13988.08 360
13989.19 322
13990.31 318
13991.43 338
13992.55 284
13993.66 336
13994.78 339
13995.90 297
13997.02 269
13998.14 269
13999.25 311
14000.37 320
14001.49 321
14002.61 316
14003.73 311
14004.84 288
14005.96 305
14007.08 281
14008.20 277
14009.32 311
14010.44 316
14011.55 302
14012.67 225
14013.79 293
14014.91 305
14016.03 320
14017.15 275
14018.27 271
14019.38 310
14020.50 361
14021.62 298
14022.74 296
14023.86 278
14024.98 311
14026.10 305
14027.22 309
14028.34 307
14029.46 302
14030.57 327
14031.69 290
14032.81 269
14033.93 296
14035.05 276
14036.17 344
14037.29 302
14038.41 270
14039.53 325
14040.65 330
14041.77 334
14042.89 340
14044.01 305
14045.13 300
14046.25 313
14047.37 344
14048.49 328
14049.61 282
14050.73 331
14051.85 328
14052.97 330
14054.09 335
14055.21 325
14056.33 323
14057.45 339
14058.57 324
14059.69 300
14060.81 299
14061.93 354
14063.05 314
14064.17 340
14065.29 298
14066.41 323
14067.53 342
14068.65 311
14069.78 313
14070.90 311
14072.02 312
14073.14 299
14074.26 346
14075.38 317
14076.50 314
14077.62 313
14078.74 332
14079.86 381
14080.99 353
14082.11 300
14083.23 334
14084.35 340
14085.47 377
14086.59 395
14087.71 343
14088.84 336
14089.96 421
14091.08 404
14092.20 384
14093.32 421
14094.44 403
14095.57 401
14096.69 388
14097.81 418
14098.93 405
14100.05 440
14101.18 369
14102.30 432
14103.42 456
14104.54 415
14105.66 432
14106.79 472
14107.91 440
14109.03 416
14110.15 398
14111.28 387
14112.40 409
14113.52 392
14114.64 415
14115.77 388
14116.89 353
14118.01 319
14119.13 325
14120.26 337
14121.38 330
14122.50 302
14123.63 334
14124.75 332
14125.87 341
14126.99 344
14128.12 296
14129.24 319
14130.36 318
14131.49 340
14132.61 312
14133.73 283
14134.86 336
14135.98 322
14137.10 297
14138.23 341
14139.35 340
14140.47 340
14141.60 332
14142.72 315
14143.85 320
14144.97 340
14146.09 335
14147.22 308
14148.34 316
14149.47 316
14150.59 266
14151.71 282
14152.84 284
14153.96 286
14155.09 317
14156.21 308
14157.33 327
14158.46 317
14159.58 319
14160.71 303
14161.83 304
14162.96 291
14164.08 302
14165.21 293
14166.33 341
14167.45 335
14168.58 293
14169.70 281
14170.83 293
14171.95 293
14173.08 305
14174.20 285
14175.33 269
14176.45 288
14177.58 319
14178.70 327
14179.83 331
14180.95 290
14182.08 287
14183.20 275
14184.33 307
14185.46 283
14186.58 251
14187.71 297
14188.83 269
14189.96 287
14191.08 331
14192.21 277
14193.33 274
14194.46 295
14195.59 278
14196.71 277
14197.84 308
14198.96 320
14200.09 270
14201.22 318
14202.34 276
14203.47 296
14204.59 314
14205.72 297
14206.85 309
14207.97 300
14209.10 285
14210.23 321
14211.35 325
14212.48 271
14213.61 311
14214.73 290
14215.86 314
14216.99 303
14218.11 267
14219.24 276
14220.37 293
14221.49 235
14222.62 244
14223.75 297
14224.87 285
14226.00 275
14227.13 313
14228.25 285
14229.38 298
14230.51 308
14231.64 325
14232.76 334
14233.89 333
14235.02 302
14236.14 296
14237.27 268
14238.40 267
14239.53 233
14240.66 267
14241.78 289
14242.91 232
14244.04 293
14245.17 268
14246.29 260
14247.42 283
14248.55 285
14249.68 298
14250.81 303
14251.93 275
14253.06 282
14254.19 313
14255.32 293
14256.45 301
14257.57 290
14258.70 261
14259.83 308
14260.96 292
14262.09 271
14263.22 308
14264.34 322
14265.47 295
14266.60 280
14267.73 275
14268.86 267
14269.99 272
14271.12 265
14272.25 263
14273.37 272
14274.50 298
14275.63 330
14276.76 289
14277.89 288
14279.02 261
14280.15 298
14281.28 274
14282.41 264
14283.54 278
14284.67 295
14285.80 286
14286.92 261
14288.05 280
14289.18 302
14290.31 277
14291.44 248
14292.57 276
14293.70 309
14294.83 295
14295.96 261
14297.09 275
14298.22 266
14299.35 257
14300.48 273
14301.61 277
14302.74 262
14303.87 229
14305.00 260
14306.13 254
14307.26 240
14308.39 267
14309.52 288
14310.65 230
14311.78 259
14312.91 301
14314.04 305
14315.18 256
14316.31 279
14317.44 269
14318.57 283
14319.70 257
14320.83 269
14321.96 253
14323.09 242
14324.22 251
14325.35 276
14326.48 269
14327.61 237
14328.75 270
14329.88 235
14331.01 232
14332.14 244
14333.27 251
14334.40 284
14335.53 268
14336.66 232
14337.80 236
14338.93 246
14340.06 248
14341.19 275
14342.32 251
14343.45 250
14344.59 289
14345.72 268
14346.85 241
14347.98 247
14349.11 245
14350.24 294
14351.38 251
14352.51 254
14353.64 267
14354.77 226
14355.91 255
14357.04 235
14358.17 225
14359.30 207
14360.43 226
14361.57 251
14362.70 261
14363.83 279
14364.96 280
14366.10 315
14367.23 261
14368.36 297
14369.49 262
14370.63 263
14371.76 283
14372.89 282
14374.03 264
14375.16 248
14376.29 252
14377.42 258
14378.56 228
14379.69 255
14380.82 233
14381.96 267
14383.09 291
14384.22 252
14385.36 246
14386.49 263
14387.62 256
14388.76 259
14389.89 273
14391.02 275
14392.16 266
14393.29 246
14394.43 263
14395.56 234
14396.69 263
14397.83 251
14398.96 262
14400.09 283
14401.23 250
14402.36 250
14403.50 263
14404.63 256
14405.76 226
14406.90 256
14408.03 266
14409.17 269
14410.30 249
14411.44 281
14412.57 294
14413.70 284
14414.84 238
14415.97 245
14417.11 256
14418.24 265
14419.38 246
14420.51 253
14421.65 282
14422.78 265
14423.92 266
14425.05 252
14426.19 250
14427.32 265
14428.46 294
14429.59 312
14430.73 281
14431.86 301
14433.00 287
14434.13 248
14435.27 263
14436.40 263
14437.54 255
14438.67 247
14439.81 266
14440.95 239
14442.08 250
14443.22 279
14444.35 289
14445.49 256
14446.62 260
14447.76 234
14448.90 249
14450.03 255
14451.17 264
14452.30 246
14453.44 246
14454.58 289
14455.71 250
14456.85 283
14457.98 259
14459.12 238
14460.26 277
14461.39 278
14462.53 268
14463.67 293
14464.80 249
14465.94 285
14467.07 242
14468.21 249
14469.35 261
14470.48 265
14471.62 277
14472.76 254
14473.90 278
14475.03 306
14476.17 269
14477.31 256
14478.44 273
14479.58 254
14480.72 283
14481.85 281
14482.99 234
14484.13 284
14485.27 288
14486.40 258
14487.54 332
14488.68 274
14489.82 263
14490.95 299
14492.09 259
14493.23 271
14494.37 272
14495.50 266
14496.64 286
14497.78 304
14498.92 294
14500.05 288
14501.19 299
14502.33 315
14503.47 324
14504.61 281
14505.74 306
14506.88 320
14508.02 286
14509.16 319
14510.30 301
14511.44 328
14512.57 332
14513.71 328
14514.85 398
14515.99 373
14517.13 358
14518.27 342
14519.41 353
14520.54 344
14521.68 352
14522.82 354
14523.96 366
14525.10 397
14526.24 349
14527.38 327
14528.52 394
14529.65 344
14530.79 357
14531.93 366
14533.07 389
14534.21 374
14535.35 357
14536.49 353
14537.63 317
14538.77 344
14539.91 323
14541.05 301
14542.19 309
14543.33 274
14544.47 299
14545.61 301
14546.75 296
14547.89 304
14549.02 296
14550.16 295
14551.30 285
14552.44 303
14553.58 319
14554.72 288
14555.86 308
14557.00 288
14558.14 297
14559.29 295
14560.43 259
14561.57 269
14562.71 290
14563.85 318
14564.99 283
14566.13 287
14567.27 312
14568.41 286
14569.55 291
14570.69 269
14571.83 258
14572.97 258
14574.11 319
14575.25 293
14576.39 266
14577.53 315
14578.68 274
14579.82 304
14580.96 302
14582.10 267
14583.24 273
14584.38 266
14585.52 274
14586.66 300
14587.80 276
14588.95 285
14590.09 263
14591.23 283
14592.37 289
14593.51 282
14594.65 316
14595.79 270
14596.94 260
14598.08 279
14599.22 312
14600.36 294
14601.50 273
14602.65 274
14603.79 275
14604.93 275
14606.07 276
14607.21 285
14608.36 256
14609.50 299
14610.64 304
14611.78 320
14612.92 287
14614.07 276
14615.21 286
14616.35 285
14617.49 307
14618.64 316
14619.78 305
14620.92 283
14622.06 288
14623.21 294
14624.35 308
14625.49 302
14626.64 292
14627.78 293
14628.92 323
14630.06 288
14631.21 305
14632.35 305
14633.49 278
14634.64 290
14635.78 344
14636.92 294
14638.07 287
14639.21 315
14640.35 328
14641.50 347
14642.64 304
14643.78 281
14644.93 303
14646.07 296
14647.21 323
14648.36 333
14649.50 289
14650.65 335
14651.79 281
14652.93 321
14654.08 279
14655.22 281
14656.37 271
14657.51 282
14658.65 321
14659.80 254
14660.94 248
14662.09 277
14663.23 275
14664.37 258
14665.52 250
14666.66 288
14667.81 297
14668.95 282
14670.10 281
14671.24 284
14672.39 231
14673.53 284
14674.68 295
14675.82 261
14676.97 281
14678.11 308
14679.25 255
14680.40 269
14681.54 263
14682.69 265
14683.83 305
14684.98 290
14686.13 264
14687.27 234
14688.42 240
14689.56 306
14690.71 283
14691.85 276
14693.00 291
14694.14 252
14695.29 264
14696.43 259
14697.58 263
14698.72 272
14699.87 235
14701.02 241
14702.16 262
14703.31 231
14704.45 258
14705.60 268
14706.75 279
14707.89 267
14709.04 218
14710.18 217
14711.33 213
14712.48 245
14713.62 232
14714.77 255
14715.92 258
14717.06 261
14718.21 289
14719.35 233
14720.50 251
14721.65 242
14722.79 234
14723.94 253
14725.09 271
14726.23 271
14727.38 245
14728.53 243
14729.67 244
14730.82 281
14731.97 236
14733.12 249
14734.26 268
14735.41 225
14736.56 263
14737.70 242
14738.85 262
14740.00 252
14741.15 251
14742.29 249
14743.44 267
14744.59 225
14745.74 225
14746.88 257
14748.03 255
14749.18 223
14750.33 217
14751.47 235
14752.62 228
14753.77 219
14754.92 224
14756.07 240
14757.21 227
14758.36 270
14759.51 267
14760.66 255
14761.81 217
14762.95 236
14764.10 263
14765.25 253
14766.40 247
14767.55 245
14768.70 255
14769.84 299
14770.99 299
14772.14 245
14773.29 283
14774.44 233
14775.59 227
14776.74 231
14777.88 248
14779.03 246
14780.18 229
14781.33 245
14782.48 224
14783.63 242
14784.78 219
14785.93 236
14787.08 243
14788.22 239
14789.37 243
14790.52 281
14791.67 251
14792.82 252
14793.97 227
14795.12 238
14796.27 234
14797.42 232
14798.57 231
14799.72 197
14800.87 265
14802.02 250
14803.17 247
14804.32 242
14805.47 227
14806.62 223
14807.77 240
14808.92 233
14810.07 241
14811.22 219
14812.37 227
14813.52 202
14814.67 209
14815.82 219
14816.97 229
14818.12 234
14819.27 247
14820.42 200
14821.57 226
14822.72 203
14823.87 241
14825.02 263
14826.17 233
14827.32 253
14828.47 230
14829.62 233
14830.78 216
14831.93 206
14833.08 235
14834.23 199
14835.38 216
14836.53 237
14837.68 262
14838.83 254
14839.98 216
14841.13 203
14842.29 212
14843.44 211
14844.59 222
14845.74 247
14846.89 207
14848.04 202
14849.19 234
14850.35 234
14851.50 243
14852.65 225
14853.80 216
14854.95 248
14856.10 217
14857.26 233
14858.41 251
14859.56 223
14860.71 219
14861.86 219
14863.02 221
14864.17 243
14865.32 212
14866.47 247
14867.63 246
14868.78 212
14869.93 198
14871.08 186
14872.23 235
14873.39 291
14874.54 248
14875.69 204
14876.84 216
14878.00 209
14879.15 221
14880.30 236
14881.46 236
14882.61 198
14883.76 229
14884.91 219
14886.07 260
14887.22 221
14888.37 253
14889.53 217
14890.68 226
14891.83 229
14892.99 232
14894.14 248
14895.29 222
14896.45 253
14897.60 241
14898.75 244
14899.91 241
14901.06 246
14902.21 237
14903.37 224
14904.52 228
14905.67 261
14906.83 247
14907.98 239
14909.14 238
14910.29 250
14911.44 248
14912.60 237
14913.75 197
14914.91 253
14916.06 263
14917.21 265
14918.37 217
14919.52 208
14920.68 238
14921.83 232
14922.99 233
14924.14 201
14925.30 239
14926.45 234
14927.60 222
14928.76 216
14929.91 241
14931.07 255
14932.22 234
14933.38 265
14934.53 237
14935.69 216
14936.84 246
14938.00 287
14939.15 245
14940.31 202
14941.46 203
14942.62 256
14943.77 243
14944.93 213
14946.08 231
14947.24 252
14948.39 255
14949.55 226
14950.71 212
14951.86 224
14953.02 253
14954.17 241
14955.33 244
14956.48 263
14957.64 273
14958.80 272
14959.95 234
14961.11 224
14962.26 226
14963.42 255
14964.57 241
14965.73 243
14966.89 233
14968.04 251
14969.20 252
14970.36 246
14971.51 219
14972.67 228
14973.82 241
14974.98 274
14976.14 250
14977.29 231
14978.45 212
14979.61 237
14980.76 246
14981.92 231
14983.08 231
14984.23 242
14985.39 264
14986.55 218
14987.70 234
14988.86 239
14990.02 269
14991.18 247
14992.33 267
14993.49 291
14994.65 253
14995.80 252
14996.96 229
14998.12 250
14999.28 252
15000.43 263
15001.59 255
15002.75 283
15003.91 249
15005.06 275
15006.22 274
15007.38 237
15008.54 262
15009.69 217
15010.85 228
15012.01 253
15013.17 265
15014.33 247
15015.48 256
15016.64 238
15017.80 265
15018.96 256
15020.12 218
15021.27 212
15022.43 263
15023.59 268
15024.75 258
15025.91 249
15027.07 249
15028.23 236
15029.38 218
15030.54 226
15031.70 259
15032.86 258
15034.02 262
15035.18 275
15036.34 229
15037.49 221
15038.65 223
15039.81 254
15040.97 245
15042.13 210
15043.29 227
15044.45 266
15045.61 297
15046.77 234
15047.93 242
15049.09 249
15050.24 228
15051.40 222
15052.56 246
15053.72 247
15054.88 263
15056.04 233
15057.20 218
15058.36 264
15059.52 239
15060.68 226
15061.84 234
15063.00 193
15064.16 221
15065.32 261
15066.48 259
15067.64 246
15068.80 223
15069.96 209
15071.12 206
15072.28 246
15073.44 237
15074.60 220
15075.76 214
15076.92 236
15078.08 245
15079.24 250
15080.40 256
15081.56 228
15082.72 246
15083.89 258
15085.05 223
15086.21 237
15087.37 209
15088.53 228
15089.69 221
15090.85 255
15092.01 267
15093.17 227
15094.33 207
15095.49 257
15096.66 255
15097.82 222
15098.98 202
15100.14 268
15101.30 271
15102.46 244
15103.62 255
15104.78 221
15105.95 219
15107.11 222
15108.27 243
15109.43 229
15110.59 229
15111.75 226
15112.92 222
15114.08 229
15115.24 214
15116.40 249
15117.56 248
15118.73 245
15119.89 224
15121.05 237
15122.21 235
15123.37 221
15124.54 210
15125.70 205
15126.86 197
15128.02 202
15129.19 213
15130.35 201
15131.51 278
15132.67 233
15133.84 229
15135.00 222
15136.16 204
15137.32 231
15138.49 242
15139.65 245
15140.81 227
15141.97 233
15143.14 229
15144.30 247
15145.46 233
15146.63 273
15147.79 256
15148.95 214
15150.12 214
15151.28 226
15152.44 228
15153.61 218
15154.77 204
15155.93 212
15157.10 253
15158.26 252
15159.42 240
15160.59 222
15161.75 205
15162.91 223
15164.08 238
15165.24 178
15166.41 219
15167.57 215
15168.73 248
15169.90 219
15171.06 206
15172.23 207
15173.39 217
15174.55 231
15175.72 217
15176.88 231
15178.05 224
15179.21 235
15180.38 257
15181.54 212
15182.70 224
15183.87 273
15185.03 241
15186.20 214
15187.36 214
15188.53 226
15189.69 217
15190.86 245
15192.02 202
15193.19 241
15194.35 222
15195.52 254
15196.68 251
15197.85 219
15199.01 231
15200.18 246
15201.34 178
15202.51 211
15203.67 203
15204.84 206
15206.00 204
15207.17 215
15208.33 217
15209.50 213
15210.66 236
15211.83 227
15213.00 222
15214.16 237
15215.33 210
15216.49 199
15217.66 250
15218.82 224
15219.99 223
15221.16 226
15222.32 194
15223.49 220
15224.65 248
15225.82 264
15226.99 222
15228.15 220
15229.32 210
15230.49 238
15231.65 208
15232.82 220
15233.98 232
15235.15 179
15236.32 231
15237.48 240
15238.65 253
15239.82 223
15240.98 209
15242.15 225
15243.32 230
15244.48 241
15245.65 265
15246.82 223
15247.98 228
15249.15 229
15250.32 213
15251.49 219
15252.65 225
15253.82 234
15254.99 233
15256.16 254
15257.32 245
15258.49 205
15259.66 212
15260.82 247
15261.99 230
15263.16 241
15264.33 235
15265.49 241
15266.66 216
15267.83 209
15269.00 234
15270.17 213
15271.33 224
15272.50 204
15273.67 191
15274.84 196
15276.01 215
15277.17 222
15278.34 236
15279.51 185
15280.68 211
15281.85 212
15283.01 212
15284.18 251
15285.35 200
15286.52 226
15287.69 235
15288.86 209
15290.03 229
15291.19 230
15292.36 224
15293.53 244
15294.70 226
15295.87 226
15297.04 245
15298.21 245
15299.38 231
15300.54 233
15301.71 217
15302.88 232
15304.05 255
15305.22 252
15306.39 223
15307.56 221
15308.73 228
15309.90 256
15311.07 238
15312.24 195
15313.41 212
15314.58 223
15315.75 242
15316.92 209
15318.09 231
15319.25 240
15320.42 237
15321.59 251
15322.76 245
15323.93 215
15325.10 240
15326.27 251
15327.44 230
15328.61 241
15329.78 254
15330.95 235
15332.12 211
15333.29 224
15334.46 214
15335.64 246
15336.81 241
15337.98 242
15339.15 239
15340.32 224
15341.49 207
15342.66 267
15343.83 286
15345.00 211
15346.17 233
15347.34 222
15348.51 237
15349.68 212
15350.85 222
15352.02 238
15353.20 230
15354.37 210
15355.54 221
15356.71 215
15357.88 229
15359.05 200
15360.22 228
15361.39 186
15362.57 177
15363.74 195
15364.91 191
15366.08 235
15367.25 215
15368.42 221
15369.59 195
15370.77 230
15371.94 220
15373.11 211
15374.28 251
15375.45 239
15376.63 230
15377.80 243
15378.97 247
15380.14 232
15381.31 260
15382.49 213
15383.66 212
15384.83 222
15386.00 231
15387.17 223
15388.35 254
15389.52 254
15390.69 238
15391.86 217
15393.04 213
15394.21 223
15395.38 211
15396.55 211
15397.73 209
15398.90 258
15400.07 217
15401.25 224
15402.42 226
15403.59 224
15404.76 215
15405.94 226
15407.11 236
15408.28 226
15409.46 211
15410.63 246
15411.80 270
15412.98 232
15414.15 239
15415.32 219
15416.50 260
15417.67 215
15418.84 250
15420.02 207
15421.19 188
15422.36 211
15423.54 256
15424.71 238
15425.89 232
15427.06 209
15428.23 182
15429.41 198
15430.58 199
15431.76 206
15432.93 186
15434.10 224
15435.28 205
15436.45 240
15437.63 254
15438.80 254
15439.97 228
15441.15 242
15442.32 213
15443.50 224
15444.67 208
15445.85 216
15447.02 235
15448.20 216
15449.37 234
15450.55 230
15451.72 228
15452.89 202
15454.07 257
15455.24 208
15456.42 255
15457.59 242
15458.77 230
15459.94 185
15461.12 211
15462.30 214
15463.47 249
15464.65 227
15465.82 210
15467.00 218
15468.17 215
15469.35 219
15470.52 202
15471.70 184
15472.87 253
15474.05 233
15475.22 210
15476.40 221
15477.58 231
15478.75 205
15479.93 220
15481.10 223
15482.28 218
15483.46 194
15484.63 241
15485.81 237
15486.98 196
15488.16 214
15489.34 224
15490.51 246
15491.69 212
15492.87 190
15494.04 187
15495.22 211
15496.39 254
15497.57 218
15498.75 215
15499.92 236
15501.10 188
15502.28 214
15503.45 212
15504.63 240
15505.81 208
15506.98 200
15508.16 216
15509.34 234
15510.52 200
15511.69 237
15512.87 250
15514.05 244
15515.22 212
15516.40 219
15517.58 218
15518.76 206
15519.93 213
15521.11 199
15522.29 210
15523.47 200
15524.64 208
15525.82 193
15527.00 213
15528.18 199
15529.35 214
15530.53 199
15531.71 178
15532.89 224
15534.07 208
15535.24 219
15536.42 227
15537.60 207
15538.78 216
15539.96 193
15541.13 199
15542.31 205
15543.49 218
15544.67 220
15545.85 210
15547.03 245
15548.20 208
15549.38 208
15550.56 187
15551.74 255
15552.92 235
15554.10 193
15555.28 220
15556.45 206
15557.63 180
15558.81 202
15559.99 226
15561.17 199
15562.35 190
15563.53 181
15564.71 203
15565.89 223
15567.07 227
15568.24 233
15569.42 225
15570.60 259
15571.78 210
15572.96 191
15574.14 217
15575.32 237
15576.50 233
15577.68 207
15578.86 189
15580.04 197
15581.22 227
15582.40 227
15583.58 215
15584.76 209
15585.94 221
15587.12 228
15588.30 180
15589.48 203
15590.66 235
15591.84 242
15593.02 247
15594.20 190
15595.38 210
15596.56 199
15597.74 235
15598.92 213
15600.10 235
15601.28 235
15602.46 228
15603.64 187
15604.82 208
15606.00 194
15607.18 233
15608.36 233
15609.55 209
15610.73 197
15611.91 219
15613.09 239
15614.27 225
15615.45 238
15616.63 234
15617.81 233
15618.99 241
15620.17 250
15621.36 253
15622.54 261
15623.72 262
15624.90 239
15626.08 236
15627.26 243
15628.44 198
15629.63 257
15630.81 245
15631.99 217
15633.17 219
15634.35 262
15635.53 291
15636.72 239
15637.90 232
15639.08 206
15640.26 241
15641.44 234
15642.63 241
15643.81 200
15644.99 237
15646.17 277
15647.35 255
15648.54 242
15649.72 248
15650.90 268
15652.08 277
15653.27 261
15654.45 238
15655.63 246
15656.81 230
15658.00 248
15659.18 246
15660.36 283
15661.54 272
15662.73 285
15663.91 264
15665.09 267
15666.28 243
15667.46 278
15668.64 267
15669.82 286
15671.01 289
15672.19 243
15673.37 270
15674.56 250
15675.74 230
15676.92 226
15678.11 221
15679.29 233
15680.47 254
15681.66 238
15682.84 268
15684.03 240
15685.21 240
15686.39 260
15687.58 256
15688.76 270
15689.94 219
15691.13 238
15692.31 237
15693.50 267
15694.68 241
15695.86 239
15697.05 200
15698.23 279
15699.42 273
15700.60 241
15701.78 227
15702.97 230
15704.15 247
15705.34 245
15706.52 224
15707.71 225
15708.89 201
15710.08 210
15711.26 249
15712.45 279
15713.63 251
15714.81 282
15716.00 230
15717.18 251
15718.37 259
15719.55 246
15720.74 223
15721.92 248
15723.11 210
15724.29 237
15725.48 293
15726.66 265
15727.85 250
15729.04 266
15730.22 222
15731.41 279
15732.59 215
15733.78 251
15734.96 217
15736.15 188
15737.33 244
15738.52 258
15739.71 222
15740.89 213
15742.08 234
15743.26 203
15744.45 262
15745.63 230
15746.82 257
15748.01 255
15749.19 242
15750.38 239
15751.56 216
15752.75 201
15753.94 278
15755.12 253
15756.31 279
15757.50 287
15758.68 284
15759.87 272
15761.06 285
15762.24 265
15763.43 273
15764.62 271
15765.80 267
15766.99 226
15768.18 229
15769.36 263
15770.55 250
15771.74 232
15772.92 244
15774.11 259
15775.30 257
15776.48 242
15777.67 269
15778.86 235
15780.05 261
15781.23 242
15782.42 238
15783.61 243
15784.80 285
15785.98 273
15787.17 234
15788.36 234
15789.55 243
15790.73 268
15791.92 242
15793.11 225
15794.30 241
15795.48 271
15796.67 256
15797.86 264
15799.05 234
15800.24 225
15801.42 231
15802.61 239
15803.80 220
15804.99 233
15806.18 251
15807.37 256
15808.55 255
15809.74 262
15810.93 240
15812.12 252
15813.31 264
15814.50 234
15815.68 235
15816.87 223
15818.06 238
15819.25 240
15820.44 254
15821.63 228
15822.82 225
15824.01 238
15825.19 214
15826.38 236
15827.57 246
15828.76 237
15829.95 217
15831.14 202
15832.33 194
15833.52 184
15834.71 214
15835.90 216
15837.09 237
15838.28 209
15839.47 225
15840.66 242
15841.84 207
15843.03 241
15844.22 215
15845.41 201
15846.60 202
15847.79 244
15848.98 223
15850.17 218
15851.36 225
15852.55 210
15853.74 222
15854.93 215
15856.12 226
15857.31 230
15858.50 225
15859.69 205
15860.88 219
15862.07 207
15863.26 256
15864.46 230
15865.65 204
15866.84 188
15868.03 196
15869.22 229
15870.41 220
15871.60 215
15872.79 220
15873.98 238
15875.17 191
15876.36 222
15877.55 186
15878.74 235
15879.94 197
15881.13 219
15882.32 213
15883.51 216
15884.70 186
15885.89 180
15887.08 221
15888.27 259
15889.46 225
15890.66 227
15891.85 221
15893.04 189
15894.23 201
15895.42 227
15896.61 258
15897.81 197
15899.00 226
15900.19 220
15901.38 179
15902.57 203
15903.76 220
15904.96 230
15906.15 208
15907.34 264
15908.53 187
15909.72 228
15910.92 207
15912.11 229
15913.30 195
15914.49 206
15915.69 211
15916.88 215
15918.07 221
15919.26 206
15920.46 191
15921.65 205
15922.84 246
15924.03 199
15925.23 210
15926.42 217
15927.61 210
15928.81 233
15930.00 213
15931.19 234
15932.38 256
15933.58 220
15934.77 210
15935.96 216
15937.16 190
15938.35 211
15939.54 220
15940.74 220
15941.93 225
15943.12 238
15944.32 213
15945.51 183
15946.70 199
15947.90 225
15949.09 223
15950.28 193
15951.48 216
15952.67 205
15953.87 223
15955.06 196
15956.25 194
15957.45 202
15958.64 205
15959.84 211
15961.03 215
15962.22 215
15963.42 223
15964.61 201
15965.81 178
15967.00 179
15968.19 207
15969.39 200
15970.58 187
15971.78 183
15972.97 215
15974.17 180
15975.36 193
15976.56 184
15977.75 186
15978.95 201
15980.14 213
15981.34 218
15982.53 195
15983.72 204
15984.92 170
15986.11 173
15987.31 198
15988.50 193
15989.70 176
15990.90 214
15992.09 224
15993.29 210
15994.48 209
15995.68 220
15996.87 222
15998.07 198
15999.26 204
16000.46 180
16001.65 214
16002.85 188
16004.05 179
16005.24 183
16006.44 180
16007.63 171
16008.83 190
16010.02 180
16011.22 180
16012.42 178
16013.61 188
16014.81 184
16016.00 210
16017.20 213
16018.40 203
16019.59 185
16020.79 217
16021.99 221
16023.18 186
16024.38 187
16025.58 222
16026.77 214
16027.97 192
16029.16 207
16030.36 173
16031.56 194
16032.76 183
16033.95 192
16035.15 196
16036.35 179
16037.54 172
16038.74 200
16039.94 201
16041.13 200
16042.33 218
16043.53 186
16044.73 169
16045.92 190
16047.12 164
16048.32 188
16049.51 201
16050.71 191
16051.91 205
16053.11 177
16054.30 188
16055.50 188
16056.70 182
16057.90 173
16059.10 190
16060.29 210
16061.49 211
16062.69 230
16063.89 182
16065.08 201
16066.28 200
16067.48 192
16068.68 179
16069.88 185
16071.07 175
16072.27 179
16073.47 166
16074.67 197
16075.87 223
16077.07 180
16078.26 185
16079.46 175
16080.66 198
16081.86 194
16083.06 164
16084.26 140
16085.46 205
16086.66 199
16087.85 174
16089.05 176
16090.25 195
16091.45 205
16092.65 185
16093.85 176
16095.05 192
16096.25 176
16097.45 169
16098.65 208
16099.84 190
16101.04 188
16102.24 165
16103.44 200
16104.64 191
16105.84 162
16107.04 189
16108.24 185
16109.44 204
16110.64 217
16111.84 196
16113.04 215
16114.24 240
16115.44 207
16116.64 205
16117.84 186
16119.04 215
16120.24 214
16121.44 194
16122.64 191
16123.84 198
16125.04 193
16126.24 208
16127.44 224
16128.64 197
16129.84 172
16131.04 215
16132.24 212
16133.44 214
16134.64 224
16135.84 199
16137.04 203
16138.25 211
16139.45 228
16140.65 206
16141.85 193
16143.05 183
16144.25 217
16145.45 222
16146.65 190
16147.85 196
16149.05 195
16150.25 185
16151.46 187
16152.66 193
16153.86 190
16155.06 180
16156.26 199
16157.46 182
16158.66 196
16159.87 236
16161.07 206
16162.27 208
16163.47 177
16164.67 202
16165.87 198
16167.08 185
16168.28 181
16169.48 190
16170.68 170
16171.88 154
16173.09 192
16174.29 211
16175.49 209
16176.69 226
16177.89 195
16179.10 203
16180.30 195
16181.50 166
16182.70 205
16183.91 171
16185.11 186
16186.31 183
16187.51 144
16188.72 195
16189.92 189
16191.12 200
16192.32 193
16193.53 158
16194.73 181
16195.93 187
16197.13 170
16198.34 198
16199.54 203
16200.74 182
16201.95 181
16203.15 192
16204.35 183
16205.56 187
16206.76 214
16207.96 196
16209.17 207
16210.37 230
16211.57 203
16212.78 214
16213.98 188
16215.18 161
16216.39 211
16217.59 169
16218.79 203
16220.00 197
16221.20 157
16222.41 183
16223.61 200
16224.81 172
16226.02 164
16227.22 160
16228.43 187
16229.63 186
16230.83 173
16232.04 179
16233.24 197
16234.45 195
16235.65 170
16236.86 188
16238.06 180
16239.26 215
16240.47 213
16241.67 206
16242.88 164
16244.08 202
16245.29 165
16246.49 189
16247.70 195
16248.90 204
16250.11 165
16251.31 166
16252.52 196
16253.72 205
16254.93 187
16256.13 224
16257.34 205
16258.54 205
16259.75 167
16260.95 188
16262.16 172
16263.36 189
16264.57 224
16265.77 175
16266.98 222
16268.19 182
16269.39 171
16270.60 194
16271.80 215
16273.01 208
16274.21 225
16275.42 194
16276.63 185
16277.83 190
16279.04 193
16280.24 188
16281.45 176
16282.66 188
16283.86 181
16285.07 193
16286.27 210
16287.48 212
16288.69 215
16289.89 202
16291.10 230
16292.31 185
16293.51 195
16294.72 222
16295.93 203
16297.13 200
16298.34 172
16299.55 190
16300.75 175
16301.96 179
16303.17 168
16304.37 150
16305.58 173
16306.79 173
16307.99 185
16309.20 188
16310.41 206
16311.62 176
16312.82 222
16314.03 218
16315.24 192
16316.44 203
16317.65 191
16318.86 194
16320.07 183
16321.27 223
16322.48 192
16323.69 196
16324.90 210
16326.10 216
16327.31 233
16328.52 188
16329.73 194
16330.94 220
16332.14 190
16333.35 201
16334.56 224
16335.77 220
16336.98 200
16338.18 182
16339.39 197
16340.60 201
16341.81 250
16343.02 226
16344.23 218
16345.43 207
16346.64 195
16347.85 180
16349.06 197
16350.27 164
16351.48 147
16352.69 174
16353.89 209
16355.10 199
16356.31 183
16357.52 185
16358.73 178
16359.94 185
16361.15 194
16362.36 190
16363.57 196
16364.77 180
16365.98 172
16367.19 191
16368.40 189
16369.61 194
16370.82 186
16372.03 184
16373.24 181
16374.45 188
16375.66 190
16376.87 157
16378.08 160
16379.29 167
16380.50 173
16381.71 199
16382.92 175
16384.13 174
16385.34 189
16386.55 148
16387.76 214
16388.97 174
16390.18 170
16391.39 189
16392.60 178
16393.81 186
16395.02 157
16396.23 193
16397.44 176
16398.65 190
16399.86 182
16401.07 186
16402.28 193
16403.49 194
16404.70 163
16405.91 156
16407.12 171
16408.33 160
16409.54 188
16410.76 168
16411.97 169
16413.18 183
16414.39 166
16415.60 211
16416.81 204
16418.02 157
16419.23 188
16420.44 223
16421.66 173
16422.87 162
16424.08 169
16425.29 155
16426.50 158
16427.71 160
16428.92 157
16430.14 152
16431.35 150
16432.56 159
16433.77 154
16434.98 175
16436.19 188
16437.41 203
16438.62 154
16439.83 168
16441.04 203
16442.25 200
16443.47 203
16444.68 209
16445.89 201
16447.10 149
16448.31 181
16449.53 189
16450.74 161
16451.95 145
16453.16 149
16454.38 155
16455.59 169
16456.80 162
16458.01 159
16459.23 146
16460.44 144
16461.65 174
16462.86 199
16464.08 168
16465.29 186
16466.50 183
16467.72 160
16468.93 154
16470.14 179
16471.35 171
16472.57 163
16473.78 156
16474.99 156
16476.21 186
16477.42 186
16478.63 148
16479.85 181
16481.06 167
16482.27 191
16483.49 162
16484.70 152
16485.92 165
16487.13 139
16488.34 145
16489.56 165
16490.77 182
16491.98 152
16493.20 122
16494.41 170
16495.63 148
16496.84 155
16498.05 157
16499.27 173
16500.48 162
16501.70 178
16502.91 188
16504.13 166
16505.34 200
16506.55 184
16507.77 171
16508.98 186
16510.20 170
16511.41 152
16512.63 142
16513.84 147
16515.06 168
16516.27 174
16517.49 179
16518.70 175
16519.92 188
16521.13 155
16522.35 154
16523.56 168
16524.78 170
16525.99 198
16527.21 162
16528.42 161
16529.64 194
16530.85 172
16532.07 131
16533.28 163
16534.50 155
16535.71 172
16536.93 151
16538.14 124
16539.36 156
16540.58 112
16541.79 134
16543.01 174
16544.22 178
16545.44 182
16546.65 180
16547.87 176
16549.09 176
16550.30 159
16551.52 161
16552.73 194
16553.95 169
16555.17 170
16556.38 169
16557.60 173
16558.82 161
16560.03 193
16561.25 166
16562.46 189
16563.68 159
16564.90 149
16566.11 179
16567.33 180
16568.55 159
16569.76 169
16570.98 155
16572.20 158
16573.41 169
16574.63 174
16575.85 147
16577.07 164
16578.28 157
16579.50 186
16580.72 183
16581.93 161
16583.15 183
16584.37 149
16585.59 194
16586.80 189
16588.02 178
16589.24 178
16590.46 158
16591.67 188
16592.89 175
16594.11 181
16595.33 160
16596.54 167
16597.76 166
16598.98 180
16600.20 197
16601.41 225
16602.63 163
16603.85 160
16605.07 135
16606.29 147
16607.50 175
16608.72 153
16609.94 133
16611.16 155
16612.38 157
16613.60 138
16614.81 171
16616.03 166
16617.25 171
16618.47 180
16619.69 176
16620.91 175
16622.13 167
16623.34 163
16624.56 180
16625.78 153
16627.00 164
16628.22 169
16629.44 172
16630.66 172
16631.88 168
16633.10 179
16634.31 141
16635.53 170
16636.75 163
16637.97 181
16639.19 167
16640.41 147
16641.63 174
16642.85 201
16644.07 189
16645.29 186
16646.51 178
16647.73 156
16648.95 140
16650.17 159
16651.39 161
16652.61 160
16653.83 184
16655.05 129
16656.27 144
16657.49 145
16658.71 145
16659.93 156
16661.15 158
16662.37 166
16663.59 177
16664.81 178
16666.03 171
16667.25 152
16668.47 164
16669.69 153
16670.91 159
16672.13 167
16673.35 181
16674.57 177
16675.79 145
16677.01 172
16678.23 184
16679.45 170
16680.67 133
16681.89 140
16683.12 143
16684.34 142
16685.56 155
16686.78 164
16688.00 160
16689.22 165
16690.44 156
16691.66 151
16692.88 155
16694.11 148
16695.33 158
16696.55 117
16697.77 136
16698.99 158
16700.21 158
16701.43 196
16702.66 187
16703.88 156
16705.10 166
16706.32 177
16707.54 145
16708.77 131
16709.99 158
16711.21 163
16712.43 167
16713.65 153
16714.87 144
16716.10 164
16717.32 148
16718.54 131
16719.76 147
16720.99 174
16722.21 180
16723.43 169
16724.65 168
16725.88 146
16727.10 168
16728.32 159
16729.54 139
16730.77 175
16731.99 174
16733.21 173
16734.43 156
16735.66 166
16736.88 150
16738.10 173
16739.33 175
16740.55 145
16741.77 159
16742.99 149
16744.22 160
16745.44 152
16746.66 126
16747.89 156
16749.11 168
16750.33 161
16751.56 167
16752.78 148
16754.00 181
16755.23 178
16756.45 137
16757.68 113
16758.90 161
16760.12 180
16761.35 170
16762.57 160
16763.79 158
16765.02 185
16766.24 200
16767.47 176
16768.69 150
16769.91 143
16771.14 167
16772.36 151
16773.59 124
16774.81 119
16776.04 152
16777.26 145
16778.48 182
16779.71 155
16780.93 178
16782.16 169
16783.38 140
16784.61 133
16785.83 170
16787.06 154
16788.28 152
16789.51 144
16790.73 126
16791.96 141
16793.18 143
16794.41 146
16795.63 136
16796.86 166
16798.08 148
16799.31 137
16800.53 146
16801.76 155
16802.98 130
16804.21 175
16805.43 163
16806.66 155
16807.88 166
16809.11 156
16810.33 138
16811.56 156
16812.79 181
16814.01 159
16815.24 131
16816.46 149
16817.69 160
16818.91 147
16820.14 180
16821.37 147
16822.59 128
16823.82 154
16825.04 179
16826.27 154
16827.50 135
16828.72 150
16829.95 136
16831.18 147
16832.40 162
16833.63 160
16834.86 146
16836.08 147
16837.31 159
16838.53 142
16839.76 169
16840.99 134
16842.21 157
16843.44 154
16844.67 155
16845.90 163
16847.12 143
16848.35 172
16849.58 147
16850.80 159
16852.03 157
16853.26 181
16854.48 165
16855.71 145
16856.94 137
16858.17 148
16859.39 180
16860.62 159
16861.85 150
16863.08 191
16864.30 201
16865.53 154
16866.76 162
16867.99 162
16869.21 138
16870.44 175
16871.67 181
16872.90 195
16874.13 154
16875.35 181
16876.58 194
16877.81 161
16879.04 148
16880.27 167
16881.49 168
16882.72 181
16883.95 164
16885.18 138
16886.41 144
16887.64 178
16888.86 166
16890.09 136
16891.32 168
16892.55 136
16893.78 182
16895.01 168
16896.24 171
16897.46 152
16898.69 141
16899.92 168
16901.15 185
16902.38 189
16903.61 165
16904.84 157
16906.07 154
16907.30 148
16908.53 150
16909.75 151
16910.98 141
16912.21 167
16913.44 164
16914.67 174
16915.90 180
16917.13 138
16918.36 132
16919.59 124
16920.82 164
16922.05 153
16923.28 152
16924.51 170
16925.74 151
16926.97 162
16928.20 162
16929.43 152
16930.66 174
16931.89 174
16933.12 182
16934.35 168
16935.58 166
16936.81 142
16938.04 154
16939.27 150
16940.50 147
16941.73 165
16942.96 176
16944.19 171
16945.42 164
16946.65 156
16947.88 137
16949.11 137
16950.34 166
16951.57 171
16952.80 144
16954.04 165
16955.27 180
16956.50 160
16957.73 152
16958.96 161
16960.19 156
16961.42 164
16962.65 169
16963.88 143
16965.11 128
16966.35 120
16967.58 167
16968.81 162
16970.04 148
16971.27 157
16972.50 136
16973.73 151
16974.97 170
16976.20 157
16977.43 163
16978.66 175
16979.89 164
16981.12 163
16982.36 144
16983.59 151
16984.82 142
16986.05 157
16987.28 154
16988.52 165
16989.75 135
16990.98 164
16992.21 179
16993.45 167
16994.68 132
16995.91 140
16997.14 152
16998.37 151
16999.61 152
17000.84 138
17002.07 145
17003.31 161
17004.54 166
17005.77 168
17007.00 186
17008.24 156
17009.47 125
17010.70 150
17011.93 181
17013.17 149
17014.40 132
17015.63 168
17016.87 148
17018.10 154
17019.33 161
17020.57 146
17021.80 152
17023.03 144
17024.27 151
17025.50 162
17026.73 130
17027.97 132
17029.20 146
17030.43 168
17031.67 154
17032.90 168
17034.14 145
17035.37 178
17036.60 192
17037.84 151
17039.07 167
17040.30 158
17041.54 149
17042.77 159
17044.01 149
17045.24 147
17046.47 190
17047.71 149
17048.94 141
17050.18 161
17051.41 174
17052.65 142
17053.88 145
17055.12 157
17056.35 150
17057.58 135
17058.82 153
17060.05 126
17061.29 176
17062.52 168
17063.76 143
17064.99 147
17066.23 135
17067.46 148
17068.70 157
17069.93 133
17071.17 145
17072.40 177
17073.64 154
17074.87 156
17076.11 143
17077.34 144
17078.58 155
17079.81 149
17081.05 180
17082.29 147
17083.52 134
17084.76 140
17085.99 155
17087.23 129
17088.46 142
17089.70 157
17090.94 151
17092.17 146
17093.41 159
17094.64 172
17095.88 172
17097.12 144
17098.35 171
17099.59 121
17100.82 112
17102.06 121
17103.30 128
17104.53 153
17105.77 152
17107.00 164
17108.24 167
17109.48 159
17110.71 163
17111.95 147
17113.19 135
17114.42 120
17115.66 132
17116.90 146
17118.13 151
17119.37 145
17120.61 149
17121.85 149
17123.08 165
17124.32 145
17125.56 133
17126.79 133
17128.03 150
17129.27 141
17130.50 146
17131.74 186
17132.98 183
17134.22 168
17135.45 149
17136.69 137
17137.93 157
17139.17 125
17140.40 141
17141.64 151
17142.88 172
17144.12 152
17145.36 142
17146.59 140
17147.83 132
17149.07 170
17150.31 155
17151.54 124
17152.78 164
17154.02 186
17155.26 170
17156.50 133
17157.74 136
17158.97 130
17160.21 151
17161.45 158
17162.69 142
17163.93 153
17165.17 175
17166.40 146
17167.64 167
17168.88 158
17170.12 156
17171.36 143
17172.60 153
17173.84 164
17175.08 152
17176.31 129
17177.55 152
17178.79 181
17180.03 152
17181.27 158
17182.51 150
17183.75 135
17184.99 115
17186.23 141
17187.47 179
17188.71 149
17189.94 133
17191.18 138
17192.42 152
17193.66 145
17194.90 159
17196.14 156
17197.38 148
17198.62 112
17199.86 159
17201.10 136
17202.34 118
17203.58 132
17204.82 148
17206.06 144
17207.30 173
17208.54 171
17209.78 161
17211.02 135
17212.26 167
17213.50 158
17214.74 139
17215.98 146
17217.22 137
17218.46 170
17219.70 160
17220.94 135
17222.18 134
17223.43 165
17224.67 160
17225.91 148
17227.15 148
17228.39 187
17229.63 182
17230.87 166
17232.11 170
17233.35 164
17234.59 164
17235.83 160
17237.08 133
17238.32 146
17239.56 185
17240.80 157
17242.04 165
17243.28 157
17244.52 159
17245.76 152
17247.01 167
17248.25 149
17249.49 178
17250.73 162
17251.97 145
17253.21 153
17254.46 123
17255.70 141
17256.94 158
17258.18 151
17259.42 196
17260.66 170
17261.91 147
17263.15 151
17264.39 157
17265.63 155
17266.87 167
17268.12 169
17269.36 149
17270.60 160
17271.84 142
17273.09 151
17274.33 152
17275.57 149
17276.81 178
17278.06 164
17279.30 169
17280.54 152
17281.78 155
17283.03 166
17284.27 144
17285.51 177
17286.76 188
17288.00 174
17289.24 167
17290.48 163
17291.73 116
17292.97 169
17294.21 154
17295.46 158
17296.70 173
17297.94 162
17299.19 131
17300.43 168
17301.67 138
17302.92 150
17304.16 153
17305.40 161
17306.65 161
17307.89 148
17309.14 147
17310.38 134
17311.62 119
17312.87 155
17314.11 189
17315.35 153
17316.60 123
17317.84 168
17319.09 187
17320.33 175
17321.58 145
17322.82 147
17324.06 186
17325.31 163
17326.55 124
17327.80 120
17329.04 150
17330.29 116
17331.53 171
17332.77 143
17334.02 144
17335.26 150
17336.51 136
17337.75 140
17339.00 157
17340.24 154
17341.49 152
17342.73 147
17343.98 175
17345.22 163
17346.47 190
17347.71 154
17348.96 160
17350.20 141
17351.45 137
17352.69 147
17353.94 160
17355.18 164
17356.43 153
17357.68 140
17358.92 143
17360.17 151
17361.41 147
17362.66 131
17363.90 161
17365.15 183
17366.39 179
17367.64 125
17368.89 147
17370.13 158
17371.38 141
17372.62 152
17373.87 154
17375.12 122
17376.36 127
17377.61 156
17378.85 150
17380.10 129
17381.35 129
17382.59 141
17383.84 166
17385.09 150
17386.33 140
17387.58 181
17388.83 124
17390.07 136
17391.32 148
17392.57 156
17393.81 130
17395.06 142
17396.31 176
17397.55 157
17398.80 131
17400.05 129
17401.29 139
17402.54 180
17403.79 148
17405.04 120
17406.28 140
17407.53 145
17408.78 145
17410.02 145
17411.27 156
17412.52 130
17413.77 157
17415.01 149
17416.26 138
17417.51 162
17418.76 162
17420.00 154
17421.25 151
17422.50 144
17423.75 119
17425.00 146
17426.24 127
17427.49 131
17428.74 144
17429.99 166
17431.24 142
17432.48 150
17433.73 151
17434.98 148
17436.23 135
17437.48 159
17438.73 139
17439.97 146
17441.22 149
17442.47 165
17443.72 166
17444.97 136
17446.22 131
17447.47 145
17448.71 136
17449.96 133
17451.21 148
17452.46 160
17453.71 151
17454.96 141
17456.21 163
17457.46 175
17458.71 139
17459.95 165
17461.20 150
17462.45 143
17463.70 152
17464.95 158
17466.20 157
17467.45 153
17468.70 150
17469.95 158
17471.20 146
17472.45 133
17473.70 141
17474.95 154
17476.20 162
17477.45 154
17478.70 154
17479.95 141
17481.20 144
17482.45 156
17483.70 131
17484.95 167
17486.20 164
17487.45 151
17488.70 140
17489.95 134
17491.20 158
17492.45 136
17493.70 119
17494.95 148
17496.20 143
17497.45 137
17498.70 131
17499.95 171
17501.20 164
17502.45 169
17503.70 138
17504.95 146
17506.20 173
17507.46 150
17508.71 173
17509.96 167
17511.21 154
17512.46 150
17513.71 143
17514.96 168
17516.21 189
17517.46 159
17518.71 163
17519.97 171
17521.22 152
17522.47 153
17523.72 133
17524.97 140
17526.22 163
17527.47 151
17528.73 146
17529.98 170
17531.23 180
17532.48 145
17533.73 135
17534.99 167
17536.24 162
17537.49 138
17538.74 161
17539.99 167
17541.25 171
17542.50 151
17543.75 172
17545.00 166
17546.25 175
17547.51 172
17548.76 159
17550.01 154
17551.26 151
17552.52 159
17553.77 189
17555.02 157
17556.27 141
17557.53 142
17558.78 178
17560.03 191
17561.28 160
17562.54 152
17563.79 170
17565.04 152
17566.30 181
17567.55 159
17568.80 163
17570.05 168
17571.31 177
17572.56 147
17573.81 163
17575.07 160
17576.32 156
17577.57 171
17578.83 175
17580.08 165
17581.33 165
17582.59 171
17583.84 180
17585.10 142
17586.35 141
17587.60 160
17588.86 164
17590.11 162
17591.36 160
17592.62 139
17593.87 162
17595.13 185
17596.38 162
17597.63 148
17598.89 144
17600.14 169
17601.40 194
17602.65 168
17603.90 200
17605.16 178
17606.41 201
17607.67 168
17608.92 137
17610.18 149
17611.43 163
17612.69 169
17613.94 149
17615.20 135
17616.45 172
17617.71 173
17618.96 146
17620.21 136
17621.47 136
17622.72 157
17623.98 177
17625.23 167
17626.49 136
17627.75 179
17629.00 151
17630.26 185
17631.51 162
17632.77 138
17634.02 157
17635.28 168
17636.53 158
17637.79 141
17639.04 151
17640.30 153
17641.55 176
17642.81 156
17644.07 145
17645.32 173
17646.58 148
17647.83 143
17649.09 137
17650.35 136
17651.60 160
17652.86 140
17654.11 156
17655.37 127
17656.63 158
17657.88 127
17659.14 164
17660.39 167
17661.65 149
17662.91 155
17664.16 145
17665.42 131
17666.68 158
17667.93 172
17669.19 136
17670.45 169
17671.70 181
17672.96 182
17674.22 164
17675.47 129
17676.73 139
17677.99 158
17679.24 130
17680.50 130
17681.76 140
17683.02 144
17684.27 115
17685.53 143
17686.79 152
17688.05 133
17689.30 142
17690.56 150
17691.82 151
17693.07 156
17694.33 153
17695.59 154
17696.85 155
17698.11 170
17699.36 141
17700.62 132
17701.88 148
17703.14 154
17704.39 126
17705.65 124
17706.91 103
17708.17 121
17709.43 143
17710.68 145
17711.94 135
17713.20 129
17714.46 121
17715.72 132
17716.98 118
17718.23 146
17719.49 148
17720.75 136
17722.01 131
17723.27 120
17724.53 120
17725.79 131
17727.04 152
17728.30 151
17729.56 157
17730.82 179
17732.08 158
17733.34 127
17734.60 147
17735.86 142
17737.12 125
17738.37 163
17739.63 128
17740.89 143
17742.15 156
17743.41 159
17744.67 136
17745.93 148
17747.19 127
17748.45 154
17749.71 150
17750.97 138
17752.23 147
17753.49 154
17754.75 159
17756.01 178
17757.27 188
17758.53 147
17759.79 150
17761.05 150
17762.31 145
17763.57 116
17764.83 168
17766.09 162
17767.35 165
17768.61 164
17769.87 132
17771.13 182
17772.39 176
17773.65 166
17774.91 129
17776.17 153
17777.43 152
17778.69 152
17779.95 131
17781.21 151
17782.47 144
17783.73 184
17784.99 137
17786.25 167
17787.51 150
17788.78 135
17790.04 133
17791.30 125
17792.56 139
17793.82 168
17795.08 143
17796.34 151
17797.60 136
17798.86 155
17800.13 169
17801.39 157
17802.65 170
17803.91 157
17805.17 145
17806.43 167
17807.69 153
17808.96 140
17810.22 164
17811.48 165
17812.74 148
17814.00 167
17815.26 166
17816.53 167
17817.79 158
17819.05 153
17820.31 150
17821.57 149
17822.84 141
17824.10 147
17825.36 186
17826.62 171
17827.89 146
17829.15 149
17830.41 146
17831.67 137
17832.93 146
17834.20 168
17835.46 162
17836.72 155
17837.99 151
17839.25 151
17840.51 108
17841.77 138
17843.04 138
17844.30 115
17845.56 143
17846.82 143
17848.09 149
17849.35 155
17850.61 143
17851.88 153
17853.14 125
17854.40 143
17855.67 149
17856.93 137
17858.19 143
17859.46 140
17860.72 173
17861.98 156
17863.25 141
17864.51 166
17865.77 138
17867.04 127
17868.30 124
17869.57 131
17870.83 155
17872.09 143
17873.36 174
17874.62 143
17875.89 143
17877.15 166
17878.41 147
17879.68 144
17880.94 141
17882.21 141
17883.47 145
17884.73 116
17886.00 133
17887.26 131
17888.53 146
17889.79 135
17891.06 170
17892.32 124
17893.59 137
17894.85 149
17896.12 127
17897.38 138
17898.65 120
17899.91 141
17901.17 174
17902.44 159
17903.70 133
17904.97 118
17906.23 120
17907.50 125
17908.77 155
17910.03 142
17911.30 120
17912.56 133
17913.83 135
17915.09 121
17916.36 114
17917.62 159
17918.89 170
17920.15 185
17921.42 171
17922.68 130
17923.95 132
17925.22 143
17926.48 138
17927.75 137
17929.01 125
17930.28 134
17931.55 136
17932.81 148
17934.08 161
17935.34 155
17936.61 126
17937.88 124
17939.14 94
17940.41 141
17941.68 142
17942.94 131
17944.21 128
17945.47 128
17946.74 108
17948.01 122
17949.27 144
17950.54 145
17951.81 129
17953.07 139
17954.34 119
17955.61 137
17956.87 122
17958.14 158
17959.41 150
17960.68 153
17961.94 153
17963.21 132
17964.48 129
17965.74 111
17967.01 139
17968.28 141
17969.55 138
17970.81 126
17972.08 167
17973.35 138
17974.62 122
17975.88 141
17977.15 150
17978.42 146
17979.69 134
17980.95 149
17982.22 143
17983.49 175
17984.76 143
17986.03 158
17987.29 130
17988.56 117
17989.83 132
17991.10 122
17992.37 121
17993.63 148
17994.90 149
17996.17 133
17997.44 122
17998.71 130
17999.98 132
18001.24 141
18002.51 148
18003.78 154
18005.05 145
18006.32 147
18007.59 130
18008.86 126
18010.12 147
18011.39 162
18012.66 163
18013.93 122
18015.20 171
18016.47 156
18017.74 133
18019.01 128
18020.28 152
18021.54 177
18022.81 158
18024.08 138
18025.35 143
18026.62 145
18027.89 146
18029.16 155
18030.43 147
18031.70 134
18032.97 118
18034.24 146
18035.51 136
18036.78 122
18038.05 128
18039.32 126
18040.59 115
18041.86 137
18043.13 130
18044.40 141
18045.67 117
18046.94 126
18048.21 158
18049.48 163
18050.75 157
18052.02 128
18053.29 121
18054.56 142
18055.83 143
18057.10 138
18058.37 157
18059.64 126
18060.91 119
18062.18 150
18063.45 147
18064.72 147
18065.99 153
18067.26 162
18068.54 136
18069.81 159
18071.08 144
18072.35 124
18073.62 159
18074.89 157
18076.16 135
18077.43 153
18078.70 162
18079.97 174
18081.25 150
18082.52 138
18083.79 144
18085.06 138
18086.33 158
18087.60 140
18088.87 131
18090.15 139
18091.42 159
18092.69 154
18093.96 124
18095.23 126
18096.50 127
18097.78 147
18099.05 133
18100.32 171
18101.59 163
18102.86 135
18104.14 146
18105.41 159
18106.68 143
18107.95 166
18109.23 134
18110.50 140
18111.77 143
18113.04 138
18114.31 155
18115.59 164
18116.86 130
18118.13 137
18119.40 137
18120.68 130
18121.95 128
18123.22 136
18124.50 133
18125.77 143
18127.04 137
18128.31 160
18129.59 184
18130.86 173
18132.13 156
18133.41 165
18134.68 138
18135.95 137
18137.23 154
18138.50 142
18139.77 157
18141.05 144
18142.32 146
18143.59 133
18144.87 150
18146.14 135
18147.41 151
18148.69 163
18149.96 178
18151.23 153
18152.51 133
18153.78 136
18155.06 146
18156.33 170
18157.60 161
18158.88 181
18160.15 132
18161.43 139
18162.70 121
18163.97 163
18165.25 157
18166.52 152
18167.80 155
18169.07 171
18170.35 171
18171.62 184
18172.90 175
18174.17 183
18175.44 170
18176.72 153
18177.99 141
18179.27 143
18180.54 135
18181.82 144
18183.09 125
18184.37 116
18185.64 141
18186.92 113
18188.19 145
18189.47 152
18190.74 136
18192.02 121
18193.29 127
18194.57 154
18195.84 160
18197.12 153
18198.39 159
18199.67 147
18200.95 126
18202.22 129
18203.50 137
18204.77 138
18206.05 154
18207.32 149
18208.60 155
18209.88 146
18211.15 140
18212.43 151
18213.70 168
18214.98 167
18216.26 159
18217.53 134
18218.81 146
18220.08 153
18221.36 128
18222.64 156
18223.91 152
18225.19 164
18226.47 147
18227.74 160
18229.02 173
18230.29 176
18231.57 150
18232.85 157
18234.12 169
18235.40 184
18236.68 162
18237.95 150
18239.23 142
18240.51 140
18241.79 126
18243.06 170
18244.34 180
18245.62 166
18246.89 214
18248.17 154
18249.45 115
18250.73 146
18252.00 151
18253.28 144
18254.56 168
18255.83 162
18257.11 163
18258.39 165
18259.67 163
18260.94 164
18262.22 159
18263.50 151
18264.78 156
18266.06 179
18267.33 163
18268.61 149
18269.89 158
18271.17 141
18272.45 164
18273.72 136
18275.00 125
18276.28 136
18277.56 166
18278.84 148
18280.11 153
18281.39 139
18282.67 144
18283.95 142
18285.23 166
18286.51 157
18287.78 135
18289.06 154
18290.34 155
18291.62 136
18292.90 116
18294.18 117
18295.46 120
18296.74 153
18298.01 155
18299.29 159
18300.57 153
18301.85 167
18303.13 134
18304.41 161
18305.69 146
18306.97 153
18308.25 150
18309.53 143
18310.81 151
18312.09 137
18313.37 126
18314.64 149
18315.92 129
18317.20 157
18318.48 135
18319.76 128
18321.04 132
18322.32 147
18323.60 131
18324.88 136
18326.16 146
18327.44 130
18328.72 104
18330.00 138
18331.28 125
18332.56 156
18333.84 131
18335.12 120
18336.40 148
18337.68 156
18338.96 150
18340.24 157
18341.52 155
18342.80 150
18344.09 121
18345.37 131
18346.65 141
18347.93 125
18349.21 110
18350.49 128
18351.77 155
18353.05 160
18354.33 154
18355.61 152
18356.89 144
18358.17 122
18359.46 117
18360.74 135
18362.02 126
18363.30 142
18364.58 145
18365.86 123
18367.14 126
18368.42 148
18369.71 150
18370.99 145
18372.27 130
18373.55 126
18374.83 128
18376.11 135
18377.39 150
18378.68 139
18379.96 137
18381.24 138
18382.52 109
18383.80 132
18385.09 123
18386.37 131
18387.65 132
18388.93 129
18390.21 141
18391.50 150
18392.78 156
18394.06 165
18395.34 133
18396.63 176
18397.91 154
18399.19 130
18400.47 117
18401.76 114
18403.04 156
18404.32 153
18405.60 118
18406.89 141
18408.17 123
18409.45 126
18410.73 120
18412.02 124
18413.30 145
18414.58 144
18415.87 175
18417.15 111
18418.43 127
18419.72 120
18421.00 141
18422.28 146
18423.57 135
18424.85 149
18426.13 138
18427.42 133
18428.70 140
18429.98 119
18431.27 133
18432.55 135
18433.83 155
18435.12 144
18436.40 165
18437.68 144
18438.97 123
18440.25 121
18441.54 114
18442.82 122
18444.10 135
18445.39 139
18446.67 134
18447.96 109
18449.24 153
18450.53 159
18451.81 154
18453.09 122
18454.38 122
18455.66 122
18456.95 156
18458.23 139
18459.52 144
18460.80 138
18462.09 126
18463.37 138
18464.65 154
18465.94 160
18467.22 142
18468.51 135
18469.79 134
18471.08 146
18472.36 116
18473.65 126
18474.93 106
18476.22 126
18477.50 136
18478.79 148
18480.08 157
18481.36 132
18482.65 175
18483.93 148
18485.22 161
18486.50 129
18487.79 115
18489.07 163
18490.36 134
18491.64 133
18492.93 142
18494.22 133
18495.50 130
18496.79 137
18498.07 151
18499.36 136
18500.65 135
18501.93 150
18503.22 163
18504.50 153
18505.79 142
18507.08 134
18508.36 150
18509.65 135
18510.94 125
18512.22 149
18513.51 135
18514.80 143
18516.08 120
18517.37 133
18518.65 141
18519.94 142
18521.23 109
18522.51 155
18523.80 134
18525.09 134
18526.38 138
18527.66 154
18528.95 151
18530.24 139
18531.52 142
18532.81 123
18534.10 133
18535.39 143
18536.67 139
18537.96 135
18539.25 136
18540.53 133
18541.82 158
18543.11 154
18544.40 164
18545.68 163
18546.97 179
18548.26 142
18549.55 161
18550.84 136
18552.12 151
18553.41 144
18554.70 150
18555.99 139
18557.27 149
18558.56 161
18559.85 150
18561.14 130
18562.43 136
18563.72 140
18565.00 160
18566.29 147
18567.58 150
18568.87 143
18570.16 143
18571.45 134
18572.73 128
18574.02 154
18575.31 160
18576.60 138
18577.89 131
18579.18 133
18580.47 148
18581.75 161
18583.04 172
18584.33 184
18585.62 162
18586.91 131
18588.20 145
18589.49 151
18590.78 168
18592.07 171
18593.36 149
18594.65 159
18595.93 199
18597.22 146
18598.51 150
18599.80 173
18601.09 166
18602.38 145
18603.67 180
18604.96 203
18606.25 174
18607.54 177
18608.83 152
18610.12 143
18611.41 159
18612.70 171
18613.99 166
18615.28 153
18616.57 137
18617.86 176
18619.15 175
18620.44 185
18621.73 163
18623.02 149
18624.31 153
18625.60 164
18626.89 159
18628.18 170
18629.47 168
18630.76 173
18632.05 149
18633.34 154
18634.64 156
18635.93 158
18637.22 158
18638.51 159
18639.80 166
18641.09 135
18642.38 126
18643.67 139
18644.96 157
18646.25 153
18647.54 147
18648.84 157
18650.13 154
18651.42 145
18652.71 162
18654.00 143
18655.29 144
18656.58 145
18657.88 161
18659.17 146
18660.46 147
18661.75 146
18663.04 127
18664.33 136
18665.63 144
18666.92 155
18668.21 157
18669.50 136
18670.79 150
18672.08 155
18673.38 142
18674.67 127
18675.96 139
18677.25 138
18678.55 121
18679.84 130
18681.13 116
18682.42 108
18683.71 130
18685.01 144
18686.30 140
18687.59 141
18688.88 155
18690.18 135
18691.47 138
18692.76 110
18694.06 147
18695.35 124
18696.64 145
18697.93 135
18699.23 133
18700.52 123
18701.81 172
18703.11 135
18704.40 149
18705.69 150
18706.99 153
18708.28 130
18709.57 129
18710.86 137
18712.16 146
18713.45 125
18714.75 150
18716.04 143
18717.33 145
18718.63 144
18719.92 119
18721.21 119
18722.51 121
18723.80 127
18725.09 113
18726.39 120
18727.68 132
18728.98 138
18730.27 117
18731.56 139
18732.86 144
18734.15 133
18735.45 144
18736.74 134
18738.04 154
18739.33 114
18740.62 136
18741.92 118
18743.21 162
18744.51 163
18745.80 122
18747.10 137
18748.39 138
18749.69 138
18750.98 139
18752.27 163
18753.57 178
18754.86 139
18756.16 150
18757.45 137
18758.75 151
18760.04 145
18761.34 126
18762.63 130
18763.93 156
18765.23 169
18766.52 133
18767.82 136
18769.11 137
18770.41 135
18771.70 139
18773.00 111
18774.29 141
18775.59 150
18776.88 121
18778.18 142
18779.48 147
18780.77 124
18782.07 147
18783.36 117
18784.66 122
18785.95 125
18787.25 161
18788.55 166
18789.84 150
18791.14 145
18792.43 138
18793.73 129
18795.03 149
18796.32 119
18797.62 131
18798.92 125
18800.21 129
18801.51 140
18802.81 127
18804.10 139
18805.40 166
18806.70 145
18807.99 120
18809.29 119
18810.59 129
18811.88 131
18813.18 154
18814.48 135
18815.77 128
18817.07 125
18818.37 128
18819.66 120
18820.96 130
18822.26 151
18823.56 148
18824.85 140
18826.15 152
18827.45 137
18828.75 131
18830.04 116
18831.34 118
18832.64 136
18833.94 145
18835.23 142
18836.53 135
18837.83 147
18839.13 128
18840.42 124
18841.72 123
18843.02 121
18844.32 106
18845.62 135
18846.91 126
18848.21 120
18849.51 121
18850.81 113
18852.11 131
18853.40 129
18854.70 140
18856.00 153
18857.30 147
18858.60 137
18859.90 134
18861.20 152
18862.49 144
18863.79 135
18865.09 121
18866.39 111
18867.69 115
18868.99 150
18870.29 129
18871.59 123
18872.88 148
18874.18 144
18875.48 147
18876.78 121
18878.08 138
18879.38 120
18880.68 114
18881.98 154
18883.28 128
18884.58 152
18885.88 165
18887.18 155
18888.47 162
18889.77 140
18891.07 131
18892.37 152
18893.67 134
18894.97 145
18896.27 130
18897.57 128
18898.87 145
18900.17 119
18901.47 108
18902.77 143
18904.07 137
18905.37 174
18906.67 152
18907.97 132
18909.27 128
18910.57 135
18911.87 135
18913.17 131
18914.47 160
18915.77 139
18917.07 163
18918.38 148
18919.68 124
18920.98 134
18922.28 132
18923.58 134
18924.88 145
18926.18 123
18927.48 139
18928.78 135
18930.08 110
18931.38 132
18932.68 142
18933.98 141
18935.29 142
18936.59 128
18937.89 133
18939.19 114
18940.49 137
18941.79 142
18943.09 115
18944.39 139
18945.70 122
18947.00 131
18948.30 134
18949.60 113
18950.90 122
18952.20 113
18953.51 115
18954.81 146
18956.11 128
18957.41 142
18958.71 128
18960.02 89
18961.32 128
18962.62 129
18963.92 120
18965.22 155
18966.53 126
18967.83 125
18969.13 125
18970.43 127
18971.73 114
18973.04 125
18974.34 147
18975.64 153
18976.94 149
18978.25 171
18979.55 151
18980.85 108
18982.16 138
18983.46 126
18984.76 158
18986.06 131
18987.37 140
18988.67 120
18989.97 143
18991.28 137
18992.58 120
18993.88 134
18995.18 107
18996.49 155
18997.79 128
18999.09 129
19000.40 122
19001.70 107
19003.00 133
19004.31 118
19005.61 133
19006.92 138
19008.22 140
19009.52 141
19010.83 144
19012.13 139
19013.43 121
19014.74 117
19016.04 114
19017.35 143
19018.65 120
19019.95 116
19021.26 120
19022.56 130
19023.87 109
19025.17 122
19026.47 132
19027.78 104
19029.08 128
19030.39 128
19031.69 133
19033.00 115
19034.30 134
19035.61 136
19036.91 151
19038.21 110
19039.52 131
19040.82 135
19042.13 98
19043.43 108
19044.74 140
19046.04 121
19047.35 136
19048.65 100
19049.96 116
19051.26 125
19052.57 135
19053.87 115
19055.18 127
19056.48 132
19057.79 148
19059.09 153
19060.40 125
19061.71 159
19063.01 119
19064.32 126
19065.62 141
19066.93 100
19068.23 121
19069.54 148
19070.85 112
19072.15 120
19073.46 114
19074.76 111
19076.07 125
19077.37 127
19078.68 141
19079.99 118
19081.29 111
19082.60 122
19083.91 145
19085.21 130
19086.52 115
19087.82 147
19089.13 158
19090.44 127
19091.74 128
19093.05 112
19094.36 122
19095.66 93
19096.97 93
19098.28 121
19099.58 102
19100.89 102
19102.20 124
19103.50 135
19104.81 118
19106.12 112
19107.42 125
19108.73 124
19110.04 113
19111.35 105
19112.65 127
19113.96 127
19115.27 107
19116.58 114
19117.88 116
19119.19 115
19120.50 121
19121.81 103
19123.11 124
19124.42 131
19125.73 110
19127.04 109
19128.34 137
19129.65 108
19130.96 110
19132.27 97
19133.57 91
19134.88 109
19136.19 106
19137.50 104
19138.81 101
19140.12 131
19141.42 108
19142.73 118
19144.04 113
19145.35 118
19146.66 105
19147.97 110
19149.27 99
19150.58 95
19151.89 102
19153.20 158
19154.51 122
19155.82 96
19157.13 106
19158.43 133
19159.74 97
19161.05 91
19162.36 104
19163.67 130
19164.98 117
19166.29 118
19167.60 105
19168.91 115
19170.22 128
19171.52 138
19172.83 129
19174.14 145
19175.45 141
19176.76 100
19178.07 115
19179.38 145
19180.69 143
19182.00 134
19183.31 116
19184.62 142
19185.93 120
19187.24 107
19188.55 90
19189.86 108
19191.17 104
19192.48 123
19193.79 104
19195.10 113
19196.41 137
19197.72 124
19199.03 131
19200.34 117
19201.65 134
19202.96 115
19204.27 97
19205.58 120
19206.89 112
19208.20 118
19209.51 120
19210.82 139
19212.13 118
19213.44 114
19214.75 115
19216.06 122
19217.38 123
19218.69 117
19220.00 111
19221.31 141
19222.62 130
19223.93 105
19225.24 93
19226.55 105
19227.86 113
19229.17 116
19230.49 95
19231.80 98
19233.11 127
19234.42 119
19235.73 122
19237.04 115
19238.35 105
19239.67 119
19240.98 125
19242.29 120
19243.60 126
19244.91 107
19246.22 112
19247.54 119
19248.85 105
19250.16 111
19251.47 135
19252.78 127
19254.10 116
19255.41 114
19256.72 98
19258.03 135
19259.34 122
19260.66 119
19261.97 105
19263.28 102
19264.59 122
19265.91 123
19267.22 100
19268.53 108
19269.84 117
19271.16 130
19272.47 118
19273.78 125
19275.10 118
19276.41 117
19277.72 106
19279.03 110
19280.35 111
19281.66 121
19282.97 114
19284.29 113
19285.60 120
19286.91 77
19288.23 104
19289.54 118
19290.85 124
19292.17 135
19293.48 105
19294.79 98
19296.11 113
19297.42 119
19298.73 110
19300.05 110
19301.36 107
19302.67 101
19303.99 122
19305.30 104
19306.62 111
19307.93 136
19309.24 127
19310.56 115
19311.87 130
19313.19 145
19314.50 112
19315.81 117
19317.13 100
19318.44 97
19319.76 106
19321.07 106
19322.39 133
19323.70 113
19325.01 112
19326.33 95
19327.64 125
19328.96 114
19330.27 81
19331.59 99
19332.90 139
19334.22 122
19335.53 110
19336.85 111
19338.16 101
19339.48 110
19340.79 133
19342.11 122
19343.42 110
19344.74 113
19346.05 118
19347.37 100
19348.68 105
19350.00 124
19351.31 119
19352.63 108
19353.94 123
19355.26 110
19356.58 110
19357.89 114
19359.21 118
19360.52 119
19361.84 129
19363.15 124
19364.47 112
19365.79 117
19367.10 117
19368.42 106
19369.73 117
19371.05 130
19372.37 138
19373.68 118
19375.00 122
19376.31 125
19377.63 125
19378.95 130
19380.26 128
19381.58 130
19382.90 120
19384.21 110
19385.53 120
19386.85 135
19388.16 111
19389.48 105
19390.80 123
19392.11 134
19393.43 109
19394.75 86
19396.06 113
19397.38 110
19398.70 111
19400.01 127
19401.33 99
19402.65 101
19403.97 110
19405.28 131
19406.60 128
19407.92 108
19409.23 84
19410.55 104
19411.87 120
19413.19 121
19414.50 114
19415.82 119
19417.14 121
19418.46 105
19419.77 103
19421.09 91
19422.41 110
19423.73 124
19425.05 98
19426.36 114
19427.68 113
19429.00 109
19430.32 122
19431.64 104
19432.95 124
19434.27 137
19435.59 103
19436.91 128
19438.23 133
19439.55 95
19440.86 86
19442.18 111
19443.50 110
19444.82 120
19446.14 117
19447.46 102
19448.78 106
19450.09 116
19451.41 117
19452.73 96
19454.05 116
19455.37 122
19456.69 121
19458.01 128
19459.33 118
19460.65 119
19461.97 118
19463.28 88
19464.60 114
19465.92 144
19467.24 124
19468.56 114
19469.88 105
19471.20 102
19472.52 114
19473.84 122
19475.16 116
19476.48 136
19477.80 109
19479.12 120
19480.44 106
19481.76 106
19483.08 103
19484.40 102
19485.72 119
19487.04 127
19488.36 113
19489.68 113
19491.00 114
19492.32 123
19493.64 107
19494.96 136
19496.28 111
19497.60 116
19498.92 93
19500.24 117
19501.56 94
19502.88 132
19504.20 125
19505.52 107
19506.84 98
19508.16 128
19509.49 118
19510.81 106
19512.13 100
19513.45 114
19514.77 104
19516.09 115
19517.41 119
19518.73 117
19520.05 97
19521.37 92
19522.70 111
19524.02 141
19525.34 99
19526.66 99
19527.98 112
19529.30 120
19530.62 110
19531.95 108
19533.27 103
19534.59 118
19535.91 107
19537.23 108
19538.55 126
19539.88 108
19541.20 101
19542.52 107
19543.84 110
19545.16 102
19546.49 101
19547.81 104
19549.13 93
19550.45 118
19551.77 101
19553.10 104
19554.42 110
19555.74 118
19557.06 95
19558.39 90
19559.71 83
19561.03 86
19562.35 89
19563.68 105
19565.00 107
19566.32 92
19567.64 105
19568.97 113
19570.29 105
19571.61 104
19572.94 94
19574.26 120
19575.58 119
19576.90 107
19578.23 99
19579.55 118
19580.87 117
19582.20 140
19583.52 120
19584.84 102
19586.17 87
19587.49 114
19588.81 130
19590.14 124
19591.46 113
19592.78 99
19594.11 100
19595.43 102
19596.76 81
19598.08 98
19599.40 110
19600.73 100
19602.05 85
19603.37 122
19604.70 105
19606.02 94
19607.35 97
19608.67 76
19610.00 107
19611.32 116
19612.64 114
19613.97 81
19615.29 83
19616.62 81
19617.94 110
19619.27 108
19620.59 103
19621.92 104
19623.24 100
19624.56 104
19625.89 99
19627.21 92
19628.54 110
19629.86 121
19631.19 94
19632.51 116
19633.84 90
19635.16 123
19636.49 112
19637.81 97
19639.14 79
19640.46 105
19641.79 115
19643.11 101
19644.44 94
19645.77 104
19647.09 98
19648.42 108
19649.74 113
19651.07 130
19652.39 92
19653.72 100
19655.04 114
19656.37 136
19657.70 97
19659.02 100
19660.35 78
19661.67 85
19663.00 111
19664.33 113
19665.65 97
19666.98 97
19668.30 123
19669.63 108
19670.96 95
19672.28 92
19673.61 99
19674.94 106
19676.26 124
19677.59 116
19678.92 98
19680.24 109
19681.57 111
19682.90 113
19684.22 95
19685.55 96
19686.88 114
19688.20 107
19689.53 99
19690.86 100
19692.18 100
19693.51 121
19694.84 125
19696.16 124
19697.49 115
19698.82 111
19700.15 114
19701.47 114
19702.80 83
19704.13 114
19705.46 112
19706.78 119
19708.11 123
19709.44 97
19710.77 97
19712.09 99
19713.42 105
19714.75 134
19716.08 109
19717.40 102
19718.73 110
19720.06 119
19721.39 110
19722.72 106
19724.04 109
19725.37 127
19726.70 154
19728.03 93
19729.36 102
19730.68 129
19732.01 107
19733.34 119
19734.67 127
19736.00 127
19737.33 123
19738.66 94
19739.98 90
19741.31 92
19742.64 116
19743.97 121
19745.30 131
19746.63 101
19747.96 108
19749.29 106
19750.61 108
19751.94 114
19753.27 75
19754.60 117
19755.93 123
19757.26 120
19758.59 117
19759.92 122
19761.25 115
19762.58 105
19763.91 109
19765.24 85
19766.57 88
19767.89 127
19769.22 101
19770.55 106
19771.88 83
19773.21 129
19774.54 114
19775.87 111
19777.20 110
19778.53 111
19779.86 82
19781.19 88
19782.52 114
19783.85 85
19785.18 98
19786.51 117
19787.84 112
19789.17 109
19790.50 109
19791.83 128
19793.16 106
19794.49 101
19795.83 116
19797.16 102
19798.49 118
19799.82 104
19801.15 101
19802.48 104
19803.81 117
19805.14 118
19806.47 98
19807.80 102
19809.13 90
19810.46 96
19811.79 102
19813.13 101
19814.46 103
19815.79 89
19817.12 115
19818.45 130
19819.78 102
19821.11 91
19822.44 96
19823.78 107
19825.11 107
19826.44 109
19827.77 97
19829.10 127
19830.43 110
19831.77 117
19833.10 94
19834.43 98
19835.76 111
19837.09 104
19838.42 112
19839.76 109
19841.09 93
19842.42 105
19843.75 119
19845.08 121
19846.42 91
19847.75 100
19849.08 99
19850.41 102
19851.75 97
19853.08 112
19854.41 127
19855.74 106
19857.08 113
19858.41 83
19859.74 98
19861.07 104
19862.41 115
19863.74 122
19865.07 108
19866.41 107
19867.74 105
19869.07 103
19870.40 125
19871.74 105
19873.07 117
19874.40 112
19875.74 126
19877.07 120
19878.40 118
19879.74 95
19881.07 102
19882.40 136
19883.74 122
19885.07 95
19886.40 116
19887.74 108
19889.07 105
19890.40 95
19891.74 111
19893.07 131
19894.41 116
19895.74 136
19897.07 103
19898.41 111
19899.74 86
19901.08 96
19902.41 98
19903.74 104
19905.08 82
19906.41 101
19907.75 138
19909.08 104
19910.41 101
19911.75 102
19913.08 109
19914.42 104
19915.75 99
19917.09 118
19918.42 111
19919.76 113
19921.09 107
19922.43 117
19923.76 107
19925.10 126
19926.43 112
19927.77 94
19929.10 104
19930.44 83
19931.77 96
19933.11 112
19934.44 132
19935.78 107
19937.11 92
19938.45 112
19939.78 92
19941.12 101
19942.45 104
19943.79 113
19945.12 101
19946.46 108
19947.79 100
19949.13 97
19950.47 95
19951.80 132
19953.14 110
19954.47 112
19955.81 145
19957.15 90
19958.48 77
19959.82 87
19961.15 90
19962.49 99
19963.83 122
19965.16 100
19966.50 116
19967.83 89
19969.17 93
19970.51 102
19971.84 114
19973.18 100
19974.52 138
19975.85 102
19977.19 91
19978.53 90
19979.86 106
19981.20 113
19982.54 98
19983.87 99
19985.21 119
19986.55 103
19987.88 111
19989.22 111
19990.56 110
19991.89 111
19993.23 90
19994.57 91
19995.91 91
19997.24 122
19998.58 94
19999.92 101
20001.26 90
20002.59 117
20003.93 115
20005.27 122
20006.61 124
20007.94 119
20009.28 141
20010.62 130
20011.96 104
20013.29 110
20014.63 112
20015.97 113
20017.31 134
20018.65 107
20019.98 122
20021.32 124
20022.66 105
20024.00 132
20025.34 139
20026.67 119
20028.01 109
20029.35 124
20030.69 107
20032.03 119
20033.37 122
20034.71 107
20036.04 108
20037.38 136
20038.72 142
20040.06 98
20041.40 129
20042.74 103
20044.08 117
20045.42 101
20046.75 122
20048.09 117
20049.43 128
20050.77 142
20052.11 128
20053.45 98
20054.79 125
20056.13 155
20057.47 121
20058.81 132
20060.15 120
20061.49 123
20062.82 133
20064.16 103
20065.50 126
20066.84 116
20068.18 119
20069.52 126
20070.86 141
20072.20 116
20073.54 138
20074.88 125
20076.22 121
20077.56 125
20078.90 108
20080.24 162
20081.58 117
20082.92 133
20084.26 121
20085.60 141
20086.94 137
20088.28 121
20089.62 133
20090.96 122
20092.30 127
20093.64 129
20094.99 131
20096.33 110
20097.67 93
20099.01 100
20100.35 114
20101.69 130
20103.03 124
20104.37 115
20105.71 129
20107.05 147
20108.39 147
20109.73 118
20111.08 148
20112.42 138
20113.76 113
20115.10 125
20116.44 99
20117.78 142
20119.12 144
20120.46 122
20121.81 115
20123.15 110
20124.49 110
20125.83 116
20127.17 119
20128.51 125
20129.86 131
20131.20 118
20132.54 119
20133.88 128
20135.22 129
20136.56 121
20137.91 102
20139.25 92
