# Supplementary material for: MALDI-TOF MS typing enables the classification of brewing yeasts of the genus Saccharomyces to major beer styles
Source: PLoS One. 2017 Aug 9;12(8):e0181694. doi: 10.1371/journal.pone.0181694 (PMC5549903; doi:10.1371/journal.pone.0181694)
Supplement: S5 File — The directory includes 90 raw files and was zipped to “.zip”; the folder has three strains with 30 spectra per strain; S1 Text explains the raw files with an example and Table 1 represents the yeast strains used within the experiment. (ZIP) [file pone.0181694.s008.zip › 13-15/30262-213-OG-Ale-Ale-YPG-18h-E-E_2015-07-27_2_0_A11_1.dat]

2000.14 3668
2000.56 3732
2000.98 3509
2001.40 3628
2001.83 3595
2002.25 3492
2002.67 3516
2003.09 3432
2003.51 3330
2003.93 3729
2004.36 3476
2004.78 3239
2005.20 3414
2005.62 3485
2006.05 3580
2006.47 3434
2006.89 3513
2007.31 3405
2007.73 3562
2008.16 3569
2008.58 3512
2009.00 3563
2009.42 3850
2009.85 3648
2010.27 3149
2010.69 3059
2011.12 3184
2011.54 3384
2011.96 3183
2012.38 2905
2012.81 3022
2013.23 2825
2013.65 3139
2014.08 3053
2014.50 3117
2014.92 3072
2015.35 3311
2015.77 3119
2016.19 3052
2016.62 3235
2017.04 3292
2017.46 3375
2017.89 3415
2018.31 3443
2018.73 3650
2019.16 3410
2019.58 3719
2020.00 3818
2020.43 3636
2020.85 3487
2021.27 3812
2021.70 3660
2022.12 3435
2022.55 3622
2022.97 3288
2023.39 2999
2023.82 2976
2024.24 3015
2024.67 2988
2025.09 3017
2025.52 2958
2025.94 2764
2026.36 2850
2026.79 2768
2027.21 2940
2027.64 2735
2028.06 2790
2028.49 2861
2028.91 2804
2029.34 2902
2029.76 2713
2030.19 3092
2030.61 2952
2031.03 2961
2031.46 3064
2031.88 2810
2032.31 2891
2032.73 2992
2033.16 3271
2033.58 3385
2034.01 3101
2034.44 3019
2034.86 3063
2035.29 3216
2035.71 3572
2036.14 3229
2036.56 3233
2036.99 3289
2037.41 3166
2037.84 2883
2038.26 3231
2038.69 3171
2039.12 3262
2039.54 3381
2039.97 3533
2040.39 3556
2040.82 3240
2041.24 3163
2041.67 3348
2042.10 3247
2042.52 3000
2042.95 3011
2043.37 3117
2043.80 3096
2044.23 3147
2044.65 2850
2045.08 2941
2045.51 3013
2045.93 3140
2046.36 2872
2046.79 2885
2047.21 3015
2047.64 3231
2048.07 3002
2048.49 2901
2048.92 3034
2049.35 3111
2049.77 3056
2050.20 3310
2050.63 3322
2051.05 3065
2051.48 2940
2051.91 2920
2052.33 3150
2052.76 2919
2053.19 2844
2053.62 2903
2054.04 2895
2054.47 2782
2054.90 2798
2055.32 2684
2055.75 2657
2056.18 2788
2056.61 2904
2057.03 3038
2057.46 3040
2057.89 3116
2058.32 3055
2058.75 3142
2059.17 3183
2059.60 3120
2060.03 3151
2060.46 3014
2060.88 3256
2061.31 3159
2061.74 3200
2062.17 3333
2062.60 3191
2063.02 3330
2063.45 3150
2063.88 3053
2064.31 3308
2064.74 3230
2065.17 3427
2065.59 3215
2066.02 3340
2066.45 3346
2066.88 3491
2067.31 3230
2067.74 3262
2068.17 3233
2068.60 3423
2069.02 3439
2069.45 3334
2069.88 3220
2070.31 3105
2070.74 3466
2071.17 3331
2071.60 3497
2072.03 3359
2072.46 3394
2072.89 3112
2073.31 3170
2073.74 3357
2074.17 3256
2074.60 3444
2075.03 3167
2075.46 3270
2075.89 3377
2076.32 3329
2076.75 3388
2077.18 3549
2077.61 3598
2078.04 3506
2078.47 3776
2078.90 4023
2079.33 3913
2079.76 4054
2080.19 4165
2080.62 3932
2081.05 3739
2081.48 3978
2081.91 4191
2082.34 3960
2082.77 3611
2083.20 3502
2083.63 3463
2084.06 3391
2084.49 3405
2084.92 3049
2085.35 3103
2085.78 3449
2086.21 3546
2086.64 3207
2087.07 2975
2087.50 3049
2087.94 3021
2088.37 3052
2088.80 2896
2089.23 3005
2089.66 3025
2090.09 3106
2090.52 3314
2090.95 3329
2091.38 3439
2091.81 3143
2092.25 3440
2092.68 3657
2093.11 3697
2093.54 3681
2093.97 3966
2094.40 3783
2094.83 3775
2095.27 3891
2095.70 3569
2096.13 3352
2096.56 3276
2096.99 3386
2097.42 3271
2097.86 3119
2098.29 3261
2098.72 3145
2099.15 3155
2099.58 3340
2100.01 3152
2100.45 3023
2100.88 2822
2101.31 2889
2101.74 3152
2102.18 2965
2102.61 2939
2103.04 2788
2103.47 2863
2103.90 2992
2104.34 2711
2104.77 2744
2105.20 3008
2105.63 3156
2106.07 3331
2106.50 3321
2106.93 3297
2107.37 3438
2107.80 3424
2108.23 3676
2108.66 3509
2109.10 3249
2109.53 3236
2109.96 3547
2110.40 3642
2110.83 3547
2111.26 3280
2111.70 3206
2112.13 3154
2112.56 3219
2113.00 3365
2113.43 3299
2113.86 3039
2114.30 3019
2114.73 3045
2115.16 2983
2115.60 3000
2116.03 3170
2116.46 2926
2116.90 3008
2117.33 2933
2117.77 2965
2118.20 2990
2118.63 3067
2119.07 3341
2119.50 3332
2119.94 3359
2120.37 3341
2120.80 3213
2121.24 3149
2121.67 3270
2122.11 3308
2122.54 3302
2122.97 3442
2123.41 3305
2123.84 3272
2124.28 3116
2124.71 3172
2125.15 3009
2125.58 3054
2126.02 3048
2126.45 3245
2126.89 3140
2127.32 2975
2127.76 3099
2128.19 3197
2128.63 3126
2129.06 3062
2129.50 3238
2129.93 3027
2130.37 3228
2130.80 3303
2131.24 3508
2131.67 3495
2132.11 3441
2132.54 3388
2132.98 3233
2133.41 3344
2133.85 3351
2134.28 3499
2134.72 3359
2135.16 3453
2135.59 3427
2136.03 3505
2136.46 3476
2136.90 3690
2137.33 3612
2137.77 3637
2138.21 3649
2138.64 3734
2139.08 3244
2139.51 3403
2139.95 3373
2140.39 3512
2140.82 3346
2141.26 3010
2141.69 3386
2142.13 3179
2142.57 3009
2143.00 2817
2143.44 2953
2143.88 2874
2144.31 2835
2144.75 2829
2145.19 2799
2145.62 2940
2146.06 2847
2146.50 3037
2146.93 3058
2147.37 3337
2147.81 3290
2148.24 3550
2148.68 3891
2149.12 3992
2149.56 3848
2149.99 4293
2150.43 4604
2150.87 4418
2151.30 4277
2151.74 4151
2152.18 4144
2152.62 3927
2153.05 3902
2153.49 3730
2153.93 3655
2154.37 3586
2154.80 3467
2155.24 3132
2155.68 3337
2156.12 3174
2156.55 3035
2156.99 3020
2157.43 3118
2157.87 3273
2158.31 3200
2158.74 3299
2159.18 3197
2159.62 3082
2160.06 3062
2160.50 3061
2160.93 3050
2161.37 3081
2161.81 3078
2162.25 3106
2162.69 3037
2163.13 3264
2163.57 3301
2164.00 3283
2164.44 3197
2164.88 3213
2165.32 3216
2165.76 3004
2166.20 3097
2166.64 3361
2167.07 3434
2167.51 3547
2167.95 3273
2168.39 3320
2168.83 3797
2169.27 3692
2169.71 3344
2170.15 3607
2170.59 3561
2171.03 3614
2171.47 3719
2171.91 3732
2172.34 3464
2172.78 3279
2173.22 3287
2173.66 3327
2174.10 3459
2174.54 3503
2174.98 3650
2175.42 3584
2175.86 3662
2176.30 3643
2176.74 3400
2177.18 3966
2177.62 4008
2178.06 3761
2178.50 3682
2178.94 3658
2179.38 3711
2179.82 3629
2180.26 3674
2180.70 3501
2181.14 3392
2181.58 3335
2182.02 3143
2182.46 3082
2182.90 3071
2183.34 3196
2183.78 3266
2184.22 2963
2184.67 2893
2185.11 3170
2185.55 3331
2185.99 3327
2186.43 3264
2186.87 3528
2187.31 3804
2187.75 3661
2188.19 3738
2188.63 3683
2189.07 3837
2189.52 4059
2189.96 3895
2190.40 3770
2190.84 3750
2191.28 3389
2191.72 3633
2192.16 3744
2192.60 3551
2193.05 3511
2193.49 3796
2193.93 3664
2194.37 3583
2194.81 3394
2195.25 3467
2195.70 3439
2196.14 3538
2196.58 3588
2197.02 3685
2197.46 3656
2197.91 3578
2198.35 3595
2198.79 3482
2199.23 3525
2199.67 3579
2200.12 3436
2200.56 3376
2201.00 3677
2201.44 3578
2201.89 3292
2202.33 3538
2202.77 3581
2203.21 3572
2203.66 3283
2204.10 3348
2204.54 3327
2204.98 3292
2205.43 3464
2205.87 3419
2206.31 3370
2206.75 3617
2207.20 3496
2207.64 3666
2208.08 3863
2208.53 3710
2208.97 3707
2209.41 3689
2209.86 3605
2210.30 3804
2210.74 3761
2211.19 3661
2211.63 3694
2212.07 3675
2212.52 3730
2212.96 3641
2213.40 3593
2213.85 3647
2214.29 3574
2214.73 3239
2215.18 3611
2215.62 3616
2216.06 3557
2216.51 3229
2216.95 3082
2217.40 3233
2217.84 3229
2218.28 3239
2218.73 3237
2219.17 3370
2219.62 3186
2220.06 3356
2220.51 3438
2220.95 3405
2221.39 3763
2221.84 3813
2222.28 4419
2222.73 4775
2223.17 5232
2223.62 5151
2224.06 5055
2224.51 5320
2224.95 5845
2225.39 5710
2225.84 5892
2226.28 5506
2226.73 4962
2227.17 5017
2227.62 4892
2228.06 4739
2228.51 4336
2228.95 4216
2229.40 3935
2229.84 3974
2230.29 3841
2230.73 3622
2231.18 3676
2231.63 4072
2232.07 4254
2232.52 3944
2232.96 3880
2233.41 3832
2233.85 3999
2234.30 4227
2234.74 4103
2235.19 4036
2235.64 3810
2236.08 3835
2236.53 3938
2236.97 3987
2237.42 4264
2237.87 3937
2238.31 4102
2238.76 4153
2239.20 3780
2239.65 3934
2240.10 3970
2240.54 3890
2240.99 3648
2241.43 3560
2241.88 3539
2242.33 3264
2242.77 3311
2243.22 3449
2243.67 3455
2244.11 3398
2244.56 3500
2245.01 3266
2245.45 3156
2245.90 3200
2246.35 3228
2246.79 3204
2247.24 3176
2247.69 3408
2248.13 3431
2248.58 3466
2249.03 3454
2249.48 3257
2249.92 3186
2250.37 3384
2250.82 3423
2251.27 3680
2251.71 3507
2252.16 3351
2252.61 3396
2253.05 3519
2253.50 3304
2253.95 3208
2254.40 3363
2254.85 3237
2255.29 3343
2255.74 3384
2256.19 3190
2256.64 3180
2257.08 3420
2257.53 3420
2257.98 3254
2258.43 3004
2258.88 3275
2259.32 3275
2259.77 3109
2260.22 3208
2260.67 3473
2261.12 3928
2261.57 3837
2262.01 4346
2262.46 4177
2262.91 4408
2263.36 4472
2263.81 4566
2264.26 4695
2264.71 4720
2265.15 4380
2265.60 4506
2266.05 4913
2266.50 4632
2266.95 4832
2267.40 4642
2267.85 4542
2268.30 4694
2268.75 4614
2269.19 4581
2269.64 4682
2270.09 4688
2270.54 4766
2270.99 4580
2271.44 4726
2271.89 4760
2272.34 4400
2272.79 4231
2273.24 4234
2273.69 4013
2274.14 3859
2274.59 3736
2275.04 3641
2275.49 3480
2275.94 3491
2276.39 3577
2276.84 3490
2277.29 3510
2277.74 3557
2278.19 3657
2278.64 3722
2279.09 3680
2279.54 3879
2279.99 3742
2280.44 3906
2280.89 3944
2281.34 4112
2281.79 4018
2282.24 4241
2282.69 4314
2283.14 4128
2283.59 4280
2284.04 4073
2284.49 3883
2284.94 3701
2285.39 3806
2285.84 3650
2286.29 3707
2286.74 3794
2287.19 3746
2287.65 3865
2288.10 4279
2288.55 4380
2289.00 4727
2289.45 5197
2289.90 5356
2290.35 5733
2290.80 5845
2291.25 6149
2291.71 6193
2292.16 6229
2292.61 6267
2293.06 6278
2293.51 5776
2293.96 5822
2294.41 5672
2294.87 5376
2295.32 5140
2295.77 5059
2296.22 4820
2296.67 4925
2297.12 4103
2297.58 3916
2298.03 4213
2298.48 4204
2298.93 3832
2299.38 3684
2299.84 3630
2300.29 3679
2300.74 3596
2301.19 3724
2301.65 3594
2302.10 3596
2302.55 3559
2303.00 3751
2303.46 3815
2303.91 3535
2304.36 3598
2304.81 3751
2305.27 3691
2305.72 3886
2306.17 3915
2306.62 4038
2307.08 3861
2307.53 3960
2307.98 4355
2308.44 4304
2308.89 4371
2309.34 4645
2309.79 4409
2310.25 4404
2310.70 4885
2311.15 4573
2311.61 4638
2312.06 4288
2312.51 4246
2312.97 4066
2313.42 4119
2313.87 4147
2314.33 3783
2314.78 4007
2315.24 3606
2315.69 3418
2316.14 3511
2316.60 3525
2317.05 3742
2317.50 3369
2317.96 3470
2318.41 3538
2318.87 3603
2319.32 3910
2319.77 3947
2320.23 4028
2320.68 3840
2321.14 3933
2321.59 3967
2322.05 3991
2322.50 3871
2322.95 3979
2323.41 4100
2323.86 4237
2324.32 4135
2324.77 4197
2325.23 3970
2325.68 3870
2326.14 3977
2326.59 3847
2327.05 3837
2327.50 3994
2327.96 4236
2328.41 4181
2328.86 4037
2329.32 4017
2329.78 3815
2330.23 4186
2330.69 4180
2331.14 3947
2331.60 4023
2332.05 3772
2332.51 3675
2332.96 3854
2333.42 3954
2333.87 3869
2334.33 3725
2334.78 3820
2335.24 3558
2335.69 3523
2336.15 3642
2336.61 3757
2337.06 3901
2337.52 3837
2337.97 4227
2338.43 4429
2338.89 4694
2339.34 5264
2339.80 5456
2340.25 6044
2340.71 6184
2341.17 6179
2341.62 6345
2342.08 5647
2342.53 5570
2342.99 5642
2343.45 5254
2343.90 5462
2344.36 5282
2344.82 5616
2345.27 5675
2345.73 5482
2346.19 5269
2346.64 5150
2347.10 5413
2347.56 5266
2348.01 4989
2348.47 4844
2348.93 4723
2349.38 4456
2349.84 4495
2350.30 4325
2350.76 4192
2351.21 4372
2351.67 4164
2352.13 4160
2352.58 4162
2353.04 3761
2353.50 3613
2353.96 3711
2354.41 3864
2354.87 3683
2355.33 3850
2355.79 3816
2356.24 3829
2356.70 3864
2357.16 3507
2357.62 3348
2358.08 3666
2358.53 3687
2358.99 3838
2359.45 3717
2359.91 3870
2360.37 3899
2360.82 4048
2361.28 4061
2361.74 4126
2362.20 3961
2362.66 4152
2363.11 4087
2363.57 4171
2364.03 4236
2364.49 4217
2364.95 4151
2365.41 4244
2365.86 4195
2366.32 4351
2366.78 4444
2367.24 4427
2367.70 4508
2368.16 4399
2368.62 4599
2369.08 4687
2369.54 4614
2369.99 4662
2370.45 4345
2370.91 4452
2371.37 4510
2371.83 4231
2372.29 3922
2372.75 3812
2373.21 3957
2373.67 3842
2374.13 3633
2374.59 3579
2375.05 3747
2375.51 3920
2375.96 3663
2376.42 3693
2376.88 3752
2377.34 3944
2377.80 3998
2378.26 3965
2378.72 3985
2379.18 4031
2379.64 4305
2380.10 4129
2380.56 4110
2381.02 4061
2381.48 4226
2381.94 4083
2382.40 4109
2382.86 4054
2383.32 3931
2383.78 3876
2384.24 3797
2384.70 3859
2385.17 3585
2385.63 3551
2386.09 3732
2386.55 3769
2387.01 3722
2387.47 3622
2387.93 3591
2388.39 3754
2388.85 3852
2389.31 3778
2389.77 3733
2390.23 3775
2390.69 3714
2391.15 3525
2391.62 3406
2392.08 3523
2392.54 3802
2393.00 3605
2393.46 3400
2393.92 3407
2394.38 3774
2394.84 3867
2395.31 3680
2395.77 3746
2396.23 3658
2396.69 3707
2397.15 3673
2397.61 3505
2398.08 3442
2398.54 3522
2399.00 3526
2399.46 3351
2399.92 3750
2400.38 3574
2400.85 3477
2401.31 3418
2401.77 3390
2402.23 3539
2402.69 3455
2403.16 3336
2403.62 3475
2404.08 3508
2404.54 3842
2405.01 3836
2405.47 4078
2405.93 3874
2406.39 4031
2406.86 4078
2407.32 3846
2407.78 3851
2408.24 3864
2408.71 3404
2409.17 3462
2409.63 3685
2410.09 3691
2410.56 3466
2411.02 3432
2411.48 3417
2411.95 3292
2412.41 3300
2412.87 3272
2413.34 3343
2413.80 3584
2414.26 3498
2414.73 3754
2415.19 3804
2415.65 3993
2416.12 4025
2416.58 3969
2417.04 4087
2417.51 4061
2417.97 4418
2418.43 4665
2418.90 4649
2419.36 4744
2419.82 4725
2420.29 4703
2420.75 4637
2421.22 4411
2421.68 4421
2422.14 4603
2422.61 4206
2423.07 4304
2423.54 4328
2424.00 4299
2424.47 4184
2424.93 4074
2425.39 4187
2425.86 4330
2426.32 4530
2426.79 4860
2427.25 5020
2427.72 4710
2428.18 4732
2428.65 4641
2429.11 4731
2429.57 4596
2430.04 4263
2430.50 4046
2430.97 3927
2431.43 3989
2431.90 3933
2432.36 3661
2432.83 3982
2433.29 4054
2433.76 4142
2434.22 3824
2434.69 3724
2435.15 3726
2435.62 3868
2436.09 3650
2436.55 3849
2437.02 4222
2437.48 4467
2437.95 4892
2438.41 5270
2438.88 5476
2439.34 6061
2439.81 6422
2440.28 6542
2440.74 6371
2441.21 6144
2441.67 6484
2442.14 6323
2442.60 6049
2443.07 5401
2443.54 5003
2444.00 4508
2444.47 4305
2444.94 4370
2445.40 4119
2445.87 3851
2446.33 3605
2446.80 3774
2447.27 3673
2447.73 3624
2448.20 3407
2448.67 3392
2449.13 3315
2449.60 3520
2450.07 3533
2450.53 3351
2451.00 3455
2451.47 3564
2451.93 3386
2452.40 3365
2452.87 3389
2453.33 3886
2453.80 3722
2454.27 3410
2454.74 3587
2455.20 3582
2455.67 3706
2456.14 3742
2456.60 3621
2457.07 3545
2457.54 3499
2458.01 3624
2458.47 3589
2458.94 3888
2459.41 3853
2459.88 3527
2460.34 3647
2460.81 3837
2461.28 3660
2461.75 3500
2462.21 3425
2462.68 3717
2463.15 3658
2463.62 3645
2464.09 3733
2464.55 3493
2465.02 3478
2465.49 3740
2465.96 3936
2466.43 3941
2466.90 3852
2467.36 3921
2467.83 3886
2468.30 3839
2468.77 3852
2469.24 3902
2469.71 3678
2470.17 3803
2470.64 3993
2471.11 3909
2471.58 3634
2472.05 3513
2472.52 3505
2472.99 3384
2473.46 3388
2473.93 3356
2474.39 3362
2474.86 3560
2475.33 3524
2475.80 3479
2476.27 3679
2476.74 3970
2477.21 4054
2477.68 4377
2478.15 4382
2478.62 4797
2479.09 5225
2479.56 5203
2480.03 5042
2480.49 5208
2480.96 5539
2481.43 5516
2481.90 4953
2482.37 4935
2482.84 4910
2483.31 4765
2483.78 4574
2484.25 4220
2484.72 4017
2485.19 3864
2485.66 4091
2486.13 3588
2486.60 3722
2487.07 4075
2487.54 3775
2488.01 3636
2488.48 3672
2488.95 3659
2489.43 3593
2489.90 3699
2490.37 3688
2490.84 3352
2491.31 3417
2491.78 3317
2492.25 3305
2492.72 3737
2493.19 3771
2493.66 3752
2494.13 3724
2494.60 3766
2495.07 3552
2495.54 3832
2496.02 4024
2496.49 4028
2496.96 3803
2497.43 3769
2497.90 4002
2498.37 3763
2498.84 3893
2499.31 3762
2499.79 3704
2500.26 3512
2500.73 3439
2501.20 3418
2501.67 3439
2502.14 3269
2502.61 3122
2503.09 3407
2503.56 3493
2504.03 3413
2504.50 3519
2504.97 3524
2505.45 3462
2505.92 3560
2506.39 3809
2506.86 3887
2507.33 3985
2507.81 4135
2508.28 4386
2508.75 4248
2509.22 4580
2509.69 4707
2510.17 4846
2510.64 4547
2511.11 4556
2511.58 4798
2512.06 4701
2512.53 4609
2513.00 4526
2513.47 4393
2513.95 4297
2514.42 4107
2514.89 4252
2515.37 4089
2515.84 4017
2516.31 4313
2516.78 4252
2517.26 4262
2517.73 4089
2518.20 4061
2518.68 3937
2519.15 3657
2519.62 3867
2520.10 4245
2520.57 4085
2521.04 3623
2521.52 3449
2521.99 3533
2522.46 3702
2522.94 3709
2523.41 3713
2523.89 3436
2524.36 3531
2524.83 3630
2525.31 3786
2525.78 3626
2526.25 3619
2526.73 3731
2527.20 3860
2527.68 3634
2528.15 3567
2528.62 3541
2529.10 3991
2529.57 3755
2530.05 3566
2530.52 3586
2531.00 3755
2531.47 3912
2531.94 3741
2532.42 3813
2532.89 3885
2533.37 3957
2533.84 3556
2534.32 3580
2534.79 3646
2535.27 3811
2535.74 3984
2536.22 3791
2536.69 3684
2537.17 3614
2537.64 3699
2538.12 3454
2538.59 3600
2539.07 3641
2539.54 3968
2540.02 3773
2540.49 3706
2540.97 3649
2541.44 3783
2541.92 3606
2542.39 3436
2542.87 3734
2543.34 3933
2543.82 3928
2544.29 3920
2544.77 4026
2545.25 4224
2545.72 4456
2546.20 4880
2546.67 4882
2547.15 5149
2547.62 5604
2548.10 5509
2548.58 5605
2549.05 5675
2549.53 5432
2550.00 5302
2550.48 5397
2550.96 5289
2551.43 5200
2551.91 5219
2552.39 5019
2552.86 5412
2553.34 5456
2553.82 5816
2554.29 5995
2554.77 6340
2555.24 6635
2555.72 6809
2556.20 6675
2556.67 6896
2557.15 6668
2557.63 6347
2558.11 6054
2558.58 5581
2559.06 5329
2559.54 4987
2560.01 4465
2560.49 4176
2560.97 4169
2561.44 4192
2561.92 4052
2562.40 3970
2562.88 3776
2563.35 3635
2563.83 3520
2564.31 3601
2564.79 3639
2565.26 3521
2565.74 3470
2566.22 3852
2566.70 3719
2567.17 3588
2567.65 3773
2568.13 3518
2568.61 3486
2569.09 3419
2569.56 3533
2570.04 3448
2570.52 3300
2571.00 3286
2571.48 3625
2571.95 3429
2572.43 3222
2572.91 3397
2573.39 3356
2573.87 3374
2574.35 3366
2574.82 3510
2575.30 3600
2575.78 3523
2576.26 3500
2576.74 3513
2577.22 3473
2577.70 3403
2578.17 3502
2578.65 3270
2579.13 3226
2579.61 3343
2580.09 3162
2580.57 3248
2581.05 3301
2581.53 3451
2582.01 3208
2582.48 3441
2582.96 3384
2583.44 3471
2583.92 3564
2584.40 3738
2584.88 3577
2585.36 3523
2585.84 3557
2586.32 3702
2586.80 3862
2587.28 3605
2587.76 3873
2588.24 3678
2588.72 3645
2589.20 3680
2589.68 3725
2590.16 4062
2590.64 4121
2591.12 4235
2591.60 4620
2592.08 4260
2592.56 4075
2593.04 4171
2593.52 4571
2594.00 4891
2594.48 4743
2594.96 5072
2595.44 4955
2595.92 4941
2596.40 4806
2596.88 4780
2597.36 4547
2597.84 4405
2598.32 4347
2598.80 4073
2599.28 4031
2599.76 3809
2600.24 4054
2600.72 3866
2601.21 3662
2601.69 3683
2602.17 3629
2602.65 3451
2603.13 3627
2603.61 3499
2604.09 3275
2604.57 3299
2605.05 3346
2605.54 3532
2606.02 3561
2606.50 3587
2606.98 4112
2607.46 4643
2607.94 4752
2608.42 4533
2608.91 5118
2609.39 5308
2609.87 5499
2610.35 5292
2610.83 5450
2611.31 5363
2611.80 5324
2612.28 5230
2612.76 4972
2613.24 4666
2613.72 4648
2614.21 4414
2614.69 4325
2615.17 4153
2615.65 4026
2616.13 3699
2616.62 3599
2617.10 3592
2617.58 3743
2618.06 3562
2618.55 3375
2619.03 3246
2619.51 3402
2619.99 3376
2620.48 3343
2620.96 3337
2621.44 3418
2621.92 3655
2622.41 3708
2622.89 3669
2623.37 3630
2623.86 3383
2624.34 3391
2624.82 3507
2625.31 3652
2625.79 3602
2626.27 3427
2626.75 3392
2627.24 3268
2627.72 3207
2628.20 3470
2628.69 3656
2629.17 3592
2629.66 3583
2630.14 3636
2630.62 3612
2631.11 3681
2631.59 3791
2632.07 3594
2632.56 3574
2633.04 3795
2633.52 3907
2634.01 3966
2634.49 3847
2634.98 3953
2635.46 3890
2635.94 3846
2636.43 3719
2636.91 3744
2637.40 3689
2637.88 3882
2638.37 3813
2638.85 3999
2639.33 3807
2639.82 3799
2640.30 3834
2640.79 3955
2641.27 3923
2641.76 3694
2642.24 3802
2642.73 3833
2643.21 3577
2643.70 3424
2644.18 3282
2644.67 3166
2645.15 3467
2645.64 3638
2646.12 3485
2646.61 3495
2647.09 3496
2647.58 3662
2648.06 3641
2648.55 3647
2649.03 3701
2649.52 3889
2650.00 3786
2650.49 3653
2650.97 3603
2651.46 3687
2651.94 3782
2652.43 3745
2652.92 3385
2653.40 3644
2653.89 3786
2654.37 3826
2654.86 3731
2655.34 3533
2655.83 3539
2656.32 3463
2656.80 3390
2657.29 3477
2657.77 3537
2658.26 3125
2658.75 3051
2659.23 3224
2659.72 3435
2660.21 3375
2660.69 3272
2661.18 3298
2661.66 3305
2662.15 3237
2662.64 3180
2663.12 3249
2663.61 3356
2664.10 3475
2664.58 3193
2665.07 3374
2665.56 3515
2666.04 3624
2666.53 3578
2667.02 3441
2667.50 3449
2667.99 3529
2668.48 3715
2668.97 3751
2669.45 3660
2669.94 3673
2670.43 3547
2670.91 3519
2671.40 3777
2671.89 3961
2672.38 3943
2672.86 4061
2673.35 4074
2673.84 4299
2674.33 4114
2674.81 4160
2675.30 4471
2675.79 4731
2676.28 4420
2676.77 4456
2677.25 4538
2677.74 4846
2678.23 4753
2678.72 4504
2679.21 4958
2679.69 5512
2680.18 5767
2680.67 5658
2681.16 5932
2681.65 6165
2682.13 6719
2682.62 6907
2683.11 6757
2683.60 6636
2684.09 6552
2684.58 6594
2685.07 6385
2685.55 6255
2686.04 5823
2686.53 5529
2687.02 5138
2687.51 4956
2688.00 4823
2688.49 4610
2688.98 4212
2689.46 4086
2689.95 3727
2690.44 3471
2690.93 3592
2691.42 3834
2691.91 3744
2692.40 3437
2692.89 3675
2693.38 3553
2693.87 3607
2694.36 3750
2694.85 3465
2695.34 3719
2695.83 3717
2696.31 3704
2696.80 3875
2697.29 3813
2697.78 3839
2698.27 3879
2698.76 3929
2699.25 3879
2699.74 3663
2700.23 3921
2700.72 4304
2701.21 4037
2701.70 4127
2702.19 4609
2702.68 4132
2703.17 4220
2703.66 4112
2704.15 4234
2704.64 3983
2705.13 4287
2705.63 4092
2706.12 3844
2706.61 3859
2707.10 3967
2707.59 3627
2708.08 3737
2708.57 3918
2709.06 3461
2709.55 3490
2710.04 3701
2710.53 3756
2711.02 3833
2711.51 4063
2712.01 3925
2712.50 4137
2712.99 4330
2713.48 4211
2713.97 4055
2714.46 4118
2714.95 3809
2715.44 3817
2715.93 4021
2716.43 3993
2716.92 3788
2717.41 3675
2717.90 4016
2718.39 3724
2718.88 3837
2719.38 3796
2719.87 3879
2720.36 4048
2720.85 4313
2721.34 4255
2721.83 4365
2722.33 4362
2722.82 4435
2723.31 4532
2723.80 4437
2724.30 4619
2724.79 4573
2725.28 4111
2725.77 4046
2726.26 4027
2726.76 3724
2727.25 3871
2727.74 3701
2728.23 3680
2728.73 3668
2729.22 3657
2729.71 3631
2730.20 3637
2730.70 3735
2731.19 3717
2731.68 3500
2732.18 3806
2732.67 3875
2733.16 4035
2733.65 3790
2734.15 3672
2734.64 3709
2735.13 3734
2735.63 3807
2736.12 3917
2736.61 3756
2737.11 3857
2737.60 4070
2738.09 3846
2738.59 3778
2739.08 4116
2739.57 3832
2740.07 3606
2740.56 3842
2741.05 3935
2741.55 3694
2742.04 3410
2742.54 3550
2743.03 3617
2743.52 3515
2744.02 3493
2744.51 3302
2745.00 3416
2745.50 3520
2745.99 3544
2746.49 3412
2746.98 3314
2747.48 3435
2747.97 3482
2748.46 3645
2748.96 3696
2749.45 3596
2749.95 3519
2750.44 3689
2750.94 3619
2751.43 3571
2751.93 3493
2752.42 3334
2752.91 3740
2753.41 3964
2753.90 4220
2754.40 3847
2754.89 3652
2755.39 3791
2755.88 3701
2756.38 3553
2756.87 3854
2757.37 3858
2757.86 3699
2758.36 3747
2758.85 3671
2759.35 3679
2759.85 3744
2760.34 3653
2760.84 3807
2761.33 3802
2761.83 3493
2762.32 3542
2762.82 3519
2763.31 3500
2763.81 3648
2764.31 3531
2764.80 3426
2765.30 3374
2765.79 3394
2766.29 3337
2766.78 3423
2767.28 3481
2767.78 3500
2768.27 3606
2768.77 3523
2769.27 3485
2769.76 3675
2770.26 3690
2770.75 3792
2771.25 3803
2771.75 3862
2772.24 3869
2772.74 3880
2773.24 4011
2773.73 3912
2774.23 3868
2774.73 4101
2775.22 4141
2775.72 4166
2776.22 4197
2776.71 4324
2777.21 4396
2777.71 4240
2778.20 4334
2778.70 4539
2779.20 4293
2779.70 4006
2780.19 4096
2780.69 4062
2781.19 4133
2781.68 4068
2782.18 4096
2782.68 4034
2783.18 3915
2783.67 3782
2784.17 3822
2784.67 3860
2785.17 3840
2785.66 3819
2786.16 3813
2786.66 3891
2787.16 3963
2787.66 3634
2788.15 3615
2788.65 3610
2789.15 3367
2789.65 3397
2790.14 3510
2790.64 3509
2791.14 3474
2791.64 3427
2792.14 3622
2792.64 3706
2793.13 3788
2793.63 4077
2794.13 4396
2794.63 4724
2795.13 5029
2795.63 5454
2796.12 5873
2796.62 6434
2797.12 6510
2797.62 6980
2798.12 7056
2798.62 6827
2799.12 6323
2799.62 5901
2800.12 5809
2800.61 5529
2801.11 5032
2801.61 4794
2802.11 4654
2802.61 4647
2803.11 4725
2803.61 4719
2804.11 4944
2804.61 5194
2805.11 5657
2805.61 5936
2806.11 6125
2806.61 6906
2807.11 7692
2807.60 8192
2808.10 9000
2808.60 8803
2809.10 9088
2809.60 9540
2810.10 9532
2810.60 9111
2811.10 8478
2811.60 7975
2812.10 7072
2812.60 6267
2813.10 5837
2813.60 5171
2814.10 4432
2814.60 4292
2815.10 4495
2815.60 4698
2816.10 4435
2816.61 4307
2817.11 4351
2817.61 4340
2818.11 4399
2818.61 4496
2819.11 4571
2819.61 4619
2820.11 4738
2820.61 4531
2821.11 4626
2821.61 4518
2822.11 4540
2822.61 4189
2823.11 4197
2823.62 4064
2824.12 4227
2824.62 4192
2825.12 4196
2825.62 4065
2826.12 3849
2826.62 3886
2827.12 4067
2827.63 4025
2828.13 4087
2828.63 4035
2829.13 3875
2829.63 3815
2830.13 3761
2830.63 3716
2831.14 3958
2831.64 4068
2832.14 3832
2832.64 3823
2833.14 3818
2833.65 3868
2834.15 4115
2834.65 4164
2835.15 4338
2835.65 4358
2836.16 4727
2836.66 4467
2837.16 4335
2837.66 4429
2838.16 4730
2838.67 4898
2839.17 4597
2839.67 4693
2840.17 4601
2840.68 4641
2841.18 4673
2841.68 4500
2842.19 4455
2842.69 4122
2843.19 4172
2843.69 4444
2844.20 4446
2844.70 4248
2845.20 4414
2845.71 4280
2846.21 4384
2846.71 4484
2847.21 4632
2847.72 4514
2848.22 4651
2848.72 4719
2849.23 4367
2849.73 4330
2850.23 4270
2850.74 4206
2851.24 4052
2851.74 3867
2852.25 3855
2852.75 3671
2853.26 3594
2853.76 3739
2854.26 3856
2854.77 3814
2855.27 3697
2855.77 3583
2856.28 3875
2856.78 3889
2857.29 4024
2857.79 3874
2858.29 3939
2858.80 3971
2859.30 4239
2859.81 4078
2860.31 3957
2860.82 3986
2861.32 3993
2861.82 3815
2862.33 3622
2862.83 3817
2863.34 3890
2863.84 3610
2864.35 3509
2864.85 3509
2865.36 3481
2865.86 3526
2866.37 3675
2866.87 3406
2867.38 3424
2867.88 3514
2868.39 3592
2868.89 3823
2869.40 3934
2869.90 3741
2870.41 3888
2870.91 3920
2871.42 3889
2871.92 4039
2872.43 3943
2872.93 4194
2873.44 4321
2873.94 4157
2874.45 4018
2874.95 4218
2875.46 4026
2875.97 4177
2876.47 4102
2876.98 4248
2877.48 4492
2877.99 4527
2878.49 4427
2879.00 4442
2879.51 4773
2880.01 4878
2880.52 5409
2881.03 5790
2881.53 5776
2882.04 5777
2882.54 6208
2883.05 6184
2883.56 5917
2884.06 6133
2884.57 6297
2885.08 6271
2885.58 6445
2886.09 6684
2886.60 7016
2887.10 6967
2887.61 7072
2888.12 6874
2888.62 6592
2889.13 6244
2889.64 6173
2890.14 6015
2890.65 5578
2891.16 5499
2891.66 5150
2892.17 4600
2892.68 4434
2893.18 4332
2893.69 4154
2894.20 4283
2894.71 4262
2895.21 4351
2895.72 4343
2896.23 4090
2896.74 4074
2897.24 4315
2897.75 4400
2898.26 4161
2898.77 4110
2899.27 4097
2899.78 4354
2900.29 4172
2900.80 3994
2901.31 4087
2901.81 4077
2902.32 4104
2902.83 4288
2903.34 4232
2903.85 4189
2904.35 4473
2904.86 4558
2905.37 4302
2905.88 4762
2906.39 4656
2906.90 4383
2907.40 4264
2907.91 4502
2908.42 4635
2908.93 4300
2909.44 4556
2909.95 4260
2910.46 4229
2910.96 4335
2911.47 4128
2911.98 4439
2912.49 4361
2913.00 4407
2913.51 4588
2914.02 4462
2914.53 4403
2915.04 4467
2915.54 4769
2916.05 4898
2916.56 4799
2917.07 4730
2917.58 4774
2918.09 5147
2918.60 5133
2919.11 5295
2919.62 5236
2920.13 5256
2920.64 4994
2921.15 5277
2921.66 5691
2922.17 5496
2922.68 5844
2923.19 6242
2923.70 6722
2924.21 7523
2924.72 7934
2925.23 7831
2925.74 8419
2926.25 8428
2926.76 7863
2927.27 7794
2927.78 7661
2928.29 7109
2928.80 6334
2929.31 5661
2929.82 4987
2930.33 4573
2930.84 4525
2931.35 4431
2931.86 3967
2932.37 3866
2932.88 4025
2933.39 3833
2933.90 3725
2934.41 3910
2934.92 3858
2935.44 3899
2935.95 3880
2936.46 3676
2936.97 3893
2937.48 3984
2937.99 4024
2938.50 3966
2939.01 3756
2939.52 4000
2940.04 3754
2940.55 3927
2941.06 4008
2941.57 4056
2942.08 4089
2942.59 4153
2943.10 4219
2943.62 4466
2944.13 4754
2944.64 4742
2945.15 4948
2945.66 5322
2946.17 5278
2946.69 5131
2947.20 4860
2947.71 4822
2948.22 4728
2948.73 4909
2949.25 4558
2949.76 4155
2950.27 4091
2950.78 4099
2951.29 4099
2951.81 4015
2952.32 3909
2952.83 3968
2953.34 4185
2953.86 4210
2954.37 3905
2954.88 3954
2955.39 3966
2955.91 4098
2956.42 3960
2956.93 3980
2957.45 4174
2957.96 4308
2958.47 4428
2958.98 4327
2959.50 4416
2960.01 4575
2960.52 4706
2961.04 5129
2961.55 5167
2962.06 4794
2962.58 4977
2963.09 5027
2963.60 5046
2964.12 4908
2964.63 4840
2965.14 4894
2965.66 4577
2966.17 4032
2966.68 4034
2967.20 3946
2967.71 3840
2968.22 3668
2968.74 3736
2969.25 3607
2969.77 3476
2970.28 3821
2970.79 3656
2971.31 3788
2971.82 3641
2972.34 3772
2972.85 3765
2973.36 3742
2973.88 3571
2974.39 3782
2974.91 3807
2975.42 3928
2975.94 3969
2976.45 3827
2976.96 3993
2977.48 3578
2977.99 3735
2978.51 3756
2979.02 3868
2979.54 3897
2980.05 3813
2980.57 3927
2981.08 4066
2981.60 3923
2982.11 3792
2982.63 4105
2983.14 4275
2983.66 4190
2984.17 4023
2984.69 4173
2985.20 4430
2985.72 4538
2986.23 4407
2986.75 4089
2987.26 4479
2987.78 4351
2988.29 4355
2988.81 4259
2989.32 4261
2989.84 4440
2990.36 4820
2990.87 4765
2991.39 4953
2991.90 5123
2992.42 5253
2992.94 5337
2993.45 5447
2993.97 5449
2994.48 5567
2995.00 5757
2995.51 5752
2996.03 6005
2996.55 5934
2997.06 6151
2997.58 6644
2998.10 6733
2998.61 6766
2999.13 6707
2999.65 6929
3000.16 6534
3000.68 6384
3001.19 5953
3001.71 5990
3002.23 5993
3002.74 5861
3003.26 5940
3003.78 6392
3004.30 6420
3004.81 6574
3005.33 6466
3005.85 6468
3006.36 6379
3006.88 5955
3007.40 5594
3007.91 5546
3008.43 5289
3008.95 4886
3009.47 4658
3009.98 4327
3010.50 4229
3011.02 3842
3011.54 4012
3012.05 3884
3012.57 3813
3013.09 4197
3013.61 4126
3014.12 4264
3014.64 4142
3015.16 4064
3015.68 4010
3016.19 4082
3016.71 4104
3017.23 4295
3017.75 4375
3018.27 4339
3018.78 4305
3019.30 4362
3019.82 4533
3020.34 4589
3020.86 4736
3021.38 5010
3021.89 5039
3022.41 4912
3022.93 5189
3023.45 5131
3023.97 5294
3024.49 5432
3025.01 5608
3025.52 5714
3026.04 5533
3026.56 5173
3027.08 5202
3027.60 5020
3028.12 4912
3028.64 4871
3029.16 4948
3029.67 4645
3030.19 4430
3030.71 4511
3031.23 4627
3031.75 5009
3032.27 5103
3032.79 5009
3033.31 5175
3033.83 5452
3034.35 5576
3034.87 6027
3035.39 6418
3035.91 6441
3036.43 6496
3036.95 6527
3037.47 6514
3037.99 6517
3038.50 6349
3039.02 5896
3039.54 5424
3040.06 5102
3040.58 4944
3041.10 4670
3041.62 4085
3042.14 4044
3042.66 4175
3043.18 3973
3043.70 3675
3044.23 3846
3044.75 3832
3045.27 3945
3045.79 3839
3046.31 3979
3046.83 4035
3047.35 3994
3047.87 3930
3048.39 4008
3048.91 4095
3049.43 3976
3049.95 3926
3050.47 3955
3050.99 3770
3051.51 3869
3052.03 4000
3052.56 3853
3053.08 3885
3053.60 3700
3054.12 3928
3054.64 4041
3055.16 4136
3055.68 4138
3056.20 3956
3056.72 4009
3057.25 3929
3057.77 3964
3058.29 4080
3058.81 4045
3059.33 3943
3059.85 4009
3060.38 4001
3060.90 3975
3061.42 4133
3061.94 3982
3062.46 4195
3062.98 4204
3063.51 4199
3064.03 4103
3064.55 4258
3065.07 4336
3065.59 4268
3066.12 4326
3066.64 4347
3067.16 4366
3067.68 4192
3068.21 4068
3068.73 3887
3069.25 4046
3069.77 4002
3070.30 3895
3070.82 4175
3071.34 4392
3071.86 4241
3072.39 4182
3072.91 4447
3073.43 4710
3073.95 4533
3074.48 4633
3075.00 4507
3075.52 4486
3076.05 4781
3076.57 4749
3077.09 4595
3077.61 4806
3078.14 4735
3078.66 5048
3079.18 4848
3079.71 4701
3080.23 4767
3080.75 5057
3081.28 4980
3081.80 4843
3082.32 4804
3082.85 4621
3083.37 4579
3083.90 4418
3084.42 4357
3084.94 4236
3085.47 4340
3085.99 4265
3086.51 4178
3087.04 4223
3087.56 4102
3088.09 4350
3088.61 4229
3089.13 4244
3089.66 4139
3090.18 4296
3090.71 3895
3091.23 3969
3091.76 3932
3092.28 4035
3092.80 3885
3093.33 3966
3093.85 4139
3094.38 3928
3094.90 4055
3095.43 4219
3095.95 4674
3096.48 4653
3097.00 4748
3097.53 4723
3098.05 4897
3098.58 4861
3099.10 5483
3099.63 5545
3100.15 5871
3100.68 6135
3101.20 6566
3101.73 7151
3102.25 7828
3102.78 8384
3103.30 8604
3103.83 8743
3104.35 8767
3104.88 8677
3105.40 8051
3105.93 7075
3106.45 6628
3106.98 6110
3107.51 5163
3108.03 4959
3108.56 4606
3109.08 4729
3109.61 4630
3110.13 4532
3110.66 4978
3111.19 4955
3111.71 5009
3112.24 4913
3112.76 4900
3113.29 4949
3113.82 4621
3114.34 4449
3114.87 4372
3115.40 4217
3115.92 4013
3116.45 4127
3116.98 4023
3117.50 4048
3118.03 4009
3118.55 3770
3119.08 3702
3119.61 4021
3120.13 4052
3120.66 3810
3121.19 4082
3121.72 4031
3122.24 4004
3122.77 4121
3123.30 4267
3123.82 4028
3124.35 4038
3124.88 4041
3125.40 3883
3125.93 3907
3126.46 3849
3126.99 3753
3127.51 3723
3128.04 3695
3128.57 3805
3129.10 3736
3129.62 3842
3130.15 3754
3130.68 3704
3131.21 3557
3131.73 3842
3132.26 3811
3132.79 3576
3133.32 3684
3133.85 3913
3134.37 3884
3134.90 3849
3135.43 3766
3135.96 3848
3136.49 3710
3137.01 3824
3137.54 3992
3138.07 3889
3138.60 3715
3139.13 3469
3139.65 3823
3140.18 3849
3140.71 3912
3141.24 3660
3141.77 3504
3142.30 3635
3142.83 3788
3143.35 3750
3143.88 3778
3144.41 3619
3144.94 3577
3145.47 3984
3146.00 4078
3146.53 4212
3147.06 4188
3147.59 4060
3148.11 4480
3148.64 4522
3149.17 4545
3149.70 4356
3150.23 4608
3150.76 4712
3151.29 4501
3151.82 4339
3152.35 4305
3152.88 4255
3153.41 3857
3153.94 3869
3154.47 3726
3155.00 3922
3155.53 4070
3156.06 3903
3156.59 3887
3157.12 3978
3157.65 4089
3158.18 4263
3158.71 4072
3159.24 4002
3159.77 4381
3160.30 4213
3160.83 4216
3161.36 4062
3161.89 4018
3162.42 3814
3162.95 3854
3163.48 3706
3164.01 3963
3164.54 3863
3165.07 3759
3165.60 3743
3166.13 3943
3166.66 4056
3167.19 3858
3167.72 3959
3168.25 4054
3168.78 3885
3169.31 4021
3169.85 3736
3170.38 3791
3170.91 3770
3171.44 3643
3171.97 3703
3172.50 3621
3173.03 3727
3173.56 3597
3174.09 3489
3174.63 3745
3175.16 3623
3175.69 3685
3176.22 3657
3176.75 3464
3177.28 3620
3177.81 3638
3178.35 3563
3178.88 3690
3179.41 3516
3179.94 3809
3180.47 3758
3181.00 3670
3181.54 3624
3182.07 3625
3182.60 3512
3183.13 3602
3183.66 3666
3184.20 3669
3184.73 3744
3185.26 3698
3185.79 3681
3186.33 3544
3186.86 3618
3187.39 3776
3187.92 3621
3188.46 3628
3188.99 3840
3189.52 3774
3190.05 3686
3190.59 3925
3191.12 3776
3191.65 3710
3192.18 3317
3192.72 3671
3193.25 3560
3193.78 3574
3194.32 3624
3194.85 3683
3195.38 3849
3195.91 3722
3196.45 3723
3196.98 3886
3197.51 3709
3198.05 3691
3198.58 3941
3199.11 3911
3199.65 3815
3200.18 4018
3200.71 3915
3201.25 4096
3201.78 4242
3202.32 4396
3202.85 4185
3203.38 4295
3203.92 4367
3204.45 4462
3204.98 4326
3205.52 4450
3206.05 4219
3206.59 4186
3207.12 4127
3207.65 4262
3208.19 4210
3208.72 4340
3209.26 4444
3209.79 4571
3210.32 4814
3210.86 4726
3211.39 5022
3211.93 5101
3212.46 4855
3213.00 4792
3213.53 4830
3214.07 4769
3214.60 4211
3215.14 4375
3215.67 4104
3216.20 3944
3216.74 3726
3217.27 3762
3217.81 4026
3218.34 3659
3218.88 3964
3219.41 3837
3219.95 3648
3220.48 3852
3221.02 3908
3221.56 4099
3222.09 4188
3222.63 4122
3223.16 4402
3223.70 4532
3224.23 4649
3224.77 4729
3225.30 4853
3225.84 4888
3226.37 4856
3226.91 4542
3227.45 4487
3227.98 4462
3228.52 4290
3229.05 4139
3229.59 3676
3230.12 3689
3230.66 3607
3231.20 3732
3231.73 3960
3232.27 3690
3232.81 3603
3233.34 3583
3233.88 3592
3234.41 3561
3234.95 3731
3235.49 3706
3236.02 3734
3236.56 4036
3237.10 4201
3237.63 4109
3238.17 4180
3238.71 4427
3239.24 4382
3239.78 4257
3240.32 4221
3240.85 4024
3241.39 3976
3241.93 4107
3242.46 3960
3243.00 3963
3243.54 3995
3244.07 3620
3244.61 3666
3245.15 3814
3245.69 3908
3246.22 3855
3246.76 3798
3247.30 3782
3247.84 3957
3248.37 3835
3248.91 3922
3249.45 3779
3249.99 3934
3250.52 3924
3251.06 4128
3251.60 4144
3252.14 3715
3252.67 3791
3253.21 3902
3253.75 3905
3254.29 3868
3254.83 3795
3255.36 4080
3255.90 4062
3256.44 4263
3256.98 4270
3257.52 4513
3258.05 4315
3258.59 4743
3259.13 4907
3259.67 5225
3260.21 5544
3260.75 5597
3261.29 5718
3261.82 5903
3262.36 6175
3262.90 6418
3263.44 6545
3263.98 6227
3264.52 6222
3265.06 6525
3265.60 6811
3266.13 6255
3266.67 6412
3267.21 6783
3267.75 6759
3268.29 6707
3268.83 6134
3269.37 5991
3269.91 5766
3270.45 5014
3270.99 4689
3271.53 4488
3272.07 4390
3272.60 4167
3273.14 4449
3273.68 4383
3274.22 4388
3274.76 4778
3275.30 4682
3275.84 4481
3276.38 4499
3276.92 4696
3277.46 4722
3278.00 4599
3278.54 4608
3279.08 4759
3279.62 4745
3280.16 4781
3280.70 4592
3281.24 4836
3281.78 4585
3282.32 4981
3282.86 5004
3283.40 4998
3283.94 4847
3284.48 4985
3285.02 5281
3285.56 5494
3286.11 5727
3286.65 5827
3287.19 5655
3287.73 5694
3288.27 5477
3288.81 5256
3289.35 5054
3289.89 5054
3290.43 5224
3290.97 4996
3291.51 5280
3292.05 5488
3292.60 5803
3293.14 6333
3293.68 6430
3294.22 6817
3294.76 7468
3295.30 8136
3295.84 8093
3296.38 8131
3296.93 8143
3297.47 8081
3298.01 7870
3298.55 7442
3299.09 7142
3299.63 6505
3300.18 6010
3300.72 5699
3301.26 5491
3301.80 5465
3302.34 5206
3302.89 5201
3303.43 5040
3303.97 4773
3304.51 4809
3305.05 4735
3305.60 4870
3306.14 4780
3306.68 4633
3307.22 4311
3307.76 4390
3308.31 4304
3308.85 4467
3309.39 4537
3309.93 4180
3310.48 4377
3311.02 4537
3311.56 4467
3312.11 4405
3312.65 4587
3313.19 4650
3313.73 4745
3314.28 4687
3314.82 4730
3315.36 5133
3315.91 5150
3316.45 5212
3316.99 5211
3317.53 5212
3318.08 5318
3318.62 5506
3319.16 5773
3319.71 5792
3320.25 6404
3320.79 6335
3321.34 6631
3321.88 6510
3322.43 6664
3322.97 6720
3323.51 6779
3324.06 6434
3324.60 6562
3325.14 6358
3325.69 6430
3326.23 6352
3326.78 5813
3327.32 5703
3327.86 5963
3328.41 5294
3328.95 5813
3329.50 5692
3330.04 6109
3330.58 6610
3331.13 7141
3331.67 8460
3332.22 9617
3332.76 11307
3333.31 13528
3333.85 15500
3334.39 17433
3334.94 19522
3335.48 21386
3336.03 22212
3336.57 23070
3337.12 23761
3337.66 22916
3338.21 22343
3338.75 20823
3339.30 19278
3339.84 17365
3340.39 15868
3340.93 13220
3341.48 11332
3342.02 9926
3342.57 8460
3343.11 7350
3343.66 6722
3344.20 5976
3344.75 5600
3345.29 5789
3345.84 5514
3346.39 5119
3346.93 5250
3347.48 5078
3348.02 5105
3348.57 5111
3349.11 5359
3349.66 5372
3350.21 5304
3350.75 5374
3351.30 5583
3351.84 5566
3352.39 5330
3352.94 5566
3353.48 5775
3354.03 5583
3354.57 5500
3355.12 5656
3355.67 5543
3356.21 5495
3356.76 5224
3357.31 5241
3357.85 5073
3358.40 4890
3358.94 4930
3359.49 4569
3360.04 4663
3360.58 4773
3361.13 4337
3361.68 4356
3362.22 4371
3362.77 4301
3363.32 4325
3363.87 4526
3364.41 4553
3364.96 4516
3365.51 4533
3366.05 4586
3366.60 4547
3367.15 4834
3367.70 4603
3368.24 4606
3368.79 4842
3369.34 4704
3369.88 4942
3370.43 5252
3370.98 5309
3371.53 5625
3372.07 6068
3372.62 5861
3373.17 6684
3373.72 7288
3374.27 7389
3374.81 7499
3375.36 7622
3375.91 7496
3376.46 7091
3377.01 6424
3377.55 6159
3378.10 5945
3378.65 5351
3379.20 4920
3379.75 4670
3380.29 4586
3380.84 4199
3381.39 3922
3381.94 3989
3382.49 4033
3383.04 4312
3383.58 4317
3384.13 4056
3384.68 4241
3385.23 4002
3385.78 4050
3386.33 3930
3386.88 3989
3387.43 3926
3387.97 3847
3388.52 3643
3389.07 3742
3389.62 3982
3390.17 4001
3390.72 3921
3391.27 3752
3391.82 3868
3392.37 4023
3392.92 3869
3393.47 3920
3394.02 3656
3394.56 3561
3395.11 3516
3395.66 3593
3396.21 3716
3396.76 3937
3397.31 3775
3397.86 3749
3398.41 3585
3398.96 3361
3399.51 3674
3400.06 3496
3400.61 3631
3401.16 3413
3401.71 3512
3402.26 3547
3402.81 3473
3403.36 3561
3403.91 3621
3404.46 3362
3405.01 3567
3405.56 3398
3406.11 3549
3406.66 3348
3407.21 3356
3407.76 3399
3408.32 3555
3408.87 3535
3409.42 3514
3409.97 3859
3410.52 4094
3411.07 4236
3411.62 4486
3412.17 4352
3412.72 4338
3413.27 4382
3413.82 4536
3414.37 4435
3414.93 4342
3415.48 4055
3416.03 4128
3416.58 4093
3417.13 4045
3417.68 3866
3418.23 3521
3418.78 3414
3419.34 3309
3419.89 3518
3420.44 3471
3420.99 3384
3421.54 3514
3422.09 3535
3422.65 3548
3423.20 3610
3423.75 3792
3424.30 3643
3424.85 3473
3425.40 3468
3425.96 3670
3426.51 3568
3427.06 3529
3427.61 3382
3428.16 3478
3428.72 3373
3429.27 3345
3429.82 3346
3430.37 3371
3430.93 3302
3431.48 3134
3432.03 3333
3432.58 3442
3433.14 3368
3433.69 3424
3434.24 3353
3434.79 3437
3435.35 3610
3435.90 3368
3436.45 3284
3437.00 3396
3437.56 3302
3438.11 3417
3438.66 3387
3439.22 3377
3439.77 3354
3440.32 3457
3440.88 3337
3441.43 3484
3441.98 3493
3442.54 3653
3443.09 3536
3443.64 3430
3444.20 3408
3444.75 3575
3445.30 3480
3445.86 3406
3446.41 3334
3446.96 3292
3447.52 3197
3448.07 3116
3448.63 3175
3449.18 3205
3449.73 3156
3450.29 3401
3450.84 3395
3451.39 3288
3451.95 3113
3452.50 2999
3453.06 3014
3453.61 3072
3454.17 3288
3454.72 3338
3455.27 3073
3455.83 3139
3456.38 3092
3456.94 2968
3457.49 2994
3458.05 3047
3458.60 3098
3459.16 3011
3459.71 2951
3460.27 2860
3460.82 2984
3461.37 3197
3461.93 3150
3462.48 3197
3463.04 3251
3463.59 3174
3464.15 3077
3464.70 2881
3465.26 3105
3465.82 3325
3466.37 3354
3466.93 3110
3467.48 3353
3468.04 3464
3468.59 3002
3469.15 3137
3469.70 3257
3470.26 3233
3470.81 3340
3471.37 3237
3471.92 3291
3472.48 3251
3473.04 3443
3473.59 3276
3474.15 3333
3474.70 3434
3475.26 3068
3475.82 3260
3476.37 3259
3476.93 3444
3477.48 3442
3478.04 3657
3478.60 3562
3479.15 3749
3479.71 3829
3480.27 4047
3480.82 4043
3481.38 4322
3481.93 4031
3482.49 3910
3483.05 3899
3483.60 3766
3484.16 3968
3484.72 3920
3485.27 3922
3485.83 3854
3486.39 3956
3486.94 4078
3487.50 4059
3488.06 4325
3488.62 4368
3489.17 5042
3489.73 5335
3490.29 5918
3490.84 6900
3491.40 7260
3491.96 8009
3492.52 8234
3493.07 8228
3493.63 7907
3494.19 7506
3494.75 7187
3495.30 6759
3495.86 6202
3496.42 5868
3496.98 5664
3497.53 5560
3498.09 5540
3498.65 5604
3499.21 5744
3499.76 5771
3500.32 5799
3500.88 5834
3501.44 5940
3502.00 6255
3502.56 6301
3503.11 6186
3503.67 6308
3504.23 6346
3504.79 6188
3505.35 6446
3505.90 5977
3506.46 5971
3507.02 5764
3507.58 5662
3508.14 5528
3508.70 5217
3509.26 4847
3509.81 4856
3510.37 4642
3510.93 4443
3511.49 4250
3512.05 4139
3512.61 4167
3513.17 4002
3513.73 3998
3514.29 3608
3514.84 3646
3515.40 3706
3515.96 3456
3516.52 3711
3517.08 3609
3517.64 3639
3518.20 3679
3518.76 3672
3519.32 3585
3519.88 3663
3520.44 3695
3521.00 3637
3521.56 3820
3522.12 3812
3522.68 3832
3523.24 3863
3523.80 4087
3524.36 4062
3524.92 3810
3525.48 3969
3526.04 3751
3526.60 3575
3527.16 3363
3527.72 3623
3528.28 3716
3528.84 3211
3529.40 3348
3529.96 3273
3530.52 3167
3531.08 3190
3531.64 3366
3532.20 3435
3532.76 3382
3533.32 3720
3533.88 3718
3534.44 3648
3535.00 3517
3535.56 3647
3536.12 3758
3536.68 3925
3537.25 3887
3537.81 4171
3538.37 4306
3538.93 4415
3539.49 4155
3540.05 4162
3540.61 4298
3541.17 4129
3541.73 4321
3542.30 4505
3542.86 4258
3543.42 4445
3543.98 4408
3544.54 4357
3545.10 3906
3545.66 4039
3546.23 3951
3546.79 3632
3547.35 3601
3547.91 3564
3548.47 3755
3549.03 3632
3549.60 3501
3550.16 3592
3550.72 3453
3551.28 3533
3551.84 3402
3552.41 3552
3552.97 3579
3553.53 3554
3554.09 3597
3554.65 3812
3555.22 3849
3555.78 3890
3556.34 3917
3556.90 3660
3557.47 3610
3558.03 3642
3558.59 3629
3559.15 3762
3559.72 3665
3560.28 3465
3560.84 3493
3561.41 3411
3561.97 3405
3562.53 3442
3563.09 3440
3563.66 3332
3564.22 3632
3564.78 3432
3565.35 3228
3565.91 3246
3566.47 3316
3567.04 3286
3567.60 3082
3568.16 3198
3568.73 3253
3569.29 3213
3569.85 3006
3570.42 2925
3570.98 2966
3571.54 2948
3572.11 3182
3572.67 3102
3573.23 2931
3573.80 2998
3574.36 3240
3574.93 3268
3575.49 3191
3576.05 3326
3576.62 3316
3577.18 3244
3577.75 3258
3578.31 3292
3578.87 3413
3579.44 3260
3580.00 3365
3580.57 3269
3581.13 3163
3581.70 3042
3582.26 3095
3582.82 3097
3583.39 3112
3583.95 3058
3584.52 3128
3585.08 3079
3585.65 3170
3586.21 3147
3586.78 3162
3587.34 3286
3587.91 3011
3588.47 2924
3589.04 2991
3589.60 3168
3590.17 3135
3590.73 3165
3591.30 3037
3591.86 3036
3592.43 3072
3592.99 3075
3593.56 3177
3594.12 3276
3594.69 3318
3595.25 3239
3595.82 3067
3596.39 3358
3596.95 3355
3597.52 3205
3598.08 3223
3598.65 3107
3599.21 3297
3599.78 3245
3600.35 3229
3600.91 3304
3601.48 3393
3602.04 3180
3602.61 3222
3603.18 3224
3603.74 3240
3604.31 3242
3604.87 3242
3605.44 3059
3606.01 2992
3606.57 2975
3607.14 2950
3607.71 2817
3608.27 3003
3608.84 3117
3609.41 3123
3609.97 2913
3610.54 2838
3611.11 2876
3611.67 2750
3612.24 3058
3612.81 3147
3613.37 3486
3613.94 3849
3614.51 4042
3615.07 4488
3615.64 4923
3616.21 5708
3616.77 6544
3617.34 7369
3617.91 8102
3618.48 8330
3619.04 8581
3619.61 9220
3620.18 8746
3620.75 7768
3621.31 7052
3621.88 6260
3622.45 5987
3623.02 5316
3623.58 4595
3624.15 4157
3624.72 3926
3625.29 3625
3625.86 3422
3626.42 3078
3626.99 2993
3627.56 3023
3628.13 2968
3628.70 3013
3629.26 2892
3629.83 2962
3630.40 3090
3630.97 3023
3631.54 2908
3632.10 2826
3632.67 2765
3633.24 2624
3633.81 2579
3634.38 2766
3634.95 2828
3635.52 2781
3636.08 2749
3636.65 2654
3637.22 2643
3637.79 2690
3638.36 2897
3638.93 2886
3639.50 2958
3640.07 2832
3640.64 3062
3641.20 3327
3641.77 3101
3642.34 3279
3642.91 3487
3643.48 3441
3644.05 3210
3644.62 3288
3645.19 3511
3645.76 3535
3646.33 3370
3646.90 3457
3647.47 3425
3648.04 3391
3648.61 3642
3649.18 3342
3649.75 3375
3650.32 3475
3650.89 3512
3651.46 3479
3652.03 3533
3652.60 3657
3653.17 3592
3653.74 3553
3654.31 3561
3654.88 3674
3655.45 3633
3656.02 3872
3656.59 3940
3657.16 4214
3657.73 4169
3658.30 3981
3658.87 4022
3659.44 4007
3660.01 4224
3660.58 4030
3661.15 3905
3661.72 3691
3662.29 3643
3662.86 3306
3663.43 3056
3664.00 3226
3664.58 3301
3665.15 3135
3665.72 2942
3666.29 3259
3666.86 3210
3667.43 3100
3668.00 3101
3668.57 3126
3669.14 3075
3669.72 2806
3670.29 2890
3670.86 2987
3671.43 3056
3672.00 3135
3672.57 3275
3673.14 3338
3673.72 3255
3674.29 3476
3674.86 3416
3675.43 3577
3676.00 3731
3676.57 3724
3677.15 3809
3677.72 3857
3678.29 3599
3678.86 3770
3679.43 3450
3680.01 3435
3680.58 3332
3681.15 3230
3681.72 3281
3682.29 2947
3682.87 3213
3683.44 3110
3684.01 3150
3684.58 3296
3685.16 3253
3685.73 3395
3686.30 3702
3686.87 3958
3687.45 3855
3688.02 3751
3688.59 3978
3689.17 3980
3689.74 4038
3690.31 4123
3690.88 4136
3691.46 4208
3692.03 3864
3692.60 3789
3693.18 3730
3693.75 3946
3694.32 3763
3694.90 3431
3695.47 3492
3696.04 3477
3696.62 3269
3697.19 3321
3697.76 3550
3698.34 3254
3698.91 3007
3699.48 3015
3700.06 2833
3700.63 2869
3701.21 3131
3701.78 2966
3702.35 2873
3702.93 3055
3703.50 2875
3704.07 2966
3704.65 2913
3705.22 2962
3705.80 2907
3706.37 2977
3706.95 3056
3707.52 3444
3708.09 3134
3708.67 2817
3709.24 3053
3709.82 3167
3710.39 3001
3710.97 2999
3711.54 2927
3712.11 3243
3712.69 3219
3713.26 3043
3713.84 3149
3714.41 3297
3714.99 3266
3715.56 3264
3716.14 3252
3716.71 3363
3717.29 3209
3717.86 3097
3718.44 3192
3719.01 3249
3719.59 2933
3720.16 3068
3720.74 3056
3721.31 3159
3721.89 2994
3722.47 2990
3723.04 2890
3723.62 2953
3724.19 2916
3724.77 2775
3725.34 2971
3725.92 2876
3726.49 2998
3727.07 3068
3727.65 2985
3728.22 3146
3728.80 3184
3729.37 3567
3729.95 3625
3730.53 3777
3731.10 4254
3731.68 4142
3732.25 4247
3732.83 4808
3733.41 5015
3733.98 4965
3734.56 4969
3735.14 4806
3735.71 4636
3736.29 4331
3736.86 4208
3737.44 3874
3738.02 3704
3738.59 3888
3739.17 3436
3739.75 3440
3740.32 3192
3740.90 3220
3741.48 3354
3742.06 3352
3742.63 3081
3743.21 3127
3743.79 3166
3744.36 3013
3744.94 3070
3745.52 2991
3746.09 3049
3746.67 3097
3747.25 3364
3747.83 3189
3748.40 3064
3748.98 3157
3749.56 2916
3750.14 2793
3750.71 3211
3751.29 3030
3751.87 3140
3752.45 3016
3753.03 3102
3753.60 3211
3754.18 2970
3754.76 3102
3755.34 2981
3755.91 3124
3756.49 3406
3757.07 3605
3757.65 3388
3758.23 3462
3758.81 3803
3759.38 3838
3759.96 3796
3760.54 3752
3761.12 3444
3761.70 3592
3762.28 3484
3762.85 3691
3763.43 3661
3764.01 3461
3764.59 3489
3765.17 3139
3765.75 3090
3766.33 3088
3766.90 3081
3767.48 3123
3768.06 3161
3768.64 3317
3769.22 3139
3769.80 3156
3770.38 3184
3770.96 3283
3771.54 3363
3772.12 3397
3772.70 3320
3773.27 3334
3773.85 3308
3774.43 3331
3775.01 3064
3775.59 2995
3776.17 3123
3776.75 3148
3777.33 2962
3777.91 2905
3778.49 2877
3779.07 2955
3779.65 2921
3780.23 2772
3780.81 2600
3781.39 2809
3781.97 2936
3782.55 2806
3783.13 2736
3783.71 2839
3784.29 2713
3784.87 2769
3785.45 2884
3786.03 2889
3786.61 3026
3787.19 2875
3787.77 2902
3788.35 2965
3788.93 2931
3789.51 2904
3790.09 2606
3790.67 2745
3791.26 2930
3791.84 2778
3792.42 2801
3793.00 2795
3793.58 2865
3794.16 2892
3794.74 2843
3795.32 3116
3795.90 2814
3796.48 2824
3797.07 3010
3797.65 2849
3798.23 2917
3798.81 3059
3799.39 2882
3799.97 3368
3800.55 3287
3801.13 3063
3801.72 3072
3802.30 3177
3802.88 3300
3803.46 3221
3804.04 3219
3804.62 3044
3805.21 2862
3805.79 3043
3806.37 3271
3806.95 3210
3807.53 3154
3808.12 3204
3808.70 3262
3809.28 3230
3809.86 3428
3810.44 3460
3811.03 3487
3811.61 3376
3812.19 3347
3812.77 3466
3813.36 3658
3813.94 3475
3814.52 3435
3815.10 3305
3815.69 3394
3816.27 3214
3816.85 3270
3817.43 3260
3818.02 3114
3818.60 3116
3819.18 2988
3819.76 2840
3820.35 2724
3820.93 2753
3821.51 2785
3822.10 2854
3822.68 2604
3823.26 2820
3823.85 2798
3824.43 2617
3825.01 2728
3825.60 2600
3826.18 2728
3826.76 2715
3827.35 2767
3827.93 2791
3828.51 2747
3829.10 2774
3829.68 2835
3830.26 3021
3830.85 2709
3831.43 2892
3832.02 3048
3832.60 3027
3833.18 2903
3833.77 2886
3834.35 3043
3834.93 2884
3835.52 3012
3836.10 2993
3836.69 2966
3837.27 2854
3837.86 2944
3838.44 2930
3839.02 2829
3839.61 3000
3840.19 2891
3840.78 2903
3841.36 2902
3841.95 2832
3842.53 2708
3843.12 2915
3843.70 2813
3844.29 2870
3844.87 2960
3845.46 2929
3846.04 2887
3846.63 2930
3847.21 2994
3847.80 2972
3848.38 2851
3848.97 3157
3849.55 3089
3850.14 2946
3850.72 3029
3851.31 3008
3851.89 2864
3852.48 2821
3853.06 2952
3853.65 3014
3854.23 3061
3854.82 2987
3855.40 3206
3855.99 3333
3856.58 3381
3857.16 3821
3857.75 3812
3858.33 4297
3858.92 4946
3859.50 5466
3860.09 6408
3860.68 7159
3861.26 7595
3861.85 7891
3862.43 8058
3863.02 8259
3863.61 8219
3864.19 7946
3864.78 7394
3865.37 6587
3865.95 5913
3866.54 5170
3867.13 4463
3867.71 4248
3868.30 4069
3868.89 3761
3869.47 3438
3870.06 3326
3870.65 3391
3871.23 3257
3871.82 3553
3872.41 3595
3872.99 3589
3873.58 3606
3874.17 3600
3874.75 3617
3875.34 3724
3875.93 3385
3876.52 3448
3877.10 3568
3877.69 3666
3878.28 3490
3878.86 3520
3879.45 3292
3880.04 3151
3880.63 3071
3881.21 2995
3881.80 3016
3882.39 3161
3882.98 3045
3883.57 2850
3884.15 3017
3884.74 2836
3885.33 2872
3885.92 2894
3886.50 2922
3887.09 3083
3887.68 3028
3888.27 3231
3888.86 3306
3889.45 3307
3890.03 3467
3890.62 3239
3891.21 3332
3891.80 3328
3892.39 3222
3892.98 3467
3893.56 3520
3894.15 3586
3894.74 3531
3895.33 3548
3895.92 3654
3896.51 3498
3897.10 3469
3897.68 3760
3898.27 3679
3898.86 3787
3899.45 4000
3900.04 3910
3900.63 3907
3901.22 3837
3901.81 3879
3902.40 3786
3902.99 3605
3903.57 3479
3904.16 3447
3904.75 3473
3905.34 3121
3905.93 2968
3906.52 2962
3907.11 3030
3907.70 3128
3908.29 2967
3908.88 2741
3909.47 2783
3910.06 2738
3910.65 2740
3911.24 2800
3911.83 2828
3912.42 2658
3913.01 2847
3913.60 2881
3914.19 2827
3914.78 2891
3915.37 2684
3915.96 2634
3916.55 2555
3917.14 2612
3917.73 2890
3918.32 2606
3918.91 2539
3919.50 2699
3920.09 2550
3920.68 2661
3921.27 2704
3921.86 2882
3922.45 2714
3923.05 2975
3923.64 3114
3924.23 3019
3924.82 2858
3925.41 2850
3926.00 3073
3926.59 2866
3927.18 2768
3927.77 2757
3928.36 2982
3928.95 2799
3929.55 2790
3930.14 2710
3930.73 2711
3931.32 2679
3931.91 2733
3932.50 2528
3933.09 2696
3933.69 2752
3934.28 2746
3934.87 2732
3935.46 2916
3936.05 2887
3936.64 2715
3937.24 2877
3937.83 2877
3938.42 3006
3939.01 2915
3939.60 2817
3940.20 2838
3940.79 2931
3941.38 2918
3941.97 2986
3942.56 2974
3943.16 2991
3943.75 2898
3944.34 2856
3944.93 2834
3945.53 2718
3946.12 2687
3946.71 2721
3947.30 2688
3947.90 2746
3948.49 2572
3949.08 2565
3949.67 2469
3950.27 2347
3950.86 2572
3951.45 2571
3952.05 2497
3952.64 2640
3953.23 2597
3953.82 2747
3954.42 2849
3955.01 2802
3955.60 2779
3956.20 2758
3956.79 2645
3957.38 2862
3957.98 2780
3958.57 2726
3959.16 2796
3959.76 2793
3960.35 2741
3960.94 2700
3961.54 2682
3962.13 2629
3962.73 2612
3963.32 2679
3963.91 2800
3964.51 2644
3965.10 3022
3965.69 3076
3966.29 2912
3966.88 2772
3967.48 2861
3968.07 3049
3968.66 3146
3969.26 2935
3969.85 2868
3970.45 2780
3971.04 2785
3971.64 2816
3972.23 2791
3972.82 2763
3973.42 2693
3974.01 2817
3974.61 2985
3975.20 2905
3975.80 2793
3976.39 2813
3976.99 3041
3977.58 3055
3978.18 2918
3978.77 2961
3979.37 2988
3979.96 3173
3980.56 3004
3981.15 2688
3981.75 2755
3982.34 2931
3982.94 2819
3983.53 2628
3984.13 2687
3984.72 2738
3985.32 2727
3985.91 2720
3986.51 2758
3987.11 2869
3987.70 2893
3988.30 2842
3988.89 2823
3989.49 2846
3990.08 2912
3990.68 2888
3991.28 2885
3991.87 2839
3992.47 2801
3993.06 2673
3993.66 2959
3994.26 3001
3994.85 3194
3995.45 3250
3996.04 3255
3996.64 3163
3997.24 3054
3997.83 3159
3998.43 3401
3999.03 3518
3999.62 3295
4000.22 3276
4000.81 3208
4001.41 3106
4002.01 3067
4002.60 3190
4003.20 3322
4003.80 3307
4004.40 3337
4004.99 3319
4005.59 3485
4006.19 3375
4006.78 3195
4007.38 3368
4007.98 3360
4008.57 3402
4009.17 3378
4009.77 3441
4010.37 3129
4010.96 3401
4011.56 3365
4012.16 3395
4012.76 3431
4013.35 3628
4013.95 3756
4014.55 4268
4015.15 4288
4015.74 4607
4016.34 4962
4016.94 4940
4017.54 5146
4018.13 5047
4018.73 4944
4019.33 4805
4019.93 4568
4020.53 4348
4021.12 4112
4021.72 3843
4022.32 3547
4022.92 3243
4023.52 3107
4024.12 3133
4024.71 3180
4025.31 3181
4025.91 3351
4026.51 3191
4027.11 3662
4027.71 3734
4028.30 3807
4028.90 3755
4029.50 3666
4030.10 3884
4030.70 3663
4031.30 3878
4031.90 3697
4032.50 3443
4033.10 3490
4033.69 3385
4034.29 3404
4034.89 3086
4035.49 3093
4036.09 3208
4036.69 3160
4037.29 3100
4037.89 3138
4038.49 2959
4039.09 2913
4039.69 2754
4040.29 2847
4040.89 2692
4041.49 2696
4042.08 2957
4042.68 2876
4043.28 3037
4043.88 3064
4044.48 3064
4045.08 2994
4045.68 3181
4046.28 3564
4046.88 3408
4047.48 3284
4048.08 3400
4048.68 3622
4049.28 3414
4049.88 3418
4050.48 3434
4051.08 3475
4051.69 3463
4052.29 3495
4052.89 3502
4053.49 3495
4054.09 3287
4054.69 3180
4055.29 3173
4055.89 3191
4056.49 3201
4057.09 3336
4057.69 3148
4058.29 3152
4058.89 3059
4059.49 3078
4060.09 2925
4060.70 2820
4061.30 2912
4061.90 2744
4062.50 2541
4063.10 2627
4063.70 2839
4064.30 2894
4064.90 2705
4065.51 2804
4066.11 2806
4066.71 2668
4067.31 2659
4067.91 2753
4068.51 2832
4069.11 2674
4069.72 2670
4070.32 2715
4070.92 2758
4071.52 2819
4072.12 2569
4072.73 2680
4073.33 2963
4073.93 2920
4074.53 2788
4075.13 2849
4075.74 2951
4076.34 2819
4076.94 2750
4077.54 2893
4078.14 2776
4078.75 2651
4079.35 2646
4079.95 2620
4080.55 2678
4081.16 2669
4081.76 2476
4082.36 2517
4082.96 2545
4083.57 2509
4084.17 2653
4084.77 2618
4085.38 2812
4085.98 2768
4086.58 2882
4087.18 2871
4087.79 3165
4088.39 3081
4088.99 2814
4089.60 2750
4090.20 2838
4090.80 2794
4091.41 2949
4092.01 3012
4092.61 2807
4093.22 2774
4093.82 2904
4094.42 3018
4095.03 2934
4095.63 2794
4096.23 3034
4096.84 2980
4097.44 2852
4098.05 2699
4098.65 2783
4099.25 2688
4099.86 2783
4100.46 2683
4101.06 2634
4101.67 2499
4102.27 2639
4102.88 2539
4103.48 2461
4104.09 2415
4104.69 2480
4105.29 2477
4105.90 2502
4106.50 2483
4107.11 2431
4107.71 2600
4108.32 2643
4108.92 2576
4109.53 2524
4110.13 2604
4110.74 2565
4111.34 2420
4111.94 2497
4112.55 2434
4113.15 2435
4113.76 2561
4114.36 2433
4114.97 2609
4115.57 2477
4116.18 2364
4116.78 2435
4117.39 2516
4118.00 2577
4118.60 2515
4119.21 2360
4119.81 2592
4120.42 2719
4121.02 2571
4121.63 2666
4122.23 2772
4122.84 2742
4123.44 2766
4124.05 2797
4124.66 3002
4125.26 2929
4125.87 3164
4126.47 3232
4127.08 3202
4127.68 3160
4128.29 3050
4128.90 3078
4129.50 2774
4130.11 2890
4130.72 2716
4131.32 2708
4131.93 2777
4132.53 2503
4133.14 2593
4133.75 2786
4134.35 2495
4134.96 2703
4135.57 2559
4136.17 2624
4136.78 2621
4137.39 2758
4137.99 2817
4138.60 2832
4139.21 2689
4139.81 2725
4140.42 2857
4141.03 2816
4141.63 2710
4142.24 2962
4142.85 2877
4143.46 2930
4144.06 2891
4144.67 2737
4145.28 2721
4145.88 2611
4146.49 2467
4147.10 2524
4147.71 2454
4148.31 2359
4148.92 2362
4149.53 2519
4150.14 2480
4150.74 2347
4151.35 2328
4151.96 2427
4152.57 2424
4153.18 2417
4153.78 2585
4154.39 2438
4155.00 2549
4155.61 2602
4156.22 2465
4156.82 2469
4157.43 2463
4158.04 2393
4158.65 2380
4159.26 2383
4159.86 2416
4160.47 2375
4161.08 2312
4161.69 2435
4162.30 2702
4162.91 2825
4163.52 2700
4164.12 2699
4164.73 2811
4165.34 2825
4165.95 2763
4166.56 2803
4167.17 2772
4167.78 2997
4168.39 2977
4168.99 2917
4169.60 2821
4170.21 2720
4170.82 2665
4171.43 2713
4172.04 2821
4172.65 2727
4173.26 2432
4173.87 2527
4174.48 2740
4175.09 2633
4175.70 2611
4176.31 2653
4176.92 2627
4177.53 2629
4178.13 2574
4178.74 2742
4179.35 2744
4179.96 2550
4180.57 2501
4181.18 2425
4181.79 2360
4182.40 2440
4183.01 2591
4183.62 2387
4184.23 2481
4184.84 2519
4185.45 2487
4186.06 2427
4186.67 2350
4187.29 2413
4187.90 2428
4188.51 2434
4189.12 2531
4189.73 2533
4190.34 2643
4190.95 2551
4191.56 2580
4192.17 2566
4192.78 2408
4193.39 2546
4194.00 2675
4194.61 2846
4195.22 2907
4195.83 3179
4196.45 2985
4197.06 2927
4197.67 3004
4198.28 2871
4198.89 2885
4199.50 2847
4200.11 2817
4200.72 2696
4201.33 2704
4201.95 2707
4202.56 2614
4203.17 2527
4203.78 2536
4204.39 2739
4205.00 2761
4205.62 2673
4206.23 2662
4206.84 2658
4207.45 2548
4208.06 2696
4208.67 2614
4209.29 2542
4209.90 2557
4210.51 2634
4211.12 2475
4211.73 2411
4212.35 2531
4212.96 2662
4213.57 2725
4214.18 2589
4214.80 2565
4215.41 2595
4216.02 2785
4216.63 2780
4217.25 2900
4217.86 3066
4218.47 3582
4219.08 3704
4219.70 3540
4220.31 3793
4220.92 4075
4221.53 4558
4222.15 5088
4222.76 5368
4223.37 5386
4223.99 5282
4224.60 5484
4225.21 5628
4225.83 5545
4226.44 5608
4227.05 5575
4227.66 5835
4228.28 5598
4228.89 5664
4229.51 5854
4230.12 5342
4230.73 4926
4231.35 4802
4231.96 4369
4232.57 4425
4233.19 3937
4233.80 3581
4234.41 3579
4235.03 3349
4235.64 3071
4236.26 3160
4236.87 3158
4237.48 3109
4238.10 3196
4238.71 3041
4239.33 2929
4239.94 3111
4240.55 2935
4241.17 2875
4241.78 2875
4242.40 2814
4243.01 2581
4243.63 2712
4244.24 2743
4244.85 2816
4245.47 2759
4246.08 2918
4246.70 2778
4247.31 2736
4247.93 2854
4248.54 2865
4249.16 2942
4249.77 3015
4250.39 3037
4251.00 3085
4251.62 3350
4252.23 3273
4252.85 3264
4253.46 3502
4254.08 3364
4254.69 3626
4255.31 3404
4255.92 3211
4256.54 3145
4257.15 3123
4257.77 3132
4258.39 3168
4259.00 3005
4259.62 3165
4260.23 3135
4260.85 3229
4261.46 3114
4262.08 3207
4262.69 3339
4263.31 3228
4263.93 3083
4264.54 3047
4265.16 3150
4265.77 2995
4266.39 2912
4267.01 3012
4267.62 3260
4268.24 3184
4268.86 3042
4269.47 3082
4270.09 3009
4270.70 2973
4271.32 2825
4271.94 2911
4272.55 2631
4273.17 2752
4273.79 2637
4274.40 2652
4275.02 2665
4275.64 2580
4276.25 2582
4276.87 2726
4277.49 2802
4278.10 2652
4278.72 2668
4279.34 2609
4279.96 2699
4280.57 2549
4281.19 2525
4281.81 2667
4282.42 2605
4283.04 2531
4283.66 2747
4284.28 2667
4284.89 2594
4285.51 2643
4286.13 2890
4286.75 2612
4287.36 2590
4287.98 2577
4288.60 2645
4289.22 2627
4289.83 2461
4290.45 2562
4291.07 2561
4291.69 2654
4292.31 2479
4292.92 2328
4293.54 2384
4294.16 2580
4294.78 2608
4295.40 2493
4296.01 2399
4296.63 2593
4297.25 2758
4297.87 2609
4298.49 2533
4299.11 2608
4299.72 2680
4300.34 2470
4300.96 2484
4301.58 2479
4302.20 2405
4302.82 2343
4303.44 2334
4304.06 2699
4304.67 2666
4305.29 2637
4305.91 2695
4306.53 2569
4307.15 2370
4307.77 2464
4308.39 2370
4309.01 2444
4309.63 2410
4310.25 2263
4310.86 2489
4311.48 2517
4312.10 2603
4312.72 2442
4313.34 2459
4313.96 2341
4314.58 2510
4315.20 2510
4315.82 2519
4316.44 2614
4317.06 2469
4317.68 2453
4318.30 2441
4318.92 2519
4319.54 2477
4320.16 2569
4320.78 2647
4321.40 2576
4322.02 2528
4322.64 2507
4323.26 2480
4323.88 2660
4324.50 2658
4325.12 2785
4325.74 2783
4326.36 2860
4326.98 2647
4327.60 2951
4328.22 2787
4328.84 2642
4329.46 2776
4330.08 2713
4330.71 2780
4331.33 2686
4331.95 2660
4332.57 2530
4333.19 2850
4333.81 2926
4334.43 2930
4335.05 3001
4335.67 3018
4336.29 3275
4336.91 3500
4337.54 3568
4338.16 3734
4338.78 3824
4339.40 3685
4340.02 3579
4340.64 3670
4341.26 3473
4341.89 3406
4342.51 3373
4343.13 3461
4343.75 3654
4344.37 4006
4344.99 4462
4345.62 4847
4346.24 4839
4346.86 5406
4347.48 5446
4348.10 5352
4348.73 5125
4349.35 4943
4349.97 4823
4350.59 4565
4351.21 4083
4351.84 3809
4352.46 3833
4353.08 3515
4353.70 3436
4354.33 3114
4354.95 2891
4355.57 2819
4356.19 2828
4356.82 2909
4357.44 2845
4358.06 2888
4358.68 2987
4359.31 2839
4359.93 2737
4360.55 2871
4361.17 2822
4361.80 2858
4362.42 2894
4363.04 2991
4363.67 2842
4364.29 2714
4364.91 2779
4365.54 3050
4366.16 2795
4366.78 2979
4367.41 2888
4368.03 2643
4368.65 2768
4369.28 2555
4369.90 2565
4370.52 2836
4371.15 2766
4371.77 3008
4372.39 2791
4373.02 2503
4373.64 2715
4374.27 2546
4374.89 2705
4375.51 2670
4376.14 2626
4376.76 2685
4377.39 2666
4378.01 2714
4378.63 2775
4379.26 2761
4379.88 2836
4380.51 2973
4381.13 2968
4381.75 2728
4382.38 2642
4383.00 3027
4383.63 3111
4384.25 2887
4384.88 2974
4385.50 3222
4386.13 3148
4386.75 3114
4387.38 3466
4388.00 3506
4388.63 3354
4389.25 3774
4389.88 4420
4390.50 4181
4391.13 4142
4391.75 4627
4392.38 4698
4393.00 4550
4393.63 4274
4394.25 4274
4394.88 4055
4395.50 4054
4396.13 3592
4396.75 3274
4397.38 3403
4398.00 3373
4398.63 3296
4399.26 3279
4399.88 3441
4400.51 3470
4401.13 3432
4401.76 3342
4402.38 3224
4403.01 3126
4403.64 3014
4404.26 3305
4404.89 3136
4405.51 3177
4406.14 3093
4406.77 3035
4407.39 2946
4408.02 3158
4408.64 3119
4409.27 3219
4409.90 3253
4410.52 3053
4411.15 2905
4411.78 3037
4412.40 2873
4413.03 2931
4413.66 2906
4414.28 2977
4414.91 2973
4415.54 2859
4416.16 2760
4416.79 2968
4417.42 2971
4418.04 3071
4418.67 3009
4419.30 2886
4419.93 2975
4420.55 3135
4421.18 3250
4421.81 3138
4422.43 3112
4423.06 3142
4423.69 2994
4424.32 2808
4424.94 2821
4425.57 2750
4426.20 2624
4426.83 2269
4427.45 2446
4428.08 2444
4428.71 2139
4429.34 2336
4429.96 2460
4430.59 2429
4431.22 2336
4431.85 2454
4432.48 2381
4433.10 2239
4433.73 2321
4434.36 2435
4434.99 2238
4435.62 2357
4436.24 2273
4436.87 2455
4437.50 2528
4438.13 2409
4438.76 2528
4439.39 2411
4440.02 2322
4440.64 2248
4441.27 2392
4441.90 2480
4442.53 2177
4443.16 2176
4443.79 2302
4444.42 2393
4445.04 2339
4445.67 2390
4446.30 2502
4446.93 2553
4447.56 2555
4448.19 2477
4448.82 2255
4449.45 2438
4450.08 2377
4450.71 2432
4451.34 2465
4451.97 2450
4452.59 2493
4453.22 2500
4453.85 2314
4454.48 2381
4455.11 2449
4455.74 2356
4456.37 2456
4457.00 2448
4457.63 2423
4458.26 2575
4458.89 2571
4459.52 2368
4460.15 2362
4460.78 2370
4461.41 2253
4462.04 2257
4462.67 2325
4463.30 2430
4463.93 2345
4464.56 2334
4465.19 2395
4465.82 2347
4466.45 2380
4467.08 2143
4467.71 2278
4468.34 2198
4468.97 2326
4469.61 2338
4470.24 2121
4470.87 2116
4471.50 2201
4472.13 2263
4472.76 2174
4473.39 2123
4474.02 2249
4474.65 2067
4475.28 2217
4475.91 2150
4476.54 2209
4477.18 2206
4477.81 2318
4478.44 2371
4479.07 2293
4479.70 2213
4480.33 2343
4480.96 2472
4481.59 2384
4482.23 2279
4482.86 2252
4483.49 2330
4484.12 2423
4484.75 2279
4485.38 2275
4486.02 2443
4486.65 2448
4487.28 2286
4487.91 2417
4488.54 2427
4489.18 2393
4489.81 2433
4490.44 2393
4491.07 2494
4491.70 2464
4492.34 2343
4492.97 2370
4493.60 2318
4494.23 2298
4494.87 2416
4495.50 2131
4496.13 2219
4496.76 2360
4497.40 2529
4498.03 2587
4498.66 2551
4499.29 2491
4499.93 2550
4500.56 2702
4501.19 2602
4501.82 2904
4502.46 2974
4503.09 3151
4503.72 3194
4504.36 2994
4504.99 3059
4505.62 2949
4506.26 2965
4506.89 2819
4507.52 2549
4508.16 2615
4508.79 2646
4509.42 2698
4510.06 2458
4510.69 2523
4511.32 2608
4511.96 2627
4512.59 2566
4513.22 2573
4513.86 2511
4514.49 2713
4515.13 2535
4515.76 2573
4516.39 2544
4517.03 2586
4517.66 2593
4518.30 2490
4518.93 2385
4519.56 2258
4520.20 2471
4520.83 2478
4521.47 2459
4522.10 2500
4522.73 2500
4523.37 2509
4524.00 2661
4524.64 2665
4525.27 2559
4525.91 2964
4526.54 3087
4527.18 3345
4527.81 3799
4528.45 4209
4529.08 4393
4529.72 5026
4530.35 5734
4530.99 6645
4531.62 6888
4532.26 7286
4532.89 7589
4533.53 7477
4534.16 7030
4534.80 6535
4535.43 5808
4536.07 5304
4536.70 4894
4537.34 4055
4537.97 3661
4538.61 3289
4539.24 3055
4539.88 2885
4540.51 2752
4541.15 2842
4541.79 2844
4542.42 2631
4543.06 2705
4543.69 2705
4544.33 2817
4544.96 2828
4545.60 3047
4546.24 3573
4546.87 3751
4547.51 4140
4548.14 4151
4548.78 4210
4549.42 4219
4550.05 4136
4550.69 4066
4551.33 3881
4551.96 3762
4552.60 3693
4553.24 3442
4553.87 3344
4554.51 3041
4555.15 2837
4555.78 2730
4556.42 2839
4557.06 2795
4557.69 2649
4558.33 2610
4558.97 2517
4559.60 2401
4560.24 2459
4560.88 2546
4561.51 2531
4562.15 2614
4562.79 2674
4563.43 2675
4564.06 2559
4564.70 2531
4565.34 2683
4565.97 2596
4566.61 2782
4567.25 2962
4567.89 2999
4568.52 2950
4569.16 3203
4569.80 3202
4570.44 3236
4571.07 3186
4571.71 3151
4572.35 3027
4572.99 2854
4573.63 2752
4574.26 2758
4574.90 2785
4575.54 2649
4576.18 2387
4576.82 2365
4577.45 2502
4578.09 2510
4578.73 2408
4579.37 2528
4580.01 2428
4580.65 2671
4581.28 2616
4581.92 2553
4582.56 2524
4583.20 2562
4583.84 2483
4584.48 2598
4585.12 2637
4585.76 2705
4586.39 2981
4587.03 2935
4587.67 2948
4588.31 2987
4588.95 2672
4589.59 2749
4590.23 2782
4590.87 2585
4591.51 2756
4592.15 2721
4592.78 2420
4593.42 2565
4594.06 2531
4594.70 2346
4595.34 2273
4595.98 2163
4596.62 2272
4597.26 2254
4597.90 2239
4598.54 2384
4599.18 2302
4599.82 2443
4600.46 2309
4601.10 2359
4601.74 2367
4602.38 2421
4603.02 2409
4603.66 2436
4604.30 2433
4604.94 2539
4605.58 2613
4606.22 2526
4606.86 2640
4607.50 2705
4608.14 2706
4608.78 2555
4609.42 2745
4610.06 2625
4610.70 2681
4611.34 2525
4611.98 2452
4612.62 2454
4613.26 2450
4613.90 2421
4614.55 2381
4615.19 2584
4615.83 2424
4616.47 2311
4617.11 2318
4617.75 2196
4618.39 2243
4619.03 2139
4619.67 2207
4620.31 2164
4620.96 2113
4621.60 2165
4622.24 2096
4622.88 2049
4623.52 2060
4624.16 2109
4624.80 2261
4625.44 2302
4626.09 2168
4626.73 2300
4627.37 2280
4628.01 2065
4628.65 2340
4629.29 2136
4629.94 2289
4630.58 2400
4631.22 2301
4631.86 2200
4632.50 2202
4633.15 2174
4633.79 2118
4634.43 2158
4635.07 2347
4635.72 2293
4636.36 2294
4637.00 2442
4637.64 2593
4638.28 2399
4638.93 2462
4639.57 2730
4640.21 2671
4640.85 2525
4641.50 2412
4642.14 2495
4642.78 2472
4643.43 2491
4644.07 2479
4644.71 2260
4645.35 2300
4646.00 2304
4646.64 2241
4647.28 2370
4647.93 2341
4648.57 2406
4649.21 2246
4649.86 2180
4650.50 2197
4651.14 2432
4651.79 2492
4652.43 2529
4653.07 2437
4653.72 2446
4654.36 2441
4655.00 2346
4655.65 2256
4656.29 2298
4656.93 2239
4657.58 2206
4658.22 2027
4658.87 1974
4659.51 2045
4660.15 2096
4660.80 2044
4661.44 2083
4662.09 1998
4662.73 1999
4663.37 1976
4664.02 2004
4664.66 2098
4665.31 2006
4665.95 1887
4666.59 2015
4667.24 2163
4667.88 2092
4668.53 2047
4669.17 2000
4669.82 1983
4670.46 2019
4671.11 1924
4671.75 2017
4672.40 2015
4673.04 1940
4673.69 1921
4674.33 1955
4674.98 1924
4675.62 1911
4676.27 2137
4676.91 1923
4677.56 2013
4678.20 2069
4678.85 1976
4679.49 1958
4680.14 2022
4680.78 2019
4681.43 2160
4682.07 2084
4682.72 1929
4683.36 2094
4684.01 2114
4684.66 2006
4685.30 1950
4685.95 2110
4686.59 2030
4687.24 2054
4687.88 2053
4688.53 1929
4689.18 2086
4689.82 1991
4690.47 2020
4691.11 2137
4691.76 2148
4692.41 1975
4693.05 2010
4693.70 2134
4694.34 2091
4694.99 2112
4695.64 1980
4696.28 2018
4696.93 2309
4697.58 2229
4698.22 2112
4698.87 2075
4699.52 2396
4700.16 2408
4700.81 2395
4701.46 2164
4702.10 2174
4702.75 2287
4703.40 2111
4704.04 2329
4704.69 2143
4705.34 2100
4705.99 2034
4706.63 2046
4707.28 1957
4707.93 1883
4708.57 2015
4709.22 2048
4709.87 2052
4710.52 2145
4711.16 2068
4711.81 2099
4712.46 2033
4713.11 2212
4713.75 2236
4714.40 2138
4715.05 2146
4715.70 2065
4716.35 1959
4716.99 2175
4717.64 2021
4718.29 2162
4718.94 2301
4719.58 2145
4720.23 2158
4720.88 2204
4721.53 2102
4722.18 2231
4722.83 2243
4723.47 2271
4724.12 2157
4724.77 2173
4725.42 2240
4726.07 2124
4726.72 1981
4727.36 2094
4728.01 2164
4728.66 2257
4729.31 2088
4729.96 2204
4730.61 2032
4731.26 1938
4731.91 2188
4732.55 2179
4733.20 1964
4733.85 2178
4734.50 2101
4735.15 2015
4735.80 2019
4736.45 1955
4737.10 1873
4737.75 2022
4738.40 2292
4739.05 2361
4739.70 2250
4740.35 2367
4740.99 2218
4741.64 2218
4742.29 2516
4742.94 2378
4743.59 2280
4744.24 2430
4744.89 2298
4745.54 2237
4746.19 2227
4746.84 2100
4747.49 2198
4748.14 2380
4748.79 2205
4749.44 2425
4750.09 2295
4750.74 2420
4751.39 2558
4752.04 2503
4752.69 2711
4753.34 2706
4753.99 2545
4754.64 2724
4755.29 2750
4755.95 2537
4756.60 2580
4757.25 2450
4757.90 2284
4758.55 2209
4759.20 2316
4759.85 2419
4760.50 2422
4761.15 2236
4761.80 2253
4762.45 2402
4763.10 2456
4763.75 2507
4764.41 2634
4765.06 2698
4765.71 2538
4766.36 2511
4767.01 2354
4767.66 2247
4768.31 2149
4768.97 2180
4769.62 2114
4770.27 1907
4770.92 1936
4771.57 1912
4772.22 2045
4772.87 2032
4773.53 2018
4774.18 1975
4774.83 2032
4775.48 1940
4776.13 1982
4776.79 1883
4777.44 2028
4778.09 2144
4778.74 2176
4779.39 1915
4780.05 2119
4780.70 2098
4781.35 2402
4782.00 2347
4782.65 2034
4783.31 2168
4783.96 2137
4784.61 2023
4785.26 2164
4785.92 2027
4786.57 1969
4787.22 2011
4787.88 2055
4788.53 2115
4789.18 2159
4789.83 2160
4790.49 2252
4791.14 2054
4791.79 2036
4792.45 2091
4793.10 2198
4793.75 2290
4794.40 2254
4795.06 2295
4795.71 2186
4796.36 2145
4797.02 2094
4797.67 2029
4798.32 2026
4798.98 2075
4799.63 2273
4800.29 2123
4800.94 2007
4801.59 1890
4802.25 2069
4802.90 2278
4803.55 2072
4804.21 2043
4804.86 2069
4805.52 2057
4806.17 2063
4806.82 2021
4807.48 1937
4808.13 1944
4808.79 2084
4809.44 1992
4810.09 1877
4810.75 1972
4811.40 1915
4812.06 2095
4812.71 2051
4813.37 2007
4814.02 2204
4814.67 2227
4815.33 2072
4815.98 2107
4816.64 2212
4817.29 2151
4817.95 2240
4818.60 2507
4819.26 2418
4819.91 2293
4820.57 2306
4821.22 2461
4821.88 2571
4822.53 2440
4823.19 2390
4823.84 2418
4824.50 2357
4825.15 2218
4825.81 2474
4826.46 2320
4827.12 2366
4827.77 2450
4828.43 2257
4829.09 2259
4829.74 2362
4830.40 2262
4831.05 2360
4831.71 2363
4832.36 2372
4833.02 2406
4833.68 2412
4834.33 2481
4834.99 2458
4835.64 2563
4836.30 2711
4836.96 2858
4837.61 3005
4838.27 3086
4838.92 3121
4839.58 2933
4840.24 2984
4840.89 2683
4841.55 2783
4842.21 2713
4842.86 2827
4843.52 2510
4844.17 2483
4844.83 2520
4845.49 2752
4846.14 2433
4846.80 2434
4847.46 2812
4848.11 2795
4848.77 2744
4849.43 2964
4850.09 3199
4850.74 3224
4851.40 3066
4852.06 3304
4852.71 3106
4853.37 3055
4854.03 2901
4854.69 2848
4855.34 3003
4856.00 3138
4856.66 2942
4857.31 3039
4857.97 3207
4858.63 3278
4859.29 3203
4859.94 3349
4860.60 3325
4861.26 3192
4861.92 2966
4862.58 3194
4863.23 3037
4863.89 2983
4864.55 3096
4865.21 3181
4865.87 3061
4866.52 3253
4867.18 3338
4867.84 3421
4868.50 3152
4869.16 3111
4869.81 3025
4870.47 2815
4871.13 2860
4871.79 2844
4872.45 2981
4873.11 2894
4873.77 2869
4874.42 2803
4875.08 2953
4875.74 2923
4876.40 2785
4877.06 2822
4877.72 2730
4878.38 2840
4879.03 2974
4879.69 2956
4880.35 2963
4881.01 2794
4881.67 2614
4882.33 2475
4882.99 2409
4883.65 2421
4884.31 2577
4884.97 2410
4885.63 2386
4886.29 2434
4886.95 2291
4887.60 2423
4888.26 2352
4888.92 2521
4889.58 2663
4890.24 2543
4890.90 2556
4891.56 2500
4892.22 2613
4892.88 2573
4893.54 2532
4894.20 2494
4894.86 2386
4895.52 2297
4896.18 2552
4896.84 2511
4897.50 2362
4898.16 2426
4898.82 2324
4899.48 2223
4900.14 2129
4900.80 2095
4901.46 2154
4902.12 2216
4902.79 2069
4903.45 2257
4904.11 2099
4904.77 2057
4905.43 2248
4906.09 2296
4906.75 2056
4907.41 2104
4908.07 2198
4908.73 2228
4909.39 2169
4910.05 2049
4910.71 2085
4911.38 2227
4912.04 2039
4912.70 2097
4913.36 2138
4914.02 2025
4914.68 2070
4915.34 2069
4916.00 1979
4916.67 2020
4917.33 1950
4917.99 1860
4918.65 2028
4919.31 1938
4919.97 1954
4920.64 1958
4921.30 1902
4921.96 1856
4922.62 2025
4923.28 1954
4923.94 2087
4924.61 2003
4925.27 2045
4925.93 1945
4926.59 2110
4927.26 1883
4927.92 1912
4928.58 2063
4929.24 2003
4929.90 1896
4930.57 1858
4931.23 1996
4931.89 1952
4932.55 2008
4933.22 2046
4933.88 2001
4934.54 2037
4935.20 1989
4935.87 2078
4936.53 2028
4937.19 1938
4937.86 1974
4938.52 1995
4939.18 1840
4939.84 2081
4940.51 1958
4941.17 1801
4941.83 1781
4942.50 1755
4943.16 1808
4943.82 1970
4944.49 1921
4945.15 1918
4945.81 1850
4946.48 1786
4947.14 1843
4947.80 1838
4948.47 1873
4949.13 1831
4949.79 1925
4950.46 2045
4951.12 1788
4951.79 1854
4952.45 1894
4953.11 1810
4953.78 1849
4954.44 1672
4955.11 1798
4955.77 1742
4956.43 1744
4957.10 1686
4957.76 1890
4958.43 1916
4959.09 1910
4959.76 1866
4960.42 1662
4961.08 1831
4961.75 1989
4962.41 1969
4963.08 1891
4963.74 1988
4964.41 2066
4965.07 1878
4965.74 1891
4966.40 2023
4967.07 2011
4967.73 1765
4968.40 1830
4969.06 1758
4969.73 1867
4970.39 1739
4971.06 1763
4971.72 1858
4972.39 1907
4973.05 1871
4973.72 1921
4974.38 1996
4975.05 1761
4975.71 1857
4976.38 1756
4977.04 1791
4977.71 1771
4978.37 1988
4979.04 1924
4979.71 1845
4980.37 1871
4981.04 1949
4981.70 1933
4982.37 2087
4983.04 2103
4983.70 2001
4984.37 2131
4985.03 2129
4985.70 2028
4986.37 2001
4987.03 2079
4987.70 2184
4988.36 2235
4989.03 2021
4989.70 2317
4990.36 2387
4991.03 2288
4991.70 2213
4992.36 2063
4993.03 2203
4993.70 2265
4994.36 2043
4995.03 1943
4995.70 2098
4996.36 1895
4997.03 1678
4997.70 1834
4998.36 1860
4999.03 1769
4999.70 1819
5000.36 1861
5001.03 1750
5001.70 1711
5002.37 1603
5003.03 1730
5003.70 1889
5004.37 1844
5005.03 1823
5005.70 1803
5006.37 1967
5007.04 1987
5007.70 1835
5008.37 1834
5009.04 1962
5009.71 1992
5010.38 1964
5011.04 1871
5011.71 1946
5012.38 1965
5013.05 1904
5013.71 1900
5014.38 2030
5015.05 1838
5015.72 1789
5016.39 1929
5017.06 1846
5017.72 2055
5018.39 2037
5019.06 2123
5019.73 2045
5020.40 2268
5021.07 2508
5021.73 2410
5022.40 2522
5023.07 2827
5023.74 2781
5024.41 2813
5025.08 2845
5025.75 2754
5026.41 2726
5027.08 2513
5027.75 2425
5028.42 2319
5029.09 2236
5029.76 1944
5030.43 1974
5031.10 1990
5031.77 2133
5032.44 2099
5033.10 2155
5033.77 1896
5034.44 1788
5035.11 1957
5035.78 1983
5036.45 1988
5037.12 2101
5037.79 2031
5038.46 1942
5039.13 2003
5039.80 2005
5040.47 1976
5041.14 2096
5041.81 2163
5042.48 2242
5043.15 2304
5043.82 2450
5044.49 2520
5045.16 2397
5045.83 2424
5046.50 2302
5047.17 2437
5047.84 2385
5048.51 2264
5049.18 2405
5049.85 2194
5050.52 2065
5051.19 2112
5051.86 2027
5052.53 2041
5053.20 1881
5053.87 1975
5054.54 2017
5055.21 2040
5055.89 2035
5056.56 2059
5057.23 1916
5057.90 1910
5058.57 1971
5059.24 1923
5059.91 2061
5060.58 2031
5061.25 2081
5061.92 2003
5062.60 1969
5063.27 1877
5063.94 1808
5064.61 1813
5065.28 1703
5065.95 1897
5066.62 1803
5067.30 1932
5067.97 2106
5068.64 1899
5069.31 1916
5069.98 2083
5070.65 2032
5071.33 1861
5072.00 1851
5072.67 1921
5073.34 1870
5074.01 1886
5074.68 1810
5075.36 1842
5076.03 1923
5076.70 2016
5077.37 1903
5078.05 1921
5078.72 1755
5079.39 1886
5080.06 1962
5080.73 1931
5081.41 1976
5082.08 1923
5082.75 1929
5083.42 2025
5084.10 2177
5084.77 2085
5085.44 1956
5086.12 2007
5086.79 1928
5087.46 1965
5088.13 2065
5088.81 2063
5089.48 2102
5090.15 2104
5090.83 2120
5091.50 2231
5092.17 2315
5092.85 2208
5093.52 2162
5094.19 2102
5094.87 2147
5095.54 2089
5096.21 2009
5096.89 1944
5097.56 1944
5098.23 1779
5098.91 1893
5099.58 1874
5100.25 1925
5100.93 1893
5101.60 1942
5102.28 1773
5102.95 1794
5103.62 1894
5104.30 2013
5104.97 2025
5105.65 2075
5106.32 1944
5106.99 1932
5107.67 1944
5108.34 1907
5109.02 2018
5109.69 2010
5110.36 1992
5111.04 1959
5111.71 2022
5112.39 1896
5113.06 1649
5113.74 1752
5114.41 1944
5115.09 1931
5115.76 1848
5116.44 1834
5117.11 1872
5117.79 1944
5118.46 1830
5119.14 1748
5119.81 1787
5120.49 1811
5121.16 1676
5121.84 1812
5122.51 1797
5123.19 1721
5123.86 1791
5124.54 1744
5125.21 1775
5125.89 1741
5126.56 1782
5127.24 1735
5127.91 1833
5128.59 1791
5129.27 1770
5129.94 1728
5130.62 1784
5131.29 1848
5131.97 1812
5132.64 1727
5133.32 1986
5134.00 1895
5134.67 1819
5135.35 1855
5136.02 1839
5136.70 1849
5137.38 1783
5138.05 1770
5138.73 2097
5139.40 1934
5140.08 1882
5140.76 1924
5141.43 1995
5142.11 2048
5142.79 1936
5143.46 1879
5144.14 1885
5144.82 1798
5145.49 1849
5146.17 1852
5146.85 1732
5147.52 1709
5148.20 1619
5148.88 1716
5149.55 1718
5150.23 1719
5150.91 1701
5151.59 1712
5152.26 1740
5152.94 1792
5153.62 1748
5154.29 1751
5154.97 1718
5155.65 1692
5156.33 1627
5157.00 1647
5157.68 1599
5158.36 1703
5159.04 1782
5159.71 1642
5160.39 1541
5161.07 1593
5161.75 1623
5162.42 1536
5163.10 1524
5163.78 1655
5164.46 1712
5165.14 1773
5165.81 1672
5166.49 1785
5167.17 1718
5167.85 1689
5168.53 1738
5169.21 1648
5169.88 1777
5170.56 1788
5171.24 1695
5171.92 1698
5172.60 1729
5173.28 1723
5173.95 1702
5174.63 1743
5175.31 1611
5175.99 1695
5176.67 1597
5177.35 1687
5178.03 1842
5178.71 1770
5179.38 1713
5180.06 1753
5180.74 1852
5181.42 1820
5182.10 1764
5182.78 1812
5183.46 1722
5184.14 1849
5184.82 1718
5185.50 1758
5186.18 1661
5186.86 1601
5187.53 1653
5188.21 1643
5188.89 1661
5189.57 1629
5190.25 1609
5190.93 1554
5191.61 1660
5192.29 1657
5192.97 1534
5193.65 1813
5194.33 1757
5195.01 1734
5195.69 1683
5196.37 1661
5197.05 1555
5197.73 1563
5198.41 1679
5199.09 1662
5199.77 1688
5200.45 1725
5201.13 1714
5201.81 1606
5202.49 1524
5203.17 1733
5203.86 1777
5204.54 1735
5205.22 1690
5205.90 1589
5206.58 1718
5207.26 1674
5207.94 1771
5208.62 1707
5209.30 1688
5209.98 1882
5210.66 1787
5211.34 1626
5212.02 1583
5212.71 1718
5213.39 1909
5214.07 1829
5214.75 1688
5215.43 1631
5216.11 1677
5216.79 1648
5217.47 1758
5218.16 1604
5218.84 1780
5219.52 1862
5220.20 1800
5220.88 1837
5221.56 1880
5222.25 1896
5222.93 1672
5223.61 1690
5224.29 1852
5224.97 1899
5225.66 1727
5226.34 1672
5227.02 1655
5227.70 1792
5228.38 1671
5229.07 1636
5229.75 1724
5230.43 1670
5231.11 1563
5231.79 1771
5232.48 1699
5233.16 1684
5233.84 1606
5234.52 1694
5235.21 1745
5235.89 1833
5236.57 1730
5237.26 1718
5237.94 1858
5238.62 1818
5239.30 1876
5239.99 1813
5240.67 1942
5241.35 1802
5242.04 1872
5242.72 1810
5243.40 1771
5244.08 1647
5244.77 1743
5245.45 1698
5246.13 1738
5246.82 1754
5247.50 1806
5248.18 1861
5248.87 1802
5249.55 1950
5250.24 1987
5250.92 2087
5251.60 1998
5252.29 1815
5252.97 1901
5253.65 1928
5254.34 1801
5255.02 1664
5255.71 1663
5256.39 1750
5257.07 1714
5257.76 1722
5258.44 1603
5259.13 1672
5259.81 1823
5260.49 1742
5261.18 1645
5261.86 1723
5262.55 1685
5263.23 1810
5263.92 1668
5264.60 1630
5265.28 1721
5265.97 1674
5266.65 1909
5267.34 1781
5268.02 1648
5268.71 1702
5269.39 1773
5270.08 1831
5270.76 1640
5271.45 1696
5272.13 1898
5272.82 1652
5273.50 1447
5274.19 1665
5274.87 1687
5275.56 1788
5276.24 1740
5276.93 1784
5277.61 1748
5278.30 1554
5278.98 1794
5279.67 1867
5280.36 1843
5281.04 1885
5281.73 2026
5282.41 2118
5283.10 1966
5283.78 1945
5284.47 1956
5285.16 2099
5285.84 1988
5286.53 1923
5287.21 1835
5287.90 1757
5288.59 1935
5289.27 1784
5289.96 1803
5290.64 1698
5291.33 1640
5292.02 1766
5292.70 1748
5293.39 1696
5294.08 1785
5294.76 1863
5295.45 1801
5296.13 1868
5296.82 1849
5297.51 1930
5298.19 1978
5298.88 1895
5299.57 1919
5300.25 1807
5300.94 1830
5301.63 1896
5302.32 2088
5303.00 2290
5303.69 2082
5304.38 2016
5305.06 1993
5305.75 1930
5306.44 1786
5307.13 2071
5307.81 1912
5308.50 1832
5309.19 1842
5309.87 1901
5310.56 1891
5311.25 1876
5311.94 1863
5312.62 1976
5313.31 1895
5314.00 1862
5314.69 1903
5315.38 1888
5316.06 1887
5316.75 2021
5317.44 2103
5318.13 2039
5318.82 2113
5319.50 2034
5320.19 2175
5320.88 1980
5321.57 1950
5322.26 2069
5322.94 1978
5323.63 1939
5324.32 1873
5325.01 1944
5325.70 1927
5326.39 1880
5327.07 1868
5327.76 1878
5328.45 1986
5329.14 2057
5329.83 2400
5330.52 2486
5331.21 2492
5331.90 2383
5332.58 2489
5333.27 2537
5333.96 2528
5334.65 2353
5335.34 2350
5336.03 2436
5336.72 2252
5337.41 2151
5338.10 2066
5338.79 2156
5339.48 2233
5340.17 2209
5340.86 2110
5341.54 2240
5342.23 2078
5342.92 2215
5343.61 2204
5344.30 2220
5344.99 2279
5345.68 2580
5346.37 2396
5347.06 2568
5347.75 2769
5348.44 2987
5349.13 3293
5349.82 3567
5350.51 3806
5351.20 4403
5351.89 4441
5352.58 4281
5353.27 4246
5353.96 4027
5354.65 3679
5355.34 3358
5356.03 2919
5356.72 2586
5357.42 2460
5358.11 2330
5358.80 2265
5359.49 2095
5360.18 2229
5360.87 2076
5361.56 2067
5362.25 2201
5362.94 2202
5363.63 2032
5364.32 2032
5365.01 2151
5365.70 2163
5366.40 2154
5367.09 2089
5367.78 2123
5368.47 2152
5369.16 1983
5369.85 1859
5370.54 1897
5371.23 1840
5371.93 1926
5372.62 1806
5373.31 1774
5374.00 1912
5374.69 1982
5375.38 1865
5376.08 1878
5376.77 2064
5377.46 1920
5378.15 2062
5378.84 2246
5379.53 2163
5380.23 2403
5380.92 2351
5381.61 2422
5382.30 2376
5383.00 2285
5383.69 2226
5384.38 2250
5385.07 2135
5385.76 2192
5386.46 2146
5387.15 2096
5387.84 2213
5388.53 2060
5389.23 2085
5389.92 2261
5390.61 2278
5391.30 2309
5392.00 2231
5392.69 2127
5393.38 2096
5394.08 2063
5394.77 1955
5395.46 1886
5396.15 1925
5396.85 1928
5397.54 1938
5398.23 1967
5398.93 1859
5399.62 1796
5400.31 1907
5401.01 1814
5401.70 1841
5402.39 1880
5403.09 1840
5403.78 1852
5404.47 1900
5405.17 1859
5405.86 1746
5406.56 1931
5407.25 1986
5407.94 1817
5408.64 1823
5409.33 1977
5410.02 1840
5410.72 1917
5411.41 1855
5412.11 1882
5412.80 1933
5413.49 1765
5414.19 1786
5414.88 1694
5415.58 1815
5416.27 1863
5416.97 1829
5417.66 1919
5418.35 1923
5419.05 1756
5419.74 1812
5420.44 1825
5421.13 1791
5421.83 1770
5422.52 1815
5423.22 1771
5423.91 1963
5424.61 1884
5425.30 1860
5426.00 1818
5426.69 1814
5427.39 1777
5428.08 1907
5428.78 1870
5429.47 2047
5430.17 1882
5430.86 1901
5431.56 1916
5432.25 1827
5432.95 1839
5433.64 1732
5434.34 1825
5435.03 1859
5435.73 1773
5436.43 1890
5437.12 1668
5437.82 1858
5438.51 1830
5439.21 1903
5439.90 2018
5440.60 1856
5441.30 1685
5441.99 1720
5442.69 1780
5443.38 1850
5444.08 1911
5444.78 1866
5445.47 2066
5446.17 2124
5446.86 2121
5447.56 2296
5448.26 2198
5448.95 2141
5449.65 2196
5450.35 2221
5451.04 2088
5451.74 2127
5452.44 2118
5453.13 2125
5453.83 1936
5454.53 1974
5455.22 2080
5455.92 2091
5456.62 1793
5457.31 1754
5458.01 1897
5458.71 1934
5459.40 1966
5460.10 1991
5460.80 1891
5461.50 1959
5462.19 2114
5462.89 2202
5463.59 2259
5464.29 2213
5464.98 2242
5465.68 2300
5466.38 2434
5467.08 2239
5467.77 2165
5468.47 2210
5469.17 2149
5469.87 2148
5470.56 2066
5471.26 1916
5471.96 2017
5472.66 2061
5473.36 1939
5474.05 2059
5474.75 2188
5475.45 2184
5476.15 2143
5476.85 2116
5477.54 2240
5478.24 2151
5478.94 2269
5479.64 2541
5480.34 2691
5481.04 2548
5481.73 2695
5482.43 2610
5483.13 2582
5483.83 2593
5484.53 2594
5485.23 2356
5485.93 2357
5486.62 2235
5487.32 2184
5488.02 2307
5488.72 2322
5489.42 2360
5490.12 2084
5490.82 2111
5491.52 2276
5492.22 2507
5492.92 2399
5493.62 2260
5494.31 2327
5495.01 2471
5495.71 2443
5496.41 2508
5497.11 2493
5497.81 2665
5498.51 2992
5499.21 3025
5499.91 3189
5500.61 3354
5501.31 3469
5502.01 3654
5502.71 3668
5503.41 3454
5504.11 3354
5504.81 3141
5505.51 3076
5506.21 2748
5506.91 2590
5507.61 2506
5508.31 2526
5509.01 2536
5509.71 2585
5510.41 2556
5511.11 2343
5511.81 2398
5512.51 2447
5513.21 2296
5513.91 2394
5514.61 2360
5515.31 2306
5516.01 2395
5516.72 2352
5517.42 2434
5518.12 2364
5518.82 2299
5519.52 2333
5520.22 2477
5520.92 2596
5521.62 2651
5522.32 2580
5523.02 2563
5523.73 2748
5524.43 2449
5525.13 2309
5525.83 2257
5526.53 2145
5527.23 2052
5527.93 2070
5528.63 1999
5529.34 2039
5530.04 1919
5530.74 1955
5531.44 2010
5532.14 1972
5532.84 1994
5533.55 1883
5534.25 1964
5534.95 2242
5535.65 1996
5536.35 2000
5537.06 1959
5537.76 2019
5538.46 1861
5539.16 1953
5539.86 2051
5540.57 1997
5541.27 1963
5541.97 2209
5542.67 2110
5543.38 2092
5544.08 2016
5544.78 2170
5545.48 2220
5546.19 2285
5546.89 2213
5547.59 2371
5548.29 2462
5549.00 2366
5549.70 2344
5550.40 2181
5551.11 2063
5551.81 2034
5552.51 1922
5553.21 2059
5553.92 1996
5554.62 1978
5555.32 1920
5556.03 1638
5556.73 1586
5557.43 1763
5558.14 1787
5558.84 1868
5559.54 1851
5560.25 1829
5560.95 1906
5561.65 1929
5562.36 1936
5563.06 1864
5563.77 1820
5564.47 1962
5565.17 1742
5565.88 1831
5566.58 1806
5567.28 1923
5567.99 1836
5568.69 2071
5569.40 1915
5570.10 1830
5570.80 1856
5571.51 1924
5572.21 1981
5572.92 2078
5573.62 1990
5574.33 1872
5575.03 1880
5575.73 1888
5576.44 1866
5577.14 1866
5577.85 1887
5578.55 1919
5579.26 1882
5579.96 1779
5580.67 1860
5581.37 1736
5582.08 1731
5582.78 1710
5583.49 1684
5584.19 1679
5584.90 1606
5585.60 1651
5586.31 1799
5587.01 1652
5587.72 1835
5588.42 1773
5589.13 1744
5589.83 1734
5590.54 1608
5591.24 1740
5591.95 1813
5592.66 1748
5593.36 1830
5594.07 1798
5594.77 1695
5595.48 1670
5596.18 1765
5596.89 1738
5597.60 1802
5598.30 1671
5599.01 1647
5599.71 1657
5600.42 1641
5601.13 1629
5601.83 1636
5602.54 1591
5603.24 1537
5603.95 1527
5604.66 1567
5605.36 1655
5606.07 1650
5606.78 1560
5607.48 1592
5608.19 1733
5608.89 1594
5609.60 1489
5610.31 1701
5611.01 1667
5611.72 1654
5612.43 1732
5613.14 1629
5613.84 1650
5614.55 1689
5615.26 1603
5615.96 1689
5616.67 1621
5617.38 1618
5618.08 1660
5618.79 1625
5619.50 1558
5620.21 1499
5620.91 1541
5621.62 1559
5622.33 1609
5623.04 1576
5623.74 1564
5624.45 1575
5625.16 1590
5625.87 1749
5626.57 1695
5627.28 1601
5627.99 1550
5628.70 1677
5629.40 1697
5630.11 1674
5630.82 1577
5631.53 1590
5632.24 1647
5632.94 1628
5633.65 1736
5634.36 1812
5635.07 1750
5635.78 1645
5636.49 1586
5637.19 1517
5637.90 1628
5638.61 1691
5639.32 1614
5640.03 1639
5640.74 1639
5641.44 1737
5642.15 1606
5642.86 1679
5643.57 1749
5644.28 1570
5644.99 1701
5645.70 1710
5646.41 1613
5647.12 1581
5647.82 1572
5648.53 1576
5649.24 1549
5649.95 1718
5650.66 1708
5651.37 1654
5652.08 1733
5652.79 1703
5653.50 1783
5654.21 1771
5654.92 1671
5655.63 1699
5656.34 1719
5657.05 1742
5657.76 1878
5658.46 1921
5659.17 1799
5659.88 1847
5660.59 1873
5661.30 1759
5662.01 1834
5662.72 1764
5663.43 1628
5664.14 1573
5664.85 1759
5665.56 1738
5666.27 1747
5666.98 1745
5667.69 1751
5668.40 1801
5669.12 1809
5669.83 1811
5670.54 1874
5671.25 1848
5671.96 1852
5672.67 1905
5673.38 1874
5674.09 1880
5674.80 1745
5675.51 1700
5676.22 1679
5676.93 1719
5677.64 1697
5678.35 1667
5679.06 1805
5679.78 1813
5680.49 1618
5681.20 1701
5681.91 1723
5682.62 1586
5683.33 1665
5684.04 1719
5684.75 1694
5685.47 1667
5686.18 1738
5686.89 1636
5687.60 1548
5688.31 1647
5689.02 1840
5689.73 1796
5690.45 1602
5691.16 1700
5691.87 1780
5692.58 1802
5693.29 1678
5694.01 1653
5694.72 1544
5695.43 1588
5696.14 1707
5696.85 1734
5697.57 1760
5698.28 1606
5698.99 1707
5699.70 1705
5700.41 1573
5701.13 1588
5701.84 1499
5702.55 1653
5703.26 1727
5703.98 1612
5704.69 1580
5705.40 1632
5706.11 1673
5706.83 1729
5707.54 1787
5708.25 1681
5708.97 1738
5709.68 1777
5710.39 1646
5711.10 1682
5711.82 1522
5712.53 1558
5713.24 1663
5713.96 1626
5714.67 1552
5715.38 1658
5716.10 1648
5716.81 1751
5717.52 1722
5718.24 1674
5718.95 1620
5719.66 1704
5720.38 1807
5721.09 1701
5721.80 1629
5722.52 1836
5723.23 1904
5723.95 1768
5724.66 1880
5725.37 1836
5726.09 1732
5726.80 1852
5727.52 1909
5728.23 2059
5728.94 2170
5729.66 2109
5730.37 2110
5731.09 2044
5731.80 1947
5732.51 2117
5733.23 2110
5733.94 1923
5734.66 1905
5735.37 1941
5736.09 1929
5736.80 1927
5737.52 1926
5738.23 1865
5738.95 1876
5739.66 1996
5740.38 1955
5741.09 1865
5741.81 1901
5742.52 1811
5743.24 1972
5743.95 1923
5744.67 1976
5745.38 2079
5746.10 2016
5746.81 2108
5747.53 2166
5748.24 2065
5748.96 1896
5749.67 2023
5750.39 2171
5751.10 2228
5751.82 2376
5752.53 2639
5753.25 2786
5753.97 2942
5754.68 3180
5755.40 3308
5756.11 3508
5756.83 3239
5757.54 3142
5758.26 3205
5758.98 2886
5759.69 2667
5760.41 2586
5761.12 2529
5761.84 2540
5762.56 2607
5763.27 2734
5763.99 2863
5764.71 2960
5765.42 2877
5766.14 2937
5766.85 2930
5767.57 2899
5768.29 2722
5769.00 2795
5769.72 2680
5770.44 2644
5771.15 2340
5771.87 2182
5772.59 2242
5773.30 2154
5774.02 2140
5774.74 2087
5775.46 2137
5776.17 2092
5776.89 2074
5777.61 2150
5778.32 2204
5779.04 2318
5779.76 2431
5780.48 2459
5781.19 2464
5781.91 2415
5782.63 2466
5783.35 2350
5784.06 2243
5784.78 2223
5785.50 2340
5786.22 2320
5786.93 2404
5787.65 2311
5788.37 2440
5789.09 2294
5789.80 2377
5790.52 2243
5791.24 2433
5791.96 2571
5792.68 2562
5793.39 2685
5794.11 2776
5794.83 2794
5795.55 2806
5796.27 2774
5796.99 3091
5797.70 3423
5798.42 3534
5799.14 4013
5799.86 4676
5800.58 5160
5801.30 4956
5802.02 5205
5802.73 5111
5803.45 4971
5804.17 4602
5804.89 3974
5805.61 3689
5806.33 3494
5807.05 3015
5807.77 3037
5808.49 3172
5809.20 3043
5809.92 3014
5810.64 2978
5811.36 2925
5812.08 3036
5812.80 3032
5813.52 3221
5814.24 3495
5814.96 3455
5815.68 4028
5816.40 4163
5817.12 4450
5817.84 4814
5818.56 4692
5819.28 4622
5820.00 4759
5820.72 4327
5821.44 3874
5822.16 3707
5822.88 3460
5823.60 3236
5824.32 3228
5825.04 2963
5825.76 3003
5826.48 2941
5827.20 2917
5827.92 2686
5828.64 2634
5829.36 2647
5830.08 2717
5830.80 2935
5831.52 2898
5832.24 2830
5832.96 2759
5833.68 2765
5834.40 2777
5835.12 2719
5835.84 2729
5836.56 2881
5837.28 2821
5838.00 2756
5838.73 2670
5839.45 2516
5840.17 2576
5840.89 2613
5841.61 2390
5842.33 2531
5843.05 2437
5843.77 2269
5844.49 2173
5845.22 2175
5845.94 2151
5846.66 2189
5847.38 2264
5848.10 2161
5848.82 2198
5849.54 2295
5850.27 2168
5850.99 2222
5851.71 2306
5852.43 2323
5853.15 2239
5853.88 2307
5854.60 2257
5855.32 2218
5856.04 2208
5856.76 2142
5857.49 2243
5858.21 2167
5858.93 2068
5859.65 2070
5860.37 1995
5861.10 1930
5861.82 1973
5862.54 1947
5863.26 1915
5863.99 1940
5864.71 1912
5865.43 2023
5866.15 1938
5866.88 1916
5867.60 1918
5868.32 2075
5869.04 2125
5869.77 1980
5870.49 2081
5871.21 1960
5871.94 1862
5872.66 1902
5873.38 1889
5874.11 1879
5874.83 1971
5875.55 1754
5876.27 1906
5877.00 1910
5877.72 1974
5878.44 1935
5879.17 1957
5879.89 1922
5880.62 1985
5881.34 2055
5882.06 2059
5882.79 1861
5883.51 1908
5884.23 1875
5884.96 1942
5885.68 1843
5886.40 1924
5887.13 1902
5887.85 1891
5888.58 1986
5889.30 1925
5890.02 1912
5890.75 1813
5891.47 1920
5892.20 1929
5892.92 2044
5893.65 1969
5894.37 2007
5895.09 1974
5895.82 1905
5896.54 1854
5897.27 1867
5897.99 1974
5898.72 1903
5899.44 1818
5900.17 1897
5900.89 1938
5901.62 1989
5902.34 1959
5903.07 1856
5903.79 1922
5904.52 2050
5905.24 1933
5905.97 2051
5906.69 1988
5907.42 1836
5908.14 2006
5908.87 1951
5909.59 1871
5910.32 1940
5911.04 1972
5911.77 1974
5912.49 2043
5913.22 1933
5913.94 1968
5914.67 2065
5915.40 1966
5916.12 1990
5916.85 1900
5917.57 1868
5918.30 2038
5919.02 1863
5919.75 1997
5920.48 1950
5921.20 1972
5921.93 2088
5922.65 1897
5923.38 2026
5924.11 2078
5924.83 1977
5925.56 2226
5926.29 2114
5927.01 2000
5927.74 2120
5928.47 2136
5929.19 2034
5929.92 2133
5930.64 2118
5931.37 2084
5932.10 2171
5932.82 2211
5933.55 2323
5934.28 2294
5935.01 2165
5935.73 2157
5936.46 2300
5937.19 2470
5937.91 2428
5938.64 2426
5939.37 2491
5940.09 2498
5940.82 2479
5941.55 2440
5942.28 2417
5943.00 2440
5943.73 2463
5944.46 2597
5945.19 2563
5945.91 2525
5946.64 2535
5947.37 2574
5948.10 2613
5948.82 2718
5949.55 2819
5950.28 2878
5951.01 3077
5951.73 3167
5952.46 3024
5953.19 3073
5953.92 3141
5954.65 3169
5955.38 3011
5956.10 2959
5956.83 3065
5957.56 3164
5958.29 3109
5959.02 3053
5959.74 2984
5960.47 3103
5961.20 3295
5961.93 3293
5962.66 3199
5963.39 3191
5964.12 3339
5964.84 3554
5965.57 3801
5966.30 4229
5967.03 4369
5967.76 4363
5968.49 4654
5969.22 4536
5969.95 4182
5970.68 4164
5971.40 4137
5972.13 4040
5972.86 3861
5973.59 3927
5974.32 3713
5975.05 3740
5975.78 3719
5976.51 3705
5977.24 3785
5977.97 3783
5978.70 3793
5979.43 3629
5980.16 3832
5980.89 3986
5981.62 3796
5982.35 4098
5983.08 4238
5983.81 4322
5984.54 4193
5985.27 4395
5986.00 4160
5986.73 4173
5987.46 4079
5988.19 3910
5988.92 4314
5989.65 4097
5990.38 4158
5991.11 4073
5991.84 4047
5992.57 4201
5993.30 4273
5994.03 4540
5994.76 4480
5995.49 4319
5996.22 4428
5996.95 4424
5997.68 4486
5998.41 4622
5999.14 4517
5999.87 4612
6000.60 4508
6001.34 4705
6002.07 4763
6002.80 4470
6003.53 4343
6004.26 4447
6004.99 4485
6005.72 4456
6006.45 4676
6007.18 4778
6007.92 4894
6008.65 5444
6009.38 6015
6010.11 6622
6010.84 7601
6011.57 8238
6012.30 9562
6013.04 10296
6013.77 10884
6014.50 11486
6015.23 11423
6015.96 10793
6016.69 10235
6017.43 9261
6018.16 8645
6018.89 7709
6019.62 6610
6020.35 5827
6021.09 5169
6021.82 4709
6022.55 4316
6023.28 4048
6024.02 3996
6024.75 3736
6025.48 3561
6026.21 3574
6026.94 3459
6027.68 3453
6028.41 3235
6029.14 3272
6029.88 3371
6030.61 3387
6031.34 3351
6032.07 3127
6032.81 3215
6033.54 3106
6034.27 3175
6035.01 3117
6035.74 3053
6036.47 3096
6037.20 3139
6037.94 3170
6038.67 3236
6039.40 3261
6040.14 3346
6040.87 3312
6041.60 3197
6042.34 3317
6043.07 3332
6043.80 3369
6044.54 3434
6045.27 3590
6046.00 3609
6046.74 3666
6047.47 3835
6048.21 3882
6048.94 3829
6049.67 3995
6050.41 4172
6051.14 4271
6051.88 4508
6052.61 4966
6053.34 4781
6054.08 4915
6054.81 4587
6055.55 4458
6056.28 4394
6057.01 4022
6057.75 3873
6058.48 3871
6059.22 3839
6059.95 3585
6060.69 3365
6061.42 3448
6062.16 3642
6062.89 3471
6063.63 3363
6064.36 3466
6065.09 3394
6065.83 3405
6066.56 3458
6067.30 3349
6068.03 3517
6068.77 3281
6069.50 3289
6070.24 3125
6070.97 3340
6071.71 3424
6072.45 3491
6073.18 3121
6073.92 2989
6074.65 3148
6075.39 3018
6076.12 3002
6076.86 2795
6077.59 2857
6078.33 2778
6079.06 2806
6079.80 2856
6080.54 2848
6081.27 2697
6082.01 2767
6082.74 2790
6083.48 2850
6084.21 2814
6084.95 2807
6085.69 2668
6086.42 2633
6087.16 2529
6087.90 2645
6088.63 2745
6089.37 2769
6090.10 2833
6090.84 2897
6091.58 2772
6092.31 2912
6093.05 2925
6093.79 2756
6094.52 2841
6095.26 2681
6096.00 2656
6096.73 2577
6097.47 2671
6098.21 2578
6098.94 2565
6099.68 2591
6100.42 2501
6101.15 2462
6101.89 2379
6102.63 2451
6103.37 2469
6104.10 2486
6104.84 2551
6105.58 2399
6106.31 2225
6107.05 2328
6107.79 2324
6108.53 2348
6109.26 2485
6110.00 2363
6110.74 2443
6111.48 2493
6112.21 2489
6112.95 2395
6113.69 2500
6114.43 2395
6115.17 2451
6115.90 2501
6116.64 2437
6117.38 2536
6118.12 2604
6118.85 2635
6119.59 2642
6120.33 2817
6121.07 2832
6121.81 2803
6122.55 2881
6123.28 2799
6124.02 2928
6124.76 2874
6125.50 2778
6126.24 2720
6126.98 2661
6127.71 2680
6128.45 2564
6129.19 2551
6129.93 2587
6130.67 2593
6131.41 2565
6132.15 2648
6132.89 2627
6133.63 2603
6134.36 2709
6135.10 2606
6135.84 2661
6136.58 2639
6137.32 2682
6138.06 2760
6138.80 2656
6139.54 2653
6140.28 2492
6141.02 2436
6141.76 2553
6142.50 2527
6143.24 2441
6143.97 2565
6144.71 2474
6145.45 2386
6146.19 2548
6146.93 2641
6147.67 2565
6148.41 2465
6149.15 2700
6149.89 2652
6150.63 2762
6151.37 2768
6152.11 2736
6152.85 2653
6153.59 2743
6154.33 2762
6155.07 2832
6155.81 2757
6156.55 2915
6157.29 2721
6158.03 2950
6158.78 2987
6159.52 2995
6160.26 3093
6161.00 2971
6161.74 2931
6162.48 3119
6163.22 3163
6163.96 3342
6164.70 3506
6165.44 3487
6166.18 3573
6166.92 3656
6167.66 3785
6168.41 3891
6169.15 3817
6169.89 4180
6170.63 3856
6171.37 3954
6172.11 3852
6172.85 3798
6173.59 3791
6174.34 3725
6175.08 3635
6175.82 3564
6176.56 3611
6177.30 3571
6178.04 3740
6178.78 3666
6179.53 3541
6180.27 3504
6181.01 3655
6181.75 3568
6182.49 3627
6183.24 3603
6183.98 3762
6184.72 3797
6185.46 3628
6186.20 3745
6186.95 3661
6187.69 3607
6188.43 3796
6189.17 3876
6189.91 4041
6190.66 4075
6191.40 4313
6192.14 4442
6192.88 4468
6193.63 4611
6194.37 4690
6195.11 4668
6195.85 4856
6196.60 4752
6197.34 4791
6198.08 4586
6198.83 4835
6199.57 4732
6200.31 4556
6201.05 4624
6201.80 4647
6202.54 4687
6203.28 5067
6204.03 5326
6204.77 5725
6205.51 6638
6206.26 8093
6207.00 10086
6207.74 12490
6208.49 14624
6209.23 16261
6209.97 17726
6210.72 18358
6211.46 18275
6212.21 17210
6212.95 16127
6213.69 14014
6214.44 12051
6215.18 10162
6215.92 8411
6216.67 7195
6217.41 6277
6218.16 5421
6218.90 4752
6219.64 4402
6220.39 4173
6221.13 4081
6221.88 4098
6222.62 3914
6223.37 4110
6224.11 4285
6224.85 4411
6225.60 4212
6226.34 4251
6227.09 4034
6227.83 3933
6228.58 3697
6229.32 3607
6230.07 3374
6230.81 3149
6231.56 3208
6232.30 3002
6233.05 2984
6233.79 2904
6234.54 3068
6235.28 2925
6236.03 2961
6236.77 2925
6237.52 2820
6238.26 2919
6239.01 3067
6239.75 2946
6240.50 3150
6241.24 2988
6241.99 3157
6242.73 3476
6243.48 3633
6244.22 3481
6244.97 3503
6245.72 3679
6246.46 4197
6247.21 4287
6247.95 4655
6248.70 4763
6249.45 4582
6250.19 4404
6250.94 4302
6251.68 4295
6252.43 4149
6253.18 3895
6253.92 3826
6254.67 3750
6255.41 3672
6256.16 3698
6256.91 3564
6257.65 3522
6258.40 3469
6259.15 3246
6259.89 3252
6260.64 3233
6261.39 3471
6262.13 3519
6262.88 3394
6263.63 3350
6264.37 3563
6265.12 3797
6265.87 3668
6266.61 3678
6267.36 3552
6268.11 3564
6268.85 3479
6269.60 3336
6270.35 3323
6271.10 3394
6271.84 3431
6272.59 3418
6273.34 3563
6274.08 3567
6274.83 3332
6275.58 3583
6276.33 3897
6277.07 4041
6277.82 4089
6278.57 3921
6279.32 3951
6280.07 3774
6280.81 3682
6281.56 3486
6282.31 3262
6283.06 3302
6283.80 3255
6284.55 3040
6285.30 3214
6286.05 3151
6286.80 3110
6287.54 2926
6288.29 3068
6289.04 3128
6289.79 2970
6290.54 2939
6291.29 2804
6292.03 2708
6292.78 2715
6293.53 2678
6294.28 2588
6295.03 2547
6295.78 2562
6296.53 2513
6297.28 2497
6298.02 2609
6298.77 2479
6299.52 2545
6300.27 2545
6301.02 2640
6301.77 2943
6302.52 2989
6303.27 2917
6304.02 2988
6304.77 2981
6305.51 3056
6306.26 3027
6307.01 3035
6307.76 2842
6308.51 2758
6309.26 2738
6310.01 2764
6310.76 2914
6311.51 2754
6312.26 2484
6313.01 2568
6313.76 2763
6314.51 2757
6315.26 2818
6316.01 2664
6316.76 2651
6317.51 2586
6318.26 2765
6319.01 2785
6319.76 2750
6320.51 2692
6321.26 2671
6322.01 2569
6322.76 2566
6323.51 2622
6324.26 2502
6325.01 2451
6325.76 2381
6326.51 2402
6327.26 2460
6328.01 2408
6328.76 2258
6329.51 2317
6330.26 2177
6331.02 2276
6331.77 2313
6332.52 2230
6333.27 2169
6334.02 2145
6334.77 2120
6335.52 2265
6336.27 2272
6337.02 2195
6337.77 2245
6338.53 2298
6339.28 2280
6340.03 2290
6340.78 2214
6341.53 2330
6342.28 2424
6343.03 2310
6343.78 2346
6344.54 2334
6345.29 2323
6346.04 2425
6346.79 2327
6347.54 2355
6348.29 2265
6349.05 2282
6349.80 2239
6350.55 2215
6351.30 2404
6352.05 2446
6352.81 2454
6353.56 2621
6354.31 2488
6355.06 2528
6355.82 2434
6356.57 2410
6357.32 2297
6358.07 2258
6358.82 2182
6359.58 2292
6360.33 2248
6361.08 2250
6361.83 2256
6362.59 2152
6363.34 2164
6364.09 2193
6364.85 2115
6365.60 2092
6366.35 2282
6367.10 2161
6367.86 2185
6368.61 2108
6369.36 2116
6370.12 2247
6370.87 2235
6371.62 2100
6372.38 2089
6373.13 2136
6373.88 2117
6374.64 2228
6375.39 2110
6376.14 2019
6376.90 2051
6377.65 2204
6378.40 2256
6379.16 2457
6379.91 2343
6380.66 2388
6381.42 2431
6382.17 2407
6382.92 2312
6383.68 2237
6384.43 2270
6385.19 2074
6385.94 2129
6386.69 2077
6387.45 2080
6388.20 2150
6388.96 2080
6389.71 2194
6390.47 2113
6391.22 2159
6391.97 2162
6392.73 2117
6393.48 2239
6394.24 2080
6394.99 2064
6395.75 2090
6396.50 2001
6397.26 2020
6398.01 1918
6398.77 2034
6399.52 2032
6400.28 1846
6401.03 1952
6401.79 1935
6402.54 1867
6403.30 1848
6404.05 1996
6404.81 2032
6405.56 1975
6406.32 2016
6407.07 2055
6407.83 2060
6408.58 2153
6409.34 2044
6410.09 2040
6410.85 2103
6411.60 1993
6412.36 2022
6413.11 1949
6413.87 2063
6414.63 1984
6415.38 1837
6416.14 2114
6416.89 2089
6417.65 2103
6418.41 2121
6419.16 2016
6419.92 2048
6420.67 2083
6421.43 2081
6422.19 2005
6422.94 1948
6423.70 2024
6424.45 2153
6425.21 2073
6425.97 2005
6426.72 2115
6427.48 2160
6428.24 2008
6428.99 1934
6429.75 1935
6430.51 2016
6431.26 2085
6432.02 2051
6432.78 2014
6433.53 2137
6434.29 2172
6435.05 2231
6435.80 2120
6436.56 2116
6437.32 2110
6438.08 2192
6438.83 2061
6439.59 2078
6440.35 2266
6441.10 2150
6441.86 2153
6442.62 2157
6443.38 2146
6444.13 2009
6444.89 2060
6445.65 2037
6446.41 2017
6447.16 1968
6447.92 1916
6448.68 2077
6449.44 2094
6450.19 1986
6450.95 2149
6451.71 2303
6452.47 2208
6453.23 2145
6453.98 2173
6454.74 2194
6455.50 2289
6456.26 2198
6457.02 2146
6457.78 2150
6458.53 2149
6459.29 2391
6460.05 2207
6460.81 2161
6461.57 2266
6462.33 2381
6463.08 2446
6463.84 2223
6464.60 2321
6465.36 2358
6466.12 2193
6466.88 2221
6467.64 2433
6468.40 2291
6469.15 2384
6469.91 2449
6470.67 2456
6471.43 2456
6472.19 2437
6472.95 2537
6473.71 2423
6474.47 2533
6475.23 2588
6475.99 2537
6476.75 2590
6477.51 2582
6478.26 2712
6479.02 2667
6479.78 2630
6480.54 2752
6481.30 2814
6482.06 2875
6482.82 2686
6483.58 2769
6484.34 3083
6485.10 3032
6485.86 2912
6486.62 3133
6487.38 3123
6488.14 3170
6488.90 3176
6489.66 3335
6490.42 3195
6491.18 3266
6491.94 3195
6492.70 3276
6493.46 3518
6494.22 3542
6494.98 3505
6495.74 3553
6496.51 3653
6497.27 3680
6498.03 3741
6498.79 3701
6499.55 3627
6500.31 3629
6501.07 3620
6501.83 3591
6502.59 3664
6503.35 3700
6504.11 3672
6504.87 3863
6505.64 3878
6506.40 4013
6507.16 3941
6507.92 3930
6508.68 4216
6509.44 4222
6510.20 4230
6510.96 4361
6511.73 4326
6512.49 4285
6513.25 4390
6514.01 4383
6514.77 4260
6515.53 4337
6516.29 4405
6517.06 4639
6517.82 4642
6518.58 4751
6519.34 5203
6520.10 5638
6520.87 6351
6521.63 7126
6522.39 7958
6523.15 8671
6523.91 9171
6524.68 9613
6525.44 9520
6526.20 9090
6526.96 8976
6527.73 8992
6528.49 8751
6529.25 8166
6530.01 7701
6530.78 7273
6531.54 7322
6532.30 6967
6533.06 7236
6533.83 7653
6534.59 8575
6535.35 9757
6536.11 11152
6536.88 12357
6537.64 12768
6538.40 13085
6539.17 13148
6539.93 12177
6540.69 10583
6541.46 9264
6542.22 8063
6542.98 6786
6543.74 5726
6544.51 5139
6545.27 4762
6546.04 4304
6546.80 4089
6547.56 4093
6548.33 4010
6549.09 3838
6549.85 3817
6550.62 3782
6551.38 3645
6552.14 3728
6552.91 3796
6553.67 3844
6554.44 3832
6555.20 3884
6555.96 3836
6556.73 3583
6557.49 3582
6558.26 3765
6559.02 3876
6559.78 3966
6560.55 4072
6561.31 4239
6562.08 4217
6562.84 4373
6563.61 4388
6564.37 4417
6565.14 4409
6565.90 4434
6566.66 4255
6567.43 4298
6568.19 4324
6568.96 4367
6569.72 4277
6570.49 4183
6571.25 4266
6572.02 4441
6572.78 4667
6573.55 4607
6574.31 4999
6575.08 5149
6575.84 5266
6576.61 5214
6577.37 5278
6578.14 5092
6578.90 5168
6579.67 4898
6580.44 4880
6581.20 5005
6581.97 4760
6582.73 4688
6583.50 4833
6584.26 4550
6585.03 4162
6585.79 4236
6586.56 4160
6587.33 4115
6588.09 4193
6588.86 4360
6589.62 4220
6590.39 4546
6591.16 4908
6591.92 5089
6592.69 5562
6593.45 5894
6594.22 6300
6594.99 6695
6595.75 6607
6596.52 6854
6597.29 6734
6598.05 6440
6598.82 6360
6599.59 5537
6600.35 5257
6601.12 4881
6601.89 4392
6602.65 4251
6603.42 4039
6604.19 3863
6604.95 3826
6605.72 3709
6606.49 3728
6607.25 3635
6608.02 3537
6608.79 3603
6609.55 3508
6610.32 3818
6611.09 3606
6611.86 3538
6612.62 3748
6613.39 3736
6614.16 3533
6614.93 3420
6615.69 3398
6616.46 3295
6617.23 3278
6618.00 3220
6618.76 3331
6619.53 3279
6620.30 3280
6621.07 3281
6621.83 3193
6622.60 3100
6623.37 3213
6624.14 3122
6624.91 3181
6625.67 3093
6626.44 3068
6627.21 3196
6627.98 3150
6628.75 3169
6629.52 3157
6630.28 3282
6631.05 3264
6631.82 3350
6632.59 3633
6633.36 3794
6634.13 3910
6634.90 4112
6635.66 4356
6636.43 4127
6637.20 4093
6637.97 3929
6638.74 3869
6639.51 3845
6640.28 3481
6641.05 3281
6641.81 3277
6642.58 3189
6643.35 3124
6644.12 3082
6644.89 2957
6645.66 3042
6646.43 2962
6647.20 3008
6647.97 2983
6648.74 3112
6649.51 3200
6650.28 3219
6651.05 3193
6651.82 3127
6652.59 3103
6653.35 3046
6654.12 2914
6654.89 3124
6655.66 3006
6656.43 3018
6657.20 3062
6657.97 2922
6658.74 3028
6659.51 2981
6660.28 2929
6661.05 2944
6661.82 3048
6662.59 3195
6663.36 3258
6664.13 3368
6664.91 3615
6665.68 3650
6666.45 3797
6667.22 3775
6667.99 3672
6668.76 3564
6669.53 3377
6670.30 3190
6671.07 3413
6671.84 3233
6672.61 3193
6673.38 3103
6674.15 2921
6674.92 2914
6675.69 3039
6676.47 2888
6677.24 2659
6678.01 2726
6678.78 2778
6679.55 2812
6680.32 2892
6681.09 2777
6681.86 2838
6682.64 2873
6683.41 2951
6684.18 2929
6684.95 2967
6685.72 3034
6686.49 3186
6687.26 3069
6688.04 2971
6688.81 2948
6689.58 2833
6690.35 2739
6691.12 2669
6691.90 2690
6692.67 2617
6693.44 2744
6694.21 2732
6694.98 2717
6695.76 2666
6696.53 2579
6697.30 2512
6698.07 2592
6698.84 2490
6699.62 2525
6700.39 2510
6701.16 2680
6701.93 2824
6702.71 2839
6703.48 2762
6704.25 2698
6705.02 2675
6705.80 2595
6706.57 2552
6707.34 2613
6708.12 2515
6708.89 2668
6709.66 2458
6710.43 2431
6711.21 2500
6711.98 2483
6712.75 2492
6713.53 2402
6714.30 2431
6715.07 2547
6715.85 2361
6716.62 2256
6717.39 2395
6718.17 2314
6718.94 2308
6719.71 2244
6720.49 2215
6721.26 2243
6722.03 2226
6722.81 2211
6723.58 2166
6724.36 2218
6725.13 2288
6725.90 2282
6726.68 2358
6727.45 2224
6728.23 2290
6729.00 2322
6729.77 2218
6730.55 2261
6731.32 2218
6732.10 2349
6732.87 2375
6733.64 2343
6734.42 2321
6735.19 2297
6735.97 2306
6736.74 2384
6737.52 2319
6738.29 2329
6739.07 2324
6739.84 2292
6740.62 2243
6741.39 2319
6742.16 2229
6742.94 2290
6743.71 2232
6744.49 2218
6745.26 2393
6746.04 2300
6746.81 2276
6747.59 2332
6748.36 2325
6749.14 2396
6749.92 2395
6750.69 2445
6751.47 2752
6752.24 2813
6753.02 2785
6753.79 2776
6754.57 2747
6755.34 2630
6756.12 2603
6756.89 2493
6757.67 2408
6758.45 2213
6759.22 2243
6760.00 2228
6760.77 2234
6761.55 2235
6762.33 2240
6763.10 2188
6763.88 2281
6764.65 2326
6765.43 2153
6766.21 2163
6766.98 2262
6767.76 2289
6768.53 2170
6769.31 2236
6770.09 2167
6770.86 2075
6771.64 2138
6772.42 2037
6773.19 2128
6773.97 2164
6774.75 2116
6775.52 2104
6776.30 2154
6777.08 2166
6777.85 2073
6778.63 2029
6779.41 2024
6780.18 1991
6780.96 2123
6781.74 2107
6782.52 2155
6783.29 2033
6784.07 1974
6784.85 1938
6785.62 2005
6786.40 1944
6787.18 1935
6787.96 1882
6788.73 1801
6789.51 1959
6790.29 2067
6791.07 1882
6791.84 1885
6792.62 1910
6793.40 1910
6794.18 1944
6794.96 1888
6795.73 1921
6796.51 1958
6797.29 1960
6798.07 1912
6798.85 1991
6799.62 1928
6800.40 2123
6801.18 2025
6801.96 1824
6802.74 1898
6803.51 2067
6804.29 2034
6805.07 2123
6805.85 1998
6806.63 2000
6807.41 2119
6808.19 2042
6808.96 1993
6809.74 1916
6810.52 1943
6811.30 1972
6812.08 1869
6812.86 1850
6813.64 2140
6814.42 1958
6815.20 2009
6815.97 1990
6816.75 1954
6817.53 1913
6818.31 2137
6819.09 2182
6819.87 2094
6820.65 2032
6821.43 2038
6822.21 1987
6822.99 1943
6823.77 2046
6824.55 2053
6825.33 2029
6826.11 2049
6826.89 2024
6827.67 1886
6828.44 2006
6829.22 1909
6830.00 1915
6830.78 1958
6831.56 1895
6832.34 1910
6833.12 1930
6833.90 1980
6834.68 1977
6835.46 1940
6836.24 2110
6837.03 1999
6837.81 2034
6838.59 2076
6839.37 1934
6840.15 1934
6840.93 1879
6841.71 1927
6842.49 1962
6843.27 2078
6844.05 2076
6844.83 2033
6845.61 2085
6846.39 2017
6847.17 2104
6847.95 2433
6848.73 2563
6849.52 2830
6850.30 3281
6851.08 3639
6851.86 3906
6852.64 4194
6853.42 4115
6854.20 4007
6854.98 3640
6855.76 3255
6856.55 3093
6857.33 2668
6858.11 2503
6858.89 2618
6859.67 2262
6860.45 2262
6861.23 2248
6862.02 2200
6862.80 2060
6863.58 2038
6864.36 2187
6865.14 2264
6865.93 2150
6866.71 2334
6867.49 2378
6868.27 2413
6869.05 2340
6869.84 2299
6870.62 2107
6871.40 2135
6872.18 2005
6872.96 1969
6873.75 2194
6874.53 2157
6875.31 1957
6876.09 2061
6876.88 2202
6877.66 2112
6878.44 2244
6879.22 2324
6880.01 2255
6880.79 2296
6881.57 2364
6882.36 2312
6883.14 2407
6883.92 2506
6884.70 2756
6885.49 2596
6886.27 2768
6887.05 3253
6887.84 3421
6888.62 3611
6889.40 3753
6890.19 3805
6890.97 3537
6891.75 3377
6892.54 3172
6893.32 2963
6894.10 2838
6894.89 2740
6895.67 2638
6896.45 2688
6897.24 2528
6898.02 2678
6898.81 2625
6899.59 2650
6900.37 2706
6901.16 2677
6901.94 2650
6902.73 2690
6903.51 2523
6904.29 2507
6905.08 2697
6905.86 2631
6906.65 2580
6907.43 2461
6908.21 2564
6909.00 2465
6909.78 2472
6910.57 2549
6911.35 2575
6912.14 2504
6912.92 2397
6913.71 2484
6914.49 2426
6915.27 2298
6916.06 2432
6916.84 2531
6917.63 2544
6918.41 2383
6919.20 2373
6919.98 2618
6920.77 2548
6921.55 2511
6922.34 2544
6923.12 2440
6923.91 2486
6924.69 2544
6925.48 2569
6926.27 2635
6927.05 2661
6927.84 2756
6928.62 2749
6929.41 2745
6930.19 2649
6930.98 2915
6931.76 2836
6932.55 2773
6933.34 2770
6934.12 2775
6934.91 2655
6935.69 2639
6936.48 2649
6937.26 2654
6938.05 2865
6938.84 2938
6939.62 2979
6940.41 3075
6941.20 3250
6941.98 3403
6942.77 3330
6943.55 3515
6944.34 3605
6945.13 3623
6945.91 3583
6946.70 3626
6947.49 3702
6948.27 4028
6949.06 3831
6949.85 3691
6950.63 3701
6951.42 3566
6952.21 3313
6952.99 3464
6953.78 3301
6954.57 3284
6955.35 3437
6956.14 3582
6956.93 3422
6957.72 3505
6958.50 3523
6959.29 3598
6960.08 3645
6960.86 3771
6961.65 3737
6962.44 3692
6963.23 3634
6964.01 3668
6964.80 3790
6965.59 3800
6966.38 4010
6967.16 4213
6967.95 4134
6968.74 4395
6969.53 4521
6970.32 4527
6971.10 4720
6971.89 4763
6972.68 4689
6973.47 4806
6974.26 4948
6975.04 4872
6975.83 4757
6976.62 4845
6977.41 4982
6978.20 5054
6978.98 5171
6979.77 5193
6980.56 5655
6981.35 6046
6982.14 6960
6982.93 8205
6983.72 9824
6984.50 11931
6985.29 13891
6986.08 15772
6986.87 16519
6987.66 16498
6988.45 16274
6989.24 15225
6990.03 13938
6990.81 12291
6991.60 10403
6992.39 8601
6993.18 7282
6993.97 6517
6994.76 5662
6995.55 5187
6996.34 4941
6997.13 5077
6997.92 5181
6998.71 5477
6999.50 5957
7000.29 6393
7001.08 6528
7001.87 6484
7002.65 6514
7003.44 6101
7004.23 5768
7005.02 5214
7005.81 4815
7006.60 4117
7007.39 3839
7008.18 3660
7008.97 3388
7009.76 3291
7010.55 3429
7011.34 3463
7012.13 3422
7012.92 3396
7013.71 3800
7014.50 3832
7015.30 3670
7016.09 3528
7016.88 3654
7017.67 3562
7018.46 3604
7019.25 3683
7020.04 3515
7020.83 3512
7021.62 3564
7022.41 3656
7023.20 3798
7023.99 4242
7024.78 4204
7025.57 4405
7026.37 4169
7027.16 3984
7027.95 4175
7028.74 3925
7029.53 3861
7030.32 3688
7031.11 3446
7031.90 3398
7032.69 3286
7033.49 3161
7034.28 3226
7035.07 3172
7035.86 3164
7036.65 3214
7037.44 3294
7038.24 3240
7039.03 3291
7039.82 3403
7040.61 3638
7041.40 3472
7042.19 3535
7042.99 3708
7043.78 3588
7044.57 3376
7045.36 3531
7046.15 3523
7046.95 3600
7047.74 3648
7048.53 3788
7049.32 3900
7050.12 3997
7050.91 4266
7051.70 4230
7052.49 4156
7053.29 3898
7054.08 3805
7054.87 3671
7055.66 3535
7056.46 3422
7057.25 3390
7058.04 3524
7058.83 3493
7059.63 3473
7060.42 3316
7061.21 3258
7062.01 3393
7062.80 3427
7063.59 3446
7064.39 3245
7065.18 3333
7065.97 3307
7066.77 3306
7067.56 3295
7068.35 3281
7069.15 3228
7069.94 3229
7070.73 3222
7071.53 3227
7072.32 3301
7073.11 3113
7073.91 3186
7074.70 3102
7075.49 3099
7076.29 3142
7077.08 3029
7077.88 3043
7078.67 3015
7079.46 3021
7080.26 3029
7081.05 2999
7081.85 3011
7082.64 3066
7083.43 3092
7084.23 3196
7085.02 3338
7085.82 3640
7086.61 4006
7087.41 4509
7088.20 4784
7089.00 5193
7089.79 5225
7090.58 5207
7091.38 5163
7092.17 4633
7092.97 4161
7093.76 3857
7094.56 3563
7095.35 3106
7096.15 2961
7096.94 2887
7097.74 2856
7098.53 2658
7099.33 2611
7100.12 2603
7100.92 2590
7101.71 2575
7102.51 2690
7103.30 2657
7104.10 2660
7104.89 2678
7105.69 2535
7106.49 2544
7107.28 2450
7108.08 2498
7108.87 2348
7109.67 2303
7110.46 2215
7111.26 2292
7112.06 2335
7112.85 2271
7113.65 2230
7114.44 2223
7115.24 2284
7116.04 2333
7116.83 2347
7117.63 2262
7118.42 2258
7119.22 2388
7120.02 2431
7120.81 2450
7121.61 2367
7122.41 2602
7123.20 2537
7124.00 2382
7124.79 2382
7125.59 2532
7126.39 2427
7127.18 2604
7127.98 2555
7128.78 2474
7129.57 2523
7130.37 2325
7131.17 2422
7131.97 2293
7132.76 2244
7133.56 2180
7134.36 2080
7135.15 2146
7135.95 2246
7136.75 2219
7137.55 2100
7138.34 1922
7139.14 1987
7139.94 1964
7140.73 2099
7141.53 2091
7142.33 2195
7143.13 2120
7143.92 2074
7144.72 2121
7145.52 2209
7146.32 2148
7147.12 2078
7147.91 2004
7148.71 2059
7149.51 2057
7150.31 2013
7151.11 2035
7151.90 2001
7152.70 2120
7153.50 2032
7154.30 1935
7155.10 2001
7155.89 2069
7156.69 1991
7157.49 2034
7158.29 2000
7159.09 1929
7159.89 1988
7160.68 2085
7161.48 2003
7162.28 1851
7163.08 1845
7163.88 1909
7164.68 1897
7165.48 1905
7166.28 1906
7167.07 1841
7167.87 1898
7168.67 1984
7169.47 1873
7170.27 1911
7171.07 1916
7171.87 1967
7172.67 1869
7173.47 1884
7174.27 1824
7175.07 1816
7175.87 1783
7176.67 1676
7177.46 1696
7178.26 1614
7179.06 1696
7179.86 1767
7180.66 1808
7181.46 1860
7182.26 1977
7183.06 1786
7183.86 1936
7184.66 1858
7185.46 1905
7186.26 1706
7187.06 1758
7187.86 1780
7188.66 1722
7189.46 1716
7190.26 1757
7191.06 1704
7191.86 1635
7192.66 1610
7193.46 1601
7194.26 1627
7195.06 1617
7195.86 1652
7196.67 1689
7197.47 1587
7198.27 1666
7199.07 1654
7199.87 1608
7200.67 1670
7201.47 1688
7202.27 1692
7203.07 1525
7203.87 1631
7204.67 1615
7205.47 1607
7206.28 1442
7207.08 1512
7207.88 1516
7208.68 1559
7209.48 1507
7210.28 1612
7211.08 1631
7211.88 1569
7212.69 1566
7213.49 1570
7214.29 1558
7215.09 1579
7215.89 1577
7216.69 1613
7217.50 1567
7218.30 1514
7219.10 1477
7219.90 1536
7220.70 1630
7221.50 1606
7222.31 1526
7223.11 1598
7223.91 1631
7224.71 1523
7225.51 1561
7226.32 1544
7227.12 1532
7227.92 1523
7228.72 1505
7229.53 1549
7230.33 1528
7231.13 1488
7231.93 1501
7232.74 1473
7233.54 1461
7234.34 1541
7235.14 1618
7235.95 1553
7236.75 1512
7237.55 1614
7238.36 1594
7239.16 1599
7239.96 1618
7240.76 1653
7241.57 1600
7242.37 1552
7243.17 1579
7243.98 1604
7244.78 1570
7245.58 1609
7246.39 1597
7247.19 1493
7247.99 1457
7248.80 1566
7249.60 1607
7250.40 1604
7251.21 1634
7252.01 1645
7252.81 1538
7253.62 1519
7254.42 1562
7255.23 1634
7256.03 1692
7256.83 1636
7257.64 1610
7258.44 1640
7259.25 1671
7260.05 1743
7260.85 1800
7261.66 1672
7262.46 1820
7263.27 1746
7264.07 1817
7264.87 1815
7265.68 1635
7266.48 1722
7267.29 1666
7268.09 1693
7268.90 1737
7269.70 1697
7270.51 1778
7271.31 1724
7272.12 1768
7272.92 1801
7273.73 1872
7274.53 1688
7275.34 1865
7276.14 1779
7276.95 1801
7277.75 1899
7278.56 1927
7279.36 1972
7280.17 2009
7280.97 2032
7281.78 2189
7282.58 2372
7283.39 2569
7284.19 2687
7285.00 2912
7285.80 3281
7286.61 3365
7287.41 3051
7288.22 3031
7289.03 2726
7289.83 2486
7290.64 2255
7291.44 2195
7292.25 2100
7293.06 1988
7293.86 1997
7294.67 1777
7295.47 1816
7296.28 1795
7297.09 1817
7297.89 1779
7298.70 1842
7299.50 1906
7300.31 1864
7301.12 1861
7301.92 1909
7302.73 1992
7303.54 2027
7304.34 2018
7305.15 2001
7305.96 2026
7306.76 2049
7307.57 2022
7308.38 1921
7309.18 1967
7309.99 2067
7310.80 2143
7311.60 2365
7312.41 2449
7313.22 2204
7314.02 2164
7314.83 2273
7315.64 2420
7316.45 2406
7317.25 2464
7318.06 2641
7318.87 2946
7319.67 3173
7320.48 3286
7321.29 3615
7322.10 3575
7322.90 3289
7323.71 3244
7324.52 3019
7325.33 2913
7326.14 2748
7326.94 2512
7327.75 2465
7328.56 2388
7329.37 2212
7330.17 2048
7330.98 2049
7331.79 1923
7332.60 1967
7333.41 2074
7334.22 2098
7335.02 1871
7335.83 1906
7336.64 1938
7337.45 1954
7338.26 1956
7339.07 2073
7339.87 1865
7340.68 1927
7341.49 2043
7342.30 1942
7343.11 1794
7343.92 1833
7344.73 1828
7345.53 1864
7346.34 1839
7347.15 1819
7347.96 1914
7348.77 1750
7349.58 1789
7350.39 1809
7351.20 1803
7352.01 1814
7352.82 1776
7353.62 1861
7354.43 1882
7355.24 1695
7356.05 1762
7356.86 1954
7357.67 1891
7358.48 1884
7359.29 1884
7360.10 1862
7360.91 1955
7361.72 1887
7362.53 1923
7363.34 2024
7364.15 1786
7364.96 1964
7365.77 2014
7366.58 1897
7367.39 1942
7368.20 1888
7369.01 1686
7369.82 1724
7370.63 1776
7371.44 1766
7372.25 1916
7373.06 1768
7373.87 1808
7374.68 1782
7375.49 1826
7376.30 1908
7377.11 1926
7377.92 2037
7378.73 2222
7379.54 2196
7380.36 2271
7381.17 2420
7381.98 2599
7382.79 2627
7383.60 2568
7384.41 2644
7385.22 2526
7386.03 2418
7386.84 2245
7387.65 2166
7388.46 1966
7389.28 1896
7390.09 1809
7390.90 1767
7391.71 1784
7392.52 1740
7393.33 1635
7394.14 1702
7394.96 1717
7395.77 1823
7396.58 1882
7397.39 1745
7398.20 1917
7399.01 1885
7399.83 2008
7400.64 1996
7401.45 2182
7402.26 2153
7403.07 2102
7403.89 2158
7404.70 2068
7405.51 2055
7406.32 2042
7407.13 2068
7407.95 1894
7408.76 1945
7409.57 2018
7410.38 1894
7411.20 1837
7412.01 1756
7412.82 1654
7413.63 1725
7414.45 1639
7415.26 1749
7416.07 1657
7416.88 1606
7417.70 1529
7418.51 1440
7419.32 1563
7420.14 1612
7420.95 1590
7421.76 1483
7422.57 1548
7423.39 1670
7424.20 1574
7425.01 1583
7425.83 1491
7426.64 1446
7427.45 1449
7428.27 1360
7429.08 1461
7429.89 1550
7430.71 1431
7431.52 1380
7432.33 1478
7433.15 1449
7433.96 1481
7434.78 1437
7435.59 1484
7436.40 1536
7437.22 1566
7438.03 1518
7438.84 1472
7439.66 1537
7440.47 1587
7441.29 1455
7442.10 1404
7442.91 1588
7443.73 1668
7444.54 1467
7445.36 1498
7446.17 1629
7446.99 1629
7447.80 1647
7448.62 1568
7449.43 1537
7450.24 1517
7451.06 1423
7451.87 1430
7452.69 1479
7453.50 1600
7454.32 1532
7455.13 1452
7455.95 1487
7456.76 1487
7457.58 1492
7458.39 1390
7459.21 1363
7460.02 1435
7460.84 1493
7461.65 1452
7462.47 1481
7463.28 1450
7464.10 1435
7464.91 1469
7465.73 1420
7466.54 1498
7467.36 1442
7468.18 1516
7468.99 1545
7469.81 1550
7470.62 1540
7471.44 1523
7472.25 1531
7473.07 1522
7473.89 1536
7474.70 1513
7475.52 1554
7476.33 1595
7477.15 1485
7477.97 1403
7478.78 1494
7479.60 1480
7480.41 1422
7481.23 1480
7482.05 1427
7482.86 1510
7483.68 1498
7484.50 1446
7485.31 1382
7486.13 1377
7486.95 1392
7487.76 1329
7488.58 1379
7489.40 1419
7490.21 1473
7491.03 1364
7491.85 1309
7492.66 1326
7493.48 1344
7494.30 1290
7495.11 1260
7495.93 1327
7496.75 1333
7497.57 1490
7498.38 1404
7499.20 1360
7500.02 1379
7500.83 1344
7501.65 1381
7502.47 1343
7503.29 1311
7504.10 1350
7504.92 1368
7505.74 1377
7506.56 1358
7507.37 1339
7508.19 1412
7509.01 1429
7509.83 1437
7510.65 1357
7511.46 1231
7512.28 1306
7513.10 1299
7513.92 1378
7514.74 1398
7515.55 1327
7516.37 1340
7517.19 1309
7518.01 1299
7518.83 1312
7519.64 1357
7520.46 1322
7521.28 1407
7522.10 1342
7522.92 1306
7523.74 1319
7524.56 1296
7525.37 1370
7526.19 1417
7527.01 1331
7527.83 1318
7528.65 1338
7529.47 1309
7530.29 1329
7531.11 1252
7531.93 1359
7532.74 1394
7533.56 1282
7534.38 1322
7535.20 1310
7536.02 1323
7536.84 1341
7537.66 1360
7538.48 1299
7539.30 1190
7540.12 1348
7540.94 1305
7541.76 1330
7542.58 1292
7543.40 1198
7544.22 1387
7545.04 1344
7545.86 1392
7546.68 1355
7547.50 1328
7548.32 1418
7549.14 1405
7549.96 1376
7550.78 1419
7551.60 1388
7552.42 1395
7553.24 1352
7554.06 1349
7554.88 1226
7555.70 1318
7556.52 1414
7557.34 1470
7558.16 1412
7558.98 1469
7559.80 1553
7560.62 1612
7561.44 1469
7562.26 1390
7563.08 1360
7563.90 1485
7564.72 1400
7565.54 1329
7566.36 1362
7567.19 1409
7568.01 1351
7568.83 1290
7569.65 1395
7570.47 1337
7571.29 1439
7572.11 1496
7572.93 1401
7573.76 1321
7574.58 1356
7575.40 1409
7576.22 1353
7577.04 1441
7577.86 1497
7578.68 1416
7579.51 1325
7580.33 1450
7581.15 1373
7581.97 1320
7582.79 1334
7583.61 1340
7584.44 1451
7585.26 1449
7586.08 1389
7586.90 1344
7587.72 1432
7588.55 1344
7589.37 1442
7590.19 1535
7591.01 1455
7591.83 1487
7592.66 1479
7593.48 1492
7594.30 1421
7595.12 1395
7595.95 1462
7596.77 1446
7597.59 1527
7598.41 1419
7599.24 1405
7600.06 1481
7600.88 1396
7601.71 1586
7602.53 1721
7603.35 1710
7604.17 1622
7605.00 1753
7605.82 1875
7606.64 1887
7607.47 1797
7608.29 1590
7609.11 1640
7609.94 1649
7610.76 1572
7611.58 1608
7612.41 1701
7613.23 1501
7614.05 1643
7614.88 1585
7615.70 1618
7616.52 1705
7617.35 1779
7618.17 1693
7619.00 1781
7619.82 1794
7620.64 1689
7621.47 1638
7622.29 1655
7623.11 1547
7623.94 1513
7624.76 1599
7625.59 1646
7626.41 1628
7627.24 1532
7628.06 1574
7628.88 1674
7629.71 1737
7630.53 1909
7631.36 1903
7632.18 2036
7633.01 1959
7633.83 2082
7634.66 1979
7635.48 2063
7636.30 1837
7637.13 1728
7637.95 1710
7638.78 1585
7639.60 1597
7640.43 1484
7641.25 1368
7642.08 1373
7642.90 1324
7643.73 1425
7644.55 1370
7645.38 1337
7646.20 1474
7647.03 1353
7647.85 1435
7648.68 1538
7649.51 1457
7650.33 1339
7651.16 1379
7651.98 1283
7652.81 1419
7653.63 1431
7654.46 1253
7655.28 1361
7656.11 1430
7656.94 1399
7657.76 1363
7658.59 1414
7659.41 1303
7660.24 1402
7661.07 1421
7661.89 1363
7662.72 1331
7663.54 1309
7664.37 1386
7665.20 1412
7666.02 1255
7666.85 1370
7667.68 1373
7668.50 1294
7669.33 1320
7670.16 1350
7670.98 1354
7671.81 1332
7672.64 1387
7673.46 1443
7674.29 1375
7675.12 1353
7675.94 1376
7676.77 1336
7677.60 1376
7678.42 1364
7679.25 1323
7680.08 1312
7680.90 1341
7681.73 1357
7682.56 1271
7683.39 1367
7684.21 1298
7685.04 1297
7685.87 1371
7686.69 1307
7687.52 1296
7688.35 1372
7689.18 1355
7690.01 1344
7690.83 1345
7691.66 1328
7692.49 1279
7693.32 1270
7694.14 1358
7694.97 1292
7695.80 1277
7696.63 1274
7697.46 1353
7698.28 1399
7699.11 1371
7699.94 1466
7700.77 1449
7701.60 1398
7702.42 1385
7703.25 1391
7704.08 1382
7704.91 1415
7705.74 1435
7706.57 1375
7707.39 1357
7708.22 1335
7709.05 1365
7709.88 1428
7710.71 1319
7711.54 1371
7712.37 1370
7713.20 1404
7714.02 1333
7714.85 1326
7715.68 1452
7716.51 1426
7717.34 1423
7718.17 1425
7719.00 1335
7719.83 1315
7720.66 1315
7721.49 1282
7722.32 1286
7723.15 1306
7723.97 1333
7724.80 1270
7725.63 1300
7726.46 1327
7727.29 1368
7728.12 1365
7728.95 1378
7729.78 1427
7730.61 1395
7731.44 1322
7732.27 1259
7733.10 1368
7733.93 1370
7734.76 1347
7735.59 1283
7736.42 1308
7737.25 1266
7738.08 1309
7738.91 1282
7739.74 1320
7740.57 1326
7741.40 1315
7742.23 1389
7743.06 1443
7743.89 1538
7744.72 1569
7745.56 1747
7746.39 1853
7747.22 2195
7748.05 2505
7748.88 2621
7749.71 2615
7750.54 2448
7751.37 2372
7752.20 2188
7753.03 2023
7753.86 1890
7754.69 1636
7755.53 1653
7756.36 1489
7757.19 1579
7758.02 1496
7758.85 1421
7759.68 1464
7760.51 1467
7761.35 1504
7762.18 1405
7763.01 1385
7763.84 1410
7764.67 1381
7765.50 1337
7766.33 1329
7767.17 1268
7768.00 1274
7768.83 1303
7769.66 1265
7770.49 1211
7771.33 1264
7772.16 1323
7772.99 1202
7773.82 1209
7774.65 1265
7775.49 1262
7776.32 1199
7777.15 1232
7777.98 1303
7778.82 1269
7779.65 1289
7780.48 1312
7781.31 1332
7782.15 1369
7782.98 1235
7783.81 1307
7784.64 1397
7785.48 1394
7786.31 1317
7787.14 1405
7787.97 1519
7788.81 1436
7789.64 1433
7790.47 1551
7791.31 1313
7792.14 1329
7792.97 1380
7793.81 1393
7794.64 1368
7795.47 1293
7796.31 1404
7797.14 1362
7797.97 1315
7798.81 1253
7799.64 1237
7800.47 1329
7801.31 1358
7802.14 1220
7802.97 1358
7803.81 1282
7804.64 1385
7805.47 1378
7806.31 1382
7807.14 1418
7807.98 1306
7808.81 1376
7809.64 1378
7810.48 1298
7811.31 1415
7812.15 1466
7812.98 1377
7813.82 1400
7814.65 1371
7815.48 1506
7816.32 1538
7817.15 1499
7817.99 1321
7818.82 1514
7819.66 1480
7820.49 1437
7821.33 1497
7822.16 1536
7822.99 1427
7823.83 1552
7824.66 1543
7825.50 1504
7826.33 1602
7827.17 1565
7828.00 1635
7828.84 1664
7829.67 1741
7830.51 1553
7831.34 1660
7832.18 1550
7833.02 1518
7833.85 1533
7834.69 1527
7835.52 1476
7836.36 1499
7837.19 1550
7838.03 1502
7838.86 1481
7839.70 1500
7840.53 1514
7841.37 1433
7842.21 1464
7843.04 1451
7843.88 1485
7844.71 1371
7845.55 1387
7846.39 1564
7847.22 1416
7848.06 1513
7848.89 1564
7849.73 1606
7850.57 1467
7851.40 1447
7852.24 1371
7853.08 1374
7853.91 1382
7854.75 1341
7855.58 1416
7856.42 1392
7857.26 1391
7858.09 1389
7858.93 1456
7859.77 1513
7860.60 1446
7861.44 1444
7862.28 1536
7863.11 1502
7863.95 1447
7864.79 1412
7865.63 1372
7866.46 1420
7867.30 1297
7868.14 1273
7868.97 1479
7869.81 1410
7870.65 1411
7871.49 1450
7872.32 1293
7873.16 1376
7874.00 1382
7874.84 1336
7875.67 1401
7876.51 1475
7877.35 1548
7878.19 1577
7879.02 1503
7879.86 1581
7880.70 1529
7881.54 1505
7882.38 1466
7883.21 1418
7884.05 1443
7884.89 1519
7885.73 1421
7886.57 1479
7887.40 1506
7888.24 1463
7889.08 1450
7889.92 1506
7890.76 1546
7891.59 1425
7892.43 1421
7893.27 1485
7894.11 1471
7894.95 1326
7895.79 1452
7896.63 1478
7897.47 1401
7898.30 1409
7899.14 1404
7899.98 1421
7900.82 1457
7901.66 1521
7902.50 1607
7903.34 1432
7904.18 1423
7905.02 1421
7905.85 1294
7906.69 1302
7907.53 1344
7908.37 1353
7909.21 1321
7910.05 1423
7910.89 1473
7911.73 1376
7912.57 1472
7913.41 1495
7914.25 1469
7915.09 1507
7915.93 1481
7916.77 1695
7917.61 1884
7918.45 1823
7919.29 1790
7920.13 1818
7920.97 1695
7921.81 1686
7922.65 1591
7923.49 1491
7924.33 1576
7925.17 1431
7926.01 1482
7926.85 1446
7927.69 1489
7928.53 1524
7929.37 1382
7930.21 1320
7931.05 1502
7931.89 1571
7932.73 1442
7933.57 1315
7934.41 1480
7935.25 1404
7936.09 1329
7936.93 1351
7937.78 1278
7938.62 1331
7939.46 1289
7940.30 1362
7941.14 1234
7941.98 1318
7942.82 1319
7943.66 1253
7944.50 1228
7945.35 1176
7946.19 1349
7947.03 1398
7947.87 1364
7948.71 1275
7949.55 1274
7950.39 1268
7951.24 1315
7952.08 1323
7952.92 1259
7953.76 1241
7954.60 1361
7955.44 1338
7956.29 1426
7957.13 1355
7957.97 1302
7958.81 1268
7959.65 1339
7960.50 1403
7961.34 1393
7962.18 1346
7963.02 1315
7963.86 1287
7964.71 1270
7965.55 1235
7966.39 1318
7967.23 1468
7968.08 1427
7968.92 1410
7969.76 1409
7970.60 1458
7971.45 1392
7972.29 1434
7973.13 1288
7973.97 1282
7974.82 1217
7975.66 1275
7976.50 1328
7977.35 1276
7978.19 1297
7979.03 1298
7979.87 1304
7980.72 1349
7981.56 1319
7982.40 1326
7983.25 1359
7984.09 1248
7984.93 1267
7985.78 1303
7986.62 1206
7987.46 1117
7988.31 1258
7989.15 1197
7990.00 1160
7990.84 1256
7991.68 1253
7992.53 1244
7993.37 1275
7994.21 1346
7995.06 1272
7995.90 1252
7996.75 1271
7997.59 1355
7998.43 1280
7999.28 1272
8000.12 1155
8000.97 1162
8001.81 1204
8002.65 1182
8003.50 1134
8004.34 1240
8005.19 1195
8006.03 1151
8006.88 1204
8007.72 1398
8008.57 1319
8009.41 1321
8010.26 1292
8011.10 1330
8011.95 1317
8012.79 1266
8013.63 1106
8014.48 1225
8015.32 1276
8016.17 1204
8017.01 1087
8017.86 1105
8018.70 1213
8019.55 1167
8020.40 1132
8021.24 1122
8022.09 1112
8022.93 1071
8023.78 1160
8024.62 1135
8025.47 1144
8026.31 1155
8027.16 1192
8028.00 1099
8028.85 1058
8029.70 1105
8030.54 1116
8031.39 1095
8032.23 1098
8033.08 1169
8033.92 1213
8034.77 1179
8035.62 1258
8036.46 1174
8037.31 1151
8038.16 1191
8039.00 1159
8039.85 1147
8040.69 1100
8041.54 1073
8042.39 1078
8043.23 1131
8044.08 1031
8044.93 1010
8045.77 1087
8046.62 1139
8047.47 1148
8048.31 1183
8049.16 1084
8050.01 1090
8050.85 1128
8051.70 1116
8052.55 1032
8053.39 1117
8054.24 1152
8055.09 996
8055.94 1114
8056.78 1077
8057.63 1015
8058.48 1014
8059.32 1055
8060.17 1020
8061.02 1079
8061.87 1003
8062.71 1027
8063.56 1056
8064.41 1007
8065.26 1046
8066.10 1020
8066.95 1114
8067.80 1050
8068.65 1011
8069.49 1056
8070.34 1044
8071.19 999
8072.04 1051
8072.89 1154
8073.73 1115
8074.58 1141
8075.43 1036
8076.28 1029
8077.13 1074
8077.98 1093
8078.82 993
8079.67 1069
8080.52 1059
8081.37 1059
8082.22 1120
8083.07 1066
8083.91 1049
8084.76 1066
8085.61 1103
8086.46 1140
8087.31 1087
8088.16 1047
8089.01 1000
8089.86 1007
8090.70 962
8091.55 963
8092.40 989
8093.25 1013
8094.10 1052
8094.95 1057
8095.80 994
8096.65 1043
8097.50 982
8098.35 1044
8099.20 983
8100.05 1092
8100.90 1041
8101.74 1001
8102.59 1027
8103.44 1052
8104.29 1111
8105.14 1157
8105.99 1019
8106.84 1033
8107.69 1084
8108.54 1019
8109.39 963
8110.24 1043
8111.09 1022
8111.94 1035
8112.79 1033
8113.64 1075
8114.49 1109
8115.34 955
8116.19 1182
8117.04 1084
8117.89 1092
8118.74 1163
8119.59 1235
8120.45 1268
8121.30 1159
8122.15 1155
8123.00 1075
8123.85 1084
8124.70 1088
8125.55 1043
8126.40 1050
8127.25 996
8128.10 1063
8128.95 1002
8129.80 1030
8130.65 931
8131.51 905
8132.36 1026
8133.21 1129
8134.06 1097
8134.91 952
8135.76 917
8136.61 1032
8137.46 1095
8138.32 1015
8139.17 1034
8140.02 1057
8140.87 999
8141.72 1044
8142.57 1135
8143.43 1135
8144.28 1128
8145.13 1160
8145.98 1065
8146.83 1081
8147.68 975
8148.54 985
8149.39 1008
8150.24 1078
8151.09 1119
8151.94 994
8152.80 1092
8153.65 1133
8154.50 1076
8155.35 1103
8156.21 1202
8157.06 1106
8157.91 1186
8158.76 1144
8159.62 1127
8160.47 1202
8161.32 1138
8162.17 1185
8163.03 1138
8163.88 1088
8164.73 1073
8165.59 996
8166.44 1042
8167.29 1077
8168.14 1077
8169.00 1036
8169.85 1032
8170.70 1060
8171.56 1079
8172.41 1055
8173.26 1056
8174.12 1070
8174.97 1062
8175.82 1009
8176.68 991
8177.53 997
8178.38 1023
8179.24 1037
8180.09 985
8180.94 1001
8181.80 1063
8182.65 1130
8183.51 1088
8184.36 1080
8185.21 1062
8186.07 1053
8186.92 987
8187.78 991
8188.63 1096
8189.48 1046
8190.34 1038
8191.19 988
8192.05 976
8192.90 1004
8193.75 980
8194.61 1008
8195.46 1054
8196.32 1030
8197.17 987
8198.03 986
8198.88 1011
8199.74 1084
8200.59 1072
8201.45 965
8202.30 994
8203.16 1054
8204.01 1025
8204.87 1028
8205.72 1024
8206.57 981
8207.43 1007
8208.29 1006
8209.14 1033
8210.00 1108
8210.85 991
8211.71 1006
8212.56 1011
8213.42 959
8214.27 992
8215.13 962
8215.98 1025
8216.84 983
8217.69 961
8218.55 987
8219.41 1083
8220.26 1025
8221.12 1059
8221.97 1166
8222.83 1106
8223.68 1184
8224.54 1206
8225.40 1088
8226.25 1110
8227.11 1086
8227.96 1092
8228.82 1115
8229.68 1102
8230.53 1092
8231.39 990
8232.25 997
8233.10 1031
8233.96 1057
8234.82 1046
8235.67 1037
8236.53 1034
8237.38 1026
8238.24 1005
8239.10 957
8239.95 1043
8240.81 968
8241.67 999
8242.53 1034
8243.38 942
8244.24 1044
8245.10 988
8245.95 967
8246.81 965
8247.67 976
8248.52 1016
8249.38 944
8250.24 983
8251.10 916
8251.95 960
8252.81 945
8253.67 1089
8254.53 1017
8255.38 960
8256.24 984
8257.10 997
8257.96 999
8258.81 874
8259.67 962
8260.53 990
8261.39 1060
8262.25 923
8263.10 997
8263.96 1033
8264.82 1029
8265.68 984
8266.54 972
8267.39 1081
8268.25 1041
8269.11 1082
8269.97 988
8270.83 1000
8271.69 1035
8272.54 1011
8273.40 940
8274.26 992
8275.12 960
8275.98 976
8276.84 955
8277.70 1039
8278.55 1009
8279.41 1058
8280.27 1020
8281.13 1013
8281.99 1072
8282.85 975
8283.71 1008
8284.57 974
8285.43 1018
8286.29 1064
8287.14 1130
8288.00 1049
8288.86 1060
8289.72 974
8290.58 1054
8291.44 1058
8292.30 985
8293.16 1114
8294.02 1125
8294.88 1087
8295.74 1149
8296.60 1176
8297.46 995
8298.32 997
8299.18 1124
8300.04 1073
8300.90 1050
8301.76 1087
8302.62 1082
8303.48 1081
8304.34 1055
8305.20 1109
8306.06 1092
8306.92 1061
8307.78 1156
8308.64 1097
8309.50 1130
8310.36 1107
8311.22 1143
8312.08 1086
8312.94 1055
8313.80 1117
8314.66 1151
8315.52 1161
8316.38 1178
8317.24 1203
8318.11 1164
8318.97 1210
8319.83 1161
8320.69 1084
8321.55 1055
8322.41 993
8323.27 1085
8324.13 1074
8324.99 1041
8325.85 1021
8326.72 1062
8327.58 1076
8328.44 1074
8329.30 1032
8330.16 1020
8331.02 1057
8331.88 1054
8332.75 1068
8333.61 981
8334.47 1078
8335.33 1151
8336.19 1077
8337.05 1090
8337.92 1035
8338.78 972
8339.64 1051
8340.50 1095
8341.36 1087
8342.23 1021
8343.09 1081
8343.95 1083
8344.81 957
8345.67 1096
8346.54 1073
8347.40 979
8348.26 1005
8349.12 1071
8349.99 1065
8350.85 1093
8351.71 1080
8352.57 1079
8353.44 1085
8354.30 1101
8355.16 1161
8356.03 1070
8356.89 1052
8357.75 1196
8358.61 1143
8359.48 1185
8360.34 1138
8361.20 1078
8362.07 1155
8362.93 1097
8363.79 1159
8364.66 1125
8365.52 1135
8366.38 1140
8367.25 1193
8368.11 1158
8368.97 1097
8369.84 1074
8370.70 1121
8371.56 1067
8372.43 1114
8373.29 1138
8374.15 1193
8375.02 1166
8375.88 1176
8376.74 1176
8377.61 1205
8378.47 1138
8379.34 1163
8380.20 1184
8381.06 1182
8381.93 1235
8382.79 1129
8383.66 1163
8384.52 1293
8385.39 1257
8386.25 1228
8387.11 1226
8387.98 1284
8388.84 1205
8389.71 1206
8390.57 1234
8391.44 1289
8392.30 1224
8393.17 1241
8394.03 1245
8394.90 1289
8395.76 1281
8396.63 1264
8397.49 1252
8398.36 1287
8399.22 1280
8400.09 1395
8400.95 1365
8401.82 1463
8402.68 1444
8403.55 1358
8404.41 1353
8405.28 1348
8406.14 1485
8407.01 1438
8407.87 1298
8408.74 1298
8409.60 1283
8410.47 1342
8411.34 1485
8412.20 1527
8413.07 1479
8413.93 1509
8414.80 1454
8415.66 1456
8416.53 1402
8417.40 1359
8418.26 1496
8419.13 1550
8419.99 1539
8420.86 1533
8421.73 1531
8422.59 1730
8423.46 1610
8424.32 1440
8425.19 1526
8426.06 1555
8426.92 1558
8427.79 1704
8428.66 1601
8429.52 1539
8430.39 1592
8431.26 1700
8432.12 1643
8432.99 1761
8433.86 1753
8434.72 1826
8435.59 1792
8436.46 1829
8437.32 1893
8438.19 2047
8439.06 2009
8439.93 2157
8440.79 2106
8441.66 2107
8442.53 2282
8443.39 2248
8444.26 2136
8445.13 2221
8446.00 2235
8446.86 2147
8447.73 2286
8448.60 2328
8449.47 2372
8450.33 2380
8451.20 2416
8452.07 2591
8452.94 3004
8453.81 3476
8454.67 4323
8455.54 4993
8456.41 5804
8457.28 6242
8458.15 6414
8459.01 6373
8459.88 5893
8460.75 5523
8461.62 4802
8462.49 4032
8463.35 3480
8464.22 3021
8465.09 2918
8465.96 2638
8466.83 2373
8467.70 2190
8468.57 1953
8469.43 1789
8470.30 1825
8471.17 1743
8472.04 1806
8472.91 1853
8473.78 1741
8474.65 1710
8475.52 1721
8476.38 1673
8477.25 1704
8478.12 1757
8478.99 1646
8479.86 1618
8480.73 1552
8481.60 1651
8482.47 1637
8483.34 1656
8484.21 1675
8485.08 1671
8485.95 1646
8486.82 1763
8487.69 1735
8488.55 1693
8489.42 1683
8490.29 1721
8491.16 1771
8492.03 1802
8492.90 1889
8493.77 2052
8494.64 2055
8495.51 2140
8496.38 2328
8497.25 2225
8498.12 2142
8498.99 2052
8499.86 1861
8500.73 1904
8501.60 1882
8502.47 1653
8503.34 1678
8504.22 1680
8505.09 1684
8505.96 1619
8506.83 1619
8507.70 1550
8508.57 1623
8509.44 1627
8510.31 1574
8511.18 1722
8512.05 1734
8512.92 1720
8513.79 1733
8514.66 1754
8515.53 1723
8516.41 1727
8517.28 1767
8518.15 1763
8519.02 1886
8519.89 1817
8520.76 1789
8521.63 1868
8522.50 1831
8523.38 1824
8524.25 1827
8525.12 1808
8525.99 1705
8526.86 1853
8527.73 1955
8528.60 1955
8529.48 1885
8530.35 1813
8531.22 1754
8532.09 1882
8532.96 1989
8533.84 1850
8534.71 1816
8535.58 1863
8536.45 1878
8537.32 1786
8538.20 1750
8539.07 1719
8539.94 1695
8540.81 1733
8541.68 1715
8542.56 1657
8543.43 1572
8544.30 1639
8545.17 1545
8546.05 1455
8546.92 1537
8547.79 1479
8548.67 1640
8549.54 1611
8550.41 1675
8551.28 1633
8552.16 1579
8553.03 1585
8553.90 1678
8554.78 1741
8555.65 1887
8556.52 1771
8557.39 1827
8558.27 1806
8559.14 1650
8560.01 1680
8560.89 1669
8561.76 1672
8562.63 1575
8563.51 1488
8564.38 1433
8565.25 1540
8566.13 1480
8567.00 1450
8567.88 1539
8568.75 1408
8569.62 1529
8570.50 1540
8571.37 1431
8572.24 1480
8573.12 1410
8573.99 1433
8574.87 1483
8575.74 1419
8576.61 1338
8577.49 1373
8578.36 1424
8579.24 1339
8580.11 1272
8580.99 1315
8581.86 1375
8582.73 1360
8583.61 1388
8584.48 1365
8585.36 1377
8586.23 1357
8587.11 1335
8587.98 1375
8588.86 1497
8589.73 1541
8590.61 1503
8591.48 1530
8592.36 1519
8593.23 1426
8594.11 1533
8594.98 1495
8595.86 1469
8596.73 1518
8597.61 1599
8598.48 1561
8599.36 1504
8600.23 1550
8601.11 1543
8601.98 1486
8602.86 1565
8603.73 1535
8604.61 1595
8605.49 1482
8606.36 1502
8607.24 1546
8608.11 1402
8608.99 1453
8609.86 1555
8610.74 1552
8611.62 1572
8612.49 1563
8613.37 1464
8614.24 1464
8615.12 1542
8616.00 1478
8616.87 1565
8617.75 1622
8618.62 1505
8619.50 1436
8620.38 1469
8621.25 1585
8622.13 1572
8623.01 1659
8623.88 1555
8624.76 1561
8625.64 1580
8626.51 1601
8627.39 1706
8628.27 1659
8629.14 1659
8630.02 1695
8630.90 1636
8631.77 1637
8632.65 1725
8633.53 1747
8634.40 1919
8635.28 1882
8636.16 1735
8637.04 1724
8637.91 1905
8638.79 1849
8639.67 1655
8640.55 1703
8641.42 1719
8642.30 1844
8643.18 1880
8644.06 1863
8644.93 1875
8645.81 1855
8646.69 1929
8647.57 1970
8648.44 1983
8649.32 2044
8650.20 2018
8651.08 2128
8651.96 1998
8652.83 2129
8653.71 2260
8654.59 2150
8655.47 2143
8656.35 2022
8657.22 2159
8658.10 2274
8658.98 2132
8659.86 2171
8660.74 2027
8661.62 2185
8662.49 2215
8663.37 2219
8664.25 2152
8665.13 2124
8666.01 2141
8666.89 2153
8667.77 2164
8668.64 2246
8669.52 2388
8670.40 2576
8671.28 2789
8672.16 2928
8673.04 3288
8673.92 3588
8674.80 3833
8675.68 3945
8676.56 4020
8677.44 3878
8678.31 3895
8679.19 3566
8680.07 3445
8680.95 3190
8681.83 3051
8682.71 2698
8683.59 2661
8684.47 2569
8685.35 2529
8686.23 2508
8687.11 2550
8687.99 2715
8688.87 2950
8689.75 3231
8690.63 3631
8691.51 4317
8692.39 4771
8693.27 5286
8694.15 5427
8695.03 5437
8695.91 5015
8696.79 4689
8697.67 4138
8698.55 3698
8699.43 3339
8700.31 3166
8701.19 2893
8702.07 2710
8702.95 2555
8703.83 2454
8704.71 2412
8705.59 2324
8706.48 2256
8707.36 2370
8708.24 2232
8709.12 2222
8710.00 2153
8710.88 2201
8711.76 2237
8712.64 2221
8713.52 2161
8714.40 2142
8715.28 2080
8716.17 2097
8717.05 2131
8717.93 2028
8718.81 2085
8719.69 2110
8720.57 2136
8721.45 2052
8722.34 2162
8723.22 2242
8724.10 2221
8724.98 2135
8725.86 2023
8726.74 2151
8727.63 2215
8728.51 2263
8729.39 2303
8730.27 2271
8731.15 2379
8732.04 2519
8732.92 2445
8733.80 2507
8734.68 2422
8735.56 2338
8736.45 2391
8737.33 2414
8738.21 2339
8739.09 2357
8739.98 2251
8740.86 2262
8741.74 2233
8742.62 2283
8743.51 2275
8744.39 2316
8745.27 2311
8746.15 2318
8747.04 2235
8747.92 2317
8748.80 2250
8749.69 2409
8750.57 2283
8751.45 2344
8752.33 2448
8753.22 2361
8754.10 2403
8754.98 2317
8755.87 2339
8756.75 2394
8757.63 2443
8758.52 2440
8759.40 2523
8760.28 2561
8761.17 2529
8762.05 2653
8762.93 2747
8763.82 2764
8764.70 2772
8765.59 2896
8766.47 2996
8767.35 3022
8768.24 2952
8769.12 2962
8770.00 3028
8770.89 3016
8771.77 3017
8772.66 3002
8773.54 2878
8774.42 2776
8775.31 2746
8776.19 2875
8777.08 3035
8777.96 3131
8778.85 3547
8779.73 4031
8780.62 4873
8781.50 5405
8782.38 6065
8783.27 6508
8784.15 6551
8785.04 6353
8785.92 5977
8786.81 5394
8787.69 4892
8788.58 4351
8789.46 3911
8790.35 3572
8791.23 3196
8792.12 2948
8793.00 2831
8793.89 2723
8794.77 2815
8795.66 2953
8796.54 2931
8797.43 3204
8798.31 3291
8799.20 3325
8800.08 3358
8800.97 3074
8801.86 3142
8802.74 2958
8803.63 2692
8804.51 2519
8805.40 2497
8806.28 2401
8807.17 2251
8808.06 2243
8808.94 2243
8809.83 2239
8810.71 2267
8811.60 2295
8812.49 2288
8813.37 2286
8814.26 2357
8815.14 2350
8816.03 2351
8816.92 2239
8817.80 2318
8818.69 2274
8819.58 2356
8820.46 2264
8821.35 2235
8822.24 2267
8823.12 2233
8824.01 2387
8824.90 2244
8825.78 2111
8826.67 2081
8827.56 2023
8828.44 1992
8829.33 1968
8830.22 1941
8831.10 1923
8831.99 1907
8832.88 1809
8833.77 1827
8834.65 1888
8835.54 1952
8836.43 1902
8837.31 1969
8838.20 1993
8839.09 1994
8839.98 1904
8840.86 1896
8841.75 1892
8842.64 2004
8843.53 1942
8844.41 1921
8845.30 1999
8846.19 1934
8847.08 1866
8847.97 1964
8848.85 1968
8849.74 1998
8850.63 1966
8851.52 1931
8852.41 1945
8853.29 1922
8854.18 1925
8855.07 1921
8855.96 1832
8856.85 1961
8857.74 1971
8858.62 2038
8859.51 1961
8860.40 1891
8861.29 1849
8862.18 1868
8863.07 1868
8863.95 1892
8864.84 1825
8865.73 1816
8866.62 1801
8867.51 1771
8868.40 1694
8869.29 1712
8870.18 1679
8871.07 1650
8871.95 1635
8872.84 1605
8873.73 1646
8874.62 1599
8875.51 1547
8876.40 1537
8877.29 1588
8878.18 1538
8879.07 1592
8879.96 1543
8880.85 1497
8881.74 1526
8882.63 1490
8883.52 1474
8884.41 1490
8885.30 1557
8886.19 1433
8887.08 1407
8887.97 1391
8888.86 1515
8889.75 1413
8890.64 1360
8891.53 1364
8892.42 1346
8893.31 1389
8894.20 1342
8895.09 1327
8895.98 1463
8896.87 1345
8897.76 1458
8898.65 1394
8899.54 1374
8900.43 1280
8901.32 1342
8902.21 1333
8903.10 1272
8903.99 1317
8904.88 1355
8905.77 1368
8906.66 1316
8907.55 1334
8908.45 1284
8909.34 1273
8910.23 1235
8911.12 1260
8912.01 1251
8912.90 1229
8913.79 1209
8914.68 1317
8915.57 1214
8916.47 1246
8917.36 1253
8918.25 1275
8919.14 1288
8920.03 1254
8920.92 1226
8921.81 1135
8922.71 1175
8923.60 1278
8924.49 1219
8925.38 1277
8926.27 1257
8927.16 1372
8928.06 1245
8928.95 1224
8929.84 1234
8930.73 1213
8931.62 1211
8932.52 1290
8933.41 1303
8934.30 1231
8935.19 1151
8936.09 1096
8936.98 1140
8937.87 1171
8938.76 1180
8939.65 1142
8940.55 1200
8941.44 1187
8942.33 1177
8943.23 1125
8944.12 1104
8945.01 1127
8945.90 1151
8946.80 1098
8947.69 1078
8948.58 1114
8949.47 1171
8950.37 1131
8951.26 1104
8952.15 1073
8953.05 1092
8953.94 1089
8954.83 1072
8955.73 1076
8956.62 1063
8957.51 1029
8958.41 987
8959.30 1014
8960.19 1016
8961.09 1052
8961.98 1095
8962.87 1089
8963.77 1114
8964.66 1047
8965.56 1029
8966.45 1017
8967.34 990
8968.24 1012
8969.13 1051
8970.03 1071
8970.92 1090
8971.81 1046
8972.71 1008
8973.60 1113
8974.50 1108
8975.39 1104
8976.28 1053
8977.18 1062
8978.07 1045
8978.97 1114
8979.86 1106
8980.76 1115
8981.65 1136
8982.55 1087
8983.44 1071
8984.33 1020
8985.23 1051
8986.12 1026
8987.02 1019
8987.91 971
8988.81 935
8989.70 1016
8990.60 1051
8991.49 1025
8992.39 1025
8993.28 1077
8994.18 1048
8995.07 978
8995.97 981
8996.87 950
8997.76 995
8998.66 1008
8999.55 987
9000.45 966
9001.34 910
9002.24 852
9003.13 939
9004.03 934
9004.93 908
9005.82 875
9006.72 965
9007.61 934
9008.51 958
9009.40 907
9010.30 999
9011.20 1036
9012.09 1016
9012.99 1021
9013.88 961
9014.78 889
9015.68 886
9016.57 941
9017.47 982
9018.37 868
9019.26 926
9020.16 939
9021.06 898
9021.95 920
9022.85 890
9023.75 952
9024.64 927
9025.54 984
9026.44 902
9027.33 904
9028.23 841
9029.13 910
9030.02 942
9030.92 845
9031.82 896
9032.71 1002
9033.61 915
9034.51 895
9035.41 914
9036.30 877
9037.20 933
9038.10 997
9039.00 897
9039.89 894
9040.79 932
9041.69 938
9042.59 954
9043.48 941
9044.38 1020
9045.28 953
9046.18 912
9047.07 899
9047.97 961
9048.87 899
9049.77 888
9050.67 918
9051.56 892
9052.46 970
9053.36 923
9054.26 994
9055.16 950
9056.06 843
9056.95 853
9057.85 884
9058.75 926
9059.65 914
9060.55 932
9061.45 941
9062.34 916
9063.24 974
9064.14 926
9065.04 850
9065.94 893
9066.84 906
9067.74 867
9068.64 908
9069.53 929
9070.43 1015
9071.33 1056
9072.23 947
9073.13 920
9074.03 909
9074.93 965
9075.83 943
9076.73 902
9077.63 881
9078.53 821
9079.43 924
9080.33 989
9081.23 988
9082.12 972
9083.02 944
9083.92 916
9084.82 897
9085.72 873
9086.62 966
9087.52 972
9088.42 957
9089.32 962
9090.22 957
9091.12 933
9092.02 960
9092.92 923
9093.82 906
9094.72 887
9095.62 932
9096.52 907
9097.42 870
9098.32 995
9099.22 918
9100.13 848
9101.03 862
9101.93 861
9102.83 795
9103.73 856
9104.63 842
9105.53 923
9106.43 881
9107.33 842
9108.23 853
9109.13 829
9110.03 838
9110.93 884
9111.84 836
9112.74 901
9113.64 861
9114.54 860
9115.44 919
9116.34 890
9117.24 882
9118.14 895
9119.05 895
9119.95 857
9120.85 834
9121.75 877
9122.65 899
9123.55 897
9124.45 828
9125.36 902
9126.26 821
9127.16 842
9128.06 886
9128.96 922
9129.87 951
9130.77 915
9131.67 929
9132.57 850
9133.47 923
9134.38 894
9135.28 825
9136.18 873
9137.08 873
9137.98 857
9138.89 855
9139.79 858
9140.69 829
9141.59 905
9142.50 929
9143.40 911
9144.30 949
9145.21 875
9146.11 818
9147.01 900
9147.91 943
9148.82 927
9149.72 850
9150.62 887
9151.53 936
9152.43 910
9153.33 887
9154.23 795
9155.14 805
9156.04 862
9156.94 894
9157.85 885
9158.75 851
9159.65 840
9160.56 870
9161.46 909
9162.36 839
9163.27 825
9164.17 874
9165.08 859
9165.98 899
9166.88 860
9167.79 963
9168.69 877
9169.59 851
9170.50 891
9171.40 838
9172.31 827
9173.21 911
9174.11 885
9175.02 864
9175.92 861
9176.83 897
9177.73 863
9178.64 905
9179.54 894
9180.44 912
9181.35 906
9182.25 891
9183.16 856
9184.06 846
9184.97 897
9185.87 913
9186.78 975
9187.68 930
9188.59 833
9189.49 932
9190.40 912
9191.30 883
9192.21 897
9193.11 867
9194.02 883
9194.92 900
9195.83 908
9196.73 888
9197.64 847
9198.54 840
9199.45 924
9200.35 898
9201.26 954
9202.16 885
9203.07 897
9203.98 901
9204.88 909
9205.79 841
9206.69 926
9207.60 870
9208.50 904
9209.41 888
9210.32 834
9211.22 841
9212.13 916
9213.03 916
9213.94 839
9214.85 792
9215.75 765
9216.66 849
9217.57 839
9218.47 911
9219.38 957
9220.28 894
9221.19 861
9222.10 887
9223.00 896
9223.91 921
9224.82 907
9225.72 860
9226.63 861
9227.54 837
9228.44 764
9229.35 845
9230.26 924
9231.16 834
9232.07 896
9232.98 830
9233.89 901
9234.79 831
9235.70 862
9236.61 780
9237.51 856
9238.42 903
9239.33 919
9240.24 892
9241.14 847
9242.05 800
9242.96 827
9243.87 851
9244.77 793
9245.68 886
9246.59 905
9247.50 826
9248.40 823
9249.31 880
9250.22 874
9251.13 806
9252.04 866
9252.94 819
9253.85 759
9254.76 847
9255.67 794
9256.58 841
9257.48 840
9258.39 816
9259.30 808
9260.21 828
9261.12 841
9262.03 822
9262.94 878
9263.84 865
9264.75 858
9265.66 884
9266.57 894
9267.48 823
9268.39 763
9269.30 816
9270.20 867
9271.11 870
9272.02 888
9272.93 901
9273.84 898
9274.75 898
9275.66 857
9276.57 904
9277.48 847
9278.39 973
9279.30 887
9280.21 846
9281.11 869
9282.02 889
9282.93 835
9283.84 823
9284.75 827
9285.66 838
9286.57 868
9287.48 943
9288.39 886
9289.30 882
9290.21 872
9291.12 874
9292.03 884
9292.94 784
9293.85 883
9294.76 811
9295.67 892
9296.58 903
9297.49 895
9298.40 903
9299.31 905
9300.22 911
9301.13 875
9302.04 913
9302.95 945
9303.86 938
9304.77 885
9305.69 873
9306.60 975
9307.51 930
9308.42 915
9309.33 842
9310.24 858
9311.15 945
9312.06 975
9312.97 942
9313.88 979
9314.79 939
9315.70 843
9316.62 883
9317.53 951
9318.44 898
9319.35 918
9320.26 867
9321.17 916
9322.08 933
9322.99 868
9323.91 862
9324.82 887
9325.73 888
9326.64 907
9327.55 875
9328.46 950
9329.38 839
9330.29 842
9331.20 882
9332.11 878
9333.02 849
9333.94 855
9334.85 891
9335.76 857
9336.67 822
9337.58 753
9338.50 768
9339.41 819
9340.32 820
9341.23 825
9342.15 859
9343.06 885
9343.97 858
9344.88 831
9345.80 810
9346.71 900
9347.62 827
9348.53 909
9349.45 887
9350.36 840
9351.27 863
9352.18 802
9353.10 837
9354.01 808
9354.92 743
9355.84 820
9356.75 798
9357.66 809
9358.58 792
9359.49 801
9360.40 855
9361.32 838
9362.23 829
9363.14 808
9364.06 847
9364.97 862
9365.88 867
9366.80 824
9367.71 901
9368.62 935
9369.54 872
9370.45 851
9371.37 778
9372.28 807
9373.19 842
9374.11 853
9375.02 792
9375.94 869
9376.85 841
9377.76 814
9378.68 822
9379.59 774
9380.51 861
9381.42 916
9382.33 810
9383.25 785
9384.16 811
9385.08 801
9385.99 851
9386.91 879
9387.82 842
9388.74 889
9389.65 950
9390.57 952
9391.48 858
9392.40 834
9393.31 905
9394.23 973
9395.14 997
9396.06 935
9396.97 946
9397.89 994
9398.80 904
9399.72 918
9400.63 832
9401.55 876
9402.46 957
9403.38 922
9404.29 817
9405.21 831
9406.12 844
9407.04 829
9407.95 866
9408.87 797
9409.79 896
9410.70 875
9411.62 840
9412.53 805
9413.45 826
9414.36 801
9415.28 911
9416.20 902
9417.11 933
9418.03 836
9418.95 900
9419.86 918
9420.78 882
9421.69 873
9422.61 862
9423.53 870
9424.44 892
9425.36 840
9426.28 901
9427.19 944
9428.11 900
9429.03 807
9429.94 863
9430.86 852
9431.78 912
9432.69 924
9433.61 1004
9434.53 882
9435.44 842
9436.36 946
9437.28 884
9438.19 907
9439.11 893
9440.03 999
9440.95 930
9441.86 963
9442.78 868
9443.70 927
9444.62 956
9445.53 826
9446.45 858
9447.37 1020
9448.29 911
9449.20 940
9450.12 906
9451.04 902
9451.96 916
9452.87 989
9453.79 1038
9454.71 970
9455.63 982
9456.55 1016
9457.46 1020
9458.38 996
9459.30 1045
9460.22 936
9461.14 912
9462.05 1041
9462.97 998
9463.89 955
9464.81 965
9465.73 959
9466.65 1021
9467.56 1012
9468.48 981
9469.40 963
9470.32 1013
9471.24 1029
9472.16 1031
9473.08 1016
9473.99 962
9474.91 976
9475.83 982
9476.75 951
9477.67 1020
9478.59 1112
9479.51 1165
9480.43 1238
9481.35 1241
9482.27 1152
9483.19 1281
9484.10 1242
9485.02 1216
9485.94 1171
9486.86 1124
9487.78 1088
9488.70 1136
9489.62 1001
9490.54 1100
9491.46 1019
9492.38 1039
9493.30 1014
9494.22 977
9495.14 935
9496.06 914
9496.98 971
9497.90 940
9498.82 934
9499.74 898
9500.66 859
9501.58 929
9502.50 939
9503.42 1024
9504.34 948
9505.26 887
9506.18 876
9507.10 1000
9508.02 1034
9508.94 986
9509.86 969
9510.78 950
9511.70 1009
9512.63 953
9513.55 987
9514.47 1030
9515.39 948
9516.31 907
9517.23 977
9518.15 1070
9519.07 994
9519.99 1082
9520.91 1021
9521.83 892
9522.76 962
9523.68 1049
9524.60 1065
9525.52 999
9526.44 988
9527.36 993
9528.28 979
9529.21 990
9530.13 1074
9531.05 1036
9531.97 1010
9532.89 1087
9533.81 1089
9534.74 1047
9535.66 1059
9536.58 1029
9537.50 1055
9538.42 1129
9539.35 1015
9540.27 1017
9541.19 1059
9542.11 1086
9543.03 1121
9543.96 1062
9544.88 1005
9545.80 1049
9546.72 1022
9547.64 998
9548.57 1068
9549.49 1113
9550.41 1068
9551.33 1132
9552.26 1127
9553.18 1046
9554.10 1083
9555.03 1118
9555.95 1049
9556.87 1108
9557.79 1193
9558.72 1276
9559.64 1210
9560.56 1235
9561.49 1248
9562.41 1267
9563.33 1313
9564.26 1295
9565.18 1219
9566.10 1165
9567.03 1160
9567.95 1069
9568.87 1055
9569.80 1056
9570.72 1054
9571.64 1062
9572.57 1070
9573.49 1121
9574.41 1066
9575.34 1059
9576.26 1067
9577.18 1024
9578.11 984
9579.03 987
9579.96 1016
9580.88 1103
9581.80 1145
9582.73 1162
9583.65 1119
9584.58 1032
9585.50 1072
9586.43 986
9587.35 1036
9588.27 1060
9589.20 1068
9590.12 1037
9591.05 1074
9591.97 1061
9592.90 1078
9593.82 1120
9594.75 1016
9595.67 1097
9596.60 1069
9597.52 1148
9598.45 1129
9599.37 1128
9600.29 1043
9601.22 1113
9602.14 1130
9603.07 1228
9604.00 1125
9604.92 1162
9605.85 1013
9606.77 1159
9607.70 1097
9608.62 1144
9609.55 1213
9610.47 1109
9611.40 1134
9612.32 1100
9613.25 1127
9614.17 1138
9615.10 1135
9616.03 1117
9616.95 1164
9617.88 1149
9618.80 1152
9619.73 1092
9620.65 1113
9621.58 1140
9622.51 1206
9623.43 1131
9624.36 1172
9625.29 1221
9626.21 1225
9627.14 1224
9628.06 1244
9628.99 1191
9629.92 1273
9630.84 1325
9631.77 1277
9632.70 1287
9633.62 1294
9634.55 1351
9635.48 1343
9636.40 1376
9637.33 1302
9638.26 1315
9639.18 1303
9640.11 1327
9641.04 1384
9641.96 1398
9642.89 1401
9643.82 1429
9644.74 1306
9645.67 1372
9646.60 1431
9647.53 1396
9648.45 1428
9649.38 1473
9650.31 1594
9651.24 1573
9652.16 1553
9653.09 1540
9654.02 1605
9654.95 1519
9655.87 1472
9656.80 1469
9657.73 1466
9658.66 1467
9659.58 1453
9660.51 1369
9661.44 1444
9662.37 1473
9663.30 1533
9664.22 1558
9665.15 1592
9666.08 1500
9667.01 1584
9667.94 1660
9668.86 1626
9669.79 1647
9670.72 1580
9671.65 1586
9672.58 1608
9673.51 1633
9674.43 1626
9675.36 1611
9676.29 1594
9677.22 1583
9678.15 1559
9679.08 1684
9680.01 1702
9680.94 1665
9681.86 1659
9682.79 1589
9683.72 1639
9684.65 1653
9685.58 1688
9686.51 1703
9687.44 1704
9688.37 1587
9689.30 1734
9690.23 1868
9691.16 1866
9692.08 1803
9693.01 1821
9693.94 1750
9694.87 1765
9695.80 1923
9696.73 2028
9697.66 1994
9698.59 2080
9699.52 2200
9700.45 2363
9701.38 2229
9702.31 2167
9703.24 2224
9704.17 2094
9705.10 2162
9706.03 2046
9706.96 1966
9707.89 1957
9708.82 1885
9709.75 1777
9710.68 1827
9711.61 1959
9712.54 1973
9713.47 1977
9714.40 2003
9715.33 2091
9716.26 2037
9717.19 1921
9718.12 1911
9719.06 1932
9719.99 1877
9720.92 1790
9721.85 1764
9722.78 1667
9723.71 1595
9724.64 1511
9725.57 1556
9726.50 1598
9727.43 1532
9728.36 1573
9729.30 1560
9730.23 1565
9731.16 1717
9732.09 1692
9733.02 1701
9733.95 1672
9734.88 1698
9735.81 1598
9736.75 1681
9737.68 1529
9738.61 1446
9739.54 1483
9740.47 1461
9741.40 1454
9742.34 1507
9743.27 1486
9744.20 1412
9745.13 1383
9746.06 1437
9747.00 1507
9747.93 1368
9748.86 1407
9749.79 1400
9750.72 1344
9751.66 1384
9752.59 1332
9753.52 1345
9754.45 1414
9755.39 1289
9756.32 1263
9757.25 1212
9758.18 1376
9759.12 1372
9760.05 1393
9760.98 1372
9761.91 1340
9762.85 1368
9763.78 1435
9764.71 1400
9765.64 1418
9766.58 1448
9767.51 1306
9768.44 1268
9769.38 1376
9770.31 1314
9771.24 1336
9772.18 1318
9773.11 1365
9774.04 1447
9774.98 1410
9775.91 1337
9776.84 1435
9777.78 1393
9778.71 1482
9779.64 1524
9780.58 1473
9781.51 1544
9782.44 1516
9783.38 1482
9784.31 1490
9785.25 1431
9786.18 1520
9787.11 1455
9788.05 1498
9788.98 1288
9789.92 1261
9790.85 1323
9791.78 1318
9792.72 1344
9793.65 1219
9794.59 1200
9795.52 1308
9796.46 1333
9797.39 1306
9798.32 1390
9799.26 1326
9800.19 1364
9801.13 1301
9802.06 1290
9803.00 1239
9803.93 1225
9804.87 1192
9805.80 1275
9806.74 1211
9807.67 1128
9808.61 1159
9809.54 1194
9810.48 1126
9811.41 1146
9812.35 1083
9813.28 1169
9814.22 1092
9815.15 1188
9816.09 1150
9817.02 1145
9817.96 1163
9818.89 1081
9819.83 1078
9820.76 1191
9821.70 1158
9822.64 1010
9823.57 1028
9824.51 1015
9825.44 981
9826.38 1063
9827.31 1001
9828.25 1025
9829.19 1051
9830.12 1018
9831.06 1051
9831.99 1032
9832.93 965
9833.87 1051
9834.80 948
9835.74 1024
9836.68 990
9837.61 949
9838.55 996
9839.48 947
9840.42 958
9841.36 1015
9842.29 991
9843.23 1019
9844.17 1092
9845.10 1063
9846.04 1068
9846.98 1060
9847.91 1071
9848.85 1076
9849.79 1079
9850.72 964
9851.66 1002
9852.60 1071
9853.54 1059
9854.47 1035
9855.41 998
9856.35 982
9857.28 985
9858.22 1049
9859.16 1108
9860.10 1068
9861.03 1031
9861.97 985
9862.91 1042
9863.85 1050
9864.78 984
9865.72 1070
9866.66 1018
9867.60 990
9868.54 946
9869.47 945
9870.41 1017
9871.35 1047
9872.29 1023
9873.22 952
9874.16 957
9875.10 981
9876.04 990
9876.98 1014
9877.92 996
9878.85 968
9879.79 988
9880.73 993
9881.67 975
9882.61 975
9883.55 956
9884.48 1003
9885.42 1025
9886.36 946
9887.30 970
9888.24 1038
9889.18 965
9890.12 964
9891.06 946
9891.99 954
9892.93 919
9893.87 917
9894.81 918
9895.75 901
9896.69 896
9897.63 934
9898.57 946
9899.51 822
9900.45 833
9901.39 916
9902.33 955
9903.27 920
9904.20 1035
9905.14 946
9906.08 960
9907.02 970
9907.96 888
9908.90 982
9909.84 1008
9910.78 966
9911.72 939
9912.66 975
9913.60 917
9914.54 908
9915.48 998
9916.42 934
9917.36 892
9918.30 866
9919.24 905
9920.18 895
9921.12 961
9922.06 973
9923.00 1055
9923.94 1090
9924.88 1126
9925.83 1180
9926.77 1284
9927.71 1353
9928.65 1374
9929.59 1357
9930.53 1329
9931.47 1242
9932.41 1288
9933.35 1172
9934.29 1156
9935.23 1104
9936.17 975
9937.12 959
9938.06 944
9939.00 864
9939.94 911
9940.88 852
9941.82 828
9942.76 857
9943.70 969
9944.65 887
9945.59 853
9946.53 883
9947.47 839
9948.41 906
9949.35 856
9950.29 836
9951.24 875
9952.18 876
9953.12 941
9954.06 981
9955.00 899
9955.95 838
9956.89 926
9957.83 907
9958.77 897
9959.71 821
9960.66 820
9961.60 863
9962.54 837
9963.48 854
9964.43 860
9965.37 812
9966.31 816
9967.25 810
9968.20 886
9969.14 906
9970.08 883
9971.02 895
9971.97 875
9972.91 910
9973.85 777
9974.79 834
9975.74 860
9976.68 858
9977.62 809
9978.57 846
9979.51 807
9980.45 855
9981.40 812
9982.34 765
9983.28 796
9984.23 736
9985.17 782
9986.11 745
9987.06 824
9988.00 857
9988.94 829
9989.89 795
9990.83 762
9991.77 824
9992.72 843
9993.66 790
9994.60 787
9995.55 776
9996.49 805
9997.44 849
9998.38 857
9999.32 806
10000.27 800
10001.21 853
10002.16 798
10003.10 838
10004.04 792
10004.99 815
10005.93 852
10006.88 790
10007.82 849
10008.77 774
10009.71 841
10010.66 865
10011.60 845
10012.54 756
10013.49 748
10014.43 734
10015.38 772
10016.32 841
10017.27 843
10018.21 802
10019.16 783
10020.10 796
10021.05 790
10021.99 751
10022.94 778
10023.88 813
10024.83 786
10025.77 813
10026.72 806
10027.67 803
10028.61 732
10029.56 785
10030.50 765
10031.45 735
10032.39 732
10033.34 798
10034.28 755
10035.23 736
10036.18 793
10037.12 761
10038.07 777
10039.01 761
10039.96 722
10040.90 802
10041.85 804
10042.80 745
10043.74 776
10044.69 778
10045.64 782
10046.58 796
10047.53 797
10048.47 788
10049.42 834
10050.37 784
10051.31 723
10052.26 742
10053.21 698
10054.15 745
10055.10 733
10056.05 710
10056.99 766
10057.94 743
10058.89 744
10059.83 783
10060.78 753
10061.73 791
10062.67 798
10063.62 820
10064.57 743
10065.52 747
10066.46 774
10067.41 783
10068.36 779
10069.30 806
10070.25 806
10071.20 813
10072.15 741
10073.09 754
10074.04 759
10074.99 781
10075.94 753
10076.88 705
10077.83 782
10078.78 811
10079.73 734
10080.68 798
10081.62 757
10082.57 703
10083.52 725
10084.47 718
10085.42 765
10086.36 817
10087.31 762
10088.26 687
10089.21 701
10090.16 812
10091.11 822
10092.05 750
10093.00 778
10093.95 789
10094.90 750
10095.85 768
10096.80 746
10097.75 736
10098.69 724
10099.64 755
10100.59 679
10101.54 747
10102.49 741
10103.44 746
10104.39 719
10105.34 703
10106.28 758
10107.23 753
10108.18 702
10109.13 636
10110.08 727
10111.03 738
10111.98 740
10112.93 712
10113.88 632
10114.83 650
10115.78 697
10116.73 720
10117.68 692
10118.63 782
10119.58 731
10120.53 753
10121.48 788
10122.43 760
10123.38 769
10124.33 722
10125.28 699
10126.23 692
10127.18 841
10128.13 762
10129.08 788
10130.03 818
10130.98 756
10131.93 778
10132.88 736
10133.83 747
10134.78 723
10135.73 732
10136.68 782
10137.63 698
10138.58 711
10139.53 740
10140.48 745
10141.43 750
10142.38 731
10143.33 749
10144.28 753
10145.23 751
10146.19 768
10147.14 794
10148.09 829
10149.04 765
10149.99 792
10150.94 714
10151.89 704
10152.84 709
10153.79 737
10154.75 771
10155.70 734
10156.65 780
10157.60 765
10158.55 704
10159.50 767
10160.46 727
10161.41 682
10162.36 701
10163.31 726
10164.26 777
10165.21 719
10166.17 805
10167.12 850
10168.07 781
10169.02 826
10169.97 769
10170.93 825
10171.88 743
10172.83 761
10173.78 765
10174.73 770
10175.69 847
10176.64 829
10177.59 778
10178.54 826
10179.50 829
10180.45 809
10181.40 749
10182.35 770
10183.31 761
10184.26 826
10185.21 808
10186.17 766
10187.12 821
10188.07 826
10189.02 827
10189.98 767
10190.93 754
10191.88 765
10192.84 794
10193.79 850
10194.74 809
10195.70 834
10196.65 813
10197.60 897
10198.56 909
10199.51 829
10200.46 783
10201.42 811
10202.37 842
10203.32 876
10204.28 792
10205.23 909
10206.18 938
10207.14 914
10208.09 984
10209.05 923
10210.00 907
10210.95 938
10211.91 995
10212.86 899
10213.82 889
10214.77 915
10215.72 887
10216.68 864
10217.63 844
10218.59 871
10219.54 776
10220.50 690
10221.45 737
10222.41 799
10223.36 822
10224.31 742
10225.27 754
10226.22 778
10227.18 754
10228.13 762
10229.09 767
10230.04 809
10231.00 806
10231.95 800
10232.91 797
10233.86 832
10234.82 866
10235.77 803
10236.73 823
10237.68 852
10238.64 853
10239.59 825
10240.55 887
10241.50 828
10242.46 775
10243.42 748
10244.37 805
10245.33 798
10246.28 810
10247.24 758
10248.19 753
10249.15 744
10250.11 737
10251.06 809
10252.02 791
10252.97 693
10253.93 676
10254.89 650
10255.84 726
10256.80 719
10257.75 720
10258.71 804
10259.67 755
10260.62 729
10261.58 692
10262.54 708
10263.49 695
10264.45 703
10265.40 754
10266.36 730
10267.32 788
10268.27 789
10269.23 749
10270.19 739
10271.14 723
10272.10 721
10273.06 779
10274.02 770
10274.97 740
10275.93 724
10276.89 755
10277.84 682
10278.80 695
10279.76 662
10280.71 652
10281.67 675
10282.63 660
10283.59 683
10284.54 694
10285.50 686
10286.46 719
10287.42 746
10288.37 677
10289.33 694
10290.29 715
10291.25 719
10292.21 710
10293.16 661
10294.12 656
10295.08 642
10296.04 737
10296.99 717
10297.95 681
10298.91 646
10299.87 679
10300.83 788
10301.79 684
10302.74 720
10303.70 677
10304.66 664
10305.62 729
10306.58 703
10307.54 684
10308.49 695
10309.45 703
10310.41 672
10311.37 629
10312.33 703
10313.29 675
10314.25 653
10315.21 690
10316.16 679
10317.12 677
10318.08 685
10319.04 724
10320.00 690
10320.96 680
10321.92 679
10322.88 650
10323.84 715
10324.80 633
10325.76 688
10326.71 802
10327.67 726
10328.63 803
10329.59 754
10330.55 716
10331.51 769
10332.47 708
10333.43 736
10334.39 725
10335.35 775
10336.31 700
10337.27 703
10338.23 760
10339.19 761
10340.15 673
10341.11 669
10342.07 653
10343.03 670
10343.99 714
10344.95 706
10345.91 708
10346.87 757
10347.83 704
10348.79 692
10349.75 705
10350.71 725
10351.67 685
10352.63 700
10353.60 671
10354.56 726
10355.52 721
10356.48 672
10357.44 713
10358.40 749
10359.36 695
10360.32 679
10361.28 672
10362.24 671
10363.20 725
10364.17 692
10365.13 708
10366.09 692
10367.05 673
10368.01 667
10368.97 761
10369.93 738
10370.89 647
10371.86 663
10372.82 661
10373.78 708
10374.74 712
10375.70 649
10376.66 658
10377.63 638
10378.59 647
10379.55 663
10380.51 652
10381.47 672
10382.44 591
10383.40 643
10384.36 639
10385.32 702
10386.28 689
10387.25 654
10388.21 668
10389.17 684
10390.13 675
10391.10 649
10392.06 645
10393.02 701
10393.98 720
10394.94 638
10395.91 603
10396.87 647
10397.83 643
10398.80 707
10399.76 669
10400.72 722
10401.68 687
10402.65 751
10403.61 775
10404.57 741
10405.54 736
10406.50 772
10407.46 727
10408.43 731
10409.39 685
10410.35 697
10411.32 712
10412.28 704
10413.24 718
10414.21 727
10415.17 732
10416.13 683
10417.10 701
10418.06 747
10419.02 749
10419.99 795
10420.95 738
10421.91 713
10422.88 690
10423.84 694
10424.81 722
10425.77 776
10426.73 751
10427.70 746
10428.66 708
10429.63 604
10430.59 659
10431.56 687
10432.52 691
10433.48 715
10434.45 666
10435.41 718
10436.38 730
10437.34 670
10438.31 698
10439.27 638
10440.24 642
10441.20 676
10442.16 717
10443.13 706
10444.09 661
10445.06 688
10446.02 621
10446.99 599
10447.95 657
10448.92 646
10449.88 657
10450.85 597
10451.81 607
10452.78 584
10453.75 648
10454.71 692
10455.68 652
10456.64 664
10457.61 665
10458.57 691
10459.54 699
10460.50 679
10461.47 617
10462.43 666
10463.40 623
10464.37 668
10465.33 698
10466.30 661
10467.26 625
10468.23 641
10469.20 604
10470.16 615
10471.13 669
10472.09 590
10473.06 612
10474.03 691
10474.99 657
10475.96 634
10476.93 679
10477.89 642
10478.86 608
10479.82 664
10480.79 649
10481.76 627
10482.72 642
10483.69 686
10484.66 683
10485.62 675
10486.59 615
10487.56 622
10488.52 674
10489.49 650
10490.46 636
10491.43 690
10492.39 692
10493.36 639
10494.33 668
10495.29 645
10496.26 641
10497.23 651
10498.20 682
10499.16 660
10500.13 716
10501.10 677
10502.07 662
10503.03 662
10504.00 609
10504.97 665
10505.94 619
10506.90 631
10507.87 590
10508.84 627
10509.81 632
10510.78 621
10511.74 669
10512.71 740
10513.68 721
10514.65 639
10515.62 673
10516.58 626
10517.55 640
10518.52 633
10519.49 597
10520.46 606
10521.43 644
10522.39 658
10523.36 622
10524.33 612
10525.30 621
10526.27 570
10527.24 548
10528.21 609
10529.17 614
10530.14 681
10531.11 659
10532.08 651
10533.05 652
10534.02 696
10534.99 692
10535.96 716
10536.93 714
10537.90 651
10538.86 687
10539.83 633
10540.80 674
10541.77 654
10542.74 652
10543.71 607
10544.68 731
10545.65 694
10546.62 703
10547.59 685
10548.56 637
10549.53 655
10550.50 641
10551.47 638
10552.44 667
10553.41 622
10554.38 639
10555.35 645
10556.32 712
10557.29 738
10558.26 733
10559.23 695
10560.20 804
10561.17 779
10562.14 844
10563.11 793
10564.08 814
10565.05 811
10566.02 756
10566.99 740
10567.96 787
10568.93 759
10569.90 700
10570.87 726
10571.84 655
10572.82 692
10573.79 682
10574.76 581
10575.73 644
10576.70 714
10577.67 707
10578.64 672
10579.61 671
10580.58 647
10581.55 655
10582.53 683
10583.50 657
10584.47 699
10585.44 721
10586.41 668
10587.38 688
10588.35 743
10589.33 717
10590.30 677
10591.27 711
10592.24 670
10593.21 725
10594.18 689
10595.16 676
10596.13 735
10597.10 785
10598.07 700
10599.04 747
10600.01 725
10600.99 739
10601.96 660
10602.93 723
10603.90 718
10604.88 682
10605.85 687
10606.82 683
10607.79 669
10608.77 694
10609.74 651
10610.71 649
10611.68 625
10612.66 614
10613.63 678
10614.60 706
10615.57 690
10616.55 651
10617.52 662
10618.49 710
10619.46 669
10620.44 674
10621.41 652
10622.38 665
10623.36 689
10624.33 684
10625.30 707
10626.28 736
10627.25 673
10628.22 688
10629.20 763
10630.17 708
10631.14 694
10632.12 668
10633.09 668
10634.06 727
10635.04 724
10636.01 716
10636.99 744
10637.96 798
10638.93 803
10639.91 737
10640.88 759
10641.85 815
10642.83 848
10643.80 847
10644.78 714
10645.75 720
10646.72 744
10647.70 721
10648.67 672
10649.65 759
10650.62 699
10651.60 673
10652.57 687
10653.55 708
10654.52 661
10655.49 691
10656.47 661
10657.44 673
10658.42 665
10659.39 644
10660.37 627
10661.34 638
10662.32 620
10663.29 684
10664.27 680
10665.24 656
10666.22 647
10667.19 667
10668.17 728
10669.14 686
10670.12 658
10671.09 693
10672.07 716
10673.04 660
10674.02 652
10675.00 662
10675.97 710
10676.95 732
10677.92 698
10678.90 689
10679.87 675
10680.85 652
10681.82 657
10682.80 716
10683.78 696
10684.75 673
10685.73 653
10686.70 610
10687.68 634
10688.66 696
10689.63 694
10690.61 627
10691.58 582
10692.56 676
10693.54 696
10694.51 634
10695.49 589
10696.47 610
10697.44 609
10698.42 610
10699.40 631
10700.37 631
10701.35 614
10702.33 649
10703.30 605
10704.28 662
10705.26 715
10706.23 703
10707.21 647
10708.19 662
10709.16 719
10710.14 612
10711.12 601
10712.10 625
10713.07 679
10714.05 661
10715.03 621
10716.01 640
10716.98 653
10717.96 706
10718.94 655
10719.91 669
10720.89 634
10721.87 586
10722.85 647
10723.83 575
10724.80 575
10725.78 635
10726.76 644
10727.74 653
10728.71 628
10729.69 640
10730.67 588
10731.65 608
10732.63 642
10733.60 629
10734.58 564
10735.56 550
10736.54 581
10737.52 644
10738.50 584
10739.47 567
10740.45 614
10741.43 588
10742.41 656
10743.39 600
10744.37 644
10745.35 715
10746.32 681
10747.30 663
10748.28 665
10749.26 630
10750.24 628
10751.22 633
10752.20 646
10753.18 641
10754.16 645
10755.14 657
10756.11 661
10757.09 656
10758.07 602
10759.05 589
10760.03 589
10761.01 652
10761.99 603
10762.97 623
10763.95 637
10764.93 602
10765.91 653
10766.89 638
10767.87 652
10768.85 637
10769.83 633
10770.81 623
10771.79 660
10772.77 594
10773.75 686
10774.73 657
10775.71 595
10776.69 614
10777.67 635
10778.65 677
10779.63 652
10780.61 620
10781.59 634
10782.57 655
10783.55 656
10784.53 656
10785.51 690
10786.49 644
10787.47 644
10788.45 647
10789.43 632
10790.41 667
10791.39 671
10792.38 620
10793.36 603
10794.34 601
10795.32 650
10796.30 745
10797.28 648
10798.26 647
10799.24 721
10800.22 677
10801.21 644
10802.19 610
10803.17 625
10804.15 640
10805.13 629
10806.11 633
10807.09 621
10808.07 577
10809.06 658
10810.04 660
10811.02 660
10812.00 656
10812.98 652
10813.97 630
10814.95 607
10815.93 608
10816.91 583
10817.89 582
10818.87 626
10819.86 626
10820.84 608
10821.82 673
10822.80 660
10823.79 719
10824.77 715
10825.75 672
10826.73 704
10827.72 630
10828.70 634
10829.68 661
10830.66 596
10831.65 652
10832.63 686
10833.61 594
10834.59 663
10835.58 653
10836.56 587
10837.54 607
10838.52 667
10839.51 669
10840.49 572
10841.47 585
10842.46 634
10843.44 742
10844.42 663
10845.41 647
10846.39 654
10847.37 615
10848.36 673
10849.34 695
10850.32 675
10851.31 658
10852.29 684
10853.27 639
10854.26 665
10855.24 674
10856.23 655
10857.21 718
10858.19 799
10859.18 761
10860.16 751
10861.14 731
10862.13 679
10863.11 734
10864.10 717
10865.08 777
10866.07 771
10867.05 689
10868.03 787
10869.02 740
10870.00 733
10870.99 725
10871.97 690
10872.96 727
10873.94 743
10874.92 748
10875.91 750
10876.89 696
10877.88 723
10878.86 695
10879.85 690
10880.83 644
10881.82 693
10882.80 697
10883.79 709
10884.77 704
10885.76 721
10886.74 760
10887.73 735
10888.71 744
10889.70 751
10890.68 807
10891.67 741
10892.65 742
10893.64 687
10894.63 779
10895.61 788
10896.60 782
10897.58 767
10898.57 716
10899.55 806
10900.54 745
10901.53 870
10902.51 754
10903.50 767
10904.48 740
10905.47 756
10906.46 774
10907.44 736
10908.43 710
10909.41 776
10910.40 833
10911.39 776
10912.37 820
10913.36 842
10914.34 810
10915.33 795
10916.32 813
10917.30 882
10918.29 835
10919.28 853
10920.26 873
10921.25 875
10922.24 842
10923.22 882
10924.21 820
10925.20 849
10926.18 892
10927.17 816
10928.16 846
10929.15 887
10930.13 888
10931.12 828
10932.11 867
10933.09 855
10934.08 882
10935.07 913
10936.06 901
10937.04 890
10938.03 889
10939.02 954
10940.01 957
10940.99 980
10941.98 945
10942.97 1030
10943.96 903
10944.94 962
10945.93 963
10946.92 986
10947.91 1059
10948.90 1044
10949.88 1071
10950.87 1097
10951.86 1001
10952.85 1113
10953.84 1049
10954.82 1042
10955.81 1071
10956.80 1132
10957.79 1246
10958.78 1374
10959.77 1253
10960.75 1264
10961.74 1372
10962.73 1187
10963.72 1252
10964.71 1244
10965.70 1160
10966.69 1037
10967.68 1171
10968.66 1124
10969.65 1100
10970.64 1122
10971.63 1006
10972.62 1096
10973.61 1120
10974.60 1064
10975.59 945
10976.58 1090
10977.57 1071
10978.55 1014
10979.54 986
10980.53 936
10981.52 1029
10982.51 1175
10983.50 1078
10984.49 1100
10985.48 1163
10986.47 1114
10987.46 1118
10988.45 1114
10989.44 1081
10990.43 1104
10991.42 1119
10992.41 1245
10993.40 1192
10994.39 1207
10995.38 1318
10996.37 1426
10997.36 1509
10998.35 1598
10999.34 1642
11000.33 1646
11001.32 1648
11002.31 1770
11003.30 1620
11004.29 1607
11005.28 1569
11006.27 1471
11007.26 1335
11008.25 1313
11009.24 1248
11010.24 1103
11011.23 1051
11012.22 1088
11013.21 1173
11014.20 1140
11015.19 986
11016.18 1057
11017.17 1006
11018.16 971
11019.15 1006
11020.14 988
11021.14 921
11022.13 899
11023.12 944
11024.11 908
11025.10 921
11026.09 940
11027.08 883
11028.08 886
11029.07 909
11030.06 951
11031.05 885
11032.04 899
11033.03 876
11034.03 791
11035.02 885
11036.01 850
11037.00 945
11037.99 926
11038.99 892
11039.98 875
11040.97 912
11041.96 941
11042.95 858
11043.95 881
11044.94 874
11045.93 851
11046.92 839
11047.92 839
11048.91 874
11049.90 810
11050.89 821
11051.89 778
11052.88 755
11053.87 783
11054.86 874
11055.86 832
11056.85 813
11057.84 809
11058.83 751
11059.83 787
11060.82 862
11061.81 808
11062.81 834
11063.80 838
11064.79 822
11065.79 798
11066.78 825
11067.77 835
11068.77 910
11069.76 886
11070.75 783
11071.75 808
11072.74 868
11073.73 891
11074.73 843
11075.72 882
11076.71 876
11077.71 878
11078.70 864
11079.70 869
11080.69 730
11081.68 771
11082.68 856
11083.67 860
11084.67 795
11085.66 890
11086.65 864
11087.65 813
11088.64 840
11089.64 747
11090.63 749
11091.63 751
11092.62 797
11093.61 829
11094.61 788
11095.60 748
11096.60 777
11097.59 758
11098.59 790
11099.58 758
11100.58 716
11101.57 793
11102.57 787
11103.56 757
11104.56 824
11105.55 784
11106.55 799
11107.54 775
11108.54 751
11109.53 805
11110.53 819
11111.52 777
11112.52 705
11113.51 754
11114.51 830
11115.50 823
11116.50 764
11117.49 756
11118.49 741
11119.49 709
11120.48 761
11121.48 707
11122.47 726
11123.47 778
11124.46 763
11125.46 754
11126.46 783
11127.45 712
11128.45 782
11129.44 782
11130.44 754
11131.44 766
11132.43 796
11133.43 786
11134.43 690
11135.42 733
11136.42 748
11137.41 697
11138.41 700
11139.41 729
11140.40 743
11141.40 734
11142.40 717
11143.39 766
11144.39 745
11145.39 688
11146.38 725
11147.38 700
11148.38 751
11149.38 767
11150.37 701
11151.37 695
11152.37 739
11153.36 802
11154.36 725
11155.36 664
11156.36 703
11157.35 775
11158.35 704
11159.35 702
11160.34 688
11161.34 712
11162.34 755
11163.34 671
11164.33 681
11165.33 733
11166.33 713
11167.33 757
11168.33 709
11169.32 779
11170.32 737
11171.32 760
11172.32 754
11173.32 727
11174.31 739
11175.31 684
11176.31 701
11177.31 678
11178.31 654
11179.30 667
11180.30 739
11181.30 697
11182.30 663
11183.30 712
11184.30 718
11185.30 715
11186.29 710
11187.29 707
11188.29 683
11189.29 665
11190.29 684
11191.29 696
11192.29 644
11193.29 736
11194.28 740
11195.28 723
11196.28 620
11197.28 656
11198.28 679
11199.28 698
11200.28 716
11201.28 693
11202.28 654
11203.28 605
11204.28 632
11205.28 714
11206.28 710
11207.28 667
11208.28 694
11209.27 663
11210.27 685
11211.27 632
11212.27 686
11213.27 675
11214.27 670
11215.27 717
11216.27 597
11217.27 589
11218.27 632
11219.27 674
11220.27 670
11221.27 636
11222.27 672
11223.27 635
11224.27 710
11225.28 663
11226.28 661
11227.28 695
11228.28 735
11229.28 685
11230.28 668
11231.28 667
11232.28 676
11233.28 690
11234.28 702
11235.28 640
11236.28 677
11237.28 713
11238.28 655
11239.28 726
11240.29 654
11241.29 653
11242.29 724
11243.29 688
11244.29 597
11245.29 656
11246.29 701
11247.29 745
11248.30 711
11249.30 709
11250.30 644
11251.30 640
11252.30 669
11253.30 640
11254.31 662
11255.31 686
11256.31 643
11257.31 671
11258.31 669
11259.31 652
11260.32 632
11261.32 691
11262.32 636
11263.32 648
11264.32 701
11265.33 678
11266.33 697
11267.33 667
11268.33 739
11269.34 652
11270.34 647
11271.34 621
11272.34 682
11273.35 735
11274.35 641
11275.35 658
11276.35 718
11277.36 682
11278.36 701
11279.36 716
11280.36 726
11281.37 741
11282.37 734
11283.37 738
11284.38 727
11285.38 755
11286.38 707
11287.38 715
11288.39 691
11289.39 727
11290.39 719
11291.40 741
11292.40 644
11293.40 680
11294.41 714
11295.41 680
11296.41 661
11297.42 697
11298.42 690
11299.43 714
11300.43 735
11301.43 707
11302.44 760
11303.44 751
11304.44 741
11305.45 667
11306.45 692
11307.46 679
11308.46 691
11309.47 694
11310.47 720
11311.47 762
11312.48 735
11313.48 766
11314.49 786
11315.49 767
11316.50 747
11317.50 765
11318.50 770
11319.51 811
11320.51 830
11321.52 772
11322.52 750
11323.53 723
11324.53 756
11325.54 699
11326.54 714
11327.55 697
11328.55 708
11329.56 710
11330.56 742
11331.57 702
11332.57 715
11333.58 705
11334.58 692
11335.59 677
11336.59 782
11337.60 806
11338.60 770
11339.61 779
11340.61 766
11341.62 753
11342.63 747
11343.63 828
11344.64 830
11345.64 718
11346.65 789
11347.65 754
11348.66 770
11349.67 700
11350.67 700
11351.68 693
11352.68 721
11353.69 743
11354.70 728
11355.70 695
11356.71 698
11357.72 691
11358.72 719
11359.73 694
11360.73 750
11361.74 681
11362.75 752
11363.75 713
11364.76 728
11365.77 720
11366.77 695
11367.78 688
11368.79 684
11369.79 683
11370.80 715
11371.81 696
11372.81 617
11373.82 644
11374.83 698
11375.84 716
11376.84 800
11377.85 673
11378.86 621
11379.86 671
11380.87 709
11381.88 692
11382.89 710
11383.89 671
11384.90 701
11385.91 738
11386.92 764
11387.92 688
11388.93 720
11389.94 714
11390.95 691
11391.95 679
11392.96 673
11393.97 731
11394.98 726
11395.99 694
11396.99 689
11398.00 714
11399.01 686
11400.02 664
11401.03 693
11402.03 716
11403.04 754
11404.05 724
11405.06 712
11406.07 658
11407.08 668
11408.09 687
11409.09 719
11410.10 734
11411.11 715
11412.12 764
11413.13 729
11414.14 699
11415.15 728
11416.15 707
11417.16 747
11418.17 751
11419.18 779
11420.19 708
11421.20 687
11422.21 695
11423.22 749
11424.23 696
11425.24 628
11426.25 701
11427.26 773
11428.26 697
11429.27 692
11430.28 700
11431.29 705
11432.30 771
11433.31 807
11434.32 782
11435.33 734
11436.34 735
11437.35 686
11438.36 750
11439.37 723
11440.38 752
11441.39 774
11442.40 819
11443.41 752
11444.42 711
11445.43 764
11446.44 806
11447.45 759
11448.46 782
11449.47 787
11450.48 733
11451.49 837
11452.50 774
11453.51 775
11454.52 791
11455.53 772
11456.55 783
11457.56 769
11458.57 777
11459.58 861
11460.59 784
11461.60 775
11462.61 778
11463.62 784
11464.63 838
11465.64 771
11466.65 859
11467.67 766
11468.68 761
11469.69 750
11470.70 814
11471.71 826
11472.72 763
11473.73 836
11474.74 788
11475.76 820
11476.77 818
11477.78 794
11478.79 802
11479.80 852
11480.81 828
11481.83 845
11482.84 912
11483.85 824
11484.86 796
11485.87 822
11486.89 834
11487.90 826
11488.91 825
11489.92 846
11490.93 863
11491.95 755
11492.96 757
11493.97 858
11494.98 842
11496.00 787
11497.01 869
11498.02 839
11499.03 863
11500.05 937
11501.06 838
11502.07 794
11503.08 874
11504.10 856
11505.11 916
11506.12 894
11507.13 863
11508.15 905
11509.16 872
11510.17 824
11511.19 854
11512.20 883
11513.21 871
11514.23 897
11515.24 841
11516.25 981
11517.27 826
11518.28 887
11519.29 881
11520.31 886
11521.32 906
11522.33 918
11523.35 918
11524.36 898
11525.37 936
11526.39 978
11527.40 893
11528.42 919
11529.43 918
11530.44 902
11531.46 939
11532.47 957
11533.48 958
11534.50 921
11535.51 930
11536.53 971
11537.54 1019
11538.56 1022
11539.57 884
11540.58 956
11541.60 961
11542.61 963
11543.63 933
11544.64 982
11545.66 981
11546.67 1017
11547.69 967
11548.70 986
11549.72 995
11550.73 1093
11551.75 1058
11552.76 1074
11553.78 1097
11554.79 1100
11555.81 1124
11556.82 1120
11557.84 1095
11558.85 1097
11559.87 1145
11560.88 1180
11561.90 1062
11562.91 1117
11563.93 1155
11564.94 1228
11565.96 1189
11566.97 1169
11567.99 1298
11569.00 1197
11570.02 1211
11571.04 1318
11572.05 1299
11573.07 1280
11574.08 1280
11575.10 1281
11576.11 1315
11577.13 1297
11578.15 1265
11579.16 1457
11580.18 1499
11581.20 1577
11582.21 1529
11583.23 1563
11584.24 1584
11585.26 1663
11586.28 1620
11587.29 1705
11588.31 1646
11589.33 1670
11590.34 1696
11591.36 1828
11592.38 1971
11593.39 2033
11594.41 2297
11595.43 2454
11596.44 2575
11597.46 2780
11598.48 3042
11599.49 3114
11600.51 3169
11601.53 3267
11602.54 3071
11603.56 3125
11604.58 2857
11605.60 2666
11606.61 2645
11607.63 2461
11608.65 2271
11609.67 2208
11610.68 2190
11611.70 1959
11612.72 1992
11613.74 1946
11614.75 1879
11615.77 1865
11616.79 1859
11617.81 1877
11618.82 1846
11619.84 1904
11620.86 1845
11621.88 1942
11622.90 1953
11623.91 1843
11624.93 1939
11625.95 2093
11626.97 2017
11627.99 2148
11629.00 2289
11630.02 2326
11631.04 2608
11632.06 2936
11633.08 3075
11634.10 2913
11635.11 2985
11636.13 3077
11637.15 2948
11638.17 2840
11639.19 2715
11640.21 2592
11641.23 2305
11642.25 2190
11643.26 2070
11644.28 1949
11645.30 1846
11646.32 1694
11647.34 1564
11648.36 1501
11649.38 1481
11650.40 1464
11651.42 1412
11652.44 1413
11653.46 1418
11654.47 1417
11655.49 1353
11656.51 1271
11657.53 1339
11658.55 1380
11659.57 1340
11660.59 1393
11661.61 1379
11662.63 1363
11663.65 1304
11664.67 1334
11665.69 1314
11666.71 1263
11667.73 1440
11668.75 1413
11669.77 1434
11670.79 1436
11671.81 1427
11672.83 1393
11673.85 1432
11674.87 1448
11675.89 1420
11676.91 1358
11677.93 1357
11678.95 1399
11679.97 1360
11680.99 1319
11682.01 1326
11683.03 1333
11684.06 1363
11685.08 1317
11686.10 1199
11687.12 1151
11688.14 1231
11689.16 1206
11690.18 1224
11691.20 1107
11692.22 1200
11693.24 1115
11694.26 1059
11695.29 1194
11696.31 1219
11697.33 1119
11698.35 1136
11699.37 1170
11700.39 1204
11701.41 1239
11702.43 1184
11703.46 1114
11704.48 1128
11705.50 1173
11706.52 1199
11707.54 1191
11708.56 1295
11709.59 1204
11710.61 1189
11711.63 1206
11712.65 1279
11713.67 1305
11714.70 1345
11715.72 1255
11716.74 1202
11717.76 1185
11718.78 1175
11719.81 1138
11720.83 1137
11721.85 1110
11722.87 1163
11723.90 1157
11724.92 1124
11725.94 1156
11726.96 1093
11727.99 1082
11729.01 1126
11730.03 1068
11731.05 1032
11732.08 1040
11733.10 1072
11734.12 1038
11735.15 948
11736.17 963
11737.19 1029
11738.21 1064
11739.24 1009
11740.26 987
11741.28 978
11742.31 994
11743.33 1012
11744.35 1003
11745.38 1037
11746.40 1018
11747.42 1030
11748.45 1055
11749.47 1067
11750.49 1040
11751.52 985
11752.54 947
11753.56 992
11754.59 903
11755.61 951
11756.64 964
11757.66 957
11758.68 934
11759.71 923
11760.73 924
11761.76 928
11762.78 929
11763.80 955
11764.83 860
11765.85 828
11766.88 955
11767.90 944
11768.93 927
11769.95 991
11770.97 934
11772.00 914
11773.02 877
11774.05 886
11775.07 941
11776.10 934
11777.12 918
11778.15 908
11779.17 863
11780.20 848
11781.22 811
11782.25 863
11783.27 872
11784.30 981
11785.32 930
11786.35 883
11787.37 859
11788.40 831
11789.42 880
11790.45 896
11791.47 879
11792.50 837
11793.52 851
11794.55 824
11795.57 836
11796.60 838
11797.63 839
11798.65 831
11799.68 798
11800.70 871
11801.73 801
11802.75 823
11803.78 841
11804.81 823
11805.83 802
11806.86 815
11807.88 812
11808.91 871
11809.94 821
11810.96 811
11811.99 847
11813.02 860
11814.04 846
11815.07 821
11816.09 840
11817.12 743
11818.15 792
11819.17 837
11820.20 792
11821.23 818
11822.25 876
11823.28 759
11824.31 793
11825.33 839
11826.36 848
11827.39 840
11828.42 834
11829.44 866
11830.47 864
11831.50 862
11832.52 853
11833.55 826
11834.58 806
11835.61 789
11836.63 863
11837.66 823
11838.69 843
11839.71 869
11840.74 824
11841.77 775
11842.80 806
11843.83 820
11844.85 809
11845.88 743
11846.91 722
11847.94 713
11848.96 781
11849.99 779
11851.02 797
11852.05 759
11853.08 785
11854.10 776
11855.13 852
11856.16 814
11857.19 787
11858.22 780
11859.24 845
11860.27 893
11861.30 839
11862.33 792
11863.36 796
11864.39 862
11865.42 817
11866.44 909
11867.47 923
11868.50 931
11869.53 863
11870.56 877
11871.59 838
11872.62 803
11873.65 870
11874.67 912
11875.70 820
11876.73 864
11877.76 830
11878.79 835
11879.82 841
11880.85 849
11881.88 871
11882.91 823
11883.94 840
11884.97 850
11886.00 860
11887.03 908
11888.06 884
11889.09 848
11890.11 934
11891.14 877
11892.17 893
11893.20 895
11894.23 869
11895.26 887
11896.29 876
11897.32 964
11898.35 946
11899.38 1021
11900.41 1055
11901.44 1049
11902.47 997
11903.50 993
11904.53 964
11905.56 970
11906.59 965
11907.63 931
11908.66 947
11909.69 892
11910.72 878
11911.75 878
11912.78 906
11913.81 960
11914.84 881
11915.87 898
11916.90 939
11917.93 921
11918.96 958
11919.99 926
11921.02 921
11922.06 939
11923.09 1005
11924.12 1037
11925.15 997
11926.18 1051
11927.21 1033
11928.24 1094
11929.27 1066
11930.31 1124
11931.34 1130
11932.37 1073
11933.40 1178
11934.43 1159
11935.46 1193
11936.49 1128
11937.53 1064
11938.56 1137
11939.59 1092
11940.62 1068
11941.65 1057
11942.69 989
11943.72 1002
11944.75 919
11945.78 946
11946.81 953
11947.85 851
11948.88 829
11949.91 901
11950.94 854
11951.97 913
11953.01 837
11954.04 832
11955.07 819
11956.10 806
11957.14 804
11958.17 861
11959.20 782
11960.24 841
11961.27 862
11962.30 846
11963.33 833
11964.37 889
11965.40 828
11966.43 845
11967.47 874
11968.50 877
11969.53 872
11970.56 808
11971.60 864
11972.63 878
11973.66 850
11974.70 829
11975.73 879
11976.76 833
11977.80 824
11978.83 774
11979.86 884
11980.90 865
11981.93 787
11982.97 797
11984.00 828
11985.03 797
11986.07 888
11987.10 831
11988.13 800
11989.17 824
11990.20 851
11991.24 895
11992.27 824
11993.30 846
11994.34 823
11995.37 885
11996.41 897
11997.44 846
11998.48 863
11999.51 840
12000.54 882
12001.58 929
12002.61 886
12003.65 922
12004.68 897
12005.72 899
12006.75 888
12007.79 860
12008.82 914
12009.86 945
12010.89 947
12011.93 993
12012.96 915
12014.00 883
12015.03 888
12016.07 943
12017.10 913
12018.14 971
12019.17 919
12020.21 860
12021.24 888
12022.28 985
12023.31 914
12024.35 925
12025.38 893
12026.42 910
12027.46 898
12028.49 863
12029.53 882
12030.56 947
12031.60 938
12032.63 867
12033.67 855
12034.71 831
12035.74 852
12036.78 872
12037.81 923
12038.85 872
12039.89 939
12040.92 910
12041.96 864
12042.99 883
12044.03 953
12045.07 964
12046.10 935
12047.14 889
12048.18 940
12049.21 958
12050.25 937
12051.29 913
12052.32 873
12053.36 856
12054.40 922
12055.43 889
12056.47 907
12057.51 988
12058.54 894
12059.58 908
12060.62 925
12061.65 909
12062.69 955
12063.73 966
12064.77 979
12065.80 945
12066.84 939
12067.88 960
12068.92 892
12069.95 939
12070.99 961
12072.03 967
12073.07 906
12074.10 932
12075.14 965
12076.18 944
12077.22 988
12078.25 1040
12079.29 982
12080.33 945
12081.37 1020
12082.41 987
12083.44 993
12084.48 1013
12085.52 985
12086.56 1044
12087.60 1096
12088.63 1026
12089.67 956
12090.71 1041
12091.75 1026
12092.79 1017
12093.83 1031
12094.86 1069
12095.90 1108
12096.94 1031
12097.98 1059
12099.02 1127
12100.06 1189
12101.10 1238
12102.13 1173
12103.17 1298
12104.21 1171
12105.25 1267
12106.29 1242
12107.33 1196
12108.37 1149
12109.41 1104
12110.45 1085
12111.49 1077
12112.53 1010
12113.56 962
12114.60 1039
12115.64 1056
12116.68 988
12117.72 910
12118.76 921
12119.80 936
12120.84 881
12121.88 946
12122.92 885
12123.96 853
12125.00 831
12126.04 853
12127.08 807
12128.12 831
12129.16 887
12130.20 773
12131.24 796
12132.28 798
12133.32 851
12134.36 837
12135.40 810
12136.44 814
12137.48 803
12138.52 813
12139.56 810
12140.60 813
12141.64 762
12142.68 809
12143.72 845
12144.76 893
12145.81 778
12146.85 756
12147.89 724
12148.93 804
12149.97 834
12151.01 821
12152.05 795
12153.09 767
12154.13 725
12155.17 751
12156.21 780
12157.26 778
12158.30 750
12159.34 758
12160.38 746
12161.42 716
12162.46 760
12163.50 774
12164.55 744
12165.59 691
12166.63 783
12167.67 744
12168.71 733
12169.75 739
12170.80 786
12171.84 736
12172.88 761
12173.92 747
12174.96 791
12176.00 827
12177.05 773
12178.09 746
12179.13 782
12180.17 753
12181.22 711
12182.26 748
12183.30 707
12184.34 717
12185.38 740
12186.43 721
12187.47 763
12188.51 790
12189.55 719
12190.60 762
12191.64 718
12192.68 767
12193.72 732
12194.77 708
12195.81 686
12196.85 675
12197.90 677
12198.94 670
12199.98 722
12201.03 739
12202.07 738
12203.11 700
12204.15 708
12205.20 723
12206.24 644
12207.28 696
12208.33 724
12209.37 658
12210.41 693
12211.46 680
12212.50 764
12213.55 687
12214.59 681
12215.63 740
12216.68 715
12217.72 692
12218.76 668
12219.81 696
12220.85 646
12221.90 691
12222.94 706
12223.98 714
12225.03 694
12226.07 710
12227.12 710
12228.16 702
12229.20 741
12230.25 755
12231.29 704
12232.34 702
12233.38 701
12234.43 653
12235.47 703
12236.52 661
12237.56 670
12238.61 640
12239.65 690
12240.69 687
12241.74 645
12242.78 612
12243.83 639
12244.87 676
12245.92 645
12246.96 675
12248.01 758
12249.05 792
12250.10 709
12251.14 694
12252.19 697
12253.24 679
12254.28 675
12255.33 677
12256.37 637
12257.42 649
12258.46 643
12259.51 662
12260.55 700
12261.60 703
12262.64 735
12263.69 684
12264.74 644
12265.78 611
12266.83 663
12267.87 636
12268.92 649
12269.97 654
12271.01 682
12272.06 698
12273.10 613
12274.15 644
12275.20 626
12276.24 596
12277.29 603
12278.34 634
12279.38 627
12280.43 609
12281.47 586
12282.52 618
12283.57 669
12284.61 643
12285.66 584
12286.71 628
12287.75 614
12288.80 631
12289.85 629
12290.90 568
12291.94 586
12292.99 633
12294.04 636
12295.08 645
12296.13 609
12297.18 625
12298.22 631
12299.27 582
12300.32 669
12301.37 649
12302.41 659
12303.46 696
12304.51 660
12305.56 656
12306.60 612
12307.65 559
12308.70 604
12309.75 629
12310.79 574
12311.84 590
12312.89 601
12313.94 628
12314.99 590
12316.03 628
12317.08 595
12318.13 594
12319.18 599
12320.23 554
12321.27 638
12322.32 590
12323.37 566
12324.42 568
12325.47 611
12326.52 633
12327.56 616
12328.61 606
12329.66 595
12330.71 541
12331.76 588
12332.81 570
12333.86 586
12334.91 553
12335.95 595
12337.00 589
12338.05 620
12339.10 600
12340.15 567
12341.20 561
12342.25 566
12343.30 578
12344.35 631
12345.40 602
12346.44 607
12347.49 559
12348.54 578
12349.59 625
12350.64 597
12351.69 567
12352.74 576
12353.79 591
12354.84 652
12355.89 604
12356.94 547
12357.99 645
12359.04 619
12360.09 601
12361.14 607
12362.19 559
12363.24 526
12364.29 546
12365.34 597
12366.39 556
12367.44 587
12368.49 608
12369.54 604
12370.59 556
12371.64 585
12372.69 532
12373.74 553
12374.79 561
12375.84 516
12376.89 552
12377.94 588
12378.99 613
12380.05 574
12381.10 566
12382.15 557
12383.20 608
12384.25 592
12385.30 632
12386.35 560
12387.40 559
12388.45 556
12389.50 558
12390.55 588
12391.61 576
12392.66 573
12393.71 534
12394.76 578
12395.81 602
12396.86 589
12397.91 540
12398.97 608
12400.02 594
12401.07 561
12402.12 555
12403.17 595
12404.22 631
12405.28 610
12406.33 556
12407.38 612
12408.43 601
12409.48 570
12410.53 646
12411.59 613
12412.64 592
12413.69 660
12414.74 590
12415.80 579
12416.85 589
12417.90 618
12418.95 654
12420.00 603
12421.06 610
12422.11 611
12423.16 619
12424.21 587
12425.27 561
12426.32 561
12427.37 571
12428.43 629
12429.48 612
12430.53 591
12431.58 652
12432.64 705
12433.69 661
12434.74 621
12435.80 620
12436.85 596
12437.90 658
12438.96 666
12440.01 617
12441.06 553
12442.12 591
12443.17 627
12444.22 615
12445.28 623
12446.33 616
12447.38 631
12448.44 639
12449.49 616
12450.54 620
12451.60 569
12452.65 589
12453.71 599
12454.76 621
12455.81 637
12456.87 619
12457.92 643
12458.98 583
12460.03 603
12461.08 610
12462.14 597
12463.19 631
12464.25 643
12465.30 595
12466.35 598
12467.41 626
12468.46 635
12469.52 638
12470.57 606
12471.63 583
12472.68 605
12473.74 630
12474.79 589
12475.85 667
12476.90 661
12477.96 666
12479.01 658
12480.07 682
12481.12 639
12482.18 659
12483.23 671
12484.29 677
12485.34 669
12486.40 687
12487.45 661
12488.51 740
12489.56 714
12490.62 758
12491.67 784
12492.73 800
12493.78 834
12494.84 862
12495.90 755
12496.95 758
12498.01 750
12499.06 762
12500.12 808
12501.17 790
12502.23 782
12503.29 768
12504.34 700
12505.40 757
12506.45 748
12507.51 728
12508.57 737
12509.62 760
12510.68 759
12511.73 758
12512.79 698
12513.85 745
12514.90 738
12515.96 748
12517.02 771
12518.07 758
12519.13 747
12520.19 792
12521.24 805
12522.30 793
12523.36 943
12524.41 975
12525.47 1017
12526.53 1032
12527.58 950
12528.64 974
12529.70 913
12530.76 838
12531.81 846
12532.87 834
12533.93 839
12534.98 813
12536.04 848
12537.10 753
12538.16 750
12539.21 720
12540.27 745
12541.33 767
12542.39 761
12543.44 682
12544.50 667
12545.56 729
12546.62 675
12547.68 709
12548.73 668
12549.79 659
12550.85 700
12551.91 762
12552.96 691
12554.02 684
12555.08 683
12556.14 711
12557.20 736
12558.26 723
12559.31 741
12560.37 726
12561.43 645
12562.49 731
12563.55 765
12564.61 739
12565.66 745
12566.72 727
12567.78 725
12568.84 729
12569.90 804
12570.96 740
12572.02 783
12573.08 809
12574.13 878
12575.19 753
12576.25 768
12577.31 825
12578.37 823
12579.43 839
12580.49 831
12581.55 816
12582.61 749
12583.67 812
12584.73 760
12585.79 744
12586.85 756
12587.91 813
12588.96 755
12590.02 776
12591.08 759
12592.14 693
12593.20 711
12594.26 782
12595.32 807
12596.38 831
12597.44 790
12598.50 759
12599.56 783
12600.62 814
12601.68 868
12602.74 822
12603.80 903
12604.86 898
12605.92 906
12606.98 960
12608.04 941
12609.10 941
12610.17 937
12611.23 937
12612.29 825
12613.35 919
12614.41 854
12615.47 847
12616.53 774
12617.59 781
12618.65 820
12619.71 782
12620.77 782
12621.83 794
12622.89 742
12623.95 697
12625.02 717
12626.08 744
12627.14 707
12628.20 659
12629.26 750
12630.32 720
12631.38 724
12632.44 690
12633.51 700
12634.57 726
12635.63 622
12636.69 648
12637.75 640
12638.81 682
12639.88 730
12640.94 749
12642.00 730
12643.06 735
12644.12 716
12645.18 769
12646.25 670
12647.31 737
12648.37 679
12649.43 696
12650.50 714
12651.56 704
12652.62 699
12653.68 711
12654.74 689
12655.81 709
12656.87 724
12657.93 679
12658.99 713
12660.06 776
12661.12 661
12662.18 711
12663.24 727
12664.31 662
12665.37 737
12666.43 702
12667.50 691
12668.56 684
12669.62 712
12670.68 716
12671.75 680
12672.81 620
12673.87 698
12674.94 689
12676.00 652
12677.06 696
12678.13 661
12679.19 659
12680.25 698
12681.32 767
12682.38 807
12683.44 766
12684.51 732
12685.57 765
12686.63 847
12687.70 780
12688.76 729
12689.83 715
12690.89 759
12691.95 782
12693.02 760
12694.08 696
12695.15 660
12696.21 700
12697.27 737
12698.34 753
12699.40 672
12700.47 670
12701.53 770
12702.60 772
12703.66 697
12704.72 668
12705.79 693
12706.85 736
12707.92 775
12708.98 720
12710.05 703
12711.11 742
12712.18 765
12713.24 776
12714.31 662
12715.37 742
12716.44 716
12717.50 663
12718.57 700
12719.63 706
12720.70 681
12721.76 702
12722.83 715
12723.89 721
12724.96 639
12726.02 674
12727.09 678
12728.15 675
12729.22 717
12730.28 684
12731.35 652
12732.41 628
12733.48 579
12734.55 620
12735.61 691
12736.68 708
12737.74 637
12738.81 617
12739.88 622
12740.94 652
12742.01 628
12743.07 667
12744.14 680
12745.21 632
12746.27 602
12747.34 656
12748.40 644
12749.47 610
12750.54 671
12751.60 623
12752.67 582
12753.74 595
12754.80 615
12755.87 620
12756.94 588
12758.00 583
12759.07 570
12760.14 589
12761.20 623
12762.27 591
12763.34 623
12764.40 606
12765.47 613
12766.54 610
12767.60 600
12768.67 582
12769.74 597
12770.81 593
12771.87 615
12772.94 599
12774.01 610
12775.08 580
12776.14 540
12777.21 567
12778.28 636
12779.35 612
12780.41 592
12781.48 634
12782.55 567
12783.62 577
12784.68 614
12785.75 579
12786.82 592
12787.89 548
12788.96 608
12790.02 586
12791.09 561
12792.16 642
12793.23 612
12794.30 582
12795.36 574
12796.43 613
12797.50 578
12798.57 551
12799.64 615
12800.71 599
12801.77 596
12802.84 599
12803.91 581
12804.98 583
12806.05 559
12807.12 558
12808.19 553
12809.25 571
12810.32 610
12811.39 614
12812.46 552
12813.53 543
12814.60 571
12815.67 570
12816.74 618
12817.81 615
12818.88 585
12819.95 568
12821.01 526
12822.08 559
12823.15 568
12824.22 555
12825.29 566
12826.36 553
12827.43 595
12828.50 528
12829.57 531
12830.64 570
12831.71 620
12832.78 556
12833.85 567
12834.92 562
12835.99 556
12837.06 521
12838.13 516
12839.20 537
12840.27 526
12841.34 487
12842.41 538
12843.48 511
12844.55 513
12845.62 587
12846.69 552
12847.76 511
12848.83 534
12849.90 573
12850.97 505
12852.04 493
12853.11 572
12854.19 504
12855.26 570
12856.33 598
12857.40 561
12858.47 571
12859.54 548
12860.61 556
12861.68 558
12862.75 529
12863.82 537
12864.89 527
12865.97 576
12867.04 534
12868.11 542
12869.18 551
12870.25 578
12871.32 518
12872.39 445
12873.47 498
12874.54 540
12875.61 511
12876.68 526
12877.75 493
12878.82 532
12879.90 504
12880.97 465
12882.04 469
12883.11 506
12884.18 488
12885.25 498
12886.33 514
12887.40 483
12888.47 452
12889.54 493
12890.62 514
12891.69 508
12892.76 454
12893.83 473
12894.90 490
12895.98 550
12897.05 477
12898.12 484
12899.19 468
12900.27 490
12901.34 531
12902.41 507
12903.49 502
12904.56 464
12905.63 494
12906.70 543
12907.78 549
12908.85 464
12909.92 465
12911.00 464
12912.07 472
12913.14 531
12914.22 512
12915.29 501
12916.36 501
12917.44 466
12918.51 485
12919.58 486
12920.66 450
12921.73 502
12922.80 523
12923.88 524
12924.95 523
12926.02 444
12927.10 471
12928.17 484
12929.24 501
12930.32 430
12931.39 440
12932.47 468
12933.54 476
12934.61 466
12935.69 467
12936.76 474
12937.84 480
12938.91 474
12939.99 463
12941.06 514
12942.13 479
12943.21 524
12944.28 531
12945.36 493
12946.43 494
12947.51 505
12948.58 486
12949.66 470
12950.73 474
12951.81 518
12952.88 540
12953.95 511
12955.03 473
12956.10 478
12957.18 484
12958.25 439
12959.33 464
12960.40 481
12961.48 462
12962.56 495
12963.63 483
12964.71 460
12965.78 515
12966.86 489
12967.93 498
12969.01 490
12970.08 491
12971.16 495
12972.23 506
12973.31 463
12974.39 495
12975.46 467
12976.54 432
12977.61 496
12978.69 492
12979.76 470
12980.84 440
12981.92 415
12982.99 439
12984.07 511
12985.14 503
12986.22 525
12987.30 492
12988.37 479
12989.45 491
12990.53 475
12991.60 472
12992.68 493
12993.76 453
12994.83 447
12995.91 497
12996.99 495
12998.06 466
12999.14 452
13000.22 496
13001.29 456
13002.37 467
13003.45 445
13004.52 473
13005.60 491
13006.68 427
13007.75 480
13008.83 465
13009.91 508
13010.99 506
13012.06 466
13013.14 473
13014.22 475
13015.30 491
13016.37 505
13017.45 464
13018.53 460
13019.61 519
13020.68 470
13021.76 480
13022.84 471
13023.92 509
13024.99 501
13026.07 511
13027.15 497
13028.23 473
13029.31 450
13030.38 486
13031.46 482
13032.54 511
13033.62 540
13034.70 483
13035.77 532
13036.85 520
13037.93 502
13039.01 539
13040.09 530
13041.17 538
13042.24 474
13043.32 482
13044.40 498
13045.48 526
13046.56 512
13047.64 472
13048.72 529
13049.80 512
13050.87 477
13051.95 552
13053.03 530
13054.11 510
13055.19 543
13056.27 504
13057.35 477
13058.43 456
13059.51 523
13060.59 545
13061.67 514
13062.74 529
13063.82 449
13064.90 506
13065.98 452
13067.06 460
13068.14 461
13069.22 484
13070.30 486
13071.38 489
13072.46 498
13073.54 506
13074.62 477
13075.70 488
13076.78 519
13077.86 461
13078.94 455
13080.02 486
13081.10 467
13082.18 457
13083.26 488
13084.34 474
13085.42 516
13086.50 493
13087.58 446
13088.66 471
13089.74 440
13090.82 467
13091.90 475
13092.99 463
13094.07 512
13095.15 457
13096.23 446
13097.31 468
13098.39 514
13099.47 481
13100.55 486
13101.63 497
13102.71 467
13103.79 446
13104.88 476
13105.96 481
13107.04 507
13108.12 524
13109.20 512
13110.28 505
13111.36 543
13112.44 470
13113.53 487
13114.61 486
13115.69 513
13116.77 514
13117.85 522
13118.93 496
13120.02 534
13121.10 553
13122.18 501
13123.26 506
13124.34 464
13125.42 460
13126.51 529
13127.59 491
13128.67 495
13129.75 549
13130.84 479
13131.92 436
13133.00 525
13134.08 474
13135.16 426
13136.25 467
13137.33 476
13138.41 517
13139.49 504
13140.58 517
13141.66 481
13142.74 487
13143.82 490
13144.91 496
13145.99 492
13147.07 478
13148.16 455
13149.24 502
13150.32 482
13151.41 485
13152.49 463
13153.57 439
13154.65 464
13155.74 455
13156.82 443
13157.90 464
13158.99 446
13160.07 487
13161.15 467
13162.24 433
13163.32 469
13164.40 471
13165.49 434
13166.57 464
13167.66 506
13168.74 479
13169.82 443
13170.91 454
13171.99 451
13173.08 442
13174.16 495
13175.24 484
13176.33 458
13177.41 498
13178.50 505
13179.58 537
13180.66 455
13181.75 460
13182.83 531
13183.92 503
13185.00 509
13186.09 515
13187.17 456
13188.25 465
13189.34 468
13190.42 497
13191.51 486
13192.59 506
13193.68 466
13194.76 469
13195.85 477
13196.93 464
13198.02 561
13199.10 513
13200.19 491
13201.27 529
13202.36 508
13203.44 510
13204.53 506
13205.61 467
13206.70 502
13207.78 474
13208.87 514
13209.96 492
13211.04 453
13212.13 528
13213.21 496
13214.30 469
13215.38 541
13216.47 524
13217.55 526
13218.64 534
13219.73 492
13220.81 528
13221.90 505
13222.98 515
13224.07 471
13225.16 460
13226.24 539
13227.33 503
13228.41 523
13229.50 546
13230.59 521
13231.67 550
13232.76 530
13233.85 522
13234.93 497
13236.02 480
13237.11 535
13238.19 508
13239.28 513
13240.37 500
13241.45 493
13242.54 505
13243.63 482
13244.71 540
13245.80 526
13246.89 517
13247.97 481
13249.06 471
13250.15 497
13251.24 560
13252.32 573
13253.41 545
13254.50 513
13255.58 496
13256.67 518
13257.76 484
13258.85 490
13259.93 549
13261.02 517
13262.11 547
13263.20 581
13264.28 527
13265.37 536
13266.46 537
13267.55 589
13268.64 596
13269.72 550
13270.81 547
13271.90 577
13272.99 558
13274.08 518
13275.16 539
13276.25 554
13277.34 560
13278.43 533
13279.52 539
13280.61 512
13281.69 563
13282.78 578
13283.87 494
13284.96 551
13286.05 571
13287.14 590
13288.23 551
13289.31 528
13290.40 558
13291.49 577
13292.58 566
13293.67 517
13294.76 556
13295.85 595
13296.94 576
13298.03 610
13299.11 601
13300.20 555
13301.29 576
13302.38 611
13303.47 608
13304.56 550
13305.65 585
13306.74 610
13307.83 641
13308.92 605
13310.01 542
13311.10 635
13312.19 625
13313.28 650
13314.37 647
13315.46 579
13316.55 651
13317.64 630
13318.73 562
13319.82 597
13320.91 616
13322.00 561
13323.09 576
13324.18 599
13325.27 573
13326.36 540
13327.45 582
13328.54 561
13329.63 549
13330.72 529
13331.81 569
13332.90 615
13333.99 614
13335.08 606
13336.17 592
13337.26 603
13338.35 612
13339.44 597
13340.53 593
13341.62 595
13342.72 675
13343.81 622
13344.90 580
13345.99 578
13347.08 605
13348.17 618
13349.26 668
13350.35 572
13351.44 603
13352.54 614
13353.63 576
13354.72 606
13355.81 621
13356.90 633
13357.99 634
13359.08 643
13360.18 617
13361.27 627
13362.36 666
13363.45 653
13364.54 710
13365.63 640
13366.73 611
13367.82 693
13368.91 709
13370.00 675
13371.09 685
13372.19 679
13373.28 678
13374.37 661
13375.46 642
13376.56 646
13377.65 614
13378.74 616
13379.83 636
13380.93 616
13382.02 622
13383.11 631
13384.20 581
13385.30 621
13386.39 607
13387.48 642
13388.57 604
13389.67 660
13390.76 605
13391.85 583
13392.95 605
13394.04 637
13395.13 642
13396.22 649
13397.32 635
13398.41 705
13399.50 639
13400.60 604
13401.69 604
13402.78 667
13403.88 647
13404.97 644
13406.06 677
13407.16 631
13408.25 599
13409.35 648
13410.44 621
13411.53 622
13412.63 676
13413.72 580
13414.81 612
13415.91 597
13417.00 581
13418.10 584
13419.19 566
13420.28 612
13421.38 585
13422.47 608
13423.57 580
13424.66 593
13425.76 602
13426.85 614
13427.94 585
13429.04 596
13430.13 609
13431.23 565
13432.32 603
13433.42 576
13434.51 602
13435.61 544
13436.70 571
13437.80 570
13438.89 616
13439.99 574
13441.08 623
13442.18 652
13443.27 611
13444.37 658
13445.46 647
13446.56 598
13447.65 622
13448.75 625
13449.84 593
13450.94 608
13452.03 669
13453.13 679
13454.22 648
13455.32 630
13456.41 633
13457.51 643
13458.61 628
13459.70 590
13460.80 648
13461.89 673
13462.99 675
13464.08 650
13465.18 623
13466.28 623
13467.37 616
13468.47 614
13469.56 672
13470.66 646
13471.76 713
13472.85 711
13473.95 589
13475.05 634
13476.14 644
13477.24 614
13478.33 588
13479.43 673
13480.53 683
13481.62 639
13482.72 703
13483.82 683
13484.91 691
13486.01 674
13487.11 681
13488.20 700
13489.30 670
13490.40 672
13491.50 699
13492.59 711
13493.69 702
13494.79 780
13495.88 786
13496.98 756
13498.08 773
13499.18 767
13500.27 794
13501.37 789
13502.47 763
13503.57 788
13504.66 832
13505.76 798
13506.86 757
13507.96 714
13509.05 768
13510.15 751
13511.25 695
13512.35 718
13513.44 714
13514.54 728
13515.64 647
13516.74 649
13517.84 647
13518.93 587
13520.03 637
13521.13 638
13522.23 632
13523.33 625
13524.43 563
13525.52 581
13526.62 624
13527.72 573
13528.82 514
13529.92 638
13531.02 617
13532.12 628
13533.21 561
13534.31 613
13535.41 581
13536.51 595
13537.61 558
13538.71 566
13539.81 618
13540.91 593
13542.01 625
13543.10 598
13544.20 612
13545.30 666
13546.40 677
13547.50 598
13548.60 563
13549.70 659
13550.80 586
13551.90 554
13553.00 522
13554.10 550
13555.20 606
13556.30 640
13557.40 619
13558.50 558
13559.60 569
13560.70 568
13561.80 583
13562.90 549
13564.00 594
13565.10 617
13566.20 542
13567.30 523
13568.40 517
13569.50 545
13570.60 608
13571.70 610
13572.80 583
13573.90 539
13575.00 557
13576.10 542
13577.20 583
13578.30 560
13579.40 535
13580.50 521
13581.60 562
13582.70 527
13583.80 499
13584.90 506
13586.00 549
13587.10 535
13588.21 525
13589.31 536
13590.41 525
13591.51 588
13592.61 541
13593.71 522
13594.81 564
13595.91 581
13597.01 606
13598.12 561
13599.22 577
13600.32 616
13601.42 590
13602.52 567
13603.62 566
13604.72 557
13605.83 572
13606.93 527
13608.03 590
13609.13 518
13610.23 571
13611.34 584
13612.44 532
13613.54 530
13614.64 621
13615.74 549
13616.85 508
13617.95 554
13619.05 537
13620.15 553
13621.25 611
13622.36 536
13623.46 483
13624.56 548
13625.66 541
13626.77 586
13627.87 544
13628.97 545
13630.07 547
13631.18 504
13632.28 520
13633.38 557
13634.48 555
13635.59 580
13636.69 603
13637.79 505
13638.90 536
13640.00 513
13641.10 532
13642.21 564
13643.31 554
13644.41 553
13645.52 519
13646.62 500
13647.72 556
13648.83 509
13649.93 512
13651.03 515
13652.14 558
13653.24 504
13654.34 509
13655.45 544
13656.55 512
13657.65 484
13658.76 506
13659.86 557
13660.97 545
13662.07 526
13663.17 569
13664.28 582
13665.38 546
13666.49 533
13667.59 520
13668.69 544
13669.80 577
13670.90 531
13672.01 537
13673.11 529
13674.22 468
13675.32 500
13676.42 556
13677.53 586
13678.63 573
13679.74 514
13680.84 508
13681.95 547
13683.05 524
13684.16 513
13685.26 525
13686.37 520
13687.47 585
13688.58 586
13689.68 546
13690.79 551
13691.89 548
13693.00 533
13694.10 563
13695.21 538
13696.31 553
13697.42 539
13698.52 555
13699.63 558
13700.73 514
13701.84 567
13702.95 583
13704.05 579
13705.16 560
13706.26 551
13707.37 532
13708.47 567
13709.58 572
13710.69 559
13711.79 530
13712.90 548
13714.00 550
13715.11 600
13716.22 552
13717.32 598
13718.43 612
13719.53 583
13720.64 619
13721.75 602
13722.85 609
13723.96 616
13725.07 586
13726.17 589
13727.28 661
13728.39 604
13729.49 632
13730.60 585
13731.71 595
13732.81 632
13733.92 613
13735.03 623
13736.13 611
13737.24 623
13738.35 604
13739.46 583
13740.56 581
13741.67 598
13742.78 614
13743.88 676
13744.99 652
13746.10 614
13747.21 633
13748.31 667
13749.42 621
13750.53 619
13751.64 667
13752.74 706
13753.85 677
13754.96 702
13756.07 712
13757.17 728
13758.28 694
13759.39 727
13760.50 784
13761.61 708
13762.71 739
13763.82 771
13764.93 754
13766.04 750
13767.15 813
13768.25 890
13769.36 948
13770.47 949
13771.58 999
13772.69 1054
13773.80 941
13774.90 872
13776.01 874
13777.12 912
13778.23 896
13779.34 936
13780.45 976
13781.56 872
13782.67 846
13783.77 834
13784.88 856
13785.99 807
13787.10 733
13788.21 739
13789.32 685
13790.43 632
13791.54 670
13792.65 638
13793.76 695
13794.86 657
13795.97 689
13797.08 697
13798.19 660
13799.30 654
13800.41 648
13801.52 641
13802.63 665
13803.74 637
13804.85 629
13805.96 673
13807.07 611
13808.18 636
13809.29 609
13810.40 667
13811.51 658
13812.62 690
13813.73 632
13814.84 635
13815.95 615
13817.06 618
13818.17 575
13819.28 546
13820.39 563
13821.50 607
13822.61 547
13823.72 617
13824.83 646
13825.94 647
13827.05 570
13828.16 624
13829.27 606
13830.39 580
13831.50 614
13832.61 594
13833.72 585
13834.83 566
13835.94 590
13837.05 593
13838.16 557
13839.27 589
13840.38 585
13841.50 585
13842.61 585
13843.72 620
13844.83 582
13845.94 644
13847.05 580
13848.16 569
13849.27 622
13850.39 628
13851.50 611
13852.61 577
13853.72 553
13854.83 612
13855.94 580
13857.06 592
13858.17 587
13859.28 596
13860.39 576
13861.50 592
13862.62 596
13863.73 599
13864.84 605
13865.95 642
13867.06 596
13868.18 548
13869.29 651
13870.40 565
13871.51 570
13872.63 578
13873.74 582
13874.85 634
13875.96 551
13877.08 587
13878.19 624
13879.30 611
13880.41 577
13881.53 641
13882.64 671
13883.75 652
13884.87 616
13885.98 592
13887.09 623
13888.20 711
13889.32 641
13890.43 691
13891.54 624
13892.66 629
13893.77 662
13894.88 661
13896.00 687
13897.11 643
13898.22 664
13899.34 632
13900.45 642
13901.56 656
13902.68 662
13903.79 623
13904.91 618
13906.02 604
13907.13 674
13908.25 602
13909.36 586
13910.48 586
13911.59 594
13912.70 523
13913.82 539
13914.93 605
13916.05 633
13917.16 599
13918.27 574
13919.39 611
13920.50 585
13921.62 554
13922.73 524
13923.85 596
13924.96 577
13926.08 561
13927.19 644
13928.30 668
13929.42 599
13930.53 537
13931.65 530
13932.76 579
13933.88 589
13934.99 561
13936.11 578
13937.22 609
13938.34 554
13939.45 534
13940.57 528
13941.68 548
13942.80 636
13943.91 571
13945.03 535
13946.15 529
13947.26 484
13948.38 499
13949.49 547
13950.61 529
13951.72 533
13952.84 560
13953.95 541
13955.07 536
13956.19 525
13957.30 483
13958.42 588
13959.53 547
13960.65 556
13961.77 563
13962.88 556
13964.00 555
13965.11 539
13966.23 524
13967.35 551
13968.46 560
13969.58 526
13970.69 553
13971.81 542
13972.93 542
13974.04 585
13975.16 571
13976.28 552
13977.39 530
13978.51 552
13979.63 573
13980.74 561
13981.86 533
13982.98 537
13984.09 520
13985.21 503
13986.33 547
13987.45 511
13988.56 487
13989.68 543
13990.80 572
13991.91 600
13993.03 536
13994.15 515
13995.27 561
13996.38 545
13997.50 581
13998.62 521
13999.74 535
14000.85 530
14001.97 543
14003.09 570
14004.21 554
14005.32 510
14006.44 499
14007.56 519
14008.68 510
14009.80 528
14010.91 518
14012.03 521
14013.15 518
14014.27 546
14015.39 552
14016.50 559
14017.62 565
14018.74 550
14019.86 488
14020.98 479
14022.10 531
14023.21 513
14024.33 531
14025.45 561
14026.57 533
14027.69 517
14028.81 556
14029.93 547
14031.04 495
14032.16 504
14033.28 558
14034.40 530
14035.52 536
14036.64 561
14037.76 583
14038.88 588
14040.00 554
14041.12 552
14042.23 611
14043.35 597
14044.47 543
14045.59 549
14046.71 562
14047.83 568
14048.95 553
14050.07 591
14051.19 607
14052.31 590
14053.43 570
14054.55 594
14055.67 571
14056.79 579
14057.91 615
14059.03 563
14060.15 565
14061.27 603
14062.39 578
14063.51 551
14064.63 608
14065.75 656
14066.87 683
14067.99 609
14069.11 574
14070.23 601
14071.35 603
14072.47 658
14073.59 577
14074.71 601
14075.83 629
14076.95 617
14078.07 672
14079.19 678
14080.31 688
14081.44 717
14082.56 682
14083.68 638
14084.80 681
14085.92 717
14087.04 684
14088.16 725
14089.28 728
14090.40 642
14091.52 701
14092.65 766
14093.77 781
14094.89 774
14096.01 709
14097.13 723
14098.25 801
14099.37 832
14100.50 836
14101.62 724
14102.74 773
14103.86 763
14104.98 744
14106.10 691
14107.23 679
14108.35 709
14109.47 731
14110.59 709
14111.71 629
14112.84 621
14113.96 627
14115.08 625
14116.20 673
14117.32 647
14118.45 630
14119.57 623
14120.69 608
14121.81 594
14122.94 585
14124.06 605
14125.18 621
14126.30 629
14127.43 588
14128.55 583
14129.67 582
14130.79 611
14131.92 559
14133.04 526
14134.16 600
14135.29 602
14136.41 577
14137.53 552
14138.66 559
14139.78 579
14140.90 571
14142.02 601
14143.15 588
14144.27 593
14145.39 563
14146.52 579
14147.64 592
14148.76 551
14149.89 534
14151.01 560
14152.14 592
14153.26 598
14154.38 535
14155.51 565
14156.63 581
14157.75 518
14158.88 540
14160.00 566
14161.13 569
14162.25 547
14163.37 584
14164.50 592
14165.62 598
14166.75 558
14167.87 564
14168.99 543
14170.12 588
14171.24 542
14172.37 545
14173.49 540
14174.62 507
14175.74 527
14176.87 536
14177.99 516
14179.12 542
14180.24 618
14181.36 545
14182.49 575
14183.61 550
14184.74 578
14185.86 552
14186.99 503
14188.11 519
14189.24 487
14190.36 539
14191.49 564
14192.62 516
14193.74 529
14194.87 511
14195.99 490
14197.12 484
14198.24 476
14199.37 529
14200.49 535
14201.62 541
14202.74 520
14203.87 502
14205.00 509
14206.12 516
14207.25 492
14208.37 503
14209.50 577
14210.62 554
14211.75 501
14212.88 492
14214.00 471
14215.13 483
14216.26 497
14217.38 500
14218.51 476
14219.63 425
14220.76 461
14221.89 540
14223.01 503
14224.14 432
14225.27 506
14226.39 544
14227.52 493
14228.65 447
14229.77 434
14230.90 460
14232.03 469
14233.15 443
14234.28 456
14235.41 454
14236.53 509
14237.66 503
14238.79 502
14239.91 468
14241.04 472
14242.17 506
14243.30 516
14244.42 510
14245.55 492
14246.68 462
14247.81 458
14248.93 477
14250.06 456
14251.19 478
14252.32 475
14253.44 500
14254.57 498
14255.70 472
14256.83 445
14257.95 478
14259.08 454
14260.21 437
14261.34 506
14262.47 473
14263.59 509
14264.72 470
14265.85 461
14266.98 484
14268.11 491
14269.23 491
14270.36 462
14271.49 503
14272.62 528
14273.75 491
14274.88 444
14276.01 445
14277.13 476
14278.26 475
14279.39 458
14280.52 464
14281.65 440
14282.78 427
14283.91 547
14285.04 443
14286.16 478
14287.29 447
14288.42 456
14289.55 471
14290.68 439
14291.81 420
14292.94 453
14294.07 463
14295.20 443
14296.33 428
14297.46 485
14298.59 431
14299.71 429
14300.84 407
14301.97 421
14303.10 478
14304.23 441
14305.36 439
14306.49 449
14307.62 424
14308.75 461
14309.88 405
14311.01 425
14312.14 459
14313.27 447
14314.40 468
14315.53 434
14316.66 450
14317.79 440
14318.92 398
14320.05 419
14321.18 426
14322.31 404
14323.44 408
14324.57 398
14325.70 379
14326.84 472
14327.97 464
14329.10 418
14330.23 427
14331.36 429
14332.49 428
14333.62 419
14334.75 408
14335.88 430
14337.01 420
14338.14 404
14339.27 387
14340.41 437
14341.54 411
14342.67 426
14343.80 430
14344.93 405
14346.06 386
14347.19 465
14348.32 470
14349.46 432
14350.59 439
14351.72 417
14352.85 426
14353.98 404
14355.11 417
14356.25 415
14357.38 387
14358.51 418
14359.64 400
14360.77 391
14361.90 423
14363.04 416
14364.17 438
14365.30 392
14366.43 391
14367.56 366
14368.70 406
14369.83 518
14370.96 432
14372.09 398
14373.23 401
14374.36 398
14375.49 405
14376.62 422
14377.76 389
14378.89 469
14380.02 440
14381.15 425
14382.29 424
14383.42 431
14384.55 430
14385.69 409
14386.82 429
14387.95 403
14389.08 464
14390.22 406
14391.35 389
14392.48 412
14393.62 428
14394.75 409
14395.88 435
14397.02 420
14398.15 425
14399.28 389
14400.42 444
14401.55 410
14402.68 413
14403.82 403
14404.95 386
14406.08 399
14407.22 391
14408.35 391
14409.49 379
14410.62 393
14411.75 394
14412.89 430
14414.02 404
14415.16 397
14416.29 404
14417.42 426
14418.56 434
14419.69 432
14420.83 424
14421.96 417
14423.10 415
14424.23 459
14425.36 417
14426.50 374
14427.63 411
14428.77 414
14429.90 408
14431.04 382
14432.17 389
14433.31 412
14434.44 428
14435.58 412
14436.71 399
14437.85 382
14438.98 397
14440.12 421
14441.25 418
14442.39 403
14443.52 414
14444.66 447
14445.79 408
14446.93 399
14448.06 389
14449.20 379
14450.33 422
14451.47 418
14452.60 409
14453.74 430
14454.87 424
14456.01 418
14457.15 403
14458.28 415
14459.42 388
14460.55 378
14461.69 419
14462.83 389
14463.96 405
14465.10 435
14466.23 438
14467.37 416
14468.51 445
14469.64 432
14470.78 427
14471.91 429
14473.05 425
14474.19 433
14475.32 470
14476.46 424
14477.60 418
14478.73 432
14479.87 409
14481.01 433
14482.14 455
14483.28 427
14484.42 443
14485.55 467
14486.69 441
14487.83 462
14488.96 443
14490.10 478
14491.24 432
14492.37 421
14493.51 486
14494.65 469
14495.79 412
14496.92 457
14498.06 444
14499.20 463
14500.34 430
14501.47 504
14502.61 480
14503.75 499
14504.89 492
14506.02 447
14507.16 485
14508.30 482
14509.44 489
14510.57 500
14511.71 494
14512.85 509
14513.99 478
14515.13 469
14516.26 503
14517.40 509
14518.54 506
14519.68 517
14520.82 525
14521.95 495
14523.09 520
14524.23 497
14525.37 518
14526.51 490
14527.65 504
14528.78 518
14529.92 503
14531.06 468
14532.20 477
14533.34 477
14534.48 464
14535.62 452
14536.76 456
14537.89 513
14539.03 479
14540.17 443
14541.31 437
14542.45 411
14543.59 439
14544.73 452
14545.87 459
14547.01 454
14548.15 482
14549.29 446
14550.42 438
14551.56 447
14552.70 421
14553.84 460
14554.98 452
14556.12 445
14557.26 429
14558.40 467
14559.54 462
14560.68 440
14561.82 471
14562.96 407
14564.10 489
14565.24 477
14566.38 451
14567.52 461
14568.66 472
14569.80 521
14570.94 488
14572.08 460
14573.22 497
14574.36 450
14575.50 461
14576.64 442
14577.78 447
14578.92 441
14580.06 428
14581.20 492
14582.35 482
14583.49 449
14584.63 423
14585.77 458
14586.91 478
14588.05 486
14589.19 475
14590.33 445
14591.47 476
14592.61 486
14593.75 479
14594.89 428
14596.04 466
14597.18 483
14598.32 498
14599.46 483
14600.60 453
14601.74 491
14602.88 484
14604.03 485
14605.17 485
14606.31 478
14607.45 520
14608.59 520
14609.73 474
14610.87 485
14612.02 554
14613.16 514
14614.30 491
14615.44 495
14616.58 523
14617.73 516
14618.87 522
14620.01 540
14621.15 493
14622.29 541
14623.44 535
14624.58 551
14625.72 576
14626.86 547
14628.01 552
14629.15 543
14630.29 594
14631.43 565
14632.58 560
14633.72 555
14634.86 586
14636.00 602
14637.15 531
14638.29 555
14639.43 616
14640.58 640
14641.72 608
14642.86 513
14644.00 564
14645.15 528
14646.29 525
14647.43 566
14648.58 485
14649.72 507
14650.86 503
14652.01 525
14653.15 505
14654.29 482
14655.44 474
14656.58 457
14657.72 473
14658.87 445
14660.01 439
14661.16 432
14662.30 427
14663.44 444
14664.59 466
14665.73 472
14666.87 442
14668.02 484
14669.16 411
14670.31 422
14671.45 416
14672.59 458
14673.74 459
14674.88 434
14676.03 413
14677.17 427
14678.32 449
14679.46 436
14680.60 417
14681.75 415
14682.89 422
14684.04 429
14685.18 446
14686.33 445
14687.47 426
14688.62 459
14689.76 439
14690.91 435
14692.05 400
14693.20 415
14694.34 460
14695.49 458
14696.63 407
14697.78 406
14698.92 403
14700.07 413
14701.21 421
14702.36 422
14703.50 390
14704.65 426
14705.79 442
14706.94 420
14708.09 463
14709.23 391
14710.38 459
14711.52 400
14712.67 426
14713.81 450
14714.96 455
14716.11 445
14717.25 409
14718.40 408
14719.54 428
14720.69 418
14721.84 430
14722.98 444
14724.13 434
14725.27 407
14726.42 409
14727.57 397
14728.71 390
14729.86 435
14731.01 394
14732.15 415
14733.30 412
14734.45 395
14735.59 427
14736.74 397
14737.88 390
14739.03 415
14740.18 392
14741.33 394
14742.47 428
14743.62 417
14744.77 380
14745.91 390
14747.06 422
14748.21 391
14749.35 421
14750.50 449
14751.65 405
14752.80 401
14753.94 420
14755.09 450
14756.24 395
14757.39 414
14758.53 347
14759.68 371
14760.83 391
14761.98 385
14763.12 379
14764.27 403
14765.42 412
14766.57 393
14767.71 414
14768.86 391
14770.01 365
14771.16 377
14772.31 413
14773.45 409
14774.60 354
14775.75 394
14776.90 438
14778.05 439
14779.20 431
14780.34 393
14781.49 391
14782.64 440
14783.79 441
14784.94 409
14786.09 387
14787.24 397
14788.38 392
14789.53 392
14790.68 389
14791.83 367
14792.98 399
14794.13 395
14795.28 443
14796.43 432
14797.57 440
14798.72 429
14799.87 428
14801.02 432
14802.17 428
14803.32 401
14804.47 419
14805.62 385
14806.77 374
14807.92 425
14809.07 387
14810.22 387
14811.37 397
14812.52 401
14813.67 382
14814.82 389
14815.97 384
14817.12 391
14818.26 397
14819.41 429
14820.56 407
14821.71 400
14822.86 414
14824.01 429
14825.16 387
14826.31 369
14827.47 387
14828.62 395
14829.77 413
14830.92 406
14832.07 433
14833.22 393
14834.37 375
14835.52 346
14836.67 390
14837.82 378
14838.97 346
14840.12 336
14841.27 380
14842.42 384
14843.57 379
14844.72 383
14845.87 404
14847.03 356
14848.18 358
14849.33 388
14850.48 411
14851.63 397
14852.78 396
14853.93 394
14855.08 379
14856.23 386
14857.39 346
14858.54 423
14859.69 441
14860.84 332
14861.99 361
14863.14 370
14864.29 355
14865.45 378
14866.60 350
14867.75 339
14868.90 359
14870.05 357
14871.21 364
14872.36 364
14873.51 348
14874.66 361
14875.81 327
14876.97 352
14878.12 327
14879.27 347
14880.42 356
14881.57 372
14882.73 375
14883.88 350
14885.03 342
14886.18 379
14887.34 357
14888.49 371
14889.64 315
14890.79 343
14891.95 362
14893.10 356
14894.25 381
14895.41 340
14896.56 353
14897.71 386
14898.86 367
14900.02 332
14901.17 331
14902.32 327
14903.48 344
14904.63 351
14905.78 359
14906.94 306
14908.09 343
14909.24 359
14910.40 371
14911.55 341
14912.70 336
14913.86 341
14915.01 363
14916.16 364
14917.32 407
14918.47 393
14919.63 353
14920.78 340
14921.93 360
14923.09 371
14924.24 352
14925.39 371
14926.55 374
14927.70 348
14928.86 355
14930.01 331
14931.17 363
14932.32 392
14933.47 375
14934.63 343
14935.78 343
14936.94 344
14938.09 371
14939.25 357
14940.40 319
14941.56 355
14942.71 358
14943.86 365
14945.02 373
14946.17 336
14947.33 365
14948.48 386
14949.64 372
14950.79 356
14951.95 367
14953.10 380
14954.26 333
14955.41 344
14956.57 344
14957.72 365
14958.88 397
14960.04 388
14961.19 391
14962.35 340
14963.50 329
14964.66 329
14965.81 370
14966.97 433
14968.12 396
14969.28 375
14970.44 369
14971.59 354
14972.75 357
14973.90 344
14975.06 310
14976.21 302
14977.37 347
14978.53 376
14979.68 347
14980.84 366
14981.99 363
14983.15 343
14984.31 358
14985.46 369
14986.62 390
14987.78 403
14988.93 387
14990.09 343
14991.25 358
14992.40 371
14993.56 349
14994.72 364
14995.87 384
14997.03 346
14998.19 333
14999.34 334
15000.50 308
15001.66 350
15002.81 328
15003.97 353
15005.13 374
15006.29 336
15007.44 349
15008.60 329
15009.76 335
15010.91 382
15012.07 366
15013.23 353
15014.39 322
15015.54 302
15016.70 364
15017.86 348
15019.02 330
15020.17 360
15021.33 367
15022.49 333
15023.65 323
15024.81 341
15025.96 374
15027.12 310
15028.28 342
15029.44 336
15030.59 354
15031.75 360
15032.91 325
15034.07 365
15035.23 331
15036.39 339
15037.54 346
15038.70 360
15039.86 338
15041.02 363
15042.18 392
15043.34 317
15044.50 346
15045.65 369
15046.81 368
15047.97 323
15049.13 373
15050.29 372
15051.45 373
15052.61 346
15053.77 338
15054.92 329
15056.08 292
15057.24 321
15058.40 379
15059.56 348
15060.72 324
15061.88 314
15063.04 314
15064.20 294
15065.36 370
15066.52 337
15067.68 314
15068.84 318
15070.00 302
15071.16 305
15072.32 277
15073.47 357
15074.63 369
15075.79 377
15076.95 336
15078.11 355
15079.27 324
15080.43 347
15081.59 354
15082.75 358
15083.91 363
15085.07 347
15086.23 326
15087.39 314
15088.56 332
15089.72 330
15090.88 345
15092.04 309
15093.20 326
15094.36 320
15095.52 290
15096.68 327
15097.84 358
15099.00 346
15100.16 332
15101.32 310
15102.48 314
15103.64 339
15104.80 347
15105.97 332
15107.13 345
15108.29 352
15109.45 357
15110.61 362
15111.77 338
15112.93 322
15114.09 334
15115.25 359
15116.42 306
15117.58 352
15118.74 331
15119.90 336
15121.06 334
15122.22 317
15123.39 350
15124.55 346
15125.71 355
15126.87 328
15128.03 328
15129.19 332
15130.36 376
15131.52 344
15132.68 371
15133.84 371
15135.00 361
15136.17 408
15137.33 344
15138.49 328
15139.65 295
15140.82 347
15141.98 324
15143.14 333
15144.30 325
15145.46 322
15146.63 325
15147.79 360
15148.95 354
15150.12 359
15151.28 383
15152.44 318
15153.60 373
15154.77 359
15155.93 359
15157.09 365
15158.26 378
15159.42 336
15160.58 331
15161.74 304
15162.91 290
15164.07 380
15165.23 368
15166.40 389
15167.56 376
15168.72 394
15169.89 365
15171.05 356
15172.21 346
15173.38 339
15174.54 352
15175.71 347
15176.87 336
15178.03 312
15179.20 340
15180.36 356
15181.52 371
15182.69 302
15183.85 352
15185.02 333
15186.18 302
15187.34 356
15188.51 356
15189.67 361
15190.84 356
15192.00 332
15193.17 336
15194.33 383
15195.49 376
15196.66 329
15197.82 354
15198.99 373
15200.15 344
15201.32 375
15202.48 377
15203.65 380
15204.81 334
15205.98 342
15207.14 322
15208.31 348
15209.47 363
15210.64 346
15211.80 347
15212.97 365
15214.13 367
15215.30 329
15216.46 364
15217.63 390
15218.79 371
15219.96 385
15221.12 430
15222.29 404
15223.45 400
15224.62 419
15225.78 350
15226.95 362
15228.12 377
15229.28 413
15230.45 398
15231.61 383
15232.78 360
15233.95 409
15235.11 427
15236.28 386
15237.44 390
15238.61 461
15239.78 370
15240.94 380
15242.11 426
15243.27 355
15244.44 400
15245.61 382
15246.77 360
15247.94 360
15249.11 332
15250.27 351
15251.44 343
15252.61 360
15253.77 352
15254.94 359
15256.11 373
15257.27 371
15258.44 409
15259.61 343
15260.77 364
15261.94 392
15263.11 381
15264.27 352
15265.44 342
15266.61 336
15267.78 377
15268.94 390
15270.11 348
15271.28 360
15272.44 345
15273.61 371
15274.78 398
15275.95 398
15277.11 366
15278.28 349
15279.45 355
15280.62 368
15281.79 374
15282.95 359
15284.12 362
15285.29 401
15286.46 404
15287.62 402
15288.79 383
15289.96 358
15291.13 357
15292.30 310
15293.47 341
15294.63 375
15295.80 391
15296.97 369
15298.14 350
15299.31 342
15300.48 327
15301.64 336
15302.81 351
15303.98 370
15305.15 341
15306.32 352
15307.49 332
15308.66 346
15309.82 344
15310.99 343
15312.16 377
15313.33 354
15314.50 337
15315.67 372
15316.84 386
15318.01 367
15319.18 374
15320.35 379
15321.51 396
15322.68 346
15323.85 354
15325.02 321
15326.19 365
15327.36 349
15328.53 350
15329.70 350
15330.87 385
15332.04 392
15333.21 396
15334.38 304
15335.55 342
15336.72 381
15337.89 412
15339.06 371
15340.23 379
15341.40 379
15342.57 330
15343.74 336
15344.91 341
15346.08 326
15347.25 337
15348.42 362
15349.59 355
15350.76 316
15351.93 349
15353.10 327
15354.27 361
15355.44 375
15356.61 331
15357.78 361
15358.95 366
15360.13 331
15361.30 352
15362.47 389
15363.64 363
15364.81 345
15365.98 302
15367.15 318
15368.32 343
15369.49 368
15370.66 390
15371.84 332
15373.01 348
15374.18 339
15375.35 370
15376.52 344
15377.69 343
15378.86 395
15380.03 361
15381.21 395
15382.38 374
15383.55 394
15384.72 362
15385.89 391
15387.06 344
15388.24 383
15389.41 354
15390.58 338
15391.75 347
15392.92 372
15394.10 379
15395.27 316
15396.44 306
15397.61 311
15398.78 370
15399.96 346
15401.13 332
15402.30 345
15403.47 343
15404.65 330
15405.82 349
15406.99 331
15408.16 370
15409.34 344
15410.51 306
15411.68 314
15412.85 324
15414.03 357
15415.20 325
15416.37 326
15417.55 321
15418.72 342
15419.89 370
15421.06 335
15422.24 334
15423.41 311
15424.58 345
15425.76 356
15426.93 273
15428.10 294
15429.28 316
15430.45 335
15431.62 328
15432.80 367
15433.97 357
15435.15 313
15436.32 316
15437.49 331
15438.67 331
15439.84 322
15441.01 313
15442.19 352
15443.36 366
15444.54 348
15445.71 350
15446.88 311
15448.06 327
15449.23 340
15450.41 298
15451.58 324
15452.75 339
15453.93 311
15455.10 336
15456.28 341
15457.45 349
15458.63 340
15459.80 358
15460.98 346
15462.15 315
15463.32 312
15464.50 319
15465.67 300
15466.85 346
15468.02 369
15469.20 361
15470.37 374
15471.55 284
15472.72 297
15473.90 324
15475.07 335
15476.25 326
15477.42 308
15478.60 302
15479.77 301
15480.95 376
15482.13 391
15483.30 278
15484.48 324
15485.65 371
15486.83 384
15488.00 337
15489.18 324
15490.35 297
15491.53 318
15492.71 347
15493.88 333
15495.06 326
15496.23 340
15497.41 331
15498.59 348
15499.76 382
15500.94 313
15502.11 351
15503.29 325
15504.47 307
15505.64 295
15506.82 321
15508.00 323
15509.17 357
15510.35 306
15511.52 281
15512.70 337
15513.88 334
15515.05 339
15516.23 339
15517.41 341
15518.58 360
15519.76 338
15520.94 331
15522.12 341
15523.29 348
15524.47 320
15525.65 300
15526.82 381
15528.00 359
15529.18 310
15530.35 297
15531.53 344
15532.71 355
15533.89 364
15535.06 382
15536.24 339
15537.42 339
15538.60 357
15539.77 345
15540.95 344
15542.13 346
15543.31 346
15544.48 377
15545.66 340
15546.84 375
15548.02 306
15549.20 352
15550.37 361
15551.55 358
15552.73 343
15553.91 313
15555.09 308
15556.26 287
15557.44 320
15558.62 324
15559.80 362
15560.98 404
15562.16 315
15563.34 311
15564.51 308
15565.69 347
15566.87 395
15568.05 323
15569.23 353
15570.41 354
15571.59 342
15572.76 322
15573.94 341
15575.12 367
15576.30 310
15577.48 343
15578.66 313
15579.84 331
15581.02 328
15582.20 332
15583.38 308
15584.56 368
15585.73 357
15586.91 365
15588.09 338
15589.27 362
15590.45 363
15591.63 344
15592.81 365
15593.99 417
15595.17 365
15596.35 384
15597.53 331
15598.71 374
15599.89 430
15601.07 362
15602.25 396
15603.43 398
15604.61 365
15605.79 391
15606.97 354
15608.15 384
15609.33 397
15610.51 381
15611.69 431
15612.87 390
15614.05 414
15615.23 364
15616.41 356
15617.59 374
15618.77 424
15619.95 409
15621.14 441
15622.32 407
15623.50 364
15624.68 384
15625.86 396
15627.04 432
15628.22 405
15629.40 374
15630.58 350
15631.76 434
15632.94 457
15634.13 419
15635.31 416
15636.49 409
15637.67 413
15638.85 412
15640.03 398
15641.21 399
15642.39 399
15643.58 438
15644.76 413
15645.94 387
15647.12 423
15648.30 434
15649.48 502
15650.67 445
15651.85 435
15653.03 394
15654.21 386
15655.39 383
15656.58 429
15657.76 409
15658.94 407
15660.12 480
15661.30 463
15662.49 461
15663.67 380
15664.85 415
15666.03 439
15667.22 442
15668.40 420
15669.58 446
15670.76 455
15671.95 434
15673.13 405
15674.31 416
15675.49 430
15676.68 443
15677.86 427
15679.04 423
15680.23 458
15681.41 415
15682.59 422
15683.77 421
15684.96 433
15686.14 403
15687.32 424
15688.51 414
15689.69 390
15690.87 401
15692.06 382
15693.24 356
15694.42 394
15695.61 422
15696.79 402
15697.97 368
15699.16 400
15700.34 393
15701.53 409
15702.71 400
15703.89 464
15705.08 402
15706.26 429
15707.44 438
15708.63 397
15709.81 418
15711.00 457
15712.18 416
15713.36 377
15714.55 370
15715.73 392
15716.92 426
15718.10 396
15719.29 375
15720.47 396
15721.66 421
15722.84 446
15724.02 441
15725.21 396
15726.39 419
15727.58 464
15728.76 426
15729.95 411
15731.13 473
15732.32 462
15733.50 416
15734.69 438
15735.87 421
15737.06 421
15738.24 420
15739.43 461
15740.61 485
15741.80 404
15742.98 386
15744.17 452
15745.35 417
15746.54 420
15747.72 442
15748.91 480
15750.10 458
15751.28 468
15752.47 470
15753.65 457
15754.84 412
15756.02 362
15757.21 407
15758.40 476
15759.58 450
15760.77 395
15761.95 392
15763.14 454
15764.33 439
15765.51 460
15766.70 435
15767.88 445
15769.07 439
15770.26 416
15771.44 399
15772.63 406
15773.82 403
15775.00 415
15776.19 448
15777.38 407
15778.56 450
15779.75 428
15780.94 432
15782.12 431
15783.31 432
15784.50 399
15785.68 405
15786.87 404
15788.06 397
15789.24 390
15790.43 416
15791.62 396
15792.81 400
15793.99 379
15795.18 408
15796.37 418
15797.55 415
15798.74 419
15799.93 376
15801.12 415
15802.30 440
15803.49 420
15804.68 397
15805.87 415
15807.05 415
15808.24 401
15809.43 356
15810.62 328
15811.81 360
15812.99 335
15814.18 334
15815.37 362
15816.56 379
15817.75 370
15818.93 376
15820.12 358
15821.31 379
15822.50 385
15823.69 363
15824.88 386
15826.06 387
15827.25 385
15828.44 364
15829.63 391
15830.82 401
15832.01 364
15833.20 405
15834.38 372
15835.57 338
15836.76 347
15837.95 356
15839.14 341
15840.33 345
15841.52 351
15842.71 374
15843.90 405
15845.08 357
15846.27 342
15847.46 335
15848.65 338
15849.84 345
15851.03 349
15852.22 354
15853.41 375
15854.60 384
15855.79 391
15856.98 371
15858.17 372
15859.36 368
15860.55 378
15861.74 361
15862.93 357
15864.12 348
15865.31 357
15866.50 372
15867.69 367
15868.88 382
15870.07 359
15871.26 370
15872.45 381
15873.64 362
15874.83 356
15876.02 391
15877.21 387
15878.40 324
15879.59 361
15880.78 323
15881.97 391
15883.16 409
15884.35 367
15885.54 346
15886.73 343
15887.92 364
15889.11 373
15890.30 356
15891.50 371
15892.69 374
15893.88 350
15895.07 416
15896.26 394
15897.45 391
15898.64 403
15899.83 401
15901.02 431
15902.22 359
15903.41 395
15904.60 407
15905.79 428
15906.98 396
15908.17 420
15909.36 419
15910.56 348
15911.75 402
15912.94 420
15914.13 398
15915.32 424
15916.51 427
15917.71 415
15918.90 389
15920.09 357
15921.28 395
15922.47 363
15923.67 423
15924.86 400
15926.05 369
15927.24 387
15928.43 364
15929.63 391
15930.82 401
15932.01 366
15933.20 398
15934.40 402
15935.59 391
15936.78 365
15937.97 379
15939.17 361
15940.36 374
15941.55 358
15942.75 344
15943.94 344
15945.13 378
15946.32 353
15947.52 388
15948.71 369
15949.90 330
15951.10 369
15952.29 356
15953.48 333
15954.68 331
15955.87 301
15957.06 353
15958.26 308
15959.45 324
15960.64 337
15961.84 348
15963.03 359
15964.22 346
15965.42 332
15966.61 363
15967.80 345
15969.00 366
15970.19 330
15971.39 324
15972.58 317
15973.77 335
15974.97 302
15976.16 326
15977.36 351
15978.55 328
15979.74 353
15980.94 335
15982.13 347
15983.33 343
15984.52 335
15985.72 327
15986.91 328
15988.10 356
15989.30 371
15990.49 312
15991.69 334
15992.88 314
15994.08 344
15995.27 379
15996.47 338
15997.66 327
15998.86 318
16000.05 328
16001.25 340
16002.44 362
16003.64 319
16004.83 305
16006.03 333
16007.22 309
16008.42 327
16009.61 325
16010.81 334
16012.00 304
16013.20 320
16014.40 291
16015.59 297
16016.79 342
16017.98 312
16019.18 308
16020.37 318
16021.57 308
16022.76 322
16023.96 305
16025.16 297
16026.35 311
16027.55 281
16028.74 274
16029.94 288
16031.14 342
16032.33 313
16033.53 321
16034.73 300
16035.92 310
16037.12 284
16038.31 304
16039.51 336
16040.71 307
16041.90 326
16043.10 342
16044.30 287
16045.49 295
16046.69 273
16047.89 289
16049.08 330
16050.28 322
16051.48 282
16052.67 285
16053.87 328
16055.07 301
16056.27 290
16057.46 290
16058.66 284
16059.86 315
16061.05 309
16062.25 298
16063.45 285
16064.65 280
16065.84 296
16067.04 279
16068.24 286
16069.44 333
16070.63 288
16071.83 279
16073.03 289
16074.23 290
16075.42 270
16076.62 253
16077.82 287
16079.02 272
16080.22 280
16081.41 290
16082.61 292
16083.81 275
16085.01 296
16086.21 287
16087.40 295
16088.60 311
16089.80 305
16091.00 280
16092.20 278
16093.40 291
16094.59 291
16095.79 294
16096.99 300
16098.19 339
16099.39 265
16100.59 284
16101.79 294
16102.99 294
16104.18 313
16105.38 317
16106.58 287
16107.78 324
16108.98 342
16110.18 319
16111.38 316
16112.58 318
16113.78 307
16114.98 311
16116.17 291
16117.37 265
16118.57 251
16119.77 244
16120.97 257
16122.17 274
16123.37 306
16124.57 285
16125.77 317
16126.97 280
16128.17 306
16129.37 293
16130.57 276
16131.77 278
16132.97 306
16134.17 305
16135.37 268
16136.57 312
16137.77 299
16138.97 294
16140.17 303
16141.37 291
16142.57 270
16143.77 266
16144.97 255
16146.17 290
16147.37 289
16148.57 273
16149.77 307
16150.97 292
16152.17 283
16153.37 285
16154.58 301
16155.78 300
16156.98 329
16158.18 303
16159.38 286
16160.58 311
16161.78 287
16162.98 296
16164.18 278
16165.38 247
16166.59 323
16167.79 302
16168.99 313
16170.19 286
16171.39 262
16172.59 269
16173.79 315
16174.99 305
16176.20 310
16177.40 280
16178.60 274
16179.80 298
16181.00 343
16182.20 331
16183.41 349
16184.61 316
16185.81 283
16187.01 306
16188.21 285
16189.42 309
16190.62 321
16191.82 299
16193.02 314
16194.22 302
16195.43 285
16196.63 284
16197.83 299
16199.03 266
16200.24 269
16201.44 316
16202.64 309
16203.84 373
16205.05 337
16206.25 280
16207.45 296
16208.65 289
16209.86 299
16211.06 300
16212.26 286
16213.47 276
16214.67 279
16215.87 304
16217.07 289
16218.28 279
16219.48 277
16220.68 302
16221.89 280
16223.09 306
16224.29 297
16225.50 284
16226.70 341
16227.90 311
16229.11 314
16230.31 275
16231.51 262
16232.72 264
16233.92 288
16235.13 293
16236.33 281
16237.53 301
16238.74 322
16239.94 312
16241.15 329
16242.35 290
16243.55 278
16244.76 284
16245.96 309
16247.17 286
16248.37 286
16249.57 298
16250.78 314
16251.98 333
16253.19 329
16254.39 280
16255.60 305
16256.80 327
16258.01 332
16259.21 321
16260.41 307
16261.62 315
16262.82 324
16264.03 359
16265.23 314
16266.44 286
16267.64 265
16268.85 301
16270.05 312
16271.26 272
16272.46 313
16273.67 308
16274.87 314
16276.08 307
16277.28 310
16278.49 294
16279.70 344
16280.90 354
16282.11 287
16283.31 278
16284.52 310
16285.72 302
16286.93 299
16288.13 307
16289.34 298
16290.55 325
16291.75 296
16292.96 339
16294.16 313
16295.37 305
16296.58 306
16297.78 295
16298.99 327
16300.19 298
16301.40 295
16302.61 318
16303.81 341
16305.02 333
16306.22 350
16307.43 302
16308.64 340
16309.84 357
16311.05 317
16312.26 331
16313.46 320
16314.67 285
16315.88 313
16317.08 306
16318.29 332
16319.50 312
16320.70 323
16321.91 302
16323.12 302
16324.33 320
16325.53 322
16326.74 306
16327.95 279
16329.15 303
16330.36 297
16331.57 341
16332.78 323
16333.98 293
16335.19 261
16336.40 276
16337.61 287
16338.81 288
16340.02 281
16341.23 256
16342.44 267
16343.64 313
16344.85 273
16346.06 293
16347.27 303
16348.48 270
16349.68 306
16350.89 296
16352.10 264
16353.31 289
16354.52 331
16355.72 290
16356.93 297
16358.14 289
16359.35 267
16360.56 301
16361.77 298
16362.97 277
16364.18 277
16365.39 287
16366.60 279
16367.81 308
16369.02 264
16370.23 273
16371.43 322
16372.64 302
16373.85 302
16375.06 289
16376.27 308
16377.48 310
16378.69 303
16379.90 284
16381.11 303
16382.32 246
16383.52 267
16384.73 309
16385.94 305
16387.15 324
16388.36 293
16389.57 284
16390.78 279
16391.99 298
16393.20 298
16394.41 282
16395.62 298
16396.83 284
16398.04 259
16399.25 299
16400.46 266
16401.67 267
16402.88 299
16404.09 272
16405.30 304
16406.51 284
16407.72 276
16408.93 255
16410.14 248
16411.35 264
16412.56 306
16413.77 340
16414.98 264
16416.19 283
16417.40 274
16418.61 263
16419.82 302
16421.03 276
16422.24 333
16423.45 302
16424.67 276
16425.88 260
16427.09 245
16428.30 286
16429.51 259
16430.72 275
16431.93 279
16433.14 288
16434.35 270
16435.56 336
16436.78 297
16437.99 246
16439.20 295
16440.41 240
16441.62 255
16442.83 241
16444.04 271
16445.25 305
16446.47 269
16447.68 309
16448.89 293
16450.10 281
16451.31 339
16452.52 323
16453.74 284
16454.95 258
16456.16 260
16457.37 281
16458.58 278
16459.80 294
16461.01 277
16462.22 257
16463.43 303
16464.65 282
16465.86 250
16467.07 255
16468.28 272
16469.49 280
16470.71 284
16471.92 272
16473.13 294
16474.34 276
16475.56 239
16476.77 275
16477.98 269
16479.20 295
16480.41 270
16481.62 254
16482.83 244
16484.05 250
16485.26 278
16486.47 274
16487.69 265
16488.90 279
16490.11 290
16491.33 272
16492.54 275
16493.75 242
16494.97 261
16496.18 282
16497.39 245
16498.61 313
16499.82 299
16501.03 278
16502.25 291
16503.46 279
16504.67 252
16505.89 258
16507.10 297
16508.32 288
16509.53 255
16510.74 246
16511.96 293
16513.17 282
16514.39 270
16515.60 296
16516.81 314
16518.03 293
16519.24 307
16520.46 239
16521.67 291
16522.88 288
16524.10 296
16525.31 312
16526.53 260
16527.74 242
16528.96 262
16530.17 259
16531.39 296
16532.60 283
16533.82 290
16535.03 279
16536.25 267
16537.46 253
16538.68 274
16539.89 266
16541.11 298
16542.32 272
16543.54 238
16544.75 240
16545.97 258
16547.18 275
16548.40 254
16549.61 247
16550.83 285
16552.04 300
16553.26 254
16554.47 267
16555.69 258
16556.91 269
16558.12 285
16559.34 271
16560.55 261
16561.77 312
16562.98 255
16564.20 258
16565.42 249
16566.63 253
16567.85 270
16569.06 257
16570.28 268
16571.50 277
16572.71 275
16573.93 285
16575.15 307
16576.36 275
16577.58 266
16578.79 253
16580.01 286
16581.23 286
16582.44 276
16583.66 267
16584.88 273
16586.09 246
16587.31 259
16588.53 286
16589.74 289
16590.96 279
16592.18 264
16593.40 294
16594.61 304
16595.83 296
16597.05 286
16598.26 275
16599.48 248
16600.70 269
16601.92 285
16603.13 267
16604.35 257
16605.57 283
16606.78 261
16608.00 263
16609.22 245
16610.44 250
16611.66 261
16612.87 255
16614.09 287
16615.31 300
16616.53 284
16617.74 266
16618.96 271
16620.18 264
16621.40 297
16622.62 303
16623.83 258
16625.05 286
16626.27 298
16627.49 312
16628.71 281
16629.93 272
16631.14 292
16632.36 259
16633.58 247
16634.80 265
16636.02 270
16637.24 270
16638.45 291
16639.67 258
16640.89 249
16642.11 279
16643.33 268
16644.55 260
16645.77 245
16646.99 247
16648.21 267
16649.42 267
16650.64 250
16651.86 249
16653.08 230
16654.30 254
16655.52 272
16656.74 268
16657.96 252
16659.18 289
16660.40 313
16661.62 278
16662.84 252
16664.06 252
16665.28 264
16666.50 276
16667.72 270
16668.93 259
16670.15 240
16671.37 253
16672.59 291
16673.81 291
16675.03 237
16676.25 247
16677.47 286
16678.69 251
16679.91 244
16681.13 277
16682.36 256
16683.58 252
16684.80 275
16686.02 276
16687.24 264
16688.46 268
16689.68 248
16690.90 231
16692.12 271
16693.34 278
16694.56 232
16695.78 256
16697.00 261
16698.22 265
16699.44 269
16700.66 290
16701.89 271
16703.11 276
16704.33 283
16705.55 255
16706.77 255
16707.99 272
16709.21 269
16710.43 276
16711.65 278
16712.88 247
16714.10 230
16715.32 286
16716.54 300
16717.76 285
16718.98 262
16720.20 256
16721.43 273
16722.65 220
16723.87 224
16725.09 266
16726.31 253
16727.54 282
16728.76 311
16729.98 259
16731.20 254
16732.42 264
16733.65 267
16734.87 256
16736.09 235
16737.31 246
16738.53 245
16739.76 249
16740.98 241
16742.20 271
16743.42 282
16744.65 306
16745.87 231
16747.09 238
16748.31 290
16749.54 297
16750.76 229
16751.98 247
16753.21 252
16754.43 242
16755.65 232
16756.87 264
16758.10 262
16759.32 245
16760.54 239
16761.77 267
16762.99 278
16764.21 245
16765.44 240
16766.66 275
16767.88 277
16769.11 244
16770.33 240
16771.55 288
16772.78 265
16774.00 285
16775.22 294
16776.45 277
16777.67 284
16778.90 256
16780.12 251
16781.34 242
16782.57 258
16783.79 294
16785.02 276
16786.24 303
16787.46 275
16788.69 249
16789.91 238
16791.14 252
16792.36 302
16793.58 262
16794.81 249
16796.03 287
16797.26 283
16798.48 246
16799.71 243
16800.93 285
16802.16 254
16803.38 231
16804.61 273
16805.83 268
16807.06 249
16808.28 235
16809.50 239
16810.73 268
16811.95 255
16813.18 263
16814.40 233
16815.63 236
16816.86 281
16818.08 287
16819.31 266
16820.53 263
16821.76 231
16822.98 257
16824.21 251
16825.43 277
16826.66 273
16827.88 241
16829.11 252
16830.33 284
16831.56 249
16832.79 228
16834.01 245
16835.24 296
16836.46 254
16837.69 229
16838.92 247
16840.14 292
16841.37 266
16842.59 252
16843.82 253
16845.05 255
16846.27 293
16847.50 276
16848.73 247
16849.95 251
16851.18 247
16852.40 291
16853.63 299
16854.86 265
16856.08 241
16857.31 267
16858.54 256
16859.76 239
16860.99 267
16862.22 268
16863.44 246
16864.67 269
16865.90 307
16867.13 279
16868.35 271
16869.58 294
16870.81 270
16872.03 275
16873.26 275
16874.49 292
16875.72 308
16876.94 293
16878.17 299
16879.40 275
16880.63 266
16881.85 259
16883.08 272
16884.31 317
16885.54 295
16886.76 285
16887.99 275
16889.22 293
16890.45 312
16891.68 293
16892.90 286
16894.13 270
16895.36 300
16896.59 284
16897.82 289
16899.04 347
16900.27 331
16901.50 290
16902.73 263
16903.96 282
16905.18 291
16906.41 306
16907.64 274
16908.87 316
16910.10 265
16911.33 266
16912.56 277
16913.78 264
16915.01 278
16916.24 269
16917.47 277
16918.70 237
16919.93 266
16921.16 270
16922.39 267
16923.62 270
16924.85 249
16926.07 279
16927.30 242
16928.53 244
16929.76 252
16930.99 238
16932.22 265
16933.45 258
16934.68 256
16935.91 264
16937.14 261
16938.37 252
16939.60 267
16940.83 267
16942.06 225
16943.29 238
16944.52 265
16945.75 254
16946.98 245
16948.21 227
16949.44 252
16950.67 255
16951.90 251
16953.13 253
16954.36 250
16955.59 277
16956.82 265
16958.05 276
16959.28 255
16960.51 254
16961.74 277
16962.97 257
16964.20 279
16965.43 263
16966.66 276
16967.89 274
16969.12 375
16970.35 287
16971.58 231
16972.82 196
16974.05 241
16975.28 254
16976.51 258
16977.74 266
16978.97 229
16980.20 247
16981.43 248
16982.66 275
16983.90 273
16985.13 268
16986.36 293
16987.59 271
16988.82 255
16990.05 231
16991.28 267
16992.52 248
16993.75 244
16994.98 262
16996.21 254
16997.44 267
16998.67 225
16999.91 237
17001.14 240
17002.37 269
17003.60 259
17004.83 265
17006.07 238
17007.30 246
17008.53 239
17009.76 238
17010.99 242
17012.23 257
17013.46 234
17014.69 239
17015.92 256
17017.16 277
17018.39 277
17019.62 257
17020.85 268
17022.09 235
17023.32 258
17024.55 269
17025.78 249
17027.02 229
17028.25 247
17029.48 247
17030.72 257
17031.95 270
17033.18 226
17034.42 260
17035.65 265
17036.88 260
17038.11 269
17039.35 260
17040.58 272
17041.81 251
17043.05 264
17044.28 246
17045.52 232
17046.75 236
17047.98 204
17049.22 258
17050.45 263
17051.68 236
17052.92 258
17054.15 256
17055.38 239
17056.62 247
17057.85 285
17059.09 244
17060.32 257
17061.55 212
17062.79 256
17064.02 260
17065.26 255
17066.49 248
17067.73 236
17068.96 221
17070.19 221
17071.43 251
17072.66 209
17073.90 235
17075.13 225
17076.37 264
17077.60 219
17078.84 224
17080.07 266
17081.31 235
17082.54 239
17083.78 260
17085.01 272
17086.25 268
17087.48 264
17088.72 221
17089.95 239
17091.19 235
17092.42 231
17093.66 264
17094.89 222
17096.13 202
17097.36 215
17098.60 217
17099.83 265
17101.07 250
17102.30 247
17103.54 251
17104.78 258
17106.01 228
17107.25 208
17108.48 243
17109.72 250
17110.95 242
17112.19 238
17113.43 265
17114.66 229
17115.90 243
17117.13 248
17118.37 245
17119.61 224
17120.84 266
17122.08 247
17123.32 242
17124.55 243
17125.79 264
17127.02 312
17128.26 253
17129.50 283
17130.73 205
17131.97 223
17133.21 267
17134.44 258
17135.68 243
17136.92 232
17138.15 231
17139.39 233
17140.63 199
17141.87 223
17143.10 258
17144.34 239
17145.58 269
17146.81 223
17148.05 231
17149.29 217
17150.53 252
17151.76 233
17153.00 252
17154.24 253
17155.48 250
17156.71 247
17157.95 236
17159.19 219
17160.43 217
17161.66 263
17162.90 244
17164.14 230
17165.38 230
17166.62 255
17167.85 236
17169.09 229
17170.33 253
17171.57 247
17172.81 224
17174.04 201
17175.28 219
17176.52 235
17177.76 273
17179.00 259
17180.23 241
17181.47 218
17182.71 249
17183.95 233
17185.19 281
17186.43 249
17187.67 252
17188.90 256
17190.14 231
17191.38 256
17192.62 254
17193.86 231
17195.10 233
17196.34 225
17197.58 225
17198.82 256
17200.05 271
17201.29 261
17202.53 255
17203.77 236
17205.01 252
17206.25 218
17207.49 270
17208.73 232
17209.97 219
17211.21 246
17212.45 233
17213.69 272
17214.93 232
17216.17 247
17217.41 217
17218.65 253
17219.89 288
17221.13 281
17222.37 211
17223.61 226
17224.85 244
17226.09 266
17227.33 269
17228.57 250
17229.81 249
17231.05 245
17232.29 243
17233.53 209
17234.77 253
17236.01 251
17237.25 230
17238.49 248
17239.73 224
17240.97 191
17242.21 273
17243.45 264
17244.69 226
17245.93 252
17247.17 233
17248.41 291
17249.66 297
17250.90 291
17252.14 276
17253.38 243
17254.62 227
17255.86 255
17257.10 232
17258.34 243
17259.58 256
17260.83 250
17262.07 271
17263.31 233
17264.55 250
17265.79 241
17267.03 270
17268.27 229
17269.52 251
17270.76 229
17272.00 246
17273.24 232
17274.48 214
17275.72 219
17276.97 232
17278.21 214
17279.45 235
17280.69 243
17281.93 216
17283.18 229
17284.42 224
17285.66 224
17286.90 226
17288.15 251
17289.39 239
17290.63 221
17291.87 224
17293.11 190
17294.36 238
17295.60 222
17296.84 230
17298.08 259
17299.33 198
17300.57 208
17301.81 256
17303.06 245
17304.30 218
17305.54 228
17306.78 222
17308.03 213
17309.27 216
17310.51 222
17311.76 230
17313.00 220
17314.24 236
17315.49 224
17316.73 241
17317.97 235
17319.22 248
17320.46 213
17321.70 225
17322.95 219
17324.19 219
17325.43 220
17326.68 255
17327.92 234
17329.17 246
17330.41 249
17331.65 223
17332.90 236
17334.14 224
17335.38 239
17336.63 246
17337.87 221
17339.12 227
17340.36 252
17341.61 206
17342.85 243
17344.09 235
17345.34 218
17346.58 236
17347.83 271
17349.07 243
17350.32 252
17351.56 270
17352.80 227
17354.05 205
17355.29 222
17356.54 211
17357.78 208
17359.03 239
17360.27 216
17361.52 218
17362.76 204
17364.01 227
17365.25 210
17366.50 240
17367.74 221
17368.99 219
17370.23 242
17371.48 261
17372.72 259
17373.97 263
17375.22 245
17376.46 211
17377.71 214
17378.95 226
17380.20 238
17381.44 246
17382.69 254
17383.93 239
17385.18 258
17386.43 230
17387.67 244
17388.92 228
17390.16 258
17391.41 233
17392.66 215
17393.90 219
17395.15 231
17396.39 242
17397.64 240
17398.89 257
17400.13 225
17401.38 243
17402.63 216
17403.87 234
17405.12 214
17406.37 224
17407.61 217
17408.86 227
17410.11 239
17411.35 243
17412.60 239
17413.85 259
17415.09 285
17416.34 240
17417.59 236
17418.83 230
17420.08 201
17421.33 237
17422.57 229
17423.82 227
17425.07 238
17426.32 210
17427.56 198
17428.81 214
17430.06 250
17431.31 280
17432.55 261
17433.80 226
17435.05 235
17436.30 261
17437.54 264
17438.79 236
17440.04 218
17441.29 243
17442.53 240
17443.78 242
17445.03 227
17446.28 227
17447.53 233
17448.77 235
17450.02 227
17451.27 195
17452.52 196
17453.77 193
17455.01 201
17456.26 220
17457.51 218
17458.76 235
17460.01 251
17461.26 217
17462.51 247
17463.75 230
17465.00 262
17466.25 264
17467.50 225
17468.75 213
17470.00 291
17471.25 280
17472.50 276
17473.74 266
17474.99 217
17476.24 237
17477.49 268
17478.74 215
17479.99 256
17481.24 242
17482.49 237
17483.74 239
17484.99 237
17486.24 221
17487.49 237
17488.74 216
17489.98 241
17491.23 236
17492.48 224
17493.73 247
17494.98 273
17496.23 253
17497.48 256
17498.73 232
17499.98 228
17501.23 231
17502.48 251
17503.73 277
17504.98 284
17506.23 219
17507.48 227
17508.73 219
17509.98 252
17511.23 239
17512.48 226
17513.73 230
17514.98 249
17516.24 242
17517.49 238
17518.74 257
17519.99 236
17521.24 231
17522.49 254
17523.74 249
17524.99 248
17526.24 246
17527.49 264
17528.74 267
17529.99 202
17531.24 271
17532.50 288
17533.75 241
17535.00 236
17536.25 247
17537.50 233
17538.75 243
17540.00 237
17541.25 260
17542.51 246
17543.76 246
17545.01 237
17546.26 252
17547.51 221
17548.76 227
17550.01 260
17551.27 262
17552.52 215
17553.77 242
17555.02 233
17556.27 219
17557.53 231
17558.78 233
17560.03 225
17561.28 229
17562.53 280
17563.79 221
17565.04 232
17566.29 236
17567.54 242
17568.80 236
17570.05 238
17571.30 241
17572.55 229
17573.81 245
17575.06 236
17576.31 244
17577.56 229
17578.82 235
17580.07 220
17581.32 220
17582.57 248
17583.83 243
17585.08 230
17586.33 237
17587.59 234
17588.84 241
17590.09 212
17591.35 240
17592.60 232
17593.85 250
17595.11 237
17596.36 253
17597.61 250
17598.87 258
17600.12 271
17601.37 259
17602.63 266
17603.88 263
17605.13 279
17606.39 247
17607.64 200
17608.89 238
17610.15 232
17611.40 234
17612.66 254
17613.91 262
17615.16 239
17616.42 225
17617.67 258
17618.93 225
17620.18 257
17621.43 237
17622.69 242
17623.94 222
17625.20 238
17626.45 265
17627.71 250
17628.96 221
17630.22 226
17631.47 232
17632.72 253
17633.98 230
17635.23 221
17636.49 222
17637.74 220
17639.00 234
17640.25 278
17641.51 250
17642.76 232
17644.02 213
17645.27 224
17646.53 220
17647.78 224
17649.04 217
17650.29 226
17651.55 231
17652.80 226
17654.06 228
17655.32 230
17656.57 211
17657.83 205
17659.08 193
17660.34 210
17661.59 233
17662.85 262
17664.11 220
17665.36 234
17666.62 221
17667.87 236
17669.13 213
17670.38 254
17671.64 241
17672.90 246
17674.15 225
17675.41 228
17676.67 228
17677.92 218
17679.18 242
17680.43 253
17681.69 239
17682.95 241
17684.20 237
17685.46 229
17686.72 233
17687.97 194
17689.23 208
17690.49 197
17691.74 236
17693.00 232
17694.26 222
17695.51 231
17696.77 216
17698.03 226
17699.28 235
17700.54 217
17701.80 253
17703.06 208
17704.31 196
17705.57 233
17706.83 220
17708.08 221
17709.34 229
17710.60 211
17711.86 203
17713.11 207
17714.37 235
17715.63 250
17716.89 293
17718.14 221
17719.40 224
17720.66 212
17721.92 205
17723.18 237
17724.43 245
17725.69 239
17726.95 208
17728.21 208
17729.47 247
17730.72 266
17731.98 250
17733.24 234
17734.50 222
17735.76 198
17737.02 231
17738.27 248
17739.53 241
17740.79 233
17742.05 186
17743.31 201
17744.57 228
17745.83 243
17747.08 232
17748.34 247
17749.60 197
17750.86 208
17752.12 213
17753.38 217
17754.64 210
17755.90 191
17757.16 249
17758.41 211
17759.67 199
17760.93 223
17762.19 242
17763.45 213
17764.71 193
17765.97 222
17767.23 229
17768.49 249
17769.75 208
17771.01 240
17772.27 237
17773.53 230
17774.79 214
17776.05 201
17777.31 213
17778.57 206
17779.83 206
17781.09 220
17782.35 212
17783.61 216
17784.87 213
17786.13 229
17787.39 189
17788.65 237
17789.91 246
17791.17 243
17792.43 202
17793.69 226
17794.95 247
17796.21 232
17797.47 244
17798.73 205
17799.99 186
17801.25 237
17802.51 250
17803.77 254
17805.03 231
17806.29 249
17807.55 259
17808.82 212
17810.08 254
17811.34 237
17812.60 223
17813.86 225
17815.12 235
17816.38 221
17817.64 194
17818.90 196
17820.17 223
17821.43 234
17822.69 250
17823.95 243
17825.21 247
17826.47 248
17827.73 222
17829.00 216
17830.26 213
17831.52 212
17832.78 199
17834.04 219
17835.31 234
17836.57 233
17837.83 200
17839.09 227
17840.35 233
17841.61 237
17842.88 242
17844.14 232
17845.40 245
17846.66 265
17847.93 228
17849.19 236
17850.45 222
17851.71 232
17852.98 257
17854.24 244
17855.50 221
17856.76 205
17858.03 193
17859.29 232
17860.55 237
17861.81 224
17863.08 242
17864.34 207
17865.60 184
17866.87 230
17868.13 217
17869.39 254
17870.65 243
17871.92 234
17873.18 247
17874.44 215
17875.71 205
17876.97 207
17878.23 269
17879.50 227
17880.76 210
17882.02 200
17883.29 246
17884.55 240
17885.82 220
17887.08 221
17888.34 206
17889.61 225
17890.87 248
17892.13 229
17893.40 224
17894.66 230
17895.93 220
17897.19 212
17898.45 211
17899.72 230
17900.98 232
17902.25 222
17903.51 216
17904.78 208
17906.04 221
17907.30 205
17908.57 210
17909.83 206
17911.10 203
17912.36 199
17913.63 209
17914.89 223
17916.16 242
17917.42 239
17918.69 227
17919.95 222
17921.22 242
17922.48 219
17923.75 251
17925.01 268
17926.28 219
17927.54 206
17928.81 224
17930.07 237
17931.34 208
17932.60 198
17933.87 232
17935.13 232
17936.40 210
17937.66 238
17938.93 210
17940.19 198
17941.46 205
17942.73 216
17943.99 212
17945.26 195
17946.52 191
17947.79 225
17949.05 223
17950.32 215
17951.59 173
17952.85 193
17954.12 234
17955.38 231
17956.65 218
17957.92 204
17959.18 206
17960.45 215
17961.72 256
17962.98 225
17964.25 236
17965.52 225
17966.78 251
17968.05 215
17969.31 201
17970.58 220
17971.85 251
17973.11 224
17974.38 208
17975.65 212
17976.92 221
17978.18 213
17979.45 205
17980.72 240
17981.98 199
17983.25 225
17984.52 234
17985.78 251
17987.05 214
17988.32 202
17989.59 216
17990.85 248
17992.12 224
17993.39 192
17994.66 206
17995.92 223
17997.19 219
17998.46 181
17999.73 193
18000.99 201
18002.26 244
18003.53 224
18004.80 233
18006.07 214
18007.33 204
18008.60 194
18009.87 223
18011.14 242
18012.41 248
18013.67 218
18014.94 217
18016.21 244
18017.48 205
18018.75 191
18020.02 213
18021.28 240
18022.55 240
18023.82 228
18025.09 202
18026.36 205
18027.63 211
18028.90 220
18030.16 219
18031.43 213
18032.70 223
18033.97 221
18035.24 232
18036.51 198
18037.78 205
18039.05 215
18040.32 235
18041.58 212
18042.85 194
18044.12 203
18045.39 215
18046.66 219
18047.93 248
18049.20 208
18050.47 243
18051.74 246
18053.01 195
18054.28 229
18055.55 204
18056.82 199
18058.09 217
18059.36 231
18060.63 222
18061.90 180
18063.17 190
18064.44 205
18065.71 231
18066.98 203
18068.25 235
18069.52 261
18070.79 245
18072.06 237
18073.33 214
18074.60 214
18075.87 202
18077.14 241
18078.41 254
18079.68 244
18080.95 184
18082.22 201
18083.49 199
18084.76 224
18086.03 212
18087.30 196
18088.57 252
18089.85 244
18091.12 256
18092.39 223
18093.66 223
18094.93 235
18096.20 210
18097.47 239
18098.74 215
18100.01 207
18101.29 259
18102.56 210
18103.83 214
18105.10 220
18106.37 241
18107.64 210
18108.91 178
18110.19 239
18111.46 219
18112.73 212
18114.00 244
18115.27 212
18116.54 228
18117.82 208
18119.09 244
18120.36 211
18121.63 206
18122.90 189
18124.18 187
18125.45 211
18126.72 214
18127.99 209
18129.26 228
18130.54 237
18131.81 222
18133.08 223
18134.35 186
18135.63 213
18136.90 195
18138.17 211
18139.44 227
18140.72 213
18141.99 244
18143.26 215
18144.53 224
18145.81 222
18147.08 191
18148.35 227
18149.63 218
18150.90 244
18152.17 222
18153.45 222
18154.72 258
18155.99 230
18157.26 207
18158.54 217
18159.81 221
18161.08 227
18162.36 232
18163.63 218
18164.91 236
18166.18 235
18167.45 228
18168.73 235
18170.00 224
18171.27 216
18172.55 207
18173.82 228
18175.09 218
18176.37 242
18177.64 225
18178.92 246
18180.19 253
18181.46 225
18182.74 226
18184.01 228
18185.29 248
18186.56 245
18187.84 176
18189.11 210
18190.38 217
18191.66 217
18192.93 206
18194.21 207
18195.48 215
18196.76 192
18198.03 174
18199.31 184
18200.58 205
18201.86 247
18203.13 233
18204.41 213
18205.68 220
18206.96 243
18208.23 209
18209.51 218
18210.78 199
18212.06 224
18213.33 251
18214.61 230
18215.88 218
18217.16 186
18218.43 223
18219.71 247
18220.98 237
18222.26 216
18223.53 204
18224.81 231
18226.09 211
18227.36 212
18228.64 208
18229.91 213
18231.19 221
18232.46 229
18233.74 217
18235.02 229
18236.29 217
18237.57 211
18238.84 218
18240.12 252
18241.40 231
18242.67 219
18243.95 216
18245.23 217
18246.50 190
18247.78 192
18249.05 227
18250.33 229
18251.61 214
18252.88 233
18254.16 238
18255.44 207
18256.71 204
18257.99 225
18259.27 201
18260.54 244
18261.82 233
18263.10 221
18264.38 206
18265.65 205
18266.93 198
18268.21 225
18269.48 182
18270.76 173
18272.04 200
18273.32 209
18274.59 226
18275.87 237
18277.15 200
18278.43 191
18279.70 200
18280.98 221
18282.26 202
18283.54 238
18284.81 226
18286.09 233
18287.37 208
18288.65 215
18289.92 193
18291.20 202
18292.48 193
18293.76 194
18295.04 228
18296.31 232
18297.59 176
18298.87 199
18300.15 201
18301.43 199
18302.71 207
18303.98 216
18305.26 214
18306.54 204
18307.82 221
18309.10 218
18310.38 252
18311.66 216
18312.93 211
18314.21 255
18315.49 266
18316.77 209
18318.05 208
18319.33 243
18320.61 201
18321.89 195
18323.17 208
18324.44 252
18325.72 232
18327.00 216
18328.28 217
18329.56 209
18330.84 207
18332.12 217
18333.40 209
18334.68 199
18335.96 211
18337.24 222
18338.52 203
18339.80 184
18341.08 213
18342.36 212
18343.64 237
18344.92 258
18346.20 210
18347.48 216
18348.76 239
18350.04 248
18351.32 217
18352.60 233
18353.88 237
18355.16 194
18356.44 210
18357.72 193
18359.00 207
18360.28 249
18361.56 209
18362.84 213
18364.12 205
18365.40 193
18366.68 218
18367.96 244
18369.24 228
18370.52 217
18371.80 193
18373.08 214
18374.36 246
18375.64 250
18376.93 226
18378.21 249
18379.49 219
18380.77 213
18382.05 219
18383.33 223
18384.61 225
18385.89 198
18387.17 192
18388.46 210
18389.74 219
18391.02 240
18392.30 227
18393.58 220
18394.86 232
18396.15 231
18397.43 206
18398.71 227
18399.99 224
18401.27 196
18402.55 203
18403.84 209
18405.12 224
18406.40 207
18407.68 199
18408.96 217
18410.25 202
18411.53 188
18412.81 168
18414.09 207
18415.37 238
18416.66 219
18417.94 190
18419.22 192
18420.50 221
18421.79 181
18423.07 186
18424.35 200
18425.63 223
18426.92 213
18428.20 196
18429.48 219
18430.77 252
18432.05 231
18433.33 230
18434.61 234
18435.90 221
18437.18 220
18438.46 231
18439.75 220
18441.03 194
18442.31 200
18443.60 231
18444.88 219
18446.16 257
18447.45 233
18448.73 219
18450.01 223
18451.30 217
18452.58 211
18453.86 211
18455.15 221
18456.43 238
18457.71 234
18459.00 196
18460.28 187
18461.57 238
18462.85 253
18464.13 225
18465.42 224
18466.70 249
18467.99 229
18469.27 217
18470.55 222
18471.84 225
18473.12 212
18474.41 238
18475.69 228
18476.98 196
18478.26 203
18479.55 224
18480.83 234
18482.11 218
18483.40 221
18484.68 184
18485.97 223
18487.25 219
18488.54 207
18489.82 211
18491.11 225
18492.39 192
18493.68 210
18494.96 202
18496.25 223
18497.53 236
18498.82 205
18500.10 220
18501.39 190
18502.67 191
18503.96 192
18505.24 201
18506.53 185
18507.82 218
18509.10 220
18510.39 213
18511.67 223
18512.96 218
18514.24 229
18515.53 188
18516.82 225
18518.10 191
18519.39 219
18520.67 226
18521.96 250
18523.25 219
18524.53 219
18525.82 234
18527.10 234
18528.39 219
18529.68 215
18530.96 195
18532.25 191
18533.54 212
18534.82 231
18536.11 212
18537.39 215
18538.68 237
18539.97 218
18541.25 208
18542.54 212
18543.83 207
18545.11 232
18546.40 203
18547.69 199
18548.98 234
18550.26 207
18551.55 212
18552.84 218
18554.12 198
18555.41 210
18556.70 220
18557.99 210
18559.27 192
18560.56 219
18561.85 224
18563.13 251
18564.42 199
18565.71 248
18567.00 229
18568.28 222
18569.57 180
18570.86 181
18572.15 228
18573.44 233
18574.72 196
18576.01 201
18577.30 201
18578.59 230
18579.88 222
18581.16 214
18582.45 230
18583.74 252
18585.03 272
18586.32 241
18587.60 285
18588.89 237
18590.18 227
18591.47 235
18592.76 253
18594.05 213
18595.33 215
18596.62 246
18597.91 221
18599.20 233
18600.49 227
18601.78 248
18603.07 257
18604.36 239
18605.64 212
18606.93 239
18608.22 259
18609.51 228
18610.80 246
18612.09 248
18613.38 254
18614.67 229
18615.96 214
18617.25 216
18618.54 259
18619.83 254
18621.12 235
18622.40 253
18623.69 245
18624.98 217
18626.27 204
18627.56 210
18628.85 236
18630.14 255
18631.43 235
18632.72 225
18634.01 217
18635.30 250
18636.59 224
18637.88 250
18639.17 225
18640.46 219
18641.75 248
18643.04 215
18644.33 196
18645.62 210
18646.91 202
18648.20 229
18649.49 180
18650.78 206
18652.08 219
18653.37 198
18654.66 207
18655.95 202
18657.24 241
18658.53 223
18659.82 221
18661.11 207
18662.40 197
18663.69 225
18664.98 225
18666.27 222
18667.56 208
18668.86 231
18670.15 234
18671.44 223
18672.73 215
18674.02 199
18675.31 210
18676.60 222
18677.90 203
18679.19 249
18680.48 201
18681.77 213
18683.06 228
18684.35 217
18685.64 192
18686.94 223
18688.23 216
18689.52 219
18690.81 203
18692.10 232
18693.40 220
18694.69 215
18695.98 204
18697.27 209
18698.56 217
18699.86 245
18701.15 238
18702.44 221
18703.73 239
18705.03 221
18706.32 239
18707.61 199
18708.90 237
18710.19 231
18711.49 236
18712.78 216
18714.07 188
18715.37 224
18716.66 218
18717.95 222
18719.24 202
18720.54 194
18721.83 197
18723.12 223
18724.42 204
18725.71 217
18727.00 226
18728.30 218
18729.59 229
18730.88 234
18732.17 223
18733.47 212
18734.76 223
18736.05 231
18737.35 215
18738.64 236
18739.94 212
18741.23 211
18742.52 245
18743.82 203
18745.11 190
18746.40 205
18747.70 200
18748.99 184
18750.29 225
18751.58 217
18752.87 201
18754.17 223
18755.46 226
18756.76 227
18758.05 212
18759.34 220
18760.64 193
18761.93 201
18763.23 218
18764.52 222
18765.82 231
18767.11 229
18768.41 204
18769.70 212
18770.99 187
18772.29 227
18773.58 221
18774.88 212
18776.17 230
18777.47 227
18778.76 232
18780.06 195
18781.35 244
18782.65 227
18783.94 178
18785.24 212
18786.53 228
18787.83 211
18789.12 222
18790.42 215
18791.71 225
18793.01 201
18794.31 219
18795.60 214
18796.90 205
18798.19 211
18799.49 229
18800.78 260
18802.08 213
18803.37 223
18804.67 221
18805.97 240
18807.26 226
18808.56 220
18809.85 218
18811.15 238
18812.45 222
18813.74 238
18815.04 217
18816.34 210
18817.63 235
18818.93 218
18820.22 210
18821.52 234
18822.82 227
18824.11 241
18825.41 239
18826.71 222
18828.00 210
18829.30 213
18830.60 243
18831.89 244
18833.19 209
18834.49 233
18835.78 232
18837.08 226
18838.38 244
18839.67 221
18840.97 205
18842.27 223
18843.57 210
18844.86 222
18846.16 228
18847.46 240
18848.75 221
18850.05 240
18851.35 240
18852.65 222
18853.94 218
18855.24 211
18856.54 206
18857.84 199
18859.13 231
18860.43 224
18861.73 200
18863.03 197
18864.33 215
18865.62 228
18866.92 198
18868.22 223
18869.52 210
18870.82 208
18872.11 231
18873.41 213
18874.71 223
18876.01 204
18877.31 197
18878.61 230
18879.90 201
18881.20 203
18882.50 247
18883.80 204
18885.10 189
18886.40 174
18887.70 175
18888.99 206
18890.29 213
18891.59 211
18892.89 228
18894.19 213
18895.49 242
18896.79 196
18898.09 222
18899.39 190
18900.68 181
18901.98 168
18903.28 188
18904.58 177
18905.88 200
18907.18 186
18908.48 199
18909.78 197
18911.08 213
18912.38 211
18913.68 208
18914.98 223
18916.28 196
18917.58 197
18918.88 204
18920.18 205
18921.48 215
18922.78 203
18924.08 175
18925.38 204
18926.68 195
18927.98 218
18929.28 199
18930.58 191
18931.88 240
18933.18 216
18934.48 203
18935.78 191
18937.08 177
18938.38 206
18939.68 230
18940.98 162
18942.28 194
18943.58 207
18944.88 235
18946.18 215
18947.48 206
18948.78 163
18950.08 183
18951.39 203
18952.69 218
18953.99 181
18955.29 177
18956.59 205
18957.89 224
18959.19 201
18960.49 179
18961.79 169
18963.09 181
18964.40 194
18965.70 167
18967.00 186
18968.30 193
18969.60 193
18970.90 217
18972.21 175
18973.51 197
18974.81 224
18976.11 209
18977.41 230
18978.71 235
18980.02 209
18981.32 216
18982.62 195
18983.92 211
18985.22 219
18986.53 216
18987.83 215
18989.13 180
18990.43 246
18991.73 199
18993.04 182
18994.34 225
18995.64 182
18996.94 205
18998.25 208
18999.55 220
19000.85 220
19002.15 199
19003.46 231
19004.76 210
19006.06 201
19007.36 204
19008.67 189
19009.97 176
19011.27 187
19012.58 184
19013.88 224
19015.18 214
19016.49 191
19017.79 211
19019.09 188
19020.40 181
19021.70 204
19023.00 176
19024.31 201
19025.61 194
19026.91 207
19028.22 236
19029.52 203
19030.82 168
19032.13 159
19033.43 194
19034.73 222
19036.04 217
19037.34 216
19038.65 228
19039.95 207
19041.25 210
19042.56 214
19043.86 212
19045.17 186
19046.47 196
19047.77 197
19049.08 201
19050.38 194
19051.69 186
19052.99 180
19054.30 217
19055.60 224
19056.90 202
19058.21 237
19059.51 215
19060.82 213
19062.12 214
19063.43 196
19064.73 203
19066.04 205
19067.34 211
19068.65 194
19069.95 185
19071.26 184
19072.56 189
19073.87 239
19075.17 215
19076.48 178
19077.78 199
19079.09 202
19080.39 196
19081.70 221
19083.00 211
19084.31 229
19085.61 222
19086.92 189
19088.23 181
19089.53 191
19090.84 194
19092.14 166
19093.45 185
19094.75 195
19096.06 199
19097.37 184
19098.67 172
19099.98 179
19101.28 190
19102.59 170
19103.90 191
19105.20 205
19106.51 210
19107.81 220
19109.12 211
19110.43 211
19111.73 207
19113.04 184
19114.35 189
19115.65 218
19116.96 219
19118.27 207
19119.57 211
19120.88 221
19122.19 202
19123.49 217
19124.80 197
19126.11 208
19127.41 215
19128.72 183
19130.03 211
19131.33 246
19132.64 206
19133.95 182
19135.26 206
19136.56 215
19137.87 208
19139.18 188
19140.49 185
19141.79 200
19143.10 184
19144.41 173
19145.71 185
19147.02 169
19148.33 179
19149.64 206
19150.95 197
19152.25 186
19153.56 194
19154.87 188
19156.18 185
19157.48 180
19158.79 209
19160.10 176
19161.41 158
19162.72 174
19164.03 200
19165.33 206
19166.64 188
19167.95 210
19169.26 196
19170.57 199
19171.88 184
19173.18 204
19174.49 198
19175.80 177
19177.11 208
19178.42 193
19179.73 170
19181.04 180
19182.34 194
19183.65 185
19184.96 219
19186.27 207
19187.58 198
19188.89 190
19190.20 189
19191.51 199
19192.82 173
19194.13 220
19195.43 208
19196.74 217
19198.05 200
19199.36 206
19200.67 214
19201.98 194
19203.29 175
19204.60 173
19205.91 214
19207.22 202
19208.53 188
19209.84 189
19211.15 208
19212.46 194
19213.77 205
19215.08 184
19216.39 197
19217.70 181
19219.01 202
19220.32 175
19221.63 178
19222.94 196
19224.25 196
19225.56 174
19226.87 194
19228.18 192
19229.49 197
19230.80 205
19232.11 196
19233.42 187
19234.73 162
19236.04 180
19237.35 187
19238.67 236
19239.98 218
19241.29 189
19242.60 222
19243.91 205
19245.22 192
19246.53 199
19247.84 182
19249.15 222
19250.46 192
19251.77 190
19253.09 203
19254.40 179
19255.71 188
19257.02 184
19258.33 179
19259.64 204
19260.95 172
19262.27 192
19263.58 198
19264.89 179
19266.20 197
19267.51 199
19268.82 192
19270.14 206
19271.45 189
19272.76 172
19274.07 166
19275.38 214
19276.70 176
19278.01 146
19279.32 181
19280.63 187
19281.94 163
19283.26 166
19284.57 217
19285.88 194
19287.19 156
19288.51 190
19289.82 206
19291.13 175
19292.44 203
19293.76 192
19295.07 184
19296.38 187
19297.69 195
19299.01 195
19300.32 197
19301.63 220
19302.95 182
19304.26 183
19305.57 190
19306.88 200
19308.20 180
19309.51 206
19310.82 192
19312.14 205
19313.45 187
19314.76 190
19316.08 182
19317.39 203
19318.70 181
19320.02 191
19321.33 194
19322.64 203
19323.96 233
19325.27 189
19326.59 195
19327.90 175
19329.21 188
19330.53 185
19331.84 189
19333.15 169
19334.47 211
19335.78 218
19337.10 193
19338.41 206
19339.73 194
19341.04 182
19342.35 215
19343.67 189
19344.98 221
19346.30 233
19347.61 199
19348.93 190
19350.24 202
19351.55 189
19352.87 180
19354.18 208
19355.50 210
19356.81 183
19358.13 205
19359.44 237
19360.76 218
19362.07 171
19363.39 181
19364.70 188
19366.02 198
19367.33 196
19368.65 183
19369.96 172
19371.28 176
19372.59 180
19373.91 205
19375.22 216
19376.54 180
19377.86 202
19379.17 204
19380.49 202
19381.80 196
19383.12 175
19384.43 177
19385.75 186
19387.07 185
19388.38 194
19389.70 218
19391.01 178
19392.33 169
19393.65 193
19394.96 199
19396.28 207
19397.59 181
19398.91 178
19400.23 179
19401.54 181
19402.86 201
19404.17 196
19405.49 160
19406.81 181
19408.12 177
19409.44 193
19410.76 205
19412.07 173
19413.39 170
19414.71 183
19416.02 172
19417.34 190
19418.66 198
19419.97 197
19421.29 200
19422.61 195
19423.93 216
19425.24 214
19426.56 190
19427.88 184
19429.19 182
19430.51 192
19431.83 171
19433.15 202
19434.46 175
19435.78 189
19437.10 193
19438.42 215
19439.73 189
19441.05 175
19442.37 180
19443.69 186
19445.00 188
19446.32 170
19447.64 183
19448.96 182
19450.28 225
19451.59 173
19452.91 189
19454.23 158
19455.55 180
19456.87 192
19458.18 166
19459.50 202
19460.82 200
19462.14 187
19463.46 200
19464.78 187
19466.09 215
19467.41 176
19468.73 151
19470.05 183
19471.37 217
19472.69 172
19474.01 178
19475.33 186
19476.64 178
19477.96 174
19479.28 177
19480.60 149
19481.92 171
19483.24 187
19484.56 187
19485.88 175
19487.20 178
19488.52 171
19489.83 195
19491.15 162
19492.47 151
19493.79 164
19495.11 152
19496.43 189
19497.75 184
19499.07 190
19500.39 174
19501.71 175
19503.03 204
19504.35 148
19505.67 159
19506.99 165
19508.31 183
19509.63 172
19510.95 175
19512.27 181
19513.59 200
19514.91 196
19516.23 179
19517.55 164
19518.87 184
19520.19 203
19521.51 204
19522.83 210
19524.15 191
19525.47 180
19526.79 172
19528.11 165
19529.43 190
19530.75 173
19532.08 174
19533.40 225
19534.72 167
19536.04 182
19537.36 187
19538.68 197
19540.00 193
19541.32 205
19542.64 192
19543.96 192
19545.29 199
19546.61 177
19547.93 177
19549.25 174
19550.57 182
19551.89 175
19553.21 172
19554.53 186
19555.86 187
19557.18 163
19558.50 166
19559.82 161
19561.14 186
19562.46 225
19563.79 192
19565.11 188
19566.43 174
19567.75 182
19569.07 188
19570.40 198
19571.72 161
19573.04 196
19574.36 187
19575.68 234
19577.01 205
19578.33 182
19579.65 164
19580.97 179
19582.30 201
19583.62 201
19584.94 205
19586.26 179
19587.59 188
19588.91 209
19590.23 197
19591.55 170
19592.88 175
19594.20 184
19595.52 187
19596.85 170
19598.17 210
19599.49 198
19600.81 194
19602.14 204
19603.46 200
19604.78 207
19606.11 186
19607.43 182
19608.75 210
19610.08 185
19611.40 193
19612.72 206
19614.05 200
19615.37 183
19616.69 183
19618.02 174
19619.34 183
19620.67 183
19621.99 206
19623.31 220
19624.64 190
19625.96 213
19627.29 197
19628.61 184
19629.93 164
19631.26 185
19632.58 213
19633.91 196
19635.23 195
19636.55 196
19637.88 199
19639.20 190
19640.53 174
19641.85 207
19643.18 216
19644.50 175
19645.82 183
19647.15 198
19648.47 214
19649.80 222
19651.12 189
19652.45 199
19653.77 171
19655.10 177
19656.42 162
19657.75 163
19659.07 167
19660.40 221
19661.72 204
19663.05 207
19664.37 198
19665.70 164
19667.02 182
19668.35 165
19669.67 184
19671.00 207
19672.33 192
19673.65 181
19674.98 198
19676.30 172
19677.63 175
19678.95 184
19680.28 164
19681.61 172
19682.93 181
19684.26 188
19685.58 177
19686.91 197
19688.23 192
19689.56 175
19690.89 180
19692.21 173
19693.54 151
19694.87 198
19696.19 213
19697.52 194
19698.84 187
19700.17 167
19701.50 183
19702.82 208
19704.15 234
19705.48 219
19706.80 179
19708.13 173
19709.46 154
19710.78 172
19712.11 175
19713.44 171
19714.76 187
19716.09 178
19717.42 188
19718.75 153
19720.07 183
19721.40 181
19722.73 181
19724.05 178
19725.38 179
19726.71 195
19728.04 165
19729.36 169
19730.69 183
19732.02 169
19733.35 172
19734.67 214
19736.00 200
19737.33 196
19738.66 175
19739.98 181
19741.31 172
19742.64 187
19743.97 173
19745.30 186
19746.62 186
19747.95 196
19749.28 153
19750.61 175
19751.94 182
19753.26 191
19754.59 160
19755.92 172
19757.25 170
19758.58 170
19759.91 174
19761.23 156
19762.56 168
19763.89 199
19765.22 200
19766.55 182
19767.88 174
19769.21 187
19770.53 191
19771.86 201
19773.19 178
19774.52 157
19775.85 211
19777.18 189
19778.51 186
19779.84 191
19781.17 164
19782.50 192
19783.83 198
19785.15 187
19786.48 181
19787.81 168
19789.14 188
19790.47 210
19791.80 187
19793.13 187
19794.46 181
19795.79 208
19797.12 196
19798.45 179
19799.78 189
19801.11 219
19802.44 213
19803.77 190
19805.10 166
19806.43 192
19807.76 184
19809.09 189
19810.42 182
19811.75 189
19813.08 213
19814.41 176
19815.74 187
19817.07 188
19818.40 153
19819.73 180
19821.06 163
19822.39 179
19823.72 150
19825.05 176
19826.38 182
19827.71 197
19829.05 215
19830.38 176
19831.71 202
19833.04 190
19834.37 212
19835.70 205
19837.03 193
19838.36 195
19839.69 197
19841.02 168
19842.36 188
19843.69 190
19845.02 180
19846.35 206
19847.68 175
19849.01 191
19850.34 195
19851.68 187
19853.01 162
19854.34 149
19855.67 186
19857.00 206
19858.33 187
19859.67 201
19861.00 172
19862.33 168
19863.66 160
19864.99 172
19866.32 175
19867.66 201
19868.99 185
19870.32 165
19871.65 181
19872.99 168
19874.32 162
19875.65 160
19876.98 190
19878.32 180
19879.65 152
19880.98 154
19882.31 169
19883.65 183
19884.98 180
19886.31 188
19887.64 161
19888.98 176
19890.31 161
19891.64 154
19892.97 170
19894.31 172
19895.64 188
19896.97 169
19898.31 191
19899.64 191
19900.97 199
19902.31 137
19903.64 198
19904.97 208
19906.31 181
19907.64 191
19908.97 180
19910.31 160
19911.64 168
19912.97 181
19914.31 156
19915.64 186
19916.97 148
19918.31 160
19919.64 158
19920.98 160
19922.31 168
19923.64 188
19924.98 157
19926.31 145
19927.65 176
19928.98 164
19930.31 179
19931.65 181
19932.98 178
19934.32 197
19935.65 214
19936.99 184
19938.32 169
19939.65 164
19940.99 209
19942.32 218
19943.66 193
19944.99 167
19946.33 158
19947.66 166
19949.00 180
19950.33 182
19951.67 206
19953.00 189
19954.34 209
19955.67 186
19957.01 192
19958.34 182
19959.68 179
19961.01 171
19962.35 166
19963.68 163
19965.02 178
19966.35 167
19967.69 182
19969.02 169
19970.36 164
19971.70 170
19973.03 186
19974.37 201
19975.70 211
19977.04 183
19978.37 173
19979.71 175
19981.05 196
19982.38 188
19983.72 185
19985.05 172
19986.39 180
19987.73 186
19989.06 189
19990.40 177
19991.73 189
19993.07 192
19994.41 185
19995.74 145
19997.08 174
19998.42 186
19999.75 155
20001.09 198
20002.43 176
20003.76 189
20005.10 176
20006.44 184
20007.77 169
20009.11 208
20010.45 173
20011.78 199
20013.12 194
20014.46 173
20015.79 186
20017.13 160
20018.47 219
20019.81 189
20021.14 164
20022.48 160
20023.82 168
20025.15 162
20026.49 152
20027.83 181
20029.17 164
20030.50 162
20031.84 189
20033.18 189
20034.52 181
20035.85 210
20037.19 211
20038.53 168
20039.87 154
20041.21 166
20042.54 173
20043.88 197
20045.22 155
20046.56 145
20047.90 182
20049.23 217
20050.57 187
20051.91 170
20053.25 186
20054.59 206
20055.93 197
20057.26 174
20058.60 196
20059.94 182
20061.28 201
20062.62 201
20063.96 199
20065.30 210
20066.63 203
20067.97 188
20069.31 196
20070.65 166
20071.99 173
20073.33 198
20074.67 183
20076.01 178
20077.35 155
20078.68 183
20080.02 192
20081.36 205
20082.70 185
20084.04 159
20085.38 170
20086.72 184
20088.06 181
20089.40 194
20090.74 174
20092.08 189
20093.42 196
20094.76 170
20096.10 169
20097.44 173
20098.78 181
20100.12 181
20101.46 171
20102.80 160
20104.14 180
20105.48 183
20106.82 182
20108.16 164
20109.50 150
20110.84 145
20112.18 180
20113.52 185
20114.86 159
20116.20 167
20117.54 181
20118.88 185
20120.22 187
20121.56 181
20122.90 189
20124.24 202
20125.58 169
20126.92 200
20128.26 199
20129.61 218
20130.95 164
20132.29 175
20133.63 190
20134.97 184
20136.31 176
20137.65 177
20138.99 179
20140.33 182
20141.67 189
20143.02 217
