# Supplementary material for: MALDI-TOF MS typing enables the classification of brewing yeasts of the genus Saccharomyces to major beer styles
Source: PLoS One. 2017 Aug 9;12(8):e0181694. doi: 10.1371/journal.pone.0181694 (PMC5549903; doi:10.1371/journal.pone.0181694)
Supplement: S5 File — The directory includes 90 raw files and was zipped to “.zip”; the folder has three strains with 30 spectra per strain; S1 Text explains the raw files with an example and Table 1 represents the yeast strains used within the experiment. (ZIP) [file pone.0181694.s008.zip › 13-15/30273-3D2-Dias-Dias-Dias-YPG-18h-E-E_2015-08-13__0_B3_1.dat]

1999.93 1010
2000.35 1027
2000.77 1155
2001.19 1228
2001.61 1323
2002.03 1275
2002.46 1179
2002.88 1088
2003.30 1014
2003.72 1194
2004.14 1250
2004.57 1141
2004.99 1161
2005.41 1295
2005.83 1310
2006.25 1221
2006.68 1333
2007.10 1277
2007.52 1238
2007.94 1089
2008.37 1185
2008.79 1305
2009.21 1169
2009.63 1162
2010.06 1255
2010.48 1203
2010.90 1230
2011.32 1162
2011.75 1124
2012.17 1104
2012.59 1190
2013.02 1128
2013.44 1094
2013.86 1186
2014.29 1264
2014.71 1128
2015.13 987
2015.55 1124
2015.98 1094
2016.40 1175
2016.82 1144
2017.25 1068
2017.67 1009
2018.10 977
2018.52 1055
2018.94 1090
2019.37 1071
2019.79 1097
2020.21 1095
2020.64 1115
2021.06 1214
2021.48 1177
2021.91 1077
2022.33 1042
2022.76 940
2023.18 953
2023.60 1105
2024.03 1105
2024.45 992
2024.88 1012
2025.30 1076
2025.73 1110
2026.15 983
2026.57 996
2027.00 1186
2027.42 1125
2027.85 924
2028.27 1001
2028.70 1022
2029.12 1032
2029.55 1055
2029.97 1064
2030.40 1069
2030.82 954
2031.24 972
2031.67 973
2032.09 1086
2032.52 1080
2032.94 1087
2033.37 1190
2033.79 1030
2034.22 1071
2034.65 1059
2035.07 1063
2035.50 995
2035.92 1008
2036.35 1136
2036.77 1224
2037.20 1239
2037.62 1197
2038.05 1182
2038.47 1193
2038.90 1176
2039.33 1115
2039.75 1123
2040.18 1303
2040.60 1350
2041.03 1296
2041.45 1181
2041.88 1267
2042.31 1278
2042.73 1256
2043.16 1216
2043.58 1349
2044.01 1222
2044.44 1296
2044.86 1314
2045.29 1251
2045.72 1160
2046.14 1240
2046.57 1247
2047.00 1324
2047.42 1260
2047.85 1059
2048.28 1144
2048.70 1093
2049.13 1059
2049.56 1251
2049.98 1122
2050.41 994
2050.84 1088
2051.26 1105
2051.69 1097
2052.12 1032
2052.54 1047
2052.97 1091
2053.40 1097
2053.83 956
2054.25 983
2054.68 1115
2055.11 1006
2055.53 1132
2055.96 1066
2056.39 1170
2056.82 1070
2057.24 1067
2057.67 1131
2058.10 1054
2058.53 1112
2058.96 1041
2059.38 947
2059.81 1092
2060.24 1111
2060.67 1135
2061.10 1062
2061.52 1127
2061.95 1068
2062.38 1023
2062.81 1156
2063.24 1243
2063.66 1113
2064.09 1155
2064.52 1063
2064.95 1118
2065.38 1240
2065.81 1322
2066.23 1272
2066.66 1290
2067.09 1368
2067.52 1429
2067.95 1313
2068.38 1317
2068.81 1406
2069.23 1213
2069.66 1170
2070.09 1052
2070.52 1108
2070.95 1114
2071.38 1107
2071.81 996
2072.24 945
2072.67 1045
2073.10 1096
2073.53 1058
2073.95 1110
2074.38 1077
2074.81 965
2075.24 959
2075.67 912
2076.10 897
2076.53 1148
2076.96 1017
2077.39 1132
2077.82 1161
2078.25 1110
2078.68 1103
2079.11 1115
2079.54 1113
2079.97 1035
2080.40 1014
2080.83 1057
2081.26 1070
2081.69 1083
2082.12 1123
2082.55 1066
2082.98 1115
2083.41 1032
2083.84 1105
2084.27 1079
2084.70 1183
2085.13 1079
2085.56 1086
2085.99 1215
2086.42 1097
2086.85 1222
2087.29 1116
2087.72 1126
2088.15 1162
2088.58 1229
2089.01 1175
2089.44 986
2089.87 1103
2090.30 1217
2090.73 1024
2091.16 1142
2091.59 1154
2092.03 1300
2092.46 1218
2092.89 1195
2093.32 1366
2093.75 1285
2094.18 1452
2094.61 1570
2095.05 1531
2095.48 1542
2095.91 1585
2096.34 1814
2096.77 1566
2097.20 1501
2097.63 1592
2098.07 1626
2098.50 1547
2098.93 1453
2099.36 1241
2099.79 1283
2100.23 1254
2100.66 1160
2101.09 1225
2101.52 1258
2101.95 1159
2102.39 1099
2102.82 1121
2103.25 1158
2103.68 1129
2104.12 1099
2104.55 1228
2104.98 1272
2105.41 1174
2105.85 1087
2106.28 1146
2106.71 1171
2107.14 1150
2107.58 1180
2108.01 1059
2108.44 1068
2108.88 1149
2109.31 1234
2109.74 1155
2110.18 1015
2110.61 1055
2111.04 1034
2111.47 1204
2111.91 1233
2112.34 1167
2112.77 1198
2113.21 1060
2113.64 1200
2114.07 1084
2114.51 1142
2114.94 1103
2115.37 1249
2115.81 1124
2116.24 1077
2116.68 1110
2117.11 1035
2117.54 1022
2117.98 1066
2118.41 1097
2118.85 1040
2119.28 1065
2119.71 982
2120.15 921
2120.58 1121
2121.02 1195
2121.45 1093
2121.88 1069
2122.32 1145
2122.75 1160
2123.19 949
2123.62 979
2124.06 977
2124.49 1120
2124.92 1274
2125.36 1237
2125.79 1280
2126.23 988
2126.66 1035
2127.10 1109
2127.53 1095
2127.97 1049
2128.40 1014
2128.84 1078
2129.27 1122
2129.71 1134
2130.14 1200
2130.58 1138
2131.01 1225
2131.45 1261
2131.88 1353
2132.32 1280
2132.75 1328
2133.19 1197
2133.63 1265
2134.06 1255
2134.50 1270
2134.93 1265
2135.37 1261
2135.80 1244
2136.24 1282
2136.67 1291
2137.11 1377
2137.55 1408
2137.98 1341
2138.42 1283
2138.85 1337
2139.29 1297
2139.73 1291
2140.16 1432
2140.60 1392
2141.03 1304
2141.47 1248
2141.91 1188
2142.34 1168
2142.78 1111
2143.22 1138
2143.65 1136
2144.09 1090
2144.53 1042
2144.96 1190
2145.40 1176
2145.84 1036
2146.27 1017
2146.71 1029
2147.15 1020
2147.58 1010
2148.02 1132
2148.46 1157
2148.89 1051
2149.33 1227
2149.77 1289
2150.21 1390
2150.64 1471
2151.08 1425
2151.52 1572
2151.95 1623
2152.39 1457
2152.83 1415
2153.27 1474
2153.70 1420
2154.14 1622
2154.58 1457
2155.02 1382
2155.45 1351
2155.89 1185
2156.33 1052
2156.77 1115
2157.21 1132
2157.64 1161
2158.08 1088
2158.52 1078
2158.96 1216
2159.40 1102
2159.83 1085
2160.27 1170
2160.71 1140
2161.15 1232
2161.59 1215
2162.02 1181
2162.46 1332
2162.90 1146
2163.34 1283
2163.78 1220
2164.22 1192
2164.66 1088
2165.09 1219
2165.53 1239
2165.97 1273
2166.41 1214
2166.85 1281
2167.29 1267
2167.73 1285
2168.17 1399
2168.60 1349
2169.04 1247
2169.48 1303
2169.92 1165
2170.36 1278
2170.80 1329
2171.24 1419
2171.68 1416
2172.12 1381
2172.56 1348
2173.00 1389
2173.44 1438
2173.88 1366
2174.32 1436
2174.76 1467
2175.20 1447
2175.64 1542
2176.07 1348
2176.51 1372
2176.95 1485
2177.39 1424
2177.83 1380
2178.27 1496
2178.71 1447
2179.15 1331
2179.59 1455
2180.03 1329
2180.47 1388
2180.92 1410
2181.36 1531
2181.80 1565
2182.24 1565
2182.68 1374
2183.12 1318
2183.56 1348
2184.00 1343
2184.44 1278
2184.88 1181
2185.32 1170
2185.76 1171
2186.20 1252
2186.64 1359
2187.08 1288
2187.52 1327
2187.97 1426
2188.41 1408
2188.85 1417
2189.29 1660
2189.73 1564
2190.17 1613
2190.61 1629
2191.05 1953
2191.49 1859
2191.94 1755
2192.38 1656
2192.82 1698
2193.26 1531
2193.70 1666
2194.14 1604
2194.58 1558
2195.03 1515
2195.47 1519
2195.91 1494
2196.35 1403
2196.79 1429
2197.24 1523
2197.68 1499
2198.12 1351
2198.56 1461
2199.00 1493
2199.45 1473
2199.89 1477
2200.33 1378
2200.77 1300
2201.21 1260
2201.66 1254
2202.10 1351
2202.54 1339
2202.98 1248
2203.43 1242
2203.87 1400
2204.31 1116
2204.75 1203
2205.20 1300
2205.64 1274
2206.08 1280
2206.53 1201
2206.97 1269
2207.41 1356
2207.85 1341
2208.30 1317
2208.74 1407
2209.18 1359
2209.63 1458
2210.07 1489
2210.51 1489
2210.96 1489
2211.40 1574
2211.84 1639
2212.29 1518
2212.73 1428
2213.17 1393
2213.62 1376
2214.06 1357
2214.50 1366
2214.95 1386
2215.39 1347
2215.84 1290
2216.28 1254
2216.72 1309
2217.17 1346
2217.61 1296
2218.05 1273
2218.50 1214
2218.94 1320
2219.39 1285
2219.83 1219
2220.28 1095
2220.72 1195
2221.16 1287
2221.61 1609
2222.05 1355
2222.50 1528
2222.94 1622
2223.39 1888
2223.83 2144
2224.28 2345
2224.72 2509
2225.16 2626
2225.61 3100
2226.05 3550
2226.50 3426
2226.94 3275
2227.39 3273
2227.83 2982
2228.28 2777
2228.72 2665
2229.17 2359
2229.61 2284
2230.06 2131
2230.50 1941
2230.95 1753
2231.40 1550
2231.84 1501
2232.29 1479
2232.73 1525
2233.18 1539
2233.62 1551
2234.07 1553
2234.51 1473
2234.96 1592
2235.41 1573
2235.85 1575
2236.30 1550
2236.74 1615
2237.19 1448
2237.63 1490
2238.08 1488
2238.53 1631
2238.97 1578
2239.42 1346
2239.86 1447
2240.31 1601
2240.76 1531
2241.20 1592
2241.65 1559
2242.10 1442
2242.54 1495
2242.99 1514
2243.44 1293
2243.88 1338
2244.33 1417
2244.78 1495
2245.22 1442
2245.67 1324
2246.12 1357
2246.56 1365
2247.01 1221
2247.46 1282
2247.90 1441
2248.35 1394
2248.80 1165
2249.24 1180
2249.69 1163
2250.14 1305
2250.59 1157
2251.03 1163
2251.48 1219
2251.93 1318
2252.38 1254
2252.82 1244
2253.27 1198
2253.72 1314
2254.17 1361
2254.61 1280
2255.06 1209
2255.51 1249
2255.96 1220
2256.40 1185
2256.85 1217
2257.30 1222
2257.75 1129
2258.20 1131
2258.64 1158
2259.09 1197
2259.54 1170
2259.99 1208
2260.44 1207
2260.88 1202
2261.33 1300
2261.78 1175
2262.23 1280
2262.68 1384
2263.13 1403
2263.58 1654
2264.02 1443
2264.47 1534
2264.92 1540
2265.37 1584
2265.82 1469
2266.27 1488
2266.72 1488
2267.17 1538
2267.61 1502
2268.06 1491
2268.51 1531
2268.96 1483
2269.41 1701
2269.86 1568
2270.31 1522
2270.76 1581
2271.21 1414
2271.66 1549
2272.11 1546
2272.56 1639
2273.00 1678
2273.45 1487
2273.90 1556
2274.35 1645
2274.80 1572
2275.25 1373
2275.70 1299
2276.15 1408
2276.60 1287
2277.05 1240
2277.50 1231
2277.95 1257
2278.40 1307
2278.85 1316
2279.30 1296
2279.75 1391
2280.20 1247
2280.65 1294
2281.10 1182
2281.55 1283
2282.00 1221
2282.45 1213
2282.90 1345
2283.35 1450
2283.81 1328
2284.26 1535
2284.71 1560
2285.16 1521
2285.61 1453
2286.06 1426
2286.51 1373
2286.96 1522
2287.41 1436
2287.86 1626
2288.31 1496
2288.76 1713
2289.22 1873
2289.67 1898
2290.12 2149
2290.57 2363
2291.02 2491
2291.47 2968
2291.92 3534
2292.37 3610
2292.83 3734
2293.28 3776
2293.73 3831
2294.18 3936
2294.63 3871
2295.08 3820
2295.53 3346
2295.99 3194
2296.44 3034
2296.89 2781
2297.34 2807
2297.79 2373
2298.25 2237
2298.70 2198
2299.15 2038
2299.60 2095
2300.05 1941
2300.51 1802
2300.96 1716
2301.41 1623
2301.86 1578
2302.32 1689
2302.77 1640
2303.22 1576
2303.67 1353
2304.13 1355
2304.58 1357
2305.03 1277
2305.48 1520
2305.94 1379
2306.39 1420
2306.84 1325
2307.29 1371
2307.75 1424
2308.20 1544
2308.65 1517
2309.11 1508
2309.56 1499
2310.01 1617
2310.47 1515
2310.92 1739
2311.37 1666
2311.83 1556
2312.28 1559
2312.73 1687
2313.19 1688
2313.64 1637
2314.09 1555
2314.55 1520
2315.00 1484
2315.45 1580
2315.91 1530
2316.36 1552
2316.81 1501
2317.27 1504
2317.72 1461
2318.18 1408
2318.63 1433
2319.08 1549
2319.54 1541
2319.99 1672
2320.45 1607
2320.90 1565
2321.35 1733
2321.81 1750
2322.26 1697
2322.72 1696
2323.17 1478
2323.63 1510
2324.08 1681
2324.54 1611
2324.99 1580
2325.44 1540
2325.90 1514
2326.35 1572
2326.81 1526
2327.26 1465
2327.72 1472
2328.17 1471
2328.63 1474
2329.08 1539
2329.54 1565
2329.99 1500
2330.45 1526
2330.90 1619
2331.36 1494
2331.81 1598
2332.27 1759
2332.72 1673
2333.18 1689
2333.64 1564
2334.09 1625
2334.55 1691
2335.00 1629
2335.46 1380
2335.91 1495
2336.37 1487
2336.82 1476
2337.28 1406
2337.74 1401
2338.19 1455
2338.65 1469
2339.10 1476
2339.56 1649
2340.02 1729
2340.47 1625
2340.93 1451
2341.38 1531
2341.84 1659
2342.30 1698
2342.75 1756
2343.21 1675
2343.67 1839
2344.12 1817
2344.58 1682
2345.04 1783
2345.49 1614
2345.95 1464
2346.41 1552
2346.86 1749
2347.32 1622
2347.78 1668
2348.23 1635
2348.69 1676
2349.15 1737
2349.60 1504
2350.06 1534
2350.52 1541
2350.97 1612
2351.43 1564
2351.89 1613
2352.35 1670
2352.80 1651
2353.26 1702
2353.72 1546
2354.18 1558
2354.63 1614
2355.09 1507
2355.55 1581
2356.01 1629
2356.46 1610
2356.92 1623
2357.38 1583
2357.84 1480
2358.29 1431
2358.75 1354
2359.21 1454
2359.67 1476
2360.13 1459
2360.58 1379
2361.04 1520
2361.50 1733
2361.96 1800
2362.42 1687
2362.88 1910
2363.33 1848
2363.79 1721
2364.25 1815
2364.71 1663
2365.17 1717
2365.63 1661
2366.08 1666
2366.54 1864
2367.00 1821
2367.46 1833
2367.92 1784
2368.38 1622
2368.84 1633
2369.30 1759
2369.75 1694
2370.21 1734
2370.67 1574
2371.13 1523
2371.59 1560
2372.05 1486
2372.51 1524
2372.97 1347
2373.43 1447
2373.89 1535
2374.35 1478
2374.81 1608
2375.27 1699
2375.72 1664
2376.18 1657
2376.64 1553
2377.10 1571
2377.56 1606
2378.02 1615
2378.48 1672
2378.94 1699
2379.40 1650
2379.86 1541
2380.32 1599
2380.78 1491
2381.24 1604
2381.70 1526
2382.16 1567
2382.62 1383
2383.08 1531
2383.54 1458
2384.00 1450
2384.46 1335
2384.92 1351
2385.39 1373
2385.85 1321
2386.31 1245
2386.77 1381
2387.23 1536
2387.69 1366
2388.15 1217
2388.61 1315
2389.07 1441
2389.53 1405
2389.99 1610
2390.45 1381
2390.91 1339
2391.38 1356
2391.84 1422
2392.30 1482
2392.76 1467
2393.22 1548
2393.68 1476
2394.14 1511
2394.60 1406
2395.06 1400
2395.53 1370
2395.99 1368
2396.45 1306
2396.91 1387
2397.37 1444
2397.83 1363
2398.30 1331
2398.76 1177
2399.22 1303
2399.68 1336
2400.14 1234
2400.61 1350
2401.07 1300
2401.53 1135
2401.99 1214
2402.45 1395
2402.92 1247
2403.38 1282
2403.84 1370
2404.30 1190
2404.76 1233
2405.23 1479
2405.69 1386
2406.15 1306
2406.61 1356
2407.08 1634
2407.54 1591
2408.00 1611
2408.46 1354
2408.93 1421
2409.39 1455
2409.85 1421
2410.32 1477
2410.78 1431
2411.24 1456
2411.70 1493
2412.17 1461
2412.63 1413
2413.09 1388
2413.56 1458
2414.02 1327
2414.48 1277
2414.95 1324
2415.41 1250
2415.87 1366
2416.34 1477
2416.80 1512
2417.26 1406
2417.73 1506
2418.19 1531
2418.65 1498
2419.12 1675
2419.58 1684
2420.05 1678
2420.51 1556
2420.97 1708
2421.44 1632
2421.90 1545
2422.37 1636
2422.83 1577
2423.29 1625
2423.76 1690
2424.22 1580
2424.69 1543
2425.15 1555
2425.62 1537
2426.08 1585
2426.54 1709
2427.01 1692
2427.47 1592
2427.94 1790
2428.40 1764
2428.87 1689
2429.33 1754
2429.80 1646
2430.26 1602
2430.73 1567
2431.19 1634
2431.66 1583
2432.12 1551
2432.59 1676
2433.05 1740
2433.52 1583
2433.98 1550
2434.45 1464
2434.91 1533
2435.38 1740
2435.84 1803
2436.31 1598
2436.77 1706
2437.24 1627
2437.70 1656
2438.17 1752
2438.63 1699
2439.10 1602
2439.57 1637
2440.03 1752
2440.50 1884
2440.96 1908
2441.43 2013
2441.89 1966
2442.36 1938
2442.83 1949
2443.29 2087
2443.76 2122
2444.22 1984
2444.69 1806
2445.16 1731
2445.62 1608
2446.09 1566
2446.56 1545
2447.02 1447
2447.49 1448
2447.96 1418
2448.42 1318
2448.89 1374
2449.35 1421
2449.82 1370
2450.29 1331
2450.75 1440
2451.22 1445
2451.69 1423
2452.16 1367
2452.62 1334
2453.09 1499
2453.56 1417
2454.02 1490
2454.49 1329
2454.96 1370
2455.42 1404
2455.89 1502
2456.36 1565
2456.83 1346
2457.29 1296
2457.76 1285
2458.23 1260
2458.70 1483
2459.16 1368
2459.63 1380
2460.10 1282
2460.57 1257
2461.03 1286
2461.50 1200
2461.97 1291
2462.44 1257
2462.91 1335
2463.37 1364
2463.84 1208
2464.31 1400
2464.78 1468
2465.25 1428
2465.71 1327
2466.18 1343
2466.65 1447
2467.12 1427
2467.59 1484
2468.06 1505
2468.52 1436
2468.99 1529
2469.46 1570
2469.93 1535
2470.40 1842
2470.87 1701
2471.34 1577
2471.80 1461
2472.27 1459
2472.74 1520
2473.21 1647
2473.68 1774
2474.15 1712
2474.62 1671
2475.09 1509
2475.56 1479
2476.02 1420
2476.49 1598
2476.96 1560
2477.43 1493
2477.90 1469
2478.37 1507
2478.84 1442
2479.31 1419
2479.78 1505
2480.25 1428
2480.72 1458
2481.19 1534
2481.66 1670
2482.13 1665
2482.60 1521
2483.07 1560
2483.54 1420
2484.01 1635
2484.48 1666
2484.95 1503
2485.42 1520
2485.89 1398
2486.36 1320
2486.83 1481
2487.30 1473
2487.77 1321
2488.24 1438
2488.71 1396
2489.18 1409
2489.65 1386
2490.12 1261
2490.59 1455
2491.06 1495
2491.53 1480
2492.00 1349
2492.47 1372
2492.94 1523
2493.41 1553
2493.88 1473
2494.36 1423
2494.83 1445
2495.30 1498
2495.77 1563
2496.24 1532
2496.71 1659
2497.18 1693
2497.65 1603
2498.12 1574
2498.60 1548
2499.07 1421
2499.54 1382
2500.01 1480
2500.48 1470
2500.95 1426
2501.42 1410
2501.90 1411
2502.37 1437
2502.84 1285
2503.31 1443
2503.78 1391
2504.25 1340
2504.73 1307
2505.20 1351
2505.67 1353
2506.14 1483
2506.61 1468
2507.09 1470
2507.56 1589
2508.03 1697
2508.50 1761
2508.97 1930
2509.45 1912
2509.92 1871
2510.39 1905
2510.86 1949
2511.34 1869
2511.81 1873
2512.28 2084
2512.75 1937
2513.23 1991
2513.70 1765
2514.17 1911
2514.65 1725
2515.12 1718
2515.59 1582
2516.06 1530
2516.54 1615
2517.01 1541
2517.48 1665
2517.96 1647
2518.43 1580
2518.90 1642
2519.38 1533
2519.85 1399
2520.32 1442
2520.80 1660
2521.27 1501
2521.74 1288
2522.22 1404
2522.69 1410
2523.16 1455
2523.64 1588
2524.11 1533
2524.58 1493
2525.06 1453
2525.53 1495
2526.01 1332
2526.48 1545
2526.95 1550
2527.43 1425
2527.90 1622
2528.38 1670
2528.85 1566
2529.32 1623
2529.80 1644
2530.27 1456
2530.75 1562
2531.22 1355
2531.70 1535
2532.17 1535
2532.64 1500
2533.12 1534
2533.59 1428
2534.07 1539
2534.54 1621
2535.02 1603
2535.49 1564
2535.97 1556
2536.44 1727
2536.92 1806
2537.39 1773
2537.87 1514
2538.34 1596
2538.82 1673
2539.29 1763
2539.77 1613
2540.24 1544
2540.72 1627
2541.19 1635
2541.67 1604
2542.14 1677
2542.62 1664
2543.09 1684
2543.57 1637
2544.04 1604
2544.52 1644
2545.00 1650
2545.47 1712
2545.95 1740
2546.42 1732
2546.90 1883
2547.37 2046
2547.85 1852
2548.33 2098
2548.80 2226
2549.28 2274
2549.75 2316
2550.23 2288
2550.71 2307
2551.18 2215
2551.66 2265
2552.14 2299
2552.61 2236
2553.09 2277
2553.57 2138
2554.04 2122
2554.52 2110
2554.99 2146
2555.47 2285
2555.95 2171
2556.42 2159
2556.90 2302
2557.38 2148
2557.86 2171
2558.33 2055
2558.81 2216
2559.29 2277
2559.76 2040
2560.24 2031
2560.72 2005
2561.19 1922
2561.67 1881
2562.15 1754
2562.63 1759
2563.10 1751
2563.58 1643
2564.06 1780
2564.54 1763
2565.01 1749
2565.49 1706
2565.97 1628
2566.45 1642
2566.92 1609
2567.40 1613
2567.88 1525
2568.36 1586
2568.83 1571
2569.31 1559
2569.79 1697
2570.27 1653
2570.75 1619
2571.22 1734
2571.70 1588
2572.18 1636
2572.66 1439
2573.14 1617
2573.62 1454
2574.09 1533
2574.57 1582
2575.05 1419
2575.53 1437
2576.01 1612
2576.49 1378
2576.97 1424
2577.44 1525
2577.92 1454
2578.40 1554
2578.88 1521
2579.36 1474
2579.84 1480
2580.32 1482
2580.80 1344
2581.27 1435
2581.75 1529
2582.23 1425
2582.71 1372
2583.19 1351
2583.67 1390
2584.15 1398
2584.63 1530
2585.11 1456
2585.59 1489
2586.07 1535
2586.55 1391
2587.03 1417
2587.51 1489
2587.99 1393
2588.47 1408
2588.94 1400
2589.42 1445
2589.90 1574
2590.38 1581
2590.86 1529
2591.34 1542
2591.82 1516
2592.30 1625
2592.78 1715
2593.26 1593
2593.74 1703
2594.22 1835
2594.71 1792
2595.19 1756
2595.67 1793
2596.15 1872
2596.63 1948
2597.11 1913
2597.59 1846
2598.07 1807
2598.55 1852
2599.03 1780
2599.51 1832
2599.99 1786
2600.47 1737
2600.95 1688
2601.43 1875
2601.91 1742
2602.40 1711
2602.88 1585
2603.36 1660
2603.84 1689
2604.32 1418
2604.80 1543
2605.28 1619
2605.76 1477
2606.24 1685
2606.73 1509
2607.21 1707
2607.69 1668
2608.17 1737
2608.65 1740
2609.13 1736
2609.62 1876
2610.10 1964
2610.58 1973
2611.06 2059
2611.54 2060
2612.02 2083
2612.51 2259
2612.99 2022
2613.47 2202
2613.95 2116
2614.43 1946
2614.92 1969
2615.40 1996
2615.88 1834
2616.36 1918
2616.85 1941
2617.33 1636
2617.81 1705
2618.29 1772
2618.78 1566
2619.26 1473
2619.74 1597
2620.22 1821
2620.71 1492
2621.19 1568
2621.67 1607
2622.15 1532
2622.64 1580
2623.12 1572
2623.60 1616
2624.09 1698
2624.57 1528
2625.05 1739
2625.53 1749
2626.02 1756
2626.50 1766
2626.98 1723
2627.47 1702
2627.95 1596
2628.43 1564
2628.92 1587
2629.40 1567
2629.88 1657
2630.37 1471
2630.85 1373
2631.34 1486
2631.82 1563
2632.30 1698
2632.79 1597
2633.27 1570
2633.75 1551
2634.24 1570
2634.72 1616
2635.21 1406
2635.69 1623
2636.17 1525
2636.66 1575
2637.14 1546
2637.63 1629
2638.11 1777
2638.60 1681
2639.08 1649
2639.56 1749
2640.05 1710
2640.53 1882
2641.02 1793
2641.50 1870
2641.99 1892
2642.47 1934
2642.96 1858
2643.44 1851
2643.93 1773
2644.41 1661
2644.90 1606
2645.38 1579
2645.87 1656
2646.35 1593
2646.84 1611
2647.32 1576
2647.81 1558
2648.29 1640
2648.78 1708
2649.26 1664
2649.75 1529
2650.23 1713
2650.72 1842
2651.20 1829
2651.69 1919
2652.17 1762
2652.66 1877
2653.15 2011
2653.63 1833
2654.12 1833
2654.60 1882
2655.09 1809
2655.57 2029
2656.06 1897
2656.55 1883
2657.03 1878
2657.52 2029
2658.00 2120
2658.49 2139
2658.98 2253
2659.46 2206
2659.95 2044
2660.44 1999
2660.92 2002
2661.41 1863
2661.90 1906
2662.38 1700
2662.87 1738
2663.35 1673
2663.84 1664
2664.33 1911
2664.81 1789
2665.30 1494
2665.79 1586
2666.28 1743
2666.76 1595
2667.25 1541
2667.74 1696
2668.22 1734
2668.71 1722
2669.20 1716
2669.68 1616
2670.17 1751
2670.66 1565
2671.15 1728
2671.63 1821
2672.12 1656
2672.61 1713
2673.10 1762
2673.58 1917
2674.07 1895
2674.56 2008
2675.05 2068
2675.53 1939
2676.02 2012
2676.51 2256
2677.00 2411
2677.49 2258
2677.97 2222
2678.46 2320
2678.95 2347
2679.44 2385
2679.93 2345
2680.41 2361
2680.90 2420
2681.39 2397
2681.88 2533
2682.37 2538
2682.85 2596
2683.34 2598
2683.83 2790
2684.32 2802
2684.81 2900
2685.30 2690
2685.79 2510
2686.27 2637
2686.76 2503
2687.25 2548
2687.74 2238
2688.23 2298
2688.72 2143
2689.21 1946
2689.70 1839
2690.19 1849
2690.67 1820
2691.16 1908
2691.65 1732
2692.14 1603
2692.63 1770
2693.12 1691
2693.61 1660
2694.10 1718
2694.59 1794
2695.08 1681
2695.57 1765
2696.06 1674
2696.55 1610
2697.04 1778
2697.53 1853
2698.02 1840
2698.51 1740
2699.00 1655
2699.49 1577
2699.98 1623
2700.47 1713
2700.96 1814
2701.45 1905
2701.94 1872
2702.43 1902
2702.92 1908
2703.41 2056
2703.90 2063
2704.39 1876
2704.88 2043
2705.37 2006
2705.86 1829
2706.35 1972
2706.84 1943
2707.33 1734
2707.82 1623
2708.31 1700
2708.80 1657
2709.29 1812
2709.78 1884
2710.27 1860
2710.77 1709
2711.26 1670
2711.75 1753
2712.24 1834
2712.73 1822
2713.22 1763
2713.71 1841
2714.20 1785
2714.69 1733
2715.19 1681
2715.68 1734
2716.17 1674
2716.66 1709
2717.15 1681
2717.64 1758
2718.13 1661
2718.63 1672
2719.12 1699
2719.61 1593
2720.10 1677
2720.59 1768
2721.08 1749
2721.58 1727
2722.07 1860
2722.56 1882
2723.05 1800
2723.54 1767
2724.04 1941
2724.53 1852
2725.02 1793
2725.51 1835
2726.01 1870
2726.50 1853
2726.99 1843
2727.48 1824
2727.98 1740
2728.47 1757
2728.96 1782
2729.45 1862
2729.95 1827
2730.44 1772
2730.93 1764
2731.42 1824
2731.92 1775
2732.41 1845
2732.90 1820
2733.40 1831
2733.89 1904
2734.38 1962
2734.87 2135
2735.37 2111
2735.86 2088
2736.35 2007
2736.85 2142
2737.34 2126
2737.83 2030
2738.33 1967
2738.82 2027
2739.31 2090
2739.81 1980
2740.30 1939
2740.79 1953
2741.29 1988
2741.78 2009
2742.28 2004
2742.77 1881
2743.26 2115
2743.76 1925
2744.25 1780
2744.75 1864
2745.24 1701
2745.73 1701
2746.23 1797
2746.72 1701
2747.22 1808
2747.71 1738
2748.20 1712
2748.70 1689
2749.19 1698
2749.69 1789
2750.18 1871
2750.68 1901
2751.17 1888
2751.67 1948
2752.16 2113
2752.66 2208
2753.15 2255
2753.64 2494
2754.14 2590
2754.63 2557
2755.13 2795
2755.62 3139
2756.12 3079
2756.61 2978
2757.11 3025
2757.60 2985
2758.10 2869
2758.59 2677
2759.09 2592
2759.59 2506
2760.08 2388
2760.58 2129
2761.07 2164
2761.57 2097
2762.06 1984
2762.56 1963
2763.05 2039
2763.55 2143
2764.05 1999
2764.54 1977
2765.04 1917
2765.53 1895
2766.03 2143
2766.52 2072
2767.02 2110
2767.52 2135
2768.01 2053
2768.51 2088
2769.00 2093
2769.50 1959
2770.00 1986
2770.49 1888
2770.99 2039
2771.49 2152
2771.98 2076
2772.48 1899
2772.98 1879
2773.47 1974
2773.97 2052
2774.47 2141
2774.96 2373
2775.46 2247
2775.96 2361
2776.45 2292
2776.95 2551
2777.45 2496
2777.94 2536
2778.44 2587
2778.94 2491
2779.43 2464
2779.93 2515
2780.43 2593
2780.93 2606
2781.42 2425
2781.92 2450
2782.42 2374
2782.92 2484
2783.41 2563
2783.91 2541
2784.41 2261
2784.91 2205
2785.40 2319
2785.90 2190
2786.40 2033
2786.90 2221
2787.39 2341
2787.89 2153
2788.39 2186
2788.89 2116
2789.39 2078
2789.88 2051
2790.38 2009
2790.88 1894
2791.38 2027
2791.88 1941
2792.37 1789
2792.87 1834
2793.37 1795
2793.87 1960
2794.37 1920
2794.87 1793
2795.37 1858
2795.86 1871
2796.36 1922
2796.86 1911
2797.36 2113
2797.86 2309
2798.36 2273
2798.86 2276
2799.35 2360
2799.85 2552
2800.35 2583
2800.85 2569
2801.35 2443
2801.85 2339
2802.35 2237
2802.85 2329
2803.35 2151
2803.85 2216
2804.35 2254
2804.85 2172
2805.34 2280
2805.84 2401
2806.34 2437
2806.84 2678
2807.34 2790
2807.84 2992
2808.34 3352
2808.84 3121
2809.34 3500
2809.84 3726
2810.34 3814
2810.84 4095
2811.34 3836
2811.84 3986
2812.34 3844
2812.84 3687
2813.34 3405
2813.84 3140
2814.34 3133
2814.84 2763
2815.34 2537
2815.84 2324
2816.34 2373
2816.84 2157
2817.34 2161
2817.84 2175
2818.35 2101
2818.85 2162
2819.35 2172
2819.85 2193
2820.35 2230
2820.85 2215
2821.35 2342
2821.85 2260
2822.35 2229
2822.85 2286
2823.35 2298
2823.85 2194
2824.36 2155
2824.86 2143
2825.36 1974
2825.86 1939
2826.36 1767
2826.86 1869
2827.36 2111
2827.86 2020
2828.37 1979
2828.87 2005
2829.37 1946
2829.87 2060
2830.37 1966
2830.87 1940
2831.38 1911
2831.88 1967
2832.38 2040
2832.88 2065
2833.38 2050
2833.88 2206
2834.39 2194
2834.89 1952
2835.39 1983
2835.89 2177
2836.40 2100
2836.90 2103
2837.40 2114
2837.90 2103
2838.40 2153
2838.91 2084
2839.41 2033
2839.91 1983
2840.41 1871
2840.92 1830
2841.42 1811
2841.92 1831
2842.42 1897
2842.93 1787
2843.43 1910
2843.93 1854
2844.44 1850
2844.94 1872
2845.44 1861
2845.94 1916
2846.45 1911
2846.95 1901
2847.45 1923
2847.96 1901
2848.46 1988
2848.96 2157
2849.47 1965
2849.97 1963
2850.47 2010
2850.98 2010
2851.48 1829
2851.98 1840
2852.49 1756
2852.99 1731
2853.50 1843
2854.00 1824
2854.50 1792
2855.01 1731
2855.51 1955
2856.01 2022
2856.52 1988
2857.02 1961
2857.53 1891
2858.03 2007
2858.53 2194
2859.04 1944
2859.54 2065
2860.05 2129
2860.55 2053
2861.06 1965
2861.56 1873
2862.06 1657
2862.57 1877
2863.07 2096
2863.58 2042
2864.08 2042
2864.59 1945
2865.09 1857
2865.60 1852
2866.10 1881
2866.61 1901
2867.11 1748
2867.62 1718
2868.12 1650
2868.63 1681
2869.13 1670
2869.64 1636
2870.14 1742
2870.65 1696
2871.15 1586
2871.66 1656
2872.16 1587
2872.67 1602
2873.17 1602
2873.68 1721
2874.18 1738
2874.69 1884
2875.20 1807
2875.70 1808
2876.21 1757
2876.71 1820
2877.22 1793
2877.72 1911
2878.23 1980
2878.74 2127
2879.24 2153
2879.75 2095
2880.25 2183
2880.76 2457
2881.27 2500
2881.77 2498
2882.28 2545
2882.79 2593
2883.29 2705
2883.80 2599
2884.30 2640
2884.81 2469
2885.32 2515
2885.82 2388
2886.33 2560
2886.84 2593
2887.34 2530
2887.85 2608
2888.36 2848
2888.86 2933
2889.37 3012
2889.88 2771
2890.38 2986
2890.89 2944
2891.40 2835
2891.91 2998
2892.41 2726
2892.92 2523
2893.43 2470
2893.93 2394
2894.44 2294
2894.95 2142
2895.46 2293
2895.96 2348
2896.47 2254
2896.98 2329
2897.49 2241
2897.99 2325
2898.50 2508
2899.01 2759
2899.52 2451
2900.03 2478
2900.53 2285
2901.04 2212
2901.55 2181
2902.06 2181
2902.56 2309
2903.07 2460
2903.58 2377
2904.09 2470
2904.60 2512
2905.11 2194
2905.61 2286
2906.12 2482
2906.63 2513
2907.14 2374
2907.65 2297
2908.16 2417
2908.66 2390
2909.17 2499
2909.68 2368
2910.19 2355
2910.70 2405
2911.21 2433
2911.72 2267
2912.23 2237
2912.73 2270
2913.24 2282
2913.75 2192
2914.26 2252
2914.77 2139
2915.28 2192
2915.79 2291
2916.30 2225
2916.81 2151
2917.32 2371
2917.83 2139
2918.33 1868
2918.84 2020
2919.35 2032
2919.86 1942
2920.37 2040
2920.88 1986
2921.39 2072
2921.90 2023
2922.41 2078
2922.92 2247
2923.43 2309
2923.94 2245
2924.45 2254
2924.96 2403
2925.47 2693
2925.98 2778
2926.49 2674
2927.00 2668
2927.51 2539
2928.02 2829
2928.53 2827
2929.04 2845
2929.55 2708
2930.06 2693
2930.57 2530
2931.08 2405
2931.59 2275
2932.11 2233
2932.62 2042
2933.13 2063
2933.64 2075
2934.15 2053
2934.66 2022
2935.17 1913
2935.68 1870
2936.19 2048
2936.70 2002
2937.21 2017
2937.72 1919
2938.24 1981
2938.75 2106
2939.26 2070
2939.77 2255
2940.28 2155
2940.79 2059
2941.30 2156
2941.81 2348
2942.33 2170
2942.84 2001
2943.35 1950
2943.86 2063
2944.37 2054
2944.88 2128
2945.40 2213
2945.91 2241
2946.42 2235
2946.93 2374
2947.44 2456
2947.96 2418
2948.47 2467
2948.98 2488
2949.49 2423
2950.00 2486
2950.52 2572
2951.03 2463
2951.54 2440
2952.05 2104
2952.57 2169
2953.08 2085
2953.59 2151
2954.10 2154
2954.62 1945
2955.13 1924
2955.64 1928
2956.15 2097
2956.67 2095
2957.18 2013
2957.69 1858
2958.20 1804
2958.72 1881
2959.23 1931
2959.74 1957
2960.26 1966
2960.77 1906
2961.28 1981
2961.80 2004
2962.31 2250
2962.82 2094
2963.34 2333
2963.85 2183
2964.36 2281
2964.88 2119
2965.39 2053
2965.90 2239
2966.42 2094
2966.93 2224
2967.44 2207
2967.96 2122
2968.47 2008
2968.98 2149
2969.50 2031
2970.01 2085
2970.53 1949
2971.04 1866
2971.55 2023
2972.07 1926
2972.58 1814
2973.10 1984
2973.61 2098
2974.12 1912
2974.64 1881
2975.15 2033
2975.67 1996
2976.18 2004
2976.70 2085
2977.21 1913
2977.73 1986
2978.24 2163
2978.75 2029
2979.27 1912
2979.78 1911
2980.30 1917
2980.81 1932
2981.33 2149
2981.84 2342
2982.36 2269
2982.87 2094
2983.39 2252
2983.90 2268
2984.42 2155
2984.93 2135
2985.45 2277
2985.96 2378
2986.48 2310
2987.00 2164
2987.51 2112
2988.03 2140
2988.54 2254
2989.06 2192
2989.57 2089
2990.09 2315
2990.60 2376
2991.12 2421
2991.64 2393
2992.15 2282
2992.67 2344
2993.18 2459
2993.70 2602
2994.21 2662
2994.73 2633
2995.25 2608
2995.76 2739
2996.28 2849
2996.80 2608
2997.31 2771
2997.83 2954
2998.34 2966
2998.86 2960
2999.38 3094
2999.89 3154
3000.41 3111
3000.93 3105
3001.44 2969
3001.96 2954
3002.48 2906
3002.99 3041
3003.51 2847
3004.03 2678
3004.54 2674
3005.06 3057
3005.58 3094
3006.09 3151
3006.61 3543
3007.13 3549
3007.65 3560
3008.16 3608
3008.68 3556
3009.20 3612
3009.71 3438
3010.23 3256
3010.75 3144
3011.27 3073
3011.78 2792
3012.30 2682
3012.82 2602
3013.34 2394
3013.85 2324
3014.37 2330
3014.89 2319
3015.41 2304
3015.93 2319
3016.44 2133
3016.96 2254
3017.48 2282
3018.00 2359
3018.52 2398
3019.03 2389
3019.55 2400
3020.07 2344
3020.59 2489
3021.11 2518
3021.63 2479
3022.14 2463
3022.66 2449
3023.18 2462
3023.70 2407
3024.22 2578
3024.74 2569
3025.25 2624
3025.77 2851
3026.29 2711
3026.81 2789
3027.33 2674
3027.85 2654
3028.37 2495
3028.89 2457
3029.41 2581
3029.92 2589
3030.44 2503
3030.96 2218
3031.48 2387
3032.00 2274
3032.52 2331
3033.04 2455
3033.56 2798
3034.08 2862
3034.60 3004
3035.12 3428
3035.64 3238
3036.16 3256
3036.68 3592
3037.20 3752
3037.72 3826
3038.24 3991
3038.76 3869
3039.28 3958
3039.80 3916
3040.32 3683
3040.84 3410
3041.36 3201
3041.88 3066
3042.40 2927
3042.92 2619
3043.44 2630
3043.96 2413
3044.48 2241
3045.00 2248
3045.52 2145
3046.04 2140
3046.56 2094
3047.08 2169
3047.60 2272
3048.12 2165
3048.64 2076
3049.16 2100
3049.68 2308
3050.20 2241
3050.72 2092
3051.24 2022
3051.77 2194
3052.29 2112
3052.81 2124
3053.33 2205
3053.85 2202
3054.37 2255
3054.89 2343
3055.41 2228
3055.93 2180
3056.46 2380
3056.98 2374
3057.50 2204
3058.02 2052
3058.54 2164
3059.06 2223
3059.58 2171
3060.11 2186
3060.63 2163
3061.15 1938
3061.67 2034
3062.19 2152
3062.71 2112
3063.24 2120
3063.76 2186
3064.28 2168
3064.80 2299
3065.32 2450
3065.85 2436
3066.37 2380
3066.89 2473
3067.41 2320
3067.94 2439
3068.46 2501
3068.98 2430
3069.50 2537
3070.03 2473
3070.55 2396
3071.07 2129
3071.59 2106
3072.12 2228
3072.64 2189
3073.16 2109
3073.68 1948
3074.21 2100
3074.73 2263
3075.25 2118
3075.78 2190
3076.30 2091
3076.82 2436
3077.34 2366
3077.87 2302
3078.39 2249
3078.91 2422
3079.44 2611
3079.96 2648
3080.48 2657
3081.01 2788
3081.53 2681
3082.05 2891
3082.58 2964
3083.10 2931
3083.63 2758
3084.15 2602
3084.67 2730
3085.20 2684
3085.72 2731
3086.24 2823
3086.77 2622
3087.29 2462
3087.82 2540
3088.34 2508
3088.86 2490
3089.39 2520
3089.91 2542
3090.44 2655
3090.96 2631
3091.49 2684
3092.01 2787
3092.53 2817
3093.06 2806
3093.58 2761
3094.11 2616
3094.63 2581
3095.16 2738
3095.68 2575
3096.21 2706
3096.73 2874
3097.26 2787
3097.78 2747
3098.31 2670
3098.83 2816
3099.36 2765
3099.88 2794
3100.41 2812
3100.93 3157
3101.46 3545
3101.98 3650
3102.51 3875
3103.03 4346
3103.56 5031
3104.08 5511
3104.61 5863
3105.13 6223
3105.66 6243
3106.18 6484
3106.71 6435
3107.24 6272
3107.76 5762
3108.29 5453
3108.81 4752
3109.34 4206
3109.86 3842
3110.39 3328
3110.92 3194
3111.44 2900
3111.97 2681
3112.49 2777
3113.02 2626
3113.55 2517
3114.07 2617
3114.60 2665
3115.12 2475
3115.65 2430
3116.18 2187
3116.70 2345
3117.23 2332
3117.76 2108
3118.28 2313
3118.81 2135
3119.34 2258
3119.86 2326
3120.39 2222
3120.92 2102
3121.44 2208
3121.97 2081
3122.50 2153
3123.02 2386
3123.55 2360
3124.08 2239
3124.61 2101
3125.13 2326
3125.66 2320
3126.19 2359
3126.72 2375
3127.24 2357
3127.77 2324
3128.30 2198
3128.82 2188
3129.35 2342
3129.88 2358
3130.41 2187
3130.93 2231
3131.46 2116
3131.99 2119
3132.52 1985
3133.05 2137
3133.57 2100
3134.10 2090
3134.63 2109
3135.16 2046
3135.69 2121
3136.21 1952
3136.74 1863
3137.27 1950
3137.80 2083
3138.33 2015
3138.85 1787
3139.38 1859
3139.91 2032
3140.44 2179
3140.97 2156
3141.50 2230
3142.03 2064
3142.55 2088
3143.08 2174
3143.61 2125
3144.14 1913
3144.67 2024
3145.20 2167
3145.73 2147
3146.26 2209
3146.79 2103
3147.31 2243
3147.84 2280
3148.37 2317
3148.90 2571
3149.43 2516
3149.96 2705
3150.49 2632
3151.02 2415
3151.55 2605
3152.08 2601
3152.61 2497
3153.14 2483
3153.67 2555
3154.20 2456
3154.73 2253
3155.25 2261
3155.78 2297
3156.31 2251
3156.84 2385
3157.37 2378
3157.90 2377
3158.43 2359
3158.96 2384
3159.49 2417
3160.02 2532
3160.55 2519
3161.08 2520
3161.61 2559
3162.14 2503
3162.68 2562
3163.21 2625
3163.74 2707
3164.27 2565
3164.80 2483
3165.33 2668
3165.86 2586
3166.39 2457
3166.92 2480
3167.45 2664
3167.98 2709
3168.51 2705
3169.04 2809
3169.57 2703
3170.10 2469
3170.64 2542
3171.17 2768
3171.70 2436
3172.23 2402
3172.76 2255
3173.29 2390
3173.82 2363
3174.35 2307
3174.88 2167
3175.42 2210
3175.95 2145
3176.48 2122
3177.01 2097
3177.54 2035
3178.07 2049
3178.61 2057
3179.14 2067
3179.67 2124
3180.20 2318
3180.73 2103
3181.26 1933
3181.80 2064
3182.33 2130
3182.86 2115
3183.39 2093
3183.92 2082
3184.46 2050
3184.99 2113
3185.52 2177
3186.05 1984
3186.59 2067
3187.12 2052
3187.65 2115
3188.18 1986
3188.72 2054
3189.25 2129
3189.78 2297
3190.31 2126
3190.85 2113
3191.38 2154
3191.91 2043
3192.44 1869
3192.98 1924
3193.51 2017
3194.04 1919
3194.58 2040
3195.11 2074
3195.64 2032
3196.17 2119
3196.71 2104
3197.24 2009
3197.77 1961
3198.31 2111
3198.84 2280
3199.37 2138
3199.91 1961
3200.44 2231
3200.98 2327
3201.51 2311
3202.04 2217
3202.58 2245
3203.11 2191
3203.64 2231
3204.18 2367
3204.71 2350
3205.24 2579
3205.78 2554
3206.31 2368
3206.85 2465
3207.38 2567
3207.91 2451
3208.45 2339
3208.98 2397
3209.52 2337
3210.05 2363
3210.59 2411
3211.12 2462
3211.65 2444
3212.19 2312
3212.72 2506
3213.26 2659
3213.79 2566
3214.33 2613
3214.86 2578
3215.40 2550
3215.93 2474
3216.47 2368
3217.00 2385
3217.54 2465
3218.07 2297
3218.61 2200
3219.14 2192
3219.68 2193
3220.21 2187
3220.75 2272
3221.28 2398
3221.82 2409
3222.35 2302
3222.89 2312
3223.42 2394
3223.96 2553
3224.49 2497
3225.03 2714
3225.57 2683
3226.10 2841
3226.64 2995
3227.17 3011
3227.71 3240
3228.24 3243
3228.78 3093
3229.32 2946
3229.85 2901
3230.39 2863
3230.92 2711
3231.46 2531
3232.00 2618
3232.53 2526
3233.07 2353
3233.60 2522
3234.14 2315
3234.68 2194
3235.21 2353
3235.75 2454
3236.29 2356
3236.82 2317
3237.36 2405
3237.90 2418
3238.43 2582
3238.97 2717
3239.51 2860
3240.04 3070
3240.58 3044
3241.12 2964
3241.65 3082
3242.19 3168
3242.73 3164
3243.26 2886
3243.80 2952
3244.34 2891
3244.88 2790
3245.41 2709
3245.95 2573
3246.49 2407
3247.02 2311
3247.56 2516
3248.10 2555
3248.64 2443
3249.17 2177
3249.71 2363
3250.25 2273
3250.79 2260
3251.33 2256
3251.86 2520
3252.40 2631
3252.94 2459
3253.48 2465
3254.01 2524
3254.55 2895
3255.09 2539
3255.63 2539
3256.17 2701
3256.70 2886
3257.24 2970
3257.78 2986
3258.32 3013
3258.86 2971
3259.40 3199
3259.93 2908
3260.47 3126
3261.01 3551
3261.55 3627
3262.09 3775
3262.63 3989
3263.17 3866
3263.70 4097
3264.24 4491
3264.78 4582
3265.32 4701
3265.86 4431
3266.40 4337
3266.94 4009
3267.48 4296
3268.02 3967
3268.56 4001
3269.09 3878
3269.63 3754
3270.17 3655
3270.71 3630
3271.25 3421
3271.79 3366
3272.33 3204
3272.87 3074
3273.41 3118
3273.95 2927
3274.49 2816
3275.03 2849
3275.57 3047
3276.11 2960
3276.65 3106
3277.19 3119
3277.73 3194
3278.27 3317
3278.81 3226
3279.35 3324
3279.89 3335
3280.43 3300
3280.97 3340
3281.51 3204
3282.05 3252
3282.59 3176
3283.13 2879
3283.67 2935
3284.21 2977
3284.75 3083
3285.29 2979
3285.83 3003
3286.37 3089
3286.91 3000
3287.45 3031
3287.99 2807
3288.53 2733
3289.08 2891
3289.62 2937
3290.16 2935
3290.70 2551
3291.24 2516
3291.78 2656
3292.32 2641
3292.86 2708
3293.40 2769
3293.95 2766
3294.49 3079
3295.03 3316
3295.57 3426
3296.11 3739
3296.65 4258
3297.19 4463
3297.73 4666
3298.28 4768
3298.82 4816
3299.36 4614
3299.90 4760
3300.44 4756
3300.99 4527
3301.53 4230
3302.07 3981
3302.61 3784
3303.15 3472
3303.69 3373
3304.24 3127
3304.78 3063
3305.32 2816
3305.86 2928
3306.41 2943
3306.95 3029
3307.49 3155
3308.03 3023
3308.58 2853
3309.12 2800
3309.66 2893
3310.20 2939
3310.75 3032
3311.29 2958
3311.83 2792
3312.37 2924
3312.92 2841
3313.46 3030
3314.00 2920
3314.54 3026
3315.09 3156
3315.63 3217
3316.17 3220
3316.72 3307
3317.26 3405
3317.80 3547
3318.35 3484
3318.89 3494
3319.43 3284
3319.98 3458
3320.52 3342
3321.06 3086
3321.61 3272
3322.15 3192
3322.69 3022
3323.24 2898
3323.78 2754
3324.33 2762
3324.87 2627
3325.41 2626
3325.96 2868
3326.50 2941
3327.04 2849
3327.59 2771
3328.13 2693
3328.68 2661
3329.22 2621
3329.76 2707
3330.31 2555
3330.85 2544
3331.40 2420
3331.94 2432
3332.49 2342
3333.03 2650
3333.58 2734
3334.12 2733
3334.66 3061
3335.21 3373
3335.75 3544
3336.30 4047
3336.84 4725
3337.39 4989
3337.93 5306
3338.48 5429
3339.02 5654
3339.57 5812
3340.11 5549
3340.66 5071
3341.20 5067
3341.75 4581
3342.29 3946
3342.84 3763
3343.38 3606
3343.93 3344
3344.47 2947
3345.02 2768
3345.57 2642
3346.11 2567
3346.66 2488
3347.20 2496
3347.75 2613
3348.29 2779
3348.84 2699
3349.38 2592
3349.93 2614
3350.48 2694
3351.02 2570
3351.57 2466
3352.11 2383
3352.66 2538
3353.21 2442
3353.75 2359
3354.30 2403
3354.84 2461
3355.39 2440
3355.94 2441
3356.48 2300
3357.03 2437
3357.58 2479
3358.12 2658
3358.67 2599
3359.22 2457
3359.76 2330
3360.31 2307
3360.86 2323
3361.40 2224
3361.95 2166
3362.50 2092
3363.04 2180
3363.59 2204
3364.14 2135
3364.68 2123
3365.23 2097
3365.78 2096
3366.33 2141
3366.87 2065
3367.42 2073
3367.97 2119
3368.51 2095
3369.06 2151
3369.61 2068
3370.16 2039
3370.70 2087
3371.25 2076
3371.80 2107
3372.35 1962
3372.90 2074
3373.44 2106
3373.99 2193
3374.54 2183
3375.09 2231
3375.63 2230
3376.18 2221
3376.73 2103
3377.28 2027
3377.83 2011
3378.37 2055
3378.92 2044
3379.47 1908
3380.02 1886
3380.57 1916
3381.12 1914
3381.66 1928
3382.21 1867
3382.76 1727
3383.31 1932
3383.86 2062
3384.41 2135
3384.96 2026
3385.50 2032
3386.05 2004
3386.60 1999
3387.15 1946
3387.70 1971
3388.25 2038
3388.80 1927
3389.35 1821
3389.90 1962
3390.44 2212
3390.99 2079
3391.54 1955
3392.09 1976
3392.64 2125
3393.19 2077
3393.74 2104
3394.29 2068
3394.84 2202
3395.39 2120
3395.94 2281
3396.49 2251
3397.04 2114
3397.59 2071
3398.14 2157
3398.69 2130
3399.24 2149
3399.79 2099
3400.34 2168
3400.89 2135
3401.44 2098
3401.99 2184
3402.54 2006
3403.09 2027
3403.64 2045
3404.19 2232
3404.74 2106
3405.29 2021
3405.84 2179
3406.39 2063
3406.94 1959
3407.49 2129
3408.04 2057
3408.59 2000
3409.14 2049
3409.69 1839
3410.24 1985
3410.79 2029
3411.34 2009
3411.89 1905
3412.45 1898
3413.00 1957
3413.55 1975
3414.10 2078
3414.65 2176
3415.20 2306
3415.75 2416
3416.30 2206
3416.85 2225
3417.41 2311
3417.96 2191
3418.51 2325
3419.06 2336
3419.61 2279
3420.16 2198
3420.71 2160
3421.27 2127
3421.82 2041
3422.37 2180
3422.92 1989
3423.47 1876
3424.02 2011
3424.58 2229
3425.13 2118
3425.68 2098
3426.23 2152
3426.78 2196
3427.34 2237
3427.89 2148
3428.44 2176
3428.99 1989
3429.55 2049
3430.10 2068
3430.65 2006
3431.20 2089
3431.76 1953
3432.31 1958
3432.86 2035
3433.41 2083
3433.97 2071
3434.52 1935
3435.07 1952
3435.62 1941
3436.18 2191
3436.73 2098
3437.28 1973
3437.84 2239
3438.39 2170
3438.94 2061
3439.49 2214
3440.05 2143
3440.60 2156
3441.15 2208
3441.71 2338
3442.26 2410
3442.81 2316
3443.37 2245
3443.92 2269
3444.47 2291
3445.03 2231
3445.58 2193
3446.13 2160
3446.69 1995
3447.24 2050
3447.80 2082
3448.35 1958
3448.90 1984
3449.46 2070
3450.01 1940
3450.57 2099
3451.12 1993
3451.67 2006
3452.23 1928
3452.78 1980
3453.34 1864
3453.89 1923
3454.44 2095
3455.00 2004
3455.55 2010
3456.11 1895
3456.66 1971
3457.22 2002
3457.77 1869
3458.33 1748
3458.88 1880
3459.43 1964
3459.99 1807
3460.54 1946
3461.10 1963
3461.65 1999
3462.21 2151
3462.76 2113
3463.32 1985
3463.87 1936
3464.43 2016
3464.98 1926
3465.54 2002
3466.09 1984
3466.65 2003
3467.21 1977
3467.76 1983
3468.32 1941
3468.87 2231
3469.43 2302
3469.98 2464
3470.54 2368
3471.09 2424
3471.65 2330
3472.20 2303
3472.76 2350
3473.32 2455
3473.87 2353
3474.43 2401
3474.98 2133
3475.54 2183
3476.10 2385
3476.65 2376
3477.21 2131
3477.76 2247
3478.32 2426
3478.88 2390
3479.43 2414
3479.99 2335
3480.55 2568
3481.10 2513
3481.66 2444
3482.22 2615
3482.77 2676
3483.33 2560
3483.89 2597
3484.44 2745
3485.00 2748
3485.56 2564
3486.11 2489
3486.67 2594
3487.23 2639
3487.78 2521
3488.34 2601
3488.90 2852
3489.45 2870
3490.01 2821
3490.57 3117
3491.13 3248
3491.68 3438
3492.24 3733
3492.80 4208
3493.35 4517
3493.91 4401
3494.47 4385
3495.03 4357
3495.58 4988
3496.14 5030
3496.70 4533
3497.26 4389
3497.82 4372
3498.37 4133
3498.93 4135
3499.49 4283
3500.05 4325
3500.61 4618
3501.16 4601
3501.72 4824
3502.28 5168
3502.84 5475
3503.40 5317
3503.95 5499
3504.51 5690
3505.07 5536
3505.63 5707
3506.19 5853
3506.75 5985
3507.30 6382
3507.86 6269
3508.42 6052
3508.98 6165
3509.54 5929
3510.10 5453
3510.66 5395
3511.22 5070
3511.77 4521
3512.33 4298
3512.89 3777
3513.45 3542
3514.01 3464
3514.57 3246
3515.13 2925
3515.69 2776
3516.25 2521
3516.81 2771
3517.37 2656
3517.92 2534
3518.48 2614
3519.04 2514
3519.60 2614
3520.16 2684
3520.72 2560
3521.28 2388
3521.84 2504
3522.40 2475
3522.96 2611
3523.52 2559
3524.08 2503
3524.64 2718
3525.20 2615
3525.76 2413
3526.32 2390
3526.88 2520
3527.44 2521
3528.00 2497
3528.56 2580
3529.12 2470
3529.68 2461
3530.24 2381
3530.80 2344
3531.36 2289
3531.92 2164
3532.48 2139
3533.04 2194
3533.60 2255
3534.17 2266
3534.73 2265
3535.29 2236
3535.85 2390
3536.41 2290
3536.97 2406
3537.53 2611
3538.09 2626
3538.65 2573
3539.21 2576
3539.77 2696
3540.34 2547
3540.90 2584
3541.46 2516
3542.02 2585
3542.58 2516
3543.14 2651
3543.70 2545
3544.26 2343
3544.83 2434
3545.39 2656
3545.95 2633
3546.51 2519
3547.07 2519
3547.63 2473
3548.20 2556
3548.76 2617
3549.32 2703
3549.88 2576
3550.44 2471
3551.01 2451
3551.57 2541
3552.13 2588
3552.69 2483
3553.25 2295
3553.82 2465
3554.38 2583
3554.94 2562
3555.50 2704
3556.07 2710
3556.63 2751
3557.19 2741
3557.75 2799
3558.32 2786
3558.88 2897
3559.44 2734
3560.00 2660
3560.57 2398
3561.13 2476
3561.69 2475
3562.26 2420
3562.82 2338
3563.38 2373
3563.94 2228
3564.51 2147
3565.07 2403
3565.63 2395
3566.20 2192
3566.76 2157
3567.32 2202
3567.89 2185
3568.45 2170
3569.01 2199
3569.58 2111
3570.14 2071
3570.70 2130
3571.27 2142
3571.83 2260
3572.39 2063
3572.96 2030
3573.52 2078
3574.09 2046
3574.65 2188
3575.21 2202
3575.78 2205
3576.34 2178
3576.91 2188
3577.47 2284
3578.03 2263
3578.60 2280
3579.16 2442
3579.73 2282
3580.29 2397
3580.86 2359
3581.42 2387
3581.98 2363
3582.55 2407
3583.11 2291
3583.68 2388
3584.24 2420
3584.81 2359
3585.37 2507
3585.94 2377
3586.50 2306
3587.07 2385
3587.63 2230
3588.20 2175
3588.76 2303
3589.33 2164
3589.89 2131
3590.46 2072
3591.02 2046
3591.59 2153
3592.15 2115
3592.72 2074
3593.28 2160
3593.85 2234
3594.41 2266
3594.98 2133
3595.54 2009
3596.11 2180
3596.68 2135
3597.24 2210
3597.81 2088
3598.37 2172
3598.94 2199
3599.50 2175
3600.07 2084
3600.64 2372
3601.20 2201
3601.77 2158
3602.33 2234
3602.90 2041
3603.47 2069
3604.03 2212
3604.60 2292
3605.16 2238
3605.73 2191
3606.30 2214
3606.86 2132
3607.43 2080
3608.00 2254
3608.56 2185
3609.13 2164
3609.70 2098
3610.26 1988
3610.83 2082
3611.40 1947
3611.96 1915
3612.53 1971
3613.10 1927
3613.66 2047
3614.23 2027
3614.80 2071
3615.36 2190
3615.93 2316
3616.50 2408
3617.07 2585
3617.63 2750
3618.20 3060
3618.77 3388
3619.34 3558
3619.90 3563
3620.47 3808
3621.04 4047
3621.61 4217
3622.17 4269
3622.74 4072
3623.31 3911
3623.88 3549
3624.44 3266
3625.01 2994
3625.58 2761
3626.15 2513
3626.72 2390
3627.28 2231
3627.85 2167
3628.42 2152
3628.99 2145
3629.56 2197
3630.12 1989
3630.69 1864
3631.26 1977
3631.83 2037
3632.40 2082
3632.97 2051
3633.53 2159
3634.10 2065
3634.67 2120
3635.24 2032
3635.81 2060
3636.38 1907
3636.95 1901
3637.52 2107
3638.08 2030
3638.65 2012
3639.22 2153
3639.79 1934
3640.36 1979
3640.93 2162
3641.50 2236
3642.07 2163
3642.64 2183
3643.21 2337
3643.78 2259
3644.34 2237
3644.91 2292
3645.48 2426
3646.05 2505
3646.62 2443
3647.19 2343
3647.76 2390
3648.33 2358
3648.90 2461
3649.47 2424
3650.04 2255
3650.61 2191
3651.18 2214
3651.75 2213
3652.32 2420
3652.89 2267
3653.46 2211
3654.03 2305
3654.60 2298
3655.17 2356
3655.74 2449
3656.31 2316
3656.88 2197
3657.45 2333
3658.02 2243
3658.59 2300
3659.16 2234
3659.73 2234
3660.30 2435
3660.87 2462
3661.45 2270
3662.02 2077
3662.59 2008
3663.16 2252
3663.73 2207
3664.30 2081
3664.87 1973
3665.44 2144
3666.01 2251
3666.58 1945
3667.15 2008
3667.73 2024
3668.30 1987
3668.87 2046
3669.44 2130
3670.01 2044
3670.58 2063
3671.15 2111
3671.73 2126
3672.30 2003
3672.87 1959
3673.44 2240
3674.01 2172
3674.58 2125
3675.16 2221
3675.73 2281
3676.30 2363
3676.87 2411
3677.44 2216
3678.01 2292
3678.59 2290
3679.16 2192
3679.73 2274
3680.30 2272
3680.88 2231
3681.45 2202
3682.02 2078
3682.59 2098
3683.16 2139
3683.74 2116
3684.31 2094
3684.88 2010
3685.45 2077
3686.03 2146
3686.60 2162
3687.17 2220
3687.74 2182
3688.32 2103
3688.89 2196
3689.46 2442
3690.04 2277
3690.61 2429
3691.18 2461
3691.76 2527
3692.33 2584
3692.90 2589
3693.47 2686
3694.05 2746
3694.62 2664
3695.19 2492
3695.77 2365
3696.34 2245
3696.91 2173
3697.49 2031
3698.06 2057
3698.64 2159
3699.21 2231
3699.78 1954
3700.36 1948
3700.93 1802
3701.50 2009
3702.08 2033
3702.65 1984
3703.23 1946
3703.80 2016
3704.37 2079
3704.95 2093
3705.52 2068
3706.10 2079
3706.67 2097
3707.24 2038
3707.82 2133
3708.39 2161
3708.97 2166
3709.54 2263
3710.12 2109
3710.69 2084
3711.27 2314
3711.84 2287
3712.41 2280
3712.99 2214
3713.56 2284
3714.14 2270
3714.71 2350
3715.29 2363
3715.86 2296
3716.44 2278
3717.01 2214
3717.59 2151
3718.16 2168
3718.74 2173
3719.31 2264
3719.89 2187
3720.46 2121
3721.04 2065
3721.61 2157
3722.19 2118
3722.77 2114
3723.34 1968
3723.92 2023
3724.49 2165
3725.07 2117
3725.64 1959
3726.22 1846
3726.79 1940
3727.37 1946
3727.95 2023
3728.52 2157
3729.10 2111
3729.67 1950
3730.25 2064
3730.83 2109
3731.40 2179
3731.98 2289
3732.56 2385
3733.13 2434
3733.71 2460
3734.28 2475
3734.86 2688
3735.44 2824
3736.01 2820
3736.59 2796
3737.17 2718
3737.74 2666
3738.32 2580
3738.90 2648
3739.47 2699
3740.05 2402
3740.63 2505
3741.20 2512
3741.78 2381
3742.36 2456
3742.93 2240
3743.51 2336
3744.09 2462
3744.67 2415
3745.24 2279
3745.82 2228
3746.40 2153
3746.97 2222
3747.55 2083
3748.13 2290
3748.71 2164
3749.28 2128
3749.86 2104
3750.44 2273
3751.02 2273
3751.59 2147
3752.17 2270
3752.75 2134
3753.33 2231
3753.91 2352
3754.48 2361
3755.06 2309
3755.64 2225
3756.22 2315
3756.80 2228
3757.37 2346
3757.95 2382
3758.53 2549
3759.11 2729
3759.69 2841
3760.27 3056
3760.84 3135
3761.42 3338
3762.00 3177
3762.58 3227
3763.16 2898
3763.74 3010
3764.31 2934
3764.89 2789
3765.47 2724
3766.05 2521
3766.63 2297
3767.21 2328
3767.79 2358
3768.37 2228
3768.95 2191
3769.52 2169
3770.10 2032
3770.68 2022
3771.26 2052
3771.84 1929
3772.42 1880
3773.00 2080
3773.58 1973
3774.16 2004
3774.74 2251
3775.32 2249
3775.90 2104
3776.48 2079
3777.06 2039
3777.64 1959
3778.22 2018
3778.80 2135
3779.38 2102
3779.96 2091
3780.54 2174
3781.12 2103
3781.70 2226
3782.28 2201
3782.86 2364
3783.44 2112
3784.02 1982
3784.60 2079
3785.18 2025
3785.76 1993
3786.34 2183
3786.92 2135
3787.50 2236
3788.08 2273
3788.66 2219
3789.24 2103
3789.82 2111
3790.40 2149
3790.98 2249
3791.56 2259
3792.14 2193
3792.72 2068
3793.30 1966
3793.89 2056
3794.47 2142
3795.05 2095
3795.63 1983
3796.21 2169
3796.79 2222
3797.37 2350
3797.95 2284
3798.53 2223
3799.12 2336
3799.70 2393
3800.28 2168
3800.86 2153
3801.44 2375
3802.02 2365
3802.60 2343
3803.19 2439
3803.77 2532
3804.35 2343
3804.93 2476
3805.51 2523
3806.10 2576
3806.68 2583
3807.26 2409
3807.84 2616
3808.42 2518
3809.01 2342
3809.59 2320
3810.17 2251
3810.75 2349
3811.33 2321
3811.92 2353
3812.50 2462
3813.08 2417
3813.66 2404
3814.25 2523
3814.83 2550
3815.41 2601
3815.99 2517
3816.58 2582
3817.16 2627
3817.74 2742
3818.32 2564
3818.91 2453
3819.49 2607
3820.07 2467
3820.66 2543
3821.24 2274
3821.82 2212
3822.41 2393
3822.99 2236
3823.57 2069
3824.16 2026
3824.74 2093
3825.32 2020
3825.91 1990
3826.49 2035
3827.07 2063
3827.66 2002
3828.24 2162
3828.82 2117
3829.41 2042
3829.99 2198
3830.57 2023
3831.16 2056
3831.74 2173
3832.33 2190
3832.91 2160
3833.49 2160
3834.08 2226
3834.66 2157
3835.25 2174
3835.83 2399
3836.41 2280
3837.00 2195
3837.58 2175
3838.17 2126
3838.75 2153
3839.34 2214
3839.92 2117
3840.50 2247
3841.09 2166
3841.67 2113
3842.26 2135
3842.84 2080
3843.43 1943
3844.01 2024
3844.60 1893
3845.18 1897
3845.77 1945
3846.35 2158
3846.94 2126
3847.52 1991
3848.11 2018
3848.69 1972
3849.28 1934
3849.86 1953
3850.45 2068
3851.03 2046
3851.62 1950
3852.20 1948
3852.79 1997
3853.37 2004
3853.96 1939
3854.55 2036
3855.13 2169
3855.72 2096
3856.30 2025
3856.89 2317
3857.47 2240
3858.06 2193
3858.65 2330
3859.23 2401
3859.82 2705
3860.40 2937
3860.99 3227
3861.58 3347
3862.16 3628
3862.75 3829
3863.33 4263
3863.92 4206
3864.51 4357
3865.09 4426
3865.68 4629
3866.27 4342
3866.85 3983
3867.44 4063
3868.03 3943
3868.61 3742
3869.20 3612
3869.79 3582
3870.37 3389
3870.96 2993
3871.55 3017
3872.13 2997
3872.72 2881
3873.31 2845
3873.89 2767
3874.48 2636
3875.07 2509
3875.66 2657
3876.24 2738
3876.83 2574
3877.42 2275
3878.00 2441
3878.59 2470
3879.18 2301
3879.77 2327
3880.35 2403
3880.94 2387
3881.53 2278
3882.12 2155
3882.70 2232
3883.29 2170
3883.88 2284
3884.47 2199
3885.06 2097
3885.64 1966
3886.23 2205
3886.82 2084
3887.41 2036
3888.00 2275
3888.58 2404
3889.17 2228
3889.76 2351
3890.35 2289
3890.94 2389
3891.53 2451
3892.11 2506
3892.70 2412
3893.29 2568
3893.88 2563
3894.47 2645
3895.06 2631
3895.65 2650
3896.23 2715
3896.82 2780
3897.41 2829
3898.00 2959
3898.59 2869
3899.18 2946
3899.77 3049
3900.36 2962
3900.95 2891
3901.53 2853
3902.12 2692
3902.71 2604
3903.30 2484
3903.89 2437
3904.48 2488
3905.07 2378
3905.66 2260
3906.25 2259
3906.84 2237
3907.43 2329
3908.02 2254
3908.61 2167
3909.20 2144
3909.79 2085
3910.38 2131
3910.97 2144
3911.56 1952
3912.15 2021
3912.74 2046
3913.33 2052
3913.92 1960
3914.51 1851
3915.10 1958
3915.69 2085
3916.28 1967
3916.87 1913
3917.46 1936
3918.05 2030
3918.64 1985
3919.23 2000
3919.82 2120
3920.41 1990
3921.00 2104
3921.59 1962
3922.18 1959
3922.77 2052
3923.36 1998
3923.95 2149
3924.55 2146
3925.14 2026
3925.73 1947
3926.32 2014
3926.91 1865
3927.50 1957
3928.09 2022
3928.68 2074
3929.27 2116
3929.87 1964
3930.46 2064
3931.05 2163
3931.64 2160
3932.23 1965
3932.82 1962
3933.41 1991
3934.01 2085
3934.60 1984
3935.19 2044
3935.78 2068
3936.37 1848
3936.96 1868
3937.56 1846
3938.15 1898
3938.74 1979
3939.33 2095
3939.92 1989
3940.52 2169
3941.11 2089
3941.70 2082
3942.29 2136
3942.88 2234
3943.48 2382
3944.07 2259
3944.66 2399
3945.25 2321
3945.85 2281
3946.44 2289
3947.03 2236
3947.62 2203
3948.22 2232
3948.81 2233
3949.40 2202
3949.99 2267
3950.59 2146
3951.18 2152
3951.77 2101
3952.37 2217
3952.96 2031
3953.55 2106
3954.15 2157
3954.74 2226
3955.33 2109
3955.93 2065
3956.52 2096
3957.11 2343
3957.71 2429
3958.30 2236
3958.89 2130
3959.49 2280
3960.08 2241
3960.67 2012
3961.27 2228
3961.86 2069
3962.45 2047
3963.05 2074
3963.64 2141
3964.23 2249
3964.83 2211
3965.42 2162
3966.02 2327
3966.61 2377
3967.20 2535
3967.80 2696
3968.39 2607
3968.99 2630
3969.58 2648
3970.18 2709
3970.77 2834
3971.36 2686
3971.96 2628
3972.55 2533
3973.15 2633
3973.74 2462
3974.34 2382
3974.93 2408
3975.53 2373
3976.12 2182
3976.72 2207
3977.31 2284
3977.91 2183
3978.50 2018
3979.10 2155
3979.69 2006
3980.29 2195
3980.88 2243
3981.48 2153
3982.07 2146
3982.67 2030
3983.26 2169
3983.86 2066
3984.45 2061
3985.05 2110
3985.64 1985
3986.24 2143
3986.83 2248
3987.43 2167
3988.03 2096
3988.62 2168
3989.22 2232
3989.81 2209
3990.41 2143
3991.00 2198
3991.60 2057
3992.20 2069
3992.79 2168
3993.39 2292
3993.98 2174
3994.58 2076
3995.18 2188
3995.77 2251
3996.37 2288
3996.97 2262
3997.56 2470
3998.16 2531
3998.75 2406
3999.35 2557
3999.95 2417
4000.54 2400
4001.14 2407
4001.74 2544
4002.33 2447
4002.93 2407
4003.53 2568
4004.12 2392
4004.72 2387
4005.32 2461
4005.92 2552
4006.51 2609
4007.11 2710
4007.71 2556
4008.30 2624
4008.90 2762
4009.50 2773
4010.10 2534
4010.69 2606
4011.29 2638
4011.89 2640
4012.49 2578
4013.08 2494
4013.68 2422
4014.28 2469
4014.88 2569
4015.47 2701
4016.07 2723
4016.67 2795
4017.27 3056
4017.86 3015
4018.46 3072
4019.06 3197
4019.66 3247
4020.26 3349
4020.85 3396
4021.45 3220
4022.05 3244
4022.65 2981
4023.25 2973
4023.85 2866
4024.44 2805
4025.04 2522
4025.64 2502
4026.24 2431
4026.84 2362
4027.44 2460
4028.03 2483
4028.63 2531
4029.23 2817
4029.83 2551
4030.43 2622
4031.03 2736
4031.63 2810
4032.23 2599
4032.83 2731
4033.42 2787
4034.02 2677
4034.62 2579
4035.22 2514
4035.82 2449
4036.42 2506
4037.02 2415
4037.62 2514
4038.22 2392
4038.82 2373
4039.42 2253
4040.02 2166
4040.62 2050
4041.22 2209
4041.82 2302
4042.41 2151
4043.01 2070
4043.61 2113
4044.21 2142
4044.81 2193
4045.41 2269
4046.01 2083
4046.61 2276
4047.21 2359
4047.81 2258
4048.41 2210
4049.01 2100
4049.61 2193
4050.21 2238
4050.82 2219
4051.42 2158
4052.02 2120
4052.62 2118
4053.22 2206
4053.82 2232
4054.42 2160
4055.02 2100
4055.62 2232
4056.22 2217
4056.82 2437
4057.42 2247
4058.02 2301
4058.62 2346
4059.22 2262
4059.83 2306
4060.43 2297
4061.03 2236
4061.63 2191
4062.23 2160
4062.83 2185
4063.43 2119
4064.03 2136
4064.63 2068
4065.24 2106
4065.84 2153
4066.44 2276
4067.04 2254
4067.64 2222
4068.24 2216
4068.85 2122
4069.45 2062
4070.05 2062
4070.65 2100
4071.25 2139
4071.85 2170
4072.46 2111
4073.06 2101
4073.66 2024
4074.26 2079
4074.86 2336
4075.47 2396
4076.07 2355
4076.67 2263
4077.27 2330
4077.88 2289
4078.48 2325
4079.08 2201
4079.68 2103
4080.29 2129
4080.89 2189
4081.49 2168
4082.09 2188
4082.70 2175
4083.30 2070
4083.90 2394
4084.50 2230
4085.11 2331
4085.71 2489
4086.31 2496
4086.92 2600
4087.52 2407
4088.12 2362
4088.72 2307
4089.33 2429
4089.93 2543
4090.53 2428
4091.14 2568
4091.74 2658
4092.34 2625
4092.95 2705
4093.55 2675
4094.16 2803
4094.76 3098
4095.36 3622
4095.97 3656
4096.57 3973
4097.17 4170
4097.78 4461
4098.38 4463
4098.98 4368
4099.59 4248
4100.19 4107
4100.80 3985
4101.40 3622
4102.00 3206
4102.61 2963
4103.21 2739
4103.82 2527
4104.42 2368
4105.03 2344
4105.63 2156
4106.23 2126
4106.84 2132
4107.44 2144
4108.05 2034
4108.65 2026
4109.26 1985
4109.86 2056
4110.47 2042
4111.07 1993
4111.68 1995
4112.28 2072
4112.89 2046
4113.49 2028
4114.10 2056
4114.70 2022
4115.31 2026
4115.91 1949
4116.52 1901
4117.12 2037
4117.73 1956
4118.33 1923
4118.94 1941
4119.54 2035
4120.15 2052
4120.75 2193
4121.36 2234
4121.97 2269
4122.57 2315
4123.18 2417
4123.78 2396
4124.39 2189
4124.99 2364
4125.60 2486
4126.21 2492
4126.81 2546
4127.42 2573
4128.02 2564
4128.63 2428
4129.24 2422
4129.84 2282
4130.45 2400
4131.05 2404
4131.66 2535
4132.27 2412
4132.87 2361
4133.48 2336
4134.09 2321
4134.69 2426
4135.30 2274
4135.91 2416
4136.51 2403
4137.12 2485
4137.73 2575
4138.33 2493
4138.94 2512
4139.55 2478
4140.15 2629
4140.76 2626
4141.37 2560
4141.97 2756
4142.58 2870
4143.19 2727
4143.80 2778
4144.40 3061
4145.01 2779
4145.62 2718
4146.22 2949
4146.83 2800
4147.44 2831
4148.05 2640
4148.65 2548
4149.26 2513
4149.87 2423
4150.48 2312
4151.09 2159
4151.69 2218
4152.30 2180
4152.91 2080
4153.52 2049
4154.12 1994
4154.73 1984
4155.34 1910
4155.95 2034
4156.56 2061
4157.16 1900
4157.77 2000
4158.38 1976
4158.99 1994
4159.60 1916
4160.21 1938
4160.81 1924
4161.42 1985
4162.03 1932
4162.64 1978
4163.25 1966
4163.86 1952
4164.47 2001
4165.08 1984
4165.68 2029
4166.29 2092
4166.90 2031
4167.51 2194
4168.12 2191
4168.73 2239
4169.34 2184
4169.95 2199
4170.56 2251
4171.16 2121
4171.77 2058
4172.38 2256
4172.99 2281
4173.60 2161
4174.21 2156
4174.82 2069
4175.43 2075
4176.04 2193
4176.65 2192
4177.26 2155
4177.87 2105
4178.48 2217
4179.09 2272
4179.70 2223
4180.31 2190
4180.92 2270
4181.53 2181
4182.14 2179
4182.75 2120
4183.36 2083
4183.97 2147
4184.58 2062
4185.19 2012
4185.80 2030
4186.41 2069
4187.02 2067
4187.63 2165
4188.24 2149
4188.85 2111
4189.46 1964
4190.07 2154
4190.68 2370
4191.29 2179
4191.90 2094
4192.51 2196
4193.13 2189
4193.74 2157
4194.35 2235
4194.96 2291
4195.57 2344
4196.18 2538
4196.79 2496
4197.40 2727
4198.01 2846
4198.62 2773
4199.24 2521
4199.85 2667
4200.46 2750
4201.07 2716
4201.68 2555
4202.29 2517
4202.90 2415
4203.52 2331
4204.13 2498
4204.74 2377
4205.35 2317
4205.96 2203
4206.57 2248
4207.19 2385
4207.80 2207
4208.41 2256
4209.02 2087
4209.63 2128
4210.25 2141
4210.86 2130
4211.47 2065
4212.08 2143
4212.69 2259
4213.31 2198
4213.92 2265
4214.53 2198
4215.14 2242
4215.76 2200
4216.37 2285
4216.98 2244
4217.59 2295
4218.21 2227
4218.82 2283
4219.43 2440
4220.04 2618
4220.66 2597
4221.27 2677
4221.88 2783
4222.50 2980
4223.11 3145
4223.72 3604
4224.33 3670
4224.95 3559
4225.56 3686
4226.17 3922
4226.79 3942
4227.40 3923
4228.01 4329
4228.63 4452
4229.24 4381
4229.85 4358
4230.47 4494
4231.08 4541
4231.69 4234
4232.31 4191
4232.92 4193
4233.54 3813
4234.15 3911
4234.76 4049
4235.38 4116
4235.99 3976
4236.61 3929
4237.22 3917
4237.83 3618
4238.45 3579
4239.06 3455
4239.68 3610
4240.29 3415
4240.90 3174
4241.52 3038
4242.13 2984
4242.75 2888
4243.36 2764
4243.98 2667
4244.59 2658
4245.21 2440
4245.82 2403
4246.43 2385
4247.05 2389
4247.66 2306
4248.28 2220
4248.89 2335
4249.51 2445
4250.12 2371
4250.74 2258
4251.35 2276
4251.97 2414
4252.58 2459
4253.20 2247
4253.81 2218
4254.43 2379
4255.04 2296
4255.66 2304
4256.28 2198
4256.89 2522
4257.51 2305
4258.12 2432
4258.74 2433
4259.35 2333
4259.97 2340
4260.58 2320
4261.20 2406
4261.82 2395
4262.43 2359
4263.05 2354
4263.66 2473
4264.28 2520
4264.90 2638
4265.51 2664
4266.13 2543
4266.74 2619
4267.36 2639
4267.98 2563
4268.59 2608
4269.21 2679
4269.82 2830
4270.44 2985
4271.06 2911
4271.67 3076
4272.29 2933
4272.91 2973
4273.52 2784
4274.14 2566
4274.76 2583
4275.37 2470
4275.99 2399
4276.61 2462
4277.22 2269
4277.84 2361
4278.46 2099
4279.08 2159
4279.69 2038
4280.31 1994
4280.93 1999
4281.54 2041
4282.16 2063
4282.78 2015
4283.40 1994
4284.01 2017
4284.63 2111
4285.25 2070
4285.87 2063
4286.48 2235
4287.10 2103
4287.72 2115
4288.34 2232
4288.95 2199
4289.57 2179
4290.19 2163
4290.81 2111
4291.43 2325
4292.04 2220
4292.66 2048
4293.28 2175
4293.90 2199
4294.52 2252
4295.13 2092
4295.75 2133
4296.37 2068
4296.99 2182
4297.61 2247
4298.23 2171
4298.84 1982
4299.46 1960
4300.08 2196
4300.70 2075
4301.32 2022
4301.94 2036
4302.56 1960
4303.17 2124
4303.79 2157
4304.41 1989
4305.03 1951
4305.65 1918
4306.27 1932
4306.89 2097
4307.51 2128
4308.13 2113
4308.75 2293
4309.36 2151
4309.98 2208
4310.60 2314
4311.22 2263
4311.84 2264
4312.46 2581
4313.08 2742
4313.70 2395
4314.32 2562
4314.94 2516
4315.56 2439
4316.18 2369
4316.80 2332
4317.42 2310
4318.04 2185
4318.66 2240
4319.28 2118
4319.90 1994
4320.52 1993
4321.14 2146
4321.76 2059
4322.38 1960
4323.00 1942
4323.62 1991
4324.24 2065
4324.86 2020
4325.48 2029
4326.10 2091
4326.72 2082
4327.34 2030
4327.96 2127
4328.58 2254
4329.20 2255
4329.82 2121
4330.44 2205
4331.07 2225
4331.69 2280
4332.31 2113
4332.93 2163
4333.55 2207
4334.17 2150
4334.79 2049
4335.41 2190
4336.03 2173
4336.65 2274
4337.28 2186
4337.90 2414
4338.52 2371
4339.14 2394
4339.76 2476
4340.38 2458
4341.00 2487
4341.63 2424
4342.25 2415
4342.87 2450
4343.49 2597
4344.11 2633
4344.73 2508
4345.36 2665
4345.98 2755
4346.60 3015
4347.22 3342
4347.84 3372
4348.47 3558
4349.09 3566
4349.71 3776
4350.33 3746
4350.95 3787
4351.58 3780
4352.20 3565
4352.82 3345
4353.44 3210
4354.07 2970
4354.69 2693
4355.31 2637
4355.93 2566
4356.56 2554
4357.18 2436
4357.80 2356
4358.42 2287
4359.05 2413
4359.67 2321
4360.29 2287
4360.92 2386
4361.54 2376
4362.16 2584
4362.78 2514
4363.41 2447
4364.03 2335
4364.65 2377
4365.28 2429
4365.90 2334
4366.52 2205
4367.15 2289
4367.77 2221
4368.39 2192
4369.02 2204
4369.64 2339
4370.26 2247
4370.89 2082
4371.51 2291
4372.14 2137
4372.76 2179
4373.38 2124
4374.01 2170
4374.63 2164
4375.25 2147
4375.88 2252
4376.50 2210
4377.13 2113
4377.75 2149
4378.37 2088
4379.00 2150
4379.62 2068
4380.25 2378
4380.87 2351
4381.50 2305
4382.12 2333
4382.75 2316
4383.37 2580
4383.99 2633
4384.62 2651
4385.24 2695
4385.87 2681
4386.49 2902
4387.12 2868
4387.74 2701
4388.37 2771
4388.99 2730
4389.62 2916
4390.24 3353
4390.87 3572
4391.49 3853
4392.12 3884
4392.74 4114
4393.37 4345
4393.99 4760
4394.62 4620
4395.24 4795
4395.87 4706
4396.49 4247
4397.12 4224
4397.75 3852
4398.37 3407
4399.00 3350
4399.62 3214
4400.25 3095
4400.87 2886
4401.50 2820
4402.13 2964
4402.75 2852
4403.38 2869
4404.00 2911
4404.63 2718
4405.26 2856
4405.88 2793
4406.51 2746
4407.13 2604
4407.76 2596
4408.39 2729
4409.01 2610
4409.64 2681
4410.27 2640
4410.89 2607
4411.52 2623
4412.15 2471
4412.77 2452
4413.40 2385
4414.03 2506
4414.65 2541
4415.28 2395
4415.91 2396
4416.53 2481
4417.16 2371
4417.79 2310
4418.41 2315
4419.04 2216
4419.67 2155
4420.30 2147
4420.92 2153
4421.55 2095
4422.18 2189
4422.80 2162
4423.43 2102
4424.06 1993
4424.69 2144
4425.31 2101
4425.94 2109
4426.57 2058
4427.20 2122
4427.82 1978
4428.45 1937
4429.08 1953
4429.71 1845
4430.34 1934
4430.96 1943
4431.59 1998
4432.22 1819
4432.85 1808
4433.48 1823
4434.10 1867
4434.73 1741
4435.36 1885
4435.99 1832
4436.62 1886
4437.25 2003
4437.87 2021
4438.50 1963
4439.13 1934
4439.76 2001
4440.39 1913
4441.02 1913
4441.64 1975
4442.27 1874
4442.90 1909
4443.53 2057
4444.16 2004
4444.79 1940
4445.42 2083
4446.05 2094
4446.68 1951
4447.30 1959
4447.93 1952
4448.56 1779
4449.19 1798
4449.82 1903
4450.45 1924
4451.08 1907
4451.71 1953
4452.34 2118
4452.97 1985
4453.60 1788
4454.23 1799
4454.86 1880
4455.49 2123
4456.12 2004
4456.75 2201
4457.38 2059
4458.01 2054
4458.64 1981
4459.27 1867
4459.90 1911
4460.53 1895
4461.16 1917
4461.79 1924
4462.42 1809
4463.05 1888
4463.68 1889
4464.31 1717
4464.94 1738
4465.57 1842
4466.20 1841
4466.83 1739
4467.46 1815
4468.09 1945
4468.72 1884
4469.35 1759
4469.98 1758
4470.61 1827
4471.24 1792
4471.87 1810
4472.50 1981
4473.13 1811
4473.77 1783
4474.40 1764
4475.03 1747
4475.66 1808
4476.29 1695
4476.92 1741
4477.55 1709
4478.18 1693
4478.82 1773
4479.45 1843
4480.08 1702
4480.71 1767
4481.34 1764
4481.97 1708
4482.60 1716
4483.24 1812
4483.87 2090
4484.50 2113
4485.13 2154
4485.76 1944
4486.39 2022
4487.03 1995
4487.66 1834
4488.29 1939
4488.92 2052
4489.55 1902
4490.19 1930
4490.82 1979
4491.45 2000
4492.08 1993
4492.71 2091
4493.35 1936
4493.98 1896
4494.61 2010
4495.24 1991
4495.88 1948
4496.51 1936
4497.14 1964
4497.77 1941
4498.41 1960
4499.04 1998
4499.67 1989
4500.31 1952
4500.94 2079
4501.57 2052
4502.20 2214
4502.84 2248
4503.47 2259
4504.10 2390
4504.74 2350
4505.37 2553
4506.00 2583
4506.64 2556
4507.27 2578
4507.90 2652
4508.54 2541
4509.17 2384
4509.80 2229
4510.44 2160
4511.07 2162
4511.70 2121
4512.34 2057
4512.97 2011
4513.60 1993
4514.24 1942
4514.87 2011
4515.51 1902
4516.14 2055
4516.77 2200
4517.41 2151
4518.04 2098
4518.68 2176
4519.31 2128
4519.94 2149
4520.58 2079
4521.21 2063
4521.85 2038
4522.48 2087
4523.12 2151
4523.75 2049
4524.39 1924
4525.02 1915
4525.65 2066
4526.29 2055
4526.92 2068
4527.56 2039
4528.19 2171
4528.83 2231
4529.46 2361
4530.10 2492
4530.73 2678
4531.37 2914
4532.00 3188
4532.64 3502
4533.27 3597
4533.91 3813
4534.54 4135
4535.18 4024
4535.81 4026
4536.45 4145
4537.09 3666
4537.72 3730
4538.36 3273
4538.99 3044
4539.63 2737
4540.26 2551
4540.90 2543
4541.53 2376
4542.17 2342
4542.81 2090
4543.44 2015
4544.08 2066
4544.71 2104
4545.35 2185
4545.99 2098
4546.62 2026
4547.26 1938
4547.89 1935
4548.53 1885
4549.17 1858
4549.80 1994
4550.44 1838
4551.08 1865
4551.71 1988
4552.35 1881
4552.98 1986
4553.62 2164
4554.26 2068
4554.89 2214
4555.53 2166
4556.17 2190
4556.80 2141
4557.44 2142
4558.08 2143
4558.72 2148
4559.35 2212
4559.99 2084
4560.63 1905
4561.26 2056
4561.90 1935
4562.54 1838
4563.17 1952
4563.81 1833
4564.45 1822
4565.09 1924
4565.72 2002
4566.36 2034
4567.00 2108
4567.64 2040
4568.27 1981
4568.91 2171
4569.55 2098
4570.19 2276
4570.82 2270
4571.46 2217
4572.10 2196
4572.74 2220
4573.38 2116
4574.01 2099
4574.65 2073
4575.29 2164
4575.93 2096
4576.57 1880
4577.20 1945
4577.84 1862
4578.48 1682
4579.12 1734
4579.76 1939
4580.40 1904
4581.04 1738
4581.67 1756
4582.31 1837
4582.95 1766
4583.59 1719
4584.23 1717
4584.87 1717
4585.51 1761
4586.14 1824
4586.78 1728
4587.42 1625
4588.06 1704
4588.70 1717
4589.34 1753
4589.98 1774
4590.62 1912
4591.26 1740
4591.90 1800
4592.54 1909
4593.17 1914
4593.81 1856
4594.45 1802
4595.09 1775
4595.73 1866
4596.37 1886
4597.01 1826
4597.65 1792
4598.29 1765
4598.93 1782
4599.57 1730
4600.21 1620
4600.85 1733
4601.49 1730
4602.13 1626
4602.77 1834
4603.41 1797
4604.05 1738
4604.69 1708
4605.33 1740
4605.97 1849
4606.61 1812
4607.25 1905
4607.89 1781
4608.53 1760
4609.17 1835
4609.81 1782
4610.45 1855
4611.09 1974
4611.73 1935
4612.38 1848
4613.02 1972
4613.66 1896
4614.30 1869
4614.94 1869
4615.58 1805
4616.22 1904
4616.86 1996
4617.50 1891
4618.14 1794
4618.78 1913
4619.43 1922
4620.07 1847
4620.71 1849
4621.35 1643
4621.99 1767
4622.63 1785
4623.27 1905
4623.91 1815
4624.56 1746
4625.20 1671
4625.84 1718
4626.48 1860
4627.12 1668
4627.76 1618
4628.41 1819
4629.05 1830
4629.69 1795
4630.33 1619
4630.97 1790
4631.62 2011
4632.26 1826
4632.90 1716
4633.54 1812
4634.18 1905
4634.83 1870
4635.47 1911
4636.11 1873
4636.75 1773
4637.40 1855
4638.04 1887
4638.68 1784
4639.32 1991
4639.97 2030
4640.61 2072
4641.25 2045
4641.89 2025
4642.54 2097
4643.18 1979
4643.82 2092
4644.46 1971
4645.11 1947
4645.75 1959
4646.39 1974
4647.04 1934
4647.68 1839
4648.32 1816
4648.97 1808
4649.61 1850
4650.25 1730
4650.90 1816
4651.54 1858
4652.18 1815
4652.83 1803
4653.47 1882
4654.11 1841
4654.76 1891
4655.40 2007
4656.04 1830
4656.69 1801
4657.33 1946
4657.98 1861
4658.62 1860
4659.26 1858
4659.91 1830
4660.55 1726
4661.20 1620
4661.84 1591
4662.48 1728
4663.13 1558
4663.77 1608
4664.42 1798
4665.06 1699
4665.71 1735
4666.35 1871
4666.99 1676
4667.64 1604
4668.28 1610
4668.93 1716
4669.57 1716
4670.22 1752
4670.86 1572
4671.51 1572
4672.15 1642
4672.80 1734
4673.44 1723
4674.09 1722
4674.73 1596
4675.38 1519
4676.02 1563
4676.67 1725
4677.31 1605
4677.96 1597
4678.60 1664
4679.25 1703
4679.89 1760
4680.54 1590
4681.18 1643
4681.83 1802
4682.47 1726
4683.12 1607
4683.77 1693
4684.41 1736
4685.06 1692
4685.70 1670
4686.35 1604
4686.99 1842
4687.64 1842
4688.29 1812
4688.93 1739
4689.58 1657
4690.22 1677
4690.87 1622
4691.52 1619
4692.16 1654
4692.81 1635
4693.45 1712
4694.10 1730
4694.75 1677
4695.39 1647
4696.04 1624
4696.69 1611
4697.33 1754
4697.98 1717
4698.63 1811
4699.27 1776
4699.92 1743
4700.57 1802
4701.21 1895
4701.86 1778
4702.51 1977
4703.15 1812
4703.80 1831
4704.45 1832
4705.10 1716
4705.74 1686
4706.39 1593
4707.04 1717
4707.68 1753
4708.33 1628
4708.98 1711
4709.63 1751
4710.27 1725
4710.92 1734
4711.57 1789
4712.22 1747
4712.86 1899
4713.51 1919
4714.16 1877
4714.81 1604
4715.45 1719
4716.10 1752
4716.75 1761
4717.40 1759
4718.05 1772
4718.69 1736
4719.34 1729
4719.99 1772
4720.64 1698
4721.29 1702
4721.94 1714
4722.58 1915
4723.23 1852
4723.88 1885
4724.53 1981
4725.18 1972
4725.83 1878
4726.47 1968
4727.12 1973
4727.77 2018
4728.42 2057
4729.07 2047
4729.72 1966
4730.37 2012
4731.02 2029
4731.66 2108
4732.31 1966
4732.96 1905
4733.61 1859
4734.26 1707
4734.91 1656
4735.56 1640
4736.21 1608
4736.86 1756
4737.51 1749
4738.16 1631
4738.81 1827
4739.45 1836
4740.10 1749
4740.75 1832
4741.40 1869
4742.05 1919
4742.70 1969
4743.35 1894
4744.00 1834
4744.65 1883
4745.30 1906
4745.95 1901
4746.60 1870
4747.25 1969
4747.90 1897
4748.55 1791
4749.20 1841
4749.85 1846
4750.50 2000
4751.15 2114
4751.80 2144
4752.45 2109
4753.10 2071
4753.75 2083
4754.40 2192
4755.05 2371
4755.71 2339
4756.36 2186
4757.01 2244
4757.66 2296
4758.31 2342
4758.96 2203
4759.61 2137
4760.26 1963
4760.91 1968
4761.56 1949
4762.21 1781
4762.86 1787
4763.52 1754
4764.17 1670
4764.82 1737
4765.47 1789
4766.12 1771
4766.77 1715
4767.42 1772
4768.07 1691
4768.73 1702
4769.38 1801
4770.03 1877
4770.68 1741
4771.33 1830
4771.98 1808
4772.64 1864
4773.29 1749
4773.94 1778
4774.59 1843
4775.24 1643
4775.89 1580
4776.55 1520
4777.20 1573
4777.85 1541
4778.50 1573
4779.15 1568
4779.81 1582
4780.46 1604
4781.11 1599
4781.76 1762
4782.42 1600
4783.07 1537
4783.72 1541
4784.37 1694
4785.03 1631
4785.68 1585
4786.33 1585
4786.98 1622
4787.64 1587
4788.29 1601
4788.94 1645
4789.60 1667
4790.25 1689
4790.90 1551
4791.55 1640
4792.21 1581
4792.86 1677
4793.51 1774
4794.17 1709
4794.82 1649
4795.47 1689
4796.13 1708
4796.78 1736
4797.43 1765
4798.09 1754
4798.74 1672
4799.39 1612
4800.05 1710
4800.70 1721
4801.36 1630
4802.01 1650
4802.66 1622
4803.32 1664
4803.97 1624
4804.62 1700
4805.28 1740
4805.93 1793
4806.59 1741
4807.24 1677
4807.89 1755
4808.55 1796
4809.20 1775
4809.86 1710
4810.51 1598
4811.17 1695
4811.82 1735
4812.47 1809
4813.13 1668
4813.78 1661
4814.44 1635
4815.09 1633
4815.75 1769
4816.40 1837
4817.06 1776
4817.71 1777
4818.37 1901
4819.02 1887
4819.68 1837
4820.33 1938
4820.99 2000
4821.64 2079
4822.30 2094
4822.95 2037
4823.61 2123
4824.26 2097
4824.92 2070
4825.57 2071
4826.23 2039
4826.88 1975
4827.54 1998
4828.19 1963
4828.85 1832
4829.51 1924
4830.16 2137
4830.82 1993
4831.47 1950
4832.13 1850
4832.78 1889
4833.44 2124
4834.10 2006
4834.75 1971
4835.41 2150
4836.06 2134
4836.72 2191
4837.38 2092
4838.03 2185
4838.69 2263
4839.34 2323
4840.00 2278
4840.66 2410
4841.31 2547
4841.97 2654
4842.63 2601
4843.28 2318
4843.94 2242
4844.60 2261
4845.25 2254
4845.91 2289
4846.57 2250
4847.22 2258
4847.88 2246
4848.54 2475
4849.19 2469
4849.85 2388
4850.51 2488
4851.17 2642
4851.82 2752
4852.48 2794
4853.14 2813
4853.79 2698
4854.45 3035
4855.11 2865
4855.77 2872
4856.42 2734
4857.08 2712
4857.74 2636
4858.40 2676
4859.05 2544
4859.71 2553
4860.37 2567
4861.03 2487
4861.68 2544
4862.34 2619
4863.00 2606
4863.66 2657
4864.32 2504
4864.97 2396
4865.63 2422
4866.29 2466
4866.95 2566
4867.61 2558
4868.26 2447
4868.92 2600
4869.58 2494
4870.24 2620
4870.90 2525
4871.56 2406
4872.21 2483
4872.87 2445
4873.53 2468
4874.19 2538
4874.85 2378
4875.51 2424
4876.17 2347
4876.83 2301
4877.48 2406
4878.14 2415
4878.80 2394
4879.46 2207
4880.12 2102
4880.78 2089
4881.44 2254
4882.10 2275
4882.76 2186
4883.42 2146
4884.08 2095
4884.73 2124
4885.39 2117
4886.05 2036
4886.71 2009
4887.37 1950
4888.03 1953
4888.69 1952
4889.35 1965
4890.01 1974
4890.67 1842
4891.33 1908
4891.99 1885
4892.65 1877
4893.31 1875
4893.97 1971
4894.63 1964
4895.29 1987
4895.95 1843
4896.61 1844
4897.27 1979
4897.93 1899
4898.59 1968
4899.25 2001
4899.91 1854
4900.57 2000
4901.23 1932
4901.89 1957
4902.55 1933
4903.21 1976
4903.88 1990
4904.54 1850
4905.20 1892
4905.86 1860
4906.52 1784
4907.18 1819
4907.84 1802
4908.50 1754
4909.16 1742
4909.82 1836
4910.48 1847
4911.15 1770
4911.81 1812
4912.47 1744
4913.13 1701
4913.79 1794
4914.45 1754
4915.11 1751
4915.77 1692
4916.44 1678
4917.10 1755
4917.76 1686
4918.42 1663
4919.08 1673
4919.74 1610
4920.41 1648
4921.07 1562
4921.73 1735
4922.39 1705
4923.05 1546
4923.72 1545
4924.38 1579
4925.04 1636
4925.70 1557
4926.36 1639
4927.03 1653
4927.69 1687
4928.35 1674
4929.01 1665
4929.67 1684
4930.34 1626
4931.00 1732
4931.66 1701
4932.32 1736
4932.99 1692
4933.65 1692
4934.31 1594
4934.98 1625
4935.64 1760
4936.30 1777
4936.96 1708
4937.63 1753
4938.29 1688
4938.95 1798
4939.62 1678
4940.28 1622
4940.94 1632
4941.61 1679
4942.27 1670
4942.93 1662
4943.60 1784
4944.26 1707
4944.92 1754
4945.59 1670
4946.25 1702
4946.91 1634
4947.58 1601
4948.24 1639
4948.90 1668
4949.57 1657
4950.23 1528
4950.89 1532
4951.56 1560
4952.22 1647
4952.89 1595
4953.55 1602
4954.21 1506
4954.88 1630
4955.54 1552
4956.21 1608
4956.87 1629
4957.53 1577
4958.20 1635
4958.86 1589
4959.53 1741
4960.19 1693
4960.86 1711
4961.52 1790
4962.19 1716
4962.85 1700
4963.52 1643
4964.18 1709
4964.84 1906
4965.51 1845
4966.17 1814
4966.84 1849
4967.50 1773
4968.17 1838
4968.83 1744
4969.50 1801
4970.16 1759
4970.83 1888
4971.49 1812
4972.16 1734
4972.82 1873
4973.49 1789
4974.16 1677
4974.82 1698
4975.49 1739
4976.15 1702
4976.82 1674
4977.48 1566
4978.15 1576
4978.81 1652
4979.48 1623
4980.15 1694
4980.81 1749
4981.48 1665
4982.14 1572
4982.81 1669
4983.48 1574
4984.14 1575
4984.81 1518
4985.47 1542
4986.14 1675
4986.81 1766
4987.47 1700
4988.14 1692
4988.80 1930
4989.47 2093
4990.14 2037
4990.80 2201
4991.47 2294
4992.14 2494
4992.80 2516
4993.47 2498
4994.14 2395
4994.80 2268
4995.47 2289
4996.14 2131
4996.80 1976
4997.47 2084
4998.14 2073
4998.81 1819
4999.47 1770
5000.14 1628
5000.81 1583
5001.47 1628
5002.14 1616
5002.81 1640
5003.48 1594
5004.14 1625
5004.81 1578
5005.48 1622
5006.15 1668
5006.81 1640
5007.48 1794
5008.15 1793
5008.82 1663
5009.48 1543
5010.15 1542
5010.82 1683
5011.49 1686
5012.16 1622
5012.82 1615
5013.49 1744
5014.16 1740
5014.83 1613
5015.50 1667
5016.16 1730
5016.83 1811
5017.50 1776
5018.17 1684
5018.84 1778
5019.50 1703
5020.17 1869
5020.84 1942
5021.51 1873
5022.18 2050
5022.85 2061
5023.52 2028
5024.19 2160
5024.85 2277
5025.52 2263
5026.19 2317
5026.86 2273
5027.53 2230
5028.20 2362
5028.87 2243
5029.54 2104
5030.21 2207
5030.87 2077
5031.54 1872
5032.21 1874
5032.88 1881
5033.55 1772
5034.22 1716
5034.89 1695
5035.56 1793
5036.23 1748
5036.90 1806
5037.57 1729
5038.24 1827
5038.91 1829
5039.58 1801
5040.25 1769
5040.92 1843
5041.59 1821
5042.26 1871
5042.93 1986
5043.60 1941
5044.27 2085
5044.94 2148
5045.61 2150
5046.28 2233
5046.95 2258
5047.62 2233
5048.29 2217
5048.96 2326
5049.63 2228
5050.30 2111
5050.97 2123
5051.64 1997
5052.31 1940
5052.98 1870
5053.65 1774
5054.32 1861
5054.99 1743
5055.66 1636
5056.34 1600
5057.01 1534
5057.68 1601
5058.35 1646
5059.02 1763
5059.69 1776
5060.36 1632
5061.03 1641
5061.70 1778
5062.38 1866
5063.05 1910
5063.72 1813
5064.39 1854
5065.06 1783
5065.73 1943
5066.40 1846
5067.08 1877
5067.75 1722
5068.42 1777
5069.09 1716
5069.76 1765
5070.43 1624
5071.11 1679
5071.78 1790
5072.45 1728
5073.12 1712
5073.79 1701
5074.47 1625
5075.14 1697
5075.81 1765
5076.48 1833
5077.15 1785
5077.83 1719
5078.50 1642
5079.17 1812
5079.84 1782
5080.52 1760
5081.19 1876
5081.86 1774
5082.53 1708
5083.21 1901
5083.88 1858
5084.55 1768
5085.22 1871
5085.90 1847
5086.57 1816
5087.24 1858
5087.92 1887
5088.59 1784
5089.26 1759
5089.93 1831
5090.61 1872
5091.28 2004
5091.95 2157
5092.63 2028
5093.30 2212
5093.97 2241
5094.65 2181
5095.32 2201
5095.99 2187
5096.67 2146
5097.34 2118
5098.02 2139
5098.69 2042
5099.36 2009
5100.04 1823
5100.71 1904
5101.38 1808
5102.06 1792
5102.73 1660
5103.41 1605
5104.08 1592
5104.75 1574
5105.43 1670
5106.10 1849
5106.78 1830
5107.45 1729
5108.12 1712
5108.80 1707
5109.47 1718
5110.15 1718
5110.82 1798
5111.50 1795
5112.17 1749
5112.85 1721
5113.52 1665
5114.20 1692
5114.87 1780
5115.54 1720
5116.22 1760
5116.89 1839
5117.57 1833
5118.24 1894
5118.92 1851
5119.59 1861
5120.27 1982
5120.94 1837
5121.62 1840
5122.30 1742
5122.97 1729
5123.65 1796
5124.32 1716
5125.00 1801
5125.67 1677
5126.35 1715
5127.02 1677
5127.70 1731
5128.37 1836
5129.05 1723
5129.73 1865
5130.40 1739
5131.08 1800
5131.75 1800
5132.43 1720
5133.10 1701
5133.78 1800
5134.46 1830
5135.13 1812
5135.81 1779
5136.49 1810
5137.16 1736
5137.84 1776
5138.51 1886
5139.19 1808
5139.87 1942
5140.54 1864
5141.22 1915
5141.90 1904
5142.57 1908
5143.25 2107
5143.93 2153
5144.60 1959
5145.28 1911
5145.96 1982
5146.63 2059
5147.31 1833
5147.99 1663
5148.66 1597
5149.34 1696
5150.02 1691
5150.69 1628
5151.37 1653
5152.05 1593
5152.73 1694
5153.40 1624
5154.08 1567
5154.76 1505
5155.44 1470
5156.11 1616
5156.79 1565
5157.47 1488
5158.15 1515
5158.82 1632
5159.50 1577
5160.18 1596
5160.86 1568
5161.53 1531
5162.21 1568
5162.89 1550
5163.57 1582
5164.25 1514
5164.92 1505
5165.60 1584
5166.28 1543
5166.96 1485
5167.64 1463
5168.31 1498
5168.99 1610
5169.67 1621
5170.35 1623
5171.03 1739
5171.71 1592
5172.39 1565
5173.06 1610
5173.74 1675
5174.42 1710
5175.10 1641
5175.78 1510
5176.46 1538
5177.14 1641
5177.82 1526
5178.49 1478
5179.17 1509
5179.85 1445
5180.53 1463
5181.21 1612
5181.89 1591
5182.57 1592
5183.25 1662
5183.93 1579
5184.61 1704
5185.29 1646
5185.97 1767
5186.64 1557
5187.32 1617
5188.00 1540
5188.68 1455
5189.36 1538
5190.04 1512
5190.72 1484
5191.40 1605
5192.08 1486
5192.76 1602
5193.44 1404
5194.12 1389
5194.80 1453
5195.48 1496
5196.16 1515
5196.84 1485
5197.52 1481
5198.20 1574
5198.88 1513
5199.56 1615
5200.24 1429
5200.92 1437
5201.60 1566
5202.28 1509
5202.96 1433
5203.65 1470
5204.33 1608
5205.01 1750
5205.69 1715
5206.37 1676
5207.05 1577
5207.73 1503
5208.41 1611
5209.09 1601
5209.77 1557
5210.45 1644
5211.13 1632
5211.82 1689
5212.50 1721
5213.18 1791
5213.86 1818
5214.54 1794
5215.22 1846
5215.90 1779
5216.58 1871
5217.27 1717
5217.95 1608
5218.63 1638
5219.31 1608
5219.99 1692
5220.67 1694
5221.36 1558
5222.04 1613
5222.72 1646
5223.40 1671
5224.08 1642
5224.77 1690
5225.45 1668
5226.13 1643
5226.81 1606
5227.49 1625
5228.18 1604
5228.86 1622
5229.54 1651
5230.22 1660
5230.91 1718
5231.59 1700
5232.27 1556
5232.95 1739
5233.63 1638
5234.32 1554
5235.00 1576
5235.68 1612
5236.37 1715
5237.05 1659
5237.73 1658
5238.41 1710
5239.10 1721
5239.78 1751
5240.46 1826
5241.15 1728
5241.83 1837
5242.51 1870
5243.20 1931
5243.88 1883
5244.56 1762
5245.24 1869
5245.93 1875
5246.61 1874
5247.29 1857
5247.98 1837
5248.66 1870
5249.35 2025
5250.03 2084
5250.71 2100
5251.40 2142
5252.08 2176
5252.76 2322
5253.45 2223
5254.13 2162
5254.82 2255
5255.50 2078
5256.18 1959
5256.87 1740
5257.55 1762
5258.24 1630
5258.92 1645
5259.60 1648
5260.29 1591
5260.97 1705
5261.66 1660
5262.34 1682
5263.03 1713
5263.71 1740
5264.40 1711
5265.08 1862
5265.76 1801
5266.45 1893
5267.13 1814
5267.82 1649
5268.50 1817
5269.19 1777
5269.87 1892
5270.56 1815
5271.24 1841
5271.93 1803
5272.61 1721
5273.30 1739
5273.98 1773
5274.67 1719
5275.35 1613
5276.04 1748
5276.72 1720
5277.41 1608
5278.10 1759
5278.78 1820
5279.47 1714
5280.15 1787
5280.84 1834
5281.52 1847
5282.21 1867
5282.89 1962
5283.58 2024
5284.27 2048
5284.95 2054
5285.64 1979
5286.32 2051
5287.01 2201
5287.70 2068
5288.38 1972
5289.07 1746
5289.75 1961
5290.44 2001
5291.13 1855
5291.81 1844
5292.50 1890
5293.19 1776
5293.87 1937
5294.56 1926
5295.25 1957
5295.93 1840
5296.62 1904
5297.31 1786
5297.99 1906
5298.68 1998
5299.37 2095
5300.05 2243
5300.74 2265
5301.43 2384
5302.11 2645
5302.80 3055
5303.49 3055
5304.18 3380
5304.86 3528
5305.55 3325
5306.24 3470
5306.92 3594
5307.61 3244
5308.30 3056
5308.99 2741
5309.67 2366
5310.36 2299
5311.05 2154
5311.74 2038
5312.42 1965
5313.11 1943
5313.80 1992
5314.49 2003
5315.18 1940
5315.86 1898
5316.55 1841
5317.24 1883
5317.93 1845
5318.62 1755
5319.30 1772
5319.99 1777
5320.68 1693
5321.37 1753
5322.06 1849
5322.74 1828
5323.43 1951
5324.12 1853
5324.81 1779
5325.50 1860
5326.19 1871
5326.88 1890
5327.56 1774
5328.25 1812
5328.94 1864
5329.63 1874
5330.32 1765
5331.01 1750
5331.70 1875
5332.39 1805
5333.07 1866
5333.76 1938
5334.45 1958
5335.14 1888
5335.83 1854
5336.52 1903
5337.21 1863
5337.90 1867
5338.59 1839
5339.28 1923
5339.97 1822
5340.66 1889
5341.35 1922
5342.04 1945
5342.73 1986
5343.42 2093
5344.10 1891
5344.79 1916
5345.48 2013
5346.17 2004
5346.86 2020
5347.55 2072
5348.24 2168
5348.93 2319
5349.62 2482
5350.31 2557
5351.00 2781
5351.69 3049
5352.39 3050
5353.08 3272
5353.77 3294
5354.46 3515
5355.15 3625
5355.84 3548
5356.53 3427
5357.22 3254
5357.91 3042
5358.60 2757
5359.29 2423
5359.98 2429
5360.67 2167
5361.36 2000
5362.05 1927
5362.74 2025
5363.44 1901
5364.13 1910
5364.82 1811
5365.51 1871
5366.20 1978
5366.89 1924
5367.58 1846
5368.27 1946
5368.96 1898
5369.66 1910
5370.35 1901
5371.04 1748
5371.73 1811
5372.42 1839
5373.11 1864
5373.81 1851
5374.50 1678
5375.19 1677
5375.88 1713
5376.57 1711
5377.26 1832
5377.96 1736
5378.65 1743
5379.34 1786
5380.03 1877
5380.72 1822
5381.42 1827
5382.11 1838
5382.80 1806
5383.49 1837
5384.18 1743
5384.88 1776
5385.57 1832
5386.26 1668
5386.95 1603
5387.65 1634
5388.34 1752
5389.03 1741
5389.72 1676
5390.42 1700
5391.11 1777
5391.80 1858
5392.50 1862
5393.19 1888
5393.88 1962
5394.57 1915
5395.27 1837
5395.96 1926
5396.65 1956
5397.35 1929
5398.04 1842
5398.73 1814
5399.43 1877
5400.12 1878
5400.81 1744
5401.51 1719
5402.20 1597
5402.89 1569
5403.59 1689
5404.28 1684
5404.97 1650
5405.67 1665
5406.36 1757
5407.06 1721
5407.75 1808
5408.44 1687
5409.14 1658
5409.83 1767
5410.53 1764
5411.22 1716
5411.91 1644
5412.61 1629
5413.30 1622
5414.00 1647
5414.69 1641
5415.38 1691
5416.08 1749
5416.77 1616
5417.47 1629
5418.16 1517
5418.86 1471
5419.55 1573
5420.25 1605
5420.94 1680
5421.64 1536
5422.33 1646
5423.03 1669
5423.72 1729
5424.41 1627
5425.11 1678
5425.80 1664
5426.50 1633
5427.19 1597
5427.89 1686
5428.59 1692
5429.28 1591
5429.98 1528
5430.67 1581
5431.37 1578
5432.06 1566
5432.76 1564
5433.45 1589
5434.15 1631
5434.84 1593
5435.54 1616
5436.23 1573
5436.93 1666
5437.63 1683
5438.32 1674
5439.02 1833
5439.71 1667
5440.41 1694
5441.11 1719
5441.80 1657
5442.50 1670
5443.19 1752
5443.89 1774
5444.59 1730
5445.28 1730
5445.98 1783
5446.68 1842
5447.37 1835
5448.07 1963
5448.76 2114
5449.46 2162
5450.16 2244
5450.85 2288
5451.55 2211
5452.25 2263
5452.94 2355
5453.64 2296
5454.34 2290
5455.03 2316
5455.73 2205
5456.43 2109
5457.13 2030
5457.82 2005
5458.52 2135
5459.22 2079
5459.91 1956
5460.61 1901
5461.31 2039
5462.01 2020
5462.70 2100
5463.40 2169
5464.10 2252
5464.80 2432
5465.49 2520
5466.19 2581
5466.89 2702
5467.59 2899
5468.28 2878
5468.98 2849
5469.68 2850
5470.38 2792
5471.07 2616
5471.77 2547
5472.47 2476
5473.17 2419
5473.87 2345
5474.56 2437
5475.26 2221
5475.96 2213
5476.66 2044
5477.36 2185
5478.06 2124
5478.75 2103
5479.45 2252
5480.15 2286
5480.85 2302
5481.55 2364
5482.25 2583
5482.95 2473
5483.64 2712
5484.34 2717
5485.04 2729
5485.74 2709
5486.44 2444
5487.14 2496
5487.84 2456
5488.54 2297
5489.23 2450
5489.93 2305
5490.63 2361
5491.33 2373
5492.03 2465
5492.73 2562
5493.43 2386
5494.13 2393
5494.83 2449
5495.53 2579
5496.23 2652
5496.93 2563
5497.63 2576
5498.33 2656
5499.03 2665
5499.73 2904
5500.43 2986
5501.13 3005
5501.83 3279
5502.53 3341
5503.23 3601
5503.93 3786
5504.63 3851
5505.33 4003
5506.03 4027
5506.73 4037
5507.43 3694
5508.13 3667
5508.83 3573
5509.53 3549
5510.23 3493
5510.93 3571
5511.63 3678
5512.33 3675
5513.03 3691
5513.73 3847
5514.43 3897
5515.13 4109
5515.83 4212
5516.53 4210
5517.23 4141
5517.93 4157
5518.64 4143
5519.34 4128
5520.04 3767
5520.74 3480
5521.44 3180
5522.14 3054
5522.84 2958
5523.54 2933
5524.24 2729
5524.95 2733
5525.65 2607
5526.35 2630
5527.05 2465
5527.75 2346
5528.45 2478
5529.15 2339
5529.86 2228
5530.56 2142
5531.26 2243
5531.96 2111
5532.66 2063
5533.36 2033
5534.07 1904
5534.77 2020
5535.47 2095
5536.17 2183
5536.87 2059
5537.58 2173
5538.28 2123
5538.98 2131
5539.68 2219
5540.39 2036
5541.09 2066
5541.79 2137
5542.49 2088
5543.20 2008
5543.90 1976
5544.60 1940
5545.30 2016
5546.01 1999
5546.71 2172
5547.41 2039
5548.11 2064
5548.82 2219
5549.52 2254
5550.22 2354
5550.93 2312
5551.63 2425
5552.33 2411
5553.03 2461
5553.74 2329
5554.44 2295
5555.14 2198
5555.85 2232
5556.55 2216
5557.25 2252
5557.96 2159
5558.66 2108
5559.36 2038
5560.07 1907
5560.77 1850
5561.48 1916
5562.18 2045
5562.88 2144
5563.59 2191
5564.29 2033
5564.99 1908
5565.70 1946
5566.40 1957
5567.11 1972
5567.81 1894
5568.51 1802
5569.22 1935
5569.92 1862
5570.63 1819
5571.33 1730
5572.04 1764
5572.74 1787
5573.44 1781
5574.15 1768
5574.85 1837
5575.56 1834
5576.26 1862
5576.97 1931
5577.67 1819
5578.38 1856
5579.08 1903
5579.79 1927
5580.49 1877
5581.20 2006
5581.90 1986
5582.61 1852
5583.31 1768
5584.02 1774
5584.72 1766
5585.43 1691
5586.13 1714
5586.84 1784
5587.54 1818
5588.25 1770
5588.95 1699
5589.66 1675
5590.36 1705
5591.07 1779
5591.77 1808
5592.48 1785
5593.19 1685
5593.89 1773
5594.60 1773
5595.30 1710
5596.01 1717
5596.71 1757
5597.42 1771
5598.13 1714
5598.83 1776
5599.54 1696
5600.24 1780
5600.95 1855
5601.66 1646
5602.36 1664
5603.07 1567
5603.78 1567
5604.48 1558
5605.19 1550
5605.89 1570
5606.60 1567
5607.31 1564
5608.01 1648
5608.72 1541
5609.43 1547
5610.13 1440
5610.84 1506
5611.55 1555
5612.25 1487
5612.96 1466
5613.67 1666
5614.38 1689
5615.08 1707
5615.79 1654
5616.50 1692
5617.20 1696
5617.91 1689
5618.62 1686
5619.33 1597
5620.03 1536
5620.74 1602
5621.45 1665
5622.15 1575
5622.86 1431
5623.57 1615
5624.28 1653
5624.99 1502
5625.69 1513
5626.40 1537
5627.11 1586
5627.82 1536
5628.52 1564
5629.23 1505
5629.94 1578
5630.65 1609
5631.36 1680
5632.06 1708
5632.77 1698
5633.48 1648
5634.19 1725
5634.90 1751
5635.61 1771
5636.31 1938
5637.02 1988
5637.73 1842
5638.44 1795
5639.15 1891
5639.86 1882
5640.56 1756
5641.27 1717
5641.98 1726
5642.69 1849
5643.40 1781
5644.11 1793
5644.82 1679
5645.53 1813
5646.24 1708
5646.94 1726
5647.65 1623
5648.36 1692
5649.07 1592
5649.78 1586
5650.49 1561
5651.20 1570
5651.91 1587
5652.62 1594
5653.33 1697
5654.04 1781
5654.75 1770
5655.46 1762
5656.17 1764
5656.88 1619
5657.59 1634
5658.30 1699
5659.01 1747
5659.71 1583
5660.42 1638
5661.13 1675
5661.84 1632
5662.55 1690
5663.26 1607
5663.97 1586
5664.69 1712
5665.40 1579
5666.11 1672
5666.82 1605
5667.53 1583
5668.24 1583
5668.95 1608
5669.66 1735
5670.37 1683
5671.08 1727
5671.79 1862
5672.50 1868
5673.21 1877
5673.92 1847
5674.63 1857
5675.34 1890
5676.05 1817
5676.76 1826
5677.48 1794
5678.19 1748
5678.90 1750
5679.61 1789
5680.32 1701
5681.03 1722
5681.74 1730
5682.45 1766
5683.16 1717
5683.88 1741
5684.59 1792
5685.30 1816
5686.01 1808
5686.72 1800
5687.43 1834
5688.15 1691
5688.86 1675
5689.57 1766
5690.28 1722
5690.99 1672
5691.70 1688
5692.42 1712
5693.13 1651
5693.84 1641
5694.55 1727
5695.26 1642
5695.98 1655
5696.69 1795
5697.40 1661
5698.11 1683
5698.82 1698
5699.54 1665
5700.25 1603
5700.96 1599
5701.67 1703
5702.39 1846
5703.10 1800
5703.81 1603
5704.52 1583
5705.24 1682
5705.95 1737
5706.66 1682
5707.38 1763
5708.09 1731
5708.80 1804
5709.51 1689
5710.23 1606
5710.94 1627
5711.65 1725
5712.37 1656
5713.08 1602
5713.79 1584
5714.51 1605
5715.22 1553
5715.93 1682
5716.65 1781
5717.36 1753
5718.07 1777
5718.79 1828
5719.50 1743
5720.21 1679
5720.93 1650
5721.64 1793
5722.36 1720
5723.07 1804
5723.78 1746
5724.50 1736
5725.21 1794
5725.92 1900
5726.64 1953
5727.35 1829
5728.07 1882
5728.78 1927
5729.50 1908
5730.21 1968
5730.92 1820
5731.64 1933
5732.35 1875
5733.07 1942
5733.78 1936
5734.50 1952
5735.21 1880
5735.93 1840
5736.64 1891
5737.35 2020
5738.07 1976
5738.78 1889
5739.50 2138
5740.21 2178
5740.93 2169
5741.64 2278
5742.36 2399
5743.07 2525
5743.79 2714
5744.50 2639
5745.22 2543
5745.93 2727
5746.65 2747
5747.37 2428
5748.08 2524
5748.80 2484
5749.51 2411
5750.23 2495
5750.94 2503
5751.66 2432
5752.37 2440
5753.09 2430
5753.81 2491
5754.52 2352
5755.24 2425
5755.95 2505
5756.67 2538
5757.38 2511
5758.10 2607
5758.82 2482
5759.53 2489
5760.25 2623
5760.96 2642
5761.68 2885
5762.40 3073
5763.11 3371
5763.83 3581
5764.55 3887
5765.26 4237
5765.98 4842
5766.70 5195
5767.41 5460
5768.13 5773
5768.85 5931
5769.56 5813
5770.28 5673
5771.00 5159
5771.71 4815
5772.43 4570
5773.15 4178
5773.86 3749
5774.58 3461
5775.30 3170
5776.01 2888
5776.73 2697
5777.45 2616
5778.17 2567
5778.88 2455
5779.60 2387
5780.32 2574
5781.04 2676
5781.75 2845
5782.47 2918
5783.19 2962
5783.91 2920
5784.62 2965
5785.34 2857
5786.06 2742
5786.78 2794
5787.49 2859
5788.21 2713
5788.93 2617
5789.65 2688
5790.37 2466
5791.08 2644
5791.80 2736
5792.52 2729
5793.24 2707
5793.96 2610
5794.68 2800
5795.39 2897
5796.11 2987
5796.83 3017
5797.55 3057
5798.27 3203
5798.99 3338
5799.70 3479
5800.42 3555
5801.14 3823
5801.86 4392
5802.58 5116
5803.30 6097
5804.02 7065
5804.74 7987
5805.45 8645
5806.17 8632
5806.89 8814
5807.61 8448
5808.33 7923
5809.05 7023
5809.77 6030
5810.49 5322
5811.21 4833
5811.93 4371
5812.65 4107
5813.37 3875
5814.09 3737
5814.81 3589
5815.52 3564
5816.24 3736
5816.96 3874
5817.68 4010
5818.40 4119
5819.12 4123
5819.84 4044
5820.56 4178
5821.28 4067
5822.00 4023
5822.72 4048
5823.44 3800
5824.16 3650
5824.88 3511
5825.60 3285
5826.32 3149
5827.04 3084
5827.76 3091
5828.48 3128
5829.21 2954
5829.93 2859
5830.65 2858
5831.37 2742
5832.09 2656
5832.81 2890
5833.53 2612
5834.25 2538
5834.97 2740
5835.69 2641
5836.41 2619
5837.13 2483
5837.85 2315
5838.57 2302
5839.30 2274
5840.02 2356
5840.74 2309
5841.46 2300
5842.18 2185
5842.90 2287
5843.62 2399
5844.34 2293
5845.07 2342
5845.79 2357
5846.51 2399
5847.23 2315
5847.95 2277
5848.67 2337
5849.39 2281
5850.12 2233
5850.84 2284
5851.56 2270
5852.28 2228
5853.00 2164
5853.73 1994
5854.45 2119
5855.17 2236
5855.89 2246
5856.61 2206
5857.34 2110
5858.06 2046
5858.78 2029
5859.50 2041
5860.23 1975
5860.95 1993
5861.67 2057
5862.39 2199
5863.11 2032
5863.84 2189
5864.56 1996
5865.28 1957
5866.01 1972
5866.73 1988
5867.45 1890
5868.17 1824
5868.90 2023
5869.62 1879
5870.34 1886
5871.07 1909
5871.79 1900
5872.51 2021
5873.23 1995
5873.96 1915
5874.68 1823
5875.40 1816
5876.13 1919
5876.85 1928
5877.57 1858
5878.30 1910
5879.02 1892
5879.74 1873
5880.47 1821
5881.19 1829
5881.92 1881
5882.64 1876
5883.36 1895
5884.09 1873
5884.81 1841
5885.53 1773
5886.26 1767
5886.98 1782
5887.71 1863
5888.43 1944
5889.15 1901
5889.88 1873
5890.60 1760
5891.33 1845
5892.05 1816
5892.78 1789
5893.50 1879
5894.23 1732
5894.95 1715
5895.67 1759
5896.40 1695
5897.12 1785
5897.85 1807
5898.57 1881
5899.30 1772
5900.02 1688
5900.75 1665
5901.47 1765
5902.20 1696
5902.92 1765
5903.65 1863
5904.37 1813
5905.10 1784
5905.82 1716
5906.55 1704
5907.27 1749
5908.00 1767
5908.72 1735
5909.45 1666
5910.17 1805
5910.90 1785
5911.62 1756
5912.35 1819
5913.08 1797
5913.80 1731
5914.53 1875
5915.25 1879
5915.98 1853
5916.70 1846
5917.43 1795
5918.16 1869
5918.88 1756
5919.61 1695
5920.33 1914
5921.06 1848
5921.79 1831
5922.51 1799
5923.24 1851
5923.97 1944
5924.69 1843
5925.42 1957
5926.14 1837
5926.87 1854
5927.60 1961
5928.32 2074
5929.05 2051
5929.78 1852
5930.50 1986
5931.23 2107
5931.96 1955
5932.68 2059
5933.41 1971
5934.14 2008
5934.86 2191
5935.59 2275
5936.32 2353
5937.05 2361
5937.77 2353
5938.50 2379
5939.23 2516
5939.95 2640
5940.68 2804
5941.41 2899
5942.14 2987
5942.86 2976
5943.59 2890
5944.32 2660
5945.05 2595
5945.77 2535
5946.50 2427
5947.23 2457
5947.96 2437
5948.68 2399
5949.41 2405
5950.14 2412
5950.87 2244
5951.60 2251
5952.32 2441
5953.05 2485
5953.78 2564
5954.51 2515
5955.24 2476
5955.96 2512
5956.69 2584
5957.42 2570
5958.15 2601
5958.88 2606
5959.61 2581
5960.33 2472
5961.06 2444
5961.79 2564
5962.52 2741
5963.25 2759
5963.98 2605
5964.71 2523
5965.44 2541
5966.16 2659
5966.89 2752
5967.62 2750
5968.35 2896
5969.08 3164
5969.81 3114
5970.54 3021
5971.27 3186
5972.00 3409
5972.73 3249
5973.46 3365
5974.18 3264
5974.91 3202
5975.64 3090
5976.37 3162
5977.10 3288
5977.83 3026
5978.56 3206
5979.29 3286
5980.02 3036
5980.75 3025
5981.48 3172
5982.21 3095
5982.94 3099
5983.67 3162
5984.40 3432
5985.13 3355
5985.86 3374
5986.59 3458
5987.32 3373
5988.05 3523
5988.78 3381
5989.51 3637
5990.24 3721
5990.97 3421
5991.70 3435
5992.43 3471
5993.16 3584
5993.89 3517
5994.62 3453
5995.35 3417
5996.09 3502
5996.82 3728
5997.55 3812
5998.28 3773
5999.01 3750
5999.74 3760
6000.47 3770
6001.20 3873
6001.93 3969
6002.66 3967
6003.39 3905
6004.13 3827
6004.86 3827
6005.59 3681
6006.32 3664
6007.05 3671
6007.78 3551
6008.51 3513
6009.25 3547
6009.98 3621
6010.71 3805
6011.44 4002
6012.17 4499
6012.90 5152
6013.64 5507
6014.37 6408
6015.10 7120
6015.83 7959
6016.56 8606
6017.29 9376
6018.03 9479
6018.76 9475
6019.49 9186
6020.22 8426
6020.96 7635
6021.69 6781
6022.42 6107
6023.15 5385
6023.88 4711
6024.62 4256
6025.35 3844
6026.08 3424
6026.81 3289
6027.55 3223
6028.28 2940
6029.01 2896
6029.75 2753
6030.48 2758
6031.21 2731
6031.94 2609
6032.68 2674
6033.41 2683
6034.14 2683
6034.88 2476
6035.61 2419
6036.34 2382
6037.07 2416
6037.81 2354
6038.54 2329
6039.27 2462
6040.01 2507
6040.74 2529
6041.47 2534
6042.21 2508
6042.94 2547
6043.68 2661
6044.41 2519
6045.14 2657
6045.88 2559
6046.61 2705
6047.34 2806
6048.08 2753
6048.81 2763
6049.55 2795
6050.28 2898
6051.01 2889
6051.75 2903
6052.48 2855
6053.22 2889
6053.95 3041
6054.68 3082
6055.42 3084
6056.15 3159
6056.89 3314
6057.62 3233
6058.36 3206
6059.09 3073
6059.83 2954
6060.56 2993
6061.29 2900
6062.03 2858
6062.76 2837
6063.50 2770
6064.23 2803
6064.97 2813
6065.70 2778
6066.44 2664
6067.17 2645
6067.91 2586
6068.64 2661
6069.38 2700
6070.11 2758
6070.85 2678
6071.58 2620
6072.32 2605
6073.06 2775
6073.79 2685
6074.53 2650
6075.26 2583
6076.00 2555
6076.73 2615
6077.47 2525
6078.20 2517
6078.94 2486
6079.68 2592
6080.41 2393
6081.15 2474
6081.88 2368
6082.62 2316
6083.35 2400
6084.09 2472
6084.83 2342
6085.56 2291
6086.30 2235
6087.04 2190
6087.77 2274
6088.51 2294
6089.24 2296
6089.98 2399
6090.72 2252
6091.45 2280
6092.19 2385
6092.93 2365
6093.66 2378
6094.40 2300
6095.14 2237
6095.87 2271
6096.61 2308
6097.35 2179
6098.08 2160
6098.82 2264
6099.56 2215
6100.29 2164
6101.03 2152
6101.77 2179
6102.51 2129
6103.24 2225
6103.98 2108
6104.72 2034
6105.46 2047
6106.19 2256
6106.93 2160
6107.67 2162
6108.41 2224
6109.14 2242
6109.88 2261
6110.62 2326
6111.36 2276
6112.09 2348
6112.83 2230
6113.57 2279
6114.31 2282
6115.04 2285
6115.78 2371
6116.52 2281
6117.26 2283
6118.00 2259
6118.73 2363
6119.47 2369
6120.21 2340
6120.95 2341
6121.69 2238
6122.43 2204
6123.16 2301
6123.90 2335
6124.64 2270
6125.38 2200
6126.12 2311
6126.86 2400
6127.60 2351
6128.33 2325
6129.07 2461
6129.81 2241
6130.55 2269
6131.29 2388
6132.03 2364
6132.77 2342
6133.51 2477
6134.25 2417
6134.98 2515
6135.72 2376
6136.46 2385
6137.20 2507
6137.94 2588
6138.68 2518
6139.42 2658
6140.16 2539
6140.90 2483
6141.64 2482
6142.38 2481
6143.12 2575
6143.86 2567
6144.60 2438
6145.34 2511
6146.08 2436
6146.82 2421
6147.56 2399
6148.30 2388
6149.04 2495
6149.78 2435
6150.52 2544
6151.26 2461
6152.00 2525
6152.74 2451
6153.48 2482
6154.22 2665
6154.96 2514
6155.70 2545
6156.44 2683
6157.18 2717
6157.92 2694
6158.66 2658
6159.40 2658
6160.14 2673
6160.88 2662
6161.62 2626
6162.36 2724
6163.10 2744
6163.85 2748
6164.59 2931
6165.33 3049
6166.07 3123
6166.81 3155
6167.55 3306
6168.29 3482
6169.03 3634
6169.77 3718
6170.51 4049
6171.26 4259
6172.00 3988
6172.74 4006
6173.48 3969
6174.22 3936
6174.96 4038
6175.70 4065
6176.45 3873
6177.19 3875
6177.93 3710
6178.67 3769
6179.41 3740
6180.16 3589
6180.90 3497
6181.64 3627
6182.38 3690
6183.12 3662
6183.87 3900
6184.61 3856
6185.35 3681
6186.09 3840
6186.83 3825
6187.58 3892
6188.32 3853
6189.06 3624
6189.80 3815
6190.55 3798
6191.29 3843
6192.03 3904
6192.77 3879
6193.52 4041
6194.26 4153
6195.00 4187
6195.74 4517
6196.49 4740
6197.23 4629
6197.97 4858
6198.72 4769
6199.46 4814
6200.20 4714
6200.94 4822
6201.69 4795
6202.43 4760
6203.17 4884
6203.92 4898
6204.66 4794
6205.40 4920
6206.15 5120
6206.89 5686
6207.63 6607
6208.38 7505
6209.12 8882
6209.87 10779
6210.61 12944
6211.35 15056
6212.10 17450
6212.84 19169
6213.58 19988
6214.33 20138
6215.07 19155
6215.82 17911
6216.56 15739
6217.30 13900
6218.05 11604
6218.79 9931
6219.54 8189
6220.28 6923
6221.02 5930
6221.77 5116
6222.51 4798
6223.26 4358
6224.00 3976
6224.75 3869
6225.49 3846
6226.24 3867
6226.98 3795
6227.73 3683
6228.47 3825
6229.21 3447
6229.96 3369
6230.70 3224
6231.45 3101
6232.19 3021
6232.94 2852
6233.68 2685
6234.43 2683
6235.17 2617
6235.92 2426
6236.67 2438
6237.41 2549
6238.16 2614
6238.90 2610
6239.65 2801
6240.39 2818
6241.14 2774
6241.88 2843
6242.63 2828
6243.37 2702
6244.12 2739
6244.87 2818
6245.61 2782
6246.36 2640
6247.10 2786
6247.85 2896
6248.59 2886
6249.34 2976
6250.09 2998
6250.83 3209
6251.58 3344
6252.33 3412
6253.07 3497
6253.82 3378
6254.56 3463
6255.31 3423
6256.06 3377
6256.80 3304
6257.55 3174
6258.30 3192
6259.04 3145
6259.79 3138
6260.54 3045
6261.28 2980
6262.03 2974
6262.78 2951
6263.52 2939
6264.27 2934
6265.02 3094
6265.76 3004
6266.51 2943
6267.26 3058
6268.01 3086
6268.75 3081
6269.50 3060
6270.25 2953
6270.99 2902
6271.74 2829
6272.49 2798
6273.24 2803
6273.98 2801
6274.73 2809
6275.48 2920
6276.23 2987
6276.97 2932
6277.72 3096
6278.47 3076
6279.22 3234
6279.96 3185
6280.71 3192
6281.46 3185
6282.21 3230
6282.96 3100
6283.70 3069
6284.45 2896
6285.20 2977
6285.95 2880
6286.70 2790
6287.45 2746
6288.19 2649
6288.94 2662
6289.69 2495
6290.44 2571
6291.19 2597
6291.94 2711
6292.68 2696
6293.43 2652
6294.18 2652
6294.93 2654
6295.68 2762
6296.43 2688
6297.18 2536
6297.93 2424
6298.67 2362
6299.42 2382
6300.17 2265
6300.92 2270
6301.67 2194
6302.42 2170
6303.17 2118
6303.92 2105
6304.67 2274
6305.42 2258
6306.17 2296
6306.92 2236
6307.67 2271
6308.41 2197
6309.16 2356
6309.91 2218
6310.66 2243
6311.41 2288
6312.16 2152
6312.91 2218
6313.66 2150
6314.41 2084
6315.16 2255
6315.91 2180
6316.66 2012
6317.41 2150
6318.16 2144
6318.91 2172
6319.66 2208
6320.41 2193
6321.16 2130
6321.91 2244
6322.66 2216
6323.41 2163
6324.16 2102
6324.92 2155
6325.67 1973
6326.42 1988
6327.17 1870
6327.92 2000
6328.67 1900
6329.42 1974
6330.17 2001
6330.92 1986
6331.67 1991
6332.42 2008
6333.17 2009
6333.92 2111
6334.68 1997
6335.43 1919
6336.18 2014
6336.93 2012
6337.68 2009
6338.43 2021
6339.18 1902
6339.93 2028
6340.69 1939
6341.44 2016
6342.19 2104
6342.94 1915
6343.69 1954
6344.44 2021
6345.20 1919
6345.95 2003
6346.70 1951
6347.45 1913
6348.20 1955
6348.95 1986
6349.71 1958
6350.46 1813
6351.21 1801
6351.96 2080
6352.71 2018
6353.47 2042
6354.22 2162
6354.97 2117
6355.72 2150
6356.48 2261
6357.23 2335
6357.98 2381
6358.73 2338
6359.49 2157
6360.24 2110
6360.99 2112
6361.74 2189
6362.50 2091
6363.25 2130
6364.00 1996
6364.76 1920
6365.51 1895
6366.26 1834
6367.01 1826
6367.77 1908
6368.52 2061
6369.27 1973
6370.03 1853
6370.78 1916
6371.53 2050
6372.29 1830
6373.04 1855
6373.79 1899
6374.55 1905
6375.30 1920
6376.05 1826
6376.81 1782
6377.56 1685
6378.31 1938
6379.07 1961
6379.82 1774
6380.58 1867
6381.33 1847
6382.08 1893
6382.84 1946
6383.59 1842
6384.35 1849
6385.10 2023
6385.85 2020
6386.61 2027
6387.36 1945
6388.12 1934
6388.87 1999
6389.62 1899
6390.38 1760
6391.13 1743
6391.89 1766
6392.64 1796
6393.40 1779
6394.15 1836
6394.91 1816
6395.66 1775
6396.42 1875
6397.17 1889
6397.93 1854
6398.68 1792
6399.44 1794
6400.19 1801
6400.95 1918
6401.70 1862
6402.46 1891
6403.21 1854
6403.97 1780
6404.72 1795
6405.48 1817
6406.23 1828
6406.99 1890
6407.74 1766
6408.50 1749
6409.25 1752
6410.01 1767
6410.76 1808
6411.52 1752
6412.28 1879
6413.03 1909
6413.79 1819
6414.54 1772
6415.30 1723
6416.05 1794
6416.81 1960
6417.57 1916
6418.32 2018
6419.08 1930
6419.83 1874
6420.59 1863
6421.35 1921
6422.10 1855
6422.86 1908
6423.62 1922
6424.37 1909
6425.13 1918
6425.89 1878
6426.64 1893
6427.40 1860
6428.15 1786
6428.91 1831
6429.67 1898
6430.42 1844
6431.18 1911
6431.94 1816
6432.70 1817
6433.45 1900
6434.21 1929
6434.97 1988
6435.72 1948
6436.48 1999
6437.24 1996
6437.99 1997
6438.75 2039
6439.51 2205
6440.27 2143
6441.02 2131
6441.78 2117
6442.54 2102
6443.30 2066
6444.05 2165
6444.81 2186
6445.57 2160
6446.33 2194
6447.08 2146
6447.84 2106
6448.60 2109
6449.36 2130
6450.12 2067
6450.87 2052
6451.63 1995
6452.39 1849
6453.15 2025
6453.91 2002
6454.66 2041
6455.42 2044
6456.18 2001
6456.94 2022
6457.70 2111
6458.46 2207
6459.21 2184
6459.97 2217
6460.73 2234
6461.49 2233
6462.25 2211
6463.01 2248
6463.77 2214
6464.52 2095
6465.28 2098
6466.04 2143
6466.80 2254
6467.56 2239
6468.32 2196
6469.08 2182
6469.84 2289
6470.60 2260
6471.36 2301
6472.11 2293
6472.87 2286
6473.63 2276
6474.39 2369
6475.15 2342
6475.91 2524
6476.67 2538
6477.43 2413
6478.19 2408
6478.95 2280
6479.71 2397
6480.47 2472
6481.23 2538
6481.99 2562
6482.75 2592
6483.51 2723
6484.27 2875
6485.03 2772
6485.79 2750
6486.55 2758
6487.31 2821
6488.07 2891
6488.83 3040
6489.59 3048
6490.35 3084
6491.11 2951
6491.87 3171
6492.63 3255
6493.39 3322
6494.15 3377
6494.91 3377
6495.67 3359
6496.43 3239
6497.19 3458
6497.95 3421
6498.71 3667
6499.48 3685
6500.24 3623
6501.00 3588
6501.76 3512
6502.52 3580
6503.28 3663
6504.04 3723
6504.80 3667
6505.56 3608
6506.32 3628
6507.09 3780
6507.85 3619
6508.61 3856
6509.37 3919
6510.13 3907
6510.89 4101
6511.65 4408
6512.42 4723
6513.18 4889
6513.94 5099
6514.70 5413
6515.46 5726
6516.22 5952
6516.99 6286
6517.75 6499
6518.51 6525
6519.27 6082
6520.03 5786
6520.80 5716
6521.56 5870
6522.32 5752
6523.08 6024
6523.84 6405
6524.61 6835
6525.37 7333
6526.13 7932
6526.89 8720
6527.66 8835
6528.42 9023
6529.18 9112
6529.94 9340
6530.71 9333
6531.47 9215
6532.23 8765
6533.00 8372
6533.76 8105
6534.52 7668
6535.28 7190
6536.05 6891
6536.81 6616
6537.57 6695
6538.34 6779
6539.10 7168
6539.86 7254
6540.63 7298
6541.39 7501
6542.15 7221
6542.92 6691
6543.68 6493
6544.44 5833
6545.21 5277
6545.97 4886
6546.73 4522
6547.50 4273
6548.26 3972
6549.02 3876
6549.79 3834
6550.55 3649
6551.31 3475
6552.08 3434
6552.84 3359
6553.61 3465
6554.37 3507
6555.13 3576
6555.90 3636
6556.66 3496
6557.43 3411
6558.19 3557
6558.96 3542
6559.72 3530
6560.48 3422
6561.25 3610
6562.01 3589
6562.78 3601
6563.54 3659
6564.31 3748
6565.07 3827
6565.84 3895
6566.60 3743
6567.37 3932
6568.13 4117
6568.90 4172
6569.66 4057
6570.43 4004
6571.19 3894
6571.96 4064
6572.72 4052
6573.49 4045
6574.25 4122
6575.02 4187
6575.78 4285
6576.55 4323
6577.31 4451
6578.08 4626
6578.84 4486
6579.61 4540
6580.37 4572
6581.14 4644
6581.91 4494
6582.67 4588
6583.44 4385
6584.20 4341
6584.97 4300
6585.73 4120
6586.50 4127
6587.27 4196
6588.03 4243
6588.80 4192
6589.56 4109
6590.33 4143
6591.10 4141
6591.86 4348
6592.63 4533
6593.39 4658
6594.16 4989
6594.93 5425
6595.69 5746
6596.46 6365
6597.23 7149
6597.99 7419
6598.76 7782
6599.53 7589
6600.29 7505
6601.06 7243
6601.83 6792
6602.59 6473
6603.36 5811
6604.13 5383
6604.89 5123
6605.66 4659
6606.43 4581
6607.20 4208
6607.96 4035
6608.73 3958
6609.50 3783
6610.26 3775
6611.03 3784
6611.80 3975
6612.57 4064
6613.33 4004
6614.10 3948
6614.87 4144
6615.64 4026
6616.40 3979
6617.17 3834
6617.94 3847
6618.71 3819
6619.48 3715
6620.24 3710
6621.01 3616
6621.78 3632
6622.55 3610
6623.32 3719
6624.08 3986
6624.85 3846
6625.62 3801
6626.39 3886
6627.16 3777
6627.92 4003
6628.69 3808
6629.46 3802
6630.23 3746
6631.00 3702
6631.77 3689
6632.54 3679
6633.30 4049
6634.07 4427
6634.84 4920
6635.61 5388
6636.38 6034
6637.15 6724
6637.92 7340
6638.69 7640
6639.45 8074
6640.22 8108
6640.99 7654
6641.76 7097
6642.53 6503
6643.30 5837
6644.07 5411
6644.84 4769
6645.61 4071
6646.38 3650
6647.15 3631
6647.92 3409
6648.69 3129
6649.46 3111
6650.22 3140
6650.99 3110
6651.76 3041
6652.53 3078
6653.30 3093
6654.07 3068
6654.84 3140
6655.61 3142
6656.38 3087
6657.15 2900
6657.92 2957
6658.69 2987
6659.46 2974
6660.23 3029
6661.00 2881
6661.77 2880
6662.54 2778
6663.31 2774
6664.09 2814
6664.86 2815
6665.63 2811
6666.40 2861
6667.17 2695
6667.94 2750
6668.71 2929
6669.48 2830
6670.25 2848
6671.02 2794
6671.79 2811
6672.56 2854
6673.33 2835
6674.10 2772
6674.88 2825
6675.65 2968
6676.42 2959
6677.19 2728
6677.96 2775
6678.73 2820
6679.50 2754
6680.27 2778
6681.05 2820
6681.82 2853
6682.59 2772
6683.36 2647
6684.13 2813
6684.90 2734
6685.67 2781
6686.45 2886
6687.22 3076
6687.99 3020
6688.76 3100
6689.53 3310
6690.31 3373
6691.08 3231
6691.85 3137
6692.62 3045
6693.39 2977
6694.17 2938
6694.94 2829
6695.71 2609
6696.48 2468
6697.25 2597
6698.03 2504
6698.80 2530
6699.57 2499
6700.34 2573
6701.12 2574
6701.89 2556
6702.66 2588
6703.43 2590
6704.21 2528
6704.98 2612
6705.75 2638
6706.53 2536
6707.30 2448
6708.07 2525
6708.84 2521
6709.62 2473
6710.39 2479
6711.16 2432
6711.94 2420
6712.71 2347
6713.48 2442
6714.26 2377
6715.03 2305
6715.80 2310
6716.58 2255
6717.35 2316
6718.12 2386
6718.90 2304
6719.67 2257
6720.45 2293
6721.22 2241
6721.99 2187
6722.77 1973
6723.54 1967
6724.31 2086
6725.09 2182
6725.86 2141
6726.64 2031
6727.41 2154
6728.18 2059
6728.96 2016
6729.73 2056
6730.51 1972
6731.28 1930
6732.06 1996
6732.83 1965
6733.60 2073
6734.38 1971
6735.15 1961
6735.93 1977
6736.70 1961
6737.48 1929
6738.25 2009
6739.03 2044
6739.80 1999
6740.58 2095
6741.35 2176
6742.13 2152
6742.90 2107
6743.68 2008
6744.45 1990
6745.23 2149
6746.00 2044
6746.78 2031
6747.55 1945
6748.33 2024
6749.10 2024
6749.88 2107
6750.65 2213
6751.43 2155
6752.20 2262
6752.98 2178
6753.75 2164
6754.53 2356
6755.31 2372
6756.08 2242
6756.86 2279
6757.63 2353
6758.41 2325
6759.19 2326
6759.96 2259
6760.74 2128
6761.51 2069
6762.29 2063
6763.07 2062
6763.84 2083
6764.62 1929
6765.39 1879
6766.17 1761
6766.95 1964
6767.72 2003
6768.50 1953
6769.28 1926
6770.05 1896
6770.83 1914
6771.61 1854
6772.38 1959
6773.16 1958
6773.94 1939
6774.71 1795
6775.49 1792
6776.27 1812
6777.04 1899
6777.82 1997
6778.60 1907
6779.37 1770
6780.15 1761
6780.93 1884
6781.71 1853
6782.48 1921
6783.26 1913
6784.04 1875
6784.81 1901
6785.59 1900
6786.37 1857
6787.15 1950
6787.92 1804
6788.70 1840
6789.48 1836
6790.26 1882
6791.04 1830
6791.81 1860
6792.59 1705
6793.37 1675
6794.15 1621
6794.92 1685
6795.70 1702
6796.48 1782
6797.26 1705
6798.04 1539
6798.81 1690
6799.59 1736
6800.37 1641
6801.15 1810
6801.93 1782
6802.71 1747
6803.48 1687
6804.26 1760
6805.04 1758
6805.82 1717
6806.60 1801
6807.38 1778
6808.16 1827
6808.94 1765
6809.71 1860
6810.49 1860
6811.27 1941
6812.05 1634
6812.83 1723
6813.61 1786
6814.39 1715
6815.17 1720
6815.95 1730
6816.73 1670
6817.50 1736
6818.28 1632
6819.06 1650
6819.84 1739
6820.62 1877
6821.40 1958
6822.18 1930
6822.96 1953
6823.74 1882
6824.52 2023
6825.30 1997
6826.08 1901
6826.86 1871
6827.64 1959
6828.42 1789
6829.20 1714
6829.98 1782
6830.76 1802
6831.54 1813
6832.32 1679
6833.10 1783
6833.88 1741
6834.66 1863
6835.44 1774
6836.22 1702
6837.00 1768
6837.78 1756
6838.56 1649
6839.34 1756
6840.12 1788
6840.90 1732
6841.68 1809
6842.46 1889
6843.24 1876
6844.03 1841
6844.81 1796
6845.59 1844
6846.37 1786
6847.15 1662
6847.93 1778
6848.71 1738
6849.49 1892
6850.27 1808
6851.05 1869
6851.84 2072
6852.62 2334
6853.40 2382
6854.18 2487
6854.96 2629
6855.74 2981
6856.52 2848
6857.30 2703
6858.09 2726
6858.87 2672
6859.65 2585
6860.43 2457
6861.21 2401
6861.99 2308
6862.78 2493
6863.56 2430
6864.34 2252
6865.12 2226
6865.90 2204
6866.69 2110
6867.47 1953
6868.25 1830
6869.03 1827
6869.82 2038
6870.60 1991
6871.38 1899
6872.16 1898
6872.94 1888
6873.73 1852
6874.51 1767
6875.29 1759
6876.07 1824
6876.86 1856
6877.64 1869
6878.42 1862
6879.21 1784
6879.99 1880
6880.77 1854
6881.55 1874
6882.34 1847
6883.12 1898
6883.90 1936
6884.69 1715
6885.47 1909
6886.25 1932
6887.04 1809
6887.82 1852
6888.60 1763
6889.39 1968
6890.17 2135
6890.95 2228
6891.74 2241
6892.52 2273
6893.30 2176
6894.09 2122
6894.87 2131
6895.65 2178
6896.44 2155
6897.22 2010
6898.01 2066
6898.79 2131
6899.57 1995
6900.36 2026
6901.14 2165
6901.93 2067
6902.71 1984
6903.49 2070
6904.28 1988
6905.06 1909
6905.85 2022
6906.63 2011
6907.42 1969
6908.20 1980
6908.98 1989
6909.77 1971
6910.55 1987
6911.34 1940
6912.12 1940
6912.91 1909
6913.69 1967
6914.48 2002
6915.26 2049
6916.05 1965
6916.83 1900
6917.62 1949
6918.40 2003
6919.19 1987
6919.97 2198
6920.76 2095
6921.54 2028
6922.33 2032
6923.11 2196
6923.90 2071
6924.68 2034
6925.47 2242
6926.25 2218
6927.04 2254
6927.82 2276
6928.61 2279
6929.40 2260
6930.18 2070
6930.97 2224
6931.75 2225
6932.54 2188
6933.32 2086
6934.11 2206
6934.90 2217
6935.68 2155
6936.47 2145
6937.25 2173
6938.04 2246
6938.83 2322
6939.61 2387
6940.40 2373
6941.19 2337
6941.97 2329
6942.76 2264
6943.54 2432
6944.33 2523
6945.12 2619
6945.90 2651
6946.69 2766
6947.48 2740
6948.26 2858
6949.05 2834
6949.84 2904
6950.62 2911
6951.41 2896
6952.20 2786
6952.99 2888
6953.77 2852
6954.56 2839
6955.35 2811
6956.13 2852
6956.92 2811
6957.71 2836
6958.50 2846
6959.28 2949
6960.07 3122
6960.86 3114
6961.64 3195
6962.43 3218
6963.22 3149
6964.01 3127
6964.80 3118
6965.58 3051
6966.37 3146
6967.16 3201
6967.95 3167
6968.73 3109
6969.52 3166
6970.31 3310
6971.10 3430
6971.89 3485
6972.67 3506
6973.46 3663
6974.25 3679
6975.04 3750
6975.83 3754
6976.62 3867
6977.40 3740
6978.19 3845
6978.98 3890
6979.77 4005
6980.56 3924
6981.35 4085
6982.13 4380
6982.92 4521
6983.71 4718
6984.50 5057
6985.29 5218
6986.08 5846
6986.87 6609
6987.66 7663
6988.45 9046
6989.23 10110
6990.02 10833
6990.81 11083
6991.60 10674
6992.39 10286
6993.18 9371
6993.97 8423
6994.76 7330
6995.55 6466
6996.34 5768
6997.13 5348
6997.92 5098
6998.71 5188
6999.50 5415
7000.29 5576
7001.07 6447
7001.86 7250
7002.65 8294
7003.44 8919
7004.23 9425
7005.02 9911
7005.81 9504
7006.60 8639
7007.39 7906
7008.18 7105
7008.97 5935
7009.76 5304
7010.55 4700
7011.34 4161
7012.14 3516
7012.93 3284
7013.72 3126
7014.51 3158
7015.30 3116
7016.09 3116
7016.88 3284
7017.67 3160
7018.46 3197
7019.25 3254
7020.04 3150
7020.83 2986
7021.62 2959
7022.41 2885
7023.20 2763
7024.00 2610
7024.79 2700
7025.58 2600
7026.37 2580
7027.16 2615
7027.95 2606
7028.74 2719
7029.53 2772
7030.32 2743
7031.12 2774
7031.91 2700
7032.70 2791
7033.49 2819
7034.28 2787
7035.07 2643
7035.87 2634
7036.66 2622
7037.45 2495
7038.24 2510
7039.03 2482
7039.82 2547
7040.62 2522
7041.41 2694
7042.20 2814
7042.99 2653
7043.78 2796
7044.58 2687
7045.37 2788
7046.16 2856
7046.95 2811
7047.75 2757
7048.54 2773
7049.33 2932
7050.12 2743
7050.92 2710
7051.71 2716
7052.50 2970
7053.29 3198
7054.09 3206
7054.88 3144
7055.67 3168
7056.46 3086
7057.26 2957
7058.05 2884
7058.84 2657
7059.64 2642
7060.43 2604
7061.22 2633
7062.02 2634
7062.81 2509
7063.60 2410
7064.39 2496
7065.19 2429
7065.98 2457
7066.77 2508
7067.57 2513
7068.36 2489
7069.16 2552
7069.95 2643
7070.74 2639
7071.54 2554
7072.33 2533
7073.12 2471
7073.92 2504
7074.71 2517
7075.51 2536
7076.30 2525
7077.09 2316
7077.89 2260
7078.68 2386
7079.48 2404
7080.27 2358
7081.06 2304
7081.86 2247
7082.65 2290
7083.45 2261
7084.24 2224
7085.04 2184
7085.83 2150
7086.62 2062
7087.42 2172
7088.21 2169
7089.01 2137
7089.80 2172
7090.60 2130
7091.39 2205
7092.19 2231
7092.98 2340
7093.78 2526
7094.57 2640
7095.37 2755
7096.16 2799
7096.96 2919
7097.75 2864
7098.55 2880
7099.34 2613
7100.14 2605
7100.93 2497
7101.73 2203
7102.52 2254
7103.32 2165
7104.11 2020
7104.91 1931
7105.71 2062
7106.50 2051
7107.30 1994
7108.09 1980
7108.89 2091
7109.68 1976
7110.48 2112
7111.28 1944
7112.07 1648
7112.87 1839
7113.66 1806
7114.46 1832
7115.26 1743
7116.05 1706
7116.85 1707
7117.65 1817
7118.44 1766
7119.24 1760
7120.03 1864
7120.83 1859
7121.63 1845
7122.42 1841
7123.22 1811
7124.02 1924
7124.81 1881
7125.61 1906
7126.41 1863
7127.20 1871
7128.00 1834
7128.80 1797
7129.59 1754
7130.39 1662
7131.19 1574
7131.99 1643
7132.78 1781
7133.58 1794
7134.38 1775
7135.17 1831
7135.97 1787
7136.77 1869
7137.57 1815
7138.36 1762
7139.16 1761
7139.96 1722
7140.76 1765
7141.55 1649
7142.35 1683
7143.15 1691
7143.95 1681
7144.74 1635
7145.54 1585
7146.34 1617
7147.14 1657
7147.94 1616
7148.73 1723
7149.53 1715
7150.33 1728
7151.13 1750
7151.93 1752
7152.72 1807
7153.52 1824
7154.32 1759
7155.12 1762
7155.92 1741
7156.72 1763
7157.51 1767
7158.31 1638
7159.11 1749
7159.91 1804
7160.71 1815
7161.51 1697
7162.31 1608
7163.11 1530
7163.90 1517
7164.70 1523
7165.50 1463
7166.30 1364
7167.10 1547
7167.90 1502
7168.70 1578
7169.50 1474
7170.30 1544
7171.10 1646
7171.90 1569
7172.69 1455
7173.49 1512
7174.29 1619
7175.09 1731
7175.89 1591
7176.69 1574
7177.49 1582
7178.29 1565
7179.09 1538
7179.89 1492
7180.69 1534
7181.49 1502
7182.29 1500
7183.09 1511
7183.89 1565
7184.69 1483
7185.49 1520
7186.29 1526
7187.09 1567
7187.89 1583
7188.69 1616
7189.49 1554
7190.29 1489
7191.09 1528
7191.89 1400
7192.69 1379
7193.49 1384
7194.29 1360
7195.09 1421
7195.89 1461
7196.70 1415
7197.50 1457
7198.30 1379
7199.10 1381
7199.90 1401
7200.70 1288
7201.50 1343
7202.30 1318
7203.10 1348
7203.90 1296
7204.70 1273
7205.51 1337
7206.31 1356
7207.11 1338
7207.91 1313
7208.71 1259
7209.51 1305
7210.31 1444
7211.12 1359
7211.92 1365
7212.72 1372
7213.52 1351
7214.32 1308
7215.12 1296
7215.92 1282
7216.73 1267
7217.53 1307
7218.33 1297
7219.13 1267
7219.93 1303
7220.74 1255
7221.54 1308
7222.34 1310
7223.14 1329
7223.94 1290
7224.75 1388
7225.55 1329
7226.35 1232
7227.15 1296
7227.96 1340
7228.76 1388
7229.56 1387
7230.36 1337
7231.17 1291
7231.97 1268
7232.77 1300
7233.57 1296
7234.38 1331
7235.18 1324
7235.98 1326
7236.79 1365
7237.59 1337
7238.39 1257
7239.19 1305
7240.00 1357
7240.80 1331
7241.60 1397
7242.41 1413
7243.21 1355
7244.01 1426
7244.82 1484
7245.62 1378
7246.42 1441
7247.23 1462
7248.03 1418
7248.83 1401
7249.64 1464
7250.44 1392
7251.25 1397
7252.05 1390
7252.85 1332
7253.66 1328
7254.46 1415
7255.27 1458
7256.07 1555
7256.87 1461
7257.68 1329
7258.48 1416
7259.29 1437
7260.09 1412
7260.89 1369
7261.70 1437
7262.50 1454
7263.31 1529
7264.11 1575
7264.92 1546
7265.72 1552
7266.53 1630
7267.33 1610
7268.13 1574
7268.94 1523
7269.74 1589
7270.55 1520
7271.35 1472
7272.16 1524
7272.96 1510
7273.77 1486
7274.57 1660
7275.38 1606
7276.18 1534
7276.99 1495
7277.79 1548
7278.60 1561
7279.40 1609
7280.21 1583
7281.01 1564
7281.82 1603
7282.63 1632
7283.43 1754
7284.24 1769
7285.04 1979
7285.85 2190
7286.65 2317
7287.46 2620
7288.27 2729
7289.07 2850
7289.88 2964
7290.68 2901
7291.49 2570
7292.29 2548
7293.10 2408
7293.91 2176
7294.71 1993
7295.52 1899
7296.33 1828
7297.13 1740
7297.94 1575
7298.74 1488
7299.55 1565
7300.36 1614
7301.16 1597
7301.97 1532
7302.78 1579
7303.58 1680
7304.39 1617
7305.20 1524
7306.00 1615
7306.81 1602
7307.62 1605
7308.42 1582
7309.23 1484
7310.04 1464
7310.84 1555
7311.65 1646
7312.46 1649
7313.27 1596
7314.07 1626
7314.88 1711
7315.69 1686
7316.50 1794
7317.30 1841
7318.11 1818
7318.92 1785
7319.72 1841
7320.53 1803
7321.34 1900
7322.15 1981
7322.96 2100
7323.76 1999
7324.57 2024
7325.38 2014
7326.19 2042
7326.99 1896
7327.80 1896
7328.61 1888
7329.42 1730
7330.23 1712
7331.03 1703
7331.84 1593
7332.65 1701
7333.46 1617
7334.27 1608
7335.08 1680
7335.88 1693
7336.69 1683
7337.50 1577
7338.31 1657
7339.12 1674
7339.93 1689
7340.74 1726
7341.54 1765
7342.35 1724
7343.16 1685
7343.97 1593
7344.78 1604
7345.59 1668
7346.40 1645
7347.21 1525
7348.02 1486
7348.82 1461
7349.63 1520
7350.44 1511
7351.25 1525
7352.06 1399
7352.87 1544
7353.68 1580
7354.49 1557
7355.30 1557
7356.11 1520
7356.92 1488
7357.73 1483
7358.54 1539
7359.35 1538
7360.16 1483
7360.97 1493
7361.78 1563
7362.59 1511
7363.40 1515
7364.21 1527
7365.02 1543
7365.83 1544
7366.64 1638
7367.45 1532
7368.26 1665
7369.07 1714
7369.88 1713
7370.69 1557
7371.50 1609
7372.31 1522
7373.12 1584
7373.93 1633
7374.74 1614
7375.55 1591
7376.36 1788
7377.17 1702
7377.98 1651
7378.79 1718
7379.60 1639
7380.42 1726
7381.23 1810
7382.04 1880
7382.85 2070
7383.66 2120
7384.47 2268
7385.28 2428
7386.09 2478
7386.90 2533
7387.71 2454
7388.53 2316
7389.34 2234
7390.15 2033
7390.96 1771
7391.77 1789
7392.58 1721
7393.39 1692
7394.21 1643
7395.02 1584
7395.83 1557
7396.64 1508
7397.45 1446
7398.27 1463
7399.08 1442
7399.89 1520
7400.70 1488
7401.51 1637
7402.33 1770
7403.14 1918
7403.95 1902
7404.76 1991
7405.57 2132
7406.39 1952
7407.20 1938
7408.01 1834
7408.82 1912
7409.64 1837
7410.45 1804
7411.26 1625
7412.07 1641
7412.89 1646
7413.70 1549
7414.51 1529
7415.32 1570
7416.14 1478
7416.95 1443
7417.76 1478
7418.58 1388
7419.39 1378
7420.20 1359
7421.02 1349
7421.83 1331
7422.64 1273
7423.45 1328
7424.27 1357
7425.08 1342
7425.89 1315
7426.71 1195
7427.52 1290
7428.33 1258
7429.15 1359
7429.96 1293
7430.78 1315
7431.59 1315
7432.40 1309
7433.22 1314
7434.03 1401
7434.84 1414
7435.66 1318
7436.47 1304
7437.29 1310
7438.10 1351
7438.91 1383
7439.73 1341
7440.54 1300
7441.36 1339
7442.17 1317
7442.99 1325
7443.80 1312
7444.61 1307
7445.43 1265
7446.24 1349
7447.06 1334
7447.87 1319
7448.69 1382
7449.50 1374
7450.32 1401
7451.13 1474
7451.95 1477
7452.76 1458
7453.58 1416
7454.39 1408
7455.21 1338
7456.02 1328
7456.84 1361
7457.65 1311
7458.47 1360
7459.28 1347
7460.10 1309
7460.91 1302
7461.73 1381
7462.54 1307
7463.36 1307
7464.17 1345
7464.99 1381
7465.80 1299
7466.62 1317
7467.44 1412
7468.25 1344
7469.07 1283
7469.88 1341
7470.70 1359
7471.51 1344
7472.33 1379
7473.15 1392
7473.96 1356
7474.78 1329
7475.59 1350
7476.41 1344
7477.23 1376
7478.04 1236
7478.86 1268
7479.67 1316
7480.49 1185
7481.31 1219
7482.12 1200
7482.94 1220
7483.76 1254
7484.57 1192
7485.39 1138
7486.21 1208
7487.02 1232
7487.84 1214
7488.66 1211
7489.47 1273
7490.29 1326
7491.11 1228
7491.92 1264
7492.74 1188
7493.56 1223
7494.38 1235
7495.19 1272
7496.01 1237
7496.83 1205
7497.64 1260
7498.46 1242
7499.28 1222
7500.10 1223
7500.91 1239
7501.73 1269
7502.55 1320
7503.37 1260
7504.18 1306
7505.00 1216
7505.82 1178
7506.64 1221
7507.46 1276
7508.27 1226
7509.09 1189
7509.91 1208
7510.73 1273
7511.55 1195
7512.36 1236
7513.18 1207
7514.00 1248
7514.82 1211
7515.64 1165
7516.45 1160
7517.27 1253
7518.09 1293
7518.91 1261
7519.73 1192
7520.55 1195
7521.37 1155
7522.18 1247
7523.00 1184
7523.82 1190
7524.64 1169
7525.46 1269
7526.28 1200
7527.10 1091
7527.92 1151
7528.74 1200
7529.55 1158
7530.37 1186
7531.19 1183
7532.01 1229
7532.83 1258
7533.65 1222
7534.47 1233
7535.29 1223
7536.11 1241
7536.93 1319
7537.75 1203
7538.57 1225
7539.39 1269
7540.21 1191
7541.03 1132
7541.84 1216
7542.66 1215
7543.48 1235
7544.30 1215
7545.12 1337
7545.94 1408
7546.76 1317
7547.58 1315
7548.40 1367
7549.22 1382
7550.04 1357
7550.86 1374
7551.68 1321
7552.51 1364
7553.33 1335
7554.15 1362
7554.97 1297
7555.79 1316
7556.61 1288
7557.43 1406
7558.25 1342
7559.07 1445
7559.89 1506
7560.71 1488
7561.53 1613
7562.35 1724
7563.17 1684
7563.99 1664
7564.81 1731
7565.64 1724
7566.46 1640
7567.28 1582
7568.10 1526
7568.92 1550
7569.74 1474
7570.56 1449
7571.38 1363
7572.21 1363
7573.03 1445
7573.85 1390
7574.67 1381
7575.49 1383
7576.31 1354
7577.13 1371
7577.96 1339
7578.78 1394
7579.60 1441
7580.42 1445
7581.24 1275
7582.07 1256
7582.89 1283
7583.71 1332
7584.53 1310
7585.35 1310
7586.18 1318
7587.00 1247
7587.82 1393
7588.64 1389
7589.46 1426
7590.29 1478
7591.11 1475
7591.93 1431
7592.75 1526
7593.58 1466
7594.40 1577
7595.22 1526
7596.04 1497
7596.87 1479
7597.69 1430
7598.51 1545
7599.34 1455
7600.16 1405
7600.98 1404
7601.80 1420
7602.63 1456
7603.45 1542
7604.27 1541
7605.10 1529
7605.92 1676
7606.74 1770
7607.57 1816
7608.39 1918
7609.21 1927
7610.04 2105
7610.86 1966
7611.68 1823
7612.51 1888
7613.33 1777
7614.15 1713
7614.98 1691
7615.80 1594
7616.62 1583
7617.45 1614
7618.27 1677
7619.10 1585
7619.92 1598
7620.74 1667
7621.57 1647
7622.39 1532
7623.22 1620
7624.04 1608
7624.86 1591
7625.69 1564
7626.51 1526
7627.34 1466
7628.16 1550
7628.99 1608
7629.81 1520
7630.64 1572
7631.46 1561
7632.28 1723
7633.11 1919
7633.93 1965
7634.76 2025
7635.58 2190
7636.41 2220
7637.23 2218
7638.06 2221
7638.88 2086
7639.71 2076
7640.53 1896
7641.36 1621
7642.18 1598
7643.01 1445
7643.83 1349
7644.66 1336
7645.48 1350
7646.31 1368
7647.14 1308
7647.96 1316
7648.79 1340
7649.61 1376
7650.44 1240
7651.26 1233
7652.09 1293
7652.91 1247
7653.74 1297
7654.57 1343
7655.39 1244
7656.22 1243
7657.04 1264
7657.87 1178
7658.70 1253
7659.52 1218
7660.35 1112
7661.17 1097
7662.00 1230
7662.83 1292
7663.65 1231
7664.48 1181
7665.31 1144
7666.13 1111
7666.96 1208
7667.79 1159
7668.61 1187
7669.44 1182
7670.27 1139
7671.09 1204
7671.92 1168
7672.75 1234
7673.57 1204
7674.40 1239
7675.23 1241
7676.05 1217
7676.88 1182
7677.71 1198
7678.53 1155
7679.36 1175
7680.19 1126
7681.02 1135
7681.84 1237
7682.67 1213
7683.50 1147
7684.33 1141
7685.15 1175
7685.98 1110
7686.81 1201
7687.64 1141
7688.46 1167
7689.29 1149
7690.12 1239
7690.95 1172
7691.77 1188
7692.60 1293
7693.43 1309
7694.26 1370
7695.09 1255
7695.91 1249
7696.74 1132
7697.57 1185
7698.40 1191
7699.23 1173
7700.06 1167
7700.88 1136
7701.71 1190
7702.54 1293
7703.37 1204
7704.20 1242
7705.03 1241
7705.85 1293
7706.68 1205
7707.51 1175
7708.34 1234
7709.17 1219
7710.00 1285
7710.83 1204
7711.66 1214
7712.48 1226
7713.31 1186
7714.14 1205
7714.97 1221
7715.80 1245
7716.63 1261
7717.46 1335
7718.29 1197
7719.12 1250
7719.95 1217
7720.78 1249
7721.61 1146
7722.44 1147
7723.27 1095
7724.09 1134
7724.92 1126
7725.75 1166
7726.58 1148
7727.41 1150
7728.24 1187
7729.07 1136
7729.90 1143
7730.73 1096
7731.56 1092
7732.39 1154
7733.22 1101
7734.05 1131
7734.88 1137
7735.71 1216
7736.54 1163
7737.37 1148
7738.20 1181
7739.03 1144
7739.86 1169
7740.70 1158
7741.53 1139
7742.36 1181
7743.19 1149
7744.02 1063
7744.85 1168
7745.68 1175
7746.51 1199
7747.34 1260
7748.17 1422
7749.00 1483
7749.83 1567
7750.66 1914
7751.50 2146
7752.33 2199
7753.16 2209
7753.99 2153
7754.82 1961
7755.65 1814
7756.48 1682
7757.31 1523
7758.15 1373
7758.98 1312
7759.81 1296
7760.64 1207
7761.47 1145
7762.30 1153
7763.13 1148
7763.97 1194
7764.80 1242
7765.63 1106
7766.46 1138
7767.29 1189
7768.13 1164
7768.96 1162
7769.79 1144
7770.62 1102
7771.45 1065
7772.29 991
7773.12 1040
7773.95 1015
7774.78 1057
7775.62 1017
7776.45 998
7777.28 1066
7778.11 1058
7778.95 1073
7779.78 1211
7780.61 1183
7781.44 1077
7782.28 1132
7783.11 1249
7783.94 1183
7784.77 1170
7785.61 1132
7786.44 1061
7787.27 1046
7788.11 1086
7788.94 1124
7789.77 1129
7790.61 1131
7791.44 1152
7792.27 1185
7793.10 1155
7793.94 1034
7794.77 1066
7795.60 1072
7796.44 1097
7797.27 1129
7798.11 1063
7798.94 1063
7799.77 1075
7800.61 1090
7801.44 1058
7802.27 1105
7803.11 1031
7803.94 1083
7804.78 1134
7805.61 1063
7806.44 1079
7807.28 1141
7808.11 1073
7808.95 1177
7809.78 1149
7810.61 1068
7811.45 1097
7812.28 1174
7813.12 1157
7813.95 1052
7814.79 1119
7815.62 1083
7816.45 1151
7817.29 1238
7818.12 1278
7818.96 1203
7819.79 1159
7820.63 1194
7821.46 1214
7822.30 1209
7823.13 1233
7823.97 1211
7824.80 1184
7825.64 1150
7826.47 1206
7827.31 1210
7828.14 1218
7828.98 1254
7829.81 1172
7830.65 1252
7831.48 1273
7832.32 1197
7833.15 1302
7833.99 1238
7834.83 1168
7835.66 1169
7836.50 1184
7837.33 1181
7838.17 1151
7839.00 1185
7839.84 1210
7840.68 1204
7841.51 1192
7842.35 1296
7843.18 1260
7844.02 1225
7844.86 1212
7845.69 1320
7846.53 1232
7847.36 1291
7848.20 1183
7849.04 1162
7849.87 1194
7850.71 1126
7851.55 1097
7852.38 1156
7853.22 1115
7854.05 1043
7854.89 976
7855.73 1049
7856.56 1121
7857.40 1066
7858.24 1124
7859.08 1103
7859.91 1106
7860.75 1104
7861.59 1111
7862.42 1193
7863.26 1116
7864.10 1176
7864.93 1157
7865.77 1147
7866.61 1128
7867.45 1101
7868.28 1124
7869.12 1199
7869.96 1167
7870.80 1177
7871.63 1136
7872.47 1053
7873.31 1099
7874.15 1188
7874.98 1091
7875.82 1164
7876.66 1162
7877.50 1134
7878.33 1113
7879.17 1137
7880.01 1161
7880.85 1197
7881.69 1172
7882.52 1231
7883.36 1209
7884.20 1206
7885.04 1199
7885.88 1247
7886.71 1253
7887.55 1156
7888.39 1130
7889.23 1192
7890.07 1246
7890.91 1299
7891.75 1363
7892.58 1362
7893.42 1354
7894.26 1420
7895.10 1414
7895.94 1412
7896.78 1339
7897.62 1320
7898.46 1338
7899.29 1270
7900.13 1233
7900.97 1236
7901.81 1280
7902.65 1264
7903.49 1210
7904.33 1253
7905.17 1238
7906.01 1273
7906.85 1198
7907.69 1187
7908.53 1157
7909.37 1240
7910.21 1289
7911.04 1193
7911.88 1145
7912.72 1144
7913.56 1148
7914.40 1163
7915.24 1187
7916.08 1195
7916.92 1311
7917.76 1345
7918.60 1323
7919.44 1387
7920.28 1403
7921.12 1424
7921.96 1552
7922.80 1558
7923.64 1464
7924.48 1444
7925.32 1357
7926.16 1381
7927.01 1298
7927.85 1233
7928.69 1199
7929.53 1237
7930.37 1286
7931.21 1223
7932.05 1306
7932.89 1243
7933.73 1214
7934.57 1230
7935.41 1145
7936.25 1119
7937.09 1115
7937.93 1102
7938.78 1051
7939.62 1031
7940.46 1052
7941.30 1021
7942.14 1035
7942.98 1067
7943.82 1005
7944.66 1041
7945.51 1013
7946.35 1083
7947.19 1084
7948.03 1055
7948.87 1019
7949.71 1041
7950.56 1129
7951.40 1124
7952.24 1133
7953.08 1022
7953.92 1059
7954.76 1055
7955.61 1169
7956.45 1154
7957.29 1021
7958.13 1067
7958.97 1047
7959.82 1060
7960.66 1059
7961.50 1018
7962.34 1013
7963.19 1066
7964.03 987
7964.87 1028
7965.71 1123
7966.56 1117
7967.40 1149
7968.24 1189
7969.08 1029
7969.93 1137
7970.77 1157
7971.61 1291
7972.45 1265
7973.30 1340
7974.14 1174
7974.98 1160
7975.83 1222
7976.67 1182
7977.51 1135
7978.36 1214
7979.20 1056
7980.04 1109
7980.89 1071
7981.73 1122
7982.57 1137
7983.42 1201
7984.26 1193
7985.10 1269
7985.95 1162
7986.79 1139
7987.63 1184
7988.48 1173
7989.32 1091
7990.16 1099
7991.01 1028
7991.85 1050
7992.70 999
7993.54 1084
7994.38 1122
7995.23 1065
7996.07 1113
7996.92 1038
7997.76 1075
7998.60 1013
7999.45 1035
8000.29 1097
8001.14 1009
8001.98 1141
8002.83 1132
8003.67 1074
8004.52 1052
8005.36 1087
8006.20 1057
8007.05 1041
8007.89 1006
8008.74 1067
8009.58 1088
8010.43 1177
8011.27 1177
8012.12 1199
8012.96 1170
8013.81 1159
8014.65 1078
8015.50 1124
8016.34 1085
8017.19 1184
8018.03 1178
8018.88 1271
8019.72 1284
8020.57 1068
8021.42 1031
8022.26 996
8023.11 1029
8023.95 1073
8024.80 997
8025.64 1009
8026.49 1060
8027.33 1023
8028.18 1109
8029.03 1013
8029.87 966
8030.72 985
8031.56 1066
8032.41 1024
8033.26 1029
8034.10 1046
8034.95 1095
8035.79 1110
8036.64 1164
8037.49 1279
8038.33 1297
8039.18 1300
8040.03 1267
8040.87 1319
8041.72 1316
8042.57 1260
8043.41 1140
8044.26 1116
8045.11 1033
8045.95 1077
8046.80 1045
8047.65 1049
8048.49 1062
8049.34 998
8050.19 1047
8051.03 1091
8051.88 1079
8052.73 1030
8053.58 1052
8054.42 1051
8055.27 1102
8056.12 1110
8056.96 1064
8057.81 1087
8058.66 1039
8059.51 970
8060.35 982
8061.20 931
8062.05 990
8062.90 1004
8063.74 986
8064.59 1024
8065.44 943
8066.29 929
8067.14 969
8067.98 1008
8068.83 963
8069.68 943
8070.53 936
8071.38 1004
8072.22 959
8073.07 970
8073.92 946
8074.77 963
8075.62 928
8076.46 917
8077.31 937
8078.16 907
8079.01 928
8079.86 975
8080.71 945
8081.56 850
8082.40 884
8083.25 941
8084.10 946
8084.95 888
8085.80 925
8086.65 892
8087.50 842
8088.35 940
8089.19 892
8090.04 892
8090.89 879
8091.74 886
8092.59 937
8093.44 927
8094.29 985
8095.14 887
8095.99 902
8096.84 885
8097.69 927
8098.54 992
8099.39 976
8100.24 925
8101.09 894
8101.94 883
8102.79 983
8103.63 938
8104.48 909
8105.33 891
8106.18 948
8107.03 961
8107.88 890
8108.73 946
8109.58 991
8110.43 969
8111.28 937
8112.14 920
8112.99 927
8113.84 927
8114.69 883
8115.54 841
8116.39 930
8117.24 928
8118.09 900
8118.94 894
8119.79 935
8120.64 911
8121.49 949
8122.34 936
8123.19 979
8124.04 992
8124.89 971
8125.74 946
8126.60 1008
8127.45 928
8128.30 935
8129.15 977
8130.00 962
8130.85 937
8131.70 998
8132.55 988
8133.40 978
8134.26 982
8135.11 913
8135.96 909
8136.81 1005
8137.66 943
8138.51 849
8139.37 903
8140.22 881
8141.07 886
8141.92 946
8142.77 968
8143.62 972
8144.48 909
8145.33 889
8146.18 839
8147.03 850
8147.88 932
8148.74 876
8149.59 889
8150.44 844
8151.29 905
8152.15 956
8153.00 1019
8153.85 960
8154.70 914
8155.56 1054
8156.41 948
8157.26 919
8158.11 884
8158.97 964
8159.82 957
8160.67 1016
8161.52 974
8162.38 919
8163.23 938
8164.08 976
8164.94 896
8165.79 914
8166.64 938
8167.49 908
8168.35 911
8169.20 947
8170.05 923
8170.91 946
8171.76 954
8172.61 929
8173.47 995
8174.32 942
8175.17 862
8176.03 848
8176.88 912
8177.74 926
8178.59 871
8179.44 860
8180.30 793
8181.15 874
8182.00 834
8182.86 845
8183.71 843
8184.57 824
8185.42 884
8186.27 935
8187.13 903
8187.98 799
8188.84 845
8189.69 860
8190.55 859
8191.40 827
8192.25 909
8193.11 849
8193.96 898
8194.82 885
8195.67 874
8196.53 877
8197.38 865
8198.24 872
8199.09 854
8199.95 840
8200.80 834
8201.66 899
8202.51 868
8203.37 840
8204.22 804
8205.08 899
8205.93 914
8206.79 860
8207.64 816
8208.50 779
8209.35 803
8210.21 831
8211.06 840
8211.92 918
8212.77 892
8213.63 832
8214.48 847
8215.34 838
8216.20 865
8217.05 841
8217.91 793
8218.76 844
8219.62 893
8220.48 907
8221.33 863
8222.19 886
8223.04 927
8223.90 936
8224.76 945
8225.61 835
8226.47 873
8227.32 877
8228.18 931
8229.04 974
8229.89 862
8230.75 915
8231.61 833
8232.46 833
8233.32 902
8234.18 844
8235.03 872
8235.89 900
8236.75 919
8237.60 825
8238.46 785
8239.32 862
8240.17 910
8241.03 821
8241.89 812
8242.74 890
8243.60 877
8244.46 916
8245.32 936
8246.17 844
8247.03 835
8247.89 846
8248.74 851
8249.60 827
8250.46 819
8251.32 891
8252.17 880
8253.03 871
8253.89 935
8254.75 836
8255.60 833
8256.46 940
8257.32 917
8258.18 856
8259.04 861
8259.89 814
8260.75 840
8261.61 856
8262.47 847
8263.33 865
8264.18 871
8265.04 849
8265.90 893
8266.76 832
8267.62 831
8268.48 913
8269.33 916
8270.19 881
8271.05 903
8271.91 1014
8272.77 905
8273.63 902
8274.49 865
8275.34 802
8276.20 861
8277.06 770
8277.92 844
8278.78 899
8279.64 838
8280.50 928
8281.36 903
8282.22 872
8283.08 910
8283.93 929
8284.79 931
8285.65 932
8286.51 868
8287.37 909
8288.23 862
8289.09 899
8289.95 940
8290.81 882
8291.67 925
8292.53 854
8293.39 886
8294.25 923
8295.11 920
8295.97 973
8296.83 952
8297.69 993
8298.55 983
8299.41 964
8300.27 910
8301.13 926
8301.99 932
8302.85 864
8303.71 895
8304.57 911
8305.43 920
8306.29 950
8307.15 900
8308.01 904
8308.87 890
8309.73 956
8310.59 1035
8311.45 973
8312.31 961
8313.17 982
8314.03 957
8314.90 865
8315.76 852
8316.62 863
8317.48 886
8318.34 887
8319.20 905
8320.06 903
8320.92 911
8321.78 947
8322.64 952
8323.51 933
8324.37 876
8325.23 933
8326.09 965
8326.95 880
8327.81 855
8328.67 919
8329.54 905
8330.40 881
8331.26 910
8332.12 962
8332.98 864
8333.84 912
8334.71 960
8335.57 925
8336.43 897
8337.29 940
8338.15 925
8339.02 993
8339.88 942
8340.74 927
8341.60 964
8342.46 920
8343.33 941
8344.19 923
8345.05 961
8345.91 1030
8346.78 1034
8347.64 974
8348.50 987
8349.36 1066
8350.23 1033
8351.09 942
8351.95 933
8352.81 956
8353.68 982
8354.54 940
8355.40 1021
8356.27 1022
8357.13 1043
8357.99 1063
8358.86 1114
8359.72 1024
8360.58 1039
8361.44 1163
8362.31 1113
8363.17 1060
8364.03 1093
8364.90 1086
8365.76 1094
8366.63 1003
8367.49 1024
8368.35 1059
8369.22 1149
8370.08 1176
8370.94 1201
8371.81 1097
8372.67 1136
8373.53 1147
8374.40 1126
8375.26 1084
8376.13 1238
8376.99 1223
8377.85 1217
8378.72 1182
8379.58 1200
8380.45 1242
8381.31 1249
8382.18 1215
8383.04 1145
8383.90 1177
8384.77 1164
8385.63 1151
8386.50 1274
8387.36 1264
8388.23 1355
8389.09 1370
8389.96 1419
8390.82 1462
8391.69 1426
8392.55 1377
8393.42 1369
8394.28 1496
8395.15 1449
8396.01 1363
8396.88 1326
8397.74 1375
8398.61 1418
8399.47 1373
8400.34 1386
8401.20 1353
8402.07 1406
8402.93 1381
8403.80 1330
8404.66 1426
8405.53 1454
8406.39 1552
8407.26 1550
8408.12 1542
8408.99 1480
8409.86 1459
8410.72 1506
8411.59 1470
8412.45 1490
8413.32 1476
8414.19 1551
8415.05 1566
8415.92 1602
8416.78 1554
8417.65 1519
8418.52 1581
8419.38 1677
8420.25 1611
8421.11 1556
8421.98 1581
8422.85 1668
8423.71 1788
8424.58 1660
8425.45 1666
8426.31 1637
8427.18 1725
8428.05 1801
8428.91 1770
8429.78 1797
8430.65 1826
8431.51 1885
8432.38 1922
8433.25 1966
8434.11 1976
8434.98 1986
8435.85 1963
8436.72 1915
8437.58 1878
8438.45 2004
8439.32 1982
8440.18 2102
8441.05 2129
8441.92 2276
8442.79 2315
8443.65 2306
8444.52 2300
8445.39 2522
8446.26 2508
8447.12 2576
8447.99 2677
8448.86 2663
8449.73 2528
8450.60 2613
8451.46 2707
8452.33 2679
8453.20 2763
8454.07 3030
8454.94 3206
8455.80 3231
8456.67 3475
8457.54 3912
8458.41 4685
8459.28 5388
8460.14 6099
8461.01 6613
8461.88 6805
8462.75 6730
8463.62 6305
8464.49 5898
8465.36 5181
8466.22 4509
8467.09 4076
8467.96 3727
8468.83 3565
8469.70 3288
8470.57 3411
8471.44 3652
8472.31 4013
8473.17 4648
8474.04 5199
8474.91 5512
8475.78 5754
8476.65 5612
8477.52 5343
8478.39 4786
8479.26 4409
8480.13 3844
8481.00 3315
8481.87 2966
8482.74 2636
8483.61 2416
8484.48 2139
8485.34 2007
8486.21 1954
8487.08 1903
8487.95 1954
8488.82 1911
8489.69 1912
8490.56 1930
8491.43 1859
8492.30 1864
8493.17 1792
8494.04 1778
8494.91 1646
8495.78 1754
8496.65 1640
8497.52 1720
8498.39 1646
8499.26 1661
8500.13 1653
8501.01 1710
8501.88 1652
8502.75 1680
8503.62 1703
8504.49 1708
8505.36 1713
8506.23 1791
8507.10 1655
8507.97 1620
8508.84 1659
8509.71 1705
8510.58 1709
8511.45 1732
8512.32 1750
8513.20 1748
8514.07 1781
8514.94 1758
8515.81 1808
8516.68 1775
8517.55 1721
8518.42 1709
8519.29 1697
8520.17 1714
8521.04 1721
8521.91 1868
8522.78 1784
8523.65 1802
8524.52 1853
8525.39 1829
8526.27 1869
8527.14 1895
8528.01 1911
8528.88 1994
8529.75 2081
8530.63 2143
8531.50 2141
8532.37 2145
8533.24 2148
8534.11 2153
8534.99 2062
8535.86 2044
8536.73 2139
8537.60 2131
8538.47 1974
8539.35 2006
8540.22 2030
8541.09 2021
8541.96 2039
8542.84 1937
8543.71 2047
8544.58 2097
8545.46 2104
8546.33 2051
8547.20 1931
8548.07 1894
8548.95 1792
8549.82 1834
8550.69 1841
8551.57 1792
8552.44 1728
8553.31 1665
8554.18 1661
8555.06 1661
8555.93 1752
8556.80 1677
8557.68 1731
8558.55 1742
8559.42 1712
8560.30 1728
8561.17 1656
8562.04 1710
8562.92 1723
8563.79 1772
8564.67 1652
8565.54 1544
8566.41 1498
8567.29 1542
8568.16 1522
8569.03 1507
8569.91 1586
8570.78 1537
8571.66 1519
8572.53 1472
8573.40 1426
8574.28 1458
8575.15 1430
8576.03 1458
8576.90 1435
8577.78 1328
8578.65 1372
8579.52 1441
8580.40 1384
8581.27 1385
8582.15 1343
8583.02 1380
8583.90 1356
8584.77 1340
8585.65 1444
8586.52 1349
8587.40 1344
8588.27 1355
8589.15 1402
8590.02 1377
8590.90 1447
8591.77 1327
8592.65 1345
8593.52 1347
8594.40 1271
8595.27 1328
8596.15 1276
8597.02 1317
8597.90 1309
8598.77 1248
8599.65 1373
8600.52 1405
8601.40 1471
8602.28 1380
8603.15 1410
8604.03 1418
8604.90 1355
8605.78 1303
8606.65 1315
8607.53 1314
8608.41 1365
8609.28 1462
8610.16 1393
8611.03 1368
8611.91 1435
8612.79 1489
8613.66 1418
8614.54 1389
8615.41 1458
8616.29 1394
8617.17 1388
8618.04 1374
8618.92 1344
8619.80 1404
8620.67 1390
8621.55 1418
8622.43 1367
8623.30 1398
8624.18 1474
8625.06 1458
8625.93 1435
8626.81 1443
8627.69 1479
8628.56 1504
8629.44 1430
8630.32 1457
8631.20 1428
8632.07 1544
8632.95 1539
8633.83 1639
8634.70 1492
8635.58 1541
8636.46 1657
8637.34 1676
8638.21 1629
8639.09 1560
8639.97 1505
8640.85 1517
8641.72 1567
8642.60 1591
8643.48 1533
8644.36 1589
8645.23 1674
8646.11 1610
8646.99 1723
8647.87 1748
8648.75 1815
8649.62 1711
8650.50 1718
8651.38 1708
8652.26 1775
8653.14 1801
8654.01 1748
8654.89 1792
8655.77 1850
8656.65 1860
8657.53 1879
8658.41 1917
8659.29 1879
8660.16 1899
8661.04 1756
8661.92 1843
8662.80 1898
8663.68 1867
8664.56 1845
8665.44 1800
8666.31 1845
8667.19 1805
8668.07 1806
8668.95 1758
8669.83 1886
8670.71 1866
8671.59 1904
8672.47 1959
8673.35 1987
8674.23 2038
8675.11 2149
8675.99 2359
8676.86 2484
8677.74 2602
8678.62 2644
8679.50 2843
8680.38 2818
8681.26 2723
8682.14 2808
8683.02 2718
8683.90 2585
8684.78 2507
8685.66 2330
8686.54 2371
8687.42 2346
8688.30 2241
8689.18 2198
8690.06 2136
8690.94 2257
8691.82 2540
8692.70 2630
8693.58 3000
8694.46 3393
8695.34 3793
8696.22 4347
8697.10 4729
8697.98 5103
8698.86 4983
8699.74 4714
8700.62 4279
8701.51 3832
8702.39 3570
8703.27 3209
8704.15 2961
8705.03 2656
8705.91 2365
8706.79 2219
8707.67 2061
8708.55 2080
8709.43 2008
8710.31 2069
8711.20 1996
8712.08 1878
8712.96 2003
8713.84 2037
8714.72 2103
8715.60 2038
8716.48 2004
8717.36 1989
8718.25 1985
8719.13 1906
8720.01 1775
8720.89 1796
8721.77 2009
8722.65 1964
8723.54 1955
8724.42 1944
8725.30 2071
8726.18 2129
8727.06 2097
8727.95 2119
8728.83 2109
8729.71 2153
8730.59 2130
8731.47 2209
8732.36 2131
8733.24 2108
8734.12 2156
8735.00 2214
8735.89 2188
8736.77 2225
8737.65 2255
8738.53 2243
8739.42 2196
8740.30 2283
8741.18 2420
8742.06 2375
8742.95 2313
8743.83 2293
8744.71 2393
8745.59 2296
8746.48 2479
8747.36 2424
8748.24 2397
8749.13 2291
8750.01 2195
8750.89 2248
8751.78 2279
8752.66 2229
8753.54 2246
8754.43 2331
8755.31 2419
8756.19 2442
8757.08 2454
8757.96 2470
8758.84 2426
8759.73 2578
8760.61 2571
8761.49 2726
8762.38 2730
8763.26 2649
8764.15 2727
8765.03 2683
8765.91 2686
8766.80 2759
8767.68 2850
8768.57 3094
8769.45 3220
8770.33 3221
8771.22 3286
8772.10 3368
8772.99 3500
8773.87 3355
8774.75 3258
8775.64 3219
8776.52 3377
8777.41 3197
8778.29 3198
8779.18 3197
8780.06 3339
8780.95 3354
8781.83 3864
8782.72 4170
8783.60 5064
8784.49 6012
8785.37 7163
8786.26 8383
8787.14 8990
8788.03 9249
8788.91 9013
8789.80 8146
8790.68 7322
8791.57 6690
8792.45 5722
8793.34 4684
8794.22 4216
8795.11 3730
8795.99 3281
8796.88 3008
8797.76 2764
8798.65 2676
8799.53 2763
8800.42 2753
8801.31 2839
8802.19 2868
8803.08 2933
8803.96 2901
8804.85 2849
8805.74 2611
8806.62 2516
8807.51 2403
8808.39 2288
8809.28 2265
8810.17 2070
8811.05 2048
8811.94 2072
8812.82 2130
8813.71 2002
8814.60 2099
8815.48 2155
8816.37 2273
8817.26 2218
8818.14 2137
8819.03 2127
8819.92 2105
8820.80 1980
8821.69 2036
8822.58 2000
8823.46 2020
8824.35 1925
8825.24 1869
8826.12 1853
8827.01 1877
8827.90 1854
8828.78 1783
8829.67 1812
8830.56 1774
8831.45 1760
8832.33 1728
8833.22 1760
8834.11 1737
8835.00 1695
8835.88 1708
8836.77 1760
8837.66 1753
8838.55 1646
8839.43 1684
8840.32 1739
8841.21 1710
8842.10 1807
8842.98 1768
8843.87 1767
8844.76 1798
8845.65 1857
8846.54 1868
8847.42 1904
8848.31 1914
8849.20 1860
8850.09 1935
8850.98 1841
8851.86 1867
8852.75 1852
8853.64 1947
8854.53 1939
8855.42 1957
8856.31 1922
8857.19 1913
8858.08 1882
8858.97 1873
8859.86 1932
8860.75 1876
8861.64 1891
8862.53 1911
8863.42 1908
8864.30 1933
8865.19 1831
8866.08 1840
8866.97 1778
8867.86 1804
8868.75 1805
8869.64 1820
8870.53 1834
8871.42 1730
8872.31 1669
8873.20 1606
8874.08 1579
8874.97 1543
8875.86 1557
8876.75 1584
8877.64 1541
8878.53 1543
8879.42 1564
8880.31 1485
8881.20 1505
8882.09 1532
8882.98 1520
8883.87 1449
8884.76 1477
8885.65 1380
8886.54 1407
8887.43 1392
8888.32 1435
8889.21 1434
8890.10 1469
8890.99 1395
8891.88 1380
8892.77 1353
8893.66 1307
8894.55 1258
8895.44 1283
8896.33 1221
8897.22 1277
8898.11 1288
8899.00 1287
8899.90 1304
8900.79 1270
8901.68 1234
8902.57 1239
8903.46 1227
8904.35 1249
8905.24 1234
8906.13 1194
8907.02 1201
8907.91 1252
8908.80 1146
8909.70 1178
8910.59 1191
8911.48 1104
8912.37 1115
8913.26 1163
8914.15 1203
8915.04 1255
8915.93 1201
8916.83 1187
8917.72 1150
8918.61 1122
8919.50 1147
8920.39 1060
8921.28 1023
8922.18 1052
8923.07 1064
8923.96 1077
8924.85 1107
8925.74 1041
8926.64 1072
8927.53 1155
8928.42 1143
8929.31 1044
8930.20 1090
8931.10 1173
8931.99 1235
8932.88 1111
8933.77 1128
8934.67 1130
8935.56 1141
8936.45 1069
8937.34 1044
8938.24 1070
8939.13 1039
8940.02 1033
8940.91 1065
8941.81 1071
8942.70 992
8943.59 992
8944.49 1010
8945.38 1037
8946.27 1056
8947.16 1055
8948.06 1009
8948.95 1022
8949.84 915
8950.74 970
8951.63 963
8952.52 903
8953.42 990
8954.31 1086
8955.20 994
8956.10 965
8956.99 1009
8957.88 961
8958.78 1016
8959.67 1038
8960.56 1003
8961.46 1038
8962.35 1042
8963.25 938
8964.14 972
8965.03 947
8965.93 921
8966.82 890
8967.72 884
8968.61 944
8969.50 970
8970.40 895
8971.29 925
8972.19 933
8973.08 1000
8973.98 964
8974.87 981
8975.76 984
8976.66 886
8977.55 947
8978.45 965
8979.34 882
8980.24 894
8981.13 864
8982.03 881
8982.92 922
8983.82 885
8984.71 775
8985.61 827
8986.50 868
8987.40 880
8988.29 845
8989.19 833
8990.08 880
8990.98 856
8991.87 875
8992.77 918
8993.66 862
8994.56 847
8995.45 861
8996.35 883
8997.24 941
8998.14 851
8999.04 819
8999.93 835
9000.83 820
9001.72 849
9002.62 813
9003.51 894
9004.41 810
9005.31 852
9006.20 892
9007.10 773
9007.99 751
9008.89 782
9009.79 830
9010.68 894
9011.58 846
9012.48 875
9013.37 846
9014.27 809
9015.16 848
9016.06 796
9016.96 819
9017.85 803
9018.75 784
9019.65 879
9020.54 836
9021.44 755
9022.34 779
9023.23 788
9024.13 832
9025.03 757
9025.93 828
9026.82 804
9027.72 763
9028.62 812
9029.51 853
9030.41 858
9031.31 801
9032.21 798
9033.10 752
9034.00 775
9034.90 808
9035.79 836
9036.69 839
9037.59 740
9038.49 717
9039.38 729
9040.28 751
9041.18 754
9042.08 745
9042.98 749
9043.87 814
9044.77 775
9045.67 717
9046.57 773
9047.47 796
9048.36 822
9049.26 786
9050.16 750
9051.06 772
9051.96 831
9052.85 774
9053.75 745
9054.65 801
9055.55 792
9056.45 847
9057.35 808
9058.25 766
9059.14 768
9060.04 787
9060.94 891
9061.84 830
9062.74 776
9063.64 837
9064.54 816
9065.44 835
9066.33 825
9067.23 837
9068.13 821
9069.03 866
9069.93 856
9070.83 840
9071.73 902
9072.63 948
9073.53 927
9074.43 796
9075.33 793
9076.23 791
9077.13 844
9078.03 839
9078.92 766
9079.82 794
9080.72 778
9081.62 803
9082.52 790
9083.42 805
9084.32 795
9085.22 829
9086.12 916
9087.02 823
9087.92 774
9088.82 709
9089.72 812
9090.62 788
9091.52 773
9092.42 784
9093.32 753
9094.22 805
9095.12 779
9096.03 773
9096.93 725
9097.83 790
9098.73 846
9099.63 773
9100.53 787
9101.43 844
9102.33 819
9103.23 804
9104.13 784
9105.03 778
9105.93 736
9106.83 804
9107.74 813
9108.64 737
9109.54 785
9110.44 808
9111.34 742
9112.24 766
9113.14 822
9114.04 801
9114.94 756
9115.85 856
9116.75 766
9117.65 727
9118.55 789
9119.45 750
9120.35 745
9121.26 748
9122.16 741
9123.06 777
9123.96 853
9124.86 837
9125.77 777
9126.67 734
9127.57 779
9128.47 826
9129.37 780
9130.28 833
9131.18 823
9132.08 745
9132.98 804
9133.88 785
9134.79 840
9135.69 806
9136.59 784
9137.49 799
9138.40 729
9139.30 753
9140.20 777
9141.10 765
9142.01 719
9142.91 758
9143.81 750
9144.72 769
9145.62 720
9146.52 760
9147.42 738
9148.33 864
9149.23 838
9150.13 819
9151.04 802
9151.94 741
9152.84 688
9153.75 684
9154.65 675
9155.55 662
9156.46 758
9157.36 736
9158.26 776
9159.17 768
9160.07 776
9160.97 793
9161.88 780
9162.78 777
9163.69 818
9164.59 817
9165.49 796
9166.40 784
9167.30 728
9168.21 752
9169.11 762
9170.01 805
9170.92 735
9171.82 724
9172.73 735
9173.63 728
9174.53 715
9175.44 725
9176.34 703
9177.25 700
9178.15 738
9179.06 717
9179.96 722
9180.87 795
9181.77 792
9182.68 771
9183.58 739
9184.49 780
9185.39 729
9186.30 735
9187.20 735
9188.11 785
9189.01 731
9189.92 805
9190.82 794
9191.73 721
9192.63 733
9193.54 786
9194.44 862
9195.35 764
9196.25 788
9197.16 803
9198.06 766
9198.97 809
9199.87 804
9200.78 790
9201.69 837
9202.59 829
9203.50 825
9204.40 801
9205.31 813
9206.21 760
9207.12 826
9208.03 783
9208.93 799
9209.84 796
9210.74 768
9211.65 790
9212.56 760
9213.46 831
9214.37 762
9215.28 708
9216.18 774
9217.09 780
9218.00 756
9218.90 758
9219.81 748
9220.72 798
9221.62 805
9222.53 732
9223.44 783
9224.34 815
9225.25 804
9226.16 804
9227.06 819
9227.97 771
9228.88 767
9229.78 703
9230.69 773
9231.60 781
9232.51 722
9233.41 794
9234.32 782
9235.23 848
9236.13 798
9237.04 767
9237.95 738
9238.86 755
9239.76 714
9240.67 750
9241.58 711
9242.49 729
9243.39 785
9244.30 746
9245.21 723
9246.12 812
9247.03 765
9247.93 739
9248.84 795
9249.75 735
9250.66 744
9251.57 683
9252.47 702
9253.38 749
9254.29 746
9255.20 783
9256.11 736
9257.02 772
9257.92 751
9258.83 697
9259.74 691
9260.65 715
9261.56 757
9262.47 737
9263.38 664
9264.28 712
9265.19 756
9266.10 722
9267.01 707
9267.92 747
9268.83 784
9269.74 781
9270.65 740
9271.56 741
9272.47 760
9273.37 796
9274.28 815
9275.19 795
9276.10 775
9277.01 738
9277.92 771
9278.83 783
9279.74 744
9280.65 758
9281.56 747
9282.47 763
9283.38 761
9284.29 770
9285.20 748
9286.11 730
9287.02 822
9287.93 758
9288.84 812
9289.75 819
9290.66 776
9291.57 783
9292.48 711
9293.39 715
9294.30 859
9295.21 781
9296.12 762
9297.03 804
9297.94 765
9298.85 797
9299.76 769
9300.67 776
9301.58 773
9302.49 763
9303.40 837
9304.31 829
9305.23 775
9306.14 784
9307.05 805
9307.96 831
9308.87 810
9309.78 771
9310.69 764
9311.60 757
9312.51 772
9313.42 838
9314.34 805
9315.25 843
9316.16 876
9317.07 802
9317.98 783
9318.89 777
9319.80 791
9320.72 830
9321.63 750
9322.54 791
9323.45 695
9324.36 727
9325.27 724
9326.19 746
9327.10 717
9328.01 771
9328.92 684
9329.83 747
9330.74 733
9331.66 774
9332.57 771
9333.48 763
9334.39 763
9335.31 815
9336.22 767
9337.13 768
9338.04 760
9338.96 732
9339.87 737
9340.78 714
9341.69 718
9342.61 707
9343.52 777
9344.43 740
9345.34 726
9346.26 759
9347.17 751
9348.08 780
9348.99 692
9349.91 748
9350.82 741
9351.73 828
9352.65 789
9353.56 744
9354.47 774
9355.39 762
9356.30 792
9357.21 706
9358.13 705
9359.04 756
9359.95 727
9360.87 831
9361.78 772
9362.69 766
9363.61 743
9364.52 759
9365.43 733
9366.35 766
9367.26 781
9368.18 744
9369.09 770
9370.00 831
9370.92 848
9371.83 813
9372.75 789
9373.66 792
9374.57 798
9375.49 817
9376.40 838
9377.32 855
9378.23 852
9379.15 839
9380.06 713
9380.97 798
9381.89 865
9382.80 807
9383.72 714
9384.63 773
9385.55 826
9386.46 825
9387.38 862
9388.29 801
9389.21 846
9390.12 861
9391.04 890
9391.95 802
9392.87 799
9393.78 802
9394.70 845
9395.61 869
9396.53 855
9397.44 903
9398.36 881
9399.27 916
9400.19 886
9401.10 896
9402.02 794
9402.94 819
9403.85 829
9404.77 852
9405.68 835
9406.60 826
9407.51 821
9408.43 850
9409.35 841
9410.26 875
9411.18 797
9412.09 818
9413.01 849
9413.93 847
9414.84 832
9415.76 764
9416.67 815
9417.59 868
9418.51 817
9419.42 821
9420.34 851
9421.26 785
9422.17 812
9423.09 829
9424.01 854
9424.92 925
9425.84 810
9426.76 788
9427.67 846
9428.59 833
9429.51 778
9430.42 794
9431.34 812
9432.26 797
9433.17 774
9434.09 829
9435.01 886
9435.93 889
9436.84 900
9437.76 837
9438.68 902
9439.59 861
9440.51 897
9441.43 892
9442.35 931
9443.26 974
9444.18 888
9445.10 896
9446.02 900
9446.93 904
9447.85 981
9448.77 946
9449.69 929
9450.61 903
9451.52 835
9452.44 967
9453.36 982
9454.28 1015
9455.20 1115
9456.11 1220
9457.03 1325
9457.95 1408
9458.87 1546
9459.79 1531
9460.71 1457
9461.62 1364
9462.54 1276
9463.46 1203
9464.38 1033
9465.30 1064
9466.22 959
9467.14 904
9468.05 913
9468.97 947
9469.89 891
9470.81 840
9471.73 802
9472.65 816
9473.57 793
9474.49 905
9475.41 845
9476.32 803
9477.24 845
9478.16 826
9479.08 832
9480.00 882
9480.92 886
9481.84 908
9482.76 901
9483.68 904
9484.60 870
9485.52 926
9486.44 947
9487.36 929
9488.28 943
9489.20 961
9490.12 978
9491.04 940
9491.96 921
9492.88 895
9493.80 864
9494.72 854
9495.64 849
9496.56 796
9497.48 817
9498.40 785
9499.32 815
9500.24 792
9501.16 841
9502.08 812
9503.00 730
9503.92 747
9504.84 811
9505.76 823
9506.68 797
9507.60 768
9508.52 730
9509.44 780
9510.36 744
9511.28 790
9512.21 813
9513.13 732
9514.05 726
9514.97 832
9515.89 838
9516.81 823
9517.73 846
9518.65 895
9519.57 825
9520.50 830
9521.42 811
9522.34 806
9523.26 857
9524.18 836
9525.10 861
9526.02 855
9526.95 808
9527.87 824
9528.79 813
9529.71 876
9530.63 809
9531.55 812
9532.48 839
9533.40 842
9534.32 842
9535.24 850
9536.16 818
9537.09 821
9538.01 886
9538.93 921
9539.85 943
9540.77 913
9541.70 871
9542.62 824
9543.54 792
9544.46 896
9545.39 850
9546.31 827
9547.23 756
9548.15 755
9549.08 793
9550.00 771
9550.92 795
9551.85 774
9552.77 769
9553.69 847
9554.61 791
9555.54 799
9556.46 787
9557.38 832
9558.31 870
9559.23 883
9560.15 887
9561.08 853
9562.00 789
9562.92 796
9563.85 838
9564.77 860
9565.69 798
9566.62 784
9567.54 924
9568.46 880
9569.39 815
9570.31 788
9571.23 772
9572.16 804
9573.08 744
9574.01 778
9574.93 696
9575.85 782
9576.78 748
9577.70 796
9578.63 822
9579.55 821
9580.47 822
9581.40 835
9582.32 885
9583.25 896
9584.17 805
9585.10 907
9586.02 829
9586.94 820
9587.87 767
9588.79 820
9589.72 864
9590.64 832
9591.57 877
9592.49 893
9593.42 894
9594.34 873
9595.27 868
9596.19 815
9597.12 864
9598.04 843
9598.97 908
9599.89 959
9600.82 890
9601.74 878
9602.67 881
9603.59 868
9604.52 809
9605.44 863
9606.37 889
9607.29 929
9608.22 973
9609.15 876
9610.07 926
9611.00 912
9611.92 956
9612.85 996
9613.77 964
9614.70 969
9615.63 981
9616.55 923
9617.48 925
9618.40 896
9619.33 846
9620.26 930
9621.18 998
9622.11 1023
9623.03 925
9623.96 957
9624.89 1014
9625.81 1000
9626.74 1014
9627.67 1111
9628.59 1043
9629.52 1076
9630.45 999
9631.37 1057
9632.30 1084
9633.23 1033
9634.15 1009
9635.08 1065
9636.01 1110
9636.93 1057
9637.86 1019
9638.79 1045
9639.71 1101
9640.64 1096
9641.57 1111
9642.50 1149
9643.42 1046
9644.35 1089
9645.28 1172
9646.21 1172
9647.13 1119
9648.06 1101
9648.99 1122
9649.92 1177
9650.84 1186
9651.77 1219
9652.70 1242
9653.63 1343
9654.55 1344
9655.48 1390
9656.41 1380
9657.34 1412
9658.26 1450
9659.19 1299
9660.12 1319
9661.05 1322
9661.98 1347
9662.91 1325
9663.83 1284
9664.76 1305
9665.69 1275
9666.62 1346
9667.55 1278
9668.48 1269
9669.40 1379
9670.33 1414
9671.26 1416
9672.19 1465
9673.12 1500
9674.05 1532
9674.98 1501
9675.90 1447
9676.83 1501
9677.76 1498
9678.69 1489
9679.62 1536
9680.55 1492
9681.48 1518
9682.41 1389
9683.34 1450
9684.27 1471
9685.19 1486
9686.12 1550
9687.05 1554
9687.98 1523
9688.91 1565
9689.84 1550
9690.77 1578
9691.70 1568
9692.63 1650
9693.56 1594
9694.49 1627
9695.42 1621
9696.35 1628
9697.28 1662
9698.21 1697
9699.14 1739
9700.07 1771
9701.00 1944
9701.93 2091
9702.86 2250
9703.79 2512
9704.72 2542
9705.65 2596
9706.58 2500
9707.51 2387
9708.44 2210
9709.37 2026
9710.30 1966
9711.23 1906
9712.16 1634
9713.09 1722
9714.02 1636
9714.95 1590
9715.88 1592
9716.82 1647
9717.75 1673
9718.68 1730
9719.61 1752
9720.54 1929
9721.47 1846
9722.40 1805
9723.33 1792
9724.26 1642
9725.19 1677
9726.13 1627
9727.06 1475
9727.99 1380
9728.92 1434
9729.85 1414
9730.78 1461
9731.71 1463
9732.64 1463
9733.58 1464
9734.51 1539
9735.44 1491
9736.37 1475
9737.30 1535
9738.23 1522
9739.17 1566
9740.10 1595
9741.03 1545
9741.96 1405
9742.89 1403
9743.83 1361
9744.76 1322
9745.69 1423
9746.62 1373
9747.55 1333
9748.49 1298
9749.42 1319
9750.35 1360
9751.28 1238
9752.22 1305
9753.15 1366
9754.08 1288
9755.01 1264
9755.95 1147
9756.88 1122
9757.81 1185
9758.75 1204
9759.68 1221
9760.61 1214
9761.54 1176
9762.48 1244
9763.41 1177
9764.34 1132
9765.28 1150
9766.21 1229
9767.14 1247
9768.08 1219
9769.01 1204
9769.94 1253
9770.88 1254
9771.81 1224
9772.74 1229
9773.68 1159
9774.61 1103
9775.54 1171
9776.48 1100
9777.41 1132
9778.34 1140
9779.28 1146
9780.21 1253
9781.14 1268
9782.08 1288
9783.01 1243
9783.95 1326
9784.88 1351
9785.81 1310
9786.75 1360
9787.68 1376
9788.62 1340
9789.55 1407
9790.49 1340
9791.42 1365
9792.35 1300
9793.29 1262
9794.22 1285
9795.16 1274
9796.09 1202
9797.03 1171
9797.96 1145
9798.90 1152
9799.83 1173
9800.77 1179
9801.70 1200
9802.64 1233
9803.57 1238
9804.51 1236
9805.44 1251
9806.38 1253
9807.31 1173
9808.25 1140
9809.18 1113
9810.12 1080
9811.05 1133
9811.99 1077
9812.92 1041
9813.86 1017
9814.79 1012
9815.73 973
9816.66 1007
9817.60 974
9818.54 960
9819.47 982
9820.41 941
9821.34 956
9822.28 973
9823.21 949
9824.15 1007
9825.09 976
9826.02 970
9826.96 992
9827.89 944
9828.83 889
9829.77 957
9830.70 934
9831.64 899
9832.57 925
9833.51 942
9834.45 915
9835.38 905
9836.32 944
9837.26 915
9838.19 910
9839.13 903
9840.07 931
9841.00 934
9841.94 874
9842.88 883
9843.81 904
9844.75 937
9845.69 889
9846.62 856
9847.56 879
9848.50 935
9849.44 866
9850.37 838
9851.31 828
9852.25 848
9853.18 887
9854.12 906
9855.06 895
9856.00 857
9856.93 959
9857.87 952
9858.81 978
9859.75 969
9860.68 925
9861.62 894
9862.56 900
9863.50 880
9864.44 859
9865.37 936
9866.31 881
9867.25 866
9868.19 917
9869.13 853
9870.06 851
9871.00 893
9871.94 882
9872.88 875
9873.82 864
9874.75 869
9875.69 812
9876.63 864
9877.57 854
9878.51 778
9879.45 831
9880.39 862
9881.32 857
9882.26 806
9883.20 832
9884.14 810
9885.08 850
9886.02 818
9886.96 880
9887.90 908
9888.83 912
9889.77 873
9890.71 874
9891.65 804
9892.59 794
9893.53 818
9894.47 799
9895.41 827
9896.35 844
9897.29 831
9898.23 828
9899.17 840
9900.11 800
9901.05 799
9901.99 767
9902.92 769
9903.86 762
9904.80 775
9905.74 756
9906.68 762
9907.62 748
9908.56 830
9909.50 770
9910.44 794
9911.38 802
9912.32 789
9913.26 775
9914.20 797
9915.14 832
9916.08 901
9917.02 939
9917.97 920
9918.91 942
9919.85 960
9920.79 956
9921.73 931
9922.67 890
9923.61 893
9924.55 805
9925.49 784
9926.43 843
9927.37 773
9928.31 831
9929.25 822
9930.19 873
9931.13 909
9932.08 985
9933.02 1021
9933.96 925
9934.90 928
9935.84 923
9936.78 828
9937.72 813
9938.66 760
9939.61 786
9940.55 768
9941.49 738
9942.43 753
9943.37 776
9944.31 791
9945.26 771
9946.20 709
9947.14 724
9948.08 717
9949.02 757
9949.96 790
9950.91 744
9951.85 763
9952.79 744
9953.73 657
9954.67 726
9955.62 717
9956.56 744
9957.50 694
9958.44 674
9959.39 688
9960.33 717
9961.27 727
9962.21 682
9963.16 670
9964.10 692
9965.04 716
9965.98 712
9966.93 681
9967.87 700
9968.81 727
9969.75 722
9970.70 670
9971.64 668
9972.58 625
9973.53 653
9974.47 705
9975.41 689
9976.36 696
9977.30 639
9978.24 673
9979.18 652
9980.13 666
9981.07 656
9982.01 706
9982.96 680
9983.90 692
9984.85 644
9985.79 693
9986.73 659
9987.68 654
9988.62 596
9989.56 571
9990.51 651
9991.45 746
9992.40 667
9993.34 657
9994.28 663
9995.23 696
9996.17 717
9997.12 608
9998.06 632
9999.00 641
9999.95 683
10000.89 677
10001.84 728
10002.78 650
10003.73 639
10004.67 630
10005.61 671
10006.56 699
10007.50 675
10008.45 672
10009.39 632
10010.34 645
10011.28 652
10012.23 661
10013.17 624
10014.12 680
10015.06 719
10016.01 673
10016.95 648
10017.90 668
10018.84 637
10019.79 608
10020.73 609
10021.68 655
10022.62 678
10023.57 654
10024.51 650
10025.46 647
10026.41 630
10027.35 654
10028.30 734
10029.24 631
10030.19 634
10031.13 599
10032.08 706
10033.03 626
10033.97 650
10034.92 694
10035.86 645
10036.81 694
10037.76 658
10038.70 616
10039.65 658
10040.59 691
10041.54 656
10042.49 634
10043.43 663
10044.38 686
10045.33 677
10046.27 696
10047.22 666
10048.16 651
10049.11 616
10050.06 681
10051.00 707
10051.95 639
10052.90 585
10053.84 587
10054.79 609
10055.74 650
10056.69 611
10057.63 601
10058.58 594
10059.53 622
10060.47 641
10061.42 662
10062.37 647
10063.32 596
10064.26 640
10065.21 659
10066.16 661
10067.10 631
10068.05 616
10069.00 627
10069.95 614
10070.89 611
10071.84 600
10072.79 643
10073.74 601
10074.69 614
10075.63 652
10076.58 646
10077.53 593
10078.48 598
10079.43 581
10080.37 644
10081.32 591
10082.27 583
10083.22 581
10084.17 619
10085.11 577
10086.06 581
10087.01 619
10087.96 630
10088.91 620
10089.86 602
10090.81 671
10091.75 625
10092.70 624
10093.65 563
10094.60 623
10095.55 661
10096.50 692
10097.45 604
10098.40 633
10099.34 630
10100.29 650
10101.24 643
10102.19 635
10103.14 600
10104.09 597
10105.04 635
10105.99 563
10106.94 606
10107.89 660
10108.84 597
10109.79 598
10110.73 541
10111.68 582
10112.63 641
10113.58 602
10114.53 662
10115.48 604
10116.43 615
10117.38 618
10118.33 617
10119.28 610
10120.23 599
10121.18 591
10122.13 623
10123.08 621
10124.03 566
10124.98 588
10125.93 647
10126.88 612
10127.83 615
10128.78 624
10129.73 645
10130.68 600
10131.64 632
10132.59 624
10133.54 589
10134.49 603
10135.44 600
10136.39 575
10137.34 593
10138.29 583
10139.24 601
10140.19 586
10141.14 614
10142.09 612
10143.04 628
10144.00 664
10144.95 659
10145.90 659
10146.85 629
10147.80 619
10148.75 658
10149.70 621
10150.65 573
10151.61 618
10152.56 648
10153.51 600
10154.46 638
10155.41 600
10156.36 603
10157.31 615
10158.27 647
10159.22 603
10160.17 630
10161.12 622
10162.07 648
10163.03 630
10163.98 626
10164.93 632
10165.88 614
10166.83 659
10167.79 596
10168.74 659
10169.69 623
10170.64 625
10171.60 662
10172.55 626
10173.50 637
10174.45 650
10175.41 686
10176.36 667
10177.31 574
10178.26 661
10179.22 672
10180.17 637
10181.12 635
10182.07 643
10183.03 659
10183.98 636
10184.93 622
10185.89 640
10186.84 618
10187.79 652
10188.75 671
10189.70 619
10190.65 693
10191.60 650
10192.56 663
10193.51 682
10194.47 654
10195.42 656
10196.37 725
10197.33 725
10198.28 793
10199.23 731
10200.19 722
10201.14 658
10202.09 731
10203.05 732
10204.00 695
10204.96 690
10205.91 713
10206.86 710
10207.82 680
10208.77 701
10209.73 703
10210.68 736
10211.63 804
10212.59 718
10213.54 736
10214.50 822
10215.45 730
10216.41 714
10217.36 701
10218.32 682
10219.27 694
10220.22 663
10221.18 681
10222.13 696
10223.09 696
10224.04 744
10225.00 714
10225.95 665
10226.91 686
10227.86 669
10228.82 707
10229.77 659
10230.73 682
10231.68 662
10232.64 660
10233.59 670
10234.55 661
10235.50 638
10236.46 662
10237.42 645
10238.37 717
10239.33 772
10240.28 852
10241.24 846
10242.19 844
10243.15 892
10244.10 859
10245.06 833
10246.02 770
10246.97 744
10247.93 680
10248.88 660
10249.84 646
10250.80 620
10251.75 637
10252.71 701
10253.66 656
10254.62 606
10255.58 622
10256.53 611
10257.49 630
10258.45 617
10259.40 626
10260.36 639
10261.32 648
10262.27 630
10263.23 648
10264.19 568
10265.14 584
10266.10 584
10267.06 607
10268.01 634
10268.97 668
10269.93 705
10270.88 609
10271.84 628
10272.80 551
10273.76 647
10274.71 667
10275.67 622
10276.63 656
10277.58 684
10278.54 672
10279.50 635
10280.46 609
10281.41 678
10282.37 634
10283.33 604
10284.29 602
10285.24 578
10286.20 582
10287.16 593
10288.12 572
10289.08 602
10290.03 616
10290.99 658
10291.95 633
10292.91 566
10293.87 494
10294.82 593
10295.78 631
10296.74 577
10297.70 583
10298.66 556
10299.61 571
10300.57 623
10301.53 564
10302.49 623
10303.45 610
10304.41 625
10305.37 557
10306.32 556
10307.28 615
10308.24 627
10309.20 597
10310.16 547
10311.12 574
10312.08 571
10313.04 638
10314.00 582
10314.95 547
10315.91 559
10316.87 580
10317.83 574
10318.79 546
10319.75 575
10320.71 605
10321.67 604
10322.63 573
10323.59 542
10324.55 584
10325.51 587
10326.47 586
10327.43 551
10328.39 530
10329.35 594
10330.31 603
10331.27 611
10332.23 567
10333.19 515
10334.15 581
10335.11 594
10336.07 584
10337.03 599
10337.99 529
10338.95 554
10339.91 583
10340.87 599
10341.83 595
10342.79 557
10343.75 655
10344.71 611
10345.67 602
10346.63 549
10347.59 555
10348.55 599
10349.51 613
10350.47 618
10351.43 608
10352.39 581
10353.35 575
10354.31 555
10355.28 558
10356.24 549
10357.20 549
10358.16 596
10359.12 596
10360.08 627
10361.04 623
10362.00 588
10362.96 588
10363.93 632
10364.89 576
10365.85 683
10366.81 636
10367.77 636
10368.73 529
10369.69 580
10370.66 619
10371.62 586
10372.58 617
10373.54 598
10374.50 585
10375.47 502
10376.43 545
10377.39 584
10378.35 586
10379.31 574
10380.28 582
10381.24 586
10382.20 531
10383.16 509
10384.12 549
10385.09 521
10386.05 550
10387.01 597
10387.97 557
10388.94 506
10389.90 556
10390.86 571
10391.82 579
10392.79 572
10393.75 568
10394.71 576
10395.68 587
10396.64 514
10397.60 573
10398.56 596
10399.53 570
10400.49 532
10401.45 526
10402.42 533
10403.38 568
10404.34 592
10405.31 612
10406.27 547
10407.23 589
10408.20 599
10409.16 572
10410.12 579
10411.09 588
10412.05 632
10413.01 592
10413.98 607
10414.94 616
10415.90 590
10416.87 619
10417.83 618
10418.80 615
10419.76 597
10420.72 607
10421.69 673
10422.65 647
10423.62 727
10424.58 693
10425.54 743
10426.51 758
10427.47 747
10428.44 675
10429.40 692
10430.37 613
10431.33 618
10432.30 566
10433.26 634
10434.22 628
10435.19 614
10436.15 609
10437.12 579
10438.08 616
10439.05 562
10440.01 615
10440.98 658
10441.94 593
10442.91 569
10443.87 545
10444.84 575
10445.80 558
10446.77 563
10447.73 574
10448.70 523
10449.66 521
10450.63 565
10451.59 528
10452.56 543
10453.53 573
10454.49 546
10455.46 547
10456.42 561
10457.39 549
10458.35 542
10459.32 524
10460.29 538
10461.25 514
10462.22 518
10463.18 569
10464.15 589
10465.12 535
10466.08 574
10467.05 553
10468.01 557
10468.98 536
10469.95 589
10470.91 573
10471.88 557
10472.85 564
10473.81 544
10474.78 542
10475.74 529
10476.71 535
10477.68 585
10478.64 585
10479.61 612
10480.58 560
10481.54 556
10482.51 512
10483.48 583
10484.45 537
10485.41 515
10486.38 601
10487.35 598
10488.31 646
10489.28 627
10490.25 588
10491.22 601
10492.18 578
10493.15 567
10494.12 525
10495.08 561
10496.05 545
10497.02 588
10497.99 580
10498.95 569
10499.92 689
10500.89 611
10501.86 574
10502.83 599
10503.79 613
10504.76 581
10505.73 594
10506.70 589
10507.67 593
10508.63 583
10509.60 553
10510.57 583
10511.54 585
10512.51 561
10513.47 577
10514.44 597
10515.41 586
10516.38 625
10517.35 627
10518.32 591
10519.28 591
10520.25 602
10521.22 541
10522.19 594
10523.16 582
10524.13 604
10525.10 617
10526.07 612
10527.03 556
10528.00 582
10528.97 601
10529.94 601
10530.91 611
10531.88 545
10532.85 525
10533.82 570
10534.79 600
10535.76 565
10536.73 585
10537.70 562
10538.67 593
10539.63 609
10540.60 604
10541.57 571
10542.54 598
10543.51 604
10544.48 601
10545.45 648
10546.42 663
10547.39 561
10548.36 590
10549.33 587
10550.30 598
10551.27 583
10552.24 596
10553.21 636
10554.18 581
10555.15 631
10556.12 584
10557.09 644
10558.06 659
10559.03 637
10560.00 657
10560.97 685
10561.95 743
10562.92 680
10563.89 723
10564.86 683
10565.83 725
10566.80 786
10567.77 840
10568.74 840
10569.71 834
10570.68 811
10571.65 697
10572.62 689
10573.59 703
10574.57 710
10575.54 676
10576.51 649
10577.48 585
10578.45 615
10579.42 606
10580.39 602
10581.36 598
10582.34 574
10583.31 617
10584.28 615
10585.25 646
10586.22 580
10587.19 636
10588.17 620
10589.14 601
10590.11 578
10591.08 632
10592.05 630
10593.02 672
10594.00 639
10594.97 666
10595.94 605
10596.91 668
10597.89 646
10598.86 630
10599.83 662
10600.80 654
10601.77 642
10602.75 635
10603.72 613
10604.69 643
10605.66 597
10606.64 631
10607.61 652
10608.58 595
10609.55 596
10610.53 614
10611.50 603
10612.47 586
10613.45 584
10614.42 652
10615.39 694
10616.36 581
10617.34 584
10618.31 589
10619.28 597
10620.26 615
10621.23 578
10622.20 570
10623.18 590
10624.15 584
10625.12 600
10626.10 572
10627.07 598
10628.04 626
10629.02 624
10629.99 573
10630.97 615
10631.94 578
10632.91 531
10633.89 567
10634.86 602
10635.83 563
10636.81 633
10637.78 617
10638.76 639
10639.73 613
10640.70 611
10641.68 683
10642.65 671
10643.63 664
10644.60 752
10645.58 789
10646.55 797
10647.53 775
10648.50 677
10649.47 738
10650.45 658
10651.42 649
10652.40 672
10653.37 658
10654.35 627
10655.32 597
10656.30 582
10657.27 626
10658.25 629
10659.22 608
10660.20 557
10661.17 553
10662.15 627
10663.12 662
10664.10 639
10665.07 581
10666.05 606
10667.02 582
10668.00 616
10668.97 609
10669.95 567
10670.93 587
10671.90 604
10672.88 565
10673.85 579
10674.83 626
10675.80 666
10676.78 600
10677.76 589
10678.73 642
10679.71 607
10680.68 644
10681.66 582
10682.63 549
10683.61 603
10684.59 626
10685.56 625
10686.54 636
10687.52 584
10688.49 594
10689.47 577
10690.44 611
10691.42 644
10692.40 571
10693.37 566
10694.35 602
10695.33 579
10696.30 559
10697.28 568
10698.26 543
10699.23 599
10700.21 537
10701.19 540
10702.17 577
10703.14 600
10704.12 589
10705.10 559
10706.07 610
10707.05 559
10708.03 583
10709.01 621
10709.98 543
10710.96 565
10711.94 594
10712.91 584
10713.89 618
10714.87 579
10715.85 549
10716.83 563
10717.80 593
10718.78 599
10719.76 556
10720.74 594
10721.71 611
10722.69 568
10723.67 522
10724.65 598
10725.63 558
10726.60 564
10727.58 594
10728.56 596
10729.54 570
10730.52 570
10731.49 614
10732.47 593
10733.45 547
10734.43 572
10735.41 549
10736.39 614
10737.37 609
10738.34 564
10739.32 562
10740.30 590
10741.28 536
10742.26 579
10743.24 573
10744.22 579
10745.20 561
10746.17 595
10747.15 584
10748.13 600
10749.11 642
10750.09 612
10751.07 577
10752.05 637
10753.03 607
10754.01 605
10754.99 572
10755.97 552
10756.95 555
10757.93 600
10758.91 606
10759.88 586
10760.86 558
10761.84 559
10762.82 567
10763.80 540
10764.78 556
10765.76 571
10766.74 595
10767.72 588
10768.70 549
10769.68 619
10770.66 569
10771.64 553
10772.62 538
10773.60 532
10774.58 545
10775.56 617
10776.54 577
10777.52 550
10778.51 595
10779.49 641
10780.47 562
10781.45 610
10782.43 616
10783.41 566
10784.39 561
10785.37 572
10786.35 588
10787.33 577
10788.31 603
10789.29 560
10790.27 578
10791.26 568
10792.24 615
10793.22 586
10794.20 553
10795.18 570
10796.16 601
10797.14 543
10798.12 530
10799.10 579
10800.09 592
10801.07 578
10802.05 606
10803.03 564
10804.01 567
10804.99 550
10805.98 571
10806.96 545
10807.94 538
10808.92 573
10809.90 594
10810.89 537
10811.87 543
10812.85 524
10813.83 552
10814.81 605
10815.80 569
10816.78 557
10817.76 558
10818.74 625
10819.72 568
10820.71 608
10821.69 583
10822.67 597
10823.65 564
10824.64 550
10825.62 605
10826.60 530
10827.58 527
10828.57 576
10829.55 587
10830.53 610
10831.52 548
10832.50 535
10833.48 582
10834.46 591
10835.45 569
10836.43 562
10837.41 585
10838.40 644
10839.38 646
10840.36 571
10841.35 578
10842.33 538
10843.31 592
10844.30 603
10845.28 537
10846.26 553
10847.25 607
10848.23 607
10849.21 608
10850.20 532
10851.18 590
10852.17 630
10853.15 626
10854.13 594
10855.12 556
10856.10 588
10857.09 606
10858.07 642
10859.05 547
10860.04 552
10861.02 576
10862.01 586
10862.99 600
10863.97 619
10864.96 649
10865.94 576
10866.93 606
10867.91 562
10868.90 536
10869.88 642
10870.87 631
10871.85 597
10872.84 574
10873.82 618
10874.81 645
10875.79 649
10876.78 618
10877.76 608
10878.75 662
10879.73 600
10880.72 625
10881.70 667
10882.69 645
10883.67 641
10884.66 619
10885.64 591
10886.63 628
10887.61 691
10888.60 677
10889.58 704
10890.57 708
10891.55 691
10892.54 652
10893.53 674
10894.51 711
10895.50 706
10896.48 647
10897.47 716
10898.45 717
10899.44 723
10900.43 689
10901.41 688
10902.40 720
10903.38 696
10904.37 723
10905.36 704
10906.34 723
10907.33 770
10908.32 755
10909.30 684
10910.29 675
10911.28 741
10912.26 731
10913.25 742
10914.24 737
10915.22 747
10916.21 731
10917.20 767
10918.18 744
10919.17 780
10920.16 741
10921.14 728
10922.13 746
10923.12 748
10924.10 772
10925.09 836
10926.08 771
10927.07 783
10928.05 851
10929.04 817
10930.03 803
10931.01 814
10932.00 811
10932.99 815
10933.98 789
10934.96 816
10935.95 841
10936.94 785
10937.93 813
10938.92 799
10939.90 816
10940.89 777
10941.88 827
10942.87 798
10943.85 834
10944.84 839
10945.83 828
10946.82 878
10947.81 910
10948.79 934
10949.78 934
10950.77 938
10951.76 940
10952.75 967
10953.74 997
10954.72 914
10955.71 948
10956.70 998
10957.69 976
10958.68 1058
10959.67 1101
10960.66 1093
10961.65 1088
10962.63 1186
10963.62 1167
10964.61 1201
10965.60 1338
10966.59 1285
10967.58 1218
10968.57 1202
10969.56 1150
10970.55 1162
10971.54 1087
10972.52 1048
10973.51 1098
10974.50 989
10975.49 1054
10976.48 953
10977.47 935
10978.46 984
10979.45 908
10980.44 935
10981.43 913
10982.42 925
10983.41 954
10984.40 914
10985.39 959
10986.38 986
10987.37 1034
10988.36 1010
10989.35 1067
10990.34 1058
10991.33 1093
10992.32 1095
10993.31 1056
10994.30 1044
10995.29 1026
10996.28 1074
10997.27 1066
10998.26 1109
10999.25 1166
11000.24 1250
11001.23 1317
11002.22 1311
11003.21 1477
11004.20 1608
11005.20 1715
11006.19 1695
11007.18 1725
11008.17 1667
11009.16 1567
11010.15 1492
11011.14 1404
11012.13 1302
11013.12 1211
11014.11 1118
11015.10 1071
11016.10 962
11017.09 972
11018.08 932
11019.07 929
11020.06 830
11021.05 882
11022.04 881
11023.04 938
11024.03 840
11025.02 811
11026.01 859
11027.00 855
11027.99 878
11028.99 817
11029.98 789
11030.97 829
11031.96 852
11032.95 860
11033.95 788
11034.94 780
11035.93 825
11036.92 870
11037.91 847
11038.91 806
11039.90 763
11040.89 769
11041.88 745
11042.88 777
11043.87 763
11044.86 771
11045.85 803
11046.85 823
11047.84 781
11048.83 734
11049.82 785
11050.82 796
11051.81 722
11052.80 737
11053.80 671
11054.79 674
11055.78 711
11056.77 730
11057.77 734
11058.76 743
11059.75 775
11060.75 710
11061.74 712
11062.73 715
11063.73 683
11064.72 726
11065.71 769
11066.71 788
11067.70 763
11068.69 734
11069.69 738
11070.68 738
11071.68 688
11072.67 713
11073.66 678
11074.66 738
11075.65 781
11076.65 754
11077.64 687
11078.63 756
11079.63 789
11080.62 785
11081.62 776
11082.61 726
11083.60 711
11084.60 731
11085.59 748
11086.59 732
11087.58 724
11088.58 711
11089.57 721
11090.57 770
11091.56 708
11092.55 702
11093.55 745
11094.54 701
11095.54 715
11096.53 697
11097.53 639
11098.52 698
11099.52 703
11100.51 731
11101.51 712
11102.50 664
11103.50 689
11104.49 730
11105.49 689
11106.48 683
11107.48 745
11108.48 673
11109.47 697
11110.47 675
11111.46 759
11112.46 674
11113.45 681
11114.45 633
11115.44 655
11116.44 640
11117.44 690
11118.43 627
11119.43 625
11120.42 654
11121.42 677
11122.42 726
11123.41 686
11124.41 592
11125.40 637
11126.40 700
11127.40 663
11128.39 671
11129.39 602
11130.38 659
11131.38 680
11132.38 677
11133.37 663
11134.37 588
11135.37 692
11136.36 678
11137.36 658
11138.36 655
11139.35 700
11140.35 670
11141.35 720
11142.34 609
11143.34 621
11144.34 644
11145.34 628
11146.33 563
11147.33 617
11148.33 636
11149.32 632
11150.32 641
11151.32 653
11152.32 647
11153.31 675
11154.31 640
11155.31 658
11156.31 671
11157.30 642
11158.30 677
11159.30 678
11160.30 624
11161.29 590
11162.29 612
11163.29 593
11164.29 580
11165.29 627
11166.28 654
11167.28 651
11168.28 570
11169.28 615
11170.28 576
11171.27 591
11172.27 628
11173.27 608
11174.27 640
11175.27 666
11176.27 645
11177.26 575
11178.26 606
11179.26 613
11180.26 618
11181.26 576
11182.26 587
11183.26 541
11184.26 600
11185.25 607
11186.25 604
11187.25 543
11188.25 550
11189.25 579
11190.25 627
11191.25 624
11192.25 581
11193.25 610
11194.25 618
11195.24 635
11196.24 658
11197.24 655
11198.24 637
11199.24 585
11200.24 620
11201.24 657
11202.24 607
11203.24 611
11204.24 586
11205.24 611
11206.24 532
11207.24 573
11208.24 610
11209.24 613
11210.24 611
11211.24 589
11212.24 593
11213.24 582
11214.24 644
11215.24 635
11216.24 541
11217.24 601
11218.24 604
11219.24 600
11220.24 597
11221.24 592
11222.24 590
11223.24 618
11224.24 616
11225.24 614
11226.24 596
11227.25 606
11228.25 623
11229.25 585
11230.25 582
11231.25 584
11232.25 616
11233.25 583
11234.25 601
11235.25 574
11236.25 561
11237.25 632
11238.26 597
11239.26 595
11240.26 583
11241.26 562
11242.26 527
11243.26 608
11244.26 609
11245.27 597
11246.27 565
11247.27 614
11248.27 632
11249.27 593
11250.27 605
11251.28 573
11252.28 573
11253.28 623
11254.28 628
11255.28 595
11256.29 634
11257.29 620
11258.29 561
11259.29 572
11260.29 583
11261.30 554
11262.30 637
11263.30 593
11264.30 639
11265.31 626
11266.31 582
11267.31 612
11268.31 586
11269.32 630
11270.32 645
11271.32 613
11272.32 630
11273.33 617
11274.33 605
11275.33 651
11276.33 649
11277.34 598
11278.34 582
11279.34 689
11280.35 646
11281.35 689
11282.35 737
11283.36 678
11284.36 714
11285.36 672
11286.37 694
11287.37 696
11288.37 701
11289.38 733
11290.38 739
11291.38 665
11292.39 632
11293.39 656
11294.39 694
11295.40 685
11296.40 618
11297.41 648
11298.41 689
11299.41 664
11300.42 662
11301.42 653
11302.43 656
11303.43 664
11304.43 711
11305.44 706
11306.44 651
11307.45 703
11308.45 679
11309.46 713
11310.46 670
11311.46 631
11312.47 668
11313.47 621
11314.48 648
11315.48 640
11316.49 643
11317.49 646
11318.50 661
11319.50 675
11320.51 678
11321.51 675
11322.52 651
11323.52 681
11324.53 670
11325.53 648
11326.54 661
11327.54 649
11328.55 669
11329.55 659
11330.56 699
11331.56 692
11332.57 685
11333.57 688
11334.58 671
11335.58 734
11336.59 718
11337.60 700
11338.60 684
11339.61 753
11340.61 689
11341.62 697
11342.62 727
11343.63 735
11344.64 782
11345.64 823
11346.65 830
11347.65 843
11348.66 827
11349.67 761
11350.67 821
11351.68 814
11352.69 779
11353.69 723
11354.70 691
11355.71 711
11356.71 681
11357.72 644
11358.72 689
11359.73 726
11360.74 705
11361.74 702
11362.75 659
11363.76 697
11364.76 706
11365.77 698
11366.78 658
11367.79 653
11368.79 688
11369.80 721
11370.81 757
11371.81 648
11372.82 614
11373.83 633
11374.84 662
11375.84 643
11376.85 650
11377.86 693
11378.87 651
11379.87 652
11380.88 673
11381.89 606
11382.90 640
11383.90 639
11384.91 679
11385.92 649
11386.93 665
11387.93 636
11388.94 651
11389.95 662
11390.96 678
11391.97 653
11392.97 701
11393.98 665
11394.99 650
11396.00 665
11397.01 648
11398.02 699
11399.02 725
11400.03 680
11401.04 681
11402.05 717
11403.06 705
11404.07 678
11405.08 646
11406.08 649
11407.09 714
11408.10 753
11409.11 666
11410.12 661
11411.13 658
11412.14 702
11413.15 715
11414.15 751
11415.16 739
11416.17 730
11417.18 772
11418.19 726
11419.20 722
11420.21 692
11421.22 677
11422.23 711
11423.24 701
11424.25 748
11425.26 732
11426.27 751
11427.28 672
11428.29 738
11429.30 750
11430.31 723
11431.32 724
11432.32 736
11433.33 744
11434.34 784
11435.35 768
11436.36 765
11437.37 767
11438.38 739
11439.39 732
11440.41 791
11441.42 785
11442.43 748
11443.44 812
11444.45 833
11445.46 792
11446.47 779
11447.48 877
11448.49 828
11449.50 828
11450.51 849
11451.52 863
11452.53 818
11453.54 865
11454.55 819
11455.56 768
11456.57 789
11457.59 819
11458.60 799
11459.61 818
11460.62 877
11461.63 862
11462.64 811
11463.65 807
11464.66 838
11465.67 846
11466.69 844
11467.70 834
11468.71 808
11469.72 833
11470.73 840
11471.74 863
11472.75 834
11473.77 841
11474.78 891
11475.79 920
11476.80 855
11477.81 860
11478.83 906
11479.84 934
11480.85 916
11481.86 1014
11482.87 939
11483.89 942
11484.90 982
11485.91 927
11486.92 864
11487.93 827
11488.95 899
11489.96 936
11490.97 886
11491.98 901
11493.00 920
11494.01 901
11495.02 968
11496.03 925
11497.05 996
11498.06 976
11499.07 959
11500.09 922
11501.10 956
11502.11 957
11503.12 946
11504.14 891
11505.15 907
11506.16 1042
11507.18 1043
11508.19 962
11509.20 1050
11510.22 1045
11511.23 1024
11512.24 992
11513.26 980
11514.27 995
11515.28 1013
11516.30 995
11517.31 999
11518.32 1006
11519.34 1023
11520.35 1056
11521.37 1017
11522.38 1090
11523.39 1080
11524.41 1057
11525.42 1072
11526.44 1073
11527.45 1104
11528.46 1086
11529.48 1106
11530.49 1070
11531.51 1115
11532.52 1114
11533.53 1122
11534.55 1149
11535.56 1132
11536.58 1155
11537.59 1132
11538.61 1188
11539.62 1202
11540.64 1174
11541.65 1160
11542.67 1183
11543.68 1203
11544.69 1200
11545.71 1326
11546.72 1200
11547.74 1201
11548.75 1284
11549.77 1328
11550.78 1397
11551.80 1315
11552.81 1313
11553.83 1336
11554.85 1380
11555.86 1411
11556.88 1370
11557.89 1440
11558.91 1487
11559.92 1491
11560.94 1444
11561.95 1512
11562.97 1439
11563.98 1551
11565.00 1570
11566.02 1590
11567.03 1684
11568.05 1668
11569.06 1707
11570.08 1649
11571.10 1655
11572.11 1649
11573.13 1645
11574.14 1763
11575.16 1747
11576.18 1810
11577.19 1786
11578.21 1801
11579.22 1859
11580.24 1851
11581.26 1968
11582.27 1944
11583.29 1985
11584.31 2090
11585.32 2184
11586.34 2194
11587.36 2185
11588.37 2346
11589.39 2496
11590.41 2579
11591.42 2613
11592.44 2762
11593.46 2708
11594.47 2761
11595.49 2907
11596.51 2910
11597.53 2915
11598.54 3020
11599.56 3053
11600.58 3260
11601.59 3646
11602.61 3919
11603.63 4251
11604.65 4762
11605.66 5496
11606.68 6352
11607.70 6948
11608.72 7497
11609.74 7626
11610.75 7596
11611.77 7362
11612.79 6679
11613.81 6237
11614.82 5554
11615.84 4907
11616.86 4280
11617.88 3794
11618.90 3402
11619.91 3038
11620.93 2773
11621.95 2532
11622.97 2571
11623.99 2407
11625.01 2244
11626.02 2177
11627.04 2136
11628.06 2068
11629.08 1975
11630.10 1973
11631.12 2022
11632.14 1881
11633.15 1915
11634.17 1946
11635.19 1827
11636.21 1971
11637.23 2011
11638.25 1922
11639.27 1848
11640.29 1812
11641.30 1802
11642.32 1806
11643.34 1656
11644.36 1652
11645.38 1682
11646.40 1622
11647.42 1550
11648.44 1458
11649.46 1530
11650.48 1485
11651.50 1418
11652.52 1393
11653.54 1305
11654.56 1329
11655.58 1317
11656.60 1235
11657.62 1219
11658.64 1280
11659.66 1266
11660.68 1273
11661.70 1238
11662.72 1261
11663.74 1224
11664.76 1354
11665.78 1266
11666.80 1261
11667.82 1297
11668.84 1269
11669.86 1325
11670.88 1318
11671.90 1354
11672.92 1310
11673.94 1320
11674.96 1314
11675.98 1356
11677.00 1286
11678.02 1299
11679.04 1371
11680.06 1404
11681.08 1427
11682.10 1421
11683.12 1328
11684.15 1442
11685.17 1408
11686.19 1406
11687.21 1416
11688.23 1475
11689.25 1461
11690.27 1507
11691.29 1532
11692.31 1543
11693.34 1518
11694.36 1499
11695.38 1499
11696.40 1545
11697.42 1483
11698.44 1513
11699.46 1543
11700.49 1464
11701.51 1380
11702.53 1386
11703.55 1416
11704.57 1414
11705.60 1431
11706.62 1430
11707.64 1424
11708.66 1396
11709.68 1326
11710.71 1333
11711.73 1400
11712.75 1311
11713.77 1294
11714.79 1287
11715.82 1289
11716.84 1278
11717.86 1252
11718.88 1239
11719.91 1262
11720.93 1270
11721.95 1149
11722.97 1188
11724.00 1141
11725.02 1151
11726.04 1183
11727.07 1216
11728.09 1197
11729.11 1107
11730.13 1082
11731.16 1098
11732.18 1081
11733.20 1080
11734.23 1014
11735.25 1064
11736.27 1091
11737.30 1072
11738.32 1034
11739.34 1026
11740.37 979
11741.39 991
11742.41 979
11743.44 986
11744.46 1032
11745.48 925
11746.51 964
11747.53 989
11748.55 1043
11749.58 1029
11750.60 958
11751.63 989
11752.65 905
11753.67 965
11754.70 1058
11755.72 966
11756.75 993
11757.77 982
11758.79 947
11759.82 896
11760.84 912
11761.87 910
11762.89 868
11763.92 872
11764.94 865
11765.97 853
11766.99 843
11768.01 801
11769.04 819
11770.06 838
11771.09 819
11772.11 773
11773.14 839
11774.16 857
11775.19 879
11776.21 834
11777.24 779
11778.26 780
11779.29 825
11780.31 832
11781.34 872
11782.36 829
11783.39 821
11784.41 819
11785.44 863
11786.46 831
11787.49 776
11788.52 761
11789.54 826
11790.57 771
11791.59 761
11792.62 781
11793.64 766
11794.67 752
11795.70 731
11796.72 734
11797.75 748
11798.77 757
11799.80 712
11800.83 712
11801.85 747
11802.88 709
11803.90 708
11804.93 741
11805.96 728
11806.98 693
11808.01 742
11809.04 700
11810.06 732
11811.09 686
11812.11 697
11813.14 693
11814.17 651
11815.19 658
11816.22 691
11817.25 701
11818.27 678
11819.30 699
11820.33 727
11821.36 701
11822.38 671
11823.41 659
11824.44 688
11825.46 731
11826.49 684
11827.52 687
11828.54 711
11829.57 671
11830.60 710
11831.63 680
11832.65 686
11833.68 676
11834.71 716
11835.74 720
11836.76 719
11837.79 716
11838.82 699
11839.85 654
11840.88 667
11841.90 676
11842.93 674
11843.96 685
11844.99 663
11846.01 661
11847.04 686
11848.07 677
11849.10 683
11850.13 666
11851.16 609
11852.18 697
11853.21 679
11854.24 642
11855.27 699
11856.30 679
11857.33 671
11858.35 651
11859.38 698
11860.41 661
11861.44 681
11862.47 657
11863.50 691
11864.53 647
11865.56 685
11866.58 653
11867.61 649
11868.64 706
11869.67 691
11870.70 746
11871.73 701
11872.76 710
11873.79 690
11874.82 642
11875.85 677
11876.88 670
11877.91 668
11878.93 717
11879.96 725
11880.99 707
11882.02 679
11883.05 673
11884.08 670
11885.11 697
11886.14 705
11887.17 665
11888.20 653
11889.23 629
11890.26 644
11891.29 681
11892.32 647
11893.35 683
11894.38 654
11895.41 677
11896.44 739
11897.47 706
11898.50 677
11899.53 671
11900.56 730
11901.59 743
11902.62 727
11903.65 692
11904.69 756
11905.72 800
11906.75 808
11907.78 732
11908.81 749
11909.84 866
11910.87 785
11911.90 777
11912.93 764
11913.96 782
11914.99 689
11916.02 701
11917.06 722
11918.09 751
11919.12 678
11920.15 727
11921.18 781
11922.21 729
11923.24 755
11924.27 766
11925.31 722
11926.34 725
11927.37 660
11928.40 704
11929.43 765
11930.46 738
11931.50 736
11932.53 803
11933.56 815
11934.59 895
11935.62 943
11936.65 925
11937.69 948
11938.72 935
11939.75 968
11940.78 897
11941.81 858
11942.85 918
11943.88 886
11944.91 781
11945.94 728
11946.98 718
11948.01 727
11949.04 758
11950.07 692
11951.11 649
11952.14 685
11953.17 658
11954.20 694
11955.24 641
11956.27 656
11957.30 652
11958.34 680
11959.37 650
11960.40 731
11961.43 591
11962.47 631
11963.50 669
11964.53 679
11965.57 655
11966.60 652
11967.63 647
11968.67 669
11969.70 679
11970.73 629
11971.77 663
11972.80 645
11973.83 651
11974.87 659
11975.90 648
11976.94 659
11977.97 693
11979.00 605
11980.04 648
11981.07 616
11982.10 558
11983.14 643
11984.17 700
11985.21 650
11986.24 691
11987.27 635
11988.31 667
11989.34 660
11990.38 648
11991.41 672
11992.45 635
11993.48 690
11994.51 688
11995.55 668
11996.58 617
11997.62 635
11998.65 639
11999.69 637
12000.72 636
12001.76 696
12002.79 721
12003.83 704
12004.86 654
12005.90 652
12006.93 645
12007.97 674
12009.00 711
12010.04 654
12011.07 653
12012.11 645
12013.14 671
12014.18 684
12015.21 691
12016.25 753
12017.28 723
12018.32 649
12019.35 707
12020.39 716
12021.43 688
12022.46 724
12023.50 718
12024.53 723
12025.57 736
12026.60 721
12027.64 727
12028.68 681
12029.71 709
12030.75 738
12031.78 700
12032.82 686
12033.86 749
12034.89 741
12035.93 746
12036.97 719
12038.00 712
12039.04 755
12040.07 718
12041.11 821
12042.15 714
12043.18 690
12044.22 716
12045.26 773
12046.29 760
12047.33 756
12048.37 734
12049.40 759
12050.44 744
12051.48 713
12052.52 736
12053.55 702
12054.59 728
12055.63 730
12056.66 756
12057.70 737
12058.74 686
12059.78 680
12060.81 694
12061.85 703
12062.89 754
12063.92 729
12064.96 740
12066.00 778
12067.04 742
12068.07 728
12069.11 809
12070.15 721
12071.19 747
12072.23 725
12073.26 723
12074.30 739
12075.34 702
12076.38 752
12077.42 731
12078.45 737
12079.49 715
12080.53 707
12081.57 711
12082.61 738
12083.64 733
12084.68 741
12085.72 736
12086.76 727
12087.80 754
12088.84 722
12089.88 765
12090.91 747
12091.95 811
12092.99 753
12094.03 747
12095.07 760
12096.11 730
12097.15 826
12098.19 769
12099.22 779
12100.26 818
12101.30 868
12102.34 784
12103.38 855
12104.42 820
12105.46 851
12106.50 813
12107.54 878
12108.58 865
12109.62 898
12110.66 887
12111.70 899
12112.74 866
12113.77 897
12114.81 836
12115.85 827
12116.89 809
12117.93 782
12118.97 780
12120.01 684
12121.05 716
12122.09 746
12123.13 726
12124.17 694
12125.21 689
12126.25 663
12127.29 682
12128.33 657
12129.37 653
12130.41 671
12131.45 733
12132.50 737
12133.54 701
12134.58 681
12135.62 696
12136.66 685
12137.70 671
12138.74 636
12139.78 630
12140.82 629
12141.86 634
12142.90 646
12143.94 641
12144.98 673
12146.02 663
12147.07 620
12148.11 579
12149.15 592
12150.19 627
12151.23 610
12152.27 656
12153.31 677
12154.35 670
12155.40 621
12156.44 586
12157.48 574
12158.52 607
12159.56 594
12160.60 611
12161.64 631
12162.69 624
12163.73 614
12164.77 593
12165.81 613
12166.85 621
12167.90 614
12168.94 618
12169.98 634
12171.02 601
12172.06 643
12173.11 620
12174.15 582
12175.19 618
12176.23 661
12177.27 613
12178.32 624
12179.36 567
12180.40 598
12181.44 661
12182.49 603
12183.53 600
12184.57 615
12185.61 619
12186.66 607
12187.70 611
12188.74 577
12189.79 557
12190.83 580
12191.87 605
12192.91 569
12193.96 588
12195.00 592
12196.04 622
12197.09 618
12198.13 616
12199.17 606
12200.22 648
12201.26 659
12202.30 664
12203.35 607
12204.39 568
12205.43 594
12206.48 599
12207.52 584
12208.57 579
12209.61 581
12210.65 580
12211.70 600
12212.74 609
12213.78 587
12214.83 570
12215.87 580
12216.92 650
12217.96 631
12219.00 601
12220.05 596
12221.09 590
12222.14 599
12223.18 552
12224.23 620
12225.27 611
12226.31 658
12227.36 613
12228.40 611
12229.45 632
12230.49 586
12231.54 614
12232.58 545
12233.63 575
12234.67 613
12235.72 612
12236.76 598
12237.81 586
12238.85 585
12239.90 574
12240.94 591
12241.99 578
12243.03 533
12244.08 562
12245.12 588
12246.17 573
12247.21 573
12248.26 591
12249.30 616
12250.35 621
12251.39 564
12252.44 576
12253.49 543
12254.53 628
12255.58 570
12256.62 543
12257.67 547
12258.71 555
12259.76 600
12260.81 643
12261.85 563
12262.90 601
12263.94 597
12264.99 601
12266.04 549
12267.08 531
12268.13 520
12269.17 494
12270.22 546
12271.27 587
12272.31 583
12273.36 567
12274.41 577
12275.45 577
12276.50 542
12277.55 555
12278.59 570
12279.64 568
12280.69 538
12281.73 549
12282.78 538
12283.83 544
12284.87 520
12285.92 563
12286.97 559
12288.01 491
12289.06 538
12290.11 557
12291.16 558
12292.20 577
12293.25 549
12294.30 525
12295.35 534
12296.39 524
12297.44 546
12298.49 555
12299.54 525
12300.58 522
12301.63 527
12302.68 505
12303.73 521
12304.77 531
12305.82 530
12306.87 532
12307.92 537
12308.97 519
12310.01 590
12311.06 592
12312.11 494
12313.16 508
12314.21 492
12315.25 487
12316.30 486
12317.35 534
12318.40 493
12319.45 532
12320.50 477
12321.54 528
12322.59 564
12323.64 516
12324.69 472
12325.74 498
12326.79 517
12327.84 537
12328.89 534
12329.93 482
12330.98 464
12332.03 516
12333.08 537
12334.13 515
12335.18 470
12336.23 485
12337.28 510
12338.33 511
12339.38 513
12340.43 487
12341.47 502
12342.52 520
12343.57 492
12344.62 492
12345.67 487
12346.72 522
12347.77 507
12348.82 502
12349.87 497
12350.92 447
12351.97 500
12353.02 510
12354.07 443
12355.12 401
12356.17 473
12357.22 505
12358.27 483
12359.32 479
12360.37 495
12361.42 512
12362.47 479
12363.52 487
12364.57 505
12365.62 483
12366.67 511
12367.72 495
12368.77 479
12369.82 469
12370.87 487
12371.93 532
12372.98 534
12374.03 460
12375.08 450
12376.13 486
12377.18 453
12378.23 480
12379.28 481
12380.33 587
12381.38 562
12382.43 543
12383.49 476
12384.54 463
12385.59 481
12386.64 507
12387.69 537
12388.74 473
12389.79 441
12390.84 453
12391.90 491
12392.95 520
12394.00 475
12395.05 467
12396.10 533
12397.15 504
12398.21 473
12399.26 484
12400.31 497
12401.36 491
12402.41 532
12403.47 494
12404.52 444
12405.57 539
12406.62 513
12407.67 501
12408.73 479
12409.78 520
12410.83 512
12411.88 521
12412.94 508
12413.99 488
12415.04 447
12416.09 511
12417.15 471
12418.20 524
12419.25 505
12420.30 504
12421.36 509
12422.41 504
12423.46 505
12424.52 474
12425.57 518
12426.62 511
12427.67 503
12428.73 468
12429.78 509
12430.83 456
12431.89 538
12432.94 482
12433.99 495
12435.05 494
12436.10 524
12437.15 519
12438.21 494
12439.26 490
12440.31 530
12441.37 543
12442.42 496
12443.47 525
12444.53 542
12445.58 551
12446.64 500
12447.69 517
12448.74 483
12449.80 501
12450.85 511
12451.91 448
12452.96 498
12454.01 513
12455.07 442
12456.12 453
12457.18 479
12458.23 487
12459.29 495
12460.34 479
12461.39 504
12462.45 492
12463.50 504
12464.56 468
12465.61 471
12466.67 480
12467.72 470
12468.78 464
12469.83 451
12470.89 495
12471.94 437
12473.00 499
12474.05 485
12475.11 520
12476.16 502
12477.22 477
12478.27 482
12479.33 518
12480.38 470
12481.44 487
12482.49 447
12483.55 456
12484.60 541
12485.66 517
12486.71 451
12487.77 500
12488.83 496
12489.88 534
12490.94 554
12491.99 515
12493.05 542
12494.10 539
12495.16 562
12496.22 555
12497.27 542
12498.33 572
12499.38 610
12500.44 572
12501.50 569
12502.55 591
12503.61 589
12504.67 633
12505.72 563
12506.78 570
12507.83 526
12508.89 561
12509.95 525
12511.00 524
12512.06 504
12513.12 546
12514.17 539
12515.23 512
12516.29 510
12517.34 498
12518.40 512
12519.46 534
12520.52 552
12521.57 475
12522.63 478
12523.69 509
12524.74 571
12525.80 562
12526.86 566
12527.92 590
12528.97 610
12530.03 604
12531.09 579
12532.15 576
12533.20 597
12534.26 609
12535.32 627
12536.38 598
12537.43 561
12538.49 605
12539.55 552
12540.61 540
12541.66 577
12542.72 605
12543.78 562
12544.84 532
12545.90 556
12546.95 530
12548.01 519
12549.07 535
12550.13 570
12551.19 535
12552.25 594
12553.30 574
12554.36 548
12555.42 512
12556.48 543
12557.54 551
12558.60 530
12559.65 500
12560.71 533
12561.77 533
12562.83 568
12563.89 509
12564.95 537
12566.01 530
12567.07 523
12568.13 517
12569.18 512
12570.24 512
12571.30 521
12572.36 574
12573.42 572
12574.48 546
12575.54 521
12576.60 551
12577.66 589
12578.72 599
12579.78 577
12580.84 570
12581.90 572
12582.96 606
12584.02 516
12585.07 567
12586.13 611
12587.19 620
12588.25 635
12589.31 595
12590.37 510
12591.43 562
12592.49 538
12593.55 535
12594.61 515
12595.67 548
12596.73 597
12597.79 537
12598.86 553
12599.92 519
12600.98 533
12602.04 551
12603.10 525
12604.16 568
12605.22 551
12606.28 580
12607.34 578
12608.40 607
12609.46 571
12610.52 570
12611.58 561
12612.64 641
12613.70 633
12614.76 631
12615.83 575
12616.89 607
12617.95 622
12619.01 569
12620.07 523
12621.13 495
12622.19 531
12623.25 569
12624.32 581
12625.38 563
12626.44 574
12627.50 531
12628.56 590
12629.62 588
12630.68 535
12631.75 523
12632.81 575
12633.87 551
12634.93 521
12635.99 582
12637.05 514
12638.12 556
12639.18 580
12640.24 514
12641.30 519
12642.36 556
12643.43 560
12644.49 541
12645.55 538
12646.61 567
12647.68 511
12648.74 527
12649.80 530
12650.86 573
12651.93 536
12652.99 575
12654.05 547
12655.11 588
12656.18 526
12657.24 516
12658.30 543
12659.36 547
12660.43 519
12661.49 539
12662.55 603
12663.62 596
12664.68 588
12665.74 563
12666.81 478
12667.87 561
12668.93 529
12670.00 525
12671.06 547
12672.12 570
12673.19 602
12674.25 532
12675.31 563
12676.38 500
12677.44 556
12678.50 534
12679.57 527
12680.63 511
12681.69 574
12682.76 547
12683.82 570
12684.89 542
12685.95 584
12687.01 607
12688.08 568
12689.14 567
12690.21 610
12691.27 568
12692.33 613
12693.40 653
12694.46 599
12695.53 556
12696.59 592
12697.66 614
12698.72 585
12699.79 614
12700.85 558
12701.91 603
12702.98 626
12704.04 652
12705.11 614
12706.17 651
12707.24 701
12708.30 619
12709.37 587
12710.43 604
12711.50 607
12712.56 623
12713.63 606
12714.69 607
12715.76 609
12716.82 597
12717.89 555
12718.95 576
12720.02 600
12721.09 603
12722.15 511
12723.22 517
12724.28 604
12725.35 643
12726.41 589
12727.48 557
12728.54 586
12729.61 570
12730.68 541
12731.74 584
12732.81 602
12733.87 582
12734.94 582
12736.01 580
12737.07 566
12738.14 606
12739.20 562
12740.27 554
12741.34 557
12742.40 530
12743.47 609
12744.54 618
12745.60 616
12746.67 572
12747.74 571
12748.80 562
12749.87 572
12750.94 526
12752.00 497
12753.07 516
12754.14 550
12755.20 525
12756.27 561
12757.34 493
12758.40 489
12759.47 516
12760.54 543
12761.60 526
12762.67 502
12763.74 528
12764.81 507
12765.87 508
12766.94 542
12768.01 497
12769.08 470
12770.14 526
12771.21 508
12772.28 513
12773.35 507
12774.41 477
12775.48 469
12776.55 505
12777.62 509
12778.68 513
12779.75 479
12780.82 473
12781.89 470
12782.96 472
12784.02 479
12785.09 488
12786.16 483
12787.23 490
12788.30 464
12789.37 515
12790.43 530
12791.50 504
12792.57 476
12793.64 514
12794.71 482
12795.78 484
12796.84 496
12797.91 471
12798.98 482
12800.05 508
12801.12 511
12802.19 540
12803.26 488
12804.33 521
12805.40 512
12806.46 490
12807.53 485
12808.60 474
12809.67 499
12810.74 483
12811.81 544
12812.88 484
12813.95 504
12815.02 464
12816.09 505
12817.16 484
12818.23 471
12819.30 478
12820.37 497
12821.44 536
12822.50 497
12823.57 488
12824.64 470
12825.71 507
12826.78 520
12827.85 488
12828.92 499
12829.99 527
12831.06 524
12832.13 548
12833.20 484
12834.27 505
12835.34 475
12836.41 463
12837.49 454
12838.56 478
12839.63 468
12840.70 479
12841.77 444
12842.84 476
12843.91 486
12844.98 504
12846.05 511
12847.12 496
12848.19 430
12849.26 467
12850.33 461
12851.40 483
12852.47 492
12853.55 478
12854.62 452
12855.69 458
12856.76 444
12857.83 486
12858.90 498
12859.97 481
12861.04 436
12862.11 452
12863.19 440
12864.26 435
12865.33 422
12866.40 496
12867.47 525
12868.54 490
12869.62 497
12870.69 428
12871.76 419
12872.83 442
12873.90 458
12874.97 443
12876.05 461
12877.12 426
12878.19 433
12879.26 422
12880.33 460
12881.41 473
12882.48 462
12883.55 413
12884.62 435
12885.70 452
12886.77 469
12887.84 443
12888.91 399
12889.98 458
12891.06 429
12892.13 477
12893.20 441
12894.28 408
12895.35 391
12896.42 472
12897.49 476
12898.57 451
12899.64 388
12900.71 434
12901.79 474
12902.86 420
12903.93 461
12905.00 501
12906.08 438
12907.15 442
12908.22 426
12909.30 427
12910.37 461
12911.44 465
12912.52 442
12913.59 405
12914.66 413
12915.74 449
12916.81 475
12917.89 443
12918.96 424
12920.03 443
12921.11 437
12922.18 485
12923.25 374
12924.33 368
12925.40 402
12926.48 427
12927.55 433
12928.62 423
12929.70 445
12930.77 459
12931.85 418
12932.92 452
12934.00 395
12935.07 425
12936.14 415
12937.22 407
12938.29 434
12939.37 431
12940.44 446
12941.52 422
12942.59 413
12943.67 396
12944.74 391
12945.82 403
12946.89 407
12947.97 429
12949.04 479
12950.12 392
12951.19 411
12952.27 452
12953.34 421
12954.42 441
12955.49 444
12956.57 399
12957.64 409
12958.72 403
12959.79 419
12960.87 450
12961.94 469
12963.02 385
12964.10 395
12965.17 396
12966.25 436
12967.32 426
12968.40 396
12969.47 406
12970.55 415
12971.63 465
12972.70 443
12973.78 445
12974.85 419
12975.93 438
12977.01 423
12978.08 442
12979.16 436
12980.23 436
12981.31 414
12982.39 461
12983.46 477
12984.54 454
12985.62 418
12986.69 442
12987.77 396
12988.85 443
12989.92 451
12991.00 402
12992.08 452
12993.15 476
12994.23 441
12995.31 442
12996.38 415
12997.46 475
12998.54 487
12999.61 428
13000.69 426
13001.77 439
13002.85 438
13003.92 467
13005.00 445
13006.08 434
13007.16 462
13008.23 432
13009.31 434
13010.39 472
13011.47 437
13012.54 397
13013.62 403
13014.70 460
13015.78 446
13016.85 410
13017.93 412
13019.01 466
13020.09 450
13021.17 418
13022.24 448
13023.32 464
13024.40 458
13025.48 432
13026.56 436
13027.63 420
13028.71 421
13029.79 471
13030.87 457
13031.95 445
13033.03 468
13034.10 473
13035.18 476
13036.26 487
13037.34 481
13038.42 434
13039.50 460
13040.58 438
13041.66 458
13042.73 426
13043.81 403
13044.89 448
13045.97 477
13047.05 451
13048.13 453
13049.21 482
13050.29 494
13051.37 520
13052.45 484
13053.53 481
13054.60 490
13055.68 464
13056.76 437
13057.84 466
13058.92 456
13060.00 501
13061.08 484
13062.16 510
13063.24 523
13064.32 475
13065.40 456
13066.48 444
13067.56 466
13068.64 487
13069.72 490
13070.80 467
13071.88 494
13072.96 447
13074.04 476
13075.12 468
13076.20 459
13077.28 429
13078.36 421
13079.44 422
13080.52 409
13081.60 439
13082.68 425
13083.76 458
13084.84 441
13085.93 450
13087.01 456
13088.09 474
13089.17 431
13090.25 437
13091.33 446
13092.41 410
13093.49 443
13094.57 441
13095.65 450
13096.73 449
13097.82 450
13098.90 452
13099.98 444
13101.06 477
13102.14 447
13103.22 476
13104.30 454
13105.38 456
13106.47 426
13107.55 438
13108.63 471
13109.71 422
13110.79 406
13111.87 446
13112.96 484
13114.04 443
13115.12 408
13116.20 427
13117.28 468
13118.37 414
13119.45 450
13120.53 422
13121.61 420
13122.69 441
13123.78 434
13124.86 437
13125.94 424
13127.02 443
13128.11 461
13129.19 439
13130.27 407
13131.35 388
13132.44 406
13133.52 466
13134.60 434
13135.68 449
13136.77 422
13137.85 444
13138.93 472
13140.01 431
13141.10 433
13142.18 412
13143.26 422
13144.35 430
13145.43 409
13146.51 401
13147.60 433
13148.68 428
13149.76 424
13150.85 406
13151.93 440
13153.01 428
13154.10 427
13155.18 441
13156.26 386
13157.35 436
13158.43 489
13159.51 429
13160.60 402
13161.68 425
13162.77 450
13163.85 418
13164.93 431
13166.02 385
13167.10 446
13168.19 440
13169.27 463
13170.35 438
13171.44 403
13172.52 400
13173.61 411
13174.69 417
13175.78 449
13176.86 420
13177.94 438
13179.03 458
13180.11 449
13181.20 449
13182.28 456
13183.37 421
13184.45 456
13185.54 426
13186.62 415
13187.71 448
13188.79 447
13189.88 416
13190.96 427
13192.05 425
13193.13 455
13194.22 470
13195.30 435
13196.39 461
13197.47 426
13198.56 439
13199.64 453
13200.73 431
13201.81 465
13202.90 435
13203.98 439
13205.07 488
13206.16 468
13207.24 463
13208.33 441
13209.41 456
13210.50 465
13211.58 498
13212.67 434
13213.76 452
13214.84 424
13215.93 444
13217.01 442
13218.10 396
13219.19 423
13220.27 430
13221.36 406
13222.45 448
13223.53 435
13224.62 455
13225.70 448
13226.79 484
13227.88 441
13228.96 439
13230.05 434
13231.14 453
13232.22 496
13233.31 425
13234.40 406
13235.48 390
13236.57 433
13237.66 492
13238.74 420
13239.83 374
13240.92 392
13242.01 398
13243.09 403
13244.18 386
13245.27 408
13246.35 419
13247.44 433
13248.53 428
13249.62 392
13250.70 422
13251.79 421
13252.88 462
13253.97 477
13255.05 447
13256.14 468
13257.23 436
13258.32 440
13259.41 439
13260.49 447
13261.58 431
13262.67 417
13263.76 429
13264.85 424
13265.93 457
13267.02 416
13268.11 456
13269.20 457
13270.29 447
13271.37 449
13272.46 487
13273.55 459
13274.64 491
13275.73 484
13276.82 423
13277.91 442
13278.99 425
13280.08 495
13281.17 448
13282.26 411
13283.35 466
13284.44 496
13285.53 478
13286.62 453
13287.70 455
13288.79 526
13289.88 537
13290.97 482
13292.06 463
13293.15 422
13294.24 472
13295.33 504
13296.42 502
13297.51 496
13298.60 491
13299.69 495
13300.78 487
13301.87 488
13302.95 494
13304.04 511
13305.13 507
13306.22 507
13307.31 504
13308.40 503
13309.49 508
13310.58 517
13311.67 536
13312.76 543
13313.85 563
13314.94 588
13316.03 600
13317.12 577
13318.21 570
13319.30 550
13320.39 528
13321.48 526
13322.58 539
13323.67 495
13324.76 500
13325.85 572
13326.94 504
13328.03 472
13329.12 471
13330.21 481
13331.30 534
13332.39 508
13333.48 479
13334.57 513
13335.66 535
13336.75 519
13337.85 560
13338.94 532
13340.03 543
13341.12 537
13342.21 482
13343.30 513
13344.39 495
13345.48 525
13346.58 513
13347.67 556
13348.76 507
13349.85 501
13350.94 514
13352.03 528
13353.12 510
13354.22 499
13355.31 505
13356.40 488
13357.49 561
13358.58 504
13359.68 570
13360.77 581
13361.86 578
13362.95 525
13364.04 529
13365.14 592
13366.23 552
13367.32 564
13368.41 610
13369.51 546
13370.60 544
13371.69 588
13372.78 593
13373.87 596
13374.97 573
13376.06 599
13377.15 602
13378.25 610
13379.34 566
13380.43 553
13381.52 560
13382.62 520
13383.71 559
13384.80 503
13385.90 544
13386.99 499
13388.08 494
13389.17 518
13390.27 516
13391.36 480
13392.45 494
13393.55 502
13394.64 466
13395.73 485
13396.83 496
13397.92 481
13399.02 529
13400.11 464
13401.20 466
13402.30 490
13403.39 487
13404.48 492
13405.58 476
13406.67 500
13407.77 501
13408.86 523
13409.95 504
13411.05 462
13412.14 452
13413.24 486
13414.33 486
13415.42 484
13416.52 503
13417.61 502
13418.71 503
13419.80 510
13420.90 503
13421.99 469
13423.08 466
13424.18 484
13425.27 482
13426.37 455
13427.46 456
13428.56 476
13429.65 463
13430.75 492
13431.84 551
13432.94 508
13434.03 510
13435.13 473
13436.22 496
13437.32 494
13438.41 512
13439.51 511
13440.60 493
13441.70 509
13442.79 496
13443.89 485
13444.98 506
13446.08 522
13447.18 510
13448.27 479
13449.37 512
13450.46 478
13451.56 489
13452.65 492
13453.75 506
13454.85 507
13455.94 538
13457.04 561
13458.13 585
13459.23 564
13460.33 517
13461.42 518
13462.52 538
13463.61 527
13464.71 517
13465.81 531
13466.90 586
13468.00 565
13469.10 553
13470.19 514
13471.29 526
13472.38 537
13473.48 543
13474.58 501
13475.67 507
13476.77 538
13477.87 575
13478.96 576
13480.06 537
13481.16 568
13482.26 585
13483.35 566
13484.45 590
13485.55 578
13486.64 575
13487.74 548
13488.84 521
13489.94 567
13491.03 550
13492.13 599
13493.23 585
13494.32 594
13495.42 566
13496.52 604
13497.62 638
13498.72 653
13499.81 584
13500.91 586
13502.01 613
13503.11 654
13504.20 668
13505.30 646
13506.40 697
13507.50 661
13508.60 705
13509.69 689
13510.79 702
13511.89 730
13512.99 701
13514.09 647
13515.18 679
13516.28 635
13517.38 636
13518.48 637
13519.58 638
13520.68 597
13521.78 570
13522.87 598
13523.97 552
13525.07 569
13526.17 539
13527.27 554
13528.37 530
13529.47 551
13530.57 550
13531.66 542
13532.76 557
13533.86 529
13534.96 512
13536.06 544
13537.16 549
13538.26 541
13539.36 611
13540.46 482
13541.56 527
13542.66 485
13543.76 468
13544.86 474
13545.96 480
13547.05 478
13548.15 475
13549.25 501
13550.35 501
13551.45 468
13552.55 473
13553.65 489
13554.75 494
13555.85 522
13556.95 542
13558.05 536
13559.15 501
13560.25 533
13561.35 507
13562.45 485
13563.55 475
13564.65 465
13565.75 484
13566.85 472
13567.96 512
13569.06 479
13570.16 448
13571.26 490
13572.36 474
13573.46 431
13574.56 489
13575.66 521
13576.76 472
13577.86 466
13578.96 462
13580.06 449
13581.16 467
13582.27 488
13583.37 473
13584.47 445
13585.57 475
13586.67 491
13587.77 488
13588.87 491
13589.97 481
13591.08 501
13592.18 503
13593.28 508
13594.38 543
13595.48 473
13596.58 491
13597.68 487
13598.79 489
13599.89 507
13600.99 462
13602.09 508
13603.19 492
13604.30 491
13605.40 499
13606.50 510
13607.60 514
13608.70 493
13609.81 548
13610.91 509
13612.01 514
13613.11 511
13614.21 469
13615.32 485
13616.42 500
13617.52 522
13618.62 517
13619.73 500
13620.83 469
13621.93 499
13623.03 504
13624.14 497
13625.24 460
13626.34 516
13627.45 454
13628.55 471
13629.65 514
13630.75 516
13631.86 460
13632.96 481
13634.06 496
13635.17 515
13636.27 481
13637.37 446
13638.48 459
13639.58 455
13640.68 500
13641.79 480
13642.89 503
13643.99 498
13645.10 512
13646.20 531
13647.30 481
13648.41 502
13649.51 495
13650.62 496
13651.72 454
13652.82 436
13653.93 504
13655.03 532
13656.14 547
13657.24 507
13658.34 506
13659.45 464
13660.55 466
13661.66 465
13662.76 487
13663.87 512
13664.97 447
13666.07 492
13667.18 529
13668.28 502
13669.39 474
13670.49 480
13671.60 544
13672.70 482
13673.81 472
13674.91 528
13676.02 510
13677.12 509
13678.23 477
13679.33 478
13680.44 480
13681.54 491
13682.65 575
13683.75 480
13684.86 487
13685.96 516
13687.07 497
13688.17 516
13689.28 510
13690.38 523
13691.49 531
13692.59 523
13693.70 512
13694.80 487
13695.91 531
13697.02 560
13698.12 576
13699.23 539
13700.33 515
13701.44 530
13702.55 511
13703.65 532
13704.76 525
13705.86 483
13706.97 510
13708.08 549
13709.18 521
13710.29 528
13711.39 572
13712.50 597
13713.61 577
13714.71 611
13715.82 611
13716.93 621
13718.03 633
13719.14 657
13720.25 671
13721.35 671
13722.46 684
13723.57 721
13724.67 681
13725.78 653
13726.89 672
13727.99 679
13729.10 626
13730.21 654
13731.31 623
13732.42 609
13733.53 620
13734.64 597
13735.74 603
13736.85 544
13737.96 577
13739.07 544
13740.17 587
13741.28 542
13742.39 535
13743.50 490
13744.60 566
13745.71 485
13746.82 497
13747.93 452
13749.03 531
13750.14 511
13751.25 470
13752.36 483
13753.47 496
13754.57 497
13755.68 509
13756.79 501
13757.90 515
13759.01 521
13760.11 532
13761.22 529
13762.33 466
13763.44 500
13764.55 501
13765.66 540
13766.76 520
13767.87 526
13768.98 528
13770.09 500
13771.20 529
13772.31 501
13773.42 562
13774.53 512
13775.63 473
13776.74 534
13777.85 566
13778.96 546
13780.07 592
13781.18 562
13782.29 593
13783.40 566
13784.51 620
13785.62 569
13786.73 570
13787.83 564
13788.94 502
13790.05 488
13791.16 526
13792.27 485
13793.38 476
13794.49 509
13795.60 495
13796.71 492
13797.82 485
13798.93 497
13800.04 484
13801.15 498
13802.26 484
13803.37 461
13804.48 475
13805.59 466
13806.70 477
13807.81 510
13808.92 525
13810.03 477
13811.14 447
13812.25 437
13813.36 453
13814.47 489
13815.58 473
13816.69 437
13817.80 438
13818.91 456
13820.03 461
13821.14 462
13822.25 437
13823.36 465
13824.47 483
13825.58 470
13826.69 502
13827.80 494
13828.91 452
13830.02 458
13831.13 477
13832.25 494
13833.36 464
13834.47 461
13835.58 464
13836.69 433
13837.80 474
13838.91 423
13840.02 440
13841.14 456
13842.25 474
13843.36 494
13844.47 461
13845.58 478
13846.69 469
13847.81 452
13848.92 482
13850.03 430
13851.14 454
13852.25 496
13853.37 482
13854.48 431
13855.59 458
13856.70 463
13857.81 467
13858.93 455
13860.04 454
13861.15 493
13862.26 511
13863.38 506
13864.49 448
13865.60 451
13866.71 415
13867.83 476
13868.94 489
13870.05 454
13871.16 463
13872.28 452
13873.39 489
13874.50 507
13875.61 465
13876.73 516
13877.84 493
13878.95 467
13880.07 459
13881.18 460
13882.29 453
13883.41 471
13884.52 451
13885.63 437
13886.75 481
13887.86 438
13888.97 480
13890.09 471
13891.20 492
13892.31 456
13893.43 457
13894.54 481
13895.65 547
13896.77 512
13897.88 517
13899.00 557
13900.11 514
13901.22 507
13902.34 514
13903.45 502
13904.57 497
13905.68 498
13906.79 508
13907.91 481
13909.02 500
13910.14 499
13911.25 487
13912.37 485
13913.48 459
13914.59 469
13915.71 458
13916.82 503
13917.94 465
13919.05 464
13920.17 460
13921.28 469
13922.40 460
13923.51 445
13924.63 436
13925.74 459
13926.86 470
13927.97 457
13929.09 432
13930.20 438
13931.32 441
13932.43 441
13933.55 472
13934.66 453
13935.78 405
13936.89 457
13938.01 493
13939.12 395
13940.24 434
13941.35 457
13942.47 457
13943.59 424
13944.70 419
13945.82 418
13946.93 445
13948.05 431
13949.16 447
13950.28 452
13951.40 435
13952.51 467
13953.63 431
13954.74 450
13955.86 409
13956.98 407
13958.09 424
13959.21 417
13960.33 439
13961.44 431
13962.56 428
13963.67 443
13964.79 498
13965.91 474
13967.02 435
13968.14 429
13969.26 442
13970.37 463
13971.49 411
13972.61 439
13973.72 451
13974.84 441
13975.96 459
13977.08 332
13978.19 388
13979.31 464
13980.43 508
13981.54 432
13982.66 445
13983.78 412
13984.90 430
13986.01 441
13987.13 430
13988.25 406
13989.37 413
13990.48 432
13991.60 473
13992.72 443
13993.84 429
13994.95 435
13996.07 434
13997.19 420
13998.31 445
13999.42 410
14000.54 429
14001.66 425
14002.78 456
14003.90 443
14005.01 404
14006.13 414
14007.25 489
14008.37 468
14009.49 445
14010.61 442
14011.72 432
14012.84 456
14013.96 436
14015.08 451
14016.20 442
14017.32 425
14018.43 460
14019.55 447
14020.67 454
14021.79 462
14022.91 469
14024.03 461
14025.15 441
14026.27 428
14027.39 430
14028.50 448
14029.62 449
14030.74 393
14031.86 423
14032.98 477
14034.10 470
14035.22 428
14036.34 450
14037.46 444
14038.58 462
14039.70 487
14040.82 442
14041.94 446
14043.06 457
14044.18 431
14045.30 487
14046.41 437
14047.53 434
14048.65 445
14049.77 436
14050.89 465
14052.01 453
14053.13 448
14054.25 476
14055.37 476
14056.49 468
14057.61 446
14058.74 442
14059.86 491
14060.98 490
14062.10 490
14063.22 474
14064.34 520
14065.46 505
14066.58 503
14067.70 454
14068.82 480
14069.94 482
14071.06 483
14072.18 500
14073.30 515
14074.42 462
14075.54 520
14076.66 520
14077.79 506
14078.91 535
14080.03 535
14081.15 520
14082.27 530
14083.39 651
14084.51 572
14085.63 564
14086.76 551
14087.88 570
14089.00 581
14090.12 531
14091.24 599
14092.36 538
14093.48 544
14094.61 624
14095.73 648
14096.85 607
14097.97 634
14099.09 646
14100.22 629
14101.34 664
14102.46 721
14103.58 704
14104.70 657
14105.83 642
14106.95 672
14108.07 679
14109.19 664
14110.31 664
14111.44 617
14112.56 610
14113.68 532
14114.80 570
14115.93 575
14117.05 614
14118.17 588
14119.29 521
14120.42 524
14121.54 536
14122.66 527
14123.79 562
14124.91 518
14126.03 497
14127.15 458
14128.28 485
14129.40 462
14130.52 513
14131.65 492
14132.77 459
14133.89 474
14135.02 506
14136.14 502
14137.26 497
14138.39 461
14139.51 493
14140.63 482
14141.76 478
14142.88 486
14144.00 482
14145.13 484
14146.25 484
14147.38 463
14148.50 483
14149.62 472
14150.75 489
14151.87 453
14152.99 489
14154.12 484
14155.24 451
14156.37 459
14157.49 483
14158.62 464
14159.74 440
14160.86 455
14161.99 472
14163.11 426
14164.24 423
14165.36 452
14166.49 418
14167.61 440
14168.74 418
14169.86 458
14170.99 439
14172.11 462
14173.23 464
14174.36 446
14175.48 467
14176.61 389
14177.73 422
14178.86 426
14179.98 449
14181.11 424
14182.23 393
14183.36 437
14184.49 489
14185.61 447
14186.74 453
14187.86 417
14188.99 439
14190.11 443
14191.24 466
14192.36 423
14193.49 430
14194.61 462
14195.74 456
14196.87 407
14197.99 413
14199.12 398
14200.24 415
14201.37 442
14202.50 407
14203.62 443
14204.75 457
14205.87 426
14207.00 414
14208.13 439
14209.25 452
14210.38 479
14211.50 435
14212.63 398
14213.76 426
14214.88 416
14216.01 423
14217.14 406
14218.26 452
14219.39 400
14220.52 441
14221.64 409
14222.77 398
14223.90 409
14225.02 442
14226.15 441
14227.28 394
14228.41 386
14229.53 424
14230.66 419
14231.79 372
14232.91 411
14234.04 395
14235.17 392
14236.30 435
14237.42 430
14238.55 423
14239.68 423
14240.81 430
14241.93 429
14243.06 410
14244.19 391
14245.32 389
14246.44 396
14247.57 433
14248.70 387
14249.83 405
14250.95 417
14252.08 418
14253.21 349
14254.34 365
14255.47 377
14256.59 442
14257.72 434
14258.85 394
14259.98 361
14261.11 413
14262.24 397
14263.36 425
14264.49 420
14265.62 420
14266.75 435
14267.88 447
14269.01 414
14270.14 408
14271.26 397
14272.39 404
14273.52 395
14274.65 383
14275.78 374
14276.91 359
14278.04 400
14279.17 442
14280.30 381
14281.42 376
14282.55 409
14283.68 408
14284.81 389
14285.94 374
14287.07 401
14288.20 405
14289.33 395
14290.46 396
14291.59 372
14292.72 414
14293.85 350
14294.98 369
14296.11 413
14297.24 387
14298.37 356
14299.50 367
14300.63 357
14301.76 386
14302.89 387
14304.02 362
14305.15 370
14306.28 390
14307.41 409
14308.54 404
14309.67 401
14310.80 389
14311.93 400
14313.06 361
14314.19 388
14315.32 354
14316.45 337
14317.58 354
14318.71 374
14319.84 379
14320.97 346
14322.10 409
14323.23 366
14324.36 362
14325.49 370
14326.63 377
14327.76 332
14328.89 332
14330.02 341
14331.15 365
14332.28 333
14333.41 359
14334.54 350
14335.67 366
14336.81 339
14337.94 357
14339.07 345
14340.20 355
14341.33 379
14342.46 362
14343.59 348
14344.73 350
14345.86 383
14346.99 368
14348.12 350
14349.25 351
14350.38 354
14351.52 348
14352.65 368
14353.78 378
14354.91 376
14356.04 345
14357.18 385
14358.31 336
14359.44 357
14360.57 339
14361.71 334
14362.84 361
14363.97 356
14365.10 359
14366.24 343
14367.37 326
14368.50 351
14369.63 356
14370.77 347
14371.90 365
14373.03 367
14374.16 385
14375.30 393
14376.43 376
14377.56 343
14378.70 339
14379.83 339
14380.96 379
14382.09 377
14383.23 348
14384.36 369
14385.49 368
14386.63 397
14387.76 387
14388.89 372
14390.03 366
14391.16 351
14392.29 322
14393.43 334
14394.56 330
14395.70 340
14396.83 354
14397.96 342
14399.10 366
14400.23 349
14401.36 372
14402.50 381
14403.63 352
14404.77 354
14405.90 337
14407.03 377
14408.17 401
14409.30 352
14410.44 349
14411.57 294
14412.71 356
14413.84 393
14414.97 330
14416.11 361
14417.24 370
14418.38 396
14419.51 354
14420.65 391
14421.78 347
14422.92 355
14424.05 339
14425.19 379
14426.32 352
14427.46 335
14428.59 330
14429.73 344
14430.86 346
14432.00 342
14433.13 401
14434.27 341
14435.40 365
14436.54 401
14437.67 390
14438.81 337
14439.94 356
14441.08 383
14442.21 338
14443.35 310
14444.48 362
14445.62 371
14446.76 379
14447.89 386
14449.03 370
14450.16 375
14451.30 354
14452.43 394
14453.57 363
14454.71 404
14455.84 360
14456.98 391
14458.11 354
14459.25 390
14460.39 364
14461.52 363
14462.66 348
14463.80 398
14464.93 355
14466.07 352
14467.20 397
14468.34 373
14469.48 378
14470.61 357
14471.75 373
14472.89 383
14474.02 395
14475.16 384
14476.30 380
14477.43 370
14478.57 402
14479.71 368
14480.85 352
14481.98 377
14483.12 354
14484.26 365
14485.39 377
14486.53 376
14487.67 365
14488.81 360
14489.94 369
14491.08 363
14492.22 388
14493.36 404
14494.49 411
14495.63 387
14496.77 366
14497.91 402
14499.04 421
14500.18 393
14501.32 401
14502.46 389
14503.59 404
14504.73 417
14505.87 397
14507.01 390
14508.15 418
14509.28 452
14510.42 419
14511.56 405
14512.70 395
14513.84 429
14514.98 388
14516.11 445
14517.25 421
14518.39 445
14519.53 451
14520.67 457
14521.81 471
14522.95 442
14524.08 414
14525.22 479
14526.36 431
14527.50 473
14528.64 470
14529.78 457
14530.92 440
14532.06 412
14533.20 442
14534.33 470
14535.47 441
14536.61 421
14537.75 433
14538.89 388
14540.03 412
14541.17 386
14542.31 381
14543.45 403
14544.59 375
14545.73 436
14546.87 415
14548.01 404
14549.15 375
14550.29 369
14551.43 358
14552.57 378
14553.71 383
14554.85 405
14555.99 410
14557.13 379
14558.27 394
14559.41 373
14560.55 464
14561.69 400
14562.83 369
14563.97 361
14565.11 404
14566.25 387
14567.39 372
14568.53 361
14569.67 381
14570.81 373
14571.95 398
14573.09 378
14574.23 335
14575.37 397
14576.51 396
14577.65 367
14578.79 371
14579.94 393
14581.08 383
14582.22 376
14583.36 331
14584.50 369
14585.64 394
14586.78 406
14587.92 376
14589.06 380
14590.21 358
14591.35 381
14592.49 381
14593.63 357
14594.77 348
14595.91 377
14597.05 405
14598.20 393
14599.34 361
14600.48 363
14601.62 389
14602.76 399
14603.90 376
14605.05 375
14606.19 390
14607.33 410
14608.47 401
14609.61 364
14610.76 341
14611.90 351
14613.04 406
14614.18 380
14615.32 355
14616.47 350
14617.61 364
14618.75 401
14619.89 424
14621.04 437
14622.18 393
14623.32 369
14624.46 421
14625.61 393
14626.75 370
14627.89 376
14629.04 377
14630.18 399
14631.32 453
14632.46 451
14633.61 404
14634.75 402
14635.89 431
14637.04 400
14638.18 396
14639.32 425
14640.47 448
14641.61 426
14642.75 405
14643.90 374
14645.04 408
14646.18 398
14647.33 408
14648.47 397
14649.61 406
14650.76 428
14651.90 395
14653.05 412
14654.19 408
14655.33 429
14656.48 385
14657.62 416
14658.76 418
14659.91 388
14661.05 383
14662.20 421
14663.34 359
14664.49 361
14665.63 388
14666.77 369
14667.92 360
14669.06 345
14670.21 378
14671.35 365
14672.50 344
14673.64 400
14674.79 385
14675.93 371
14677.07 394
14678.22 392
14679.36 354
14680.51 344
14681.65 363
14682.80 412
14683.94 397
14685.09 354
14686.23 328
14687.38 367
14688.52 335
14689.67 362
14690.81 367
14691.96 351
14693.10 371
14694.25 367
14695.40 314
14696.54 318
14697.69 335
14698.83 352
14699.98 358
14701.12 373
14702.27 340
14703.41 338
14704.56 340
14705.71 320
14706.85 334
14708.00 336
14709.14 345
14710.29 341
14711.44 347
14712.58 332
14713.73 307
14714.87 321
14716.02 357
14717.17 347
14718.31 342
14719.46 324
14720.61 340
14721.75 372
14722.90 314
14724.05 317
14725.19 331
14726.34 350
14727.49 341
14728.63 301
14729.78 337
14730.93 347
14732.07 358
14733.22 350
14734.37 341
14735.51 318
14736.66 342
14737.81 346
14738.95 357
14740.10 332
14741.25 339
14742.40 354
14743.54 336
14744.69 334
14745.84 306
14746.99 355
14748.13 352
14749.28 334
14750.43 318
14751.58 353
14752.72 351
14753.87 349
14755.02 361
14756.17 343
14757.31 315
14758.46 351
14759.61 324
14760.76 318
14761.91 297
14763.05 345
14764.20 354
14765.35 346
14766.50 366
14767.65 348
14768.80 345
14769.94 301
14771.09 307
14772.24 313
14773.39 331
14774.54 323
14775.69 318
14776.83 323
14777.98 318
14779.13 327
14780.28 297
14781.43 325
14782.58 317
14783.73 307
14784.88 345
14786.03 344
14787.17 335
14788.32 308
14789.47 301
14790.62 320
14791.77 305
14792.92 306
14794.07 311
14795.22 370
14796.37 364
14797.52 323
14798.67 348
14799.82 331
14800.97 342
14802.12 318
14803.26 338
14804.41 343
14805.56 296
14806.71 300
14807.86 322
14809.01 287
14810.16 301
14811.31 296
14812.46 320
14813.61 345
14814.76 330
14815.91 309
14817.06 319
14818.21 300
14819.36 326
14820.51 315
14821.66 331
14822.82 318
14823.97 340
14825.12 349
14826.27 300
14827.42 306
14828.57 294
14829.72 294
14830.87 306
14832.02 361
14833.17 328
14834.32 302
14835.47 321
14836.62 292
14837.77 320
14838.93 316
14840.08 336
14841.23 318
14842.38 316
14843.53 318
14844.68 321
14845.83 313
14846.98 311
14848.14 333
14849.29 321
14850.44 295
14851.59 329
14852.74 310
14853.89 317
14855.04 317
14856.20 323
14857.35 345
14858.50 298
14859.65 353
14860.80 322
14861.96 324
14863.11 316
14864.26 321
14865.41 330
14866.56 343
14867.72 325
14868.87 328
14870.02 322
14871.17 317
14872.32 333
14873.48 314
14874.63 289
14875.78 290
14876.93 300
14878.09 297
14879.24 322
14880.39 321
14881.54 358
14882.70 332
14883.85 332
14885.00 319
14886.16 319
14887.31 291
14888.46 313
14889.61 339
14890.77 299
14891.92 329
14893.07 308
14894.23 333
14895.38 288
14896.53 288
14897.69 300
14898.84 269
14899.99 285
14901.15 276
14902.30 312
14903.45 322
14904.61 323
14905.76 307
14906.91 294
14908.07 330
14909.22 317
14910.38 328
14911.53 331
14912.68 326
14913.84 325
14914.99 331
14916.15 301
14917.30 305
14918.45 291
14919.61 298
14920.76 320
14921.92 304
14923.07 377
14924.22 322
14925.38 317
14926.53 287
14927.69 293
14928.84 308
14930.00 319
14931.15 331
14932.31 293
14933.46 302
14934.62 296
14935.77 300
14936.93 327
14938.08 286
14939.24 296
14940.39 301
14941.55 303
14942.70 311
14943.86 334
14945.01 327
14946.17 329
14947.32 303
14948.48 318
14949.63 346
14950.79 330
14951.94 313
14953.10 308
14954.25 326
14955.41 323
14956.56 311
14957.72 284
14958.88 319
14960.03 305
14961.19 290
14962.34 304
14963.50 318
14964.65 327
14965.81 318
14966.97 321
14968.12 321
14969.28 304
14970.43 289
14971.59 336
14972.75 333
14973.90 354
14975.06 284
14976.22 315
14977.37 339
14978.53 326
14979.69 328
14980.84 341
14982.00 295
14983.16 330
14984.31 304
14985.47 303
14986.63 310
14987.78 317
14988.94 322
14990.10 323
14991.25 352
14992.41 314
14993.57 279
14994.72 309
14995.88 338
14997.04 326
14998.20 306
14999.35 335
15000.51 344
15001.67 304
15002.82 331
15003.98 346
15005.14 335
15006.30 311
15007.45 352
15008.61 347
15009.77 346
15010.93 324
15012.09 315
15013.24 325
15014.40 290
15015.56 307
15016.72 306
15017.87 331
15019.03 354
15020.19 276
15021.35 305
15022.51 299
15023.67 302
15024.82 300
15025.98 293
15027.14 321
15028.30 345
15029.46 355
15030.62 274
15031.77 291
15032.93 305
15034.09 304
15035.25 319
15036.41 340
15037.57 346
15038.73 316
15039.88 324
15041.04 348
15042.20 312
15043.36 361
15044.52 333
15045.68 315
15046.84 305
15048.00 321
15049.16 326
15050.32 325
15051.47 305
15052.63 340
15053.79 324
15054.95 347
15056.11 334
15057.27 304
15058.43 291
15059.59 305
15060.75 318
15061.91 298
15063.07 324
15064.23 323
15065.39 321
15066.55 308
15067.71 305
15068.87 322
15070.03 312
15071.19 340
15072.35 331
15073.51 354
15074.67 335
15075.83 319
15076.99 330
15078.15 336
15079.31 341
15080.47 334
15081.63 353
15082.79 338
15083.95 320
15085.11 339
15086.27 339
15087.43 334
15088.59 335
15089.76 344
15090.92 325
15092.08 329
15093.24 321
15094.40 345
15095.56 323
15096.72 328
15097.88 343
15099.04 315
15100.20 318
15101.37 331
15102.53 304
15103.69 287
15104.85 330
15106.01 323
15107.17 311
15108.33 306
15109.50 274
15110.66 297
15111.82 331
15112.98 345
15114.14 339
15115.30 262
15116.47 321
15117.63 357
15118.79 303
15119.95 320
15121.11 269
15122.27 280
15123.44 310
15124.60 318
15125.76 323
15126.92 316
15128.09 288
15129.25 299
15130.41 315
15131.57 294
15132.73 305
15133.90 277
15135.06 304
15136.22 282
15137.38 307
15138.55 324
15139.71 330
15140.87 306
15142.04 318
15143.20 320
15144.36 326
15145.52 297
15146.69 339
15147.85 319
15149.01 266
15150.18 275
15151.34 287
15152.50 285
15153.67 328
15154.83 316
15155.99 300
15157.16 306
15158.32 324
15159.48 346
15160.65 333
15161.81 327
15162.97 314
15164.14 338
15165.30 323
15166.46 327
15167.63 312
15168.79 338
15169.95 331
15171.12 304
15172.28 316
15173.45 294
15174.61 322
15175.77 283
15176.94 315
15178.10 283
15179.27 327
15180.43 341
15181.60 331
15182.76 311
15183.92 293
15185.09 325
15186.25 322
15187.42 309
15188.58 306
15189.75 300
15190.91 305
15192.08 291
15193.24 272
15194.41 313
15195.57 313
15196.74 305
15197.90 324
15199.07 314
15200.23 302
15201.40 304
15202.56 320
15203.73 331
15204.89 294
15206.06 328
15207.22 334
15208.39 343
15209.55 339
15210.72 309
15211.88 325
15213.05 324
15214.21 323
15215.38 346
15216.54 340
15217.71 382
15218.88 353
15220.04 336
15221.21 313
15222.37 365
15223.54 355
15224.71 336
15225.87 347
15227.04 338
15228.20 301
15229.37 331
15230.54 363
15231.70 335
15232.87 285
15234.03 354
15235.20 348
15236.37 332
15237.53 350
15238.70 365
15239.87 334
15241.03 309
15242.20 311
15243.37 312
15244.53 371
15245.70 356
15246.87 347
15248.03 350
15249.20 349
15250.37 350
15251.53 312
15252.70 311
15253.87 361
15255.04 350
15256.20 347
15257.37 324
15258.54 342
15259.70 323
15260.87 318
15262.04 321
15263.21 337
15264.37 334
15265.54 322
15266.71 305
15267.88 333
15269.04 312
15270.21 347
15271.38 326
15272.55 327
15273.72 355
15274.88 338
15276.05 320
15277.22 340
15278.39 320
15279.56 309
15280.72 320
15281.89 357
15283.06 330
15284.23 334
15285.40 336
15286.56 321
15287.73 296
15288.90 330
15290.07 335
15291.24 337
15292.41 377
15293.58 313
15294.74 336
15295.91 319
15297.08 340
15298.25 339
15299.42 326
15300.59 332
15301.76 327
15302.93 338
15304.09 335
15305.26 301
15306.43 327
15307.60 334
15308.77 336
15309.94 328
15311.11 341
15312.28 349
15313.45 354
15314.62 332
15315.79 329
15316.96 343
15318.13 334
15319.30 310
15320.46 362
15321.63 361
15322.80 331
15323.97 310
15325.14 318
15326.31 347
15327.48 347
15328.65 349
15329.82 351
15330.99 306
15332.16 284
15333.33 319
15334.50 280
15335.67 307
15336.84 328
15338.01 326
15339.18 327
15340.36 305
15341.53 267
15342.70 311
15343.87 329
15345.04 285
15346.21 330
15347.38 327
15348.55 372
15349.72 292
15350.89 299
15352.06 303
15353.23 324
15354.40 293
15355.57 275
15356.75 306
15357.92 337
15359.09 362
15360.26 320
15361.43 306
15362.60 318
15363.77 329
15364.94 336
15366.11 312
15367.29 313
15368.46 301
15369.63 340
15370.80 335
15371.97 306
15373.14 302
15374.32 314
15375.49 308
15376.66 327
15377.83 274
15379.00 285
15380.17 334
15381.35 288
15382.52 288
15383.69 315
15384.86 305
15386.03 322
15387.21 324
15388.38 352
15389.55 335
15390.72 340
15391.90 359
15393.07 316
15394.24 299
15395.41 301
15396.59 318
15397.76 320
15398.93 329
15400.10 299
15401.28 319
15402.45 321
15403.62 331
15404.79 340
15405.97 331
15407.14 328
15408.31 325
15409.49 352
15410.66 321
15411.83 298
15413.01 310
15414.18 318
15415.35 321
15416.53 273
15417.70 267
15418.87 289
15420.05 326
15421.22 346
15422.39 313
15423.57 323
15424.74 343
15425.91 321
15427.09 335
15428.26 291
15429.43 323
15430.61 354
15431.78 337
15432.96 352
15434.13 317
15435.30 335
15436.48 331
15437.65 317
15438.83 340
15440.00 316
15441.17 321
15442.35 273
15443.52 305
15444.70 309
15445.87 282
15447.05 254
15448.22 270
15449.40 277
15450.57 271
15451.75 317
15452.92 306
15454.09 317
15455.27 323
15456.44 321
15457.62 323
15458.79 312
15459.97 352
15461.14 315
15462.32 339
15463.49 309
15464.67 323
15465.84 318
15467.02 287
15468.19 259
15469.37 280
15470.55 265
15471.72 323
15472.90 318
15474.07 344
15475.25 301
15476.42 328
15477.60 300
15478.77 317
15479.95 298
15481.13 284
15482.30 320
15483.48 293
15484.65 299
15485.83 302
15487.00 305
15488.18 319
15489.36 309
15490.53 316
15491.71 315
15492.89 291
15494.06 297
15495.24 302
15496.41 272
15497.59 286
15498.77 303
15499.94 289
15501.12 283
15502.30 285
15503.47 302
15504.65 303
15505.83 329
15507.00 289
15508.18 273
15509.36 313
15510.53 321
15511.71 314
15512.89 309
15514.06 313
15515.24 306
15516.42 276
15517.60 323
15518.77 330
15519.95 301
15521.13 328
15522.30 342
15523.48 319
15524.66 335
15525.84 300
15527.01 303
15528.19 304
15529.37 353
15530.55 321
15531.73 327
15532.90 300
15534.08 314
15535.26 312
15536.44 292
15537.61 288
15538.79 308
15539.97 335
15541.15 311
15542.33 295
15543.50 291
15544.68 307
15545.86 311
15547.04 309
15548.22 309
15549.40 327
15550.57 336
15551.75 301
15552.93 311
15554.11 335
15555.29 341
15556.47 340
15557.65 327
15558.82 316
15560.00 295
15561.18 301
15562.36 289
15563.54 285
15564.72 362
15565.90 334
15567.08 297
15568.26 288
15569.43 320
15570.61 290
15571.79 315
15572.97 269
15574.15 314
15575.33 286
15576.51 293
15577.69 336
15578.87 336
15580.05 321
15581.23 324
15582.41 336
15583.59 326
15584.77 292
15585.95 318
15587.13 320
15588.31 326
15589.49 313
15590.67 301
15591.85 318
15593.03 328
15594.21 357
15595.39 320
15596.57 301
15597.75 325
15598.93 341
15600.11 409
15601.29 358
15602.47 327
15603.65 330
15604.83 329
15606.01 308
15607.19 316
15608.37 304
15609.55 296
15610.73 350
15611.91 322
15613.09 325
15614.27 335
15615.45 353
15616.64 342
15617.82 349
15619.00 343
15620.18 311
15621.36 321
15622.54 304
15623.72 324
15624.90 344
15626.08 331
15627.27 339
15628.45 320
15629.63 365
15630.81 316
15631.99 323
15633.17 331
15634.35 341
15635.54 368
15636.72 345
15637.90 297
15639.08 312
15640.26 349
15641.45 392
15642.63 353
15643.81 331
15644.99 328
15646.17 357
15647.36 337
15648.54 362
15649.72 342
15650.90 366
15652.08 360
15653.27 341
15654.45 355
15655.63 324
15656.81 360
15658.00 404
15659.18 305
15660.36 314
15661.54 369
15662.73 391
15663.91 344
15665.09 335
15666.27 346
15667.46 364
15668.64 387
15669.82 356
15671.01 376
15672.19 409
15673.37 336
15674.56 357
15675.74 356
15676.92 323
15678.10 351
15679.29 359
15680.47 369
15681.65 354
15682.84 360
15684.02 359
15685.21 358
15686.39 310
15687.57 303
15688.76 364
15689.94 333
15691.12 371
15692.31 320
15693.49 359
15694.67 339
15695.86 347
15697.04 387
15698.23 329
15699.41 327
15700.59 343
15701.78 335
15702.96 348
15704.15 328
15705.33 365
15706.52 299
15707.70 308
15708.88 323
15710.07 340
15711.25 351
15712.44 332
15713.62 335
15714.81 339
15715.99 332
15717.18 328
15718.36 362
15719.55 315
15720.73 374
15721.92 349
15723.10 358
15724.29 342
15725.47 329
15726.66 326
15727.84 366
15729.03 353
15730.21 396
15731.40 362
15732.58 324
15733.77 308
15734.95 306
15736.14 329
15737.32 362
15738.51 363
15739.69 338
15740.88 298
15742.07 346
15743.25 373
15744.44 323
15745.62 349
15746.81 353
15747.99 344
15749.18 380
15750.37 323
15751.55 372
15752.74 355
15753.93 399
15755.11 357
15756.30 349
15757.48 358
15758.67 319
15759.86 365
15761.04 360
15762.23 385
15763.42 337
15764.60 340
15765.79 344
15766.98 376
15768.16 334
15769.35 337
15770.54 358
15771.72 341
15772.91 359
15774.10 359
15775.28 349
15776.47 311
15777.66 331
15778.84 356
15780.03 340
15781.22 338
15782.41 331
15783.59 347
15784.78 332
15785.97 357
15787.15 342
15788.34 347
15789.53 329
15790.72 332
15791.90 349
15793.09 350
15794.28 361
15795.47 313
15796.65 323
15797.84 327
15799.03 323
15800.22 375
15801.41 358
15802.59 317
15803.78 316
15804.97 291
15806.16 312
15807.35 361
15808.53 328
15809.72 312
15810.91 342
15812.10 343
15813.29 303
15814.48 296
15815.66 313
15816.85 316
15818.04 292
15819.23 302
15820.42 297
15821.61 322
15822.80 317
15823.98 319
15825.17 323
15826.36 318
15827.55 290
15828.74 307
15829.93 309
15831.12 325
15832.31 310
15833.50 335
15834.69 338
15835.87 277
15837.06 288
15838.25 303
15839.44 307
15840.63 300
15841.82 317
15843.01 296
15844.20 279
15845.39 288
15846.58 318
15847.77 303
15848.96 317
15850.15 316
15851.34 337
15852.53 343
15853.72 314
15854.91 311
15856.10 343
15857.29 318
15858.48 299
15859.67 317
15860.86 306
15862.05 351
15863.24 341
15864.43 310
15865.62 296
15866.81 297
15868.00 331
15869.19 323
15870.38 288
15871.57 292
15872.76 328
15873.95 301
15875.14 303
15876.33 332
15877.52 313
15878.72 332
15879.91 327
15881.10 276
15882.29 327
15883.48 313
15884.67 304
15885.86 326
15887.05 317
15888.24 310
15889.43 292
15890.63 299
15891.82 303
15893.01 308
15894.20 320
15895.39 337
15896.58 344
15897.77 282
15898.97 330
15900.16 349
15901.35 326
15902.54 312
15903.73 342
15904.92 312
15906.12 310
15907.31 302
15908.50 299
15909.69 350
15910.88 327
15912.08 281
15913.27 323
15914.46 323
15915.65 311
15916.85 290
15918.04 311
15919.23 288
15920.42 350
15921.61 367
15922.81 324
15924.00 344
15925.19 322
15926.38 319
15927.58 347
15928.77 342
15929.96 369
15931.16 354
15932.35 364
15933.54 349
15934.73 336
15935.93 332
15937.12 325
15938.31 318
15939.51 365
15940.70 307
15941.89 343
15943.09 344
15944.28 339
15945.47 397
15946.67 356
15947.86 353
15949.05 352
15950.25 356
15951.44 307
15952.63 352
15953.83 313
15955.02 297
15956.21 339
15957.41 331
15958.60 353
15959.80 352
15960.99 291
15962.18 313
15963.38 305
15964.57 305
15965.77 294
15966.96 301
15968.15 306
15969.35 278
15970.54 276
15971.74 279
15972.93 282
15974.13 300
15975.32 302
15976.51 300
15977.71 284
15978.90 297
15980.10 329
15981.29 307
15982.49 317
15983.68 334
15984.88 314
15986.07 307
15987.27 277
15988.46 299
15989.66 327
15990.85 298
15992.05 280
15993.24 282
15994.44 318
15995.63 279
15996.83 286
15998.02 286
15999.22 270
16000.41 270
16001.61 286
16002.80 305
16004.00 253
16005.20 252
16006.39 266
16007.59 281
16008.78 290
16009.98 276
16011.17 289
16012.37 283
16013.57 280
16014.76 271
16015.96 301
16017.15 282
16018.35 284
16019.55 309
16020.74 282
16021.94 325
16023.13 301
16024.33 284
16025.53 268
16026.72 291
16027.92 297
16029.12 296
16030.31 313
16031.51 277
16032.71 297
16033.90 316
16035.10 264
16036.30 287
16037.49 272
16038.69 280
16039.89 295
16041.08 300
16042.28 265
16043.48 266
16044.67 276
16045.87 299
16047.07 288
16048.27 269
16049.46 291
16050.66 286
16051.86 300
16053.06 267
16054.25 279
16055.45 297
16056.65 285
16057.84 258
16059.04 258
16060.24 306
16061.44 282
16062.64 270
16063.83 274
16065.03 301
16066.23 302
16067.43 287
16068.62 314
16069.82 307
16071.02 286
16072.22 267
16073.42 285
16074.62 294
16075.81 295
16077.01 311
16078.21 318
16079.41 317
16080.61 284
16081.81 285
16083.00 297
16084.20 273
16085.40 279
16086.60 248
16087.80 317
16089.00 299
16090.20 284
16091.39 287
16092.59 314
16093.79 269
16094.99 294
16096.19 288
16097.39 250
16098.59 257
16099.79 278
16100.99 289
16102.19 259
16103.38 249
16104.58 277
16105.78 277
16106.98 270
16108.18 276
16109.38 273
16110.58 272
16111.78 292
16112.98 288
16114.18 262
16115.38 273
16116.58 246
16117.78 268
16118.98 284
16120.18 279
16121.38 290
16122.58 269
16123.78 278
16124.98 281
16126.18 275
16127.38 244
16128.58 249
16129.78 290
16130.98 272
16132.18 310
16133.38 290
16134.58 294
16135.78 280
16136.98 289
16138.18 259
16139.38 273
16140.58 277
16141.78 298
16142.98 280
16144.19 263
16145.39 285
16146.59 268
16147.79 275
16148.99 276
16150.19 276
16151.39 301
16152.59 278
16153.79 304
16154.99 292
16156.20 309
16157.40 285
16158.60 259
16159.80 248
16161.00 261
16162.20 281
16163.40 327
16164.61 274
16165.81 273
16167.01 257
16168.21 293
16169.41 282
16170.61 303
16171.82 282
16173.02 265
16174.22 304
16175.42 295
16176.62 290
16177.82 264
16179.03 262
16180.23 289
16181.43 283
16182.63 247
16183.84 268
16185.04 267
16186.24 256
16187.44 243
16188.65 246
16189.85 277
16191.05 272
16192.25 267
16193.46 273
16194.66 299
16195.86 258
16197.06 265
16198.27 277
16199.47 284
16200.67 280
16201.87 265
16203.08 262
16204.28 249
16205.48 267
16206.69 311
16207.89 297
16209.09 309
16210.30 284
16211.50 306
16212.70 299
16213.91 295
16215.11 267
16216.31 289
16217.52 294
16218.72 310
16219.92 286
16221.13 262
16222.33 263
16223.53 290
16224.74 313
16225.94 252
16227.15 311
16228.35 278
16229.55 292
16230.76 268
16231.96 279
16233.17 274
16234.37 279
16235.57 302
16236.78 272
16237.98 258
16239.19 302
16240.39 280
16241.60 300
16242.80 259
16244.00 227
16245.21 266
16246.41 236
16247.62 251
16248.82 260
16250.03 285
16251.23 294
16252.44 277
16253.64 260
16254.85 281
16256.05 328
16257.26 297
16258.46 289
16259.67 271
16260.87 270
16262.08 282
16263.28 288
16264.49 293
16265.69 242
16266.90 277
16268.10 307
16269.31 295
16270.51 306
16271.72 270
16272.93 285
16274.13 303
16275.34 287
16276.54 255
16277.75 274
16278.95 282
16280.16 274
16281.37 266
16282.57 276
16283.78 285
16284.98 246
16286.19 273
16287.40 274
16288.60 275
16289.81 310
16291.01 292
16292.22 276
16293.43 309
16294.63 287
16295.84 293
16297.05 290
16298.25 299
16299.46 303
16300.67 312
16301.87 294
16303.08 294
16304.29 306
16305.49 299
16306.70 279
16307.91 273
16309.11 250
16310.32 276
16311.53 333
16312.73 303
16313.94 268
16315.15 263
16316.36 289
16317.56 300
16318.77 292
16319.98 285
16321.19 304
16322.39 291
16323.60 306
16324.81 288
16326.02 288
16327.22 302
16328.43 292
16329.64 278
16330.85 262
16332.05 269
16333.26 267
16334.47 308
16335.68 284
16336.88 284
16338.09 272
16339.30 276
16340.51 299
16341.72 309
16342.93 298
16344.13 287
16345.34 322
16346.55 331
16347.76 268
16348.97 253
16350.18 265
16351.38 290
16352.59 255
16353.80 294
16355.01 295
16356.22 242
16357.43 294
16358.64 264
16359.84 300
16361.05 280
16362.26 264
16363.47 246
16364.68 248
16365.89 271
16367.10 254
16368.31 283
16369.52 276
16370.73 265
16371.93 279
16373.14 276
16374.35 271
16375.56 293
16376.77 273
16377.98 267
16379.19 249
16380.40 246
16381.61 280
16382.82 261
16384.03 273
16385.24 235
16386.45 250
16387.66 283
16388.87 287
16390.08 276
16391.29 255
16392.50 260
16393.71 284
16394.92 260
16396.13 260
16397.34 247
16398.55 277
16399.76 290
16400.97 291
16402.18 291
16403.39 274
16404.60 278
16405.81 280
16407.02 269
16408.23 252
16409.44 279
16410.65 279
16411.86 299
16413.08 253
16414.29 261
16415.50 262
16416.71 242
16417.92 249
16419.13 241
16420.34 237
16421.55 271
16422.76 245
16423.97 271
16425.19 298
16426.40 295
16427.61 252
16428.82 271
16430.03 262
16431.24 253
16432.45 250
16433.67 233
16434.88 277
16436.09 244
16437.30 258
16438.51 257
16439.72 244
16440.94 262
16442.15 275
16443.36 256
16444.57 253
16445.78 261
16446.99 293
16448.21 297
16449.42 271
16450.63 252
16451.84 293
16453.06 272
16454.27 278
16455.48 259
16456.69 264
16457.90 271
16459.12 268
16460.33 252
16461.54 238
16462.75 272
16463.97 278
16465.18 281
16466.39 282
16467.61 266
16468.82 249
16470.03 257
16471.24 271
16472.46 255
16473.67 253
16474.88 232
16476.10 242
16477.31 262
16478.52 263
16479.74 255
16480.95 296
16482.16 262
16483.38 251
16484.59 247
16485.80 248
16487.02 256
16488.23 263
16489.44 249
16490.66 277
16491.87 254
16493.08 267
16494.30 279
16495.51 284
16496.73 275
16497.94 269
16499.15 245
16500.37 254
16501.58 275
16502.80 290
16504.01 280
16505.22 272
16506.44 286
16507.65 251
16508.87 253
16510.08 227
16511.30 222
16512.51 243
16513.72 247
16514.94 239
16516.15 256
16517.37 257
16518.58 248
16519.80 210
16521.01 250
16522.23 228
16523.44 301
16524.66 313
16525.87 270
16527.09 243
16528.30 254
16529.52 268
16530.73 253
16531.95 279
16533.16 242
16534.38 248
16535.59 275
16536.81 248
16538.02 265
16539.24 264
16540.45 282
16541.67 267
16542.89 285
16544.10 251
16545.32 247
16546.53 294
16547.75 282
16548.96 252
16550.18 276
16551.40 253
16552.61 266
16553.83 262
16555.04 286
16556.26 241
16557.48 276
16558.69 250
16559.91 211
16561.12 258
16562.34 279
16563.56 274
16564.77 252
16565.99 225
16567.21 237
16568.42 258
16569.64 246
16570.86 264
16572.07 235
16573.29 255
16574.51 265
16575.72 258
16576.94 242
16578.16 271
16579.37 246
16580.59 249
16581.81 249
16583.02 226
16584.24 240
16585.46 236
16586.68 219
16587.89 252
16589.11 256
16590.33 242
16591.54 254
16592.76 285
16593.98 249
16595.20 274
16596.41 239
16597.63 239
16598.85 265
16600.07 247
16601.29 233
16602.50 286
16603.72 235
16604.94 248
16606.16 244
16607.37 259
16608.59 223
16609.81 246
16611.03 261
16612.25 309
16613.46 282
16614.68 239
16615.90 278
16617.12 266
16618.34 253
16619.56 270
16620.77 250
16621.99 263
16623.21 272
16624.43 205
16625.65 195
16626.87 265
16628.09 274
16629.30 247
16630.52 264
16631.74 264
16632.96 243
16634.18 238
16635.40 279
16636.62 245
16637.84 252
16639.06 265
16640.28 254
16641.49 250
16642.71 278
16643.93 276
16645.15 284
16646.37 260
16647.59 271
16648.81 235
16650.03 244
16651.25 257
16652.47 242
16653.69 224
16654.91 200
16656.13 258
16657.35 238
16658.57 262
16659.79 297
16661.01 270
16662.23 229
16663.45 262
16664.67 268
16665.89 283
16667.11 240
16668.33 267
16669.55 224
16670.77 235
16671.99 237
16673.21 241
16674.43 257
16675.65 236
16676.87 209
16678.09 262
16679.31 256
16680.53 230
16681.75 242
16682.97 237
16684.19 247
16685.42 265
16686.64 259
16687.86 250
16689.08 267
16690.30 245
16691.52 239
16692.74 267
16693.96 245
16695.18 270
16696.40 241
16697.63 258
16698.85 257
16700.07 253
16701.29 250
16702.51 263
16703.73 249
16704.95 253
16706.18 307
16707.40 270
16708.62 259
16709.84 209
16711.06 243
16712.28 277
16713.51 238
16714.73 248
16715.95 261
16717.17 253
16718.39 254
16719.62 261
16720.84 280
16722.06 266
16723.28 275
16724.50 261
16725.73 237
16726.95 246
16728.17 252
16729.39 273
16730.62 239
16731.84 237
16733.06 219
16734.28 283
16735.51 269
16736.73 272
16737.95 273
16739.18 260
16740.40 260
16741.62 255
16742.84 250
16744.07 262
16745.29 244
16746.51 225
16747.74 253
16748.96 277
16750.18 254
16751.41 242
16752.63 248
16753.85 245
16755.08 259
16756.30 233
16757.52 244
16758.75 239
16759.97 238
16761.19 270
16762.42 255
16763.64 258
16764.86 231
16766.09 238
16767.31 240
16768.54 265
16769.76 262
16770.98 245
16772.21 258
16773.43 254
16774.66 264
16775.88 237
16777.10 238
16778.33 262
16779.55 254
16780.78 254
16782.00 244
16783.22 267
16784.45 266
16785.67 246
16786.90 232
16788.12 252
16789.35 239
16790.57 255
16791.80 253
16793.02 222
16794.25 252
16795.47 231
16796.70 254
16797.92 244
16799.15 254
16800.37 266
16801.60 260
16802.82 244
16804.05 226
16805.27 226
16806.50 224
16807.72 239
16808.95 246
16810.17 236
16811.40 255
16812.62 246
16813.85 208
16815.07 228
16816.30 266
16817.53 254
16818.75 252
16819.98 237
16821.20 254
16822.43 264
16823.65 258
16824.88 234
16826.11 242
16827.33 247
16828.56 269
16829.78 254
16831.01 229
16832.24 228
16833.46 281
16834.69 271
16835.92 250
16837.14 248
16838.37 220
16839.60 253
16840.82 258
16842.05 238
16843.27 246
16844.50 249
16845.73 269
16846.96 240
16848.18 230
16849.41 244
16850.64 281
16851.86 256
16853.09 212
16854.32 226
16855.54 227
16856.77 247
16858.00 267
16859.22 233
16860.45 245
16861.68 251
16862.91 252
16864.13 268
16865.36 241
16866.59 267
16867.82 269
16869.04 275
16870.27 265
16871.50 251
16872.73 269
16873.95 241
16875.18 268
16876.41 285
16877.64 258
16878.87 249
16880.09 268
16881.32 266
16882.55 295
16883.78 268
16885.01 263
16886.23 269
16887.46 274
16888.69 241
16889.92 240
16891.15 247
16892.38 221
16893.60 282
16894.83 253
16896.06 281
16897.29 271
16898.52 261
16899.75 272
16900.98 243
16902.20 218
16903.43 266
16904.66 280
16905.89 257
16907.12 267
16908.35 273
16909.58 281
16910.81 256
16912.04 232
16913.26 245
16914.49 296
16915.72 274
16916.95 287
16918.18 252
16919.41 257
16920.64 263
16921.87 280
16923.10 283
16924.33 262
16925.56 238
16926.79 259
16928.02 269
16929.25 227
16930.48 233
16931.71 248
16932.94 321
16934.17 271
16935.40 258
16936.63 232
16937.86 241
16939.09 233
16940.32 257
16941.55 233
16942.78 242
16944.01 274
16945.24 274
16946.47 247
16947.70 236
16948.93 261
16950.16 258
16951.39 256
16952.62 234
16953.85 243
16955.08 231
16956.31 225
16957.54 225
16958.77 220
16960.01 253
16961.24 260
16962.47 266
16963.70 242
16964.93 218
16966.16 222
16967.39 240
16968.62 231
16969.85 233
16971.08 209
16972.32 216
16973.55 251
16974.78 255
16976.01 231
16977.24 240
16978.47 273
16979.70 253
16980.94 251
16982.17 256
16983.40 223
16984.63 232
16985.86 243
16987.10 250
16988.33 252
16989.56 273
16990.79 251
16992.02 241
16993.26 205
16994.49 260
16995.72 236
16996.95 256
16998.18 258
16999.42 258
17000.65 270
17001.88 233
17003.11 232
17004.35 201
17005.58 250
17006.81 262
17008.04 212
17009.28 241
17010.51 235
17011.74 263
17012.97 239
17014.21 241
17015.44 235
17016.67 245
17017.91 240
17019.14 253
17020.37 180
17021.60 225
17022.84 243
17024.07 232
17025.30 245
17026.54 236
17027.77 226
17029.00 231
17030.24 244
17031.47 221
17032.70 236
17033.94 234
17035.17 208
17036.41 269
17037.64 281
17038.87 252
17040.11 267
17041.34 226
17042.57 273
17043.81 256
17045.04 249
17046.28 243
17047.51 258
17048.74 234
17049.98 212
17051.21 248
17052.45 259
17053.68 220
17054.92 226
17056.15 277
17057.38 241
17058.62 253
17059.85 261
17061.09 248
17062.32 270
17063.56 227
17064.79 244
17066.03 265
17067.26 247
17068.50 233
17069.73 221
17070.97 261
17072.20 228
17073.44 251
17074.67 283
17075.91 266
17077.14 254
17078.38 233
17079.61 227
17080.85 272
17082.08 242
17083.32 260
17084.55 264
17085.79 246
17087.02 225
17088.26 253
17089.49 238
17090.73 223
17091.97 238
17093.20 276
17094.44 260
17095.67 242
17096.91 245
17098.14 269
17099.38 225
17100.62 227
17101.85 228
17103.09 231
17104.32 221
17105.56 244
17106.80 255
17108.03 252
17109.27 221
17110.51 230
17111.74 274
17112.98 248
17114.21 250
17115.45 225
17116.69 240
17117.92 297
17119.16 260
17120.40 221
17121.63 241
17122.87 271
17124.11 249
17125.34 263
17126.58 245
17127.82 230
17129.06 241
17130.29 257
17131.53 263
17132.77 237
17134.00 250
17135.24 281
17136.48 252
17137.72 253
17138.95 263
17140.19 245
17141.43 230
17142.67 237
17143.90 246
17145.14 242
17146.38 245
17147.62 237
17148.85 244
17150.09 232
17151.33 252
17152.57 267
17153.80 248
17155.04 220
17156.28 241
17157.52 254
17158.76 265
17159.99 224
17161.23 269
17162.47 240
17163.71 218
17164.95 233
17166.19 243
17167.42 259
17168.66 213
17169.90 244
17171.14 247
17172.38 248
17173.62 248
17174.86 247
17176.09 261
17177.33 236
17178.57 230
17179.81 239
17181.05 273
17182.29 257
17183.53 248
17184.77 243
17186.01 229
17187.24 240
17188.48 252
17189.72 267
17190.96 262
17192.20 270
17193.44 260
17194.68 250
17195.92 225
17197.16 216
17198.40 245
17199.64 250
17200.88 256
17202.12 241
17203.36 237
17204.60 237
17205.84 231
17207.08 288
17208.32 251
17209.56 245
17210.80 244
17212.04 274
17213.28 232
17214.52 226
17215.76 254
17217.00 253
17218.24 235
17219.48 277
17220.72 258
17221.96 248
17223.20 233
17224.44 238
17225.68 255
17226.92 261
17228.16 258
17229.40 266
17230.64 261
17231.88 264
17233.12 236
17234.36 209
17235.60 253
17236.85 232
17238.09 259
17239.33 250
17240.57 269
17241.81 271
17243.05 251
17244.29 244
17245.53 235
17246.77 259
17248.02 236
17249.26 240
17250.50 254
17251.74 246
17252.98 257
17254.22 242
17255.46 264
17256.71 235
17257.95 283
17259.19 273
17260.43 262
17261.67 260
17262.91 243
17264.16 237
17265.40 274
17266.64 302
17267.88 255
17269.12 289
17270.37 237
17271.61 254
17272.85 262
17274.09 275
17275.34 264
17276.58 259
17277.82 245
17279.06 252
17280.30 253
17281.55 243
17282.79 241
17284.03 244
17285.27 236
17286.52 240
17287.76 210
17289.00 224
17290.25 251
17291.49 282
17292.73 244
17293.97 219
17295.22 243
17296.46 230
17297.70 250
17298.95 229
17300.19 253
17301.43 251
17302.68 258
17303.92 261
17305.16 254
17306.41 238
17307.65 225
17308.89 270
17310.14 258
17311.38 229
17312.62 238
17313.87 274
17315.11 218
17316.36 232
17317.60 246
17318.84 235
17320.09 262
17321.33 227
17322.58 217
17323.82 249
17325.06 255
17326.31 259
17327.55 249
17328.80 251
17330.04 243
17331.28 260
17332.53 265
17333.77 250
17335.02 252
17336.26 243
17337.51 260
17338.75 262
17340.00 210
17341.24 233
17342.48 247
17343.73 247
17344.97 251
17346.22 270
17347.46 266
17348.71 229
17349.95 241
17351.20 256
17352.44 239
17353.69 254
17354.93 235
17356.18 214
17357.42 210
17358.67 249
17359.92 224
17361.16 223
17362.41 230
17363.65 246
17364.90 233
17366.14 225
17367.39 248
17368.63 266
17369.88 253
17371.13 218
17372.37 247
17373.62 238
17374.86 237
17376.11 212
17377.35 241
17378.60 243
17379.85 262
17381.09 260
17382.34 244
17383.59 248
17384.83 244
17386.08 228
17387.32 222
17388.57 259
17389.82 245
17391.06 240
17392.31 249
17393.56 239
17394.80 261
17396.05 210
17397.30 235
17398.54 278
17399.79 258
17401.04 263
17402.28 248
17403.53 226
17404.78 241
17406.02 250
17407.27 245
17408.52 262
17409.77 251
17411.01 268
17412.26 248
17413.51 230
17414.75 232
17416.00 260
17417.25 252
17418.50 239
17419.74 232
17420.99 243
17422.24 253
17423.49 270
17424.73 274
17425.98 254
17427.23 236
17428.48 266
17429.73 234
17430.97 255
17432.22 239
17433.47 235
17434.72 236
17435.97 241
17437.21 233
17438.46 239
17439.71 249
17440.96 264
17442.21 277
17443.45 241
17444.70 249
17445.95 228
17447.20 221
17448.45 275
17449.70 235
17450.95 248
17452.19 240
17453.44 254
17454.69 256
17455.94 223
17457.19 219
17458.44 278
17459.69 265
17460.94 280
17462.19 284
17463.43 266
17464.68 245
17465.93 227
17467.18 246
17468.43 253
17469.68 227
17470.93 266
17472.18 216
17473.43 231
17474.68 235
17475.93 257
17477.18 270
17478.43 256
17479.68 250
17480.93 236
17482.18 261
17483.43 261
17484.68 252
17485.93 245
17487.17 243
17488.42 262
17489.67 271
17490.92 232
17492.18 243
17493.43 245
17494.68 255
17495.93 245
17497.18 232
17498.43 236
17499.68 266
17500.93 250
17502.18 249
17503.43 233
17504.68 261
17505.93 286
17507.18 242
17508.43 254
17509.68 213
17510.93 229
17512.18 230
17513.43 255
17514.68 262
17515.94 229
17517.19 241
17518.44 257
17519.69 256
17520.94 238
17522.19 257
17523.44 282
17524.69 259
17525.94 234
17527.20 243
17528.45 260
17529.70 275
17530.95 272
17532.20 272
17533.45 287
17534.70 243
17535.96 245
17537.21 232
17538.46 252
17539.71 273
17540.96 269
17542.22 234
17543.47 250
17544.72 228
17545.97 248
17547.22 278
17548.48 279
17549.73 255
17550.98 280
17552.23 241
17553.48 229
17554.74 230
17555.99 260
17557.24 238
17558.49 249
17559.75 270
17561.00 269
17562.25 246
17563.50 265
17564.76 265
17566.01 241
17567.26 234
17568.52 246
17569.77 256
17571.02 254
17572.27 240
17573.53 286
17574.78 247
17576.03 236
17577.29 262
17578.54 270
17579.79 265
17581.05 254
17582.30 256
17583.55 277
17584.81 251
17586.06 247
17587.31 239
17588.57 238
17589.82 245
17591.07 242
17592.33 251
17593.58 286
17594.83 283
17596.09 274
17597.34 267
17598.60 226
17599.85 256
17601.10 279
17602.36 243
17603.61 248
17604.87 261
17606.12 276
17607.37 239
17608.63 269
17609.88 247
17611.14 260
17612.39 279
17613.65 281
17614.90 254
17616.16 293
17617.41 242
17618.66 269
17619.92 241
17621.17 215
17622.43 257
17623.68 274
17624.94 239
17626.19 215
17627.45 238
17628.70 285
17629.96 271
17631.21 247
17632.47 249
17633.72 259
17634.98 259
17636.23 271
17637.49 252
17638.74 232
17640.00 243
17641.26 246
17642.51 232
17643.77 242
17645.02 238
17646.28 242
17647.53 237
17648.79 255
17650.04 267
17651.30 230
17652.56 268
17653.81 254
17655.07 273
17656.32 270
17657.58 239
17658.84 247
17660.09 245
17661.35 272
17662.60 266
17663.86 275
17665.12 256
17666.37 247
17667.63 252
17668.89 265
17670.14 242
17671.40 261
17672.66 235
17673.91 237
17675.17 240
17676.43 250
17677.68 245
17678.94 255
17680.20 259
17681.45 222
17682.71 237
17683.97 243
17685.22 269
17686.48 271
17687.74 264
17688.99 254
17690.25 224
17691.51 238
17692.77 240
17694.02 250
17695.28 257
17696.54 282
17697.80 242
17699.05 242
17700.31 250
17701.57 220
17702.83 241
17704.08 229
17705.34 220
17706.60 245
17707.86 234
17709.11 275
17710.37 244
17711.63 240
17712.89 259
17714.15 266
17715.40 258
17716.66 238
17717.92 242
17719.18 207
17720.44 248
17721.70 249
17722.95 220
17724.21 239
17725.47 244
17726.73 269
17727.99 218
17729.25 242
17730.51 232
17731.76 234
17733.02 276
17734.28 245
17735.54 238
17736.80 214
17738.06 220
17739.32 249
17740.58 234
17741.83 246
17743.09 267
17744.35 262
17745.61 218
17746.87 219
17748.13 225
17749.39 225
17750.65 237
17751.91 239
17753.17 245
17754.43 214
17755.69 260
17756.95 250
17758.21 238
17759.47 266
17760.73 248
17761.98 220
17763.24 245
17764.50 252
17765.76 256
17767.02 303
17768.28 239
17769.54 235
17770.80 229
17772.06 264
17773.32 261
17774.58 267
17775.84 239
17777.11 268
17778.37 256
17779.63 271
17780.89 241
17782.15 291
17783.41 231
17784.67 244
17785.93 245
17787.19 239
17788.45 200
17789.71 227
17790.97 267
17792.23 266
17793.49 265
17794.75 243
17796.01 264
17797.28 258
17798.54 266
17799.80 256
17801.06 260
17802.32 243
17803.58 244
17804.84 276
17806.10 236
17807.37 219
17808.63 232
17809.89 274
17811.15 273
17812.41 249
17813.67 232
17814.93 225
17816.20 249
17817.46 228
17818.72 222
17819.98 256
17821.24 254
17822.50 259
17823.77 271
17825.03 214
17826.29 228
17827.55 249
17828.81 241
17830.08 260
17831.34 243
17832.60 244
17833.86 256
17835.13 268
17836.39 247
17837.65 248
17838.91 215
17840.18 220
17841.44 232
17842.70 211
17843.96 230
17845.23 240
17846.49 250
17847.75 256
17849.01 224
17850.28 239
17851.54 261
17852.80 244
17854.07 240
17855.33 258
17856.59 273
17857.86 244
17859.12 245
17860.38 221
17861.65 246
17862.91 256
17864.17 258
17865.44 265
17866.70 241
17867.96 262
17869.23 273
17870.49 260
17871.75 252
17873.02 254
17874.28 233
17875.54 216
17876.81 216
17878.07 205
17879.34 225
17880.60 230
17881.86 243
17883.13 222
17884.39 231
17885.66 249
17886.92 239
17888.18 225
17889.45 205
17890.71 241
17891.98 240
17893.24 220
17894.51 226
17895.77 228
17897.04 244
17898.30 213
17899.56 207
17900.83 221
17902.09 212
17903.36 208
17904.62 218
17905.89 214
17907.15 253
17908.42 270
17909.68 241
17910.95 235
17912.21 230
17913.48 249
17914.74 260
17916.01 258
17917.27 223
17918.54 228
17919.80 215
17921.07 265
17922.34 234
17923.60 209
17924.87 229
17926.13 251
17927.40 280
17928.66 250
17929.93 235
17931.19 234
17932.46 231
17933.73 236
17934.99 247
17936.26 227
17937.52 222
17938.79 231
17940.06 238
17941.32 267
17942.59 234
17943.85 267
17945.12 247
17946.39 226
17947.65 248
17948.92 237
17950.19 212
17951.45 231
17952.72 240
17953.99 270
17955.25 237
17956.52 254
17957.79 231
17959.05 210
17960.32 226
17961.59 222
17962.85 239
17964.12 237
17965.39 247
17966.65 238
17967.92 249
17969.19 241
17970.45 216
17971.72 269
17972.99 231
17974.26 226
17975.52 238
17976.79 242
17978.06 265
17979.33 237
17980.59 231
17981.86 256
17983.13 234
17984.40 271
17985.66 233
17986.93 230
17988.20 228
17989.47 267
17990.73 245
17992.00 254
17993.27 204
17994.54 225
17995.81 249
17997.07 250
17998.34 234
17999.61 229
18000.88 253
18002.15 266
18003.42 232
18004.68 221
18005.95 254
18007.22 232
18008.49 245
18009.76 230
18011.03 222
18012.30 238
18013.56 238
18014.83 246
18016.10 227
18017.37 196
18018.64 218
18019.91 248
18021.18 259
18022.45 253
18023.71 245
18024.98 272
18026.25 250
18027.52 210
18028.79 196
18030.06 224
18031.33 223
18032.60 241
18033.87 205
18035.14 238
18036.41 247
18037.68 223
18038.95 218
18040.22 217
18041.49 204
18042.76 257
18044.02 242
18045.29 211
18046.56 218
18047.83 226
18049.10 252
18050.37 216
18051.64 224
18052.91 198
18054.18 227
18055.45 244
18056.72 222
18057.99 229
18059.27 223
18060.54 267
18061.81 263
18063.08 229
18064.35 247
18065.62 253
18066.89 233
18068.16 236
18069.43 216
18070.70 203
18071.97 236
18073.24 222
18074.51 244
18075.78 256
18077.05 270
18078.32 263
18079.60 247
18080.87 233
18082.14 222
18083.41 227
18084.68 248
18085.95 255
18087.22 233
18088.49 223
18089.77 274
18091.04 251
18092.31 240
18093.58 233
18094.85 236
18096.12 196
18097.39 237
18098.67 263
18099.94 267
18101.21 235
18102.48 225
18103.75 227
18105.02 256
18106.30 243
18107.57 219
18108.84 249
18110.11 261
18111.38 265
18112.66 222
18113.93 260
18115.20 254
18116.47 275
18117.75 246
18119.02 273
18120.29 276
18121.56 276
18122.84 258
18124.11 268
18125.38 255
18126.65 253
18127.93 274
18129.20 274
18130.47 245
18131.74 284
18133.02 269
18134.29 244
18135.56 237
18136.84 215
18138.11 257
18139.38 274
18140.66 217
18141.93 231
18143.20 267
18144.48 264
18145.75 254
18147.02 259
18148.30 233
18149.57 253
18150.84 258
18152.12 250
18153.39 237
18154.66 256
18155.94 233
18157.21 250
18158.48 271
18159.76 264
18161.03 241
18162.31 257
18163.58 288
18164.85 258
18166.13 235
18167.40 252
18168.68 261
18169.95 255
18171.22 266
18172.50 266
18173.77 266
18175.05 248
18176.32 249
18177.60 262
18178.87 256
18180.15 224
18181.42 218
18182.69 238
18183.97 221
18185.24 242
18186.52 258
18187.79 221
18189.07 227
18190.34 252
18191.62 252
18192.89 270
18194.17 229
18195.44 236
18196.72 244
18197.99 252
18199.27 271
18200.54 258
18201.82 253
18203.09 239
18204.37 223
18205.65 246
18206.92 270
18208.20 249
18209.47 253
18210.75 222
18212.02 246
18213.30 238
18214.57 230
18215.85 240
18217.13 204
18218.40 219
18219.68 234
18220.95 285
18222.23 222
18223.51 238
18224.78 245
18226.06 239
18227.33 259
18228.61 264
18229.89 238
18231.16 256
18232.44 256
18233.72 251
18234.99 213
18236.27 270
18237.55 271
18238.82 253
18240.10 234
18241.38 252
18242.65 255
18243.93 280
18245.21 280
18246.48 240
18247.76 229
18249.04 226
18250.31 266
18251.59 240
18252.87 237
18254.15 217
18255.42 237
18256.70 254
18257.98 254
18259.25 220
18260.53 218
18261.81 261
18263.09 250
18264.36 248
18265.64 241
18266.92 248
18268.20 247
18269.47 238
18270.75 223
18272.03 259
18273.31 241
18274.59 255
18275.86 235
18277.14 228
18278.42 240
18279.70 248
18280.98 234
18282.25 257
18283.53 235
18284.81 252
18286.09 248
18287.37 220
18288.64 238
18289.92 227
18291.20 234
18292.48 235
18293.76 240
18295.04 270
18296.32 257
18297.59 245
18298.87 242
18300.15 228
18301.43 230
18302.71 236
18303.99 258
18305.27 262
18306.55 229
18307.83 224
18309.10 199
18310.38 240
18311.66 239
18312.94 211
18314.22 249
18315.50 265
18316.78 269
18318.06 251
18319.34 234
18320.62 247
18321.90 243
18323.18 250
18324.46 238
18325.74 208
18327.02 241
18328.30 232
18329.58 233
18330.86 238
18332.14 228
18333.41 235
18334.69 226
18335.97 237
18337.25 220
18338.54 223
18339.82 227
18341.10 233
18342.38 218
18343.66 206
18344.94 245
18346.22 256
18347.50 207
18348.78 205
18350.06 263
18351.34 236
18352.62 238
18353.90 227
18355.18 233
18356.46 233
18357.74 226
18359.02 228
18360.30 193
18361.58 212
18362.87 231
18364.15 216
18365.43 236
18366.71 242
18367.99 223
18369.27 215
18370.55 236
18371.83 196
18373.11 208
18374.40 228
18375.68 226
18376.96 212
18378.24 276
18379.52 263
18380.80 212
18382.08 197
18383.37 228
18384.65 233
18385.93 218
18387.21 235
18388.49 242
18389.78 232
18391.06 241
18392.34 244
18393.62 250
18394.90 238
18396.19 210
18397.47 230
18398.75 239
18400.03 227
18401.31 227
18402.60 221
18403.88 244
18405.16 219
18406.44 242
18407.73 224
18409.01 241
18410.29 248
18411.57 245
18412.86 210
18414.14 244
18415.42 260
18416.71 250
18417.99 265
18419.27 242
18420.55 252
18421.84 237
18423.12 245
18424.40 218
18425.69 225
18426.97 261
18428.25 259
18429.54 217
18430.82 219
18432.10 263
18433.39 264
18434.67 236
18435.95 235
18437.24 230
18438.52 247
18439.80 251
18441.09 281
18442.37 246
18443.66 231
18444.94 267
18446.22 263
18447.51 245
18448.79 222
18450.08 221
18451.36 244
18452.64 232
18453.93 233
18455.21 238
18456.50 220
18457.78 268
18459.06 233
18460.35 246
18461.63 227
18462.92 196
18464.20 226
18465.49 216
18466.77 217
18468.06 221
18469.34 229
18470.63 237
18471.91 212
18473.19 205
18474.48 230
18475.76 229
18477.05 245
18478.33 255
18479.62 235
18480.90 249
18482.19 240
18483.47 238
18484.76 225
18486.05 222
18487.33 256
18488.62 234
18489.90 259
18491.19 230
18492.47 252
18493.76 231
18495.04 243
18496.33 245
18497.61 216
18498.90 217
18500.19 216
18501.47 228
18502.76 236
18504.04 226
18505.33 255
18506.62 243
18507.90 243
18509.19 261
18510.47 218
18511.76 228
18513.05 234
18514.33 216
18515.62 223
18516.90 231
18518.19 229
18519.48 257
18520.76 234
18522.05 189
18523.34 201
18524.62 226
18525.91 216
18527.20 260
18528.48 241
18529.77 251
18531.06 214
18532.34 241
18533.63 208
18534.92 199
18536.21 208
18537.49 248
18538.78 249
18540.07 231
18541.35 233
18542.64 213
18543.93 234
18545.22 217
18546.50 235
18547.79 223
18549.08 217
18550.37 239
18551.65 242
18552.94 207
18554.23 217
18555.52 241
18556.80 292
18558.09 247
18559.38 239
18560.67 224
18561.95 260
18563.24 245
18564.53 252
18565.82 241
18567.11 243
18568.39 240
18569.68 241
18570.97 207
18572.26 229
18573.55 193
18574.84 291
18576.12 267
18577.41 227
18578.70 251
18579.99 236
18581.28 279
18582.57 276
18583.86 215
18585.14 256
18586.43 262
18587.72 243
18589.01 238
18590.30 225
18591.59 261
18592.88 234
18594.17 238
18595.46 209
18596.74 231
18598.03 242
18599.32 288
18600.61 247
18601.90 245
18603.19 217
18604.48 251
18605.77 259
18607.06 253
18608.35 262
18609.64 236
18610.93 245
18612.22 241
18613.51 291
18614.80 260
18616.09 259
18617.38 278
18618.67 262
18619.96 260
18621.25 230
18622.54 234
18623.83 249
18625.12 249
18626.41 283
18627.70 254
18628.99 240
18630.28 254
18631.57 227
18632.86 242
18634.15 231
18635.44 250
18636.73 254
18638.02 244
18639.31 204
18640.60 194
18641.89 243
18643.18 259
18644.47 235
18645.76 252
18647.06 242
18648.35 254
18649.64 263
18650.93 248
18652.22 263
18653.51 243
18654.80 252
18656.09 219
18657.38 241
18658.68 209
18659.97 234
18661.26 250
18662.55 252
18663.84 268
18665.13 238
18666.42 223
18667.72 222
18669.01 224
18670.30 239
18671.59 210
18672.88 213
18674.17 222
18675.47 218
18676.76 241
18678.05 238
18679.34 238
18680.63 223
18681.93 249
18683.22 240
18684.51 274
18685.80 255
18687.09 234
18688.39 227
18689.68 246
18690.97 229
18692.26 217
18693.56 223
18694.85 219
18696.14 213
18697.43 230
18698.73 255
18700.02 226
18701.31 232
18702.60 208
18703.90 217
18705.19 223
18706.48 231
18707.78 210
18709.07 212
18710.36 237
18711.66 240
18712.95 241
18714.24 220
18715.54 264
18716.83 231
18718.12 210
18719.42 274
18720.71 277
18722.00 237
18723.30 224
18724.59 248
18725.88 252
18727.18 268
18728.47 248
18729.76 209
18731.06 188
18732.35 232
18733.65 225
18734.94 218
18736.23 234
18737.53 239
18738.82 229
18740.12 240
18741.41 220
18742.70 238
18744.00 209
18745.29 246
18746.59 236
18747.88 222
18749.18 224
18750.47 216
18751.76 240
18753.06 235
18754.35 214
18755.65 227
18756.94 256
18758.24 239
18759.53 225
18760.83 234
18762.12 216
18763.42 227
18764.71 208
18766.01 250
18767.30 222
18768.60 197
18769.89 223
18771.19 226
18772.48 234
18773.78 229
18775.07 219
18776.37 219
18777.66 247
18778.96 241
18780.25 261
18781.55 240
18782.85 219
18784.14 194
18785.44 210
18786.73 228
18788.03 243
18789.32 214
18790.62 220
18791.92 214
18793.21 282
18794.51 248
18795.80 228
18797.10 230
18798.40 240
18799.69 254
18800.99 223
18802.28 231
18803.58 246
18804.88 231
18806.17 241
18807.47 262
18808.77 228
18810.06 240
18811.36 240
18812.66 250
18813.95 251
18815.25 238
18816.55 217
18817.84 206
18819.14 228
18820.44 223
18821.73 211
18823.03 227
18824.33 262
18825.62 205
18826.92 228
18828.22 210
18829.52 212
18830.81 214
18832.11 215
18833.41 222
18834.71 233
18836.00 240
18837.30 250
18838.60 199
18839.90 232
18841.19 239
18842.49 249
18843.79 235
18845.09 206
18846.38 210
18847.68 257
18848.98 242
18850.28 247
18851.58 215
18852.87 240
18854.17 219
18855.47 214
18856.77 223
18858.07 215
18859.36 227
18860.66 242
18861.96 233
18863.26 212
18864.56 209
18865.86 223
18867.15 217
18868.45 221
18869.75 210
18871.05 227
18872.35 205
18873.65 211
18874.95 204
18876.24 237
18877.54 215
18878.84 212
18880.14 193
18881.44 223
18882.74 233
18884.04 220
18885.34 235
18886.64 208
18887.94 211
18889.24 202
18890.53 247
18891.83 240
18893.13 213
18894.43 210
18895.73 245
18897.03 229
18898.33 245
18899.63 227
18900.93 238
18902.23 219
18903.53 241
18904.83 231
18906.13 235
18907.43 244
18908.73 217
18910.03 277
18911.33 217
18912.63 223
18913.93 223
18915.23 211
18916.53 213
18917.83 214
18919.13 197
18920.43 212
18921.73 219
18923.03 200
18924.33 214
18925.63 211
18926.93 250
18928.23 229
18929.53 223
18930.84 234
18932.14 219
18933.44 214
18934.74 254
18936.04 236
18937.34 199
18938.64 220
18939.94 208
18941.24 179
18942.54 205
18943.84 215
18945.15 197
18946.45 199
18947.75 210
18949.05 220
18950.35 238
18951.65 198
18952.95 248
18954.26 234
18955.56 227
18956.86 235
18958.16 186
18959.46 220
18960.76 216
18962.07 200
18963.37 229
18964.67 206
18965.97 218
18967.27 183
18968.57 204
18969.88 205
18971.18 228
18972.48 245
18973.78 209
18975.09 215
18976.39 232
18977.69 202
18978.99 210
18980.29 226
18981.60 231
18982.90 212
18984.20 209
18985.50 222
18986.81 213
18988.11 205
18989.41 226
18990.72 218
18992.02 224
18993.32 201
18994.62 218
18995.93 238
18997.23 217
18998.53 228
18999.84 207
19001.14 193
19002.44 225
19003.75 206
19005.05 217
19006.35 187
19007.66 223
19008.96 194
19010.26 208
19011.57 217
19012.87 210
19014.17 199
19015.48 225
19016.78 223
19018.08 237
19019.39 204
19020.69 192
19021.99 213
19023.30 209
19024.60 209
19025.91 208
19027.21 216
19028.51 192
19029.82 207
19031.12 205
19032.43 211
19033.73 211
19035.04 200
19036.34 200
19037.64 214
19038.95 210
19040.25 186
19041.56 220
19042.86 201
19044.17 216
19045.47 193
19046.78 190
19048.08 198
19049.39 216
19050.69 209
19052.00 224
19053.30 211
19054.61 199
19055.91 182
19057.22 185
19058.52 189
19059.83 204
19061.13 221
19062.44 187
19063.74 198
19065.05 194
19066.35 239
19067.66 203
19068.96 173
19070.27 176
19071.57 201
19072.88 221
19074.18 218
19075.49 212
19076.80 201
19078.10 171
19079.41 176
19080.71 220
19082.02 208
19083.33 184
19084.63 198
19085.94 174
19087.24 205
19088.55 219
19089.86 190
19091.16 213
19092.47 205
19093.77 181
19095.08 220
19096.39 215
19097.69 220
19099.00 183
19100.31 182
19101.61 182
19102.92 202
19104.23 191
19105.53 200
19106.84 180
19108.15 209
19109.45 210
19110.76 209
19112.07 197
19113.37 241
19114.68 215
19115.99 235
19117.30 201
19118.60 225
19119.91 209
19121.22 197
19122.52 203
19123.83 198
19125.14 212
19126.45 212
19127.75 217
19129.06 220
19130.37 206
19131.68 169
19132.98 210
19134.29 209
19135.60 213
19136.91 192
19138.22 208
19139.52 205
19140.83 207
19142.14 211
19143.45 228
19144.76 225
19146.06 205
19147.37 208
19148.68 208
19149.99 210
19151.30 224
19152.60 225
19153.91 214
19155.22 208
19156.53 219
19157.84 246
19159.15 208
19160.46 191
19161.76 180
19163.07 202
19164.38 225
19165.69 201
19167.00 194
19168.31 195
19169.62 241
19170.93 240
19172.23 230
19173.54 228
19174.85 236
19176.16 230
19177.47 211
19178.78 219
19180.09 227
19181.40 219
19182.71 216
19184.02 244
19185.33 188
19186.64 216
19187.95 215
19189.26 245
19190.57 220
19191.87 185
19193.18 201
19194.49 231
19195.80 236
19197.11 231
19198.42 192
19199.73 177
19201.04 223
19202.35 228
19203.66 211
19204.97 189
19206.28 224
19207.59 225
19208.90 220
19210.21 216
19211.53 228
19212.84 189
19214.15 202
19215.46 193
19216.77 230
19218.08 215
19219.39 217
19220.70 211
19222.01 216
19223.32 210
19224.63 208
19225.94 184
19227.25 210
19228.56 219
19229.87 236
19231.19 256
19232.50 215
19233.81 234
19235.12 178
19236.43 222
19237.74 210
19239.05 238
19240.36 220
19241.68 210
19242.99 222
19244.30 211
19245.61 232
19246.92 212
19248.23 197
19249.54 206
19250.86 234
19252.17 212
19253.48 237
19254.79 203
19256.10 239
19257.42 189
19258.73 199
19260.04 212
19261.35 216
19262.66 214
19263.98 205
19265.29 226
19266.60 197
19267.91 242
19269.22 205
19270.54 226
19271.85 207
19273.16 212
19274.47 219
19275.79 177
19277.10 190
19278.41 215
19279.72 244
19281.04 213
19282.35 204
19283.66 194
19284.98 206
19286.29 194
19287.60 195
19288.91 204
19290.23 208
19291.54 210
19292.85 213
19294.17 191
19295.48 219
19296.79 231
19298.11 210
19299.42 198
19300.73 242
19302.05 205
19303.36 206
19304.67 211
19305.99 198
19307.30 210
19308.61 211
19309.93 240
19311.24 196
19312.56 184
19313.87 175
19315.18 191
19316.50 195
19317.81 215
19319.13 238
19320.44 203
19321.75 240
19323.07 225
19324.38 211
19325.70 198
19327.01 223
19328.32 195
19329.64 216
19330.95 196
19332.27 195
19333.58 186
19334.90 226
19336.21 185
19337.53 195
19338.84 232
19340.16 205
19341.47 215
19342.79 194
19344.10 209
19345.42 209
19346.73 259
19348.05 222
19349.36 193
19350.68 194
19351.99 183
19353.31 202
19354.62 217
19355.94 200
19357.25 186
19358.57 193
19359.88 198
19361.20 203
19362.51 221
19363.83 203
19365.14 206
19366.46 202
19367.78 182
19369.09 201
19370.41 191
19371.72 196
19373.04 194
19374.35 206
19375.67 166
19376.99 191
19378.30 199
19379.62 210
19380.93 192
19382.25 170
19383.57 205
19384.88 212
19386.20 184
19387.52 190
19388.83 219
19390.15 185
19391.47 208
19392.78 183
19394.10 197
19395.42 205
19396.73 210
19398.05 212
19399.37 189
19400.68 212
19402.00 181
19403.32 211
19404.63 223
19405.95 196
19407.27 202
19408.58 209
19409.90 208
19411.22 217
19412.54 208
19413.85 202
19415.17 180
19416.49 215
19417.80 224
19419.12 192
19420.44 196
19421.76 230
19423.07 192
19424.39 218
19425.71 217
19427.03 209
19428.35 193
19429.66 185
19430.98 215
19432.30 196
19433.62 228
19434.93 212
19436.25 217
19437.57 204
19438.89 197
19440.21 197
19441.53 182
19442.84 191
19444.16 197
19445.48 186
19446.80 153
19448.12 208
19449.44 195
19450.75 191
19452.07 192
19453.39 204
19454.71 204
19456.03 203
19457.35 208
19458.67 205
19459.98 200
19461.30 194
19462.62 224
19463.94 188
19465.26 206
19466.58 198
19467.90 249
19469.22 198
19470.54 187
19471.86 211
19473.18 201
19474.49 200
19475.81 209
19477.13 208
19478.45 200
19479.77 204
19481.09 204
19482.41 213
19483.73 203
19485.05 188
19486.37 226
19487.69 199
19489.01 177
19490.33 207
19491.65 214
19492.97 248
19494.29 209
19495.61 206
19496.93 173
19498.25 198
19499.57 217
19500.89 208
19502.21 239
19503.53 206
19504.85 177
19506.17 191
19507.49 216
19508.81 189
19510.13 225
19511.45 224
19512.77 232
19514.09 197
19515.42 185
19516.74 225
19518.06 187
19519.38 162
19520.70 195
19522.02 202
19523.34 199
19524.66 197
19525.98 180
19527.30 202
19528.62 175
19529.95 196
19531.27 214
19532.59 191
19533.91 202
19535.23 209
19536.55 208
19537.87 206
19539.20 202
19540.52 193
19541.84 201
19543.16 204
19544.48 217
19545.80 200
19547.13 194
19548.45 194
19549.77 193
19551.09 180
19552.41 182
19553.74 180
19555.06 195
19556.38 194
19557.70 183
19559.02 204
19560.35 184
19561.67 212
19562.99 197
19564.31 193
19565.64 196
19566.96 196
19568.28 199
19569.60 203
19570.93 213
19572.25 204
19573.57 217
19574.89 211
19576.22 192
19577.54 196
19578.86 188
19580.18 203
19581.51 189
19582.83 214
19584.15 202
19585.48 202
19586.80 185
19588.12 192
19589.45 194
19590.77 200
19592.09 209
19593.42 225
19594.74 206
19596.06 203
19597.39 222
19598.71 201
19600.03 218
19601.36 220
19602.68 212
19604.00 208
19605.33 182
19606.65 196
19607.98 184
19609.30 195
19610.62 194
19611.95 195
19613.27 185
19614.60 192
19615.92 195
19617.24 193
19618.57 211
19619.89 199
19621.22 197
19622.54 228
19623.87 213
19625.19 201
19626.51 192
19627.84 167
19629.16 206
19630.49 207
19631.81 203
19633.14 199
19634.46 194
19635.79 209
19637.11 198
19638.44 218
19639.76 165
19641.09 206
19642.41 182
19643.74 190
19645.06 193
19646.39 227
19647.71 189
19649.04 250
19650.36 229
19651.69 206
19653.01 180
19654.34 205
19655.66 213
19656.99 186
19658.32 179
19659.64 167
19660.97 220
19662.29 218
19663.62 173
19664.94 167
19666.27 199
19667.60 182
19668.92 221
19670.25 211
19671.57 197
19672.90 187
19674.23 220
19675.55 206
19676.88 203
19678.20 208
19679.53 213
19680.86 196
19682.18 186
19683.51 183
19684.84 196
19686.16 198
19687.49 185
19688.82 198
19690.14 184
19691.47 217
19692.80 252
19694.12 230
19695.45 212
19696.78 203
19698.10 229
19699.43 206
19700.76 209
19702.08 211
19703.41 221
19704.74 222
19706.07 208
19707.39 198
19708.72 231
19710.05 205
19711.37 200
19712.70 228
19714.03 190
19715.36 200
19716.68 196
19718.01 189
19719.34 201
19720.67 218
19721.99 190
19723.32 218
19724.65 193
19725.98 194
19727.31 182
19728.63 194
19729.96 232
19731.29 229
19732.62 215
19733.95 182
19735.27 193
19736.60 227
19737.93 205
19739.26 182
19740.59 203
19741.92 209
19743.24 216
19744.57 194
19745.90 204
19747.23 180
19748.56 197
19749.89 228
19751.22 201
19752.54 197
19753.87 189
19755.20 186
19756.53 228
19757.86 219
19759.19 195
19760.52 188
19761.85 204
19763.18 209
19764.50 183
19765.83 190
19767.16 191
19768.49 191
19769.82 188
19771.15 177
19772.48 196
19773.81 191
19775.14 212
19776.47 211
19777.80 194
19779.13 192
19780.46 220
19781.79 237
19783.12 197
19784.45 186
19785.78 204
19787.11 206
19788.44 205
19789.77 194
19791.10 214
19792.43 209
19793.76 210
19795.09 217
19796.42 224
19797.75 191
19799.08 190
19800.41 171
19801.74 175
19803.07 201
19804.40 191
19805.73 206
19807.06 224
19808.39 202
19809.72 196
19811.05 217
19812.38 200
19813.71 212
19815.05 193
19816.38 185
19817.71 176
19819.04 170
19820.37 199
19821.70 176
19823.03 196
19824.36 214
19825.69 200
19827.03 174
19828.36 185
19829.69 227
19831.02 212
19832.35 201
19833.68 198
19835.01 187
19836.35 208
19837.68 213
19839.01 208
19840.34 199
19841.67 199
19843.00 182
19844.34 187
19845.67 161
19847.00 178
19848.33 209
19849.66 204
19851.00 182
19852.33 220
19853.66 213
19854.99 182
19856.32 238
19857.66 209
19858.99 222
19860.32 191
19861.65 202
19862.99 186
19864.32 183
19865.65 214
19866.98 207
19868.32 174
19869.65 197
19870.98 224
19872.31 202
19873.65 192
19874.98 220
19876.31 222
19877.65 205
19878.98 191
19880.31 224
19881.65 205
19882.98 199
19884.31 187
19885.64 191
19886.98 202
19888.31 181
19889.64 205
19890.98 203
19892.31 213
19893.64 218
19894.98 212
19896.31 192
19897.65 199
19898.98 205
19900.31 201
19901.65 206
19902.98 189
19904.31 180
19905.65 201
19906.98 198
19908.32 212
19909.65 206
19910.98 198
19912.32 215
19913.65 204
19914.99 187
19916.32 186
19917.66 232
19918.99 206
19920.32 189
19921.66 189
19922.99 186
19924.33 212
19925.66 204
19927.00 198
19928.33 207
19929.67 224
19931.00 197
19932.34 172
19933.67 189
19935.01 215
19936.34 230
19937.68 204
19939.01 191
19940.35 209
19941.68 196
19943.02 206
19944.35 203
19945.69 208
19947.02 205
19948.36 218
19949.69 221
19951.03 197
19952.36 193
19953.70 186
19955.03 183
19956.37 204
19957.71 180
19959.04 197
19960.38 250
19961.71 211
19963.05 225
19964.38 159
19965.72 189
19967.06 180
19968.39 201
19969.73 204
19971.06 191
19972.40 188
19973.74 210
19975.07 194
19976.41 198
19977.75 206
19979.08 220
19980.42 230
19981.75 188
19983.09 214
19984.43 227
19985.76 215
19987.10 220
19988.44 236
19989.77 206
19991.11 194
19992.45 200
19993.78 227
19995.12 192
19996.46 223
19997.80 229
19999.13 219
20000.47 226
20001.81 215
20003.14 203
20004.48 215
20005.82 216
20007.16 192
20008.49 217
20009.83 214
20011.17 219
20012.51 207
20013.84 215
20015.18 203
20016.52 191
20017.86 200
20019.19 211
20020.53 214
20021.87 203
20023.21 220
20024.55 202
20025.88 222
20027.22 202
20028.56 221
20029.90 211
20031.24 197
20032.57 208
20033.91 197
20035.25 187
20036.59 193
20037.93 226
20039.26 214
20040.60 172
20041.94 179
20043.28 200
20044.62 208
20045.96 214
20047.30 209
20048.63 197
20049.97 186
20051.31 195
20052.65 207
20053.99 188
20055.33 196
20056.67 215
20058.01 196
20059.35 207
20060.69 215
20062.02 187
20063.36 219
20064.70 222
20066.04 196
20067.38 208
20068.72 221
20070.06 236
20071.40 216
20072.74 218
20074.08 204
20075.42 210
20076.76 210
20078.10 211
20079.44 244
20080.78 214
20082.12 211
20083.46 205
20084.80 225
20086.14 237
20087.48 239
20088.82 221
20090.16 241
20091.50 200
20092.84 181
20094.18 233
20095.52 220
20096.86 201
20098.20 201
20099.54 188
20100.88 193
20102.22 228
20103.56 195
20104.90 193
20106.24 215
20107.58 212
20108.92 235
20110.26 218
20111.60 205
20112.95 195
20114.29 226
20115.63 189
20116.97 207
20118.31 185
20119.65 166
20120.99 191
20122.33 192
20123.67 182
20125.02 205
20126.36 203
20127.70 225
20129.04 195
20130.38 195
20131.72 213
20133.06 182
20134.41 230
20135.75 184
