# Supplementary material for: MALDI-TOF MS typing enables the classification of brewing yeasts of the genus Saccharomyces to major beer styles
Source: PLoS One. 2017 Aug 9;12(8):e0181694. doi: 10.1371/journal.pone.0181694 (PMC5549903; doi:10.1371/journal.pone.0181694)
Supplement: S5 File — The directory includes 90 raw files and was zipped to “.zip”; the folder has three strains with 30 spectra per strain; S1 Text explains the raw files with an example and Table 1 represents the yeast strains used within the experiment. (ZIP) [file pone.0181694.s008.zip › 13-15/30274-3H2-Dias-Dias-Dias-YPG-18h-E-E_2015-08-12__0_E11_1.dat]

1999.93 2222
2000.35 2103
2000.77 2034
2001.19 1986
2001.61 2112
2002.03 1913
2002.46 2062
2002.88 2093
2003.30 2160
2003.72 2121
2004.14 2141
2004.57 2048
2004.99 2119
2005.41 1974
2005.83 2020
2006.25 2131
2006.68 2115
2007.10 2028
2007.52 2099
2007.94 2061
2008.37 2215
2008.79 2316
2009.21 2116
2009.63 2096
2010.06 2117
2010.48 2094
2010.90 2207
2011.32 2245
2011.75 2092
2012.17 2168
2012.59 2284
2013.02 2116
2013.44 1966
2013.86 2035
2014.29 2220
2014.71 1947
2015.13 1966
2015.55 2081
2015.98 2075
2016.40 1966
2016.82 2126
2017.25 2103
2017.67 2067
2018.10 2203
2018.52 2103
2018.94 2133
2019.37 2130
2019.79 2119
2020.21 2163
2020.64 2176
2021.06 2080
2021.48 2289
2021.91 2316
2022.33 2270
2022.76 2428
2023.18 2207
2023.60 2205
2024.03 2258
2024.45 2211
2024.88 2187
2025.30 2094
2025.73 2135
2026.15 2268
2026.57 2144
2027.00 2122
2027.42 2052
2027.85 2090
2028.27 2094
2028.70 1949
2029.12 2004
2029.55 2106
2029.97 2056
2030.40 2040
2030.82 1931
2031.24 1819
2031.67 1906
2032.09 2009
2032.52 1955
2032.94 2012
2033.37 2219
2033.79 1896
2034.22 1899
2034.65 1992
2035.07 1946
2035.50 2035
2035.92 2020
2036.35 1917
2036.77 2088
2037.20 1997
2037.62 1908
2038.05 2123
2038.47 2149
2038.90 2145
2039.33 2062
2039.75 2010
2040.18 2153
2040.60 2326
2041.03 2243
2041.45 2097
2041.88 2169
2042.31 2346
2042.73 2243
2043.16 2397
2043.58 2269
2044.01 2236
2044.44 2155
2044.86 2096
2045.29 2011
2045.72 2120
2046.14 1981
2046.57 2021
2047.00 2089
2047.42 2156
2047.85 2037
2048.28 2005
2048.70 2121
2049.13 1942
2049.56 1946
2049.98 2078
2050.41 2005
2050.84 2013
2051.26 1985
2051.69 2061
2052.12 2066
2052.54 2025
2052.97 2077
2053.40 2023
2053.83 2088
2054.25 1995
2054.68 2059
2055.11 2221
2055.53 2044
2055.96 2031
2056.39 2284
2056.82 2173
2057.24 2163
2057.67 2217
2058.10 2230
2058.53 1987
2058.96 1913
2059.38 1886
2059.81 2028
2060.24 2182
2060.67 1947
2061.10 2007
2061.52 2073
2061.95 2073
2062.38 2072
2062.81 1971
2063.24 2077
2063.66 2133
2064.09 2075
2064.52 2233
2064.95 2052
2065.38 2202
2065.81 2236
2066.23 2303
2066.66 2343
2067.09 2048
2067.52 2180
2067.95 2147
2068.38 2092
2068.81 2244
2069.23 2160
2069.66 2055
2070.09 1845
2070.52 2016
2070.95 2075
2071.38 2024
2071.81 2016
2072.24 2217
2072.67 2275
2073.10 2217
2073.53 2060
2073.95 2209
2074.38 2229
2074.81 2180
2075.24 2108
2075.67 2061
2076.10 2098
2076.53 2106
2076.96 1983
2077.39 1981
2077.82 1947
2078.25 2019
2078.68 2035
2079.11 2032
2079.54 2076
2079.97 2194
2080.40 2147
2080.83 2202
2081.26 2185
2081.69 2009
2082.12 2127
2082.55 2217
2082.98 2287
2083.41 2011
2083.84 2238
2084.27 2087
2084.70 2154
2085.13 2293
2085.56 2119
2085.99 2192
2086.42 1915
2086.85 2281
2087.29 2146
2087.72 1966
2088.15 2056
2088.58 2127
2089.01 2189
2089.44 2078
2089.87 1945
2090.30 2007
2090.73 2119
2091.16 2204
2091.59 2148
2092.03 2073
2092.46 2166
2092.89 2056
2093.32 2168
2093.75 2277
2094.18 2245
2094.61 2510
2095.05 2445
2095.48 2504
2095.91 2398
2096.34 2284
2096.77 2307
2097.20 2226
2097.63 2208
2098.07 2153
2098.50 2316
2098.93 2243
2099.36 2103
2099.79 2103
2100.23 1787
2100.66 1961
2101.09 1957
2101.52 1865
2101.95 1915
2102.39 1923
2102.82 1943
2103.25 2086
2103.68 2051
2104.12 2119
2104.55 1951
2104.98 2007
2105.41 2149
2105.85 2238
2106.28 2073
2106.71 1964
2107.14 2133
2107.58 2113
2108.01 1958
2108.44 2030
2108.88 2031
2109.31 2086
2109.74 1991
2110.18 2032
2110.61 2103
2111.04 2207
2111.47 2046
2111.91 2102
2112.34 2249
2112.77 2172
2113.21 2152
2113.64 2072
2114.07 2149
2114.51 2053
2114.94 2070
2115.37 2145
2115.81 2190
2116.24 2073
2116.68 1920
2117.11 2068
2117.54 2059
2117.98 2060
2118.41 2027
2118.85 1926
2119.28 2034
2119.71 1905
2120.15 1870
2120.58 1804
2121.02 1880
2121.45 1951
2121.88 1983
2122.32 1879
2122.75 1936
2123.19 1875
2123.62 2117
2124.06 2147
2124.49 1940
2124.92 1970
2125.36 2047
2125.79 2127
2126.23 2097
2126.66 2106
2127.10 2167
2127.53 2093
2127.97 2079
2128.40 2118
2128.84 2046
2129.27 2041
2129.71 2194
2130.14 2173
2130.58 2102
2131.01 2167
2131.45 2102
2131.88 2136
2132.32 2025
2132.75 2118
2133.19 2362
2133.63 2506
2134.06 2442
2134.50 2330
2134.93 2390
2135.37 2346
2135.80 2237
2136.24 2155
2136.67 2279
2137.11 2330
2137.55 2257
2137.98 2211
2138.42 2305
2138.85 2270
2139.29 2186
2139.73 2164
2140.16 2140
2140.60 2051
2141.03 1988
2141.47 2094
2141.91 2089
2142.34 2073
2142.78 2109
2143.22 2030
2143.65 2159
2144.09 2190
2144.53 2040
2144.96 1949
2145.40 1943
2145.84 2063
2146.27 2060
2146.71 2160
2147.15 2156
2147.58 2071
2148.02 2041
2148.46 1966
2148.89 1990
2149.33 2137
2149.77 2142
2150.21 2220
2150.64 2225
2151.08 2309
2151.52 2468
2151.95 2641
2152.39 2668
2152.83 2539
2153.27 2559
2153.70 2438
2154.14 2334
2154.58 2716
2155.02 2230
2155.45 2243
2155.89 2364
2156.33 2185
2156.77 2161
2157.21 2108
2157.64 2315
2158.08 2317
2158.52 2267
2158.96 2046
2159.40 2066
2159.83 2064
2160.27 2156
2160.71 2148
2161.15 1986
2161.59 1978
2162.02 2126
2162.46 2058
2162.90 2042
2163.34 2217
2163.78 2197
2164.22 2100
2164.66 2124
2165.09 2096
2165.53 2121
2165.97 2200
2166.41 2131
2166.85 2173
2167.29 2109
2167.73 2214
2168.17 2183
2168.60 2044
2169.04 2180
2169.48 2200
2169.92 2094
2170.36 2104
2170.80 2162
2171.24 2186
2171.68 2153
2172.12 2223
2172.56 2318
2173.00 2387
2173.44 2384
2173.88 2258
2174.32 2230
2174.76 2168
2175.20 2167
2175.64 2184
2176.07 2255
2176.51 2289
2176.95 2185
2177.39 2258
2177.83 2451
2178.27 2590
2178.71 2420
2179.15 2525
2179.59 2371
2180.03 2597
2180.47 2600
2180.92 2458
2181.36 2367
2181.80 2199
2182.24 2174
2182.68 2305
2183.12 2274
2183.56 2167
2184.00 2315
2184.44 2101
2184.88 2075
2185.32 2068
2185.76 1988
2186.20 2063
2186.64 2119
2187.08 2219
2187.52 2188
2187.97 2197
2188.41 2372
2188.85 2227
2189.29 2268
2189.73 2431
2190.17 2566
2190.61 2497
2191.05 2440
2191.49 2558
2191.94 2563
2192.38 2530
2192.82 2385
2193.26 2315
2193.70 2534
2194.14 2421
2194.58 2406
2195.03 2468
2195.47 2405
2195.91 2308
2196.35 2372
2196.79 2446
2197.24 2429
2197.68 2409
2198.12 2336
2198.56 2428
2199.00 2236
2199.45 2435
2199.89 2393
2200.33 2521
2200.77 2436
2201.21 2439
2201.66 2443
2202.10 2316
2202.54 2215
2202.98 2293
2203.43 2293
2203.87 2385
2204.31 2458
2204.75 2439
2205.20 2266
2205.64 2213
2206.08 2177
2206.53 2433
2206.97 2430
2207.41 2413
2207.85 2380
2208.30 2281
2208.74 2449
2209.18 2417
2209.63 2230
2210.07 2454
2210.51 2575
2210.96 2462
2211.40 2481
2211.84 2648
2212.29 2436
2212.73 2535
2213.17 2499
2213.62 2558
2214.06 2343
2214.50 2344
2214.95 2514
2215.39 2492
2215.84 2486
2216.28 2332
2216.72 2317
2217.17 2368
2217.61 2382
2218.05 2454
2218.50 2535
2218.94 2358
2219.39 2337
2219.83 2461
2220.28 2352
2220.72 2481
2221.16 2424
2221.61 2369
2222.05 2380
2222.50 2431
2222.94 2405
2223.39 2361
2223.83 2681
2224.28 2828
2224.72 2979
2225.16 3117
2225.61 3103
2226.05 3398
2226.50 3633
2226.94 3677
2227.39 3687
2227.83 3773
2228.28 3833
2228.72 3523
2229.17 3264
2229.61 3072
2230.06 2987
2230.50 2772
2230.95 2787
2231.40 2986
2231.84 2891
2232.29 2852
2232.73 2766
2233.18 2770
2233.62 2734
2234.07 2867
2234.51 2684
2234.96 2760
2235.41 2752
2235.85 2827
2236.30 2938
2236.74 2841
2237.19 2738
2237.63 2772
2238.08 2746
2238.53 2775
2238.97 2624
2239.42 2642
2239.86 2916
2240.31 2776
2240.76 2502
2241.20 2362
2241.65 2533
2242.10 2513
2242.54 2493
2242.99 2516
2243.44 2382
2243.88 2522
2244.33 2349
2244.78 2502
2245.22 2470
2245.67 2504
2246.12 2486
2246.56 2474
2247.01 2372
2247.46 2577
2247.90 2412
2248.35 2377
2248.80 2494
2249.24 2474
2249.69 2342
2250.14 2332
2250.59 2540
2251.03 2619
2251.48 2554
2251.93 2417
2252.38 2385
2252.82 2442
2253.27 2479
2253.72 2541
2254.17 2470
2254.61 2409
2255.06 2380
2255.51 2391
2255.96 2404
2256.40 2343
2256.85 2441
2257.30 2373
2257.75 2369
2258.20 2223
2258.64 2336
2259.09 2369
2259.54 2278
2259.99 2518
2260.44 2446
2260.88 2349
2261.33 2459
2261.78 2339
2262.23 2406
2262.68 2565
2263.13 2569
2263.58 2724
2264.02 2962
2264.47 2730
2264.92 2929
2265.37 2778
2265.82 2886
2266.27 2813
2266.72 2893
2267.17 2782
2267.61 2696
2268.06 2910
2268.51 2901
2268.96 2849
2269.41 2823
2269.86 2780
2270.31 2787
2270.76 2879
2271.21 2789
2271.66 2970
2272.11 3023
2272.56 2811
2273.00 2907
2273.45 2873
2273.90 3025
2274.35 2931
2274.80 2866
2275.25 2804
2275.70 2803
2276.15 2717
2276.60 2930
2277.05 2707
2277.50 2611
2277.95 2792
2278.40 2672
2278.85 2449
2279.30 2534
2279.75 2498
2280.20 2255
2280.65 2588
2281.10 2690
2281.55 2618
2282.00 2678
2282.45 2650
2282.90 2460
2283.35 2691
2283.81 2953
2284.26 2875
2284.71 2849
2285.16 2901
2285.61 2986
2286.06 2923
2286.51 2692
2286.96 2669
2287.41 2652
2287.86 2731
2288.31 2728
2288.76 2732
2289.22 2852
2289.67 2887
2290.12 2791
2290.57 2972
2291.02 3126
2291.47 3493
2291.92 3685
2292.37 4023
2292.83 4271
2293.28 4152
2293.73 4484
2294.18 4605
2294.63 4396
2295.08 4216
2295.53 4172
2295.99 3722
2296.44 3875
2296.89 3726
2297.34 3547
2297.79 3258
2298.25 3062
2298.70 3058
2299.15 3052
2299.60 3028
2300.05 2735
2300.51 2545
2300.96 2586
2301.41 2648
2301.86 2605
2302.32 2638
2302.77 2646
2303.22 2497
2303.67 2627
2304.13 2517
2304.58 2468
2305.03 2437
2305.48 2584
2305.94 2578
2306.39 2572
2306.84 2545
2307.29 2506
2307.75 2588
2308.20 2524
2308.65 2748
2309.11 2869
2309.56 2745
2310.01 2776
2310.47 2802
2310.92 2828
2311.37 2768
2311.83 2844
2312.28 3095
2312.73 3024
2313.19 2831
2313.64 2880
2314.09 3103
2314.55 2950
2315.00 2879
2315.45 2734
2315.91 2665
2316.36 2654
2316.81 2567
2317.27 2603
2317.72 2658
2318.18 2606
2318.63 2550
2319.08 2582
2319.54 2456
2319.99 2525
2320.45 2733
2320.90 2628
2321.35 2630
2321.81 2750
2322.26 2696
2322.72 2639
2323.17 2593
2323.63 2602
2324.08 2754
2324.54 2417
2324.99 2651
2325.44 2646
2325.90 2665
2326.35 2707
2326.81 2535
2327.26 2518
2327.72 2453
2328.17 2685
2328.63 2463
2329.08 2722
2329.54 2789
2329.99 2725
2330.45 2592
2330.90 2769
2331.36 3053
2331.81 2754
2332.27 2823
2332.72 3054
2333.18 3052
2333.64 2953
2334.09 2843
2334.55 2866
2335.00 2695
2335.46 3086
2335.91 2958
2336.37 2496
2336.82 2525
2337.28 2476
2337.74 2548
2338.19 2470
2338.65 2555
2339.10 2631
2339.56 2605
2340.02 2575
2340.47 2664
2340.93 2562
2341.38 2658
2341.84 2777
2342.30 2675
2342.75 2788
2343.21 2826
2343.67 2829
2344.12 2766
2344.58 3054
2345.04 2910
2345.49 2908
2345.95 2966
2346.41 2883
2346.86 2692
2347.32 2946
2347.78 2915
2348.23 2740
2348.69 2850
2349.15 2794
2349.60 2736
2350.06 2706
2350.52 2857
2350.97 2862
2351.43 2817
2351.89 2764
2352.35 2864
2352.80 2658
2353.26 2653
2353.72 2651
2354.18 2511
2354.63 2572
2355.09 2539
2355.55 2614
2356.01 2545
2356.46 2619
2356.92 2648
2357.38 2638
2357.84 2522
2358.29 2688
2358.75 2550
2359.21 2463
2359.67 2471
2360.13 2397
2360.58 2567
2361.04 2556
2361.50 2522
2361.96 2539
2362.42 2391
2362.88 2645
2363.33 2880
2363.79 2569
2364.25 2494
2364.71 2714
2365.17 2643
2365.63 2633
2366.08 2520
2366.54 2531
2367.00 2592
2367.46 2654
2367.92 2614
2368.38 2624
2368.84 2635
2369.30 2675
2369.75 2697
2370.21 2694
2370.67 2694
2371.13 2752
2371.59 2807
2372.05 2834
2372.51 2611
2372.97 2649
2373.43 2648
2373.89 2495
2374.35 2684
2374.81 2561
2375.27 2402
2375.72 2421
2376.18 2601
2376.64 2501
2377.10 2683
2377.56 2376
2378.02 2626
2378.48 2489
2378.94 2436
2379.40 2461
2379.86 2571
2380.32 2482
2380.78 2453
2381.24 2538
2381.70 2689
2382.16 2543
2382.62 2576
2383.08 2551
2383.54 2537
2384.00 2596
2384.46 2572
2384.92 2338
2385.39 2369
2385.85 2289
2386.31 2219
2386.77 2437
2387.23 2414
2387.69 2513
2388.15 2518
2388.61 2319
2389.07 2355
2389.53 2521
2389.99 2475
2390.45 2297
2390.91 2286
2391.38 2236
2391.84 2530
2392.30 2513
2392.76 2550
2393.22 2529
2393.68 2605
2394.14 2609
2394.60 2378
2395.06 2320
2395.53 2412
2395.99 2532
2396.45 2509
2396.91 2244
2397.37 2365
2397.83 2523
2398.30 2430
2398.76 2371
2399.22 2384
2399.68 2417
2400.14 2362
2400.61 2320
2401.07 2475
2401.53 2433
2401.99 2554
2402.45 2367
2402.92 2217
2403.38 2435
2403.84 2499
2404.30 2465
2404.76 2727
2405.23 2480
2405.69 2532
2406.15 2496
2406.61 2485
2407.08 2409
2407.54 2418
2408.00 2519
2408.46 2715
2408.93 2653
2409.39 2592
2409.85 2530
2410.32 2329
2410.78 2412
2411.24 2619
2411.70 2427
2412.17 2348
2412.63 2322
2413.09 2223
2413.56 2422
2414.02 2347
2414.48 2410
2414.95 2384
2415.41 2399
2415.87 2342
2416.34 2607
2416.80 2617
2417.26 2483
2417.73 2553
2418.19 2724
2418.65 2730
2419.12 2849
2419.58 2855
2420.05 3021
2420.51 2882
2420.97 2734
2421.44 2981
2421.90 3133
2422.37 2956
2422.83 2775
2423.29 2996
2423.76 2817
2424.22 2572
2424.69 2433
2425.15 2492
2425.62 2442
2426.08 2445
2426.54 2713
2427.01 2510
2427.47 2548
2427.94 2712
2428.40 2733
2428.87 2942
2429.33 3108
2429.80 2953
2430.26 2974
2430.73 2899
2431.19 2922
2431.66 2802
2432.12 2588
2432.59 2589
2433.05 2586
2433.52 2448
2433.98 2613
2434.45 2531
2434.91 2375
2435.38 2662
2435.84 2434
2436.31 2622
2436.77 2579
2437.24 2458
2437.70 2584
2438.17 2584
2438.63 2680
2439.10 2636
2439.57 2735
2440.03 2830
2440.50 2849
2440.96 2813
2441.43 2905
2441.89 2858
2442.36 3095
2442.83 2822
2443.29 2919
2443.76 2919
2444.22 2875
2444.69 2898
2445.16 2869
2445.62 2782
2446.09 2913
2446.56 2765
2447.02 2786
2447.49 2659
2447.96 2491
2448.42 2398
2448.89 2487
2449.35 2476
2449.82 2453
2450.29 2501
2450.75 2331
2451.22 2418
2451.69 2580
2452.16 2542
2452.62 2487
2453.09 2513
2453.56 2446
2454.02 2353
2454.49 2412
2454.96 2334
2455.42 2350
2455.89 2456
2456.36 2391
2456.83 2535
2457.29 2454
2457.76 2377
2458.23 2392
2458.70 2542
2459.16 2481
2459.63 2539
2460.10 2538
2460.57 2498
2461.03 2435
2461.50 2322
2461.97 2269
2462.44 2246
2462.91 2155
2463.37 2303
2463.84 2279
2464.31 2318
2464.78 2187
2465.25 2250
2465.71 2395
2466.18 2362
2466.65 2241
2467.12 2320
2467.59 2325
2468.06 2400
2468.52 2439
2468.99 2506
2469.46 2614
2469.93 2563
2470.40 2580
2470.87 2474
2471.34 2412
2471.80 2535
2472.27 2499
2472.74 2405
2473.21 2401
2473.68 2621
2474.15 2722
2474.62 2481
2475.09 2456
2475.56 2387
2476.02 2534
2476.49 2531
2476.96 2650
2477.43 2517
2477.90 2477
2478.37 2501
2478.84 2491
2479.31 2491
2479.78 2381
2480.25 2367
2480.72 2554
2481.19 2495
2481.66 2592
2482.13 2738
2482.60 2520
2483.07 2553
2483.54 2562
2484.01 2580
2484.48 2593
2484.95 2320
2485.42 2522
2485.89 2483
2486.36 2410
2486.83 2636
2487.30 2344
2487.77 2346
2488.24 2409
2488.71 2423
2489.18 2409
2489.65 2519
2490.12 2309
2490.59 2500
2491.06 2466
2491.53 2299
2492.00 2269
2492.47 2274
2492.94 2324
2493.41 2577
2493.88 2347
2494.36 2365
2494.83 2509
2495.30 2455
2495.77 2566
2496.24 2474
2496.71 2418
2497.18 2588
2497.65 2481
2498.12 2567
2498.60 2682
2499.07 2765
2499.54 2842
2500.01 2733
2500.48 2673
2500.95 2551
2501.42 2580
2501.90 2735
2502.37 2591
2502.84 2528
2503.31 2462
2503.78 2447
2504.25 2469
2504.73 2455
2505.20 2350
2505.67 2540
2506.14 2551
2506.61 2410
2507.09 2368
2507.56 2532
2508.03 2691
2508.50 2574
2508.97 2542
2509.45 2735
2509.92 2977
2510.39 2735
2510.86 2727
2511.34 2924
2511.81 2780
2512.28 2857
2512.75 2924
2513.23 2676
2513.70 2637
2514.17 2667
2514.65 2669
2515.12 2744
2515.59 2747
2516.06 2823
2516.54 2761
2517.01 2768
2517.48 2599
2517.96 2562
2518.43 2631
2518.90 2707
2519.38 2559
2519.85 2362
2520.32 2475
2520.80 2510
2521.27 2559
2521.74 2573
2522.22 2541
2522.69 2624
2523.16 2404
2523.64 2341
2524.11 2576
2524.58 2464
2525.06 2382
2525.53 2445
2526.01 2450
2526.48 2438
2526.95 2456
2527.43 2371
2527.90 2337
2528.38 2370
2528.85 2359
2529.32 2528
2529.80 2477
2530.27 2405
2530.75 2516
2531.22 2529
2531.70 2506
2532.17 2663
2532.64 2443
2533.12 2507
2533.59 2661
2534.07 2544
2534.54 2536
2535.02 2484
2535.49 2649
2535.97 2678
2536.44 2615
2536.92 2789
2537.39 2576
2537.87 2643
2538.34 2628
2538.82 2544
2539.29 2577
2539.77 2572
2540.24 2584
2540.72 2616
2541.19 2713
2541.67 2651
2542.14 2558
2542.62 2510
2543.09 2501
2543.57 2461
2544.04 2577
2544.52 2704
2545.00 2712
2545.47 2623
2545.95 2604
2546.42 2673
2546.90 2775
2547.37 2853
2547.85 2844
2548.33 3164
2548.80 3094
2549.28 3219
2549.75 3431
2550.23 3535
2550.71 3446
2551.18 3493
2551.66 3297
2552.14 3417
2552.61 3522
2553.09 3644
2553.57 3498
2554.04 3307
2554.52 3384
2554.99 3042
2555.47 3009
2555.95 3178
2556.42 3248
2556.90 3405
2557.38 3234
2557.86 3398
2558.33 3427
2558.81 3262
2559.29 3166
2559.76 3141
2560.24 2970
2560.72 2762
2561.19 2843
2561.67 2640
2562.15 2721
2562.63 2604
2563.10 2442
2563.58 2644
2564.06 2624
2564.54 2607
2565.01 2502
2565.49 2461
2565.97 2486
2566.45 2473
2566.92 2444
2567.40 2473
2567.88 2524
2568.36 2464
2568.83 2420
2569.31 2411
2569.79 2401
2570.27 2548
2570.75 2795
2571.22 2473
2571.70 2431
2572.18 2562
2572.66 2588
2573.14 2392
2573.62 2401
2574.09 2279
2574.57 2391
2575.05 2451
2575.53 2666
2576.01 2701
2576.49 2492
2576.97 2392
2577.44 2548
2577.92 2587
2578.40 2423
2578.88 2369
2579.36 2571
2579.84 2598
2580.32 2437
2580.80 2487
2581.27 2531
2581.75 2365
2582.23 2602
2582.71 2443
2583.19 2471
2583.67 2473
2584.15 2455
2584.63 2362
2585.11 2444
2585.59 2498
2586.07 2566
2586.55 2493
2587.03 2355
2587.51 2434
2587.99 2541
2588.47 2474
2588.94 2751
2589.42 2695
2589.90 2715
2590.38 2639
2590.86 2631
2591.34 2536
2591.82 2466
2592.30 2407
2592.78 2500
2593.26 2672
2593.74 2558
2594.22 2786
2594.71 2714
2595.19 2821
2595.67 2869
2596.15 2834
2596.63 2819
2597.11 2794
2597.59 2891
2598.07 2714
2598.55 2593
2599.03 2630
2599.51 2625
2599.99 2727
2600.47 2770
2600.95 2520
2601.43 2662
2601.91 2597
2602.40 2485
2602.88 2578
2603.36 2548
2603.84 2426
2604.32 2380
2604.80 2551
2605.28 2436
2605.76 2370
2606.24 2403
2606.73 2459
2607.21 2406
2607.69 2425
2608.17 2449
2608.65 2481
2609.13 2474
2609.62 2317
2610.10 2425
2610.58 2501
2611.06 2705
2611.54 2628
2612.02 2842
2612.51 2902
2612.99 2725
2613.47 2827
2613.95 2793
2614.43 2611
2614.92 2627
2615.40 2766
2615.88 2922
2616.36 2826
2616.85 2613
2617.33 2758
2617.81 2757
2618.29 2529
2618.78 2479
2619.26 2594
2619.74 2376
2620.22 2377
2620.71 2511
2621.19 2387
2621.67 2459
2622.15 2588
2622.64 2508
2623.12 2472
2623.60 2590
2624.09 2490
2624.57 2591
2625.05 2608
2625.53 2397
2626.02 2511
2626.50 2640
2626.98 2512
2627.47 2473
2627.95 2503
2628.43 2387
2628.92 2643
2629.40 2626
2629.88 2479
2630.37 2437
2630.85 2517
2631.34 2561
2631.82 2476
2632.30 2435
2632.79 2453
2633.27 2558
2633.75 2824
2634.24 2615
2634.72 2474
2635.21 2473
2635.69 2448
2636.17 2461
2636.66 2514
2637.14 2586
2637.63 2553
2638.11 2625
2638.60 2611
2639.08 2580
2639.56 2502
2640.05 2613
2640.53 2459
2641.02 2399
2641.50 2658
2641.99 2575
2642.47 2605
2642.96 2615
2643.44 2600
2643.93 2625
2644.41 2539
2644.90 2550
2645.38 2547
2645.87 2573
2646.35 2487
2646.84 2350
2647.32 2530
2647.81 2563
2648.29 2317
2648.78 2450
2649.26 2547
2649.75 2493
2650.23 2521
2650.72 2394
2651.20 2842
2651.69 2551
2652.17 2444
2652.66 2549
2653.15 2746
2653.63 2685
2654.12 2673
2654.60 2604
2655.09 2507
2655.57 2563
2656.06 2627
2656.55 2617
2657.03 2770
2657.52 2688
2658.00 2518
2658.49 2406
2658.98 2617
2659.46 2668
2659.95 2657
2660.44 2524
2660.92 2436
2661.41 2381
2661.90 2583
2662.38 2411
2662.87 2543
2663.35 2513
2663.84 2617
2664.33 2715
2664.81 2564
2665.30 2565
2665.79 2507
2666.28 2410
2666.76 2417
2667.25 2540
2667.74 2550
2668.22 2549
2668.71 2455
2669.20 2508
2669.68 2526
2670.17 2611
2670.66 2526
2671.15 2437
2671.63 2441
2672.12 2475
2672.61 2475
2673.10 2493
2673.58 2518
2674.07 2570
2674.56 2585
2675.05 2678
2675.53 2940
2676.02 2901
2676.51 2863
2677.00 2929
2677.49 3028
2677.97 3048
2678.46 3020
2678.95 3071
2679.44 3140
2679.93 3035
2680.41 3132
2680.90 3015
2681.39 2960
2681.88 3082
2682.37 3243
2682.85 3038
2683.34 3000
2683.83 3002
2684.32 3057
2684.81 3080
2685.30 3283
2685.79 3196
2686.27 3252
2686.76 3202
2687.25 3080
2687.74 3013
2688.23 2994
2688.72 2807
2689.21 2535
2689.70 2634
2690.19 2873
2690.67 2641
2691.16 2607
2691.65 2557
2692.14 2415
2692.63 2498
2693.12 2497
2693.61 2363
2694.10 2430
2694.59 2478
2695.08 2569
2695.57 2455
2696.06 2449
2696.55 2548
2697.04 2522
2697.53 2544
2698.02 2483
2698.51 2410
2699.00 2407
2699.49 2481
2699.98 2511
2700.47 2574
2700.96 2641
2701.45 2675
2701.94 2438
2702.43 2484
2702.92 2705
2703.41 2842
2703.90 2879
2704.39 2936
2704.88 2693
2705.37 2770
2705.86 2821
2706.35 2921
2706.84 2872
2707.33 2850
2707.82 2722
2708.31 2687
2708.80 2500
2709.29 2477
2709.78 2662
2710.27 2508
2710.77 2521
2711.26 2439
2711.75 2460
2712.24 2395
2712.73 2552
2713.22 2548
2713.71 2505
2714.20 2353
2714.69 2500
2715.19 2502
2715.68 2420
2716.17 2684
2716.66 2544
2717.15 2674
2717.64 2598
2718.13 2444
2718.63 2486
2719.12 2597
2719.61 2421
2720.10 2477
2720.59 2360
2721.08 2416
2721.58 2484
2722.07 2716
2722.56 2613
2723.05 2683
2723.54 2851
2724.04 2846
2724.53 2847
2725.02 2592
2725.51 2729
2726.01 2730
2726.50 3011
2726.99 2828
2727.48 2601
2727.98 2926
2728.47 2814
2728.96 2631
2729.45 2719
2729.95 2614
2730.44 2916
2730.93 2788
2731.42 2636
2731.92 2493
2732.41 2460
2732.90 2692
2733.40 2658
2733.89 2569
2734.38 2797
2734.87 2764
2735.37 2738
2735.86 2727
2736.35 2649
2736.85 2603
2737.34 2702
2737.83 2776
2738.33 2797
2738.82 2665
2739.31 2685
2739.81 2816
2740.30 2720
2740.79 2669
2741.29 2809
2741.78 2824
2742.28 2667
2742.77 2703
2743.26 2740
2743.76 2630
2744.25 2685
2744.75 2546
2745.24 2706
2745.73 2883
2746.23 2842
2746.72 2610
2747.22 2591
2747.71 2622
2748.20 2479
2748.70 2501
2749.19 2555
2749.69 2559
2750.18 2515
2750.68 2563
2751.17 2537
2751.67 2579
2752.16 2569
2752.66 2639
2753.15 2767
2753.64 2720
2754.14 2767
2754.63 2919
2755.13 2748
2755.62 2802
2756.12 2913
2756.61 2788
2757.11 2771
2757.60 2922
2758.10 3071
2758.59 2772
2759.09 2799
2759.59 2982
2760.08 2844
2760.58 2616
2761.07 2611
2761.57 2746
2762.06 2588
2762.56 2535
2763.05 2568
2763.55 2693
2764.05 2850
2764.54 3013
2765.04 2863
2765.53 2745
2766.03 2675
2766.52 2775
2767.02 2763
2767.52 2735
2768.01 2596
2768.51 2641
2769.00 2727
2769.50 2629
2770.00 2778
2770.49 2698
2770.99 2705
2771.49 2726
2771.98 2735
2772.48 2691
2772.98 2637
2773.47 2626
2773.97 2706
2774.47 2774
2774.96 2681
2775.46 2756
2775.96 2707
2776.45 3006
2776.95 3112
2777.45 3263
2777.94 3115
2778.44 3212
2778.94 3329
2779.43 3324
2779.93 3129
2780.43 3171
2780.93 3406
2781.42 3213
2781.92 3122
2782.42 3173
2782.92 3196
2783.41 3205
2783.91 3088
2784.41 2969
2784.91 2965
2785.40 2834
2785.90 2725
2786.40 2668
2786.90 2821
2787.39 2723
2787.89 2855
2788.39 2832
2788.89 2759
2789.39 2529
2789.88 2665
2790.38 2741
2790.88 2676
2791.38 2744
2791.88 2695
2792.37 2510
2792.87 2639
2793.37 2625
2793.87 2696
2794.37 2580
2794.87 2718
2795.37 2709
2795.86 2501
2796.36 2594
2796.86 2707
2797.36 2755
2797.86 2909
2798.36 2811
2798.86 3115
2799.35 3266
2799.85 3270
2800.35 3135
2800.85 3273
2801.35 3334
2801.85 3227
2802.35 3281
2802.85 3392
2803.35 3134
2803.85 3069
2804.35 3248
2804.85 3080
2805.34 2901
2805.84 3202
2806.34 3326
2806.84 3391
2807.34 3464
2807.84 3604
2808.34 3770
2808.84 3897
2809.34 4073
2809.84 4240
2810.34 4420
2810.84 4443
2811.34 4331
2811.84 4284
2812.34 4342
2812.84 4285
2813.34 3727
2813.84 3615
2814.34 3748
2814.84 3602
2815.34 3342
2815.84 3319
2816.34 3157
2816.84 2772
2817.34 2643
2817.84 2948
2818.35 2916
2818.85 2792
2819.35 2773
2819.85 2650
2820.35 2710
2820.85 2543
2821.35 2444
2821.85 2509
2822.35 2468
2822.85 2476
2823.35 2445
2823.85 2452
2824.36 2594
2824.86 2561
2825.36 2643
2825.86 2500
2826.36 2726
2826.86 2750
2827.36 2565
2827.86 2629
2828.37 2676
2828.87 2815
2829.37 2626
2829.87 2737
2830.37 2538
2830.87 2815
2831.38 2884
2831.88 2731
2832.38 2908
2832.88 2840
2833.38 2838
2833.88 3055
2834.39 3138
2834.89 2901
2835.39 3105
2835.89 3085
2836.40 3087
2836.90 3184
2837.40 3171
2837.90 3254
2838.40 3075
2838.91 3040
2839.41 2864
2839.91 2868
2840.41 2881
2840.92 2787
2841.42 2945
2841.92 2615
2842.42 2483
2842.93 2570
2843.43 2529
2843.93 2575
2844.44 2557
2844.94 2751
2845.44 2749
2845.94 2619
2846.45 2690
2846.95 2965
2847.45 2741
2847.96 3011
2848.46 2794
2848.96 2765
2849.47 2767
2849.97 2964
2850.47 2851
2850.98 2958
2851.48 2876
2851.98 2767
2852.49 2824
2852.99 2864
2853.50 2765
2854.00 2539
2854.50 2693
2855.01 2829
2855.51 2644
2856.01 2547
2856.52 2553
2857.02 2788
2857.53 2738
2858.03 2685
2858.53 2752
2859.04 2814
2859.54 2672
2860.05 2693
2860.55 2679
2861.06 2579
2861.56 2481
2862.06 2667
2862.57 2639
2863.07 2700
2863.58 2789
2864.08 2518
2864.59 2496
2865.09 2337
2865.60 2605
2866.10 2616
2866.61 2407
2867.11 2410
2867.62 2444
2868.12 2414
2868.63 2421
2869.13 2411
2869.64 2448
2870.14 2273
2870.65 2298
2871.15 2367
2871.66 2495
2872.16 2676
2872.67 2543
2873.17 2518
2873.68 2665
2874.18 2561
2874.69 2525
2875.20 2573
2875.70 2665
2876.21 2829
2876.71 2494
2877.22 2506
2877.72 2597
2878.23 2582
2878.74 2715
2879.24 2876
2879.75 2614
2880.25 2700
2880.76 2749
2881.27 2509
2881.77 2498
2882.28 2701
2882.79 2547
2883.29 2472
2883.80 2572
2884.30 2786
2884.81 2717
2885.32 2702
2885.82 2814
2886.33 2923
2886.84 2876
2887.34 3082
2887.85 2933
2888.36 2992
2888.86 3010
2889.37 3224
2889.88 3060
2890.38 3044
2890.89 3092
2891.40 3206
2891.91 2870
2892.41 2939
2892.92 3162
2893.43 3139
2893.93 2969
2894.44 2946
2894.95 2772
2895.46 2694
2895.96 2714
2896.47 2703
2896.98 2865
2897.49 2766
2897.99 2774
2898.50 2818
2899.01 2996
2899.52 3049
2900.03 2827
2900.53 2876
2901.04 3011
2901.55 2990
2902.06 2729
2902.56 2797
2903.07 2804
2903.58 2821
2904.09 2872
2904.60 2972
2905.11 3027
2905.61 2981
2906.12 3032
2906.63 3192
2907.14 3175
2907.65 3183
2908.16 3206
2908.66 3102
2909.17 3310
2909.68 3249
2910.19 3212
2910.70 3166
2911.21 3025
2911.72 3155
2912.23 3167
2912.73 3101
2913.24 3006
2913.75 3074
2914.26 2938
2914.77 3081
2915.28 2985
2915.79 2905
2916.30 2833
2916.81 2913
2917.32 2886
2917.83 2787
2918.33 2834
2918.84 2807
2919.35 2669
2919.86 2826
2920.37 2772
2920.88 2831
2921.39 2802
2921.90 2681
2922.41 2709
2922.92 2776
2923.43 2819
2923.94 2927
2924.45 2892
2924.96 2900
2925.47 3026
2925.98 3357
2926.49 3442
2927.00 3405
2927.51 3456
2928.02 3508
2928.53 3515
2929.04 3613
2929.55 3638
2930.06 3699
2930.57 3492
2931.08 3511
2931.59 3410
2932.11 3097
2932.62 2854
2933.13 2895
2933.64 2717
2934.15 2641
2934.66 2634
2935.17 2578
2935.68 2597
2936.19 2722
2936.70 2708
2937.21 2667
2937.72 2679
2938.24 2652
2938.75 2807
2939.26 2872
2939.77 2650
2940.28 2755
2940.79 2925
2941.30 2816
2941.81 2741
2942.33 2883
2942.84 2718
2943.35 2725
2943.86 2660
2944.37 2671
2944.88 2807
2945.40 2989
2945.91 3116
2946.42 3029
2946.93 3164
2947.44 3047
2947.96 2934
2948.47 2982
2948.98 3056
2949.49 3216
2950.00 3237
2950.52 3016
2951.03 2924
2951.54 2860
2952.05 3067
2952.57 2893
2953.08 2871
2953.59 2850
2954.10 2817
2954.62 2645
2955.13 2779
2955.64 2851
2956.15 2671
2956.67 2509
2957.18 2760
2957.69 2639
2958.20 2771
2958.72 2668
2959.23 2695
2959.74 2698
2960.26 2713
2960.77 2712
2961.28 2696
2961.80 2607
2962.31 2760
2962.82 3065
2963.34 2920
2963.85 2847
2964.36 3008
2964.88 3151
2965.39 3125
2965.90 2979
2966.42 2856
2966.93 2938
2967.44 2981
2967.96 2987
2968.47 2867
2968.98 2779
2969.50 2689
2970.01 2805
2970.53 2701
2971.04 2588
2971.55 2506
2972.07 2641
2972.58 2702
2973.10 2310
2973.61 2662
2974.12 2737
2974.64 2831
2975.15 2815
2975.67 2680
2976.18 2773
2976.70 2485
2977.21 2556
2977.73 2682
2978.24 2588
2978.75 2676
2979.27 2711
2979.78 2555
2980.30 2608
2980.81 2562
2981.33 2789
2981.84 2852
2982.36 2900
2982.87 2807
2983.39 2742
2983.90 2763
2984.42 2900
2984.93 2939
2985.45 2814
2985.96 2953
2986.48 3035
2987.00 2976
2987.51 2832
2988.03 2764
2988.54 2851
2989.06 2931
2989.57 2902
2990.09 2727
2990.60 3020
2991.12 3197
2991.64 3030
2992.15 2925
2992.67 3326
2993.18 3306
2993.70 3411
2994.21 3541
2994.73 3518
2995.25 3539
2995.76 3727
2996.28 3631
2996.80 3657
2997.31 3505
2997.83 3639
2998.34 3622
2998.86 3796
2999.38 3831
2999.89 3708
3000.41 3616
3000.93 3657
3001.44 3751
3001.96 3540
3002.48 3272
3002.99 3392
3003.51 3520
3004.03 3545
3004.54 3433
3005.06 3409
3005.58 3561
3006.09 3218
3006.61 3678
3007.13 3822
3007.65 3694
3008.16 3598
3008.68 3680
3009.20 3711
3009.71 3569
3010.23 3453
3010.75 3398
3011.27 3433
3011.78 3198
3012.30 3146
3012.82 2887
3013.34 2829
3013.85 2806
3014.37 2764
3014.89 2754
3015.41 2811
3015.93 2928
3016.44 3065
3016.96 3000
3017.48 2963
3018.00 2970
3018.52 3020
3019.03 3026
3019.55 3202
3020.07 2999
3020.59 2933
3021.11 3082
3021.63 2967
3022.14 3184
3022.66 3259
3023.18 3202
3023.70 3216
3024.22 3153
3024.74 3435
3025.25 3446
3025.77 3312
3026.29 3260
3026.81 3310
3027.33 3489
3027.85 3500
3028.37 3419
3028.89 3622
3029.41 3491
3029.92 3400
3030.44 3310
3030.96 3300
3031.48 2929
3032.00 3036
3032.52 3274
3033.04 3078
3033.56 2977
3034.08 3033
3034.60 3371
3035.12 3235
3035.64 3340
3036.16 3734
3036.68 3839
3037.20 3874
3037.72 3831
3038.24 4159
3038.76 4305
3039.28 4220
3039.80 4125
3040.32 4123
3040.84 3874
3041.36 3779
3041.88 3464
3042.40 3513
3042.92 3616
3043.44 3291
3043.96 3006
3044.48 3164
3045.00 3275
3045.52 3160
3046.04 3072
3046.56 2905
3047.08 2856
3047.60 2990
3048.12 2955
3048.64 2998
3049.16 2840
3049.68 2770
3050.20 2855
3050.72 2944
3051.24 2927
3051.77 2926
3052.29 2829
3052.81 2919
3053.33 3015
3053.85 2805
3054.37 2718
3054.89 2889
3055.41 2896
3055.93 2928
3056.46 2894
3056.98 2923
3057.50 2897
3058.02 2979
3058.54 3141
3059.06 3268
3059.58 3186
3060.11 3088
3060.63 3085
3061.15 3011
3061.67 2979
3062.19 2941
3062.71 3017
3063.24 3190
3063.76 2990
3064.28 3305
3064.80 3335
3065.32 3171
3065.85 3031
3066.37 3063
3066.89 3181
3067.41 3012
3067.94 3103
3068.46 3127
3068.98 3282
3069.50 3185
3070.03 2874
3070.55 2815
3071.07 2987
3071.59 3028
3072.12 2880
3072.64 2914
3073.16 2868
3073.68 2877
3074.21 3180
3074.73 2956
3075.25 3174
3075.78 3175
3076.30 3231
3076.82 3286
3077.34 3213
3077.87 3353
3078.39 3377
3078.91 3252
3079.44 3239
3079.96 3196
3080.48 3092
3081.01 3408
3081.53 3135
3082.05 3226
3082.58 3508
3083.10 3376
3083.63 3375
3084.15 3628
3084.67 3265
3085.20 3369
3085.72 3330
3086.24 3194
3086.77 3196
3087.29 3276
3087.82 3226
3088.34 3177
3088.86 2994
3089.39 3142
3089.91 3295
3090.44 3179
3090.96 3106
3091.49 3300
3092.01 3121
3092.53 2997
3093.06 3091
3093.58 2912
3094.11 3077
3094.63 3382
3095.16 3119
3095.68 3115
3096.21 3241
3096.73 3212
3097.26 3373
3097.78 3149
3098.31 3351
3098.83 3313
3099.36 3319
3099.88 3397
3100.41 3379
3100.93 3503
3101.46 3410
3101.98 3509
3102.51 3707
3103.03 4011
3103.56 4489
3104.08 4430
3104.61 4798
3105.13 5318
3105.66 5333
3106.18 5384
3106.71 5771
3107.24 5940
3107.76 6103
3108.29 5656
3108.81 5134
3109.34 4852
3109.86 4264
3110.39 3948
3110.92 3694
3111.44 3540
3111.97 3444
3112.49 3703
3113.02 3583
3113.55 3610
3114.07 3414
3114.60 3489
3115.12 3489
3115.65 3476
3116.18 3411
3116.70 3365
3117.23 3365
3117.76 3138
3118.28 3226
3118.81 3168
3119.34 2930
3119.86 2938
3120.39 3191
3120.92 2863
3121.44 3008
3121.97 3110
3122.50 2980
3123.02 3040
3123.55 2968
3124.08 2884
3124.61 2851
3125.13 3171
3125.66 3237
3126.19 3195
3126.72 3043
3127.24 3185
3127.77 3226
3128.30 2934
3128.82 2877
3129.35 3000
3129.88 2823
3130.41 2876
3130.93 2945
3131.46 2780
3131.99 2763
3132.52 2684
3133.05 2764
3133.57 2744
3134.10 2711
3134.63 2740
3135.16 2631
3135.69 2634
3136.21 2637
3136.74 2876
3137.27 2919
3137.80 2814
3138.33 2742
3138.85 2589
3139.38 2695
3139.91 2695
3140.44 2661
3140.97 2712
3141.50 2623
3142.03 2776
3142.55 2650
3143.08 2718
3143.61 2706
3144.14 2793
3144.67 2762
3145.20 2631
3145.73 2698
3146.26 2726
3146.79 2555
3147.31 2669
3147.84 2937
3148.37 2954
3148.90 2892
3149.43 2850
3149.96 2909
3150.49 3213
3151.02 3233
3151.55 3210
3152.08 3200
3152.61 3328
3153.14 3155
3153.67 3162
3154.20 3131
3154.73 2997
3155.25 3025
3155.78 3000
3156.31 2951
3156.84 2879
3157.37 2706
3157.90 2754
3158.43 2756
3158.96 2979
3159.49 2677
3160.02 2740
3160.55 2837
3161.08 2991
3161.61 2946
3162.14 3070
3162.68 3139
3163.21 2932
3163.74 2913
3164.27 2834
3164.80 2790
3165.33 2865
3165.86 2971
3166.39 2814
3166.92 2910
3167.45 2965
3167.98 2985
3168.51 2767
3169.04 2862
3169.57 2938
3170.10 2873
3170.64 2776
3171.17 2867
3171.70 2895
3172.23 2780
3172.76 2882
3173.29 2875
3173.82 2846
3174.35 2865
3174.88 2826
3175.42 2752
3175.95 2767
3176.48 2696
3177.01 2700
3177.54 2545
3178.07 2739
3178.61 2754
3179.14 2484
3179.67 2627
3180.20 2757
3180.73 2808
3181.26 2753
3181.80 2641
3182.33 2762
3182.86 2692
3183.39 2828
3183.92 2845
3184.46 2726
3184.99 2775
3185.52 2801
3186.05 2942
3186.59 2701
3187.12 2806
3187.65 2821
3188.18 2839
3188.72 2837
3189.25 2638
3189.78 2745
3190.31 2788
3190.85 2786
3191.38 2724
3191.91 2741
3192.44 2855
3192.98 2829
3193.51 2706
3194.04 2655
3194.58 2673
3195.11 2549
3195.64 2529
3196.17 2762
3196.71 2827
3197.24 2852
3197.77 2803
3198.31 2837
3198.84 2895
3199.37 2780
3199.91 2678
3200.44 2771
3200.98 2839
3201.51 2844
3202.04 2913
3202.58 2968
3203.11 3024
3203.64 2868
3204.18 3173
3204.71 3271
3205.24 3049
3205.78 2983
3206.31 3151
3206.85 3168
3207.38 3080
3207.91 2987
3208.45 3056
3208.98 3051
3209.52 3042
3210.05 3041
3210.59 3106
3211.12 3144
3211.65 3333
3212.19 3396
3212.72 3291
3213.26 3405
3213.79 3384
3214.33 3558
3214.86 3461
3215.40 3294
3215.93 3342
3216.47 3360
3217.00 3343
3217.54 3201
3218.07 3044
3218.61 3145
3219.14 2880
3219.68 3124
3220.21 2964
3220.75 2860
3221.28 2838
3221.82 2750
3222.35 2890
3222.89 2900
3223.42 2817
3223.96 2974
3224.49 3168
3225.03 3038
3225.57 3021
3226.10 3231
3226.64 3520
3227.17 3664
3227.71 3632
3228.24 3454
3228.78 3556
3229.32 3373
3229.85 3461
3230.39 3248
3230.92 3076
3231.46 3235
3232.00 3156
3232.53 3099
3233.07 2928
3233.60 2967
3234.14 2944
3234.68 2986
3235.21 2971
3235.75 2969
3236.29 3037
3236.82 3095
3237.36 2993
3237.90 2888
3238.43 3081
3238.97 3069
3239.51 3108
3240.04 2940
3240.58 2993
3241.12 3000
3241.65 3255
3242.19 3302
3242.73 3292
3243.26 3244
3243.80 3076
3244.34 3115
3244.88 3058
3245.41 3091
3245.95 2996
3246.49 3226
3247.02 3128
3247.56 2959
3248.10 2954
3248.64 3110
3249.17 2982
3249.71 2766
3250.25 2807
3250.79 2988
3251.33 2973
3251.86 3046
3252.40 2975
3252.94 3065
3253.48 3159
3254.01 3262
3254.55 3296
3255.09 3436
3255.63 3039
3256.17 3032
3256.70 3345
3257.24 3239
3257.78 3192
3258.32 3382
3258.86 3305
3259.40 3238
3259.93 3274
3260.47 3137
3261.01 3562
3261.55 3377
3262.09 3397
3262.63 3517
3263.17 3639
3263.70 3492
3264.24 3690
3264.78 3740
3265.32 3927
3265.86 3859
3266.40 4177
3266.94 4505
3267.48 4707
3268.02 4772
3268.56 4599
3269.09 4744
3269.63 4857
3270.17 5083
3270.71 5265
3271.25 4997
3271.79 5322
3272.33 5243
3272.87 4463
3273.41 4397
3273.95 4106
3274.49 3976
3275.03 3751
3275.57 3620
3276.11 3610
3276.65 3593
3277.19 3588
3277.73 3384
3278.27 3449
3278.81 3397
3279.35 3638
3279.89 3752
3280.43 3477
3280.97 3582
3281.51 3593
3282.05 3664
3282.59 3500
3283.13 3607
3283.67 3480
3284.21 3454
3284.75 3686
3285.29 3644
3285.83 3610
3286.37 3708
3286.91 3801
3287.45 3946
3287.99 3930
3288.53 4039
3289.08 3926
3289.62 3685
3290.16 3925
3290.70 4119
3291.24 3830
3291.78 3962
3292.32 3864
3292.86 3837
3293.40 3629
3293.95 3635
3294.49 3747
3295.03 3696
3295.57 4038
3296.11 4505
3296.65 4097
3297.19 4328
3297.73 4515
3298.28 4614
3298.82 4831
3299.36 4610
3299.90 4737
3300.44 4782
3300.99 4461
3301.53 4555
3302.07 4261
3302.61 4080
3303.15 4190
3303.69 4147
3304.24 4013
3304.78 3947
3305.32 3903
3305.86 3986
3306.41 3906
3306.95 3793
3307.49 3662
3308.03 3706
3308.58 3778
3309.12 3864
3309.66 3855
3310.20 3927
3310.75 4037
3311.29 4089
3311.83 4054
3312.37 4117
3312.92 4268
3313.46 4317
3314.00 3934
3314.54 4031
3315.09 3931
3315.63 4040
3316.17 4030
3316.72 4277
3317.26 4107
3317.80 4031
3318.35 4105
3318.89 4079
3319.43 4180
3319.98 4061
3320.52 4008
3321.06 4190
3321.61 4101
3322.15 4174
3322.69 4297
3323.24 4351
3323.78 4177
3324.33 4333
3324.87 4240
3325.41 4135
3325.96 4463
3326.50 4230
3327.04 4165
3327.59 4330
3328.13 4158
3328.68 4100
3329.22 4063
3329.76 3851
3330.31 3840
3330.85 4111
3331.40 3954
3331.94 4018
3332.49 4331
3333.03 4316
3333.58 4536
3334.12 4894
3334.66 5613
3335.21 6228
3335.75 6680
3336.30 7653
3336.84 9087
3337.39 10220
3337.93 11357
3338.48 11542
3339.02 12307
3339.57 12874
3340.11 12750
3340.66 12549
3341.20 11556
3341.75 10623
3342.29 9878
3342.84 8803
3343.38 7740
3343.93 6584
3344.47 5606
3345.02 4999
3345.57 4669
3346.11 4331
3346.66 4000
3347.20 3945
3347.75 3875
3348.29 3673
3348.84 3774
3349.38 3732
3349.93 3700
3350.48 3725
3351.02 3694
3351.57 3505
3352.11 3518
3352.66 3727
3353.21 3764
3353.75 3659
3354.30 3835
3354.84 3953
3355.39 3702
3355.94 3592
3356.48 3789
3357.03 3713
3357.58 3662
3358.12 3614
3358.67 3619
3359.22 3533
3359.76 3544
3360.31 3597
3360.86 3550
3361.40 3504
3361.95 3298
3362.50 3488
3363.04 3463
3363.59 3220
3364.14 3277
3364.68 3471
3365.23 3469
3365.78 3500
3366.33 3163
3366.87 3232
3367.42 3350
3367.97 3374
3368.51 3366
3369.06 3483
3369.61 3433
3370.16 3334
3370.70 3250
3371.25 3491
3371.80 3447
3372.35 3593
3372.90 3651
3373.44 3761
3373.99 3577
3374.54 3724
3375.09 3944
3375.63 4102
3376.18 4195
3376.73 4255
3377.28 4230
3377.83 4369
3378.37 4102
3378.92 4219
3379.47 3961
3380.02 3969
3380.57 3831
3381.12 3560
3381.66 3530
3382.21 3344
3382.76 3150
3383.31 3042
3383.86 3022
3384.41 2999
3384.96 3129
3385.50 3127
3386.05 3099
3386.60 3147
3387.15 3106
3387.70 2973
3388.25 2922
3388.80 2868
3389.35 2920
3389.90 2887
3390.44 2846
3390.99 2716
3391.54 2884
3392.09 3020
3392.64 3056
3393.19 2927
3393.74 2848
3394.29 2813
3394.84 2966
3395.39 2858
3395.94 2830
3396.49 2884
3397.04 2811
3397.59 2781
3398.14 3016
3398.69 2968
3399.24 3068
3399.79 2945
3400.34 2797
3400.89 2829
3401.44 2836
3401.99 2703
3402.54 2905
3403.09 2747
3403.64 2783
3404.19 2714
3404.74 2791
3405.29 2854
3405.84 2993
3406.39 2887
3406.94 2937
3407.49 2833
3408.04 2786
3408.59 2600
3409.14 2843
3409.69 2806
3410.24 2732
3410.79 2877
3411.34 2809
3411.89 2864
3412.45 2819
3413.00 2710
3413.55 2769
3414.10 3104
3414.65 3269
3415.20 3252
3415.75 3200
3416.30 2929
3416.85 3109
3417.41 2968
3417.96 2869
3418.51 2861
3419.06 2830
3419.61 2774
3420.16 2766
3420.71 2722
3421.27 2695
3421.82 2709
3422.37 2620
3422.92 2488
3423.47 2692
3424.02 2682
3424.58 2738
3425.13 2695
3425.68 2658
3426.23 2570
3426.78 2738
3427.34 2755
3427.89 2797
3428.44 2766
3428.99 2617
3429.55 2662
3430.10 2562
3430.65 2625
3431.20 2675
3431.76 2635
3432.31 2509
3432.86 2727
3433.41 2714
3433.97 2566
3434.52 2601
3435.07 2627
3435.62 2691
3436.18 2617
3436.73 2545
3437.28 2644
3437.84 2558
3438.39 2641
3438.94 2505
3439.49 2584
3440.05 2660
3440.60 2560
3441.15 2680
3441.71 2855
3442.26 2838
3442.81 2962
3443.37 2846
3443.92 2893
3444.47 2893
3445.03 2733
3445.58 2721
3446.13 2758
3446.69 2864
3447.24 2658
3447.80 2594
3448.35 2643
3448.90 2640
3449.46 2514
3450.01 2512
3450.57 2624
3451.12 2482
3451.67 2429
3452.23 2495
3452.78 2482
3453.34 2519
3453.89 2470
3454.44 2513
3455.00 2521
3455.55 2532
3456.11 2398
3456.66 2418
3457.22 2439
3457.77 2576
3458.33 2586
3458.88 2527
3459.43 2326
3459.99 2456
3460.54 2418
3461.10 2503
3461.65 2444
3462.21 2545
3462.76 2416
3463.32 2515
3463.87 2687
3464.43 2552
3464.98 2604
3465.54 2590
3466.09 2719
3466.65 2687
3467.21 2594
3467.76 2631
3468.32 2821
3468.87 2893
3469.43 2855
3469.98 2974
3470.54 2710
3471.09 2722
3471.65 2904
3472.20 2828
3472.76 2695
3473.32 2661
3473.87 2806
3474.43 2780
3474.98 2783
3475.54 2960
3476.10 2939
3476.65 2875
3477.21 2772
3477.76 2782
3478.32 2919
3478.88 2785
3479.43 2683
3479.99 2693
3480.55 2769
3481.10 2906
3481.66 3050
3482.22 2917
3482.77 2906
3483.33 2823
3483.89 3084
3484.44 3140
3485.00 3140
3485.56 3100
3486.11 2980
3486.67 3009
3487.23 3056
3487.78 3062
3488.34 3078
3488.90 3179
3489.45 3053
3490.01 3081
3490.57 3081
3491.13 3297
3491.68 3392
3492.24 3465
3492.80 3593
3493.35 4024
3493.91 4260
3494.47 4490
3495.03 4470
3495.58 4683
3496.14 4707
3496.70 4852
3497.26 4624
3497.82 4750
3498.37 4524
3498.93 4460
3499.49 4433
3500.05 4360
3500.61 4677
3501.16 4671
3501.72 4923
3502.28 4922
3502.84 5041
3503.40 4957
3503.95 5237
3504.51 5345
3505.07 4835
3505.63 4678
3506.19 4615
3506.75 4452
3507.30 4364
3507.86 4268
3508.42 4282
3508.98 4286
3509.54 4319
3510.10 4367
3510.66 4209
3511.22 4140
3511.77 3996
3512.33 3660
3512.89 3479
3513.45 3597
3514.01 3646
3514.57 3575
3515.13 3220
3515.69 3216
3516.25 2966
3516.81 2907
3517.37 3074
3517.92 3008
3518.48 2987
3519.04 3069
3519.60 2825
3520.16 2731
3520.72 2794
3521.28 2937
3521.84 2916
3522.40 3170
3522.96 3121
3523.52 3045
3524.08 3135
3524.64 3218
3525.20 3007
3525.76 3041
3526.32 2788
3526.88 2906
3527.44 2997
3528.00 2986
3528.56 2820
3529.12 2759
3529.68 2621
3530.24 2706
3530.80 2863
3531.36 2877
3531.92 2785
3532.48 2782
3533.04 2833
3533.60 2708
3534.17 2591
3534.73 2667
3535.29 2589
3535.85 2727
3536.41 2798
3536.97 2923
3537.53 2910
3538.09 2798
3538.65 2900
3539.21 2953
3539.77 2936
3540.34 2833
3540.90 2833
3541.46 3077
3542.02 2930
3542.58 3038
3543.14 3161
3543.70 2961
3544.26 2897
3544.83 2859
3545.39 2963
3545.95 2809
3546.51 2885
3547.07 2860
3547.63 2769
3548.20 2819
3548.76 2955
3549.32 2848
3549.88 2648
3550.44 2606
3551.01 2700
3551.57 2654
3552.13 2533
3552.69 2604
3553.25 2637
3553.82 2634
3554.38 2616
3554.94 2544
3555.50 2680
3556.07 2780
3556.63 2595
3557.19 2717
3557.75 2707
3558.32 2868
3558.88 2727
3559.44 2667
3560.00 2656
3560.57 2670
3561.13 2651
3561.69 2531
3562.26 2734
3562.82 2602
3563.38 2635
3563.94 2616
3564.51 2544
3565.07 2558
3565.63 2401
3566.20 2470
3566.76 2518
3567.32 2457
3567.89 2679
3568.45 2937
3569.01 2740
3569.58 2400
3570.14 2416
3570.70 2339
3571.27 2368
3571.83 2388
3572.39 2398
3572.96 2628
3573.52 2486
3574.09 2463
3574.65 2577
3575.21 2524
3575.78 2490
3576.34 2488
3576.91 2635
3577.47 2738
3578.03 2654
3578.60 2590
3579.16 2798
3579.73 2608
3580.29 2525
3580.86 2502
3581.42 2487
3581.98 2650
3582.55 2554
3583.11 2476
3583.68 2528
3584.24 2591
3584.81 2497
3585.37 2652
3585.94 2721
3586.50 2519
3587.07 2599
3587.63 2507
3588.20 2461
3588.76 2577
3589.33 2766
3589.89 2633
3590.46 2787
3591.02 2550
3591.59 2451
3592.15 2418
3592.72 2587
3593.28 2703
3593.85 2691
3594.41 2611
3594.98 2605
3595.54 2612
3596.11 2622
3596.68 2538
3597.24 2654
3597.81 2499
3598.37 2570
3598.94 2484
3599.50 2650
3600.07 2566
3600.64 2597
3601.20 2632
3601.77 2699
3602.33 2523
3602.90 2577
3603.47 2611
3604.03 2554
3604.60 2446
3605.16 2532
3605.73 2495
3606.30 2321
3606.86 2440
3607.43 2421
3608.00 2445
3608.56 2356
3609.13 2523
3609.70 2402
3610.26 2368
3610.83 2355
3611.40 2237
3611.96 2443
3612.53 2433
3613.10 2422
3613.66 2461
3614.23 2486
3614.80 2613
3615.36 2554
3615.93 2482
3616.50 2771
3617.07 2928
3617.63 3000
3618.20 3172
3618.77 3360
3619.34 3863
3619.90 3635
3620.47 3949
3621.04 4074
3621.61 4576
3622.17 4609
3622.74 4409
3623.31 4320
3623.88 4083
3624.44 3941
3625.01 3767
3625.58 3378
3626.15 3262
3626.72 3222
3627.28 2847
3627.85 2751
3628.42 2683
3628.99 2579
3629.56 2543
3630.12 2505
3630.69 2607
3631.26 2471
3631.83 2386
3632.40 2410
3632.97 2457
3633.53 2547
3634.10 2356
3634.67 2410
3635.24 2487
3635.81 2406
3636.38 2533
3636.95 2407
3637.52 2407
3638.08 2411
3638.65 2278
3639.22 2240
3639.79 2282
3640.36 2352
3640.93 2382
3641.50 2582
3642.07 2637
3642.64 2641
3643.21 2698
3643.78 2616
3644.34 2727
3644.91 2833
3645.48 2664
3646.05 2501
3646.62 2491
3647.19 2784
3647.76 2837
3648.33 2929
3648.90 2613
3649.47 2633
3650.04 2642
3650.61 2692
3651.18 2844
3651.75 2683
3652.32 2686
3652.89 2639
3653.46 2724
3654.03 2799
3654.60 2743
3655.17 2758
3655.74 2700
3656.31 2560
3656.88 2743
3657.45 2766
3658.02 2859
3658.59 2781
3659.16 2920
3659.73 2813
3660.30 2654
3660.87 2749
3661.45 2719
3662.02 2569
3662.59 2753
3663.16 2855
3663.73 2662
3664.30 2648
3664.87 2699
3665.44 2877
3666.01 2720
3666.58 2437
3667.15 2478
3667.73 2439
3668.30 2482
3668.87 2365
3669.44 2478
3670.01 2591
3670.58 2519
3671.15 2388
3671.73 2425
3672.30 2489
3672.87 2562
3673.44 2629
3674.01 2532
3674.58 2624
3675.16 2599
3675.73 2501
3676.30 2611
3676.87 2806
3677.44 2806
3678.01 2657
3678.59 2716
3679.16 2655
3679.73 2680
3680.30 2819
3680.88 2772
3681.45 2888
3682.02 2773
3682.59 2575
3683.16 2605
3683.74 2497
3684.31 2513
3684.88 2564
3685.45 2388
3686.03 2326
3686.60 2449
3687.17 2332
3687.74 2450
3688.32 2507
3688.89 2532
3689.46 2552
3690.04 2736
3690.61 2553
3691.18 2602
3691.76 2719
3692.33 2860
3692.90 2814
3693.47 2742
3694.05 2743
3694.62 2782
3695.19 2706
3695.77 2601
3696.34 2541
3696.91 2724
3697.49 2879
3698.06 2837
3698.64 2449
3699.21 2474
3699.78 2338
3700.36 2317
3700.93 2425
3701.50 2497
3702.08 2495
3702.65 2480
3703.23 2453
3703.80 2319
3704.37 2460
3704.95 2474
3705.52 2514
3706.10 2604
3706.67 2631
3707.24 2528
3707.82 2497
3708.39 2473
3708.97 2455
3709.54 2452
3710.12 2557
3710.69 2588
3711.27 2548
3711.84 2434
3712.41 2473
3712.99 2508
3713.56 2606
3714.14 2507
3714.71 2460
3715.29 2452
3715.86 2339
3716.44 2508
3717.01 2534
3717.59 2557
3718.16 2609
3718.74 2633
3719.31 2470
3719.89 2413
3720.46 2313
3721.04 2388
3721.61 2510
3722.19 2490
3722.77 2517
3723.34 2479
3723.92 2320
3724.49 2327
3725.07 2456
3725.64 2208
3726.22 2235
3726.79 2301
3727.37 2405
3727.95 2464
3728.52 2390
3729.10 2363
3729.67 2411
3730.25 2520
3730.83 2488
3731.40 2590
3731.98 2528
3732.56 2722
3733.13 2817
3733.71 2754
3734.28 2871
3734.86 2771
3735.44 3103
3736.01 3222
3736.59 3163
3737.17 3192
3737.74 3186
3738.32 2936
3738.90 2901
3739.47 2891
3740.05 2887
3740.63 3036
3741.20 2760
3741.78 2652
3742.36 2886
3742.93 2673
3743.51 2726
3744.09 2659
3744.67 2660
3745.24 2596
3745.82 2440
3746.40 2450
3746.97 2393
3747.55 2462
3748.13 2520
3748.71 2443
3749.28 2350
3749.86 2396
3750.44 2462
3751.02 2563
3751.59 2588
3752.17 2645
3752.75 2628
3753.33 2477
3753.91 2448
3754.48 2670
3755.06 2577
3755.64 2663
3756.22 2679
3756.80 2674
3757.37 2774
3757.95 2735
3758.53 2700
3759.11 2647
3759.69 2517
3760.27 2628
3760.84 2688
3761.42 2837
3762.00 2984
3762.58 2943
3763.16 2927
3763.74 3168
3764.31 3109
3764.89 3116
3765.47 2877
3766.05 2780
3766.63 2805
3767.21 2807
3767.79 2816
3768.37 2572
3768.95 2587
3769.52 2500
3770.10 2480
3770.68 2483
3771.26 2444
3771.84 2472
3772.42 2508
3773.00 2553
3773.58 2719
3774.16 2700
3774.74 2728
3775.32 2705
3775.90 2535
3776.48 2741
3777.06 2792
3777.64 2643
3778.22 2533
3778.80 2592
3779.38 2617
3779.96 2588
3780.54 2448
3781.12 2512
3781.70 2496
3782.28 2457
3782.86 2410
3783.44 2464
3784.02 2602
3784.60 2457
3785.18 2387
3785.76 2368
3786.34 2375
3786.92 2371
3787.50 2363
3788.08 2331
3788.66 2299
3789.24 2439
3789.82 2248
3790.40 2189
3790.98 2453
3791.56 2385
3792.14 2414
3792.72 2479
3793.30 2481
3793.89 2412
3794.47 2494
3795.05 2566
3795.63 2400
3796.21 2407
3796.79 2227
3797.37 2324
3797.95 2448
3798.53 2390
3799.12 2512
3799.70 2376
3800.28 2438
3800.86 2454
3801.44 2493
3802.02 2328
3802.60 2348
3803.19 2595
3803.77 2534
3804.35 2504
3804.93 2554
3805.51 2549
3806.10 2699
3806.68 2592
3807.26 2458
3807.84 2476
3808.42 2409
3809.01 2486
3809.59 2597
3810.17 2631
3810.75 2702
3811.33 2514
3811.92 2611
3812.50 2563
3813.08 2530
3813.66 2601
3814.25 2421
3814.83 2334
3815.41 2437
3815.99 2476
3816.58 2529
3817.16 2560
3817.74 2533
3818.32 2569
3818.91 2623
3819.49 2505
3820.07 2433
3820.66 2394
3821.24 2458
3821.82 2540
3822.41 2487
3822.99 2425
3823.57 2346
3824.16 2396
3824.74 2482
3825.32 2416
3825.91 2260
3826.49 2255
3827.07 2285
3827.66 2278
3828.24 2296
3828.82 2341
3829.41 2364
3829.99 2259
3830.57 2359
3831.16 2356
3831.74 2409
3832.33 2493
3832.91 2466
3833.49 2435
3834.08 2435
3834.66 2512
3835.25 2516
3835.83 2441
3836.41 2372
3837.00 2257
3837.58 2422
3838.17 2522
3838.75 2297
3839.34 2366
3839.92 2593
3840.50 2673
3841.09 2544
3841.67 2474
3842.26 2478
3842.84 2339
3843.43 2375
3844.01 2485
3844.60 2522
3845.18 2409
3845.77 2446
3846.35 2452
3846.94 2383
3847.52 2381
3848.11 2421
3848.69 2489
3849.28 2547
3849.86 2533
3850.45 2389
3851.03 2296
3851.62 2468
3852.20 2722
3852.79 2501
3853.37 2499
3853.96 2720
3854.55 2599
3855.13 2497
3855.72 2323
3856.30 2355
3856.89 2418
3857.47 2573
3858.06 2597
3858.65 2721
3859.23 2642
3859.82 2646
3860.40 3072
3860.99 3091
3861.58 3137
3862.16 3415
3862.75 3653
3863.33 3787
3863.92 4001
3864.51 4063
3865.09 4398
3865.68 4607
3866.27 4405
3866.85 4069
3867.44 4212
3868.03 4046
3868.61 3760
3869.20 3478
3869.79 3446
3870.37 3117
3870.96 3077
3871.55 2839
3872.13 2652
3872.72 2709
3873.31 2642
3873.89 2524
3874.48 2529
3875.07 2580
3875.66 2579
3876.24 2465
3876.83 2628
3877.42 2690
3878.00 2557
3878.59 2540
3879.18 2559
3879.77 2735
3880.35 2485
3880.94 2276
3881.53 2461
3882.12 2471
3882.70 2285
3883.29 2415
3883.88 2454
3884.47 2556
3885.06 2466
3885.64 2431
3886.23 2250
3886.82 2295
3887.41 2385
3888.00 2477
3888.58 2552
3889.17 2465
3889.76 2613
3890.35 2631
3890.94 2506
3891.53 2421
3892.11 2600
3892.70 2654
3893.29 2584
3893.88 2702
3894.47 2883
3895.06 2699
3895.65 2702
3896.23 2868
3896.82 2718
3897.41 2902
3898.00 2940
3898.59 2941
3899.18 2942
3899.77 2926
3900.36 2981
3900.95 2907
3901.53 2853
3902.12 3015
3902.71 2956
3903.30 2934
3903.89 2908
3904.48 2844
3905.07 2775
3905.66 2741
3906.25 2627
3906.84 2579
3907.43 2503
3908.02 2615
3908.61 2489
3909.20 2468
3909.79 2567
3910.38 2303
3910.97 2409
3911.56 2410
3912.15 2315
3912.74 2356
3913.33 2455
3913.92 2471
3914.51 2330
3915.10 2350
3915.69 2410
3916.28 2279
3916.87 2318
3917.46 2409
3918.05 2315
3918.64 2172
3919.23 2335
3919.82 2314
3920.41 2302
3921.00 2123
3921.59 2303
3922.18 2292
3922.77 2301
3923.36 2267
3923.95 2281
3924.55 2397
3925.14 2424
3925.73 2360
3926.32 2402
3926.91 2390
3927.50 2375
3928.09 2482
3928.68 2477
3929.27 2437
3929.87 2316
3930.46 2287
3931.05 2277
3931.64 2188
3932.23 2219
3932.82 2401
3933.41 2540
3934.01 2410
3934.60 2412
3935.19 2362
3935.78 2253
3936.37 2250
3936.96 2257
3937.56 2203
3938.15 2277
3938.74 2382
3939.33 2260
3939.92 2453
3940.52 2275
3941.11 2242
3941.70 2341
3942.29 2336
3942.88 2326
3943.48 2436
3944.07 2487
3944.66 2441
3945.25 2518
3945.85 2509
3946.44 2397
3947.03 2391
3947.62 2456
3948.22 2436
3948.81 2437
3949.40 2411
3949.99 2314
3950.59 2300
3951.18 2227
3951.77 2277
3952.37 2345
3952.96 2330
3953.55 2293
3954.15 2299
3954.74 2326
3955.33 2420
3955.93 2329
3956.52 2460
3957.11 2448
3957.71 2358
3958.30 2367
3958.89 2425
3959.49 2434
3960.08 2506
3960.67 2788
3961.27 2739
3961.86 2487
3962.45 2383
3963.05 2438
3963.64 2564
3964.23 2668
3964.83 2503
3965.42 2474
3966.02 2567
3966.61 2646
3967.20 2687
3967.80 2760
3968.39 2676
3968.99 2632
3969.58 2655
3970.18 2732
3970.77 2758
3971.36 2814
3971.96 2838
3972.55 2567
3973.15 2480
3973.74 2545
3974.34 2701
3974.93 2700
3975.53 2394
3976.12 2409
3976.72 2515
3977.31 2479
3977.91 2362
3978.50 2444
3979.10 2366
3979.69 2236
3980.29 2400
3980.88 2391
3981.48 2387
3982.07 2375
3982.67 2346
3983.26 2320
3983.86 2242
3984.45 2363
3985.05 2318
3985.64 2432
3986.24 2470
3986.83 2497
3987.43 2361
3988.03 2321
3988.62 2228
3989.22 2277
3989.81 2348
3990.41 2372
3991.00 2274
3991.60 2432
3992.20 2302
3992.79 2337
3993.39 2314
3993.98 2370
3994.58 2208
3995.18 2480
3995.77 2553
3996.37 2492
3996.97 2424
3997.56 2382
3998.16 2422
3998.75 2601
3999.35 2614
3999.95 2534
4000.54 2438
4001.14 2512
4001.74 2609
4002.33 2598
4002.93 2588
4003.53 2752
4004.12 2692
4004.72 2543
4005.32 2444
4005.92 2637
4006.51 2531
4007.11 2560
4007.71 2681
4008.30 2600
4008.90 2625
4009.50 2606
4010.10 2507
4010.69 2574
4011.29 2507
4011.89 2578
4012.49 2516
4013.08 2439
4013.68 2532
4014.28 2682
4014.88 2543
4015.47 2532
4016.07 2681
4016.67 2712
4017.27 2638
4017.86 2619
4018.46 2809
4019.06 2662
4019.66 2633
4020.26 2727
4020.85 2555
4021.45 2570
4022.05 2917
4022.65 2749
4023.25 2410
4023.85 2335
4024.44 2521
4025.04 2427
4025.64 2547
4026.24 2555
4026.84 2561
4027.44 2297
4028.03 2461
4028.63 2551
4029.23 2574
4029.83 2711
4030.43 2600
4031.03 2587
4031.63 2659
4032.23 2640
4032.83 2725
4033.42 2621
4034.02 2697
4034.62 2679
4035.22 2636
4035.82 2520
4036.42 2496
4037.02 2528
4037.62 2455
4038.22 2434
4038.82 2541
4039.42 2431
4040.02 2381
4040.62 2265
4041.22 2425
4041.82 2434
4042.41 2422
4043.01 2343
4043.61 2351
4044.21 2490
4044.81 2589
4045.41 2379
4046.01 2532
4046.61 2426
4047.21 2426
4047.81 2481
4048.41 2341
4049.01 2286
4049.61 2373
4050.21 2296
4050.82 2344
4051.42 2521
4052.02 2370
4052.62 2239
4053.22 2178
4053.82 2274
4054.42 2391
4055.02 2540
4055.62 2393
4056.22 2416
4056.82 2592
4057.42 2558
4058.02 2665
4058.62 2668
4059.22 2607
4059.83 2626
4060.43 2705
4061.03 2622
4061.63 2594
4062.23 2726
4062.83 2556
4063.43 2438
4064.03 2306
4064.63 2322
4065.24 2376
4065.84 2310
4066.44 2271
4067.04 2126
4067.64 2215
4068.24 2461
4068.85 2364
4069.45 2305
4070.05 2230
4070.65 2239
4071.25 2269
4071.85 2376
4072.46 2394
4073.06 2221
4073.66 2234
4074.26 2423
4074.86 2337
4075.47 2340
4076.07 2386
4076.67 2421
4077.27 2321
4077.88 2320
4078.48 2246
4079.08 2320
4079.68 2442
4080.29 2323
4080.89 2164
4081.49 2204
4082.09 2269
4082.70 2357
4083.30 2415
4083.90 2279
4084.50 2150
4085.11 2311
4085.71 2483
4086.31 2352
4086.92 2312
4087.52 2442
4088.12 2293
4088.72 2421
4089.33 2662
4089.93 2432
4090.53 2541
4091.14 2508
4091.74 2310
4092.34 2341
4092.95 2638
4093.55 2718
4094.16 2681
4094.76 2789
4095.36 2848
4095.97 2944
4096.57 3152
4097.17 3094
4097.78 3257
4098.38 3346
4098.98 3449
4099.59 3390
4100.19 3268
4100.80 3520
4101.40 3249
4102.00 3089
4102.61 2965
4103.21 2962
4103.82 2563
4104.42 2522
4105.03 2343
4105.63 2355
4106.23 2286
4106.84 2320
4107.44 2387
4108.05 2197
4108.65 2150
4109.26 2124
4109.86 2166
4110.47 2137
4111.07 2153
4111.68 2191
4112.28 2215
4112.89 2259
4113.49 2263
4114.10 2451
4114.70 2310
4115.31 2117
4115.91 2159
4116.52 2081
4117.12 2070
4117.73 2262
4118.33 2197
4118.94 2185
4119.54 2126
4120.15 2168
4120.75 2214
4121.36 2151
4121.97 2185
4122.57 2272
4123.18 2385
4123.78 2390
4124.39 2198
4124.99 2244
4125.60 2172
4126.21 2202
4126.81 2306
4127.42 2277
4128.02 2300
4128.63 2391
4129.24 2359
4129.84 2374
4130.45 2347
4131.05 2235
4131.66 2316
4132.27 2343
4132.87 2305
4133.48 2303
4134.09 2357
4134.69 2467
4135.30 2454
4135.91 2591
4136.51 2563
4137.12 2464
4137.73 2384
4138.33 2468
4138.94 2413
4139.55 2477
4140.15 2405
4140.76 2509
4141.37 2484
4141.97 2337
4142.58 2422
4143.19 2450
4143.80 2509
4144.40 2529
4145.01 2401
4145.62 2321
4146.22 2507
4146.83 2578
4147.44 2493
4148.05 2482
4148.65 2382
4149.26 2352
4149.87 2300
4150.48 2306
4151.09 2342
4151.69 2341
4152.30 2135
4152.91 2153
4153.52 2160
4154.12 2179
4154.73 2155
4155.34 2277
4155.95 2157
4156.56 2139
4157.16 2100
4157.77 2176
4158.38 2147
4158.99 2313
4159.60 2304
4160.21 2220
4160.81 2162
4161.42 2102
4162.03 2188
4162.64 2124
4163.25 1997
4163.86 2106
4164.47 2190
4165.08 2261
4165.68 2285
4166.29 2328
4166.90 2570
4167.51 2687
4168.12 2516
4168.73 2447
4169.34 2582
4169.95 2660
4170.56 2504
4171.16 2534
4171.77 2668
4172.38 2530
4172.99 2622
4173.60 2493
4174.21 2369
4174.82 2488
4175.43 2548
4176.04 2450
4176.65 2554
4177.26 2481
4177.87 2359
4178.48 2501
4179.09 2349
4179.70 2335
4180.31 2287
4180.92 2238
4181.53 2223
4182.14 2130
4182.75 2191
4183.36 2060
4183.97 2330
4184.58 2302
4185.19 2274
4185.80 2101
4186.41 2198
4187.02 2174
4187.63 2167
4188.24 2251
4188.85 2246
4189.46 2241
4190.07 2155
4190.68 2121
4191.29 2211
4191.90 2125
4192.51 2229
4193.13 2332
4193.74 2153
4194.35 2113
4194.96 2233
4195.57 2365
4196.18 2248
4196.79 2232
4197.40 2270
4198.01 2380
4198.62 2462
4199.24 2539
4199.85 2409
4200.46 2358
4201.07 2415
4201.68 2509
4202.29 2432
4202.90 2488
4203.52 2328
4204.13 2394
4204.74 2466
4205.35 2382
4205.96 2298
4206.57 2323
4207.19 2235
4207.80 2149
4208.41 2310
4209.02 2378
4209.63 2150
4210.25 2085
4210.86 2183
4211.47 2093
4212.08 2228
4212.69 2128
4213.31 2093
4213.92 2170
4214.53 2228
4215.14 2210
4215.76 2242
4216.37 2262
4216.98 2246
4217.59 2274
4218.21 2386
4218.82 2257
4219.43 2315
4220.04 2277
4220.66 2395
4221.27 2381
4221.88 2315
4222.50 2446
4223.11 2529
4223.72 2661
4224.33 2739
4224.95 2608
4225.56 2800
4226.17 2681
4226.79 2661
4227.40 2933
4228.01 2868
4228.63 2979
4229.24 3033
4229.85 2898
4230.47 3053
4231.08 3112
4231.69 3012
4232.31 2880
4232.92 2959
4233.54 3146
4234.15 2979
4234.76 2835
4235.38 2864
4235.99 2653
4236.61 2541
4237.22 2535
4237.83 2544
4238.45 2501
4239.06 2332
4239.68 2278
4240.29 2352
4240.90 2430
4241.52 2408
4242.13 2372
4242.75 2231
4243.36 2247
4243.98 2208
4244.59 2362
4245.21 2282
4245.82 2210
4246.43 2114
4247.05 2022
4247.66 2266
4248.28 2298
4248.89 2194
4249.51 2221
4250.12 2205
4250.74 2291
4251.35 2265
4251.97 2207
4252.58 2131
4253.20 2144
4253.81 2244
4254.43 2270
4255.04 2258
4255.66 2250
4256.28 2159
4256.89 2104
4257.51 2197
4258.12 2321
4258.74 2192
4259.35 2255
4259.97 2293
4260.58 2347
4261.20 2294
4261.82 2248
4262.43 2169
4263.05 2168
4263.66 2241
4264.28 2206
4264.90 2260
4265.51 2292
4266.13 2239
4266.74 2330
4267.36 2222
4267.98 2295
4268.59 2305
4269.21 2425
4269.82 2465
4270.44 2638
4271.06 2645
4271.67 2507
4272.29 2393
4272.91 2573
4273.52 2497
4274.14 2357
4274.76 2517
4275.37 2570
4275.99 2383
4276.61 2334
4277.22 2275
4277.84 2213
4278.46 2341
4279.08 2175
4279.69 2213
4280.31 2204
4280.93 2254
4281.54 2338
4282.16 2291
4282.78 2225
4283.40 2192
4284.01 2279
4284.63 2078
4285.25 1929
4285.87 2058
4286.48 2081
4287.10 2185
4287.72 2127
4288.34 2079
4288.95 2139
4289.57 2146
4290.19 2218
4290.81 2196
4291.43 2242
4292.04 2239
4292.66 2225
4293.28 2213
4293.90 2210
4294.52 2068
4295.13 2074
4295.75 2056
4296.37 1974
4296.99 2128
4297.61 1996
4298.23 2241
4298.84 2298
4299.46 2319
4300.08 2124
4300.70 2180
4301.32 2123
4301.94 2209
4302.56 2294
4303.17 2157
4303.79 2229
4304.41 2261
4305.03 2219
4305.65 2217
4306.27 2279
4306.89 2109
4307.51 2295
4308.13 2262
4308.75 2087
4309.36 2164
4309.98 2201
4310.60 2340
4311.22 2320
4311.84 2369
4312.46 2493
4313.08 2457
4313.70 2433
4314.32 2493
4314.94 2614
4315.56 2557
4316.18 2417
4316.80 2418
4317.42 2319
4318.04 2267
4318.66 2335
4319.28 2387
4319.90 2210
4320.52 2283
4321.14 2210
4321.76 2147
4322.38 2198
4323.00 2148
4323.62 2166
4324.24 2122
4324.86 2099
4325.48 2204
4326.10 2289
4326.72 2400
4327.34 2320
4327.96 2280
4328.58 2173
4329.20 2284
4329.82 2341
4330.44 2308
4331.07 2177
4331.69 2291
4332.31 2304
4332.93 2064
4333.55 2210
4334.17 2258
4334.79 2278
4335.41 2224
4336.03 2309
4336.65 2184
4337.28 2309
4337.90 2369
4338.52 2268
4339.14 2340
4339.76 2419
4340.38 2333
4341.00 2517
4341.63 2545
4342.25 2522
4342.87 2554
4343.49 2545
4344.11 2461
4344.73 2511
4345.36 2708
4345.98 2649
4346.60 2644
4347.22 2628
4347.84 2588
4348.47 2931
4349.09 3118
4349.71 3144
4350.33 3414
4350.95 3336
4351.58 3348
4352.20 3492
4352.82 3428
4353.44 3250
4354.07 3080
4354.69 2819
4355.31 2698
4355.93 2708
4356.56 2611
4357.18 2572
4357.80 2489
4358.42 2403
4359.05 2394
4359.67 2580
4360.29 2399
4360.92 2216
4361.54 2463
4362.16 2382
4362.78 2279
4363.41 2281
4364.03 2294
4364.65 2427
4365.28 2474
4365.90 2292
4366.52 2233
4367.15 2337
4367.77 2335
4368.39 2308
4369.02 2423
4369.64 2451
4370.26 2349
4370.89 2189
4371.51 2283
4372.14 2465
4372.76 2236
4373.38 2174
4374.01 2187
4374.63 2209
4375.25 2232
4375.88 2168
4376.50 2122
4377.13 2172
4377.75 2062
4378.37 2138
4379.00 2253
4379.62 2230
4380.25 2252
4380.87 2298
4381.50 2248
4382.12 2218
4382.75 2304
4383.37 2284
4383.99 2208
4384.62 2248
4385.24 2324
4385.87 2350
4386.49 2370
4387.12 2440
4387.74 2445
4388.37 2346
4388.99 2398
4389.62 2423
4390.24 2467
4390.87 2457
4391.49 2547
4392.12 2595
4392.74 2721
4393.37 2847
4393.99 2860
4394.62 2848
4395.24 2822
4395.87 3011
4396.49 3043
4397.12 2857
4397.75 3010
4398.37 2769
4399.00 2807
4399.62 2843
4400.25 2638
4400.87 2546
4401.50 2661
4402.13 2708
4402.75 2651
4403.38 2687
4404.00 2624
4404.63 2526
4405.26 2572
4405.88 2743
4406.51 2526
4407.13 2560
4407.76 2557
4408.39 2546
4409.01 2468
4409.64 2448
4410.27 2427
4410.89 2486
4411.52 2425
4412.15 2403
4412.77 2434
4413.40 2527
4414.03 2450
4414.65 2380
4415.28 2316
4415.91 2473
4416.53 2490
4417.16 2302
4417.79 2303
4418.41 2314
4419.04 2361
4419.67 2340
4420.30 2376
4420.92 2380
4421.55 2208
4422.18 2343
4422.80 2286
4423.43 2137
4424.06 2034
4424.69 2177
4425.31 2089
4425.94 2172
4426.57 2261
4427.20 2180
4427.82 2086
4428.45 2127
4429.08 2175
4429.71 2111
4430.34 2031
4430.96 2074
4431.59 2126
4432.22 2125
4432.85 1930
4433.48 2089
4434.10 2158
4434.73 2154
4435.36 2047
4435.99 2051
4436.62 2132
4437.25 2089
4437.87 1984
4438.50 1996
4439.13 2028
4439.76 2084
4440.39 1982
4441.02 2009
4441.64 2113
4442.27 2096
4442.90 1967
4443.53 1915
4444.16 1932
4444.79 1932
4445.42 1823
4446.05 1852
4446.68 1973
4447.30 1840
4447.93 1933
4448.56 1990
4449.19 2051
4449.82 1959
4450.45 2044
4451.08 1891
4451.71 2031
4452.34 1948
4452.97 1999
4453.60 1958
4454.23 1958
4454.86 2054
4455.49 1977
4456.12 1854
4456.75 1878
4457.38 2002
4458.01 1932
4458.64 1984
4459.27 2064
4459.90 2059
4460.53 2057
4461.16 2028
4461.79 1945
4462.42 1898
4463.05 1943
4463.68 2057
4464.31 2016
4464.94 1962
4465.57 1879
4466.20 1967
4466.83 1994
4467.46 2000
4468.09 2018
4468.72 1900
4469.35 2014
4469.98 1923
4470.61 1928
4471.24 1821
4471.87 1826
4472.50 1889
4473.13 1828
4473.77 1939
4474.40 1965
4475.03 2014
4475.66 1976
4476.29 1957
4476.92 1882
4477.55 1882
4478.18 1967
4478.82 2022
4479.45 1813
4480.08 1810
4480.71 2022
4481.34 1976
4481.97 1966
4482.60 1967
4483.24 1969
4483.87 2011
4484.50 2117
4485.13 1975
4485.76 2041
4486.39 2214
4487.03 2111
4487.66 2201
4488.29 2107
4488.92 2259
4489.55 2155
4490.19 2006
4490.82 2040
4491.45 2020
4492.08 1961
4492.71 1927
4493.35 1973
4493.98 2006
4494.61 1985
4495.24 2011
4495.88 1990
4496.51 1952
4497.14 1949
4497.77 2100
4498.41 2092
4499.04 1989
4499.67 2047
4500.31 2077
4500.94 2025
4501.57 2031
4502.20 2072
4502.84 1979
4503.47 2046
4504.10 2181
4504.74 2257
4505.37 2222
4506.00 2259
4506.64 2298
4507.27 2431
4507.90 2526
4508.54 2519
4509.17 2395
4509.80 2376
4510.44 2310
4511.07 2204
4511.70 2140
4512.34 2107
4512.97 2066
4513.60 2056
4514.24 2096
4514.87 2233
4515.51 2011
4516.14 2041
4516.77 1880
4517.41 2152
4518.04 2177
4518.68 2200
4519.31 2389
4519.94 2304
4520.58 2070
4521.21 2027
4521.85 2256
4522.48 2333
4523.12 2198
4523.75 2053
4524.39 2114
4525.02 2240
4525.65 2168
4526.29 2190
4526.92 2243
4527.56 2380
4528.19 2082
4528.83 2237
4529.46 2201
4530.10 2261
4530.73 2297
4531.37 2461
4532.00 2476
4532.64 2820
4533.27 3065
4533.91 3001
4534.54 3298
4535.18 3630
4535.81 3786
4536.45 3864
4537.09 3571
4537.72 3528
4538.36 3216
4538.99 3170
4539.63 2998
4540.26 2795
4540.90 2669
4541.53 2649
4542.17 2346
4542.81 2359
4543.44 2393
4544.08 2357
4544.71 2216
4545.35 2165
4545.99 2124
4546.62 2090
4547.26 2052
4547.89 2178
4548.53 2086
4549.17 1999
4549.80 2089
4550.44 1950
4551.08 1986
4551.71 2026
4552.35 1883
4552.98 2006
4553.62 1985
4554.26 1972
4554.89 2138
4555.53 2093
4556.17 2130
4556.80 2348
4557.44 2302
4558.08 2192
4558.72 2181
4559.35 2219
4559.99 2311
4560.63 2248
4561.26 2297
4561.90 2196
4562.54 2060
4563.17 1995
4563.81 2109
4564.45 2069
4565.09 1915
4565.72 2065
4566.36 1979
4567.00 2022
4567.64 2036
4568.27 2084
4568.91 2001
4569.55 2182
4570.19 2155
4570.82 2160
4571.46 2204
4572.10 2227
4572.74 2348
4573.38 2236
4574.01 2194
4574.65 2293
4575.29 2348
4575.93 2274
4576.57 2110
4577.20 2049
4577.84 2083
4578.48 2068
4579.12 2159
4579.76 2136
4580.40 2142
4581.04 1942
4581.67 2056
4582.31 2054
4582.95 2065
4583.59 1901
4584.23 2001
4584.87 1915
4585.51 2016
4586.14 1922
4586.78 1952
4587.42 1938
4588.06 1979
4588.70 1972
4589.34 1864
4589.98 1799
4590.62 1999
4591.26 1895
4591.90 1889
4592.54 1989
4593.17 2159
4593.81 2081
4594.45 1875
4595.09 2232
4595.73 2192
4596.37 2098
4597.01 2138
4597.65 2116
4598.29 2094
4598.93 2213
4599.57 2058
4600.21 1998
4600.85 1918
4601.49 2024
4602.13 1938
4602.77 1863
4603.41 1936
4604.05 1967
4604.69 1928
4605.33 2012
4605.97 2101
4606.61 1891
4607.25 1935
4607.89 1907
4608.53 2004
4609.17 1928
4609.81 2051
4610.45 2105
4611.09 1984
4611.73 2167
4612.38 2157
4613.02 2089
4613.66 2127
4614.30 2145
4614.94 2088
4615.58 2036
4616.22 2032
4616.86 1974
4617.50 2007
4618.14 2009
4618.78 1995
4619.43 2019
4620.07 1973
4620.71 2024
4621.35 1847
4621.99 1811
4622.63 1785
4623.27 1917
4623.91 1855
4624.56 2039
4625.20 2071
4625.84 2003
4626.48 1893
4627.12 1847
4627.76 1855
4628.41 1801
4629.05 1851
4629.69 1847
4630.33 1961
4630.97 1962
4631.62 1936
4632.26 1894
4632.90 1853
4633.54 1929
4634.18 2027
4634.83 1738
4635.47 1668
4636.11 1772
4636.75 1765
4637.40 2005
4638.04 1927
4638.68 1898
4639.32 2016
4639.97 2109
4640.61 2065
4641.25 2107
4641.89 2246
4642.54 2168
4643.18 2151
4643.82 2260
4644.46 2241
4645.11 2152
4645.75 2085
4646.39 2221
4647.04 2180
4647.68 2098
4648.32 2111
4648.97 2124
4649.61 2044
4650.25 1952
4650.90 1923
4651.54 1923
4652.18 1828
4652.83 1878
4653.47 1994
4654.11 1909
4654.76 1985
4655.40 1975
4656.04 1998
4656.69 1912
4657.33 2018
4657.98 1882
4658.62 1873
4659.26 1948
4659.91 1839
4660.55 1797
4661.20 1803
4661.84 1605
4662.48 1704
4663.13 1787
4663.77 1732
4664.42 1886
4665.06 1818
4665.71 1921
4666.35 1854
4666.99 1753
4667.64 1798
4668.28 1801
4668.93 1785
4669.57 1984
4670.22 1971
4670.86 1902
4671.51 1975
4672.15 1950
4672.80 1914
4673.44 1888
4674.09 1867
4674.73 1848
4675.38 1833
4676.02 1803
4676.67 1763
4677.31 1837
4677.96 1841
4678.60 1818
4679.25 1791
4679.89 1901
4680.54 1920
4681.18 1845
4681.83 1800
4682.47 1833
4683.12 1792
4683.77 1950
4684.41 1776
4685.06 1691
4685.70 1787
4686.35 1802
4686.99 1872
4687.64 1944
4688.29 1863
4688.93 1852
4689.58 1773
4690.22 1679
4690.87 1765
4691.52 1767
4692.16 1758
4692.81 1793
4693.45 1743
4694.10 1601
4694.75 1590
4695.39 1704
4696.04 1689
4696.69 1648
4697.33 1569
4697.98 1690
4698.63 1883
4699.27 1876
4699.92 1902
4700.57 1812
4701.21 1819
4701.86 2028
4702.51 1900
4703.15 1911
4703.80 2004
4704.45 1890
4705.10 1880
4705.74 1881
4706.39 1840
4707.04 1808
4707.68 1841
4708.33 1770
4708.98 1758
4709.63 1885
4710.27 1849
4710.92 1925
4711.57 1849
4712.22 1910
4712.86 1882
4713.51 1910
4714.16 1924
4714.81 1905
4715.45 1817
4716.10 1929
4716.75 1958
4717.40 1925
4718.05 1949
4718.69 1926
4719.34 1848
4719.99 1839
4720.64 1802
4721.29 1820
4721.94 1822
4722.58 1811
4723.23 1866
4723.88 1833
4724.53 1839
4725.18 1899
4725.83 1921
4726.47 1878
4727.12 1967
4727.77 1937
4728.42 1965
4729.07 1949
4729.72 1830
4730.37 1987
4731.02 2046
4731.66 1955
4732.31 1995
4732.96 1934
4733.61 2048
4734.26 1903
4734.91 1828
4735.56 1977
4736.21 1886
4736.86 1822
4737.51 1768
4738.16 1736
4738.81 1783
4739.45 1803
4740.10 1973
4740.75 1924
4741.40 1898
4742.05 1853
4742.70 1819
4743.35 1800
4744.00 1930
4744.65 1869
4745.30 1967
4745.95 1974
4746.60 1905
4747.25 2006
4747.90 2024
4748.55 1885
4749.20 1713
4749.85 1797
4750.50 1858
4751.15 1906
4751.80 1891
4752.45 1870
4753.10 1924
4753.75 1950
4754.40 1971
4755.05 2007
4755.71 2181
4756.36 2055
4757.01 2032
4757.66 2056
4758.31 2058
4758.96 2064
4759.61 1970
4760.26 2018
4760.91 2017
4761.56 1951
4762.21 1890
4762.86 1849
4763.52 1953
4764.17 1977
4764.82 1889
4765.47 1897
4766.12 1937
4766.77 1966
4767.42 1850
4768.07 1807
4768.73 1845
4769.38 1864
4770.03 1929
4770.68 1729
4771.33 1772
4771.98 1759
4772.64 1900
4773.29 1938
4773.94 1933
4774.59 1798
4775.24 1832
4775.89 1969
4776.55 1781
4777.20 1861
4777.85 1771
4778.50 1785
4779.15 1895
4779.81 1868
4780.46 1876
4781.11 1645
4781.76 1879
4782.42 1870
4783.07 1821
4783.72 1834
4784.37 1710
4785.03 1810
4785.68 1957
4786.33 1996
4786.98 1845
4787.64 1803
4788.29 1823
4788.94 1822
4789.60 1760
4790.25 1811
4790.90 1727
4791.55 1607
4792.21 1624
4792.86 1699
4793.51 1756
4794.17 1675
4794.82 1749
4795.47 1847
4796.13 1725
4796.78 1801
4797.43 1765
4798.09 1923
4798.74 1949
4799.39 1705
4800.05 1667
4800.70 1814
4801.36 1896
4802.01 1734
4802.66 1716
4803.32 1718
4803.97 1891
4804.62 1813
4805.28 1736
4805.93 1725
4806.59 1747
4807.24 1856
4807.89 1813
4808.55 1814
4809.20 1703
4809.86 1731
4810.51 1774
4811.17 1737
4811.82 1692
4812.47 1765
4813.13 1828
4813.78 1766
4814.44 1703
4815.09 1704
4815.75 1800
4816.40 1805
4817.06 1725
4817.71 1705
4818.37 1767
4819.02 1855
4819.68 1703
4820.33 1838
4820.99 1924
4821.64 1953
4822.30 1822
4822.95 1821
4823.61 1961
4824.26 1920
4824.92 2002
4825.57 2011
4826.23 1919
4826.88 1949
4827.54 1835
4828.19 2018
4828.85 1946
4829.51 1891
4830.16 1902
4830.82 1861
4831.47 1914
4832.13 1993
4832.78 2144
4833.44 1901
4834.10 1855
4834.75 1938
4835.41 1975
4836.06 1885
4836.72 1871
4837.38 1849
4838.03 2027
4838.69 2117
4839.34 2099
4840.00 2175
4840.66 2120
4841.31 1944
4841.97 1986
4842.63 2002
4843.28 1951
4843.94 1926
4844.60 2070
4845.25 1962
4845.91 1980
4846.57 2012
4847.22 1977
4847.88 1996
4848.54 1932
4849.19 1960
4849.85 1962
4850.51 2112
4851.17 2121
4851.82 2260
4852.48 2339
4853.14 2452
4853.79 2517
4854.45 2389
4855.11 2416
4855.77 2409
4856.42 2311
4857.08 2338
4857.74 2171
4858.40 2329
4859.05 2496
4859.71 2349
4860.37 2377
4861.03 2333
4861.68 2201
4862.34 2265
4863.00 2381
4863.66 2310
4864.32 2400
4864.97 2338
4865.63 2320
4866.29 2242
4866.95 2216
4867.61 2247
4868.26 2115
4868.92 2313
4869.58 2292
4870.24 2322
4870.90 2171
4871.56 2223
4872.21 2214
4872.87 2093
4873.53 2046
4874.19 2097
4874.85 2215
4875.51 2247
4876.17 2059
4876.83 2205
4877.48 2070
4878.14 1984
4878.80 2022
4879.46 2023
4880.12 2148
4880.78 2096
4881.44 2157
4882.10 2103
4882.76 2043
4883.42 2042
4884.08 2117
4884.73 1957
4885.39 2134
4886.05 2052
4886.71 2066
4887.37 2076
4888.03 2012
4888.69 1880
4889.35 1880
4890.01 2068
4890.67 2097
4891.33 2082
4891.99 1982
4892.65 2003
4893.31 2101
4893.97 1927
4894.63 1950
4895.29 2029
4895.95 2016
4896.61 2037
4897.27 2068
4897.93 2036
4898.59 1876
4899.25 1842
4899.91 1893
4900.57 2009
4901.23 1969
4901.89 1952
4902.55 1929
4903.21 1859
4903.88 1834
4904.54 1667
4905.20 1784
4905.86 1786
4906.52 1697
4907.18 1749
4907.84 1841
4908.50 1825
4909.16 1837
4909.82 1729
4910.48 1676
4911.15 1777
4911.81 1843
4912.47 1764
4913.13 1727
4913.79 1811
4914.45 1766
4915.11 1647
4915.77 1816
4916.44 1873
4917.10 1782
4917.76 1729
4918.42 1622
4919.08 1639
4919.74 1662
4920.41 1699
4921.07 1799
4921.73 1678
4922.39 1688
4923.05 1681
4923.72 1670
4924.38 1684
4925.04 1830
4925.70 1813
4926.36 1645
4927.03 1585
4927.69 1705
4928.35 1664
4929.01 1659
4929.67 1565
4930.34 1689
4931.00 1648
4931.66 1690
4932.32 1595
4932.99 1700
4933.65 1771
4934.31 1885
4934.98 1740
4935.64 1790
4936.30 1764
4936.96 1620
4937.63 1799
4938.29 1930
4938.95 1917
4939.62 1897
4940.28 1739
4940.94 1748
4941.61 1718
4942.27 1729
4942.93 1778
4943.60 1673
4944.26 1705
4944.92 1690
4945.59 1735
4946.25 1596
4946.91 1585
4947.58 1626
4948.24 1664
4948.90 1678
4949.57 1621
4950.23 1620
4950.89 1760
4951.56 1653
4952.22 1734
4952.89 1827
4953.55 1684
4954.21 1679
4954.88 1841
4955.54 1768
4956.21 1605
4956.87 1638
4957.53 1653
4958.20 1739
4958.86 1527
4959.53 1594
4960.19 1666
4960.86 1693
4961.52 1602
4962.19 1571
4962.85 1671
4963.52 1643
4964.18 1689
4964.84 1711
4965.51 1752
4966.17 1665
4966.84 1794
4967.50 1816
4968.17 1795
4968.83 1825
4969.50 1689
4970.16 1716
4970.83 1670
4971.49 1848
4972.16 1838
4972.82 1786
4973.49 1666
4974.16 1677
4974.82 1687
4975.49 1703
4976.15 1654
4976.82 1714
4977.48 1589
4978.15 1710
4978.81 1671
4979.48 1711
4980.15 1632
4980.81 1610
4981.48 1856
4982.14 1752
4982.81 1708
4983.48 1619
4984.14 1609
4984.81 1698
4985.47 1668
4986.14 1661
4986.81 1726
4987.47 1759
4988.14 1733
4988.80 1875
4989.47 1950
4990.14 1847
4990.80 1788
4991.47 2068
4992.14 2181
4992.80 2192
4993.47 2157
4994.14 2275
4994.80 2199
4995.47 2198
4996.14 2289
4996.80 2117
4997.47 1993
4998.14 1897
4998.81 1947
4999.47 1765
5000.14 1795
5000.81 1701
5001.47 1798
5002.14 1843
5002.81 1714
5003.48 1765
5004.14 1735
5004.81 1712
5005.48 1600
5006.15 1608
5006.81 1745
5007.48 1651
5008.15 1648
5008.82 1744
5009.48 1748
5010.15 1557
5010.82 1655
5011.49 1689
5012.16 1585
5012.82 1659
5013.49 1667
5014.16 1676
5014.83 1671
5015.50 1652
5016.16 1874
5016.83 1713
5017.50 1703
5018.17 1738
5018.84 1670
5019.50 1706
5020.17 1644
5020.84 1717
5021.51 1790
5022.18 1839
5022.85 1786
5023.52 1752
5024.19 1748
5024.85 1801
5025.52 1918
5026.19 2101
5026.86 1915
5027.53 1900
5028.20 1961
5028.87 1935
5029.54 2011
5030.21 1959
5030.87 1926
5031.54 1960
5032.21 1877
5032.88 1863
5033.55 1887
5034.22 1799
5034.89 1774
5035.56 1849
5036.23 1706
5036.90 1707
5037.57 1747
5038.24 1773
5038.91 1761
5039.58 1717
5040.25 1636
5040.92 1617
5041.59 1709
5042.26 1756
5042.93 1799
5043.60 1756
5044.27 1733
5044.94 1699
5045.61 1810
5046.28 1995
5046.95 1915
5047.62 1923
5048.29 1956
5048.96 1815
5049.63 1782
5050.30 1752
5050.97 1749
5051.64 1821
5052.31 1901
5052.98 1874
5053.65 1691
5054.32 1726
5054.99 1774
5055.66 1833
5056.34 1673
5057.01 1698
5057.68 1645
5058.35 1684
5059.02 1833
5059.69 1825
5060.36 1653
5061.03 1889
5061.70 1922
5062.38 1867
5063.05 1971
5063.72 1961
5064.39 1895
5065.06 2010
5065.73 2037
5066.40 1903
5067.08 1819
5067.75 1836
5068.42 1874
5069.09 1843
5069.76 1848
5070.43 1836
5071.11 1784
5071.78 1805
5072.45 1764
5073.12 1677
5073.79 1772
5074.47 1728
5075.14 1738
5075.81 1745
5076.48 1632
5077.15 1645
5077.83 1679
5078.50 1734
5079.17 1592
5079.84 1748
5080.52 1887
5081.19 1743
5081.86 1798
5082.53 1926
5083.21 1848
5083.88 1709
5084.55 1776
5085.22 1729
5085.90 1853
5086.57 1896
5087.24 1864
5087.92 1880
5088.59 1723
5089.26 1718
5089.93 1721
5090.61 1727
5091.28 1857
5091.95 1801
5092.63 1844
5093.30 1907
5093.97 1875
5094.65 1872
5095.32 1913
5095.99 1858
5096.67 1890
5097.34 1883
5098.02 1943
5098.69 1849
5099.36 1767
5100.04 1892
5100.71 1756
5101.38 1698
5102.06 1769
5102.73 1824
5103.41 1861
5104.08 1742
5104.75 1583
5105.43 1555
5106.10 1579
5106.78 1632
5107.45 1612
5108.12 1715
5108.80 1607
5109.47 1607
5110.15 1613
5110.82 1822
5111.50 1862
5112.17 1714
5112.85 1587
5113.52 1681
5114.20 1718
5114.87 1719
5115.54 1670
5116.22 1792
5116.89 1633
5117.57 1624
5118.24 1651
5118.92 1669
5119.59 1619
5120.27 1680
5120.94 1691
5121.62 1706
5122.30 1613
5122.97 1692
5123.65 1730
5124.32 1687
5125.00 1672
5125.67 1618
5126.35 1748
5127.02 1786
5127.70 1723
5128.37 1755
5129.05 1718
5129.73 1669
5130.40 1658
5131.08 1644
5131.75 1728
5132.43 1772
5133.10 1722
5133.78 1674
5134.46 1602
5135.13 1838
5135.81 1754
5136.49 1749
5137.16 1691
5137.84 1734
5138.51 1735
5139.19 1710
5139.87 1687
5140.54 1807
5141.22 1742
5141.90 1630
5142.57 1671
5143.25 1778
5143.93 1857
5144.60 1787
5145.28 1788
5145.96 1778
5146.63 1800
5147.31 1802
5147.99 1656
5148.66 1565
5149.34 1576
5150.02 1658
5150.69 1562
5151.37 1507
5152.05 1702
5152.73 1599
5153.40 1608
5154.08 1630
5154.76 1587
5155.44 1590
5156.11 1638
5156.79 1655
5157.47 1582
5158.15 1515
5158.82 1505
5159.50 1711
5160.18 1726
5160.86 1516
5161.53 1621
5162.21 1668
5162.89 1511
5163.57 1472
5164.25 1439
5164.92 1587
5165.60 1576
5166.28 1585
5166.96 1680
5167.64 1585
5168.31 1581
5168.99 1616
5169.67 1651
5170.35 1576
5171.03 1548
5171.71 1463
5172.39 1672
5173.06 1661
5173.74 1609
5174.42 1614
5175.10 1537
5175.78 1585
5176.46 1488
5177.14 1611
5177.82 1520
5178.49 1671
5179.17 1619
5179.85 1544
5180.53 1615
5181.21 1545
5181.89 1428
5182.57 1475
5183.25 1480
5183.93 1551
5184.61 1582
5185.29 1557
5185.97 1658
5186.64 1572
5187.32 1629
5188.00 1651
5188.68 1601
5189.36 1698
5190.04 1564
5190.72 1620
5191.40 1621
5192.08 1543
5192.76 1562
5193.44 1568
5194.12 1590
5194.80 1544
5195.48 1623
5196.16 1618
5196.84 1568
5197.52 1598
5198.20 1545
5198.88 1508
5199.56 1522
5200.24 1665
5200.92 1652
5201.60 1532
5202.28 1580
5202.96 1571
5203.65 1512
5204.33 1585
5205.01 1569
5205.69 1619
5206.37 1661
5207.05 1671
5207.73 1663
5208.41 1585
5209.09 1656
5209.77 1614
5210.45 1559
5211.13 1439
5211.82 1644
5212.50 1763
5213.18 1669
5213.86 1574
5214.54 1720
5215.22 1703
5215.90 1708
5216.58 1586
5217.27 1744
5217.95 1623
5218.63 1671
5219.31 1602
5219.99 1624
5220.67 1597
5221.36 1516
5222.04 1602
5222.72 1609
5223.40 1535
5224.08 1615
5224.77 1685
5225.45 1672
5226.13 1667
5226.81 1688
5227.49 1592
5228.18 1604
5228.86 1614
5229.54 1743
5230.22 1764
5230.91 1614
5231.59 1615
5232.27 1527
5232.95 1538
5233.63 1665
5234.32 1604
5235.00 1675
5235.68 1674
5236.37 1744
5237.05 1617
5237.73 1589
5238.41 1562
5239.10 1742
5239.78 1644
5240.46 1677
5241.15 1826
5241.83 1713
5242.51 1804
5243.20 1921
5243.88 1833
5244.56 1851
5245.24 1899
5245.93 1900
5246.61 2032
5247.29 2165
5247.98 2076
5248.66 1986
5249.35 2268
5250.03 2139
5250.71 2087
5251.40 2029
5252.08 2146
5252.76 2035
5253.45 1970
5254.13 1996
5254.82 1925
5255.50 1910
5256.18 1858
5256.87 1842
5257.55 1798
5258.24 1743
5258.92 1749
5259.60 1677
5260.29 1689
5260.97 1668
5261.66 1602
5262.34 1574
5263.03 1544
5263.71 1532
5264.40 1636
5265.08 1672
5265.76 1628
5266.45 1656
5267.13 1673
5267.82 1695
5268.50 1620
5269.19 1661
5269.87 1713
5270.56 1697
5271.24 1647
5271.93 1679
5272.61 1610
5273.30 1652
5273.98 1639
5274.67 1702
5275.35 1611
5276.04 1715
5276.72 1710
5277.41 1850
5278.10 1830
5278.78 1822
5279.47 1656
5280.15 1667
5280.84 1796
5281.52 1845
5282.21 1708
5282.89 1740
5283.58 1895
5284.27 1993
5284.95 1897
5285.64 1845
5286.32 1840
5287.01 2026
5287.70 2046
5288.38 1925
5289.07 1767
5289.75 1693
5290.44 1900
5291.13 1952
5291.81 1922
5292.50 1831
5293.19 1852
5293.87 1858
5294.56 1810
5295.25 1812
5295.93 1928
5296.62 1871
5297.31 1872
5297.99 2066
5298.68 2025
5299.37 1945
5300.05 2033
5300.74 1951
5301.43 2053
5302.11 1987
5302.80 1929
5303.49 2097
5304.18 2019
5304.86 2030
5305.55 2146
5306.24 2045
5306.92 2072
5307.61 2164
5308.30 2103
5308.99 2072
5309.67 2032
5310.36 1896
5311.05 1742
5311.74 1756
5312.42 1913
5313.11 1865
5313.80 1856
5314.49 1793
5315.18 1635
5315.86 1584
5316.55 1684
5317.24 1778
5317.93 1725
5318.62 1607
5319.30 1639
5319.99 1707
5320.68 1612
5321.37 1599
5322.06 1611
5322.74 1657
5323.43 1740
5324.12 1766
5324.81 1818
5325.50 1720
5326.19 1685
5326.88 1946
5327.56 1758
5328.25 1756
5328.94 1704
5329.63 1620
5330.32 1761
5331.01 1767
5331.70 1820
5332.39 1671
5333.07 1786
5333.76 1668
5334.45 1605
5335.14 1682
5335.83 1744
5336.52 1782
5337.21 1828
5337.90 1809
5338.59 1727
5339.28 1712
5339.97 1708
5340.66 1664
5341.35 1762
5342.04 1802
5342.73 1655
5343.42 1650
5344.10 1684
5344.79 1707
5345.48 1686
5346.17 1751
5346.86 1794
5347.55 1761
5348.24 1812
5348.93 1727
5349.62 1719
5350.31 1865
5351.00 1897
5351.69 1940
5352.39 1989
5353.08 1998
5353.77 2045
5354.46 2143
5355.15 2281
5355.84 2197
5356.53 2333
5357.22 2114
5357.91 2083
5358.60 2073
5359.29 2014
5359.98 1933
5360.67 1848
5361.36 1872
5362.05 1733
5362.74 1733
5363.44 1710
5364.13 1806
5364.82 1689
5365.51 1626
5366.20 1616
5366.89 1711
5367.58 1719
5368.27 1754
5368.96 1751
5369.66 1774
5370.35 1787
5371.04 1783
5371.73 1683
5372.42 1677
5373.11 1761
5373.81 1805
5374.50 1579
5375.19 1644
5375.88 1766
5376.57 1687
5377.26 1656
5377.96 1664
5378.65 1618
5379.34 1550
5380.03 1519
5380.72 1589
5381.42 1666
5382.11 1613
5382.80 1709
5383.49 1598
5384.18 1533
5384.88 1626
5385.57 1631
5386.26 1504
5386.95 1554
5387.65 1614
5388.34 1694
5389.03 1696
5389.72 1608
5390.42 1598
5391.11 1644
5391.80 1583
5392.50 1651
5393.19 1688
5393.88 1824
5394.57 1764
5395.27 1727
5395.96 1769
5396.65 1609
5397.35 1711
5398.04 1735
5398.73 1664
5399.43 1776
5400.12 1832
5400.81 1735
5401.51 1692
5402.20 1634
5402.89 1572
5403.59 1599
5404.28 1579
5404.97 1562
5405.67 1504
5406.36 1573
5407.06 1583
5407.75 1769
5408.44 1760
5409.14 1626
5409.83 1793
5410.53 1593
5411.22 1658
5411.91 1672
5412.61 1710
5413.30 1708
5414.00 1707
5414.69 1614
5415.38 1650
5416.08 1766
5416.77 1721
5417.47 1673
5418.16 1614
5418.86 1574
5419.55 1629
5420.25 1618
5420.94 1600
5421.64 1633
5422.33 1605
5423.03 1638
5423.72 1784
5424.41 1738
5425.11 1644
5425.80 1555
5426.50 1616
5427.19 1758
5427.89 1629
5428.59 1569
5429.28 1699
5429.98 1723
5430.67 1680
5431.37 1672
5432.06 1614
5432.76 1632
5433.45 1638
5434.15 1585
5434.84 1663
5435.54 1759
5436.23 1700
5436.93 1709
5437.63 1871
5438.32 1740
5439.02 1708
5439.71 1743
5440.41 1729
5441.11 1694
5441.80 1820
5442.50 1861
5443.19 1771
5443.89 1790
5444.59 1808
5445.28 1796
5445.98 1739
5446.68 1631
5447.37 1753
5448.07 1846
5448.76 1909
5449.46 1988
5450.16 2032
5450.85 2067
5451.55 2224
5452.25 2107
5452.94 2099
5453.64 2217
5454.34 2253
5455.03 2133
5455.73 2060
5456.43 2083
5457.13 2010
5457.82 2056
5458.52 2085
5459.22 2011
5459.91 1990
5460.61 2180
5461.31 2103
5462.01 2152
5462.70 2213
5463.40 2187
5464.10 2191
5464.80 2056
5465.49 2123
5466.19 2080
5466.89 2050
5467.59 2213
5468.28 2260
5468.98 2311
5469.68 2165
5470.38 2205
5471.07 2219
5471.77 2231
5472.47 2105
5473.17 2005
5473.87 2007
5474.56 2074
5475.26 2087
5475.96 1955
5476.66 1938
5477.36 2019
5478.06 2053
5478.75 1977
5479.45 1977
5480.15 2045
5480.85 1997
5481.55 2019
5482.25 2011
5482.95 2069
5483.64 2159
5484.34 2370
5485.04 2205
5485.74 2153
5486.44 2167
5487.14 2155
5487.84 2321
5488.54 2235
5489.23 2127
5489.93 2161
5490.63 2106
5491.33 2164
5492.03 2125
5492.73 2143
5493.43 2179
5494.13 2124
5494.83 2130
5495.53 2142
5496.23 2166
5496.93 2147
5497.63 2186
5498.33 2246
5499.03 2189
5499.73 2351
5500.43 2289
5501.13 2285
5501.83 2301
5502.53 2466
5503.23 2505
5503.93 2594
5504.63 2892
5505.33 2808
5506.03 2820
5506.73 2904
5507.43 2996
5508.13 2888
5508.83 2619
5509.53 2685
5510.23 2421
5510.93 2468
5511.63 2478
5512.33 2487
5513.03 2301
5513.73 2304
5514.43 2406
5515.13 2374
5515.83 2339
5516.53 2365
5517.23 2384
5517.93 2494
5518.64 2529
5519.34 2663
5520.04 2558
5520.74 2554
5521.44 2372
5522.14 2322
5522.84 2403
5523.54 2309
5524.24 2229
5524.95 2093
5525.65 2030
5526.35 2016
5527.05 2022
5527.75 2039
5528.45 2022
5529.15 1990
5529.86 2000
5530.56 2013
5531.26 1934
5531.96 1960
5532.66 1822
5533.36 1944
5534.07 1871
5534.77 1861
5535.47 1955
5536.17 1883
5536.87 1809
5537.58 1948
5538.28 2064
5538.98 2075
5539.68 1987
5540.39 2080
5541.09 2016
5541.79 2022
5542.49 2005
5543.20 1955
5543.90 1788
5544.60 1909
5545.30 1994
5546.01 1859
5546.71 1843
5547.41 1876
5548.11 1984
5548.82 1883
5549.52 1735
5550.22 1825
5550.93 1811
5551.63 1811
5552.33 1727
5553.03 1598
5553.74 1665
5554.44 1765
5555.14 1704
5555.85 1700
5556.55 1898
5557.25 1782
5557.96 1812
5558.66 1815
5559.36 1788
5560.07 1851
5560.77 1731
5561.48 1733
5562.18 1728
5562.88 1740
5563.59 1832
5564.29 1814
5564.99 1735
5565.70 1718
5566.40 1624
5567.11 1641
5567.81 1827
5568.51 1756
5569.22 1816
5569.92 1661
5570.63 1706
5571.33 1627
5572.04 1650
5572.74 1657
5573.44 1661
5574.15 1702
5574.85 1720
5575.56 1576
5576.26 1665
5576.97 1634
5577.67 1737
5578.38 1793
5579.08 1701
5579.79 1844
5580.49 1843
5581.20 1750
5581.90 1633
5582.61 1635
5583.31 1642
5584.02 1596
5584.72 1491
5585.43 1551
5586.13 1604
5586.84 1630
5587.54 1646
5588.25 1556
5588.95 1655
5589.66 1716
5590.36 1663
5591.07 1665
5591.77 1695
5592.48 1659
5593.19 1644
5593.89 1604
5594.60 1566
5595.30 1513
5596.01 1616
5596.71 1614
5597.42 1569
5598.13 1629
5598.83 1638
5599.54 1622
5600.24 1545
5600.95 1496
5601.66 1473
5602.36 1494
5603.07 1644
5603.78 1659
5604.48 1557
5605.19 1513
5605.89 1585
5606.60 1537
5607.31 1527
5608.01 1504
5608.72 1434
5609.43 1431
5610.13 1544
5610.84 1507
5611.55 1549
5612.25 1492
5612.96 1688
5613.67 1606
5614.38 1636
5615.08 1588
5615.79 1611
5616.50 1614
5617.20 1516
5617.91 1590
5618.62 1645
5619.33 1617
5620.03 1569
5620.74 1519
5621.45 1479
5622.15 1507
5622.86 1494
5623.57 1539
5624.28 1647
5624.99 1542
5625.69 1535
5626.40 1534
5627.11 1465
5627.82 1507
5628.52 1498
5629.23 1528
5629.94 1603
5630.65 1543
5631.36 1413
5632.06 1527
5632.77 1557
5633.48 1488
5634.19 1558
5634.90 1564
5635.61 1580
5636.31 1614
5637.02 1438
5637.73 1445
5638.44 1571
5639.15 1581
5639.86 1534
5640.56 1595
5641.27 1653
5641.98 1599
5642.69 1537
5643.40 1605
5644.11 1635
5644.82 1613
5645.53 1677
5646.24 1613
5646.94 1589
5647.65 1625
5648.36 1687
5649.07 1587
5649.78 1584
5650.49 1583
5651.20 1600
5651.91 1540
5652.62 1572
5653.33 1537
5654.04 1495
5654.75 1544
5655.46 1573
5656.17 1526
5656.88 1386
5657.59 1534
5658.30 1516
5659.01 1486
5659.71 1567
5660.42 1604
5661.13 1526
5661.84 1430
5662.55 1622
5663.26 1698
5663.97 1670
5664.69 1667
5665.40 1528
5666.11 1563
5666.82 1655
5667.53 1675
5668.24 1635
5668.95 1560
5669.66 1586
5670.37 1591
5671.08 1635
5671.79 1544
5672.50 1532
5673.21 1637
5673.92 1680
5674.63 1538
5675.34 1604
5676.05 1648
5676.76 1659
5677.48 1707
5678.19 1641
5678.90 1530
5679.61 1457
5680.32 1501
5681.03 1598
5681.74 1602
5682.45 1581
5683.16 1610
5683.88 1575
5684.59 1671
5685.30 1534
5686.01 1490
5686.72 1574
5687.43 1563
5688.15 1575
5688.86 1648
5689.57 1519
5690.28 1560
5690.99 1570
5691.70 1574
5692.42 1506
5693.13 1577
5693.84 1557
5694.55 1550
5695.26 1463
5695.98 1526
5696.69 1644
5697.40 1578
5698.11 1484
5698.82 1602
5699.54 1573
5700.25 1679
5700.96 1583
5701.67 1586
5702.39 1505
5703.10 1581
5703.81 1665
5704.52 1458
5705.24 1534
5705.95 1584
5706.66 1499
5707.38 1591
5708.09 1671
5708.80 1734
5709.51 1692
5710.23 1730
5710.94 1752
5711.65 1575
5712.37 1526
5713.08 1578
5713.79 1584
5714.51 1526
5715.22 1538
5715.93 1598
5716.65 1622
5717.36 1595
5718.07 1668
5718.79 1571
5719.50 1423
5720.21 1543
5720.93 1493
5721.64 1484
5722.36 1467
5723.07 1493
5723.78 1590
5724.50 1671
5725.21 1572
5725.92 1595
5726.64 1709
5727.35 1709
5728.07 1672
5728.78 1712
5729.50 1626
5730.21 1597
5730.92 1620
5731.64 1625
5732.35 1835
5733.07 1716
5733.78 1714
5734.50 1723
5735.21 1708
5735.93 1706
5736.64 1705
5737.35 1717
5738.07 1729
5738.78 1507
5739.50 1666
5740.21 1778
5740.93 1820
5741.64 1795
5742.36 1785
5743.07 1884
5743.79 1823
5744.50 1838
5745.22 1894
5745.93 1965
5746.65 1995
5747.37 1950
5748.08 1872
5748.80 1857
5749.51 2041
5750.23 1903
5750.94 1884
5751.66 1924
5752.37 1868
5753.09 1822
5753.81 1749
5754.52 1860
5755.24 1806
5755.95 1867
5756.67 1880
5757.38 1978
5758.10 1819
5758.82 1988
5759.53 2082
5760.25 2081
5760.96 1894
5761.68 1974
5762.40 2025
5763.11 1891
5763.83 2059
5764.55 2048
5765.26 2178
5765.98 2184
5766.70 2156
5767.41 2323
5768.13 2370
5768.85 2462
5769.56 2445
5770.28 2757
5771.00 2791
5771.71 2733
5772.43 2619
5773.15 2671
5773.86 2659
5774.58 2504
5775.30 2527
5776.01 2889
5776.73 2729
5777.45 2998
5778.17 3230
5778.88 3518
5779.60 3343
5780.32 3285
5781.04 3204
5781.75 3131
5782.47 2806
5783.19 2784
5783.91 2602
5784.62 2537
5785.34 2485
5786.06 2409
5786.78 2556
5787.49 2413
5788.21 2402
5788.93 2242
5789.65 2422
5790.37 2339
5791.08 2290
5791.80 2357
5792.52 2352
5793.24 2470
5793.96 2309
5794.68 2296
5795.39 2420
5796.11 2400
5796.83 2264
5797.55 2422
5798.27 2304
5798.99 2341
5799.70 2365
5800.42 2291
5801.14 2191
5801.86 2113
5802.58 2128
5803.30 2172
5804.02 2282
5804.74 2405
5805.45 2433
5806.17 2621
5806.89 2821
5807.61 2840
5808.33 2664
5809.05 2768
5809.77 3029
5810.49 2948
5811.21 2615
5811.93 2470
5812.65 2361
5813.37 2419
5814.09 2295
5814.81 2078
5815.52 2179
5816.24 2236
5816.96 2212
5817.68 2197
5818.40 2268
5819.12 2338
5819.84 2479
5820.56 2485
5821.28 2353
5822.00 2345
5822.72 2449
5823.44 2453
5824.16 2203
5824.88 2295
5825.60 2347
5826.32 2266
5827.04 2255
5827.76 2315
5828.48 2162
5829.21 2097
5829.93 2131
5830.65 1945
5831.37 1985
5832.09 2012
5832.81 2054
5833.53 1972
5834.25 1950
5834.97 1891
5835.69 1856
5836.41 1881
5837.13 1976
5837.85 2020
5838.57 1893
5839.30 1965
5840.02 2086
5840.74 1975
5841.46 1923
5842.18 1790
5842.90 1773
5843.62 1845
5844.34 1943
5845.07 1892
5845.79 1827
5846.51 1769
5847.23 1867
5847.95 1835
5848.67 1818
5849.39 1844
5850.12 1855
5850.84 1846
5851.56 1907
5852.28 1845
5853.00 1925
5853.73 1791
5854.45 1805
5855.17 1788
5855.89 1778
5856.61 1793
5857.34 1821
5858.06 1796
5858.78 1769
5859.50 1746
5860.23 1676
5860.95 1793
5861.67 1760
5862.39 1671
5863.11 1778
5863.84 1810
5864.56 1825
5865.28 1775
5866.01 1722
5866.73 1806
5867.45 1806
5868.17 1826
5868.90 1866
5869.62 1727
5870.34 1703
5871.07 1818
5871.79 1830
5872.51 1700
5873.23 1822
5873.96 1687
5874.68 1717
5875.40 1757
5876.13 1761
5876.85 1625
5877.57 1652
5878.30 1646
5879.02 1610
5879.74 1738
5880.47 1645
5881.19 1632
5881.92 1766
5882.64 1751
5883.36 1655
5884.09 1664
5884.81 1671
5885.53 1771
5886.26 1769
5886.98 1696
5887.71 1761
5888.43 1599
5889.15 1682
5889.88 1680
5890.60 1730
5891.33 1718
5892.05 1740
5892.78 1697
5893.50 1802
5894.23 1768
5894.95 1829
5895.67 1637
5896.40 1587
5897.12 1603
5897.85 1547
5898.57 1604
5899.30 1642
5900.02 1653
5900.75 1608
5901.47 1626
5902.20 1620
5902.92 1698
5903.65 1689
5904.37 1720
5905.10 1736
5905.82 1689
5906.55 1827
5907.27 1698
5908.00 1628
5908.72 1718
5909.45 1753
5910.17 1784
5910.90 1707
5911.62 1625
5912.35 1772
5913.08 1675
5913.80 1748
5914.53 1667
5915.25 1664
5915.98 1614
5916.70 1695
5917.43 1688
5918.16 1731
5918.88 1800
5919.61 1886
5920.33 1929
5921.06 1819
5921.79 1939
5922.51 1877
5923.24 1828
5923.97 1721
5924.69 1712
5925.42 1841
5926.14 1800
5926.87 1819
5927.60 1858
5928.32 1976
5929.05 1948
5929.78 1756
5930.50 1778
5931.23 1752
5931.96 1837
5932.68 1851
5933.41 1864
5934.14 1913
5934.86 1888
5935.59 1899
5936.32 1899
5937.05 1854
5937.77 1832
5938.50 1937
5939.23 1942
5939.95 1898
5940.68 1976
5941.41 2060
5942.14 2157
5942.86 2132
5943.59 1957
5944.32 2110
5945.05 2118
5945.77 2194
5946.50 2263
5947.23 2107
5947.96 2055
5948.68 2074
5949.41 2129
5950.14 2053
5950.87 2176
5951.60 2101
5952.32 2254
5953.05 2147
5953.78 2310
5954.51 2338
5955.24 2122
5955.96 2058
5956.69 2112
5957.42 2326
5958.15 2329
5958.88 2278
5959.61 2273
5960.33 2447
5961.06 2332
5961.79 2339
5962.52 2259
5963.25 2357
5963.98 2320
5964.71 2234
5965.44 2287
5966.16 2367
5966.89 2345
5967.62 2419
5968.35 2365
5969.08 2554
5969.81 2649
5970.54 2594
5971.27 2634
5972.00 2503
5972.73 2673
5973.46 2831
5974.18 2711
5974.91 2638
5975.64 2750
5976.37 2711
5977.10 2709
5977.83 2678
5978.56 2614
5979.29 2591
5980.02 2489
5980.75 2501
5981.48 2557
5982.21 2533
5982.94 2748
5983.67 2788
5984.40 2783
5985.13 2861
5985.86 2945
5986.59 2923
5987.32 2748
5988.05 2719
5988.78 2905
5989.51 2893
5990.24 3093
5990.97 2991
5991.70 2946
5992.43 2984
5993.16 2939
5993.89 2936
5994.62 3036
5995.35 2888
5996.09 2948
5996.82 3096
5997.55 3134
5998.28 3022
5999.01 2968
5999.74 3020
6000.47 3089
6001.20 3154
6001.93 2968
6002.66 3031
6003.39 3051
6004.13 2963
6004.86 2870
6005.59 3011
6006.32 3107
6007.05 2960
6007.78 3020
6008.51 2982
6009.25 2957
6009.98 2961
6010.71 2821
6011.44 2958
6012.17 3029
6012.90 3260
6013.64 3464
6014.37 3713
6015.10 3997
6015.83 4186
6016.56 4317
6017.29 4645
6018.03 4831
6018.76 4931
6019.49 4981
6020.22 4950
6020.96 4633
6021.69 4264
6022.42 4066
6023.15 3868
6023.88 3729
6024.62 3359
6025.35 3156
6026.08 2909
6026.81 2755
6027.55 2763
6028.28 2655
6029.01 2723
6029.75 2623
6030.48 2529
6031.21 2523
6031.94 2443
6032.68 2438
6033.41 2417
6034.14 2436
6034.88 2442
6035.61 2433
6036.34 2269
6037.07 2451
6037.81 2468
6038.54 2513
6039.27 2413
6040.01 2330
6040.74 2359
6041.47 2344
6042.21 2358
6042.94 2453
6043.68 2508
6044.41 2386
6045.14 2375
6045.88 2401
6046.61 2433
6047.34 2515
6048.08 2434
6048.81 2548
6049.55 2596
6050.28 2509
6051.01 2523
6051.75 2441
6052.48 2499
6053.22 2572
6053.95 2640
6054.68 2667
6055.42 2706
6056.15 2876
6056.89 2827
6057.62 2623
6058.36 2721
6059.09 2785
6059.83 2774
6060.56 2877
6061.29 2902
6062.03 2794
6062.76 2699
6063.50 2690
6064.23 2659
6064.97 2769
6065.70 2616
6066.44 2660
6067.17 2630
6067.91 2648
6068.64 2532
6069.38 2339
6070.11 2457
6070.85 2472
6071.58 2392
6072.32 2392
6073.06 2466
6073.79 2332
6074.53 2464
6075.26 2398
6076.00 2366
6076.73 2477
6077.47 2311
6078.20 2315
6078.94 2326
6079.68 2212
6080.41 2405
6081.15 2316
6081.88 2347
6082.62 2400
6083.35 2331
6084.09 2258
6084.83 2280
6085.56 2445
6086.30 2355
6087.04 2345
6087.77 2314
6088.51 2242
6089.24 2263
6089.98 2218
6090.72 2183
6091.45 2182
6092.19 2252
6092.93 2163
6093.66 2153
6094.40 2188
6095.14 2244
6095.87 2342
6096.61 2244
6097.35 2193
6098.08 2277
6098.82 2272
6099.56 2289
6100.29 2269
6101.03 2353
6101.77 2283
6102.51 2189
6103.24 2171
6103.98 2202
6104.72 2137
6105.46 2216
6106.19 2206
6106.93 2193
6107.67 2190
6108.41 2168
6109.14 2215
6109.88 2241
6110.62 2172
6111.36 2266
6112.09 2178
6112.83 2261
6113.57 2161
6114.31 2166
6115.04 2245
6115.78 2185
6116.52 2013
6117.26 2229
6118.00 2271
6118.73 2270
6119.47 2193
6120.21 2207
6120.95 2162
6121.69 2174
6122.43 2308
6123.16 2422
6123.90 2225
6124.64 2188
6125.38 2240
6126.12 2399
6126.86 2390
6127.60 2394
6128.33 2391
6129.07 2417
6129.81 2532
6130.55 2474
6131.29 2370
6132.03 2309
6132.77 2243
6133.51 2373
6134.25 2514
6134.98 2519
6135.72 2409
6136.46 2512
6137.20 2468
6137.94 2380
6138.68 2496
6139.42 2466
6140.16 2491
6140.90 2409
6141.64 2474
6142.38 2489
6143.12 2497
6143.86 2516
6144.60 2499
6145.34 2505
6146.08 2596
6146.82 2493
6147.56 2573
6148.30 2604
6149.04 2641
6149.78 2549
6150.52 2555
6151.26 2534
6152.00 2609
6152.74 2616
6153.48 2625
6154.22 2651
6154.96 2827
6155.70 2642
6156.44 2685
6157.18 2900
6157.92 2752
6158.66 2808
6159.40 2843
6160.14 2777
6160.88 2723
6161.62 2773
6162.36 2912
6163.10 2978
6163.85 2841
6164.59 2777
6165.33 2960
6166.07 2920
6166.81 3031
6167.55 3317
6168.29 3373
6169.03 3436
6169.77 3495
6170.51 3656
6171.26 3625
6172.00 3800
6172.74 3817
6173.48 3863
6174.22 3649
6174.96 3813
6175.70 3913
6176.45 4022
6177.19 3736
6177.93 3648
6178.67 3579
6179.41 3801
6180.16 3591
6180.90 3705
6181.64 3631
6182.38 3859
6183.12 3765
6183.87 3568
6184.61 3473
6185.35 3653
6186.09 3731
6186.83 3734
6187.58 3668
6188.32 3467
6189.06 3731
6189.80 3854
6190.55 3900
6191.29 3880
6192.03 3772
6192.77 3855
6193.52 3987
6194.26 3864
6195.00 3998
6195.74 4190
6196.49 4226
6197.23 4318
6197.97 4163
6198.72 4350
6199.46 4466
6200.20 4409
6200.94 4343
6201.69 4474
6202.43 4515
6203.17 4336
6203.92 4297
6204.66 4417
6205.40 4410
6206.15 4262
6206.89 4443
6207.63 4601
6208.38 5086
6209.12 5095
6209.87 5754
6210.61 6642
6211.35 7468
6212.10 8425
6212.84 9859
6213.58 11419
6214.33 12329
6215.07 13015
6215.82 13191
6216.56 13327
6217.30 12438
6218.05 11242
6218.79 9847
6219.54 8757
6220.28 7487
6221.02 6517
6221.77 5662
6222.51 5150
6223.26 4530
6224.00 4284
6224.75 4069
6225.49 3980
6226.24 3728
6226.98 3668
6227.73 3588
6228.47 3798
6229.21 3795
6229.96 3797
6230.70 3801
6231.45 3814
6232.19 3678
6232.94 3591
6233.68 3467
6234.43 3420
6235.17 3149
6235.92 2970
6236.67 2856
6237.41 2868
6238.16 2961
6238.90 2856
6239.65 2832
6240.39 2819
6241.14 2740
6241.88 2747
6242.63 2988
6243.37 3008
6244.12 2890
6244.87 2954
6245.61 3159
6246.36 3066
6247.10 2987
6247.85 3267
6248.59 3256
6249.34 3312
6250.09 3426
6250.83 3449
6251.58 3443
6252.33 3652
6253.07 3748
6253.82 3562
6254.56 3675
6255.31 3479
6256.06 3607
6256.80 3462
6257.55 3369
6258.30 3299
6259.04 3148
6259.79 3124
6260.54 3163
6261.28 3062
6262.03 3062
6262.78 3005
6263.52 3092
6264.27 3080
6265.02 3001
6265.76 3042
6266.51 3006
6267.26 3086
6268.01 3099
6268.75 3094
6269.50 3205
6270.25 3093
6270.99 3063
6271.74 3095
6272.49 3022
6273.24 2865
6273.98 2900
6274.73 2901
6275.48 2850
6276.23 2879
6276.97 2805
6277.72 3004
6278.47 2955
6279.22 2832
6279.96 2755
6280.71 2810
6281.46 2795
6282.21 2819
6282.96 2825
6283.70 2694
6284.45 2801
6285.20 2783
6285.95 2658
6286.70 2473
6287.45 2639
6288.19 2704
6288.94 2705
6289.69 2540
6290.44 2717
6291.19 2638
6291.94 2574
6292.68 2673
6293.43 2616
6294.18 2688
6294.93 2602
6295.68 2705
6296.43 2689
6297.18 2804
6297.93 2695
6298.67 2685
6299.42 2735
6300.17 2631
6300.92 2504
6301.67 2467
6302.42 2368
6303.17 2367
6303.92 2363
6304.67 2083
6305.42 2199
6306.17 2211
6306.92 2250
6307.67 2226
6308.41 2305
6309.16 2247
6309.91 2274
6310.66 2274
6311.41 2274
6312.16 2225
6312.91 2111
6313.66 2164
6314.41 2144
6315.16 2208
6315.91 2179
6316.66 2154
6317.41 2267
6318.16 2295
6318.91 2195
6319.66 2282
6320.41 2162
6321.16 2200
6321.91 2283
6322.66 2113
6323.41 2248
6324.16 2226
6324.92 2084
6325.67 2201
6326.42 2186
6327.17 2022
6327.92 1884
6328.67 1997
6329.42 2077
6330.17 2060
6330.92 2127
6331.67 2089
6332.42 1965
6333.17 2003
6333.92 1997
6334.68 2000
6335.43 2094
6336.18 2061
6336.93 2107
6337.68 2008
6338.43 2000
6339.18 1934
6339.93 1970
6340.69 2051
6341.44 1938
6342.19 2033
6342.94 2025
6343.69 2042
6344.44 2081
6345.20 2017
6345.95 2000
6346.70 1953
6347.45 1946
6348.20 1865
6348.95 1931
6349.71 1965
6350.46 1923
6351.21 1957
6351.96 2006
6352.71 1943
6353.47 1966
6354.22 1943
6354.97 2007
6355.72 2082
6356.48 2009
6357.23 1928
6357.98 2016
6358.73 2018
6359.49 1995
6360.24 2114
6360.99 2092
6361.74 2015
6362.50 1963
6363.25 2051
6364.00 2053
6364.76 1910
6365.51 1904
6366.26 1966
6367.01 2017
6367.77 2009
6368.52 1956
6369.27 1866
6370.03 1878
6370.78 1908
6371.53 1905
6372.29 1856
6373.04 1833
6373.79 1853
6374.55 1859
6375.30 1906
6376.05 1834
6376.81 1911
6377.56 1828
6378.31 1843
6379.07 1877
6379.82 1780
6380.58 1796
6381.33 1927
6382.08 1894
6382.84 1783
6383.59 1771
6384.35 1810
6385.10 1856
6385.85 1992
6386.61 1971
6387.36 1989
6388.12 1968
6388.87 1851
6389.62 1924
6390.38 1876
6391.13 1852
6391.89 1886
6392.64 1805
6393.40 1831
6394.15 1768
6394.91 1757
6395.66 1704
6396.42 1775
6397.17 1826
6397.93 1870
6398.68 1848
6399.44 1909
6400.19 1881
6400.95 1891
6401.70 1920
6402.46 1846
6403.21 1873
6403.97 1860
6404.72 1793
6405.48 1736
6406.23 1673
6406.99 1687
6407.74 1812
6408.50 1857
6409.25 1854
6410.01 1808
6410.76 1769
6411.52 1927
6412.28 1786
6413.03 1689
6413.79 1830
6414.54 1862
6415.30 1835
6416.05 1779
6416.81 1825
6417.57 1804
6418.32 1848
6419.08 1849
6419.83 1849
6420.59 1738
6421.35 1806
6422.10 1993
6422.86 1816
6423.62 1776
6424.37 1933
6425.13 1934
6425.89 1834
6426.64 1801
6427.40 1898
6428.15 1885
6428.91 1861
6429.67 1825
6430.42 1894
6431.18 1924
6431.94 1805
6432.70 1847
6433.45 1886
6434.21 1839
6434.97 1878
6435.72 1965
6436.48 1907
6437.24 1921
6437.99 1954
6438.75 1906
6439.51 1947
6440.27 1923
6441.02 1928
6441.78 1955
6442.54 1986
6443.30 1986
6444.05 1940
6444.81 1980
6445.57 2005
6446.33 1918
6447.08 1985
6447.84 1938
6448.60 1988
6449.36 2049
6450.12 2049
6450.87 1979
6451.63 1985
6452.39 1994
6453.15 2001
6453.91 2005
6454.66 1951
6455.42 1992
6456.18 1876
6456.94 2005
6457.70 2050
6458.46 2033
6459.21 2083
6459.97 2075
6460.73 2174
6461.49 2171
6462.25 2053
6463.01 2179
6463.77 2098
6464.52 2215
6465.28 2326
6466.04 2203
6466.80 2186
6467.56 2245
6468.32 2143
6469.08 2245
6469.84 2279
6470.60 2213
6471.36 2317
6472.11 2301
6472.87 2247
6473.63 2426
6474.39 2349
6475.15 2477
6475.91 2473
6476.67 2366
6477.43 2471
6478.19 2430
6478.95 2338
6479.71 2415
6480.47 2519
6481.23 2550
6481.99 2631
6482.75 2624
6483.51 2347
6484.27 2445
6485.03 2650
6485.79 2591
6486.55 2514
6487.31 2481
6488.07 2642
6488.83 2754
6489.59 2681
6490.35 2680
6491.11 2690
6491.87 2787
6492.63 2825
6493.39 2765
6494.15 2820
6494.91 2894
6495.67 2856
6496.43 3083
6497.19 2996
6497.95 2838
6498.71 2944
6499.48 3037
6500.24 3177
6501.00 3122
6501.76 3140
6502.52 3293
6503.28 3288
6504.04 3246
6504.80 3236
6505.56 3306
6506.32 3319
6507.09 3291
6507.85 3261
6508.61 3346
6509.37 3214
6510.13 3426
6510.89 3501
6511.65 3512
6512.42 3596
6513.18 3566
6513.94 3638
6514.70 3743
6515.46 3846
6516.22 3871
6516.99 3989
6517.75 4145
6518.51 3972
6519.27 4208
6520.03 4032
6520.80 4172
6521.56 4209
6522.32 4037
6523.08 3922
6523.84 3959
6524.61 4043
6525.37 4054
6526.13 4162
6526.89 4150
6527.66 4329
6528.42 4279
6529.18 4485
6529.94 4616
6530.71 4947
6531.47 5034
6532.23 5126
6533.00 5264
6533.76 5204
6534.52 5271
6535.28 5352
6536.05 5566
6536.81 5427
6537.57 5429
6538.34 6103
6539.10 6986
6539.86 7787
6540.63 8667
6541.39 9685
6542.15 10362
6542.92 11067
6543.68 10897
6544.44 10365
6545.21 9547
6545.97 8601
6546.73 7655
6547.50 6677
6548.26 5890
6549.02 5305
6549.79 4760
6550.55 4351
6551.31 4055
6552.08 3895
6552.84 3724
6553.61 3525
6554.37 3394
6555.13 3393
6555.90 3494
6556.66 3469
6557.43 3491
6558.19 3528
6558.96 3462
6559.72 3386
6560.48 3412
6561.25 3325
6562.01 3313
6562.78 3401
6563.54 3394
6564.31 3291
6565.07 3391
6565.84 3379
6566.60 3473
6567.37 3571
6568.13 3520
6568.90 3587
6569.66 3772
6570.43 3818
6571.19 3832
6571.96 3733
6572.72 3908
6573.49 3966
6574.25 3865
6575.02 3916
6575.78 3954
6576.55 4025
6577.31 4119
6578.08 4288
6578.84 4522
6579.61 4712
6580.37 4867
6581.14 5070
6581.91 5240
6582.67 5073
6583.44 5166
6584.20 5219
6584.97 4777
6585.73 4480
6586.50 4420
6587.27 4387
6588.03 4232
6588.80 3885
6589.56 3947
6590.33 3968
6591.10 3790
6591.86 3803
6592.63 3892
6593.39 3837
6594.16 3972
6594.93 4193
6595.69 4229
6596.46 4126
6597.23 4325
6597.99 4345
6598.76 4612
6599.53 4689
6600.29 4792
6601.06 4729
6601.83 4741
6602.59 4535
6603.36 4318
6604.13 4176
6604.89 3802
6605.66 4037
6606.43 3917
6607.20 3804
6607.96 3558
6608.73 3653
6609.50 3571
6610.26 3517
6611.03 3454
6611.80 3425
6612.57 3400
6613.33 3319
6614.10 3468
6614.87 3552
6615.64 3514
6616.40 3680
6617.17 3667
6617.94 3543
6618.71 3455
6619.48 3548
6620.24 3508
6621.01 3420
6621.78 3412
6622.55 3291
6623.32 3334
6624.08 3192
6624.85 3232
6625.62 3152
6626.39 3183
6627.16 3105
6627.92 2974
6628.69 3002
6629.46 3086
6630.23 2984
6631.00 3097
6631.77 3016
6632.54 3076
6633.30 2999
6634.07 2900
6634.84 3127
6635.61 3174
6636.38 3298
6637.15 3414
6637.92 3364
6638.69 3510
6639.45 3577
6640.22 3682
6640.99 3887
6641.76 3797
6642.53 3855
6643.30 3853
6644.07 3752
6644.84 3390
6645.61 3268
6646.38 3069
6647.15 2994
6647.92 2798
6648.69 2729
6649.46 2576
6650.22 2666
6650.99 2642
6651.76 2656
6652.53 2671
6653.30 2729
6654.07 2677
6654.84 2608
6655.61 2577
6656.38 2719
6657.15 2537
6657.92 2605
6658.69 2501
6659.46 2560
6660.23 2660
6661.00 2692
6661.77 2455
6662.54 2521
6663.31 2496
6664.09 2402
6664.86 2480
6665.63 2330
6666.40 2282
6667.17 2359
6667.94 2270
6668.71 2311
6669.48 2226
6670.25 2310
6671.02 2421
6671.79 2356
6672.56 2355
6673.33 2307
6674.10 2203
6674.88 2190
6675.65 2330
6676.42 2323
6677.19 2482
6677.96 2387
6678.73 2363
6679.50 2515
6680.27 2493
6681.05 2352
6681.82 2153
6682.59 2366
6683.36 2436
6684.13 2403
6684.90 2323
6685.67 2321
6686.45 2300
6687.22 2412
6687.99 2281
6688.76 2257
6689.53 2514
6690.31 2583
6691.08 2566
6691.85 2499
6692.62 2444
6693.39 2451
6694.17 2398
6694.94 2380
6695.71 2389
6696.48 2273
6697.25 2304
6698.03 2113
6698.80 2060
6699.57 2123
6700.34 2069
6701.12 2196
6701.89 2225
6702.66 2002
6703.43 2029
6704.21 2089
6704.98 2140
6705.75 2156
6706.53 2020
6707.30 2014
6708.07 2212
6708.84 2128
6709.62 2122
6710.39 2048
6711.16 2080
6711.94 2123
6712.71 2070
6713.48 2003
6714.26 1934
6715.03 2141
6715.80 2031
6716.58 2017
6717.35 2094
6718.12 1998
6718.90 1918
6719.67 1960
6720.45 1903
6721.22 1844
6721.99 1940
6722.77 1927
6723.54 1933
6724.31 1814
6725.09 1730
6725.86 1865
6726.64 1935
6727.41 2002
6728.18 1886
6728.96 1874
6729.73 1925
6730.51 1910
6731.28 1896
6732.06 1919
6732.83 1798
6733.60 1779
6734.38 1906
6735.15 1917
6735.93 1859
6736.70 1776
6737.48 1811
6738.25 1862
6739.03 1790
6739.80 1855
6740.58 1842
6741.35 1845
6742.13 1849
6742.90 1932
6743.68 1888
6744.45 1882
6745.23 1804
6746.00 1844
6746.78 1697
6747.55 1734
6748.33 1810
6749.10 1804
6749.88 1857
6750.65 1715
6751.43 1879
6752.20 1829
6752.98 1798
6753.75 1835
6754.53 1796
6755.31 1888
6756.08 1811
6756.86 2028
6757.63 1899
6758.41 1977
6759.19 1879
6759.96 1894
6760.74 2013
6761.51 1917
6762.29 1837
6763.07 1842
6763.84 1745
6764.62 1691
6765.39 1802
6766.17 1799
6766.95 1840
6767.72 1716
6768.50 1696
6769.28 1732
6770.05 1787
6770.83 1797
6771.61 1748
6772.38 1847
6773.16 1741
6773.94 1810
6774.71 1790
6775.49 1808
6776.27 1771
6777.04 1730
6777.82 1826
6778.60 1796
6779.37 1754
6780.15 1664
6780.93 1668
6781.71 1654
6782.48 1672
6783.26 1729
6784.04 1752
6784.81 1721
6785.59 1744
6786.37 1718
6787.15 1698
6787.92 1709
6788.70 1735
6789.48 1762
6790.26 1814
6791.04 1762
6791.81 1730
6792.59 1658
6793.37 1695
6794.15 1649
6794.92 1690
6795.70 1676
6796.48 1696
6797.26 1742
6798.04 1665
6798.81 1637
6799.59 1662
6800.37 1770
6801.15 1735
6801.93 1628
6802.71 1571
6803.48 1629
6804.26 1630
6805.04 1613
6805.82 1598
6806.60 1753
6807.38 1672
6808.16 1659
6808.94 1712
6809.71 1754
6810.49 1740
6811.27 1652
6812.05 1614
6812.83 1660
6813.61 1654
6814.39 1578
6815.17 1715
6815.95 1678
6816.73 1670
6817.50 1685
6818.28 1671
6819.06 1572
6819.84 1730
6820.62 1733
6821.40 1710
6822.18 1574
6822.96 1654
6823.74 1667
6824.52 1721
6825.30 1650
6826.08 1580
6826.86 1541
6827.64 1583
6828.42 1709
6829.20 1706
6829.98 1778
6830.76 1759
6831.54 1707
6832.32 1683
6833.10 1787
6833.88 1761
6834.66 1633
6835.44 1729
6836.22 1757
6837.00 1602
6837.78 1651
6838.56 1713
6839.34 1741
6840.12 1658
6840.90 1656
6841.68 1580
6842.46 1611
6843.24 1751
6844.03 1717
6844.81 1767
6845.59 1733
6846.37 1732
6847.15 1685
6847.93 1569
6848.71 1670
6849.49 1703
6850.27 1715
6851.05 1793
6851.84 1783
6852.62 1823
6853.40 1910
6854.18 1986
6854.96 2073
6855.74 2085
6856.52 2240
6857.30 2285
6858.09 2267
6858.87 2248
6859.65 2228
6860.43 2074
6861.21 2103
6861.99 1980
6862.78 1938
6863.56 1944
6864.34 1818
6865.12 1852
6865.90 1843
6866.69 1792
6867.47 1807
6868.25 1763
6869.03 1817
6869.82 1816
6870.60 1760
6871.38 1844
6872.16 1766
6872.94 1816
6873.73 1865
6874.51 1805
6875.29 1807
6876.07 1958
6876.86 1880
6877.64 1895
6878.42 1743
6879.21 1739
6879.99 1843
6880.77 1996
6881.55 1805
6882.34 1761
6883.12 1800
6883.90 1890
6884.69 1841
6885.47 1992
6886.25 1876
6887.04 1911
6887.82 2056
6888.60 1980
6889.39 1999
6890.17 1996
6890.95 2028
6891.74 2150
6892.52 2239
6893.30 2336
6894.09 2482
6894.87 2531
6895.65 2493
6896.44 2332
6897.22 2293
6898.01 2233
6898.79 2199
6899.57 2172
6900.36 2159
6901.14 2046
6901.93 2065
6902.71 2063
6903.49 2111
6904.28 2206
6905.06 2197
6905.85 2221
6906.63 2169
6907.42 2201
6908.20 2153
6908.98 2126
6909.77 2275
6910.55 2270
6911.34 2215
6912.12 2152
6912.91 2087
6913.69 2056
6914.48 2048
6915.26 2067
6916.05 2051
6916.83 2190
6917.62 2236
6918.40 2169
6919.19 2169
6919.97 2254
6920.76 2216
6921.54 2122
6922.33 2208
6923.11 2282
6923.90 2217
6924.68 2264
6925.47 2329
6926.25 2193
6927.04 2184
6927.82 2262
6928.61 2305
6929.40 2278
6930.18 2237
6930.97 2269
6931.75 2320
6932.54 2357
6933.32 2403
6934.11 2297
6934.90 2321
6935.68 2289
6936.47 2306
6937.25 2555
6938.04 2466
6938.83 2379
6939.61 2275
6940.40 2424
6941.19 2437
6941.97 2413
6942.76 2477
6943.54 2526
6944.33 2627
6945.12 2667
6945.90 2612
6946.69 2660
6947.48 2747
6948.26 2808
6949.05 2957
6949.84 2871
6950.62 2910
6951.41 2896
6952.20 2966
6952.99 3071
6953.77 3169
6954.56 3131
6955.35 2973
6956.13 3011
6956.92 2957
6957.71 3014
6958.50 2942
6959.28 2922
6960.07 3041
6960.86 3090
6961.64 3162
6962.43 3313
6963.22 3271
6964.01 3327
6964.80 3260
6965.58 3346
6966.37 3385
6967.16 3430
6967.95 3402
6968.73 3212
6969.52 3258
6970.31 3283
6971.10 3291
6971.89 3425
6972.67 3409
6973.46 3494
6974.25 3621
6975.04 3633
6975.83 3692
6976.62 3755
6977.40 3922
6978.19 3987
6978.98 3923
6979.77 3729
6980.56 3745
6981.35 3825
6982.13 3800
6982.92 3843
6983.71 3947
6984.50 4102
6985.29 4121
6986.08 4450
6986.87 4675
6987.66 5000
6988.45 5466
6989.23 6170
6990.02 6837
6990.81 7554
6991.60 8036
6992.39 8301
6993.18 8771
6993.97 8523
6994.76 8003
6995.55 7284
6996.34 6637
6997.13 5873
6997.92 5546
6998.71 4973
6999.50 4545
7000.29 4570
7001.07 4584
7001.86 4787
7002.65 5136
7003.44 5450
7004.23 6006
7005.02 6584
7005.81 7044
7006.60 7191
7007.39 7226
7008.18 7230
7008.97 6912
7009.76 6166
7010.55 5288
7011.34 4839
7012.14 4324
7012.93 3996
7013.72 3730
7014.51 3464
7015.30 3232
7016.09 3183
7016.88 3279
7017.67 3166
7018.46 3095
7019.25 3167
7020.04 3187
7020.83 3127
7021.62 3087
7022.41 3027
7023.20 3091
7024.00 3087
7024.79 3260
7025.58 2926
7026.37 2875
7027.16 2914
7027.95 2868
7028.74 2958
7029.53 2830
7030.32 2981
7031.12 3027
7031.91 3230
7032.70 3118
7033.49 3090
7034.28 2905
7035.07 2883
7035.87 2684
7036.66 2832
7037.45 2711
7038.24 2738
7039.03 2755
7039.82 2906
7040.62 2938
7041.41 3045
7042.20 2864
7042.99 3018
7043.78 2937
7044.58 2897
7045.37 2958
7046.16 2996
7046.95 2974
7047.75 2961
7048.54 2882
7049.33 2914
7050.12 2857
7050.92 2749
7051.71 2535
7052.50 2536
7053.29 2580
7054.09 2737
7054.88 2807
7055.67 2729
7056.46 2924
7057.26 2944
7058.05 2882
7058.84 2790
7059.64 2784
7060.43 2752
7061.22 2623
7062.02 2621
7062.81 2557
7063.60 2463
7064.39 2406
7065.19 2432
7065.98 2518
7066.77 2522
7067.57 2467
7068.36 2363
7069.16 2427
7069.95 2453
7070.74 2389
7071.54 2331
7072.33 2281
7073.12 2389
7073.92 2457
7074.71 2432
7075.51 2285
7076.30 2318
7077.09 2272
7077.89 2318
7078.68 2259
7079.48 2216
7080.27 2263
7081.06 2169
7081.86 2149
7082.65 2148
7083.45 2236
7084.24 2201
7085.04 2072
7085.83 2138
7086.62 1989
7087.42 2004
7088.21 2019
7089.01 2039
7089.80 1974
7090.60 2043
7091.39 1974
7092.19 2019
7092.98 2002
7093.78 2053
7094.57 2008
7095.37 1987
7096.16 1999
7096.96 2080
7097.75 1962
7098.55 1885
7099.34 2011
7100.14 1963
7100.93 1963
7101.73 1909
7102.52 1889
7103.32 1871
7104.11 1920
7104.91 1820
7105.71 1781
7106.50 1900
7107.30 1843
7108.09 1802
7108.89 1851
7109.68 1900
7110.48 1765
7111.28 1781
7112.07 1769
7112.87 1796
7113.66 1805
7114.46 1739
7115.26 1694
7116.05 1797
7116.85 1749
7117.65 1620
7118.44 1593
7119.24 1674
7120.03 1622
7120.83 1600
7121.63 1702
7122.42 1621
7123.22 1647
7124.02 1528
7124.81 1548
7125.61 1730
7126.41 1779
7127.20 1580
7128.00 1633
7128.80 1722
7129.59 1662
7130.39 1554
7131.19 1490
7131.99 1526
7132.78 1641
7133.58 1591
7134.38 1649
7135.17 1677
7135.97 1567
7136.77 1608
7137.57 1590
7138.36 1703
7139.16 1681
7139.96 1531
7140.76 1537
7141.55 1618
7142.35 1632
7143.15 1542
7143.95 1597
7144.74 1551
7145.54 1564
7146.34 1586
7147.14 1697
7147.94 1635
7148.73 1479
7149.53 1457
7150.33 1461
7151.13 1521
7151.93 1554
7152.72 1535
7153.52 1570
7154.32 1531
7155.12 1478
7155.92 1477
7156.72 1564
7157.51 1446
7158.31 1515
7159.11 1573
7159.91 1528
7160.71 1509
7161.51 1466
7162.31 1480
7163.11 1480
7163.90 1491
7164.70 1498
7165.50 1448
7166.30 1495
7167.10 1397
7167.90 1352
7168.70 1481
7169.50 1500
7170.30 1454
7171.10 1456
7171.90 1516
7172.69 1496
7173.49 1494
7174.29 1369
7175.09 1469
7175.89 1442
7176.69 1402
7177.49 1457
7178.29 1598
7179.09 1491
7179.89 1476
7180.69 1469
7181.49 1387
7182.29 1298
7183.09 1327
7183.89 1410
7184.69 1461
7185.49 1429
7186.29 1385
7187.09 1455
7187.89 1501
7188.69 1419
7189.49 1403
7190.29 1405
7191.09 1411
7191.89 1424
7192.69 1412
7193.49 1421
7194.29 1388
7195.09 1302
7195.89 1291
7196.70 1362
7197.50 1378
7198.30 1305
7199.10 1295
7199.90 1311
7200.70 1326
7201.50 1332
7202.30 1333
7203.10 1345
7203.90 1312
7204.70 1318
7205.51 1304
7206.31 1271
7207.11 1346
7207.91 1253
7208.71 1294
7209.51 1239
7210.31 1297
7211.12 1238
7211.92 1234
7212.72 1288
7213.52 1260
7214.32 1303
7215.12 1279
7215.92 1147
7216.73 1140
7217.53 1176
7218.33 1206
7219.13 1284
7219.93 1285
7220.74 1374
7221.54 1282
7222.34 1280
7223.14 1298
7223.94 1299
7224.75 1282
7225.55 1268
7226.35 1285
7227.15 1223
7227.96 1242
7228.76 1171
7229.56 1232
7230.36 1296
7231.17 1289
7231.97 1204
7232.77 1265
7233.57 1263
7234.38 1290
7235.18 1246
7235.98 1249
7236.79 1241
7237.59 1317
7238.39 1328
7239.19 1285
7240.00 1238
7240.80 1234
7241.60 1235
7242.41 1235
7243.21 1214
7244.01 1251
7244.82 1226
7245.62 1246
7246.42 1201
7247.23 1291
7248.03 1388
7248.83 1250
7249.64 1281
7250.44 1167
7251.25 1240
7252.05 1323
7252.85 1291
7253.66 1355
7254.46 1333
7255.27 1217
7256.07 1304
7256.87 1337
7257.68 1368
7258.48 1268
7259.29 1290
7260.09 1299
7260.89 1309
7261.70 1334
7262.50 1315
7263.31 1289
7264.11 1338
7264.92 1314
7265.72 1365
7266.53 1375
7267.33 1353
7268.13 1342
7268.94 1369
7269.74 1440
7270.55 1384
7271.35 1379
7272.16 1379
7272.96 1468
7273.77 1390
7274.57 1437
7275.38 1376
7276.18 1323
7276.99 1398
7277.79 1361
7278.60 1431
7279.40 1437
7280.21 1485
7281.01 1386
7281.82 1425
7282.63 1469
7283.43 1391
7284.24 1284
7285.04 1410
7285.85 1524
7286.65 1484
7287.46 1749
7288.27 1765
7289.07 1776
7289.88 1952
7290.68 2097
7291.49 2206
7292.29 2299
7293.10 2117
7293.91 1902
7294.71 1824
7295.52 1768
7296.33 1689
7297.13 1565
7297.94 1564
7298.74 1468
7299.55 1335
7300.36 1330
7301.16 1352
7301.97 1371
7302.78 1351
7303.58 1304
7304.39 1344
7305.20 1375
7306.00 1415
7306.81 1383
7307.62 1373
7308.42 1363
7309.23 1391
7310.04 1401
7310.84 1307
7311.65 1358
7312.46 1380
7313.27 1443
7314.07 1435
7314.88 1348
7315.69 1383
7316.50 1350
7317.30 1365
7318.11 1368
7318.92 1419
7319.72 1434
7320.53 1357
7321.34 1461
7322.15 1556
7322.96 1421
7323.76 1423
7324.57 1533
7325.38 1522
7326.19 1521
7326.99 1577
7327.80 1583
7328.61 1477
7329.42 1621
7330.23 1500
7331.03 1416
7331.84 1434
7332.65 1492
7333.46 1481
7334.27 1445
7335.08 1402
7335.88 1402
7336.69 1353
7337.50 1404
7338.31 1359
7339.12 1448
7339.93 1476
7340.74 1570
7341.54 1593
7342.35 1620
7343.16 1665
7343.97 1617
7344.78 1562
7345.59 1612
7346.40 1674
7347.21 1441
7348.02 1468
7348.82 1398
7349.63 1472
7350.44 1431
7351.25 1444
7352.06 1478
7352.87 1378
7353.68 1433
7354.49 1362
7355.30 1388
7356.11 1466
7356.92 1331
7357.73 1393
7358.54 1406
7359.35 1454
7360.16 1403
7360.97 1287
7361.78 1370
7362.59 1395
7363.40 1442
7364.21 1465
7365.02 1457
7365.83 1473
7366.64 1483
7367.45 1427
7368.26 1418
7369.07 1318
7369.88 1336
7370.69 1406
7371.50 1356
7372.31 1391
7373.12 1444
7373.93 1479
7374.74 1421
7375.55 1399
7376.36 1429
7377.17 1448
7377.98 1386
7378.79 1385
7379.60 1363
7380.42 1395
7381.23 1413
7382.04 1390
7382.85 1373
7383.66 1435
7384.47 1466
7385.28 1543
7386.09 1642
7386.90 1723
7387.71 1863
7388.53 1809
7389.34 1779
7390.15 1707
7390.96 1624
7391.77 1620
7392.58 1672
7393.39 1570
7394.21 1496
7395.02 1448
7395.83 1362
7396.64 1296
7397.45 1334
7398.27 1341
7399.08 1380
7399.89 1363
7400.70 1337
7401.51 1301
7402.33 1292
7403.14 1374
7403.95 1447
7404.76 1480
7405.57 1462
7406.39 1509
7407.20 1539
7408.01 1597
7408.82 1636
7409.64 1503
7410.45 1533
7411.26 1474
7412.07 1492
7412.89 1412
7413.70 1333
7414.51 1252
7415.32 1264
7416.14 1273
7416.95 1336
7417.76 1317
7418.58 1253
7419.39 1224
7420.20 1264
7421.02 1260
7421.83 1212
7422.64 1200
7423.45 1198
7424.27 1219
7425.08 1190
7425.89 1159
7426.71 1206
7427.52 1253
7428.33 1338
7429.15 1203
7429.96 1158
7430.78 1140
7431.59 1193
7432.40 1324
7433.22 1184
7434.03 1194
7434.84 1160
7435.66 1139
7436.47 1192
7437.29 1204
7438.10 1180
7438.91 1191
7439.73 1189
7440.54 1221
7441.36 1185
7442.17 1244
7442.99 1281
7443.80 1237
7444.61 1282
7445.43 1324
7446.24 1344
7447.06 1366
7447.87 1305
7448.69 1280
7449.50 1155
7450.32 1267
7451.13 1333
7451.95 1308
7452.76 1177
7453.58 1203
7454.39 1204
7455.21 1254
7456.02 1207
7456.84 1167
7457.65 1246
7458.47 1199
7459.28 1134
7460.10 1124
7460.91 1151
7461.73 1256
7462.54 1184
7463.36 1165
7464.17 1153
7464.99 1203
7465.80 1173
7466.62 1207
7467.44 1151
7468.25 1162
7469.07 1135
7469.88 1242
7470.70 1184
7471.51 1167
7472.33 1215
7473.15 1271
7473.96 1178
7474.78 1185
7475.59 1246
7476.41 1120
7477.23 1158
7478.04 1212
7478.86 1168
7479.67 1167
7480.49 1203
7481.31 1109
7482.12 1181
7482.94 1194
7483.76 1216
7484.57 1260
7485.39 1166
7486.21 1173
7487.02 1092
7487.84 1190
7488.66 1180
7489.47 1123
7490.29 1173
7491.11 1133
7491.92 1091
7492.74 1147
7493.56 1198
7494.38 1112
7495.19 1135
7496.01 1124
7496.83 1135
7497.64 1153
7498.46 1154
7499.28 1128
7500.10 1045
7500.91 1101
7501.73 1109
7502.55 1063
7503.37 1079
7504.18 1158
7505.00 1167
7505.82 1092
7506.64 1135
7507.46 1230
7508.27 1121
7509.09 1156
7509.91 1117
7510.73 1185
7511.55 1074
7512.36 1136
7513.18 1125
7514.00 1122
7514.82 1144
7515.64 1165
7516.45 1131
7517.27 1101
7518.09 1119
7518.91 1055
7519.73 1091
7520.55 1085
7521.37 1149
7522.18 1085
7523.00 1056
7523.82 1101
7524.64 1063
7525.46 1051
7526.28 1115
7527.10 1109
7527.92 1091
7528.74 1162
7529.55 1140
7530.37 1159
7531.19 1156
7532.01 1079
7532.83 1096
7533.65 1091
7534.47 1137
7535.29 1086
7536.11 1153
7536.93 1216
7537.75 1084
7538.57 1109
7539.39 1155
7540.21 1161
7541.03 1053
7541.84 1087
7542.66 1153
7543.48 1086
7544.30 1065
7545.12 1090
7545.94 1131
7546.76 1153
7547.58 1102
7548.40 1022
7549.22 1116
7550.04 1167
7550.86 1201
7551.68 1163
7552.51 1177
7553.33 1145
7554.15 1099
7554.97 1085
7555.79 1115
7556.61 1111
7557.43 1154
7558.25 1135
7559.07 1083
7559.89 1083
7560.71 1071
7561.53 1141
7562.35 1146
7563.17 1101
7563.99 1130
7564.81 1191
7565.64 1101
7566.46 1159
7567.28 1131
7568.10 1114
7568.92 1234
7569.74 1121
7570.56 1156
7571.38 1150
7572.21 1208
7573.03 1125
7573.85 1107
7574.67 1088
7575.49 1131
7576.31 1158
7577.13 1076
7577.96 1148
7578.78 1142
7579.60 1152
7580.42 1196
7581.24 1207
7582.07 1208
7582.89 1187
7583.71 1082
7584.53 1099
7585.35 1069
7586.18 1182
7587.00 1055
7587.82 1083
7588.64 1197
7589.46 1084
7590.29 1045
7591.11 1151
7591.93 1104
7592.75 1020
7593.58 1070
7594.40 1132
7595.22 1160
7596.04 1084
7596.87 1204
7597.69 1222
7598.51 1230
7599.34 1208
7600.16 1121
7600.98 1200
7601.80 1188
7602.63 1073
7603.45 1124
7604.27 1152
7605.10 1106
7605.92 1109
7606.74 1163
7607.57 1166
7608.39 1190
7609.21 1113
7610.04 1192
7610.86 1224
7611.68 1202
7612.51 1227
7613.33 1206
7614.15 1276
7614.98 1201
7615.80 1240
7616.62 1171
7617.45 1287
7618.27 1311
7619.10 1113
7619.92 1138
7620.74 1100
7621.57 1125
7622.39 1109
7623.22 1230
7624.04 1238
7624.86 1174
7625.69 1155
7626.51 1197
7627.34 1173
7628.16 1209
7628.99 1179
7629.81 1104
7630.64 1070
7631.46 1098
7632.28 1210
7633.11 1089
7633.93 1166
7634.76 1064
7635.58 1086
7636.41 1136
7637.23 1253
7638.06 1315
7638.88 1424
7639.71 1351
7640.53 1323
7641.36 1221
7642.18 1238
7643.01 1258
7643.83 1156
7644.66 1094
7645.48 1114
7646.31 1089
7647.14 1061
7647.96 1092
7648.79 1096
7649.61 1085
7650.44 1066
7651.26 996
7652.09 992
7652.91 1054
7653.74 1115
7654.57 1094
7655.39 1039
7656.22 1040
7657.04 1023
7657.87 1004
7658.70 1016
7659.52 1016
7660.35 1068
7661.17 1027
7662.00 1048
7662.83 995
7663.65 1067
7664.48 1102
7665.31 993
7666.13 970
7666.96 1011
7667.79 1093
7668.61 1085
7669.44 1014
7670.27 1055
7671.09 1024
7671.92 1122
7672.75 1061
7673.57 1021
7674.40 980
7675.23 1032
7676.05 1085
7676.88 1073
7677.71 1032
7678.53 1045
7679.36 988
7680.19 1038
7681.02 1019
7681.84 1066
7682.67 1094
7683.50 1073
7684.33 1127
7685.15 1021
7685.98 898
7686.81 956
7687.64 1046
7688.46 980
7689.29 975
7690.12 972
7690.95 995
7691.77 984
7692.60 979
7693.43 1046
7694.26 1039
7695.09 981
7695.91 1033
7696.74 1046
7697.57 1045
7698.40 997
7699.23 1024
7700.06 1125
7700.88 1048
7701.71 941
7702.54 1034
7703.37 1070
7704.20 988
7705.03 1015
7705.85 1004
7706.68 1034
7707.51 1014
7708.34 996
7709.17 1015
7710.00 1001
7710.83 1042
7711.66 1055
7712.48 988
7713.31 1024
7714.14 1027
7714.97 1123
7715.80 1024
7716.63 986
7717.46 1001
7718.29 975
7719.12 1020
7719.95 1064
7720.78 983
7721.61 996
7722.44 1073
7723.27 1033
7724.09 1016
7724.92 973
7725.75 1030
7726.58 1056
7727.41 1042
7728.24 971
7729.07 958
7729.90 947
7730.73 1006
7731.56 936
7732.39 952
7733.22 954
7734.05 1022
7734.88 1053
7735.71 1002
7736.54 1006
7737.37 1013
7738.20 1064
7739.03 1003
7739.86 986
7740.70 993
7741.53 976
7742.36 1130
7743.19 1042
7744.02 960
7744.85 1012
7745.68 970
7746.51 1039
7747.34 1009
7748.17 981
7749.00 996
7749.83 1006
7750.66 1073
7751.50 1076
7752.33 1107
7753.16 1224
7753.99 1255
7754.82 1196
7755.65 1245
7756.48 1168
7757.31 1193
7758.15 1225
7758.98 1143
7759.81 1102
7760.64 985
7761.47 1035
7762.30 1016
7763.13 1038
7763.97 1031
7764.80 998
7765.63 997
7766.46 977
7767.29 967
7768.13 929
7768.96 973
7769.79 979
7770.62 993
7771.45 860
7772.29 907
7773.12 941
7773.95 1016
7774.78 953
7775.62 889
7776.45 923
7777.28 1005
7778.11 994
7778.95 1002
7779.78 1061
7780.61 1006
7781.44 1030
7782.28 1012
7783.11 1023
7783.94 1059
7784.77 1029
7785.61 1019
7786.44 984
7787.27 1068
7788.11 1106
7788.94 1082
7789.77 1083
7790.61 1019
7791.44 957
7792.27 974
7793.10 992
7793.94 1002
7794.77 1012
7795.60 982
7796.44 1029
7797.27 1090
7798.11 1065
7798.94 981
7799.77 1013
7800.61 927
7801.44 985
7802.27 999
7803.11 1005
7803.94 940
7804.78 932
7805.61 929
7806.44 954
7807.28 1005
7808.11 956
7808.95 1049
7809.78 1068
7810.61 932
7811.45 1002
7812.28 1075
7813.12 1071
7813.95 1018
7814.79 1014
7815.62 1011
7816.45 1046
7817.29 1002
7818.12 975
7818.96 997
7819.79 1094
7820.63 1098
7821.46 1128
7822.30 1210
7823.13 1091
7823.97 1104
7824.80 1090
7825.64 1149
7826.47 1120
7827.31 1039
7828.14 1038
7828.98 1058
7829.81 1118
7830.65 1048
7831.48 1009
7832.32 1022
7833.15 1125
7833.99 1051
7834.83 1078
7835.66 1039
7836.50 1082
7837.33 1002
7838.17 1103
7839.00 1080
7839.84 1013
7840.68 1056
7841.51 1084
7842.35 1096
7843.18 1057
7844.02 1045
7844.86 1167
7845.69 1175
7846.53 1097
7847.36 1084
7848.20 1221
7849.04 1179
7849.87 1143
7850.71 1076
7851.55 1044
7852.38 1050
7853.22 1097
7854.05 1089
7854.89 901
7855.73 945
7856.56 1050
7857.40 1051
7858.24 990
7859.08 1012
7859.91 1003
7860.75 951
7861.59 952
7862.42 987
7863.26 997
7864.10 962
7864.93 1026
7865.77 1115
7866.61 991
7867.45 1017
7868.28 1044
7869.12 990
7869.96 993
7870.80 1076
7871.63 1041
7872.47 1023
7873.31 1050
7874.15 985
7874.98 907
7875.82 986
7876.66 979
7877.50 1038
7878.33 1007
7879.17 967
7880.01 1052
7880.85 1062
7881.69 1074
7882.52 1138
7883.36 1175
7884.20 1157
7885.04 1119
7885.88 1068
7886.71 1112
7887.55 1110
7888.39 1096
7889.23 1024
7890.07 1023
7890.91 1010
7891.75 1114
7892.58 1045
7893.42 1144
7894.26 1096
7895.10 1120
7895.94 1007
7896.78 1021
7897.62 1048
7898.46 1072
7899.29 1152
7900.13 1050
7900.97 1034
7901.81 1058
7902.65 1124
7903.49 1128
7904.33 1155
7905.17 1114
7906.01 1118
7906.85 1105
7907.69 1169
7908.53 1191
7909.37 1107
7910.21 1120
7911.04 973
7911.88 980
7912.72 1054
7913.56 1075
7914.40 1092
7915.24 1086
7916.08 1103
7916.92 1021
7917.76 1055
7918.60 1152
7919.44 1150
7920.28 1087
7921.12 1147
7921.96 1196
7922.80 1221
7923.64 1219
7924.48 1334
7925.32 1278
7926.16 1267
7927.01 1229
7927.85 1228
7928.69 1137
7929.53 1177
7930.37 1138
7931.21 1053
7932.05 1040
7932.89 1013
7933.73 1070
7934.57 1097
7935.41 993
7936.25 1118
7937.09 1081
7937.93 1137
7938.78 1051
7939.62 975
7940.46 935
7941.30 935
7942.14 1020
7942.98 985
7943.82 963
7944.66 1022
7945.51 1019
7946.35 1004
7947.19 963
7948.03 912
7948.87 1004
7949.71 1065
7950.56 892
7951.40 991
7952.24 1049
7953.08 994
7953.92 964
7954.76 944
7955.61 972
7956.45 969
7957.29 1010
7958.13 924
7958.97 925
7959.82 1076
7960.66 1071
7961.50 1005
7962.34 1075
7963.19 1017
7964.03 950
7964.87 939
7965.71 1030
7966.56 998
7967.40 983
7968.24 1002
7969.08 968
7969.93 896
7970.77 905
7971.61 940
7972.45 991
7973.30 1058
7974.14 1047
7974.98 1010
7975.83 1019
7976.67 995
7977.51 947
7978.36 1023
7979.20 981
7980.04 976
7980.89 975
7981.73 1020
7982.57 1067
7983.42 1011
7984.26 1032
7985.10 980
7985.95 879
7986.79 894
7987.63 945
7988.48 1009
7989.32 1043
7990.16 1007
7991.01 1007
7991.85 953
7992.70 921
7993.54 942
7994.38 982
7995.23 899
7996.07 955
7996.92 1067
7997.76 993
7998.60 879
7999.45 963
8000.29 990
8001.14 927
8001.98 911
8002.83 887
8003.67 932
8004.52 912
8005.36 958
8006.20 921
8007.05 898
8007.89 934
8008.74 906
8009.58 889
8010.43 914
8011.27 913
8012.12 966
8012.96 991
8013.81 913
8014.65 978
8015.50 1008
8016.34 1095
8017.19 1041
8018.03 1003
8018.88 964
8019.72 933
8020.57 960
8021.42 912
8022.26 987
8023.11 924
8023.95 935
8024.80 1015
8025.64 1009
8026.49 974
8027.33 907
8028.18 922
8029.03 932
8029.87 881
8030.72 918
8031.56 950
8032.41 914
8033.26 856
8034.10 816
8034.95 887
8035.79 920
8036.64 950
8037.49 923
8038.33 889
8039.18 881
8040.03 943
8040.87 1033
8041.72 997
8042.57 1041
8043.41 1050
8044.26 1001
8045.11 985
8045.95 952
8046.80 958
8047.65 925
8048.49 939
8049.34 972
8050.19 992
8051.03 908
8051.88 906
8052.73 917
8053.58 932
8054.42 950
8055.27 954
8056.12 931
8056.96 907
8057.81 887
8058.66 968
8059.51 938
8060.35 896
8061.20 897
8062.05 877
8062.90 872
8063.74 845
8064.59 853
8065.44 915
8066.29 861
8067.14 849
8067.98 925
8068.83 902
8069.68 870
8070.53 824
8071.38 806
8072.22 844
8073.07 870
8073.92 838
8074.77 812
8075.62 784
8076.46 884
8077.31 858
8078.16 827
8079.01 873
8079.86 870
8080.71 843
8081.56 915
8082.40 891
8083.25 861
8084.10 863
8084.95 847
8085.80 886
8086.65 831
8087.50 845
8088.35 852
8089.19 881
8090.04 826
8090.89 898
8091.74 807
8092.59 850
8093.44 904
8094.29 913
8095.14 843
8095.99 889
8096.84 921
8097.69 853
8098.54 866
8099.39 829
8100.24 907
8101.09 918
8101.94 888
8102.79 853
8103.63 918
8104.48 970
8105.33 890
8106.18 818
8107.03 813
8107.88 816
8108.73 923
8109.58 848
8110.43 820
8111.28 927
8112.14 863
8112.99 839
8113.84 832
8114.69 781
8115.54 822
8116.39 873
8117.24 899
8118.09 890
8118.94 808
8119.79 786
8120.64 863
8121.49 891
8122.34 847
8123.19 840
8124.04 872
8124.89 915
8125.74 828
8126.60 899
8127.45 853
8128.30 891
8129.15 924
8130.00 923
8130.85 820
8131.70 854
8132.55 882
8133.40 876
8134.26 877
8135.11 922
8135.96 880
8136.81 846
8137.66 868
8138.51 782
8139.37 839
8140.22 866
8141.07 787
8141.92 818
8142.77 830
8143.62 873
8144.48 876
8145.33 835
8146.18 788
8147.03 849
8147.88 897
8148.74 931
8149.59 942
8150.44 886
8151.29 878
8152.15 938
8153.00 931
8153.85 868
8154.70 893
8155.56 817
8156.41 803
8157.26 872
8158.11 836
8158.97 807
8159.82 800
8160.67 785
8161.52 829
8162.38 945
8163.23 970
8164.08 938
8164.94 872
8165.79 874
8166.64 882
8167.49 914
8168.35 841
8169.20 810
8170.05 835
8170.91 850
8171.76 822
8172.61 851
8173.47 767
8174.32 770
8175.17 751
8176.03 784
8176.88 775
8177.74 828
8178.59 811
8179.44 875
8180.30 922
8181.15 899
8182.00 883
8182.86 867
8183.71 843
8184.57 853
8185.42 899
8186.27 812
8187.13 901
8187.98 795
8188.84 749
8189.69 756
8190.55 914
8191.40 834
8192.25 831
8193.11 858
8193.96 821
8194.82 815
8195.67 827
8196.53 842
8197.38 800
8198.24 827
8199.09 821
8199.95 823
8200.80 748
8201.66 848
8202.51 846
8203.37 819
8204.22 872
8205.08 822
8205.93 855
8206.79 820
8207.64 829
8208.50 769
8209.35 807
8210.21 808
8211.06 837
8211.92 826
8212.77 852
8213.63 833
8214.48 843
8215.34 832
8216.20 898
8217.05 850
8217.91 827
8218.76 811
8219.62 806
8220.48 845
8221.33 861
8222.19 804
8223.04 848
8223.90 830
8224.76 875
8225.61 890
8226.47 883
8227.32 874
8228.18 914
8229.04 919
8229.89 924
8230.75 957
8231.61 969
8232.46 897
8233.32 852
8234.18 968
8235.03 958
8235.89 871
8236.75 841
8237.60 830
8238.46 852
8239.32 862
8240.17 847
8241.03 834
8241.89 832
8242.74 868
8243.60 893
8244.46 848
8245.32 809
8246.17 790
8247.03 785
8247.89 871
8248.74 891
8249.60 778
8250.46 800
8251.32 843
8252.17 830
8253.03 760
8253.89 814
8254.75 828
8255.60 853
8256.46 826
8257.32 816
8258.18 838
8259.04 834
8259.89 854
8260.75 895
8261.61 844
8262.47 850
8263.33 884
8264.18 898
8265.04 776
8265.90 808
8266.76 895
8267.62 811
8268.48 844
8269.33 809
8270.19 834
8271.05 897
8271.91 901
8272.77 859
8273.63 855
8274.49 860
8275.34 898
8276.20 824
8277.06 841
8277.92 760
8278.78 861
8279.64 838
8280.50 849
8281.36 879
8282.22 803
8283.08 827
8283.93 794
8284.79 806
8285.65 806
8286.51 770
8287.37 858
8288.23 808
8289.09 767
8289.95 892
8290.81 837
8291.67 849
8292.53 773
8293.39 787
8294.25 799
8295.11 844
8295.97 855
8296.83 856
8297.69 926
8298.55 884
8299.41 845
8300.27 781
8301.13 862
8301.99 811
8302.85 762
8303.71 742
8304.57 804
8305.43 770
8306.29 798
8307.15 852
8308.01 889
8308.87 882
8309.73 900
8310.59 915
8311.45 888
8312.31 838
8313.17 843
8314.03 864
8314.90 785
8315.76 875
8316.62 881
8317.48 888
8318.34 848
8319.20 904
8320.06 925
8320.92 878
8321.78 955
8322.64 903
8323.51 905
8324.37 861
8325.23 824
8326.09 862
8326.95 862
8327.81 857
8328.67 901
8329.54 857
8330.40 824
8331.26 828
8332.12 886
8332.98 882
8333.84 835
8334.71 875
8335.57 832
8336.43 840
8337.29 803
8338.15 849
8339.02 890
8339.88 870
8340.74 974
8341.60 939
8342.46 879
8343.33 863
8344.19 963
8345.05 945
8345.91 869
8346.78 867
8347.64 879
8348.50 970
8349.36 911
8350.23 885
8351.09 912
8351.95 843
8352.81 845
8353.68 859
8354.54 843
8355.40 838
8356.27 913
8357.13 887
8357.99 958
8358.86 894
8359.72 848
8360.58 847
8361.44 889
8362.31 940
8363.17 947
8364.03 908
8364.90 925
8365.76 906
8366.63 855
8367.49 925
8368.35 872
8369.22 861
8370.08 826
8370.94 840
8371.81 890
8372.67 893
8373.53 950
8374.40 978
8375.26 944
8376.13 967
8376.99 988
8377.85 972
8378.72 991
8379.58 900
8380.45 842
8381.31 922
8382.18 1003
8383.04 1004
8383.90 898
8384.77 925
8385.63 926
8386.50 959
8387.36 983
8388.23 931
8389.09 944
8389.96 944
8390.82 1016
8391.69 946
8392.55 927
8393.42 1039
8394.28 920
8395.15 1051
8396.01 1000
8396.88 978
8397.74 994
8398.61 969
8399.47 983
8400.34 963
8401.20 1020
8402.07 969
8402.93 955
8403.80 996
8404.66 1081
8405.53 1037
8406.39 1108
8407.26 1026
8408.12 1048
8408.99 1075
8409.86 1072
8410.72 1122
8411.59 1111
8412.45 1149
8413.32 1142
8414.19 1070
8415.05 1108
8415.92 1119
8416.78 1102
8417.65 1066
8418.52 1109
8419.38 1226
8420.25 1187
8421.11 1148
8421.98 1177
8422.85 1147
8423.71 1052
8424.58 1198
8425.45 1085
8426.31 1133
8427.18 1094
8428.05 1134
8428.91 1230
8429.78 1259
8430.65 1154
8431.51 1130
8432.38 1197
8433.25 1338
8434.11 1352
8434.98 1261
8435.85 1203
8436.72 1236
8437.58 1282
8438.45 1333
8439.32 1422
8440.18 1413
8441.05 1400
8441.92 1410
8442.79 1370
8443.65 1361
8444.52 1397
8445.39 1494
8446.26 1452
8447.12 1451
8447.99 1508
8448.86 1549
8449.73 1555
8450.60 1575
8451.46 1636
8452.33 1628
8453.20 1574
8454.07 1511
8454.94 1590
8455.80 1654
8456.67 1565
8457.54 1719
8458.41 1876
8459.28 1845
8460.14 2042
8461.01 2303
8461.88 2664
8462.75 2962
8463.62 3138
8464.49 3231
8465.36 3360
8466.22 3047
8467.09 2735
8467.96 2462
8468.83 2266
8469.70 2061
8470.57 1895
8471.44 1651
8472.31 1596
8473.17 1540
8474.04 1527
8474.91 1500
8475.78 1463
8476.65 1421
8477.52 1296
8478.39 1322
8479.26 1270
8480.13 1335
8481.00 1331
8481.87 1280
8482.74 1342
8483.61 1259
8484.48 1254
8485.34 1278
8486.21 1282
8487.08 1244
8487.95 1296
8488.82 1230
8489.69 1269
8490.56 1285
8491.43 1327
8492.30 1303
8493.17 1298
8494.04 1355
8494.91 1355
8495.78 1272
8496.65 1208
8497.52 1283
8498.39 1373
8499.26 1434
8500.13 1359
8501.01 1501
8501.88 1456
8502.75 1439
8503.62 1365
8504.49 1419
8505.36 1353
8506.23 1307
8507.10 1338
8507.97 1322
8508.84 1229
8509.71 1241
8510.58 1218
8511.45 1270
8512.32 1280
8513.20 1219
8514.07 1213
8514.94 1180
8515.81 1286
8516.68 1140
8517.55 1308
8518.42 1300
8519.29 1202
8520.17 1322
8521.04 1319
8521.91 1345
8522.78 1430
8523.65 1283
8524.52 1322
8525.39 1370
8526.27 1367
8527.14 1361
8528.01 1308
8528.88 1337
8529.75 1387
8530.63 1319
8531.50 1333
8532.37 1352
8533.24 1380
8534.11 1370
8534.99 1375
8535.86 1409
8536.73 1436
8537.60 1448
8538.47 1417
8539.35 1451
8540.22 1426
8541.09 1444
8541.96 1396
8542.84 1337
8543.71 1439
8544.58 1352
8545.46 1369
8546.33 1298
8547.20 1256
8548.07 1333
8548.95 1295
8549.82 1314
8550.69 1311
8551.57 1324
8552.44 1367
8553.31 1201
8554.18 1239
8555.06 1306
8555.93 1289
8556.80 1259
8557.68 1213
8558.55 1196
8559.42 1299
8560.30 1248
8561.17 1289
8562.04 1334
8562.92 1283
8563.79 1339
8564.67 1275
8565.54 1266
8566.41 1280
8567.29 1204
8568.16 1213
8569.03 1231
8569.91 1206
8570.78 1196
8571.66 1241
8572.53 1251
8573.40 1198
8574.28 1208
8575.15 1235
8576.03 1169
8576.90 1213
8577.78 1147
8578.65 1159
8579.52 1163
8580.40 1173
8581.27 1197
8582.15 1184
8583.02 1219
8583.90 1243
8584.77 1172
8585.65 1071
8586.52 1046
8587.40 1104
8588.27 1259
8589.15 1139
8590.02 1238
8590.90 1254
8591.77 1247
8592.65 1229
8593.52 1184
8594.40 1177
8595.27 1191
8596.15 1144
8597.02 1193
8597.90 1254
8598.77 1257
8599.65 1300
8600.52 1229
8601.40 1220
8602.28 1240
8603.15 1161
8604.03 1288
8604.90 1223
8605.78 1158
8606.65 1235
8607.53 1275
8608.41 1320
8609.28 1230
8610.16 1240
8611.03 1138
8611.91 1185
8612.79 1209
8613.66 1222
8614.54 1263
8615.41 1255
8616.29 1285
8617.17 1206
8618.04 1220
8618.92 1275
8619.80 1230
8620.67 1260
8621.55 1265
8622.43 1208
8623.30 1223
8624.18 1217
8625.06 1272
8625.93 1232
8626.81 1255
8627.69 1234
8628.56 1264
8629.44 1262
8630.32 1285
8631.20 1312
8632.07 1320
8632.95 1255
8633.83 1330
8634.70 1339
8635.58 1398
8636.46 1455
8637.34 1436
8638.21 1368
8639.09 1416
8639.97 1361
8640.85 1347
8641.72 1352
8642.60 1434
8643.48 1436
8644.36 1427
8645.23 1378
8646.11 1492
8646.99 1491
8647.87 1498
8648.75 1532
8649.62 1498
8650.50 1466
8651.38 1432
8652.26 1469
8653.14 1554
8654.01 1537
8654.89 1558
8655.77 1682
8656.65 1663
8657.53 1631
8658.41 1625
8659.29 1641
8660.16 1577
8661.04 1582
8661.92 1575
8662.80 1593
8663.68 1586
8664.56 1607
8665.44 1625
8666.31 1604
8667.19 1616
8668.07 1629
8668.95 1576
8669.83 1624
8670.71 1720
8671.59 1601
8672.47 1840
8673.35 1764
8674.23 1719
8675.11 1777
8675.99 1768
8676.86 1778
8677.74 1985
8678.62 2034
8679.50 1956
8680.38 2025
8681.26 2148
8682.14 2094
8683.02 2228
8683.90 2219
8684.78 2205
8685.66 2117
8686.54 2025
8687.42 2016
8688.30 1941
8689.18 1863
8690.06 1883
8690.94 1836
8691.82 1827
8692.70 1852
8693.58 1923
8694.46 2020
8695.34 1967
8696.22 2185
8697.10 2476
8697.98 2673
8698.86 2862
8699.74 3133
8700.62 3228
8701.51 3215
8702.39 3127
8703.27 3075
8704.15 2802
8705.03 2554
8705.91 2344
8706.79 2182
8707.67 1962
8708.55 1995
8709.43 1808
8710.31 1821
8711.20 1602
8712.08 1709
8712.96 1808
8713.84 1704
8714.72 1698
8715.60 1694
8716.48 1661
8717.36 1662
8718.25 1677
8719.13 1691
8720.01 1621
8720.89 1658
8721.77 1651
8722.65 1703
8723.54 1669
8724.42 1560
8725.30 1623
8726.18 1573
8727.06 1567
8727.95 1684
8728.83 1617
8729.71 1650
8730.59 1699
8731.47 1703
8732.36 1644
8733.24 1706
8734.12 1645
8735.00 1662
8735.89 1737
8736.77 1728
8737.65 1763
8738.53 1863
8739.42 1767
8740.30 1823
8741.18 1819
8742.06 1775
8742.95 1848
8743.83 1770
8744.71 1765
8745.59 1852
8746.48 1734
8747.36 1703
8748.24 1693
8749.13 1787
8750.01 1675
8750.89 1601
8751.78 1702
8752.66 1732
8753.54 1687
8754.43 1819
8755.31 1778
8756.19 1809
8757.08 1870
8757.96 1754
8758.84 1765
8759.73 1773
8760.61 1871
8761.49 1915
8762.38 1816
8763.26 1847
8764.15 2000
8765.03 1830
8765.91 1904
8766.80 1961
8767.68 1909
8768.57 1928
8769.45 2036
8770.33 2053
8771.22 2077
8772.10 2075
8772.99 2039
8773.87 2058
8774.75 2114
8775.64 2208
8776.52 2048
8777.41 2078
8778.29 2041
8779.18 2077
8780.06 1950
8780.95 2045
8781.83 2066
8782.72 1972
8783.60 1926
8784.49 2009
8785.37 2152
8786.26 2314
8787.14 2759
8788.03 3049
8788.91 3233
8789.80 3505
8790.68 3591
8791.57 3555
8792.45 3362
8793.34 3211
8794.22 2987
8795.11 2686
8795.99 2430
8796.88 2158
8797.76 2152
8798.65 2014
8799.53 1856
8800.42 1856
8801.31 1958
8802.19 1893
8803.08 1974
8803.96 2057
8804.85 2081
8805.74 2199
8806.62 2212
8807.51 2201
8808.39 2043
8809.28 2020
8810.17 1901
8811.05 1825
8811.94 1692
8812.82 1621
8813.71 1633
8814.60 1641
8815.48 1517
8816.37 1533
8817.26 1494
8818.14 1546
8819.03 1630
8819.92 1565
8820.80 1662
8821.69 1612
8822.58 1560
8823.46 1605
8824.35 1735
8825.24 1595
8826.12 1563
8827.01 1578
8827.90 1629
8828.78 1541
8829.67 1569
8830.56 1565
8831.45 1550
8832.33 1493
8833.22 1511
8834.11 1456
8835.00 1450
8835.88 1461
8836.77 1488
8837.66 1464
8838.55 1379
8839.43 1435
8840.32 1420
8841.21 1380
8842.10 1426
8842.98 1510
8843.87 1406
8844.76 1388
8845.65 1417
8846.54 1416
8847.42 1419
8848.31 1320
8849.20 1368
8850.09 1444
8850.98 1485
8851.86 1445
8852.75 1405
8853.64 1450
8854.53 1472
8855.42 1412
8856.31 1478
8857.19 1483
8858.08 1415
8858.97 1372
8859.86 1386
8860.75 1369
8861.64 1419
8862.53 1497
8863.42 1445
8864.30 1407
8865.19 1480
8866.08 1460
8866.97 1433
8867.86 1399
8868.75 1337
8869.64 1391
8870.53 1407
8871.42 1384
8872.31 1350
8873.20 1309
8874.08 1303
8874.97 1338
8875.86 1235
8876.75 1285
8877.64 1265
8878.53 1303
8879.42 1251
8880.31 1295
8881.20 1320
8882.09 1303
8882.98 1274
8883.87 1187
8884.76 1211
8885.65 1222
8886.54 1231
8887.43 1204
8888.32 1234
8889.21 1234
8890.10 1256
8890.99 1177
8891.88 1126
8892.77 1192
8893.66 1132
8894.55 1132
8895.44 1120
8896.33 1037
8897.22 1166
8898.11 1121
8899.00 1080
8899.90 1025
8900.79 1087
8901.68 1054
8902.57 1025
8903.46 1056
8904.35 1022
8905.24 983
8906.13 1048
8907.02 1048
8907.91 1023
8908.80 966
8909.70 996
8910.59 1029
8911.48 984
8912.37 989
8913.26 940
8914.15 1020
8915.04 1057
8915.93 1065
8916.83 997
8917.72 985
8918.61 1005
8919.50 974
8920.39 970
8921.28 983
8922.18 1015
8923.07 982
8923.96 1025
8924.85 988
8925.74 1009
8926.64 962
8927.53 941
8928.42 987
8929.31 952
8930.20 938
8931.10 957
8931.99 944
8932.88 967
8933.77 995
8934.67 969
8935.56 930
8936.45 991
8937.34 959
8938.24 929
8939.13 937
8940.02 975
8940.91 842
8941.81 894
8942.70 919
8943.59 870
8944.49 915
8945.38 911
8946.27 891
8947.16 914
8948.06 930
8948.95 954
8949.84 902
8950.74 954
8951.63 909
8952.52 890
8953.42 900
8954.31 958
8955.20 877
8956.10 915
8956.99 888
8957.88 865
8958.78 878
8959.67 880
8960.56 850
8961.46 910
8962.35 889
8963.25 788
8964.14 868
8965.03 883
8965.93 804
8966.82 840
8967.72 854
8968.61 841
8969.50 851
8970.40 872
8971.29 815
8972.19 814
8973.08 789
8973.98 825
8974.87 853
8975.76 820
8976.66 770
8977.55 816
8978.45 826
8979.34 821
8980.24 847
8981.13 851
8982.03 798
8982.92 847
8983.82 824
8984.71 768
8985.61 737
8986.50 791
8987.40 793
8988.29 834
8989.19 779
8990.08 794
8990.98 817
8991.87 817
8992.77 825
8993.66 836
8994.56 798
8995.45 766
8996.35 747
8997.24 691
8998.14 733
8999.04 777
8999.93 757
9000.83 787
9001.72 834
9002.62 769
9003.51 784
9004.41 812
9005.31 801
9006.20 745
9007.10 702
9007.99 772
9008.89 802
9009.79 786
9010.68 779
9011.58 867
9012.48 842
9013.37 749
9014.27 759
9015.16 830
9016.06 785
9016.96 800
9017.85 755
9018.75 815
9019.65 880
9020.54 801
9021.44 768
9022.34 768
9023.23 763
9024.13 762
9025.03 693
9025.93 749
9026.82 784
9027.72 767
9028.62 747
9029.51 720
9030.41 767
9031.31 773
9032.21 747
9033.10 735
9034.00 740
9034.90 727
9035.79 782
9036.69 784
9037.59 746
9038.49 768
9039.38 769
9040.28 803
9041.18 749
9042.08 775
9042.98 696
9043.87 721
9044.77 708
9045.67 715
9046.57 707
9047.47 722
9048.36 745
9049.26 721
9050.16 725
9051.06 791
9051.96 726
9052.85 770
9053.75 783
9054.65 791
9055.55 747
9056.45 746
9057.35 768
9058.25 733
9059.14 704
9060.04 692
9060.94 664
9061.84 760
9062.74 742
9063.64 742
9064.54 800
9065.44 743
9066.33 761
9067.23 691
9068.13 730
9069.03 738
9069.93 748
9070.83 766
9071.73 740
9072.63 704
9073.53 706
9074.43 709
9075.33 816
9076.23 745
9077.13 782
9078.03 718
9078.92 685
9079.82 775
9080.72 742
9081.62 721
9082.52 722
9083.42 733
9084.32 741
9085.22 709
9086.12 695
9087.02 777
9087.92 750
9088.82 692
9089.72 667
9090.62 688
9091.52 691
9092.42 695
9093.32 710
9094.22 721
9095.12 717
9096.03 719
9096.93 689
9097.83 705
9098.73 754
9099.63 762
9100.53 756
9101.43 734
9102.33 710
9103.23 695
9104.13 693
9105.03 695
9105.93 703
9106.83 678
9107.74 689
9108.64 666
9109.54 703
9110.44 691
9111.34 664
9112.24 717
9113.14 640
9114.04 714
9114.94 689
9115.85 697
9116.75 744
9117.65 723
9118.55 690
9119.45 698
9120.35 642
9121.26 754
9122.16 701
9123.06 667
9123.96 696
9124.86 630
9125.77 688
9126.67 649
9127.57 663
9128.47 676
9129.37 764
9130.28 700
9131.18 709
9132.08 741
9132.98 695
9133.88 691
9134.79 736
9135.69 723
9136.59 708
9137.49 697
9138.40 700
9139.30 731
9140.20 671
9141.10 679
9142.01 716
9142.91 745
9143.81 715
9144.72 712
9145.62 714
9146.52 696
9147.42 639
9148.33 696
9149.23 668
9150.13 637
9151.04 679
9151.94 737
9152.84 750
9153.75 729
9154.65 763
9155.55 730
9156.46 672
9157.36 656
9158.26 729
9159.17 754
9160.07 707
9160.97 700
9161.88 677
9162.78 710
9163.69 741
9164.59 647
9165.49 673
9166.40 743
9167.30 717
9168.21 701
9169.11 687
9170.01 742
9170.92 701
9171.82 697
9172.73 679
9173.63 656
9174.53 716
9175.44 719
9176.34 726
9177.25 736
9178.15 693
9179.06 653
9179.96 675
9180.87 682
9181.77 735
9182.68 760
9183.58 746
9184.49 760
9185.39 796
9186.30 770
9187.20 741
9188.11 655
9189.01 738
9189.92 679
9190.82 731
9191.73 695
9192.63 682
9193.54 640
9194.44 699
9195.35 774
9196.25 763
9197.16 685
9198.06 629
9198.97 704
9199.87 690
9200.78 660
9201.69 660
9202.59 621
9203.50 693
9204.40 765
9205.31 644
9206.21 718
9207.12 721
9208.03 680
9208.93 761
9209.84 765
9210.74 750
9211.65 768
9212.56 772
9213.46 743
9214.37 716
9215.28 695
9216.18 715
9217.09 727
9218.00 759
9218.90 723
9219.81 711
9220.72 798
9221.62 718
9222.53 675
9223.44 640
9224.34 731
9225.25 749
9226.16 722
9227.06 703
9227.97 691
9228.88 716
9229.78 740
9230.69 772
9231.60 649
9232.51 727
9233.41 669
9234.32 709
9235.23 633
9236.13 622
9237.04 690
9237.95 727
9238.86 670
9239.76 661
9240.67 681
9241.58 751
9242.49 771
9243.39 702
9244.30 660
9245.21 661
9246.12 699
9247.03 695
9247.93 708
9248.84 726
9249.75 704
9250.66 665
9251.57 685
9252.47 724
9253.38 677
9254.29 674
9255.20 662
9256.11 747
9257.02 650
9257.92 640
9258.83 731
9259.74 793
9260.65 749
9261.56 661
9262.47 700
9263.38 742
9264.28 707
9265.19 719
9266.10 772
9267.01 721
9267.92 720
9268.83 732
9269.74 689
9270.65 717
9271.56 698
9272.47 676
9273.37 639
9274.28 688
9275.19 735
9276.10 720
9277.01 713
9277.92 733
9278.83 737
9279.74 746
9280.65 711
9281.56 716
9282.47 739
9283.38 757
9284.29 755
9285.20 723
9286.11 753
9287.02 688
9287.93 646
9288.84 713
9289.75 698
9290.66 647
9291.57 699
9292.48 731
9293.39 749
9294.30 741
9295.21 730
9296.12 757
9297.03 688
9297.94 634
9298.85 675
9299.76 693
9300.67 714
9301.58 701
9302.49 714
9303.40 665
9304.31 663
9305.23 728
9306.14 757
9307.05 734
9307.96 675
9308.87 664
9309.78 688
9310.69 718
9311.60 684
9312.51 699
9313.42 694
9314.34 717
9315.25 713
9316.16 717
9317.07 719
9317.98 698
9318.89 667
9319.80 741
9320.72 738
9321.63 702
9322.54 693
9323.45 703
9324.36 693
9325.27 688
9326.19 725
9327.10 704
9328.01 711
9328.92 639
9329.83 648
9330.74 684
9331.66 736
9332.57 686
9333.48 703
9334.39 671
9335.31 682
9336.22 701
9337.13 648
9338.04 663
9338.96 650
9339.87 650
9340.78 701
9341.69 711
9342.61 677
9343.52 695
9344.43 716
9345.34 786
9346.26 795
9347.17 783
9348.08 758
9348.99 686
9349.91 661
9350.82 670
9351.73 671
9352.65 656
9353.56 708
9354.47 671
9355.39 734
9356.30 742
9357.21 680
9358.13 675
9359.04 729
9359.95 717
9360.87 757
9361.78 659
9362.69 708
9363.61 701
9364.52 667
9365.43 724
9366.35 700
9367.26 746
9368.18 696
9369.09 682
9370.00 683
9370.92 705
9371.83 768
9372.75 714
9373.66 699
9374.57 743
9375.49 741
9376.40 720
9377.32 692
9378.23 698
9379.15 750
9380.06 665
9380.97 662
9381.89 749
9382.80 701
9383.72 775
9384.63 755
9385.55 710
9386.46 753
9387.38 705
9388.29 807
9389.21 773
9390.12 768
9391.04 736
9391.95 731
9392.87 728
9393.78 766
9394.70 715
9395.61 787
9396.53 733
9397.44 755
9398.36 744
9399.27 819
9400.19 813
9401.10 818
9402.02 828
9402.94 795
9403.85 792
9404.77 849
9405.68 866
9406.60 884
9407.51 819
9408.43 777
9409.35 775
9410.26 780
9411.18 702
9412.09 721
9413.01 740
9413.93 837
9414.84 811
9415.76 813
9416.67 863
9417.59 766
9418.51 773
9419.42 794
9420.34 746
9421.26 790
9422.17 778
9423.09 747
9424.01 752
9424.92 737
9425.84 812
9426.76 814
9427.67 790
9428.59 793
9429.51 829
9430.42 865
9431.34 806
9432.26 764
9433.17 847
9434.09 858
9435.01 799
9435.93 783
9436.84 827
9437.76 810
9438.68 802
9439.59 824
9440.51 787
9441.43 911
9442.35 869
9443.26 876
9444.18 871
9445.10 843
9446.02 909
9446.93 926
9447.85 874
9448.77 841
9449.69 898
9450.61 887
9451.52 874
9452.44 850
9453.36 872
9454.28 846
9455.20 818
9456.11 810
9457.03 855
9457.95 966
9458.87 1027
9459.79 1040
9460.71 1168
9461.62 1194
9462.54 1217
9463.46 1192
9464.38 1111
9465.30 1090
9466.22 989
9467.14 990
9468.05 919
9468.97 867
9469.89 842
9470.81 814
9471.73 806
9472.65 893
9473.57 871
9474.49 828
9475.41 803
9476.32 847
9477.24 850
9478.16 839
9479.08 840
9480.00 826
9480.92 874
9481.84 809
9482.76 761
9483.68 727
9484.60 792
9485.52 829
9486.44 792
9487.36 842
9488.28 857
9489.20 825
9490.12 832
9491.04 834
9491.96 825
9492.88 768
9493.80 859
9494.72 822
9495.64 891
9496.56 808
9497.48 785
9498.40 861
9499.32 816
9500.24 790
9501.16 817
9502.08 806
9503.00 729
9503.92 782
9504.84 815
9505.76 758
9506.68 805
9507.60 789
9508.52 814
9509.44 800
9510.36 838
9511.28 774
9512.21 760
9513.13 814
9514.05 770
9514.97 834
9515.89 747
9516.81 791
9517.73 802
9518.65 821
9519.57 814
9520.50 816
9521.42 804
9522.34 774
9523.26 766
9524.18 838
9525.10 778
9526.02 782
9526.95 770
9527.87 754
9528.79 819
9529.71 816
9530.63 831
9531.55 838
9532.48 802
9533.40 866
9534.32 806
9535.24 828
9536.16 866
9537.09 877
9538.01 928
9538.93 895
9539.85 873
9540.77 907
9541.70 904
9542.62 896
9543.54 832
9544.46 892
9545.39 896
9546.31 902
9547.23 830
9548.15 830
9549.08 889
9550.00 825
9550.92 823
9551.85 860
9552.77 830
9553.69 853
9554.61 851
9555.54 785
9556.46 847
9557.38 810
9558.31 829
9559.23 854
9560.15 846
9561.08 840
9562.00 785
9562.92 865
9563.85 862
9564.77 883
9565.69 878
9566.62 879
9567.54 779
9568.46 906
9569.39 879
9570.31 832
9571.23 849
9572.16 913
9573.08 808
9574.01 835
9574.93 835
9575.85 813
9576.78 816
9577.70 852
9578.63 888
9579.55 802
9580.47 831
9581.40 837
9582.32 856
9583.25 857
9584.17 817
9585.10 856
9586.02 826
9586.94 840
9587.87 811
9588.79 795
9589.72 819
9590.64 825
9591.57 838
9592.49 901
9593.42 838
9594.34 878
9595.27 827
9596.19 774
9597.12 912
9598.04 924
9598.97 836
9599.89 909
9600.82 898
9601.74 933
9602.67 921
9603.59 917
9604.52 970
9605.44 934
9606.37 859
9607.29 865
9608.22 839
9609.15 879
9610.07 936
9611.00 892
9611.92 912
9612.85 906
9613.77 888
9614.70 889
9615.63 978
9616.55 967
9617.48 882
9618.40 926
9619.33 892
9620.26 930
9621.18 933
9622.11 933
9623.03 878
9623.96 838
9624.89 935
9625.81 910
9626.74 956
9627.67 1004
9628.59 902
9629.52 970
9630.45 1000
9631.37 904
9632.30 968
9633.23 981
9634.15 1019
9635.08 1051
9636.01 989
9636.93 960
9637.86 939
9638.79 927
9639.71 971
9640.64 1027
9641.57 1009
9642.50 1036
9643.42 1041
9644.35 1053
9645.28 1006
9646.21 1031
9647.13 996
9648.06 1040
9648.99 1006
9649.92 1003
9650.84 1032
9651.77 1106
9652.70 1084
9653.63 1038
9654.55 1060
9655.48 1054
9656.41 1021
9657.34 1120
9658.26 1148
9659.19 1153
9660.12 1256
9661.05 1236
9661.98 1200
9662.91 1114
9663.83 1163
9664.76 1093
9665.69 1194
9666.62 1169
9667.55 1096
9668.48 1122
9669.40 1116
9670.33 1085
9671.26 1040
9672.19 1166
9673.12 1215
9674.05 1164
9674.98 1164
9675.90 1212
9676.83 1144
9677.76 1183
9678.69 1195
9679.62 1158
9680.55 1165
9681.48 1250
9682.41 1179
9683.34 1151
9684.27 1213
9685.19 1313
9686.12 1180
9687.05 1080
9687.98 1202
9688.91 1209
9689.84 1238
9690.77 1289
9691.70 1213
9692.63 1308
9693.56 1296
9694.49 1249
9695.42 1256
9696.35 1212
9697.28 1316
9698.21 1230
9699.14 1279
9700.07 1322
9701.00 1312
9701.93 1367
9702.86 1369
9703.79 1395
9704.72 1452
9705.65 1553
9706.58 1589
9707.51 1585
9708.44 1587
9709.37 1696
9710.30 1632
9711.23 1529
9712.16 1557
9713.09 1435
9714.02 1350
9714.95 1371
9715.88 1265
9716.82 1215
9717.75 1281
9718.68 1220
9719.61 1224
9720.54 1265
9721.47 1306
9722.40 1334
9723.33 1350
9724.26 1224
9725.19 1307
9726.13 1264
9727.06 1251
9727.99 1222
9728.92 1115
9729.85 1175
9730.78 1162
9731.71 1164
9732.64 1267
9733.58 1105
9734.51 1081
9735.44 1143
9736.37 1168
9737.30 1111
9738.23 1084
9739.17 1133
9740.10 1128
9741.03 1101
9741.96 1050
9742.89 1090
9743.83 1128
9744.76 1176
9745.69 1115
9746.62 1106
9747.55 1126
9748.49 1126
9749.42 1089
9750.35 1112
9751.28 1050
9752.22 1014
9753.15 1009
9754.08 963
9755.01 974
9755.95 1007
9756.88 1122
9757.81 1077
9758.75 1095
9759.68 1052
9760.61 978
9761.54 1002
9762.48 1039
9763.41 1031
9764.34 950
9765.28 975
9766.21 1048
9767.14 932
9768.08 1000
9769.01 1035
9769.94 1056
9770.88 1107
9771.81 1032
9772.74 1041
9773.68 958
9774.61 1068
9775.54 1062
9776.48 1026
9777.41 1095
9778.34 1016
9779.28 1058
9780.21 1030
9781.14 1010
9782.08 1017
9783.01 990
9783.95 1051
9784.88 1177
9785.81 1180
9786.75 1067
9787.68 1072
9788.62 1072
9789.55 1072
9790.49 1100
9791.42 1140
9792.35 1054
9793.29 1105
9794.22 1101
9795.16 1105
9796.09 1092
9797.03 1057
9797.96 996
9798.90 1009
9799.83 990
9800.77 985
9801.70 1068
9802.64 965
9803.57 919
9804.51 982
9805.44 981
9806.38 941
9807.31 978
9808.25 966
9809.18 972
9810.12 926
9811.05 920
9811.99 968
9812.92 935
9813.86 891
9814.79 845
9815.73 850
9816.66 910
9817.60 872
9818.54 799
9819.47 772
9820.41 859
9821.34 865
9822.28 830
9823.21 852
9824.15 828
9825.09 811
9826.02 812
9826.96 822
9827.89 885
9828.83 841
9829.77 853
9830.70 833
9831.64 833
9832.57 782
9833.51 778
9834.45 802
9835.38 810
9836.32 832
9837.26 820
9838.19 827
9839.13 792
9840.07 812
9841.00 812
9841.94 833
9842.88 841
9843.81 813
9844.75 872
9845.69 840
9846.62 877
9847.56 809
9848.50 879
9849.44 854
9850.37 829
9851.31 800
9852.25 866
9853.18 819
9854.12 765
9855.06 755
9856.00 812
9856.93 794
9857.87 807
9858.81 777
9859.75 826
9860.68 833
9861.62 777
9862.56 741
9863.50 762
9864.44 818
9865.37 842
9866.31 817
9867.25 795
9868.19 805
9869.13 815
9870.06 845
9871.00 795
9871.94 802
9872.88 741
9873.82 799
9874.75 762
9875.69 757
9876.63 742
9877.57 733
9878.51 807
9879.45 821
9880.39 723
9881.32 777
9882.26 746
9883.20 756
9884.14 781
9885.08 785
9886.02 789
9886.96 779
9887.90 804
9888.83 746
9889.77 770
9890.71 772
9891.65 774
9892.59 720
9893.53 707
9894.47 757
9895.41 767
9896.35 777
9897.29 808
9898.23 773
9899.17 736
9900.11 753
9901.05 778
9901.99 779
9902.92 758
9903.86 722
9904.80 790
9905.74 795
9906.68 762
9907.62 728
9908.56 717
9909.50 747
9910.44 761
9911.38 734
9912.32 688
9913.26 739
9914.20 728
9915.14 675
9916.08 713
9917.02 661
9917.97 744
9918.91 767
9919.85 791
9920.79 697
9921.73 727
9922.67 750
9923.61 791
9924.55 754
9925.49 765
9926.43 745
9927.37 664
9928.31 695
9929.25 749
9930.19 771
9931.13 762
9932.08 782
9933.02 793
9933.96 807
9934.90 837
9935.84 905
9936.78 861
9937.72 919
9938.66 929
9939.61 918
9940.55 883
9941.49 857
9942.43 774
9943.37 739
9944.31 786
9945.26 720
9946.20 777
9947.14 806
9948.08 683
9949.02 712
9949.96 675
9950.91 704
9951.85 743
9952.79 759
9953.73 730
9954.67 696
9955.62 687
9956.56 671
9957.50 678
9958.44 709
9959.39 736
9960.33 780
9961.27 699
9962.21 670
9963.16 694
9964.10 688
9965.04 718
9965.98 654
9966.93 642
9967.87 652
9968.81 680
9969.75 685
9970.70 661
9971.64 680
9972.58 689
9973.53 646
9974.47 675
9975.41 680
9976.36 714
9977.30 663
9978.24 660
9979.18 644
9980.13 681
9981.07 721
9982.01 676
9982.96 635
9983.90 666
9984.85 560
9985.79 678
9986.73 690
9987.68 636
9988.62 640
9989.56 670
9990.51 609
9991.45 662
9992.40 650
9993.34 594
9994.28 660
9995.23 641
9996.17 693
9997.12 667
9998.06 610
9999.00 610
9999.95 604
10000.89 640
10001.84 654
10002.78 632
10003.73 635
10004.67 634
10005.61 602
10006.56 661
10007.50 682
10008.45 667
10009.39 637
10010.34 639
10011.28 677
10012.23 644
10013.17 630
10014.12 630
10015.06 580
10016.01 626
10016.95 619
10017.90 594
10018.84 667
10019.79 669
10020.73 642
10021.68 667
10022.62 619
10023.57 632
10024.51 679
10025.46 656
10026.41 643
10027.35 677
10028.30 599
10029.24 649
10030.19 660
10031.13 585
10032.08 583
10033.03 571
10033.97 624
10034.92 629
10035.86 616
10036.81 635
10037.76 635
10038.70 627
10039.65 606
10040.59 602
10041.54 657
10042.49 709
10043.43 654
10044.38 608
10045.33 639
10046.27 620
10047.22 608
10048.16 686
10049.11 669
10050.06 663
10051.00 693
10051.95 618
10052.90 574
10053.84 616
10054.79 667
10055.74 616
10056.69 595
10057.63 571
10058.58 676
10059.53 618
10060.47 650
10061.42 603
10062.37 564
10063.32 580
10064.26 607
10065.21 606
10066.16 612
10067.10 692
10068.05 627
10069.00 647
10069.95 615
10070.89 614
10071.84 586
10072.79 606
10073.74 654
10074.69 596
10075.63 561
10076.58 559
10077.53 631
10078.48 595
10079.43 615
10080.37 598
10081.32 625
10082.27 622
10083.22 645
10084.17 623
10085.11 671
10086.06 607
10087.01 553
10087.96 576
10088.91 604
10089.86 597
10090.81 587
10091.75 561
10092.70 559
10093.65 599
10094.60 585
10095.55 613
10096.50 600
10097.45 598
10098.40 594
10099.34 581
10100.29 609
10101.24 587
10102.19 571
10103.14 577
10104.09 605
10105.04 571
10105.99 604
10106.94 630
10107.89 571
10108.84 579
10109.79 633
10110.73 588
10111.68 551
10112.63 623
10113.58 649
10114.53 569
10115.48 546
10116.43 587
10117.38 618
10118.33 613
10119.28 589
10120.23 606
10121.18 598
10122.13 609
10123.08 537
10124.03 626
10124.98 581
10125.93 627
10126.88 569
10127.83 657
10128.78 630
10129.73 590
10130.68 629
10131.64 605
10132.59 586
10133.54 568
10134.49 586
10135.44 591
10136.39 578
10137.34 612
10138.29 588
10139.24 619
10140.19 566
10141.14 594
10142.09 602
10143.04 613
10144.00 636
10144.95 624
10145.90 601
10146.85 584
10147.80 565
10148.75 587
10149.70 570
10150.65 642
10151.61 584
10152.56 524
10153.51 568
10154.46 555
10155.41 582
10156.36 600
10157.31 576
10158.27 556
10159.22 566
10160.17 575
10161.12 596
10162.07 581
10163.03 586
10163.98 602
10164.93 589
10165.88 586
10166.83 574
10167.79 576
10168.74 614
10169.69 593
10170.64 687
10171.60 593
10172.55 569
10173.50 617
10174.45 641
10175.41 637
10176.36 620
10177.31 596
10178.26 647
10179.22 675
10180.17 630
10181.12 668
10182.07 690
10183.03 628
10183.98 569
10184.93 610
10185.89 595
10186.84 587
10187.79 653
10188.75 648
10189.70 606
10190.65 619
10191.60 660
10192.56 655
10193.51 651
10194.47 601
10195.42 609
10196.37 623
10197.33 587
10198.28 598
10199.23 569
10200.19 658
10201.14 665
10202.09 625
10203.05 582
10204.00 600
10204.96 654
10205.91 646
10206.86 597
10207.82 611
10208.77 697
10209.73 649
10210.68 680
10211.63 615
10212.59 601
10213.54 629
10214.50 648
10215.45 712
10216.41 673
10217.36 688
10218.32 666
10219.27 672
10220.22 599
10221.18 667
10222.13 675
10223.09 642
10224.04 635
10225.00 643
10225.95 640
10226.91 599
10227.86 612
10228.82 622
10229.77 610
10230.73 628
10231.68 684
10232.64 617
10233.59 616
10234.55 567
10235.50 600
10236.46 695
10237.42 655
10238.37 584
10239.33 657
10240.28 659
10241.24 662
10242.19 657
10243.15 667
10244.10 646
10245.06 657
10246.02 669
10246.97 665
10247.93 709
10248.88 646
10249.84 680
10250.80 670
10251.75 612
10252.71 585
10253.66 559
10254.62 586
10255.58 604
10256.53 637
10257.49 632
10258.45 629
10259.40 633
10260.36 571
10261.32 570
10262.27 590
10263.23 602
10264.19 578
10265.14 570
10266.10 554
10267.06 547
10268.01 591
10268.97 634
10269.93 547
10270.88 544
10271.84 548
10272.80 589
10273.76 571
10274.71 560
10275.67 538
10276.63 606
10277.58 647
10278.54 584
10279.50 611
10280.46 595
10281.41 557
10282.37 579
10283.33 588
10284.29 576
10285.24 531
10286.20 537
10287.16 556
10288.12 631
10289.08 569
10290.03 554
10290.99 568
10291.95 611
10292.91 578
10293.87 532
10294.82 560
10295.78 548
10296.74 557
10297.70 548
10298.66 589
10299.61 584
10300.57 584
10301.53 542
10302.49 551
10303.45 573
10304.41 530
10305.37 546
10306.32 571
10307.28 600
10308.24 575
10309.20 557
10310.16 556
10311.12 599
10312.08 567
10313.04 540
10314.00 527
10314.95 573
10315.91 560
10316.87 583
10317.83 607
10318.79 602
10319.75 615
10320.71 566
10321.67 574
10322.63 573
10323.59 539
10324.55 538
10325.51 491
10326.47 491
10327.43 550
10328.39 589
10329.35 603
10330.31 604
10331.27 510
10332.23 566
10333.19 567
10334.15 502
10335.11 536
10336.07 608
10337.03 534
10337.99 513
10338.95 536
10339.91 533
10340.87 494
10341.83 539
10342.79 507
10343.75 574
10344.71 546
10345.67 553
10346.63 526
10347.59 573
10348.55 633
10349.51 566
10350.47 585
10351.43 544
10352.39 557
10353.35 605
10354.31 588
10355.28 525
10356.24 571
10357.20 532
10358.16 536
10359.12 557
10360.08 554
10361.04 577
10362.00 570
10362.96 595
10363.93 536
10364.89 564
10365.85 504
10366.81 526
10367.77 520
10368.73 522
10369.69 573
10370.66 539
10371.62 558
10372.58 631
10373.54 600
10374.50 549
10375.47 553
10376.43 540
10377.39 578
10378.35 552
10379.31 574
10380.28 583
10381.24 575
10382.20 537
10383.16 559
10384.12 587
10385.09 544
10386.05 561
10387.01 579
10387.97 536
10388.94 559
10389.90 562
10390.86 597
10391.82 534
10392.79 505
10393.75 522
10394.71 506
10395.68 518
10396.64 476
10397.60 545
10398.56 511
10399.53 464
10400.49 480
10401.45 522
10402.42 499
10403.38 526
10404.34 521
10405.31 481
10406.27 551
10407.23 533
10408.20 538
10409.16 509
10410.12 519
10411.09 525
10412.05 526
10413.01 526
10413.98 533
10414.94 559
10415.90 568
10416.87 550
10417.83 588
10418.80 539
10419.76 543
10420.72 558
10421.69 570
10422.65 595
10423.62 619
10424.58 569
10425.54 595
10426.51 587
10427.47 594
10428.44 539
10429.40 595
10430.37 582
10431.33 570
10432.30 615
10433.26 571
10434.22 587
10435.19 522
10436.15 515
10437.12 510
10438.08 511
10439.05 536
10440.01 529
10440.98 530
10441.94 528
10442.91 520
10443.87 506
10444.84 526
10445.80 570
10446.77 520
10447.73 560
10448.70 521
10449.66 525
10450.63 541
10451.59 594
10452.56 570
10453.53 550
10454.49 523
10455.46 469
10456.42 564
10457.39 545
10458.35 495
10459.32 524
10460.29 560
10461.25 547
10462.22 587
10463.18 554
10464.15 560
10465.12 546
10466.08 577
10467.05 570
10468.01 550
10468.98 520
10469.95 545
10470.91 539
10471.88 495
10472.85 527
10473.81 538
10474.78 532
10475.74 520
10476.71 500
10477.68 539
10478.64 571
10479.61 604
10480.58 519
10481.54 552
10482.51 527
10483.48 489
10484.45 522
10485.41 517
10486.38 536
10487.35 511
10488.31 532
10489.28 514
10490.25 556
10491.22 556
10492.18 580
10493.15 543
10494.12 512
10495.08 503
10496.05 534
10497.02 480
10497.99 507
10498.95 510
10499.92 521
10500.89 523
10501.86 498
10502.83 546
10503.79 558
10504.76 540
10505.73 542
10506.70 539
10507.67 517
10508.63 523
10509.60 549
10510.57 542
10511.54 507
10512.51 488
10513.47 527
10514.44 526
10515.41 548
10516.38 552
10517.35 506
10518.32 521
10519.28 602
10520.25 580
10521.22 575
10522.19 530
10523.16 543
10524.13 534
10525.10 542
10526.07 530
10527.03 572
10528.00 536
10528.97 527
10529.94 500
10530.91 527
10531.88 596
10532.85 580
10533.82 573
10534.79 570
10535.76 605
10536.73 550
10537.70 538
10538.67 560
10539.63 550
10540.60 508
10541.57 530
10542.54 559
10543.51 556
10544.48 518
10545.45 540
10546.42 506
10547.39 498
10548.36 545
10549.33 588
10550.30 563
10551.27 549
10552.24 550
10553.21 583
10554.18 565
10555.15 570
10556.12 526
10557.09 552
10558.06 567
10559.03 608
10560.00 615
10560.97 566
10561.95 539
10562.92 559
10563.89 602
10564.86 539
10565.83 537
10566.80 599
10567.77 600
10568.74 609
10569.71 616
10570.68 611
10571.65 638
10572.62 672
10573.59 643
10574.57 586
10575.54 627
10576.51 636
10577.48 568
10578.45 577
10579.42 556
10580.39 545
10581.36 605
10582.34 528
10583.31 555
10584.28 520
10585.25 573
10586.22 589
10587.19 578
10588.17 556
10589.14 498
10590.11 590
10591.08 590
10592.05 538
10593.02 574
10594.00 590
10594.97 607
10595.94 566
10596.91 511
10597.89 528
10598.86 597
10599.83 576
10600.80 621
10601.77 581
10602.75 567
10603.72 565
10604.69 549
10605.66 572
10606.64 561
10607.61 587
10608.58 563
10609.55 568
10610.53 557
10611.50 549
10612.47 508
10613.45 469
10614.42 534
10615.39 557
10616.36 552
10617.34 576
10618.31 575
10619.28 567
10620.26 543
10621.23 531
10622.20 616
10623.18 570
10624.15 592
10625.12 547
10626.10 522
10627.07 560
10628.04 573
10629.02 603
10629.99 538
10630.97 559
10631.94 610
10632.91 586
10633.89 546
10634.86 529
10635.83 598
10636.81 535
10637.78 498
10638.76 562
10639.73 591
10640.70 561
10641.68 548
10642.65 570
10643.63 558
10644.60 540
10645.58 597
10646.55 565
10647.53 611
10648.50 651
10649.47 628
10650.45 591
10651.42 622
10652.40 590
10653.37 618
10654.35 614
10655.32 607
10656.30 570
10657.27 555
10658.25 548
10659.22 535
10660.20 517
10661.17 507
10662.15 551
10663.12 493
10664.10 504
10665.07 532
10666.05 559
10667.02 554
10668.00 513
10668.97 553
10669.95 511
10670.93 509
10671.90 535
10672.88 513
10673.85 565
10674.83 575
10675.80 492
10676.78 536
10677.76 576
10678.73 528
10679.71 516
10680.68 529
10681.66 556
10682.63 527
10683.61 528
10684.59 531
10685.56 515
10686.54 570
10687.52 558
10688.49 586
10689.47 619
10690.44 492
10691.42 528
10692.40 538
10693.37 584
10694.35 573
10695.33 496
10696.30 524
10697.28 581
10698.26 599
10699.23 561
10700.21 510
10701.19 465
10702.17 551
10703.14 537
10704.12 529
10705.10 545
10706.07 536
10707.05 551
10708.03 499
10709.01 511
10709.98 514
10710.96 510
10711.94 520
10712.91 550
10713.89 533
10714.87 499
10715.85 524
10716.83 500
10717.80 556
10718.78 553
10719.76 574
10720.74 548
10721.71 576
10722.69 553
10723.67 541
10724.65 514
10725.63 527
10726.60 466
10727.58 497
10728.56 568
10729.54 564
10730.52 531
10731.49 528
10732.47 521
10733.45 524
10734.43 534
10735.41 505
10736.39 499
10737.37 527
10738.34 545
10739.32 480
10740.30 474
10741.28 545
10742.26 531
10743.24 583
10744.22 523
10745.20 533
10746.17 506
10747.15 525
10748.13 547
10749.11 521
10750.09 504
10751.07 526
10752.05 473
10753.03 507
10754.01 494
10754.99 553
10755.97 528
10756.95 521
10757.93 564
10758.91 566
10759.88 555
10760.86 581
10761.84 557
10762.82 507
10763.80 467
10764.78 522
10765.76 511
10766.74 544
10767.72 490
10768.70 503
10769.68 571
10770.66 538
10771.64 517
10772.62 482
10773.60 521
10774.58 517
10775.56 528
10776.54 566
10777.52 537
10778.51 538
10779.49 572
10780.47 563
10781.45 534
10782.43 495
10783.41 546
10784.39 548
10785.37 562
10786.35 559
10787.33 544
10788.31 579
10789.29 547
10790.27 556
10791.26 506
10792.24 509
10793.22 605
10794.20 549
10795.18 516
10796.16 495
10797.14 532
10798.12 506
10799.10 535
10800.09 515
10801.07 523
10802.05 532
10803.03 481
10804.01 524
10804.99 513
10805.98 558
10806.96 573
10807.94 547
10808.92 527
10809.90 520
10810.89 535
10811.87 520
10812.85 527
10813.83 548
10814.81 560
10815.80 494
10816.78 530
10817.76 552
10818.74 512
10819.72 537
10820.71 518
10821.69 503
10822.67 508
10823.65 513
10824.64 563
10825.62 511
10826.60 548
10827.58 560
10828.57 566
10829.55 544
10830.53 532
10831.52 507
10832.50 558
10833.48 554
10834.46 571
10835.45 579
10836.43 599
10837.41 538
10838.40 545
10839.38 527
10840.36 552
10841.35 573
10842.33 524
10843.31 566
10844.30 541
10845.28 561
10846.26 552
10847.25 562
10848.23 536
10849.21 524
10850.20 612
10851.18 548
10852.17 550
10853.15 569
10854.13 543
10855.12 585
10856.10 571
10857.09 589
10858.07 581
10859.05 603
10860.04 637
10861.02 567
10862.01 591
10862.99 584
10863.97 630
10864.96 608
10865.94 574
10866.93 621
10867.91 634
10868.90 605
10869.88 584
10870.87 558
10871.85 585
10872.84 602
10873.82 616
10874.81 644
10875.79 621
10876.78 644
10877.76 626
10878.75 641
10879.73 636
10880.72 598
10881.70 653
10882.69 647
10883.67 634
10884.66 578
10885.64 578
10886.63 622
10887.61 693
10888.60 656
10889.58 601
10890.57 634
10891.55 707
10892.54 626
10893.53 644
10894.51 671
10895.50 623
10896.48 637
10897.47 645
10898.45 640
10899.44 618
10900.43 674
10901.41 649
10902.40 660
10903.38 607
10904.37 690
10905.36 693
10906.34 718
10907.33 625
10908.32 676
10909.30 664
10910.29 687
10911.28 738
10912.26 662
10913.25 627
10914.24 658
10915.22 676
10916.21 686
10917.20 688
10918.18 706
10919.17 682
10920.16 644
10921.14 703
10922.13 725
10923.12 725
10924.10 694
10925.09 720
10926.08 753
10927.07 704
10928.05 701
10929.04 740
10930.03 700
10931.01 731
10932.00 733
10932.99 742
10933.98 728
10934.96 695
10935.95 773
10936.94 777
10937.93 720
10938.92 702
10939.90 668
10940.89 699
10941.88 756
10942.87 705
10943.85 713
10944.84 707
10945.83 744
10946.82 770
10947.81 782
10948.79 806
10949.78 723
10950.77 813
10951.76 777
10952.75 805
10953.74 781
10954.72 732
10955.71 762
10956.70 765
10957.69 776
10958.68 832
10959.67 853
10960.66 840
10961.65 899
10962.63 837
10963.62 910
10964.61 905
10965.60 888
10966.59 928
10967.58 948
10968.57 989
10969.56 1014
10970.55 1006
10971.54 930
10972.52 957
10973.51 922
10974.50 858
10975.49 866
10976.48 847
10977.47 843
10978.46 859
10979.45 867
10980.44 869
10981.43 915
10982.42 838
10983.41 837
10984.40 851
10985.39 846
10986.38 808
10987.37 775
10988.36 852
10989.35 864
10990.34 840
10991.33 842
10992.32 828
10993.31 844
10994.30 897
10995.29 878
10996.28 830
10997.27 862
10998.26 831
10999.25 858
11000.24 872
11001.23 855
11002.22 863
11003.21 1004
11004.20 997
11005.20 983
11006.19 1023
11007.18 1050
11008.17 1138
11009.16 1176
11010.15 1163
11011.14 1166
11012.13 1066
11013.12 1098
11014.11 1027
11015.10 961
11016.10 867
11017.09 820
11018.08 886
11019.07 902
11020.06 745
11021.05 765
11022.04 801
11023.04 813
11024.03 814
11025.02 781
11026.01 831
11027.00 812
11027.99 751
11028.99 738
11029.98 752
11030.97 720
11031.96 739
11032.95 728
11033.95 732
11034.94 717
11035.93 720
11036.92 748
11037.91 782
11038.91 724
11039.90 729
11040.89 706
11041.88 713
11042.88 724
11043.87 698
11044.86 761
11045.85 759
11046.85 797
11047.84 770
11048.83 752
11049.82 738
11050.82 689
11051.81 742
11052.80 726
11053.80 769
11054.79 696
11055.78 646
11056.77 666
11057.77 693
11058.76 699
11059.75 662
11060.75 663
11061.74 703
11062.73 703
11063.73 692
11064.72 711
11065.71 696
11066.71 737
11067.70 724
11068.69 739
11069.69 688
11070.68 634
11071.68 639
11072.67 680
11073.66 694
11074.66 702
11075.65 674
11076.65 656
11077.64 667
11078.63 704
11079.63 706
11080.62 751
11081.62 729
11082.61 687
11083.60 655
11084.60 647
11085.59 687
11086.59 650
11087.58 649
11088.58 682
11089.57 645
11090.57 680
11091.56 672
11092.55 652
11093.55 610
11094.54 623
11095.54 658
11096.53 669
11097.53 645
11098.52 628
11099.52 636
11100.51 614
11101.51 672
11102.50 735
11103.50 645
11104.49 619
11105.49 595
11106.48 672
11107.48 620
11108.48 611
11109.47 627
11110.47 608
11111.46 637
11112.46 603
11113.45 596
11114.45 618
11115.44 657
11116.44 619
11117.44 635
11118.43 637
11119.43 588
11120.42 664
11121.42 664
11122.42 597
11123.41 577
11124.41 651
11125.40 674
11126.40 633
11127.40 627
11128.39 605
11129.39 618
11130.38 611
11131.38 615
11132.38 566
11133.37 592
11134.37 623
11135.37 586
11136.36 624
11137.36 663
11138.36 574
11139.35 562
11140.35 618
11141.35 557
11142.34 554
11143.34 622
11144.34 589
11145.34 551
11146.33 543
11147.33 544
11148.33 632
11149.32 608
11150.32 626
11151.32 575
11152.32 594
11153.31 587
11154.31 641
11155.31 604
11156.31 607
11157.30 606
11158.30 564
11159.30 566
11160.30 552
11161.29 598
11162.29 573
11163.29 592
11164.29 559
11165.29 555
11166.28 498
11167.28 573
11168.28 566
11169.28 524
11170.28 603
11171.27 531
11172.27 567
11173.27 589
11174.27 546
11175.27 541
11176.27 580
11177.26 552
11178.26 544
11179.26 563
11180.26 538
11181.26 556
11182.26 569
11183.26 573
11184.26 522
11185.25 563
11186.25 584
11187.25 615
11188.25 572
11189.25 525
11190.25 538
11191.25 568
11192.25 545
11193.25 523
11194.25 540
11195.24 520
11196.24 509
11197.24 534
11198.24 565
11199.24 558
11200.24 554
11201.24 509
11202.24 607
11203.24 541
11204.24 571
11205.24 524
11206.24 528
11207.24 586
11208.24 556
11209.24 550
11210.24 569
11211.24 585
11212.24 542
11213.24 552
11214.24 517
11215.24 528
11216.24 541
11217.24 584
11218.24 576
11219.24 654
11220.24 589
11221.24 556
11222.24 568
11223.24 537
11224.24 526
11225.24 541
11226.24 551
11227.25 524
11228.25 515
11229.25 523
11230.25 544
11231.25 542
11232.25 563
11233.25 565
11234.25 576
11235.25 529
11236.25 553
11237.25 546
11238.26 577
11239.26 543
11240.26 569
11241.26 548
11242.26 620
11243.26 583
11244.26 530
11245.27 553
11246.27 547
11247.27 548
11248.27 536
11249.27 543
11250.27 561
11251.28 551
11252.28 555
11253.28 534
11254.28 517
11255.28 531
11256.29 564
11257.29 523
11258.29 542
11259.29 533
11260.29 525
11261.30 568
11262.30 557
11263.30 540
11264.30 545
11265.31 507
11266.31 501
11267.31 506
11268.31 582
11269.32 547
11270.32 541
11271.32 540
11272.32 505
11273.33 515
11274.33 549
11275.33 593
11276.33 511
11277.34 513
11278.34 561
11279.34 565
11280.35 530
11281.35 563
11282.35 532
11283.36 564
11284.36 557
11285.36 558
11286.37 584
11287.37 582
11288.37 562
11289.38 536
11290.38 599
11291.38 615
11292.39 572
11293.39 544
11294.39 537
11295.40 519
11296.40 529
11297.41 566
11298.41 576
11299.41 585
11300.42 594
11301.42 540
11302.43 557
11303.43 548
11304.43 595
11305.44 615
11306.44 615
11307.45 545
11308.45 568
11309.46 606
11310.46 590
11311.46 585
11312.47 569
11313.47 580
11314.48 599
11315.48 522
11316.49 512
11317.49 530
11318.50 617
11319.50 620
11320.51 592
11321.51 573
11322.52 592
11323.52 607
11324.53 577
11325.53 555
11326.54 571
11327.54 592
11328.55 620
11329.55 562
11330.56 589
11331.56 563
11332.57 600
11333.57 539
11334.58 539
11335.58 574
11336.59 601
11337.60 564
11338.60 530
11339.61 546
11340.61 536
11341.62 590
11342.62 632
11343.63 538
11344.64 528
11345.64 602
11346.65 602
11347.65 622
11348.66 589
11349.67 584
11350.67 578
11351.68 599
11352.69 602
11353.69 568
11354.70 623
11355.71 597
11356.71 641
11357.72 545
11358.72 544
11359.73 567
11360.74 646
11361.74 614
11362.75 618
11363.76 552
11364.76 555
11365.77 593
11366.78 588
11367.79 540
11368.79 571
11369.80 605
11370.81 593
11371.81 605
11372.82 574
11373.83 593
11374.84 626
11375.84 579
11376.85 569
11377.86 608
11378.87 586
11379.87 632
11380.88 629
11381.89 629
11382.90 581
11383.90 615
11384.91 609
11385.92 585
11386.93 575
11387.93 616
11388.94 663
11389.95 590
11390.96 591
11391.97 605
11392.97 603
11393.98 586
11394.99 621
11396.00 606
11397.01 615
11398.02 626
11399.02 638
11400.03 616
11401.04 572
11402.05 654
11403.06 602
11404.07 649
11405.08 602
11406.08 630
11407.09 605
11408.10 609
11409.11 598
11410.12 583
11411.13 575
11412.14 638
11413.15 634
11414.15 616
11415.16 647
11416.17 591
11417.18 637
11418.19 612
11419.20 651
11420.21 648
11421.22 629
11422.23 595
11423.24 616
11424.25 674
11425.26 611
11426.27 583
11427.28 656
11428.29 679
11429.30 687
11430.31 689
11431.32 596
11432.32 609
11433.33 647
11434.34 684
11435.35 607
11436.36 637
11437.37 650
11438.38 663
11439.39 656
11440.41 652
11441.42 669
11442.43 681
11443.44 672
11444.45 644
11445.46 664
11446.47 661
11447.48 717
11448.49 664
11449.50 704
11450.51 677
11451.52 718
11452.53 744
11453.54 709
11454.55 727
11455.56 752
11456.57 664
11457.59 671
11458.60 654
11459.61 729
11460.62 681
11461.63 697
11462.64 614
11463.65 675
11464.66 711
11465.67 692
11466.69 689
11467.70 669
11468.71 652
11469.72 701
11470.73 711
11471.74 680
11472.75 727
11473.77 654
11474.78 735
11475.79 801
11476.80 807
11477.81 759
11478.83 770
11479.84 749
11480.85 761
11481.86 765
11482.87 710
11483.89 707
11484.90 729
11485.91 737
11486.92 790
11487.93 767
11488.95 742
11489.96 741
11490.97 752
11491.98 693
11493.00 711
11494.01 769
11495.02 765
11496.03 777
11497.05 756
11498.06 830
11499.07 832
11500.09 800
11501.10 763
11502.11 800
11503.12 847
11504.14 767
11505.15 803
11506.16 815
11507.18 842
11508.19 810
11509.20 782
11510.22 806
11511.23 834
11512.24 893
11513.26 818
11514.27 929
11515.28 851
11516.30 921
11517.31 849
11518.32 865
11519.34 864
11520.35 887
11521.37 840
11522.38 832
11523.39 880
11524.41 929
11525.42 926
11526.44 967
11527.45 943
11528.46 893
11529.48 948
11530.49 890
11531.51 975
11532.52 962
11533.53 985
11534.55 1045
11535.56 1085
11536.58 1004
11537.59 1035
11538.61 1046
11539.62 1110
11540.64 1148
11541.65 1070
11542.67 1132
11543.68 1166
11544.69 1244
11545.71 1193
11546.72 1227
11547.74 1189
11548.75 1283
11549.77 1394
11550.78 1506
11551.80 1553
11552.81 1774
11553.83 1915
11554.85 1971
11555.86 2014
11556.88 2014
11557.89 2002
11558.91 1860
11559.92 1802
11560.94 1662
11561.95 1493
11562.97 1431
11563.98 1394
11565.00 1243
11566.02 1177
11567.03 1121
11568.05 1131
11569.06 1044
11570.08 1078
11571.10 1088
11572.11 1086
11573.13 1054
11574.14 1064
11575.16 1115
11576.18 1072
11577.19 1085
11578.21 1063
11579.22 1062
11580.24 1043
11581.26 1005
11582.27 1005
11583.29 1019
11584.31 958
11585.32 1026
11586.34 1098
11587.36 1046
11588.37 1058
11589.39 1013
11590.41 1018
11591.42 1057
11592.44 1136
11593.46 1081
11594.47 1128
11595.49 1163
11596.51 1228
11597.53 1203
11598.54 1083
11599.56 1051
11600.58 1120
11601.59 1071
11602.61 1027
11603.63 991
11604.65 1053
11605.66 1096
11606.68 1028
11607.70 1096
11608.72 1203
11609.74 1371
11610.75 1391
11611.77 1461
11612.79 1536
11613.81 1515
11614.82 1595
11615.84 1453
11616.86 1435
11617.88 1450
11618.90 1323
11619.91 1234
11620.93 1201
11621.95 1166
11622.97 1162
11623.99 1123
11625.01 1077
11626.02 1101
11627.04 1092
11628.06 1097
11629.08 1055
11630.10 1082
11631.12 1136
11632.14 1062
11633.15 1084
11634.17 1023
11635.19 1030
11636.21 967
11637.23 1016
11638.25 1012
11639.27 938
11640.29 977
11641.30 994
11642.32 948
11643.34 1035
11644.36 974
11645.38 978
11646.40 958
11647.42 888
11648.44 918
11649.46 996
11650.48 985
11651.50 939
11652.52 979
11653.54 949
11654.56 928
11655.58 879
11656.60 991
11657.62 964
11658.64 948
11659.66 879
11660.68 837
11661.70 819
11662.72 842
11663.74 936
11664.76 855
11665.78 866
11666.80 864
11667.82 907
11668.84 875
11669.86 910
11670.88 924
11671.90 870
11672.92 852
11673.94 886
11674.96 840
11675.98 824
11677.00 797
11678.02 813
11679.04 856
11680.06 818
11681.08 804
11682.10 766
11683.12 825
11684.15 749
11685.17 799
11686.19 843
11687.21 776
11688.23 849
11689.25 861
11690.27 801
11691.29 778
11692.31 884
11693.34 858
11694.36 829
11695.38 799
11696.40 772
11697.42 808
11698.44 814
11699.46 855
11700.49 840
11701.51 748
11702.53 797
11703.55 802
11704.57 800
11705.60 767
11706.62 793
11707.64 777
11708.66 775
11709.68 770
11710.71 820
11711.73 775
11712.75 739
11713.77 728
11714.79 756
11715.82 731
11716.84 761
11717.86 775
11718.88 769
11719.91 694
11720.93 714
11721.95 749
11722.97 727
11724.00 724
11725.02 787
11726.04 738
11727.07 753
11728.09 715
11729.11 727
11730.13 697
11731.16 667
11732.18 662
11733.20 724
11734.23 739
11735.25 712
11736.27 698
11737.30 694
11738.32 670
11739.34 692
11740.37 720
11741.39 723
11742.41 693
11743.44 681
11744.46 708
11745.48 707
11746.51 694
11747.53 662
11748.55 668
11749.58 645
11750.60 668
11751.63 678
11752.65 627
11753.67 612
11754.70 632
11755.72 669
11756.75 583
11757.77 604
11758.79 595
11759.82 590
11760.84 610
11761.87 669
11762.89 653
11763.92 601
11764.94 563
11765.97 626
11766.99 653
11768.01 588
11769.04 645
11770.06 618
11771.09 591
11772.11 560
11773.14 586
11774.16 559
11775.19 555
11776.21 586
11777.24 604
11778.26 601
11779.29 608
11780.31 570
11781.34 579
11782.36 580
11783.39 630
11784.41 571
11785.44 589
11786.46 561
11787.49 601
11788.52 557
11789.54 564
11790.57 575
11791.59 581
11792.62 610
11793.64 595
11794.67 631
11795.70 551
11796.72 633
11797.75 587
11798.77 565
11799.80 561
11800.83 584
11801.85 611
11802.88 575
11803.90 612
11804.93 576
11805.96 513
11806.98 591
11808.01 572
11809.04 566
11810.06 622
11811.09 525
11812.11 563
11813.14 563
11814.17 595
11815.19 591
11816.22 541
11817.25 554
11818.27 582
11819.30 594
11820.33 597
11821.36 611
11822.38 595
11823.41 581
11824.44 556
11825.46 584
11826.49 601
11827.52 628
11828.54 628
11829.57 556
11830.60 556
11831.63 546
11832.65 570
11833.68 521
11834.71 539
11835.74 513
11836.76 519
11837.79 545
11838.82 583
11839.85 564
11840.88 584
11841.90 588
11842.93 581
11843.96 583
11844.99 590
11846.01 556
11847.04 543
11848.07 540
11849.10 544
11850.13 546
11851.16 545
11852.18 543
11853.21 558
11854.24 604
11855.27 565
11856.30 554
11857.33 527
11858.35 610
11859.38 570
11860.41 515
11861.44 520
11862.47 542
11863.50 594
11864.53 540
11865.56 564
11866.58 551
11867.61 648
11868.64 576
11869.67 561
11870.70 551
11871.73 583
11872.76 612
11873.79 608
11874.82 590
11875.85 603
11876.88 576
11877.91 609
11878.93 610
11879.96 586
11880.99 571
11882.02 617
11883.05 643
11884.08 639
11885.11 576
11886.14 525
11887.17 576
11888.20 599
11889.23 578
11890.26 619
11891.29 612
11892.32 624
11893.35 629
11894.38 598
11895.41 697
11896.44 660
11897.47 607
11898.50 615
11899.53 595
11900.56 614
11901.59 612
11902.62 650
11903.65 588
11904.69 612
11905.72 546
11906.75 607
11907.78 591
11908.81 601
11909.84 631
11910.87 606
11911.90 682
11912.93 647
11913.96 649
11914.99 631
11916.02 672
11917.06 649
11918.09 655
11919.12 637
11920.15 611
11921.18 568
11922.21 615
11923.24 604
11924.27 691
11925.31 601
11926.34 571
11927.37 576
11928.40 636
11929.43 598
11930.46 551
11931.50 542
11932.53 603
11933.56 651
11934.59 670
11935.62 648
11936.65 655
11937.69 660
11938.72 639
11939.75 685
11940.78 721
11941.81 767
11942.85 758
11943.88 789
11944.91 707
11945.94 726
11946.98 718
11948.01 683
11949.04 651
11950.07 586
11951.11 630
11952.14 567
11953.17 594
11954.20 592
11955.24 655
11956.27 642
11957.30 589
11958.34 586
11959.37 591
11960.40 622
11961.43 610
11962.47 559
11963.50 608
11964.53 648
11965.57 608
11966.60 611
11967.63 593
11968.67 581
11969.70 572
11970.73 549
11971.77 599
11972.80 663
11973.83 622
11974.87 616
11975.90 611
11976.94 557
11977.97 583
11979.00 633
11980.04 635
11981.07 670
11982.10 571
11983.14 595
11984.17 594
11985.21 580
11986.24 563
11987.27 584
11988.31 600
11989.34 591
11990.38 557
11991.41 578
11992.45 578
11993.48 566
11994.51 596
11995.55 622
11996.58 654
11997.62 589
11998.65 567
11999.69 542
12000.72 612
12001.76 638
12002.79 651
12003.83 626
12004.86 604
12005.90 562
12006.93 551
12007.97 532
12009.00 517
12010.04 577
12011.07 612
12012.11 584
12013.14 587
12014.18 583
12015.21 620
12016.25 609
12017.28 607
12018.32 574
12019.35 602
12020.39 598
12021.43 650
12022.46 610
12023.50 617
12024.53 611
12025.57 644
12026.60 620
12027.64 587
12028.68 636
12029.71 609
12030.75 606
12031.78 582
12032.82 604
12033.86 646
12034.89 621
12035.93 622
12036.97 648
12038.00 617
12039.04 580
12040.07 588
12041.11 657
12042.15 619
12043.18 586
12044.22 590
12045.26 615
12046.29 637
12047.33 590
12048.37 547
12049.40 578
12050.44 633
12051.48 581
12052.52 613
12053.55 606
12054.59 619
12055.63 621
12056.66 611
12057.70 596
12058.74 614
12059.78 595
12060.81 616
12061.85 609
12062.89 620
12063.92 597
12064.96 570
12066.00 600
12067.04 655
12068.07 653
12069.11 583
12070.15 561
12071.19 637
12072.23 598
12073.26 614
12074.30 587
12075.34 621
12076.38 633
12077.42 604
12078.45 581
12079.49 612
12080.53 583
12081.57 581
12082.61 572
12083.64 583
12084.68 628
12085.72 613
12086.76 595
12087.80 589
12088.84 606
12089.88 678
12090.91 643
12091.95 650
12092.99 601
12094.03 640
12095.07 654
12096.11 622
12097.15 624
12098.19 636
12099.22 593
12100.26 567
12101.30 622
12102.34 605
12103.38 627
12104.42 646
12105.46 613
12106.50 617
12107.54 601
12108.58 615
12109.62 600
12110.66 650
12111.70 643
12112.74 670
12113.77 655
12114.81 639
12115.85 687
12116.89 666
12117.93 647
12118.97 593
12120.01 631
12121.05 612
12122.09 584
12123.13 612
12124.17 579
12125.21 607
12126.25 602
12127.29 578
12128.33 618
12129.37 534
12130.41 547
12131.45 588
12132.50 568
12133.54 521
12134.58 543
12135.62 560
12136.66 582
12137.70 615
12138.74 552
12139.78 524
12140.82 581
12141.86 562
12142.90 514
12143.94 547
12144.98 540
12146.02 528
12147.07 524
12148.11 514
12149.15 514
12150.19 520
12151.23 491
12152.27 487
12153.31 538
12154.35 568
12155.40 543
12156.44 496
12157.48 494
12158.52 513
12159.56 548
12160.60 551
12161.64 502
12162.69 509
12163.73 531
12164.77 522
12165.81 522
12166.85 532
12167.90 481
12168.94 511
12169.98 535
12171.02 544
12172.06 526
12173.11 509
12174.15 505
12175.19 530
12176.23 534
12177.27 541
12178.32 536
12179.36 526
12180.40 548
12181.44 545
12182.49 523
12183.53 515
12184.57 560
12185.61 552
12186.66 491
12187.70 495
12188.74 550
12189.79 525
12190.83 510
12191.87 536
12192.91 517
12193.96 548
12195.00 554
12196.04 501
12197.09 535
12198.13 514
12199.17 520
12200.22 578
12201.26 510
12202.30 509
12203.35 481
12204.39 535
12205.43 541
12206.48 552
12207.52 535
12208.57 512
12209.61 466
12210.65 504
12211.70 533
12212.74 527
12213.78 530
12214.83 582
12215.87 516
12216.92 516
12217.96 500
12219.00 530
12220.05 503
12221.09 523
12222.14 538
12223.18 547
12224.23 523
12225.27 492
12226.31 535
12227.36 515
12228.40 474
12229.45 476
12230.49 521
12231.54 503
12232.58 490
12233.63 504
12234.67 479
12235.72 448
12236.76 505
12237.81 519
12238.85 525
12239.90 576
12240.94 491
12241.99 503
12243.03 486
12244.08 483
12245.12 492
12246.17 506
12247.21 524
12248.26 476
12249.30 509
12250.35 521
12251.39 501
12252.44 468
12253.49 497
12254.53 435
12255.58 443
12256.62 497
12257.67 516
12258.71 478
12259.76 485
12260.81 477
12261.85 464
12262.90 484
12263.94 450
12264.99 466
12266.04 499
12267.08 439
12268.13 434
12269.17 481
12270.22 484
12271.27 465
12272.31 456
12273.36 500
12274.41 517
12275.45 519
12276.50 508
12277.55 504
12278.59 498
12279.64 462
12280.69 454
12281.73 477
12282.78 483
12283.83 485
12284.87 504
12285.92 497
12286.97 530
12288.01 474
12289.06 504
12290.11 507
12291.16 485
12292.20 456
12293.25 481
12294.30 474
12295.35 439
12296.39 437
12297.44 476
12298.49 480
12299.54 476
12300.58 488
12301.63 478
12302.68 482
12303.73 489
12304.77 488
12305.82 463
12306.87 458
12307.92 451
12308.97 499
12310.01 405
12311.06 469
12312.11 461
12313.16 490
12314.21 493
12315.25 486
12316.30 429
12317.35 473
12318.40 419
12319.45 466
12320.50 506
12321.54 465
12322.59 461
12323.64 502
12324.69 449
12325.74 430
12326.79 445
12327.84 439
12328.89 475
12329.93 453
12330.98 418
12332.03 451
12333.08 475
12334.13 486
12335.18 412
12336.23 431
12337.28 471
12338.33 473
12339.38 450
12340.43 434
12341.47 439
12342.52 452
12343.57 463
12344.62 447
12345.67 393
12346.72 488
12347.77 436
12348.82 444
12349.87 444
12350.92 439
12351.97 472
12353.02 495
12354.07 475
12355.12 528
12356.17 499
12357.22 483
12358.27 463
12359.32 443
12360.37 459
12361.42 447
12362.47 470
12363.52 455
12364.57 445
12365.62 440
12366.67 458
12367.72 460
12368.77 433
12369.82 384
12370.87 426
12371.93 459
12372.98 424
12374.03 461
12375.08 451
12376.13 480
12377.18 470
12378.23 440
12379.28 412
12380.33 458
12381.38 487
12382.43 456
12383.49 460
12384.54 469
12385.59 423
12386.64 503
12387.69 465
12388.74 437
12389.79 412
12390.84 430
12391.90 411
12392.95 438
12394.00 452
12395.05 438
12396.10 424
12397.15 453
12398.21 408
12399.26 464
12400.31 453
12401.36 448
12402.41 437
12403.47 462
12404.52 451
12405.57 441
12406.62 434
12407.67 440
12408.73 424
12409.78 462
12410.83 445
12411.88 475
12412.94 465
12413.99 441
12415.04 495
12416.09 463
12417.15 425
12418.20 466
12419.25 486
12420.30 521
12421.36 469
12422.41 494
12423.46 445
12424.52 443
12425.57 461
12426.62 438
12427.67 473
12428.73 487
12429.78 425
12430.83 438
12431.89 463
12432.94 466
12433.99 497
12435.05 411
12436.10 468
12437.15 469
12438.21 466
12439.26 460
12440.31 443
12441.37 436
12442.42 435
12443.47 478
12444.53 427
12445.58 457
12446.64 444
12447.69 430
12448.74 460
12449.80 485
12450.85 440
12451.91 478
12452.96 462
12454.01 410
12455.07 484
12456.12 448
12457.18 457
12458.23 441
12459.29 434
12460.34 453
12461.39 442
12462.45 424
12463.50 431
12464.56 472
12465.61 466
12466.67 480
12467.72 429
12468.78 476
12469.83 435
12470.89 485
12471.94 445
12473.00 453
12474.05 458
12475.11 479
12476.16 485
12477.22 484
12478.27 440
12479.33 446
12480.38 440
12481.44 474
12482.49 433
12483.55 474
12484.60 512
12485.66 473
12486.71 470
12487.77 498
12488.83 487
12489.88 446
12490.94 477
12491.99 488
12493.05 482
12494.10 474
12495.16 491
12496.22 444
12497.27 511
12498.33 457
12499.38 499
12500.44 501
12501.50 505
12502.55 513
12503.61 507
12504.67 464
12505.72 457
12506.78 506
12507.83 512
12508.89 466
12509.95 454
12511.00 500
12512.06 512
12513.12 516
12514.17 477
12515.23 428
12516.29 492
12517.34 469
12518.40 453
12519.46 529
12520.52 496
12521.57 489
12522.63 512
12523.69 559
12524.74 533
12525.80 511
12526.86 507
12527.92 504
12528.97 542
12530.03 587
12531.09 604
12532.15 631
12533.20 655
12534.26 637
12535.32 660
12536.38 628
12537.43 636
12538.49 612
12539.55 641
12540.61 575
12541.66 580
12542.72 574
12543.78 556
12544.84 590
12545.90 532
12546.95 489
12548.01 544
12549.07 479
12550.13 505
12551.19 516
12552.25 470
12553.30 473
12554.36 520
12555.42 521
12556.48 505
12557.54 463
12558.60 476
12559.65 473
12560.71 515
12561.77 502
12562.83 522
12563.89 524
12564.95 517
12566.01 492
12567.07 493
12568.13 470
12569.18 516
12570.24 466
12571.30 513
12572.36 463
12573.42 456
12574.48 494
12575.54 482
12576.60 475
12577.66 469
12578.72 509
12579.78 488
12580.84 512
12581.90 493
12582.96 461
12584.02 484
12585.07 492
12586.13 479
12587.19 436
12588.25 506
12589.31 493
12590.37 478
12591.43 453
12592.49 499
12593.55 504
12594.61 511
12595.67 517
12596.73 463
12597.79 481
12598.86 476
12599.92 542
12600.98 564
12602.04 527
12603.10 577
12604.16 585
12605.22 536
12606.28 553
12607.34 462
12608.40 547
12609.46 569
12610.52 574
12611.58 510
12612.64 536
12613.70 533
12614.76 595
12615.83 564
12616.89 565
12617.95 560
12619.01 572
12620.07 575
12621.13 550
12622.19 535
12623.25 517
12624.32 537
12625.38 517
12626.44 500
12627.50 521
12628.56 499
12629.62 568
12630.68 534
12631.75 526
12632.81 578
12633.87 586
12634.93 535
12635.99 514
12637.05 508
12638.12 472
12639.18 508
12640.24 531
12641.30 487
12642.36 522
12643.43 485
12644.49 494
12645.55 514
12646.61 551
12647.68 517
12648.74 562
12649.80 499
12650.86 504
12651.93 495
12652.99 537
12654.05 522
12655.11 497
12656.18 524
12657.24 523
12658.30 457
12659.36 468
12660.43 475
12661.49 491
12662.55 496
12663.62 475
12664.68 495
12665.74 530
12666.81 513
12667.87 538
12668.93 489
12670.00 457
12671.06 460
12672.12 471
12673.19 466
12674.25 459
12675.31 493
12676.38 494
12677.44 504
12678.50 476
12679.57 464
12680.63 495
12681.69 504
12682.76 468
12683.82 482
12684.89 478
12685.95 527
12687.01 516
12688.08 527
12689.14 499
12690.21 491
12691.27 495
12692.33 528
12693.40 589
12694.46 508
12695.53 540
12696.59 528
12697.66 531
12698.72 538
12699.79 494
12700.85 503
12701.91 525
12702.98 529
12704.04 485
12705.11 524
12706.17 516
12707.24 499
12708.30 513
12709.37 520
12710.43 499
12711.50 515
12712.56 517
12713.63 549
12714.69 520
12715.76 509
12716.82 416
12717.89 455
12718.95 519
12720.02 501
12721.09 503
12722.15 491
12723.22 495
12724.28 483
12725.35 455
12726.41 489
12727.48 493
12728.54 473
12729.61 543
12730.68 525
12731.74 459
12732.81 498
12733.87 431
12734.94 439
12736.01 467
12737.07 465
12738.14 519
12739.20 511
12740.27 492
12741.34 445
12742.40 425
12743.47 459
12744.54 490
12745.60 457
12746.67 447
12747.74 475
12748.80 506
12749.87 489
12750.94 424
12752.00 480
12753.07 534
12754.14 471
12755.20 509
12756.27 490
12757.34 449
12758.40 449
12759.47 475
12760.54 445
12761.60 451
12762.67 472
12763.74 462
12764.81 495
12765.87 453
12766.94 437
12768.01 490
12769.08 461
12770.14 442
12771.21 440
12772.28 451
12773.35 497
12774.41 468
12775.48 449
12776.55 454
12777.62 420
12778.68 392
12779.75 399
12780.82 404
12781.89 409
12782.96 428
12784.02 388
12785.09 420
12786.16 417
12787.23 443
12788.30 510
12789.37 478
12790.43 453
12791.50 424
12792.57 424
12793.64 428
12794.71 485
12795.78 480
12796.84 481
12797.91 464
12798.98 473
12800.05 443
12801.12 453
12802.19 439
12803.26 455
12804.33 457
12805.40 409
12806.46 439
12807.53 474
12808.60 426
12809.67 443
12810.74 422
12811.81 435
12812.88 458
12813.95 446
12815.02 421
12816.09 448
12817.16 450
12818.23 407
12819.30 373
12820.37 441
12821.44 417
12822.50 415
12823.57 437
12824.64 406
12825.71 419
12826.78 417
12827.85 397
12828.92 428
12829.99 474
12831.06 443
12832.13 433
12833.20 437
12834.27 412
12835.34 404
12836.41 418
12837.49 400
12838.56 419
12839.63 433
12840.70 423
12841.77 417
12842.84 409
12843.91 455
12844.98 464
12846.05 430
12847.12 407
12848.19 437
12849.26 407
12850.33 411
12851.40 403
12852.47 421
12853.55 427
12854.62 408
12855.69 378
12856.76 384
12857.83 401
12858.90 403
12859.97 425
12861.04 473
12862.11 412
12863.19 398
12864.26 403
12865.33 394
12866.40 407
12867.47 419
12868.54 428
12869.62 410
12870.69 403
12871.76 394
12872.83 440
12873.90 396
12874.97 362
12876.05 365
12877.12 417
12878.19 374
12879.26 414
12880.33 367
12881.41 383
12882.48 383
12883.55 367
12884.62 382
12885.70 389
12886.77 392
12887.84 420
12888.91 414
12889.98 397
12891.06 369
12892.13 399
12893.20 413
12894.28 401
12895.35 410
12896.42 377
12897.49 412
12898.57 400
12899.64 385
12900.71 434
12901.79 398
12902.86 382
12903.93 354
12905.00 403
12906.08 386
12907.15 408
12908.22 394
12909.30 401
12910.37 444
12911.44 395
12912.52 388
12913.59 364
12914.66 359
12915.74 396
12916.81 375
12917.89 368
12918.96 345
12920.03 343
12921.11 409
12922.18 403
12923.25 380
12924.33 378
12925.40 406
12926.48 415
12927.55 395
12928.62 409
12929.70 379
12930.77 422
12931.85 375
12932.92 369
12934.00 343
12935.07 344
12936.14 395
12937.22 403
12938.29 332
12939.37 373
12940.44 374
12941.52 427
12942.59 383
12943.67 352
12944.74 397
12945.82 397
12946.89 403
12947.97 410
12949.04 387
12950.12 412
12951.19 460
12952.27 390
12953.34 378
12954.42 366
12955.49 356
12956.57 409
12957.64 411
12958.72 384
12959.79 369
12960.87 388
12961.94 389
12963.02 401
12964.10 407
12965.17 418
12966.25 414
12967.32 354
12968.40 381
12969.47 412
12970.55 396
12971.63 401
12972.70 357
12973.78 355
12974.85 408
12975.93 394
12977.01 386
12978.08 378
12979.16 397
12980.23 382
12981.31 359
12982.39 384
12983.46 372
12984.54 344
12985.62 370
12986.69 383
12987.77 400
12988.85 415
12989.92 362
12991.00 363
12992.08 390
12993.15 417
12994.23 350
12995.31 425
12996.38 395
12997.46 377
12998.54 412
12999.61 373
13000.69 378
13001.77 390
13002.85 371
13003.92 393
13005.00 371
13006.08 381
13007.16 388
13008.23 332
13009.31 394
13010.39 417
13011.47 381
13012.54 403
13013.62 375
13014.70 385
13015.78 392
13016.85 371
13017.93 399
13019.01 408
13020.09 403
13021.17 427
13022.24 382
13023.32 388
13024.40 362
13025.48 401
13026.56 403
13027.63 366
13028.71 372
13029.79 406
13030.87 360
13031.95 333
13033.03 418
13034.10 444
13035.18 395
13036.26 414
13037.34 369
13038.42 379
13039.50 400
13040.58 399
13041.66 374
13042.73 384
13043.81 386
13044.89 408
13045.97 380
13047.05 385
13048.13 372
13049.21 407
13050.29 398
13051.37 412
13052.45 380
13053.53 390
13054.60 352
13055.68 346
13056.76 382
13057.84 390
13058.92 386
13060.00 409
13061.08 387
13062.16 402
13063.24 394
13064.32 412
13065.40 409
13066.48 399
13067.56 413
13068.64 395
13069.72 387
13070.80 379
13071.88 390
13072.96 394
13074.04 440
13075.12 351
13076.20 356
13077.28 407
13078.36 384
13079.44 364
13080.52 339
13081.60 381
13082.68 387
13083.76 386
13084.84 375
13085.93 438
13087.01 392
13088.09 385
13089.17 416
13090.25 370
13091.33 386
13092.41 380
13093.49 382
13094.57 382
13095.65 388
13096.73 400
13097.82 393
13098.90 366
13099.98 386
13101.06 392
13102.14 415
13103.22 416
13104.30 417
13105.38 389
13106.47 406
13107.55 413
13108.63 406
13109.71 356
13110.79 387
13111.87 362
13112.96 405
13114.04 384
13115.12 362
13116.20 387
13117.28 403
13118.37 417
13119.45 367
13120.53 380
13121.61 383
13122.69 403
13123.78 383
13124.86 390
13125.94 390
13127.02 439
13128.11 413
13129.19 367
13130.27 367
13131.35 376
13132.44 381
13133.52 381
13134.60 398
13135.68 370
13136.77 396
13137.85 360
13138.93 373
13140.01 369
13141.10 368
13142.18 378
13143.26 368
13144.35 387
13145.43 375
13146.51 395
13147.60 378
13148.68 385
13149.76 367
13150.85 367
13151.93 411
13153.01 383
13154.10 362
13155.18 339
13156.26 380
13157.35 382
13158.43 371
13159.51 388
13160.60 364
13161.68 336
13162.77 317
13163.85 392
13164.93 385
13166.02 369
13167.10 361
13168.19 399
13169.27 378
13170.35 323
13171.44 372
13172.52 385
13173.61 367
13174.69 414
13175.78 378
13176.86 356
13177.94 346
13179.03 354
13180.11 361
13181.20 356
13182.28 374
13183.37 388
13184.45 399
13185.54 368
13186.62 381
13187.71 355
13188.79 370
13189.88 367
13190.96 367
13192.05 395
13193.13 368
13194.22 420
13195.30 417
13196.39 439
13197.47 401
13198.56 337
13199.64 378
13200.73 364
13201.81 426
13202.90 376
13203.98 378
13205.07 401
13206.16 387
13207.24 399
13208.33 409
13209.41 391
13210.50 415
13211.58 416
13212.67 383
13213.76 389
13214.84 379
13215.93 379
13217.01 395
13218.10 419
13219.19 361
13220.27 364
13221.36 322
13222.45 392
13223.53 456
13224.62 414
13225.70 399
13226.79 396
13227.88 399
13228.96 388
13230.05 369
13231.14 367
13232.22 351
13233.31 341
13234.40 402
13235.48 363
13236.57 352
13237.66 405
13238.74 428
13239.83 426
13240.92 402
13242.01 404
13243.09 379
13244.18 397
13245.27 398
13246.35 420
13247.44 388
13248.53 337
13249.62 383
13250.70 431
13251.79 386
13252.88 393
13253.97 398
13255.05 436
13256.14 407
13257.23 381
13258.32 356
13259.41 402
13260.49 373
13261.58 341
13262.67 377
13263.76 383
13264.85 401
13265.93 381
13267.02 357
13268.11 369
13269.20 378
13270.29 345
13271.37 377
13272.46 399
13273.55 397
13274.64 397
13275.73 432
13276.82 447
13277.91 404
13278.99 389
13280.08 389
13281.17 399
13282.26 401
13283.35 372
13284.44 395
13285.53 413
13286.62 397
13287.70 395
13288.79 386
13289.88 409
13290.97 395
13292.06 379
13293.15 402
13294.24 415
13295.33 409
13296.42 455
13297.51 386
13298.60 410
13299.69 433
13300.78 384
13301.87 372
13302.95 380
13304.04 380
13305.13 415
13306.22 447
13307.31 446
13308.40 409
13309.49 399
13310.58 409
13311.67 391
13312.76 420
13313.85 444
13314.94 423
13316.03 437
13317.12 408
13318.21 408
13319.30 437
13320.39 445
13321.48 412
13322.58 449
13323.67 458
13324.76 420
13325.85 452
13326.94 461
13328.03 424
13329.12 425
13330.21 460
13331.30 443
13332.39 431
13333.48 416
13334.57 446
13335.66 445
13336.75 416
13337.85 401
13338.94 459
13340.03 468
13341.12 421
13342.21 397
13343.30 373
13344.39 416
13345.48 425
13346.58 399
13347.67 429
13348.76 388
13349.85 426
13350.94 481
13352.03 410
13353.12 481
13354.22 476
13355.31 388
13356.40 375
13357.49 434
13358.58 439
13359.68 408
13360.77 431
13361.86 442
13362.95 477
13364.04 440
13365.14 411
13366.23 460
13367.32 412
13368.41 408
13369.51 391
13370.60 404
13371.69 434
13372.78 419
13373.87 433
13374.97 423
13376.06 429
13377.15 419
13378.25 374
13379.34 426
13380.43 451
13381.52 445
13382.62 469
13383.71 462
13384.80 431
13385.90 408
13386.99 434
13388.08 430
13389.17 429
13390.27 440
13391.36 456
13392.45 443
13393.55 440
13394.64 422
13395.73 432
13396.83 419
13397.92 458
13399.02 412
13400.11 426
13401.20 443
13402.30 444
13403.39 479
13404.48 386
13405.58 392
13406.67 391
13407.77 398
13408.86 427
13409.95 441
13411.05 412
13412.14 389
13413.24 397
13414.33 382
13415.42 399
13416.52 412
13417.61 445
13418.71 423
13419.80 415
13420.90 399
13421.99 418
13423.08 382
13424.18 407
13425.27 395
13426.37 440
13427.46 412
13428.56 409
13429.65 430
13430.75 421
13431.84 408
13432.94 423
13434.03 412
13435.13 429
13436.22 439
13437.32 431
13438.41 400
13439.51 408
13440.60 426
13441.70 420
13442.79 471
13443.89 427
13444.98 425
13446.08 419
13447.18 429
13448.27 373
13449.37 424
13450.46 418
13451.56 412
13452.65 442
13453.75 425
13454.85 406
13455.94 384
13457.04 427
13458.13 448
13459.23 435
13460.33 441
13461.42 379
13462.52 404
13463.61 429
13464.71 414
13465.81 464
13466.90 388
13468.00 410
13469.10 424
13470.19 464
13471.29 438
13472.38 403
13473.48 439
13474.58 440
13475.67 480
13476.77 460
13477.87 396
13478.96 438
13480.06 427
13481.16 412
13482.26 420
13483.35 391
13484.45 395
13485.55 426
13486.64 438
13487.74 400
13488.84 453
13489.94 475
13491.03 410
13492.13 446
13493.23 436
13494.32 447
13495.42 435
13496.52 461
13497.62 430
13498.72 441
13499.81 451
13500.91 431
13502.01 428
13503.11 464
13504.20 432
13505.30 438
13506.40 457
13507.50 495
13508.60 451
13509.69 470
13510.79 490
13511.89 485
13512.99 479
13514.09 454
13515.18 441
13516.28 464
13517.38 453
13518.48 447
13519.58 454
13520.68 476
13521.78 413
13522.87 459
13523.97 446
13525.07 445
13526.17 491
13527.27 463
13528.37 463
13529.47 471
13530.57 466
13531.66 490
13532.76 463
13533.86 449
13534.96 384
13536.06 444
13537.16 402
13538.26 414
13539.36 397
13540.46 412
13541.56 417
13542.66 385
13543.76 430
13544.86 408
13545.96 384
13547.05 407
13548.15 430
13549.25 435
13550.35 441
13551.45 421
13552.55 410
13553.65 438
13554.75 398
13555.85 444
13556.95 445
13558.05 397
13559.15 356
13560.25 423
13561.35 434
13562.45 406
13563.55 446
13564.65 442
13565.75 414
13566.85 433
13567.96 419
13569.06 379
13570.16 383
13571.26 407
13572.36 417
13573.46 415
13574.56 394
13575.66 444
13576.76 411
13577.86 392
13578.96 430
13580.06 388
13581.16 402
13582.27 409
13583.37 412
13584.47 427
13585.57 388
13586.67 406
13587.77 430
13588.87 411
13589.97 404
13591.08 413
13592.18 462
13593.28 418
13594.38 451
13595.48 419
13596.58 375
13597.68 366
13598.79 371
13599.89 385
13600.99 404
13602.09 371
13603.19 419
13604.30 408
13605.40 415
13606.50 403
13607.60 387
13608.70 393
13609.81 425
13610.91 409
13612.01 470
13613.11 443
13614.21 428
13615.32 414
13616.42 423
13617.52 402
13618.62 403
13619.73 387
13620.83 419
13621.93 419
13623.03 410
13624.14 388
13625.24 407
13626.34 382
13627.45 367
13628.55 364
13629.65 407
13630.75 403
13631.86 412
13632.96 408
13634.06 468
13635.17 497
13636.27 395
13637.37 411
13638.48 388
13639.58 393
13640.68 368
13641.79 392
13642.89 396
13643.99 421
13645.10 429
13646.20 451
13647.30 407
13648.41 381
13649.51 377
13650.62 436
13651.72 456
13652.82 409
13653.93 454
13655.03 403
13656.14 429
13657.24 352
13658.34 377
13659.45 425
13660.55 427
13661.66 419
13662.76 418
13663.87 378
13664.97 407
13666.07 406
13667.18 408
13668.28 402
13669.39 425
13670.49 393
13671.60 389
13672.70 384
13673.81 416
13674.91 436
13676.02 417
13677.12 450
13678.23 461
13679.33 459
13680.44 375
13681.54 396
13682.65 394
13683.75 400
13684.86 389
13685.96 450
13687.07 412
13688.17 402
13689.28 423
13690.38 427
13691.49 368
13692.59 406
13693.70 417
13694.80 398
13695.91 384
13697.02 376
13698.12 418
13699.23 413
13700.33 392
13701.44 406
13702.55 414
13703.65 400
13704.76 409
13705.86 437
13706.97 426
13708.08 429
13709.18 419
13710.29 419
13711.39 445
13712.50 394
13713.61 393
13714.71 441
13715.82 463
13716.93 411
13718.03 424
13719.14 426
13720.25 421
13721.35 436
13722.46 468
13723.57 417
13724.67 411
13725.78 427
13726.89 458
13727.99 415
13729.10 457
13730.21 432
13731.31 405
13732.42 393
13733.53 422
13734.64 435
13735.74 427
13736.85 403
13737.96 451
13739.07 420
13740.17 421
13741.28 432
13742.39 463
13743.50 463
13744.60 459
13745.71 457
13746.82 410
13747.93 409
13749.03 447
13750.14 467
13751.25 495
13752.36 522
13753.47 430
13754.57 543
13755.68 517
13756.79 475
13757.90 430
13759.01 438
13760.11 486
13761.22 452
13762.33 450
13763.44 428
13764.55 447
13765.66 416
13766.76 456
13767.87 452
13768.98 480
13770.09 515
13771.20 471
13772.31 435
13773.42 476
13774.53 492
13775.63 502
13776.74 510
13777.85 567
13778.96 536
13780.07 529
13781.18 562
13782.29 602
13783.40 593
13784.51 566
13785.62 640
13786.73 630
13787.83 550
13788.94 574
13790.05 533
13791.16 509
13792.27 583
13793.38 511
13794.49 467
13795.60 487
13796.71 496
13797.82 450
13798.93 432
13800.04 456
13801.15 446
13802.26 475
13803.37 450
13804.48 447
13805.59 432
13806.70 480
13807.81 478
13808.92 449
13810.03 425
13811.14 462
13812.25 470
13813.36 457
13814.47 414
13815.58 428
13816.69 454
13817.80 429
13818.91 447
13820.03 469
13821.14 432
13822.25 425
13823.36 450
13824.47 428
13825.58 424
13826.69 420
13827.80 451
13828.91 457
13830.02 439
13831.13 433
13832.25 471
13833.36 485
13834.47 426
13835.58 442
13836.69 434
13837.80 420
13838.91 439
13840.02 436
13841.14 429
13842.25 435
13843.36 383
13844.47 425
13845.58 409
13846.69 436
13847.81 442
13848.92 398
13850.03 460
13851.14 440
13852.25 400
13853.37 415
13854.48 405
13855.59 417
13856.70 441
13857.81 452
13858.93 448
13860.04 415
13861.15 417
13862.26 460
13863.38 462
13864.49 481
13865.60 437
13866.71 457
13867.83 434
13868.94 453
13870.05 462
13871.16 455
13872.28 446
13873.39 429
13874.50 407
13875.61 434
13876.73 405
13877.84 376
13878.95 414
13880.07 409
13881.18 412
13882.29 409
13883.41 445
13884.52 424
13885.63 439
13886.75 452
13887.86 436
13888.97 409
13890.09 418
13891.20 441
13892.31 447
13893.43 431
13894.54 465
13895.65 462
13896.77 448
13897.88 415
13899.00 431
13900.11 462
13901.22 446
13902.34 421
13903.45 455
13904.57 493
13905.68 463
13906.79 518
13907.91 473
13909.02 420
13910.14 433
13911.25 451
13912.37 514
13913.48 482
13914.59 430
13915.71 421
13916.82 433
13917.94 452
13919.05 460
13920.17 421
13921.28 412
13922.40 454
13923.51 410
13924.63 392
13925.74 422
13926.86 433
13927.97 411
13929.09 406
13930.20 394
13931.32 410
13932.43 403
13933.55 420
13934.66 392
13935.78 413
13936.89 410
13938.01 395
13939.12 398
13940.24 422
13941.35 423
13942.47 421
13943.59 439
13944.70 440
13945.82 407
13946.93 406
13948.05 387
13949.16 401
13950.28 422
13951.40 412
13952.51 448
13953.63 421
13954.74 448
13955.86 377
13956.98 400
13958.09 410
13959.21 370
13960.33 391
13961.44 353
13962.56 406
13963.67 377
13964.79 403
13965.91 453
13967.02 401
13968.14 387
13969.26 406
13970.37 390
13971.49 359
13972.61 399
13973.72 403
13974.84 380
13975.96 402
13977.08 413
13978.19 418
13979.31 407
13980.43 421
13981.54 417
13982.66 378
13983.78 396
13984.90 396
13986.01 416
13987.13 436
13988.25 416
13989.37 398
13990.48 390
13991.60 386
13992.72 384
13993.84 398
13994.95 406
13996.07 409
13997.19 378
13998.31 369
13999.42 383
14000.54 381
14001.66 384
14002.78 395
14003.90 393
14005.01 415
14006.13 456
14007.25 446
14008.37 378
14009.49 403
14010.61 422
14011.72 428
14012.84 390
14013.96 367
14015.08 357
14016.20 386
14017.32 413
14018.43 433
14019.55 392
14020.67 404
14021.79 411
14022.91 407
14024.03 404
14025.15 423
14026.27 418
14027.39 424
14028.50 422
14029.62 394
14030.74 396
14031.86 401
14032.98 366
14034.10 400
14035.22 404
14036.34 421
14037.46 394
14038.58 383
14039.70 421
14040.82 424
14041.94 384
14043.06 390
14044.18 429
14045.30 371
14046.41 384
14047.53 383
14048.65 420
14049.77 411
14050.89 416
14052.01 421
14053.13 359
14054.25 402
14055.37 467
14056.49 450
14057.61 402
14058.74 432
14059.86 415
14060.98 410
14062.10 389
14063.22 366
14064.34 378
14065.46 408
14066.58 411
14067.70 393
14068.82 401
14069.94 410
14071.06 436
14072.18 422
14073.30 437
14074.42 418
14075.54 424
14076.66 408
14077.79 428
14078.91 413
14080.03 424
14081.15 405
14082.27 413
14083.39 405
14084.51 402
14085.63 443
14086.76 437
14087.88 410
14089.00 488
14090.12 444
14091.24 460
14092.36 439
14093.48 422
14094.61 470
14095.73 462
14096.85 448
14097.97 443
14099.09 416
14100.22 412
14101.34 433
14102.46 481
14103.58 462
14104.70 432
14105.83 441
14106.95 473
14108.07 510
14109.19 469
14110.31 463
14111.44 428
14112.56 447
14113.68 459
14114.80 486
14115.93 476
14117.05 454
14118.17 475
14119.29 438
14120.42 412
14121.54 429
14122.66 421
14123.79 377
14124.91 415
14126.03 421
14127.15 413
14128.28 371
14129.40 436
14130.52 428
14131.65 362
14132.77 407
14133.89 393
14135.02 439
14136.14 409
14137.26 390
14138.39 395
14139.51 399
14140.63 386
14141.76 413
14142.88 390
14144.00 421
14145.13 406
14146.25 401
14147.38 449
14148.50 411
14149.62 410
14150.75 387
14151.87 394
14152.99 434
14154.12 410
14155.24 387
14156.37 390
14157.49 371
14158.62 414
14159.74 395
14160.86 418
14161.99 387
14163.11 395
14164.24 406
14165.36 392
14166.49 369
14167.61 400
14168.74 392
14169.86 369
14170.99 358
14172.11 337
14173.23 365
14174.36 405
14175.48 396
14176.61 350
14177.73 355
14178.86 386
14179.98 432
14181.11 371
14182.23 325
14183.36 324
14184.49 365
14185.61 407
14186.74 380
14187.86 376
14188.99 341
14190.11 381
14191.24 369
14192.36 397
14193.49 340
14194.61 331
14195.74 377
14196.87 393
14197.99 360
14199.12 375
14200.24 348
14201.37 343
14202.50 365
14203.62 392
14204.75 370
14205.87 372
14207.00 388
14208.13 374
14209.25 395
14210.38 385
14211.50 371
14212.63 378
14213.76 390
14214.88 353
14216.01 345
14217.14 368
14218.26 336
14219.39 361
14220.52 344
14221.64 319
14222.77 343
14223.90 363
14225.02 348
14226.15 344
14227.28 330
14228.41 335
14229.53 320
14230.66 333
14231.79 346
14232.91 364
14234.04 339
14235.17 384
14236.30 367
14237.42 353
14238.55 380
14239.68 376
14240.81 408
14241.93 395
14243.06 384
14244.19 385
14245.32 341
14246.44 358
14247.57 369
14248.70 362
14249.83 376
14250.95 354
14252.08 350
14253.21 360
14254.34 355
14255.47 348
14256.59 344
14257.72 375
14258.85 355
14259.98 333
14261.11 354
14262.24 345
14263.36 348
14264.49 378
14265.62 367
14266.75 398
14267.88 364
14269.01 360
14270.14 397
14271.26 383
14272.39 352
14273.52 346
14274.65 308
14275.78 342
14276.91 348
14278.04 335
14279.17 341
14280.30 330
14281.42 358
14282.55 366
14283.68 359
14284.81 347
14285.94 337
14287.07 331
14288.20 347
14289.33 360
14290.46 363
14291.59 389
14292.72 335
14293.85 320
14294.98 343
14296.11 349
14297.24 369
14298.37 357
14299.50 367
14300.63 378
14301.76 345
14302.89 394
14304.02 382
14305.15 368
14306.28 373
14307.41 388
14308.54 365
14309.67 336
14310.80 317
14311.93 333
14313.06 377
14314.19 382
14315.32 366
14316.45 332
14317.58 366
14318.71 373
14319.84 341
14320.97 354
14322.10 338
14323.23 348
14324.36 315
14325.49 328
14326.63 350
14327.76 352
14328.89 352
14330.02 325
14331.15 315
14332.28 335
14333.41 324
14334.54 303
14335.67 330
14336.81 341
14337.94 342
14339.07 358
14340.20 346
14341.33 334
14342.46 324
14343.59 330
14344.73 347
14345.86 368
14346.99 370
14348.12 337
14349.25 373
14350.38 387
14351.52 341
14352.65 354
14353.78 354
14354.91 331
14356.04 357
14357.18 363
14358.31 365
14359.44 399
14360.57 375
14361.71 345
14362.84 351
14363.97 343
14365.10 355
14366.24 340
14367.37 310
14368.50 337
14369.63 345
14370.77 346
14371.90 370
14373.03 381
14374.16 333
14375.30 321
14376.43 336
14377.56 343
14378.70 319
14379.83 333
14380.96 314
14382.09 297
14383.23 310
14384.36 323
14385.49 347
14386.63 316
14387.76 327
14388.89 350
14390.03 352
14391.16 323
14392.29 302
14393.43 305
14394.56 344
14395.70 319
14396.83 313
14397.96 354
14399.10 350
14400.23 332
14401.36 317
14402.50 323
14403.63 311
14404.77 273
14405.90 293
14407.03 298
14408.17 308
14409.30 298
14410.44 333
14411.57 349
14412.71 337
14413.84 305
14414.97 320
14416.11 300
14417.24 291
14418.38 294
14419.51 332
14420.65 289
14421.78 338
14422.92 305
14424.05 309
14425.19 332
14426.32 282
14427.46 306
14428.59 303
14429.73 301
14430.86 300
14432.00 361
14433.13 318
14434.27 327
14435.40 301
14436.54 304
14437.67 333
14438.81 335
14439.94 345
14441.08 311
14442.21 349
14443.35 353
14444.48 321
14445.62 307
14446.76 281
14447.89 320
14449.03 332
14450.16 322
14451.30 334
14452.43 296
14453.57 272
14454.71 306
14455.84 304
14456.98 318
14458.11 320
14459.25 388
14460.39 328
14461.52 289
14462.66 323
14463.80 345
14464.93 303
14466.07 312
14467.20 343
14468.34 304
14469.48 347
14470.61 336
14471.75 323
14472.89 300
14474.02 327
14475.16 342
14476.30 302
14477.43 279
14478.57 308
14479.71 287
14480.85 296
14481.98 335
14483.12 333
14484.26 298
14485.39 283
14486.53 332
14487.67 303
14488.81 328
14489.94 281
14491.08 329
14492.22 340
14493.36 357
14494.49 316
14495.63 299
14496.77 304
14497.91 312
14499.04 304
14500.18 299
14501.32 315
14502.46 311
14503.59 334
14504.73 307
14505.87 314
14507.01 358
14508.15 382
14509.28 315
14510.42 331
14511.56 296
14512.70 309
14513.84 312
14514.98 300
14516.11 345
14517.25 374
14518.39 323
14519.53 305
14520.67 354
14521.81 349
14522.95 295
14524.08 327
14525.22 340
14526.36 352
14527.50 322
14528.64 342
14529.78 377
14530.92 355
14532.06 337
14533.20 375
14534.33 396
14535.47 343
14536.61 361
14537.75 329
14538.89 331
14540.03 343
14541.17 302
14542.31 338
14543.45 369
14544.59 344
14545.73 325
14546.87 302
14548.01 315
14549.15 322
14550.29 334
14551.43 310
14552.57 349
14553.71 327
14554.85 326
14555.99 294
14557.13 288
14558.27 303
14559.41 325
14560.55 366
14561.69 303
14562.83 311
14563.97 307
14565.11 290
14566.25 289
14567.39 305
14568.53 344
14569.67 307
14570.81 311
14571.95 344
14573.09 292
14574.23 327
14575.37 310
14576.51 284
14577.65 282
14578.79 301
14579.94 316
14581.08 296
14582.22 306
14583.36 326
14584.50 354
14585.64 333
14586.78 281
14587.92 302
14589.06 299
14590.21 314
14591.35 309
14592.49 310
14593.63 324
14594.77 296
14595.91 341
14597.05 359
14598.20 347
14599.34 360
14600.48 309
14601.62 287
14602.76 299
14603.90 291
14605.05 303
14606.19 327
14607.33 313
14608.47 336
14609.61 309
14610.76 302
14611.90 317
14613.04 313
14614.18 304
14615.32 319
14616.47 281
14617.61 322
14618.75 337
14619.89 286
14621.04 291
14622.18 283
14623.32 309
14624.46 282
14625.61 305
14626.75 361
14627.89 297
14629.04 338
14630.18 304
14631.32 307
14632.46 333
14633.61 327
14634.75 326
14635.89 334
14637.04 332
14638.18 340
14639.32 318
14640.47 313
14641.61 339
14642.75 322
14643.90 333
14645.04 357
14646.18 320
14647.33 320
14648.47 346
14649.61 332
14650.76 357
14651.90 341
14653.05 285
14654.19 334
14655.33 344
14656.48 326
14657.62 318
14658.76 323
14659.91 317
14661.05 332
14662.20 347
14663.34 318
14664.49 278
14665.63 321
14666.77 348
14667.92 335
14669.06 327
14670.21 293
14671.35 339
14672.50 317
14673.64 341
14674.79 323
14675.93 289
14677.07 308
14678.22 292
14679.36 284
14680.51 291
14681.65 294
14682.80 307
14683.94 285
14685.09 298
14686.23 319
14687.38 298
14688.52 292
14689.67 266
14690.81 269
14691.96 291
14693.10 299
14694.25 304
14695.40 311
14696.54 286
14697.69 281
14698.83 274
14699.98 276
14701.12 320
14702.27 266
14703.41 267
14704.56 284
14705.71 292
14706.85 276
14708.00 281
14709.14 317
14710.29 278
14711.44 304
14712.58 303
14713.73 315
14714.87 287
14716.02 255
14717.17 255
14718.31 288
14719.46 306
14720.61 264
14721.75 231
14722.90 278
14724.05 297
14725.19 334
14726.34 286
14727.49 281
14728.63 276
14729.78 319
14730.93 316
14732.07 308
14733.22 307
14734.37 330
14735.51 296
14736.66 277
14737.81 275
14738.95 288
14740.10 274
14741.25 305
14742.40 302
14743.54 267
14744.69 306
14745.84 291
14746.99 301
14748.13 289
14749.28 307
14750.43 301
14751.58 258
14752.72 259
14753.87 284
14755.02 300
14756.17 351
14757.31 294
14758.46 274
14759.61 287
14760.76 283
14761.91 292
14763.05 261
14764.20 281
14765.35 305
14766.50 296
14767.65 277
14768.80 241
14769.94 303
14771.09 279
14772.24 279
14773.39 289
14774.54 276
14775.69 284
14776.83 300
14777.98 277
14779.13 303
14780.28 256
14781.43 260
14782.58 284
14783.73 252
14784.88 321
14786.03 317
14787.17 336
14788.32 326
14789.47 285
14790.62 255
14791.77 287
14792.92 295
14794.07 281
14795.22 311
14796.37 317
14797.52 287
14798.67 293
14799.82 282
14800.97 278
14802.12 270
14803.26 281
14804.41 272
14805.56 254
14806.71 251
14807.86 290
14809.01 285
14810.16 272
14811.31 304
14812.46 256
14813.61 324
14814.76 285
14815.91 274
14817.06 240
14818.21 265
14819.36 285
14820.51 255
14821.66 280
14822.82 309
14823.97 301
14825.12 274
14826.27 322
14827.42 281
14828.57 298
14829.72 280
14830.87 281
14832.02 280
14833.17 278
14834.32 270
14835.47 267
14836.62 281
14837.77 280
14838.93 292
14840.08 262
14841.23 246
14842.38 285
14843.53 272
14844.68 235
14845.83 259
14846.98 255
14848.14 297
14849.29 340
14850.44 299
14851.59 275
14852.74 258
14853.89 252
14855.04 270
14856.20 277
14857.35 261
14858.50 273
14859.65 274
14860.80 293
14861.96 286
14863.11 246
14864.26 252
14865.41 281
14866.56 261
14867.72 240
14868.87 241
14870.02 277
14871.17 324
14872.32 283
14873.48 250
14874.63 251
14875.78 240
14876.93 261
14878.09 279
14879.24 268
14880.39 257
14881.54 247
14882.70 243
14883.85 226
14885.00 244
14886.16 258
14887.31 267
14888.46 278
14889.61 267
14890.77 265
14891.92 293
14893.07 259
14894.23 269
14895.38 258
14896.53 298
14897.69 279
14898.84 260
14899.99 251
14901.15 244
14902.30 274
14903.45 283
14904.61 269
14905.76 250
14906.91 247
14908.07 256
14909.22 263
14910.38 267
14911.53 276
14912.68 271
14913.84 251
14914.99 264
14916.15 239
14917.30 257
14918.45 311
14919.61 257
14920.76 257
14921.92 284
14923.07 267
14924.22 285
14925.38 244
14926.53 244
14927.69 263
14928.84 285
14930.00 271
14931.15 242
14932.31 276
14933.46 278
14934.62 272
14935.77 250
14936.93 255
14938.08 287
14939.24 304
14940.39 251
14941.55 261
14942.70 279
14943.86 263
14945.01 263
14946.17 238
14947.32 273
14948.48 274
14949.63 256
14950.79 269
14951.94 257
14953.10 287
14954.25 292
14955.41 266
14956.56 281
14957.72 250
14958.88 240
14960.03 240
14961.19 295
14962.34 316
14963.50 265
14964.65 272
14965.81 253
14966.97 290
14968.12 268
14969.28 260
14970.43 214
14971.59 232
14972.75 261
14973.90 253
14975.06 263
14976.22 305
14977.37 260
14978.53 251
14979.69 245
14980.84 264
14982.00 298
14983.16 263
14984.31 251
14985.47 278
14986.63 295
14987.78 270
14988.94 266
14990.10 249
14991.25 267
14992.41 287
14993.57 283
14994.72 240
14995.88 308
14997.04 320
14998.20 315
14999.35 236
15000.51 277
15001.67 257
15002.82 295
15003.98 250
15005.14 247
15006.30 251
15007.45 257
15008.61 283
15009.77 250
15010.93 263
15012.09 251
15013.24 265
15014.40 269
15015.56 281
15016.72 273
15017.87 259
15019.03 267
15020.19 302
15021.35 287
15022.51 278
15023.67 296
15024.82 273
15025.98 286
15027.14 291
15028.30 288
15029.46 253
15030.62 283
15031.77 288
15032.93 291
15034.09 273
15035.25 265
15036.41 299
15037.57 274
15038.73 265
15039.88 278
15041.04 259
15042.20 240
15043.36 228
15044.52 256
15045.68 269
15046.84 251
15048.00 265
15049.16 274
15050.32 240
15051.47 260
15052.63 261
15053.79 260
15054.95 266
15056.11 243
15057.27 236
15058.43 233
15059.59 266
15060.75 245
15061.91 245
15063.07 301
15064.23 274
15065.39 269
15066.55 238
15067.71 209
15068.87 249
15070.03 254
15071.19 275
15072.35 251
15073.51 262
15074.67 249
15075.83 262
15076.99 261
15078.15 256
15079.31 275
15080.47 276
15081.63 234
15082.79 241
15083.95 257
15085.11 307
15086.27 272
15087.43 230
15088.59 263
15089.76 258
15090.92 242
15092.08 282
15093.24 296
15094.40 247
15095.56 244
15096.72 272
15097.88 265
15099.04 248
15100.20 258
15101.37 244
15102.53 247
15103.69 282
15104.85 295
15106.01 238
15107.17 286
15108.33 290
15109.50 257
15110.66 244
15111.82 236
15112.98 263
15114.14 300
15115.30 254
15116.47 268
15117.63 239
15118.79 244
15119.95 269
15121.11 282
15122.27 242
15123.44 237
15124.60 274
15125.76 244
15126.92 269
15128.09 301
15129.25 270
15130.41 276
15131.57 277
15132.73 256
15133.90 254
15135.06 271
15136.22 281
15137.38 262
15138.55 243
15139.71 264
15140.87 262
15142.04 230
15143.20 247
15144.36 266
15145.52 249
15146.69 261
15147.85 276
15149.01 258
15150.18 241
15151.34 280
15152.50 264
15153.67 276
15154.83 278
15155.99 243
15157.16 248
15158.32 263
15159.48 271
15160.65 268
15161.81 257
15162.97 236
15164.14 278
15165.30 253
15166.46 276
15167.63 292
15168.79 290
15169.95 300
15171.12 257
15172.28 238
15173.45 259
15174.61 254
15175.77 246
15176.94 245
15178.10 258
15179.27 256
15180.43 247
15181.60 224
15182.76 251
15183.92 236
15185.09 250
15186.25 293
15187.42 257
15188.58 280
15189.75 286
15190.91 265
15192.08 259
15193.24 232
15194.41 259
15195.57 276
15196.74 287
15197.90 240
15199.07 256
15200.23 256
15201.40 244
15202.56 230
15203.73 239
15204.89 249
15206.06 255
15207.22 251
15208.39 226
15209.55 235
15210.72 266
15211.88 262
15213.05 267
15214.21 245
15215.38 224
15216.54 252
15217.71 252
15218.88 270
15220.04 254
15221.21 271
15222.37 277
15223.54 251
15224.71 256
15225.87 273
15227.04 256
15228.20 276
15229.37 268
15230.54 266
15231.70 293
15232.87 268
15234.03 270
15235.20 267
15236.37 269
15237.53 253
15238.70 240
15239.87 277
15241.03 272
15242.20 287
15243.37 317
15244.53 263
15245.70 293
15246.87 253
15248.03 263
15249.20 285
15250.37 277
15251.53 269
15252.70 274
15253.87 255
15255.04 256
15256.20 279
15257.37 295
15258.54 292
15259.70 228
15260.87 243
15262.04 265
15263.21 278
15264.37 232
15265.54 256
15266.71 283
15267.88 274
15269.04 260
15270.21 270
15271.38 262
15272.55 266
15273.72 287
15274.88 286
15276.05 241
15277.22 233
15278.39 267
15279.56 287
15280.72 254
15281.89 228
15283.06 237
15284.23 248
15285.40 245
15286.56 250
15287.73 263
15288.90 288
15290.07 289
15291.24 258
15292.41 273
15293.58 255
15294.74 271
15295.91 274
15297.08 256
15298.25 265
15299.42 257
15300.59 299
15301.76 272
15302.93 255
15304.09 257
15305.26 300
15306.43 282
15307.60 305
15308.77 270
15309.94 235
15311.11 245
15312.28 225
15313.45 261
15314.62 263
15315.79 284
15316.96 277
15318.13 290
15319.30 296
15320.46 278
15321.63 232
15322.80 256
15323.97 245
15325.14 253
15326.31 252
15327.48 266
15328.65 271
15329.82 269
15330.99 255
15332.16 292
15333.33 289
15334.50 259
15335.67 261
15336.84 258
15338.01 286
15339.18 268
15340.36 256
15341.53 273
15342.70 290
15343.87 270
15345.04 237
15346.21 250
15347.38 252
15348.55 268
15349.72 244
15350.89 236
15352.06 255
15353.23 257
15354.40 270
15355.57 279
15356.75 236
15357.92 281
15359.09 299
15360.26 271
15361.43 248
15362.60 254
15363.77 239
15364.94 252
15366.11 292
15367.29 258
15368.46 253
15369.63 268
15370.80 286
15371.97 253
15373.14 220
15374.32 231
15375.49 252
15376.66 246
15377.83 250
15379.00 287
15380.17 283
15381.35 248
15382.52 269
15383.69 254
15384.86 279
15386.03 278
15387.21 277
15388.38 245
15389.55 246
15390.72 282
15391.90 256
15393.07 274
15394.24 259
15395.41 273
15396.59 270
15397.76 271
15398.93 241
15400.10 243
15401.28 243
15402.45 270
15403.62 258
15404.79 221
15405.97 270
15407.14 255
15408.31 246
15409.49 231
15410.66 259
15411.83 246
15413.01 276
15414.18 263
15415.35 276
15416.53 244
15417.70 268
15418.87 281
15420.05 275
15421.22 256
15422.39 213
15423.57 255
15424.74 257
15425.91 224
15427.09 227
15428.26 276
15429.43 245
15430.61 271
15431.78 260
15432.96 268
15434.13 245
15435.30 251
15436.48 249
15437.65 239
15438.83 278
15440.00 279
15441.17 245
15442.35 217
15443.52 286
15444.70 274
15445.87 279
15447.05 260
15448.22 273
15449.40 280
15450.57 237
15451.75 258
15452.92 252
15454.09 275
15455.27 247
15456.44 247
15457.62 280
15458.79 266
15459.97 245
15461.14 260
15462.32 278
15463.49 259
15464.67 248
15465.84 253
15467.02 291
15468.19 287
15469.37 268
15470.55 230
15471.72 251
15472.90 224
15474.07 240
15475.25 243
15476.42 269
15477.60 248
15478.77 237
15479.95 249
15481.13 262
15482.30 231
15483.48 266
15484.65 288
15485.83 250
15487.00 252
15488.18 231
15489.36 273
15490.53 250
15491.71 270
15492.89 233
15494.06 250
15495.24 233
15496.41 296
15497.59 258
15498.77 247
15499.94 254
15501.12 265
15502.30 260
15503.47 251
15504.65 220
15505.83 237
15507.00 220
15508.18 268
15509.36 283
15510.53 242
15511.71 286
15512.89 237
15514.06 264
15515.24 263
15516.42 244
15517.60 231
15518.77 257
15519.95 278
15521.13 264
15522.30 258
15523.48 244
15524.66 233
15525.84 202
15527.01 249
15528.19 243
15529.37 256
15530.55 255
15531.73 242
15532.90 233
15534.08 262
15535.26 236
15536.44 289
15537.61 278
15538.79 285
15539.97 251
15541.15 226
15542.33 252
15543.50 246
15544.68 276
15545.86 275
15547.04 273
15548.22 221
15549.40 265
15550.57 269
15551.75 293
15552.93 241
15554.11 236
15555.29 267
15556.47 288
15557.65 280
15558.82 267
15560.00 245
15561.18 252
15562.36 274
15563.54 245
15564.72 241
15565.90 232
15567.08 256
15568.26 281
15569.43 273
15570.61 253
15571.79 305
15572.97 268
15574.15 250
15575.33 230
15576.51 258
15577.69 265
15578.87 274
15580.05 264
15581.23 247
15582.41 254
15583.59 290
15584.77 273
15585.95 267
15587.13 266
15588.31 292
15589.49 271
15590.67 269
15591.85 247
15593.03 239
15594.21 280
15595.39 262
15596.57 241
15597.75 267
15598.93 284
15600.11 250
15601.29 247
15602.47 273
15603.65 268
15604.83 254
15606.01 249
15607.19 283
15608.37 295
15609.55 292
15610.73 272
15611.91 277
15613.09 261
15614.27 280
15615.45 294
15616.64 263
15617.82 245
15619.00 233
15620.18 253
15621.36 306
15622.54 330
15623.72 319
15624.90 297
15626.08 246
15627.27 265
15628.45 270
15629.63 271
15630.81 306
15631.99 299
15633.17 291
15634.35 272
15635.54 297
15636.72 278
15637.90 284
15639.08 305
15640.26 275
15641.45 234
15642.63 266
15643.81 266
15644.99 270
15646.17 275
15647.36 286
15648.54 293
15649.72 306
15650.90 267
15652.08 275
15653.27 282
15654.45 260
15655.63 280
15656.81 308
15658.00 252
15659.18 257
15660.36 259
15661.54 262
15662.73 293
15663.91 293
15665.09 274
15666.27 301
15667.46 318
15668.64 298
15669.82 289
15671.01 294
15672.19 285
15673.37 285
15674.56 291
15675.74 274
15676.92 280
15678.10 285
15679.29 259
15680.47 247
15681.65 274
15682.84 274
15684.02 288
15685.21 301
15686.39 269
15687.57 340
15688.76 286
15689.94 285
15691.12 308
15692.31 297
15693.49 294
15694.67 286
15695.86 280
15697.04 290
15698.23 264
15699.41 278
15700.59 268
15701.78 273
15702.96 244
15704.15 294
15705.33 288
15706.52 302
15707.70 313
15708.88 297
15710.07 281
15711.25 274
15712.44 284
15713.62 285
15714.81 261
15715.99 296
15717.18 272
15718.36 238
15719.55 246
15720.73 297
15721.92 268
15723.10 231
15724.29 254
15725.47 273
15726.66 258
15727.84 287
15729.03 292
15730.21 269
15731.40 286
15732.58 283
15733.77 268
15734.95 271
15736.14 278
15737.32 250
15738.51 293
15739.69 242
15740.88 271
15742.07 259
15743.25 284
15744.44 268
15745.62 269
15746.81 308
15747.99 289
15749.18 273
15750.37 271
15751.55 251
15752.74 288
15753.93 297
15755.11 298
15756.30 274
15757.48 260
15758.67 292
15759.86 256
15761.04 292
15762.23 265
15763.42 298
15764.60 287
15765.79 307
15766.98 312
15768.16 266
15769.35 291
15770.54 318
15771.72 331
15772.91 287
15774.10 317
15775.28 326
15776.47 301
15777.66 286
15778.84 322
15780.03 268
15781.22 292
15782.41 291
15783.59 285
15784.78 284
15785.97 257
15787.15 253
15788.34 277
15789.53 276
15790.72 286
15791.90 273
15793.09 278
15794.28 294
15795.47 306
15796.65 284
15797.84 254
15799.03 321
15800.22 304
15801.41 293
15802.59 281
15803.78 279
15804.97 257
15806.16 293
15807.35 280
15808.53 289
15809.72 263
15810.91 274
15812.10 322
15813.29 294
15814.48 295
15815.66 262
15816.85 294
15818.04 314
15819.23 284
15820.42 247
15821.61 240
15822.80 265
15823.98 275
15825.17 240
15826.36 253
15827.55 259
15828.74 257
15829.93 252
15831.12 279
15832.31 260
15833.50 247
15834.69 309
15835.87 263
15837.06 244
15838.25 253
15839.44 265
15840.63 266
15841.82 237
15843.01 244
15844.20 268
15845.39 285
15846.58 265
15847.77 298
15848.96 281
15850.15 309
15851.34 318
15852.53 293
15853.72 274
15854.91 267
15856.10 274
15857.29 293
15858.48 240
15859.67 271
15860.86 254
15862.05 263
15863.24 247
15864.43 233
15865.62 273
15866.81 247
15868.00 252
15869.19 254
15870.38 277
15871.57 272
15872.76 298
15873.95 227
15875.14 267
15876.33 254
15877.52 291
15878.72 261
15879.91 275
15881.10 241
15882.29 252
15883.48 270
15884.67 236
15885.86 229
15887.05 239
15888.24 242
15889.43 272
15890.63 292
15891.82 245
15893.01 252
15894.20 248
15895.39 260
15896.58 248
15897.77 290
15898.97 258
15900.16 273
15901.35 249
15902.54 271
15903.73 254
15904.92 222
15906.12 251
15907.31 279
15908.50 282
15909.69 241
15910.88 282
15912.08 264
15913.27 275
15914.46 290
15915.65 266
15916.85 248
15918.04 228
15919.23 267
15920.42 271
15921.61 258
15922.81 224
15924.00 295
15925.19 277
15926.38 238
15927.58 249
15928.77 266
15929.96 284
15931.16 317
15932.35 291
15933.54 227
15934.73 249
15935.93 289
15937.12 289
15938.31 287
15939.51 273
15940.70 268
15941.89 251
15943.09 282
15944.28 244
15945.47 267
15946.67 260
15947.86 247
15949.05 248
15950.25 268
15951.44 258
15952.63 285
15953.83 246
15955.02 272
15956.21 244
15957.41 271
15958.60 298
15959.80 283
15960.99 260
15962.18 259
15963.38 268
15964.57 241
15965.77 239
15966.96 266
15968.15 248
15969.35 268
15970.54 239
15971.74 256
15972.93 255
15974.13 259
15975.32 278
15976.51 232
15977.71 260
15978.90 251
15980.10 240
15981.29 243
15982.49 260
15983.68 291
15984.88 232
15986.07 230
15987.27 215
15988.46 223
15989.66 246
15990.85 270
15992.05 278
15993.24 244
15994.44 276
15995.63 263
15996.83 226
15998.02 214
15999.22 223
16000.41 240
16001.61 227
16002.80 217
16004.00 241
16005.20 257
16006.39 267
16007.59 233
16008.78 239
16009.98 257
16011.17 263
16012.37 215
16013.57 257
16014.76 269
16015.96 226
16017.15 261
16018.35 255
16019.55 312
16020.74 260
16021.94 227
16023.13 282
16024.33 231
16025.53 251
16026.72 247
16027.92 242
16029.12 258
16030.31 230
16031.51 211
16032.71 211
16033.90 247
16035.10 240
16036.30 254
16037.49 246
16038.69 261
16039.89 269
16041.08 261
16042.28 238
16043.48 232
16044.67 256
16045.87 233
16047.07 230
16048.27 259
16049.46 245
16050.66 241
16051.86 231
16053.06 251
16054.25 264
16055.45 277
16056.65 221
16057.84 224
16059.04 236
16060.24 245
16061.44 208
16062.64 218
16063.83 221
16065.03 223
16066.23 213
16067.43 224
16068.62 201
16069.82 233
16071.02 238
16072.22 258
16073.42 260
16074.62 225
16075.81 258
16077.01 246
16078.21 249
16079.41 266
16080.61 288
16081.81 239
16083.00 224
16084.20 238
16085.40 208
16086.60 231
16087.80 241
16089.00 254
16090.20 227
16091.39 270
16092.59 258
16093.79 269
16094.99 262
16096.19 222
16097.39 210
16098.59 216
16099.79 232
16100.99 243
16102.19 231
16103.38 241
16104.58 226
16105.78 245
16106.98 210
16108.18 231
16109.38 262
16110.58 262
16111.78 247
16112.98 206
16114.18 220
16115.38 237
16116.58 221
16117.78 236
16118.98 213
16120.18 210
16121.38 214
16122.58 206
16123.78 255
16124.98 255
16126.18 259
16127.38 250
16128.58 260
16129.78 219
16130.98 253
16132.18 252
16133.38 247
16134.58 207
16135.78 217
16136.98 263
16138.18 229
16139.38 233
16140.58 240
16141.78 267
16142.98 227
16144.19 216
16145.39 214
16146.59 240
16147.79 255
16148.99 246
16150.19 208
16151.39 212
16152.59 216
16153.79 230
16154.99 235
16156.20 215
16157.40 218
16158.60 242
16159.80 259
16161.00 294
16162.20 238
16163.40 188
16164.61 219
16165.81 225
16167.01 231
16168.21 254
16169.41 248
16170.61 220
16171.82 226
16173.02 229
16174.22 238
16175.42 248
16176.62 228
16177.82 237
16179.03 239
16180.23 229
16181.43 256
16182.63 240
16183.84 218
16185.04 251
16186.24 206
16187.44 219
16188.65 229
16189.85 257
16191.05 223
16192.25 207
16193.46 248
16194.66 268
16195.86 253
16197.06 236
16198.27 265
16199.47 231
16200.67 241
16201.87 244
16203.08 191
16204.28 230
16205.48 216
16206.69 217
16207.89 215
16209.09 201
16210.30 218
16211.50 213
16212.70 235
16213.91 234
16215.11 253
16216.31 232
16217.52 246
16218.72 243
16219.92 202
16221.13 233
16222.33 225
16223.53 237
16224.74 255
16225.94 222
16227.15 248
16228.35 240
16229.55 250
16230.76 226
16231.96 267
16233.17 222
16234.37 250
16235.57 262
16236.78 238
16237.98 230
16239.19 279
16240.39 227
16241.60 204
16242.80 220
16244.00 247
16245.21 263
16246.41 241
16247.62 224
16248.82 235
16250.03 275
16251.23 270
16252.44 236
16253.64 248
16254.85 246
16256.05 232
16257.26 264
16258.46 246
16259.67 219
16260.87 227
16262.08 239
16263.28 218
16264.49 218
16265.69 220
16266.90 244
16268.10 259
16269.31 208
16270.51 266
16271.72 256
16272.93 256
16274.13 241
16275.34 259
16276.54 234
16277.75 249
16278.95 199
16280.16 216
16281.37 244
16282.57 288
16283.78 253
16284.98 208
16286.19 212
16287.40 219
16288.60 243
16289.81 237
16291.01 225
16292.22 235
16293.43 277
16294.63 262
16295.84 232
16297.05 198
16298.25 225
16299.46 271
16300.67 276
16301.87 241
16303.08 262
16304.29 283
16305.49 269
16306.70 263
16307.91 252
16309.11 244
16310.32 250
16311.53 237
16312.73 218
16313.94 232
16315.15 234
16316.36 230
16317.56 258
16318.77 224
16319.98 251
16321.19 230
16322.39 251
16323.60 255
16324.81 238
16326.02 224
16327.22 211
16328.43 228
16329.64 251
16330.85 224
16332.05 266
16333.26 250
16334.47 217
16335.68 208
16336.88 222
16338.09 238
16339.30 218
16340.51 220
16341.72 216
16342.93 222
16344.13 219
16345.34 205
16346.55 195
16347.76 231
16348.97 240
16350.18 240
16351.38 226
16352.59 232
16353.80 304
16355.01 283
16356.22 211
16357.43 227
16358.64 250
16359.84 241
16361.05 250
16362.26 203
16363.47 229
16364.68 224
16365.89 242
16367.10 242
16368.31 264
16369.52 232
16370.73 229
16371.93 229
16373.14 250
16374.35 202
16375.56 219
16376.77 215
16377.98 202
16379.19 205
16380.40 236
16381.61 240
16382.82 193
16384.03 222
16385.24 230
16386.45 236
16387.66 228
16388.87 253
16390.08 196
16391.29 223
16392.50 214
16393.71 205
16394.92 223
16396.13 209
16397.34 204
16398.55 232
16399.76 233
16400.97 199
16402.18 196
16403.39 191
16404.60 229
16405.81 251
16407.02 204
16408.23 229
16409.44 219
16410.65 209
16411.86 241
16413.08 219
16414.29 240
16415.50 217
16416.71 244
16417.92 225
16419.13 250
16420.34 227
16421.55 217
16422.76 224
16423.97 236
16425.19 228
16426.40 213
16427.61 232
16428.82 220
16430.03 252
16431.24 243
16432.45 208
16433.67 231
16434.88 199
16436.09 228
16437.30 225
16438.51 228
16439.72 209
16440.94 238
16442.15 206
16443.36 201
16444.57 224
16445.78 232
16446.99 206
16448.21 221
16449.42 226
16450.63 227
16451.84 263
16453.06 218
16454.27 204
16455.48 203
16456.69 196
16457.90 215
16459.12 206
16460.33 184
16461.54 211
16462.75 211
16463.97 199
16465.18 198
16466.39 242
16467.61 198
16468.82 210
16470.03 228
16471.24 219
16472.46 216
16473.67 208
16474.88 234
16476.10 228
16477.31 243
16478.52 202
16479.74 231
16480.95 247
16482.16 239
16483.38 218
16484.59 208
16485.80 217
16487.02 228
16488.23 214
16489.44 238
16490.66 227
16491.87 238
16493.08 219
16494.30 239
16495.51 214
16496.73 212
16497.94 216
16499.15 225
16500.37 247
16501.58 232
16502.80 218
16504.01 212
16505.22 228
16506.44 220
16507.65 241
16508.87 209
16510.08 215
16511.30 215
16512.51 278
16513.72 254
16514.94 253
16516.15 249
16517.37 231
16518.58 222
16519.80 219
16521.01 208
16522.23 201
16523.44 205
16524.66 200
16525.87 231
16527.09 180
16528.30 220
16529.52 233
16530.73 204
16531.95 223
16533.16 186
16534.38 192
16535.59 225
16536.81 225
16538.02 207
16539.24 222
16540.45 242
16541.67 234
16542.89 215
16544.10 214
16545.32 215
16546.53 234
16547.75 209
16548.96 210
16550.18 231
16551.40 251
16552.61 221
16553.83 200
16555.04 226
16556.26 204
16557.48 218
16558.69 234
16559.91 219
16561.12 226
16562.34 212
16563.56 193
16564.77 214
16565.99 231
16567.21 214
16568.42 184
16569.64 197
16570.86 194
16572.07 200
16573.29 207
16574.51 173
16575.72 220
16576.94 247
16578.16 204
16579.37 213
16580.59 249
16581.81 197
16583.02 197
16584.24 206
16585.46 225
16586.68 208
16587.89 196
16589.11 217
16590.33 194
16591.54 208
16592.76 207
16593.98 240
16595.20 217
16596.41 215
16597.63 218
16598.85 224
16600.07 197
16601.29 200
16602.50 167
16603.72 211
16604.94 239
16606.16 221
16607.37 219
16608.59 189
16609.81 209
16611.03 251
16612.25 212
16613.46 212
16614.68 207
16615.90 201
16617.12 225
16618.34 212
16619.56 246
16620.77 202
16621.99 197
16623.21 181
16624.43 195
16625.65 194
16626.87 221
16628.09 208
16629.30 223
16630.52 220
16631.74 195
16632.96 220
16634.18 227
16635.40 212
16636.62 205
16637.84 237
16639.06 223
16640.28 277
16641.49 211
16642.71 195
16643.93 207
16645.15 199
16646.37 188
16647.59 178
16648.81 217
16650.03 237
16651.25 217
16652.47 214
16653.69 206
16654.91 220
16656.13 230
16657.35 226
16658.57 233
16659.79 241
16661.01 219
16662.23 221
16663.45 233
16664.67 217
16665.89 184
16667.11 232
16668.33 234
16669.55 234
16670.77 186
16671.99 216
16673.21 218
16674.43 214
16675.65 205
16676.87 206
16678.09 205
16679.31 194
16680.53 223
16681.75 213
16682.97 198
16684.19 205
16685.42 195
16686.64 206
16687.86 187
16689.08 182
16690.30 199
16691.52 197
16692.74 190
16693.96 197
16695.18 227
16696.40 186
16697.63 194
16698.85 213
16700.07 224
16701.29 255
16702.51 243
16703.73 184
16704.95 199
16706.18 239
16707.40 238
16708.62 203
16709.84 219
16711.06 210
16712.28 192
16713.51 207
16714.73 193
16715.95 195
16717.17 181
16718.39 209
16719.62 216
16720.84 208
16722.06 203
16723.28 211
16724.50 213
16725.73 171
16726.95 202
16728.17 214
16729.39 253
16730.62 240
16731.84 218
16733.06 201
16734.28 214
16735.51 217
16736.73 220
16737.95 207
16739.18 186
16740.40 202
16741.62 210
16742.84 215
16744.07 240
16745.29 227
16746.51 193
16747.74 216
16748.96 200
16750.18 228
16751.41 193
16752.63 208
16753.85 185
16755.08 206
16756.30 251
16757.52 229
16758.75 247
16759.97 234
16761.19 186
16762.42 202
16763.64 191
16764.86 202
16766.09 200
16767.31 221
16768.54 222
16769.76 228
16770.98 226
16772.21 228
16773.43 210
16774.66 215
16775.88 225
16777.10 194
16778.33 220
16779.55 213
16780.78 227
16782.00 218
16783.22 221
16784.45 233
16785.67 226
16786.90 202
16788.12 207
16789.35 233
16790.57 224
16791.80 206
16793.02 232
16794.25 209
16795.47 215
16796.70 215
16797.92 192
16799.15 208
16800.37 223
16801.60 188
16802.82 199
16804.05 225
16805.27 227
16806.50 191
16807.72 210
16808.95 192
16810.17 200
16811.40 228
16812.62 216
16813.85 235
16815.07 209
16816.30 207
16817.53 218
16818.75 189
16819.98 198
16821.20 256
16822.43 236
16823.65 197
16824.88 200
16826.11 233
16827.33 220
16828.56 192
16829.78 214
16831.01 196
16832.24 226
16833.46 195
16834.69 192
16835.92 209
16837.14 232
16838.37 216
16839.60 216
16840.82 219
16842.05 213
16843.27 209
16844.50 210
16845.73 213
16846.96 227
16848.18 208
16849.41 247
16850.64 231
16851.86 214
16853.09 192
16854.32 214
16855.54 191
16856.77 180
16858.00 231
16859.22 236
16860.45 205
16861.68 190
16862.91 203
16864.13 204
16865.36 210
16866.59 213
16867.82 212
16869.04 197
16870.27 220
16871.50 220
16872.73 189
16873.95 196
16875.18 226
16876.41 217
16877.64 211
16878.87 213
16880.09 208
16881.32 206
16882.55 213
16883.78 207
16885.01 227
16886.23 206
16887.46 208
16888.69 216
16889.92 223
16891.15 166
16892.38 208
16893.60 231
16894.83 215
16896.06 213
16897.29 230
16898.52 213
16899.75 207
16900.98 211
16902.20 215
16903.43 214
16904.66 196
16905.89 235
16907.12 200
16908.35 217
16909.58 228
16910.81 224
16912.04 288
16913.26 223
16914.49 215
16915.72 215
16916.95 196
16918.18 207
16919.41 201
16920.64 205
16921.87 199
16923.10 179
16924.33 213
16925.56 189
16926.79 215
16928.02 202
16929.25 196
16930.48 182
16931.71 195
16932.94 202
16934.17 196
16935.40 190
16936.63 185
16937.86 192
16939.09 196
16940.32 221
16941.55 216
16942.78 219
16944.01 229
16945.24 227
16946.47 200
16947.70 230
16948.93 224
16950.16 189
16951.39 196
16952.62 192
16953.85 200
16955.08 237
16956.31 197
16957.54 227
16958.77 179
16960.01 187
16961.24 203
16962.47 227
16963.70 204
16964.93 208
16966.16 208
16967.39 212
16968.62 217
16969.85 224
16971.08 214
16972.32 204
16973.55 238
16974.78 205
16976.01 223
16977.24 220
16978.47 210
16979.70 225
16980.94 207
16982.17 210
16983.40 198
16984.63 191
16985.86 221
16987.10 225
16988.33 235
16989.56 202
16990.79 204
16992.02 210
16993.26 224
16994.49 232
16995.72 209
16996.95 225
16998.18 204
16999.42 190
17000.65 175
17001.88 223
17003.11 221
17004.35 211
17005.58 180
17006.81 188
17008.04 206
17009.28 203
17010.51 183
17011.74 178
17012.97 195
17014.21 205
17015.44 194
17016.67 208
17017.91 176
17019.14 185
17020.37 199
17021.60 214
17022.84 231
17024.07 208
17025.30 217
17026.54 187
17027.77 196
17029.00 207
17030.24 216
17031.47 197
17032.70 211
17033.94 197
17035.17 159
17036.41 178
17037.64 209
17038.87 208
17040.11 202
17041.34 200
17042.57 204
17043.81 210
17045.04 197
17046.28 186
17047.51 172
17048.74 182
17049.98 200
17051.21 181
17052.45 177
17053.68 177
17054.92 162
17056.15 199
17057.38 207
17058.62 210
17059.85 225
17061.09 196
17062.32 198
17063.56 217
17064.79 200
17066.03 203
17067.26 194
17068.50 204
17069.73 225
17070.97 205
17072.20 185
17073.44 185
17074.67 179
17075.91 183
17077.14 204
17078.38 207
17079.61 180
17080.85 170
17082.08 165
17083.32 194
17084.55 193
17085.79 211
17087.02 175
17088.26 196
17089.49 195
17090.73 175
17091.97 164
17093.20 204
17094.44 190
17095.67 191
17096.91 198
17098.14 182
17099.38 170
17100.62 188
17101.85 173
17103.09 186
17104.32 178
17105.56 187
17106.80 182
17108.03 191
17109.27 175
17110.51 192
17111.74 191
17112.98 193
17114.21 212
17115.45 241
17116.69 194
17117.92 200
17119.16 212
17120.40 215
17121.63 231
17122.87 206
17124.11 204
17125.34 204
17126.58 205
17127.82 195
17129.06 199
17130.29 193
17131.53 184
17132.77 205
17134.00 183
17135.24 230
17136.48 175
17137.72 194
17138.95 205
17140.19 188
17141.43 207
17142.67 176
17143.90 216
17145.14 206
17146.38 168
17147.62 189
17148.85 217
17150.09 211
17151.33 198
17152.57 187
17153.80 186
17155.04 204
17156.28 209
17157.52 223
17158.76 224
17159.99 203
17161.23 194
17162.47 184
17163.71 163
17164.95 213
17166.19 206
17167.42 209
17168.66 193
17169.90 197
17171.14 219
17172.38 203
17173.62 218
17174.86 202
17176.09 205
17177.33 200
17178.57 200
17179.81 200
17181.05 172
17182.29 163
17183.53 188
17184.77 177
17186.01 183
17187.24 202
17188.48 191
17189.72 181
17190.96 180
17192.20 184
17193.44 218
17194.68 213
17195.92 210
17197.16 225
17198.40 216
17199.64 221
17200.88 212
17202.12 210
17203.36 188
17204.60 204
17205.84 188
17207.08 224
17208.32 217
17209.56 209
17210.80 211
17212.04 223
17213.28 223
17214.52 211
17215.76 187
17217.00 208
17218.24 210
17219.48 208
17220.72 215
17221.96 197
17223.20 206
17224.44 198
17225.68 172
17226.92 177
17228.16 206
17229.40 187
17230.64 183
17231.88 187
17233.12 207
17234.36 213
17235.60 207
17236.85 203
17238.09 226
17239.33 175
17240.57 185
17241.81 229
17243.05 188
17244.29 184
17245.53 187
17246.77 214
17248.02 191
17249.26 204
17250.50 188
17251.74 206
17252.98 185
17254.22 212
17255.46 253
17256.71 200
17257.95 188
17259.19 184
17260.43 199
17261.67 214
17262.91 230
17264.16 198
17265.40 216
17266.64 196
17267.88 179
17269.12 195
17270.37 188
17271.61 196
17272.85 214
17274.09 213
17275.34 185
17276.58 185
17277.82 159
17279.06 204
17280.30 201
17281.55 185
17282.79 175
17284.03 202
17285.27 218
17286.52 212
17287.76 182
17289.00 185
17290.25 183
17291.49 208
17292.73 168
17293.97 174
17295.22 192
17296.46 195
17297.70 215
17298.95 200
17300.19 209
17301.43 227
17302.68 218
17303.92 190
17305.16 204
17306.41 191
17307.65 210
17308.89 210
17310.14 195
17311.38 198
17312.62 201
17313.87 195
17315.11 179
17316.36 174
17317.60 193
17318.84 201
17320.09 192
17321.33 177
17322.58 177
17323.82 188
17325.06 191
17326.31 228
17327.55 194
17328.80 177
17330.04 190
17331.28 200
17332.53 201
17333.77 217
17335.02 201
17336.26 204
17337.51 183
17338.75 196
17340.00 213
17341.24 175
17342.48 186
17343.73 179
17344.97 192
17346.22 206
17347.46 194
17348.71 180
17349.95 191
17351.20 197
17352.44 199
17353.69 192
17354.93 164
17356.18 187
17357.42 188
17358.67 188
17359.92 178
17361.16 197
17362.41 203
17363.65 212
17364.90 181
17366.14 199
17367.39 174
17368.63 172
17369.88 192
17371.13 208
17372.37 212
17373.62 181
17374.86 176
17376.11 210
17377.35 223
17378.60 208
17379.85 199
17381.09 229
17382.34 243
17383.59 231
17384.83 192
17386.08 178
17387.32 202
17388.57 213
17389.82 179
17391.06 166
17392.31 181
17393.56 199
17394.80 206
17396.05 192
17397.30 178
17398.54 175
17399.79 174
17401.04 206
17402.28 214
17403.53 224
17404.78 215
17406.02 202
17407.27 234
17408.52 198
17409.77 169
17411.01 182
17412.26 207
17413.51 205
17414.75 218
17416.00 196
17417.25 217
17418.50 200
17419.74 201
17420.99 193
17422.24 190
17423.49 187
17424.73 189
17425.98 168
17427.23 170
17428.48 169
17429.73 199
17430.97 203
17432.22 193
17433.47 181
17434.72 183
17435.97 197
17437.21 214
17438.46 228
17439.71 182
17440.96 171
17442.21 228
17443.45 181
17444.70 187
17445.95 195
17447.20 207
17448.45 250
17449.70 214
17450.95 179
17452.19 161
17453.44 211
17454.69 210
17455.94 195
17457.19 193
17458.44 193
17459.69 191
17460.94 198
17462.19 162
17463.43 173
17464.68 223
17465.93 211
17467.18 195
17468.43 204
17469.68 237
17470.93 202
17472.18 200
17473.43 199
17474.68 206
17475.93 228
17477.18 216
17478.43 221
17479.68 187
17480.93 196
17482.18 218
17483.43 200
17484.68 183
17485.93 189
17487.17 192
17488.42 180
17489.67 166
17490.92 182
17492.18 183
17493.43 200
17494.68 213
17495.93 193
17497.18 174
17498.43 190
17499.68 198
17500.93 203
17502.18 195
17503.43 192
17504.68 165
17505.93 228
17507.18 202
17508.43 199
17509.68 191
17510.93 199
17512.18 185
17513.43 178
17514.68 207
17515.94 203
17517.19 219
17518.44 195
17519.69 188
17520.94 201
17522.19 185
17523.44 192
17524.69 152
17525.94 183
17527.20 196
17528.45 171
17529.70 174
17530.95 156
17532.20 197
17533.45 200
17534.70 234
17535.96 231
17537.21 190
17538.46 227
17539.71 197
17540.96 190
17542.22 223
17543.47 211
17544.72 178
17545.97 197
17547.22 160
17548.48 172
17549.73 191
17550.98 199
17552.23 188
17553.48 201
17554.74 177
17555.99 201
17557.24 170
17558.49 171
17559.75 184
17561.00 203
17562.25 214
17563.50 171
17564.76 191
17566.01 211
17567.26 222
17568.52 188
17569.77 203
17571.02 184
17572.27 184
17573.53 213
17574.78 189
17576.03 244
17577.29 224
17578.54 249
17579.79 209
17581.05 187
17582.30 195
17583.55 221
17584.81 189
17586.06 175
17587.31 174
17588.57 196
17589.82 186
17591.07 180
17592.33 205
17593.58 172
17594.83 203
17596.09 208
17597.34 212
17598.60 193
17599.85 212
17601.10 201
17602.36 173
17603.61 201
17604.87 182
17606.12 213
17607.37 221
17608.63 230
17609.88 218
17611.14 212
17612.39 198
17613.65 197
17614.90 230
17616.16 199
17617.41 232
17618.66 206
17619.92 184
17621.17 201
17622.43 223
17623.68 203
17624.94 188
17626.19 215
17627.45 203
17628.70 221
17629.96 205
17631.21 225
17632.47 217
17633.72 189
17634.98 181
17636.23 192
17637.49 208
17638.74 206
17640.00 195
17641.26 180
17642.51 196
17643.77 202
17645.02 208
17646.28 176
17647.53 160
17648.79 177
17650.04 214
17651.30 214
17652.56 227
17653.81 225
17655.07 215
17656.32 219
17657.58 205
17658.84 211
17660.09 180
17661.35 213
17662.60 193
17663.86 190
17665.12 169
17666.37 153
17667.63 210
17668.89 189
17670.14 198
17671.40 206
17672.66 195
17673.91 199
17675.17 199
17676.43 173
17677.68 194
17678.94 181
17680.20 185
17681.45 182
17682.71 202
17683.97 226
17685.22 249
17686.48 214
17687.74 198
17688.99 197
17690.25 214
17691.51 186
17692.77 162
17694.02 171
17695.28 195
17696.54 208
17697.80 186
17699.05 207
17700.31 193
17701.57 205
17702.83 194
17704.08 210
17705.34 197
17706.60 207
17707.86 208
17709.11 186
17710.37 173
17711.63 184
17712.89 181
17714.15 196
17715.40 231
17716.66 213
17717.92 213
17719.18 163
17720.44 199
17721.70 224
17722.95 185
17724.21 194
17725.47 195
17726.73 166
17727.99 176
17729.25 188
17730.51 170
17731.76 221
17733.02 169
17734.28 171
17735.54 177
17736.80 189
17738.06 185
17739.32 189
17740.58 170
17741.83 215
17743.09 181
17744.35 195
17745.61 176
17746.87 213
17748.13 219
17749.39 193
17750.65 179
17751.91 189
17753.17 180
17754.43 181
17755.69 175
17756.95 191
17758.21 186
17759.47 211
17760.73 206
17761.98 210
17763.24 233
17764.50 220
17765.76 197
17767.02 212
17768.28 185
17769.54 192
17770.80 196
17772.06 189
17773.32 175
17774.58 221
17775.84 182
17777.11 182
17778.37 197
17779.63 182
17780.89 188
17782.15 204
17783.41 200
17784.67 181
17785.93 185
17787.19 195
17788.45 188
17789.71 212
17790.97 201
17792.23 210
17793.49 167
17794.75 193
17796.01 183
17797.28 180
17798.54 194
17799.80 186
17801.06 203
17802.32 202
17803.58 181
17804.84 217
17806.10 195
17807.37 176
17808.63 205
17809.89 191
17811.15 177
17812.41 197
17813.67 199
17814.93 231
17816.20 198
17817.46 192
17818.72 180
17819.98 147
17821.24 234
17822.50 180
17823.77 226
17825.03 185
17826.29 201
17827.55 186
17828.81 185
17830.08 183
17831.34 168
17832.60 192
17833.86 171
17835.13 179
17836.39 183
17837.65 173
17838.91 170
17840.18 198
17841.44 189
17842.70 190
17843.96 176
17845.23 194
17846.49 185
17847.75 197
17849.01 168
17850.28 192
17851.54 196
17852.80 186
17854.07 188
17855.33 185
17856.59 182
17857.86 209
17859.12 161
17860.38 165
17861.65 201
17862.91 192
17864.17 174
17865.44 169
17866.70 174
17867.96 161
17869.23 211
17870.49 183
17871.75 173
17873.02 189
17874.28 186
17875.54 187
17876.81 206
17878.07 202
17879.34 190
17880.60 196
17881.86 167
17883.13 194
17884.39 182
17885.66 236
17886.92 186
17888.18 189
17889.45 183
17890.71 182
17891.98 186
17893.24 182
17894.51 193
17895.77 198
17897.04 183
17898.30 194
17899.56 227
17900.83 176
17902.09 209
17903.36 188
17904.62 217
17905.89 179
17907.15 184
17908.42 205
17909.68 187
17910.95 203
17912.21 222
17913.48 206
17914.74 203
17916.01 184
17917.27 187
17918.54 202
17919.80 177
17921.07 190
17922.34 181
17923.60 195
17924.87 198
17926.13 207
17927.40 211
17928.66 188
17929.93 215
17931.19 198
17932.46 236
17933.73 215
17934.99 189
17936.26 176
17937.52 196
17938.79 200
17940.06 182
17941.32 176
17942.59 163
17943.85 173
17945.12 199
17946.39 182
17947.65 211
17948.92 197
17950.19 176
17951.45 173
17952.72 191
17953.99 193
17955.25 188
17956.52 247
17957.79 196
17959.05 198
17960.32 199
17961.59 161
17962.85 173
17964.12 167
17965.39 208
17966.65 202
17967.92 170
17969.19 191
17970.45 228
17971.72 189
17972.99 191
17974.26 183
17975.52 185
17976.79 209
17978.06 217
17979.33 192
17980.59 193
17981.86 175
17983.13 218
17984.40 212
17985.66 199
17986.93 199
17988.20 197
17989.47 198
17990.73 186
17992.00 161
17993.27 162
17994.54 201
17995.81 175
17997.07 193
17998.34 182
17999.61 199
18000.88 206
18002.15 207
18003.42 204
18004.68 181
18005.95 168
18007.22 180
18008.49 190
18009.76 193
18011.03 200
18012.30 175
18013.56 181
18014.83 172
18016.10 187
18017.37 185
18018.64 169
18019.91 159
18021.18 163
18022.45 169
18023.71 205
18024.98 200
18026.25 212
18027.52 182
18028.79 182
18030.06 174
18031.33 180
18032.60 183
18033.87 183
18035.14 198
18036.41 174
18037.68 195
18038.95 221
18040.22 191
18041.49 187
18042.76 208
18044.02 203
18045.29 215
18046.56 220
18047.83 182
18049.10 183
18050.37 180
18051.64 204
18052.91 214
18054.18 186
18055.45 180
18056.72 185
18057.99 205
18059.27 208
18060.54 192
18061.81 189
18063.08 183
18064.35 183
18065.62 195
18066.89 183
18068.16 174
18069.43 168
18070.70 197
18071.97 180
18073.24 187
18074.51 199
18075.78 185
18077.05 183
18078.32 205
18079.60 175
18080.87 165
18082.14 184
18083.41 205
18084.68 191
18085.95 192
18087.22 169
18088.49 188
18089.77 184
18091.04 203
18092.31 199
18093.58 184
18094.85 182
18096.12 219
18097.39 227
18098.67 209
18099.94 248
18101.21 184
18102.48 218
18103.75 200
18105.02 228
18106.30 195
18107.57 161
18108.84 192
18110.11 181
18111.38 177
18112.66 174
18113.93 194
18115.20 189
18116.47 186
18117.75 210
18119.02 199
18120.29 194
18121.56 193
18122.84 197
18124.11 194
18125.38 161
18126.65 180
18127.93 182
18129.20 186
18130.47 193
18131.74 199
18133.02 175
18134.29 197
18135.56 181
18136.84 189
18138.11 195
18139.38 206
18140.66 215
18141.93 205
18143.20 203
18144.48 186
18145.75 186
18147.02 194
18148.30 196
18149.57 185
18150.84 195
18152.12 197
18153.39 187
18154.66 199
18155.94 163
18157.21 170
18158.48 200
18159.76 160
18161.03 161
18162.31 178
18163.58 205
18164.85 213
18166.13 181
18167.40 191
18168.68 175
18169.95 190
18171.22 167
18172.50 188
18173.77 179
18175.05 185
18176.32 197
18177.60 173
18178.87 177
18180.15 187
18181.42 182
18182.69 182
18183.97 192
18185.24 162
18186.52 197
18187.79 186
18189.07 178
18190.34 173
18191.62 194
18192.89 219
18194.17 211
18195.44 217
18196.72 194
18197.99 213
18199.27 225
18200.54 210
18201.82 193
18203.09 193
18204.37 177
18205.65 204
18206.92 172
18208.20 202
18209.47 179
18210.75 145
18212.02 182
18213.30 175
18214.57 158
18215.85 187
18217.13 222
18218.40 208
18219.68 207
18220.95 193
18222.23 183
18223.51 207
18224.78 202
18226.06 153
18227.33 196
18228.61 203
18229.89 197
18231.16 200
18232.44 199
18233.72 198
18234.99 224
18236.27 167
18237.55 189
18238.82 189
18240.10 221
18241.38 214
18242.65 182
18243.93 179
18245.21 164
18246.48 213
18247.76 217
18249.04 195
18250.31 167
18251.59 198
18252.87 201
18254.15 169
18255.42 174
18256.70 164
18257.98 188
18259.25 195
18260.53 188
18261.81 203
18263.09 159
18264.36 177
18265.64 181
18266.92 151
18268.20 172
18269.47 208
18270.75 241
18272.03 198
18273.31 180
18274.59 194
18275.86 193
18277.14 187
18278.42 235
18279.70 189
18280.98 174
18282.25 170
18283.53 173
18284.81 154
18286.09 187
18287.37 200
18288.64 198
18289.92 177
18291.20 176
18292.48 176
18293.76 182
18295.04 179
18296.32 188
18297.59 176
18298.87 186
18300.15 192
18301.43 155
18302.71 181
18303.99 173
18305.27 167
18306.55 170
18307.83 213
18309.10 213
18310.38 196
18311.66 197
18312.94 201
18314.22 197
18315.50 188
18316.78 204
18318.06 194
18319.34 185
18320.62 198
18321.90 210
18323.18 203
18324.46 198
18325.74 190
18327.02 166
18328.30 194
18329.58 166
18330.86 199
18332.14 185
18333.41 171
18334.69 187
18335.97 201
18337.25 195
18338.54 200
18339.82 195
18341.10 212
18342.38 229
18343.66 187
18344.94 235
18346.22 178
18347.50 187
18348.78 197
18350.06 204
18351.34 210
18352.62 213
18353.90 185
18355.18 168
18356.46 186
18357.74 168
18359.02 183
18360.30 170
18361.58 180
18362.87 177
18364.15 173
18365.43 195
18366.71 194
18367.99 228
18369.27 214
18370.55 168
18371.83 178
18373.11 205
18374.40 231
18375.68 213
18376.96 199
18378.24 170
18379.52 200
18380.80 178
18382.08 191
18383.37 170
18384.65 177
18385.93 185
18387.21 185
18388.49 193
18389.78 167
18391.06 189
18392.34 174
18393.62 174
18394.90 164
18396.19 165
18397.47 200
18398.75 182
18400.03 169
18401.31 170
18402.60 171
18403.88 216
18405.16 214
18406.44 191
18407.73 188
18409.01 192
18410.29 212
18411.57 211
18412.86 175
18414.14 195
18415.42 197
18416.71 186
18417.99 229
18419.27 230
18420.55 166
18421.84 174
18423.12 182
18424.40 188
18425.69 160
18426.97 199
18428.25 187
18429.54 168
18430.82 174
18432.10 190
18433.39 194
18434.67 200
18435.95 199
18437.24 177
18438.52 220
18439.80 189
18441.09 193
18442.37 169
18443.66 166
18444.94 185
18446.22 201
18447.51 180
18448.79 175
18450.08 197
18451.36 190
18452.64 194
18453.93 231
18455.21 205
18456.50 204
18457.78 192
18459.06 200
18460.35 219
18461.63 208
18462.92 199
18464.20 206
18465.49 168
18466.77 196
18468.06 224
18469.34 183
18470.63 177
18471.91 186
18473.19 206
18474.48 197
18475.76 180
18477.05 233
18478.33 200
18479.62 216
18480.90 196
18482.19 197
18483.47 178
18484.76 208
18486.05 184
18487.33 196
18488.62 181
18489.90 157
18491.19 172
18492.47 186
18493.76 198
18495.04 193
18496.33 173
18497.61 168
18498.90 188
18500.19 186
18501.47 200
18502.76 221
18504.04 213
18505.33 184
18506.62 200
18507.90 171
18509.19 183
18510.47 189
18511.76 190
18513.05 209
18514.33 198
18515.62 206
18516.90 208
18518.19 159
18519.48 206
18520.76 183
18522.05 190
18523.34 208
18524.62 186
18525.91 192
18527.20 175
18528.48 180
18529.77 178
18531.06 207
18532.34 188
18533.63 192
18534.92 216
18536.21 206
18537.49 206
18538.78 188
18540.07 211
18541.35 183
18542.64 201
18543.93 182
18545.22 197
18546.50 204
18547.79 223
18549.08 197
18550.37 207
18551.65 193
18552.94 192
18554.23 189
18555.52 183
18556.80 196
18558.09 192
18559.38 177
18560.67 195
18561.95 180
18563.24 164
18564.53 207
18565.82 176
18567.11 196
18568.39 198
18569.68 223
18570.97 211
18572.26 196
18573.55 186
18574.84 162
18576.12 197
18577.41 188
18578.70 205
18579.99 200
18581.28 197
18582.57 233
18583.86 165
18585.14 175
18586.43 205
18587.72 186
18589.01 175
18590.30 193
18591.59 181
18592.88 188
18594.17 196
18595.46 190
18596.74 177
18598.03 196
18599.32 208
18600.61 182
18601.90 186
18603.19 198
18604.48 206
18605.77 200
18607.06 207
18608.35 199
18609.64 174
18610.93 211
18612.22 230
18613.51 198
18614.80 167
18616.09 193
18617.38 210
18618.67 168
18619.96 174
18621.25 168
18622.54 162
18623.83 191
18625.12 197
18626.41 161
18627.70 190
18628.99 192
18630.28 195
18631.57 198
18632.86 202
18634.15 207
18635.44 173
18636.73 200
18638.02 210
18639.31 197
18640.60 190
18641.89 201
18643.18 191
18644.47 173
18645.76 167
18647.06 177
18648.35 175
18649.64 186
18650.93 182
18652.22 217
18653.51 218
18654.80 184
18656.09 171
18657.38 203
18658.68 195
18659.97 211
18661.26 178
18662.55 172
18663.84 214
18665.13 199
18666.42 183
18667.72 169
18669.01 165
18670.30 187
18671.59 170
18672.88 168
18674.17 181
18675.47 156
18676.76 210
18678.05 210
18679.34 191
18680.63 206
18681.93 221
18683.22 185
18684.51 201
18685.80 163
18687.09 188
18688.39 187
18689.68 181
18690.97 195
18692.26 178
18693.56 192
18694.85 163
18696.14 182
18697.43 180
18698.73 188
18700.02 188
18701.31 181
18702.60 195
18703.90 178
18705.19 169
18706.48 190
18707.78 201
18709.07 160
18710.36 172
18711.66 176
18712.95 186
18714.24 167
18715.54 176
18716.83 167
18718.12 221
18719.42 196
18720.71 198
18722.00 156
18723.30 183
18724.59 210
18725.88 198
18727.18 172
18728.47 177
18729.76 191
18731.06 169
18732.35 203
18733.65 199
18734.94 187
18736.23 192
18737.53 183
18738.82 180
18740.12 196
18741.41 205
18742.70 206
18744.00 197
18745.29 167
18746.59 174
18747.88 171
18749.18 174
18750.47 174
18751.76 178
18753.06 166
18754.35 217
18755.65 197
18756.94 208
18758.24 186
18759.53 206
18760.83 175
18762.12 169
18763.42 178
18764.71 204
18766.01 202
18767.30 223
18768.60 181
18769.89 162
18771.19 146
18772.48 165
18773.78 182
18775.07 171
18776.37 174
18777.66 166
18778.96 197
18780.25 202
18781.55 177
18782.85 166
18784.14 176
18785.44 175
18786.73 179
18788.03 189
18789.32 171
18790.62 184
18791.92 189
18793.21 179
18794.51 162
18795.80 204
18797.10 214
18798.40 173
18799.69 182
18800.99 177
18802.28 173
18803.58 187
18804.88 158
18806.17 202
18807.47 222
18808.77 182
18810.06 190
18811.36 172
18812.66 180
18813.95 167
18815.25 171
18816.55 182
18817.84 160
18819.14 187
18820.44 162
18821.73 177
18823.03 204
18824.33 177
18825.62 200
18826.92 184
18828.22 181
18829.52 199
18830.81 179
18832.11 183
18833.41 176
18834.71 189
18836.00 154
18837.30 182
18838.60 177
18839.90 169
18841.19 160
18842.49 173
18843.79 180
18845.09 177
18846.38 188
18847.68 211
18848.98 191
18850.28 162
18851.58 196
18852.87 154
18854.17 192
18855.47 177
18856.77 179
18858.07 181
18859.36 178
18860.66 202
18861.96 198
18863.26 190
18864.56 185
18865.86 185
18867.15 163
18868.45 194
18869.75 172
18871.05 201
18872.35 184
18873.65 175
18874.95 240
18876.24 194
18877.54 204
18878.84 188
18880.14 191
18881.44 178
18882.74 139
18884.04 182
18885.34 175
18886.64 186
18887.94 200
18889.24 227
18890.53 167
18891.83 171
18893.13 172
18894.43 194
18895.73 215
18897.03 173
18898.33 197
18899.63 197
18900.93 179
18902.23 183
18903.53 187
18904.83 161
18906.13 179
18907.43 179
18908.73 146
18910.03 169
18911.33 192
18912.63 215
18913.93 209
18915.23 202
18916.53 179
18917.83 181
18919.13 167
18920.43 172
18921.73 168
18923.03 206
18924.33 190
18925.63 195
18926.93 184
18928.23 206
18929.53 187
18930.84 190
18932.14 179
18933.44 156
18934.74 169
18936.04 184
18937.34 189
18938.64 212
18939.94 191
18941.24 165
18942.54 188
18943.84 195
18945.15 213
18946.45 155
18947.75 157
18949.05 159
18950.35 170
18951.65 183
18952.95 160
18954.26 172
18955.56 166
18956.86 163
18958.16 155
18959.46 181
18960.76 163
18962.07 199
18963.37 183
18964.67 152
18965.97 180
18967.27 169
18968.57 150
18969.88 155
18971.18 188
18972.48 166
18973.78 175
18975.09 169
18976.39 152
18977.69 162
18978.99 178
18980.29 163
18981.60 176
18982.90 163
18984.20 179
18985.50 219
18986.81 162
18988.11 183
18989.41 185
18990.72 170
18992.02 171
18993.32 184
18994.62 178
18995.93 169
18997.23 157
18998.53 167
18999.84 175
19001.14 181
19002.44 186
19003.75 163
19005.05 189
19006.35 170
19007.66 168
19008.96 175
19010.26 178
19011.57 168
19012.87 149
19014.17 168
19015.48 214
19016.78 184
19018.08 140
19019.39 173
19020.69 160
19021.99 201
19023.30 158
19024.60 136
19025.91 170
19027.21 161
19028.51 167
19029.82 177
19031.12 156
19032.43 166
19033.73 161
19035.04 141
19036.34 167
19037.64 161
19038.95 185
19040.25 179
19041.56 178
19042.86 169
19044.17 149
19045.47 176
19046.78 197
19048.08 161
19049.39 129
19050.69 132
19052.00 178
19053.30 172
19054.61 155
19055.91 188
19057.22 181
19058.52 177
19059.83 166
19061.13 172
19062.44 178
19063.74 160
19065.05 157
19066.35 147
19067.66 148
19068.96 167
19070.27 156
19071.57 152
19072.88 130
19074.18 148
19075.49 165
19076.80 187
19078.10 163
19079.41 165
19080.71 171
19082.02 212
19083.33 215
19084.63 163
19085.94 154
19087.24 196
19088.55 176
19089.86 183
19091.16 180
19092.47 179
19093.77 192
19095.08 159
19096.39 171
19097.69 164
19099.00 157
19100.31 183
19101.61 179
19102.92 181
19104.23 187
19105.53 175
19106.84 194
19108.15 162
19109.45 169
19110.76 173
19112.07 173
19113.37 135
19114.68 170
19115.99 170
19117.30 167
19118.60 180
19119.91 162
19121.22 166
19122.52 168
19123.83 175
19125.14 197
19126.45 171
19127.75 173
19129.06 173
19130.37 175
19131.68 181
19132.98 185
19134.29 183
19135.60 188
19136.91 175
19138.22 149
19139.52 155
19140.83 182
19142.14 188
19143.45 190
19144.76 170
19146.06 196
19147.37 198
19148.68 180
19149.99 172
19151.30 178
19152.60 177
19153.91 172
19155.22 163
19156.53 154
19157.84 203
19159.15 202
19160.46 174
19161.76 173
19163.07 141
19164.38 171
19165.69 191
19167.00 178
19168.31 147
19169.62 159
19170.93 189
19172.23 189
19173.54 177
19174.85 185
19176.16 147
19177.47 160
19178.78 152
19180.09 191
19181.40 200
19182.71 187
19184.02 187
19185.33 191
19186.64 160
19187.95 185
19189.26 178
19190.57 160
19191.87 201
19193.18 199
19194.49 184
19195.80 188
19197.11 162
19198.42 158
19199.73 174
19201.04 141
19202.35 193
19203.66 147
19204.97 168
19206.28 156
19207.59 173
19208.90 179
19210.21 159
19211.53 160
19212.84 156
19214.15 156
19215.46 170
19216.77 176
19218.08 192
19219.39 180
19220.70 178
19222.01 200
19223.32 180
19224.63 184
19225.94 178
19227.25 156
19228.56 167
19229.87 181
19231.19 146
19232.50 177
19233.81 164
19235.12 174
19236.43 157
19237.74 142
19239.05 163
19240.36 164
19241.68 162
19242.99 171
19244.30 165
19245.61 153
19246.92 179
19248.23 177
19249.54 161
19250.86 150
19252.17 152
19253.48 159
19254.79 177
19256.10 163
19257.42 160
19258.73 139
19260.04 174
19261.35 201
19262.66 186
19263.98 177
19265.29 178
19266.60 217
19267.91 160
19269.22 190
19270.54 170
19271.85 161
19273.16 181
19274.47 184
19275.79 144
19277.10 162
19278.41 193
19279.72 142
19281.04 167
19282.35 146
19283.66 165
19284.98 174
19286.29 142
19287.60 163
19288.91 172
19290.23 149
19291.54 139
19292.85 143
19294.17 163
19295.48 152
19296.79 188
19298.11 169
19299.42 165
19300.73 152
19302.05 152
19303.36 179
19304.67 151
19305.99 161
19307.30 167
19308.61 162
19309.93 175
19311.24 178
19312.56 163
19313.87 183
19315.18 165
19316.50 176
19317.81 162
19319.13 148
19320.44 151
19321.75 182
19323.07 187
19324.38 184
19325.70 181
19327.01 175
19328.32 184
19329.64 158
19330.95 167
19332.27 171
19333.58 198
19334.90 183
19336.21 144
19337.53 143
19338.84 159
19340.16 215
19341.47 170
19342.79 138
19344.10 146
19345.42 157
19346.73 180
19348.05 186
19349.36 147
19350.68 134
19351.99 153
19353.31 211
19354.62 185
19355.94 177
19357.25 131
19358.57 169
19359.88 158
19361.20 154
19362.51 174
19363.83 203
19365.14 202
19366.46 188
19367.78 169
19369.09 139
19370.41 204
19371.72 182
19373.04 179
19374.35 185
19375.67 190
19376.99 189
19378.30 185
19379.62 166
19380.93 159
19382.25 179
19383.57 183
19384.88 149
19386.20 165
19387.52 137
19388.83 179
19390.15 185
19391.47 156
19392.78 162
19394.10 180
19395.42 187
19396.73 184
19398.05 180
19399.37 180
19400.68 156
19402.00 193
19403.32 211
19404.63 177
19405.95 166
19407.27 186
19408.58 170
19409.90 174
19411.22 170
19412.54 170
19413.85 176
19415.17 196
19416.49 192
19417.80 141
19419.12 153
19420.44 160
19421.76 183
19423.07 175
19424.39 178
19425.71 150
19427.03 169
19428.35 165
19429.66 171
19430.98 148
19432.30 186
19433.62 175
19434.93 178
19436.25 163
19437.57 197
19438.89 170
19440.21 166
19441.53 187
19442.84 205
19444.16 178
19445.48 164
19446.80 164
19448.12 148
19449.44 154
19450.75 164
19452.07 157
19453.39 147
19454.71 174
19456.03 187
19457.35 182
19458.67 145
19459.98 169
19461.30 164
19462.62 171
19463.94 181
19465.26 172
19466.58 167
19467.90 177
19469.22 186
19470.54 175
19471.86 172
19473.18 203
19474.49 189
19475.81 170
19477.13 158
19478.45 173
19479.77 176
19481.09 200
19482.41 193
19483.73 163
19485.05 145
19486.37 157
19487.69 166
19489.01 160
19490.33 158
19491.65 169
19492.97 183
19494.29 167
19495.61 166
19496.93 156
19498.25 167
19499.57 162
19500.89 157
19502.21 164
19503.53 172
19504.85 193
19506.17 197
19507.49 152
19508.81 151
19510.13 177
19511.45 195
19512.77 181
19514.09 184
19515.42 178
19516.74 192
19518.06 193
19519.38 199
19520.70 170
19522.02 160
19523.34 187
19524.66 193
19525.98 178
19527.30 186
19528.62 176
19529.95 158
19531.27 179
19532.59 186
19533.91 171
19535.23 203
19536.55 188
19537.87 154
19539.20 165
19540.52 156
19541.84 155
19543.16 157
19544.48 170
19545.80 181
19547.13 163
19548.45 172
19549.77 146
19551.09 172
19552.41 189
19553.74 171
19555.06 184
19556.38 186
19557.70 169
19559.02 137
19560.35 159
19561.67 171
19562.99 162
19564.31 168
19565.64 166
19566.96 172
19568.28 165
19569.60 168
19570.93 169
19572.25 158
19573.57 169
19574.89 156
19576.22 145
19577.54 161
19578.86 152
19580.18 176
19581.51 181
19582.83 177
19584.15 171
19585.48 183
19586.80 182
19588.12 156
19589.45 168
19590.77 174
19592.09 184
19593.42 183
19594.74 170
19596.06 166
19597.39 161
19598.71 164
19600.03 150
19601.36 153
19602.68 168
19604.00 172
19605.33 141
19606.65 166
19607.98 167
19609.30 173
19610.62 167
19611.95 149
19613.27 138
19614.60 170
19615.92 178
19617.24 175
19618.57 183
19619.89 157
19621.22 168
19622.54 220
19623.87 229
19625.19 170
19626.51 189
19627.84 180
19629.16 159
19630.49 193
19631.81 150
19633.14 138
19634.46 150
19635.79 174
19637.11 142
19638.44 154
19639.76 172
19641.09 164
19642.41 151
19643.74 170
19645.06 172
19646.39 171
19647.71 183
19649.04 188
19650.36 157
19651.69 143
19653.01 156
19654.34 165
19655.66 202
19656.99 158
19658.32 146
19659.64 161
19660.97 167
19662.29 155
19663.62 171
19664.94 173
19666.27 167
19667.60 172
19668.92 171
19670.25 185
19671.57 169
19672.90 147
19674.23 168
19675.55 159
19676.88 154
19678.20 187
19679.53 202
19680.86 202
19682.18 181
19683.51 175
19684.84 139
19686.16 179
19687.49 190
19688.82 190
19690.14 186
19691.47 169
19692.80 157
19694.12 140
19695.45 136
19696.78 138
19698.10 144
19699.43 177
19700.76 161
19702.08 167
19703.41 178
19704.74 152
19706.07 163
19707.39 143
19708.72 157
19710.05 151
19711.37 172
19712.70 182
19714.03 149
19715.36 149
19716.68 170
19718.01 192
19719.34 170
19720.67 167
19721.99 153
19723.32 159
19724.65 156
19725.98 164
19727.31 136
19728.63 132
19729.96 170
19731.29 172
19732.62 180
19733.95 162
19735.27 159
19736.60 155
19737.93 147
19739.26 145
19740.59 145
19741.92 156
19743.24 166
19744.57 133
19745.90 131
19747.23 149
19748.56 147
19749.89 143
19751.22 142
19752.54 145
19753.87 178
19755.20 178
19756.53 153
19757.86 167
19759.19 150
19760.52 145
19761.85 167
19763.18 147
19764.50 135
19765.83 153
19767.16 169
19768.49 158
19769.82 176
19771.15 160
19772.48 179
19773.81 167
19775.14 170
19776.47 169
19777.80 144
19779.13 172
19780.46 156
19781.79 144
19783.12 161
19784.45 162
19785.78 172
19787.11 146
19788.44 154
19789.77 152
19791.10 162
19792.43 152
19793.76 171
19795.09 138
19796.42 184
19797.75 173
19799.08 146
19800.41 162
19801.74 156
19803.07 178
19804.40 157
19805.73 143
19807.06 170
19808.39 144
19809.72 167
19811.05 153
19812.38 154
19813.71 139
19815.05 175
19816.38 184
19817.71 150
19819.04 150
19820.37 155
19821.70 158
19823.03 155
19824.36 150
19825.69 182
19827.03 166
19828.36 183
19829.69 175
19831.02 147
19832.35 150
19833.68 148
19835.01 167
19836.35 164
19837.68 169
19839.01 169
19840.34 171
19841.67 180
19843.00 168
19844.34 158
19845.67 173
19847.00 161
19848.33 153
19849.66 170
19851.00 156
19852.33 160
19853.66 149
19854.99 133
19856.32 173
19857.66 165
19858.99 165
19860.32 159
19861.65 146
19862.99 180
19864.32 159
19865.65 158
19866.98 165
19868.32 149
19869.65 160
19870.98 179
19872.31 178
19873.65 161
19874.98 162
19876.31 162
19877.65 159
19878.98 161
19880.31 171
19881.65 170
19882.98 169
19884.31 138
19885.64 144
19886.98 153
19888.31 158
19889.64 196
19890.98 163
19892.31 183
19893.64 151
19894.98 153
19896.31 158
19897.65 178
19898.98 140
19900.31 151
19901.65 140
19902.98 161
19904.31 159
19905.65 178
19906.98 181
19908.32 158
19909.65 192
19910.98 169
19912.32 149
19913.65 160
19914.99 173
19916.32 144
19917.66 146
19918.99 145
19920.32 169
19921.66 163
19922.99 177
19924.33 170
19925.66 147
19927.00 178
19928.33 211
19929.67 193
19931.00 176
19932.34 150
19933.67 142
19935.01 162
19936.34 155
19937.68 146
19939.01 137
19940.35 172
19941.68 161
19943.02 197
19944.35 199
19945.69 182
19947.02 197
19948.36 157
19949.69 167
19951.03 188
19952.36 187
19953.70 158
19955.03 177
19956.37 184
19957.71 140
19959.04 159
19960.38 190
19961.71 198
19963.05 180
19964.38 158
19965.72 176
19967.06 173
19968.39 157
19969.73 187
19971.06 194
19972.40 199
19973.74 182
19975.07 149
19976.41 178
19977.75 167
19979.08 158
19980.42 181
19981.75 180
19983.09 181
19984.43 158
19985.76 143
19987.10 148
19988.44 171
19989.77 172
19991.11 174
19992.45 170
19993.78 164
19995.12 152
19996.46 148
19997.80 157
19999.13 152
20000.47 168
20001.81 158
20003.14 156
20004.48 146
20005.82 154
20007.16 144
20008.49 166
20009.83 164
20011.17 187
20012.51 158
20013.84 162
20015.18 179
20016.52 159
20017.86 146
20019.19 139
20020.53 157
20021.87 160
20023.21 167
20024.55 175
20025.88 163
20027.22 163
20028.56 187
20029.90 155
20031.24 153
20032.57 148
20033.91 149
20035.25 158
20036.59 170
20037.93 162
20039.26 138
20040.60 161
20041.94 177
20043.28 153
20044.62 156
20045.96 148
20047.30 136
20048.63 129
20049.97 174
20051.31 140
20052.65 158
20053.99 139
20055.33 175
20056.67 174
20058.01 155
20059.35 162
20060.69 168
20062.02 179
20063.36 160
20064.70 157
20066.04 152
20067.38 173
20068.72 162
20070.06 157
20071.40 171
20072.74 145
20074.08 170
20075.42 195
20076.76 163
20078.10 187
20079.44 161
20080.78 143
20082.12 160
20083.46 150
20084.80 159
20086.14 180
20087.48 174
20088.82 158
20090.16 144
20091.50 159
20092.84 162
20094.18 167
20095.52 170
20096.86 163
20098.20 175
20099.54 162
20100.88 161
20102.22 162
20103.56 146
20104.90 166
20106.24 169
20107.58 172
20108.92 193
20110.26 172
20111.60 172
20112.95 178
20114.29 184
20115.63 163
20116.97 159
20118.31 169
20119.65 188
20120.99 218
20122.33 178
20123.67 153
20125.02 150
20126.36 176
20127.70 166
20129.04 142
20130.38 177
20131.72 155
20133.06 159
20134.41 172
20135.75 165
