# Supplementary material for: MALDI-TOF MS typing enables the classification of brewing yeasts of the genus Saccharomyces to major beer styles
Source: PLoS One. 2017 Aug 9;12(8):e0181694. doi: 10.1371/journal.pone.0181694 (PMC5549903; doi:10.1371/journal.pone.0181694)
Supplement: S5 File — The directory includes 90 raw files and was zipped to “.zip”; the folder has three strains with 30 spectra per strain; S1 Text explains the raw files with an example and Table 1 represents the yeast strains used within the experiment. (ZIP) [file pone.0181694.s008.zip › 13-15/30274-3H2-Dias-Dias-Dias-YPG-18h-E-E_2015-08-11__0_A11_1.dat]

2000.98 2557
2001.40 2268
2001.82 2285
2002.25 2266
2002.67 2607
2003.09 2560
2003.51 2458
2003.93 2466
2004.35 2434
2004.78 2486
2005.20 2443
2005.62 2431
2006.04 2509
2006.47 2414
2006.89 2393
2007.31 2432
2007.73 2488
2008.16 2189
2008.58 2392
2009.00 2472
2009.42 2442
2009.85 2500
2010.27 2574
2010.69 2374
2011.11 2292
2011.54 2345
2011.96 2276
2012.38 2354
2012.80 2468
2013.23 2356
2013.65 2353
2014.07 2274
2014.50 2206
2014.92 2205
2015.34 2317
2015.77 2336
2016.19 2237
2016.61 2403
2017.04 2287
2017.46 2335
2017.88 2219
2018.31 2330
2018.73 2420
2019.15 2297
2019.58 2325
2020.00 2588
2020.42 2447
2020.85 2349
2021.27 2523
2021.70 2538
2022.12 2394
2022.54 2366
2022.97 2487
2023.39 2652
2023.82 2495
2024.24 2434
2024.66 2380
2025.09 2435
2025.51 2567
2025.94 2581
2026.36 2519
2026.79 2478
2027.21 2217
2027.63 2301
2028.06 2317
2028.48 2229
2028.91 2245
2029.33 2354
2029.76 2273
2030.18 2365
2030.61 2179
2031.03 2244
2031.46 2150
2031.88 2069
2032.31 2147
2032.73 2205
2033.16 2190
2033.58 2104
2034.01 2179
2034.43 2221
2034.86 2354
2035.28 2173
2035.71 2269
2036.13 2433
2036.56 2351
2036.98 2429
2037.41 2466
2037.84 2225
2038.26 2298
2038.69 2418
2039.11 2560
2039.54 2470
2039.96 2415
2040.39 2460
2040.82 2441
2041.24 2580
2041.67 2360
2042.09 2394
2042.52 2535
2042.95 2455
2043.37 2552
2043.80 2428
2044.22 2331
2044.65 2393
2045.08 2485
2045.50 2227
2045.93 2188
2046.36 2535
2046.78 2342
2047.21 2275
2047.64 2310
2048.06 2133
2048.49 2294
2048.92 2245
2049.34 2073
2049.77 2120
2050.20 2112
2050.62 2189
2051.05 2374
2051.48 2350
2051.90 2279
2052.33 2209
2052.76 2127
2053.18 2206
2053.61 2265
2054.04 2270
2054.47 2385
2054.89 2636
2055.32 2555
2055.75 2509
2056.18 2355
2056.60 2381
2057.03 2318
2057.46 2390
2057.89 2405
2058.31 2428
2058.74 2467
2059.17 2430
2059.60 2302
2060.03 2419
2060.45 2388
2060.88 2514
2061.31 2465
2061.74 2329
2062.17 2436
2062.59 2526
2063.02 2325
2063.45 2384
2063.88 2338
2064.31 2252
2064.73 2373
2065.16 2367
2065.59 2289
2066.02 2504
2066.45 2594
2066.88 2530
2067.31 2691
2067.73 2495
2068.16 2452
2068.59 2576
2069.02 2486
2069.45 2477
2069.88 2349
2070.31 2339
2070.74 2295
2071.17 2455
2071.59 2355
2072.02 2401
2072.45 2212
2072.88 2247
2073.31 2158
2073.74 2238
2074.17 2423
2074.60 2321
2075.03 2319
2075.46 2426
2075.89 2366
2076.32 2378
2076.75 2211
2077.18 2413
2077.61 2469
2078.04 2220
2078.47 2147
2078.89 2339
2079.32 2634
2079.75 2422
2080.18 2458
2080.61 2262
2081.04 2568
2081.47 2805
2081.90 2708
2082.34 2622
2082.77 2670
2083.20 2541
2083.63 2541
2084.06 2464
2084.49 2440
2084.92 2446
2085.35 2269
2085.78 2482
2086.21 2513
2086.64 2372
2087.07 2469
2087.50 2559
2087.93 2572
2088.36 2390
2088.79 2337
2089.22 2237
2089.65 2390
2090.09 2435
2090.52 2514
2090.95 2391
2091.38 2429
2091.81 2314
2092.24 2366
2092.67 2385
2093.10 2357
2093.54 2430
2093.97 2544
2094.40 2705
2094.83 2715
2095.26 2763
2095.69 2822
2096.12 2660
2096.56 2773
2096.99 2701
2097.42 2679
2097.85 2580
2098.28 2454
2098.71 2425
2099.15 2272
2099.58 2258
2100.01 2305
2100.44 2492
2100.87 2441
2101.31 2317
2101.74 2222
2102.17 2244
2102.60 2161
2103.04 2187
2103.47 2212
2103.90 2151
2104.33 2033
2104.77 2290
2105.20 2216
2105.63 2085
2106.06 2231
2106.50 2266
2106.93 2287
2107.36 2157
2107.79 2308
2108.23 2349
2108.66 2430
2109.09 2560
2109.53 2334
2109.96 2287
2110.39 2537
2110.82 2431
2111.26 2509
2111.69 2392
2112.12 2199
2112.56 2149
2112.99 2260
2113.42 2301
2113.86 2455
2114.29 2424
2114.72 2278
2115.16 2371
2115.59 2432
2116.03 2259
2116.46 2370
2116.89 2143
2117.33 2083
2117.76 2064
2118.19 2068
2118.63 2253
2119.06 2114
2119.50 2188
2119.93 2213
2120.36 2085
2120.80 2156
2121.23 2179
2121.67 2249
2122.10 2042
2122.54 1917
2122.97 2059
2123.40 2261
2123.84 2259
2124.27 2316
2124.71 2339
2125.14 2071
2125.58 2206
2126.01 2221
2126.45 2127
2126.88 2304
2127.32 2247
2127.75 2358
2128.19 2381
2128.62 2176
2129.06 2084
2129.49 2132
2129.93 2196
2130.36 2349
2130.80 2272
2131.23 2321
2131.67 2279
2132.10 2224
2132.54 2424
2132.97 2604
2133.41 2577
2133.84 2695
2134.28 2611
2134.71 2413
2135.15 2434
2135.59 2580
2136.02 2464
2136.46 2381
2136.89 2414
2137.33 2287
2137.76 2202
2138.20 2234
2138.64 2206
2139.07 2196
2139.51 2405
2139.94 2399
2140.38 2447
2140.82 2438
2141.25 2558
2141.69 2610
2142.13 2650
2142.56 2500
2143.00 2295
2143.43 2322
2143.87 2437
2144.31 2376
2144.74 2307
2145.18 2237
2145.62 2197
2146.05 2303
2146.49 2074
2146.93 2134
2147.36 2124
2147.80 2222
2148.24 2099
2148.68 2305
2149.11 2397
2149.55 2522
2149.99 2421
2150.42 2434
2150.86 2736
2151.30 3047
2151.74 3112
2152.17 3026
2152.61 3243
2153.05 3457
2153.49 3279
2153.92 3143
2154.36 2965
2154.80 2877
2155.24 2803
2155.67 2613
2156.11 2550
2156.55 2526
2156.99 2524
2157.42 2302
2157.86 2291
2158.30 2472
2158.74 2222
2159.18 2023
2159.61 2128
2160.05 2158
2160.49 2189
2160.93 2142
2161.37 2189
2161.81 2198
2162.24 2439
2162.68 2340
2163.12 2279
2163.56 2334
2164.00 2259
2164.44 2307
2164.87 2286
2165.31 2265
2165.75 2470
2166.19 2300
2166.63 2265
2167.07 2343
2167.51 2412
2167.95 2169
2168.39 2298
2168.82 2278
2169.26 2351
2169.70 2373
2170.14 2389
2170.58 2501
2171.02 2511
2171.46 2598
2171.90 2611
2172.34 2611
2172.78 2502
2173.22 2590
2173.66 2620
2174.10 2600
2174.54 2699
2174.98 2445
2175.42 2554
2175.85 2657
2176.29 2716
2176.73 2688
2177.17 2827
2177.61 2846
2178.05 2699
2178.49 2728
2178.93 2906
2179.37 2638
2179.81 2584
2180.25 2690
2180.69 2562
2181.14 2554
2181.58 2702
2182.02 2756
2182.46 2678
2182.90 2561
2183.34 2622
2183.78 2678
2184.22 2357
2184.66 2298
2185.10 2459
2185.54 2396
2185.98 2264
2186.42 2205
2186.86 2168
2187.30 2171
2187.74 2275
2188.19 2197
2188.63 2385
2189.07 2518
2189.51 2565
2189.95 2566
2190.39 2406
2190.83 2608
2191.27 2775
2191.72 2822
2192.16 2913
2192.60 2994
2193.04 3024
2193.48 2835
2193.92 2760
2194.36 2798
2194.81 2645
2195.25 2612
2195.69 2763
2196.13 2861
2196.57 2860
2197.01 2631
2197.46 2605
2197.90 2605
2198.34 2712
2198.78 2639
2199.22 2591
2199.67 2808
2200.11 2802
2200.55 2580
2200.99 2531
2201.44 2569
2201.88 2601
2202.32 2626
2202.76 2476
2203.21 2619
2203.65 2632
2204.09 2462
2204.53 2537
2204.98 2478
2205.42 2375
2205.86 2443
2206.30 2546
2206.75 2651
2207.19 2737
2207.63 2651
2208.08 2631
2208.52 2602
2208.96 2597
2209.41 2691
2209.85 2616
2210.29 2674
2210.73 2727
2211.18 2679
2211.62 2688
2212.06 2954
2212.51 2790
2212.95 2714
2213.40 2703
2213.84 2570
2214.28 2615
2214.73 2665
2215.17 2501
2215.61 2761
2216.06 2759
2216.50 2651
2216.95 2576
2217.39 2490
2217.83 2661
2218.28 2540
2218.72 2436
2219.17 2448
2219.61 2560
2220.05 2288
2220.50 2359
2220.94 2399
2221.39 2458
2221.83 2613
2222.28 2558
2222.72 2521
2223.16 2842
2223.61 2811
2224.05 2939
2224.50 3123
2224.94 3300
2225.39 3486
2225.83 3685
2226.28 3750
2226.72 3930
2227.17 4077
2227.61 3973
2228.06 3930
2228.50 3829
2228.95 3739
2229.39 3676
2229.84 3544
2230.28 3461
2230.73 3291
2231.17 3013
2231.62 2771
2232.06 2899
2232.51 3097
2232.95 3115
2233.40 2935
2233.85 2786
2234.29 2992
2234.74 2857
2235.18 2785
2235.63 2810
2236.07 2883
2236.52 3202
2236.97 3016
2237.41 2853
2237.86 2863
2238.30 2762
2238.75 2686
2239.20 2697
2239.64 2638
2240.09 2770
2240.53 2827
2240.98 2680
2241.43 2745
2241.87 2716
2242.32 2799
2242.77 2825
2243.21 2604
2243.66 2715
2244.11 2629
2244.55 2534
2245.00 2462
2245.45 2420
2245.89 2518
2246.34 2482
2246.79 2412
2247.23 2658
2247.68 2585
2248.13 2361
2248.57 2159
2249.02 2413
2249.47 2562
2249.92 2408
2250.36 2380
2250.81 2433
2251.26 2533
2251.70 2251
2252.15 2489
2252.60 2394
2253.05 2269
2253.49 2333
2253.94 2376
2254.39 2330
2254.84 2490
2255.28 2562
2255.73 2476
2256.18 2449
2256.63 2472
2257.08 2292
2257.52 2298
2257.97 2498
2258.42 2490
2258.87 2366
2259.32 2203
2259.76 2229
2260.21 2509
2260.66 2314
2261.11 2237
2261.56 2237
2262.01 2464
2262.45 2400
2262.90 2534
2263.35 2478
2263.80 2639
2264.25 2780
2264.70 2860
2265.15 2742
2265.59 2837
2266.04 2829
2266.49 2819
2266.94 2919
2267.39 2811
2267.84 2797
2268.29 2802
2268.74 2681
2269.19 2845
2269.63 2777
2270.08 2992
2270.53 2983
2270.98 3024
2271.43 3108
2271.88 3038
2272.33 3274
2272.78 3253
2273.23 3323
2273.68 3263
2274.13 3276
2274.58 3173
2275.03 3152
2275.48 3043
2275.93 3044
2276.38 2761
2276.83 2655
2277.28 2497
2277.73 2831
2278.18 2738
2278.63 2406
2279.08 2428
2279.53 2562
2279.98 2452
2280.43 2600
2280.88 2764
2281.33 2670
2281.78 2615
2282.23 2910
2282.68 2778
2283.13 2864
2283.58 3075
2284.03 3081
2284.48 3182
2284.93 2998
2285.38 3079
2285.83 3219
2286.28 2955
2286.73 2822
2287.19 2861
2287.64 2906
2288.09 2840
2288.54 2987
2288.99 2873
2289.44 3123
2289.89 3258
2290.34 3382
2290.79 3669
2291.25 3705
2291.70 4187
2292.15 4490
2292.60 4818
2293.05 5032
2293.50 5145
2293.95 5321
2294.41 5351
2294.86 5312
2295.31 5265
2295.76 4854
2296.21 4664
2296.66 4414
2297.12 4084
2297.57 3839
2298.02 3486
2298.47 3247
2298.92 3254
2299.38 3184
2299.83 2926
2300.28 2894
2300.73 2844
2301.18 2649
2301.64 2686
2302.09 2759
2302.54 2690
2302.99 2653
2303.45 2515
2303.90 2638
2304.35 2440
2304.80 2587
2305.26 2625
2305.71 2334
2306.16 2305
2306.61 2393
2307.07 2619
2307.52 2489
2307.97 2646
2308.43 2734
2308.88 2812
2309.33 2848
2309.79 2861
2310.24 2880
2310.69 2873
2311.15 3014
2311.60 3022
2312.05 3304
2312.51 3214
2312.96 3432
2313.41 3263
2313.87 3235
2314.32 3248
2314.77 3164
2315.23 3261
2315.68 3301
2316.13 3050
2316.59 2828
2317.04 2854
2317.49 2884
2317.95 2651
2318.40 2839
2318.86 2801
2319.31 2662
2319.76 2785
2320.22 2959
2320.67 2854
2321.13 2676
2321.58 2785
2322.04 2899
2322.49 2932
2322.94 2930
2323.40 2893
2323.85 2841
2324.31 2727
2324.76 2761
2325.22 3044
2325.67 2880
2326.13 3034
2326.58 2958
2327.04 2696
2327.49 2845
2327.95 2787
2328.40 2816
2328.86 2726
2329.31 2930
2329.77 2947
2330.22 2918
2330.68 3121
2331.13 3062
2331.59 3329
2332.04 3553
2332.50 3298
2332.95 3231
2333.41 3257
2333.86 3078
2334.32 2896
2334.77 3007
2335.23 2956
2335.69 2890
2336.14 2728
2336.60 2815
2337.05 2583
2337.51 2579
2337.96 2581
2338.42 2796
2338.88 2838
2339.33 2758
2339.79 2736
2340.24 2786
2340.70 2766
2341.16 2934
2341.61 3051
2342.07 3204
2342.52 2967
2342.98 3142
2343.44 3109
2343.89 3130
2344.35 3168
2344.81 3030
2345.26 3209
2345.72 3136
2346.18 3190
2346.63 3351
2347.09 3579
2347.55 3302
2348.00 3261
2348.46 3642
2348.92 3437
2349.37 3418
2349.83 3242
2350.29 3239
2350.75 3308
2351.20 3180
2351.66 3132
2352.12 3078
2352.57 3098
2353.03 3083
2353.49 2834
2353.95 2982
2354.40 2724
2354.86 2632
2355.32 2762
2355.78 2718
2356.23 2798
2356.69 2483
2357.15 2418
2357.61 2576
2358.07 2707
2358.52 2683
2358.98 2515
2359.44 2902
2359.90 2774
2360.36 2699
2360.81 2707
2361.27 2717
2361.73 2853
2362.19 2864
2362.65 2863
2363.10 2829
2363.56 2686
2364.02 2749
2364.48 2807
2364.94 2942
2365.40 2932
2365.86 2749
2366.31 2761
2366.77 2838
2367.23 2977
2367.69 3000
2368.15 2974
2368.61 2802
2369.07 2974
2369.53 2967
2369.98 3135
2370.44 3172
2370.90 3040
2371.36 3156
2371.82 2913
2372.28 2991
2372.74 2918
2373.20 2986
2373.66 2961
2374.12 2959
2374.58 2828
2375.04 2687
2375.50 2813
2375.95 2787
2376.41 2832
2376.87 3007
2377.33 2960
2377.79 2979
2378.25 3006
2378.71 2969
2379.17 2901
2379.63 3018
2380.09 2937
2380.55 2776
2381.01 2746
2381.47 2779
2381.93 2693
2382.39 2822
2382.85 2952
2383.31 2924
2383.77 2919
2384.23 2940
2384.69 2684
2385.15 2749
2385.62 2685
2386.08 2654
2386.54 2724
2387.00 2674
2387.46 2684
2387.92 2596
2388.38 2594
2388.84 2604
2389.30 2612
2389.76 2529
2390.22 2673
2390.68 2711
2391.14 2629
2391.61 2677
2392.07 2576
2392.53 2387
2392.99 2576
2393.45 2629
2393.91 2803
2394.37 2678
2394.83 2742
2395.30 2709
2395.76 2558
2396.22 2681
2396.68 2644
2397.14 2703
2397.60 2654
2398.07 2732
2398.53 2809
2398.99 2683
2399.45 2753
2399.91 2738
2400.37 2665
2400.84 2642
2401.30 2763
2401.76 2593
2402.22 2620
2402.68 2693
2403.15 2627
2403.61 2587
2404.07 2706
2404.53 2509
2405.00 2534
2405.46 2534
2405.92 2737
2406.38 2882
2406.85 2790
2407.31 2719
2407.77 2820
2408.23 2812
2408.70 2913
2409.16 2909
2409.62 2771
2410.08 2648
2410.55 2758
2411.01 2728
2411.47 2579
2411.94 2591
2412.40 2609
2412.86 2602
2413.33 2311
2413.79 2539
2414.25 2342
2414.72 2524
2415.18 2473
2415.64 2648
2416.11 2627
2416.57 2745
2417.03 2933
2417.50 2968
2417.96 3070
2418.42 3035
2418.89 3040
2419.35 3403
2419.81 3547
2420.28 3304
2420.74 3405
2421.21 3680
2421.67 3860
2422.13 3796
2422.60 3529
2423.06 3531
2423.53 3439
2423.99 3060
2424.45 3125
2424.92 2988
2425.38 2998
2425.85 2885
2426.31 3040
2426.78 3106
2427.24 3215
2427.71 3184
2428.17 3163
2428.63 3181
2429.10 3343
2429.56 3556
2430.03 3697
2430.49 3640
2430.96 3636
2431.42 3761
2431.89 3602
2432.35 3319
2432.82 3169
2433.28 3068
2433.75 2962
2434.21 3068
2434.68 2945
2435.14 2981
2435.61 2938
2436.07 2853
2436.54 2998
2437.01 3170
2437.47 3246
2437.94 2992
2438.40 2802
2438.87 2827
2439.33 3075
2439.80 3050
2440.26 3123
2440.73 3244
2441.20 3434
2441.66 3584
2442.13 3649
2442.59 3545
2443.06 3592
2443.53 3597
2443.99 3523
2444.46 3482
2444.92 3456
2445.39 3436
2445.86 3372
2446.32 3014
2446.79 3072
2447.26 2876
2447.72 2985
2448.19 2898
2448.66 2830
2449.12 2830
2449.59 2682
2450.05 2697
2450.52 2620
2450.99 2649
2451.46 2647
2451.92 2852
2452.39 2738
2452.86 2579
2453.32 2612
2453.79 2731
2454.26 2752
2454.72 2798
2455.19 2807
2455.66 2843
2456.13 2902
2456.59 2790
2457.06 2674
2457.53 2648
2458.00 2932
2458.46 2776
2458.93 2668
2459.40 2658
2459.87 2502
2460.33 2650
2460.80 2593
2461.27 2592
2461.74 2636
2462.20 2747
2462.67 2612
2463.14 2494
2463.61 2400
2464.08 2387
2464.54 2315
2465.01 2487
2465.48 2489
2465.95 2463
2466.42 2402
2466.88 2452
2467.35 2492
2467.82 2544
2468.29 2653
2468.76 2703
2469.23 2633
2469.70 2717
2470.16 2782
2470.63 2905
2471.10 2895
2471.57 2934
2472.04 2817
2472.51 2900
2472.98 2794
2473.44 2862
2473.91 2809
2474.38 2837
2474.85 2923
2475.32 2893
2475.79 2831
2476.26 2888
2476.73 2719
2477.20 2649
2477.67 2543
2478.14 2640
2478.61 2512
2479.08 2526
2479.54 2636
2480.01 2672
2480.48 2662
2480.95 2762
2481.42 2787
2481.89 2870
2482.36 2788
2482.83 2611
2483.30 2548
2483.77 2586
2484.24 2812
2484.71 2867
2485.18 2705
2485.65 2742
2486.12 2553
2486.59 2627
2487.06 2511
2487.53 2504
2488.00 2432
2488.47 2573
2488.94 2517
2489.41 2532
2489.88 2444
2490.35 2598
2490.83 2631
2491.30 2594
2491.77 2598
2492.24 2545
2492.71 2718
2493.18 2605
2493.65 2513
2494.12 2712
2494.59 2694
2495.06 2851
2495.53 2814
2496.00 2796
2496.48 2734
2496.95 2773
2497.42 2950
2497.89 2859
2498.36 2865
2498.83 3100
2499.30 3040
2499.77 3192
2500.25 3178
2500.72 3118
2501.19 3104
2501.66 2921
2502.13 2860
2502.60 2929
2503.07 2913
2503.55 2903
2504.02 2686
2504.49 2752
2504.96 2765
2505.43 2763
2505.91 2723
2506.38 2558
2506.85 2434
2507.32 2582
2507.79 2676
2508.27 2827
2508.74 2888
2509.21 2695
2509.68 2653
2510.16 2801
2510.63 2936
2511.10 2822
2511.57 2971
2512.05 3063
2512.52 3022
2512.99 3080
2513.46 3199
2513.94 3138
2514.41 3017
2514.88 3218
2515.35 3334
2515.83 3107
2516.30 3019
2516.77 3116
2517.25 3295
2517.72 3125
2518.19 2747
2518.67 2619
2519.14 2728
2519.61 2842
2520.09 2704
2520.56 2889
2521.03 2861
2521.51 2714
2521.98 2558
2522.45 2530
2522.93 2706
2523.40 2612
2523.87 2614
2524.35 2670
2524.82 2691
2525.29 2587
2525.77 2581
2526.24 2643
2526.72 2432
2527.19 2476
2527.66 2608
2528.14 2703
2528.61 2672
2529.09 2524
2529.56 2588
2530.03 2753
2530.51 2667
2530.98 2634
2531.46 2634
2531.93 2678
2532.41 2843
2532.88 2829
2533.36 2848
2533.83 2943
2534.31 3102
2534.78 2988
2535.25 3025
2535.73 2961
2536.20 2930
2536.68 3002
2537.15 3005
2537.63 3011
2538.10 2867
2538.58 2818
2539.05 2787
2539.53 2793
2540.00 2708
2540.48 2794
2540.95 2681
2541.43 2702
2541.91 2703
2542.38 2728
2542.86 2717
2543.33 2783
2543.81 2679
2544.28 2726
2544.76 2805
2545.23 2721
2545.71 2616
2546.19 2766
2546.66 2971
2547.14 3050
2547.61 3087
2548.09 3133
2548.56 3372
2549.04 3472
2549.52 3688
2549.99 3836
2550.47 4025
2550.95 3867
2551.42 3861
2551.90 4165
2552.37 4171
2552.85 4041
2553.33 3560
2553.80 3777
2554.28 3645
2554.76 3787
2555.23 3798
2555.71 3647
2556.19 3441
2556.66 3760
2557.14 3849
2557.62 3648
2558.09 3692
2558.57 3709
2559.05 3488
2559.52 3646
2560.00 3443
2560.48 3457
2560.96 3415
2561.43 3263
2561.91 3218
2562.39 3232
2562.86 2900
2563.34 2922
2563.82 3029
2564.30 2779
2564.77 2764
2565.25 2642
2565.73 2563
2566.21 2836
2566.68 2761
2567.16 2580
2567.64 2507
2568.12 2627
2568.60 2759
2569.07 2590
2569.55 2703
2570.03 2444
2570.51 2729
2570.99 2610
2571.46 2621
2571.94 2581
2572.42 2673
2572.90 2801
2573.38 2661
2573.85 2559
2574.33 2519
2574.81 2664
2575.29 2694
2575.77 2598
2576.25 2612
2576.73 2667
2577.20 2691
2577.68 2504
2578.16 2444
2578.64 2445
2579.12 2513
2579.60 2519
2580.08 2447
2580.56 2579
2581.04 2523
2581.51 2568
2581.99 2583
2582.47 2530
2582.95 2749
2583.43 2736
2583.91 2711
2584.39 2627
2584.87 2569
2585.35 2576
2585.83 2613
2586.31 2599
2586.79 2644
2587.27 2522
2587.75 2711
2588.23 2567
2588.71 2613
2589.18 2608
2589.66 2604
2590.14 2573
2590.62 2594
2591.10 2703
2591.58 2809
2592.06 2891
2592.54 2757
2593.02 2696
2593.50 2977
2593.98 2968
2594.47 2985
2594.95 2889
2595.43 2913
2595.91 2913
2596.39 3115
2596.87 2979
2597.35 3039
2597.83 3179
2598.31 3186
2598.79 3132
2599.27 2901
2599.75 2969
2600.23 2884
2600.71 2882
2601.19 3034
2601.67 2904
2602.16 2842
2602.64 2965
2603.12 2951
2603.60 2746
2604.08 2554
2604.56 2717
2605.04 2860
2605.52 2620
2606.00 2522
2606.49 2590
2606.97 2584
2607.45 2645
2607.93 2753
2608.41 2745
2608.89 2611
2609.37 2690
2609.86 2871
2610.34 2676
2610.82 2960
2611.30 2944
2611.78 2898
2612.27 2900
2612.75 3015
2613.23 2966
2613.71 2913
2614.19 2992
2614.68 3070
2615.16 3071
2615.64 2917
2616.12 3011
2616.60 3175
2617.09 2761
2617.57 2932
2618.05 2903
2618.53 2937
2619.02 2912
2619.50 2780
2619.98 3008
2620.46 2799
2620.95 2718
2621.43 2626
2621.91 2788
2622.40 2576
2622.88 2739
2623.36 2704
2623.84 2752
2624.33 2679
2624.81 2995
2625.29 2819
2625.78 2787
2626.26 2891
2626.74 3068
2627.23 2829
2627.71 2872
2628.19 2831
2628.68 2796
2629.16 2949
2629.64 2719
2630.13 2716
2630.61 2586
2631.09 2573
2631.58 2666
2632.06 2639
2632.54 2918
2633.03 2842
2633.51 2729
2634.00 2985
2634.48 2976
2634.96 2974
2635.45 2888
2635.93 2739
2636.42 2726
2636.90 2944
2637.38 2756
2637.87 2773
2638.35 2747
2638.84 2741
2639.32 2443
2639.81 2472
2640.29 2753
2640.78 2801
2641.26 2846
2641.74 2948
2642.23 2991
2642.71 2644
2643.20 2743
2643.68 2802
2644.17 2797
2644.65 2847
2645.14 2702
2645.62 3031
2646.11 2802
2646.59 2728
2647.08 2569
2647.56 2689
2648.05 2795
2648.53 2660
2649.02 2599
2649.50 2736
2649.99 2597
2650.48 2755
2650.96 2638
2651.45 2582
2651.93 2871
2652.42 2694
2652.90 2570
2653.39 2837
2653.87 2823
2654.36 2954
2654.85 2722
2655.33 2587
2655.82 2619
2656.30 2660
2656.79 2505
2657.28 2594
2657.76 2695
2658.25 2641
2658.73 2856
2659.22 2704
2659.71 2603
2660.19 2761
2660.68 2843
2661.17 2656
2661.65 2667
2662.14 2634
2662.62 2627
2663.11 2488
2663.60 2702
2664.08 2666
2664.57 2737
2665.06 2598
2665.55 2872
2666.03 2831
2666.52 2782
2667.01 2850
2667.49 2957
2667.98 3017
2668.47 2778
2668.95 2564
2669.44 2677
2669.93 2642
2670.42 2768
2670.90 2683
2671.39 2714
2671.88 2636
2672.36 2670
2672.85 2826
2673.34 2669
2673.83 2708
2674.31 2856
2674.80 3085
2675.29 3358
2675.78 3464
2676.27 3520
2676.75 3589
2677.24 3735
2677.73 3942
2678.22 3653
2678.71 3474
2679.19 3689
2679.68 3570
2680.17 3587
2680.66 3693
2681.15 3595
2681.63 3390
2682.12 3279
2682.61 3382
2683.10 3172
2683.59 3293
2684.08 3567
2684.56 3638
2685.05 3662
2685.54 3677
2686.03 3471
2686.52 3666
2687.01 3534
2687.50 3678
2687.99 3532
2688.47 3476
2688.96 3491
2689.45 3184
2689.94 3119
2690.43 3069
2690.92 2899
2691.41 2774
2691.90 2910
2692.39 2906
2692.88 2734
2693.37 2787
2693.85 2736
2694.34 2608
2694.83 2917
2695.32 2804
2695.81 2639
2696.30 2570
2696.79 2643
2697.28 2773
2697.77 2894
2698.26 2764
2698.75 2841
2699.24 2847
2699.73 2754
2700.22 2806
2700.71 2871
2701.20 2811
2701.69 2763
2702.18 2765
2702.67 2938
2703.16 2912
2703.65 3064
2704.14 3169
2704.63 2882
2705.12 3002
2705.61 3036
2706.10 3021
2706.59 3034
2707.08 3167
2707.58 2750
2708.07 2836
2708.56 3076
2709.05 2933
2709.54 2811
2710.03 2701
2710.52 2653
2711.01 2662
2711.50 2640
2711.99 2559
2712.48 2638
2712.98 2605
2713.47 2716
2713.96 2624
2714.45 2548
2714.94 2654
2715.43 2631
2715.92 2635
2716.41 2699
2716.91 2715
2717.40 2770
2717.89 2734
2718.38 2740
2718.87 2792
2719.36 2665
2719.86 2782
2720.35 2821
2720.84 2799
2721.33 2715
2721.82 2717
2722.31 2947
2722.81 2934
2723.30 3017
2723.79 3372
2724.28 3374
2724.77 3303
2725.27 3091
2725.76 3437
2726.25 3421
2726.74 3394
2727.24 3266
2727.73 3263
2728.22 3105
2728.71 3238
2729.21 3172
2729.70 2907
2730.19 2729
2730.68 2747
2731.18 2796
2731.67 2961
2732.16 3022
2732.66 2863
2733.15 2825
2733.64 3021
2734.13 2995
2734.63 2995
2735.12 3147
2735.61 3213
2736.11 3239
2736.60 3088
2737.09 3206
2737.59 3213
2738.08 3186
2738.57 3295
2739.07 3251
2739.56 3258
2740.05 3128
2740.55 3255
2741.04 3114
2741.54 3016
2742.03 2921
2742.52 2979
2743.02 2817
2743.51 2857
2744.00 2855
2744.50 2661
2744.99 2770
2745.49 2928
2745.98 2961
2746.47 2846
2746.97 2767
2747.46 2543
2747.96 2597
2748.45 2414
2748.95 2484
2749.44 2575
2749.93 2852
2750.43 2894
2750.92 2903
2751.42 2751
2751.91 2939
2752.41 2996
2752.90 2905
2753.40 2910
2753.89 2883
2754.39 3088
2754.88 3061
2755.38 3010
2755.87 3133
2756.37 3348
2756.86 3188
2757.36 3073
2757.85 3196
2758.35 3096
2758.84 3111
2759.34 3097
2759.83 2983
2760.33 2991
2760.82 2925
2761.32 2917
2761.81 2996
2762.31 2846
2762.81 2774
2763.30 2637
2763.80 2453
2764.29 2667
2764.79 2798
2765.28 2866
2765.78 2881
2766.28 2765
2766.77 2897
2767.27 2791
2767.76 2801
2768.26 2758
2768.76 2854
2769.25 2822
2769.75 2911
2770.25 2785
2770.74 2697
2771.24 2752
2771.73 2919
2772.23 2879
2772.73 2740
2773.22 2815
2773.72 2960
2774.22 2934
2774.71 3081
2775.21 3189
2775.71 3221
2776.20 3243
2776.70 3607
2777.20 3484
2777.69 3727
2778.19 3959
2778.69 3883
2779.19 3948
2779.68 3968
2780.18 4000
2780.68 3788
2781.17 3769
2781.67 3777
2782.17 3724
2782.67 3363
2783.16 3377
2783.66 3040
2784.16 3027
2784.66 2989
2785.15 2986
2785.65 2936
2786.15 3023
2786.65 3241
2787.15 2923
2787.64 2780
2788.14 3015
2788.64 2916
2789.14 2873
2789.63 2837
2790.13 2770
2790.63 2908
2791.13 2753
2791.63 2610
2792.13 2609
2792.62 2715
2793.12 2813
2793.62 2546
2794.12 2721
2794.62 2583
2795.12 2994
2795.61 2982
2796.11 3273
2796.61 3192
2797.11 3466
2797.61 3549
2798.11 3858
2798.61 3934
2799.11 3885
2799.60 4150
2800.10 4040
2800.60 4010
2801.10 4261
2801.60 3979
2802.10 3991
2802.60 3817
2803.10 3750
2803.60 3597
2804.10 3525
2804.60 3509
2805.10 3418
2805.59 3573
2806.09 3626
2806.59 3491
2807.09 3689
2807.59 3916
2808.09 4162
2808.59 4377
2809.09 4575
2809.59 4892
2810.09 4857
2810.59 5067
2811.09 5095
2811.59 5010
2812.09 5006
2812.59 4903
2813.09 4770
2813.59 4633
2814.09 4227
2814.59 4141
2815.09 3899
2815.59 3726
2816.09 3692
2816.59 3375
2817.09 3281
2817.59 3082
2818.09 3054
2818.60 3155
2819.10 3024
2819.60 2987
2820.10 2898
2820.60 2900
2821.10 2802
2821.60 2713
2822.10 2756
2822.60 2804
2823.10 2731
2823.60 2801
2824.10 2794
2824.61 2905
2825.11 3030
2825.61 2907
2826.11 2942
2826.61 3111
2827.11 3010
2827.61 3074
2828.12 3151
2828.62 3082
2829.12 3224
2829.62 3291
2830.12 3275
2830.62 3303
2831.12 3209
2831.63 3131
2832.13 3272
2832.63 3332
2833.13 3104
2833.63 3187
2834.14 3275
2834.64 3273
2835.14 3370
2835.64 3507
2836.14 3541
2836.65 3414
2837.15 3412
2837.65 3337
2838.15 3377
2838.66 3425
2839.16 3357
2839.66 3183
2840.16 3105
2840.67 3114
2841.17 3074
2841.67 2842
2842.17 2812
2842.68 2809
2843.18 2666
2843.68 2730
2844.18 2896
2844.69 2938
2845.19 2753
2845.69 2785
2846.20 2808
2846.70 2895
2847.20 2994
2847.71 3209
2848.21 2984
2848.71 2941
2849.22 3100
2849.72 3088
2850.22 3121
2850.73 3326
2851.23 3200
2851.73 3024
2852.24 2831
2852.74 2824
2853.24 2903
2853.75 3019
2854.25 2660
2854.75 2756
2855.26 2914
2855.76 2893
2856.27 2893
2856.77 2941
2857.27 2926
2857.78 3155
2858.28 2993
2858.79 2944
2859.29 3143
2859.80 3005
2860.30 3087
2860.80 3014
2861.31 2849
2861.81 3035
2862.32 3005
2862.82 2904
2863.33 2568
2863.83 2791
2864.34 2820
2864.84 2852
2865.34 2800
2865.85 2728
2866.35 2669
2866.86 2632
2867.36 2746
2867.87 2514
2868.37 2526
2868.88 2489
2869.38 2560
2869.89 2672
2870.39 2698
2870.90 2677
2871.41 2677
2871.91 2460
2872.42 2496
2872.92 2516
2873.43 2712
2873.93 2823
2874.44 2828
2874.94 2979
2875.45 2950
2875.95 2886
2876.46 2923
2876.97 2980
2877.47 2963
2877.98 2932
2878.48 2820
2878.99 2855
2879.50 3007
2880.00 2911
2880.51 2879
2881.01 2902
2881.52 2926
2882.03 2942
2882.53 2914
2883.04 3076
2883.54 3081
2884.05 2992
2884.56 2819
2885.06 3024
2885.57 3049
2886.08 3000
2886.58 3057
2887.09 3183
2887.60 3184
2888.10 3395
2888.61 3382
2889.12 3398
2889.62 3331
2890.13 3567
2890.64 3547
2891.15 3491
2891.65 3436
2892.16 3661
2892.67 3520
2893.17 3474
2893.68 3363
2894.19 3119
2894.70 3087
2895.20 3055
2895.71 3186
2896.22 3062
2896.73 3157
2897.23 3177
2897.74 3249
2898.25 3369
2898.76 3134
2899.26 3148
2899.77 3264
2900.28 3200
2900.79 2997
2901.29 3324
2901.80 3253
2902.31 3226
2902.82 3133
2903.33 3188
2903.83 3195
2904.34 3339
2904.85 3162
2905.36 3079
2905.87 3224
2906.38 3395
2906.88 3464
2907.39 3485
2907.90 3413
2908.41 3814
2908.92 3748
2909.43 3627
2909.94 3502
2910.44 3402
2910.95 3611
2911.46 3420
2911.97 3299
2912.48 3342
2912.99 3580
2913.50 3319
2914.01 3429
2914.52 3366
2915.02 3417
2915.53 3413
2916.04 3311
2916.55 3310
2917.06 3329
2917.57 3163
2918.08 3324
2918.59 3412
2919.10 3238
2919.61 3135
2920.12 3060
2920.63 2897
2921.14 2902
2921.65 2991
2922.16 3023
2922.67 3096
2923.18 3133
2923.69 3238
2924.20 3356
2924.71 3342
2925.22 3603
2925.73 3824
2926.24 3838
2926.75 3941
2927.26 4298
2927.77 4728
2928.28 4544
2928.79 4404
2929.30 4703
2929.81 4635
2930.32 4304
2930.83 4132
2931.34 3797
2931.85 3531
2932.36 3487
2932.87 3349
2933.38 3101
2933.89 3124
2934.40 3007
2934.91 3035
2935.42 2803
2935.94 3057
2936.45 2707
2936.96 2645
2937.47 2685
2937.98 2969
2938.49 3231
2939.00 3366
2939.51 3090
2940.02 3122
2940.54 3101
2941.05 3225
2941.56 3297
2942.07 3048
2942.58 3137
2943.09 3047
2943.61 3024
2944.12 2953
2944.63 2952
2945.14 3045
2945.65 3267
2946.16 2981
2946.68 3239
2947.19 3190
2947.70 3059
2948.21 3338
2948.72 3364
2949.24 3389
2949.75 3447
2950.26 3573
2950.77 3530
2951.28 3542
2951.80 3304
2952.31 3283
2952.82 3071
2953.33 2936
2953.85 3155
2954.36 3022
2954.87 2955
2955.38 3206
2955.90 3020
2956.41 2825
2956.92 2955
2957.43 2951
2957.95 2783
2958.46 2949
2958.97 3018
2959.49 2881
2960.00 2856
2960.51 2903
2961.03 2846
2961.54 2854
2962.05 3078
2962.57 3163
2963.08 3199
2963.59 3107
2964.11 3371
2964.62 3229
2965.13 3192
2965.65 3280
2966.16 3324
2966.67 3305
2967.19 3376
2967.70 3185
2968.21 3078
2968.73 3092
2969.24 2972
2969.76 2703
2970.27 2896
2970.78 2799
2971.30 2662
2971.81 2799
2972.33 2803
2972.84 2578
2973.35 2746
2973.87 2645
2974.38 2658
2974.90 2557
2975.41 2676
2975.92 2689
2976.44 2860
2976.95 2814
2977.47 2792
2977.98 2920
2978.50 2808
2979.01 2957
2979.53 2839
2980.04 2819
2980.56 2903
2981.07 2819
2981.59 2874
2982.10 2926
2982.62 3135
2983.13 3120
2983.65 2963
2984.16 2907
2984.68 3008
2985.19 3079
2985.71 3029
2986.22 2933
2986.74 3122
2987.25 3228
2987.77 3066
2988.28 2904
2988.80 2883
2989.31 3105
2989.83 3210
2990.35 3311
2990.86 3435
2991.38 3283
2991.89 3321
2992.41 2990
2992.92 3326
2993.44 3334
2993.96 3651
2994.47 3773
2994.99 3838
2995.50 3747
2996.02 3860
2996.54 4012
2997.05 3928
2997.57 3871
2998.09 4099
2998.60 3845
2999.12 3972
2999.64 4129
3000.15 4079
3000.67 3877
3001.18 4271
3001.70 4442
3002.22 4145
3002.73 4258
3003.25 4052
3003.77 3998
3004.29 4033
3004.80 4252
3005.32 4161
3005.84 4067
3006.35 4141
3006.87 4230
3007.39 4135
3007.90 4173
3008.42 3867
3008.94 4194
3009.46 4133
3009.97 4139
3010.49 4049
3011.01 3568
3011.53 3491
3012.04 3360
3012.56 3346
3013.08 3147
3013.60 2992
3014.11 3162
3014.63 3154
3015.15 3060
3015.67 3047
3016.18 3220
3016.70 3335
3017.22 3327
3017.74 3307
3018.26 3272
3018.77 3249
3019.29 3339
3019.81 3258
3020.33 3277
3020.85 3525
3021.37 3305
3021.88 3266
3022.40 3106
3022.92 3176
3023.44 3316
3023.96 3390
3024.48 3568
3025.00 3585
3025.51 3525
3026.03 3793
3026.55 3745
3027.07 3953
3027.59 3972
3028.11 3857
3028.63 3981
3029.15 3764
3029.67 3724
3030.18 3561
3030.70 3377
3031.22 3276
3031.74 3249
3032.26 3181
3032.78 3455
3033.30 3348
3033.82 3444
3034.34 3641
3034.86 3649
3035.38 3762
3035.90 3792
3036.42 3880
3036.94 3766
3037.46 4169
3037.98 4291
3038.50 4544
3039.02 4578
3039.54 4560
3040.06 4395
3040.58 4126
3041.10 4246
3041.62 4036
3042.14 3908
3042.66 3748
3043.18 3498
3043.70 3546
3044.22 3405
3044.74 3205
3045.26 3370
3045.78 3434
3046.30 3174
3046.82 3395
3047.34 3190
3047.86 3127
3048.38 3257
3048.90 3207
3049.42 3045
3049.94 3121
3050.46 3131
3050.98 3090
3051.50 2909
3052.03 3067
3052.55 2985
3053.07 2977
3053.59 3195
3054.11 3182
3054.63 3310
3055.15 3447
3055.67 3300
3056.19 3066
3056.72 3159
3057.24 3296
3057.76 3247
3058.28 3216
3058.80 3276
3059.32 3376
3059.84 3312
3060.37 3362
3060.89 3363
3061.41 3155
3061.93 3384
3062.45 3399
3062.98 3340
3063.50 3157
3064.02 3228
3064.54 3299
3065.06 3264
3065.59 3338
3066.11 3242
3066.63 3316
3067.15 3313
3067.67 3255
3068.20 3475
3068.72 3320
3069.24 3209
3069.76 3412
3070.29 3481
3070.81 3169
3071.33 3281
3071.85 3284
3072.38 3292
3072.90 3314
3073.42 3077
3073.95 3091
3074.47 3100
3074.99 3188
3075.51 3193
3076.04 3234
3076.56 3266
3077.08 3604
3077.61 3504
3078.13 3432
3078.65 3220
3079.18 3274
3079.70 3572
3080.22 3535
3080.75 3761
3081.27 3757
3081.79 3806
3082.32 3759
3082.84 3626
3083.36 3969
3083.89 4029
3084.41 4014
3084.93 4003
3085.46 3902
3085.98 3877
3086.51 3726
3087.03 3679
3087.55 3582
3088.08 3593
3088.60 3499
3089.13 3230
3089.65 3604
3090.17 3670
3090.70 3428
3091.22 3472
3091.75 3365
3092.27 3525
3092.80 3444
3093.32 3459
3093.85 3430
3094.37 3637
3094.89 3512
3095.42 3548
3095.94 3561
3096.47 3705
3096.99 3719
3097.52 3721
3098.04 3743
3098.57 3835
3099.09 3940
3099.62 4037
3100.14 3966
3100.67 4124
3101.19 4164
3101.72 4411
3102.24 4880
3102.77 4983
3103.29 5416
3103.82 5758
3104.34 6368
3104.87 7114
3105.40 7900
3105.92 8925
3106.45 9057
3106.97 8834
3107.50 8790
3108.02 8137
3108.55 7374
3109.08 6896
3109.60 6349
3110.13 5764
3110.65 5108
3111.18 4589
3111.70 4663
3112.23 4511
3112.76 4306
3113.28 4427
3113.81 4580
3114.34 4385
3114.86 4472
3115.39 4342
3115.91 4396
3116.44 4325
3116.97 4393
3117.49 3977
3118.02 3555
3118.55 3437
3119.07 3453
3119.60 3388
3120.13 3460
3120.65 3451
3121.18 3466
3121.71 3223
3122.23 3354
3122.76 3401
3123.29 3386
3123.82 3427
3124.34 3335
3124.87 3292
3125.40 3246
3125.92 3137
3126.45 3233
3126.98 3356
3127.51 3260
3128.03 3255
3128.56 3204
3129.09 3232
3129.62 3324
3130.14 3061
3130.67 3121
3131.20 3383
3131.73 3271
3132.25 3375
3132.78 3018
3133.31 2927
3133.84 2904
3134.37 2783
3134.89 2707
3135.42 2883
3135.95 2949
3136.48 2994
3137.01 2908
3137.53 3027
3138.06 2936
3138.59 3004
3139.12 2762
3139.65 2845
3140.18 3069
3140.70 3000
3141.23 2970
3141.76 3266
3142.29 3192
3142.82 3063
3143.35 3126
3143.88 2995
3144.40 3016
3144.93 2978
3145.46 3071
3145.99 3070
3146.52 2956
3147.05 3043
3147.58 3055
3148.11 3213
3148.64 3397
3149.17 3444
3149.70 3337
3150.22 3495
3150.75 3463
3151.28 3623
3151.81 3703
3152.34 3688
3152.87 3614
3153.40 3294
3153.93 3562
3154.46 3667
3154.99 3627
3155.52 3413
3156.05 3315
3156.58 3382
3157.11 3348
3157.64 3250
3158.17 3240
3158.70 3221
3159.23 3269
3159.76 3636
3160.29 3346
3160.82 3351
3161.35 3433
3161.88 3386
3162.41 3583
3162.94 3430
3163.47 3875
3164.00 3593
3164.53 3313
3165.06 3361
3165.59 3272
3166.12 3394
3166.65 3335
3167.18 3374
3167.72 3281
3168.25 3304
3168.78 3217
3169.31 3244
3169.84 3358
3170.37 3251
3170.90 3295
3171.43 3236
3171.96 3120
3172.49 3135
3173.03 2982
3173.56 3054
3174.09 3095
3174.62 3140
3175.15 3040
3175.68 2823
3176.21 2840
3176.74 2963
3177.28 2918
3177.81 2835
3178.34 2873
3178.87 2772
3179.40 2920
3179.93 2880
3180.47 2905
3181.00 2938
3181.53 2975
3182.06 2971
3182.59 3113
3183.13 3067
3183.66 3048
3184.19 3162
3184.72 3050
3185.25 2964
3185.79 2943
3186.32 3098
3186.85 3092
3187.38 2769
3187.92 3131
3188.45 3153
3188.98 3020
3189.51 3198
3190.05 3011
3190.58 3109
3191.11 3261
3191.64 3234
3192.18 3008
3192.71 3025
3193.24 3070
3193.78 3026
3194.31 2955
3194.84 2860
3195.38 2940
3195.91 3045
3196.44 3096
3196.97 2989
3197.51 3040
3198.04 3032
3198.57 3119
3199.11 3068
3199.64 3033
3200.17 3264
3200.71 3292
3201.24 3304
3201.78 3310
3202.31 3383
3202.84 3295
3203.38 3349
3203.91 3329
3204.44 3616
3204.98 3364
3205.51 3401
3206.05 3339
3206.58 3445
3207.11 3322
3207.65 3486
3208.18 3454
3208.72 3612
3209.25 3592
3209.78 3350
3210.32 3362
3210.85 3492
3211.39 3548
3211.92 3584
3212.46 3659
3212.99 3994
3213.53 4082
3214.06 4111
3214.59 4017
3215.13 4196
3215.66 4217
3216.20 4029
3216.73 3902
3217.27 3889
3217.80 3669
3218.34 3721
3218.87 3534
3219.41 3338
3219.94 3268
3220.48 3275
3221.01 3066
3221.55 2936
3222.08 3174
3222.62 3230
3223.16 3261
3223.69 3233
3224.23 3475
3224.76 3508
3225.30 3412
3225.83 3548
3226.37 3596
3226.90 3483
3227.44 3965
3227.98 4100
3228.51 4153
3229.05 4192
3229.58 4009
3230.12 3812
3230.66 3802
3231.19 3749
3231.73 3463
3232.26 3389
3232.80 3319
3233.34 3292
3233.87 3340
3234.41 3299
3234.95 3197
3235.48 3306
3236.02 3296
3236.55 3323
3237.09 3387
3237.63 3434
3238.16 3305
3238.70 3667
3239.24 3792
3239.77 3606
3240.31 3491
3240.85 3580
3241.38 3494
3241.92 3722
3242.46 3603
3243.00 3470
3243.53 3683
3244.07 3699
3244.61 3488
3245.14 3512
3245.68 3509
3246.22 3421
3246.76 3402
3247.29 3119
3247.83 3375
3248.37 3350
3248.91 3213
3249.44 3470
3249.98 3451
3250.52 3297
3251.06 3315
3251.59 3404
3252.13 3469
3252.67 3619
3253.21 3459
3253.75 3484
3254.28 3575
3254.82 3749
3255.36 3746
3255.90 3593
3256.44 3869
3256.97 3922
3257.51 3755
3258.05 3658
3258.59 3718
3259.13 3890
3259.67 3893
3260.20 3781
3260.74 3853
3261.28 4135
3261.82 4224
3262.36 4394
3262.90 4537
3263.44 4436
3263.97 4663
3264.51 4989
3265.05 5245
3265.59 5140
3266.13 5710
3266.67 5920
3267.21 5956
3267.75 6668
3268.29 6714
3268.83 6969
3269.36 7328
3269.90 7612
3270.44 7667
3270.98 7471
3271.52 7457
3272.06 7059
3272.60 6522
3273.14 6196
3273.68 5328
3274.22 4886
3274.76 4862
3275.30 4676
3275.84 4550
3276.38 4518
3276.92 4250
3277.46 4066
3278.00 4029
3278.54 4404
3279.08 4321
3279.62 4240
3280.16 4434
3280.70 4548
3281.24 4579
3281.78 4405
3282.32 4283
3282.86 4555
3283.40 4354
3283.94 4102
3284.48 4340
3285.02 4263
3285.56 4293
3286.10 4533
3286.64 4546
3287.18 4461
3287.72 4355
3288.26 4489
3288.81 4688
3289.35 4708
3289.89 4413
3290.43 4624
3290.97 4586
3291.51 4620
3292.05 4754
3292.59 4715
3293.13 4553
3293.67 4574
3294.22 4554
3294.76 4672
3295.30 4897
3295.84 5013
3296.38 5408
3296.92 5644
3297.46 6134
3298.01 5859
3298.55 5932
3299.09 6014
3299.63 6089
3300.17 6202
3300.71 5906
3301.26 5744
3301.80 5604
3302.34 5197
3302.88 5001
3303.42 4954
3303.97 4951
3304.51 4926
3305.05 4776
3305.59 4658
3306.13 4360
3306.68 4554
3307.22 4548
3307.76 4511
3308.30 4458
3308.85 4324
3309.39 4558
3309.93 4633
3310.47 4765
3311.02 4615
3311.56 4561
3312.10 4869
3312.64 5182
3313.19 5031
3313.73 4811
3314.27 5131
3314.82 5247
3315.36 5215
3315.90 5118
3316.45 5082
3316.99 5200
3317.53 5264
3318.07 5050
3318.62 5005
3319.16 4982
3319.70 5169
3320.25 5547
3320.79 5382
3321.34 5345
3321.88 5628
3322.42 5567
3322.97 5391
3323.51 5440
3324.05 5656
3324.60 5553
3325.14 5607
3325.68 5694
3326.23 5505
3326.77 5547
3327.32 5316
3327.86 5121
3328.40 5272
3328.95 5234
3329.49 5064
3330.04 5351
3330.58 5058
3331.13 5183
3331.67 5175
3332.21 5142
3332.76 5347
3333.30 5876
3333.85 6581
3334.39 7671
3334.94 8743
3335.48 10666
3336.03 12951
3336.57 14666
3337.12 16850
3337.66 19346
3338.21 20937
3338.75 22045
3339.30 22628
3339.84 23021
3340.39 22802
3340.93 21981
3341.48 20888
3342.02 19157
3342.57 16934
3343.11 14271
3343.66 12104
3344.20 10669
3344.75 8976
3345.29 7892
3345.84 6991
3346.38 6204
3346.93 5600
3347.47 5294
3348.02 4906
3348.57 5082
3349.11 4943
3349.66 4750
3350.20 4788
3350.75 4810
3351.30 5055
3351.84 5095
3352.39 5293
3352.93 5514
3353.48 5373
3354.03 5544
3354.57 5668
3355.12 5747
3355.66 5507
3356.21 5490
3356.76 5474
3357.30 5599
3357.85 5589
3358.40 5159
3358.94 5016
3359.49 4782
3360.04 4843
3360.58 4529
3361.13 4515
3361.68 4618
3362.22 4207
3362.77 4281
3363.32 4156
3363.86 4198
3364.41 4164
3364.96 3949
3365.50 3850
3366.05 4208
3366.60 4184
3367.15 4194
3367.69 4233
3368.24 4156
3368.79 4160
3369.34 4317
3369.88 4245
3370.43 4321
3370.98 4268
3371.53 4064
3372.07 4070
3372.62 4079
3373.17 4354
3373.72 4566
3374.26 4754
3374.81 4873
3375.36 4983
3375.91 5113
3376.46 5278
3377.00 5455
3377.55 5487
3378.10 5441
3378.65 5767
3379.20 5462
3379.74 5098
3380.29 4866
3380.84 4659
3381.39 4406
3381.94 4241
3382.49 3969
3383.04 3853
3383.58 3952
3384.13 3823
3384.68 3829
3385.23 3908
3385.78 3917
3386.33 3784
3386.88 3812
3387.43 3819
3387.97 3813
3388.52 3807
3389.07 3711
3389.62 3633
3390.17 3545
3390.72 3296
3391.27 3323
3391.82 3507
3392.37 3676
3392.92 3543
3393.47 3408
3394.01 3453
3394.56 3513
3395.11 3319
3395.66 3325
3396.21 3377
3396.76 3327
3397.31 3410
3397.86 3694
3398.41 3414
3398.96 3262
3399.51 3270
3400.06 3196
3400.61 3034
3401.16 3219
3401.71 3288
3402.26 3361
3402.81 3321
3403.36 3073
3403.91 3157
3404.46 3173
3405.01 3199
3405.56 3167
3406.11 3211
3406.66 3136
3407.21 3135
3407.76 3208
3408.32 3231
3408.87 3231
3409.42 3260
3409.97 3063
3410.52 3165
3411.07 3242
3411.62 3201
3412.17 3044
3412.72 3215
3413.27 3166
3413.82 3485
3414.37 3637
3414.93 3594
3415.48 3615
3416.03 3578
3416.58 3495
3417.13 3526
3417.68 3525
3418.23 3553
3418.78 3525
3419.34 3342
3419.89 3277
3420.44 3220
3420.99 2864
3421.54 3042
3422.09 2910
3422.65 2935
3423.20 2886
3423.75 3041
3424.30 3063
3424.85 3168
3425.40 3034
3425.96 3018
3426.51 3047
3427.06 3012
3427.61 3157
3428.17 3049
3428.72 3117
3429.27 3164
3429.82 3158
3430.37 3025
3430.93 3043
3431.48 3114
3432.03 2970
3432.58 2947
3433.14 3008
3433.69 3082
3434.24 2935
3434.79 2996
3435.35 3115
3435.90 2842
3436.45 2963
3437.01 3098
3437.56 3243
3438.11 3007
3438.66 3078
3439.22 3121
3439.77 3288
3440.32 3319
3440.88 3222
3441.43 3252
3441.98 3275
3442.54 3232
3443.09 3331
3443.64 3350
3444.20 3155
3444.75 3259
3445.30 3450
3445.86 3459
3446.41 3304
3446.97 3106
3447.52 3203
3448.07 3178
3448.63 3205
3449.18 3085
3449.73 3136
3450.29 3074
3450.84 3108
3451.40 2887
3451.95 2716
3452.50 2661
3453.06 2819
3453.61 2835
3454.17 2842
3454.72 2768
3455.28 2912
3455.83 2770
3456.38 2765
3456.94 2719
3457.49 3010
3458.05 2890
3458.60 2767
3459.16 2800
3459.71 2629
3460.27 2742
3460.82 2657
3461.38 2823
3461.93 2812
3462.49 2890
3463.04 2993
3463.60 2811
3464.15 2853
3464.71 2923
3465.26 3123
3465.82 2857
3466.37 3042
3466.93 3005
3467.48 2959
3468.04 3007
3468.59 3255
3469.15 3252
3469.70 3136
3470.26 3033
3470.82 3251
3471.37 3351
3471.93 3222
3472.48 3131
3473.04 3118
3473.59 3126
3474.15 3108
3474.71 3352
3475.26 3304
3475.82 3070
3476.37 3254
3476.93 3365
3477.49 3399
3478.04 3344
3478.60 3483
3479.16 3315
3479.71 3459
3480.27 3425
3480.82 3413
3481.38 3600
3481.94 3497
3482.49 3708
3483.05 3742
3483.61 4005
3484.16 3925
3484.72 3742
3485.28 3713
3485.83 3560
3486.39 3625
3486.95 3696
3487.50 3869
3488.06 3877
3488.62 3953
3489.18 4029
3489.73 4011
3490.29 4009
3490.85 4148
3491.40 4517
3491.96 5011
3492.52 5560
3493.08 6077
3493.63 6587
3494.19 6956
3494.75 7203
3495.31 7350
3495.86 7853
3496.42 7720
3496.98 7584
3497.54 7194
3498.09 7044
3498.65 6917
3499.21 6932
3499.77 6937
3500.33 6698
3500.88 6927
3501.44 7541
3502.00 8067
3502.56 8395
3503.12 8606
3503.67 8585
3504.23 8687
3504.79 8351
3505.35 8670
3505.91 9010
3506.47 8488
3507.03 8741
3507.58 8912
3508.14 8647
3508.70 8631
3509.26 8770
3509.82 8402
3510.38 8319
3510.94 8075
3511.49 7399
3512.05 6893
3512.61 6515
3513.17 5694
3513.73 5060
3514.29 4678
3514.85 4614
3515.41 4527
3515.97 4126
3516.53 3833
3517.09 3818
3517.64 3763
3518.20 3661
3518.76 3706
3519.32 3556
3519.88 3568
3520.44 3655
3521.00 3728
3521.56 3674
3522.12 3558
3522.68 3544
3523.24 3607
3523.80 3869
3524.36 3756
3524.92 3698
3525.48 3586
3526.04 3738
3526.60 3941
3527.16 3490
3527.72 3389
3528.28 3504
3528.84 3539
3529.40 3461
3529.96 3236
3530.52 3236
3531.08 3314
3531.64 3134
3532.20 3220
3532.76 3133
3533.32 3128
3533.89 3141
3534.45 3219
3535.01 3242
3535.57 3194
3536.13 3260
3536.69 3398
3537.25 3585
3537.81 3536
3538.37 3385
3538.93 3514
3539.49 3314
3540.06 3386
3540.62 3570
3541.18 3499
3541.74 3524
3542.30 3310
3542.86 3352
3543.42 3341
3543.98 3373
3544.55 3365
3545.11 3311
3545.67 3364
3546.23 3326
3546.79 3448
3547.35 3367
3547.92 3253
3548.48 3272
3549.04 3267
3549.60 3222
3550.16 3355
3550.72 3211
3551.29 2987
3551.85 3188
3552.41 3141
3552.97 3127
3553.54 3054
3554.10 2936
3554.66 2960
3555.22 2807
3555.78 2862
3556.35 2962
3556.91 2853
3557.47 2888
3558.03 2900
3558.60 2836
3559.16 2754
3559.72 2917
3560.29 2855
3560.85 2748
3561.41 2844
3561.97 2802
3562.54 3007
3563.10 2928
3563.66 2842
3564.23 2875
3564.79 2813
3565.35 2854
3565.91 2890
3566.48 2803
3567.04 2976
3567.60 2871
3568.17 2734
3568.73 2758
3569.29 2836
3569.86 3031
3570.42 3005
3570.99 2701
3571.55 2589
3572.11 2910
3572.68 2835
3573.24 2881
3573.80 2846
3574.37 2776
3574.93 2932
3575.50 2824
3576.06 2755
3576.62 2935
3577.19 2991
3577.75 3005
3578.32 3100
3578.88 3081
3579.44 3235
3580.01 3186
3580.57 3178
3581.14 3133
3581.70 3155
3582.27 2933
3582.83 2870
3583.40 2987
3583.96 3013
3584.52 2761
3585.09 2742
3585.65 2997
3586.22 3020
3586.78 3008
3587.35 2922
3587.91 2809
3588.48 2773
3589.04 2934
3589.61 2816
3590.17 2892
3590.74 2872
3591.30 2830
3591.87 3062
3592.43 2776
3593.00 2831
3593.56 3161
3594.13 3046
3594.70 3015
3595.26 3078
3595.83 3061
3596.39 2853
3596.96 2902
3597.52 2849
3598.09 3074
3598.65 3004
3599.22 2781
3599.79 2850
3600.35 3029
3600.92 2842
3601.48 2993
3602.05 2821
3602.62 2940
3603.18 2819
3603.75 2935
3604.32 2895
3604.88 2853
3605.45 2889
3606.01 2792
3606.58 2820
3607.15 2859
3607.71 2622
3608.28 2869
3608.85 2721
3609.41 2726
3609.98 2494
3610.55 2643
3611.11 2505
3611.68 2631
3612.25 2675
3612.81 2759
3613.38 2656
3613.95 2627
3614.51 2773
3615.08 2760
3615.65 2773
3616.22 2885
3616.78 3282
3617.35 3631
3617.92 3782
3618.48 4113
3619.05 4459
3619.62 4943
3620.19 5615
3620.75 5929
3621.32 6037
3621.89 6234
3622.46 6464
3623.02 6482
3623.59 6211
3624.16 5834
3624.73 5027
3625.30 4784
3625.86 4342
3626.43 3943
3627.00 3551
3627.57 3250
3628.14 3151
3628.70 3073
3629.27 2793
3629.84 2745
3630.41 2769
3630.98 2737
3631.55 2824
3632.11 2783
3632.68 2681
3633.25 2660
3633.82 2519
3634.39 2660
3634.96 2720
3635.52 2700
3636.09 2670
3636.66 2639
3637.23 2658
3637.80 2668
3638.37 2736
3638.94 2724
3639.51 2688
3640.08 2659
3640.64 2611
3641.21 2721
3641.78 2780
3642.35 2912
3642.92 3066
3643.49 3111
3644.06 3064
3644.63 3031
3645.20 3298
3645.77 3483
3646.34 3422
3646.91 3148
3647.48 3234
3648.05 3319
3648.62 3205
3649.19 3078
3649.76 2999
3650.33 3092
3650.90 3019
3651.47 3108
3652.03 3185
3652.60 3064
3653.17 3072
3653.75 3120
3654.32 3248
3654.89 3175
3655.46 3007
3656.03 3073
3656.60 3006
3657.17 3124
3657.74 3138
3658.31 3171
3658.88 3085
3659.45 3082
3660.02 2939
3660.59 2970
3661.16 2920
3661.73 3058
3662.30 3099
3662.87 3053
3663.44 3043
3664.01 3058
3664.59 2886
3665.16 2995
3665.73 2826
3666.30 2810
3666.87 2967
3667.44 3094
3668.01 2870
3668.58 2883
3669.15 2892
3669.73 2864
3670.30 3051
3670.87 3043
3671.44 2674
3672.01 2749
3672.58 2782
3673.15 2798
3673.73 2886
3674.30 2876
3674.87 2904
3675.44 2738
3676.01 2797
3676.58 3102
3677.16 3174
3677.73 3062
3678.30 3098
3678.87 3134
3679.44 3197
3680.02 3227
3680.59 3174
3681.16 3059
3681.73 3068
3682.31 2915
3682.88 2873
3683.45 2584
3684.02 2681
3684.60 2923
3685.17 2711
3685.74 2615
3686.31 2550
3686.89 2646
3687.46 2676
3688.03 2720
3688.60 2626
3689.18 2740
3689.75 2995
3690.32 3109
3690.90 3033
3691.47 3213
3692.04 3115
3692.61 3439
3693.19 3372
3693.76 3339
3694.33 3079
3694.91 3291
3695.48 3323
3696.05 3096
3696.63 3001
3697.20 3111
3697.77 3094
3698.35 2860
3698.92 2862
3699.50 2701
3700.07 2625
3700.64 2669
3701.22 2611
3701.79 2646
3702.36 2680
3702.94 2681
3703.51 2586
3704.09 2619
3704.66 2933
3705.23 2931
3705.81 2693
3706.38 2697
3706.96 2573
3707.53 2811
3708.11 2822
3708.68 2920
3709.25 2754
3709.83 3022
3710.40 3062
3710.98 2922
3711.55 2817
3712.13 2788
3712.70 2855
3713.28 2973
3713.85 2897
3714.43 2731
3715.00 2736
3715.58 2733
3716.15 2813
3716.73 2593
3717.30 2715
3717.88 2854
3718.45 2691
3719.03 2692
3719.60 2676
3720.18 2650
3720.75 2674
3721.33 2650
3721.90 2584
3722.48 2581
3723.05 2486
3723.63 2565
3724.20 2599
3724.78 2518
3725.36 2385
3725.93 2576
3726.51 2533
3727.08 2581
3727.66 2385
3728.23 2491
3728.81 2689
3729.39 2738
3729.96 2567
3730.54 2563
3731.11 2689
3731.69 2661
3732.27 3012
3732.84 2925
3733.42 3105
3734.00 3203
3734.57 3511
3735.15 3457
3735.72 3625
3736.30 3814
3736.88 3739
3737.45 3799
3738.03 3633
3738.61 3632
3739.18 3669
3739.76 3514
3740.34 3441
3740.92 3499
3741.49 3104
3742.07 3214
3742.65 2982
3743.22 3054
3743.80 2992
3744.38 2994
3744.95 3016
3745.53 2836
3746.11 2863
3746.69 2800
3747.26 2818
3747.84 2911
3748.42 3060
3749.00 3064
3749.57 3078
3750.15 2964
3750.73 2996
3751.31 3310
3751.88 3352
3752.46 3228
3753.04 3122
3753.62 3209
3754.19 2962
3754.77 2891
3755.35 2693
3755.93 2746
3756.51 2760
3757.08 2861
3757.66 2850
3758.24 2956
3758.82 2892
3759.40 2945
3759.98 2909
3760.55 2792
3761.13 2912
3761.71 3115
3762.29 3290
3762.87 3319
3763.45 3120
3764.03 3172
3764.60 3136
3765.18 3256
3765.76 3422
3766.34 3108
3766.92 3195
3767.50 2959
3768.08 3118
3768.66 3021
3769.24 2837
3769.81 2736
3770.39 2633
3770.97 2755
3771.55 2742
3772.13 2660
3772.71 2713
3773.29 2820
3773.87 2970
3774.45 2938
3775.03 2934
3775.61 3028
3776.19 2953
3776.77 2904
3777.35 3007
3777.93 2847
3778.51 2640
3779.09 2734
3779.67 2842
3780.25 2613
3780.83 2558
3781.41 2587
3781.99 2574
3782.57 2812
3783.15 2679
3783.73 2620
3784.31 2671
3784.89 2615
3785.47 2620
3786.05 2721
3786.63 2641
3787.21 2755
3787.79 2777
3788.37 2610
3788.95 2591
3789.53 2564
3790.11 2655
3790.69 2780
3791.27 2837
3791.85 2749
3792.43 2764
3793.01 2749
3793.59 2383
3794.18 2501
3794.76 2586
3795.34 2437
3795.92 2642
3796.50 2655
3797.08 2743
3797.66 2711
3798.24 2527
3798.83 2666
3799.41 2719
3799.99 2803
3800.57 2598
3801.15 2608
3801.73 2675
3802.31 2940
3802.90 2857
3803.48 2820
3804.06 2944
3804.64 2820
3805.22 2987
3805.80 2981
3806.39 2993
3806.97 2898
3807.55 2886
3808.13 2877
3808.71 2911
3809.30 2954
3809.88 2915
3810.46 2792
3811.04 2804
3811.63 2770
3812.21 2860
3812.79 3070
3813.37 3100
3813.95 2948
3814.54 2867
3815.12 2938
3815.70 2960
3816.29 2945
3816.87 2945
3817.45 3065
3818.03 3058
3818.62 3103
3819.20 3126
3819.78 3034
3820.36 3023
3820.95 2972
3821.53 2955
3822.11 2815
3822.70 2799
3823.28 2739
3823.86 2690
3824.45 2692
3825.03 2708
3825.61 2600
3826.20 2540
3826.78 2696
3827.36 2585
3827.95 2484
3828.53 2575
3829.11 2498
3829.70 2776
3830.28 2877
3830.87 2810
3831.45 2585
3832.03 2541
3832.62 2663
3833.20 2718
3833.79 2522
3834.37 2532
3834.95 2788
3835.54 2760
3836.12 2720
3836.71 2675
3837.29 2729
3837.87 2850
3838.46 2830
3839.04 2851
3839.63 2876
3840.21 2711
3840.80 2702
3841.38 2507
3841.97 2581
3842.55 2601
3843.13 2598
3843.72 2666
3844.30 2623
3844.89 2566
3845.47 2534
3846.06 2580
3846.64 2523
3847.23 2656
3847.81 2727
3848.40 2724
3848.98 2731
3849.57 2858
3850.15 2930
3850.74 3062
3851.33 2887
3851.91 2850
3852.50 2820
3853.08 2809
3853.67 2785
3854.25 2752
3854.84 2733
3855.42 2895
3856.01 2654
3856.60 2854
3857.18 3015
3857.77 2918
3858.35 2894
3858.94 2851
3859.52 3058
3860.11 3079
3860.70 3306
3861.28 3752
3861.87 4041
3862.45 4163
3863.04 4690
3863.63 4760
3864.21 5057
3864.80 5433
3865.39 5584
3865.97 5545
3866.56 5661
3867.15 5544
3867.73 5204
3868.32 4796
3868.91 4630
3869.49 4187
3870.08 3681
3870.67 3496
3871.25 3411
3871.84 3007
3872.43 2941
3873.01 3065
3873.60 2964
3874.19 2944
3874.77 2846
3875.36 2942
3875.95 2810
3876.54 2888
3877.12 2844
3877.71 2702
3878.30 2808
3878.89 2800
3879.47 2811
3880.06 2829
3880.65 2853
3881.24 2867
3881.82 2840
3882.41 2632
3883.00 2891
3883.59 2851
3884.17 2523
3884.76 2412
3885.35 2555
3885.94 2535
3886.53 2545
3887.11 2490
3887.70 2428
3888.29 2476
3888.88 2604
3889.47 2696
3890.05 2740
3890.64 2756
3891.23 2710
3891.82 2790
3892.41 2752
3893.00 3073
3893.59 3171
3894.17 2999
3894.76 3146
3895.35 3109
3895.94 3051
3896.53 3217
3897.12 3100
3897.71 3237
3898.30 3108
3898.88 3327
3899.47 3279
3900.06 3288
3900.65 3305
3901.24 3216
3901.83 3202
3902.42 3161
3903.01 3129
3903.60 3254
3904.19 3201
3904.78 3269
3905.37 3036
3905.95 2978
3906.54 2809
3907.13 2827
3907.72 2813
3908.31 2658
3908.90 2752
3909.49 2630
3910.08 2670
3910.67 2628
3911.26 2810
3911.85 2536
3912.44 2482
3913.03 2568
3913.62 2580
3914.21 2501
3914.80 2519
3915.39 2520
3915.98 2449
3916.57 2414
3917.16 2394
3917.75 2331
3918.34 2305
3918.93 2407
3919.52 2360
3920.12 2365
3920.71 2258
3921.30 2358
3921.89 2444
3922.48 2492
3923.07 2394
3923.66 2470
3924.25 2469
3924.84 2406
3925.43 2341
3926.02 2484
3926.61 2488
3927.20 2358
3927.80 2376
3928.39 2341
3928.98 2354
3929.57 2377
3930.16 2306
3930.75 2293
3931.34 2306
3931.94 2353
3932.53 2270
3933.12 2265
3933.71 2257
3934.30 2394
3934.89 2174
3935.48 2221
3936.08 2208
3936.67 2182
3937.26 2267
3937.85 2161
3938.44 2248
3939.04 2296
3939.63 2346
3940.22 2436
3940.81 2515
3941.40 2398
3942.00 2400
3942.59 2501
3943.18 2666
3943.77 2610
3944.37 2571
3944.96 2551
3945.55 2647
3946.14 2573
3946.74 2516
3947.33 2651
3947.92 2465
3948.51 2552
3949.11 2636
3949.70 2476
3950.29 2415
3950.88 2358
3951.48 2278
3952.07 2359
3952.66 2383
3953.26 2278
3953.85 2365
3954.44 2355
3955.04 2272
3955.63 2417
3956.22 2546
3956.82 2620
3957.41 2484
3958.00 2542
3958.60 2662
3959.19 2581
3959.78 2732
3960.38 2726
3960.97 2868
3961.56 2630
3962.16 2794
3962.75 2697
3963.34 2868
3963.94 2777
3964.53 2661
3965.13 2645
3965.72 2740
3966.31 2682
3966.91 2864
3967.50 2965
3968.10 2926
3968.69 2907
3969.28 2983
3969.88 3093
3970.47 2941
3971.07 2840
3971.66 2786
3972.26 2867
3972.85 2861
3973.45 2943
3974.04 2787
3974.63 2860
3975.23 2606
3975.82 2517
3976.42 2671
3977.01 2599
3977.61 2524
3978.20 2423
3978.80 2510
3979.39 2421
3979.99 2594
3980.58 2539
3981.18 2577
3981.77 2681
3982.37 2788
3982.96 2652
3983.56 2492
3984.15 2520
3984.75 2707
3985.35 2639
3985.94 2690
3986.54 2507
3987.13 2566
3987.73 2608
3988.32 2359
3988.92 2403
3989.51 2539
3990.11 2685
3990.71 2670
3991.30 2619
3991.90 2552
3992.49 2595
3993.09 2523
3993.69 2483
3994.28 2577
3994.88 2483
3995.47 2519
3996.07 2473
3996.67 2684
3997.26 2510
3997.86 2702
3998.46 2699
3999.05 2788
3999.65 2814
4000.25 2857
4000.84 2863
4001.44 2996
4002.04 2945
4002.63 2862
4003.23 2812
4003.83 2855
4004.42 2620
4005.02 2623
4005.62 2871
4006.21 2812
4006.81 2811
4007.41 2893
4008.01 2786
4008.60 2685
4009.20 2725
4009.80 2946
4010.39 3096
4010.99 2995
4011.59 2873
4012.19 2878
4012.78 2778
4013.38 2738
4013.98 2831
4014.58 2652
4015.17 2474
4015.77 2780
4016.37 2749
4016.97 2726
4017.57 2836
4018.16 2865
4018.76 2902
4019.36 2835
4019.96 2855
4020.56 2842
4021.15 2923
4021.75 2950
4022.35 3058
4022.95 2923
4023.55 2778
4024.14 2705
4024.74 2518
4025.34 2587
4025.94 2662
4026.54 2425
4027.14 2466
4027.74 2637
4028.33 2762
4028.93 2723
4029.53 2674
4030.13 2705
4030.73 2758
4031.33 2763
4031.93 2807
4032.53 2921
4033.12 2791
4033.72 2625
4034.32 2722
4034.92 2782
4035.52 2795
4036.12 2842
4036.72 2744
4037.32 2659
4037.92 2627
4038.52 2793
4039.12 2853
4039.72 2609
4040.32 2522
4040.92 2591
4041.52 2532
4042.12 2723
4042.71 2650
4043.31 2638
4043.91 2501
4044.51 2454
4045.11 2478
4045.71 2514
4046.31 2411
4046.91 2468
4047.51 2431
4048.11 2499
4048.71 2478
4049.31 2356
4049.91 2402
4050.52 2523
4051.12 2557
4051.72 2617
4052.32 2419
4052.92 2427
4053.52 2567
4054.12 2481
4054.72 2598
4055.32 2620
4055.92 2551
4056.52 2726
4057.12 2668
4057.72 2784
4058.32 2896
4058.92 2854
4059.52 3108
4060.13 2981
4060.73 2957
4061.33 2812
4061.93 2782
4062.53 2811
4063.13 2727
4063.73 2728
4064.33 2432
4064.94 2504
4065.54 2660
4066.14 2399
4066.74 2297
4067.34 2233
4067.94 2164
4068.54 2382
4069.15 2246
4069.75 2180
4070.35 2204
4070.95 2244
4071.55 2290
4072.16 2281
4072.76 2236
4073.36 2207
4073.96 2361
4074.56 2382
4075.17 2376
4075.77 2369
4076.37 2359
4076.97 2465
4077.57 2418
4078.18 2396
4078.78 2271
4079.38 2374
4079.98 2307
4080.59 2375
4081.19 2362
4081.79 2199
4082.39 2373
4083.00 2342
4083.60 2315
4084.20 2387
4084.81 2358
4085.41 2357
4086.01 2549
4086.61 2464
4087.22 2388
4087.82 2499
4088.42 2572
4089.03 2516
4089.63 2514
4090.23 2414
4090.84 2564
4091.44 2564
4092.04 2671
4092.65 2646
4093.25 2608
4093.85 2934
4094.46 2969
4095.06 2850
4095.66 3329
4096.27 3411
4096.87 3627
4097.48 3765
4098.08 3847
4098.68 3974
4099.29 3986
4099.89 3668
4100.49 3540
4101.10 3553
4101.70 3379
4102.31 3277
4102.91 3086
4103.52 2988
4104.12 2629
4104.72 2426
4105.33 2378
4105.93 2500
4106.54 2483
4107.14 2255
4107.75 2297
4108.35 2312
4108.96 2436
4109.56 2364
4110.16 2252
4110.77 2289
4111.37 2309
4111.98 2345
4112.58 2351
4113.19 2461
4113.79 2426
4114.40 2388
4115.00 2409
4115.61 2465
4116.21 2386
4116.82 2311
4117.42 2311
4118.03 2355
4118.64 2113
4119.24 2379
4119.85 2321
4120.45 2233
4121.06 2348
4121.66 2309
4122.27 2172
4122.87 2167
4123.48 2303
4124.09 2381
4124.69 2359
4125.30 2298
4125.90 2385
4126.51 2428
4127.11 2461
4127.72 2504
4128.33 2419
4128.93 2450
4129.54 2436
4130.14 2429
4130.75 2568
4131.36 2433
4131.96 2383
4132.57 2372
4133.18 2392
4133.78 2381
4134.39 2576
4135.00 2576
4135.60 2627
4136.21 2488
4136.82 2457
4137.42 2445
4138.03 2622
4138.64 2652
4139.24 2677
4139.85 2690
4140.46 2615
4141.06 2600
4141.67 2588
4142.28 2615
4142.88 2688
4143.49 2825
4144.10 2787
4144.71 2572
4145.31 2714
4145.92 2830
4146.53 2806
4147.14 2834
4147.74 2478
4148.35 2538
4148.96 2636
4149.57 2651
4150.17 2487
4150.78 2345
4151.39 2262
4152.00 2213
4152.60 2217
4153.21 2217
4153.82 2291
4154.43 2336
4155.04 2208
4155.64 2212
4156.25 2187
4156.86 2288
4157.47 2152
4158.08 2185
4158.69 2188
4159.29 2260
4159.90 2270
4160.51 2298
4161.12 2243
4161.73 2190
4162.34 2399
4162.94 2275
4163.55 2312
4164.16 2431
4164.77 2430
4165.38 2428
4165.99 2508
4166.60 2687
4167.21 2817
4167.81 2791
4168.42 2824
4169.03 2861
4169.64 2956
4170.25 2857
4170.86 2847
4171.47 2773
4172.08 2694
4172.69 2635
4173.30 2552
4173.91 2767
4174.52 2694
4175.13 2735
4175.74 2635
4176.34 2672
4176.95 2672
4177.56 2668
4178.17 2671
4178.78 2687
4179.39 2539
4180.00 2696
4180.61 2438
4181.22 2323
4181.83 2287
4182.44 2334
4183.05 2344
4183.66 2222
4184.27 2116
4184.88 2210
4185.49 2275
4186.10 2183
4186.71 2261
4187.32 2279
4187.93 2324
4188.55 2174
4189.16 2365
4189.77 2202
4190.38 2211
4190.99 2275
4191.60 2241
4192.21 2307
4192.82 2295
4193.43 2152
4194.04 2066
4194.65 2344
4195.26 2461
4195.87 2515
4196.49 2687
4197.10 2745
4197.71 2538
4198.32 2570
4198.93 2866
4199.54 2773
4200.15 2830
4200.76 2712
4201.38 2477
4201.99 2643
4202.60 2495
4203.21 2589
4203.82 2450
4204.43 2397
4205.04 2381
4205.66 2335
4206.27 2444
4206.88 2332
4207.49 2352
4208.10 2411
4208.72 2288
4209.33 2254
4209.94 2284
4210.55 2321
4211.16 2283
4211.78 2339
4212.39 2308
4213.00 2270
4213.61 2256
4214.22 2302
4214.84 2290
4215.45 2231
4216.06 2321
4216.67 2396
4217.29 2450
4217.90 2534
4218.51 2376
4219.13 2460
4219.74 2305
4220.35 2344
4220.96 2657
4221.58 2711
4222.19 2743
4222.80 2716
4223.42 2953
4224.03 3133
4224.64 3316
4225.25 3193
4225.87 3127
4226.48 3473
4227.09 3277
4227.71 3459
4228.32 3579
4228.93 3580
4229.55 3712
4230.16 3773
4230.77 3866
4231.39 4036
4232.00 4063
4232.62 3950
4233.23 3657
4233.84 3417
4234.46 3584
4235.07 3538
4235.68 3350
4236.30 3147
4236.91 3006
4237.53 2825
4238.14 2842
4238.75 2822
4239.37 2741
4239.98 2793
4240.60 2656
4241.21 2654
4241.83 2646
4242.44 2469
4243.05 2461
4243.67 2475
4244.28 2466
4244.90 2393
4245.51 2314
4246.13 2189
4246.74 2312
4247.36 2459
4247.97 2308
4248.59 2375
4249.20 2361
4249.82 2261
4250.43 2339
4251.05 2424
4251.66 2479
4252.28 2305
4252.89 2330
4253.51 2310
4254.12 2322
4254.74 2343
4255.35 2383
4255.97 2218
4256.58 2243
4257.20 2450
4257.81 2404
4258.43 2272
4259.05 2220
4259.66 2247
4260.28 2280
4260.89 2241
4261.51 2277
4262.12 2471
4262.74 2435
4263.36 2390
4263.97 2330
4264.59 2470
4265.20 2508
4265.82 2434
4266.44 2398
4267.05 2459
4267.67 2425
4268.28 2593
4268.90 2530
4269.52 2641
4270.13 2578
4270.75 2523
4271.37 2756
4271.98 2686
4272.60 2585
4273.22 2668
4273.83 2451
4274.45 2515
4275.07 2423
4275.68 2448
4276.30 2533
4276.92 2437
4277.53 2308
4278.15 2400
4278.77 2186
4279.38 2344
4280.00 2270
4280.62 2284
4281.24 2320
4281.85 2163
4282.47 2202
4283.09 2148
4283.70 2275
4284.32 2078
4284.94 2193
4285.56 2188
4286.17 2207
4286.79 2332
4287.41 2324
4288.03 2258
4288.65 2174
4289.26 2247
4289.88 2255
4290.50 2366
4291.12 2263
4291.73 2354
4292.35 2513
4292.97 2445
4293.59 2252
4294.21 2220
4294.83 2301
4295.44 2268
4296.06 2105
4296.68 2240
4297.30 2207
4297.92 2218
4298.54 2260
4299.15 2246
4299.77 2122
4300.39 2292
4301.01 2351
4301.63 2210
4302.25 2279
4302.87 2365
4303.48 2389
4304.10 2265
4304.72 2191
4305.34 2267
4305.96 2393
4306.58 2437
4307.20 2437
4307.82 2446
4308.44 2451
4309.06 2441
4309.67 2576
4310.29 2586
4310.91 2686
4311.53 2537
4312.15 2606
4312.77 2654
4313.39 2651
4314.01 2551
4314.63 2686
4315.25 2790
4315.87 2770
4316.49 2775
4317.11 2733
4317.73 2594
4318.35 2542
4318.97 2482
4319.59 2576
4320.21 2417
4320.83 2420
4321.45 2380
4322.07 2258
4322.69 2251
4323.31 2509
4323.93 2291
4324.55 2270
4325.17 2154
4325.79 2217
4326.41 2342
4327.03 2390
4327.65 2567
4328.27 2674
4328.89 2575
4329.51 2764
4330.13 2694
4330.76 2507
4331.38 2519
4332.00 2561
4332.62 2626
4333.24 2544
4333.86 2521
4334.48 2548
4335.10 2489
4335.72 2465
4336.34 2331
4336.97 2477
4337.59 2629
4338.21 2459
4338.83 2687
4339.45 2864
4340.07 2661
4340.69 2601
4341.31 2933
4341.94 2829
4342.56 3048
4343.18 3049
4343.80 3051
4344.42 2954
4345.04 3103
4345.67 3116
4346.29 3214
4346.91 3423
4347.53 3729
4348.15 4107
4348.78 4226
4349.40 4792
4350.02 4993
4350.64 5087
4351.26 5083
4351.89 4918
4352.51 4546
4353.13 4262
4353.75 3912
4354.38 3614
4355.00 3307
4355.62 3271
4356.24 3143
4356.87 2850
4357.49 2790
4358.11 2796
4358.74 2752
4359.36 2732
4359.98 2812
4360.60 2695
4361.23 2686
4361.85 2677
4362.47 2495
4363.10 2637
4363.72 2704
4364.34 2653
4364.97 2654
4365.59 2611
4366.21 2570
4366.83 2638
4367.46 2648
4368.08 2529
4368.71 2580
4369.33 2528
4369.95 2499
4370.58 2405
4371.20 2572
4371.82 2582
4372.45 2398
4373.07 2402
4373.69 2318
4374.32 2367
4374.94 2371
4375.57 2290
4376.19 2302
4376.81 2187
4377.44 2284
4378.06 2209
4378.69 2358
4379.31 2305
4379.94 2313
4380.56 2326
4381.18 2397
4381.81 2393
4382.43 2506
4383.06 2495
4383.68 2507
4384.31 2507
4384.93 2486
4385.56 2583
4386.18 2471
4386.81 2553
4387.43 2658
4388.05 2724
4388.68 2646
4389.30 2728
4389.93 2813
4390.55 2814
4391.18 2964
4391.81 2899
4392.43 3272
4393.06 3510
4393.68 3276
4394.31 3458
4394.93 3518
4395.56 3399
4396.18 3363
4396.81 3573
4397.43 3411
4398.06 3220
4398.68 3175
4399.31 3143
4399.94 3168
4400.56 3215
4401.19 3323
4401.81 3269
4402.44 3328
4403.06 3254
4403.69 3253
4404.32 3411
4404.94 3301
4405.57 3296
4406.20 2967
4406.82 2975
4407.45 3023
4408.07 3103
4408.70 2953
4409.33 3013
4409.95 2918
4410.58 2854
4411.21 2757
4411.83 2912
4412.46 2775
4413.09 2636
4413.71 2621
4414.34 2709
4414.97 2742
4415.59 2872
4416.22 2723
4416.85 2747
4417.47 2558
4418.10 2716
4418.73 2414
4419.35 2512
4419.98 2600
4420.61 2489
4421.24 2259
4421.86 2390
4422.49 2530
4423.12 2449
4423.75 2386
4424.37 2317
4425.00 2259
4425.63 2257
4426.26 2389
4426.88 2474
4427.51 2329
4428.14 2346
4428.77 2220
4429.39 2205
4430.02 2242
4430.65 2069
4431.28 2156
4431.91 2151
4432.53 2092
4433.16 2000
4433.79 2094
4434.42 2117
4435.05 2092
4435.67 2212
4436.30 2256
4436.93 2357
4437.56 2267
4438.19 2165
4438.82 2072
4439.44 2197
4440.07 2310
4440.70 2398
4441.33 2278
4441.96 2218
4442.59 2326
4443.22 2372
4443.85 2262
4444.47 2328
4445.10 2101
4445.73 2127
4446.36 2090
4446.99 2124
4447.62 2173
4448.25 2123
4448.88 2109
4449.51 2331
4450.14 2218
4450.77 2041
4451.39 2048
4452.02 2108
4452.65 2151
4453.28 2230
4453.91 2066
4454.54 2018
4455.17 2200
4455.80 2042
4456.43 2031
4457.06 2117
4457.69 2248
4458.32 2177
4458.95 2228
4459.58 2184
4460.21 2159
4460.84 2232
4461.47 2210
4462.10 2096
4462.73 2136
4463.36 1984
4463.99 2081
4464.62 2082
4465.25 2051
4465.88 2001
4466.51 2066
4467.14 2020
4467.77 2213
4468.40 2081
4469.03 1947
4469.67 2041
4470.30 2192
4470.93 2121
4471.56 2169
4472.19 2063
4472.82 1957
4473.45 1966
4474.08 2083
4474.71 2057
4475.34 1897
4475.97 1838
4476.61 1981
4477.24 2005
4477.87 1891
4478.50 1978
4479.13 1917
4479.76 1926
4480.39 2178
4481.02 1999
4481.66 1950
4482.29 1937
4482.92 2040
4483.55 2034
4484.18 1989
4484.81 2145
4485.45 2197
4486.08 2260
4486.71 2380
4487.34 2258
4487.97 2098
4488.61 2275
4489.24 2143
4489.87 2099
4490.50 2207
4491.13 2284
4491.77 2202
4492.40 2164
4493.03 2087
4493.66 2192
4494.30 2318
4494.93 2182
4495.56 2199
4496.19 2263
4496.83 2279
4497.46 2175
4498.09 2099
4498.72 2319
4499.36 2208
4499.99 2320
4500.62 2390
4501.25 2303
4501.89 2407
4502.52 2422
4503.15 2376
4503.79 2514
4504.42 2809
4505.05 2716
4505.69 2732
4506.32 2793
4506.95 2974
4507.59 2916
4508.22 2925
4508.85 2802
4509.49 2790
4510.12 2628
4510.75 2729
4511.39 2586
4512.02 2411
4512.65 2387
4513.29 2345
4513.92 2412
4514.56 2266
4515.19 2415
4515.82 2344
4516.46 2337
4517.09 2495
4517.73 2512
4518.36 2532
4518.99 2483
4519.63 2440
4520.26 2388
4520.90 2405
4521.53 2392
4522.16 2313
4522.80 2470
4523.43 2274
4524.07 2229
4524.70 2210
4525.34 2209
4525.97 2216
4526.61 2200
4527.24 2251
4527.88 2270
4528.51 2297
4529.15 2377
4529.78 2530
4530.42 2618
4531.05 3004
4531.69 3220
4532.32 3763
4532.96 3685
4533.59 4053
4534.23 4369
4534.86 4626
4535.50 4721
4536.13 5038
4536.77 5095
4537.40 5150
4538.04 4934
4538.67 4753
4539.31 4200
4539.94 3606
4540.58 3207
4541.22 3072
4541.85 2961
4542.49 2793
4543.12 2527
4543.76 2476
4544.40 2458
4545.03 2253
4545.67 2189
4546.30 2145
4546.94 2161
4547.58 2236
4548.21 2195
4548.85 2277
4549.48 2179
4550.12 2111
4550.76 2081
4551.39 2184
4552.03 2199
4552.67 2171
4553.30 2269
4553.94 2193
4554.58 2176
4555.21 2276
4555.85 2480
4556.49 2434
4557.12 2481
4557.76 2542
4558.40 2438
4559.03 2517
4559.67 2426
4560.31 2409
4560.94 2353
4561.58 2210
4562.22 2163
4562.86 2111
4563.49 2126
4564.13 2232
4564.77 2195
4565.41 2273
4566.04 2212
4566.68 2195
4567.32 2272
4567.96 2443
4568.59 2292
4569.23 2302
4569.87 2338
4570.51 2480
4571.14 2328
4571.78 2260
4572.42 2379
4573.06 2520
4573.70 2469
4574.33 2548
4574.97 2369
4575.61 2373
4576.25 2218
4576.89 2164
4577.52 2162
4578.16 2176
4578.80 2081
4579.44 2103
4580.08 2164
4580.72 2149
4581.35 2082
4581.99 2216
4582.63 2092
4583.27 2060
4583.91 2053
4584.55 2046
4585.19 2059
4585.83 2038
4586.46 1926
4587.10 2029
4587.74 1933
4588.38 2049
4589.02 2181
4589.66 2121
4590.30 2112
4590.94 2172
4591.58 2168
4592.22 2341
4592.85 2410
4593.49 2307
4594.13 2486
4594.77 2491
4595.41 2596
4596.05 2407
4596.69 2381
4597.33 2379
4597.97 2138
4598.61 2114
4599.25 2222
4599.89 2202
4600.53 2162
4601.17 2015
4601.81 2002
4602.45 2145
4603.09 2167
4603.73 2170
4604.37 2097
4605.01 2199
4605.65 2094
4606.29 2165
4606.93 2191
4607.57 2052
4608.21 2200
4608.85 2104
4609.49 2043
4610.13 2047
4610.77 2272
4611.41 2069
4612.05 2200
4612.70 2151
4613.34 2093
4613.98 2077
4614.62 2099
4615.26 2168
4615.90 2163
4616.54 2162
4617.18 2075
4617.82 2147
4618.46 2193
4619.10 2111
4619.75 1922
4620.39 2045
4621.03 2077
4621.67 2057
4622.31 2044
4622.95 1975
4623.59 2095
4624.24 2023
4624.88 2054
4625.52 1964
4626.16 1908
4626.80 1971
4627.44 1874
4628.09 1925
4628.73 2037
4629.37 1952
4630.01 1998
4630.65 2130
4631.29 2015
4631.94 2002
4632.58 2035
4633.22 2078
4633.86 2060
4634.51 2065
4635.15 2209
4635.79 2119
4636.43 2201
4637.07 2150
4637.72 2254
4638.36 2264
4639.00 2302
4639.64 2371
4640.29 2361
4640.93 2382
4641.57 2447
4642.21 2566
4642.86 2567
4643.50 2678
4644.14 2523
4644.79 2360
4645.43 2426
4646.07 2450
4646.72 2369
4647.36 2148
4648.00 2324
4648.64 2282
4649.29 1953
4649.93 1981
4650.57 2065
4651.22 2143
4651.86 2083
4652.50 2107
4653.15 2061
4653.79 1976
4654.44 1997
4655.08 1880
4655.72 2021
4656.37 1965
4657.01 1983
4657.65 2029
4658.30 2031
4658.94 2002
4659.59 1856
4660.23 1812
4660.87 1849
4661.52 1854
4662.16 1867
4662.81 1908
4663.45 1835
4664.09 1863
4664.74 1762
4665.38 1798
4666.03 1902
4666.67 1841
4667.32 1772
4667.96 1774
4668.61 1874
4669.25 1921
4669.89 1907
4670.54 1757
4671.18 1833
4671.83 1955
4672.47 1827
4673.12 1856
4673.76 1830
4674.41 1894
4675.05 1983
4675.70 1949
4676.34 1989
4676.99 1834
4677.63 1858
4678.28 1727
4678.92 1794
4679.57 1971
4680.22 1859
4680.86 1893
4681.51 1979
4682.15 1931
4682.80 1978
4683.44 1917
4684.09 1851
4684.73 1988
4685.38 2071
4686.03 1935
4686.67 2002
4687.32 1974
4687.96 1967
4688.61 1861
4689.25 1872
4689.90 2016
4690.55 2011
4691.19 1879
4691.84 1863
4692.49 1793
4693.13 1779
4693.78 1878
4694.42 1746
4695.07 1816
4695.72 2067
4696.36 2089
4697.01 2029
4697.66 2001
4698.30 2207
4698.95 2108
4699.60 2153
4700.24 2203
4700.89 2265
4701.54 2322
4702.18 2265
4702.83 2479
4703.48 2513
4704.12 2572
4704.77 2358
4705.42 2380
4706.07 2285
4706.71 2321
4707.36 2080
4708.01 1962
4708.66 1962
4709.30 2054
4709.95 2040
4710.60 1943
4711.24 1966
4711.89 2022
4712.54 2000
4713.19 2002
4713.84 2175
4714.48 2285
4715.13 2008
4715.78 2026
4716.43 2100
4717.07 2080
4717.72 2160
4718.37 2111
4719.02 1936
4719.67 1935
4720.31 2080
4720.96 2221
4721.61 2096
4722.26 2130
4722.91 1972
4723.56 2116
4724.20 2205
4724.85 2117
4725.50 2126
4726.15 2050
4726.80 2167
4727.45 2248
4728.10 2209
4728.74 2317
4729.39 2448
4730.04 2418
4730.69 2273
4731.34 2375
4731.99 2368
4732.64 2447
4733.29 2360
4733.94 2174
4734.58 2162
4735.23 2086
4735.88 1914
4736.53 1969
4737.18 2077
4737.83 2132
4738.48 2029
4739.13 2012
4739.78 2111
4740.43 2034
4741.08 2130
4741.73 2062
4742.38 2069
4743.03 2162
4743.68 2086
4744.33 2089
4744.98 2166
4745.63 1988
4746.28 2087
4746.93 2152
4747.58 2015
4748.23 1922
4748.88 2175
4749.53 1885
4750.18 1995
4750.83 1976
4751.48 1866
4752.13 1971
4752.78 2095
4753.43 2170
4754.08 2277
4754.73 2343
4755.38 2339
4756.03 2405
4756.68 2542
4757.33 2495
4757.98 2464
4758.63 2373
4759.28 2261
4759.93 2246
4760.59 2136
4761.24 2123
4761.89 2061
4762.54 2011
4763.19 1989
4763.84 1917
4764.49 1940
4765.14 1809
4765.79 1818
4766.45 1961
4767.10 2055
4767.75 1942
4768.40 1892
4769.05 1893
4769.70 1993
4770.35 2006
4771.01 1868
4771.66 1974
4772.31 1950
4772.96 1809
4773.61 1791
4774.26 1748
4774.92 1810
4775.57 1944
4776.22 1866
4776.87 1860
4777.52 1956
4778.18 1792
4778.83 1776
4779.48 1940
4780.13 1977
4780.79 1924
4781.44 1816
4782.09 1926
4782.74 1949
4783.40 1918
4784.05 1963
4784.70 1974
4785.35 2088
4786.01 2004
4786.66 2012
4787.31 1920
4787.96 1965
4788.62 1868
4789.27 1907
4789.92 1954
4790.58 1889
4791.23 2013
4791.88 1870
4792.53 1847
4793.19 1919
4793.84 1781
4794.49 1770
4795.15 1878
4795.80 1989
4796.45 1907
4797.11 1924
4797.76 1859
4798.41 1957
4799.07 1903
4799.72 1863
4800.37 1943
4801.03 1880
4801.68 1929
4802.34 2003
4802.99 1805
4803.64 1890
4804.30 1805
4804.95 1836
4805.61 1878
4806.26 1896
4806.91 1820
4807.57 1913
4808.22 1919
4808.88 1978
4809.53 1771
4810.18 1782
4810.84 1851
4811.49 1928
4812.15 1912
4812.80 1915
4813.46 1931
4814.11 1880
4814.77 1935
4815.42 1985
4816.07 1897
4816.73 1872
4817.38 1934
4818.04 2022
4818.69 1963
4819.35 1968
4820.00 1925
4820.66 1916
4821.31 1941
4821.97 2065
4822.62 2105
4823.28 2068
4823.93 2054
4824.59 2107
4825.24 2097
4825.90 2134
4826.56 2236
4827.21 2209
4827.87 2115
4828.52 2132
4829.18 2137
4829.83 2201
4830.49 2212
4831.14 2311
4831.80 2145
4832.46 2184
4833.11 2161
4833.77 2165
4834.42 2203
4835.08 2240
4835.74 2216
4836.39 2322
4837.05 2313
4837.70 2360
4838.36 2438
4839.02 2427
4839.67 2687
4840.33 2695
4840.99 2593
4841.64 2624
4842.30 2580
4842.96 2579
4843.61 2525
4844.27 2515
4844.92 2515
4845.58 2532
4846.24 2592
4846.90 2607
4847.55 2618
4848.21 2499
4848.87 2641
4849.52 2508
4850.18 2742
4850.84 2886
4851.49 2912
4852.15 3008
4852.81 3264
4853.47 3434
4854.12 3675
4854.78 3605
4855.44 3394
4856.09 3514
4856.75 3460
4857.41 3250
4858.07 3139
4858.72 2988
4859.38 2967
4860.04 2992
4860.70 3041
4861.36 3123
4862.01 3078
4862.67 2979
4863.33 3029
4863.99 2943
4864.64 2906
4865.30 2824
4865.96 3041
4866.62 2850
4867.28 2790
4867.94 2969
4868.59 3068
4869.25 2993
4869.91 2934
4870.57 3080
4871.23 2924
4871.89 2850
4872.54 2917
4873.20 2831
4873.86 2974
4874.52 2745
4875.18 2747
4875.84 2458
4876.50 2507
4877.16 2650
4877.81 2788
4878.47 2733
4879.13 2767
4879.79 2659
4880.45 2740
4881.11 2750
4881.77 2668
4882.43 2679
4883.09 2636
4883.75 2663
4884.41 2499
4885.06 2577
4885.72 2580
4886.38 2313
4887.04 2279
4887.70 2286
4888.36 2331
4889.02 2361
4889.68 2357
4890.34 2452
4891.00 2311
4891.66 2447
4892.32 2496
4892.98 2407
4893.64 2404
4894.30 2429
4894.96 2579
4895.62 2393
4896.28 2359
4896.94 2386
4897.60 2345
4898.26 2383
4898.92 2456
4899.58 2365
4900.24 2214
4900.90 2072
4901.56 2135
4902.22 2254
4902.88 2230
4903.54 2274
4904.21 2220
4904.87 2169
4905.53 2287
4906.19 2365
4906.85 2167
4907.51 2072
4908.17 2196
4908.83 2199
4909.49 2153
4910.15 2088
4910.81 2137
4911.48 2083
4912.14 1940
4912.80 2064
4913.46 2085
4914.12 1835
4914.78 1891
4915.44 2025
4916.11 2101
4916.77 2084
4917.43 2113
4918.09 1990
4918.75 2004
4919.41 1856
4920.07 1886
4920.74 1951
4921.40 2006
4922.06 1961
4922.72 1852
4923.38 2010
4924.05 2048
4924.71 1919
4925.37 1889
4926.03 2034
4926.69 1989
4927.36 2063
4928.02 2061
4928.68 1864
4929.34 1877
4930.01 1980
4930.67 2045
4931.33 2128
4931.99 2144
4932.66 1945
4933.32 2046
4933.98 1963
4934.64 1891
4935.31 1896
4935.97 2111
4936.63 2034
4937.30 2077
4937.96 2051
4938.62 2005
4939.28 2004
4939.95 1945
4940.61 2012
4941.27 2064
4941.94 2017
4942.60 1958
4943.26 1853
4943.93 1837
4944.59 1956
4945.25 1954
4945.92 1884
4946.58 1932
4947.24 1983
4947.91 1893
4948.57 2041
4949.23 1896
4949.90 1887
4950.56 1813
4951.23 1763
4951.89 1781
4952.55 1760
4953.22 1760
4953.88 1815
4954.55 1859
4955.21 1833
4955.87 1750
4956.54 1787
4957.20 1758
4957.87 1755
4958.53 1631
4959.20 1546
4959.86 1617
4960.52 1764
4961.19 1772
4961.85 1769
4962.52 1827
4963.18 1805
4963.85 1770
4964.51 1790
4965.18 1857
4965.84 1850
4966.51 1890
4967.17 1967
4967.84 2022
4968.50 2018
4969.17 1973
4969.83 1998
4970.50 1987
4971.16 1949
4971.83 2041
4972.49 1893
4973.16 1845
4973.82 1800
4974.49 1849
4975.15 1727
4975.82 1788
4976.48 1730
4977.15 1935
4977.82 1871
4978.48 1830
4979.15 1914
4979.81 1878
4980.48 1871
4981.14 2055
4981.81 1970
4982.48 1895
4983.14 1877
4983.81 1843
4984.47 1866
4985.14 1794
4985.81 1896
4986.47 1813
4987.14 1843
4987.81 1877
4988.47 1868
4989.14 2068
4989.80 2201
4990.47 2330
4991.14 2459
4991.80 2571
4992.47 2579
4993.14 2721
4993.80 2858
4994.47 2821
4995.14 2763
4995.80 2673
4996.47 2449
4997.14 2327
4997.80 2177
4998.47 2216
4999.14 2017
4999.81 1997
5000.47 1940
5001.14 1879
5001.81 1747
5002.47 1775
5003.14 1763
5003.81 1656
5004.48 1771
5005.14 1814
5005.81 1712
5006.48 1748
5007.15 1805
5007.81 1757
5008.48 1741
5009.15 1731
5009.82 1715
5010.49 1750
5011.15 1706
5011.82 1767
5012.49 1790
5013.16 1736
5013.83 1900
5014.49 1730
5015.16 1747
5015.83 1798
5016.50 1806
5017.17 1800
5017.83 1825
5018.50 1798
5019.17 1789
5019.84 1762
5020.51 1881
5021.18 1919
5021.84 1995
5022.51 2044
5023.18 1905
5023.85 2080
5024.52 2057
5025.19 2195
5025.86 2226
5026.53 2073
5027.19 2192
5027.86 2095
5028.53 2269
5029.20 2207
5029.87 2201
5030.54 2134
5031.21 2044
5031.88 2017
5032.55 2061
5033.22 1930
5033.89 1972
5034.56 1906
5035.23 1925
5035.89 1946
5036.56 1902
5037.23 1825
5037.90 1916
5038.57 1825
5039.24 1860
5039.91 1773
5040.58 1838
5041.25 1825
5041.92 1946
5042.59 1968
5043.26 1775
5043.93 2030
5044.60 1908
5045.27 1941
5045.94 1976
5046.61 1973
5047.28 1849
5047.95 2122
5048.62 2125
5049.29 2073
5049.96 2018
5050.63 1934
5051.31 1997
5051.98 2047
5052.65 1972
5053.32 1872
5053.99 1864
5054.66 1918
5055.33 1761
5056.00 1742
5056.67 1806
5057.34 1775
5058.01 1796
5058.68 1854
5059.35 1843
5060.03 1842
5060.70 1941
5061.37 1966
5062.04 1955
5062.71 1973
5063.38 2063
5064.05 2157
5064.72 2033
5065.40 2070
5066.07 1944
5066.74 1926
5067.41 1970
5068.08 1852
5068.75 1940
5069.43 1780
5070.10 1813
5070.77 1904
5071.44 1869
5072.11 1937
5072.79 2090
5073.46 1959
5074.13 1770
5074.80 1825
5075.47 1864
5076.15 1882
5076.82 1928
5077.49 1893
5078.16 1817
5078.83 1848
5079.51 1876
5080.18 2095
5080.85 1937
5081.52 1872
5082.20 1902
5082.87 1887
5083.54 2050
5084.22 2064
5084.89 1948
5085.56 1967
5086.23 2057
5086.91 2088
5087.58 1981
5088.25 1966
5088.93 1919
5089.60 1936
5090.27 1860
5090.94 1873
5091.62 1926
5092.29 2062
5092.96 2125
5093.64 2169
5094.31 2232
5094.98 2248
5095.66 2191
5096.33 2387
5097.00 2153
5097.68 2130
5098.35 2110
5099.03 2210
5099.70 2074
5100.37 2172
5101.05 2184
5101.72 1966
5102.39 1940
5103.07 1823
5103.74 1764
5104.42 1937
5105.09 1992
5105.77 1878
5106.44 1794
5107.11 1826
5107.79 1912
5108.46 1924
5109.14 1858
5109.81 1850
5110.49 1856
5111.16 1852
5111.83 1782
5112.51 1868
5113.18 1846
5113.86 1864
5114.53 1959
5115.21 1824
5115.88 1678
5116.56 1710
5117.23 1912
5117.91 1919
5118.58 1766
5119.26 1754
5119.93 1773
5120.61 1902
5121.28 1853
5121.96 1997
5122.63 2009
5123.31 1880
5123.98 1927
5124.66 1984
5125.33 1842
5126.01 1857
5126.69 1870
5127.36 1870
5128.04 1901
5128.71 1937
5129.39 1890
5130.06 1869
5130.74 1869
5131.42 1990
5132.09 1808
5132.77 1861
5133.44 1965
5134.12 1913
5134.79 1989
5135.47 1965
5136.15 2039
5136.82 2045
5137.50 1912
5138.18 1881
5138.85 1998
5139.53 1877
5140.20 1798
5140.88 1862
5141.56 2006
5142.23 1814
5142.91 1959
5143.59 1884
5144.26 1906
5144.94 1919
5145.62 1879
5146.29 1935
5146.97 1895
5147.65 1929
5148.33 1694
5149.00 1575
5149.68 1764
5150.36 1804
5151.03 1586
5151.71 1769
5152.39 1778
5153.06 1793
5153.74 1736
5154.42 1750
5155.10 1815
5155.77 1955
5156.45 1713
5157.13 1709
5157.81 1742
5158.48 1672
5159.16 1693
5159.84 1680
5160.52 1701
5161.20 1738
5161.87 1708
5162.55 1710
5163.23 1673
5163.91 1694
5164.58 1738
5165.26 1655
5165.94 1601
5166.62 1683
5167.30 1762
5167.98 1723
5168.65 1684
5169.33 1627
5170.01 1699
5170.69 1687
5171.37 1666
5172.05 1759
5172.72 1772
5173.40 1710
5174.08 1661
5174.76 1806
5175.44 1692
5176.12 1611
5176.80 1654
5177.48 1664
5178.15 1666
5178.83 1554
5179.51 1636
5180.19 1669
5180.87 1766
5181.55 1668
5182.23 1623
5182.91 1732
5183.59 1688
5184.27 1632
5184.95 1594
5185.63 1627
5186.30 1700
5186.98 1639
5187.66 1719
5188.34 1647
5189.02 1636
5189.70 1689
5190.38 1640
5191.06 1686
5191.74 1638
5192.42 1617
5193.10 1627
5193.78 1654
5194.46 1669
5195.14 1620
5195.82 1586
5196.50 1618
5197.18 1664
5197.86 1648
5198.54 1616
5199.22 1599
5199.90 1569
5200.58 1617
5201.26 1584
5201.94 1636
5202.62 1694
5203.31 1709
5203.99 1694
5204.67 1692
5205.35 1732
5206.03 1714
5206.71 1622
5207.39 1794
5208.07 1788
5208.75 1686
5209.43 1732
5210.11 1784
5210.79 1860
5211.48 1819
5212.16 1710
5212.84 1836
5213.52 1888
5214.20 1922
5214.88 1895
5215.56 1844
5216.24 1916
5216.93 1757
5217.61 1785
5218.29 1891
5218.97 1993
5219.65 1785
5220.33 1871
5221.02 1863
5221.70 1761
5222.38 1813
5223.06 1934
5223.74 1870
5224.42 1815
5225.11 1811
5225.79 1914
5226.47 1861
5227.15 1831
5227.83 1863
5228.52 1963
5229.20 1853
5229.88 1698
5230.56 1804
5231.25 1762
5231.93 1795
5232.61 1767
5233.29 1814
5233.98 1780
5234.66 1725
5235.34 1785
5236.02 1817
5236.71 1881
5237.39 1874
5238.07 1785
5238.76 1782
5239.44 1838
5240.12 1777
5240.80 1854
5241.49 1900
5242.17 1906
5242.85 2086
5243.54 2039
5244.22 2069
5244.90 2104
5245.59 2076
5246.27 2263
5246.95 2317
5247.64 2320
5248.32 2280
5249.00 2457
5249.69 2423
5250.37 2303
5251.05 2507
5251.74 2390
5252.42 2162
5253.11 2220
5253.79 2263
5254.47 2318
5255.16 2226
5255.84 2063
5256.53 2187
5257.21 2037
5257.89 2085
5258.58 1862
5259.26 1847
5259.95 1863
5260.63 1840
5261.32 1843
5262.00 1900
5262.68 1813
5263.37 1900
5264.05 1852
5264.74 1740
5265.42 1807
5266.11 1906
5266.79 1935
5267.48 1914
5268.16 1976
5268.85 1831
5269.53 1857
5270.22 1867
5270.90 1861
5271.59 1863
5272.27 1870
5272.96 1783
5273.64 1823
5274.33 2006
5275.01 1863
5275.70 1929
5276.38 1984
5277.07 1997
5277.75 1976
5278.44 1989
5279.12 2031
5279.81 2031
5280.49 1989
5281.18 1980
5281.87 2087
5282.55 2174
5283.24 2084
5283.92 2256
5284.61 2259
5285.30 2343
5285.98 2226
5286.67 2345
5287.35 2323
5288.04 2361
5288.73 2201
5289.41 2207
5290.10 2105
5290.78 2089
5291.47 2134
5292.16 2143
5292.84 2142
5293.53 2022
5294.22 2046
5294.90 2152
5295.59 2244
5296.28 2340
5296.96 2272
5297.65 2412
5298.34 2366
5299.02 2346
5299.71 2371
5300.40 2458
5301.08 2465
5301.77 2375
5302.46 2407
5303.14 2543
5303.83 2605
5304.52 2541
5305.21 2526
5305.89 2737
5306.58 2693
5307.27 2683
5307.96 2486
5308.64 2342
5309.33 2299
5310.02 2278
5310.71 2176
5311.39 2016
5312.08 2022
5312.77 1946
5313.46 1873
5314.14 1945
5314.83 1950
5315.52 1937
5316.21 1870
5316.89 1867
5317.58 1872
5318.27 1924
5318.96 1905
5319.65 1829
5320.34 1884
5321.02 1823
5321.71 1874
5322.40 2076
5323.09 2034
5323.78 1994
5324.47 2052
5325.15 2108
5325.84 2155
5326.53 2071
5327.22 1932
5327.91 2063
5328.60 1938
5329.29 1845
5329.97 1848
5330.66 1852
5331.35 1902
5332.04 1806
5332.73 1861
5333.42 2045
5334.11 1955
5334.80 1934
5335.49 1844
5336.18 1849
5336.87 1795
5337.55 1923
5338.24 1966
5338.93 1955
5339.62 1904
5340.31 1905
5341.00 1958
5341.69 1936
5342.38 1851
5343.07 1989
5343.76 1929
5344.45 1936
5345.14 2078
5345.83 2034
5346.52 1976
5347.21 2069
5347.90 2094
5348.59 2053
5349.28 2090
5349.97 2017
5350.66 2203
5351.35 2131
5352.04 2249
5352.73 2368
5353.42 2371
5354.11 2641
5354.80 2681
5355.49 2513
5356.18 2663
5356.87 2703
5357.56 2661
5358.25 2456
5358.94 2335
5359.64 2282
5360.33 2091
5361.02 1892
5361.71 1956
5362.40 1915
5363.09 1886
5363.78 1797
5364.47 1911
5365.16 1953
5365.85 1972
5366.55 1888
5367.24 2009
5367.93 2041
5368.62 1796
5369.31 2057
5370.00 1958
5370.69 1782
5371.38 1922
5372.08 1842
5372.77 1804
5373.46 1962
5374.15 1837
5374.84 1728
5375.53 1818
5376.23 1844
5376.92 1778
5377.61 1711
5378.30 1659
5378.99 1721
5379.69 1686
5380.38 1674
5381.07 1768
5381.76 1797
5382.45 1749
5383.15 1696
5383.84 1714
5384.53 1662
5385.22 1752
5385.92 1691
5386.61 1696
5387.30 1707
5387.99 1735
5388.69 1794
5389.38 1718
5390.07 1596
5390.76 1585
5391.46 1720
5392.15 1797
5392.84 1883
5393.54 1878
5394.23 1908
5394.92 1969
5395.61 1996
5396.31 1979
5397.00 1838
5397.69 1779
5398.39 1770
5399.08 1870
5399.77 1781
5400.47 1715
5401.16 1770
5401.85 1745
5402.55 1765
5403.24 1711
5403.93 1762
5404.63 1746
5405.32 1745
5406.02 1721
5406.71 1755
5407.40 1649
5408.10 1640
5408.79 1845
5409.48 1829
5410.18 1790
5410.87 1877
5411.57 1740
5412.26 1908
5412.95 1736
5413.65 1760
5414.34 1806
5415.04 1863
5415.73 1827
5416.43 1787
5417.12 1784
5417.82 1967
5418.51 1850
5419.20 1876
5419.90 1708
5420.59 1769
5421.29 1701
5421.98 1745
5422.68 1701
5423.37 1726
5424.07 1890
5424.76 1906
5425.46 1825
5426.15 1642
5426.85 1670
5427.54 1762
5428.24 1813
5428.93 1823
5429.63 1874
5430.32 1776
5431.02 1653
5431.71 1775
5432.41 1755
5433.10 1801
5433.80 1836
5434.50 1769
5435.19 1699
5435.89 1830
5436.58 1800
5437.28 1807
5437.97 1908
5438.67 1890
5439.37 1889
5440.06 1884
5440.76 1907
5441.45 1880
5442.15 1940
5442.85 1997
5443.54 1916
5444.24 1985
5444.93 2055
5445.63 1833
5446.33 1846
5447.02 2019
5447.72 2160
5448.42 2258
5449.11 2403
5449.81 2470
5450.51 2569
5451.20 2692
5451.90 2661
5452.60 2843
5453.29 2936
5453.99 2716
5454.69 2592
5455.38 2663
5456.08 2735
5456.78 2500
5457.47 2484
5458.17 2428
5458.87 2418
5459.57 2478
5460.26 2396
5460.96 2412
5461.66 2491
5462.35 2442
5463.05 2473
5463.75 2539
5464.45 2468
5465.14 2482
5465.84 2553
5466.54 2761
5467.24 2762
5467.93 2787
5468.63 2874
5469.33 2669
5470.03 2705
5470.73 2616
5471.42 2745
5472.12 2717
5472.82 2676
5473.52 2495
5474.22 2518
5474.91 2516
5475.61 2487
5476.31 2424
5477.01 2487
5477.71 2526
5478.40 2417
5479.10 2337
5479.80 2458
5480.50 2532
5481.20 2750
5481.90 2665
5482.60 2850
5483.29 2902
5483.99 3069
5484.69 3066
5485.39 3402
5486.09 3437
5486.79 3247
5487.49 3195
5488.19 3040
5488.89 2761
5489.58 2729
5490.28 2793
5490.98 2624
5491.68 2542
5492.38 2827
5493.08 2800
5493.78 2778
5494.48 2879
5495.18 2697
5495.88 2741
5496.58 2825
5497.28 2924
5497.98 2928
5498.68 2815
5499.38 2951
5500.08 2883
5500.78 3085
5501.48 3305
5502.18 3520
5502.88 3877
5503.58 4203
5504.28 4615
5504.98 4654
5505.68 4764
5506.38 4815
5507.08 4536
5507.78 4349
5508.48 4011
5509.18 3689
5509.88 3585
5510.58 3277
5511.28 3149
5511.98 3140
5512.68 3005
5513.38 2969
5514.08 3026
5514.78 3027
5515.48 3010
5516.18 3056
5516.88 3235
5517.58 3147
5518.28 3281
5518.99 3248
5519.69 3110
5520.39 3054
5521.09 2994
5521.79 2936
5522.49 2732
5523.19 2668
5523.89 2660
5524.59 2571
5525.30 2618
5526.00 2445
5526.70 2338
5527.40 2290
5528.10 2260
5528.80 2231
5529.50 2240
5530.21 2214
5530.91 2249
5531.61 2223
5532.31 2190
5533.01 2171
5533.72 2083
5534.42 2078
5535.12 2147
5535.82 2092
5536.52 2128
5537.23 2042
5537.93 2126
5538.63 2296
5539.33 2218
5540.03 2082
5540.74 2115
5541.44 2172
5542.14 2285
5542.84 2146
5543.55 2032
5544.25 2143
5544.95 2067
5545.65 1984
5546.36 1976
5547.06 2005
5547.76 1906
5548.47 1942
5549.17 2048
5549.87 1944
5550.57 1920
5551.28 1842
5551.98 1861
5552.68 1950
5553.39 1939
5554.09 1959
5554.79 2060
5555.50 1909
5556.20 1920
5556.90 1988
5557.61 1959
5558.31 2036
5559.01 1915
5559.72 1802
5560.42 1910
5561.12 1998
5561.83 2017
5562.53 1886
5563.23 1996
5563.94 1861
5564.64 1933
5565.35 1804
5566.05 1785
5566.75 2019
5567.46 2067
5568.16 1964
5568.87 1945
5569.57 1973
5570.27 1966
5570.98 1971
5571.68 1855
5572.39 1739
5573.09 1868
5573.80 1879
5574.50 1833
5575.21 1784
5575.91 1781
5576.61 1790
5577.32 1863
5578.02 1913
5578.73 1877
5579.43 1953
5580.14 1915
5580.84 1821
5581.55 1845
5582.25 1756
5582.96 1854
5583.66 1750
5584.37 1703
5585.07 1683
5585.78 1726
5586.48 1746
5587.19 1732
5587.89 1801
5588.60 1698
5589.30 1738
5590.01 1774
5590.72 1678
5591.42 1683
5592.13 1712
5592.83 1698
5593.54 1807
5594.24 1745
5594.95 1698
5595.66 1809
5596.36 1723
5597.07 1762
5597.77 1664
5598.48 1670
5599.18 1629
5599.89 1620
5600.60 1668
5601.30 1640
5602.01 1670
5602.72 1678
5603.42 1811
5604.13 1735
5604.83 1589
5605.54 1621
5606.25 1618
5606.95 1651
5607.66 1720
5608.37 1612
5609.07 1530
5609.78 1625
5610.49 1581
5611.19 1695
5611.90 1655
5612.61 1688
5613.31 1770
5614.02 1586
5614.73 1588
5615.44 1574
5616.14 1595
5616.85 1581
5617.56 1668
5618.26 1635
5618.97 1678
5619.68 1764
5620.39 1786
5621.09 1768
5621.80 1600
5622.51 1565
5623.22 1547
5623.92 1687
5624.63 1553
5625.34 1688
5626.05 1476
5626.75 1603
5627.46 1578
5628.17 1667
5628.88 1571
5629.59 1569
5630.29 1610
5631.00 1609
5631.71 1711
5632.42 1678
5633.13 1654
5633.83 1614
5634.54 1736
5635.25 1642
5635.96 1581
5636.67 1712
5637.38 1725
5638.08 1718
5638.79 1750
5639.50 1695
5640.21 1763
5640.92 1789
5641.63 1820
5642.34 1868
5643.05 1935
5643.75 1879
5644.46 1889
5645.17 1861
5645.88 1843
5646.59 1941
5647.30 1929
5648.01 1833
5648.72 1752
5649.43 1756
5650.14 1774
5650.85 1720
5651.55 1701
5652.26 1635
5652.97 1644
5653.68 1731
5654.39 1661
5655.10 1917
5655.81 1825
5656.52 1846
5657.23 1811
5657.94 1849
5658.65 1797
5659.36 1802
5660.07 1803
5660.78 1814
5661.49 1942
5662.20 1916
5662.91 1966
5663.62 1963
5664.33 2094
5665.04 2054
5665.75 2010
5666.46 2058
5667.17 2037
5667.88 1839
5668.59 1692
5669.30 1693
5670.01 1666
5670.72 1755
5671.43 1735
5672.14 1736
5672.85 1831
5673.57 1844
5674.28 1868
5674.99 1828
5675.70 1793
5676.41 1876
5677.12 1934
5677.83 1860
5678.54 1833
5679.25 1846
5679.96 1802
5680.68 1751
5681.39 1645
5682.10 1853
5682.81 1864
5683.52 1728
5684.23 1665
5684.94 1710
5685.65 1829
5686.37 1769
5687.08 1711
5687.79 1723
5688.50 1812
5689.21 1765
5689.92 1665
5690.64 1683
5691.35 1596
5692.06 1716
5692.77 1706
5693.48 1644
5694.20 1639
5694.91 1603
5695.62 1750
5696.33 1718
5697.04 1607
5697.76 1661
5698.47 1637
5699.18 1597
5699.89 1683
5700.61 1743
5701.32 1766
5702.03 1653
5702.74 1765
5703.46 1730
5704.17 1749
5704.88 1690
5705.59 1858
5706.31 1800
5707.02 1831
5707.73 1789
5708.45 1760
5709.16 1787
5709.87 1697
5710.58 1657
5711.30 1719
5712.01 1722
5712.72 1669
5713.44 1732
5714.15 1791
5714.86 1636
5715.58 1687
5716.29 1625
5717.00 1591
5717.72 1610
5718.43 1600
5719.14 1683
5719.86 1633
5720.57 1661
5721.28 1688
5722.00 1642
5722.71 1607
5723.43 1512
5724.14 1546
5724.85 1632
5725.57 1731
5726.28 1674
5727.00 1736
5727.71 1773
5728.42 1777
5729.14 1676
5729.85 1731
5730.57 1839
5731.28 1711
5732.00 1697
5732.71 1702
5733.42 1739
5734.14 1695
5734.85 1703
5735.57 1881
5736.28 1856
5737.00 1892
5737.71 1811
5738.43 1830
5739.14 1762
5739.86 1867
5740.57 2067
5741.29 2136
5742.00 2153
5742.72 2222
5743.43 2191
5744.15 2451
5744.86 2554
5745.58 2479
5746.29 2460
5747.01 2321
5747.72 2260
5748.44 2323
5749.15 2283
5749.87 2336
5750.58 2121
5751.30 2063
5752.02 2090
5752.73 2155
5753.45 2191
5754.16 2111
5754.88 2009
5755.59 2054
5756.31 2049
5757.03 2141
5757.74 2021
5758.46 2114
5759.17 2140
5759.89 2051
5760.61 2208
5761.32 2212
5762.04 2007
5762.76 2059
5763.47 2040
5764.19 2168
5764.90 2315
5765.62 2474
5766.34 2465
5767.05 2435
5767.77 2620
5768.49 2646
5769.20 2768
5769.92 2891
5770.64 2873
5771.35 2839
5772.07 2769
5772.79 2935
5773.51 2967
5774.22 3172
5774.94 3396
5775.66 3512
5776.37 3868
5777.09 4192
5777.81 4686
5778.53 4607
5779.24 4464
5779.96 4491
5780.68 4148
5781.39 3999
5782.11 3569
5782.83 3593
5783.55 3230
5784.26 3045
5784.98 3048
5785.70 3056
5786.42 3087
5787.14 3073
5787.85 2931
5788.57 2701
5789.29 2836
5790.01 2890
5790.73 2744
5791.44 2738
5792.16 2620
5792.88 2741
5793.60 2656
5794.32 2583
5795.03 2706
5795.75 2589
5796.47 2686
5797.19 2797
5797.91 2555
5798.63 2551
5799.35 2584
5800.06 2571
5800.78 2703
5801.50 2855
5802.22 2729
5802.94 2763
5803.66 2945
5804.38 3128
5805.10 3132
5805.81 3275
5806.53 3516
5807.25 3646
5807.97 3849
5808.69 3714
5809.41 3511
5810.13 3375
5810.85 3099
5811.57 2805
5812.29 2792
5813.01 2590
5813.73 2546
5814.45 2473
5815.17 2540
5815.88 2587
5816.60 2542
5817.32 2584
5818.04 2638
5818.76 2713
5819.48 2723
5820.20 2686
5820.92 2730
5821.64 2524
5822.36 2678
5823.08 2637
5823.80 2518
5824.52 2583
5825.24 2458
5825.96 2394
5826.68 2341
5827.40 2257
5828.12 2264
5828.84 2148
5829.57 2202
5830.29 2232
5831.01 2146
5831.73 2157
5832.45 2155
5833.17 2118
5833.89 2130
5834.61 2053
5835.33 2028
5836.05 2172
5836.77 2044
5837.49 1993
5838.21 2016
5838.94 2066
5839.66 2158
5840.38 2101
5841.10 1970
5841.82 2003
5842.54 1970
5843.26 2018
5843.98 2037
5844.70 1997
5845.43 2047
5846.15 2127
5846.87 2017
5847.59 1907
5848.31 1836
5849.03 1863
5849.76 1857
5850.48 1927
5851.20 1894
5851.92 1923
5852.64 1944
5853.36 2047
5854.09 1832
5854.81 1872
5855.53 2051
5856.25 2002
5856.97 1942
5857.70 1967
5858.42 2008
5859.14 1881
5859.86 1912
5860.59 1801
5861.31 1817
5862.03 1862
5862.75 1960
5863.48 1979
5864.20 1841
5864.92 1780
5865.64 1817
5866.37 1877
5867.09 1887
5867.81 1780
5868.54 1702
5869.26 1845
5869.98 1833
5870.70 1817
5871.43 1732
5872.15 1789
5872.87 1885
5873.60 1818
5874.32 1799
5875.04 1862
5875.77 1787
5876.49 1637
5877.21 1636
5877.94 1703
5878.66 1700
5879.38 1714
5880.11 1791
5880.83 1788
5881.55 1914
5882.28 1940
5883.00 1985
5883.73 1955
5884.45 1975
5885.17 1766
5885.90 1827
5886.62 1848
5887.34 1867
5888.07 1893
5888.79 1813
5889.52 1827
5890.24 1782
5890.97 1843
5891.69 1754
5892.41 1745
5893.14 1837
5893.86 1782
5894.59 1825
5895.31 1824
5896.04 1808
5896.76 1710
5897.49 1826
5898.21 1813
5898.93 1792
5899.66 1762
5900.38 1666
5901.11 1877
5901.83 1828
5902.56 1845
5903.28 1960
5904.01 1885
5904.73 1829
5905.46 1712
5906.18 1928
5906.91 1915
5907.64 1904
5908.36 1924
5909.09 1938
5909.81 1836
5910.54 1758
5911.26 1802
5911.99 1759
5912.71 1805
5913.44 1974
5914.16 1785
5914.89 1850
5915.62 1893
5916.34 1853
5917.07 1776
5917.79 1812
5918.52 1837
5919.25 1868
5919.97 1927
5920.70 1877
5921.42 1896
5922.15 1974
5922.88 1939
5923.60 1839
5924.33 1898
5925.05 2002
5925.78 1962
5926.51 1921
5927.23 1855
5927.96 2077
5928.69 1995
5929.41 2046
5930.14 2115
5930.87 2101
5931.59 1980
5932.32 2004
5933.05 2057
5933.77 2184
5934.50 2079
5935.23 2175
5935.95 2240
5936.68 2146
5937.41 2165
5938.14 2297
5938.86 2323
5939.59 2296
5940.32 2237
5941.04 2388
5941.77 2341
5942.50 2514
5943.23 2487
5943.95 2450
5944.68 2396
5945.41 2349
5946.14 2471
5946.87 2365
5947.59 2501
5948.32 2436
5949.05 2409
5949.78 2433
5950.50 2509
5951.23 2466
5951.96 2508
5952.69 2535
5953.42 2590
5954.14 2624
5954.87 2612
5955.60 2814
5956.33 2856
5957.06 2878
5957.79 2839
5958.51 3002
5959.24 2976
5959.97 2962
5960.70 2921
5961.43 2978
5962.16 2845
5962.88 2836
5963.61 2915
5964.34 2844
5965.07 2931
5965.80 2734
5966.53 2883
5967.26 2940
5967.99 3167
5968.72 3200
5969.44 3378
5970.17 3650
5970.90 3797
5971.63 3754
5972.36 4121
5973.09 4080
5973.82 3872
5974.55 3738
5975.28 3566
5976.01 3533
5976.74 3504
5977.47 3339
5978.20 3393
5978.93 3311
5979.66 3272
5980.39 3191
5981.12 3165
5981.85 3167
5982.58 3161
5983.31 3329
5984.04 3397
5984.77 3329
5985.50 3520
5986.23 3646
5986.96 3603
5987.69 3657
5988.42 3735
5989.15 3693
5989.88 3759
5990.61 3753
5991.34 3690
5992.07 3847
5992.80 3633
5993.53 3704
5994.26 3502
5994.99 3658
5995.72 3631
5996.45 3521
5997.18 3715
5997.91 3777
5998.64 3786
5999.37 3666
6000.11 3753
6000.84 3784
6001.57 3610
6002.30 3843
6003.03 3792
6003.76 3759
6004.49 3616
6005.22 3883
6005.95 3801
6006.69 3820
6007.42 3577
6008.15 3430
6008.88 3451
6009.61 3425
6010.34 3418
6011.07 3757
6011.81 3880
6012.54 4222
6013.27 4813
6014.00 5147
6014.73 5693
6015.46 6122
6016.20 6334
6016.93 6537
6017.66 6767
6018.39 6764
6019.12 6532
6019.86 6260
6020.59 5689
6021.32 5469
6022.05 4966
6022.79 4764
6023.52 4426
6024.25 4039
6024.98 3642
6025.72 3435
6026.45 3093
6027.18 3174
6027.91 3093
6028.65 2995
6029.38 3037
6030.11 3038
6030.84 2886
6031.58 3033
6032.31 2967
6033.04 2903
6033.78 2907
6034.51 2722
6035.24 2634
6035.98 2734
6036.71 2588
6037.44 2753
6038.17 2751
6038.91 2635
6039.64 2666
6040.37 2641
6041.11 2664
6041.84 2639
6042.58 2765
6043.31 2838
6044.04 2680
6044.78 2869
6045.51 2836
6046.24 2779
6046.98 2901
6047.71 2963
6048.44 2824
6049.18 2821
6049.91 2944
6050.65 2874
6051.38 2873
6052.11 3056
6052.85 3068
6053.58 3225
6054.32 3254
6055.05 3198
6055.79 3160
6056.52 3354
6057.25 3365
6057.99 3382
6058.72 3280
6059.46 3226
6060.19 3181
6060.93 3107
6061.66 3069
6062.40 3031
6063.13 2977
6063.87 2984
6064.60 3005
6065.34 2939
6066.07 2935
6066.81 2826
6067.54 2821
6068.28 2918
6069.01 2804
6069.75 2980
6070.48 2864
6071.22 2837
6071.95 2725
6072.69 2757
6073.42 2805
6074.16 2728
6074.89 2733
6075.63 2749
6076.36 2691
6077.10 2669
6077.84 2542
6078.57 2593
6079.31 2565
6080.04 2626
6080.78 2672
6081.51 2578
6082.25 2571
6082.99 2518
6083.72 2728
6084.46 2697
6085.20 2519
6085.93 2665
6086.67 2635
6087.40 2648
6088.14 2590
6088.88 2627
6089.61 2639
6090.35 2638
6091.09 2502
6091.82 2525
6092.56 2625
6093.30 2647
6094.03 2620
6094.77 2526
6095.51 2569
6096.24 2605
6096.98 2559
6097.72 2667
6098.45 2640
6099.19 2640
6099.93 2509
6100.66 2556
6101.40 2598
6102.14 2438
6102.87 2562
6103.61 2451
6104.35 2234
6105.09 2311
6105.82 2269
6106.56 2330
6107.30 2514
6108.04 2436
6108.77 2455
6109.51 2413
6110.25 2390
6110.99 2465
6111.72 2435
6112.46 2327
6113.20 2365
6113.94 2403
6114.68 2635
6115.41 2650
6116.15 2568
6116.89 2599
6117.63 2556
6118.37 2515
6119.10 2565
6119.84 2728
6120.58 2666
6121.32 2576
6122.06 2640
6122.80 2635
6123.53 2650
6124.27 2722
6125.01 2763
6125.75 2784
6126.49 2649
6127.23 2708
6127.97 2933
6128.70 2949
6129.44 2845
6130.18 2795
6130.92 2874
6131.66 2846
6132.40 2822
6133.14 2897
6133.88 2985
6134.62 2838
6135.35 3018
6136.09 2847
6136.83 2967
6137.57 2887
6138.31 2955
6139.05 2841
6139.79 2864
6140.53 2906
6141.27 2972
6142.01 2858
6142.75 2953
6143.49 2973
6144.23 3005
6144.97 2820
6145.71 2910
6146.45 2966
6147.19 3026
6147.93 2975
6148.67 2873
6149.41 2898
6150.15 3026
6150.89 3044
6151.63 3101
6152.37 3162
6153.11 3138
6153.85 3258
6154.59 3267
6155.33 3197
6156.07 3281
6156.81 3328
6157.55 3346
6158.29 3491
6159.03 3319
6159.77 3462
6160.51 3511
6161.25 3667
6161.99 3475
6162.73 3468
6163.47 3470
6164.22 3465
6164.96 3684
6165.70 3727
6166.44 3652
6167.18 3941
6167.92 4073
6168.66 4376
6169.40 4657
6170.14 4557
6170.89 4612
6171.63 4958
6172.37 5143
6173.11 5221
6173.85 5195
6174.59 5171
6175.33 5200
6176.08 4979
6176.82 4804
6177.56 4833
6178.30 4740
6179.04 4766
6179.78 4647
6180.53 4587
6181.27 4579
6182.01 4671
6182.75 4385
6183.49 4460
6184.24 4638
6184.98 4564
6185.72 4711
6186.46 4642
6187.20 4783
6187.95 4746
6188.69 4972
6189.43 5001
6190.17 4881
6190.92 4985
6191.66 4906
6192.40 4983
6193.14 5308
6193.89 5385
6194.63 5261
6195.37 5323
6196.12 5374
6196.86 5677
6197.60 5971
6198.34 5862
6199.09 6103
6199.83 6182
6200.57 6304
6201.32 6164
6202.06 6455
6202.80 6077
6203.55 6223
6204.29 6174
6205.03 6127
6205.78 6252
6206.52 6321
6207.26 6492
6208.01 7125
6208.75 7652
6209.49 8607
6210.24 10408
6210.98 12438
6211.72 14960
6212.47 17153
6213.21 19772
6213.96 21539
6214.70 22717
6215.44 22931
6216.19 22278
6216.93 21112
6217.68 18948
6218.42 16438
6219.16 13827
6219.91 11689
6220.65 9932
6221.40 8147
6222.14 7250
6222.89 6599
6223.63 5897
6224.37 5691
6225.12 5596
6225.86 5476
6226.61 5471
6227.35 5445
6228.10 5662
6228.84 6117
6229.59 6238
6230.33 6353
6231.08 6092
6231.82 6055
6232.57 5675
6233.31 5262
6234.06 4877
6234.80 4417
6235.55 4091
6236.29 3855
6237.04 3987
6237.78 3977
6238.53 3631
6239.27 3648
6240.02 3773
6240.76 3678
6241.51 3679
6242.26 3757
6243.00 3629
6243.75 3660
6244.49 3751
6245.24 3769
6245.98 3793
6246.73 3766
6247.48 3818
6248.22 4061
6248.97 4010
6249.71 3997
6250.46 4125
6251.21 4134
6251.95 4292
6252.70 4583
6253.44 4442
6254.19 4305
6254.94 4294
6255.68 4197
6256.43 4013
6257.18 3935
6257.92 3899
6258.67 4050
6259.42 4017
6260.16 4037
6260.91 4075
6261.66 4073
6262.40 4142
6263.15 4122
6263.90 4062
6264.64 4028
6265.39 4129
6266.14 4125
6266.88 4162
6267.63 4185
6268.38 4278
6269.13 4194
6269.87 4190
6270.62 3971
6271.37 3806
6272.11 3898
6272.86 3842
6273.61 3588
6274.36 3610
6275.10 3463
6275.85 3623
6276.60 3622
6277.35 3601
6278.10 3595
6278.84 3531
6279.59 3596
6280.34 3542
6281.09 3321
6281.83 3318
6282.58 3171
6283.33 3241
6284.08 3254
6284.83 3301
6285.57 3226
6286.32 3175
6287.07 3337
6287.82 3260
6288.57 3220
6289.32 3266
6290.06 3144
6290.81 3012
6291.56 3076
6292.31 3058
6293.06 3200
6293.81 3285
6294.56 3442
6295.30 3541
6296.05 3286
6296.80 3386
6297.55 3276
6298.30 3294
6299.05 3194
6299.80 2994
6300.55 3118
6301.30 3009
6302.05 2840
6302.79 2794
6303.54 2868
6304.29 2843
6305.04 2802
6305.79 2901
6306.54 2935
6307.29 2699
6308.04 2898
6308.79 3056
6309.54 2878
6310.29 2747
6311.04 2795
6311.79 2889
6312.54 2859
6313.29 2783
6314.04 2766
6314.79 2879
6315.54 2856
6316.29 2783
6317.04 2830
6317.79 2974
6318.54 2907
6319.29 2717
6320.04 2908
6320.79 2961
6321.54 2931
6322.29 2848
6323.04 2796
6323.79 2828
6324.54 2842
6325.29 2762
6326.04 2734
6326.79 2614
6327.54 2546
6328.29 2409
6329.04 2511
6329.79 2465
6330.55 2363
6331.30 2352
6332.05 2463
6332.80 2437
6333.55 2328
6334.30 2394
6335.05 2300
6335.80 2348
6336.55 2392
6337.30 2493
6338.06 2345
6338.81 2369
6339.56 2259
6340.31 2500
6341.06 2394
6341.81 2324
6342.56 2304
6343.32 2269
6344.07 2350
6344.82 2317
6345.57 2232
6346.32 2327
6347.07 2507
6347.83 2489
6348.58 2383
6349.33 2397
6350.08 2393
6350.83 2399
6351.59 2386
6352.34 2506
6353.09 2510
6353.84 2378
6354.60 2300
6355.35 2469
6356.10 2455
6356.85 2589
6357.61 2648
6358.36 2682
6359.11 2762
6359.86 2508
6360.62 2590
6361.37 2516
6362.12 2469
6362.87 2430
6363.63 2440
6364.38 2459
6365.13 2402
6365.88 2379
6366.64 2401
6367.39 2456
6368.14 2552
6368.90 2485
6369.65 2403
6370.40 2429
6371.16 2555
6371.91 2345
6372.66 2351
6373.42 2443
6374.17 2371
6374.92 2430
6375.68 2396
6376.43 2363
6377.18 2211
6377.94 2156
6378.69 2107
6379.45 2185
6380.20 2373
6380.95 2434
6381.71 2193
6382.46 2412
6383.21 2545
6383.97 2447
6384.72 2482
6385.48 2430
6386.23 2416
6386.98 2304
6387.74 2223
6388.49 2247
6389.25 2234
6390.00 2135
6390.76 2273
6391.51 2362
6392.27 2277
6393.02 2101
6393.77 2155
6394.53 2174
6395.28 2074
6396.04 2010
6396.79 2174
6397.55 2260
6398.30 2113
6399.06 2138
6399.81 2333
6400.57 2301
6401.32 2286
6402.08 2278
6402.83 2142
6403.59 2092
6404.34 2072
6405.10 2067
6405.85 2018
6406.61 2103
6407.36 2073
6408.12 2163
6408.88 2119
6409.63 2112
6410.39 2112
6411.14 1999
6411.90 2120
6412.65 2185
6413.41 2233
6414.16 2136
6414.92 2155
6415.68 2354
6416.43 2377
6417.19 2227
6417.94 2193
6418.70 2231
6419.46 2275
6420.21 2188
6420.97 2254
6421.73 2189
6422.48 2157
6423.24 2180
6423.99 2186
6424.75 2230
6425.51 2208
6426.26 2104
6427.02 2234
6427.78 2178
6428.53 2116
6429.29 2176
6430.05 2194
6430.80 2096
6431.56 2115
6432.32 2138
6433.07 2182
6433.83 2198
6434.59 2172
6435.34 2213
6436.10 2318
6436.86 2276
6437.62 2203
6438.37 2206
6439.13 2341
6439.89 2217
6440.65 2187
6441.40 2192
6442.16 2189
6442.92 2208
6443.68 2271
6444.43 2334
6445.19 2385
6445.95 2283
6446.71 2245
6447.46 2243
6448.22 2270
6448.98 2353
6449.74 2362
6450.49 2269
6451.25 2374
6452.01 2310
6452.77 2333
6453.53 2380
6454.29 2388
6455.04 2452
6455.80 2439
6456.56 2391
6457.32 2332
6458.08 2421
6458.84 2531
6459.59 2488
6460.35 2440
6461.11 2384
6461.87 2461
6462.63 2565
6463.39 2536
6464.15 2553
6464.90 2497
6465.66 2478
6466.42 2545
6467.18 2590
6467.94 2576
6468.70 2764
6469.46 2816
6470.22 2649
6470.98 2815
6471.73 2883
6472.49 2914
6473.25 2847
6474.01 2806
6474.77 2910
6475.53 2876
6476.29 2895
6477.05 2871
6477.81 2943
6478.57 2975
6479.33 2987
6480.09 2941
6480.85 3084
6481.61 3051
6482.37 3116
6483.13 3177
6483.89 3092
6484.65 3081
6485.41 2944
6486.17 3164
6486.93 3233
6487.69 3200
6488.45 3273
6489.21 3275
6489.97 3262
6490.73 3415
6491.49 3464
6492.25 3496
6493.01 3588
6493.77 3624
6494.53 3587
6495.29 3653
6496.05 3658
6496.81 3671
6497.57 3818
6498.33 3900
6499.10 4088
6499.86 4114
6500.62 4216
6501.38 4247
6502.14 4360
6502.90 4282
6503.66 4208
6504.42 4337
6505.18 4210
6505.94 4232
6506.71 4313
6507.47 4244
6508.23 4306
6508.99 4450
6509.75 4580
6510.51 4336
6511.27 4471
6512.04 4656
6512.80 4677
6513.56 4837
6514.32 4977
6515.08 5071
6515.84 5128
6516.61 5221
6517.37 5410
6518.13 5473
6518.89 5550
6519.65 5408
6520.42 5539
6521.18 5221
6521.94 5252
6522.70 5206
6523.46 5282
6524.23 5403
6524.99 5718
6525.75 5737
6526.51 5856
6527.28 5937
6528.04 6127
6528.80 6481
6529.56 6563
6530.33 6916
6531.09 7090
6531.85 7362
6532.61 7813
6533.38 7507
6534.14 7548
6534.90 7669
6535.67 7634
6536.43 8023
6537.19 8580
6537.95 9392
6538.72 11110
6539.48 12964
6540.24 15089
6541.01 16843
6541.77 18650
6542.53 19561
6543.30 18667
6544.06 17469
6544.82 15829
6545.59 13688
6546.35 11790
6547.11 10096
6547.88 8388
6548.64 7180
6549.41 6393
6550.17 5638
6550.93 5206
6551.70 4791
6552.46 4611
6553.22 4621
6553.99 4543
6554.75 4493
6555.52 4561
6556.28 4518
6557.05 4414
6557.81 4496
6558.57 4477
6559.34 4278
6560.10 4175
6560.87 4120
6561.63 4065
6562.40 4013
6563.16 3886
6563.92 3939
6564.69 4096
6565.45 4144
6566.22 4240
6566.98 4421
6567.75 4650
6568.51 4638
6569.28 4647
6570.04 4835
6570.81 4904
6571.57 4768
6572.34 4777
6573.10 4784
6573.87 4690
6574.63 4739
6575.40 4891
6576.16 5080
6576.93 5043
6577.69 5191
6578.46 5569
6579.23 5819
6579.99 6121
6580.76 6417
6581.52 6499
6582.29 6523
6583.05 6482
6583.82 6312
6584.59 6094
6585.35 5884
6586.12 5748
6586.88 5228
6587.65 5148
6588.41 5094
6589.18 4958
6589.95 5011
6590.71 5012
6591.48 4896
6592.25 5044
6593.01 5250
6593.78 5163
6594.54 5522
6595.31 5632
6596.08 6021
6596.84 6163
6597.61 6633
6598.38 6950
6599.14 6991
6599.91 6705
6600.68 6638
6601.44 6648
6602.21 6542
6602.98 6151
6603.74 5832
6604.51 5503
6605.28 5071
6606.05 4896
6606.81 4926
6607.58 4605
6608.35 4429
6609.11 4364
6609.88 4315
6610.65 4219
6611.42 4235
6612.18 4318
6612.95 4263
6613.72 4337
6614.49 4446
6615.25 4578
6616.02 4791
6616.79 4743
6617.56 4535
6618.32 4393
6619.09 4134
6619.86 4123
6620.63 4191
6621.40 4129
6622.16 3953
6622.93 4102
6623.70 4092
6624.47 3884
6625.24 3927
6626.00 3728
6626.77 3784
6627.54 3849
6628.31 3860
6629.08 3733
6629.85 3701
6630.61 3663
6631.38 3658
6632.15 3744
6632.92 3784
6633.69 3699
6634.46 3851
6635.23 3996
6635.99 4091
6636.76 4209
6637.53 4543
6638.30 4840
6639.07 5234
6639.84 5481
6640.61 5698
6641.38 5548
6642.15 5502
6642.92 5037
6643.68 4874
6644.45 4575
6645.22 4277
6645.99 4094
6646.76 3879
6647.53 3503
6648.30 3392
6649.07 3398
6649.84 3413
6650.61 3296
6651.38 3155
6652.15 3225
6652.92 3335
6653.69 3387
6654.46 3332
6655.23 3222
6656.00 3414
6656.77 3462
6657.54 3337
6658.31 3317
6659.08 3275
6659.85 3194
6660.62 3205
6661.39 3163
6662.16 3214
6662.93 3070
6663.70 2977
6664.47 2822
6665.24 2974
6666.01 2951
6666.78 2780
6667.55 2945
6668.32 2903
6669.09 2827
6669.86 2840
6670.64 3036
6671.41 3059
6672.18 3005
6672.95 3029
6673.72 2993
6674.49 3018
6675.26 2933
6676.03 3031
6676.80 3141
6677.57 3218
6678.35 3153
6679.12 3165
6679.89 3147
6680.66 3003
6681.43 2968
6682.20 3077
6682.97 2968
6683.75 2925
6684.52 3111
6685.29 3191
6686.06 3216
6686.83 3116
6687.60 3241
6688.38 3533
6689.15 3439
6689.92 3522
6690.69 3621
6691.46 3544
6692.24 3541
6693.01 3566
6693.78 3441
6694.55 3341
6695.32 3325
6696.10 3167
6696.87 2998
6697.64 2851
6698.41 2858
6699.19 2735
6699.96 2795
6700.73 2695
6701.50 2831
6702.28 2770
6703.05 2682
6703.82 2818
6704.59 2857
6705.37 2845
6706.14 2691
6706.91 2675
6707.69 2707
6708.46 2850
6709.23 2669
6710.00 2791
6710.78 2808
6711.55 2661
6712.32 2730
6713.10 2637
6713.87 2551
6714.64 2616
6715.42 2676
6716.19 2643
6716.96 2620
6717.74 2548
6718.51 2620
6719.28 2441
6720.06 2527
6720.83 2382
6721.61 2362
6722.38 2369
6723.15 2403
6723.93 2321
6724.70 2465
6725.47 2486
6726.25 2386
6727.02 2477
6727.80 2411
6728.57 2401
6729.35 2517
6730.12 2412
6730.89 2431
6731.67 2439
6732.44 2249
6733.22 2312
6733.99 2275
6734.77 2400
6735.54 2441
6736.31 2408
6737.09 2408
6737.86 2411
6738.64 2411
6739.41 2492
6740.19 2450
6740.96 2497
6741.74 2553
6742.51 2559
6743.29 2528
6744.06 2429
6744.84 2436
6745.61 2304
6746.39 2435
6747.16 2521
6747.94 2380
6748.71 2297
6749.49 2462
6750.26 2374
6751.04 2366
6751.82 2433
6752.59 2555
6753.37 2660
6754.14 2689
6754.92 2807
6755.69 2941
6756.47 2968
6757.25 2909
6758.02 2780
6758.80 2812
6759.57 2725
6760.35 2691
6761.12 2524
6761.90 2534
6762.68 2456
6763.45 2409
6764.23 2454
6765.01 2305
6765.78 2197
6766.56 2265
6767.33 2273
6768.11 2250
6768.89 2337
6769.66 2205
6770.44 2174
6771.22 2269
6771.99 2390
6772.77 2311
6773.55 2256
6774.32 2300
6775.10 2307
6775.88 2259
6776.65 2265
6777.43 2244
6778.21 2197
6778.99 2086
6779.76 2149
6780.54 2361
6781.32 2285
6782.09 2226
6782.87 2129
6783.65 2196
6784.43 2246
6785.20 2240
6785.98 2271
6786.76 2267
6787.54 2246
6788.31 2183
6789.09 2254
6789.87 2252
6790.65 2226
6791.42 2192
6792.20 2054
6792.98 2032
6793.76 2030
6794.54 2122
6795.31 2099
6796.09 1995
6796.87 1947
6797.65 2029
6798.43 2104
6799.20 2075
6799.98 2055
6800.76 2007
6801.54 1995
6802.32 2024
6803.10 2161
6803.87 2057
6804.65 2164
6805.43 2243
6806.21 2223
6806.99 2207
6807.77 2319
6808.55 2316
6809.32 2316
6810.10 2317
6810.88 2375
6811.66 2274
6812.44 2265
6813.22 2252
6814.00 2268
6814.78 2265
6815.56 2217
6816.34 2173
6817.11 2164
6817.89 2187
6818.67 2165
6819.45 2151
6820.23 2271
6821.01 2184
6821.79 2157
6822.57 2188
6823.35 2256
6824.13 2218
6824.91 2267
6825.69 2216
6826.47 2297
6827.25 2181
6828.03 2253
6828.81 2200
6829.59 2299
6830.37 2224
6831.15 2153
6831.93 2128
6832.71 2191
6833.49 2223
6834.27 2105
6835.05 2178
6835.83 2182
6836.61 2224
6837.39 2101
6838.17 2191
6838.95 2212
6839.73 2233
6840.51 2208
6841.29 2116
6842.07 2124
6842.85 2068
6843.63 2128
6844.42 2221
6845.20 2214
6845.98 2105
6846.76 2033
6847.54 2166
6848.32 2247
6849.10 2160
6849.88 2167
6850.66 2167
6851.44 2266
6852.23 2375
6853.01 2516
6853.79 2794
6854.57 2904
6855.35 3105
6856.13 3288
6856.91 3386
6857.70 3485
6858.48 3611
6859.26 3229
6860.04 2994
6860.82 2834
6861.60 2733
6862.39 2559
6863.17 2428
6863.95 2387
6864.73 2447
6865.51 2459
6866.30 2336
6867.08 2387
6867.86 2333
6868.64 2307
6869.42 2393
6870.21 2512
6870.99 2639
6871.77 2683
6872.55 2645
6873.34 2628
6874.12 2684
6874.90 2620
6875.68 2661
6876.47 2503
6877.25 2510
6878.03 2341
6878.81 2447
6879.60 2525
6880.38 2498
6881.16 2572
6881.95 2574
6882.73 2532
6883.51 2545
6884.29 2591
6885.08 2774
6885.86 2784
6886.64 2782
6887.43 2602
6888.21 2927
6888.99 2991
6889.78 3144
6890.56 3299
6891.34 3426
6892.13 3596
6892.91 3945
6893.69 4159
6894.48 3919
6895.26 3857
6896.05 3657
6896.83 3504
6897.61 3268
6898.40 3046
6899.18 2945
6899.97 2938
6900.75 3062
6901.53 2915
6902.32 2974
6903.10 2949
6903.89 3086
6904.67 2889
6905.45 2922
6906.24 3018
6907.02 2966
6907.81 3080
6908.59 3036
6909.38 2944
6910.16 2873
6910.95 2936
6911.73 2941
6912.51 3048
6913.30 2856
6914.08 2831
6914.87 2695
6915.65 2664
6916.44 2698
6917.22 2808
6918.01 2854
6918.79 2706
6919.58 2749
6920.36 2848
6921.15 2914
6921.93 2911
6922.72 2794
6923.50 2894
6924.29 2982
6925.08 2918
6925.86 2900
6926.65 2936
6927.43 2835
6928.22 2957
6929.00 2970
6929.79 2986
6930.57 2970
6931.36 2924
6932.15 2928
6932.93 2927
6933.72 2999
6934.50 3019
6935.29 3110
6936.08 3156
6936.86 3094
6937.65 3094
6938.43 3160
6939.22 3350
6940.01 3348
6940.79 3185
6941.58 3244
6942.37 3239
6943.15 3224
6943.94 3506
6944.72 3543
6945.51 3643
6946.30 3605
6947.08 3888
6947.87 4212
6948.66 4157
6949.44 4200
6950.23 4351
6951.02 4570
6951.80 4683
6952.59 4597
6953.38 4752
6954.17 4689
6954.95 4682
6955.74 4615
6956.53 4462
6957.31 4339
6958.10 4355
6958.89 4244
6959.68 4346
6960.46 4526
6961.25 4365
6962.04 4525
6962.83 4781
6963.61 4780
6964.40 4873
6965.19 4666
6965.98 4796
6966.76 4886
6967.55 4900
6968.34 4897
6969.13 4736
6969.92 4802
6970.70 4921
6971.49 5089
6972.28 5080
6973.07 4921
6973.86 5186
6974.64 5315
6975.43 5336
6976.22 5532
6977.01 5659
6977.80 5586
6978.59 5552
6979.37 5462
6980.16 5597
6980.95 5616
6981.74 5836
6982.53 5832
6983.32 6203
6984.11 6509
6984.90 6733
6985.68 6895
6986.47 7262
6987.26 8484
6988.05 9657
6988.84 11218
6989.63 13006
6990.42 14144
6991.21 15232
6992.00 15842
6992.79 15959
6993.57 14755
6994.36 13676
6995.15 12355
6995.94 10678
6996.73 9318
6997.52 8422
6998.31 7687
6999.10 6989
6999.89 6925
7000.68 7327
7001.47 7805
7002.26 8745
7003.05 10209
7003.84 11737
7004.63 12971
7005.42 13558
7006.21 13868
7007.00 13730
7007.79 12965
7008.58 11811
7009.37 10602
7010.16 9207
7010.95 7735
7011.74 6633
7012.53 5722
7013.32 5209
7014.11 4600
7014.90 4474
7015.69 4264
7016.48 4259
7017.27 4207
7018.06 4138
7018.85 4428
7019.65 4533
7020.44 4544
7021.23 4500
7022.02 4362
7022.81 4197
7023.60 4162
7024.39 4104
7025.18 3923
7025.97 3802
7026.76 3715
7027.56 3797
7028.35 3715
7029.14 3825
7029.93 4064
7030.72 3968
7031.51 4026
7032.30 4162
7033.09 4038
7033.89 4074
7034.68 4054
7035.47 3922
7036.26 3796
7037.05 3734
7037.84 3722
7038.64 3726
7039.43 3812
7040.22 3907
7041.01 3967
7041.80 3933
7042.60 4221
7043.39 4070
7044.18 4074
7044.97 4163
7045.76 4114
7046.56 4035
7047.35 4002
7048.14 3832
7048.93 3902
7049.73 3885
7050.52 3735
7051.31 3720
7052.10 3822
7052.90 4165
7053.69 4337
7054.48 4452
7055.27 4803
7056.07 4770
7056.86 4696
7057.65 4552
7058.45 4219
7059.24 4125
7060.03 3910
7060.83 3773
7061.62 3627
7062.41 3646
7063.20 3567
7064.00 3497
7064.79 3343
7065.58 3267
7066.38 3258
7067.17 3351
7067.96 3347
7068.76 3354
7069.55 3206
7070.35 3174
7071.14 3176
7071.93 3163
7072.73 3206
7073.52 3115
7074.31 3126
7075.11 3058
7075.90 3079
7076.70 3107
7077.49 3014
7078.28 3023
7079.08 2914
7079.87 2841
7080.67 2781
7081.46 2856
7082.25 2764
7083.05 2678
7083.84 2680
7084.64 2740
7085.43 2626
7086.23 2714
7087.02 2670
7087.82 2654
7088.61 2677
7089.41 2556
7090.20 2612
7090.99 2481
7091.79 2430
7092.58 2393
7093.38 2401
7094.17 2415
7094.97 2552
7095.76 2471
7096.56 2408
7097.35 2508
7098.15 2499
7098.94 2497
7099.74 2405
7100.54 2376
7101.33 2384
7102.13 2401
7102.92 2267
7103.72 2220
7104.51 2258
7105.31 2208
7106.10 2160
7106.90 2061
7107.70 2156
7108.49 2184
7109.29 2258
7110.08 2104
7110.88 2177
7111.67 2067
7112.47 2100
7113.27 2122
7114.06 2055
7114.86 2079
7115.65 2115
7116.45 2127
7117.25 2150
7118.04 1978
7118.84 1975
7119.64 2038
7120.43 2073
7121.23 2078
7122.03 2138
7122.82 1994
7123.62 2054
7124.41 2174
7125.21 2094
7126.01 2101
7126.81 2098
7127.60 1908
7128.40 2044
7129.20 1998
7129.99 1954
7130.79 1974
7131.59 2008
7132.38 1987
7133.18 1963
7133.98 2060
7134.78 2061
7135.57 2110
7136.37 2042
7137.17 2119
7137.96 2181
7138.76 2065
7139.56 2001
7140.36 2009
7141.15 1968
7141.95 1987
7142.75 2033
7143.55 2053
7144.35 2013
7145.14 1948
7145.94 2053
7146.74 2102
7147.54 2053
7148.33 2027
7149.13 1999
7149.93 1937
7150.73 2040
7151.53 1978
7152.33 1920
7153.12 2080
7153.92 1981
7154.72 1915
7155.52 1895
7156.32 1840
7157.12 1938
7157.91 1970
7158.71 1948
7159.51 2000
7160.31 1957
7161.11 2028
7161.91 2004
7162.71 1878
7163.50 1963
7164.30 1915
7165.10 1897
7165.90 1888
7166.70 1865
7167.50 1765
7168.30 1830
7169.10 1791
7169.90 1819
7170.70 1873
7171.50 1851
7172.29 1844
7173.09 1874
7173.89 1817
7174.69 1957
7175.49 1863
7176.29 1852
7177.09 1861
7177.89 1725
7178.69 1838
7179.49 1968
7180.29 1779
7181.09 1775
7181.89 1651
7182.69 1773
7183.49 1784
7184.29 1819
7185.09 1846
7185.89 1754
7186.69 1895
7187.49 1968
7188.29 2082
7189.09 1975
7189.89 1992
7190.69 1875
7191.49 1841
7192.29 1923
7193.09 1793
7193.89 1664
7194.69 1677
7195.49 1686
7196.29 1580
7197.10 1556
7197.90 1577
7198.70 1606
7199.50 1612
7200.30 1552
7201.10 1531
7201.90 1503
7202.70 1618
7203.50 1684
7204.30 1669
7205.11 1644
7205.91 1567
7206.71 1580
7207.51 1602
7208.31 1590
7209.11 1496
7209.91 1536
7210.71 1575
7211.52 1523
7212.32 1564
7213.12 1555
7213.92 1555
7214.72 1558
7215.52 1524
7216.33 1494
7217.13 1452
7217.93 1465
7218.73 1549
7219.53 1555
7220.34 1452
7221.14 1461
7221.94 1445
7222.74 1553
7223.54 1510
7224.35 1590
7225.15 1479
7225.95 1545
7226.75 1538
7227.56 1621
7228.36 1531
7229.16 1591
7229.96 1538
7230.77 1442
7231.57 1532
7232.37 1607
7233.17 1591
7233.98 1553
7234.78 1622
7235.58 1528
7236.38 1493
7237.19 1557
7237.99 1485
7238.79 1482
7239.60 1531
7240.40 1628
7241.20 1534
7242.01 1471
7242.81 1622
7243.61 1591
7244.42 1574
7245.22 1470
7246.02 1587
7246.83 1583
7247.63 1568
7248.43 1599
7249.24 1698
7250.04 1732
7250.84 1703
7251.65 1635
7252.45 1474
7253.26 1547
7254.06 1615
7254.86 1626
7255.67 1673
7256.47 1647
7257.28 1703
7258.08 1644
7258.88 1675
7259.69 1563
7260.49 1616
7261.30 1675
7262.10 1684
7262.90 1644
7263.71 1728
7264.51 1738
7265.32 1773
7266.12 1749
7266.93 1769
7267.73 1761
7268.54 1777
7269.34 1784
7270.15 1729
7270.95 1784
7271.76 1628
7272.56 1866
7273.37 1852
7274.17 1860
7274.98 1902
7275.78 1900
7276.59 1883
7277.39 1852
7278.20 1822
7279.00 1900
7279.81 1922
7280.61 1856
7281.42 1878
7282.22 1977
7283.03 1984
7283.83 1973
7284.64 1967
7285.45 2068
7286.25 2455
7287.06 2717
7287.86 2939
7288.67 3223
7289.47 3370
7290.28 3639
7291.09 3730
7291.89 3777
7292.70 3624
7293.50 3460
7294.31 3044
7295.12 2928
7295.92 2541
7296.73 2381
7297.53 2156
7298.34 2014
7299.15 1916
7299.95 1902
7300.76 1833
7301.57 1919
7302.37 1821
7303.18 1827
7303.99 1729
7304.79 1683
7305.60 1751
7306.41 1802
7307.21 1876
7308.02 1765
7308.83 1759
7309.63 1655
7310.44 1655
7311.25 1793
7312.06 1757
7312.86 1709
7313.67 1730
7314.48 1855
7315.28 1801
7316.09 1870
7316.90 1879
7317.71 1879
7318.51 2009
7319.32 1868
7320.13 1869
7320.94 2029
7321.74 1987
7322.55 2077
7323.36 2295
7324.17 2437
7324.97 2284
7325.78 2277
7326.59 2206
7327.40 2283
7328.21 2209
7329.01 2239
7329.82 2133
7330.63 2061
7331.44 2165
7332.25 2133
7333.06 2072
7333.86 1953
7334.67 1996
7335.48 1894
7336.29 1933
7337.10 2004
7337.91 2080
7338.71 2202
7339.52 2267
7340.33 2324
7341.14 2303
7341.95 2323
7342.76 2277
7343.57 2215
7344.38 2304
7345.18 2141
7345.99 2159
7346.80 2055
7347.61 2012
7348.42 2023
7349.23 1860
7350.04 1799
7350.85 1862
7351.66 1947
7352.47 1952
7353.28 1892
7354.09 1888
7354.89 1880
7355.70 1838
7356.51 1861
7357.32 1917
7358.13 1824
7358.94 1942
7359.75 2013
7360.56 1875
7361.37 1850
7362.18 1866
7362.99 1935
7363.80 1892
7364.61 1813
7365.42 1857
7366.23 1896
7367.04 1883
7367.85 1877
7368.66 1832
7369.47 1868
7370.28 1959
7371.09 1907
7371.90 1944
7372.71 1964
7373.52 1981
7374.33 1953
7375.15 1925
7375.96 2037
7376.77 1940
7377.58 1885
7378.39 1925
7379.20 1886
7380.01 2004
7380.82 2040
7381.63 2195
7382.44 2233
7383.25 2271
7384.06 2318
7384.88 2465
7385.69 2646
7386.50 2828
7387.31 2973
7388.12 3109
7388.93 2904
7389.74 2771
7390.55 2691
7391.37 2524
7392.18 2310
7392.99 2102
7393.80 2043
7394.61 1894
7395.42 1833
7396.24 1749
7397.05 1781
7397.86 1836
7398.67 1818
7399.48 1824
7400.30 1794
7401.11 1746
7401.92 1944
7402.73 1856
7403.54 1912
7404.36 2071
7405.17 2167
7405.98 2235
7406.79 2221
7407.60 2283
7408.42 2319
7409.23 2260
7410.04 2103
7410.85 2097
7411.67 1991
7412.48 1927
7413.29 1800
7414.11 1838
7414.92 1874
7415.73 1720
7416.54 1770
7417.36 1769
7418.17 1622
7418.98 1589
7419.80 1548
7420.61 1576
7421.42 1565
7422.23 1667
7423.05 1652
7423.86 1536
7424.67 1502
7425.49 1539
7426.30 1600
7427.11 1591
7427.93 1503
7428.74 1554
7429.56 1592
7430.37 1603
7431.18 1461
7432.00 1433
7432.81 1473
7433.62 1426
7434.44 1535
7435.25 1509
7436.07 1520
7436.88 1503
7437.69 1517
7438.51 1490
7439.32 1457
7440.14 1459
7440.95 1494
7441.76 1632
7442.58 1505
7443.39 1537
7444.21 1514
7445.02 1562
7445.84 1660
7446.65 1562
7447.46 1577
7448.28 1568
7449.09 1614
7449.91 1555
7450.72 1424
7451.54 1428
7452.35 1530
7453.17 1578
7453.98 1594
7454.80 1619
7455.61 1539
7456.43 1546
7457.24 1474
7458.06 1514
7458.87 1492
7459.69 1528
7460.50 1554
7461.32 1532
7462.13 1568
7462.95 1458
7463.77 1508
7464.58 1650
7465.40 1593
7466.21 1512
7467.03 1425
7467.84 1529
7468.66 1510
7469.47 1470
7470.29 1588
7471.11 1548
7471.92 1594
7472.74 1474
7473.55 1533
7474.37 1531
7475.19 1588
7476.00 1565
7476.82 1549
7477.63 1552
7478.45 1588
7479.27 1537
7480.08 1564
7480.90 1561
7481.72 1553
7482.53 1447
7483.35 1487
7484.17 1555
7484.98 1494
7485.80 1495
7486.62 1466
7487.43 1408
7488.25 1400
7489.07 1484
7489.88 1395
7490.70 1405
7491.52 1468
7492.33 1466
7493.15 1439
7493.97 1399
7494.78 1402
7495.60 1394
7496.42 1363
7497.24 1354
7498.05 1446
7498.87 1357
7499.69 1436
7500.51 1389
7501.32 1355
7502.14 1434
7502.96 1514
7503.78 1433
7504.59 1347
7505.41 1384
7506.23 1341
7507.05 1366
7507.86 1444
7508.68 1464
7509.50 1379
7510.32 1448
7511.14 1444
7511.95 1416
7512.77 1352
7513.59 1400
7514.41 1410
7515.23 1414
7516.05 1355
7516.86 1361
7517.68 1410
7518.50 1438
7519.32 1359
7520.14 1443
7520.96 1431
7521.78 1404
7522.59 1343
7523.41 1290
7524.23 1420
7525.05 1312
7525.87 1300
7526.69 1365
7527.51 1514
7528.33 1492
7529.14 1357
7529.96 1405
7530.78 1387
7531.60 1345
7532.42 1409
7533.24 1432
7534.06 1387
7534.88 1370
7535.70 1399
7536.52 1432
7537.34 1448
7538.16 1382
7538.98 1367
7539.80 1396
7540.62 1394
7541.44 1422
7542.25 1485
7543.07 1435
7543.89 1434
7544.71 1450
7545.53 1434
7546.35 1404
7547.17 1512
7547.99 1476
7548.81 1501
7549.63 1430
7550.45 1590
7551.27 1672
7552.09 1649
7552.92 1494
7553.74 1471
7554.56 1508
7555.38 1603
7556.20 1608
7557.02 1510
7557.84 1474
7558.66 1390
7559.48 1553
7560.30 1569
7561.12 1502
7561.94 1546
7562.76 1603
7563.58 1652
7564.40 1565
7565.23 1553
7566.05 1705
7566.87 1668
7567.69 1576
7568.51 1611
7569.33 1496
7570.15 1565
7570.97 1448
7571.79 1540
7572.62 1514
7573.44 1478
7574.26 1503
7575.08 1547
7575.90 1539
7576.72 1593
7577.55 1542
7578.37 1597
7579.19 1515
7580.01 1527
7580.83 1439
7581.65 1609
7582.48 1662
7583.30 1502
7584.12 1455
7584.94 1532
7585.76 1482
7586.59 1511
7587.41 1452
7588.23 1470
7589.05 1564
7589.88 1516
7590.70 1592
7591.52 1628
7592.34 1643
7593.16 1655
7593.99 1745
7594.81 1705
7595.63 1694
7596.46 1619
7597.28 1655
7598.10 1738
7598.92 1696
7599.75 1603
7600.57 1690
7601.39 1655
7602.22 1656
7603.04 1743
7603.86 1721
7604.68 1648
7605.51 1675
7606.33 1734
7607.15 1790
7607.98 2011
7608.80 1978
7609.62 2118
7610.45 2123
7611.27 2211
7612.09 2307
7612.92 2153
7613.74 2125
7614.57 2042
7615.39 1960
7616.21 1887
7617.04 1924
7617.86 1853
7618.68 1794
7619.51 1851
7620.33 1794
7621.16 1854
7621.98 1964
7622.80 2085
7623.63 1998
7624.45 1988
7625.28 1985
7626.10 2030
7626.93 1970
7627.75 1911
7628.57 1843
7629.40 1831
7630.22 1747
7631.05 1822
7631.87 1767
7632.70 1921
7633.52 2018
7634.35 1997
7635.17 2104
7636.00 2328
7636.82 2263
7637.65 2389
7638.47 2453
7639.30 2473
7640.12 2215
7640.95 2099
7641.77 1928
7642.60 1847
7643.42 1745
7644.25 1672
7645.07 1699
7645.90 1651
7646.72 1625
7647.55 1605
7648.37 1563
7649.20 1443
7650.02 1425
7650.85 1462
7651.68 1532
7652.50 1540
7653.33 1561
7654.15 1513
7654.98 1590
7655.81 1555
7656.63 1407
7657.46 1503
7658.28 1468
7659.11 1430
7659.94 1389
7660.76 1387
7661.59 1371
7662.41 1384
7663.24 1480
7664.07 1440
7664.89 1416
7665.72 1462
7666.55 1458
7667.37 1388
7668.20 1378
7669.03 1349
7669.85 1418
7670.68 1411
7671.51 1359
7672.33 1429
7673.16 1412
7673.99 1517
7674.81 1417
7675.64 1373
7676.47 1372
7677.29 1443
7678.12 1377
7678.95 1409
7679.78 1373
7680.60 1326
7681.43 1372
7682.26 1387
7683.08 1375
7683.91 1430
7684.74 1372
7685.57 1430
7686.39 1388
7687.22 1277
7688.05 1225
7688.88 1311
7689.70 1320
7690.53 1374
7691.36 1353
7692.19 1395
7693.02 1313
7693.84 1339
7694.67 1293
7695.50 1316
7696.33 1417
7697.16 1290
7697.98 1353
7698.81 1400
7699.64 1340
7700.47 1367
7701.30 1398
7702.13 1459
7702.95 1384
7703.78 1395
7704.61 1455
7705.44 1461
7706.27 1402
7707.10 1345
7707.93 1363
7708.75 1448
7709.58 1402
7710.41 1413
7711.24 1432
7712.07 1301
7712.90 1294
7713.73 1294
7714.56 1330
7715.39 1323
7716.22 1326
7717.04 1362
7717.87 1310
7718.70 1383
7719.53 1324
7720.36 1328
7721.19 1234
7722.02 1304
7722.85 1285
7723.68 1320
7724.51 1244
7725.34 1284
7726.17 1350
7727.00 1283
7727.83 1293
7728.66 1277
7729.49 1243
7730.32 1203
7731.15 1267
7731.98 1282
7732.81 1258
7733.64 1199
7734.47 1230
7735.30 1293
7736.13 1287
7736.96 1194
7737.79 1278
7738.62 1278
7739.45 1226
7740.28 1158
7741.11 1222
7741.94 1321
7742.77 1297
7743.60 1248
7744.43 1258
7745.26 1216
7746.09 1168
7746.93 1209
7747.76 1226
7748.59 1386
7749.42 1378
7750.25 1426
7751.08 1506
7751.91 1554
7752.74 1680
7753.57 1719
7754.40 1815
7755.24 1786
7756.07 1739
7756.90 1668
7757.73 1525
7758.56 1483
7759.39 1562
7760.22 1411
7761.06 1341
7761.89 1400
7762.72 1346
7763.55 1343
7764.38 1301
7765.21 1201
7766.05 1249
7766.88 1306
7767.71 1365
7768.54 1349
7769.37 1324
7770.21 1325
7771.04 1345
7771.87 1227
7772.70 1277
7773.53 1257
7774.37 1323
7775.20 1223
7776.03 1165
7776.86 1100
7777.70 1133
7778.53 1262
7779.36 1257
7780.19 1271
7781.03 1170
7781.86 1227
7782.69 1204
7783.52 1314
7784.36 1282
7785.19 1392
7786.02 1308
7786.86 1287
7787.69 1340
7788.52 1342
7789.36 1272
7790.19 1235
7791.02 1293
7791.85 1203
7792.69 1229
7793.52 1240
7794.35 1224
7795.19 1358
7796.02 1290
7796.86 1252
7797.69 1241
7798.52 1304
7799.36 1225
7800.19 1293
7801.02 1283
7801.86 1237
7802.69 1403
7803.52 1273
7804.36 1292
7805.19 1296
7806.03 1258
7806.86 1258
7807.69 1266
7808.53 1243
7809.36 1422
7810.20 1419
7811.03 1367
7811.87 1377
7812.70 1330
7813.53 1416
7814.37 1438
7815.20 1412
7816.04 1350
7816.87 1297
7817.71 1377
7818.54 1444
7819.38 1499
7820.21 1542
7821.05 1568
7821.88 1573
7822.72 1485
7823.55 1600
7824.39 1592
7825.22 1614
7826.06 1540
7826.89 1569
7827.73 1490
7828.56 1553
7829.40 1562
7830.23 1624
7831.07 1634
7831.90 1644
7832.74 1761
7833.57 1706
7834.41 1758
7835.24 1742
7836.08 1700
7836.91 1689
7837.75 1598
7838.59 1563
7839.42 1607
7840.26 1509
7841.09 1519
7841.93 1631
7842.77 1578
7843.60 1611
7844.44 1542
7845.27 1525
7846.11 1569
7846.95 1629
7847.78 1673
7848.62 1649
7849.45 1485
7850.29 1479
7851.13 1473
7851.96 1405
7852.80 1441
7853.64 1435
7854.47 1370
7855.31 1461
7856.15 1340
7856.98 1397
7857.82 1350
7858.66 1319
7859.49 1392
7860.33 1438
7861.17 1403
7862.00 1380
7862.84 1389
7863.68 1327
7864.52 1329
7865.35 1380
7866.19 1364
7867.03 1362
7867.86 1328
7868.70 1290
7869.54 1295
7870.38 1325
7871.21 1273
7872.05 1360
7872.89 1334
7873.73 1311
7874.56 1338
7875.40 1425
7876.24 1419
7877.08 1425
7877.92 1358
7878.75 1423
7879.59 1518
7880.43 1433
7881.27 1388
7882.10 1442
7882.94 1504
7883.78 1598
7884.62 1649
7885.46 1575
7886.30 1571
7887.13 1493
7887.97 1511
7888.81 1447
7889.65 1441
7890.49 1491
7891.33 1476
7892.16 1391
7893.00 1379
7893.84 1430
7894.68 1415
7895.52 1443
7896.36 1409
7897.20 1536
7898.04 1444
7898.88 1404
7899.71 1467
7900.55 1455
7901.39 1460
7902.23 1406
7903.07 1539
7903.91 1528
7904.75 1505
7905.59 1549
7906.43 1528
7907.27 1503
7908.11 1530
7908.95 1494
7909.79 1409
7910.62 1462
7911.46 1465
7912.30 1460
7913.14 1421
7913.98 1327
7914.82 1317
7915.66 1386
7916.50 1388
7917.34 1454
7918.18 1338
7919.02 1438
7919.86 1492
7920.70 1529
7921.54 1665
7922.38 1651
7923.22 1621
7924.06 1613
7924.90 1627
7925.74 1631
7926.58 1513
7927.43 1462
7928.27 1510
7929.11 1472
7929.95 1332
7930.79 1347
7931.63 1330
7932.47 1314
7933.31 1321
7934.15 1351
7934.99 1460
7935.83 1422
7936.67 1393
7937.51 1399
7938.36 1266
7939.20 1260
7940.04 1347
7940.88 1374
7941.72 1274
7942.56 1236
7943.40 1289
7944.24 1222
7945.09 1270
7945.93 1288
7946.77 1223
7947.61 1199
7948.45 1340
7949.29 1275
7950.13 1269
7950.98 1273
7951.82 1251
7952.66 1228
7953.50 1257
7954.34 1208
7955.19 1409
7956.03 1317
7956.87 1342
7957.71 1341
7958.55 1446
7959.40 1431
7960.24 1467
7961.08 1512
7961.92 1474
7962.76 1334
7963.61 1369
7964.45 1416
7965.29 1449
7966.13 1351
7966.98 1374
7967.82 1363
7968.66 1347
7969.50 1389
7970.35 1467
7971.19 1507
7972.03 1428
7972.88 1462
7973.72 1472
7974.56 1464
7975.40 1454
7976.25 1419
7977.09 1364
7977.93 1376
7978.78 1289
7979.62 1314
7980.46 1315
7981.31 1266
7982.15 1257
7982.99 1314
7983.84 1396
7984.68 1348
7985.52 1318
7986.37 1353
7987.21 1212
7988.06 1252
7988.90 1279
7989.74 1218
7990.59 1278
7991.43 1256
7992.27 1276
7993.12 1273
7993.96 1173
7994.81 1124
7995.65 1151
7996.49 1251
7997.34 1267
7998.18 1203
7999.03 1241
7999.87 1187
8000.72 1241
8001.56 1242
8002.40 1225
8003.25 1175
8004.09 1269
8004.94 1196
8005.78 1117
8006.63 1139
8007.47 1256
8008.32 1194
8009.16 1218
8010.01 1234
8010.85 1213
8011.70 1218
8012.54 1166
8013.39 1172
8014.23 1170
8015.08 1160
8015.92 1177
8016.77 1216
8017.61 1252
8018.46 1235
8019.30 1155
8020.15 1147
8020.99 1152
8021.84 1103
8022.68 1069
8023.53 1146
8024.38 1200
8025.22 1126
8026.07 1153
8026.91 1132
8027.76 1128
8028.60 1110
8029.45 1133
8030.30 1179
8031.14 1098
8031.99 944
8032.83 1052
8033.68 1103
8034.53 1124
8035.37 1137
8036.22 1159
8037.06 1176
8037.91 1165
8038.76 1177
8039.60 1061
8040.45 1185
8041.30 1155
8042.14 1194
8042.99 1134
8043.84 1136
8044.68 1144
8045.53 1109
8046.38 1108
8047.22 1100
8048.07 1146
8048.92 1116
8049.76 1076
8050.61 1089
8051.46 1117
8052.30 1164
8053.15 1147
8054.00 1121
8054.85 1184
8055.69 1134
8056.54 1112
8057.39 1108
8058.24 1041
8059.08 1115
8059.93 1196
8060.78 1119
8061.63 1151
8062.47 1133
8063.32 1119
8064.17 1118
8065.02 1105
8065.86 1156
8066.71 1130
8067.56 1060
8068.41 1082
8069.26 1130
8070.10 1121
8070.95 1027
8071.80 1088
8072.65 1071
8073.50 1080
8074.34 995
8075.19 976
8076.04 1042
8076.89 985
8077.74 1021
8078.59 1049
8079.43 997
8080.28 1024
8081.13 969
8081.98 1025
8082.83 1021
8083.68 1093
8084.53 1036
8085.37 1026
8086.22 1034
8087.07 1047
8087.92 990
8088.77 1004
8089.62 1070
8090.47 1028
8091.32 1013
8092.17 1015
8093.02 1003
8093.87 1002
8094.71 1046
8095.56 1021
8096.41 1105
8097.26 1039
8098.11 1029
8098.96 972
8099.81 991
8100.66 1038
8101.51 1021
8102.36 984
8103.21 1042
8104.06 978
8104.91 1120
8105.76 1028
8106.61 996
8107.46 1012
8108.31 1025
8109.16 976
8110.01 976
8110.86 930
8111.71 1022
8112.56 1065
8113.41 1019
8114.26 983
8115.11 969
8115.96 982
8116.81 973
8117.66 1005
8118.51 1055
8119.36 987
8120.21 929
8121.06 944
8121.92 1015
8122.77 991
8123.62 1003
8124.47 1050
8125.32 1070
8126.17 1037
8127.02 1080
8127.87 1083
8128.72 1006
8129.57 1063
8130.43 1035
8131.28 1119
8132.13 1051
8132.98 1024
8133.83 1035
8134.68 1034
8135.53 1038
8136.38 991
8137.24 961
8138.09 1105
8138.94 1051
8139.79 1037
8140.64 1007
8141.49 980
8142.35 1072
8143.20 992
8144.05 1084
8144.90 1038
8145.75 1086
8146.61 1094
8147.46 1024
8148.31 997
8149.16 1083
8150.01 1083
8150.87 1097
8151.72 1065
8152.57 1073
8153.42 1067
8154.28 1069
8155.13 1084
8155.98 1076
8156.83 1079
8157.69 1115
8158.54 1203
8159.39 1196
8160.24 1158
8161.10 1208
8161.95 1264
8162.80 1293
8163.66 1247
8164.51 1185
8165.36 1162
8166.21 1107
8167.07 1136
8167.92 1174
8168.77 1132
8169.63 1065
8170.48 1071
8171.33 1070
8172.19 1069
8173.04 1129
8173.89 1036
8174.75 970
8175.60 948
8176.46 1049
8177.31 1014
8178.16 1106
8179.02 997
8179.87 1029
8180.72 1050
8181.58 1041
8182.43 1044
8183.29 984
8184.14 1010
8184.99 974
8185.85 946
8186.70 966
8187.56 924
8188.41 1059
8189.26 999
8190.12 1032
8190.97 927
8191.83 997
8192.68 997
8193.54 963
8194.39 955
8195.25 892
8196.10 969
8196.95 970
8197.81 1006
8198.66 977
8199.52 962
8200.37 993
8201.23 936
8202.08 967
8202.94 985
8203.79 1016
8204.65 1095
8205.50 1037
8206.36 1017
8207.21 984
8208.07 1035
8208.92 983
8209.78 932
8210.64 991
8211.49 1026
8212.35 1113
8213.20 990
8214.06 1011
8214.91 1009
8215.77 978
8216.62 1000
8217.48 1025
8218.34 1015
8219.19 996
8220.05 1000
8220.90 1095
8221.76 971
8222.61 971
8223.47 1059
8224.33 1171
8225.18 1226
8226.04 1291
8226.90 1393
8227.75 1300
8228.61 1373
8229.46 1343
8230.32 1373
8231.18 1313
8232.03 1297
8232.89 1229
8233.75 1122
8234.60 1155
8235.46 1086
8236.32 1071
8237.17 1010
8238.03 954
8238.89 1021
8239.74 969
8240.60 997
8241.46 1028
8242.32 953
8243.17 944
8244.03 990
8244.89 900
8245.74 982
8246.60 989
8247.46 1030
8248.32 1017
8249.17 1004
8250.03 1060
8250.89 1022
8251.75 1086
8252.60 1064
8253.46 1016
8254.32 1003
8255.18 935
8256.03 948
8256.89 957
8257.75 948
8258.61 1036
8259.47 961
8260.32 964
8261.18 1035
8262.04 1043
8262.90 984
8263.76 1080
8264.61 1015
8265.47 1083
8266.33 1051
8267.19 955
8268.05 954
8268.91 1003
8269.76 991
8270.62 964
8271.48 940
8272.34 979
8273.20 947
8274.06 932
8274.92 967
8275.77 995
8276.63 999
8277.49 1058
8278.35 1014
8279.21 984
8280.07 987
8280.93 982
8281.79 995
8282.65 946
8283.51 965
8284.36 999
8285.22 1010
8286.08 1063
8286.94 1009
8287.80 971
8288.66 1037
8289.52 1006
8290.38 982
8291.24 1018
8292.10 1037
8292.96 1040
8293.82 1016
8294.68 1080
8295.54 1106
8296.40 1084
8297.26 1083
8298.12 1038
8298.98 1079
8299.84 992
8300.70 964
8301.56 1045
8302.42 1010
8303.28 1036
8304.14 1059
8305.00 1007
8305.86 962
8306.72 1033
8307.58 1012
8308.44 1032
8309.30 1069
8310.16 1020
8311.02 1102
8311.88 957
8312.74 986
8313.60 1042
8314.46 1028
8315.33 865
8316.19 920
8317.05 1060
8317.91 1021
8318.77 985
8319.63 971
8320.49 1010
8321.35 1034
8322.21 998
8323.08 985
8323.94 952
8324.80 932
8325.66 1048
8326.52 1054
8327.38 994
8328.24 1001
8329.10 951
8329.97 979
8330.83 1047
8331.69 1044
8332.55 904
8333.41 961
8334.28 1051
8335.14 1028
8336.00 1063
8336.86 1080
8337.72 1084
8338.58 998
8339.45 986
8340.31 1052
8341.17 970
8342.03 936
8342.90 1117
8343.76 1067
8344.62 1036
8345.48 1047
8346.35 1007
8347.21 1015
8348.07 1075
8348.93 1062
8349.80 1129
8350.66 1096
8351.52 1096
8352.38 1063
8353.25 1072
8354.11 1037
8354.97 1072
8355.83 1095
8356.70 1138
8357.56 1111
8358.42 1159
8359.29 1176
8360.15 1126
8361.01 1152
8361.88 1111
8362.74 1121
8363.60 1107
8364.47 1128
8365.33 1033
8366.19 1010
8367.06 1053
8367.92 1028
8368.78 1029
8369.65 1010
8370.51 1058
8371.38 1103
8372.24 1067
8373.10 1057
8373.97 1121
8374.83 1107
8375.69 1178
8376.56 1055
8377.42 1067
8378.29 1035
8379.15 1114
8380.01 1117
8380.88 1135
8381.74 1117
8382.61 1150
8383.47 1101
8384.34 1138
8385.20 1140
8386.07 1121
8386.93 1144
8387.79 1160
8388.66 1187
8389.52 1178
8390.39 1113
8391.25 1254
8392.12 1326
8392.98 1265
8393.85 1242
8394.71 1147
8395.58 1209
8396.44 1278
8397.31 1304
8398.17 1309
8399.04 1320
8399.90 1321
8400.77 1233
8401.63 1305
8402.50 1311
8403.36 1316
8404.23 1314
8405.10 1313
8405.96 1291
8406.83 1278
8407.69 1291
8408.56 1324
8409.42 1316
8410.29 1252
8411.15 1293
8412.02 1302
8412.89 1329
8413.75 1393
8414.62 1293
8415.48 1291
8416.35 1364
8417.22 1448
8418.08 1489
8418.95 1429
8419.82 1410
8420.68 1447
8421.55 1462
8422.41 1460
8423.28 1460
8424.15 1419
8425.01 1495
8425.88 1482
8426.75 1511
8427.61 1485
8428.48 1472
8429.35 1489
8430.21 1596
8431.08 1587
8431.95 1627
8432.81 1478
8433.68 1462
8434.55 1520
8435.41 1671
8436.28 1634
8437.15 1591
8438.02 1669
8438.88 1693
8439.75 1714
8440.62 1752
8441.49 1721
8442.35 1729
8443.22 1826
8444.09 1773
8444.96 1935
8445.82 2032
8446.69 2025
8447.56 2029
8448.43 2125
8449.29 2205
8450.16 2200
8451.03 2210
8451.90 2160
8452.77 2093
8453.63 2121
8454.50 2230
8455.37 2312
8456.24 2275
8457.11 2472
8457.97 2649
8458.84 2933
8459.71 3571
8460.58 4006
8461.45 4425
8462.32 4905
8463.18 5068
8464.05 5282
8464.92 5138
8465.79 4629
8466.66 4240
8467.53 3588
8468.40 3154
8469.26 2901
8470.13 2674
8471.00 2298
8471.87 2148
8472.74 2062
8473.61 1942
8474.48 1786
8475.35 1748
8476.22 1823
8477.09 1715
8477.95 1676
8478.82 1680
8479.69 1619
8480.56 1680
8481.43 1660
8482.30 1692
8483.17 1665
8484.04 1636
8484.91 1641
8485.78 1554
8486.65 1580
8487.52 1565
8488.39 1541
8489.26 1593
8490.13 1559
8491.00 1580
8491.87 1694
8492.74 1703
8493.61 1647
8494.48 1598
8495.35 1535
8496.22 1658
8497.09 1569
8497.96 1598
8498.83 1621
8499.70 1694
8500.57 1782
8501.44 1789
8502.31 1792
8503.18 1699
8504.05 1673
8504.92 1647
8505.79 1558
8506.66 1490
8507.53 1473
8508.41 1495
8509.28 1423
8510.15 1460
8511.02 1462
8511.89 1513
8512.76 1532
8513.63 1579
8514.50 1504
8515.37 1548
8516.24 1498
8517.12 1479
8517.99 1621
8518.86 1542
8519.73 1627
8520.60 1544
8521.47 1659
8522.34 1633
8523.22 1547
8524.09 1560
8524.96 1697
8525.83 1818
8526.70 1793
8527.57 1763
8528.45 1726
8529.32 1752
8530.19 1689
8531.06 1650
8531.93 1658
8532.81 1680
8533.68 1693
8534.55 1765
8535.42 1619
8536.29 1754
8537.17 1771
8538.04 1766
8538.91 1763
8539.78 1712
8540.66 1649
8541.53 1649
8542.40 1757
8543.27 1763
8544.15 1747
8545.02 1734
8545.89 1724
8546.76 1628
8547.64 1557
8548.51 1647
8549.38 1656
8550.26 1601
8551.13 1476
8552.00 1460
8552.87 1541
8553.75 1506
8554.62 1505
8555.49 1455
8556.37 1487
8557.24 1584
8558.11 1545
8558.99 1633
8559.86 1681
8560.73 1650
8561.61 1728
8562.48 1760
8563.36 1758
8564.23 1715
8565.10 1639
8565.98 1577
8566.85 1592
8567.72 1536
8568.60 1446
8569.47 1425
8570.35 1458
8571.22 1482
8572.09 1365
8572.97 1377
8573.84 1442
8574.72 1482
8575.59 1427
8576.46 1291
8577.34 1382
8578.21 1458
8579.09 1459
8579.96 1415
8580.84 1331
8581.71 1430
8582.59 1385
8583.46 1362
8584.34 1436
8585.21 1424
8586.08 1383
8586.96 1471
8587.83 1415
8588.71 1328
8589.58 1332
8590.46 1455
8591.33 1431
8592.21 1463
8593.08 1401
8593.96 1487
8594.83 1446
8595.71 1466
8596.59 1462
8597.46 1452
8598.34 1534
8599.21 1541
8600.09 1484
8600.96 1519
8601.84 1559
8602.71 1623
8603.59 1651
8604.46 1494
8605.34 1521
8606.22 1502
8607.09 1575
8607.97 1516
8608.84 1565
8609.72 1524
8610.60 1508
8611.47 1564
8612.35 1594
8613.22 1596
8614.10 1663
8614.98 1641
8615.85 1680
8616.73 1707
8617.61 1730
8618.48 1784
8619.36 1651
8620.24 1608
8621.11 1658
8621.99 1639
8622.87 1650
8623.74 1641
8624.62 1664
8625.50 1645
8626.37 1580
8627.25 1539
8628.13 1593
8629.00 1620
8629.88 1686
8630.76 1732
8631.63 1770
8632.51 1757
8633.39 1753
8634.27 1849
8635.14 1878
8636.02 1918
8636.90 1920
8637.77 1917
8638.65 2021
8639.53 1958
8640.41 1935
8641.28 1971
8642.16 1939
8643.04 1839
8643.92 1879
8644.80 1833
8645.67 1947
8646.55 1860
8647.43 1934
8648.31 1920
8649.19 1890
8650.06 1926
8650.94 2007
8651.82 1996
8652.70 1942
8653.58 2036
8654.45 2183
8655.33 2155
8656.21 2075
8657.09 2085
8657.97 2048
8658.85 2141
8659.72 2088
8660.60 2056
8661.48 2135
8662.36 2157
8663.24 2148
8664.12 2148
8665.00 2107
8665.88 2070
8666.75 2163
8667.63 2068
8668.51 2186
8669.39 2219
8670.27 2125
8671.15 2144
8672.03 2280
8672.91 2284
8673.79 2272
8674.67 2389
8675.55 2464
8676.42 2571
8677.30 2782
8678.18 2857
8679.06 3026
8679.94 3116
8680.82 3278
8681.70 3279
8682.58 3277
8683.46 3162
8684.34 3151
8685.22 2931
8686.10 2890
8686.98 2746
8687.86 2689
8688.74 2652
8689.62 2575
8690.50 2502
8691.38 2569
8692.26 2505
8693.14 2717
8694.02 2918
8694.90 3156
8695.78 3637
8696.66 4250
8697.54 4807
8698.42 5377
8699.30 5626
8700.18 5814
8701.07 5642
8701.95 5306
8702.83 4753
8703.71 4216
8704.59 3810
8705.47 3363
8706.35 2925
8707.23 2706
8708.11 2542
8708.99 2422
8709.87 2402
8710.75 2297
8711.64 2276
8712.52 2110
8713.40 2160
8714.28 2121
8715.16 2116
8716.04 2157
8716.92 2050
8717.81 2087
8718.69 2131
8719.57 2086
8720.45 2010
8721.33 1992
8722.21 1988
8723.10 1933
8723.98 1994
8724.86 2068
8725.74 2010
8726.62 2075
8727.50 2116
8728.39 2045
8729.27 2155
8730.15 2179
8731.03 2086
8731.91 2005
8732.80 1973
8733.68 2054
8734.56 2118
8735.44 2197
8736.33 2318
8737.21 2311
8738.09 2335
8738.97 2290
8739.86 2348
8740.74 2229
8741.62 2209
8742.50 2285
8743.39 2302
8744.27 2186
8745.15 2230
8746.04 2305
8746.92 2237
8747.80 2237
8748.68 2119
8749.57 2151
8750.45 2163
8751.33 2235
8752.22 2163
8753.10 2082
8753.98 2161
8754.87 2209
8755.75 2342
8756.63 2274
8757.52 2386
8758.40 2339
8759.28 2345
8760.17 2406
8761.05 2400
8761.94 2456
8762.82 2426
8763.70 2510
8764.59 2599
8765.47 2535
8766.36 2561
8767.24 2652
8768.12 2583
8769.01 2602
8769.89 2567
8770.78 2653
8771.66 2661
8772.54 2604
8773.43 2630
8774.31 2783
8775.20 2744
8776.08 2715
8776.97 2692
8777.85 2721
8778.73 2765
8779.62 2671
8780.50 2649
8781.39 2675
8782.27 2602
8783.16 2838
8784.04 2920
8784.93 3230
8785.81 3588
8786.70 3876
8787.58 4315
8788.47 4738
8789.35 4886
8790.24 4807
8791.12 4543
8792.01 4233
8792.89 3906
8793.78 3556
8794.66 3377
8795.55 3092
8796.44 2886
8797.32 2782
8798.21 2718
8799.09 2560
8799.98 2684
8800.86 2954
8801.75 3034
8802.63 3321
8803.52 3520
8804.41 3550
8805.29 3784
8806.18 3682
8807.06 3514
8807.95 3260
8808.84 3218
8809.72 2952
8810.61 2784
8811.49 2522
8812.38 2350
8813.27 2274
8814.15 2319
8815.04 2300
8815.93 2270
8816.81 2180
8817.70 2253
8818.59 2339
8819.47 2426
8820.36 2425
8821.25 2485
8822.13 2403
8823.02 2302
8823.91 2232
8824.79 2200
8825.68 2183
8826.57 2191
8827.45 2128
8828.34 2024
8829.23 2023
8830.12 1960
8831.00 1934
8831.89 1920
8832.78 1900
8833.66 2036
8834.55 2031
8835.44 2001
8836.33 2034
8837.21 2049
8838.10 2056
8838.99 1962
8839.88 1937
8840.76 1986
8841.65 1810
8842.54 1766
8843.43 1915
8844.32 1858
8845.20 1801
8846.09 1922
8846.98 1832
8847.87 1917
8848.76 1868
8849.64 1869
8850.53 1929
8851.42 1906
8852.31 1960
8853.20 1970
8854.09 1956
8854.97 1839
8855.86 1860
8856.75 1911
8857.64 1942
8858.53 1826
8859.42 1669
8860.30 1720
8861.19 1716
8862.08 1738
8862.97 1684
8863.86 1741
8864.75 1777
8865.64 1694
8866.53 1678
8867.42 1729
8868.30 1746
8869.19 1688
8870.08 1729
8870.97 1740
8871.86 1641
8872.75 1613
8873.64 1610
8874.53 1534
8875.42 1666
8876.31 1646
8877.20 1600
8878.09 1627
8878.98 1621
8879.87 1538
8880.76 1503
8881.65 1549
8882.54 1506
8883.43 1536
8884.32 1541
8885.21 1565
8886.10 1542
8886.99 1571
8887.88 1456
8888.77 1505
8889.66 1508
8890.55 1526
8891.44 1505
8892.33 1380
8893.22 1438
8894.11 1419
8895.00 1438
8895.89 1431
8896.78 1336
8897.67 1310
8898.56 1250
8899.45 1283
8900.34 1430
8901.23 1384
8902.12 1291
8903.01 1331
8903.90 1316
8904.79 1357
8905.69 1336
8906.58 1247
8907.47 1227
8908.36 1212
8909.25 1238
8910.14 1289
8911.03 1251
8911.92 1276
8912.82 1300
8913.71 1201
8914.60 1264
8915.49 1193
8916.38 1167
8917.27 1117
8918.16 1229
8919.06 1185
8919.95 1200
8920.84 1239
8921.73 1215
8922.62 1123
8923.51 1147
8924.41 1235
8925.30 1169
8926.19 1230
8927.08 1150
8927.97 1137
8928.87 1138
8929.76 1194
8930.65 1140
8931.54 1140
8932.43 1157
8933.33 1155
8934.22 1070
8935.11 1172
8936.00 1199
8936.90 1119
8937.79 1133
8938.68 1107
8939.57 1141
8940.47 1145
8941.36 1132
8942.25 1038
8943.15 1064
8944.04 1061
8944.93 1088
8945.82 1078
8946.72 1007
8947.61 1052
8948.50 1082
8949.40 1090
8950.29 1088
8951.18 1110
8952.08 1096
8952.97 1068
8953.86 1060
8954.76 1128
8955.65 1130
8956.54 1111
8957.44 1043
8958.33 1059
8959.22 1031
8960.12 1047
8961.01 1068
8961.91 1062
8962.80 987
8963.69 1074
8964.59 1046
8965.48 955
8966.37 972
8967.27 1019
8968.16 1049
8969.06 978
8969.95 1038
8970.85 1035
8971.74 1069
8972.63 1042
8973.53 1082
8974.42 1091
8975.32 1012
8976.21 989
8977.11 1031
8978.00 1060
8978.90 996
8979.79 983
8980.68 966
8981.58 921
8982.47 988
8983.37 986
8984.26 1006
8985.16 998
8986.05 981
8986.95 987
8987.84 986
8988.74 922
8989.63 974
8990.53 1017
8991.42 977
8992.32 1005
8993.22 940
8994.11 896
8995.01 928
8995.90 885
8996.80 919
8997.69 986
8998.59 970
8999.48 1017
9000.38 893
9001.28 873
9002.17 944
9003.07 1042
9003.96 866
9004.86 891
9005.75 892
9006.65 897
9007.55 893
9008.44 910
9009.34 916
9010.23 878
9011.13 954
9012.03 990
9012.92 906
9013.82 908
9014.72 893
9015.61 890
9016.51 883
9017.41 913
9018.30 926
9019.20 860
9020.10 908
9020.99 882
9021.89 876
9022.79 864
9023.68 858
9024.58 923
9025.48 931
9026.37 819
9027.27 955
9028.17 924
9029.06 933
9029.96 901
9030.86 902
9031.76 883
9032.65 907
9033.55 978
9034.45 913
9035.35 949
9036.24 855
9037.14 839
9038.04 940
9038.94 905
9039.83 876
9040.73 889
9041.63 943
9042.53 872
9043.42 916
9044.32 921
9045.22 866
9046.12 888
9047.02 911
9047.91 925
9048.81 832
9049.71 893
9050.61 932
9051.51 893
9052.41 859
9053.30 887
9054.20 914
9055.10 898
9056.00 809
9056.90 868
9057.80 857
9058.69 881
9059.59 893
9060.49 905
9061.39 859
9062.29 905
9063.19 934
9064.09 907
9064.99 875
9065.88 926
9066.78 952
9067.68 1011
9068.58 930
9069.48 894
9070.38 931
9071.28 900
9072.18 906
9073.08 943
9073.98 969
9074.88 949
9075.78 927
9076.68 920
9077.58 911
9078.47 889
9079.37 950
9080.27 882
9081.17 914
9082.07 944
9082.97 926
9083.87 891
9084.77 873
9085.67 831
9086.57 886
9087.47 920
9088.37 938
9089.27 913
9090.17 916
9091.07 890
9091.97 954
9092.87 909
9093.77 857
9094.67 858
9095.58 877
9096.48 905
9097.38 997
9098.28 842
9099.18 937
9100.08 857
9100.98 875
9101.88 913
9102.78 858
9103.68 878
9104.58 877
9105.48 843
9106.38 826
9107.28 739
9108.19 811
9109.09 844
9109.99 904
9110.89 865
9111.79 886
9112.69 860
9113.59 841
9114.49 863
9115.40 863
9116.30 876
9117.20 860
9118.10 860
9119.00 887
9119.90 892
9120.81 893
9121.71 908
9122.61 874
9123.51 809
9124.41 905
9125.31 860
9126.22 783
9127.12 821
9128.02 866
9128.92 864
9129.82 850
9130.73 889
9131.63 873
9132.53 832
9133.43 832
9134.34 831
9135.24 866
9136.14 859
9137.04 882
9137.95 900
9138.85 853
9139.75 812
9140.65 826
9141.56 844
9142.46 856
9143.36 911
9144.26 814
9145.17 787
9146.07 848
9146.97 864
9147.88 848
9148.78 801
9149.68 843
9150.59 850
9151.49 826
9152.39 896
9153.29 892
9154.20 903
9155.10 931
9156.01 872
9156.91 903
9157.81 861
9158.72 867
9159.62 860
9160.52 842
9161.43 826
9162.33 828
9163.23 822
9164.14 776
9165.04 790
9165.95 802
9166.85 796
9167.75 852
9168.66 836
9169.56 791
9170.47 765
9171.37 898
9172.27 996
9173.18 892
9174.08 820
9174.99 872
9175.89 846
9176.80 820
9177.70 920
9178.60 910
9179.51 834
9180.41 859
9181.32 870
9182.22 845
9183.13 854
9184.03 905
9184.94 823
9185.84 823
9186.75 890
9187.65 875
9188.56 880
9189.46 812
9190.37 863
9191.27 906
9192.18 842
9193.08 827
9193.99 899
9194.89 872
9195.80 895
9196.71 885
9197.61 874
9198.52 857
9199.42 881
9200.33 921
9201.23 855
9202.14 885
9203.04 896
9203.95 972
9204.86 926
9205.76 995
9206.67 986
9207.57 978
9208.48 1019
9209.39 1051
9210.29 981
9211.20 971
9212.10 921
9213.01 928
9213.92 920
9214.82 954
9215.73 896
9216.64 884
9217.54 861
9218.45 921
9219.36 848
9220.26 901
9221.17 891
9222.08 897
9222.98 944
9223.89 949
9224.80 873
9225.70 949
9226.61 934
9227.52 906
9228.42 943
9229.33 875
9230.24 887
9231.14 930
9232.05 876
9232.96 853
9233.87 796
9234.77 826
9235.68 790
9236.59 813
9237.50 865
9238.40 839
9239.31 868
9240.22 849
9241.13 808
9242.03 863
9242.94 896
9243.85 856
9244.76 835
9245.66 869
9246.57 873
9247.48 833
9248.39 801
9249.30 827
9250.20 822
9251.11 859
9252.02 868
9252.93 887
9253.84 893
9254.75 838
9255.65 845
9256.56 908
9257.47 889
9258.38 867
9259.29 813
9260.20 855
9261.10 858
9262.01 891
9262.92 854
9263.83 903
9264.74 894
9265.65 863
9266.56 841
9267.47 836
9268.37 856
9269.28 833
9270.19 811
9271.10 839
9272.01 858
9272.92 870
9273.83 850
9274.74 870
9275.65 829
9276.56 831
9277.47 846
9278.38 910
9279.29 900
9280.20 841
9281.11 902
9282.01 934
9282.92 880
9283.83 869
9284.74 846
9285.65 906
9286.56 945
9287.47 888
9288.38 859
9289.29 937
9290.20 903
9291.11 843
9292.02 866
9292.93 846
9293.84 927
9294.75 894
9295.66 896
9296.57 861
9297.49 859
9298.40 880
9299.31 859
9300.22 908
9301.13 855
9302.04 809
9302.95 860
9303.86 885
9304.77 906
9305.68 875
9306.59 878
9307.50 911
9308.41 934
9309.32 1035
9310.24 906
9311.15 935
9312.06 863
9312.97 909
9313.88 910
9314.79 949
9315.70 967
9316.61 901
9317.53 885
9318.44 955
9319.35 939
9320.26 951
9321.17 965
9322.08 869
9322.99 928
9323.91 882
9324.82 888
9325.73 900
9326.64 863
9327.55 922
9328.46 956
9329.38 961
9330.29 906
9331.20 886
9332.11 871
9333.03 865
9333.94 900
9334.85 891
9335.76 958
9336.67 906
9337.59 936
9338.50 894
9339.41 840
9340.32 907
9341.24 935
9342.15 889
9343.06 854
9343.97 843
9344.89 883
9345.80 912
9346.71 912
9347.63 906
9348.54 882
9349.45 886
9350.36 869
9351.28 900
9352.19 825
9353.10 797
9354.02 896
9354.93 916
9355.84 920
9356.76 887
9357.67 883
9358.58 904
9359.50 867
9360.41 920
9361.32 850
9362.24 879
9363.15 917
9364.06 965
9364.98 931
9365.89 844
9366.81 909
9367.72 991
9368.63 890
9369.55 904
9370.46 944
9371.38 965
9372.29 937
9373.20 958
9374.12 917
9375.03 962
9375.95 897
9376.86 906
9377.77 968
9378.69 912
9379.60 964
9380.52 970
9381.43 957
9382.35 945
9383.26 910
9384.18 951
9385.09 929
9386.01 979
9386.92 987
9387.83 920
9388.75 946
9389.66 924
9390.58 914
9391.49 948
9392.41 969
9393.32 960
9394.24 950
9395.16 901
9396.07 946
9396.99 1015
9397.90 1075
9398.82 1128
9399.73 1107
9400.65 1113
9401.56 1094
9402.48 1101
9403.39 1163
9404.31 1168
9405.22 1169
9406.14 1153
9407.06 1110
9407.97 1025
9408.89 1092
9409.80 1085
9410.72 1086
9411.64 1129
9412.55 993
9413.47 1050
9414.38 1078
9415.30 1086
9416.22 1068
9417.13 1016
9418.05 1036
9418.97 1013
9419.88 965
9420.80 940
9421.71 989
9422.63 1019
9423.55 977
9424.46 1017
9425.38 980
9426.30 1020
9427.21 962
9428.13 989
9429.05 944
9429.96 958
9430.88 990
9431.80 994
9432.72 1004
9433.63 999
9434.55 1107
9435.47 1046
9436.38 1060
9437.30 1123
9438.22 1035
9439.14 1032
9440.05 1012
9440.97 1058
9441.89 1070
9442.81 1154
9443.72 1178
9444.64 1177
9445.56 1151
9446.48 1070
9447.39 1219
9448.31 1151
9449.23 1086
9450.15 1107
9451.07 1130
9451.98 1162
9452.90 1104
9453.82 1182
9454.74 1159
9455.66 1238
9456.57 1330
9457.49 1433
9458.41 1649
9459.33 1669
9460.25 1849
9461.16 1872
9462.08 1798
9463.00 1780
9463.92 1637
9464.84 1490
9465.76 1468
9466.68 1327
9467.59 1187
9468.51 1154
9469.43 1226
9470.35 1189
9471.27 1117
9472.19 1074
9473.11 1073
9474.03 1020
9474.95 1007
9475.87 1065
9476.78 1074
9477.70 964
9478.62 966
9479.54 1035
9480.46 1091
9481.38 1043
9482.30 1025
9483.22 1018
9484.14 990
9485.06 1083
9485.98 1104
9486.90 1118
9487.82 1075
9488.74 1087
9489.66 1067
9490.58 1100
9491.50 1069
9492.42 1092
9493.34 1123
9494.26 1101
9495.18 1108
9496.10 1021
9497.02 1064
9497.94 968
9498.86 1054
9499.78 1085
9500.70 1036
9501.62 1007
9502.54 1036
9503.46 926
9504.38 975
9505.30 1008
9506.22 983
9507.14 1054
9508.06 964
9508.98 999
9509.90 1002
9510.82 1019
9511.75 950
9512.67 956
9513.59 1036
9514.51 1072
9515.43 1027
9516.35 1078
9517.27 1068
9518.19 975
9519.11 1044
9520.03 1066
9520.96 999
9521.88 976
9522.80 1043
9523.72 990
9524.64 1013
9525.56 1032
9526.48 1062
9527.41 1120
9528.33 1050
9529.25 1044
9530.17 1084
9531.09 1012
9532.02 1098
9532.94 1017
9533.86 1027
9534.78 1049
9535.70 1063
9536.63 1130
9537.55 1157
9538.47 1183
9539.39 1105
9540.31 1247
9541.24 1161
9542.16 1206
9543.08 1145
9544.00 1175
9544.93 1128
9545.85 1086
9546.77 1125
9547.69 1117
9548.62 1073
9549.54 1043
9550.46 1067
9551.38 1039
9552.31 1046
9553.23 1058
9554.15 1067
9555.08 1076
9556.00 1027
9556.92 997
9557.84 1024
9558.77 1047
9559.69 1058
9560.61 1084
9561.54 1099
9562.46 1166
9563.38 1158
9564.31 1139
9565.23 1090
9566.15 1007
9567.08 1031
9568.00 1038
9568.93 1055
9569.85 1049
9570.77 1084
9571.70 1026
9572.62 1098
9573.54 1131
9574.47 1102
9575.39 1025
9576.32 1051
9577.24 995
9578.16 1044
9579.09 1026
9580.01 1010
9580.94 1000
9581.86 1025
9582.78 1066
9583.71 1116
9584.63 1028
9585.56 1060
9586.48 1011
9587.41 1080
9588.33 1047
9589.26 1071
9590.18 1101
9591.11 1054
9592.03 1015
9592.96 1133
9593.88 1068
9594.80 1091
9595.73 1132
9596.65 1121
9597.58 1111
9598.50 1146
9599.43 1145
9600.35 1106
9601.28 1185
9602.21 1102
9603.13 1145
9604.06 1127
9604.98 1157
9605.91 1098
9606.83 1115
9607.76 1105
9608.68 1206
9609.61 1175
9610.53 1160
9611.46 1200
9612.39 1190
9613.31 1251
9614.24 1301
9615.16 1237
9616.09 1315
9617.02 1287
9617.94 1212
9618.87 1293
9619.79 1273
9620.72 1231
9621.65 1227
9622.57 1256
9623.50 1298
9624.42 1287
9625.35 1307
9626.28 1292
9627.20 1216
9628.13 1232
9629.06 1317
9629.98 1354
9630.91 1254
9631.84 1265
9632.76 1300
9633.69 1284
9634.62 1285
9635.54 1299
9636.47 1340
9637.40 1345
9638.32 1319
9639.25 1330
9640.18 1467
9641.11 1404
9642.03 1390
9642.96 1466
9643.89 1483
9644.81 1505
9645.74 1449
9646.67 1429
9647.60 1370
9648.52 1391
9649.45 1487
9650.38 1553
9651.31 1521
9652.23 1537
9653.16 1564
9654.09 1579
9655.02 1641
9655.95 1653
9656.87 1643
9657.80 1643
9658.73 1696
9659.66 1700
9660.58 1639
9661.51 1638
9662.44 1722
9663.37 1542
9664.30 1598
9665.23 1733
9666.15 1684
9667.08 1612
9668.01 1610
9668.94 1651
9669.87 1703
9670.80 1765
9671.73 1807
9672.65 1782
9673.58 1778
9674.51 1794
9675.44 1831
9676.37 1787
9677.30 1830
9678.23 1786
9679.16 1777
9680.08 1905
9681.01 1728
9681.94 1745
9682.87 1738
9683.80 1790
9684.73 1920
9685.66 2007
9686.59 1926
9687.52 1947
9688.45 2014
9689.38 1966
9690.31 2000
9691.24 1931
9692.17 1957
9693.09 1999
9694.02 2029
9694.95 1991
9695.88 1992
9696.81 1998
9697.74 2081
9698.67 2000
9699.60 2055
9700.53 2162
9701.46 2340
9702.39 2305
9703.32 2426
9704.25 2668
9705.18 2931
9706.11 2951
9707.04 3038
9707.97 3206
9708.91 3160
9709.84 2785
9710.77 2635
9711.70 2544
9712.63 2414
9713.56 2155
9714.49 2095
9715.42 2077
9716.35 2055
9717.28 2021
9718.21 1975
9719.14 1978
9720.07 1977
9721.00 1945
9721.93 2038
9722.87 2091
9723.80 2050
9724.73 2073
9725.66 1882
9726.59 1867
9727.52 1800
9728.45 1792
9729.38 1758
9730.32 1687
9731.25 1673
9732.18 1709
9733.11 1716
9734.04 1623
9734.97 1733
9735.91 1778
9736.84 1841
9737.77 1768
9738.70 1695
9739.63 1800
9740.56 1780
9741.50 1731
9742.43 1806
9743.36 1670
9744.29 1606
9745.22 1666
9746.16 1763
9747.09 1595
9748.02 1557
9748.95 1584
9749.89 1664
9750.82 1589
9751.75 1530
9752.68 1601
9753.62 1642
9754.55 1586
9755.48 1515
9756.41 1554
9757.35 1526
9758.28 1572
9759.21 1507
9760.14 1459
9761.08 1529
9762.01 1471
9762.94 1571
9763.88 1586
9764.81 1502
9765.74 1507
9766.68 1465
9767.61 1551
9768.54 1618
9769.48 1640
9770.41 1619
9771.34 1542
9772.28 1590
9773.21 1581
9774.14 1509
9775.08 1483
9776.01 1485
9776.94 1524
9777.88 1533
9778.81 1500
9779.74 1464
9780.68 1591
9781.61 1633
9782.55 1602
9783.48 1673
9784.41 1626
9785.35 1612
9786.28 1698
9787.22 1669
9788.15 1627
9789.08 1631
9790.02 1755
9790.95 1784
9791.89 1683
9792.82 1637
9793.76 1670
9794.69 1668
9795.63 1537
9796.56 1497
9797.49 1425
9798.43 1473
9799.36 1439
9800.30 1470
9801.23 1448
9802.17 1468
9803.10 1531
9804.04 1504
9804.97 1535
9805.91 1531
9806.84 1386
9807.78 1409
9808.71 1430
9809.65 1413
9810.58 1383
9811.52 1409
9812.45 1338
9813.39 1253
9814.33 1239
9815.26 1237
9816.20 1275
9817.13 1218
9818.07 1265
9819.00 1285
9819.94 1253
9820.87 1222
9821.81 1189
9822.75 1241
9823.68 1234
9824.62 1254
9825.55 1167
9826.49 1232
9827.43 1247
9828.36 1239
9829.30 1186
9830.23 1201
9831.17 1148
9832.11 1203
9833.04 1273
9833.98 1235
9834.92 1101
9835.85 1170
9836.79 1195
9837.73 1214
9838.66 1195
9839.60 1176
9840.54 1146
9841.47 1142
9842.41 1168
9843.35 1156
9844.28 1153
9845.22 1182
9846.16 1202
9847.09 1121
9848.03 1193
9848.97 1216
9849.90 1187
9850.84 1210
9851.78 1216
9852.72 1207
9853.65 1165
9854.59 1275
9855.53 1304
9856.47 1223
9857.40 1281
9858.34 1262
9859.28 1306
9860.22 1318
9861.15 1312
9862.09 1244
9863.03 1246
9863.97 1221
9864.90 1189
9865.84 1187
9866.78 1169
9867.72 1211
9868.66 1207
9869.59 1211
9870.53 1093
9871.47 1121
9872.41 1140
9873.35 1110
9874.29 1144
9875.22 1055
9876.16 1069
9877.10 1126
9878.04 1098
9878.98 1108
9879.92 1119
9880.85 1208
9881.79 1153
9882.73 1174
9883.67 1169
9884.61 1087
9885.55 1100
9886.49 1134
9887.43 1102
9888.37 1055
9889.30 991
9890.24 1084
9891.18 1064
9892.12 1063
9893.06 1085
9894.00 1015
9894.94 1032
9895.88 1007
9896.82 961
9897.76 1038
9898.70 1010
9899.64 1091
9900.58 1033
9901.52 1001
9902.45 1105
9903.39 1053
9904.33 1048
9905.27 1016
9906.21 1049
9907.15 1048
9908.09 1026
9909.03 1088
9909.97 1056
9910.91 1009
9911.85 1044
9912.79 1132
9913.73 1113
9914.67 1121
9915.61 1083
9916.55 1102
9917.49 1040
9918.44 1077
9919.38 1165
9920.32 1066
9921.26 1043
9922.20 1025
9923.14 1041
9924.08 1021
9925.02 1038
9925.96 1022
9926.90 996
9927.84 992
9928.78 1077
9929.72 1225
9930.66 1232
9931.61 1316
9932.55 1467
9933.49 1540
9934.43 1540
9935.37 1599
9936.31 1530
9937.25 1472
9938.19 1348
9939.14 1257
9940.08 1246
9941.02 1124
9941.96 1036
9942.90 1009
9943.84 1045
9944.78 1038
9945.73 975
9946.67 972
9947.61 982
9948.55 941
9949.49 986
9950.44 1022
9951.38 955
9952.32 979
9953.26 968
9954.20 980
9955.15 1094
9956.09 1017
9957.03 937
9957.97 924
9958.91 1012
9959.86 982
9960.80 950
9961.74 1004
9962.68 983
9963.63 955
9964.57 995
9965.51 962
9966.45 938
9967.40 877
9968.34 932
9969.28 975
9970.23 902
9971.17 933
9972.11 941
9973.05 944
9974.00 941
9974.94 929
9975.88 904
9976.83 965
9977.77 922
9978.71 864
9979.66 951
9980.60 905
9981.54 864
9982.49 945
9983.43 905
9984.37 935
9985.32 934
9986.26 875
9987.20 872
9988.15 886
9989.09 886
9990.04 850
9990.98 893
9991.92 890
9992.87 886
9993.81 894
9994.76 853
9995.70 921
9996.64 930
9997.59 947
9998.53 803
9999.48 888
10000.42 870
10001.36 865
10002.31 893
10003.25 892
10004.20 888
10005.14 881
10006.09 884
10007.03 846
10007.98 876
10008.92 848
10009.87 857
10010.81 947
10011.76 907
10012.70 897
10013.64 917
10014.59 903
10015.53 891
10016.48 868
10017.43 839
10018.37 856
10019.32 869
10020.26 893
10021.21 844
10022.15 862
10023.10 938
10024.04 920
10024.99 927
10025.93 923
10026.88 953
10027.82 872
10028.77 855
10029.72 871
10030.66 914
10031.61 874
10032.55 804
10033.50 836
10034.44 859
10035.39 922
10036.34 833
10037.28 862
10038.23 793
10039.17 821
10040.12 786
10041.07 805
10042.01 792
10042.96 805
10043.91 901
10044.85 843
10045.80 850
10046.74 851
10047.69 797
10048.64 840
10049.58 856
10050.53 748
10051.48 854
10052.42 811
10053.37 760
10054.32 814
10055.27 785
10056.21 747
10057.16 754
10058.11 755
10059.05 800
10060.00 810
10060.95 759
10061.89 780
10062.84 852
10063.79 817
10064.74 786
10065.68 841
10066.63 942
10067.58 840
10068.53 874
10069.47 836
10070.42 774
10071.37 811
10072.32 910
10073.26 796
10074.21 838
10075.16 786
10076.11 860
10077.06 884
10078.00 894
10078.95 800
10079.90 811
10080.85 818
10081.80 817
10082.74 843
10083.69 810
10084.64 771
10085.59 794
10086.54 769
10087.49 812
10088.43 790
10089.38 792
10090.33 756
10091.28 812
10092.23 763
10093.18 824
10094.13 899
10095.07 867
10096.02 860
10096.97 837
10097.92 821
10098.87 843
10099.82 884
10100.77 857
10101.72 772
10102.67 819
10103.61 791
10104.56 746
10105.51 761
10106.46 794
10107.41 845
10108.36 812
10109.31 810
10110.26 837
10111.21 864
10112.16 806
10113.11 778
10114.06 805
10115.01 799
10115.96 718
10116.91 785
10117.86 819
10118.81 776
10119.76 753
10120.71 781
10121.66 874
10122.61 768
10123.56 759
10124.51 759
10125.46 821
10126.41 715
10127.36 722
10128.31 803
10129.26 810
10130.21 819
10131.16 804
10132.11 751
10133.06 760
10134.01 786
10134.96 762
10135.91 786
10136.86 727
10137.81 779
10138.76 763
10139.72 774
10140.67 837
10141.62 814
10142.57 768
10143.52 855
10144.47 839
10145.42 817
10146.37 759
10147.32 780
10148.28 789
10149.23 849
10150.18 780
10151.13 773
10152.08 783
10153.03 768
10153.98 760
10154.94 792
10155.89 834
10156.84 876
10157.79 864
10158.74 879
10159.69 838
10160.65 842
10161.60 839
10162.55 803
10163.50 818
10164.45 793
10165.41 804
10166.36 873
10167.31 846
10168.26 885
10169.21 823
10170.17 862
10171.12 931
10172.07 876
10173.02 864
10173.98 841
10174.93 815
10175.88 836
10176.83 844
10177.79 859
10178.74 844
10179.69 922
10180.64 817
10181.60 874
10182.55 882
10183.50 879
10184.46 837
10185.41 866
10186.36 894
10187.32 916
10188.27 898
10189.22 915
10190.18 927
10191.13 892
10192.08 925
10193.03 910
10193.99 949
10194.94 927
10195.90 954
10196.85 976
10197.80 861
10198.76 909
10199.71 952
10200.66 934
10201.62 926
10202.57 919
10203.52 955
10204.48 996
10205.43 918
10206.39 1007
10207.34 964
10208.29 953
10209.25 947
10210.20 979
10211.16 1003
10212.11 1030
10213.07 1108
10214.02 1078
10214.97 1115
10215.93 1053
10216.88 1127
10217.84 1069
10218.79 1063
10219.75 1000
10220.70 1027
10221.66 1036
10222.61 981
10223.57 946
10224.52 909
10225.48 888
10226.43 880
10227.39 873
10228.34 917
10229.30 992
10230.25 914
10231.21 862
10232.16 836
10233.12 918
10234.07 887
10235.03 899
10235.98 865
10236.94 979
10237.89 903
10238.85 967
10239.80 934
10240.76 1023
10241.72 1106
10242.67 1096
10243.63 1126
10244.58 1160
10245.54 1119
10246.49 1086
10247.45 1051
10248.41 1045
10249.36 1010
10250.32 957
10251.27 932
10252.23 927
10253.19 911
10254.14 875
10255.10 892
10256.06 782
10257.01 842
10257.97 852
10258.92 870
10259.88 889
10260.84 859
10261.79 835
10262.75 846
10263.71 842
10264.66 807
10265.62 823
10266.58 784
10267.53 784
10268.49 844
10269.45 845
10270.41 806
10271.36 717
10272.32 772
10273.28 763
10274.23 759
10275.19 737
10276.15 808
10277.11 772
10278.06 797
10279.02 791
10279.98 806
10280.94 784
10281.89 788
10282.85 781
10283.81 793
10284.77 834
10285.72 897
10286.68 808
10287.64 739
10288.60 758
10289.55 735
10290.51 759
10291.47 751
10292.43 773
10293.39 714
10294.34 755
10295.30 763
10296.26 789
10297.22 720
10298.18 770
10299.14 748
10300.09 742
10301.05 785
10302.01 799
10302.97 754
10303.93 716
10304.89 702
10305.85 688
10306.80 718
10307.76 759
10308.72 725
10309.68 717
10310.64 746
10311.60 725
10312.56 721
10313.52 725
10314.47 734
10315.43 706
10316.39 716
10317.35 734
10318.31 810
10319.27 787
10320.23 749
10321.19 746
10322.15 788
10323.11 795
10324.07 704
10325.03 775
10325.99 741
10326.95 803
10327.91 725
10328.87 731
10329.83 774
10330.79 786
10331.75 721
10332.71 731
10333.67 798
10334.63 729
10335.59 725
10336.55 739
10337.51 727
10338.47 745
10339.43 778
10340.39 736
10341.35 693
10342.31 775
10343.27 721
10344.23 664
10345.19 725
10346.15 758
10347.11 765
10348.07 711
10349.03 752
10349.99 708
10350.95 729
10351.91 724
10352.87 684
10353.83 678
10354.79 688
10355.76 751
10356.72 730
10357.68 717
10358.64 736
10359.60 756
10360.56 722
10361.52 751
10362.48 749
10363.45 741
10364.41 737
10365.37 722
10366.33 689
10367.29 731
10368.25 753
10369.21 809
10370.18 790
10371.14 720
10372.10 749
10373.06 729
10374.02 692
10374.98 694
10375.95 742
10376.91 700
10377.87 716
10378.83 690
10379.79 657
10380.76 688
10381.72 724
10382.68 693
10383.64 689
10384.61 675
10385.57 766
10386.53 702
10387.49 746
10388.46 731
10389.42 666
10390.38 639
10391.34 686
10392.31 686
10393.27 707
10394.23 713
10395.19 692
10396.16 740
10397.12 718
10398.08 729
10399.05 735
10400.01 759
10400.97 811
10401.93 734
10402.90 765
10403.86 779
10404.82 699
10405.79 688
10406.75 721
10407.71 707
10408.68 719
10409.64 738
10410.60 750
10411.57 732
10412.53 706
10413.50 698
10414.46 714
10415.42 749
10416.39 696
10417.35 683
10418.31 686
10419.28 718
10420.24 713
10421.21 691
10422.17 756
10423.13 781
10424.10 848
10425.06 899
10426.03 918
10426.99 855
10427.96 882
10428.92 856
10429.88 815
10430.85 915
10431.81 858
10432.78 802
10433.74 808
10434.71 723
10435.67 717
10436.64 695
10437.60 751
10438.57 717
10439.53 780
10440.50 650
10441.46 667
10442.43 693
10443.39 674
10444.36 666
10445.32 645
10446.29 696
10447.25 676
10448.22 711
10449.18 764
10450.15 712
10451.11 693
10452.08 679
10453.04 683
10454.01 699
10454.97 668
10455.94 717
10456.91 663
10457.87 657
10458.84 658
10459.80 720
10460.77 685
10461.73 648
10462.70 679
10463.67 680
10464.63 646
10465.60 631
10466.56 684
10467.53 712
10468.50 701
10469.46 640
10470.43 678
10471.40 730
10472.36 690
10473.33 685
10474.30 652
10475.26 710
10476.23 697
10477.19 680
10478.16 620
10479.13 609
10480.09 660
10481.06 669
10482.03 766
10483.00 686
10483.96 650
10484.93 641
10485.90 661
10486.86 637
10487.83 641
10488.80 708
10489.76 693
10490.73 709
10491.70 667
10492.67 641
10493.63 628
10494.60 634
10495.57 665
10496.54 642
10497.50 688
10498.47 649
10499.44 721
10500.41 731
10501.37 665
10502.34 688
10503.31 672
10504.28 701
10505.25 670
10506.21 685
10507.18 713
10508.15 741
10509.12 705
10510.09 768
10511.05 762
10512.02 744
10512.99 716
10513.96 732
10514.93 701
10515.90 721
10516.86 702
10517.83 664
10518.80 670
10519.77 667
10520.74 701
10521.71 686
10522.68 690
10523.64 730
10524.61 719
10525.58 700
10526.55 716
10527.52 699
10528.49 704
10529.46 700
10530.43 778
10531.40 828
10532.36 719
10533.33 693
10534.30 698
10535.27 677
10536.24 709
10537.21 691
10538.18 647
10539.15 660
10540.12 673
10541.09 665
10542.06 693
10543.03 663
10544.00 641
10544.97 679
10545.94 699
10546.91 721
10547.88 711
10548.85 732
10549.82 771
10550.79 769
10551.76 699
10552.73 794
10553.70 788
10554.67 775
10555.64 727
10556.61 781
10557.58 777
10558.55 738
10559.52 751
10560.49 790
10561.46 759
10562.43 758
10563.40 771
10564.37 786
10565.34 838
10566.31 900
10567.28 970
10568.25 1043
10569.23 1064
10570.20 1054
10571.17 1009
10572.14 1048
10573.11 1004
10574.08 910
10575.05 874
10576.02 856
10576.99 795
10577.96 742
10578.94 784
10579.91 774
10580.88 784
10581.85 787
10582.82 738
10583.79 774
10584.76 722
10585.74 733
10586.71 745
10587.68 811
10588.65 772
10589.62 740
10590.60 722
10591.57 727
10592.54 803
10593.51 785
10594.48 758
10595.45 733
10596.43 738
10597.40 809
10598.37 766
10599.34 756
10600.32 777
10601.29 780
10602.26 825
10603.23 725
10604.21 721
10605.18 774
10606.15 732
10607.12 710
10608.10 746
10609.07 756
10610.04 735
10611.01 774
10611.99 699
10612.96 692
10613.93 783
10614.91 709
10615.88 655
10616.85 716
10617.82 683
10618.80 646
10619.77 704
10620.74 656
10621.72 717
10622.69 753
10623.66 793
10624.64 752
10625.61 741
10626.58 694
10627.56 724
10628.53 744
10629.51 808
10630.48 778
10631.45 735
10632.43 768
10633.40 793
10634.37 752
10635.35 747
10636.32 742
10637.30 714
10638.27 758
10639.24 741
10640.22 797
10641.19 761
10642.17 751
10643.14 723
10644.11 826
10645.09 905
10646.06 844
10647.04 987
10648.01 936
10648.99 893
10649.96 900
10650.94 879
10651.91 785
10652.89 785
10653.86 765
10654.83 742
10655.81 711
10656.78 816
10657.76 793
10658.73 769
10659.71 693
10660.68 667
10661.66 701
10662.63 691
10663.61 629
10664.59 695
10665.56 667
10666.54 706
10667.51 738
10668.49 715
10669.46 681
10670.44 733
10671.41 700
10672.39 641
10673.36 721
10674.34 673
10675.32 680
10676.29 728
10677.27 767
10678.24 757
10679.22 671
10680.19 720
10681.17 718
10682.15 664
10683.12 642
10684.10 659
10685.08 687
10686.05 662
10687.03 651
10688.00 742
10688.98 713
10689.96 712
10690.93 769
10691.91 702
10692.89 677
10693.86 657
10694.84 676
10695.82 672
10696.79 654
10697.77 636
10698.75 636
10699.72 672
10700.70 703
10701.68 645
10702.65 647
10703.63 680
10704.61 716
10705.59 664
10706.56 664
10707.54 717
10708.52 666
10709.49 730
10710.47 692
10711.45 673
10712.43 654
10713.40 679
10714.38 711
10715.36 699
10716.34 642
10717.31 641
10718.29 686
10719.27 658
10720.25 657
10721.22 674
10722.20 675
10723.18 660
10724.16 684
10725.14 620
10726.11 702
10727.09 685
10728.07 657
10729.05 638
10730.03 667
10731.01 637
10731.98 689
10732.96 647
10733.94 615
10734.92 613
10735.90 646
10736.88 650
10737.85 650
10738.83 626
10739.81 646
10740.79 694
10741.77 724
10742.75 681
10743.73 632
10744.71 621
10745.69 647
10746.66 674
10747.64 650
10748.62 686
10749.60 643
10750.58 631
10751.56 669
10752.54 618
10753.52 664
10754.50 677
10755.48 683
10756.46 670
10757.44 691
10758.42 623
10759.39 646
10760.37 693
10761.35 714
10762.33 693
10763.31 655
10764.29 680
10765.27 615
10766.25 683
10767.23 654
10768.21 676
10769.19 680
10770.17 671
10771.15 647
10772.13 727
10773.11 662
10774.09 677
10775.07 661
10776.05 655
10777.03 694
10778.02 669
10779.00 700
10779.98 674
10780.96 666
10781.94 713
10782.92 719
10783.90 681
10784.88 693
10785.86 727
10786.84 789
10787.82 696
10788.80 702
10789.78 804
10790.76 710
10791.75 766
10792.73 748
10793.71 719
10794.69 640
10795.67 679
10796.65 713
10797.63 693
10798.61 667
10799.60 673
10800.58 681
10801.56 731
10802.54 703
10803.52 733
10804.50 720
10805.49 651
10806.47 710
10807.45 711
10808.43 646
10809.41 694
10810.39 676
10811.38 696
10812.36 710
10813.34 771
10814.32 686
10815.30 665
10816.29 669
10817.27 639
10818.25 642
10819.23 689
10820.22 752
10821.20 709
10822.18 689
10823.16 717
10824.15 744
10825.13 693
10826.11 705
10827.09 697
10828.08 694
10829.06 726
10830.04 702
10831.02 706
10832.01 707
10832.99 693
10833.97 724
10834.96 688
10835.94 666
10836.92 743
10837.91 761
10838.89 735
10839.87 721
10840.85 733
10841.84 737
10842.82 741
10843.81 654
10844.79 748
10845.77 724
10846.76 671
10847.74 718
10848.72 747
10849.71 711
10850.69 729
10851.67 752
10852.66 791
10853.64 784
10854.63 792
10855.61 770
10856.59 748
10857.58 795
10858.56 789
10859.55 808
10860.53 787
10861.51 768
10862.50 713
10863.48 823
10864.47 861
10865.45 821
10866.44 812
10867.42 833
10868.41 882
10869.39 836
10870.37 793
10871.36 831
10872.34 870
10873.33 902
10874.31 897
10875.30 787
10876.28 800
10877.27 872
10878.25 844
10879.24 853
10880.22 835
10881.21 879
10882.19 860
10883.18 882
10884.16 864
10885.15 858
10886.13 914
10887.12 846
10888.11 907
10889.09 904
10890.08 902
10891.06 860
10892.05 870
10893.03 865
10894.02 919
10895.00 913
10895.99 925
10896.98 920
10897.96 900
10898.95 894
10899.93 924
10900.92 998
10901.91 930
10902.89 912
10903.88 917
10904.86 948
10905.85 903
10906.84 933
10907.82 1011
10908.81 928
10909.80 916
10910.78 945
10911.77 960
10912.76 992
10913.74 958
10914.73 1012
10915.72 991
10916.70 927
10917.69 1007
10918.68 1093
10919.66 1028
10920.65 1061
10921.64 1004
10922.62 1070
10923.61 1060
10924.60 1026
10925.58 1088
10926.57 1055
10927.56 1072
10928.55 1137
10929.53 1051
10930.52 1115
10931.51 1054
10932.50 1045
10933.48 1023
10934.47 1062
10935.46 1193
10936.45 1152
10937.43 1078
10938.42 1167
10939.41 1120
10940.40 1148
10941.38 1162
10942.37 1171
10943.36 1117
10944.35 1119
10945.34 1159
10946.32 1204
10947.31 1218
10948.30 1211
10949.29 1267
10950.28 1280
10951.27 1183
10952.25 1258
10953.24 1218
10954.23 1298
10955.22 1330
10956.21 1261
10957.20 1291
10958.18 1365
10959.17 1370
10960.16 1384
10961.15 1455
10962.14 1535
10963.13 1591
10964.12 1628
10965.11 1823
10966.10 1858
10967.08 1946
10968.07 1807
10969.06 1760
10970.05 1737
10971.04 1775
10972.03 1650
10973.02 1564
10974.01 1580
10975.00 1449
10975.99 1416
10976.98 1322
10977.97 1315
10978.96 1360
10979.95 1323
10980.94 1369
10981.92 1408
10982.91 1371
10983.90 1397
10984.89 1414
10985.88 1380
10986.87 1451
10987.86 1427
10988.85 1477
10989.84 1452
10990.83 1472
10991.82 1451
10992.81 1424
10993.80 1446
10994.79 1444
10995.78 1443
10996.78 1373
10997.77 1377
10998.76 1511
10999.75 1537
11000.74 1486
11001.73 1593
11002.72 1785
11003.71 1865
11004.70 1997
11005.69 2270
11006.68 2369
11007.67 2454
11008.66 2524
11009.65 2492
11010.64 2399
11011.64 2299
11012.63 2072
11013.62 1847
11014.61 1774
11015.60 1606
11016.59 1529
11017.58 1459
11018.57 1294
11019.57 1333
11020.56 1337
11021.55 1303
11022.54 1235
11023.53 1373
11024.52 1364
11025.51 1237
11026.51 1263
11027.50 1273
11028.49 1292
11029.48 1164
11030.47 1157
11031.47 1147
11032.46 1078
11033.45 1090
11034.44 1085
11035.43 1076
11036.43 1097
11037.42 1105
11038.41 1092
11039.40 1136
11040.39 1026
11041.39 1063
11042.38 1063
11043.37 1077
11044.36 1031
11045.36 1048
11046.35 1010
11047.34 1028
11048.34 1121
11049.33 1012
11050.32 1058
11051.31 1054
11052.31 1005
11053.30 1034
11054.29 1026
11055.29 977
11056.28 946
11057.27 1004
11058.26 973
11059.26 1115
11060.25 1046
11061.24 1034
11062.24 1038
11063.23 988
11064.22 1027
11065.22 979
11066.21 927
11067.20 954
11068.20 1001
11069.19 1024
11070.19 973
11071.18 989
11072.17 971
11073.17 971
11074.16 978
11075.15 987
11076.15 941
11077.14 993
11078.14 992
11079.13 1016
11080.12 1003
11081.12 1004
11082.11 951
11083.11 992
11084.10 1011
11085.10 1010
11086.09 1038
11087.08 988
11088.08 1010
11089.07 1008
11090.07 963
11091.06 916
11092.06 972
11093.05 1006
11094.05 1007
11095.04 1036
11096.04 942
11097.03 970
11098.03 977
11099.02 945
11100.02 960
11101.01 1010
11102.01 954
11103.00 920
11104.00 928
11104.99 919
11105.99 911
11106.98 959
11107.98 958
11108.97 892
11109.97 908
11110.96 938
11111.96 948
11112.95 891
11113.95 886
11114.95 905
11115.94 958
11116.94 927
11117.93 895
11118.93 860
11119.93 811
11120.92 826
11121.92 865
11122.91 870
11123.91 932
11124.91 923
11125.90 808
11126.90 859
11127.89 908
11128.89 851
11129.89 849
11130.88 879
11131.88 899
11132.88 839
11133.87 875
11134.87 862
11135.87 859
11136.86 817
11137.86 817
11138.86 850
11139.85 848
11140.85 826
11141.85 807
11142.84 829
11143.84 782
11144.84 789
11145.83 782
11146.83 796
11147.83 807
11148.83 801
11149.82 836
11150.82 860
11151.82 852
11152.82 861
11153.81 832
11154.81 818
11155.81 821
11156.80 843
11157.80 812
11158.80 818
11159.80 871
11160.80 825
11161.79 790
11162.79 805
11163.79 826
11164.79 781
11165.78 732
11166.78 689
11167.78 746
11168.78 824
11169.78 806
11170.78 783
11171.77 768
11172.77 721
11173.77 736
11174.77 734
11175.77 766
11176.77 828
11177.76 783
11178.76 820
11179.76 758
11180.76 741
11181.76 762
11182.76 768
11183.76 765
11184.75 789
11185.75 715
11186.75 753
11187.75 754
11188.75 750
11189.75 795
11190.75 743
11191.75 792
11192.75 805
11193.75 787
11194.75 779
11195.74 784
11196.74 820
11197.74 721
11198.74 702
11199.74 754
11200.74 748
11201.74 749
11202.74 725
11203.74 728
11204.74 759
11205.74 779
11206.74 748
11207.74 732
11208.74 767
11209.74 745
11210.74 751
11211.74 743
11212.74 735
11213.74 723
11214.74 724
11215.74 755
11216.74 800
11217.74 775
11218.74 769
11219.74 800
11220.74 808
11221.74 734
11222.74 711
11223.74 769
11224.74 783
11225.74 727
11226.74 793
11227.75 788
11228.75 718
11229.75 775
11230.75 708
11231.75 734
11232.75 745
11233.75 767
11234.75 753
11235.75 757
11236.75 728
11237.76 779
11238.76 761
11239.76 787
11240.76 753
11241.76 734
11242.76 797
11243.76 739
11244.76 776
11245.77 699
11246.77 720
11247.77 732
11248.77 790
11249.77 695
11250.77 683
11251.78 711
11252.78 689
11253.78 727
11254.78 691
11255.78 731
11256.79 732
11257.79 702
11258.79 717
11259.79 696
11260.79 763
11261.80 735
11262.80 715
11263.80 757
11264.80 767
11265.81 798
11266.81 772
11267.81 774
11268.81 768
11269.82 814
11270.82 790
11271.82 806
11272.82 766
11273.83 800
11274.83 775
11275.83 725
11276.84 822
11277.84 768
11278.84 832
11279.85 882
11280.85 881
11281.85 824
11282.85 860
11283.86 848
11284.86 842
11285.86 857
11286.87 917
11287.87 878
11288.87 897
11289.88 910
11290.88 836
11291.89 814
11292.89 860
11293.89 844
11294.90 821
11295.90 857
11296.90 771
11297.91 786
11298.91 784
11299.92 772
11300.92 811
11301.92 796
11302.93 809
11303.93 867
11304.94 825
11305.94 845
11306.94 844
11307.95 843
11308.95 808
11309.96 823
11310.96 835
11311.97 810
11312.97 787
11313.98 814
11314.98 859
11315.98 844
11316.99 836
11317.99 933
11319.00 900
11320.00 885
11321.01 934
11322.01 962
11323.02 901
11324.02 874
11325.03 930
11326.03 919
11327.04 889
11328.04 914
11329.05 894
11330.05 860
11331.06 857
11332.07 840
11333.07 839
11334.08 828
11335.08 809
11336.09 809
11337.09 814
11338.10 808
11339.10 791
11340.11 831
11341.12 832
11342.12 786
11343.13 811
11344.13 832
11345.14 810
11346.15 773
11347.15 829
11348.16 890
11349.16 877
11350.17 896
11351.18 843
11352.18 859
11353.19 830
11354.20 890
11355.20 845
11356.21 836
11357.21 756
11358.22 748
11359.23 815
11360.23 827
11361.24 855
11362.25 804
11363.25 787
11364.26 893
11365.27 828
11366.28 851
11367.28 843
11368.29 848
11369.30 857
11370.30 798
11371.31 778
11372.32 864
11373.32 804
11374.33 769
11375.34 798
11376.35 820
11377.35 780
11378.36 782
11379.37 786
11380.38 800
11381.38 804
11382.39 848
11383.40 849
11384.41 807
11385.41 740
11386.42 800
11387.43 821
11388.44 812
11389.45 859
11390.45 774
11391.46 795
11392.47 788
11393.48 816
11394.49 827
11395.49 799
11396.50 851
11397.51 833
11398.52 843
11399.53 790
11400.54 854
11401.55 910
11402.55 849
11403.56 818
11404.57 805
11405.58 850
11406.59 841
11407.60 825
11408.61 811
11409.61 886
11410.62 835
11411.63 789
11412.64 855
11413.65 835
11414.66 866
11415.67 839
11416.68 898
11417.69 809
11418.70 797
11419.71 869
11420.71 879
11421.72 870
11422.73 846
11423.74 849
11424.75 856
11425.76 841
11426.77 839
11427.78 876
11428.79 849
11429.80 863
11430.81 814
11431.82 787
11432.83 861
11433.84 891
11434.85 875
11435.86 896
11436.87 845
11437.88 877
11438.89 915
11439.90 903
11440.91 924
11441.92 907
11442.93 903
11443.94 861
11444.95 781
11445.96 862
11446.97 908
11447.98 858
11448.99 875
11450.00 902
11451.01 987
11452.03 1009
11453.04 943
11454.05 900
11455.06 923
11456.07 945
11457.08 968
11458.09 937
11459.10 862
11460.11 872
11461.12 929
11462.14 966
11463.15 916
11464.16 900
11465.17 979
11466.18 948
11467.19 940
11468.20 965
11469.21 939
11470.23 939
11471.24 935
11472.25 960
11473.26 985
11474.27 1000
11475.28 980
11476.30 999
11477.31 967
11478.32 960
11479.33 990
11480.34 968
11481.36 1001
11482.37 1069
11483.38 1026
11484.39 953
11485.40 1008
11486.42 1036
11487.43 1000
11488.44 985
11489.45 952
11490.47 1006
11491.48 1008
11492.49 1040
11493.50 1073
11494.52 1022
11495.53 918
11496.54 983
11497.55 1055
11498.57 1027
11499.58 1053
11500.59 1081
11501.61 1068
11502.62 1085
11503.63 1111
11504.64 1067
11505.66 1100
11506.67 1133
11507.68 1097
11508.70 1115
11509.71 1147
11510.72 1129
11511.74 1117
11512.75 1157
11513.76 1239
11514.78 1189
11515.79 1152
11516.80 1216
11517.82 1213
11518.83 1190
11519.84 1149
11520.86 1149
11521.87 1208
11522.89 1246
11523.90 1260
11524.91 1269
11525.93 1272
11526.94 1255
11527.96 1271
11528.97 1229
11529.98 1316
11531.00 1367
11532.01 1338
11533.03 1438
11534.04 1467
11535.06 1422
11536.07 1531
11537.08 1524
11538.10 1524
11539.11 1659
11540.13 1604
11541.14 1576
11542.16 1636
11543.17 1666
11544.19 1741
11545.20 1817
11546.22 1876
11547.23 2001
11548.25 2063
11549.26 2330
11550.28 2612
11551.29 2801
11552.31 3065
11553.32 3218
11554.34 3326
11555.35 3151
11556.37 3100
11557.38 2897
11558.40 2656
11559.41 2467
11560.43 2201
11561.45 2045
11562.46 1904
11563.48 1817
11564.49 1698
11565.51 1589
11566.52 1562
11567.54 1552
11568.56 1471
11569.57 1440
11570.59 1487
11571.60 1473
11572.62 1442
11573.64 1480
11574.65 1414
11575.67 1398
11576.68 1395
11577.70 1377
11578.72 1388
11579.73 1372
11580.75 1451
11581.77 1404
11582.78 1335
11583.80 1388
11584.82 1305
11585.83 1385
11586.85 1411
11587.87 1398
11588.88 1394
11589.90 1412
11590.92 1353
11591.93 1400
11592.95 1410
11593.97 1437
11594.98 1477
11596.00 1526
11597.02 1522
11598.03 1481
11599.05 1438
11600.07 1483
11601.09 1474
11602.10 1461
11603.12 1463
11604.14 1535
11605.16 1617
11606.17 1674
11607.19 1734
11608.21 1953
11609.23 2044
11610.24 2178
11611.26 2368
11612.28 2342
11613.30 2281
11614.32 2217
11615.33 2145
11616.35 2011
11617.37 1866
11618.39 1750
11619.41 1682
11620.42 1547
11621.44 1485
11622.46 1409
11623.48 1345
11624.50 1404
11625.51 1371
11626.53 1361
11627.55 1384
11628.57 1372
11629.59 1343
11630.61 1326
11631.63 1243
11632.64 1255
11633.66 1336
11634.68 1253
11635.70 1317
11636.72 1245
11637.74 1226
11638.76 1270
11639.78 1272
11640.80 1296
11641.81 1219
11642.83 1232
11643.85 1251
11644.87 1190
11645.89 1236
11646.91 1184
11647.93 1221
11648.95 1170
11649.97 1197
11650.99 1156
11652.01 1124
11653.03 1177
11654.05 1150
11655.07 1117
11656.09 1121
11657.11 1146
11658.13 1108
11659.15 1065
11660.17 1084
11661.19 1115
11662.21 967
11663.23 1022
11664.25 1037
11665.27 1022
11666.29 985
11667.31 1006
11668.33 1049
11669.35 1043
11670.37 992
11671.39 1037
11672.41 1059
11673.43 1051
11674.45 1087
11675.47 978
11676.49 941
11677.51 957
11678.53 975
11679.55 1031
11680.57 1032
11681.59 1083
11682.61 1066
11683.64 1026
11684.66 1062
11685.68 994
11686.70 1012
11687.72 986
11688.74 978
11689.76 977
11690.78 992
11691.80 1020
11692.83 940
11693.85 978
11694.87 990
11695.89 977
11696.91 993
11697.93 1062
11698.95 1094
11699.98 1006
11701.00 1010
11702.02 1041
11703.04 999
11704.06 973
11705.08 992
11706.11 914
11707.13 901
11708.15 962
11709.17 1005
11710.19 939
11711.22 958
11712.24 959
11713.26 966
11714.28 909
11715.31 911
11716.33 892
11717.35 929
11718.37 917
11719.40 940
11720.42 892
11721.44 908
11722.46 866
11723.49 939
11724.51 907
11725.53 970
11726.55 889
11727.58 837
11728.60 845
11729.62 803
11730.65 792
11731.67 813
11732.69 807
11733.71 809
11734.74 820
11735.76 817
11736.78 869
11737.81 878
11738.83 824
11739.85 835
11740.88 852
11741.90 827
11742.92 832
11743.95 841
11744.97 756
11746.00 829
11747.02 805
11748.04 770
11749.07 789
11750.09 778
11751.11 776
11752.14 743
11753.16 795
11754.19 868
11755.21 795
11756.23 772
11757.26 764
11758.28 855
11759.31 804
11760.33 758
11761.36 798
11762.38 775
11763.40 787
11764.43 783
11765.45 800
11766.48 776
11767.50 823
11768.53 791
11769.55 803
11770.58 774
11771.60 764
11772.63 747
11773.65 724
11774.68 738
11775.70 812
11776.73 763
11777.75 760
11778.78 773
11779.80 756
11780.83 769
11781.85 748
11782.88 756
11783.90 746
11784.93 728
11785.95 784
11786.98 736
11788.00 742
11789.03 747
11790.05 777
11791.08 814
11792.11 740
11793.13 763
11794.16 806
11795.18 771
11796.21 754
11797.23 737
11798.26 716
11799.29 733
11800.31 718
11801.34 779
11802.36 775
11803.39 813
11804.42 747
11805.44 745
11806.47 745
11807.50 758
11808.52 708
11809.55 772
11810.57 785
11811.60 760
11812.63 738
11813.65 743
11814.68 774
11815.71 801
11816.73 734
11817.76 780
11818.79 709
11819.81 726
11820.84 751
11821.87 779
11822.90 780
11823.92 722
11824.95 745
11825.98 725
11827.00 743
11828.03 747
11829.06 722
11830.09 746
11831.11 782
11832.14 744
11833.17 738
11834.20 777
11835.22 778
11836.25 806
11837.28 726
11838.31 779
11839.33 808
11840.36 780
11841.39 764
11842.42 802
11843.45 806
11844.47 800
11845.50 869
11846.53 835
11847.56 784
11848.59 788
11849.61 766
11850.64 755
11851.67 786
11852.70 827
11853.73 783
11854.75 763
11855.78 785
11856.81 806
11857.84 756
11858.87 782
11859.90 717
11860.93 757
11861.95 805
11862.98 833
11864.01 854
11865.04 872
11866.07 850
11867.10 837
11868.13 821
11869.16 823
11870.19 833
11871.21 817
11872.24 796
11873.27 830
11874.30 804
11875.33 918
11876.36 875
11877.39 871
11878.42 882
11879.45 800
11880.48 824
11881.51 852
11882.54 829
11883.57 827
11884.60 839
11885.63 831
11886.66 866
11887.69 836
11888.72 906
11889.75 852
11890.78 867
11891.81 912
11892.84 940
11893.87 916
11894.90 919
11895.93 926
11896.96 893
11897.99 950
11899.02 880
11900.05 964
11901.08 947
11902.11 904
11903.14 915
11904.17 957
11905.20 965
11906.23 957
11907.26 1030
11908.29 1054
11909.32 1097
11910.35 1068
11911.38 1051
11912.42 1057
11913.45 1055
11914.48 1081
11915.51 1027
11916.54 1012
11917.57 1023
11918.60 1025
11919.63 990
11920.66 958
11921.70 1008
11922.73 1020
11923.76 993
11924.79 996
11925.82 1020
11926.85 1032
11927.88 1079
11928.92 1030
11929.95 992
11930.98 1078
11932.01 1076
11933.04 1112
11934.07 1124
11935.11 1141
11936.14 1230
11937.17 1337
11938.20 1394
11939.23 1409
11940.27 1409
11941.30 1453
11942.33 1430
11943.36 1419
11944.40 1308
11945.43 1218
11946.46 1232
11947.49 1210
11948.53 1037
11949.56 1028
11950.59 1085
11951.62 987
11952.66 1028
11953.69 991
11954.72 974
11955.75 951
11956.79 962
11957.82 926
11958.85 929
11959.88 951
11960.92 947
11961.95 962
11962.98 987
11964.02 1004
11965.05 975
11966.08 978
11967.12 949
11968.15 934
11969.18 924
11970.22 940
11971.25 935
11972.28 886
11973.32 833
11974.35 887
11975.38 919
11976.42 942
11977.45 915
11978.49 916
11979.52 936
11980.55 888
11981.59 853
11982.62 875
11983.66 943
11984.69 914
11985.72 913
11986.76 922
11987.79 888
11988.83 903
11989.86 948
11990.89 971
11991.93 886
11992.96 887
11994.00 878
11995.03 918
11996.07 920
11997.10 950
11998.14 894
11999.17 950
12000.20 923
12001.24 909
12002.27 893
12003.31 957
12004.34 936
12005.38 890
12006.41 919
12007.45 969
12008.48 956
12009.52 962
12010.55 903
12011.59 927
12012.62 954
12013.66 926
12014.70 899
12015.73 934
12016.77 914
12017.80 961
12018.84 930
12019.87 959
12020.91 990
12021.94 977
12022.98 952
12024.02 1011
12025.05 1019
12026.09 1023
12027.12 1035
12028.16 967
12029.19 1019
12030.23 1038
12031.27 942
12032.30 913
12033.34 976
12034.37 996
12035.41 983
12036.45 982
12037.48 882
12038.52 931
12039.56 1020
12040.59 961
12041.63 963
12042.67 925
12043.70 897
12044.74 907
12045.78 968
12046.81 941
12047.85 922
12048.89 926
12049.92 984
12050.96 907
12052.00 928
12053.03 896
12054.07 967
12055.11 914
12056.14 912
12057.18 905
12058.22 923
12059.26 858
12060.29 893
12061.33 959
12062.37 908
12063.41 889
12064.44 861
12065.48 921
12066.52 917
12067.56 890
12068.59 860
12069.63 880
12070.67 859
12071.71 860
12072.74 900
12073.78 855
12074.82 847
12075.86 856
12076.90 849
12077.93 816
12078.97 855
12080.01 895
12081.05 885
12082.09 848
12083.13 833
12084.16 894
12085.20 883
12086.24 857
12087.28 888
12088.32 860
12089.36 908
12090.39 873
12091.43 883
12092.47 906
12093.51 911
12094.55 899
12095.59 843
12096.63 881
12097.67 875
12098.70 942
12099.74 882
12100.78 930
12101.82 906
12102.86 849
12103.90 901
12104.94 930
12105.98 904
12107.02 881
12108.06 924
12109.10 991
12110.14 997
12111.18 1007
12112.22 1014
12113.25 1055
12114.29 988
12115.33 894
12116.37 859
12117.41 878
12118.45 870
12119.49 867
12120.53 826
12121.57 835
12122.61 855
12123.65 851
12124.69 768
12125.73 822
12126.77 824
12127.81 786
12128.85 769
12129.89 838
12130.93 768
12131.97 773
12133.02 790
12134.06 779
12135.10 778
12136.14 731
12137.18 719
12138.22 789
12139.26 746
12140.30 739
12141.34 723
12142.38 771
12143.42 736
12144.46 768
12145.50 747
12146.54 711
12147.59 732
12148.63 725
12149.67 698
12150.71 743
12151.75 810
12152.79 748
12153.83 708
12154.87 766
12155.92 741
12156.96 748
12158.00 718
12159.04 743
12160.08 705
12161.12 710
12162.17 765
12163.21 767
12164.25 758
12165.29 742
12166.33 689
12167.37 710
12168.42 658
12169.46 735
12170.50 722
12171.54 712
12172.58 692
12173.63 718
12174.67 750
12175.71 711
12176.75 682
12177.80 689
12178.84 686
12179.88 723
12180.92 686
12181.97 663
12183.01 678
12184.05 726
12185.09 697
12186.14 703
12187.18 703
12188.22 712
12189.26 695
12190.31 684
12191.35 631
12192.39 674
12193.44 740
12194.48 687
12195.52 688
12196.57 706
12197.61 710
12198.65 732
12199.70 785
12200.74 710
12201.78 659
12202.83 706
12203.87 731
12204.91 698
12205.96 642
12207.00 672
12208.04 737
12209.09 692
12210.13 685
12211.17 636
12212.22 730
12213.26 700
12214.31 649
12215.35 671
12216.39 659
12217.44 689
12218.48 727
12219.53 777
12220.57 690
12221.61 668
12222.66 693
12223.70 668
12224.75 634
12225.79 657
12226.84 689
12227.88 687
12228.93 698
12229.97 710
12231.01 701
12232.06 639
12233.10 652
12234.15 680
12235.19 655
12236.24 693
12237.28 706
12238.33 660
12239.37 700
12240.42 718
12241.46 633
12242.51 646
12243.55 638
12244.60 647
12245.64 688
12246.69 649
12247.74 635
12248.78 681
12249.83 663
12250.87 712
12251.92 686
12252.96 673
12254.01 712
12255.05 675
12256.10 695
12257.15 699
12258.19 654
12259.24 648
12260.28 673
12261.33 636
12262.37 604
12263.42 636
12264.47 648
12265.51 614
12266.56 627
12267.61 635
12268.65 671
12269.70 664
12270.74 679
12271.79 626
12272.84 606
12273.88 625
12274.93 629
12275.98 632
12277.02 668
12278.07 703
12279.12 655
12280.16 611
12281.21 616
12282.26 620
12283.30 629
12284.35 594
12285.40 634
12286.44 654
12287.49 628
12288.54 637
12289.59 629
12290.63 594
12291.68 621
12292.73 661
12293.77 587
12294.82 610
12295.87 601
12296.92 568
12297.96 585
12299.01 574
12300.06 541
12301.11 614
12302.15 605
12303.20 663
12304.25 593
12305.30 643
12306.35 646
12307.39 606
12308.44 610
12309.49 650
12310.54 605
12311.59 578
12312.63 623
12313.68 649
12314.73 668
12315.78 635
12316.83 613
12317.88 627
12318.92 605
12319.97 641
12321.02 657
12322.07 651
12323.12 652
12324.17 588
12325.21 549
12326.26 557
12327.31 582
12328.36 629
12329.41 634
12330.46 618
12331.51 562
12332.56 585
12333.61 584
12334.65 603
12335.70 603
12336.75 630
12337.80 608
12338.85 599
12339.90 613
12340.95 635
12342.00 643
12343.05 591
12344.10 597
12345.15 618
12346.20 598
12347.25 574
12348.30 572
12349.35 580
12350.40 600
12351.45 577
12352.50 535
12353.55 571
12354.60 584
12355.65 561
12356.70 575
12357.75 542
12358.80 635
12359.85 637
12360.90 601
12361.95 594
12363.00 602
12364.05 645
12365.10 633
12366.15 616
12367.20 587
12368.25 577
12369.30 635
12370.35 615
12371.40 558
12372.45 582
12373.50 581
12374.55 624
12375.60 593
12376.65 595
12377.70 582
12378.76 610
12379.81 599
12380.86 637
12381.91 577
12382.96 572
12384.01 524
12385.06 580
12386.11 606
12387.17 586
12388.22 597
12389.27 559
12390.32 604
12391.37 564
12392.42 605
12393.47 626
12394.53 639
12395.58 569
12396.63 627
12397.68 627
12398.73 618
12399.78 588
12400.84 632
12401.89 626
12402.94 618
12403.99 642
12405.04 601
12406.10 595
12407.15 594
12408.20 631
12409.25 583
12410.31 621
12411.36 642
12412.41 656
12413.46 683
12414.51 580
12415.57 651
12416.62 661
12417.67 647
12418.72 601
12419.78 640
12420.83 599
12421.88 585
12422.94 629
12423.99 613
12425.04 617
12426.09 591
12427.15 646
12428.20 608
12429.25 632
12430.31 680
12431.36 660
12432.41 621
12433.47 596
12434.52 669
12435.57 636
12436.63 664
12437.68 619
12438.73 661
12439.79 680
12440.84 645
12441.89 653
12442.95 722
12444.00 689
12445.06 605
12446.11 621
12447.16 634
12448.22 551
12449.27 620
12450.33 594
12451.38 609
12452.43 595
12453.49 603
12454.54 613
12455.60 615
12456.65 602
12457.70 595
12458.76 572
12459.81 599
12460.87 569
12461.92 588
12462.98 613
12464.03 601
12465.09 633
12466.14 633
12467.19 616
12468.25 653
12469.30 676
12470.36 663
12471.41 568
12472.47 599
12473.52 588
12474.58 578
12475.63 603
12476.69 587
12477.74 568
12478.80 569
12479.85 587
12480.91 594
12481.97 581
12483.02 638
12484.08 603
12485.13 623
12486.19 631
12487.24 645
12488.30 651
12489.35 691
12490.41 619
12491.47 674
12492.52 651
12493.58 638
12494.63 581
12495.69 647
12496.74 641
12497.80 666
12498.86 670
12499.91 595
12500.97 637
12502.03 676
12503.08 650
12504.14 650
12505.19 666
12506.25 662
12507.31 676
12508.36 641
12509.42 650
12510.48 637
12511.53 622
12512.59 641
12513.65 699
12514.70 736
12515.76 745
12516.82 716
12517.87 708
12518.93 727
12519.99 716
12521.04 739
12522.10 754
12523.16 727
12524.22 726
12525.27 785
12526.33 895
12527.39 896
12528.44 891
12529.50 945
12530.56 984
12531.62 1084
12532.67 1055
12533.73 1042
12534.79 1012
12535.85 1043
12536.90 984
12537.96 959
12539.02 910
12540.08 872
12541.14 816
12542.19 792
12543.25 749
12544.31 757
12545.37 762
12546.43 740
12547.48 709
12548.54 715
12549.60 679
12550.66 752
12551.72 712
12552.77 656
12553.83 651
12554.89 677
12555.95 670
12557.01 656
12558.07 652
12559.13 698
12560.18 636
12561.24 688
12562.30 656
12563.36 651
12564.42 679
12565.48 680
12566.54 633
12567.60 623
12568.65 674
12569.71 663
12570.77 675
12571.83 684
12572.89 679
12573.95 711
12575.01 644
12576.07 630
12577.13 640
12578.19 697
12579.25 704
12580.31 704
12581.37 665
12582.43 633
12583.49 639
12584.55 632
12585.60 637
12586.66 659
12587.72 645
12588.78 687
12589.84 693
12590.90 689
12591.96 674
12593.02 669
12594.08 673
12595.14 674
12596.20 707
12597.26 715
12598.32 745
12599.39 723
12600.45 673
12601.51 726
12602.57 725
12603.63 745
12604.69 708
12605.75 730
12606.81 762
12607.87 794
12608.93 782
12609.99 900
12611.05 857
12612.11 890
12613.17 889
12614.23 865
12615.30 889
12616.36 897
12617.42 889
12618.48 911
12619.54 876
12620.60 809
12621.66 817
12622.72 800
12623.78 806
12624.85 840
12625.91 827
12626.97 829
12628.03 797
12629.09 819
12630.15 735
12631.22 721
12632.28 718
12633.34 676
12634.40 719
12635.46 741
12636.52 738
12637.59 763
12638.65 698
12639.71 736
12640.77 775
12641.83 692
12642.90 718
12643.96 698
12645.02 682
12646.08 655
12647.14 633
12648.21 697
12649.27 674
12650.33 641
12651.39 623
12652.46 702
12653.52 687
12654.58 678
12655.65 670
12656.71 687
12657.77 723
12658.83 691
12659.90 665
12660.96 639
12662.02 663
12663.09 707
12664.15 661
12665.21 646
12666.27 698
12667.34 695
12668.40 682
12669.46 657
12670.53 647
12671.59 627
12672.65 663
12673.72 648
12674.78 627
12675.84 669
12676.91 754
12677.97 692
12679.04 660
12680.10 720
12681.16 680
12682.23 676
12683.29 683
12684.35 640
12685.42 650
12686.48 702
12687.55 707
12688.61 756
12689.67 704
12690.74 709
12691.80 753
12692.87 789
12693.93 772
12695.00 716
12696.06 707
12697.12 783
12698.19 772
12699.25 757
12700.32 694
12701.38 796
12702.45 748
12703.51 751
12704.58 733
12705.64 720
12706.71 672
12707.77 714
12708.84 682
12709.90 687
12710.97 647
12712.03 654
12713.10 684
12714.16 684
12715.23 658
12716.29 698
12717.36 666
12718.42 680
12719.49 671
12720.55 637
12721.62 695
12722.68 675
12723.75 684
12724.81 667
12725.88 638
12726.95 649
12728.01 673
12729.08 647
12730.14 635
12731.21 614
12732.28 708
12733.34 683
12734.41 631
12735.47 651
12736.54 680
12737.61 626
12738.67 659
12739.74 642
12740.80 659
12741.87 678
12742.94 721
12744.00 673
12745.07 644
12746.14 687
12747.20 721
12748.27 668
12749.34 624
12750.40 682
12751.47 703
12752.54 701
12753.60 662
12754.67 610
12755.74 665
12756.80 662
12757.87 607
12758.94 675
12760.00 623
12761.07 642
12762.14 644
12763.21 621
12764.27 615
12765.34 598
12766.41 590
12767.47 640
12768.54 691
12769.61 654
12770.68 651
12771.74 633
12772.81 688
12773.88 716
12774.95 653
12776.02 594
12777.08 625
12778.15 646
12779.22 597
12780.29 576
12781.35 592
12782.42 639
12783.49 655
12784.56 633
12785.63 626
12786.70 656
12787.76 603
12788.83 616
12789.90 631
12790.97 578
12792.04 634
12793.11 608
12794.17 612
12795.24 634
12796.31 578
12797.38 585
12798.45 584
12799.52 647
12800.59 665
12801.65 603
12802.72 649
12803.79 594
12804.86 613
12805.93 614
12807.00 624
12808.07 629
12809.14 623
12810.21 579
12811.28 554
12812.34 585
12813.41 588
12814.48 575
12815.55 616
12816.62 590
12817.69 594
12818.76 621
12819.83 618
12820.90 620
12821.97 626
12823.04 638
12824.11 608
12825.18 597
12826.25 649
12827.32 626
12828.39 693
12829.46 645
12830.53 602
12831.60 605
12832.67 576
12833.74 587
12834.81 606
12835.88 594
12836.95 537
12838.02 576
12839.09 578
12840.16 568
12841.23 561
12842.30 579
12843.37 617
12844.44 538
12845.51 552
12846.58 549
12847.66 533
12848.73 561
12849.80 580
12850.87 580
12851.94 554
12853.01 566
12854.08 537
12855.15 521
12856.22 508
12857.29 525
12858.36 496
12859.44 581
12860.51 513
12861.58 502
12862.65 579
12863.72 582
12864.79 522
12865.86 550
12866.94 521
12868.01 517
12869.08 508
12870.15 564
12871.22 572
12872.29 543
12873.37 543
12874.44 522
12875.51 532
12876.58 555
12877.65 511
12878.73 506
12879.80 507
12880.87 495
12881.94 523
12883.01 497
12884.09 516
12885.16 545
12886.23 546
12887.30 540
12888.38 524
12889.45 530
12890.52 530
12891.59 550
12892.67 588
12893.74 519
12894.81 530
12895.88 519
12896.96 503
12898.03 529
12899.10 545
12900.18 536
12901.25 610
12902.32 544
12903.39 541
12904.47 583
12905.54 502
12906.61 504
12907.69 512
12908.76 544
12909.83 506
12910.91 525
12911.98 535
12913.05 462
12914.13 508
12915.20 468
12916.28 537
12917.35 542
12918.42 554
12919.50 503
12920.57 512
12921.64 545
12922.72 511
12923.79 528
12924.87 565
12925.94 511
12927.01 499
12928.09 496
12929.16 525
12930.24 556
12931.31 519
12932.38 509
12933.46 537
12934.53 516
12935.61 505
12936.68 466
12937.76 505
12938.83 492
12939.91 545
12940.98 511
12942.05 501
12943.13 493
12944.20 526
12945.28 543
12946.35 568
12947.43 547
12948.50 529
12949.58 562
12950.65 537
12951.73 535
12952.80 579
12953.88 528
12954.95 507
12956.03 530
12957.10 568
12958.18 553
12959.26 558
12960.33 512
12961.41 514
12962.48 492
12963.56 490
12964.63 515
12965.71 482
12966.78 479
12967.86 482
12968.94 489
12970.01 498
12971.09 510
12972.16 458
12973.24 506
12974.32 515
12975.39 483
12976.47 502
12977.54 473
12978.62 493
12979.70 489
12980.77 490
12981.85 514
12982.93 509
12984.00 543
12985.08 519
12986.15 493
12987.23 510
12988.31 494
12989.38 481
12990.46 514
12991.54 534
12992.61 511
12993.69 530
12994.77 503
12995.85 505
12996.92 556
12998.00 512
12999.08 535
13000.15 532
13001.23 506
13002.31 480
13003.38 477
13004.46 486
13005.54 529
13006.62 512
13007.69 505
13008.77 478
13009.85 517
13010.93 507
13012.00 495
13013.08 506
13014.16 477
13015.24 499
13016.32 481
13017.39 508
13018.47 498
13019.55 504
13020.63 517
13021.70 561
13022.78 536
13023.86 498
13024.94 455
13026.02 503
13027.10 527
13028.17 510
13029.25 528
13030.33 514
13031.41 518
13032.49 507
13033.57 520
13034.64 551
13035.72 558
13036.80 527
13037.88 531
13038.96 530
13040.04 538
13041.12 527
13042.19 599
13043.27 563
13044.35 555
13045.43 541
13046.51 526
13047.59 532
13048.67 542
13049.75 536
13050.83 529
13051.91 557
13052.99 537
13054.06 499
13055.14 502
13056.22 546
13057.30 559
13058.38 499
13059.46 497
13060.54 521
13061.62 522
13062.70 533
13063.78 509
13064.86 522
13065.94 502
13067.02 517
13068.10 551
13069.18 560
13070.26 529
13071.34 543
13072.42 532
13073.50 505
13074.58 555
13075.66 570
13076.74 518
13077.82 530
13078.90 526
13079.98 502
13081.06 530
13082.14 539
13083.22 530
13084.30 579
13085.38 520
13086.47 513
13087.55 552
13088.63 542
13089.71 508
13090.79 527
13091.87 542
13092.95 499
13094.03 518
13095.11 531
13096.19 537
13097.27 494
13098.36 537
13099.44 526
13100.52 464
13101.60 509
13102.68 525
13103.76 494
13104.84 532
13105.93 533
13107.01 546
13108.09 487
13109.17 492
13110.25 484
13111.33 486
13112.42 526
13113.50 530
13114.58 521
13115.66 504
13116.74 510
13117.82 533
13118.91 498
13119.99 529
13121.07 503
13122.15 529
13123.23 507
13124.32 548
13125.40 521
13126.48 507
13127.56 488
13128.65 536
13129.73 513
13130.81 482
13131.89 526
13132.98 549
13134.06 502
13135.14 504
13136.22 510
13137.31 482
13138.39 493
13139.47 555
13140.56 578
13141.64 511
13142.72 565
13143.81 557
13144.89 515
13145.97 485
13147.05 506
13148.14 523
13149.22 484
13150.30 496
13151.39 560
13152.47 551
13153.55 530
13154.64 505
13155.72 528
13156.81 506
13157.89 487
13158.97 489
13160.06 533
13161.14 537
13162.22 515
13163.31 536
13164.39 522
13165.48 507
13166.56 478
13167.64 497
13168.73 500
13169.81 509
13170.90 520
13171.98 504
13173.06 498
13174.15 494
13175.23 472
13176.32 489
13177.40 550
13178.49 499
13179.57 504
13180.66 529
13181.74 528
13182.82 505
13183.91 490
13184.99 488
13186.08 556
13187.16 544
13188.25 542
13189.33 497
13190.42 526
13191.50 529
13192.59 510
13193.67 542
13194.76 513
13195.84 491
13196.93 512
13198.01 525
13199.10 506
13200.19 520
13201.27 497
13202.36 525
13203.44 500
13204.53 514
13205.61 521
13206.70 517
13207.78 505
13208.87 538
13209.96 523
13211.04 514
13212.13 538
13213.21 493
13214.30 485
13215.38 531
13216.47 555
13217.56 536
13218.64 503
13219.73 496
13220.82 480
13221.90 490
13222.99 506
13224.07 497
13225.16 506
13226.25 489
13227.33 472
13228.42 490
13229.51 488
13230.59 503
13231.68 528
13232.77 505
13233.85 566
13234.94 549
13236.03 502
13237.11 589
13238.20 566
13239.29 552
13240.38 526
13241.46 552
13242.55 491
13243.64 518
13244.72 549
13245.81 484
13246.90 525
13247.99 535
13249.07 564
13250.16 540
13251.25 553
13252.34 572
13253.42 583
13254.51 519
13255.60 540
13256.69 537
13257.77 558
13258.86 491
13259.95 577
13261.04 568
13262.13 515
13263.21 521
13264.30 528
13265.39 519
13266.48 553
13267.57 610
13268.65 587
13269.74 551
13270.83 551
13271.92 592
13273.01 582
13274.10 560
13275.18 557
13276.27 537
13277.36 594
13278.45 576
13279.54 527
13280.63 517
13281.72 552
13282.80 575
13283.89 629
13284.98 560
13286.07 502
13287.16 555
13288.25 558
13289.34 556
13290.43 564
13291.52 567
13292.61 608
13293.69 614
13294.78 589
13295.87 569
13296.96 555
13298.05 563
13299.14 602
13300.23 575
13301.32 548
13302.41 553
13303.50 593
13304.59 616
13305.68 613
13306.77 619
13307.86 611
13308.95 595
13310.04 552
13311.13 588
13312.22 645
13313.31 671
13314.40 682
13315.49 610
13316.58 619
13317.67 633
13318.76 646
13319.85 671
13320.94 626
13322.03 655
13323.12 625
13324.21 658
13325.30 715
13326.39 677
13327.48 642
13328.57 637
13329.66 643
13330.75 667
13331.85 599
13332.94 603
13334.03 653
13335.12 619
13336.21 597
13337.30 633
13338.39 597
13339.48 587
13340.57 614
13341.66 585
13342.76 629
13343.85 614
13344.94 647
13346.03 598
13347.12 601
13348.21 625
13349.30 638
13350.40 642
13351.49 613
13352.58 653
13353.67 648
13354.76 656
13355.85 624
13356.95 623
13358.04 624
13359.13 647
13360.22 638
13361.31 607
13362.41 630
13363.50 620
13364.59 625
13365.68 637
13366.77 646
13367.87 693
13368.96 686
13370.05 678
13371.14 657
13372.24 698
13373.33 682
13374.42 700
13375.51 707
13376.61 752
13377.70 729
13378.79 710
13379.88 748
13380.98 717
13382.07 741
13383.16 697
13384.26 688
13385.35 688
13386.44 654
13387.54 639
13388.63 645
13389.72 631
13390.81 655
13391.91 641
13393.00 599
13394.09 643
13395.19 642
13396.28 625
13397.37 589
13398.47 625
13399.56 604
13400.66 599
13401.75 630
13402.84 647
13403.94 629
13405.03 594
13406.12 624
13407.22 626
13408.31 604
13409.41 659
13410.50 648
13411.59 639
13412.69 644
13413.78 631
13414.88 645
13415.97 674
13417.07 655
13418.16 596
13419.25 632
13420.35 631
13421.44 614
13422.54 649
13423.63 581
13424.73 619
13425.82 611
13426.92 590
13428.01 639
13429.11 621
13430.20 607
13431.29 658
13432.39 632
13433.48 590
13434.58 622
13435.67 631
13436.77 618
13437.86 645
13438.96 639
13440.06 584
13441.15 584
13442.25 609
13443.34 635
13444.44 599
13445.53 627
13446.63 671
13447.72 691
13448.82 631
13449.91 668
13451.01 676
13452.11 611
13453.20 655
13454.30 684
13455.39 660
13456.49 615
13457.59 651
13458.68 660
13459.78 646
13460.87 663
13461.97 662
13463.07 637
13464.16 658
13465.26 675
13466.35 673
13467.45 697
13468.55 612
13469.64 628
13470.74 601
13471.84 640
13472.93 640
13474.03 674
13475.13 638
13476.22 664
13477.32 676
13478.42 673
13479.51 643
13480.61 668
13481.71 633
13482.80 625
13483.90 660
13485.00 631
13486.10 667
13487.19 763
13488.29 685
13489.39 679
13490.48 695
13491.58 745
13492.68 713
13493.78 724
13494.87 733
13495.97 713
13497.07 738
13498.17 768
13499.26 724
13500.36 726
13501.46 705
13502.56 783
13503.65 732
13504.75 757
13505.85 765
13506.95 747
13508.05 774
13509.14 774
13510.24 807
13511.34 832
13512.44 834
13513.54 818
13514.64 773
13515.73 775
13516.83 764
13517.93 747
13519.03 707
13520.13 724
13521.23 690
13522.32 723
13523.42 693
13524.52 753
13525.62 657
13526.72 668
13527.82 645
13528.92 630
13530.02 667
13531.12 662
13532.21 626
13533.31 621
13534.41 664
13535.51 581
13536.61 661
13537.71 679
13538.81 622
13539.91 667
13541.01 600
13542.11 612
13543.21 599
13544.31 637
13545.41 624
13546.50 591
13547.60 601
13548.70 613
13549.80 632
13550.90 595
13552.00 581
13553.10 654
13554.20 587
13555.30 598
13556.40 585
13557.50 565
13558.60 579
13559.70 590
13560.80 590
13561.90 603
13563.00 603
13564.10 632
13565.20 651
13566.30 610
13567.41 594
13568.51 558
13569.61 613
13570.71 581
13571.81 558
13572.91 554
13574.01 580
13575.11 588
13576.21 581
13577.31 619
13578.41 588
13579.51 599
13580.61 600
13581.71 594
13582.82 634
13583.92 579
13585.02 574
13586.12 587
13587.22 579
13588.32 602
13589.42 600
13590.52 607
13591.63 597
13592.73 583
13593.83 586
13594.93 596
13596.03 595
13597.13 623
13598.24 589
13599.34 631
13600.44 593
13601.54 582
13602.64 646
13603.74 578
13604.85 609
13605.95 560
13607.05 593
13608.15 592
13609.25 570
13610.36 602
13611.46 609
13612.56 639
13613.66 620
13614.77 586
13615.87 591
13616.97 559
13618.07 572
13619.18 618
13620.28 619
13621.38 575
13622.48 636
13623.59 625
13624.69 631
13625.79 614
13626.89 616
13628.00 624
13629.10 625
13630.20 619
13631.31 598
13632.41 591
13633.51 559
13634.62 525
13635.72 535
13636.82 554
13637.93 596
13639.03 593
13640.13 574
13641.24 595
13642.34 586
13643.44 558
13644.55 606
13645.65 607
13646.75 587
13647.86 628
13648.96 626
13650.06 613
13651.17 593
13652.27 553
13653.38 567
13654.48 574
13655.58 589
13656.69 580
13657.79 561
13658.90 596
13660.00 619
13661.10 609
13662.21 599
13663.31 614
13664.42 622
13665.52 590
13666.63 668
13667.73 611
13668.84 617
13669.94 600
13671.04 585
13672.15 591
13673.25 592
13674.36 544
13675.46 558
13676.57 597
13677.67 560
13678.78 559
13679.88 539
13680.99 566
13682.09 620
13683.20 604
13684.30 553
13685.41 549
13686.51 589
13687.62 577
13688.72 609
13689.83 638
13690.94 667
13692.04 578
13693.15 598
13694.25 634
13695.36 625
13696.46 650
13697.57 595
13698.67 620
13699.78 637
13700.89 606
13701.99 646
13703.10 575
13704.20 618
13705.31 659
13706.42 638
13707.52 639
13708.63 628
13709.73 638
13710.84 589
13711.95 640
13713.05 618
13714.16 653
13715.27 642
13716.37 627
13717.48 623
13718.59 629
13719.69 648
13720.80 671
13721.91 647
13723.01 665
13724.12 665
13725.23 654
13726.33 639
13727.44 676
13728.55 692
13729.65 663
13730.76 657
13731.87 693
13732.98 705
13734.08 678
13735.19 666
13736.30 715
13737.40 806
13738.51 784
13739.62 740
13740.73 703
13741.83 739
13742.94 741
13744.05 743
13745.16 739
13746.26 775
13747.37 771
13748.48 777
13749.59 808
13750.70 743
13751.80 744
13752.91 751
13754.02 749
13755.13 749
13756.24 775
13757.34 735
13758.45 722
13759.56 742
13760.67 766
13761.78 806
13762.88 775
13763.99 814
13765.10 866
13766.21 824
13767.32 770
13768.43 835
13769.54 912
13770.64 928
13771.75 972
13772.86 1003
13773.97 965
13775.08 979
13776.19 1034
13777.30 1032
13778.41 1107
13779.52 1126
13780.62 1197
13781.73 1152
13782.84 1141
13783.95 1146
13785.06 1119
13786.17 1120
13787.28 1076
13788.39 1013
13789.50 981
13790.61 993
13791.72 922
13792.83 958
13793.94 923
13795.05 848
13796.16 821
13797.27 834
13798.38 795
13799.49 756
13800.60 709
13801.71 804
13802.82 785
13803.93 733
13805.04 756
13806.15 803
13807.26 762
13808.37 715
13809.48 708
13810.59 711
13811.70 730
13812.81 738
13813.92 699
13815.03 710
13816.14 772
13817.25 686
13818.36 698
13819.47 720
13820.58 722
13821.69 658
13822.80 743
13823.91 790
13825.02 747
13826.13 713
13827.25 711
13828.36 699
13829.47 724
13830.58 670
13831.69 637
13832.80 649
13833.91 689
13835.02 628
13836.13 621
13837.25 719
13838.36 686
13839.47 677
13840.58 714
13841.69 714
13842.80 675
13843.91 686
13845.03 711
13846.14 634
13847.25 674
13848.36 730
13849.47 714
13850.59 696
13851.70 677
13852.81 676
13853.92 688
13855.03 676
13856.15 704
13857.26 699
13858.37 662
13859.48 633
13860.59 677
13861.71 714
13862.82 747
13863.93 730
13865.04 676
13866.16 684
13867.27 670
13868.38 686
13869.49 665
13870.61 683
13871.72 682
13872.83 696
13873.95 719
13875.06 726
13876.17 735
13877.28 701
13878.40 739
13879.51 692
13880.62 696
13881.74 718
13882.85 769
13883.96 706
13885.08 739
13886.19 737
13887.30 733
13888.42 709
13889.53 744
13890.64 778
13891.76 822
13892.87 754
13893.98 757
13895.10 751
13896.21 784
13897.33 802
13898.44 800
13899.55 810
13900.67 836
13901.78 854
13902.89 817
13904.01 830
13905.12 836
13906.24 918
13907.35 889
13908.47 888
13909.58 859
13910.69 842
13911.81 811
13912.92 764
13914.04 779
13915.15 762
13916.27 745
13917.38 701
13918.50 697
13919.61 716
13920.72 716
13921.84 667
13922.95 645
13924.07 721
13925.18 742
13926.30 675
13927.41 664
13928.53 641
13929.64 715
13930.76 712
13931.87 670
13932.99 700
13934.10 732
13935.22 723
13936.34 695
13937.45 675
13938.57 700
13939.68 725
13940.80 673
13941.91 700
13943.03 708
13944.14 705
13945.26 685
13946.38 677
13947.49 645
13948.61 609
13949.72 645
13950.84 657
13951.95 660
13953.07 663
13954.19 647
13955.30 640
13956.42 676
13957.53 656
13958.65 684
13959.77 689
13960.88 636
13962.00 658
13963.12 676
13964.23 674
13965.35 598
13966.47 608
13967.58 654
13968.70 620
13969.82 664
13970.93 684
13972.05 642
13973.17 624
13974.28 678
13975.40 678
13976.52 652
13977.63 646
13978.75 613
13979.87 645
13980.99 656
13982.10 649
13983.22 663
13984.34 666
13985.45 636
13986.57 589
13987.69 649
13988.81 653
13989.92 644
13991.04 634
13992.16 599
13993.28 621
13994.39 653
13995.51 645
13996.63 642
13997.75 627
13998.87 618
13999.98 597
14001.10 629
14002.22 606
14003.34 633
14004.46 610
14005.57 617
14006.69 608
14007.81 653
14008.93 703
14010.05 666
14011.16 612
14012.28 660
14013.40 625
14014.52 615
14015.64 615
14016.76 626
14017.88 607
14018.99 608
14020.11 614
14021.23 626
14022.35 576
14023.47 634
14024.59 637
14025.71 631
14026.83 633
14027.94 629
14029.06 665
14030.18 642
14031.30 644
14032.42 646
14033.54 664
14034.66 660
14035.78 616
14036.90 616
14038.02 652
14039.14 615
14040.26 647
14041.38 625
14042.50 632
14043.62 619
14044.74 639
14045.86 667
14046.97 604
14048.09 600
14049.21 623
14050.33 652
14051.45 634
14052.57 637
14053.69 674
14054.81 621
14055.93 620
14057.05 678
14058.17 674
14059.30 657
14060.42 680
14061.54 617
14062.66 661
14063.78 640
14064.90 724
14066.02 690
14067.14 735
14068.26 725
14069.38 742
14070.50 690
14071.62 740
14072.74 757
14073.86 740
14074.98 738
14076.10 737
14077.23 782
14078.35 739
14079.47 733
14080.59 768
14081.71 767
14082.83 760
14083.95 792
14085.07 802
14086.19 777
14087.32 813
14088.44 830
14089.56 800
14090.68 784
14091.80 803
14092.92 802
14094.05 808
14095.17 857
14096.29 787
14097.41 781
14098.53 876
14099.65 841
14100.78 871
14101.90 941
14103.02 892
14104.14 934
14105.26 886
14106.39 932
14107.51 928
14108.63 939
14109.75 983
14110.88 970
14112.00 951
14113.12 1001
14114.24 918
14115.37 896
14116.49 907
14117.61 790
14118.73 790
14119.86 809
14120.98 741
14122.10 715
14123.22 727
14124.35 728
14125.47 755
14126.59 661
14127.72 672
14128.84 685
14129.96 636
14131.09 671
14132.21 714
14133.33 662
14134.45 644
14135.58 655
14136.70 626
14137.82 645
14138.95 610
14140.07 649
14141.20 701
14142.32 662
14143.44 651
14144.57 639
14145.69 643
14146.81 663
14147.94 615
14149.06 615
14150.19 621
14151.31 639
14152.43 659
14153.56 620
14154.68 565
14155.81 580
14156.93 612
14158.05 592
14159.18 589
14160.30 573
14161.43 580
14162.55 604
14163.68 564
14164.80 577
14165.92 564
14167.05 576
14168.17 622
14169.30 590
14170.42 623
14171.55 610
14172.67 588
14173.80 573
14174.92 589
14176.05 561
14177.17 660
14178.30 612
14179.42 591
14180.55 590
14181.67 604
14182.80 581
14183.92 560
14185.05 600
14186.17 558
14187.30 639
14188.42 604
14189.55 614
14190.67 610
14191.80 596
14192.93 630
14194.05 683
14195.18 617
14196.30 623
14197.43 595
14198.55 565
14199.68 565
14200.81 561
14201.93 573
14203.06 537
14204.18 564
14205.31 612
14206.44 587
14207.56 531
14208.69 546
14209.82 528
14210.94 552
14212.07 562
14213.19 577
14214.32 556
14215.45 580
14216.57 599
14217.70 555
14218.83 574
14219.95 513
14221.08 525
14222.21 551
14223.33 558
14224.46 581
14225.59 606
14226.71 545
14227.84 583
14228.97 566
14230.10 527
14231.22 530
14232.35 559
14233.48 578
14234.60 522
14235.73 575
14236.86 537
14237.99 555
14239.11 496
14240.24 544
14241.37 482
14242.50 515
14243.62 491
14244.75 505
14245.88 523
14247.01 511
14248.13 538
14249.26 542
14250.39 545
14251.52 528
14252.65 532
14253.77 511
14254.90 523
14256.03 520
14257.16 614
14258.29 510
14259.42 570
14260.54 576
14261.67 548
14262.80 504
14263.93 509
14265.06 563
14266.19 501
14267.31 546
14268.44 523
14269.57 548
14270.70 530
14271.83 508
14272.96 512
14274.09 511
14275.22 506
14276.34 551
14277.47 528
14278.60 507
14279.73 524
14280.86 533
14281.99 504
14283.12 512
14284.25 554
14285.38 500
14286.51 526
14287.64 534
14288.76 529
14289.89 542
14291.02 527
14292.15 496
14293.28 495
14294.41 500
14295.54 535
14296.67 499
14297.80 506
14298.93 528
14300.06 491
14301.19 493
14302.32 522
14303.45 479
14304.58 459
14305.71 477
14306.84 490
14307.97 461
14309.10 467
14310.23 484
14311.36 464
14312.49 454
14313.62 449
14314.75 508
14315.88 520
14317.01 516
14318.15 539
14319.28 488
14320.41 516
14321.54 470
14322.67 484
14323.80 532
14324.93 513
14326.06 528
14327.19 525
14328.32 504
14329.45 536
14330.58 522
14331.72 550
14332.85 507
14333.98 499
14335.11 550
14336.24 532
14337.37 536
14338.50 523
14339.63 552
14340.77 551
14341.90 528
14343.03 553
14344.16 498
14345.29 488
14346.42 515
14347.56 501
14348.69 456
14349.82 523
14350.95 566
14352.08 570
14353.21 527
14354.35 522
14355.48 480
14356.61 488
14357.74 478
14358.88 522
14360.01 485
14361.14 492
14362.27 466
14363.40 458
14364.54 482
14365.67 480
14366.80 458
14367.93 465
14369.07 450
14370.20 495
14371.33 461
14372.46 440
14373.60 464
14374.73 494
14375.86 530
14377.00 470
14378.13 441
14379.26 447
14380.39 481
14381.53 449
14382.66 479
14383.79 443
14384.93 456
14386.06 442
14387.19 477
14388.33 465
14389.46 465
14390.59 486
14391.73 438
14392.86 436
14393.99 434
14395.13 458
14396.26 466
14397.40 435
14398.53 439
14399.66 494
14400.80 418
14401.93 445
14403.06 455
14404.20 448
14405.33 430
14406.47 438
14407.60 426
14408.74 421
14409.87 458
14411.00 476
14412.14 483
14413.27 447
14414.41 441
14415.54 450
14416.68 432
14417.81 424
14418.94 454
14420.08 432
14421.21 470
14422.35 474
14423.48 410
14424.62 442
14425.75 458
14426.89 453
14428.02 480
14429.16 476
14430.29 448
14431.43 430
14432.56 422
14433.70 453
14434.83 410
14435.97 449
14437.10 411
14438.24 449
14439.37 481
14440.51 451
14441.64 395
14442.78 444
14443.92 495
14445.05 456
14446.19 426
14447.32 423
14448.46 441
14449.59 434
14450.73 435
14451.87 408
14453.00 447
14454.14 438
14455.27 463
14456.41 396
14457.55 410
14458.68 469
14459.82 438
14460.95 463
14462.09 462
14463.23 431
14464.36 446
14465.50 397
14466.64 445
14467.77 447
14468.91 441
14470.05 439
14471.18 455
14472.32 465
14473.46 449
14474.59 460
14475.73 460
14476.87 453
14478.00 471
14479.14 445
14480.28 456
14481.41 428
14482.55 416
14483.69 405
14484.83 445
14485.96 445
14487.10 462
14488.24 441
14489.37 440
14490.51 431
14491.65 472
14492.79 427
14493.92 432
14495.06 472
14496.20 436
14497.34 428
14498.47 423
14499.61 400
14500.75 465
14501.89 516
14503.03 460
14504.16 433
14505.30 440
14506.44 463
14507.58 434
14508.72 432
14509.85 437
14510.99 436
14512.13 471
14513.27 476
14514.41 472
14515.55 443
14516.68 454
14517.82 420
14518.96 440
14520.10 452
14521.24 464
14522.38 477
14523.51 442
14524.65 481
14525.79 474
14526.93 453
14528.07 450
14529.21 487
14530.35 497
14531.49 482
14532.63 478
14533.76 551
14534.90 463
14536.04 464
14537.18 482
14538.32 488
14539.46 474
14540.60 457
14541.74 453
14542.88 435
14544.02 443
14545.16 438
14546.30 470
14547.44 472
14548.58 435
14549.72 439
14550.86 462
14552.00 442
14553.14 411
14554.28 481
14555.42 459
14556.56 476
14557.70 486
14558.84 479
14559.98 481
14561.12 455
14562.26 409
14563.40 435
14564.54 458
14565.68 451
14566.82 431
14567.96 443
14569.10 457
14570.24 449
14571.38 451
14572.52 442
14573.66 471
14574.80 442
14575.94 424
14577.08 432
14578.22 420
14579.36 487
14580.51 501
14581.65 412
14582.79 441
14583.93 445
14585.07 415
14586.21 457
14587.35 429
14588.49 411
14589.63 454
14590.78 464
14591.92 481
14593.06 491
14594.20 468
14595.34 479
14596.48 442
14597.62 456
14598.77 421
14599.91 436
14601.05 436
14602.19 469
14603.33 427
14604.48 432
14605.62 506
14606.76 475
14607.90 491
14609.04 472
14610.19 485
14611.33 436
14612.47 456
14613.61 504
14614.75 465
14615.90 426
14617.04 459
14618.18 513
14619.32 472
14620.47 543
14621.61 504
14622.75 475
14623.89 499
14625.04 468
14626.18 474
14627.32 490
14628.46 469
14629.61 475
14630.75 493
14631.89 479
14633.04 484
14634.18 442
14635.32 478
14636.47 521
14637.61 503
14638.75 494
14639.89 497
14641.04 499
14642.18 487
14643.32 511
14644.47 544
14645.61 497
14646.76 496
14647.90 503
14649.04 560
14650.19 523
14651.33 479
14652.47 486
14653.62 480
14654.76 511
14655.90 498
14657.05 468
14658.19 485
14659.34 466
14660.48 450
14661.62 445
14662.77 422
14663.91 404
14665.06 418
14666.20 432
14667.35 438
14668.49 449
14669.63 433
14670.78 433
14671.92 405
14673.07 413
14674.21 428
14675.36 449
14676.50 402
14677.65 393
14678.79 413
14679.94 433
14681.08 408
14682.23 451
14683.37 456
14684.52 420
14685.66 416
14686.81 411
14687.95 400
14689.10 367
14690.24 381
14691.39 387
14692.53 448
14693.68 433
14694.82 372
14695.97 411
14697.11 428
14698.26 405
14699.41 413
14700.55 370
14701.70 407
14702.84 431
14703.99 366
14705.13 383
14706.28 361
14707.43 387
14708.57 401
14709.72 398
14710.86 395
14712.01 406
14713.16 420
14714.30 353
14715.45 426
14716.59 392
14717.74 401
14718.89 354
14720.03 362
14721.18 374
14722.33 380
14723.47 359
14724.62 430
14725.77 403
14726.91 349
14728.06 356
14729.21 441
14730.35 386
14731.50 372
14732.65 371
14733.79 415
14734.94 402
14736.09 369
14737.23 381
14738.38 426
14739.53 405
14740.68 400
14741.82 428
14742.97 360
14744.12 364
14745.26 375
14746.41 438
14747.56 389
14748.71 368
14749.85 379
14751.00 406
14752.15 363
14753.30 389
14754.45 396
14755.59 408
14756.74 397
14757.89 389
14759.04 409
14760.18 401
14761.33 428
14762.48 390
14763.63 408
14764.78 410
14765.92 410
14767.07 401
14768.22 379
14769.37 364
14770.52 361
14771.67 336
14772.81 384
14773.96 363
14775.11 390
14776.26 342
14777.41 395
14778.56 423
14779.71 366
14780.86 373
14782.00 336
14783.15 363
14784.30 342
14785.45 340
14786.60 368
14787.75 417
14788.90 385
14790.05 362
14791.20 360
14792.35 366
14793.49 397
14794.64 350
14795.79 315
14796.94 352
14798.09 381
14799.24 322
14800.39 407
14801.54 377
14802.69 395
14803.84 339
14804.99 372
14806.14 359
14807.29 337
14808.44 341
14809.59 328
14810.74 374
14811.89 389
14813.04 417
14814.19 369
14815.34 376
14816.49 363
14817.64 391
14818.79 351
14819.94 354
14821.09 350
14822.24 390
14823.39 402
14824.54 325
14825.69 346
14826.84 366
14827.99 338
14829.14 356
14830.29 345
14831.44 346
14832.60 354
14833.75 355
14834.90 328
14836.05 313
14837.20 357
14838.35 343
14839.50 375
14840.65 378
14841.80 355
14842.95 341
14844.11 378
14845.26 311
14846.41 302
14847.56 332
14848.71 341
14849.86 341
14851.01 284
14852.17 329
14853.32 338
14854.47 387
14855.62 339
14856.77 328
14857.92 333
14859.08 334
14860.23 303
14861.38 316
14862.53 324
14863.68 322
14864.84 334
14865.99 301
14867.14 315
14868.29 273
14869.44 323
14870.60 311
14871.75 334
14872.90 328
14874.05 364
14875.21 351
14876.36 360
14877.51 306
14878.66 337
14879.82 361
14880.97 363
14882.12 354
14883.27 358
14884.43 348
14885.58 354
14886.73 352
14887.89 355
14889.04 355
14890.19 377
14891.34 380
14892.50 362
14893.65 321
14894.80 346
14895.96 338
14897.11 359
14898.26 372
14899.42 361
14900.57 350
14901.72 364
14902.88 362
14904.03 374
14905.18 353
14906.34 370
14907.49 393
14908.65 330
14909.80 307
14910.95 319
14912.11 332
14913.26 360
14914.41 341
14915.57 341
14916.72 341
14917.88 330
14919.03 352
14920.18 328
14921.34 343
14922.49 309
14923.65 354
14924.80 350
14925.96 350
14927.11 302
14928.27 309
14929.42 340
14930.57 351
14931.73 331
14932.88 332
14934.04 381
14935.19 348
14936.35 335
14937.50 326
14938.66 357
14939.81 331
14940.97 329
14942.12 317
14943.28 303
14944.43 320
14945.59 369
14946.74 331
14947.90 336
14949.05 309
14950.21 297
14951.36 370
14952.52 325
14953.68 301
14954.83 331
14955.99 321
14957.14 327
14958.30 373
14959.45 359
14960.61 337
14961.77 350
14962.92 348
14964.08 296
14965.23 333
14966.39 330
14967.54 355
14968.70 345
14969.86 314
14971.01 325
14972.17 333
14973.33 338
14974.48 333
14975.64 349
14976.79 310
14977.95 338
14979.11 365
14980.26 338
14981.42 348
14982.58 324
14983.73 322
14984.89 316
14986.05 333
14987.20 332
14988.36 328
14989.52 332
14990.67 331
14991.83 302
14992.99 361
14994.15 389
14995.30 344
14996.46 340
14997.62 331
14998.77 344
14999.93 324
15001.09 357
15002.25 345
15003.40 345
15004.56 326
15005.72 357
15006.88 338
15008.03 319
15009.19 318
15010.35 341
15011.51 346
15012.66 321
15013.82 274
15014.98 336
15016.14 333
15017.30 342
15018.45 357
15019.61 333
15020.77 339
15021.93 358
15023.09 347
15024.24 305
15025.40 340
15026.56 332
15027.72 331
15028.88 360
15030.04 369
15031.19 336
15032.35 340
15033.51 303
15034.67 310
15035.83 344
15036.99 325
15038.15 331
15039.30 325
15040.46 345
15041.62 312
15042.78 348
15043.94 343
15045.10 336
15046.26 313
15047.42 313
15048.58 312
15049.74 321
15050.90 367
15052.05 355
15053.21 348
15054.37 342
15055.53 329
15056.69 347
15057.85 348
15059.01 345
15060.17 308
15061.33 306
15062.49 306
15063.65 337
15064.81 347
15065.97 338
15067.13 306
15068.29 325
15069.45 358
15070.61 327
15071.77 303
15072.93 334
15074.09 347
15075.25 344
15076.41 376
15077.57 373
15078.73 374
15079.89 345
15081.05 396
15082.21 359
15083.37 364
15084.53 341
15085.69 351
15086.85 308
15088.01 312
15089.18 351
15090.34 356
15091.50 360
15092.66 345
15093.82 326
15094.98 325
15096.14 329
15097.30 349
15098.46 368
15099.62 354
15100.78 309
15101.95 318
15103.11 325
15104.27 356
15105.43 330
15106.59 350
15107.75 323
15108.91 339
15110.08 364
15111.24 354
15112.40 355
15113.56 339
15114.72 349
15115.88 307
15117.05 365
15118.21 323
15119.37 328
15120.53 330
15121.69 338
15122.86 328
15124.02 342
15125.18 339
15126.34 369
15127.50 354
15128.67 340
15129.83 357
15130.99 352
15132.15 320
15133.32 308
15134.48 311
15135.64 363
15136.80 376
15137.97 341
15139.13 319
15140.29 346
15141.45 354
15142.62 355
15143.78 349
15144.94 328
15146.11 345
15147.27 376
15148.43 394
15149.59 353
15150.76 339
15151.92 374
15153.08 368
15154.25 352
15155.41 349
15156.57 356
15157.74 336
15158.90 325
15160.06 331
15161.23 321
15162.39 328
15163.55 357
15164.72 386
15165.88 405
15167.05 370
15168.21 386
15169.37 374
15170.54 338
15171.70 327
15172.86 323
15174.03 324
15175.19 362
15176.36 335
15177.52 338
15178.69 355
15179.85 384
15181.01 374
15182.18 383
15183.34 380
15184.51 392
15185.67 374
15186.84 347
15188.00 355
15189.16 332
15190.33 341
15191.49 341
15192.66 346
15193.82 338
15194.99 355
15196.15 351
15197.32 364
15198.48 331
15199.65 362
15200.81 365
15201.98 394
15203.14 365
15204.31 360
15205.47 335
15206.64 348
15207.80 361
15208.97 370
15210.13 369
15211.30 369
15212.47 358
15213.63 375
15214.80 383
15215.96 367
15217.13 389
15218.29 394
15219.46 390
15220.62 378
15221.79 374
15222.96 394
15224.12 421
15225.29 437
15226.45 423
15227.62 422
15228.79 437
15229.95 386
15231.12 388
15232.29 393
15233.45 407
15234.62 440
15235.78 457
15236.95 378
15238.12 443
15239.28 414
15240.45 464
15241.62 462
15242.78 476
15243.95 428
15245.12 409
15246.28 392
15247.45 443
15248.62 420
15249.78 444
15250.95 416
15252.12 409
15253.28 396
15254.45 405
15255.62 415
15256.79 398
15257.95 396
15259.12 371
15260.29 400
15261.46 371
15262.62 392
15263.79 430
15264.96 395
15266.13 371
15267.29 357
15268.46 371
15269.63 373
15270.80 388
15271.96 368
15273.13 352
15274.30 373
15275.47 389
15276.64 367
15277.80 365
15278.97 361
15280.14 381
15281.31 371
15282.48 382
15283.64 428
15284.81 402
15285.98 420
15287.15 338
15288.32 338
15289.49 382
15290.65 364
15291.82 394
15292.99 392
15294.16 365
15295.33 377
15296.50 370
15297.67 380
15298.83 337
15300.00 361
15301.17 365
15302.34 335
15303.51 380
15304.68 375
15305.85 382
15307.02 371
15308.19 367
15309.36 344
15310.52 377
15311.69 405
15312.86 381
15314.03 356
15315.20 346
15316.37 365
15317.54 382
15318.71 341
15319.88 366
15321.05 396
15322.22 381
15323.39 359
15324.56 338
15325.73 378
15326.90 345
15328.07 356
15329.24 360
15330.41 335
15331.58 325
15332.75 375
15333.92 379
15335.09 398
15336.26 374
15337.43 364
15338.60 376
15339.77 360
15340.94 384
15342.11 374
15343.28 364
15344.45 342
15345.62 358
15346.79 360
15347.96 354
15349.13 353
15350.31 359
15351.48 318
15352.65 321
15353.82 369
15354.99 344
15356.16 394
15357.33 345
15358.50 344
15359.67 339
15360.84 359
15362.02 353
15363.19 377
15364.36 364
15365.53 359
15366.70 379
15367.87 383
15369.04 356
15370.21 379
15371.39 389
15372.56 360
15373.73 389
15374.90 390
15376.07 353
15377.24 363
15378.42 351
15379.59 368
15380.76 382
15381.93 322
15383.10 333
15384.28 368
15385.45 387
15386.62 346
15387.79 346
15388.97 384
15390.14 358
15391.31 377
15392.48 373
15393.65 409
15394.83 443
15396.00 371
15397.17 330
15398.34 388
15399.52 338
15400.69 364
15401.86 349
15403.04 357
15404.21 366
15405.38 368
15406.55 369
15407.73 391
15408.90 387
15410.07 367
15411.25 368
15412.42 383
15413.59 351
15414.77 379
15415.94 366
15417.11 374
15418.29 408
15419.46 381
15420.63 362
15421.81 321
15422.98 337
15424.15 338
15425.33 363
15426.50 388
15427.67 349
15428.85 344
15430.02 326
15431.20 327
15432.37 369
15433.54 371
15434.72 324
15435.89 338
15437.07 355
15438.24 332
15439.41 345
15440.59 323
15441.76 340
15442.94 349
15444.11 361
15445.29 373
15446.46 341
15447.63 336
15448.81 340
15449.98 399
15451.16 378
15452.33 365
15453.51 365
15454.68 352
15455.86 334
15457.03 363
15458.21 337
15459.38 301
15460.56 323
15461.73 342
15462.91 339
15464.08 315
15465.26 352
15466.43 355
15467.61 344
15468.78 386
15469.96 366
15471.13 356
15472.31 348
15473.48 325
15474.66 364
15475.83 323
15477.01 330
15478.19 346
15479.36 323
15480.54 332
15481.71 328
15482.89 320
15484.06 370
15485.24 391
15486.42 358
15487.59 323
15488.77 358
15489.94 375
15491.12 365
15492.30 340
15493.47 334
15494.65 364
15495.83 362
15497.00 351
15498.18 341
15499.36 335
15500.53 362
15501.71 368
15502.88 391
15504.06 370
15505.24 330
15506.41 344
15507.59 355
15508.77 358
15509.95 309
15511.12 326
15512.30 331
15513.48 366
15514.65 348
15515.83 321
15517.01 333
15518.18 370
15519.36 361
15520.54 326
15521.72 333
15522.89 361
15524.07 367
15525.25 362
15526.43 347
15527.60 351
15528.78 359
15529.96 379
15531.14 379
15532.31 367
15533.49 361
15534.67 371
15535.85 320
15537.03 356
15538.20 380
15539.38 361
15540.56 340
15541.74 340
15542.92 377
15544.09 398
15545.27 395
15546.45 374
15547.63 414
15548.81 365
15549.98 355
15551.16 348
15552.34 337
15553.52 379
15554.70 358
15555.88 409
15557.06 355
15558.23 364
15559.41 371
15560.59 397
15561.77 351
15562.95 367
15564.13 394
15565.31 369
15566.49 378
15567.67 367
15568.84 355
15570.02 355
15571.20 343
15572.38 391
15573.56 403
15574.74 360
15575.92 376
15577.10 361
15578.28 370
15579.46 406
15580.64 372
15581.82 392
15583.00 361
15584.18 371
15585.36 389
15586.54 381
15587.72 398
15588.90 360
15590.08 396
15591.26 410
15592.44 412
15593.62 436
15594.80 416
15595.98 389
15597.16 384
15598.34 383
15599.52 366
15600.70 331
15601.88 371
15603.06 369
15604.24 411
15605.42 349
15606.60 418
15607.78 395
15608.96 421
15610.14 406
15611.32 427
15612.50 408
15613.68 428
15614.86 440
15616.05 393
15617.23 465
15618.41 412
15619.59 413
15620.77 420
15621.95 445
15623.13 503
15624.31 465
15625.49 436
15626.68 395
15627.86 444
15629.04 451
15630.22 440
15631.40 470
15632.58 466
15633.76 434
15634.95 418
15636.13 481
15637.31 499
15638.49 456
15639.67 456
15640.85 459
15642.04 450
15643.22 468
15644.40 489
15645.58 456
15646.76 451
15647.95 446
15649.13 464
15650.31 449
15651.49 467
15652.67 494
15653.86 470
15655.04 501
15656.22 484
15657.40 446
15658.59 470
15659.77 514
15660.95 499
15662.13 500
15663.32 503
15664.50 496
15665.68 474
15666.87 484
15668.05 494
15669.23 525
15670.41 537
15671.60 508
15672.78 510
15673.96 484
15675.15 474
15676.33 470
15677.51 467
15678.70 518
15679.88 466
15681.06 454
15682.25 454
15683.43 484
15684.61 501
15685.80 494
15686.98 502
15688.16 442
15689.35 418
15690.53 427
15691.72 437
15692.90 465
15694.08 462
15695.27 420
15696.45 453
15697.63 446
15698.82 427
15700.00 432
15701.19 406
15702.37 422
15703.56 435
15704.74 451
15705.92 488
15707.11 503
15708.29 459
15709.48 472
15710.66 512
15711.85 469
15713.03 490
15714.21 456
15715.40 425
15716.58 424
15717.77 417
15718.95 434
15720.14 471
15721.32 463
15722.51 433
15723.69 455
15724.88 468
15726.06 435
15727.25 466
15728.43 459
15729.62 482
15730.80 474
15731.99 491
15733.17 469
15734.36 459
15735.55 443
15736.73 454
15737.92 461
15739.10 454
15740.29 484
15741.47 467
15742.66 467
15743.84 449
15745.03 450
15746.22 452
15747.40 488
15748.59 501
15749.77 495
15750.96 510
15752.15 537
15753.33 514
15754.52 501
15755.70 457
15756.89 484
15758.08 497
15759.26 471
15760.45 474
15761.64 531
15762.82 544
15764.01 518
15765.20 507
15766.38 536
15767.57 595
15768.76 478
15769.94 514
15771.13 479
15772.32 413
15773.50 485
15774.69 458
15775.88 477
15777.06 538
15778.25 486
15779.44 451
15780.62 462
15781.81 454
15783.00 438
15784.19 416
15785.37 464
15786.56 473
15787.75 415
15788.94 484
15790.12 433
15791.31 448
15792.50 487
15793.69 452
15794.87 437
15796.06 460
15797.25 488
15798.44 459
15799.62 429
15800.81 444
15802.00 478
15803.19 415
15804.38 430
15805.56 459
15806.75 468
15807.94 427
15809.13 425
15810.32 398
15811.50 419
15812.69 420
15813.88 406
15815.07 461
15816.26 443
15817.45 412
15818.64 393
15819.82 418
15821.01 381
15822.20 382
15823.39 372
15824.58 407
15825.77 426
15826.96 439
15828.15 429
15829.33 404
15830.52 399
15831.71 399
15832.90 398
15834.09 454
15835.28 409
15836.47 385
15837.66 401
15838.85 427
15840.04 402
15841.23 403
15842.42 417
15843.61 430
15844.79 404
15845.98 401
15847.17 437
15848.36 429
15849.55 389
15850.74 395
15851.93 401
15853.12 414
15854.31 431
15855.50 402
15856.69 374
15857.88 361
15859.07 399
15860.26 398
15861.45 406
15862.64 403
15863.83 428
15865.02 406
15866.21 411
15867.40 407
15868.60 422
15869.79 422
15870.98 447
15872.17 395
15873.36 413
15874.55 418
15875.74 403
15876.93 397
15878.12 397
15879.31 399
15880.50 412
15881.69 432
15882.88 422
15884.07 426
15885.27 432
15886.46 393
15887.65 433
15888.84 444
15890.03 451
15891.22 418
15892.41 448
15893.60 413
15894.80 440
15895.99 463
15897.18 468
15898.37 454
15899.56 419
15900.75 400
15901.95 426
15903.14 457
15904.33 444
15905.52 456
15906.71 482
15907.90 452
15909.10 475
15910.29 437
15911.48 429
15912.67 451
15913.86 460
15915.06 462
15916.25 457
15917.44 467
15918.63 428
15919.83 482
15921.02 509
15922.21 450
15923.40 458
15924.60 428
15925.79 459
15926.98 427
15928.17 450
15929.37 450
15930.56 454
15931.75 446
15932.94 430
15934.14 429
15935.33 456
15936.52 446
15937.72 488
15938.91 442
15940.10 449
15941.30 468
15942.49 434
15943.68 454
15944.88 469
15946.07 456
15947.26 462
15948.46 388
15949.65 400
15950.84 431
15952.04 413
15953.23 423
15954.42 469
15955.62 431
15956.81 408
15958.01 405
15959.20 412
15960.39 429
15961.59 410
15962.78 392
15963.97 405
15965.17 381
15966.36 386
15967.56 394
15968.75 373
15969.95 356
15971.14 387
15972.33 372
15973.53 371
15974.72 369
15975.92 359
15977.11 355
15978.31 333
15979.50 352
15980.70 367
15981.89 352
15983.09 393
15984.28 386
15985.47 390
15986.67 392
15987.86 334
15989.06 362
15990.25 348
15991.45 349
15992.64 361
15993.84 371
15995.03 356
15996.23 322
15997.43 359
15998.62 339
15999.82 364
16001.01 365
16002.21 346
16003.40 337
16004.60 380
16005.79 376
16006.99 365
16008.18 328
16009.38 347
16010.58 334
16011.77 327
16012.97 322
16014.16 361
16015.36 340
16016.56 367
16017.75 361
16018.95 373
16020.14 379
16021.34 359
16022.54 340
16023.73 351
16024.93 342
16026.13 336
16027.32 360
16028.52 337
16029.71 361
16030.91 366
16032.11 332
16033.30 336
16034.50 332
16035.70 330
16036.89 360
16038.09 345
16039.29 321
16040.49 308
16041.68 318
16042.88 295
16044.08 334
16045.27 347
16046.47 347
16047.67 336
16048.86 304
16050.06 308
16051.26 321
16052.46 329
16053.65 346
16054.85 339
16056.05 336
16057.25 336
16058.44 357
16059.64 400
16060.84 367
16062.04 358
16063.23 321
16064.43 313
16065.63 347
16066.83 300
16068.03 301
16069.22 337
16070.42 333
16071.62 329
16072.82 314
16074.02 326
16075.21 359
16076.41 325
16077.61 350
16078.81 319
16080.01 317
16081.21 329
16082.40 330
16083.60 298
16084.80 334
16086.00 348
16087.20 360
16088.40 292
16089.60 309
16090.79 345
16091.99 330
16093.19 304
16094.39 310
16095.59 304
16096.79 337
16097.99 339
16099.19 331
16100.39 329
16101.59 352
16102.78 330
16103.98 365
16105.18 340
16106.38 364
16107.58 347
16108.78 358
16109.98 281
16111.18 296
16112.38 302
16113.58 296
16114.78 329
16115.98 287
16117.18 374
16118.38 350
16119.58 315
16120.78 314
16121.98 325
16123.18 343
16124.38 317
16125.58 358
16126.78 322
16127.98 300
16129.18 295
16130.38 303
16131.58 336
16132.78 323
16133.98 308
16135.18 308
16136.38 285
16137.58 299
16138.78 307
16139.98 297
16141.18 291
16142.38 323
16143.58 307
16144.79 321
16145.99 298
16147.19 296
16148.39 326
16149.59 315
16150.79 325
16151.99 303
16153.19 343
16154.39 301
16155.59 328
16156.80 293
16158.00 303
16159.20 306
16160.40 288
16161.60 331
16162.80 281
16164.00 304
16165.21 326
16166.41 335
16167.61 408
16168.81 333
16170.01 315
16171.21 301
16172.42 366
16173.62 316
16174.82 333
16176.02 346
16177.22 315
16178.43 351
16179.63 311
16180.83 346
16182.03 313
16183.23 332
16184.44 327
16185.64 300
16186.84 312
16188.04 325
16189.25 363
16190.45 341
16191.65 306
16192.85 319
16194.06 305
16195.26 327
16196.46 342
16197.66 301
16198.87 304
16200.07 292
16201.27 305
16202.48 307
16203.68 323
16204.88 319
16206.09 341
16207.29 325
16208.49 343
16209.69 294
16210.90 326
16212.10 338
16213.30 308
16214.51 334
16215.71 335
16216.91 289
16218.12 305
16219.32 302
16220.53 339
16221.73 324
16222.93 314
16224.14 309
16225.34 320
16226.54 306
16227.75 317
16228.95 301
16230.16 364
16231.36 333
16232.56 349
16233.77 343
16234.97 317
16236.18 347
16237.38 340
16238.59 342
16239.79 341
16240.99 348
16242.20 354
16243.40 324
16244.61 368
16245.81 323
16247.02 326
16248.22 299
16249.43 360
16250.63 354
16251.84 299
16253.04 301
16254.24 336
16255.45 328
16256.65 312
16257.86 321
16259.06 332
16260.27 321
16261.48 322
16262.68 333
16263.89 377
16265.09 358
16266.30 313
16267.50 316
16268.71 359
16269.91 343
16271.12 368
16272.32 362
16273.53 369
16274.73 327
16275.94 357
16277.15 378
16278.35 315
16279.56 358
16280.76 333
16281.97 339
16283.18 407
16284.38 366
16285.59 387
16286.79 381
16288.00 366
16289.21 371
16290.41 365
16291.62 356
16292.82 371
16294.03 377
16295.24 340
16296.44 321
16297.65 340
16298.86 359
16300.06 386
16301.27 349
16302.48 351
16303.68 354
16304.89 347
16306.10 330
16307.30 337
16308.51 356
16309.72 382
16310.92 399
16312.13 375
16313.34 357
16314.55 344
16315.75 349
16316.96 356
16318.17 374
16319.37 360
16320.58 352
16321.79 361
16323.00 364
16324.20 392
16325.41 397
16326.62 381
16327.83 348
16329.03 370
16330.24 325
16331.45 359
16332.66 346
16333.87 341
16335.07 314
16336.28 319
16337.49 330
16338.70 316
16339.90 343
16341.11 391
16342.32 357
16343.53 344
16344.74 326
16345.95 326
16347.15 316
16348.36 294
16349.57 301
16350.78 308
16351.99 353
16353.20 361
16354.40 307
16355.61 316
16356.82 310
16358.03 320
16359.24 334
16360.45 293
16361.66 284
16362.87 299
16364.08 318
16365.28 304
16366.49 316
16367.70 294
16368.91 329
16370.12 311
16371.33 275
16372.54 273
16373.75 281
16374.96 270
16376.17 297
16377.38 286
16378.59 296
16379.80 304
16381.01 326
16382.21 313
16383.42 359
16384.63 287
16385.84 281
16387.05 284
16388.26 292
16389.47 302
16390.68 281
16391.89 339
16393.10 309
16394.31 348
16395.52 292
16396.73 302
16397.94 311
16399.15 320
16400.36 284
16401.57 313
16402.79 313
16404.00 336
16405.21 326
16406.42 299
16407.63 316
16408.84 307
16410.05 262
16411.26 339
16412.47 333
16413.68 306
16414.89 318
16416.10 280
16417.31 326
16418.52 274
16419.74 290
16420.95 289
16422.16 320
16423.37 302
16424.58 283
16425.79 301
16427.00 336
16428.21 326
16429.42 321
16430.64 288
16431.85 303
16433.06 296
16434.27 288
16435.48 304
16436.69 316
16437.91 274
16439.12 267
16440.33 321
16441.54 307
16442.75 313
16443.96 261
16445.18 279
16446.39 320
16447.60 321
16448.81 312
16450.02 298
16451.24 359
16452.45 310
16453.66 274
16454.87 250
16456.09 322
16457.30 294
16458.51 303
16459.72 271
16460.94 305
16462.15 280
16463.36 282
16464.57 301
16465.79 331
16467.00 329
16468.21 287
16469.43 288
16470.64 286
16471.85 285
16473.06 255
16474.28 280
16475.49 248
16476.70 283
16477.92 270
16479.13 284
16480.34 291
16481.56 265
16482.77 291
16483.98 336
16485.20 306
16486.41 280
16487.62 272
16488.84 265
16490.05 296
16491.26 278
16492.48 300
16493.69 267
16494.91 262
16496.12 295
16497.33 297
16498.55 279
16499.76 275
16500.97 241
16502.19 263
16503.40 260
16504.62 286
16505.83 268
16507.05 282
16508.26 278
16509.47 270
16510.69 279
16511.90 262
16513.12 300
16514.33 270
16515.55 293
16516.76 268
16517.98 260
16519.19 272
16520.41 296
16521.62 299
16522.83 276
16524.05 286
16525.26 271
16526.48 285
16527.69 263
16528.91 289
16530.12 305
16531.34 259
16532.55 229
16533.77 254
16534.99 268
16536.20 265
16537.42 289
16538.63 279
16539.85 256
16541.06 271
16542.28 275
16543.49 298
16544.71 268
16545.92 281
16547.14 263
16548.36 294
16549.57 257
16550.79 268
16552.00 304
16553.22 328
16554.44 280
16555.65 305
16556.87 298
16558.08 295
16559.30 306
16560.52 300
16561.73 274
16562.95 285
16564.17 292
16565.38 289
16566.60 283
16567.81 275
16569.03 279
16570.25 261
16571.46 275
16572.68 264
16573.90 275
16575.11 301
16576.33 265
16577.55 295
16578.76 278
16579.98 323
16581.20 290
16582.42 259
16583.63 279
16584.85 253
16586.07 286
16587.28 306
16588.50 301
16589.72 275
16590.94 275
16592.15 276
16593.37 332
16594.59 260
16595.81 264
16597.02 266
16598.24 246
16599.46 255
16600.68 303
16601.89 257
16603.11 272
16604.33 309
16605.55 260
16606.77 297
16607.98 248
16609.20 258
16610.42 301
16611.64 296
16612.86 262
16614.07 296
16615.29 301
16616.51 284
16617.73 281
16618.95 258
16620.17 253
16621.38 308
16622.60 277
16623.82 268
16625.04 270
16626.26 261
16627.48 240
16628.70 262
16629.91 238
16631.13 264
16632.35 243
16633.57 258
16634.79 270
16636.01 288
16637.23 260
16638.45 274
16639.67 274
16640.89 273
16642.10 251
16643.32 289
16644.54 275
16645.76 295
16646.98 271
16648.20 274
16649.42 298
16650.64 281
16651.86 280
16653.08 289
16654.30 283
16655.52 242
16656.74 240
16657.96 289
16659.18 250
16660.40 242
16661.62 265
16662.84 253
16664.06 263
16665.28 252
16666.50 272
16667.72 250
16668.94 293
16670.16 258
16671.38 286
16672.60 249
16673.82 239
16675.04 243
16676.26 255
16677.48 273
16678.70 278
16679.92 294
16681.14 270
16682.36 266
16683.58 258
16684.80 245
16686.03 225
16687.25 274
16688.47 283
16689.69 297
16690.91 243
16692.13 243
16693.35 248
16694.57 277
16695.79 275
16697.02 244
16698.24 271
16699.46 238
16700.68 271
16701.90 246
16703.12 245
16704.34 249
16705.57 265
16706.79 254
16708.01 251
16709.23 295
16710.45 309
16711.67 274
16712.90 278
16714.12 260
16715.34 262
16716.56 257
16717.78 232
16719.01 263
16720.23 262
16721.45 300
16722.67 236
16723.89 284
16725.12 288
16726.34 280
16727.56 255
16728.78 275
16730.01 237
16731.23 253
16732.45 239
16733.67 285
16734.90 254
16736.12 250
16737.34 262
16738.56 260
16739.79 249
16741.01 255
16742.23 267
16743.46 289
16744.68 247
16745.90 244
16747.12 244
16748.35 252
16749.57 280
16750.79 266
16752.02 267
16753.24 268
16754.46 277
16755.69 251
16756.91 272
16758.13 309
16759.36 271
16760.58 218
16761.80 241
16763.03 274
16764.25 245
16765.48 285
16766.70 264
16767.92 249
16769.15 239
16770.37 289
16771.60 268
16772.82 290
16774.04 270
16775.27 241
16776.49 232
16777.72 274
16778.94 278
16780.16 286
16781.39 265
16782.61 267
16783.84 248
16785.06 275
16786.29 264
16787.51 252
16788.74 290
16789.96 254
16791.18 286
16792.41 262
16793.63 307
16794.86 274
16796.08 241
16797.31 248
16798.53 279
16799.76 255
16800.98 257
16802.21 296
16803.43 283
16804.66 273
16805.88 244
16807.11 243
16808.33 230
16809.56 246
16810.79 265
16812.01 270
16813.24 233
16814.46 232
16815.69 246
16816.91 250
16818.14 257
16819.36 257
16820.59 255
16821.82 249
16823.04 239
16824.27 280
16825.49 301
16826.72 293
16827.95 281
16829.17 276
16830.40 253
16831.62 265
16832.85 281
16834.08 260
16835.30 237
16836.53 222
16837.76 238
16838.98 294
16840.21 280
16841.44 243
16842.66 261
16843.89 260
16845.11 260
16846.34 255
16847.57 268
16848.80 251
16850.02 264
16851.25 281
16852.48 298
16853.70 279
16854.93 292
16856.16 260
16857.38 257
16858.61 266
16859.84 260
16861.07 255
16862.29 297
16863.52 277
16864.75 263
16865.97 252
16867.20 265
16868.43 270
16869.66 270
16870.89 269
16872.11 293
16873.34 280
16874.57 308
16875.80 278
16877.02 263
16878.25 272
16879.48 275
16880.71 297
16881.94 296
16883.16 331
16884.39 276
16885.62 299
16886.85 325
16888.08 304
16889.30 319
16890.53 331
16891.76 295
16892.99 264
16894.22 273
16895.45 295
16896.67 296
16897.90 289
16899.13 292
16900.36 287
16901.59 279
16902.82 330
16904.05 328
16905.28 303
16906.50 314
16907.73 301
16908.96 293
16910.19 292
16911.42 286
16912.65 285
16913.88 312
16915.11 297
16916.34 261
16917.57 266
16918.80 285
16920.03 298
16921.26 239
16922.48 281
16923.71 255
16924.94 281
16926.17 252
16927.40 242
16928.63 241
16929.86 251
16931.09 251
16932.32 259
16933.55 256
16934.78 256
16936.01 253
16937.24 247
16938.47 274
16939.70 259
16940.93 244
16942.16 254
16943.39 289
16944.62 256
16945.85 268
16947.08 236
16948.31 268
16949.54 274
16950.78 229
16952.01 230
16953.24 248
16954.47 280
16955.70 270
16956.93 250
16958.16 253
16959.39 269
16960.62 277
16961.85 283
16963.08 250
16964.31 244
16965.54 253
16966.78 252
16968.01 251
16969.24 257
16970.47 279
16971.70 244
16972.93 278
16974.16 262
16975.39 244
16976.63 258
16977.86 233
16979.09 222
16980.32 255
16981.55 239
16982.78 233
16984.02 226
16985.25 239
16986.48 276
16987.71 329
16988.94 253
16990.18 237
16991.41 227
16992.64 253
16993.87 248
16995.10 213
16996.34 258
16997.57 253
16998.80 231
17000.03 250
17001.26 257
17002.50 248
17003.73 266
17004.96 261
17006.19 224
17007.43 251
17008.66 270
17009.89 230
17011.12 219
17012.36 234
17013.59 246
17014.82 247
17016.06 237
17017.29 240
17018.52 227
17019.76 253
17020.99 260
17022.22 244
17023.45 240
17024.69 255
17025.92 267
17027.15 264
17028.39 243
17029.62 240
17030.85 255
17032.09 235
17033.32 264
17034.55 246
17035.79 226
17037.02 226
17038.26 232
17039.49 247
17040.72 267
17041.96 259
17043.19 251
17044.43 220
17045.66 247
17046.89 240
17048.13 252
17049.36 263
17050.60 243
17051.83 219
17053.06 228
17054.30 254
17055.53 274
17056.77 245
17058.00 259
17059.24 247
17060.47 285
17061.70 264
17062.94 235
17064.17 242
17065.41 282
17066.64 261
17067.88 248
17069.11 232
17070.35 239
17071.58 262
17072.82 265
17074.05 234
17075.29 258
17076.52 251
17077.76 254
17078.99 232
17080.23 257
17081.46 271
17082.70 259
17083.93 201
17085.17 234
17086.41 261
17087.64 262
17088.88 265
17090.11 229
17091.35 243
17092.58 251
17093.82 280
17095.05 265
17096.29 236
17097.53 247
17098.76 263
17100.00 262
17101.23 278
17102.47 233
17103.71 225
17104.94 256
17106.18 262
17107.41 243
17108.65 250
17109.89 283
17111.12 275
17112.36 250
17113.60 231
17114.83 254
17116.07 243
17117.31 218
17118.54 235
17119.78 265
17121.02 252
17122.25 263
17123.49 242
17124.73 231
17125.96 245
17127.20 278
17128.44 229
17129.67 273
17130.91 298
17132.15 256
17133.39 269
17134.62 261
17135.86 255
17137.10 263
17138.33 233
17139.57 280
17140.81 237
17142.05 229
17143.28 252
17144.52 259
17145.76 244
17147.00 239
17148.23 244
17149.47 219
17150.71 248
17151.95 220
17153.19 226
17154.42 259
17155.66 235
17156.90 240
17158.14 197
17159.38 274
17160.61 264
17161.85 223
17163.09 210
17164.33 219
17165.57 271
17166.81 258
17168.04 238
17169.28 241
17170.52 222
17171.76 232
17173.00 241
17174.24 226
17175.47 228
17176.71 257
17177.95 219
17179.19 229
17180.43 223
17181.67 251
17182.91 270
17184.15 257
17185.39 237
17186.62 224
17187.86 245
17189.10 248
17190.34 245
17191.58 237
17192.82 246
17194.06 233
17195.30 242
17196.54 272
17197.78 237
17199.02 205
17200.26 233
17201.50 241
17202.74 250
17203.98 235
17205.22 252
17206.46 258
17207.70 242
17208.94 237
17210.18 245
17211.42 252
17212.66 242
17213.90 278
17215.14 226
17216.38 262
17217.62 234
17218.86 289
17220.10 208
17221.34 214
17222.58 245
17223.82 232
17225.06 228
17226.30 224
17227.54 231
17228.78 231
17230.02 255
17231.26 237
17232.50 228
17233.74 243
17234.98 233
17236.22 264
17237.47 218
17238.71 218
17239.95 215
17241.19 242
17242.43 240
17243.67 233
17244.91 246
17246.15 256
17247.39 258
17248.64 219
17249.88 248
17251.12 225
17252.36 233
17253.60 255
17254.84 241
17256.08 221
17257.33 224
17258.57 243
17259.81 297
17261.05 250
17262.29 230
17263.54 220
17264.78 267
17266.02 243
17267.26 226
17268.50 219
17269.75 262
17270.99 228
17272.23 245
17273.47 209
17274.71 223
17275.96 246
17277.20 233
17278.44 246
17279.68 214
17280.93 215
17282.17 213
17283.41 237
17284.65 229
17285.90 202
17287.14 255
17288.38 222
17289.62 226
17290.87 211
17292.11 221
17293.35 228
17294.60 223
17295.84 223
17297.08 220
17298.33 205
17299.57 225
17300.81 226
17302.05 236
17303.30 270
17304.54 251
17305.78 211
17307.03 232
17308.27 227
17309.52 224
17310.76 219
17312.00 196
17313.25 223
17314.49 239
17315.73 206
17316.98 230
17318.22 237
17319.47 217
17320.71 214
17321.95 231
17323.20 219
17324.44 261
17325.69 218
17326.93 231
17328.17 238
17329.42 244
17330.66 241
17331.91 256
17333.15 227
17334.40 236
17335.64 229
17336.88 242
17338.13 232
17339.37 238
17340.62 261
17341.86 209
17343.11 232
17344.35 202
17345.60 252
17346.84 234
17348.09 211
17349.33 208
17350.58 207
17351.82 241
17353.07 251
17354.31 219
17355.56 271
17356.80 267
17358.05 213
17359.29 200
17360.54 182
17361.78 248
17363.03 256
17364.27 241
17365.52 223
17366.77 229
17368.01 256
17369.26 223
17370.50 223
17371.75 218
17372.99 207
17374.24 230
17375.49 240
17376.73 222
17377.98 227
17379.22 223
17380.47 231
17381.72 258
17382.96 254
17384.21 227
17385.45 250
17386.70 233
17387.95 218
17389.19 209
17390.44 244
17391.69 237
17392.93 236
17394.18 221
17395.43 205
17396.67 225
17397.92 225
17399.17 228
17400.41 224
17401.66 222
17402.91 252
17404.15 237
17405.40 258
17406.65 212
17407.89 241
17409.14 239
17410.39 251
17411.64 252
17412.88 236
17414.13 240
17415.38 213
17416.63 188
17417.87 207
17419.12 217
17420.37 212
17421.62 205
17422.86 193
17424.11 215
17425.36 229
17426.61 216
17427.85 245
17429.10 275
17430.35 255
17431.60 240
17432.85 232
17434.09 206
17435.34 232
17436.59 222
17437.84 241
17439.09 236
17440.33 228
17441.58 246
17442.83 231
17444.08 232
17445.33 219
17446.58 219
17447.82 234
17449.07 242
17450.32 247
17451.57 215
17452.82 238
17454.07 242
17455.32 241
17456.57 241
17457.81 242
17459.06 247
17460.31 224
17461.56 224
17462.81 232
17464.06 226
17465.31 235
17466.56 236
17467.81 255
17469.06 233
17470.30 246
17471.55 222
17472.80 219
17474.05 247
17475.30 249
17476.55 240
17477.80 229
17479.05 210
17480.30 230
17481.55 227
17482.80 227
17484.05 226
17485.30 236
17486.55 261
17487.80 240
17489.05 237
17490.30 273
17491.55 238
17492.80 239
17494.05 247
17495.30 275
17496.55 239
17497.80 218
17499.05 225
17500.30 214
17501.55 206
17502.80 222
17504.05 236
17505.30 198
17506.55 208
17507.80 234
17509.06 253
17510.31 214
17511.56 218
17512.81 244
17514.06 248
17515.31 200
17516.56 230
17517.81 249
17519.06 234
17520.31 250
17521.56 278
17522.82 205
17524.07 225
17525.32 264
17526.57 290
17527.82 331
17529.07 247
17530.32 275
17531.58 270
17532.83 236
17534.08 234
17535.33 257
17536.58 255
17537.83 265
17539.09 228
17540.34 253
17541.59 285
17542.84 218
17544.09 237
17545.35 253
17546.60 263
17547.85 264
17549.10 243
17550.35 242
17551.61 250
17552.86 281
17554.11 253
17555.36 235
17556.62 223
17557.87 259
17559.12 250
17560.37 244
17561.63 241
17562.88 239
17564.13 227
17565.38 256
17566.64 280
17567.89 271
17569.14 268
17570.39 235
17571.65 252
17572.90 243
17574.15 238
17575.41 255
17576.66 244
17577.91 277
17579.17 297
17580.42 232
17581.67 252
17582.93 219
17584.18 214
17585.43 226
17586.69 276
17587.94 252
17589.19 259
17590.45 257
17591.70 226
17592.95 247
17594.21 278
17595.46 263
17596.72 234
17597.97 284
17599.22 231
17600.48 247
17601.73 265
17602.99 233
17604.24 235
17605.49 222
17606.75 215
17608.00 217
17609.26 234
17610.51 249
17611.76 249
17613.02 216
17614.27 290
17615.53 277
17616.78 259
17618.04 239
17619.29 211
17620.55 237
17621.80 256
17623.06 265
17624.31 239
17625.57 223
17626.82 241
17628.08 234
17629.33 229
17630.59 239
17631.84 253
17633.10 249
17634.35 248
17635.61 238
17636.86 215
17638.12 253
17639.37 209
17640.63 208
17641.88 217
17643.14 226
17644.39 236
17645.65 244
17646.91 231
17648.16 221
17649.42 224
17650.67 243
17651.93 247
17653.18 246
17654.44 219
17655.70 231
17656.95 244
17658.21 235
17659.46 238
17660.72 243
17661.98 262
17663.23 251
17664.49 228
17665.75 210
17667.00 237
17668.26 237
17669.51 251
17670.77 234
17672.03 254
17673.28 259
17674.54 256
17675.80 248
17677.05 229
17678.31 259
17679.57 241
17680.82 226
17682.08 246
17683.34 253
17684.60 244
17685.85 248
17687.11 224
17688.37 222
17689.62 235
17690.88 206
17692.14 238
17693.40 246
17694.65 229
17695.91 216
17697.17 252
17698.42 256
17699.68 239
17700.94 203
17702.20 222
17703.46 201
17704.71 209
17705.97 216
17707.23 236
17708.49 246
17709.74 262
17711.00 248
17712.26 264
17713.52 242
17714.78 203
17716.03 206
17717.29 220
17718.55 235
17719.81 222
17721.07 230
17722.33 217
17723.58 213
17724.84 242
17726.10 258
17727.36 233
17728.62 202
17729.88 213
17731.13 230
17732.39 218
17733.65 229
17734.91 243
17736.17 254
17737.43 230
17738.69 244
17739.95 227
17741.21 224
17742.46 239
17743.72 248
17744.98 237
17746.24 209
17747.50 252
17748.76 213
17750.02 219
17751.28 206
17752.54 243
17753.80 250
17755.06 236
17756.32 244
17757.58 221
17758.84 247
17760.10 242
17761.36 229
17762.61 216
17763.87 223
17765.13 208
17766.39 226
17767.65 278
17768.91 273
17770.17 244
17771.43 265
17772.69 242
17773.95 227
17775.21 233
17776.48 239
17777.74 256
17779.00 234
17780.26 247
17781.52 225
17782.78 240
17784.04 210
17785.30 237
17786.56 255
17787.82 238
17789.08 228
17790.34 252
17791.60 257
17792.86 243
17794.12 192
17795.38 221
17796.65 260
17797.91 241
17799.17 230
17800.43 224
17801.69 223
17802.95 255
17804.21 255
17805.47 238
17806.73 234
17808.00 210
17809.26 208
17810.52 239
17811.78 225
17813.04 225
17814.30 211
17815.56 222
17816.83 215
17818.09 230
17819.35 224
17820.61 235
17821.87 205
17823.14 195
17824.40 220
17825.66 241
17826.92 232
17828.18 227
17829.45 226
17830.71 235
17831.97 231
17833.23 226
17834.49 223
17835.76 225
17837.02 253
17838.28 266
17839.54 213
17840.81 190
17842.07 235
17843.33 216
17844.59 229
17845.86 199
17847.12 206
17848.38 266
17849.65 227
17850.91 220
17852.17 263
17853.43 199
17854.70 231
17855.96 209
17857.22 210
17858.49 199
17859.75 204
17861.01 218
17862.28 263
17863.54 216
17864.80 232
17866.07 224
17867.33 239
17868.59 224
17869.86 220
17871.12 242
17872.38 223
17873.65 213
17874.91 207
17876.18 235
17877.44 230
17878.70 247
17879.97 223
17881.23 204
17882.50 222
17883.76 241
17885.02 230
17886.29 203
17887.55 206
17888.82 230
17890.08 196
17891.35 226
17892.61 246
17893.87 238
17895.14 261
17896.40 252
17897.67 237
17898.93 215
17900.20 214
17901.46 238
17902.73 210
17903.99 234
17905.26 228
17906.52 205
17907.79 186
17909.05 228
17910.32 239
17911.58 244
17912.85 217
17914.11 222
17915.38 219
17916.64 250
17917.91 227
17919.17 224
17920.44 203
17921.70 222
17922.97 224
17924.23 210
17925.50 220
17926.76 224
17928.03 250
17929.30 209
17930.56 244
17931.83 263
17933.09 273
17934.36 253
17935.62 238
17936.89 203
17938.16 204
17939.42 216
17940.69 208
17941.96 233
17943.22 238
17944.49 221
17945.75 208
17947.02 240
17948.29 208
17949.55 215
17950.82 205
17952.09 211
17953.35 222
17954.62 201
17955.89 199
17957.15 210
17958.42 235
17959.69 208
17960.95 237
17962.22 280
17963.49 218
17964.75 239
17966.02 217
17967.29 199
17968.55 230
17969.82 222
17971.09 231
17972.36 207
17973.62 207
17974.89 229
17976.16 265
17977.42 239
17978.69 201
17979.96 238
17981.23 219
17982.49 212
17983.76 231
17985.03 226
17986.30 228
17987.57 219
17988.83 227
17990.10 230
17991.37 201
17992.64 242
17993.90 237
17995.17 217
17996.44 225
17997.71 207
17998.98 220
18000.25 218
18001.51 250
18002.78 226
18004.05 228
18005.32 225
18006.59 206
18007.86 198
18009.12 223
18010.39 222
18011.66 219
18012.93 249
18014.20 216
18015.47 232
18016.74 240
18018.00 234
18019.27 205
18020.54 205
18021.81 222
18023.08 240
18024.35 215
18025.62 216
18026.89 205
18028.16 223
18029.43 236
18030.69 225
18031.96 226
18033.23 224
18034.50 205
18035.77 212
18037.04 207
18038.31 220
18039.58 217
18040.85 221
18042.12 235
18043.39 198
18044.66 186
18045.93 217
18047.20 218
18048.47 262
18049.74 207
18051.01 238
18052.28 237
18053.55 254
18054.82 231
18056.09 219
18057.36 231
18058.63 210
18059.90 207
18061.17 226
18062.44 192
18063.71 251
18064.98 205
18066.25 219
18067.52 198
18068.79 228
18070.06 204
18071.33 208
18072.61 199
18073.88 211
18075.15 251
18076.42 259
18077.69 216
18078.96 211
18080.23 242
18081.50 220
18082.77 235
18084.04 230
18085.32 194
18086.59 176
18087.86 219
18089.13 230
18090.40 222
18091.67 212
18092.94 217
18094.22 253
18095.49 242
18096.76 193
18098.03 215
18099.30 206
18100.57 211
18101.85 207
18103.12 232
18104.39 218
18105.66 210
18106.93 225
18108.20 209
18109.48 208
18110.75 225
18112.02 229
18113.29 229
18114.57 244
18115.84 215
18117.11 245
18118.38 257
18119.65 245
18120.93 216
18122.20 218
18123.47 253
18124.74 234
18126.02 217
18127.29 211
18128.56 231
18129.84 255
18131.11 279
18132.38 226
18133.65 224
18134.93 195
18136.20 244
18137.47 259
18138.75 228
18140.02 226
18141.29 253
18142.57 249
18143.84 233
18145.11 217
18146.39 233
18147.66 250
18148.93 219
18150.21 243
18151.48 245
18152.75 212
18154.03 221
18155.30 221
18156.57 195
18157.85 188
18159.12 255
18160.40 212
18161.67 217
18162.94 251
18164.22 232
18165.49 230
18166.77 263
18168.04 259
18169.31 208
18170.59 218
18171.86 240
18173.14 251
18174.41 200
18175.68 232
18176.96 232
18178.23 236
18179.51 221
18180.78 247
18182.06 244
18183.33 254
18184.61 223
18185.88 214
18187.16 211
18188.43 219
18189.71 194
18190.98 209
18192.26 250
18193.53 232
18194.81 255
18196.08 215
18197.36 215
18198.63 221
18199.91 203
18201.18 203
18202.46 215
18203.73 226
18205.01 272
18206.28 233
18207.56 224
18208.83 206
18210.11 205
18211.39 198
18212.66 226
18213.94 215
18215.21 217
18216.49 201
18217.76 215
18219.04 222
18220.32 216
18221.59 211
18222.87 208
18224.14 226
18225.42 226
18226.70 243
18227.97 228
18229.25 255
18230.53 207
18231.80 188
18233.08 237
18234.35 235
18235.63 249
18236.91 217
18238.18 200
18239.46 200
18240.74 214
18242.01 231
18243.29 194
18244.57 222
18245.84 223
18247.12 199
18248.40 206
18249.68 242
18250.95 215
18252.23 208
18253.51 220
18254.78 214
18256.06 229
18257.34 224
18258.62 226
18259.89 234
18261.17 211
18262.45 183
18263.72 199
18265.00 214
18266.28 244
18267.56 243
18268.84 235
18270.11 210
18271.39 197
18272.67 220
18273.95 233
18275.22 237
18276.50 215
18277.78 221
18279.06 220
18280.34 215
18281.61 218
18282.89 219
18284.17 239
18285.45 252
18286.73 285
18288.01 230
18289.28 213
18290.56 205
18291.84 241
18293.12 224
18294.40 231
18295.68 231
18296.95 230
18298.23 239
18299.51 230
18300.79 231
18302.07 226
18303.35 247
18304.63 225
18305.91 238
18307.19 209
18308.46 246
18309.74 220
18311.02 219
18312.30 198
18313.58 223
18314.86 224
18316.14 194
18317.42 222
18318.70 211
18319.98 234
18321.26 221
18322.54 180
18323.82 200
18325.10 220
18326.38 227
18327.66 235
18328.94 215
18330.22 240
18331.50 212
18332.77 235
18334.05 235
18335.33 201
18336.61 213
18337.90 204
18339.18 215
18340.46 214
18341.74 201
18343.02 197
18344.30 230
18345.58 246
18346.86 216
18348.14 207
18349.42 241
18350.70 253
18351.98 228
18353.26 200
18354.54 210
18355.82 224
18357.10 222
18358.38 196
18359.66 236
18360.94 221
18362.22 250
18363.51 211
18364.79 239
18366.07 228
18367.35 219
18368.63 248
18369.91 235
18371.19 232
18372.47 211
18373.76 241
18375.04 212
18376.32 212
18377.60 205
18378.88 235
18380.16 185
18381.44 222
18382.73 230
18384.01 244
18385.29 246
18386.57 232
18387.85 198
18389.13 228
18390.42 230
18391.70 207
18392.98 217
18394.26 194
18395.54 237
18396.83 229
18398.11 236
18399.39 211
18400.67 197
18401.96 226
18403.24 227
18404.52 201
18405.80 204
18407.09 232
18408.37 215
18409.65 226
18410.93 191
18412.22 246
18413.50 216
18414.78 207
18416.06 199
18417.35 203
18418.63 245
18419.91 214
18421.20 236
18422.48 224
18423.76 211
18425.05 194
18426.33 203
18427.61 242
18428.89 219
18430.18 221
18431.46 240
18432.74 211
18434.03 224
18435.31 259
18436.60 229
18437.88 199
18439.16 206
18440.45 246
18441.73 213
18443.01 187
18444.30 195
18445.58 203
18446.87 242
18448.15 236
18449.43 175
18450.72 244
18452.00 196
18453.29 213
18454.57 224
18455.85 228
18457.14 220
18458.42 210
18459.71 232
18460.99 236
18462.28 188
18463.56 214
18464.84 196
18466.13 193
18467.41 193
18468.70 188
18469.98 211
18471.27 248
18472.55 237
18473.84 210
18475.12 227
18476.41 231
18477.69 224
18478.98 240
18480.26 243
18481.55 239
18482.83 206
18484.12 224
18485.40 218
18486.69 250
18487.97 241
18489.26 235
18490.54 234
18491.83 196
18493.11 225
18494.40 234
18495.69 237
18496.97 204
18498.26 233
18499.54 226
18500.83 213
18502.11 253
18503.40 208
18504.69 202
18505.97 253
18507.26 244
18508.54 213
18509.83 213
18511.12 209
18512.40 218
18513.69 211
18514.98 241
18516.26 213
18517.55 249
18518.83 239
18520.12 216
18521.41 239
18522.69 217
18523.98 229
18525.27 223
18526.55 221
18527.84 221
18529.13 216
18530.41 235
18531.70 236
18532.99 225
18534.27 193
18535.56 219
18536.85 231
18538.14 237
18539.42 270
18540.71 253
18542.00 220
18543.28 230
18544.57 244
18545.86 208
18547.15 233
18548.43 245
18549.72 235
18551.01 233
18552.30 248
18553.58 336
18554.87 288
18556.16 238
18557.45 206
18558.73 221
18560.02 274
18561.31 248
18562.60 269
18563.89 210
18565.17 228
18566.46 245
18567.75 218
18569.04 232
18570.33 227
18571.62 260
18572.90 230
18574.19 238
18575.48 258
18576.77 211
18578.06 238
18579.35 248
18580.63 248
18581.92 244
18583.21 242
18584.50 238
18585.79 237
18587.08 221
18588.37 229
18589.66 259
18590.94 255
18592.23 218
18593.52 261
18594.81 239
18596.10 253
18597.39 232
18598.68 267
18599.97 234
18601.26 251
18602.55 237
18603.84 248
18605.13 234
18606.41 219
18607.70 266
18608.99 238
18610.28 248
18611.57 215
18612.86 246
18614.15 231
18615.44 238
18616.73 235
18618.02 260
18619.31 235
18620.60 248
18621.89 251
18623.18 252
18624.47 276
18625.76 251
18627.05 241
18628.34 222
18629.63 235
18630.92 249
18632.21 254
18633.50 237
18634.79 231
18636.08 254
18637.37 268
18638.67 243
18639.96 235
18641.25 236
18642.54 228
18643.83 217
18645.12 233
18646.41 266
18647.70 230
18648.99 243
18650.28 264
18651.57 290
18652.86 245
18654.16 241
18655.45 228
18656.74 229
18658.03 237
18659.32 233
18660.61 228
18661.90 236
18663.19 208
18664.49 226
18665.78 231
18667.07 228
18668.36 233
18669.65 233
18670.94 234
18672.24 203
18673.53 221
18674.82 216
18676.11 209
18677.40 201
18678.70 243
18679.99 223
18681.28 260
18682.57 238
18683.86 221
18685.16 228
18686.45 254
18687.74 232
18689.03 203
18690.33 218
18691.62 225
18692.91 259
18694.20 243
18695.50 205
18696.79 195
18698.08 211
18699.37 210
18700.67 235
18701.96 204
18703.25 230
18704.54 214
18705.84 196
18707.13 208
18708.42 214
18709.72 210
18711.01 223
18712.30 206
18713.60 204
18714.89 222
18716.18 212
18717.48 206
18718.77 203
18720.06 217
18721.36 235
18722.65 209
18723.94 241
18725.24 224
18726.53 226
18727.82 228
18729.12 241
18730.41 215
18731.70 189
18733.00 186
18734.29 230
18735.59 196
18736.88 203
18738.17 220
18739.47 208
18740.76 248
18742.06 241
18743.35 229
18744.64 213
18745.94 225
18747.23 243
18748.53 262
18749.82 254
18751.12 210
18752.41 221
18753.71 221
18755.00 226
18756.30 235
18757.59 235
18758.88 218
18760.18 198
18761.47 186
18762.77 182
18764.06 221
18765.36 241
18766.65 238
18767.95 234
18769.24 230
18770.54 214
18771.83 198
18773.13 205
18774.43 205
18775.72 223
18777.02 224
18778.31 208
18779.61 225
18780.90 225
18782.20 229
18783.49 245
18784.79 217
18786.08 214
18787.38 220
18788.68 215
18789.97 236
18791.27 243
18792.56 239
18793.86 225
18795.16 224
18796.45 210
18797.75 213
18799.04 225
18800.34 207
18801.64 189
18802.93 214
18804.23 235
18805.53 221
18806.82 243
18808.12 232
18809.41 261
18810.71 224
18812.01 222
18813.30 233
18814.60 257
18815.90 247
18817.19 223
18818.49 238
18819.79 253
18821.09 221
18822.38 211
18823.68 201
18824.98 200
18826.27 217
18827.57 267
18828.87 260
18830.16 228
18831.46 235
18832.76 212
18834.06 237
18835.35 229
18836.65 222
18837.95 222
18839.25 209
18840.54 218
18841.84 207
18843.14 232
18844.44 208
18845.73 244
18847.03 224
18848.33 224
18849.63 214
18850.93 209
18852.22 204
18853.52 194
18854.82 219
18856.12 226
18857.42 198
18858.71 190
18860.01 199
18861.31 223
18862.61 227
18863.91 217
18865.21 206
18866.50 198
18867.80 242
18869.10 232
18870.40 215
18871.70 237
18873.00 258
18874.30 221
18875.60 212
18876.89 219
18878.19 200
18879.49 183
18880.79 225
18882.09 241
18883.39 214
18884.69 211
18885.99 218
18887.29 207
18888.59 189
18889.88 173
18891.18 196
18892.48 208
18893.78 209
18895.08 205
18896.38 217
18897.68 225
18898.98 231
18900.28 203
18901.58 219
18902.88 225
18904.18 224
18905.48 182
18906.78 209
18908.08 187
18909.38 210
18910.68 235
18911.98 224
18913.28 187
18914.58 215
18915.88 215
18917.18 217
18918.48 184
18919.78 198
18921.08 197
18922.38 202
18923.68 236
18924.98 220
18926.28 205
18927.58 195
18928.88 207
18930.18 227
18931.49 210
18932.79 216
18934.09 219
18935.39 227
18936.69 215
18937.99 193
18939.29 208
18940.59 207
18941.89 216
18943.19 205
18944.49 202
18945.80 205
18947.10 211
18948.40 206
18949.70 175
18951.00 185
18952.30 206
18953.60 235
18954.91 222
18956.21 262
18957.51 203
18958.81 205
18960.11 209
18961.41 206
18962.72 181
18964.02 197
18965.32 196
18966.62 227
18967.92 219
18969.23 220
18970.53 201
18971.83 179
18973.13 217
18974.43 192
18975.74 217
18977.04 225
18978.34 224
18979.64 206
18980.95 193
18982.25 245
18983.55 238
18984.85 208
18986.16 221
18987.46 205
18988.76 195
18990.06 218
18991.37 186
18992.67 186
18993.97 207
18995.28 206
18996.58 194
18997.88 209
18999.18 217
19000.49 196
19001.79 193
19003.09 206
19004.40 187
19005.70 181
19007.00 188
19008.31 211
19009.61 213
19010.91 213
19012.22 193
19013.52 202
19014.82 200
19016.13 197
19017.43 165
19018.74 204
19020.04 205
19021.34 223
19022.65 188
19023.95 188
19025.25 195
19026.56 187
19027.86 193
19029.17 188
19030.47 207
19031.77 222
19033.08 223
19034.38 209
19035.69 201
19036.99 170
19038.30 211
19039.60 209
19040.91 219
19042.21 181
19043.51 197
19044.82 201
19046.12 207
19047.43 182
19048.73 213
19050.04 224
19051.34 242
19052.65 205
19053.95 201
19055.26 213
19056.56 233
19057.87 218
19059.17 221
19060.48 222
19061.78 213
19063.09 202
19064.39 221
19065.70 230
19067.00 192
19068.31 185
19069.62 193
19070.92 202
19072.23 195
19073.53 187
19074.84 224
19076.14 194
19077.45 203
19078.75 177
19080.06 204
19081.37 195
19082.67 223
19083.98 212
19085.28 195
19086.59 194
19087.90 194
19089.20 226
19090.51 227
19091.82 211
19093.12 201
19094.43 203
19095.73 187
19097.04 192
19098.35 210
19099.65 209
19100.96 196
19102.27 211
19103.57 232
19104.88 228
19106.19 192
19107.49 219
19108.80 189
19110.11 193
19111.41 241
19112.72 202
19114.03 189
19115.33 192
19116.64 176
19117.95 184
19119.26 203
19120.56 204
19121.87 220
19123.18 230
19124.49 226
19125.79 219
19127.10 217
19128.41 199
19129.72 208
19131.02 203
19132.33 191
19133.64 206
19134.95 217
19136.25 201
19137.56 226
19138.87 223
19140.18 190
19141.49 215
19142.79 190
19144.10 234
19145.41 223
19146.72 196
19148.03 179
19149.33 212
19150.64 170
19151.95 212
19153.26 214
19154.57 215
19155.88 204
19157.18 193
19158.49 200
19159.80 171
19161.11 202
19162.42 189
19163.73 223
19165.04 211
19166.34 215
19167.65 183
19168.96 177
19170.27 197
19171.58 178
19172.89 202
19174.20 186
19175.51 185
19176.82 192
19178.13 223
19179.43 180
19180.74 194
19182.05 209
19183.36 193
19184.67 165
19185.98 186
19187.29 205
19188.60 201
19189.91 205
19191.22 203
19192.53 234
19193.84 187
19195.15 191
19196.46 179
19197.77 225
19199.08 187
19200.39 209
19201.70 197
19203.01 194
19204.32 193
19205.63 221
19206.94 211
19208.25 209
19209.56 192
19210.87 213
19212.18 199
19213.49 183
19214.80 199
19216.11 196
19217.42 193
19218.73 231
19220.04 188
19221.35 213
19222.66 188
19223.98 209
19225.29 212
19226.60 188
19227.91 185
19229.22 185
19230.53 193
19231.84 238
19233.15 209
19234.46 208
19235.77 206
19237.09 195
19238.40 183
19239.71 203
19241.02 207
19242.33 230
19243.64 191
19244.95 195
19246.27 212
19247.58 224
19248.89 194
19250.20 192
19251.51 225
19252.82 204
19254.14 183
19255.45 171
19256.76 180
19258.07 202
19259.38 208
19260.70 214
19262.01 192
19263.32 181
19264.63 205
19265.94 183
19267.26 204
19268.57 197
19269.88 211
19271.19 185
19272.51 202
19273.82 194
19275.13 206
19276.44 178
19277.76 168
19279.07 191
19280.38 201
19281.69 190
19283.01 206
19284.32 219
19285.63 198
19286.94 196
19288.26 208
19289.57 221
19290.88 225
19292.20 204
19293.51 187
19294.82 199
19296.14 213
19297.45 203
19298.76 198
19300.08 204
19301.39 216
19302.70 197
19304.02 210
19305.33 220
19306.64 200
19307.96 196
19309.27 254
19310.59 210
19311.90 189
19313.21 217
19314.53 207
19315.84 227
19317.15 182
19318.47 179
19319.78 180
19321.10 212
19322.41 247
19323.72 195
19325.04 181
19326.35 188
19327.67 194
19328.98 187
19330.30 171
19331.61 216
19332.93 202
19334.24 199
19335.55 192
19336.87 176
19338.18 222
19339.50 210
19340.81 206
19342.13 224
19343.44 179
19344.76 194
19346.07 173
19347.39 191
19348.70 175
19350.02 172
19351.33 206
19352.65 198
19353.96 191
19355.28 212
19356.59 186
19357.91 205
19359.22 212
19360.54 207
19361.86 200
19363.17 183
19364.49 174
19365.80 194
19367.12 168
19368.43 210
19369.75 204
19371.06 193
19372.38 182
19373.70 176
19375.01 186
19376.33 176
19377.64 204
19378.96 208
19380.28 181
19381.59 175
19382.91 198
19384.23 186
19385.54 157
19386.86 197
19388.17 208
19389.49 222
19390.81 193
19392.12 180
19393.44 216
19394.76 222
19396.07 198
19397.39 212
19398.71 228
19400.02 226
19401.34 224
19402.66 223
19403.97 203
19405.29 192
19406.61 193
19407.93 199
19409.24 172
19410.56 182
19411.88 216
19413.19 222
19414.51 200
19415.83 181
19417.15 176
19418.46 167
19419.78 197
19421.10 178
19422.42 182
19423.73 202
19425.05 204
19426.37 208
19427.69 221
19429.00 216
19430.32 193
19431.64 184
19432.96 227
19434.28 217
19435.59 184
19436.91 190
19438.23 207
19439.55 197
19440.87 201
19442.18 190
19443.50 217
19444.82 188
19446.14 176
19447.46 220
19448.78 206
19450.09 182
19451.41 198
19452.73 203
19454.05 197
19455.37 186
19456.69 193
19458.01 195
19459.33 205
19460.64 233
19461.96 203
19463.28 188
19464.60 210
19465.92 173
19467.24 203
19468.56 224
19469.88 203
19471.20 198
19472.52 202
19473.83 200
19475.15 192
19476.47 198
19477.79 193
19479.11 192
19480.43 214
19481.75 212
19483.07 228
19484.39 201
19485.71 192
19487.03 207
19488.35 174
19489.67 197
19490.99 189
19492.31 204
19493.63 186
19494.95 197
19496.27 198
19497.59 181
19498.91 213
19500.23 197
19501.55 192
19502.87 208
19504.19 195
19505.51 195
19506.83 210
19508.15 215
19509.47 189
19510.79 204
19512.11 202
19513.43 238
19514.75 205
19516.08 176
19517.40 208
19518.72 199
19520.04 210
19521.36 193
19522.68 197
19524.00 228
19525.32 242
19526.64 223
19527.96 198
19529.29 202
19530.61 200
19531.93 233
19533.25 218
19534.57 223
19535.89 176
19537.21 210
19538.53 199
19539.86 212
19541.18 197
19542.50 226
19543.82 213
19545.14 225
19546.46 193
19547.79 171
19549.11 222
19550.43 208
19551.75 194
19553.07 219
19554.40 196
19555.72 217
19557.04 199
19558.36 181
19559.68 189
19561.01 169
19562.33 202
19563.65 165
19564.97 196
19566.30 196
19567.62 194
19568.94 182
19570.26 186
19571.59 197
19572.91 204
19574.23 217
19575.55 216
19576.88 236
19578.20 199
19579.52 195
19580.85 201
19582.17 199
19583.49 180
19584.82 187
19586.14 212
19587.46 245
19588.78 201
19590.11 182
19591.43 217
19592.75 218
19594.08 218
19595.40 204
19596.72 193
19598.05 204
19599.37 195
19600.70 188
19602.02 196
19603.34 168
19604.67 144
19605.99 209
19607.31 211
19608.64 165
19609.96 167
19611.29 193
19612.61 189
19613.93 191
19615.26 176
19616.58 200
19617.91 199
19619.23 216
19620.55 214
19621.88 180
19623.20 193
19624.53 210
19625.85 223
19627.18 200
19628.50 228
19629.83 214
19631.15 175
19632.48 176
19633.80 227
19635.12 199
19636.45 223
19637.77 226
19639.10 208
19640.42 214
19641.75 202
19643.07 208
19644.40 230
19645.72 218
19647.05 202
19648.37 161
19649.70 189
19651.03 185
19652.35 194
19653.68 182
19655.00 196
19656.33 206
19657.65 222
19658.98 200
19660.30 191
19661.63 186
19662.96 177
19664.28 212
19665.61 214
19666.93 236
19668.26 204
19669.58 192
19670.91 228
19672.24 178
19673.56 187
19674.89 204
19676.21 203
19677.54 202
19678.87 206
19680.19 198
19681.52 230
19682.85 189
19684.17 200
19685.50 219
19686.83 201
19688.15 197
19689.48 206
19690.81 216
19692.13 194
19693.46 210
19694.79 241
19696.11 220
19697.44 198
19698.77 191
19700.09 198
19701.42 233
19702.75 200
19704.07 187
19705.40 187
19706.73 195
19708.06 197
19709.38 191
19710.71 220
19712.04 200
19713.37 191
19714.69 178
19716.02 212
19717.35 219
19718.68 239
19720.00 225
19721.33 209
19722.66 194
19723.99 208
19725.31 203
19726.64 213
19727.97 202
19729.30 192
19730.63 172
19731.95 193
19733.28 206
19734.61 185
19735.94 180
19737.27 206
19738.59 200
19739.92 208
19741.25 193
19742.58 187
19743.91 197
19745.24 243
19746.57 220
19747.89 210
19749.22 217
19750.55 206
19751.88 209
19753.21 229
19754.54 166
19755.87 198
19757.20 186
19758.52 197
19759.85 193
19761.18 200
19762.51 199
19763.84 194
19765.17 208
19766.50 195
19767.83 221
19769.16 194
19770.49 191
19771.82 219
19773.15 207
19774.47 208
19775.80 195
19777.13 200
19778.46 199
19779.79 222
19781.12 203
19782.45 218
19783.78 184
19785.11 200
19786.44 197
19787.77 218
19789.10 201
19790.43 166
19791.76 176
19793.09 192
19794.42 184
19795.75 219
19797.08 203
19798.41 193
19799.74 188
19801.07 185
19802.40 200
19803.73 211
19805.07 186
19806.40 193
19807.73 213
19809.06 205
19810.39 212
19811.72 183
19813.05 193
19814.38 186
19815.71 182
19817.04 187
19818.37 203
19819.70 209
19821.03 192
19822.37 203
19823.70 197
19825.03 182
19826.36 218
19827.69 211
19829.02 202
19830.35 209
19831.68 182
19833.02 202
19834.35 213
19835.68 178
19837.01 162
19838.34 176
19839.67 221
19841.01 188
19842.34 183
19843.67 198
19845.00 204
19846.33 223
19847.67 200
19849.00 204
19850.33 201
19851.66 173
19852.99 184
19854.33 190
19855.66 164
19856.99 175
19858.32 197
19859.65 201
19860.99 192
19862.32 184
19863.65 187
19864.98 171
19866.32 169
19867.65 172
19868.98 188
19870.32 162
19871.65 195
19872.98 186
19874.31 199
19875.65 187
19876.98 177
19878.31 186
19879.65 220
19880.98 214
19882.31 219
19883.64 205
19884.98 173
19886.31 205
19887.64 185
19888.98 178
19890.31 209
19891.64 207
19892.98 203
19894.31 202
19895.65 179
19896.98 187
19898.31 205
19899.65 176
19900.98 175
19902.31 213
19903.65 201
19904.98 176
19906.32 199
19907.65 213
19908.98 190
19910.32 191
19911.65 209
19912.99 223
19914.32 207
19915.65 168
19916.99 185
19918.32 182
19919.66 188
19920.99 182
19922.33 196
19923.66 203
19924.99 174
19926.33 179
19927.66 182
19929.00 188
19930.33 184
19931.67 190
19933.00 173
19934.34 178
19935.67 190
19937.01 199
19938.34 219
19939.68 194
19941.01 162
19942.35 187
19943.68 202
19945.02 195
19946.35 187
19947.69 198
19949.02 206
19950.36 193
19951.70 186
19953.03 181
19954.37 190
19955.70 167
19957.04 185
19958.37 188
19959.71 184
19961.04 186
19962.38 206
19963.72 182
19965.05 189
19966.39 167
19967.72 188
19969.06 224
19970.40 234
19971.73 194
19973.07 163
19974.40 180
19975.74 199
19977.08 188
19978.41 211
19979.75 171
19981.09 190
19982.42 183
19983.76 200
19985.10 196
19986.43 190
19987.77 192
19989.11 201
19990.44 216
19991.78 204
19993.12 183
19994.45 202
19995.79 200
19997.13 178
19998.46 203
19999.80 217
20001.14 197
20002.48 218
20003.81 202
20005.15 194
20006.49 192
20007.82 184
20009.16 211
20010.50 223
20011.84 198
20013.17 178
20014.51 197
20015.85 181
20017.19 198
20018.52 240
20019.86 200
20021.20 185
20022.54 222
20023.88 206
20025.21 184
20026.55 212
20027.89 199
20029.23 207
20030.57 204
20031.90 212
20033.24 188
20034.58 223
20035.92 231
20037.26 215
20038.60 191
20039.93 206
20041.27 189
20042.61 252
20043.95 191
20045.29 193
20046.63 210
20047.97 200
20049.30 219
20050.64 206
20051.98 192
20053.32 225
20054.66 194
20056.00 228
20057.34 186
20058.68 183
20060.02 200
20061.35 221
20062.69 235
20064.03 183
20065.37 205
20066.71 214
20068.05 196
20069.39 193
20070.73 183
20072.07 188
20073.41 199
20074.75 178
20076.09 191
20077.43 204
20078.77 218
20080.11 213
20081.45 211
20082.79 254
20084.13 202
20085.47 197
20086.81 208
20088.15 221
20089.49 181
20090.83 196
20092.17 198
20093.51 189
20094.85 191
20096.19 159
20097.53 202
20098.87 194
20100.21 184
20101.55 183
20102.89 225
20104.23 200
20105.57 188
20106.91 220
20108.25 168
20109.59 205
20110.93 184
20112.27 196
20113.62 213
20114.96 217
20116.30 180
20117.64 191
20118.98 198
20120.32 191
20121.66 191
20123.00 204
20124.34 218
20125.69 184
20127.03 179
20128.37 210
20129.71 188
20131.05 197
20132.39 172
20133.73 210
20135.08 212
20136.42 174
20137.76 208
20139.10 186
20140.44 195
