# Supplementary material for: MALDI-TOF MS typing enables the classification of brewing yeasts of the genus Saccharomyces to major beer styles
Source: PLoS One. 2017 Aug 9;12(8):e0181694. doi: 10.1371/journal.pone.0181694 (PMC5549903; doi:10.1371/journal.pone.0181694)
Supplement: S5 File — The directory includes 90 raw files and was zipped to “.zip”; the folder has three strains with 30 spectra per strain; S1 Text explains the raw files with an example and Table 1 represents the yeast strains used within the experiment. (ZIP) [file pone.0181694.s008.zip › 13-15/30262-213-OG-Ale-Ale-YPG-18h-E-E_2015-07-29_1_0_A10_1.dat]

2000.00 3436
2000.42 3522
2000.85 3684
2001.27 3817
2001.69 3814
2002.11 3772
2002.53 3718
2002.95 3566
2003.38 3528
2003.80 3540
2004.22 3427
2004.64 3369
2005.07 3137
2005.49 3334
2005.91 3332
2006.33 3270
2006.75 3179
2007.18 3332
2007.60 3285
2008.02 3137
2008.44 3122
2008.87 3393
2009.29 3358
2009.71 3496
2010.13 3496
2010.56 3378
2010.98 3133
2011.40 2893
2011.83 2887
2012.25 2994
2012.67 3183
2013.09 3019
2013.52 3166
2013.94 2841
2014.36 2932
2014.79 2849
2015.21 2735
2015.63 3004
2016.06 3208
2016.48 3469
2016.90 3127
2017.33 3277
2017.75 3279
2018.17 3303
2018.60 3491
2019.02 3554
2019.44 3487
2019.87 3425
2020.29 3569
2020.72 3515
2021.14 3527
2021.56 3517
2021.99 3555
2022.41 3419
2022.83 3248
2023.26 3246
2023.68 2940
2024.11 2960
2024.53 3084
2024.96 3201
2025.38 2895
2025.80 2817
2026.23 2983
2026.65 2965
2027.08 2909
2027.50 2864
2027.93 2841
2028.35 2820
2028.78 2733
2029.20 2799
2029.63 2732
2030.05 2964
2030.47 2914
2030.90 3000
2031.32 2737
2031.75 2776
2032.17 2801
2032.60 2824
2033.02 2728
2033.45 3037
2033.87 3175
2034.30 3115
2034.73 3078
2035.15 2964
2035.58 2994
2036.00 3211
2036.43 3000
2036.85 3106
2037.28 3361
2037.70 3419
2038.13 3290
2038.55 3365
2038.98 3311
2039.41 3355
2039.83 3190
2040.26 3238
2040.68 3191
2041.11 3315
2041.54 3152
2041.96 2958
2042.39 3119
2042.81 2734
2043.24 2786
2043.67 2848
2044.09 2911
2044.52 2980
2044.94 2923
2045.37 2940
2045.80 2752
2046.22 2894
2046.65 2933
2047.08 2965
2047.50 2977
2047.93 2998
2048.36 3063
2048.78 3121
2049.21 2894
2049.64 2895
2050.06 2802
2050.49 2985
2050.92 3095
2051.34 2898
2051.77 3021
2052.20 2933
2052.63 2879
2053.05 2889
2053.48 2752
2053.91 2883
2054.33 2900
2054.76 2976
2055.19 3026
2055.62 2991
2056.04 2824
2056.47 2969
2056.90 2732
2057.33 3136
2057.75 3310
2058.18 2951
2058.61 2841
2059.04 2968
2059.47 3030
2059.89 3128
2060.32 3182
2060.75 3387
2061.18 3193
2061.61 2969
2062.03 2986
2062.46 3106
2062.89 3019
2063.32 3093
2063.75 2984
2064.18 2947
2064.60 3426
2065.03 3302
2065.46 3447
2065.89 3594
2066.32 3466
2066.75 3469
2067.17 3184
2067.60 3315
2068.03 3041
2068.46 3451
2068.89 3312
2069.32 3153
2069.75 3319
2070.18 3523
2070.61 3681
2071.03 3669
2071.46 3466
2071.89 3587
2072.32 3216
2072.75 3087
2073.18 3219
2073.61 3055
2074.04 3261
2074.47 3245
2074.90 3106
2075.33 3023
2075.76 3122
2076.19 3231
2076.62 3227
2077.05 3207
2077.48 3507
2077.90 3687
2078.33 3743
2078.76 3817
2079.19 4175
2079.62 4205
2080.05 4893
2080.48 4776
2080.91 4558
2081.34 4831
2081.77 5083
2082.20 4716
2082.64 4429
2083.07 4151
2083.50 3824
2083.93 3807
2084.36 3607
2084.79 3517
2085.22 3348
2085.65 3078
2086.08 3154
2086.51 3137
2086.94 3247
2087.37 2972
2087.80 2999
2088.23 3030
2088.66 2829
2089.09 2889
2089.52 2757
2089.96 2810
2090.39 2821
2090.82 2903
2091.25 3028
2091.68 3248
2092.11 3339
2092.54 3396
2092.97 3298
2093.41 3591
2093.84 3610
2094.27 3537
2094.70 3467
2095.13 3828
2095.56 3466
2095.99 3315
2096.43 3666
2096.86 3433
2097.29 3117
2097.72 3048
2098.15 3085
2098.59 3045
2099.02 3070
2099.45 3086
2099.88 2897
2100.31 3188
2100.75 3111
2101.18 3087
2101.61 3274
2102.04 3155
2102.47 3092
2102.91 3125
2103.34 3047
2103.77 2891
2104.20 2911
2104.64 2785
2105.07 3029
2105.50 2921
2105.93 3034
2106.37 3173
2106.80 3121
2107.23 3184
2107.66 3400
2108.10 3219
2108.53 3311
2108.96 3146
2109.40 3192
2109.83 3386
2110.26 3408
2110.70 3519
2111.13 3298
2111.56 3518
2112.00 3370
2112.43 3246
2112.86 3349
2113.30 3210
2113.73 3319
2114.16 3226
2114.60 3091
2115.03 3452
2115.46 3200
2115.90 2887
2116.33 2965
2116.76 3015
2117.20 3125
2117.63 2976
2118.07 2704
2118.50 2938
2118.93 3257
2119.37 3159
2119.80 3238
2120.24 2980
2120.67 3102
2121.10 3197
2121.54 2978
2121.97 3079
2122.41 3191
2122.84 3215
2123.28 3304
2123.71 3232
2124.14 3010
2124.58 3111
2125.01 2902
2125.45 2951
2125.88 2914
2126.32 2968
2126.75 2790
2127.19 2769
2127.62 3058
2128.06 3139
2128.49 2914
2128.93 2940
2129.36 2930
2129.80 3090
2130.23 2946
2130.67 3112
2131.10 3197
2131.54 2986
2131.97 3234
2132.41 3357
2132.84 3176
2133.28 3299
2133.72 3276
2134.15 3155
2134.59 3046
2135.02 2966
2135.46 3284
2135.89 3539
2136.33 3442
2136.77 3183
2137.20 3171
2137.64 3218
2138.07 3463
2138.51 3557
2138.94 3319
2139.38 3450
2139.82 3524
2140.25 3392
2140.69 3357
2141.13 3103
2141.56 3164
2142.00 3075
2142.43 3062
2142.87 2906
2143.31 2752
2143.74 2987
2144.18 2781
2144.62 2782
2145.05 2726
2145.49 2596
2145.93 2550
2146.36 2710
2146.80 2847
2147.24 2971
2147.67 3151
2148.11 3067
2148.55 3198
2148.99 3150
2149.42 3228
2149.86 3417
2150.30 3827
2150.73 4012
2151.17 3882
2151.61 3851
2152.05 3617
2152.48 3461
2152.92 3557
2153.36 3524
2153.80 3609
2154.23 3610
2154.67 3577
2155.11 3489
2155.55 3457
2155.98 3087
2156.42 2973
2156.86 3067
2157.30 2965
2157.74 3368
2158.17 3120
2158.61 3033
2159.05 3134
2159.49 3119
2159.93 3141
2160.36 2960
2160.80 2968
2161.24 2780
2161.68 2903
2162.12 2942
2162.56 2846
2162.99 2879
2163.43 3007
2163.87 2908
2164.31 3035
2164.75 3047
2165.19 3154
2165.63 3133
2166.06 3139
2166.50 3116
2166.94 3221
2167.38 3334
2167.82 3535
2168.26 3341
2168.70 3099
2169.14 3332
2169.58 3023
2170.02 3440
2170.46 3642
2170.89 3512
2171.33 3830
2171.77 3887
2172.21 3450
2172.65 3657
2173.09 3835
2173.53 3588
2173.97 3646
2174.41 3401
2174.85 3569
2175.29 3497
2175.73 3873
2176.17 4029
2176.61 3800
2177.05 3854
2177.49 3919
2177.93 3827
2178.37 3833
2178.81 3635
2179.25 3689
2179.69 3555
2180.13 3290
2180.57 3469
2181.01 3607
2181.45 3443
2181.89 3304
2182.33 3084
2182.77 2920
2183.21 3188
2183.65 3053
2184.09 2882
2184.53 2780
2184.97 2937
2185.42 2801
2185.86 2848
2186.30 3129
2186.74 3211
2187.18 3199
2187.62 3337
2188.06 3464
2188.50 3496
2188.94 3686
2189.38 3844
2189.83 3465
2190.27 3331
2190.71 3298
2191.15 3515
2191.59 3471
2192.03 3245
2192.47 3244
2192.91 3171
2193.36 3558
2193.80 3436
2194.24 3291
2194.68 3582
2195.12 3761
2195.56 3702
2196.01 3647
2196.45 3735
2196.89 3618
2197.33 3430
2197.77 3640
2198.22 3572
2198.66 3836
2199.10 3624
2199.54 3429
2199.98 3318
2200.43 3418
2200.87 3326
2201.31 3243
2201.75 3386
2202.20 3552
2202.64 3196
2203.08 3237
2203.52 3171
2203.97 3013
2204.41 3098
2204.85 3187
2205.29 3260
2205.74 3298
2206.18 3358
2206.62 3451
2207.07 3384
2207.51 3321
2207.95 3628
2208.40 3763
2208.84 3748
2209.28 3806
2209.72 3836
2210.17 3981
2210.61 3743
2211.05 4174
2211.50 3760
2211.94 3793
2212.38 3646
2212.83 3638
2213.27 3448
2213.72 3371
2214.16 3505
2214.60 3471
2215.05 3357
2215.49 3377
2215.93 3371
2216.38 3281
2216.82 3355
2217.27 3307
2217.71 3196
2218.15 3021
2218.60 3154
2219.04 3103
2219.49 3128
2219.93 3015
2220.37 3141
2220.82 3231
2221.26 3273
2221.71 3466
2222.15 3715
2222.60 3857
2223.04 4027
2223.49 4333
2223.93 4701
2224.37 4969
2224.82 4977
2225.26 4942
2225.71 5071
2226.15 4967
2226.60 5313
2227.04 4801
2227.49 4636
2227.93 4501
2228.38 3989
2228.82 4018
2229.27 4037
2229.71 3802
2230.16 3662
2230.60 3704
2231.05 3790
2231.50 4048
2231.94 3975
2232.39 3769
2232.83 3750
2233.28 3874
2233.72 3879
2234.17 3743
2234.61 3735
2235.06 3721
2235.51 3866
2235.95 3767
2236.40 3611
2236.84 3697
2237.29 3720
2237.73 3678
2238.18 3809
2238.63 3753
2239.07 3758
2239.52 3541
2239.97 3671
2240.41 3681
2240.86 3499
2241.30 3446
2241.75 3588
2242.20 3547
2242.64 3378
2243.09 2989
2243.54 3238
2243.98 3037
2244.43 2885
2244.88 2875
2245.32 2820
2245.77 2981
2246.22 3129
2246.66 3144
2247.11 3167
2247.56 3359
2248.00 2996
2248.45 3196
2248.90 3288
2249.35 3171
2249.79 3363
2250.24 3162
2250.69 3370
2251.14 3343
2251.58 3317
2252.03 3256
2252.48 3398
2252.92 3421
2253.37 3249
2253.82 2998
2254.27 3299
2254.72 3295
2255.16 3210
2255.61 3252
2256.06 3143
2256.51 3167
2256.95 3020
2257.40 3018
2257.85 3011
2258.30 3179
2258.75 3145
2259.19 3147
2259.64 3099
2260.09 3253
2260.54 3501
2260.99 3733
2261.44 3811
2261.88 4041
2262.33 4186
2262.78 4469
2263.23 4780
2263.68 4847
2264.13 4908
2264.58 4601
2265.02 4822
2265.47 4816
2265.92 4889
2266.37 5124
2266.82 4924
2267.27 5300
2267.72 5072
2268.17 4759
2268.62 4802
2269.06 4822
2269.51 4756
2269.96 4695
2270.41 4741
2270.86 4697
2271.31 4448
2271.76 4356
2272.21 4335
2272.66 4358
2273.11 4315
2273.56 4253
2274.01 4108
2274.46 3774
2274.91 3620
2275.36 3658
2275.81 3638
2276.26 3334
2276.71 3372
2277.16 3267
2277.61 3293
2278.06 3394
2278.51 3689
2278.96 3362
2279.41 3540
2279.86 3620
2280.31 3737
2280.76 3888
2281.21 3853
2281.66 3895
2282.11 3942
2282.56 4177
2283.01 4269
2283.46 4104
2283.91 4027
2284.36 4017
2284.81 3844
2285.26 3725
2285.71 3725
2286.16 3596
2286.61 3484
2287.07 3709
2287.52 3717
2287.97 3666
2288.42 3908
2288.87 3973
2289.32 4247
2289.77 4414
2290.22 4773
2290.67 5444
2291.13 5677
2291.58 5710
2292.03 5910
2292.48 5977
2292.93 5900
2293.38 5826
2293.83 5746
2294.29 5529
2294.74 4998
2295.19 4757
2295.64 4981
2296.09 4629
2296.54 4477
2297.00 4186
2297.45 4166
2297.90 3821
2298.35 3643
2298.80 3627
2299.26 3719
2299.71 3619
2300.16 3528
2300.61 3602
2301.06 3535
2301.52 3546
2301.97 3730
2302.42 3779
2302.87 3510
2303.33 3412
2303.78 3634
2304.23 3597
2304.68 3510
2305.14 3295
2305.59 3460
2306.04 3782
2306.50 3778
2306.95 3609
2307.40 3713
2307.85 3944
2308.31 4136
2308.76 3887
2309.21 4027
2309.67 4253
2310.12 4388
2310.57 4479
2311.03 4457
2311.48 4431
2311.93 4492
2312.39 4381
2312.84 4234
2313.29 4092
2313.75 3886
2314.20 3610
2314.65 3491
2315.11 3529
2315.56 3686
2316.01 3429
2316.47 3383
2316.92 3323
2317.38 3549
2317.83 3616
2318.28 3573
2318.74 3525
2319.19 3381
2319.65 3417
2320.10 3523
2320.55 3922
2321.01 3786
2321.46 3914
2321.92 3818
2322.37 3953
2322.83 4039
2323.28 3865
2323.73 3924
2324.19 4026
2324.64 4164
2325.10 3868
2325.55 4087
2326.01 4078
2326.46 4092
2326.92 4254
2327.37 4121
2327.83 3957
2328.28 3994
2328.74 4025
2329.19 4061
2329.65 3991
2330.10 4000
2330.56 3871
2331.01 3642
2331.47 3956
2331.92 3646
2332.38 3705
2332.83 3679
2333.29 3564
2333.74 3428
2334.20 3512
2334.66 3440
2335.11 3484
2335.57 3488
2336.02 3460
2336.48 3617
2336.93 3747
2337.39 3795
2337.85 4308
2338.30 4523
2338.76 4673
2339.21 5380
2339.67 5902
2340.13 6182
2340.58 6820
2341.04 6562
2341.49 6772
2341.95 6821
2342.41 6732
2342.86 6477
2343.32 6672
2343.78 6454
2344.23 6068
2344.69 5900
2345.15 5843
2345.60 5936
2346.06 6123
2346.52 6303
2346.97 6252
2347.43 6036
2347.89 6119
2348.34 5464
2348.80 5342
2349.26 4979
2349.71 4476
2350.17 4337
2350.63 4505
2351.09 4297
2351.54 4188
2352.00 4231
2352.46 4077
2352.91 3928
2353.37 3949
2353.83 3658
2354.29 3811
2354.74 3649
2355.20 3488
2355.66 3323
2356.12 3506
2356.58 3590
2357.03 3620
2357.49 3459
2357.95 3563
2358.41 3491
2358.86 3521
2359.32 3682
2359.78 3745
2360.24 3757
2360.70 3999
2361.15 3775
2361.61 3964
2362.07 4182
2362.53 4105
2362.99 4143
2363.45 3988
2363.90 3693
2364.36 3735
2364.82 3740
2365.28 3851
2365.74 3977
2366.20 3953
2366.66 4180
2367.11 4158
2367.57 4461
2368.03 4221
2368.49 4333
2368.95 4388
2369.41 4945
2369.87 4846
2370.33 5004
2370.79 4397
2371.24 4469
2371.70 4450
2372.16 4180
2372.62 3677
2373.08 3951
2373.54 3879
2374.00 4070
2374.46 3643
2374.92 3744
2375.38 3614
2375.84 3691
2376.30 3711
2376.76 3861
2377.22 3988
2377.68 3956
2378.14 4090
2378.60 4016
2379.06 4103
2379.52 4100
2379.98 4111
2380.44 4310
2380.90 4265
2381.36 4239
2381.82 4449
2382.28 4393
2382.74 4284
2383.20 4441
2383.66 4305
2384.12 3925
2384.58 3866
2385.04 3813
2385.50 3795
2385.96 3543
2386.42 3473
2386.88 3690
2387.34 3646
2387.80 3258
2388.26 3598
2388.72 3608
2389.19 3364
2389.65 3291
2390.11 3509
2390.57 3412
2391.03 3297
2391.49 3308
2391.95 3486
2392.41 3532
2392.87 3567
2393.33 3495
2393.80 3412
2394.26 3633
2394.72 3345
2395.18 3459
2395.64 3479
2396.10 3410
2396.56 3460
2397.03 3645
2397.49 3672
2397.95 3475
2398.41 3362
2398.87 3593
2399.34 3499
2399.80 3483
2400.26 3251
2400.72 3281
2401.18 3339
2401.65 3352
2402.11 3490
2402.57 3424
2403.03 3422
2403.49 3493
2403.96 3328
2404.42 3269
2404.88 3326
2405.34 3184
2405.81 3326
2406.27 3383
2406.73 3396
2407.19 3398
2407.66 4003
2408.12 3565
2408.58 3374
2409.04 3647
2409.51 3588
2409.97 3664
2410.43 3355
2410.90 3360
2411.36 3306
2411.82 3105
2412.28 3148
2412.75 3155
2413.21 3004
2413.67 2991
2414.14 3030
2414.60 3457
2415.06 3465
2415.53 3562
2415.99 3730
2416.45 3976
2416.92 4229
2417.38 4287
2417.85 4336
2418.31 4630
2418.77 4635
2419.24 4691
2419.70 4419
2420.16 4509
2420.63 4568
2421.09 4596
2421.56 4510
2422.02 4319
2422.48 4040
2422.95 4335
2423.41 4115
2423.88 4005
2424.34 4306
2424.80 4184
2425.27 4074
2425.73 4101
2426.20 4292
2426.66 4545
2427.13 4908
2427.59 4914
2428.06 4830
2428.52 4893
2428.99 4659
2429.45 4698
2429.91 4521
2430.38 4371
2430.84 4272
2431.31 3999
2431.77 3912
2432.24 3989
2432.70 3793
2433.17 3806
2433.63 3645
2434.10 3531
2434.56 3688
2435.03 3786
2435.50 3843
2435.96 3762
2436.43 4182
2436.89 3971
2437.36 4124
2437.82 4615
2438.29 4965
2438.75 5291
2439.22 5669
2439.69 6071
2440.15 6235
2440.62 6730
2441.08 6822
2441.55 7387
2442.01 7204
2442.48 7031
2442.95 6721
2443.41 6100
2443.88 5646
2444.34 4867
2444.81 4533
2445.28 4263
2445.74 3974
2446.21 3705
2446.68 3497
2447.14 3639
2447.61 3470
2448.08 3434
2448.54 3309
2449.01 3482
2449.48 3237
2449.94 3309
2450.41 3290
2450.88 3267
2451.34 3328
2451.81 3295
2452.28 3600
2452.74 3240
2453.21 3231
2453.68 3703
2454.14 3409
2454.61 3292
2455.08 3374
2455.55 3291
2456.01 3354
2456.48 3474
2456.95 3430
2457.42 3481
2457.88 3618
2458.35 3711
2458.82 3458
2459.29 3363
2459.75 3501
2460.22 3444
2460.69 3472
2461.16 3634
2461.62 3690
2462.09 3536
2462.56 3422
2463.03 3395
2463.50 3447
2463.96 3282
2464.43 3664
2464.90 3572
2465.37 3631
2465.84 3716
2466.30 3769
2466.77 3757
2467.24 3778
2467.71 3547
2468.18 3655
2468.65 3857
2469.11 3994
2469.58 3796
2470.05 3746
2470.52 3964
2470.99 3785
2471.46 3593
2471.93 3693
2472.40 3413
2472.86 3559
2473.33 3540
2473.80 3190
2474.27 3003
2474.74 3239
2475.21 3280
2475.68 3472
2476.15 3464
2476.62 3645
2477.09 3636
2477.56 3786
2478.02 4278
2478.49 4314
2478.96 4468
2479.43 4887
2479.90 5065
2480.37 5026
2480.84 4919
2481.31 5075
2481.78 5191
2482.25 4856
2482.72 4847
2483.19 4763
2483.66 4598
2484.13 4267
2484.60 4167
2485.07 3965
2485.54 3907
2486.01 3574
2486.48 3650
2486.95 3715
2487.42 3532
2487.89 3708
2488.36 3621
2488.83 3576
2489.30 3587
2489.77 3579
2490.24 3402
2490.71 3296
2491.18 3329
2491.66 3383
2492.13 3392
2492.60 3543
2493.07 3818
2493.54 3715
2494.01 3505
2494.48 3493
2494.95 3636
2495.42 3685
2495.89 3641
2496.36 3811
2496.84 3707
2497.31 3897
2497.78 3515
2498.25 3736
2498.72 3593
2499.19 3683
2499.66 3560
2500.13 3433
2500.61 3357
2501.08 3246
2501.55 3192
2502.02 3286
2502.49 3176
2502.96 2929
2503.44 3157
2503.91 3314
2504.38 3302
2504.85 3286
2505.32 3518
2505.80 3504
2506.27 3487
2506.74 3720
2507.21 3747
2507.68 3943
2508.16 4033
2508.63 3983
2509.10 4289
2509.57 4355
2510.05 4527
2510.52 4624
2510.99 4485
2511.46 4554
2511.94 4475
2512.41 4787
2512.88 4706
2513.35 4498
2513.83 4270
2514.30 4170
2514.77 4387
2515.24 4224
2515.72 4317
2516.19 4076
2516.66 3747
2517.14 3867
2517.61 3948
2518.08 3944
2518.56 3935
2519.03 4148
2519.50 4046
2519.98 3900
2520.45 3784
2520.92 3640
2521.40 3301
2521.87 3459
2522.34 3462
2522.82 3605
2523.29 3791
2523.76 3395
2524.24 3357
2524.71 3258
2525.19 3671
2525.66 3597
2526.13 3459
2526.61 3761
2527.08 3820
2527.55 4046
2528.03 4247
2528.50 3851
2528.98 3926
2529.45 3717
2529.93 3887
2530.40 3903
2530.87 3746
2531.35 3701
2531.82 3571
2532.30 3402
2532.77 3498
2533.25 3660
2533.72 3549
2534.20 3641
2534.67 3668
2535.15 3420
2535.62 3391
2536.09 3416
2536.57 3365
2537.04 3565
2537.52 3183
2537.99 3372
2538.47 3622
2538.94 3336
2539.42 3534
2539.90 3418
2540.37 3417
2540.85 3629
2541.32 3857
2541.80 3829
2542.27 3615
2542.75 3702
2543.22 3739
2543.70 3827
2544.17 3692
2544.65 3843
2545.13 3838
2545.60 3869
2546.08 4101
2546.55 4300
2547.03 4330
2547.50 4413
2547.98 4490
2548.46 4907
2548.93 4951
2549.41 4927
2549.88 4829
2550.36 4710
2550.84 4710
2551.31 4495
2551.79 4454
2552.27 4570
2552.74 5081
2553.22 5387
2553.70 5407
2554.17 5418
2554.65 5732
2555.12 6538
2555.60 6871
2556.08 7390
2556.55 7375
2557.03 7711
2557.51 7660
2557.99 7366
2558.46 7040
2558.94 6437
2559.42 5900
2559.89 5336
2560.37 4939
2560.85 4680
2561.32 4159
2561.80 4057
2562.28 3683
2562.76 3674
2563.23 3512
2563.71 3625
2564.19 3543
2564.67 3467
2565.14 3393
2565.62 3471
2566.10 3424
2566.58 3301
2567.05 3416
2567.53 3174
2568.01 3140
2568.49 3118
2568.97 3186
2569.44 3291
2569.92 3185
2570.40 3405
2570.88 3435
2571.36 3140
2571.83 3226
2572.31 3130
2572.79 3068
2573.27 3257
2573.75 3383
2574.23 3115
2574.70 3448
2575.18 3376
2575.66 3281
2576.14 3407
2576.62 3120
2577.10 3212
2577.58 3268
2578.05 3225
2578.53 3237
2579.01 3168
2579.49 3178
2579.97 3272
2580.45 3176
2580.93 3166
2581.41 3222
2581.89 3271
2582.37 3290
2582.84 3172
2583.32 3240
2583.80 3166
2584.28 3161
2584.76 3105
2585.24 3380
2585.72 3417
2586.20 3305
2586.68 3442
2587.16 3111
2587.64 3180
2588.12 3296
2588.60 3459
2589.08 3389
2589.56 3413
2590.04 3468
2590.52 3606
2591.00 3594
2591.48 3557
2591.96 3626
2592.44 3805
2592.92 3899
2593.40 4004
2593.88 4045
2594.36 4236
2594.84 4495
2595.32 4530
2595.80 4688
2596.28 4942
2596.76 4803
2597.24 5185
2597.72 5375
2598.20 4566
2598.68 4473
2599.16 4289
2599.64 4154
2600.13 4059
2600.61 3726
2601.09 3526
2601.57 3574
2602.05 3582
2602.53 3226
2603.01 3138
2603.49 3362
2603.97 3079
2604.45 3128
2604.94 3143
2605.42 3183
2605.90 3360
2606.38 3417
2606.86 3595
2607.34 3353
2607.82 3837
2608.31 4160
2608.79 4445
2609.27 4667
2609.75 4545
2610.23 4923
2610.71 4630
2611.20 4491
2611.68 5002
2612.16 4859
2612.64 4600
2613.12 4889
2613.61 5085
2614.09 4792
2614.57 4410
2615.05 4455
2615.53 4319
2616.02 4081
2616.50 4042
2616.98 3731
2617.46 3557
2617.95 3429
2618.43 3371
2618.91 3558
2619.39 3322
2619.88 3347
2620.36 3279
2620.84 3109
2621.32 3261
2621.81 3215
2622.29 3361
2622.77 3406
2623.26 3444
2623.74 3374
2624.22 3106
2624.70 3217
2625.19 3440
2625.67 3389
2626.15 3284
2626.64 3329
2627.12 3509
2627.60 3204
2628.09 3341
2628.57 3338
2629.05 3330
2629.54 3299
2630.02 3317
2630.50 3358
2630.99 3386
2631.47 3335
2631.96 3513
2632.44 3923
2632.92 3764
2633.41 3486
2633.89 3529
2634.38 3672
2634.86 3733
2635.34 3614
2635.83 3534
2636.31 3496
2636.80 3399
2637.28 3488
2637.76 3458
2638.25 3683
2638.73 3745
2639.22 3570
2639.70 3613
2640.19 3649
2640.67 3766
2641.16 3715
2641.64 3863
2642.12 3625
2642.61 3729
2643.09 3491
2643.58 3464
2644.06 3433
2644.55 3415
2645.03 3209
2645.52 3188
2646.00 3278
2646.49 3392
2646.97 3389
2647.46 3410
2647.94 3327
2648.43 3383
2648.91 3414
2649.40 3700
2649.89 3555
2650.37 3527
2650.86 3660
2651.34 3474
2651.83 3339
2652.31 3423
2652.80 3456
2653.28 3493
2653.77 3483
2654.26 3257
2654.74 3523
2655.23 3638
2655.71 3455
2656.20 3579
2656.69 3349
2657.17 3381
2657.66 3294
2658.14 3159
2658.63 3018
2659.12 3245
2659.60 3052
2660.09 2993
2660.58 3246
2661.06 3065
2661.55 3165
2662.03 3052
2662.52 3206
2663.01 3194
2663.49 3179
2663.98 3512
2664.47 3355
2664.95 3223
2665.44 3313
2665.93 3564
2666.42 3490
2666.90 3502
2667.39 3269
2667.88 3279
2668.36 3505
2668.85 3340
2669.34 3364
2669.82 3391
2670.31 3518
2670.80 3637
2671.29 3615
2671.77 3960
2672.26 4028
2672.75 4036
2673.24 4204
2673.72 4659
2674.21 4753
2674.70 4785
2675.19 4998
2675.67 5031
2676.16 4729
2676.65 4614
2677.14 4580
2677.63 4765
2678.11 4895
2678.60 4631
2679.09 4672
2679.58 4917
2680.07 5310
2680.55 5438
2681.04 5826
2681.53 6009
2682.02 6213
2682.51 6368
2683.00 6747
2683.48 6653
2683.97 6661
2684.46 6924
2684.95 7129
2685.44 7187
2685.93 6908
2686.42 7001
2686.90 6372
2687.39 5910
2687.88 5765
2688.37 5143
2688.86 5083
2689.35 4472
2689.84 4214
2690.33 4018
2690.82 3882
2691.31 3840
2691.79 3974
2692.28 3800
2692.77 3404
2693.26 3434
2693.75 3851
2694.24 3567
2694.73 3629
2695.22 3567
2695.71 3872
2696.20 3863
2696.69 3867
2697.18 3732
2697.67 3793
2698.16 3441
2698.65 3753
2699.14 3811
2699.63 3645
2700.12 3665
2700.61 3765
2701.10 3904
2701.59 4105
2702.08 4046
2702.57 3998
2703.06 4158
2703.55 4271
2704.04 3950
2704.53 3761
2705.02 3677
2705.51 3557
2706.00 3528
2706.49 3454
2706.98 3648
2707.47 3730
2707.96 3543
2708.45 3624
2708.95 3627
2709.44 3463
2709.93 3573
2710.42 3483
2710.91 3859
2711.40 3964
2711.89 3806
2712.38 4005
2712.87 3763
2713.36 3699
2713.86 3706
2714.35 3874
2714.84 3860
2715.33 3561
2715.82 3746
2716.31 3624
2716.80 3503
2717.30 3443
2717.79 3472
2718.28 3456
2718.77 3415
2719.26 3416
2719.75 3641
2720.25 3599
2720.74 3756
2721.23 3828
2721.72 3731
2722.21 4031
2722.70 4246
2723.20 4143
2723.69 4224
2724.18 4026
2724.67 4221
2725.17 4210
2725.66 3913
2726.15 4027
2726.64 3760
2727.14 3846
2727.63 3665
2728.12 3546
2728.61 3311
2729.11 3403
2729.60 3277
2730.09 3426
2730.58 3391
2731.08 3386
2731.57 3466
2732.06 3382
2732.55 3645
2733.05 3413
2733.54 3535
2734.03 3622
2734.53 3545
2735.02 3516
2735.51 3550
2736.01 3562
2736.50 3526
2736.99 3589
2737.49 3662
2737.98 3453
2738.47 3785
2738.97 3791
2739.46 3529
2739.95 3534
2740.45 3570
2740.94 3449
2741.43 3409
2741.93 3231
2742.42 3202
2742.92 3330
2743.41 3408
2743.90 3301
2744.40 3203
2744.89 3087
2745.39 3083
2745.88 3158
2746.37 3291
2746.87 3071
2747.36 3328
2747.86 3305
2748.35 3123
2748.85 3209
2749.34 3203
2749.83 3257
2750.33 3452
2750.82 3322
2751.32 3389
2751.81 3386
2752.31 3339
2752.80 3124
2753.30 3272
2753.79 3375
2754.29 3611
2754.78 3787
2755.28 3746
2755.77 3655
2756.27 3599
2756.76 3655
2757.26 3832
2757.75 3831
2758.25 3793
2758.74 3796
2759.24 3706
2759.73 3667
2760.23 3340
2760.72 3342
2761.22 3133
2761.71 3462
2762.21 3444
2762.71 3315
2763.20 3233
2763.70 3234
2764.19 3043
2764.69 3297
2765.18 3477
2765.68 3525
2766.18 3229
2766.67 3301
2767.17 3347
2767.66 3471
2768.16 3102
2768.66 3231
2769.15 3388
2769.65 3358
2770.15 3471
2770.64 3488
2771.14 3384
2771.63 3335
2772.13 3352
2772.63 3788
2773.12 3891
2773.62 3879
2774.12 3971
2774.61 3760
2775.11 3788
2775.61 3656
2776.10 3826
2776.60 4151
2777.10 4151
2777.60 4041
2778.09 4035
2778.59 4219
2779.09 4258
2779.58 4327
2780.08 4229
2780.58 3974
2781.08 3803
2781.57 3733
2782.07 4178
2782.57 4248
2783.06 3870
2783.56 3950
2784.06 3913
2784.56 3827
2785.06 3650
2785.55 3592
2786.05 3687
2786.55 3629
2787.05 3782
2787.54 3426
2788.04 3584
2788.54 3647
2789.04 3607
2789.54 3423
2790.03 3330
2790.53 3223
2791.03 3205
2791.53 3201
2792.03 3491
2792.52 3494
2793.02 3470
2793.52 3750
2794.02 4267
2794.52 4266
2795.02 4767
2795.52 5406
2796.01 5722
2796.51 6610
2797.01 7482
2797.51 7698
2798.01 8213
2798.51 8346
2799.01 8252
2799.51 7908
2800.00 7292
2800.50 6757
2801.00 5918
2801.50 5536
2802.00 5178
2802.50 4645
2803.00 4478
2803.50 4255
2804.00 4508
2804.50 4403
2805.00 4356
2805.50 4879
2806.00 5274
2806.50 5597
2806.99 5908
2807.49 6551
2807.99 7229
2808.49 7718
2808.99 8404
2809.49 8730
2809.99 8891
2810.49 8728
2810.99 8466
2811.49 7866
2811.99 7249
2812.49 6761
2812.99 5977
2813.49 5409
2813.99 4929
2814.49 4829
2814.99 4251
2815.49 4181
2815.99 4126
2816.50 3914
2817.00 4061
2817.50 4129
2818.00 4138
2818.50 4421
2819.00 4194
2819.50 4171
2820.00 4081
2820.50 4192
2821.00 4228
2821.50 4004
2822.00 4000
2822.50 3999
2823.00 4023
2823.51 4068
2824.01 3862
2824.51 3778
2825.01 3809
2825.51 3757
2826.01 3787
2826.51 3815
2827.01 3905
2827.52 3694
2828.02 3616
2828.52 3707
2829.02 3670
2829.52 3892
2830.02 3714
2830.53 3753
2831.03 3794
2831.53 3571
2832.03 3602
2832.53 3765
2833.03 3393
2833.54 3722
2834.04 3891
2834.54 3894
2835.04 3865
2835.54 3803
2836.05 4129
2836.55 4119
2837.05 4183
2837.55 4500
2838.06 4479
2838.56 4566
2839.06 4753
2839.56 4410
2840.07 4413
2840.57 4493
2841.07 4650
2841.57 4175
2842.08 3844
2842.58 3885
2843.08 3804
2843.58 4001
2844.09 4080
2844.59 3824
2845.09 3726
2845.60 3812
2846.10 3897
2846.60 4053
2847.11 4061
2847.61 4089
2848.11 4151
2848.62 4116
2849.12 4357
2849.62 4344
2850.13 4211
2850.63 3909
2851.13 3865
2851.64 3753
2852.14 3690
2852.64 3728
2853.15 3488
2853.65 3325
2854.15 3259
2854.66 3666
2855.16 3686
2855.67 3634
2856.17 3629
2856.67 3667
2857.18 3743
2857.68 3652
2858.19 3894
2858.69 3922
2859.19 3702
2859.70 3641
2860.20 3625
2860.71 3763
2861.21 3804
2861.72 3762
2862.22 3920
2862.73 3861
2863.23 3609
2863.73 3706
2864.24 3580
2864.74 3556
2865.25 3506
2865.75 3560
2866.26 3534
2866.76 3341
2867.27 3394
2867.77 3263
2868.28 3302
2868.78 3336
2869.29 3441
2869.79 3671
2870.30 3710
2870.80 3644
2871.31 3685
2871.81 3813
2872.32 3786
2872.83 3845
2873.33 4128
2873.84 3962
2874.34 3792
2874.85 3744
2875.35 4033
2875.86 3964
2876.36 3950
2876.87 4123
2877.38 4034
2877.88 4182
2878.39 4509
2878.89 4400
2879.40 4625
2879.91 4758
2880.41 5222
2880.92 5452
2881.42 5691
2881.93 6279
2882.44 6489
2882.94 6683
2883.45 6854
2883.96 6651
2884.46 6838
2884.97 6687
2885.48 6595
2885.98 6280
2886.49 6457
2886.99 6590
2887.50 6444
2888.01 6581
2888.52 6798
2889.02 6471
2889.53 6024
2890.04 5593
2890.54 5548
2891.05 5438
2891.56 4996
2892.06 4579
2892.57 4274
2893.08 4270
2893.59 3932
2894.09 3832
2894.60 3940
2895.11 3834
2895.62 3887
2896.12 3794
2896.63 3964
2897.14 4111
2897.65 4253
2898.15 4655
2898.66 4365
2899.17 4011
2899.68 3890
2900.18 3889
2900.69 3972
2901.20 4094
2901.71 4005
2902.22 4026
2902.72 4174
2903.23 4413
2903.74 4597
2904.25 4266
2904.76 4305
2905.26 4417
2905.77 4251
2906.28 4656
2906.79 4481
2907.30 4316
2907.81 4505
2908.32 4401
2908.82 4076
2909.33 4155
2909.84 3950
2910.35 4295
2910.86 4110
2911.37 3937
2911.88 4124
2912.38 4026
2912.89 4138
2913.40 4411
2913.91 4412
2914.42 4228
2914.93 4364
2915.44 4312
2915.95 4559
2916.46 4863
2916.97 4640
2917.48 4898
2917.99 4712
2918.50 4642
2919.00 4816
2919.51 4663
2920.02 4699
2920.53 4892
2921.04 5001
2921.55 5104
2922.06 5300
2922.57 5724
2923.08 5999
2923.59 6858
2924.10 7494
2924.61 7891
2925.12 8829
2925.63 9377
2926.14 10111
2926.65 10548
2927.16 10003
2927.67 9402
2928.18 8898
2928.69 8116
2929.20 7548
2929.71 6547
2930.22 5730
2930.73 5321
2931.25 4613
2931.76 4179
2932.27 4059
2932.78 3887
2933.29 4013
2933.80 3961
2934.31 3767
2934.82 3887
2935.33 3572
2935.84 3540
2936.35 3711
2936.86 3780
2937.38 3566
2937.89 3756
2938.40 3766
2938.91 3451
2939.42 3596
2939.93 3672
2940.44 3630
2940.95 3804
2941.47 3937
2941.98 3803
2942.49 3932
2943.00 4236
2943.51 4041
2944.02 4392
2944.53 4461
2945.05 4502
2945.56 4628
2946.07 4599
2946.58 4831
2947.09 4816
2947.61 5091
2948.12 5151
2948.63 4889
2949.14 4485
2949.65 4350
2950.17 4469
2950.68 4246
2951.19 4194
2951.70 4136
2952.22 4047
2952.73 4068
2953.24 3715
2953.75 3952
2954.27 4053
2954.78 3847
2955.29 4109
2955.80 4064
2956.32 4037
2956.83 3831
2957.34 3911
2957.85 4053
2958.37 4207
2958.88 4219
2959.39 4330
2959.91 4355
2960.42 4481
2960.93 4558
2961.45 4701
2961.96 4871
2962.47 5149
2962.99 4904
2963.50 4938
2964.01 5006
2964.53 4855
2965.04 4601
2965.55 4152
2966.07 4247
2966.58 4148
2967.09 3844
2967.61 3785
2968.12 3822
2968.63 3699
2969.15 3535
2969.66 3445
2970.18 3304
2970.69 3429
2971.20 3379
2971.72 3414
2972.23 3365
2972.75 3460
2973.26 3432
2973.78 3646
2974.29 3612
2974.80 3717
2975.32 3645
2975.83 3711
2976.35 3690
2976.86 3681
2977.38 3607
2977.89 3531
2978.41 3512
2978.92 3443
2979.43 3534
2979.95 3670
2980.46 3758
2980.98 3666
2981.49 3803
2982.01 3766
2982.52 3878
2983.04 3709
2983.55 3977
2984.07 3746
2984.58 3734
2985.10 3996
2985.61 4209
2986.13 4001
2986.65 3909
2987.16 4272
2987.68 4011
2988.19 3988
2988.71 4064
2989.22 3809
2989.74 3974
2990.25 4072
2990.77 4015
2991.29 3922
2991.80 4223
2992.32 4568
2992.83 4693
2993.35 4610
2993.86 4745
2994.38 4643
2994.90 4775
2995.41 4800
2995.93 4948
2996.45 5212
2996.96 5756
2997.48 5732
2997.99 5846
2998.51 5988
2999.03 6116
2999.54 5929
3000.06 5978
3000.58 5895
3001.09 5492
3001.61 5621
3002.13 5801
3002.64 5762
3003.16 5751
3003.68 5799
3004.19 6253
3004.71 6077
3005.23 6441
3005.74 6503
3006.26 6552
3006.78 6982
3007.30 6884
3007.81 6124
3008.33 5518
3008.85 5439
3009.36 5125
3009.88 4556
3010.40 4324
3010.92 4276
3011.43 4007
3011.95 3733
3012.47 3610
3012.99 3767
3013.50 3781
3014.02 3830
3014.54 3862
3015.06 4058
3015.58 3882
3016.09 3849
3016.61 3822
3017.13 3833
3017.65 3933
3018.17 3910
3018.68 4033
3019.20 4124
3019.72 4284
3020.24 4486
3020.76 4368
3021.28 4479
3021.79 4323
3022.31 4535
3022.83 4669
3023.35 4720
3023.87 5367
3024.39 5354
3024.90 5124
3025.42 5310
3025.94 5549
3026.46 5301
3026.98 5391
3027.50 5251
3028.02 4916
3028.54 4604
3029.06 4322
3029.57 4247
3030.09 4289
3030.61 4108
3031.13 4081
3031.65 4307
3032.17 4217
3032.69 4248
3033.21 4605
3033.73 4704
3034.25 4802
3034.77 5094
3035.29 5529
3035.81 5479
3036.33 5591
3036.85 5509
3037.37 5777
3037.89 5741
3038.40 5718
3038.92 5359
3039.44 4916
3039.96 4696
3040.48 4570
3041.00 4186
3041.52 4172
3042.04 4025
3042.56 3990
3043.09 3719
3043.61 3551
3044.13 3406
3044.65 3535
3045.17 3704
3045.69 3643
3046.21 3748
3046.73 3516
3047.25 3570
3047.77 3650
3048.29 3587
3048.81 3538
3049.33 3301
3049.85 3416
3050.37 3562
3050.89 3831
3051.41 3707
3051.94 3574
3052.46 3419
3052.98 3694
3053.50 3798
3054.02 3832
3054.54 3896
3055.06 3890
3055.58 3677
3056.10 3512
3056.63 3655
3057.15 3654
3057.67 3616
3058.19 3583
3058.71 3610
3059.23 3665
3059.76 3775
3060.28 3591
3060.80 3416
3061.32 3559
3061.84 3567
3062.36 3663
3062.89 3672
3063.41 3940
3063.93 3934
3064.45 4144
3064.97 4044
3065.50 3738
3066.02 4011
3066.54 4022
3067.06 4043
3067.58 4041
3068.11 4063
3068.63 3860
3069.15 3875
3069.67 3973
3070.20 4061
3070.72 3906
3071.24 3891
3071.76 4066
3072.29 3768
3072.81 3815
3073.33 3815
3073.86 3793
3074.38 3763
3074.90 4010
3075.42 4181
3075.95 4269
3076.47 4263
3076.99 4357
3077.52 4322
3078.04 4611
3078.56 4570
3079.09 4739
3079.61 4658
3080.13 4708
3080.66 4738
3081.18 4767
3081.70 4854
3082.23 4388
3082.75 4540
3083.27 4633
3083.80 4398
3084.32 4036
3084.85 4041
3085.37 4152
3085.89 4035
3086.42 4036
3086.94 3994
3087.46 3905
3087.99 3900
3088.51 3881
3089.04 3808
3089.56 3721
3090.09 3579
3090.61 3504
3091.13 3676
3091.66 3838
3092.18 3737
3092.71 3860
3093.23 3805
3093.76 3866
3094.28 3904
3094.81 4013
3095.33 3648
3095.85 3930
3096.38 4024
3096.90 4201
3097.43 4132
3097.95 4294
3098.48 4313
3099.00 4502
3099.53 4777
3100.05 5116
3100.58 5647
3101.10 5713
3101.63 6637
3102.15 7503
3102.68 8400
3103.21 9210
3103.73 9503
3104.26 9551
3104.78 9350
3105.31 9429
3105.83 8925
3106.36 8007
3106.88 7110
3107.41 6326
3107.94 5565
3108.46 5474
3108.99 5009
3109.51 4816
3110.04 4982
3110.56 4880
3111.09 4835
3111.62 5055
3112.14 5521
3112.67 5199
3113.19 5191
3113.72 4905
3114.25 4521
3114.77 4595
3115.30 4363
3115.83 3936
3116.35 3916
3116.88 3899
3117.41 3751
3117.93 3764
3118.46 3521
3118.99 3686
3119.51 3467
3120.04 3412
3120.57 3422
3121.09 3813
3121.62 3770
3122.15 3597
3122.67 3651
3123.20 3838
3123.73 4001
3124.25 3944
3124.78 4075
3125.31 3924
3125.84 3672
3126.36 3631
3126.89 3570
3127.42 3148
3127.95 3283
3128.47 3775
3129.00 3819
3129.53 3657
3130.06 3753
3130.58 3653
3131.11 3646
3131.64 3807
3132.17 3616
3132.69 3606
3133.22 3736
3133.75 3489
3134.28 3615
3134.81 3485
3135.33 3427
3135.86 3600
3136.39 3506
3136.92 3401
3137.45 3709
3137.97 3627
3138.50 3556
3139.03 3616
3139.56 3606
3140.09 3606
3140.62 3973
3141.15 3712
3141.67 3652
3142.20 3327
3142.73 3484
3143.26 3520
3143.79 3405
3144.32 3448
3144.85 3479
3145.38 3496
3145.90 3679
3146.43 3843
3146.96 3964
3147.49 4041
3148.02 4087
3148.55 4521
3149.08 4188
3149.61 4486
3150.14 4588
3150.67 4559
3151.20 4541
3151.73 4439
3152.25 4113
3152.78 4086
3153.31 4140
3153.84 4083
3154.37 3827
3154.90 3676
3155.43 3581
3155.96 3648
3156.49 3651
3157.02 3777
3157.55 3694
3158.08 3951
3158.61 4097
3159.14 3971
3159.67 4023
3160.20 4249
3160.73 3876
3161.26 3736
3161.79 3834
3162.32 3543
3162.85 3604
3163.38 3570
3163.91 3446
3164.44 3316
3164.98 3253
3165.51 3294
3166.04 3303
3166.57 3499
3167.10 3621
3167.63 3746
3168.16 3689
3168.69 3902
3169.22 3812
3169.75 3880
3170.28 3740
3170.81 3547
3171.35 3657
3171.88 3761
3172.41 3461
3172.94 3594
3173.47 3570
3174.00 3435
3174.53 3401
3175.06 3568
3175.60 3532
3176.13 3611
3176.66 3405
3177.19 3642
3177.72 3657
3178.25 3603
3178.78 3649
3179.32 3688
3179.85 3547
3180.38 3715
3180.91 3668
3181.44 3633
3181.98 3619
3182.51 3509
3183.04 3619
3183.57 3306
3184.10 3444
3184.64 3500
3185.17 3363
3185.70 3305
3186.23 3471
3186.77 3377
3187.30 3466
3187.83 3534
3188.36 3532
3188.90 3700
3189.43 3571
3189.96 3465
3190.49 3421
3191.03 3462
3191.56 3464
3192.09 3594
3192.62 3426
3193.16 3426
3193.69 3340
3194.22 3249
3194.76 3483
3195.29 3422
3195.82 3535
3196.36 3437
3196.89 3436
3197.42 3584
3197.96 3793
3198.49 3588
3199.02 3690
3199.56 3852
3200.09 3744
3200.62 3919
3201.16 3924
3201.69 3820
3202.22 3988
3202.76 4077
3203.29 4310
3203.82 4444
3204.36 4559
3204.89 4351
3205.43 4277
3205.96 4150
3206.49 4009
3207.03 3993
3207.56 3975
3208.10 4213
3208.63 3891
3209.16 4082
3209.70 4218
3210.23 4174
3210.77 4118
3211.30 4281
3211.84 4416
3212.37 4618
3212.91 4557
3213.44 4372
3213.97 4475
3214.51 4241
3215.04 4189
3215.58 3854
3216.11 3791
3216.65 3693
3217.18 3654
3217.72 3570
3218.25 3405
3218.79 3416
3219.32 3637
3219.86 3866
3220.39 3675
3220.93 3879
3221.46 3782
3222.00 3732
3222.53 3902
3223.07 3943
3223.61 4008
3224.14 3892
3224.68 4196
3225.21 4296
3225.75 4131
3226.28 4134
3226.82 4090
3227.36 4003
3227.89 4189
3228.43 4068
3228.96 3859
3229.50 3827
3230.03 3622
3230.57 3501
3231.11 3453
3231.64 3527
3232.18 3632
3232.71 3372
3233.25 3422
3233.79 3420
3234.32 3451
3234.86 3452
3235.40 3437
3235.93 3549
3236.47 3659
3237.01 3780
3237.54 3633
3238.08 3733
3238.62 4004
3239.15 3953
3239.69 3943
3240.23 4068
3240.76 4054
3241.30 3844
3241.84 3796
3242.37 4140
3242.91 3911
3243.45 3805
3243.99 3695
3244.52 3661
3245.06 3591
3245.60 3494
3246.13 3609
3246.67 3586
3247.21 3743
3247.75 3650
3248.28 3786
3248.82 3754
3249.36 3745
3249.90 3900
3250.43 3865
3250.97 3708
3251.51 3969
3252.05 3957
3252.59 3977
3253.12 3855
3253.66 3809
3254.20 3871
3254.74 3666
3255.28 3847
3255.81 3980
3256.35 3992
3256.89 4218
3257.43 4429
3257.97 4374
3258.50 4673
3259.04 4586
3259.58 4626
3260.12 5363
3260.66 5891
3261.20 5614
3261.74 6091
3262.27 6350
3262.81 6561
3263.35 6505
3263.89 6374
3264.43 6729
3264.97 6649
3265.51 6459
3266.05 6414
3266.58 6772
3267.12 6848
3267.66 6711
3268.20 6967
3268.74 7148
3269.28 7005
3269.82 6269
3270.36 5903
3270.90 5366
3271.44 5023
3271.98 4957
3272.52 4499
3273.06 4490
3273.60 4356
3274.14 4256
3274.67 4221
3275.21 4162
3275.75 4261
3276.29 4301
3276.83 4103
3277.37 4330
3277.91 4362
3278.45 4185
3278.99 4648
3279.53 4539
3280.07 4728
3280.61 4624
3281.15 4778
3281.69 5130
3282.23 4835
3282.78 4765
3283.32 4794
3283.86 4992
3284.40 4910
3284.94 5106
3285.48 5218
3286.02 5137
3286.56 5744
3287.10 5504
3287.64 5362
3288.18 5432
3288.72 5200
3289.26 5191
3289.80 5402
3290.34 5118
3290.89 4877
3291.43 5228
3291.97 5308
3292.51 5311
3293.05 5574
3293.59 6009
3294.13 6477
3294.67 6678
3295.22 6914
3295.76 7561
3296.30 8220
3296.84 8003
3297.38 8376
3297.92 8572
3298.46 8015
3299.01 7325
3299.55 7137
3300.09 6542
3300.63 6170
3301.17 5424
3301.71 5355
3302.26 5342
3302.80 5236
3303.34 4771
3303.88 4711
3304.42 4637
3304.97 4738
3305.51 4743
3306.05 4559
3306.59 4575
3307.14 4796
3307.68 4562
3308.22 4439
3308.76 4615
3309.31 4251
3309.85 4078
3310.39 4308
3310.93 4110
3311.48 4002
3312.02 4289
3312.56 4626
3313.10 4527
3313.65 4565
3314.19 4531
3314.73 4572
3315.28 4538
3315.82 4749
3316.36 5041
3316.91 5133
3317.45 5182
3317.99 5408
3318.54 5488
3319.08 5450
3319.62 5639
3320.17 5766
3320.71 5996
3321.25 6443
3321.80 6462
3322.34 6579
3322.88 6456
3323.43 6685
3323.97 6307
3324.51 6598
3325.06 6177
3325.60 6038
3326.15 5976
3326.69 5766
3327.23 5729
3327.78 5499
3328.32 5431
3328.87 5307
3329.41 5169
3329.95 5179
3330.50 5722
3331.04 6133
3331.59 6713
3332.13 7972
3332.68 9642
3333.22 11444
3333.77 12951
3334.31 15003
3334.85 17450
3335.40 19987
3335.94 21955
3336.49 24305
3337.03 25794
3337.58 26176
3338.12 26067
3338.67 24683
3339.21 23231
3339.76 20352
3340.30 18379
3340.85 15848
3341.39 13734
3341.94 11825
3342.48 10360
3343.03 8773
3343.57 7594
3344.12 6724
3344.66 6121
3345.21 6077
3345.76 5742
3346.30 5252
3346.85 5263
3347.39 5545
3347.94 5258
3348.48 5111
3349.03 4959
3349.58 5019
3350.12 4979
3350.67 5478
3351.21 5571
3351.76 5546
3352.31 5722
3352.85 5952
3353.40 6001
3353.94 6191
3354.49 6360
3355.04 6444
3355.58 6688
3356.13 7042
3356.68 6958
3357.22 6529
3357.77 6453
3358.31 5992
3358.86 5814
3359.41 5776
3359.95 5324
3360.50 5020
3361.05 4900
3361.59 4499
3362.14 4278
3362.69 4322
3363.24 4407
3363.78 4474
3364.33 4498
3364.88 4488
3365.42 4706
3365.97 4812
3366.52 4742
3367.06 4713
3367.61 4591
3368.16 4524
3368.71 4361
3369.25 4263
3369.80 4258
3370.35 4624
3370.90 4889
3371.44 5006
3371.99 4963
3372.54 5582
3373.09 5673
3373.64 5993
3374.18 6104
3374.73 6578
3375.28 7019
3375.83 7126
3376.37 6794
3376.92 6312
3377.47 5704
3378.02 5858
3378.57 5206
3379.12 4945
3379.66 4658
3380.21 4316
3380.76 4235
3381.31 4109
3381.86 3978
3382.41 3927
3382.95 4037
3383.50 4105
3384.05 4116
3384.60 4004
3385.15 4002
3385.70 3795
3386.25 3866
3386.80 3873
3387.34 4030
3387.89 3807
3388.44 4059
3388.99 4067
3389.54 4092
3390.09 4029
3390.64 4025
3391.19 3869
3391.74 4017
3392.29 4047
3392.84 4068
3393.38 3932
3393.93 3862
3394.48 3667
3395.03 3862
3395.58 3904
3396.13 4098
3396.68 3990
3397.23 3752
3397.78 3608
3398.33 3593
3398.88 3624
3399.43 3589
3399.98 3707
3400.53 3688
3401.08 3328
3401.63 3378
3402.18 3457
3402.73 3256
3403.28 3508
3403.83 3437
3404.38 3390
3404.93 3236
3405.48 3367
3406.03 3360
3406.58 3302
3407.13 3379
3407.68 3525
3408.23 3210
3408.79 3290
3409.34 3687
3409.89 3783
3410.44 3563
3410.99 3649
3411.54 3934
3412.09 4081
3412.64 4212
3413.19 4057
3413.74 4244
3414.29 4284
3414.84 4178
3415.40 4113
3415.95 3842
3416.50 3685
3417.05 3603
3417.60 3617
3418.15 3689
3418.70 3558
3419.26 3408
3419.81 3205
3420.36 3101
3420.91 3301
3421.46 3183
3422.01 3463
3422.57 3711
3423.12 3509
3423.67 3615
3424.22 3526
3424.77 3660
3425.32 3700
3425.88 3775
3426.43 3782
3426.98 3828
3427.53 3593
3428.08 3414
3428.64 3341
3429.19 3411
3429.74 3313
3430.29 3408
3430.85 3574
3431.40 3485
3431.95 3253
3432.50 3394
3433.06 3280
3433.61 3483
3434.16 3238
3434.71 3423
3435.27 3470
3435.82 3469
3436.37 3389
3436.93 3216
3437.48 3258
3438.03 3518
3438.58 3450
3439.14 3616
3439.69 3423
3440.24 3386
3440.80 3471
3441.35 3428
3441.90 3483
3442.46 3533
3443.01 3316
3443.56 3443
3444.12 3502
3444.67 3312
3445.22 3379
3445.78 3207
3446.33 3165
3446.89 3264
3447.44 3313
3447.99 3267
3448.55 3155
3449.10 3289
3449.65 3254
3450.21 3063
3450.76 3156
3451.32 3038
3451.87 3186
3452.42 2882
3452.98 2868
3453.53 2987
3454.09 3166
3454.64 3103
3455.20 3135
3455.75 2977
3456.30 3020
3456.86 2978
3457.41 3044
3457.97 2987
3458.52 2971
3459.08 3015
3459.63 3107
3460.19 2976
3460.74 2920
3461.30 3012
3461.85 2882
3462.41 2913
3462.96 3035
3463.52 2989
3464.07 3012
3464.63 3075
3465.18 3108
3465.74 3139
3466.29 3206
3466.85 3244
3467.40 3137
3467.96 3104
3468.51 3133
3469.07 3110
3469.63 3240
3470.18 3367
3470.74 3419
3471.29 3385
3471.85 3564
3472.40 3641
3472.96 3401
3473.52 3404
3474.07 3462
3474.63 3364
3475.18 3149
3475.74 3126
3476.29 3289
3476.85 3302
3477.41 3301
3477.96 3323
3478.52 3581
3479.08 3672
3479.63 3581
3480.19 3952
3480.74 4057
3481.30 3957
3481.86 4046
3482.41 3990
3482.97 3747
3483.53 3796
3484.08 3884
3484.64 3861
3485.20 3766
3485.75 3534
3486.31 3766
3486.87 3800
3487.43 3890
3487.98 4124
3488.54 4164
3489.10 4408
3489.65 5176
3490.21 5708
3490.77 6135
3491.33 6782
3491.88 7772
3492.44 8118
3493.00 8787
3493.55 9062
3494.11 8566
3494.67 8277
3495.23 7884
3495.78 7227
3496.34 7114
3496.90 6458
3497.46 5780
3498.02 5744
3498.57 5752
3499.13 5255
3499.69 5793
3500.25 6258
3500.81 6311
3501.36 6170
3501.92 6242
3502.48 6550
3503.04 6329
3503.60 6241
3504.15 6423
3504.71 6333
3505.27 6504
3505.83 6406
3506.39 6694
3506.95 6307
3507.50 6077
3508.06 5982
3508.62 5502
3509.18 5233
3509.74 4877
3510.30 4882
3510.86 4685
3511.42 4480
3511.97 4267
3512.53 4076
3513.09 3840
3513.65 3954
3514.21 3992
3514.77 3940
3515.33 3571
3515.89 3319
3516.45 3455
3517.01 3301
3517.57 3410
3518.13 3565
3518.69 3588
3519.24 3630
3519.80 3555
3520.36 3873
3520.92 3709
3521.48 3627
3522.04 3884
3522.60 3972
3523.16 4046
3523.72 4081
3524.28 4105
3524.84 4322
3525.40 4084
3525.96 4346
3526.52 4051
3527.08 3928
3527.64 3900
3528.20 3498
3528.76 3547
3529.32 3424
3529.88 3308
3530.44 3189
3531.00 3427
3531.56 3651
3532.13 3508
3532.69 3292
3533.25 3713
3533.81 3621
3534.37 3475
3534.93 3773
3535.49 3601
3536.05 3570
3536.61 3722
3537.17 3875
3537.73 3724
3538.29 3999
3538.85 4076
3539.42 4235
3539.98 4125
3540.54 4203
3541.10 4196
3541.66 4442
3542.22 4444
3542.78 4432
3543.34 4546
3543.91 4959
3544.47 5344
3545.03 4845
3545.59 4583
3546.15 4414
3546.71 4402
3547.28 4088
3547.84 3672
3548.40 3552
3548.96 3591
3549.52 3673
3550.09 3662
3550.65 3518
3551.21 3288
3551.77 3150
3552.33 3228
3552.90 3317
3553.46 3327
3554.02 3240
3554.58 3494
3555.14 3747
3555.71 3574
3556.27 3552
3556.83 3835
3557.39 3847
3557.96 3756
3558.52 3513
3559.08 3396
3559.64 3610
3560.21 3483
3560.77 3372
3561.33 3599
3561.90 3617
3562.46 3565
3563.02 3472
3563.58 3595
3564.15 3379
3564.71 3343
3565.27 3512
3565.84 3434
3566.40 3253
3566.96 2873
3567.53 2905
3568.09 2906
3568.65 2902
3569.22 2970
3569.78 2949
3570.34 3063
3570.91 2977
3571.47 2987
3572.04 2803
3572.60 2811
3573.16 2894
3573.73 3073
3574.29 3103
3574.85 3236
3575.42 3192
3575.98 3212
3576.55 3040
3577.11 3433
3577.67 3492
3578.24 3251
3578.80 3281
3579.37 3265
3579.93 3380
3580.50 3260
3581.06 3006
3581.62 3062
3582.19 3081
3582.75 3340
3583.32 3427
3583.88 3205
3584.45 3057
3585.01 3051
3585.58 3104
3586.14 2904
3586.71 3208
3587.27 3033
3587.84 2936
3588.40 2980
3588.97 3113
3589.53 2984
3590.10 2811
3590.66 2856
3591.23 2958
3591.79 3128
3592.36 3024
3592.92 3292
3593.49 3142
3594.05 3257
3594.62 3134
3595.18 3133
3595.75 3239
3596.32 3128
3596.88 3204
3597.45 2972
3598.01 3261
3598.58 3389
3599.14 3274
3599.71 3222
3600.28 3111
3600.84 3205
3601.41 3381
3601.97 3352
3602.54 3427
3603.11 3279
3603.67 3315
3604.24 3252
3604.80 3135
3605.37 3257
3605.94 2995
3606.50 2898
3607.07 3055
3607.64 3005
3608.20 2907
3608.77 2984
3609.34 2993
3609.90 2859
3610.47 2867
3611.04 2955
3611.60 2757
3612.17 2834
3612.74 3031
3613.30 3055
3613.87 3458
3614.44 3991
3615.00 4397
3615.57 5011
3616.14 6265
3616.71 7238
3617.27 8253
3617.84 9407
3618.41 10961
3618.98 11576
3619.54 12152
3620.11 12463
3620.68 11939
3621.25 11108
3621.81 10407
3622.38 9033
3622.95 7251
3623.52 6404
3624.08 5358
3624.65 4755
3625.22 4086
3625.79 3881
3626.36 3709
3626.92 3453
3627.49 3211
3628.06 3075
3628.63 3131
3629.20 2946
3629.76 3251
3630.33 3184
3630.90 3078
3631.47 3103
3632.04 2996
3632.61 2852
3633.17 2915
3633.74 2711
3634.31 2714
3634.88 2609
3635.45 2747
3636.02 2826
3636.59 2651
3637.15 2895
3637.72 2673
3638.29 2944
3638.86 3055
3639.43 3136
3640.00 3105
3640.57 3273
3641.14 3293
3641.71 3250
3642.28 3583
3642.84 3386
3643.41 3550
3643.98 3566
3644.55 3584
3645.12 3584
3645.69 3762
3646.26 3864
3646.83 3839
3647.40 3924
3647.97 3862
3648.54 3755
3649.11 3927
3649.68 3974
3650.25 4058
3650.82 3956
3651.39 3767
3651.96 3972
3652.53 4186
3653.10 4180
3653.67 4185
3654.24 4130
3654.81 4053
3655.38 4094
3655.95 4373
3656.52 4595
3657.09 4655
3657.66 4949
3658.23 4849
3658.80 4932
3659.37 4813
3659.94 4766
3660.51 4728
3661.08 4721
3661.65 4489
3662.23 4466
3662.80 4303
3663.37 4229
3663.94 3903
3664.51 3728
3665.08 3517
3665.65 3382
3666.22 3560
3666.79 3460
3667.36 3598
3667.94 3597
3668.51 3449
3669.08 3514
3669.65 3513
3670.22 3402
3670.79 3330
3671.36 3261
3671.94 3144
3672.51 3201
3673.08 3457
3673.65 3331
3674.22 3242
3674.79 3344
3675.37 3534
3675.94 3753
3676.51 3480
3677.08 3649
3677.65 3667
3678.22 3545
3678.80 3639
3679.37 3387
3679.94 3595
3680.51 3503
3681.09 3183
3681.66 3392
3682.23 3061
3682.80 3043
3683.37 3032
3683.95 3001
3684.52 3297
3685.09 3205
3685.66 3174
3686.24 3410
3686.81 3409
3687.38 3284
3687.96 3469
3688.53 3900
3689.10 3990
3689.67 4212
3690.25 4448
3690.82 4412
3691.39 4511
3691.97 4355
3692.54 4273
3693.11 4335
3693.69 4196
3694.26 3897
3694.83 3853
3695.41 3742
3695.98 3413
3696.55 3282
3697.13 3360
3697.70 3353
3698.27 3258
3698.85 3180
3699.42 3080
3699.99 2976
3700.57 3076
3701.14 3005
3701.72 2990
3702.29 2889
3702.86 2974
3703.44 3055
3704.01 3069
3704.59 3108
3705.16 3086
3705.73 3043
3706.31 3053
3706.88 3147
3707.46 3269
3708.03 3208
3708.60 3104
3709.18 3048
3709.75 3043
3710.33 3039
3710.90 3230
3711.48 3110
3712.05 3092
3712.63 3147
3713.20 3222
3713.78 3063
3714.35 2951
3714.93 3027
3715.50 3133
3716.08 3226
3716.65 3140
3717.23 3257
3717.80 3356
3718.38 3211
3718.95 3101
3719.53 3187
3720.10 3128
3720.68 3307
3721.25 3100
3721.83 3028
3722.40 2954
3722.98 2953
3723.55 3028
3724.13 3117
3724.71 2857
3725.28 2656
3725.86 2817
3726.43 2907
3727.01 2917
3727.58 2844
3728.16 2893
3728.74 3073
3729.31 3258
3729.89 3501
3730.46 3815
3731.04 3866
3731.62 4299
3732.19 4744
3732.77 4967
3733.34 5192
3733.92 5832
3734.50 5910
3735.07 5916
3735.65 5935
3736.23 5441
3736.80 5362
3737.38 5003
3737.96 4367
3738.53 3883
3739.11 3683
3739.69 3852
3740.26 3470
3740.84 3289
3741.42 3360
3741.99 3134
3742.57 2893
3743.15 3120
3743.73 3002
3744.30 3064
3744.88 3185
3745.46 3209
3746.03 3113
3746.61 3131
3747.19 3219
3747.77 3101
3748.34 3327
3748.92 3180
3749.50 2963
3750.08 2905
3750.65 2963
3751.23 2888
3751.81 2913
3752.39 2919
3752.96 2902
3753.54 2877
3754.12 2907
3754.70 2876
3755.28 2960
3755.85 2960
3756.43 3063
3757.01 3231
3757.59 3172
3758.17 3161
3758.74 3608
3759.32 3704
3759.90 3755
3760.48 3841
3761.06 3697
3761.64 3669
3762.22 3776
3762.79 3707
3763.37 3662
3763.95 3489
3764.53 3231
3765.11 3282
3765.69 3228
3766.27 3303
3766.84 3173
3767.42 2989
3768.00 3093
3768.58 3128
3769.16 3087
3769.74 3077
3770.32 3222
3770.90 3181
3771.48 3031
3772.06 3180
3772.64 3379
3773.22 3413
3773.79 3332
3774.37 3292
3774.95 3216
3775.53 3001
3776.11 2928
3776.69 3029
3777.27 3007
3777.85 2816
3778.43 2730
3779.01 2960
3779.59 3010
3780.17 2720
3780.75 2706
3781.33 2899
3781.91 2888
3782.49 2559
3783.07 2736
3783.65 2773
3784.23 2790
3784.81 2793
3785.39 2768
3785.97 2889
3786.55 2755
3787.13 2818
3787.71 2945
3788.29 2816
3788.87 2711
3789.46 2867
3790.04 2753
3790.62 2840
3791.20 2718
3791.78 2692
3792.36 2616
3792.94 2854
3793.52 3018
3794.10 2882
3794.68 2916
3795.26 2904
3795.84 3055
3796.43 3046
3797.01 2859
3797.59 3023
3798.17 2977
3798.75 3018
3799.33 2997
3799.91 3082
3800.50 3008
3801.08 3196
3801.66 3078
3802.24 3100
3802.82 3427
3803.40 3317
3803.98 3179
3804.57 3181
3805.15 3211
3805.73 3325
3806.31 3419
3806.89 3239
3807.48 3381
3808.06 3559
3808.64 3356
3809.22 3392
3809.80 3726
3810.39 3913
3810.97 3652
3811.55 3723
3812.13 3704
3812.72 3640
3813.30 3710
3813.88 3654
3814.46 3588
3815.05 3588
3815.63 3576
3816.21 3406
3816.79 3556
3817.38 3331
3817.96 3342
3818.54 3402
3819.13 3190
3819.71 3176
3820.29 3123
3820.87 3107
3821.46 2922
3822.04 2962
3822.62 2953
3823.21 2913
3823.79 2783
3824.37 2760
3824.96 2852
3825.54 2702
3826.12 2691
3826.71 2849
3827.29 2986
3827.87 2901
3828.46 2800
3829.04 2820
3829.62 2765
3830.21 2830
3830.79 2796
3831.38 2905
3831.96 2918
3832.54 3174
3833.13 3089
3833.71 3006
3834.30 3052
3834.88 3172
3835.46 3128
3836.05 3138
3836.63 2955
3837.22 2864
3837.80 3081
3838.38 2994
3838.97 2867
3839.55 2854
3840.14 3007
3840.72 3023
3841.31 2977
3841.89 2985
3842.48 2943
3843.06 2993
3843.65 3045
3844.23 3055
3844.82 3063
3845.40 3042
3845.99 3204
3846.57 3226
3847.16 3155
3847.74 3116
3848.33 3043
3848.91 3276
3849.50 3279
3850.08 3190
3850.67 3102
3851.25 2916
3851.84 2873
3852.42 3108
3853.01 3095
3853.59 2998
3854.18 3158
3854.76 3160
3855.35 3060
3855.94 3250
3856.52 3339
3857.11 3709
3857.69 3961
3858.28 4420
3858.87 5107
3859.45 5971
3860.04 7087
3860.62 7893
3861.21 9099
3861.80 10406
3862.38 11293
3862.97 11782
3863.55 11837
3864.14 11397
3864.73 11039
3865.31 9993
3865.90 9232
3866.49 7984
3867.07 6981
3867.66 6047
3868.25 5612
3868.83 5076
3869.42 4791
3870.01 4117
3870.59 3818
3871.18 3907
3871.77 4144
3872.35 4244
3872.94 3994
3873.53 4390
3874.11 4777
3874.70 4868
3875.29 4890
3875.88 4880
3876.46 4859
3877.05 4868
3877.64 4776
3878.22 4727
3878.81 4691
3879.40 4353
3879.99 3746
3880.57 3573
3881.16 3594
3881.75 3706
3882.34 3514
3882.93 3097
3883.51 3053
3884.10 3202
3884.69 3298
3885.28 3323
3885.86 3437
3886.45 3289
3887.04 3308
3887.63 3284
3888.22 3242
3888.81 3577
3889.39 3752
3889.98 3887
3890.57 3663
3891.16 3537
3891.75 3713
3892.34 3969
3892.92 4320
3893.51 3996
3894.10 3736
3894.69 3705
3895.28 3803
3895.87 3842
3896.46 3820
3897.04 3660
3897.63 3786
3898.22 4083
3898.81 3918
3899.40 3746
3899.99 3987
3900.58 3983
3901.17 4155
3901.76 4065
3902.35 4059
3902.93 4005
3903.52 3946
3904.11 3847
3904.70 3569
3905.29 3363
3905.88 3470
3906.47 3281
3907.06 3183
3907.65 2806
3908.24 2954
3908.83 2858
3909.42 2850
3910.01 3123
3910.60 2924
3911.19 2880
3911.78 2837
3912.37 2906
3912.96 2912
3913.55 2783
3914.14 2759
3914.73 2740
3915.32 2748
3915.91 2739
3916.50 2591
3917.09 2812
3917.68 2894
3918.27 2756
3918.86 2796
3919.45 2835
3920.04 2860
3920.63 2801
3921.22 2759
3921.81 2770
3922.40 2655
3923.00 2709
3923.59 2864
3924.18 2866
3924.77 2844
3925.36 2870
3925.95 2953
3926.54 2895
3927.13 2742
3927.72 2879
3928.31 2824
3928.91 2831
3929.50 2922
3930.09 2746
3930.68 2899
3931.27 3108
3931.86 3028
3932.45 2924
3933.05 2890
3933.64 2855
3934.23 2762
3934.82 2727
3935.41 2682
3936.00 2611
3936.60 2730
3937.19 2806
3937.78 2849
3938.37 2925
3938.96 2989
3939.55 2854
3940.15 2863
3940.74 2876
3941.33 2878
3941.92 2943
3942.52 2829
3943.11 2927
3943.70 2850
3944.29 2712
3944.89 2719
3945.48 2719
3946.07 2876
3946.66 2797
3947.26 2572
3947.85 2612
3948.44 2623
3949.03 2464
3949.63 2471
3950.22 2732
3950.81 2714
3951.40 2402
3952.00 2515
3952.59 2459
3953.18 2649
3953.78 2580
3954.37 2554
3954.96 2560
3955.56 2610
3956.15 2623
3956.74 2714
3957.34 2591
3957.93 2611
3958.52 2750
3959.12 2689
3959.71 2828
3960.30 2695
3960.90 2857
3961.49 2798
3962.08 2786
3962.68 2689
3963.27 2651
3963.87 2681
3964.46 2832
3965.05 2711
3965.65 2645
3966.24 2903
3966.84 2941
3967.43 3256
3968.02 2867
3968.62 2986
3969.21 3076
3969.81 2954
3970.40 2857
3971.00 2625
3971.59 2635
3972.18 2612
3972.78 2806
3973.37 2828
3973.97 2828
3974.56 2673
3975.16 2714
3975.75 2984
3976.35 2916
3976.94 2937
3977.54 3129
3978.13 3132
3978.73 3212
3979.32 2990
3979.92 2965
3980.51 2911
3981.11 2781
3981.70 2781
3982.30 2735
3982.89 2677
3983.49 2509
3984.08 2674
3984.68 2620
3985.27 2543
3985.87 2759
3986.46 2609
3987.06 2692
3987.66 2683
3988.25 2699
3988.85 2660
3989.44 2634
3990.04 2682
3990.63 2596
3991.23 2753
3991.83 2839
3992.42 2735
3993.02 2780
3993.61 2818
3994.21 3086
3994.81 2926
3995.40 2865
3996.00 2926
3996.60 2988
3997.19 3135
3997.79 3143
3998.38 3435
3998.98 3438
3999.58 3172
4000.17 3200
4000.77 3221
4001.37 3328
4001.96 3289
4002.56 3156
4003.16 3234
4003.75 3117
4004.35 3054
4004.95 3173
4005.54 3114
4006.14 3211
4006.74 3172
4007.34 3405
4007.93 3286
4008.53 3289
4009.13 3060
4009.72 3068
4010.32 3190
4010.92 3192
4011.52 3145
4012.11 3323
4012.71 3224
4013.31 3351
4013.91 3699
4014.50 3650
4015.10 3962
4015.70 4301
4016.30 4504
4016.90 4626
4017.49 5055
4018.09 5448
4018.69 5033
4019.29 5185
4019.89 5111
4020.48 4718
4021.08 4433
4021.68 3822
4022.28 3562
4022.88 3526
4023.47 3417
4024.07 3117
4024.67 3408
4025.27 3152
4025.87 3125
4026.47 3135
4027.06 3068
4027.66 3323
4028.26 3383
4028.86 3533
4029.46 3468
4030.06 3691
4030.66 3574
4031.26 3455
4031.85 3464
4032.45 3517
4033.05 3741
4033.65 3572
4034.25 3522
4034.85 3470
4035.45 3482
4036.05 3317
4036.65 3270
4037.25 3054
4037.85 2810
4038.45 3015
4039.05 2738
4039.64 2906
4040.24 2976
4040.84 2986
4041.44 3007
4042.04 2864
4042.64 2918
4043.24 2849
4043.84 3049
4044.44 3124
4045.04 2955
4045.64 3134
4046.24 3205
4046.84 3106
4047.44 3489
4048.04 3440
4048.64 3404
4049.24 3382
4049.84 3285
4050.44 3216
4051.04 3307
4051.64 3233
4052.24 3131
4052.84 3172
4053.45 3172
4054.05 2996
4054.65 3165
4055.25 3376
4055.85 3150
4056.45 2974
4057.05 3014
4057.65 3002
4058.25 3089
4058.85 2970
4059.45 2797
4060.05 2790
4060.66 2669
4061.26 2802
4061.86 2786
4062.46 2570
4063.06 2588
4063.66 2429
4064.26 2587
4064.86 2709
4065.47 2763
4066.07 2644
4066.67 2488
4067.27 2519
4067.87 2601
4068.47 2651
4069.07 2617
4069.68 2717
4070.28 2697
4070.88 2591
4071.48 2718
4072.08 2725
4072.69 2724
4073.29 2666
4073.89 2593
4074.49 2678
4075.09 2766
4075.70 2718
4076.30 3166
4076.90 2644
4077.50 2615
4078.11 2577
4078.71 2700
4079.31 2648
4079.91 2631
4080.51 2503
4081.12 2506
4081.72 2490
4082.32 2547
4082.93 2675
4083.53 2628
4084.13 2738
4084.73 2840
4085.34 2770
4085.94 2650
4086.54 2743
4087.15 2615
4087.75 2572
4088.35 2823
4088.95 2812
4089.56 2727
4090.16 2591
4090.76 2587
4091.37 2692
4091.97 2708
4092.57 2699
4093.18 2734
4093.78 2647
4094.39 2557
4094.99 2564
4095.59 2811
4096.20 2614
4096.80 2663
4097.40 2819
4098.01 2829
4098.61 2623
4099.22 2592
4099.82 2673
4100.42 2606
4101.03 2495
4101.63 2249
4102.24 2452
4102.84 2500
4103.44 2508
4104.05 2379
4104.65 2238
4105.26 2618
4105.86 2539
4106.47 2356
4107.07 2345
4107.67 2367
4108.28 2447
4108.88 2404
4109.49 2495
4110.09 2411
4110.70 2501
4111.30 2540
4111.91 2426
4112.51 2529
4113.12 2519
4113.72 2540
4114.33 2491
4114.93 2431
4115.54 2473
4116.14 2438
4116.75 2399
4117.35 2505
4117.96 2459
4118.56 2347
4119.17 2543
4119.77 2604
4120.38 2252
4120.99 2438
4121.59 2542
4122.20 2505
4122.80 2549
4123.41 2644
4124.01 2993
4124.62 3046
4125.23 3235
4125.83 3242
4126.44 3102
4127.04 3123
4127.65 3062
4128.26 3017
4128.86 2824
4129.47 2868
4130.07 2579
4130.68 2729
4131.29 2812
4131.89 2555
4132.50 2613
4133.11 2621
4133.71 2635
4134.32 2619
4134.92 2704
4135.53 2600
4136.14 2574
4136.74 2546
4137.35 2533
4137.96 2602
4138.56 2705
4139.17 2583
4139.78 2574
4140.39 2687
4140.99 2846
4141.60 2800
4142.21 3012
4142.81 2934
4143.42 2763
4144.03 2804
4144.64 2707
4145.24 2651
4145.85 2756
4146.46 2687
4147.06 2776
4147.67 2620
4148.28 2500
4148.89 2387
4149.49 2359
4150.10 2574
4150.71 2506
4151.32 2434
4151.93 2321
4152.53 2374
4153.14 2287
4153.75 2391
4154.36 2358
4154.97 2372
4155.57 2425
4156.18 2241
4156.79 2332
4157.40 2436
4158.01 2401
4158.61 2462
4159.22 2442
4159.83 2348
4160.44 2384
4161.05 2493
4161.66 2612
4162.26 2520
4162.87 2431
4163.48 2522
4164.09 2659
4164.70 2835
4165.31 2750
4165.92 2793
4166.53 2652
4167.13 2727
4167.74 2853
4168.35 2944
4168.96 2824
4169.57 2653
4170.18 2725
4170.79 2680
4171.40 2503
4172.01 2542
4172.62 2452
4173.23 2529
4173.84 2688
4174.44 2681
4175.05 2760
4175.66 2942
4176.27 2865
4176.88 2652
4177.49 2546
4178.10 2858
4178.71 2885
4179.32 2755
4179.93 2631
4180.54 2655
4181.15 2583
4181.76 2740
4182.37 2650
4182.98 2582
4183.59 2521
4184.20 2651
4184.81 2468
4185.42 2298
4186.03 2358
4186.64 2420
4187.25 2384
4187.86 2307
4188.47 2313
4189.08 2490
4189.70 2396
4190.31 2586
4190.92 2606
4191.53 2549
4192.14 2535
4192.75 2566
4193.36 2673
4193.97 2888
4194.58 2752
4195.19 2842
4195.80 2899
4196.41 2912
4197.03 3006
4197.64 3004
4198.25 2990
4198.86 3004
4199.47 2901
4200.08 2692
4200.69 2710
4201.30 2873
4201.92 2739
4202.53 2674
4203.14 2891
4203.75 2582
4204.36 2681
4204.97 2570
4205.58 2605
4206.20 2666
4206.81 2544
4207.42 2504
4208.03 2567
4208.64 2826
4209.26 2702
4209.87 2647
4210.48 2784
4211.09 2786
4211.70 2697
4212.32 2729
4212.93 2919
4213.54 2951
4214.15 2815
4214.77 2731
4215.38 2738
4215.99 2983
4216.60 2940
4217.22 2957
4217.83 3134
4218.44 3334
4219.05 3479
4219.67 3652
4220.28 4093
4220.89 4262
4221.50 4567
4222.12 5146
4222.73 5568
4223.34 5890
4223.96 6105
4224.57 6391
4225.18 6592
4225.80 6467
4226.41 6901
4227.02 7016
4227.64 6782
4228.25 7010
4228.86 6904
4229.48 6860
4230.09 6743
4230.70 6558
4231.32 6311
4231.93 5773
4232.54 5420
4233.16 4902
4233.77 4453
4234.39 4166
4235.00 4010
4235.61 3732
4236.23 3613
4236.84 3586
4237.45 3405
4238.07 3351
4238.68 3198
4239.30 3235
4239.91 3195
4240.53 2943
4241.14 3014
4241.75 2983
4242.37 2955
4242.98 2813
4243.60 2971
4244.21 2918
4244.83 2829
4245.44 2884
4246.06 2945
4246.67 3000
4247.29 2926
4247.90 2960
4248.51 2987
4249.13 3258
4249.74 3176
4250.36 3192
4250.97 3311
4251.59 3314
4252.20 3543
4252.82 3511
4253.44 3423
4254.05 3564
4254.67 3646
4255.28 3687
4255.90 3528
4256.51 3333
4257.13 3454
4257.74 3336
4258.36 3157
4258.97 3189
4259.59 3208
4260.21 3165
4260.82 3251
4261.44 3249
4262.05 3302
4262.67 3089
4263.28 3176
4263.90 3225
4264.52 3155
4265.13 3065
4265.75 3208
4266.36 3206
4266.98 3078
4267.60 3228
4268.21 3251
4268.83 3140
4269.45 3041
4270.06 3058
4270.68 2861
4271.29 2802
4271.91 2941
4272.53 2711
4273.14 2644
4273.76 2654
4274.38 2707
4274.99 2828
4275.61 2843
4276.23 2725
4276.85 2733
4277.46 2905
4278.08 2790
4278.70 2631
4279.31 2659
4279.93 2729
4280.55 2604
4281.16 2777
4281.78 2507
4282.40 2633
4283.02 2454
4283.63 2392
4284.25 2518
4284.87 2540
4285.49 2556
4286.10 2508
4286.72 2635
4287.34 2584
4287.96 3011
4288.57 2911
4289.19 2850
4289.81 2600
4290.43 2647
4291.05 2518
4291.66 2523
4292.28 2614
4292.90 2682
4293.52 2571
4294.14 2382
4294.75 2441
4295.37 2668
4295.99 2417
4296.61 2383
4297.23 2443
4297.85 2588
4298.46 2786
4299.08 2740
4299.70 2640
4300.32 2680
4300.94 2624
4301.56 2445
4302.18 2555
4302.79 2521
4303.41 2670
4304.03 2566
4304.65 2710
4305.27 2737
4305.89 2572
4306.51 2532
4307.13 2481
4307.75 2497
4308.36 2523
4308.98 2423
4309.60 2467
4310.22 2508
4310.84 2395
4311.46 2456
4312.08 2456
4312.70 2722
4313.32 2604
4313.94 2532
4314.56 2524
4315.18 2544
4315.80 2549
4316.42 2312
4317.04 2498
4317.66 2730
4318.28 2573
4318.90 2606
4319.52 2874
4320.14 2765
4320.76 2586
4321.38 2559
4322.00 2719
4322.62 2695
4323.24 2852
4323.86 2765
4324.48 2752
4325.10 2866
4325.72 2858
4326.34 2639
4326.96 2789
4327.58 2975
4328.20 3023
4328.82 2844
4329.44 2814
4330.06 2821
4330.68 2742
4331.30 2762
4331.93 2736
4332.55 2790
4333.17 2885
4333.79 2753
4334.41 2738
4335.03 3041
4335.65 3162
4336.27 3334
4336.89 3583
4337.51 3845
4338.14 3678
4338.76 4020
4339.38 4308
4340.00 4406
4340.62 4027
4341.24 3839
4341.86 3827
4342.49 3985
4343.11 3740
4343.73 4065
4344.35 4223
4344.97 4647
4345.60 4747
4346.22 5342
4346.84 5685
4347.46 6014
4348.08 6155
4348.70 6216
4349.33 6258
4349.95 5864
4350.57 5699
4351.19 5140
4351.82 4586
4352.44 4250
4353.06 3726
4353.68 3390
4354.31 3098
4354.93 3033
4355.55 3268
4356.17 2994
4356.80 3102
4357.42 3134
4358.04 3154
4358.66 3073
4359.29 3071
4359.91 3187
4360.53 3283
4361.16 3100
4361.78 2845
4362.40 2937
4363.02 2927
4363.65 3045
4364.27 2896
4364.89 2902
4365.52 2886
4366.14 3072
4366.76 3145
4367.39 2989
4368.01 3012
4368.63 2911
4369.26 2738
4369.88 2952
4370.50 2804
4371.13 2929
4371.75 2801
4372.38 2774
4373.00 2608
4373.62 2452
4374.25 2608
4374.87 2648
4375.49 2633
4376.12 2578
4376.74 2743
4377.37 2843
4377.99 2903
4378.62 2917
4379.24 2983
4379.86 2849
4380.49 2964
4381.11 2964
4381.74 2841
4382.36 2812
4382.99 3094
4383.61 3225
4384.24 3219
4384.86 3218
4385.48 3459
4386.11 3421
4386.73 3525
4387.36 3743
4387.98 3895
4388.61 3847
4389.23 4178
4389.86 4769
4390.48 5072
4391.11 5186
4391.73 5676
4392.36 6273
4392.98 6318
4393.61 6459
4394.23 6208
4394.86 5838
4395.49 5186
4396.11 4766
4396.74 4461
4397.36 4253
4397.99 4177
4398.61 4328
4399.24 4237
4399.86 4145
4400.49 4145
4401.12 4002
4401.74 4245
4402.37 4208
4402.99 4058
4403.62 3834
4404.25 3540
4404.87 3755
4405.50 3464
4406.12 3245
4406.75 3540
4407.38 3537
4408.00 3677
4408.63 3667
4409.25 3612
4409.88 3548
4410.51 3580
4411.13 3526
4411.76 3569
4412.39 3447
4413.01 3356
4413.64 3241
4414.27 3196
4414.89 3133
4415.52 3107
4416.15 2985
4416.77 2936
4417.40 3062
4418.03 3175
4418.66 3102
4419.28 3046
4419.91 3245
4420.54 3403
4421.16 3414
4421.79 3418
4422.42 3429
4423.05 3489
4423.67 3243
4424.30 2770
4424.93 2869
4425.56 2895
4426.18 2646
4426.81 2536
4427.44 2572
4428.07 2602
4428.69 2588
4429.32 2619
4429.95 2549
4430.58 2574
4431.21 2580
4431.83 2383
4432.46 2389
4433.09 2522
4433.72 2549
4434.35 2532
4434.97 2458
4435.60 2579
4436.23 2506
4436.86 2651
4437.49 2703
4438.12 2533
4438.74 2462
4439.37 2532
4440.00 2630
4440.63 2641
4441.26 2591
4441.89 2461
4442.52 2466
4443.14 2439
4443.77 2290
4444.40 2339
4445.03 2309
4445.66 2513
4446.29 2534
4446.92 2396
4447.55 2452
4448.18 2688
4448.81 2627
4449.44 2578
4450.06 2742
4450.69 2683
4451.32 2603
4451.95 2548
4452.58 2666
4453.21 2443
4453.84 2591
4454.47 2581
4455.10 2698
4455.73 2688
4456.36 2689
4456.99 2628
4457.62 2646
4458.25 2556
4458.88 2717
4459.51 2783
4460.14 2602
4460.77 2586
4461.40 2468
4462.03 2516
4462.66 2316
4463.29 2375
4463.92 2403
4464.55 2450
4465.18 2278
4465.81 2333
4466.44 2287
4467.07 2197
4467.70 2248
4468.33 2228
4468.96 2211
4469.59 2453
4470.22 2286
4470.86 2259
4471.49 2211
4472.12 2151
4472.75 2136
4473.38 2192
4474.01 2166
4474.64 2235
4475.27 2386
4475.90 2328
4476.53 2224
4477.16 2223
4477.80 2181
4478.43 2412
4479.06 2231
4479.69 2431
4480.32 2323
4480.95 2284
4481.58 2348
4482.22 2260
4482.85 2495
4483.48 2388
4484.11 2426
4484.74 2458
4485.37 2604
4486.01 2533
4486.64 2575
4487.27 2532
4487.90 2452
4488.53 2469
4489.17 2482
4489.80 2682
4490.43 2678
4491.06 2502
4491.69 2665
4492.33 2632
4492.96 2439
4493.59 2479
4494.22 2525
4494.86 2462
4495.49 2444
4496.12 2295
4496.75 2376
4497.39 2294
4498.02 2318
4498.65 2543
4499.28 2435
4499.92 2546
4500.55 2820
4501.18 2879
4501.82 2963
4502.45 2997
4503.08 2983
4503.71 3227
4504.35 3060
4504.98 3275
4505.61 3383
4506.25 3086
4506.88 2994
4507.51 2848
4508.15 2857
4508.78 2827
4509.41 2611
4510.05 2566
4510.68 2571
4511.31 2606
4511.95 2546
4512.58 2611
4513.22 2659
4513.85 2723
4514.48 2652
4515.12 2559
4515.75 2747
4516.39 2681
4517.02 2747
4517.65 2709
4518.29 2720
4518.92 2605
4519.56 2550
4520.19 2522
4520.82 2529
4521.46 2583
4522.09 2671
4522.73 2769
4523.36 2848
4524.00 2789
4524.63 2874
4525.27 2726
4525.90 2991
4526.53 3470
4527.17 3666
4527.80 4200
4528.44 4508
4529.07 5066
4529.71 6266
4530.34 7182
4530.98 8729
4531.61 10050
4532.25 11223
4532.88 11950
4533.52 12312
4534.15 12145
4534.79 11300
4535.42 10833
4536.06 9201
4536.69 7592
4537.33 6762
4537.97 5683
4538.60 4736
4539.24 4208
4539.87 3721
4540.51 3576
4541.14 3439
4541.78 3013
4542.42 2848
4543.05 2786
4543.69 3028
4544.32 2997
4544.96 2964
4545.59 3107
4546.23 3322
4546.87 3386
4547.50 3579
4548.14 3807
4548.78 4013
4549.41 4057
4550.05 3927
4550.68 4156
4551.32 4086
4551.96 4032
4552.59 3855
4553.23 3591
4553.87 3222
4554.50 3005
4555.14 2768
4555.78 2989
4556.41 2984
4557.05 2920
4557.69 2874
4558.32 2723
4558.96 2625
4559.60 2697
4560.24 2770
4560.87 2747
4561.51 2701
4562.15 2765
4562.78 2842
4563.42 3080
4564.06 2951
4564.70 2863
4565.33 2896
4565.97 3050
4566.61 3212
4567.25 3315
4567.88 3324
4568.52 3515
4569.16 3639
4569.80 3570
4570.43 3624
4571.07 3669
4571.71 3754
4572.35 3611
4572.98 3521
4573.62 3497
4574.26 3228
4574.90 3069
4575.54 3030
4576.18 2749
4576.81 2719
4577.45 2652
4578.09 2750
4578.73 2813
4579.37 2800
4580.00 2647
4580.64 2566
4581.28 2745
4581.92 2442
4582.56 2437
4583.20 2539
4583.84 2578
4584.47 2637
4585.11 2741
4585.75 2713
4586.39 2776
4587.03 2847
4587.67 2952
4588.31 2801
4588.95 2921
4589.59 3106
4590.23 3010
4590.86 2967
4591.50 3034
4592.14 3010
4592.78 3116
4593.42 3048
4594.06 2917
4594.70 2945
4595.34 2775
4595.98 2648
4596.62 2614
4597.26 2470
4597.90 2515
4598.54 2493
4599.18 2462
4599.82 2486
4600.46 2360
4601.10 2380
4601.74 2422
4602.38 2474
4603.02 2424
4603.66 2522
4604.30 2576
4604.94 2553
4605.58 2613
4606.22 2690
4606.86 2766
4607.50 2839
4608.14 2886
4608.78 2831
4609.42 2878
4610.06 2836
4610.70 2728
4611.34 2717
4611.98 2666
4612.62 2742
4613.26 2702
4613.90 2533
4614.54 2355
4615.19 2537
4615.83 2452
4616.47 2382
4617.11 2414
4617.75 2294
4618.39 2327
4619.03 2367
4619.67 2326
4620.31 2337
4620.96 2326
4621.60 2131
4622.24 2070
4622.88 2048
4623.52 2207
4624.16 2263
4624.80 2317
4625.45 2338
4626.09 2305
4626.73 2204
4627.37 2434
4628.01 2404
4628.65 2131
4629.30 2249
4629.94 2217
4630.58 2277
4631.22 2258
4631.86 2213
4632.51 2354
4633.15 2268
4633.79 2171
4634.43 2247
4635.07 2366
4635.72 2347
4636.36 2417
4637.00 2296
4637.64 2263
4638.29 2343
4638.93 2479
4639.57 2606
4640.21 2513
4640.86 2643
4641.50 2646
4642.14 2685
4642.78 2541
4643.43 2472
4644.07 2421
4644.71 2402
4645.36 2524
4646.00 2425
4646.64 2230
4647.29 2360
4647.93 2354
4648.57 2330
4649.21 2416
4649.86 2392
4650.50 2514
4651.14 2564
4651.79 2547
4652.43 2802
4653.07 2678
4653.72 2778
4654.36 2871
4655.01 2850
4655.65 2803
4656.29 2597
4656.94 2486
4657.58 2520
4658.22 2344
4658.87 2153
4659.51 2139
4660.16 2164
4660.80 2044
4661.44 2022
4662.09 1877
4662.73 2064
4663.38 2189
4664.02 2212
4664.67 2238
4665.31 2215
4665.95 2102
4666.60 2121
4667.24 2012
4667.89 2026
4668.53 2180
4669.18 2150
4669.82 2023
4670.47 2092
4671.11 2072
4671.76 2098
4672.40 2062
4673.04 2256
4673.69 2007
4674.33 1932
4674.98 2077
4675.62 2114
4676.27 2215
4676.92 2197
4677.56 2037
4678.21 2140
4678.85 2018
4679.50 2015
4680.14 2101
4680.79 2229
4681.43 2156
4682.08 2197
4682.72 2300
4683.37 2256
4684.01 2355
4684.66 2173
4685.31 2339
4685.95 2250
4686.60 2218
4687.24 2139
4687.89 2080
4688.54 2076
4689.18 2101
4689.83 2209
4690.47 2123
4691.12 2069
4691.77 2093
4692.41 2086
4693.06 2032
4693.70 2126
4694.35 2147
4695.00 2188
4695.64 2100
4696.29 2161
4696.94 2351
4697.58 2264
4698.23 2297
4698.88 2427
4699.52 2474
4700.17 2541
4700.82 2498
4701.46 2644
4702.11 2654
4702.76 2504
4703.40 2222
4704.05 2273
4704.70 2183
4705.35 2175
4705.99 2282
4706.64 2347
4707.29 2317
4707.93 2080
4708.58 2240
4709.23 2143
4709.88 2283
4710.52 2060
4711.17 2148
4711.82 2373
4712.47 2278
4713.11 2246
4713.76 2379
4714.41 2186
4715.06 2215
4715.70 2088
4716.35 2220
4717.00 2354
4717.65 2253
4718.30 2162
4718.94 2042
4719.59 2292
4720.24 2204
4720.89 2310
4721.54 2302
4722.19 2476
4722.83 2490
4723.48 2354
4724.13 2435
4724.78 2285
4725.43 2219
4726.08 2354
4726.72 2275
4727.37 2286
4728.02 2292
4728.67 2177
4729.32 2287
4729.97 2249
4730.62 2127
4731.27 2073
4731.91 2046
4732.56 2115
4733.21 2043
4733.86 1989
4734.51 2024
4735.16 2196
4735.81 2069
4736.46 2143
4737.11 2149
4737.76 2229
4738.41 2289
4739.06 2263
4739.70 2349
4740.35 2271
4741.00 2455
4741.65 2438
4742.30 2580
4742.95 2428
4743.60 2369
4744.25 2229
4744.90 2236
4745.55 2292
4746.20 2405
4746.85 2230
4747.50 2347
4748.15 2345
4748.80 2247
4749.45 2180
4750.10 2279
4750.75 2444
4751.40 2555
4752.05 2517
4752.70 2607
4753.35 2688
4754.00 2705
4754.65 2730
4755.31 2571
4755.96 2628
4756.61 2652
4757.26 2532
4757.91 2414
4758.56 2272
4759.21 2393
4759.86 2340
4760.51 2387
4761.16 2291
4761.81 2363
4762.46 2413
4763.11 2493
4763.77 2663
4764.42 2691
4765.07 2707
4765.72 2837
4766.37 2824
4767.02 2638
4767.67 2586
4768.33 2640
4768.98 2478
4769.63 2372
4770.28 2371
4770.93 2139
4771.58 2065
4772.23 2125
4772.89 2087
4773.54 2010
4774.19 1957
4774.84 2033
4775.49 1985
4776.15 1964
4776.80 2110
4777.45 2180
4778.10 2131
4778.75 2224
4779.41 2310
4780.06 2182
4780.71 2322
4781.36 2437
4782.02 2399
4782.67 2609
4783.32 2472
4783.97 2413
4784.63 2364
4785.28 2219
4785.93 2065
4786.58 2115
4787.24 2083
4787.89 2179
4788.54 2085
4789.19 2227
4789.85 2103
4790.50 2088
4791.15 2066
4791.81 2225
4792.46 2305
4793.11 2182
4793.77 2234
4794.42 2207
4795.07 2311
4795.72 2313
4796.38 2281
4797.03 2013
4797.69 2187
4798.34 2141
4798.99 2347
4799.65 2305
4800.30 2222
4800.95 2316
4801.61 2194
4802.26 2153
4802.91 2145
4803.57 2035
4804.22 2123
4804.88 2257
4805.53 2250
4806.18 2127
4806.84 2174
4807.49 2185
4808.15 2086
4808.80 2051
4809.45 2146
4810.11 1935
4810.76 1916
4811.42 1885
4812.07 2087
4812.73 2217
4813.38 2135
4814.04 2028
4814.69 2192
4815.34 2290
4816.00 2119
4816.65 2207
4817.31 2261
4817.96 2259
4818.62 2354
4819.27 2331
4819.93 2443
4820.58 2528
4821.24 2526
4821.89 2650
4822.55 2483
4823.20 2425
4823.86 2206
4824.51 2185
4825.17 2186
4825.82 2362
4826.48 2491
4827.14 2619
4827.79 2535
4828.45 2555
4829.10 2517
4829.76 2467
4830.41 2359
4831.07 2359
4831.72 2325
4832.38 2418
4833.04 2437
4833.69 2575
4834.35 2713
4835.00 2771
4835.66 3015
4836.32 2968
4836.97 3119
4837.63 3207
4838.28 3336
4838.94 3593
4839.60 3635
4840.25 3668
4840.91 3418
4841.57 3292
4842.22 3087
4842.88 3248
4843.54 3006
4844.19 2979
4844.85 2935
4845.51 2674
4846.16 2840
4846.82 2928
4847.48 2798
4848.13 2984
4848.79 2993
4849.45 3057
4850.10 3039
4850.76 3285
4851.42 3284
4852.07 3207
4852.73 3207
4853.39 3042
4854.05 3155
4854.70 3174
4855.36 3226
4856.02 3164
4856.68 2964
4857.33 3050
4857.99 3147
4858.65 3242
4859.31 3523
4859.96 3542
4860.62 3405
4861.28 3154
4861.94 3259
4862.59 3328
4863.25 3201
4863.91 2968
4864.57 2924
4865.23 3011
4865.88 3441
4866.54 3374
4867.20 3366
4867.86 3444
4868.52 3238
4869.18 3164
4869.83 3299
4870.49 3288
4871.15 3345
4871.81 3249
4872.47 2967
4873.13 3014
4873.78 3123
4874.44 2964
4875.10 2830
4875.76 2738
4876.42 2821
4877.08 2812
4877.74 2873
4878.40 3133
4879.06 2939
4879.71 2913
4880.37 2888
4881.03 2894
4881.69 2869
4882.35 2671
4883.01 2630
4883.67 2652
4884.33 2591
4884.99 2594
4885.65 2510
4886.31 2696
4886.97 2497
4887.63 2389
4888.29 2570
4888.94 2473
4889.60 2380
4890.26 2714
4890.92 2838
4891.58 2541
4892.24 2706
4892.90 2768
4893.56 2714
4894.22 2811
4894.88 2571
4895.54 2544
4896.20 2510
4896.86 2418
4897.52 2459
4898.18 2503
4898.84 2420
4899.50 2545
4900.17 2429
4900.83 2409
4901.49 2414
4902.15 2392
4902.81 2236
4903.47 2242
4904.13 2535
4904.79 2327
4905.45 2337
4906.11 2177
4906.77 2133
4907.43 2294
4908.09 2380
4908.75 2265
4909.42 2233
4910.08 2249
4910.74 2263
4911.40 2250
4912.06 2127
4912.72 2326
4913.38 2253
4914.04 2254
4914.70 2203
4915.37 2150
4916.03 2024
4916.69 1956
4917.35 2048
4918.01 2166
4918.67 1941
4919.34 1964
4920.00 2024
4920.66 2064
4921.32 1977
4921.98 1993
4922.64 2063
4923.31 1883
4923.97 1875
4924.63 1905
4925.29 1882
4925.95 1968
4926.62 2083
4927.28 1970
4927.94 2114
4928.60 2120
4929.27 2050
4929.93 2158
4930.59 2137
4931.25 2232
4931.92 2163
4932.58 2030
4933.24 2049
4933.90 2034
4934.57 2012
4935.23 1927
4935.89 2018
4936.55 2064
4937.22 2049
4937.88 1984
4938.54 2093
4939.21 2229
4939.87 1953
4940.53 1944
4941.20 2034
4941.86 1940
4942.52 2030
4943.19 1865
4943.85 1951
4944.51 2003
4945.18 1921
4945.84 2007
4946.50 1972
4947.17 1943
4947.83 2078
4948.49 2018
4949.16 1835
4949.82 2003
4950.48 2046
4951.15 2039
4951.81 1993
4952.48 2047
4953.14 1883
4953.80 1888
4954.47 1852
4955.13 2031
4955.80 2011
4956.46 1981
4957.12 1792
4957.79 1911
4958.45 1958
4959.12 1842
4959.78 1823
4960.45 1997
4961.11 1843
4961.78 1835
4962.44 1944
4963.10 2071
4963.77 2082
4964.43 2101
4965.10 2162
4965.76 2327
4966.43 2304
4967.09 2153
4967.76 2176
4968.42 2157
4969.09 2090
4969.75 2052
4970.42 1989
4971.08 1879
4971.75 1950
4972.41 1946
4973.08 1987
4973.74 1961
4974.41 2019
4975.08 2037
4975.74 2028
4976.41 2136
4977.07 2037
4977.74 1946
4978.40 2005
4979.07 2070
4979.73 1939
4980.40 2133
4981.07 1998
4981.73 1906
4982.40 1894
4983.06 1998
4983.73 2092
4984.40 2104
4985.06 2119
4985.73 2190
4986.39 2323
4987.06 2510
4987.73 2467
4988.39 2519
4989.06 2696
4989.73 2708
4990.39 2643
4991.06 2630
4991.73 2697
4992.39 2860
4993.06 2536
4993.73 2443
4994.39 2353
4995.06 2265
4995.73 2163
4996.39 1987
4997.06 2049
4997.73 1909
4998.39 1778
4999.06 1865
4999.73 1896
5000.39 1921
5001.06 1910
5001.73 1805
5002.40 1911
5003.06 1826
5003.73 1769
5004.40 1856
5005.07 1924
5005.73 2013
5006.40 2113
5007.07 1966
5007.74 1898
5008.40 1866
5009.07 2015
5009.74 1907
5010.41 1890
5011.07 2015
5011.74 2021
5012.41 1929
5013.08 2020
5013.75 1991
5014.41 1969
5015.08 2057
5015.75 2026
5016.42 1982
5017.09 1931
5017.75 1993
5018.42 2056
5019.09 2217
5019.76 2313
5020.43 2520
5021.10 2532
5021.77 2746
5022.43 3059
5023.10 3387
5023.77 3519
5024.44 3448
5025.11 3276
5025.78 3256
5026.45 3314
5027.12 3111
5027.78 2888
5028.45 2707
5029.12 2490
5029.79 2491
5030.46 2237
5031.13 2097
5031.80 2045
5032.47 1918
5033.14 2075
5033.81 2063
5034.48 2080
5035.15 2001
5035.82 2090
5036.48 2087
5037.15 2006
5037.82 1848
5038.49 2067
5039.16 1968
5039.83 2179
5040.50 2188
5041.17 2059
5041.84 2050
5042.51 2026
5043.18 2240
5043.85 2365
5044.52 2367
5045.19 2487
5045.86 2490
5046.53 2343
5047.20 2195
5047.87 2272
5048.54 2208
5049.21 2302
5049.88 2194
5050.55 2138
5051.23 2252
5051.90 2197
5052.57 2152
5053.24 2125
5053.91 2110
5054.58 2243
5055.25 2157
5055.92 2016
5056.59 2132
5057.26 2001
5057.93 1898
5058.60 2026
5059.27 2015
5059.95 2036
5060.62 2118
5061.29 2045
5061.96 2226
5062.63 2225
5063.30 2094
5063.97 2051
5064.64 2049
5065.32 2028
5065.99 2036
5066.66 2002
5067.33 1932
5068.00 1790
5068.67 1807
5069.35 1900
5070.02 1792
5070.69 1843
5071.36 1873
5072.03 1749
5072.70 1797
5073.38 1783
5074.05 1809
5074.72 1947
5075.39 1848
5076.07 1740
5076.74 1792
5077.41 1855
5078.08 1887
5078.75 1926
5079.43 1998
5080.10 2106
5080.77 2072
5081.44 2180
5082.12 2038
5082.79 2008
5083.46 1974
5084.13 1907
5084.81 2088
5085.48 1978
5086.15 1888
5086.83 1995
5087.50 1946
5088.17 1914
5088.84 2081
5089.52 2120
5090.19 2262
5090.86 2129
5091.54 2197
5092.21 2207
5092.88 2192
5093.56 2144
5094.23 2153
5094.90 2037
5095.58 2173
5096.25 2124
5096.92 2041
5097.60 1933
5098.27 2028
5098.94 2083
5099.62 2072
5100.29 2056
5100.97 1957
5101.64 1864
5102.31 1989
5102.99 2088
5103.66 2107
5104.34 2130
5105.01 2095
5105.68 1834
5106.36 1907
5107.03 1910
5107.71 2033
5108.38 1970
5109.06 1980
5109.73 1929
5110.40 2017
5111.08 1882
5111.75 1825
5112.43 1929
5113.10 1840
5113.78 1927
5114.45 1917
5115.13 1859
5115.80 1964
5116.48 1841
5117.15 1849
5117.83 1882
5118.50 1874
5119.18 2052
5119.85 1885
5120.53 2068
5121.20 2012
5121.88 1914
5122.55 1895
5123.23 1886
5123.90 2017
5124.58 1802
5125.25 1898
5125.93 1771
5126.60 1828
5127.28 1950
5127.95 1868
5128.63 1805
5129.31 1843
5129.98 1747
5130.66 1879
5131.33 1909
5132.01 1972
5132.69 2008
5133.36 1834
5134.04 1892
5134.71 1810
5135.39 1818
5136.07 1975
5136.74 1888
5137.42 1997
5138.09 1942
5138.77 1986
5139.45 1906
5140.12 1938
5140.80 1883
5141.48 1818
5142.15 1966
5142.83 2021
5143.51 1841
5144.18 1932
5144.86 2043
5145.54 1843
5146.21 1913
5146.89 1823
5147.57 1888
5148.24 1888
5148.92 1890
5149.60 1760
5150.27 1719
5150.95 1735
5151.63 1645
5152.31 1815
5152.98 1811
5153.66 1755
5154.34 1774
5155.01 1818
5155.69 1790
5156.37 1819
5157.05 1738
5157.72 1706
5158.40 1707
5159.08 1728
5159.76 1760
5160.44 1716
5161.11 1729
5161.79 1774
5162.47 1884
5163.15 1777
5163.82 1780
5164.50 1801
5165.18 1774
5165.86 1714
5166.54 1869
5167.21 1883
5167.89 1863
5168.57 1896
5169.25 1828
5169.93 1956
5170.61 2058
5171.28 1937
5171.96 1853
5172.64 1778
5173.32 1720
5174.00 1699
5174.68 1745
5175.36 1620
5176.04 1660
5176.71 1784
5177.39 1743
5178.07 1629
5178.75 1633
5179.43 1797
5180.11 1894
5180.79 1831
5181.47 1894
5182.15 1836
5182.83 1738
5183.50 1777
5184.18 1773
5184.86 1702
5185.54 1723
5186.22 1621
5186.90 1616
5187.58 1687
5188.26 1720
5188.94 1628
5189.62 1722
5190.30 1712
5190.98 1628
5191.66 1529
5192.34 1554
5193.02 1620
5193.70 1668
5194.38 1632
5195.06 1574
5195.74 1621
5196.42 1635
5197.10 1634
5197.78 1579
5198.46 1593
5199.14 1692
5199.82 1705
5200.50 1672
5201.18 1753
5201.86 1810
5202.54 1824
5203.22 1665
5203.90 1753
5204.58 1802
5205.26 1634
5205.94 1653
5206.63 1726
5207.31 1713
5207.99 1825
5208.67 1827
5209.35 1758
5210.03 1718
5210.71 1726
5211.39 1677
5212.07 1676
5212.75 1680
5213.44 1811
5214.12 1795
5214.80 1763
5215.48 1785
5216.16 1762
5216.84 1946
5217.52 1865
5218.20 2026
5218.89 1984
5219.57 1998
5220.25 1973
5220.93 1917
5221.61 1928
5222.29 1871
5222.98 1722
5223.66 1739
5224.34 1899
5225.02 1969
5225.70 1801
5226.39 1737
5227.07 1730
5227.75 1624
5228.43 1759
5229.12 1654
5229.80 1702
5230.48 1646
5231.16 1786
5231.84 1864
5232.53 1874
5233.21 1717
5233.89 1721
5234.57 1905
5235.26 1931
5235.94 2025
5236.62 1889
5237.31 1860
5237.99 1773
5238.67 1871
5239.35 1916
5240.04 1993
5240.72 1941
5241.40 1986
5242.09 1969
5242.77 1956
5243.45 1931
5244.14 1908
5244.82 1819
5245.50 1604
5246.19 1607
5246.87 1711
5247.55 1739
5248.24 1827
5248.92 1724
5249.60 1790
5250.29 1816
5250.97 2046
5251.65 1862
5252.34 1821
5253.02 1768
5253.71 1758
5254.39 1876
5255.07 1885
5255.76 1807
5256.44 1727
5257.12 1715
5257.81 1830
5258.49 1730
5259.18 1854
5259.86 1807
5260.55 1679
5261.23 1713
5261.91 1770
5262.60 1996
5263.28 1829
5263.97 1734
5264.65 1933
5265.34 1917
5266.02 1781
5266.71 1796
5267.39 1691
5268.08 1821
5268.76 1775
5269.45 1848
5270.13 1923
5270.82 1872
5271.50 1847
5272.19 1844
5272.87 1789
5273.56 1768
5274.24 1794
5274.93 1837
5275.61 1787
5276.30 1728
5276.98 1809
5277.67 1824
5278.35 1920
5279.04 1957
5279.72 2000
5280.41 2105
5281.09 2092
5281.78 2044
5282.47 1953
5283.15 1964
5283.84 1960
5284.52 2069
5285.21 2096
5285.90 1903
5286.58 1979
5287.27 2046
5287.95 2041
5288.64 1914
5289.33 1868
5290.01 1762
5290.70 1784
5291.38 1840
5292.07 1780
5292.76 1678
5293.44 1748
5294.13 1896
5294.82 1931
5295.50 1861
5296.19 1795
5296.88 1973
5297.56 2042
5298.25 1847
5298.94 1946
5299.62 1985
5300.31 2049
5301.00 2090
5301.68 2110
5302.37 2256
5303.06 2196
5303.75 2038
5304.43 2174
5305.12 2057
5305.81 2091
5306.49 2189
5307.18 2124
5307.87 2072
5308.56 1860
5309.24 1868
5309.93 1809
5310.62 1980
5311.31 2003
5311.99 2169
5312.68 1955
5313.37 2114
5314.06 2157
5314.74 1990
5315.43 1978
5316.12 1929
5316.81 1941
5317.50 2085
5318.18 1970
5318.87 2024
5319.56 2240
5320.25 2225
5320.94 2291
5321.63 2159
5322.31 2154
5323.00 2323
5323.69 2486
5324.38 2164
5325.07 2268
5325.76 2218
5326.44 2110
5327.13 2157
5327.82 2136
5328.51 2159
5329.20 2253
5329.89 2332
5330.58 2498
5331.27 2453
5331.95 2536
5332.64 2565
5333.33 2711
5334.02 2693
5334.71 2440
5335.40 2676
5336.09 2467
5336.78 2516
5337.47 2452
5338.16 2465
5338.85 2385
5339.54 2412
5340.22 2425
5340.91 2368
5341.60 2403
5342.29 2414
5342.98 2405
5343.67 2370
5344.36 2472
5345.05 2463
5345.74 2564
5346.43 2806
5347.12 2978
5347.81 3427
5348.50 3586
5349.19 3790
5349.88 4203
5350.57 4619
5351.26 5237
5351.95 5743
5352.64 6055
5353.33 6261
5354.02 6044
5354.71 5400
5355.40 4800
5356.09 4411
5356.79 3693
5357.48 3300
5358.17 3015
5358.86 2607
5359.55 2458
5360.24 2492
5360.93 2308
5361.62 2417
5362.31 2257
5363.00 2309
5363.69 2306
5364.38 2217
5365.07 2292
5365.77 2088
5366.46 2193
5367.15 2303
5367.84 2203
5368.53 2173
5369.22 2208
5369.91 2063
5370.60 2093
5371.30 2105
5371.99 2074
5372.68 1957
5373.37 1939
5374.06 1912
5374.75 1940
5375.45 1941
5376.14 2135
5376.83 2227
5377.52 2017
5378.21 2080
5378.91 2207
5379.60 2415
5380.29 2474
5380.98 2417
5381.67 2557
5382.37 2773
5383.06 2747
5383.75 2782
5384.44 2566
5385.13 2572
5385.83 2499
5386.52 2343
5387.21 2259
5387.90 2391
5388.60 2360
5389.29 2305
5389.98 2357
5390.68 2477
5391.37 2477
5392.06 2444
5392.75 2585
5393.45 2507
5394.14 2410
5394.83 2412
5395.53 2185
5396.22 2058
5396.91 2104
5397.60 2005
5398.30 2046
5398.99 2000
5399.68 1989
5400.38 1943
5401.07 1933
5401.76 1884
5402.46 2034
5403.15 2005
5403.85 1881
5404.54 1947
5405.23 1914
5405.93 2082
5406.62 1938
5407.31 1883
5408.01 1856
5408.70 1970
5409.40 2042
5410.09 1935
5410.78 1803
5411.48 1826
5412.17 1802
5412.87 1801
5413.56 1868
5414.25 1830
5414.95 1775
5415.64 1726
5416.34 1824
5417.03 1672
5417.73 1792
5418.42 1940
5419.11 1960
5419.81 1905
5420.50 1987
5421.20 1967
5421.89 1827
5422.59 1886
5423.28 1951
5423.98 2054
5424.67 1999
5425.37 1891
5426.06 1972
5426.76 2014
5427.45 1842
5428.15 1814
5428.84 1848
5429.54 1808
5430.23 1887
5430.93 1882
5431.62 1995
5432.32 1917
5433.01 1878
5433.71 1901
5434.41 1900
5435.10 1753
5435.80 1850
5436.49 1870
5437.19 1908
5437.88 1922
5438.58 1962
5439.28 1988
5439.97 2083
5440.67 1950
5441.36 2005
5442.06 1834
5442.76 1918
5443.45 1852
5444.15 1875
5444.84 1975
5445.54 2074
5446.24 2069
5446.93 2084
5447.63 2116
5448.33 2265
5449.02 2135
5449.72 2126
5450.42 2243
5451.11 2428
5451.81 2197
5452.51 2170
5453.20 2028
5453.90 2179
5454.60 2057
5455.29 2034
5455.99 1924
5456.69 1958
5457.38 1880
5458.08 1892
5458.78 1982
5459.47 1876
5460.17 1867
5460.87 1829
5461.57 2081
5462.26 2064
5462.96 2019
5463.66 2189
5464.36 2336
5465.05 2306
5465.75 2301
5466.45 2456
5467.15 2221
5467.84 2148
5468.54 2036
5469.24 2058
5469.94 2176
5470.63 2197
5471.33 1964
5472.03 2000
5472.73 2145
5473.43 2155
5474.12 2231
5474.82 2117
5475.52 2161
5476.22 2251
5476.92 2181
5477.62 2280
5478.31 2417
5479.01 2596
5479.71 2600
5480.41 2727
5481.11 2815
5481.81 2899
5482.50 2843
5483.20 2863
5483.90 2865
5484.60 2895
5485.30 2710
5486.00 2453
5486.70 2315
5487.40 2431
5488.09 2280
5488.79 2214
5489.49 2317
5490.19 2299
5490.89 2495
5491.59 2339
5492.29 2402
5492.99 2633
5493.69 2518
5494.39 2546
5495.09 2510
5495.79 2492
5496.49 2645
5497.19 2562
5497.88 2652
5498.58 2893
5499.28 3101
5499.98 3110
5500.68 3579
5501.38 3815
5502.08 4205
5502.78 4217
5503.48 4431
5504.18 4366
5504.88 4150
5505.58 3750
5506.28 3256
5506.98 3062
5507.68 2918
5508.38 2810
5509.08 2628
5509.78 2525
5510.48 2449
5511.19 2585
5511.89 2494
5512.59 2506
5513.29 2379
5513.99 2370
5514.69 2239
5515.39 2520
5516.09 2629
5516.79 2579
5517.49 2555
5518.19 2469
5518.89 2558
5519.59 2483
5520.29 2500
5521.00 2531
5521.70 2739
5522.40 2639
5523.10 2647
5523.80 2542
5524.50 2535
5525.20 2262
5525.90 2221
5526.61 2296
5527.31 2254
5528.01 2267
5528.71 2098
5529.41 2038
5530.11 1946
5530.82 1954
5531.52 1985
5532.22 2061
5532.92 2020
5533.62 2041
5534.32 1997
5535.03 1871
5535.73 1858
5536.43 1945
5537.13 1950
5537.83 2030
5538.54 1989
5539.24 2045
5539.94 2069
5540.64 2050
5541.35 2051
5542.05 2050
5542.75 1958
5543.45 2130
5544.16 2149
5544.86 2127
5545.56 2112
5546.26 2238
5546.97 2260
5547.67 2521
5548.37 2442
5549.07 2483
5549.78 2567
5550.48 2525
5551.18 2455
5551.89 2192
5552.59 1926
5553.29 1858
5554.00 1960
5554.70 1953
5555.40 1919
5556.11 1914
5556.81 1866
5557.51 1865
5558.22 1911
5558.92 1831
5559.62 1795
5560.33 1812
5561.03 1741
5561.73 1903
5562.44 1943
5563.14 1940
5563.84 1928
5564.55 1898
5565.25 1808
5565.96 1906
5566.66 1933
5567.36 2015
5568.07 2050
5568.77 1851
5569.48 1973
5570.18 2080
5570.88 1937
5571.59 1896
5572.29 1887
5573.00 2076
5573.70 2104
5574.41 2099
5575.11 2111
5575.81 1946
5576.52 1960
5577.22 2013
5577.93 2057
5578.63 2037
5579.34 1887
5580.04 1816
5580.75 1929
5581.45 1873
5582.16 1933
5582.86 1997
5583.57 1885
5584.27 1875
5584.98 1878
5585.68 1837
5586.39 1800
5587.09 1831
5587.80 1792
5588.50 1807
5589.21 1942
5589.91 1892
5590.62 1788
5591.33 1698
5592.03 1767
5592.74 1777
5593.44 1698
5594.15 1619
5594.85 1627
5595.56 1758
5596.27 1891
5596.97 1749
5597.68 1699
5598.38 1804
5599.09 1638
5599.80 1533
5600.50 1704
5601.21 1754
5601.91 1761
5602.62 1752
5603.33 1686
5604.03 1773
5604.74 1607
5605.45 1572
5606.15 1706
5606.86 1677
5607.56 1698
5608.27 1675
5608.98 1637
5609.68 1633
5610.39 1617
5611.10 1589
5611.80 1759
5612.51 1749
5613.22 1750
5613.93 1802
5614.63 1712
5615.34 1676
5616.05 1660
5616.75 1714
5617.46 1750
5618.17 1647
5618.88 1694
5619.58 1680
5620.29 1634
5621.00 1611
5621.70 1497
5622.41 1476
5623.12 1626
5623.83 1662
5624.53 1720
5625.24 1656
5625.95 1677
5626.66 1714
5627.37 1684
5628.07 1734
5628.78 1790
5629.49 1817
5630.20 1648
5630.91 1540
5631.61 1628
5632.32 1773
5633.03 1797
5633.74 1886
5634.45 1752
5635.15 1797
5635.86 1835
5636.57 1870
5637.28 1787
5637.99 1738
5638.70 1685
5639.40 1629
5640.11 1815
5640.82 1911
5641.53 1811
5642.24 1754
5642.95 1800
5643.66 1848
5644.37 1746
5645.07 1672
5645.78 1619
5646.49 1657
5647.20 1760
5647.91 1787
5648.62 1921
5649.33 1888
5650.04 1875
5650.75 1774
5651.46 1910
5652.17 1852
5652.88 1830
5653.59 1717
5654.29 1740
5655.00 1868
5655.71 1759
5656.42 1854
5657.13 1977
5657.84 1855
5658.55 1982
5659.26 2092
5659.97 2133
5660.68 2071
5661.39 1965
5662.10 2070
5662.81 2055
5663.52 1859
5664.23 1875
5664.94 1759
5665.65 1727
5666.36 1806
5667.07 1693
5667.78 1791
5668.49 1738
5669.20 1885
5669.91 1969
5670.62 1969
5671.34 1967
5672.05 1932
5672.76 2040
5673.47 2096
5674.18 2138
5674.89 1990
5675.60 1975
5676.31 1977
5677.02 1881
5677.73 1786
5678.44 1838
5679.15 1825
5679.87 1935
5680.58 1756
5681.29 1789
5682.00 1827
5682.71 1838
5683.42 1706
5684.13 1794
5684.84 1848
5685.56 1902
5686.27 1884
5686.98 1853
5687.69 1828
5688.40 1872
5689.11 1848
5689.83 1863
5690.54 1804
5691.25 1752
5691.96 1767
5692.67 1838
5693.38 1797
5694.10 1960
5694.81 1934
5695.52 1787
5696.23 1723
5696.94 1649
5697.66 1732
5698.37 1774
5699.08 1625
5699.79 1726
5700.51 1752
5701.22 1690
5701.93 1748
5702.64 1728
5703.36 1702
5704.07 1718
5704.78 1755
5705.49 1841
5706.21 1740
5706.92 1665
5707.63 1728
5708.35 1666
5709.06 1646
5709.77 1751
5710.48 1639
5711.20 1585
5711.91 1662
5712.62 1709
5713.34 1746
5714.05 1670
5714.76 1666
5715.48 1634
5716.19 1740
5716.90 1746
5717.62 1797
5718.33 1753
5719.04 1733
5719.76 1748
5720.47 1685
5721.18 1743
5721.90 1720
5722.61 1808
5723.33 2012
5724.04 1965
5724.75 1854
5725.47 1907
5726.18 1790
5726.90 2057
5727.61 2051
5728.32 2027
5729.04 2091
5729.75 2097
5730.47 2234
5731.18 2187
5731.90 2197
5732.61 2145
5733.32 2251
5734.04 2176
5734.75 2103
5735.47 2044
5736.18 2158
5736.90 2116
5737.61 2100
5738.33 2012
5739.04 1992
5739.76 1943
5740.47 1856
5741.19 1996
5741.90 1972
5742.62 1922
5743.33 1960
5744.05 1988
5744.76 2050
5745.48 1934
5746.19 2142
5746.91 2037
5747.62 1973
5748.34 2208
5749.05 2135
5749.77 2126
5750.48 2257
5751.20 2264
5751.91 2384
5752.63 2523
5753.35 2831
5754.06 3031
5754.78 3286
5755.49 3448
5756.21 3656
5756.93 3659
5757.64 3669
5758.36 3532
5759.07 3149
5759.79 3068
5760.51 2791
5761.22 2660
5761.94 2753
5762.65 2512
5763.37 2587
5764.09 2604
5764.80 2571
5765.52 2761
5766.24 2726
5766.95 2624
5767.67 2753
5768.39 2691
5769.10 2529
5769.82 2581
5770.54 2568
5771.25 2421
5771.97 2441
5772.69 2430
5773.40 2107
5774.12 2210
5774.84 2168
5775.55 2286
5776.27 2294
5776.99 2341
5777.71 2353
5778.42 2312
5779.14 2370
5779.86 2553
5780.57 2330
5781.29 2359
5782.01 2522
5782.73 2499
5783.44 2594
5784.16 2551
5784.88 2451
5785.60 2581
5786.32 2503
5787.03 2489
5787.75 2491
5788.47 2614
5789.19 2692
5789.90 2712
5790.62 2735
5791.34 2909
5792.06 2906
5792.78 2987
5793.50 3123
5794.21 3119
5794.93 3252
5795.65 3218
5796.37 3435
5797.09 3482
5797.81 3556
5798.52 3966
5799.24 4914
5799.96 5416
5800.68 5970
5801.40 6683
5802.12 7075
5802.84 7456
5803.55 7055
5804.27 6612
5804.99 6004
5805.71 5343
5806.43 4695
5807.15 3991
5807.87 3870
5808.59 3706
5809.31 3616
5810.03 3565
5810.74 3386
5811.46 3282
5812.18 3414
5812.90 3565
5813.62 3668
5814.34 3685
5815.06 4216
5815.78 4672
5816.50 5157
5817.22 5432
5817.94 6100
5818.66 6679
5819.38 6832
5820.10 7169
5820.82 6569
5821.54 5971
5822.26 5326
5822.98 4839
5823.70 4510
5824.42 4069
5825.14 3775
5825.86 3612
5826.58 3299
5827.30 3341
5828.02 3339
5828.74 3448
5829.46 3352
5830.18 3282
5830.90 3312
5831.62 3268
5832.34 3262
5833.06 3367
5833.78 3354
5834.50 3087
5835.23 3044
5835.95 2974
5836.67 3143
5837.39 3301
5838.11 3202
5838.83 3035
5839.55 3194
5840.27 3161
5840.99 3092
5841.71 2874
5842.44 2828
5843.16 2716
5843.88 2620
5844.60 2525
5845.32 2466
5846.04 2354
5846.76 2513
5847.49 2475
5848.21 2410
5848.93 2337
5849.65 2489
5850.37 2448
5851.09 2422
5851.82 2307
5852.54 2489
5853.26 2451
5853.98 2487
5854.70 2441
5855.43 2326
5856.15 2376
5856.87 2434
5857.59 2519
5858.31 2352
5859.04 2349
5859.76 2332
5860.48 2287
5861.20 2195
5861.93 2346
5862.65 2108
5863.37 2103
5864.09 2105
5864.82 2112
5865.54 2142
5866.26 2028
5866.98 2111
5867.71 2056
5868.43 2027
5869.15 2154
5869.87 2037
5870.60 1966
5871.32 2054
5872.04 2166
5872.77 2224
5873.49 2016
5874.21 2081
5874.94 2219
5875.66 2115
5876.38 2078
5877.11 2147
5877.83 2111
5878.55 2076
5879.28 2005
5880.00 2039
5880.72 2112
5881.45 2090
5882.17 2076
5882.89 2002
5883.62 2113
5884.34 2067
5885.07 2051
5885.79 2146
5886.51 2108
5887.24 2048
5887.96 2069
5888.69 2004
5889.41 2119
5890.13 2110
5890.86 2052
5891.58 2048
5892.31 1986
5893.03 1977
5893.76 2179
5894.48 2175
5895.20 2048
5895.93 1890
5896.65 1901
5897.38 1886
5898.10 2051
5898.83 2100
5899.55 1988
5900.28 1946
5901.00 1874
5901.73 2011
5902.45 2046
5903.18 2034
5903.90 2073
5904.63 2127
5905.35 2210
5906.08 2006
5906.80 2040
5907.53 2095
5908.25 2179
5908.98 2140
5909.70 1949
5910.43 1917
5911.15 2080
5911.88 2119
5912.60 2019
5913.33 1899
5914.06 1858
5914.78 2071
5915.51 2092
5916.23 2052
5916.96 2090
5917.68 2103
5918.41 2026
5919.14 1959
5919.86 2017
5920.59 1899
5921.31 2002
5922.04 2075
5922.77 2014
5923.49 1889
5924.22 1959
5924.95 2042
5925.67 2179
5926.40 2077
5927.12 2092
5927.85 2268
5928.58 2183
5929.30 2126
5930.03 2196
5930.76 2246
5931.48 2132
5932.21 2195
5932.94 2229
5933.66 2364
5934.39 2384
5935.12 2275
5935.85 2361
5936.57 2398
5937.30 2448
5938.03 2419
5938.75 2605
5939.48 2625
5940.21 2430
5940.94 2481
5941.66 2616
5942.39 2461
5943.12 2449
5943.85 2514
5944.57 2603
5945.30 2623
5946.03 2531
5946.76 2414
5947.48 2417
5948.21 2624
5948.94 2615
5949.67 2721
5950.39 2742
5951.12 2774
5951.85 2928
5952.58 3084
5953.31 3034
5954.03 3212
5954.76 3402
5955.49 3362
5956.22 3245
5956.95 3170
5957.68 3166
5958.40 3223
5959.13 3124
5959.86 3059
5960.59 3033
5961.32 2969
5962.05 3000
5962.77 3030
5963.50 3303
5964.23 3355
5964.96 3400
5965.69 3578
5966.42 4135
5967.15 4189
5967.88 4655
5968.61 5230
5969.33 5490
5970.06 5189
5970.79 5050
5971.52 4521
5972.25 4449
5972.98 4175
5973.71 3861
5974.44 3753
5975.17 3677
5975.90 3680
5976.63 3637
5977.36 3619
5978.09 3621
5978.82 3679
5979.54 3713
5980.27 3804
5981.00 3771
5981.73 3937
5982.46 4103
5983.19 4086
5983.92 4126
5984.65 4098
5985.38 4069
5986.11 4003
5986.84 4169
5987.57 4180
5988.30 4265
5989.03 4180
5989.76 4115
5990.49 4002
5991.23 4003
5991.96 3920
5992.69 4111
5993.42 3984
5994.15 4171
5994.88 4234
5995.61 4428
5996.34 4373
5997.07 4587
5997.80 4593
5998.53 4697
5999.26 4676
5999.99 4655
6000.72 4449
6001.45 4536
6002.19 4443
6002.92 4265
6003.65 4565
6004.38 4653
6005.11 4343
6005.84 4410
6006.57 4569
6007.30 4437
6008.04 4751
6008.77 4927
6009.50 5403
6010.23 5888
6010.96 6865
6011.69 7869
6012.42 8731
6013.16 9998
6013.89 11336
6014.62 11600
6015.35 12058
6016.08 12496
6016.82 11972
6017.55 10953
6018.28 10531
6019.01 9116
6019.74 7958
6020.48 6911
6021.21 6193
6021.94 5302
6022.67 4564
6023.40 4333
6024.14 4200
6024.87 3876
6025.60 3696
6026.33 3858
6027.07 3704
6027.80 3430
6028.53 3362
6029.27 3411
6030.00 3416
6030.73 3243
6031.46 3192
6032.20 3267
6032.93 3210
6033.66 3137
6034.40 3009
6035.13 3098
6035.86 3024
6036.59 3146
6037.33 3062
6038.06 3132
6038.79 3077
6039.53 3024
6040.26 3284
6040.99 3191
6041.73 3355
6042.46 3464
6043.19 3478
6043.93 3449
6044.66 3468
6045.40 3338
6046.13 3512
6046.86 3596
6047.60 3674
6048.33 3585
6049.06 3714
6049.80 3780
6050.53 3775
6051.27 4062
6052.00 4343
6052.73 4418
6053.47 4609
6054.20 4860
6054.94 4856
6055.67 5074
6056.41 4872
6057.14 4424
6057.87 4147
6058.61 4158
6059.34 3982
6060.08 3457
6060.81 3598
6061.55 3574
6062.28 3568
6063.02 3513
6063.75 3477
6064.49 3580
6065.22 3520
6065.96 3436
6066.69 3367
6067.43 3229
6068.16 3180
6068.90 3357
6069.63 3314
6070.37 3209
6071.10 3110
6071.84 3075
6072.57 3310
6073.31 3295
6074.04 3152
6074.78 3103
6075.51 2938
6076.25 2965
6076.98 2914
6077.72 2804
6078.46 2783
6079.19 2827
6079.93 2762
6080.66 2874
6081.40 2688
6082.13 2758
6082.87 2786
6083.61 2862
6084.34 2667
6085.08 2822
6085.81 2708
6086.55 2726
6087.29 2560
6088.02 2657
6088.76 2611
6089.50 2772
6090.23 2660
6090.97 2717
6091.71 2702
6092.44 2710
6093.18 2741
6093.92 2723
6094.65 2695
6095.39 2652
6096.13 2573
6096.86 2620
6097.60 2672
6098.34 2695
6099.07 2529
6099.81 2483
6100.55 2533
6101.28 2534
6102.02 2357
6102.76 2541
6103.49 2361
6104.23 2411
6104.97 2385
6105.71 2304
6106.44 2325
6107.18 2512
6107.92 2406
6108.66 2422
6109.39 2491
6110.13 2386
6110.87 2440
6111.61 2487
6112.34 2418
6113.08 2424
6113.82 2385
6114.56 2410
6115.30 2421
6116.03 2406
6116.77 2427
6117.51 2441
6118.25 2547
6118.99 2701
6119.72 2588
6120.46 2616
6121.20 2598
6121.94 2638
6122.68 2706
6123.42 2869
6124.15 2665
6124.89 2761
6125.63 2733
6126.37 2710
6127.11 2697
6127.85 2630
6128.59 2607
6129.32 2720
6130.06 2683
6130.80 2630
6131.54 2519
6132.28 2744
6133.02 2737
6133.76 2579
6134.50 2674
6135.24 2783
6135.97 2611
6136.71 2644
6137.45 2874
6138.19 2831
6138.93 2668
6139.67 2704
6140.41 2827
6141.15 2847
6141.89 2684
6142.63 2572
6143.37 2811
6144.11 2599
6144.85 2657
6145.59 2614
6146.33 2713
6147.07 2696
6147.81 2630
6148.55 2552
6149.29 2583
6150.03 2707
6150.77 2827
6151.51 2704
6152.25 2614
6152.99 2475
6153.73 2743
6154.47 2850
6155.21 2589
6155.95 2709
6156.69 2749
6157.43 2722
6158.17 2874
6158.91 2847
6159.65 2886
6160.39 2680
6161.13 2803
6161.87 3025
6162.61 2991
6163.35 2952
6164.10 3185
6164.84 3197
6165.58 3527
6166.32 3531
6167.06 3688
6167.80 3799
6168.54 3726
6169.28 3716
6170.02 3685
6170.76 3762
6171.51 4006
6172.25 3861
6172.99 3809
6173.73 3595
6174.47 3597
6175.21 3448
6175.95 3529
6176.70 3376
6177.44 3432
6178.18 3452
6178.92 3486
6179.66 3461
6180.41 3340
6181.15 3188
6181.89 3400
6182.63 3365
6183.37 3462
6184.11 3614
6184.86 3555
6185.60 3606
6186.34 3794
6187.08 3684
6187.83 3741
6188.57 3696
6189.31 3587
6190.05 3746
6190.80 3790
6191.54 3901
6192.28 3972
6193.02 4172
6193.77 4285
6194.51 4367
6195.25 4515
6195.99 4644
6196.74 4736
6197.48 4641
6198.22 4531
6198.97 4486
6199.71 4533
6200.45 4508
6201.19 4415
6201.94 4450
6202.68 4467
6203.42 4616
6204.17 4643
6204.91 5157
6205.65 5858
6206.40 6762
6207.14 8081
6207.88 10183
6208.63 12462
6209.37 14616
6210.11 16305
6210.86 17323
6211.60 18182
6212.35 18044
6213.09 16728
6213.83 15619
6214.58 14116
6215.32 12271
6216.06 10595
6216.81 8670
6217.55 7083
6218.30 6382
6219.04 5512
6219.79 5123
6220.53 4741
6221.27 4291
6222.02 4049
6222.76 4013
6223.51 3968
6224.25 4074
6225.00 4291
6225.74 4469
6226.49 4496
6227.23 4397
6227.97 4234
6228.72 3963
6229.46 3771
6230.21 3436
6230.95 3526
6231.70 3451
6232.44 3095
6233.19 3028
6233.93 3003
6234.68 2885
6235.42 2798
6236.17 2876
6236.91 3011
6237.66 2918
6238.40 2848
6239.15 3033
6239.90 3102
6240.64 3150
6241.39 3136
6242.13 3068
6242.88 3228
6243.62 3145
6244.37 3313
6245.11 3487
6245.86 3627
6246.61 3706
6247.35 3817
6248.10 4112
6248.84 4444
6249.59 4590
6250.34 4602
6251.08 4538
6251.83 4441
6252.57 4350
6253.32 4073
6254.07 4027
6254.81 3891
6255.56 3901
6256.30 3773
6257.05 3647
6257.80 3516
6258.54 3713
6259.29 3479
6260.04 3411
6260.78 3443
6261.53 3444
6262.28 3663
6263.02 3631
6263.77 3673
6264.52 3790
6265.26 3934
6266.01 3834
6266.76 3564
6267.51 3667
6268.25 3743
6269.00 3608
6269.75 3568
6270.49 3519
6271.24 3660
6271.99 3730
6272.74 3553
6273.48 3546
6274.23 3527
6274.98 3735
6275.73 3944
6276.47 4184
6277.22 4318
6277.97 4313
6278.72 4611
6279.46 4617
6280.21 4571
6280.96 4388
6281.71 4234
6282.46 3960
6283.20 3679
6283.95 3521
6284.70 3338
6285.45 3245
6286.20 3204
6286.94 3095
6287.69 2961
6288.44 3022
6289.19 3188
6289.94 3140
6290.69 3173
6291.43 3114
6292.18 3091
6292.93 2954
6293.68 2727
6294.43 2870
6295.18 2747
6295.93 2726
6296.68 2700
6297.42 2784
6298.17 2809
6298.92 2790
6299.67 2694
6300.42 2743
6301.17 2975
6301.92 2817
6302.67 2794
6303.42 3119
6304.17 3294
6304.91 3395
6305.66 3420
6306.41 3587
6307.16 3437
6307.91 3439
6308.66 3225
6309.41 3085
6310.16 3059
6310.91 3004
6311.66 2973
6312.41 2909
6313.16 3044
6313.91 2922
6314.66 2849
6315.41 2955
6316.16 2867
6316.91 2899
6317.66 3012
6318.41 2926
6319.16 2902
6319.91 2818
6320.66 2833
6321.41 2769
6322.16 2726
6322.91 2511
6323.66 2636
6324.41 2694
6325.16 2683
6325.91 2513
6326.66 2633
6327.41 2395
6328.16 2367
6328.91 2245
6329.67 2444
6330.42 2370
6331.17 2365
6331.92 2454
6332.67 2419
6333.42 2369
6334.17 2307
6334.92 2360
6335.67 2221
6336.42 2315
6337.18 2280
6337.93 2316
6338.68 2369
6339.43 2298
6340.18 2308
6340.93 2222
6341.68 2259
6342.44 2262
6343.19 2391
6343.94 2395
6344.69 2418
6345.44 2350
6346.19 2527
6346.95 2461
6347.70 2484
6348.45 2466
6349.20 2308
6349.95 2361
6350.70 2419
6351.46 2423
6352.21 2548
6352.96 2713
6353.71 2668
6354.47 2669
6355.22 2576
6355.97 2510
6356.72 2536
6357.47 2668
6358.23 2545
6358.98 2338
6359.73 2314
6360.48 2187
6361.24 2373
6361.99 2480
6362.74 2419
6363.50 2428
6364.25 2315
6365.00 2180
6365.75 2216
6366.51 2270
6367.26 2308
6368.01 2217
6368.77 2205
6369.52 2246
6370.27 2255
6371.03 2336
6371.78 2333
6372.53 2191
6373.29 2235
6374.04 2248
6374.79 2107
6375.55 2122
6376.30 2275
6377.05 2381
6377.81 2335
6378.56 2319
6379.31 2325
6380.07 2395
6380.82 2242
6381.57 2307
6382.33 2556
6383.08 2413
6383.84 2293
6384.59 2319
6385.34 2144
6386.10 2085
6386.85 2141
6387.61 2250
6388.36 2312
6389.12 2308
6389.87 2311
6390.62 2349
6391.38 2433
6392.13 2662
6392.89 2496
6393.64 2316
6394.40 2171
6395.15 2248
6395.91 2250
6396.66 2315
6397.42 2243
6398.17 2056
6398.92 2052
6399.68 2003
6400.43 1939
6401.19 2015
6401.94 1988
6402.70 1985
6403.45 1956
6404.21 2027
6404.97 2035
6405.72 2045
6406.48 1975
6407.23 1956
6407.99 1965
6408.74 1994
6409.50 2154
6410.25 2115
6411.01 2284
6411.76 2161
6412.52 2263
6413.28 2264
6414.03 2126
6414.79 2051
6415.54 2036
6416.30 1945
6417.05 2094
6417.81 2069
6418.57 1993
6419.32 2169
6420.08 2031
6420.83 2131
6421.59 2125
6422.35 1988
6423.10 2060
6423.86 2036
6424.62 2023
6425.37 2107
6426.13 2126
6426.89 2027
6427.64 2080
6428.40 2086
6429.16 2129
6429.91 2091
6430.67 2036
6431.43 2127
6432.18 2159
6432.94 2086
6433.70 2094
6434.45 2159
6435.21 2189
6435.97 2163
6436.72 2115
6437.48 2157
6438.24 2218
6439.00 2270
6439.75 2197
6440.51 2239
6441.27 2195
6442.02 1989
6442.78 2142
6443.54 2029
6444.30 2012
6445.05 2196
6445.81 2140
6446.57 2145
6447.33 2041
6448.09 2192
6448.84 2177
6449.60 2044
6450.36 2018
6451.12 2042
6451.87 2075
6452.63 2256
6453.39 2184
6454.15 2031
6454.91 2200
6455.67 2362
6456.42 2247
6457.18 2239
6457.94 2214
6458.70 2277
6459.46 2249
6460.22 2391
6460.97 2267
6461.73 2272
6462.49 2153
6463.25 2273
6464.01 2341
6464.77 2258
6465.53 2338
6466.28 2381
6467.04 2231
6467.80 2354
6468.56 2409
6469.32 2458
6470.08 2388
6470.84 2491
6471.60 2446
6472.36 2426
6473.12 2249
6473.88 2364
6474.63 2428
6475.39 2469
6476.15 2311
6476.91 2467
6477.67 2522
6478.43 2485
6479.19 2503
6479.95 2564
6480.71 2491
6481.47 2677
6482.23 2650
6482.99 2796
6483.75 2834
6484.51 2687
6485.27 2830
6486.03 2860
6486.79 2980
6487.55 3016
6488.31 3055
6489.07 2954
6489.83 2987
6490.59 2906
6491.35 3079
6492.11 3078
6492.87 3297
6493.63 3325
6494.39 3298
6495.15 3331
6495.91 3292
6496.67 3309
6497.43 3291
6498.20 3434
6498.96 3603
6499.72 3503
6500.48 3469
6501.24 3565
6502.00 3328
6502.76 3316
6503.52 3395
6504.28 3664
6505.04 3588
6505.80 3757
6506.57 3649
6507.33 3808
6508.09 3899
6508.85 3984
6509.61 3981
6510.37 4101
6511.13 4008
6511.90 4146
6512.66 4120
6513.42 4298
6514.18 4238
6514.94 4234
6515.70 4283
6516.47 4311
6517.23 4333
6517.99 4497
6518.75 4653
6519.51 4638
6520.28 5180
6521.04 5713
6521.80 6313
6522.56 7144
6523.32 8139
6524.09 8771
6524.85 9261
6525.61 9601
6526.37 9723
6527.13 9571
6527.90 9744
6528.66 9433
6529.42 9248
6530.18 8866
6530.95 8346
6531.71 7692
6532.47 7366
6533.24 7194
6534.00 7494
6534.76 7865
6535.52 8904
6536.29 10101
6537.05 11348
6537.81 12186
6538.58 12983
6539.34 13072
6540.10 12451
6540.87 11562
6541.63 10444
6542.39 8943
6543.16 7415
6543.92 6437
6544.68 5739
6545.45 5133
6546.21 4560
6546.97 4152
6547.74 3978
6548.50 3875
6549.26 3981
6550.03 3818
6550.79 3743
6551.55 3787
6552.32 3767
6553.08 3862
6553.85 3699
6554.61 3656
6555.37 3634
6556.14 3418
6556.90 3625
6557.67 3533
6558.43 3644
6559.20 3803
6559.96 3583
6560.72 3601
6561.49 3873
6562.25 4072
6563.02 4077
6563.78 4156
6564.55 4220
6565.31 4257
6566.08 4217
6566.84 4344
6567.61 4308
6568.37 4127
6569.13 4142
6569.90 3965
6570.66 4030
6571.43 4046
6572.19 4069
6572.96 4153
6573.72 4367
6574.49 4516
6575.26 4666
6576.02 4828
6576.79 5004
6577.55 4985
6578.32 5046
6579.08 4942
6579.85 4876
6580.61 4950
6581.38 4938
6582.14 4935
6582.91 4666
6583.68 4572
6584.44 4545
6585.21 4579
6585.97 4307
6586.74 4448
6587.50 4317
6588.27 4194
6589.04 4317
6589.80 4407
6590.57 4580
6591.33 4568
6592.10 4765
6592.87 5312
6593.63 5818
6594.40 6320
6595.17 6752
6595.93 7218
6596.70 7545
6597.47 7544
6598.23 7436
6599.00 7191
6599.77 6709
6600.53 6187
6601.30 5675
6602.07 5225
6602.83 4799
6603.60 4669
6604.37 4364
6605.13 3983
6605.90 3948
6606.67 3868
6607.43 3820
6608.20 3831
6608.97 3645
6609.74 3613
6610.50 3684
6611.27 3727
6612.04 3760
6612.80 3717
6613.57 3797
6614.34 3777
6615.11 3614
6615.87 3483
6616.64 3405
6617.41 3427
6618.18 3312
6618.95 3373
6619.71 3298
6620.48 3447
6621.25 3515
6622.02 3527
6622.78 3492
6623.55 3445
6624.32 3508
6625.09 3323
6625.86 3524
6626.63 3422
6627.39 3295
6628.16 3205
6628.93 3210
6629.70 3247
6630.47 3290
6631.24 3468
6632.00 3562
6632.77 3645
6633.54 3781
6634.31 4200
6635.08 4521
6635.85 4687
6636.62 4768
6637.38 4598
6638.15 4463
6638.92 4463
6639.69 4385
6640.46 4108
6641.23 3811
6642.00 3519
6642.77 3641
6643.54 3567
6644.31 3403
6645.08 3121
6645.84 3198
6646.61 3129
6647.38 3218
6648.15 3205
6648.92 3205
6649.69 3159
6650.46 3175
6651.23 3363
6652.00 3413
6652.77 3273
6653.54 3235
6654.31 3221
6655.08 3161
6655.85 3141
6656.62 3167
6657.39 3061
6658.16 3294
6658.93 3317
6659.70 3105
6660.47 3247
6661.24 3388
6662.01 3354
6662.78 3397
6663.55 3505
6664.32 3796
6665.09 4186
6665.86 4493
6666.63 4538
6667.40 4480
6668.17 4483
6668.94 4322
6669.72 4124
6670.49 4093
6671.26 3809
6672.03 3691
6672.80 3534
6673.57 3265
6674.34 3255
6675.11 3141
6675.88 3182
6676.65 3169
6677.42 3193
6678.20 2981
6678.97 3060
6679.74 2886
6680.51 2840
6681.28 2774
6682.05 2834
6682.82 2970
6683.60 2976
6684.37 3099
6685.14 3123
6685.91 3332
6686.68 3361
6687.45 3406
6688.23 3294
6689.00 3236
6689.77 3357
6690.54 3133
6691.31 2930
6692.08 2909
6692.86 3000
6693.63 2932
6694.40 2653
6695.17 2710
6695.95 2819
6696.72 2694
6697.49 2680
6698.26 2802
6699.03 2906
6699.81 2836
6700.58 2857
6701.35 2948
6702.12 3087
6702.90 3004
6703.67 2852
6704.44 2885
6705.22 2909
6705.99 2830
6706.76 2718
6707.53 2839
6708.31 2951
6709.08 2750
6709.85 2742
6710.63 2569
6711.40 2750
6712.17 2606
6712.94 2642
6713.72 2682
6714.49 2606
6715.26 2470
6716.04 2588
6716.81 2594
6717.58 2509
6718.36 2541
6719.13 2653
6719.91 2551
6720.68 2526
6721.45 2459
6722.23 2493
6723.00 2490
6723.77 2514
6724.55 2454
6725.32 2338
6726.10 2383
6726.87 2397
6727.64 2580
6728.42 2624
6729.19 2553
6729.97 2368
6730.74 2463
6731.51 2612
6732.29 2487
6733.06 2598
6733.84 2537
6734.61 2504
6735.39 2512
6736.16 2655
6736.94 2516
6737.71 2424
6738.49 2597
6739.26 2540
6740.03 2526
6740.81 2546
6741.58 2492
6742.36 2545
6743.13 2602
6743.91 2424
6744.68 2458
6745.46 2489
6746.23 2427
6747.01 2451
6747.78 2476
6748.56 2488
6749.34 2471
6750.11 2726
6750.89 2887
6751.66 2947
6752.44 3032
6753.21 3264
6753.99 3271
6754.76 3337
6755.54 3253
6756.31 3172
6757.09 3055
6757.87 2874
6758.64 2724
6759.42 2717
6760.19 2541
6760.97 2380
6761.75 2388
6762.52 2529
6763.30 2548
6764.07 2451
6764.85 2331
6765.63 2232
6766.40 2429
6767.18 2578
6767.96 2359
6768.73 2254
6769.51 2339
6770.28 2314
6771.06 2205
6771.84 2317
6772.61 2352
6773.39 2378
6774.17 2415
6774.94 2463
6775.72 2413
6776.50 2324
6777.27 2264
6778.05 2345
6778.83 2400
6779.61 2262
6780.38 2248
6781.16 2272
6781.94 2313
6782.71 2199
6783.49 2314
6784.27 2285
6785.05 2214
6785.82 2197
6786.60 2161
6787.38 2162
6788.16 2008
6788.93 2034
6789.71 2259
6790.49 2316
6791.27 2265
6792.04 2066
6792.82 2074
6793.60 2119
6794.38 2119
6795.16 2050
6795.93 1982
6796.71 1971
6797.49 1983
6798.27 2070
6799.05 1979
6799.82 2003
6800.60 2045
6801.38 2094
6802.16 2052
6802.94 2240
6803.72 2140
6804.49 2194
6805.27 2246
6806.05 2316
6806.83 2346
6807.61 2331
6808.39 2207
6809.17 2096
6809.94 1999
6810.72 2022
6811.50 2117
6812.28 2137
6813.06 2058
6813.84 1931
6814.62 2144
6815.40 2232
6816.18 2144
6816.96 2104
6817.73 2250
6818.51 2324
6819.29 2243
6820.07 2343
6820.85 2211
6821.63 2084
6822.41 2225
6823.19 2207
6823.97 2110
6824.75 2078
6825.53 2088
6826.31 2089
6827.09 2095
6827.87 2112
6828.65 1995
6829.43 2039
6830.21 2140
6830.99 2043
6831.77 2078
6832.55 2140
6833.33 2102
6834.11 2252
6834.89 2228
6835.67 2096
6836.45 2081
6837.23 2182
6838.01 2043
6838.79 1907
6839.57 2015
6840.35 2162
6841.13 2037
6841.91 1947
6842.69 1940
6843.47 1959
6844.25 2038
6845.04 2081
6845.82 2088
6846.60 2082
6847.38 2249
6848.16 2420
6848.94 2739
6849.72 2940
6850.50 3446
6851.28 3821
6852.06 4155
6852.85 4510
6853.63 4412
6854.41 4237
6855.19 4013
6855.97 3736
6856.75 3629
6857.53 3375
6858.32 2960
6859.10 2601
6859.88 2532
6860.66 2400
6861.44 2238
6862.22 2434
6863.01 2363
6863.79 2340
6864.57 2323
6865.35 2319
6866.13 2282
6866.92 2438
6867.70 2501
6868.48 2536
6869.26 2393
6870.04 2250
6870.83 2323
6871.61 2279
6872.39 2331
6873.17 2373
6873.96 2306
6874.74 2344
6875.52 2344
6876.30 2319
6877.09 2138
6877.87 2224
6878.65 2395
6879.43 2445
6880.22 2443
6881.00 2546
6881.78 2620
6882.56 2777
6883.35 2781
6884.13 2780
6884.91 2672
6885.70 2590
6886.48 3006
6887.26 3174
6888.05 3629
6888.83 3864
6889.61 4467
6890.40 4311
6891.18 4195
6891.96 4104
6892.75 3679
6893.53 3268
6894.31 3119
6895.10 2881
6895.88 2697
6896.67 2841
6897.45 2883
6898.23 2775
6899.02 2765
6899.80 2754
6900.58 2716
6901.37 2781
6902.15 2910
6902.94 2867
6903.72 2808
6904.50 2900
6905.29 2850
6906.07 2901
6906.86 2871
6907.64 2891
6908.43 2829
6909.21 2952
6910.00 2595
6910.78 2625
6911.56 2514
6912.35 2586
6913.13 2550
6913.92 2442
6914.70 2424
6915.49 2544
6916.27 2455
6917.06 2516
6917.84 2490
6918.63 2444
6919.41 2524
6920.20 2456
6920.98 2410
6921.77 2489
6922.55 2464
6923.34 2606
6924.12 2622
6924.91 2551
6925.69 2582
6926.48 2511
6927.26 2622
6928.05 2640
6928.84 2633
6929.62 2573
6930.41 2626
6931.19 2698
6931.98 2596
6932.76 2575
6933.55 2622
6934.34 2599
6935.12 2600
6935.91 2687
6936.69 2727
6937.48 2760
6938.27 2583
6939.05 2619
6939.84 2763
6940.62 2993
6941.41 2998
6942.20 3107
6942.98 3441
6943.77 3448
6944.56 3466
6945.34 3702
6946.13 3798
6946.92 3456
6947.70 3522
6948.49 3714
6949.28 3804
6950.06 3900
6950.85 3834
6951.64 3775
6952.42 3661
6953.21 3593
6954.00 3600
6954.78 3536
6955.57 3389
6956.36 3315
6957.15 3486
6957.93 3423
6958.72 3487
6959.51 3453
6960.29 3347
6961.08 3407
6961.87 3475
6962.66 3643
6963.44 3582
6964.23 3605
6965.02 3625
6965.81 3616
6966.59 3775
6967.38 3808
6968.17 3848
6968.96 4083
6969.75 3970
6970.53 4418
6971.32 4463
6972.11 4422
6972.90 4613
6973.69 4602
6974.47 4610
6975.26 4549
6976.05 4430
6976.84 4458
6977.63 4634
6978.42 4493
6979.20 4798
6979.99 4944
6980.78 5188
6981.57 5485
6982.36 6066
6983.15 6839
6983.94 7909
6984.72 9446
6985.51 11512
6986.30 13633
6987.09 15342
6987.88 16194
6988.67 15973
6989.46 15385
6990.25 14521
6991.04 13165
6991.82 11508
6992.61 9919
6993.40 8404
6994.19 7158
6994.98 6150
6995.77 5539
6996.56 5086
6997.35 4853
6998.14 4877
6998.93 5176
6999.72 5433
7000.51 5823
7001.30 6254
7002.09 6733
7002.88 6577
7003.67 6469
7004.46 5915
7005.25 5440
7006.04 5039
7006.83 4431
7007.62 4150
7008.41 3834
7009.20 3575
7009.99 3367
7010.78 3327
7011.57 3224
7012.36 3240
7013.15 3262
7013.94 3608
7014.73 3576
7015.52 3603
7016.31 3700
7017.10 3627
7017.89 3519
7018.68 3426
7019.47 3355
7020.26 3537
7021.05 3476
7021.84 3514
7022.64 3344
7023.43 3627
7024.22 3635
7025.01 3776
7025.80 3991
7026.59 4011
7027.38 4046
7028.17 3851
7028.96 3762
7029.75 3882
7030.55 3657
7031.34 3357
7032.13 3212
7032.92 3156
7033.71 3057
7034.50 3023
7035.29 2960
7036.09 3098
7036.88 3084
7037.67 3212
7038.46 3383
7039.25 3398
7040.05 3552
7040.84 3428
7041.63 3444
7042.42 3380
7043.21 3614
7044.01 3683
7044.80 3743
7045.59 3527
7046.38 3666
7047.17 3673
7047.97 3413
7048.76 3789
7049.55 3857
7050.34 4092
7051.14 4197
7051.93 4606
7052.72 4591
7053.51 4564
7054.31 4243
7055.10 4220
7055.89 4075
7056.68 3735
7057.48 3583
7058.27 3434
7059.06 3319
7059.86 3465
7060.65 3430
7061.44 3437
7062.24 3429
7063.03 3429
7063.82 3427
7064.61 3618
7065.41 3450
7066.20 3497
7066.99 3478
7067.79 3439
7068.58 3398
7069.37 3436
7070.17 3300
7070.96 3507
7071.76 3620
7072.55 3342
7073.34 3294
7074.14 3250
7074.93 3173
7075.72 3322
7076.52 3317
7077.31 3203
7078.11 3125
7078.90 3083
7079.69 3160
7080.49 3156
7081.28 3154
7082.08 3149
7082.87 3339
7083.67 3348
7084.46 3426
7085.25 3794
7086.05 4016
7086.84 4215
7087.64 4981
7088.43 5571
7089.23 6190
7090.02 6582
7090.82 6489
7091.61 6634
7092.41 6196
7093.20 5459
7094.00 4895
7094.79 4318
7095.59 4001
7096.38 3665
7097.18 3263
7097.97 3101
7098.77 3075
7099.56 2905
7100.36 2658
7101.15 2536
7101.95 2755
7102.74 2751
7103.54 2779
7104.33 2818
7105.13 2834
7105.92 2756
7106.72 2624
7107.52 2652
7108.31 2612
7109.11 2651
7109.90 2510
7110.70 2392
7111.49 2423
7112.29 2155
7113.09 2280
7113.88 2260
7114.68 2308
7115.47 2347
7116.27 2449
7117.07 2341
7117.86 2415
7118.66 2477
7119.45 2535
7120.25 2646
7121.05 2534
7121.84 2610
7122.64 2625
7123.44 2616
7124.23 2720
7125.03 2702
7125.83 2658
7126.62 2602
7127.42 2598
7128.22 2665
7129.01 2635
7129.81 2553
7130.61 2603
7131.40 2579
7132.20 2474
7133.00 2474
7133.80 2334
7134.59 2346
7135.39 2434
7136.19 2283
7136.98 2190
7137.78 2295
7138.58 2303
7139.38 2244
7140.17 2280
7140.97 2316
7141.77 2187
7142.57 2214
7143.36 2225
7144.16 2262
7144.96 2292
7145.76 2254
7146.56 2168
7147.35 2114
7148.15 2046
7148.95 2152
7149.75 2081
7150.55 2219
7151.34 2209
7152.14 2190
7152.94 2201
7153.74 2174
7154.54 2072
7155.33 2230
7156.13 2243
7156.93 2187
7157.73 2185
7158.53 2203
7159.33 2129
7160.13 2125
7160.92 2139
7161.72 2112
7162.52 2063
7163.32 2105
7164.12 2022
7164.92 2090
7165.72 2189
7166.52 2101
7167.31 2076
7168.11 2153
7168.91 2029
7169.71 2039
7170.51 2163
7171.31 2020
7172.11 1987
7172.91 2088
7173.71 1970
7174.51 1896
7175.31 1892
7176.11 1857
7176.91 1821
7177.71 1815
7178.51 1815
7179.31 1923
7180.10 1818
7180.90 1738
7181.70 1911
7182.50 2017
7183.30 1963
7184.10 1962
7184.90 1997
7185.70 2136
7186.50 2003
7187.30 1951
7188.10 1995
7188.90 1939
7189.70 1864
7190.50 1860
7191.31 1797
7192.11 1870
7192.91 1784
7193.71 1743
7194.51 1711
7195.31 1729
7196.11 1684
7196.91 1742
7197.71 1732
7198.51 1775
7199.31 1825
7200.11 1805
7200.91 1788
7201.71 1723
7202.51 1843
7203.32 1846
7204.12 1801
7204.92 1712
7205.72 1654
7206.52 1747
7207.32 1713
7208.12 1679
7208.92 1671
7209.73 1808
7210.53 1814
7211.33 1723
7212.13 1674
7212.93 1600
7213.73 1652
7214.53 1597
7215.34 1621
7216.14 1659
7216.94 1671
7217.74 1716
7218.54 1731
7219.34 1695
7220.15 1723
7220.95 1791
7221.75 1745
7222.55 1771
7223.35 1685
7224.16 1709
7224.96 1676
7225.76 1651
7226.56 1608
7227.37 1625
7228.17 1592
7228.97 1541
7229.77 1585
7230.58 1546
7231.38 1691
7232.18 1748
7232.98 1641
7233.79 1654
7234.59 1664
7235.39 1729
7236.19 1664
7237.00 1673
7237.80 1669
7238.60 1692
7239.41 1776
7240.21 1695
7241.01 1750
7241.82 1699
7242.62 1626
7243.42 1728
7244.23 1810
7245.03 1690
7245.83 1723
7246.64 1735
7247.44 1647
7248.24 1765
7249.05 1776
7249.85 1819
7250.65 1841
7251.46 1681
7252.26 1747
7253.06 1739
7253.87 1724
7254.67 1728
7255.48 1837
7256.28 1866
7257.08 1850
7257.89 1852
7258.69 1813
7259.50 1871
7260.30 1916
7261.10 2026
7261.91 2017
7262.71 2128
7263.52 2002
7264.32 1933
7265.13 2132
7265.93 2087
7266.73 1931
7267.54 1801
7268.34 1909
7269.15 1994
7269.95 1930
7270.76 1829
7271.56 1930
7272.37 1921
7273.17 2015
7273.98 1937
7274.78 1992
7275.59 1950
7276.39 1988
7277.20 1936
7278.00 1956
7278.81 2002
7279.61 2120
7280.42 2236
7281.22 2166
7282.03 2374
7282.83 2541
7283.64 2743
7284.45 3151
7285.25 3318
7286.06 3479
7286.86 3715
7287.67 3892
7288.47 3619
7289.28 3481
7290.09 3130
7290.89 2910
7291.70 2618
7292.50 2588
7293.31 2472
7294.12 2226
7294.92 2258
7295.73 2224
7296.53 2191
7297.34 2222
7298.15 2268
7298.95 2258
7299.76 2168
7300.57 2281
7301.37 2220
7302.18 2222
7302.98 2219
7303.79 2249
7304.60 2241
7305.40 2261
7306.21 2311
7307.02 2318
7307.82 2409
7308.63 2418
7309.44 2376
7310.25 2523
7311.05 2829
7311.86 2786
7312.67 2771
7313.47 2784
7314.28 2784
7315.09 2729
7315.90 2758
7316.70 2832
7317.51 2914
7318.32 3006
7319.12 3342
7319.93 3619
7320.74 4105
7321.55 4605
7322.35 4668
7323.16 4780
7323.97 4847
7324.78 4771
7325.59 4368
7326.39 3861
7327.20 3661
7328.01 3305
7328.82 2976
7329.62 2666
7330.43 2531
7331.24 2373
7332.05 2216
7332.86 2189
7333.67 2223
7334.47 2307
7335.28 2353
7336.09 2207
7336.90 2140
7337.71 2274
7338.52 2286
7339.32 2192
7340.13 2203
7340.94 2286
7341.75 2288
7342.56 2222
7343.37 2122
7344.18 2059
7344.99 2007
7345.79 2024
7346.60 2050
7347.41 2118
7348.22 2243
7349.03 2167
7349.84 2168
7350.65 2270
7351.46 2029
7352.27 2063
7353.08 2167
7353.89 2098
7354.70 2090
7355.50 2153
7356.31 2111
7357.12 2144
7357.93 2136
7358.74 2037
7359.55 2168
7360.36 2246
7361.17 2199
7361.98 2290
7362.79 2337
7363.60 2197
7364.41 2042
7365.22 2158
7366.03 2085
7366.84 2181
7367.65 2111
7368.46 2115
7369.27 2176
7370.08 2069
7370.89 2090
7371.70 2063
7372.51 2040
7373.32 2011
7374.13 2122
7374.94 2106
7375.75 2106
7376.57 1998
7377.38 2186
7378.19 2160
7379.00 2382
7379.81 2435
7380.62 2583
7381.43 2727
7382.24 2880
7383.05 2893
7383.86 3001
7384.67 2898
7385.48 2712
7386.30 2684
7387.11 2530
7387.92 2481
7388.73 2382
7389.54 2372
7390.35 2258
7391.16 2134
7391.98 2082
7392.79 2033
7393.60 2083
7394.41 2089
7395.22 1976
7396.03 2001
7396.84 2158
7397.66 2036
7398.47 2176
7399.28 2311
7400.09 2379
7400.90 2413
7401.72 2469
7402.53 2595
7403.34 2556
7404.15 2485
7404.96 2468
7405.78 2363
7406.59 2393
7407.40 2405
7408.21 2255
7409.03 2215
7409.84 2247
7410.65 2110
7411.46 2017
7412.28 1912
7413.09 1889
7413.90 2008
7414.71 1925
7415.53 1911
7416.34 1844
7417.15 1784
7417.96 1748
7418.78 1752
7419.59 1638
7420.40 1692
7421.22 1704
7422.03 1769
7422.84 1718
7423.66 1619
7424.47 1577
7425.28 1646
7426.10 1699
7426.91 1742
7427.72 1748
7428.54 1584
7429.35 1633
7430.16 1570
7430.98 1619
7431.79 1685
7432.60 1708
7433.42 1696
7434.23 1615
7435.05 1717
7435.86 1729
7436.67 1689
7437.49 1711
7438.30 1658
7439.11 1622
7439.93 1704
7440.74 1622
7441.56 1687
7442.37 1730
7443.19 1724
7444.00 1727
7444.81 1706
7445.63 1689
7446.44 1711
7447.26 1636
7448.07 1624
7448.89 1754
7449.70 1745
7450.52 1741
7451.33 1741
7452.15 1681
7452.96 1656
7453.78 1564
7454.59 1538
7455.40 1616
7456.22 1571
7457.03 1721
7457.85 1789
7458.66 1726
7459.48 1646
7460.30 1604
7461.11 1635
7461.93 1604
7462.74 1560
7463.56 1558
7464.37 1623
7465.19 1671
7466.00 1639
7466.82 1640
7467.63 1659
7468.45 1656
7469.27 1662
7470.08 1728
7470.90 1659
7471.71 1636
7472.53 1690
7473.34 1687
7474.16 1667
7474.98 1580
7475.79 1616
7476.61 1612
7477.42 1701
7478.24 1582
7479.06 1531
7479.87 1528
7480.69 1439
7481.51 1496
7482.32 1559
7483.14 1581
7483.96 1588
7484.77 1521
7485.59 1536
7486.40 1535
7487.22 1576
7488.04 1502
7488.85 1545
7489.67 1627
7490.49 1524
7491.31 1543
7492.12 1567
7492.94 1528
7493.76 1485
7494.57 1519
7495.39 1582
7496.21 1493
7497.02 1393
7497.84 1423
7498.66 1516
7499.48 1451
7500.29 1568
7501.11 1569
7501.93 1470
7502.75 1505
7503.56 1484
7504.38 1511
7505.20 1500
7506.02 1491
7506.83 1393
7507.65 1381
7508.47 1490
7509.29 1485
7510.11 1530
7510.92 1534
7511.74 1479
7512.56 1464
7513.38 1413
7514.20 1459
7515.01 1381
7515.83 1424
7516.65 1502
7517.47 1384
7518.29 1346
7519.11 1418
7519.92 1405
7520.74 1411
7521.56 1349
7522.38 1348
7523.20 1463
7524.02 1343
7524.84 1397
7525.65 1496
7526.47 1459
7527.29 1439
7528.11 1495
7528.93 1437
7529.75 1443
7530.57 1403
7531.39 1497
7532.21 1460
7533.03 1430
7533.85 1381
7534.66 1319
7535.48 1409
7536.30 1416
7537.12 1387
7537.94 1333
7538.76 1415
7539.58 1408
7540.40 1393
7541.22 1381
7542.04 1320
7542.86 1423
7543.68 1460
7544.50 1410
7545.32 1396
7546.14 1569
7546.96 1544
7547.78 1476
7548.60 1447
7549.42 1479
7550.24 1443
7551.06 1371
7551.88 1360
7552.70 1348
7553.52 1478
7554.34 1402
7555.16 1372
7555.98 1423
7556.80 1444
7557.62 1379
7558.44 1481
7559.26 1516
7560.08 1518
7560.90 1642
7561.72 1641
7562.55 1544
7563.37 1504
7564.19 1542
7565.01 1589
7565.83 1468
7566.65 1486
7567.47 1484
7568.29 1497
7569.11 1465
7569.93 1463
7570.76 1355
7571.58 1419
7572.40 1442
7573.22 1432
7574.04 1507
7574.86 1498
7575.68 1527
7576.51 1386
7577.33 1443
7578.15 1579
7578.97 1587
7579.79 1508
7580.61 1421
7581.44 1517
7582.26 1476
7583.08 1538
7583.90 1475
7584.72 1495
7585.55 1528
7586.37 1515
7587.19 1500
7588.01 1500
7588.83 1566
7589.66 1701
7590.48 1590
7591.30 1506
7592.12 1567
7592.95 1671
7593.77 1537
7594.59 1436
7595.41 1577
7596.24 1580
7597.06 1412
7597.88 1523
7598.70 1450
7599.53 1497
7600.35 1524
7601.17 1539
7601.99 1639
7602.82 1641
7603.64 1670
7604.46 1828
7605.29 1956
7606.11 1914
7606.93 1944
7607.76 1920
7608.58 1937
7609.40 1861
7610.23 1872
7611.05 1782
7611.87 1820
7612.70 1749
7613.52 1668
7614.34 1660
7615.17 1611
7615.99 1599
7616.81 1651
7617.64 1762
7618.46 1857
7619.29 1878
7620.11 1949
7620.93 1897
7621.76 1916
7622.58 1876
7623.41 1773
7624.23 1662
7625.05 1850
7625.88 1852
7626.70 1558
7627.53 1668
7628.35 1764
7629.18 1858
7630.00 1880
7630.82 1936
7631.65 2038
7632.47 2089
7633.30 2213
7634.12 2164
7634.95 2108
7635.77 2137
7636.60 2055
7637.42 1906
7638.25 1953
7639.07 1882
7639.90 1706
7640.72 1594
7641.55 1644
7642.37 1648
7643.20 1542
7644.02 1481
7644.85 1644
7645.67 1490
7646.50 1536
7647.32 1526
7648.15 1529
7648.97 1460
7649.80 1631
7650.63 1540
7651.45 1505
7652.28 1431
7653.10 1375
7653.93 1508
7654.75 1590
7655.58 1527
7656.41 1482
7657.23 1493
7658.06 1418
7658.88 1449
7659.71 1407
7660.54 1417
7661.36 1406
7662.19 1400
7663.01 1491
7663.84 1620
7664.67 1530
7665.49 1565
7666.32 1529
7667.15 1553
7667.97 1603
7668.80 1510
7669.63 1491
7670.45 1399
7671.28 1366
7672.11 1455
7672.93 1484
7673.76 1530
7674.59 1513
7675.41 1503
7676.24 1459
7677.07 1428
7677.89 1356
7678.72 1475
7679.55 1415
7680.37 1340
7681.20 1446
7682.03 1516
7682.86 1382
7683.68 1383
7684.51 1470
7685.34 1411
7686.17 1391
7686.99 1427
7687.82 1464
7688.65 1376
7689.48 1437
7690.30 1520
7691.13 1478
7691.96 1546
7692.79 1574
7693.62 1505
7694.44 1415
7695.27 1402
7696.10 1486
7696.93 1465
7697.76 1404
7698.58 1351
7699.41 1488
7700.24 1530
7701.07 1522
7701.90 1465
7702.72 1492
7703.55 1423
7704.38 1516
7705.21 1572
7706.04 1456
7706.87 1499
7707.70 1494
7708.52 1547
7709.35 1546
7710.18 1463
7711.01 1505
7711.84 1559
7712.67 1501
7713.50 1572
7714.33 1483
7715.16 1520
7715.98 1494
7716.81 1581
7717.64 1494
7718.47 1497
7719.30 1522
7720.13 1605
7720.96 1600
7721.79 1609
7722.62 1628
7723.45 1599
7724.28 1548
7725.11 1557
7725.94 1559
7726.77 1491
7727.60 1479
7728.43 1623
7729.26 1591
7730.09 1520
7730.92 1553
7731.75 1510
7732.58 1530
7733.41 1618
7734.24 1716
7735.07 1602
7735.90 1612
7736.73 1723
7737.56 1561
7738.39 1516
7739.22 1510
7740.05 1566
7740.88 1552
7741.71 1537
7742.54 1560
7743.37 1638
7744.20 1704
7745.03 1960
7745.86 2061
7746.69 2421
7747.52 2886
7748.35 3190
7749.18 3533
7750.02 3754
7750.85 3785
7751.68 3454
7752.51 3372
7753.34 3037
7754.17 2721
7755.00 2443
7755.83 2128
7756.66 1995
7757.50 1953
7758.33 1889
7759.16 1763
7759.99 1750
7760.82 1764
7761.65 1667
7762.48 1721
7763.32 1721
7764.15 1762
7764.98 1641
7765.81 1638
7766.64 1604
7767.47 1597
7768.31 1482
7769.14 1512
7769.97 1453
7770.80 1502
7771.63 1449
7772.47 1372
7773.30 1385
7774.13 1500
7774.96 1435
7775.80 1514
7776.63 1526
7777.46 1447
7778.29 1470
7779.12 1459
7779.96 1460
7780.79 1499
7781.62 1538
7782.46 1463
7783.29 1506
7784.12 1500
7784.95 1614
7785.79 1632
7786.62 1592
7787.45 1651
7788.28 1636
7789.12 1647
7789.95 1686
7790.78 1684
7791.62 1597
7792.45 1553
7793.28 1517
7794.12 1557
7794.95 1610
7795.78 1546
7796.62 1563
7797.45 1554
7798.28 1553
7799.12 1488
7799.95 1474
7800.78 1530
7801.62 1509
7802.45 1598
7803.29 1534
7804.12 1488
7804.95 1602
7805.79 1537
7806.62 1599
7807.46 1587
7808.29 1670
7809.12 1615
7809.96 1644
7810.79 1690
7811.63 1609
7812.46 1698
7813.29 1679
7814.13 1621
7814.96 1681
7815.80 1598
7816.63 1692
7817.47 1626
7818.30 1730
7819.14 1660
7819.97 1609
7820.81 1567
7821.64 1598
7822.47 1655
7823.31 1682
7824.14 1699
7824.98 1741
7825.81 1757
7826.65 1812
7827.48 1925
7828.32 1944
7829.15 1928
7829.99 1967
7830.83 1940
7831.66 1868
7832.50 1815
7833.33 1725
7834.17 1696
7835.00 1736
7835.84 1844
7836.67 1849
7837.51 1728
7838.34 1761
7839.18 1793
7840.02 1639
7840.85 1804
7841.69 1701
7842.52 1650
7843.36 1626
7844.19 1521
7845.03 1708
7845.87 1639
7846.70 1577
7847.54 1757
7848.38 1814
7849.21 1746
7850.05 1629
7850.88 1567
7851.72 1543
7852.56 1584
7853.39 1607
7854.23 1493
7855.07 1612
7855.90 1510
7856.74 1508
7857.58 1480
7858.41 1556
7859.25 1548
7860.09 1493
7860.92 1450
7861.76 1535
7862.60 1562
7863.43 1575
7864.27 1600
7865.11 1556
7865.95 1498
7866.78 1546
7867.62 1489
7868.46 1484
7869.29 1423
7870.13 1450
7870.97 1512
7871.81 1465
7872.64 1534
7873.48 1449
7874.32 1502
7875.16 1528
7875.99 1607
7876.83 1623
7877.67 1656
7878.51 1783
7879.34 1905
7880.18 1891
7881.02 1795
7881.86 1600
7882.70 1690
7883.53 1635
7884.37 1639
7885.21 1571
7886.05 1600
7886.89 1649
7887.73 1713
7888.56 1614
7889.40 1711
7890.24 1549
7891.08 1626
7891.92 1577
7892.76 1599
7893.59 1617
7894.43 1517
7895.27 1784
7896.11 1657
7896.95 1505
7897.79 1553
7898.63 1650
7899.47 1671
7900.31 1612
7901.14 1609
7901.98 1644
7902.82 1613
7903.66 1624
7904.50 1605
7905.34 1612
7906.18 1426
7907.02 1504
7907.86 1501
7908.70 1510
7909.54 1371
7910.38 1357
7911.22 1414
7912.05 1507
7912.89 1466
7913.73 1535
7914.57 1504
7915.41 1627
7916.25 1670
7917.09 1770
7917.93 1805
7918.77 1887
7919.61 1931
7920.45 1885
7921.29 1825
7922.13 1854
7922.97 1686
7923.81 1672
7924.65 1585
7925.49 1526
7926.33 1473
7927.17 1447
7928.02 1421
7928.86 1426
7929.70 1474
7930.54 1536
7931.38 1443
7932.22 1428
7933.06 1412
7933.90 1514
7934.74 1521
7935.58 1425
7936.42 1381
7937.26 1342
7938.10 1353
7938.94 1362
7939.79 1352
7940.63 1359
7941.47 1298
7942.31 1425
7943.15 1399
7943.99 1433
7944.83 1366
7945.67 1480
7946.52 1400
7947.36 1531
7948.20 1474
7949.04 1383
7949.88 1386
7950.72 1404
7951.56 1355
7952.41 1324
7953.25 1330
7954.09 1465
7954.93 1514
7955.77 1572
7956.62 1511
7957.46 1538
7958.30 1588
7959.14 1532
7959.98 1517
7960.83 1439
7961.67 1413
7962.51 1385
7963.35 1482
7964.20 1376
7965.04 1411
7965.88 1488
7966.72 1420
7967.56 1513
7968.41 1597
7969.25 1619
7970.09 1614
7970.94 1546
7971.78 1614
7972.62 1545
7973.46 1502
7974.31 1549
7975.15 1504
7975.99 1378
7976.84 1408
7977.68 1338
7978.52 1298
7979.36 1342
7980.21 1408
7981.05 1436
7981.89 1391
7982.74 1407
7983.58 1355
7984.42 1408
7985.27 1383
7986.11 1418
7986.96 1391
7987.80 1350
7988.64 1340
7989.49 1326
7990.33 1429
7991.17 1283
7992.02 1340
7992.86 1316
7993.71 1221
7994.55 1279
7995.39 1313
7996.24 1245
7997.08 1262
7997.93 1334
7998.77 1391
7999.61 1345
8000.46 1276
8001.30 1358
8002.15 1276
8002.99 1255
8003.84 1430
8004.68 1331
8005.52 1305
8006.37 1311
8007.21 1250
8008.06 1223
8008.90 1278
8009.75 1359
8010.59 1276
8011.44 1327
8012.28 1300
8013.13 1307
8013.97 1288
8014.82 1305
8015.66 1305
8016.51 1336
8017.35 1339
8018.20 1292
8019.04 1186
8019.89 1226
8020.73 1240
8021.58 1245
8022.42 1208
8023.27 1221
8024.12 1331
8024.96 1226
8025.81 1169
8026.65 1189
8027.50 1197
8028.34 1199
8029.19 1163
8030.03 1236
8030.88 1283
8031.73 1121
8032.57 1177
8033.42 1143
8034.26 1172
8035.11 1202
8035.96 1301
8036.80 1309
8037.65 1285
8038.50 1313
8039.34 1278
8040.19 1338
8041.03 1264
8041.88 1201
8042.73 1227
8043.57 1233
8044.42 1308
8045.27 1237
8046.11 1168
8046.96 1211
8047.81 1180
8048.65 1155
8049.50 1117
8050.35 1132
8051.19 1255
8052.04 1180
8052.89 1261
8053.74 1245
8054.58 1179
8055.43 1127
8056.28 1134
8057.12 1189
8057.97 1201
8058.82 1261
8059.67 1114
8060.51 1157
8061.36 1179
8062.21 1166
8063.06 1170
8063.90 1163
8064.75 1139
8065.60 1064
8066.45 1104
8067.29 1127
8068.14 1229
8068.99 1189
8069.84 1295
8070.69 1243
8071.53 1248
8072.38 1257
8073.23 1228
8074.08 1065
8074.93 1088
8075.78 1194
8076.62 1152
8077.47 1128
8078.32 1140
8079.17 1156
8080.02 1171
8080.87 1214
8081.71 1189
8082.56 1161
8083.41 1173
8084.26 1036
8085.11 1149
8085.96 1148
8086.81 1126
8087.66 1124
8088.50 1106
8089.35 1160
8090.20 1116
8091.05 1136
8091.90 1113
8092.75 1089
8093.60 1160
8094.45 1097
8095.30 1077
8096.15 1136
8097.00 1123
8097.84 1145
8098.69 1054
8099.54 1099
8100.39 1111
8101.24 1061
8102.09 1069
8102.94 1122
8103.79 1064
8104.64 1143
8105.49 1112
8106.34 1090
8107.19 1102
8108.04 1057
8108.89 1162
8109.74 1201
8110.59 1145
8111.44 1119
8112.29 1164
8113.14 1104
8113.99 1134
8114.84 1149
8115.69 1145
8116.54 1093
8117.39 1048
8118.24 1175
8119.09 1269
8119.94 1251
8120.80 1291
8121.65 1325
8122.50 1395
8123.35 1409
8124.20 1285
8125.05 1246
8125.90 1207
8126.75 1310
8127.60 1221
8128.45 1146
8129.30 1180
8130.15 1127
8131.01 1148
8131.86 1088
8132.71 1122
8133.56 1153
8134.41 1098
8135.26 1144
8136.11 1222
8136.97 1231
8137.82 1135
8138.67 1158
8139.52 1243
8140.37 1237
8141.22 1221
8142.07 1270
8142.93 1213
8143.78 1227
8144.63 1206
8145.48 1195
8146.33 1176
8147.19 1213
8148.04 1237
8148.89 1249
8149.74 1220
8150.59 1173
8151.45 1135
8152.30 1221
8153.15 1197
8154.00 1190
8154.86 1337
8155.71 1252
8156.56 1298
8157.41 1320
8158.27 1232
8159.12 1281
8159.97 1247
8160.82 1168
8161.68 1211
8162.53 1190
8163.38 1310
8164.23 1323
8165.09 1223
8165.94 1143
8166.79 1137
8167.65 1250
8168.50 1219
8169.35 1220
8170.21 1132
8171.06 1118
8171.91 1172
8172.77 1217
8173.62 1135
8174.47 1196
8175.33 1161
8176.18 1235
8177.03 1096
8177.89 1153
8178.74 1109
8179.59 1142
8180.45 1161
8181.30 1215
8182.16 1097
8183.01 1117
8183.86 1143
8184.72 1190
8185.57 1124
8186.43 1160
8187.28 1173
8188.13 1104
8188.99 1137
8189.84 1119
8190.70 1096
8191.55 1152
8192.40 1086
8193.26 1041
8194.11 1128
8194.97 1202
8195.82 1118
8196.68 1042
8197.53 1056
8198.39 1083
8199.24 1125
8200.10 1063
8200.95 1085
8201.81 1160
8202.66 1089
8203.52 1066
8204.37 1085
8205.23 993
8206.08 1049
8206.94 1094
8207.79 1051
8208.65 1116
8209.50 1225
8210.36 1071
8211.21 1037
8212.07 1016
8212.92 1044
8213.78 1106
8214.63 1050
8215.49 1119
8216.34 1159
8217.20 1105
8218.06 1157
8218.91 1156
8219.77 1181
8220.62 1237
8221.48 1132
8222.33 1178
8223.19 1276
8224.05 1181
8224.90 1157
8225.76 1244
8226.62 1228
8227.47 1160
8228.33 1205
8229.18 1133
8230.04 1131
8230.90 1158
8231.75 1093
8232.61 1023
8233.47 1052
8234.32 1040
8235.18 1111
8236.04 1151
8236.89 1121
8237.75 1103
8238.61 1160
8239.46 1079
8240.32 1105
8241.18 1084
8242.03 1060
8242.89 1091
8243.75 990
8244.60 981
8245.46 1046
8246.32 1121
8247.18 1101
8248.03 1065
8248.89 1043
8249.75 1064
8250.60 1109
8251.46 1158
8252.32 1110
8253.18 1101
8254.03 1122
8254.89 1077
8255.75 1084
8256.61 1110
8257.47 1121
8258.32 1104
8259.18 1149
8260.04 1052
8260.90 1099
8261.75 1112
8262.61 1122
8263.47 1194
8264.33 1147
8265.19 1165
8266.05 1103
8266.90 1059
8267.76 1037
8268.62 1146
8269.48 1126
8270.34 1022
8271.20 986
8272.05 982
8272.91 1127
8273.77 1093
8274.63 1044
8275.49 1020
8276.35 1069
8277.21 1070
8278.06 1057
8278.92 1148
8279.78 1099
8280.64 1106
8281.50 1151
8282.36 1132
8283.22 1071
8284.08 1118
8284.94 1148
8285.80 1167
8286.66 1108
8287.51 1118
8288.37 1173
8289.23 1080
8290.09 1055
8290.95 1076
8291.81 1138
8292.67 1126
8293.53 1180
8294.39 1164
8295.25 1104
8296.11 1024
8296.97 1207
8297.83 1146
8298.69 1121
8299.55 1228
8300.41 1144
8301.27 1112
8302.13 1218
8302.99 1188
8303.85 1184
8304.71 1235
8305.57 1302
8306.43 1259
8307.29 1156
8308.15 1266
8309.01 1246
8309.87 1184
8310.73 1176
8311.59 1163
8312.45 1225
8313.31 1220
8314.18 1117
8315.04 1191
8315.90 1276
8316.76 1360
8317.62 1298
8318.48 1286
8319.34 1292
8320.20 1272
8321.06 1255
8321.92 1285
8322.78 1216
8323.65 1242
8324.51 1204
8325.37 1232
8326.23 1222
8327.09 1155
8327.95 1185
8328.81 1150
8329.68 1130
8330.54 1094
8331.40 1176
8332.26 1165
8333.12 1179
8333.98 1172
8334.85 1177
8335.71 1164
8336.57 1199
8337.43 1116
8338.29 1134
8339.15 1188
8340.02 1136
8340.88 1194
8341.74 1196
8342.60 1267
8343.47 1295
8344.33 1242
8345.19 1254
8346.05 1245
8346.91 1278
8347.78 1216
8348.64 1164
8349.50 1156
8350.36 1182
8351.23 1202
8352.09 1138
8352.95 1239
8353.82 1191
8354.68 1102
8355.54 1124
8356.40 1204
8357.27 1254
8358.13 1198
8358.99 1142
8359.86 1218
8360.72 1257
8361.58 1276
8362.44 1259
8363.31 1247
8364.17 1204
8365.03 1233
8365.90 1273
8366.76 1163
8367.62 1246
8368.49 1266
8369.35 1273
8370.22 1201
8371.08 1261
8371.94 1238
8372.81 1253
8373.67 1235
8374.53 1259
8375.40 1316
8376.26 1232
8377.13 1342
8377.99 1262
8378.85 1339
8379.72 1310
8380.58 1268
8381.45 1275
8382.31 1300
8383.17 1333
8384.04 1409
8384.90 1316
8385.77 1293
8386.63 1348
8387.50 1280
8388.36 1361
8389.23 1444
8390.09 1412
8390.96 1297
8391.82 1324
8392.68 1388
8393.55 1425
8394.41 1411
8395.28 1459
8396.14 1445
8397.01 1442
8397.87 1425
8398.74 1472
8399.60 1422
8400.47 1534
8401.33 1576
8402.20 1484
8403.07 1469
8403.93 1413
8404.80 1445
8405.66 1524
8406.53 1521
8407.39 1536
8408.26 1529
8409.12 1518
8409.99 1535
8410.85 1541
8411.72 1501
8412.59 1492
8413.45 1598
8414.32 1717
8415.18 1710
8416.05 1669
8416.92 1622
8417.78 1625
8418.65 1702
8419.51 1734
8420.38 1707
8421.25 1613
8422.11 1631
8422.98 1691
8423.85 1704
8424.71 1713
8425.58 1746
8426.44 1778
8427.31 1771
8428.18 1813
8429.04 1689
8429.91 1785
8430.78 1869
8431.64 1863
8432.51 1893
8433.38 1868
8434.25 1867
8435.11 1971
8435.98 2073
8436.85 2029
8437.71 2092
8438.58 2099
8439.45 2036
8440.31 2296
8441.18 2199
8442.05 2260
8442.92 2493
8443.78 2614
8444.65 2500
8445.52 2445
8446.39 2409
8447.25 2460
8448.12 2637
8448.99 2538
8449.86 2582
8450.72 2780
8451.59 2937
8452.46 2960
8453.33 3065
8454.20 3606
8455.06 4332
8455.93 5333
8456.80 6421
8457.67 7191
8458.54 7740
8459.40 7848
8460.27 7501
8461.14 6761
8462.01 6211
8462.88 5348
8463.75 4625
8464.61 4060
8465.48 3429
8466.35 3068
8467.22 2701
8468.09 2536
8468.96 2397
8469.83 2124
8470.70 2129
8471.56 2118
8472.43 2004
8473.30 1980
8474.17 1937
8475.04 1924
8475.91 1880
8476.78 1882
8477.65 1935
8478.52 1807
8479.39 1827
8480.25 1924
8481.12 1811
8481.99 1688
8482.86 1873
8483.73 1812
8484.60 1882
8485.47 1821
8486.34 1892
8487.21 1923
8488.08 1991
8488.95 1800
8489.82 1724
8490.69 1943
8491.56 1867
8492.43 1801
8493.30 1883
8494.17 2029
8495.04 2250
8495.91 2150
8496.78 2280
8497.65 2217
8498.52 2137
8499.39 2109
8500.26 2021
8501.13 2028
8502.00 1911
8502.87 1788
8503.74 1802
8504.61 1777
8505.48 1782
8506.35 1769
8507.22 1728
8508.09 1675
8508.97 1663
8509.84 1709
8510.71 1775
8511.58 1721
8512.45 1596
8513.32 1737
8514.19 1827
8515.06 1780
8515.93 1827
8516.80 1842
8517.68 1787
8518.55 1813
8519.42 1928
8520.29 1837
8521.16 1756
8522.03 1818
8522.90 1869
8523.77 1867
8524.65 1731
8525.52 1757
8526.39 1891
8527.26 1899
8528.13 1943
8529.00 1940
8529.88 1951
8530.75 1826
8531.62 1891
8532.49 1918
8533.36 1929
8534.24 1904
8535.11 1979
8535.98 1932
8536.85 1979
8537.72 2029
8538.60 1945
8539.47 1957
8540.34 2016
8541.21 1975
8542.09 1905
8542.96 1829
8543.83 1773
8544.70 1770
8545.58 1734
8546.45 1708
8547.32 1622
8548.19 1612
8549.07 1662
8549.94 1603
8550.81 1576
8551.69 1671
8552.56 1659
8553.43 1729
8554.31 1784
8555.18 1808
8556.05 1845
8556.92 1820
8557.80 1991
8558.67 1975
8559.54 1789
8560.42 1677
8561.29 1743
8562.16 1677
8563.04 1718
8563.91 1702
8564.79 1610
8565.66 1564
8566.53 1648
8567.41 1730
8568.28 1622
8569.15 1542
8570.03 1606
8570.90 1623
8571.78 1597
8572.65 1562
8573.52 1608
8574.40 1524
8575.27 1497
8576.15 1494
8577.02 1501
8577.89 1552
8578.77 1591
8579.64 1371
8580.52 1368
8581.39 1489
8582.27 1495
8583.14 1565
8584.02 1535
8584.89 1507
8585.77 1478
8586.64 1453
8587.51 1404
8588.39 1384
8589.26 1412
8590.14 1379
8591.01 1372
8591.89 1557
8592.76 1547
8593.64 1511
8594.51 1449
8595.39 1527
8596.26 1560
8597.14 1543
8598.02 1526
8598.89 1611
8599.77 1602
8600.64 1537
8601.52 1598
8602.39 1574
8603.27 1687
8604.14 1622
8605.02 1575
8605.89 1643
8606.77 1511
8607.65 1597
8608.52 1679
8609.40 1598
8610.27 1575
8611.15 1650
8612.03 1686
8612.90 1610
8613.78 1605
8614.65 1537
8615.53 1578
8616.41 1618
8617.28 1617
8618.16 1530
8619.04 1614
8619.91 1625
8620.79 1549
8621.66 1594
8622.54 1524
8623.42 1556
8624.29 1755
8625.17 1585
8626.05 1576
8626.92 1719
8627.80 1712
8628.68 1691
8629.56 1661
8630.43 1821
8631.31 1746
8632.19 1833
8633.06 1893
8633.94 1840
8634.82 1783
8635.69 1889
8636.57 1906
8637.45 1955
8638.33 1770
8639.20 1833
8640.08 1917
8640.96 1890
8641.84 1957
8642.71 1907
8643.59 1786
8644.47 1927
8645.35 2034
8646.22 2081
8647.10 1985
8647.98 1970
8648.86 1967
8649.74 1931
8650.61 2080
8651.49 2150
8652.37 2137
8653.25 2198
8654.13 2069
8655.00 2091
8655.88 2175
8656.76 2177
8657.64 2227
8658.52 2291
8659.40 2288
8660.27 2258
8661.15 2275
8662.03 2278
8662.91 2154
8663.79 2308
8664.67 2316
8665.55 2299
8666.43 2277
8667.30 2305
8668.18 2332
8669.06 2343
8669.94 2509
8670.82 2484
8671.70 2602
8672.58 2930
8673.46 3296
8674.34 3566
8675.22 3825
8676.09 4031
8676.97 4223
8677.85 4202
8678.73 4286
8679.61 4021
8680.49 3834
8681.37 3552
8682.25 3225
8683.13 3115
8684.01 2978
8684.89 2799
8685.77 2673
8686.65 2615
8687.53 2569
8688.41 2683
8689.29 2854
8690.17 3332
8691.05 3757
8691.93 4139
8692.81 4872
8693.69 5513
8694.57 5899
8695.45 5996
8696.33 5879
8697.21 5504
8698.09 5221
8698.97 4618
8699.85 4125
8700.73 3588
8701.61 3172
8702.49 2990
8703.37 2694
8704.26 2486
8705.14 2442
8706.02 2446
8706.90 2517
8707.78 2411
8708.66 2347
8709.54 2439
8710.42 2422
8711.30 2335
8712.18 2390
8713.06 2275
8713.95 2189
8714.83 2172
8715.71 2214
8716.59 2250
8717.47 2206
8718.35 2168
8719.23 2100
8720.12 2125
8721.00 2158
8721.88 2246
8722.76 2287
8723.64 2355
8724.52 2314
8725.41 2249
8726.29 2310
8727.17 2430
8728.05 2402
8728.93 2506
8729.81 2545
8730.70 2528
8731.58 2404
8732.46 2719
8733.34 2626
8734.23 2629
8735.11 2509
8735.99 2594
8736.87 2612
8737.75 2563
8738.64 2514
8739.52 2504
8740.40 2451
8741.28 2367
8742.17 2496
8743.05 2525
8743.93 2485
8744.82 2568
8745.70 2492
8746.58 2431
8747.46 2499
8748.35 2526
8749.23 2710
8750.11 2706
8751.00 2614
8751.88 2678
8752.76 2634
8753.65 2665
8754.53 2849
8755.41 2751
8756.30 2682
8757.18 2718
8758.06 2828
8758.95 2848
8759.83 2712
8760.71 2743
8761.60 2899
8762.48 3004
8763.36 3080
8764.25 3151
8765.13 3135
8766.01 3103
8766.90 3340
8767.78 3420
8768.67 3392
8769.55 3468
8770.43 3634
8771.32 3681
8772.20 3574
8773.09 3581
8773.97 3522
8774.86 3402
8775.74 3388
8776.62 3409
8777.51 3370
8778.39 3586
8779.28 4073
8780.16 4751
8781.05 5513
8781.93 6575
8782.82 7656
8783.70 8692
8784.59 9095
8785.47 8676
8786.36 8407
8787.24 7572
8788.12 6860
8789.01 6021
8789.89 5483
8790.78 4684
8791.67 4323
8792.55 3886
8793.44 3574
8794.32 3319
8795.21 3425
8796.09 3444
8796.98 3723
8797.86 3858
8798.75 4044
8799.63 4282
8800.52 4321
8801.40 4298
8802.29 4195
8803.18 3974
8804.06 3705
8804.95 3458
8805.83 3278
8806.72 3003
8807.60 2902
8808.49 2721
8809.38 2673
8810.26 2866
8811.15 2679
8812.04 2792
8812.92 2765
8813.81 2606
8814.69 2654
8815.58 2654
8816.47 2662
8817.35 2668
8818.24 2690
8819.13 2772
8820.01 2681
8820.90 2645
8821.79 2647
8822.67 2715
8823.56 2707
8824.45 2535
8825.33 2524
8826.22 2443
8827.11 2491
8827.99 2447
8828.88 2380
8829.77 2433
8830.65 2317
8831.54 2217
8832.43 2167
8833.32 2176
8834.20 2229
8835.09 2103
8835.98 2191
8836.87 2258
8837.75 2126
8838.64 2191
8839.53 2180
8840.42 2238
8841.30 2161
8842.19 2206
8843.08 2114
8843.97 2237
8844.85 2171
8845.74 2181
8846.63 2154
8847.52 2256
8848.41 2163
8849.29 2243
8850.18 2201
8851.07 2080
8851.96 2080
8852.85 2250
8853.73 2143
8854.62 2219
8855.51 2203
8856.40 2194
8857.29 2251
8858.18 2177
8859.06 2209
8859.95 2329
8860.84 2233
8861.73 2178
8862.62 2178
8863.51 2179
8864.40 2181
8865.29 2155
8866.17 2073
8867.06 2050
8867.95 1948
8868.84 1968
8869.73 1873
8870.62 1791
8871.51 1883
8872.40 1893
8873.29 1859
8874.18 1805
8875.07 1922
8875.96 1800
8876.84 1770
8877.73 1744
8878.62 1717
8879.51 1723
8880.40 1757
8881.29 1757
8882.18 1823
8883.07 1727
8883.96 1707
8884.85 1685
8885.74 1650
8886.63 1679
8887.52 1709
8888.41 1645
8889.30 1726
8890.19 1604
8891.08 1662
8891.97 1656
8892.86 1609
8893.75 1589
8894.64 1543
8895.53 1517
8896.42 1460
8897.31 1599
8898.20 1574
8899.09 1604
8899.98 1641
8900.88 1570
8901.77 1597
8902.66 1523
8903.55 1474
8904.44 1586
8905.33 1526
8906.22 1419
8907.11 1467
8908.00 1475
8908.89 1442
8909.78 1412
8910.68 1443
8911.57 1421
8912.46 1412
8913.35 1398
8914.24 1387
8915.13 1400
8916.02 1428
8916.91 1350
8917.81 1304
8918.70 1362
8919.59 1338
8920.48 1230
8921.37 1340
8922.26 1327
8923.16 1309
8924.05 1343
8924.94 1370
8925.83 1396
8926.72 1369
8927.61 1386
8928.51 1394
8929.40 1437
8930.29 1424
8931.18 1490
8932.07 1458
8932.97 1374
8933.86 1324
8934.75 1327
8935.64 1371
8936.54 1381
8937.43 1344
8938.32 1334
8939.21 1319
8940.11 1322
8941.00 1287
8941.89 1333
8942.78 1302
8943.68 1262
8944.57 1230
8945.46 1228
8946.36 1355
8947.25 1333
8948.14 1301
8949.03 1279
8949.93 1243
8950.82 1307
8951.71 1279
8952.61 1226
8953.50 1252
8954.39 1203
8955.29 1281
8956.18 1238
8957.07 1192
8957.97 1229
8958.86 1148
8959.75 1151
8960.65 1221
8961.54 1196
8962.44 1189
8963.33 1158
8964.22 1187
8965.12 1224
8966.01 1240
8966.90 1224
8967.80 1255
8968.69 1301
8969.59 1246
8970.48 1291
8971.37 1188
8972.27 1253
8973.16 1162
8974.06 1204
8974.95 1136
8975.85 1231
8976.74 1204
8977.64 1265
8978.53 1223
8979.42 1261
8980.32 1190
8981.21 1165
8982.11 1223
8983.00 1119
8983.90 1268
8984.79 1152
8985.69 1147
8986.58 1166
8987.48 1149
8988.37 1129
8989.27 1171
8990.16 1115
8991.06 997
8991.95 967
8992.85 1023
8993.74 1056
8994.64 1026
8995.53 1082
8996.43 1066
8997.32 988
8998.22 1085
8999.12 1108
9000.01 1118
9000.91 1060
9001.80 1047
9002.70 1088
9003.59 1122
9004.49 1071
9005.39 1120
9006.28 1019
9007.18 994
9008.07 982
9008.97 1041
9009.87 1035
9010.76 1109
9011.66 1089
9012.55 1092
9013.45 1063
9014.35 1064
9015.24 1042
9016.14 1047
9017.04 1128
9017.93 1040
9018.83 1051
9019.72 1066
9020.62 1003
9021.52 1041
9022.41 1101
9023.31 1105
9024.21 1069
9025.11 1058
9026.00 1026
9026.90 1049
9027.80 1062
9028.69 1070
9029.59 1021
9030.49 1051
9031.38 1073
9032.28 1006
9033.18 972
9034.08 902
9034.97 995
9035.87 1036
9036.77 1065
9037.67 964
9038.56 1063
9039.46 1066
9040.36 1000
9041.26 1016
9042.15 1014
9043.05 1015
9043.95 1002
9044.85 1026
9045.74 1024
9046.64 1054
9047.54 1068
9048.44 1036
9049.34 1040
9050.23 1074
9051.13 1033
9052.03 1062
9052.93 1064
9053.83 970
9054.73 1024
9055.62 1060
9056.52 1054
9057.42 1120
9058.32 1111
9059.22 1094
9060.12 1056
9061.01 1100
9061.91 1147
9062.81 1079
9063.71 1040
9064.61 1063
9065.51 1026
9066.41 995
9067.31 987
9068.21 1043
9069.10 1036
9070.00 1010
9070.90 1026
9071.80 1012
9072.70 1063
9073.60 1104
9074.50 1122
9075.40 1122
9076.30 1039
9077.20 1015
9078.10 1048
9079.00 1093
9079.90 942
9080.80 1032
9081.70 1065
9082.59 1001
9083.49 1037
9084.39 1032
9085.29 938
9086.19 1044
9087.09 1036
9087.99 1195
9088.89 1059
9089.79 1097
9090.69 1187
9091.59 1131
9092.49 1125
9093.39 1100
9094.29 1103
9095.19 1103
9096.10 1054
9097.00 1021
9097.90 980
9098.80 1048
9099.70 1135
9100.60 1032
9101.50 1025
9102.40 1033
9103.30 989
9104.20 960
9105.10 992
9106.00 922
9106.90 988
9107.80 996
9108.70 1076
9109.61 1111
9110.51 1055
9111.41 1006
9112.31 1037
9113.21 1039
9114.11 1070
9115.01 992
9115.91 987
9116.82 1009
9117.72 1013
9118.62 931
9119.52 1011
9120.42 914
9121.32 950
9122.22 1014
9123.13 998
9124.03 1078
9124.93 1057
9125.83 961
9126.73 974
9127.64 1005
9128.54 1042
9129.44 1046
9130.34 1020
9131.24 1045
9132.15 1003
9133.05 1061
9133.95 1017
9134.85 987
9135.76 959
9136.66 1034
9137.56 1000
9138.46 969
9139.36 991
9140.27 966
9141.17 1020
9142.07 1007
9142.98 985
9143.88 972
9144.78 941
9145.68 965
9146.59 944
9147.49 1015
9148.39 1013
9149.30 996
9150.20 990
9151.10 1061
9152.00 1036
9152.91 986
9153.81 951
9154.71 979
9155.62 957
9156.52 1011
9157.42 988
9158.33 996
9159.23 1003
9160.13 992
9161.04 980
9161.94 986
9162.85 978
9163.75 955
9164.65 1013
9165.56 1049
9166.46 979
9167.36 976
9168.27 966
9169.17 980
9170.08 994
9170.98 1036
9171.88 988
9172.79 1014
9173.69 1018
9174.60 990
9175.50 1036
9176.41 934
9177.31 1065
9178.21 1082
9179.12 1026
9180.02 951
9180.93 972
9181.83 981
9182.74 1000
9183.64 986
9184.55 1011
9185.45 948
9186.36 942
9187.26 989
9188.17 997
9189.07 975
9189.98 921
9190.88 906
9191.79 962
9192.69 957
9193.60 1001
9194.50 971
9195.41 959
9196.31 1027
9197.22 1008
9198.12 915
9199.03 923
9199.93 980
9200.84 1078
9201.74 1161
9202.65 1095
9203.56 1031
9204.46 1010
9205.37 990
9206.27 987
9207.18 1064
9208.09 1034
9208.99 956
9209.90 953
9210.80 1015
9211.71 949
9212.62 1019
9213.52 949
9214.43 967
9215.33 932
9216.24 1016
9217.15 922
9218.05 1007
9218.96 1105
9219.87 1021
9220.77 976
9221.68 1017
9222.59 1015
9223.49 954
9224.40 991
9225.31 1047
9226.21 1004
9227.12 983
9228.03 961
9228.93 949
9229.84 919
9230.75 883
9231.65 883
9232.56 929
9233.47 939
9234.38 931
9235.28 1065
9236.19 1041
9237.10 988
9238.00 908
9238.91 1010
9239.82 1017
9240.73 1006
9241.63 931
9242.54 1002
9243.45 981
9244.36 988
9245.27 969
9246.17 993
9247.08 1006
9247.99 987
9248.90 904
9249.80 934
9250.71 967
9251.62 879
9252.53 944
9253.44 947
9254.34 955
9255.25 968
9256.16 944
9257.07 893
9257.98 901
9258.89 903
9259.79 935
9260.70 951
9261.61 927
9262.52 921
9263.43 943
9264.34 876
9265.25 943
9266.16 968
9267.06 909
9267.97 965
9268.88 940
9269.79 893
9270.70 946
9271.61 991
9272.52 1040
9273.43 1035
9274.34 980
9275.25 984
9276.15 1036
9277.06 1037
9277.97 1008
9278.88 1020
9279.79 953
9280.70 921
9281.61 970
9282.52 977
9283.43 992
9284.34 962
9285.25 894
9286.16 907
9287.07 911
9287.98 964
9288.89 999
9289.80 1035
9290.71 991
9291.62 1012
9292.53 970
9293.44 913
9294.35 977
9295.26 925
9296.17 990
9297.08 958
9297.99 975
9298.90 999
9299.81 1008
9300.72 1022
9301.63 1009
9302.54 979
9303.45 1066
9304.36 1042
9305.27 1059
9306.18 1078
9307.10 993
9308.01 1025
9308.92 1031
9309.83 1109
9310.74 1102
9311.65 1113
9312.56 1055
9313.47 1075
9314.38 1076
9315.29 1102
9316.21 1095
9317.12 1024
9318.03 971
9318.94 904
9319.85 945
9320.76 1045
9321.67 1030
9322.58 977
9323.50 955
9324.41 937
9325.32 1024
9326.23 950
9327.14 993
9328.05 975
9328.97 973
9329.88 957
9330.79 951
9331.70 1007
9332.61 960
9333.53 1008
9334.44 982
9335.35 922
9336.26 936
9337.18 934
9338.09 966
9339.00 965
9339.91 964
9340.82 962
9341.74 996
9342.65 998
9343.56 1032
9344.47 974
9345.39 990
9346.30 1031
9347.21 961
9348.13 1030
9349.04 928
9349.95 905
9350.86 935
9351.78 941
9352.69 959
9353.60 946
9354.52 979
9355.43 949
9356.34 935
9357.26 938
9358.17 913
9359.08 913
9360.00 945
9360.91 976
9361.82 961
9362.74 988
9363.65 911
9364.56 940
9365.48 998
9366.39 987
9367.30 934
9368.22 932
9369.13 917
9370.05 910
9370.96 954
9371.87 892
9372.79 902
9373.70 1005
9374.62 961
9375.53 947
9376.44 992
9377.36 1025
9378.27 856
9379.19 908
9380.10 965
9381.02 862
9381.93 1025
9382.84 1064
9383.76 978
9384.67 970
9385.59 971
9386.50 954
9387.42 963
9388.33 907
9389.25 968
9390.16 1062
9391.08 1003
9391.99 995
9392.91 967
9393.82 1037
9394.74 1019
9395.65 1075
9396.57 1001
9397.48 950
9398.40 984
9399.31 959
9400.23 1008
9401.14 941
9402.06 965
9402.97 1016
9403.89 1032
9404.80 912
9405.72 944
9406.64 980
9407.55 989
9408.47 893
9409.38 934
9410.30 979
9411.21 968
9412.13 927
9413.05 962
9413.96 998
9414.88 1019
9415.79 985
9416.71 932
9417.63 970
9418.54 976
9419.46 889
9420.38 898
9421.29 953
9422.21 1014
9423.12 971
9424.04 928
9424.96 913
9425.87 916
9426.79 939
9427.71 1012
9428.62 1060
9429.54 1059
9430.46 987
9431.37 1086
9432.29 1069
9433.21 1046
9434.13 941
9435.04 1068
9435.96 1104
9436.88 1044
9437.79 983
9438.71 971
9439.63 1023
9440.55 1052
9441.46 1014
9442.38 1072
9443.30 1032
9444.22 967
9445.13 998
9446.05 1010
9446.97 976
9447.89 948
9448.80 980
9449.72 985
9450.64 1000
9451.56 1047
9452.47 1096
9453.39 1136
9454.31 1125
9455.23 1132
9456.15 1074
9457.06 1143
9457.98 1156
9458.90 1163
9459.82 1037
9460.74 1049
9461.66 983
9462.57 1063
9463.49 1110
9464.41 1078
9465.33 1051
9466.25 1050
9467.17 1065
9468.09 1077
9469.00 1079
9469.92 1079
9470.84 1080
9471.76 1076
9472.68 1072
9473.60 1128
9474.52 1003
9475.44 1019
9476.35 1035
9477.27 982
9478.19 1026
9479.11 1144
9480.03 1155
9480.95 1242
9481.87 1255
9482.79 1340
9483.71 1247
9484.63 1370
9485.55 1382
9486.47 1315
9487.39 1200
9488.31 1240
9489.23 1138
9490.15 1224
9491.07 1157
9491.98 1092
9492.90 1103
9493.82 1033
9494.74 1031
9495.66 987
9496.58 953
9497.50 995
9498.42 1033
9499.34 994
9500.27 1069
9501.19 1060
9502.11 1008
9503.03 1064
9503.95 1014
9504.87 1070
9505.79 1099
9506.71 1064
9507.63 1176
9508.55 1135
9509.47 1064
9510.39 1077
9511.31 1083
9512.23 1077
9513.15 1095
9514.07 1081
9514.99 1082
9515.92 1099
9516.84 1062
9517.76 1085
9518.68 1030
9519.60 1064
9520.52 1083
9521.44 1102
9522.36 1112
9523.28 1150
9524.21 1086
9525.13 1115
9526.05 1060
9526.97 1009
9527.89 1136
9528.81 1169
9529.73 1154
9530.66 1153
9531.58 1097
9532.50 1196
9533.42 1210
9534.34 1219
9535.27 1306
9536.19 1389
9537.11 1335
9538.03 1345
9538.95 1183
9539.88 1196
9540.80 1191
9541.72 1118
9542.64 1159
9543.56 1198
9544.49 1163
9545.41 1168
9546.33 1159
9547.25 1167
9548.18 1201
9549.10 1212
9550.02 1153
9550.94 1101
9551.87 1111
9552.79 1105
9553.71 1143
9554.64 1214
9555.56 1301
9556.48 1270
9557.40 1247
9558.33 1348
9559.25 1461
9560.17 1570
9561.10 1622
9562.02 1687
9562.94 1633
9563.87 1621
9564.79 1540
9565.71 1470
9566.64 1332
9567.56 1333
9568.48 1318
9569.41 1307
9570.33 1287
9571.25 1230
9572.18 1264
9573.10 1298
9574.02 1177
9574.95 1244
9575.87 1209
9576.80 1269
9577.72 1117
9578.64 1192
9579.57 1122
9580.49 1089
9581.42 1192
9582.34 1180
9583.26 1105
9584.19 1164
9585.11 1145
9586.04 1127
9586.96 1200
9587.89 1201
9588.81 1217
9589.74 1264
9590.66 1194
9591.58 1146
9592.51 1172
9593.43 1158
9594.36 1056
9595.28 1186
9596.21 1169
9597.13 1161
9598.06 1211
9598.98 1164
9599.91 1202
9600.83 1208
9601.76 1151
9602.68 1177
9603.61 1239
9604.53 1184
9605.46 1183
9606.38 1139
9607.31 1159
9608.24 1192
9609.16 1176
9610.09 1097
9611.01 1173
9611.94 1169
9612.86 1127
9613.79 1188
9614.71 1198
9615.64 1247
9616.57 1204
9617.49 1250
9618.42 1236
9619.34 1204
9620.27 1237
9621.20 1249
9622.12 1283
9623.05 1254
9623.97 1252
9624.90 1174
9625.83 1179
9626.75 1250
9627.68 1257
9628.61 1300
9629.53 1299
9630.46 1297
9631.39 1395
9632.31 1319
9633.24 1306
9634.17 1396
9635.09 1408
9636.02 1416
9636.95 1466
9637.87 1352
9638.80 1448
9639.73 1459
9640.65 1510
9641.58 1509
9642.51 1418
9643.43 1492
9644.36 1430
9645.29 1464
9646.22 1477
9647.14 1549
9648.07 1568
9649.00 1577
9649.93 1704
9650.85 1704
9651.78 1744
9652.71 1762
9653.64 1777
9654.56 1733
9655.49 1844
9656.42 1770
9657.35 1687
9658.27 1676
9659.20 1705
9660.13 1638
9661.06 1517
9661.99 1582
9662.91 1553
9663.84 1601
9664.77 1565
9665.70 1530
9666.63 1765
9667.56 1717
9668.48 1719
9669.41 1711
9670.34 1728
9671.27 1861
9672.20 1770
9673.13 1734
9674.05 1747
9674.98 1770
9675.91 1781
9676.84 1739
9677.77 1723
9678.70 1723
9679.63 1697
9680.56 1781
9681.48 1749
9682.41 1809
9683.34 1801
9684.27 1774
9685.20 1691
9686.13 1830
9687.06 1766
9687.99 1772
9688.92 1865
9689.85 1868
9690.78 1888
9691.71 1875
9692.64 1790
9693.57 1747
9694.49 1830
9695.42 1948
9696.35 1912
9697.28 1986
9698.21 2032
9699.14 2134
9700.07 2234
9701.00 2342
9701.93 2347
9702.86 2333
9703.79 2317
9704.72 2221
9705.65 2096
9706.58 2069
9707.51 2044
9708.44 1876
9709.37 1896
9710.30 1861
9711.23 1901
9712.16 1880
9713.10 1944
9714.03 2068
9714.96 2115
9715.89 2072
9716.82 2118
9717.75 2180
9718.68 2075
9719.61 2085
9720.54 2058
9721.47 1981
9722.40 1845
9723.33 1740
9724.26 1750
9725.20 1653
9726.13 1596
9727.06 1716
9727.99 1660
9728.92 1632
9729.85 1676
9730.78 1730
9731.71 1612
9732.65 1627
9733.58 1779
9734.51 1695
9735.44 1666
9736.37 1726
9737.30 1640
9738.23 1606
9739.17 1618
9740.10 1680
9741.03 1651
9741.96 1596
9742.89 1505
9743.83 1456
9744.76 1457
9745.69 1538
9746.62 1502
9747.55 1456
9748.49 1499
9749.42 1498
9750.35 1479
9751.28 1493
9752.22 1491
9753.15 1477
9754.08 1479
9755.01 1436
9755.95 1389
9756.88 1454
9757.81 1477
9758.74 1511
9759.68 1526
9760.61 1413
9761.54 1363
9762.47 1433
9763.41 1444
9764.34 1496
9765.27 1571
9766.21 1441
9767.14 1502
9768.07 1461
9769.01 1408
9769.94 1424
9770.87 1456
9771.80 1545
9772.74 1357
9773.67 1364
9774.60 1425
9775.54 1428
9776.47 1519
9777.41 1528
9778.34 1557
9779.27 1686
9780.21 1696
9781.14 1638
9782.07 1642
9783.01 1631
9783.94 1684
9784.88 1717
9785.81 1703
9786.74 1649
9787.68 1649
9788.61 1526
9789.55 1480
9790.48 1461
9791.41 1411
9792.35 1311
9793.28 1360
9794.22 1358
9795.15 1314
9796.09 1355
9797.02 1470
9797.95 1381
9798.89 1324
9799.82 1403
9800.76 1370
9801.69 1409
9802.63 1448
9803.56 1284
9804.50 1367
9805.43 1338
9806.37 1383
9807.30 1347
9808.24 1261
9809.17 1188
9810.11 1252
9811.04 1160
9811.98 1173
9812.91 1172
9813.85 1240
9814.78 1267
9815.72 1247
9816.65 1179
9817.59 1184
9818.53 1231
9819.46 1198
9820.40 1190
9821.33 1186
9822.27 1123
9823.20 1162
9824.14 1132
9825.08 1114
9826.01 1178
9826.95 1136
9827.88 1159
9828.82 1167
9829.76 1096
9830.69 1131
9831.63 1135
9832.56 1139
9833.50 1131
9834.44 1125
9835.37 1092
9836.31 1157
9837.25 1114
9838.18 1106
9839.12 1153
9840.06 1189
9840.99 1189
9841.93 1187
9842.86 1175
9843.80 1183
9844.74 1182
9845.68 1188
9846.61 1113
9847.55 1204
9848.49 1175
9849.42 1103
9850.36 1160
9851.30 1170
9852.23 1090
9853.17 1119
9854.11 1171
9855.05 1174
9855.98 1142
9856.92 1149
9857.86 1179
9858.80 1220
9859.73 1240
9860.67 1207
9861.61 1217
9862.55 1258
9863.48 1214
9864.42 1204
9865.36 1162
9866.30 1201
9867.23 1157
9868.17 1142
9869.11 1133
9870.05 1102
9870.99 1068
9871.92 1132
9872.86 1103
9873.80 1048
9874.74 1121
9875.68 1019
9876.62 1023
9877.55 1105
9878.49 1160
9879.43 1136
9880.37 1104
9881.31 1116
9882.25 1060
9883.18 1078
9884.12 1072
9885.06 1097
9886.00 1095
9886.94 1129
9887.88 1112
9888.82 1069
9889.76 1063
9890.69 1031
9891.63 1017
9892.57 992
9893.51 1031
9894.45 1032
9895.39 974
9896.33 980
9897.27 1007
9898.21 1014
9899.15 942
9900.09 1048
9901.03 997
9901.97 988
9902.91 1013
9903.84 1033
9904.78 1044
9905.72 1036
9906.66 1066
9907.60 1062
9908.54 1019
9909.48 1054
9910.42 1024
9911.36 1030
9912.30 1034
9913.24 1106
9914.18 1042
9915.12 1046
9916.06 1018
9917.00 1031
9917.94 1075
9918.88 1092
9919.82 1129
9920.77 1089
9921.71 1121
9922.65 1145
9923.59 1186
9924.53 1167
9925.47 1380
9926.41 1505
9927.35 1761
9928.29 1780
9929.23 1772
9930.17 1852
9931.11 1703
9932.05 1625
9932.99 1558
9933.94 1466
9934.88 1411
9935.82 1363
9936.76 1277
9937.70 1147
9938.64 1101
9939.58 1128
9940.52 1081
9941.46 1112
9942.41 1057
9943.35 1019
9944.29 1011
9945.23 1031
9946.17 1064
9947.11 1053
9948.06 1034
9949.00 1059
9949.94 969
9950.88 960
9951.82 897
9952.76 1027
9953.71 1007
9954.65 1069
9955.59 1019
9956.53 1005
9957.47 983
9958.42 1039
9959.36 1041
9960.30 958
9961.24 933
9962.19 966
9963.13 957
9964.07 966
9965.01 924
9965.96 1007
9966.90 996
9967.84 1019
9968.78 1022
9969.73 1055
9970.67 994
9971.61 1022
9972.56 945
9973.50 992
9974.44 910
9975.38 950
9976.33 891
9977.27 941
9978.21 864
9979.16 870
9980.10 929
9981.04 988
9981.99 929
9982.93 926
9983.87 970
9984.82 889
9985.76 814
9986.70 867
9987.65 965
9988.59 889
9989.53 883
9990.48 941
9991.42 914
9992.37 848
9993.31 839
9994.25 943
9995.20 938
9996.14 954
9997.08 964
9998.03 896
9998.97 924
9999.92 883
10000.86 948
10001.81 938
10002.75 943
10003.69 971
10004.64 972
10005.58 948
10006.53 961
10007.47 951
10008.42 880
10009.36 872
10010.31 922
10011.25 896
10012.19 867
10013.14 878
10014.08 904
10015.03 905
10015.97 926
10016.92 841
10017.86 869
10018.81 903
10019.75 893
10020.70 887
10021.64 891
10022.59 984
10023.54 888
10024.48 870
10025.43 821
10026.37 800
10027.32 857
10028.26 864
10029.21 812
10030.15 902
10031.10 887
10032.04 850
10032.99 873
10033.94 917
10034.88 856
10035.83 802
10036.77 828
10037.72 923
10038.67 861
10039.61 904
10040.56 845
10041.50 826
10042.45 811
10043.40 918
10044.34 986
10045.29 889
10046.23 807
10047.18 856
10048.13 873
10049.07 867
10050.02 883
10050.97 858
10051.91 814
10052.86 851
10053.81 822
10054.75 803
10055.70 863
10056.65 863
10057.59 788
10058.54 871
10059.49 865
10060.43 818
10061.38 823
10062.33 823
10063.28 867
10064.22 853
10065.17 881
10066.12 889
10067.07 833
10068.01 815
10068.96 786
10069.91 797
10070.85 780
10071.80 798
10072.75 822
10073.70 829
10074.65 847
10075.59 829
10076.54 897
10077.49 892
10078.44 839
10079.38 748
10080.33 815
10081.28 815
10082.23 807
10083.18 812
10084.12 797
10085.07 795
10086.02 809
10086.97 788
10087.92 806
10088.87 880
10089.81 835
10090.76 801
10091.71 827
10092.66 774
10093.61 796
10094.56 820
10095.51 890
10096.45 896
10097.40 837
10098.35 914
10099.30 877
10100.25 849
10101.20 780
10102.15 818
10103.10 842
10104.05 820
10104.99 807
10105.94 772
10106.89 822
10107.84 855
10108.79 837
10109.74 889
10110.69 825
10111.64 853
10112.59 875
10113.54 829
10114.49 845
10115.44 838
10116.39 871
10117.34 852
10118.29 888
10119.24 846
10120.19 810
10121.14 823
10122.09 829
10123.04 841
10123.99 777
10124.94 778
10125.89 847
10126.84 851
10127.79 783
10128.74 824
10129.69 797
10130.64 732
10131.59 777
10132.54 772
10133.49 809
10134.44 870
10135.39 806
10136.34 801
10137.29 797
10138.24 800
10139.19 833
10140.14 794
10141.09 817
10142.04 830
10143.00 859
10143.95 920
10144.90 942
10145.85 861
10146.80 919
10147.75 907
10148.70 786
10149.65 836
10150.60 813
10151.56 822
10152.51 821
10153.46 860
10154.41 876
10155.36 866
10156.31 831
10157.26 809
10158.22 835
10159.17 847
10160.12 860
10161.07 875
10162.02 810
10162.97 880
10163.93 853
10164.88 831
10165.83 851
10166.78 897
10167.73 887
10168.69 836
10169.64 865
10170.59 918
10171.54 904
10172.49 860
10173.45 863
10174.40 901
10175.35 962
10176.30 914
10177.26 935
10178.21 943
10179.16 888
10180.11 904
10181.07 900
10182.02 900
10182.97 993
10183.93 1005
10184.88 905
10185.83 908
10186.78 884
10187.74 958
10188.69 948
10189.64 943
10190.60 956
10191.55 924
10192.50 905
10193.46 909
10194.41 935
10195.36 992
10196.32 1010
10197.27 984
10198.22 995
10199.18 931
10200.13 915
10201.08 942
10202.04 967
10202.99 954
10203.94 1001
10204.90 1072
10205.85 1159
10206.81 1170
10207.76 1267
10208.71 1233
10209.67 1187
10210.62 1130
10211.58 1099
10212.53 1100
10213.48 1066
10214.44 1035
10215.39 1053
10216.35 1057
10217.30 944
10218.26 964
10219.21 1003
10220.17 895
10221.12 939
10222.07 969
10223.03 995
10223.98 995
10224.94 975
10225.89 1011
10226.85 864
10227.80 831
10228.76 921
10229.71 935
10230.67 903
10231.62 906
10232.58 903
10233.53 929
10234.49 936
10235.44 965
10236.40 883
10237.35 1019
10238.31 1019
10239.27 1015
10240.22 935
10241.18 955
10242.13 937
10243.09 952
10244.04 872
10245.00 882
10245.95 917
10246.91 909
10247.87 828
10248.82 856
10249.78 868
10250.73 839
10251.69 859
10252.65 910
10253.60 890
10254.56 821
10255.51 864
10256.47 842
10257.43 775
10258.38 848
10259.34 875
10260.30 819
10261.25 883
10262.21 832
10263.16 805
10264.12 828
10265.08 832
10266.03 841
10266.99 815
10267.95 837
10268.90 889
10269.86 749
10270.82 864
10271.78 811
10272.73 834
10273.69 808
10274.65 807
10275.60 851
10276.56 788
10277.52 743
10278.48 831
10279.43 791
10280.39 843
10281.35 847
10282.30 777
10283.26 814
10284.22 802
10285.18 844
10286.13 879
10287.09 817
10288.05 806
10289.01 852
10289.97 850
10290.92 799
10291.88 750
10292.84 729
10293.80 799
10294.75 839
10295.71 830
10296.67 835
10297.63 776
10298.59 796
10299.55 844
10300.50 781
10301.46 826
10302.42 739
10303.38 701
10304.34 817
10305.30 876
10306.25 862
10307.21 775
10308.17 725
10309.13 745
10310.09 776
10311.05 780
10312.01 865
10312.97 802
10313.92 859
10314.88 824
10315.84 811
10316.80 788
10317.76 759
10318.72 776
10319.68 785
10320.64 765
10321.60 729
10322.56 793
10323.52 874
10324.47 864
10325.43 860
10326.39 804
10327.35 795
10328.31 857
10329.27 848
10330.23 826
10331.19 821
10332.15 804
10333.11 806
10334.07 789
10335.03 821
10335.99 779
10336.95 774
10337.91 745
10338.87 753
10339.83 791
10340.79 707
10341.75 754
10342.71 766
10343.67 738
10344.63 769
10345.59 789
10346.55 765
10347.51 758
10348.47 803
10349.43 894
10350.40 824
10351.36 734
10352.32 804
10353.28 780
10354.24 796
10355.20 796
10356.16 766
10357.12 774
10358.08 759
10359.04 764
10360.00 746
10360.96 769
10361.93 783
10362.89 815
10363.85 827
10364.81 811
10365.77 749
10366.73 798
10367.69 799
10368.65 745
10369.62 702
10370.58 758
10371.54 777
10372.50 790
10373.46 710
10374.42 755
10375.39 737
10376.35 784
10377.31 837
10378.27 788
10379.23 784
10380.20 786
10381.16 788
10382.12 768
10383.08 799
10384.04 730
10385.01 767
10385.97 757
10386.93 732
10387.89 785
10388.86 863
10389.82 870
10390.78 769
10391.74 789
10392.71 800
10393.67 834
10394.63 788
10395.59 775
10396.56 745
10397.52 739
10398.48 737
10399.44 845
10400.41 796
10401.37 847
10402.33 820
10403.30 799
10404.26 809
10405.22 839
10406.19 796
10407.15 810
10408.11 915
10409.08 846
10410.04 821
10411.00 893
10411.97 921
10412.93 837
10413.89 842
10414.86 787
10415.82 800
10416.78 896
10417.75 800
10418.71 843
10419.67 827
10420.64 841
10421.60 801
10422.57 825
10423.53 836
10424.49 844
10425.46 880
10426.42 904
10427.39 865
10428.35 768
10429.32 748
10430.28 799
10431.24 797
10432.21 831
10433.17 794
10434.14 790
10435.10 792
10436.07 769
10437.03 799
10438.00 741
10438.96 753
10439.93 789
10440.89 731
10441.85 758
10442.82 760
10443.78 744
10444.75 753
10445.71 737
10446.68 762
10447.64 784
10448.61 693
10449.58 713
10450.54 693
10451.51 711
10452.47 663
10453.44 712
10454.40 690
10455.37 712
10456.33 753
10457.30 713
10458.26 733
10459.23 716
10460.20 733
10461.16 701
10462.13 742
10463.09 762
10464.06 750
10465.02 679
10465.99 682
10466.96 691
10467.92 697
10468.89 748
10469.85 733
10470.82 748
10471.79 770
10472.75 797
10473.72 763
10474.69 740
10475.65 718
10476.62 730
10477.59 721
10478.55 705
10479.52 683
10480.48 691
10481.45 720
10482.42 754
10483.38 742
10484.35 834
10485.32 721
10486.29 775
10487.25 708
10488.22 746
10489.19 732
10490.15 675
10491.12 728
10492.09 724
10493.06 660
10494.02 793
10494.99 735
10495.96 676
10496.92 680
10497.89 713
10498.86 746
10499.83 774
10500.79 776
10501.76 703
10502.73 676
10503.70 622
10504.66 722
10505.63 725
10506.60 745
10507.57 724
10508.54 734
10509.50 738
10510.47 767
10511.44 731
10512.41 738
10513.38 759
10514.34 787
10515.31 742
10516.28 714
10517.25 731
10518.22 716
10519.19 746
10520.15 725
10521.12 769
10522.09 729
10523.06 813
10524.03 733
10525.00 695
10525.97 716
10526.94 681
10527.90 689
10528.87 705
10529.84 769
10530.81 767
10531.78 744
10532.75 771
10533.72 773
10534.69 730
10535.66 789
10536.63 801
10537.59 742
10538.56 735
10539.53 768
10540.50 760
10541.47 808
10542.44 750
10543.41 809
10544.38 799
10545.35 733
10546.32 763
10547.29 746
10548.26 745
10549.23 785
10550.20 755
10551.17 735
10552.14 781
10553.11 775
10554.08 731
10555.05 800
10556.02 790
10556.99 744
10557.96 776
10558.93 805
10559.90 862
10560.87 952
10561.84 998
10562.81 973
10563.78 922
10564.75 918
10565.72 963
10566.69 942
10567.66 929
10568.63 919
10569.61 881
10570.58 804
10571.55 847
10572.52 755
10573.49 801
10574.46 777
10575.43 829
10576.40 823
10577.37 832
10578.34 785
10579.32 796
10580.29 826
10581.26 786
10582.23 747
10583.20 765
10584.17 740
10585.14 730
10586.11 760
10587.09 799
10588.06 810
10589.03 806
10590.00 758
10590.97 718
10591.94 806
10592.92 826
10593.89 867
10594.86 799
10595.83 756
10596.80 766
10597.78 859
10598.75 826
10599.72 817
10600.69 789
10601.66 843
10602.64 855
10603.61 801
10604.58 781
10605.55 737
10606.53 722
10607.50 740
10608.47 741
10609.44 796
10610.42 776
10611.39 746
10612.36 788
10613.33 764
10614.31 732
10615.28 721
10616.25 747
10617.23 727
10618.20 748
10619.17 688
10620.15 731
10621.12 802
10622.09 779
10623.06 730
10624.04 767
10625.01 789
10625.98 817
10626.96 761
10627.93 754
10628.90 792
10629.88 789
10630.85 865
10631.83 765
10632.80 717
10633.77 767
10634.75 766
10635.72 841
10636.69 812
10637.67 851
10638.64 866
10639.62 874
10640.59 901
10641.56 981
10642.54 994
10643.51 963
10644.49 959
10645.46 912
10646.43 918
10647.41 869
10648.38 829
10649.36 822
10650.33 793
10651.31 745
10652.28 764
10653.26 825
10654.23 814
10655.20 772
10656.18 787
10657.15 782
10658.13 830
10659.10 767
10660.08 714
10661.05 733
10662.03 746
10663.00 757
10663.98 760
10664.95 758
10665.93 765
10666.90 782
10667.88 773
10668.86 842
10669.83 791
10670.81 759
10671.78 727
10672.76 771
10673.73 774
10674.71 745
10675.68 750
10676.66 850
10677.63 791
10678.61 740
10679.59 797
10680.56 774
10681.54 729
10682.51 742
10683.49 795
10684.47 763
10685.44 817
10686.42 779
10687.39 791
10688.37 752
10689.35 767
10690.32 785
10691.30 788
10692.28 750
10693.25 704
10694.23 722
10695.20 707
10696.18 739
10697.16 724
10698.13 710
10699.11 704
10700.09 699
10701.06 730
10702.04 679
10703.02 748
10704.00 705
10704.97 661
10705.95 695
10706.93 719
10707.90 702
10708.88 690
10709.86 726
10710.83 702
10711.81 711
10712.79 709
10713.77 684
10714.74 721
10715.72 773
10716.70 774
10717.68 725
10718.65 690
10719.63 715
10720.61 684
10721.59 690
10722.57 741
10723.54 721
10724.52 779
10725.50 703
10726.48 630
10727.45 671
10728.43 735
10729.41 697
10730.39 707
10731.37 734
10732.35 746
10733.32 741
10734.30 711
10735.28 723
10736.26 716
10737.24 712
10738.22 704
10739.19 666
10740.17 701
10741.15 668
10742.13 756
10743.11 785
10744.09 754
10745.07 745
10746.04 725
10747.02 734
10748.00 704
10748.98 721
10749.96 695
10750.94 711
10751.92 711
10752.90 722
10753.88 733
10754.86 725
10755.84 771
10756.81 671
10757.79 695
10758.77 699
10759.75 695
10760.73 726
10761.71 705
10762.69 687
10763.67 751
10764.65 728
10765.63 700
10766.61 668
10767.59 666
10768.57 653
10769.55 699
10770.53 696
10771.51 684
10772.49 659
10773.47 756
10774.45 770
10775.43 761
10776.41 763
10777.39 737
10778.37 807
10779.35 793
10780.33 812
10781.31 795
10782.29 848
10783.27 752
10784.25 693
10785.23 732
10786.21 713
10787.20 736
10788.18 733
10789.16 700
10790.14 684
10791.12 749
10792.10 709
10793.08 738
10794.06 742
10795.04 646
10796.02 746
10797.01 756
10797.99 702
10798.97 711
10799.95 736
10800.93 732
10801.91 726
10802.89 721
10803.87 645
10804.86 652
10805.84 660
10806.82 677
10807.80 683
10808.78 657
10809.76 649
10810.75 694
10811.73 662
10812.71 668
10813.69 744
10814.67 728
10815.66 667
10816.64 709
10817.62 656
10818.60 750
10819.58 691
10820.57 659
10821.55 625
10822.53 703
10823.51 695
10824.50 647
10825.48 716
10826.46 734
10827.44 753
10828.43 744
10829.41 738
10830.39 776
10831.37 787
10832.36 726
10833.34 774
10834.32 750
10835.30 802
10836.29 742
10837.27 700
10838.25 723
10839.24 670
10840.22 753
10841.20 736
10842.19 767
10843.17 680
10844.15 742
10845.14 746
10846.12 809
10847.10 819
10848.09 773
10849.07 711
10850.05 736
10851.04 741
10852.02 745
10853.00 723
10853.99 720
10854.97 755
10855.96 741
10856.94 770
10857.92 793
10858.91 749
10859.89 767
10860.88 792
10861.86 724
10862.84 739
10863.83 741
10864.81 790
10865.80 742
10866.78 716
10867.77 733
10868.75 797
10869.73 776
10870.72 746
10871.70 701
10872.69 738
10873.67 785
10874.66 800
10875.64 763
10876.63 791
10877.61 761
10878.60 790
10879.58 806
10880.57 799
10881.55 796
10882.54 824
10883.52 782
10884.51 849
10885.49 783
10886.48 833
10887.46 818
10888.45 793
10889.43 796
10890.42 809
10891.40 796
10892.39 810
10893.37 853
10894.36 888
10895.35 858
10896.33 833
10897.32 855
10898.30 791
10899.29 774
10900.27 760
10901.26 803
10902.25 841
10903.23 840
10904.22 884
10905.20 883
10906.19 897
10907.18 917
10908.16 942
10909.15 945
10910.14 911
10911.12 941
10912.11 925
10913.09 918
10914.08 916
10915.07 914
10916.05 896
10917.04 938
10918.03 960
10919.01 895
10920.00 980
10920.99 875
10921.97 914
10922.96 1013
10923.95 999
10924.94 999
10925.92 915
10926.91 962
10927.90 949
10928.88 989
10929.87 930
10930.86 1019
10931.85 992
10932.83 1010
10933.82 1000
10934.81 947
10935.79 921
10936.78 955
10937.77 988
10938.76 1059
10939.75 1097
10940.73 1029
10941.72 1016
10942.71 1088
10943.70 1118
10944.68 1091
10945.67 1064
10946.66 1102
10947.65 1140
10948.64 1127
10949.62 1119
10950.61 1006
10951.60 1125
10952.59 1069
10953.58 1186
10954.56 1194
10955.55 1261
10956.54 1345
10957.53 1448
10958.52 1468
10959.51 1421
10960.50 1468
10961.48 1415
10962.47 1432
10963.46 1471
10964.45 1332
10965.44 1262
10966.43 1377
10967.42 1327
10968.41 1258
10969.39 1217
10970.38 1245
10971.37 1244
10972.36 1215
10973.35 1197
10974.34 1155
10975.33 1163
10976.32 1133
10977.31 1247
10978.30 1256
10979.29 1275
10980.28 1189
10981.27 1159
10982.26 1135
10983.25 1217
10984.23 1332
10985.22 1342
10986.21 1228
10987.20 1242
10988.19 1188
10989.18 1235
10990.17 1267
10991.16 1331
10992.15 1348
10993.14 1290
10994.13 1358
10995.12 1353
10996.11 1476
10997.10 1568
10998.09 1592
10999.08 1768
11000.08 1948
11001.07 2025
11002.06 2059
11003.05 2003
11004.04 1956
11005.03 1894
11006.02 1845
11007.01 1724
11008.00 1547
11008.99 1487
11009.98 1507
11010.97 1364
11011.96 1349
11012.95 1252
11013.94 1176
11014.94 1247
11015.93 1198
11016.92 1176
11017.91 1133
11018.90 1158
11019.89 1170
11020.88 1038
11021.87 1046
11022.87 1092
11023.86 1060
11024.85 1089
11025.84 1097
11026.83 959
11027.82 1039
11028.82 1010
11029.81 1037
11030.80 1083
11031.79 1082
11032.78 977
11033.77 1019
11034.77 1089
11035.76 1076
11036.75 1060
11037.74 1049
11038.73 1010
11039.73 935
11040.72 1039
11041.71 1013
11042.70 1031
11043.70 1049
11044.69 965
11045.68 963
11046.67 970
11047.67 968
11048.66 956
11049.65 989
11050.64 992
11051.64 907
11052.63 855
11053.62 923
11054.61 865
11055.61 876
11056.60 913
11057.59 937
11058.59 938
11059.58 909
11060.57 860
11061.56 941
11062.56 932
11063.55 934
11064.54 846
11065.54 900
11066.53 999
11067.52 956
11068.52 917
11069.51 879
11070.51 904
11071.50 923
11072.49 824
11073.49 852
11074.48 928
11075.47 885
11076.47 887
11077.46 948
11078.45 966
11079.45 919
11080.44 857
11081.44 912
11082.43 884
11083.43 858
11084.42 891
11085.41 954
11086.41 907
11087.40 948
11088.40 958
11089.39 925
11090.39 919
11091.38 834
11092.37 853
11093.37 909
11094.36 930
11095.36 893
11096.35 856
11097.35 863
11098.34 855
11099.34 828
11100.33 875
11101.33 892
11102.32 908
11103.32 862
11104.31 871
11105.31 826
11106.30 841
11107.30 829
11108.29 834
11109.29 814
11110.28 872
11111.28 888
11112.27 842
11113.27 831
11114.26 839
11115.26 883
11116.26 869
11117.25 906
11118.25 851
11119.24 867
11120.24 817
11121.23 876
11122.23 895
11123.23 829
11124.22 839
11125.22 877
11126.21 873
11127.21 842
11128.21 887
11129.20 844
11130.20 820
11131.20 799
11132.19 807
11133.19 900
11134.18 845
11135.18 801
11136.18 814
11137.17 790
11138.17 807
11139.17 785
11140.16 809
11141.16 802
11142.16 791
11143.15 824
11144.15 799
11145.15 825
11146.14 770
11147.14 801
11148.14 827
11149.14 785
11150.13 847
11151.13 875
11152.13 846
11153.12 838
11154.12 815
11155.12 825
11156.12 803
11157.11 795
11158.11 802
11159.11 764
11160.11 810
11161.10 894
11162.10 752
11163.10 778
11164.10 780
11165.09 827
11166.09 720
11167.09 803
11168.09 803
11169.09 727
11170.08 737
11171.08 774
11172.08 763
11173.08 801
11174.08 749
11175.07 792
11176.07 828
11177.07 821
11178.07 768
11179.07 763
11180.07 721
11181.07 766
11182.06 750
11183.06 748
11184.06 769
11185.06 729
11186.06 745
11187.06 769
11188.06 738
11189.05 770
11190.05 809
11191.05 760
11192.05 799
11193.05 764
11194.05 728
11195.05 716
11196.05 784
11197.05 768
11198.05 775
11199.05 805
11200.05 774
11201.04 816
11202.04 836
11203.04 821
11204.04 734
11205.04 795
11206.04 861
11207.04 828
11208.04 762
11209.04 809
11210.04 815
11211.04 797
11212.04 830
11213.04 830
11214.04 784
11215.04 751
11216.04 746
11217.04 777
11218.04 752
11219.04 697
11220.04 782
11221.04 804
11222.04 796
11223.04 773
11224.04 758
11225.04 758
11226.04 724
11227.04 754
11228.04 740
11229.05 788
11230.05 787
11231.05 806
11232.05 769
11233.05 783
11234.05 753
11235.05 765
11236.05 797
11237.05 800
11238.05 717
11239.05 717
11240.06 775
11241.06 709
11242.06 764
11243.06 773
11244.06 798
11245.06 784
11246.06 828
11247.06 773
11248.07 692
11249.07 772
11250.07 814
11251.07 797
11252.07 749
11253.07 777
11254.08 824
11255.08 783
11256.08 795
11257.08 811
11258.08 817
11259.09 711
11260.09 726
11261.09 731
11262.09 776
11263.09 728
11264.10 766
11265.10 765
11266.10 733
11267.10 757
11268.11 794
11269.11 788
11270.11 794
11271.11 802
11272.12 770
11273.12 750
11274.12 843
11275.12 786
11276.13 791
11277.13 826
11278.13 845
11279.13 873
11280.14 819
11281.14 783
11282.14 847
11283.15 813
11284.15 815
11285.15 839
11286.16 830
11287.16 794
11288.16 788
11289.17 776
11290.17 781
11291.17 771
11292.18 742
11293.18 782
11294.18 863
11295.19 779
11296.19 769
11297.19 793
11298.20 938
11299.20 906
11300.21 789
11301.21 810
11302.21 732
11303.22 809
11304.22 822
11305.23 727
11306.23 785
11307.23 846
11308.24 831
11309.24 790
11310.25 824
11311.25 798
11312.25 843
11313.26 801
11314.26 871
11315.27 870
11316.27 893
11317.28 813
11318.28 881
11319.29 971
11320.29 925
11321.30 925
11322.30 874
11323.31 799
11324.31 800
11325.32 805
11326.32 814
11327.33 852
11328.33 858
11329.34 823
11330.34 839
11331.35 823
11332.35 808
11333.36 781
11334.36 864
11335.37 830
11336.37 867
11337.38 884
11338.38 849
11339.39 865
11340.39 877
11341.40 879
11342.41 888
11343.41 876
11344.42 889
11345.42 892
11346.43 888
11347.44 857
11348.44 854
11349.45 831
11350.45 815
11351.46 855
11352.47 817
11353.47 871
11354.48 892
11355.48 793
11356.49 834
11357.50 808
11358.50 822
11359.51 822
11360.52 786
11361.52 760
11362.53 783
11363.54 821
11364.54 776
11365.55 830
11366.56 830
11367.56 848
11368.57 858
11369.58 824
11370.58 811
11371.59 834
11372.60 842
11373.61 810
11374.61 803
11375.62 837
11376.63 910
11377.63 869
11378.64 806
11379.65 800
11380.66 822
11381.66 838
11382.67 825
11383.68 824
11384.69 776
11385.69 806
11386.70 720
11387.71 804
11388.72 832
11389.72 799
11390.73 718
11391.74 790
11392.75 823
11393.76 852
11394.76 834
11395.77 821
11396.78 793
11397.79 809
11398.80 802
11399.80 786
11400.81 828
11401.82 841
11402.83 795
11403.84 853
11404.85 822
11405.86 794
11406.86 805
11407.87 787
11408.88 809
11409.89 795
11410.90 776
11411.91 729
11412.92 726
11413.92 826
11414.93 823
11415.94 775
11416.95 853
11417.96 833
11418.97 781
11419.98 764
11420.99 769
11422.00 809
11423.01 766
11424.02 783
11425.03 790
11426.03 812
11427.04 778
11428.05 806
11429.06 846
11430.07 839
11431.08 812
11432.09 829
11433.10 843
11434.11 823
11435.12 814
11436.13 824
11437.14 845
11438.15 850
11439.16 853
11440.17 772
11441.18 854
11442.19 855
11443.20 864
11444.21 852
11445.22 878
11446.23 849
11447.24 856
11448.25 808
11449.26 883
11450.27 886
11451.28 840
11452.30 847
11453.31 905
11454.32 960
11455.33 901
11456.34 837
11457.35 865
11458.36 860
11459.37 831
11460.38 841
11461.39 902
11462.40 898
11463.41 908
11464.43 893
11465.44 898
11466.45 880
11467.46 959
11468.47 950
11469.48 860
11470.49 908
11471.50 917
11472.52 970
11473.53 954
11474.54 914
11475.55 931
11476.56 991
11477.57 983
11478.59 929
11479.60 940
11480.61 959
11481.62 969
11482.63 910
11483.65 897
11484.66 994
11485.67 935
11486.68 957
11487.69 973
11488.71 957
11489.72 908
11490.73 952
11491.74 958
11492.75 989
11493.77 905
11494.78 977
11495.79 929
11496.80 1004
11497.82 1025
11498.83 937
11499.84 990
11500.86 978
11501.87 944
11502.88 950
11503.89 965
11504.91 982
11505.92 981
11506.93 981
11507.95 1002
11508.96 1029
11509.97 981
11510.98 957
11512.00 986
11513.01 1054
11514.02 1052
11515.04 1013
11516.05 1095
11517.06 1041
11518.08 1034
11519.09 1005
11520.11 1088
11521.12 1058
11522.13 1017
11523.15 1030
11524.16 1008
11525.17 1018
11526.19 1038
11527.20 1054
11528.22 1077
11529.23 1063
11530.24 1031
11531.26 1079
11532.27 1089
11533.29 1050
11534.30 1174
11535.31 1109
11536.33 1070
11537.34 1080
11538.36 1062
11539.37 1160
11540.39 1165
11541.40 1081
11542.41 1162
11543.43 1265
11544.44 1221
11545.46 1179
11546.47 1215
11547.49 1249
11548.50 1187
11549.52 1207
11550.53 1219
11551.55 1236
11552.56 1241
11553.58 1262
11554.59 1282
11555.61 1202
11556.62 1258
11557.64 1244
11558.65 1309
11559.67 1317
11560.68 1323
11561.70 1310
11562.72 1335
11563.73 1350
11564.75 1346
11565.76 1311
11566.78 1381
11567.79 1362
11568.81 1416
11569.82 1529
11570.84 1576
11571.86 1452
11572.87 1474
11573.89 1491
11574.90 1578
11575.92 1574
11576.94 1661
11577.95 1748
11578.97 1826
11579.98 1737
11581.00 1804
11582.02 1860
11583.03 1923
11584.05 2000
11585.07 2032
11586.08 2030
11587.10 2060
11588.12 2125
11589.13 2132
11590.15 2190
11591.17 2251
11592.18 2352
11593.20 2469
11594.22 2729
11595.23 2851
11596.25 3052
11597.27 3339
11598.28 3782
11599.30 4130
11600.32 4351
11601.34 4605
11602.35 4708
11603.37 4469
11604.39 4289
11605.40 4164
11606.42 3820
11607.44 3546
11608.46 3271
11609.47 3059
11610.49 2885
11611.51 2721
11612.53 2494
11613.54 2409
11614.56 2507
11615.58 2370
11616.60 2275
11617.62 2296
11618.63 2261
11619.65 2419
11620.67 2437
11621.69 2338
11622.71 2260
11623.72 2360
11624.74 2453
11625.76 2424
11626.78 2424
11627.80 2507
11628.82 2627
11629.83 2708
11630.85 2955
11631.87 3250
11632.89 3481
11633.91 3734
11634.93 3976
11635.94 3925
11636.96 3965
11637.98 3860
11639.00 3643
11640.02 3448
11641.04 3147
11642.06 2939
11643.08 2671
11644.10 2513
11645.11 2334
11646.13 2249
11647.15 2145
11648.17 1999
11649.19 1867
11650.21 1791
11651.23 1832
11652.25 1696
11653.27 1658
11654.29 1638
11655.31 1605
11656.33 1584
11657.35 1608
11658.37 1594
11659.39 1700
11660.41 1651
11661.43 1592
11662.45 1604
11663.47 1603
11664.49 1540
11665.51 1605
11666.53 1607
11667.55 1598
11668.57 1630
11669.59 1542
11670.61 1603
11671.63 1595
11672.65 1624
11673.67 1696
11674.69 1616
11675.71 1684
11676.73 1682
11677.75 1545
11678.77 1604
11679.79 1651
11680.81 1671
11681.83 1611
11682.85 1554
11683.87 1517
11684.89 1516
11685.91 1517
11686.93 1449
11687.96 1437
11688.98 1390
11690.00 1403
11691.02 1448
11692.04 1359
11693.06 1419
11694.08 1436
11695.10 1392
11696.13 1341
11697.15 1304
11698.17 1424
11699.19 1437
11700.21 1424
11701.23 1375
11702.25 1419
11703.28 1410
11704.30 1375
11705.32 1342
11706.34 1325
11707.36 1386
11708.38 1381
11709.41 1394
11710.43 1408
11711.45 1430
11712.47 1460
11713.49 1443
11714.52 1410
11715.54 1420
11716.56 1449
11717.58 1448
11718.61 1409
11719.63 1407
11720.65 1410
11721.67 1273
11722.69 1369
11723.72 1306
11724.74 1330
11725.76 1224
11726.78 1344
11727.81 1270
11728.83 1286
11729.85 1266
11730.88 1263
11731.90 1347
11732.92 1258
11733.94 1238
11734.97 1201
11735.99 1221
11737.01 1193
11738.04 1211
11739.06 1238
11740.08 1268
11741.11 1164
11742.13 1206
11743.15 1156
11744.18 1186
11745.20 1180
11746.22 1178
11747.25 1172
11748.27 1200
11749.29 1136
11750.32 1141
11751.34 1188
11752.37 1184
11753.39 1172
11754.41 1149
11755.44 1117
11756.46 1120
11757.49 1204
11758.51 1148
11759.53 1096
11760.56 1092
11761.58 1098
11762.61 1097
11763.63 1143
11764.65 1042
11765.68 1095
11766.70 1073
11767.73 1046
11768.75 1064
11769.78 982
11770.80 999
11771.83 989
11772.85 1049
11773.87 1084
11774.90 980
11775.92 1065
11776.95 1081
11777.97 1017
11779.00 1001
11780.02 1053
11781.05 993
11782.07 1047
11783.10 1086
11784.12 1001
11785.15 1003
11786.17 1002
11787.20 995
11788.23 1016
11789.25 976
11790.28 949
11791.30 992
11792.33 1013
11793.35 986
11794.38 973
11795.40 965
11796.43 974
11797.46 931
11798.48 873
11799.51 956
11800.53 964
11801.56 1013
11802.58 978
11803.61 892
11804.64 956
11805.66 937
11806.69 957
11807.72 948
11808.74 861
11809.77 933
11810.79 913
11811.82 914
11812.85 945
11813.87 888
11814.90 883
11815.93 893
11816.95 869
11817.98 843
11819.01 813
11820.03 918
11821.06 953
11822.09 965
11823.11 887
11824.14 921
11825.17 925
11826.19 864
11827.22 967
11828.25 882
11829.28 894
11830.30 980
11831.33 912
11832.36 894
11833.38 888
11834.41 958
11835.44 936
11836.47 878
11837.49 892
11838.52 878
11839.55 847
11840.58 795
11841.60 930
11842.63 910
11843.66 873
11844.69 827
11845.72 860
11846.74 890
11847.77 924
11848.80 892
11849.83 890
11850.85 865
11851.88 800
11852.91 868
11853.94 911
11854.97 913
11856.00 900
11857.02 916
11858.05 869
11859.08 880
11860.11 835
11861.14 829
11862.17 864
11863.20 903
11864.22 916
11865.25 958
11866.28 937
11867.31 905
11868.34 900
11869.37 893
11870.40 901
11871.43 918
11872.45 857
11873.48 932
11874.51 921
11875.54 892
11876.57 953
11877.60 908
11878.63 854
11879.66 855
11880.69 903
11881.72 906
11882.75 923
11883.78 1025
11884.81 924
11885.84 905
11886.86 971
11887.89 942
11888.92 956
11889.95 908
11890.98 923
11892.01 904
11893.04 933
11894.07 921
11895.10 946
11896.13 946
11897.16 932
11898.19 983
11899.22 992
11900.25 949
11901.28 998
11902.31 1095
11903.34 1044
11904.38 1087
11905.41 1116
11906.44 1024
11907.47 1051
11908.50 1148
11909.53 1116
11910.56 1017
11911.59 977
11912.62 1005
11913.65 1061
11914.68 1083
11915.71 1036
11916.74 1037
11917.77 1107
11918.81 1171
11919.84 1094
11920.87 984
11921.90 993
11922.93 1012
11923.96 1002
11924.99 1085
11926.02 1049
11927.06 1059
11928.09 1145
11929.12 1166
11930.15 1261
11931.18 1247
11932.21 1337
11933.24 1430
11934.28 1354
11935.31 1353
11936.34 1343
11937.37 1299
11938.40 1302
11939.43 1254
11940.47 1286
11941.50 1205
11942.53 1111
11943.56 1073
11944.60 1070
11945.63 1053
11946.66 975
11947.69 980
11948.72 989
11949.76 940
11950.79 889
11951.82 887
11952.85 944
11953.89 963
11954.92 900
11955.95 846
11956.98 887
11958.02 929
11959.05 974
11960.08 993
11961.12 950
11962.15 958
11963.18 907
11964.21 870
11965.25 919
11966.28 892
11967.31 910
11968.35 923
11969.38 922
11970.41 930
11971.45 909
11972.48 884
11973.51 923
11974.55 934
11975.58 914
11976.61 876
11977.65 864
11978.68 958
11979.71 928
11980.75 890
11981.78 908
11982.82 843
11983.85 904
11984.88 855
11985.92 832
11986.95 917
11987.98 824
11989.02 864
11990.05 882
11991.09 867
11992.12 863
11993.16 930
11994.19 896
11995.22 947
11996.26 881
11997.29 844
11998.33 868
11999.36 889
12000.40 891
12001.43 886
12002.47 905
12003.50 941
12004.53 955
12005.57 953
12006.60 924
12007.64 932
12008.67 991
12009.71 989
12010.74 984
12011.78 984
12012.81 1027
12013.85 956
12014.88 1026
12015.92 960
12016.95 947
12017.99 1015
12019.03 1030
12020.06 1053
12021.10 939
12022.13 962
12023.17 1001
12024.20 1036
12025.24 992
12026.27 984
12027.31 1016
12028.35 994
12029.38 974
12030.42 918
12031.45 968
12032.49 1008
12033.53 1019
12034.56 1013
12035.60 1011
12036.63 955
12037.67 989
12038.71 1009
12039.74 944
12040.78 938
12041.81 966
12042.85 967
12043.89 966
12044.92 956
12045.96 930
12047.00 1004
12048.03 957
12049.07 991
12050.11 1043
12051.14 1044
12052.18 1002
12053.22 1028
12054.25 1075
12055.29 1041
12056.33 1010
12057.36 1042
12058.40 1063
12059.44 1030
12060.48 980
12061.51 964
12062.55 1034
12063.59 1036
12064.62 1008
12065.66 1000
12066.70 998
12067.74 1039
12068.77 1124
12069.81 1103
12070.85 981
12071.89 986
12072.93 963
12073.96 956
12075.00 1023
12076.04 1008
12077.08 1042
12078.11 1019
12079.15 1068
12080.19 1066
12081.23 1096
12082.27 1108
12083.30 1074
12084.34 1058
12085.38 1074
12086.42 1113
12087.46 1054
12088.50 1067
12089.53 1130
12090.57 1104
12091.61 1061
12092.65 1069
12093.69 1149
12094.73 1216
12095.77 1154
12096.80 1207
12097.84 1282
12098.88 1248
12099.92 1236
12100.96 1297
12102.00 1270
12103.04 1374
12104.08 1407
12105.12 1396
12106.15 1494
12107.19 1437
12108.23 1409
12109.27 1316
12110.31 1230
12111.35 1207
12112.39 1178
12113.43 1209
12114.47 1198
12115.51 1095
12116.55 1025
12117.59 1011
12118.63 987
12119.67 1034
12120.71 999
12121.75 1020
12122.79 1012
12123.83 948
12124.87 979
12125.91 917
12126.95 990
12127.99 939
12129.03 898
12130.07 961
12131.11 945
12132.15 955
12133.19 919
12134.23 883
12135.27 856
12136.31 922
12137.35 926
12138.39 897
12139.43 865
12140.47 875
12141.51 860
12142.55 901
12143.59 834
12144.63 848
12145.67 892
12146.71 887
12147.75 902
12148.80 904
12149.84 897
12150.88 897
12151.92 855
12152.96 866
12154.00 861
12155.04 811
12156.08 811
12157.12 801
12158.17 907
12159.21 852
12160.25 805
12161.29 831
12162.33 886
12163.37 839
12164.42 816
12165.46 825
12166.50 774
12167.54 795
12168.58 829
12169.62 826
12170.67 835
12171.71 861
12172.75 863
12173.79 817
12174.83 797
12175.88 851
12176.92 859
12177.96 867
12179.00 857
12180.04 857
12181.09 875
12182.13 844
12183.17 842
12184.21 836
12185.26 879
12186.30 775
12187.34 766
12188.38 803
12189.43 821
12190.47 844
12191.51 831
12192.56 836
12193.60 825
12194.64 790
12195.68 800
12196.73 827
12197.77 841
12198.81 829
12199.86 742
12200.90 834
12201.94 828
12202.99 843
12204.03 826
12205.07 826
12206.12 794
12207.16 808
12208.20 794
12209.25 809
12210.29 788
12211.33 767
12212.38 748
12213.42 824
12214.46 804
12215.51 807
12216.55 845
12217.60 845
12218.64 835
12219.68 787
12220.73 794
12221.77 863
12222.82 788
12223.86 847
12224.90 875
12225.95 861
12226.99 799
12228.04 792
12229.08 810
12230.13 823
12231.17 849
12232.22 827
12233.26 859
12234.30 852
12235.35 825
12236.39 791
12237.44 776
12238.48 752
12239.53 761
12240.57 734
12241.62 745
12242.66 791
12243.71 823
12244.75 847
12245.80 750
12246.84 781
12247.89 754
12248.93 798
12249.98 757
12251.02 763
12252.07 774
12253.12 767
12254.16 769
12255.21 749
12256.25 795
12257.30 773
12258.34 775
12259.39 756
12260.43 765
12261.48 727
12262.53 721
12263.57 709
12264.62 782
12265.66 740
12266.71 761
12267.76 705
12268.80 666
12269.85 690
12270.89 732
12271.94 768
12272.99 761
12274.03 763
12275.08 716
12276.13 749
12277.17 666
12278.22 716
12279.26 700
12280.31 708
12281.36 731
12282.40 730
12283.45 693
12284.50 741
12285.55 726
12286.59 698
12287.64 688
12288.69 718
12289.73 680
12290.78 690
12291.83 707
12292.87 627
12293.92 670
12294.97 726
12296.02 699
12297.06 677
12298.11 672
12299.16 706
12300.20 628
12301.25 667
12302.30 676
12303.35 601
12304.40 648
12305.44 680
12306.49 684
12307.54 727
12308.59 673
12309.63 701
12310.68 665
12311.73 682
12312.78 672
12313.83 667
12314.87 701
12315.92 653
12316.97 663
12318.02 715
12319.07 723
12320.11 729
12321.16 709
12322.21 666
12323.26 659
12324.31 681
12325.36 675
12326.40 675
12327.45 684
12328.50 669
12329.55 641
12330.60 658
12331.65 662
12332.70 670
12333.75 703
12334.79 699
12335.84 712
12336.89 681
12337.94 674
12338.99 711
12340.04 661
12341.09 745
12342.14 742
12343.19 656
12344.24 707
12345.29 725
12346.34 627
12347.39 628
12348.43 708
12349.48 717
12350.53 692
12351.58 676
12352.63 657
12353.68 728
12354.73 711
12355.78 703
12356.83 696
12357.88 714
12358.93 704
12359.98 664
12361.03 635
12362.08 661
12363.13 719
12364.18 668
12365.23 695
12366.28 680
12367.33 667
12368.38 700
12369.43 670
12370.48 644
12371.53 678
12372.58 656
12373.64 648
12374.69 684
12375.74 686
12376.79 674
12377.84 651
12378.89 653
12379.94 648
12380.99 657
12382.04 683
12383.09 666
12384.14 671
12385.19 692
12386.25 669
12387.30 671
12388.35 681
12389.40 662
12390.45 632
12391.50 672
12392.55 680
12393.60 680
12394.66 683
12395.71 700
12396.76 689
12397.81 689
12398.86 650
12399.91 659
12400.97 659
12402.02 685
12403.07 635
12404.12 682
12405.17 714
12406.22 728
12407.28 729
12408.33 674
12409.38 657
12410.43 663
12411.49 657
12412.54 667
12413.59 661
12414.64 688
12415.69 643
12416.75 636
12417.80 660
12418.85 680
12419.90 630
12420.96 722
12422.01 727
12423.06 661
12424.11 649
12425.17 651
12426.22 649
12427.27 667
12428.33 711
12429.38 638
12430.43 678
12431.48 717
12432.54 684
12433.59 680
12434.64 710
12435.70 698
12436.75 723
12437.80 715
12438.86 652
12439.91 624
12440.96 642
12442.02 681
12443.07 679
12444.12 644
12445.18 634
12446.23 664
12447.29 631
12448.34 665
12449.39 671
12450.45 661
12451.50 688
12452.55 681
12453.61 726
12454.66 705
12455.72 632
12456.77 706
12457.82 734
12458.88 700
12459.93 707
12460.99 700
12462.04 657
12463.10 652
12464.15 674
12465.20 654
12466.26 658
12467.31 692
12468.37 691
12469.42 662
12470.48 710
12471.53 757
12472.59 664
12473.64 687
12474.70 686
12475.75 746
12476.81 742
12477.86 749
12478.92 749
12479.97 711
12481.03 705
12482.08 732
12483.14 754
12484.19 719
12485.25 748
12486.30 740
12487.36 845
12488.41 752
12489.47 745
12490.52 803
12491.58 818
12492.64 873
12493.69 842
12494.75 904
12495.80 945
12496.86 906
12497.91 886
12498.97 933
12500.03 930
12501.08 968
12502.14 960
12503.19 927
12504.25 891
12505.31 851
12506.36 795
12507.42 844
12508.48 840
12509.53 816
12510.59 819
12511.64 838
12512.70 802
12513.76 831
12514.81 842
12515.87 809
12516.93 852
12517.98 868
12519.04 872
12520.10 903
12521.15 982
12522.21 1055
12523.27 1051
12524.33 1084
12525.38 1161
12526.44 1208
12527.50 1115
12528.55 1149
12529.61 1107
12530.67 1019
12531.72 1059
12532.78 1079
12533.84 1018
12534.90 985
12535.95 950
12537.01 956
12538.07 817
12539.13 873
12540.18 859
12541.24 843
12542.30 796
12543.36 828
12544.42 786
12545.47 828
12546.53 813
12547.59 830
12548.65 798
12549.71 839
12550.76 859
12551.82 806
12552.88 775
12553.94 825
12555.00 810
12556.05 786
12557.11 873
12558.17 836
12559.23 816
12560.29 777
12561.35 810
12562.40 866
12563.46 838
12564.52 864
12565.58 879
12566.64 816
12567.70 891
12568.76 861
12569.82 841
12570.88 867
12571.93 988
12572.99 916
12574.05 885
12575.11 908
12576.17 948
12577.23 977
12578.29 984
12579.35 994
12580.41 951
12581.47 927
12582.53 922
12583.59 896
12584.65 902
12585.70 909
12586.76 835
12587.82 878
12588.88 916
12589.94 871
12591.00 881
12592.06 865
12593.12 837
12594.18 777
12595.24 825
12596.30 908
12597.36 908
12598.42 925
12599.48 932
12600.54 938
12601.60 1025
12602.66 1040
12603.72 1156
12604.78 1052
12605.84 1129
12606.90 1152
12607.97 1204
12609.03 1198
12610.09 1162
12611.15 1151
12612.21 1110
12613.27 1062
12614.33 1117
12615.39 992
12616.45 1027
12617.51 984
12618.57 1021
12619.63 1015
12620.69 1017
12621.76 1005
12622.82 927
12623.88 918
12624.94 951
12626.00 924
12627.06 861
12628.12 824
12629.18 862
12630.25 846
12631.31 810
12632.37 834
12633.43 883
12634.49 873
12635.55 802
12636.62 852
12637.68 869
12638.74 823
12639.80 797
12640.86 855
12641.92 861
12642.99 825
12644.05 839
12645.11 809
12646.17 863
12647.23 839
12648.30 871
12649.36 812
12650.42 809
12651.48 818
12652.55 832
12653.61 852
12654.67 886
12655.73 829
12656.80 799
12657.86 825
12658.92 858
12659.98 842
12661.05 812
12662.11 788
12663.17 829
12664.23 826
12665.30 805
12666.36 837
12667.42 827
12668.49 856
12669.55 780
12670.61 783
12671.68 830
12672.74 806
12673.80 786
12674.87 757
12675.93 805
12676.99 824
12678.06 850
12679.12 812
12680.18 803
12681.25 809
12682.31 831
12683.37 858
12684.44 839
12685.50 851
12686.57 873
12687.63 884
12688.69 918
12689.76 923
12690.82 883
12691.88 909
12692.95 872
12694.01 806
12695.08 823
12696.14 864
12697.21 887
12698.27 840
12699.33 844
12700.40 897
12701.46 862
12702.53 819
12703.59 844
12704.66 849
12705.72 814
12706.79 858
12707.85 838
12708.92 923
12709.98 887
12711.04 809
12712.11 785
12713.17 819
12714.24 769
12715.30 788
12716.37 796
12717.43 845
12718.50 854
12719.56 824
12720.63 869
12721.70 810
12722.76 750
12723.83 786
12724.89 856
12725.96 775
12727.02 787
12728.09 806
12729.15 807
12730.22 796
12731.28 779
12732.35 788
12733.42 772
12734.48 782
12735.55 797
12736.61 782
12737.68 805
12738.75 776
12739.81 802
12740.88 740
12741.94 778
12743.01 776
12744.08 732
12745.14 752
12746.21 741
12747.28 745
12748.34 781
12749.41 753
12750.47 770
12751.54 768
12752.61 687
12753.67 694
12754.74 668
12755.81 677
12756.87 678
12757.94 667
12759.01 707
12760.07 703
12761.14 666
12762.21 729
12763.28 705
12764.34 746
12765.41 712
12766.48 700
12767.54 667
12768.61 717
12769.68 727
12770.75 708
12771.81 666
12772.88 633
12773.95 657
12775.02 704
12776.08 659
12777.15 649
12778.22 649
12779.29 673
12780.35 607
12781.42 629
12782.49 660
12783.56 648
12784.63 739
12785.69 714
12786.76 628
12787.83 641
12788.90 665
12789.97 640
12791.03 641
12792.10 656
12793.17 667
12794.24 668
12795.31 669
12796.38 683
12797.44 665
12798.51 690
12799.58 635
12800.65 675
12801.72 659
12802.79 644
12803.86 695
12804.92 677
12805.99 637
12807.06 641
12808.13 620
12809.20 628
12810.27 639
12811.34 645
12812.41 697
12813.48 725
12814.55 681
12815.61 659
12816.68 650
12817.75 662
12818.82 696
12819.89 623
12820.96 668
12822.03 715
12823.10 643
12824.17 629
12825.24 634
12826.31 717
12827.38 659
12828.45 627
12829.52 628
12830.59 658
12831.66 628
12832.73 594
12833.80 676
12834.87 679
12835.94 651
12837.01 702
12838.08 659
12839.15 598
12840.22 628
12841.29 644
12842.36 662
12843.43 660
12844.50 675
12845.57 630
12846.64 635
12847.71 694
12848.78 678
12849.85 630
12850.92 590
12851.99 600
12853.06 641
12854.14 630
12855.21 674
12856.28 659
12857.35 648
12858.42 631
12859.49 589
12860.56 622
12861.63 604
12862.70 612
12863.77 659
12864.85 646
12865.92 618
12866.99 602
12868.06 592
12869.13 586
12870.20 604
12871.27 624
12872.35 620
12873.42 640
12874.49 582
12875.56 574
12876.63 534
12877.70 621
12878.78 609
12879.85 672
12880.92 611
12881.99 555
12883.06 576
12884.14 569
12885.21 582
12886.28 613
12887.35 634
12888.43 595
12889.50 593
12890.57 562
12891.64 544
12892.71 572
12893.79 544
12894.86 554
12895.93 573
12897.00 603
12898.08 583
12899.15 544
12900.22 550
12901.30 515
12902.37 534
12903.44 568
12904.51 552
12905.59 522
12906.66 541
12907.73 569
12908.81 543
12909.88 543
12910.95 540
12912.03 526
12913.10 520
12914.17 545
12915.25 537
12916.32 597
12917.39 519
12918.47 587
12919.54 585
12920.61 545
12921.69 564
12922.76 556
12923.83 532
12924.91 571
12925.98 539
12927.06 505
12928.13 567
12929.20 565
12930.28 571
12931.35 575
12932.43 558
12933.50 603
12934.57 591
12935.65 561
12936.72 520
12937.80 529
12938.87 544
12939.95 558
12941.02 593
12942.09 617
12943.17 575
12944.24 547
12945.32 485
12946.39 485
12947.47 559
12948.54 563
12949.62 551
12950.69 580
12951.77 510
12952.84 550
12953.92 546
12954.99 529
12956.07 531
12957.14 515
12958.22 507
12959.29 561
12960.37 567
12961.44 526
12962.52 580
12963.59 606
12964.67 588
12965.74 530
12966.82 536
12967.90 573
12968.97 574
12970.05 520
12971.12 556
12972.20 546
12973.27 548
12974.35 551
12975.43 590
12976.50 577
12977.58 609
12978.65 551
12979.73 530
12980.81 519
12981.88 540
12982.96 558
12984.03 589
12985.11 536
12986.19 545
12987.26 559
12988.34 588
12989.42 607
12990.49 530
12991.57 533
12992.65 574
12993.72 531
12994.80 562
12995.88 538
12996.95 555
12998.03 575
12999.11 570
13000.18 552
13001.26 583
13002.34 530
13003.41 572
13004.49 604
13005.57 575
13006.65 544
13007.72 600
13008.80 560
13009.88 537
13010.95 553
13012.03 556
13013.11 549
13014.19 582
13015.26 590
13016.34 514
13017.42 539
13018.50 541
13019.58 547
13020.65 570
13021.73 566
13022.81 511
13023.89 589
13024.96 594
13026.04 574
13027.12 542
13028.20 558
13029.28 572
13030.35 548
13031.43 546
13032.51 541
13033.59 541
13034.67 517
13035.75 527
13036.82 567
13037.90 560
13038.98 554
13040.06 560
13041.14 535
13042.22 578
13043.30 570
13044.37 571
13045.45 565
13046.53 541
13047.61 568
13048.69 535
13049.77 539
13050.85 583
13051.93 601
13053.01 571
13054.09 544
13055.16 538
13056.24 531
13057.32 520
13058.40 571
13059.48 572
13060.56 585
13061.64 554
13062.72 536
13063.80 608
13064.88 560
13065.96 550
13067.04 552
13068.12 520
13069.20 608
13070.28 572
13071.36 548
13072.44 516
13073.52 535
13074.60 531
13075.68 526
13076.76 553
13077.84 538
13078.92 516
13080.00 615
13081.08 583
13082.16 563
13083.24 557
13084.32 549
13085.40 516
13086.48 561
13087.56 575
13088.64 582
13089.72 576
13090.80 557
13091.88 554
13092.96 568
13094.05 510
13095.13 520
13096.21 545
13097.29 571
13098.37 574
13099.45 578
13100.53 571
13101.61 551
13102.69 566
13103.77 541
13104.86 491
13105.94 523
13107.02 549
13108.10 551
13109.18 532
13110.26 568
13111.34 541
13112.43 515
13113.51 543
13114.59 580
13115.67 581
13116.75 560
13117.83 550
13118.92 497
13120.00 570
13121.08 617
13122.16 571
13123.24 583
13124.33 559
13125.41 544
13126.49 563
13127.57 553
13128.65 586
13129.74 559
13130.82 543
13131.90 521
13132.98 589
13134.07 548
13135.15 528
13136.23 510
13137.31 509
13138.40 504
13139.48 540
13140.56 556
13141.64 586
13142.73 564
13143.81 569
13144.89 555
13145.98 542
13147.06 596
13148.14 516
13149.23 511
13150.31 596
13151.39 553
13152.47 542
13153.56 574
13154.64 535
13155.72 539
13156.81 531
13157.89 523
13158.97 605
13160.06 567
13161.14 549
13162.23 537
13163.31 546
13164.39 542
13165.48 582
13166.56 597
13167.64 573
13168.73 531
13169.81 549
13170.90 576
13171.98 544
13173.06 536
13174.15 553
13175.23 532
13176.32 543
13177.40 532
13178.48 534
13179.57 541
13180.65 572
13181.74 526
13182.82 550
13183.91 537
13184.99 584
13186.08 606
13187.16 596
13188.25 597
13189.33 640
13190.42 636
13191.50 621
13192.58 554
13193.67 585
13194.75 591
13195.84 634
13196.92 624
13198.01 561
13199.09 558
13200.18 564
13201.27 558
13202.35 582
13203.44 593
13204.52 556
13205.61 585
13206.69 553
13207.78 539
13208.86 540
13209.95 555
13211.03 557
13212.12 489
13213.21 568
13214.29 593
13215.38 587
13216.46 583
13217.55 588
13218.63 555
13219.72 562
13220.81 568
13221.89 584
13222.98 558
13224.07 512
13225.15 547
13226.24 607
13227.32 584
13228.41 550
13229.50 566
13230.58 546
13231.67 566
13232.76 547
13233.84 550
13234.93 565
13236.02 580
13237.10 542
13238.19 578
13239.28 582
13240.36 570
13241.45 541
13242.54 547
13243.62 521
13244.71 537
13245.80 553
13246.89 558
13247.97 604
13249.06 594
13250.15 624
13251.23 630
13252.32 623
13253.41 601
13254.50 619
13255.58 619
13256.67 606
13257.76 592
13258.85 608
13259.93 553
13261.02 576
13262.11 561
13263.20 568
13264.28 570
13265.37 593
13266.46 594
13267.55 547
13268.64 564
13269.72 599
13270.81 629
13271.90 595
13272.99 576
13274.08 576
13275.17 624
13276.25 626
13277.34 641
13278.43 602
13279.52 622
13280.61 643
13281.70 622
13282.78 618
13283.87 630
13284.96 632
13286.05 642
13287.14 638
13288.23 601
13289.32 672
13290.41 647
13291.49 600
13292.58 624
13293.67 664
13294.76 629
13295.85 670
13296.94 688
13298.03 713
13299.12 688
13300.21 646
13301.30 694
13302.39 688
13303.48 643
13304.57 675
13305.66 727
13306.74 695
13307.83 669
13308.92 688
13310.01 684
13311.10 700
13312.19 706
13313.28 698
13314.37 690
13315.46 700
13316.55 718
13317.64 664
13318.73 659
13319.82 639
13320.91 663
13322.00 706
13323.09 682
13324.18 723
13325.27 691
13326.36 711
13327.45 678
13328.55 634
13329.64 679
13330.73 673
13331.82 699
13332.91 679
13334.00 647
13335.09 667
13336.18 697
13337.27 696
13338.36 693
13339.45 665
13340.54 641
13341.63 640
13342.73 722
13343.82 693
13344.91 691
13346.00 669
13347.09 692
13348.18 676
13349.27 649
13350.36 674
13351.46 718
13352.55 728
13353.64 690
13354.73 702
13355.82 698
13356.91 677
13358.00 689
13359.10 678
13360.19 667
13361.28 733
13362.37 721
13363.46 744
13364.56 774
13365.65 786
13366.74 727
13367.83 749
13368.92 780
13370.02 731
13371.11 747
13372.20 750
13373.29 821
13374.38 782
13375.48 753
13376.57 753
13377.66 752
13378.75 774
13379.85 715
13380.94 734
13382.03 714
13383.13 732
13384.22 734
13385.31 678
13386.40 704
13387.50 725
13388.59 738
13389.68 725
13390.78 678
13391.87 727
13392.96 637
13394.05 683
13395.15 698
13396.24 764
13397.33 712
13398.43 699
13399.52 749
13400.61 719
13401.71 684
13402.80 698
13403.89 762
13404.99 734
13406.08 739
13407.18 695
13408.27 669
13409.36 753
13410.46 721
13411.55 698
13412.64 692
13413.74 696
13414.83 719
13415.93 691
13417.02 674
13418.12 711
13419.21 687
13420.30 697
13421.40 669
13422.49 738
13423.59 672
13424.68 692
13425.78 633
13426.87 611
13427.96 619
13429.06 674
13430.15 654
13431.25 625
13432.34 624
13433.44 691
13434.53 657
13435.63 631
13436.72 725
13437.82 660
13438.91 632
13440.01 674
13441.10 669
13442.20 675
13443.29 666
13444.39 713
13445.48 670
13446.58 701
13447.67 694
13448.77 657
13449.86 725
13450.96 716
13452.06 699
13453.15 777
13454.25 756
13455.34 749
13456.44 691
13457.53 729
13458.63 747
13459.73 775
13460.82 751
13461.92 754
13463.01 754
13464.11 803
13465.20 786
13466.30 632
13467.40 744
13468.49 770
13469.59 773
13470.69 784
13471.78 754
13472.88 733
13473.98 765
13475.07 821
13476.17 740
13477.26 731
13478.36 726
13479.46 764
13480.55 724
13481.65 744
13482.75 834
13483.84 719
13484.94 784
13486.04 808
13487.14 849
13488.23 835
13489.33 798
13490.43 804
13491.52 801
13492.62 765
13493.72 805
13494.82 828
13495.91 851
13497.01 809
13498.11 839
13499.20 910
13500.30 960
13501.40 965
13502.50 971
13503.60 941
13504.69 962
13505.79 1020
13506.89 1007
13507.99 983
13509.08 947
13510.18 927
13511.28 830
13512.38 841
13513.48 838
13514.57 859
13515.67 792
13516.77 824
13517.87 747
13518.97 746
13520.06 745
13521.16 734
13522.26 747
13523.36 688
13524.46 709
13525.56 693
13526.66 663
13527.75 713
13528.85 716
13529.95 672
13531.05 685
13532.15 726
13533.25 683
13534.35 671
13535.45 663
13536.54 669
13537.64 683
13538.74 642
13539.84 717
13540.94 668
13542.04 662
13543.14 651
13544.24 615
13545.34 646
13546.44 655
13547.54 680
13548.64 699
13549.74 694
13550.83 639
13551.93 640
13553.03 587
13554.13 627
13555.23 614
13556.33 650
13557.43 652
13558.53 602
13559.63 637
13560.73 650
13561.83 633
13562.93 648
13564.03 685
13565.13 655
13566.23 604
13567.33 603
13568.43 611
13569.53 579
13570.63 619
13571.73 619
13572.84 608
13573.94 627
13575.04 644
13576.14 662
13577.24 604
13578.34 625
13579.44 592
13580.54 605
13581.64 603
13582.74 636
13583.84 608
13584.94 633
13586.04 587
13587.14 659
13588.25 637
13589.35 652
13590.45 685
13591.55 607
13592.65 631
13593.75 626
13594.85 592
13595.95 670
13597.06 636
13598.16 680
13599.26 603
13600.36 670
13601.46 678
13602.56 689
13603.67 655
13604.77 608
13605.87 632
13606.97 667
13608.07 676
13609.17 647
13610.28 610
13611.38 644
13612.48 651
13613.58 669
13614.68 660
13615.79 700
13616.89 646
13617.99 680
13619.09 629
13620.20 656
13621.30 639
13622.40 579
13623.50 556
13624.61 615
13625.71 645
13626.81 641
13627.91 624
13629.02 614
13630.12 613
13631.22 656
13632.33 676
13633.43 600
13634.53 598
13635.63 575
13636.74 615
13637.84 631
13638.94 575
13640.05 603
13641.15 647
13642.25 649
13643.36 668
13644.46 628
13645.56 603
13646.67 562
13647.77 624
13648.87 626
13649.98 641
13651.08 614
13652.18 593
13653.29 621
13654.39 622
13655.50 610
13656.60 663
13657.70 645
13658.81 636
13659.91 628
13661.02 553
13662.12 551
13663.22 595
13664.33 592
13665.43 564
13666.54 565
13667.64 590
13668.74 597
13669.85 567
13670.95 576
13672.06 622
13673.16 617
13674.27 613
13675.37 611
13676.48 618
13677.58 651
13678.69 624
13679.79 636
13680.90 611
13682.00 600
13683.10 592
13684.21 621
13685.31 628
13686.42 632
13687.52 577
13688.63 621
13689.74 597
13690.84 613
13691.95 597
13693.05 629
13694.16 615
13695.26 604
13696.37 655
13697.47 621
13698.58 587
13699.68 658
13700.79 618
13701.90 580
13703.00 634
13704.11 634
13705.21 624
13706.32 630
13707.42 564
13708.53 578
13709.64 625
13710.74 626
13711.85 575
13712.95 607
13714.06 633
13715.17 689
13716.27 690
13717.38 642
13718.49 639
13719.59 620
13720.70 637
13721.81 660
13722.91 629
13724.02 630
13725.12 673
13726.23 715
13727.34 727
13728.44 692
13729.55 647
13730.66 650
13731.77 718
13732.87 715
13733.98 682
13735.09 695
13736.19 682
13737.30 721
13738.41 715
13739.51 683
13740.62 693
13741.73 683
13742.84 706
13743.94 710
13745.05 759
13746.16 772
13747.27 768
13748.37 704
13749.48 751
13750.59 807
13751.70 795
13752.80 814
13753.91 832
13755.02 836
13756.13 803
13757.24 776
13758.34 779
13759.45 811
13760.56 812
13761.67 842
13762.78 849
13763.88 878
13764.99 901
13766.10 1032
13767.21 1036
13768.32 1053
13769.43 1059
13770.53 1039
13771.64 1164
13772.75 1135
13773.86 1197
13774.97 1143
13776.08 1226
13777.19 1157
13778.29 1172
13779.40 1117
13780.51 1066
13781.62 1039
13782.73 1041
13783.84 1010
13784.95 913
13786.06 874
13787.17 935
13788.28 846
13789.38 860
13790.49 824
13791.60 781
13792.71 803
13793.82 763
13794.93 801
13796.04 756
13797.15 733
13798.26 737
13799.37 728
13800.48 768
13801.59 763
13802.70 715
13803.81 684
13804.92 716
13806.03 748
13807.14 702
13808.25 728
13809.36 752
13810.47 754
13811.58 763
13812.69 736
13813.80 725
13814.91 743
13816.02 699
13817.13 719
13818.24 709
13819.35 718
13820.46 694
13821.57 722
13822.68 702
13823.79 700
13824.90 738
13826.01 745
13827.12 727
13828.24 626
13829.35 701
13830.46 682
13831.57 613
13832.68 640
13833.79 659
13834.90 666
13836.01 701
13837.12 639
13838.23 621
13839.35 689
13840.46 685
13841.57 679
13842.68 652
13843.79 664
13844.90 685
13846.01 662
13847.13 679
13848.24 686
13849.35 664
13850.46 684
13851.57 635
13852.68 658
13853.80 667
13854.91 667
13856.02 721
13857.13 715
13858.24 726
13859.36 647
13860.47 683
13861.58 665
13862.69 665
13863.80 670
13864.92 700
13866.03 708
13867.14 689
13868.25 725
13869.37 660
13870.48 667
13871.59 673
13872.70 704
13873.82 628
13874.93 666
13876.04 694
13877.15 699
13878.27 728
13879.38 693
13880.49 748
13881.61 700
13882.72 721
13883.83 668
13884.94 713
13886.06 745
13887.17 695
13888.28 710
13889.40 712
13890.51 713
13891.62 784
13892.74 809
13893.85 805
13894.96 788
13896.08 782
13897.19 796
13898.30 788
13899.42 827
13900.53 835
13901.65 855
13902.76 751
13903.87 742
13904.99 784
13906.10 801
13907.21 751
13908.33 736
13909.44 727
13910.56 744
13911.67 697
13912.79 748
13913.90 724
13915.01 680
13916.13 695
13917.24 642
13918.36 686
13919.47 618
13920.59 647
13921.70 703
13922.81 646
13923.93 645
13925.04 611
13926.16 634
13927.27 666
13928.39 680
13929.50 714
13930.62 640
13931.73 624
13932.85 715
13933.96 647
13935.08 663
13936.19 626
13937.31 649
13938.42 639
13939.54 677
13940.65 684
13941.77 669
13942.88 678
13944.00 649
13945.12 662
13946.23 671
13947.35 650
13948.46 680
13949.58 643
13950.69 644
13951.81 619
13952.93 621
13954.04 617
13955.16 607
13956.27 637
13957.39 603
13958.50 567
13959.62 625
13960.74 616
13961.85 645
13962.97 671
13964.09 636
13965.20 608
13966.32 601
13967.43 633
13968.55 604
13969.67 570
13970.78 632
13971.90 659
13973.02 650
13974.13 592
13975.25 622
13976.37 661
13977.48 664
13978.60 668
13979.72 622
13980.83 616
13981.95 647
13983.07 679
13984.19 611
13985.30 650
13986.42 646
13987.54 643
13988.65 620
13989.77 633
13990.89 609
13992.01 526
13993.12 549
13994.24 587
13995.36 561
13996.48 587
13997.59 585
13998.71 619
13999.83 602
14000.95 579
14002.06 663
14003.18 604
14004.30 631
14005.42 568
14006.54 593
14007.65 626
14008.77 613
14009.89 622
14011.01 581
14012.13 597
14013.24 617
14014.36 650
14015.48 618
14016.60 616
14017.72 626
14018.84 623
14019.95 610
14021.07 605
14022.19 552
14023.31 623
14024.43 613
14025.55 584
14026.67 603
14027.79 567
14028.90 551
14030.02 578
14031.14 605
14032.26 643
14033.38 623
14034.50 641
14035.62 680
14036.74 647
14037.86 591
14038.98 623
14040.09 579
14041.21 548
14042.33 569
14043.45 615
14044.57 664
14045.69 628
14046.81 632
14047.93 642
14049.05 634
14050.17 644
14051.29 602
14052.41 612
14053.53 675
14054.65 685
14055.77 622
14056.89 619
14058.01 641
14059.13 707
14060.25 664
14061.37 663
14062.49 687
14063.61 675
14064.73 723
14065.85 693
14066.97 667
14068.09 664
14069.21 646
14070.33 688
14071.45 743
14072.57 701
14073.69 705
14074.81 719
14075.94 697
14077.06 719
14078.18 754
14079.30 746
14080.42 763
14081.54 744
14082.66 724
14083.78 778
14084.90 764
14086.02 715
14087.14 802
14088.27 806
14089.39 774
14090.51 826
14091.63 778
14092.75 809
14093.87 836
14094.99 844
14096.12 835
14097.24 855
14098.36 881
14099.48 889
14100.60 909
14101.72 919
14102.85 906
14103.97 871
14105.09 828
14106.21 866
14107.33 842
14108.46 783
14109.58 797
14110.70 768
14111.82 762
14112.94 740
14114.07 758
14115.19 757
14116.31 688
14117.43 749
14118.56 708
14119.68 707
14120.80 687
14121.92 706
14123.05 673
14124.17 642
14125.29 682
14126.41 687
14127.54 619
14128.66 662
14129.78 658
14130.90 653
14132.03 699
14133.15 676
14134.27 638
14135.40 692
14136.52 726
14137.64 655
14138.77 663
14139.89 661
14141.01 669
14142.14 650
14143.26 676
14144.38 683
14145.51 679
14146.63 671
14147.75 672
14148.88 653
14150.00 676
14151.12 676
14152.25 683
14153.37 673
14154.50 641
14155.62 628
14156.74 624
14157.87 645
14158.99 595
14160.12 621
14161.24 623
14162.36 630
14163.49 619
14164.61 647
14165.74 650
14166.86 674
14167.99 662
14169.11 598
14170.23 603
14171.36 624
14172.48 579
14173.61 593
14174.73 609
14175.86 603
14176.98 602
14178.11 617
14179.23 603
14180.36 571
14181.48 570
14182.61 624
14183.73 602
14184.86 582
14185.98 618
14187.11 652
14188.23 580
14189.36 638
14190.48 621
14191.61 596
14192.73 579
14193.86 585
14194.98 598
14196.11 652
14197.24 603
14198.36 612
14199.49 588
14200.61 580
14201.74 603
14202.86 570
14203.99 615
14205.12 594
14206.24 572
14207.37 557
14208.49 555
14209.62 545
14210.75 571
14211.87 547
14213.00 532
14214.12 587
14215.25 565
14216.38 559
14217.50 565
14218.63 551
14219.76 552
14220.88 549
14222.01 543
14223.14 545
14224.26 565
14225.39 549
14226.52 574
14227.64 557
14228.77 591
14229.90 545
14231.02 538
14232.15 538
14233.28 565
14234.40 529
14235.53 521
14236.66 544
14237.78 568
14238.91 638
14240.04 568
14241.17 595
14242.29 547
14243.42 536
14244.55 515
14245.68 522
14246.80 582
14247.93 583
14249.06 580
14250.19 598
14251.31 514
14252.44 515
14253.57 513
14254.70 540
14255.83 561
14256.95 535
14258.08 532
14259.21 508
14260.34 548
14261.47 542
14262.59 541
14263.72 571
14264.85 547
14265.98 571
14267.11 548
14268.23 505
14269.36 552
14270.49 566
14271.62 478
14272.75 460
14273.88 537
14275.01 532
14276.13 549
14277.26 524
14278.39 550
14279.52 550
14280.65 528
14281.78 500
14282.91 547
14284.04 544
14285.17 577
14286.29 600
14287.42 595
14288.55 502
14289.68 524
14290.81 512
14291.94 491
14293.07 505
14294.20 550
14295.33 558
14296.46 521
14297.59 461
14298.72 520
14299.85 465
14300.98 492
14302.11 509
14303.24 475
14304.37 484
14305.50 540
14306.63 507
14307.76 441
14308.89 456
14310.02 482
14311.15 486
14312.28 471
14313.41 473
14314.54 453
14315.67 451
14316.80 462
14317.93 490
14319.06 454
14320.19 476
14321.32 462
14322.45 485
14323.58 464
14324.71 462
14325.84 442
14326.97 464
14328.10 450
14329.23 469
14330.36 456
14331.49 466
14332.63 451
14333.76 461
14334.89 458
14336.02 487
14337.15 462
14338.28 453
14339.41 462
14340.54 497
14341.67 484
14342.81 516
14343.94 489
14345.07 529
14346.20 509
14347.33 488
14348.46 489
14349.59 466
14350.73 485
14351.86 476
14352.99 497
14354.12 490
14355.25 504
14356.39 485
14357.52 453
14358.65 493
14359.78 446
14360.91 464
14362.05 463
14363.18 462
14364.31 481
14365.44 461
14366.57 471
14367.71 443
14368.84 478
14369.97 496
14371.10 468
14372.24 485
14373.37 464
14374.50 458
14375.63 569
14376.77 490
14377.90 469
14379.03 508
14380.16 480
14381.30 466
14382.43 440
14383.56 435
14384.70 457
14385.83 483
14386.96 469
14388.10 501
14389.23 460
14390.36 511
14391.49 524
14392.63 492
14393.76 465
14394.89 494
14396.03 547
14397.16 483
14398.30 475
14399.43 470
14400.56 467
14401.70 493
14402.83 490
14403.96 484
14405.10 506
14406.23 496
14407.37 523
14408.50 460
14409.63 440
14410.77 482
14411.90 495
14413.04 506
14414.17 444
14415.30 464
14416.44 440
14417.57 491
14418.71 521
14419.84 472
14420.98 478
14422.11 485
14423.24 493
14424.38 460
14425.51 449
14426.65 483
14427.78 428
14428.92 499
14430.05 534
14431.19 485
14432.32 461
14433.46 486
14434.59 494
14435.73 471
14436.86 473
14438.00 480
14439.13 504
14440.27 497
14441.40 489
14442.54 497
14443.67 489
14444.81 525
14445.94 487
14447.08 502
14448.21 491
14449.35 492
14450.49 518
14451.62 490
14452.76 468
14453.89 494
14455.03 489
14456.16 484
14457.30 479
14458.44 445
14459.57 466
14460.71 456
14461.84 478
14462.98 468
14464.12 517
14465.25 463
14466.39 438
14467.52 443
14468.66 519
14469.80 470
14470.93 474
14472.07 486
14473.21 501
14474.34 514
14475.48 495
14476.62 494
14477.75 526
14478.89 511
14480.03 504
14481.16 479
14482.30 490
14483.44 511
14484.57 477
14485.71 448
14486.85 474
14487.98 492
14489.12 510
14490.26 527
14491.40 515
14492.53 524
14493.67 491
14494.81 500
14495.94 545
14497.08 523
14498.22 556
14499.36 575
14500.49 562
14501.63 564
14502.77 540
14503.91 558
14505.05 532
14506.18 530
14507.32 523
14508.46 549
14509.60 597
14510.73 569
14511.87 562
14513.01 578
14514.15 573
14515.29 584
14516.43 579
14517.56 610
14518.70 666
14519.84 658
14520.98 584
14522.12 621
14523.25 592
14524.39 616
14525.53 615
14526.67 590
14527.81 571
14528.95 590
14530.09 569
14531.23 581
14532.36 602
14533.50 544
14534.64 522
14535.78 539
14536.92 516
14538.06 526
14539.20 545
14540.34 540
14541.48 521
14542.62 481
14543.75 535
14544.89 560
14546.03 527
14547.17 514
14548.31 516
14549.45 531
14550.59 479
14551.73 511
14552.87 548
14554.01 540
14555.15 523
14556.29 527
14557.43 517
14558.57 528
14559.71 529
14560.85 511
14561.99 553
14563.13 550
14564.27 506
14565.41 524
14566.55 532
14567.69 495
14568.83 490
14569.97 507
14571.11 525
14572.25 489
14573.39 534
14574.53 508
14575.67 528
14576.81 542
14577.95 526
14579.09 545
14580.23 525
14581.37 501
14582.52 520
14583.66 506
14584.80 541
14585.94 537
14587.08 549
14588.22 531
14589.36 563
14590.50 507
14591.64 522
14592.78 510
14593.93 516
14595.07 517
14596.21 533
14597.35 503
14598.49 523
14599.63 505
14600.77 551
14601.92 594
14603.06 522
14604.20 514
14605.34 579
14606.48 606
14607.62 532
14608.77 522
14609.91 541
14611.05 539
14612.19 585
14613.33 577
14614.47 548
14615.62 549
14616.76 602
14617.90 595
14619.04 544
14620.19 582
14621.33 587
14622.47 590
14623.61 608
14624.76 601
14625.90 611
14627.04 595
14628.18 649
14629.33 641
14630.47 620
14631.61 631
14632.75 673
14633.90 665
14635.04 632
14636.18 646
14637.32 686
14638.47 652
14639.61 632
14640.75 663
14641.90 635
14643.04 601
14644.18 573
14645.33 578
14646.47 617
14647.61 608
14648.76 599
14649.90 594
14651.04 591
14652.19 532
14653.33 545
14654.47 554
14655.62 569
14656.76 504
14657.90 548
14659.05 550
14660.19 545
14661.34 541
14662.48 491
14663.62 493
14664.77 535
14665.91 502
14667.06 590
14668.20 562
14669.34 540
14670.49 518
14671.63 504
14672.78 568
14673.92 545
14675.07 478
14676.21 463
14677.35 491
14678.50 467
14679.64 492
14680.79 482
14681.93 508
14683.08 492
14684.22 505
14685.37 491
14686.51 460
14687.66 441
14688.80 483
14689.95 470
14691.09 474
14692.24 468
14693.38 436
14694.53 469
14695.67 437
14696.82 434
14697.96 455
14699.11 439
14700.25 480
14701.40 478
14702.54 495
14703.69 402
14704.84 450
14705.98 493
14707.13 456
14708.27 444
14709.42 419
14710.56 423
14711.71 464
14712.86 501
14714.00 496
14715.15 478
14716.29 490
14717.44 486
14718.59 493
14719.73 437
14720.88 472
14722.02 445
14723.17 510
14724.32 463
14725.46 455
14726.61 467
14727.76 483
14728.90 451
14730.05 452
14731.20 466
14732.34 432
14733.49 458
14734.64 437
14735.78 431
14736.93 417
14738.08 446
14739.22 486
14740.37 505
14741.52 486
14742.66 488
14743.81 481
14744.96 468
14746.11 490
14747.25 476
14748.40 472
14749.55 511
14750.69 457
14751.84 413
14752.99 479
14754.14 498
14755.28 487
14756.43 487
14757.58 469
14758.73 457
14759.87 420
14761.02 422
14762.17 449
14763.32 442
14764.47 430
14765.61 464
14766.76 431
14767.91 427
14769.06 451
14770.21 489
14771.35 444
14772.50 466
14773.65 471
14774.80 441
14775.95 434
14777.10 422
14778.24 437
14779.39 430
14780.54 448
14781.69 469
14782.84 458
14783.99 460
14785.14 454
14786.28 497
14787.43 523
14788.58 492
14789.73 468
14790.88 468
14792.03 481
14793.18 454
14794.33 482
14795.48 483
14796.62 475
14797.77 464
14798.92 443
14800.07 469
14801.22 502
14802.37 477
14803.52 444
14804.67 467
14805.82 470
14806.97 499
14808.12 524
14809.27 498
14810.42 462
14811.57 482
14812.72 463
14813.87 502
14815.02 505
14816.17 479
14817.32 463
14818.47 466
14819.62 457
14820.77 461
14821.92 471
14823.07 461
14824.22 515
14825.37 487
14826.52 437
14827.67 433
14828.82 447
14829.97 457
14831.12 433
14832.27 437
14833.42 453
14834.57 475
14835.72 512
14836.87 463
14838.02 436
14839.17 438
14840.33 439
14841.48 488
14842.63 420
14843.78 442
14844.93 474
14846.08 432
14847.23 439
14848.38 416
14849.53 432
14850.68 434
14851.84 468
14852.99 423
14854.14 412
14855.29 464
14856.44 455
14857.59 466
14858.74 427
14859.90 416
14861.05 404
14862.20 398
14863.35 423
14864.50 414
14865.65 422
14866.81 451
14867.96 441
14869.11 422
14870.26 419
14871.41 437
14872.57 433
14873.72 452
14874.87 418
14876.02 438
14877.18 430
14878.33 428
14879.48 419
14880.63 441
14881.79 446
14882.94 364
14884.09 408
14885.24 434
14886.40 397
14887.55 401
14888.70 421
14889.85 379
14891.01 426
14892.16 434
14893.31 437
14894.47 444
14895.62 428
14896.77 413
14897.92 444
14899.08 414
14900.23 428
14901.38 422
14902.54 404
14903.69 424
14904.84 388
14906.00 354
14907.15 380
14908.30 400
14909.46 413
14910.61 398
14911.76 437
14912.92 475
14914.07 440
14915.23 454
14916.38 418
14917.53 455
14918.69 428
14919.84 446
14921.00 444
14922.15 424
14923.30 419
14924.46 439
14925.61 463
14926.77 455
14927.92 443
14929.07 429
14930.23 453
14931.38 460
14932.54 431
14933.69 449
14934.85 425
14936.00 411
14937.16 376
14938.31 409
14939.46 397
14940.62 437
14941.77 422
14942.93 416
14944.08 444
14945.24 385
14946.39 387
14947.55 438
14948.70 448
14949.86 415
14951.01 414
14952.17 406
14953.32 420
14954.48 380
14955.63 429
14956.79 409
14957.95 425
14959.10 397
14960.26 424
14961.41 441
14962.57 410
14963.72 422
14964.88 417
14966.03 422
14967.19 417
14968.35 442
14969.50 413
14970.66 449
14971.81 434
14972.97 410
14974.13 398
14975.28 426
14976.44 440
14977.59 424
14978.75 418
14979.91 401
14981.06 418
14982.22 415
14983.38 374
14984.53 423
14985.69 465
14986.85 383
14988.00 436
14989.16 416
14990.32 404
14991.47 393
14992.63 384
14993.79 426
14994.94 431
14996.10 429
14997.26 469
14998.41 494
14999.57 422
15000.73 402
15001.88 412
15003.04 398
15004.20 411
15005.36 432
15006.51 386
15007.67 409
15008.83 410
15009.99 400
15011.14 392
15012.30 366
15013.46 353
15014.62 389
15015.77 406
15016.93 424
15018.09 429
15019.25 417
15020.40 442
15021.56 409
15022.72 385
15023.88 402
15025.04 383
15026.19 392
15027.35 382
15028.51 388
15029.67 446
15030.83 408
15031.98 429
15033.14 398
15034.30 412
15035.46 441
15036.62 373
15037.78 381
15038.94 393
15040.09 416
15041.25 395
15042.41 374
15043.57 423
15044.73 443
15045.89 389
15047.05 383
15048.21 398
15049.36 418
15050.52 417
15051.68 404
15052.84 404
15054.00 404
15055.16 417
15056.32 368
15057.48 357
15058.64 394
15059.80 406
15060.96 394
15062.12 394
15063.27 397
15064.43 420
15065.59 380
15066.75 382
15067.91 388
15069.07 406
15070.23 404
15071.39 374
15072.55 368
15073.71 391
15074.87 366
15076.03 359
15077.19 366
15078.35 381
15079.51 355
15080.67 412
15081.83 423
15082.99 417
15084.15 387
15085.31 396
15086.47 370
15087.63 388
15088.79 374
15089.96 384
15091.12 394
15092.28 380
15093.44 417
15094.60 373
15095.76 349
15096.92 369
15098.08 367
15099.24 369
15100.40 389
15101.56 396
15102.72 395
15103.88 377
15105.05 383
15106.21 403
15107.37 411
15108.53 378
15109.69 415
15110.85 431
15112.01 388
15113.17 390
15114.34 389
15115.50 382
15116.66 376
15117.82 390
15118.98 357
15120.14 374
15121.31 401
15122.47 408
15123.63 424
15124.79 377
15125.95 405
15127.11 394
15128.28 394
15129.44 383
15130.60 373
15131.76 410
15132.93 399
15134.09 377
15135.25 422
15136.41 382
15137.57 404
15138.74 383
15139.90 411
15141.06 389
15142.22 409
15143.39 405
15144.55 362
15145.71 373
15146.87 400
15148.04 391
15149.20 361
15150.36 344
15151.53 320
15152.69 400
15153.85 423
15155.01 357
15156.18 382
15157.34 388
15158.50 439
15159.67 423
15160.83 406
15161.99 371
15163.16 399
15164.32 430
15165.48 370
15166.65 401
15167.81 345
15168.97 386
15170.14 397
15171.30 394
15172.47 415
15173.63 405
15174.79 427
15175.96 398
15177.12 396
15178.28 355
15179.45 346
15180.61 402
15181.78 388
15182.94 405
15184.10 419
15185.27 429
15186.43 394
15187.60 395
15188.76 353
15189.93 340
15191.09 399
15192.25 403
15193.42 435
15194.58 380
15195.75 374
15196.91 398
15198.08 380
15199.24 407
15200.41 383
15201.57 383
15202.74 410
15203.90 420
15205.07 378
15206.23 375
15207.40 434
15208.56 421
15209.73 430
15210.89 430
15212.06 419
15213.22 465
15214.39 459
15215.55 456
15216.72 432
15217.88 416
15219.05 433
15220.22 450
15221.38 403
15222.55 444
15223.71 431
15224.88 459
15226.04 415
15227.21 475
15228.37 454
15229.54 395
15230.71 402
15231.87 433
15233.04 474
15234.20 512
15235.37 457
15236.54 477
15237.70 458
15238.87 448
15240.04 451
15241.20 431
15242.37 453
15243.53 447
15244.70 436
15245.87 415
15247.03 444
15248.20 449
15249.37 490
15250.53 412
15251.70 414
15252.87 459
15254.03 445
15255.20 406
15256.37 398
15257.54 390
15258.70 398
15259.87 447
15261.04 412
15262.20 392
15263.37 421
15264.54 405
15265.71 429
15266.87 414
15268.04 404
15269.21 382
15270.37 417
15271.54 423
15272.71 414
15273.88 404
15275.05 420
15276.21 416
15277.38 378
15278.55 383
15279.72 403
15280.88 418
15282.05 450
15283.22 390
15284.39 386
15285.56 409
15286.72 400
15287.89 378
15289.06 392
15290.23 354
15291.40 368
15292.56 409
15293.73 393
15294.90 413
15296.07 401
15297.24 411
15298.41 420
15299.58 388
15300.74 436
15301.91 403
15303.08 442
15304.25 456
15305.42 460
15306.59 397
15307.76 410
15308.93 423
15310.09 427
15311.26 383
15312.43 415
15313.60 395
15314.77 383
15315.94 392
15317.11 413
15318.28 449
15319.45 413
15320.62 374
15321.79 389
15322.96 407
15324.13 409
15325.30 412
15326.46 411
15327.63 406
15328.80 443
15329.97 436
15331.14 404
15332.31 405
15333.48 433
15334.65 425
15335.82 403
15336.99 358
15338.16 381
15339.33 389
15340.50 414
15341.67 426
15342.84 424
15344.01 351
15345.18 391
15346.35 368
15347.53 387
15348.70 426
15349.87 417
15351.04 367
15352.21 402
15353.38 401
15354.55 397
15355.72 399
15356.89 412
15358.06 383
15359.23 400
15360.40 422
15361.57 362
15362.74 429
15363.92 426
15365.09 428
15366.26 412
15367.43 364
15368.60 420
15369.77 424
15370.94 423
15372.11 398
15373.29 370
15374.46 354
15375.63 395
15376.80 377
15377.97 414
15379.14 385
15380.31 403
15381.49 400
15382.66 397
15383.83 375
15385.00 386
15386.17 469
15387.35 408
15388.52 380
15389.69 393
15390.86 388
15392.03 397
15393.21 427
15394.38 377
15395.55 420
15396.72 387
15397.89 412
15399.07 373
15400.24 417
15401.41 432
15402.58 406
15403.76 421
15404.93 418
15406.10 408
15407.28 389
15408.45 401
15409.62 417
15410.79 407
15411.97 423
15413.14 406
15414.31 383
15415.49 435
15416.66 396
15417.83 387
15419.00 406
15420.18 376
15421.35 383
15422.52 344
15423.70 371
15424.87 403
15426.04 395
15427.22 406
15428.39 351
15429.56 355
15430.74 370
15431.91 428
15433.09 411
15434.26 396
15435.43 424
15436.61 361
15437.78 373
15438.95 365
15440.13 377
15441.30 363
15442.48 366
15443.65 385
15444.82 373
15446.00 377
15447.17 385
15448.35 406
15449.52 377
15450.70 366
15451.87 439
15453.04 417
15454.22 387
15455.39 369
15456.57 379
15457.74 363
15458.92 378
15460.09 385
15461.27 353
15462.44 364
15463.62 402
15464.79 388
15465.97 359
15467.14 392
15468.32 351
15469.49 347
15470.67 338
15471.84 350
15473.02 402
15474.19 395
15475.37 348
15476.54 357
15477.72 368
15478.89 370
15480.07 369
15481.24 357
15482.42 359
15483.60 392
15484.77 382
15485.95 353
15487.12 377
15488.30 350
15489.47 358
15490.65 376
15491.83 361
15493.00 381
15494.18 377
15495.35 398
15496.53 377
15497.71 362
15498.88 380
15500.06 380
15501.24 399
15502.41 414
15503.59 366
15504.76 378
15505.94 346
15507.12 365
15508.29 389
15509.47 401
15510.65 401
15511.82 404
15513.00 370
15514.18 377
15515.35 361
15516.53 380
15517.71 410
15518.88 392
15520.06 370
15521.24 382
15522.42 366
15523.59 370
15524.77 371
15525.95 412
15527.12 404
15528.30 392
15529.48 403
15530.66 358
15531.83 414
15533.01 400
15534.19 392
15535.37 353
15536.54 338
15537.72 348
15538.90 406
15540.08 399
15541.25 395
15542.43 377
15543.61 386
15544.79 407
15545.97 437
15547.14 364
15548.32 407
15549.50 369
15550.68 363
15551.86 360
15553.04 403
15554.21 396
15555.39 376
15556.57 430
15557.75 384
15558.93 378
15560.11 411
15561.28 414
15562.46 385
15563.64 401
15564.82 399
15566.00 394
15567.18 416
15568.36 415
15569.54 441
15570.71 423
15571.89 401
15573.07 417
15574.25 429
15575.43 408
15576.61 383
15577.79 394
15578.97 414
15580.15 392
15581.33 387
15582.51 373
15583.69 415
15584.86 435
15586.04 405
15587.22 364
15588.40 466
15589.58 431
15590.76 411
15591.94 405
15593.12 373
15594.30 396
15595.48 441
15596.66 424
15597.84 475
15599.02 440
15600.20 418
15601.38 420
15602.56 413
15603.74 426
15604.92 423
15606.10 476
15607.28 485
15608.46 467
15609.64 462
15610.82 457
15612.00 444
15613.18 442
15614.37 447
15615.55 450
15616.73 450
15617.91 421
15619.09 446
15620.27 454
15621.45 473
15622.63 497
15623.81 424
15624.99 431
15626.17 427
15627.35 452
15628.54 464
15629.72 468
15630.90 468
15632.08 469
15633.26 492
15634.44 470
15635.62 517
15636.80 462
15637.99 480
15639.17 499
15640.35 499
15641.53 522
15642.71 531
15643.89 452
15645.08 492
15646.26 486
15647.44 469
15648.62 515
15649.80 512
15650.98 531
15652.17 547
15653.35 540
15654.53 504
15655.71 558
15656.90 567
15658.08 522
15659.26 510
15660.44 499
15661.62 516
15662.81 543
15663.99 510
15665.17 515
15666.35 529
15667.54 504
15668.72 503
15669.90 480
15671.08 458
15672.27 482
15673.45 450
15674.63 498
15675.82 503
15677.00 535
15678.18 513
15679.37 474
15680.55 456
15681.73 454
15682.91 422
15684.10 524
15685.28 528
15686.46 520
15687.65 470
15688.83 481
15690.01 503
15691.20 473
15692.38 483
15693.57 451
15694.75 446
15695.93 458
15697.12 473
15698.30 522
15699.48 498
15700.67 498
15701.85 439
15703.04 466
15704.22 508
15705.40 494
15706.59 455
15707.77 485
15708.96 445
15710.14 458
15711.32 452
15712.51 467
15713.69 478
15714.88 488
15716.06 491
15717.25 454
15718.43 470
15719.61 458
15720.80 492
15721.98 518
15723.17 527
15724.35 479
15725.54 501
15726.72 532
15727.91 488
15729.09 488
15730.28 467
15731.46 484
15732.65 464
15733.83 511
15735.02 490
15736.20 492
15737.39 540
15738.57 496
15739.76 536
15740.94 488
15742.13 521
15743.32 523
15744.50 518
15745.69 561
15746.87 567
15748.06 547
15749.24 565
15750.43 547
15751.61 499
15752.80 493
15753.99 531
15755.17 477
15756.36 572
15757.54 516
15758.73 529
15759.92 542
15761.10 548
15762.29 554
15763.47 534
15764.66 514
15765.85 545
15767.03 508
15768.22 512
15769.41 525
15770.59 486
15771.78 519
15772.97 526
15774.15 489
15775.34 505
15776.53 479
15777.71 462
15778.90 493
15780.09 460
15781.27 523
15782.46 545
15783.65 525
15784.83 489
15786.02 460
15787.21 469
15788.40 491
15789.58 472
15790.77 498
15791.96 508
15793.14 490
15794.33 452
15795.52 403
15796.71 433
15797.89 475
15799.08 453
15800.27 450
15801.46 465
15802.64 487
15803.83 428
15805.02 424
15806.21 408
15807.40 419
15808.58 424
15809.77 457
15810.96 423
15812.15 434
15813.34 384
15814.52 426
15815.71 416
15816.90 439
15818.09 415
15819.28 403
15820.47 437
15821.65 399
15822.84 441
15824.03 433
15825.22 431
15826.41 456
15827.60 482
15828.79 429
15829.97 422
15831.16 410
15832.35 425
15833.54 389
15834.73 417
15835.92 440
15837.11 415
15838.30 429
15839.49 435
15840.67 435
15841.86 399
15843.05 402
15844.24 438
15845.43 431
15846.62 419
15847.81 426
15849.00 419
15850.19 442
15851.38 401
15852.57 411
15853.76 432
15854.95 424
15856.14 428
15857.33 441
15858.52 405
15859.71 406
15860.90 432
15862.09 395
15863.28 403
15864.47 383
15865.66 424
15866.85 398
15868.04 436
15869.23 434
15870.42 437
15871.61 439
15872.80 437
15873.99 406
15875.18 429
15876.37 424
15877.56 439
15878.75 437
15879.94 433
15881.13 420
15882.32 459
15883.51 450
15884.70 436
15885.89 399
15887.08 444
15888.28 425
15889.47 407
15890.66 401
15891.85 439
15893.04 418
15894.23 420
15895.42 445
15896.61 410
15897.80 463
15899.00 431
15900.19 438
15901.38 420
15902.57 462
15903.76 480
15904.95 466
15906.14 445
15907.34 415
15908.53 416
15909.72 446
15910.91 429
15912.10 429
15913.30 434
15914.49 451
15915.68 434
15916.87 441
15918.06 452
15919.26 454
15920.45 474
15921.64 501
15922.83 469
15924.02 447
15925.22 429
15926.41 419
15927.60 404
15928.79 446
15929.99 403
15931.18 447
15932.37 466
15933.56 452
15934.76 465
15935.95 475
15937.14 454
15938.33 437
15939.53 468
15940.72 430
15941.91 439
15943.11 461
15944.30 456
15945.49 449
15946.69 433
15947.88 439
15949.07 410
15950.26 404
15951.46 432
15952.65 391
15953.84 398
15955.04 410
15956.23 398
15957.43 384
15958.62 371
15959.81 376
15961.01 374
15962.20 371
15963.39 387
15964.59 396
15965.78 384
15966.97 386
15968.17 371
15969.36 376
15970.56 388
15971.75 353
15972.94 364
15974.14 378
15975.33 362
15976.53 378
15977.72 444
15978.92 368
15980.11 400
15981.30 392
15982.50 388
15983.69 399
15984.89 425
15986.08 388
15987.28 402
15988.47 372
15989.67 387
15990.86 402
15992.06 398
15993.25 371
15994.45 356
15995.64 343
15996.84 389
15998.03 393
15999.23 352
16000.42 371
16001.62 337
16002.81 353
16004.01 418
16005.20 340
16006.40 340
16007.59 380
16008.79 383
16009.98 359
16011.18 332
16012.38 347
16013.57 354
16014.77 392
16015.96 356
16017.16 350
16018.35 390
16019.55 344
16020.75 343
16021.94 369
16023.14 362
16024.33 357
16025.53 332
16026.73 342
16027.92 370
16029.12 350
16030.31 360
16031.51 378
16032.71 342
16033.90 357
16035.10 313
16036.30 324
16037.49 332
16038.69 356
16039.89 356
16041.08 353
16042.28 341
16043.48 387
16044.67 375
16045.87 379
16047.07 387
16048.26 368
16049.46 378
16050.66 343
16051.85 351
16053.05 360
16054.25 361
16055.45 377
16056.64 354
16057.84 348
16059.04 373
16060.23 341
16061.43 404
16062.63 356
16063.83 320
16065.02 340
16066.22 362
16067.42 350
16068.62 331
16069.82 337
16071.01 387
16072.21 327
16073.41 337
16074.61 336
16075.80 365
16077.00 352
16078.20 360
16079.40 324
16080.60 338
16081.79 357
16082.99 364
16084.19 370
16085.39 395
16086.59 396
16087.79 331
16088.98 313
16090.18 337
16091.38 318
16092.58 329
16093.78 337
16094.98 366
16096.18 329
16097.37 312
16098.57 308
16099.77 349
16100.97 336
16102.17 371
16103.37 338
16104.57 365
16105.77 375
16106.97 332
16108.17 348
16109.36 335
16110.56 333
16111.76 379
16112.96 365
16114.16 354
16115.36 386
16116.56 344
16117.76 336
16118.96 370
16120.16 341
16121.36 349
16122.56 381
16123.76 345
16124.96 350
16126.16 307
16127.36 327
16128.56 338
16129.76 311
16130.96 358
16132.16 337
16133.36 367
16134.56 350
16135.76 329
16136.96 344
16138.16 329
16139.36 361
16140.56 376
16141.76 387
16142.96 373
16144.16 348
16145.36 336
16146.56 327
16147.76 348
16148.96 337
16150.16 355
16151.36 335
16152.57 336
16153.77 331
16154.97 361
16156.17 376
16157.37 341
16158.57 361
16159.77 353
16160.97 375
16162.17 327
16163.37 305
16164.58 301
16165.78 329
16166.98 342
16168.18 328
16169.38 373
16170.58 349
16171.78 360
16172.99 405
16174.19 382
16175.39 346
16176.59 341
16177.79 319
16178.99 365
16180.20 342
16181.40 339
16182.60 346
16183.80 361
16185.00 366
16186.21 371
16187.41 399
16188.61 363
16189.81 379
16191.02 355
16192.22 328
16193.42 364
16194.62 371
16195.82 346
16197.03 350
16198.23 360
16199.43 344
16200.63 360
16201.84 331
16203.04 328
16204.24 326
16205.45 352
16206.65 345
16207.85 362
16209.05 373
16210.26 358
16211.46 334
16212.66 349
16213.87 363
16215.07 383
16216.27 345
16217.48 376
16218.68 366
16219.88 342
16221.09 360
16222.29 321
16223.49 326
16224.70 357
16225.90 357
16227.10 375
16228.31 381
16229.51 390
16230.71 361
16231.92 351
16233.12 327
16234.33 368
16235.53 398
16236.73 330
16237.94 346
16239.14 348
16240.35 354
16241.55 344
16242.75 321
16243.96 339
16245.16 360
16246.37 346
16247.57 329
16248.78 308
16249.98 311
16251.18 345
16252.39 352
16253.59 364
16254.80 353
16256.00 357
16257.21 382
16258.41 350
16259.62 368
16260.82 323
16262.03 370
16263.23 354
16264.44 344
16265.64 347
16266.85 341
16268.05 327
16269.26 384
16270.46 352
16271.67 322
16272.87 337
16274.08 328
16275.28 364
16276.49 368
16277.69 320
16278.90 332
16280.11 336
16281.31 370
16282.52 377
16283.72 332
16284.93 376
16286.13 337
16287.34 336
16288.55 344
16289.75 368
16290.96 388
16292.16 384
16293.37 358
16294.58 372
16295.78 349
16296.99 338
16298.19 373
16299.40 356
16300.61 384
16301.81 374
16303.02 347
16304.23 360
16305.43 358
16306.64 362
16307.85 356
16309.05 414
16310.26 393
16311.47 376
16312.67 382
16313.88 407
16315.09 374
16316.29 366
16317.50 370
16318.71 372
16319.91 412
16321.12 359
16322.33 328
16323.54 361
16324.74 392
16325.95 301
16327.16 314
16328.36 375
16329.57 384
16330.78 378
16331.99 346
16333.19 382
16334.40 393
16335.61 403
16336.82 365
16338.02 368
16339.23 367
16340.44 328
16341.65 330
16342.86 340
16344.06 330
16345.27 383
16346.48 330
16347.69 343
16348.90 322
16350.10 317
16351.31 343
16352.52 339
16353.73 320
16354.94 358
16356.15 372
16357.35 336
16358.56 321
16359.77 327
16360.98 341
16362.19 339
16363.40 328
16364.61 333
16365.81 339
16367.02 380
16368.23 327
16369.44 427
16370.65 330
16371.86 342
16373.07 306
16374.28 350
16375.49 352
16376.69 378
16377.90 381
16379.11 386
16380.32 316
16381.53 325
16382.74 344
16383.95 349
16385.16 343
16386.37 341
16387.58 341
16388.79 355
16390.00 327
16391.21 348
16392.42 349
16393.63 339
16394.84 313
16396.05 318
16397.26 312
16398.47 340
16399.68 346
16400.89 340
16402.10 281
16403.31 304
16404.52 332
16405.73 351
16406.94 340
16408.15 312
16409.36 305
16410.57 312
16411.78 323
16412.99 351
16414.20 348
16415.41 298
16416.62 337
16417.83 343
16419.04 318
16420.25 340
16421.46 355
16422.68 356
16423.89 308
16425.10 330
16426.31 326
16427.52 329
16428.73 334
16429.94 325
16431.15 334
16432.36 353
16433.57 350
16434.79 344
16436.00 366
16437.21 383
16438.42 326
16439.63 345
16440.84 301
16442.05 334
16443.27 325
16444.48 315
16445.69 324
16446.90 336
16448.11 317
16449.33 359
16450.54 361
16451.75 375
16452.96 370
16454.17 371
16455.39 341
16456.60 326
16457.81 283
16459.02 325
16460.23 318
16461.45 320
16462.66 362
16463.87 346
16465.08 324
16466.30 336
16467.51 330
16468.72 327
16469.93 317
16471.15 334
16472.36 316
16473.57 303
16474.78 333
16476.00 370
16477.21 346
16478.42 274
16479.64 300
16480.85 305
16482.06 292
16483.27 300
16484.49 326
16485.70 324
16486.91 340
16488.13 324
16489.34 333
16490.55 339
16491.77 333
16492.98 315
16494.19 349
16495.41 345
16496.62 294
16497.84 329
16499.05 330
16500.26 333
16501.48 346
16502.69 315
16503.90 309
16505.12 349
16506.33 332
16507.55 355
16508.76 343
16509.97 346
16511.19 326
16512.40 312
16513.62 337
16514.83 300
16516.04 308
16517.26 289
16518.47 322
16519.69 333
16520.90 324
16522.12 307
16523.33 335
16524.55 298
16525.76 308
16526.98 328
16528.19 327
16529.40 323
16530.62 308
16531.83 287
16533.05 303
16534.26 297
16535.48 316
16536.69 308
16537.91 361
16539.12 378
16540.34 318
16541.56 337
16542.77 366
16543.99 316
16545.20 327
16546.42 321
16547.63 327
16548.85 361
16550.06 354
16551.28 355
16552.49 332
16553.71 341
16554.93 333
16556.14 339
16557.36 314
16558.57 331
16559.79 349
16561.00 322
16562.22 328
16563.44 360
16564.65 351
16565.87 346
16567.09 305
16568.30 338
16569.52 335
16570.73 311
16571.95 352
16573.17 327
16574.38 344
16575.60 309
16576.82 346
16578.03 343
16579.25 342
16580.47 320
16581.68 339
16582.90 349
16584.12 365
16585.33 328
16586.55 345
16587.77 347
16588.98 335
16590.20 315
16591.42 314
16592.64 317
16593.85 286
16595.07 311
16596.29 350
16597.50 339
16598.72 310
16599.94 342
16601.16 334
16602.37 320
16603.59 321
16604.81 329
16606.03 336
16607.24 314
16608.46 330
16609.68 342
16610.90 314
16612.12 320
16613.33 301
16614.55 324
16615.77 351
16616.99 333
16618.20 330
16619.42 332
16620.64 292
16621.86 324
16623.08 296
16624.30 336
16625.51 321
16626.73 272
16627.95 274
16629.17 312
16630.39 325
16631.61 316
16632.83 355
16634.04 310
16635.26 271
16636.48 288
16637.70 318
16638.92 313
16640.14 311
16641.36 292
16642.58 301
16643.79 334
16645.01 318
16646.23 342
16647.45 342
16648.67 307
16649.89 274
16651.11 309
16652.33 292
16653.55 285
16654.77 295
16655.99 316
16657.21 338
16658.43 322
16659.65 307
16660.86 292
16662.08 296
16663.30 287
16664.52 303
16665.74 333
16666.96 293
16668.18 283
16669.40 300
16670.62 301
16671.84 298
16673.06 273
16674.28 269
16675.50 307
16676.72 296
16677.94 306
16679.16 320
16680.38 316
16681.61 320
16682.83 281
16684.05 285
16685.27 344
16686.49 305
16687.71 335
16688.93 352
16690.15 338
16691.37 337
16692.59 311
16693.81 317
16695.03 295
16696.25 329
16697.47 305
16698.70 311
16699.92 300
16701.14 286
16702.36 283
16703.58 289
16704.80 303
16706.02 315
16707.24 297
16708.47 275
16709.69 313
16710.91 323
16712.13 331
16713.35 288
16714.57 318
16715.79 314
16717.02 303
16718.24 321
16719.46 290
16720.68 268
16721.90 276
16723.12 328
16724.35 303
16725.57 317
16726.79 329
16728.01 325
16729.24 285
16730.46 257
16731.68 289
16732.90 323
16734.12 346
16735.35 334
16736.57 289
16737.79 333
16739.01 330
16740.24 298
16741.46 293
16742.68 311
16743.90 300
16745.13 281
16746.35 302
16747.57 302
16748.80 277
16750.02 299
16751.24 324
16752.46 323
16753.69 335
16754.91 289
16756.13 326
16757.36 298
16758.58 327
16759.80 302
16761.03 306
16762.25 282
16763.47 281
16764.70 295
16765.92 278
16767.14 316
16768.37 327
16769.59 291
16770.81 313
16772.04 295
16773.26 334
16774.49 331
16775.71 304
16776.93 298
16778.16 351
16779.38 313
16780.61 317
16781.83 311
16783.05 310
16784.28 298
16785.50 360
16786.73 320
16787.95 302
16789.17 332
16790.40 317
16791.62 266
16792.85 296
16794.07 316
16795.30 325
16796.52 302
16797.75 307
16798.97 302
16800.20 294
16801.42 315
16802.64 308
16803.87 301
16805.09 317
16806.32 270
16807.54 300
16808.77 328
16809.99 317
16811.22 319
16812.45 271
16813.67 333
16814.90 355
16816.12 315
16817.35 307
16818.57 326
16819.80 348
16821.02 334
16822.25 322
16823.47 317
16824.70 336
16825.92 294
16827.15 302
16828.38 293
16829.60 276
16830.83 288
16832.05 300
16833.28 309
16834.51 332
16835.73 290
16836.96 310
16838.18 303
16839.41 294
16840.64 307
16841.86 341
16843.09 332
16844.32 282
16845.54 305
16846.77 328
16847.99 345
16849.22 308
16850.45 288
16851.67 295
16852.90 319
16854.13 320
16855.35 329
16856.58 325
16857.81 329
16859.03 300
16860.26 338
16861.49 386
16862.72 352
16863.94 356
16865.17 348
16866.40 362
16867.62 381
16868.85 364
16870.08 335
16871.31 363
16872.53 351
16873.76 309
16874.99 347
16876.22 349
16877.44 337
16878.67 338
16879.90 319
16881.13 362
16882.35 363
16883.58 351
16884.81 333
16886.04 310
16887.27 337
16888.49 341
16889.72 367
16890.95 356
16892.18 379
16893.41 384
16894.63 366
16895.86 370
16897.09 349
16898.32 300
16899.55 328
16900.78 301
16902.00 305
16903.23 324
16904.46 329
16905.69 319
16906.92 305
16908.15 331
16909.38 367
16910.60 319
16911.83 324
16913.06 303
16914.29 293
16915.52 301
16916.75 341
16917.98 372
16919.21 347
16920.44 281
16921.67 315
16922.89 312
16924.12 325
16925.35 319
16926.58 297
16927.81 331
16929.04 306
16930.27 287
16931.50 300
16932.73 314
16933.96 335
16935.19 359
16936.42 316
16937.65 299
16938.88 334
16940.11 348
16941.34 310
16942.57 296
16943.80 328
16945.03 337
16946.26 347
16947.49 308
16948.72 298
16949.95 298
16951.18 327
16952.41 328
16953.64 320
16954.87 267
16956.10 302
16957.33 355
16958.56 337
16959.79 293
16961.02 296
16962.25 305
16963.48 330
16964.71 295
16965.94 295
16967.18 289
16968.41 298
16969.64 304
16970.87 300
16972.10 311
16973.33 333
16974.56 322
16975.79 300
16977.02 298
16978.25 325
16979.49 292
16980.72 312
16981.95 319
16983.18 317
16984.41 312
16985.64 297
16986.87 299
16988.11 304
16989.34 285
16990.57 315
16991.80 279
16993.03 287
16994.26 321
16995.50 309
16996.73 297
16997.96 325
16999.19 342
17000.42 317
17001.66 312
17002.89 319
17004.12 321
17005.35 317
17006.59 315
17007.82 325
17009.05 327
17010.28 345
17011.51 311
17012.75 347
17013.98 321
17015.21 299
17016.44 296
17017.68 293
17018.91 290
17020.14 305
17021.38 287
17022.61 290
17023.84 311
17025.07 282
17026.31 283
17027.54 295
17028.77 301
17030.01 273
17031.24 278
17032.47 288
17033.71 310
17034.94 315
17036.17 312
17037.41 293
17038.64 277
17039.87 316
17041.11 309
17042.34 310
17043.57 357
17044.81 325
17046.04 323
17047.27 287
17048.51 261
17049.74 276
17050.98 299
17052.21 299
17053.44 323
17054.68 340
17055.91 296
17057.15 302
17058.38 292
17059.61 285
17060.85 279
17062.08 287
17063.32 274
17064.55 269
17065.79 289
17067.02 320
17068.26 290
17069.49 283
17070.72 290
17071.96 335
17073.19 295
17074.43 297
17075.66 309
17076.90 275
17078.13 296
17079.37 293
17080.60 307
17081.84 321
17083.07 300
17084.31 309
17085.54 301
17086.78 305
17088.01 278
17089.25 329
17090.48 320
17091.72 291
17092.95 302
17094.19 283
17095.43 310
17096.66 291
17097.90 281
17099.13 295
17100.37 300
17101.60 289
17102.84 279
17104.07 278
17105.31 306
17106.55 309
17107.78 285
17109.02 269
17110.25 274
17111.49 264
17112.73 298
17113.96 324
17115.20 333
17116.44 309
17117.67 322
17118.91 279
17120.14 300
17121.38 289
17122.62 321
17123.85 278
17125.09 294
17126.33 313
17127.56 284
17128.80 290
17130.04 277
17131.27 288
17132.51 267
17133.75 278
17134.98 297
17136.22 296
17137.46 275
17138.70 277
17139.93 288
17141.17 288
17142.41 276
17143.64 293
17144.88 275
17146.12 262
17147.36 277
17148.59 302
17149.83 279
17151.07 277
17152.31 298
17153.54 278
17154.78 278
17156.02 284
17157.26 293
17158.49 282
17159.73 286
17160.97 275
17162.21 288
17163.45 281
17164.68 300
17165.92 281
17167.16 304
17168.40 323
17169.64 296
17170.87 325
17172.11 285
17173.35 330
17174.59 322
17175.83 289
17177.07 285
17178.30 280
17179.54 283
17180.78 270
17182.02 314
17183.26 291
17184.50 279
17185.74 282
17186.98 294
17188.21 301
17189.45 327
17190.69 310
17191.93 306
17193.17 288
17194.41 265
17195.65 311
17196.89 364
17198.13 353
17199.37 289
17200.60 294
17201.84 318
17203.08 333
17204.32 297
17205.56 321
17206.80 275
17208.04 271
17209.28 294
17210.52 288
17211.76 281
17213.00 263
17214.24 257
17215.48 269
17216.72 277
17217.96 312
17219.20 276
17220.44 253
17221.68 310
17222.92 300
17224.16 286
17225.40 297
17226.64 270
17227.88 263
17229.12 308
17230.36 301
17231.60 294
17232.84 311
17234.08 285
17235.32 304
17236.56 255
17237.80 279
17239.04 263
17240.29 243
17241.53 288
17242.77 295
17244.01 287
17245.25 269
17246.49 301
17247.73 335
17248.97 321
17250.21 311
17251.45 277
17252.70 291
17253.94 285
17255.18 302
17256.42 300
17257.66 282
17258.90 288
17260.14 275
17261.38 299
17262.63 268
17263.87 312
17265.11 281
17266.35 276
17267.59 306
17268.83 347
17270.08 298
17271.32 263
17272.56 255
17273.80 327
17275.04 273
17276.29 265
17277.53 326
17278.77 296
17280.01 286
17281.25 302
17282.50 304
17283.74 307
17284.98 299
17286.22 315
17287.47 287
17288.71 284
17289.95 290
17291.19 317
17292.44 306
17293.68 309
17294.92 277
17296.16 290
17297.41 292
17298.65 269
17299.89 271
17301.14 274
17302.38 269
17303.62 268
17304.86 250
17306.11 284
17307.35 296
17308.59 287
17309.84 287
17311.08 310
17312.32 293
17313.57 292
17314.81 262
17316.05 291
17317.30 240
17318.54 264
17319.78 302
17321.03 298
17322.27 259
17323.52 291
17324.76 288
17326.00 290
17327.25 263
17328.49 264
17329.74 263
17330.98 294
17332.22 260
17333.47 241
17334.71 255
17335.96 257
17337.20 252
17338.44 314
17339.69 289
17340.93 282
17342.18 280
17343.42 249
17344.67 271
17345.91 268
17347.16 262
17348.40 253
17349.64 244
17350.89 316
17352.13 313
17353.38 302
17354.62 281
17355.87 261
17357.11 268
17358.36 257
17359.60 276
17360.85 271
17362.09 288
17363.34 271
17364.58 264
17365.83 262
17367.07 282
17368.32 292
17369.57 316
17370.81 307
17372.06 281
17373.30 274
17374.55 306
17375.79 301
17377.04 311
17378.28 288
17379.53 276
17380.78 289
17382.02 339
17383.27 275
17384.51 306
17385.76 332
17387.01 265
17388.25 257
17389.50 292
17390.74 289
17391.99 309
17393.24 306
17394.48 261
17395.73 261
17396.97 315
17398.22 301
17399.47 323
17400.71 271
17401.96 265
17403.21 282
17404.45 296
17405.70 263
17406.95 305
17408.19 298
17409.44 290
17410.69 290
17411.93 292
17413.18 258
17414.43 266
17415.68 268
17416.92 305
17418.17 295
17419.42 277
17420.66 257
17421.91 270
17423.16 299
17424.41 301
17425.65 286
17426.90 301
17428.15 282
17429.40 264
17430.64 252
17431.89 248
17433.14 281
17434.39 324
17435.63 274
17436.88 277
17438.13 323
17439.38 306
17440.63 294
17441.87 263
17443.12 264
17444.37 268
17445.62 266
17446.87 295
17448.11 262
17449.36 266
17450.61 264
17451.86 265
17453.11 278
17454.36 259
17455.60 255
17456.85 301
17458.10 274
17459.35 296
17460.60 265
17461.85 250
17463.10 253
17464.35 276
17465.59 330
17466.84 299
17468.09 255
17469.34 257
17470.59 306
17471.84 289
17473.09 291
17474.34 268
17475.59 258
17476.84 289
17478.08 266
17479.33 273
17480.58 253
17481.83 270
17483.08 275
17484.33 282
17485.58 284
17486.83 273
17488.08 323
17489.33 321
17490.58 304
17491.83 311
17493.08 308
17494.33 266
17495.58 288
17496.83 309
17498.08 291
17499.33 291
17500.58 291
17501.83 251
17503.08 315
17504.33 279
17505.58 270
17506.83 283
17508.08 311
17509.33 269
17510.58 320
17511.83 318
17513.08 293
17514.33 276
17515.58 310
17516.83 306
17518.09 299
17519.34 292
17520.59 256
17521.84 258
17523.09 297
17524.34 320
17525.59 327
17526.84 289
17528.09 321
17529.34 317
17530.59 302
17531.85 286
17533.10 293
17534.35 329
17535.60 302
17536.85 272
17538.10 298
17539.35 273
17540.61 323
17541.86 285
17543.11 289
17544.36 293
17545.61 301
17546.86 329
17548.12 345
17549.37 297
17550.62 320
17551.87 300
17553.12 277
17554.38 254
17555.63 274
17556.88 329
17558.13 257
17559.38 272
17560.64 288
17561.89 286
17563.14 301
17564.39 303
17565.65 307
17566.90 283
17568.15 269
17569.40 304
17570.66 277
17571.91 296
17573.16 309
17574.41 291
17575.67 308
17576.92 317
17578.17 284
17579.42 303
17580.68 313
17581.93 332
17583.18 339
17584.44 294
17585.69 339
17586.94 331
17588.20 309
17589.45 314
17590.70 304
17591.96 310
17593.21 305
17594.46 302
17595.72 306
17596.97 311
17598.22 314
17599.48 306
17600.73 312
17601.98 284
17603.24 293
17604.49 304
17605.75 302
17607.00 315
17608.25 272
17609.51 283
17610.76 314
17612.02 274
17613.27 289
17614.52 324
17615.78 306
17617.03 299
17618.29 273
17619.54 275
17620.80 300
17622.05 257
17623.30 288
17624.56 311
17625.81 275
17627.07 276
17628.32 269
17629.58 294
17630.83 290
17632.09 292
17633.34 312
17634.60 295
17635.85 281
17637.11 271
17638.36 276
17639.62 306
17640.87 302
17642.13 290
17643.38 340
17644.64 301
17645.89 285
17647.15 274
17648.40 260
17649.66 304
17650.91 306
17652.17 313
17653.43 288
17654.68 293
17655.94 292
17657.19 297
17658.45 282
17659.70 312
17660.96 277
17662.22 330
17663.47 313
17664.73 270
17665.98 286
17667.24 287
17668.50 328
17669.75 280
17671.01 264
17672.26 269
17673.52 263
17674.78 262
17676.03 279
17677.29 267
17678.55 249
17679.80 295
17681.06 268
17682.32 256
17683.57 261
17684.83 271
17686.09 291
17687.34 282
17688.60 268
17689.86 281
17691.11 266
17692.37 305
17693.63 289
17694.88 262
17696.14 295
17697.40 258
17698.66 270
17699.91 327
17701.17 262
17702.43 285
17703.68 278
17704.94 319
17706.20 277
17707.46 277
17708.71 289
17709.97 286
17711.23 308
17712.49 280
17713.74 270
17715.00 286
17716.26 290
17717.52 295
17718.78 267
17720.03 308
17721.29 274
17722.55 270
17723.81 281
17725.07 301
17726.32 300
17727.58 286
17728.84 245
17730.10 269
17731.36 280
17732.62 295
17733.87 291
17735.13 273
17736.39 258
17737.65 258
17738.91 261
17740.17 275
17741.43 260
17742.68 244
17743.94 279
17745.20 288
17746.46 309
17747.72 273
17748.98 329
17750.24 277
17751.50 293
17752.76 249
17754.01 244
17755.27 269
17756.53 249
17757.79 238
17759.05 249
17760.31 250
17761.57 326
17762.83 286
17764.09 254
17765.35 269
17766.61 298
17767.87 265
17769.13 282
17770.39 251
17771.65 265
17772.91 259
17774.17 280
17775.43 252
17776.69 244
17777.95 261
17779.21 278
17780.47 271
17781.73 274
17782.99 261
17784.25 266
17785.51 241
17786.77 292
17788.03 265
17789.29 267
17790.55 279
17791.81 276
17793.07 283
17794.33 272
17795.59 261
17796.85 255
17798.11 269
17799.37 281
17800.63 244
17801.90 264
17803.16 288
17804.42 275
17805.68 267
17806.94 266
17808.20 296
17809.46 265
17810.72 271
17811.98 249
17813.24 262
17814.51 255
17815.77 266
17817.03 268
17818.29 275
17819.55 284
17820.81 286
17822.07 243
17823.34 266
17824.60 289
17825.86 232
17827.12 259
17828.38 264
17829.65 281
17830.91 256
17832.17 265
17833.43 265
17834.69 255
17835.95 284
17837.22 272
17838.48 290
17839.74 264
17841.00 272
17842.27 257
17843.53 265
17844.79 263
17846.05 261
17847.32 268
17848.58 243
17849.84 272
17851.10 264
17852.37 284
17853.63 303
17854.89 300
17856.15 294
17857.42 288
17858.68 268
17859.94 320
17861.21 310
17862.47 296
17863.73 271
17864.99 269
17866.26 244
17867.52 285
17868.78 294
17870.05 295
17871.31 272
17872.57 252
17873.84 261
17875.10 286
17876.36 289
17877.63 244
17878.89 246
17880.15 253
17881.42 246
17882.68 257
17883.95 265
17885.21 301
17886.47 297
17887.74 296
17889.00 249
17890.27 293
17891.53 244
17892.79 270
17894.06 259
17895.32 247
17896.59 307
17897.85 274
17899.11 272
17900.38 271
17901.64 277
17902.91 278
17904.17 279
17905.44 282
17906.70 278
17907.97 279
17909.23 262
17910.50 273
17911.76 255
17913.02 282
17914.29 270
17915.55 262
17916.82 261
17918.08 249
17919.35 231
17920.61 253
17921.88 260
17923.14 274
17924.41 269
17925.67 271
17926.94 259
17928.21 241
17929.47 269
17930.74 280
17932.00 262
17933.27 251
17934.53 269
17935.80 265
17937.06 306
17938.33 269
17939.60 271
17940.86 242
17942.13 249
17943.39 276
17944.66 266
17945.92 250
17947.19 234
17948.46 261
17949.72 269
17950.99 277
17952.26 253
17953.52 283
17954.79 285
17956.05 286
17957.32 261
17958.59 242
17959.85 264
17961.12 266
17962.39 283
17963.65 280
17964.92 307
17966.19 257
17967.45 270
17968.72 277
17969.99 265
17971.25 283
17972.52 274
17973.79 260
17975.05 261
17976.32 251
17977.59 277
17978.85 283
17980.12 290
17981.39 251
17982.66 303
17983.92 289
17985.19 287
17986.46 266
17987.73 283
17988.99 261
17990.26 246
17991.53 265
17992.80 302
17994.06 279
17995.33 309
17996.60 304
17997.87 271
17999.13 230
18000.40 246
18001.67 253
18002.94 306
18004.21 277
18005.47 264
18006.74 270
18008.01 295
18009.28 254
18010.55 285
18011.82 259
18013.08 252
18014.35 286
18015.62 247
18016.89 273
18018.16 232
18019.43 266
18020.69 294
18021.96 278
18023.23 301
18024.50 256
18025.77 263
18027.04 310
18028.31 274
18029.58 289
18030.85 260
18032.11 272
18033.38 264
18034.65 266
18035.92 277
18037.19 284
18038.46 286
18039.73 249
18041.00 271
18042.27 244
18043.54 268
18044.81 287
18046.08 240
18047.35 255
18048.62 266
18049.88 241
18051.15 269
18052.42 277
18053.69 245
18054.96 288
18056.23 277
18057.50 283
18058.77 253
18060.04 307
18061.31 284
18062.58 282
18063.85 252
18065.12 309
18066.39 259
18067.66 293
18068.93 283
18070.20 307
18071.48 265
18072.75 264
18074.02 267
18075.29 270
18076.56 297
18077.83 253
18079.10 302
18080.37 300
18081.64 272
18082.91 277
18084.18 279
18085.45 261
18086.72 310
18087.99 288
18089.27 265
18090.54 307
18091.81 291
18093.08 266
18094.35 243
18095.62 243
18096.89 247
18098.16 274
18099.43 276
18100.71 261
18101.98 251
18103.25 259
18104.52 263
18105.79 258
18107.06 329
18108.34 282
18109.61 244
18110.88 261
18112.15 239
18113.42 268
18114.69 275
18115.97 253
18117.24 274
18118.51 278
18119.78 287
18121.06 292
18122.33 267
18123.60 273
18124.87 279
18126.14 303
18127.42 288
18128.69 272
18129.96 271
18131.23 281
18132.51 274
18133.78 268
18135.05 266
18136.32 264
18137.60 292
18138.87 289
18140.14 240
18141.42 236
18142.69 250
18143.96 242
18145.23 251
18146.51 289
18147.78 253
18149.05 235
18150.33 262
18151.60 291
18152.87 287
18154.15 255
18155.42 288
18156.69 263
18157.97 277
18159.24 289
18160.51 302
18161.79 288
18163.06 278
18164.33 282
18165.61 275
18166.88 302
18168.16 268
18169.43 269
18170.70 277
18171.98 269
18173.25 300
18174.53 293
18175.80 274
18177.07 270
18178.35 289
18179.62 274
18180.90 257
18182.17 278
18183.44 290
18184.72 269
18185.99 297
18187.27 280
18188.54 257
18189.82 273
18191.09 264
18192.37 225
18193.64 264
18194.92 266
18196.19 269
18197.46 243
18198.74 250
18200.01 250
18201.29 278
18202.56 286
18203.84 281
18205.11 236
18206.39 253
18207.67 289
18208.94 266
18210.22 252
18211.49 244
18212.77 265
18214.04 282
18215.32 282
18216.59 244
18217.87 262
18219.14 261
18220.42 239
18221.70 261
18222.97 240
18224.25 266
18225.52 254
18226.80 265
18228.07 259
18229.35 255
18230.63 299
18231.90 263
18233.18 270
18234.45 270
18235.73 240
18237.01 252
18238.28 285
18239.56 281
18240.84 300
18242.11 290
18243.39 284
18244.66 263
18245.94 242
18247.22 269
18248.49 295
18249.77 263
18251.05 243
18252.32 241
18253.60 286
18254.88 271
18256.16 250
18257.43 258
18258.71 251
18259.99 261
18261.26 264
18262.54 263
18263.82 285
18265.09 284
18266.37 249
18267.65 274
18268.93 285
18270.20 279
18271.48 282
18272.76 246
18274.04 253
18275.31 265
18276.59 245
18277.87 287
18279.15 273
18280.42 243
18281.70 270
18282.98 279
18284.26 272
18285.54 251
18286.81 255
18288.09 263
18289.37 285
18290.65 271
18291.93 259
18293.20 245
18294.48 236
18295.76 255
18297.04 254
18298.32 255
18299.60 268
18300.87 284
18302.15 304
18303.43 257
18304.71 274
18305.99 253
18307.27 256
18308.55 254
18309.82 294
18311.10 269
18312.38 285
18313.66 297
18314.94 259
18316.22 249
18317.50 266
18318.78 259
18320.06 300
18321.34 259
18322.61 257
18323.89 273
18325.17 264
18326.45 264
18327.73 263
18329.01 264
18330.29 249
18331.57 257
18332.85 235
18334.13 257
18335.41 302
18336.69 266
18337.97 260
18339.25 270
18340.53 287
18341.81 280
18343.09 256
18344.37 258
18345.65 248
18346.93 238
18348.21 272
18349.49 297
18350.77 294
18352.05 274
18353.33 274
18354.61 258
18355.89 249
18357.17 241
18358.45 289
18359.73 249
18361.01 267
18362.29 327
18363.57 276
18364.85 248
18366.13 270
18367.42 262
18368.70 281
18369.98 278
18371.26 260
18372.54 270
18373.82 285
18375.10 274
18376.38 276
18377.66 275
18378.94 247
18380.23 279
18381.51 253
18382.79 249
18384.07 243
18385.35 271
18386.63 292
18387.91 271
18389.20 291
18390.48 253
18391.76 277
18393.04 283
18394.32 276
18395.60 239
18396.89 237
18398.17 285
18399.45 271
18400.73 275
18402.01 263
18403.30 284
18404.58 270
18405.86 239
18407.14 250
18408.42 279
18409.71 265
18410.99 259
18412.27 265
18413.55 265
18414.84 277
18416.12 296
18417.40 276
18418.68 272
18419.97 291
18421.25 274
18422.53 266
18423.81 266
18425.10 261
18426.38 232
18427.66 286
18428.95 291
18430.23 261
18431.51 278
18432.79 242
18434.08 255
18435.36 230
18436.64 224
18437.93 252
18439.21 280
18440.49 277
18441.78 284
18443.06 249
18444.34 242
18445.63 265
18446.91 266
18448.19 260
18449.48 290
18450.76 259
18452.05 282
18453.33 272
18454.61 275
18455.90 263
18457.18 270
18458.47 287
18459.75 249
18461.03 292
18462.32 273
18463.60 281
18464.89 272
18466.17 225
18467.45 225
18468.74 285
18470.02 294
18471.31 282
18472.59 276
18473.88 281
18475.16 283
18476.45 302
18477.73 287
18479.01 254
18480.30 275
18481.58 281
18482.87 250
18484.15 260
18485.44 267
18486.72 273
18488.01 293
18489.29 284
18490.58 255
18491.86 283
18493.15 290
18494.43 302
18495.72 275
18497.00 258
18498.29 247
18499.58 264
18500.86 270
18502.15 276
18503.43 280
18504.72 272
18506.00 262
18507.29 278
18508.57 255
18509.86 242
18511.15 313
18512.43 261
18513.72 266
18515.00 248
18516.29 244
18517.58 276
18518.86 265
18520.15 268
18521.43 284
18522.72 288
18524.01 275
18525.29 278
18526.58 309
18527.87 285
18529.15 308
18530.44 294
18531.73 256
18533.01 243
18534.30 261
18535.59 253
18536.87 255
18538.16 282
18539.45 280
18540.73 294
18542.02 251
18543.31 266
18544.59 249
18545.88 242
18547.17 243
18548.45 240
18549.74 249
18551.03 255
18552.32 255
18553.60 254
18554.89 263
18556.18 281
18557.46 277
18558.75 259
18560.04 295
18561.33 282
18562.62 281
18563.90 244
18565.19 255
18566.48 284
18567.77 272
18569.05 262
18570.34 261
18571.63 269
18572.92 254
18574.21 283
18575.49 262
18576.78 264
18578.07 253
18579.36 269
18580.65 245
18581.93 325
18583.22 287
18584.51 329
18585.80 320
18587.09 300
18588.38 303
18589.66 295
18590.95 310
18592.24 300
18593.53 288
18594.82 297
18596.11 304
18597.40 290
18598.69 277
18599.97 283
18601.26 276
18602.55 287
18603.84 294
18605.13 293
18606.42 318
18607.71 276
18609.00 285
18610.29 315
18611.58 286
18612.87 298
18614.16 314
18615.44 273
18616.73 287
18618.02 304
18619.31 297
18620.60 305
18621.89 309
18623.18 332
18624.47 308
18625.76 272
18627.05 281
18628.34 294
18629.63 291
18630.92 304
18632.21 285
18633.50 274
18634.79 275
18636.08 305
18637.37 336
18638.66 283
18639.95 293
18641.24 293
18642.53 282
18643.82 305
18645.11 313
18646.40 275
18647.70 277
18648.99 289
18650.28 254
18651.57 244
18652.86 276
18654.15 258
18655.44 244
18656.73 264
18658.02 279
18659.31 264
18660.60 266
18661.89 266
18663.19 263
18664.48 251
18665.77 280
18667.06 307
18668.35 294
18669.64 297
18670.93 253
18672.22 265
18673.52 281
18674.81 258
18676.10 265
18677.39 276
18678.68 285
18679.97 308
18681.27 293
18682.56 286
18683.85 284
18685.14 257
18686.43 235
18687.72 287
18689.02 276
18690.31 262
18691.60 265
18692.89 252
18694.18 267
18695.48 276
18696.77 284
18698.06 236
18699.35 272
18700.65 292
18701.94 265
18703.23 248
18704.52 270
18705.82 253
18707.11 252
18708.40 233
18709.69 263
18710.99 283
18712.28 292
18713.57 281
18714.87 268
18716.16 240
18717.45 273
18718.74 264
18720.04 303
18721.33 267
18722.62 271
18723.92 282
18725.21 260
18726.50 291
18727.80 259
18729.09 267
18730.38 256
18731.68 276
18732.97 261
18734.26 257
18735.56 259
18736.85 238
18738.15 264
18739.44 285
18740.73 282
18742.03 274
18743.32 272
18744.61 281
18745.91 282
18747.20 283
18748.50 309
18749.79 286
18751.08 294
18752.38 273
18753.67 269
18754.97 282
18756.26 288
18757.56 262
18758.85 262
18760.14 271
18761.44 298
18762.73 285
18764.03 278
18765.32 257
18766.62 275
18767.91 287
18769.21 260
18770.50 279
18771.80 280
18773.09 256
18774.39 274
18775.68 248
18776.98 269
18778.27 285
18779.57 255
18780.86 267
18782.16 269
18783.45 275
18784.75 267
18786.04 275
18787.34 296
18788.63 260
18789.93 262
18791.23 275
18792.52 243
18793.82 252
18795.11 254
18796.41 248
18797.70 255
18799.00 265
18800.29 297
18801.59 281
18802.89 302
18804.18 292
18805.48 268
18806.77 296
18808.07 281
18809.37 258
18810.66 250
18811.96 266
18813.26 259
18814.55 261
18815.85 249
18817.14 235
18818.44 248
18819.74 256
18821.03 304
18822.33 270
18823.63 266
18824.92 289
18826.22 282
18827.52 263
18828.81 274
18830.11 281
18831.41 273
18832.71 281
18834.00 281
18835.30 265
18836.60 265
18837.89 272
18839.19 277
18840.49 276
18841.79 256
18843.08 251
18844.38 237
18845.68 279
18846.98 297
18848.27 285
18849.57 275
18850.87 261
18852.17 291
18853.46 276
18854.76 286
18856.06 284
18857.36 291
18858.65 287
18859.95 306
18861.25 262
18862.55 237
18863.85 254
18865.14 258
18866.44 271
18867.74 300
18869.04 245
18870.34 264
18871.64 268
18872.93 258
18874.23 295
18875.53 246
18876.83 287
18878.13 269
18879.43 246
18880.72 270
18882.02 253
18883.32 253
18884.62 278
18885.92 224
18887.22 227
18888.52 216
18889.82 265
18891.12 264
18892.41 237
18893.71 229
18895.01 255
18896.31 271
18897.61 243
18898.91 233
18900.21 257
18901.51 290
18902.81 275
18904.11 242
18905.41 251
18906.71 255
18908.01 269
18909.31 239
18910.61 270
18911.90 280
18913.20 247
18914.50 264
18915.80 246
18917.10 237
18918.40 239
18919.70 269
18921.00 269
18922.30 270
18923.60 257
18924.90 249
18926.20 251
18927.50 269
18928.80 239
18930.11 238
18931.41 218
18932.71 242
18934.01 256
18935.31 214
18936.61 260
18937.91 233
18939.21 244
18940.51 247
18941.81 268
18943.11 275
18944.41 268
18945.71 250
18947.01 253
18948.31 267
18949.62 273
18950.92 268
18952.22 249
18953.52 231
18954.82 230
18956.12 270
18957.42 235
18958.72 231
18960.03 231
18961.33 225
18962.63 246
18963.93 245
18965.23 273
18966.53 257
18967.83 266
18969.14 271
18970.44 285
18971.74 279
18973.04 225
18974.34 219
18975.64 209
18976.95 268
18978.25 240
18979.55 240
18980.85 227
18982.15 225
18983.46 281
18984.76 243
18986.06 238
18987.36 247
18988.67 235
18989.97 270
18991.27 264
18992.57 251
18993.88 250
18995.18 269
18996.48 261
18997.78 249
18999.09 256
19000.39 225
19001.69 241
19002.99 235
19004.30 226
19005.60 241
19006.90 246
19008.21 284
19009.51 266
19010.81 248
19012.12 225
19013.42 260
19014.72 240
19016.03 241
19017.33 241
19018.63 258
19019.94 250
19021.24 238
19022.54 238
19023.85 251
19025.15 235
19026.45 247
19027.76 257
19029.06 215
19030.36 215
19031.67 258
19032.97 215
19034.28 296
19035.58 286
19036.88 257
19038.19 243
19039.49 241
19040.80 255
19042.10 207
19043.40 245
19044.71 249
19046.01 245
19047.32 230
19048.62 245
19049.93 263
19051.23 260
19052.54 275
19053.84 261
19055.14 259
19056.45 239
19057.75 259
19059.06 249
19060.36 242
19061.67 256
19062.97 283
19064.28 268
19065.58 252
19066.89 244
19068.19 239
19069.50 216
19070.80 274
19072.11 269
19073.41 272
19074.72 258
19076.03 261
19077.33 238
19078.64 238
19079.94 240
19081.25 245
19082.55 234
19083.86 245
19085.16 250
19086.47 226
19087.78 235
19089.08 279
19090.39 261
19091.69 246
19093.00 245
19094.30 263
19095.61 264
19096.92 242
19098.22 277
19099.53 316
19100.84 253
19102.14 281
19103.45 249
19104.75 279
19106.06 234
19107.37 234
19108.67 253
19109.98 269
19111.29 256
19112.59 277
19113.90 240
19115.21 257
19116.51 264
19117.82 254
19119.13 235
19120.43 246
19121.74 272
19123.05 263
19124.35 227
19125.66 236
19126.97 240
19128.28 267
19129.58 243
19130.89 257
19132.20 251
19133.50 266
19134.81 246
19136.12 244
19137.43 266
19138.73 281
19140.04 250
19141.35 237
19142.66 222
19143.96 240
19145.27 230
19146.58 227
19147.89 265
19149.20 247
19150.50 253
19151.81 234
19153.12 239
19154.43 256
19155.74 242
19157.04 262
19158.35 251
19159.66 231
19160.97 265
19162.28 239
19163.59 247
19164.89 254
19166.20 292
19167.51 254
19168.82 251
19170.13 229
19171.44 233
19172.74 230
19174.05 220
19175.36 239
19176.67 224
19177.98 266
19179.29 237
19180.60 241
19181.91 230
19183.22 246
19184.52 299
19185.83 258
19187.14 233
19188.45 273
19189.76 267
19191.07 213
19192.38 227
19193.69 234
19195.00 233
19196.31 244
19197.62 250
19198.93 253
19200.24 257
19201.55 250
19202.86 250
19204.17 237
19205.48 195
19206.79 218
19208.10 245
19209.41 238
19210.72 237
19212.03 243
19213.34 254
19214.65 243
19215.96 256
19217.27 241
19218.58 240
19219.89 258
19221.20 265
19222.51 231
19223.82 266
19225.13 266
19226.44 245
19227.75 299
19229.06 238
19230.37 240
19231.68 229
19232.99 255
19234.30 226
19235.61 237
19236.92 266
19238.23 248
19239.55 232
19240.86 232
19242.17 251
19243.48 261
19244.79 264
19246.10 235
19247.41 237
19248.72 255
19250.04 227
19251.35 240
19252.66 227
19253.97 258
19255.28 266
19256.59 268
19257.90 260
19259.22 240
19260.53 221
19261.84 235
19263.15 257
19264.46 244
19265.77 284
19267.09 236
19268.40 248
19269.71 235
19271.02 239
19272.33 219
19273.65 234
19274.96 217
19276.27 243
19277.58 240
19278.90 219
19280.21 219
19281.52 233
19282.83 249
19284.14 257
19285.46 240
19286.77 215
19288.08 220
19289.40 273
19290.71 259
19292.02 266
19293.33 249
19294.65 244
19295.96 250
19297.27 240
19298.58 222
19299.90 230
19301.21 270
19302.52 222
19303.84 238
19305.15 235
19306.46 247
19307.78 200
19309.09 257
19310.40 262
19311.72 234
19313.03 241
19314.34 222
19315.66 244
19316.97 234
19318.28 229
19319.60 245
19320.91 217
19322.23 260
19323.54 256
19324.85 259
19326.17 253
19327.48 249
19328.80 242
19330.11 228
19331.42 260
19332.74 244
19334.05 251
19335.37 236
19336.68 237
19337.99 229
19339.31 237
19340.62 241
19341.94 208
19343.25 226
19344.57 234
19345.88 210
19347.20 221
19348.51 230
19349.83 249
19351.14 221
19352.45 228
19353.77 229
19355.08 244
19356.40 261
19357.71 220
19359.03 233
19360.34 233
19361.66 226
19362.97 239
19364.29 252
19365.61 282
19366.92 269
19368.24 269
19369.55 242
19370.87 254
19372.18 222
19373.50 247
19374.81 227
19376.13 238
19377.44 248
19378.76 241
19380.08 241
19381.39 240
19382.71 228
19384.02 232
19385.34 257
19386.66 225
19387.97 269
19389.29 250
19390.60 238
19391.92 249
19393.24 224
19394.55 244
19395.87 249
19397.18 242
19398.50 265
19399.82 240
19401.13 256
19402.45 237
19403.77 257
19405.08 217
19406.40 222
19407.72 238
19409.03 264
19410.35 233
19411.67 238
19412.98 228
19414.30 231
19415.62 268
19416.94 246
19418.25 269
19419.57 236
19420.89 232
19422.20 270
19423.52 245
19424.84 235
19426.16 239
19427.47 246
19428.79 257
19430.11 234
19431.43 235
19432.74 237
19434.06 221
19435.38 232
19436.70 224
19438.01 244
19439.33 235
19440.65 240
19441.97 229
19443.28 252
19444.60 235
19445.92 232
19447.24 228
19448.56 231
19449.87 247
19451.19 242
19452.51 210
19453.83 233
19455.15 239
19456.47 225
19457.78 239
19459.10 225
19460.42 251
19461.74 240
19463.06 244
19464.38 228
19465.70 205
19467.01 227
19468.33 241
19469.65 231
19470.97 235
19472.29 253
19473.61 247
19474.93 216
19476.25 203
19477.57 220
19478.88 240
19480.20 244
19481.52 213
19482.84 211
19484.16 249
19485.48 255
19486.80 295
19488.12 264
19489.44 210
19490.76 261
19492.08 259
19493.40 218
19494.72 276
19496.04 226
19497.36 245
19498.68 207
19500.00 227
19501.32 231
19502.64 225
19503.96 246
19505.28 247
19506.60 241
19507.92 229
19509.24 236
19510.56 235
19511.88 250
19513.20 257
19514.52 256
19515.84 248
19517.16 242
19518.48 229
19519.80 211
19521.12 219
19522.44 239
19523.76 231
19525.08 212
19526.40 247
19527.72 267
19529.04 219
19530.36 226
19531.69 235
19533.01 217
19534.33 226
19535.65 255
19536.97 237
19538.29 213
19539.61 233
19540.93 230
19542.25 224
19543.58 208
19544.90 228
19546.22 218
19547.54 208
19548.86 238
19550.18 221
19551.50 238
19552.83 245
19554.15 245
19555.47 209
19556.79 202
19558.11 228
19559.43 233
19560.76 239
19562.08 223
19563.40 229
19564.72 226
19566.04 198
19567.37 219
19568.69 214
19570.01 252
19571.33 223
19572.66 237
19573.98 224
19575.30 227
19576.62 227
19577.95 236
19579.27 238
19580.59 227
19581.91 242
19583.24 219
19584.56 225
19585.88 208
19587.20 205
19588.53 227
19589.85 253
19591.17 268
19592.50 260
19593.82 257
19595.14 215
19596.46 201
19597.79 217
19599.11 220
19600.43 228
19601.76 220
19603.08 206
19604.40 243
19605.73 247
19607.05 224
19608.37 257
19609.70 240
19611.02 208
19612.35 205
19613.67 219
19614.99 224
19616.32 259
19617.64 260
19618.96 252
19620.29 255
19621.61 234
19622.94 238
19624.26 254
19625.58 259
19626.91 242
19628.23 250
19629.56 244
19630.88 259
19632.21 224
19633.53 235
19634.85 230
19636.18 229
19637.50 245
19638.83 222
19640.15 258
19641.48 270
19642.80 257
19644.13 239
19645.45 226
19646.78 222
19648.10 257
19649.43 231
19650.75 226
19652.08 249
19653.40 258
19654.73 212
19656.05 221
19657.38 241
19658.70 236
19660.03 242
19661.35 237
19662.68 256
19664.00 232
19665.33 241
19666.65 241
19667.98 225
19669.30 224
19670.63 240
19671.96 238
19673.28 220
19674.61 215
19675.93 226
19677.26 225
19678.58 212
19679.91 247
19681.24 223
19682.56 228
19683.89 221
19685.21 221
19686.54 241
19687.87 221
19689.19 223
19690.52 265
19691.85 193
19693.17 267
19694.50 216
19695.82 237
19697.15 253
19698.48 215
19699.80 223
19701.13 193
19702.46 246
19703.78 251
19705.11 236
19706.44 215
19707.76 226
19709.09 224
19710.42 216
19711.75 222
19713.07 212
19714.40 218
19715.73 217
19717.05 212
19718.38 235
19719.71 233
19721.04 222
19722.36 223
19723.69 191
19725.02 205
19726.35 234
19727.67 226
19729.00 220
19730.33 224
19731.66 196
19732.98 211
19734.31 247
19735.64 234
19736.97 214
19738.29 228
19739.62 234
19740.95 212
19742.28 244
19743.61 230
19744.93 249
19746.26 225
19747.59 234
19748.92 211
19750.25 234
19751.58 233
19752.90 231
19754.23 261
19755.56 246
19756.89 286
19758.22 266
19759.55 220
19760.88 218
19762.20 233
19763.53 243
19764.86 227
19766.19 242
19767.52 225
19768.85 246
19770.18 261
19771.51 249
19772.84 231
19774.16 228
19775.49 220
19776.82 239
19778.15 235
19779.48 237
19780.81 226
19782.14 233
19783.47 228
19784.80 208
19786.13 215
19787.46 213
19788.79 243
19790.12 256
19791.45 251
19792.78 255
19794.11 216
19795.44 221
19796.77 225
19798.10 212
19799.43 231
19800.76 228
19802.09 231
19803.42 249
19804.75 228
19806.08 250
19807.41 238
19808.74 211
19810.07 253
19811.40 218
19812.73 194
19814.06 215
19815.39 230
19816.72 232
19818.05 219
19819.38 205
19820.71 217
19822.04 261
19823.37 250
19824.70 232
19826.03 218
19827.37 229
19828.70 233
19830.03 212
19831.36 206
19832.69 204
19834.02 235
19835.35 222
19836.68 229
19838.01 189
19839.35 244
19840.68 207
19842.01 236
19843.34 233
19844.67 238
19846.00 248
19847.33 251
19848.67 215
19850.00 225
19851.33 230
19852.66 226
19853.99 239
19855.32 230
19856.66 217
19857.99 217
19859.32 214
19860.65 231
19861.98 235
19863.32 220
19864.65 251
19865.98 267
19867.31 245
19868.65 192
19869.98 240
19871.31 253
19872.64 220
19873.98 219
19875.31 214
19876.64 253
19877.97 242
19879.31 230
19880.64 224
19881.97 226
19883.30 248
19884.64 224
19885.97 253
19887.30 218
19888.64 199
19889.97 235
19891.30 257
19892.63 227
19893.97 229
19895.30 255
19896.63 240
19897.97 223
19899.30 208
19900.63 220
19901.97 234
19903.30 225
19904.63 211
19905.97 260
19907.30 240
19908.64 217
19909.97 227
19911.30 231
19912.64 227
19913.97 223
19915.30 217
19916.64 238
19917.97 200
19919.31 218
19920.64 216
19921.97 211
19923.31 218
19924.64 233
19925.98 222
19927.31 223
19928.65 187
19929.98 189
19931.31 250
19932.65 243
19933.98 228
19935.32 216
19936.65 206
19937.99 181
19939.32 201
19940.66 200
19941.99 205
19943.33 242
19944.66 247
19946.00 224
19947.33 235
19948.67 216
19950.00 220
19951.34 232
19952.67 245
19954.01 253
19955.34 217
19956.68 221
19958.01 253
19959.35 196
19960.68 241
19962.02 216
19963.35 228
19964.69 253
19966.02 246
19967.36 261
19968.70 224
19970.03 239
19971.37 278
19972.70 213
19974.04 218
19975.37 253
19976.71 242
19978.05 216
19979.38 210
19980.72 202
19982.05 230
19983.39 239
19984.73 218
19986.06 213
19987.40 198
19988.74 221
19990.07 210
19991.41 219
19992.74 240
19994.08 212
19995.42 230
19996.75 248
19998.09 232
19999.43 222
20000.76 272
20002.10 257
20003.44 225
20004.77 232
20006.11 239
20007.45 244
20008.79 210
20010.12 253
20011.46 249
20012.80 204
20014.13 228
20015.47 237
20016.81 219
20018.15 239
20019.48 215
20020.82 220
20022.16 205
20023.50 220
20024.83 210
20026.17 231
20027.51 236
20028.85 255
20030.18 213
20031.52 223
20032.86 230
20034.20 263
20035.53 253
20036.87 244
20038.21 273
20039.55 231
20040.89 243
20042.22 213
20043.56 207
20044.90 212
20046.24 244
20047.58 255
20048.92 224
20050.25 242
20051.59 266
20052.93 222
20054.27 197
20055.61 211
20056.95 236
20058.29 225
20059.62 226
20060.96 233
20062.30 215
20063.64 269
20064.98 220
20066.32 248
20067.66 240
20069.00 234
20070.34 227
20071.67 223
20073.01 233
20074.35 219
20075.69 223
20077.03 232
20078.37 224
20079.71 241
20081.05 225
20082.39 204
20083.73 194
20085.07 244
20086.41 226
20087.75 237
20089.09 226
20090.43 203
20091.77 223
20093.11 218
20094.45 266
20095.79 221
20097.13 173
20098.47 241
20099.81 232
20101.15 239
20102.49 251
20103.83 249
20105.17 264
20106.51 248
20107.85 243
20109.19 219
20110.53 228
20111.87 235
20113.21 237
20114.55 214
20115.89 210
20117.23 236
20118.57 252
20119.91 260
20121.25 245
20122.59 234
20123.93 246
20125.28 248
20126.62 253
20127.96 225
20129.30 246
20130.64 233
20131.98 259
20133.32 238
20134.66 247
20136.00 219
