# Supplementary material for: MALDI-TOF MS typing enables the classification of brewing yeasts of the genus Saccharomyces to major beer styles
Source: PLoS One. 2017 Aug 9;12(8):e0181694. doi: 10.1371/journal.pone.0181694 (PMC5549903; doi:10.1371/journal.pone.0181694)
Supplement: S5 File — The directory includes 90 raw files and was zipped to “.zip”; the folder has three strains with 30 spectra per strain; S1 Text explains the raw files with an example and Table 1 represents the yeast strains used within the experiment. (ZIP) [file pone.0181694.s008.zip › 13-15/30262-213-OG-Ale-Ale-YPG-18h-E-E_2015-07-29_3_0_A12_1.dat]

2000.00 3428
2000.42 3606
2000.85 3751
2001.27 3648
2001.69 3962
2002.11 4290
2002.53 3963
2002.95 3709
2003.38 3783
2003.80 3460
2004.22 3543
2004.64 3434
2005.07 3583
2005.49 3467
2005.91 3263
2006.33 3336
2006.75 3240
2007.18 3268
2007.60 3584
2008.02 3335
2008.44 3187
2008.87 3322
2009.29 3491
2009.71 3524
2010.13 3595
2010.56 3454
2010.98 3363
2011.40 3319
2011.83 3152
2012.25 3272
2012.67 3100
2013.09 3031
2013.52 3072
2013.94 3027
2014.36 2997
2014.79 3053
2015.21 2795
2015.63 2766
2016.06 3061
2016.48 3095
2016.90 3098
2017.33 3376
2017.75 3439
2018.17 3149
2018.60 3301
2019.02 3274
2019.44 3512
2019.87 3716
2020.29 3410
2020.72 3715
2021.14 3895
2021.56 3831
2021.99 3430
2022.41 3084
2022.83 3111
2023.26 3291
2023.68 3314
2024.11 3270
2024.53 3201
2024.96 3012
2025.38 2900
2025.80 2947
2026.23 2816
2026.65 2718
2027.08 2750
2027.50 2714
2027.93 2598
2028.35 2666
2028.78 2700
2029.20 2826
2029.63 2857
2030.05 2631
2030.47 2578
2030.90 2863
2031.32 2853
2031.75 2941
2032.17 2945
2032.60 2981
2033.02 2880
2033.45 2875
2033.87 3032
2034.30 3119
2034.73 3084
2035.15 3282
2035.58 3226
2036.00 2997
2036.43 3225
2036.85 3109
2037.28 3124
2037.70 3243
2038.13 3250
2038.55 3342
2038.98 3196
2039.41 3175
2039.83 3096
2040.26 3153
2040.68 3354
2041.11 3283
2041.54 3154
2041.96 3023
2042.39 3131
2042.81 3085
2043.24 3287
2043.67 3083
2044.09 2721
2044.52 2802
2044.94 2816
2045.37 2918
2045.80 2718
2046.22 2648
2046.65 2917
2047.08 3103
2047.50 3046
2047.93 3067
2048.36 2955
2048.78 3011
2049.21 2939
2049.64 2839
2050.06 3032
2050.49 3054
2050.92 3104
2051.34 3152
2051.77 3032
2052.20 2999
2052.63 2877
2053.05 2904
2053.48 2895
2053.91 2838
2054.33 2938
2054.76 2763
2055.19 3080
2055.62 3146
2056.04 3107
2056.47 2902
2056.90 2830
2057.33 2909
2057.75 2864
2058.18 2981
2058.61 3017
2059.04 3136
2059.47 3137
2059.89 3006
2060.32 2988
2060.75 3045
2061.18 3242
2061.61 3042
2062.03 2882
2062.46 2781
2062.89 3172
2063.32 3382
2063.75 3046
2064.18 3213
2064.60 3181
2065.03 3217
2065.46 3234
2065.89 3378
2066.32 3321
2066.75 3383
2067.17 3245
2067.60 3411
2068.03 3364
2068.46 3373
2068.89 3669
2069.32 3543
2069.75 3493
2070.18 3387
2070.61 3226
2071.03 3450
2071.46 3335
2071.89 3391
2072.32 3635
2072.75 3757
2073.18 3224
2073.61 3082
2074.04 3142
2074.47 3034
2074.90 3211
2075.33 3447
2075.76 3367
2076.19 3477
2076.62 3535
2077.05 3162
2077.48 3468
2077.90 3681
2078.33 3977
2078.76 3978
2079.19 4463
2079.62 4738
2080.05 4779
2080.48 4625
2080.91 4723
2081.34 4708
2081.77 4558
2082.20 4386
2082.64 4156
2083.07 3873
2083.50 3641
2083.93 3612
2084.36 3511
2084.79 3519
2085.22 3241
2085.65 3478
2086.08 3407
2086.51 3473
2086.94 3313
2087.37 3317
2087.80 3101
2088.23 3064
2088.66 2971
2089.09 3003
2089.52 2966
2089.96 2938
2090.39 3134
2090.82 3233
2091.25 3423
2091.68 3397
2092.11 3233
2092.54 3419
2092.97 3736
2093.41 3770
2093.84 3815
2094.27 3618
2094.70 3595
2095.13 3470
2095.56 3548
2095.99 3616
2096.43 3512
2096.86 3513
2097.29 3468
2097.72 3429
2098.15 3204
2098.59 3095
2099.02 3142
2099.45 3043
2099.88 3091
2100.31 2954
2100.75 2770
2101.18 2969
2101.61 3109
2102.04 3166
2102.47 3266
2102.91 3168
2103.34 3148
2103.77 3192
2104.20 2919
2104.64 2997
2105.07 3206
2105.50 2984
2105.93 3149
2106.37 3085
2106.80 2963
2107.23 3251
2107.66 3417
2108.10 3527
2108.53 3371
2108.96 3325
2109.40 3634
2109.83 3587
2110.26 3404
2110.70 3460
2111.13 3283
2111.56 3269
2112.00 3330
2112.43 3418
2112.86 3208
2113.30 3223
2113.73 3144
2114.16 3133
2114.60 3260
2115.03 2939
2115.46 2844
2115.90 2907
2116.33 2926
2116.76 2783
2117.20 2902
2117.63 3002
2118.07 3142
2118.50 2990
2118.93 2891
2119.37 2950
2119.80 2863
2120.24 2859
2120.67 3169
2121.10 2992
2121.54 2836
2121.97 3060
2122.41 3221
2122.84 3016
2123.28 2778
2123.71 2862
2124.14 2962
2124.58 3244
2125.01 3032
2125.45 3045
2125.88 2895
2126.32 2665
2126.75 2651
2127.19 2835
2127.62 2824
2128.06 2645
2128.49 2968
2128.93 2892
2129.36 3011
2129.80 3109
2130.23 3286
2130.67 3257
2131.10 3246
2131.54 3295
2131.97 3423
2132.41 3335
2132.84 3223
2133.28 3075
2133.72 2981
2134.15 3212
2134.59 3192
2135.02 3247
2135.46 3092
2135.89 3258
2136.33 3333
2136.77 3330
2137.20 3431
2137.64 3340
2138.07 3364
2138.51 3716
2138.94 3457
2139.38 3379
2139.82 3363
2140.25 3334
2140.69 3304
2141.13 3198
2141.56 3205
2142.00 3075
2142.43 3021
2142.87 2776
2143.31 3037
2143.74 2941
2144.18 2728
2144.62 2711
2145.05 2750
2145.49 2598
2145.93 2784
2146.36 3094
2146.80 2901
2147.24 2883
2147.67 3274
2148.11 3444
2148.55 3274
2148.99 3699
2149.42 3611
2149.86 3926
2150.30 4166
2150.73 4052
2151.17 4274
2151.61 4221
2152.05 4126
2152.48 3991
2152.92 3657
2153.36 3713
2153.80 3842
2154.23 3684
2154.67 3618
2155.11 3381
2155.55 3424
2155.98 2981
2156.42 2876
2156.86 3073
2157.30 3161
2157.74 2944
2158.17 2960
2158.61 3289
2159.05 2968
2159.49 3039
2159.93 2970
2160.36 2890
2160.80 2906
2161.24 2898
2161.68 2869
2162.12 2872
2162.56 2946
2162.99 3040
2163.43 2969
2163.87 2966
2164.31 2912
2164.75 3211
2165.19 3358
2165.63 3163
2166.06 3091
2166.50 3158
2166.94 3046
2167.38 3121
2167.82 3483
2168.26 3566
2168.70 3556
2169.14 3433
2169.58 3378
2170.02 3341
2170.46 3392
2170.89 3671
2171.33 3372
2171.77 3562
2172.21 3505
2172.65 3641
2173.09 3426
2173.53 3753
2173.97 3707
2174.41 3863
2174.85 3818
2175.29 4035
2175.73 4128
2176.17 3722
2176.61 3671
2177.05 3710
2177.49 3748
2177.93 3861
2178.37 3997
2178.81 3953
2179.25 3918
2179.69 3635
2180.13 3650
2180.57 3704
2181.01 3581
2181.45 3284
2181.89 3419
2182.33 3293
2182.77 3293
2183.21 3036
2183.65 3143
2184.09 3085
2184.53 2920
2184.97 2814
2185.42 2832
2185.86 2881
2186.30 2914
2186.74 3026
2187.18 3164
2187.62 3343
2188.06 3491
2188.50 3767
2188.94 3681
2189.38 3695
2189.83 3721
2190.27 3795
2190.71 3641
2191.15 3420
2191.59 3447
2192.03 3418
2192.47 3627
2192.91 3426
2193.36 3376
2193.80 3443
2194.24 3520
2194.68 3680
2195.12 3642
2195.56 3828
2196.01 3569
2196.45 3424
2196.89 3530
2197.33 3585
2197.77 3708
2198.22 3616
2198.66 3442
2199.10 3477
2199.54 3646
2199.98 3334
2200.43 3264
2200.87 3327
2201.31 3351
2201.75 3328
2202.20 3136
2202.64 3204
2203.08 3239
2203.52 3300
2203.97 3368
2204.41 3503
2204.85 3352
2205.29 3420
2205.74 3378
2206.18 3598
2206.62 3584
2207.07 3491
2207.51 3259
2207.95 3725
2208.40 3667
2208.84 4019
2209.28 4056
2209.72 3851
2210.17 3897
2210.61 3851
2211.05 3727
2211.50 3664
2211.94 3802
2212.38 3828
2212.83 3506
2213.27 3463
2213.72 3524
2214.16 3517
2214.60 3555
2215.05 3409
2215.49 3296
2215.93 3588
2216.38 3312
2216.82 3291
2217.27 3274
2217.71 3024
2218.15 3148
2218.60 3139
2219.04 3173
2219.49 3189
2219.93 3297
2220.37 3384
2220.82 3270
2221.26 3547
2221.71 3476
2222.15 3746
2222.60 4095
2223.04 4225
2223.49 4762
2223.93 4881
2224.37 5123
2224.82 5181
2225.26 5583
2225.71 5445
2226.15 5415
2226.60 5275
2227.04 5218
2227.49 4964
2227.93 4920
2228.38 4510
2228.82 4218
2229.27 4156
2229.71 3972
2230.16 3928
2230.60 4085
2231.05 3808
2231.50 3792
2231.94 3802
2232.39 3876
2232.83 4184
2233.28 4283
2233.72 4343
2234.17 4057
2234.61 3938
2235.06 3988
2235.51 4059
2235.95 3693
2236.40 3826
2236.84 3719
2237.29 3768
2237.73 3702
2238.18 3805
2238.63 3775
2239.07 3640
2239.52 3723
2239.97 3611
2240.41 3827
2240.86 3666
2241.30 3782
2241.75 3653
2242.20 3572
2242.64 3357
2243.09 3435
2243.54 3448
2243.98 3234
2244.43 3240
2244.88 3072
2245.32 2938
2245.77 3065
2246.22 3384
2246.66 3341
2247.11 3099
2247.56 3259
2248.00 3356
2248.45 3198
2248.90 3171
2249.35 3224
2249.79 3352
2250.24 3676
2250.69 3571
2251.14 3460
2251.58 3495
2252.03 3053
2252.48 3157
2252.92 3181
2253.37 3380
2253.82 3386
2254.27 3225
2254.72 3001
2255.16 2983
2255.61 3161
2256.06 3076
2256.51 3009
2256.95 3117
2257.40 2975
2257.85 2884
2258.30 3008
2258.75 3218
2259.19 3217
2259.64 3366
2260.09 3693
2260.54 3614
2260.99 3537
2261.44 3858
2261.88 4040
2262.33 4044
2262.78 4457
2263.23 4945
2263.68 5036
2264.13 4957
2264.58 5065
2265.02 5205
2265.47 5061
2265.92 5158
2266.37 5111
2266.82 5179
2267.27 5464
2267.72 5235
2268.17 5150
2268.62 5192
2269.06 5104
2269.51 5076
2269.96 4844
2270.41 4858
2270.86 4609
2271.31 4738
2271.76 4908
2272.21 4993
2272.66 4219
2273.11 4348
2273.56 4252
2274.01 3914
2274.46 3556
2274.91 3565
2275.36 3526
2275.81 3414
2276.26 3371
2276.71 3345
2277.16 3419
2277.61 3442
2278.06 3409
2278.51 3560
2278.96 3427
2279.41 3363
2279.86 3763
2280.31 3928
2280.76 3918
2281.21 4060
2281.66 4186
2282.11 4297
2282.56 4359
2283.01 4348
2283.46 4274
2283.91 4118
2284.36 4167
2284.81 3814
2285.26 3661
2285.71 3747
2286.16 3587
2286.61 3952
2287.07 3647
2287.52 3752
2287.97 3992
2288.42 4003
2288.87 4159
2289.32 4473
2289.77 4724
2290.22 5392
2290.67 5680
2291.13 5832
2291.58 6091
2292.03 5731
2292.48 5504
2292.93 5905
2293.38 5621
2293.83 5413
2294.29 5416
2294.74 5014
2295.19 5166
2295.64 4678
2296.09 4835
2296.54 4688
2297.00 4538
2297.45 4102
2297.90 4078
2298.35 3806
2298.80 3953
2299.26 3582
2299.71 3512
2300.16 3696
2300.61 3718
2301.06 3578
2301.52 3333
2301.97 3245
2302.42 3129
2302.87 3312
2303.33 3544
2303.78 3577
2304.23 3603
2304.68 3404
2305.14 3357
2305.59 3684
2306.04 3516
2306.50 3650
2306.95 3679
2307.40 3785
2307.85 3854
2308.31 3869
2308.76 4012
2309.21 4038
2309.67 4140
2310.12 4294
2310.57 4357
2311.03 4505
2311.48 4452
2311.93 4470
2312.39 4294
2312.84 4018
2313.29 3784
2313.75 3863
2314.20 3803
2314.65 3623
2315.11 3394
2315.56 3428
2316.01 3416
2316.47 3316
2316.92 3389
2317.38 3591
2317.83 3613
2318.28 3490
2318.74 3617
2319.19 3520
2319.65 3743
2320.10 3672
2320.55 3622
2321.01 3629
2321.46 3642
2321.92 3875
2322.37 4038
2322.83 4034
2323.28 3965
2323.73 4036
2324.19 4231
2324.64 4107
2325.10 4120
2325.55 4089
2326.01 4058
2326.46 4058
2326.92 4332
2327.37 4362
2327.83 4221
2328.28 4170
2328.74 4261
2329.19 4088
2329.65 3968
2330.10 3897
2330.56 3772
2331.01 3723
2331.47 3732
2331.92 3949
2332.38 3820
2332.83 3580
2333.29 3670
2333.74 3886
2334.20 3422
2334.66 3369
2335.11 3426
2335.57 3575
2336.02 3903
2336.48 3910
2336.93 3855
2337.39 4067
2337.85 4182
2338.30 4458
2338.76 5227
2339.21 5835
2339.67 6323
2340.13 6681
2340.58 7061
2341.04 7333
2341.49 7365
2341.95 7040
2342.41 7193
2342.86 7184
2343.32 6845
2343.78 6674
2344.23 6321
2344.69 6228
2345.15 6497
2345.60 6312
2346.06 6499
2346.52 6234
2346.97 5875
2347.43 6015
2347.89 5690
2348.34 5316
2348.80 5445
2349.26 5315
2349.71 4735
2350.17 4520
2350.63 4096
2351.09 4286
2351.54 4181
2352.00 3973
2352.46 4068
2352.91 4008
2353.37 3839
2353.83 3785
2354.29 3586
2354.74 3713
2355.20 3715
2355.66 3663
2356.12 3594
2356.58 3480
2357.03 3374
2357.49 3579
2357.95 3623
2358.41 3520
2358.86 3511
2359.32 3788
2359.78 3892
2360.24 3863
2360.70 3819
2361.15 4094
2361.61 4125
2362.07 4076
2362.53 4169
2362.99 4215
2363.45 4042
2363.90 4012
2364.36 4089
2364.82 4017
2365.28 4128
2365.74 4157
2366.20 4233
2366.66 4232
2367.11 3938
2367.57 4270
2368.03 4342
2368.49 4547
2368.95 4624
2369.41 4812
2369.87 4818
2370.33 4654
2370.79 4673
2371.24 4703
2371.70 4421
2372.16 4092
2372.62 4000
2373.08 3896
2373.54 3631
2374.00 3699
2374.46 3744
2374.92 3773
2375.38 3765
2375.84 3614
2376.30 3755
2376.76 3898
2377.22 3937
2377.68 4140
2378.14 4034
2378.60 3947
2379.06 4151
2379.52 4186
2379.98 4054
2380.44 4218
2380.90 4048
2381.36 4152
2381.82 4246
2382.28 4152
2382.74 3976
2383.20 3888
2383.66 4149
2384.12 3880
2384.58 4041
2385.04 3766
2385.50 3784
2385.96 3608
2386.42 3442
2386.88 3382
2387.34 3580
2387.80 3617
2388.26 3452
2388.72 3514
2389.19 3453
2389.65 3487
2390.11 3616
2390.57 3726
2391.03 3586
2391.49 3556
2391.95 3505
2392.41 3650
2392.87 3408
2393.33 3703
2393.80 3685
2394.26 3534
2394.72 3540
2395.18 3458
2395.64 3566
2396.10 3540
2396.56 3391
2397.03 3473
2397.49 3388
2397.95 3477
2398.41 3721
2398.87 3499
2399.34 3386
2399.80 3560
2400.26 3657
2400.72 3328
2401.18 3366
2401.65 3335
2402.11 3384
2402.57 3129
2403.03 3255
2403.49 3216
2403.96 3246
2404.42 3477
2404.88 3601
2405.34 3387
2405.81 3364
2406.27 3243
2406.73 3437
2407.19 3640
2407.66 3529
2408.12 3575
2408.58 3601
2409.04 3614
2409.51 3279
2409.97 3173
2410.43 3075
2410.90 3308
2411.36 3119
2411.82 3230
2412.28 3040
2412.75 3295
2413.21 3356
2413.67 3301
2414.14 3100
2414.60 3412
2415.06 3740
2415.53 3767
2415.99 4158
2416.45 3836
2416.92 4112
2417.38 4516
2417.85 4438
2418.31 4490
2418.77 4643
2419.24 4473
2419.70 4447
2420.16 4702
2420.63 4738
2421.09 4723
2421.56 4505
2422.02 4618
2422.48 4419
2422.95 4325
2423.41 4320
2423.88 4153
2424.34 4033
2424.80 4310
2425.27 4260
2425.73 4378
2426.20 4475
2426.66 4855
2427.13 4903
2427.59 4968
2428.06 5157
2428.52 4925
2428.99 4822
2429.45 5013
2429.91 5009
2430.38 4520
2430.84 4425
2431.31 4084
2431.77 4022
2432.24 3968
2432.70 3815
2433.17 3784
2433.63 3620
2434.10 3711
2434.56 3592
2435.03 3856
2435.50 3601
2435.96 3767
2436.43 4006
2436.89 4238
2437.36 4460
2437.82 4688
2438.29 4928
2438.75 5278
2439.22 5717
2439.69 6140
2440.15 6685
2440.62 7025
2441.08 7145
2441.55 6730
2442.01 6962
2442.48 6915
2442.95 6558
2443.41 5932
2443.88 5658
2444.34 4989
2444.81 4549
2445.28 4166
2445.74 3973
2446.21 3796
2446.68 3815
2447.14 3467
2447.61 3380
2448.08 3319
2448.54 3340
2449.01 3315
2449.48 3283
2449.94 3164
2450.41 3562
2450.88 3395
2451.34 3403
2451.81 3267
2452.28 3335
2452.74 3387
2453.21 3385
2453.68 3272
2454.14 3522
2454.61 3458
2455.08 3315
2455.55 3335
2456.01 3285
2456.48 3484
2456.95 3641
2457.42 3586
2457.88 3377
2458.35 3129
2458.82 3256
2459.29 3276
2459.75 3076
2460.22 3094
2460.69 3203
2461.16 3499
2461.62 3558
2462.09 3515
2462.56 3512
2463.03 3377
2463.50 3530
2463.96 3704
2464.43 3556
2464.90 3546
2465.37 3579
2465.84 3678
2466.30 3586
2466.77 3278
2467.24 3346
2467.71 3549
2468.18 3727
2468.65 3799
2469.11 3930
2469.58 3884
2470.05 3575
2470.52 3661
2470.99 3776
2471.46 3599
2471.93 3710
2472.40 3433
2472.86 3247
2473.33 3352
2473.80 3389
2474.27 3236
2474.74 3335
2475.21 3264
2475.68 3324
2476.15 3287
2476.62 3409
2477.09 3542
2477.56 3417
2478.02 3858
2478.49 4129
2478.96 4470
2479.43 4877
2479.90 4975
2480.37 5022
2480.84 5438
2481.31 5037
2481.78 5239
2482.25 5087
2482.72 4774
2483.19 4695
2483.66 4385
2484.13 4258
2484.60 3957
2485.07 4141
2485.54 3889
2486.01 3886
2486.48 3787
2486.95 3941
2487.42 3698
2487.89 3653
2488.36 3773
2488.83 3411
2489.30 3457
2489.77 3424
2490.24 3487
2490.71 3410
2491.18 3422
2491.66 3483
2492.13 3588
2492.60 3494
2493.07 3701
2493.54 3608
2494.01 3685
2494.48 3731
2494.95 3546
2495.42 3660
2495.89 3826
2496.36 3805
2496.84 3726
2497.31 4010
2497.78 3541
2498.25 3500
2498.72 3439
2499.19 3284
2499.66 3331
2500.13 3381
2500.61 3184
2501.08 2970
2501.55 3216
2502.02 3014
2502.49 3095
2502.96 2965
2503.44 2997
2503.91 3121
2504.38 3067
2504.85 3198
2505.32 3220
2505.80 3302
2506.27 3452
2506.74 3682
2507.21 3697
2507.68 3971
2508.16 4026
2508.63 4085
2509.10 4283
2509.57 4348
2510.05 4767
2510.52 4774
2510.99 4595
2511.46 4600
2511.94 4734
2512.41 4687
2512.88 4624
2513.35 4698
2513.83 4690
2514.30 4473
2514.77 4309
2515.24 3899
2515.72 4000
2516.19 4168
2516.66 3951
2517.14 3782
2517.61 3644
2518.08 3736
2518.56 3852
2519.03 3813
2519.50 3818
2519.98 3967
2520.45 3691
2520.92 3542
2521.40 3780
2521.87 3791
2522.34 3731
2522.82 3591
2523.29 3599
2523.76 3459
2524.24 3578
2524.71 3855
2525.19 4017
2525.66 3879
2526.13 4026
2526.61 4098
2527.08 3991
2527.55 4030
2528.03 3873
2528.50 3703
2528.98 3660
2529.45 3541
2529.93 3481
2530.40 3452
2530.87 3536
2531.35 3537
2531.82 3432
2532.30 3383
2532.77 3420
2533.25 3514
2533.72 3738
2534.20 3414
2534.67 3465
2535.15 3442
2535.62 3432
2536.09 3514
2536.57 3752
2537.04 3480
2537.52 3559
2537.99 3661
2538.47 3333
2538.94 3343
2539.42 3525
2539.90 3553
2540.37 3735
2540.85 3708
2541.32 3625
2541.80 3681
2542.27 3761
2542.75 3567
2543.22 3729
2543.70 3678
2544.17 3574
2544.65 3698
2545.13 3939
2545.60 3802
2546.08 4227
2546.55 4089
2547.03 4438
2547.50 4580
2547.98 4835
2548.46 4598
2548.93 4576
2549.41 4846
2549.88 4638
2550.36 4913
2550.84 4897
2551.31 4682
2551.79 4943
2552.27 4734
2552.74 5052
2553.22 5563
2553.70 5834
2554.17 6029
2554.65 6085
2555.12 6532
2555.60 6975
2556.08 7272
2556.55 7708
2557.03 8146
2557.51 7723
2557.99 7295
2558.46 6802
2558.94 6054
2559.42 5984
2559.89 5377
2560.37 5009
2560.85 4719
2561.32 4460
2561.80 4049
2562.28 3821
2562.76 3635
2563.23 3690
2563.71 3690
2564.19 3384
2564.67 3460
2565.14 3495
2565.62 3441
2566.10 3385
2566.58 3329
2567.05 3212
2567.53 3334
2568.01 3313
2568.49 3340
2568.97 3348
2569.44 3131
2569.92 3296
2570.40 3102
2570.88 3300
2571.36 3332
2571.83 3149
2572.31 2948
2572.79 3045
2573.27 3208
2573.75 3016
2574.23 3013
2574.70 3125
2575.18 3245
2575.66 3067
2576.14 3062
2576.62 3067
2577.10 3497
2577.58 3338
2578.05 3132
2578.53 3180
2579.01 3312
2579.49 3372
2579.97 3421
2580.45 3008
2580.93 3073
2581.41 3180
2581.89 3293
2582.37 3419
2582.84 3441
2583.32 3346
2583.80 3251
2584.28 3475
2584.76 3337
2585.24 3092
2585.72 3169
2586.20 3292
2586.68 3277
2587.16 3119
2587.64 3280
2588.12 3303
2588.60 3111
2589.08 3427
2589.56 3179
2590.04 3407
2590.52 3641
2591.00 3655
2591.48 3772
2591.96 3719
2592.44 3730
2592.92 3848
2593.40 4379
2593.88 4309
2594.36 4415
2594.84 4720
2595.32 4631
2595.80 4640
2596.28 4821
2596.76 4820
2597.24 4992
2597.72 4625
2598.20 4322
2598.68 4315
2599.16 4231
2599.64 4149
2600.13 3768
2600.61 3976
2601.09 3841
2601.57 3765
2602.05 3505
2602.53 3431
2603.01 3226
2603.49 3278
2603.97 3241
2604.45 3131
2604.94 3142
2605.42 3322
2605.90 3254
2606.38 3276
2606.86 3443
2607.34 3728
2607.82 3722
2608.31 3962
2608.79 4344
2609.27 4684
2609.75 5005
2610.23 4931
2610.71 4994
2611.20 4964
2611.68 4947
2612.16 5067
2612.64 5041
2613.12 4870
2613.61 4697
2614.09 4588
2614.57 4502
2615.05 4541
2615.53 4247
2616.02 4577
2616.50 3985
2616.98 3770
2617.46 3961
2617.95 3369
2618.43 3245
2618.91 3459
2619.39 3229
2619.88 2959
2620.36 3109
2620.84 3169
2621.32 3073
2621.81 2922
2622.29 3190
2622.77 3207
2623.26 3319
2623.74 3261
2624.22 3149
2624.70 2953
2625.19 3375
2625.67 3128
2626.15 3230
2626.64 3288
2627.12 3171
2627.60 3262
2628.09 3419
2628.57 3265
2629.05 3639
2629.54 3503
2630.02 3547
2630.50 3431
2630.99 3409
2631.47 3555
2631.96 3518
2632.44 3684
2632.92 3652
2633.41 3559
2633.89 3484
2634.38 3514
2634.86 3570
2635.34 3226
2635.83 3480
2636.31 3415
2636.80 3567
2637.28 3516
2637.76 3697
2638.25 3795
2638.73 3799
2639.22 3542
2639.70 3578
2640.19 3663
2640.67 3636
2641.16 3716
2641.64 4037
2642.12 3825
2642.61 3581
2643.09 3471
2643.58 3634
2644.06 3498
2644.55 3533
2645.03 3271
2645.52 3067
2646.00 3146
2646.49 3143
2646.97 3428
2647.46 3239
2647.94 3526
2648.43 3181
2648.91 3313
2649.40 3459
2649.89 3223
2650.37 3211
2650.86 3044
2651.34 3148
2651.83 3392
2652.31 3430
2652.80 3225
2653.28 3615
2653.77 3514
2654.26 3445
2654.74 3516
2655.23 3681
2655.71 3344
2656.20 3465
2656.69 3334
2657.17 3369
2657.66 3352
2658.14 3397
2658.63 2979
2659.12 2979
2659.60 2992
2660.09 2849
2660.58 3099
2661.06 3021
2661.55 3091
2662.03 3097
2662.52 3000
2663.01 3177
2663.49 3031
2663.98 2963
2664.47 3010
2664.95 3383
2665.44 3274
2665.93 3492
2666.42 3370
2666.90 3360
2667.39 3276
2667.88 3386
2668.36 3459
2668.85 3405
2669.34 3458
2669.82 3613
2670.31 3833
2670.80 3694
2671.29 3894
2671.77 3961
2672.26 3942
2672.75 4281
2673.24 4643
2673.72 4560
2674.21 4599
2674.70 4606
2675.19 4378
2675.67 4608
2676.16 4576
2676.65 4694
2677.14 4606
2677.63 4427
2678.11 4677
2678.60 4702
2679.09 4674
2679.58 4986
2680.07 4763
2680.55 5226
2681.04 5736
2681.53 5801
2682.02 6089
2682.51 6597
2683.00 6696
2683.48 6819
2683.97 7479
2684.46 7255
2684.95 7392
2685.44 6863
2685.93 7137
2686.42 6798
2686.90 6422
2687.39 5926
2687.88 5173
2688.37 5191
2688.86 4912
2689.35 4196
2689.84 4030
2690.33 3650
2690.82 3514
2691.31 3757
2691.79 3760
2692.28 3497
2692.77 3617
2693.26 3617
2693.75 3578
2694.24 3880
2694.73 3724
2695.22 3525
2695.71 3605
2696.20 3551
2696.69 3497
2697.18 3860
2697.67 3858
2698.16 3851
2698.65 3892
2699.14 3926
2699.63 3948
2700.12 4044
2700.61 3870
2701.10 3662
2701.59 3616
2702.08 3857
2702.57 4128
2703.06 4215
2703.55 4124
2704.04 3956
2704.53 3896
2705.02 3881
2705.51 3854
2706.00 3734
2706.49 3669
2706.98 3447
2707.47 3512
2707.96 3585
2708.45 3638
2708.95 3630
2709.44 3519
2709.93 3396
2710.42 3535
2710.91 3436
2711.40 3758
2711.89 3651
2712.38 3694
2712.87 3764
2713.36 3678
2713.86 3585
2714.35 3668
2714.84 3849
2715.33 3721
2715.82 3744
2716.31 3402
2716.80 3506
2717.30 3398
2717.79 3421
2718.28 3394
2718.77 3425
2719.26 3361
2719.75 3235
2720.25 3301
2720.74 3529
2721.23 3545
2721.72 3888
2722.21 3915
2722.70 3979
2723.20 4110
2723.69 3923
2724.18 4067
2724.67 4042
2725.17 3691
2725.66 3793
2726.15 3851
2726.64 3819
2727.14 3609
2727.63 3586
2728.12 3379
2728.61 3481
2729.11 3361
2729.60 3240
2730.09 3315
2730.58 3237
2731.08 3344
2731.57 3362
2732.06 3419
2732.55 3335
2733.05 3388
2733.54 3434
2734.03 3365
2734.53 3413
2735.02 3129
2735.51 3338
2736.01 3397
2736.50 3622
2736.99 3581
2737.49 3465
2737.98 3597
2738.47 3695
2738.97 3589
2739.46 3577
2739.95 3584
2740.45 3584
2740.94 3594
2741.43 3365
2741.93 3173
2742.42 3182
2742.92 3270
2743.41 3274
2743.90 3149
2744.40 3086
2744.89 2908
2745.39 2828
2745.88 3050
2746.37 3108
2746.87 3168
2747.36 3015
2747.86 3115
2748.35 3184
2748.85 3303
2749.34 3289
2749.83 3175
2750.33 3175
2750.82 3125
2751.32 3441
2751.81 3106
2752.31 3100
2752.80 3351
2753.30 3506
2753.79 3574
2754.29 3527
2754.78 3628
2755.28 3615
2755.77 3704
2756.27 3744
2756.76 3625
2757.26 3710
2757.75 3335
2758.25 3499
2758.74 3339
2759.24 3330
2759.73 3287
2760.23 3432
2760.72 3603
2761.22 3371
2761.71 3148
2762.21 3015
2762.71 3000
2763.20 3176
2763.70 3336
2764.19 3226
2764.69 3156
2765.18 3070
2765.68 3337
2766.18 3238
2766.67 3045
2767.17 3097
2767.66 3077
2768.16 3152
2768.66 3306
2769.15 3244
2769.65 3273
2770.15 3315
2770.64 3411
2771.14 3472
2771.63 3665
2772.13 3663
2772.63 3802
2773.12 4001
2773.62 4214
2774.12 4238
2774.61 3872
2775.11 3883
2775.61 3987
2776.10 3995
2776.60 4110
2777.10 4126
2777.60 4150
2778.09 4075
2778.59 4007
2779.09 4042
2779.58 3864
2780.08 4050
2780.58 4048
2781.08 4052
2781.57 3881
2782.07 3596
2782.57 3548
2783.06 3775
2783.56 3638
2784.06 3589
2784.56 3744
2785.06 3655
2785.55 3769
2786.05 3513
2786.55 3570
2787.05 3343
2787.54 3330
2788.04 3423
2788.54 3335
2789.04 3200
2789.54 3401
2790.03 3339
2790.53 3355
2791.03 3255
2791.53 3239
2792.03 3254
2792.52 3443
2793.02 3514
2793.52 3971
2794.02 4408
2794.52 4803
2795.02 5354
2795.52 5833
2796.01 6691
2796.51 6965
2797.01 7362
2797.51 8469
2798.01 8749
2798.51 8334
2799.01 8273
2799.51 8212
2800.00 7083
2800.50 6635
2801.00 6573
2801.50 5811
2802.00 5366
2802.50 5170
2803.00 4783
2803.50 4605
2804.00 4651
2804.50 4546
2805.00 4452
2805.50 4919
2806.00 5540
2806.50 6039
2806.99 6254
2807.49 6694
2807.99 7284
2808.49 8098
2808.99 8070
2809.49 8436
2809.99 8833
2810.49 8463
2810.99 8262
2811.49 7573
2811.99 7083
2812.49 6533
2812.99 5753
2813.49 5226
2813.99 4817
2814.49 4419
2814.99 4128
2815.49 4257
2815.99 4214
2816.50 3684
2817.00 3694
2817.50 3959
2818.00 3943
2818.50 4014
2819.00 3901
2819.50 4267
2820.00 4127
2820.50 4162
2821.00 4120
2821.50 4127
2822.00 4067
2822.50 3900
2823.00 3630
2823.51 3577
2824.01 3629
2824.51 3716
2825.01 3721
2825.51 3643
2826.01 3628
2826.51 3568
2827.01 3835
2827.52 3736
2828.02 3753
2828.52 3648
2829.02 3554
2829.52 3791
2830.02 3590
2830.53 3489
2831.03 3697
2831.53 3637
2832.03 3748
2832.53 3509
2833.03 3388
2833.54 3638
2834.04 3675
2834.54 3714
2835.04 3835
2835.54 3927
2836.05 3943
2836.55 4183
2837.05 4288
2837.55 4413
2838.06 4616
2838.56 4426
2839.06 4394
2839.56 4443
2840.07 4358
2840.57 4016
2841.07 4125
2841.57 4078
2842.08 4216
2842.58 4072
2843.08 3749
2843.58 3705
2844.09 3870
2844.59 3867
2845.09 3692
2845.60 3728
2846.10 3955
2846.60 3954
2847.11 4112
2847.61 4221
2848.11 4229
2848.62 4060
2849.12 4151
2849.62 4100
2850.13 3976
2850.63 4122
2851.13 3628
2851.64 3712
2852.14 3587
2852.64 3598
2853.15 3691
2853.65 3530
2854.15 3571
2854.66 3447
2855.16 3493
2855.67 3365
2856.17 3437
2856.67 3534
2857.18 3634
2857.68 3613
2858.19 3637
2858.69 3714
2859.19 3541
2859.70 3801
2860.20 3779
2860.71 3495
2861.21 3526
2861.72 3841
2862.22 3809
2862.73 3800
2863.23 3727
2863.73 3643
2864.24 3498
2864.74 3405
2865.25 3292
2865.75 3151
2866.26 3193
2866.76 3218
2867.27 3146
2867.77 3124
2868.28 3188
2868.78 3197
2869.29 3294
2869.79 3324
2870.30 3458
2870.80 3564
2871.31 3505
2871.81 3535
2872.32 3432
2872.83 3686
2873.33 3695
2873.84 3682
2874.34 3924
2874.85 3990
2875.35 3881
2875.86 3884
2876.36 3924
2876.87 4119
2877.38 3911
2877.88 4129
2878.39 4268
2878.89 4381
2879.40 4895
2879.91 4990
2880.41 5261
2880.92 5596
2881.42 5960
2881.93 6582
2882.44 6514
2882.94 6505
2883.45 6577
2883.96 7069
2884.46 6813
2884.97 6416
2885.48 6197
2885.98 6411
2886.49 6847
2886.99 7169
2887.50 6787
2888.01 7281
2888.52 7059
2889.02 6752
2889.53 6378
2890.04 5812
2890.54 5559
2891.05 5480
2891.56 5008
2892.06 4675
2892.57 4179
2893.08 4257
2893.59 4166
2894.09 3962
2894.60 4099
2895.11 4008
2895.62 3833
2896.12 3834
2896.63 3923
2897.14 3938
2897.65 4051
2898.15 3681
2898.66 4128
2899.17 4352
2899.68 3981
2900.18 4154
2900.69 3924
2901.20 3853
2901.71 4184
2902.22 4024
2902.72 4150
2903.23 4222
2903.74 4016
2904.25 4515
2904.76 4259
2905.26 4154
2905.77 4495
2906.28 4520
2906.79 4287
2907.30 4238
2907.81 4365
2908.32 4149
2908.82 3979
2909.33 4148
2909.84 4329
2910.35 4125
2910.86 3915
2911.37 3926
2911.88 3899
2912.38 4060
2912.89 4203
2913.40 4136
2913.91 4189
2914.42 4002
2914.93 4053
2915.44 4351
2915.95 4483
2916.46 4452
2916.97 4322
2917.48 4450
2917.99 4558
2918.50 4326
2919.00 4787
2919.51 4960
2920.02 4808
2920.53 4978
2921.04 5133
2921.55 5376
2922.06 5698
2922.57 5925
2923.08 6488
2923.59 7088
2924.10 7453
2924.61 8227
2925.12 9279
2925.63 9913
2926.14 9882
2926.65 9902
2927.16 10059
2927.67 9726
2928.18 8999
2928.69 8194
2929.20 7356
2929.71 6949
2930.22 5754
2930.73 5237
2931.25 4635
2931.76 4209
2932.27 4215
2932.78 4017
2933.29 3708
2933.80 3583
2934.31 3890
2934.82 3910
2935.33 3724
2935.84 3565
2936.35 3610
2936.86 3575
2937.38 3569
2937.89 3662
2938.40 3682
2938.91 3792
2939.42 3655
2939.93 3711
2940.44 3543
2940.95 3494
2941.47 3596
2941.98 3815
2942.49 3866
2943.00 3851
2943.51 4024
2944.02 4105
2944.53 4137
2945.05 4399
2945.56 4514
2946.07 4891
2946.58 4779
2947.09 5131
2947.61 5059
2948.12 4604
2948.63 4630
2949.14 4701
2949.65 4476
2950.17 4120
2950.68 4095
2951.19 4124
2951.70 3845
2952.22 3717
2952.73 3935
2953.24 3799
2953.75 3772
2954.27 3781
2954.78 3800
2955.29 3924
2955.80 3779
2956.32 3617
2956.83 3605
2957.34 3753
2957.85 3904
2958.37 4068
2958.88 4181
2959.39 3999
2959.91 4219
2960.42 4577
2960.93 4706
2961.45 4587
2961.96 4813
2962.47 5063
2962.99 4770
2963.50 4524
2964.01 4736
2964.53 4645
2965.04 4463
2965.55 4320
2966.07 3967
2966.58 3875
2967.09 3704
2967.61 3708
2968.12 3464
2968.63 3345
2969.15 3567
2969.66 3427
2970.18 3312
2970.69 3486
2971.20 3242
2971.72 3453
2972.23 3480
2972.75 3585
2973.26 3609
2973.78 3692
2974.29 3703
2974.80 3487
2975.32 3529
2975.83 3480
2976.35 3401
2976.86 3555
2977.38 3488
2977.89 3440
2978.41 3396
2978.92 3692
2979.43 3715
2979.95 3426
2980.46 3591
2980.98 3753
2981.49 3894
2982.01 3833
2982.52 3724
2983.04 3888
2983.55 3858
2984.07 3754
2984.58 3772
2985.10 3752
2985.61 3690
2986.13 4036
2986.65 4134
2987.16 3780
2987.68 3848
2988.19 3857
2988.71 4016
2989.22 4015
2989.74 3846
2990.25 4156
2990.77 4092
2991.29 3965
2991.80 3814
2992.32 4408
2992.83 4284
2993.35 4584
2993.86 4696
2994.38 4848
2994.90 5009
2995.41 4834
2995.93 4967
2996.45 5117
2996.96 5779
2997.48 5494
2997.99 5481
2998.51 6150
2999.03 6266
2999.54 6228
3000.06 6363
3000.58 5973
3001.09 5963
3001.61 5854
3002.13 5665
3002.64 5860
3003.16 6101
3003.68 5987
3004.19 6344
3004.71 6476
3005.23 6585
3005.74 6576
3006.26 6599
3006.78 6302
3007.30 5837
3007.81 5630
3008.33 5565
3008.85 5379
3009.36 4937
3009.88 4534
3010.40 4266
3010.92 4333
3011.43 4051
3011.95 3574
3012.47 3734
3012.99 3926
3013.50 3413
3014.02 3375
3014.54 3653
3015.06 3668
3015.58 3729
3016.09 3680
3016.61 3837
3017.13 3947
3017.65 3790
3018.17 4125
3018.68 4210
3019.20 4086
3019.72 4149
3020.24 4172
3020.76 4334
3021.28 4146
3021.79 4315
3022.31 4454
3022.83 4611
3023.35 4737
3023.87 4945
3024.39 4839
3024.90 5251
3025.42 5352
3025.94 5506
3026.46 5065
3026.98 5273
3027.50 5152
3028.02 4749
3028.54 4509
3029.06 4664
3029.57 4452
3030.09 4066
3030.61 4204
3031.13 4153
3031.65 4125
3032.17 4284
3032.69 4320
3033.21 4703
3033.73 4935
3034.25 4927
3034.77 5452
3035.29 5595
3035.81 5553
3036.33 5665
3036.85 5805
3037.37 5921
3037.89 5863
3038.40 5435
3038.92 5204
3039.44 4890
3039.96 4670
3040.48 4343
3041.00 3888
3041.52 3933
3042.04 3710
3042.56 3509
3043.09 3647
3043.61 3685
3044.13 3441
3044.65 3422
3045.17 3546
3045.69 3528
3046.21 3516
3046.73 3357
3047.25 3377
3047.77 3335
3048.29 3326
3048.81 3462
3049.33 3427
3049.85 3557
3050.37 3479
3050.89 3639
3051.41 3533
3051.94 3393
3052.46 3336
3052.98 3660
3053.50 3467
3054.02 3624
3054.54 3570
3055.06 3478
3055.58 3763
3056.10 3805
3056.63 3628
3057.15 3466
3057.67 3570
3058.19 3652
3058.71 3748
3059.23 3719
3059.76 3497
3060.28 3453
3060.80 3433
3061.32 3768
3061.84 3795
3062.36 3555
3062.89 3569
3063.41 3683
3063.93 3753
3064.45 3722
3064.97 3618
3065.50 3822
3066.02 3795
3066.54 3832
3067.06 3717
3067.58 3618
3068.11 3797
3068.63 3970
3069.15 3726
3069.67 3842
3070.20 3894
3070.72 3761
3071.24 3819
3071.76 3628
3072.29 3684
3072.81 3905
3073.33 3736
3073.86 3828
3074.38 4129
3074.90 4059
3075.42 4028
3075.95 4384
3076.47 4388
3076.99 4226
3077.52 4169
3078.04 4348
3078.56 4420
3079.09 4410
3079.61 4786
3080.13 4504
3080.66 4657
3081.18 4562
3081.70 4303
3082.23 4479
3082.75 3985
3083.27 3759
3083.80 3918
3084.32 3846
3084.85 4016
3085.37 4232
3085.89 3932
3086.42 3786
3086.94 3671
3087.46 3645
3087.99 3524
3088.51 3746
3089.04 3681
3089.56 3761
3090.09 3776
3090.61 3518
3091.13 3587
3091.66 3618
3092.18 3676
3092.71 3670
3093.23 3462
3093.76 3410
3094.28 3476
3094.81 3394
3095.33 3585
3095.85 3752
3096.38 3840
3096.90 3827
3097.43 4019
3097.95 4296
3098.48 4317
3099.00 4630
3099.53 5043
3100.05 5555
3100.58 5797
3101.10 6163
3101.63 6768
3102.15 7235
3102.68 7750
3103.21 8531
3103.73 8221
3104.26 8605
3104.78 9336
3105.31 8956
3105.83 7899
3106.36 7343
3106.88 6735
3107.41 5939
3107.94 5796
3108.46 4952
3108.99 4729
3109.51 4752
3110.04 4434
3110.56 4706
3111.09 4731
3111.62 4657
3112.14 4759
3112.67 4743
3113.19 4521
3113.72 4439
3114.25 4329
3114.77 4367
3115.30 3951
3115.83 3832
3116.35 3589
3116.88 3649
3117.41 3593
3117.93 3510
3118.46 3480
3118.99 3532
3119.51 3586
3120.04 3160
3120.57 3061
3121.09 3350
3121.62 3371
3122.15 3565
3122.67 3454
3123.20 3642
3123.73 3779
3124.25 3273
3124.78 3280
3125.31 3452
3125.84 3512
3126.36 3431
3126.89 3304
3127.42 3415
3127.95 3415
3128.47 3429
3129.00 3396
3129.53 3389
3130.06 3606
3130.58 3499
3131.11 3508
3131.64 3470
3132.17 3516
3132.69 3357
3133.22 3283
3133.75 3203
3134.28 3377
3134.81 3382
3135.33 3265
3135.86 3212
3136.39 3531
3136.92 3476
3137.45 3652
3137.97 3345
3138.50 3750
3139.03 3535
3139.56 3643
3140.09 3620
3140.62 3424
3141.15 3495
3141.67 3564
3142.20 3293
3142.73 3362
3143.26 3217
3143.79 3267
3144.32 3237
3144.85 3511
3145.38 3463
3145.90 3414
3146.43 3625
3146.96 4046
3147.49 4252
3148.02 4113
3148.55 4133
3149.08 4507
3149.61 4581
3150.14 4638
3150.67 4589
3151.20 4665
3151.73 4288
3152.25 4190
3152.78 4088
3153.31 3808
3153.84 3700
3154.37 3639
3154.90 3673
3155.43 3708
3155.96 3731
3156.49 3539
3157.02 3637
3157.55 4082
3158.08 3777
3158.61 3709
3159.14 3812
3159.67 3672
3160.20 3766
3160.73 3673
3161.26 3463
3161.79 3574
3162.32 3537
3162.85 3633
3163.38 3490
3163.91 3505
3164.44 3353
3164.98 3381
3165.51 3369
3166.04 3265
3166.57 3637
3167.10 3584
3167.63 3544
3168.16 3372
3168.69 3586
3169.22 3619
3169.75 3460
3170.28 3601
3170.81 3658
3171.35 3440
3171.88 3395
3172.41 3554
3172.94 3459
3173.47 3258
3174.00 3340
3174.53 3323
3175.06 3221
3175.60 3399
3176.13 3319
3176.66 3194
3177.19 3416
3177.72 3353
3178.25 3303
3178.78 3382
3179.32 3544
3179.85 3485
3180.38 3590
3180.91 3700
3181.44 3540
3181.98 3354
3182.51 3228
3183.04 3290
3183.57 3259
3184.10 3214
3184.64 3163
3185.17 3348
3185.70 3296
3186.23 3254
3186.77 3401
3187.30 3473
3187.83 3282
3188.36 3337
3188.90 3275
3189.43 3387
3189.96 3522
3190.49 3505
3191.03 3360
3191.56 3441
3192.09 3130
3192.62 3282
3193.16 3666
3193.69 3417
3194.22 3475
3194.76 3431
3195.29 3523
3195.82 3495
3196.36 3329
3196.89 3245
3197.42 3565
3197.96 3793
3198.49 3710
3199.02 3749
3199.56 3759
3200.09 3624
3200.62 3759
3201.16 3886
3201.69 4010
3202.22 4216
3202.76 4377
3203.29 4239
3203.82 4011
3204.36 4073
3204.89 4071
3205.43 4232
3205.96 4090
3206.49 4201
3207.03 4145
3207.56 4186
3208.10 4023
3208.63 4026
3209.16 3976
3209.70 4136
3210.23 4128
3210.77 4142
3211.30 4066
3211.84 4232
3212.37 4290
3212.91 4164
3213.44 4197
3213.97 4289
3214.51 4237
3215.04 4140
3215.58 3785
3216.11 3748
3216.65 3529
3217.18 3395
3217.72 3303
3218.25 3660
3218.79 3657
3219.32 3680
3219.86 3445
3220.39 3420
3220.93 3473
3221.46 3393
3222.00 3647
3222.53 3621
3223.07 3764
3223.61 3744
3224.14 3966
3224.68 3908
3225.21 3755
3225.75 4016
3226.28 3994
3226.82 3978
3227.36 3799
3227.89 3781
3228.43 3516
3228.96 3613
3229.50 3456
3230.03 3583
3230.57 3536
3231.11 3157
3231.64 3257
3232.18 3288
3232.71 3368
3233.25 3230
3233.79 3179
3234.32 3150
3234.86 3285
3235.40 3336
3235.93 3463
3236.47 3383
3237.01 3445
3237.54 3540
3238.08 3613
3238.62 3528
3239.15 3448
3239.69 3824
3240.23 3623
3240.76 3589
3241.30 3445
3241.84 3844
3242.37 3706
3242.91 3740
3243.45 3626
3243.99 3595
3244.52 3380
3245.06 3365
3245.60 3370
3246.13 3571
3246.67 3656
3247.21 3304
3247.75 3406
3248.28 3322
3248.82 3381
3249.36 3443
3249.90 3458
3250.43 3442
3250.97 3766
3251.51 3656
3252.05 3596
3252.59 3533
3253.12 3631
3253.66 3646
3254.20 3591
3254.74 3561
3255.28 3617
3255.81 3731
3256.35 3767
3256.89 4021
3257.43 4311
3257.97 4325
3258.50 4578
3259.04 5150
3259.58 5392
3260.12 5491
3260.66 5909
3261.20 5823
3261.74 6148
3262.27 5950
3262.81 6119
3263.35 6135
3263.89 6479
3264.43 6381
3264.97 6455
3265.51 6580
3266.05 6393
3266.58 6341
3267.12 6778
3267.66 6842
3268.20 7240
3268.74 7065
3269.28 6458
3269.82 5891
3270.36 5738
3270.90 5188
3271.44 4888
3271.98 4491
3272.52 4227
3273.06 4266
3273.60 4058
3274.14 4017
3274.67 3910
3275.21 3966
3275.75 4139
3276.29 3994
3276.83 4112
3277.37 4192
3277.91 3896
3278.45 3931
3278.99 4191
3279.53 4258
3280.07 4280
3280.61 4555
3281.15 4718
3281.69 4588
3282.23 4710
3282.78 4573
3283.32 4584
3283.86 4698
3284.40 4812
3284.94 4735
3285.48 4987
3286.02 5111
3286.56 5342
3287.10 5035
3287.64 5112
3288.18 5228
3288.72 5191
3289.26 5131
3289.80 5189
3290.34 5003
3290.89 4991
3291.43 5248
3291.97 5309
3292.51 5946
3293.05 5918
3293.59 6138
3294.13 6437
3294.67 6851
3295.22 7324
3295.76 7870
3296.30 7999
3296.84 7738
3297.38 7769
3297.92 8093
3298.46 7632
3299.01 7146
3299.55 6625
3300.09 6095
3300.63 5916
3301.17 5402
3301.71 5108
3302.26 5149
3302.80 4747
3303.34 4502
3303.88 4292
3304.42 4147
3304.97 4228
3305.51 4071
3306.05 4330
3306.59 4453
3307.14 4316
3307.68 4512
3308.22 4450
3308.76 4391
3309.31 3974
3309.85 3889
3310.39 4099
3310.93 4080
3311.48 4030
3312.02 3954
3312.56 4032
3313.10 4488
3313.65 4487
3314.19 4578
3314.73 4331
3315.28 4738
3315.82 4869
3316.36 4681
3316.91 5195
3317.45 5206
3317.99 5399
3318.54 5460
3319.08 5624
3319.62 5805
3320.17 5837
3320.71 6032
3321.25 6323
3321.80 6325
3322.34 6342
3322.88 6244
3323.43 6132
3323.97 6213
3324.51 6061
3325.06 6085
3325.60 5999
3326.15 5978
3326.69 5937
3327.23 5599
3327.78 5458
3328.32 5288
3328.87 5354
3329.41 5439
3329.95 5829
3330.50 6546
3331.04 7388
3331.59 8418
3332.13 10259
3332.68 12231
3333.22 14388
3333.77 17646
3334.31 21551
3334.85 24255
3335.40 27154
3335.94 30580
3336.49 32597
3337.03 33732
3337.58 34337
3338.12 33320
3338.67 31946
3339.21 28912
3339.76 25397
3340.30 22822
3340.85 18963
3341.39 15553
3341.94 12730
3342.48 10403
3343.03 9015
3343.57 7620
3344.12 6778
3344.66 6315
3345.21 5945
3345.76 5752
3346.30 5621
3346.85 5244
3347.39 5168
3347.94 5022
3348.48 5168
3349.03 5111
3349.58 5361
3350.12 5183
3350.67 5371
3351.21 5681
3351.76 5646
3352.31 5720
3352.85 5683
3353.40 6056
3353.94 6054
3354.49 6570
3355.04 6566
3355.58 6486
3356.13 6578
3356.68 6466
3357.22 6414
3357.77 6225
3358.31 5993
3358.86 5538
3359.41 5181
3359.95 5050
3360.50 4822
3361.05 4779
3361.59 4758
3362.14 4445
3362.69 4324
3363.24 4522
3363.78 4476
3364.33 4738
3364.88 4586
3365.42 4677
3365.97 4293
3366.52 4303
3367.06 4242
3367.61 4289
3368.16 4264
3368.71 4382
3369.25 4253
3369.80 4514
3370.35 4676
3370.90 4482
3371.44 4719
3371.99 5143
3372.54 5392
3373.09 5563
3373.64 5820
3374.18 6030
3374.73 6174
3375.28 6297
3375.83 6391
3376.37 5913
3376.92 5836
3377.47 5805
3378.02 5626
3378.57 5005
3379.12 4700
3379.66 4408
3380.21 4037
3380.76 3966
3381.31 4035
3381.86 4100
3382.41 3815
3382.95 3590
3383.50 3811
3384.05 3734
3384.60 3728
3385.15 3824
3385.70 3869
3386.25 3829
3386.80 3971
3387.34 3860
3387.89 3608
3388.44 3743
3388.99 3866
3389.54 3590
3390.09 3697
3390.64 3988
3391.19 3756
3391.74 3690
3392.29 3736
3392.84 3546
3393.38 3560
3393.93 3927
3394.48 3814
3395.03 3646
3395.58 3935
3396.13 3771
3396.68 3564
3397.23 3565
3397.78 3661
3398.33 3382
3398.88 3314
3399.43 3431
3399.98 3287
3400.53 3083
3401.08 3211
3401.63 3339
3402.18 3156
3402.73 3144
3403.28 3123
3403.83 3182
3404.38 3144
3404.93 3218
3405.48 3280
3406.03 3256
3406.58 2993
3407.13 3162
3407.68 3219
3408.23 3362
3408.79 3372
3409.34 3537
3409.89 3503
3410.44 3462
3410.99 3705
3411.54 3738
3412.09 3853
3412.64 3892
3413.19 3965
3413.74 3931
3414.29 3777
3414.84 3947
3415.40 3940
3415.95 3749
3416.50 3601
3417.05 3494
3417.60 3401
3418.15 3256
3418.70 3221
3419.26 3087
3419.81 3053
3420.36 3264
3420.91 3243
3421.46 3177
3422.01 3049
3422.57 3235
3423.12 3234
3423.67 3307
3424.22 3801
3424.77 3555
3425.32 3403
3425.88 3465
3426.43 3320
3426.98 3397
3427.53 3445
3428.08 3206
3428.64 2963
3429.19 2941
3429.74 3115
3430.29 2985
3430.85 2935
3431.40 2901
3431.95 3035
3432.50 2913
3433.06 3196
3433.61 2969
3434.16 3018
3434.71 3128
3435.27 3032
3435.82 2896
3436.37 3373
3436.93 3199
3437.48 3080
3438.03 3228
3438.58 3158
3439.14 3271
3439.69 3345
3440.24 3322
3440.80 3419
3441.35 3484
3441.90 3341
3442.46 3307
3443.01 3554
3443.56 3153
3444.12 3306
3444.67 3209
3445.22 3088
3445.78 3041
3446.33 2982
3446.89 2897
3447.44 3012
3447.99 3078
3448.55 3079
3449.10 3017
3449.65 3067
3450.21 2962
3450.76 2980
3451.32 3067
3451.87 3072
3452.42 3019
3452.98 2711
3453.53 2731
3454.09 2960
3454.64 2935
3455.20 2918
3455.75 2892
3456.30 2692
3456.86 2801
3457.41 2922
3457.97 2806
3458.52 2831
3459.08 2777
3459.63 2900
3460.19 2742
3460.74 2741
3461.30 2696
3461.85 2606
3462.41 2664
3462.96 2875
3463.52 2994
3464.07 2831
3464.63 2796
3465.18 2765
3465.74 2942
3466.29 2948
3466.85 3019
3467.40 3032
3467.96 3145
3468.51 2960
3469.07 2981
3469.63 3015
3470.18 3093
3470.74 3091
3471.29 3141
3471.85 3002
3472.40 3393
3472.96 3358
3473.52 3189
3474.07 3075
3474.63 3233
3475.18 3127
3475.74 3019
3476.29 3346
3476.85 3514
3477.41 3192
3477.96 3208
3478.52 3400
3479.08 3697
3479.63 3781
3480.19 3816
3480.74 3700
3481.30 3748
3481.86 3702
3482.41 3770
3482.97 3538
3483.53 3453
3484.08 3587
3484.64 3818
3485.20 3799
3485.75 3590
3486.31 3691
3486.87 3644
3487.43 3867
3487.98 3953
3488.54 4227
3489.10 4676
3489.65 5128
3490.21 5809
3490.77 6213
3491.33 7093
3491.88 8141
3492.44 8373
3493.00 8621
3493.55 8410
3494.11 7946
3494.67 7956
3495.23 7432
3495.78 6807
3496.34 6459
3496.90 5713
3497.46 5688
3498.02 5915
3498.57 5503
3499.13 5512
3499.69 5594
3500.25 5800
3500.81 6038
3501.36 6128
3501.92 6346
3502.48 6239
3503.04 6070
3503.60 5874
3504.15 5890
3504.71 6032
3505.27 6143
3505.83 6090
3506.39 5992
3506.95 5910
3507.50 5913
3508.06 5643
3508.62 5095
3509.18 4676
3509.74 4569
3510.30 4330
3510.86 4138
3511.42 3965
3511.97 3806
3512.53 3706
3513.09 3564
3513.65 3449
3514.21 3533
3514.77 3246
3515.33 3244
3515.89 3100
3516.45 3105
3517.01 3277
3517.57 3265
3518.13 3214
3518.69 3246
3519.24 3367
3519.80 3383
3520.36 3566
3520.92 3632
3521.48 3637
3522.04 3792
3522.60 3823
3523.16 3739
3523.72 3547
3524.28 3839
3524.84 3770
3525.40 3659
3525.96 3723
3526.52 3772
3527.08 3524
3527.64 3581
3528.20 3575
3528.76 3575
3529.32 3392
3529.88 3396
3530.44 3260
3531.00 3044
3531.56 3098
3532.13 3206
3532.69 3138
3533.25 3366
3533.81 3381
3534.37 3357
3534.93 3362
3535.49 3290
3536.05 3535
3536.61 3578
3537.17 3664
3537.73 3650
3538.29 3751
3538.85 3682
3539.42 3945
3539.98 4093
3540.54 4236
3541.10 4200
3541.66 4259
3542.22 4285
3542.78 4252
3543.34 4332
3543.91 4736
3544.47 4653
3545.03 4579
3545.59 4317
3546.15 4069
3546.71 4398
3547.28 4112
3547.84 3602
3548.40 3721
3548.96 3538
3549.52 3448
3550.09 3306
3550.65 3459
3551.21 3314
3551.77 3188
3552.33 3556
3552.90 3529
3553.46 3506
3554.02 3427
3554.58 3235
3555.14 3427
3555.71 3416
3556.27 3508
3556.83 3594
3557.39 3569
3557.96 3505
3558.52 3372
3559.08 3335
3559.64 3551
3560.21 3494
3560.77 3561
3561.33 3521
3561.90 3438
3562.46 3484
3563.02 3452
3563.58 3181
3564.15 3161
3564.71 3024
3565.27 3222
3565.84 3165
3566.40 3099
3566.96 3114
3567.53 3092
3568.09 2886
3568.65 2787
3569.22 2843
3569.78 2966
3570.34 2727
3570.91 2676
3571.47 2756
3572.04 2754
3572.60 2783
3573.16 2885
3573.73 2891
3574.29 2938
3574.85 2814
3575.42 3043
3575.98 2897
3576.55 2969
3577.11 2879
3577.67 2934
3578.24 3023
3578.80 2842
3579.37 2924
3579.93 3116
3580.50 3036
3581.06 3095
3581.62 3027
3582.19 3074
3582.75 3292
3583.32 3073
3583.88 2878
3584.45 2966
3585.01 2958
3585.58 2694
3586.14 2900
3586.71 2980
3587.27 3093
3587.84 2901
3588.40 2848
3588.97 3047
3589.53 2950
3590.10 2933
3590.66 2815
3591.23 2870
3591.79 3175
3592.36 3069
3592.92 3081
3593.49 2853
3594.05 2796
3594.62 2870
3595.18 2832
3595.75 2859
3596.32 2937
3596.88 3012
3597.45 3083
3598.01 3094
3598.58 2939
3599.14 3160
3599.71 3186
3600.28 3115
3600.84 2998
3601.41 3112
3601.97 3101
3602.54 3113
3603.11 3006
3603.67 3193
3604.24 3164
3604.80 3021
3605.37 2884
3605.94 2973
3606.50 2816
3607.07 2766
3607.64 2543
3608.20 2744
3608.77 2976
3609.34 2721
3609.90 2495
3610.47 2815
3611.04 2570
3611.60 2703
3612.17 3085
3612.74 3312
3613.30 3334
3613.87 3650
3614.44 4191
3615.00 4973
3615.57 6065
3616.14 6880
3616.71 7776
3617.27 9083
3617.84 10046
3618.41 11051
3618.98 11841
3619.54 12471
3620.11 12482
3620.68 11853
3621.25 11334
3621.81 9901
3622.38 8798
3622.95 7450
3623.52 6812
3624.08 5931
3624.65 5019
3625.22 4202
3625.79 3970
3626.36 3397
3626.92 3060
3627.49 2879
3628.06 2820
3628.63 2860
3629.20 2865
3629.76 3014
3630.33 2978
3630.90 2886
3631.47 2808
3632.04 2753
3632.61 2702
3633.17 2741
3633.74 2739
3634.31 2479
3634.88 2634
3635.45 2571
3636.02 2467
3636.59 2463
3637.15 2575
3637.72 2762
3638.29 2637
3638.86 2780
3639.43 2913
3640.00 2934
3640.57 2975
3641.14 3163
3641.71 3152
3642.28 3096
3642.84 3288
3643.41 3474
3643.98 3481
3644.55 3522
3645.12 3399
3645.69 3529
3646.26 3630
3646.83 3816
3647.40 3720
3647.97 3488
3648.54 3631
3649.11 3631
3649.68 3695
3650.25 3676
3650.82 3696
3651.39 3562
3651.96 3895
3652.53 3953
3653.10 3735
3653.67 3710
3654.24 3695
3654.81 3694
3655.38 3841
3655.95 3885
3656.52 4268
3657.09 4394
3657.66 4311
3658.23 4324
3658.80 4179
3659.37 4228
3659.94 4604
3660.51 4497
3661.08 4235
3661.65 4014
3662.23 4099
3662.80 3719
3663.37 3784
3663.94 3604
3664.51 3340
3665.08 3343
3665.65 3290
3666.22 3152
3666.79 3138
3667.36 3151
3667.94 3368
3668.51 3086
3669.08 3246
3669.65 3293
3670.22 3300
3670.79 3245
3671.36 2925
3671.94 2995
3672.51 3078
3673.08 3125
3673.65 3260
3674.22 3474
3674.79 3352
3675.37 3153
3675.94 3351
3676.51 3415
3677.08 3537
3677.65 3467
3678.22 3464
3678.80 3341
3679.37 3016
3679.94 3095
3680.51 3142
3681.09 2950
3681.66 3080
3682.23 2987
3682.80 2943
3683.37 2936
3683.95 2864
3684.52 3224
3685.09 3249
3685.66 3317
3686.24 3294
3686.81 3543
3687.38 3546
3687.96 3718
3688.53 3646
3689.10 4118
3689.67 4458
3690.25 4404
3690.82 4323
3691.39 4229
3691.97 4345
3692.54 4244
3693.11 4117
3693.69 3795
3694.26 3620
3694.83 3561
3695.41 3611
3695.98 3474
3696.55 3340
3697.13 3027
3697.70 3096
3698.27 2953
3698.85 2860
3699.42 2867
3699.99 2826
3700.57 2758
3701.14 2766
3701.72 2691
3702.29 2722
3702.86 2825
3703.44 2758
3704.01 2901
3704.59 2866
3705.16 2719
3705.73 2886
3706.31 3062
3706.88 2857
3707.46 2871
3708.03 2857
3708.60 2799
3709.18 2717
3709.75 2844
3710.33 3157
3710.90 3086
3711.48 2930
3712.05 2943
3712.63 3125
3713.20 3058
3713.78 3143
3714.35 3183
3714.93 3136
3715.50 3233
3716.08 3169
3716.65 2992
3717.23 3095
3717.80 3163
3718.38 3196
3718.95 3079
3719.53 3215
3720.10 3135
3720.68 3077
3721.25 2997
3721.83 2995
3722.40 3039
3722.98 3115
3723.55 2888
3724.13 2703
3724.71 2743
3725.28 2762
3725.86 2782
3726.43 2632
3727.01 2568
3727.58 2895
3728.16 2846
3728.74 2905
3729.31 3097
3729.89 3198
3730.46 3953
3731.04 4219
3731.62 4728
3732.19 4789
3732.77 4914
3733.34 5160
3733.92 5771
3734.50 5696
3735.07 5885
3735.65 5853
3736.23 5453
3736.80 5185
3737.38 4588
3737.96 4513
3738.53 4206
3739.11 3756
3739.69 3567
3740.26 3596
3740.84 3461
3741.42 3416
3741.99 3123
3742.57 3111
3743.15 3112
3743.73 2896
3744.30 3007
3744.88 3116
3745.46 3007
3746.03 2952
3746.61 2862
3747.19 2903
3747.77 2972
3748.34 2964
3748.92 2932
3749.50 3057
3750.08 2940
3750.65 2923
3751.23 2981
3751.81 2989
3752.39 2776
3752.96 2789
3753.54 2810
3754.12 2780
3754.70 2645
3755.28 2757
3755.85 2805
3756.43 3125
3757.01 3172
3757.59 3511
3758.17 3419
3758.74 3211
3759.32 3270
3759.90 3398
3760.48 3601
3761.06 3716
3761.64 3720
3762.22 3607
3762.79 3513
3763.37 3605
3763.95 3331
3764.53 3244
3765.11 3268
3765.69 3041
3766.27 3059
3766.84 2949
3767.42 3006
3768.00 3027
3768.58 2921
3769.16 2937
3769.74 3034
3770.32 2971
3770.90 3093
3771.48 3121
3772.06 2971
3772.64 2909
3773.22 3055
3773.79 3004
3774.37 2888
3774.95 2775
3775.53 2897
3776.11 2818
3776.69 2691
3777.27 2875
3777.85 2605
3778.43 2722
3779.01 2633
3779.59 2558
3780.17 2417
3780.75 2540
3781.33 2453
3781.91 2603
3782.49 2517
3783.07 2432
3783.65 2548
3784.23 2582
3784.81 2585
3785.39 2640
3785.97 2612
3786.55 2733
3787.13 2652
3787.71 2598
3788.29 2661
3788.87 2645
3789.46 2934
3790.04 2657
3790.62 2666
3791.20 2646
3791.78 2526
3792.36 2546
3792.94 2740
3793.52 2642
3794.10 2362
3794.68 2546
3795.26 2774
3795.84 2581
3796.43 2495
3797.01 2576
3797.59 2733
3798.17 2466
3798.75 2558
3799.33 2704
3799.91 2603
3800.50 2663
3801.08 2610
3801.66 2681
3802.24 2936
3802.82 3090
3803.40 3020
3803.98 3006
3804.57 3062
3805.15 3058
3805.73 3154
3806.31 3212
3806.89 3082
3807.48 3135
3808.06 2989
3808.64 3330
3809.22 3535
3809.80 3421
3810.39 3269
3810.97 3426
3811.55 3587
3812.13 3445
3812.72 3484
3813.30 3408
3813.88 3325
3814.46 3302
3815.05 3308
3815.63 3142
3816.21 3403
3816.79 3225
3817.38 3005
3817.96 2892
3818.54 2990
3819.13 3024
3819.71 3047
3820.29 2817
3820.87 2793
3821.46 2871
3822.04 2532
3822.62 2542
3823.21 2551
3823.79 2717
3824.37 2595
3824.96 2630
3825.54 2526
3826.12 2761
3826.71 2672
3827.29 2618
3827.87 2839
3828.46 2625
3829.04 2596
3829.62 2628
3830.21 2776
3830.79 2745
3831.38 2860
3831.96 2989
3832.54 2941
3833.13 2691
3833.71 2600
3834.30 2984
3834.88 2833
3835.46 2692
3836.05 2936
3836.63 2969
3837.22 2858
3837.80 2570
3838.38 2652
3838.97 2806
3839.55 2820
3840.14 2789
3840.72 2756
3841.31 3019
3841.89 2865
3842.48 2747
3843.06 2677
3843.65 2903
3844.23 2898
3844.82 2894
3845.40 2900
3845.99 2903
3846.57 2809
3847.16 2789
3847.74 3043
3848.33 3163
3848.91 3049
3849.50 2930
3850.08 2923
3850.67 3125
3851.25 3071
3851.84 2873
3852.42 3034
3853.01 3007
3853.59 2983
3854.18 3000
3854.76 3226
3855.35 3298
3855.94 3517
3856.52 3409
3857.11 3905
3857.69 4373
3858.28 5141
3858.87 5991
3859.45 6826
3860.04 7749
3860.62 8818
3861.21 10178
3861.80 11093
3862.38 11836
3862.97 12072
3863.55 12051
3864.14 11754
3864.73 10954
3865.31 10201
3865.90 9193
3866.49 8044
3867.07 7195
3867.66 6414
3868.25 5251
3868.83 4804
3869.42 4411
3870.01 4359
3870.59 4003
3871.18 3606
3871.77 3862
3872.35 3958
3872.94 3947
3873.53 4434
3874.11 4523
3874.70 4764
3875.29 5059
3875.88 4889
3876.46 4638
3877.05 4441
3877.64 4181
3878.22 3828
3878.81 3772
3879.40 3649
3879.99 3421
3880.57 3291
3881.16 3366
3881.75 3101
3882.34 3060
3882.93 2927
3883.51 2863
3884.10 2870
3884.69 2954
3885.28 2979
3885.86 2945
3886.45 3142
3887.04 3132
3887.63 3339
3888.22 3345
3888.81 3362
3889.39 3331
3889.98 3466
3890.57 3823
3891.16 3906
3891.75 3930
3892.34 3877
3892.92 3739
3893.51 3620
3894.10 3600
3894.69 3565
3895.28 3508
3895.87 3691
3896.46 3758
3897.04 3607
3897.63 3703
3898.22 3557
3898.81 3564
3899.40 3961
3899.99 4264
3900.58 3915
3901.17 3900
3901.76 3826
3902.35 3828
3902.93 3783
3903.52 3610
3904.11 3701
3904.70 3492
3905.29 3222
3905.88 3209
3906.47 3094
3907.06 2904
3907.65 2708
3908.24 2817
3908.83 2760
3909.42 2762
3910.01 2663
3910.60 2591
3911.19 2710
3911.78 2672
3912.37 2640
3912.96 2775
3913.55 2687
3914.14 2657
3914.73 2610
3915.32 2605
3915.91 2435
3916.50 2585
3917.09 2684
3917.68 2770
3918.27 2688
3918.86 2595
3919.45 2534
3920.04 2544
3920.63 2586
3921.22 2621
3921.81 2717
3922.40 2771
3923.00 2601
3923.59 2743
3924.18 2679
3924.77 2806
3925.36 2963
3925.95 2787
3926.54 2823
3927.13 2796
3927.72 2801
3928.31 2736
3928.91 2610
3929.50 2548
3930.09 2687
3930.68 2545
3931.27 2607
3931.86 2508
3932.45 2569
3933.05 2512
3933.64 2608
3934.23 2594
3934.82 2606
3935.41 2648
3936.00 2620
3936.60 2655
3937.19 2413
3937.78 2572
3938.37 2631
3938.96 2749
3939.55 2923
3940.15 2874
3940.74 2938
3941.33 2905
3941.92 2745
3942.52 2649
3943.11 2773
3943.70 2928
3944.29 2872
3944.89 2866
3945.48 2843
3946.07 2620
3946.66 2639
3947.26 2570
3947.85 2572
3948.44 2460
3949.03 2376
3949.63 2390
3950.22 2483
3950.81 2579
3951.40 2563
3952.00 2561
3952.59 2617
3953.18 2618
3953.78 2726
3954.37 2484
3954.96 2602
3955.56 2586
3956.15 2626
3956.74 2496
3957.34 2473
3957.93 2475
3958.52 2554
3959.12 2724
3959.71 2711
3960.30 2695
3960.90 2563
3961.49 2613
3962.08 2751
3962.68 2504
3963.27 2522
3963.87 2599
3964.46 2669
3965.05 2456
3965.65 2629
3966.24 2793
3966.84 2616
3967.43 2780
3968.02 2720
3968.62 2697
3969.21 2856
3969.81 2749
3970.40 2638
3971.00 2577
3971.59 2564
3972.18 2413
3972.78 2558
3973.37 2603
3973.97 2583
3974.56 2606
3975.16 2732
3975.75 2701
3976.35 2694
3976.94 2662
3977.54 2831
3978.13 2756
3978.73 2928
3979.32 2801
3979.92 2646
3980.51 2618
3981.11 2452
3981.70 2567
3982.30 2448
3982.89 2495
3983.49 2676
3984.08 2419
3984.68 2367
3985.27 2332
3985.87 2478
3986.46 2666
3987.06 2636
3987.66 2431
3988.25 2436
3988.85 2461
3989.44 2319
3990.04 2573
3990.63 2550
3991.23 2437
3991.83 2560
3992.42 2631
3993.02 2818
3993.61 2742
3994.21 2578
3994.81 2733
3995.40 2883
3996.00 3054
3996.60 2974
3997.19 3103
3997.79 3203
3998.38 3120
3998.98 3181
3999.58 3230
4000.17 3242
4000.77 3211
4001.37 3140
4001.96 3168
4002.56 3134
4003.16 3005
4003.75 3154
4004.35 3164
4004.95 3041
4005.54 3065
4006.14 3206
4006.74 3148
4007.34 3335
4007.93 3329
4008.53 3173
4009.13 3044
4009.72 2948
4010.32 3219
4010.92 3259
4011.52 3128
4012.11 3236
4012.71 3404
4013.31 3612
4013.91 3760
4014.50 4074
4015.10 4135
4015.70 4317
4016.30 4551
4016.90 4968
4017.49 4993
4018.09 5146
4018.69 5195
4019.29 5118
4019.89 4711
4020.48 4652
4021.08 4375
4021.68 3941
4022.28 3670
4022.88 3425
4023.47 3232
4024.07 3054
4024.67 3055
4025.27 3113
4025.87 3171
4026.47 3136
4027.06 2921
4027.66 2954
4028.26 3135
4028.86 3262
4029.46 3389
4030.06 3347
4030.66 3413
4031.26 3324
4031.85 3555
4032.45 3433
4033.05 3374
4033.65 3137
4034.25 2939
4034.85 2992
4035.45 3102
4036.05 2965
4036.65 3023
4037.25 2879
4037.85 2755
4038.45 2733
4039.05 2659
4039.64 2821
4040.24 2783
4040.84 2635
4041.44 2727
4042.04 2589
4042.64 2745
4043.24 2829
4043.84 2813
4044.44 2623
4045.04 2842
4045.64 3064
4046.24 3096
4046.84 3036
4047.44 3276
4048.04 3503
4048.64 3460
4049.24 3372
4049.84 3353
4050.44 3287
4051.04 3278
4051.64 3252
4052.24 3165
4052.84 2955
4053.45 3059
4054.05 3159
4054.65 3003
4055.25 3132
4055.85 2901
4056.45 2988
4057.05 3011
4057.65 2889
4058.25 2977
4058.85 2815
4059.45 2740
4060.05 2521
4060.66 2638
4061.26 2601
4061.86 2406
4062.46 2465
4063.06 2371
4063.66 2275
4064.26 2385
4064.86 2640
4065.47 2567
4066.07 2508
4066.67 2404
4067.27 2398
4067.87 2372
4068.47 2534
4069.07 2578
4069.68 2475
4070.28 2659
4070.88 2509
4071.48 2417
4072.08 2508
4072.69 2658
4073.29 2562
4073.89 2523
4074.49 2612
4075.09 2613
4075.70 2606
4076.30 2570
4076.90 2582
4077.50 2571
4078.11 2510
4078.71 2522
4079.31 2463
4079.91 2323
4080.51 2302
4081.12 2253
4081.72 2306
4082.32 2361
4082.93 2316
4083.53 2297
4084.13 2520
4084.73 2803
4085.34 2639
4085.94 2498
4086.54 2603
4087.15 2606
4087.75 2588
4088.35 2491
4088.95 2475
4089.56 2472
4090.16 2448
4090.76 2461
4091.37 2488
4091.97 2438
4092.57 2449
4093.18 2537
4093.78 2415
4094.39 2666
4094.99 2490
4095.59 2781
4096.20 2669
4096.80 2759
4097.40 2691
4098.01 2809
4098.61 2623
4099.22 2239
4099.82 2265
4100.42 2290
4101.03 2174
4101.63 2310
4102.24 2432
4102.84 2382
4103.44 2305
4104.05 2219
4104.65 2285
4105.26 2203
4105.86 2391
4106.47 2201
4107.07 2083
4107.67 2350
4108.28 2264
4108.88 2239
4109.49 2255
4110.09 2215
4110.70 2120
4111.30 2401
4111.91 2450
4112.51 2339
4113.12 2280
4113.72 2484
4114.33 2266
4114.93 2321
4115.54 2327
4116.14 2339
4116.75 2445
4117.35 2283
4117.96 2352
4118.56 2356
4119.17 2488
4119.77 2359
4120.38 2333
4120.99 2408
4121.59 2538
4122.20 2499
4122.80 2549
4123.41 2496
4124.01 2770
4124.62 2992
4125.23 3191
4125.83 3005
4126.44 2930
4127.04 2874
4127.65 2993
4128.26 2928
4128.86 2901
4129.47 2628
4130.07 2532
4130.68 2518
4131.29 2436
4131.89 2356
4132.50 2390
4133.11 2434
4133.71 2420
4134.32 2292
4134.92 2301
4135.53 2331
4136.14 2342
4136.74 2557
4137.35 2546
4137.96 2442
4138.56 2620
4139.17 2461
4139.78 2530
4140.39 2501
4140.99 2387
4141.60 2577
4142.21 2711
4142.81 2650
4143.42 2384
4144.03 2547
4144.64 2638
4145.24 2486
4145.85 2417
4146.46 2433
4147.06 2339
4147.67 2459
4148.28 2334
4148.89 2440
4149.49 2316
4150.10 2239
4150.71 2248
4151.32 2194
4151.93 2069
4152.53 2226
4153.14 2239
4153.75 2185
4154.36 2209
4154.97 2280
4155.57 2282
4156.18 2287
4156.79 2147
4157.40 2092
4158.01 2087
4158.61 2183
4159.22 2233
4159.83 2149
4160.44 2241
4161.05 2236
4161.66 2132
4162.26 2262
4162.87 2432
4163.48 2470
4164.09 2440
4164.70 2543
4165.31 2560
4165.92 2513
4166.53 2648
4167.13 2508
4167.74 2437
4168.35 2422
4168.96 2501
4169.57 2501
4170.18 2487
4170.79 2475
4171.40 2604
4172.01 2636
4172.62 2613
4173.23 2454
4173.84 2495
4174.44 2468
4175.05 2613
4175.66 2611
4176.27 2490
4176.88 2616
4177.49 2556
4178.10 2425
4178.71 2394
4179.32 2362
4179.93 2483
4180.54 2480
4181.15 2422
4181.76 2248
4182.37 2232
4182.98 2438
4183.59 2403
4184.20 2414
4184.81 2235
4185.42 2124
4186.03 2112
4186.64 2165
4187.25 2237
4187.86 2253
4188.47 2036
4189.08 2194
4189.70 2215
4190.31 2416
4190.92 2238
4191.53 2287
4192.14 2358
4192.75 2369
4193.36 2490
4193.97 2624
4194.58 2670
4195.19 2789
4195.80 2598
4196.41 2801
4197.03 2771
4197.64 2620
4198.25 2736
4198.86 2708
4199.47 2661
4200.08 2582
4200.69 2697
4201.30 2552
4201.92 2518
4202.53 2424
4203.14 2431
4203.75 2372
4204.36 2409
4204.97 2739
4205.58 2793
4206.20 2616
4206.81 2446
4207.42 2532
4208.03 2500
4208.64 2478
4209.26 2582
4209.87 2379
4210.48 2446
4211.09 2416
4211.70 2583
4212.32 2465
4212.93 2544
4213.54 2580
4214.15 2611
4214.77 2565
4215.38 2837
4215.99 2931
4216.60 2778
4217.22 2885
4217.83 3103
4218.44 3479
4219.05 3402
4219.67 3638
4220.28 4193
4220.89 4509
4221.50 5180
4222.12 5369
4222.73 5557
4223.34 6047
4223.96 6486
4224.57 6707
4225.18 6887
4225.80 6599
4226.41 6819
4227.02 6607
4227.64 6409
4228.25 6593
4228.86 6462
4229.48 6187
4230.09 5951
4230.70 5745
4231.32 5204
4231.93 4989
4232.54 4805
4233.16 4403
4233.77 4220
4234.39 3848
4235.00 3536
4235.61 3467
4236.23 3374
4236.84 3105
4237.45 3210
4238.07 3009
4238.68 3053
4239.30 2887
4239.91 2875
4240.53 2850
4241.14 2837
4241.75 2680
4242.37 2499
4242.98 2517
4243.60 2613
4244.21 2842
4244.83 2651
4245.44 2440
4246.06 2606
4246.67 2568
4247.29 2820
4247.90 2868
4248.51 2848
4249.13 2839
4249.74 2666
4250.36 3057
4250.97 3230
4251.59 3195
4252.20 3192
4252.82 3450
4253.44 3297
4254.05 3333
4254.67 3565
4255.28 3459
4255.90 3740
4256.51 3347
4257.13 3362
4257.74 3199
4258.36 3045
4258.97 2997
4259.59 3164
4260.21 3285
4260.82 3140
4261.44 3208
4262.05 3264
4262.67 3196
4263.28 3123
4263.90 3252
4264.52 3085
4265.13 3100
4265.75 2851
4266.36 2669
4266.98 2714
4267.60 2863
4268.21 2695
4268.83 2964
4269.45 3109
4270.06 2854
4270.68 2772
4271.29 2653
4271.91 2567
4272.53 2573
4273.14 2617
4273.76 2804
4274.38 2810
4274.99 2612
4275.61 2559
4276.23 2539
4276.85 2617
4277.46 2640
4278.08 2655
4278.70 2504
4279.31 2590
4279.93 2514
4280.55 2381
4281.16 2353
4281.78 2365
4282.40 2380
4283.02 2395
4283.63 2406
4284.25 2445
4284.87 2557
4285.49 2462
4286.10 2421
4286.72 2464
4287.34 2380
4287.96 2374
4288.57 2486
4289.19 2479
4289.81 2315
4290.43 2424
4291.05 2325
4291.66 2363
4292.28 2315
4292.90 2446
4293.52 2360
4294.14 2372
4294.75 2353
4295.37 2438
4295.99 2388
4296.61 2227
4297.23 2226
4297.85 2421
4298.46 2309
4299.08 2456
4299.70 2353
4300.32 2422
4300.94 2251
4301.56 2211
4302.18 2269
4302.79 2426
4303.41 2467
4304.03 2303
4304.65 2406
4305.27 2218
4305.89 2262
4306.51 2373
4307.13 2267
4307.75 2290
4308.36 2386
4308.98 2346
4309.60 2520
4310.22 2412
4310.84 2321
4311.46 2338
4312.08 2437
4312.70 2305
4313.32 2486
4313.94 2464
4314.56 2237
4315.18 2362
4315.80 2525
4316.42 2318
4317.04 2465
4317.66 2415
4318.28 2421
4318.90 2524
4319.52 2609
4320.14 2514
4320.76 2507
4321.38 2504
4322.00 2546
4322.62 2650
4323.24 2582
4323.86 2489
4324.48 2601
4325.10 2778
4325.72 2788
4326.34 2817
4326.96 2781
4327.58 2729
4328.20 2585
4328.82 2701
4329.44 2766
4330.06 2478
4330.68 2414
4331.30 2425
4331.93 2518
4332.55 2583
4333.17 2572
4333.79 2745
4334.41 2875
4335.03 2779
4335.65 2955
4336.27 3221
4336.89 3420
4337.51 3562
4338.14 3695
4338.76 3905
4339.38 3682
4340.00 3722
4340.62 3772
4341.24 3705
4341.86 3610
4342.49 3608
4343.11 3818
4343.73 3927
4344.35 3945
4344.97 4375
4345.60 4635
4346.22 4774
4346.84 4941
4347.46 5282
4348.08 5707
4348.70 5334
4349.33 5437
4349.95 4958
4350.57 4512
4351.19 4083
4351.82 3898
4352.44 3592
4353.06 3363
4353.68 3403
4354.31 3152
4354.93 2967
4355.55 2889
4356.17 2781
4356.80 2863
4357.42 2828
4358.04 2814
4358.66 2549
4359.29 2558
4359.91 2737
4360.53 2775
4361.16 2675
4361.78 2649
4362.40 2752
4363.02 2938
4363.65 2870
4364.27 2854
4364.89 2627
4365.52 2467
4366.14 2754
4366.76 2860
4367.39 2808
4368.01 2772
4368.63 2901
4369.26 2611
4369.88 2670
4370.50 2529
4371.13 2485
4371.75 2482
4372.38 2430
4373.00 2532
4373.62 2492
4374.25 2464
4374.87 2362
4375.49 2492
4376.12 2716
4376.74 2743
4377.37 2693
4377.99 2538
4378.62 2445
4379.24 2494
4379.86 2712
4380.49 2602
4381.11 2862
4381.74 2818
4382.36 2747
4382.99 2934
4383.61 3254
4384.24 3270
4384.86 3228
4385.48 3353
4386.11 3316
4386.73 3550
4387.36 3757
4387.98 3863
4388.61 4207
4389.23 4802
4389.86 5044
4390.48 5098
4391.11 5392
4391.73 5718
4392.36 5757
4392.98 6062
4393.61 5783
4394.23 5426
4394.86 5035
4395.49 4622
4396.11 4203
4396.74 3921
4397.36 3905
4397.99 4092
4398.61 3961
4399.24 3951
4399.86 4015
4400.49 4071
4401.12 3996
4401.74 3697
4402.37 3791
4402.99 3749
4403.62 3343
4404.25 3527
4404.87 3388
4405.50 3353
4406.12 3285
4406.75 3278
4407.38 3197
4408.00 3570
4408.63 3436
4409.25 3288
4409.88 3360
4410.51 3266
4411.13 3398
4411.76 3041
4412.39 3249
4413.01 3179
4413.64 2951
4414.27 2997
4414.89 3075
4415.52 3042
4416.15 3035
4416.77 3002
4417.40 3112
4418.03 2987
4418.66 2975
4419.28 3006
4419.91 2956
4420.54 3102
4421.16 3084
4421.79 2965
4422.42 2973
4423.05 3103
4423.67 2819
4424.30 2733
4424.93 2558
4425.56 2729
4426.18 2604
4426.81 2488
4427.44 2311
4428.07 2368
4428.69 2269
4429.32 2146
4429.95 2128
4430.58 2408
4431.21 2404
4431.83 2362
4432.46 2382
4433.09 2266
4433.72 2449
4434.35 2367
4434.97 2272
4435.60 2325
4436.23 2469
4436.86 2414
4437.49 2506
4438.12 2449
4438.74 2415
4439.37 2282
4440.00 2389
4440.63 2397
4441.26 2252
4441.89 2168
4442.52 2235
4443.14 2295
4443.77 2254
4444.40 2179
4445.03 2308
4445.66 2155
4446.29 2036
4446.92 2269
4447.55 2270
4448.18 2475
4448.81 2430
4449.44 2320
4450.06 2431
4450.69 2567
4451.32 2538
4451.95 2410
4452.58 2296
4453.21 2324
4453.84 2370
4454.47 2359
4455.10 2398
4455.73 2499
4456.36 2281
4456.99 2238
4457.62 2302
4458.25 2380
4458.88 2413
4459.51 2313
4460.14 2362
4460.77 2239
4461.40 2242
4462.03 2125
4462.66 2182
4463.29 2343
4463.92 2238
4464.55 2127
4465.18 2184
4465.81 2213
4466.44 2092
4467.07 2244
4467.70 2346
4468.33 2165
4468.96 2130
4469.59 2128
4470.22 2144
4470.86 2055
4471.49 2007
4472.12 2087
4472.75 2313
4473.38 2172
4474.01 2275
4474.64 2173
4475.27 2171
4475.90 2115
4476.53 2038
4477.16 2129
4477.80 2005
4478.43 1980
4479.06 2064
4479.69 2232
4480.32 2260
4480.95 2197
4481.58 2170
4482.22 2055
4482.85 2216
4483.48 2388
4484.11 2590
4484.74 2329
4485.37 2468
4486.01 2522
4486.64 2386
4487.27 2344
4487.90 2342
4488.53 2437
4489.17 2368
4489.80 2219
4490.43 2262
4491.06 2223
4491.69 2320
4492.33 2410
4492.96 2369
4493.59 2276
4494.22 2324
4494.86 2311
4495.49 2296
4496.12 2329
4496.75 2366
4497.39 2320
4498.02 2496
4498.65 2491
4499.28 2514
4499.92 2441
4500.55 2548
4501.18 2541
4501.82 2642
4502.45 2804
4503.08 2850
4503.71 2747
4504.35 2725
4504.98 2951
4505.61 2796
4506.25 2702
4506.88 2732
4507.51 2748
4508.15 2519
4508.78 2586
4509.41 2472
4510.05 2483
4510.68 2565
4511.31 2480
4511.95 2465
4512.58 2496
4513.22 2414
4513.85 2652
4514.48 2697
4515.12 2737
4515.75 2780
4516.39 2659
4517.02 2625
4517.65 2649
4518.29 2550
4518.92 2457
4519.56 2585
4520.19 2687
4520.82 2565
4521.46 2444
4522.09 2528
4522.73 2534
4523.36 2671
4524.00 2729
4524.63 2954
4525.27 2970
4525.90 3293
4526.53 3476
4527.17 4389
4527.80 4984
4528.44 5519
4529.07 6499
4529.71 7212
4530.34 8476
4530.98 10239
4531.61 11222
4532.25 12251
4532.88 12456
4533.52 12821
4534.15 12543
4534.79 11922
4535.42 10514
4536.06 9351
4536.69 8145
4537.33 6851
4537.97 5858
4538.60 4950
4539.24 4369
4539.87 3729
4540.51 3167
4541.14 2920
4541.78 2936
4542.42 2839
4543.05 2887
4543.69 3024
4544.32 3092
4544.96 2990
4545.59 3133
4546.23 3327
4546.87 3669
4547.50 3792
4548.14 3797
4548.78 3970
4549.41 3967
4550.05 3990
4550.68 3997
4551.32 4145
4551.96 3886
4552.59 3809
4553.23 3687
4553.87 3394
4554.50 3179
4555.14 2750
4555.78 2741
4556.41 2691
4557.05 2593
4557.69 2822
4558.32 2842
4558.96 2694
4559.60 2926
4560.24 2803
4560.87 2697
4561.51 2749
4562.15 2945
4562.78 2878
4563.42 2753
4564.06 2934
4564.70 2859
4565.33 2712
4565.97 2860
4566.61 2953
4567.25 3201
4567.88 3404
4568.52 3351
4569.16 3365
4569.80 3488
4570.43 3577
4571.07 3327
4571.71 3433
4572.35 3480
4572.98 3420
4573.62 3035
4574.26 3036
4574.90 2862
4575.54 2878
4576.18 2741
4576.81 2725
4577.45 2677
4578.09 2593
4578.73 2566
4579.37 2584
4580.00 2468
4580.64 2488
4581.28 2595
4581.92 2531
4582.56 2407
4583.20 2642
4583.84 2741
4584.47 2674
4585.11 2702
4585.75 2759
4586.39 2675
4587.03 2512
4587.67 2581
4588.31 2865
4588.95 2651
4589.59 2706
4590.23 2779
4590.86 2898
4591.50 2780
4592.14 2802
4592.78 2827
4593.42 2694
4594.06 2565
4594.70 2367
4595.34 2351
4595.98 2239
4596.62 2303
4597.26 2299
4597.90 2320
4598.54 2347
4599.18 2263
4599.82 2265
4600.46 2276
4601.10 2161
4601.74 2235
4602.38 2155
4603.02 2262
4603.66 2575
4604.30 2551
4604.94 2438
4605.58 2399
4606.22 2474
4606.86 2742
4607.50 2784
4608.14 2673
4608.78 2519
4609.42 2666
4610.06 2813
4610.70 2547
4611.34 2458
4611.98 2401
4612.62 2290
4613.26 2357
4613.90 2416
4614.54 2383
4615.19 2348
4615.83 2388
4616.47 2158
4617.11 2309
4617.75 2257
4618.39 2244
4619.03 2088
4619.67 2302
4620.31 2138
4620.96 2111
4621.60 2176
4622.24 1997
4622.88 1892
4623.52 1974
4624.16 1984
4624.80 2080
4625.45 1963
4626.09 1949
4626.73 2054
4627.37 2174
4628.01 2080
4628.65 1979
4629.30 2084
4629.94 2233
4630.58 2331
4631.22 2096
4631.86 1921
4632.51 2135
4633.15 2136
4633.79 2089
4634.43 2162
4635.07 2144
4635.72 2245
4636.36 2071
4637.00 2350
4637.64 2436
4638.29 2348
4638.93 2382
4639.57 2464
4640.21 2551
4640.86 2381
4641.50 2607
4642.14 2564
4642.78 2238
4643.43 2152
4644.07 2325
4644.71 2196
4645.36 2227
4646.00 2335
4646.64 2182
4647.29 1958
4647.93 2086
4648.57 2225
4649.21 2212
4649.86 2314
4650.50 2446
4651.14 2442
4651.79 2452
4652.43 2398
4653.07 2491
4653.72 2430
4654.36 2651
4655.01 2656
4655.65 2547
4656.29 2517
4656.94 2407
4657.58 2253
4658.22 2132
4658.87 2052
4659.51 1992
4660.16 1865
4660.80 1889
4661.44 1961
4662.09 2063
4662.73 2097
4663.38 2022
4664.02 2057
4664.67 2057
4665.31 1895
4665.95 2032
4666.60 2109
4667.24 2178
4667.89 1978
4668.53 1986
4669.18 1963
4669.82 1933
4670.47 1863
4671.11 1879
4671.76 2037
4672.40 1881
4673.04 1829
4673.69 1786
4674.33 1790
4674.98 1810
4675.62 1845
4676.27 1894
4676.92 1837
4677.56 2031
4678.21 1895
4678.85 1880
4679.50 1864
4680.14 1780
4680.79 2022
4681.43 2018
4682.08 2045
4682.72 2137
4683.37 2112
4684.01 2182
4684.66 2091
4685.31 2101
4685.95 2061
4686.60 2001
4687.24 2123
4687.89 2005
4688.54 1886
4689.18 1885
4689.83 1961
4690.47 2082
4691.12 1876
4691.77 1758
4692.41 1823
4693.06 1927
4693.70 1966
4694.35 1908
4695.00 1863
4695.64 1970
4696.29 1994
4696.94 2069
4697.58 2112
4698.23 2346
4698.88 2357
4699.52 2167
4700.17 2135
4700.82 2196
4701.46 2194
4702.11 2091
4702.76 2135
4703.40 2198
4704.05 1978
4704.70 1928
4705.35 1984
4705.99 1942
4706.64 1902
4707.29 2051
4707.93 2009
4708.58 2057
4709.23 1983
4709.88 1846
4710.52 2019
4711.17 2022
4711.82 2098
4712.47 1899
4713.11 1950
4713.76 2029
4714.41 1914
4715.06 2047
4715.70 2139
4716.35 2087
4717.00 2080
4717.65 1983
4718.30 1980
4718.94 1994
4719.59 1946
4720.24 2087
4720.89 1914
4721.54 2040
4722.19 2230
4722.83 2226
4723.48 2078
4724.13 2179
4724.78 2116
4725.43 2274
4726.08 2277
4726.72 1967
4727.37 2029
4728.02 2112
4728.67 2126
4729.32 2202
4729.97 2084
4730.62 2001
4731.27 1844
4731.91 1865
4732.56 1758
4733.21 1879
4733.86 1886
4734.51 1911
4735.16 2006
4735.81 1839
4736.46 1893
4737.11 1869
4737.76 1861
4738.41 1976
4739.06 2150
4739.70 2157
4740.35 2315
4741.00 2195
4741.65 2188
4742.30 2348
4742.95 2409
4743.60 2179
4744.25 2189
4744.90 2382
4745.55 2356
4746.20 2110
4746.85 1971
4747.50 2026
4748.15 2159
4748.80 2161
4749.45 2357
4750.10 2132
4750.75 2266
4751.40 2337
4752.05 2446
4752.70 2697
4753.35 2698
4754.00 2606
4754.65 2429
4755.31 2544
4755.96 2585
4756.61 2531
4757.26 2391
4757.91 2257
4758.56 2256
4759.21 2051
4759.86 2138
4760.51 2323
4761.16 2343
4761.81 2290
4762.46 2381
4763.11 2523
4763.77 2500
4764.42 2615
4765.07 2668
4765.72 2758
4766.37 2657
4767.02 2578
4767.67 2535
4768.33 2437
4768.98 2280
4769.63 2090
4770.28 2048
4770.93 2142
4771.58 2153
4772.23 1980
4772.89 1920
4773.54 1848
4774.19 1934
4774.84 1863
4775.49 1800
4776.15 1783
4776.80 1774
4777.45 1947
4778.10 1992
4778.75 2007
4779.41 2212
4780.06 2038
4780.71 2175
4781.36 2214
4782.02 2378
4782.67 2462
4783.32 2353
4783.97 2199
4784.63 2104
4785.28 2083
4785.93 1981
4786.58 1929
4787.24 1951
4787.89 1783
4788.54 1927
4789.19 1957
4789.85 2015
4790.50 1902
4791.15 2058
4791.81 1948
4792.46 2032
4793.11 2039
4793.77 2042
4794.42 1895
4795.07 1940
4795.72 2032
4796.38 2183
4797.03 2003
4797.69 1958
4798.34 1899
4798.99 1824
4799.65 2039
4800.30 1989
4800.95 1934
4801.61 1981
4802.26 2028
4802.91 1976
4803.57 2036
4804.22 1983
4804.88 2044
4805.53 1979
4806.18 1876
4806.84 1834
4807.49 1756
4808.15 1944
4808.80 1974
4809.45 1826
4810.11 1850
4810.76 1825
4811.42 1873
4812.07 1897
4812.73 1824
4813.38 1802
4814.04 1896
4814.69 2032
4815.34 2037
4816.00 2012
4816.65 2067
4817.31 2118
4817.96 2147
4818.62 2221
4819.27 2302
4819.93 2338
4820.58 2435
4821.24 2353
4821.89 2543
4822.55 2562
4823.20 2433
4823.86 2317
4824.51 2166
4825.17 2185
4825.82 2274
4826.48 2212
4827.14 2283
4827.79 2326
4828.45 2355
4829.10 2150
4829.76 2346
4830.41 2296
4831.07 2165
4831.72 2221
4832.38 2168
4833.04 2378
4833.69 2540
4834.35 2581
4835.00 2738
4835.66 2818
4836.32 2815
4836.97 2990
4837.63 3210
4838.28 3490
4838.94 3347
4839.60 3265
4840.25 3519
4840.91 3394
4841.57 3254
4842.22 3127
4842.88 2853
4843.54 2740
4844.19 2882
4844.85 2658
4845.51 2652
4846.16 2656
4846.82 2513
4847.48 2529
4848.13 2536
4848.79 2833
4849.45 2895
4850.10 3009
4850.76 3305
4851.42 3226
4852.07 3134
4852.73 3089
4853.39 3000
4854.05 3058
4854.70 3100
4855.36 3148
4856.02 2988
4856.68 3074
4857.33 3209
4857.99 3008
4858.65 3276
4859.31 3298
4859.96 3389
4860.62 3251
4861.28 2937
4861.94 3075
4862.59 3065
4863.25 3188
4863.91 3023
4864.57 2903
4865.23 2981
4865.88 3130
4866.54 3182
4867.20 3210
4867.86 3226
4868.52 2986
4869.18 3116
4869.83 3233
4870.49 3070
4871.15 2786
4871.81 2819
4872.47 2790
4873.13 2594
4873.78 2627
4874.44 2692
4875.10 2807
4875.76 2493
4876.42 2455
4877.08 2564
4877.74 2764
4878.40 2768
4879.06 2457
4879.71 2714
4880.37 2782
4881.03 2675
4881.69 2499
4882.35 2568
4883.01 2364
4883.67 2302
4884.33 2283
4884.99 2415
4885.65 2325
4886.31 2316
4886.97 2146
4887.63 2179
4888.29 2385
4888.94 2394
4889.60 2404
4890.26 2458
4890.92 2421
4891.58 2442
4892.24 2530
4892.90 2414
4893.56 2214
4894.22 2358
4894.88 2422
4895.54 2404
4896.20 2312
4896.86 2086
4897.52 2146
4898.18 2201
4898.84 2235
4899.50 2377
4900.17 2276
4900.83 2239
4901.49 2180
4902.15 1975
4902.81 2087
4903.47 2132
4904.13 1960
4904.79 2016
4905.45 1969
4906.11 2040
4906.77 1901
4907.43 1947
4908.09 2167
4908.75 1994
4909.42 2103
4910.08 2017
4910.74 2030
4911.40 1962
4912.06 2027
4912.72 1985
4913.38 1919
4914.04 1985
4914.70 1976
4915.37 1787
4916.03 1978
4916.69 1838
4917.35 1782
4918.01 1799
4918.67 1809
4919.34 1836
4920.00 1845
4920.66 1636
4921.32 1766
4921.98 1922
4922.64 1808
4923.31 1719
4923.97 1690
4924.63 1768
4925.29 1860
4925.95 1766
4926.62 1686
4927.28 1841
4927.94 1791
4928.60 1763
4929.27 1748
4929.93 1841
4930.59 1871
4931.25 1781
4931.92 1899
4932.58 1892
4933.24 1817
4933.90 1925
4934.57 1841
4935.23 1801
4935.89 1883
4936.55 1838
4937.22 1751
4937.88 1861
4938.54 1950
4939.21 2015
4939.87 2022
4940.53 1916
4941.20 2014
4941.86 1832
4942.52 1949
4943.19 1867
4943.85 1948
4944.51 2012
4945.18 1962
4945.84 1880
4946.50 1818
4947.17 1832
4947.83 1856
4948.49 1926
4949.16 1825
4949.82 1667
4950.48 1687
4951.15 1868
4951.81 1946
4952.48 1802
4953.14 1722
4953.80 1678
4954.47 1692
4955.13 1772
4955.80 1789
4956.46 1686
4957.12 1579
4957.79 1572
4958.45 1702
4959.12 1652
4959.78 1683
4960.45 1737
4961.11 1892
4961.78 1927
4962.44 2096
4963.10 2093
4963.77 1983
4964.43 2252
4965.10 2001
4965.76 1993
4966.43 2055
4967.09 2047
4967.76 2150
4968.42 1912
4969.09 1823
4969.75 1698
4970.42 1653
4971.08 1805
4971.75 1800
4972.41 1770
4973.08 1810
4973.74 1861
4974.41 1864
4975.08 1915
4975.74 1931
4976.41 1924
4977.07 1946
4977.74 1885
4978.40 1761
4979.07 1786
4979.73 1812
4980.40 1877
4981.07 1810
4981.73 1942
4982.40 1940
4983.06 1968
4983.73 2089
4984.40 2060
4985.06 2087
4985.73 1997
4986.39 2166
4987.06 2346
4987.73 2446
4988.39 2471
4989.06 2605
4989.73 2762
4990.39 2701
4991.06 2676
4991.73 2708
4992.39 2532
4993.06 2540
4993.73 2332
4994.39 2245
4995.06 2244
4995.73 2132
4996.39 2101
4997.06 2063
4997.73 1871
4998.39 2028
4999.06 1759
4999.73 1875
5000.39 1815
5001.06 1709
5001.73 1622
5002.40 1876
5003.06 1825
5003.73 1856
5004.40 1736
5005.07 1608
5005.73 1806
5006.40 1843
5007.07 1755
5007.74 1725
5008.40 1817
5009.07 1772
5009.74 1768
5010.41 1775
5011.07 1942
5011.74 1964
5012.41 1958
5013.08 1955
5013.75 1946
5014.41 1795
5015.08 1872
5015.75 1812
5016.42 1914
5017.09 1877
5017.75 1972
5018.42 2147
5019.09 2060
5019.76 2215
5020.43 2474
5021.10 2669
5021.77 2798
5022.43 3103
5023.10 3243
5023.77 3194
5024.44 3382
5025.11 3379
5025.78 3381
5026.45 3159
5027.12 2947
5027.78 2812
5028.45 2649
5029.12 2438
5029.79 2467
5030.46 2269
5031.13 2138
5031.80 1921
5032.47 2025
5033.14 1980
5033.81 2039
5034.48 1968
5035.15 2044
5035.82 2035
5036.48 1956
5037.15 1968
5037.82 1933
5038.49 1912
5039.16 1999
5039.83 1975
5040.50 1987
5041.17 1981
5041.84 2118
5042.51 2095
5043.18 2248
5043.85 2436
5044.52 2403
5045.19 2395
5045.86 2210
5046.53 2320
5047.20 2385
5047.87 2293
5048.54 2058
5049.21 2217
5049.88 2006
5050.55 1935
5051.23 2044
5051.90 2015
5052.57 2042
5053.24 2065
5053.91 1878
5054.58 1954
5055.25 2053
5055.92 1909
5056.59 2077
5057.26 1915
5057.93 1733
5058.60 1917
5059.27 1886
5059.95 1975
5060.62 1952
5061.29 1865
5061.96 2027
5062.63 2024
5063.30 2008
5063.97 1910
5064.64 1985
5065.32 1946
5065.99 1806
5066.66 1872
5067.33 1662
5068.00 1661
5068.67 1718
5069.35 1726
5070.02 1734
5070.69 1665
5071.36 1557
5072.03 1574
5072.70 1707
5073.38 1729
5074.05 1587
5074.72 1601
5075.39 1703
5076.07 1576
5076.74 1777
5077.41 1705
5078.08 1730
5078.75 1757
5079.43 1819
5080.10 1881
5080.77 1923
5081.44 1944
5082.12 1851
5082.79 1845
5083.46 1826
5084.13 1892
5084.81 1927
5085.48 1841
5086.15 1841
5086.83 1859
5087.50 1878
5088.17 1841
5088.84 1895
5089.52 1903
5090.19 1958
5090.86 1983
5091.54 2032
5092.21 2050
5092.88 2015
5093.56 2067
5094.23 1998
5094.90 2128
5095.58 2206
5096.25 1893
5096.92 1682
5097.60 1835
5098.27 1937
5098.94 1789
5099.62 1784
5100.29 1927
5100.97 1779
5101.64 1779
5102.31 1968
5102.99 1792
5103.66 1726
5104.34 1778
5105.01 1935
5105.68 1801
5106.36 1826
5107.03 1882
5107.71 1808
5108.38 1736
5109.06 1744
5109.73 1711
5110.40 1740
5111.08 1751
5111.75 1757
5112.43 1589
5113.10 1618
5113.78 1666
5114.45 1757
5115.13 1750
5115.80 1704
5116.48 1569
5117.15 1630
5117.83 1652
5118.50 1632
5119.18 1699
5119.85 1784
5120.53 1749
5121.20 1789
5121.88 1870
5122.55 1761
5123.23 1585
5123.90 1743
5124.58 1747
5125.25 1749
5125.93 1681
5126.60 1601
5127.28 1618
5127.95 1669
5128.63 1604
5129.31 1594
5129.98 1633
5130.66 1742
5131.33 1724
5132.01 1659
5132.69 1665
5133.36 1676
5134.04 1762
5134.71 1717
5135.39 1710
5136.07 1718
5136.74 1791
5137.42 1742
5138.09 1788
5138.77 1795
5139.45 1771
5140.12 1679
5140.80 1769
5141.48 1841
5142.15 1800
5142.83 1924
5143.51 1810
5144.18 1672
5144.86 1634
5145.54 1786
5146.21 1675
5146.89 1549
5147.57 1536
5148.24 1592
5148.92 1556
5149.60 1492
5150.27 1541
5150.95 1557
5151.63 1590
5152.31 1614
5152.98 1641
5153.66 1536
5154.34 1544
5155.01 1618
5155.69 1491
5156.37 1528
5157.05 1460
5157.72 1568
5158.40 1522
5159.08 1575
5159.76 1619
5160.44 1591
5161.11 1478
5161.79 1595
5162.47 1572
5163.15 1655
5163.82 1541
5164.50 1576
5165.18 1507
5165.86 1716
5166.54 1610
5167.21 1596
5167.89 1580
5168.57 1615
5169.25 1486
5169.93 1553
5170.61 1543
5171.28 1652
5171.96 1674
5172.64 1651
5173.32 1623
5174.00 1542
5174.68 1512
5175.36 1524
5176.04 1500
5176.71 1570
5177.39 1599
5178.07 1600
5178.75 1762
5179.43 1627
5180.11 1597
5180.79 1567
5181.47 1700
5182.15 1645
5182.83 1693
5183.50 1585
5184.18 1699
5184.86 1645
5185.54 1648
5186.22 1479
5186.90 1513
5187.58 1603
5188.26 1609
5188.94 1608
5189.62 1537
5190.30 1569
5190.98 1572
5191.66 1562
5192.34 1526
5193.02 1442
5193.70 1500
5194.38 1588
5195.06 1553
5195.74 1571
5196.42 1504
5197.10 1628
5197.78 1570
5198.46 1494
5199.14 1481
5199.82 1579
5200.50 1550
5201.18 1494
5201.86 1607
5202.54 1471
5203.22 1497
5203.90 1512
5204.58 1523
5205.26 1506
5205.94 1707
5206.63 1520
5207.31 1570
5207.99 1609
5208.67 1740
5209.35 1735
5210.03 1561
5210.71 1653
5211.39 1707
5212.07 1587
5212.75 1591
5213.44 1633
5214.12 1583
5214.80 1627
5215.48 1683
5216.16 1635
5216.84 1681
5217.52 1725
5218.20 1765
5218.89 1631
5219.57 1752
5220.25 1723
5220.93 1714
5221.61 1773
5222.29 1779
5222.98 1738
5223.66 1729
5224.34 1713
5225.02 1548
5225.70 1552
5226.39 1548
5227.07 1497
5227.75 1580
5228.43 1437
5229.12 1514
5229.80 1610
5230.48 1689
5231.16 1596
5231.84 1665
5232.53 1487
5233.21 1469
5233.89 1619
5234.57 1687
5235.26 1711
5235.94 1653
5236.62 1613
5237.31 1731
5237.99 1751
5238.67 1658
5239.35 1757
5240.04 1841
5240.72 1910
5241.40 1729
5242.09 1697
5242.77 1818
5243.45 1738
5244.14 1743
5244.82 1740
5245.50 1746
5246.19 1728
5246.87 1741
5247.55 1700
5248.24 1873
5248.92 1867
5249.60 1764
5250.29 1706
5250.97 1827
5251.65 1754
5252.34 1743
5253.02 1617
5253.71 1698
5254.39 1607
5255.07 1515
5255.76 1454
5256.44 1455
5257.12 1555
5257.81 1576
5258.49 1590
5259.18 1539
5259.86 1577
5260.55 1524
5261.23 1496
5261.91 1525
5262.60 1713
5263.28 1677
5263.97 1625
5264.65 1582
5265.34 1624
5266.02 1726
5266.71 1674
5267.39 1767
5268.08 1752
5268.76 1811
5269.45 1579
5270.13 1554
5270.82 1566
5271.50 1562
5272.19 1615
5272.87 1678
5273.56 1665
5274.24 1616
5274.93 1566
5275.61 1563
5276.30 1535
5276.98 1543
5277.67 1654
5278.35 1736
5279.04 1748
5279.72 1721
5280.41 1833
5281.09 1842
5281.78 1884
5282.47 1955
5283.15 1955
5283.84 1823
5284.52 1851
5285.21 1801
5285.90 1761
5286.58 1761
5287.27 1728
5287.95 1595
5288.64 1725
5289.33 1636
5290.01 1699
5290.70 1695
5291.38 1601
5292.07 1586
5292.76 1528
5293.44 1523
5294.13 1607
5294.82 1626
5295.50 1602
5296.19 1675
5296.88 1723
5297.56 1694
5298.25 1862
5298.94 1845
5299.62 1880
5300.31 1826
5301.00 1837
5301.68 1854
5302.37 1941
5303.06 2033
5303.75 2154
5304.43 2037
5305.12 1830
5305.81 1841
5306.49 1849
5307.18 1871
5307.87 1772
5308.56 1745
5309.24 1837
5309.93 1918
5310.62 1805
5311.31 1834
5311.99 1749
5312.68 1764
5313.37 1759
5314.06 1788
5314.74 1831
5315.43 1969
5316.12 1983
5316.81 1802
5317.50 1926
5318.18 1761
5318.87 1927
5319.56 1954
5320.25 2029
5320.94 1940
5321.63 2051
5322.31 2100
5323.00 2043
5323.69 2009
5324.38 1911
5325.07 1835
5325.76 1928
5326.44 1966
5327.13 1854
5327.82 2034
5328.51 2171
5329.20 2209
5329.89 2380
5330.58 2477
5331.27 2557
5331.95 2670
5332.64 2758
5333.33 2703
5334.02 2598
5334.71 2617
5335.40 2583
5336.09 2566
5336.78 2500
5337.47 2536
5338.16 2410
5338.85 2288
5339.54 2175
5340.22 2316
5340.91 2330
5341.60 2291
5342.29 2331
5342.98 2371
5343.67 2296
5344.36 2469
5345.05 2546
5345.74 2706
5346.43 2775
5347.12 3103
5347.81 3542
5348.50 4028
5349.19 4301
5349.88 4662
5350.57 5533
5351.26 5798
5351.95 6284
5352.64 6161
5353.33 6202
5354.02 6139
5354.71 5775
5355.40 5152
5356.09 4447
5356.79 3787
5357.48 3290
5358.17 2961
5358.86 2657
5359.55 2328
5360.24 2294
5360.93 2312
5361.62 2199
5362.31 2050
5363.00 2142
5363.69 2149
5364.38 2113
5365.07 2005
5365.77 2014
5366.46 2165
5367.15 2091
5367.84 2014
5368.53 1907
5369.22 1899
5369.91 2017
5370.60 2083
5371.30 1891
5371.99 1865
5372.68 1878
5373.37 1947
5374.06 1891
5374.75 1875
5375.45 2033
5376.14 2046
5376.83 1969
5377.52 2124
5378.21 2063
5378.91 2186
5379.60 2258
5380.29 2508
5380.98 2603
5381.67 2708
5382.37 2653
5383.06 2718
5383.75 2868
5384.44 2519
5385.13 2392
5385.83 2305
5386.52 2358
5387.21 2372
5387.90 2190
5388.60 2234
5389.29 2482
5389.98 2313
5390.68 2278
5391.37 2160
5392.06 2284
5392.75 2256
5393.45 2313
5394.14 2276
5394.83 2118
5395.53 2102
5396.22 1968
5396.91 1993
5397.60 1881
5398.30 1976
5398.99 1882
5399.68 1839
5400.38 1894
5401.07 1763
5401.76 1947
5402.46 1863
5403.15 1716
5403.85 1965
5404.54 1908
5405.23 1825
5405.93 1797
5406.62 1714
5407.31 1658
5408.01 1786
5408.70 1841
5409.40 1908
5410.09 1789
5410.78 1807
5411.48 1647
5412.17 1677
5412.87 1812
5413.56 1655
5414.25 1747
5414.95 1692
5415.64 1673
5416.34 1654
5417.03 1785
5417.73 1755
5418.42 1791
5419.11 1842
5419.81 1718
5420.50 1866
5421.20 1897
5421.89 1770
5422.59 1930
5423.28 1801
5423.98 2003
5424.67 1946
5425.37 1828
5426.06 1857
5426.76 1872
5427.45 1828
5428.15 1857
5428.84 1783
5429.54 1780
5430.23 1741
5430.93 1679
5431.62 1756
5432.32 1826
5433.01 1767
5433.71 1799
5434.41 1778
5435.10 1746
5435.80 1754
5436.49 1735
5437.19 1654
5437.88 1673
5438.58 1855
5439.28 1852
5439.97 1643
5440.67 1770
5441.36 1841
5442.06 1706
5442.76 1699
5443.45 1634
5444.15 1786
5444.84 1943
5445.54 2006
5446.24 2003
5446.93 1946
5447.63 2087
5448.33 2087
5449.02 2007
5449.72 2165
5450.42 2185
5451.11 2087
5451.81 1985
5452.51 2067
5453.20 1953
5453.90 1868
5454.60 1692
5455.29 1849
5455.99 1883
5456.69 1706
5457.38 1785
5458.08 1905
5458.78 1849
5459.47 1878
5460.17 1854
5460.87 1811
5461.57 1845
5462.26 1935
5462.96 2023
5463.66 2165
5464.36 2148
5465.05 2107
5465.75 2234
5466.45 2299
5467.15 2000
5467.84 1885
5468.54 1902
5469.24 1976
5469.94 1961
5470.63 2163
5471.33 2000
5472.03 2138
5472.73 2040
5473.43 1966
5474.12 2010
5474.82 1988
5475.52 2009
5476.22 2110
5476.92 1967
5477.62 2157
5478.31 2182
5479.01 2308
5479.71 2516
5480.41 2454
5481.11 2630
5481.81 2648
5482.50 2602
5483.20 2534
5483.90 2435
5484.60 2382
5485.30 2290
5486.00 2123
5486.70 2148
5487.40 2294
5488.09 2184
5488.79 2167
5489.49 2271
5490.19 2153
5490.89 2282
5491.59 2220
5492.29 2342
5492.99 2214
5493.69 2339
5494.39 2379
5495.09 2369
5495.79 2494
5496.49 2368
5497.19 2478
5497.88 2408
5498.58 2796
5499.28 2930
5499.98 3225
5500.68 3479
5501.38 3822
5502.08 4141
5502.78 4202
5503.48 3876
5504.18 3594
5504.88 3340
5505.58 3341
5506.28 2939
5506.98 2890
5507.68 2720
5508.38 2589
5509.08 2484
5509.78 2533
5510.48 2446
5511.19 2408
5511.89 2365
5512.59 2139
5513.29 2126
5513.99 2289
5514.69 2188
5515.39 2273
5516.09 2388
5516.79 2419
5517.49 2424
5518.19 2473
5518.89 2308
5519.59 2264
5520.29 2458
5521.00 2539
5521.70 2455
5522.40 2475
5523.10 2417
5523.80 2499
5524.50 2483
5525.20 2321
5525.90 2287
5526.61 2300
5527.31 2072
5528.01 1877
5528.71 1946
5529.41 1851
5530.11 1799
5530.82 1892
5531.52 1836
5532.22 1906
5532.92 1927
5533.62 1840
5534.32 1922
5535.03 1807
5535.73 1820
5536.43 1878
5537.13 1889
5537.83 1947
5538.54 1742
5539.24 1860
5539.94 1835
5540.64 1747
5541.35 1802
5542.05 1885
5542.75 1833
5543.45 1864
5544.16 1976
5544.86 2136
5545.56 2078
5546.26 2165
5546.97 2195
5547.67 2228
5548.37 2257
5549.07 2273
5549.78 2220
5550.48 2140
5551.18 2201
5551.89 1964
5552.59 1882
5553.29 1788
5554.00 1854
5554.70 1971
5555.40 1731
5556.11 1688
5556.81 1706
5557.51 1780
5558.22 1691
5558.92 1671
5559.62 1774
5560.33 1682
5561.03 1812
5561.73 1715
5562.44 1649
5563.14 1630
5563.84 1629
5564.55 1759
5565.25 1746
5565.96 1678
5566.66 1669
5567.36 1709
5568.07 1802
5568.77 1773
5569.48 1756
5570.18 1847
5570.88 1900
5571.59 1828
5572.29 1807
5573.00 1973
5573.70 2141
5574.41 1978
5575.11 1870
5575.81 1835
5576.52 1831
5577.22 1992
5577.93 2083
5578.63 2000
5579.34 1878
5580.04 1751
5580.75 1820
5581.45 1601
5582.16 1634
5582.86 1607
5583.57 1685
5584.27 1617
5584.98 1688
5585.68 1758
5586.39 1691
5587.09 1591
5587.80 1573
5588.50 1581
5589.21 1692
5589.91 1739
5590.62 1747
5591.33 1678
5592.03 1610
5592.74 1681
5593.44 1688
5594.15 1611
5594.85 1639
5595.56 1648
5596.27 1674
5596.97 1615
5597.68 1516
5598.38 1702
5599.09 1568
5599.80 1551
5600.50 1714
5601.21 1618
5601.91 1505
5602.62 1673
5603.33 1488
5604.03 1437
5604.74 1426
5605.45 1386
5606.15 1452
5606.86 1492
5607.56 1625
5608.27 1537
5608.98 1547
5609.68 1512
5610.39 1633
5611.10 1605
5611.80 1686
5612.51 1595
5613.22 1690
5613.93 1647
5614.63 1632
5615.34 1567
5616.05 1571
5616.75 1649
5617.46 1553
5618.17 1581
5618.88 1545
5619.58 1613
5620.29 1506
5621.00 1528
5621.70 1487
5622.41 1547
5623.12 1534
5623.83 1517
5624.53 1520
5625.24 1487
5625.95 1495
5626.66 1574
5627.37 1621
5628.07 1549
5628.78 1497
5629.49 1393
5630.20 1339
5630.91 1413
5631.61 1598
5632.32 1654
5633.03 1555
5633.74 1619
5634.45 1607
5635.15 1580
5635.86 1709
5636.57 1722
5637.28 1593
5637.99 1582
5638.70 1534
5639.40 1615
5640.11 1803
5640.82 1756
5641.53 1733
5642.24 1634
5642.95 1584
5643.66 1621
5644.37 1602
5645.07 1597
5645.78 1517
5646.49 1573
5647.20 1514
5647.91 1563
5648.62 1618
5649.33 1502
5650.04 1653
5650.75 1494
5651.46 1535
5652.17 1479
5652.88 1497
5653.59 1607
5654.29 1686
5655.00 1768
5655.71 1633
5656.42 1733
5657.13 1850
5657.84 1756
5658.55 1644
5659.26 1756
5659.97 1814
5660.68 1821
5661.39 1832
5662.10 1774
5662.81 1754
5663.52 1659
5664.23 1606
5664.94 1627
5665.65 1690
5666.36 1601
5667.07 1740
5667.78 1719
5668.49 1749
5669.20 1815
5669.91 1817
5670.62 1824
5671.34 1829
5672.05 1967
5672.76 1989
5673.47 1924
5674.18 1738
5674.89 1849
5675.60 1690
5676.31 1723
5677.02 1687
5677.73 1596
5678.44 1755
5679.15 1623
5679.87 1606
5680.58 1697
5681.29 1670
5682.00 1668
5682.71 1789
5683.42 1717
5684.13 1675
5684.84 1589
5685.56 1653
5686.27 1572
5686.98 1737
5687.69 1597
5688.40 1663
5689.11 1634
5689.83 1686
5690.54 1624
5691.25 1655
5691.96 1688
5692.67 1769
5693.38 1676
5694.10 1588
5694.81 1612
5695.52 1768
5696.23 1601
5696.94 1619
5697.66 1630
5698.37 1669
5699.08 1681
5699.79 1497
5700.51 1593
5701.22 1694
5701.93 1677
5702.64 1543
5703.36 1497
5704.07 1423
5704.78 1464
5705.49 1502
5706.21 1611
5706.92 1599
5707.63 1463
5708.35 1523
5709.06 1531
5709.77 1519
5710.48 1479
5711.20 1559
5711.91 1613
5712.62 1557
5713.34 1607
5714.05 1631
5714.76 1514
5715.48 1550
5716.19 1673
5716.90 1619
5717.62 1659
5718.33 1602
5719.04 1622
5719.76 1747
5720.47 1715
5721.18 1503
5721.90 1678
5722.61 1682
5723.33 1612
5724.04 1625
5724.75 1697
5725.47 1721
5726.18 1742
5726.90 1767
5727.61 1957
5728.32 2006
5729.04 2072
5729.75 2048
5730.47 1942
5731.18 2024
5731.90 2023
5732.61 2132
5733.32 2041
5734.04 1833
5734.75 1905
5735.47 1923
5736.18 1884
5736.90 1933
5737.61 1857
5738.33 1888
5739.04 1797
5739.76 1733
5740.47 1817
5741.19 1893
5741.90 1870
5742.62 1787
5743.33 1796
5744.05 1830
5744.76 1819
5745.48 1775
5746.19 1917
5746.91 1905
5747.62 1943
5748.34 1862
5749.05 1974
5749.77 2106
5750.48 2053
5751.20 2240
5751.91 2556
5752.63 2674
5753.35 2773
5754.06 2998
5754.78 3424
5755.49 3757
5756.21 3582
5756.93 3617
5757.64 3471
5758.36 3337
5759.07 3373
5759.79 3011
5760.51 2683
5761.22 2766
5761.94 2639
5762.65 2519
5763.37 2620
5764.09 2771
5764.80 2669
5765.52 2611
5766.24 2712
5766.95 2862
5767.67 2671
5768.39 2615
5769.10 2539
5769.82 2462
5770.54 2388
5771.25 2415
5771.97 2266
5772.69 2192
5773.40 2175
5774.12 2135
5774.84 2172
5775.55 2078
5776.27 2196
5776.99 2157
5777.71 2190
5778.42 2140
5779.14 2138
5779.86 2321
5780.57 2367
5781.29 2468
5782.01 2505
5782.73 2538
5783.44 2415
5784.16 2340
5784.88 2417
5785.60 2530
5786.32 2389
5787.03 2439
5787.75 2489
5788.47 2503
5789.19 2617
5789.90 2566
5790.62 2662
5791.34 2665
5792.06 2869
5792.78 2836
5793.50 2832
5794.21 2977
5794.93 3065
5795.65 3004
5796.37 3195
5797.09 3740
5797.81 4136
5798.52 4649
5799.24 5362
5799.96 6039
5800.68 6749
5801.40 7138
5802.12 7528
5802.84 7237
5803.55 6894
5804.27 6262
5804.99 5644
5805.71 4909
5806.43 4308
5807.15 3732
5807.87 3460
5808.59 3557
5809.31 3510
5810.03 3480
5810.74 3697
5811.46 3700
5812.18 3655
5812.90 3673
5813.62 3887
5814.34 4081
5815.06 4528
5815.78 5005
5816.50 5396
5817.22 6095
5817.94 6546
5818.66 6841
5819.38 6857
5820.10 6533
5820.82 6035
5821.54 5658
5822.26 4787
5822.98 4220
5823.70 4042
5824.42 3476
5825.14 3674
5825.86 3554
5826.58 3205
5827.30 3078
5828.02 2915
5828.74 2975
5829.46 3024
5830.18 3105
5830.90 3075
5831.62 3004
5832.34 2981
5833.06 3145
5833.78 3129
5834.50 3232
5835.23 3167
5835.95 2861
5836.67 2988
5837.39 2938
5838.11 2883
5838.83 2992
5839.55 3023
5840.27 2859
5840.99 2789
5841.71 2689
5842.44 2636
5843.16 2523
5843.88 2368
5844.60 2439
5845.32 2394
5846.04 2316
5846.76 2222
5847.49 2199
5848.21 2160
5848.93 2246
5849.65 2158
5850.37 2316
5851.09 2273
5851.82 2065
5852.54 2157
5853.26 2171
5853.98 2248
5854.70 2175
5855.43 1993
5856.15 2070
5856.87 2166
5857.59 2190
5858.31 2208
5859.04 2188
5859.76 2209
5860.48 2237
5861.20 2197
5861.93 1960
5862.65 1966
5863.37 2050
5864.09 2009
5864.82 2009
5865.54 1926
5866.26 1955
5866.98 1940
5867.71 1901
5868.43 1964
5869.15 2097
5869.87 1942
5870.60 2056
5871.32 2124
5872.04 2144
5872.77 2004
5873.49 2087
5874.21 2060
5874.94 2059
5875.66 2153
5876.38 2273
5877.11 2087
5877.83 1923
5878.55 1953
5879.28 1930
5880.00 1888
5880.72 1938
5881.45 1835
5882.17 1804
5882.89 1912
5883.62 1981
5884.34 2014
5885.07 1938
5885.79 1858
5886.51 1807
5887.24 1869
5887.96 1927
5888.69 1969
5889.41 1930
5890.13 1980
5890.86 1880
5891.58 1915
5892.31 1976
5893.03 1980
5893.76 1845
5894.48 1768
5895.20 1714
5895.93 1750
5896.65 1773
5897.38 1867
5898.10 1843
5898.83 1734
5899.55 1723
5900.28 1608
5901.00 1722
5901.73 1776
5902.45 1855
5903.18 1871
5903.90 1806
5904.63 1853
5905.35 1860
5906.08 1898
5906.80 1925
5907.53 1903
5908.25 1935
5908.98 1751
5909.70 1728
5910.43 1778
5911.15 1841
5911.88 1779
5912.60 1817
5913.33 1897
5914.06 1881
5914.78 1833
5915.51 1820
5916.23 1939
5916.96 1891
5917.68 1788
5918.41 1879
5919.14 1852
5919.86 2012
5920.59 1964
5921.31 1804
5922.04 1775
5922.77 2036
5923.49 1892
5924.22 1859
5924.95 1979
5925.67 1975
5926.40 2029
5927.12 2067
5927.85 1952
5928.58 1961
5929.30 2013
5930.03 2012
5930.76 1988
5931.48 1956
5932.21 1971
5932.94 1970
5933.66 2084
5934.39 2132
5935.12 2076
5935.85 2083
5936.57 2252
5937.30 2250
5938.03 2320
5938.75 2222
5939.48 2323
5940.21 2397
5940.94 2481
5941.66 2443
5942.39 2454
5943.12 2583
5943.85 2502
5944.57 2344
5945.30 2397
5946.03 2345
5946.76 2423
5947.48 2475
5948.21 2375
5948.94 2487
5949.67 2609
5950.39 2659
5951.12 2798
5951.85 2861
5952.58 2881
5953.31 2958
5954.03 2984
5954.76 3166
5955.49 3112
5956.22 3122
5956.95 3022
5957.68 2998
5958.40 2961
5959.13 2863
5959.86 2858
5960.59 3039
5961.32 2993
5962.05 3132
5962.77 3073
5963.50 3052
5964.23 3098
5964.96 3571
5965.69 3617
5966.42 3918
5967.15 4350
5967.88 4890
5968.61 4830
5969.33 4816
5970.06 4856
5970.79 4488
5971.52 4384
5972.25 4255
5972.98 3966
5973.71 3916
5974.44 3829
5975.17 3527
5975.90 3530
5976.63 3692
5977.36 3626
5978.09 3535
5978.82 3682
5979.54 3756
5980.27 3793
5981.00 3917
5981.73 3863
5982.46 3839
5983.19 4056
5983.92 4073
5984.65 4120
5985.38 3926
5986.11 4110
5986.84 4207
5987.57 4044
5988.30 4022
5989.03 4194
5989.76 3982
5990.49 3819
5991.23 4221
5991.96 4113
5992.69 4141
5993.42 4167
5994.15 4099
5994.88 4203
5995.61 4342
5996.34 4365
5997.07 4281
5997.80 4512
5998.53 4869
5999.26 4654
5999.99 4634
6000.72 4589
6001.45 4514
6002.19 4502
6002.92 4325
6003.65 4352
6004.38 4306
6005.11 4278
6005.84 4312
6006.57 4355
6007.30 4469
6008.04 4940
6008.77 5486
6009.50 5930
6010.23 6811
6010.96 7746
6011.69 8856
6012.42 9885
6013.16 10910
6013.89 12185
6014.62 12545
6015.35 12983
6016.08 12790
6016.82 12468
6017.55 11517
6018.28 10174
6019.01 8952
6019.74 7687
6020.48 6747
6021.21 6081
6021.94 5207
6022.67 4524
6023.40 4025
6024.14 3799
6024.87 3586
6025.60 3520
6026.33 3463
6027.07 3396
6027.80 3281
6028.53 3275
6029.27 3340
6030.00 3152
6030.73 3182
6031.46 3025
6032.20 3034
6032.93 3018
6033.66 2898
6034.40 2819
6035.13 2706
6035.86 2872
6036.59 2735
6037.33 2756
6038.06 2934
6038.79 2890
6039.53 3037
6040.26 3118
6040.99 3333
6041.73 3291
6042.46 3443
6043.19 3260
6043.93 3412
6044.66 3223
6045.40 3442
6046.13 3404
6046.86 3356
6047.60 3373
6048.33 3345
6049.06 3776
6049.80 3796
6050.53 3830
6051.27 4227
6052.00 4301
6052.73 4511
6053.47 4581
6054.20 4589
6054.94 4547
6055.67 4633
6056.41 4330
6057.14 4194
6057.87 3920
6058.61 3697
6059.34 3457
6060.08 3449
6060.81 3396
6061.55 3189
6062.28 3325
6063.02 3326
6063.75 3184
6064.49 3061
6065.22 3189
6065.96 3253
6066.69 3127
6067.43 3186
6068.16 3216
6068.90 3174
6069.63 3231
6070.37 3130
6071.10 3002
6071.84 3148
6072.57 2965
6073.31 2815
6074.04 2851
6074.78 2990
6075.51 2857
6076.25 2841
6076.98 2753
6077.72 2712
6078.46 2751
6079.19 2728
6079.93 2751
6080.66 2701
6081.40 2703
6082.13 2762
6082.87 2765
6083.61 2676
6084.34 2674
6085.08 2596
6085.81 2569
6086.55 2424
6087.29 2384
6088.02 2451
6088.76 2485
6089.50 2411
6090.23 2511
6090.97 2445
6091.71 2538
6092.44 2598
6093.18 2608
6093.92 2561
6094.65 2605
6095.39 2464
6096.13 2450
6096.86 2535
6097.60 2367
6098.34 2375
6099.07 2345
6099.81 2393
6100.55 2396
6101.28 2217
6102.02 2338
6102.76 2303
6103.49 2239
6104.23 2131
6104.97 2195
6105.71 2347
6106.44 2327
6107.18 2352
6107.92 2356
6108.66 2300
6109.39 2166
6110.13 2236
6110.87 2242
6111.61 2228
6112.34 2321
6113.08 2425
6113.82 2280
6114.56 2188
6115.30 2289
6116.03 2387
6116.77 2338
6117.51 2274
6118.25 2273
6118.99 2369
6119.72 2463
6120.46 2458
6121.20 2480
6121.94 2481
6122.68 2635
6123.42 2666
6124.15 2559
6124.89 2507
6125.63 2484
6126.37 2573
6127.11 2405
6127.85 2461
6128.59 2460
6129.32 2468
6130.06 2487
6130.80 2510
6131.54 2510
6132.28 2476
6133.02 2549
6133.76 2350
6134.50 2267
6135.24 2611
6135.97 2539
6136.71 2557
6137.45 2473
6138.19 2543
6138.93 2555
6139.67 2488
6140.41 2584
6141.15 2410
6141.89 2580
6142.63 2588
6143.37 2543
6144.11 2517
6144.85 2510
6145.59 2445
6146.33 2535
6147.07 2542
6147.81 2443
6148.55 2315
6149.29 2316
6150.03 2508
6150.77 2609
6151.51 2643
6152.25 2392
6152.99 2415
6153.73 2652
6154.47 2737
6155.21 2655
6155.95 2618
6156.69 2533
6157.43 2604
6158.17 2587
6158.91 2461
6159.65 2620
6160.39 2763
6161.13 2704
6161.87 2817
6162.61 2823
6163.35 2801
6164.10 2993
6164.84 3197
6165.58 3186
6166.32 3209
6167.06 3306
6167.80 3437
6168.54 3466
6169.28 3600
6170.02 3642
6170.76 3658
6171.51 3747
6172.25 3603
6172.99 3471
6173.73 3469
6174.47 3481
6175.21 3348
6175.95 3227
6176.70 3057
6177.44 3073
6178.18 3139
6178.92 3080
6179.66 3140
6180.41 3102
6181.15 3213
6181.89 3352
6182.63 3487
6183.37 3571
6184.11 3443
6184.86 3287
6185.60 3293
6186.34 3386
6187.08 3542
6187.83 3374
6188.57 3577
6189.31 3532
6190.05 3619
6190.80 3774
6191.54 3799
6192.28 3839
6193.02 3792
6193.77 3938
6194.51 4141
6195.25 4212
6195.99 4310
6196.74 4282
6197.48 4263
6198.22 4303
6198.97 4371
6199.71 4206
6200.45 4047
6201.19 4000
6201.94 4438
6202.68 4552
6203.42 4677
6204.17 4904
6204.91 5466
6205.65 6430
6206.40 7496
6207.14 9547
6207.88 11535
6208.63 13761
6209.37 15789
6210.11 17894
6210.86 19210
6211.60 18899
6212.35 18705
6213.09 17229
6213.83 15010
6214.58 13229
6215.32 11053
6216.06 9193
6216.81 7513
6217.55 6378
6218.30 5484
6219.04 4790
6219.79 4328
6220.53 3890
6221.27 3814
6222.02 3826
6222.76 3784
6223.51 3835
6224.25 3892
6225.00 3715
6225.74 4053
6226.49 3900
6227.23 3864
6227.97 3753
6228.72 3627
6229.46 3257
6230.21 2968
6230.95 3023
6231.70 2715
6232.44 2678
6233.19 2674
6233.93 2670
6234.68 2735
6235.42 2718
6236.17 2854
6236.91 2831
6237.66 2878
6238.40 2801
6239.15 2775
6239.90 2813
6240.64 2778
6241.39 2765
6242.13 2875
6242.88 2892
6243.62 3079
6244.37 3145
6245.11 3011
6245.86 3238
6246.61 3543
6247.35 3845
6248.10 3844
6248.84 3762
6249.59 3946
6250.34 4095
6251.08 4006
6251.83 3798
6252.57 4028
6253.32 3576
6254.07 3388
6254.81 3432
6255.56 3450
6256.30 3427
6257.05 3237
6257.80 3107
6258.54 3342
6259.29 3323
6260.04 3245
6260.78 3342
6261.53 3418
6262.28 3429
6263.02 3493
6263.77 3301
6264.52 3590
6265.26 3650
6266.01 3608
6266.76 3598
6267.51 3539
6268.25 3413
6269.00 3427
6269.75 3464
6270.49 3427
6271.24 3455
6271.99 3596
6272.74 3589
6273.48 3558
6274.23 3590
6274.98 3828
6275.73 3961
6276.47 4077
6277.22 4329
6277.97 4356
6278.72 4557
6279.46 4587
6280.21 4525
6280.96 4229
6281.71 3944
6282.46 3723
6283.20 3482
6283.95 3338
6284.70 3356
6285.45 3031
6286.20 2880
6286.94 3058
6287.69 2878
6288.44 2870
6289.19 2913
6289.94 2952
6290.69 2889
6291.43 2821
6292.18 2845
6292.93 2724
6293.68 2696
6294.43 2652
6295.18 2533
6295.93 2534
6296.68 2538
6297.42 2765
6298.17 2609
6298.92 2547
6299.67 2591
6300.42 2831
6301.17 2902
6301.92 2850
6302.67 2933
6303.42 3161
6304.17 3373
6304.91 3313
6305.66 3316
6306.41 3269
6307.16 3175
6307.91 3127
6308.66 2933
6309.41 2983
6310.16 2942
6310.91 2807
6311.66 2661
6312.41 2719
6313.16 2601
6313.91 2698
6314.66 2717
6315.41 2834
6316.16 2646
6316.91 2700
6317.66 2890
6318.41 2903
6319.16 2761
6319.91 2709
6320.66 2694
6321.41 2756
6322.16 2521
6322.91 2435
6323.66 2596
6324.41 2459
6325.16 2460
6325.91 2317
6326.66 2305
6327.41 2298
6328.16 2191
6328.91 2190
6329.67 2236
6330.42 2259
6331.17 2210
6331.92 2252
6332.67 2376
6333.42 2255
6334.17 1999
6334.92 2143
6335.67 2115
6336.42 2223
6337.18 2311
6337.93 2203
6338.68 2313
6339.43 2173
6340.18 2067
6340.93 2256
6341.68 2303
6342.44 2221
6343.19 2341
6343.94 2341
6344.69 2235
6345.44 2366
6346.19 2272
6346.95 2235
6347.70 2393
6348.45 2302
6349.20 2287
6349.95 2333
6350.70 2382
6351.46 2370
6352.21 2403
6352.96 2380
6353.71 2452
6354.47 2436
6355.22 2399
6355.97 2417
6356.72 2450
6357.47 2602
6358.23 2457
6358.98 2278
6359.73 2291
6360.48 2346
6361.24 2189
6361.99 2062
6362.74 2001
6363.50 2077
6364.25 2041
6365.00 2044
6365.75 2088
6366.51 2084
6367.26 2092
6368.01 2123
6368.77 1989
6369.52 2027
6370.27 2142
6371.03 2231
6371.78 2102
6372.53 2227
6373.29 2238
6374.04 2070
6374.79 2076
6375.55 2060
6376.30 2216
6377.05 2130
6377.81 2058
6378.56 2116
6379.31 2119
6380.07 2145
6380.82 2277
6381.57 2138
6382.33 2218
6383.08 2289
6383.84 2160
6384.59 2212
6385.34 2203
6386.10 2146
6386.85 2071
6387.61 2078
6388.36 2113
6389.12 2156
6389.87 2322
6390.62 2197
6391.38 2247
6392.13 2319
6392.89 2190
6393.64 2213
6394.40 2143
6395.15 2155
6395.91 2100
6396.66 2060
6397.42 2097
6398.17 1930
6398.92 1804
6399.68 1873
6400.43 1914
6401.19 1776
6401.94 1790
6402.70 1854
6403.45 1866
6404.21 1684
6404.97 1671
6405.72 1761
6406.48 1805
6407.23 1864
6407.99 1917
6408.74 1846
6409.50 1829
6410.25 1962
6411.01 1838
6411.76 1836
6412.52 1862
6413.28 1979
6414.03 2104
6414.79 1947
6415.54 1847
6416.30 1884
6417.05 1941
6417.81 1913
6418.57 1915
6419.32 1920
6420.08 1907
6420.83 1931
6421.59 1773
6422.35 1799
6423.10 1859
6423.86 1815
6424.62 1899
6425.37 1987
6426.13 2055
6426.89 1985
6427.64 1929
6428.40 1942
6429.16 1943
6429.91 1964
6430.67 1870
6431.43 1848
6432.18 1907
6432.94 1856
6433.70 1939
6434.45 1905
6435.21 1912
6435.97 1982
6436.72 1885
6437.48 1965
6438.24 1933
6439.00 1828
6439.75 1847
6440.51 1871
6441.27 2031
6442.02 1990
6442.78 1913
6443.54 2039
6444.30 1976
6445.05 1929
6445.81 1946
6446.57 1887
6447.33 1860
6448.09 1886
6448.84 1996
6449.60 1983
6450.36 1879
6451.12 1938
6451.87 1939
6452.63 2051
6453.39 2038
6454.15 2038
6454.91 2125
6455.67 2052
6456.42 2012
6457.18 2045
6457.94 2189
6458.70 2173
6459.46 2145
6460.22 2060
6460.97 2008
6461.73 2067
6462.49 2170
6463.25 2164
6464.01 2123
6464.77 2086
6465.53 2168
6466.28 2101
6467.04 2152
6467.80 2138
6468.56 2090
6469.32 2207
6470.08 2197
6470.84 2232
6471.60 2138
6472.36 2203
6473.12 2339
6473.88 2338
6474.63 2389
6475.39 2309
6476.15 2182
6476.91 2288
6477.67 2333
6478.43 2158
6479.19 2283
6479.95 2400
6480.71 2423
6481.47 2666
6482.23 2708
6482.99 2611
6483.75 2579
6484.51 2641
6485.27 2680
6486.03 2916
6486.79 2847
6487.55 2732
6488.31 2829
6489.07 2776
6489.83 2777
6490.59 2836
6491.35 2847
6492.11 2910
6492.87 3042
6493.63 3263
6494.39 3122
6495.15 3265
6495.91 3362
6496.67 3403
6497.43 3530
6498.20 3435
6498.96 3446
6499.72 3474
6500.48 3562
6501.24 3423
6502.00 3472
6502.76 3594
6503.52 3292
6504.28 3275
6505.04 3433
6505.80 3519
6506.57 3586
6507.33 3586
6508.09 3665
6508.85 3901
6509.61 3899
6510.37 4005
6511.13 4047
6511.90 4107
6512.66 4285
6513.42 4194
6514.18 4274
6514.94 4212
6515.70 4258
6516.47 4166
6517.23 4332
6517.99 4483
6518.75 4736
6519.51 4847
6520.28 5607
6521.04 6556
6521.80 7112
6522.56 7991
6523.32 8969
6524.09 9263
6524.85 9804
6525.61 10031
6526.37 9869
6527.13 9704
6527.90 9629
6528.66 9332
6529.42 8923
6530.18 8119
6530.95 7949
6531.71 7542
6532.47 7647
6533.24 7566
6534.00 7974
6534.76 8736
6535.52 10023
6536.29 11634
6537.05 13125
6537.81 14060
6538.58 14797
6539.34 14597
6540.10 13266
6540.87 11956
6541.63 10128
6542.39 8774
6543.16 7636
6543.92 6239
6544.68 5241
6545.45 4802
6546.21 4378
6546.97 4048
6547.74 3722
6548.50 3569
6549.26 3669
6550.03 3706
6550.79 3445
6551.55 3331
6552.32 3530
6553.08 3570
6553.85 3479
6554.61 3492
6555.37 3391
6556.14 3376
6556.90 3464
6557.67 3485
6558.43 3440
6559.20 3320
6559.96 3398
6560.72 3540
6561.49 3535
6562.25 3780
6563.02 4013
6563.78 4049
6564.55 3944
6565.31 4041
6566.08 4150
6566.84 3955
6567.61 4119
6568.37 3852
6569.13 3790
6569.90 3962
6570.66 3805
6571.43 3773
6572.19 3907
6572.96 4129
6573.72 4397
6574.49 4596
6575.26 5004
6576.02 4842
6576.79 4884
6577.55 4946
6578.32 4721
6579.08 4850
6579.85 4595
6580.61 4668
6581.38 4590
6582.14 4294
6582.91 4366
6583.68 4449
6584.44 4354
6585.21 4149
6585.97 4060
6586.74 4164
6587.50 4165
6588.27 4070
6589.04 4058
6589.80 4285
6590.57 4288
6591.33 4566
6592.10 4984
6592.87 5430
6593.63 5953
6594.40 6433
6595.17 6727
6595.93 6857
6596.70 6983
6597.47 7181
6598.23 7010
6599.00 6546
6599.77 6034
6600.53 5673
6601.30 5186
6602.07 4624
6602.83 4444
6603.60 4165
6604.37 3940
6605.13 3882
6605.90 3540
6606.67 3484
6607.43 3567
6608.20 3539
6608.97 3465
6609.74 3395
6610.50 3469
6611.27 3440
6612.04 3355
6612.80 3371
6613.57 3430
6614.34 3417
6615.11 3185
6615.87 3237
6616.64 3326
6617.41 3165
6618.18 3157
6618.95 3162
6619.71 3127
6620.48 3172
6621.25 3140
6622.02 3097
6622.78 3137
6623.55 3400
6624.32 3242
6625.09 3295
6625.86 3102
6626.63 3044
6627.39 3115
6628.16 3142
6628.93 3125
6629.70 3100
6630.47 3304
6631.24 3320
6632.00 3535
6632.77 3575
6633.54 4029
6634.31 4209
6635.08 4455
6635.85 4520
6636.62 4494
6637.38 4481
6638.15 4465
6638.92 4188
6639.69 3917
6640.46 4045
6641.23 3549
6642.00 3313
6642.77 3270
6643.54 3107
6644.31 3064
6645.08 2983
6645.84 3072
6646.61 2954
6647.38 3069
6648.15 2944
6648.92 3053
6649.69 2974
6650.46 3141
6651.23 3182
6652.00 3098
6652.77 3235
6653.54 2963
6654.31 3084
6655.08 3137
6655.85 3282
6656.62 3326
6657.39 3084
6658.16 3102
6658.93 3311
6659.70 3200
6660.47 2974
6661.24 3144
6662.01 3219
6662.78 3446
6663.55 3861
6664.32 4026
6665.09 4251
6665.86 4446
6666.63 4640
6667.40 4421
6668.17 4431
6668.94 4191
6669.72 3889
6670.49 3715
6671.26 3560
6672.03 3441
6672.80 3290
6673.57 3315
6674.34 3344
6675.11 3093
6675.88 2997
6676.65 3065
6677.42 2996
6678.20 2869
6678.97 2928
6679.74 2910
6680.51 2736
6681.28 2904
6682.05 2801
6682.82 2741
6683.60 2850
6684.37 2945
6685.14 3059
6685.91 3101
6686.68 3167
6687.45 3242
6688.23 3056
6689.00 3001
6689.77 2965
6690.54 2860
6691.31 2775
6692.08 2760
6692.86 2660
6693.63 2684
6694.40 2527
6695.17 2601
6695.95 2693
6696.72 2465
6697.49 2669
6698.26 2703
6699.03 2821
6699.81 2688
6700.58 2641
6701.35 2656
6702.12 2781
6702.90 2826
6703.67 2835
6704.44 2695
6705.22 2774
6705.99 2753
6706.76 2645
6707.53 2620
6708.31 2662
6709.08 2549
6709.85 2533
6710.63 2499
6711.40 2478
6712.17 2502
6712.94 2375
6713.72 2434
6714.49 2399
6715.26 2362
6716.04 2360
6716.81 2465
6717.58 2330
6718.36 2318
6719.13 2276
6719.91 2365
6720.68 2161
6721.45 2451
6722.23 2425
6723.00 2248
6723.77 2351
6724.55 2442
6725.32 2447
6726.10 2269
6726.87 2113
6727.64 2169
6728.42 2204
6729.19 2135
6729.97 2270
6730.74 2232
6731.51 2337
6732.29 2206
6733.06 2342
6733.84 2288
6734.61 2163
6735.39 2272
6736.16 2222
6736.94 2396
6737.71 2341
6738.49 2358
6739.26 2296
6740.03 2211
6740.81 2308
6741.58 2413
6742.36 2420
6743.13 2379
6743.91 2493
6744.68 2337
6745.46 2246
6746.23 2309
6747.01 2386
6747.78 2350
6748.56 2434
6749.34 2450
6750.11 2649
6750.89 2769
6751.66 2727
6752.44 2950
6753.21 3025
6753.99 3046
6754.76 3036
6755.54 2887
6756.31 2792
6757.09 2646
6757.87 2432
6758.64 2303
6759.42 2273
6760.19 2249
6760.97 2331
6761.75 2151
6762.52 2291
6763.30 2153
6764.07 2086
6764.85 2099
6765.63 2065
6766.40 2052
6767.18 2231
6767.96 2230
6768.73 2080
6769.51 2165
6770.28 2168
6771.06 2266
6771.84 2266
6772.61 2190
6773.39 2097
6774.17 2086
6774.94 2167
6775.72 2073
6776.50 2083
6777.27 2085
6778.05 2140
6778.83 2057
6779.61 2096
6780.38 2042
6781.16 2123
6781.94 2193
6782.71 2146
6783.49 2167
6784.27 2042
6785.05 1947
6785.82 2009
6786.60 2129
6787.38 2092
6788.16 2018
6788.93 1913
6789.71 1922
6790.49 2039
6791.27 1989
6792.04 1937
6792.82 1902
6793.60 1954
6794.38 2073
6795.16 1735
6795.93 1895
6796.71 1848
6797.49 1993
6798.27 1886
6799.05 1910
6799.82 1920
6800.60 1932
6801.38 1946
6802.16 1932
6802.94 1976
6803.72 1886
6804.49 2033
6805.27 1938
6806.05 1942
6806.83 2026
6807.61 2002
6808.39 1924
6809.17 1911
6809.94 1875
6810.72 1945
6811.50 1906
6812.28 1900
6813.06 1896
6813.84 1980
6814.62 2119
6815.40 2011
6816.18 1965
6816.96 2093
6817.73 2020
6818.51 2067
6819.29 2037
6820.07 2053
6820.85 2111
6821.63 2167
6822.41 2089
6823.19 2109
6823.97 2078
6824.75 2060
6825.53 2120
6826.31 1989
6827.09 1884
6827.87 1923
6828.65 1902
6829.43 1994
6830.21 1979
6830.99 2066
6831.77 2078
6832.55 2023
6833.33 1996
6834.11 2026
6834.89 2048
6835.67 2041
6836.45 1964
6837.23 1976
6838.01 1963
6838.79 2044
6839.57 1890
6840.35 1825
6841.13 1843
6841.91 1933
6842.69 1930
6843.47 1914
6844.25 1964
6845.04 2042
6845.82 2005
6846.60 2031
6847.38 2248
6848.16 2427
6848.94 2679
6849.72 3129
6850.50 3702
6851.28 4039
6852.06 4556
6852.85 4952
6853.63 4709
6854.41 4501
6855.19 4109
6855.97 3681
6856.75 3551
6857.53 3150
6858.32 2692
6859.10 2498
6859.88 2351
6860.66 2338
6861.44 2197
6862.22 2148
6863.01 2153
6863.79 2238
6864.57 2097
6865.35 2134
6866.13 2208
6866.92 2190
6867.70 2228
6868.48 2372
6869.26 2307
6870.04 2375
6870.83 2310
6871.61 2271
6872.39 2207
6873.17 2140
6873.96 2059
6874.74 1997
6875.52 2028
6876.30 2106
6877.09 2137
6877.87 2134
6878.65 2120
6879.43 2305
6880.22 2369
6881.00 2319
6881.78 2455
6882.56 2416
6883.35 2457
6884.13 2510
6884.91 2666
6885.70 2752
6886.48 3096
6887.26 3330
6888.05 3661
6888.83 4033
6889.61 3980
6890.40 3776
6891.18 3673
6891.96 3550
6892.75 3230
6893.53 3065
6894.31 2869
6895.10 2712
6895.88 2712
6896.67 2473
6897.45 2415
6898.23 2563
6899.02 2542
6899.80 2471
6900.58 2524
6901.37 2637
6902.15 2682
6902.94 2577
6903.72 2722
6904.50 2742
6905.29 2578
6906.07 2608
6906.86 2507
6907.64 2508
6908.43 2474
6909.21 2393
6910.00 2314
6910.78 2351
6911.56 2357
6912.35 2332
6913.13 2335
6913.92 2182
6914.70 2255
6915.49 2213
6916.27 2301
6917.06 2368
6917.84 2428
6918.63 2466
6919.41 2371
6920.20 2262
6920.98 2298
6921.77 2462
6922.55 2487
6923.34 2405
6924.12 2459
6924.91 2598
6925.69 2426
6926.48 2444
6927.26 2444
6928.05 2379
6928.84 2557
6929.62 2487
6930.41 2459
6931.19 2364
6931.98 2428
6932.76 2600
6933.55 2414
6934.34 2519
6935.12 2484
6935.91 2516
6936.69 2600
6937.48 2454
6938.27 2602
6939.05 2712
6939.84 2686
6940.62 2887
6941.41 3013
6942.20 2954
6942.98 3091
6943.77 3257
6944.56 3417
6945.34 3382
6946.13 3449
6946.92 3451
6947.70 3631
6948.49 3658
6949.28 3770
6950.06 3853
6950.85 3865
6951.64 3682
6952.42 3568
6953.21 3336
6954.00 3306
6954.78 3245
6955.57 3183
6956.36 3282
6957.15 3187
6957.93 3271
6958.72 3444
6959.51 3425
6960.29 3299
6961.08 3227
6961.87 3339
6962.66 3360
6963.44 3405
6964.23 3420
6965.02 3467
6965.81 3378
6966.59 3609
6967.38 3907
6968.17 3790
6968.96 3990
6969.75 4089
6970.53 4405
6971.32 4461
6972.11 4337
6972.90 4569
6973.69 4440
6974.47 4520
6975.26 4504
6976.05 4529
6976.84 4512
6977.63 4532
6978.42 4628
6979.20 4654
6979.99 4802
6980.78 5158
6981.57 5910
6982.36 6666
6983.15 7647
6983.94 9539
6984.72 11635
6985.51 13678
6986.30 15874
6987.09 17195
6987.88 18122
6988.67 17871
6989.46 16909
6990.25 15100
6991.04 13075
6991.82 10946
6992.61 9267
6993.40 7802
6994.19 6517
6994.98 5839
6995.77 5260
6996.56 5003
6997.35 4849
6998.14 4987
6998.93 5410
6999.72 5734
7000.51 6397
7001.30 6476
7002.09 6650
7002.88 6422
7003.67 6066
7004.46 5688
7005.25 5227
7006.04 4876
7006.83 4248
7007.62 3630
7008.41 3390
7009.20 3340
7009.99 3012
7010.78 2914
7011.57 3112
7012.36 3302
7013.15 3152
7013.94 3314
7014.73 3370
7015.52 3354
7016.31 3342
7017.10 3193
7017.89 3344
7018.68 3292
7019.47 3189
7020.26 3082
7021.05 3060
7021.84 3061
7022.64 3229
7023.43 3409
7024.22 3509
7025.01 3750
7025.80 3865
7026.59 3810
7027.38 3661
7028.17 3561
7028.96 3382
7029.75 3311
7030.55 3292
7031.34 3164
7032.13 2855
7032.92 2870
7033.71 2908
7034.50 2982
7035.29 2893
7036.09 2966
7036.88 2991
7037.67 2980
7038.46 3057
7039.25 3105
7040.05 3228
7040.84 3261
7041.63 3230
7042.42 3264
7043.21 3500
7044.01 3314
7044.80 3288
7045.59 3333
7046.38 3343
7047.17 3363
7047.97 3520
7048.76 3574
7049.55 3841
7050.34 3974
7051.14 4311
7051.93 4134
7052.72 4269
7053.51 4062
7054.31 3648
7055.10 3703
7055.89 3418
7056.68 3232
7057.48 3140
7058.27 3226
7059.06 3055
7059.86 3089
7060.65 3053
7061.44 3080
7062.24 3203
7063.03 3246
7063.82 3179
7064.61 3252
7065.41 3235
7066.20 3185
7066.99 3165
7067.79 3194
7068.58 3376
7069.37 3313
7070.17 3266
7070.96 3352
7071.76 3510
7072.55 3322
7073.34 3111
7074.14 3217
7074.93 3248
7075.72 3081
7076.52 3102
7077.31 3125
7078.11 2974
7078.90 2951
7079.69 3010
7080.49 2974
7081.28 3046
7082.08 3195
7082.87 3215
7083.67 3280
7084.46 3633
7085.25 3984
7086.05 4340
7086.84 4946
7087.64 5863
7088.43 6625
7089.23 6960
7090.02 7330
7090.82 7360
7091.61 6887
7092.41 6250
7093.20 5550
7094.00 4954
7094.79 4474
7095.59 3794
7096.38 3389
7097.18 3157
7097.97 2926
7098.77 2972
7099.56 2745
7100.36 2585
7101.15 2652
7101.95 2626
7102.74 2594
7103.54 2587
7104.33 2829
7105.13 2728
7105.92 2701
7106.72 2746
7107.52 2560
7108.31 2513
7109.11 2502
7109.90 2298
7110.70 2234
7111.49 2195
7112.29 2159
7113.09 2096
7113.88 2172
7114.68 2079
7115.47 2127
7116.27 2250
7117.07 2269
7117.86 2415
7118.66 2382
7119.45 2444
7120.25 2517
7121.05 2353
7121.84 2406
7122.64 2470
7123.44 2611
7124.23 2571
7125.03 2722
7125.83 2520
7126.62 2396
7127.42 2509
7128.22 2468
7129.01 2417
7129.81 2363
7130.61 2498
7131.40 2343
7132.20 2360
7133.00 2352
7133.80 2262
7134.59 2303
7135.39 2298
7136.19 2199
7136.98 2138
7137.78 2169
7138.58 2173
7139.38 2011
7140.17 2169
7140.97 2205
7141.77 2232
7142.57 2172
7143.36 2326
7144.16 2300
7144.96 2232
7145.76 2058
7146.56 2085
7147.35 2210
7148.15 2094
7148.95 2085
7149.75 2094
7150.55 2122
7151.34 2124
7152.14 2127
7152.94 2113
7153.74 2068
7154.54 1992
7155.33 2082
7156.13 2096
7156.93 2051
7157.73 2202
7158.53 2245
7159.33 2127
7160.13 2083
7160.92 1883
7161.72 1897
7162.52 1962
7163.32 1890
7164.12 1924
7164.92 1983
7165.72 2005
7166.52 1956
7167.31 1930
7168.11 1873
7168.91 1943
7169.71 1991
7170.51 1913
7171.31 1865
7172.11 1791
7172.91 1764
7173.71 1820
7174.51 1897
7175.31 1859
7176.11 1871
7176.91 1874
7177.71 1782
7178.51 1764
7179.31 1717
7180.10 1748
7180.90 1694
7181.70 1851
7182.50 1882
7183.30 1918
7184.10 1875
7184.90 1821
7185.70 1774
7186.50 1880
7187.30 1758
7188.10 1777
7188.90 1769
7189.70 1688
7190.50 1606
7191.31 1582
7192.11 1609
7192.91 1619
7193.71 1578
7194.51 1683
7195.31 1591
7196.11 1634
7196.91 1754
7197.71 1692
7198.51 1477
7199.31 1629
7200.11 1720
7200.91 1631
7201.71 1682
7202.51 1640
7203.32 1627
7204.12 1603
7204.92 1619
7205.72 1540
7206.52 1627
7207.32 1561
7208.12 1579
7208.92 1634
7209.73 1640
7210.53 1514
7211.33 1586
7212.13 1584
7212.93 1550
7213.73 1514
7214.53 1547
7215.34 1653
7216.14 1522
7216.94 1592
7217.74 1616
7218.54 1636
7219.34 1658
7220.15 1594
7220.95 1578
7221.75 1559
7222.55 1575
7223.35 1432
7224.16 1531
7224.96 1602
7225.76 1583
7226.56 1590
7227.37 1604
7228.17 1560
7228.97 1604
7229.77 1534
7230.58 1556
7231.38 1503
7232.18 1601
7232.98 1604
7233.79 1555
7234.59 1573
7235.39 1705
7236.19 1637
7237.00 1587
7237.80 1556
7238.60 1581
7239.41 1459
7240.21 1624
7241.01 1574
7241.82 1578
7242.62 1608
7243.42 1592
7244.23 1452
7245.03 1497
7245.83 1568
7246.64 1637
7247.44 1645
7248.24 1617
7249.05 1477
7249.85 1536
7250.65 1509
7251.46 1665
7252.26 1599
7253.06 1614
7253.87 1522
7254.67 1567
7255.48 1613
7256.28 1571
7257.08 1685
7257.89 1647
7258.69 1704
7259.50 1863
7260.30 1894
7261.10 1907
7261.91 1893
7262.71 1995
7263.52 1959
7264.32 2008
7265.13 1920
7265.93 1945
7266.73 1789
7267.54 1784
7268.34 1890
7269.15 1751
7269.95 1844
7270.76 1803
7271.56 1775
7272.37 1821
7273.17 1803
7273.98 1910
7274.78 2038
7275.59 2034
7276.39 1981
7277.20 1846
7278.00 1933
7278.81 1948
7279.61 2032
7280.42 2060
7281.22 2110
7282.03 2408
7282.83 2537
7283.64 2626
7284.45 2937
7285.25 3192
7286.06 3448
7286.86 3455
7287.67 3405
7288.47 3322
7289.28 2892
7290.09 2751
7290.89 2521
7291.70 2328
7292.50 2346
7293.31 2248
7294.12 2069
7294.92 2021
7295.73 1916
7296.53 1948
7297.34 1997
7298.15 2050
7298.95 2148
7299.76 2021
7300.57 2120
7301.37 2247
7302.18 2142
7302.98 2204
7303.79 2279
7304.60 2213
7305.40 2207
7306.21 2288
7307.02 2268
7307.82 2436
7308.63 2492
7309.44 2467
7310.25 2533
7311.05 2602
7311.86 2624
7312.67 2727
7313.47 2754
7314.28 2796
7315.09 2651
7315.90 2735
7316.70 2996
7317.51 3141
7318.32 3313
7319.12 3641
7319.93 4034
7320.74 4491
7321.55 4842
7322.35 4784
7323.16 5033
7323.97 4703
7324.78 4464
7325.59 3980
7326.39 3648
7327.20 3323
7328.01 2981
7328.82 2878
7329.62 2510
7330.43 2423
7331.24 2233
7332.05 2343
7332.86 2314
7333.67 2241
7334.47 2176
7335.28 2228
7336.09 2079
7336.90 2252
7337.71 2273
7338.52 2096
7339.32 2098
7340.13 2074
7340.94 2034
7341.75 2017
7342.56 2048
7343.37 2012
7344.18 1947
7344.99 1988
7345.79 1964
7346.60 2059
7347.41 2027
7348.22 2006
7349.03 1995
7349.84 2011
7350.65 1957
7351.46 2026
7352.27 1975
7353.08 1902
7353.89 1951
7354.70 1966
7355.50 1974
7356.31 1947
7357.12 1948
7357.93 2027
7358.74 1985
7359.55 1921
7360.36 2091
7361.17 2002
7361.98 2043
7362.79 2042
7363.60 2191
7364.41 2155
7365.22 1886
7366.03 1985
7366.84 1966
7367.65 2068
7368.46 1841
7369.27 1961
7370.08 2027
7370.89 1961
7371.70 2010
7372.51 1936
7373.32 1992
7374.13 1951
7374.94 1993
7375.75 2153
7376.57 2125
7377.38 2139
7378.19 2067
7379.00 2270
7379.81 2462
7380.62 2632
7381.43 2789
7382.24 2946
7383.05 3048
7383.86 2857
7384.67 2890
7385.48 2722
7386.30 2529
7387.11 2443
7387.92 2330
7388.73 2222
7389.54 2246
7390.35 2037
7391.16 1895
7391.98 1952
7392.79 1979
7393.60 1968
7394.41 1886
7395.22 1994
7396.03 2010
7396.84 2013
7397.66 2079
7398.47 2012
7399.28 2025
7400.09 2193
7400.90 2520
7401.72 2563
7402.53 2517
7403.34 2482
7404.15 2390
7404.96 2375
7405.78 2303
7406.59 2276
7407.40 2117
7408.21 2123
7409.03 2032
7409.84 2063
7410.65 2107
7411.46 1986
7412.28 1937
7413.09 1922
7413.90 1728
7414.71 1847
7415.53 1715
7416.34 1617
7417.15 1633
7417.96 1607
7418.78 1444
7419.59 1410
7420.40 1534
7421.22 1699
7422.03 1632
7422.84 1547
7423.66 1482
7424.47 1574
7425.28 1554
7426.10 1566
7426.91 1544
7427.72 1513
7428.54 1486
7429.35 1506
7430.16 1538
7430.98 1541
7431.79 1616
7432.60 1479
7433.42 1497
7434.23 1455
7435.05 1449
7435.86 1469
7436.67 1491
7437.49 1612
7438.30 1575
7439.11 1531
7439.93 1504
7440.74 1618
7441.56 1651
7442.37 1628
7443.19 1591
7444.00 1531
7444.81 1484
7445.63 1523
7446.44 1550
7447.26 1581
7448.07 1567
7448.89 1704
7449.70 1546
7450.52 1626
7451.33 1571
7452.15 1518
7452.96 1504
7453.78 1472
7454.59 1473
7455.40 1464
7456.22 1527
7457.03 1351
7457.85 1420
7458.66 1471
7459.48 1499
7460.30 1458
7461.11 1538
7461.93 1568
7462.74 1520
7463.56 1698
7464.37 1655
7465.19 1551
7466.00 1572
7466.82 1669
7467.63 1634
7468.45 1584
7469.27 1567
7470.08 1461
7470.90 1529
7471.71 1613
7472.53 1563
7473.34 1616
7474.16 1653
7474.98 1631
7475.79 1614
7476.61 1472
7477.42 1555
7478.24 1499
7479.06 1548
7479.87 1476
7480.69 1405
7481.51 1504
7482.32 1519
7483.14 1419
7483.96 1419
7484.77 1300
7485.59 1344
7486.40 1390
7487.22 1395
7488.04 1449
7488.85 1388
7489.67 1398
7490.49 1441
7491.31 1378
7492.12 1448
7492.94 1440
7493.76 1358
7494.57 1411
7495.39 1421
7496.21 1290
7497.02 1372
7497.84 1368
7498.66 1323
7499.48 1427
7500.29 1293
7501.11 1408
7501.93 1476
7502.75 1394
7503.56 1362
7504.38 1390
7505.20 1411
7506.02 1374
7506.83 1321
7507.65 1475
7508.47 1444
7509.29 1311
7510.11 1315
7510.92 1308
7511.74 1375
7512.56 1327
7513.38 1269
7514.20 1270
7515.01 1307
7515.83 1258
7516.65 1331
7517.47 1387
7518.29 1267
7519.11 1303
7519.92 1268
7520.74 1359
7521.56 1235
7522.38 1299
7523.20 1338
7524.02 1337
7524.84 1332
7525.65 1298
7526.47 1337
7527.29 1304
7528.11 1363
7528.93 1350
7529.75 1243
7530.57 1238
7531.39 1285
7532.21 1322
7533.03 1269
7533.85 1207
7534.66 1332
7535.48 1258
7536.30 1352
7537.12 1301
7537.94 1313
7538.76 1337
7539.58 1296
7540.40 1258
7541.22 1236
7542.04 1305
7542.86 1385
7543.68 1310
7544.50 1302
7545.32 1432
7546.14 1479
7546.96 1363
7547.78 1283
7548.60 1309
7549.42 1345
7550.24 1360
7551.06 1390
7551.88 1328
7552.70 1363
7553.52 1267
7554.34 1285
7555.16 1271
7555.98 1288
7556.80 1355
7557.62 1427
7558.44 1414
7559.26 1469
7560.08 1480
7560.90 1536
7561.72 1497
7562.55 1399
7563.37 1409
7564.19 1485
7565.01 1467
7565.83 1304
7566.65 1357
7567.47 1357
7568.29 1304
7569.11 1368
7569.93 1366
7570.76 1305
7571.58 1286
7572.40 1280
7573.22 1277
7574.04 1319
7574.86 1392
7575.68 1357
7576.51 1292
7577.33 1281
7578.15 1338
7578.97 1331
7579.79 1351
7580.61 1336
7581.44 1349
7582.26 1304
7583.08 1272
7583.90 1329
7584.72 1395
7585.55 1390
7586.37 1343
7587.19 1304
7588.01 1345
7588.83 1413
7589.66 1382
7590.48 1239
7591.30 1323
7592.12 1406
7592.95 1449
7593.77 1367
7594.59 1361
7595.41 1361
7596.24 1390
7597.06 1420
7597.88 1402
7598.70 1376
7599.53 1356
7600.35 1372
7601.17 1415
7601.99 1484
7602.82 1404
7603.64 1482
7604.46 1594
7605.29 1637
7606.11 1587
7606.93 1600
7607.76 1660
7608.58 1575
7609.40 1591
7610.23 1584
7611.05 1515
7611.87 1503
7612.70 1525
7613.52 1551
7614.34 1383
7615.17 1522
7615.99 1665
7616.81 1641
7617.64 1524
7618.46 1591
7619.29 1588
7620.11 1615
7620.93 1705
7621.76 1707
7622.58 1670
7623.41 1561
7624.23 1516
7625.05 1430
7625.88 1466
7626.70 1591
7627.53 1575
7628.35 1624
7629.18 1645
7630.00 1601
7630.82 1662
7631.65 1786
7632.47 1901
7633.30 1886
7634.12 1783
7634.95 1722
7635.77 1689
7636.60 1752
7637.42 1613
7638.25 1571
7639.07 1491
7639.90 1420
7640.72 1284
7641.55 1348
7642.37 1293
7643.20 1273
7644.02 1370
7644.85 1370
7645.67 1335
7646.50 1413
7647.32 1386
7648.15 1506
7648.97 1241
7649.80 1178
7650.63 1284
7651.45 1356
7652.28 1308
7653.10 1346
7653.93 1356
7654.75 1322
7655.58 1335
7656.41 1342
7657.23 1407
7658.06 1289
7658.88 1293
7659.71 1454
7660.54 1468
7661.36 1417
7662.19 1439
7663.01 1407
7663.84 1371
7664.67 1367
7665.49 1336
7666.32 1468
7667.15 1343
7667.97 1277
7668.80 1328
7669.63 1306
7670.45 1323
7671.28 1425
7672.11 1443
7672.93 1456
7673.76 1407
7674.59 1330
7675.41 1348
7676.24 1309
7677.07 1316
7677.89 1299
7678.72 1237
7679.55 1316
7680.37 1311
7681.20 1299
7682.03 1316
7682.86 1402
7683.68 1370
7684.51 1362
7685.34 1276
7686.17 1330
7686.99 1382
7687.82 1363
7688.65 1307
7689.48 1315
7690.30 1422
7691.13 1395
7691.96 1359
7692.79 1391
7693.62 1273
7694.44 1274
7695.27 1345
7696.10 1325
7696.93 1377
7697.76 1400
7698.58 1370
7699.41 1360
7700.24 1483
7701.07 1429
7701.90 1435
7702.72 1374
7703.55 1413
7704.38 1410
7705.21 1344
7706.04 1446
7706.87 1405
7707.70 1314
7708.52 1378
7709.35 1417
7710.18 1445
7711.01 1411
7711.84 1463
7712.67 1395
7713.50 1406
7714.33 1411
7715.16 1503
7715.98 1468
7716.81 1371
7717.64 1369
7718.47 1446
7719.30 1337
7720.13 1439
7720.96 1435
7721.79 1428
7722.62 1471
7723.45 1461
7724.28 1459
7725.11 1376
7725.94 1464
7726.77 1591
7727.60 1603
7728.43 1445
7729.26 1414
7730.09 1502
7730.92 1537
7731.75 1520
7732.58 1577
7733.41 1500
7734.24 1627
7735.07 1599
7735.90 1599
7736.73 1479
7737.56 1442
7738.39 1456
7739.22 1451
7740.05 1412
7740.88 1552
7741.71 1570
7742.54 1528
7743.37 1538
7744.20 1791
7745.03 2011
7745.86 2332
7746.69 2792
7747.52 3203
7748.35 3794
7749.18 3983
7750.02 4010
7750.85 3863
7751.68 3523
7752.51 3217
7753.34 2832
7754.17 2414
7755.00 2191
7755.83 1998
7756.66 1825
7757.50 1798
7758.33 1766
7759.16 1746
7759.99 1769
7760.82 1717
7761.65 1744
7762.48 1662
7763.32 1715
7764.15 1606
7764.98 1670
7765.81 1609
7766.64 1621
7767.47 1411
7768.31 1413
7769.14 1450
7769.97 1336
7770.80 1387
7771.63 1270
7772.47 1259
7773.30 1244
7774.13 1185
7774.96 1337
7775.80 1338
7776.63 1338
7777.46 1260
7778.29 1325
7779.12 1369
7779.96 1314
7780.79 1260
7781.62 1313
7782.46 1309
7783.29 1333
7784.12 1434
7784.95 1522
7785.79 1573
7786.62 1598
7787.45 1548
7788.28 1755
7789.12 1577
7789.95 1554
7790.78 1497
7791.62 1556
7792.45 1526
7793.28 1434
7794.12 1299
7794.95 1428
7795.78 1453
7796.62 1423
7797.45 1450
7798.28 1283
7799.12 1432
7799.95 1466
7800.78 1496
7801.62 1414
7802.45 1411
7803.29 1450
7804.12 1299
7804.95 1350
7805.79 1472
7806.62 1438
7807.46 1507
7808.29 1525
7809.12 1548
7809.96 1536
7810.79 1420
7811.63 1487
7812.46 1499
7813.29 1439
7814.13 1493
7814.96 1538
7815.80 1541
7816.63 1598
7817.47 1589
7818.30 1640
7819.14 1549
7819.97 1532
7820.81 1532
7821.64 1580
7822.47 1644
7823.31 1649
7824.14 1663
7824.98 1618
7825.81 1656
7826.65 1748
7827.48 1744
7828.32 1710
7829.15 1727
7829.99 1684
7830.83 1649
7831.66 1613
7832.50 1557
7833.33 1635
7834.17 1659
7835.00 1682
7835.84 1639
7836.67 1557
7837.51 1485
7838.34 1502
7839.18 1412
7840.02 1466
7840.85 1605
7841.69 1548
7842.52 1510
7843.36 1561
7844.19 1492
7845.03 1424
7845.87 1534
7846.70 1524
7847.54 1485
7848.38 1643
7849.21 1608
7850.05 1476
7850.88 1372
7851.72 1405
7852.56 1398
7853.39 1497
7854.23 1437
7855.07 1374
7855.90 1414
7856.74 1400
7857.58 1412
7858.41 1436
7859.25 1334
7860.09 1348
7860.92 1341
7861.76 1466
7862.60 1430
7863.43 1382
7864.27 1288
7865.11 1390
7865.95 1375
7866.78 1414
7867.62 1408
7868.46 1359
7869.29 1318
7870.13 1362
7870.97 1462
7871.81 1497
7872.64 1514
7873.48 1444
7874.32 1379
7875.16 1462
7875.99 1563
7876.83 1497
7877.67 1630
7878.51 1599
7879.34 1599
7880.18 1589
7881.02 1548
7881.86 1535
7882.70 1470
7883.53 1430
7884.37 1490
7885.21 1542
7886.05 1501
7886.89 1468
7887.73 1452
7888.56 1521
7889.40 1519
7890.24 1503
7891.08 1619
7891.92 1519
7892.76 1450
7893.59 1541
7894.43 1594
7895.27 1427
7896.11 1400
7896.95 1468
7897.79 1468
7898.63 1407
7899.47 1422
7900.31 1469
7901.14 1510
7901.98 1475
7902.82 1466
7903.66 1495
7904.50 1500
7905.34 1462
7906.18 1384
7907.02 1353
7907.86 1280
7908.70 1359
7909.54 1292
7910.38 1394
7911.22 1365
7912.05 1397
7912.89 1398
7913.73 1333
7914.57 1457
7915.41 1500
7916.25 1736
7917.09 1711
7917.93 1781
7918.77 1767
7919.61 1822
7920.45 1719
7921.29 1742
7922.13 1719
7922.97 1622
7923.81 1639
7924.65 1592
7925.49 1436
7926.33 1353
7927.17 1393
7928.02 1389
7928.86 1470
7929.70 1472
7930.54 1455
7931.38 1509
7932.22 1482
7933.06 1335
7933.90 1347
7934.74 1324
7935.58 1316
7936.42 1325
7937.26 1417
7938.10 1280
7938.94 1243
7939.79 1325
7940.63 1245
7941.47 1225
7942.31 1256
7943.15 1353
7943.99 1391
7944.83 1362
7945.67 1380
7946.52 1265
7947.36 1288
7948.20 1313
7949.04 1319
7949.88 1350
7950.72 1368
7951.56 1222
7952.41 1221
7953.25 1257
7954.09 1355
7954.93 1401
7955.77 1420
7956.62 1321
7957.46 1243
7958.30 1342
7959.14 1327
7959.98 1301
7960.83 1353
7961.67 1426
7962.51 1234
7963.35 1177
7964.20 1220
7965.04 1286
7965.88 1345
7966.72 1394
7967.56 1390
7968.41 1435
7969.25 1361
7970.09 1459
7970.94 1342
7971.78 1313
7972.62 1306
7973.46 1242
7974.31 1168
7975.15 1232
7975.99 1227
7976.84 1234
7977.68 1236
7978.52 1182
7979.36 1263
7980.21 1293
7981.05 1354
7981.89 1275
7982.74 1272
7983.58 1297
7984.42 1288
7985.27 1328
7986.11 1376
7986.96 1302
7987.80 1259
7988.64 1312
7989.49 1237
7990.33 1155
7991.17 1095
7992.02 1156
7992.86 1210
7993.71 1104
7994.55 1256
7995.39 1195
7996.24 1202
7997.08 1210
7997.93 1169
7998.77 1194
7999.61 1229
8000.46 1193
8001.30 1264
8002.15 1193
8002.99 1187
8003.84 1224
8004.68 1248
8005.52 1401
8006.37 1197
8007.21 1213
8008.06 1311
8008.90 1209
8009.75 1198
8010.59 1304
8011.44 1206
8012.28 1228
8013.13 1201
8013.97 1227
8014.82 1126
8015.66 1200
8016.51 1259
8017.35 1216
8018.20 1170
8019.04 1167
8019.89 1238
8020.73 1245
8021.58 1233
8022.42 1167
8023.27 1051
8024.12 1073
8024.96 1043
8025.81 1127
8026.65 1101
8027.50 1130
8028.34 1117
8029.19 1114
8030.03 1174
8030.88 1136
8031.73 1096
8032.57 1205
8033.42 1174
8034.26 1176
8035.11 1176
8035.96 1149
8036.80 1186
8037.65 1145
8038.50 1122
8039.34 1153
8040.19 1149
8041.03 1153
8041.88 1209
8042.73 1151
8043.57 1125
8044.42 1095
8045.27 1038
8046.11 1084
8046.96 1116
8047.81 1115
8048.65 1179
8049.50 1080
8050.35 1057
8051.19 1119
8052.04 1071
8052.89 1071
8053.74 1078
8054.58 1148
8055.43 1192
8056.28 1111
8057.12 1049
8057.97 1084
8058.82 1164
8059.67 1044
8060.51 1073
8061.36 1115
8062.21 984
8063.06 998
8063.90 1020
8064.75 1130
8065.60 1103
8066.45 1070
8067.29 1076
8068.14 1107
8068.99 1039
8069.84 1127
8070.69 1056
8071.53 1076
8072.38 1147
8073.23 1102
8074.08 1066
8074.93 1027
8075.78 1054
8076.62 1116
8077.47 1115
8078.32 1158
8079.17 1101
8080.02 1136
8080.87 1094
8081.71 1034
8082.56 1139
8083.41 1044
8084.26 1065
8085.11 1142
8085.96 1064
8086.81 1034
8087.66 1092
8088.50 1101
8089.35 996
8090.20 983
8091.05 944
8091.90 974
8092.75 999
8093.60 1048
8094.45 985
8095.30 1016
8096.15 1094
8097.00 1028
8097.84 1061
8098.69 1058
8099.54 1109
8100.39 1031
8101.24 1071
8102.09 1091
8102.94 1007
8103.79 1052
8104.64 1059
8105.49 1128
8106.34 1176
8107.19 1081
8108.04 1010
8108.89 970
8109.74 1026
8110.59 1031
8111.44 1095
8112.29 1041
8113.14 961
8113.99 1065
8114.84 1090
8115.69 1052
8116.54 1122
8117.39 1048
8118.24 1097
8119.09 1131
8119.94 1243
8120.80 1247
8121.65 1254
8122.50 1217
8123.35 1155
8124.20 1182
8125.05 1238
8125.90 1229
8126.75 1134
8127.60 1061
8128.45 1166
8129.30 1063
8130.15 1090
8131.01 1066
8131.86 991
8132.71 1134
8133.56 1125
8134.41 1072
8135.26 1063
8136.11 1009
8136.97 1050
8137.82 1046
8138.67 1029
8139.52 1093
8140.37 1091
8141.22 1187
8142.07 1161
8142.93 1200
8143.78 1158
8144.63 1193
8145.48 1145
8146.33 1132
8147.19 1133
8148.04 1154
8148.89 1107
8149.74 1107
8150.59 1094
8151.45 1128
8152.30 1129
8153.15 1068
8154.00 1108
8154.86 1151
8155.71 1160
8156.56 1208
8157.41 1272
8158.27 1189
8159.12 1247
8159.97 1223
8160.82 1165
8161.68 1136
8162.53 1188
8163.38 1122
8164.23 1148
8165.09 1138
8165.94 1097
8166.79 1072
8167.65 1108
8168.50 1067
8169.35 1089
8170.21 1057
8171.06 1098
8171.91 1142
8172.77 1135
8173.62 1096
8174.47 1138
8175.33 1102
8176.18 1074
8177.03 1040
8177.89 1052
8178.74 1021
8179.59 981
8180.45 1064
8181.30 1041
8182.16 1014
8183.01 1064
8183.86 1069
8184.72 1111
8185.57 1053
8186.43 1022
8187.28 1080
8188.13 952
8188.99 949
8189.84 957
8190.70 1045
8191.55 1056
8192.40 1088
8193.26 1090
8194.11 1042
8194.97 911
8195.82 1025
8196.68 1132
8197.53 952
8198.39 1003
8199.24 1006
8200.10 971
8200.95 940
8201.81 974
8202.66 1018
8203.52 1004
8204.37 1054
8205.23 1056
8206.08 1051
8206.94 1034
8207.79 1098
8208.65 1061
8209.50 1013
8210.36 1023
8211.21 1146
8212.07 1098
8212.92 1030
8213.78 1080
8214.63 1037
8215.49 1057
8216.34 1078
8217.20 1086
8218.06 1079
8218.91 1069
8219.77 1057
8220.62 1060
8221.48 1081
8222.33 1081
8223.19 1094
8224.05 1196
8224.90 1105
8225.76 1155
8226.62 1089
8227.47 1161
8228.33 1128
8229.18 1075
8230.04 1104
8230.90 1087
8231.75 1076
8232.61 1119
8233.47 1042
8234.32 1052
8235.18 999
8236.04 1032
8236.89 1052
8237.75 1031
8238.61 992
8239.46 1005
8240.32 1054
8241.18 1101
8242.03 1036
8242.89 1045
8243.75 999
8244.60 1033
8245.46 995
8246.32 1053
8247.18 1028
8248.03 965
8248.89 1015
8249.75 1059
8250.60 997
8251.46 1040
8252.32 971
8253.18 1037
8254.03 1073
8254.89 1062
8255.75 961
8256.61 978
8257.47 965
8258.32 1058
8259.18 1029
8260.04 1016
8260.90 1047
8261.75 973
8262.61 918
8263.47 968
8264.33 990
8265.19 944
8266.05 913
8266.90 977
8267.76 1015
8268.62 1015
8269.48 1063
8270.34 1029
8271.20 994
8272.05 1107
8272.91 1035
8273.77 1028
8274.63 1025
8275.49 1060
8276.35 1016
8277.21 1004
8278.06 1047
8278.92 1037
8279.78 1047
8280.64 1125
8281.50 1111
8282.36 1040
8283.22 1019
8284.08 1004
8284.94 1055
8285.80 1093
8286.66 1057
8287.51 1055
8288.37 1122
8289.23 1059
8290.09 1087
8290.95 991
8291.81 992
8292.67 1147
8293.53 1135
8294.39 1136
8295.25 1227
8296.11 1257
8296.97 1107
8297.83 1100
8298.69 1040
8299.55 1047
8300.41 1171
8301.27 1113
8302.13 1092
8302.99 1121
8303.85 1144
8304.71 1165
8305.57 1173
8306.43 1165
8307.29 1160
8308.15 1178
8309.01 1058
8309.87 1151
8310.73 1117
8311.59 1129
8312.45 1064
8313.31 1074
8314.18 1065
8315.04 1120
8315.90 1153
8316.76 1098
8317.62 1114
8318.48 1104
8319.34 1133
8320.20 1081
8321.06 1105
8321.92 1089
8322.78 1115
8323.65 1209
8324.51 1174
8325.37 1080
8326.23 1011
8327.09 1039
8327.95 1055
8328.81 997
8329.68 1037
8330.54 1137
8331.40 1048
8332.26 1047
8333.12 1029
8333.98 1076
8334.85 1040
8335.71 1084
8336.57 1116
8337.43 1093
8338.29 1122
8339.15 1069
8340.02 1099
8340.88 1092
8341.74 1086
8342.60 1047
8343.47 1052
8344.33 1129
8345.19 1131
8346.05 1179
8346.91 1211
8347.78 1067
8348.64 1150
8349.50 1091
8350.36 1108
8351.23 1099
8352.09 1087
8352.95 1149
8353.82 1035
8354.68 1157
8355.54 1163
8356.40 1107
8357.27 1056
8358.13 1109
8358.99 1148
8359.86 1134
8360.72 1097
8361.58 1107
8362.44 1132
8363.31 1192
8364.17 1180
8365.03 1129
8365.90 1101
8366.76 1183
8367.62 1201
8368.49 1148
8369.35 1143
8370.22 1135
8371.08 1139
8371.94 1164
8372.81 1155
8373.67 1242
8374.53 1134
8375.40 1095
8376.26 1152
8377.13 1241
8377.99 1186
8378.85 1094
8379.72 1131
8380.58 1197
8381.45 1231
8382.31 1204
8383.17 1288
8384.04 1300
8384.90 1247
8385.77 1233
8386.63 1339
8387.50 1318
8388.36 1275
8389.23 1213
8390.09 1256
8390.96 1323
8391.82 1269
8392.68 1267
8393.55 1365
8394.41 1348
8395.28 1253
8396.14 1388
8397.01 1414
8397.87 1364
8398.74 1402
8399.60 1254
8400.47 1311
8401.33 1367
8402.20 1431
8403.07 1354
8403.93 1434
8404.80 1462
8405.66 1398
8406.53 1348
8407.39 1403
8408.26 1363
8409.12 1370
8409.99 1340
8410.85 1374
8411.72 1450
8412.59 1563
8413.45 1506
8414.32 1457
8415.18 1496
8416.05 1520
8416.92 1461
8417.78 1439
8418.65 1381
8419.51 1504
8420.38 1592
8421.25 1541
8422.11 1561
8422.98 1482
8423.85 1596
8424.71 1576
8425.58 1579
8426.44 1671
8427.31 1612
8428.18 1670
8429.04 1662
8429.91 1707
8430.78 1662
8431.64 1653
8432.51 1769
8433.38 1811
8434.25 1820
8435.11 1794
8435.98 1842
8436.85 1876
8437.71 2001
8438.58 1918
8439.45 2022
8440.31 2198
8441.18 2051
8442.05 2275
8442.92 2256
8443.78 2206
8444.65 2266
8445.52 2423
8446.39 2400
8447.25 2384
8448.12 2440
8448.99 2470
8449.86 2460
8450.72 2669
8451.59 2802
8452.46 2833
8453.33 3143
8454.20 3806
8455.06 4556
8455.93 5602
8456.80 6529
8457.67 7098
8458.54 7209
8459.40 7073
8460.27 6700
8461.14 5936
8462.01 5036
8462.88 4496
8463.75 3789
8464.61 3232
8465.48 2865
8466.35 2487
8467.22 2217
8468.09 2277
8468.96 2171
8469.83 2014
8470.70 1932
8471.56 1897
8472.43 1894
8473.30 1862
8474.17 1750
8475.04 1807
8475.91 1768
8476.78 1652
8477.65 1586
8478.52 1627
8479.39 1609
8480.25 1704
8481.12 1624
8481.99 1583
8482.86 1571
8483.73 1622
8484.60 1661
8485.47 1696
8486.34 1701
8487.21 1739
8488.08 1638
8488.95 1819
8489.82 1759
8490.69 1613
8491.56 1706
8492.43 1749
8493.30 1795
8494.17 1804
8495.04 1893
8495.91 2017
8496.78 2168
8497.65 2080
8498.52 1984
8499.39 1871
8500.26 1782
8501.13 1669
8502.00 1678
8502.87 1589
8503.74 1554
8504.61 1606
8505.48 1617
8506.35 1585
8507.22 1567
8508.09 1560
8508.97 1569
8509.84 1639
8510.71 1676
8511.58 1621
8512.45 1567
8513.32 1486
8514.19 1589
8515.06 1631
8515.93 1704
8516.80 1799
8517.68 1733
8518.55 1646
8519.42 1627
8520.29 1596
8521.16 1625
8522.03 1609
8522.90 1697
8523.77 1704
8524.65 1725
8525.52 1792
8526.39 1816
8527.26 1695
8528.13 1725
8529.00 1724
8529.88 1887
8530.75 1724
8531.62 1752
8532.49 1717
8533.36 1756
8534.24 1839
8535.11 1799
8535.98 1833
8536.85 1861
8537.72 1760
8538.60 1799
8539.47 1732
8540.34 1702
8541.21 1703
8542.09 1712
8542.96 1665
8543.83 1700
8544.70 1632
8545.58 1552
8546.45 1506
8547.32 1499
8548.19 1509
8549.07 1422
8549.94 1587
8550.81 1552
8551.69 1508
8552.56 1568
8553.43 1571
8554.31 1504
8555.18 1534
8556.05 1728
8556.92 1787
8557.80 1718
8558.67 1663
8559.54 1538
8560.42 1551
8561.29 1541
8562.16 1494
8563.04 1506
8563.91 1491
8564.79 1485
8565.66 1438
8566.53 1321
8567.41 1425
8568.28 1424
8569.15 1396
8570.03 1466
8570.90 1542
8571.78 1404
8572.65 1460
8573.52 1448
8574.40 1378
8575.27 1353
8576.15 1326
8577.02 1384
8577.89 1331
8578.77 1381
8579.64 1294
8580.52 1317
8581.39 1364
8582.27 1419
8583.14 1398
8584.02 1306
8584.89 1325
8585.77 1340
8586.64 1266
8587.51 1307
8588.39 1364
8589.26 1366
8590.14 1322
8591.01 1246
8591.89 1277
8592.76 1326
8593.64 1414
8594.51 1443
8595.39 1459
8596.26 1290
8597.14 1383
8598.02 1358
8598.89 1417
8599.77 1379
8600.64 1402
8601.52 1449
8602.39 1516
8603.27 1529
8604.14 1409
8605.02 1396
8605.89 1396
8606.77 1424
8607.65 1413
8608.52 1350
8609.40 1484
8610.27 1450
8611.15 1469
8612.03 1411
8612.90 1399
8613.78 1535
8614.65 1607
8615.53 1442
8616.41 1455
8617.28 1493
8618.16 1572
8619.04 1477
8619.91 1470
8620.79 1467
8621.66 1525
8622.54 1491
8623.42 1568
8624.29 1547
8625.17 1493
8626.05 1501
8626.92 1555
8627.80 1526
8628.68 1627
8629.56 1633
8630.43 1757
8631.31 1757
8632.19 1714
8633.06 1681
8633.94 1668
8634.82 1707
8635.69 1753
8636.57 1715
8637.45 1675
8638.33 1770
8639.20 1774
8640.08 1679
8640.96 1782
8641.84 1699
8642.71 1774
8643.59 1830
8644.47 1881
8645.35 1882
8646.22 1769
8647.10 1845
8647.98 1906
8648.86 1873
8649.74 1847
8650.61 2011
8651.49 2044
8652.37 1947
8653.25 2005
8654.13 1976
8655.00 1966
8655.88 1905
8656.76 1966
8657.64 2052
8658.52 2037
8659.40 2038
8660.27 2042
8661.15 2078
8662.03 2025
8662.91 1995
8663.79 1987
8664.67 1980
8665.55 2100
8666.43 2091
8667.30 2244
8668.18 2264
8669.06 2268
8669.94 2283
8670.82 2470
8671.70 2678
8672.58 3045
8673.46 3241
8674.34 3626
8675.22 4031
8676.09 4185
8676.97 4154
8677.85 4015
8678.73 3945
8679.61 3619
8680.49 3332
8681.37 3061
8682.25 2810
8683.13 2619
8684.01 2517
8684.89 2516
8685.77 2614
8686.65 2578
8687.53 2502
8688.41 2646
8689.29 2816
8690.17 3151
8691.05 3736
8691.93 4305
8692.81 4903
8693.69 5374
8694.57 5485
8695.45 5611
8696.33 5401
8697.21 4714
8698.09 4241
8698.97 3771
8699.85 3228
8700.73 2886
8701.61 2661
8702.49 2597
8703.37 2399
8704.26 2271
8705.14 2261
8706.02 2210
8706.90 2244
8707.78 2111
8708.66 2125
8709.54 2138
8710.42 2142
8711.30 2094
8712.18 2170
8713.06 2018
8713.95 2122
8714.83 2100
8715.71 2178
8716.59 2139
8717.47 2165
8718.35 1987
8719.23 2108
8720.12 2202
8721.00 2174
8721.88 2157
8722.76 2204
8723.64 2216
8724.52 2102
8725.41 2222
8726.29 2372
8727.17 2296
8728.05 2349
8728.93 2356
8729.81 2416
8730.70 2374
8731.58 2405
8732.46 2492
8733.34 2497
8734.23 2485
8735.11 2366
8735.99 2476
8736.87 2532
8737.75 2473
8738.64 2393
8739.52 2456
8740.40 2450
8741.28 2370
8742.17 2619
8743.05 2303
8743.93 2462
8744.82 2523
8745.70 2480
8746.58 2482
8747.46 2401
8748.35 2470
8749.23 2523
8750.11 2555
8751.00 2703
8751.88 2700
8752.76 2643
8753.65 2719
8754.53 2786
8755.41 2738
8756.30 2832
8757.18 2736
8758.06 2774
8758.95 2784
8759.83 2844
8760.71 2798
8761.60 2770
8762.48 2903
8763.36 3047
8764.25 3214
8765.13 3339
8766.01 3368
8766.90 3441
8767.78 3460
8768.67 3530
8769.55 3690
8770.43 3593
8771.32 3556
8772.20 3561
8773.09 3433
8773.97 3565
8774.86 3465
8775.74 3427
8776.62 3512
8777.51 3827
8778.39 4033
8779.28 4646
8780.16 5686
8781.05 6934
8781.93 8150
8782.82 9142
8783.70 10020
8784.59 10032
8785.47 9735
8786.36 8915
8787.24 8253
8788.12 7159
8789.01 6122
8789.89 5380
8790.78 4562
8791.67 4057
8792.55 3717
8793.44 3579
8794.32 3459
8795.21 3351
8796.09 3546
8796.98 3669
8797.86 4013
8798.75 4163
8799.63 4350
8800.52 4178
8801.40 4217
8802.29 4189
8803.18 3845
8804.06 3590
8804.95 3161
8805.83 2998
8806.72 2819
8807.60 2731
8808.49 2562
8809.38 2608
8810.26 2546
8811.15 2500
8812.04 2698
8812.92 2713
8813.81 2630
8814.69 2670
8815.58 2635
8816.47 2561
8817.35 2570
8818.24 2563
8819.13 2622
8820.01 2695
8820.90 2537
8821.79 2481
8822.67 2419
8823.56 2435
8824.45 2478
8825.33 2399
8826.22 2324
8827.11 2251
8827.99 2293
8828.88 2149
8829.77 2185
8830.65 2107
8831.54 2181
8832.43 2044
8833.32 2047
8834.20 2053
8835.09 2028
8835.98 2060
8836.87 2194
8837.75 2206
8838.64 2222
8839.53 2107
8840.42 2169
8841.30 2188
8842.19 2077
8843.08 2073
8843.97 2136
8844.85 2178
8845.74 2158
8846.63 2158
8847.52 2216
8848.41 2157
8849.29 2085
8850.18 2019
8851.07 2132
8851.96 2254
8852.85 2224
8853.73 2200
8854.62 2193
8855.51 2162
8856.40 2065
8857.29 2105
8858.18 2056
8859.06 2127
8859.95 2316
8860.84 2179
8861.73 2169
8862.62 2125
8863.51 2035
8864.40 1995
8865.29 1969
8866.17 2025
8867.06 1900
8867.95 1797
8868.84 1806
8869.73 1833
8870.62 1784
8871.51 1814
8872.40 1785
8873.29 1806
8874.18 1811
8875.07 1803
8875.96 1726
8876.84 1760
8877.73 1617
8878.62 1733
8879.51 1769
8880.40 1752
8881.29 1696
8882.18 1619
8883.07 1639
8883.96 1564
8884.85 1606
8885.74 1557
8886.63 1594
8887.52 1616
8888.41 1596
8889.30 1630
8890.19 1525
8891.08 1489
8891.97 1586
8892.86 1540
8893.75 1511
8894.64 1497
8895.53 1549
8896.42 1461
8897.31 1466
8898.20 1486
8899.09 1456
8899.98 1462
8900.88 1345
8901.77 1487
8902.66 1476
8903.55 1330
8904.44 1361
8905.33 1306
8906.22 1364
8907.11 1322
8908.00 1325
8908.89 1395
8909.78 1363
8910.68 1342
8911.57 1253
8912.46 1371
8913.35 1408
8914.24 1333
8915.13 1256
8916.02 1392
8916.91 1329
8917.81 1324
8918.70 1278
8919.59 1223
8920.48 1222
8921.37 1257
8922.26 1309
8923.16 1305
8924.05 1269
8924.94 1222
8925.83 1331
8926.72 1391
8927.61 1367
8928.51 1337
8929.40 1367
8930.29 1410
8931.18 1347
8932.07 1475
8932.97 1356
8933.86 1318
8934.75 1282
8935.64 1230
8936.54 1271
8937.43 1309
8938.32 1297
8939.21 1234
8940.11 1267
8941.00 1260
8941.89 1226
8942.78 1170
8943.68 1220
8944.57 1273
8945.46 1158
8946.36 1147
8947.25 1194
8948.14 1146
8949.03 1170
8949.93 1220
8950.82 1175
8951.71 1162
8952.61 1163
8953.50 1202
8954.39 1099
8955.29 1187
8956.18 1219
8957.07 1266
8957.97 1216
8958.86 1149
8959.75 1122
8960.65 1140
8961.54 1125
8962.44 1124
8963.33 1179
8964.22 1177
8965.12 1116
8966.01 1161
8966.90 1191
8967.80 1173
8968.69 1175
8969.59 1167
8970.48 1142
8971.37 1204
8972.27 1192
8973.16 1165
8974.06 1172
8974.95 1175
8975.85 1222
8976.74 1192
8977.64 1101
8978.53 1123
8979.42 1119
8980.32 1111
8981.21 1127
8982.11 1108
8983.00 1186
8983.90 1144
8984.79 1109
8985.69 1068
8986.58 1082
8987.48 1060
8988.37 1027
8989.27 1026
8990.16 1041
8991.06 1050
8991.95 1043
8992.85 1058
8993.74 980
8994.64 1055
8995.53 994
8996.43 985
8997.32 1016
8998.22 991
8999.12 1009
9000.01 965
9000.91 1014
9001.80 1034
9002.70 987
9003.59 1043
9004.49 996
9005.39 1019
9006.28 1058
9007.18 1063
9008.07 1060
9008.97 1036
9009.87 949
9010.76 981
9011.66 973
9012.55 996
9013.45 939
9014.35 911
9015.24 941
9016.14 988
9017.04 1014
9017.93 996
9018.83 1018
9019.72 998
9020.62 935
9021.52 1097
9022.41 1049
9023.31 934
9024.21 953
9025.11 1009
9026.00 980
9026.90 1027
9027.80 996
9028.69 944
9029.59 1023
9030.49 983
9031.38 977
9032.28 959
9033.18 968
9034.08 935
9034.97 938
9035.87 949
9036.77 955
9037.67 920
9038.56 1011
9039.46 1000
9040.36 965
9041.26 958
9042.15 1001
9043.05 990
9043.95 995
9044.85 992
9045.74 1036
9046.64 973
9047.54 962
9048.44 898
9049.34 958
9050.23 950
9051.13 909
9052.03 915
9052.93 975
9053.83 892
9054.73 954
9055.62 958
9056.52 931
9057.42 1005
9058.32 1003
9059.22 1002
9060.12 934
9061.01 1033
9061.91 1085
9062.81 1004
9063.71 1007
9064.61 1069
9065.51 900
9066.41 929
9067.31 942
9068.21 966
9069.10 927
9070.00 920
9070.90 934
9071.80 961
9072.70 986
9073.60 935
9074.50 943
9075.40 951
9076.30 979
9077.20 1057
9078.10 1034
9079.00 949
9079.90 956
9080.80 934
9081.70 950
9082.59 949
9083.49 984
9084.39 1069
9085.29 930
9086.19 954
9087.09 921
9087.99 1022
9088.89 1027
9089.79 1028
9090.69 979
9091.59 930
9092.49 922
9093.39 966
9094.29 926
9095.19 928
9096.10 990
9097.00 920
9097.90 990
9098.80 951
9099.70 979
9100.60 989
9101.50 997
9102.40 964
9103.30 946
9104.20 949
9105.10 936
9106.00 891
9106.90 897
9107.80 989
9108.70 1003
9109.61 964
9110.51 919
9111.41 989
9112.31 912
9113.21 916
9114.11 935
9115.01 897
9115.91 932
9116.82 901
9117.72 905
9118.62 929
9119.52 926
9120.42 920
9121.32 933
9122.22 895
9123.13 876
9124.03 929
9124.93 918
9125.83 886
9126.73 894
9127.64 901
9128.54 945
9129.44 940
9130.34 988
9131.24 864
9132.15 859
9133.05 945
9133.95 946
9134.85 976
9135.76 889
9136.66 919
9137.56 976
9138.46 932
9139.36 853
9140.27 964
9141.17 942
9142.07 893
9142.98 979
9143.88 908
9144.78 941
9145.68 895
9146.59 963
9147.49 914
9148.39 922
9149.30 937
9150.20 1004
9151.10 937
9152.00 954
9152.91 900
9153.81 894
9154.71 894
9155.62 959
9156.52 943
9157.42 950
9158.33 909
9159.23 930
9160.13 951
9161.04 992
9161.94 949
9162.85 922
9163.75 978
9164.65 922
9165.56 972
9166.46 925
9167.36 1001
9168.27 952
9169.17 917
9170.08 947
9170.98 903
9171.88 916
9172.79 934
9173.69 966
9174.60 922
9175.50 952
9176.41 901
9177.31 953
9178.21 924
9179.12 966
9180.02 868
9180.93 907
9181.83 877
9182.74 879
9183.64 887
9184.55 925
9185.45 926
9186.36 879
9187.26 919
9188.17 915
9189.07 901
9189.98 892
9190.88 924
9191.79 932
9192.69 915
9193.60 961
9194.50 917
9195.41 888
9196.31 906
9197.22 847
9198.12 912
9199.03 919
9199.93 879
9200.84 909
9201.74 947
9202.65 979
9203.56 942
9204.46 993
9205.37 965
9206.27 959
9207.18 993
9208.09 937
9208.99 993
9209.90 900
9210.80 934
9211.71 918
9212.62 952
9213.52 922
9214.43 876
9215.33 895
9216.24 977
9217.15 948
9218.05 990
9218.96 955
9219.87 969
9220.77 933
9221.68 905
9222.59 924
9223.49 1004
9224.40 989
9225.31 936
9226.21 875
9227.12 887
9228.03 906
9228.93 873
9229.84 868
9230.75 866
9231.65 916
9232.56 874
9233.47 896
9234.38 864
9235.28 908
9236.19 902
9237.10 871
9238.00 954
9238.91 936
9239.82 914
9240.73 865
9241.63 813
9242.54 863
9243.45 889
9244.36 912
9245.27 936
9246.17 941
9247.08 876
9247.99 873
9248.90 873
9249.80 844
9250.71 921
9251.62 933
9252.53 893
9253.44 901
9254.34 877
9255.25 876
9256.16 938
9257.07 867
9257.98 888
9258.89 843
9259.79 909
9260.70 899
9261.61 916
9262.52 892
9263.43 875
9264.34 894
9265.25 893
9266.16 901
9267.06 892
9267.97 861
9268.88 911
9269.79 907
9270.70 1010
9271.61 1034
9272.52 981
9273.43 934
9274.34 955
9275.25 962
9276.15 911
9277.06 922
9277.97 934
9278.88 949
9279.79 966
9280.70 914
9281.61 842
9282.52 902
9283.43 848
9284.34 903
9285.25 929
9286.16 885
9287.07 932
9287.98 911
9288.89 927
9289.80 901
9290.71 899
9291.62 914
9292.53 916
9293.44 910
9294.35 928
9295.26 1013
9296.17 965
9297.08 874
9297.99 909
9298.90 886
9299.81 937
9300.72 1022
9301.63 956
9302.54 894
9303.45 944
9304.36 951
9305.27 1004
9306.18 964
9307.10 844
9308.01 971
9308.92 1055
9309.83 1018
9310.74 1016
9311.65 968
9312.56 973
9313.47 1012
9314.38 992
9315.29 933
9316.21 961
9317.12 918
9318.03 956
9318.94 910
9319.85 923
9320.76 967
9321.67 943
9322.58 936
9323.50 987
9324.41 1022
9325.32 973
9326.23 1040
9327.14 923
9328.05 879
9328.97 902
9329.88 928
9330.79 965
9331.70 988
9332.61 904
9333.53 868
9334.44 946
9335.35 996
9336.26 971
9337.18 984
9338.09 1019
9339.00 1002
9339.91 956
9340.82 941
9341.74 885
9342.65 876
9343.56 923
9344.47 943
9345.39 922
9346.30 917
9347.21 977
9348.13 952
9349.04 974
9349.95 949
9350.86 870
9351.78 912
9352.69 828
9353.60 921
9354.52 900
9355.43 896
9356.34 926
9357.26 938
9358.17 927
9359.08 952
9360.00 872
9360.91 897
9361.82 912
9362.74 920
9363.65 889
9364.56 884
9365.48 932
9366.39 958
9367.30 899
9368.22 824
9369.13 901
9370.05 873
9370.96 831
9371.87 931
9372.79 929
9373.70 913
9374.62 887
9375.53 910
9376.44 879
9377.36 833
9378.27 905
9379.19 942
9380.10 1002
9381.02 968
9381.93 853
9382.84 904
9383.76 899
9384.67 929
9385.59 831
9386.50 939
9387.42 978
9388.33 964
9389.25 925
9390.16 958
9391.08 997
9391.99 986
9392.91 890
9393.82 914
9394.74 971
9395.65 997
9396.57 946
9397.48 925
9398.40 845
9399.31 885
9400.23 896
9401.14 936
9402.06 951
9402.97 969
9403.89 948
9404.80 947
9405.72 945
9406.64 935
9407.55 915
9408.47 1013
9409.38 918
9410.30 919
9411.21 912
9412.13 907
9413.05 951
9413.96 925
9414.88 929
9415.79 955
9416.71 953
9417.63 970
9418.54 929
9419.46 899
9420.38 920
9421.29 943
9422.21 950
9423.12 908
9424.04 904
9424.96 842
9425.87 920
9426.79 871
9427.71 856
9428.62 891
9429.54 925
9430.46 938
9431.37 923
9432.29 985
9433.21 901
9434.13 947
9435.04 918
9435.96 997
9436.88 972
9437.79 960
9438.71 852
9439.63 887
9440.55 919
9441.46 882
9442.38 923
9443.30 870
9444.22 875
9445.13 913
9446.05 948
9446.97 909
9447.89 919
9448.80 925
9449.72 955
9450.64 954
9451.56 950
9452.47 1043
9453.39 1084
9454.31 1171
9455.23 1094
9456.15 1020
9457.06 1037
9457.98 1094
9458.90 1119
9459.82 1010
9460.74 1054
9461.66 1032
9462.57 1085
9463.49 1128
9464.41 1072
9465.33 1097
9466.25 993
9467.17 1027
9468.09 1150
9469.00 1056
9469.92 1041
9470.84 1064
9471.76 995
9472.68 1027
9473.60 1007
9474.52 993
9475.44 1040
9476.35 966
9477.27 909
9478.19 1039
9479.11 1077
9480.03 1186
9480.95 1168
9481.87 1246
9482.79 1287
9483.71 1189
9484.63 1256
9485.55 1283
9486.47 1158
9487.39 1131
9488.31 1174
9489.23 1109
9490.15 1171
9491.07 1015
9491.98 1008
9492.90 1014
9493.82 979
9494.74 1076
9495.66 939
9496.58 965
9497.50 1043
9498.42 920
9499.34 911
9500.27 966
9501.19 927
9502.11 974
9503.03 994
9503.95 1019
9504.87 987
9505.79 1017
9506.71 1007
9507.63 928
9508.55 991
9509.47 987
9510.39 992
9511.31 997
9512.23 1085
9513.15 1165
9514.07 1081
9514.99 1089
9515.92 962
9516.84 1047
9517.76 1080
9518.68 1028
9519.60 928
9520.52 930
9521.44 1047
9522.36 1098
9523.28 1027
9524.21 976
9525.13 1043
9526.05 1012
9526.97 1108
9527.89 1031
9528.81 1017
9529.73 1120
9530.66 1083
9531.58 1123
9532.50 1242
9533.42 1210
9534.34 1186
9535.27 1193
9536.19 1231
9537.11 1255
9538.03 1197
9538.95 1177
9539.88 1159
9540.80 1088
9541.72 1134
9542.64 1122
9543.56 1092
9544.49 1041
9545.41 1071
9546.33 1092
9547.25 1152
9548.18 1171
9549.10 1159
9550.02 1172
9550.94 1167
9551.87 1147
9552.79 1178
9553.71 1132
9554.64 1099
9555.56 1191
9556.48 1226
9557.40 1296
9558.33 1429
9559.25 1430
9560.17 1485
9561.10 1613
9562.02 1599
9562.94 1580
9563.87 1498
9564.79 1471
9565.71 1381
9566.64 1319
9567.56 1259
9568.48 1259
9569.41 1200
9570.33 1117
9571.25 1190
9572.18 1140
9573.10 1160
9574.02 1078
9574.95 1111
9575.87 1154
9576.80 1057
9577.72 1055
9578.64 1058
9579.57 1085
9580.49 1084
9581.42 1062
9582.34 1127
9583.26 1109
9584.19 1076
9585.11 1110
9586.04 1149
9586.96 1178
9587.89 1123
9588.81 1214
9589.74 1163
9590.66 1195
9591.58 1188
9592.51 1245
9593.43 1169
9594.36 1110
9595.28 1171
9596.21 1142
9597.13 1168
9598.06 1190
9598.98 1162
9599.91 1144
9600.83 1246
9601.76 1159
9602.68 1132
9603.61 1093
9604.53 1106
9605.46 1122
9606.38 1108
9607.31 1143
9608.24 1098
9609.16 1166
9610.09 1110
9611.01 1154
9611.94 1189
9612.86 1187
9613.79 1141
9614.71 1103
9615.64 1094
9616.57 1196
9617.49 1154
9618.42 1175
9619.34 1231
9620.27 1280
9621.20 1230
9622.12 1261
9623.05 1186
9623.97 1159
9624.90 1185
9625.83 1197
9626.75 1176
9627.68 1176
9628.61 1253
9629.53 1231
9630.46 1273
9631.39 1189
9632.31 1250
9633.24 1322
9634.17 1259
9635.09 1303
9636.02 1296
9636.95 1301
9637.87 1354
9638.80 1387
9639.73 1361
9640.65 1360
9641.58 1415
9642.51 1454
9643.43 1366
9644.36 1450
9645.29 1404
9646.22 1450
9647.14 1599
9648.07 1560
9649.00 1630
9649.93 1706
9650.85 1759
9651.78 1697
9652.71 1726
9653.64 1832
9654.56 1758
9655.49 1622
9656.42 1615
9657.35 1617
9658.27 1670
9659.20 1546
9660.13 1522
9661.06 1552
9661.99 1511
9662.91 1498
9663.84 1532
9664.77 1595
9665.70 1618
9666.63 1574
9667.56 1649
9668.48 1649
9669.41 1680
9670.34 1792
9671.27 1776
9672.20 1622
9673.13 1667
9674.05 1717
9674.98 1694
9675.91 1689
9676.84 1646
9677.77 1764
9678.70 1780
9679.63 1602
9680.56 1671
9681.48 1625
9682.41 1638
9683.34 1767
9684.27 1827
9685.20 1811
9686.13 1726
9687.06 1633
9687.99 1655
9688.92 1712
9689.85 1788
9690.78 1779
9691.71 1790
9692.64 1757
9693.57 1773
9694.49 1861
9695.42 1901
9696.35 2036
9697.28 2061
9698.21 2144
9699.14 2136
9700.07 2259
9701.00 2290
9701.93 2381
9702.86 2218
9703.79 2134
9704.72 2055
9705.65 2122
9706.58 2086
9707.51 1868
9708.44 1847
9709.37 1743
9710.30 1930
9711.23 1887
9712.16 1841
9713.10 1933
9714.03 2002
9714.96 1959
9715.89 2109
9716.82 2218
9717.75 2084
9718.68 2139
9719.61 2042
9720.54 1996
9721.47 1941
9722.40 1856
9723.33 1740
9724.26 1677
9725.20 1621
9726.13 1542
9727.06 1531
9727.99 1671
9728.92 1649
9729.85 1626
9730.78 1686
9731.71 1647
9732.65 1636
9733.58 1643
9734.51 1685
9735.44 1667
9736.37 1538
9737.30 1604
9738.23 1612
9739.17 1534
9740.10 1592
9741.03 1440
9741.96 1373
9742.89 1458
9743.83 1394
9744.76 1368
9745.69 1427
9746.62 1469
9747.55 1441
9748.49 1381
9749.42 1365
9750.35 1382
9751.28 1438
9752.22 1376
9753.15 1379
9754.08 1327
9755.01 1277
9755.95 1189
9756.88 1290
9757.81 1257
9758.74 1287
9759.68 1321
9760.61 1366
9761.54 1317
9762.47 1261
9763.41 1302
9764.34 1298
9765.27 1317
9766.21 1291
9767.14 1306
9768.07 1322
9769.01 1401
9769.94 1302
9770.87 1326
9771.80 1322
9772.74 1341
9773.67 1317
9774.60 1332
9775.54 1325
9776.47 1327
9777.41 1429
9778.34 1491
9779.27 1420
9780.21 1573
9781.14 1623
9782.07 1605
9783.01 1619
9783.94 1628
9784.88 1483
9785.81 1410
9786.74 1450
9787.68 1357
9788.61 1358
9789.55 1344
9790.48 1315
9791.41 1249
9792.35 1290
9793.28 1249
9794.22 1295
9795.15 1332
9796.09 1292
9797.02 1257
9797.95 1303
9798.89 1342
9799.82 1368
9800.76 1250
9801.69 1273
9802.63 1248
9803.56 1235
9804.50 1190
9805.43 1197
9806.37 1241
9807.30 1142
9808.24 1183
9809.17 1139
9810.11 1085
9811.04 1114
9811.98 1090
9812.91 1100
9813.85 1059
9814.78 1063
9815.72 1089
9816.65 1046
9817.59 1079
9818.53 1112
9819.46 1083
9820.40 1091
9821.33 1127
9822.27 1147
9823.20 1154
9824.14 1137
9825.08 1068
9826.01 1038
9826.95 1027
9827.88 1083
9828.82 1116
9829.76 1064
9830.69 1112
9831.63 1053
9832.56 1129
9833.50 1013
9834.44 1002
9835.37 1048
9836.31 1039
9837.25 1034
9838.18 1054
9839.12 999
9840.06 1082
9840.99 1025
9841.93 991
9842.86 1008
9843.80 1015
9844.74 1040
9845.68 1018
9846.61 1080
9847.55 1126
9848.49 1092
9849.42 1144
9850.36 1102
9851.30 1043
9852.23 1116
9853.17 1043
9854.11 1078
9855.05 1186
9855.98 1185
9856.92 1211
9857.86 1146
9858.80 1223
9859.73 1135
9860.67 1136
9861.61 1235
9862.55 1153
9863.48 1098
9864.42 1097
9865.36 1020
9866.30 1066
9867.23 1080
9868.17 1102
9869.11 1125
9870.05 1059
9870.99 1016
9871.92 1021
9872.86 1009
9873.80 966
9874.74 1070
9875.68 1065
9876.62 1001
9877.55 1070
9878.49 1032
9879.43 1006
9880.37 958
9881.31 960
9882.25 1041
9883.18 1012
9884.12 1004
9885.06 1015
9886.00 1001
9886.94 987
9887.88 914
9888.82 1031
9889.76 987
9890.69 918
9891.63 883
9892.57 956
9893.51 933
9894.45 919
9895.39 920
9896.33 967
9897.27 948
9898.21 996
9899.15 914
9900.09 974
9901.03 1058
9901.97 940
9902.91 1027
9903.84 1027
9904.78 965
9905.72 918
9906.66 917
9907.60 859
9908.54 960
9909.48 974
9910.42 998
9911.36 1038
9912.30 959
9913.24 1033
9914.18 1051
9915.12 962
9916.06 969
9917.00 986
9917.94 1001
9918.88 977
9919.82 1008
9920.77 1031
9921.71 1002
9922.65 1122
9923.59 1188
9924.53 1262
9925.47 1330
9926.41 1464
9927.35 1602
9928.29 1734
9929.23 1786
9930.17 1812
9931.11 1743
9932.05 1511
9932.99 1384
9933.94 1308
9934.88 1223
9935.82 1082
9936.76 1072
9937.70 997
9938.64 1062
9939.58 995
9940.52 929
9941.46 965
9942.41 1098
9943.35 949
9944.29 944
9945.23 901
9946.17 965
9947.11 962
9948.06 930
9949.00 951
9949.94 895
9950.88 953
9951.82 972
9952.76 900
9953.71 913
9954.65 936
9955.59 900
9956.53 978
9957.47 942
9958.42 919
9959.36 890
9960.30 960
9961.24 843
9962.19 813
9963.13 877
9964.07 847
9965.01 893
9965.96 918
9966.90 907
9967.84 885
9968.78 883
9969.73 859
9970.67 936
9971.61 965
9972.56 944
9973.50 908
9974.44 869
9975.38 850
9976.33 768
9977.27 813
9978.21 834
9979.16 876
9980.10 814
9981.04 892
9981.99 874
9982.93 828
9983.87 823
9984.82 872
9985.76 803
9986.70 813
9987.65 856
9988.59 972
9989.53 918
9990.48 841
9991.42 840
9992.37 805
9993.31 873
9994.25 817
9995.20 867
9996.14 854
9997.08 815
9998.03 818
9998.97 864
9999.92 918
10000.86 953
10001.81 895
10002.75 880
10003.69 906
10004.64 875
10005.58 908
10006.53 979
10007.47 900
10008.42 797
10009.36 859
10010.31 922
10011.25 865
10012.19 830
10013.14 867
10014.08 866
10015.03 836
10015.97 796
10016.92 831
10017.86 857
10018.81 800
10019.75 809
10020.70 818
10021.64 771
10022.59 831
10023.54 830
10024.48 859
10025.43 867
10026.37 815
10027.32 766
10028.26 846
10029.21 826
10030.15 813
10031.10 810
10032.04 859
10032.99 829
10033.94 796
10034.88 820
10035.83 754
10036.77 745
10037.72 825
10038.67 829
10039.61 766
10040.56 809
10041.50 837
10042.45 771
10043.40 739
10044.34 820
10045.29 761
10046.23 810
10047.18 790
10048.13 772
10049.07 744
10050.02 770
10050.97 806
10051.91 838
10052.86 830
10053.81 807
10054.75 773
10055.70 823
10056.65 788
10057.59 779
10058.54 754
10059.49 824
10060.43 852
10061.38 808
10062.33 799
10063.28 804
10064.22 704
10065.17 760
10066.12 719
10067.07 807
10068.01 844
10068.96 883
10069.91 842
10070.85 751
10071.80 745
10072.75 744
10073.70 794
10074.65 826
10075.59 824
10076.54 806
10077.49 797
10078.44 775
10079.38 683
10080.33 737
10081.28 770
10082.23 703
10083.18 739
10084.12 758
10085.07 721
10086.02 766
10086.97 774
10087.92 836
10088.87 781
10089.81 706
10090.76 787
10091.71 750
10092.66 768
10093.61 814
10094.56 829
10095.51 786
10096.45 792
10097.40 743
10098.35 772
10099.30 790
10100.25 805
10101.20 838
10102.15 700
10103.10 739
10104.05 735
10104.99 730
10105.94 785
10106.89 751
10107.84 747
10108.79 744
10109.74 749
10110.69 767
10111.64 762
10112.59 740
10113.54 714
10114.49 709
10115.44 779
10116.39 851
10117.34 780
10118.29 685
10119.24 748
10120.19 805
10121.14 719
10122.09 717
10123.04 756
10123.99 787
10124.94 754
10125.89 752
10126.84 721
10127.79 721
10128.74 709
10129.69 768
10130.64 775
10131.59 740
10132.54 792
10133.49 833
10134.44 810
10135.39 806
10136.34 734
10137.29 798
10138.24 839
10139.19 794
10140.14 802
10141.09 840
10142.04 759
10143.00 870
10143.95 825
10144.90 792
10145.85 828
10146.80 797
10147.75 787
10148.70 783
10149.65 750
10150.60 805
10151.56 799
10152.51 802
10153.46 797
10154.41 780
10155.36 767
10156.31 807
10157.26 776
10158.22 759
10159.17 773
10160.12 786
10161.07 798
10162.02 787
10162.97 788
10163.93 813
10164.88 803
10165.83 836
10166.78 810
10167.73 773
10168.69 870
10169.64 832
10170.59 873
10171.54 893
10172.49 757
10173.45 751
10174.40 760
10175.35 777
10176.30 785
10177.26 818
10178.21 762
10179.16 769
10180.11 791
10181.07 789
10182.02 848
10182.97 876
10183.93 878
10184.88 911
10185.83 846
10186.78 864
10187.74 845
10188.69 883
10189.64 815
10190.60 860
10191.55 861
10192.50 918
10193.46 940
10194.41 853
10195.36 913
10196.32 932
10197.27 929
10198.22 862
10199.18 912
10200.13 950
10201.08 989
10202.04 933
10202.99 898
10203.94 918
10204.90 981
10205.85 996
10206.81 1051
10207.76 1038
10208.71 998
10209.67 1132
10210.62 1176
10211.58 1076
10212.53 1021
10213.48 997
10214.44 971
10215.39 928
10216.35 942
10217.30 933
10218.26 888
10219.21 813
10220.17 878
10221.12 839
10222.07 821
10223.03 794
10223.98 824
10224.94 805
10225.89 839
10226.85 826
10227.80 867
10228.76 875
10229.71 890
10230.67 773
10231.62 829
10232.58 819
10233.53 969
10234.49 971
10235.44 857
10236.40 935
10237.35 879
10238.31 882
10239.27 879
10240.22 877
10241.18 876
10242.13 815
10243.09 826
10244.04 802
10245.00 823
10245.95 770
10246.91 747
10247.87 804
10248.82 776
10249.78 807
10250.73 806
10251.69 771
10252.65 827
10253.60 824
10254.56 848
10255.51 824
10256.47 808
10257.43 782
10258.38 730
10259.34 728
10260.30 757
10261.25 789
10262.21 785
10263.16 776
10264.12 801
10265.08 796
10266.03 829
10266.99 826
10267.95 829
10268.90 803
10269.86 803
10270.82 792
10271.78 708
10272.73 684
10273.69 766
10274.65 820
10275.60 806
10276.56 772
10277.52 801
10278.48 779
10279.43 798
10280.39 762
10281.35 832
10282.30 749
10283.26 768
10284.22 770
10285.18 769
10286.13 774
10287.09 787
10288.05 707
10289.01 751
10289.97 776
10290.92 782
10291.88 802
10292.84 764
10293.80 817
10294.75 787
10295.71 778
10296.67 743
10297.63 732
10298.59 765
10299.55 787
10300.50 775
10301.46 726
10302.42 811
10303.38 776
10304.34 774
10305.30 700
10306.25 734
10307.21 710
10308.17 756
10309.13 715
10310.09 752
10311.05 727
10312.01 709
10312.97 731
10313.92 754
10314.88 732
10315.84 776
10316.80 723
10317.76 743
10318.72 756
10319.68 768
10320.64 727
10321.60 745
10322.56 740
10323.52 738
10324.47 750
10325.43 747
10326.39 727
10327.35 707
10328.31 722
10329.27 728
10330.23 768
10331.19 798
10332.15 764
10333.11 812
10334.07 787
10335.03 731
10335.99 708
10336.95 762
10337.91 753
10338.87 730
10339.83 709
10340.79 765
10341.75 743
10342.71 749
10343.67 716
10344.63 766
10345.59 780
10346.55 770
10347.51 773
10348.47 699
10349.43 770
10350.40 759
10351.36 779
10352.32 772
10353.28 743
10354.24 814
10355.20 794
10356.16 798
10357.12 790
10358.08 814
10359.04 747
10360.00 778
10360.96 822
10361.93 758
10362.89 774
10363.85 752
10364.81 750
10365.77 780
10366.73 742
10367.69 748
10368.65 724
10369.62 735
10370.58 708
10371.54 676
10372.50 708
10373.46 744
10374.42 665
10375.39 690
10376.35 721
10377.31 759
10378.27 710
10379.23 701
10380.20 686
10381.16 711
10382.12 675
10383.08 727
10384.04 711
10385.01 741
10385.97 692
10386.93 666
10387.89 734
10388.86 721
10389.82 783
10390.78 764
10391.74 738
10392.71 743
10393.67 700
10394.63 681
10395.59 698
10396.56 731
10397.52 704
10398.48 720
10399.44 725
10400.41 730
10401.37 736
10402.33 776
10403.30 754
10404.26 784
10405.22 785
10406.19 865
10407.15 922
10408.11 883
10409.08 835
10410.04 802
10411.00 812
10411.97 740
10412.93 728
10413.89 722
10414.86 682
10415.82 705
10416.78 725
10417.75 755
10418.71 781
10419.67 794
10420.64 792
10421.60 815
10422.57 820
10423.53 806
10424.49 818
10425.46 786
10426.42 821
10427.39 802
10428.35 739
10429.32 730
10430.28 706
10431.24 684
10432.21 744
10433.17 730
10434.14 712
10435.10 736
10436.07 694
10437.03 720
10438.00 646
10438.96 708
10439.93 656
10440.89 706
10441.85 762
10442.82 729
10443.78 686
10444.75 743
10445.71 723
10446.68 643
10447.64 628
10448.61 723
10449.58 738
10450.54 707
10451.51 726
10452.47 703
10453.44 719
10454.40 683
10455.37 704
10456.33 680
10457.30 746
10458.26 735
10459.23 738
10460.20 685
10461.16 691
10462.13 708
10463.09 676
10464.06 695
10465.02 760
10465.99 685
10466.96 725
10467.92 720
10468.89 644
10469.85 676
10470.82 616
10471.79 656
10472.75 669
10473.72 604
10474.69 648
10475.65 633
10476.62 681
10477.59 689
10478.55 675
10479.52 748
10480.48 680
10481.45 705
10482.42 705
10483.38 664
10484.35 652
10485.32 671
10486.29 686
10487.25 679
10488.22 663
10489.19 668
10490.15 677
10491.12 634
10492.09 644
10493.06 700
10494.02 654
10494.99 602
10495.96 727
10496.92 686
10497.89 748
10498.86 666
10499.83 696
10500.79 724
10501.76 707
10502.73 734
10503.70 706
10504.66 751
10505.63 739
10506.60 717
10507.57 687
10508.54 631
10509.50 651
10510.47 766
10511.44 743
10512.41 731
10513.38 693
10514.34 678
10515.31 723
10516.28 654
10517.25 690
10518.22 681
10519.19 756
10520.15 773
10521.12 666
10522.09 705
10523.06 688
10524.03 717
10525.00 706
10525.97 714
10526.94 695
10527.90 737
10528.87 763
10529.84 680
10530.81 723
10531.78 702
10532.75 683
10533.72 719
10534.69 690
10535.66 712
10536.63 689
10537.59 668
10538.56 669
10539.53 705
10540.50 724
10541.47 658
10542.44 753
10543.41 818
10544.38 767
10545.35 741
10546.32 689
10547.29 747
10548.26 692
10549.23 736
10550.20 692
10551.17 730
10552.14 713
10553.11 679
10554.08 706
10555.05 710
10556.02 711
10556.99 792
10557.96 756
10558.93 799
10559.90 861
10560.87 831
10561.84 868
10562.81 919
10563.78 901
10564.75 855
10565.72 881
10566.69 788
10567.66 745
10568.63 805
10569.61 786
10570.58 736
10571.55 780
10572.52 739
10573.49 789
10574.46 675
10575.43 740
10576.40 723
10577.37 723
10578.34 709
10579.32 773
10580.29 775
10581.26 733
10582.23 713
10583.20 744
10584.17 692
10585.14 717
10586.11 677
10587.09 721
10588.06 750
10589.03 752
10590.00 753
10590.97 732
10591.94 798
10592.92 824
10593.89 810
10594.86 781
10595.83 776
10596.80 792
10597.78 774
10598.75 710
10599.72 758
10600.69 746
10601.66 757
10602.64 817
10603.61 726
10604.58 744
10605.55 743
10606.53 732
10607.50 742
10608.47 744
10609.44 756
10610.42 736
10611.39 677
10612.36 664
10613.33 693
10614.31 712
10615.28 650
10616.25 686
10617.23 666
10618.20 757
10619.17 725
10620.15 769
10621.12 715
10622.09 746
10623.06 761
10624.04 726
10625.01 729
10625.98 785
10626.96 769
10627.93 743
10628.90 744
10629.88 769
10630.85 720
10631.83 768
10632.80 765
10633.77 743
10634.75 793
10635.72 808
10636.69 779
10637.67 778
10638.64 891
10639.62 885
10640.59 890
10641.56 931
10642.54 923
10643.51 929
10644.49 871
10645.46 748
10646.43 846
10647.41 834
10648.38 764
10649.36 723
10650.33 762
10651.31 681
10652.28 689
10653.26 754
10654.23 709
10655.20 684
10656.18 681
10657.15 724
10658.13 738
10659.10 756
10660.08 735
10661.05 745
10662.03 755
10663.00 700
10663.98 683
10664.95 688
10665.93 693
10666.90 655
10667.88 673
10668.86 665
10669.83 679
10670.81 701
10671.78 714
10672.76 650
10673.73 663
10674.71 687
10675.68 665
10676.66 690
10677.63 704
10678.61 703
10679.59 722
10680.56 703
10681.54 671
10682.51 714
10683.49 688
10684.47 731
10685.44 725
10686.42 672
10687.39 648
10688.37 685
10689.35 698
10690.32 690
10691.30 708
10692.28 677
10693.25 705
10694.23 687
10695.20 694
10696.18 709
10697.16 623
10698.13 678
10699.11 706
10700.09 672
10701.06 643
10702.04 631
10703.02 672
10704.00 650
10704.97 649
10705.95 641
10706.93 662
10707.90 680
10708.88 683
10709.86 709
10710.83 669
10711.81 647
10712.79 646
10713.77 655
10714.74 697
10715.72 691
10716.70 705
10717.68 641
10718.65 636
10719.63 624
10720.61 700
10721.59 658
10722.57 666
10723.54 697
10724.52 640
10725.50 647
10726.48 634
10727.45 641
10728.43 721
10729.41 709
10730.39 690
10731.37 686
10732.35 694
10733.32 664
10734.30 676
10735.28 648
10736.26 614
10737.24 661
10738.22 688
10739.19 635
10740.17 688
10741.15 694
10742.13 681
10743.11 666
10744.09 656
10745.07 742
10746.04 774
10747.02 690
10748.00 698
10748.98 645
10749.96 632
10750.94 649
10751.92 634
10752.90 663
10753.88 716
10754.86 669
10755.84 657
10756.81 664
10757.79 649
10758.77 655
10759.75 681
10760.73 723
10761.71 668
10762.69 713
10763.67 645
10764.65 670
10765.63 662
10766.61 683
10767.59 686
10768.57 636
10769.55 667
10770.53 701
10771.51 642
10772.49 662
10773.47 697
10774.45 652
10775.43 691
10776.41 727
10777.39 689
10778.37 700
10779.35 736
10780.33 669
10781.31 696
10782.29 678
10783.27 689
10784.25 609
10785.23 618
10786.21 680
10787.20 655
10788.18 715
10789.16 676
10790.14 661
10791.12 642
10792.10 656
10793.08 695
10794.06 747
10795.04 708
10796.02 702
10797.01 630
10797.99 659
10798.97 654
10799.95 580
10800.93 587
10801.91 694
10802.89 637
10803.87 662
10804.86 690
10805.84 710
10806.82 641
10807.80 704
10808.78 706
10809.76 666
10810.75 657
10811.73 672
10812.71 671
10813.69 687
10814.67 640
10815.66 626
10816.64 622
10817.62 656
10818.60 676
10819.58 694
10820.57 662
10821.55 671
10822.53 699
10823.51 704
10824.50 688
10825.48 692
10826.46 640
10827.44 666
10828.43 677
10829.41 595
10830.39 664
10831.37 681
10832.36 653
10833.34 713
10834.32 668
10835.30 700
10836.29 631
10837.27 571
10838.25 660
10839.24 677
10840.22 725
10841.20 683
10842.19 678
10843.17 642
10844.15 634
10845.14 634
10846.12 648
10847.10 635
10848.09 655
10849.07 714
10850.05 700
10851.04 700
10852.02 714
10853.00 769
10853.99 693
10854.97 710
10855.96 741
10856.94 698
10857.92 743
10858.91 683
10859.89 714
10860.88 707
10861.86 698
10862.84 723
10863.83 747
10864.81 717
10865.80 699
10866.78 729
10867.77 736
10868.75 757
10869.73 720
10870.72 732
10871.70 743
10872.69 759
10873.67 759
10874.66 729
10875.64 682
10876.63 726
10877.61 763
10878.60 729
10879.58 693
10880.57 711
10881.55 799
10882.54 741
10883.52 741
10884.51 736
10885.49 772
10886.48 756
10887.46 793
10888.45 759
10889.43 767
10890.42 754
10891.40 776
10892.39 787
10893.37 802
10894.36 777
10895.35 805
10896.33 730
10897.32 756
10898.30 726
10899.29 764
10900.27 773
10901.26 855
10902.25 875
10903.23 864
10904.22 860
10905.20 823
10906.19 868
10907.18 785
10908.16 759
10909.15 788
10910.14 858
10911.12 883
10912.11 826
10913.09 808
10914.08 853
10915.07 838
10916.05 892
10917.04 786
10918.03 761
10919.01 861
10920.00 822
10920.99 830
10921.97 803
10922.96 870
10923.95 893
10924.94 875
10925.92 885
10926.91 884
10927.90 917
10928.88 874
10929.87 869
10930.86 895
10931.85 912
10932.83 894
10933.82 953
10934.81 939
10935.79 931
10936.78 995
10937.77 1035
10938.76 944
10939.75 949
10940.73 1027
10941.72 1056
10942.71 1095
10943.70 1020
10944.68 1023
10945.67 1076
10946.66 1136
10947.65 1121
10948.64 1047
10949.62 1032
10950.61 1134
10951.60 1193
10952.59 1122
10953.58 1151
10954.56 1273
10955.55 1260
10956.54 1209
10957.53 1346
10958.52 1414
10959.51 1425
10960.50 1397
10961.48 1422
10962.47 1384
10963.46 1365
10964.45 1387
10965.44 1343
10966.43 1278
10967.42 1203
10968.41 1118
10969.39 1172
10970.38 1170
10971.37 1091
10972.36 1147
10973.35 1108
10974.34 1117
10975.33 1161
10976.32 1091
10977.31 1141
10978.30 1120
10979.29 1004
10980.28 1117
10981.27 1161
10982.26 1133
10983.25 1188
10984.23 1136
10985.22 1098
10986.21 1163
10987.20 1153
10988.19 1180
10989.18 1151
10990.17 1130
10991.16 1166
10992.15 1162
10993.14 1172
10994.13 1320
10995.12 1413
10996.11 1449
10997.10 1582
10998.09 1778
10999.08 1882
11000.08 1933
11001.07 1939
11002.06 2017
11003.05 1933
11004.04 1889
11005.03 1794
11006.02 1798
11007.01 1602
11008.00 1459
11008.99 1395
11009.98 1309
11010.97 1264
11011.96 1221
11012.95 1188
11013.94 1059
11014.94 980
11015.93 1022
11016.92 987
11017.91 1017
11018.90 1012
11019.89 1004
11020.88 1032
11021.87 936
11022.87 936
11023.86 959
11024.85 1027
11025.84 998
11026.83 1006
11027.82 944
11028.82 1013
11029.81 1042
11030.80 945
11031.79 943
11032.78 949
11033.77 926
11034.77 976
11035.76 955
11036.75 968
11037.74 946
11038.73 917
11039.73 949
11040.72 963
11041.71 940
11042.70 958
11043.70 918
11044.69 861
11045.68 879
11046.67 901
11047.67 904
11048.66 815
11049.65 847
11050.64 812
11051.64 889
11052.63 937
11053.62 823
11054.61 803
11055.61 863
11056.60 912
11057.59 909
11058.59 852
11059.58 865
11060.57 843
11061.56 835
11062.56 801
11063.55 847
11064.54 859
11065.54 860
11066.53 869
11067.52 871
11068.52 848
11069.51 868
11070.51 858
11071.50 828
11072.49 833
11073.49 810
11074.48 820
11075.47 861
11076.47 865
11077.46 895
11078.45 859
11079.45 916
11080.44 891
11081.44 830
11082.43 868
11083.43 815
11084.42 820
11085.41 884
11086.41 863
11087.40 778
11088.40 835
11089.39 788
11090.39 793
11091.38 875
11092.37 863
11093.37 848
11094.36 842
11095.36 826
11096.35 801
11097.35 850
11098.34 846
11099.34 821
11100.33 792
11101.33 792
11102.32 775
11103.32 810
11104.31 796
11105.31 773
11106.30 816
11107.30 825
11108.29 850
11109.29 766
11110.28 779
11111.28 794
11112.27 780
11113.27 768
11114.26 793
11115.26 784
11116.26 763
11117.25 761
11118.25 793
11119.24 805
11120.24 781
11121.23 765
11122.23 781
11123.23 795
11124.22 788
11125.22 768
11126.21 774
11127.21 793
11128.21 827
11129.20 812
11130.20 790
11131.20 839
11132.19 802
11133.19 757
11134.18 830
11135.18 776
11136.18 763
11137.17 730
11138.17 779
11139.17 712
11140.16 794
11141.16 770
11142.16 788
11143.15 719
11144.15 786
11145.15 838
11146.14 785
11147.14 808
11148.14 787
11149.14 790
11150.13 790
11151.13 742
11152.13 757
11153.12 787
11154.12 728
11155.12 694
11156.12 735
11157.11 729
11158.11 705
11159.11 753
11160.11 747
11161.10 770
11162.10 733
11163.10 738
11164.10 782
11165.09 723
11166.09 692
11167.09 777
11168.09 748
11169.09 759
11170.08 739
11171.08 730
11172.08 724
11173.08 753
11174.08 719
11175.07 775
11176.07 749
11177.07 773
11178.07 710
11179.07 741
11180.07 814
11181.07 790
11182.06 713
11183.06 740
11184.06 723
11185.06 721
11186.06 793
11187.06 724
11188.06 715
11189.05 801
11190.05 782
11191.05 701
11192.05 715
11193.05 714
11194.05 742
11195.05 758
11196.05 735
11197.05 742
11198.05 716
11199.05 689
11200.05 758
11201.04 771
11202.04 762
11203.04 699
11204.04 738
11205.04 752
11206.04 741
11207.04 728
11208.04 752
11209.04 753
11210.04 741
11211.04 725
11212.04 747
11213.04 757
11214.04 765
11215.04 769
11216.04 711
11217.04 676
11218.04 658
11219.04 748
11220.04 746
11221.04 763
11222.04 761
11223.04 699
11224.04 716
11225.04 729
11226.04 708
11227.04 668
11228.04 681
11229.05 687
11230.05 695
11231.05 734
11232.05 687
11233.05 669
11234.05 668
11235.05 720
11236.05 686
11237.05 620
11238.05 734
11239.05 722
11240.06 719
11241.06 712
11242.06 673
11243.06 756
11244.06 792
11245.06 740
11246.06 716
11247.06 657
11248.07 686
11249.07 748
11250.07 749
11251.07 782
11252.07 783
11253.07 735
11254.08 726
11255.08 718
11256.08 699
11257.08 728
11258.08 698
11259.09 719
11260.09 764
11261.09 705
11262.09 740
11263.09 738
11264.10 759
11265.10 666
11266.10 698
11267.10 761
11268.11 686
11269.11 675
11270.11 710
11271.11 736
11272.12 759
11273.12 761
11274.12 739
11275.12 739
11276.13 819
11277.13 838
11278.13 721
11279.13 777
11280.14 813
11281.14 835
11282.14 842
11283.15 761
11284.15 780
11285.15 777
11286.16 778
11287.16 755
11288.16 795
11289.17 785
11290.17 781
11291.17 780
11292.18 774
11293.18 709
11294.18 744
11295.19 776
11296.19 766
11297.19 820
11298.20 824
11299.20 698
11300.21 721
11301.21 808
11302.21 810
11303.22 760
11304.22 697
11305.23 694
11306.23 744
11307.23 795
11308.24 801
11309.24 742
11310.25 735
11311.25 762
11312.25 829
11313.26 837
11314.26 865
11315.27 858
11316.27 924
11317.28 851
11318.28 902
11319.29 889
11320.29 878
11321.30 894
11322.30 757
11323.31 816
11324.31 804
11325.32 838
11326.32 793
11327.33 832
11328.33 805
11329.34 791
11330.34 759
11331.35 729
11332.35 777
11333.36 741
11334.36 738
11335.37 773
11336.37 801
11337.38 715
11338.38 791
11339.39 851
11340.39 909
11341.40 857
11342.41 913
11343.41 874
11344.42 865
11345.42 819
11346.43 812
11347.44 821
11348.44 747
11349.45 729
11350.45 774
11351.46 763
11352.47 789
11353.47 766
11354.48 717
11355.48 761
11356.49 799
11357.50 785
11358.50 807
11359.51 766
11360.52 726
11361.52 782
11362.53 811
11363.54 736
11364.54 805
11365.55 797
11366.56 782
11367.56 826
11368.57 745
11369.58 813
11370.58 769
11371.59 692
11372.60 801
11373.61 789
11374.61 773
11375.62 779
11376.63 760
11377.63 775
11378.64 770
11379.65 766
11380.66 835
11381.66 878
11382.67 770
11383.68 769
11384.69 719
11385.69 743
11386.70 755
11387.71 724
11388.72 749
11389.72 762
11390.73 817
11391.74 773
11392.75 767
11393.76 768
11394.76 789
11395.77 755
11396.78 802
11397.79 779
11398.80 781
11399.80 735
11400.81 704
11401.82 725
11402.83 797
11403.84 700
11404.85 776
11405.86 762
11406.86 774
11407.87 726
11408.88 772
11409.89 799
11410.90 767
11411.91 816
11412.92 761
11413.92 748
11414.93 746
11415.94 815
11416.95 759
11417.96 709
11418.97 759
11419.98 829
11420.99 772
11422.00 784
11423.01 810
11424.02 779
11425.03 759
11426.03 786
11427.04 748
11428.05 727
11429.06 766
11430.07 770
11431.08 750
11432.09 699
11433.10 805
11434.11 782
11435.12 842
11436.13 817
11437.14 781
11438.15 821
11439.16 822
11440.17 859
11441.18 772
11442.19 771
11443.20 848
11444.21 834
11445.22 797
11446.23 790
11447.24 830
11448.25 852
11449.26 838
11450.27 813
11451.28 902
11452.30 914
11453.31 886
11454.32 861
11455.33 872
11456.34 860
11457.35 868
11458.36 934
11459.37 860
11460.38 878
11461.39 894
11462.40 826
11463.41 840
11464.43 912
11465.44 898
11466.45 854
11467.46 845
11468.47 812
11469.48 865
11470.49 875
11471.50 853
11472.52 875
11473.53 927
11474.54 907
11475.55 920
11476.56 910
11477.57 887
11478.59 896
11479.60 894
11480.61 878
11481.62 846
11482.63 933
11483.65 908
11484.66 918
11485.67 909
11486.68 943
11487.69 883
11488.71 901
11489.72 916
11490.73 917
11491.74 904
11492.75 868
11493.77 888
11494.78 877
11495.79 956
11496.80 991
11497.82 941
11498.83 958
11499.84 953
11500.86 947
11501.87 914
11502.88 992
11503.89 964
11504.91 973
11505.92 994
11506.93 990
11507.95 1065
11508.96 1030
11509.97 973
11510.98 1026
11512.00 963
11513.01 1033
11514.02 1016
11515.04 1052
11516.05 1006
11517.06 983
11518.08 945
11519.09 1012
11520.11 1021
11521.12 1028
11522.13 1035
11523.15 1175
11524.16 1059
11525.17 1000
11526.19 1061
11527.20 1065
11528.22 1116
11529.23 1093
11530.24 1092
11531.26 1069
11532.27 1122
11533.29 1115
11534.30 1132
11535.31 1130
11536.33 1134
11537.34 1128
11538.36 1125
11539.37 1145
11540.39 1223
11541.40 1222
11542.41 1247
11543.43 1136
11544.44 1151
11545.46 1206
11546.47 1184
11547.49 1170
11548.50 1144
11549.52 1190
11550.53 1235
11551.55 1235
11552.56 1263
11553.58 1344
11554.59 1414
11555.61 1311
11556.62 1362
11557.64 1384
11558.65 1345
11559.67 1335
11560.68 1319
11561.70 1409
11562.72 1461
11563.73 1500
11564.75 1507
11565.76 1498
11566.78 1473
11567.79 1506
11568.81 1492
11569.82 1493
11570.84 1636
11571.86 1580
11572.87 1550
11573.89 1568
11574.90 1655
11575.92 1676
11576.94 1709
11577.95 1852
11578.97 1863
11579.98 1915
11581.00 1839
11582.02 1997
11583.03 2159
11584.05 2065
11585.07 2214
11586.08 2178
11587.10 2242
11588.12 2351
11589.13 2360
11590.15 2414
11591.17 2489
11592.18 2575
11593.20 2789
11594.22 2934
11595.23 3312
11596.25 3762
11597.27 4078
11598.28 4457
11599.30 4943
11600.32 5375
11601.34 5448
11602.35 5363
11603.37 5261
11604.39 5100
11605.40 4502
11606.42 4058
11607.44 3604
11608.46 3287
11609.47 3009
11610.49 2875
11611.51 2707
11612.53 2677
11613.54 2512
11614.56 2543
11615.58 2546
11616.60 2530
11617.62 2588
11618.63 2482
11619.65 2477
11620.67 2448
11621.69 2495
11622.71 2497
11623.72 2487
11624.74 2535
11625.76 2588
11626.78 2642
11627.80 2746
11628.82 2959
11629.83 3146
11630.85 3334
11631.87 3734
11632.89 4213
11633.91 4384
11634.93 4373
11635.94 4530
11636.96 4558
11637.98 4327
11639.00 4088
11640.02 3676
11641.04 3429
11642.06 3020
11643.08 2714
11644.10 2422
11645.11 2227
11646.13 2080
11647.15 2033
11648.17 1909
11649.19 1847
11650.21 1860
11651.23 1823
11652.25 1762
11653.27 1734
11654.29 1698
11655.31 1604
11656.33 1718
11657.35 1656
11658.37 1621
11659.39 1568
11660.41 1590
11661.43 1618
11662.45 1558
11663.47 1558
11664.49 1543
11665.51 1585
11666.53 1623
11667.55 1557
11668.57 1654
11669.59 1685
11670.61 1619
11671.63 1654
11672.65 1682
11673.67 1622
11674.69 1617
11675.71 1648
11676.73 1671
11677.75 1619
11678.77 1684
11679.79 1660
11680.81 1591
11681.83 1574
11682.85 1511
11683.87 1500
11684.89 1528
11685.91 1504
11686.93 1515
11687.96 1461
11688.98 1459
11690.00 1466
11691.02 1463
11692.04 1413
11693.06 1413
11694.08 1469
11695.10 1464
11696.13 1420
11697.15 1407
11698.17 1404
11699.19 1435
11700.21 1403
11701.23 1486
11702.25 1463
11703.28 1423
11704.30 1368
11705.32 1421
11706.34 1457
11707.36 1347
11708.38 1349
11709.41 1466
11710.43 1480
11711.45 1393
11712.47 1436
11713.49 1437
11714.52 1471
11715.54 1421
11716.56 1401
11717.58 1418
11718.61 1390
11719.63 1327
11720.65 1380
11721.67 1419
11722.69 1302
11723.72 1331
11724.74 1335
11725.76 1259
11726.78 1276
11727.81 1275
11728.83 1290
11729.85 1297
11730.88 1218
11731.90 1265
11732.92 1271
11733.94 1215
11734.97 1164
11735.99 1161
11737.01 1220
11738.04 1142
11739.06 1078
11740.08 1120
11741.11 1103
11742.13 1173
11743.15 1187
11744.18 1161
11745.20 1155
11746.22 1085
11747.25 1102
11748.27 1190
11749.29 1167
11750.32 1135
11751.34 1097
11752.37 1156
11753.39 1087
11754.41 1059
11755.44 1099
11756.46 1112
11757.49 1049
11758.51 1096
11759.53 1031
11760.56 1098
11761.58 1137
11762.61 1105
11763.63 999
11764.65 963
11765.68 972
11766.70 986
11767.73 1040
11768.75 1027
11769.78 1062
11770.80 1011
11771.83 1019
11772.85 1017
11773.87 994
11774.90 1052
11775.92 943
11776.95 1022
11777.97 1012
11779.00 1025
11780.02 1001
11781.05 964
11782.07 1045
11783.10 1020
11784.12 990
11785.15 1001
11786.17 992
11787.20 962
11788.23 996
11789.25 950
11790.28 960
11791.30 961
11792.33 988
11793.35 949
11794.38 949
11795.40 895
11796.43 872
11797.46 934
11798.48 911
11799.51 881
11800.53 898
11801.56 896
11802.58 898
11803.61 896
11804.64 835
11805.66 869
11806.69 907
11807.72 904
11808.74 908
11809.77 850
11810.79 859
11811.82 837
11812.85 837
11813.87 816
11814.90 779
11815.93 803
11816.95 810
11817.98 852
11819.01 823
11820.03 860
11821.06 859
11822.09 844
11823.11 783
11824.14 820
11825.17 852
11826.19 929
11827.22 877
11828.25 862
11829.28 865
11830.30 880
11831.33 835
11832.36 822
11833.38 827
11834.41 837
11835.44 842
11836.47 848
11837.49 894
11838.52 808
11839.55 816
11840.58 794
11841.60 826
11842.63 798
11843.66 796
11844.69 824
11845.72 839
11846.74 814
11847.77 784
11848.80 780
11849.83 820
11850.85 802
11851.88 876
11852.91 840
11853.94 822
11854.97 839
11856.00 819
11857.02 839
11858.05 870
11859.08 799
11860.11 803
11861.14 820
11862.17 860
11863.20 835
11864.22 851
11865.25 887
11866.28 812
11867.31 887
11868.34 879
11869.37 912
11870.40 822
11871.43 805
11872.45 901
11873.48 863
11874.51 864
11875.54 846
11876.57 892
11877.60 858
11878.63 856
11879.66 802
11880.69 825
11881.72 866
11882.75 877
11883.78 910
11884.81 818
11885.84 884
11886.86 838
11887.89 871
11888.92 896
11889.95 932
11890.98 923
11892.01 948
11893.04 916
11894.07 903
11895.10 940
11896.13 924
11897.16 971
11898.19 980
11899.22 976
11900.25 987
11901.28 1006
11902.31 1071
11903.34 1074
11904.38 1015
11905.41 1071
11906.44 1145
11907.47 1002
11908.50 931
11909.53 984
11910.56 930
11911.59 948
11912.62 904
11913.65 932
11914.68 965
11915.71 974
11916.74 937
11917.77 971
11918.81 946
11919.84 910
11920.87 946
11921.90 1003
11922.93 964
11923.96 942
11924.99 926
11926.02 988
11927.06 1047
11928.09 1019
11929.12 1160
11930.15 1274
11931.18 1307
11932.21 1252
11933.24 1334
11934.28 1412
11935.31 1464
11936.34 1354
11937.37 1219
11938.40 1256
11939.43 1240
11940.47 1056
11941.50 1018
11942.53 1037
11943.56 1002
11944.60 983
11945.63 924
11946.66 859
11947.69 918
11948.72 855
11949.76 878
11950.79 886
11951.82 918
11952.85 931
11953.89 915
11954.92 823
11955.95 913
11956.98 858
11958.02 889
11959.05 848
11960.08 831
11961.12 804
11962.15 841
11963.18 842
11964.21 853
11965.25 905
11966.28 900
11967.31 802
11968.35 773
11969.38 856
11970.41 808
11971.45 805
11972.48 819
11973.51 892
11974.55 833
11975.58 819
11976.61 790
11977.65 802
11978.68 828
11979.71 841
11980.75 899
11981.78 796
11982.82 791
11983.85 825
11984.88 843
11985.92 774
11986.95 740
11987.98 877
11989.02 875
11990.05 806
11991.09 817
11992.12 819
11993.16 784
11994.19 858
11995.22 915
11996.26 822
11997.29 866
11998.33 815
11999.36 782
12000.40 849
12001.43 847
12002.47 838
12003.50 861
12004.53 860
12005.57 928
12006.60 846
12007.64 879
12008.67 896
12009.71 885
12010.74 872
12011.78 894
12012.81 905
12013.85 895
12014.88 894
12015.92 960
12016.95 913
12017.99 963
12019.03 931
12020.06 873
12021.10 861
12022.13 904
12023.17 879
12024.20 943
12025.24 865
12026.27 911
12027.31 906
12028.35 931
12029.38 958
12030.42 924
12031.45 982
12032.49 925
12033.53 881
12034.56 926
12035.60 932
12036.63 906
12037.67 929
12038.71 955
12039.74 891
12040.78 886
12041.81 931
12042.85 896
12043.89 924
12044.92 925
12045.96 943
12047.00 919
12048.03 925
12049.07 914
12050.11 846
12051.14 878
12052.18 934
12053.22 967
12054.25 921
12055.29 996
12056.33 934
12057.36 929
12058.40 944
12059.44 933
12060.48 896
12061.51 940
12062.55 923
12063.59 935
12064.62 969
12065.66 981
12066.70 952
12067.74 965
12068.77 957
12069.81 941
12070.85 1041
12071.89 1029
12072.93 999
12073.96 991
12075.00 1018
12076.04 986
12077.08 1030
12078.11 996
12079.15 959
12080.19 996
12081.23 932
12082.27 1000
12083.30 971
12084.34 1037
12085.38 1057
12086.42 1085
12087.46 1033
12088.50 1142
12089.53 1076
12090.57 1079
12091.61 1143
12092.65 1064
12093.69 1091
12094.73 1064
12095.77 1027
12096.80 1107
12097.84 1141
12098.88 1149
12099.92 1201
12100.96 1250
12102.00 1326
12103.04 1370
12104.08 1371
12105.12 1385
12106.15 1457
12107.19 1376
12108.23 1257
12109.27 1215
12110.31 1190
12111.35 1165
12112.39 1171
12113.43 1143
12114.47 1070
12115.51 980
12116.55 966
12117.59 933
12118.63 912
12119.67 938
12120.71 990
12121.75 984
12122.79 893
12123.83 886
12124.87 907
12125.91 913
12126.95 884
12127.99 879
12129.03 882
12130.07 905
12131.11 826
12132.15 859
12133.19 886
12134.23 878
12135.27 899
12136.31 918
12137.35 856
12138.39 834
12139.43 821
12140.47 829
12141.51 864
12142.55 917
12143.59 868
12144.63 884
12145.67 833
12146.71 853
12147.75 800
12148.80 815
12149.84 786
12150.88 837
12151.92 789
12152.96 798
12154.00 786
12155.04 799
12156.08 752
12157.12 749
12158.17 821
12159.21 856
12160.25 786
12161.29 817
12162.33 791
12163.37 792
12164.42 770
12165.46 773
12166.50 744
12167.54 736
12168.58 742
12169.62 777
12170.67 762
12171.71 795
12172.75 809
12173.79 839
12174.83 835
12175.88 799
12176.92 757
12177.96 805
12179.00 772
12180.04 779
12181.09 755
12182.13 796
12183.17 791
12184.21 798
12185.26 762
12186.30 747
12187.34 721
12188.38 725
12189.43 766
12190.47 705
12191.51 787
12192.56 777
12193.60 813
12194.64 744
12195.68 740
12196.73 741
12197.77 704
12198.81 780
12199.86 773
12200.90 828
12201.94 793
12202.99 728
12204.03 784
12205.07 837
12206.12 779
12207.16 776
12208.20 771
12209.25 710
12210.29 742
12211.33 743
12212.38 752
12213.42 713
12214.46 789
12215.51 780
12216.55 747
12217.60 728
12218.64 740
12219.68 770
12220.73 708
12221.77 778
12222.82 783
12223.86 766
12224.90 799
12225.95 791
12226.99 757
12228.04 756
12229.08 773
12230.13 790
12231.17 786
12232.22 760
12233.26 820
12234.30 759
12235.35 744
12236.39 727
12237.44 737
12238.48 714
12239.53 759
12240.57 739
12241.62 756
12242.66 782
12243.71 734
12244.75 722
12245.80 703
12246.84 629
12247.89 728
12248.93 777
12249.98 698
12251.02 769
12252.07 736
12253.12 720
12254.16 716
12255.21 668
12256.25 694
12257.30 698
12258.34 693
12259.39 696
12260.43 674
12261.48 681
12262.53 695
12263.57 708
12264.62 719
12265.66 634
12266.71 644
12267.76 690
12268.80 659
12269.85 641
12270.89 726
12271.94 725
12272.99 675
12274.03 707
12275.08 669
12276.13 707
12277.17 714
12278.22 696
12279.26 705
12280.31 617
12281.36 666
12282.40 664
12283.45 639
12284.50 680
12285.55 617
12286.59 676
12287.64 629
12288.69 635
12289.73 663
12290.78 659
12291.83 630
12292.87 591
12293.92 663
12294.97 675
12296.02 645
12297.06 625
12298.11 614
12299.16 617
12300.20 608
12301.25 613
12302.30 681
12303.35 658
12304.40 635
12305.44 659
12306.49 619
12307.54 679
12308.59 651
12309.63 594
12310.68 625
12311.73 592
12312.78 630
12313.83 627
12314.87 639
12315.92 647
12316.97 633
12318.02 670
12319.07 643
12320.11 635
12321.16 635
12322.21 644
12323.26 652
12324.31 630
12325.36 637
12326.40 641
12327.45 571
12328.50 643
12329.55 675
12330.60 620
12331.65 606
12332.70 632
12333.75 639
12334.79 587
12335.84 648
12336.89 656
12337.94 638
12338.99 641
12340.04 610
12341.09 586
12342.14 680
12343.19 626
12344.24 625
12345.29 586
12346.34 614
12347.39 616
12348.43 615
12349.48 593
12350.53 612
12351.58 653
12352.63 681
12353.68 638
12354.73 616
12355.78 605
12356.83 611
12357.88 589
12358.93 637
12359.98 649
12361.03 579
12362.08 606
12363.13 578
12364.18 610
12365.23 612
12366.28 643
12367.33 606
12368.38 640
12369.43 597
12370.48 670
12371.53 658
12372.58 678
12373.64 646
12374.69 542
12375.74 551
12376.79 605
12377.84 662
12378.89 607
12379.94 606
12380.99 618
12382.04 663
12383.09 668
12384.14 595
12385.19 664
12386.25 664
12387.30 612
12388.35 652
12389.40 646
12390.45 635
12391.50 644
12392.55 649
12393.60 612
12394.66 613
12395.71 662
12396.76 686
12397.81 644
12398.86 634
12399.91 621
12400.97 657
12402.02 693
12403.07 661
12404.12 698
12405.17 645
12406.22 679
12407.28 691
12408.33 652
12409.38 706
12410.43 665
12411.49 654
12412.54 682
12413.59 638
12414.64 654
12415.69 645
12416.75 668
12417.80 675
12418.85 695
12419.90 652
12420.96 611
12422.01 603
12423.06 649
12424.11 668
12425.17 683
12426.22 655
12427.27 635
12428.33 611
12429.38 635
12430.43 650
12431.48 646
12432.54 672
12433.59 645
12434.64 644
12435.70 682
12436.75 649
12437.80 665
12438.86 707
12439.91 686
12440.96 636
12442.02 686
12443.07 613
12444.12 596
12445.18 627
12446.23 635
12447.29 675
12448.34 735
12449.39 656
12450.45 668
12451.50 630
12452.55 644
12453.61 610
12454.66 656
12455.72 662
12456.77 637
12457.82 676
12458.88 686
12459.93 674
12460.99 662
12462.04 651
12463.10 645
12464.15 690
12465.20 658
12466.26 667
12467.31 616
12468.37 645
12469.42 682
12470.48 659
12471.53 705
12472.59 696
12473.64 652
12474.70 715
12475.75 667
12476.81 649
12477.86 711
12478.92 726
12479.97 735
12481.03 695
12482.08 697
12483.14 693
12484.19 672
12485.25 672
12486.30 710
12487.36 656
12488.41 667
12489.47 676
12490.52 703
12491.58 793
12492.64 879
12493.69 843
12494.75 818
12495.80 857
12496.86 861
12497.91 983
12498.97 934
12500.03 879
12501.08 826
12502.14 839
12503.19 854
12504.25 888
12505.31 838
12506.36 827
12507.42 868
12508.48 794
12509.53 780
12510.59 791
12511.64 753
12512.70 747
12513.76 741
12514.81 775
12515.87 755
12516.93 789
12517.98 789
12519.04 823
12520.10 844
12521.15 969
12522.21 966
12523.27 903
12524.33 1048
12525.38 1110
12526.44 1169
12527.50 1067
12528.55 1059
12529.61 1139
12530.67 1085
12531.72 984
12532.78 1000
12533.84 903
12534.90 887
12535.95 914
12537.01 834
12538.07 829
12539.13 804
12540.18 795
12541.24 761
12542.30 767
12543.36 817
12544.42 807
12545.47 794
12546.53 816
12547.59 799
12548.65 740
12549.71 758
12550.76 736
12551.82 775
12552.88 808
12553.94 812
12555.00 751
12556.05 813
12557.11 793
12558.17 755
12559.23 763
12560.29 801
12561.35 782
12562.40 817
12563.46 750
12564.52 777
12565.58 823
12566.64 815
12567.70 823
12568.76 866
12569.82 820
12570.88 813
12571.93 820
12572.99 838
12574.05 913
12575.11 987
12576.17 998
12577.23 910
12578.29 940
12579.35 951
12580.41 939
12581.47 920
12582.53 950
12583.59 858
12584.65 874
12585.70 877
12586.76 849
12587.82 849
12588.88 800
12589.94 836
12591.00 890
12592.06 924
12593.12 843
12594.18 791
12595.24 856
12596.30 952
12597.36 899
12598.42 927
12599.48 895
12600.54 964
12601.60 941
12602.66 1032
12603.72 1053
12604.78 1094
12605.84 1095
12606.90 1124
12607.97 1168
12609.03 1093
12610.09 1139
12611.15 1069
12612.21 998
12613.27 1032
12614.33 993
12615.39 907
12616.45 877
12617.51 925
12618.57 921
12619.63 882
12620.69 895
12621.76 897
12622.82 893
12623.88 853
12624.94 814
12626.00 853
12627.06 785
12628.12 821
12629.18 874
12630.25 857
12631.31 802
12632.37 786
12633.43 792
12634.49 751
12635.55 738
12636.62 787
12637.68 801
12638.74 773
12639.80 775
12640.86 741
12641.92 774
12642.99 769
12644.05 765
12645.11 693
12646.17 728
12647.23 815
12648.30 750
12649.36 761
12650.42 767
12651.48 749
12652.55 781
12653.61 783
12654.67 797
12655.73 745
12656.80 782
12657.86 764
12658.92 737
12659.98 756
12661.05 755
12662.11 739
12663.17 718
12664.23 706
12665.30 732
12666.36 722
12667.42 753
12668.49 766
12669.55 728
12670.61 747
12671.68 782
12672.74 791
12673.80 768
12674.87 766
12675.93 745
12676.99 777
12678.06 782
12679.12 814
12680.18 815
12681.25 774
12682.31 763
12683.37 781
12684.44 840
12685.50 888
12686.57 854
12687.63 873
12688.69 871
12689.76 849
12690.82 830
12691.88 830
12692.95 838
12694.01 752
12695.08 818
12696.14 815
12697.21 837
12698.27 823
12699.33 859
12700.40 805
12701.46 795
12702.53 863
12703.59 770
12704.66 765
12705.72 840
12706.79 836
12707.85 774
12708.92 771
12709.98 774
12711.04 748
12712.11 715
12713.17 732
12714.24 761
12715.30 759
12716.37 752
12717.43 744
12718.50 726
12719.56 707
12720.63 766
12721.70 773
12722.76 730
12723.83 731
12724.89 753
12725.96 754
12727.02 803
12728.09 737
12729.15 745
12730.22 776
12731.28 787
12732.35 681
12733.42 681
12734.48 712
12735.55 739
12736.61 798
12737.68 728
12738.75 665
12739.81 683
12740.88 753
12741.94 766
12743.01 670
12744.08 663
12745.14 695
12746.21 759
12747.28 759
12748.34 693
12749.41 698
12750.47 699
12751.54 690
12752.61 642
12753.67 679
12754.74 717
12755.81 647
12756.87 642
12757.94 636
12759.01 680
12760.07 660
12761.14 638
12762.21 633
12763.28 688
12764.34 650
12765.41 658
12766.48 651
12767.54 632
12768.61 624
12769.68 633
12770.75 646
12771.81 665
12772.88 633
12773.95 639
12775.02 581
12776.08 590
12777.15 640
12778.22 625
12779.29 596
12780.35 575
12781.42 603
12782.49 625
12783.56 587
12784.63 611
12785.69 648
12786.76 681
12787.83 627
12788.90 602
12789.97 586
12791.03 591
12792.10 640
12793.17 639
12794.24 580
12795.31 592
12796.38 628
12797.44 585
12798.51 581
12799.58 605
12800.65 599
12801.72 602
12802.79 591
12803.86 611
12804.92 591
12805.99 621
12807.06 593
12808.13 573
12809.20 545
12810.27 596
12811.34 569
12812.41 596
12813.48 539
12814.55 570
12815.61 594
12816.68 575
12817.75 578
12818.82 579
12819.89 576
12820.96 590
12822.03 563
12823.10 587
12824.17 639
12825.24 576
12826.31 591
12827.38 620
12828.45 573
12829.52 562
12830.59 581
12831.66 598
12832.73 614
12833.80 586
12834.87 598
12835.94 548
12837.01 500
12838.08 545
12839.15 580
12840.22 530
12841.29 550
12842.36 583
12843.43 549
12844.50 530
12845.57 513
12846.64 561
12847.71 524
12848.78 516
12849.85 547
12850.92 556
12851.99 549
12853.06 578
12854.14 581
12855.21 617
12856.28 614
12857.35 614
12858.42 540
12859.49 539
12860.56 557
12861.63 562
12862.70 555
12863.77 574
12864.85 516
12865.92 536
12866.99 582
12868.06 586
12869.13 538
12870.20 514
12871.27 511
12872.35 531
12873.42 540
12874.49 534
12875.56 550
12876.63 533
12877.70 540
12878.78 517
12879.85 556
12880.92 537
12881.99 580
12883.06 576
12884.14 565
12885.21 554
12886.28 512
12887.35 535
12888.43 552
12889.50 558
12890.57 539
12891.64 527
12892.71 507
12893.79 523
12894.86 547
12895.93 500
12897.00 538
12898.08 590
12899.15 510
12900.22 535
12901.30 530
12902.37 548
12903.44 514
12904.51 501
12905.59 499
12906.66 525
12907.73 481
12908.81 515
12909.88 547
12910.95 526
12912.03 520
12913.10 491
12914.17 527
12915.25 489
12916.32 533
12917.39 556
12918.47 499
12919.54 477
12920.61 532
12921.69 552
12922.76 542
12923.83 486
12924.91 542
12925.98 469
12927.06 486
12928.13 485
12929.20 511
12930.28 502
12931.35 497
12932.43 510
12933.50 483
12934.57 451
12935.65 512
12936.72 561
12937.80 552
12938.87 541
12939.95 511
12941.02 518
12942.09 486
12943.17 564
12944.24 523
12945.32 499
12946.39 511
12947.47 541
12948.54 521
12949.62 462
12950.69 460
12951.77 490
12952.84 496
12953.92 488
12954.99 501
12956.07 478
12957.14 547
12958.22 550
12959.29 547
12960.37 498
12961.44 542
12962.52 517
12963.59 503
12964.67 459
12965.74 483
12966.82 511
12967.90 555
12968.97 491
12970.05 500
12971.12 550
12972.20 560
12973.27 546
12974.35 516
12975.43 507
12976.50 541
12977.58 539
12978.65 507
12979.73 481
12980.81 553
12981.88 523
12982.96 547
12984.03 505
12985.11 494
12986.19 522
12987.26 507
12988.34 523
12989.42 508
12990.49 506
12991.57 511
12992.65 506
12993.72 515
12994.80 512
12995.88 479
12996.95 545
12998.03 564
12999.11 492
13000.18 525
13001.26 518
13002.34 530
13003.41 540
13004.49 478
13005.57 506
13006.65 493
13007.72 502
13008.80 504
13009.88 519
13010.95 517
13012.03 535
13013.11 551
13014.19 524
13015.26 484
13016.34 503
13017.42 513
13018.50 556
13019.58 513
13020.65 560
13021.73 539
13022.81 522
13023.89 528
13024.96 482
13026.04 547
13027.12 529
13028.20 517
13029.28 570
13030.35 516
13031.43 470
13032.51 570
13033.59 570
13034.67 577
13035.75 538
13036.82 596
13037.90 549
13038.98 573
13040.06 492
13041.14 498
13042.22 548
13043.30 508
13044.37 542
13045.45 539
13046.53 528
13047.61 531
13048.69 531
13049.77 543
13050.85 492
13051.93 579
13053.01 542
13054.09 541
13055.16 532
13056.24 485
13057.32 476
13058.40 531
13059.48 515
13060.56 548
13061.64 530
13062.72 509
13063.80 541
13064.88 487
13065.96 477
13067.04 514
13068.12 551
13069.20 519
13070.28 549
13071.36 539
13072.44 550
13073.52 506
13074.60 536
13075.68 565
13076.76 581
13077.84 529
13078.92 569
13080.00 545
13081.08 509
13082.16 514
13083.24 529
13084.32 528
13085.40 518
13086.48 553
13087.56 522
13088.64 524
13089.72 503
13090.80 526
13091.88 494
13092.96 498
13094.05 551
13095.13 542
13096.21 519
13097.29 498
13098.37 522
13099.45 522
13100.53 502
13101.61 524
13102.69 500
13103.77 542
13104.86 531
13105.94 531
13107.02 507
13108.10 476
13109.18 547
13110.26 526
13111.34 533
13112.43 517
13113.51 518
13114.59 506
13115.67 517
13116.75 497
13117.83 538
13118.92 579
13120.00 546
13121.08 517
13122.16 553
13123.24 544
13124.33 537
13125.41 510
13126.49 522
13127.57 507
13128.65 486
13129.74 513
13130.82 513
13131.90 488
13132.98 475
13134.07 479
13135.15 495
13136.23 525
13137.31 531
13138.40 507
13139.48 537
13140.56 525
13141.64 522
13142.73 542
13143.81 503
13144.89 499
13145.98 495
13147.06 494
13148.14 533
13149.23 506
13150.31 529
13151.39 527
13152.47 500
13153.56 514
13154.64 548
13155.72 527
13156.81 527
13157.89 498
13158.97 523
13160.06 530
13161.14 538
13162.23 492
13163.31 524
13164.39 537
13165.48 562
13166.56 501
13167.64 485
13168.73 489
13169.81 490
13170.90 565
13171.98 502
13173.06 505
13174.15 546
13175.23 490
13176.32 476
13177.40 474
13178.48 537
13179.57 580
13180.65 512
13181.74 513
13182.82 488
13183.91 497
13184.99 477
13186.08 524
13187.16 527
13188.25 501
13189.33 487
13190.42 486
13191.50 472
13192.58 490
13193.67 534
13194.75 547
13195.84 534
13196.92 565
13198.01 548
13199.09 519
13200.18 574
13201.27 598
13202.35 550
13203.44 555
13204.52 506
13205.61 575
13206.69 551
13207.78 495
13208.86 523
13209.95 531
13211.03 539
13212.12 566
13213.21 565
13214.29 560
13215.38 519
13216.46 548
13217.55 531
13218.63 493
13219.72 503
13220.81 497
13221.89 499
13222.98 550
13224.07 499
13225.15 561
13226.24 544
13227.32 524
13228.41 511
13229.50 510
13230.58 524
13231.67 539
13232.76 538
13233.84 543
13234.93 505
13236.02 476
13237.10 534
13238.19 603
13239.28 506
13240.36 493
13241.45 553
13242.54 553
13243.62 533
13244.71 456
13245.80 516
13246.89 486
13247.97 530
13249.06 496
13250.15 526
13251.23 564
13252.32 556
13253.41 576
13254.50 590
13255.58 637
13256.67 575
13257.76 532
13258.85 529
13259.93 549
13261.02 537
13262.11 554
13263.20 573
13264.28 618
13265.37 551
13266.46 572
13267.55 618
13268.64 606
13269.72 575
13270.81 573
13271.90 584
13272.99 618
13274.08 601
13275.17 599
13276.25 588
13277.34 573
13278.43 617
13279.52 607
13280.61 556
13281.70 583
13282.78 588
13283.87 555
13284.96 576
13286.05 604
13287.14 585
13288.23 604
13289.32 580
13290.41 601
13291.49 631
13292.58 589
13293.67 687
13294.76 656
13295.85 597
13296.94 625
13298.03 627
13299.12 599
13300.21 653
13301.30 724
13302.39 600
13303.48 618
13304.57 648
13305.66 626
13306.74 697
13307.83 642
13308.92 646
13310.01 698
13311.10 724
13312.19 711
13313.28 684
13314.37 631
13315.46 661
13316.55 666
13317.64 681
13318.73 641
13319.82 670
13320.91 668
13322.00 615
13323.09 672
13324.18 633
13325.27 600
13326.36 577
13327.45 590
13328.55 598
13329.64 606
13330.73 662
13331.82 676
13332.91 612
13334.00 593
13335.09 613
13336.18 659
13337.27 651
13338.36 685
13339.45 669
13340.54 642
13341.63 600
13342.73 642
13343.82 650
13344.91 677
13346.00 647
13347.09 627
13348.18 649
13349.27 676
13350.36 666
13351.46 680
13352.55 669
13353.64 689
13354.73 719
13355.82 716
13356.91 699
13358.00 708
13359.10 728
13360.19 726
13361.28 688
13362.37 708
13363.46 756
13364.56 810
13365.65 737
13366.74 757
13367.83 735
13368.92 771
13370.02 712
13371.11 745
13372.20 822
13373.29 751
13374.38 740
13375.48 692
13376.57 767
13377.66 745
13378.75 716
13379.85 698
13380.94 667
13382.03 648
13383.13 681
13384.22 687
13385.31 689
13386.40 674
13387.50 666
13388.59 666
13389.68 604
13390.78 581
13391.87 637
13392.96 641
13394.05 663
13395.15 673
13396.24 724
13397.33 649
13398.43 675
13399.52 666
13400.61 656
13401.71 651
13402.80 668
13403.89 622
13404.99 622
13406.08 676
13407.18 672
13408.27 696
13409.36 641
13410.46 653
13411.55 615
13412.64 572
13413.74 574
13414.83 631
13415.93 613
13417.02 582
13418.12 630
13419.21 609
13420.30 604
13421.40 643
13422.49 605
13423.59 638
13424.68 647
13425.78 629
13426.87 586
13427.96 593
13429.06 670
13430.15 633
13431.25 680
13432.34 624
13433.44 626
13434.53 660
13435.63 672
13436.72 626
13437.82 660
13438.91 671
13440.01 641
13441.10 642
13442.20 626
13443.29 589
13444.39 648
13445.48 676
13446.58 649
13447.67 670
13448.77 679
13449.86 726
13450.96 674
13452.06 706
13453.15 659
13454.25 659
13455.34 645
13456.44 670
13457.53 666
13458.63 658
13459.73 629
13460.82 648
13461.92 708
13463.01 679
13464.11 659
13465.20 680
13466.30 654
13467.40 732
13468.49 746
13469.59 715
13470.69 669
13471.78 689
13472.88 751
13473.98 758
13475.07 714
13476.17 698
13477.26 626
13478.36 621
13479.46 667
13480.55 624
13481.65 722
13482.75 670
13483.84 677
13484.94 715
13486.04 668
13487.14 722
13488.23 714
13489.33 778
13490.43 753
13491.52 736
13492.62 770
13493.72 774
13494.82 806
13495.91 843
13497.01 832
13498.11 749
13499.20 791
13500.30 874
13501.40 868
13502.50 805
13503.60 844
13504.69 839
13505.79 904
13506.89 968
13507.99 923
13509.08 878
13510.18 858
13511.28 856
13512.38 764
13513.48 779
13514.57 727
13515.67 702
13516.77 743
13517.87 735
13518.97 709
13520.06 713
13521.16 677
13522.26 667
13523.36 683
13524.46 657
13525.56 650
13526.66 650
13527.75 636
13528.85 603
13529.95 596
13531.05 638
13532.15 617
13533.25 615
13534.35 603
13535.45 589
13536.54 628
13537.64 619
13538.74 575
13539.84 600
13540.94 580
13542.04 529
13543.14 608
13544.24 653
13545.34 608
13546.44 557
13547.54 611
13548.64 591
13549.74 612
13550.83 641
13551.93 643
13553.03 616
13554.13 600
13555.23 603
13556.33 631
13557.43 634
13558.53 594
13559.63 572
13560.73 545
13561.83 608
13562.93 556
13564.03 604
13565.13 611
13566.23 572
13567.33 582
13568.43 579
13569.53 609
13570.63 587
13571.73 558
13572.84 606
13573.94 575
13575.04 559
13576.14 580
13577.24 551
13578.34 555
13579.44 533
13580.54 601
13581.64 596
13582.74 553
13583.84 524
13584.94 544
13586.04 518
13587.14 552
13588.25 580
13589.35 591
13590.45 601
13591.55 577
13592.65 592
13593.75 564
13594.85 551
13595.95 520
13597.06 552
13598.16 625
13599.26 561
13600.36 561
13601.46 571
13602.56 579
13603.67 581
13604.77 605
13605.87 602
13606.97 621
13608.07 554
13609.17 547
13610.28 602
13611.38 574
13612.48 574
13613.58 576
13614.68 634
13615.79 579
13616.89 552
13617.99 588
13619.09 616
13620.20 563
13621.30 553
13622.40 594
13623.50 602
13624.61 566
13625.71 560
13626.81 563
13627.91 552
13629.02 575
13630.12 618
13631.22 540
13632.33 559
13633.43 547
13634.53 549
13635.63 573
13636.74 535
13637.84 533
13638.94 561
13640.05 605
13641.15 565
13642.25 616
13643.36 610
13644.46 576
13645.56 591
13646.67 579
13647.77 579
13648.87 551
13649.98 555
13651.08 595
13652.18 619
13653.29 595
13654.39 570
13655.50 548
13656.60 588
13657.70 601
13658.81 556
13659.91 561
13661.02 550
13662.12 514
13663.22 511
13664.33 544
13665.43 557
13666.54 583
13667.64 561
13668.74 545
13669.85 560
13670.95 530
13672.06 494
13673.16 591
13674.27 554
13675.37 573
13676.48 547
13677.58 518
13678.69 516
13679.79 558
13680.90 537
13682.00 530
13683.10 561
13684.21 558
13685.31 534
13686.42 564
13687.52 598
13688.63 579
13689.74 596
13690.84 571
13691.95 589
13693.05 538
13694.16 560
13695.26 615
13696.37 569
13697.47 566
13698.58 527
13699.68 536
13700.79 536
13701.90 540
13703.00 593
13704.11 598
13705.21 590
13706.32 614
13707.42 585
13708.53 568
13709.64 592
13710.74 586
13711.85 540
13712.95 565
13714.06 585
13715.17 609
13716.27 561
13717.38 584
13718.49 651
13719.59 648
13720.70 601
13721.81 595
13722.91 648
13724.02 632
13725.12 619
13726.23 629
13727.34 666
13728.44 637
13729.55 683
13730.66 628
13731.77 680
13732.87 630
13733.98 671
13735.09 733
13736.19 723
13737.30 713
13738.41 617
13739.51 657
13740.62 670
13741.73 679
13742.84 670
13743.94 667
13745.05 703
13746.16 691
13747.27 713
13748.37 676
13749.48 679
13750.59 707
13751.70 720
13752.80 716
13753.91 697
13755.02 705
13756.13 779
13757.24 770
13758.34 725
13759.45 720
13760.56 755
13761.67 805
13762.78 839
13763.88 852
13764.99 825
13766.10 893
13767.21 938
13768.32 958
13769.43 970
13770.53 999
13771.64 1096
13772.75 1132
13773.86 1102
13774.97 1013
13776.08 1105
13777.19 1099
13778.29 1085
13779.40 1085
13780.51 980
13781.62 980
13782.73 977
13783.84 900
13784.95 882
13786.06 839
13787.17 808
13788.28 739
13789.38 760
13790.49 717
13791.60 706
13792.71 744
13793.82 730
13794.93 719
13796.04 683
13797.15 688
13798.26 702
13799.37 695
13800.48 699
13801.59 731
13802.70 701
13803.81 697
13804.92 638
13806.03 696
13807.14 666
13808.25 642
13809.36 673
13810.47 685
13811.58 616
13812.69 684
13813.80 654
13814.91 585
13816.02 623
13817.13 599
13818.24 631
13819.35 624
13820.46 649
13821.57 658
13822.68 704
13823.79 639
13824.90 628
13826.01 645
13827.12 666
13828.24 638
13829.35 588
13830.46 584
13831.57 615
13832.68 589
13833.79 556
13834.90 612
13836.01 666
13837.12 642
13838.23 604
13839.35 604
13840.46 615
13841.57 628
13842.68 613
13843.79 675
13844.90 686
13846.01 586
13847.13 627
13848.24 628
13849.35 625
13850.46 635
13851.57 670
13852.68 668
13853.80 647
13854.91 629
13856.02 619
13857.13 626
13858.24 641
13859.36 620
13860.47 655
13861.58 615
13862.69 639
13863.80 663
13864.92 671
13866.03 650
13867.14 618
13868.25 615
13869.37 665
13870.48 628
13871.59 655
13872.70 618
13873.82 662
13874.93 663
13876.04 681
13877.15 672
13878.27 697
13879.38 634
13880.49 637
13881.61 593
13882.72 665
13883.83 625
13884.94 662
13886.06 693
13887.17 725
13888.28 699
13889.40 699
13890.51 712
13891.62 719
13892.74 765
13893.85 775
13894.96 782
13896.08 769
13897.19 733
13898.30 701
13899.42 739
13900.53 746
13901.65 707
13902.76 765
13903.87 724
13904.99 637
13906.10 699
13907.21 731
13908.33 643
13909.44 638
13910.56 645
13911.67 663
13912.79 657
13913.90 606
13915.01 640
13916.13 588
13917.24 588
13918.36 590
13919.47 619
13920.59 622
13921.70 597
13922.81 636
13923.93 619
13925.04 623
13926.16 614
13927.27 630
13928.39 624
13929.50 594
13930.62 605
13931.73 645
13932.85 612
13933.96 629
13935.08 590
13936.19 634
13937.31 624
13938.42 612
13939.54 579
13940.65 595
13941.77 538
13942.88 529
13944.00 629
13945.12 631
13946.23 566
13947.35 570
13948.46 554
13949.58 601
13950.69 608
13951.81 536
13952.93 551
13954.04 564
13955.16 521
13956.27 554
13957.39 546
13958.50 553
13959.62 556
13960.74 541
13961.85 599
13962.97 627
13964.09 624
13965.20 557
13966.32 565
13967.43 553
13968.55 595
13969.67 572
13970.78 617
13971.90 619
13973.02 603
13974.13 617
13975.25 550
13976.37 577
13977.48 612
13978.60 593
13979.72 541
13980.83 583
13981.95 613
13983.07 548
13984.19 513
13985.30 541
13986.42 557
13987.54 576
13988.65 533
13989.77 585
13990.89 588
13992.01 547
13993.12 539
13994.24 498
13995.36 545
13996.48 560
13997.59 576
13998.71 593
13999.83 567
14000.95 531
14002.06 548
14003.18 488
14004.30 517
14005.42 546
14006.54 523
14007.65 554
14008.77 575
14009.89 532
14011.01 513
14012.13 585
14013.24 600
14014.36 535
14015.48 574
14016.60 557
14017.72 591
14018.84 548
14019.95 545
14021.07 510
14022.19 567
14023.31 595
14024.43 608
14025.55 537
14026.67 501
14027.79 551
14028.90 579
14030.02 576
14031.14 574
14032.26 567
14033.38 554
14034.50 553
14035.62 584
14036.74 537
14037.86 564
14038.98 618
14040.09 630
14041.21 555
14042.33 568
14043.45 580
14044.57 587
14045.69 532
14046.81 574
14047.93 574
14049.05 619
14050.17 593
14051.29 545
14052.41 570
14053.53 636
14054.65 666
14055.77 614
14056.89 620
14058.01 595
14059.13 579
14060.25 632
14061.37 603
14062.49 617
14063.61 634
14064.73 584
14065.85 615
14066.97 669
14068.09 695
14069.21 640
14070.33 624
14071.45 671
14072.57 687
14073.69 662
14074.81 630
14075.94 730
14077.06 682
14078.18 693
14079.30 687
14080.42 650
14081.54 633
14082.66 684
14083.78 746
14084.90 711
14086.02 700
14087.14 690
14088.27 710
14089.39 689
14090.51 741
14091.63 757
14092.75 734
14093.87 767
14094.99 800
14096.12 812
14097.24 851
14098.36 832
14099.48 893
14100.60 874
14101.72 893
14102.85 860
14103.97 767
14105.09 790
14106.21 792
14107.33 732
14108.46 728
14109.58 724
14110.70 688
14111.82 647
14112.94 602
14114.07 655
14115.19 673
14116.31 667
14117.43 680
14118.56 591
14119.68 572
14120.80 587
14121.92 597
14123.05 629
14124.17 607
14125.29 611
14126.41 635
14127.54 649
14128.66 644
14129.78 601
14130.90 587
14132.03 609
14133.15 632
14134.27 631
14135.40 543
14136.52 618
14137.64 647
14138.77 603
14139.89 618
14141.01 596
14142.14 602
14143.26 593
14144.38 616
14145.51 584
14146.63 629
14147.75 601
14148.88 558
14150.00 564
14151.12 588
14152.25 557
14153.37 538
14154.50 544
14155.62 566
14156.74 539
14157.87 551
14158.99 571
14160.12 561
14161.24 581
14162.36 607
14163.49 560
14164.61 537
14165.74 507
14166.86 558
14167.99 532
14169.11 571
14170.23 600
14171.36 620
14172.48 608
14173.61 533
14174.73 503
14175.86 534
14176.98 488
14178.11 495
14179.23 553
14180.36 529
14181.48 542
14182.61 592
14183.73 593
14184.86 597
14185.98 558
14187.11 556
14188.23 553
14189.36 556
14190.48 564
14191.61 557
14192.73 507
14193.86 500
14194.98 536
14196.11 530
14197.24 542
14198.36 498
14199.49 525
14200.61 538
14201.74 545
14202.86 538
14203.99 545
14205.12 529
14206.24 551
14207.37 557
14208.49 515
14209.62 527
14210.75 520
14211.87 533
14213.00 553
14214.12 538
14215.25 527
14216.38 546
14217.50 523
14218.63 522
14219.76 509
14220.88 536
14222.01 562
14223.14 513
14224.26 507
14225.39 559
14226.52 540
14227.64 547
14228.77 561
14229.90 563
14231.02 521
14232.15 468
14233.28 480
14234.40 477
14235.53 491
14236.66 497
14237.78 467
14238.91 528
14240.04 504
14241.17 493
14242.29 503
14243.42 515
14244.55 512
14245.68 547
14246.80 544
14247.93 477
14249.06 484
14250.19 513
14251.31 470
14252.44 449
14253.57 485
14254.70 513
14255.83 524
14256.95 479
14258.08 470
14259.21 477
14260.34 486
14261.47 501
14262.59 497
14263.72 482
14264.85 452
14265.98 454
14267.11 497
14268.23 457
14269.36 541
14270.49 535
14271.62 468
14272.75 490
14273.88 454
14275.01 469
14276.13 506
14277.26 479
14278.39 450
14279.52 477
14280.65 487
14281.78 547
14282.91 487
14284.04 446
14285.17 437
14286.29 448
14287.42 437
14288.55 454
14289.68 445
14290.81 407
14291.94 441
14293.07 476
14294.20 467
14295.33 465
14296.46 481
14297.59 453
14298.72 463
14299.85 504
14300.98 479
14302.11 479
14303.24 456
14304.37 482
14305.50 495
14306.63 442
14307.76 427
14308.89 446
14310.02 476
14311.15 460
14312.28 404
14313.41 406
14314.54 444
14315.67 447
14316.80 449
14317.93 436
14319.06 429
14320.19 448
14321.32 455
14322.45 443
14323.58 416
14324.71 451
14325.84 435
14326.97 426
14328.10 457
14329.23 424
14330.36 448
14331.49 369
14332.63 436
14333.76 427
14334.89 442
14336.02 427
14337.15 456
14338.28 444
14339.41 385
14340.54 448
14341.67 444
14342.81 466
14343.94 423
14345.07 417
14346.20 429
14347.33 451
14348.46 447
14349.59 431
14350.73 415
14351.86 428
14352.99 432
14354.12 468
14355.25 446
14356.39 407
14357.52 429
14358.65 493
14359.78 453
14360.91 421
14362.05 411
14363.18 404
14364.31 428
14365.44 413
14366.57 445
14367.71 436
14368.84 446
14369.97 478
14371.10 427
14372.24 405
14373.37 409
14374.50 425
14375.63 420
14376.77 408
14377.90 486
14379.03 497
14380.16 456
14381.30 520
14382.43 445
14383.56 428
14384.70 456
14385.83 450
14386.96 462
14388.10 509
14389.23 456
14390.36 405
14391.49 400
14392.63 434
14393.76 429
14394.89 461
14396.03 489
14397.16 424
14398.30 452
14399.43 449
14400.56 402
14401.70 457
14402.83 456
14403.96 426
14405.10 427
14406.23 473
14407.37 416
14408.50 435
14409.63 409
14410.77 393
14411.90 440
14413.04 431
14414.17 436
14415.30 431
14416.44 445
14417.57 447
14418.71 455
14419.84 386
14420.98 485
14422.11 441
14423.24 435
14424.38 465
14425.51 437
14426.65 417
14427.78 457
14428.92 471
14430.05 501
14431.19 463
14432.32 464
14433.46 419
14434.59 419
14435.73 432
14436.86 406
14438.00 430
14439.13 394
14440.27 462
14441.40 475
14442.54 505
14443.67 469
14444.81 467
14445.94 438
14447.08 428
14448.21 404
14449.35 427
14450.49 421
14451.62 444
14452.76 425
14453.89 444
14455.03 455
14456.16 469
14457.30 505
14458.44 461
14459.57 437
14460.71 437
14461.84 430
14462.98 488
14464.12 432
14465.25 413
14466.39 444
14467.52 400
14468.66 406
14469.80 434
14470.93 453
14472.07 437
14473.21 483
14474.34 459
14475.48 419
14476.62 436
14477.75 447
14478.89 423
14480.03 430
14481.16 395
14482.30 424
14483.44 443
14484.57 440
14485.71 452
14486.85 434
14487.98 438
14489.12 424
14490.26 465
14491.40 514
14492.53 448
14493.67 435
14494.81 492
14495.94 497
14497.08 471
14498.22 490
14499.36 470
14500.49 463
14501.63 495
14502.77 515
14503.91 488
14505.05 504
14506.18 543
14507.32 508
14508.46 507
14509.60 544
14510.73 509
14511.87 464
14513.01 505
14514.15 574
14515.29 552
14516.43 538
14517.56 523
14518.70 528
14519.84 541
14520.98 612
14522.12 558
14523.25 489
14524.39 551
14525.53 557
14526.67 590
14527.81 546
14528.95 540
14530.09 536
14531.23 517
14532.36 508
14533.50 482
14534.64 508
14535.78 510
14536.92 515
14538.06 471
14539.20 451
14540.34 498
14541.48 518
14542.62 503
14543.75 508
14544.89 463
14546.03 401
14547.17 496
14548.31 547
14549.45 522
14550.59 472
14551.73 449
14552.87 456
14554.01 492
14555.15 474
14556.29 459
14557.43 477
14558.57 457
14559.71 515
14560.85 522
14561.99 487
14563.13 487
14564.27 452
14565.41 457
14566.55 490
14567.69 495
14568.83 519
14569.97 514
14571.11 559
14572.25 510
14573.39 476
14574.53 478
14575.67 505
14576.81 497
14577.95 432
14579.09 497
14580.23 524
14581.37 515
14582.52 461
14583.66 452
14584.80 454
14585.94 510
14587.08 476
14588.22 542
14589.36 524
14590.50 491
14591.64 458
14592.78 479
14593.93 483
14595.07 490
14596.21 491
14597.35 504
14598.49 512
14599.63 487
14600.77 506
14601.92 522
14603.06 560
14604.20 539
14605.34 494
14606.48 510
14607.62 536
14608.77 563
14609.91 514
14611.05 586
14612.19 545
14613.33 512
14614.47 549
14615.62 552
14616.76 592
14617.90 521
14619.04 531
14620.19 544
14621.33 565
14622.47 586
14623.61 583
14624.76 568
14625.90 510
14627.04 576
14628.18 588
14629.33 545
14630.47 601
14631.61 628
14632.75 681
14633.90 630
14635.04 626
14636.18 669
14637.32 663
14638.47 656
14639.61 603
14640.75 588
14641.90 618
14643.04 589
14644.18 613
14645.33 557
14646.47 564
14647.61 488
14648.76 599
14649.90 538
14651.04 505
14652.19 545
14653.33 517
14654.47 529
14655.62 496
14656.76 467
14657.90 495
14659.05 559
14660.19 498
14661.34 487
14662.48 482
14663.62 508
14664.77 507
14665.91 507
14667.06 485
14668.20 490
14669.34 484
14670.49 489
14671.63 440
14672.78 486
14673.92 484
14675.07 533
14676.21 486
14677.35 438
14678.50 464
14679.64 491
14680.79 463
14681.93 467
14683.08 475
14684.22 447
14685.37 451
14686.51 473
14687.66 417
14688.80 412
14689.95 478
14691.09 447
14692.24 429
14693.38 423
14694.53 423
14695.67 397
14696.82 434
14697.96 410
14699.11 429
14700.25 460
14701.40 492
14702.54 438
14703.69 437
14704.84 449
14705.98 443
14707.13 446
14708.27 423
14709.42 398
14710.56 423
14711.71 399
14712.86 434
14714.00 402
14715.15 399
14716.29 459
14717.44 430
14718.59 436
14719.73 419
14720.88 445
14722.02 462
14723.17 454
14724.32 419
14725.46 408
14726.61 442
14727.76 449
14728.90 437
14730.05 397
14731.20 465
14732.34 423
14733.49 442
14734.64 431
14735.78 477
14736.93 452
14738.08 416
14739.22 415
14740.37 421
14741.52 481
14742.66 445
14743.81 456
14744.96 419
14746.11 390
14747.25 414
14748.40 395
14749.55 460
14750.69 484
14751.84 448
14752.99 479
14754.14 447
14755.28 430
14756.43 464
14757.58 449
14758.73 400
14759.87 391
14761.02 396
14762.17 387
14763.32 431
14764.47 428
14765.61 392
14766.76 418
14767.91 430
14769.06 429
14770.21 444
14771.35 418
14772.50 441
14773.65 449
14774.80 397
14775.95 426
14777.10 462
14778.24 440
14779.39 410
14780.54 394
14781.69 428
14782.84 429
14783.99 420
14785.14 443
14786.28 415
14787.43 444
14788.58 480
14789.73 466
14790.88 435
14792.03 436
14793.18 436
14794.33 456
14795.48 441
14796.62 443
14797.77 458
14798.92 429
14800.07 405
14801.22 451
14802.37 418
14803.52 442
14804.67 401
14805.82 417
14806.97 446
14808.12 442
14809.27 413
14810.42 400
14811.57 429
14812.72 458
14813.87 452
14815.02 442
14816.17 439
14817.32 458
14818.47 497
14819.62 401
14820.77 457
14821.92 438
14823.07 439
14824.22 440
14825.37 406
14826.52 406
14827.67 374
14828.82 428
14829.97 449
14831.12 400
14832.27 431
14833.42 432
14834.57 423
14835.72 429
14836.87 395
14838.02 400
14839.17 427
14840.33 394
14841.48 404
14842.63 387
14843.78 402
14844.93 380
14846.08 422
14847.23 389
14848.38 381
14849.53 399
14850.68 413
14851.84 414
14852.99 410
14854.14 406
14855.29 420
14856.44 407
14857.59 374
14858.74 360
14859.90 387
14861.05 393
14862.20 421
14863.35 371
14864.50 435
14865.65 382
14866.81 400
14867.96 449
14869.11 386
14870.26 362
14871.41 395
14872.57 383
14873.72 444
14874.87 419
14876.02 396
14877.18 362
14878.33 391
14879.48 386
14880.63 400
14881.79 362
14882.94 370
14884.09 401
14885.24 445
14886.40 400
14887.55 362
14888.70 406
14889.85 398
14891.01 370
14892.16 358
14893.31 379
14894.47 393
14895.62 400
14896.77 412
14897.92 375
14899.08 421
14900.23 392
14901.38 392
14902.54 393
14903.69 387
14904.84 414
14906.00 415
14907.15 350
14908.30 368
14909.46 394
14910.61 377
14911.76 390
14912.92 435
14914.07 392
14915.23 436
14916.38 389
14917.53 380
14918.69 381
14919.84 381
14921.00 362
14922.15 369
14923.30 378
14924.46 380
14925.61 344
14926.77 400
14927.92 392
14929.07 412
14930.23 358
14931.38 372
14932.54 386
14933.69 365
14934.85 384
14936.00 409
14937.16 421
14938.31 377
14939.46 385
14940.62 402
14941.77 372
14942.93 378
14944.08 409
14945.24 394
14946.39 398
14947.55 372
14948.70 385
14949.86 401
14951.01 422
14952.17 339
14953.32 345
14954.48 379
14955.63 406
14956.79 397
14957.95 396
14959.10 393
14960.26 350
14961.41 392
14962.57 379
14963.72 405
14964.88 396
14966.03 381
14967.19 394
14968.35 362
14969.50 362
14970.66 336
14971.81 372
14972.97 396
14974.13 357
14975.28 387
14976.44 384
14977.59 409
14978.75 381
14979.91 373
14981.06 357
14982.22 427
14983.38 396
14984.53 354
14985.69 347
14986.85 365
14988.00 325
14989.16 382
14990.32 416
14991.47 402
14992.63 375
14993.79 415
14994.94 387
14996.10 391
14997.26 370
14998.41 417
14999.57 378
15000.73 342
15001.88 378
15003.04 411
15004.20 407
15005.36 371
15006.51 385
15007.67 366
15008.83 399
15009.99 349
15011.14 357
15012.30 380
15013.46 393
15014.62 349
15015.77 350
15016.93 385
15018.09 370
15019.25 333
15020.40 340
15021.56 367
15022.72 344
15023.88 361
15025.04 339
15026.19 361
15027.35 375
15028.51 370
15029.67 347
15030.83 348
15031.98 345
15033.14 380
15034.30 412
15035.46 356
15036.62 330
15037.78 371
15038.94 365
15040.09 351
15041.25 349
15042.41 366
15043.57 319
15044.73 326
15045.89 353
15047.05 334
15048.21 350
15049.36 364
15050.52 360
15051.68 353
15052.84 335
15054.00 369
15055.16 371
15056.32 349
15057.48 367
15058.64 392
15059.80 341
15060.96 335
15062.12 309
15063.27 313
15064.43 351
15065.59 354
15066.75 320
15067.91 350
15069.07 345
15070.23 362
15071.39 364
15072.55 370
15073.71 339
15074.87 359
15076.03 355
15077.19 311
15078.35 332
15079.51 379
15080.67 368
15081.83 347
15082.99 362
15084.15 396
15085.31 372
15086.47 396
15087.63 339
15088.79 326
15089.96 375
15091.12 354
15092.28 379
15093.44 371
15094.60 311
15095.76 362
15096.92 324
15098.08 328
15099.24 357
15100.40 350
15101.56 329
15102.72 348
15103.88 335
15105.05 347
15106.21 356
15107.37 351
15108.53 369
15109.69 343
15110.85 344
15112.01 370
15113.17 400
15114.34 386
15115.50 381
15116.66 402
15117.82 405
15118.98 367
15120.14 364
15121.31 364
15122.47 389
15123.63 415
15124.79 430
15125.95 360
15127.11 382
15128.28 386
15129.44 373
15130.60 389
15131.76 378
15132.93 375
15134.09 386
15135.25 369
15136.41 369
15137.57 409
15138.74 349
15139.90 353
15141.06 357
15142.22 332
15143.39 352
15144.55 376
15145.71 374
15146.87 365
15148.04 358
15149.20 355
15150.36 372
15151.53 365
15152.69 381
15153.85 365
15155.01 355
15156.18 370
15157.34 327
15158.50 347
15159.67 355
15160.83 382
15161.99 365
15163.16 373
15164.32 381
15165.48 345
15166.65 329
15167.81 352
15168.97 397
15170.14 351
15171.30 389
15172.47 379
15173.63 354
15174.79 346
15175.96 413
15177.12 355
15178.28 349
15179.45 371
15180.61 399
15181.78 366
15182.94 368
15184.10 429
15185.27 384
15186.43 365
15187.60 354
15188.76 365
15189.93 338
15191.09 391
15192.25 380
15193.42 390
15194.58 371
15195.75 345
15196.91 392
15198.08 429
15199.24 382
15200.41 363
15201.57 384
15202.74 366
15203.90 347
15205.07 390
15206.23 375
15207.40 461
15208.56 411
15209.73 368
15210.89 392
15212.06 398
15213.22 379
15214.39 360
15215.55 401
15216.72 394
15217.88 367
15219.05 376
15220.22 388
15221.38 387
15222.55 370
15223.71 440
15224.88 363
15226.04 353
15227.21 390
15228.37 414
15229.54 426
15230.71 405
15231.87 414
15233.04 453
15234.20 430
15235.37 445
15236.54 385
15237.70 377
15238.87 386
15240.04 405
15241.20 401
15242.37 383
15243.53 366
15244.70 423
15245.87 359
15247.03 367
15248.20 374
15249.37 419
15250.53 378
15251.70 372
15252.87 355
15254.03 375
15255.20 400
15256.37 375
15257.54 360
15258.70 412
15259.87 361
15261.04 385
15262.20 385
15263.37 396
15264.54 379
15265.71 353
15266.87 397
15268.04 378
15269.21 337
15270.37 340
15271.54 348
15272.71 365
15273.88 374
15275.05 341
15276.21 340
15277.38 388
15278.55 427
15279.72 336
15280.88 388
15282.05 381
15283.22 319
15284.39 341
15285.56 402
15286.72 403
15287.89 401
15289.06 396
15290.23 395
15291.40 417
15292.56 393
15293.73 394
15294.90 379
15296.07 425
15297.24 419
15298.41 365
15299.58 372
15300.74 401
15301.91 361
15303.08 369
15304.25 358
15305.42 374
15306.59 383
15307.76 378
15308.93 344
15310.09 382
15311.26 360
15312.43 344
15313.60 406
15314.77 376
15315.94 376
15317.11 392
15318.28 419
15319.45 376
15320.62 372
15321.79 355
15322.96 360
15324.13 405
15325.30 389
15326.46 398
15327.63 370
15328.80 401
15329.97 363
15331.14 355
15332.31 377
15333.48 336
15334.65 390
15335.82 395
15336.99 338
15338.16 372
15339.33 355
15340.50 393
15341.67 393
15342.84 366
15344.01 362
15345.18 393
15346.35 438
15347.53 408
15348.70 362
15349.87 326
15351.04 346
15352.21 348
15353.38 355
15354.55 344
15355.72 383
15356.89 402
15358.06 369
15359.23 359
15360.40 345
15361.57 357
15362.74 360
15363.92 397
15365.09 340
15366.26 385
15367.43 355
15368.60 389
15369.77 400
15370.94 389
15372.11 394
15373.29 380
15374.46 344
15375.63 349
15376.80 377
15377.97 345
15379.14 361
15380.31 392
15381.49 402
15382.66 381
15383.83 362
15385.00 361
15386.17 361
15387.35 356
15388.52 362
15389.69 365
15390.86 333
15392.03 324
15393.21 343
15394.38 349
15395.55 412
15396.72 390
15397.89 366
15399.07 352
15400.24 375
15401.41 374
15402.58 351
15403.76 377
15404.93 342
15406.10 392
15407.28 376
15408.45 327
15409.62 351
15410.79 375
15411.97 372
15413.14 360
15414.31 350
15415.49 386
15416.66 325
15417.83 354
15419.00 344
15420.18 348
15421.35 295
15422.52 334
15423.70 342
15424.87 356
15426.04 319
15427.22 342
15428.39 394
15429.56 423
15430.74 343
15431.91 394
15433.09 371
15434.26 351
15435.43 352
15436.61 353
15437.78 367
15438.95 380
15440.13 333
15441.30 358
15442.48 372
15443.65 382
15444.82 382
15446.00 322
15447.17 366
15448.35 370
15449.52 391
15450.70 350
15451.87 344
15453.04 372
15454.22 366
15455.39 357
15456.57 343
15457.74 334
15458.92 358
15460.09 366
15461.27 358
15462.44 392
15463.62 373
15464.79 351
15465.97 359
15467.14 341
15468.32 338
15469.49 332
15470.67 377
15471.84 370
15473.02 352
15474.19 372
15475.37 360
15476.54 389
15477.72 356
15478.89 350
15480.07 333
15481.24 347
15482.42 365
15483.60 335
15484.77 382
15485.95 338
15487.12 328
15488.30 331
15489.47 335
15490.65 352
15491.83 339
15493.00 347
15494.18 349
15495.35 352
15496.53 365
15497.71 343
15498.88 365
15500.06 354
15501.24 349
15502.41 349
15503.59 370
15504.76 367
15505.94 375
15507.12 338
15508.29 322
15509.47 365
15510.65 343
15511.82 346
15513.00 370
15514.18 372
15515.35 360
15516.53 335
15517.71 352
15518.88 343
15520.06 347
15521.24 334
15522.42 352
15523.59 352
15524.77 352
15525.95 352
15527.12 353
15528.30 350
15529.48 377
15530.66 338
15531.83 323
15533.01 344
15534.19 345
15535.37 340
15536.54 334
15537.72 335
15538.90 352
15540.08 349
15541.25 343
15542.43 357
15543.61 366
15544.79 340
15545.97 326
15547.14 301
15548.32 314
15549.50 342
15550.68 427
15551.86 349
15553.04 335
15554.21 347
15555.39 343
15556.57 374
15557.75 374
15558.93 355
15560.11 372
15561.28 341
15562.46 374
15563.64 354
15564.82 363
15566.00 354
15567.18 341
15568.36 376
15569.54 316
15570.71 325
15571.89 361
15573.07 374
15574.25 371
15575.43 341
15576.61 356
15577.79 369
15578.97 376
15580.15 323
15581.33 334
15582.51 375
15583.69 386
15584.86 410
15586.04 383
15587.22 383
15588.40 410
15589.58 378
15590.76 398
15591.94 383
15593.12 402
15594.30 400
15595.48 384
15596.66 371
15597.84 430
15599.02 398
15600.20 404
15601.38 445
15602.56 425
15603.74 384
15604.92 388
15606.10 404
15607.28 412
15608.46 437
15609.64 403
15610.82 404
15612.00 461
15613.18 416
15614.37 403
15615.55 433
15616.73 431
15617.91 402
15619.09 421
15620.27 372
15621.45 377
15622.63 386
15623.81 387
15624.99 409
15626.17 423
15627.35 391
15628.54 386
15629.72 399
15630.90 395
15632.08 426
15633.26 434
15634.44 447
15635.62 420
15636.80 475
15637.99 462
15639.17 466
15640.35 439
15641.53 419
15642.71 425
15643.89 411
15645.08 412
15646.26 472
15647.44 512
15648.62 466
15649.80 420
15650.98 474
15652.17 475
15653.35 443
15654.53 476
15655.71 508
15656.90 500
15658.08 476
15659.26 496
15660.44 449
15661.62 489
15662.81 508
15663.99 480
15665.17 439
15666.35 468
15667.54 442
15668.72 491
15669.90 475
15671.08 471
15672.27 444
15673.45 485
15674.63 473
15675.82 443
15677.00 432
15678.18 437
15679.37 426
15680.55 464
15681.73 432
15682.91 405
15684.10 454
15685.28 449
15686.46 437
15687.65 418
15688.83 435
15690.01 436
15691.20 440
15692.38 456
15693.57 470
15694.75 456
15695.93 456
15697.12 453
15698.30 397
15699.48 434
15700.67 411
15701.85 427
15703.04 415
15704.22 449
15705.40 418
15706.59 447
15707.77 419
15708.96 432
15710.14 422
15711.32 394
15712.51 431
15713.69 414
15714.88 467
15716.06 489
15717.25 449
15718.43 432
15719.61 411
15720.80 483
15721.98 441
15723.17 432
15724.35 416
15725.54 415
15726.72 420
15727.91 457
15729.09 431
15730.28 394
15731.46 424
15732.65 434
15733.83 422
15735.02 383
15736.20 443
15737.39 420
15738.57 456
15739.76 457
15740.94 488
15742.13 456
15743.32 484
15744.50 450
15745.69 473
15746.87 427
15748.06 451
15749.24 498
15750.43 465
15751.61 535
15752.80 515
15753.99 490
15755.17 473
15756.36 472
15757.54 481
15758.73 493
15759.92 485
15761.10 488
15762.29 460
15763.47 449
15764.66 456
15765.85 467
15767.03 432
15768.22 469
15769.41 468
15770.59 460
15771.78 437
15772.97 411
15774.15 463
15775.34 458
15776.53 480
15777.71 450
15778.90 458
15780.09 427
15781.27 425
15782.46 456
15783.65 417
15784.83 407
15786.02 380
15787.21 446
15788.40 476
15789.58 377
15790.77 406
15791.96 435
15793.14 412
15794.33 407
15795.52 430
15796.71 454
15797.89 432
15799.08 421
15800.27 426
15801.46 464
15802.64 431
15803.83 386
15805.02 397
15806.21 427
15807.40 388
15808.58 434
15809.77 401
15810.96 358
15812.15 409
15813.34 412
15814.52 407
15815.71 380
15816.90 401
15818.09 398
15819.28 425
15820.47 364
15821.65 402
15822.84 412
15824.03 369
15825.22 391
15826.41 356
15827.60 378
15828.79 371
15829.97 375
15831.16 363
15832.35 358
15833.54 356
15834.73 353
15835.92 387
15837.11 320
15838.30 355
15839.49 392
15840.67 402
15841.86 360
15843.05 342
15844.24 388
15845.43 367
15846.62 394
15847.81 357
15849.00 350
15850.19 356
15851.38 353
15852.57 388
15853.76 380
15854.95 370
15856.14 383
15857.33 412
15858.52 430
15859.71 373
15860.90 400
15862.09 409
15863.28 408
15864.47 429
15865.66 423
15866.85 394
15868.04 376
15869.23 391
15870.42 382
15871.61 412
15872.80 398
15873.99 377
15875.18 347
15876.37 356
15877.56 400
15878.75 398
15879.94 382
15881.13 374
15882.32 351
15883.51 367
15884.70 402
15885.89 356
15887.08 362
15888.28 371
15889.47 426
15890.66 397
15891.85 399
15893.04 398
15894.23 400
15895.42 378
15896.61 405
15897.80 389
15899.00 402
15900.19 376
15901.38 401
15902.57 391
15903.76 365
15904.95 414
15906.14 404
15907.34 360
15908.53 379
15909.72 394
15910.91 379
15912.10 405
15913.30 380
15914.49 396
15915.68 405
15916.87 444
15918.06 405
15919.26 389
15920.45 406
15921.64 398
15922.83 420
15924.02 386
15925.22 394
15926.41 367
15927.60 397
15928.79 379
15929.99 407
15931.18 413
15932.37 430
15933.56 407
15934.76 388
15935.95 413
15937.14 386
15938.33 401
15939.53 388
15940.72 385
15941.91 381
15943.11 409
15944.30 430
15945.49 364
15946.69 382
15947.88 380
15949.07 380
15950.26 404
15951.46 396
15952.65 363
15953.84 369
15955.04 337
15956.23 380
15957.43 331
15958.62 385
15959.81 381
15961.01 350
15962.20 359
15963.39 369
15964.59 371
15965.78 358
15966.97 361
15968.17 376
15969.36 380
15970.56 364
15971.75 340
15972.94 338
15974.14 334
15975.33 394
15976.53 356
15977.72 340
15978.92 382
15980.11 358
15981.30 331
15982.50 325
15983.69 324
15984.89 377
15986.08 324
15987.28 341
15988.47 337
15989.67 326
15990.86 372
15992.06 340
15993.25 351
15994.45 338
15995.64 339
15996.84 325
15998.03 360
15999.23 355
16000.42 326
16001.62 371
16002.81 361
16004.01 356
16005.20 353
16006.40 321
16007.59 345
16008.79 350
16009.98 342
16011.18 356
16012.38 353
16013.57 330
16014.77 316
16015.96 312
16017.16 343
16018.35 330
16019.55 330
16020.75 332
16021.94 337
16023.14 289
16024.33 359
16025.53 343
16026.73 345
16027.92 347
16029.12 380
16030.31 336
16031.51 320
16032.71 361
16033.90 359
16035.10 341
16036.30 340
16037.49 323
16038.69 364
16039.89 368
16041.08 299
16042.28 354
16043.48 343
16044.67 341
16045.87 312
16047.07 315
16048.26 349
16049.46 308
16050.66 294
16051.85 307
16053.05 321
16054.25 331
16055.45 326
16056.64 338
16057.84 297
16059.04 333
16060.23 317
16061.43 323
16062.63 327
16063.83 327
16065.02 339
16066.22 306
16067.42 302
16068.62 293
16069.82 341
16071.01 367
16072.21 328
16073.41 301
16074.61 306
16075.80 305
16077.00 318
16078.20 297
16079.40 310
16080.60 327
16081.79 359
16082.99 323
16084.19 309
16085.39 329
16086.59 339
16087.79 334
16088.98 315
16090.18 311
16091.38 358
16092.58 345
16093.78 335
16094.98 296
16096.18 290
16097.37 324
16098.57 340
16099.77 316
16100.97 326
16102.17 317
16103.37 333
16104.57 352
16105.77 308
16106.97 302
16108.17 285
16109.36 315
16110.56 315
16111.76 303
16112.96 316
16114.16 325
16115.36 328
16116.56 312
16117.76 295
16118.96 321
16120.16 319
16121.36 323
16122.56 306
16123.76 296
16124.96 317
16126.16 311
16127.36 302
16128.56 321
16129.76 329
16130.96 333
16132.16 374
16133.36 336
16134.56 309
16135.76 309
16136.96 314
16138.16 292
16139.36 326
16140.56 339
16141.76 303
16142.96 336
16144.16 321
16145.36 317
16146.56 355
16147.76 327
16148.96 345
16150.16 329
16151.36 299
16152.57 331
16153.77 330
16154.97 311
16156.17 313
16157.37 368
16158.57 304
16159.77 341
16160.97 322
16162.17 337
16163.37 334
16164.58 370
16165.78 392
16166.98 339
16168.18 328
16169.38 319
16170.58 321
16171.78 289
16172.99 324
16174.19 341
16175.39 295
16176.59 304
16177.79 315
16178.99 327
16180.20 294
16181.40 316
16182.60 288
16183.80 315
16185.00 307
16186.21 289
16187.41 308
16188.61 281
16189.81 318
16191.02 348
16192.22 314
16193.42 290
16194.62 285
16195.82 332
16197.03 318
16198.23 308
16199.43 301
16200.63 330
16201.84 372
16203.04 318
16204.24 312
16205.45 320
16206.65 373
16207.85 315
16209.05 295
16210.26 298
16211.46 330
16212.66 341
16213.87 360
16215.07 346
16216.27 330
16217.48 324
16218.68 312
16219.88 336
16221.09 319
16222.29 308
16223.49 331
16224.70 353
16225.90 383
16227.10 363
16228.31 338
16229.51 346
16230.71 312
16231.92 344
16233.12 379
16234.33 334
16235.53 304
16236.73 296
16237.94 285
16239.14 333
16240.35 322
16241.55 346
16242.75 307
16243.96 319
16245.16 361
16246.37 305
16247.57 310
16248.78 344
16249.98 326
16251.18 347
16252.39 303
16253.59 310
16254.80 301
16256.00 325
16257.21 362
16258.41 334
16259.62 318
16260.82 351
16262.03 328
16263.23 348
16264.44 306
16265.64 323
16266.85 310
16268.05 327
16269.26 380
16270.46 324
16271.67 315
16272.87 317
16274.08 340
16275.28 339
16276.49 323
16277.69 310
16278.90 318
16280.11 370
16281.31 356
16282.52 349
16283.72 367
16284.93 362
16286.13 334
16287.34 353
16288.55 319
16289.75 336
16290.96 347
16292.16 367
16293.37 350
16294.58 357
16295.78 353
16296.99 324
16298.19 311
16299.40 354
16300.61 319
16301.81 332
16303.02 321
16304.23 375
16305.43 353
16306.64 339
16307.85 350
16309.05 360
16310.26 378
16311.47 350
16312.67 377
16313.88 347
16315.09 292
16316.29 336
16317.50 343
16318.71 324
16319.91 339
16321.12 347
16322.33 333
16323.54 355
16324.74 352
16325.95 350
16327.16 341
16328.36 331
16329.57 329
16330.78 305
16331.99 360
16333.19 341
16334.40 327
16335.61 315
16336.82 292
16338.02 338
16339.23 327
16340.44 295
16341.65 322
16342.86 298
16344.06 302
16345.27 317
16346.48 266
16347.69 324
16348.90 333
16350.10 324
16351.31 323
16352.52 321
16353.73 298
16354.94 297
16356.15 328
16357.35 299
16358.56 292
16359.77 370
16360.98 295
16362.19 314
16363.40 286
16364.61 312
16365.81 359
16367.02 324
16368.23 320
16369.44 361
16370.65 328
16371.86 272
16373.07 299
16374.28 285
16375.49 296
16376.69 289
16377.90 323
16379.11 278
16380.32 305
16381.53 289
16382.74 324
16383.95 329
16385.16 300
16386.37 333
16387.58 384
16388.79 352
16390.00 333
16391.21 322
16392.42 296
16393.63 319
16394.84 325
16396.05 306
16397.26 313
16398.47 323
16399.68 344
16400.89 290
16402.10 299
16403.31 324
16404.52 317
16405.73 308
16406.94 306
16408.15 304
16409.36 315
16410.57 319
16411.78 305
16412.99 276
16414.20 342
16415.41 303
16416.62 292
16417.83 296
16419.04 301
16420.25 315
16421.46 298
16422.68 313
16423.89 298
16425.10 310
16426.31 332
16427.52 319
16428.73 340
16429.94 298
16431.15 331
16432.36 320
16433.57 322
16434.79 320
16436.00 326
16437.21 299
16438.42 287
16439.63 305
16440.84 286
16442.05 293
16443.27 268
16444.48 300
16445.69 296
16446.90 275
16448.11 281
16449.33 286
16450.54 294
16451.75 329
16452.96 301
16454.17 328
16455.39 300
16456.60 272
16457.81 267
16459.02 284
16460.23 297
16461.45 285
16462.66 297
16463.87 328
16465.08 333
16466.30 289
16467.51 270
16468.72 289
16469.93 269
16471.15 306
16472.36 294
16473.57 291
16474.78 256
16476.00 280
16477.21 291
16478.42 286
16479.64 287
16480.85 276
16482.06 291
16483.27 302
16484.49 315
16485.70 332
16486.91 300
16488.13 289
16489.34 301
16490.55 307
16491.77 326
16492.98 314
16494.19 288
16495.41 321
16496.62 298
16497.84 311
16499.05 304
16500.26 290
16501.48 297
16502.69 298
16503.90 283
16505.12 309
16506.33 309
16507.55 325
16508.76 319
16509.97 305
16511.19 293
16512.40 321
16513.62 305
16514.83 300
16516.04 281
16517.26 316
16518.47 303
16519.69 326
16520.90 308
16522.12 281
16523.33 278
16524.55 283
16525.76 298
16526.98 264
16528.19 274
16529.40 313
16530.62 309
16531.83 293
16533.05 286
16534.26 298
16535.48 288
16536.69 257
16537.91 268
16539.12 287
16540.34 266
16541.56 300
16542.77 291
16543.99 264
16545.20 292
16546.42 285
16547.63 286
16548.85 286
16550.06 287
16551.28 276
16552.49 280
16553.71 281
16554.93 271
16556.14 303
16557.36 345
16558.57 298
16559.79 326
16561.00 288
16562.22 284
16563.44 314
16564.65 329
16565.87 303
16567.09 315
16568.30 293
16569.52 364
16570.73 281
16571.95 273
16573.17 297
16574.38 287
16575.60 311
16576.82 298
16578.03 324
16579.25 347
16580.47 312
16581.68 286
16582.90 302
16584.12 309
16585.33 289
16586.55 337
16587.77 300
16588.98 286
16590.20 308
16591.42 290
16592.64 295
16593.85 327
16595.07 340
16596.29 318
16597.50 301
16598.72 302
16599.94 288
16601.16 288
16602.37 308
16603.59 289
16604.81 296
16606.03 269
16607.24 290
16608.46 293
16609.68 277
16610.90 273
16612.12 327
16613.33 299
16614.55 263
16615.77 293
16616.99 339
16618.20 283
16619.42 284
16620.64 314
16621.86 288
16623.08 273
16624.30 287
16625.51 295
16626.73 305
16627.95 317
16629.17 338
16630.39 284
16631.61 281
16632.83 286
16634.04 255
16635.26 281
16636.48 301
16637.70 309
16638.92 293
16640.14 290
16641.36 254
16642.58 317
16643.79 307
16645.01 259
16646.23 258
16647.45 253
16648.67 272
16649.89 274
16651.11 294
16652.33 288
16653.55 254
16654.77 281
16655.99 301
16657.21 323
16658.43 290
16659.65 265
16660.86 293
16662.08 301
16663.30 297
16664.52 276
16665.74 262
16666.96 274
16668.18 301
16669.40 309
16670.62 293
16671.84 292
16673.06 301
16674.28 322
16675.50 294
16676.72 281
16677.94 249
16679.16 298
16680.38 269
16681.61 293
16682.83 283
16684.05 280
16685.27 268
16686.49 266
16687.71 282
16688.93 300
16690.15 319
16691.37 305
16692.59 309
16693.81 281
16695.03 313
16696.25 283
16697.47 289
16698.70 297
16699.92 293
16701.14 282
16702.36 277
16703.58 286
16704.80 270
16706.02 259
16707.24 315
16708.47 273
16709.69 291
16710.91 272
16712.13 279
16713.35 305
16714.57 282
16715.79 254
16717.02 275
16718.24 290
16719.46 284
16720.68 259
16721.90 250
16723.12 272
16724.35 281
16725.57 282
16726.79 276
16728.01 237
16729.24 283
16730.46 297
16731.68 282
16732.90 277
16734.12 261
16735.35 289
16736.57 294
16737.79 316
16739.01 289
16740.24 294
16741.46 292
16742.68 255
16743.90 286
16745.13 263
16746.35 317
16747.57 311
16748.80 247
16750.02 245
16751.24 267
16752.46 283
16753.69 299
16754.91 266
16756.13 286
16757.36 291
16758.58 286
16759.80 274
16761.03 300
16762.25 320
16763.47 264
16764.70 278
16765.92 286
16767.14 283
16768.37 312
16769.59 296
16770.81 280
16772.04 298
16773.26 280
16774.49 305
16775.71 307
16776.93 271
16778.16 270
16779.38 271
16780.61 282
16781.83 288
16783.05 270
16784.28 262
16785.50 294
16786.73 274
16787.95 277
16789.17 283
16790.40 246
16791.62 267
16792.85 290
16794.07 262
16795.30 278
16796.52 296
16797.75 302
16798.97 303
16800.20 282
16801.42 292
16802.64 277
16803.87 311
16805.09 298
16806.32 259
16807.54 235
16808.77 302
16809.99 338
16811.22 287
16812.45 278
16813.67 301
16814.90 298
16816.12 293
16817.35 293
16818.57 265
16819.80 271
16821.02 274
16822.25 280
16823.47 260
16824.70 259
16825.92 289
16827.15 337
16828.38 316
16829.60 288
16830.83 271
16832.05 269
16833.28 293
16834.51 268
16835.73 270
16836.96 330
16838.18 327
16839.41 300
16840.64 288
16841.86 263
16843.09 274
16844.32 277
16845.54 249
16846.77 264
16847.99 267
16849.22 284
16850.45 296
16851.67 275
16852.90 248
16854.13 292
16855.35 295
16856.58 320
16857.81 282
16859.03 285
16860.26 279
16861.49 313
16862.72 307
16863.94 299
16865.17 261
16866.40 328
16867.62 303
16868.85 315
16870.08 266
16871.31 294
16872.53 298
16873.76 310
16874.99 356
16876.22 310
16877.44 308
16878.67 304
16879.90 315
16881.13 305
16882.35 319
16883.58 340
16884.81 348
16886.04 303
16887.27 322
16888.49 284
16889.72 294
16890.95 288
16892.18 313
16893.41 336
16894.63 336
16895.86 301
16897.09 317
16898.32 315
16899.55 284
16900.78 312
16902.00 291
16903.23 304
16904.46 292
16905.69 299
16906.92 315
16908.15 296
16909.38 318
16910.60 328
16911.83 312
16913.06 303
16914.29 295
16915.52 295
16916.75 295
16917.98 270
16919.21 260
16920.44 280
16921.67 315
16922.89 310
16924.12 310
16925.35 310
16926.58 327
16927.81 293
16929.04 301
16930.27 318
16931.50 283
16932.73 325
16933.96 315
16935.19 288
16936.42 317
16937.65 293
16938.88 295
16940.11 277
16941.34 294
16942.57 295
16943.80 314
16945.03 293
16946.26 342
16947.49 295
16948.72 275
16949.95 277
16951.18 311
16952.41 290
16953.64 281
16954.87 273
16956.10 287
16957.33 290
16958.56 282
16959.79 313
16961.02 280
16962.25 279
16963.48 277
16964.71 297
16965.94 324
16967.18 288
16968.41 293
16969.64 275
16970.87 268
16972.10 313
16973.33 324
16974.56 294
16975.79 291
16977.02 306
16978.25 322
16979.49 282
16980.72 290
16981.95 291
16983.18 270
16984.41 286
16985.64 306
16986.87 291
16988.11 288
16989.34 271
16990.57 295
16991.80 283
16993.03 306
16994.26 275
16995.50 294
16996.73 292
16997.96 281
16999.19 312
17000.42 278
17001.66 305
17002.89 304
17004.12 268
17005.35 264
17006.59 259
17007.82 272
17009.05 290
17010.28 296
17011.51 308
17012.75 262
17013.98 268
17015.21 268
17016.44 240
17017.68 258
17018.91 282
17020.14 295
17021.38 303
17022.61 282
17023.84 264
17025.07 324
17026.31 296
17027.54 285
17028.77 291
17030.01 291
17031.24 282
17032.47 313
17033.71 293
17034.94 279
17036.17 278
17037.41 309
17038.64 301
17039.87 285
17041.11 279
17042.34 282
17043.57 299
17044.81 291
17046.04 298
17047.27 292
17048.51 275
17049.74 265
17050.98 267
17052.21 268
17053.44 265
17054.68 268
17055.91 286
17057.15 278
17058.38 295
17059.61 301
17060.85 274
17062.08 298
17063.32 289
17064.55 276
17065.79 279
17067.02 281
17068.26 256
17069.49 268
17070.72 305
17071.96 297
17073.19 278
17074.43 281
17075.66 281
17076.90 234
17078.13 303
17079.37 268
17080.60 273
17081.84 264
17083.07 287
17084.31 309
17085.54 303
17086.78 270
17088.01 314
17089.25 291
17090.48 300
17091.72 316
17092.95 261
17094.19 282
17095.43 259
17096.66 292
17097.90 267
17099.13 288
17100.37 265
17101.60 281
17102.84 273
17104.07 248
17105.31 270
17106.55 286
17107.78 284
17109.02 244
17110.25 235
17111.49 264
17112.73 297
17113.96 266
17115.20 287
17116.44 240
17117.67 298
17118.91 258
17120.14 246
17121.38 235
17122.62 269
17123.85 255
17125.09 310
17126.33 279
17127.56 260
17128.80 249
17130.04 272
17131.27 297
17132.51 291
17133.75 294
17134.98 255
17136.22 289
17137.46 285
17138.70 277
17139.93 254
17141.17 251
17142.41 248
17143.64 245
17144.88 265
17146.12 294
17147.36 261
17148.59 264
17149.83 285
17151.07 288
17152.31 266
17153.54 263
17154.78 265
17156.02 248
17157.26 266
17158.49 267
17159.73 275
17160.97 310
17162.21 301
17163.45 247
17164.68 232
17165.92 265
17167.16 287
17168.40 246
17169.64 258
17170.87 259
17172.11 262
17173.35 252
17174.59 255
17175.83 294
17177.07 255
17178.30 277
17179.54 288
17180.78 273
17182.02 273
17183.26 259
17184.50 264
17185.74 288
17186.98 268
17188.21 271
17189.45 248
17190.69 260
17191.93 262
17193.17 274
17194.41 252
17195.65 266
17196.89 274
17198.13 265
17199.37 268
17200.60 244
17201.84 242
17203.08 269
17204.32 294
17205.56 272
17206.80 266
17208.04 281
17209.28 265
17210.52 263
17211.76 254
17213.00 234
17214.24 234
17215.48 262
17216.72 241
17217.96 269
17219.20 287
17220.44 241
17221.68 248
17222.92 288
17224.16 267
17225.40 254
17226.64 250
17227.88 256
17229.12 262
17230.36 259
17231.60 265
17232.84 265
17234.08 266
17235.32 255
17236.56 266
17237.80 279
17239.04 253
17240.29 269
17241.53 302
17242.77 274
17244.01 243
17245.25 263
17246.49 236
17247.73 253
17248.97 272
17250.21 286
17251.45 276
17252.70 290
17253.94 268
17255.18 308
17256.42 296
17257.66 286
17258.90 264
17260.14 302
17261.38 277
17262.63 246
17263.87 275
17265.11 296
17266.35 267
17267.59 238
17268.83 296
17270.08 281
17271.32 255
17272.56 261
17273.80 304
17275.04 274
17276.29 274
17277.53 259
17278.77 279
17280.01 239
17281.25 282
17282.50 293
17283.74 272
17284.98 240
17286.22 261
17287.47 276
17288.71 267
17289.95 257
17291.19 281
17292.44 261
17293.68 243
17294.92 241
17296.16 298
17297.41 312
17298.65 320
17299.89 304
17301.14 281
17302.38 276
17303.62 247
17304.86 272
17306.11 269
17307.35 247
17308.59 241
17309.84 274
17311.08 276
17312.32 294
17313.57 280
17314.81 252
17316.05 269
17317.30 257
17318.54 250
17319.78 247
17321.03 243
17322.27 272
17323.52 295
17324.76 276
17326.00 242
17327.25 251
17328.49 274
17329.74 237
17330.98 275
17332.22 273
17333.47 289
17334.71 277
17335.96 260
17337.20 288
17338.44 269
17339.69 226
17340.93 263
17342.18 257
17343.42 251
17344.67 252
17345.91 280
17347.16 261
17348.40 260
17349.64 289
17350.89 264
17352.13 255
17353.38 249
17354.62 251
17355.87 277
17357.11 263
17358.36 237
17359.60 236
17360.85 266
17362.09 262
17363.34 249
17364.58 251
17365.83 274
17367.07 243
17368.32 259
17369.57 251
17370.81 238
17372.06 328
17373.30 299
17374.55 276
17375.79 272
17377.04 218
17378.28 279
17379.53 285
17380.78 243
17382.02 237
17383.27 235
17384.51 235
17385.76 241
17387.01 246
17388.25 254
17389.50 243
17390.74 237
17391.99 243
17393.24 274
17394.48 256
17395.73 278
17396.97 269
17398.22 276
17399.47 262
17400.71 233
17401.96 238
17403.21 277
17404.45 276
17405.70 269
17406.95 266
17408.19 251
17409.44 273
17410.69 251
17411.93 238
17413.18 241
17414.43 230
17415.68 225
17416.92 225
17418.17 264
17419.42 264
17420.66 251
17421.91 288
17423.16 216
17424.41 229
17425.65 294
17426.90 256
17428.15 283
17429.40 262
17430.64 280
17431.89 271
17433.14 276
17434.39 273
17435.63 233
17436.88 289
17438.13 260
17439.38 251
17440.63 277
17441.87 281
17443.12 242
17444.37 251
17445.62 303
17446.87 282
17448.11 287
17449.36 279
17450.61 293
17451.86 293
17453.11 266
17454.36 293
17455.60 319
17456.85 261
17458.10 280
17459.35 309
17460.60 293
17461.85 288
17463.10 274
17464.35 271
17465.59 293
17466.84 289
17468.09 282
17469.34 266
17470.59 255
17471.84 263
17473.09 281
17474.34 262
17475.59 282
17476.84 261
17478.08 283
17479.33 260
17480.58 298
17481.83 280
17483.08 275
17484.33 280
17485.58 228
17486.83 267
17488.08 267
17489.33 267
17490.58 273
17491.83 250
17493.08 254
17494.33 260
17495.58 264
17496.83 277
17498.08 264
17499.33 270
17500.58 278
17501.83 272
17503.08 263
17504.33 271
17505.58 281
17506.83 261
17508.08 246
17509.33 239
17510.58 233
17511.83 276
17513.08 261
17514.33 296
17515.58 281
17516.83 260
17518.09 244
17519.34 256
17520.59 246
17521.84 244
17523.09 272
17524.34 257
17525.59 257
17526.84 276
17528.09 294
17529.34 278
17530.59 280
17531.85 288
17533.10 273
17534.35 278
17535.60 270
17536.85 276
17538.10 255
17539.35 314
17540.61 272
17541.86 250
17543.11 254
17544.36 256
17545.61 257
17546.86 277
17548.12 253
17549.37 239
17550.62 288
17551.87 271
17553.12 248
17554.38 268
17555.63 321
17556.88 298
17558.13 266
17559.38 266
17560.64 268
17561.89 287
17563.14 282
17564.39 250
17565.65 288
17566.90 310
17568.15 295
17569.40 304
17570.66 305
17571.91 292
17573.16 274
17574.41 283
17575.67 290
17576.92 264
17578.17 271
17579.42 288
17580.68 280
17581.93 262
17583.18 297
17584.44 292
17585.69 290
17586.94 314
17588.20 274
17589.45 298
17590.70 320
17591.96 303
17593.21 295
17594.46 287
17595.72 278
17596.97 290
17598.22 305
17599.48 285
17600.73 247
17601.98 252
17603.24 270
17604.49 258
17605.75 285
17607.00 286
17608.25 274
17609.51 287
17610.76 270
17612.02 297
17613.27 307
17614.52 277
17615.78 267
17617.03 258
17618.29 277
17619.54 283
17620.80 287
17622.05 265
17623.30 286
17624.56 276
17625.81 284
17627.07 259
17628.32 252
17629.58 262
17630.83 270
17632.09 346
17633.34 259
17634.60 274
17635.85 255
17637.11 283
17638.36 259
17639.62 238
17640.87 229
17642.13 271
17643.38 296
17644.64 274
17645.89 273
17647.15 244
17648.40 217
17649.66 254
17650.91 261
17652.17 255
17653.43 263
17654.68 248
17655.94 260
17657.19 290
17658.45 299
17659.70 308
17660.96 284
17662.22 263
17663.47 249
17664.73 270
17665.98 245
17667.24 243
17668.50 268
17669.75 275
17671.01 270
17672.26 262
17673.52 251
17674.78 280
17676.03 262
17677.29 269
17678.55 280
17679.80 262
17681.06 246
17682.32 248
17683.57 247
17684.83 262
17686.09 251
17687.34 250
17688.60 243
17689.86 260
17691.11 231
17692.37 252
17693.63 257
17694.88 256
17696.14 226
17697.40 199
17698.66 254
17699.91 252
17701.17 273
17702.43 269
17703.68 254
17704.94 241
17706.20 269
17707.46 275
17708.71 223
17709.97 239
17711.23 244
17712.49 242
17713.74 273
17715.00 320
17716.26 258
17717.52 233
17718.78 220
17720.03 253
17721.29 242
17722.55 234
17723.81 258
17725.07 274
17726.32 277
17727.58 276
17728.84 239
17730.10 232
17731.36 251
17732.62 268
17733.87 251
17735.13 228
17736.39 260
17737.65 254
17738.91 260
17740.17 257
17741.43 249
17742.68 239
17743.94 238
17745.20 252
17746.46 252
17747.72 250
17748.98 230
17750.24 243
17751.50 257
17752.76 253
17754.01 257
17755.27 236
17756.53 275
17757.79 265
17759.05 278
17760.31 253
17761.57 277
17762.83 245
17764.09 233
17765.35 257
17766.61 250
17767.87 254
17769.13 279
17770.39 292
17771.65 270
17772.91 228
17774.17 235
17775.43 241
17776.69 246
17777.95 244
17779.21 245
17780.47 278
17781.73 259
17782.99 234
17784.25 277
17785.51 256
17786.77 218
17788.03 248
17789.29 266
17790.55 252
17791.81 237
17793.07 233
17794.33 252
17795.59 279
17796.85 266
17798.11 258
17799.37 246
17800.63 283
17801.90 279
17803.16 255
17804.42 255
17805.68 275
17806.94 289
17808.20 261
17809.46 254
17810.72 235
17811.98 225
17813.24 268
17814.51 260
17815.77 302
17817.03 297
17818.29 267
17819.55 278
17820.81 253
17822.07 271
17823.34 312
17824.60 283
17825.86 287
17827.12 270
17828.38 257
17829.65 277
17830.91 281
17832.17 262
17833.43 272
17834.69 302
17835.95 238
17837.22 253
17838.48 267
17839.74 287
17841.00 292
17842.27 243
17843.53 261
17844.79 278
17846.05 243
17847.32 241
17848.58 265
17849.84 266
17851.10 233
17852.37 254
17853.63 236
17854.89 248
17856.15 243
17857.42 257
17858.68 253
17859.94 249
17861.21 281
17862.47 303
17863.73 241
17864.99 239
17866.26 204
17867.52 245
17868.78 259
17870.05 244
17871.31 236
17872.57 229
17873.84 297
17875.10 270
17876.36 243
17877.63 221
17878.89 259
17880.15 254
17881.42 278
17882.68 320
17883.95 276
17885.21 272
17886.47 255
17887.74 269
17889.00 270
17890.27 259
17891.53 261
17892.79 240
17894.06 265
17895.32 272
17896.59 262
17897.85 239
17899.11 269
17900.38 239
17901.64 242
17902.91 226
17904.17 264
17905.44 308
17906.70 253
17907.97 239
17909.23 243
17910.50 254
17911.76 265
17913.02 254
17914.29 251
17915.55 246
17916.82 258
17918.08 262
17919.35 255
17920.61 254
17921.88 285
17923.14 262
17924.41 255
17925.67 267
17926.94 284
17928.21 238
17929.47 266
17930.74 231
17932.00 286
17933.27 289
17934.53 282
17935.80 240
17937.06 238
17938.33 269
17939.60 292
17940.86 242
17942.13 217
17943.39 217
17944.66 231
17945.92 251
17947.19 263
17948.46 265
17949.72 251
17950.99 197
17952.26 256
17953.52 257
17954.79 241
17956.05 278
17957.32 265
17958.59 248
17959.85 277
17961.12 262
17962.39 236
17963.65 295
17964.92 238
17966.19 226
17967.45 224
17968.72 256
17969.99 219
17971.25 220
17972.52 231
17973.79 235
17975.05 252
17976.32 267
17977.59 253
17978.85 229
17980.12 261
17981.39 264
17982.66 259
17983.92 252
17985.19 237
17986.46 236
17987.73 241
17988.99 242
17990.26 254
17991.53 257
17992.80 253
17994.06 234
17995.33 244
17996.60 269
17997.87 253
17999.13 242
18000.40 218
18001.67 247
18002.94 243
18004.21 223
18005.47 252
18006.74 263
18008.01 252
18009.28 250
18010.55 275
18011.82 267
18013.08 250
18014.35 235
18015.62 241
18016.89 247
18018.16 258
18019.43 280
18020.69 223
18021.96 246
18023.23 273
18024.50 272
18025.77 257
18027.04 281
18028.31 229
18029.58 243
18030.85 249
18032.11 263
18033.38 270
18034.65 218
18035.92 244
18037.19 239
18038.46 247
18039.73 226
18041.00 227
18042.27 236
18043.54 206
18044.81 246
18046.08 213
18047.35 227
18048.62 264
18049.88 265
18051.15 257
18052.42 236
18053.69 285
18054.96 280
18056.23 236
18057.50 259
18058.77 263
18060.04 238
18061.31 234
18062.58 241
18063.85 225
18065.12 241
18066.39 238
18067.66 198
18068.93 220
18070.20 261
18071.48 244
18072.75 243
18074.02 267
18075.29 254
18076.56 236
18077.83 230
18079.10 225
18080.37 267
18081.64 227
18082.91 220
18084.18 236
18085.45 265
18086.72 268
18087.99 255
18089.27 243
18090.54 228
18091.81 233
18093.08 228
18094.35 269
18095.62 254
18096.89 265
18098.16 264
18099.43 224
18100.71 238
18101.98 272
18103.25 269
18104.52 273
18105.79 269
18107.06 250
18108.34 259
18109.61 239
18110.88 231
18112.15 251
18113.42 268
18114.69 270
18115.97 281
18117.24 263
18118.51 250
18119.78 264
18121.06 246
18122.33 251
18123.60 247
18124.87 272
18126.14 297
18127.42 273
18128.69 261
18129.96 281
18131.23 283
18132.51 292
18133.78 254
18135.05 259
18136.32 253
18137.60 287
18138.87 266
18140.14 260
18141.42 235
18142.69 255
18143.96 295
18145.23 241
18146.51 243
18147.78 238
18149.05 244
18150.33 256
18151.60 253
18152.87 243
18154.15 265
18155.42 260
18156.69 279
18157.97 280
18159.24 253
18160.51 274
18161.79 268
18163.06 265
18164.33 251
18165.61 267
18166.88 257
18168.16 244
18169.43 287
18170.70 231
18171.98 257
18173.25 271
18174.53 251
18175.80 260
18177.07 219
18178.35 260
18179.62 249
18180.90 264
18182.17 265
18183.44 231
18184.72 223
18185.99 231
18187.27 233
18188.54 263
18189.82 247
18191.09 290
18192.37 279
18193.64 232
18194.92 275
18196.19 256
18197.46 253
18198.74 236
18200.01 226
18201.29 238
18202.56 242
18203.84 238
18205.11 227
18206.39 263
18207.67 269
18208.94 283
18210.22 271
18211.49 249
18212.77 272
18214.04 265
18215.32 236
18216.59 249
18217.87 265
18219.14 251
18220.42 222
18221.70 217
18222.97 259
18224.25 219
18225.52 243
18226.80 230
18228.07 274
18229.35 265
18230.63 252
18231.90 246
18233.18 251
18234.45 236
18235.73 236
18237.01 225
18238.28 245
18239.56 270
18240.84 231
18242.11 236
18243.39 212
18244.66 218
18245.94 237
18247.22 264
18248.49 265
18249.77 228
18251.05 240
18252.32 257
18253.60 221
18254.88 296
18256.16 229
18257.43 216
18258.71 238
18259.99 230
18261.26 241
18262.54 253
18263.82 231
18265.09 288
18266.37 241
18267.65 247
18268.93 247
18270.20 255
18271.48 255
18272.76 242
18274.04 252
18275.31 245
18276.59 213
18277.87 226
18279.15 235
18280.42 220
18281.70 234
18282.98 232
18284.26 231
18285.54 244
18286.81 260
18288.09 231
18289.37 226
18290.65 222
18291.93 255
18293.20 276
18294.48 236
18295.76 250
18297.04 262
18298.32 253
18299.60 254
18300.87 233
18302.15 223
18303.43 236
18304.71 264
18305.99 221
18307.27 234
18308.55 235
18309.82 230
18311.10 228
18312.38 218
18313.66 235
18314.94 227
18316.22 230
18317.50 239
18318.78 240
18320.06 247
18321.34 249
18322.61 274
18323.89 213
18325.17 238
18326.45 257
18327.73 269
18329.01 234
18330.29 244
18331.57 246
18332.85 268
18334.13 240
18335.41 231
18336.69 255
18337.97 249
18339.25 229
18340.53 254
18341.81 233
18343.09 226
18344.37 262
18345.65 247
18346.93 212
18348.21 226
18349.49 221
18350.77 232
18352.05 240
18353.33 236
18354.61 227
18355.89 244
18357.17 236
18358.45 257
18359.73 224
18361.01 248
18362.29 231
18363.57 225
18364.85 235
18366.13 228
18367.42 217
18368.70 266
18369.98 241
18371.26 226
18372.54 237
18373.82 222
18375.10 275
18376.38 253
18377.66 210
18378.94 244
18380.23 221
18381.51 229
18382.79 247
18384.07 223
18385.35 206
18386.63 207
18387.91 245
18389.20 254
18390.48 250
18391.76 228
18393.04 257
18394.32 255
18395.60 255
18396.89 262
18398.17 224
18399.45 204
18400.73 218
18402.01 247
18403.30 252
18404.58 221
18405.86 216
18407.14 226
18408.42 217
18409.71 237
18410.99 216
18412.27 239
18413.55 261
18414.84 237
18416.12 248
18417.40 228
18418.68 229
18419.97 243
18421.25 248
18422.53 219
18423.81 244
18425.10 233
18426.38 229
18427.66 235
18428.95 231
18430.23 268
18431.51 241
18432.79 245
18434.08 221
18435.36 242
18436.64 246
18437.93 250
18439.21 252
18440.49 260
18441.78 246
18443.06 224
18444.34 226
18445.63 214
18446.91 233
18448.19 267
18449.48 245
18450.76 294
18452.05 255
18453.33 220
18454.61 213
18455.90 239
18457.18 244
18458.47 232
18459.75 243
18461.03 231
18462.32 223
18463.60 227
18464.89 263
18466.17 202
18467.45 214
18468.74 249
18470.02 242
18471.31 218
18472.59 221
18473.88 220
18475.16 246
18476.45 257
18477.73 219
18479.01 274
18480.30 247
18481.58 270
18482.87 248
18484.15 238
18485.44 233
18486.72 238
18488.01 230
18489.29 231
18490.58 240
18491.86 271
18493.15 253
18494.43 255
18495.72 231
18497.00 249
18498.29 223
18499.58 255
18500.86 241
18502.15 255
18503.43 229
18504.72 258
18506.00 266
18507.29 257
18508.57 229
18509.86 199
18511.15 248
18512.43 224
18513.72 240
18515.00 220
18516.29 216
18517.58 226
18518.86 245
18520.15 248
18521.43 235
18522.72 253
18524.01 250
18525.29 265
18526.58 246
18527.87 250
18529.15 266
18530.44 237
18531.73 249
18533.01 254
18534.30 240
18535.59 243
18536.87 260
18538.16 228
18539.45 244
18540.73 248
18542.02 269
18543.31 284
18544.59 239
18545.88 286
18547.17 270
18548.45 243
18549.74 264
18551.03 238
18552.32 235
18553.60 210
18554.89 218
18556.18 274
18557.46 256
18558.75 235
18560.04 222
18561.33 223
18562.62 236
18563.90 250
18565.19 268
18566.48 257
18567.77 306
18569.05 270
18570.34 272
18571.63 264
18572.92 240
18574.21 258
18575.49 299
18576.78 243
18578.07 267
18579.36 266
18580.65 276
18581.93 257
18583.22 237
18584.51 259
18585.80 288
18587.09 281
18588.38 280
18589.66 287
18590.95 270
18592.24 265
18593.53 274
18594.82 276
18596.11 251
18597.40 272
18598.69 288
18599.97 268
18601.26 241
18602.55 239
18603.84 278
18605.13 281
18606.42 261
18607.71 233
18609.00 250
18610.29 271
18611.58 239
18612.87 225
18614.16 258
18615.44 274
18616.73 291
18618.02 320
18619.31 253
18620.60 290
18621.89 270
18623.18 284
18624.47 313
18625.76 270
18627.05 294
18628.34 308
18629.63 283
18630.92 234
18632.21 248
18633.50 271
18634.79 279
18636.08 243
18637.37 248
18638.66 267
18639.95 266
18641.24 249
18642.53 253
18643.82 247
18645.11 284
18646.40 269
18647.70 258
18648.99 218
18650.28 210
18651.57 247
18652.86 262
18654.15 258
18655.44 218
18656.73 268
18658.02 274
18659.31 274
18660.60 277
18661.89 278
18663.19 244
18664.48 228
18665.77 251
18667.06 234
18668.35 236
18669.64 271
18670.93 247
18672.22 258
18673.52 220
18674.81 262
18676.10 232
18677.39 230
18678.68 273
18679.97 240
18681.27 209
18682.56 231
18683.85 251
18685.14 252
18686.43 240
18687.72 252
18689.02 253
18690.31 236
18691.60 236
18692.89 239
18694.18 252
18695.48 250
18696.77 241
18698.06 221
18699.35 248
18700.65 251
18701.94 241
18703.23 225
18704.52 247
18705.82 247
18707.11 246
18708.40 223
18709.69 230
18710.99 243
18712.28 276
18713.57 233
18714.87 244
18716.16 285
18717.45 268
18718.74 243
18720.04 257
18721.33 265
18722.62 236
18723.92 270
18725.21 267
18726.50 269
18727.80 266
18729.09 226
18730.38 252
18731.68 253
18732.97 235
18734.26 217
18735.56 242
18736.85 271
18738.15 223
18739.44 240
18740.73 232
18742.03 245
18743.32 246
18744.61 245
18745.91 228
18747.20 266
18748.50 240
18749.79 220
18751.08 247
18752.38 245
18753.67 237
18754.97 236
18756.26 267
18757.56 231
18758.85 228
18760.14 234
18761.44 225
18762.73 217
18764.03 256
18765.32 295
18766.62 246
18767.91 218
18769.21 244
18770.50 240
18771.80 269
18773.09 261
18774.39 253
18775.68 255
18776.98 236
18778.27 215
18779.57 221
18780.86 252
18782.16 237
18783.45 267
18784.75 258
18786.04 253
18787.34 229
18788.63 209
18789.93 251
18791.23 260
18792.52 257
18793.82 263
18795.11 258
18796.41 227
18797.70 245
18799.00 258
18800.29 266
18801.59 244
18802.89 218
18804.18 242
18805.48 239
18806.77 225
18808.07 248
18809.37 231
18810.66 263
18811.96 275
18813.26 267
18814.55 265
18815.85 238
18817.14 249
18818.44 236
18819.74 238
18821.03 226
18822.33 270
18823.63 283
18824.92 229
18826.22 221
18827.52 235
18828.81 237
18830.11 286
18831.41 252
18832.71 239
18834.00 217
18835.30 274
18836.60 226
18837.89 233
18839.19 260
18840.49 252
18841.79 253
18843.08 287
18844.38 226
18845.68 196
18846.98 182
18848.27 212
18849.57 223
18850.87 230
18852.17 226
18853.46 272
18854.76 262
18856.06 252
18857.36 254
18858.65 234
18859.95 238
18861.25 254
18862.55 233
18863.85 220
18865.14 222
18866.44 239
18867.74 234
18869.04 243
18870.34 220
18871.64 244
18872.93 229
18874.23 206
18875.53 219
18876.83 251
18878.13 238
18879.43 223
18880.72 230
18882.02 257
18883.32 238
18884.62 231
18885.92 231
18887.22 276
18888.52 209
18889.82 217
18891.12 231
18892.41 245
18893.71 227
18895.01 222
18896.31 212
18897.61 226
18898.91 247
18900.21 259
18901.51 248
18902.81 219
18904.11 246
18905.41 193
18906.71 237
18908.01 228
18909.31 232
18910.61 259
18911.90 244
18913.20 251
18914.50 243
18915.80 241
18917.10 232
18918.40 213
18919.70 223
18921.00 198
18922.30 208
18923.60 224
18924.90 246
18926.20 237
18927.50 206
18928.80 200
18930.11 215
18931.41 223
18932.71 238
18934.01 249
18935.31 238
18936.61 252
18937.91 215
18939.21 216
18940.51 205
18941.81 253
18943.11 225
18944.41 203
18945.71 242
18947.01 255
18948.31 238
18949.62 243
18950.92 233
18952.22 202
18953.52 183
18954.82 210
18956.12 214
18957.42 211
18958.72 240
18960.03 242
18961.33 238
18962.63 187
18963.93 215
18965.23 227
18966.53 219
18967.83 243
18969.14 243
18970.44 222
18971.74 206
18973.04 239
18974.34 229
18975.64 239
18976.95 241
18978.25 271
18979.55 239
18980.85 235
18982.15 207
18983.46 233
18984.76 235
18986.06 219
18987.36 236
18988.67 250
18989.97 227
18991.27 232
18992.57 235
18993.88 231
18995.18 217
18996.48 211
18997.78 211
18999.09 213
19000.39 199
19001.69 206
19002.99 229
19004.30 220
19005.60 221
19006.90 208
19008.21 243
19009.51 265
19010.81 251
19012.12 252
19013.42 206
19014.72 241
19016.03 230
19017.33 253
19018.63 214
19019.94 208
19021.24 263
19022.54 252
19023.85 198
19025.15 211
19026.45 247
19027.76 239
19029.06 225
19030.36 227
19031.67 189
19032.97 216
19034.28 226
19035.58 204
19036.88 221
19038.19 259
19039.49 268
19040.80 212
19042.10 256
19043.40 241
19044.71 217
19046.01 246
19047.32 227
19048.62 219
19049.93 199
19051.23 243
19052.54 237
19053.84 230
19055.14 211
19056.45 224
19057.75 228
19059.06 234
19060.36 201
19061.67 198
19062.97 227
19064.28 206
19065.58 214
19066.89 255
19068.19 217
19069.50 222
19070.80 233
19072.11 200
19073.41 220
19074.72 201
19076.03 233
19077.33 199
19078.64 210
19079.94 214
19081.25 212
19082.55 198
19083.86 238
19085.16 215
19086.47 213
19087.78 242
19089.08 217
19090.39 204
19091.69 219
19093.00 238
19094.30 220
19095.61 229
19096.92 214
19098.22 233
19099.53 210
19100.84 216
19102.14 234
19103.45 239
19104.75 211
19106.06 226
19107.37 226
19108.67 237
19109.98 231
19111.29 215
19112.59 221
19113.90 229
19115.21 221
19116.51 235
19117.82 212
19119.13 209
19120.43 208
19121.74 189
19123.05 224
19124.35 211
19125.66 249
19126.97 245
19128.28 242
19129.58 207
19130.89 202
19132.20 221
19133.50 223
19134.81 235
19136.12 208
19137.43 232
19138.73 203
19140.04 208
19141.35 224
19142.66 243
19143.96 260
19145.27 241
19146.58 216
19147.89 236
19149.20 241
19150.50 223
19151.81 230
19153.12 214
19154.43 201
19155.74 190
19157.04 215
19158.35 214
19159.66 239
19160.97 213
19162.28 175
19163.59 191
19164.89 217
19166.20 213
19167.51 223
19168.82 203
19170.13 213
19171.44 205
19172.74 199
19174.05 213
19175.36 211
19176.67 234
19177.98 214
19179.29 230
19180.60 205
19181.91 207
19183.22 208
19184.52 219
19185.83 201
19187.14 201
19188.45 242
19189.76 223
19191.07 224
19192.38 175
19193.69 196
19195.00 237
19196.31 229
19197.62 234
19198.93 203
19200.24 206
19201.55 232
19202.86 225
19204.17 213
19205.48 216
19206.79 221
19208.10 250
19209.41 224
19210.72 215
19212.03 196
19213.34 222
19214.65 230
19215.96 226
19217.27 195
19218.58 217
19219.89 235
19221.20 212
19222.51 186
19223.82 225
19225.13 195
19226.44 224
19227.75 205
19229.06 210
19230.37 236
19231.68 208
19232.99 236
19234.30 196
19235.61 230
19236.92 195
19238.23 199
19239.55 204
19240.86 237
19242.17 208
19243.48 237
19244.79 236
19246.10 230
19247.41 233
19248.72 254
19250.04 233
19251.35 241
19252.66 215
19253.97 215
19255.28 217
19256.59 182
19257.90 212
19259.22 240
19260.53 208
19261.84 212
19263.15 211
19264.46 211
19265.77 178
19267.09 210
19268.40 198
19269.71 250
19271.02 233
19272.33 232
19273.65 226
19274.96 190
19276.27 163
19277.58 188
19278.90 181
19280.21 211
19281.52 196
19282.83 195
19284.14 196
19285.46 221
19286.77 215
19288.08 225
19289.40 214
19290.71 200
19292.02 207
19293.33 211
19294.65 192
19295.96 209
19297.27 209
19298.58 203
19299.90 235
19301.21 212
19302.52 218
19303.84 183
19305.15 183
19306.46 195
19307.78 216
19309.09 195
19310.40 201
19311.72 251
19313.03 229
19314.34 209
19315.66 216
19316.97 215
19318.28 216
19319.60 194
19320.91 234
19322.23 214
19323.54 230
19324.85 252
19326.17 240
19327.48 209
19328.80 213
19330.11 197
19331.42 230
19332.74 220
19334.05 232
19335.37 221
19336.68 198
19337.99 210
19339.31 220
19340.62 201
19341.94 240
19343.25 199
19344.57 230
19345.88 233
19347.20 226
19348.51 218
19349.83 204
19351.14 191
19352.45 211
19353.77 222
19355.08 219
19356.40 214
19357.71 237
19359.03 226
19360.34 221
19361.66 232
19362.97 219
19364.29 208
19365.61 203
19366.92 211
19368.24 191
19369.55 199
19370.87 211
19372.18 238
19373.50 241
19374.81 192
19376.13 226
19377.44 196
19378.76 204
19380.08 188
19381.39 215
19382.71 226
19384.02 226
19385.34 226
19386.66 220
19387.97 171
19389.29 202
19390.60 206
19391.92 236
19393.24 212
19394.55 221
19395.87 217
19397.18 220
19398.50 213
19399.82 221
19401.13 237
19402.45 203
19403.77 222
19405.08 209
19406.40 220
19407.72 202
19409.03 208
19410.35 233
19411.67 212
19412.98 239
19414.30 211
19415.62 235
19416.94 218
19418.25 228
19419.57 183
19420.89 184
19422.20 190
19423.52 239
19424.84 242
19426.16 198
19427.47 211
19428.79 228
19430.11 239
19431.43 228
19432.74 206
19434.06 189
19435.38 211
19436.70 203
19438.01 209
19439.33 214
19440.65 226
19441.97 187
19443.28 205
19444.60 206
19445.92 220
19447.24 174
19448.56 199
19449.87 233
19451.19 224
19452.51 201
19453.83 210
19455.15 188
19456.47 215
19457.78 201
19459.10 205
19460.42 206
19461.74 202
19463.06 210
19464.38 206
19465.70 185
19467.01 210
19468.33 208
19469.65 212
19470.97 189
19472.29 189
19473.61 188
19474.93 201
19476.25 208
19477.57 180
19478.88 197
19480.20 237
19481.52 225
19482.84 213
19484.16 195
19485.48 198
19486.80 233
19488.12 244
19489.44 196
19490.76 223
19492.08 234
19493.40 205
19494.72 185
19496.04 178
19497.36 204
19498.68 219
19500.00 208
19501.32 209
19502.64 186
19503.96 234
19505.28 246
19506.60 214
19507.92 214
19509.24 201
19510.56 220
19511.88 220
19513.20 183
19514.52 222
19515.84 243
19517.16 215
19518.48 258
19519.80 213
19521.12 215
19522.44 190
19523.76 195
19525.08 197
19526.40 194
19527.72 233
19529.04 187
19530.36 218
19531.69 226
19533.01 195
19534.33 183
19535.65 215
19536.97 218
19538.29 161
19539.61 199
19540.93 211
19542.25 193
19543.58 220
19544.90 220
19546.22 197
19547.54 242
19548.86 197
19550.18 204
19551.50 193
19552.83 193
19554.15 193
19555.47 224
19556.79 216
19558.11 219
19559.43 216
19560.76 215
19562.08 220
19563.40 211
19564.72 213
19566.04 189
19567.37 213
19568.69 203
19570.01 184
19571.33 210
19572.66 220
19573.98 248
19575.30 229
19576.62 206
19577.95 215
19579.27 227
19580.59 216
19581.91 221
19583.24 208
19584.56 218
19585.88 222
19587.20 208
19588.53 207
19589.85 227
19591.17 178
19592.50 190
19593.82 228
19595.14 230
19596.46 217
19597.79 214
19599.11 219
19600.43 225
19601.76 198
19603.08 208
19604.40 228
19605.73 192
19607.05 186
19608.37 208
19609.70 214
19611.02 222
19612.35 240
19613.67 218
19614.99 235
19616.32 235
19617.64 216
19618.96 240
19620.29 200
19621.61 206
19622.94 204
19624.26 195
19625.58 203
19626.91 203
19628.23 195
19629.56 188
19630.88 201
19632.21 195
19633.53 183
19634.85 232
19636.18 222
19637.50 194
19638.83 194
19640.15 207
19641.48 190
19642.80 214
19644.13 229
19645.45 218
19646.78 224
19648.10 219
19649.43 225
19650.75 201
19652.08 210
19653.40 223
19654.73 195
19656.05 211
19657.38 207
19658.70 197
19660.03 184
19661.35 203
19662.68 198
19664.00 195
19665.33 186
19666.65 199
19667.98 196
19669.30 211
19670.63 211
19671.96 195
19673.28 198
19674.61 198
19675.93 197
19677.26 213
19678.58 213
19679.91 236
19681.24 234
19682.56 208
19683.89 222
19685.21 198
19686.54 225
19687.87 207
19689.19 216
19690.52 217
19691.85 186
19693.17 198
19694.50 211
19695.82 224
19697.15 206
19698.48 194
19699.80 227
19701.13 212
19702.46 232
19703.78 221
19705.11 205
19706.44 218
19707.76 204
19709.09 173
19710.42 199
19711.75 238
19713.07 247
19714.40 246
19715.73 201
19717.05 177
19718.38 222
19719.71 208
19721.04 180
19722.36 194
19723.69 192
19725.02 216
19726.35 241
19727.67 236
19729.00 190
19730.33 250
19731.66 194
19732.98 215
19734.31 210
19735.64 190
19736.97 227
19738.29 190
19739.62 204
19740.95 209
19742.28 194
19743.61 182
19744.93 198
19746.26 182
19747.59 173
19748.92 202
19750.25 191
19751.58 192
19752.90 219
19754.23 261
19755.56 211
19756.89 182
19758.22 186
19759.55 186
19760.88 221
19762.20 222
19763.53 189
19764.86 222
19766.19 213
19767.52 205
19768.85 217
19770.18 221
19771.51 226
19772.84 231
19774.16 222
19775.49 208
19776.82 247
19778.15 257
19779.48 237
19780.81 206
19782.14 231
19783.47 221
19784.80 201
19786.13 225
19787.46 236
19788.79 203
19790.12 187
19791.45 195
19792.78 203
19794.11 198
19795.44 225
19796.77 213
19798.10 224
19799.43 210
19800.76 197
19802.09 214
19803.42 222
19804.75 213
19806.08 207
19807.41 195
19808.74 203
19810.07 213
19811.40 206
19812.73 200
19814.06 214
19815.39 190
19816.72 208
19818.05 188
19819.38 183
19820.71 180
19822.04 221
19823.37 242
19824.70 209
19826.03 215
19827.37 210
19828.70 217
19830.03 231
19831.36 211
19832.69 195
19834.02 178
19835.35 196
19836.68 185
19838.01 196
19839.35 214
19840.68 167
19842.01 206
19843.34 203
19844.67 216
19846.00 216
19847.33 232
19848.67 196
19850.00 204
19851.33 214
19852.66 195
19853.99 224
19855.32 218
19856.66 190
19857.99 195
19859.32 183
19860.65 200
19861.98 213
19863.32 172
19864.65 202
19865.98 196
19867.31 212
19868.65 201
19869.98 197
19871.31 213
19872.64 201
19873.98 227
19875.31 210
19876.64 218
19877.97 227
19879.31 210
19880.64 194
19881.97 213
19883.30 192
19884.64 183
19885.97 231
19887.30 242
19888.64 223
19889.97 178
19891.30 192
19892.63 212
19893.97 181
19895.30 191
19896.63 199
19897.97 205
19899.30 223
19900.63 189
19901.97 229
19903.30 226
19904.63 207
19905.97 204
19907.30 169
19908.64 232
19909.97 205
19911.30 199
19912.64 186
19913.97 195
19915.30 212
19916.64 198
19917.97 181
19919.31 201
19920.64 202
19921.97 223
19923.31 210
19924.64 215
19925.98 214
19927.31 195
19928.65 216
19929.98 235
19931.31 217
19932.65 197
19933.98 192
19935.32 196
19936.65 220
19937.99 184
19939.32 200
19940.66 168
19941.99 197
19943.33 188
19944.66 190
19946.00 185
19947.33 211
19948.67 210
19950.00 220
19951.34 194
19952.67 208
19954.01 191
19955.34 177
19956.68 216
19958.01 204
19959.35 198
19960.68 218
19962.02 228
19963.35 220
19964.69 219
19966.02 210
19967.36 193
19968.70 188
19970.03 178
19971.37 203
19972.70 224
19974.04 214
19975.37 213
19976.71 199
19978.05 201
19979.38 200
19980.72 168
19982.05 193
19983.39 192
19984.73 194
19986.06 184
19987.40 198
19988.74 194
19990.07 209
19991.41 181
19992.74 205
19994.08 186
19995.42 204
19996.75 181
19998.09 184
19999.43 217
20000.76 198
20002.10 196
20003.44 206
20004.77 193
20006.11 194
20007.45 190
20008.79 176
20010.12 195
20011.46 207
20012.80 192
20014.13 185
20015.47 205
20016.81 216
20018.15 221
20019.48 214
20020.82 211
20022.16 205
20023.50 181
20024.83 215
20026.17 242
20027.51 201
20028.85 199
20030.18 226
20031.52 215
20032.86 231
20034.20 201
20035.53 191
20036.87 209
20038.21 178
20039.55 207
20040.89 172
20042.22 198
20043.56 215
20044.90 229
20046.24 211
20047.58 213
20048.92 198
20050.25 202
20051.59 207
20052.93 226
20054.27 235
20055.61 213
20056.95 192
20058.29 195
20059.62 211
20060.96 206
20062.30 190
20063.64 178
20064.98 206
20066.32 207
20067.66 226
20069.00 235
20070.34 217
20071.67 223
20073.01 202
20074.35 196
20075.69 211
20077.03 226
20078.37 202
20079.71 187
20081.05 243
20082.39 225
20083.73 217
20085.07 215
20086.41 181
20087.75 207
20089.09 192
20090.43 188
20091.77 176
20093.11 199
20094.45 205
20095.79 205
20097.13 195
20098.47 219
20099.81 220
20101.15 231
20102.49 216
20103.83 205
20105.17 209
20106.51 185
20107.85 174
20109.19 171
20110.53 188
20111.87 211
20113.21 191
20114.55 205
20115.89 193
20117.23 220
20118.57 199
20119.91 194
20121.25 251
20122.59 217
20123.93 232
20125.28 240
20126.62 202
20127.96 210
20129.30 192
20130.64 188
20131.98 202
20133.32 212
20134.66 188
20136.00 204
