# Supplementary material for: MALDI-TOF MS typing enables the classification of brewing yeasts of the genus Saccharomyces to major beer styles
Source: PLoS One. 2017 Aug 9;12(8):e0181694. doi: 10.1371/journal.pone.0181694 (PMC5549903; doi:10.1371/journal.pone.0181694)
Supplement: S5 File — The directory includes 90 raw files and was zipped to “.zip”; the folder has three strains with 30 spectra per strain; S1 Text explains the raw files with an example and Table 1 represents the yeast strains used within the experiment. (ZIP) [file pone.0181694.s008.zip › 13-15/30262-213-OG-Ale-Ale-YPG-18h-E-E_2015-08-12__0_F3_1.dat]

1999.93 2630
2000.35 2651
2000.77 2793
2001.19 2676
2001.61 2923
2002.03 2738
2002.46 2660
2002.88 2712
2003.30 2796
2003.72 2787
2004.14 2774
2004.57 2635
2004.99 2758
2005.41 2846
2005.83 2643
2006.25 2799
2006.68 2923
2007.10 2741
2007.52 2606
2007.94 2650
2008.37 2610
2008.79 2650
2009.21 2675
2009.63 2884
2010.06 3105
2010.48 2992
2010.90 2997
2011.32 2810
2011.75 2712
2012.17 2713
2012.59 2899
2013.02 2831
2013.44 2880
2013.86 2890
2014.29 2588
2014.71 2631
2015.13 2615
2015.55 2557
2015.98 2361
2016.40 2435
2016.82 2328
2017.25 2361
2017.67 2474
2018.10 2483
2018.52 2573
2018.94 2531
2019.37 2492
2019.79 2445
2020.21 2686
2020.64 2466
2021.06 2837
2021.48 2592
2021.91 2676
2022.33 2819
2022.76 2864
2023.18 2759
2023.60 2969
2024.03 2937
2024.45 2797
2024.88 2592
2025.30 2414
2025.73 2380
2026.15 2638
2026.57 2552
2027.00 2667
2027.42 2476
2027.85 2428
2028.27 2320
2028.70 2386
2029.12 2292
2029.55 2177
2029.97 2256
2030.40 2365
2030.82 2390
2031.24 2214
2031.67 2430
2032.09 2364
2032.52 2239
2032.94 2423
2033.37 2430
2033.79 2503
2034.22 2432
2034.65 2392
2035.07 2506
2035.50 2687
2035.92 2560
2036.35 2611
2036.77 2593
2037.20 2534
2037.62 2470
2038.05 2381
2038.47 2641
2038.90 2648
2039.33 2437
2039.75 2576
2040.18 2546
2040.60 2720
2041.03 2917
2041.45 2883
2041.88 2839
2042.31 2951
2042.73 2899
2043.16 2583
2043.58 2683
2044.01 2594
2044.44 2808
2044.86 2571
2045.29 2603
2045.72 2482
2046.14 2401
2046.57 2600
2047.00 2686
2047.42 2550
2047.85 2607
2048.28 2430
2048.70 2375
2049.13 2607
2049.56 2548
2049.98 2399
2050.41 2519
2050.84 2600
2051.26 2409
2051.69 2477
2052.12 2596
2052.54 2635
2052.97 2609
2053.40 2486
2053.83 2670
2054.25 2568
2054.68 2360
2055.11 2424
2055.53 2538
2055.96 2511
2056.39 2635
2056.82 2554
2057.24 2478
2057.67 2385
2058.10 2516
2058.53 2487
2058.96 2592
2059.38 2468
2059.81 2465
2060.24 2553
2060.67 2496
2061.10 2522
2061.52 2623
2061.95 2768
2062.38 2769
2062.81 2787
2063.24 2547
2063.66 2721
2064.09 2866
2064.52 2672
2064.95 2633
2065.38 2551
2065.81 2689
2066.23 2868
2066.66 2928
2067.09 2892
2067.52 2707
2067.95 3033
2068.38 2938
2068.81 2902
2069.23 2884
2069.66 2711
2070.09 2717
2070.52 2588
2070.95 2817
2071.38 2502
2071.81 2567
2072.24 2588
2072.67 2630
2073.10 2582
2073.53 2503
2073.95 2430
2074.38 2425
2074.81 2548
2075.24 2801
2075.67 2741
2076.10 2597
2076.53 2679
2076.96 2612
2077.39 2561
2077.82 2467
2078.25 2792
2078.68 2827
2079.11 2711
2079.54 2773
2079.97 2815
2080.40 3012
2080.83 3045
2081.26 3119
2081.69 3447
2082.12 3427
2082.55 3363
2082.98 3451
2083.41 3418
2083.84 3340
2084.27 3103
2084.70 3106
2085.13 2897
2085.56 2689
2085.99 2645
2086.42 2639
2086.85 2809
2087.29 2833
2087.72 2863
2088.15 2605
2088.58 2780
2089.01 2805
2089.44 2827
2089.87 2558
2090.30 2495
2090.73 2584
2091.16 2583
2091.59 2665
2092.03 2592
2092.46 2541
2092.89 2615
2093.32 2530
2093.75 2863
2094.18 2970
2094.61 2973
2095.05 3255
2095.48 3297
2095.91 3084
2096.34 2986
2096.77 3056
2097.20 3139
2097.63 2904
2098.07 2922
2098.50 2835
2098.93 2813
2099.36 2933
2099.79 3008
2100.23 2800
2100.66 2756
2101.09 2561
2101.52 2639
2101.95 2506
2102.39 2504
2102.82 2489
2103.25 2452
2103.68 2613
2104.12 2678
2104.55 2522
2104.98 2565
2105.41 2473
2105.85 2356
2106.28 2573
2106.71 2549
2107.14 2884
2107.58 2597
2108.01 2574
2108.44 2601
2108.88 2505
2109.31 2762
2109.74 3013
2110.18 2880
2110.61 2994
2111.04 2891
2111.47 3111
2111.91 2794
2112.34 2824
2112.77 2950
2113.21 2827
2113.64 2756
2114.07 2624
2114.51 2522
2114.94 2747
2115.37 2692
2115.81 2507
2116.24 2566
2116.68 2641
2117.11 2431
2117.54 2711
2117.98 2532
2118.41 2483
2118.85 2417
2119.28 2367
2119.71 2416
2120.15 2567
2120.58 2420
2121.02 2656
2121.45 2293
2121.88 2594
2122.32 2683
2122.75 2411
2123.19 2491
2123.62 2591
2124.06 2521
2124.49 2488
2124.92 2585
2125.36 2905
2125.79 2699
2126.23 2564
2126.66 2529
2127.10 2496
2127.53 2408
2127.97 2502
2128.40 2621
2128.84 2503
2129.27 2607
2129.71 2643
2130.14 2651
2130.58 2568
2131.01 2652
2131.45 2743
2131.88 2727
2132.32 2990
2132.75 2682
2133.19 2754
2133.63 2895
2134.06 2831
2134.50 2787
2134.93 2990
2135.37 2804
2135.80 2840
2136.24 2690
2136.67 2963
2137.11 2806
2137.55 2737
2137.98 2824
2138.42 2856
2138.85 2822
2139.29 3030
2139.73 2972
2140.16 2809
2140.60 2801
2141.03 2832
2141.47 3000
2141.91 2950
2142.34 2955
2142.78 2669
2143.22 2596
2143.65 2664
2144.09 2445
2144.53 2411
2144.96 2516
2145.40 2323
2145.84 2474
2146.27 2515
2146.71 2345
2147.15 2525
2147.58 2582
2148.02 2428
2148.46 2460
2148.89 2482
2149.33 2775
2149.77 2720
2150.21 2625
2150.64 2962
2151.08 3179
2151.52 3146
2151.95 3350
2152.39 3327
2152.83 3286
2153.27 3529
2153.70 3384
2154.14 3499
2154.58 3339
2155.02 3180
2155.45 3103
2155.89 3006
2156.33 2949
2156.77 2862
2157.21 2637
2157.64 2714
2158.08 2704
2158.52 2365
2158.96 2421
2159.40 2424
2159.83 2445
2160.27 2478
2160.71 2593
2161.15 2509
2161.59 2587
2162.02 2596
2162.46 2612
2162.90 2643
2163.34 2597
2163.78 2580
2164.22 2647
2164.66 2639
2165.09 2560
2165.53 2633
2165.97 2751
2166.41 2627
2166.85 2804
2167.29 2784
2167.73 2693
2168.17 2807
2168.60 2878
2169.04 2804
2169.48 2721
2169.92 2980
2170.36 2950
2170.80 3232
2171.24 3242
2171.68 3242
2172.12 2982
2172.56 2975
2173.00 2904
2173.44 3007
2173.88 2904
2174.32 2957
2174.76 3070
2175.20 2912
2175.64 3060
2176.07 3163
2176.51 3127
2176.95 3070
2177.39 3114
2177.83 3050
2178.27 3110
2178.71 3107
2179.15 3209
2179.59 2994
2180.03 3071
2180.47 3262
2180.92 3181
2181.36 3102
2181.80 3207
2182.24 3062
2182.68 3119
2183.12 3109
2183.56 2983
2184.00 2913
2184.44 2879
2184.88 2846
2185.32 2611
2185.76 2741
2186.20 2732
2186.64 2760
2187.08 2654
2187.52 2753
2187.97 2704
2188.41 2684
2188.85 2713
2189.29 2930
2189.73 3253
2190.17 3447
2190.61 3374
2191.05 3564
2191.49 3461
2191.94 3405
2192.38 3563
2192.82 3483
2193.26 3300
2193.70 3403
2194.14 3330
2194.58 3202
2195.03 3173
2195.47 3097
2195.91 3101
2196.35 3117
2196.79 3124
2197.24 3045
2197.68 3124
2198.12 3172
2198.56 3222
2199.00 3012
2199.45 3104
2199.89 3211
2200.33 2987
2200.77 2905
2201.21 2962
2201.66 2950
2202.10 3152
2202.54 3010
2202.98 2881
2203.43 2652
2203.87 2740
2204.31 2813
2204.75 2750
2205.20 2604
2205.64 2747
2206.08 2956
2206.53 2957
2206.97 2791
2207.41 2820
2207.85 2960
2208.30 3155
2208.74 3336
2209.18 3440
2209.63 3179
2210.07 3247
2210.51 3382
2210.96 3381
2211.40 3283
2211.84 3098
2212.29 3384
2212.73 3212
2213.17 3268
2213.62 3396
2214.06 3291
2214.50 3313
2214.95 3194
2215.39 3343
2215.84 3344
2216.28 3180
2216.72 3108
2217.17 2997
2217.61 2992
2218.05 2942
2218.50 3079
2218.94 3045
2219.39 2969
2219.83 3037
2220.28 2816
2220.72 3127
2221.16 3062
2221.61 2968
2222.05 2791
2222.50 2858
2222.94 2972
2223.39 3165
2223.83 3559
2224.28 3674
2224.72 3666
2225.16 3678
2225.61 3881
2226.05 4291
2226.50 4373
2226.94 4746
2227.39 4819
2227.83 4618
2228.28 4352
2228.72 4371
2229.17 4557
2229.61 4240
2230.06 3899
2230.50 3611
2230.95 3733
2231.40 3548
2231.84 3565
2232.29 3385
2232.73 3455
2233.18 3590
2233.62 3472
2234.07 3555
2234.51 3763
2234.96 3713
2235.41 3726
2235.85 3718
2236.30 3823
2236.74 3529
2237.19 3451
2237.63 3392
2238.08 3233
2238.53 3404
2238.97 3403
2239.42 3492
2239.86 3436
2240.31 3368
2240.76 3380
2241.20 3168
2241.65 3369
2242.10 3188
2242.54 3385
2242.99 3391
2243.44 3328
2243.88 3285
2244.33 2914
2244.78 3098
2245.22 2946
2245.67 2711
2246.12 3003
2246.56 2785
2247.01 2603
2247.46 2758
2247.90 2863
2248.35 2957
2248.80 3034
2249.24 3023
2249.69 2959
2250.14 2947
2250.59 3023
2251.03 2955
2251.48 3037
2251.93 2882
2252.38 2826
2252.82 3119
2253.27 3167
2253.72 3089
2254.17 3155
2254.61 2965
2255.06 2911
2255.51 2934
2255.96 2737
2256.40 2733
2256.85 2811
2257.30 2869
2257.75 2803
2258.20 2642
2258.64 2687
2259.09 2773
2259.54 2723
2259.99 2664
2260.44 2751
2260.88 2796
2261.33 2990
2261.78 3007
2262.23 2965
2262.68 3200
2263.13 3026
2263.58 3188
2264.02 3297
2264.47 3442
2264.92 3393
2265.37 3618
2265.82 3714
2266.27 3759
2266.72 4245
2267.17 4098
2267.61 3976
2268.06 3940
2268.51 4068
2268.96 4213
2269.41 3928
2269.86 4017
2270.31 4289
2270.76 4605
2271.21 4207
2271.66 3968
2272.11 4312
2272.56 4485
2273.00 4384
2273.45 4466
2273.90 4337
2274.35 4376
2274.80 3944
2275.25 3615
2275.70 3782
2276.15 3548
2276.60 3647
2277.05 3301
2277.50 3332
2277.95 3161
2278.40 3267
2278.85 3102
2279.30 3090
2279.75 3297
2280.20 3123
2280.65 2947
2281.10 2978
2281.55 3214
2282.00 3387
2282.45 3356
2282.90 3166
2283.35 3346
2283.81 3478
2284.26 3583
2284.71 3462
2285.16 3552
2285.61 3605
2286.06 3311
2286.51 3334
2286.96 3471
2287.41 3486
2287.86 3468
2288.31 3513
2288.76 3362
2289.22 3276
2289.67 3726
2290.12 4018
2290.57 4285
2291.02 4584
2291.47 4979
2291.92 5242
2292.37 5855
2292.83 6618
2293.28 6439
2293.73 6446
2294.18 6751
2294.63 6995
2295.08 6498
2295.53 5908
2295.99 5891
2296.44 5887
2296.89 5649
2297.34 5073
2297.79 4737
2298.25 4384
2298.70 4553
2299.15 4339
2299.60 3901
2300.05 3805
2300.51 3569
2300.96 3352
2301.41 3505
2301.86 3309
2302.32 3038
2302.77 3085
2303.22 3162
2303.67 3226
2304.13 3093
2304.58 2800
2305.03 2991
2305.48 3068
2305.94 3127
2306.39 3211
2306.84 3085
2307.29 3088
2307.75 3151
2308.20 3161
2308.65 3261
2309.11 3520
2309.56 3394
2310.01 3728
2310.47 3619
2310.92 3797
2311.37 3828
2311.83 3638
2312.28 3888
2312.73 3915
2313.19 3838
2313.64 4012
2314.09 3929
2314.55 3895
2315.00 3708
2315.45 3731
2315.91 3385
2316.36 3432
2316.81 3489
2317.27 3392
2317.72 3419
2318.18 3223
2318.63 3367
2319.08 3186
2319.54 3250
2319.99 3429
2320.45 3359
2320.90 3291
2321.35 3228
2321.81 3395
2322.26 3442
2322.72 3378
2323.17 3579
2323.63 3803
2324.08 3727
2324.54 3465
2324.99 3408
2325.44 3528
2325.90 3576
2326.35 3615
2326.81 3489
2327.26 3614
2327.72 3970
2328.17 3770
2328.63 3842
2329.08 3770
2329.54 3757
2329.99 3664
2330.45 3775
2330.90 3951
2331.36 3858
2331.81 3693
2332.27 3953
2332.72 3724
2333.18 3705
2333.64 3562
2334.09 3622
2334.55 3676
2335.00 3386
2335.46 3338
2335.91 3334
2336.37 3311
2336.82 3141
2337.28 3184
2337.74 3301
2338.19 3384
2338.65 3518
2339.10 3547
2339.56 3644
2340.02 3656
2340.47 4144
2340.93 4243
2341.38 4322
2341.84 4615
2342.30 4875
2342.75 5094
2343.21 5395
2343.67 5458
2344.12 5234
2344.58 5286
2345.04 5296
2345.49 4783
2345.95 4998
2346.41 4743
2346.86 4782
2347.32 5203
2347.78 5028
2348.23 5016
2348.69 4791
2349.15 4746
2349.60 4609
2350.06 4345
2350.52 4382
2350.97 4215
2351.43 3868
2351.89 4097
2352.35 3891
2352.80 3714
2353.26 3578
2353.72 3453
2354.18 3355
2354.63 3329
2355.09 3213
2355.55 3273
2356.01 3365
2356.46 3309
2356.92 3136
2357.38 3138
2357.84 3541
2358.29 3366
2358.75 3334
2359.21 3270
2359.67 3364
2360.13 3189
2360.58 3439
2361.04 3346
2361.50 3637
2361.96 3747
2362.42 3688
2362.88 3647
2363.33 3555
2363.79 3586
2364.25 3775
2364.71 3871
2365.17 3819
2365.63 3530
2366.08 3559
2366.54 3694
2367.00 3635
2367.46 3540
2367.92 3559
2368.38 3493
2368.84 3625
2369.30 3912
2369.75 3952
2370.21 4005
2370.67 4145
2371.13 4164
2371.59 4182
2372.05 3926
2372.51 3882
2372.97 3846
2373.43 3955
2373.89 3946
2374.35 3948
2374.81 3779
2375.27 3860
2375.72 3606
2376.18 3490
2376.64 3670
2377.10 3493
2377.56 3615
2378.02 3635
2378.48 3751
2378.94 3548
2379.40 3604
2379.86 3395
2380.32 3341
2380.78 3498
2381.24 3590
2381.70 3535
2382.16 3486
2382.62 3511
2383.08 3598
2383.54 3803
2384.00 3864
2384.46 3482
2384.92 3498
2385.39 3329
2385.85 3221
2386.31 3234
2386.77 3129
2387.23 3262
2387.69 3453
2388.15 3309
2388.61 3323
2389.07 3277
2389.53 3000
2389.99 3126
2390.45 3374
2390.91 3302
2391.38 3417
2391.84 3269
2392.30 3314
2392.76 3354
2393.22 3153
2393.68 3242
2394.14 3413
2394.60 3287
2395.06 3232
2395.53 3378
2395.99 3499
2396.45 3394
2396.91 3310
2397.37 3176
2397.83 3050
2398.30 3225
2398.76 3224
2399.22 3601
2399.68 3415
2400.14 3359
2400.61 3127
2401.07 3249
2401.53 3221
2401.99 3036
2402.45 3226
2402.92 3079
2403.38 2943
2403.84 3285
2404.30 3273
2404.76 3085
2405.23 3208
2405.69 3096
2406.15 3100
2406.61 3218
2407.08 2973
2407.54 3217
2408.00 3458
2408.46 3359
2408.93 3455
2409.39 3438
2409.85 3544
2410.32 3192
2410.78 3352
2411.24 3313
2411.70 3323
2412.17 3281
2412.63 2924
2413.09 2990
2413.56 2957
2414.02 3066
2414.48 2977
2414.95 2831
2415.41 3037
2415.87 3162
2416.34 3371
2416.80 3159
2417.26 3344
2417.73 3334
2418.19 3342
2418.65 3585
2419.12 3697
2419.58 3916
2420.05 3815
2420.51 3838
2420.97 3892
2421.44 3780
2421.90 3851
2422.37 3910
2422.83 3763
2423.29 4127
2423.76 3739
2424.22 3703
2424.69 3616
2425.15 3498
2425.62 3585
2426.08 3503
2426.54 3622
2427.01 3502
2427.47 3544
2427.94 3651
2428.40 3903
2428.87 3967
2429.33 4018
2429.80 3975
2430.26 4107
2430.73 4201
2431.19 4039
2431.66 4164
2432.12 3952
2432.59 3841
2433.05 3854
2433.52 3444
2433.98 3540
2434.45 3499
2434.91 3564
2435.38 3508
2435.84 3538
2436.31 3717
2436.77 3696
2437.24 3638
2437.70 3769
2438.17 3700
2438.63 3823
2439.10 3725
2439.57 4071
2440.03 4297
2440.50 4286
2440.96 4846
2441.43 5021
2441.89 5227
2442.36 5394
2442.83 5558
2443.29 5710
2443.76 5657
2444.22 5021
2444.69 5184
2445.16 4846
2445.62 4519
2446.09 4261
2446.56 4019
2447.02 3762
2447.49 3687
2447.96 3488
2448.42 3602
2448.89 3463
2449.35 3383
2449.82 3408
2450.29 3086
2450.75 3030
2451.22 3258
2451.69 3052
2452.16 3156
2452.62 3324
2453.09 3154
2453.56 3338
2454.02 3373
2454.49 3145
2454.96 3357
2455.42 3240
2455.89 3124
2456.36 3270
2456.83 3447
2457.29 3209
2457.76 3188
2458.23 3243
2458.70 3467
2459.16 3159
2459.63 3229
2460.10 3320
2460.57 3236
2461.03 3261
2461.50 3327
2461.97 2903
2462.44 3053
2462.91 3369
2463.37 3104
2463.84 3011
2464.31 3164
2464.78 3116
2465.25 3180
2465.71 3126
2466.18 3155
2466.65 3187
2467.12 3137
2467.59 3196
2468.06 3170
2468.52 3357
2468.99 3313
2469.46 3471
2469.93 3666
2470.40 3580
2470.87 3391
2471.34 3469
2471.80 3560
2472.27 3219
2472.74 3329
2473.21 3266
2473.68 3223
2474.15 3320
2474.62 3293
2475.09 3219
2475.56 3129
2476.02 3116
2476.49 3130
2476.96 3013
2477.43 2871
2477.90 2873
2478.37 2911
2478.84 2930
2479.31 3092
2479.78 3129
2480.25 3293
2480.72 3327
2481.19 3409
2481.66 3796
2482.13 3576
2482.60 3374
2483.07 3503
2483.54 3527
2484.01 3326
2484.48 3367
2484.95 3404
2485.42 3199
2485.89 3361
2486.36 3216
2486.83 3157
2487.30 3380
2487.77 3242
2488.24 3197
2488.71 3256
2489.18 3321
2489.65 3285
2490.12 3324
2490.59 3264
2491.06 3276
2491.53 3224
2492.00 3152
2492.47 3245
2492.94 3143
2493.41 3067
2493.88 3108
2494.36 3187
2494.83 3140
2495.30 3206
2495.77 3361
2496.24 3350
2496.71 3245
2497.18 3294
2497.65 3324
2498.12 3286
2498.60 3336
2499.07 3350
2499.54 3569
2500.01 3426
2500.48 3278
2500.95 3329
2501.42 3249
2501.90 3237
2502.37 3276
2502.84 2971
2503.31 2896
2503.78 3006
2504.25 2828
2504.73 3182
2505.20 3132
2505.67 3062
2506.14 3077
2506.61 3238
2507.09 3161
2507.56 3321
2508.03 3409
2508.50 3232
2508.97 3569
2509.45 3321
2509.92 3287
2510.39 3482
2510.86 3557
2511.34 3690
2511.81 3733
2512.28 3749
2512.75 4104
2513.23 4232
2513.70 4142
2514.17 4191
2514.65 4309
2515.12 4174
2515.59 4009
2516.06 4070
2516.54 4008
2517.01 3989
2517.48 3724
2517.96 3854
2518.43 3747
2518.90 3525
2519.38 3300
2519.85 3355
2520.32 3311
2520.80 3519
2521.27 3514
2521.74 3371
2522.22 3172
2522.69 3087
2523.16 3331
2523.64 3382
2524.11 3165
2524.58 3250
2525.06 3279
2525.53 3216
2526.01 3270
2526.48 3271
2526.95 3390
2527.43 3314
2527.90 3396
2528.38 3317
2528.85 3229
2529.32 3457
2529.80 3572
2530.27 3502
2530.75 3513
2531.22 3712
2531.70 3552
2532.17 3445
2532.64 3432
2533.12 3481
2533.59 3483
2534.07 3551
2534.54 3707
2535.02 3777
2535.49 3676
2535.97 3629
2536.44 3683
2536.92 3590
2537.39 3440
2537.87 3448
2538.34 3501
2538.82 3311
2539.29 3415
2539.77 3601
2540.24 3510
2540.72 3396
2541.19 3470
2541.67 3398
2542.14 3306
2542.62 3484
2543.09 3601
2543.57 3742
2544.04 3721
2544.52 3442
2545.00 3617
2545.47 3480
2545.95 3497
2546.42 3504
2546.90 3698
2547.37 3753
2547.85 3973
2548.33 4393
2548.80 4424
2549.28 4606
2549.75 4907
2550.23 4964
2550.71 4682
2551.18 4990
2551.66 5093
2552.14 5011
2552.61 5097
2553.09 5036
2553.57 4880
2554.04 4873
2554.52 4938
2554.99 4980
2555.47 4866
2555.95 5024
2556.42 5153
2556.90 5845
2557.38 6211
2557.86 5962
2558.33 6189
2558.81 6048
2559.29 6190
2559.76 5808
2560.24 5506
2560.72 5356
2561.19 5215
2561.67 4685
2562.15 4466
2562.63 4508
2563.10 4184
2563.58 3840
2564.06 3582
2564.54 3490
2565.01 3443
2565.49 3469
2565.97 3263
2566.45 3300
2566.92 3390
2567.40 3424
2567.88 3358
2568.36 3179
2568.83 3197
2569.31 3266
2569.79 3251
2570.27 3178
2570.75 3137
2571.22 3043
2571.70 3014
2572.18 3045
2572.66 3132
2573.14 2958
2573.62 3279
2574.09 3334
2574.57 3359
2575.05 3345
2575.53 3203
2576.01 3305
2576.49 3384
2576.97 3338
2577.44 3269
2577.92 3310
2578.40 3445
2578.88 3300
2579.36 3332
2579.84 3404
2580.32 3112
2580.80 3243
2581.27 3355
2581.75 3250
2582.23 3243
2582.71 3267
2583.19 3158
2583.67 3125
2584.15 2840
2584.63 3027
2585.11 3066
2585.59 3204
2586.07 3250
2586.55 3127
2587.03 3083
2587.51 3208
2587.99 3346
2588.47 3359
2588.94 3095
2589.42 3464
2589.90 3540
2590.38 3398
2590.86 3581
2591.34 3554
2591.82 3586
2592.30 3371
2592.78 3556
2593.26 3408
2593.74 3450
2594.22 3719
2594.71 3694
2595.19 4016
2595.67 3857
2596.15 4162
2596.63 4384
2597.11 4169
2597.59 4257
2598.07 4087
2598.55 4006
2599.03 4442
2599.51 4173
2599.99 4087
2600.47 4103
2600.95 3840
2601.43 3980
2601.91 3821
2602.40 3673
2602.88 3574
2603.36 3290
2603.84 3260
2604.32 3383
2604.80 3230
2605.28 3218
2605.76 3371
2606.24 3205
2606.73 3301
2607.21 3339
2607.69 3170
2608.17 3169
2608.65 3415
2609.13 3307
2609.62 3406
2610.10 3751
2610.58 3862
2611.06 3873
2611.54 3851
2612.02 3989
2612.51 4071
2612.99 4158
2613.47 4333
2613.95 4141
2614.43 4188
2614.92 4207
2615.40 4362
2615.88 4316
2616.36 4218
2616.85 4174
2617.33 3932
2617.81 3717
2618.29 3518
2618.78 3500
2619.26 3600
2619.74 3406
2620.22 3272
2620.71 3204
2621.19 3198
2621.67 2960
2622.15 3138
2622.64 3223
2623.12 3166
2623.60 3267
2624.09 3305
2624.57 3303
2625.05 3324
2625.53 3246
2626.02 3221
2626.50 3158
2626.98 3204
2627.47 3037
2627.95 3422
2628.43 3430
2628.92 3198
2629.40 3477
2629.88 3453
2630.37 3321
2630.85 3437
2631.34 3385
2631.82 3346
2632.30 3524
2632.79 3650
2633.27 3320
2633.75 3220
2634.24 3540
2634.72 3550
2635.21 3565
2635.69 3393
2636.17 3556
2636.66 3791
2637.14 3609
2637.63 3570
2638.11 3521
2638.60 3547
2639.08 3651
2639.56 3559
2640.05 3299
2640.53 3236
2641.02 3322
2641.50 3530
2641.99 3564
2642.47 3589
2642.96 3394
2643.44 3624
2643.93 3620
2644.41 3365
2644.90 3334
2645.38 3355
2645.87 3216
2646.35 3302
2646.84 3285
2647.32 3329
2647.81 3223
2648.29 3143
2648.78 3045
2649.26 3255
2649.75 3318
2650.23 3283
2650.72 3292
2651.20 3293
2651.69 3398
2652.17 3172
2652.66 3450
2653.15 3525
2653.63 3372
2654.12 3418
2654.60 3526
2655.09 3502
2655.57 3584
2656.06 3536
2656.55 3492
2657.03 3300
2657.52 3160
2658.00 3139
2658.49 3342
2658.98 3395
2659.46 3294
2659.95 2975
2660.44 3115
2660.92 3259
2661.41 2989
2661.90 3213
2662.38 3340
2662.87 3372
2663.35 3293
2663.84 3416
2664.33 3341
2664.81 3434
2665.30 3229
2665.79 3264
2666.28 3561
2666.76 3439
2667.25 3358
2667.74 3256
2668.22 3423
2668.71 3341
2669.20 3379
2669.68 3407
2670.17 3317
2670.66 3229
2671.15 3430
2671.63 3589
2672.12 3396
2672.61 3470
2673.10 3507
2673.58 3674
2674.07 4043
2674.56 4090
2675.05 4092
2675.53 4265
2676.02 4358
2676.51 4520
2677.00 4759
2677.49 4800
2677.97 4786
2678.46 4537
2678.95 4814
2679.44 4866
2679.93 4912
2680.41 4557
2680.90 4608
2681.39 4546
2681.88 4990
2682.37 5007
2682.85 5165
2683.34 5457
2683.83 5850
2684.32 5756
2684.81 6213
2685.30 6184
2685.79 6213
2686.27 6475
2686.76 6547
2687.25 6092
2687.74 5933
2688.23 5971
2688.72 5472
2689.21 5152
2689.70 4904
2690.19 4803
2690.67 4158
2691.16 4136
2691.65 4000
2692.14 3746
2692.63 3998
2693.12 3901
2693.61 3692
2694.10 3732
2694.59 3617
2695.08 3711
2695.57 3549
2696.06 3644
2696.55 3508
2697.04 3483
2697.53 3570
2698.02 3426
2698.51 3591
2699.00 3771
2699.49 3545
2699.98 3619
2700.47 3646
2700.96 3723
2701.45 3849
2701.94 3813
2702.43 3984
2702.92 3992
2703.41 3953
2703.90 4173
2704.39 4332
2704.88 4116
2705.37 4079
2705.86 3993
2706.35 4112
2706.84 3867
2707.33 3952
2707.82 3785
2708.31 3778
2708.80 3962
2709.29 3884
2709.78 3910
2710.27 3978
2710.77 3859
2711.26 3814
2711.75 3485
2712.24 3598
2712.73 3619
2713.22 3773
2713.71 3715
2714.20 3784
2714.69 3812
2715.19 4216
2715.68 4079
2716.17 4104
2716.66 4037
2717.15 3900
2717.64 3849
2718.13 3599
2718.63 3372
2719.12 3236
2719.61 3463
2720.10 3677
2720.59 3711
2721.08 3514
2721.58 3724
2722.07 3612
2722.56 3604
2723.05 3657
2723.54 3792
2724.04 3824
2724.53 3791
2725.02 3924
2725.51 3992
2726.01 3869
2726.50 3855
2726.99 3951
2727.48 3935
2727.98 3836
2728.47 3742
2728.96 3571
2729.45 3622
2729.95 3324
2730.44 3668
2730.93 3578
2731.42 3573
2731.92 3666
2732.41 3589
2732.90 3741
2733.40 3841
2733.89 3848
2734.38 3838
2734.87 3730
2735.37 3874
2735.86 3654
2736.35 3666
2736.85 3863
2737.34 4140
2737.83 3990
2738.33 3826
2738.82 3813
2739.31 3825
2739.81 3961
2740.30 3906
2740.79 3834
2741.29 4050
2741.78 4007
2742.28 3857
2742.77 4017
2743.26 3847
2743.76 3613
2744.25 3603
2744.75 3552
2745.24 3506
2745.73 3385
2746.23 3164
2746.72 3239
2747.22 3182
2747.71 3166
2748.20 3253
2748.70 3092
2749.19 3505
2749.69 3322
2750.18 3288
2750.68 3444
2751.17 3471
2751.67 3281
2752.16 3299
2752.66 3328
2753.15 3380
2753.64 3519
2754.14 3561
2754.63 3574
2755.13 3648
2755.62 3572
2756.12 3752
2756.61 3724
2757.11 3600
2757.60 3636
2758.10 3745
2758.59 3703
2759.09 3419
2759.59 3503
2760.08 3514
2760.58 3414
2761.07 3420
2761.57 3387
2762.06 3527
2762.56 3503
2763.05 3305
2763.55 3397
2764.05 3546
2764.54 3234
2765.04 3504
2765.53 3571
2766.03 3405
2766.52 3664
2767.02 3456
2767.52 3652
2768.01 3701
2768.51 3656
2769.00 3641
2769.50 3810
2770.00 3871
2770.49 3725
2770.99 3651
2771.49 3488
2771.98 3870
2772.48 3816
2772.98 3570
2773.47 3588
2773.97 3448
2774.47 3811
2774.96 3716
2775.46 3983
2775.96 4189
2776.45 4422
2776.95 4456
2777.45 4921
2777.94 4825
2778.44 5118
2778.94 5213
2779.43 5329
2779.93 5383
2780.43 5266
2780.93 5370
2781.42 5199
2781.92 5049
2782.42 4680
2782.92 4537
2783.41 4477
2783.91 4369
2784.41 4145
2784.91 3824
2785.40 3980
2785.90 3941
2786.40 3982
2786.90 3962
2787.39 3808
2787.89 3742
2788.39 3743
2788.89 3650
2789.39 3587
2789.88 3694
2790.38 3620
2790.88 3582
2791.38 3495
2791.88 3403
2792.37 3220
2792.87 3363
2793.37 3509
2793.87 3484
2794.37 3449
2794.87 3742
2795.37 3825
2795.86 4032
2796.36 4224
2796.86 4543
2797.36 5061
2797.86 5142
2798.36 5455
2798.86 6115
2799.35 6267
2799.85 6514
2800.35 6379
2800.85 6755
2801.35 6858
2801.85 6300
2802.35 6125
2802.85 5996
2803.35 5583
2803.85 5160
2804.35 4961
2804.85 4900
2805.34 4679
2805.84 4835
2806.34 4810
2806.84 5032
2807.34 5439
2807.84 5727
2808.34 5943
2808.84 6227
2809.34 6906
2809.84 7146
2810.34 7786
2810.84 8041
2811.34 8659
2811.84 8475
2812.34 8822
2812.84 8265
2813.34 7704
2813.84 7363
2814.34 6881
2814.84 6316
2815.34 5753
2815.84 5513
2816.34 5063
2816.84 4680
2817.34 4506
2817.84 4234
2818.35 4161
2818.85 4035
2819.35 4024
2819.85 4193
2820.35 4191
2820.85 4265
2821.35 4108
2821.85 4005
2822.35 4160
2822.85 4306
2823.35 4411
2823.85 4394
2824.36 4412
2824.86 4263
2825.36 4032
2825.86 3906
2826.36 3942
2826.86 4055
2827.36 4307
2827.86 4127
2828.37 4190
2828.87 4197
2829.37 4371
2829.87 4169
2830.37 3986
2830.87 3819
2831.38 4008
2831.88 3869
2832.38 3822
2832.88 3709
2833.38 3671
2833.88 3671
2834.39 3575
2834.89 3737
2835.39 3908
2835.89 3831
2836.40 3773
2836.90 3946
2837.40 3735
2837.90 4034
2838.40 4002
2838.91 4141
2839.41 4358
2839.91 4402
2840.41 4567
2840.92 4598
2841.42 4579
2841.92 4710
2842.42 4592
2842.93 4500
2843.43 4490
2843.93 4668
2844.44 4426
2844.94 4027
2845.44 4261
2845.94 4223
2846.45 4081
2846.95 3839
2847.45 3906
2847.96 4125
2848.46 4079
2848.96 4106
2849.47 4116
2849.97 4242
2850.47 4049
2850.98 3854
2851.48 3953
2851.98 3900
2852.49 3871
2852.99 3659
2853.50 3804
2854.00 3800
2854.50 3851
2855.01 3500
2855.51 3675
2856.01 3581
2856.52 3585
2857.02 3717
2857.53 3536
2858.03 3767
2858.53 3989
2859.04 3862
2859.54 3751
2860.05 3696
2860.55 3740
2861.06 3794
2861.56 3780
2862.06 3631
2862.57 3638
2863.07 3680
2863.58 3753
2864.08 3722
2864.59 3504
2865.09 3519
2865.60 3528
2866.10 3495
2866.61 3423
2867.11 3524
2867.62 3674
2868.12 3538
2868.63 3469
2869.13 3392
2869.64 3390
2870.14 3528
2870.65 3434
2871.15 3415
2871.66 3587
2872.16 3694
2872.67 3695
2873.17 3987
2873.68 4028
2874.18 4092
2874.69 4030
2875.20 4099
2875.70 4199
2876.21 4278
2876.71 4364
2877.22 4289
2877.72 4115
2878.23 4142
2878.74 4185
2879.24 4005
2879.75 4092
2880.25 4250
2880.76 4398
2881.27 4737
2881.77 4699
2882.28 4851
2882.79 5213
2883.29 5245
2883.80 5382
2884.30 5436
2884.81 5772
2885.32 5909
2885.82 5934
2886.33 5949
2886.84 5425
2887.34 5634
2887.85 5836
2888.36 5860
2888.86 6205
2889.37 6181
2889.88 6285
2890.38 5989
2890.89 5814
2891.40 5695
2891.91 5593
2892.41 5391
2892.92 5393
2893.43 4999
2893.93 4628
2894.44 4358
2894.95 4378
2895.46 4283
2895.96 4208
2896.47 4358
2896.98 4261
2897.49 4214
2897.99 4313
2898.50 4244
2899.01 4254
2899.52 4385
2900.03 4604
2900.53 4295
2901.04 4467
2901.55 4447
2902.06 4239
2902.56 4331
2903.07 4362
2903.58 4407
2904.09 4304
2904.60 4186
2905.11 4368
2905.61 4338
2906.12 4483
2906.63 4768
2907.14 4831
2907.65 4725
2908.16 4780
2908.66 4916
2909.17 4892
2909.68 4679
2910.19 4686
2910.70 4633
2911.21 4693
2911.72 4478
2912.23 4451
2912.73 4423
2913.24 4159
2913.75 4338
2914.26 4193
2914.77 4368
2915.28 4454
2915.79 4435
2916.30 4446
2916.81 4603
2917.32 4715
2917.83 4536
2918.33 4843
2918.84 4835
2919.35 4996
2919.86 4906
2920.37 4859
2920.88 5050
2921.39 4719
2921.90 4717
2922.41 4909
2922.92 4939
2923.43 5103
2923.94 4901
2924.45 4920
2924.96 5466
2925.47 5889
2925.98 6300
2926.49 6684
2927.00 7205
2927.51 7658
2928.02 7958
2928.53 7843
2929.04 7826
2929.55 7865
2930.06 7532
2930.57 6953
2931.08 6632
2931.59 5909
2932.11 5167
2932.62 5065
2933.13 4492
2933.64 4215
2934.15 3986
2934.66 3859
2935.17 4025
2935.68 3719
2936.19 3726
2936.70 3696
2937.21 3783
2937.72 3822
2938.24 3670
2938.75 3912
2939.26 3975
2939.77 4124
2940.28 4077
2940.79 3923
2941.30 3853
2941.81 3767
2942.33 3760
2942.84 4050
2943.35 3956
2943.86 3760
2944.37 3941
2944.88 4090
2945.40 4039
2945.91 4172
2946.42 4054
2946.93 4135
2947.44 4194
2947.96 4196
2948.47 4342
2948.98 4486
2949.49 4400
2950.00 4172
2950.52 4518
2951.03 4371
2951.54 4360
2952.05 4204
2952.57 4208
2953.08 4389
2953.59 4225
2954.10 4152
2954.62 4179
2955.13 3995
2955.64 4262
2956.15 4203
2956.67 4187
2957.18 4202
2957.69 4140
2958.20 3901
2958.72 3900
2959.23 3844
2959.74 3764
2960.26 3832
2960.77 4059
2961.28 4321
2961.80 4185
2962.31 4094
2962.82 4461
2963.34 4475
2963.85 4697
2964.36 4493
2964.88 4571
2965.39 4801
2965.90 4638
2966.42 4386
2966.93 4321
2967.44 4293
2967.96 4173
2968.47 4204
2968.98 3915
2969.50 3804
2970.01 3736
2970.53 3578
2971.04 3515
2971.55 3583
2972.07 3660
2972.58 3584
2973.10 3675
2973.61 3623
2974.12 3472
2974.64 3606
2975.15 3531
2975.67 3585
2976.18 3564
2976.70 3772
2977.21 3623
2977.73 3566
2978.24 3549
2978.75 3561
2979.27 3560
2979.78 3796
2980.30 3896
2980.81 3897
2981.33 3872
2981.84 3744
2982.36 3528
2982.87 3900
2983.39 3926
2983.90 4193
2984.42 4144
2984.93 3940
2985.45 4107
2985.96 4030
2986.48 4125
2987.00 4143
2987.51 3940
2988.03 4200
2988.54 4291
2989.06 4076
2989.57 3969
2990.09 3960
2990.60 3865
2991.12 4106
2991.64 4408
2992.15 4374
2992.67 4468
2993.18 4698
2993.70 5032
2994.21 5304
2994.73 5287
2995.25 5541
2995.76 5474
2996.28 5400
2996.80 5378
2997.31 5553
2997.83 5578
2998.34 5246
2998.86 5181
2999.38 5191
2999.89 5279
3000.41 5460
3000.93 5747
3001.44 5370
3001.96 5580
3002.48 5453
3002.99 5277
3003.51 5024
3004.03 4968
3004.54 5009
3005.06 4987
3005.58 4831
3006.09 4932
3006.61 4991
3007.13 4879
3007.65 4675
3008.16 4819
3008.68 4936
3009.20 4653
3009.71 4672
3010.23 4728
3010.75 4325
3011.27 4334
3011.78 4386
3012.30 4073
3012.82 4132
3013.34 4133
3013.85 4068
3014.37 4146
3014.89 3921
3015.41 3850
3015.93 3713
3016.44 3751
3016.96 3781
3017.48 3875
3018.00 4023
3018.52 4088
3019.03 3982
3019.55 4191
3020.07 4474
3020.59 4486
3021.11 4243
3021.63 4276
3022.14 4221
3022.66 4412
3023.18 4521
3023.70 4503
3024.22 4322
3024.74 4601
3025.25 5002
3025.77 4840
3026.29 4813
3026.81 4778
3027.33 5011
3027.85 5112
3028.37 5035
3028.89 5094
3029.41 5050
3029.92 4876
3030.44 4673
3030.96 4534
3031.48 4642
3032.00 4483
3032.52 4498
3033.04 4404
3033.56 4520
3034.08 4408
3034.60 4294
3035.12 4507
3035.64 4926
3036.16 4986
3036.68 5074
3037.20 5244
3037.72 5403
3038.24 5196
3038.76 5498
3039.28 5419
3039.80 5353
3040.32 5165
3040.84 5011
3041.36 4702
3041.88 4655
3042.40 4269
3042.92 4227
3043.44 4098
3043.96 3819
3044.48 3782
3045.00 4082
3045.52 3864
3046.04 3696
3046.56 3736
3047.08 3872
3047.60 3889
3048.12 3808
3048.64 3783
3049.16 3498
3049.68 3530
3050.20 3704
3050.72 3589
3051.24 3699
3051.77 4018
3052.29 3911
3052.81 3942
3053.33 3949
3053.85 3875
3054.37 3920
3054.89 3869
3055.41 3814
3055.93 4095
3056.46 4141
3056.98 4008
3057.50 4091
3058.02 4009
3058.54 4137
3059.06 4159
3059.58 4150
3060.11 3884
3060.63 3926
3061.15 3937
3061.67 4060
3062.19 4387
3062.71 4092
3063.24 4049
3063.76 3974
3064.28 4019
3064.80 4122
3065.32 4042
3065.85 3946
3066.37 4123
3066.89 4283
3067.41 4223
3067.94 4223
3068.46 4558
3068.98 4361
3069.50 3993
3070.03 4143
3070.55 4313
3071.07 4122
3071.59 3946
3072.12 4165
3072.64 4213
3073.16 3944
3073.68 3960
3074.21 4038
3074.73 4011
3075.25 4042
3075.78 4107
3076.30 3832
3076.82 4213
3077.34 4211
3077.87 4277
3078.39 4293
3078.91 4557
3079.44 4612
3079.96 4732
3080.48 4785
3081.01 4901
3081.53 5032
3082.05 5103
3082.58 5371
3083.10 5547
3083.63 5349
3084.15 5200
3084.67 5168
3085.20 4954
3085.72 4904
3086.24 4971
3086.77 4963
3087.29 4760
3087.82 4346
3088.34 4617
3088.86 4554
3089.39 4680
3089.91 4557
3090.44 4553
3090.96 4233
3091.49 4293
3092.01 4430
3092.53 4310
3093.06 4420
3093.58 4492
3094.11 4594
3094.63 4478
3095.16 4235
3095.68 4368
3096.21 4601
3096.73 4514
3097.26 4612
3097.78 4556
3098.31 4261
3098.83 4617
3099.36 4835
3099.88 4681
3100.41 4503
3100.93 4750
3101.46 4810
3101.98 5277
3102.51 5694
3103.03 6330
3103.56 6940
3104.08 7327
3104.61 8043
3105.13 9042
3105.66 9286
3106.18 9487
3106.71 9587
3107.24 9311
3107.76 9276
3108.29 8474
3108.81 7690
3109.34 7467
3109.86 6868
3110.39 6149
3110.92 5738
3111.44 5439
3111.97 5357
3112.49 5142
3113.02 4974
3113.55 5011
3114.07 5067
3114.60 5523
3115.12 5316
3115.65 4925
3116.18 4727
3116.70 4848
3117.23 4570
3117.76 4582
3118.28 4302
3118.81 4182
3119.34 4108
3119.86 3967
3120.39 4060
3120.92 4149
3121.44 4173
3121.97 4378
3122.50 4009
3123.02 3884
3123.55 3927
3124.08 3965
3124.61 3978
3125.13 3984
3125.66 4168
3126.19 3865
3126.72 3817
3127.24 4108
3127.77 3958
3128.30 3891
3128.82 3774
3129.35 3935
3129.88 3941
3130.41 3743
3130.93 4031
3131.46 3940
3131.99 3904
3132.52 4043
3133.05 4108
3133.57 4051
3134.10 3751
3134.63 3872
3135.16 3827
3135.69 3890
3136.21 3936
3136.74 3827
3137.27 3852
3137.80 3881
3138.33 3682
3138.85 3617
3139.38 3904
3139.91 3858
3140.44 4029
3140.97 3813
3141.50 3699
3142.03 3683
3142.55 3667
3143.08 3648
3143.61 3629
3144.14 3588
3144.67 3574
3145.20 3327
3145.73 3413
3146.26 3659
3146.79 3512
3147.31 3736
3147.84 3843
3148.37 3883
3148.90 3894
3149.43 4243
3149.96 4246
3150.49 4568
3151.02 4442
3151.55 4532
3152.08 4505
3152.61 4678
3153.14 4581
3153.67 4492
3154.20 4366
3154.73 4214
3155.25 4364
3155.78 4314
3156.31 4090
3156.84 4013
3157.37 4127
3157.90 3891
3158.43 4187
3158.96 4170
3159.49 4041
3160.02 4100
3160.55 4332
3161.08 4492
3161.61 4324
3162.14 4089
3162.68 4240
3163.21 4300
3163.74 4226
3164.27 4413
3164.80 4463
3165.33 4301
3165.86 4037
3166.39 3914
3166.92 3964
3167.45 4087
3167.98 3861
3168.51 3995
3169.04 3876
3169.57 3625
3170.10 3779
3170.64 4050
3171.17 3825
3171.70 3832
3172.23 3798
3172.76 3576
3173.29 3471
3173.82 3625
3174.35 3579
3174.88 3757
3175.42 3639
3175.95 3729
3176.48 3726
3177.01 3523
3177.54 3674
3178.07 3882
3178.61 3722
3179.14 3555
3179.67 3638
3180.20 3956
3180.73 3840
3181.26 3698
3181.80 3881
3182.33 3676
3182.86 3698
3183.39 3656
3183.92 3662
3184.46 3841
3184.99 3790
3185.52 3781
3186.05 3650
3186.59 3695
3187.12 3813
3187.65 3860
3188.18 3761
3188.72 3590
3189.25 3951
3189.78 3765
3190.31 3723
3190.85 3889
3191.38 3811
3191.91 3845
3192.44 3633
3192.98 3713
3193.51 3695
3194.04 3614
3194.58 3631
3195.11 3668
3195.64 3793
3196.17 3588
3196.71 3581
3197.24 3908
3197.77 3740
3198.31 4087
3198.84 3922
3199.37 3897
3199.91 3932
3200.44 3957
3200.98 3890
3201.51 4013
3202.04 4019
3202.58 4361
3203.11 4356
3203.64 4355
3204.18 4429
3204.71 4540
3205.24 4567
3205.78 4975
3206.31 4523
3206.85 4579
3207.38 4718
3207.91 4834
3208.45 4518
3208.98 4256
3209.52 4223
3210.05 4494
3210.59 4273
3211.12 4044
3211.65 4298
3212.19 4412
3212.72 4520
3213.26 4322
3213.79 4530
3214.33 4797
3214.86 4566
3215.40 4587
3215.93 4606
3216.47 4401
3217.00 4201
3217.54 4288
3218.07 4258
3218.61 3968
3219.14 3820
3219.68 3578
3220.21 3739
3220.75 3839
3221.28 3584
3221.82 3530
3222.35 3640
3222.89 3826
3223.42 3653
3223.96 3922
3224.49 4125
3225.03 4263
3225.57 4490
3226.10 4605
3226.64 4765
3227.17 4948
3227.71 5028
3228.24 5047
3228.78 5043
3229.32 5028
3229.85 5113
3230.39 4684
3230.92 4545
3231.46 4185
3232.00 4135
3232.53 4085
3233.07 3969
3233.60 4054
3234.14 4098
3234.68 3888
3235.21 3889
3235.75 3955
3236.29 3976
3236.82 4118
3237.36 3959
3237.90 4069
3238.43 4156
3238.97 4166
3239.51 4239
3240.04 4440
3240.58 4679
3241.12 4793
3241.65 4559
3242.19 4646
3242.73 4576
3243.26 4779
3243.80 4549
3244.34 4300
3244.88 4124
3245.41 4172
3245.95 4243
3246.49 4242
3247.02 3991
3247.56 3795
3248.10 3720
3248.64 3744
3249.17 3806
3249.71 3864
3250.25 3982
3250.79 3954
3251.33 4020
3251.86 4039
3252.40 4034
3252.94 4097
3253.48 4182
3254.01 4285
3254.55 4149
3255.09 4016
3255.63 4340
3256.17 4229
3256.70 4118
3257.24 4301
3257.78 4265
3258.32 4328
3258.86 4119
3259.40 4262
3259.93 4469
3260.47 4865
3261.01 4830
3261.55 4792
3262.09 5049
3262.63 5279
3263.17 5421
3263.70 5551
3264.24 5806
3264.78 6075
3265.32 6047
3265.86 6043
3266.40 6368
3266.94 6260
3267.48 6087
3268.02 6029
3268.56 5982
3269.09 6104
3269.63 6104
3270.17 6030
3270.71 6031
3271.25 6205
3271.79 5836
3272.33 5684
3272.87 5356
3273.41 4840
3273.95 4700
3274.49 4584
3275.03 4533
3275.57 4399
3276.11 4525
3276.65 4546
3277.19 4577
3277.73 4835
3278.27 4668
3278.81 4591
3279.35 4960
3279.89 4906
3280.43 5084
3280.97 5197
3281.51 5177
3282.05 4854
3282.59 5035
3283.13 5157
3283.67 5139
3284.21 4946
3284.75 4984
3285.29 4968
3285.83 4980
3286.37 5130
3286.91 5130
3287.45 5411
3287.99 5449
3288.53 5609
3289.08 5413
3289.62 5574
3290.16 5357
3290.70 5109
3291.24 5145
3291.78 5189
3292.32 5068
3292.86 4805
3293.40 4861
3293.95 4978
3294.49 5156
3295.03 5312
3295.57 5301
3296.11 5461
3296.65 5704
3297.19 6374
3297.73 6604
3298.28 6849
3298.82 7000
3299.36 7239
3299.90 6972
3300.44 6580
3300.99 6561
3301.53 6321
3302.07 5912
3302.61 5638
3303.15 5253
3303.69 4804
3304.24 4717
3304.78 4747
3305.32 4595
3305.86 4391
3306.41 4492
3306.95 4540
3307.49 4506
3308.03 4200
3308.58 4213
3309.12 4392
3309.66 4685
3310.20 4606
3310.75 4427
3311.29 4334
3311.83 4278
3312.37 4048
3312.92 3974
3313.46 4229
3314.00 4277
3314.54 4401
3315.09 4257
3315.63 4419
3316.17 4347
3316.72 4485
3317.26 4702
3317.80 4760
3318.35 4966
3318.89 5056
3319.43 5004
3319.98 4979
3320.52 5094
3321.06 4857
3321.61 4826
3322.15 5332
3322.69 4942
3323.24 4848
3323.78 4997
3324.33 5097
3324.87 5159
3325.41 4983
3325.96 5221
3326.50 5050
3327.04 4960
3327.59 4760
3328.13 4769
3328.68 4729
3329.22 4742
3329.76 4826
3330.31 4795
3330.85 4683
3331.40 4731
3331.94 4708
3332.49 4798
3333.03 4926
3333.58 5162
3334.12 5606
3334.66 5743
3335.21 6295
3335.75 7185
3336.30 8331
3336.84 8846
3337.39 9785
3337.93 10603
3338.48 11898
3339.02 12026
3339.57 12101
3340.11 11940
3340.66 11872
3341.20 11060
3341.75 10019
3342.29 9211
3342.84 8056
3343.38 7114
3343.93 6758
3344.47 6217
3345.02 5475
3345.57 5204
3346.11 4952
3346.66 4737
3347.20 4599
3347.75 4457
3348.29 4568
3348.84 4601
3349.38 4521
3349.93 4463
3350.48 4694
3351.02 4561
3351.57 4576
3352.11 4739
3352.66 4712
3353.21 4908
3353.75 5136
3354.30 4924
3354.84 5036
3355.39 4731
3355.94 4821
3356.48 4913
3357.03 5165
3357.58 4964
3358.12 4957
3358.67 4876
3359.22 4956
3359.76 4768
3360.31 4936
3360.86 4741
3361.40 4341
3361.95 4041
3362.50 4138
3363.04 3935
3363.59 3821
3364.14 4077
3364.68 3624
3365.23 3571
3365.78 3625
3366.33 3722
3366.87 3856
3367.42 4023
3367.97 3901
3368.51 3966
3369.06 4224
3369.61 3952
3370.16 3747
3370.70 3904
3371.25 4016
3371.80 4055
3372.35 3981
3372.90 3796
3373.44 3968
3373.99 4150
3374.54 3977
3375.09 4055
3375.63 4119
3376.18 4243
3376.73 4304
3377.28 4391
3377.83 4430
3378.37 4208
3378.92 4239
3379.47 4147
3380.02 3932
3380.57 3766
3381.12 3817
3381.66 3763
3382.21 3511
3382.76 3822
3383.31 3636
3383.86 3513
3384.41 3584
3384.96 3610
3385.50 3768
3386.05 3737
3386.60 3614
3387.15 3620
3387.70 3577
3388.25 3681
3388.80 3674
3389.35 3846
3389.90 3758
3390.44 3946
3390.99 3965
3391.54 3673
3392.09 3844
3392.64 3897
3393.19 3868
3393.74 3703
3394.29 3635
3394.84 3883
3395.39 3624
3395.94 3634
3396.49 4034
3397.04 3754
3397.59 3622
3398.14 3799
3398.69 3709
3399.24 3483
3399.79 3470
3400.34 3481
3400.89 3551
3401.44 3681
3401.99 3590
3402.54 3297
3403.09 3340
3403.64 3376
3404.19 3511
3404.74 3437
3405.29 3469
3405.84 3349
3406.39 3380
3406.94 3405
3407.49 3268
3408.04 3265
3408.59 3492
3409.14 3547
3409.69 3463
3410.24 3279
3410.79 3077
3411.34 3253
3411.89 3550
3412.45 3341
3413.00 3510
3413.55 3443
3414.10 3533
3414.65 3714
3415.20 3693
3415.75 3757
3416.30 3697
3416.85 3515
3417.41 3482
3417.96 3621
3418.51 3461
3419.06 3279
3419.61 3682
3420.16 3711
3420.71 3687
3421.27 3356
3421.82 3561
3422.37 3157
3422.92 3096
3423.47 3168
3424.02 3404
3424.58 3511
3425.13 3465
3425.68 3312
3426.23 3369
3426.78 3654
3427.34 3574
3427.89 3587
3428.44 3731
3428.99 3713
3429.55 3492
3430.10 3612
3430.65 3513
3431.20 3379
3431.76 3304
3432.31 3538
3432.86 3407
3433.41 3432
3433.97 3434
3434.52 3479
3435.07 3526
3435.62 3572
3436.18 3509
3436.73 3610
3437.28 3459
3437.84 3621
3438.39 3662
3438.94 3566
3439.49 3607
3440.05 3936
3440.60 3746
3441.15 3559
3441.71 3781
3442.26 3891
3442.81 3812
3443.37 3874
3443.92 3913
3444.47 3787
3445.03 3885
3445.58 3788
3446.13 3769
3446.69 3868
3447.24 3616
3447.80 3638
3448.35 3614
3448.90 3376
3449.46 3380
3450.01 3291
3450.57 3297
3451.12 3466
3451.67 3296
3452.23 3223
3452.78 3517
3453.34 3334
3453.89 3256
3454.44 3373
3455.00 3291
3455.55 3286
3456.11 3386
3456.66 3283
3457.22 3252
3457.77 3280
3458.33 3239
3458.88 3272
3459.43 3172
3459.99 3362
3460.54 3550
3461.10 3307
3461.65 3477
3462.21 3339
3462.76 3290
3463.32 3179
3463.87 3422
3464.43 3574
3464.98 3436
3465.54 3355
3466.09 3316
3466.65 3460
3467.21 3365
3467.76 3510
3468.32 3462
3468.87 3319
3469.43 3427
3469.98 3799
3470.54 3725
3471.09 3643
3471.65 3495
3472.20 3704
3472.76 3708
3473.32 3784
3473.87 3689
3474.43 3629
3474.98 4013
3475.54 3841
3476.10 3777
3476.65 3739
3477.21 3671
3477.76 3393
3478.32 3540
3478.88 3705
3479.43 3653
3479.99 3693
3480.55 3816
3481.10 4038
3481.66 3925
3482.22 4177
3482.77 4134
3483.33 4507
3483.89 4362
3484.44 4408
3485.00 4185
3485.56 4137
3486.11 4272
3486.67 4370
3487.23 4355
3487.78 4189
3488.34 4200
3488.90 4123
3489.45 4226
3490.01 4492
3490.57 4541
3491.13 4580
3491.68 4914
3492.24 5313
3492.80 6038
3493.35 6716
3493.91 7163
3494.47 7427
3495.03 8020
3495.58 8321
3496.14 8065
3496.70 7670
3497.26 7767
3497.82 7211
3498.37 7022
3498.93 6631
3499.49 6404
3500.05 6136
3500.61 6111
3501.16 5961
3501.72 5955
3502.28 6150
3502.84 6388
3503.40 6440
3503.95 6634
3504.51 6795
3505.07 6769
3505.63 6784
3506.19 6964
3506.75 7010
3507.30 7256
3507.86 7323
3508.42 7071
3508.98 6968
3509.54 7121
3510.10 6827
3510.66 6702
3511.22 6100
3511.77 5676
3512.33 5564
3512.89 5326
3513.45 5003
3514.01 4781
3514.57 4712
3515.13 4456
3515.69 4383
3516.25 4128
3516.81 4159
3517.37 4019
3517.92 4036
3518.48 3796
3519.04 3859
3519.60 3727
3520.16 3719
3520.72 4005
3521.28 3978
3521.84 4050
3522.40 4059
3522.96 3917
3523.52 3951
3524.08 4249
3524.64 4059
3525.20 4110
3525.76 4163
3526.32 4216
3526.88 4142
3527.44 3940
3528.00 4001
3528.56 3965
3529.12 3927
3529.68 3920
3530.24 3954
3530.80 3682
3531.36 3709
3531.92 3715
3532.48 3639
3533.04 3676
3533.60 3854
3534.17 3676
3534.73 3738
3535.29 3894
3535.85 3924
3536.41 3953
3536.97 3866
3537.53 3972
3538.09 4107
3538.65 4030
3539.21 4291
3539.77 4345
3540.34 4537
3540.90 4523
3541.46 4742
3542.02 4752
3542.58 4587
3543.14 4452
3543.70 4589
3544.26 4780
3544.83 4629
3545.39 4828
3545.95 4718
3546.51 5052
3547.07 4756
3547.63 4519
3548.20 4639
3548.76 4447
3549.32 4376
3549.88 4280
3550.44 4121
3551.01 3940
3551.57 3633
3552.13 3652
3552.69 3951
3553.25 3751
3553.82 3659
3554.38 3531
3554.94 3587
3555.50 3751
3556.07 3841
3556.63 3882
3557.19 3810
3557.75 3799
3558.32 3693
3558.88 3658
3559.44 3506
3560.00 3628
3560.57 3729
3561.13 3660
3561.69 3799
3562.26 3916
3562.82 3801
3563.38 3878
3563.94 3733
3564.51 3684
3565.07 3638
3565.63 3806
3566.20 3602
3566.76 3692
3567.32 3642
3567.89 3574
3568.45 3542
3569.01 3436
3569.58 3497
3570.14 3552
3570.70 3407
3571.27 3265
3571.83 3252
3572.39 3397
3572.96 3225
3573.52 3329
3574.09 3386
3574.65 3415
3575.21 3411
3575.78 3387
3576.34 3568
3576.91 3413
3577.47 3265
3578.03 3461
3578.60 3757
3579.16 3813
3579.73 3512
3580.29 3613
3580.86 3640
3581.42 3742
3581.98 3814
3582.55 3694
3583.11 3524
3583.68 3352
3584.24 3321
3584.81 3452
3585.37 3453
3585.94 3372
3586.50 3342
3587.07 3373
3587.63 3437
3588.20 3502
3588.76 3364
3589.33 3458
3589.89 3548
3590.46 3647
3591.02 3516
3591.59 3453
3592.15 3419
3592.72 3542
3593.28 3526
3593.85 3532
3594.41 3528
3594.98 3626
3595.54 3786
3596.11 3691
3596.68 3657
3597.24 3653
3597.81 3785
3598.37 3748
3598.94 3650
3599.50 3469
3600.07 3598
3600.64 3694
3601.20 3871
3601.77 3841
3602.33 3822
3602.90 3872
3603.47 3808
3604.03 3664
3604.60 3569
3605.16 3695
3605.73 3797
3606.30 3569
3606.86 3495
3607.43 3585
3608.00 3346
3608.56 3390
3609.13 3455
3609.70 3223
3610.26 3333
3610.83 3469
3611.40 3362
3611.96 3272
3612.53 3280
3613.10 3478
3613.66 3273
3614.23 3304
3614.80 3479
3615.36 3477
3615.93 3925
3616.50 4226
3617.07 4627
3617.63 5314
3618.20 5585
3618.77 6631
3619.34 7508
3619.90 8447
3620.47 9704
3621.04 10760
3621.61 11436
3622.17 11294
3622.74 10918
3623.31 10480
3623.88 9651
3624.44 8868
3625.01 8364
3625.58 7306
3626.15 6085
3626.72 5360
3627.28 4979
3627.85 4337
3628.42 3937
3628.99 3834
3629.56 3590
3630.12 3591
3630.69 3565
3631.26 3475
3631.83 3413
3632.40 3512
3632.97 3319
3633.53 3275
3634.10 3183
3634.67 3073
3635.24 3181
3635.81 3197
3636.38 3230
3636.95 3106
3637.52 3084
3638.08 2956
3638.65 3096
3639.22 3185
3639.79 3098
3640.36 3178
3640.93 3148
3641.50 3390
3642.07 3121
3642.64 3322
3643.21 3397
3643.78 3682
3644.34 3892
3644.91 4226
3645.48 4100
3646.05 3938
3646.62 4065
3647.19 4314
3647.76 4351
3648.33 4127
3648.90 4132
3649.47 4368
3650.04 4311
3650.61 4004
3651.18 4106
3651.75 4117
3652.32 4176
3652.89 4195
3653.46 4159
3654.03 4201
3654.60 4172
3655.17 4275
3655.74 4371
3656.31 4029
3656.88 4204
3657.45 4207
3658.02 4093
3658.59 4391
3659.16 4244
3659.73 4243
3660.30 4288
3660.87 4531
3661.45 4369
3662.02 4270
3662.59 4093
3663.16 3983
3663.73 3939
3664.30 3939
3664.87 3858
3665.44 3543
3666.01 3457
3666.58 3363
3667.15 3481
3667.73 3643
3668.30 3650
3668.87 3539
3669.44 3508
3670.01 3407
3670.58 3387
3671.15 3341
3671.73 3389
3672.30 3223
3672.87 3237
3673.44 3452
3674.01 3586
3674.58 3475
3675.16 3701
3675.73 3469
3676.30 3810
3676.87 3820
3677.44 3845
3678.01 4033
3678.59 4141
3679.16 4426
3679.73 4232
3680.30 4087
3680.88 3936
3681.45 3988
3682.02 3710
3682.59 3783
3683.16 3378
3683.74 3369
3684.31 3505
3684.88 3406
3685.45 3322
3686.03 3523
3686.60 3551
3687.17 3312
3687.74 3325
3688.32 3298
3688.89 3271
3689.46 3411
3690.04 3460
3690.61 3712
3691.18 3643
3691.76 3509
3692.33 3699
3692.90 3873
3693.47 4032
3694.05 4055
3694.62 3903
3695.19 3791
3695.77 3904
3696.34 3886
3696.91 3659
3697.49 3781
3698.06 3687
3698.64 3629
3699.21 3455
3699.78 3435
3700.36 3370
3700.93 3331
3701.50 3094
3702.08 3225
3702.65 3344
3703.23 3282
3703.80 3374
3704.37 3184
3704.95 3267
3705.52 3179
3706.10 3231
3706.67 3460
3707.24 3363
3707.82 3208
3708.39 3206
3708.97 3361
3709.54 3352
3710.12 3266
3710.69 3265
3711.27 3354
3711.84 3174
3712.41 3067
3712.99 3369
3713.56 3626
3714.14 3416
3714.71 3162
3715.29 3219
3715.86 3332
3716.44 3208
3717.01 3320
3717.59 3349
3718.16 3262
3718.74 3302
3719.31 3372
3719.89 3373
3720.46 3379
3721.04 3238
3721.61 3328
3722.19 3447
3722.77 3445
3723.34 3305
3723.92 3224
3724.49 3315
3725.07 3225
3725.64 3327
3726.22 3139
3726.79 3079
3727.37 3103
3727.95 3117
3728.52 2952
3729.10 2996
3729.67 3069
3730.25 3371
3730.83 3481
3731.40 3474
3731.98 3452
3732.56 3730
3733.13 4060
3733.71 4210
3734.28 4682
3734.86 4979
3735.44 5275
3736.01 5457
3736.59 5779
3737.17 5668
3737.74 5329
3738.32 5308
3738.90 5341
3739.47 5121
3740.05 4886
3740.63 4578
3741.20 4370
3741.78 4219
3742.36 3915
3742.93 3831
3743.51 3638
3744.09 3639
3744.67 3546
3745.24 3494
3745.82 3645
3746.40 3501
3746.97 3654
3747.55 3484
3748.13 3387
3748.71 3509
3749.28 3691
3749.86 3452
3750.44 3434
3751.02 3410
3751.59 3453
3752.17 3509
3752.75 3499
3753.33 3383
3753.91 3521
3754.48 3446
3755.06 3425
3755.64 3677
3756.22 3614
3756.80 3484
3757.37 3345
3757.95 3397
3758.53 3463
3759.11 3547
3759.69 3464
3760.27 3546
3760.84 3577
3761.42 3702
3762.00 3753
3762.58 3797
3763.16 3929
3763.74 3974
3764.31 3961
3764.89 3896
3765.47 3866
3766.05 4083
3766.63 3815
3767.21 3689
3767.79 3579
3768.37 3543
3768.95 3382
3769.52 3293
3770.10 3445
3770.68 3425
3771.26 3389
3771.84 3201
3772.42 3344
3773.00 3321
3773.58 3393
3774.16 3331
3774.74 3253
3775.32 3560
3775.90 3483
3776.48 3594
3777.06 3699
3777.64 3372
3778.22 3304
3778.80 3476
3779.38 3563
3779.96 3461
3780.54 3186
3781.12 3289
3781.70 3506
3782.28 3317
3782.86 3106
3783.44 3208
3784.02 3120
3784.60 3102
3785.18 3223
3785.76 3184
3786.34 3075
3786.92 3158
3787.50 3158
3788.08 3238
3788.66 3227
3789.24 3272
3789.82 3132
3790.40 3192
3790.98 3224
3791.56 3126
3792.14 3110
3792.72 3128
3793.30 3242
3793.89 3291
3794.47 3406
3795.05 3179
3795.63 3064
3796.21 3435
3796.79 3195
3797.37 3196
3797.95 3013
3798.53 3207
3799.12 3411
3799.70 3459
3800.28 3421
3800.86 3276
3801.44 3296
3802.02 3244
3802.60 3266
3803.19 3346
3803.77 3341
3804.35 3582
3804.93 3619
3805.51 3610
3806.10 3610
3806.68 3681
3807.26 3692
3807.84 3720
3808.42 3766
3809.01 3559
3809.59 3533
3810.17 3742
3810.75 3747
3811.33 3705
3811.92 3628
3812.50 3956
3813.08 4084
3813.66 4044
3814.25 4144
3814.83 4217
3815.41 3803
3815.99 3875
3816.58 3841
3817.16 3693
3817.74 4007
3818.32 3901
3818.91 3922
3819.49 3879
3820.07 3718
3820.66 3609
3821.24 3420
3821.82 3387
3822.41 3322
3822.99 3343
3823.57 3416
3824.16 3299
3824.74 3159
3825.32 3054
3825.91 3071
3826.49 3220
3827.07 3158
3827.66 3218
3828.24 3020
3828.82 2985
3829.41 3054
3829.99 3030
3830.57 2964
3831.16 3147
3831.74 3146
3832.33 3252
3832.91 3250
3833.49 3194
3834.08 3217
3834.66 3366
3835.25 3577
3835.83 3462
3836.41 3389
3837.00 3443
3837.58 3456
3838.17 3312
3838.75 3383
3839.34 3493
3839.92 3398
3840.50 3363
3841.09 3414
3841.67 3468
3842.26 3493
3842.84 3408
3843.43 3298
3844.01 3282
3844.60 3353
3845.18 3384
3845.77 3486
3846.35 3379
3846.94 3476
3847.52 3317
3848.11 3268
3848.69 3165
3849.28 3428
3849.86 3381
3850.45 3319
3851.03 3273
3851.62 3376
3852.20 3431
3852.79 3349
3853.37 3469
3853.96 3306
3854.55 3223
3855.13 3611
3855.72 3553
3856.30 3311
3856.89 3228
3857.47 3407
3858.06 3504
3858.65 3625
3859.23 3817
3859.82 4135
3860.40 4466
3860.99 4786
3861.58 5556
3862.16 6050
3862.75 6894
3863.33 7798
3863.92 8602
3864.51 9204
3865.09 9693
3865.68 9671
3866.27 9725
3866.85 9690
3867.44 9002
3868.03 8049
3868.61 7530
3869.20 6444
3869.79 5892
3870.37 5551
3870.96 5002
3871.55 4730
3872.13 4184
3872.72 3949
3873.31 4057
3873.89 3947
3874.48 3789
3875.07 3817
3875.66 3787
3876.24 3926
3876.83 3830
3877.42 3968
3878.00 4048
3878.59 4105
3879.18 3971
3879.77 4138
3880.35 3954
3880.94 3729
3881.53 3840
3882.12 3919
3882.70 3501
3883.29 3706
3883.88 3554
3884.47 3399
3885.06 3517
3885.64 3446
3886.23 3512
3886.82 3237
3887.41 3335
3888.00 3267
3888.58 3402
3889.17 3321
3889.76 3517
3890.35 3555
3890.94 3534
3891.53 3619
3892.11 3694
3892.70 4037
3893.29 4006
3893.88 3933
3894.47 3905
3895.06 4125
3895.65 3957
3896.23 4109
3896.82 4040
3897.41 4034
3898.00 3986
3898.59 3837
3899.18 3914
3899.77 4073
3900.36 4245
3900.95 4137
3901.53 4123
3902.12 4195
3902.71 4143
3903.30 3958
3903.89 3910
3904.48 4044
3905.07 4060
3905.66 3990
3906.25 3811
3906.84 3553
3907.43 3583
3908.02 3316
3908.61 3401
3909.20 3315
3909.79 3256
3910.38 3166
3910.97 3050
3911.56 3146
3912.15 3274
3912.74 3091
3913.33 2899
3913.92 3016
3914.51 2937
3915.10 2937
3915.69 3208
3916.28 3086
3916.87 3089
3917.46 3038
3918.05 2918
3918.64 2831
3919.23 2967
3919.82 2935
3920.41 3073
3921.00 3106
3921.59 3067
3922.18 3182
3922.77 3202
3923.36 3281
3923.95 3249
3924.55 3328
3925.14 3158
3925.73 3123
3926.32 3158
3926.91 3159
3927.50 3126
3928.09 3259
3928.68 3232
3929.27 3207
3929.87 3215
3930.46 3108
3931.05 3041
3931.64 3219
3932.23 3043
3932.82 3120
3933.41 3132
3934.01 3044
3934.60 2898
3935.19 2824
3935.78 2887
3936.37 2973
3936.96 2999
3937.56 2777
3938.15 2861
3938.74 3053
3939.33 3011
3939.92 2832
3940.52 2829
3941.11 3103
3941.70 3097
3942.29 3084
3942.88 3114
3943.48 3099
3944.07 3483
3944.66 3414
3945.25 3452
3945.85 3238
3946.44 3455
3947.03 3526
3947.62 3417
3948.22 3155
3948.81 2946
3949.40 3080
3949.99 3113
3950.59 3054
3951.18 3083
3951.77 3028
3952.37 2922
3952.96 3174
3953.55 3000
3954.15 2897
3954.74 2830
3955.33 2890
3955.93 2906
3956.52 2903
3957.11 2985
3957.71 2903
3958.30 3027
3958.89 3095
3959.49 3125
3960.08 3033
3960.67 3198
3961.27 2967
3961.86 2996
3962.45 2962
3963.05 3183
3963.64 2975
3964.23 2945
3964.83 3071
3965.42 2893
3966.02 3097
3966.61 3116
3967.20 3224
3967.80 3140
3968.39 3168
3968.99 3162
3969.58 3213
3970.18 3179
3970.77 3242
3971.36 3480
3971.96 3429
3972.55 3693
3973.15 3307
3973.74 3400
3974.34 3275
3974.93 3154
3975.53 3122
3976.12 3133
3976.72 3170
3977.31 3068
3977.91 2992
3978.50 3032
3979.10 3217
3979.69 3166
3980.29 3175
3980.88 3047
3981.48 3233
3982.07 3312
3982.67 3375
3983.26 3099
3983.86 3263
3984.45 3121
3985.05 3098
3985.64 3025
3986.24 3087
3986.83 3074
3987.43 3010
3988.03 3039
3988.62 3209
3989.22 3142
3989.81 3188
3990.41 3184
3991.00 3203
3991.60 3130
3992.20 3064
3992.79 3131
3993.39 3156
3993.98 3181
3994.58 3183
3995.18 3368
3995.77 3277
3996.37 3295
3996.97 3418
3997.56 3410
3998.16 3542
3998.75 3654
3999.35 3898
3999.95 3825
4000.54 3820
4001.14 3828
4001.74 3809
4002.33 3824
4002.93 3853
4003.53 3703
4004.12 3695
4004.72 3484
4005.32 3642
4005.92 3774
4006.51 3794
4007.11 3507
4007.71 3588
4008.30 3740
4008.90 3727
4009.50 3753
4010.10 3724
4010.69 3685
4011.29 3866
4011.89 3786
4012.49 3638
4013.08 3553
4013.68 3623
4014.28 3666
4014.88 3776
4015.47 3597
4016.07 4052
4016.67 4208
4017.27 4357
4017.86 4563
4018.46 4990
4019.06 5309
4019.66 5545
4020.26 5729
4020.85 5722
4021.45 5517
4022.05 5798
4022.65 5495
4023.25 5029
4023.85 4783
4024.44 4225
4025.04 4143
4025.64 4129
4026.24 3888
4026.84 3672
4027.44 3644
4028.03 3812
4028.63 3650
4029.23 3850
4029.83 4035
4030.43 4036
4031.03 4205
4031.63 4176
4032.23 4385
4032.83 4384
4033.42 4512
4034.02 4453
4034.62 4309
4035.22 4289
4035.82 4227
4036.42 3936
4037.02 3891
4037.62 3758
4038.22 3624
4038.82 3626
4039.42 3557
4040.02 3467
4040.62 3361
4041.22 3329
4041.82 3381
4042.41 3188
4043.01 3291
4043.61 3241
4044.21 3184
4044.81 3341
4045.41 3525
4046.01 3654
4046.61 3436
4047.21 3375
4047.81 3588
4048.41 3664
4049.01 3710
4049.61 3671
4050.21 3853
4050.82 3890
4051.42 3803
4052.02 3765
4052.62 3864
4053.22 3788
4053.82 3632
4054.42 3670
4055.02 3640
4055.62 3551
4056.22 3533
4056.82 3602
4057.42 3505
4058.02 3397
4058.62 3343
4059.22 3346
4059.83 3365
4060.43 3435
4061.03 3497
4061.63 3350
4062.23 3360
4062.83 3301
4063.43 3198
4064.03 3270
4064.63 3212
4065.24 3236
4065.84 3171
4066.44 3071
4067.04 3171
4067.64 3155
4068.24 3048
4068.85 3128
4069.45 3218
4070.05 3030
4070.65 2998
4071.25 2917
4071.85 3199
4072.46 3291
4073.06 3026
4073.66 2959
4074.26 3127
4074.86 3154
4075.47 3131
4076.07 2986
4076.67 3036
4077.27 3265
4077.88 3060
4078.48 3191
4079.08 3200
4079.68 3107
4080.29 3127
4080.89 3272
4081.49 3108
4082.09 3012
4082.70 3043
4083.30 3001
4083.90 2972
4084.50 2929
4085.11 2823
4085.71 2873
4086.31 2858
4086.92 2915
4087.52 3040
4088.12 2910
4088.72 2820
4089.33 2902
4089.93 2995
4090.53 3087
4091.14 3106
4091.74 3260
4092.34 3135
4092.95 3084
4093.55 3057
4094.16 3214
4094.76 3327
4095.36 3263
4095.97 3038
4096.57 3081
4097.17 3130
4097.78 3313
4098.38 3468
4098.98 3445
4099.59 3484
4100.19 3360
4100.80 3196
4101.40 3204
4102.00 3075
4102.61 3071
4103.21 3098
4103.82 3055
4104.42 3101
4105.03 2975
4105.63 3161
4106.23 2886
4106.84 2770
4107.44 2948
4108.05 2968
4108.65 3041
4109.26 2931
4109.86 3212
4110.47 3012
4111.07 2875
4111.68 2925
4112.28 3015
4112.89 2948
4113.49 3040
4114.10 2972
4114.70 2937
4115.31 3003
4115.91 2925
4116.52 3018
4117.12 3126
4117.73 3080
4118.33 2846
4118.94 2936
4119.54 2757
4120.15 2980
4120.75 3002
4121.36 2769
4121.97 2962
4122.57 3016
4123.18 2969
4123.78 3169
4124.39 3098
4124.99 3249
4125.60 3298
4126.21 3304
4126.81 3518
4127.42 3815
4128.02 4120
4128.63 3929
4129.24 3843
4129.84 3852
4130.45 3755
4131.05 3748
4131.66 3650
4132.27 3593
4132.87 3654
4133.48 3520
4134.09 3365
4134.69 3392
4135.30 3229
4135.91 3173
4136.51 3116
4137.12 3226
4137.73 3219
4138.33 3058
4138.94 3223
4139.55 3447
4140.15 3313
4140.76 3176
4141.37 3245
4141.97 3422
4142.58 3439
4143.19 3552
4143.80 3579
4144.40 3563
4145.01 3618
4145.62 3580
4146.22 3693
4146.83 3525
4147.44 3559
4148.05 3749
4148.65 3727
4149.26 3392
4149.87 3418
4150.48 3276
4151.09 3100
4151.69 3173
4152.30 3026
4152.91 3000
4153.52 2995
4154.12 2984
4154.73 2698
4155.34 2746
4155.95 2769
4156.56 2838
4157.16 2934
4157.77 2787
4158.38 2891
4158.99 2931
4159.60 2967
4160.21 2711
4160.81 2806
4161.42 2882
4162.03 2649
4162.64 2819
4163.25 3001
4163.86 2696
4164.47 2745
4165.08 2897
4165.68 2561
4166.29 2731
4166.90 2969
4167.51 3262
4168.12 3390
4168.73 3426
4169.34 3362
4169.95 3142
4170.56 2992
4171.16 3211
4171.77 2995
4172.38 3212
4172.99 3008
4173.60 3064
4174.21 3073
4174.82 2849
4175.43 2921
4176.04 3070
4176.65 2972
4177.26 2949
4177.87 3000
4178.48 3071
4179.09 3066
4179.70 3043
4180.31 3152
4180.92 3075
4181.53 3177
4182.14 3213
4182.75 2975
4183.36 3010
4183.97 2979
4184.58 3052
4185.19 2906
4185.80 3043
4186.41 2937
4187.02 2874
4187.63 2955
4188.24 2990
4188.85 2938
4189.46 2922
4190.07 2928
4190.68 3087
4191.29 2805
4191.90 2836
4192.51 2848
4193.13 2911
4193.74 2786
4194.35 2911
4194.96 2994
4195.57 3089
4196.18 3163
4196.79 3259
4197.40 3212
4198.01 3172
4198.62 3006
4199.24 3269
4199.85 3229
4200.46 3139
4201.07 3148
4201.68 3065
4202.29 2990
4202.90 3181
4203.52 3180
4204.13 3119
4204.74 2869
4205.35 3040
4205.96 3118
4206.57 2903
4207.19 2913
4207.80 3123
4208.41 3053
4209.02 2962
4209.63 2946
4210.25 3009
4210.86 2950
4211.47 2988
4212.08 3115
4212.69 2955
4213.31 2745
4213.92 2920
4214.53 3089
4215.14 3042
4215.76 3041
4216.37 2963
4216.98 3075
4217.59 3385
4218.21 3261
4218.82 3231
4219.43 3392
4220.04 3621
4220.66 3603
4221.27 3601
4221.88 4069
4222.50 4362
4223.11 4187
4223.72 4377
4224.33 4774
4224.95 5027
4225.56 5304
4226.17 5641
4226.79 5560
4227.40 5523
4228.01 5329
4228.63 5336
4229.24 5516
4229.85 5376
4230.47 5292
4231.08 4927
4231.69 5114
4232.31 5259
4232.92 5165
4233.54 5134
4234.15 5049
4234.76 4859
4235.38 4886
4235.99 4477
4236.61 4434
4237.22 4175
4237.83 3895
4238.45 3774
4239.06 3519
4239.68 3549
4240.29 3421
4240.90 3410
4241.52 3531
4242.13 3514
4242.75 3305
4243.36 3452
4243.98 3402
4244.59 3425
4245.21 3301
4245.82 3057
4246.43 3061
4247.05 2901
4247.66 3025
4248.28 3096
4248.89 3016
4249.51 3001
4250.12 2921
4250.74 3175
4251.35 3134
4251.97 3178
4252.58 3324
4253.20 3306
4253.81 3405
4254.43 3500
4255.04 3491
4255.66 3756
4256.28 3752
4256.89 3582
4257.51 3758
4258.12 3587
4258.74 3571
4259.35 3686
4259.97 3603
4260.58 3750
4261.20 3706
4261.82 3677
4262.43 3612
4263.05 3631
4263.66 3564
4264.28 3307
4264.90 3323
4265.51 3268
4266.13 3419
4266.74 3633
4267.36 3544
4267.98 3549
4268.59 3645
4269.21 3471
4269.82 3558
4270.44 3452
4271.06 3494
4271.67 3598
4272.29 3298
4272.91 3457
4273.52 3161
4274.14 3280
4274.76 3010
4275.37 3126
4275.99 3088
4276.61 2902
4277.22 2903
4277.84 3133
4278.46 2906
4279.08 3040
4279.69 3016
4280.31 2947
4280.93 2838
4281.54 2883
4282.16 2952
4282.78 2812
4283.40 2750
4284.01 2917
4284.63 2791
4285.25 2841
4285.87 2898
4286.48 2718
4287.10 2736
4287.72 2769
4288.34 2928
4288.95 3006
4289.57 3036
4290.19 2904
4290.81 2918
4291.43 2995
4292.04 3217
4292.66 3131
4293.28 2869
4293.90 2796
4294.52 2827
4295.13 2891
4295.75 3054
4296.37 2784
4296.99 2595
4297.61 2751
4298.23 2769
4298.84 2912
4299.46 2991
4300.08 2860
4300.70 2928
4301.32 2840
4301.94 3008
4302.56 2917
4303.17 2891
4303.79 3005
4304.41 2935
4305.03 2970
4305.65 2838
4306.27 2980
4306.89 3098
4307.51 3196
4308.13 2997
4308.75 2804
4309.36 2778
4309.98 2768
4310.60 2708
4311.22 2788
4311.84 2894
4312.46 2858
4313.08 2864
4313.70 2804
4314.32 2763
4314.94 2788
4315.56 2851
4316.18 2745
4316.80 2614
4317.42 2747
4318.04 2757
4318.66 2712
4319.28 2629
4319.90 2610
4320.52 2884
4321.14 2770
4321.76 2643
4322.38 2617
4323.00 2498
4323.62 2484
4324.24 2637
4324.86 2650
4325.48 2702
4326.10 2706
4326.72 2953
4327.34 2897
4327.96 2950
4328.58 2753
4329.20 2870
4329.82 3010
4330.44 2879
4331.07 2943
4331.69 3003
4332.31 2875
4332.93 2767
4333.55 2782
4334.17 2784
4334.79 2825
4335.41 2651
4336.03 2802
4336.65 2881
4337.28 2946
4337.90 3001
4338.52 2987
4339.14 3052
4339.76 3267
4340.38 3235
4341.00 3244
4341.63 3296
4342.25 3614
4342.87 3503
4343.49 3461
4344.11 3671
4344.73 3676
4345.36 3574
4345.98 3836
4346.60 3896
4347.22 4252
4347.84 4580
4348.47 4586
4349.09 5008
4349.71 5240
4350.33 5417
4350.95 5472
4351.58 5462
4352.20 5303
4352.82 5288
4353.44 5085
4354.07 4781
4354.69 4311
4355.31 4032
4355.93 3748
4356.56 3453
4357.18 3464
4357.80 3168
4358.42 3205
4359.05 3122
4359.67 3287
4360.29 3129
4360.92 3118
4361.54 3077
4362.16 3008
4362.78 3050
4363.41 3215
4364.03 3118
4364.65 3117
4365.28 3196
4365.90 3169
4366.52 3115
4367.15 3247
4367.77 2994
4368.39 3188
4369.02 3133
4369.64 3126
4370.26 3288
4370.89 3121
4371.51 3076
4372.14 2899
4372.76 2976
4373.38 2863
4374.01 2763
4374.63 2744
4375.25 2878
4375.88 2866
4376.50 2799
4377.13 2780
4377.75 2620
4378.37 2774
4379.00 2835
4379.62 2873
4380.25 2865
4380.87 2858
4381.50 2824
4382.12 2765
4382.75 2919
4383.37 3048
4383.99 2967
4384.62 2967
4385.24 2882
4385.87 3056
4386.49 3047
4387.12 3179
4387.74 3218
4388.37 3049
4388.99 3173
4389.62 3152
4390.24 3079
4390.87 3010
4391.49 3077
4392.12 3260
4392.74 3213
4393.37 3345
4393.99 3381
4394.62 3367
4395.24 3389
4395.87 3517
4396.49 3364
4397.12 3369
4397.75 3504
4398.37 3385
4399.00 3210
4399.62 2943
4400.25 2967
4400.87 2989
4401.50 3042
4402.13 3181
4402.75 3276
4403.38 3313
4404.00 3265
4404.63 3215
4405.26 3233
4405.88 3163
4406.51 3232
4407.13 3273
4407.76 3430
4408.39 3179
4409.01 3282
4409.64 3108
4410.27 3171
4410.89 3171
4411.52 3210
4412.15 3141
4412.77 2996
4413.40 3228
4414.03 3119
4414.65 2939
4415.28 3095
4415.91 3145
4416.53 2893
4417.16 2941
4417.79 3051
4418.41 3097
4419.04 3069
4419.67 3147
4420.30 3181
4420.92 3029
4421.55 3030
4422.18 3245
4422.80 3262
4423.43 3403
4424.06 3502
4424.69 3366
4425.31 3142
4425.94 3155
4426.57 3156
4427.20 3256
4427.82 3133
4428.45 2929
4429.08 2793
4429.71 2658
4430.34 2645
4430.96 2569
4431.59 2600
4432.22 2640
4432.85 2537
4433.48 2479
4434.10 2563
4434.73 2532
4435.36 2593
4435.99 2628
4436.62 2809
4437.25 2689
4437.87 2691
4438.50 2673
4439.13 2698
4439.76 2605
4440.39 2740
4441.02 2760
4441.64 2787
4442.27 2612
4442.90 2622
4443.53 2634
4444.16 2639
4444.79 2565
4445.42 2622
4446.05 2741
4446.68 2753
4447.30 2574
4447.93 2504
4448.56 2494
4449.19 2481
4449.82 2606
4450.45 2605
4451.08 2719
4451.71 2769
4452.34 2749
4452.97 2854
4453.60 2789
4454.23 2717
4454.86 2748
4455.49 2844
4456.12 2732
4456.75 2712
4457.38 2682
4458.01 2877
4458.64 2877
4459.27 2738
4459.90 2876
4460.53 2941
4461.16 2780
4461.79 2647
4462.42 2559
4463.05 2700
4463.68 2734
4464.31 2611
4464.94 2706
4465.57 2583
4466.20 2539
4466.83 2730
4467.46 2660
4468.09 2540
4468.72 2558
4469.35 2578
4469.98 2454
4470.61 2397
4471.24 2475
4471.87 2590
4472.50 2528
4473.13 2458
4473.77 2409
4474.40 2324
4475.03 2476
4475.66 2601
4476.29 2500
4476.92 2508
4477.55 2414
4478.18 2546
4478.82 2559
4479.45 2510
4480.08 2605
4480.71 2563
4481.34 2506
4481.97 2695
4482.60 2629
4483.24 2705
4483.87 2746
4484.50 2657
4485.13 2645
4485.76 2768
4486.39 2666
4487.03 2773
4487.66 2924
4488.29 2647
4488.92 2814
4489.55 2873
4490.19 2704
4490.82 2758
4491.45 2871
4492.08 2746
4492.71 2768
4493.35 2783
4493.98 2837
4494.61 2976
4495.24 2766
4495.88 2832
4496.51 2830
4497.14 2727
4497.77 2666
4498.41 2693
4499.04 2725
4499.67 2840
4500.31 2664
4500.94 2742
4501.57 2725
4502.20 2870
4502.84 3000
4503.47 3142
4504.10 3279
4504.74 3445
4505.37 3524
4506.00 3642
4506.64 3487
4507.27 3776
4507.90 3954
4508.54 3800
4509.17 3750
4509.80 3634
4510.44 3671
4511.07 3454
4511.70 3188
4512.34 3115
4512.97 3095
4513.60 3200
4514.24 3021
4514.87 2955
4515.51 2993
4516.14 3010
4516.77 2859
4517.41 2765
4518.04 2832
4518.68 2932
4519.31 2905
4519.94 2994
4520.58 2945
4521.21 2995
4521.85 2826
4522.48 2937
4523.12 3009
4523.75 3019
4524.39 3074
4525.02 2943
4525.65 2969
4526.29 2990
4526.92 3007
4527.56 3089
4528.19 3132
4528.83 3293
4529.46 3320
4530.10 3312
4530.73 3591
4531.37 4031
4532.00 4609
4532.64 5132
4533.27 5840
4533.91 6141
4534.54 6953
4535.18 7553
4535.81 7859
4536.45 8162
4537.09 7692
4537.72 7346
4538.36 7008
4538.99 6333
4539.63 5525
4540.26 5028
4540.90 4799
4541.53 4339
4542.17 3882
4542.81 3732
4543.44 3640
4544.08 3477
4544.71 3285
4545.35 3129
4545.99 3021
4546.62 3171
4547.26 3307
4547.89 3411
4548.53 3539
4549.17 3764
4549.80 4252
4550.44 4387
4551.08 4287
4551.71 4776
4552.35 4846
4552.98 4768
4553.62 4848
4554.26 4968
4554.89 4807
4555.53 4464
4556.17 4161
4556.80 4020
4557.44 3853
4558.08 3567
4558.72 3388
4559.35 3435
4559.99 3203
4560.63 3118
4561.26 3105
4561.90 3192
4562.54 3075
4563.17 2904
4563.81 3089
4564.45 2986
4565.09 3110
4565.72 3081
4566.36 3105
4567.00 3147
4567.64 3141
4568.27 3190
4568.91 3028
4569.55 3181
4570.19 3269
4570.82 3193
4571.46 3089
4572.10 3385
4572.74 3528
4573.38 3713
4574.01 3471
4574.65 3406
4575.29 3265
4575.93 3012
4576.57 3125
4577.20 3105
4577.84 3060
4578.48 3008
4579.12 2965
4579.76 2947
4580.40 2926
4581.04 2929
4581.67 2832
4582.31 2798
4582.95 2806
4583.59 2749
4584.23 2752
4584.87 2928
4585.51 2777
4586.14 2922
4586.78 2878
4587.42 2893
4588.06 2996
4588.70 2866
4589.34 3197
4589.98 2951
4590.62 2810
4591.26 2889
4591.90 2834
4592.54 2940
4593.17 2994
4593.81 3051
4594.45 2945
4595.09 2950
4595.73 2717
4596.37 2767
4597.01 2883
4597.65 2766
4598.29 2594
4598.93 2575
4599.57 2420
4600.21 2476
4600.85 2585
4601.49 2539
4602.13 2595
4602.77 2474
4603.41 2562
4604.05 2568
4604.69 2518
4605.33 2609
4605.97 2507
4606.61 2467
4607.25 2501
4607.89 2467
4608.53 2619
4609.17 2526
4609.81 2612
4610.45 2568
4611.09 2823
4611.73 2784
4612.38 2758
4613.02 2620
4613.66 2665
4614.30 2691
4614.94 2793
4615.58 2709
4616.22 2821
4616.86 2764
4617.50 2626
4618.14 2637
4618.78 2641
4619.43 2736
4620.07 2550
4620.71 2542
4621.35 2480
4621.99 2643
4622.63 2598
4623.27 2364
4623.91 2356
4624.56 2431
4625.20 2290
4625.84 2455
4626.48 2455
4627.12 2466
4627.76 2599
4628.41 2560
4629.05 2523
4629.69 2435
4630.33 2430
4630.97 2463
4631.62 2364
4632.26 2373
4632.90 2311
4633.54 2313
4634.18 2299
4634.83 2413
4635.47 2356
4636.11 2476
4636.75 2551
4637.40 2365
4638.04 2394
4638.68 2513
4639.32 2349
4639.97 2373
4640.61 2359
4641.25 2548
4641.89 2605
4642.54 2583
4643.18 2654
4643.82 2548
4644.46 2573
4645.11 2599
4645.75 2653
4646.39 2567
4647.04 2505
4647.68 2310
4648.32 2329
4648.97 2260
4649.61 2432
4650.25 2535
4650.90 2516
4651.54 2486
4652.18 2455
4652.83 2398
4653.47 2480
4654.11 2622
4654.76 2631
4655.40 2637
4656.04 2697
4656.69 2659
4657.33 2780
4657.98 2614
4658.62 2577
4659.26 2550
4659.91 2526
4660.55 2370
4661.20 2396
4661.84 2508
4662.48 2389
4663.13 2339
4663.77 2362
4664.42 2342
4665.06 2472
4665.71 2314
4666.35 2239
4666.99 2253
4667.64 2345
4668.28 2366
4668.93 2134
4669.57 2198
4670.22 2298
4670.86 2181
4671.51 2161
4672.15 2194
4672.80 2377
4673.44 2457
4674.09 2314
4674.73 2384
4675.38 2400
4676.02 2225
4676.67 2185
4677.31 2178
4677.96 2128
4678.60 2135
4679.25 2101
4679.89 2167
4680.54 2368
4681.18 2379
4681.83 2307
4682.47 2115
4683.12 2130
4683.77 2395
4684.41 2379
4685.06 2332
4685.70 2315
4686.35 2489
4686.99 2281
4687.64 2356
4688.29 2416
4688.93 2329
4689.58 2350
4690.22 2336
4690.87 2420
4691.52 2265
4692.16 2301
4692.81 2337
4693.45 2256
4694.10 2272
4694.75 2266
4695.39 2346
4696.04 2283
4696.69 2328
4697.33 2303
4697.98 2307
4698.63 2459
4699.27 2370
4699.92 2394
4700.57 2584
4701.21 2612
4701.86 2592
4702.51 2396
4703.15 2490
4703.80 2359
4704.45 2633
4705.10 2559
4705.74 2480
4706.39 2597
4707.04 2528
4707.68 2360
4708.33 2266
4708.98 2355
4709.63 2345
4710.27 2394
4710.92 2418
4711.57 2418
4712.22 2353
4712.86 2473
4713.51 2407
4714.16 2316
4714.81 2366
4715.45 2587
4716.10 2522
4716.75 2383
4717.40 2407
4718.05 2254
4718.69 2296
4719.34 2318
4719.99 2288
4720.64 2269
4721.29 2471
4721.94 2438
4722.58 2548
4723.23 2463
4723.88 2570
4724.53 2461
4725.18 2624
4725.83 2586
4726.47 2567
4727.12 2464
4727.77 2642
4728.42 2548
4729.07 2624
4729.72 2540
4730.37 2506
4731.02 2389
4731.66 2315
4732.31 2382
4732.96 2302
4733.61 2392
4734.26 2427
4734.91 2259
4735.56 2257
4736.21 2279
4736.86 2365
4737.51 2434
4738.16 2274
4738.81 2321
4739.45 2308
4740.10 2412
4740.75 2375
4741.40 2263
4742.05 2531
4742.70 2566
4743.35 2633
4744.00 2560
4744.65 2714
4745.30 2687
4745.95 2767
4746.60 2805
4747.25 2512
4747.90 2497
4748.55 2541
4749.20 2490
4749.85 2546
4750.50 2525
4751.15 2625
4751.80 2620
4752.45 2765
4753.10 2681
4753.75 2810
4754.40 2691
4755.05 2827
4755.71 3021
4756.36 3141
4757.01 3283
4757.66 3216
4758.31 3101
4758.96 3166
4759.61 2971
4760.26 2841
4760.91 2746
4761.56 2740
4762.21 2720
4762.86 2590
4763.52 2599
4764.17 2620
4764.82 2589
4765.47 2731
4766.12 2747
4766.77 2872
4767.42 3040
4768.07 2954
4768.73 3088
4769.38 2970
4770.03 2800
4770.68 2782
4771.33 2704
4771.98 2455
4772.64 2445
4773.29 2375
4773.94 2270
4774.59 2324
4775.24 2200
4775.89 2166
4776.55 2164
4777.20 2044
4777.85 2212
4778.50 2281
4779.15 2300
4779.81 2184
4780.46 2239
4781.11 2248
4781.76 2266
4782.42 2192
4783.07 2226
4783.72 2310
4784.37 2328
4785.03 2395
4785.68 2297
4786.33 2227
4786.98 2206
4787.64 2321
4788.29 2261
4788.94 2167
4789.60 2304
4790.25 2315
4790.90 2284
4791.55 2141
4792.21 2349
4792.86 2331
4793.51 2356
4794.17 2271
4794.82 2266
4795.47 2258
4796.13 2314
4796.78 2196
4797.43 2235
4798.09 2371
4798.74 2316
4799.39 2338
4800.05 2405
4800.70 2456
4801.36 2476
4802.01 2387
4802.66 2275
4803.32 2351
4803.97 2245
4804.62 2267
4805.28 2306
4805.93 2290
4806.59 2206
4807.24 2420
4807.89 2386
4808.55 2481
4809.20 2394
4809.86 2218
4810.51 2016
4811.17 2193
4811.82 2407
4812.47 2257
4813.13 2235
4813.78 2084
4814.44 2173
4815.09 2167
4815.75 2311
4816.40 2314
4817.06 2253
4817.71 2217
4818.37 2270
4819.02 2309
4819.68 2252
4820.33 2460
4820.99 2454
4821.64 2408
4822.30 2503
4822.95 2537
4823.61 2548
4824.26 2500
4824.92 2564
4825.57 2748
4826.23 2617
4826.88 2513
4827.54 2452
4828.19 2401
4828.85 2416
4829.51 2290
4830.16 2448
4830.82 2343
4831.47 2436
4832.13 2463
4832.78 2572
4833.44 2349
4834.10 2382
4834.75 2464
4835.41 2571
4836.06 2544
4836.72 2593
4837.38 2674
4838.03 2741
4838.69 2859
4839.34 2984
4840.00 3022
4840.66 3149
4841.31 3147
4841.97 2973
4842.63 3037
4843.28 2854
4843.94 2995
4844.60 2958
4845.25 2795
4845.91 2783
4846.57 2737
4847.22 2838
4847.88 2524
4848.54 2548
4849.19 2488
4849.85 2667
4850.51 2716
4851.17 2812
4851.82 2769
4852.48 2953
4853.14 3042
4853.79 3051
4854.45 3343
4855.11 3094
4855.77 3097
4856.42 3173
4857.08 3028
4857.74 2777
4858.40 2590
4859.05 2676
4859.71 2754
4860.37 2789
4861.03 2813
4861.68 2772
4862.34 2850
4863.00 2806
4863.66 2809
4864.32 2639
4864.97 2672
4865.63 3005
4866.29 2909
4866.95 2847
4867.61 3001
4868.26 3006
4868.92 2885
4869.58 2954
4870.24 2893
4870.90 2856
4871.56 2777
4872.21 2748
4872.87 2746
4873.53 2703
4874.19 2734
4874.85 2876
4875.51 2669
4876.17 2757
4876.83 2810
4877.48 2679
4878.14 2741
4878.80 2786
4879.46 2896
4880.12 2901
4880.78 2784
4881.44 2876
4882.10 2730
4882.76 2919
4883.42 2830
4884.08 2974
4884.73 2861
4885.39 2691
4886.05 2710
4886.71 2808
4887.37 2677
4888.03 2557
4888.69 2552
4889.35 2528
4890.01 2400
4890.67 2338
4891.33 2512
4891.99 2548
4892.65 2439
4893.31 2470
4893.97 2581
4894.63 2445
4895.29 2452
4895.95 2702
4896.61 2562
4897.27 2576
4897.93 2630
4898.59 2634
4899.25 2492
4899.91 2398
4900.57 2344
4901.23 2466
4901.89 2343
4902.55 2516
4903.21 2297
4903.88 2191
4904.54 2377
4905.20 2475
4905.86 2280
4906.52 2153
4907.18 2297
4907.84 2346
4908.50 2364
4909.16 2189
4909.82 2244
4910.48 2258
4911.15 2257
4911.81 2076
4912.47 2154
4913.13 2284
4913.79 2202
4914.45 2369
4915.11 2283
4915.77 2266
4916.44 2169
4917.10 2254
4917.76 2199
4918.42 2124
4919.08 2278
4919.74 2138
4920.41 2114
4921.07 2161
4921.73 2063
4922.39 1940
4923.05 2012
4923.72 2178
4924.38 2154
4925.04 2153
4925.70 2116
4926.36 2136
4927.03 2020
4927.69 2091
4928.35 1975
4929.01 2047
4929.67 1984
4930.34 2053
4931.00 2116
4931.66 1922
4932.32 2005
4932.99 1932
4933.65 2103
4934.31 1998
4934.98 1991
4935.64 2016
4936.30 2100
4936.96 2215
4937.63 2238
4938.29 2195
4938.95 2266
4939.62 2243
4940.28 2198
4940.94 2070
4941.61 2075
4942.27 2110
4942.93 2043
4943.60 2009
4944.26 1975
4944.92 2122
4945.59 2052
4946.25 1988
4946.91 1958
4947.58 1980
4948.24 2125
4948.90 2011
4949.57 2145
4950.23 2216
4950.89 1962
4951.56 2020
4952.22 2045
4952.89 1974
4953.55 1991
4954.21 2102
4954.88 2012
4955.54 2020
4956.21 2074
4956.87 1954
4957.53 1947
4958.20 1978
4958.86 1991
4959.53 1969
4960.19 2001
4960.86 2088
4961.52 2065
4962.19 2050
4962.85 2022
4963.52 1827
4964.18 1916
4964.84 1983
4965.51 2091
4966.17 2086
4966.84 2228
4967.50 2226
4968.17 2233
4968.83 2196
4969.50 2108
4970.16 2061
4970.83 2188
4971.49 2114
4972.16 2164
4972.82 2076
4973.49 2001
4974.16 2030
4974.82 2195
4975.49 2138
4976.15 2031
4976.82 2006
4977.48 1944
4978.15 2105
4978.81 2142
4979.48 2264
4980.15 2213
4980.81 2192
4981.48 2209
4982.14 2141
4982.81 2189
4983.48 2132
4984.14 2070
4984.81 2136
4985.47 2145
4986.14 2106
4986.81 2119
4987.47 2235
4988.14 2222
4988.80 2166
4989.47 2218
4990.14 2388
4990.80 2334
4991.47 2374
4992.14 2454
4992.80 2455
4993.47 2348
4994.14 2453
4994.80 2531
4995.47 2488
4996.14 2508
4996.80 2334
4997.47 2198
4998.14 2251
4998.81 2223
4999.47 2100
5000.14 2190
5000.81 2034
5001.47 2063
5002.14 2004
5002.81 1975
5003.48 1983
5004.14 1871
5004.81 1895
5005.48 1938
5006.15 1877
5006.81 1882
5007.48 1959
5008.15 2029
5008.82 2130
5009.48 2158
5010.15 2101
5010.82 2023
5011.49 1950
5012.16 2089
5012.82 2169
5013.49 2078
5014.16 2086
5014.83 2089
5015.50 2038
5016.16 2178
5016.83 2057
5017.50 2091
5018.17 2033
5018.84 2067
5019.50 2056
5020.17 2068
5020.84 2212
5021.51 2150
5022.18 2286
5022.85 2280
5023.52 2469
5024.19 2472
5024.85 2413
5025.52 2461
5026.19 2578
5026.86 2627
5027.53 2650
5028.20 2661
5028.87 2592
5029.54 2556
5030.21 2576
5030.87 2497
5031.54 2401
5032.21 2281
5032.88 2325
5033.55 2287
5034.22 2262
5034.89 2171
5035.56 2152
5036.23 2172
5036.90 2124
5037.57 2154
5038.24 2083
5038.91 2166
5039.58 2110
5040.25 2211
5040.92 2284
5041.59 2243
5042.26 2185
5042.93 2279
5043.60 2303
5044.27 2301
5044.94 2123
5045.61 2086
5046.28 2154
5046.95 2328
5047.62 2344
5048.29 2307
5048.96 2237
5049.63 2365
5050.30 2483
5050.97 2458
5051.64 2389
5052.31 2309
5052.98 2283
5053.65 2208
5054.32 2213
5054.99 2173
5055.66 2135
5056.34 2065
5057.01 2162
5057.68 2017
5058.35 1995
5059.02 2103
5059.69 2083
5060.36 2098
5061.03 2227
5061.70 2064
5062.38 2125
5063.05 2107
5063.72 2093
5064.39 2036
5065.06 2114
5065.73 2120
5066.40 2317
5067.08 2182
5067.75 2160
5068.42 2102
5069.09 2112
5069.76 2072
5070.43 2059
5071.11 2077
5071.78 2095
5072.45 2108
5073.12 1954
5073.79 2115
5074.47 2114
5075.14 2036
5075.81 2014
5076.48 2035
5077.15 2068
5077.83 2076
5078.50 2142
5079.17 1944
5079.84 2060
5080.52 1994
5081.19 1973
5081.86 2076
5082.53 1980
5083.21 2008
5083.88 2139
5084.55 2299
5085.22 2310
5085.90 2219
5086.57 2206
5087.24 2292
5087.92 2261
5088.59 2166
5089.26 2144
5089.93 2166
5090.61 2151
5091.28 2092
5091.95 2163
5092.63 2393
5093.30 2458
5093.97 2449
5094.65 2529
5095.32 2719
5095.99 2678
5096.67 2714
5097.34 2592
5098.02 2489
5098.69 2443
5099.36 2397
5100.04 2370
5100.71 2305
5101.38 2190
5102.06 2058
5102.73 1996
5103.41 1985
5104.08 2082
5104.75 1992
5105.43 2008
5106.10 2068
5106.78 2055
5107.45 2011
5108.12 2166
5108.80 2059
5109.47 2192
5110.15 2105
5110.82 2234
5111.50 2187
5112.17 2217
5112.85 2225
5113.52 2200
5114.20 2131
5114.87 2426
5115.54 2329
5116.22 2178
5116.89 2145
5117.57 2078
5118.24 2026
5118.92 2208
5119.59 2209
5120.27 2085
5120.94 2023
5121.62 2186
5122.30 2180
5122.97 2034
5123.65 2238
5124.32 2319
5125.00 2187
5125.67 2171
5126.35 2246
5127.02 2117
5127.70 2075
5128.37 2218
5129.05 2113
5129.73 2231
5130.40 2161
5131.08 2070
5131.75 2039
5132.43 2104
5133.10 2038
5133.78 1966
5134.46 2045
5135.13 2091
5135.81 2062
5136.49 2081
5137.16 2137
5137.84 2123
5138.51 2005
5139.19 2020
5139.87 2215
5140.54 2197
5141.22 2105
5141.90 2156
5142.57 2182
5143.25 2313
5143.93 2255
5144.60 2293
5145.28 2261
5145.96 2214
5146.63 2285
5147.31 2187
5147.99 2218
5148.66 2232
5149.34 2153
5150.02 2094
5150.69 2135
5151.37 2119
5152.05 2104
5152.73 2018
5153.40 1848
5154.08 1860
5154.76 1929
5155.44 1814
5156.11 1953
5156.79 2092
5157.47 1894
5158.15 1953
5158.82 1946
5159.50 1996
5160.18 1986
5160.86 1909
5161.53 1750
5162.21 1830
5162.89 1883
5163.57 2048
5164.25 1907
5164.92 1910
5165.60 1781
5166.28 1869
5166.96 1874
5167.64 1789
5168.31 1867
5168.99 1880
5169.67 1903
5170.35 2121
5171.03 2021
5171.71 1962
5172.39 1941
5173.06 1911
5173.74 1987
5174.42 1884
5175.10 1896
5175.78 2019
5176.46 1892
5177.14 1902
5177.82 1854
5178.49 1912
5179.17 1927
5179.85 1847
5180.53 1807
5181.21 1870
5181.89 1982
5182.57 1813
5183.25 1880
5183.93 1832
5184.61 2009
5185.29 2012
5185.97 2019
5186.64 2055
5187.32 1932
5188.00 1860
5188.68 1885
5189.36 1953
5190.04 1951
5190.72 1904
5191.40 1892
5192.08 1995
5192.76 1998
5193.44 1886
5194.12 1878
5194.80 1845
5195.48 1807
5196.16 1703
5196.84 1775
5197.52 1825
5198.20 1748
5198.88 1731
5199.56 1797
5200.24 1849
5200.92 1748
5201.60 1917
5202.28 1814
5202.96 1887
5203.65 1975
5204.33 1842
5205.01 1920
5205.69 1811
5206.37 1915
5207.05 1970
5207.73 1921
5208.41 1974
5209.09 1962
5209.77 1752
5210.45 1770
5211.13 1947
5211.82 1932
5212.50 2108
5213.18 2095
5213.86 1990
5214.54 1931
5215.22 2069
5215.90 1987
5216.58 1975
5217.27 1934
5217.95 2011
5218.63 2163
5219.31 1939
5219.99 1920
5220.67 1889
5221.36 1997
5222.04 1995
5222.72 1949
5223.40 2069
5224.08 2083
5224.77 1953
5225.45 2022
5226.13 1946
5226.81 2010
5227.49 1913
5228.18 1934
5228.86 1958
5229.54 1909
5230.22 1925
5230.91 1977
5231.59 1927
5232.27 1905
5232.95 1953
5233.63 1923
5234.32 2069
5235.00 1988
5235.68 1977
5236.37 2040
5237.05 1952
5237.73 1893
5238.41 1893
5239.10 2051
5239.78 2120
5240.46 2106
5241.15 2158
5241.83 2168
5242.51 2324
5243.20 2171
5243.88 2223
5244.56 2240
5245.24 2124
5245.93 2217
5246.61 2144
5247.29 2170
5247.98 2035
5248.66 2127
5249.35 2161
5250.03 2298
5250.71 2317
5251.40 2295
5252.08 2363
5252.76 2342
5253.45 2255
5254.13 2246
5254.82 2340
5255.50 2341
5256.18 2394
5256.87 2299
5257.55 2104
5258.24 2139
5258.92 2014
5259.60 1942
5260.29 1941
5260.97 2020
5261.66 2110
5262.34 1901
5263.03 1905
5263.71 2004
5264.40 2017
5265.08 2052
5265.76 2006
5266.45 2073
5267.13 2091
5267.82 2093
5268.50 2086
5269.19 2121
5269.87 2045
5270.56 2120
5271.24 2121
5271.93 2071
5272.61 1961
5273.30 1904
5273.98 2001
5274.67 1981
5275.35 1861
5276.04 1776
5276.72 1869
5277.41 1979
5278.10 1942
5278.78 1898
5279.47 1970
5280.15 1971
5280.84 1959
5281.52 2038
5282.21 2068
5282.89 2286
5283.58 2156
5284.27 2052
5284.95 2018
5285.64 2027
5286.32 2153
5287.01 2243
5287.70 2300
5288.38 2172
5289.07 2107
5289.75 2170
5290.44 1997
5291.13 1938
5291.81 1897
5292.50 1988
5293.19 2116
5293.87 2096
5294.56 2079
5295.25 2041
5295.93 1920
5296.62 2025
5297.31 2029
5297.99 2101
5298.68 2045
5299.37 2176
5300.05 2219
5300.74 2129
5301.43 2014
5302.11 2159
5302.80 2184
5303.49 2306
5304.18 2353
5304.86 2351
5305.55 2333
5306.24 2398
5306.92 2251
5307.61 2140
5308.30 2208
5308.99 2209
5309.67 2280
5310.36 2262
5311.05 2272
5311.74 2263
5312.42 2171
5313.11 2057
5313.80 2248
5314.49 2215
5315.18 2196
5315.86 2121
5316.55 2068
5317.24 2263
5317.93 2185
5318.62 2091
5319.30 2168
5319.99 2257
5320.68 2200
5321.37 2076
5322.06 2141
5322.74 2414
5323.43 2471
5324.12 2315
5324.81 2406
5325.50 2442
5326.19 2424
5326.88 2438
5327.56 2358
5328.25 2336
5328.94 2441
5329.63 2473
5330.32 2349
5331.01 2509
5331.70 2484
5332.39 2587
5333.07 2582
5333.76 2766
5334.45 2855
5335.14 2884
5335.83 2996
5336.52 3176
5337.21 3044
5337.90 2921
5338.59 2981
5339.28 2875
5339.97 2858
5340.66 2661
5341.35 2619
5342.04 2604
5342.73 2689
5343.42 2634
5344.10 2691
5344.79 2468
5345.48 2525
5346.17 2417
5346.86 2457
5347.55 2523
5348.24 2614
5348.93 2632
5349.62 2649
5350.31 2841
5351.00 3067
5351.69 3387
5352.39 3577
5353.08 3868
5353.77 4290
5354.46 4486
5355.15 4656
5355.84 4836
5356.53 4822
5357.22 4703
5357.91 4442
5358.60 4048
5359.29 3865
5359.98 3315
5360.67 3341
5361.36 2988
5362.05 2804
5362.74 2738
5363.44 2672
5364.13 2614
5364.82 2545
5365.51 2489
5366.20 2580
5366.89 2585
5367.58 2565
5368.27 2549
5368.96 2521
5369.66 2408
5370.35 2514
5371.04 2283
5371.73 2326
5372.42 2504
5373.11 2426
5373.81 2294
5374.50 2357
5375.19 2307
5375.88 2315
5376.57 2254
5377.26 2164
5377.96 2189
5378.65 2186
5379.34 2251
5380.03 2186
5380.72 2271
5381.42 2369
5382.11 2548
5382.80 2437
5383.49 2690
5384.18 2751
5384.88 2724
5385.57 2833
5386.26 2819
5386.95 2792
5387.65 2939
5388.34 2735
5389.03 2570
5389.72 2643
5390.42 2572
5391.11 2434
5391.80 2508
5392.50 2447
5393.19 2465
5393.88 2453
5394.57 2537
5395.27 2587
5395.96 2612
5396.65 2457
5397.35 2542
5398.04 2378
5398.73 2496
5399.43 2399
5400.12 2211
5400.81 2175
5401.51 2264
5402.20 2145
5402.89 1967
5403.59 2079
5404.28 2176
5404.97 2034
5405.67 2080
5406.36 2116
5407.06 2101
5407.75 2114
5408.44 2141
5409.14 2191
5409.83 2262
5410.53 2263
5411.22 2116
5411.91 2184
5412.61 2142
5413.30 2217
5414.00 2049
5414.69 2188
5415.38 2162
5416.08 2066
5416.77 2076
5417.47 2118
5418.16 2188
5418.86 1972
5419.55 1942
5420.25 1941
5420.94 2054
5421.64 2135
5422.33 2088
5423.03 2108
5423.72 2024
5424.41 2159
5425.11 2137
5425.80 2088
5426.50 2216
5427.19 2162
5427.89 2215
5428.59 2156
5429.28 2137
5429.98 2122
5430.67 2018
5431.37 1882
5432.06 2097
5432.76 2137
5433.45 2059
5434.15 1960
5434.84 1919
5435.54 2064
5436.23 2091
5436.93 2087
5437.63 2162
5438.32 2059
5439.02 2112
5439.71 2190
5440.41 2171
5441.11 2105
5441.80 2084
5442.50 2109
5443.19 2088
5443.89 2019
5444.59 2009
5445.28 2038
5445.98 1977
5446.68 1998
5447.37 2136
5448.07 2070
5448.76 2099
5449.46 2181
5450.16 2230
5450.85 2305
5451.55 2373
5452.25 2332
5452.94 2407
5453.64 2374
5454.34 2492
5455.03 2441
5455.73 2339
5456.43 2264
5457.13 2186
5457.82 2115
5458.52 2174
5459.22 2141
5459.91 2145
5460.61 2241
5461.31 2259
5462.01 2210
5462.70 2320
5463.40 2130
5464.10 2169
5464.80 2410
5465.49 2368
5466.19 2422
5466.89 2534
5467.59 2573
5468.28 2701
5468.98 2929
5469.68 2840
5470.38 2835
5471.07 2664
5471.77 2612
5472.47 2552
5473.17 2605
5473.87 2656
5474.56 2349
5475.26 2315
5475.96 2370
5476.66 2327
5477.36 2306
5478.06 2316
5478.75 2303
5479.45 2294
5480.15 2234
5480.85 2235
5481.55 2266
5482.25 2533
5482.95 2603
5483.64 2776
5484.34 2847
5485.04 2710
5485.74 2754
5486.44 2738
5487.14 2808
5487.84 2811
5488.54 2724
5489.23 2692
5489.93 2561
5490.63 2542
5491.33 2641
5492.03 2454
5492.73 2620
5493.43 2506
5494.13 2627
5494.83 2667
5495.53 2661
5496.23 2551
5496.93 2704
5497.63 2707
5498.33 2768
5499.03 2893
5499.73 2910
5500.43 2796
5501.13 2911
5501.83 2963
5502.53 3023
5503.23 3256
5503.93 3448
5504.63 3608
5505.33 3663
5506.03 3690
5506.73 3807
5507.43 3632
5508.13 3541
5508.83 3452
5509.53 3419
5510.23 3247
5510.93 2981
5511.63 2897
5512.33 2775
5513.03 2640
5513.73 2657
5514.43 2869
5515.13 2837
5515.83 2695
5516.53 2552
5517.23 2752
5517.93 2771
5518.64 2685
5519.34 2661
5520.04 2651
5520.74 2668
5521.44 2805
5522.14 2694
5522.84 2723
5523.54 2658
5524.24 2641
5524.95 2560
5525.65 2693
5526.35 2529
5527.05 2663
5527.75 2576
5528.45 2615
5529.15 2649
5529.86 2466
5530.56 2410
5531.26 2452
5531.96 2338
5532.66 2247
5533.36 2197
5534.07 2232
5534.77 2268
5535.47 2143
5536.17 2336
5536.87 2244
5537.58 2237
5538.28 2131
5538.98 2151
5539.68 2097
5540.39 2085
5541.09 2213
5541.79 2162
5542.49 2145
5543.20 2164
5543.90 2151
5544.60 2133
5545.30 2158
5546.01 2262
5546.71 2228
5547.41 2287
5548.11 2267
5548.82 2486
5549.52 2425
5550.22 2530
5550.93 2380
5551.63 2474
5552.33 2420
5553.03 2439
5553.74 2327
5554.44 2227
5555.14 2348
5555.85 2381
5556.55 2222
5557.25 2193
5557.96 2131
5558.66 2127
5559.36 2128
5560.07 2001
5560.77 1914
5561.48 1947
5562.18 1942
5562.88 1973
5563.59 1910
5564.29 1848
5564.99 1957
5565.70 2057
5566.40 2083
5567.11 1970
5567.81 2038
5568.51 2096
5569.22 2049
5569.92 2050
5570.63 2114
5571.33 2049
5572.04 2041
5572.74 1967
5573.44 1931
5574.15 2097
5574.85 2173
5575.56 2164
5576.26 2083
5576.97 2047
5577.67 2114
5578.38 2097
5579.08 2241
5579.79 2085
5580.49 2246
5581.20 2166
5581.90 2013
5582.61 2020
5583.31 1837
5584.02 2052
5584.72 1981
5585.43 1934
5586.13 1945
5586.84 1967
5587.54 1991
5588.25 2002
5588.95 1944
5589.66 1849
5590.36 1731
5591.07 1893
5591.77 1841
5592.48 1800
5593.19 1956
5593.89 2013
5594.60 2018
5595.30 1880
5596.01 1808
5596.71 1928
5597.42 1881
5598.13 1880
5598.83 1821
5599.54 1827
5600.24 1972
5600.95 1902
5601.66 1795
5602.36 1891
5603.07 1894
5603.78 1813
5604.48 1817
5605.19 1755
5605.89 1804
5606.60 1789
5607.31 1856
5608.01 1914
5608.72 1837
5609.43 1809
5610.13 1869
5610.84 1761
5611.55 1777
5612.25 1735
5612.96 1734
5613.67 1852
5614.38 1822
5615.08 1760
5615.79 1810
5616.50 1826
5617.20 1893
5617.91 2041
5618.62 2012
5619.33 1889
5620.03 1861
5620.74 1755
5621.45 1792
5622.15 1863
5622.86 1910
5623.57 1893
5624.28 1805
5624.99 1748
5625.69 1796
5626.40 2026
5627.11 1889
5627.82 1856
5628.52 1762
5629.23 1737
5629.94 1735
5630.65 1789
5631.36 1808
5632.06 1878
5632.77 1715
5633.48 1721
5634.19 1890
5634.90 1869
5635.61 1853
5636.31 1839
5637.02 1854
5637.73 1749
5638.44 1655
5639.15 1821
5639.86 1988
5640.56 1840
5641.27 1926
5641.98 1854
5642.69 1943
5643.40 2064
5644.11 1950
5644.82 1930
5645.53 2063
5646.24 1763
5646.94 1876
5647.65 1838
5648.36 1953
5649.07 2066
5649.78 1895
5650.49 1932
5651.20 1870
5651.91 1873
5652.62 1749
5653.33 1898
5654.04 1864
5654.75 1833
5655.46 2047
5656.17 1865
5656.88 1840
5657.59 1938
5658.30 1879
5659.01 1875
5659.71 1918
5660.42 1939
5661.13 2010
5661.84 1986
5662.55 2186
5663.26 1899
5663.97 1830
5664.69 1905
5665.40 1934
5666.11 1896
5666.82 1990
5667.53 1939
5668.24 1973
5668.95 1849
5669.66 1780
5670.37 1931
5671.08 2071
5671.79 2008
5672.50 1902
5673.21 1963
5673.92 2063
5674.63 1969
5675.34 1954
5676.05 2044
5676.76 2036
5677.48 2084
5678.19 2004
5678.90 1994
5679.61 1978
5680.32 1919
5681.03 1918
5681.74 1799
5682.45 1873
5683.16 2066
5683.88 1962
5684.59 1855
5685.30 1825
5686.01 1892
5686.72 1986
5687.43 1865
5688.15 1937
5688.86 1999
5689.57 1892
5690.28 1912
5690.99 1911
5691.70 2070
5692.42 2043
5693.13 1847
5693.84 2050
5694.55 2032
5695.26 1910
5695.98 1990
5696.69 1875
5697.40 1793
5698.11 1855
5698.82 1940
5699.54 2026
5700.25 1949
5700.96 1975
5701.67 1844
5702.39 1960
5703.10 1909
5703.81 1839
5704.52 1800
5705.24 1782
5705.95 1798
5706.66 1713
5707.38 1862
5708.09 1928
5708.80 1915
5709.51 1859
5710.23 1821
5710.94 1857
5711.65 1921
5712.37 1917
5713.08 1845
5713.79 1897
5714.51 1886
5715.22 2007
5715.93 1910
5716.65 1982
5717.36 1817
5718.07 1857
5718.79 1833
5719.50 1867
5720.21 1853
5720.93 1966
5721.64 1980
5722.36 1820
5723.07 1971
5723.78 1997
5724.50 1976
5725.21 2016
5725.92 2028
5726.64 1960
5727.35 1964
5728.07 1995
5728.78 2036
5729.50 2020
5730.21 2116
5730.92 2191
5731.64 2380
5732.35 2406
5733.07 2568
5733.78 2669
5734.50 2610
5735.21 2661
5735.93 2539
5736.64 2192
5737.35 2224
5738.07 2234
5738.78 2210
5739.50 2165
5740.21 2141
5740.93 2241
5741.64 2168
5742.36 2098
5743.07 2210
5743.79 2296
5744.50 2252
5745.22 2178
5745.93 2133
5746.65 2325
5747.37 2404
5748.08 2171
5748.80 2053
5749.51 2140
5750.23 2131
5750.94 2160
5751.66 2167
5752.37 2173
5753.09 2461
5753.81 2489
5754.52 2385
5755.24 2654
5755.95 2804
5756.67 2902
5757.38 3346
5758.10 3460
5758.82 3694
5759.53 3645
5760.25 3785
5760.96 3768
5761.68 3506
5762.40 3575
5763.11 3331
5763.83 3207
5764.55 2971
5765.26 2781
5765.98 2738
5766.70 2689
5767.41 2792
5768.13 2873
5768.85 2776
5769.56 2880
5770.28 2844
5771.00 2782
5771.71 2812
5772.43 2626
5773.15 2694
5773.86 2590
5774.58 2618
5775.30 2572
5776.01 2475
5776.73 2355
5777.45 2389
5778.17 2294
5778.88 2272
5779.60 2345
5780.32 2305
5781.04 2319
5781.75 2451
5782.47 2449
5783.19 2566
5783.91 2553
5784.62 2549
5785.34 2658
5786.06 2642
5786.78 2720
5787.49 2606
5788.21 2548
5788.93 2453
5789.65 2640
5790.37 2684
5791.08 2584
5791.80 2608
5792.52 2551
5793.24 2553
5793.96 2593
5794.68 2419
5795.39 2534
5796.11 2690
5796.83 2692
5797.55 2696
5798.27 2732
5798.99 2650
5799.70 2938
5800.42 3080
5801.14 2996
5801.86 3263
5802.58 3414
5803.30 3420
5804.02 3628
5804.74 3943
5805.45 4235
5806.17 4157
5806.89 4178
5807.61 3937
5808.33 3651
5809.05 3604
5809.77 3257
5810.49 3053
5811.21 3050
5811.93 3016
5812.65 3087
5813.37 2882
5814.09 2959
5814.81 3013
5815.52 2969
5816.24 2742
5816.96 2930
5817.68 3068
5818.40 3170
5819.12 3209
5819.84 3170
5820.56 3459
5821.28 3810
5822.00 3921
5822.72 4129
5823.44 3882
5824.16 3763
5824.88 3498
5825.60 3492
5826.32 3410
5827.04 3108
5827.76 2943
5828.48 2812
5829.21 2904
5829.93 2928
5830.65 2969
5831.37 2803
5832.09 2787
5832.81 2686
5833.53 2682
5834.25 2649
5834.97 2688
5835.69 2738
5836.41 2890
5837.13 2800
5837.85 2686
5838.57 2617
5839.30 2531
5840.02 2628
5840.74 2460
5841.46 2424
5842.18 2429
5842.90 2359
5843.62 2322
5844.34 2507
5845.07 2489
5845.79 2317
5846.51 2294
5847.23 2328
5847.95 2267
5848.67 2298
5849.39 2330
5850.12 2380
5850.84 2460
5851.56 2196
5852.28 2189
5853.00 2282
5853.73 2343
5854.45 2347
5855.17 2405
5855.89 2218
5856.61 2151
5857.34 2145
5858.06 2178
5858.78 2212
5859.50 2231
5860.23 2194
5860.95 2083
5861.67 2247
5862.39 2200
5863.11 2050
5863.84 1971
5864.56 2079
5865.28 2145
5866.01 2020
5866.73 2001
5867.45 2019
5868.17 2016
5868.90 1961
5869.62 2131
5870.34 1987
5871.07 2055
5871.79 2096
5872.51 1991
5873.23 1927
5873.96 1993
5874.68 1930
5875.40 1976
5876.13 1888
5876.85 1923
5877.57 1962
5878.30 1890
5879.02 1891
5879.74 1928
5880.47 2019
5881.19 2039
5881.92 1960
5882.64 1837
5883.36 1861
5884.09 1961
5884.81 1934
5885.53 1929
5886.26 1929
5886.98 1896
5887.71 2057
5888.43 2044
5889.15 1930
5889.88 1977
5890.60 2022
5891.33 1974
5892.05 1998
5892.78 2073
5893.50 2054
5894.23 1898
5894.95 1856
5895.67 1991
5896.40 1953
5897.12 1848
5897.85 1920
5898.57 1835
5899.30 1963
5900.02 2051
5900.75 1967
5901.47 1913
5902.20 1961
5902.92 1951
5903.65 1928
5904.37 1947
5905.10 1823
5905.82 1972
5906.55 2035
5907.27 1952
5908.00 1976
5908.72 1868
5909.45 2048
5910.17 2081
5910.90 2013
5911.62 2079
5912.35 2006
5913.08 2074
5913.80 2198
5914.53 2053
5915.25 1999
5915.98 2046
5916.70 1953
5917.43 1881
5918.16 1894
5918.88 1996
5919.61 1911
5920.33 2084
5921.06 1933
5921.79 1996
5922.51 2018
5923.24 1867
5923.97 1857
5924.69 2011
5925.42 2107
5926.14 1962
5926.87 1899
5927.60 2009
5928.32 1955
5929.05 1979
5929.78 1930
5930.50 2012
5931.23 2073
5931.96 1921
5932.68 1991
5933.41 2085
5934.14 2103
5934.86 2094
5935.59 2148
5936.32 2179
5937.05 2208
5937.77 2326
5938.50 2329
5939.23 2210
5939.95 2312
5940.68 2395
5941.41 2331
5942.14 2396
5942.86 2438
5943.59 2562
5944.32 2540
5945.05 2401
5945.77 2516
5946.50 2451
5947.23 2497
5947.96 2494
5948.68 2314
5949.41 2277
5950.14 2611
5950.87 2478
5951.60 2333
5952.32 2430
5953.05 2627
5953.78 2634
5954.51 2618
5955.24 2463
5955.96 2574
5956.69 2699
5957.42 2649
5958.15 2813
5958.88 2850
5959.61 2822
5960.33 2697
5961.06 2728
5961.79 2659
5962.52 2860
5963.25 2694
5963.98 2828
5964.71 2821
5965.44 2791
5966.16 2774
5966.89 2863
5967.62 2844
5968.35 2988
5969.08 3205
5969.81 3353
5970.54 3503
5971.27 3585
5972.00 3983
5972.73 4000
5973.46 3924
5974.18 3859
5974.91 3777
5975.64 3703
5976.37 3446
5977.10 3344
5977.83 3194
5978.56 3184
5979.29 3112
5980.02 3023
5980.75 3072
5981.48 3032
5982.21 2960
5982.94 3005
5983.67 2999
5984.40 3001
5985.13 3053
5985.86 3210
5986.59 3092
5987.32 3283
5988.05 3297
5988.78 3276
5989.51 3292
5990.24 3201
5990.97 3200
5991.70 3211
5992.43 3313
5993.16 3460
5993.89 3452
5994.62 3218
5995.35 3250
5996.09 3071
5996.82 3056
5997.55 3208
5998.28 3144
5999.01 3266
5999.74 3319
6000.47 3297
6001.20 3436
6001.93 3264
6002.66 3203
6003.39 3458
6004.13 3279
6004.86 3400
6005.59 3260
6006.32 3306
6007.05 3277
6007.78 3173
6008.51 3275
6009.25 3193
6009.98 3242
6010.71 3468
6011.44 3536
6012.17 3702
6012.90 3788
6013.64 3926
6014.37 4404
6015.10 4935
6015.83 4980
6016.56 5270
6017.29 5367
6018.03 5338
6018.76 5201
6019.49 5289
6020.22 5048
6020.96 4892
6021.69 4457
6022.42 4244
6023.15 3923
6023.88 3516
6024.62 3330
6025.35 3338
6026.08 3167
6026.81 2914
6027.55 2922
6028.28 2784
6029.01 2789
6029.75 2785
6030.48 2691
6031.21 2567
6031.94 2547
6032.68 2705
6033.41 2619
6034.14 2694
6034.88 2587
6035.61 2572
6036.34 2635
6037.07 2369
6037.81 2375
6038.54 2538
6039.27 2565
6040.01 2648
6040.74 2652
6041.47 2615
6042.21 2656
6042.94 2462
6043.68 2543
6044.41 2597
6045.14 2511
6045.88 2732
6046.61 2673
6047.34 2767
6048.08 2656
6048.81 2590
6049.55 2717
6050.28 2800
6051.01 2872
6051.75 2841
6052.48 2850
6053.22 2955
6053.95 2871
6054.68 2918
6055.42 2912
6056.15 2954
6056.89 2848
6057.62 2798
6058.36 2905
6059.09 2821
6059.83 2781
6060.56 2751
6061.29 2962
6062.03 2932
6062.76 2793
6063.50 2853
6064.23 2845
6064.97 2787
6065.70 2683
6066.44 2768
6067.17 2804
6067.91 2705
6068.64 2623
6069.38 2615
6070.11 2726
6070.85 2650
6071.58 2540
6072.32 2593
6073.06 2731
6073.79 2632
6074.53 2480
6075.26 2595
6076.00 2719
6076.73 2666
6077.47 2633
6078.20 2600
6078.94 2430
6079.68 2346
6080.41 2604
6081.15 2543
6081.88 2557
6082.62 2538
6083.35 2672
6084.09 2651
6084.83 2606
6085.56 2600
6086.30 2594
6087.04 2443
6087.77 2443
6088.51 2445
6089.24 2462
6089.98 2395
6090.72 2421
6091.45 2362
6092.19 2518
6092.93 2603
6093.66 2388
6094.40 2380
6095.14 2554
6095.87 2631
6096.61 2625
6097.35 2572
6098.08 2571
6098.82 2479
6099.56 2458
6100.29 2534
6101.03 2377
6101.77 2439
6102.51 2323
6103.24 2529
6103.98 2482
6104.72 2288
6105.46 2272
6106.19 2306
6106.93 2263
6107.67 2337
6108.41 2244
6109.14 2185
6109.88 2279
6110.62 2343
6111.36 2267
6112.09 2254
6112.83 2279
6113.57 2389
6114.31 2624
6115.04 2360
6115.78 2357
6116.52 2442
6117.26 2437
6118.00 2480
6118.73 2366
6119.47 2375
6120.21 2409
6120.95 2427
6121.69 2528
6122.43 2542
6123.16 2503
6123.90 2569
6124.64 2777
6125.38 2784
6126.12 2841
6126.86 2771
6127.60 2915
6128.33 2799
6129.07 2783
6129.81 2794
6130.55 2879
6131.29 2778
6132.03 2725
6132.77 2584
6133.51 2646
6134.25 2627
6134.98 2687
6135.72 2550
6136.46 2618
6137.20 2702
6137.94 2722
6138.68 2663
6139.42 2726
6140.16 2684
6140.90 2713
6141.64 2723
6142.38 2750
6143.12 2715
6143.86 2738
6144.60 2595
6145.34 2775
6146.08 2777
6146.82 2736
6147.56 2600
6148.30 2770
6149.04 2758
6149.78 2817
6150.52 2734
6151.26 2774
6152.00 2834
6152.74 2784
6153.48 2880
6154.22 2758
6154.96 3027
6155.70 3049
6156.44 3007
6157.18 3004
6157.92 3111
6158.66 3123
6159.40 3095
6160.14 3143
6160.88 3261
6161.62 3199
6162.36 3175
6163.10 3219
6163.85 3137
6164.59 3185
6165.33 3417
6166.07 3547
6166.81 3387
6167.55 3398
6168.29 3564
6169.03 3875
6169.77 3977
6170.51 4119
6171.26 4273
6172.00 4461
6172.74 4594
6173.48 4541
6174.22 4591
6174.96 4430
6175.70 4446
6176.45 4726
6177.19 4480
6177.93 4270
6178.67 4332
6179.41 4264
6180.16 4266
6180.90 4177
6181.64 3925
6182.38 3957
6183.12 3986
6183.87 3997
6184.61 4114
6185.35 4246
6186.09 4353
6186.83 4277
6187.58 4217
6188.32 4359
6189.06 4324
6189.80 4306
6190.55 4391
6191.29 4369
6192.03 4608
6192.77 4495
6193.52 4656
6194.26 4416
6195.00 4678
6195.74 5017
6196.49 5134
6197.23 5153
6197.97 5140
6198.72 5309
6199.46 5262
6200.20 5445
6200.94 5522
6201.69 5491
6202.43 5496
6203.17 5496
6203.92 5453
6204.66 5385
6205.40 5217
6206.15 5322
6206.89 5305
6207.63 5642
6208.38 6054
6209.12 6640
6209.87 7511
6210.61 8891
6211.35 10883
6212.10 12768
6212.84 15151
6213.58 17261
6214.33 18825
6215.07 19707
6215.82 19447
6216.56 18920
6217.30 17296
6218.05 15673
6218.79 13196
6219.54 11526
6220.28 9760
6221.02 8134
6221.77 7032
6222.51 6210
6223.26 5538
6224.00 4994
6224.75 4834
6225.49 4826
6226.24 4666
6226.98 4645
6227.73 4589
6228.47 4696
6229.21 4897
6229.96 4935
6230.70 4812
6231.45 4719
6232.19 4651
6232.94 4290
6233.68 3988
6234.43 3917
6235.17 3730
6235.92 3530
6236.67 3199
6237.41 3295
6238.16 3316
6238.90 3175
6239.65 3228
6240.39 3197
6241.14 3213
6241.88 3367
6242.63 3423
6243.37 3448
6244.12 3366
6244.87 3286
6245.61 3422
6246.36 3507
6247.10 3452
6247.85 3416
6248.59 3529
6249.34 3513
6250.09 3767
6250.83 3767
6251.58 3949
6252.33 3834
6253.07 3901
6253.82 4014
6254.56 4111
6255.31 3952
6256.06 3890
6256.80 3897
6257.55 4004
6258.30 3680
6259.04 3685
6259.79 3665
6260.54 3676
6261.28 3913
6262.03 3779
6262.78 3708
6263.52 3587
6264.27 3710
6265.02 3603
6265.76 3595
6266.51 3624
6267.26 3621
6268.01 3654
6268.75 3573
6269.50 3589
6270.25 3654
6270.99 3626
6271.74 3415
6272.49 3443
6273.24 3457
6273.98 3374
6274.73 3449
6275.48 3371
6276.23 3196
6276.97 3397
6277.72 3288
6278.47 3344
6279.22 3384
6279.96 3507
6280.71 3496
6281.46 3692
6282.21 3754
6282.96 3735
6283.70 3662
6284.45 3534
6285.20 3400
6285.95 3370
6286.70 3268
6287.45 3312
6288.19 3278
6288.94 3078
6289.69 2893
6290.44 3167
6291.19 3175
6291.94 3093
6292.68 3009
6293.43 2907
6294.18 2875
6294.93 2888
6295.68 2703
6296.43 2817
6297.18 2845
6297.93 2828
6298.67 2621
6299.42 2606
6300.17 2672
6300.92 2697
6301.67 2675
6302.42 2675
6303.17 2760
6303.92 2746
6304.67 2659
6305.42 2757
6306.17 2705
6306.92 2752
6307.67 2788
6308.41 2889
6309.16 2945
6309.91 2946
6310.66 2844
6311.41 2720
6312.16 2798
6312.91 2666
6313.66 2595
6314.41 2614
6315.16 2558
6315.91 2604
6316.66 2680
6317.41 2793
6318.16 2671
6318.91 2721
6319.66 2538
6320.41 2757
6321.16 2649
6321.91 2551
6322.66 2530
6323.41 2611
6324.16 2618
6324.92 2555
6325.67 2466
6326.42 2410
6327.17 2523
6327.92 2457
6328.67 2456
6329.42 2359
6330.17 2406
6330.92 2189
6331.67 2234
6332.42 2205
6333.17 2233
6333.92 2375
6334.68 2377
6335.43 2324
6336.18 2186
6336.93 2147
6337.68 2252
6338.43 2236
6339.18 2189
6339.93 2236
6340.69 2342
6341.44 2276
6342.19 2163
6342.94 2082
6343.69 2127
6344.44 2327
6345.20 2319
6345.95 2247
6346.70 2260
6347.45 2236
6348.20 2354
6348.95 2209
6349.71 2254
6350.46 2277
6351.21 2238
6351.96 2405
6352.71 2359
6353.47 2373
6354.22 2348
6354.97 2345
6355.72 2288
6356.48 2514
6357.23 2522
6357.98 2443
6358.73 2498
6359.49 2397
6360.24 2355
6360.99 2352
6361.74 2472
6362.50 2516
6363.25 2466
6364.00 2222
6364.76 2173
6365.51 2229
6366.26 2114
6367.01 2045
6367.77 2034
6368.52 2066
6369.27 2065
6370.03 2110
6370.78 2094
6371.53 2141
6372.29 2167
6373.04 2048
6373.79 2100
6374.55 2155
6375.30 2122
6376.05 2227
6376.81 2109
6377.56 2139
6378.31 2229
6379.07 2336
6379.82 2241
6380.58 2107
6381.33 2202
6382.08 2259
6382.84 2260
6383.59 2280
6384.35 2279
6385.10 2245
6385.85 2354
6386.61 2350
6387.36 2376
6388.12 2340
6388.87 2375
6389.62 2321
6390.38 2199
6391.13 2149
6391.89 2252
6392.64 2235
6393.40 2395
6394.15 2341
6394.91 2266
6395.66 2319
6396.42 2321
6397.17 2248
6397.93 2282
6398.68 2307
6399.44 2228
6400.19 2202
6400.95 2212
6401.70 2102
6402.46 2101
6403.21 2084
6403.97 2028
6404.72 2019
6405.48 2041
6406.23 2041
6406.99 1949
6407.74 2028
6408.50 2105
6409.25 1942
6410.01 2050
6410.76 2046
6411.52 2131
6412.28 2039
6413.03 1991
6413.79 2016
6414.54 2018
6415.30 2038
6416.05 2117
6416.81 1983
6417.57 1997
6418.32 1997
6419.08 2030
6419.83 2283
6420.59 2249
6421.35 2152
6422.10 2080
6422.86 2081
6423.62 2009
6424.37 2022
6425.13 1986
6425.89 2041
6426.64 2117
6427.40 2066
6428.15 2092
6428.91 1994
6429.67 1995
6430.42 2050
6431.18 2160
6431.94 2142
6432.70 2072
6433.45 2102
6434.21 2075
6434.97 2079
6435.72 2186
6436.48 2141
6437.24 2262
6437.99 2245
6438.75 2281
6439.51 2203
6440.27 2247
6441.02 2197
6441.78 2196
6442.54 2187
6443.30 2072
6444.05 2297
6444.81 2373
6445.57 2147
6446.33 2300
6447.08 2234
6447.84 2215
6448.60 2192
6449.36 2139
6450.12 2122
6450.87 2185
6451.63 2269
6452.39 2263
6453.15 2208
6453.91 2168
6454.66 2237
6455.42 2340
6456.18 2357
6456.94 2299
6457.70 2161
6458.46 2191
6459.21 2295
6459.97 2321
6460.73 2292
6461.49 2296
6462.25 2302
6463.01 2413
6463.77 2402
6464.52 2426
6465.28 2512
6466.04 2451
6466.80 2546
6467.56 2485
6468.32 2506
6469.08 2500
6469.84 2380
6470.60 2526
6471.36 2477
6472.11 2482
6472.87 2491
6473.63 2554
6474.39 2460
6475.15 2605
6475.91 2630
6476.67 2539
6477.43 2576
6478.19 2696
6478.95 2742
6479.71 2687
6480.47 2617
6481.23 2711
6481.99 2653
6482.75 2633
6483.51 2723
6484.27 2779
6485.03 2893
6485.79 2927
6486.55 2969
6487.31 2805
6488.07 2927
6488.83 3005
6489.59 3168
6490.35 3128
6491.11 3052
6491.87 3120
6492.63 3000
6493.39 3290
6494.15 3273
6494.91 3227
6495.67 3355
6496.43 3296
6497.19 3249
6497.95 3414
6498.71 3328
6499.48 3374
6500.24 3558
6501.00 3598
6501.76 3563
6502.52 3581
6503.28 3442
6504.04 3583
6504.80 3458
6505.56 3666
6506.32 3430
6507.09 3608
6507.85 3628
6508.61 3578
6509.37 3694
6510.13 3635
6510.89 3567
6511.65 3668
6512.42 3715
6513.18 3992
6513.94 3839
6514.70 3725
6515.46 3914
6516.22 3997
6516.99 3981
6517.75 4094
6518.51 4128
6519.27 4086
6520.03 4049
6520.80 3964
6521.56 4217
6522.32 4370
6523.08 4332
6523.84 4564
6524.61 4972
6525.37 5249
6526.13 5641
6526.89 6209
6527.66 6461
6528.42 7001
6529.18 7388
6529.94 7417
6530.71 7486
6531.47 7372
6532.23 7601
6533.00 7386
6533.76 7106
6534.52 6672
6535.28 6230
6536.05 6002
6536.81 6036
6537.57 6077
6538.34 6154
6539.10 6419
6539.86 6985
6540.63 7705
6541.39 8346
6542.15 8536
6542.92 8796
6543.68 8926
6544.44 8496
6545.21 7402
6545.97 6598
6546.73 6046
6547.50 5440
6548.26 4827
6549.02 4356
6549.79 4221
6550.55 3914
6551.31 3637
6552.08 3489
6552.84 3509
6553.61 3616
6554.37 3516
6555.13 3487
6555.90 3372
6556.66 3479
6557.43 3467
6558.19 3499
6558.96 3532
6559.72 3633
6560.48 3656
6561.25 3483
6562.01 3547
6562.78 3467
6563.54 3441
6564.31 3543
6565.07 3587
6565.84 3519
6566.60 3658
6567.37 4018
6568.13 3783
6568.90 3859
6569.66 3851
6570.43 3861
6571.19 3856
6571.96 3880
6572.72 3985
6573.49 3991
6574.25 3870
6575.02 3798
6575.78 3766
6576.55 3840
6577.31 4025
6578.08 4071
6578.84 4053
6579.61 4205
6580.37 4374
6581.14 4382
6581.91 4489
6582.67 4580
6583.44 4276
6584.20 4396
6584.97 4422
6585.73 4514
6586.50 4284
6587.27 4125
6588.03 4160
6588.80 4148
6589.56 4085
6590.33 4050
6591.10 4037
6591.86 3990
6592.63 4030
6593.39 4064
6594.16 4106
6594.93 4354
6595.69 4507
6596.46 4699
6597.23 4912
6597.99 5205
6598.76 5372
6599.53 5449
6600.29 5684
6601.06 5507
6601.83 5350
6602.59 5272
6603.36 5122
6604.13 4664
6604.89 4539
6605.66 4359
6606.43 3827
6607.20 3667
6607.96 3805
6608.73 3625
6609.50 3653
6610.26 3555
6611.03 3468
6611.80 3528
6612.57 3559
6613.33 3400
6614.10 3475
6614.87 3435
6615.64 3474
6616.40 3527
6617.17 3612
6617.94 3503
6618.71 3304
6619.48 3349
6620.24 3343
6621.01 3216
6621.78 3256
6622.55 3313
6623.32 3466
6624.08 3311
6624.85 3216
6625.62 3464
6626.39 3415
6627.16 3457
6627.92 3501
6628.69 3469
6629.46 3478
6630.23 3267
6631.00 3161
6631.77 3143
6632.54 3260
6633.30 3194
6634.07 3238
6634.84 3305
6635.61 3266
6636.38 3421
6637.15 3715
6637.92 3765
6638.69 3909
6639.45 4183
6640.22 4246
6640.99 4332
6641.76 4363
6642.53 4181
6643.30 3902
6644.07 3700
6644.84 3647
6645.61 3485
6646.38 3243
6647.15 3180
6647.92 3053
6648.69 3075
6649.46 3269
6650.22 3166
6650.99 3154
6651.76 3059
6652.53 3070
6653.30 3128
6654.07 3300
6654.84 3288
6655.61 3052
6656.38 3088
6657.15 3092
6657.92 3091
6658.69 3043
6659.46 3055
6660.23 3067
6661.00 3120
6661.77 3017
6662.54 3057
6663.31 3014
6664.09 2913
6664.86 2940
6665.63 3014
6666.40 3233
6667.17 3316
6667.94 3396
6668.71 3506
6669.48 3571
6670.25 3755
6671.02 4002
6671.79 3858
6672.56 3953
6673.33 3663
6674.10 3371
6674.88 3320
6675.65 3228
6676.42 3133
6677.19 3022
6677.96 2997
6678.73 2932
6679.50 2773
6680.27 2889
6681.05 2896
6681.82 2937
6682.59 2818
6683.36 2685
6684.13 2754
6684.90 2585
6685.67 2608
6686.45 2655
6687.22 2707
6687.99 2719
6688.76 2846
6689.53 2796
6690.31 2879
6691.08 2790
6691.85 2791
6692.62 2788
6693.39 2818
6694.17 2807
6694.94 2720
6695.71 2723
6696.48 2610
6697.25 2720
6698.03 2630
6698.80 2546
6699.57 2643
6700.34 2477
6701.12 2486
6701.89 2458
6702.66 2416
6703.43 2440
6704.21 2451
6704.98 2467
6705.75 2568
6706.53 2725
6707.30 2656
6708.07 2483
6708.84 2599
6709.62 2558
6710.39 2471
6711.16 2475
6711.94 2413
6712.71 2433
6713.48 2407
6714.26 2392
6715.03 2451
6715.80 2405
6716.58 2299
6717.35 2323
6718.12 2436
6718.90 2453
6719.67 2206
6720.45 2112
6721.22 2322
6721.99 2202
6722.77 2189
6723.54 2263
6724.31 2310
6725.09 2302
6725.86 2134
6726.64 2313
6727.41 2286
6728.18 2231
6728.96 2171
6729.73 2125
6730.51 2296
6731.28 2169
6732.06 2174
6732.83 2245
6733.60 2210
6734.38 2374
6735.15 2319
6735.93 2238
6736.70 2274
6737.48 2271
6738.25 2242
6739.03 2314
6739.80 2354
6740.58 2344
6741.35 2347
6742.13 2254
6742.90 2262
6743.68 2434
6744.45 2417
6745.23 2346
6746.00 2143
6746.78 2300
6747.55 2243
6748.33 2289
6749.10 2209
6749.88 2185
6750.65 2174
6751.43 2100
6752.20 2128
6752.98 2238
6753.75 2313
6754.53 2347
6755.31 2324
6756.08 2362
6756.86 2301
6757.63 2385
6758.41 2331
6759.19 2309
6759.96 2298
6760.74 2150
6761.51 2038
6762.29 2065
6763.07 2122
6763.84 2115
6764.62 2121
6765.39 2063
6766.17 2068
6766.95 2090
6767.72 2071
6768.50 2038
6769.28 2101
6770.05 2050
6770.83 2084
6771.61 2016
6772.38 2118
6773.16 2122
6773.94 1872
6774.71 2014
6775.49 2116
6776.27 2130
6777.04 2029
6777.82 2032
6778.60 2131
6779.37 2018
6780.15 2030
6780.93 2064
6781.71 2265
6782.48 2095
6783.26 2195
6784.04 2150
6784.81 2072
6785.59 2020
6786.37 2108
6787.15 2134
6787.92 1950
6788.70 1976
6789.48 1962
6790.26 2010
6791.04 1986
6791.81 2050
6792.59 1998
6793.37 2003
6794.15 1964
6794.92 1966
6795.70 2013
6796.48 1948
6797.26 1987
6798.04 2028
6798.81 1874
6799.59 1797
6800.37 1775
6801.15 1898
6801.93 1981
6802.71 1951
6803.48 1828
6804.26 1926
6805.04 1869
6805.82 1930
6806.60 1911
6807.38 1958
6808.16 2051
6808.94 2093
6809.71 1963
6810.49 1971
6811.27 1975
6812.05 1932
6812.83 1899
6813.61 1813
6814.39 1791
6815.17 1906
6815.95 1954
6816.73 1947
6817.50 1910
6818.28 1878
6819.06 1928
6819.84 1942
6820.62 1900
6821.40 1941
6822.18 1968
6822.96 1944
6823.74 2018
6824.52 2011
6825.30 1893
6826.08 1954
6826.86 1947
6827.64 2039
6828.42 2069
6829.20 2028
6829.98 1939
6830.76 2000
6831.54 1986
6832.32 1985
6833.10 2018
6833.88 2099
6834.66 2036
6835.44 2038
6836.22 1976
6837.00 1938
6837.78 2040
6838.56 2047
6839.34 1977
6840.12 2171
6840.90 2135
6841.68 2073
6842.46 2037
6843.24 2057
6844.03 1977
6844.81 1928
6845.59 1934
6846.37 1950
6847.15 1913
6847.93 1914
6848.71 1948
6849.49 1976
6850.27 1914
6851.05 2142
6851.84 2199
6852.62 2202
6853.40 2327
6854.18 2572
6854.96 2740
6855.74 2923
6856.52 3225
6857.30 3508
6858.09 3403
6858.87 3125
6859.65 2982
6860.43 2945
6861.21 2748
6861.99 2576
6862.78 2301
6863.56 2245
6864.34 2338
6865.12 2187
6865.90 2180
6866.69 2108
6867.47 2109
6868.25 2137
6869.03 2065
6869.82 2102
6870.60 2075
6871.38 2091
6872.16 2280
6872.94 2267
6873.73 2278
6874.51 2139
6875.29 2138
6876.07 2040
6876.86 2238
6877.64 2099
6878.42 2153
6879.21 2037
6879.99 1960
6880.77 2024
6881.55 2049
6882.34 2161
6883.12 2224
6883.90 2253
6884.69 2272
6885.47 2206
6886.25 2232
6887.04 2275
6887.82 2203
6888.60 2330
6889.39 2468
6890.17 2576
6890.95 2770
6891.74 2830
6892.52 2809
6893.30 2982
6894.09 3056
6894.87 3148
6895.65 2983
6896.44 2819
6897.22 2772
6898.01 2577
6898.79 2499
6899.57 2604
6900.36 2576
6901.14 2587
6901.93 2667
6902.71 2551
6903.49 2526
6904.28 2448
6905.06 2519
6905.85 2490
6906.63 2640
6907.42 2691
6908.20 2522
6908.98 2455
6909.77 2484
6910.55 2567
6911.34 2420
6912.12 2514
6912.91 2565
6913.69 2570
6914.48 2560
6915.26 2482
6916.05 2447
6916.83 2378
6917.62 2428
6918.40 2512
6919.19 2595
6919.97 2613
6920.76 2432
6921.54 2490
6922.33 2600
6923.11 2613
6923.90 2616
6924.68 2612
6925.47 2640
6926.25 2690
6927.04 2546
6927.82 2568
6928.61 2633
6929.40 2639
6930.18 2732
6930.97 2582
6931.75 2675
6932.54 2734
6933.32 2751
6934.11 2781
6934.90 2773
6935.68 2772
6936.47 2695
6937.25 2664
6938.04 2643
6938.83 2677
6939.61 2784
6940.40 2823
6941.19 2773
6941.97 2924
6942.76 2939
6943.54 2963
6944.33 3118
6945.12 3093
6945.90 3071
6946.69 3118
6947.48 3292
6948.26 3439
6949.05 3574
6949.84 3489
6950.62 3716
6951.41 3764
6952.20 3705
6952.99 3828
6953.77 3704
6954.56 3793
6955.35 3775
6956.13 3678
6956.92 3647
6957.71 3598
6958.50 3521
6959.28 3509
6960.07 3422
6960.86 3573
6961.64 3584
6962.43 3410
6963.22 3682
6964.01 3758
6964.80 3601
6965.58 3567
6966.37 3773
6967.16 3656
6967.95 3770
6968.73 3765
6969.52 3772
6970.31 3755
6971.10 3720
6971.89 3965
6972.67 4137
6973.46 4190
6974.25 4331
6975.04 4443
6975.83 4531
6976.62 4588
6977.40 4631
6978.19 4656
6978.98 4508
6979.77 4679
6980.56 4627
6981.35 4644
6982.13 4592
6982.92 4897
6983.71 4908
6984.50 4770
6985.29 5074
6986.08 5642
6986.87 6118
6987.66 6840
6988.45 8177
6989.23 9569
6990.02 10880
6990.81 12345
6991.60 13268
6992.39 13828
6993.18 13496
6993.97 13168
6994.76 12318
6995.55 10524
6996.34 9046
6997.13 7595
6997.92 6796
6998.71 5829
6999.50 5183
7000.29 4993
7001.07 4810
7001.86 4550
7002.65 4702
7003.44 5020
7004.23 5113
7005.02 5369
7005.81 5584
7006.60 5639
7007.39 5566
7008.18 5407
7008.97 5174
7009.76 4798
7010.55 4386
7011.34 4087
7012.14 3612
7012.93 3564
7013.72 3344
7014.51 3150
7015.30 3002
7016.09 3080
7016.88 3118
7017.67 3111
7018.46 3381
7019.25 3738
7020.04 3586
7020.83 3513
7021.62 3418
7022.41 3240
7023.20 3181
7024.00 3223
7024.79 3209
7025.58 3119
7026.37 3059
7027.16 3259
7027.95 3306
7028.74 3439
7029.53 3412
7030.32 3363
7031.12 3362
7031.91 3398
7032.70 3252
7033.49 3217
7034.28 3271
7035.07 3315
7035.87 3255
7036.66 3155
7037.45 3157
7038.24 3117
7039.03 2988
7039.82 3014
7040.62 2949
7041.41 2881
7042.20 3084
7042.99 3246
7043.78 3177
7044.58 3198
7045.37 3235
7046.16 3291
7046.95 3296
7047.75 3244
7048.54 3279
7049.33 3207
7050.12 3312
7050.92 3372
7051.71 3259
7052.50 3304
7053.29 3347
7054.09 3445
7054.88 3510
7055.67 3708
7056.46 3795
7057.26 3863
7058.05 3684
7058.84 3513
7059.64 3576
7060.43 3502
7061.22 3317
7062.02 3269
7062.81 3318
7063.60 3231
7064.39 3207
7065.19 3272
7065.98 3091
7066.77 3136
7067.57 3161
7068.36 3099
7069.16 3104
7069.95 3080
7070.74 3170
7071.54 3187
7072.33 3118
7073.12 3039
7073.92 3099
7074.71 3191
7075.51 3284
7076.30 3355
7077.09 3193
7077.89 3190
7078.68 3214
7079.48 3296
7080.27 3187
7081.06 3092
7081.86 2931
7082.65 2875
7083.45 2953
7084.24 2805
7085.04 2910
7085.83 3093
7086.62 3040
7087.42 3095
7088.21 3048
7089.01 3142
7089.80 3404
7090.60 3685
7091.39 3873
7092.19 4380
7092.98 4820
7093.78 5121
7094.57 5359
7095.37 4966
7096.16 5036
7096.96 4758
7097.75 4374
7098.55 4009
7099.34 3525
7100.14 3181
7100.93 2958
7101.73 2815
7102.52 2727
7103.32 2547
7104.11 2389
7104.91 2399
7105.71 2330
7106.50 2322
7107.30 2327
7108.09 2310
7108.89 2311
7109.68 2417
7110.48 2398
7111.28 2391
7112.07 2258
7112.87 2397
7113.66 2265
7114.46 2152
7115.26 2121
7116.05 2144
7116.85 2052
7117.65 2070
7118.44 2149
7119.24 2155
7120.03 2138
7120.83 2152
7121.63 2302
7122.42 2391
7123.22 2359
7124.02 2323
7124.81 2361
7125.61 2331
7126.41 2429
7127.20 2317
7128.00 2309
7128.80 2269
7129.59 2370
7130.39 2250
7131.19 2303
7131.99 2242
7132.78 2294
7133.58 2344
7134.38 2266
7135.17 2287
7135.97 2316
7136.77 2183
7137.57 2160
7138.36 2236
7139.16 2256
7139.96 2180
7140.76 2174
7141.55 2102
7142.35 2111
7143.15 2116
7143.95 2088
7144.74 2235
7145.54 2202
7146.34 2132
7147.14 2175
7147.94 1992
7148.73 2131
7149.53 2056
7150.33 2046
7151.13 2001
7151.93 2048
7152.72 2049
7153.52 2132
7154.32 2090
7155.12 1998
7155.92 2066
7156.72 2041
7157.51 2076
7158.31 2147
7159.11 1999
7159.91 2073
7160.71 2020
7161.51 1974
7162.31 1987
7163.11 1925
7163.90 2018
7164.70 2029
7165.50 1947
7166.30 2037
7167.10 1987
7167.90 1919
7168.70 1852
7169.50 1794
7170.30 1822
7171.10 1934
7171.90 1964
7172.69 1930
7173.49 1944
7174.29 1866
7175.09 1891
7175.89 1936
7176.69 1887
7177.49 1843
7178.29 1888
7179.09 1807
7179.89 1795
7180.69 1739
7181.49 1753
7182.29 1766
7183.09 1662
7183.89 1689
7184.69 1587
7185.49 1647
7186.29 1683
7187.09 1668
7187.89 1702
7188.69 1781
7189.49 1759
7190.29 1870
7191.09 1801
7191.89 1775
7192.69 1690
7193.49 1678
7194.29 1611
7195.09 1745
7195.89 1729
7196.70 1677
7197.50 1645
7198.30 1584
7199.10 1562
7199.90 1553
7200.70 1496
7201.50 1533
7202.30 1624
7203.10 1566
7203.90 1566
7204.70 1570
7205.51 1463
7206.31 1638
7207.11 1565
7207.91 1510
7208.71 1529
7209.51 1652
7210.31 1654
7211.12 1541
7211.92 1491
7212.72 1590
7213.52 1576
7214.32 1547
7215.12 1562
7215.92 1545
7216.73 1429
7217.53 1491
7218.33 1562
7219.13 1513
7219.93 1390
7220.74 1408
7221.54 1459
7222.34 1487
7223.14 1609
7223.94 1597
7224.75 1518
7225.55 1539
7226.35 1498
7227.15 1450
7227.96 1505
7228.76 1591
7229.56 1576
7230.36 1505
7231.17 1498
7231.97 1484
7232.77 1481
7233.57 1505
7234.38 1512
7235.18 1518
7235.98 1415
7236.79 1345
7237.59 1434
7238.39 1488
7239.19 1444
7240.00 1448
7240.80 1526
7241.60 1556
7242.41 1480
7243.21 1485
7244.01 1525
7244.82 1449
7245.62 1390
7246.42 1523
7247.23 1435
7248.03 1418
7248.83 1559
7249.64 1582
7250.44 1447
7251.25 1491
7252.05 1470
7252.85 1584
7253.66 1607
7254.46 1571
7255.27 1431
7256.07 1542
7256.87 1573
7257.68 1541
7258.48 1405
7259.29 1541
7260.09 1531
7260.89 1510
7261.70 1568
7262.50 1505
7263.31 1628
7264.11 1580
7264.92 1583
7265.72 1541
7266.53 1615
7267.33 1712
7268.13 1709
7268.94 1606
7269.74 1610
7270.55 1728
7271.35 1683
7272.16 1631
7272.96 1710
7273.77 1568
7274.57 1672
7275.38 1745
7276.18 1646
7276.99 1788
7277.79 1766
7278.60 1766
7279.40 1801
7280.21 1713
7281.01 1768
7281.82 1716
7282.63 1758
7283.43 1779
7284.24 1770
7285.04 1831
7285.85 1866
7286.65 1935
7287.46 1916
7288.27 2330
7289.07 2571
7289.88 2746
7290.68 2813
7291.49 2863
7292.29 2802
7293.10 2699
7293.91 2540
7294.71 2372
7295.52 2190
7296.33 2051
7297.13 1912
7297.94 1828
7298.74 1730
7299.55 1687
7300.36 1647
7301.16 1654
7301.97 1603
7302.78 1580
7303.58 1554
7304.39 1564
7305.20 1626
7306.00 1643
7306.81 1635
7307.62 1731
7308.42 1652
7309.23 1566
7310.04 1571
7310.84 1508
7311.65 1589
7312.46 1652
7313.27 1660
7314.07 1785
7314.88 1704
7315.69 1636
7316.50 1742
7317.30 1757
7318.11 1777
7318.92 1802
7319.72 1731
7320.53 1650
7321.34 1767
7322.15 1875
7322.96 1891
7323.76 1911
7324.57 1975
7325.38 2128
7326.19 2155
7326.99 2168
7327.80 2039
7328.61 2047
7329.42 2094
7330.23 1896
7331.03 1839
7331.84 1811
7332.65 1778
7333.46 1732
7334.27 1683
7335.08 1656
7335.88 1653
7336.69 1608
7337.50 1561
7338.31 1689
7339.12 1620
7339.93 1604
7340.74 1566
7341.54 1611
7342.35 1609
7343.16 1591
7343.97 1601
7344.78 1691
7345.59 1719
7346.40 1630
7347.21 1601
7348.02 1572
7348.82 1540
7349.63 1572
7350.44 1559
7351.25 1631
7352.06 1568
7352.87 1602
7353.68 1584
7354.49 1579
7355.30 1527
7356.11 1533
7356.92 1614
7357.73 1600
7358.54 1600
7359.35 1524
7360.16 1564
7360.97 1556
7361.78 1499
7362.59 1464
7363.40 1544
7364.21 1539
7365.02 1567
7365.83 1568
7366.64 1568
7367.45 1594
7368.26 1627
7369.07 1561
7369.88 1486
7370.69 1590
7371.50 1614
7372.31 1594
7373.12 1592
7373.93 1557
7374.74 1680
7375.55 1644
7376.36 1639
7377.17 1567
7377.98 1641
7378.79 1644
7379.60 1727
7380.42 1578
7381.23 1487
7382.04 1716
7382.85 1736
7383.66 1712
7384.47 1789
7385.28 1868
7386.09 2024
7386.90 2116
7387.71 2062
7388.53 1900
7389.34 1982
7390.15 1962
7390.96 1854
7391.77 1777
7392.58 1788
7393.39 1635
7394.21 1645
7395.02 1548
7395.83 1518
7396.64 1512
7397.45 1519
7398.27 1460
7399.08 1488
7399.89 1462
7400.70 1480
7401.51 1552
7402.33 1551
7403.14 1536
7403.95 1600
7404.76 1656
7405.57 1771
7406.39 1880
7407.20 1960
7408.01 1853
7408.82 1838
7409.64 1783
7410.45 1728
7411.26 1774
7412.07 1611
7412.89 1657
7413.70 1560
7414.51 1545
7415.32 1581
7416.14 1494
7416.95 1627
7417.76 1601
7418.58 1502
7419.39 1452
7420.20 1468
7421.02 1474
7421.83 1399
7422.64 1427
7423.45 1446
7424.27 1413
7425.08 1386
7425.89 1388
7426.71 1497
7427.52 1392
7428.33 1307
7429.15 1404
7429.96 1294
7430.78 1383
7431.59 1402
7432.40 1414
7433.22 1407
7434.03 1294
7434.84 1308
7435.66 1381
7436.47 1316
7437.29 1304
7438.10 1313
7438.91 1230
7439.73 1330
7440.54 1383
7441.36 1332
7442.17 1325
7442.99 1363
7443.80 1421
7444.61 1340
7445.43 1347
7446.24 1380
7447.06 1256
7447.87 1399
7448.69 1448
7449.50 1477
7450.32 1450
7451.13 1486
7451.95 1347
7452.76 1319
7453.58 1409
7454.39 1371
7455.21 1310
7456.02 1344
7456.84 1333
7457.65 1294
7458.47 1367
7459.28 1237
7460.10 1310
7460.91 1402
7461.73 1419
7462.54 1343
7463.36 1386
7464.17 1306
7464.99 1314
7465.80 1293
7466.62 1349
7467.44 1322
7468.25 1343
7469.07 1275
7469.88 1358
7470.70 1297
7471.51 1359
7472.33 1279
7473.15 1361
7473.96 1435
7474.78 1426
7475.59 1358
7476.41 1359
7477.23 1453
7478.04 1407
7478.86 1423
7479.67 1352
7480.49 1275
7481.31 1299
7482.12 1356
7482.94 1312
7483.76 1281
7484.57 1307
7485.39 1413
7486.21 1401
7487.02 1341
7487.84 1291
7488.66 1306
7489.47 1345
7490.29 1259
7491.11 1311
7491.92 1295
7492.74 1259
7493.56 1288
7494.38 1374
7495.19 1240
7496.01 1243
7496.83 1322
7497.64 1259
7498.46 1250
7499.28 1344
7500.10 1320
7500.91 1373
7501.73 1349
7502.55 1296
7503.37 1255
7504.18 1276
7505.00 1319
7505.82 1334
7506.64 1230
7507.46 1275
7508.27 1180
7509.09 1271
7509.91 1373
7510.73 1311
7511.55 1258
7512.36 1325
7513.18 1253
7514.00 1196
7514.82 1272
7515.64 1262
7516.45 1229
7517.27 1236
7518.09 1261
7518.91 1297
7519.73 1298
7520.55 1283
7521.37 1225
7522.18 1258
7523.00 1165
7523.82 1294
7524.64 1287
7525.46 1277
7526.28 1194
7527.10 1323
7527.92 1261
7528.74 1240
7529.55 1278
7530.37 1293
7531.19 1393
7532.01 1370
7532.83 1254
7533.65 1329
7534.47 1422
7535.29 1332
7536.11 1247
7536.93 1137
7537.75 1163
7538.57 1172
7539.39 1230
7540.21 1249
7541.03 1278
7541.84 1229
7542.66 1292
7543.48 1217
7544.30 1279
7545.12 1347
7545.94 1247
7546.76 1300
7547.58 1258
7548.40 1332
7549.22 1341
7550.04 1284
7550.86 1270
7551.68 1304
7552.51 1312
7553.33 1344
7554.15 1395
7554.97 1323
7555.79 1333
7556.61 1298
7557.43 1305
7558.25 1398
7559.07 1337
7559.89 1384
7560.71 1335
7561.53 1342
7562.35 1454
7563.17 1411
7563.99 1421
7564.81 1513
7565.64 1513
7566.46 1494
7567.28 1527
7568.10 1475
7568.92 1467
7569.74 1397
7570.56 1347
7571.38 1486
7572.21 1352
7573.03 1267
7573.85 1416
7574.67 1387
7575.49 1326
7576.31 1375
7577.13 1455
7577.96 1421
7578.78 1328
7579.60 1403
7580.42 1410
7581.24 1416
7582.07 1523
7582.89 1421
7583.71 1405
7584.53 1497
7585.35 1417
7586.18 1403
7587.00 1381
7587.82 1352
7588.64 1398
7589.46 1411
7590.29 1518
7591.11 1503
7591.93 1476
7592.75 1497
7593.58 1588
7594.40 1584
7595.22 1613
7596.04 1589
7596.87 1547
7597.69 1509
7598.51 1430
7599.34 1476
7600.16 1498
7600.98 1468
7601.80 1458
7602.63 1454
7603.45 1449
7604.27 1552
7605.10 1606
7605.92 1575
7606.74 1492
7607.57 1555
7608.39 1629
7609.21 1708
7610.04 1830
7610.86 1892
7611.68 1824
7612.51 1870
7613.33 1824
7614.15 1858
7614.98 1821
7615.80 1665
7616.62 1555
7617.45 1665
7618.27 1724
7619.10 1680
7619.92 1631
7620.74 1677
7621.57 1612
7622.39 1693
7623.22 1643
7624.04 1696
7624.86 1655
7625.69 1588
7626.51 1584
7627.34 1481
7628.16 1522
7628.99 1539
7629.81 1524
7630.64 1579
7631.46 1576
7632.28 1651
7633.11 1638
7633.93 1641
7634.76 1734
7635.58 1951
7636.41 2001
7637.23 1997
7638.06 2042
7638.88 2010
7639.71 2040
7640.53 1983
7641.36 1927
7642.18 1797
7643.01 1681
7643.83 1645
7644.66 1503
7645.48 1440
7646.31 1536
7647.14 1351
7647.96 1456
7648.79 1405
7649.61 1492
7650.44 1401
7651.26 1362
7652.09 1376
7652.91 1294
7653.74 1385
7654.57 1356
7655.39 1357
7656.22 1312
7657.04 1354
7657.87 1376
7658.70 1254
7659.52 1298
7660.35 1225
7661.17 1242
7662.00 1189
7662.83 1216
7663.65 1339
7664.48 1319
7665.31 1283
7666.13 1259
7666.96 1232
7667.79 1175
7668.61 1250
7669.44 1249
7670.27 1255
7671.09 1211
7671.92 1151
7672.75 1258
7673.57 1244
7674.40 1319
7675.23 1302
7676.05 1342
7676.88 1345
7677.71 1274
7678.53 1277
7679.36 1287
7680.19 1302
7681.02 1311
7681.84 1274
7682.67 1229
7683.50 1325
7684.33 1319
7685.15 1254
7685.98 1204
7686.81 1243
7687.64 1256
7688.46 1204
7689.29 1320
7690.12 1341
7690.95 1360
7691.77 1308
7692.60 1240
7693.43 1299
7694.26 1280
7695.09 1297
7695.91 1276
7696.74 1228
7697.57 1251
7698.40 1275
7699.23 1209
7700.06 1129
7700.88 1252
7701.71 1289
7702.54 1294
7703.37 1277
7704.20 1187
7705.03 1245
7705.85 1242
7706.68 1225
7707.51 1259
7708.34 1294
7709.17 1288
7710.00 1352
7710.83 1273
7711.66 1262
7712.48 1208
7713.31 1277
7714.14 1357
7714.97 1201
7715.80 1191
7716.63 1216
7717.46 1140
7718.29 1190
7719.12 1211
7719.95 1262
7720.78 1309
7721.61 1184
7722.44 1292
7723.27 1304
7724.09 1293
7724.92 1358
7725.75 1273
7726.58 1285
7727.41 1284
7728.24 1293
7729.07 1226
7729.90 1252
7730.73 1209
7731.56 1165
7732.39 1176
7733.22 1206
7734.05 1139
7734.88 1248
7735.71 1225
7736.54 1243
7737.37 1183
7738.20 1243
7739.03 1264
7739.86 1245
7740.70 1298
7741.53 1235
7742.36 1258
7743.19 1307
7744.02 1221
7744.85 1229
7745.68 1138
7746.51 1180
7747.34 1127
7748.17 1209
7749.00 1292
7749.83 1418
7750.66 1464
7751.50 1640
7752.33 1712
7753.16 1773
7753.99 1999
7754.82 1920
7755.65 1920
7756.48 1950
7757.31 1800
7758.15 1657
7758.98 1453
7759.81 1448
7760.64 1422
7761.47 1368
7762.30 1258
7763.13 1340
7763.97 1307
7764.80 1206
7765.63 1270
7766.46 1305
7767.29 1323
7768.13 1219
7768.96 1197
7769.79 1208
7770.62 1207
7771.45 1196
7772.29 1150
7773.12 1161
7773.95 1233
7774.78 1178
7775.62 1154
7776.45 1109
7777.28 1115
7778.11 1129
7778.95 1140
7779.78 1112
7780.61 1103
7781.44 1149
7782.28 1100
7783.11 1075
7783.94 1129
7784.77 1143
7785.61 1114
7786.44 1157
7787.27 1160
7788.11 1208
7788.94 1203
7789.77 1171
7790.61 1205
7791.44 1240
7792.27 1283
7793.10 1308
7793.94 1202
7794.77 1180
7795.60 1249
7796.44 1162
7797.27 1175
7798.11 1160
7798.94 1162
7799.77 1158
7800.61 1184
7801.44 1157
7802.27 1208
7803.11 1325
7803.94 1281
7804.78 1158
7805.61 1161
7806.44 1128
7807.28 1208
7808.11 1216
7808.95 1137
7809.78 1243
7810.61 1196
7811.45 1258
7812.28 1190
7813.12 1162
7813.95 1161
7814.79 1137
7815.62 1215
7816.45 1259
7817.29 1211
7818.12 1235
7818.96 1280
7819.79 1188
7820.63 1278
7821.46 1301
7822.30 1257
7823.13 1226
7823.97 1243
7824.80 1215
7825.64 1250
7826.47 1233
7827.31 1289
7828.14 1220
7828.98 1187
7829.81 1225
7830.65 1218
7831.48 1325
7832.32 1325
7833.15 1292
7833.99 1212
7834.83 1283
7835.66 1200
7836.50 1285
7837.33 1409
7838.17 1229
7839.00 1181
7839.84 1303
7840.68 1328
7841.51 1267
7842.35 1334
7843.18 1250
7844.02 1171
7844.86 1256
7845.69 1346
7846.53 1354
7847.36 1388
7848.20 1307
7849.04 1214
7849.87 1232
7850.71 1379
7851.55 1321
7852.38 1237
7853.22 1247
7854.05 1295
7854.89 1197
7855.73 1203
7856.56 1249
7857.40 1159
7858.24 1245
7859.08 1152
7859.91 1214
7860.75 1193
7861.59 1153
7862.42 1229
7863.26 1168
7864.10 1203
7864.93 1184
7865.77 1175
7866.61 1252
7867.45 1232
7868.28 1258
7869.12 1182
7869.96 1191
7870.80 1261
7871.63 1205
7872.47 1131
7873.31 1201
7874.15 1122
7874.98 1122
7875.82 1233
7876.66 1219
7877.50 1213
7878.33 1293
7879.17 1209
7880.01 1159
7880.85 1170
7881.69 1222
7882.52 1279
7883.36 1269
7884.20 1257
7885.04 1328
7885.88 1291
7886.71 1293
7887.55 1251
7888.39 1226
7889.23 1163
7890.07 1187
7890.91 1210
7891.75 1227
7892.58 1262
7893.42 1227
7894.26 1304
7895.10 1272
7895.94 1204
7896.78 1300
7897.62 1230
7898.46 1246
7899.29 1221
7900.13 1186
7900.97 1228
7901.81 1397
7902.65 1317
7903.49 1189
7904.33 1127
7905.17 1163
7906.01 1385
7906.85 1414
7907.69 1266
7908.53 1272
7909.37 1346
7910.21 1327
7911.04 1195
7911.88 1180
7912.72 1274
7913.56 1230
7914.40 1251
7915.24 1255
7916.08 1215
7916.92 1179
7917.76 1232
7918.60 1306
7919.44 1203
7920.28 1382
7921.12 1448
7921.96 1518
7922.80 1490
7923.64 1456
7924.48 1324
7925.32 1289
7926.16 1350
7927.01 1204
7927.85 1212
7928.69 1213
7929.53 1269
7930.37 1108
7931.21 1107
7932.05 1184
7932.89 1182
7933.73 1183
7934.57 1145
7935.41 1191
7936.25 1320
7937.09 1252
7937.93 1217
7938.78 1280
7939.62 1203
7940.46 1154
7941.30 1141
7942.14 1218
7942.98 1224
7943.82 1194
7944.66 1092
7945.51 1069
7946.35 1097
7947.19 1131
7948.03 1198
7948.87 1204
7949.71 1227
7950.56 1146
7951.40 1156
7952.24 1146
7953.08 1128
7953.92 1068
7954.76 1144
7955.61 1078
7956.45 1129
7957.29 1148
7958.13 1087
7958.97 1093
7959.82 1090
7960.66 1102
7961.50 1206
7962.34 1240
7963.19 1221
7964.03 1126
7964.87 1106
7965.71 1109
7966.56 1091
7967.40 1072
7968.24 1114
7969.08 1167
7969.93 1158
7970.77 1120
7971.61 1296
7972.45 1284
7973.30 1271
7974.14 1291
7974.98 1179
7975.83 1209
7976.67 1227
7977.51 1245
7978.36 1039
7979.20 1095
7980.04 1137
7980.89 1107
7981.73 1260
7982.57 1159
7983.42 1100
7984.26 1154
7985.10 1201
7985.95 1177
7986.79 1150
7987.63 1149
7988.48 1163
7989.32 1248
7990.16 1168
7991.01 1200
7991.85 1116
7992.70 1099
7993.54 1146
7994.38 1045
7995.23 1113
7996.07 1161
7996.92 1146
7997.76 1158
7998.60 1140
7999.45 1171
8000.29 1086
8001.14 1065
8001.98 1150
8002.83 1062
8003.67 1173
8004.52 1148
8005.36 1134
8006.20 1137
8007.05 1205
8007.89 1059
8008.74 1059
8009.58 1069
8010.43 1048
8011.27 1103
8012.12 1121
8012.96 1149
8013.81 1160
8014.65 1168
8015.50 1197
8016.34 1240
8017.19 1133
8018.03 1151
8018.88 1127
8019.72 1060
8020.57 1160
8021.42 1167
8022.26 1101
8023.11 1041
8023.95 1076
8024.80 1074
8025.64 1010
8026.49 1040
8027.33 1099
8028.18 1065
8029.03 999
8029.87 1042
8030.72 989
8031.56 992
8032.41 993
8033.26 1001
8034.10 968
8034.95 951
8035.79 984
8036.64 959
8037.49 1037
8038.33 1056
8039.18 1012
8040.03 997
8040.87 996
8041.72 988
8042.57 1122
8043.41 1119
8044.26 1048
8045.11 1086
8045.95 1088
8046.80 1027
8047.65 1018
8048.49 1015
8049.34 1006
8050.19 1000
8051.03 1035
8051.88 921
8052.73 973
8053.58 973
8054.42 912
8055.27 960
8056.12 1035
8056.96 950
8057.81 976
8058.66 1005
8059.51 1035
8060.35 985
8061.20 1021
8062.05 958
8062.90 935
8063.74 948
8064.59 933
8065.44 916
8066.29 952
8067.14 924
8067.98 923
8068.83 1020
8069.68 981
8070.53 946
8071.38 884
8072.22 966
8073.07 919
8073.92 1046
8074.77 1031
8075.62 895
8076.46 921
8077.31 963
8078.16 969
8079.01 901
8079.86 959
8080.71 946
8081.56 972
8082.40 1029
8083.25 1008
8084.10 931
8084.95 942
8085.80 961
8086.65 873
8087.50 895
8088.35 981
8089.19 933
8090.04 898
8090.89 868
8091.74 852
8092.59 978
8093.44 954
8094.29 905
8095.14 890
8095.99 961
8096.84 1037
8097.69 857
8098.54 893
8099.39 885
8100.24 932
8101.09 900
8101.94 931
8102.79 985
8103.63 895
8104.48 941
8105.33 958
8106.18 982
8107.03 916
8107.88 949
8108.73 986
8109.58 947
8110.43 998
8111.28 941
8112.14 955
8112.99 871
8113.84 934
8114.69 936
8115.54 886
8116.39 885
8117.24 922
8118.09 953
8118.94 914
8119.79 988
8120.64 952
8121.49 972
8122.34 920
8123.19 995
8124.04 987
8124.89 1098
8125.74 1092
8126.60 1041
8127.45 1041
8128.30 993
8129.15 1008
8130.00 1049
8130.85 996
8131.70 971
8132.55 1034
8133.40 916
8134.26 942
8135.11 947
8135.96 911
8136.81 1021
8137.66 1017
8138.51 973
8139.37 1073
8140.22 972
8141.07 930
8141.92 934
8142.77 973
8143.62 963
8144.48 881
8145.33 937
8146.18 961
8147.03 992
8147.88 939
8148.74 952
8149.59 986
8150.44 1015
8151.29 1013
8152.15 975
8153.00 974
8153.85 979
8154.70 935
8155.56 951
8156.41 968
8157.26 962
8158.11 919
8158.97 931
8159.82 1026
8160.67 958
8161.52 1014
8162.38 1005
8163.23 1058
8164.08 1037
8164.94 1007
8165.79 1043
8166.64 1020
8167.49 1024
8168.35 939
8169.20 954
8170.05 998
8170.91 1007
8171.76 1021
8172.61 979
8173.47 995
8174.32 940
8175.17 986
8176.03 925
8176.88 886
8177.74 922
8178.59 948
8179.44 954
8180.30 955
8181.15 929
8182.00 899
8182.86 888
8183.71 879
8184.57 925
8185.42 923
8186.27 947
8187.13 865
8187.98 911
8188.84 931
8189.69 906
8190.55 866
8191.40 844
8192.25 876
8193.11 903
8193.96 911
8194.82 923
8195.67 982
8196.53 876
8197.38 930
8198.24 911
8199.09 857
8199.95 879
8200.80 938
8201.66 909
8202.51 880
8203.37 876
8204.22 901
8205.08 897
8205.93 939
8206.79 842
8207.64 894
8208.50 929
8209.35 916
8210.21 965
8211.06 978
8211.92 919
8212.77 917
8213.63 906
8214.48 889
8215.34 838
8216.20 857
8217.05 910
8217.91 826
8218.76 933
8219.62 930
8220.48 925
8221.33 923
8222.19 930
8223.04 961
8223.90 976
8224.76 935
8225.61 962
8226.47 1021
8227.32 970
8228.18 894
8229.04 996
8229.89 1007
8230.75 1074
8231.61 1065
8232.46 1006
8233.32 959
8234.18 957
8235.03 951
8235.89 967
8236.75 933
8237.60 923
8238.46 865
8239.32 843
8240.17 897
8241.03 905
8241.89 904
8242.74 891
8243.60 897
8244.46 879
8245.32 886
8246.17 905
8247.03 925
8247.89 880
8248.74 921
8249.60 928
8250.46 911
8251.32 905
8252.17 848
8253.03 835
8253.89 812
8254.75 892
8255.60 894
8256.46 823
8257.32 919
8258.18 861
8259.04 885
8259.89 870
8260.75 879
8261.61 900
8262.47 875
8263.33 902
8264.18 906
8265.04 887
8265.90 871
8266.76 918
8267.62 866
8268.48 864
8269.33 816
8270.19 874
8271.05 914
8271.91 937
8272.77 910
8273.63 906
8274.49 918
8275.34 836
8276.20 834
8277.06 843
8277.92 847
8278.78 862
8279.64 842
8280.50 843
8281.36 892
8282.22 956
8283.08 924
8283.93 876
8284.79 882
8285.65 925
8286.51 933
8287.37 924
8288.23 940
8289.09 894
8289.95 965
8290.81 869
8291.67 847
8292.53 880
8293.39 867
8294.25 869
8295.11 849
8295.97 901
8296.83 944
8297.69 910
8298.55 947
8299.41 890
8300.27 918
8301.13 861
8301.99 918
8302.85 915
8303.71 918
8304.57 954
8305.43 1003
8306.29 868
8307.15 947
8308.01 920
8308.87 875
8309.73 871
8310.59 940
8311.45 858
8312.31 899
8313.17 890
8314.03 919
8314.90 998
8315.76 966
8316.62 938
8317.48 949
8318.34 915
8319.20 962
8320.06 932
8320.92 973
8321.78 964
8322.64 966
8323.51 978
8324.37 967
8325.23 989
8326.09 995
8326.95 919
8327.81 882
8328.67 869
8329.54 860
8330.40 903
8331.26 837
8332.12 884
8332.98 893
8333.84 933
8334.71 970
8335.57 967
8336.43 978
8337.29 935
8338.15 922
8339.02 939
8339.88 935
8340.74 943
8341.60 914
8342.46 897
8343.33 925
8344.19 915
8345.05 887
8345.91 892
8346.78 833
8347.64 889
8348.50 886
8349.36 924
8350.23 923
8351.09 988
8351.95 960
8352.81 981
8353.68 935
8354.54 901
8355.40 957
8356.27 966
8357.13 968
8357.99 960
8358.86 927
8359.72 923
8360.58 997
8361.44 930
8362.31 927
8363.17 893
8364.03 914
8364.90 970
8365.76 944
8366.63 909
8367.49 992
8368.35 1000
8369.22 955
8370.08 977
8370.94 999
8371.81 992
8372.67 929
8373.53 952
8374.40 974
8375.26 990
8376.13 1021
8376.99 1061
8377.85 958
8378.72 950
8379.58 938
8380.45 1016
8381.31 963
8382.18 977
8383.04 1033
8383.90 1055
8384.77 1029
8385.63 1035
8386.50 1016
8387.36 1031
8388.23 988
8389.09 979
8389.96 1063
8390.82 1051
8391.69 1025
8392.55 1086
8393.42 1067
8394.28 1036
8395.15 1015
8396.01 1043
8396.88 990
8397.74 1090
8398.61 1042
8399.47 1058
8400.34 1082
8401.20 1021
8402.07 1069
8402.93 1072
8403.80 1056
8404.66 1074
8405.53 1056
8406.39 1038
8407.26 1085
8408.12 1117
8408.99 1060
8409.86 1097
8410.72 1098
8411.59 1146
8412.45 1125
8413.32 1103
8414.19 1115
8415.05 1098
8415.92 1113
8416.78 1118
8417.65 1057
8418.52 1109
8419.38 1135
8420.25 1135
8421.11 1151
8421.98 1126
8422.85 1213
8423.71 1133
8424.58 1133
8425.45 1167
8426.31 1080
8427.18 1194
8428.05 1197
8428.91 1156
8429.78 1180
8430.65 1326
8431.51 1299
8432.38 1304
8433.25 1293
8434.11 1297
8434.98 1298
8435.85 1233
8436.72 1281
8437.58 1296
8438.45 1257
8439.32 1308
8440.18 1312
8441.05 1393
8441.92 1333
8442.79 1340
8443.65 1456
8444.52 1453
8445.39 1548
8446.26 1499
8447.12 1570
8447.99 1586
8448.86 1679
8449.73 1698
8450.60 1731
8451.46 1646
8452.33 1635
8453.20 1580
8454.07 1612
8454.94 1605
8455.80 1543
8456.67 1657
8457.54 1670
8458.41 1818
8459.28 1983
8460.14 2242
8461.01 2510
8461.88 3051
8462.75 3331
8463.62 3449
8464.49 3431
8465.36 3364
8466.22 3316
8467.09 3051
8467.96 2579
8468.83 2275
8469.70 2146
8470.57 1967
8471.44 1776
8472.31 1631
8473.17 1510
8474.04 1418
8474.91 1486
8475.78 1439
8476.65 1300
8477.52 1389
8478.39 1422
8479.26 1397
8480.13 1331
8481.00 1344
8481.87 1341
8482.74 1325
8483.61 1248
8484.48 1265
8485.34 1272
8486.21 1172
8487.08 1191
8487.95 1225
8488.82 1221
8489.69 1239
8490.56 1200
8491.43 1161
8492.30 1250
8493.17 1260
8494.04 1195
8494.91 1169
8495.78 1175
8496.65 1243
8497.52 1317
8498.39 1192
8499.26 1218
8500.13 1278
8501.01 1367
8501.88 1334
8502.75 1298
8503.62 1334
8504.49 1208
8505.36 1233
8506.23 1278
8507.10 1324
8507.97 1319
8508.84 1135
8509.71 1201
8510.58 1151
8511.45 1224
8512.32 1238
8513.20 1203
8514.07 1166
8514.94 1162
8515.81 1145
8516.68 1179
8517.55 1193
8518.42 1285
8519.29 1322
8520.17 1213
8521.04 1222
8521.91 1258
8522.78 1289
8523.65 1302
8524.52 1288
8525.39 1274
8526.27 1207
8527.14 1273
8528.01 1260
8528.88 1259
8529.75 1260
8530.63 1324
8531.50 1290
8532.37 1292
8533.24 1281
8534.11 1325
8534.99 1315
8535.86 1327
8536.73 1302
8537.60 1364
8538.47 1361
8539.35 1329
8540.22 1281
8541.09 1353
8541.96 1254
8542.84 1267
8543.71 1335
8544.58 1303
8545.46 1294
8546.33 1224
8547.20 1248
8548.07 1311
8548.95 1290
8549.82 1209
8550.69 1218
8551.57 1156
8552.44 1181
8553.31 1160
8554.18 1118
8555.06 1248
8555.93 1184
8556.80 1201
8557.68 1257
8558.55 1314
8559.42 1354
8560.30 1407
8561.17 1418
8562.04 1355
8562.92 1350
8563.79 1342
8564.67 1284
8565.54 1264
8566.41 1336
8567.29 1337
8568.16 1185
8569.03 1201
8569.91 1197
8570.78 1181
8571.66 1116
8572.53 1161
8573.40 1164
8574.28 1142
8575.15 1091
8576.03 1142
8576.90 1187
8577.78 1191
8578.65 1144
8579.52 1142
8580.40 1144
8581.27 1170
8582.15 1128
8583.02 1163
8583.90 1168
8584.77 1150
8585.65 1103
8586.52 1077
8587.40 1108
8588.27 1088
8589.15 1100
8590.02 1104
8590.90 1106
8591.77 1091
8592.65 1114
8593.52 1163
8594.40 1222
8595.27 1124
8596.15 1118
8597.02 1108
8597.90 1131
8598.77 1153
8599.65 1183
8600.52 1137
8601.40 1217
8602.28 1187
8603.15 1234
8604.03 1311
8604.90 1321
8605.78 1240
8606.65 1219
8607.53 1273
8608.41 1202
8609.28 1206
8610.16 1123
8611.03 1171
8611.91 1195
8612.79 1199
8613.66 1138
8614.54 1156
8615.41 1289
8616.29 1190
8617.17 1210
8618.04 1251
8618.92 1258
8619.80 1181
8620.67 1233
8621.55 1178
8622.43 1232
8623.30 1212
8624.18 1201
8625.06 1252
8625.93 1227
8626.81 1279
8627.69 1297
8628.56 1315
8629.44 1281
8630.32 1233
8631.20 1290
8632.07 1231
8632.95 1299
8633.83 1323
8634.70 1230
8635.58 1291
8636.46 1371
8637.34 1340
8638.21 1286
8639.09 1354
8639.97 1352
8640.85 1387
8641.72 1307
8642.60 1408
8643.48 1397
8644.36 1420
8645.23 1418
8646.11 1415
8646.99 1396
8647.87 1387
8648.75 1431
8649.62 1452
8650.50 1408
8651.38 1485
8652.26 1428
8653.14 1534
8654.01 1650
8654.89 1548
8655.77 1562
8656.65 1589
8657.53 1685
8658.41 1673
8659.29 1612
8660.16 1698
8661.04 1658
8661.92 1664
8662.80 1734
8663.68 1725
8664.56 1619
8665.44 1705
8666.31 1707
8667.19 1672
8668.07 1684
8668.95 1629
8669.83 1670
8670.71 1788
8671.59 1729
8672.47 1702
8673.35 1750
8674.23 1640
8675.11 1706
8675.99 1808
8676.86 1918
8677.74 1907
8678.62 1988
8679.50 2133
8680.38 2208
8681.26 2327
8682.14 2340
8683.02 2287
8683.90 2281
8684.78 2325
8685.66 2146
8686.54 2126
8687.42 2180
8688.30 2025
8689.18 1979
8690.06 2002
8690.94 1964
8691.82 1834
8692.70 2003
8693.58 2265
8694.46 2242
8695.34 2467
8696.22 2831
8697.10 3210
8697.98 3624
8698.86 4152
8699.74 4518
8700.62 4620
8701.51 4301
8702.39 4021
8703.27 3739
8704.15 3309
8705.03 2812
8705.91 2635
8706.79 2347
8707.67 2173
8708.55 2004
8709.43 1807
8710.31 1714
8711.20 1742
8712.08 1747
8712.96 1739
8713.84 1612
8714.72 1581
8715.60 1579
8716.48 1569
8717.36 1528
8718.25 1543
8719.13 1537
8720.01 1567
8720.89 1474
8721.77 1577
8722.65 1459
8723.54 1475
8724.42 1477
8725.30 1477
8726.18 1555
8727.06 1604
8727.95 1600
8728.83 1656
8729.71 1573
8730.59 1507
8731.47 1656
8732.36 1559
8733.24 1577
8734.12 1611
8735.00 1638
8735.89 1680
8736.77 1628
8737.65 1573
8738.53 1718
8739.42 1730
8740.30 1631
8741.18 1647
8742.06 1619
8742.95 1590
8743.83 1601
8744.71 1549
8745.59 1474
8746.48 1510
8747.36 1508
8748.24 1480
8749.13 1446
8750.01 1561
8750.89 1634
8751.78 1511
8752.66 1552
8753.54 1669
8754.43 1597
8755.31 1574
8756.19 1540
8757.08 1609
8757.96 1610
8758.84 1541
8759.73 1539
8760.61 1655
8761.49 1691
8762.38 1718
8763.26 1727
8764.15 1663
8765.03 1669
8765.91 1694
8766.80 1882
8767.68 1812
8768.57 1758
8769.45 1734
8770.33 1739
8771.22 1737
8772.10 1846
8772.99 1848
8773.87 1791
8774.75 1838
8775.64 1873
8776.52 1875
8777.41 1798
8778.29 1767
8779.18 1763
8780.06 1739
8780.95 1731
8781.83 1743
8782.72 1705
8783.60 1841
8784.49 1831
8785.37 1936
8786.26 2156
8787.14 2282
8788.03 2440
8788.91 2669
8789.80 2757
8790.68 2810
8791.57 2718
8792.45 2530
8793.34 2478
8794.22 2220
8795.11 2053
8795.99 1917
8796.88 1787
8797.76 1793
8798.65 1696
8799.53 1558
8800.42 1644
8801.31 1625
8802.19 1790
8803.08 1935
8803.96 1797
8804.85 1845
8805.74 1996
8806.62 1969
8807.51 1980
8808.39 1853
8809.28 1788
8810.17 1709
8811.05 1552
8811.94 1542
8812.82 1453
8813.71 1414
8814.60 1426
8815.48 1465
8816.37 1398
8817.26 1400
8818.14 1385
8819.03 1448
8819.92 1461
8820.80 1472
8821.69 1496
8822.58 1385
8823.46 1429
8824.35 1420
8825.24 1412
8826.12 1449
8827.01 1346
8827.90 1352
8828.78 1369
8829.67 1366
8830.56 1332
8831.45 1277
8832.33 1255
8833.22 1289
8834.11 1304
8835.00 1320
8835.88 1206
8836.77 1223
8837.66 1248
8838.55 1201
8839.43 1247
8840.32 1215
8841.21 1253
8842.10 1288
8842.98 1241
8843.87 1256
8844.76 1166
8845.65 1130
8846.54 1229
8847.42 1206
8848.31 1213
8849.20 1168
8850.09 1178
8850.98 1200
8851.86 1149
8852.75 1209
8853.64 1251
8854.53 1183
8855.42 1181
8856.31 1214
8857.19 1260
8858.08 1277
8858.97 1244
8859.86 1247
8860.75 1225
8861.64 1182
8862.53 1220
8863.42 1259
8864.30 1225
8865.19 1159
8866.08 1184
8866.97 1226
8867.86 1258
8868.75 1133
8869.64 1157
8870.53 1246
8871.42 1247
8872.31 1178
8873.20 1132
8874.08 1103
8874.97 1121
8875.86 1175
8876.75 1166
8877.64 1104
8878.53 1163
8879.42 1133
8880.31 1069
8881.20 1106
8882.09 1011
8882.98 1105
8883.87 1116
8884.76 1152
8885.65 1078
8886.54 1133
8887.43 1123
8888.32 1158
8889.21 1118
8890.10 1049
8890.99 1043
8891.88 1089
8892.77 975
8893.66 996
8894.55 1021
8895.44 1004
8896.33 929
8897.22 955
8898.11 940
8899.00 929
8899.90 963
8900.79 1074
8901.68 974
8902.57 945
8903.46 947
8904.35 1005
8905.24 1024
8906.13 1018
8907.02 988
8907.91 958
8908.80 945
8909.70 898
8910.59 990
8911.48 923
8912.37 909
8913.26 950
8914.15 971
8915.04 906
8915.93 955
8916.83 917
8917.72 921
8918.61 899
8919.50 859
8920.39 907
8921.28 897
8922.18 919
8923.07 898
8923.96 882
8924.85 827
8925.74 841
8926.64 826
8927.53 910
8928.42 892
8929.31 866
8930.20 910
8931.10 864
8931.99 890
8932.88 845
8933.77 886
8934.67 881
8935.56 837
8936.45 866
8937.34 907
8938.24 854
8939.13 917
8940.02 808
8940.91 800
8941.81 825
8942.70 849
8943.59 835
8944.49 871
8945.38 817
8946.27 774
8947.16 805
8948.06 805
8948.95 820
8949.84 853
8950.74 781
8951.63 757
8952.52 786
8953.42 803
8954.31 780
8955.20 800
8956.10 849
8956.99 861
8957.88 839
8958.78 885
8959.67 826
8960.56 794
8961.46 826
8962.35 813
8963.25 874
8964.14 871
8965.03 822
8965.93 907
8966.82 837
8967.72 815
8968.61 787
8969.50 808
8970.40 771
8971.29 817
8972.19 789
8973.08 834
8973.98 865
8974.87 820
8975.76 839
8976.66 797
8977.55 820
8978.45 808
8979.34 907
8980.24 809
8981.13 746
8982.03 800
8982.92 792
8983.82 796
8984.71 776
8985.61 823
8986.50 734
8987.40 753
8988.29 729
8989.19 744
8990.08 795
8990.98 798
8991.87 789
8992.77 740
8993.66 794
8994.56 759
8995.45 811
8996.35 780
8997.24 798
8998.14 766
8999.04 841
8999.93 792
9000.83 701
9001.72 781
9002.62 781
9003.51 779
9004.41 752
9005.31 820
9006.20 768
9007.10 776
9007.99 726
9008.89 709
9009.79 757
9010.68 740
9011.58 707
9012.48 691
9013.37 738
9014.27 730
9015.16 727
9016.06 743
9016.96 746
9017.85 754
9018.75 713
9019.65 731
9020.54 763
9021.44 734
9022.34 726
9023.23 780
9024.13 734
9025.03 730
9025.93 721
9026.82 743
9027.72 808
9028.62 731
9029.51 708
9030.41 789
9031.31 763
9032.21 766
9033.10 713
9034.00 687
9034.90 775
9035.79 738
9036.69 694
9037.59 707
9038.49 765
9039.38 799
9040.28 757
9041.18 685
9042.08 697
9042.98 672
9043.87 727
9044.77 675
9045.67 701
9046.57 670
9047.47 699
9048.36 683
9049.26 718
9050.16 710
9051.06 755
9051.96 750
9052.85 727
9053.75 701
9054.65 669
9055.55 719
9056.45 708
9057.35 717
9058.25 632
9059.14 691
9060.04 709
9060.94 678
9061.84 689
9062.74 739
9063.64 771
9064.54 772
9065.44 754
9066.33 698
9067.23 713
9068.13 786
9069.03 901
9069.93 726
9070.83 797
9071.73 773
9072.63 748
9073.53 768
9074.43 715
9075.33 730
9076.23 778
9077.13 747
9078.03 746
9078.92 741
9079.82 708
9080.72 712
9081.62 716
9082.52 717
9083.42 680
9084.32 707
9085.22 813
9086.12 779
9087.02 743
9087.92 705
9088.82 663
9089.72 739
9090.62 757
9091.52 668
9092.42 734
9093.32 777
9094.22 799
9095.12 713
9096.03 696
9096.93 664
9097.83 717
9098.73 695
9099.63 808
9100.53 789
9101.43 740
9102.33 714
9103.23 761
9104.13 667
9105.03 656
9105.93 688
9106.83 665
9107.74 747
9108.64 748
9109.54 667
9110.44 674
9111.34 666
9112.24 667
9113.14 707
9114.04 712
9114.94 756
9115.85 803
9116.75 690
9117.65 705
9118.55 753
9119.45 742
9120.35 702
9121.26 680
9122.16 725
9123.06 684
9123.96 709
9124.86 763
9125.77 801
9126.67 759
9127.57 683
9128.47 743
9129.37 746
9130.28 729
9131.18 762
9132.08 741
9132.98 695
9133.88 738
9134.79 783
9135.69 704
9136.59 729
9137.49 734
9138.40 760
9139.30 726
9140.20 714
9141.10 769
9142.01 760
9142.91 704
9143.81 665
9144.72 715
9145.62 719
9146.52 692
9147.42 783
9148.33 657
9149.23 727
9150.13 768
9151.04 694
9151.94 717
9152.84 740
9153.75 748
9154.65 721
9155.55 772
9156.46 693
9157.36 678
9158.26 692
9159.17 710
9160.07 723
9160.97 685
9161.88 728
9162.78 708
9163.69 752
9164.59 770
9165.49 702
9166.40 740
9167.30 783
9168.21 700
9169.11 682
9170.01 678
9170.92 678
9171.82 661
9172.73 656
9173.63 644
9174.53 656
9175.44 655
9176.34 680
9177.25 627
9178.15 709
9179.06 699
9179.96 725
9180.87 766
9181.77 720
9182.68 675
9183.58 677
9184.49 729
9185.39 698
9186.30 736
9187.20 678
9188.11 673
9189.01 745
9189.92 694
9190.82 688
9191.73 738
9192.63 674
9193.54 617
9194.44 655
9195.35 712
9196.25 741
9197.16 793
9198.06 697
9198.97 716
9199.87 711
9200.78 635
9201.69 693
9202.59 757
9203.50 721
9204.40 757
9205.31 715
9206.21 747
9207.12 676
9208.03 719
9208.93 806
9209.84 754
9210.74 735
9211.65 718
9212.56 773
9213.46 720
9214.37 786
9215.28 752
9216.18 710
9217.09 729
9218.00 716
9218.90 681
9219.81 681
9220.72 717
9221.62 727
9222.53 755
9223.44 774
9224.34 753
9225.25 726
9226.16 798
9227.06 819
9227.97 773
9228.88 747
9229.78 714
9230.69 730
9231.60 747
9232.51 669
9233.41 667
9234.32 712
9235.23 748
9236.13 707
9237.04 730
9237.95 683
9238.86 697
9239.76 733
9240.67 721
9241.58 638
9242.49 669
9243.39 672
9244.30 715
9245.21 679
9246.12 681
9247.03 668
9247.93 741
9248.84 749
9249.75 718
9250.66 694
9251.57 730
9252.47 740
9253.38 664
9254.29 673
9255.20 664
9256.11 650
9257.02 652
9257.92 679
9258.83 700
9259.74 662
9260.65 633
9261.56 671
9262.47 730
9263.38 715
9264.28 755
9265.19 704
9266.10 748
9267.01 760
9267.92 737
9268.83 737
9269.74 716
9270.65 698
9271.56 720
9272.47 701
9273.37 726
9274.28 763
9275.19 706
9276.10 685
9277.01 688
9277.92 692
9278.83 703
9279.74 756
9280.65 732
9281.56 731
9282.47 768
9283.38 644
9284.29 714
9285.20 720
9286.11 730
9287.02 751
9287.93 777
9288.84 766
9289.75 721
9290.66 699
9291.57 744
9292.48 698
9293.39 660
9294.30 723
9295.21 778
9296.12 725
9297.03 806
9297.94 789
9298.85 742
9299.76 699
9300.67 737
9301.58 756
9302.49 744
9303.40 722
9304.31 752
9305.23 757
9306.14 736
9307.05 713
9307.96 790
9308.87 772
9309.78 745
9310.69 786
9311.60 723
9312.51 748
9313.42 758
9314.34 760
9315.25 811
9316.16 752
9317.07 748
9317.98 731
9318.89 786
9319.80 737
9320.72 692
9321.63 716
9322.54 714
9323.45 718
9324.36 714
9325.27 725
9326.19 720
9327.10 770
9328.01 746
9328.92 730
9329.83 771
9330.74 768
9331.66 736
9332.57 770
9333.48 704
9334.39 708
9335.31 684
9336.22 693
9337.13 683
9338.04 686
9338.96 690
9339.87 734
9340.78 667
9341.69 647
9342.61 663
9343.52 710
9344.43 697
9345.34 656
9346.26 707
9347.17 717
9348.08 757
9348.99 721
9349.91 765
9350.82 752
9351.73 770
9352.65 757
9353.56 789
9354.47 723
9355.39 745
9356.30 732
9357.21 724
9358.13 728
9359.04 724
9359.95 755
9360.87 736
9361.78 693
9362.69 699
9363.61 714
9364.52 742
9365.43 727
9366.35 715
9367.26 755
9368.18 734
9369.09 768
9370.00 741
9370.92 663
9371.83 694
9372.75 693
9373.66 694
9374.57 687
9375.49 700
9376.40 720
9377.32 705
9378.23 755
9379.15 700
9380.06 743
9380.97 732
9381.89 759
9382.80 715
9383.72 710
9384.63 716
9385.55 716
9386.46 674
9387.38 773
9388.29 727
9389.21 782
9390.12 668
9391.04 685
9391.95 699
9392.87 733
9393.78 712
9394.70 766
9395.61 817
9396.53 790
9397.44 780
9398.36 806
9399.27 784
9400.19 788
9401.10 876
9402.02 804
9402.94 795
9403.85 829
9404.77 804
9405.68 775
9406.60 796
9407.51 853
9408.43 766
9409.35 772
9410.26 727
9411.18 708
9412.09 703
9413.01 742
9413.93 739
9414.84 725
9415.76 737
9416.67 774
9417.59 758
9418.51 737
9419.42 740
9420.34 796
9421.26 766
9422.17 817
9423.09 818
9424.01 821
9424.92 737
9425.84 751
9426.76 801
9427.67 756
9428.59 732
9429.51 789
9430.42 797
9431.34 822
9432.26 763
9433.17 745
9434.09 820
9435.01 787
9435.93 795
9436.84 802
9437.76 795
9438.68 831
9439.59 827
9440.51 789
9441.43 743
9442.35 778
9443.26 810
9444.18 728
9445.10 749
9446.02 828
9446.93 784
9447.85 761
9448.77 826
9449.69 858
9450.61 787
9451.52 789
9452.44 794
9453.36 789
9454.28 849
9455.20 809
9456.11 809
9457.03 881
9457.95 785
9458.87 847
9459.79 898
9460.71 946
9461.62 883
9462.54 853
9463.46 913
9464.38 932
9465.30 954
9466.22 918
9467.14 882
9468.05 897
9468.97 878
9469.89 935
9470.81 898
9471.73 891
9472.65 880
9473.57 849
9474.49 843
9475.41 834
9476.32 854
9477.24 812
9478.16 797
9479.08 785
9480.00 747
9480.92 856
9481.84 949
9482.76 887
9483.68 920
9484.60 901
9485.52 899
9486.44 1008
9487.36 1084
9488.28 1134
9489.20 1125
9490.12 1035
9491.04 1054
9491.96 976
9492.88 1015
9493.80 923
9494.72 909
9495.64 883
9496.56 812
9497.48 838
9498.40 846
9499.32 764
9500.24 760
9501.16 786
9502.08 805
9503.00 872
9503.92 881
9504.84 782
9505.76 809
9506.68 833
9507.60 796
9508.52 845
9509.44 758
9510.36 788
9511.28 833
9512.21 820
9513.13 785
9514.05 825
9514.97 870
9515.89 935
9516.81 850
9517.73 784
9518.65 783
9519.57 781
9520.50 763
9521.42 816
9522.34 801
9523.26 853
9524.18 820
9525.10 816
9526.02 846
9526.95 812
9527.87 851
9528.79 837
9529.71 869
9530.63 859
9531.55 841
9532.48 823
9533.40 911
9534.32 861
9535.24 847
9536.16 858
9537.09 849
9538.01 828
9538.93 823
9539.85 832
9540.77 855
9541.70 799
9542.62 861
9543.54 857
9544.46 828
9545.39 873
9546.31 821
9547.23 838
9548.15 911
9549.08 904
9550.00 869
9550.92 859
9551.85 864
9552.77 870
9553.69 863
9554.61 880
9555.54 885
9556.46 922
9557.38 924
9558.31 891
9559.23 857
9560.15 937
9561.08 892
9562.00 877
9562.92 833
9563.85 942
9564.77 913
9565.69 895
9566.62 919
9567.54 930
9568.46 930
9569.39 896
9570.31 871
9571.23 853
9572.16 870
9573.08 841
9574.01 855
9574.93 829
9575.85 866
9576.78 867
9577.70 879
9578.63 905
9579.55 876
9580.47 865
9581.40 907
9582.32 851
9583.25 849
9584.17 859
9585.10 768
9586.02 834
9586.94 839
9587.87 878
9588.79 906
9589.72 860
9590.64 809
9591.57 855
9592.49 858
9593.42 848
9594.34 818
9595.27 834
9596.19 917
9597.12 968
9598.04 923
9598.97 862
9599.89 865
9600.82 858
9601.74 825
9602.67 845
9603.59 849
9604.52 847
9605.44 852
9606.37 870
9607.29 830
9608.22 855
9609.15 899
9610.07 840
9611.00 908
9611.92 862
9612.85 908
9613.77 940
9614.70 853
9615.63 871
9616.55 884
9617.48 879
9618.40 885
9619.33 960
9620.26 957
9621.18 890
9622.11 891
9623.03 935
9623.96 915
9624.89 924
9625.81 960
9626.74 1004
9627.67 987
9628.59 993
9629.52 944
9630.45 958
9631.37 1036
9632.30 1005
9633.23 964
9634.15 1004
9635.08 932
9636.01 1017
9636.93 1002
9637.86 948
9638.79 997
9639.71 1033
9640.64 1088
9641.57 1092
9642.50 937
9643.42 1026
9644.35 1022
9645.28 1023
9646.21 1110
9647.13 1082
9648.06 1073
9648.99 1041
9649.92 990
9650.84 1013
9651.77 998
9652.70 1030
9653.63 1080
9654.55 1157
9655.48 1198
9656.41 1232
9657.34 1211
9658.26 1234
9659.19 1221
9660.12 1208
9661.05 1163
9661.98 1195
9662.91 1172
9663.83 1090
9664.76 1089
9665.69 1187
9666.62 1184
9667.55 1116
9668.48 1143
9669.40 1144
9670.33 1130
9671.26 1126
9672.19 1227
9673.12 1220
9674.05 1239
9674.98 1285
9675.90 1303
9676.83 1343
9677.76 1280
9678.69 1254
9679.62 1217
9680.55 1217
9681.48 1218
9682.41 1128
9683.34 1108
9684.27 1109
9685.19 1149
9686.12 1154
9687.05 1143
9687.98 1210
9688.91 1251
9689.84 1244
9690.77 1274
9691.70 1300
9692.63 1251
9693.56 1327
9694.49 1331
9695.42 1270
9696.35 1276
9697.28 1203
9698.21 1251
9699.14 1287
9700.07 1291
9701.00 1296
9701.93 1268
9702.86 1380
9703.79 1415
9704.72 1479
9705.65 1574
9706.58 1715
9707.51 1714
9708.44 1724
9709.37 1679
9710.30 1525
9711.23 1514
9712.16 1461
9713.09 1365
9714.02 1330
9714.95 1190
9715.88 1166
9716.82 1212
9717.75 1187
9718.68 1167
9719.61 1258
9720.54 1262
9721.47 1296
9722.40 1217
9723.33 1215
9724.26 1248
9725.19 1190
9726.13 1161
9727.06 1230
9727.99 1189
9728.92 1091
9729.85 1099
9730.78 1117
9731.71 1048
9732.64 1013
9733.58 1035
9734.51 1112
9735.44 1081
9736.37 1049
9737.30 1127
9738.23 1120
9739.17 1131
9740.10 1090
9741.03 1054
9741.96 1174
9742.89 1155
9743.83 1079
9744.76 1071
9745.69 1039
9746.62 1053
9747.55 1083
9748.49 1027
9749.42 975
9750.35 989
9751.28 1047
9752.22 1088
9753.15 1034
9754.08 1015
9755.01 1005
9755.95 1009
9756.88 978
9757.81 1048
9758.75 1001
9759.68 1021
9760.61 1033
9761.54 1022
9762.48 1054
9763.41 1012
9764.34 1006
9765.28 980
9766.21 971
9767.14 1014
9768.08 1057
9769.01 1043
9769.94 1047
9770.88 1077
9771.81 1108
9772.74 1020
9773.68 993
9774.61 1064
9775.54 1027
9776.48 1022
9777.41 1003
9778.34 1030
9779.28 1008
9780.21 1070
9781.14 1074
9782.08 1031
9783.01 1100
9783.95 1084
9784.88 1060
9785.81 1143
9786.75 1096
9787.68 1136
9788.62 1184
9789.55 1177
9790.49 1092
9791.42 1181
9792.35 1157
9793.29 1052
9794.22 1065
9795.16 1060
9796.09 1084
9797.03 1084
9797.96 1052
9798.90 1064
9799.83 1040
9800.77 1030
9801.70 1045
9802.64 1052
9803.57 1083
9804.51 1027
9805.44 1058
9806.38 1009
9807.31 1073
9808.25 1037
9809.18 1056
9810.12 1091
9811.05 1010
9811.99 1004
9812.92 975
9813.86 951
9814.79 888
9815.73 878
9816.66 869
9817.60 902
9818.54 892
9819.47 925
9820.41 947
9821.34 905
9822.28 839
9823.21 876
9824.15 840
9825.09 895
9826.02 882
9826.96 857
9827.89 864
9828.83 862
9829.77 882
9830.70 883
9831.64 912
9832.57 885
9833.51 879
9834.45 847
9835.38 851
9836.32 928
9837.26 917
9838.19 829
9839.13 863
9840.07 885
9841.00 867
9841.94 846
9842.88 901
9843.81 855
9844.75 839
9845.69 904
9846.62 885
9847.56 888
9848.50 794
9849.44 856
9850.37 853
9851.31 884
9852.25 863
9853.18 856
9854.12 800
9855.06 823
9856.00 836
9856.93 898
9857.87 852
9858.81 916
9859.75 895
9860.68 835
9861.62 833
9862.56 820
9863.50 836
9864.44 803
9865.37 836
9866.31 877
9867.25 866
9868.19 843
9869.13 829
9870.06 792
9871.00 801
9871.94 806
9872.88 851
9873.82 857
9874.75 807
9875.69 885
9876.63 846
9877.57 816
9878.51 791
9879.45 809
9880.39 866
9881.32 837
9882.26 816
9883.20 868
9884.14 874
9885.08 878
9886.02 794
9886.96 781
9887.90 828
9888.83 808
9889.77 827
9890.71 836
9891.65 847
9892.59 799
9893.53 851
9894.47 875
9895.41 868
9896.35 817
9897.29 796
9898.23 809
9899.17 827
9900.11 814
9901.05 822
9901.99 759
9902.92 751
9903.86 772
9904.80 761
9905.74 822
9906.68 805
9907.62 832
9908.56 838
9909.50 851
9910.44 834
9911.38 800
9912.32 793
9913.26 816
9914.20 847
9915.14 898
9916.08 845
9917.02 824
9917.97 867
9918.91 824
9919.85 885
9920.79 912
9921.73 879
9922.67 837
9923.61 879
9924.55 799
9925.49 814
9926.43 803
9927.37 797
9928.31 827
9929.25 960
9930.19 908
9931.13 965
9932.08 1092
9933.02 1227
9933.96 1214
9934.90 1200
9935.84 1271
9936.78 1323
9937.72 1200
9938.66 1148
9939.61 1101
9940.55 1005
9941.49 949
9942.43 890
9943.37 870
9944.31 814
9945.26 745
9946.20 801
9947.14 800
9948.08 806
9949.02 806
9949.96 799
9950.91 836
9951.85 823
9952.79 847
9953.73 789
9954.67 758
9955.62 819
9956.56 761
9957.50 771
9958.44 782
9959.39 754
9960.33 828
9961.27 794
9962.21 782
9963.16 779
9964.10 776
9965.04 791
9965.98 820
9966.93 749
9967.87 706
9968.81 742
9969.75 752
9970.70 761
9971.64 727
9972.58 770
9973.53 769
9974.47 754
9975.41 676
9976.36 743
9977.30 775
9978.24 736
9979.18 783
9980.13 723
9981.07 695
9982.01 726
9982.96 728
9983.90 664
9984.85 762
9985.79 788
9986.73 803
9987.68 740
9988.62 664
9989.56 738
9990.51 725
9991.45 747
9992.40 762
9993.34 749
9994.28 744
9995.23 685
9996.17 648
9997.12 738
9998.06 705
9999.00 723
9999.95 798
10000.89 738
10001.84 732
10002.78 678
10003.73 658
10004.67 714
10005.61 756
10006.56 693
10007.50 693
10008.45 676
10009.39 649
10010.34 664
10011.28 700
10012.23 645
10013.17 736
10014.12 709
10015.06 741
10016.01 710
10016.95 694
10017.90 720
10018.84 698
10019.79 719
10020.73 734
10021.68 682
10022.62 694
10023.57 720
10024.51 714
10025.46 727
10026.41 744
10027.35 701
10028.30 755
10029.24 765
10030.19 722
10031.13 715
10032.08 719
10033.03 664
10033.97 692
10034.92 737
10035.86 671
10036.81 695
10037.76 712
10038.70 712
10039.65 735
10040.59 699
10041.54 716
10042.49 652
10043.43 618
10044.38 636
10045.33 677
10046.27 701
10047.22 678
10048.16 686
10049.11 730
10050.06 684
10051.00 682
10051.95 680
10052.90 685
10053.84 717
10054.79 691
10055.74 647
10056.69 689
10057.63 587
10058.58 683
10059.53 709
10060.47 690
10061.42 651
10062.37 638
10063.32 669
10064.26 671
10065.21 662
10066.16 643
10067.10 683
10068.05 668
10069.00 631
10069.95 640
10070.89 647
10071.84 623
10072.79 629
10073.74 667
10074.69 596
10075.63 576
10076.58 648
10077.53 724
10078.48 700
10079.43 736
10080.37 721
10081.32 703
10082.27 695
10083.22 706
10084.17 731
10085.11 630
10086.06 659
10087.01 689
10087.96 683
10088.91 654
10089.86 603
10090.81 602
10091.75 662
10092.70 661
10093.65 680
10094.60 751
10095.55 656
10096.50 621
10097.45 616
10098.40 594
10099.34 571
10100.29 608
10101.24 603
10102.19 646
10103.14 611
10104.09 590
10105.04 636
10105.99 647
10106.94 628
10107.89 634
10108.84 654
10109.79 650
10110.73 615
10111.68 583
10112.63 641
10113.58 691
10114.53 681
10115.48 635
10116.43 678
10117.38 619
10118.33 606
10119.28 625
10120.23 630
10121.18 642
10122.13 594
10123.08 608
10124.03 615
10124.98 607
10125.93 644
10126.88 658
10127.83 633
10128.78 657
10129.73 595
10130.68 606
10131.64 632
10132.59 598
10133.54 634
10134.49 585
10135.44 632
10136.39 667
10137.34 625
10138.29 631
10139.24 659
10140.19 665
10141.14 592
10142.09 613
10143.04 662
10144.00 613
10144.95 605
10145.90 640
10146.85 620
10147.80 641
10148.75 680
10149.70 662
10150.65 736
10151.61 698
10152.56 657
10153.51 648
10154.46 646
10155.41 722
10156.36 690
10157.31 668
10158.27 688
10159.22 632
10160.17 614
10161.12 628
10162.07 657
10163.03 638
10163.98 677
10164.93 615
10165.88 658
10166.83 592
10167.79 649
10168.74 658
10169.69 717
10170.64 632
10171.60 642
10172.55 663
10173.50 633
10174.45 633
10175.41 629
10176.36 669
10177.31 634
10178.26 657
10179.22 644
10180.17 590
10181.12 561
10182.07 601
10183.03 628
10183.98 648
10184.93 647
10185.89 634
10186.84 628
10187.79 651
10188.75 660
10189.70 662
10190.65 651
10191.60 729
10192.56 728
10193.51 684
10194.47 703
10195.42 671
10196.37 658
10197.33 638
10198.28 624
10199.23 605
10200.19 608
10201.14 601
10202.09 637
10203.05 686
10204.00 709
10204.96 712
10205.91 701
10206.86 673
10207.82 692
10208.77 708
10209.73 764
10210.68 747
10211.63 757
10212.59 742
10213.54 697
10214.50 767
10215.45 794
10216.41 817
10217.36 756
10218.32 732
10219.27 698
10220.22 737
10221.18 702
10222.13 733
10223.09 650
10224.04 688
10225.00 677
10225.95 703
10226.91 740
10227.86 683
10228.82 720
10229.77 671
10230.73 648
10231.68 652
10232.64 646
10233.59 603
10234.55 629
10235.50 637
10236.46 677
10237.42 614
10238.37 618
10239.33 617
10240.28 682
10241.24 695
10242.19 743
10243.15 725
10244.10 727
10245.06 719
10246.02 720
10246.97 721
10247.93 734
10248.88 747
10249.84 634
10250.80 689
10251.75 690
10252.71 694
10253.66 617
10254.62 608
10255.58 609
10256.53 588
10257.49 601
10258.45 599
10259.40 596
10260.36 573
10261.32 616
10262.27 602
10263.23 608
10264.19 584
10265.14 605
10266.10 572
10267.06 629
10268.01 668
10268.97 635
10269.93 638
10270.88 587
10271.84 611
10272.80 641
10273.76 635
10274.71 569
10275.67 565
10276.63 594
10277.58 610
10278.54 558
10279.50 600
10280.46 586
10281.41 611
10282.37 632
10283.33 605
10284.29 611
10285.24 607
10286.20 630
10287.16 662
10288.12 625
10289.08 590
10290.03 598
10290.99 577
10291.95 595
10292.91 568
10293.87 553
10294.82 600
10295.78 602
10296.74 594
10297.70 602
10298.66 665
10299.61 640
10300.57 584
10301.53 593
10302.49 552
10303.45 643
10304.41 604
10305.37 548
10306.32 599
10307.28 574
10308.24 591
10309.20 627
10310.16 615
10311.12 649
10312.08 567
10313.04 577
10314.00 648
10314.95 600
10315.91 621
10316.87 613
10317.83 638
10318.79 584
10319.75 617
10320.71 594
10321.67 564
10322.63 569
10323.59 587
10324.55 610
10325.51 561
10326.47 614
10327.43 588
10328.39 591
10329.35 541
10330.31 545
10331.27 563
10332.23 592
10333.19 600
10334.15 605
10335.11 595
10336.07 522
10337.03 560
10337.99 604
10338.95 554
10339.91 595
10340.87 608
10341.83 579
10342.79 591
10343.75 588
10344.71 597
10345.67 585
10346.63 577
10347.59 591
10348.55 572
10349.51 542
10350.47 541
10351.43 539
10352.39 574
10353.35 573
10354.31 549
10355.28 561
10356.24 582
10357.20 585
10358.16 561
10359.12 555
10360.08 548
10361.04 561
10362.00 584
10362.96 608
10363.93 640
10364.89 539
10365.85 594
10366.81 621
10367.77 607
10368.73 596
10369.69 550
10370.66 542
10371.62 566
10372.58 570
10373.54 610
10374.50 537
10375.47 577
10376.43 575
10377.39 600
10378.35 583
10379.31 576
10380.28 559
10381.24 641
10382.20 624
10383.16 566
10384.12 551
10385.09 594
10386.05 546
10387.01 530
10387.97 548
10388.94 496
10389.90 544
10390.86 564
10391.82 614
10392.79 604
10393.75 596
10394.71 564
10395.68 525
10396.64 579
10397.60 585
10398.56 575
10399.53 546
10400.49 572
10401.45 550
10402.42 547
10403.38 575
10404.34 549
10405.31 573
10406.27 586
10407.23 596
10408.20 585
10409.16 583
10410.12 641
10411.09 573
10412.05 566
10413.01 624
10413.98 628
10414.94 571
10415.90 592
10416.87 646
10417.83 623
10418.80 627
10419.76 559
10420.72 553
10421.69 563
10422.65 578
10423.62 610
10424.58 582
10425.54 615
10426.51 623
10427.47 628
10428.44 550
10429.40 567
10430.37 578
10431.33 558
10432.30 545
10433.26 541
10434.22 552
10435.19 556
10436.15 583
10437.12 572
10438.08 589
10439.05 547
10440.01 531
10440.98 562
10441.94 585
10442.91 528
10443.87 563
10444.84 545
10445.80 579
10446.77 536
10447.73 560
10448.70 576
10449.66 514
10450.63 508
10451.59 543
10452.56 607
10453.53 545
10454.49 527
10455.46 561
10456.42 538
10457.39 530
10458.35 566
10459.32 543
10460.29 589
10461.25 533
10462.22 591
10463.18 528
10464.15 555
10465.12 540
10466.08 556
10467.05 518
10468.01 511
10468.98 523
10469.95 528
10470.91 587
10471.88 540
10472.85 554
10473.81 537
10474.78 564
10475.74 528
10476.71 538
10477.68 531
10478.64 515
10479.61 517
10480.58 532
10481.54 547
10482.51 561
10483.48 546
10484.45 542
10485.41 548
10486.38 526
10487.35 521
10488.31 547
10489.28 559
10490.25 572
10491.22 595
10492.18 548
10493.15 550
10494.12 556
10495.08 563
10496.05 570
10497.02 537
10497.99 548
10498.95 553
10499.92 584
10500.89 601
10501.86 626
10502.83 623
10503.79 552
10504.76 563
10505.73 586
10506.70 555
10507.67 590
10508.63 555
10509.60 515
10510.57 570
10511.54 557
10512.51 525
10513.47 487
10514.44 501
10515.41 502
10516.38 536
10517.35 538
10518.32 535
10519.28 545
10520.25 593
10521.22 593
10522.19 547
10523.16 562
10524.13 597
10525.10 532
10526.07 546
10527.03 567
10528.00 513
10528.97 529
10529.94 551
10530.91 556
10531.88 561
10532.85 498
10533.82 559
10534.79 559
10535.76 557
10536.73 590
10537.70 606
10538.67 608
10539.63 578
10540.60 589
10541.57 494
10542.54 582
10543.51 595
10544.48 552
10545.45 526
10546.42 518
10547.39 597
10548.36 582
10549.33 559
10550.30 564
10551.27 534
10552.24 595
10553.21 518
10554.18 578
10555.15 534
10556.12 548
10557.09 595
10558.06 600
10559.03 548
10560.00 534
10560.97 536
10561.95 536
10562.92 604
10563.89 584
10564.86 614
10565.83 589
10566.80 600
10567.77 624
10568.74 677
10569.71 716
10570.68 676
10571.65 728
10572.62 704
10573.59 644
10574.57 594
10575.54 597
10576.51 589
10577.48 568
10578.45 538
10579.42 567
10580.39 588
10581.36 550
10582.34 564
10583.31 570
10584.28 573
10585.25 564
10586.22 579
10587.19 587
10588.17 592
10589.14 552
10590.11 534
10591.08 620
10592.05 621
10593.02 576
10594.00 631
10594.97 534
10595.94 540
10596.91 547
10597.89 583
10598.86 620
10599.83 593
10600.80 600
10601.77 619
10602.75 630
10603.72 600
10604.69 521
10605.66 535
10606.64 627
10607.61 563
10608.58 540
10609.55 541
10610.53 623
10611.50 602
10612.47 554
10613.45 521
10614.42 533
10615.39 562
10616.36 548
10617.34 571
10618.31 614
10619.28 558
10620.26 555
10621.23 554
10622.20 592
10623.18 535
10624.15 517
10625.12 557
10626.10 531
10627.07 554
10628.04 571
10629.02 607
10629.99 566
10630.97 513
10631.94 620
10632.91 607
10633.89 581
10634.86 584
10635.83 604
10636.81 576
10637.78 634
10638.76 570
10639.73 578
10640.70 577
10641.68 613
10642.65 614
10643.63 612
10644.60 655
10645.58 636
10646.55 698
10647.53 684
10648.50 767
10649.47 708
10650.45 638
10651.42 648
10652.40 709
10653.37 636
10654.35 633
10655.32 603
10656.30 653
10657.27 619
10658.25 579
10659.22 563
10660.20 574
10661.17 585
10662.15 566
10663.12 517
10664.10 552
10665.07 527
10666.05 555
10667.02 567
10668.00 503
10668.97 543
10669.95 548
10670.93 566
10671.90 560
10672.88 550
10673.85 545
10674.83 564
10675.80 545
10676.78 530
10677.76 559
10678.73 560
10679.71 537
10680.68 560
10681.66 608
10682.63 606
10683.61 589
10684.59 572
10685.56 603
10686.54 554
10687.52 579
10688.49 589
10689.47 582
10690.44 595
10691.42 615
10692.40 555
10693.37 562
10694.35 603
10695.33 562
10696.30 543
10697.28 569
10698.26 553
10699.23 485
10700.21 532
10701.19 547
10702.17 520
10703.14 556
10704.12 518
10705.10 500
10706.07 533
10707.05 535
10708.03 552
10709.01 525
10709.98 566
10710.96 538
10711.94 516
10712.91 564
10713.89 570
10714.87 597
10715.85 608
10716.83 535
10717.80 512
10718.78 494
10719.76 557
10720.74 577
10721.71 551
10722.69 563
10723.67 497
10724.65 545
10725.63 576
10726.60 562
10727.58 569
10728.56 553
10729.54 541
10730.52 592
10731.49 612
10732.47 538
10733.45 516
10734.43 553
10735.41 538
10736.39 558
10737.37 558
10738.34 585
10739.32 537
10740.30 542
10741.28 575
10742.26 601
10743.24 506
10744.22 534
10745.20 539
10746.17 524
10747.15 547
10748.13 575
10749.11 517
10750.09 512
10751.07 570
10752.05 563
10753.03 548
10754.01 567
10754.99 534
10755.97 495
10756.95 513
10757.93 471
10758.91 530
10759.88 528
10760.86 529
10761.84 522
10762.82 534
10763.80 559
10764.78 542
10765.76 587
10766.74 566
10767.72 530
10768.70 546
10769.68 501
10770.66 521
10771.64 500
10772.62 550
10773.60 542
10774.58 526
10775.56 527
10776.54 560
10777.52 580
10778.51 567
10779.49 538
10780.47 541
10781.45 531
10782.43 564
10783.41 572
10784.39 575
10785.37 549
10786.35 548
10787.33 577
10788.31 615
10789.29 566
10790.27 536
10791.26 615
10792.24 602
10793.22 537
10794.20 537
10795.18 529
10796.16 588
10797.14 531
10798.12 514
10799.10 512
10800.09 566
10801.07 533
10802.05 526
10803.03 535
10804.01 543
10804.99 548
10805.98 549
10806.96 525
10807.94 564
10808.92 540
10809.90 520
10810.89 591
10811.87 546
10812.85 562
10813.83 552
10814.81 555
10815.80 611
10816.78 574
10817.76 537
10818.74 531
10819.72 558
10820.71 559
10821.69 559
10822.67 535
10823.65 577
10824.64 532
10825.62 560
10826.60 557
10827.58 547
10828.57 555
10829.55 553
10830.53 569
10831.52 537
10832.50 548
10833.48 586
10834.46 614
10835.45 562
10836.43 565
10837.41 569
10838.40 610
10839.38 608
10840.36 563
10841.35 529
10842.33 615
10843.31 622
10844.30 581
10845.28 593
10846.26 592
10847.25 579
10848.23 560
10849.21 606
10850.20 576
10851.18 569
10852.17 587
10853.15 575
10854.13 561
10855.12 566
10856.10 618
10857.09 597
10858.07 587
10859.05 583
10860.04 586
10861.02 577
10862.01 642
10862.99 621
10863.97 619
10864.96 653
10865.94 616
10866.93 628
10867.91 685
10868.90 657
10869.88 641
10870.87 629
10871.85 640
10872.84 637
10873.82 664
10874.81 621
10875.79 630
10876.78 627
10877.76 586
10878.75 634
10879.73 740
10880.72 646
10881.70 652
10882.69 657
10883.67 721
10884.66 614
10885.64 590
10886.63 613
10887.61 627
10888.60 647
10889.58 615
10890.57 644
10891.55 657
10892.54 681
10893.53 720
10894.51 687
10895.50 692
10896.48 656
10897.47 694
10898.45 694
10899.44 686
10900.43 660
10901.41 681
10902.40 732
10903.38 698
10904.37 641
10905.36 701
10906.34 755
10907.33 704
10908.32 689
10909.30 673
10910.29 686
10911.28 670
10912.26 730
10913.25 737
10914.24 782
10915.22 718
10916.21 738
10917.20 699
10918.18 666
10919.17 738
10920.16 742
10921.14 771
10922.13 710
10923.12 744
10924.10 705
10925.09 768
10926.08 802
10927.07 737
10928.05 779
10929.04 821
10930.03 785
10931.01 762
10932.00 766
10932.99 731
10933.98 843
10934.96 833
10935.95 763
10936.94 826
10937.93 780
10938.92 783
10939.90 759
10940.89 776
10941.88 744
10942.87 778
10943.85 770
10944.84 786
10945.83 789
10946.82 851
10947.81 865
10948.79 858
10949.78 826
10950.77 863
10951.76 819
10952.75 818
10953.74 904
10954.72 847
10955.71 901
10956.70 833
10957.69 870
10958.68 886
10959.67 927
10960.66 917
10961.65 964
10962.63 972
10963.62 968
10964.61 1014
10965.60 1067
10966.59 1053
10967.58 1110
10968.57 1113
10969.56 1004
10970.55 1045
10971.54 1079
10972.52 1013
10973.51 973
10974.50 951
10975.49 921
10976.48 933
10977.47 821
10978.46 920
10979.45 959
10980.44 985
10981.43 947
10982.42 970
10983.41 929
10984.40 943
10985.39 954
10986.38 862
10987.37 875
10988.36 890
10989.35 962
10990.34 872
10991.33 900
10992.32 913
10993.31 949
10994.30 917
10995.29 879
10996.28 936
10997.27 977
10998.26 940
10999.25 918
11000.24 965
11001.23 967
11002.22 1030
11003.21 1108
11004.20 1226
11005.20 1379
11006.19 1370
11007.18 1303
11008.17 1428
11009.16 1416
11010.15 1443
11011.14 1392
11012.13 1344
11013.12 1227
11014.11 1118
11015.10 1068
11016.10 1023
11017.09 956
11018.08 930
11019.07 969
11020.06 938
11021.05 922
11022.04 931
11023.04 858
11024.03 898
11025.02 917
11026.01 861
11027.00 878
11027.99 805
11028.99 845
11029.98 803
11030.97 793
11031.96 769
11032.95 775
11033.95 787
11034.94 722
11035.93 761
11036.92 762
11037.91 782
11038.91 808
11039.90 745
11040.89 780
11041.88 755
11042.88 767
11043.87 783
11044.86 741
11045.85 749
11046.85 759
11047.84 756
11048.83 732
11049.82 726
11050.82 792
11051.81 752
11052.80 760
11053.80 723
11054.79 722
11055.78 764
11056.77 710
11057.77 688
11058.76 725
11059.75 722
11060.75 640
11061.74 662
11062.73 692
11063.73 688
11064.72 685
11065.71 708
11066.71 658
11067.70 698
11068.69 697
11069.69 699
11070.68 707
11071.68 719
11072.67 689
11073.66 676
11074.66 684
11075.65 672
11076.65 674
11077.64 650
11078.63 693
11079.63 706
11080.62 718
11081.62 681
11082.61 672
11083.60 717
11084.60 694
11085.59 717
11086.59 730
11087.58 709
11088.58 694
11089.57 704
11090.57 700
11091.56 707
11092.55 683
11093.55 679
11094.54 696
11095.54 688
11096.53 651
11097.53 666
11098.52 691
11099.52 684
11100.51 668
11101.51 646
11102.50 643
11103.50 678
11104.49 645
11105.49 584
11106.48 644
11107.48 731
11108.48 710
11109.47 643
11110.47 665
11111.46 631
11112.46 699
11113.45 681
11114.45 654
11115.44 666
11116.44 678
11117.44 702
11118.43 665
11119.43 637
11120.42 610
11121.42 686
11122.42 636
11123.41 602
11124.41 648
11125.40 648
11126.40 684
11127.40 656
11128.39 606
11129.39 659
11130.38 636
11131.38 673
11132.38 627
11133.37 639
11134.37 631
11135.37 658
11136.36 636
11137.36 617
11138.36 562
11139.35 607
11140.35 655
11141.35 619
11142.34 569
11143.34 581
11144.34 620
11145.34 598
11146.33 588
11147.33 614
11148.33 609
11149.32 614
11150.32 584
11151.32 580
11152.32 627
11153.31 663
11154.31 634
11155.31 655
11156.31 621
11157.30 610
11158.30 631
11159.30 640
11160.30 564
11161.29 603
11162.29 635
11163.29 626
11164.29 555
11165.29 610
11166.28 585
11167.28 572
11168.28 593
11169.28 554
11170.28 568
11171.27 549
11172.27 589
11173.27 529
11174.27 549
11175.27 614
11176.27 590
11177.26 565
11178.26 550
11179.26 580
11180.26 580
11181.26 590
11182.26 572
11183.26 598
11184.26 556
11185.25 632
11186.25 563
11187.25 587
11188.25 608
11189.25 579
11190.25 584
11191.25 564
11192.25 564
11193.25 564
11194.25 578
11195.24 627
11196.24 565
11197.24 560
11198.24 605
11199.24 562
11200.24 509
11201.24 524
11202.24 573
11203.24 618
11204.24 623
11205.24 602
11206.24 571
11207.24 604
11208.24 601
11209.24 531
11210.24 530
11211.24 541
11212.24 545
11213.24 560
11214.24 554
11215.24 527
11216.24 554
11217.24 573
11218.24 556
11219.24 563
11220.24 613
11221.24 605
11222.24 575
11223.24 588
11224.24 545
11225.24 593
11226.24 568
11227.25 608
11228.25 552
11229.25 568
11230.25 592
11231.25 556
11232.25 545
11233.25 486
11234.25 566
11235.25 543
11236.25 569
11237.25 590
11238.26 616
11239.26 560
11240.26 572
11241.26 582
11242.26 585
11243.26 581
11244.26 562
11245.27 615
11246.27 553
11247.27 532
11248.27 533
11249.27 570
11250.27 539
11251.28 573
11252.28 555
11253.28 583
11254.28 589
11255.28 591
11256.29 595
11257.29 581
11258.29 603
11259.29 640
11260.29 606
11261.30 600
11262.30 595
11263.30 606
11264.30 596
11265.31 549
11266.31 577
11267.31 577
11268.31 585
11269.32 578
11270.32 616
11271.32 630
11272.32 576
11273.33 625
11274.33 587
11275.33 626
11276.33 593
11277.34 583
11278.34 610
11279.34 566
11280.35 568
11281.35 588
11282.35 607
11283.36 617
11284.36 655
11285.36 625
11286.37 647
11287.37 633
11288.37 627
11289.38 686
11290.38 642
11291.38 629
11292.39 606
11293.39 574
11294.39 596
11295.40 572
11296.40 550
11297.41 609
11298.41 622
11299.41 552
11300.42 571
11301.42 531
11302.43 558
11303.43 587
11304.43 639
11305.44 629
11306.44 581
11307.45 619
11308.45 613
11309.46 563
11310.46 567
11311.46 581
11312.47 570
11313.47 593
11314.48 553
11315.48 593
11316.49 589
11317.49 589
11318.50 662
11319.50 654
11320.51 661
11321.51 632
11322.52 662
11323.52 633
11324.53 653
11325.53 585
11326.54 680
11327.54 644
11328.55 627
11329.55 558
11330.56 572
11331.56 592
11332.57 592
11333.57 553
11334.58 576
11335.58 568
11336.59 624
11337.60 640
11338.60 610
11339.61 630
11340.61 607
11341.62 621
11342.62 602
11343.63 496
11344.64 591
11345.64 666
11346.65 612
11347.65 662
11348.66 661
11349.67 626
11350.67 592
11351.68 634
11352.69 663
11353.69 641
11354.70 582
11355.71 605
11356.71 592
11357.72 583
11358.72 564
11359.73 553
11360.74 572
11361.74 599
11362.75 552
11363.76 588
11364.76 599
11365.77 614
11366.78 588
11367.79 614
11368.79 580
11369.80 607
11370.81 553
11371.81 623
11372.82 561
11373.83 537
11374.84 522
11375.84 552
11376.85 595
11377.86 556
11378.87 578
11379.87 571
11380.88 558
11381.89 563
11382.90 565
11383.90 576
11384.91 567
11385.92 539
11386.93 576
11387.93 603
11388.94 597
11389.95 557
11390.96 594
11391.97 577
11392.97 545
11393.98 544
11394.99 564
11396.00 523
11397.01 604
11398.02 625
11399.02 629
11400.03 558
11401.04 538
11402.05 518
11403.06 547
11404.07 550
11405.08 539
11406.08 580
11407.09 612
11408.10 591
11409.11 553
11410.12 613
11411.13 625
11412.14 558
11413.15 536
11414.15 573
11415.16 597
11416.17 583
11417.18 570
11418.19 556
11419.20 587
11420.21 599
11421.22 601
11422.23 597
11423.24 592
11424.25 573
11425.26 581
11426.27 602
11427.28 569
11428.29 615
11429.30 585
11430.31 543
11431.32 584
11432.32 559
11433.33 567
11434.34 579
11435.35 556
11436.36 562
11437.37 601
11438.38 539
11439.39 595
11440.41 586
11441.42 531
11442.43 541
11443.44 569
11444.45 601
11445.46 575
11446.47 583
11447.48 606
11448.49 590
11449.50 550
11450.51 538
11451.52 597
11452.53 575
11453.54 541
11454.55 574
11455.56 609
11456.57 587
11457.59 588
11458.60 612
11459.61 647
11460.62 601
11461.63 646
11462.64 613
11463.65 604
11464.66 617
11465.67 571
11466.69 621
11467.70 664
11468.71 607
11469.72 603
11470.73 600
11471.74 627
11472.75 603
11473.77 623
11474.78 638
11475.79 629
11476.80 602
11477.81 588
11478.83 617
11479.84 622
11480.85 591
11481.86 630
11482.87 633
11483.89 682
11484.90 632
11485.91 612
11486.92 616
11487.93 640
11488.95 655
11489.96 608
11490.97 646
11491.98 685
11493.00 630
11494.01 673
11495.02 665
11496.03 707
11497.05 664
11498.06 640
11499.07 647
11500.09 663
11501.10 648
11502.11 659
11503.12 658
11504.14 650
11505.15 662
11506.16 616
11507.18 651
11508.19 714
11509.20 695
11510.22 675
11511.23 616
11512.24 630
11513.26 697
11514.27 669
11515.28 663
11516.30 653
11517.31 675
11518.32 723
11519.34 685
11520.35 663
11521.37 709
11522.38 680
11523.39 712
11524.41 712
11525.42 659
11526.44 699
11527.45 690
11528.46 669
11529.48 633
11530.49 672
11531.51 674
11532.52 654
11533.53 680
11534.55 667
11535.56 685
11536.58 722
11537.59 741
11538.61 751
11539.62 680
11540.64 731
11541.65 733
11542.67 691
11543.68 674
11544.69 756
11545.71 709
11546.72 699
11547.74 661
11548.75 705
11549.77 787
11550.78 770
11551.80 750
11552.81 769
11553.83 767
11554.85 728
11555.86 820
11556.88 793
11557.89 780
11558.91 794
11559.92 833
11560.94 835
11561.95 844
11562.97 776
11563.98 836
11565.00 769
11566.02 777
11567.03 829
11568.05 889
11569.06 822
11570.08 867
11571.10 842
11572.11 872
11573.13 825
11574.14 885
11575.16 869
11576.18 839
11577.19 906
11578.21 897
11579.22 871
11580.24 895
11581.26 861
11582.27 895
11583.29 949
11584.31 949
11585.32 963
11586.34 1000
11587.36 920
11588.37 943
11589.39 998
11590.41 1073
11591.42 1033
11592.44 1088
11593.46 1047
11594.47 1099
11595.49 1130
11596.51 1073
11597.53 1151
11598.54 1096
11599.56 1141
11600.58 1127
11601.59 1152
11602.61 1341
11603.63 1513
11604.65 1490
11605.66 1552
11606.68 1700
11607.70 1937
11608.72 1897
11609.74 1872
11610.75 1854
11611.77 1704
11612.79 1551
11613.81 1521
11614.82 1418
11615.84 1321
11616.86 1256
11617.88 1252
11618.90 1225
11619.91 1193
11620.93 1189
11621.95 1173
11622.97 1188
11623.99 1168
11625.01 1150
11626.02 1186
11627.04 1196
11628.06 1222
11629.08 1156
11630.10 1190
11631.12 1215
11632.14 1238
11633.15 1176
11634.17 1196
11635.19 1234
11636.21 1306
11637.23 1365
11638.25 1418
11639.27 1459
11640.29 1630
11641.30 1742
11642.32 1719
11643.34 1769
11644.36 1845
11645.38 1728
11646.40 1639
11647.42 1459
11648.44 1375
11649.46 1342
11650.48 1283
11651.50 1125
11652.52 1037
11653.54 1034
11654.56 1009
11655.58 990
11656.60 1017
11657.62 924
11658.64 914
11659.66 912
11660.68 881
11661.70 893
11662.72 913
11663.74 872
11664.76 887
11665.78 893
11666.80 905
11667.82 888
11668.84 829
11669.86 870
11670.88 898
11671.90 882
11672.92 911
11673.94 878
11674.96 864
11675.98 876
11677.00 874
11678.02 827
11679.04 790
11680.06 906
11681.08 904
11682.10 851
11683.12 802
11684.15 839
11685.17 792
11686.19 792
11687.21 843
11688.23 815
11689.25 829
11690.27 801
11691.29 836
11692.31 889
11693.34 849
11694.36 853
11695.38 856
11696.40 807
11697.42 842
11698.44 742
11699.46 796
11700.49 777
11701.51 819
11702.53 848
11703.55 784
11704.57 812
11705.60 823
11706.62 834
11707.64 868
11708.66 834
11709.68 837
11710.71 876
11711.73 833
11712.75 799
11713.77 750
11714.79 799
11715.82 799
11716.84 804
11717.86 792
11718.88 803
11719.91 812
11720.93 793
11721.95 786
11722.97 843
11724.00 803
11725.02 850
11726.04 812
11727.07 787
11728.09 779
11729.11 785
11730.13 810
11731.16 756
11732.18 756
11733.20 769
11734.23 826
11735.25 761
11736.27 739
11737.30 776
11738.32 761
11739.34 714
11740.37 765
11741.39 755
11742.41 788
11743.44 735
11744.46 707
11745.48 773
11746.51 791
11747.53 759
11748.55 763
11749.58 760
11750.60 763
11751.63 716
11752.65 730
11753.67 729
11754.70 766
11755.72 713
11756.75 718
11757.77 699
11758.79 713
11759.82 669
11760.84 699
11761.87 711
11762.89 696
11763.92 705
11764.94 727
11765.97 719
11766.99 671
11768.01 658
11769.04 665
11770.06 699
11771.09 661
11772.11 643
11773.14 621
11774.16 643
11775.19 659
11776.21 683
11777.24 654
11778.26 670
11779.29 680
11780.31 650
11781.34 654
11782.36 682
11783.39 701
11784.41 699
11785.44 644
11786.46 641
11787.49 641
11788.52 659
11789.54 624
11790.57 576
11791.59 621
11792.62 600
11793.64 619
11794.67 626
11795.70 601
11796.72 601
11797.75 605
11798.77 640
11799.80 618
11800.83 653
11801.85 589
11802.88 612
11803.90 626
11804.93 611
11805.96 519
11806.98 596
11808.01 621
11809.04 664
11810.06 620
11811.09 632
11812.11 632
11813.14 598
11814.17 573
11815.19 545
11816.22 629
11817.25 626
11818.27 652
11819.30 565
11820.33 587
11821.36 610
11822.38 610
11823.41 594
11824.44 592
11825.46 585
11826.49 584
11827.52 625
11828.54 618
11829.57 558
11830.60 540
11831.63 633
11832.65 590
11833.68 574
11834.71 573
11835.74 608
11836.76 583
11837.79 575
11838.82 529
11839.85 596
11840.88 591
11841.90 597
11842.93 622
11843.96 582
11844.99 608
11846.01 544
11847.04 627
11848.07 621
11849.10 562
11850.13 545
11851.16 584
11852.18 587
11853.21 582
11854.24 592
11855.27 606
11856.30 633
11857.33 626
11858.35 587
11859.38 549
11860.41 596
11861.44 575
11862.47 581
11863.50 608
11864.53 593
11865.56 599
11866.58 604
11867.61 559
11868.64 603
11869.67 583
11870.70 587
11871.73 592
11872.76 646
11873.79 600
11874.82 601
11875.85 600
11876.88 615
11877.91 673
11878.93 606
11879.96 567
11880.99 590
11882.02 622
11883.05 592
11884.08 585
11885.11 616
11886.14 623
11887.17 608
11888.20 613
11889.23 595
11890.26 572
11891.29 633
11892.32 676
11893.35 651
11894.38 605
11895.41 600
11896.44 648
11897.47 650
11898.50 634
11899.53 631
11900.56 595
11901.59 662
11902.62 626
11903.65 641
11904.69 660
11905.72 670
11906.75 643
11907.78 677
11908.81 697
11909.84 683
11910.87 660
11911.90 653
11912.93 697
11913.96 690
11914.99 668
11916.02 674
11917.06 659
11918.09 648
11919.12 692
11920.15 697
11921.18 643
11922.21 660
11923.24 652
11924.27 662
11925.31 660
11926.34 678
11927.37 663
11928.40 677
11929.43 654
11930.46 643
11931.50 691
11932.53 727
11933.56 692
11934.59 691
11935.62 768
11936.65 764
11937.69 746
11938.72 786
11939.75 793
11940.78 804
11941.81 820
11942.85 824
11943.88 880
11944.91 759
11945.94 760
11946.98 791
11948.01 728
11949.04 719
11950.07 689
11951.11 670
11952.14 693
11953.17 664
11954.20 666
11955.24 629
11956.27 610
11957.30 630
11958.34 557
11959.37 597
11960.40 542
11961.43 571
11962.47 565
11963.50 595
11964.53 612
11965.57 617
11966.60 602
11967.63 550
11968.67 595
11969.70 614
11970.73 573
11971.77 588
11972.80 623
11973.83 599
11974.87 600
11975.90 536
11976.94 592
11977.97 578
11979.00 608
11980.04 574
11981.07 569
11982.10 567
11983.14 578
11984.17 567
11985.21 555
11986.24 552
11987.27 564
11988.31 608
11989.34 612
11990.38 609
11991.41 578
11992.45 590
11993.48 550
11994.51 554
11995.55 577
11996.58 603
11997.62 585
11998.65 555
11999.69 528
12000.72 558
12001.76 574
12002.79 556
12003.83 570
12004.86 589
12005.90 578
12006.93 595
12007.97 621
12009.00 614
12010.04 560
12011.07 609
12012.11 643
12013.14 565
12014.18 574
12015.21 575
12016.25 621
12017.28 640
12018.32 635
12019.35 604
12020.39 634
12021.43 618
12022.46 624
12023.50 601
12024.53 572
12025.57 623
12026.60 661
12027.64 611
12028.68 647
12029.71 684
12030.75 669
12031.78 634
12032.82 576
12033.86 535
12034.89 598
12035.93 648
12036.97 616
12038.00 617
12039.04 651
12040.07 647
12041.11 575
12042.15 549
12043.18 540
12044.22 567
12045.26 579
12046.29 621
12047.33 633
12048.37 617
12049.40 611
12050.44 605
12051.48 592
12052.52 634
12053.55 619
12054.59 595
12055.63 556
12056.66 605
12057.70 582
12058.74 656
12059.78 578
12060.81 586
12061.85 624
12062.89 606
12063.92 593
12064.96 561
12066.00 576
12067.04 608
12068.07 610
12069.11 540
12070.15 606
12071.19 623
12072.23 601
12073.26 557
12074.30 570
12075.34 577
12076.38 627
12077.42 648
12078.45 621
12079.49 571
12080.53 578
12081.57 629
12082.61 587
12083.64 551
12084.68 552
12085.72 588
12086.76 592
12087.80 595
12088.84 624
12089.88 579
12090.91 582
12091.95 571
12092.99 596
12094.03 583
12095.07 609
12096.11 555
12097.15 566
12098.19 534
12099.22 536
12100.26 597
12101.30 572
12102.34 576
12103.38 596
12104.42 621
12105.46 667
12106.50 646
12107.54 671
12108.58 671
12109.62 584
12110.66 593
12111.70 651
12112.74 614
12113.77 636
12114.81 592
12115.85 609
12116.89 666
12117.93 559
12118.97 547
12120.01 579
12121.05 587
12122.09 541
12123.13 577
12124.17 569
12125.21 574
12126.25 580
12127.29 527
12128.33 541
12129.37 595
12130.41 536
12131.45 557
12132.50 547
12133.54 544
12134.58 519
12135.62 532
12136.66 526
12137.70 499
12138.74 505
12139.78 548
12140.82 523
12141.86 531
12142.90 534
12143.94 551
12144.98 561
12146.02 548
12147.07 492
12148.11 513
12149.15 510
12150.19 558
12151.23 577
12152.27 513
12153.31 511
12154.35 536
12155.40 501
12156.44 514
12157.48 514
12158.52 517
12159.56 485
12160.60 496
12161.64 546
12162.69 566
12163.73 545
12164.77 523
12165.81 537
12166.85 570
12167.90 503
12168.94 495
12169.98 486
12171.02 493
12172.06 526
12173.11 520
12174.15 503
12175.19 465
12176.23 452
12177.27 518
12178.32 490
12179.36 469
12180.40 483
12181.44 483
12182.49 493
12183.53 503
12184.57 488
12185.61 499
12186.66 520
12187.70 498
12188.74 468
12189.79 496
12190.83 550
12191.87 495
12192.91 535
12193.96 477
12195.00 465
12196.04 497
12197.09 551
12198.13 500
12199.17 483
12200.22 507
12201.26 535
12202.30 473
12203.35 460
12204.39 432
12205.43 474
12206.48 485
12207.52 511
12208.57 548
12209.61 516
12210.65 513
12211.70 500
12212.74 477
12213.78 476
12214.83 496
12215.87 495
12216.92 485
12217.96 470
12219.00 458
12220.05 481
12221.09 530
12222.14 539
12223.18 516
12224.23 480
12225.27 510
12226.31 525
12227.36 472
12228.40 490
12229.45 513
12230.49 490
12231.54 473
12232.58 475
12233.63 490
12234.67 504
12235.72 444
12236.76 445
12237.81 488
12238.85 521
12239.90 498
12240.94 493
12241.99 493
12243.03 485
12244.08 457
12245.12 497
12246.17 506
12247.21 525
12248.26 518
12249.30 452
12250.35 445
12251.39 504
12252.44 488
12253.49 454
12254.53 460
12255.58 515
12256.62 514
12257.67 481
12258.71 481
12259.76 442
12260.81 496
12261.85 466
12262.90 469
12263.94 457
12264.99 444
12266.04 480
12267.08 513
12268.13 531
12269.17 530
12270.22 476
12271.27 501
12272.31 489
12273.36 449
12274.41 437
12275.45 443
12276.50 442
12277.55 476
12278.59 483
12279.64 480
12280.69 470
12281.73 453
12282.78 469
12283.83 459
12284.87 452
12285.92 465
12286.97 480
12288.01 461
12289.06 436
12290.11 463
12291.16 455
12292.20 453
12293.25 499
12294.30 471
12295.35 529
12296.39 447
12297.44 442
12298.49 428
12299.54 473
12300.58 457
12301.63 468
12302.68 419
12303.73 446
12304.77 474
12305.82 458
12306.87 461
12307.92 471
12308.97 462
12310.01 468
12311.06 478
12312.11 468
12313.16 492
12314.21 479
12315.25 435
12316.30 410
12317.35 421
12318.40 434
12319.45 451
12320.50 483
12321.54 452
12322.59 457
12323.64 484
12324.69 437
12325.74 434
12326.79 460
12327.84 505
12328.89 429
12329.93 412
12330.98 458
12332.03 468
12333.08 474
12334.13 424
12335.18 449
12336.23 441
12337.28 446
12338.33 433
12339.38 402
12340.43 429
12341.47 435
12342.52 466
12343.57 463
12344.62 451
12345.67 481
12346.72 474
12347.77 458
12348.82 457
12349.87 463
12350.92 485
12351.97 465
12353.02 446
12354.07 439
12355.12 443
12356.17 454
12357.22 414
12358.27 423
12359.32 395
12360.37 448
12361.42 485
12362.47 469
12363.52 441
12364.57 414
12365.62 389
12366.67 459
12367.72 448
12368.77 407
12369.82 431
12370.87 455
12371.93 469
12372.98 429
12374.03 444
12375.08 433
12376.13 436
12377.18 415
12378.23 483
12379.28 468
12380.33 445
12381.38 452
12382.43 422
12383.49 424
12384.54 444
12385.59 415
12386.64 450
12387.69 443
12388.74 425
12389.79 452
12390.84 431
12391.90 407
12392.95 419
12394.00 450
12395.05 421
12396.10 428
12397.15 409
12398.21 401
12399.26 447
12400.31 428
12401.36 432
12402.41 456
12403.47 431
12404.52 460
12405.57 487
12406.62 476
12407.67 493
12408.73 441
12409.78 462
12410.83 430
12411.88 441
12412.94 459
12413.99 473
12415.04 483
12416.09 466
12417.15 446
12418.20 467
12419.25 460
12420.30 450
12421.36 442
12422.41 457
12423.46 537
12424.52 515
12425.57 442
12426.62 472
12427.67 470
12428.73 499
12429.78 522
12430.83 472
12431.89 421
12432.94 424
12433.99 471
12435.05 495
12436.10 475
12437.15 501
12438.21 492
12439.26 461
12440.31 479
12441.37 483
12442.42 458
12443.47 458
12444.53 495
12445.58 538
12446.64 485
12447.69 473
12448.74 482
12449.80 498
12450.85 473
12451.91 432
12452.96 476
12454.01 442
12455.07 459
12456.12 487
12457.18 441
12458.23 433
12459.29 451
12460.34 463
12461.39 470
12462.45 451
12463.50 429
12464.56 398
12465.61 407
12466.67 407
12467.72 434
12468.78 451
12469.83 472
12470.89 473
12471.94 412
12473.00 431
12474.05 494
12475.11 484
12476.16 448
12477.22 471
12478.27 458
12479.33 439
12480.38 404
12481.44 443
12482.49 482
12483.55 498
12484.60 464
12485.66 476
12486.71 530
12487.77 519
12488.83 537
12489.88 526
12490.94 468
12491.99 480
12493.05 508
12494.10 530
12495.16 475
12496.22 479
12497.27 521
12498.33 529
12499.38 516
12500.44 481
12501.50 522
12502.55 467
12503.61 482
12504.67 547
12505.72 576
12506.78 529
12507.83 568
12508.89 605
12509.95 542
12511.00 521
12512.06 498
12513.12 555
12514.17 527
12515.23 534
12516.29 516
12517.34 550
12518.40 524
12519.46 511
12520.52 503
12521.57 520
12522.63 548
12523.69 506
12524.74 551
12525.80 513
12526.86 460
12527.92 509
12528.97 555
12530.03 532
12531.09 559
12532.15 612
12533.20 611
12534.26 612
12535.32 616
12536.38 669
12537.43 636
12538.49 684
12539.55 675
12540.61 594
12541.66 582
12542.72 572
12543.78 522
12544.84 476
12545.90 579
12546.95 512
12548.01 530
12549.07 496
12550.13 541
12551.19 502
12552.25 500
12553.30 474
12554.36 477
12555.42 517
12556.48 521
12557.54 500
12558.60 495
12559.65 517
12560.71 469
12561.77 513
12562.83 494
12563.89 500
12564.95 500
12566.01 483
12567.07 501
12568.13 504
12569.18 500
12570.24 515
12571.30 513
12572.36 507
12573.42 535
12574.48 470
12575.54 526
12576.60 516
12577.66 523
12578.72 552
12579.78 527
12580.84 492
12581.90 518
12582.96 520
12584.02 500
12585.07 505
12586.13 496
12587.19 568
12588.25 520
12589.31 532
12590.37 544
12591.43 538
12592.49 534
12593.55 503
12594.61 484
12595.67 533
12596.73 483
12597.79 518
12598.86 490
12599.92 519
12600.98 504
12602.04 503
12603.10 525
12604.16 522
12605.22 537
12606.28 520
12607.34 522
12608.40 544
12609.46 526
12610.52 576
12611.58 584
12612.64 563
12613.70 560
12614.76 580
12615.83 606
12616.89 588
12617.95 563
12619.01 590
12620.07 615
12621.13 590
12622.19 569
12623.25 532
12624.32 548
12625.38 559
12626.44 570
12627.50 598
12628.56 528
12629.62 540
12630.68 582
12631.75 584
12632.81 550
12633.87 534
12634.93 538
12635.99 511
12637.05 498
12638.12 517
12639.18 503
12640.24 438
12641.30 497
12642.36 494
12643.43 483
12644.49 497
12645.55 496
12646.61 515
12647.68 504
12648.74 482
12649.80 510
12650.86 515
12651.93 564
12652.99 492
12654.05 471
12655.11 486
12656.18 486
12657.24 486
12658.30 547
12659.36 518
12660.43 496
12661.49 504
12662.55 492
12663.62 523
12664.68 501
12665.74 541
12666.81 524
12667.87 551
12668.93 531
12670.00 463
12671.06 477
12672.12 507
12673.19 514
12674.25 528
12675.31 522
12676.38 549
12677.44 506
12678.50 530
12679.57 506
12680.63 432
12681.69 504
12682.76 507
12683.82 513
12684.89 499
12685.95 457
12687.01 483
12688.08 506
12689.14 496
12690.21 518
12691.27 505
12692.33 522
12693.40 535
12694.46 539
12695.53 601
12696.59 543
12697.66 514
12698.72 532
12699.79 519
12700.85 505
12701.91 494
12702.98 495
12704.04 498
12705.11 512
12706.17 526
12707.24 530
12708.30 488
12709.37 458
12710.43 466
12711.50 496
12712.56 479
12713.63 492
12714.69 528
12715.76 501
12716.82 463
12717.89 472
12718.95 507
12720.02 549
12721.09 503
12722.15 468
12723.22 485
12724.28 454
12725.35 518
12726.41 527
12727.48 494
12728.54 498
12729.61 515
12730.68 469
12731.74 523
12732.81 497
12733.87 504
12734.94 498
12736.01 445
12737.07 412
12738.14 468
12739.20 409
12740.27 437
12741.34 491
12742.40 451
12743.47 461
12744.54 466
12745.60 498
12746.67 462
12747.74 514
12748.80 474
12749.87 453
12750.94 470
12752.00 430
12753.07 484
12754.14 433
12755.20 458
12756.27 410
12757.34 438
12758.40 459
12759.47 442
12760.54 400
12761.60 452
12762.67 465
12763.74 465
12764.81 430
12765.87 410
12766.94 419
12768.01 412
12769.08 422
12770.14 451
12771.21 429
12772.28 427
12773.35 440
12774.41 425
12775.48 416
12776.55 390
12777.62 414
12778.68 427
12779.75 396
12780.82 457
12781.89 405
12782.96 425
12784.02 418
12785.09 399
12786.16 442
12787.23 435
12788.30 413
12789.37 431
12790.43 422
12791.50 415
12792.57 404
12793.64 402
12794.71 388
12795.78 387
12796.84 480
12797.91 446
12798.98 418
12800.05 418
12801.12 436
12802.19 411
12803.26 437
12804.33 382
12805.40 397
12806.46 411
12807.53 419
12808.60 418
12809.67 402
12810.74 418
12811.81 406
12812.88 395
12813.95 381
12815.02 403
12816.09 413
12817.16 412
12818.23 410
12819.30 409
12820.37 421
12821.44 410
12822.50 390
12823.57 393
12824.64 420
12825.71 472
12826.78 415
12827.85 382
12828.92 424
12829.99 457
12831.06 410
12832.13 414
12833.20 426
12834.27 384
12835.34 440
12836.41 371
12837.49 417
12838.56 423
12839.63 446
12840.70 436
12841.77 465
12842.84 383
12843.91 395
12844.98 444
12846.05 427
12847.12 445
12848.19 406
12849.26 443
12850.33 436
12851.40 457
12852.47 414
12853.55 392
12854.62 392
12855.69 407
12856.76 384
12857.83 362
12858.90 401
12859.97 382
12861.04 411
12862.11 430
12863.19 405
12864.26 414
12865.33 380
12866.40 422
12867.47 442
12868.54 413
12869.62 391
12870.69 405
12871.76 408
12872.83 379
12873.90 360
12874.97 411
12876.05 397
12877.12 394
12878.19 379
12879.26 383
12880.33 354
12881.41 384
12882.48 392
12883.55 366
12884.62 352
12885.70 381
12886.77 411
12887.84 413
12888.91 380
12889.98 398
12891.06 391
12892.13 382
12893.20 365
12894.28 369
12895.35 441
12896.42 408
12897.49 414
12898.57 357
12899.64 347
12900.71 345
12901.79 372
12902.86 400
12903.93 412
12905.00 378
12906.08 386
12907.15 348
12908.22 373
12909.30 362
12910.37 378
12911.44 380
12912.52 365
12913.59 346
12914.66 397
12915.74 376
12916.81 366
12917.89 304
12918.96 324
12920.03 350
12921.11 410
12922.18 365
12923.25 360
12924.33 349
12925.40 365
12926.48 346
12927.55 350
12928.62 342
12929.70 405
12930.77 417
12931.85 379
12932.92 351
12934.00 321
12935.07 339
12936.14 353
12937.22 382
12938.29 375
12939.37 369
12940.44 355
12941.52 369
12942.59 355
12943.67 350
12944.74 339
12945.82 406
12946.89 439
12947.97 390
12949.04 381
12950.12 385
12951.19 392
12952.27 372
12953.34 344
12954.42 354
12955.49 371
12956.57 382
12957.64 355
12958.72 317
12959.79 360
12960.87 337
12961.94 388
12963.02 390
12964.10 337
12965.17 364
12966.25 397
12967.32 348
12968.40 330
12969.47 373
12970.55 391
12971.63 402
12972.70 404
12973.78 395
12974.85 416
12975.93 379
12977.01 353
12978.08 347
12979.16 334
12980.23 342
12981.31 344
12982.39 370
12983.46 317
12984.54 337
12985.62 393
12986.69 387
12987.77 343
12988.85 349
12989.92 344
12991.00 369
12992.08 358
12993.15 322
12994.23 349
12995.31 392
12996.38 378
12997.46 383
12998.54 401
12999.61 375
13000.69 411
13001.77 345
13002.85 365
13003.92 411
13005.00 383
13006.08 346
13007.16 375
13008.23 370
13009.31 349
13010.39 354
13011.47 365
13012.54 383
13013.62 345
13014.70 389
13015.78 367
13016.85 387
13017.93 371
13019.01 372
13020.09 350
13021.17 400
13022.24 430
13023.32 386
13024.40 354
13025.48 379
13026.56 399
13027.63 346
13028.71 376
13029.79 386
13030.87 407
13031.95 342
13033.03 352
13034.10 374
13035.18 404
13036.26 380
13037.34 330
13038.42 354
13039.50 366
13040.58 385
13041.66 384
13042.73 387
13043.81 387
13044.89 390
13045.97 404
13047.05 367
13048.13 404
13049.21 390
13050.29 395
13051.37 360
13052.45 365
13053.53 372
13054.60 391
13055.68 394
13056.76 381
13057.84 360
13058.92 368
13060.00 335
13061.08 362
13062.16 359
13063.24 368
13064.32 391
13065.40 389
13066.48 357
13067.56 380
13068.64 383
13069.72 432
13070.80 390
13071.88 371
13072.96 348
13074.04 371
13075.12 355
13076.20 372
13077.28 396
13078.36 384
13079.44 390
13080.52 376
13081.60 375
13082.68 346
13083.76 398
13084.84 389
13085.93 362
13087.01 400
13088.09 442
13089.17 406
13090.25 385
13091.33 377
13092.41 369
13093.49 371
13094.57 376
13095.65 403
13096.73 345
13097.82 401
13098.90 398
13099.98 390
13101.06 388
13102.14 363
13103.22 358
13104.30 383
13105.38 412
13106.47 370
13107.55 391
13108.63 379
13109.71 380
13110.79 352
13111.87 358
13112.96 358
13114.04 364
13115.12 375
13116.20 386
13117.28 363
13118.37 369
13119.45 372
13120.53 359
13121.61 369
13122.69 374
13123.78 392
13124.86 349
13125.94 360
13127.02 378
13128.11 365
13129.19 370
13130.27 415
13131.35 410
13132.44 359
13133.52 344
13134.60 344
13135.68 376
13136.77 369
13137.85 340
13138.93 361
13140.01 364
13141.10 388
13142.18 391
13143.26 339
13144.35 351
13145.43 327
13146.51 364
13147.60 381
13148.68 386
13149.76 380
13150.85 356
13151.93 404
13153.01 380
13154.10 372
13155.18 408
13156.26 318
13157.35 312
13158.43 341
13159.51 395
13160.60 386
13161.68 368
13162.77 391
13163.85 375
13164.93 369
13166.02 372
13167.10 377
13168.19 369
13169.27 379
13170.35 358
13171.44 373
13172.52 391
13173.61 359
13174.69 384
13175.78 375
13176.86 388
13177.94 370
13179.03 364
13180.11 360
13181.20 385
13182.28 373
13183.37 335
13184.45 357
13185.54 372
13186.62 348
13187.71 352
13188.79 398
13189.88 370
13190.96 343
13192.05 374
13193.13 392
13194.22 365
13195.30 359
13196.39 377
13197.47 392
13198.56 365
13199.64 380
13200.73 341
13201.81 380
13202.90 387
13203.98 358
13205.07 381
13206.16 430
13207.24 363
13208.33 342
13209.41 379
13210.50 381
13211.58 425
13212.67 385
13213.76 381
13214.84 367
13215.93 371
13217.01 375
13218.10 368
13219.19 373
13220.27 396
13221.36 398
13222.45 397
13223.53 365
13224.62 435
13225.70 360
13226.79 373
13227.88 375
13228.96 396
13230.05 349
13231.14 377
13232.22 427
13233.31 423
13234.40 431
13235.48 386
13236.57 387
13237.66 373
13238.74 390
13239.83 360
13240.92 374
13242.01 368
13243.09 360
13244.18 394
13245.27 347
13246.35 364
13247.44 394
13248.53 344
13249.62 339
13250.70 339
13251.79 377
13252.88 412
13253.97 377
13255.05 397
13256.14 384
13257.23 385
13258.32 406
13259.41 381
13260.49 408
13261.58 371
13262.67 369
13263.76 401
13264.85 409
13265.93 388
13267.02 385
13268.11 391
13269.20 397
13270.29 367
13271.37 412
13272.46 397
13273.55 471
13274.64 399
13275.73 377
13276.82 404
13277.91 388
13278.99 393
13280.08 390
13281.17 402
13282.26 385
13283.35 388
13284.44 386
13285.53 381
13286.62 390
13287.70 390
13288.79 436
13289.88 390
13290.97 405
13292.06 393
13293.15 435
13294.24 408
13295.33 372
13296.42 382
13297.51 427
13298.60 440
13299.69 428
13300.78 400
13301.87 415
13302.95 392
13304.04 407
13305.13 407
13306.22 442
13307.31 432
13308.40 408
13309.49 417
13310.58 450
13311.67 439
13312.76 464
13313.85 445
13314.94 456
13316.03 442
13317.12 456
13318.21 454
13319.30 397
13320.39 409
13321.48 426
13322.58 448
13323.67 432
13324.76 454
13325.85 451
13326.94 392
13328.03 388
13329.12 449
13330.21 410
13331.30 391
13332.39 443
13333.48 480
13334.57 409
13335.66 395
13336.75 412
13337.85 428
13338.94 410
13340.03 412
13341.12 415
13342.21 398
13343.30 397
13344.39 414
13345.48 435
13346.58 391
13347.67 427
13348.76 421
13349.85 404
13350.94 430
13352.03 387
13353.12 446
13354.22 419
13355.31 402
13356.40 453
13357.49 460
13358.58 437
13359.68 417
13360.77 430
13361.86 420
13362.95 411
13364.04 433
13365.14 429
13366.23 467
13367.32 436
13368.41 417
13369.51 425
13370.60 463
13371.69 460
13372.78 457
13373.87 471
13374.97 445
13376.06 419
13377.15 417
13378.25 408
13379.34 429
13380.43 446
13381.52 490
13382.62 461
13383.71 438
13384.80 418
13385.90 420
13386.99 439
13388.08 460
13389.17 435
13390.27 399
13391.36 399
13392.45 398
13393.55 442
13394.64 440
13395.73 408
13396.83 415
13397.92 434
13399.02 415
13400.11 418
13401.20 418
13402.30 402
13403.39 454
13404.48 432
13405.58 419
13406.67 458
13407.77 410
13408.86 453
13409.95 439
13411.05 400
13412.14 396
13413.24 440
13414.33 423
13415.42 429
13416.52 425
13417.61 410
13418.71 412
13419.80 383
13420.90 420
13421.99 409
13423.08 461
13424.18 400
13425.27 384
13426.37 397
13427.46 404
13428.56 396
13429.65 431
13430.75 425
13431.84 397
13432.94 409
13434.03 405
13435.13 418
13436.22 413
13437.32 428
13438.41 420
13439.51 412
13440.60 362
13441.70 427
13442.79 454
13443.89 440
13444.98 417
13446.08 405
13447.18 440
13448.27 406
13449.37 409
13450.46 367
13451.56 399
13452.65 373
13453.75 437
13454.85 412
13455.94 430
13457.04 422
13458.13 461
13459.23 418
13460.33 435
13461.42 412
13462.52 445
13463.61 421
13464.71 448
13465.81 430
13466.90 393
13468.00 443
13469.10 462
13470.19 461
13471.29 404
13472.38 462
13473.48 478
13474.58 464
13475.67 450
13476.77 487
13477.87 447
13478.96 432
13480.06 421
13481.16 429
13482.26 476
13483.35 426
13484.45 429
13485.55 471
13486.64 464
13487.74 416
13488.84 433
13489.94 427
13491.03 427
13492.13 438
13493.23 396
13494.32 386
13495.42 422
13496.52 429
13497.62 436
13498.72 419
13499.81 442
13500.91 472
13502.01 440
13503.11 443
13504.20 424
13505.30 403
13506.40 473
13507.50 477
13508.60 445
13509.69 470
13510.79 477
13511.89 537
13512.99 524
13514.09 479
13515.18 516
13516.28 536
13517.38 500
13518.48 470
13519.58 450
13520.68 424
13521.78 450
13522.87 439
13523.97 441
13525.07 439
13526.17 486
13527.27 456
13528.37 413
13529.47 440
13530.57 402
13531.66 394
13532.76 397
13533.86 438
13534.96 430
13536.06 427
13537.16 410
13538.26 447
13539.36 414
13540.46 411
13541.56 415
13542.66 445
13543.76 473
13544.86 417
13545.96 391
13547.05 400
13548.15 392
13549.25 414
13550.35 409
13551.45 388
13552.55 385
13553.65 401
13554.75 427
13555.85 404
13556.95 400
13558.05 422
13559.15 375
13560.25 393
13561.35 388
13562.45 365
13563.55 386
13564.65 399
13565.75 388
13566.85 379
13567.96 375
13569.06 365
13570.16 415
13571.26 402
13572.36 390
13573.46 363
13574.56 415
13575.66 410
13576.76 370
13577.86 393
13578.96 411
13580.06 378
13581.16 389
13582.27 400
13583.37 403
13584.47 406
13585.57 393
13586.67 419
13587.77 399
13588.87 388
13589.97 408
13591.08 406
13592.18 390
13593.28 398
13594.38 392
13595.48 424
13596.58 464
13597.68 399
13598.79 408
13599.89 432
13600.99 435
13602.09 413
13603.19 375
13604.30 370
13605.40 395
13606.50 414
13607.60 418
13608.70 433
13609.81 462
13610.91 453
13612.01 433
13613.11 405
13614.21 438
13615.32 416
13616.42 452
13617.52 453
13618.62 425
13619.73 399
13620.83 374
13621.93 392
13623.03 367
13624.14 379
13625.24 408
13626.34 400
13627.45 413
13628.55 370
13629.65 353
13630.75 420
13631.86 439
13632.96 430
13634.06 379
13635.17 417
13636.27 443
13637.37 401
13638.48 396
13639.58 365
13640.68 402
13641.79 388
13642.89 392
13643.99 437
13645.10 447
13646.20 436
13647.30 393
13648.41 406
13649.51 420
13650.62 449
13651.72 427
13652.82 393
13653.93 401
13655.03 405
13656.14 371
13657.24 414
13658.34 404
13659.45 382
13660.55 401
13661.66 441
13662.76 400
13663.87 413
13664.97 388
13666.07 397
13667.18 393
13668.28 400
13669.39 416
13670.49 399
13671.60 387
13672.70 395
13673.81 399
13674.91 404
13676.02 395
13677.12 374
13678.23 375
13679.33 416
13680.44 412
13681.54 418
13682.65 399
13683.75 386
13684.86 412
13685.96 454
13687.07 402
13688.17 396
13689.28 423
13690.38 462
13691.49 449
13692.59 430
13693.70 402
13694.80 374
13695.91 428
13697.02 429
13698.12 422
13699.23 401
13700.33 395
13701.44 433
13702.55 457
13703.65 451
13704.76 471
13705.86 444
13706.97 487
13708.08 417
13709.18 419
13710.29 396
13711.39 431
13712.50 417
13713.61 449
13714.71 411
13715.82 437
13716.93 447
13718.03 442
13719.14 468
13720.25 433
13721.35 405
13722.46 454
13723.57 475
13724.67 472
13725.78 447
13726.89 431
13727.99 471
13729.10 445
13730.21 475
13731.31 485
13732.42 475
13733.53 475
13734.64 463
13735.74 468
13736.85 483
13737.96 501
13739.07 488
13740.17 448
13741.28 481
13742.39 478
13743.50 524
13744.60 452
13745.71 494
13746.82 518
13747.93 459
13749.03 487
13750.14 482
13751.25 494
13752.36 515
13753.47 472
13754.57 461
13755.68 505
13756.79 525
13757.90 497
13759.01 512
13760.11 492
13761.22 460
13762.33 549
13763.44 510
13764.55 507
13765.66 507
13766.76 535
13767.87 558
13768.98 514
13770.09 543
13771.20 574
13772.31 559
13773.42 555
13774.53 579
13775.63 571
13776.74 574
13777.85 600
13778.96 622
13780.07 673
13781.18 602
13782.29 602
13783.40 677
13784.51 670
13785.62 686
13786.73 610
13787.83 617
13788.94 628
13790.05 585
13791.16 559
13792.27 533
13793.38 538
13794.49 569
13795.60 550
13796.71 566
13797.82 541
13798.93 546
13800.04 531
13801.15 481
13802.26 497
13803.37 483
13804.48 511
13805.59 484
13806.70 469
13807.81 522
13808.92 504
13810.03 534
13811.14 454
13812.25 484
13813.36 486
13814.47 503
13815.58 505
13816.69 515
13817.80 452
13818.91 493
13820.03 464
13821.14 487
13822.25 450
13823.36 434
13824.47 479
13825.58 474
13826.69 502
13827.80 457
13828.91 443
13830.02 448
13831.13 482
13832.25 472
13833.36 428
13834.47 417
13835.58 459
13836.69 440
13837.80 469
13838.91 410
13840.02 420
13841.14 443
13842.25 441
13843.36 473
13844.47 469
13845.58 477
13846.69 412
13847.81 437
13848.92 422
13850.03 412
13851.14 415
13852.25 436
13853.37 476
13854.48 474
13855.59 492
13856.70 506
13857.81 470
13858.93 441
13860.04 457
13861.15 493
13862.26 496
13863.38 454
13864.49 479
13865.60 490
13866.71 490
13867.83 437
13868.94 438
13870.05 500
13871.16 466
13872.28 446
13873.39 465
13874.50 457
13875.61 492
13876.73 472
13877.84 471
13878.95 473
13880.07 434
13881.18 475
13882.29 477
13883.41 482
13884.52 440
13885.63 480
13886.75 491
13887.86 445
13888.97 450
13890.09 437
13891.20 502
13892.31 555
13893.43 534
13894.54 508
13895.65 488
13896.77 504
13897.88 487
13899.00 461
13900.11 453
13901.22 497
13902.34 577
13903.45 559
13904.57 535
13905.68 506
13906.79 585
13907.91 563
13909.02 518
13910.14 522
13911.25 530
13912.37 564
13913.48 489
13914.59 506
13915.71 492
13916.82 460
13917.94 501
13919.05 437
13920.17 493
13921.28 437
13922.40 472
13923.51 470
13924.63 465
13925.74 462
13926.86 481
13927.97 468
13929.09 477
13930.20 423
13931.32 431
13932.43 427
13933.55 442
13934.66 458
13935.78 473
13936.89 446
13938.01 454
13939.12 485
13940.24 472
13941.35 443
13942.47 445
13943.59 412
13944.70 487
13945.82 439
13946.93 423
13948.05 424
13949.16 431
13950.28 452
13951.40 441
13952.51 424
13953.63 431
13954.74 429
13955.86 433
13956.98 443
13958.09 385
13959.21 411
13960.33 452
13961.44 458
13962.56 408
13963.67 411
13964.79 400
13965.91 398
13967.02 427
13968.14 462
13969.26 424
13970.37 385
13971.49 391
13972.61 425
13973.72 444
13974.84 445
13975.96 427
13977.08 422
13978.19 424
13979.31 425
13980.43 386
13981.54 387
13982.66 414
13983.78 413
13984.90 437
13986.01 442
13987.13 462
13988.25 427
13989.37 456
13990.48 421
13991.60 451
13992.72 404
13993.84 402
13994.95 413
13996.07 405
13997.19 446
13998.31 426
13999.42 452
14000.54 420
14001.66 444
14002.78 450
14003.90 449
14005.01 427
14006.13 434
14007.25 408
14008.37 411
14009.49 455
14010.61 463
14011.72 440
14012.84 408
14013.96 372
14015.08 412
14016.20 417
14017.32 429
14018.43 439
14019.55 406
14020.67 416
14021.79 439
14022.91 457
14024.03 394
14025.15 427
14026.27 416
14027.39 393
14028.50 455
14029.62 440
14030.74 425
14031.86 475
14032.98 456
14034.10 409
14035.22 427
14036.34 462
14037.46 430
14038.58 394
14039.70 406
14040.82 453
14041.94 463
14043.06 406
14044.18 392
14045.30 430
14046.41 424
14047.53 421
14048.65 464
14049.77 476
14050.89 464
14052.01 451
14053.13 408
14054.25 465
14055.37 454
14056.49 421
14057.61 437
14058.74 431
14059.86 418
14060.98 403
14062.10 439
14063.22 431
14064.34 462
14065.46 430
14066.58 460
14067.70 432
14068.82 439
14069.94 475
14071.06 453
14072.18 451
14073.30 463
14074.42 482
14075.54 481
14076.66 473
14077.79 503
14078.91 521
14080.03 483
14081.15 480
14082.27 492
14083.39 483
14084.51 481
14085.63 530
14086.76 523
14087.88 478
14089.00 501
14090.12 521
14091.24 554
14092.36 548
14093.48 569
14094.61 511
14095.73 525
14096.85 534
14097.97 534
14099.09 532
14100.22 541
14101.34 536
14102.46 539
14103.58 571
14104.70 592
14105.83 567
14106.95 572
14108.07 553
14109.19 592
14110.31 527
14111.44 591
14112.56 615
14113.68 567
14114.80 630
14115.93 523
14117.05 544
14118.17 484
14119.29 502
14120.42 489
14121.54 528
14122.66 510
14123.79 486
14124.91 477
14126.03 447
14127.15 481
14128.28 473
14129.40 430
14130.52 447
14131.65 437
14132.77 458
14133.89 445
14135.02 449
14136.14 467
14137.26 426
14138.39 443
14139.51 453
14140.63 475
14141.76 489
14142.88 434
14144.00 458
14145.13 428
14146.25 477
14147.38 461
14148.50 439
14149.62 454
14150.75 455
14151.87 430
14152.99 446
14154.12 459
14155.24 464
14156.37 434
14157.49 443
14158.62 423
14159.74 470
14160.86 457
14161.99 442
14163.11 414
14164.24 438
14165.36 434
14166.49 409
14167.61 405
14168.74 410
14169.86 420
14170.99 411
14172.11 425
14173.23 401
14174.36 436
14175.48 441
14176.61 455
14177.73 384
14178.86 404
14179.98 389
14181.11 388
14182.23 437
14183.36 442
14184.49 460
14185.61 427
14186.74 415
14187.86 436
14188.99 468
14190.11 432
14191.24 400
14192.36 410
14193.49 425
14194.61 431
14195.74 395
14196.87 440
14197.99 420
14199.12 418
14200.24 412
14201.37 431
14202.50 435
14203.62 396
14204.75 407
14205.87 462
14207.00 445
14208.13 418
14209.25 416
14210.38 409
14211.50 408
14212.63 405
14213.76 418
14214.88 423
14216.01 395
14217.14 433
14218.26 363
14219.39 399
14220.52 417
14221.64 412
14222.77 418
14223.90 391
14225.02 383
14226.15 390
14227.28 401
14228.41 371
14229.53 369
14230.66 358
14231.79 379
14232.91 373
14234.04 397
14235.17 441
14236.30 395
14237.42 410
14238.55 405
14239.68 361
14240.81 352
14241.93 358
14243.06 382
14244.19 382
14245.32 411
14246.44 372
14247.57 376
14248.70 372
14249.83 367
14250.95 400
14252.08 358
14253.21 345
14254.34 382
14255.47 398
14256.59 362
14257.72 382
14258.85 401
14259.98 412
14261.11 377
14262.24 407
14263.36 380
14264.49 391
14265.62 358
14266.75 379
14267.88 386
14269.01 337
14270.14 343
14271.26 353
14272.39 360
14273.52 367
14274.65 354
14275.78 335
14276.91 365
14278.04 379
14279.17 393
14280.30 343
14281.42 361
14282.55 353
14283.68 373
14284.81 360
14285.94 326
14287.07 345
14288.20 310
14289.33 337
14290.46 328
14291.59 335
14292.72 376
14293.85 353
14294.98 377
14296.11 346
14297.24 338
14298.37 386
14299.50 317
14300.63 328
14301.76 340
14302.89 344
14304.02 325
14305.15 344
14306.28 323
14307.41 341
14308.54 341
14309.67 332
14310.80 349
14311.93 326
14313.06 317
14314.19 321
14315.32 338
14316.45 339
14317.58 307
14318.71 351
14319.84 390
14320.97 352
14322.10 316
14323.23 318
14324.36 303
14325.49 338
14326.63 339
14327.76 342
14328.89 365
14330.02 338
14331.15 329
14332.28 335
14333.41 298
14334.54 338
14335.67 310
14336.81 336
14337.94 318
14339.07 314
14340.20 328
14341.33 316
14342.46 325
14343.59 314
14344.73 333
14345.86 331
14346.99 335
14348.12 338
14349.25 389
14350.38 310
14351.52 329
14352.65 314
14353.78 327
14354.91 327
14356.04 326
14357.18 325
14358.31 319
14359.44 342
14360.57 282
14361.71 289
14362.84 297
14363.97 294
14365.10 339
14366.24 341
14367.37 335
14368.50 341
14369.63 331
14370.77 325
14371.90 302
14373.03 327
14374.16 333
14375.30 343
14376.43 329
14377.56 377
14378.70 307
14379.83 333
14380.96 322
14382.09 310
14383.23 330
14384.36 321
14385.49 314
14386.63 293
14387.76 316
14388.89 312
14390.03 340
14391.16 320
14392.29 299
14393.43 310
14394.56 310
14395.70 303
14396.83 288
14397.96 290
14399.10 323
14400.23 339
14401.36 324
14402.50 304
14403.63 307
14404.77 303
14405.90 308
14407.03 319
14408.17 301
14409.30 312
14410.44 314
14411.57 316
14412.71 277
14413.84 324
14414.97 328
14416.11 310
14417.24 310
14418.38 317
14419.51 396
14420.65 337
14421.78 319
14422.92 319
14424.05 314
14425.19 327
14426.32 317
14427.46 344
14428.59 338
14429.73 311
14430.86 342
14432.00 331
14433.13 340
14434.27 318
14435.40 318
14436.54 350
14437.67 344
14438.81 330
14439.94 336
14441.08 334
14442.21 329
14443.35 334
14444.48 338
14445.62 310
14446.76 343
14447.89 333
14449.03 301
14450.16 313
14451.30 302
14452.43 324
14453.57 272
14454.71 311
14455.84 330
14456.98 308
14458.11 287
14459.25 304
14460.39 303
14461.52 338
14462.66 315
14463.80 280
14464.93 302
14466.07 308
14467.20 300
14468.34 326
14469.48 306
14470.61 324
14471.75 345
14472.89 314
14474.02 296
14475.16 300
14476.30 304
14477.43 323
14478.57 320
14479.71 346
14480.85 352
14481.98 343
14483.12 323
14484.26 324
14485.39 350
14486.53 329
14487.67 296
14488.81 278
14489.94 296
14491.08 327
14492.22 330
14493.36 348
14494.49 318
14495.63 341
14496.77 323
14497.91 340
14499.04 306
14500.18 334
14501.32 313
14502.46 321
14503.59 323
14504.73 300
14505.87 304
14507.01 342
14508.15 349
14509.28 344
14510.42 328
14511.56 363
14512.70 371
14513.84 354
14514.98 363
14516.11 373
14517.25 317
14518.39 360
14519.53 340
14520.67 343
14521.81 321
14522.95 327
14524.08 328
14525.22 365
14526.36 342
14527.50 370
14528.64 417
14529.78 385
14530.92 385
14532.06 404
14533.20 399
14534.33 400
14535.47 363
14536.61 364
14537.75 369
14538.89 348
14540.03 317
14541.17 369
14542.31 325
14543.45 328
14544.59 333
14545.73 340
14546.87 339
14548.01 318
14549.15 332
14550.29 358
14551.43 353
14552.57 349
14553.71 349
14554.85 325
14555.99 321
14557.13 322
14558.27 297
14559.41 297
14560.55 346
14561.69 297
14562.83 289
14563.97 323
14565.11 349
14566.25 297
14567.39 329
14568.53 315
14569.67 372
14570.81 336
14571.95 318
14573.09 338
14574.23 285
14575.37 340
14576.51 308
14577.65 314
14578.79 345
14579.94 379
14581.08 325
14582.22 316
14583.36 338
14584.50 279
14585.64 331
14586.78 300
14587.92 300
14589.06 281
14590.21 276
14591.35 308
14592.49 338
14593.63 333
14594.77 314
14595.91 302
14597.05 305
14598.20 293
14599.34 332
14600.48 343
14601.62 333
14602.76 301
14603.90 343
14605.05 356
14606.19 319
14607.33 331
14608.47 343
14609.61 308
14610.76 310
14611.90 319
14613.04 333
14614.18 361
14615.32 340
14616.47 362
14617.61 347
14618.75 321
14619.89 311
14621.04 326
14622.18 330
14623.32 288
14624.46 337
14625.61 355
14626.75 329
14627.89 349
14629.04 336
14630.18 294
14631.32 326
14632.46 329
14633.61 354
14634.75 337
14635.89 362
14637.04 405
14638.18 389
14639.32 344
14640.47 368
14641.61 349
14642.75 339
14643.90 338
14645.04 334
14646.18 392
14647.33 373
14648.47 347
14649.61 308
14650.76 355
14651.90 321
14653.05 346
14654.19 333
14655.33 322
14656.48 318
14657.62 320
14658.76 344
14659.91 313
14661.05 311
14662.20 324
14663.34 316
14664.49 321
14665.63 296
14666.77 350
14667.92 317
14669.06 336
14670.21 307
14671.35 276
14672.50 295
14673.64 305
14674.79 297
14675.93 293
14677.07 312
14678.22 330
14679.36 349
14680.51 291
14681.65 302
14682.80 306
14683.94 336
14685.09 296
14686.23 288
14687.38 322
14688.52 303
14689.67 279
14690.81 291
14691.96 310
14693.10 301
14694.25 297
14695.40 281
14696.54 310
14697.69 323
14698.83 291
14699.98 306
14701.12 318
14702.27 324
14703.41 327
14704.56 283
14705.71 302
14706.85 295
14708.00 313
14709.14 342
14710.29 326
14711.44 267
14712.58 284
14713.73 275
14714.87 276
14716.02 318
14717.17 289
14718.31 287
14719.46 323
14720.61 318
14721.75 291
14722.90 299
14724.05 318
14725.19 323
14726.34 309
14727.49 284
14728.63 291
14729.78 370
14730.93 312
14732.07 302
14733.22 298
14734.37 294
14735.51 282
14736.66 306
14737.81 288
14738.95 266
14740.10 298
14741.25 277
14742.40 329
14743.54 275
14744.69 302
14745.84 279
14746.99 288
14748.13 284
14749.28 310
14750.43 357
14751.58 325
14752.72 331
14753.87 297
14755.02 309
14756.17 310
14757.31 266
14758.46 261
14759.61 260
14760.76 301
14761.91 303
14763.05 256
14764.20 267
14765.35 264
14766.50 279
14767.65 290
14768.80 315
14769.94 287
14771.09 302
14772.24 275
14773.39 286
14774.54 306
14775.69 305
14776.83 303
14777.98 311
14779.13 311
14780.28 276
14781.43 294
14782.58 267
14783.73 299
14784.88 291
14786.03 249
14787.17 294
14788.32 290
14789.47 299
14790.62 286
14791.77 303
14792.92 292
14794.07 297
14795.22 315
14796.37 286
14797.52 302
14798.67 314
14799.82 283
14800.97 260
14802.12 271
14803.26 282
14804.41 300
14805.56 329
14806.71 312
14807.86 290
14809.01 303
14810.16 318
14811.31 317
14812.46 314
14813.61 339
14814.76 317
14815.91 290
14817.06 277
14818.21 287
14819.36 316
14820.51 311
14821.66 306
14822.82 306
14823.97 306
14825.12 292
14826.27 309
14827.42 281
14828.57 291
14829.72 287
14830.87 278
14832.02 269
14833.17 291
14834.32 306
14835.47 271
14836.62 280
14837.77 265
14838.93 293
14840.08 293
14841.23 274
14842.38 251
14843.53 285
14844.68 245
14845.83 263
14846.98 263
14848.14 266
14849.29 271
14850.44 284
14851.59 252
14852.74 252
14853.89 254
14855.04 278
14856.20 261
14857.35 245
14858.50 279
14859.65 252
14860.80 259
14861.96 261
14863.11 306
14864.26 297
14865.41 251
14866.56 274
14867.72 255
14868.87 257
14870.02 248
14871.17 264
14872.32 252
14873.48 274
14874.63 258
14875.78 262
14876.93 261
14878.09 273
14879.24 241
14880.39 243
14881.54 257
14882.70 285
14883.85 306
14885.00 262
14886.16 262
14887.31 269
14888.46 272
14889.61 245
14890.77 241
14891.92 267
14893.07 302
14894.23 257
14895.38 253
14896.53 270
14897.69 267
14898.84 258
14899.99 254
14901.15 254
14902.30 266
14903.45 273
14904.61 280
14905.76 263
14906.91 267
14908.07 254
14909.22 257
14910.38 279
14911.53 298
14912.68 293
14913.84 257
14914.99 264
14916.15 246
14917.30 256
14918.45 240
14919.61 284
14920.76 217
14921.92 223
14923.07 247
14924.22 260
14925.38 253
14926.53 255
14927.69 262
14928.84 273
14930.00 275
14931.15 249
14932.31 278
14933.46 254
14934.62 284
14935.77 282
14936.93 277
14938.08 284
14939.24 285
14940.39 273
14941.55 262
14942.70 246
14943.86 279
14945.01 270
14946.17 271
14947.32 258
14948.48 256
14949.63 274
14950.79 241
14951.94 260
14953.10 275
14954.25 271
14955.41 269
14956.56 240
14957.72 258
14958.88 244
14960.03 281
14961.19 264
14962.34 249
14963.50 260
14964.65 272
14965.81 260
14966.97 252
14968.12 257
14969.28 286
14970.43 275
14971.59 288
14972.75 228
14973.90 276
14975.06 277
14976.22 224
14977.37 241
14978.53 251
14979.69 289
14980.84 268
14982.00 244
14983.16 254
14984.31 301
14985.47 294
14986.63 245
14987.78 280
14988.94 275
14990.10 278
14991.25 314
14992.41 278
14993.57 259
14994.72 237
14995.88 262
14997.04 257
14998.20 268
14999.35 245
15000.51 283
15001.67 310
15002.82 251
15003.98 261
15005.14 276
15006.30 308
15007.45 275
15008.61 231
15009.77 233
15010.93 258
15012.09 261
15013.24 269
15014.40 260
15015.56 236
15016.72 210
15017.87 251
15019.03 254
15020.19 251
15021.35 229
15022.51 253
15023.67 232
15024.82 228
15025.98 243
15027.14 240
15028.30 262
15029.46 249
15030.62 265
15031.77 260
15032.93 272
15034.09 270
15035.25 277
15036.41 231
15037.57 237
15038.73 250
15039.88 240
15041.04 248
15042.20 245
15043.36 260
15044.52 264
15045.68 278
15046.84 264
15048.00 246
15049.16 271
15050.32 269
15051.47 246
15052.63 263
15053.79 258
15054.95 257
15056.11 259
15057.27 239
15058.43 240
15059.59 220
15060.75 247
15061.91 266
15063.07 272
15064.23 259
15065.39 234
15066.55 228
15067.71 268
15068.87 282
15070.03 261
15071.19 264
15072.35 264
15073.51 248
15074.67 253
15075.83 236
15076.99 250
15078.15 236
15079.31 270
15080.47 275
15081.63 256
15082.79 252
15083.95 243
15085.11 258
15086.27 277
15087.43 287
15088.59 253
15089.76 297
15090.92 270
15092.08 269
15093.24 278
15094.40 267
15095.56 304
15096.72 245
15097.88 264
15099.04 274
15100.20 286
15101.37 239
15102.53 229
15103.69 274
15104.85 261
15106.01 249
15107.17 227
15108.33 218
15109.50 249
15110.66 248
15111.82 236
15112.98 273
15114.14 256
15115.30 285
15116.47 223
15117.63 239
15118.79 218
15119.95 224
15121.11 241
15122.27 240
15123.44 256
15124.60 270
15125.76 251
15126.92 248
15128.09 255
15129.25 233
15130.41 230
15131.57 272
15132.73 261
15133.90 279
15135.06 267
15136.22 242
15137.38 263
15138.55 257
15139.71 268
15140.87 233
15142.04 267
15143.20 234
15144.36 267
15145.52 238
15146.69 237
15147.85 284
15149.01 271
15150.18 266
15151.34 257
15152.50 248
15153.67 253
15154.83 217
15155.99 225
15157.16 239
15158.32 224
15159.48 265
15160.65 249
15161.81 238
15162.97 275
15164.14 240
15165.30 222
15166.46 253
15167.63 258
15168.79 255
15169.95 269
15171.12 306
15172.28 293
15173.45 267
15174.61 244
15175.77 230
15176.94 257
15178.10 279
15179.27 266
15180.43 249
15181.60 245
15182.76 239
15183.92 261
15185.09 252
15186.25 257
15187.42 265
15188.58 252
15189.75 275
15190.91 255
15192.08 269
15193.24 276
15194.41 260
15195.57 263
15196.74 253
15197.90 244
15199.07 255
15200.23 266
15201.40 258
15202.56 255
15203.73 256
15204.89 297
15206.06 281
15207.22 244
15208.39 227
15209.55 279
15210.72 258
15211.88 266
15213.05 292
15214.21 279
15215.38 266
15216.54 261
15217.71 263
15218.88 267
15220.04 277
15221.21 270
15222.37 264
15223.54 246
15224.71 253
15225.87 241
15227.04 258
15228.20 245
15229.37 285
15230.54 271
15231.70 273
15232.87 241
15234.03 283
15235.20 279
15236.37 272
15237.53 268
15238.70 281
15239.87 295
15241.03 292
15242.20 281
15243.37 262
15244.53 294
15245.70 288
15246.87 264
15248.03 279
15249.20 319
15250.37 267
15251.53 278
15252.70 285
15253.87 282
15255.04 291
15256.20 260
15257.37 289
15258.54 269
15259.70 273
15260.87 261
15262.04 275
15263.21 245
15264.37 253
15265.54 232
15266.71 248
15267.88 236
15269.04 273
15270.21 280
15271.38 239
15272.55 218
15273.72 268
15274.88 261
15276.05 276
15277.22 262
15278.39 273
15279.56 268
15280.72 243
15281.89 254
15283.06 241
15284.23 268
15285.40 265
15286.56 230
15287.73 239
15288.90 255
15290.07 239
15291.24 238
15292.41 233
15293.58 283
15294.74 266
15295.91 264
15297.08 234
15298.25 208
15299.42 312
15300.59 275
15301.76 249
15302.93 238
15304.09 235
15305.26 243
15306.43 249
15307.60 255
15308.77 272
15309.94 261
15311.11 283
15312.28 327
15313.45 262
15314.62 245
15315.79 267
15316.96 262
15318.13 253
15319.30 268
15320.46 253
15321.63 285
15322.80 271
15323.97 258
15325.14 252
15326.31 278
15327.48 280
15328.65 261
15329.82 247
15330.99 248
15332.16 248
15333.33 257
15334.50 294
15335.67 251
15336.84 259
15338.01 250
15339.18 256
15340.36 285
15341.53 247
15342.70 255
15343.87 233
15345.04 254
15346.21 253
15347.38 249
15348.55 256
15349.72 248
15350.89 273
15352.06 282
15353.23 262
15354.40 252
15355.57 275
15356.75 276
15357.92 267
15359.09 272
15360.26 313
15361.43 259
15362.60 250
15363.77 307
15364.94 269
15366.11 229
15367.29 222
15368.46 272
15369.63 251
15370.80 261
15371.97 259
15373.14 254
15374.32 263
15375.49 259
15376.66 263
15377.83 243
15379.00 260
15380.17 269
15381.35 293
15382.52 255
15383.69 275
15384.86 268
15386.03 258
15387.21 283
15388.38 277
15389.55 256
15390.72 259
15391.90 247
15393.07 255
15394.24 251
15395.41 273
15396.59 268
15397.76 254
15398.93 231
15400.10 243
15401.28 254
15402.45 288
15403.62 265
15404.79 252
15405.97 251
15407.14 272
15408.31 261
15409.49 251
15410.66 271
15411.83 250
15413.01 286
15414.18 259
15415.35 252
15416.53 247
15417.70 230
15418.87 241
15420.05 219
15421.22 238
15422.39 251
15423.57 257
15424.74 287
15425.91 250
15427.09 249
15428.26 240
15429.43 225
15430.61 281
15431.78 275
15432.96 246
15434.13 199
15435.30 233
15436.48 263
15437.65 226
15438.83 262
15440.00 218
15441.17 244
15442.35 291
15443.52 252
15444.70 252
15445.87 250
15447.05 220
15448.22 236
15449.40 244
15450.57 225
15451.75 228
15452.92 231
15454.09 267
15455.27 252
15456.44 248
15457.62 315
15458.79 266
15459.97 255
15461.14 227
15462.32 242
15463.49 224
15464.67 241
15465.84 246
15467.02 246
15468.19 271
15469.37 275
15470.55 257
15471.72 271
15472.90 248
15474.07 255
15475.25 259
15476.42 294
15477.60 245
15478.77 253
15479.95 251
15481.13 266
15482.30 257
15483.48 241
15484.65 270
15485.83 259
15487.00 259
15488.18 271
15489.36 228
15490.53 257
15491.71 297
15492.89 294
15494.06 231
15495.24 221
15496.41 239
15497.59 267
15498.77 237
15499.94 226
15501.12 251
15502.30 247
15503.47 237
15504.65 242
15505.83 274
15507.00 248
15508.18 244
15509.36 244
15510.53 247
15511.71 238
15512.89 226
15514.06 223
15515.24 257
15516.42 261
15517.60 238
15518.77 254
15519.95 243
15521.13 269
15522.30 237
15523.48 238
15524.66 221
15525.84 223
15527.01 242
15528.19 247
15529.37 242
15530.55 258
15531.73 261
15532.90 254
15534.08 269
15535.26 258
15536.44 271
15537.61 240
15538.79 277
15539.97 262
15541.15 232
15542.33 226
15543.50 260
15544.68 281
15545.86 274
15547.04 254
15548.22 276
15549.40 260
15550.57 287
15551.75 269
15552.93 284
15554.11 263
15555.29 268
15556.47 278
15557.65 228
15558.82 249
15560.00 242
15561.18 271
15562.36 273
15563.54 276
15564.72 257
15565.90 274
15567.08 262
15568.26 236
15569.43 242
15570.61 253
15571.79 284
15572.97 277
15574.15 275
15575.33 275
15576.51 283
15577.69 293
15578.87 286
15580.05 271
15581.23 270
15582.41 261
15583.59 266
15584.77 231
15585.95 239
15587.13 266
15588.31 300
15589.49 261
15590.67 266
15591.85 257
15593.03 238
15594.21 256
15595.39 253
15596.57 274
15597.75 272
15598.93 285
15600.11 268
15601.29 256
15602.47 284
15603.65 245
15604.83 255
15606.01 286
15607.19 253
15608.37 276
15609.55 255
15610.73 257
15611.91 257
15613.09 276
15614.27 298
15615.45 291
15616.64 273
15617.82 296
15619.00 281
15620.18 261
15621.36 267
15622.54 270
15623.72 305
15624.90 290
15626.08 272
15627.27 249
15628.45 275
15629.63 289
15630.81 273
15631.99 296
15633.17 263
15634.35 251
15635.54 275
15636.72 300
15637.90 251
15639.08 271
15640.26 328
15641.45 294
15642.63 304
15643.81 287
15644.99 290
15646.17 295
15647.36 295
15648.54 302
15649.72 294
15650.90 264
15652.08 307
15653.27 340
15654.45 318
15655.63 300
15656.81 335
15658.00 334
15659.18 323
15660.36 333
15661.54 316
15662.73 293
15663.91 298
15665.09 298
15666.27 280
15667.46 300
15668.64 296
15669.82 288
15671.01 260
15672.19 286
15673.37 276
15674.56 278
15675.74 282
15676.92 316
15678.10 290
15679.29 325
15680.47 310
15681.65 298
15682.84 305
15684.02 305
15685.21 283
15686.39 302
15687.57 290
15688.76 349
15689.94 336
15691.12 280
15692.31 312
15693.49 306
15694.67 309
15695.86 305
15697.04 256
15698.23 287
15699.41 309
15700.59 272
15701.78 300
15702.96 276
15704.15 293
15705.33 296
15706.52 312
15707.70 318
15708.88 292
15710.07 303
15711.25 331
15712.44 307
15713.62 273
15714.81 324
15715.99 291
15717.18 312
15718.36 316
15719.55 312
15720.73 307
15721.92 286
15723.10 299
15724.29 302
15725.47 277
15726.66 293
15727.84 284
15729.03 341
15730.21 307
15731.40 300
15732.58 317
15733.77 315
15734.95 277
15736.14 279
15737.32 305
15738.51 336
15739.69 318
15740.88 315
15742.07 337
15743.25 311
15744.44 299
15745.62 315
15746.81 285
15747.99 287
15749.18 300
15750.37 316
15751.55 302
15752.74 322
15753.93 340
15755.11 322
15756.30 332
15757.48 329
15758.67 310
15759.86 321
15761.04 309
15762.23 310
15763.42 315
15764.60 335
15765.79 322
15766.98 306
15768.16 339
15769.35 305
15770.54 305
15771.72 319
15772.91 319
15774.10 288
15775.28 316
15776.47 351
15777.66 351
15778.84 326
15780.03 315
15781.22 288
15782.41 295
15783.59 313
15784.78 323
15785.97 324
15787.15 319
15788.34 331
15789.53 314
15790.72 327
15791.90 295
15793.09 297
15794.28 313
15795.47 310
15796.65 293
15797.84 288
15799.03 276
15800.22 267
15801.41 268
15802.59 280
15803.78 342
15804.97 307
15806.16 252
15807.35 312
15808.53 268
15809.72 283
15810.91 319
15812.10 301
15813.29 261
15814.48 263
15815.66 294
15816.85 296
15818.04 288
15819.23 280
15820.42 293
15821.61 266
15822.80 264
15823.98 302
15825.17 291
15826.36 293
15827.55 271
15828.74 277
15829.93 260
15831.12 260
15832.31 268
15833.50 260
15834.69 263
15835.87 285
15837.06 281
15838.25 260
15839.44 239
15840.63 244
15841.82 267
15843.01 281
15844.20 278
15845.39 267
15846.58 256
15847.77 312
15848.96 288
15850.15 287
15851.34 257
15852.53 246
15853.72 276
15854.91 284
15856.10 287
15857.29 288
15858.48 239
15859.67 250
15860.86 260
15862.05 289
15863.24 272
15864.43 255
15865.62 281
15866.81 293
15868.00 238
15869.19 255
15870.38 269
15871.57 302
15872.76 272
15873.95 272
15875.14 251
15876.33 255
15877.52 289
15878.72 299
15879.91 250
15881.10 235
15882.29 273
15883.48 264
15884.67 254
15885.86 259
15887.05 284
15888.24 275
15889.43 249
15890.63 250
15891.82 281
15893.01 274
15894.20 258
15895.39 259
15896.58 279
15897.77 270
15898.97 273
15900.16 247
15901.35 244
15902.54 263
15903.73 250
15904.92 289
15906.12 259
15907.31 259
15908.50 270
15909.69 253
15910.88 276
15912.08 283
15913.27 276
15914.46 267
15915.65 254
15916.85 269
15918.04 259
15919.23 274
15920.42 303
15921.61 302
15922.81 274
15924.00 281
15925.19 283
15926.38 248
15927.58 234
15928.77 268
15929.96 277
15931.16 310
15932.35 313
15933.54 248
15934.73 259
15935.93 293
15937.12 271
15938.31 270
15939.51 277
15940.70 292
15941.89 268
15943.09 268
15944.28 260
15945.47 287
15946.67 300
15947.86 281
15949.05 259
15950.25 247
15951.44 227
15952.63 260
15953.83 295
15955.02 279
15956.21 278
15957.41 285
15958.60 275
15959.80 219
15960.99 234
15962.18 247
15963.38 300
15964.57 260
15965.77 269
15966.96 253
15968.15 283
15969.35 289
15970.54 244
15971.74 252
15972.93 232
15974.13 254
15975.32 255
15976.51 268
15977.71 229
15978.90 216
15980.10 240
15981.29 263
15982.49 249
15983.68 242
15984.88 235
15986.07 259
15987.27 253
15988.46 239
15989.66 245
15990.85 290
15992.05 234
15993.24 250
15994.44 257
15995.63 255
15996.83 236
15998.02 246
15999.22 250
16000.41 245
16001.61 269
16002.80 260
16004.00 261
16005.20 245
16006.39 243
16007.59 256
16008.78 244
16009.98 235
16011.17 223
16012.37 228
16013.57 244
16014.76 224
16015.96 244
16017.15 243
16018.35 250
16019.55 258
16020.74 252
16021.94 262
16023.13 226
16024.33 226
16025.53 246
16026.72 244
16027.92 240
16029.12 231
16030.31 214
16031.51 236
16032.71 258
16033.90 252
16035.10 247
16036.30 255
16037.49 289
16038.69 235
16039.89 197
16041.08 207
16042.28 216
16043.48 214
16044.67 229
16045.87 222
16047.07 213
16048.27 245
16049.46 254
16050.66 230
16051.86 217
16053.06 242
16054.25 240
16055.45 231
16056.65 233
16057.84 273
16059.04 262
16060.24 254
16061.44 233
16062.64 238
16063.83 234
16065.03 232
16066.23 220
16067.43 224
16068.62 215
16069.82 233
16071.02 232
16072.22 231
16073.42 225
16074.62 222
16075.81 240
16077.01 229
16078.21 217
16079.41 203
16080.61 243
16081.81 233
16083.00 193
16084.20 207
16085.40 232
16086.60 243
16087.80 241
16089.00 226
16090.20 239
16091.39 224
16092.59 238
16093.79 245
16094.99 217
16096.19 233
16097.39 214
16098.59 227
16099.79 233
16100.99 233
16102.19 233
16103.38 240
16104.58 226
16105.78 237
16106.98 250
16108.18 232
16109.38 255
16110.58 236
16111.78 240
16112.98 245
16114.18 252
16115.38 244
16116.58 237
16117.78 215
16118.98 231
16120.18 239
16121.38 232
16122.58 205
16123.78 225
16124.98 204
16126.18 218
16127.38 218
16128.58 189
16129.78 238
16130.98 253
16132.18 242
16133.38 260
16134.58 232
16135.78 236
16136.98 247
16138.18 215
16139.38 228
16140.58 219
16141.78 240
16142.98 235
16144.19 242
16145.39 240
16146.59 222
16147.79 241
16148.99 215
16150.19 232
16151.39 242
16152.59 242
16153.79 227
16154.99 230
16156.20 220
16157.40 226
16158.60 227
16159.80 233
16161.00 210
16162.20 212
16163.40 242
16164.61 247
16165.81 217
16167.01 200
16168.21 253
16169.41 238
16170.61 241
16171.82 233
16173.02 213
16174.22 232
16175.42 238
16176.62 247
16177.82 258
16179.03 226
16180.23 226
16181.43 225
16182.63 233
16183.84 238
16185.04 230
16186.24 217
16187.44 240
16188.65 219
16189.85 247
16191.05 211
16192.25 230
16193.46 247
16194.66 236
16195.86 221
16197.06 202
16198.27 208
16199.47 208
16200.67 201
16201.87 216
16203.08 189
16204.28 211
16205.48 240
16206.69 268
16207.89 216
16209.09 243
16210.30 251
16211.50 242
16212.70 245
16213.91 218
16215.11 236
16216.31 222
16217.52 209
16218.72 208
16219.92 217
16221.13 234
16222.33 215
16223.53 230
16224.74 218
16225.94 204
16227.15 254
16228.35 212
16229.55 234
16230.76 218
16231.96 256
16233.17 208
16234.37 233
16235.57 239
16236.78 233
16237.98 234
16239.19 234
16240.39 228
16241.60 208
16242.80 231
16244.00 220
16245.21 240
16246.41 262
16247.62 232
16248.82 231
16250.03 260
16251.23 228
16252.44 262
16253.64 243
16254.85 218
16256.05 238
16257.26 256
16258.46 234
16259.67 207
16260.87 216
16262.08 219
16263.28 265
16264.49 225
16265.69 238
16266.90 236
16268.10 231
16269.31 247
16270.51 230
16271.72 239
16272.93 253
16274.13 242
16275.34 261
16276.54 248
16277.75 254
16278.95 299
16280.16 232
16281.37 267
16282.57 261
16283.78 228
16284.98 196
16286.19 228
16287.40 275
16288.60 249
16289.81 248
16291.01 234
16292.22 213
16293.43 210
16294.63 239
16295.84 262
16297.05 250
16298.25 265
16299.46 261
16300.67 248
16301.87 225
16303.08 218
16304.29 236
16305.49 252
16306.70 247
16307.91 251
16309.11 221
16310.32 245
16311.53 213
16312.73 248
16313.94 223
16315.15 251
16316.36 257
16317.56 242
16318.77 250
16319.98 255
16321.19 235
16322.39 252
16323.60 270
16324.81 243
16326.02 270
16327.22 248
16328.43 219
16329.64 202
16330.85 226
16332.05 241
16333.26 242
16334.47 251
16335.68 252
16336.88 249
16338.09 232
16339.30 248
16340.51 230
16341.72 223
16342.93 215
16344.13 216
16345.34 242
16346.55 231
16347.76 226
16348.97 243
16350.18 234
16351.38 214
16352.59 206
16353.80 196
16355.01 240
16356.22 235
16357.43 240
16358.64 254
16359.84 247
16361.05 203
16362.26 227
16363.47 216
16364.68 234
16365.89 215
16367.10 234
16368.31 226
16369.52 258
16370.73 198
16371.93 231
16373.14 221
16374.35 205
16375.56 193
16376.77 205
16377.98 243
16379.19 200
16380.40 233
16381.61 237
16382.82 212
16384.03 212
16385.24 260
16386.45 218
16387.66 208
16388.87 212
16390.08 195
16391.29 217
16392.50 232
16393.71 219
16394.92 203
16396.13 218
16397.34 193
16398.55 229
16399.76 257
16400.97 233
16402.18 222
16403.39 221
16404.60 236
16405.81 207
16407.02 189
16408.23 212
16409.44 197
16410.65 208
16411.86 226
16413.08 251
16414.29 215
16415.50 197
16416.71 198
16417.92 225
16419.13 234
16420.34 219
16421.55 261
16422.76 217
16423.97 237
16425.19 228
16426.40 219
16427.61 209
16428.82 243
16430.03 231
16431.24 196
16432.45 218
16433.67 225
16434.88 195
16436.09 244
16437.30 203
16438.51 219
16439.72 215
16440.94 227
16442.15 231
16443.36 231
16444.57 222
16445.78 204
16446.99 237
16448.21 244
16449.42 230
16450.63 223
16451.84 236
16453.06 210
16454.27 218
16455.48 205
16456.69 225
16457.90 267
16459.12 254
16460.33 241
16461.54 225
16462.75 206
16463.97 218
16465.18 214
16466.39 215
16467.61 199
16468.82 235
16470.03 228
16471.24 199
16472.46 204
16473.67 205
16474.88 241
16476.10 231
16477.31 207
16478.52 214
16479.74 234
16480.95 220
16482.16 237
16483.38 178
16484.59 214
16485.80 233
16487.02 211
16488.23 196
16489.44 188
16490.66 210
16491.87 216
16493.08 219
16494.30 230
16495.51 216
16496.73 200
16497.94 217
16499.15 182
16500.37 217
16501.58 222
16502.80 178
16504.01 203
16505.22 215
16506.44 211
16507.65 192
16508.87 211
16510.08 199
16511.30 223
16512.51 201
16513.72 200
16514.94 205
16516.15 212
16517.37 193
16518.58 206
16519.80 200
16521.01 219
16522.23 194
16523.44 178
16524.66 205
16525.87 198
16527.09 189
16528.30 178
16529.52 205
16530.73 208
16531.95 192
16533.16 206
16534.38 208
16535.59 211
16536.81 240
16538.02 206
16539.24 194
16540.45 218
16541.67 200
16542.89 224
16544.10 212
16545.32 244
16546.53 215
16547.75 197
16548.96 196
16550.18 221
16551.40 209
16552.61 211
16553.83 191
16555.04 217
16556.26 178
16557.48 191
16558.69 225
16559.91 202
16561.12 234
16562.34 244
16563.56 218
16564.77 198
16565.99 230
16567.21 215
16568.42 202
16569.64 222
16570.86 209
16572.07 203
16573.29 200
16574.51 198
16575.72 206
16576.94 210
16578.16 215
16579.37 211
16580.59 201
16581.81 228
16583.02 236
16584.24 205
16585.46 207
16586.68 200
16587.89 201
16589.11 200
16590.33 174
16591.54 200
16592.76 201
16593.98 186
16595.20 197
16596.41 185
16597.63 202
16598.85 226
16600.07 242
16601.29 224
16602.50 211
16603.72 200
16604.94 201
16606.16 214
16607.37 221
16608.59 173
16609.81 217
16611.03 210
16612.25 206
16613.46 209
16614.68 184
16615.90 196
16617.12 184
16618.34 190
16619.56 209
16620.77 193
16621.99 211
16623.21 203
16624.43 204
16625.65 188
16626.87 204
16628.09 207
16629.30 220
16630.52 220
16631.74 196
16632.96 227
16634.18 218
16635.40 196
16636.62 179
16637.84 196
16639.06 220
16640.28 218
16641.49 195
16642.71 191
16643.93 186
16645.15 204
16646.37 230
16647.59 200
16648.81 221
16650.03 251
16651.25 224
16652.47 172
16653.69 171
16654.91 233
16656.13 222
16657.35 216
16658.57 192
16659.79 204
16661.01 198
16662.23 218
16663.45 200
16664.67 195
16665.89 188
16667.11 210
16668.33 218
16669.55 222
16670.77 187
16671.99 172
16673.21 190
16674.43 209
16675.65 218
16676.87 191
16678.09 181
16679.31 190
16680.53 198
16681.75 198
16682.97 184
16684.19 184
16685.42 202
16686.64 207
16687.86 201
16689.08 207
16690.30 208
16691.52 232
16692.74 196
16693.96 210
16695.18 223
16696.40 195
16697.63 229
16698.85 231
16700.07 219
16701.29 220
16702.51 197
16703.73 220
16704.95 220
16706.18 229
16707.40 190
16708.62 195
16709.84 227
16711.06 204
16712.28 193
16713.51 200
16714.73 208
16715.95 203
16717.17 186
16718.39 168
16719.62 209
16720.84 209
16722.06 201
16723.28 231
16724.50 221
16725.73 227
16726.95 207
16728.17 200
16729.39 192
16730.62 217
16731.84 207
16733.06 199
16734.28 212
16735.51 192
16736.73 188
16737.95 222
16739.18 220
16740.40 207
16741.62 213
16742.84 207
16744.07 195
16745.29 184
16746.51 192
16747.74 181
16748.96 225
16750.18 172
16751.41 178
16752.63 205
16753.85 184
16755.08 206
16756.30 203
16757.52 180
16758.75 211
16759.97 223
16761.19 218
16762.42 197
16763.64 194
16764.86 193
16766.09 230
16767.31 251
16768.54 197
16769.76 197
16770.98 200
16772.21 181
16773.43 180
16774.66 206
16775.88 190
16777.10 220
16778.33 200
16779.55 169
16780.78 169
16782.00 188
16783.22 180
16784.45 190
16785.67 194
16786.90 207
16788.12 199
16789.35 204
16790.57 198
16791.80 187
16793.02 215
16794.25 192
16795.47 176
16796.70 182
16797.92 196
16799.15 199
16800.37 210
16801.60 187
16802.82 184
16804.05 196
16805.27 225
16806.50 210
16807.72 168
16808.95 214
16810.17 194
16811.40 188
16812.62 196
16813.85 181
16815.07 191
16816.30 188
16817.53 224
16818.75 178
16819.98 181
16821.20 199
16822.43 223
16823.65 198
16824.88 197
16826.11 197
16827.33 198
16828.56 183
16829.78 207
16831.01 221
16832.24 215
16833.46 222
16834.69 223
16835.92 183
16837.14 203
16838.37 194
16839.60 236
16840.82 211
16842.05 226
16843.27 230
16844.50 221
16845.73 192
16846.96 180
16848.18 203
16849.41 192
16850.64 216
16851.86 199
16853.09 194
16854.32 179
16855.54 210
16856.77 220
16858.00 197
16859.22 196
16860.45 214
16861.68 222
16862.91 215
16864.13 194
16865.36 207
16866.59 213
16867.82 209
16869.04 233
16870.27 175
16871.50 190
16872.73 193
16873.95 215
16875.18 189
16876.41 225
16877.64 212
16878.87 224
16880.09 213
16881.32 240
16882.55 229
16883.78 192
16885.01 220
16886.23 207
16887.46 191
16888.69 201
16889.92 191
16891.15 222
16892.38 228
16893.60 197
16894.83 219
16896.06 221
16897.29 237
16898.52 209
16899.75 217
16900.98 227
16902.20 222
16903.43 230
16904.66 241
16905.89 226
16907.12 197
16908.35 212
16909.58 235
16910.81 212
16912.04 185
16913.26 192
16914.49 199
16915.72 225
16916.95 189
16918.18 212
16919.41 174
16920.64 200
16921.87 213
16923.10 195
16924.33 220
16925.56 249
16926.79 238
16928.02 194
16929.25 209
16930.48 210
16931.71 206
16932.94 224
16934.17 202
16935.40 226
16936.63 190
16937.86 214
16939.09 206
16940.32 212
16941.55 188
16942.78 209
16944.01 200
16945.24 197
16946.47 158
16947.70 185
16948.93 204
16950.16 210
16951.39 170
16952.62 165
16953.85 161
16955.08 213
16956.31 213
16957.54 207
16958.77 175
16960.01 189
16961.24 211
16962.47 224
16963.70 233
16964.93 184
16966.16 183
16967.39 181
16968.62 198
16969.85 186
16971.08 209
16972.32 184
16973.55 169
16974.78 198
16976.01 175
16977.24 173
16978.47 183
16979.70 188
16980.94 180
16982.17 191
16983.40 190
16984.63 201
16985.86 157
16987.10 198
16988.33 179
16989.56 202
16990.79 208
16992.02 185
16993.26 177
16994.49 200
16995.72 164
16996.95 186
16998.18 186
16999.42 190
17000.65 206
17001.88 198
17003.11 202
17004.35 191
17005.58 186
17006.81 195
17008.04 202
17009.28 170
17010.51 194
17011.74 210
17012.97 186
17014.21 195
17015.44 193
17016.67 198
17017.91 219
17019.14 237
17020.37 202
17021.60 209
17022.84 164
17024.07 179
17025.30 185
17026.54 183
17027.77 186
17029.00 215
17030.24 202
17031.47 168
17032.70 177
17033.94 193
17035.17 191
17036.41 188
17037.64 185
17038.87 195
17040.11 179
17041.34 209
17042.57 228
17043.81 174
17045.04 182
17046.28 183
17047.51 183
17048.74 185
17049.98 173
17051.21 187
17052.45 184
17053.68 200
17054.92 194
17056.15 200
17057.38 152
17058.62 189
17059.85 187
17061.09 170
17062.32 153
17063.56 187
17064.79 193
17066.03 211
17067.26 201
17068.50 179
17069.73 185
17070.97 179
17072.20 198
17073.44 184
17074.67 198
17075.91 167
17077.14 171
17078.38 196
17079.61 162
17080.85 145
17082.08 191
17083.32 192
17084.55 173
17085.79 191
17087.02 186
17088.26 209
17089.49 181
17090.73 166
17091.97 186
17093.20 166
17094.44 193
17095.67 211
17096.91 184
17098.14 182
17099.38 185
17100.62 210
17101.85 184
17103.09 186
17104.32 169
17105.56 199
17106.80 195
17108.03 157
17109.27 180
17110.51 185
17111.74 178
17112.98 184
17114.21 197
17115.45 202
17116.69 204
17117.92 227
17119.16 189
17120.40 160
17121.63 165
17122.87 169
17124.11 181
17125.34 176
17126.58 185
17127.82 162
17129.06 179
17130.29 164
17131.53 155
17132.77 172
17134.00 171
17135.24 178
17136.48 155
17137.72 171
17138.95 206
17140.19 220
17141.43 180
17142.67 188
17143.90 174
17145.14 176
17146.38 167
17147.62 174
17148.85 194
17150.09 202
17151.33 192
17152.57 188
17153.80 174
17155.04 208
17156.28 146
17157.52 199
17158.76 192
17159.99 190
17161.23 182
17162.47 204
17163.71 187
17164.95 158
17166.19 174
17167.42 178
17168.66 172
17169.90 167
17171.14 206
17172.38 205
17173.62 195
17174.86 194
17176.09 177
17177.33 161
17178.57 189
17179.81 184
17181.05 182
17182.29 190
17183.53 203
17184.77 186
17186.01 169
17187.24 187
17188.48 152
17189.72 161
17190.96 158
17192.20 183
17193.44 179
17194.68 197
17195.92 177
17197.16 166
17198.40 170
17199.64 178
17200.88 174
17202.12 186
17203.36 167
17204.60 168
17205.84 189
17207.08 178
17208.32 169
17209.56 173
17210.80 156
17212.04 187
17213.28 193
17214.52 191
17215.76 181
17217.00 198
17218.24 182
17219.48 206
17220.72 197
17221.96 180
17223.20 165
17224.44 188
17225.68 180
17226.92 159
17228.16 180
17229.40 146
17230.64 188
17231.88 175
17233.12 153
17234.36 169
17235.60 190
17236.85 182
17238.09 173
17239.33 172
17240.57 221
17241.81 207
17243.05 193
17244.29 172
17245.53 174
17246.77 171
17248.02 185
17249.26 166
17250.50 180
17251.74 169
17252.98 198
17254.22 161
17255.46 168
17256.71 194
17257.95 195
17259.19 195
17260.43 190
17261.67 182
17262.91 182
17264.16 171
17265.40 187
17266.64 191
17267.88 192
17269.12 195
17270.37 184
17271.61 173
17272.85 153
17274.09 182
17275.34 173
17276.58 175
17277.82 181
17279.06 183
17280.30 187
17281.55 172
17282.79 167
17284.03 171
17285.27 197
17286.52 199
17287.76 191
17289.00 149
17290.25 178
17291.49 170
17292.73 160
17293.97 182
17295.22 168
17296.46 198
17297.70 176
17298.95 149
17300.19 198
17301.43 188
17302.68 187
17303.92 176
17305.16 153
17306.41 170
17307.65 181
17308.89 190
17310.14 186
17311.38 171
17312.62 177
17313.87 173
17315.11 143
17316.36 149
17317.60 172
17318.84 202
17320.09 206
17321.33 188
17322.58 179
17323.82 196
17325.06 199
17326.31 174
17327.55 179
17328.80 148
17330.04 182
17331.28 195
17332.53 204
17333.77 187
17335.02 168
17336.26 170
17337.51 176
17338.75 194
17340.00 172
17341.24 181
17342.48 176
17343.73 179
17344.97 185
17346.22 205
17347.46 177
17348.71 205
17349.95 176
17351.20 194
17352.44 184
17353.69 156
17354.93 171
17356.18 164
17357.42 182
17358.67 190
17359.92 171
17361.16 184
17362.41 197
17363.65 167
17364.90 155
17366.14 184
17367.39 171
17368.63 175
17369.88 195
17371.13 178
17372.37 183
17373.62 203
17374.86 189
17376.11 177
17377.35 179
17378.60 143
17379.85 204
17381.09 192
17382.34 180
17383.59 181
17384.83 164
17386.08 202
17387.32 177
17388.57 200
17389.82 200
17391.06 184
17392.31 142
17393.56 163
17394.80 171
17396.05 160
17397.30 187
17398.54 171
17399.79 157
17401.04 172
17402.28 158
17403.53 169
17404.78 146
17406.02 177
17407.27 170
17408.52 164
17409.77 173
17411.01 156
17412.26 162
17413.51 185
17414.75 165
17416.00 179
17417.25 187
17418.50 206
17419.74 211
17420.99 167
17422.24 162
17423.49 177
17424.73 156
17425.98 183
17427.23 183
17428.48 140
17429.73 155
17430.97 155
17432.22 156
17433.47 173
17434.72 149
17435.97 167
17437.21 175
17438.46 159
17439.71 156
17440.96 175
17442.21 211
17443.45 179
17444.70 173
17445.95 172
17447.20 150
17448.45 156
17449.70 160
17450.95 142
17452.19 143
17453.44 166
17454.69 165
17455.94 170
17457.19 184
17458.44 177
17459.69 192
17460.94 177
17462.19 151
17463.43 148
17464.68 174
17465.93 186
17467.18 152
17468.43 177
17469.68 169
17470.93 164
17472.18 145
17473.43 205
17474.68 139
17475.93 184
17477.18 185
17478.43 184
17479.68 177
17480.93 167
17482.18 167
17483.43 186
17484.68 228
17485.93 181
17487.17 177
17488.42 172
17489.67 178
17490.92 188
17492.18 189
17493.43 180
17494.68 157
17495.93 167
17497.18 171
17498.43 186
17499.68 180
17500.93 176
17502.18 183
17503.43 171
17504.68 169
17505.93 187
17507.18 172
17508.43 180
17509.68 199
17510.93 194
17512.18 159
17513.43 196
17514.68 182
17515.94 185
17517.19 172
17518.44 161
17519.69 181
17520.94 193
17522.19 172
17523.44 198
17524.69 198
17525.94 176
17527.20 168
17528.45 151
17529.70 169
17530.95 168
17532.20 176
17533.45 206
17534.70 195
17535.96 163
17537.21 153
17538.46 184
17539.71 180
17540.96 208
17542.22 199
17543.47 171
17544.72 179
17545.97 174
17547.22 152
17548.48 163
17549.73 180
17550.98 207
17552.23 187
17553.48 211
17554.74 185
17555.99 155
17557.24 155
17558.49 159
17559.75 176
17561.00 168
17562.25 162
17563.50 180
17564.76 187
17566.01 191
17567.26 157
17568.52 192
17569.77 211
17571.02 169
17572.27 165
17573.53 151
17574.78 181
17576.03 172
17577.29 175
17578.54 175
17579.79 203
17581.05 185
17582.30 185
17583.55 180
17584.81 182
17586.06 169
17587.31 164
17588.57 212
17589.82 182
17591.07 182
17592.33 186
17593.58 198
17594.83 161
17596.09 186
17597.34 202
17598.60 177
17599.85 201
17601.10 159
17602.36 193
17603.61 163
17604.87 211
17606.12 190
17607.37 179
17608.63 141
17609.88 186
17611.14 177
17612.39 203
17613.65 177
17614.90 186
17616.16 165
17617.41 190
17618.66 181
17619.92 150
17621.17 167
17622.43 195
17623.68 207
17624.94 178
17626.19 174
17627.45 182
17628.70 201
17629.96 168
17631.21 177
17632.47 165
17633.72 159
17634.98 165
17636.23 146
17637.49 172
17638.74 175
17640.00 197
17641.26 203
17642.51 201
17643.77 191
17645.02 200
17646.28 198
17647.53 182
17648.79 164
17650.04 162
17651.30 179
17652.56 208
17653.81 176
17655.07 157
17656.32 166
17657.58 174
17658.84 194
17660.09 189
17661.35 177
17662.60 195
17663.86 224
17665.12 215
17666.37 202
17667.63 175
17668.89 187
17670.14 197
17671.40 179
17672.66 164
17673.91 148
17675.17 177
17676.43 187
17677.68 176
17678.94 138
17680.20 163
17681.45 168
17682.71 175
17683.97 162
17685.22 188
17686.48 179
17687.74 188
17688.99 183
17690.25 165
17691.51 159
17692.77 165
17694.02 181
17695.28 156
17696.54 165
17697.80 165
17699.05 177
17700.31 172
17701.57 160
17702.83 165
17704.08 167
17705.34 167
17706.60 182
17707.86 196
17709.11 174
17710.37 182
17711.63 197
17712.89 173
17714.15 159
17715.40 169
17716.66 184
17717.92 163
17719.18 179
17720.44 165
17721.70 165
17722.95 186
17724.21 158
17725.47 152
17726.73 168
17727.99 188
17729.25 179
17730.51 162
17731.76 177
17733.02 180
17734.28 154
17735.54 154
17736.80 192
17738.06 185
17739.32 155
17740.58 167
17741.83 158
17743.09 171
17744.35 166
17745.61 174
17746.87 192
17748.13 150
17749.39 148
17750.65 171
17751.91 183
17753.17 174
17754.43 189
17755.69 194
17756.95 162
17758.21 194
17759.47 178
17760.73 203
17761.98 177
17763.24 147
17764.50 185
17765.76 196
17767.02 161
17768.28 187
17769.54 202
17770.80 180
17772.06 183
17773.32 202
17774.58 154
17775.84 175
17777.11 173
17778.37 161
17779.63 213
17780.89 188
17782.15 199
17783.41 201
17784.67 190
17785.93 209
17787.19 179
17788.45 195
17789.71 174
17790.97 169
17792.23 188
17793.49 146
17794.75 173
17796.01 157
17797.28 161
17798.54 182
17799.80 169
17801.06 161
17802.32 154
17803.58 157
17804.84 184
17806.10 168
17807.37 190
17808.63 199
17809.89 180
17811.15 180
17812.41 180
17813.67 166
17814.93 163
17816.20 170
17817.46 180
17818.72 162
17819.98 174
17821.24 178
17822.50 179
17823.77 175
17825.03 167
17826.29 160
17827.55 215
17828.81 190
17830.08 170
17831.34 142
17832.60 180
17833.86 196
17835.13 198
17836.39 168
17837.65 179
17838.91 174
17840.18 195
17841.44 169
17842.70 182
17843.96 196
17845.23 192
17846.49 177
17847.75 168
17849.01 186
17850.28 184
17851.54 199
17852.80 202
17854.07 189
17855.33 168
17856.59 157
17857.86 195
17859.12 157
17860.38 161
17861.65 160
17862.91 177
17864.17 197
17865.44 188
17866.70 182
17867.96 205
17869.23 181
17870.49 172
17871.75 160
17873.02 191
17874.28 202
17875.54 175
17876.81 186
17878.07 191
17879.34 186
17880.60 172
17881.86 199
17883.13 178
17884.39 179
17885.66 168
17886.92 180
17888.18 191
17889.45 176
17890.71 172
17891.98 200
17893.24 205
17894.51 186
17895.77 203
17897.04 193
17898.30 196
17899.56 169
17900.83 182
17902.09 177
17903.36 145
17904.62 160
17905.89 178
17907.15 191
17908.42 169
17909.68 182
17910.95 188
17912.21 177
17913.48 173
17914.74 166
17916.01 169
17917.27 201
17918.54 201
17919.80 195
17921.07 176
17922.34 182
17923.60 169
17924.87 178
17926.13 163
17927.40 176
17928.66 167
17929.93 170
17931.19 190
17932.46 184
17933.73 176
17934.99 180
17936.26 189
17937.52 174
17938.79 188
17940.06 178
17941.32 174
17942.59 193
17943.85 211
17945.12 189
17946.39 180
17947.65 203
17948.92 179
17950.19 177
17951.45 160
17952.72 176
17953.99 181
17955.25 195
17956.52 165
17957.79 156
17959.05 156
17960.32 165
17961.59 182
17962.85 180
17964.12 126
17965.39 153
17966.65 169
17967.92 200
17969.19 162
17970.45 169
17971.72 162
17972.99 165
17974.26 183
17975.52 152
17976.79 160
17978.06 148
17979.33 150
17980.59 160
17981.86 172
17983.13 155
17984.40 170
17985.66 167
17986.93 157
17988.20 151
17989.47 150
17990.73 158
17992.00 163
17993.27 178
17994.54 172
17995.81 200
17997.07 180
17998.34 187
17999.61 167
18000.88 162
18002.15 162
18003.42 158
18004.68 179
18005.95 161
18007.22 193
18008.49 156
18009.76 161
18011.03 185
18012.30 180
18013.56 165
18014.83 159
18016.10 169
18017.37 163
18018.64 170
18019.91 195
18021.18 187
18022.45 162
18023.71 171
18024.98 194
18026.25 174
18027.52 150
18028.79 162
18030.06 155
18031.33 170
18032.60 163
18033.87 140
18035.14 155
18036.41 173
18037.68 166
18038.95 145
18040.22 172
18041.49 162
18042.76 176
18044.02 195
18045.29 150
18046.56 181
18047.83 182
18049.10 160
18050.37 184
18051.64 152
18052.91 159
18054.18 177
18055.45 171
18056.72 170
18057.99 166
18059.27 174
18060.54 167
18061.81 174
18063.08 157
18064.35 182
18065.62 167
18066.89 146
18068.16 146
18069.43 168
18070.70 170
18071.97 178
18073.24 178
18074.51 153
18075.78 134
18077.05 173
18078.32 168
18079.60 159
18080.87 149
18082.14 159
18083.41 154
18084.68 174
18085.95 177
18087.22 151
18088.49 165
18089.77 188
18091.04 198
18092.31 165
18093.58 174
18094.85 136
18096.12 175
18097.39 159
18098.67 158
18099.94 162
18101.21 166
18102.48 178
18103.75 169
18105.02 160
18106.30 158
18107.57 169
18108.84 166
18110.11 176
18111.38 174
18112.66 149
18113.93 181
18115.20 184
18116.47 165
18117.75 163
18119.02 165
18120.29 182
18121.56 167
18122.84 158
18124.11 165
18125.38 155
18126.65 177
18127.93 160
18129.20 171
18130.47 142
18131.74 179
18133.02 184
18134.29 188
18135.56 146
18136.84 142
18138.11 184
18139.38 180
18140.66 141
18141.93 152
18143.20 166
18144.48 184
18145.75 155
18147.02 152
18148.30 172
18149.57 170
18150.84 200
18152.12 175
18153.39 172
18154.66 164
18155.94 170
18157.21 174
18158.48 181
18159.76 168
18161.03 152
18162.31 186
18163.58 158
18164.85 159
18166.13 185
18167.40 176
18168.68 184
18169.95 184
18171.22 182
18172.50 158
18173.77 151
18175.05 162
18176.32 188
18177.60 191
18178.87 149
18180.15 186
18181.42 170
18182.69 152
18183.97 186
18185.24 186
18186.52 200
18187.79 179
18189.07 199
18190.34 178
18191.62 165
18192.89 163
18194.17 170
18195.44 175
18196.72 206
18197.99 173
18199.27 163
18200.54 155
18201.82 172
18203.09 157
18204.37 159
18205.65 182
18206.92 194
18208.20 163
18209.47 165
18210.75 167
18212.02 167
18213.30 164
18214.57 174
18215.85 170
18217.13 147
18218.40 210
18219.68 178
18220.95 151
18222.23 149
18223.51 167
18224.78 184
18226.06 175
18227.33 160
18228.61 154
18229.89 155
18231.16 153
18232.44 163
18233.72 178
18234.99 169
18236.27 170
18237.55 139
18238.82 137
18240.10 150
18241.38 171
18242.65 156
18243.93 166
18245.21 138
18246.48 151
18247.76 153
18249.04 156
18250.31 147
18251.59 188
18252.87 193
18254.15 186
18255.42 168
18256.70 156
18257.98 157
18259.25 170
18260.53 181
18261.81 172
18263.09 168
18264.36 155
18265.64 155
18266.92 172
18268.20 177
18269.47 172
18270.75 186
18272.03 192
18273.31 199
18274.59 158
18275.86 156
18277.14 175
18278.42 165
18279.70 175
18280.98 158
18282.25 159
18283.53 175
18284.81 177
18286.09 177
18287.37 170
18288.64 155
18289.92 153
18291.20 164
18292.48 158
18293.76 174
18295.04 131
18296.32 191
18297.59 151
18298.87 200
18300.15 164
18301.43 158
18302.71 177
18303.99 148
18305.27 156
18306.55 173
18307.83 183
18309.10 190
18310.38 162
18311.66 201
18312.94 158
18314.22 191
18315.50 173
18316.78 159
18318.06 155
18319.34 181
18320.62 156
18321.90 156
18323.18 158
18324.46 178
18325.74 206
18327.02 212
18328.30 167
18329.58 155
18330.86 163
18332.14 163
18333.41 182
18334.69 145
18335.97 165
18337.25 177
18338.54 196
18339.82 187
18341.10 151
18342.38 160
18343.66 186
18344.94 186
18346.22 189
18347.50 172
18348.78 155
18350.06 169
18351.34 180
18352.62 174
18353.90 168
18355.18 172
18356.46 163
18357.74 193
18359.02 172
18360.30 172
18361.58 160
18362.87 169
18364.15 159
18365.43 159
18366.71 176
18367.99 168
18369.27 209
18370.55 162
18371.83 174
18373.11 162
18374.40 172
18375.68 155
18376.96 176
18378.24 163
18379.52 181
18380.80 158
18382.08 177
18383.37 158
18384.65 160
18385.93 153
18387.21 168
18388.49 178
18389.78 169
18391.06 159
18392.34 135
18393.62 163
18394.90 155
18396.19 158
18397.47 157
18398.75 158
18400.03 164
18401.31 152
18402.60 162
18403.88 183
18405.16 166
18406.44 151
18407.73 160
18409.01 164
18410.29 144
18411.57 160
18412.86 161
18414.14 159
18415.42 154
18416.71 166
18417.99 192
18419.27 180
18420.55 157
18421.84 161
18423.12 172
18424.40 219
18425.69 175
18426.97 174
18428.25 176
18429.54 155
18430.82 188
18432.10 158
18433.39 175
18434.67 164
18435.95 178
18437.24 166
18438.52 201
18439.80 186
18441.09 184
18442.37 142
18443.66 160
18444.94 182
18446.22 176
18447.51 161
18448.79 180
18450.08 170
18451.36 143
18452.64 153
18453.93 138
18455.21 204
18456.50 175
18457.78 159
18459.06 165
18460.35 160
18461.63 157
18462.92 178
18464.20 201
18465.49 187
18466.77 174
18468.06 165
18469.34 152
18470.63 183
18471.91 183
18473.19 171
18474.48 125
18475.76 157
18477.05 160
18478.33 173
18479.62 158
18480.90 187
18482.19 150
18483.47 147
18484.76 156
18486.05 169
18487.33 153
18488.62 143
18489.90 157
18491.19 163
18492.47 159
18493.76 174
18495.04 169
18496.33 170
18497.61 171
18498.90 162
18500.19 156
18501.47 154
18502.76 157
18504.04 172
18505.33 182
18506.62 166
18507.90 182
18509.19 183
18510.47 187
18511.76 155
18513.05 159
18514.33 182
18515.62 159
18516.90 177
18518.19 148
18519.48 160
18520.76 167
18522.05 189
18523.34 168
18524.62 167
18525.91 145
18527.20 191
18528.48 150
18529.77 138
18531.06 161
18532.34 171
18533.63 152
18534.92 140
18536.21 166
18537.49 172
18538.78 171
18540.07 173
18541.35 119
18542.64 142
18543.93 168
18545.22 170
18546.50 149
18547.79 151
18549.08 161
18550.37 167
18551.65 170
18552.94 197
18554.23 191
18555.52 192
18556.80 195
18558.09 172
18559.38 166
18560.67 184
18561.95 178
18563.24 193
18564.53 193
18565.82 179
18567.11 181
18568.39 177
18569.68 164
18570.97 141
18572.26 176
18573.55 169
18574.84 169
18576.12 180
18577.41 146
18578.70 172
18579.99 174
18581.28 177
18582.57 158
18583.86 154
18585.14 175
18586.43 171
18587.72 177
18589.01 199
18590.30 179
18591.59 167
18592.88 174
18594.17 164
18595.46 166
18596.74 163
18598.03 154
18599.32 167
18600.61 166
18601.90 173
18603.19 207
18604.48 205
18605.77 196
18607.06 189
18608.35 180
18609.64 162
18610.93 181
18612.22 182
18613.51 192
18614.80 170
18616.09 168
18617.38 172
18618.67 187
18619.96 191
18621.25 179
18622.54 180
18623.83 190
18625.12 183
18626.41 163
18627.70 179
18628.99 181
18630.28 192
18631.57 200
18632.86 170
18634.15 193
18635.44 159
18636.73 177
18638.02 186
18639.31 175
18640.60 166
18641.89 154
18643.18 172
18644.47 147
18645.76 164
18647.06 199
18648.35 187
18649.64 190
18650.93 168
18652.22 188
18653.51 191
18654.80 167
18656.09 159
18657.38 155
18658.68 173
18659.97 176
18661.26 177
18662.55 181
18663.84 159
18665.13 162
18666.42 169
18667.72 170
18669.01 172
18670.30 173
18671.59 185
18672.88 177
18674.17 154
18675.47 163
18676.76 180
18678.05 174
18679.34 152
18680.63 179
18681.93 174
18683.22 167
18684.51 149
18685.80 165
18687.09 168
18688.39 174
18689.68 171
18690.97 155
18692.26 160
18693.56 170
18694.85 154
18696.14 143
18697.43 164
18698.73 178
18700.02 194
18701.31 186
18702.60 169
18703.90 149
18705.19 178
18706.48 195
18707.78 169
18709.07 154
18710.36 162
18711.66 199
18712.95 163
18714.24 159
18715.54 153
18716.83 193
18718.12 161
18719.42 184
18720.71 157
18722.00 157
18723.30 152
18724.59 171
18725.88 149
18727.18 152
18728.47 169
18729.76 147
18731.06 158
18732.35 162
18733.65 163
18734.94 168
18736.23 183
18737.53 147
18738.82 159
18740.12 180
18741.41 181
18742.70 155
18744.00 199
18745.29 166
18746.59 162
18747.88 207
18749.18 209
18750.47 179
18751.76 145
18753.06 204
18754.35 186
18755.65 190
18756.94 149
18758.24 162
18759.53 184
18760.83 201
18762.12 173
18763.42 152
18764.71 140
18766.01 183
18767.30 181
18768.60 163
18769.89 170
18771.19 168
18772.48 181
18773.78 152
18775.07 163
18776.37 170
18777.66 177
18778.96 182
18780.25 180
18781.55 155
18782.85 164
18784.14 144
18785.44 166
18786.73 213
18788.03 173
18789.32 182
18790.62 201
18791.92 183
18793.21 194
18794.51 187
18795.80 145
18797.10 164
18798.40 173
18799.69 134
18800.99 152
18802.28 163
18803.58 168
18804.88 172
18806.17 159
18807.47 176
18808.77 195
18810.06 159
18811.36 172
18812.66 187
18813.95 155
18815.25 160
18816.55 183
18817.84 185
18819.14 166
18820.44 147
18821.73 172
18823.03 166
18824.33 166
18825.62 174
18826.92 179
18828.22 140
18829.52 170
18830.81 176
18832.11 137
18833.41 172
18834.71 170
18836.00 180
18837.30 195
18838.60 169
18839.90 162
18841.19 149
18842.49 154
18843.79 159
18845.09 154
18846.38 142
18847.68 165
18848.98 144
18850.28 144
18851.58 141
18852.87 164
18854.17 158
18855.47 174
18856.77 152
18858.07 150
18859.36 169
18860.66 176
18861.96 165
18863.26 144
18864.56 156
18865.86 165
18867.15 152
18868.45 168
18869.75 178
18871.05 167
18872.35 155
18873.65 150
18874.95 169
18876.24 157
18877.54 169
18878.84 179
18880.14 169
18881.44 170
18882.74 182
18884.04 172
18885.34 170
18886.64 139
18887.94 137
18889.24 145
18890.53 168
18891.83 170
18893.13 144
18894.43 141
18895.73 141
18897.03 148
18898.33 165
18899.63 168
18900.93 161
18902.23 150
18903.53 155
18904.83 185
18906.13 152
18907.43 149
18908.73 153
18910.03 159
18911.33 172
18912.63 151
18913.93 162
18915.23 161
18916.53 156
18917.83 166
18919.13 155
18920.43 205
18921.73 183
18923.03 152
18924.33 176
18925.63 182
18926.93 171
18928.23 167
18929.53 167
18930.84 172
18932.14 161
18933.44 165
18934.74 194
18936.04 147
18937.34 132
18938.64 176
18939.94 177
18941.24 161
18942.54 137
18943.84 167
18945.15 155
18946.45 134
18947.75 136
18949.05 169
18950.35 153
18951.65 158
18952.95 187
18954.26 158
18955.56 139
18956.86 151
18958.16 147
18959.46 152
18960.76 149
18962.07 156
18963.37 164
18964.67 148
18965.97 140
18967.27 146
18968.57 187
18969.88 171
18971.18 149
18972.48 138
18973.78 172
18975.09 177
18976.39 136
18977.69 134
18978.99 144
18980.29 170
18981.60 154
18982.90 143
18984.20 172
18985.50 164
18986.81 156
18988.11 151
18989.41 164
18990.72 158
18992.02 169
18993.32 167
18994.62 155
18995.93 140
18997.23 179
18998.53 178
18999.84 151
19001.14 154
19002.44 141
19003.75 152
19005.05 170
19006.35 162
19007.66 148
19008.96 148
19010.26 145
19011.57 141
19012.87 181
19014.17 148
19015.48 146
19016.78 153
19018.08 135
19019.39 157
19020.69 136
19021.99 148
19023.30 163
19024.60 148
19025.91 192
19027.21 160
19028.51 167
19029.82 159
19031.12 144
19032.43 144
19033.73 161
19035.04 141
19036.34 172
19037.64 147
19038.95 166
19040.25 153
19041.56 145
19042.86 172
19044.17 178
19045.47 138
19046.78 152
19048.08 154
19049.39 143
19050.69 123
19052.00 154
19053.30 147
19054.61 169
19055.91 143
19057.22 135
19058.52 161
19059.83 171
19061.13 176
19062.44 134
19063.74 144
19065.05 157
19066.35 154
19067.66 156
19068.96 142
19070.27 139
19071.57 155
19072.88 141
19074.18 130
19075.49 146
19076.80 156
19078.10 146
19079.41 154
19080.71 135
19082.02 175
19083.33 187
19084.63 137
19085.94 171
19087.24 189
19088.55 182
19089.86 152
19091.16 154
19092.47 134
19093.77 130
19095.08 139
19096.39 168
19097.69 172
19099.00 148
19100.31 184
19101.61 160
19102.92 176
19104.23 169
19105.53 159
19106.84 141
19108.15 146
19109.45 161
19110.76 142
19112.07 159
19113.37 147
19114.68 142
19115.99 150
19117.30 152
19118.60 135
19119.91 185
19121.22 166
19122.52 172
19123.83 189
19125.14 173
19126.45 168
19127.75 174
19129.06 185
19130.37 173
19131.68 143
19132.98 156
19134.29 187
19135.60 168
19136.91 150
19138.22 143
19139.52 173
19140.83 178
19142.14 154
19143.45 134
19144.76 132
19146.06 147
19147.37 170
19148.68 151
19149.99 163
19151.30 148
19152.60 150
19153.91 164
19155.22 175
19156.53 166
19157.84 162
19159.15 161
19160.46 164
19161.76 160
19163.07 160
19164.38 173
19165.69 183
19167.00 170
19168.31 149
19169.62 161
19170.93 131
19172.23 148
19173.54 181
19174.85 156
19176.16 143
19177.47 162
19178.78 158
19180.09 154
19181.40 155
19182.71 157
19184.02 175
19185.33 138
19186.64 147
19187.95 146
19189.26 149
19190.57 172
19191.87 164
19193.18 152
19194.49 159
19195.80 168
19197.11 170
19198.42 158
19199.73 154
19201.04 170
19202.35 191
19203.66 158
19204.97 158
19206.28 164
19207.59 167
19208.90 139
19210.21 123
19211.53 141
19212.84 174
19214.15 166
19215.46 158
19216.77 155
19218.08 151
19219.39 175
19220.70 139
19222.01 142
19223.32 164
19224.63 157
19225.94 155
19227.25 170
19228.56 164
19229.87 151
19231.19 175
19232.50 119
19233.81 148
19235.12 140
19236.43 165
19237.74 157
19239.05 128
19240.36 168
19241.68 182
19242.99 166
19244.30 142
19245.61 169
19246.92 147
19248.23 175
19249.54 160
19250.86 121
19252.17 147
19253.48 162
19254.79 159
19256.10 168
19257.42 139
19258.73 145
19260.04 169
19261.35 166
19262.66 157
19263.98 148
19265.29 158
19266.60 170
19267.91 157
19269.22 148
19270.54 138
19271.85 156
19273.16 165
19274.47 144
19275.79 137
19277.10 148
19278.41 179
19279.72 182
19281.04 155
19282.35 149
19283.66 158
19284.98 154
19286.29 153
19287.60 143
19288.91 141
19290.23 159
19291.54 126
19292.85 135
19294.17 144
19295.48 156
19296.79 126
19298.11 157
19299.42 157
19300.73 162
19302.05 164
19303.36 162
19304.67 184
19305.99 126
19307.30 136
19308.61 145
19309.93 140
19311.24 161
19312.56 151
19313.87 141
19315.18 131
19316.50 177
19317.81 174
19319.13 149
19320.44 136
19321.75 144
19323.07 166
19324.38 142
19325.70 139
19327.01 157
19328.32 157
19329.64 143
19330.95 138
19332.27 134
19333.58 148
19334.90 160
19336.21 142
19337.53 158
19338.84 155
19340.16 157
19341.47 163
19342.79 156
19344.10 166
19345.42 139
19346.73 163
19348.05 172
19349.36 139
19350.68 154
19351.99 138
19353.31 126
19354.62 129
19355.94 154
19357.25 146
19358.57 148
19359.88 169
19361.20 164
19362.51 147
19363.83 140
19365.14 162
19366.46 163
19367.78 138
19369.09 121
19370.41 133
19371.72 159
19373.04 151
19374.35 152
19375.67 162
19376.99 134
19378.30 177
19379.62 151
19380.93 145
19382.25 139
19383.57 160
19384.88 177
19386.20 150
19387.52 163
19388.83 141
19390.15 156
19391.47 152
19392.78 149
19394.10 139
19395.42 149
19396.73 175
19398.05 159
19399.37 143
19400.68 169
19402.00 158
19403.32 174
19404.63 149
19405.95 126
19407.27 168
19408.58 191
19409.90 184
19411.22 173
19412.54 156
19413.85 130
19415.17 149
19416.49 183
19417.80 161
19419.12 153
19420.44 149
19421.76 165
19423.07 173
19424.39 180
19425.71 140
19427.03 156
19428.35 145
19429.66 143
19430.98 143
19432.30 144
19433.62 160
19434.93 140
19436.25 142
19437.57 162
19438.89 166
19440.21 142
19441.53 137
19442.84 158
19444.16 155
19445.48 166
19446.80 156
19448.12 154
19449.44 157
19450.75 156
19452.07 156
19453.39 138
19454.71 145
19456.03 141
19457.35 144
19458.67 152
19459.98 143
19461.30 132
19462.62 156
19463.94 188
19465.26 150
19466.58 161
19467.90 159
19469.22 158
19470.54 155
19471.86 165
19473.18 176
19474.49 167
19475.81 180
19477.13 165
19478.45 146
19479.77 142
19481.09 138
19482.41 129
19483.73 143
19485.05 153
19486.37 165
19487.69 155
19489.01 151
19490.33 180
19491.65 167
19492.97 140
19494.29 169
19495.61 137
19496.93 155
19498.25 141
19499.57 151
19500.89 132
19502.21 158
19503.53 146
19504.85 155
19506.17 160
19507.49 131
19508.81 143
19510.13 138
19511.45 184
19512.77 159
19514.09 165
19515.42 164
19516.74 133
19518.06 170
19519.38 151
19520.70 159
19522.02 169
19523.34 139
19524.66 181
19525.98 134
19527.30 140
19528.62 121
19529.95 160
19531.27 181
19532.59 151
19533.91 145
19535.23 159
19536.55 154
19537.87 147
19539.20 173
19540.52 157
19541.84 148
19543.16 139
19544.48 145
19545.80 123
19547.13 138
19548.45 148
19549.77 169
19551.09 158
19552.41 153
19553.74 159
19555.06 148
19556.38 158
19557.70 168
19559.02 156
19560.35 131
19561.67 143
19562.99 176
19564.31 171
19565.64 155
19566.96 130
19568.28 137
19569.60 164
19570.93 137
19572.25 164
19573.57 148
19574.89 143
19576.22 149
19577.54 130
19578.86 130
19580.18 140
19581.51 162
19582.83 155
19584.15 139
19585.48 135
19586.80 154
19588.12 147
19589.45 149
19590.77 146
19592.09 154
19593.42 122
19594.74 133
19596.06 150
19597.39 137
19598.71 132
19600.03 134
19601.36 160
19602.68 152
19604.00 160
19605.33 139
19606.65 126
19607.98 127
19609.30 140
19610.62 128
19611.95 154
19613.27 154
19614.60 129
19615.92 131
19617.24 136
19618.57 146
19619.89 125
19621.22 151
19622.54 149
19623.87 168
19625.19 167
19626.51 167
19627.84 150
19629.16 171
19630.49 162
19631.81 150
19633.14 137
19634.46 160
19635.79 150
19637.11 149
19638.44 162
19639.76 161
19641.09 162
19642.41 153
19643.74 159
19645.06 157
19646.39 141
19647.71 151
19649.04 162
19650.36 115
19651.69 147
19653.01 161
19654.34 156
19655.66 175
19656.99 143
19658.32 156
19659.64 144
19660.97 153
19662.29 149
19663.62 148
19664.94 134
19666.27 141
19667.60 145
19668.92 154
19670.25 134
19671.57 156
19672.90 165
19674.23 153
19675.55 148
19676.88 158
19678.20 176
19679.53 149
19680.86 160
19682.18 141
19683.51 146
19684.84 156
19686.16 131
19687.49 122
19688.82 142
19690.14 169
19691.47 169
19692.80 156
19694.12 163
19695.45 159
19696.78 143
19698.10 142
19699.43 157
19700.76 109
19702.08 145
19703.41 142
19704.74 132
19706.07 130
19707.39 133
19708.72 153
19710.05 158
19711.37 151
19712.70 149
19714.03 143
19715.36 168
19716.68 163
19718.01 164
19719.34 144
19720.67 156
19721.99 144
19723.32 146
19724.65 154
19725.98 136
19727.31 126
19728.63 160
19729.96 147
19731.29 154
19732.62 122
19733.95 150
19735.27 154
19736.60 143
19737.93 137
19739.26 157
19740.59 154
19741.92 160
19743.24 150
19744.57 128
19745.90 164
19747.23 161
19748.56 171
19749.89 150
19751.22 145
19752.54 143
19753.87 154
19755.20 164
19756.53 153
19757.86 114
19759.19 141
19760.52 152
19761.85 184
19763.18 140
19764.50 137
19765.83 131
19767.16 141
19768.49 151
19769.82 152
19771.15 112
19772.48 136
19773.81 133
19775.14 166
19776.47 153
19777.80 147
19779.13 141
19780.46 129
19781.79 133
19783.12 170
19784.45 152
19785.78 152
19787.11 146
19788.44 129
19789.77 120
19791.10 129
19792.43 157
19793.76 159
19795.09 133
19796.42 152
19797.75 143
19799.08 139
19800.41 152
19801.74 151
19803.07 162
19804.40 166
19805.73 147
19807.06 151
19808.39 170
19809.72 142
19811.05 158
19812.38 136
19813.71 146
19815.05 139
19816.38 150
19817.71 148
19819.04 149
19820.37 177
19821.70 160
19823.03 128
19824.36 151
19825.69 162
19827.03 128
19828.36 156
19829.69 148
19831.02 164
19832.35 132
19833.68 158
19835.01 154
19836.35 140
19837.68 158
19839.01 128
19840.34 129
19841.67 164
19843.00 149
19844.34 132
19845.67 129
19847.00 120
19848.33 132
19849.66 129
19851.00 175
19852.33 155
19853.66 163
19854.99 156
19856.32 132
19857.66 134
19858.99 145
19860.32 141
19861.65 154
19862.99 140
19864.32 151
19865.65 141
19866.98 122
19868.32 144
19869.65 187
19870.98 145
19872.31 125
19873.65 138
19874.98 172
19876.31 146
19877.65 127
19878.98 137
19880.31 151
19881.65 149
19882.98 130
19884.31 148
19885.64 177
19886.98 159
19888.31 145
19889.64 132
19890.98 141
19892.31 141
19893.64 147
19894.98 138
19896.31 148
19897.65 141
19898.98 134
19900.31 136
19901.65 143
19902.98 154
19904.31 140
19905.65 154
19906.98 162
19908.32 142
19909.65 138
19910.98 149
19912.32 165
19913.65 154
19914.99 158
19916.32 155
19917.66 125
19918.99 147
19920.32 160
19921.66 167
19922.99 161
19924.33 171
19925.66 152
19927.00 127
19928.33 117
19929.67 132
19931.00 147
19932.34 156
19933.67 155
19935.01 144
19936.34 145
19937.68 142
19939.01 171
19940.35 159
19941.68 142
19943.02 153
19944.35 148
19945.69 147
19947.02 158
19948.36 137
19949.69 161
19951.03 160
19952.36 143
19953.70 145
19955.03 156
19956.37 158
19957.71 133
19959.04 137
19960.38 150
19961.71 163
19963.05 135
19964.38 155
19965.72 132
19967.06 151
19968.39 130
19969.73 150
19971.06 136
19972.40 142
19973.74 153
19975.07 134
19976.41 152
19977.75 128
19979.08 128
19980.42 156
19981.75 154
19983.09 138
19984.43 156
19985.76 147
19987.10 133
19988.44 144
19989.77 149
19991.11 164
19992.45 156
19993.78 129
19995.12 129
19996.46 136
19997.80 150
19999.13 125
20000.47 142
20001.81 149
20003.14 140
20004.48 134
20005.82 152
20007.16 124
20008.49 142
20009.83 154
20011.17 140
20012.51 135
20013.84 129
20015.18 141
20016.52 136
20017.86 135
20019.19 138
20020.53 133
20021.87 134
20023.21 149
20024.55 136
20025.88 140
20027.22 136
20028.56 117
20029.90 143
20031.24 151
20032.57 124
20033.91 157
20035.25 152
20036.59 146
20037.93 151
20039.26 159
20040.60 128
20041.94 123
20043.28 138
20044.62 149
20045.96 150
20047.30 154
20048.63 158
20049.97 131
20051.31 163
20052.65 165
20053.99 155
20055.33 143
20056.67 132
20058.01 132
20059.35 139
20060.69 145
20062.02 154
20063.36 145
20064.70 154
20066.04 146
20067.38 132
20068.72 162
20070.06 129
20071.40 149
20072.74 140
20074.08 141
20075.42 129
20076.76 132
20078.10 111
20079.44 126
20080.78 170
20082.12 162
20083.46 123
20084.80 143
20086.14 147
20087.48 135
20088.82 120
20090.16 107
20091.50 106
20092.84 148
20094.18 173
20095.52 163
20096.86 126
20098.20 151
20099.54 143
20100.88 134
20102.22 124
20103.56 120
20104.90 145
20106.24 160
20107.58 176
20108.92 127
20110.26 147
20111.60 139
20112.95 157
20114.29 153
20115.63 147
20116.97 146
20118.31 143
20119.65 156
20120.99 137
20122.33 147
20123.67 138
20125.02 155
20126.36 160
20127.70 152
20129.04 132
20130.38 138
20131.72 154
20133.06 150
20134.41 158
20135.75 138
