# Supplementary material for: MALDI-TOF MS typing enables the classification of brewing yeasts of the genus Saccharomyces to major beer styles
Source: PLoS One. 2017 Aug 9;12(8):e0181694. doi: 10.1371/journal.pone.0181694 (PMC5549903; doi:10.1371/journal.pone.0181694)
Supplement: S5 File — The directory includes 90 raw files and was zipped to “.zip”; the folder has three strains with 30 spectra per strain; S1 Text explains the raw files with an example and Table 1 represents the yeast strains used within the experiment. (ZIP) [file pone.0181694.s008.zip › 13-15/30273-3D2-Dias-Dias-Dias-YPG-18h-E-E_2015-08-11__0_A7_1.dat]

2000.98 5662
2001.40 5776
2001.82 5696
2002.25 5925
2002.67 5682
2003.09 5317
2003.51 5239
2003.93 5396
2004.35 5427
2004.78 5397
2005.20 5615
2005.62 5278
2006.04 5232
2006.47 5256
2006.89 5130
2007.31 5069
2007.73 5263
2008.16 5132
2008.58 5330
2009.00 5364
2009.42 5274
2009.85 5299
2010.27 5233
2010.69 5374
2011.11 5663
2011.54 5688
2011.96 5557
2012.38 5420
2012.80 5309
2013.23 5563
2013.65 5524
2014.07 5335
2014.50 5463
2014.92 5452
2015.34 4926
2015.77 5097
2016.19 5179
2016.61 5118
2017.04 5112
2017.46 5022
2017.88 5214
2018.31 5261
2018.73 5280
2019.15 5099
2019.58 5063
2020.00 5271
2020.42 5318
2020.85 5288
2021.27 5275
2021.70 5173
2022.12 5040
2022.54 5256
2022.97 5233
2023.39 5343
2023.82 5061
2024.24 4909
2024.66 4869
2025.09 5171
2025.51 5054
2025.94 4880
2026.36 5090
2026.79 4893
2027.21 5023
2027.63 5143
2028.06 5330
2028.48 5461
2028.91 5152
2029.33 5245
2029.76 5147
2030.18 4862
2030.61 4796
2031.03 4810
2031.46 4600
2031.88 4469
2032.31 4824
2032.73 4925
2033.16 4857
2033.58 4816
2034.01 4883
2034.43 4736
2034.86 4729
2035.28 4830
2035.71 4741
2036.13 4882
2036.56 5090
2036.98 5054
2037.41 5134
2037.84 4963
2038.26 4810
2038.69 5161
2039.11 5064
2039.54 5022
2039.96 5033
2040.39 5255
2040.82 5356
2041.24 5253
2041.67 5217
2042.09 5269
2042.52 5124
2042.95 5408
2043.37 5266
2043.80 5159
2044.22 5237
2044.65 5233
2045.08 5031
2045.50 5176
2045.93 5244
2046.36 4937
2046.78 5338
2047.21 5442
2047.64 5365
2048.06 5235
2048.49 4813
2048.92 5103
2049.34 4847
2049.77 4765
2050.20 4889
2050.62 5008
2051.05 4814
2051.48 4747
2051.90 4892
2052.33 5020
2052.76 4814
2053.18 4866
2053.61 4853
2054.04 5092
2054.47 4803
2054.89 4694
2055.32 4860
2055.75 5100
2056.18 5095
2056.60 4912
2057.03 4930
2057.46 4853
2057.89 4897
2058.31 4873
2058.74 4608
2059.17 4432
2059.60 4611
2060.03 4627
2060.45 4760
2060.88 4729
2061.31 4680
2061.74 4643
2062.17 4734
2062.59 4499
2063.02 4527
2063.45 4660
2063.88 4616
2064.31 4652
2064.73 4890
2065.16 5001
2065.59 5049
2066.02 5280
2066.45 4937
2066.88 4944
2067.31 4947
2067.73 5120
2068.16 4770
2068.59 5059
2069.02 4903
2069.45 5054
2069.88 4714
2070.31 5010
2070.74 4955
2071.17 4857
2071.59 4772
2072.02 4843
2072.45 4834
2072.88 4696
2073.31 4597
2073.74 4882
2074.17 4517
2074.60 4469
2075.03 4591
2075.46 4334
2075.89 4600
2076.32 4993
2076.75 4738
2077.18 4701
2077.61 4917
2078.04 4878
2078.47 4754
2078.89 4942
2079.32 4905
2079.75 4778
2080.18 4904
2080.61 4967
2081.04 5260
2081.47 5305
2081.90 5352
2082.34 5613
2082.77 5486
2083.20 5593
2083.63 5478
2084.06 5306
2084.49 5360
2084.92 5228
2085.35 5088
2085.78 4992
2086.21 5236
2086.64 4972
2087.07 4929
2087.50 5172
2087.93 5044
2088.36 4825
2088.79 4962
2089.22 5157
2089.65 4993
2090.09 4847
2090.52 4762
2090.95 5110
2091.38 5019
2091.81 5021
2092.24 5263
2092.67 5464
2093.10 5399
2093.54 5662
2093.97 5827
2094.40 5994
2094.83 6568
2095.26 6969
2095.69 7080
2096.12 6769
2096.56 6694
2096.99 6837
2097.42 6485
2097.85 6516
2098.28 6919
2098.71 6482
2099.15 6322
2099.58 5878
2100.01 5512
2100.44 5436
2100.87 5209
2101.31 4840
2101.74 5066
2102.17 5099
2102.60 4972
2103.04 4859
2103.47 4691
2103.90 4653
2104.33 4692
2104.77 4672
2105.20 4927
2105.63 4904
2106.06 4717
2106.50 4779
2106.93 4812
2107.36 5044
2107.79 5015
2108.23 5095
2108.66 5040
2109.09 5100
2109.53 5111
2109.96 4976
2110.39 5100
2110.82 5439
2111.26 5417
2111.69 5434
2112.12 5251
2112.56 5474
2112.99 5556
2113.42 5285
2113.86 5181
2114.29 4923
2114.72 5252
2115.16 5362
2115.59 5245
2116.03 5141
2116.46 4984
2116.89 4942
2117.33 4682
2117.76 4726
2118.19 4769
2118.63 4543
2119.06 4624
2119.50 4488
2119.93 4546
2120.36 4572
2120.80 4444
2121.23 4607
2121.67 4271
2122.10 4435
2122.54 4456
2122.97 4546
2123.40 4523
2123.84 4805
2124.27 4682
2124.71 4707
2125.14 4521
2125.58 4903
2126.01 4648
2126.45 4661
2126.88 4887
2127.32 4745
2127.75 4930
2128.19 4948
2128.62 4871
2129.06 4937
2129.49 4777
2129.93 4615
2130.36 4770
2130.80 4901
2131.23 4946
2131.67 5064
2132.10 5401
2132.54 5433
2132.97 5600
2133.41 5765
2133.84 5571
2134.28 5431
2134.71 5216
2135.15 5551
2135.59 5327
2136.02 5454
2136.46 5376
2136.89 5337
2137.33 5257
2137.76 5121
2138.20 5403
2138.64 5357
2139.07 5306
2139.51 5429
2139.94 5475
2140.38 5359
2140.82 5268
2141.25 5475
2141.69 5315
2142.13 5185
2142.56 5522
2143.00 5379
2143.43 4993
2143.87 5022
2144.31 5120
2144.74 5193
2145.18 4940
2145.62 4762
2146.05 4842
2146.49 4608
2146.93 4838
2147.36 4621
2147.80 4556
2148.24 4869
2148.68 4843
2149.11 4901
2149.55 4873
2149.99 4923
2150.42 5144
2150.86 5479
2151.30 5745
2151.74 5780
2152.17 6303
2152.61 6470
2153.05 6643
2153.49 6384
2153.92 6204
2154.36 6299
2154.80 6271
2155.24 6083
2155.67 5696
2156.11 5470
2156.55 5553
2156.99 5524
2157.42 5423
2157.86 5063
2158.30 5255
2158.74 5179
2159.18 5138
2159.61 5077
2160.05 4884
2160.49 4797
2160.93 4770
2161.37 4837
2161.81 5109
2162.24 4978
2162.68 4995
2163.12 4848
2163.56 5116
2164.00 5208
2164.44 5075
2164.87 5115
2165.31 4969
2165.75 4693
2166.19 4920
2166.63 4826
2167.07 5168
2167.51 5230
2167.95 5037
2168.39 5082
2168.82 5375
2169.26 5380
2169.70 5435
2170.14 5355
2170.58 5387
2171.02 5460
2171.46 5346
2171.90 5727
2172.34 5885
2172.78 5595
2173.22 5787
2173.66 5765
2174.10 5720
2174.54 5574
2174.98 5371
2175.42 5488
2175.85 5149
2176.29 5112
2176.73 5262
2177.17 5447
2177.61 5461
2178.05 5440
2178.49 5653
2178.93 5619
2179.37 5759
2179.81 5830
2180.25 5885
2180.69 5795
2181.14 5880
2181.58 5774
2182.02 5670
2182.46 5874
2182.90 5929
2183.34 5507
2183.78 5637
2184.22 5655
2184.66 5516
2185.10 5470
2185.54 5247
2185.98 5334
2186.42 4879
2186.86 4891
2187.30 5025
2187.74 4900
2188.19 4957
2188.63 5238
2189.07 5481
2189.51 5527
2189.95 5354
2190.39 5637
2190.83 5806
2191.27 5654
2191.72 5769
2192.16 5743
2192.60 5858
2193.04 5533
2193.48 5723
2193.92 5749
2194.36 5745
2194.81 5511
2195.25 5562
2195.69 5629
2196.13 5563
2196.57 5634
2197.01 5619
2197.46 6066
2197.90 5927
2198.34 5894
2198.78 5828
2199.22 5743
2199.67 6055
2200.11 5832
2200.55 5997
2200.99 5940
2201.44 5840
2201.88 5778
2202.32 5705
2202.76 5698
2203.21 5615
2203.65 5488
2204.09 5731
2204.53 5514
2204.98 5259
2205.42 5145
2205.86 5461
2206.30 5500
2206.75 5364
2207.19 5109
2207.63 5134
2208.08 5284
2208.52 5537
2208.96 5503
2209.41 5532
2209.85 5696
2210.29 5937
2210.73 5994
2211.18 5920
2211.62 5966
2212.06 6028
2212.51 5791
2212.95 5821
2213.40 6047
2213.84 5726
2214.28 5746
2214.73 5987
2215.17 5699
2215.61 5580
2216.06 5630
2216.50 5531
2216.95 5369
2217.39 5421
2217.83 5767
2218.28 5475
2218.72 5390
2219.17 5272
2219.61 5363
2220.05 5352
2220.50 5449
2220.94 5415
2221.39 5173
2221.83 5683
2222.28 6053
2222.72 5802
2223.16 6364
2223.61 6869
2224.05 7582
2224.50 8087
2224.94 8673
2225.39 9438
2225.83 10757
2226.28 11163
2226.72 11482
2227.17 12481
2227.61 12693
2228.06 13168
2228.50 12870
2228.95 12284
2229.39 10998
2229.84 10369
2230.28 9834
2230.73 9428
2231.17 8748
2231.62 8063
2232.06 7750
2232.51 7083
2232.95 6967
2233.40 6893
2233.85 6922
2234.29 6860
2234.74 6620
2235.18 6517
2235.63 6618
2236.07 6507
2236.52 6427
2236.97 6481
2237.41 6529
2237.86 6793
2238.30 6851
2238.75 6507
2239.20 6577
2239.64 6731
2240.09 6743
2240.53 6932
2240.98 7484
2241.43 7097
2241.87 7073
2242.32 7298
2242.77 7257
2243.21 7634
2243.66 7763
2244.11 7458
2244.55 7454
2245.00 7190
2245.45 6998
2245.89 6758
2246.34 6607
2246.79 6308
2247.23 6008
2247.68 6261
2248.13 5989
2248.57 5903
2249.02 5826
2249.47 5742
2249.92 5717
2250.36 5570
2250.81 5719
2251.26 5591
2251.70 5453
2252.15 5652
2252.60 5589
2253.05 5157
2253.49 5462
2253.94 5547
2254.39 5424
2254.84 5447
2255.28 5487
2255.73 5465
2256.18 5666
2256.63 5654
2257.08 5372
2257.52 5582
2257.97 5537
2258.42 5671
2258.87 5494
2259.32 5609
2259.76 5701
2260.21 5488
2260.66 5304
2261.11 5422
2261.56 5726
2262.01 6059
2262.45 5820
2262.90 5979
2263.35 6300
2263.80 6423
2264.25 6312
2264.70 6485
2265.15 6146
2265.59 6396
2266.04 6563
2266.49 6646
2266.94 6434
2267.39 6423
2267.84 6627
2268.29 6545
2268.74 6512
2269.19 6581
2269.63 6395
2270.08 6406
2270.53 6677
2270.98 6504
2271.43 6603
2271.88 6929
2272.33 6757
2272.78 6891
2273.23 6872
2273.68 6903
2274.13 7222
2274.58 7245
2275.03 6974
2275.48 7097
2275.93 6741
2276.38 6273
2276.83 6181
2277.28 6164
2277.73 6060
2278.18 5903
2278.63 5815
2279.08 5405
2279.53 5489
2279.98 5413
2280.43 5455
2280.88 5447
2281.33 5748
2281.78 5971
2282.23 5840
2282.68 5947
2283.13 6099
2283.58 6164
2284.03 6214
2284.48 6353
2284.93 6477
2285.38 6638
2285.83 6508
2286.28 6070
2286.73 6204
2287.19 6187
2287.64 5905
2288.09 6085
2288.54 6342
2288.99 6275
2289.44 6448
2289.89 6745
2290.34 6813
2290.79 6887
2291.25 7891
2291.70 8230
2292.15 8474
2292.60 8894
2293.05 9281
2293.50 9977
2293.95 10475
2294.41 10245
2294.86 10294
2295.31 10238
2295.76 10020
2296.21 9736
2296.66 9394
2297.12 9185
2297.57 9473
2298.02 9162
2298.47 8521
2298.92 8060
2299.38 7532
2299.83 7476
2300.28 7150
2300.73 6470
2301.18 6359
2301.64 6323
2302.09 6027
2302.54 5987
2302.99 6164
2303.45 5833
2303.90 5875
2304.35 5486
2304.80 5297
2305.26 5364
2305.71 5463
2306.16 5600
2306.61 5696
2307.07 5742
2307.52 5503
2307.97 5725
2308.43 5940
2308.88 5839
2309.33 5790
2309.79 5661
2310.24 6023
2310.69 6349
2311.15 6306
2311.60 6414
2312.05 6699
2312.51 6747
2312.96 6915
2313.41 6804
2313.87 6596
2314.32 6419
2314.77 6580
2315.23 6666
2315.68 6438
2316.13 6565
2316.59 6195
2317.04 6141
2317.49 6231
2317.95 6141
2318.40 5980
2318.86 5577
2319.31 5975
2319.76 5787
2320.22 6012
2320.67 5918
2321.13 5985
2321.58 6085
2322.04 5936
2322.49 6133
2322.94 5979
2323.40 5856
2323.85 6123
2324.31 6000
2324.76 6101
2325.22 6029
2325.67 6280
2326.13 6132
2326.58 6006
2327.04 6009
2327.49 5547
2327.95 5666
2328.40 5780
2328.86 5857
2329.31 5729
2329.77 5616
2330.22 6064
2330.68 6116
2331.13 6137
2331.59 6064
2332.04 6322
2332.50 6280
2332.95 6034
2333.41 6117
2333.86 6127
2334.32 6150
2334.77 6043
2335.23 6331
2335.69 6086
2336.14 5950
2336.60 5786
2337.05 5991
2337.51 6177
2337.96 6046
2338.42 6401
2338.88 6546
2339.33 6742
2339.79 7048
2340.24 6959
2340.70 7224
2341.16 7750
2341.61 8403
2342.07 8753
2342.52 9048
2342.98 9431
2343.44 9748
2343.89 9657
2344.35 10053
2344.81 10033
2345.26 9851
2345.72 9733
2346.18 9279
2346.63 8866
2347.09 8770
2347.55 8926
2348.00 8522
2348.46 8586
2348.92 8640
2349.37 8473
2349.83 8415
2350.29 7916
2350.75 7990
2351.20 8265
2351.66 7950
2352.12 7665
2352.57 7054
2353.03 7184
2353.49 7000
2353.95 6618
2354.40 6826
2354.86 6535
2355.32 6521
2355.78 6505
2356.23 6137
2356.69 6569
2357.15 6172
2357.61 6294
2358.07 6159
2358.52 6031
2358.98 5919
2359.44 6150
2359.90 6117
2360.36 6000
2360.81 6126
2361.27 6390
2361.73 6167
2362.19 6353
2362.65 6561
2363.10 6728
2363.56 6821
2364.02 7105
2364.48 7117
2364.94 7223
2365.40 7390
2365.86 7231
2366.31 7292
2366.77 7143
2367.23 7155
2367.69 6984
2368.15 7162
2368.61 6968
2369.07 7159
2369.53 7093
2369.98 6982
2370.44 6939
2370.90 7033
2371.36 6921
2371.82 7035
2372.28 6820
2372.74 6746
2373.20 6516
2373.66 7047
2374.12 6813
2374.58 6503
2375.04 6390
2375.50 6307
2375.95 6478
2376.41 6162
2376.87 6041
2377.33 6091
2377.79 6102
2378.25 6075
2378.71 5938
2379.17 6026
2379.63 6284
2380.09 6187
2380.55 6017
2381.01 6024
2381.47 6037
2381.93 6219
2382.39 6029
2382.85 6179
2383.31 6313
2383.77 6024
2384.23 6187
2384.69 6257
2385.15 6155
2385.62 6105
2386.08 5887
2386.54 5806
2387.00 5752
2387.46 5834
2387.92 5445
2388.38 5371
2388.84 5617
2389.30 5873
2389.76 5681
2390.22 5736
2390.68 6042
2391.14 5873
2391.61 5832
2392.07 5979
2392.53 5779
2392.99 6023
2393.45 5718
2393.91 5763
2394.37 5790
2394.83 6049
2395.30 6019
2395.76 6069
2396.22 5951
2396.68 5850
2397.14 6088
2397.60 6089
2398.07 5841
2398.53 5950
2398.99 5703
2399.45 5778
2399.91 5817
2400.37 5721
2400.84 5840
2401.30 5910
2401.76 6067
2402.22 5834
2402.68 5715
2403.15 5706
2403.61 5797
2404.07 5642
2404.53 5749
2405.00 5813
2405.46 5878
2405.92 5642
2406.38 5686
2406.85 5988
2407.31 6003
2407.77 6133
2408.23 6495
2408.70 6439
2409.16 6523
2409.62 6360
2410.08 6446
2410.55 6373
2411.01 6207
2411.47 6232
2411.94 5951
2412.40 5984
2412.86 5666
2413.33 5977
2413.79 5709
2414.25 5521
2414.72 5866
2415.18 6034
2415.64 5697
2416.11 5802
2416.57 5841
2417.03 5766
2417.50 5990
2417.96 5942
2418.42 6303
2418.89 6675
2419.35 6812
2419.81 6827
2420.28 6758
2420.74 7166
2421.21 7134
2421.67 6990
2422.13 6749
2422.60 6941
2423.06 7033
2423.53 6724
2423.99 7063
2424.45 6966
2424.92 6927
2425.38 6857
2425.85 7018
2426.31 7311
2426.78 7518
2427.24 7508
2427.71 7716
2428.17 8086
2428.63 8392
2429.10 8734
2429.56 8775
2430.03 9044
2430.49 9483
2430.96 9379
2431.42 9020
2431.89 8779
2432.35 8736
2432.82 8597
2433.28 8408
2433.75 8175
2434.21 7523
2434.68 7108
2435.14 6884
2435.61 6979
2436.07 7019
2436.54 6643
2437.01 6652
2437.47 6634
2437.94 6755
2438.40 7010
2438.87 7178
2439.33 7254
2439.80 7414
2440.26 7735
2440.73 8280
2441.20 8829
2441.66 8690
2442.13 9173
2442.59 9872
2443.06 10395
2443.53 10765
2443.99 10667
2444.46 10488
2444.92 10752
2445.39 10164
2445.86 9597
2446.32 8863
2446.79 8942
2447.26 8811
2447.72 7929
2448.19 7575
2448.66 7017
2449.12 6615
2449.59 6711
2450.05 6256
2450.52 6344
2450.99 6086
2451.46 5991
2451.92 6069
2452.39 5862
2452.86 5996
2453.32 5999
2453.79 5825
2454.26 5949
2454.72 6163
2455.19 6213
2455.66 5973
2456.13 5880
2456.59 5734
2457.06 6040
2457.53 6108
2458.00 6080
2458.46 5955
2458.93 5803
2459.40 5796
2459.87 6107
2460.33 6033
2460.80 6010
2461.27 5967
2461.74 6157
2462.20 5934
2462.67 5842
2463.14 5931
2463.61 6057
2464.08 5696
2464.54 5888
2465.01 5926
2465.48 5853
2465.95 5851
2466.42 5945
2466.88 5964
2467.35 6073
2467.82 6128
2468.29 6210
2468.76 6401
2469.23 6414
2469.70 6233
2470.16 6591
2470.63 6788
2471.10 6674
2471.57 6772
2472.04 6651
2472.51 7045
2472.98 6803
2473.44 6935
2473.91 6872
2474.38 7037
2474.85 6692
2475.32 6562
2475.79 6448
2476.26 6370
2476.73 6118
2477.20 6091
2477.67 6172
2478.14 6046
2478.61 5742
2479.08 5790
2479.54 5744
2480.01 5991
2480.48 6066
2480.95 6091
2481.42 6317
2481.89 6554
2482.36 6907
2482.83 6834
2483.30 7014
2483.77 6956
2484.24 7021
2484.71 7005
2485.18 6802
2485.65 6666
2486.12 6487
2486.59 6408
2487.06 6278
2487.53 6390
2488.00 6344
2488.47 5988
2488.94 6088
2489.41 6016
2489.88 6133
2490.35 5874
2490.83 5904
2491.30 6007
2491.77 5922
2492.24 5855
2492.71 5976
2493.18 6024
2493.65 5989
2494.12 6094
2494.59 6107
2495.06 6017
2495.53 5970
2496.00 5897
2496.48 6383
2496.95 6391
2497.42 6485
2497.89 6404
2498.36 6316
2498.83 6494
2499.30 6686
2499.77 6635
2500.25 6879
2500.72 6842
2501.19 6593
2501.66 6269
2502.13 6112
2502.60 5993
2503.07 5972
2503.55 5908
2504.02 5873
2504.49 5883
2504.96 5680
2505.43 5597
2505.91 5622
2506.38 5647
2506.85 6188
2507.32 6001
2507.79 5867
2508.27 6136
2508.74 6130
2509.21 6340
2509.68 6505
2510.16 6162
2510.63 6512
2511.10 6768
2511.57 6747
2512.05 6937
2512.52 6996
2512.99 6929
2513.46 6994
2513.94 7058
2514.41 7252
2514.88 7257
2515.35 7298
2515.83 7417
2516.30 7152
2516.77 6831
2517.25 6681
2517.72 6699
2518.19 6552
2518.67 6594
2519.14 6543
2519.61 6432
2520.09 6332
2520.56 6260
2521.03 6280
2521.51 6497
2521.98 6271
2522.45 6366
2522.93 6116
2523.40 5980
2523.87 5832
2524.35 5812
2524.82 5743
2525.29 5935
2525.77 5933
2526.24 5954
2526.72 6092
2527.19 6162
2527.66 5932
2528.14 5944
2528.61 6193
2529.09 6191
2529.56 6120
2530.03 5987
2530.51 6458
2530.98 6202
2531.46 6181
2531.93 6497
2532.41 5977
2532.88 5948
2533.36 5914
2533.83 6428
2534.31 6490
2534.78 6185
2535.25 6425
2535.73 6453
2536.20 6708
2536.68 6769
2537.15 6582
2537.63 6428
2538.10 6477
2538.58 6297
2539.05 6268
2539.53 6577
2540.00 6337
2540.48 6389
2540.95 6296
2541.43 6356
2541.91 6183
2542.38 6163
2542.86 6388
2543.33 6192
2543.81 6226
2544.28 6101
2544.76 6143
2545.23 6201
2545.71 6318
2546.19 6813
2546.66 6717
2547.14 6984
2547.61 6956
2548.09 7230
2548.56 7361
2549.04 7538
2549.52 8218
2549.99 8291
2550.47 8474
2550.95 8767
2551.42 8988
2551.90 9113
2552.37 8914
2552.85 8771
2553.33 8800
2553.80 8449
2554.28 8549
2554.76 8510
2555.23 8574
2555.71 8803
2556.19 9347
2556.66 9798
2557.14 9493
2557.62 9818
2558.09 9806
2558.57 10210
2559.05 10631
2559.52 10679
2560.00 10746
2560.48 10508
2560.96 9835
2561.43 9507
2561.91 9069
2562.39 8844
2562.86 8430
2563.34 7968
2563.82 7434
2564.30 7156
2564.77 7407
2565.25 7174
2565.73 7140
2566.21 7086
2566.68 6809
2567.16 6811
2567.64 6714
2568.12 6668
2568.60 6319
2569.07 6329
2569.55 6294
2570.03 6116
2570.51 6164
2570.99 6355
2571.46 6311
2571.94 6141
2572.42 6098
2572.90 6085
2573.38 6239
2573.85 6306
2574.33 6223
2574.81 6027
2575.29 5956
2575.77 5906
2576.25 5908
2576.73 5977
2577.20 5953
2577.68 6057
2578.16 5851
2578.64 5987
2579.12 6102
2579.60 6043
2580.08 5589
2580.56 5617
2581.04 5802
2581.51 5468
2581.99 5682
2582.47 5816
2582.95 5973
2583.43 6181
2583.91 5950
2584.39 5842
2584.87 5981
2585.35 6171
2585.83 6040
2586.31 5759
2586.79 5785
2587.27 5777
2587.75 5974
2588.23 5872
2588.71 5933
2589.18 6041
2589.66 5928
2590.14 6135
2590.62 6227
2591.10 6322
2591.58 5877
2592.06 5860
2592.54 5956
2593.02 6385
2593.50 6279
2593.98 6293
2594.47 6472
2594.95 6572
2595.43 6666
2595.91 7264
2596.39 7369
2596.87 7241
2597.35 7370
2597.83 7326
2598.31 7338
2598.79 7741
2599.27 7870
2599.75 7729
2600.23 7879
2600.71 7770
2601.19 7799
2601.67 7662
2602.16 7501
2602.64 7455
2603.12 7194
2603.60 7267
2604.08 6859
2604.56 6780
2605.04 6595
2605.52 6507
2606.00 6058
2606.49 6121
2606.97 6130
2607.45 5938
2607.93 5965
2608.41 6149
2608.89 6436
2609.37 6485
2609.86 6789
2610.34 7018
2610.82 7114
2611.30 7266
2611.78 7689
2612.27 7877
2612.75 8085
2613.23 8524
2613.71 8743
2614.19 8593
2614.68 8343
2615.16 8192
2615.64 8291
2616.12 7848
2616.60 8068
2617.09 7611
2617.57 7571
2618.05 7541
2618.53 7291
2619.02 7048
2619.50 6583
2619.98 6470
2620.46 6639
2620.95 6301
2621.43 6433
2621.91 5980
2622.40 5814
2622.88 5949
2623.36 6048
2623.84 5765
2624.33 5956
2624.81 5948
2625.29 5869
2625.78 5981
2626.26 6138
2626.74 6057
2627.23 6335
2627.71 6405
2628.19 5886
2628.68 5919
2629.16 6416
2629.64 6459
2630.13 6824
2630.61 6514
2631.09 6452
2631.58 6658
2632.06 6236
2632.54 6375
2633.03 6124
2633.51 6078
2634.00 6290
2634.48 6359
2634.96 6548
2635.45 6578
2635.93 6365
2636.42 6316
2636.90 6446
2637.38 6227
2637.87 6334
2638.35 6089
2638.84 6398
2639.32 6388
2639.81 6115
2640.29 6352
2640.78 6117
2641.26 6275
2641.74 6452
2642.23 6572
2642.71 6699
2643.20 6521
2643.68 6434
2644.17 6776
2644.65 6514
2645.14 6385
2645.62 6324
2646.11 6488
2646.59 6436
2647.08 6210
2647.56 6006
2648.05 6082
2648.53 6019
2649.02 5994
2649.50 6084
2649.99 5986
2650.48 6280
2650.96 6045
2651.45 5990
2651.93 6068
2652.42 6341
2652.90 6241
2653.39 6223
2653.87 6490
2654.36 6117
2654.85 6142
2655.33 6329
2655.82 6002
2656.30 5840
2656.79 5936
2657.28 6100
2657.76 5881
2658.25 5900
2658.73 5733
2659.22 5889
2659.71 5833
2660.19 5853
2660.68 5868
2661.17 5726
2661.65 5822
2662.14 5876
2662.62 5997
2663.11 5810
2663.60 5868
2664.08 5869
2664.57 5876
2665.06 6063
2665.55 5965
2666.03 5990
2666.52 6293
2667.01 6151
2667.49 6037
2667.98 5777
2668.47 6299
2668.95 6292
2669.44 6124
2669.93 6336
2670.42 6400
2670.90 6645
2671.39 6273
2671.88 6233
2672.36 6449
2672.85 6505
2673.34 6526
2673.83 6743
2674.31 6496
2674.80 6925
2675.29 6958
2675.78 7345
2676.27 7463
2676.75 7330
2677.24 7488
2677.73 7748
2678.22 7539
2678.71 8026
2679.19 8353
2679.68 8517
2680.17 8654
2680.66 8800
2681.15 8477
2681.63 8794
2682.12 9249
2682.61 9414
2683.10 9568
2683.59 10144
2684.08 9933
2684.56 10422
2685.05 10669
2685.54 10949
2686.03 11308
2686.52 11296
2687.01 11085
2687.50 11355
2687.99 11145
2688.47 10735
2688.96 10395
2689.45 10201
2689.94 9489
2690.43 9104
2690.92 8684
2691.41 7899
2691.90 7533
2692.39 7195
2692.88 6828
2693.37 6785
2693.85 6707
2694.34 6552
2694.83 6413
2695.32 6190
2695.81 6316
2696.30 6395
2696.79 6491
2697.28 6531
2697.77 6430
2698.26 6503
2698.75 6343
2699.24 6499
2699.73 6616
2700.22 6551
2700.71 6671
2701.20 6892
2701.69 7037
2702.18 7175
2702.67 7603
2703.16 7478
2703.65 7566
2704.14 7467
2704.63 7489
2705.12 7429
2705.61 7510
2706.10 7484
2706.59 7585
2707.08 7878
2707.58 8062
2708.07 7815
2708.56 7400
2709.05 6880
2709.54 6918
2710.03 6858
2710.52 6812
2711.01 6631
2711.50 6654
2711.99 6570
2712.48 6381
2712.98 6593
2713.47 6515
2713.96 6777
2714.45 6534
2714.94 6647
2715.43 6652
2715.92 6615
2716.41 6408
2716.91 6427
2717.40 6409
2717.89 6536
2718.38 6576
2718.87 6349
2719.36 6343
2719.86 6217
2720.35 6378
2720.84 6487
2721.33 6419
2721.82 6185
2722.31 6558
2722.81 6703
2723.30 6660
2723.79 6780
2724.28 6713
2724.77 7184
2725.27 6958
2725.76 7029
2726.25 6860
2726.74 6842
2727.24 6847
2727.73 6795
2728.22 6623
2728.71 6907
2729.21 6890
2729.70 6616
2730.19 6353
2730.68 6359
2731.18 6473
2731.67 6271
2732.16 6549
2732.66 6275
2733.15 6171
2733.64 6215
2734.13 6580
2734.63 6663
2735.12 6330
2735.61 6455
2736.11 6561
2736.60 6749
2737.09 6581
2737.59 6637
2738.08 6767
2738.57 6820
2739.07 6846
2739.56 6862
2740.05 6826
2740.55 7120
2741.04 6851
2741.54 6690
2742.03 6636
2742.52 6588
2743.02 6542
2743.51 6581
2744.00 6495
2744.50 6046
2744.99 6052
2745.49 6081
2745.98 5986
2746.47 5783
2746.97 5750
2747.46 5946
2747.96 6014
2748.45 5882
2748.95 6081
2749.44 5869
2749.93 5811
2750.43 6014
2750.92 6060
2751.42 6117
2751.91 6174
2752.41 6201
2752.90 5850
2753.40 6427
2753.89 6484
2754.39 6387
2754.88 6816
2755.38 6837
2755.87 7292
2756.37 7338
2756.86 7677
2757.36 7854
2757.85 7661
2758.35 7754
2758.84 8008
2759.34 7932
2759.83 7738
2760.33 7222
2760.82 7124
2761.32 7119
2761.81 6947
2762.31 6671
2762.81 6680
2763.30 6794
2763.80 6810
2764.29 6623
2764.79 6276
2765.28 6365
2765.78 6262
2766.28 6297
2766.77 6460
2767.27 6573
2767.76 6417
2768.26 6101
2768.76 6066
2769.25 6478
2769.75 6359
2770.25 6190
2770.74 6203
2771.24 6301
2771.73 6177
2772.23 6425
2772.73 6539
2773.22 6459
2773.72 6613
2774.22 6516
2774.71 6940
2775.21 6818
2775.71 6926
2776.20 6845
2776.70 7203
2777.20 7504
2777.69 7460
2778.19 7612
2778.69 7938
2779.19 7972
2779.68 8003
2780.18 8261
2780.68 8124
2781.17 8151
2781.67 8151
2782.17 7944
2782.67 7905
2783.16 7630
2783.66 7519
2784.16 7505
2784.66 7526
2785.15 7335
2785.65 7166
2786.15 7352
2786.65 7305
2787.15 7110
2787.64 6970
2788.14 7021
2788.64 7258
2789.14 6943
2789.63 7003
2790.13 6892
2790.63 6948
2791.13 7405
2791.63 7143
2792.13 6830
2792.62 6874
2793.12 6990
2793.62 6810
2794.12 7015
2794.62 7314
2795.12 7155
2795.61 7490
2796.11 7708
2796.61 8174
2797.11 8514
2797.61 9021
2798.11 9633
2798.61 10093
2799.11 10862
2799.60 11179
2800.10 11977
2800.60 12421
2801.10 12280
2801.60 12054
2802.10 12094
2802.60 11857
2803.10 11248
2803.60 10812
2804.10 10265
2804.60 9664
2805.10 9431
2805.59 9416
2806.09 9036
2806.59 8869
2807.09 9007
2807.59 9163
2808.09 9705
2808.59 9831
2809.09 10809
2809.59 11341
2810.09 12400
2810.59 13430
2811.09 14121
2811.59 14882
2812.09 14719
2812.59 15044
2813.09 15245
2813.59 15223
2814.09 14858
2814.59 13968
2815.09 13245
2815.59 12563
2816.09 11371
2816.59 10705
2817.09 10218
2817.59 9700
2818.09 8538
2818.60 8304
2819.10 8309
2819.60 8131
2820.10 8149
2820.60 8294
2821.10 8632
2821.60 8801
2822.10 8832
2822.60 9281
2823.10 9190
2823.60 8568
2824.10 8712
2824.61 8705
2825.11 8697
2825.61 8704
2826.11 8638
2826.61 8688
2827.11 8592
2827.61 8470
2828.12 8557
2828.62 8979
2829.12 8861
2829.62 8614
2830.12 8547
2830.62 8694
2831.12 8084
2831.63 8102
2832.13 8058
2832.63 8014
2833.13 7983
2833.63 8110
2834.14 8219
2834.64 8265
2835.14 8105
2835.64 8352
2836.14 8111
2836.65 8152
2837.15 8388
2837.65 8265
2838.15 8325
2838.66 8267
2839.16 8431
2839.66 8082
2840.16 8043
2840.67 7751
2841.17 7329
2841.67 7351
2842.17 7281
2842.68 7025
2843.18 7155
2843.68 6830
2844.18 6635
2844.69 7013
2845.19 6807
2845.69 6752
2846.20 6491
2846.70 6827
2847.20 6812
2847.71 6976
2848.21 7092
2848.71 6880
2849.22 6979
2849.72 6993
2850.22 7195
2850.73 7057
2851.23 7070
2851.73 6997
2852.24 6879
2852.74 6774
2853.24 7077
2853.75 6863
2854.25 6763
2854.75 6657
2855.26 6769
2855.76 6618
2856.27 6733
2856.77 6589
2857.27 6557
2857.78 6478
2858.28 6487
2858.79 6856
2859.29 6891
2859.80 6741
2860.30 6754
2860.80 6847
2861.31 7208
2861.81 7052
2862.32 7277
2862.82 7336
2863.33 7428
2863.83 7604
2864.34 7181
2864.84 7283
2865.34 7508
2865.85 7076
2866.35 7193
2866.86 7230
2867.36 7015
2867.87 6781
2868.37 6529
2868.88 6696
2869.38 6554
2869.89 6515
2870.39 6311
2870.90 6309
2871.41 6139
2871.91 6126
2872.42 5993
2872.92 6013
2873.43 6023
2873.93 6251
2874.44 6443
2874.94 6794
2875.45 6753
2875.95 6522
2876.46 6687
2876.97 6727
2877.47 6671
2877.98 6869
2878.48 6703
2878.99 7077
2879.50 7441
2880.00 7267
2880.51 7262
2881.01 7247
2881.52 7483
2882.03 7390
2882.53 7376
2883.04 7289
2883.54 7282
2884.05 6986
2884.56 7387
2885.06 7495
2885.57 7331
2886.08 7381
2886.58 7723
2887.09 8254
2887.60 8563
2888.10 9022
2888.61 9404
2889.12 9820
2889.62 10261
2890.13 11051
2890.64 10969
2891.15 11170
2891.65 11093
2892.16 11314
2892.67 10513
2893.17 10195
2893.68 9736
2894.19 9319
2894.70 8949
2895.20 8446
2895.71 8129
2896.22 7922
2896.73 7610
2897.23 7228
2897.74 6944
2898.25 7282
2898.76 7384
2899.26 7154
2899.77 7183
2900.28 7380
2900.79 7407
2901.29 7175
2901.80 7303
2902.31 7242
2902.82 7164
2903.33 7398
2903.83 7698
2904.34 7551
2904.85 7653
2905.36 7502
2905.87 7814
2906.38 8170
2906.88 8222
2907.39 8197
2907.90 8450
2908.41 8437
2908.92 8364
2909.43 8169
2909.94 8476
2910.44 8619
2910.95 8002
2911.46 8195
2911.97 7983
2912.48 7958
2912.99 7823
2913.50 7920
2914.01 7643
2914.52 7393
2915.02 7744
2915.53 7477
2916.04 7622
2916.55 7832
2917.06 7808
2917.57 7754
2918.08 7879
2918.59 7789
2919.10 7563
2919.61 7303
2920.12 7119
2920.63 7464
2921.14 7730
2921.65 7414
2922.16 7500
2922.67 7975
2923.18 7839
2923.69 7900
2924.20 8320
2924.71 8680
2925.22 9137
2925.73 9837
2926.24 10361
2926.75 10851
2927.26 11898
2927.77 13003
2928.28 13462
2928.79 14119
2929.30 14246
2929.81 15158
2930.32 14639
2930.83 13639
2931.34 13188
2931.85 12271
2932.36 11343
2932.87 10695
2933.38 9851
2933.89 9078
2934.40 8565
2934.91 7858
2935.42 7628
2935.94 7521
2936.45 7333
2936.96 7202
2937.47 6872
2937.98 6914
2938.49 6696
2939.00 6586
2939.51 6918
2940.02 6865
2940.54 7109
2941.05 7111
2941.56 6816
2942.07 6793
2942.58 6599
2943.09 6641
2943.61 6851
2944.12 6996
2944.63 7324
2945.14 7386
2945.65 7686
2946.16 7493
2946.68 7927
2947.19 8234
2947.70 8333
2948.21 8577
2948.72 8852
2949.24 9207
2949.75 9306
2950.26 9252
2950.77 9111
2951.28 8862
2951.80 8730
2952.31 8724
2952.82 8576
2953.33 8411
2953.85 8099
2954.36 8055
2954.87 8102
2955.38 7646
2955.90 7470
2956.41 7239
2956.92 7156
2957.43 7184
2957.95 7292
2958.46 7248
2958.97 6894
2959.49 6855
2960.00 6968
2960.51 6835
2961.03 6847
2961.54 7270
2962.05 7367
2962.57 7428
2963.08 7412
2963.59 7611
2964.11 7550
2964.62 7763
2965.13 7889
2965.65 7890
2966.16 7810
2966.67 7849
2967.19 7891
2967.70 7846
2968.21 7440
2968.73 7504
2969.24 7318
2969.76 7339
2970.27 7105
2970.78 6966
2971.30 6832
2971.81 6729
2972.33 6676
2972.84 6568
2973.35 6402
2973.87 6549
2974.38 6783
2974.90 6673
2975.41 6566
2975.92 6389
2976.44 6497
2976.95 6719
2977.47 6541
2977.98 6613
2978.50 6544
2979.01 6605
2979.53 6552
2980.04 6740
2980.56 6739
2981.07 6985
2981.59 6987
2982.10 6938
2982.62 6981
2983.13 7317
2983.65 7353
2984.16 7345
2984.68 7312
2985.19 7314
2985.71 7459
2986.22 7334
2986.74 7557
2987.25 7333
2987.77 7289
2988.28 7394
2988.80 7269
2989.31 7237
2989.83 7321
2990.35 7283
2990.86 7286
2991.38 7406
2991.89 7296
2992.41 7257
2992.92 7556
2993.44 7550
2993.96 7704
2994.47 8036
2994.99 8434
2995.50 8134
2996.02 8150
2996.54 8737
2997.05 8951
2997.57 9440
2998.09 9492
2998.60 9991
2999.12 10401
2999.64 10299
3000.15 11318
3000.67 11744
3001.18 11609
3001.70 11969
3002.22 11922
3002.73 11931
3003.25 11296
3003.77 10860
3004.29 10520
3004.80 10486
3005.32 10014
3005.84 9667
3006.35 9410
3006.87 9031
3007.39 8849
3007.90 8429
3008.42 8515
3008.94 8625
3009.46 8012
3009.97 8095
3010.49 8200
3011.01 7777
3011.53 7797
3012.04 7733
3012.56 7686
3013.08 7243
3013.60 7665
3014.11 7564
3014.63 7432
3015.15 7363
3015.67 7725
3016.18 7990
3016.70 7704
3017.22 7608
3017.74 7889
3018.26 8011
3018.77 8164
3019.29 7977
3019.81 8157
3020.33 8333
3020.85 8309
3021.37 8484
3021.88 8287
3022.40 8647
3022.92 8516
3023.44 8354
3023.96 8815
3024.48 9102
3025.00 8801
3025.51 9155
3026.03 9239
3026.55 9418
3027.07 9698
3027.59 9709
3028.11 9800
3028.63 10238
3029.15 10291
3029.67 9869
3030.18 9895
3030.70 9877
3031.22 9331
3031.74 9219
3032.26 8985
3032.78 9014
3033.30 8873
3033.82 8865
3034.34 9141
3034.86 9467
3035.38 9762
3035.90 10343
3036.42 11152
3036.94 11555
3037.46 12226
3037.98 12815
3038.50 13293
3039.02 14128
3039.54 14617
3040.06 14047
3040.58 13855
3041.10 14236
3041.62 13564
3042.14 12848
3042.66 12009
3043.18 11275
3043.70 10566
3044.22 10035
3044.74 9071
3045.26 8688
3045.78 8462
3046.30 7825
3046.82 7654
3047.34 7573
3047.86 7453
3048.38 7136
3048.90 7251
3049.42 7314
3049.94 7024
3050.46 7271
3050.98 7440
3051.50 7583
3052.03 7653
3052.55 7449
3053.07 7547
3053.59 7913
3054.11 8120
3054.63 8376
3055.15 8521
3055.67 8293
3056.19 7975
3056.72 7937
3057.24 8108
3057.76 8102
3058.28 7566
3058.80 7655
3059.32 7760
3059.84 7560
3060.37 7438
3060.89 7168
3061.41 7503
3061.93 7307
3062.45 7125
3062.98 7459
3063.50 7305
3064.02 7487
3064.54 7500
3065.06 7578
3065.59 7295
3066.11 7546
3066.63 7489
3067.15 7420
3067.67 7612
3068.20 7528
3068.72 7838
3069.24 7779
3069.76 7357
3070.29 7311
3070.81 7477
3071.33 7614
3071.85 7462
3072.38 7646
3072.90 7402
3073.42 7333
3073.95 7338
3074.47 7533
3074.99 7582
3075.51 7489
3076.04 7323
3076.56 7678
3077.08 7719
3077.61 7877
3078.13 7929
3078.65 8018
3079.18 8097
3079.70 8015
3080.22 7831
3080.75 8293
3081.27 8018
3081.79 7639
3082.32 7706
3082.84 7794
3083.36 7842
3083.89 7564
3084.41 7487
3084.93 7703
3085.46 7661
3085.98 7411
3086.51 7116
3087.03 7317
3087.55 7316
3088.08 7187
3088.60 7462
3089.13 7306
3089.65 6998
3090.17 7270
3090.70 7185
3091.22 7207
3091.75 7100
3092.27 6910
3092.80 7175
3093.32 7098
3093.85 7014
3094.37 7098
3094.89 7561
3095.42 7502
3095.94 7321
3096.47 7156
3096.99 7267
3097.52 7308
3098.04 7162
3098.57 7578
3099.09 7546
3099.62 7481
3100.14 7863
3100.67 8168
3101.19 8373
3101.72 8613
3102.24 8718
3102.77 8880
3103.29 9699
3103.82 10249
3104.34 10561
3104.87 11252
3105.40 11706
3105.92 12352
3106.45 12480
3106.97 12483
3107.50 12052
3108.02 12199
3108.55 12003
3109.08 11275
3109.60 10630
3110.13 9911
3110.65 9785
3111.18 8753
3111.70 8342
3112.23 8150
3112.76 8394
3113.28 8090
3113.81 8254
3114.34 8276
3114.86 8418
3115.39 8022
3115.91 7699
3116.44 7901
3116.97 8122
3117.49 7812
3118.02 7279
3118.55 7018
3119.07 7189
3119.60 6694
3120.13 6666
3120.65 6731
3121.18 6281
3121.71 6207
3122.23 6414
3122.76 6657
3123.29 6574
3123.82 6305
3124.34 6376
3124.87 6272
3125.40 6528
3125.92 6784
3126.45 6649
3126.98 6365
3127.51 6658
3128.03 6687
3128.56 6306
3129.09 6644
3129.62 6726
3130.14 6833
3130.67 6941
3131.20 6936
3131.73 6916
3132.25 6553
3132.78 6637
3133.31 6573
3133.84 6347
3134.37 6130
3134.89 6337
3135.42 6507
3135.95 6252
3136.48 6184
3137.01 6330
3137.53 6017
3138.06 5976
3138.59 6047
3139.12 6177
3139.65 6333
3140.18 6529
3140.70 6307
3141.23 6415
3141.76 6576
3142.29 6497
3142.82 6301
3143.35 6078
3143.88 6171
3144.40 6568
3144.93 6383
3145.46 6406
3145.99 6510
3146.52 6611
3147.05 6649
3147.58 6693
3148.11 6773
3148.64 6727
3149.17 6766
3149.70 7139
3150.22 7142
3150.75 7117
3151.28 7214
3151.81 7131
3152.34 7261
3152.87 7350
3153.40 7478
3153.93 7610
3154.46 7312
3154.99 7356
3155.52 6905
3156.05 6976
3156.58 7092
3157.11 7010
3157.64 7112
3158.17 6775
3158.70 6873
3159.23 7040
3159.76 6637
3160.29 6700
3160.82 7071
3161.35 6911
3161.88 6888
3162.41 6912
3162.94 7205
3163.47 7071
3164.00 6981
3164.53 7052
3165.06 7047
3165.59 6996
3166.12 6851
3166.65 6942
3167.18 7208
3167.72 7332
3168.25 7111
3168.78 7022
3169.31 7124
3169.84 7593
3170.37 7785
3170.90 7546
3171.43 7614
3171.96 7639
3172.49 7990
3173.03 8029
3173.56 7874
3174.09 7623
3174.62 7180
3175.15 6895
3175.68 6898
3176.21 6886
3176.74 6775
3177.28 6476
3177.81 6620
3178.34 6496
3178.87 6332
3179.40 6519
3179.93 6786
3180.47 6751
3181.00 6703
3181.53 6486
3182.06 6393
3182.59 6384
3183.13 6508
3183.66 6748
3184.19 6764
3184.72 6803
3185.25 7118
3185.79 6840
3186.32 7011
3186.85 6730
3187.38 6858
3187.92 7038
3188.45 7011
3188.98 7237
3189.51 6984
3190.05 6921
3190.58 6810
3191.11 6927
3191.64 6716
3192.18 6637
3192.71 6566
3193.24 6573
3193.78 6693
3194.31 6685
3194.84 6474
3195.38 6417
3195.91 6371
3196.44 6425
3196.97 6261
3197.51 6273
3198.04 6459
3198.57 6586
3199.11 6762
3199.64 6832
3200.17 6545
3200.71 6885
3201.24 6743
3201.78 7082
3202.31 7478
3202.84 7651
3203.38 7529
3203.91 7682
3204.44 7736
3204.98 7662
3205.51 7899
3206.05 7938
3206.58 7762
3207.11 7643
3207.65 7586
3208.18 7594
3208.72 7855
3209.25 7713
3209.78 7569
3210.32 7489
3210.85 7579
3211.39 7627
3211.92 7436
3212.46 7482
3212.99 7278
3213.53 7453
3214.06 7655
3214.59 7552
3215.13 7698
3215.66 7914
3216.20 7570
3216.73 7623
3217.27 7616
3217.80 7265
3218.34 7181
3218.87 7106
3219.41 6828
3219.94 6762
3220.48 6589
3221.01 6756
3221.55 6714
3222.08 6637
3222.62 6607
3223.16 6475
3223.69 6484
3224.23 6839
3224.76 6876
3225.30 6851
3225.83 7120
3226.37 7155
3226.90 7339
3227.44 7180
3227.98 7450
3228.51 7525
3229.05 7583
3229.58 7770
3230.12 7709
3230.66 7397
3231.19 6991
3231.73 6944
3232.26 6913
3232.80 6834
3233.34 6750
3233.87 6621
3234.41 6667
3234.95 6443
3235.48 6506
3236.02 6587
3236.55 6525
3237.09 6512
3237.63 6644
3238.16 7020
3238.70 6866
3239.24 6793
3239.77 6961
3240.31 7081
3240.85 7075
3241.38 7388
3241.92 7379
3242.46 7488
3243.00 7301
3243.53 7322
3244.07 7089
3244.61 7378
3245.14 7378
3245.68 7036
3246.22 6661
3246.76 6557
3247.29 6506
3247.83 6598
3248.37 6563
3248.91 6351
3249.44 6670
3249.98 6647
3250.52 6356
3251.06 6568
3251.59 6383
3252.13 6655
3252.67 6544
3253.21 6438
3253.75 6589
3254.28 6576
3254.82 6948
3255.36 6866
3255.90 6865
3256.44 7037
3256.97 6935
3257.51 7045
3258.05 7290
3258.59 7415
3259.13 7436
3259.67 7392
3260.20 7721
3260.74 7731
3261.28 7801
3261.82 8203
3262.36 8095
3262.90 8303
3263.44 8529
3263.97 8770
3264.51 8648
3265.05 8960
3265.59 8974
3266.13 8929
3266.67 8756
3267.21 8915
3267.75 8764
3268.29 8415
3268.83 8667
3269.36 8532
3269.90 8407
3270.44 8535
3270.98 8187
3271.52 8192
3272.06 8317
3272.60 8119
3273.14 7826
3273.68 7925
3274.22 7607
3274.76 7767
3275.30 7438
3275.84 7515
3276.38 7648
3276.92 7349
3277.46 7192
3278.00 7671
3278.54 7986
3279.08 7966
3279.62 8040
3280.16 8024
3280.70 7922
3281.24 8330
3281.78 8270
3282.32 8446
3282.86 8541
3283.40 8255
3283.94 8306
3284.48 8135
3285.02 8207
3285.56 8683
3286.10 8301
3286.64 8260
3287.18 8349
3287.72 8278
3288.26 8407
3288.81 8452
3289.35 8612
3289.89 8671
3290.43 8486
3290.97 8547
3291.51 8438
3292.05 8553
3292.59 8434
3293.13 8636
3293.67 8646
3294.22 8964
3294.76 9242
3295.30 9333
3295.84 9808
3296.38 10574
3296.92 11263
3297.46 11798
3298.01 11778
3298.55 12744
3299.09 13169
3299.63 13161
3300.17 13602
3300.71 13673
3301.26 13038
3301.80 12703
3302.34 11865
3302.88 11479
3303.42 11351
3303.97 10648
3304.51 10386
3305.05 10238
3305.59 9722
3306.13 9370
3306.68 9304
3307.22 9067
3307.76 8833
3308.30 8956
3308.85 8773
3309.39 9019
3309.93 9029
3310.47 9408
3311.02 9369
3311.56 9513
3312.10 9570
3312.64 9375
3313.19 9689
3313.73 9564
3314.27 9734
3314.82 10002
3315.36 9957
3315.90 10150
3316.45 10330
3316.99 10420
3317.53 10534
3318.07 10689
3318.62 10443
3319.16 10650
3319.70 10634
3320.25 10570
3320.79 10834
3321.34 10849
3321.88 10952
3322.42 11290
3322.97 10840
3323.51 10920
3324.05 11052
3324.60 11302
3325.14 11134
3325.68 11033
3326.23 11009
3326.77 10743
3327.32 10678
3327.86 10869
3328.40 10362
3328.95 10395
3329.49 10244
3330.04 10173
3330.58 9757
3331.13 9910
3331.67 10264
3332.21 9942
3332.76 9852
3333.30 10085
3333.85 10974
3334.39 11963
3334.94 12985
3335.48 14878
3336.03 16206
3336.57 18017
3337.12 20481
3337.66 22045
3338.21 23568
3338.75 25606
3339.30 27594
3339.84 28456
3340.39 29242
3340.93 29708
3341.48 29378
3342.02 28333
3342.57 26767
3343.11 25286
3343.66 22307
3344.20 20273
3344.75 18059
3345.29 15523
3345.84 13521
3346.38 12127
3346.93 11161
3347.47 10401
3348.02 9840
3348.57 9578
3349.11 9160
3349.66 9075
3350.20 9074
3350.75 9152
3351.30 9140
3351.84 9052
3352.39 9264
3352.93 9368
3353.48 9676
3354.03 9964
3354.57 10046
3355.12 10008
3355.66 10144
3356.21 10350
3356.76 10130
3357.30 10552
3357.85 10617
3358.40 10406
3358.94 10427
3359.49 10691
3360.04 10359
3360.58 10071
3361.13 10131
3361.68 9625
3362.22 8978
3362.77 8484
3363.32 8347
3363.86 8460
3364.41 8338
3364.96 7975
3365.50 8262
3366.05 7897
3366.60 7637
3367.15 7715
3367.69 7899
3368.24 7456
3368.79 7682
3369.34 7743
3369.88 7691
3370.43 7749
3370.98 7757
3371.53 7801
3372.07 7551
3372.62 7854
3373.17 7914
3373.72 7988
3374.26 8010
3374.81 8012
3375.36 7756
3375.91 7739
3376.46 7714
3377.00 7872
3377.55 7822
3378.10 8088
3378.65 7754
3379.20 7850
3379.74 7557
3380.29 7593
3380.84 7609
3381.39 7442
3381.94 7079
3382.49 7064
3383.04 6790
3383.58 6975
3384.13 7376
3384.68 7372
3385.23 7297
3385.78 7199
3386.33 6993
3386.88 6979
3387.43 7214
3387.97 6892
3388.52 7180
3389.07 6590
3389.62 6722
3390.17 6776
3390.72 6843
3391.27 6963
3391.82 6924
3392.37 6605
3392.92 6683
3393.47 6682
3394.01 6731
3394.56 6813
3395.11 7035
3395.66 6790
3396.21 6817
3396.76 6811
3397.31 6759
3397.86 6561
3398.41 6688
3398.96 6690
3399.51 6319
3400.06 6599
3400.61 6548
3401.16 6537
3401.71 6330
3402.26 6330
3402.81 6428
3403.36 6197
3403.91 6248
3404.46 6373
3405.01 6043
3405.56 6008
3406.11 6282
3406.66 6188
3407.21 6169
3407.76 5976
3408.32 5844
3408.87 5832
3409.42 5942
3409.97 5752
3410.52 5812
3411.07 6000
3411.62 5964
3412.17 6091
3412.72 6032
3413.27 6176
3413.82 6094
3414.37 6152
3414.93 6389
3415.48 6305
3416.03 6136
3416.58 6232
3417.13 6224
3417.68 6032
3418.23 6211
3418.78 6063
3419.34 6070
3419.89 6234
3420.44 6034
3420.99 5972
3421.54 6222
3422.09 6062
3422.65 6028
3423.20 5748
3423.75 5756
3424.30 5905
3424.85 6051
3425.40 5934
3425.96 5968
3426.51 6071
3427.06 5942
3427.61 6057
3428.17 6004
3428.72 5904
3429.27 6188
3429.82 6199
3430.37 6172
3430.93 6015
3431.48 6066
3432.03 5879
3432.58 5754
3433.14 6012
3433.69 5804
3434.24 5837
3434.79 5999
3435.35 6180
3435.90 6178
3436.45 6056
3437.01 5920
3437.56 5970
3438.11 6002
3438.66 6414
3439.22 6214
3439.77 6191
3440.32 6106
3440.88 6245
3441.43 6311
3441.98 6244
3442.54 6327
3443.09 6312
3443.64 6244
3444.20 6588
3444.75 6177
3445.30 6258
3445.86 6346
3446.41 6351
3446.97 6318
3447.52 6227
3448.07 6229
3448.63 6165
3449.18 6003
3449.73 6061
3450.29 6211
3450.84 5855
3451.40 5748
3451.95 5939
3452.50 5795
3453.06 5823
3453.61 5852
3454.17 5924
3454.72 5893
3455.28 5772
3455.83 5906
3456.38 5944
3456.94 5633
3457.49 5605
3458.05 5842
3458.60 5919
3459.16 5890
3459.71 6113
3460.27 6036
3460.82 5826
3461.38 6036
3461.93 5935
3462.49 5964
3463.04 6121
3463.60 6044
3464.15 6018
3464.71 6010
3465.26 6081
3465.82 6165
3466.37 6117
3466.93 6188
3467.48 6173
3468.04 6467
3468.59 6606
3469.15 6769
3469.70 6349
3470.26 6424
3470.82 6571
3471.37 6663
3471.93 6727
3472.48 6699
3473.04 6579
3473.59 6626
3474.15 6798
3474.71 6856
3475.26 6892
3475.82 6497
3476.37 6598
3476.93 7010
3477.49 6807
3478.04 6616
3478.60 6428
3479.16 6329
3479.71 6459
3480.27 6455
3480.82 6512
3481.38 6533
3481.94 6575
3482.49 6632
3483.05 6830
3483.61 6982
3484.16 7159
3484.72 7154
3485.28 7251
3485.83 7076
3486.39 7191
3486.95 7439
3487.50 7263
3488.06 7052
3488.62 7274
3489.18 7431
3489.73 7496
3490.29 8036
3490.85 8186
3491.40 8206
3491.96 8563
3492.52 8986
3493.08 9886
3493.63 9726
3494.19 10185
3494.75 10546
3495.31 11081
3495.86 11164
3496.42 10766
3496.98 11207
3497.54 11243
3498.09 11092
3498.65 11312
3499.21 11001
3499.77 10803
3500.33 10688
3500.88 10600
3501.44 11125
3502.00 11611
3502.56 12044
3503.12 12663
3503.67 13794
3504.23 14671
3504.79 15017
3505.35 16488
3505.91 17793
3506.47 18714
3507.03 19195
3507.58 20195
3508.14 21019
3508.70 22014
3509.26 21993
3509.82 22132
3510.38 22398
3510.94 21770
3511.49 20573
3512.05 19261
3512.61 17745
3513.17 15871
3513.73 14381
3514.29 12778
3514.85 11651
3515.41 10395
3515.97 9952
3516.53 9130
3517.09 8342
3517.64 7893
3518.20 8121
3518.76 7937
3519.32 7886
3519.88 7572
3520.44 7582
3521.00 7372
3521.56 7561
3522.12 7604
3522.68 7788
3523.24 7684
3523.80 7821
3524.36 7682
3524.92 7582
3525.48 7952
3526.04 8284
3526.60 7892
3527.16 7975
3527.72 8068
3528.28 7742
3528.84 7781
3529.40 7458
3529.96 7596
3530.52 7413
3531.08 7258
3531.64 7367
3532.20 7124
3532.76 6955
3533.32 7053
3533.89 7223
3534.45 7207
3535.01 7078
3535.57 7380
3536.13 7366
3536.69 7702
3537.25 7813
3537.81 7641
3538.37 7949
3538.93 7566
3539.49 7893
3540.06 7774
3540.62 7805
3541.18 7937
3541.74 8091
3542.30 7716
3542.86 7864
3543.42 8062
3543.98 7911
3544.55 7979
3545.11 7940
3545.67 7619
3546.23 7671
3546.79 7737
3547.35 7724
3547.92 7881
3548.48 7540
3549.04 7414
3549.60 7467
3550.16 7676
3550.72 7362
3551.29 7044
3551.85 6735
3552.41 6674
3552.97 6768
3553.54 6757
3554.10 6662
3554.66 6665
3555.22 6622
3555.78 6817
3556.35 6919
3556.91 6894
3557.47 6987
3558.03 7311
3558.60 7086
3559.16 7181
3559.72 6934
3560.29 7285
3560.85 7236
3561.41 7081
3561.97 6902
3562.54 7013
3563.10 6863
3563.66 6445
3564.23 6506
3564.79 6559
3565.35 6502
3565.91 6466
3566.48 6699
3567.04 6481
3567.60 6325
3568.17 6335
3568.73 6597
3569.29 6497
3569.86 6435
3570.42 6579
3570.99 6589
3571.55 6549
3572.11 6420
3572.68 6450
3573.24 6730
3573.80 6766
3574.37 6894
3574.93 6905
3575.50 7070
3576.06 7177
3576.62 6996
3577.19 6702
3577.75 6917
3578.32 7064
3578.88 7285
3579.44 7466
3580.01 7109
3580.57 7179
3581.14 7403
3581.70 7227
3582.27 7166
3582.83 7130
3583.40 7263
3583.96 7285
3584.52 7099
3585.09 6537
3585.65 6892
3586.22 6937
3586.78 6637
3587.35 6725
3587.91 6716
3588.48 6722
3589.04 6810
3589.61 6605
3590.17 6670
3590.74 6520
3591.30 6586
3591.87 6751
3592.43 6698
3593.00 6557
3593.56 6929
3594.13 6692
3594.70 6483
3595.26 6599
3595.83 6621
3596.39 6440
3596.96 6236
3597.52 6307
3598.09 6315
3598.65 6506
3599.22 6397
3599.79 6691
3600.35 6591
3600.92 6516
3601.48 6460
3602.05 6543
3602.62 6436
3603.18 6653
3603.75 6689
3604.32 6424
3604.88 6534
3605.45 6789
3606.01 6640
3606.58 6801
3607.15 6794
3607.71 6740
3608.28 6735
3608.85 6536
3609.41 6547
3609.98 6286
3610.55 6402
3611.11 6347
3611.68 6324
3612.25 6483
3612.81 6139
3613.38 5856
3613.95 5817
3614.51 5855
3615.08 6031
3615.65 6402
3616.22 6834
3616.78 7545
3617.35 7954
3617.92 8675
3618.48 9355
3619.05 10470
3619.62 11993
3620.19 13215
3620.75 14361
3621.32 15614
3621.89 16320
3622.46 17073
3623.02 17277
3623.59 17336
3624.16 17044
3624.73 15807
3625.30 14610
3625.86 13400
3626.43 12312
3627.00 10754
3627.57 9564
3628.14 8808
3628.70 8238
3629.27 7572
3629.84 6886
3630.41 6860
3630.98 6243
3631.55 6116
3632.11 6098
3632.68 6016
3633.25 6172
3633.82 5917
3634.39 5772
3634.96 5676
3635.52 5641
3636.09 5942
3636.66 5582
3637.23 5573
3637.80 5540
3638.37 5586
3638.94 5717
3639.51 5662
3640.08 5646
3640.64 5704
3641.21 5636
3641.78 5985
3642.35 6115
3642.92 5835
3643.49 6193
3644.06 6400
3644.63 6540
3645.20 6655
3645.77 6537
3646.34 7024
3646.91 6985
3647.48 6679
3648.05 6868
3648.62 7373
3649.19 7266
3649.76 7378
3650.33 7345
3650.90 7268
3651.47 7455
3652.03 7326
3652.60 7336
3653.17 7281
3653.75 7319
3654.32 7270
3654.89 7205
3655.46 7090
3656.03 7224
3656.60 7132
3657.17 6929
3657.74 6970
3658.31 6884
3658.88 6822
3659.45 6871
3660.02 6845
3660.59 6745
3661.16 7017
3661.73 6982
3662.30 6984
3662.87 6983
3663.44 6740
3664.01 6845
3664.59 6633
3665.16 6612
3665.73 6525
3666.30 6315
3666.87 6134
3667.44 6291
3668.01 6423
3668.58 6201
3669.15 6062
3669.73 6035
3670.30 6147
3670.87 6292
3671.44 6116
3672.01 6011
3672.58 6129
3673.15 5931
3673.73 6152
3674.30 6185
3674.87 6117
3675.44 6261
3676.01 6041
3676.58 6000
3677.16 6543
3677.73 6574
3678.30 6578
3678.87 6815
3679.44 6860
3680.02 6761
3680.59 6562
3681.16 6588
3681.73 6623
3682.31 6498
3682.88 6402
3683.45 6054
3684.02 6417
3684.60 6387
3685.17 6031
3685.74 5736
3686.31 5967
3686.89 6143
3687.46 6152
3688.03 6186
3688.60 6302
3689.18 6267
3689.75 6392
3690.32 6512
3690.90 6638
3691.47 6873
3692.04 6871
3692.61 7033
3693.19 7014
3693.76 7024
3694.33 7164
3694.91 7195
3695.48 7269
3696.05 7253
3696.63 7159
3697.20 7078
3697.77 6964
3698.35 6802
3698.92 6547
3699.50 6453
3700.07 6368
3700.64 6279
3701.22 5915
3701.79 5953
3702.36 6241
3702.94 5955
3703.51 6042
3704.09 6152
3704.66 5964
3705.23 5929
3705.81 5879
3706.38 6215
3706.96 6111
3707.53 6036
3708.11 5990
3708.68 5968
3709.25 5982
3709.83 6092
3710.40 6340
3710.98 6234
3711.55 6248
3712.13 6369
3712.70 6270
3713.28 6193
3713.85 6258
3714.43 5999
3715.00 5925
3715.58 5931
3716.15 5918
3716.73 6062
3717.30 6165
3717.88 6235
3718.45 6435
3719.03 6612
3719.60 6328
3720.18 6019
3720.75 6089
3721.33 6516
3721.90 6199
3722.48 6385
3723.05 6209
3723.63 6205
3724.20 6171
3724.78 6371
3725.36 6087
3725.93 5984
3726.51 6133
3727.08 5985
3727.66 5914
3728.23 6159
3728.81 6081
3729.39 6214
3729.96 5907
3730.54 5817
3731.11 5942
3731.69 6508
3732.27 6797
3732.84 7024
3733.42 7339
3734.00 7600
3734.57 7696
3735.15 8199
3735.72 8462
3736.30 8489
3736.88 8954
3737.45 9466
3738.03 9214
3738.61 9466
3739.18 9133
3739.76 9101
3740.34 8854
3740.92 8432
3741.49 8301
3742.07 7997
3742.65 7378
3743.22 6955
3743.80 6862
3744.38 6810
3744.95 6827
3745.53 6680
3746.11 6531
3746.69 6590
3747.26 6901
3747.84 6865
3748.42 6897
3749.00 6696
3749.57 6977
3750.15 6863
3750.73 6837
3751.31 7008
3751.88 7116
3752.46 6826
3753.04 6833
3753.62 6676
3754.19 6677
3754.77 6581
3755.35 6617
3755.93 6515
3756.51 6443
3757.08 6517
3757.66 6421
3758.24 6519
3758.82 6916
3759.40 6918
3759.98 7049
3760.55 7234
3761.13 7688
3761.71 7954
3762.29 8078
3762.87 8401
3763.45 8571
3764.03 8519
3764.60 8653
3765.18 8343
3765.76 8101
3766.34 7922
3766.92 7832
3767.50 7597
3768.08 7368
3768.66 7136
3769.24 7079
3769.81 6836
3770.39 6693
3770.97 6374
3771.55 6187
3772.13 6195
3772.71 6072
3773.29 6316
3773.87 6484
3774.45 6447
3775.03 6288
3775.61 6416
3776.19 6584
3776.77 6629
3777.35 6982
3777.93 6967
3778.51 6699
3779.09 6822
3779.67 6560
3780.25 6536
3780.83 6347
3781.41 6422
3781.99 6485
3782.57 6336
3783.15 6298
3783.73 6164
3784.31 5878
3784.89 5928
3785.47 5796
3786.05 5804
3786.63 5984
3787.21 5736
3787.79 5838
3788.37 6095
3788.95 5873
3789.53 5836
3790.11 6000
3790.69 5995
3791.27 6059
3791.85 6038
3792.43 6137
3793.01 6241
3793.59 6051
3794.18 5826
3794.76 6144
3795.34 6447
3795.92 6077
3796.50 5982
3797.08 6329
3797.66 6488
3798.24 6167
3798.83 6046
3799.41 5978
3799.99 6286
3800.57 6325
3801.15 6049
3801.73 6296
3802.31 6185
3802.90 6160
3803.48 6065
3804.06 5956
3804.64 6502
3805.22 6450
3805.80 6316
3806.39 6361
3806.97 6623
3807.55 6758
3808.13 6763
3808.71 6711
3809.30 6517
3809.88 6592
3810.46 6548
3811.04 6553
3811.63 6817
3812.21 6664
3812.79 6538
3813.37 6599
3813.95 6784
3814.54 6542
3815.12 6434
3815.70 6741
3816.29 7203
3816.87 6914
3817.45 6863
3818.03 7037
3818.62 7087
3819.20 7006
3819.78 7045
3820.36 6850
3820.95 6797
3821.53 6958
3822.11 6870
3822.70 6644
3823.28 6374
3823.86 6539
3824.45 6146
3825.03 6093
3825.61 6283
3826.20 6237
3826.78 6047
3827.36 6052
3827.95 5865
3828.53 5663
3829.11 5625
3829.70 5710
3830.28 6153
3830.87 5939
3831.45 5841
3832.03 6027
3832.62 5755
3833.20 6239
3833.79 6292
3834.37 5905
3834.95 6221
3835.54 6476
3836.12 6522
3836.71 6373
3837.29 6398
3837.87 6467
3838.46 6136
3839.04 6228
3839.63 6340
3840.21 6165
3840.80 6169
3841.38 6259
3841.97 6074
3842.55 6125
3843.13 6073
3843.72 5975
3844.30 5957
3844.89 5957
3845.47 6089
3846.06 5944
3846.64 5943
3847.23 5832
3847.81 5797
3848.40 5958
3848.98 5814
3849.57 5771
3850.15 5788
3850.74 5849
3851.33 6066
3851.91 5954
3852.50 6070
3853.08 5964
3853.67 6034
3854.25 6102
3854.84 5924
3855.42 6200
3856.01 6404
3856.60 6307
3857.18 6525
3857.77 6399
3858.35 6236
3858.94 6735
3859.52 7107
3860.11 7303
3860.70 7699
3861.28 8545
3861.87 9450
3862.45 10214
3863.04 10821
3863.63 12059
3864.21 13347
3864.80 14359
3865.39 14863
3865.97 15761
3866.56 15690
3867.15 15664
3867.73 15874
3868.32 15331
3868.91 14463
3869.49 13243
3870.08 12160
3870.67 11274
3871.25 10557
3871.84 9806
3872.43 8959
3873.01 8054
3873.60 7556
3874.19 7116
3874.77 6922
3875.36 7086
3875.95 7020
3876.54 6755
3877.12 6639
3877.71 6850
3878.30 6739
3878.89 6957
3879.47 6830
3880.06 6578
3880.65 6519
3881.24 6436
3881.82 6386
3882.41 6605
3883.00 6424
3883.59 6125
3884.17 5947
3884.76 6057
3885.35 6026
3885.94 6105
3886.53 6134
3887.11 6013
3887.70 5936
3888.29 6037
3888.88 5917
3889.47 6104
3890.05 6172
3890.64 6272
3891.23 6500
3891.82 6605
3892.41 6759
3893.00 6797
3893.59 6928
3894.17 7356
3894.76 7250
3895.35 7447
3895.94 7727
3896.53 7874
3897.12 7841
3897.71 7797
3898.30 7754
3898.88 7904
3899.47 8203
3900.06 8089
3900.65 8327
3901.24 8327
3901.83 8245
3902.42 8193
3903.01 8095
3903.60 7867
3904.19 7494
3904.78 7523
3905.37 7391
3905.95 7238
3906.54 6865
3907.13 6853
3907.72 6726
3908.31 6270
3908.90 6029
3909.49 6203
3910.08 5925
3910.67 5904
3911.26 5999
3911.85 5921
3912.44 5849
3913.03 5678
3913.62 5815
3914.21 5666
3914.80 5492
3915.39 5636
3915.98 5330
3916.57 5333
3917.16 5458
3917.75 5326
3918.34 5313
3918.93 5311
3919.52 5129
3920.12 5465
3920.71 5266
3921.30 5435
3921.89 5287
3922.48 5275
3923.07 5406
3923.66 5503
3924.25 5224
3924.84 5683
3925.43 5716
3926.02 5733
3926.61 5696
3927.20 5578
3927.80 5505
3928.39 5390
3928.98 5477
3929.57 5485
3930.16 5434
3930.75 5349
3931.34 5423
3931.94 5477
3932.53 5576
3933.12 5693
3933.71 5545
3934.30 5388
3934.89 5588
3935.48 5544
3936.08 5398
3936.67 5596
3937.26 5691
3937.85 5339
3938.44 5388
3939.04 5709
3939.63 5741
3940.22 5436
3940.81 5426
3941.40 5459
3942.00 5494
3942.59 5576
3943.18 5498
3943.77 5739
3944.37 5562
3944.96 5676
3945.55 5591
3946.14 5657
3946.74 5700
3947.33 5676
3947.92 5619
3948.51 5489
3949.11 5450
3949.70 5670
3950.29 5540
3950.88 5329
3951.48 5449
3952.07 5362
3952.66 5319
3953.26 5226
3953.85 5157
3954.44 5059
3955.04 5176
3955.63 5176
3956.22 5349
3956.82 5351
3957.41 5337
3958.00 5438
3958.60 5444
3959.19 5306
3959.78 5158
3960.38 5715
3960.97 5401
3961.56 5137
3962.16 5142
3962.75 5164
3963.34 5303
3963.94 5385
3964.53 5450
3965.13 5516
3965.72 5471
3966.31 5744
3966.91 5824
3967.50 5707
3968.10 6338
3968.69 6427
3969.28 6456
3969.88 6814
3970.47 6997
3971.07 6862
3971.66 7076
3972.26 7163
3972.85 7097
3973.45 6885
3974.04 6531
3974.63 6590
3975.23 6460
3975.82 6146
3976.42 5818
3977.01 5711
3977.61 5614
3978.20 5499
3978.80 5223
3979.39 5308
3979.99 5330
3980.58 5364
3981.18 5490
3981.77 5390
3982.37 5633
3982.96 5509
3983.56 5475
3984.15 5751
3984.75 5711
3985.35 5622
3985.94 5648
3986.54 5677
3987.13 5705
3987.73 5727
3988.32 5494
3988.92 5444
3989.51 5561
3990.11 5490
3990.71 5340
3991.30 5482
3991.90 5475
3992.49 5276
3993.09 5400
3993.69 5389
3994.28 5530
3994.88 5644
3995.47 5674
3996.07 5474
3996.67 5780
3997.26 5798
3997.86 5864
3998.46 5955
3999.05 6155
3999.65 5895
4000.25 5909
4000.84 5968
4001.44 6019
4002.04 6078
4002.63 6309
4003.23 6277
4003.83 6134
4004.42 6156
4005.02 6287
4005.62 6173
4006.21 6107
4006.81 6370
4007.41 6337
4008.01 6142
4008.60 6385
4009.20 6189
4009.80 6310
4010.39 6443
4010.99 6445
4011.59 6618
4012.19 6265
4012.78 6298
4013.38 6458
4013.98 6728
4014.58 6494
4015.17 6440
4015.77 6804
4016.37 6911
4016.97 6996
4017.57 7158
4018.16 7630
4018.76 7862
4019.36 8204
4019.96 8528
4020.56 8692
4021.15 8999
4021.75 9299
4022.35 8924
4022.95 8579
4023.55 8685
4024.14 8662
4024.74 8026
4025.34 7780
4025.94 7216
4026.54 6990
4027.14 6411
4027.74 6132
4028.33 6457
4028.93 6306
4029.53 6329
4030.13 6205
4030.73 6027
4031.33 6226
4031.93 6195
4032.53 6113
4033.12 6463
4033.72 6619
4034.32 6599
4034.92 6454
4035.52 6392
4036.12 6547
4036.72 6208
4037.32 6053
4037.92 6271
4038.52 6059
4039.12 6038
4039.72 5893
4040.32 5990
4040.92 5930
4041.52 5941
4042.12 5897
4042.71 5578
4043.31 5473
4043.91 5764
4044.51 5872
4045.11 5575
4045.71 5569
4046.31 5785
4046.91 5794
4047.51 5674
4048.11 5739
4048.71 5750
4049.31 6076
4049.91 5916
4050.52 5741
4051.12 5772
4051.72 5836
4052.32 5850
4052.92 6030
4053.52 5896
4054.12 5937
4054.72 5891
4055.32 5644
4055.92 5775
4056.52 5762
4057.12 5829
4057.72 6038
4058.32 5834
4058.92 5663
4059.52 5886
4060.13 5635
4060.73 5686
4061.33 5723
4061.93 5448
4062.53 5471
4063.13 5588
4063.73 5454
4064.33 5441
4064.94 5529
4065.54 5297
4066.14 5149
4066.74 5087
4067.34 5331
4067.94 5257
4068.54 5173
4069.15 5315
4069.75 5028
4070.35 5097
4070.95 5218
4071.55 5106
4072.16 5352
4072.76 5194
4073.36 5261
4073.96 5290
4074.56 5307
4075.17 5323
4075.77 5501
4076.37 5341
4076.97 5213
4077.57 5527
4078.18 5455
4078.78 5448
4079.38 5520
4079.98 5735
4080.59 5564
4081.19 5551
4081.79 5295
4082.39 5224
4083.00 5497
4083.60 5502
4084.20 5428
4084.81 5609
4085.41 5435
4086.01 5294
4086.61 5640
4087.22 5483
4087.82 5610
4088.42 5473
4089.03 5465
4089.63 5563
4090.23 5619
4090.84 5830
4091.44 5980
4092.04 5929
4092.65 5891
4093.25 5910
4093.85 6284
4094.46 6761
4095.06 7127
4095.66 7497
4096.27 7794
4096.87 8022
4097.48 8829
4098.08 9795
4098.68 9955
4099.29 9978
4099.89 10218
4100.49 10624
4101.10 10134
4101.70 10044
4102.31 9847
4102.91 9199
4103.52 8444
4104.12 7802
4104.72 7109
4105.33 6708
4105.93 6413
4106.54 6070
4107.14 5866
4107.75 5522
4108.35 5466
4108.96 5351
4109.56 5497
4110.16 5392
4110.77 5503
4111.37 5657
4111.98 5592
4112.58 5679
4113.19 5694
4113.79 5746
4114.40 5781
4115.00 6029
4115.61 5890
4116.21 5862
4116.82 5822
4117.42 5735
4118.03 5646
4118.64 5488
4119.24 5643
4119.85 5475
4120.45 5260
4121.06 5401
4121.66 5525
4122.27 5411
4122.87 5289
4123.48 5476
4124.09 5492
4124.69 5451
4125.30 5713
4125.90 5567
4126.51 5742
4127.11 5727
4127.72 5897
4128.33 5849
4128.93 5716
4129.54 5787
4130.14 5838
4130.75 5705
4131.36 5724
4131.96 5575
4132.57 5558
4133.18 5496
4133.78 5610
4134.39 5626
4135.00 5617
4135.60 5744
4136.21 5764
4136.82 5762
4137.42 5757
4138.03 6000
4138.64 5578
4139.24 6021
4139.85 6067
4140.46 6069
4141.06 5974
4141.67 5875
4142.28 5917
4142.88 6063
4143.49 6196
4144.10 6181
4144.71 6094
4145.31 6168
4145.92 6352
4146.53 6316
4147.14 6124
4147.74 6189
4148.35 6095
4148.96 6247
4149.57 6088
4150.17 5957
4150.78 5849
4151.39 5679
4152.00 5254
4152.60 5207
4153.21 5254
4153.82 4975
4154.43 5105
4155.04 5207
4155.64 5158
4156.25 4924
4156.86 4892
4157.47 4976
4158.08 4980
4158.69 5013
4159.29 5036
4159.90 4791
4160.51 4874
4161.12 4944
4161.73 4879
4162.34 4795
4162.94 4788
4163.55 4999
4164.16 4789
4164.77 4710
4165.38 4827
4165.99 4915
4166.60 4830
4167.21 4957
4167.81 4778
4168.42 5041
4169.03 5175
4169.64 5249
4170.25 5120
4170.86 5208
4171.47 5268
4172.08 5513
4172.69 5368
4173.30 5250
4173.91 5331
4174.52 5090
4175.13 5259
4175.74 5381
4176.34 5196
4176.95 5105
4177.56 4981
4178.17 5374
4178.78 5111
4179.39 4860
4180.00 4996
4180.61 4993
4181.22 5128
4181.83 5286
4182.44 5012
4183.05 4897
4183.66 5137
4184.27 5102
4184.88 5126
4185.49 5182
4186.10 5314
4186.71 5123
4187.32 5113
4187.93 5108
4188.55 5071
4189.16 5075
4189.77 4988
4190.38 5060
4190.99 5089
4191.60 5043
4192.21 4907
4192.82 5255
4193.43 5362
4194.04 5243
4194.65 4927
4195.26 5097
4195.87 5253
4196.49 5233
4197.10 5403
4197.71 5588
4198.32 5587
4198.93 5785
4199.54 5975
4200.15 5889
4200.76 5895
4201.38 5971
4201.99 6053
4202.60 5838
4203.21 5835
4203.82 5823
4204.43 5707
4205.04 5381
4205.66 5396
4206.27 5535
4206.88 5374
4207.49 5381
4208.10 5334
4208.72 5387
4209.33 5316
4209.94 5238
4210.55 5479
4211.16 5241
4211.78 5228
4212.39 5344
4213.00 5221
4213.61 5199
4214.22 5515
4214.84 5358
4215.45 5288
4216.06 5357
4216.67 5316
4217.29 5618
4217.90 5826
4218.51 5812
4219.13 6021
4219.74 5916
4220.35 5926
4220.96 6262
4221.58 6340
4222.19 6900
4222.80 7034
4223.42 7389
4224.03 7698
4224.64 7882
4225.25 8312
4225.87 8948
4226.48 9031
4227.09 9416
4227.71 9517
4228.32 9731
4228.93 10013
4229.55 10000
4230.16 9658
4230.77 9465
4231.39 9562
4232.00 9159
4232.62 8981
4233.23 8645
4233.84 8389
4234.46 8774
4235.07 8315
4235.68 8129
4236.30 8309
4236.91 8234
4237.53 8135
4238.14 7855
4238.75 7603
4239.37 7083
4239.98 7300
4240.60 7325
4241.21 6899
4241.83 6828
4242.44 6606
4243.05 6457
4243.67 5983
4244.28 5880
4244.90 5709
4245.51 5508
4246.13 5734
4246.74 5673
4247.36 5635
4247.97 5566
4248.59 5490
4249.20 5474
4249.82 5346
4250.43 5472
4251.05 5472
4251.66 5647
4252.28 5526
4252.89 5552
4253.51 5505
4254.12 5628
4254.74 5404
4255.35 5387
4255.97 5618
4256.58 5615
4257.20 5478
4257.81 5337
4258.43 5421
4259.05 5450
4259.66 5563
4260.28 5601
4260.89 5793
4261.51 5562
4262.12 5514
4262.74 5520
4263.36 5567
4263.97 5734
4264.59 5505
4265.20 5676
4265.82 5706
4266.44 5522
4267.05 5581
4267.67 5695
4268.28 5859
4268.90 5774
4269.52 5774
4270.13 5622
4270.75 5779
4271.37 5764
4271.98 5880
4272.60 5964
4273.22 6013
4273.83 5915
4274.45 5727
4275.07 5576
4275.68 5528
4276.30 5464
4276.92 5691
4277.53 5596
4278.15 5384
4278.77 5366
4279.38 5223
4280.00 5219
4280.62 5305
4281.24 5271
4281.85 5075
4282.47 5156
4283.09 5136
4283.70 5199
4284.32 5166
4284.94 4876
4285.56 4924
4286.17 5013
4286.79 5145
4287.41 5184
4288.03 5221
4288.65 5266
4289.26 5190
4289.88 5258
4290.50 5372
4291.12 5538
4291.73 5380
4292.35 5348
4292.97 5410
4293.59 5476
4294.21 5336
4294.83 5281
4295.44 5580
4296.06 5507
4296.68 5254
4297.30 5142
4297.92 5232
4298.54 5407
4299.15 5238
4299.77 4942
4300.39 5307
4301.01 5497
4301.63 5303
4302.25 5427
4302.87 5203
4303.48 5128
4304.10 5169
4304.72 5294
4305.34 5219
4305.96 5206
4306.58 5399
4307.20 5502
4307.82 5163
4308.44 5113
4309.06 5162
4309.67 5575
4310.29 5797
4310.91 5730
4311.53 5671
4312.15 5924
4312.77 6033
4313.39 6281
4314.01 6345
4314.63 6419
4315.25 6819
4315.87 6544
4316.49 6578
4317.11 6469
4317.73 6374
4318.35 6084
4318.97 6111
4319.59 5722
4320.21 5575
4320.83 5316
4321.45 5272
4322.07 5173
4322.69 5198
4323.31 5130
4323.93 5104
4324.55 5168
4325.17 5164
4325.79 5125
4326.41 5023
4327.03 5006
4327.65 5131
4328.27 5231
4328.89 5257
4329.51 5370
4330.13 5217
4330.76 5203
4331.38 5333
4332.00 5305
4332.62 5442
4333.24 5018
4333.86 5088
4334.48 5232
4335.10 4966
4335.72 5100
4336.34 5002
4336.97 5002
4337.59 5085
4338.21 4949
4338.83 4996
4339.45 4946
4340.07 4867
4340.69 5035
4341.31 4880
4341.94 4952
4342.56 5006
4343.18 5319
4343.80 5229
4344.42 5105
4345.04 5199
4345.67 5289
4346.29 5496
4346.91 5924
4347.53 6089
4348.15 5966
4348.78 6178
4349.40 6284
4350.02 6505
4350.64 6609
4351.26 6673
4351.89 6613
4352.51 6691
4353.13 6514
4353.75 6234
4354.38 5817
4355.00 6036
4355.62 5693
4356.24 5464
4356.87 5284
4357.49 5218
4358.11 5301
4358.74 5027
4359.36 4996
4359.98 4886
4360.60 5016
4361.23 5066
4361.85 4849
4362.47 5233
4363.10 5275
4363.72 4919
4364.34 4878
4364.97 4971
4365.59 4994
4366.21 4980
4366.83 5029
4367.46 4946
4368.08 5069
4368.71 5008
4369.33 4870
4369.95 4882
4370.58 5042
4371.20 4775
4371.82 5110
4372.45 5222
4373.07 5135
4373.69 4923
4374.32 4774
4374.94 4911
4375.57 4963
4376.19 4876
4376.81 4648
4377.44 4748
4378.06 4794
4378.69 4853
4379.31 5006
4379.94 5098
4380.56 5044
4381.18 5025
4381.81 4979
4382.43 4845
4383.06 5106
4383.68 5245
4384.31 5188
4384.93 5169
4385.56 5130
4386.18 5298
4386.81 5410
4387.43 5527
4388.05 5713
4388.68 5581
4389.30 5843
4389.93 6066
4390.55 6030
4391.18 6172
4391.81 6401
4392.43 6825
4393.06 7201
4393.68 7192
4394.31 7445
4394.93 7554
4395.56 7479
4396.18 7314
4396.81 7500
4397.43 7600
4398.06 7355
4398.68 7302
4399.31 7306
4399.94 7458
4400.56 7466
4401.19 7336
4401.81 7507
4402.44 7569
4403.06 7817
4403.69 7488
4404.32 7794
4404.94 7664
4405.57 7655
4406.20 7310
4406.82 7080
4407.45 7099
4408.07 7204
4408.70 7041
4409.33 6828
4409.95 6767
4410.58 6725
4411.21 7022
4411.83 6477
4412.46 6456
4413.09 6733
4413.71 6722
4414.34 6569
4414.97 6447
4415.59 6382
4416.22 6114
4416.85 6242
4417.47 6056
4418.10 6138
4418.73 6068
4419.35 6105
4419.98 6106
4420.61 5931
4421.24 5960
4421.86 5760
4422.49 5602
4423.12 5716
4423.75 5680
4424.37 5562
4425.00 5587
4425.63 5456
4426.26 5448
4426.88 5409
4427.51 5303
4428.14 5333
4428.77 5325
4429.39 5259
4430.02 5123
4430.65 5229
4431.28 4897
4431.91 4838
4432.53 4763
4433.16 4801
4433.79 4817
4434.42 4923
4435.05 4920
4435.67 4728
4436.30 4906
4436.93 4805
4437.56 4907
4438.19 4770
4438.82 4857
4439.44 4841
4440.07 4714
4440.70 4739
4441.33 4606
4441.96 4655
4442.59 4749
4443.22 4613
4443.85 4692
4444.47 4824
4445.10 4833
4445.73 4702
4446.36 4558
4446.99 4495
4447.62 4565
4448.25 4529
4448.88 4405
4449.51 4530
4450.14 4313
4450.77 4307
4451.39 4658
4452.02 4337
4452.65 4638
4453.28 4573
4453.91 4358
4454.54 4610
4455.17 4699
4455.80 4709
4456.43 4594
4457.06 4635
4457.69 4408
4458.32 4594
4458.95 4816
4459.58 4701
4460.21 4872
4460.84 4802
4461.47 4660
4462.10 4729
4462.73 4639
4463.36 4584
4463.99 4640
4464.62 4365
4465.25 4186
4465.88 4426
4466.51 4374
4467.14 4446
4467.77 4378
4468.40 4356
4469.03 4330
4469.67 4479
4470.30 4428
4470.93 4409
4471.56 4356
4472.19 4252
4472.82 4098
4473.45 4228
4474.08 4269
4474.71 4109
4475.34 4223
4475.97 4065
4476.61 4191
4477.24 4268
4477.87 4320
4478.50 4332
4479.13 4289
4479.76 4412
4480.39 4336
4481.02 4258
4481.66 4355
4482.29 4290
4482.92 4237
4483.55 4371
4484.18 4622
4484.81 4674
4485.45 4557
4486.08 4568
4486.71 4608
4487.34 4749
4487.97 4645
4488.61 4449
4489.24 4561
4489.87 4763
4490.50 4507
4491.13 4420
4491.77 4470
4492.40 4674
4493.03 4630
4493.66 4492
4494.30 4591
4494.93 4763
4495.56 4769
4496.19 4725
4496.83 4808
4497.46 4635
4498.09 4560
4498.72 4600
4499.36 4437
4499.99 4431
4500.62 4530
4501.25 4439
4501.89 4746
4502.52 4619
4503.15 4697
4503.79 4710
4504.42 4777
4505.05 5105
4505.69 5232
4506.32 5100
4506.95 5479
4507.59 5375
4508.22 5442
4508.85 5574
4509.49 5529
4510.12 5361
4510.75 5303
4511.39 5117
4512.02 5070
4512.65 4971
4513.29 4980
4513.92 4861
4514.56 5068
4515.19 4931
4515.82 4903
4516.46 4973
4517.09 4926
4517.73 4862
4518.36 5000
4518.99 4787
4519.63 5164
4520.26 5173
4520.90 4992
4521.53 4996
4522.16 5259
4522.80 5048
4523.43 5055
4524.07 4966
4524.70 4793
4525.34 4978
4525.97 4890
4526.61 4898
4527.24 4973
4527.88 5057
4528.51 4906
4529.15 5209
4529.78 5513
4530.42 5772
4531.05 6207
4531.69 6715
4532.32 7556
4532.96 8420
4533.59 9575
4534.23 10232
4534.86 10937
4535.50 11736
4536.13 12669
4536.77 13271
4537.40 13240
4538.04 12550
4538.67 12122
4539.31 11404
4539.94 10482
4540.58 9571
4541.22 8769
4541.85 7945
4542.49 7198
4543.12 6440
4543.76 5936
4544.40 5475
4545.03 5191
4545.67 5022
4546.30 4848
4546.94 4690
4547.58 4719
4548.21 4862
4548.85 4655
4549.48 4530
4550.12 4691
4550.76 4629
4551.39 4557
4552.03 4465
4552.67 4394
4553.30 4474
4553.94 4588
4554.58 4574
4555.21 4690
4555.85 4543
4556.49 4598
4557.12 4872
4557.76 4946
4558.40 5043
4559.03 5129
4559.67 4807
4560.31 4862
4560.94 5055
4561.58 5068
4562.22 5220
4562.86 5354
4563.49 4950
4564.13 4840
4564.77 5025
4565.41 5076
4566.04 5216
4566.68 4983
4567.32 4898
4567.96 4946
4568.59 5102
4569.23 5420
4569.87 5307
4570.51 5403
4571.14 5338
4571.78 5301
4572.42 5295
4573.06 5540
4573.70 5613
4574.33 5433
4574.97 5413
4575.61 5396
4576.25 5432
4576.89 5383
4577.52 5353
4578.16 4995
4578.80 4672
4579.44 4817
4580.08 4751
4580.72 4624
4581.35 4584
4581.99 4574
4582.63 4574
4583.27 4634
4583.91 4476
4584.55 4612
4585.19 4576
4585.83 4513
4586.46 4461
4587.10 4594
4587.74 4332
4588.38 4237
4589.02 4246
4589.66 4410
4590.30 4524
4590.94 4368
4591.58 4548
4592.22 4426
4592.85 4299
4593.49 4449
4594.13 4376
4594.77 4444
4595.41 4378
4596.05 4220
4596.69 4261
4597.33 4127
4597.97 4197
4598.61 4098
4599.25 4074
4599.89 4253
4600.53 4076
4601.17 4105
4601.81 4124
4602.45 4235
4603.09 4160
4603.73 4195
4604.37 4049
4605.01 3978
4605.65 4207
4606.29 4133
4606.93 4071
4607.57 4182
4608.21 4403
4608.85 4493
4609.49 4560
4610.13 4538
4610.77 4481
4611.41 4558
4612.05 4461
4612.70 4482
4613.34 4526
4613.98 4538
4614.62 4621
4615.26 4463
4615.90 4479
4616.54 4314
4617.18 4491
4617.82 4538
4618.46 4274
4619.10 4235
4619.75 4282
4620.39 4166
4621.03 3984
4621.67 3920
4622.31 4144
4622.95 4113
4623.59 4113
4624.24 4306
4624.88 4125
4625.52 3975
4626.16 4026
4626.80 4211
4627.44 4134
4628.09 4040
4628.73 4252
4629.37 4083
4630.01 3999
4630.65 3888
4631.29 3952
4631.94 4125
4632.58 4041
4633.22 4045
4633.86 4066
4634.51 4006
4635.15 4009
4635.79 4163
4636.43 3972
4637.07 4069
4637.72 4203
4638.36 4239
4639.00 4297
4639.64 4315
4640.29 4398
4640.93 4336
4641.57 4573
4642.21 4533
4642.86 4661
4643.50 4650
4644.14 4725
4644.79 4625
4645.43 4383
4646.07 4369
4646.72 4201
4647.36 4213
4648.00 4179
4648.64 4085
4649.29 4281
4649.93 4195
4650.57 4013
4651.22 4056
4651.86 4134
4652.50 4157
4653.15 4173
4653.79 4288
4654.44 4268
4655.08 4167
4655.72 4387
4656.37 4642
4657.01 4351
4657.65 4486
4658.30 4620
4658.94 4430
4659.59 4385
4660.23 4295
4660.87 4209
4661.52 4160
4662.16 4109
4662.81 4107
4663.45 4026
4664.09 3868
4664.74 4008
4665.38 3889
4666.03 3788
4666.67 3745
4667.32 3739
4667.96 3710
4668.61 3710
4669.25 3871
4669.89 3620
4670.54 3653
4671.18 3842
4671.83 3848
4672.47 3923
4673.12 3919
4673.76 3872
4674.41 3895
4675.05 3864
4675.70 3833
4676.34 3686
4676.99 3936
4677.63 4011
4678.28 3945
4678.92 3823
4679.57 3885
4680.22 3955
4680.86 3943
4681.51 3789
4682.15 3709
4682.80 3738
4683.44 3777
4684.09 3798
4684.73 3887
4685.38 4031
4686.03 3875
4686.67 3887
4687.32 3939
4687.96 3938
4688.61 3857
4689.25 3937
4689.90 3850
4690.55 4091
4691.19 4034
4691.84 3663
4692.49 3588
4693.13 3706
4693.78 3782
4694.42 3912
4695.07 3717
4695.72 3734
4696.36 3659
4697.01 3602
4697.66 3640
4698.30 3647
4698.95 3790
4699.60 3898
4700.24 3629
4700.89 3840
4701.54 3928
4702.18 4093
4702.83 4164
4703.48 4005
4704.12 3830
4704.77 3862
4705.42 3968
4706.07 4005
4706.71 3955
4707.36 3906
4708.01 3798
4708.66 3602
4709.30 3984
4709.95 3708
4710.60 3835
4711.24 3828
4711.89 3921
4712.54 4025
4713.19 4043
4713.84 3854
4714.48 3872
4715.13 3874
4715.78 3889
4716.43 3917
4717.07 3926
4717.72 3831
4718.37 3783
4719.02 3906
4719.67 4006
4720.31 3853
4720.96 3841
4721.61 3899
4722.26 3971
4722.91 4180
4723.56 4039
4724.20 4055
4724.85 4174
4725.50 3971
4726.15 4119
4726.80 4294
4727.45 4337
4728.10 4416
4728.74 4310
4729.39 4269
4730.04 4261
4730.69 4133
4731.34 4312
4731.99 4262
4732.64 4102
4733.29 3924
4733.94 3947
4734.58 4090
4735.23 3930
4735.88 3921
4736.53 4023
4737.18 3930
4737.83 3645
4738.48 3742
4739.13 3693
4739.78 3686
4740.43 3723
4741.08 3856
4741.73 4007
4742.38 4094
4743.03 4045
4743.68 3958
4744.33 4000
4744.98 4108
4745.63 4254
4746.28 4107
4746.93 4250
4747.58 4047
4748.23 4041
4748.88 4007
4749.53 3900
4750.18 3938
4750.83 3991
4751.48 3984
4752.13 4131
4752.78 4152
4753.43 4083
4754.08 3910
4754.73 4117
4755.38 4390
4756.03 4389
4756.68 4352
4757.33 4329
4757.98 4631
4758.63 4391
4759.28 4498
4759.93 4365
4760.59 4354
4761.24 4210
4761.89 4192
4762.54 4243
4763.19 4008
4763.84 4034
4764.49 4059
4765.14 3866
4765.79 3720
4766.45 3845
4767.10 3618
4767.75 3850
4768.40 3855
4769.05 3853
4769.70 3703
4770.35 3588
4771.01 3589
4771.66 3795
4772.31 3810
4772.96 3667
4773.61 3716
4774.26 3624
4774.92 3589
4775.57 3513
4776.22 3487
4776.87 3626
4777.52 3600
4778.18 3539
4778.83 3476
4779.48 3535
4780.13 3924
4780.79 3644
4781.44 3666
4782.09 3582
4782.74 3617
4783.40 3762
4784.05 3833
4784.70 3528
4785.35 3620
4786.01 3676
4786.66 3659
4787.31 3779
4787.96 3616
4788.62 3664
4789.27 3711
4789.92 3754
4790.58 3770
4791.23 3757
4791.88 3857
4792.53 3731
4793.19 3596
4793.84 3734
4794.49 3723
4795.15 3670
4795.80 3767
4796.45 3609
4797.11 3486
4797.76 3647
4798.41 3740
4799.07 3729
4799.72 3772
4800.37 3810
4801.03 3767
4801.68 3704
4802.34 3689
4802.99 3566
4803.64 3591
4804.30 3667
4804.95 3665
4805.61 3647
4806.26 3638
4806.91 3693
4807.57 3580
4808.22 3520
4808.88 3453
4809.53 3484
4810.18 3533
4810.84 3650
4811.49 3447
4812.15 3553
4812.80 3555
4813.46 3769
4814.11 3669
4814.77 3534
4815.42 3445
4816.07 3447
4816.73 3668
4817.38 3655
4818.04 3585
4818.69 3607
4819.35 3870
4820.00 3818
4820.66 3827
4821.31 3969
4821.97 3919
4822.62 3913
4823.28 3937
4823.93 4016
4824.59 4061
4825.24 4084
4825.90 4136
4826.56 4153
4827.21 4087
4827.87 3913
4828.52 3799
4829.18 3795
4829.83 3846
4830.49 4001
4831.14 4039
4831.80 3990
4832.46 3989
4833.11 3936
4833.77 3910
4834.42 4106
4835.08 3948
4835.74 3887
4836.39 4083
4837.05 4214
4837.70 4411
4838.36 4369
4839.02 4372
4839.67 4562
4840.33 4679
4840.99 4654
4841.64 4791
4842.30 4849
4842.96 5055
4843.61 5040
4844.27 4919
4844.92 4455
4845.58 4504
4846.24 4677
4846.90 4507
4847.55 4359
4848.21 4321
4848.87 4133
4849.52 4097
4850.18 4113
4850.84 4253
4851.49 4356
4852.15 4530
4852.81 4425
4853.47 4769
4854.12 4602
4854.78 4825
4855.44 4816
4856.09 4755
4856.75 4744
4857.41 4711
4858.07 4662
4858.72 4524
4859.38 4422
4860.04 4399
4860.70 4229
4861.36 4096
4862.01 4308
4862.67 4238
4863.33 4236
4863.99 4403
4864.64 4292
4865.30 4207
4865.96 4247
4866.62 4233
4867.28 4309
4867.94 4199
4868.59 4229
4869.25 4443
4869.91 4294
4870.57 4454
4871.23 4381
4871.89 4387
4872.54 4404
4873.20 4180
4873.86 4253
4874.52 4414
4875.18 4311
4875.84 4208
4876.50 4151
4877.16 4147
4877.81 3976
4878.47 4081
4879.13 4425
4879.79 4405
4880.45 4140
4881.11 4262
4881.77 4294
4882.43 4157
4883.09 3948
4883.75 4036
4884.41 4062
4885.06 4083
4885.72 4039
4886.38 4133
4887.04 4103
4887.70 3994
4888.36 3939
4889.02 3940
4889.68 3900
4890.34 3780
4891.00 3962
4891.66 3944
4892.32 3812
4892.98 3880
4893.64 4048
4894.30 3765
4894.96 3842
4895.62 3945
4896.28 4085
4896.94 4094
4897.60 4019
4898.26 3885
4898.92 3859
4899.58 3899
4900.24 3808
4900.90 3778
4901.56 3682
4902.22 3840
4902.88 3713
4903.54 3786
4904.21 3852
4904.87 3960
4905.53 3721
4906.19 3681
4906.85 3753
4907.51 3586
4908.17 3674
4908.83 3749
4909.49 3697
4910.15 3801
4910.81 3902
4911.48 3730
4912.14 3524
4912.80 3516
4913.46 3625
4914.12 3652
4914.78 3713
4915.44 3539
4916.11 3689
4916.77 3692
4917.43 3708
4918.09 3636
4918.75 3472
4919.41 3532
4920.07 3583
4920.74 3459
4921.40 3500
4922.06 3596
4922.72 3451
4923.38 3380
4924.05 3337
4924.71 3187
4925.37 3304
4926.03 3435
4926.69 3511
4927.36 3326
4928.02 3370
4928.68 3422
4929.34 3447
4930.01 3826
4930.67 3558
4931.33 3487
4931.99 3604
4932.66 3482
4933.32 3472
4933.98 3411
4934.64 3551
4935.31 3504
4935.97 3433
4936.63 3488
4937.30 3676
4937.96 3643
4938.62 3636
4939.28 3665
4939.95 3610
4940.61 3768
4941.27 3859
4941.94 3568
4942.60 3560
4943.26 3642
4943.93 3655
4944.59 3545
4945.25 3671
4945.92 3765
4946.58 3678
4947.24 3694
4947.91 3589
4948.57 3637
4949.23 3520
4949.90 3688
4950.56 3704
4951.23 3734
4951.89 3754
4952.55 3645
4953.22 3627
4953.88 3604
4954.55 3626
4955.21 3602
4955.87 3518
4956.54 3528
4957.20 3509
4957.87 3537
4958.53 3612
4959.20 3449
4959.86 3538
4960.52 3612
4961.19 3546
4961.85 3430
4962.52 3561
4963.18 3322
4963.85 3567
4964.51 3699
4965.18 3510
4965.84 3683
4966.51 3687
4967.17 3592
4967.84 3624
4968.50 3585
4969.17 3831
4969.83 3784
4970.50 3757
4971.16 3644
4971.83 3853
4972.49 3909
4973.16 3937
4973.82 3913
4974.49 3849
4975.15 3963
4975.82 3747
4976.48 3786
4977.15 3794
4977.82 3704
4978.48 3596
4979.15 3770
4979.81 3899
4980.48 3691
4981.14 3729
4981.81 3697
4982.48 3668
4983.14 3607
4983.81 3602
4984.47 3631
4985.14 3838
4985.81 3927
4986.47 3816
4987.14 3885
4987.81 3990
4988.47 4216
4989.14 4495
4989.80 4800
4990.47 4819
4991.14 5026
4991.80 5319
4992.47 5595
4993.14 5885
4993.80 6358
4994.47 6373
4995.14 6516
4995.80 6712
4996.47 6686
4997.14 6356
4997.80 5977
4998.47 5493
4999.14 5285
4999.81 4781
5000.47 4697
5001.14 4300
5001.81 4004
5002.47 3799
5003.14 3746
5003.81 3666
5004.48 3513
5005.14 3719
5005.81 3778
5006.48 3702
5007.15 3661
5007.81 3695
5008.48 3684
5009.15 3735
5009.82 3828
5010.49 3576
5011.15 3576
5011.82 3713
5012.49 3706
5013.16 3720
5013.83 3613
5014.49 3728
5015.16 3701
5015.83 3668
5016.50 3727
5017.17 3976
5017.83 3714
5018.50 3827
5019.17 3867
5019.84 4142
5020.51 4181
5021.18 4255
5021.84 4345
5022.51 4417
5023.18 4321
5023.85 4220
5024.52 4381
5025.19 4811
5025.86 4722
5026.53 4605
5027.19 4793
5027.86 4794
5028.53 4945
5029.20 5076
5029.87 4915
5030.54 4814
5031.21 4795
5031.88 4746
5032.55 4635
5033.22 4509
5033.89 4462
5034.56 4490
5035.23 4385
5035.89 4484
5036.56 4435
5037.23 4198
5037.90 3979
5038.57 4198
5039.24 4272
5039.91 4175
5040.58 4129
5041.25 4171
5041.92 4227
5042.59 4242
5043.26 4313
5043.93 4514
5044.60 4592
5045.27 4608
5045.94 4758
5046.61 4871
5047.28 4952
5047.95 4940
5048.62 5096
5049.29 5313
5049.96 5113
5050.63 4919
5051.31 5077
5051.98 5047
5052.65 4869
5053.32 4559
5053.99 4497
5054.66 4317
5055.33 4224
5056.00 4174
5056.67 4027
5057.34 4112
5058.01 4068
5058.68 4072
5059.35 4061
5060.03 4113
5060.70 4350
5061.37 4380
5062.04 4495
5062.71 4494
5063.38 4622
5064.05 4676
5064.72 4786
5065.40 4902
5066.07 4671
5066.74 4729
5067.41 4777
5068.08 4515
5068.75 4463
5069.43 4294
5070.10 4228
5070.77 4254
5071.44 4288
5072.11 3938
5072.79 4141
5073.46 4170
5074.13 3783
5074.80 3841
5075.47 3941
5076.15 3834
5076.82 3894
5077.49 4057
5078.16 4216
5078.83 4029
5079.51 4216
5080.18 4169
5080.85 4124
5081.52 4115
5082.20 4107
5082.87 4022
5083.54 4115
5084.22 4185
5084.89 4028
5085.56 4050
5086.23 4111
5086.91 4181
5087.58 4219
5088.25 4194
5088.93 4088
5089.60 4155
5090.27 4007
5090.94 4120
5091.62 4076
5092.29 3879
5092.96 3944
5093.64 3996
5094.31 4103
5094.98 4276
5095.66 4126
5096.33 4126
5097.00 4246
5097.68 4304
5098.35 4345
5099.03 4288
5099.70 4142
5100.37 4098
5101.05 4011
5101.72 3997
5102.39 3929
5103.07 3804
5103.74 3694
5104.42 3761
5105.09 3791
5105.77 3606
5106.44 3730
5107.11 3655
5107.79 3686
5108.46 3784
5109.14 3974
5109.81 3705
5110.49 3773
5111.16 3896
5111.83 3857
5112.51 3899
5113.18 3937
5113.86 3855
5114.53 3844
5115.21 3825
5115.88 3801
5116.56 3902
5117.23 3649
5117.91 3720
5118.58 3777
5119.26 3812
5119.93 3734
5120.61 3906
5121.28 3831
5121.96 3788
5122.63 3754
5123.31 3912
5123.98 3860
5124.66 3843
5125.33 3643
5126.01 3661
5126.69 3735
5127.36 3813
5128.04 3694
5128.71 3685
5129.39 3643
5130.06 3691
5130.74 3812
5131.42 3751
5132.09 3748
5132.77 3670
5133.44 3630
5134.12 3697
5134.79 3618
5135.47 3609
5136.15 3714
5136.82 3644
5137.50 3736
5138.18 3653
5138.85 3708
5139.53 3732
5140.20 3669
5140.88 3592
5141.56 3565
5142.23 3689
5142.91 3453
5143.59 3586
5144.26 3771
5144.94 3838
5145.62 3738
5146.29 3653
5146.97 3652
5147.65 3762
5148.33 3764
5149.00 3705
5149.68 3591
5150.36 3408
5151.03 3503
5151.71 3435
5152.39 3445
5153.06 3455
5153.74 3244
5154.42 3213
5155.10 3474
5155.77 3551
5156.45 3411
5157.13 3293
5157.81 3325
5158.48 3364
5159.16 3454
5159.84 3460
5160.52 3253
5161.20 3265
5161.87 3280
5162.55 3545
5163.23 3445
5163.91 3404
5164.58 3330
5165.26 3376
5165.94 3385
5166.62 3197
5167.30 3329
5167.98 3349
5168.65 3353
5169.33 3343
5170.01 3324
5170.69 3245
5171.37 3293
5172.05 3328
5172.72 3509
5173.40 3338
5174.08 3167
5174.76 3383
5175.44 3163
5176.12 3195
5176.80 3347
5177.48 3264
5178.15 3256
5178.83 3234
5179.51 3285
5180.19 3278
5180.87 3178
5181.55 3363
5182.23 3182
5182.91 3193
5183.59 3294
5184.27 3246
5184.95 3328
5185.63 3296
5186.30 3393
5186.98 3246
5187.66 3200
5188.34 3214
5189.02 3162
5189.70 3086
5190.38 3097
5191.06 3273
5191.74 3094
5192.42 3134
5193.10 3308
5193.78 3384
5194.46 3142
5195.14 3189
5195.82 3371
5196.50 3213
5197.18 3210
5197.86 3232
5198.54 3120
5199.22 3065
5199.90 3129
5200.58 3176
5201.26 3183
5201.94 3172
5202.62 3347
5203.31 3246
5203.99 3372
5204.67 3286
5205.35 3299
5206.03 3325
5206.71 3377
5207.39 3273
5208.07 3415
5208.75 3221
5209.43 3294
5210.11 3251
5210.79 3292
5211.48 3429
5212.16 3581
5212.84 3482
5213.52 3302
5214.20 3380
5214.88 3455
5215.56 3481
5216.24 3475
5216.93 3518
5217.61 3468
5218.29 3384
5218.97 3609
5219.65 3468
5220.33 3581
5221.02 3620
5221.70 3602
5222.38 3579
5223.06 3594
5223.74 3421
5224.42 3423
5225.11 3434
5225.79 3439
5226.47 3298
5227.15 3565
5227.83 3487
5228.52 3502
5229.20 3432
5229.88 3384
5230.56 3456
5231.25 3462
5231.93 3427
5232.61 3271
5233.29 3219
5233.98 3266
5234.66 3333
5235.34 3288
5236.02 3283
5236.71 3372
5237.39 3365
5238.07 3340
5238.76 3320
5239.44 3547
5240.12 3548
5240.80 3599
5241.49 3690
5242.17 3516
5242.85 3624
5243.54 3643
5244.22 3751
5244.90 3756
5245.59 3634
5246.27 3635
5246.95 3654
5247.64 3677
5248.32 3692
5249.00 3761
5249.69 3602
5250.37 3501
5251.05 3642
5251.74 3865
5252.42 3726
5253.11 3752
5253.79 3914
5254.47 3932
5255.16 3945
5255.84 3745
5256.53 3690
5257.21 3942
5257.89 3846
5258.58 3642
5259.26 3557
5259.95 3573
5260.63 3520
5261.32 3368
5262.00 3439
5262.68 3544
5263.37 3336
5264.05 3419
5264.74 3608
5265.42 3545
5266.11 3499
5266.79 3710
5267.48 3795
5268.16 3536
5268.85 3459
5269.53 3415
5270.22 3479
5270.90 3552
5271.59 3483
5272.27 3626
5272.96 3568
5273.64 3488
5274.33 3449
5275.01 3544
5275.70 3750
5276.38 3753
5277.07 3476
5277.75 3634
5278.44 3465
5279.12 3626
5279.81 3679
5280.49 3742
5281.18 3656
5281.87 3752
5282.55 3870
5283.24 4004
5283.92 3881
5284.61 3914
5285.30 4151
5285.98 4109
5286.67 4285
5287.35 4017
5288.04 4166
5288.73 4101
5289.41 4120
5290.10 4110
5290.78 4055
5291.47 3938
5292.16 3901
5292.84 4024
5293.53 3874
5294.22 4046
5294.90 3974
5295.59 3945
5296.28 3963
5296.96 3855
5297.65 3937
5298.34 3963
5299.02 3889
5299.71 4032
5300.40 4204
5301.08 4601
5301.77 4582
5302.46 4971
5303.14 5335
5303.83 5316
5304.52 5620
5305.21 5915
5305.89 6243
5306.58 6540
5307.27 6744
5307.96 6707
5308.64 6460
5309.33 6229
5310.02 5908
5310.71 5638
5311.39 5095
5312.08 4913
5312.77 4496
5313.46 4227
5314.14 4256
5314.83 4295
5315.52 4162
5316.21 3976
5316.89 4011
5317.58 3885
5318.27 3827
5318.96 3760
5319.65 3974
5320.34 3831
5321.02 3891
5321.71 3863
5322.40 3968
5323.09 3953
5323.78 3836
5324.47 3945
5325.15 3957
5325.84 3853
5326.53 3809
5327.22 3921
5327.91 3862
5328.60 3858
5329.29 3849
5329.97 3799
5330.66 3795
5331.35 3965
5332.04 3883
5332.73 3855
5333.42 4098
5334.11 4093
5334.80 4123
5335.49 4443
5336.18 4324
5336.87 4244
5337.55 4127
5338.24 4223
5338.93 4322
5339.62 4318
5340.31 4392
5341.00 4333
5341.69 4421
5342.38 4513
5343.07 4355
5343.76 4558
5344.45 4582
5345.14 4399
5345.83 4413
5346.52 4585
5347.21 4620
5347.90 4713
5348.59 4743
5349.28 4760
5349.97 4999
5350.66 5010
5351.35 5273
5352.04 5556
5352.73 5920
5353.42 6304
5354.11 6772
5354.80 7117
5355.49 7362
5356.18 7783
5356.87 8056
5357.56 8073
5358.25 7988
5358.94 7452
5359.64 7014
5360.33 6524
5361.02 5964
5361.71 5489
5362.40 5025
5363.09 4897
5363.78 4554
5364.47 4268
5365.16 4214
5365.85 4214
5366.55 4050
5367.24 4010
5367.93 4001
5368.62 4129
5369.31 4207
5370.00 4077
5370.69 3812
5371.38 3791
5372.08 3884
5372.77 4096
5373.46 4142
5374.15 4103
5374.84 3981
5375.53 3990
5376.23 3941
5376.92 3835
5377.61 3779
5378.30 3852
5378.99 3787
5379.69 3731
5380.38 3637
5381.07 3806
5381.76 3898
5382.45 3956
5383.15 3979
5383.84 3769
5384.53 3884
5385.22 4016
5385.92 3950
5386.61 3990
5387.30 3918
5387.99 3888
5388.69 3873
5389.38 3827
5390.07 3912
5390.76 3978
5391.46 3765
5392.15 3885
5392.84 3928
5393.54 4078
5394.23 4189
5394.92 3973
5395.61 4219
5396.31 4263
5397.00 3960
5397.69 4066
5398.39 3885
5399.08 3970
5399.77 4177
5400.47 4001
5401.16 3764
5401.85 3810
5402.55 3906
5403.24 3672
5403.93 3603
5404.63 3653
5405.32 3809
5406.02 3719
5406.71 3600
5407.40 3670
5408.10 3660
5408.79 3664
5409.48 3658
5410.18 3664
5410.87 3587
5411.57 3823
5412.26 3829
5412.95 3877
5413.65 3955
5414.34 3743
5415.04 3504
5415.73 3587
5416.43 3681
5417.12 3706
5417.82 3591
5418.51 3438
5419.20 3579
5419.90 3570
5420.59 3600
5421.29 3490
5421.98 3361
5422.68 3448
5423.37 3565
5424.07 3433
5424.76 3309
5425.46 3581
5426.15 3560
5426.85 3330
5427.54 3417
5428.24 3407
5428.93 3594
5429.63 3590
5430.32 3489
5431.02 3525
5431.71 3657
5432.41 3313
5433.10 3464
5433.80 3500
5434.50 3504
5435.19 3479
5435.89 3487
5436.58 3585
5437.28 3484
5437.97 3501
5438.67 3556
5439.37 3598
5440.06 3530
5440.76 3473
5441.45 3471
5442.15 3431
5442.85 3529
5443.54 3664
5444.24 3627
5444.93 3577
5445.63 3537
5446.33 3639
5447.02 3556
5447.72 3912
5448.42 4025
5449.11 3799
5449.81 3776
5450.51 3894
5451.20 4125
5451.90 4103
5452.60 4257
5453.29 4362
5453.99 4482
5454.69 4481
5455.38 4382
5456.08 4198
5456.78 4287
5457.47 4222
5458.17 4096
5458.87 3994
5459.57 3992
5460.26 4059
5460.96 3869
5461.66 3836
5462.35 3786
5463.05 3859
5463.75 4036
5464.45 4233
5465.14 4092
5465.84 4208
5466.54 4255
5467.24 4217
5467.93 4463
5468.63 4491
5469.33 4612
5470.03 4549
5470.73 4636
5471.42 4769
5472.12 4485
5472.82 4426
5473.52 4593
5474.22 4541
5474.91 4417
5475.61 4213
5476.31 4010
5477.01 3994
5477.71 3992
5478.40 3960
5479.10 4050
5479.80 4010
5480.50 4057
5481.20 4052
5481.90 4168
5482.60 4002
5483.29 4149
5483.99 4293
5484.69 4359
5485.39 4602
5486.09 4542
5486.79 4505
5487.49 4345
5488.19 4395
5488.89 4428
5489.58 4429
5490.28 4397
5490.98 4291
5491.68 4233
5492.38 4287
5493.08 4227
5493.78 4312
5494.48 4195
5495.18 4362
5495.88 4459
5496.58 4492
5497.28 4244
5497.98 4408
5498.68 4474
5499.38 4552
5500.08 4796
5500.78 4694
5501.48 4767
5502.18 5030
5502.88 5018
5503.58 5200
5504.28 5362
5504.98 5543
5505.68 5708
5506.38 5972
5507.08 6061
5507.78 5705
5508.48 5678
5509.18 5589
5509.88 5405
5510.58 5422
5511.28 5235
5511.98 5084
5512.68 5150
5513.38 5116
5514.08 5077
5514.78 5319
5515.48 5650
5516.18 5611
5516.88 5738
5517.58 5753
5518.28 6060
5518.99 5956
5519.69 6239
5520.39 6230
5521.09 6045
5521.79 6005
5522.49 6000
5523.19 5860
5523.89 5635
5524.59 5354
5525.30 5331
5526.00 5260
5526.70 5169
5527.40 5123
5528.10 5075
5528.80 4912
5529.50 4864
5530.21 4606
5530.91 4479
5531.61 4589
5532.31 4528
5533.01 4379
5533.72 4308
5534.42 4314
5535.12 4261
5535.82 4167
5536.52 4209
5537.23 4177
5537.93 4332
5538.63 4424
5539.33 4568
5540.03 4687
5540.74 4613
5541.44 4727
5542.14 4801
5542.84 4753
5543.55 4467
5544.25 4318
5544.95 4203
5545.65 4224
5546.36 4146
5547.06 4214
5547.76 4043
5548.47 4126
5549.17 4060
5549.87 4081
5550.57 4123
5551.28 4074
5551.98 4164
5552.68 4135
5553.39 4216
5554.09 4336
5554.79 4254
5555.50 4303
5556.20 4174
5556.90 4241
5557.61 4092
5558.31 4084
5559.01 4256
5559.72 4111
5560.42 4005
5561.12 3879
5561.83 3807
5562.53 3758
5563.23 3946
5563.94 3722
5564.64 3840
5565.35 3761
5566.05 3720
5566.75 3791
5567.46 3831
5568.16 4002
5568.87 3829
5569.57 3945
5570.27 3927
5570.98 3638
5571.68 3543
5572.39 3802
5573.09 3891
5573.80 3707
5574.50 3812
5575.21 3802
5575.91 3739
5576.61 3768
5577.32 3710
5578.02 3647
5578.73 3611
5579.43 3608
5580.14 3754
5580.84 3989
5581.55 3847
5582.25 3686
5582.96 3825
5583.66 3977
5584.37 3872
5585.07 3652
5585.78 3818
5586.48 3715
5587.19 3730
5587.89 3504
5588.60 3504
5589.30 3472
5590.01 3478
5590.72 3630
5591.42 3496
5592.13 3524
5592.83 3480
5593.54 3679
5594.24 3447
5594.95 3409
5595.66 3418
5596.36 3565
5597.07 3483
5597.77 3367
5598.48 3533
5599.18 3517
5599.89 3715
5600.60 3518
5601.30 3512
5602.01 3504
5602.72 3368
5603.42 3335
5604.13 3332
5604.83 3241
5605.54 3305
5606.25 3231
5606.95 3289
5607.66 3128
5608.37 3384
5609.07 3358
5609.78 3376
5610.49 3460
5611.19 3364
5611.90 3344
5612.61 3340
5613.31 3273
5614.02 3401
5614.73 3278
5615.44 3415
5616.14 3338
5616.85 3423
5617.56 3305
5618.26 3351
5618.97 3315
5619.68 3339
5620.39 3321
5621.09 3354
5621.80 3352
5622.51 3290
5623.22 3319
5623.92 3226
5624.63 3139
5625.34 3191
5626.05 3299
5626.75 3213
5627.46 3138
5628.17 3159
5628.88 3271
5629.59 3178
5630.29 3264
5631.00 3162
5631.71 3005
5632.42 3138
5633.13 3290
5633.83 3179
5634.54 3214
5635.25 3347
5635.96 3448
5636.67 3481
5637.38 3430
5638.08 3514
5638.79 3450
5639.50 3486
5640.21 3703
5640.92 3498
5641.63 3516
5642.34 3352
5643.05 3318
5643.75 3324
5644.46 3345
5645.17 3523
5645.88 3540
5646.59 3327
5647.30 3351
5648.01 3264
5648.72 3284
5649.43 3330
5650.14 3473
5650.85 3447
5651.55 3433
5652.26 3371
5652.97 3563
5653.68 3477
5654.39 3388
5655.10 3330
5655.81 3411
5656.52 3344
5657.23 3328
5657.94 3268
5658.65 3354
5659.36 3339
5660.07 3482
5660.78 3371
5661.49 3365
5662.20 3394
5662.91 3200
5663.62 3289
5664.33 3402
5665.04 3470
5665.75 3367
5666.46 3394
5667.17 3382
5667.88 3304
5668.59 3103
5669.30 3161
5670.01 3357
5670.72 3384
5671.43 3347
5672.14 3517
5672.85 3520
5673.57 3616
5674.28 3502
5674.99 3510
5675.70 3613
5676.41 3538
5677.12 3538
5677.83 3503
5678.54 3314
5679.25 3317
5679.96 3453
5680.68 3446
5681.39 3379
5682.10 3431
5682.81 3383
5683.52 3441
5684.23 3492
5684.94 3392
5685.65 3419
5686.37 3470
5687.08 3601
5687.79 3543
5688.50 3434
5689.21 3419
5689.92 3494
5690.64 3443
5691.35 3467
5692.06 3311
5692.77 3415
5693.48 3439
5694.20 3451
5694.91 3511
5695.62 3455
5696.33 3540
5697.04 3550
5697.76 3505
5698.47 3442
5699.18 3445
5699.89 3466
5700.61 3331
5701.32 3200
5702.03 3182
5702.74 3228
5703.46 3322
5704.17 3458
5704.88 3271
5705.59 3457
5706.31 3523
5707.02 3390
5707.73 3426
5708.45 3372
5709.16 3543
5709.87 3486
5710.58 3394
5711.30 3276
5712.01 3324
5712.72 3254
5713.44 3296
5714.15 3275
5714.86 3193
5715.58 3363
5716.29 3534
5717.00 3465
5717.72 3327
5718.43 3442
5719.14 3413
5719.86 3462
5720.57 3561
5721.28 3456
5722.00 3306
5722.71 3324
5723.43 3394
5724.14 3412
5724.85 3340
5725.57 3496
5726.28 3362
5727.00 3426
5727.71 3544
5728.42 3446
5729.14 3560
5729.85 3555
5730.57 3610
5731.28 3428
5732.00 3476
5732.71 3678
5733.42 3582
5734.14 3600
5734.85 3616
5735.57 3512
5736.28 3558
5737.00 3577
5737.71 3672
5738.43 3725
5739.14 3555
5739.86 3548
5740.57 3730
5741.29 3725
5742.00 3750
5742.72 3843
5743.43 3861
5744.15 3903
5744.86 3931
5745.58 4052
5746.29 4112
5747.01 4112
5747.72 4116
5748.44 4204
5749.15 4109
5749.87 4149
5750.58 4088
5751.30 4040
5752.02 4069
5752.73 4080
5753.45 4079
5754.16 4170
5754.88 4162
5755.59 4104
5756.31 4015
5757.03 4055
5757.74 4210
5758.46 4168
5759.17 4189
5759.89 4240
5760.61 4142
5761.32 4274
5762.04 4272
5762.76 4233
5763.47 4203
5764.19 4400
5764.90 4358
5765.62 4734
5766.34 4979
5767.05 5131
5767.77 5328
5768.49 5191
5769.20 5530
5769.92 5567
5770.64 5614
5771.35 5704
5772.07 5485
5772.79 5622
5773.51 5477
5774.22 5223
5774.94 5175
5775.66 5006
5776.37 4909
5777.09 4502
5777.81 4540
5778.53 4612
5779.24 4495
5779.96 4376
5780.68 4595
5781.39 4553
5782.11 4548
5782.83 4928
5783.55 5096
5784.26 5491
5784.98 5535
5785.70 5625
5786.42 5651
5787.14 5617
5787.85 5557
5788.57 5340
5789.29 5249
5790.01 5296
5790.73 5312
5791.44 5265
5792.16 5100
5792.88 4778
5793.60 4873
5794.32 5025
5795.03 4947
5795.75 5005
5796.47 4987
5797.19 5208
5797.91 5213
5798.63 5076
5799.35 5449
5800.06 5697
5800.78 5966
5801.50 6107
5802.22 6372
5802.94 6833
5803.66 7088
5804.38 7690
5805.10 8486
5805.81 9050
5806.53 10133
5807.25 11042
5807.97 11288
5808.69 11864
5809.41 11902
5810.13 11172
5810.85 10248
5811.57 9398
5812.29 8769
5813.01 7766
5813.73 7159
5814.45 6616
5815.17 6533
5815.88 6432
5816.60 6378
5817.32 6376
5818.04 6582
5818.76 6353
5819.48 6485
5820.20 6450
5820.92 6556
5821.64 6637
5822.36 6519
5823.08 6637
5823.80 6284
5824.52 6249
5825.24 6226
5825.96 6116
5826.68 5772
5827.40 5694
5828.12 5431
5828.84 5365
5829.57 5283
5830.29 4957
5831.01 4982
5831.73 4920
5832.45 5228
5833.17 5039
5833.89 4789
5834.61 4680
5835.33 4834
5836.05 4818
5836.77 4838
5837.49 4702
5838.21 4568
5838.94 4521
5839.66 4628
5840.38 4505
5841.10 4380
5841.82 4305
5842.54 4342
5843.26 4582
5843.98 4477
5844.70 4214
5845.43 4264
5846.15 4444
5846.87 4300
5847.59 4314
5848.31 4179
5849.03 4326
5849.76 4353
5850.48 4326
5851.20 4446
5851.92 4388
5852.64 4408
5853.36 4179
5854.09 4071
5854.81 4036
5855.53 4086
5856.25 4030
5856.97 3904
5857.70 3966
5858.42 3940
5859.14 3862
5859.86 4012
5860.59 3942
5861.31 3891
5862.03 3923
5862.75 4000
5863.48 3889
5864.20 3840
5864.92 3809
5865.64 3915
5866.37 3982
5867.09 3852
5867.81 3911
5868.54 3888
5869.26 3692
5869.98 3698
5870.70 3843
5871.43 3820
5872.15 3724
5872.87 3562
5873.60 3651
5874.32 3736
5875.04 3530
5875.77 3818
5876.49 3766
5877.21 3745
5877.94 3779
5878.66 3753
5879.38 3697
5880.11 3798
5880.83 3940
5881.55 3828
5882.28 3801
5883.00 3743
5883.73 3764
5884.45 3656
5885.17 3739
5885.90 3668
5886.62 3668
5887.34 3625
5888.07 3580
5888.79 3610
5889.52 3549
5890.24 3653
5890.97 3625
5891.69 3627
5892.41 3740
5893.14 3726
5893.86 3694
5894.59 3731
5895.31 3780
5896.04 3567
5896.76 3545
5897.49 3476
5898.21 3460
5898.93 3390
5899.66 3493
5900.38 3585
5901.11 3581
5901.83 3444
5902.56 3617
5903.28 3557
5904.01 3548
5904.73 3512
5905.46 3474
5906.18 3595
5906.91 3616
5907.64 3598
5908.36 3641
5909.09 3394
5909.81 3461
5910.54 3491
5911.26 3697
5911.99 3528
5912.71 3526
5913.44 3487
5914.16 3469
5914.89 3424
5915.62 3462
5916.34 3603
5917.07 3488
5917.79 3706
5918.52 3619
5919.25 3633
5919.97 3624
5920.70 3613
5921.42 3515
5922.15 3584
5922.88 3533
5923.60 3665
5924.33 3743
5925.05 3679
5925.78 3784
5926.51 3639
5927.23 3774
5927.96 3838
5928.69 3797
5929.41 3693
5930.14 3746
5930.87 3685
5931.59 3743
5932.32 3698
5933.05 3821
5933.77 3958
5934.50 3765
5935.23 3918
5935.95 3872
5936.68 3921
5937.41 4064
5938.14 4070
5938.86 4128
5939.59 4160
5940.32 4279
5941.04 4343
5941.77 4642
5942.50 4754
5943.23 4845
5943.95 4612
5944.68 4747
5945.41 4654
5946.14 4455
5946.87 4482
5947.59 4415
5948.32 4411
5949.05 4345
5949.78 4204
5950.50 4265
5951.23 4237
5951.96 4100
5952.69 4373
5953.42 4243
5954.14 4242
5954.87 4185
5955.60 4136
5956.33 4208
5957.06 4177
5957.79 4343
5958.51 4396
5959.24 4298
5959.97 4439
5960.70 4535
5961.43 4600
5962.16 4521
5962.88 4632
5963.61 4670
5964.34 4462
5965.07 4288
5965.80 4461
5966.53 4323
5967.26 4340
5967.99 4436
5968.72 4586
5969.44 4769
5970.17 4823
5970.90 4681
5971.63 4867
5972.36 4682
5973.09 4743
5973.82 4937
5974.55 5108
5975.28 5046
5976.01 5086
5976.74 5087
5977.47 4968
5978.20 4958
5978.93 5007
5979.66 5099
5980.39 4849
5981.12 4850
5981.85 4791
5982.58 4909
5983.31 5124
5984.04 4935
5984.77 4918
5985.50 4930
5986.23 5040
5986.96 5279
5987.69 5301
5988.42 5140
5989.15 5200
5989.88 5265
5990.61 5343
5991.34 5309
5992.07 5167
5992.80 5234
5993.53 5381
5994.26 5453
5994.99 5297
5995.72 5212
5996.45 5329
5997.18 5381
5997.91 5306
5998.64 5456
5999.37 5410
6000.11 5355
6000.84 5571
6001.57 5560
6002.30 5413
6003.03 5553
6003.76 5574
6004.49 5389
6005.22 5481
6005.95 5364
6006.69 5251
6007.42 5404
6008.15 5407
6008.88 5419
6009.61 5428
6010.34 5360
6011.07 5687
6011.81 5793
6012.54 6078
6013.27 6226
6014.00 6624
6014.73 6739
6015.46 7061
6016.20 7878
6016.93 7762
6017.66 8131
6018.39 8606
6019.12 8642
6019.86 8296
6020.59 8041
6021.32 7614
6022.05 7225
6022.79 6949
6023.52 6427
6024.25 6117
6024.98 5744
6025.72 5401
6026.45 5278
6027.18 5125
6027.91 5034
6028.65 4819
6029.38 4744
6030.11 4660
6030.84 4802
6031.58 4784
6032.31 4766
6033.04 4691
6033.78 4511
6034.51 4454
6035.24 4542
6035.98 4560
6036.71 4383
6037.44 4578
6038.17 4368
6038.91 4308
6039.64 4294
6040.37 4347
6041.11 4419
6041.84 4280
6042.58 4264
6043.31 4506
6044.04 4400
6044.78 4403
6045.51 4379
6046.24 4269
6046.98 4472
6047.71 4584
6048.44 4530
6049.18 4469
6049.91 4650
6050.65 4582
6051.38 4721
6052.11 4818
6052.85 4735
6053.58 4800
6054.32 4758
6055.05 4654
6055.79 4577
6056.52 4533
6057.25 4750
6057.99 4947
6058.72 4932
6059.46 4996
6060.19 4790
6060.93 4700
6061.66 4777
6062.40 4845
6063.13 4761
6063.87 4882
6064.60 4696
6065.34 4555
6066.07 4643
6066.81 4603
6067.54 4594
6068.28 4710
6069.01 4540
6069.75 4721
6070.48 4677
6071.22 4524
6071.95 4662
6072.69 4702
6073.42 4624
6074.16 4376
6074.89 4477
6075.63 4606
6076.36 4540
6077.10 4605
6077.84 4551
6078.57 4472
6079.31 4373
6080.04 4386
6080.78 4297
6081.51 4444
6082.25 4449
6082.99 4393
6083.72 4499
6084.46 4270
6085.20 4252
6085.93 4375
6086.67 4299
6087.40 4264
6088.14 4402
6088.88 4330
6089.61 4534
6090.35 4431
6091.09 4388
6091.82 4382
6092.56 4168
6093.30 4302
6094.03 4437
6094.77 4223
6095.51 4219
6096.24 4471
6096.98 4488
6097.72 4443
6098.45 4470
6099.19 4311
6099.93 4377
6100.66 4397
6101.40 4486
6102.14 4379
6102.87 4228
6103.61 4188
6104.35 4183
6105.09 4217
6105.82 4220
6106.56 4167
6107.30 4349
6108.04 4223
6108.77 4348
6109.51 4290
6110.25 4142
6110.99 4176
6111.72 4196
6112.46 4251
6113.20 4485
6113.94 4469
6114.68 4294
6115.41 4343
6116.15 4527
6116.89 4575
6117.63 4504
6118.37 4440
6119.10 4447
6119.84 4487
6120.58 4462
6121.32 4500
6122.06 4500
6122.80 4414
6123.53 4406
6124.27 4417
6125.01 4657
6125.75 4515
6126.49 4587
6127.23 4718
6127.97 4734
6128.70 4660
6129.44 4818
6130.18 4968
6130.92 4774
6131.66 4781
6132.40 4656
6133.14 4978
6133.88 4816
6134.62 4896
6135.35 4785
6136.09 4906
6136.83 4755
6137.57 4560
6138.31 4748
6139.05 4719
6139.79 4816
6140.53 4669
6141.27 4717
6142.01 4774
6142.75 4998
6143.49 4920
6144.23 4942
6144.97 5114
6145.71 4892
6146.45 4892
6147.19 4981
6147.93 5044
6148.67 5082
6149.41 5080
6150.15 4990
6150.89 5039
6151.63 5281
6152.37 5122
6153.11 5278
6153.85 5166
6154.59 5196
6155.33 5248
6156.07 5466
6156.81 5560
6157.55 5705
6158.29 5537
6159.03 5570
6159.77 5474
6160.51 5778
6161.25 5652
6161.99 5701
6162.73 5789
6163.47 5736
6164.22 5915
6164.96 5816
6165.70 5660
6166.44 5885
6167.18 6044
6167.92 6359
6168.66 6598
6169.40 6687
6170.14 6813
6170.89 7004
6171.63 7299
6172.37 7706
6173.11 8042
6173.85 8047
6174.59 7872
6175.33 7636
6176.08 7651
6176.82 7683
6177.56 7569
6178.30 7407
6179.04 7468
6179.78 7441
6180.53 7219
6181.27 7222
6182.01 7225
6182.75 7160
6183.49 7042
6184.24 6956
6184.98 7141
6185.72 7331
6186.46 7359
6187.20 7318
6187.95 7244
6188.69 7642
6189.43 7323
6190.17 7584
6190.92 7639
6191.66 7587
6192.40 7709
6193.14 7587
6193.89 7730
6194.63 8136
6195.37 8135
6196.12 8340
6196.86 8276
6197.60 8356
6198.34 8670
6199.09 8704
6199.83 8887
6200.57 9091
6201.32 9243
6202.06 9031
6202.80 9305
6203.55 9254
6204.29 9020
6205.03 9171
6205.78 9150
6206.52 9378
6207.26 9499
6208.01 9625
6208.75 10077
6209.49 11014
6210.24 11713
6210.98 13274
6211.72 15288
6212.47 17997
6213.21 20527
6213.96 22670
6214.70 24441
6215.44 25596
6216.19 26034
6216.93 26258
6217.68 25529
6218.42 24112
6219.16 21879
6219.91 19344
6220.65 16580
6221.40 14431
6222.14 12497
6222.89 10793
6223.63 9472
6224.37 8996
6225.12 8327
6225.86 8140
6226.61 8277
6227.35 7910
6228.10 8307
6228.84 8187
6229.59 8535
6230.33 8679
6231.08 8736
6231.82 8599
6232.57 8573
6233.31 8258
6234.06 7844
6234.80 7502
6235.55 7083
6236.29 6696
6237.04 6476
6237.78 6333
6238.53 6082
6239.27 5906
6240.02 6011
6240.76 6106
6241.51 5819
6242.26 5842
6243.00 6027
6243.75 6019
6244.49 5977
6245.24 6010
6245.98 6046
6246.73 6055
6247.48 6071
6248.22 6310
6248.97 6024
6249.71 6235
6250.46 6500
6251.21 6386
6251.95 6417
6252.70 6650
6253.44 6790
6254.19 6786
6254.94 6867
6255.68 6889
6256.43 6893
6257.18 6915
6257.92 6706
6258.67 6605
6259.42 6485
6260.16 6733
6260.91 6628
6261.66 6698
6262.40 6606
6263.15 6663
6263.90 6691
6264.64 6555
6265.39 6673
6266.14 6672
6266.88 6542
6267.63 6398
6268.38 6342
6269.13 6490
6269.87 6267
6270.62 6235
6271.37 6303
6272.11 6292
6272.86 6262
6273.61 6188
6274.36 6228
6275.10 6261
6275.85 6203
6276.60 6275
6277.35 6301
6278.10 6337
6278.84 6414
6279.59 6428
6280.34 6517
6281.09 6735
6281.83 7007
6282.58 6970
6283.33 6843
6284.08 6972
6284.83 6875
6285.57 6543
6286.32 6655
6287.07 6314
6287.82 6062
6288.57 5993
6289.32 5793
6290.06 5658
6290.81 5645
6291.56 5655
6292.31 5479
6293.06 5575
6293.81 5820
6294.56 5895
6295.30 5744
6296.05 5820
6296.80 5962
6297.55 6126
6298.30 6207
6299.05 6107
6299.80 5888
6300.55 5839
6301.30 5638
6302.05 5398
6302.79 5401
6303.54 5180
6304.29 5219
6305.04 4924
6305.79 4902
6306.54 4837
6307.29 4903
6308.04 5026
6308.79 5023
6309.54 5084
6310.29 5106
6311.04 5010
6311.79 5124
6312.54 5074
6313.29 5061
6314.04 5048
6314.79 4966
6315.54 4993
6316.29 5120
6317.04 5058
6317.79 4918
6318.54 4844
6319.29 4826
6320.04 4772
6320.79 4975
6321.54 4846
6322.29 5122
6323.04 4842
6323.79 4743
6324.54 4883
6325.29 4788
6326.04 4801
6326.79 4795
6327.54 4660
6328.29 4579
6329.04 4473
6329.79 4511
6330.55 4481
6331.30 4271
6332.05 4272
6332.80 4259
6333.55 4142
6334.30 4225
6335.05 4245
6335.80 4185
6336.55 4374
6337.30 4274
6338.06 4134
6338.81 4208
6339.56 4309
6340.31 4267
6341.06 4147
6341.81 4289
6342.56 4318
6343.32 4237
6344.07 4234
6344.82 4163
6345.57 4322
6346.32 4326
6347.07 4138
6347.83 4162
6348.58 4038
6349.33 4022
6350.08 4216
6350.83 4195
6351.59 4135
6352.34 4151
6353.09 4116
6353.84 4232
6354.60 4175
6355.35 4194
6356.10 4243
6356.85 4239
6357.61 4116
6358.36 4214
6359.11 4359
6359.86 4158
6360.62 4440
6361.37 4357
6362.12 4098
6362.87 4084
6363.63 4308
6364.38 4288
6365.13 4215
6365.88 4231
6366.64 4165
6367.39 4052
6368.14 4145
6368.90 4126
6369.65 4222
6370.40 4102
6371.16 3996
6371.91 4191
6372.66 3980
6373.42 4039
6374.17 4195
6374.92 4013
6375.68 3842
6376.43 3729
6377.18 3895
6377.94 3897
6378.69 3800
6379.45 3783
6380.20 3848
6380.95 3942
6381.71 3871
6382.46 3954
6383.21 3946
6383.97 3857
6384.72 3889
6385.48 3990
6386.23 4069
6386.98 4146
6387.74 4143
6388.49 3848
6389.25 3945
6390.00 3923
6390.76 3888
6391.51 3881
6392.27 3799
6393.02 3814
6393.77 3693
6394.53 3766
6395.28 3770
6396.04 3686
6396.79 3847
6397.55 3898
6398.30 3831
6399.06 3673
6399.81 3789
6400.57 3764
6401.32 3836
6402.08 3759
6402.83 3835
6403.59 3933
6404.34 3826
6405.10 3529
6405.85 3472
6406.61 3521
6407.36 3662
6408.12 3903
6408.88 3690
6409.63 3753
6410.39 3696
6411.14 3750
6411.90 3914
6412.65 3798
6413.41 3651
6414.16 3795
6414.92 3759
6415.68 3909
6416.43 3896
6417.19 3839
6417.94 3906
6418.70 3996
6419.46 3891
6420.21 3850
6420.97 3878
6421.73 3866
6422.48 3701
6423.24 3821
6423.99 3920
6424.75 3804
6425.51 3734
6426.26 3877
6427.02 3899
6427.78 3777
6428.53 3837
6429.29 3856
6430.05 3712
6430.80 3812
6431.56 3980
6432.32 3798
6433.07 3919
6433.83 3997
6434.59 3929
6435.34 3924
6436.10 3879
6436.86 3866
6437.62 4020
6438.37 4019
6439.13 4032
6439.89 3961
6440.65 4088
6441.40 4000
6442.16 3846
6442.92 4080
6443.68 4153
6444.43 4105
6445.19 4122
6445.95 4187
6446.71 4179
6447.46 4001
6448.22 4066
6448.98 4156
6449.74 4101
6450.49 4230
6451.25 4239
6452.01 4126
6452.77 4066
6453.53 4090
6454.29 4173
6455.04 4197
6455.80 4195
6456.56 4322
6457.32 4488
6458.08 4404
6458.84 4260
6459.59 4259
6460.35 4219
6461.11 4324
6461.87 4518
6462.63 4384
6463.39 4426
6464.15 4475
6464.90 4448
6465.66 4559
6466.42 4593
6467.18 4611
6467.94 4537
6468.70 4628
6469.46 4546
6470.22 4481
6470.98 4573
6471.73 4606
6472.49 4620
6473.25 4493
6474.01 4683
6474.77 4587
6475.53 4707
6476.29 4804
6477.05 4868
6477.81 4815
6478.57 4736
6479.33 4854
6480.09 4955
6480.85 4832
6481.61 5038
6482.37 4975
6483.13 5001
6483.89 5148
6484.65 5190
6485.41 5087
6486.17 5203
6486.93 5324
6487.69 5334
6488.45 5464
6489.21 5541
6489.97 5484
6490.73 5564
6491.49 5671
6492.25 5748
6493.01 5730
6493.77 5667
6494.53 5765
6495.29 5901
6496.05 5734
6496.81 5943
6497.57 6105
6498.33 6095
6499.10 6089
6499.86 6174
6500.62 6296
6501.38 6660
6502.14 6388
6502.90 6483
6503.66 6605
6504.42 6576
6505.18 6597
6505.94 6474
6506.71 6595
6507.47 6628
6508.23 6371
6508.99 6701
6509.75 6990
6510.51 6835
6511.27 6935
6512.04 6893
6512.80 7137
6513.56 7421
6514.32 7566
6515.08 7969
6515.84 8174
6516.61 8263
6517.37 8739
6518.13 8986
6518.89 9222
6519.65 9468
6520.42 9957
6521.18 9519
6521.94 9385
6522.70 9483
6523.46 9348
6524.23 9372
6524.99 9572
6525.75 9986
6526.51 10701
6527.28 11396
6528.04 12075
6528.80 12988
6529.56 13604
6530.33 13974
6531.09 14055
6531.85 13605
6532.61 13074
6533.38 12533
6534.14 12189
6534.90 11489
6535.67 10858
6536.43 10366
6537.19 9955
6537.95 9889
6538.72 9871
6539.48 9829
6540.24 10281
6541.01 10891
6541.77 11514
6542.53 11985
6543.30 12176
6544.06 12371
6544.82 12455
6545.59 11869
6546.35 10871
6547.11 10004
6547.88 9061
6548.64 8433
6549.41 7702
6550.17 7151
6550.93 6780
6551.70 6640
6552.46 6268
6553.22 6402
6553.99 6360
6554.75 6509
6555.52 6289
6556.28 6469
6557.05 6580
6557.81 6643
6558.57 6321
6559.34 6246
6560.10 6414
6560.87 6343
6561.63 6305
6562.40 6377
6563.16 6232
6563.92 6519
6564.69 6554
6565.45 6485
6566.22 6613
6566.98 6827
6567.75 6585
6568.51 6863
6569.28 6970
6570.04 6870
6570.81 6901
6571.57 6910
6572.34 6941
6573.10 7032
6573.87 6907
6574.63 6907
6575.40 6951
6576.16 6795
6576.93 7065
6577.69 7033
6578.46 7203
6579.23 7263
6579.99 7434
6580.76 7609
6581.52 7745
6582.29 7386
6583.05 7294
6583.82 7617
6584.59 7670
6585.35 7518
6586.12 7201
6586.88 7198
6587.65 7135
6588.41 6975
6589.18 7105
6589.95 6991
6590.71 7056
6591.48 6976
6592.25 7026
6593.01 7280
6593.78 7549
6594.54 7509
6595.31 7921
6596.08 8224
6596.84 8357
6597.61 8623
6598.38 8929
6599.14 9056
6599.91 9306
6600.68 9400
6601.44 9468
6602.21 9409
6602.98 9072
6603.74 8852
6604.51 8349
6605.28 7935
6606.05 7925
6606.81 7467
6607.58 7208
6608.35 7219
6609.11 6899
6609.88 6804
6610.65 6789
6611.42 6537
6612.18 6536
6612.95 6548
6613.72 6695
6614.49 6548
6615.25 6720
6616.02 7018
6616.79 6716
6617.56 6730
6618.32 6926
6619.09 6934
6619.86 7065
6620.63 6943
6621.40 6571
6622.16 6614
6622.93 6725
6623.70 6663
6624.47 6730
6625.24 7041
6626.00 6901
6626.77 6923
6627.54 6973
6628.31 6958
6629.08 6805
6629.85 6675
6630.61 6665
6631.38 6620
6632.15 6482
6632.92 6625
6633.69 6769
6634.46 6945
6635.23 7024
6635.99 7505
6636.76 7903
6637.53 8650
6638.30 9489
6639.07 10306
6639.84 11436
6640.61 12051
6641.38 12716
6642.15 12924
6642.92 12632
6643.68 12280
6644.45 11174
6645.22 10368
6645.99 9404
6646.76 8423
6647.53 7676
6648.30 6942
6649.07 6532
6649.84 6203
6650.61 6028
6651.38 5725
6652.15 5832
6652.92 5740
6653.69 5599
6654.46 5622
6655.23 5685
6656.00 5509
6656.77 5759
6657.54 5551
6658.31 5588
6659.08 5522
6659.85 5282
6660.62 5446
6661.39 5269
6662.16 5088
6662.93 5017
6663.70 4932
6664.47 4937
6665.24 4949
6666.01 4750
6666.78 4663
6667.55 4745
6668.32 4888
6669.09 5007
6669.86 4927
6670.64 4912
6671.41 4944
6672.18 5003
6672.95 4898
6673.72 5023
6674.49 4940
6675.26 5194
6676.03 5149
6676.80 5060
6677.57 5102
6678.35 5074
6679.12 5035
6679.89 5129
6680.66 5178
6681.43 5293
6682.20 5236
6682.97 5193
6683.75 5218
6684.52 5035
6685.29 5086
6686.06 5070
6686.83 4987
6687.60 5034
6688.38 5147
6689.15 5266
6689.92 5264
6690.69 5298
6691.46 5289
6692.24 5334
6693.01 5285
6693.78 5410
6694.55 5454
6695.32 5189
6696.10 5226
6696.87 5072
6697.64 4991
6698.41 5030
6699.19 5015
6699.96 5007
6700.73 4788
6701.50 4880
6702.28 4771
6703.05 4693
6703.82 4572
6704.59 4575
6705.37 4399
6706.14 4299
6706.91 4624
6707.69 4533
6708.46 4530
6709.23 4633
6710.00 4497
6710.78 4652
6711.55 4500
6712.32 4542
6713.10 4460
6713.87 4192
6714.64 4331
6715.42 4440
6716.19 4282
6716.96 4290
6717.74 4155
6718.51 4054
6719.28 4229
6720.06 4125
6720.83 4131
6721.61 3924
6722.38 4090
6723.15 4203
6723.93 4098
6724.70 3973
6725.47 3979
6726.25 3935
6727.02 3930
6727.80 3811
6728.57 3941
6729.35 3933
6730.12 3807
6730.89 3743
6731.67 3856
6732.44 3869
6733.22 3842
6733.99 3885
6734.77 3842
6735.54 3705
6736.31 3616
6737.09 3568
6737.86 3709
6738.64 3930
6739.41 3888
6740.19 3875
6740.96 3813
6741.74 3975
6742.51 3867
6743.29 3693
6744.06 3827
6744.84 3793
6745.61 3729
6746.39 3755
6747.16 3691
6747.94 3684
6748.71 3750
6749.49 3629
6750.26 3661
6751.04 3731
6751.82 3781
6752.59 3796
6753.37 3664
6754.14 3788
6754.92 3894
6755.69 3853
6756.47 3900
6757.25 3885
6758.02 3718
6758.80 3924
6759.57 3858
6760.35 3865
6761.12 3791
6761.90 3598
6762.68 3662
6763.45 3580
6764.23 3614
6765.01 3611
6765.78 3638
6766.56 3653
6767.33 3549
6768.11 3526
6768.89 3475
6769.66 3419
6770.44 3469
6771.22 3533
6771.99 3379
6772.77 3426
6773.55 3512
6774.32 3530
6775.10 3459
6775.88 3321
6776.65 3583
6777.43 3710
6778.21 3586
6778.99 3745
6779.76 3664
6780.54 3713
6781.32 3707
6782.09 3654
6782.87 3730
6783.65 3637
6784.43 3886
6785.20 3742
6785.98 3753
6786.76 3595
6787.54 3642
6788.31 3596
6789.09 3655
6789.87 3460
6790.65 3504
6791.42 3665
6792.20 3629
6792.98 3440
6793.76 3491
6794.54 3581
6795.31 3551
6796.09 3539
6796.87 3582
6797.65 3524
6798.43 3509
6799.20 3430
6799.98 3364
6800.76 3432
6801.54 3424
6802.32 3608
6803.10 3550
6803.87 3462
6804.65 3457
6805.43 3469
6806.21 3601
6806.99 3751
6807.77 3642
6808.55 3577
6809.32 3574
6810.10 3474
6810.88 3651
6811.66 3485
6812.44 3539
6813.22 3685
6814.00 3687
6814.78 3555
6815.56 3436
6816.34 3442
6817.11 3451
6817.89 3450
6818.67 3583
6819.45 3686
6820.23 3698
6821.01 3560
6821.79 3438
6822.57 3588
6823.35 3610
6824.13 3692
6824.91 3688
6825.69 3519
6826.47 3596
6827.25 3447
6828.03 3551
6828.81 3677
6829.59 3603
6830.37 3368
6831.15 3474
6831.93 3525
6832.71 3544
6833.49 3488
6834.27 3371
6835.05 3461
6835.83 3425
6836.61 3454
6837.39 3481
6838.17 3609
6838.95 3646
6839.73 3591
6840.51 3792
6841.29 3652
6842.07 3675
6842.85 3669
6843.63 3636
6844.42 3653
6845.20 3724
6845.98 3772
6846.76 3567
6847.54 3535
6848.32 3485
6849.10 3548
6849.88 3703
6850.66 3763
6851.44 3664
6852.23 3739
6853.01 3708
6853.79 4018
6854.57 4345
6855.35 4458
6856.13 4651
6856.91 4843
6857.70 5209
6858.48 5219
6859.26 5065
6860.04 5121
6860.82 4867
6861.60 4842
6862.39 4696
6863.17 4400
6863.95 4339
6864.73 4339
6865.51 4305
6866.30 4237
6867.08 4260
6867.86 4185
6868.64 4225
6869.42 4103
6870.21 4004
6870.99 4072
6871.77 4075
6872.55 3966
6873.34 3948
6874.12 4069
6874.90 4110
6875.68 3927
6876.47 3788
6877.25 3831
6878.03 3866
6878.81 3882
6879.60 3925
6880.38 3618
6881.16 3686
6881.95 3707
6882.73 3843
6883.51 3851
6884.29 3890
6885.08 3830
6885.86 3701
6886.64 3716
6887.43 3770
6888.21 3778
6888.99 3777
6889.78 3972
6890.56 3882
6891.34 3929
6892.13 3821
6892.91 4044
6893.69 4095
6894.48 4136
6895.26 4073
6896.05 4097
6896.83 4130
6897.61 4125
6898.40 4127
6899.18 4100
6899.97 4127
6900.75 3989
6901.53 4233
6902.32 4101
6903.10 3746
6903.89 4012
6904.67 4125
6905.45 4016
6906.24 4134
6907.02 4142
6907.81 4146
6908.59 4093
6909.38 4147
6910.16 4169
6910.95 4125
6911.73 4028
6912.51 4074
6913.30 4145
6914.08 4140
6914.87 4086
6915.65 4033
6916.44 4119
6917.22 4126
6918.01 4110
6918.79 4040
6919.58 4016
6920.36 4164
6921.15 4214
6921.93 4278
6922.72 4413
6923.50 4316
6924.29 4491
6925.08 4419
6925.86 4475
6926.65 4449
6927.43 4290
6928.22 4473
6929.00 4487
6929.79 4548
6930.57 4572
6931.36 4657
6932.15 4448
6932.93 4531
6933.72 4677
6934.50 4625
6935.29 4618
6936.08 4539
6936.86 4678
6937.65 4717
6938.43 4563
6939.22 4702
6940.01 4752
6940.79 4729
6941.58 4822
6942.37 4819
6943.15 4972
6943.94 5087
6944.72 4900
6945.51 4892
6946.30 5066
6947.08 5300
6947.87 5474
6948.66 5568
6949.44 5593
6950.23 5553
6951.02 5631
6951.80 5809
6952.59 5947
6953.38 5620
6954.17 5789
6954.95 5831
6955.74 5806
6956.53 5858
6957.31 6009
6958.10 5707
6958.89 5728
6959.68 5838
6960.46 5960
6961.25 6060
6962.04 6038
6962.83 6274
6963.61 6404
6964.40 6281
6965.19 6244
6965.98 6403
6966.76 6355
6967.55 6293
6968.34 6558
6969.13 6267
6969.92 6184
6970.70 6166
6971.49 6168
6972.28 6406
6973.07 6728
6973.86 6841
6974.64 6825
6975.43 6878
6976.22 7099
6977.01 7117
6977.80 7188
6978.59 7245
6979.37 7241
6980.16 7510
6980.95 7538
6981.74 7447
6982.53 7399
6983.32 7619
6984.11 7886
6984.90 7922
6985.68 8295
6986.47 8652
6987.26 9025
6988.05 9908
6988.84 11030
6989.63 12241
6990.42 13260
6991.21 14643
6992.00 15677
6992.79 16479
6993.57 16981
6994.36 16842
6995.15 15891
6995.94 14526
6996.73 13127
6997.52 11813
6998.31 11019
6999.10 10230
6999.89 9558
7000.68 9247
7001.47 9385
7002.26 9571
7003.05 10342
7003.84 11236
7004.63 12048
7005.42 13424
7006.21 14330
7007.00 15153
7007.79 15622
7008.58 14963
7009.37 14151
7010.16 12955
7010.95 11561
7011.74 10222
7012.53 9046
7013.32 8133
7014.11 7169
7014.90 6405
7015.69 6222
7016.48 5948
7017.27 5664
7018.06 5708
7018.85 5888
7019.65 5729
7020.44 5939
7021.23 5976
7022.02 5801
7022.81 5747
7023.60 5792
7024.39 5640
7025.18 5569
7025.97 5409
7026.76 5230
7027.56 5239
7028.35 5078
7029.14 5121
7029.93 5123
7030.72 4982
7031.51 5033
7032.30 5275
7033.09 5401
7033.89 5251
7034.68 5204
7035.47 5352
7036.26 5009
7037.05 5012
7037.84 4861
7038.64 4766
7039.43 4706
7040.22 4732
7041.01 4781
7041.80 4884
7042.60 4984
7043.39 5020
7044.18 4938
7044.97 4848
7045.76 4959
7046.56 5151
7047.35 5063
7048.14 5132
7048.93 5105
7049.73 5123
7050.52 5012
7051.31 5054
7052.10 5102
7052.90 4895
7053.69 4977
7054.48 5127
7055.27 5109
7056.07 4930
7056.86 5220
7057.65 5222
7058.45 5307
7059.24 5011
7060.03 4780
7060.83 5051
7061.62 5074
7062.41 4816
7063.20 4719
7064.00 4576
7064.79 4652
7065.58 4683
7066.38 4663
7067.17 4501
7067.96 4407
7068.76 4472
7069.55 4467
7070.35 4357
7071.14 4473
7071.93 4557
7072.73 4384
7073.52 4279
7074.31 4400
7075.11 4358
7075.90 4299
7076.70 4286
7077.49 4243
7078.28 4149
7079.08 4216
7079.87 4140
7080.67 4035
7081.46 4128
7082.25 4110
7083.05 4198
7083.84 4047
7084.64 4025
7085.43 3957
7086.23 3868
7087.02 3870
7087.82 3959
7088.61 3893
7089.41 3797
7090.20 3711
7090.99 3959
7091.79 3868
7092.58 3827
7093.38 3974
7094.17 3916
7094.97 3966
7095.76 4025
7096.56 4066
7097.35 4242
7098.15 4376
7098.94 4308
7099.74 4463
7100.54 4400
7101.33 4502
7102.13 4241
7102.92 4022
7103.72 3926
7104.51 3712
7105.31 3768
7106.10 3640
7106.90 3515
7107.70 3660
7108.49 3496
7109.29 3457
7110.08 3385
7110.88 3362
7111.67 3405
7112.47 3372
7113.27 3359
7114.06 3451
7114.86 3364
7115.65 3404
7116.45 3266
7117.25 3214
7118.04 3356
7118.84 3339
7119.64 3289
7120.43 3381
7121.23 3332
7122.03 3261
7122.82 3414
7123.62 3406
7124.41 3232
7125.21 3348
7126.01 3491
7126.81 3346
7127.60 3363
7128.40 3427
7129.20 3273
7129.99 3197
7130.79 3181
7131.59 3142
7132.38 3238
7133.18 3274
7133.98 3120
7134.78 3148
7135.57 3328
7136.37 3350
7137.17 3405
7137.96 3374
7138.76 3313
7139.56 3268
7140.36 3265
7141.15 3159
7141.95 3211
7142.75 3239
7143.55 3189
7144.35 3159
7145.14 3181
7145.94 3177
7146.74 3236
7147.54 3295
7148.33 3123
7149.13 3180
7149.93 3180
7150.73 3277
7151.53 3372
7152.33 3300
7153.12 3274
7153.92 3175
7154.72 3219
7155.52 3161
7156.32 3245
7157.12 3334
7157.91 3209
7158.71 3264
7159.51 3319
7160.31 3279
7161.11 3332
7161.91 3349
7162.71 3183
7163.50 3178
7164.30 3207
7165.10 3168
7165.90 3148
7166.70 3075
7167.50 3043
7168.30 2999
7169.10 3017
7169.90 3007
7170.70 2957
7171.50 2945
7172.29 2963
7173.09 2913
7173.89 2969
7174.69 2911
7175.49 3038
7176.29 3177
7177.09 3019
7177.89 3057
7178.69 3076
7179.49 2976
7180.29 2951
7181.09 3053
7181.89 2986
7182.69 2914
7183.49 2780
7184.29 2880
7185.09 2929
7185.89 2891
7186.69 2940
7187.49 2792
7188.29 2903
7189.09 2947
7189.89 2983
7190.69 2953
7191.49 2987
7192.29 3006
7193.09 3033
7193.89 3020
7194.69 2924
7195.49 2891
7196.29 2819
7197.10 2761
7197.90 2862
7198.70 2705
7199.50 2667
7200.30 2555
7201.10 2632
7201.90 2811
7202.70 2886
7203.50 2837
7204.30 2796
7205.11 2670
7205.91 2749
7206.71 2796
7207.51 2648
7208.31 2664
7209.11 2750
7209.91 2717
7210.71 2712
7211.52 2692
7212.32 2673
7213.12 2640
7213.92 2651
7214.72 2690
7215.52 2756
7216.33 2758
7217.13 2762
7217.93 2658
7218.73 2663
7219.53 2807
7220.34 2711
7221.14 2699
7221.94 2798
7222.74 2786
7223.54 2847
7224.35 2721
7225.15 2646
7225.95 2585
7226.75 2675
7227.56 2659
7228.36 2688
7229.16 2604
7229.96 2637
7230.77 2755
7231.57 2845
7232.37 2725
7233.17 2713
7233.98 2717
7234.78 2666
7235.58 2717
7236.38 2669
7237.19 2759
7237.99 2760
7238.79 2642
7239.60 2633
7240.40 2701
7241.20 2740
7242.01 2743
7242.81 2852
7243.61 2762
7244.42 2731
7245.22 2741
7246.02 2873
7246.83 2961
7247.63 3056
7248.43 2890
7249.24 3052
7250.04 2953
7250.84 2937
7251.65 2988
7252.45 2946
7253.26 2794
7254.06 2948
7254.86 3009
7255.67 2927
7256.47 3175
7257.28 2925
7258.08 2919
7258.88 3013
7259.69 3044
7260.49 2990
7261.30 2974
7262.10 3027
7262.90 3018
7263.71 3121
7264.51 3102
7265.32 3102
7266.12 3161
7266.93 3174
7267.73 3193
7268.54 3301
7269.34 3317
7270.15 3382
7270.95 3347
7271.76 3266
7272.56 3273
7273.37 3345
7274.17 3386
7274.98 3384
7275.78 3402
7276.59 3269
7277.39 3226
7278.20 3484
7279.00 3485
7279.81 3371
7280.61 3347
7281.42 3525
7282.22 3501
7283.03 3509
7283.83 3707
7284.64 3667
7285.45 3609
7286.25 3930
7287.06 4242
7287.86 4415
7288.67 4930
7289.47 5127
7290.28 5561
7291.09 6144
7291.89 6261
7292.70 6328
7293.50 6248
7294.31 5834
7295.12 5424
7295.92 5155
7296.73 4728
7297.53 4502
7298.34 4090
7299.15 3641
7299.95 3539
7300.76 3476
7301.57 3401
7302.37 3302
7303.18 3616
7303.99 3469
7304.79 3445
7305.60 3320
7306.41 3349
7307.21 3482
7308.02 3403
7308.83 3273
7309.63 3349
7310.44 3356
7311.25 3386
7312.06 3479
7312.86 3433
7313.67 3516
7314.48 3499
7315.28 3556
7316.09 3644
7316.90 3560
7317.71 3671
7318.51 3572
7319.32 3760
7320.13 3789
7320.94 3757
7321.74 3782
7322.55 3722
7323.36 3785
7324.17 3815
7324.97 3882
7325.78 3970
7326.59 4233
7327.40 4249
7328.21 4217
7329.01 4421
7329.82 4233
7330.63 4180
7331.44 4161
7332.25 3961
7333.06 3964
7333.86 3786
7334.67 3581
7335.48 3520
7336.29 3536
7337.10 3658
7337.91 3747
7338.71 3732
7339.52 3712
7340.33 3750
7341.14 4017
7341.95 4202
7342.76 4162
7343.57 4002
7344.38 3981
7345.18 4015
7345.99 4066
7346.80 3976
7347.61 3705
7348.42 3783
7349.23 3670
7350.04 3604
7350.85 3459
7351.66 3470
7352.47 3531
7353.28 3319
7354.09 3436
7354.89 3508
7355.70 3458
7356.51 3552
7357.32 3458
7358.13 3538
7358.94 3436
7359.75 3466
7360.56 3541
7361.37 3418
7362.18 3544
7362.99 3348
7363.80 3308
7364.61 3394
7365.42 3372
7366.23 3388
7367.04 3350
7367.85 3406
7368.66 3554
7369.47 3558
7370.28 3502
7371.09 3449
7371.90 3431
7372.71 3459
7373.52 3517
7374.33 3500
7375.15 3540
7375.96 3516
7376.77 3490
7377.58 3525
7378.39 3737
7379.20 3514
7380.01 3525
7380.82 3582
7381.63 3625
7382.44 3789
7383.25 3960
7384.06 3922
7384.88 3963
7385.69 4474
7386.50 4743
7387.31 4737
7388.12 4783
7388.93 4951
7389.74 4894
7390.55 4724
7391.37 4636
7392.18 4533
7392.99 4293
7393.80 3826
7394.61 3787
7395.42 3646
7396.24 3547
7397.05 3349
7397.86 3250
7398.67 3335
7399.48 3313
7400.30 3254
7401.11 3324
7401.92 3441
7402.73 3376
7403.54 3293
7404.36 3574
7405.17 3653
7405.98 3927
7406.79 3917
7407.60 3942
7408.42 4072
7409.23 4015
7410.04 3998
7410.85 4111
7411.67 3938
7412.48 3803
7413.29 3629
7414.11 3349
7414.92 3478
7415.73 3310
7416.54 3108
7417.36 3174
7418.17 3097
7418.98 3140
7419.80 3146
7420.61 3059
7421.42 2980
7422.23 2933
7423.05 2819
7423.86 2853
7424.67 2804
7425.49 2893
7426.30 2889
7427.11 2856
7427.93 2834
7428.74 2844
7429.56 2814
7430.37 2711
7431.18 2732
7432.00 2828
7432.81 2785
7433.62 2828
7434.44 2869
7435.25 2934
7436.07 2739
7436.88 2630
7437.69 2656
7438.51 2790
7439.32 2689
7440.14 2705
7440.95 2703
7441.76 2798
7442.58 2783
7443.39 2681
7444.21 2703
7445.02 2800
7445.84 2877
7446.65 2767
7447.46 2801
7448.28 2939
7449.09 2847
7449.91 2748
7450.72 2763
7451.54 2831
7452.35 2771
7453.17 2810
7453.98 2708
7454.80 2879
7455.61 2935
7456.43 2768
7457.24 2683
7458.06 2681
7458.87 2682
7459.69 2777
7460.50 2751
7461.32 2735
7462.13 2825
7462.95 2845
7463.77 2718
7464.58 2830
7465.40 2777
7466.21 2781
7467.03 2734
7467.84 2784
7468.66 2791
7469.47 2764
7470.29 2732
7471.11 2664
7471.92 2663
7472.74 2725
7473.55 2805
7474.37 2930
7475.19 2755
7476.00 2815
7476.82 2903
7477.63 2870
7478.45 2893
7479.27 2854
7480.08 2811
7480.90 2852
7481.72 2709
7482.53 2792
7483.35 2766
7484.17 2791
7484.98 2639
7485.80 2713
7486.62 2543
7487.43 2553
7488.25 2577
7489.07 2560
7489.88 2681
7490.70 2596
7491.52 2567
7492.33 2650
7493.15 2690
7493.97 2750
7494.78 2617
7495.60 2645
7496.42 2665
7497.24 2564
7498.05 2576
7498.87 2629
7499.69 2708
7500.51 2682
7501.32 2735
7502.14 2672
7502.96 2634
7503.78 2711
7504.59 2653
7505.41 2670
7506.23 2665
7507.05 2774
7507.86 2835
7508.68 2628
7509.50 2660
7510.32 2647
7511.14 2717
7511.95 2757
7512.77 2686
7513.59 2682
7514.41 2644
7515.23 2617
7516.05 2772
7516.86 2658
7517.68 2552
7518.50 2575
7519.32 2591
7520.14 2749
7520.96 2743
7521.78 2616
7522.59 2667
7523.41 2777
7524.23 2630
7525.05 2636
7525.87 2786
7526.69 2672
7527.51 2730
7528.33 2734
7529.14 2588
7529.96 2521
7530.78 2628
7531.60 2657
7532.42 2629
7533.24 2699
7534.06 2603
7534.88 2492
7535.70 2452
7536.52 2501
7537.34 2585
7538.16 2540
7538.98 2688
7539.80 2604
7540.62 2677
7541.44 2707
7542.25 2711
7543.07 2678
7543.89 2708
7544.71 2711
7545.53 2670
7546.35 2622
7547.17 2614
7547.99 2791
7548.81 2751
7549.63 2876
7550.45 2888
7551.27 2843
7552.09 2877
7552.92 2754
7553.74 2846
7554.56 2824
7555.38 2606
7556.20 2789
7557.02 2752
7557.84 2674
7558.66 2729
7559.48 2773
7560.30 2860
7561.12 2787
7561.94 2764
7562.76 2921
7563.58 3014
7564.40 3085
7565.23 3116
7566.05 3084
7566.87 3144
7567.69 3159
7568.51 3065
7569.33 2913
7570.15 2890
7570.97 3077
7571.79 2993
7572.62 3112
7573.44 3054
7574.26 2853
7575.08 2861
7575.90 2908
7576.72 2910
7577.55 2712
7578.37 2794
7579.19 2891
7580.01 2990
7580.83 2962
7581.65 2874
7582.48 3046
7583.30 2950
7584.12 2901
7584.94 3009
7585.76 3001
7586.59 2887
7587.41 2969
7588.23 3090
7589.05 2912
7589.88 2887
7590.70 3104
7591.52 3038
7592.34 2995
7593.16 3172
7593.99 3126
7594.81 3165
7595.63 3256
7596.46 3277
7597.28 3284
7598.10 3192
7598.92 3289
7599.75 3173
7600.57 3057
7601.39 3171
7602.22 3125
7603.04 3005
7603.86 3063
7604.68 3081
7605.51 3179
7606.33 3305
7607.15 3363
7607.98 3505
7608.80 3671
7609.62 3672
7610.45 3865
7611.27 4084
7612.09 4235
7612.92 4209
7613.74 4074
7614.57 4087
7615.39 3897
7616.21 3793
7617.04 3729
7617.86 3587
7618.68 3473
7619.51 3331
7620.33 3295
7621.16 3456
7621.98 3307
7622.80 3427
7623.63 3385
7624.45 3402
7625.28 3326
7626.10 3264
7626.93 3406
7627.75 3369
7628.57 3250
7629.40 3216
7630.22 3301
7631.05 3133
7631.87 3203
7632.70 3193
7633.52 3294
7634.35 3473
7635.17 3630
7636.00 3788
7636.82 3832
7637.65 4019
7638.47 4254
7639.30 4251
7640.12 4222
7640.95 4317
7641.77 3997
7642.60 3770
7643.42 3441
7644.25 3290
7645.07 3179
7645.90 2995
7646.72 2840
7647.55 2806
7648.37 2725
7649.20 2777
7650.02 2923
7650.85 2844
7651.68 2700
7652.50 2781
7653.33 2883
7654.15 2806
7654.98 2797
7655.81 2787
7656.63 2749
7657.46 2784
7658.28 2706
7659.11 2691
7659.94 2666
7660.76 2725
7661.59 2677
7662.41 2506
7663.24 2524
7664.07 2566
7664.89 2618
7665.72 2542
7666.55 2537
7667.37 2555
7668.20 2639
7669.03 2739
7669.85 2544
7670.68 2512
7671.51 2492
7672.33 2589
7673.16 2504
7673.99 2442
7674.81 2530
7675.64 2571
7676.47 2574
7677.29 2562
7678.12 2641
7678.95 2530
7679.78 2497
7680.60 2525
7681.43 2421
7682.26 2501
7683.08 2520
7683.91 2425
7684.74 2438
7685.57 2350
7686.39 2425
7687.22 2382
7688.05 2328
7688.88 2419
7689.70 2446
7690.53 2464
7691.36 2431
7692.19 2465
7693.02 2477
7693.84 2497
7694.67 2525
7695.50 2498
7696.33 2509
7697.16 2517
7697.98 2468
7698.81 2501
7699.64 2466
7700.47 2376
7701.30 2473
7702.13 2466
7702.95 2449
7703.78 2383
7704.61 2454
7705.44 2482
7706.27 2469
7707.10 2517
7707.93 2690
7708.75 2599
7709.58 2526
7710.41 2429
7711.24 2557
7712.07 2513
7712.90 2517
7713.73 2499
7714.56 2516
7715.39 2427
7716.22 2298
7717.04 2388
7717.87 2428
7718.70 2400
7719.53 2343
7720.36 2306
7721.19 2408
7722.02 2428
7722.85 2547
7723.68 2501
7724.51 2428
7725.34 2471
7726.17 2414
7727.00 2326
7727.83 2350
7728.66 2446
7729.49 2457
7730.32 2354
7731.15 2356
7731.98 2303
7732.81 2310
7733.64 2368
7734.47 2448
7735.30 2477
7736.13 2302
7736.96 2337
7737.79 2420
7738.62 2256
7739.45 2355
7740.28 2314
7741.11 2324
7741.94 2439
7742.77 2475
7743.60 2394
7744.43 2356
7745.26 2459
7746.09 2341
7746.93 2355
7747.76 2195
7748.59 2386
7749.42 2538
7750.25 2675
7751.08 2774
7751.91 3026
7752.74 3003
7753.57 3376
7754.40 3621
7755.24 3678
7756.07 3683
7756.90 3682
7757.73 3313
7758.56 3157
7759.39 3178
7760.22 2968
7761.06 2662
7761.89 2605
7762.72 2558
7763.55 2458
7764.38 2246
7765.21 2285
7766.05 2384
7766.88 2403
7767.71 2472
7768.54 2453
7769.37 2591
7770.21 2505
7771.04 2478
7771.87 2531
7772.70 2476
7773.53 2475
7774.37 2479
7775.20 2313
7776.03 2283
7776.86 2212
7777.70 2249
7778.53 2254
7779.36 2238
7780.19 2194
7781.03 2274
7781.86 2354
7782.69 2394
7783.52 2299
7784.36 2265
7785.19 2238
7786.02 2185
7786.86 2284
7787.69 2189
7788.52 2205
7789.36 2149
7790.19 2159
7791.02 2225
7791.85 2253
7792.69 2200
7793.52 2345
7794.35 2240
7795.19 2259
7796.02 2268
7796.86 2313
7797.69 2359
7798.52 2173
7799.36 2190
7800.19 2211
7801.02 2246
7801.86 2219
7802.69 2160
7803.52 2211
7804.36 2124
7805.19 2140
7806.03 2098
7806.86 2263
7807.69 2255
7808.53 2139
7809.36 2209
7810.20 2260
7811.03 2210
7811.87 2233
7812.70 2253
7813.53 2154
7814.37 2191
7815.20 2243
7816.04 2271
7816.87 2127
7817.71 2218
7818.54 2228
7819.38 2329
7820.21 2336
7821.05 2353
7821.88 2262
7822.72 2405
7823.55 2405
7824.39 2294
7825.22 2284
7826.06 2336
7826.89 2283
7827.73 2376
7828.56 2314
7829.40 2384
7830.23 2291
7831.07 2233
7831.90 2230
7832.74 2338
7833.57 2373
7834.41 2365
7835.24 2441
7836.08 2393
7836.91 2254
7837.75 2264
7838.59 2272
7839.42 2322
7840.26 2332
7841.09 2296
7841.93 2233
7842.77 2271
7843.60 2324
7844.44 2249
7845.27 2210
7846.11 2270
7846.95 2160
7847.78 2162
7848.62 2178
7849.45 2242
7850.29 2205
7851.13 2224
7851.96 2359
7852.80 2236
7853.64 2155
7854.47 2106
7855.31 2179
7856.15 2141
7856.98 2093
7857.82 2096
7858.66 2089
7859.49 2087
7860.33 2067
7861.17 2017
7862.00 1978
7862.84 2053
7863.68 2050
7864.52 2076
7865.35 2151
7866.19 2132
7867.03 2120
7867.86 2062
7868.70 2016
7869.54 1914
7870.38 2078
7871.21 2031
7872.05 1969
7872.89 2005
7873.73 2131
7874.56 2168
7875.40 2028
7876.24 2019
7877.08 2096
7877.92 2066
7878.75 2079
7879.59 2060
7880.43 2049
7881.27 2153
7882.10 2176
7882.94 2087
7883.78 2111
7884.62 2221
7885.46 2188
7886.30 2051
7887.13 2172
7887.97 2150
7888.81 2121
7889.65 2079
7890.49 2076
7891.33 2012
7892.16 2038
7893.00 2078
7893.84 2061
7894.68 2076
7895.52 2054
7896.36 2051
7897.20 2047
7898.04 2152
7898.88 2084
7899.71 2105
7900.55 2138
7901.39 2204
7902.23 2062
7903.07 2050
7903.91 2069
7904.75 2160
7905.59 2164
7906.43 2192
7907.27 2085
7908.11 2075
7908.95 2126
7909.79 2117
7910.62 2183
7911.46 2215
7912.30 2109
7913.14 2085
7913.98 2156
7914.82 2084
7915.66 2096
7916.50 2077
7917.34 2116
7918.18 2065
7919.02 2128
7919.86 2168
7920.70 2149
7921.54 2234
7922.38 2297
7923.22 2257
7924.06 2248
7924.90 2212
7925.74 2328
7926.58 2307
7927.43 2240
7928.27 2286
7929.11 2167
7929.95 2081
7930.79 1897
7931.63 2023
7932.47 2072
7933.31 1937
7934.15 2041
7934.99 1947
7935.83 1945
7936.67 1999
7937.51 2054
7938.36 2058
7939.20 1985
7940.04 1936
7940.88 1988
7941.72 1976
7942.56 1994
7943.40 1982
7944.24 1841
7945.09 1844
7945.93 1943
7946.77 2052
7947.61 2038
7948.45 1900
7949.29 1876
7950.13 1916
7950.98 1910
7951.82 1906
7952.66 1973
7953.50 1968
7954.34 1935
7955.19 2012
7956.03 2000
7956.87 1947
7957.71 2010
7958.55 2111
7959.40 2135
7960.24 2036
7961.08 2065
7961.92 2064
7962.76 2013
7963.61 1887
7964.45 2004
7965.29 1990
7966.13 2005
7966.98 2055
7967.82 1985
7968.66 1896
7969.50 1977
7970.35 1987
7971.19 1927
7972.03 1933
7972.88 1949
7973.72 1924
7974.56 1998
7975.40 1968
7976.25 1996
7977.09 2115
7977.93 2179
7978.78 2041
7979.62 2056
7980.46 1912
7981.31 2006
7982.15 1992
7982.99 1928
7983.84 1918
7984.68 1929
7985.52 1953
7986.37 2066
7987.21 2004
7988.06 2030
7988.90 2085
7989.74 2129
7990.59 2043
7991.43 2010
7992.27 2103
7993.12 1962
7993.96 1900
7994.81 2037
7995.65 2056
7996.49 1982
7997.34 1977
7998.18 1855
7999.03 1950
7999.87 1877
8000.72 1853
8001.56 1997
8002.40 1914
8003.25 2006
8004.09 1871
8004.94 1945
8005.78 2040
8006.63 1891
8007.47 1892
8008.32 1868
8009.16 1974
8010.01 1933
8010.85 1874
8011.70 1984
8012.54 2000
8013.39 1864
8014.23 1892
8015.08 1944
8015.92 1988
8016.77 2006
8017.61 1939
8018.46 1926
8019.30 1914
8020.15 2039
8020.99 2019
8021.84 2039
8022.68 1908
8023.53 1900
8024.38 2088
8025.22 1906
8026.07 1893
8026.91 1836
8027.76 1816
8028.60 1832
8029.45 1844
8030.30 1902
8031.14 1940
8031.99 1861
8032.83 1798
8033.68 1821
8034.53 1791
8035.37 1849
8036.22 1798
8037.06 1832
8037.91 1872
8038.76 1805
8039.60 1912
8040.45 1962
8041.30 2003
8042.14 2030
8042.99 1963
8043.84 1948
8044.68 2026
8045.53 1976
8046.38 1894
8047.22 1903
8048.07 1869
8048.92 1875
8049.76 1876
8050.61 1903
8051.46 1925
8052.30 1917
8053.15 1903
8054.00 1924
8054.85 1910
8055.69 1855
8056.54 1857
8057.39 1948
8058.24 1941
8059.08 1933
8059.93 1835
8060.78 1876
8061.63 1825
8062.47 1855
8063.32 1901
8064.17 1869
8065.02 1796
8065.86 1748
8066.71 1822
8067.56 1890
8068.41 1832
8069.26 1782
8070.10 1838
8070.95 1850
8071.80 1850
8072.65 1826
8073.50 1827
8074.34 1837
8075.19 1886
8076.04 1874
8076.89 1892
8077.74 1870
8078.59 1794
8079.43 1842
8080.28 1818
8081.13 1843
8081.98 1724
8082.83 1732
8083.68 1767
8084.53 1808
8085.37 1834
8086.22 1830
8087.07 1823
8087.92 1775
8088.77 1769
8089.62 1855
8090.47 1865
8091.32 1804
8092.17 1810
8093.02 1876
8093.87 1904
8094.71 1922
8095.56 1831
8096.41 1749
8097.26 1744
8098.11 1750
8098.96 1852
8099.81 1781
8100.66 1800
8101.51 1760
8102.36 1772
8103.21 1826
8104.06 1756
8104.91 1774
8105.76 1743
8106.61 1779
8107.46 1781
8108.31 1806
8109.16 1812
8110.01 1878
8110.86 1824
8111.71 1773
8112.56 1773
8113.41 1817
8114.26 1815
8115.11 1722
8115.96 1661
8116.81 1725
8117.66 1799
8118.51 1799
8119.36 1780
8120.21 1727
8121.06 1718
8121.92 1727
8122.77 1870
8123.62 1731
8124.47 1709
8125.32 1772
8126.17 1852
8127.02 1855
8127.87 1898
8128.72 1804
8129.57 1788
8130.43 1796
8131.28 1726
8132.13 1836
8132.98 1761
8133.83 1741
8134.68 1789
8135.53 1681
8136.38 1693
8137.24 1717
8138.09 1818
8138.94 1763
8139.79 1711
8140.64 1678
8141.49 1783
8142.35 1807
8143.20 1822
8144.05 1788
8144.90 1728
8145.75 1827
8146.61 1851
8147.46 1769
8148.31 1735
8149.16 1803
8150.01 1814
8150.87 1712
8151.72 1760
8152.57 1886
8153.42 1788
8154.28 1788
8155.13 1849
8155.98 1844
8156.83 1768
8157.69 1734
8158.54 1717
8159.39 1722
8160.24 1847
8161.10 1950
8161.95 1994
8162.80 1938
8163.66 1922
8164.51 1927
8165.36 1742
8166.21 1807
8167.07 1793
8167.92 1859
8168.77 1773
8169.63 1843
8170.48 1770
8171.33 1815
8172.19 1852
8173.04 1748
8173.89 1746
8174.75 1902
8175.60 1827
8176.46 1771
8177.31 1742
8178.16 1655
8179.02 1815
8179.87 1848
8180.72 1716
8181.58 1799
8182.43 1711
8183.29 1661
8184.14 1703
8184.99 1758
8185.85 1675
8186.70 1730
8187.56 1734
8188.41 1691
8189.26 1649
8190.12 1717
8190.97 1675
8191.83 1627
8192.68 1706
8193.54 1735
8194.39 1736
8195.25 1772
8196.10 1734
8196.95 1755
8197.81 1807
8198.66 1694
8199.52 1663
8200.37 1766
8201.23 1729
8202.08 1730
8202.94 1629
8203.79 1712
8204.65 1695
8205.50 1585
8206.36 1760
8207.21 1701
8208.07 1727
8208.92 1746
8209.78 1751
8210.64 1704
8211.49 1686
8212.35 1655
8213.20 1726
8214.06 1757
8214.91 1766
8215.77 1749
8216.62 1700
8217.48 1727
8218.34 1768
8219.19 1771
8220.05 1799
8220.90 1776
8221.76 1811
8222.61 1822
8223.47 1816
8224.33 1735
8225.18 1860
8226.04 1957
8226.90 1983
8227.75 2022
8228.61 2049
8229.46 2165
8230.32 2180
8231.18 2053
8232.03 2132
8232.89 2098
8233.75 2026
8234.60 1981
8235.46 1862
8236.32 1880
8237.17 1854
8238.03 1706
8238.89 1832
8239.74 1726
8240.60 1773
8241.46 1710
8242.32 1752
8243.17 1701
8244.03 1721
8244.89 1714
8245.74 1681
8246.60 1699
8247.46 1751
8248.32 1762
8249.17 1760
8250.03 1792
8250.89 1787
8251.75 1739
8252.60 1784
8253.46 1873
8254.32 1792
8255.18 1709
8256.03 1818
8256.89 1692
8257.75 1729
8258.61 1711
8259.47 1685
8260.32 1802
8261.18 1861
8262.04 1850
8262.90 1858
8263.76 1825
8264.61 1797
8265.47 1720
8266.33 1835
8267.19 1824
8268.05 1807
8268.91 1752
8269.76 1733
8270.62 1726
8271.48 1674
8272.34 1639
8273.20 1692
8274.06 1768
8274.92 1805
8275.77 1737
8276.63 1775
8277.49 1672
8278.35 1715
8279.21 1806
8280.07 1704
8280.93 1767
8281.79 1780
8282.65 1676
8283.51 1651
8284.36 1698
8285.22 1657
8286.08 1724
8286.94 1730
8287.80 1790
8288.66 1775
8289.52 1722
8290.38 1784
8291.24 1687
8292.10 1732
8292.96 1735
8293.82 1636
8294.68 1718
8295.54 1804
8296.40 1693
8297.26 1731
8298.12 1792
8298.98 1860
8299.84 1872
8300.70 1786
8301.56 1864
8302.42 1887
8303.28 1846
8304.14 1747
8305.00 1810
8305.86 1791
8306.72 1807
8307.58 1794
8308.44 1813
8309.30 1837
8310.16 1888
8311.02 1906
8311.88 1905
8312.74 1908
8313.60 1773
8314.46 1803
8315.33 1844
8316.19 1760
8317.05 1783
8317.91 1864
8318.77 1870
8319.63 1803
8320.49 1818
8321.35 1793
8322.21 1774
8323.08 1857
8323.94 1885
8324.80 1877
8325.66 1928
8326.52 1785
8327.38 1728
8328.24 1780
8329.10 1808
8329.97 1810
8330.83 1790
8331.69 1860
8332.55 1940
8333.41 1819
8334.28 1825
8335.14 1821
8336.00 1861
8336.86 1963
8337.72 1739
8338.58 1798
8339.45 1902
8340.31 1847
8341.17 1902
8342.03 1919
8342.90 1876
8343.76 1881
8344.62 1831
8345.48 1908
8346.35 1822
8347.21 1927
8348.07 1906
8348.93 1880
8349.80 1944
8350.66 2005
8351.52 2065
8352.38 2003
8353.25 1996
8354.11 1913
8354.97 1961
8355.83 1908
8356.70 2033
8357.56 1990
8358.42 1971
8359.29 2040
8360.15 2049
8361.01 2138
8361.88 2062
8362.74 2106
8363.60 2140
8364.47 2094
8365.33 2123
8366.19 2102
8367.06 2069
8367.92 2052
8368.78 1960
8369.65 2108
8370.51 2061
8371.38 2048
8372.24 2150
8373.10 2214
8373.97 2113
8374.83 2141
8375.69 2078
8376.56 2188
8377.42 2143
8378.29 2141
8379.15 2282
8380.01 2167
8380.88 2124
8381.74 2188
8382.61 2191
8383.47 2259
8384.34 2144
8385.20 2177
8386.07 2348
8386.93 2314
8387.79 2285
8388.66 2225
8389.52 2410
8390.39 2372
8391.25 2350
8392.12 2297
8392.98 2330
8393.85 2432
8394.71 2376
8395.58 2347
8396.44 2353
8397.31 2320
8398.17 2497
8399.04 2351
8399.90 2464
8400.77 2398
8401.63 2350
8402.50 2469
8403.36 2420
8404.23 2593
8405.10 2528
8405.96 2590
8406.83 2492
8407.69 2553
8408.56 2629
8409.42 2661
8410.29 2662
8411.15 2637
8412.02 2672
8412.89 2660
8413.75 2582
8414.62 2731
8415.48 2844
8416.35 2762
8417.22 2684
8418.08 2781
8418.95 2835
8419.82 2874
8420.68 2859
8421.55 2888
8422.41 2879
8423.28 2838
8424.15 2873
8425.01 2891
8425.88 2921
8426.75 2928
8427.61 2867
8428.48 2994
8429.35 3015
8430.21 2961
8431.08 3180
8431.95 3299
8432.81 3279
8433.68 3385
8434.55 3352
8435.41 3153
8436.28 3242
8437.15 3255
8438.02 3292
8438.88 3337
8439.75 3350
8440.62 3567
8441.49 3706
8442.35 3571
8443.22 3710
8444.09 3720
8444.96 3666
8445.82 3757
8446.69 4003
8447.56 4032
8448.43 4047
8449.29 3997
8450.16 3972
8451.03 3865
8451.90 4205
8452.77 4253
8453.63 4212
8454.50 4329
8455.37 4477
8456.24 4405
8457.11 4607
8457.97 4778
8458.84 5052
8459.71 5236
8460.58 5709
8461.45 6396
8462.32 7067
8463.18 7956
8464.05 8682
8464.92 8779
8465.79 8576
8466.66 8316
8467.53 7864
8468.40 7207
8469.26 6480
8470.13 6064
8471.00 5783
8471.87 5453
8472.74 5298
8473.61 5440
8474.48 5653
8475.35 5964
8476.22 6629
8477.09 7345
8477.95 7673
8478.82 7741
8479.69 7876
8480.56 7670
8481.43 6712
8482.30 5928
8483.17 5489
8484.04 4942
8484.91 4580
8485.78 4188
8486.65 3974
8487.52 3665
8488.39 3546
8489.26 3570
8490.13 3499
8491.00 3532
8491.87 3422
8492.74 3380
8493.61 3296
8494.48 3312
8495.35 3349
8496.22 3325
8497.09 3347
8497.96 3246
8498.83 3195
8499.70 3213
8500.57 3301
8501.44 3211
8502.31 3220
8503.18 3369
8504.05 3406
8504.92 3397
8505.79 3423
8506.66 3460
8507.53 3296
8508.41 3263
8509.28 3257
8510.15 3194
8511.02 3169
8511.89 3242
8512.76 3190
8513.63 3224
8514.50 3272
8515.37 3385
8516.24 3307
8517.12 3384
8517.99 3446
8518.86 3416
8519.73 3398
8520.60 3320
8521.47 3319
8522.34 3230
8523.22 3327
8524.09 3347
8524.96 3293
8525.83 3395
8526.70 3402
8527.57 3425
8528.45 3350
8529.32 3473
8530.19 3509
8531.06 3418
8531.93 3453
8532.81 3531
8533.68 3520
8534.55 3613
8535.42 3662
8536.29 3686
8537.17 3607
8538.04 3544
8538.91 3619
8539.78 3564
8540.66 3577
8541.53 3622
8542.40 3613
8543.27 3524
8544.15 3584
8545.02 3536
8545.89 3408
8546.76 3538
8547.64 3523
8548.51 3529
8549.38 3508
8550.26 3472
8551.13 3521
8552.00 3472
8552.87 3396
8553.75 3234
8554.62 3191
8555.49 3312
8556.37 3195
8557.24 3272
8558.11 3336
8558.99 3394
8559.86 3524
8560.73 3399
8561.61 3399
8562.48 3484
8563.36 3377
8564.23 3346
8565.10 3468
8565.98 3271
8566.85 3195
8567.72 3222
8568.60 2999
8569.47 2942
8570.35 2969
8571.22 2987
8572.09 2876
8572.97 2952
8573.84 2846
8574.72 2896
8575.59 2948
8576.46 2975
8577.34 2827
8578.21 2831
8579.09 2806
8579.96 2864
8580.84 2846
8581.71 2784
8582.59 2804
8583.46 2785
8584.34 2837
8585.21 2763
8586.08 2798
8586.96 2790
8587.83 2746
8588.71 2756
8589.58 2729
8590.46 2714
8591.33 2758
8592.21 2754
8593.08 2713
8593.96 2599
8594.83 2792
8595.71 2715
8596.59 2752
8597.46 2788
8598.34 2846
8599.21 2713
8600.09 2710
8600.96 2928
8601.84 2812
8602.71 2881
8603.59 2844
8604.46 2810
8605.34 2732
8606.22 2876
8607.09 2835
8607.97 2834
8608.84 2890
8609.72 2810
8610.60 2777
8611.47 2798
8612.35 2873
8613.22 2886
8614.10 2883
8614.98 2875
8615.85 2871
8616.73 2956
8617.61 3018
8618.48 3013
8619.36 2984
8620.24 2998
8621.11 3161
8621.99 3044
8622.87 3002
8623.74 2928
8624.62 2969
8625.50 2947
8626.37 2850
8627.25 2975
8628.13 2961
8629.00 2997
8629.88 2924
8630.76 3028
8631.63 3280
8632.51 3107
8633.39 3012
8634.27 3032
8635.14 3181
8636.02 3148
8636.90 3105
8637.77 2997
8638.65 3051
8639.53 3063
8640.41 3061
8641.28 3068
8642.16 3064
8643.04 2912
8643.92 2927
8644.80 3017
8645.67 3101
8646.55 3053
8647.43 2978
8648.31 3170
8649.19 3303
8650.06 3174
8650.94 3243
8651.82 3126
8652.70 3213
8653.58 3212
8654.45 3106
8655.33 3076
8656.21 3244
8657.09 3216
8657.97 3171
8658.85 3234
8659.72 3285
8660.60 3323
8661.48 3302
8662.36 3329
8663.24 3327
8664.12 3431
8665.00 3324
8665.88 3348
8666.75 3286
8667.63 3363
8668.51 3366
8669.39 3343
8670.27 3407
8671.15 3371
8672.03 3403
8672.91 3379
8673.79 3357
8674.67 3436
8675.55 3345
8676.42 3502
8677.30 3649
8678.18 3644
8679.06 3647
8679.94 3661
8680.82 3801
8681.70 4008
8682.58 4072
8683.46 4043
8684.34 3838
8685.22 3822
8686.10 3791
8686.98 3796
8687.86 3751
8688.74 3839
8689.62 3724
8690.50 3694
8691.38 3697
8692.26 3775
8693.14 3914
8694.02 4087
8694.90 3989
8695.78 4056
8696.66 4458
8697.54 4830
8698.42 5087
8699.30 5408
8700.18 5677
8701.07 6099
8701.95 6003
8702.83 5907
8703.71 5283
8704.59 4914
8705.47 4754
8706.35 4627
8707.23 4346
8708.11 4106
8708.99 3937
8709.87 4031
8710.75 3818
8711.64 3740
8712.52 3767
8713.40 3849
8714.28 3875
8715.16 3923
8716.04 3658
8716.92 3624
8717.81 3862
8718.69 3965
8719.57 3845
8720.45 3708
8721.33 3744
8722.21 3874
8723.10 3909
8723.98 3894
8724.86 3834
8725.74 3854
8726.62 3875
8727.50 3991
8728.39 3957
8729.27 3876
8730.15 3948
8731.03 4002
8731.91 3958
8732.80 4062
8733.68 3960
8734.56 4220
8735.44 4304
8736.33 4268
8737.21 4291
8738.09 4162
8738.97 4322
8739.86 4408
8740.74 4458
8741.62 4652
8742.50 4644
8743.39 4493
8744.27 4701
8745.15 4698
8746.04 4605
8746.92 4536
8747.80 4589
8748.68 4892
8749.57 4617
8750.45 4589
8751.33 4602
8752.22 4676
8753.10 4710
8753.98 4589
8754.87 4616
8755.75 4697
8756.63 4799
8757.52 4869
8758.40 4974
8759.28 5049
8760.17 4981
8761.05 5032
8761.94 5139
8762.82 5152
8763.70 5001
8764.59 5202
8765.47 5168
8766.36 5250
8767.24 5188
8768.12 5282
8769.01 5314
8769.89 5460
8770.78 5621
8771.66 5738
8772.54 5735
8773.43 5842
8774.31 5935
8775.20 6056
8776.08 5991
8776.97 6042
8777.85 6038
8778.73 5994
8779.62 5947
8780.50 5962
8781.39 6052
8782.27 6120
8783.16 6197
8784.04 6290
8784.93 6571
8785.81 7243
8786.70 8054
8787.58 9070
8788.47 9974
8789.35 11096
8790.24 11848
8791.12 12088
8792.01 11960
8792.89 11476
8793.78 10629
8794.66 9602
8795.55 8809
8796.44 8041
8797.32 7522
8798.21 7043
8799.09 6822
8799.98 6662
8800.86 6473
8801.75 6699
8802.63 7209
8803.52 8070
8804.41 8700
8805.29 9073
8806.18 9598
8807.06 9845
8807.95 9455
8808.84 9190
8809.72 8636
8810.61 7903
8811.49 7195
8812.38 6756
8813.27 6142
8814.15 5870
8815.04 5669
8815.93 5669
8816.81 5625
8817.70 5636
8818.59 5794
8819.47 5955
8820.36 6268
8821.25 6476
8822.13 6619
8823.02 6747
8823.91 6599
8824.79 6313
8825.68 6137
8826.57 5888
8827.45 5570
8828.34 5225
8829.23 5122
8830.12 4975
8831.00 4872
8831.89 4824
8832.78 4920
8833.66 4933
8834.55 4930
8835.44 4974
8836.33 5203
8837.21 5269
8838.10 5168
8838.99 5216
8839.88 5252
8840.76 4988
8841.65 4930
8842.54 4817
8843.43 4844
8844.32 4690
8845.20 4498
8846.09 4427
8846.98 4406
8847.87 4303
8848.76 4323
8849.64 4374
8850.53 4430
8851.42 4614
8852.31 4669
8853.20 4624
8854.09 4520
8854.97 4571
8855.86 4626
8856.75 4609
8857.64 4597
8858.53 4500
8859.42 4524
8860.30 4398
8861.19 4288
8862.08 4345
8862.97 4324
8863.86 4262
8864.75 4193
8865.64 4211
8866.53 4207
8867.42 4196
8868.30 4270
8869.19 4315
8870.08 4395
8870.97 4283
8871.86 4103
8872.75 4144
8873.64 4025
8874.53 4106
8875.42 3925
8876.31 3868
8877.20 3933
8878.09 4018
8878.98 3801
8879.87 3663
8880.76 3748
8881.65 3563
8882.54 3626
8883.43 3661
8884.32 3721
8885.21 3718
8886.10 3604
8886.99 3643
8887.88 3574
8888.77 3473
8889.66 3370
8890.55 3374
8891.44 3299
8892.33 3341
8893.22 3254
8894.11 3403
8895.00 3159
8895.89 3208
8896.78 3197
8897.67 3125
8898.56 3150
8899.45 3054
8900.34 3019
8901.23 2954
8902.12 2977
8903.01 2920
8903.90 2993
8904.79 2990
8905.69 2990
8906.58 2901
8907.47 2925
8908.36 2883
8909.25 2898
8910.14 2871
8911.03 2739
8911.92 2828
8912.82 2773
8913.71 2817
8914.60 2662
8915.49 2634
8916.38 2629
8917.27 2659
8918.16 2666
8919.06 2626
8919.95 2701
8920.84 2550
8921.73 2616
8922.62 2702
8923.51 2609
8924.41 2530
8925.30 2637
8926.19 2588
8927.08 2537
8927.97 2605
8928.87 2533
8929.76 2474
8930.65 2459
8931.54 2439
8932.43 2500
8933.33 2398
8934.22 2404
8935.11 2552
8936.00 2530
8936.90 2539
8937.79 2526
8938.68 2449
8939.57 2419
8940.47 2436
8941.36 2460
8942.25 2432
8943.15 2311
8944.04 2287
8944.93 2241
8945.82 2284
8946.72 2371
8947.61 2254
8948.50 2249
8949.40 2345
8950.29 2324
8951.18 2245
8952.08 2212
8952.97 2275
8953.86 2326
8954.76 2325
8955.65 2265
8956.54 2159
8957.44 2182
8958.33 2265
8959.22 2302
8960.12 2204
8961.01 2262
8961.91 2253
8962.80 2186
8963.69 2190
8964.59 2167
8965.48 2175
8966.37 2095
8967.27 2131
8968.16 2281
8969.06 2158
8969.95 2023
8970.85 2061
8971.74 2093
8972.63 2121
8973.53 2122
8974.42 2051
8975.32 2022
8976.21 2121
8977.11 2073
8978.00 1994
8978.90 1996
8979.79 1999
8980.68 2040
8981.58 1958
8982.47 1903
8983.37 2018
8984.26 1958
8985.16 1854
8986.05 1872
8986.95 1803
8987.84 1799
8988.74 1833
8989.63 1841
8990.53 1906
8991.42 1907
8992.32 1878
8993.22 1876
8994.11 1845
8995.01 1834
8995.90 1948
8996.80 1914
8997.69 1871
8998.59 1846
8999.48 1832
9000.38 1839
9001.28 1895
9002.17 1787
9003.07 1714
9003.96 1760
9004.86 1706
9005.75 1678
9006.65 1714
9007.55 1699
9008.44 1747
9009.34 1821
9010.23 1833
9011.13 1876
9012.03 1851
9012.92 1746
9013.82 1719
9014.72 1751
9015.61 1761
9016.51 1786
9017.41 1807
9018.30 1743
9019.20 1660
9020.10 1842
9020.99 1773
9021.89 1740
9022.79 1716
9023.68 1636
9024.58 1699
9025.48 1656
9026.37 1637
9027.27 1692
9028.17 1699
9029.06 1674
9029.96 1722
9030.86 1693
9031.76 1639
9032.65 1583
9033.55 1653
9034.45 1646
9035.35 1650
9036.24 1681
9037.14 1624
9038.04 1599
9038.94 1621
9039.83 1623
9040.73 1629
9041.63 1640
9042.53 1656
9043.42 1635
9044.32 1709
9045.22 1647
9046.12 1627
9047.02 1575
9047.91 1614
9048.81 1578
9049.71 1540
9050.61 1632
9051.51 1646
9052.41 1662
9053.30 1671
9054.20 1638
9055.10 1628
9056.00 1505
9056.90 1570
9057.80 1682
9058.69 1679
9059.59 1714
9060.49 1689
9061.39 1637
9062.29 1519
9063.19 1489
9064.09 1582
9064.99 1520
9065.88 1558
9066.78 1587
9067.68 1588
9068.58 1614
9069.48 1601
9070.38 1555
9071.28 1652
9072.18 1589
9073.08 1597
9073.98 1631
9074.88 1614
9075.78 1617
9076.68 1591
9077.58 1570
9078.47 1523
9079.37 1558
9080.27 1700
9081.17 1581
9082.07 1504
9082.97 1577
9083.87 1496
9084.77 1517
9085.67 1548
9086.57 1531
9087.47 1487
9088.37 1621
9089.27 1602
9090.17 1574
9091.07 1521
9091.97 1454
9092.87 1515
9093.77 1640
9094.67 1612
9095.58 1564
9096.48 1686
9097.38 1598
9098.28 1606
9099.18 1521
9100.08 1549
9100.98 1508
9101.88 1608
9102.78 1568
9103.68 1512
9104.58 1488
9105.48 1528
9106.38 1508
9107.28 1455
9108.19 1452
9109.09 1396
9109.99 1475
9110.89 1528
9111.79 1563
9112.69 1552
9113.59 1468
9114.49 1578
9115.40 1521
9116.30 1523
9117.20 1455
9118.10 1479
9119.00 1503
9119.90 1509
9120.81 1530
9121.71 1485
9122.61 1527
9123.51 1449
9124.41 1511
9125.31 1610
9126.22 1566
9127.12 1515
9128.02 1552
9128.92 1513
9129.82 1606
9130.73 1589
9131.63 1631
9132.53 1528
9133.43 1516
9134.34 1528
9135.24 1499
9136.14 1499
9137.04 1539
9137.95 1554
9138.85 1541
9139.75 1491
9140.65 1465
9141.56 1463
9142.46 1512
9143.36 1543
9144.26 1462
9145.17 1544
9146.07 1547
9146.97 1462
9147.88 1532
9148.78 1520
9149.68 1463
9150.59 1456
9151.49 1519
9152.39 1529
9153.29 1550
9154.20 1564
9155.10 1489
9156.01 1534
9156.91 1531
9157.81 1488
9158.72 1480
9159.62 1492
9160.52 1581
9161.43 1508
9162.33 1562
9163.23 1520
9164.14 1566
9165.04 1492
9165.95 1529
9166.85 1542
9167.75 1516
9168.66 1496
9169.56 1451
9170.47 1489
9171.37 1515
9172.27 1482
9173.18 1515
9174.08 1483
9174.99 1503
9175.89 1517
9176.80 1526
9177.70 1517
9178.60 1529
9179.51 1442
9180.41 1481
9181.32 1584
9182.22 1535
9183.13 1455
9184.03 1567
9184.94 1528
9185.84 1514
9186.75 1460
9187.65 1566
9188.56 1534
9189.46 1502
9190.37 1571
9191.27 1563
9192.18 1471
9193.08 1458
9193.99 1495
9194.89 1479
9195.80 1544
9196.71 1531
9197.61 1541
9198.52 1557
9199.42 1560
9200.33 1574
9201.23 1548
9202.14 1560
9203.04 1595
9203.95 1519
9204.86 1523
9205.76 1574
9206.67 1576
9207.57 1652
9208.48 1678
9209.39 1623
9210.29 1604
9211.20 1613
9212.10 1553
9213.01 1602
9213.92 1625
9214.82 1544
9215.73 1663
9216.64 1592
9217.54 1552
9218.45 1643
9219.36 1490
9220.26 1581
9221.17 1468
9222.08 1520
9222.98 1569
9223.89 1503
9224.80 1589
9225.70 1585
9226.61 1539
9227.52 1552
9228.42 1513
9229.33 1554
9230.24 1524
9231.14 1532
9232.05 1490
9232.96 1474
9233.87 1521
9234.77 1549
9235.68 1486
9236.59 1468
9237.50 1406
9238.40 1363
9239.31 1458
9240.22 1569
9241.13 1421
9242.03 1440
9242.94 1483
9243.85 1454
9244.76 1534
9245.66 1420
9246.57 1461
9247.48 1416
9248.39 1447
9249.30 1468
9250.20 1504
9251.11 1456
9252.02 1438
9252.93 1398
9253.84 1486
9254.75 1488
9255.65 1415
9256.56 1421
9257.47 1344
9258.38 1396
9259.29 1471
9260.20 1465
9261.10 1367
9262.01 1401
9262.92 1399
9263.83 1463
9264.74 1473
9265.65 1461
9266.56 1478
9267.47 1407
9268.37 1408
9269.28 1373
9270.19 1440
9271.10 1446
9272.01 1362
9272.92 1433
9273.83 1461
9274.74 1466
9275.65 1469
9276.56 1414
9277.47 1445
9278.38 1442
9279.29 1461
9280.20 1517
9281.11 1472
9282.01 1457
9282.92 1548
9283.83 1506
9284.74 1422
9285.65 1490
9286.56 1472
9287.47 1429
9288.38 1482
9289.29 1471
9290.20 1542
9291.11 1546
9292.02 1526
9292.93 1397
9293.84 1432
9294.75 1435
9295.66 1474
9296.57 1468
9297.49 1431
9298.40 1486
9299.31 1482
9300.22 1463
9301.13 1581
9302.04 1445
9302.95 1443
9303.86 1432
9304.77 1400
9305.68 1430
9306.59 1462
9307.50 1483
9308.41 1500
9309.32 1431
9310.24 1456
9311.15 1519
9312.06 1545
9312.97 1423
9313.88 1519
9314.79 1561
9315.70 1491
9316.61 1364
9317.53 1423
9318.44 1544
9319.35 1562
9320.26 1421
9321.17 1458
9322.08 1491
9322.99 1417
9323.91 1423
9324.82 1475
9325.73 1350
9326.64 1375
9327.55 1381
9328.46 1431
9329.38 1448
9330.29 1455
9331.20 1440
9332.11 1402
9333.03 1322
9333.94 1360
9334.85 1468
9335.76 1419
9336.67 1450
9337.59 1429
9338.50 1347
9339.41 1359
9340.32 1406
9341.24 1391
9342.15 1419
9343.06 1342
9343.97 1404
9344.89 1408
9345.80 1444
9346.71 1395
9347.63 1444
9348.54 1442
9349.45 1467
9350.36 1416
9351.28 1458
9352.19 1416
9353.10 1493
9354.02 1429
9354.93 1380
9355.84 1430
9356.76 1455
9357.67 1438
9358.58 1437
9359.50 1504
9360.41 1492
9361.32 1525
9362.24 1433
9363.15 1430
9364.06 1456
9364.98 1382
9365.89 1483
9366.81 1465
9367.72 1492
9368.63 1563
9369.55 1441
9370.46 1514
9371.38 1559
9372.29 1510
9373.20 1485
9374.12 1472
9375.03 1505
9375.95 1543
9376.86 1585
9377.77 1548
9378.69 1547
9379.60 1584
9380.52 1672
9381.43 1636
9382.35 1547
9383.26 1608
9384.18 1514
9385.09 1443
9386.01 1491
9386.92 1359
9387.83 1419
9388.75 1481
9389.66 1404
9390.58 1560
9391.49 1464
9392.41 1461
9393.32 1506
9394.24 1479
9395.16 1522
9396.07 1619
9396.99 1506
9397.90 1507
9398.82 1535
9399.73 1564
9400.65 1543
9401.56 1663
9402.48 1718
9403.39 1652
9404.31 1600
9405.22 1669
9406.14 1624
9407.06 1493
9407.97 1583
9408.89 1562
9409.80 1522
9410.72 1532
9411.64 1449
9412.55 1542
9413.47 1560
9414.38 1577
9415.30 1555
9416.22 1594
9417.13 1508
9418.05 1542
9418.97 1476
9419.88 1457
9420.80 1551
9421.71 1575
9422.63 1495
9423.55 1544
9424.46 1620
9425.38 1592
9426.30 1484
9427.21 1471
9428.13 1581
9429.05 1501
9429.96 1471
9430.88 1605
9431.80 1616
9432.72 1504
9433.63 1527
9434.55 1580
9435.47 1518
9436.38 1550
9437.30 1584
9438.22 1546
9439.14 1575
9440.05 1579
9440.97 1567
9441.89 1609
9442.81 1702
9443.72 1632
9444.64 1615
9445.56 1630
9446.48 1612
9447.39 1564
9448.31 1630
9449.23 1605
9450.15 1615
9451.07 1719
9451.98 1707
9452.90 1709
9453.82 1678
9454.74 1746
9455.66 1747
9456.57 1821
9457.49 1830
9458.41 1920
9459.33 2103
9460.25 2186
9461.16 2279
9462.08 2444
9463.00 2482
9463.92 2318
9464.84 2223
9465.76 2180
9466.68 1955
9467.59 1831
9468.51 1776
9469.43 1706
9470.35 1701
9471.27 1694
9472.19 1646
9473.11 1579
9474.03 1627
9474.95 1631
9475.87 1552
9476.78 1544
9477.70 1598
9478.62 1565
9479.54 1514
9480.46 1546
9481.38 1572
9482.30 1593
9483.22 1546
9484.14 1558
9485.06 1531
9485.98 1666
9486.90 1629
9487.82 1666
9488.74 1729
9489.66 1660
9490.58 1736
9491.50 1744
9492.42 1741
9493.34 1636
9494.26 1610
9495.18 1602
9496.10 1585
9497.02 1594
9497.94 1624
9498.86 1609
9499.78 1541
9500.70 1562
9501.62 1540
9502.54 1469
9503.46 1488
9504.38 1438
9505.30 1454
9506.22 1498
9507.14 1545
9508.06 1453
9508.98 1352
9509.90 1438
9510.82 1467
9511.75 1428
9512.67 1443
9513.59 1487
9514.51 1401
9515.43 1375
9516.35 1451
9517.27 1602
9518.19 1575
9519.11 1454
9520.03 1343
9520.96 1456
9521.88 1496
9522.80 1453
9523.72 1513
9524.64 1459
9525.56 1497
9526.48 1526
9527.41 1586
9528.33 1519
9529.25 1489
9530.17 1493
9531.09 1580
9532.02 1614
9532.94 1452
9533.86 1503
9534.78 1496
9535.70 1532
9536.63 1569
9537.55 1597
9538.47 1546
9539.39 1709
9540.31 1607
9541.24 1470
9542.16 1558
9543.08 1628
9544.00 1587
9544.93 1555
9545.85 1524
9546.77 1551
9547.69 1505
9548.62 1585
9549.54 1557
9550.46 1478
9551.38 1466
9552.31 1427
9553.23 1476
9554.15 1431
9555.08 1420
9556.00 1484
9556.92 1453
9557.84 1523
9558.77 1539
9559.69 1539
9560.61 1527
9561.54 1492
9562.46 1509
9563.38 1452
9564.31 1420
9565.23 1442
9566.15 1408
9567.08 1496
9568.00 1451
9568.93 1438
9569.85 1566
9570.77 1531
9571.70 1514
9572.62 1464
9573.54 1465
9574.47 1515
9575.39 1576
9576.32 1556
9577.24 1494
9578.16 1443
9579.09 1436
9580.01 1463
9580.94 1522
9581.86 1563
9582.78 1626
9583.71 1519
9584.63 1484
9585.56 1407
9586.48 1393
9587.41 1422
9588.33 1479
9589.26 1392
9590.18 1426
9591.11 1456
9592.03 1490
9592.96 1512
9593.88 1419
9594.80 1412
9595.73 1487
9596.65 1517
9597.58 1482
9598.50 1560
9599.43 1550
9600.35 1479
9601.28 1525
9602.21 1529
9603.13 1616
9604.06 1564
9604.98 1530
9605.91 1562
9606.83 1575
9607.76 1524
9608.68 1500
9609.61 1523
9610.53 1475
9611.46 1554
9612.39 1612
9613.31 1635
9614.24 1681
9615.16 1672
9616.09 1702
9617.02 1572
9617.94 1614
9618.87 1660
9619.79 1641
9620.72 1559
9621.65 1646
9622.57 1650
9623.50 1620
9624.42 1642
9625.35 1674
9626.28 1627
9627.20 1636
9628.13 1713
9629.06 1634
9629.98 1649
9630.91 1663
9631.84 1723
9632.76 1743
9633.69 1807
9634.62 1747
9635.54 1711
9636.47 1772
9637.40 1721
9638.32 1741
9639.25 1778
9640.18 1800
9641.11 1790
9642.03 1737
9642.96 1750
9643.89 1765
9644.81 1840
9645.74 1875
9646.67 1840
9647.60 1819
9648.52 1889
9649.45 1846
9650.38 1852
9651.31 1857
9652.23 1816
9653.16 1853
9654.09 1849
9655.02 1862
9655.95 1900
9656.87 1968
9657.80 2001
9658.73 2091
9659.66 2042
9660.58 2078
9661.51 2052
9662.44 2128
9663.37 2200
9664.30 2007
9665.23 1983
9666.15 1978
9667.08 2070
9668.01 2038
9668.94 1833
9669.87 1939
9670.80 1918
9671.73 1821
9672.65 2017
9673.58 2039
9674.51 2021
9675.44 2028
9676.37 2061
9677.30 2088
9678.23 2193
9679.16 2094
9680.08 2044
9681.01 2018
9681.94 2006
9682.87 1904
9683.80 1916
9684.73 1918
9685.66 2014
9686.59 1985
9687.52 2073
9688.45 2049
9689.38 2150
9690.31 2158
9691.24 2203
9692.17 2257
9693.09 2152
9694.02 2243
9694.95 2212
9695.88 2060
9696.81 2053
9697.74 2194
9698.67 2249
9699.60 2085
9700.53 2164
9701.46 2140
9702.39 2290
9703.32 2329
9704.25 2544
9705.18 2651
9706.11 2808
9707.04 2908
9707.97 2895
9708.91 3124
9709.84 2932
9710.77 2807
9711.70 2716
9712.63 2534
9713.56 2469
9714.49 2323
9715.42 2202
9716.35 2175
9717.28 2194
9718.21 2012
9719.14 1988
9720.07 2094
9721.00 2158
9721.93 2103
9722.87 2121
9723.80 2091
9724.73 2050
9725.66 2021
9726.59 2046
9727.52 1979
9728.45 1980
9729.38 1892
9730.32 1843
9731.25 1871
9732.18 1865
9733.11 1910
9734.04 1862
9734.97 1916
9735.91 1845
9736.84 1921
9737.77 1913
9738.70 1913
9739.63 1871
9740.56 1894
9741.50 1886
9742.43 1900
9743.36 1846
9744.29 1804
9745.22 1892
9746.16 1816
9747.09 1797
9748.02 1906
9748.95 1789
9749.89 1853
9750.82 1923
9751.75 1817
9752.68 1809
9753.62 1743
9754.55 1807
9755.48 1819
9756.41 1738
9757.35 1785
9758.28 1769
9759.21 1751
9760.14 1735
9761.08 1788
9762.01 1796
9762.94 1679
9763.88 1673
9764.81 1663
9765.74 1642
9766.68 1709
9767.61 1677
9768.54 1649
9769.48 1681
9770.41 1710
9771.34 1763
9772.28 1748
9773.21 1821
9774.14 1753
9775.08 1815
9776.01 1853
9776.94 1759
9777.88 1775
9778.81 1777
9779.74 1833
9780.68 1769
9781.61 1760
9782.55 1776
9783.48 1807
9784.41 1808
9785.35 1825
9786.28 1789
9787.22 1812
9788.15 1828
9789.08 1844
9790.02 1788
9790.95 1829
9791.89 1893
9792.82 1856
9793.76 1904
9794.69 1809
9795.63 1794
9796.56 1672
9797.49 1789
9798.43 1777
9799.36 1681
9800.30 1759
9801.23 1708
9802.17 1727
9803.10 1691
9804.04 1724
9804.97 1672
9805.91 1722
9806.84 1769
9807.78 1798
9808.71 1727
9809.65 1727
9810.58 1732
9811.52 1661
9812.45 1708
9813.39 1678
9814.33 1654
9815.26 1636
9816.20 1627
9817.13 1573
9818.07 1555
9819.00 1614
9819.94 1581
9820.87 1562
9821.81 1567
9822.75 1505
9823.68 1579
9824.62 1547
9825.55 1545
9826.49 1549
9827.43 1527
9828.36 1487
9829.30 1504
9830.23 1483
9831.17 1509
9832.11 1452
9833.04 1561
9833.98 1492
9834.92 1499
9835.85 1503
9836.79 1452
9837.73 1471
9838.66 1488
9839.60 1408
9840.54 1423
9841.47 1433
9842.41 1510
9843.35 1499
9844.28 1444
9845.22 1447
9846.16 1426
9847.09 1497
9848.03 1513
9848.97 1417
9849.90 1423
9850.84 1379
9851.78 1471
9852.72 1499
9853.65 1530
9854.59 1511
9855.53 1491
9856.47 1511
9857.40 1557
9858.34 1555
9859.28 1496
9860.22 1474
9861.15 1558
9862.09 1486
9863.03 1568
9863.97 1478
9864.90 1466
9865.84 1562
9866.78 1464
9867.72 1531
9868.66 1439
9869.59 1449
9870.53 1452
9871.47 1487
9872.41 1433
9873.35 1397
9874.29 1360
9875.22 1479
9876.16 1457
9877.10 1417
9878.04 1441
9878.98 1413
9879.92 1526
9880.85 1518
9881.79 1568
9882.73 1437
9883.67 1467
9884.61 1433
9885.55 1530
9886.49 1554
9887.43 1413
9888.37 1456
9889.30 1364
9890.24 1367
9891.18 1367
9892.12 1426
9893.06 1407
9894.00 1367
9894.94 1409
9895.88 1389
9896.82 1362
9897.76 1372
9898.70 1378
9899.64 1405
9900.58 1414
9901.52 1345
9902.45 1349
9903.39 1382
9904.33 1443
9905.27 1376
9906.21 1394
9907.15 1350
9908.09 1344
9909.03 1400
9909.97 1416
9910.91 1349
9911.85 1272
9912.79 1402
9913.73 1399
9914.67 1349
9915.61 1294
9916.55 1410
9917.49 1470
9918.44 1500
9919.38 1451
9920.32 1485
9921.26 1544
9922.20 1621
9923.14 1624
9924.08 1561
9925.02 1580
9925.96 1610
9926.90 1533
9927.84 1415
9928.78 1467
9929.72 1556
9930.66 1438
9931.61 1458
9932.55 1561
9933.49 1581
9934.43 1593
9935.37 1690
9936.31 1617
9937.25 1704
9938.19 1646
9939.14 1652
9940.08 1513
9941.02 1389
9941.96 1464
9942.90 1440
9943.84 1450
9944.78 1346
9945.73 1298
9946.67 1298
9947.61 1291
9948.55 1260
9949.49 1289
9950.44 1293
9951.38 1334
9952.32 1294
9953.26 1226
9954.20 1221
9955.15 1308
9956.09 1366
9957.03 1276
9957.97 1168
9958.91 1197
9959.86 1293
9960.80 1243
9961.74 1245
9962.68 1194
9963.63 1218
9964.57 1260
9965.51 1204
9966.45 1247
9967.40 1176
9968.34 1249
9969.28 1212
9970.23 1275
9971.17 1239
9972.11 1269
9973.05 1252
9974.00 1251
9974.94 1188
9975.88 1256
9976.83 1137
9977.77 1145
9978.71 1149
9979.66 1262
9980.60 1256
9981.54 1178
9982.49 1209
9983.43 1226
9984.37 1183
9985.32 1158
9986.26 1190
9987.20 1261
9988.15 1264
9989.09 1170
9990.04 1172
9990.98 1232
9991.92 1185
9992.87 1249
9993.81 1261
9994.76 1256
9995.70 1186
9996.64 1193
9997.59 1227
9998.53 1221
9999.48 1229
10000.42 1199
10001.36 1193
10002.31 1218
10003.25 1261
10004.20 1217
10005.14 1230
10006.09 1231
10007.03 1246
10007.98 1125
10008.92 1145
10009.87 1141
10010.81 1161
10011.76 1171
10012.70 1139
10013.64 1118
10014.59 1126
10015.53 1176
10016.48 1206
10017.43 1173
10018.37 1197
10019.32 1205
10020.26 1224
10021.21 1118
10022.15 1124
10023.10 1155
10024.04 1201
10024.99 1274
10025.93 1167
10026.88 1157
10027.82 1182
10028.77 1227
10029.72 1225
10030.66 1185
10031.61 1136
10032.55 1124
10033.50 1109
10034.44 1122
10035.39 1166
10036.34 1166
10037.28 1167
10038.23 1162
10039.17 1204
10040.12 1141
10041.07 1121
10042.01 1183
10042.96 1198
10043.91 1049
10044.85 1052
10045.80 1149
10046.74 1120
10047.69 1142
10048.64 1143
10049.58 1136
10050.53 1146
10051.48 1161
10052.42 1077
10053.37 1205
10054.32 1128
10055.27 1211
10056.21 1046
10057.16 1122
10058.11 1142
10059.05 1079
10060.00 1145
10060.95 1093
10061.89 1069
10062.84 1135
10063.79 1116
10064.74 1116
10065.68 1043
10066.63 1088
10067.58 1146
10068.53 1093
10069.47 1087
10070.42 1152
10071.37 1079
10072.32 1109
10073.26 1096
10074.21 1113
10075.16 1060
10076.11 1072
10077.06 1133
10078.00 1018
10078.95 1070
10079.90 1077
10080.85 1078
10081.80 1040
10082.74 1082
10083.69 1024
10084.64 1081
10085.59 1146
10086.54 1104
10087.49 1081
10088.43 1084
10089.38 1113
10090.33 1091
10091.28 1101
10092.23 1076
10093.18 1164
10094.13 1166
10095.07 1044
10096.02 1096
10096.97 1141
10097.92 1061
10098.87 1089
10099.82 1097
10100.77 1109
10101.72 1146
10102.67 1115
10103.61 1049
10104.56 1069
10105.51 1114
10106.46 991
10107.41 1038
10108.36 1132
10109.31 1065
10110.26 1073
10111.21 1055
10112.16 1076
10113.11 1130
10114.06 1079
10115.01 1037
10115.96 1113
10116.91 1097
10117.86 1071
10118.81 1064
10119.76 1034
10120.71 1040
10121.66 1044
10122.61 1101
10123.56 1125
10124.51 1102
10125.46 1099
10126.41 1066
10127.36 1059
10128.31 1108
10129.26 1053
10130.21 1037
10131.16 1083
10132.11 1073
10133.06 1093
10134.01 1083
10134.96 1060
10135.91 1010
10136.86 1034
10137.81 1025
10138.76 1015
10139.72 1054
10140.67 1068
10141.62 1092
10142.57 1013
10143.52 1024
10144.47 1032
10145.42 1107
10146.37 1094
10147.32 1079
10148.28 1097
10149.23 1046
10150.18 1001
10151.13 1031
10152.08 1105
10153.03 1126
10153.98 1040
10154.94 1079
10155.89 1058
10156.84 1108
10157.79 993
10158.74 1059
10159.69 1073
10160.65 1120
10161.60 1130
10162.55 1102
10163.50 1103
10164.45 1069
10165.41 1110
10166.36 1039
10167.31 1066
10168.26 1091
10169.21 1096
10170.17 1128
10171.12 1049
10172.07 1062
10173.02 1072
10173.98 1111
10174.93 1103
10175.88 1050
10176.83 1102
10177.79 1110
10178.74 1177
10179.69 1073
10180.64 987
10181.60 1050
10182.55 1082
10183.50 1097
10184.46 1108
10185.41 1137
10186.36 1113
10187.32 1111
10188.27 1082
10189.22 1065
10190.18 1146
10191.13 1151
10192.08 1220
10193.03 1183
10193.99 1055
10194.94 1037
10195.90 1192
10196.85 1272
10197.80 1160
10198.76 1141
10199.71 1118
10200.66 1211
10201.62 1157
10202.57 1084
10203.52 1078
10204.48 1140
10205.43 1153
10206.39 1111
10207.34 1142
10208.29 1159
10209.25 1171
10210.20 1121
10211.16 1144
10212.11 1108
10213.07 1181
10214.02 1184
10214.97 1192
10215.93 1146
10216.88 1223
10217.84 1209
10218.79 1193
10219.75 1109
10220.70 1150
10221.66 1136
10222.61 1118
10223.57 1116
10224.52 1212
10225.48 1109
10226.43 1115
10227.39 1162
10228.34 1106
10229.30 1195
10230.25 1153
10231.21 1140
10232.16 1128
10233.12 1082
10234.07 1121
10235.03 1110
10235.98 1113
10236.94 1148
10237.89 1173
10238.85 1127
10239.80 1184
10240.76 1201
10241.72 1210
10242.67 1216
10243.63 1239
10244.58 1325
10245.54 1216
10246.49 1230
10247.45 1235
10248.41 1237
10249.36 1165
10250.32 1155
10251.27 1122
10252.23 1123
10253.19 1051
10254.14 1071
10255.10 1079
10256.06 1044
10257.01 1112
10257.97 1013
10258.92 1016
10259.88 1063
10260.84 1092
10261.79 1140
10262.75 1066
10263.71 1148
10264.66 1121
10265.62 1135
10266.58 1085
10267.53 1118
10268.49 1100
10269.45 1047
10270.41 1019
10271.36 1076
10272.32 1108
10273.28 1132
10274.23 1108
10275.19 1004
10276.15 1057
10277.11 1083
10278.06 1135
10279.02 1132
10279.98 1113
10280.94 1063
10281.89 1093
10282.85 1018
10283.81 1014
10284.77 1050
10285.72 1115
10286.68 1106
10287.64 1011
10288.60 1012
10289.55 1062
10290.51 1049
10291.47 998
10292.43 954
10293.39 997
10294.34 973
10295.30 1020
10296.26 1016
10297.22 1085
10298.18 1097
10299.14 1059
10300.09 1075
10301.05 1040
10302.01 1027
10302.97 1031
10303.93 1102
10304.89 1073
10305.85 1045
10306.80 1100
10307.76 1042
10308.72 1033
10309.68 970
10310.64 979
10311.60 1037
10312.56 1044
10313.52 1056
10314.47 993
10315.43 1016
10316.39 1096
10317.35 1095
10318.31 1006
10319.27 910
10320.23 1018
10321.19 986
10322.15 981
10323.11 1010
10324.07 1025
10325.03 1061
10325.99 1028
10326.95 1008
10327.91 1007
10328.87 1029
10329.83 1025
10330.79 978
10331.75 1024
10332.71 1012
10333.67 1049
10334.63 1031
10335.59 1017
10336.55 986
10337.51 1009
10338.47 1055
10339.43 999
10340.39 1002
10341.35 1034
10342.31 1005
10343.27 1047
10344.23 1023
10345.19 1000
10346.15 992
10347.11 956
10348.07 999
10349.03 1032
10349.99 905
10350.95 942
10351.91 1005
10352.87 1004
10353.83 1038
10354.79 1003
10355.76 999
10356.72 1011
10357.68 1006
10358.64 939
10359.60 989
10360.56 1014
10361.52 956
10362.48 1018
10363.45 1056
10364.41 930
10365.37 966
10366.33 1019
10367.29 1072
10368.25 993
10369.21 900
10370.18 1013
10371.14 1036
10372.10 1040
10373.06 996
10374.02 1020
10374.98 978
10375.95 959
10376.91 947
10377.87 980
10378.83 998
10379.79 1086
10380.76 999
10381.72 1055
10382.68 988
10383.64 957
10384.61 1023
10385.57 1026
10386.53 977
10387.49 993
10388.46 995
10389.42 1052
10390.38 1025
10391.34 972
10392.31 988
10393.27 1087
10394.23 1006
10395.19 994
10396.16 995
10397.12 1033
10398.08 973
10399.05 970
10400.01 1029
10400.97 977
10401.93 1005
10402.90 988
10403.86 970
10404.82 974
10405.79 915
10406.75 1007
10407.71 995
10408.68 947
10409.64 949
10410.60 956
10411.57 1018
10412.53 982
10413.50 1017
10414.46 1023
10415.42 1047
10416.39 1045
10417.35 965
10418.31 978
10419.28 1029
10420.24 1041
10421.21 974
10422.17 1039
10423.13 1007
10424.10 1080
10425.06 1114
10426.03 1142
10426.99 1139
10427.96 1137
10428.92 1036
10429.88 1137
10430.85 1159
10431.81 1108
10432.78 1106
10433.74 1052
10434.71 1003
10435.67 1038
10436.64 1052
10437.60 965
10438.57 1000
10439.53 1031
10440.50 1004
10441.46 903
10442.43 1000
10443.39 1002
10444.36 945
10445.32 995
10446.29 1035
10447.25 980
10448.22 925
10449.18 1042
10450.15 1002
10451.11 919
10452.08 941
10453.04 893
10454.01 965
10454.97 990
10455.94 1000
10456.91 1013
10457.87 951
10458.84 1027
10459.80 1015
10460.77 910
10461.73 956
10462.70 946
10463.67 934
10464.63 929
10465.60 953
10466.56 988
10467.53 940
10468.50 939
10469.46 940
10470.43 954
10471.40 936
10472.36 936
10473.33 1003
10474.30 975
10475.26 878
10476.23 917
10477.19 915
10478.16 910
10479.13 906
10480.09 1004
10481.06 972
10482.03 995
10483.00 953
10483.96 983
10484.93 992
10485.90 935
10486.86 880
10487.83 894
10488.80 906
10489.76 947
10490.73 1042
10491.70 1004
10492.67 969
10493.63 996
10494.60 985
10495.57 971
10496.54 935
10497.50 1014
10498.47 987
10499.44 958
10500.41 911
10501.37 962
10502.34 985
10503.31 1048
10504.28 1013
10505.25 1027
10506.21 979
10507.18 1019
10508.15 1040
10509.12 1023
10510.09 997
10511.05 968
10512.02 969
10512.99 975
10513.96 1072
10514.93 1090
10515.90 982
10516.86 1028
10517.83 1044
10518.80 997
10519.77 1054
10520.74 1010
10521.71 1020
10522.68 1009
10523.64 1035
10524.61 1009
10525.58 965
10526.55 1040
10527.52 1044
10528.49 1070
10529.46 1167
10530.43 988
10531.40 966
10532.36 1020
10533.33 1039
10534.30 970
10535.27 1023
10536.24 1078
10537.21 1034
10538.18 949
10539.15 1025
10540.12 1067
10541.09 1027
10542.06 999
10543.03 955
10544.00 957
10544.97 970
10545.94 1044
10546.91 988
10547.88 997
10548.85 1025
10549.82 1129
10550.79 1071
10551.76 1019
10552.73 1062
10553.70 1044
10554.67 979
10555.64 1038
10556.61 1007
10557.58 978
10558.55 1070
10559.52 1046
10560.49 1036
10561.46 1033
10562.43 1016
10563.40 1041
10564.37 1029
10565.34 1048
10566.31 1083
10567.28 1144
10568.25 1216
10569.23 1286
10570.20 1224
10571.17 1191
10572.14 1275
10573.11 1290
10574.08 1177
10575.05 1175
10576.02 1202
10576.99 1149
10577.96 1080
10578.94 1050
10579.91 1102
10580.88 1083
10581.85 1016
10582.82 1043
10583.79 1076
10584.76 1014
10585.74 1015
10586.71 1022
10587.68 999
10588.65 960
10589.62 1006
10590.60 1051
10591.57 1125
10592.54 1140
10593.51 1077
10594.48 1057
10595.45 1072
10596.43 1040
10597.40 1042
10598.37 1042
10599.34 1013
10600.32 1044
10601.29 1025
10602.26 992
10603.23 961
10604.21 966
10605.18 1059
10606.15 1083
10607.12 987
10608.10 1031
10609.07 1080
10610.04 1011
10611.01 979
10611.99 1003
10612.96 1027
10613.93 1011
10614.91 1011
10615.88 1033
10616.85 984
10617.82 949
10618.80 1062
10619.77 966
10620.74 973
10621.72 984
10622.69 985
10623.66 983
10624.64 1001
10625.61 992
10626.58 975
10627.56 1032
10628.53 1007
10629.51 964
10630.48 989
10631.45 1011
10632.43 1015
10633.40 1068
10634.37 1000
10635.35 1003
10636.32 1028
10637.30 1000
10638.27 1025
10639.24 999
10640.22 1037
10641.19 1064
10642.17 1087
10643.14 1078
10644.11 1089
10645.09 1062
10646.06 1107
10647.04 1104
10648.01 1110
10648.99 1131
10649.96 1102
10650.94 1078
10651.91 1147
10652.89 1102
10653.86 1033
10654.83 1003
10655.81 977
10656.78 1056
10657.76 1080
10658.73 1042
10659.71 984
10660.68 1021
10661.66 1054
10662.63 984
10663.61 953
10664.59 992
10665.56 942
10666.54 996
10667.51 962
10668.49 910
10669.46 965
10670.44 965
10671.41 940
10672.39 1019
10673.36 954
10674.34 997
10675.32 1027
10676.29 1011
10677.27 998
10678.24 874
10679.22 995
10680.19 955
10681.17 917
10682.15 937
10683.12 945
10684.10 980
10685.08 948
10686.05 1018
10687.03 973
10688.00 1028
10688.98 982
10689.96 960
10690.93 943
10691.91 941
10692.89 995
10693.86 928
10694.84 971
10695.82 905
10696.79 904
10697.77 965
10698.75 970
10699.72 945
10700.70 923
10701.68 927
10702.65 988
10703.63 957
10704.61 953
10705.59 994
10706.56 946
10707.54 983
10708.52 914
10709.49 960
10710.47 898
10711.45 927
10712.43 1007
10713.40 998
10714.38 963
10715.36 998
10716.34 1024
10717.31 998
10718.29 951
10719.27 993
10720.25 954
10721.22 963
10722.20 955
10723.18 987
10724.16 964
10725.14 930
10726.11 920
10727.09 945
10728.07 1006
10729.05 946
10730.03 942
10731.01 953
10731.98 1043
10732.96 1011
10733.94 956
10734.92 949
10735.90 958
10736.88 1007
10737.85 987
10738.83 1006
10739.81 889
10740.79 904
10741.77 920
10742.75 910
10743.73 914
10744.71 964
10745.69 1013
10746.66 1019
10747.64 912
10748.62 895
10749.60 933
10750.58 1022
10751.56 1037
10752.54 993
10753.52 1005
10754.50 1024
10755.48 951
10756.46 976
10757.44 984
10758.42 1022
10759.39 923
10760.37 909
10761.35 969
10762.33 955
10763.31 935
10764.29 990
10765.27 952
10766.25 975
10767.23 941
10768.21 934
10769.19 912
10770.17 910
10771.15 875
10772.13 885
10773.11 964
10774.09 1003
10775.07 950
10776.05 945
10777.03 969
10778.02 952
10779.00 984
10779.98 1010
10780.96 1086
10781.94 1028
10782.92 980
10783.90 900
10784.88 916
10785.86 957
10786.84 977
10787.82 1007
10788.80 969
10789.78 957
10790.76 1009
10791.75 994
10792.73 980
10793.71 968
10794.69 1017
10795.67 1000
10796.65 984
10797.63 884
10798.61 980
10799.60 931
10800.58 961
10801.56 916
10802.54 953
10803.52 927
10804.50 989
10805.49 931
10806.47 907
10807.45 926
10808.43 916
10809.41 995
10810.39 966
10811.38 995
10812.36 929
10813.34 977
10814.32 996
10815.30 991
10816.29 948
10817.27 945
10818.25 934
10819.23 920
10820.22 964
10821.20 962
10822.18 906
10823.16 928
10824.15 967
10825.13 965
10826.11 961
10827.09 945
10828.08 1016
10829.06 1006
10830.04 965
10831.02 969
10832.01 917
10832.99 1016
10833.97 1004
10834.96 998
10835.94 971
10836.92 999
10837.91 962
10838.89 1057
10839.87 975
10840.85 950
10841.84 956
10842.82 983
10843.81 984
10844.79 935
10845.77 941
10846.76 995
10847.74 1035
10848.72 967
10849.71 968
10850.69 985
10851.67 1007
10852.66 1020
10853.64 1006
10854.63 1018
10855.61 1048
10856.59 1082
10857.58 1027
10858.56 933
10859.55 998
10860.53 986
10861.51 1059
10862.50 1009
10863.48 1016
10864.47 1021
10865.45 1024
10866.44 1038
10867.42 1077
10868.41 1002
10869.39 1035
10870.37 1027
10871.36 1033
10872.34 1102
10873.33 1084
10874.31 1063
10875.30 1108
10876.28 1078
10877.27 1040
10878.25 1108
10879.24 1082
10880.22 1043
10881.21 1120
10882.19 1047
10883.18 1053
10884.16 1042
10885.15 1029
10886.13 1088
10887.12 1052
10888.11 1102
10889.09 1075
10890.08 1118
10891.06 1105
10892.05 1094
10893.03 1115
10894.02 1133
10895.00 1144
10895.99 1104
10896.98 1106
10897.96 1106
10898.95 1112
10899.93 1104
10900.92 1104
10901.91 1122
10902.89 1175
10903.88 1149
10904.86 1125
10905.85 1069
10906.84 1180
10907.82 1204
10908.81 1139
10909.80 1132
10910.78 1171
10911.77 1252
10912.76 1245
10913.74 1214
10914.73 1131
10915.72 1281
10916.70 1220
10917.69 1247
10918.68 1220
10919.66 1213
10920.65 1218
10921.64 1150
10922.62 1211
10923.61 1247
10924.60 1230
10925.58 1254
10926.57 1284
10927.56 1271
10928.55 1298
10929.53 1317
10930.52 1256
10931.51 1223
10932.50 1227
10933.48 1226
10934.47 1166
10935.46 1220
10936.45 1294
10937.43 1314
10938.42 1255
10939.41 1308
10940.40 1239
10941.38 1256
10942.37 1214
10943.36 1296
10944.35 1310
10945.34 1278
10946.32 1321
10947.31 1337
10948.30 1315
10949.29 1356
10950.28 1392
10951.27 1355
10952.25 1383
10953.24 1382
10954.23 1328
10955.22 1404
10956.21 1548
10957.20 1414
10958.18 1443
10959.17 1443
10960.16 1484
10961.15 1571
10962.14 1423
10963.13 1528
10964.12 1635
10965.11 1683
10966.10 1553
10967.08 1613
10968.07 1689
10969.06 1683
10970.05 1686
10971.04 1698
10972.03 1734
10973.02 1701
10974.01 1569
10975.00 1573
10975.99 1634
10976.98 1525
10977.97 1457
10978.96 1431
10979.95 1430
10980.94 1457
10981.92 1409
10982.91 1437
10983.90 1430
10984.89 1394
10985.88 1449
10986.87 1494
10987.86 1493
10988.85 1525
10989.84 1425
10990.83 1454
10991.82 1447
10992.81 1495
10993.80 1490
10994.79 1466
10995.78 1486
10996.78 1487
10997.77 1435
10998.76 1483
10999.75 1628
11000.74 1533
11001.73 1522
11002.72 1580
11003.71 1597
11004.70 1613
11005.69 1774
11006.68 1925
11007.67 1896
11008.66 1957
11009.65 2109
11010.64 2108
11011.64 2035
11012.63 2084
11013.62 1986
11014.61 1829
11015.60 1708
11016.59 1569
11017.58 1543
11018.57 1534
11019.57 1496
11020.56 1547
11021.55 1422
11022.54 1421
11023.53 1413
11024.52 1386
11025.51 1414
11026.51 1368
11027.50 1341
11028.49 1448
11029.48 1384
11030.47 1291
11031.47 1240
11032.46 1348
11033.45 1285
11034.44 1261
11035.43 1275
11036.43 1246
11037.42 1270
11038.41 1305
11039.40 1235
11040.39 1289
11041.39 1280
11042.38 1265
11043.37 1341
11044.36 1214
11045.36 1254
11046.35 1273
11047.34 1246
11048.34 1256
11049.33 1225
11050.32 1167
11051.31 1154
11052.31 1204
11053.30 1235
11054.29 1200
11055.29 1191
11056.28 1192
11057.27 1191
11058.26 1187
11059.26 1197
11060.25 1231
11061.24 1187
11062.24 1196
11063.23 1200
11064.22 1229
11065.22 1183
11066.21 1222
11067.20 1223
11068.20 1190
11069.19 1147
11070.19 1141
11071.18 1154
11072.17 1203
11073.17 1273
11074.16 1130
11075.15 1182
11076.15 1157
11077.14 1133
11078.14 1138
11079.13 1174
11080.12 1184
11081.12 1100
11082.11 1127
11083.11 1192
11084.10 1195
11085.10 1188
11086.09 1171
11087.08 1160
11088.08 1216
11089.07 1198
11090.07 1128
11091.06 1103
11092.06 1153
11093.05 1134
11094.05 1192
11095.04 1219
11096.04 1150
11097.03 1203
11098.03 1157
11099.02 1116
11100.02 1185
11101.01 1230
11102.01 1235
11103.00 1178
11104.00 1156
11104.99 1162
11105.99 1095
11106.98 1149
11107.98 1139
11108.97 1089
11109.97 1110
11110.96 1201
11111.96 1148
11112.95 1075
11113.95 1153
11114.95 1151
11115.94 1095
11116.94 1026
11117.93 1138
11118.93 1109
11119.93 1098
11120.92 1149
11121.92 1089
11122.91 1073
11123.91 1042
11124.91 1023
11125.90 1074
11126.90 1028
11127.89 1116
11128.89 1114
11129.89 1119
11130.88 1153
11131.88 1071
11132.88 1096
11133.87 1155
11134.87 1139
11135.87 1057
11136.86 1075
11137.86 1078
11138.86 1093
11139.85 1128
11140.85 1046
11141.85 1063
11142.84 1051
11143.84 1090
11144.84 1080
11145.83 1026
11146.83 1093
11147.83 1076
11148.83 1064
11149.82 1031
11150.82 997
11151.82 1045
11152.82 1071
11153.81 1101
11154.81 1071
11155.81 1102
11156.80 1133
11157.80 1152
11158.80 1088
11159.80 1113
11160.80 1062
11161.79 1168
11162.79 1093
11163.79 1149
11164.79 1065
11165.78 1073
11166.78 1073
11167.78 1060
11168.78 1049
11169.78 1044
11170.78 1033
11171.77 1043
11172.77 1011
11173.77 983
11174.77 1034
11175.77 1045
11176.77 1103
11177.76 982
11178.76 1005
11179.76 994
11180.76 1065
11181.76 1071
11182.76 1040
11183.76 1100
11184.75 1058
11185.75 1041
11186.75 1060
11187.75 1054
11188.75 1040
11189.75 997
11190.75 978
11191.75 979
11192.75 1001
11193.75 976
11194.75 1018
11195.74 1039
11196.74 960
11197.74 985
11198.74 1118
11199.74 1045
11200.74 1095
11201.74 998
11202.74 1085
11203.74 1042
11204.74 1005
11205.74 971
11206.74 954
11207.74 1036
11208.74 957
11209.74 1001
11210.74 1086
11211.74 1087
11212.74 1030
11213.74 1018
11214.74 1028
11215.74 1067
11216.74 1007
11217.74 1019
11218.74 1007
11219.74 1000
11220.74 1026
11221.74 1053
11222.74 1023
11223.74 1051
11224.74 1036
11225.74 1050
11226.74 1046
11227.75 970
11228.75 990
11229.75 996
11230.75 961
11231.75 869
11232.75 942
11233.75 988
11234.75 967
11235.75 1044
11236.75 1000
11237.76 1025
11238.76 946
11239.76 1036
11240.76 969
11241.76 1001
11242.76 992
11243.76 1061
11244.76 1045
11245.77 1021
11246.77 1046
11247.77 987
11248.77 992
11249.77 1001
11250.77 956
11251.78 986
11252.78 1042
11253.78 1054
11254.78 1030
11255.78 1069
11256.79 1135
11257.79 1129
11258.79 1024
11259.79 1041
11260.79 1056
11261.80 1071
11262.80 1064
11263.80 1000
11264.80 1046
11265.81 1042
11266.81 1102
11267.81 1069
11268.81 1002
11269.82 1074
11270.82 1088
11271.82 1030
11272.82 1034
11273.83 1072
11274.83 1103
11275.83 1046
11276.84 995
11277.84 1087
11278.84 1074
11279.85 1064
11280.85 1053
11281.85 1042
11282.85 1071
11283.86 1093
11284.86 1096
11285.86 1086
11286.87 1101
11287.87 1102
11288.87 1120
11289.88 1146
11290.88 1107
11291.89 1059
11292.89 1099
11293.89 1085
11294.90 1029
11295.90 1061
11296.90 1107
11297.91 1101
11298.91 1131
11299.92 1074
11300.92 1130
11301.92 1137
11302.93 1079
11303.93 1092
11304.94 1119
11305.94 1094
11306.94 1030
11307.95 1038
11308.95 1019
11309.96 1083
11310.96 1052
11311.97 1129
11312.97 1086
11313.98 1129
11314.98 1044
11315.98 1164
11316.99 1107
11317.99 1092
11319.00 1099
11320.00 1157
11321.01 1202
11322.01 1149
11323.02 1093
11324.02 1132
11325.03 1145
11326.03 1157
11327.04 1195
11328.04 1116
11329.05 1082
11330.05 1104
11331.06 1179
11332.07 1104
11333.07 1052
11334.08 1059
11335.08 1136
11336.09 1210
11337.09 1162
11338.10 1094
11339.10 1073
11340.11 1096
11341.12 1130
11342.12 1054
11343.13 1161
11344.13 1196
11345.14 1158
11346.15 1095
11347.15 1138
11348.16 1177
11349.16 1213
11350.17 1226
11351.18 1230
11352.18 1211
11353.19 1252
11354.20 1269
11355.20 1267
11356.21 1145
11357.21 1251
11358.22 1244
11359.23 1226
11360.23 1265
11361.24 1154
11362.25 1138
11363.25 1171
11364.26 1132
11365.27 1125
11366.28 1148
11367.28 1185
11368.29 1158
11369.30 1101
11370.30 1161
11371.31 1131
11372.32 1205
11373.32 1222
11374.33 1222
11375.34 1199
11376.35 1123
11377.35 1064
11378.36 1130
11379.37 1179
11380.38 1151
11381.38 1104
11382.39 1108
11383.40 1195
11384.41 1144
11385.41 1115
11386.42 1144
11387.43 1147
11388.44 1102
11389.45 1076
11390.45 1085
11391.46 1055
11392.47 1077
11393.48 1127
11394.49 1133
11395.49 1126
11396.50 1184
11397.51 1152
11398.52 1109
11399.53 1083
11400.54 1147
11401.55 1130
11402.55 1128
11403.56 1189
11404.57 1214
11405.58 1083
11406.59 1206
11407.60 1173
11408.61 1201
11409.61 1204
11410.62 1190
11411.63 1151
11412.64 1164
11413.65 1187
11414.66 1146
11415.67 1160
11416.68 1156
11417.69 1221
11418.70 1157
11419.71 1161
11420.71 1264
11421.72 1170
11422.73 1156
11423.74 1212
11424.75 1241
11425.76 1251
11426.77 1253
11427.78 1208
11428.79 1192
11429.80 1170
11430.81 1250
11431.82 1265
11432.83 1235
11433.84 1231
11434.85 1244
11435.86 1264
11436.87 1286
11437.88 1233
11438.89 1172
11439.90 1195
11440.91 1286
11441.92 1316
11442.93 1293
11443.94 1317
11444.95 1309
11445.96 1277
11446.97 1246
11447.98 1206
11448.99 1233
11450.00 1271
11451.01 1239
11452.03 1313
11453.04 1327
11454.05 1391
11455.06 1329
11456.07 1340
11457.08 1303
11458.09 1280
11459.10 1341
11460.11 1328
11461.12 1296
11462.14 1310
11463.15 1336
11464.16 1367
11465.17 1425
11466.18 1394
11467.19 1370
11468.20 1408
11469.21 1409
11470.23 1388
11471.24 1357
11472.25 1430
11473.26 1443
11474.27 1453
11475.28 1433
11476.30 1514
11477.31 1297
11478.32 1423
11479.33 1497
11480.34 1517
11481.36 1487
11482.37 1481
11483.38 1436
11484.39 1489
11485.40 1464
11486.42 1410
11487.43 1455
11488.44 1480
11489.45 1545
11490.47 1497
11491.48 1516
11492.49 1467
11493.50 1469
11494.52 1493
11495.53 1468
11496.54 1466
11497.55 1576
11498.57 1529
11499.58 1501
11500.59 1515
11501.61 1489
11502.62 1566
11503.63 1527
11504.64 1558
11505.66 1527
11506.67 1473
11507.68 1559
11508.70 1589
11509.71 1623
11510.72 1519
11511.74 1594
11512.75 1539
11513.76 1569
11514.78 1571
11515.79 1571
11516.80 1543
11517.82 1586
11518.83 1660
11519.84 1676
11520.86 1676
11521.87 1681
11522.89 1581
11523.90 1586
11524.91 1619
11525.93 1632
11526.94 1594
11527.96 1674
11528.97 1666
11529.98 1695
11531.00 1634
11532.01 1692
11533.03 1769
11534.04 1779
11535.06 1682
11536.07 1674
11537.08 1755
11538.10 1810
11539.11 1832
11540.13 1812
11541.14 1735
11542.16 1850
11543.17 1804
11544.19 1829
11545.20 1870
11546.22 1819
11547.23 1955
11548.25 1924
11549.26 1930
11550.28 1972
11551.29 1898
11552.31 1883
11553.32 1900
11554.34 1942
11555.35 1949
11556.37 1942
11557.38 2038
11558.40 2015
11559.41 1958
11560.43 2058
11561.45 2068
11562.46 2150
11563.48 2162
11564.49 2183
11565.51 2195
11566.52 2229
11567.54 2183
11568.56 2294
11569.57 2350
11570.59 2345
11571.60 2411
11572.62 2421
11573.64 2433
11574.65 2434
11575.67 2387
11576.68 2346
11577.70 2509
11578.72 2458
11579.73 2447
11580.75 2425
11581.77 2541
11582.78 2603
11583.80 2596
11584.82 2590
11585.83 2781
11586.85 2712
11587.87 2734
11588.88 2847
11589.90 2935
11590.92 2993
11591.93 3102
11592.95 3183
11593.97 3251
11594.98 3337
11596.00 3479
11597.02 3602
11598.03 3641
11599.05 3739
11600.07 3712
11601.09 3798
11602.10 3850
11603.12 3917
11604.14 4065
11605.16 4309
11606.17 4467
11607.19 4918
11608.21 5492
11609.23 5991
11610.24 6533
11611.26 7215
11612.28 7732
11613.30 8125
11614.32 8089
11615.33 8063
11616.35 7675
11617.37 7324
11618.39 6812
11619.41 6149
11620.42 5364
11621.44 4897
11622.46 4472
11623.48 4084
11624.50 3840
11625.51 3562
11626.53 3393
11627.55 3210
11628.57 3175
11629.59 3173
11630.61 3042
11631.63 2966
11632.64 2899
11633.66 2750
11634.68 2682
11635.70 2668
11636.72 2619
11637.74 2561
11638.76 2480
11639.78 2373
11640.80 2433
11641.81 2428
11642.83 2295
11643.85 2338
11644.87 2316
11645.89 2236
11646.91 2296
11647.93 2380
11648.95 2249
11649.97 2205
11650.99 2231
11652.01 2223
11653.03 2295
11654.05 2187
11655.07 2098
11656.09 2117
11657.11 2131
11658.13 2047
11659.15 2004
11660.17 1980
11661.19 1960
11662.21 1947
11663.23 1925
11664.25 1941
11665.27 1981
11666.29 1936
11667.31 1918
11668.33 1997
11669.35 1925
11670.37 1963
11671.39 1957
11672.41 1977
11673.43 1962
11674.45 2003
11675.47 2034
11676.49 2054
11677.51 2021
11678.53 2033
11679.55 2055
11680.57 2151
11681.59 2073
11682.61 2067
11683.64 2095
11684.66 2107
11685.68 2145
11686.70 2205
11687.72 2122
11688.74 2210
11689.76 2269
11690.78 2204
11691.80 2278
11692.83 2233
11693.85 2220
11694.87 2234
11695.89 2299
11696.91 2429
11697.93 2285
11698.95 2197
11699.98 2199
11701.00 2234
11702.02 2236
11703.04 2277
11704.06 2229
11705.08 2136
11706.11 2121
11707.13 2070
11708.15 2157
11709.17 2069
11710.19 2040
11711.22 2008
11712.24 1969
11713.26 1977
11714.28 2036
11715.31 2103
11716.33 2011
11717.35 1991
11718.37 1881
11719.40 1914
11720.42 1957
11721.44 1957
11722.46 1899
11723.49 1833
11724.51 1876
11725.53 1824
11726.55 1820
11727.58 1882
11728.60 1731
11729.62 1752
11730.65 1735
11731.67 1708
11732.69 1677
11733.71 1744
11734.74 1738
11735.76 1806
11736.78 1733
11737.81 1584
11738.83 1632
11739.85 1602
11740.88 1606
11741.90 1620
11742.92 1587
11743.95 1535
11744.97 1553
11746.00 1629
11747.02 1585
11748.04 1525
11749.07 1571
11750.09 1613
11751.11 1506
11752.14 1532
11753.16 1438
11754.19 1441
11755.21 1580
11756.23 1528
11757.26 1546
11758.28 1500
11759.31 1580
11760.33 1524
11761.36 1556
11762.38 1467
11763.40 1500
11764.43 1521
11765.45 1413
11766.48 1496
11767.50 1427
11768.53 1462
11769.55 1496
11770.58 1407
11771.60 1405
11772.63 1467
11773.65 1400
11774.68 1414
11775.70 1374
11776.73 1371
11777.75 1313
11778.78 1363
11779.80 1368
11780.83 1361
11781.85 1327
11782.88 1400
11783.90 1378
11784.93 1321
11785.95 1344
11786.98 1275
11788.00 1298
11789.03 1338
11790.05 1294
11791.08 1289
11792.11 1250
11793.13 1268
11794.16 1321
11795.18 1351
11796.21 1304
11797.23 1253
11798.26 1268
11799.29 1270
11800.31 1249
11801.34 1288
11802.36 1222
11803.39 1198
11804.42 1309
11805.44 1178
11806.47 1167
11807.50 1203
11808.52 1228
11809.55 1143
11810.57 1156
11811.60 1217
11812.63 1226
11813.65 1163
11814.68 1184
11815.71 1179
11816.73 1145
11817.76 1118
11818.79 1118
11819.81 1149
11820.84 1184
11821.87 1142
11822.90 1110
11823.92 1121
11824.95 1119
11825.98 1112
11827.00 1095
11828.03 1132
11829.06 1098
11830.09 1140
11831.11 1119
11832.14 1167
11833.17 1166
11834.20 1151
11835.22 1190
11836.25 1153
11837.28 1051
11838.31 1051
11839.33 1077
11840.36 1082
11841.39 1141
11842.42 1105
11843.45 1162
11844.47 1148
11845.50 1152
11846.53 1103
11847.56 1164
11848.59 1160
11849.61 1137
11850.64 1118
11851.67 1152
11852.70 1126
11853.73 1079
11854.75 1136
11855.78 1214
11856.81 1111
11857.84 1092
11858.87 1092
11859.90 1077
11860.93 1098
11861.95 1028
11862.98 1113
11864.01 1134
11865.04 1034
11866.07 1093
11867.10 1175
11868.13 1163
11869.16 1133
11870.19 1089
11871.21 1120
11872.24 1095
11873.27 1144
11874.30 1072
11875.33 1065
11876.36 1126
11877.39 1065
11878.42 1068
11879.45 1060
11880.48 1107
11881.51 1101
11882.54 1149
11883.57 1154
11884.60 1094
11885.63 1096
11886.66 1165
11887.69 1121
11888.72 1060
11889.75 1117
11890.78 1096
11891.81 1111
11892.84 1038
11893.87 1096
11894.90 1127
11895.93 1152
11896.96 1165
11897.99 1166
11899.02 1211
11900.05 1179
11901.08 1083
11902.11 1160
11903.14 1197
11904.17 1213
11905.20 1191
11906.23 1131
11907.26 1177
11908.29 1097
11909.32 1183
11910.35 1140
11911.38 1168
11912.42 1141
11913.45 1171
11914.48 1225
11915.51 1179
11916.54 1073
11917.57 1101
11918.60 1135
11919.63 1176
11920.66 1198
11921.70 1196
11922.73 1222
11923.76 1190
11924.79 1183
11925.82 1131
11926.85 1135
11927.88 1139
11928.92 1156
11929.95 1192
11930.98 1191
11932.01 1224
11933.04 1181
11934.07 1140
11935.11 1201
11936.14 1196
11937.17 1160
11938.20 1187
11939.23 1285
11940.27 1277
11941.30 1222
11942.33 1342
11943.36 1323
11944.40 1273
11945.43 1251
11946.46 1328
11947.49 1283
11948.53 1197
11949.56 1126
11950.59 1132
11951.62 1205
11952.66 1139
11953.69 1150
11954.72 1053
11955.75 1144
11956.79 1144
11957.82 1187
11958.85 1125
11959.88 1111
11960.92 1125
11961.95 1070
11962.98 1053
11964.02 1060
11965.05 1074
11966.08 1090
11967.12 1109
11968.15 1076
11969.18 1035
11970.22 1062
11971.25 1070
11972.28 1074
11973.32 1148
11974.35 1099
11975.38 1086
11976.42 1121
11977.45 1121
11978.49 1093
11979.52 1082
11980.55 1146
11981.59 1200
11982.62 1143
11983.66 1159
11984.69 1175
11985.72 1110
11986.76 1056
11987.79 1078
11988.83 1145
11989.86 1148
11990.89 1112
11991.93 1124
11992.96 1109
11994.00 1104
11995.03 1159
11996.07 1204
11997.10 1121
11998.14 1136
11999.17 1104
12000.20 1193
12001.24 1151
12002.27 1091
12003.31 1108
12004.34 1090
12005.38 1186
12006.41 1142
12007.45 1159
12008.48 1210
12009.52 1260
12010.55 1208
12011.59 1252
12012.62 1222
12013.66 1222
12014.70 1262
12015.73 1232
12016.77 1267
12017.80 1273
12018.84 1270
12019.87 1291
12020.91 1392
12021.94 1426
12022.98 1352
12024.02 1370
12025.05 1430
12026.09 1448
12027.12 1362
12028.16 1346
12029.19 1351
12030.23 1347
12031.27 1358
12032.30 1304
12033.34 1278
12034.37 1235
12035.41 1245
12036.45 1291
12037.48 1188
12038.52 1308
12039.56 1238
12040.59 1155
12041.63 1176
12042.67 1198
12043.70 1241
12044.74 1345
12045.78 1223
12046.81 1167
12047.85 1154
12048.89 1142
12049.92 1076
12050.96 1186
12052.00 1216
12053.03 1219
12054.07 1159
12055.11 1174
12056.14 1233
12057.18 1157
12058.22 1110
12059.26 1117
12060.29 1162
12061.33 1190
12062.37 1076
12063.41 1140
12064.44 1147
12065.48 1143
12066.52 1142
12067.56 1132
12068.59 1178
12069.63 1134
12070.67 1120
12071.71 1118
12072.74 1100
12073.78 1042
12074.82 1123
12075.86 1110
12076.90 1102
12077.93 1069
12078.97 1100
12080.01 1109
12081.05 1185
12082.09 1120
12083.13 1125
12084.16 1102
12085.20 1137
12086.24 1126
12087.28 1141
12088.32 1079
12089.36 1090
12090.39 1196
12091.43 1098
12092.47 1089
12093.51 1102
12094.55 1066
12095.59 1107
12096.63 1143
12097.67 1209
12098.70 1126
12099.74 1063
12100.78 1134
12101.82 1165
12102.86 1094
12103.90 1135
12104.94 1175
12105.98 1147
12107.02 1155
12108.06 1163
12109.10 1154
12110.14 1149
12111.18 1180
12112.22 1161
12113.25 1085
12114.29 1126
12115.33 1181
12116.37 1135
12117.41 1098
12118.45 1066
12119.49 1083
12120.53 1085
12121.57 1053
12122.61 1040
12123.65 1051
12124.69 1079
12125.73 1120
12126.77 1143
12127.81 1155
12128.85 1043
12129.89 1009
12130.93 1072
12131.97 1139
12133.02 1040
12134.06 997
12135.10 1013
12136.14 1029
12137.18 1037
12138.22 1041
12139.26 981
12140.30 1014
12141.34 1052
12142.38 1018
12143.42 1025
12144.46 978
12145.50 1039
12146.54 990
12147.59 1013
12148.63 1018
12149.67 1001
12150.71 1019
12151.75 995
12152.79 978
12153.83 976
12154.87 1026
12155.92 960
12156.96 1017
12158.00 984
12159.04 951
12160.08 925
12161.12 981
12162.17 959
12163.21 934
12164.25 929
12165.29 1042
12166.33 1000
12167.37 1010
12168.42 940
12169.46 924
12170.50 935
12171.54 961
12172.58 977
12173.63 963
12174.67 986
12175.71 1001
12176.75 971
12177.80 954
12178.84 1001
12179.88 885
12180.92 967
12181.97 960
12183.01 886
12184.05 898
12185.09 983
12186.14 945
12187.18 948
12188.22 952
12189.26 975
12190.31 950
12191.35 1002
12192.39 940
12193.44 883
12194.48 942
12195.52 943
12196.57 919
12197.61 912
12198.65 921
12199.70 898
12200.74 893
12201.78 958
12202.83 943
12203.87 931
12204.91 869
12205.96 983
12207.00 931
12208.04 941
12209.09 912
12210.13 935
12211.17 877
12212.22 906
12213.26 949
12214.31 986
12215.35 914
12216.39 922
12217.44 913
12218.48 824
12219.53 941
12220.57 918
12221.61 923
12222.66 881
12223.70 891
12224.75 915
12225.79 900
12226.84 886
12227.88 898
12228.93 924
12229.97 900
12231.01 920
12232.06 912
12233.10 892
12234.15 888
12235.19 905
12236.24 956
12237.28 918
12238.33 851
12239.37 883
12240.42 853
12241.46 881
12242.51 865
12243.55 866
12244.60 885
12245.64 899
12246.69 888
12247.74 911
12248.78 910
12249.83 887
12250.87 920
12251.92 896
12252.96 892
12254.01 874
12255.05 879
12256.10 892
12257.15 875
12258.19 923
12259.24 918
12260.28 908
12261.33 879
12262.37 907
12263.42 912
12264.47 937
12265.51 886
12266.56 853
12267.61 893
12268.65 854
12269.70 885
12270.74 922
12271.79 804
12272.84 836
12273.88 844
12274.93 874
12275.98 856
12277.02 847
12278.07 902
12279.12 920
12280.16 863
12281.21 834
12282.26 854
12283.30 846
12284.35 872
12285.40 794
12286.44 820
12287.49 836
12288.54 861
12289.59 851
12290.63 859
12291.68 881
12292.73 822
12293.77 862
12294.82 854
12295.87 852
12296.92 885
12297.96 902
12299.01 958
12300.06 824
12301.11 860
12302.15 862
12303.20 787
12304.25 844
12305.30 815
12306.35 844
12307.39 835
12308.44 829
12309.49 818
12310.54 846
12311.59 824
12312.63 858
12313.68 785
12314.73 773
12315.78 828
12316.83 828
12317.88 815
12318.92 843
12319.97 794
12321.02 798
12322.07 787
12323.12 789
12324.17 853
12325.21 789
12326.26 821
12327.31 870
12328.36 853
12329.41 859
12330.46 857
12331.51 812
12332.56 840
12333.61 838
12334.65 837
12335.70 825
12336.75 803
12337.80 786
12338.85 831
12339.90 745
12340.95 815
12342.00 865
12343.05 818
12344.10 758
12345.15 776
12346.20 784
12347.25 781
12348.30 819
12349.35 806
12350.40 757
12351.45 829
12352.50 834
12353.55 851
12354.60 843
12355.65 826
12356.70 790
12357.75 897
12358.80 818
12359.85 787
12360.90 813
12361.95 843
12363.00 791
12364.05 822
12365.10 840
12366.15 868
12367.20 832
12368.25 840
12369.30 754
12370.35 739
12371.40 765
12372.45 818
12373.50 810
12374.55 799
12375.60 796
12376.65 806
12377.70 844
12378.76 726
12379.81 767
12380.86 831
12381.91 863
12382.96 813
12384.01 763
12385.06 770
12386.11 837
12387.17 771
12388.22 798
12389.27 794
12390.32 774
12391.37 813
12392.42 807
12393.47 824
12394.53 776
12395.58 803
12396.63 845
12397.68 827
12398.73 797
12399.78 831
12400.84 790
12401.89 812
12402.94 789
12403.99 854
12405.04 779
12406.10 769
12407.15 815
12408.20 827
12409.25 799
12410.31 860
12411.36 846
12412.41 839
12413.46 894
12414.51 854
12415.57 803
12416.62 800
12417.67 833
12418.72 827
12419.78 846
12420.83 772
12421.88 802
12422.94 834
12423.99 782
12425.04 866
12426.09 880
12427.15 873
12428.20 810
12429.25 818
12430.31 786
12431.36 805
12432.41 818
12433.47 832
12434.52 830
12435.57 797
12436.63 802
12437.68 845
12438.73 814
12439.79 763
12440.84 804
12441.89 817
12442.95 826
12444.00 859
12445.06 765
12446.11 790
12447.16 859
12448.22 820
12449.27 832
12450.33 784
12451.38 835
12452.43 833
12453.49 817
12454.54 800
12455.60 796
12456.65 858
12457.70 836
12458.76 779
12459.81 790
12460.87 807
12461.92 848
12462.98 828
12464.03 799
12465.09 799
12466.14 796
12467.19 794
12468.25 762
12469.30 801
12470.36 810
12471.41 793
12472.47 821
12473.52 781
12474.58 813
12475.63 813
12476.69 783
12477.74 775
12478.80 852
12479.85 841
12480.91 815
12481.97 790
12483.02 792
12484.08 799
12485.13 775
12486.19 828
12487.24 821
12488.30 806
12489.35 789
12490.41 841
12491.47 781
12492.52 821
12493.58 807
12494.63 851
12495.69 891
12496.74 856
12497.80 868
12498.86 829
12499.91 846
12500.97 855
12502.03 898
12503.08 890
12504.14 883
12505.19 874
12506.25 910
12507.31 895
12508.36 889
12509.42 892
12510.48 883
12511.53 874
12512.59 921
12513.65 928
12514.70 825
12515.76 817
12516.82 871
12517.87 918
12518.93 851
12519.99 868
12521.04 894
12522.10 884
12523.16 802
12524.22 824
12525.27 832
12526.33 900
12527.39 855
12528.44 874
12529.50 811
12530.56 841
12531.62 899
12532.67 874
12533.73 935
12534.79 889
12535.85 957
12536.90 990
12537.96 987
12539.02 947
12540.08 903
12541.14 868
12542.19 916
12543.25 906
12544.31 887
12545.37 901
12546.43 863
12547.48 856
12548.54 848
12549.60 854
12550.66 827
12551.72 835
12552.77 799
12553.83 852
12554.89 823
12555.95 853
12557.01 873
12558.07 844
12559.13 931
12560.18 840
12561.24 835
12562.30 797
12563.36 841
12564.42 826
12565.48 782
12566.54 812
12567.60 888
12568.65 799
12569.71 881
12570.77 775
12571.83 771
12572.89 811
12573.95 821
12575.01 843
12576.07 815
12577.13 834
12578.19 869
12579.25 858
12580.31 850
12581.37 844
12582.43 854
12583.49 890
12584.55 894
12585.60 889
12586.66 905
12587.72 907
12588.78 920
12589.84 877
12590.90 864
12591.96 886
12593.02 829
12594.08 783
12595.14 783
12596.20 872
12597.26 821
12598.32 877
12599.39 853
12600.45 864
12601.51 896
12602.57 876
12603.63 878
12604.69 820
12605.75 855
12606.81 831
12607.87 892
12608.93 908
12609.99 897
12611.05 861
12612.11 864
12613.17 929
12614.23 897
12615.30 890
12616.36 851
12617.42 973
12618.48 959
12619.54 942
12620.60 842
12621.66 856
12622.72 883
12623.78 871
12624.85 850
12625.91 856
12626.97 892
12628.03 859
12629.09 894
12630.15 924
12631.22 875
12632.28 895
12633.34 906
12634.40 906
12635.46 882
12636.52 837
12637.59 881
12638.65 788
12639.71 804
12640.77 823
12641.83 852
12642.90 860
12643.96 838
12645.02 824
12646.08 802
12647.14 821
12648.21 819
12649.27 816
12650.33 776
12651.39 839
12652.46 862
12653.52 864
12654.58 836
12655.65 794
12656.71 755
12657.77 842
12658.83 824
12659.90 856
12660.96 824
12662.02 836
12663.09 808
12664.15 815
12665.21 779
12666.27 819
12667.34 838
12668.40 825
12669.46 818
12670.53 813
12671.59 811
12672.65 798
12673.72 848
12674.78 812
12675.84 840
12676.91 835
12677.97 782
12679.04 786
12680.10 745
12681.16 751
12682.23 805
12683.29 744
12684.35 738
12685.42 728
12686.48 802
12687.55 759
12688.61 778
12689.67 778
12690.74 791
12691.80 874
12692.87 837
12693.93 789
12695.00 780
12696.06 792
12697.12 804
12698.19 755
12699.25 833
12700.32 838
12701.38 795
12702.45 786
12703.51 801
12704.58 777
12705.64 842
12706.71 785
12707.77 801
12708.84 753
12709.90 817
12710.97 858
12712.03 801
12713.10 781
12714.16 776
12715.23 793
12716.29 757
12717.36 725
12718.42 787
12719.49 814
12720.55 833
12721.62 788
12722.68 761
12723.75 753
12724.81 717
12725.88 741
12726.95 740
12728.01 782
12729.08 780
12730.14 797
12731.21 784
12732.28 802
12733.34 788
12734.41 823
12735.47 798
12736.54 756
12737.61 767
12738.67 786
12739.74 749
12740.80 799
12741.87 835
12742.94 739
12744.00 701
12745.07 762
12746.14 750
12747.20 796
12748.27 790
12749.34 740
12750.40 690
12751.47 716
12752.54 687
12753.60 697
12754.67 747
12755.74 750
12756.80 720
12757.87 752
12758.94 751
12760.00 753
12761.07 682
12762.14 732
12763.21 785
12764.27 720
12765.34 749
12766.41 701
12767.47 735
12768.54 745
12769.61 715
12770.68 727
12771.74 732
12772.81 748
12773.88 695
12774.95 707
12776.02 705
12777.08 744
12778.15 722
12779.22 784
12780.29 691
12781.35 716
12782.42 738
12783.49 735
12784.56 781
12785.63 787
12786.70 758
12787.76 739
12788.83 756
12789.90 747
12790.97 714
12792.04 719
12793.11 707
12794.17 735
12795.24 727
12796.31 723
12797.38 665
12798.45 729
12799.52 802
12800.59 730
12801.65 728
12802.72 772
12803.79 769
12804.86 744
12805.93 772
12807.00 723
12808.07 783
12809.14 715
12810.21 680
12811.28 713
12812.34 744
12813.41 716
12814.48 729
12815.55 699
12816.62 725
12817.69 725
12818.76 697
12819.83 755
12820.90 707
12821.97 726
12823.04 742
12824.11 767
12825.18 716
12826.25 723
12827.32 799
12828.39 790
12829.46 814
12830.53 734
12831.60 767
12832.67 752
12833.74 697
12834.81 716
12835.88 692
12836.95 715
12838.02 723
12839.09 735
12840.16 734
12841.23 711
12842.30 672
12843.37 688
12844.44 733
12845.51 674
12846.58 638
12847.66 676
12848.73 717
12849.80 718
12850.87 709
12851.94 687
12853.01 692
12854.08 704
12855.15 685
12856.22 705
12857.29 688
12858.36 712
12859.44 727
12860.51 738
12861.58 668
12862.65 685
12863.72 723
12864.79 777
12865.86 737
12866.94 678
12868.01 667
12869.08 700
12870.15 691
12871.22 721
12872.29 734
12873.37 720
12874.44 680
12875.51 691
12876.58 742
12877.65 741
12878.73 695
12879.80 729
12880.87 783
12881.94 700
12883.01 647
12884.09 683
12885.16 700
12886.23 720
12887.30 681
12888.38 696
12889.45 665
12890.52 719
12891.59 701
12892.67 643
12893.74 645
12894.81 677
12895.88 692
12896.96 639
12898.03 625
12899.10 687
12900.18 717
12901.25 695
12902.32 683
12903.39 669
12904.47 689
12905.54 630
12906.61 660
12907.69 683
12908.76 649
12909.83 697
12910.91 674
12911.98 651
12913.05 638
12914.13 645
12915.20 640
12916.28 708
12917.35 644
12918.42 636
12919.50 711
12920.57 701
12921.64 644
12922.72 644
12923.79 628
12924.87 667
12925.94 617
12927.01 642
12928.09 739
12929.16 704
12930.24 691
12931.31 680
12932.38 657
12933.46 648
12934.53 636
12935.61 659
12936.68 680
12937.76 655
12938.83 646
12939.91 635
12940.98 714
12942.05 735
12943.13 654
12944.20 679
12945.28 684
12946.35 649
12947.43 628
12948.50 704
12949.58 670
12950.65 689
12951.73 711
12952.80 701
12953.88 697
12954.95 691
12956.03 667
12957.10 639
12958.18 617
12959.26 662
12960.33 676
12961.41 668
12962.48 684
12963.56 665
12964.63 653
12965.71 650
12966.78 703
12967.86 699
12968.94 694
12970.01 705
12971.09 642
12972.16 657
12973.24 653
12974.32 673
12975.39 719
12976.47 638
12977.54 626
12978.62 642
12979.70 659
12980.77 661
12981.85 654
12982.93 667
12984.00 630
12985.08 676
12986.15 651
12987.23 674
12988.31 690
12989.38 695
12990.46 638
12991.54 650
12992.61 653
12993.69 680
12994.77 683
12995.85 657
12996.92 667
12998.00 690
12999.08 670
13000.15 697
13001.23 673
13002.31 693
13003.38 683
13004.46 637
13005.54 644
13006.62 696
13007.69 669
13008.77 679
13009.85 723
13010.93 674
13012.00 677
13013.08 613
13014.16 661
13015.24 691
13016.32 694
13017.39 682
13018.47 690
13019.55 718
13020.63 699
13021.70 678
13022.78 671
13023.86 689
13024.94 657
13026.02 687
13027.10 620
13028.17 640
13029.25 635
13030.33 613
13031.41 647
13032.49 706
13033.57 700
13034.64 664
13035.72 706
13036.80 690
13037.88 674
13038.96 689
13040.04 748
13041.12 704
13042.19 737
13043.27 728
13044.35 677
13045.43 699
13046.51 662
13047.59 660
13048.67 719
13049.75 760
13050.83 724
13051.91 747
13052.99 722
13054.06 745
13055.14 744
13056.22 698
13057.30 678
13058.38 744
13059.46 762
13060.54 731
13061.62 719
13062.70 699
13063.78 684
13064.86 661
13065.94 640
13067.02 680
13068.10 695
13069.18 699
13070.26 678
13071.34 697
13072.42 701
13073.50 659
13074.58 663
13075.66 710
13076.74 647
13077.82 665
13078.90 699
13079.98 637
13081.06 655
13082.14 668
13083.22 725
13084.30 724
13085.38 703
13086.47 638
13087.55 652
13088.63 682
13089.71 692
13090.79 697
13091.87 676
13092.95 682
13094.03 743
13095.11 676
13096.19 664
13097.27 614
13098.36 634
13099.44 626
13100.52 643
13101.60 667
13102.68 643
13103.76 676
13104.84 687
13105.93 649
13107.01 703
13108.09 688
13109.17 644
13110.25 614
13111.33 654
13112.42 630
13113.50 603
13114.58 635
13115.66 690
13116.74 662
13117.82 645
13118.91 674
13119.99 644
13121.07 671
13122.15 671
13123.23 692
13124.32 687
13125.40 681
13126.48 683
13127.56 690
13128.65 648
13129.73 666
13130.81 677
13131.89 679
13132.98 667
13134.06 651
13135.14 690
13136.22 635
13137.31 664
13138.39 647
13139.47 652
13140.56 676
13141.64 701
13142.72 668
13143.81 665
13144.89 613
13145.97 650
13147.05 668
13148.14 692
13149.22 707
13150.30 667
13151.39 701
13152.47 669
13153.55 691
13154.64 685
13155.72 624
13156.81 648
13157.89 651
13158.97 634
13160.06 669
13161.14 626
13162.22 652
13163.31 662
13164.39 610
13165.48 628
13166.56 684
13167.64 689
13168.73 622
13169.81 666
13170.90 652
13171.98 689
13173.06 618
13174.15 604
13175.23 620
13176.32 596
13177.40 647
13178.49 606
13179.57 628
13180.66 642
13181.74 677
13182.82 696
13183.91 674
13184.99 644
13186.08 612
13187.16 666
13188.25 586
13189.33 590
13190.42 643
13191.50 619
13192.59 637
13193.67 647
13194.76 653
13195.84 616
13196.93 641
13198.01 623
13199.10 645
13200.19 708
13201.27 694
13202.36 572
13203.44 606
13204.53 588
13205.61 618
13206.70 605
13207.78 632
13208.87 621
13209.96 664
13211.04 715
13212.13 689
13213.21 645
13214.30 626
13215.38 648
13216.47 643
13217.56 659
13218.64 644
13219.73 636
13220.82 645
13221.90 613
13222.99 672
13224.07 661
13225.16 683
13226.25 656
13227.33 671
13228.42 662
13229.51 649
13230.59 671
13231.68 661
13232.77 688
13233.85 648
13234.94 642
13236.03 631
13237.11 658
13238.20 669
13239.29 608
13240.38 628
13241.46 687
13242.55 650
13243.64 621
13244.72 647
13245.81 630
13246.90 613
13247.99 685
13249.07 683
13250.16 596
13251.25 644
13252.34 615
13253.42 629
13254.51 632
13255.60 647
13256.69 667
13257.77 619
13258.86 621
13259.95 610
13261.04 613
13262.13 637
13263.21 677
13264.30 644
13265.39 676
13266.48 658
13267.57 680
13268.65 642
13269.74 673
13270.83 625
13271.92 661
13273.01 643
13274.10 692
13275.18 674
13276.27 641
13277.36 664
13278.45 640
13279.54 630
13280.63 660
13281.72 674
13282.80 612
13283.89 596
13284.98 613
13286.07 655
13287.16 693
13288.25 638
13289.34 624
13290.43 671
13291.52 667
13292.61 669
13293.69 653
13294.78 635
13295.87 638
13296.96 698
13298.05 657
13299.14 676
13300.23 702
13301.32 668
13302.41 686
13303.50 681
13304.59 689
13305.68 682
13306.77 699
13307.86 702
13308.95 712
13310.04 708
13311.13 650
13312.22 690
13313.31 710
13314.40 726
13315.49 758
13316.58 749
13317.67 649
13318.76 661
13319.85 678
13320.94 662
13322.03 678
13323.12 664
13324.21 715
13325.30 695
13326.39 697
13327.48 714
13328.57 666
13329.66 661
13330.75 680
13331.85 680
13332.94 672
13334.03 686
13335.12 691
13336.21 684
13337.30 679
13338.39 666
13339.48 675
13340.57 679
13341.66 677
13342.76 663
13343.85 673
13344.94 694
13346.03 708
13347.12 725
13348.21 685
13349.30 688
13350.40 670
13351.49 711
13352.58 696
13353.67 727
13354.76 681
13355.85 701
13356.95 686
13358.04 698
13359.13 692
13360.22 718
13361.31 691
13362.41 676
13363.50 678
13364.59 649
13365.68 700
13366.77 715
13367.87 681
13368.96 680
13370.05 666
13371.14 651
13372.24 687
13373.33 688
13374.42 663
13375.51 709
13376.61 721
13377.70 747
13378.79 663
13379.88 701
13380.98 722
13382.07 727
13383.16 702
13384.26 701
13385.35 701
13386.44 647
13387.54 721
13388.63 728
13389.72 709
13390.81 698
13391.91 672
13393.00 661
13394.09 717
13395.19 723
13396.28 651
13397.37 667
13398.47 662
13399.56 647
13400.66 677
13401.75 640
13402.84 675
13403.94 649
13405.03 629
13406.12 633
13407.22 669
13408.31 694
13409.41 703
13410.50 695
13411.59 640
13412.69 633
13413.78 655
13414.88 601
13415.97 678
13417.07 672
13418.16 675
13419.25 639
13420.35 702
13421.44 687
13422.54 677
13423.63 643
13424.73 634
13425.82 644
13426.92 671
13428.01 693
13429.11 645
13430.20 645
13431.29 715
13432.39 678
13433.48 659
13434.58 745
13435.67 666
13436.77 716
13437.86 691
13438.96 675
13440.06 666
13441.15 688
13442.25 666
13443.34 716
13444.44 686
13445.53 694
13446.63 605
13447.72 597
13448.82 621
13449.91 700
13451.01 612
13452.11 606
13453.20 655
13454.30 657
13455.39 712
13456.49 699
13457.59 682
13458.68 679
13459.78 690
13460.87 694
13461.97 680
13463.07 706
13464.16 698
13465.26 627
13466.35 704
13467.45 726
13468.55 668
13469.64 638
13470.74 702
13471.84 698
13472.93 689
13474.03 683
13475.13 702
13476.22 676
13477.32 643
13478.42 675
13479.51 676
13480.61 702
13481.71 657
13482.80 684
13483.90 718
13485.00 723
13486.10 638
13487.19 705
13488.29 678
13489.39 707
13490.48 666
13491.58 725
13492.68 718
13493.78 670
13494.87 702
13495.97 676
13497.07 681
13498.17 688
13499.26 704
13500.36 691
13501.46 690
13502.56 715
13503.65 710
13504.75 687
13505.85 703
13506.95 727
13508.05 729
13509.14 730
13510.24 669
13511.34 767
13512.44 749
13513.54 729
13514.64 731
13515.73 713
13516.83 702
13517.93 769
13519.03 719
13520.13 733
13521.23 705
13522.32 757
13523.42 700
13524.52 666
13525.62 680
13526.72 683
13527.82 717
13528.92 698
13530.02 736
13531.12 668
13532.21 679
13533.31 701
13534.41 666
13535.51 687
13536.61 711
13537.71 663
13538.81 650
13539.91 641
13541.01 673
13542.11 703
13543.21 651
13544.31 707
13545.41 677
13546.50 681
13547.60 652
13548.70 684
13549.80 677
13550.90 693
13552.00 638
13553.10 613
13554.20 594
13555.30 619
13556.40 632
13557.50 624
13558.60 640
13559.70 628
13560.80 663
13561.90 620
13563.00 627
13564.10 647
13565.20 638
13566.30 669
13567.41 723
13568.51 674
13569.61 639
13570.71 666
13571.81 651
13572.91 608
13574.01 609
13575.11 679
13576.21 660
13577.31 714
13578.41 643
13579.51 604
13580.61 652
13581.71 723
13582.82 650
13583.92 714
13585.02 688
13586.12 655
13587.22 652
13588.32 641
13589.42 627
13590.52 653
13591.63 657
13592.73 667
13593.83 622
13594.93 669
13596.03 672
13597.13 682
13598.24 630
13599.34 679
13600.44 670
13601.54 684
13602.64 669
13603.74 673
13604.85 695
13605.95 662
13607.05 640
13608.15 664
13609.25 637
13610.36 672
13611.46 665
13612.56 663
13613.66 688
13614.77 645
13615.87 662
13616.97 665
13618.07 680
13619.18 669
13620.28 667
13621.38 667
13622.48 649
13623.59 672
13624.69 704
13625.79 679
13626.89 619
13628.00 657
13629.10 629
13630.20 683
13631.31 709
13632.41 649
13633.51 684
13634.62 684
13635.72 677
13636.82 661
13637.93 674
13639.03 648
13640.13 686
13641.24 656
13642.34 691
13643.44 703
13644.55 674
13645.65 692
13646.75 663
13647.86 741
13648.96 662
13650.06 652
13651.17 683
13652.27 715
13653.38 676
13654.48 681
13655.58 682
13656.69 674
13657.79 667
13658.90 705
13660.00 699
13661.10 644
13662.21 590
13663.31 637
13664.42 663
13665.52 668
13666.63 676
13667.73 611
13668.84 641
13669.94 675
13671.04 668
13672.15 591
13673.25 655
13674.36 687
13675.46 708
13676.57 643
13677.67 651
13678.78 677
13679.88 695
13680.99 703
13682.09 634
13683.20 683
13684.30 674
13685.41 681
13686.51 672
13687.62 655
13688.72 657
13689.83 691
13690.94 726
13692.04 772
13693.15 708
13694.25 694
13695.36 678
13696.46 666
13697.57 653
13698.67 714
13699.78 699
13700.89 719
13701.99 685
13703.10 695
13704.20 681
13705.31 659
13706.42 690
13707.52 725
13708.63 665
13709.73 685
13710.84 741
13711.95 779
13713.05 743
13714.16 746
13715.27 811
13716.37 776
13717.48 801
13718.59 879
13719.69 787
13720.80 755
13721.91 751
13723.01 719
13724.12 783
13725.23 795
13726.33 810
13727.44 816
13728.55 911
13729.65 845
13730.76 838
13731.87 825
13732.98 865
13734.08 810
13735.19 744
13736.30 787
13737.40 733
13738.51 741
13739.62 724
13740.73 715
13741.83 733
13742.94 713
13744.05 734
13745.16 721
13746.26 729
13747.37 694
13748.48 706
13749.59 716
13750.70 714
13751.80 752
13752.91 697
13754.02 697
13755.13 679
13756.24 737
13757.34 739
13758.45 721
13759.56 744
13760.67 728
13761.78 700
13762.88 675
13763.99 734
13765.10 752
13766.21 750
13767.32 720
13768.43 712
13769.54 711
13770.64 717
13771.75 700
13772.86 724
13773.97 700
13775.08 706
13776.19 693
13777.30 720
13778.41 747
13779.52 731
13780.62 718
13781.73 735
13782.84 711
13783.95 770
13785.06 731
13786.17 702
13787.28 709
13788.39 743
13789.50 762
13790.61 742
13791.72 731
13792.83 752
13793.94 774
13795.05 716
13796.16 707
13797.27 692
13798.38 678
13799.49 760
13800.60 729
13801.71 718
13802.82 676
13803.93 671
13805.04 622
13806.15 622
13807.26 718
13808.37 697
13809.48 630
13810.59 670
13811.70 676
13812.81 676
13813.92 668
13815.03 702
13816.14 726
13817.25 659
13818.36 800
13819.47 767
13820.58 689
13821.69 687
13822.80 736
13823.91 719
13825.02 741
13826.13 702
13827.25 712
13828.36 705
13829.47 689
13830.58 652
13831.69 712
13832.80 708
13833.91 643
13835.02 672
13836.13 694
13837.25 726
13838.36 700
13839.47 690
13840.58 687
13841.69 726
13842.80 681
13843.91 668
13845.03 675
13846.14 718
13847.25 645
13848.36 674
13849.47 716
13850.59 656
13851.70 662
13852.81 672
13853.92 679
13855.03 670
13856.15 687
13857.26 761
13858.37 700
13859.48 659
13860.59 690
13861.71 698
13862.82 658
13863.93 689
13865.04 697
13866.16 751
13867.27 706
13868.38 711
13869.49 661
13870.61 675
13871.72 704
13872.83 674
13873.95 700
13875.06 654
13876.17 669
13877.28 691
13878.40 683
13879.51 666
13880.62 674
13881.74 692
13882.85 726
13883.96 721
13885.08 735
13886.19 705
13887.30 718
13888.42 708
13889.53 713
13890.64 743
13891.76 701
13892.87 669
13893.98 758
13895.10 717
13896.21 684
13897.33 691
13898.44 713
13899.55 689
13900.67 758
13901.78 784
13902.89 751
13904.01 727
13905.12 747
13906.24 727
13907.35 750
13908.47 802
13909.58 797
13910.69 763
13911.81 689
13912.92 731
13914.04 716
13915.15 748
13916.27 788
13917.38 719
13918.50 733
13919.61 734
13920.72 721
13921.84 742
13922.95 743
13924.07 704
13925.18 683
13926.30 695
13927.41 719
13928.53 706
13929.64 683
13930.76 695
13931.87 702
13932.99 655
13934.10 664
13935.22 653
13936.34 665
13937.45 669
13938.57 599
13939.68 650
13940.80 668
13941.91 691
13943.03 655
13944.14 677
13945.26 648
13946.38 613
13947.49 649
13948.61 694
13949.72 672
13950.84 634
13951.95 669
13953.07 660
13954.19 626
13955.30 620
13956.42 681
13957.53 695
13958.65 617
13959.77 673
13960.88 640
13962.00 624
13963.12 675
13964.23 648
13965.35 664
13966.47 674
13967.58 663
13968.70 665
13969.82 692
13970.93 683
13972.05 663
13973.17 626
13974.28 699
13975.40 649
13976.52 646
13977.63 634
13978.75 645
13979.87 664
13980.99 593
13982.10 655
13983.22 639
13984.34 635
13985.45 668
13986.57 630
13987.69 663
13988.81 679
13989.92 684
13991.04 654
13992.16 634
13993.28 641
13994.39 643
13995.51 618
13996.63 689
13997.75 644
13998.87 620
13999.98 708
14001.10 673
14002.22 661
14003.34 629
14004.46 626
14005.57 647
14006.69 633
14007.81 621
14008.93 643
14010.05 636
14011.16 640
14012.28 692
14013.40 627
14014.52 604
14015.64 612
14016.76 636
14017.88 635
14018.99 655
14020.11 665
14021.23 685
14022.35 678
14023.47 618
14024.59 653
14025.71 636
14026.83 639
14027.94 696
14029.06 665
14030.18 694
14031.30 645
14032.42 623
14033.54 639
14034.66 647
14035.78 676
14036.90 762
14038.02 723
14039.14 670
14040.26 660
14041.38 671
14042.50 625
14043.62 628
14044.74 629
14045.86 631
14046.97 564
14048.09 632
14049.21 632
14050.33 668
14051.45 672
14052.57 695
14053.69 710
14054.81 669
14055.93 751
14057.05 709
14058.17 689
14059.30 640
14060.42 649
14061.54 682
14062.66 706
14063.78 633
14064.90 638
14066.02 712
14067.14 759
14068.26 733
14069.38 698
14070.50 690
14071.62 682
14072.74 699
14073.86 669
14074.98 685
14076.10 710
14077.23 710
14078.35 710
14079.47 730
14080.59 693
14081.71 675
14082.83 692
14083.95 728
14085.07 718
14086.19 710
14087.32 738
14088.44 694
14089.56 732
14090.68 779
14091.80 756
14092.92 733
14094.05 719
14095.17 719
14096.29 729
14097.41 752
14098.53 796
14099.65 746
14100.78 791
14101.90 780
14103.02 798
14104.14 759
14105.26 776
14106.39 785
14107.51 843
14108.63 850
14109.75 771
14110.88 823
14112.00 879
14113.12 816
14114.24 792
14115.37 804
14116.49 791
14117.61 785
14118.73 758
14119.86 728
14120.98 785
14122.10 703
14123.22 714
14124.35 740
14125.47 700
14126.59 632
14127.72 619
14128.84 684
14129.96 675
14131.09 679
14132.21 672
14133.33 646
14134.45 666
14135.58 684
14136.70 688
14137.82 636
14138.95 596
14140.07 577
14141.20 656
14142.32 659
14143.44 611
14144.57 668
14145.69 641
14146.81 630
14147.94 551
14149.06 644
14150.19 654
14151.31 616
14152.43 647
14153.56 673
14154.68 624
14155.81 626
14156.93 612
14158.05 620
14159.18 601
14160.30 610
14161.43 608
14162.55 632
14163.68 627
14164.80 622
14165.92 618
14167.05 610
14168.17 650
14169.30 651
14170.42 658
14171.55 653
14172.67 604
14173.80 615
14174.92 606
14176.05 589
14177.17 600
14178.30 582
14179.42 607
14180.55 639
14181.67 608
14182.80 610
14183.92 612
14185.05 622
14186.17 564
14187.30 589
14188.42 631
14189.55 629
14190.67 652
14191.80 642
14192.93 624
14194.05 560
14195.18 591
14196.30 618
14197.43 589
14198.55 620
14199.68 594
14200.81 598
14201.93 616
14203.06 584
14204.18 608
14205.31 621
14206.44 603
14207.56 556
14208.69 625
14209.82 636
14210.94 569
14212.07 563
14213.19 624
14214.32 641
14215.45 651
14216.57 587
14217.70 580
14218.83 612
14219.95 614
14221.08 642
14222.21 575
14223.33 576
14224.46 613
14225.59 627
14226.71 605
14227.84 577
14228.97 596
14230.10 599
14231.22 611
14232.35 629
14233.48 581
14234.60 564
14235.73 624
14236.86 611
14237.99 586
14239.11 592
14240.24 599
14241.37 611
14242.50 586
14243.62 598
14244.75 586
14245.88 665
14247.01 655
14248.13 535
14249.26 580
14250.39 641
14251.52 601
14252.65 568
14253.77 522
14254.90 550
14256.03 544
14257.16 583
14258.29 574
14259.42 588
14260.54 594
14261.67 571
14262.80 638
14263.93 607
14265.06 533
14266.19 594
14267.31 585
14268.44 566
14269.57 554
14270.70 543
14271.83 634
14272.96 599
14274.09 576
14275.22 596
14276.34 585
14277.47 579
14278.60 556
14279.73 566
14280.86 615
14281.99 545
14283.12 561
14284.25 535
14285.38 582
14286.51 543
14287.64 544
14288.76 547
14289.89 529
14291.02 547
14292.15 571
14293.28 563
14294.41 556
14295.54 556
14296.67 569
14297.80 615
14298.93 539
14300.06 564
14301.19 534
14302.32 557
14303.45 588
14304.58 559
14305.71 514
14306.84 528
14307.97 565
14309.10 587
14310.23 533
14311.36 560
14312.49 553
14313.62 584
14314.75 589
14315.88 536
14317.01 505
14318.15 545
14319.28 538
14320.41 530
14321.54 522
14322.67 523
14323.80 532
14324.93 541
14326.06 547
14327.19 569
14328.32 565
14329.45 545
14330.58 544
14331.72 533
14332.85 516
14333.98 527
14335.11 536
14336.24 512
14337.37 494
14338.50 555
14339.63 599
14340.77 561
14341.90 515
14343.03 516
14344.16 576
14345.29 546
14346.42 542
14347.56 489
14348.69 505
14349.82 498
14350.95 543
14352.08 505
14353.21 553
14354.35 535
14355.48 538
14356.61 509
14357.74 520
14358.88 529
14360.01 503
14361.14 483
14362.27 541
14363.40 547
14364.54 528
14365.67 525
14366.80 501
14367.93 511
14369.07 515
14370.20 524
14371.33 535
14372.46 566
14373.60 548
14374.73 559
14375.86 514
14377.00 526
14378.13 488
14379.26 506
14380.39 514
14381.53 515
14382.66 555
14383.79 543
14384.93 552
14386.06 562
14387.19 561
14388.33 532
14389.46 549
14390.59 540
14391.73 533
14392.86 554
14393.99 505
14395.13 547
14396.26 592
14397.40 581
14398.53 483
14399.66 514
14400.80 525
14401.93 550
14403.06 566
14404.20 537
14405.33 554
14406.47 531
14407.60 552
14408.74 526
14409.87 545
14411.00 557
14412.14 528
14413.27 506
14414.41 554
14415.54 541
14416.68 561
14417.81 486
14418.94 495
14420.08 552
14421.21 506
14422.35 490
14423.48 496
14424.62 524
14425.75 551
14426.89 548
14428.02 515
14429.16 530
14430.29 581
14431.43 534
14432.56 512
14433.70 591
14434.83 583
14435.97 551
14437.10 559
14438.24 540
14439.37 511
14440.51 488
14441.64 541
14442.78 513
14443.92 558
14445.05 538
14446.19 490
14447.32 482
14448.46 548
14449.59 492
14450.73 495
14451.87 488
14453.00 520
14454.14 525
14455.27 564
14456.41 547
14457.55 577
14458.68 560
14459.82 533
14460.95 543
14462.09 551
14463.23 527
14464.36 505
14465.50 522
14466.64 533
14467.77 567
14468.91 546
14470.05 578
14471.18 510
14472.32 524
14473.46 479
14474.59 540
14475.73 539
14476.87 522
14478.00 521
14479.14 514
14480.28 544
14481.41 538
14482.55 538
14483.69 531
14484.83 536
14485.96 544
14487.10 547
14488.24 486
14489.37 525
14490.51 531
14491.65 542
14492.79 553
14493.92 580
14495.06 575
14496.20 583
14497.34 592
14498.47 626
14499.61 570
14500.75 600
14501.89 608
14503.03 555
14504.16 557
14505.30 552
14506.44 560
14507.58 547
14508.72 565
14509.85 524
14510.99 511
14512.13 572
14513.27 605
14514.41 573
14515.55 526
14516.68 524
14517.82 584
14518.96 590
14520.10 562
14521.24 537
14522.38 528
14523.51 590
14524.65 586
14525.79 542
14526.93 585
14528.07 601
14529.21 578
14530.35 573
14531.49 586
14532.63 575
14533.76 568
14534.90 585
14536.04 600
14537.18 565
14538.32 565
14539.46 581
14540.60 614
14541.74 556
14542.88 555
14544.02 572
14545.16 555
14546.30 536
14547.44 527
14548.58 487
14549.72 531
14550.86 554
14552.00 525
14553.14 542
14554.28 531
14555.42 540
14556.56 578
14557.70 567
14558.84 548
14559.98 538
14561.12 533
14562.26 556
14563.40 523
14564.54 548
14565.68 520
14566.82 550
14567.96 568
14569.10 501
14570.24 508
14571.38 549
14572.52 542
14573.66 499
14574.80 531
14575.94 530
14577.08 488
14578.22 512
14579.36 512
14580.51 517
14581.65 530
14582.79 553
14583.93 620
14585.07 578
14586.21 512
14587.35 560
14588.49 509
14589.63 553
14590.78 514
14591.92 550
14593.06 557
14594.20 537
14595.34 569
14596.48 566
14597.62 509
14598.77 513
14599.91 518
14601.05 537
14602.19 548
14603.33 503
14604.48 532
14605.62 532
14606.76 539
14607.90 532
14609.04 514
14610.19 528
14611.33 544
14612.47 570
14613.61 558
14614.75 559
14615.90 535
14617.04 573
14618.18 532
14619.32 537
14620.47 532
14621.61 537
14622.75 512
14623.89 520
14625.04 555
14626.18 601
14627.32 564
14628.46 564
14629.61 577
14630.75 545
14631.89 531
14633.04 596
14634.18 560
14635.32 566
14636.47 542
14637.61 550
14638.75 552
14639.89 534
14641.04 608
14642.18 585
14643.32 540
14644.47 529
14645.61 549
14646.76 565
14647.90 567
14649.04 547
14650.19 553
14651.33 574
14652.47 555
14653.62 505
14654.76 512
14655.90 544
14657.05 550
14658.19 515
14659.34 487
14660.48 537
14661.62 541
14662.77 513
14663.91 496
14665.06 535
14666.20 513
14667.35 553
14668.49 500
14669.63 530
14670.78 542
14671.92 520
14673.07 547
14674.21 536
14675.36 553
14676.50 536
14677.65 541
14678.79 537
14679.94 526
14681.08 464
14682.23 485
14683.37 493
14684.52 505
14685.66 522
14686.81 512
14687.95 474
14689.10 482
14690.24 472
14691.39 505
14692.53 497
14693.68 500
14694.82 525
14695.97 547
14697.11 527
14698.26 506
14699.41 505
14700.55 491
14701.70 500
14702.84 469
14703.99 466
14705.13 490
14706.28 522
14707.43 547
14708.57 480
14709.72 473
14710.86 519
14712.01 499
14713.16 476
14714.30 479
14715.45 517
14716.59 508
14717.74 521
14718.89 470
14720.03 465
14721.18 428
14722.33 467
14723.47 501
14724.62 497
14725.77 485
14726.91 480
14728.06 487
14729.21 479
14730.35 481
14731.50 479
14732.65 505
14733.79 469
14734.94 480
14736.09 494
14737.23 502
14738.38 481
14739.53 511
14740.68 507
14741.82 487
14742.97 508
14744.12 485
14745.26 484
14746.41 490
14747.56 462
14748.71 483
14749.85 535
14751.00 499
14752.15 504
14753.30 458
14754.45 499
14755.59 494
14756.74 507
14757.89 494
14759.04 508
14760.18 486
14761.33 489
14762.48 463
14763.63 475
14764.78 484
14765.92 491
14767.07 476
14768.22 472
14769.37 502
14770.52 488
14771.67 494
14772.81 487
14773.96 482
14775.11 466
14776.26 481
14777.41 480
14778.56 494
14779.71 522
14780.86 527
14782.00 421
14783.15 432
14784.30 449
14785.45 454
14786.60 476
14787.75 487
14788.90 496
14790.05 499
14791.20 471
14792.35 508
14793.49 496
14794.64 464
14795.79 484
14796.94 481
14798.09 459
14799.24 507
14800.39 507
14801.54 480
14802.69 492
14803.84 476
14804.99 465
14806.14 485
14807.29 447
14808.44 450
14809.59 442
14810.74 467
14811.89 456
14813.04 476
14814.19 489
14815.34 467
14816.49 458
14817.64 498
14818.79 489
14819.94 454
14821.09 486
14822.24 502
14823.39 475
14824.54 463
14825.69 473
14826.84 472
14827.99 445
14829.14 443
14830.29 445
14831.44 457
14832.60 496
14833.75 445
14834.90 495
14836.05 435
14837.20 389
14838.35 454
14839.50 475
14840.65 430
14841.80 471
14842.95 455
14844.11 459
14845.26 478
14846.41 480
14847.56 457
14848.71 438
14849.86 426
14851.01 458
14852.17 411
14853.32 499
14854.47 446
14855.62 464
14856.77 447
14857.92 456
14859.08 470
14860.23 487
14861.38 456
14862.53 452
14863.68 436
14864.84 486
14865.99 472
14867.14 484
14868.29 481
14869.44 487
14870.60 467
14871.75 477
14872.90 503
14874.05 503
14875.21 521
14876.36 501
14877.51 458
14878.66 449
14879.82 461
14880.97 482
14882.12 487
14883.27 504
14884.43 474
14885.58 445
14886.73 491
14887.89 468
14889.04 464
14890.19 437
14891.34 505
14892.50 498
14893.65 479
14894.80 486
14895.96 453
14897.11 475
14898.26 494
14899.42 478
14900.57 460
14901.72 443
14902.88 443
14904.03 468
14905.18 501
14906.34 499
14907.49 507
14908.65 481
14909.80 479
14910.95 452
14912.11 474
14913.26 463
14914.41 465
14915.57 473
14916.72 490
14917.88 456
14919.03 469
14920.18 430
14921.34 494
14922.49 475
14923.65 440
14924.80 480
14925.96 474
14927.11 467
14928.27 455
14929.42 510
14930.57 519
14931.73 474
14932.88 495
14934.04 490
14935.19 515
14936.35 504
14937.50 482
14938.66 470
14939.81 414
14940.97 462
14942.12 486
14943.28 501
14944.43 478
14945.59 435
14946.74 469
14947.90 454
14949.05 469
14950.21 504
14951.36 465
14952.52 454
14953.68 435
14954.83 466
14955.99 510
14957.14 426
14958.30 465
14959.45 479
14960.61 482
14961.77 511
14962.92 463
14964.08 467
14965.23 456
14966.39 490
14967.54 513
14968.70 478
14969.86 475
14971.01 439
14972.17 445
14973.33 493
14974.48 484
14975.64 487
14976.79 459
14977.95 480
14979.11 488
14980.26 479
14981.42 446
14982.58 408
14983.73 468
14984.89 478
14986.05 473
14987.20 497
14988.36 452
14989.52 467
14990.67 477
14991.83 461
14992.99 454
14994.15 523
14995.30 509
14996.46 493
14997.62 446
14998.77 491
14999.93 483
15001.09 502
15002.25 479
15003.40 454
15004.56 432
15005.72 474
15006.88 464
15008.03 506
15009.19 498
15010.35 436
15011.51 452
15012.66 457
15013.82 465
15014.98 501
15016.14 465
15017.30 479
15018.45 477
15019.61 461
15020.77 509
15021.93 484
15023.09 477
15024.24 441
15025.40 457
15026.56 473
15027.72 424
15028.88 437
15030.04 444
15031.19 429
15032.35 469
15033.51 474
15034.67 485
15035.83 491
15036.99 463
15038.15 469
15039.30 444
15040.46 463
15041.62 450
15042.78 455
15043.94 453
15045.10 454
15046.26 466
15047.42 447
15048.58 478
15049.74 466
15050.90 460
15052.05 426
15053.21 410
15054.37 482
15055.53 488
15056.69 465
15057.85 488
15059.01 501
15060.17 535
15061.33 488
15062.49 456
15063.65 451
15064.81 458
15065.97 459
15067.13 493
15068.29 462
15069.45 481
15070.61 500
15071.77 506
15072.93 463
15074.09 444
15075.25 467
15076.41 502
15077.57 479
15078.73 511
15079.89 466
15081.05 470
15082.21 432
15083.37 448
15084.53 446
15085.69 458
15086.85 459
15088.01 476
15089.18 480
15090.34 478
15091.50 470
15092.66 439
15093.82 438
15094.98 462
15096.14 444
15097.30 440
15098.46 480
15099.62 467
15100.78 438
15101.95 469
15103.11 424
15104.27 449
15105.43 483
15106.59 474
15107.75 441
15108.91 445
15110.08 488
15111.24 449
15112.40 456
15113.56 467
15114.72 458
15115.88 516
15117.05 415
15118.21 498
15119.37 474
15120.53 467
15121.69 452
15122.86 459
15124.02 457
15125.18 441
15126.34 447
15127.50 516
15128.67 511
15129.83 502
15130.99 472
15132.15 440
15133.32 449
15134.48 446
15135.64 459
15136.80 495
15137.97 453
15139.13 406
15140.29 468
15141.45 454
15142.62 475
15143.78 465
15144.94 456
15146.11 432
15147.27 425
15148.43 424
15149.59 422
15150.76 444
15151.92 492
15153.08 480
15154.25 445
15155.41 425
15156.57 446
15157.74 445
15158.90 452
15160.06 461
15161.23 479
15162.39 490
15163.55 458
15164.72 433
15165.88 464
15167.05 485
15168.21 498
15169.37 429
15170.54 472
15171.70 453
15172.86 501
15174.03 471
15175.19 464
15176.36 494
15177.52 464
15178.69 458
15179.85 467
15181.01 453
15182.18 458
15183.34 447
15184.51 453
15185.67 453
15186.84 488
15188.00 481
15189.16 481
15190.33 487
15191.49 464
15192.66 507
15193.82 461
15194.99 537
15196.15 522
15197.32 503
15198.48 459
15199.65 493
15200.81 488
15201.98 452
15203.14 475
15204.31 447
15205.47 420
15206.64 479
15207.80 466
15208.97 505
15210.13 469
15211.30 484
15212.47 472
15213.63 460
15214.80 504
15215.96 503
15217.13 528
15218.29 526
15219.46 468
15220.62 520
15221.79 495
15222.96 540
15224.12 557
15225.29 502
15226.45 510
15227.62 506
15228.79 516
15229.95 497
15231.12 476
15232.29 523
15233.45 511
15234.62 539
15235.78 513
15236.95 493
15238.12 515
15239.28 474
15240.45 430
15241.62 457
15242.78 438
15243.95 465
15245.12 471
15246.28 520
15247.45 532
15248.62 516
15249.78 528
15250.95 497
15252.12 485
15253.28 524
15254.45 491
15255.62 486
15256.79 500
15257.95 526
15259.12 491
15260.29 501
15261.46 485
15262.62 450
15263.79 468
15264.96 470
15266.13 440
15267.29 438
15268.46 443
15269.63 497
15270.80 459
15271.96 462
15273.13 496
15274.30 505
15275.47 562
15276.64 477
15277.80 455
15278.97 467
15280.14 459
15281.31 462
15282.48 429
15283.64 450
15284.81 500
15285.98 490
15287.15 438
15288.32 433
15289.49 464
15290.65 450
15291.82 487
15292.99 440
15294.16 479
15295.33 479
15296.50 465
15297.67 495
15298.83 463
15300.00 471
15301.17 449
15302.34 453
15303.51 508
15304.68 473
15305.85 456
15307.02 501
15308.19 497
15309.36 497
15310.52 499
15311.69 455
15312.86 472
15314.03 504
15315.20 535
15316.37 497
15317.54 477
15318.71 496
15319.88 505
15321.05 483
15322.22 487
15323.39 482
15324.56 472
15325.73 496
15326.90 484
15328.07 505
15329.24 472
15330.41 463
15331.58 524
15332.75 516
15333.92 539
15335.09 520
15336.26 503
15337.43 464
15338.60 442
15339.77 458
15340.94 511
15342.11 542
15343.28 500
15344.45 487
15345.62 497
15346.79 492
15347.96 489
15349.13 470
15350.31 506
15351.48 506
15352.65 483
15353.82 482
15354.99 518
15356.16 497
15357.33 505
15358.50 528
15359.67 445
15360.84 478
15362.02 482
15363.19 462
15364.36 465
15365.53 453
15366.70 509
15367.87 502
15369.04 476
15370.21 483
15371.39 474
15372.56 489
15373.73 469
15374.90 466
15376.07 482
15377.24 459
15378.42 477
15379.59 458
15380.76 496
15381.93 427
15383.10 440
15384.28 436
15385.45 489
15386.62 494
15387.79 464
15388.97 477
15390.14 501
15391.31 482
15392.48 425
15393.65 475
15394.83 491
15396.00 522
15397.17 453
15398.34 445
15399.52 492
15400.69 473
15401.86 477
15403.04 462
15404.21 402
15405.38 473
15406.55 507
15407.73 517
15408.90 451
15410.07 481
15411.25 530
15412.42 500
15413.59 502
15414.77 502
15415.94 492
15417.11 481
15418.29 478
15419.46 508
15420.63 438
15421.81 468
15422.98 494
15424.15 465
15425.33 470
15426.50 448
15427.67 469
15428.85 500
15430.02 441
15431.20 451
15432.37 484
15433.54 476
15434.72 487
15435.89 475
15437.07 482
15438.24 492
15439.41 529
15440.59 467
15441.76 485
15442.94 479
15444.11 508
15445.29 448
15446.46 467
15447.63 454
15448.81 455
15449.98 457
15451.16 489
15452.33 490
15453.51 449
15454.68 445
15455.86 438
15457.03 447
15458.21 452
15459.38 459
15460.56 445
15461.73 447
15462.91 466
15464.08 511
15465.26 497
15466.43 456
15467.61 480
15468.78 430
15469.96 473
15471.13 482
15472.31 525
15473.48 506
15474.66 479
15475.83 514
15477.01 489
15478.19 497
15479.36 472
15480.54 442
15481.71 464
15482.89 481
15484.06 486
15485.24 480
15486.42 481
15487.59 496
15488.77 436
15489.94 449
15491.12 475
15492.30 482
15493.47 491
15494.65 470
15495.83 463
15497.00 429
15498.18 454
15499.36 461
15500.53 456
15501.71 450
15502.88 496
15504.06 524
15505.24 507
15506.41 473
15507.59 438
15508.77 489
15509.95 480
15511.12 435
15512.30 451
15513.48 457
15514.65 457
15515.83 442
15517.01 476
15518.18 478
15519.36 470
15520.54 439
15521.72 413
15522.89 466
15524.07 463
15525.25 421
15526.43 443
15527.60 462
15528.78 473
15529.96 459
15531.14 462
15532.31 454
15533.49 461
15534.67 461
15535.85 458
15537.03 478
15538.20 464
15539.38 463
15540.56 445
15541.74 447
15542.92 470
15544.09 466
15545.27 468
15546.45 506
15547.63 459
15548.81 457
15549.98 474
15551.16 443
15552.34 522
15553.52 440
15554.70 453
15555.88 462
15557.06 502
15558.23 494
15559.41 465
15560.59 464
15561.77 430
15562.95 460
15564.13 440
15565.31 435
15566.49 459
15567.67 470
15568.84 458
15570.02 426
15571.20 449
15572.38 467
15573.56 450
15574.74 449
15575.92 466
15577.10 473
15578.28 469
15579.46 452
15580.64 439
15581.82 470
15583.00 500
15584.18 495
15585.36 454
15586.54 522
15587.72 489
15588.90 482
15590.08 500
15591.26 456
15592.44 484
15593.62 456
15594.80 482
15595.98 468
15597.16 498
15598.34 526
15599.52 472
15600.70 487
15601.88 440
15603.06 492
15604.24 481
15605.42 486
15606.60 477
15607.78 490
15608.96 483
15610.14 501
15611.32 463
15612.50 513
15613.68 564
15614.86 495
15616.05 478
15617.23 461
15618.41 463
15619.59 486
15620.77 488
15621.95 457
15623.13 502
15624.31 488
15625.49 487
15626.68 454
15627.86 497
15629.04 494
15630.22 491
15631.40 472
15632.58 530
15633.76 527
15634.95 581
15636.13 539
15637.31 513
15638.49 476
15639.67 495
15640.85 545
15642.04 513
15643.22 515
15644.40 499
15645.58 501
15646.76 517
15647.95 491
15649.13 485
15650.31 529
15651.49 497
15652.67 493
15653.86 474
15655.04 468
15656.22 499
15657.40 530
15658.59 544
15659.77 473
15660.95 513
15662.13 495
15663.32 538
15664.50 503
15665.68 548
15666.87 477
15668.05 547
15669.23 568
15670.41 549
15671.60 487
15672.78 486
15673.96 512
15675.15 508
15676.33 502
15677.51 544
15678.70 517
15679.88 527
15681.06 497
15682.25 500
15683.43 522
15684.61 513
15685.80 505
15686.98 497
15688.16 541
15689.35 525
15690.53 496
15691.72 490
15692.90 496
15694.08 494
15695.27 473
15696.45 500
15697.63 508
15698.82 485
15700.00 466
15701.19 515
15702.37 505
15703.56 488
15704.74 479
15705.92 517
15707.11 502
15708.29 478
15709.48 501
15710.66 497
15711.85 486
15713.03 496
15714.21 499
15715.40 510
15716.58 457
15717.77 485
15718.95 536
15720.14 491
15721.32 490
15722.51 507
15723.69 512
15724.88 486
15726.06 473
15727.25 477
15728.43 482
15729.62 471
15730.80 517
15731.99 508
15733.17 504
15734.36 525
15735.55 502
15736.73 498
15737.92 532
15739.10 507
15740.29 473
15741.47 487
15742.66 486
15743.84 478
15745.03 458
15746.22 471
15747.40 440
15748.59 495
15749.77 493
15750.96 478
15752.15 485
15753.33 550
15754.52 509
15755.70 544
15756.89 502
15758.08 539
15759.26 510
15760.45 471
15761.64 526
15762.82 557
15764.01 513
15765.20 492
15766.38 519
15767.57 540
15768.76 520
15769.94 536
15771.13 505
15772.32 504
15773.50 501
15774.69 521
15775.88 513
15777.06 487
15778.25 482
15779.44 497
15780.62 486
15781.81 485
15783.00 534
15784.19 482
15785.37 485
15786.56 438
15787.75 486
15788.94 496
15790.12 474
15791.31 503
15792.50 498
15793.69 463
15794.87 459
15796.06 448
15797.25 468
15798.44 481
15799.62 467
15800.81 491
15802.00 501
15803.19 509
15804.38 451
15805.56 443
15806.75 470
15807.94 468
15809.13 469
15810.32 477
15811.50 477
15812.69 488
15813.88 467
15815.07 458
15816.26 484
15817.45 485
15818.64 473
15819.82 432
15821.01 480
15822.20 457
15823.39 451
15824.58 445
15825.77 417
15826.96 466
15828.15 473
15829.33 480
15830.52 470
15831.71 456
15832.90 475
15834.09 500
15835.28 471
15836.47 456
15837.66 479
15838.85 473
15840.04 465
15841.23 446
15842.42 453
15843.61 445
15844.79 461
15845.98 439
15847.17 428
15848.36 439
15849.55 472
15850.74 462
15851.93 472
15853.12 507
15854.31 490
15855.50 476
15856.69 418
15857.88 420
15859.07 422
15860.26 422
15861.45 438
15862.64 424
15863.83 447
15865.02 503
15866.21 489
15867.40 423
15868.60 429
15869.79 477
15870.98 479
15872.17 479
15873.36 479
15874.55 476
15875.74 469
15876.93 463
15878.12 428
15879.31 454
15880.50 457
15881.69 482
15882.88 470
15884.07 453
15885.27 457
15886.46 437
15887.65 478
15888.84 489
15890.03 461
15891.22 455
15892.41 430
15893.60 475
15894.80 488
15895.99 446
15897.18 461
15898.37 495
15899.56 497
15900.75 445
15901.95 466
15903.14 472
15904.33 473
15905.52 453
15906.71 482
15907.90 463
15909.10 505
15910.29 448
15911.48 485
15912.67 471
15913.86 490
15915.06 480
15916.25 511
15917.44 463
15918.63 456
15919.83 465
15921.02 457
15922.21 483
15923.40 503
15924.60 445
15925.79 470
15926.98 445
15928.17 443
15929.37 436
15930.56 482
15931.75 492
15932.94 467
15934.14 450
15935.33 461
15936.52 453
15937.72 449
15938.91 420
15940.10 441
15941.30 418
15942.49 500
15943.68 464
15944.88 459
15946.07 472
15947.26 480
15948.46 508
15949.65 433
15950.84 417
15952.04 466
15953.23 512
15954.42 538
15955.62 515
15956.81 490
15958.01 495
15959.20 454
15960.39 453
15961.59 458
15962.78 441
15963.97 458
15965.17 451
15966.36 457
15967.56 445
15968.75 469
15969.95 409
15971.14 428
15972.33 434
15973.53 422
15974.72 442
15975.92 446
15977.11 441
15978.31 441
15979.50 471
15980.70 434
15981.89 409
15983.09 416
15984.28 465
15985.47 451
15986.67 413
15987.86 433
15989.06 435
15990.25 427
15991.45 438
15992.64 402
15993.84 420
15995.03 433
15996.23 450
15997.43 394
15998.62 395
15999.82 388
16001.01 418
16002.21 440
16003.40 397
16004.60 444
16005.79 429
16006.99 422
16008.18 467
16009.38 422
16010.58 418
16011.77 415
16012.97 442
16014.16 427
16015.36 386
16016.56 414
16017.75 430
16018.95 449
16020.14 439
16021.34 432
16022.54 402
16023.73 436
16024.93 465
16026.13 428
16027.32 435
16028.52 423
16029.71 463
16030.91 424
16032.11 433
16033.30 445
16034.50 446
16035.70 447
16036.89 405
16038.09 429
16039.29 372
16040.49 390
16041.68 377
16042.88 414
16044.08 448
16045.27 450
16046.47 430
16047.67 418
16048.86 442
16050.06 472
16051.26 447
16052.46 451
16053.65 413
16054.85 416
16056.05 416
16057.25 443
16058.44 415
16059.64 409
16060.84 408
16062.04 408
16063.23 409
16064.43 396
16065.63 422
16066.83 435
16068.03 434
16069.22 464
16070.42 447
16071.62 447
16072.82 457
16074.02 444
16075.21 401
16076.41 429
16077.61 411
16078.81 421
16080.01 419
16081.21 393
16082.40 397
16083.60 424
16084.80 422
16086.00 435
16087.20 406
16088.40 445
16089.60 412
16090.79 412
16091.99 423
16093.19 423
16094.39 379
16095.59 396
16096.79 429
16097.99 398
16099.19 376
16100.39 412
16101.59 459
16102.78 410
16103.98 396
16105.18 403
16106.38 414
16107.58 414
16108.78 369
16109.98 378
16111.18 408
16112.38 433
16113.58 404
16114.78 421
16115.98 422
16117.18 444
16118.38 428
16119.58 430
16120.78 404
16121.98 428
16123.18 426
16124.38 388
16125.58 418
16126.78 426
16127.98 387
16129.18 413
16130.38 421
16131.58 388
16132.78 377
16133.98 381
16135.18 429
16136.38 387
16137.58 388
16138.78 412
16139.98 447
16141.18 406
16142.38 382
16143.58 407
16144.79 411
16145.99 382
16147.19 445
16148.39 400
16149.59 396
16150.79 428
16151.99 433
16153.19 423
16154.39 442
16155.59 406
16156.80 414
16158.00 377
16159.20 395
16160.40 396
16161.60 364
16162.80 408
16164.00 427
16165.21 401
16166.41 398
16167.61 417
16168.81 403
16170.01 386
16171.21 417
16172.42 362
16173.62 378
16174.82 420
16176.02 420
16177.22 343
16178.43 383
16179.63 409
16180.83 402
16182.03 405
16183.23 396
16184.44 387
16185.64 403
16186.84 392
16188.04 418
16189.25 413
16190.45 348
16191.65 402
16192.85 393
16194.06 388
16195.26 370
16196.46 339
16197.66 364
16198.87 395
16200.07 404
16201.27 416
16202.48 416
16203.68 459
16204.88 395
16206.09 449
16207.29 436
16208.49 404
16209.69 407
16210.90 433
16212.10 415
16213.30 393
16214.51 401
16215.71 355
16216.91 362
16218.12 383
16219.32 413
16220.53 419
16221.73 417
16222.93 387
16224.14 396
16225.34 414
16226.54 421
16227.75 424
16228.95 396
16230.16 390
16231.36 431
16232.56 410
16233.77 392
16234.97 401
16236.18 408
16237.38 395
16238.59 398
16239.79 387
16240.99 379
16242.20 378
16243.40 409
16244.61 415
16245.81 367
16247.02 384
16248.22 383
16249.43 401
16250.63 395
16251.84 375
16253.04 341
16254.24 415
16255.45 436
16256.65 375
16257.86 382
16259.06 377
16260.27 390
16261.48 426
16262.68 365
16263.89 359
16265.09 397
16266.30 409
16267.50 370
16268.71 399
16269.91 420
16271.12 387
16272.32 389
16273.53 357
16274.73 416
16275.94 461
16277.15 417
16278.35 414
16279.56 392
16280.76 391
16281.97 396
16283.18 404
16284.38 370
16285.59 392
16286.79 414
16288.00 389
16289.21 426
16290.41 409
16291.62 427
16292.82 430
16294.03 382
16295.24 387
16296.44 446
16297.65 454
16298.86 412
16300.06 431
16301.27 427
16302.48 404
16303.68 411
16304.89 481
16306.10 434
16307.30 391
16308.51 390
16309.72 420
16310.92 433
16312.13 447
16313.34 401
16314.55 424
16315.75 411
16316.96 403
16318.17 388
16319.37 424
16320.58 440
16321.79 416
16323.00 430
16324.20 435
16325.41 410
16326.62 428
16327.83 427
16329.03 420
16330.24 453
16331.45 399
16332.66 399
16333.87 396
16335.07 370
16336.28 437
16337.49 387
16338.70 381
16339.90 396
16341.11 354
16342.32 444
16343.53 417
16344.74 399
16345.95 390
16347.15 415
16348.36 388
16349.57 403
16350.78 387
16351.99 409
16353.20 396
16354.40 379
16355.61 409
16356.82 385
16358.03 393
16359.24 388
16360.45 366
16361.66 361
16362.87 383
16364.08 362
16365.28 375
16366.49 388
16367.70 373
16368.91 379
16370.12 346
16371.33 376
16372.54 397
16373.75 391
16374.96 392
16376.17 384
16377.38 363
16378.59 340
16379.80 316
16381.01 370
16382.21 420
16383.42 366
16384.63 369
16385.84 387
16387.05 377
16388.26 350
16389.47 367
16390.68 411
16391.89 417
16393.10 372
16394.31 362
16395.52 365
16396.73 391
16397.94 380
16399.15 374
16400.36 350
16401.57 382
16402.79 404
16404.00 372
16405.21 390
16406.42 391
16407.63 398
16408.84 382
16410.05 368
16411.26 355
16412.47 350
16413.68 345
16414.89 342
16416.10 333
16417.31 402
16418.52 440
16419.74 389
16420.95 386
16422.16 402
16423.37 366
16424.58 382
16425.79 385
16427.00 386
16428.21 381
16429.42 378
16430.64 397
16431.85 379
16433.06 356
16434.27 356
16435.48 333
16436.69 376
16437.91 313
16439.12 374
16440.33 369
16441.54 339
16442.75 368
16443.96 357
16445.18 381
16446.39 369
16447.60 343
16448.81 390
16450.02 326
16451.24 385
16452.45 383
16453.66 412
16454.87 389
16456.09 374
16457.30 391
16458.51 370
16459.72 359
16460.94 338
16462.15 382
16463.36 350
16464.57 356
16465.79 377
16467.00 385
16468.21 337
16469.43 356
16470.64 392
16471.85 365
16473.06 348
16474.28 357
16475.49 357
16476.70 359
16477.92 354
16479.13 329
16480.34 371
16481.56 389
16482.77 362
16483.98 349
16485.20 329
16486.41 347
16487.62 387
16488.84 377
16490.05 313
16491.26 346
16492.48 345
16493.69 347
16494.91 389
16496.12 367
16497.33 363
16498.55 345
16499.76 322
16500.97 376
16502.19 392
16503.40 358
16504.62 331
16505.83 349
16507.05 381
16508.26 354
16509.47 348
16510.69 358
16511.90 381
16513.12 381
16514.33 352
16515.55 378
16516.76 366
16517.98 351
16519.19 353
16520.41 319
16521.62 345
16522.83 348
16524.05 375
16525.26 364
16526.48 356
16527.69 387
16528.91 394
16530.12 334
16531.34 383
16532.55 327
16533.77 380
16534.99 336
16536.20 340
16537.42 399
16538.63 347
16539.85 372
16541.06 332
16542.28 369
16543.49 331
16544.71 377
16545.92 385
16547.14 388
16548.36 387
16549.57 385
16550.79 359
16552.00 340
16553.22 341
16554.44 337
16555.65 348
16556.87 377
16558.08 383
16559.30 330
16560.52 343
16561.73 363
16562.95 357
16564.17 356
16565.38 364
16566.60 366
16567.81 370
16569.03 318
16570.25 367
16571.46 345
16572.68 360
16573.90 332
16575.11 345
16576.33 336
16577.55 340
16578.76 317
16579.98 340
16581.20 347
16582.42 343
16583.63 340
16584.85 361
16586.07 350
16587.28 344
16588.50 369
16589.72 343
16590.94 316
16592.15 318
16593.37 324
16594.59 361
16595.81 367
16597.02 339
16598.24 357
16599.46 333
16600.68 315
16601.89 322
16603.11 353
16604.33 360
16605.55 361
16606.77 362
16607.98 359
16609.20 355
16610.42 375
16611.64 321
16612.86 350
16614.07 354
16615.29 328
16616.51 339
16617.73 396
16618.95 341
16620.17 390
16621.38 377
16622.60 375
16623.82 344
16625.04 350
16626.26 353
16627.48 364
16628.70 352
16629.91 339
16631.13 341
16632.35 330
16633.57 374
16634.79 339
16636.01 317
16637.23 314
16638.45 325
16639.67 335
16640.89 335
16642.10 353
16643.32 359
16644.54 353
16645.76 371
16646.98 339
16648.20 328
16649.42 306
16650.64 370
16651.86 327
16653.08 353
16654.30 343
16655.52 357
16656.74 339
16657.96 343
16659.18 383
16660.40 349
16661.62 383
16662.84 359
16664.06 366
16665.28 363
16666.50 357
16667.72 344
16668.94 346
16670.16 333
16671.38 347
16672.60 395
16673.82 372
16675.04 345
16676.26 345
16677.48 355
16678.70 403
16679.92 334
16681.14 312
16682.36 352
16683.58 349
16684.80 333
16686.03 329
16687.25 334
16688.47 378
16689.69 346
16690.91 368
16692.13 329
16693.35 343
16694.57 325
16695.79 331
16697.02 333
16698.24 308
16699.46 346
16700.68 325
16701.90 301
16703.12 303
16704.34 348
16705.57 343
16706.79 346
16708.01 360
16709.23 384
16710.45 341
16711.67 337
16712.90 339
16714.12 291
16715.34 363
16716.56 331
16717.78 339
16719.01 365
16720.23 327
16721.45 371
16722.67 348
16723.89 332
16725.12 360
16726.34 373
16727.56 357
16728.78 330
16730.01 317
16731.23 308
16732.45 321
16733.67 321
16734.90 368
16736.12 287
16737.34 353
16738.56 346
16739.79 331
16741.01 309
16742.23 316
16743.46 373
16744.68 362
16745.90 361
16747.12 369
16748.35 343
16749.57 389
16750.79 346
16752.02 344
16753.24 303
16754.46 340
16755.69 400
16756.91 348
16758.13 319
16759.36 330
16760.58 335
16761.80 331
16763.03 327
16764.25 366
16765.48 358
16766.70 322
16767.92 325
16769.15 370
16770.37 343
16771.60 342
16772.82 325
16774.04 320
16775.27 303
16776.49 317
16777.72 326
16778.94 340
16780.16 334
16781.39 359
16782.61 323
16783.84 326
16785.06 287
16786.29 327
16787.51 323
16788.74 314
16789.96 347
16791.18 371
16792.41 371
16793.63 363
16794.86 339
16796.08 361
16797.31 343
16798.53 344
16799.76 333
16800.98 329
16802.21 334
16803.43 336
16804.66 365
16805.88 340
16807.11 346
16808.33 391
16809.56 371
16810.79 364
16812.01 329
16813.24 397
16814.46 371
16815.69 324
16816.91 346
16818.14 368
16819.36 322
16820.59 328
16821.82 349
16823.04 326
16824.27 339
16825.49 310
16826.72 312
16827.95 342
16829.17 341
16830.40 365
16831.62 337
16832.85 349
16834.08 365
16835.30 345
16836.53 325
16837.76 324
16838.98 359
16840.21 355
16841.44 327
16842.66 336
16843.89 321
16845.11 365
16846.34 384
16847.57 343
16848.80 322
16850.02 336
16851.25 367
16852.48 342
16853.70 328
16854.93 356
16856.16 370
16857.38 345
16858.61 316
16859.84 362
16861.07 349
16862.29 345
16863.52 311
16864.75 335
16865.97 351
16867.20 365
16868.43 334
16869.66 339
16870.89 327
16872.11 372
16873.34 388
16874.57 360
16875.80 336
16877.02 351
16878.25 366
16879.48 315
16880.71 352
16881.94 326
16883.16 354
16884.39 347
16885.62 349
16886.85 369
16888.08 355
16889.30 359
16890.53 391
16891.76 384
16892.99 353
16894.22 370
16895.45 339
16896.67 326
16897.90 345
16899.13 369
16900.36 351
16901.59 344
16902.82 386
16904.05 353
16905.28 365
16906.50 347
16907.73 350
16908.96 325
16910.19 325
16911.42 358
16912.65 369
16913.88 332
16915.11 336
16916.34 325
16917.57 342
16918.80 344
16920.03 348
16921.26 339
16922.48 329
16923.71 331
16924.94 314
16926.17 303
16927.40 332
16928.63 342
16929.86 360
16931.09 352
16932.32 309
16933.55 330
16934.78 342
16936.01 331
16937.24 330
16938.47 338
16939.70 340
16940.93 366
16942.16 375
16943.39 373
16944.62 334
16945.85 347
16947.08 326
16948.31 299
16949.54 337
16950.78 316
16952.01 311
16953.24 330
16954.47 367
16955.70 325
16956.93 285
16958.16 319
16959.39 330
16960.62 339
16961.85 341
16963.08 344
16964.31 311
16965.54 333
16966.78 337
16968.01 343
16969.24 322
16970.47 345
16971.70 327
16972.93 325
16974.16 311
16975.39 325
16976.63 338
16977.86 340
16979.09 351
16980.32 383
16981.55 358
16982.78 348
16984.02 337
16985.25 350
16986.48 376
16987.71 323
16988.94 329
16990.18 339
16991.41 333
16992.64 329
16993.87 339
16995.10 336
16996.34 393
16997.57 344
16998.80 328
17000.03 333
17001.26 339
17002.50 334
17003.73 317
17004.96 381
17006.19 339
17007.43 340
17008.66 327
17009.89 315
17011.12 330
17012.36 330
17013.59 293
17014.82 320
17016.06 353
17017.29 370
17018.52 338
17019.76 320
17020.99 322
17022.22 319
17023.45 350
17024.69 289
17025.92 325
17027.15 284
17028.39 296
17029.62 298
17030.85 268
17032.09 303
17033.32 343
17034.55 336
17035.79 339
17037.02 367
17038.26 354
17039.49 326
17040.72 319
17041.96 368
17043.19 339
17044.43 345
17045.66 335
17046.89 319
17048.13 311
17049.36 318
17050.60 330
17051.83 338
17053.06 329
17054.30 303
17055.53 380
17056.77 319
17058.00 309
17059.24 303
17060.47 414
17061.70 335
17062.94 323
17064.17 334
17065.41 363
17066.64 362
17067.88 305
17069.11 311
17070.35 302
17071.58 306
17072.82 334
17074.05 349
17075.29 327
17076.52 330
17077.76 337
17078.99 321
17080.23 317
17081.46 324
17082.70 316
17083.93 336
17085.17 346
17086.41 346
17087.64 278
17088.88 309
17090.11 329
17091.35 298
17092.58 315
17093.82 300
17095.05 333
17096.29 317
17097.53 273
17098.76 301
17100.00 359
17101.23 353
17102.47 343
17103.71 328
17104.94 346
17106.18 343
17107.41 326
17108.65 281
17109.89 271
17111.12 316
17112.36 341
17113.60 332
17114.83 362
17116.07 303
17117.31 310
17118.54 357
17119.78 324
17121.02 349
17122.25 313
17123.49 340
17124.73 328
17125.96 345
17127.20 294
17128.44 291
17129.67 347
17130.91 329
17132.15 343
17133.39 348
17134.62 324
17135.86 364
17137.10 342
17138.33 367
17139.57 301
17140.81 340
17142.05 345
17143.28 324
17144.52 325
17145.76 302
17147.00 315
17148.23 318
17149.47 316
17150.71 304
17151.95 322
17153.19 345
17154.42 338
17155.66 313
17156.90 326
17158.14 345
17159.38 328
17160.61 332
17161.85 322
17163.09 334
17164.33 342
17165.57 309
17166.81 321
17168.04 298
17169.28 315
17170.52 305
17171.76 349
17173.00 331
17174.24 332
17175.47 307
17176.71 333
17177.95 360
17179.19 326
17180.43 278
17181.67 333
17182.91 324
17184.15 323
17185.39 319
17186.62 310
17187.86 340
17189.10 338
17190.34 324
17191.58 332
17192.82 302
17194.06 321
17195.30 351
17196.54 320
17197.78 323
17199.02 314
17200.26 304
17201.50 324
17202.74 333
17203.98 312
17205.22 328
17206.46 290
17207.70 316
17208.94 316
17210.18 314
17211.42 308
17212.66 310
17213.90 325
17215.14 326
17216.38 310
17217.62 294
17218.86 369
17220.10 340
17221.34 346
17222.58 356
17223.82 317
17225.06 329
17226.30 305
17227.54 332
17228.78 340
17230.02 335
17231.26 330
17232.50 312
17233.74 313
17234.98 323
17236.22 344
17237.47 309
17238.71 329
17239.95 332
17241.19 328
17242.43 300
17243.67 305
17244.91 312
17246.15 359
17247.39 345
17248.64 319
17249.88 320
17251.12 317
17252.36 309
17253.60 317
17254.84 311
17256.08 337
17257.33 311
17258.57 337
17259.81 325
17261.05 312
17262.29 321
17263.54 303
17264.78 321
17266.02 309
17267.26 330
17268.50 312
17269.75 325
17270.99 400
17272.23 355
17273.47 310
17274.71 343
17275.96 356
17277.20 349
17278.44 318
17279.68 314
17280.93 298
17282.17 330
17283.41 353
17284.65 314
17285.90 314
17287.14 330
17288.38 365
17289.62 336
17290.87 309
17292.11 323
17293.35 344
17294.60 316
17295.84 346
17297.08 319
17298.33 311
17299.57 332
17300.81 362
17302.05 353
17303.30 325
17304.54 301
17305.78 339
17307.03 337
17308.27 314
17309.52 336
17310.76 324
17312.00 328
17313.25 331
17314.49 339
17315.73 311
17316.98 311
17318.22 321
17319.47 343
17320.71 322
17321.95 319
17323.20 293
17324.44 331
17325.69 328
17326.93 330
17328.17 334
17329.42 316
17330.66 319
17331.91 284
17333.15 280
17334.40 301
17335.64 350
17336.88 317
17338.13 329
17339.37 313
17340.62 312
17341.86 328
17343.11 294
17344.35 303
17345.60 334
17346.84 375
17348.09 318
17349.33 313
17350.58 313
17351.82 318
17353.07 320
17354.31 327
17355.56 316
17356.80 321
17358.05 319
17359.29 316
17360.54 315
17361.78 320
17363.03 303
17364.27 303
17365.52 319
17366.77 296
17368.01 318
17369.26 324
17370.50 323
17371.75 332
17372.99 312
17374.24 286
17375.49 329
17376.73 311
17377.98 309
17379.22 323
17380.47 315
17381.72 302
17382.96 295
17384.21 370
17385.45 306
17386.70 307
17387.95 311
17389.19 331
17390.44 340
17391.69 346
17392.93 338
17394.18 344
17395.43 304
17396.67 301
17397.92 309
17399.17 342
17400.41 335
17401.66 315
17402.91 296
17404.15 318
17405.40 302
17406.65 334
17407.89 335
17409.14 343
17410.39 340
17411.64 307
17412.88 314
17414.13 332
17415.38 300
17416.63 325
17417.87 312
17419.12 293
17420.37 267
17421.62 318
17422.86 327
17424.11 325
17425.36 315
17426.61 348
17427.85 315
17429.10 332
17430.35 335
17431.60 351
17432.85 351
17434.09 318
17435.34 338
17436.59 324
17437.84 283
17439.09 290
17440.33 327
17441.58 278
17442.83 323
17444.08 359
17445.33 316
17446.58 286
17447.82 297
17449.07 289
17450.32 280
17451.57 323
17452.82 303
17454.07 357
17455.32 327
17456.57 343
17457.81 327
17459.06 323
17460.31 328
17461.56 323
17462.81 316
17464.06 313
17465.31 319
17466.56 305
17467.81 342
17469.06 340
17470.30 309
17471.55 335
17472.80 314
17474.05 299
17475.30 297
17476.55 279
17477.80 329
17479.05 323
17480.30 288
17481.55 312
17482.80 311
17484.05 318
17485.30 316
17486.55 303
17487.80 325
17489.05 338
17490.30 285
17491.55 338
17492.80 332
17494.05 346
17495.30 351
17496.55 393
17497.80 314
17499.05 369
17500.30 312
17501.55 352
17502.80 338
17504.05 295
17505.30 300
17506.55 309
17507.80 300
17509.06 299
17510.31 299
17511.56 327
17512.81 311
17514.06 309
17515.31 279
17516.56 286
17517.81 290
17519.06 344
17520.31 342
17521.56 300
17522.82 325
17524.07 324
17525.32 351
17526.57 378
17527.82 331
17529.07 302
17530.32 293
17531.58 348
17532.83 314
17534.08 304
17535.33 286
17536.58 314
17537.83 300
17539.09 367
17540.34 299
17541.59 303
17542.84 312
17544.09 333
17545.35 336
17546.60 318
17547.85 323
17549.10 290
17550.35 332
17551.61 333
17552.86 290
17554.11 342
17555.36 348
17556.62 319
17557.87 306
17559.12 332
17560.37 354
17561.63 344
17562.88 336
17564.13 291
17565.38 279
17566.64 298
17567.89 304
17569.14 327
17570.39 305
17571.65 285
17572.90 326
17574.15 341
17575.41 308
17576.66 330
17577.91 310
17579.17 305
17580.42 348
17581.67 354
17582.93 332
17584.18 320
17585.43 329
17586.69 289
17587.94 321
17589.19 310
17590.45 325
17591.70 330
17592.95 313
17594.21 347
17595.46 345
17596.72 305
17597.97 348
17599.22 321
17600.48 310
17601.73 344
17602.99 335
17604.24 316
17605.49 319
17606.75 331
17608.00 318
17609.26 286
17610.51 301
17611.76 337
17613.02 335
17614.27 347
17615.53 340
17616.78 353
17618.04 335
17619.29 356
17620.55 376
17621.80 337
17623.06 324
17624.31 338
17625.57 313
17626.82 347
17628.08 350
17629.33 334
17630.59 322
17631.84 326
17633.10 335
17634.35 327
17635.61 292
17636.86 275
17638.12 334
17639.37 321
17640.63 325
17641.88 326
17643.14 325
17644.39 344
17645.65 311
17646.91 339
17648.16 312
17649.42 310
17650.67 287
17651.93 295
17653.18 329
17654.44 329
17655.70 350
17656.95 293
17658.21 340
17659.46 317
17660.72 307
17661.98 341
17663.23 318
17664.49 338
17665.75 312
17667.00 293
17668.26 319
17669.51 332
17670.77 308
17672.03 295
17673.28 311
17674.54 331
17675.80 292
17677.05 347
17678.31 338
17679.57 318
17680.82 318
17682.08 307
17683.34 298
17684.60 322
17685.85 349
17687.11 343
17688.37 332
17689.62 352
17690.88 299
17692.14 328
17693.40 304
17694.65 280
17695.91 321
17697.17 311
17698.42 318
17699.68 313
17700.94 271
17702.20 285
17703.46 339
17704.71 305
17705.97 333
17707.23 320
17708.49 355
17709.74 324
17711.00 332
17712.26 319
17713.52 320
17714.78 351
17716.03 310
17717.29 321
17718.55 287
17719.81 310
17721.07 329
17722.33 281
17723.58 295
17724.84 320
17726.10 305
17727.36 306
17728.62 317
17729.88 321
17731.13 313
17732.39 292
17733.65 331
17734.91 299
17736.17 373
17737.43 295
17738.69 293
17739.95 297
17741.21 297
17742.46 294
17743.72 305
17744.98 311
17746.24 321
17747.50 290
17748.76 307
17750.02 324
17751.28 333
17752.54 323
17753.80 297
17755.06 274
17756.32 266
17757.58 306
17758.84 326
17760.10 322
17761.36 304
17762.61 318
17763.87 347
17765.13 321
17766.39 311
17767.65 331
17768.91 329
17770.17 316
17771.43 355
17772.69 317
17773.95 306
17775.21 303
17776.48 349
17777.74 325
17779.00 292
17780.26 303
17781.52 317
17782.78 333
17784.04 339
17785.30 300
17786.56 283
17787.82 292
17789.08 293
17790.34 321
17791.60 323
17792.86 328
17794.12 331
17795.38 359
17796.65 323
17797.91 313
17799.17 325
17800.43 320
17801.69 337
17802.95 314
17804.21 300
17805.47 314
17806.73 308
17808.00 300
17809.26 320
17810.52 277
17811.78 329
17813.04 305
17814.30 321
17815.56 310
17816.83 312
17818.09 323
17819.35 329
17820.61 336
17821.87 314
17823.14 333
17824.40 340
17825.66 322
17826.92 323
17828.18 337
17829.45 341
17830.71 305
17831.97 347
17833.23 339
17834.49 300
17835.76 305
17837.02 285
17838.28 313
17839.54 297
17840.81 281
17842.07 271
17843.33 304
17844.59 303
17845.86 329
17847.12 296
17848.38 286
17849.65 319
17850.91 349
17852.17 297
17853.43 297
17854.70 283
17855.96 263
17857.22 334
17858.49 306
17859.75 293
17861.01 303
17862.28 271
17863.54 324
17864.80 280
17866.07 308
17867.33 278
17868.59 321
17869.86 305
17871.12 290
17872.38 328
17873.65 320
17874.91 318
17876.18 310
17877.44 303
17878.70 299
17879.97 289
17881.23 268
17882.50 273
17883.76 268
17885.02 285
17886.29 300
17887.55 276
17888.82 298
17890.08 308
17891.35 273
17892.61 321
17893.87 278
17895.14 327
17896.40 316
17897.67 293
17898.93 293
17900.20 302
17901.46 276
17902.73 311
17903.99 293
17905.26 312
17906.52 325
17907.79 326
17909.05 301
17910.32 284
17911.58 274
17912.85 292
17914.11 330
17915.38 275
17916.64 267
17917.91 307
17919.17 296
17920.44 278
17921.70 305
17922.97 285
17924.23 299
17925.50 330
17926.76 318
17928.03 272
17929.30 260
17930.56 312
17931.83 333
17933.09 311
17934.36 294
17935.62 316
17936.89 333
17938.16 311
17939.42 298
17940.69 319
17941.96 318
17943.22 332
17944.49 306
17945.75 293
17947.02 279
17948.29 285
17949.55 308
17950.82 277
17952.09 307
17953.35 286
17954.62 282
17955.89 293
17957.15 285
17958.42 301
17959.69 331
17960.95 326
17962.22 310
17963.49 277
17964.75 267
17966.02 279
17967.29 289
17968.55 306
17969.82 284
17971.09 275
17972.36 299
17973.62 345
17974.89 273
17976.16 265
17977.42 306
17978.69 336
17979.96 330
17981.23 291
17982.49 295
17983.76 320
17985.03 326
17986.30 281
17987.57 291
17988.83 289
17990.10 302
17991.37 285
17992.64 299
17993.90 309
17995.17 282
17996.44 313
17997.71 321
17998.98 313
18000.25 309
18001.51 327
18002.78 298
18004.05 284
18005.32 309
18006.59 294
18007.86 322
18009.12 315
18010.39 320
18011.66 330
18012.93 302
18014.20 339
18015.47 324
18016.74 325
18018.00 311
18019.27 273
18020.54 309
18021.81 294
18023.08 320
18024.35 278
18025.62 294
18026.89 283
18028.16 283
18029.43 282
18030.69 278
18031.96 275
18033.23 294
18034.50 274
18035.77 299
18037.04 323
18038.31 297
18039.58 305
18040.85 340
18042.12 325
18043.39 305
18044.66 301
18045.93 282
18047.20 273
18048.47 287
18049.74 320
18051.01 304
18052.28 306
18053.55 296
18054.82 293
18056.09 287
18057.36 296
18058.63 278
18059.90 316
18061.17 279
18062.44 245
18063.71 269
18064.98 290
18066.25 304
18067.52 283
18068.79 312
18070.06 287
18071.33 301
18072.61 304
18073.88 293
18075.15 305
18076.42 295
18077.69 313
18078.96 304
18080.23 293
18081.50 278
18082.77 343
18084.04 342
18085.32 314
18086.59 305
18087.86 302
18089.13 308
18090.40 370
18091.67 314
18092.94 299
18094.22 263
18095.49 309
18096.76 293
18098.03 279
18099.30 274
18100.57 288
18101.85 306
18103.12 327
18104.39 291
18105.66 292
18106.93 311
18108.20 319
18109.48 276
18110.75 290
18112.02 310
18113.29 313
18114.57 307
18115.84 288
18117.11 318
18118.38 334
18119.65 310
18120.93 304
18122.20 296
18123.47 336
18124.74 345
18126.02 341
18127.29 307
18128.56 300
18129.84 272
18131.11 337
18132.38 335
18133.65 273
18134.93 286
18136.20 279
18137.47 301
18138.75 328
18140.02 293
18141.29 281
18142.57 280
18143.84 304
18145.11 298
18146.39 277
18147.66 273
18148.93 309
18150.21 320
18151.48 306
18152.75 274
18154.03 317
18155.30 343
18156.57 318
18157.85 296
18159.12 266
18160.40 311
18161.67 312
18162.94 299
18164.22 319
18165.49 287
18166.77 288
18168.04 273
18169.31 272
18170.59 313
18171.86 309
18173.14 304
18174.41 279
18175.68 320
18176.96 316
18178.23 313
18179.51 316
18180.78 338
18182.06 310
18183.33 342
18184.61 299
18185.88 297
18187.16 269
18188.43 290
18189.71 280
18190.98 304
18192.26 333
18193.53 284
18194.81 291
18196.08 325
18197.36 283
18198.63 302
18199.91 265
18201.18 279
18202.46 303
18203.73 263
18205.01 300
18206.28 299
18207.56 316
18208.83 281
18210.11 337
18211.39 354
18212.66 334
18213.94 283
18215.21 327
18216.49 319
18217.76 274
18219.04 298
18220.32 312
18221.59 317
18222.87 281
18224.14 305
18225.42 284
18226.70 313
18227.97 307
18229.25 346
18230.53 350
18231.80 295
18233.08 322
18234.35 312
18235.63 285
18236.91 289
18238.18 304
18239.46 293
18240.74 308
18242.01 338
18243.29 311
18244.57 311
18245.84 318
18247.12 316
18248.40 358
18249.68 336
18250.95 321
18252.23 343
18253.51 313
18254.78 317
18256.06 277
18257.34 292
18258.62 301
18259.89 299
18261.17 299
18262.45 296
18263.72 306
18265.00 306
18266.28 316
18267.56 293
18268.84 293
18270.11 323
18271.39 338
18272.67 310
18273.95 291
18275.22 304
18276.50 279
18277.78 289
18279.06 291
18280.34 310
18281.61 343
18282.89 318
18284.17 321
18285.45 295
18286.73 317
18288.01 336
18289.28 299
18290.56 319
18291.84 340
18293.12 320
18294.40 291
18295.68 289
18296.95 282
18298.23 281
18299.51 309
18300.79 350
18302.07 319
18303.35 296
18304.63 318
18305.91 318
18307.19 281
18308.46 300
18309.74 262
18311.02 317
18312.30 331
18313.58 334
18314.86 333
18316.14 316
18317.42 289
18318.70 305
18319.98 278
18321.26 296
18322.54 313
18323.82 339
18325.10 331
18326.38 293
18327.66 267
18328.94 282
18330.22 298
18331.50 269
18332.77 268
18334.05 338
18335.33 324
18336.61 309
18337.90 301
18339.18 277
18340.46 313
18341.74 294
18343.02 278
18344.30 286
18345.58 269
18346.86 295
18348.14 326
18349.42 300
18350.70 303
18351.98 293
18353.26 299
18354.54 302
18355.82 325
18357.10 307
18358.38 265
18359.66 293
18360.94 302
18362.22 287
18363.51 303
18364.79 296
18366.07 302
18367.35 296
18368.63 300
18369.91 262
18371.19 269
18372.47 268
18373.76 293
18375.04 300
18376.32 294
18377.60 291
18378.88 251
18380.16 274
18381.44 266
18382.73 293
18384.01 306
18385.29 301
18386.57 276
18387.85 296
18389.13 315
18390.42 251
18391.70 261
18392.98 269
18394.26 308
18395.54 295
18396.83 295
18398.11 296
18399.39 252
18400.67 320
18401.96 319
18403.24 298
18404.52 292
18405.80 301
18407.09 271
18408.37 296
18409.65 320
18410.93 320
18412.22 278
18413.50 286
18414.78 287
18416.06 290
18417.35 279
18418.63 270
18419.91 315
18421.20 303
18422.48 305
18423.76 290
18425.05 272
18426.33 308
18427.61 291
18428.89 281
18430.18 274
18431.46 318
18432.74 287
18434.03 273
18435.31 303
18436.60 322
18437.88 290
18439.16 278
18440.45 299
18441.73 287
18443.01 280
18444.30 311
18445.58 292
18446.87 283
18448.15 271
18449.43 286
18450.72 263
18452.00 280
18453.29 260
18454.57 271
18455.85 264
18457.14 322
18458.42 268
18459.71 285
18460.99 288
18462.28 287
18463.56 292
18464.84 292
18466.13 300
18467.41 284
18468.70 333
18469.98 310
18471.27 261
18472.55 244
18473.84 281
18475.12 281
18476.41 260
18477.69 279
18478.98 251
18480.26 278
18481.55 306
18482.83 267
18484.12 263
18485.40 297
18486.69 316
18487.97 309
18489.26 269
18490.54 270
18491.83 273
18493.11 281
18494.40 312
18495.69 297
18496.97 304
18498.26 303
18499.54 284
18500.83 270
18502.11 275
18503.40 329
18504.69 288
18505.97 295
18507.26 308
18508.54 303
18509.83 300
18511.12 315
18512.40 293
18513.69 287
18514.98 265
18516.26 271
18517.55 318
18518.83 292
18520.12 286
18521.41 275
18522.69 313
18523.98 342
18525.27 299
18526.55 302
18527.84 294
18529.13 289
18530.41 296
18531.70 320
18532.99 290
18534.27 277
18535.56 246
18536.85 301
18538.14 288
18539.42 292
18540.71 293
18542.00 314
18543.28 268
18544.57 322
18545.86 288
18547.15 267
18548.43 343
18549.72 296
18551.01 308
18552.30 351
18553.58 335
18554.87 270
18556.16 269
18557.45 279
18558.73 274
18560.02 281
18561.31 287
18562.60 291
18563.89 278
18565.17 289
18566.46 287
18567.75 312
18569.04 321
18570.33 309
18571.62 288
18572.90 301
18574.19 291
18575.48 354
18576.77 301
18578.06 278
18579.35 308
18580.63 317
18581.92 288
18583.21 277
18584.50 284
18585.79 325
18587.08 317
18588.37 281
18589.66 269
18590.94 321
18592.23 325
18593.52 338
18594.81 313
18596.10 259
18597.39 328
18598.68 296
18599.97 297
18601.26 328
18602.55 333
18603.84 324
18605.13 320
18606.41 329
18607.70 323
18608.99 316
18610.28 320
18611.57 310
18612.86 316
18614.15 287
18615.44 282
18616.73 340
18618.02 310
18619.31 324
18620.60 335
18621.89 313
18623.18 301
18624.47 317
18625.76 325
18627.05 311
18628.34 304
18629.63 335
18630.92 311
18632.21 315
18633.50 309
18634.79 294
18636.08 299
18637.37 318
18638.67 295
18639.96 333
18641.25 299
18642.54 295
18643.83 285
18645.12 275
18646.41 300
18647.70 307
18648.99 323
18650.28 316
18651.57 250
18652.86 287
18654.16 315
18655.45 316
18656.74 292
18658.03 318
18659.32 295
18660.61 307
18661.90 291
18663.19 283
18664.49 284
18665.78 291
18667.07 286
18668.36 291
18669.65 306
18670.94 316
18672.24 301
18673.53 314
18674.82 311
18676.11 283
18677.40 332
18678.70 288
18679.99 295
18681.28 297
18682.57 275
18683.86 289
18685.16 334
18686.45 299
18687.74 285
18689.03 275
18690.33 311
18691.62 286
18692.91 277
18694.20 307
18695.50 269
18696.79 327
18698.08 301
18699.37 311
18700.67 327
18701.96 320
18703.25 311
18704.54 349
18705.84 334
18707.13 286
18708.42 284
18709.72 315
18711.01 294
18712.30 325
18713.60 296
18714.89 279
18716.18 269
18717.48 270
18718.77 305
18720.06 324
18721.36 284
18722.65 296
18723.94 280
18725.24 300
18726.53 312
18727.82 272
18729.12 277
18730.41 293
18731.70 316
18733.00 302
18734.29 291
18735.59 306
18736.88 286
18738.17 280
18739.47 294
18740.76 293
18742.06 316
18743.35 299
18744.64 293
18745.94 302
18747.23 319
18748.53 321
18749.82 292
18751.12 285
18752.41 263
18753.71 301
18755.00 272
18756.30 318
18757.59 293
18758.88 263
18760.18 268
18761.47 315
18762.77 289
18764.06 283
18765.36 291
18766.65 308
18767.95 289
18769.24 276
18770.54 297
18771.83 307
18773.13 308
18774.43 311
18775.72 315
18777.02 302
18778.31 281
18779.61 287
18780.90 298
18782.20 318
18783.49 286
18784.79 288
18786.08 290
18787.38 288
18788.68 274
18789.97 276
18791.27 274
18792.56 285
18793.86 304
18795.16 295
18796.45 287
18797.75 277
18799.04 326
18800.34 346
18801.64 311
18802.93 294
18804.23 291
18805.53 276
18806.82 253
18808.12 272
18809.41 281
18810.71 293
18812.01 282
18813.30 289
18814.60 272
18815.90 269
18817.19 270
18818.49 242
18819.79 279
18821.09 328
18822.38 307
18823.68 303
18824.98 296
18826.27 252
18827.57 285
18828.87 280
18830.16 294
18831.46 276
18832.76 264
18834.06 291
18835.35 323
18836.65 304
18837.95 283
18839.25 351
18840.54 343
18841.84 307
18843.14 300
18844.44 327
18845.73 276
18847.03 281
18848.33 269
18849.63 270
18850.93 303
18852.22 280
18853.52 263
18854.82 241
18856.12 283
18857.42 315
18858.71 280
18860.01 295
18861.31 275
18862.61 296
18863.91 301
18865.21 282
18866.50 242
18867.80 272
18869.10 297
18870.40 271
18871.70 275
18873.00 278
18874.30 276
18875.60 285
18876.89 317
18878.19 326
18879.49 276
18880.79 298
18882.09 277
18883.39 275
18884.69 261
18885.99 281
18887.29 291
18888.59 303
18889.88 304
18891.18 295
18892.48 273
18893.78 279
18895.08 296
18896.38 290
18897.68 275
18898.98 289
18900.28 286
18901.58 274
18902.88 297
18904.18 270
18905.48 284
18906.78 288
18908.08 275
18909.38 270
18910.68 273
18911.98 282
18913.28 262
18914.58 308
18915.88 266
18917.18 280
18918.48 287
18919.78 268
18921.08 268
18922.38 251
18923.68 284
18924.98 280
18926.28 253
18927.58 282
18928.88 296
18930.18 266
18931.49 289
18932.79 263
18934.09 295
18935.39 305
18936.69 315
18937.99 301
18939.29 269
18940.59 253
18941.89 275
18943.19 310
18944.49 286
18945.80 274
18947.10 326
18948.40 273
18949.70 277
18951.00 267
18952.30 298
18953.60 262
18954.91 255
18956.21 279
18957.51 281
18958.81 267
18960.11 269
18961.41 264
18962.72 285
18964.02 284
18965.32 290
18966.62 274
18967.92 257
18969.23 254
18970.53 249
18971.83 257
18973.13 281
18974.43 269
18975.74 265
18977.04 282
18978.34 267
18979.64 263
18980.95 239
18982.25 286
18983.55 302
18984.85 273
18986.16 253
18987.46 288
18988.76 293
18990.06 269
18991.37 240
18992.67 256
18993.97 286
18995.28 261
18996.58 290
18997.88 308
18999.18 240
19000.49 255
19001.79 247
19003.09 281
19004.40 253
19005.70 305
19007.00 292
19008.31 281
19009.61 265
19010.91 225
19012.22 282
19013.52 302
19014.82 292
19016.13 286
19017.43 262
19018.74 260
19020.04 287
19021.34 248
19022.65 273
19023.95 266
19025.25 296
19026.56 316
19027.86 292
19029.17 261
19030.47 274
19031.77 255
19033.08 291
19034.38 286
19035.69 301
19036.99 269
19038.30 261
19039.60 271
19040.91 272
19042.21 279
19043.51 274
19044.82 316
19046.12 276
19047.43 264
19048.73 277
19050.04 266
19051.34 293
19052.65 273
19053.95 258
19055.26 293
19056.56 272
19057.87 281
19059.17 277
19060.48 268
19061.78 260
19063.09 260
19064.39 282
19065.70 266
19067.00 237
19068.31 282
19069.62 263
19070.92 245
19072.23 240
19073.53 252
19074.84 302
19076.14 284
19077.45 254
19078.75 271
19080.06 283
19081.37 264
19082.67 231
19083.98 278
19085.28 256
19086.59 285
19087.90 273
19089.20 235
19090.51 250
19091.82 235
19093.12 252
19094.43 287
19095.73 266
19097.04 234
19098.35 271
19099.65 259
19100.96 261
19102.27 267
19103.57 262
19104.88 250
19106.19 272
19107.49 257
19108.80 262
19110.11 237
19111.41 257
19112.72 270
19114.03 249
19115.33 271
19116.64 264
19117.95 263
19119.26 257
19120.56 252
19121.87 269
19123.18 258
19124.49 264
19125.79 279
19127.10 253
19128.41 281
19129.72 240
19131.02 263
19132.33 271
19133.64 283
19134.95 255
19136.25 245
19137.56 229
19138.87 250
19140.18 261
19141.49 253
19142.79 297
19144.10 270
19145.41 293
19146.72 276
19148.03 250
19149.33 293
19150.64 297
19151.95 298
19153.26 273
19154.57 304
19155.88 284
19157.18 263
19158.49 267
19159.80 243
19161.11 232
19162.42 289
19163.73 257
19165.04 258
19166.34 260
19167.65 233
19168.96 240
19170.27 221
19171.58 246
19172.89 277
19174.20 269
19175.51 254
19176.82 262
19178.13 287
19179.43 267
19180.74 274
19182.05 249
19183.36 265
19184.67 270
19185.98 224
19187.29 265
19188.60 257
19189.91 275
19191.22 245
19192.53 278
19193.84 305
19195.15 292
19196.46 269
19197.77 249
19199.08 229
19200.39 252
19201.70 250
19203.01 226
19204.32 273
19205.63 279
19206.94 317
19208.25 253
19209.56 223
19210.87 237
19212.18 262
19213.49 248
19214.80 280
19216.11 262
19217.42 286
19218.73 322
19220.04 291
19221.35 245
19222.66 252
19223.98 247
19225.29 261
19226.60 288
19227.91 274
19229.22 267
19230.53 235
19231.84 270
19233.15 262
19234.46 276
19235.77 287
19237.09 263
19238.40 251
19239.71 251
19241.02 255
19242.33 277
19243.64 266
19244.95 286
19246.27 294
19247.58 266
19248.89 255
19250.20 246
19251.51 259
19252.82 269
19254.14 296
19255.45 262
19256.76 246
19258.07 262
19259.38 272
19260.70 291
19262.01 248
19263.32 257
19264.63 270
19265.94 301
19267.26 243
19268.57 256
19269.88 262
19271.19 245
19272.51 292
19273.82 245
19275.13 245
19276.44 286
19277.76 244
19279.07 261
19280.38 268
19281.69 258
19283.01 267
19284.32 288
19285.63 253
19286.94 238
19288.26 283
19289.57 275
19290.88 257
19292.20 268
19293.51 250
19294.82 255
19296.14 271
19297.45 266
19298.76 249
19300.08 267
19301.39 272
19302.70 258
19304.02 254
19305.33 238
19306.64 269
19307.96 245
19309.27 264
19310.59 252
19311.90 239
19313.21 280
19314.53 237
19315.84 261
19317.15 252
19318.47 244
19319.78 269
19321.10 273
19322.41 227
19323.72 255
19325.04 285
19326.35 286
19327.67 296
19328.98 277
19330.30 266
19331.61 248
19332.93 247
19334.24 241
19335.55 245
19336.87 283
19338.18 245
19339.50 236
19340.81 260
19342.13 267
19343.44 279
19344.76 299
19346.07 239
19347.39 271
19348.70 271
19350.02 254
19351.33 277
19352.65 238
19353.96 256
19355.28 258
19356.59 254
19357.91 260
19359.22 275
19360.54 252
19361.86 233
19363.17 239
19364.49 245
19365.80 273
19367.12 291
19368.43 284
19369.75 251
19371.06 246
19372.38 257
19373.70 287
19375.01 277
19376.33 248
19377.64 262
19378.96 264
19380.28 278
19381.59 292
19382.91 256
19384.23 249
19385.54 249
19386.86 231
19388.17 264
19389.49 245
19390.81 261
19392.12 248
19393.44 254
19394.76 242
19396.07 266
19397.39 236
19398.71 255
19400.02 240
19401.34 255
19402.66 267
19403.97 254
19405.29 247
19406.61 252
19407.93 263
19409.24 270
19410.56 240
19411.88 216
19413.19 273
19414.51 288
19415.83 262
19417.15 299
19418.46 265
19419.78 254
19421.10 261
19422.42 266
19423.73 268
19425.05 246
19426.37 264
19427.69 278
19429.00 264
19430.32 253
19431.64 258
19432.96 276
19434.28 275
19435.59 268
19436.91 224
19438.23 281
19439.55 282
19440.87 267
19442.18 275
19443.50 291
19444.82 265
19446.14 278
19447.46 273
19448.78 220
19450.09 255
19451.41 256
19452.73 276
19454.05 225
19455.37 255
19456.69 261
19458.01 258
19459.33 269
19460.64 257
19461.96 254
19463.28 260
19464.60 240
19465.92 226
19467.24 220
19468.56 215
19469.88 251
19471.20 252
19472.52 261
19473.83 249
19475.15 252
19476.47 240
19477.79 267
19479.11 244
19480.43 203
19481.75 250
19483.07 280
19484.39 265
19485.71 240
19487.03 225
19488.35 239
19489.67 257
19490.99 234
19492.31 265
19493.63 242
19494.95 246
19496.27 230
19497.59 239
19498.91 263
19500.23 272
19501.55 233
19502.87 243
19504.19 232
19505.51 246
19506.83 279
19508.15 197
19509.47 254
19510.79 275
19512.11 251
19513.43 257
19514.75 251
19516.08 210
19517.40 228
19518.72 247
19520.04 252
19521.36 252
19522.68 233
19524.00 244
19525.32 254
19526.64 268
19527.96 266
19529.29 237
19530.61 231
19531.93 239
19533.25 231
19534.57 225
19535.89 254
19537.21 257
19538.53 229
19539.86 220
19541.18 262
19542.50 253
19543.82 254
19545.14 291
19546.46 259
19547.79 254
19549.11 249
19550.43 249
19551.75 260
19553.07 223
19554.40 251
19555.72 257
19557.04 258
19558.36 236
19559.68 257
19561.01 264
19562.33 294
19563.65 265
19564.97 261
19566.30 265
19567.62 262
19568.94 291
19570.26 267
19571.59 244
19572.91 257
19574.23 308
19575.55 269
19576.88 248
19578.20 251
19579.52 250
19580.85 271
19582.17 233
19583.49 226
19584.82 262
19586.14 262
19587.46 306
19588.78 254
19590.11 250
19591.43 267
19592.75 265
19594.08 260
19595.40 220
19596.72 230
19598.05 264
19599.37 263
19600.70 241
19602.02 215
19603.34 236
19604.67 243
19605.99 261
19607.31 209
19608.64 229
19609.96 234
19611.29 224
19612.61 226
19613.93 228
19615.26 253
19616.58 220
19617.91 208
19619.23 241
19620.55 220
19621.88 221
19623.20 265
19624.53 231
19625.85 243
19627.18 241
19628.50 250
19629.83 281
19631.15 264
19632.48 234
19633.80 228
19635.12 231
19636.45 256
19637.77 247
19639.10 266
19640.42 250
19641.75 254
19643.07 231
19644.40 238
19645.72 243
19647.05 212
19648.37 251
19649.70 240
19651.03 254
19652.35 253
19653.68 246
19655.00 209
19656.33 205
19657.65 253
19658.98 247
19660.30 232
19661.63 235
19662.96 257
19664.28 225
19665.61 254
19666.93 237
19668.26 234
19669.58 267
19670.91 278
19672.24 262
19673.56 229
19674.89 261
19676.21 272
19677.54 244
19678.87 253
19680.19 249
19681.52 257
19682.85 220
19684.17 231
19685.50 243
19686.83 224
19688.15 244
19689.48 214
19690.81 241
19692.13 262
19693.46 251
19694.79 291
19696.11 264
19697.44 242
19698.77 237
19700.09 274
19701.42 230
19702.75 245
19704.07 227
19705.40 246
19706.73 244
19708.06 275
19709.38 254
19710.71 259
19712.04 215
19713.37 228
19714.69 254
19716.02 273
19717.35 253
19718.68 242
19720.00 267
19721.33 247
19722.66 249
19723.99 249
19725.31 230
19726.64 233
19727.97 233
19729.30 268
19730.63 237
19731.95 210
19733.28 230
19734.61 238
19735.94 274
19737.27 267
19738.59 257
19739.92 213
19741.25 238
19742.58 239
19743.91 252
19745.24 262
19746.57 244
19747.89 266
19749.22 241
19750.55 251
19751.88 230
19753.21 262
19754.54 274
19755.87 254
19757.20 262
19758.52 246
19759.85 259
19761.18 275
19762.51 230
19763.84 236
19765.17 217
19766.50 262
19767.83 267
19769.16 267
19770.49 238
19771.82 270
19773.15 243
19774.47 213
19775.80 236
19777.13 233
19778.46 232
19779.79 240
19781.12 258
19782.45 242
19783.78 251
19785.11 231
19786.44 262
19787.77 269
19789.10 223
19790.43 237
19791.76 267
19793.09 245
19794.42 222
19795.75 257
19797.08 245
19798.41 248
19799.74 241
19801.07 253
19802.40 239
19803.73 239
19805.07 253
19806.40 225
19807.73 244
19809.06 255
19810.39 247
19811.72 259
19813.05 257
19814.38 233
19815.71 256
19817.04 277
19818.37 264
19819.70 250
19821.03 248
19822.37 231
19823.70 243
19825.03 242
19826.36 211
19827.69 213
19829.02 253
19830.35 250
19831.68 241
19833.02 232
19834.35 232
19835.68 218
19837.01 216
19838.34 234
19839.67 246
19841.01 254
19842.34 255
19843.67 226
19845.00 243
19846.33 231
19847.67 244
19849.00 233
19850.33 214
19851.66 252
19852.99 232
19854.33 248
19855.66 208
19856.99 240
19858.32 238
19859.65 252
19860.99 288
19862.32 283
19863.65 260
19864.98 209
19866.32 207
19867.65 253
19868.98 300
19870.32 239
19871.65 226
19872.98 226
19874.31 224
19875.65 227
19876.98 216
19878.31 222
19879.65 276
19880.98 251
19882.31 233
19883.64 247
19884.98 239
19886.31 235
19887.64 213
19888.98 253
19890.31 281
19891.64 259
19892.98 242
19894.31 278
19895.65 253
19896.98 245
19898.31 255
19899.65 254
19900.98 244
19902.31 221
19903.65 220
19904.98 219
19906.32 232
19907.65 220
19908.98 198
19910.32 223
19911.65 239
19912.99 239
19914.32 230
19915.65 241
19916.99 231
19918.32 247
19919.66 225
19920.99 220
19922.33 203
19923.66 208
19924.99 257
19926.33 280
19927.66 218
19929.00 226
19930.33 229
19931.67 263
19933.00 216
19934.34 216
19935.67 255
19937.01 265
19938.34 290
19939.68 240
19941.01 236
19942.35 243
19943.68 209
19945.02 219
19946.35 216
19947.69 232
19949.02 233
19950.36 222
19951.70 254
19953.03 217
19954.37 211
19955.70 239
19957.04 258
19958.37 227
19959.71 253
19961.04 250
19962.38 236
19963.72 257
19965.05 234
19966.39 262
19967.72 223
19969.06 242
19970.40 261
19971.73 249
19973.07 225
19974.40 255
19975.74 274
19977.08 267
19978.41 225
19979.75 256
19981.09 228
19982.42 236
19983.76 272
19985.10 261
19986.43 243
19987.77 258
19989.11 233
19990.44 254
19991.78 212
19993.12 244
19994.45 211
19995.79 251
19997.13 237
19998.46 221
19999.80 238
20001.14 254
20002.48 255
20003.81 246
20005.15 277
20006.49 266
20007.82 248
20009.16 257
20010.50 240
20011.84 264
20013.17 247
20014.51 217
20015.85 263
20017.19 238
20018.52 249
20019.86 281
20021.20 250
20022.54 236
20023.88 238
20025.21 256
20026.55 237
20027.89 247
20029.23 250
20030.57 240
20031.90 252
20033.24 272
20034.58 255
20035.92 273
20037.26 259
20038.60 240
20039.93 264
20041.27 262
20042.61 246
20043.95 233
20045.29 259
20046.63 276
20047.97 263
20049.30 258
20050.64 247
20051.98 245
20053.32 232
20054.66 249
20056.00 255
20057.34 269
20058.68 215
20060.02 233
20061.35 263
20062.69 254
20064.03 267
20065.37 229
20066.71 211
20068.05 248
20069.39 259
20070.73 217
20072.07 224
20073.41 269
20074.75 271
20076.09 248
20077.43 232
20078.77 248
20080.11 236
20081.45 244
20082.79 251
20084.13 244
20085.47 235
20086.81 256
20088.15 249
20089.49 250
20090.83 252
20092.17 273
20093.51 301
20094.85 270
20096.19 233
20097.53 239
20098.87 251
20100.21 250
20101.55 215
20102.89 245
20104.23 250
20105.57 242
20106.91 247
20108.25 252
20109.59 259
20110.93 239
20112.27 238
20113.62 240
20114.96 256
20116.30 233
20117.64 251
20118.98 267
20120.32 245
20121.66 236
20123.00 241
20124.34 245
20125.69 225
20127.03 217
20128.37 240
20129.71 261
20131.05 245
20132.39 218
20133.73 255
20135.08 259
20136.42 237
20137.76 227
20139.10 247
20140.44 257
