# Supplementary material for: MALDI-TOF MS typing enables the classification of brewing yeasts of the genus Saccharomyces to major beer styles
Source: PLoS One. 2017 Aug 9;12(8):e0181694. doi: 10.1371/journal.pone.0181694 (PMC5549903; doi:10.1371/journal.pone.0181694)
Supplement: S5 File — The directory includes 90 raw files and was zipped to “.zip”; the folder has three strains with 30 spectra per strain; S1 Text explains the raw files with an example and Table 1 represents the yeast strains used within the experiment. (ZIP) [file pone.0181694.s008.zip › 13-15/30262-213-OG-Ale-Ale-YPG-18h-E-E_2015-07-30_3_0_A12_1.dat]

2000.00 3576
2000.42 3551
2000.85 3982
2001.27 3845
2001.69 3937
2002.11 3762
2002.53 3565
2002.95 3671
2003.38 3575
2003.80 3374
2004.22 3424
2004.64 3382
2005.07 3397
2005.49 3337
2005.91 3339
2006.33 3333
2006.75 3326
2007.18 3175
2007.60 3448
2008.02 3258
2008.44 3273
2008.87 3144
2009.29 3347
2009.71 3368
2010.13 3368
2010.56 3484
2010.98 3263
2011.40 3219
2011.83 3219
2012.25 3010
2012.67 2976
2013.09 2759
2013.52 2836
2013.94 2993
2014.36 2951
2014.79 2933
2015.21 2998
2015.63 2858
2016.06 2979
2016.48 3320
2016.90 3310
2017.33 3282
2017.75 3348
2018.17 3312
2018.60 3262
2019.02 3484
2019.44 3426
2019.87 3355
2020.29 3601
2020.72 3528
2021.14 3463
2021.56 3424
2021.99 3396
2022.41 3381
2022.83 3397
2023.26 3170
2023.68 3095
2024.11 3173
2024.53 2993
2024.96 2974
2025.38 3031
2025.80 2845
2026.23 2848
2026.65 2804
2027.08 2723
2027.50 2820
2027.93 2773
2028.35 2735
2028.78 2564
2029.20 2633
2029.63 2640
2030.05 2660
2030.47 2736
2030.90 2823
2031.32 2879
2031.75 2954
2032.17 2853
2032.60 2962
2033.02 3091
2033.45 3201
2033.87 2983
2034.30 2793
2034.73 2978
2035.15 2988
2035.58 3071
2036.00 3127
2036.43 3093
2036.85 2963
2037.28 2929
2037.70 2913
2038.13 3178
2038.55 3059
2038.98 2998
2039.41 3162
2039.83 2994
2040.26 3198
2040.68 2952
2041.11 3070
2041.54 3019
2041.96 3046
2042.39 3022
2042.81 2862
2043.24 2842
2043.67 2919
2044.09 2949
2044.52 2919
2044.94 2937
2045.37 2817
2045.80 2839
2046.22 2856
2046.65 2953
2047.08 2885
2047.50 3036
2047.93 3193
2048.36 3280
2048.78 2992
2049.21 3077
2049.64 3224
2050.06 3030
2050.49 2798
2050.92 2959
2051.34 2860
2051.77 2947
2052.20 3090
2052.63 3105
2053.05 2861
2053.48 2955
2053.91 2945
2054.33 2870
2054.76 3077
2055.19 2884
2055.62 2905
2056.04 2929
2056.47 2866
2056.90 2930
2057.33 3156
2057.75 2831
2058.18 2982
2058.61 2924
2059.04 3031
2059.47 3152
2059.89 3013
2060.32 2982
2060.75 3198
2061.18 3080
2061.61 3107
2062.03 3175
2062.46 3498
2062.89 3000
2063.32 3028
2063.75 3123
2064.18 3172
2064.60 3378
2065.03 3347
2065.46 3581
2065.89 3455
2066.32 3489
2066.75 3711
2067.17 3433
2067.60 3272
2068.03 3523
2068.46 3356
2068.89 3188
2069.32 3110
2069.75 3098
2070.18 3070
2070.61 3188
2071.03 3103
2071.46 3106
2071.89 3192
2072.32 2989
2072.75 3049
2073.18 3173
2073.61 3112
2074.04 3208
2074.47 3227
2074.90 3305
2075.33 3387
2075.76 3199
2076.19 3325
2076.62 3294
2077.05 3209
2077.48 3442
2077.90 3566
2078.33 3566
2078.76 3877
2079.19 3890
2079.62 3784
2080.05 3865
2080.48 3822
2080.91 4164
2081.34 4135
2081.77 3818
2082.20 3967
2082.64 3958
2083.07 3726
2083.50 3390
2083.93 3398
2084.36 3222
2084.79 3251
2085.22 3235
2085.65 3218
2086.08 3215
2086.51 3082
2086.94 3117
2087.37 3099
2087.80 3030
2088.23 2996
2088.66 2949
2089.09 2967
2089.52 3111
2089.96 2831
2090.39 3082
2090.82 3100
2091.25 3300
2091.68 3403
2092.11 3399
2092.54 3245
2092.97 3282
2093.41 3372
2093.84 3527
2094.27 3482
2094.70 3518
2095.13 3513
2095.56 3287
2095.99 3235
2096.43 3183
2096.86 3139
2097.29 3052
2097.72 3075
2098.15 3254
2098.59 2925
2099.02 2873
2099.45 2924
2099.88 2843
2100.31 2831
2100.75 2825
2101.18 2952
2101.61 3000
2102.04 3045
2102.47 2758
2102.91 2855
2103.34 2952
2103.77 2803
2104.20 2891
2104.64 2811
2105.07 2942
2105.50 2990
2105.93 2992
2106.37 3062
2106.80 3243
2107.23 3300
2107.66 3608
2108.10 3744
2108.53 3833
2108.96 3677
2109.40 3391
2109.83 3534
2110.26 3588
2110.70 3487
2111.13 3530
2111.56 3480
2112.00 3408
2112.43 3293
2112.86 3643
2113.30 3627
2113.73 3523
2114.16 3430
2114.60 3627
2115.03 3163
2115.46 2946
2115.90 2887
2116.33 2879
2116.76 3041
2117.20 2936
2117.63 2849
2118.07 2803
2118.50 2827
2118.93 2774
2119.37 2817
2119.80 3119
2120.24 3003
2120.67 2944
2121.10 2821
2121.54 2975
2121.97 3129
2122.41 3000
2122.84 3274
2123.28 3326
2123.71 3082
2124.14 2892
2124.58 2830
2125.01 2925
2125.45 2857
2125.88 3002
2126.32 2933
2126.75 2804
2127.19 2778
2127.62 2967
2128.06 3107
2128.49 2975
2128.93 2971
2129.36 2894
2129.80 3028
2130.23 2985
2130.67 3143
2131.10 3226
2131.54 3332
2131.97 3200
2132.41 3130
2132.84 3106
2133.28 3060
2133.72 3108
2134.15 3131
2134.59 3392
2135.02 3140
2135.46 2913
2135.89 3014
2136.33 3286
2136.77 3385
2137.20 3233
2137.64 3003
2138.07 2979
2138.51 3015
2138.94 3211
2139.38 3340
2139.82 3316
2140.25 3273
2140.69 3230
2141.13 3269
2141.56 3124
2142.00 2979
2142.43 2839
2142.87 2766
2143.31 2684
2143.74 2828
2144.18 2826
2144.62 2788
2145.05 2841
2145.49 2904
2145.93 2776
2146.36 2774
2146.80 2843
2147.24 2950
2147.67 3212
2148.11 3179
2148.55 3582
2148.99 3473
2149.42 3714
2149.86 3603
2150.30 3782
2150.73 3651
2151.17 3692
2151.61 3741
2152.05 4027
2152.48 3708
2152.92 3475
2153.36 3681
2153.80 3383
2154.23 3343
2154.67 3271
2155.11 3183
2155.55 3106
2155.98 3109
2156.42 3104
2156.86 3131
2157.30 3004
2157.74 2996
2158.17 3029
2158.61 3008
2159.05 3054
2159.49 3188
2159.93 2971
2160.36 3013
2160.80 2836
2161.24 2997
2161.68 2963
2162.12 2989
2162.56 2796
2162.99 2936
2163.43 3000
2163.87 3158
2164.31 3076
2164.75 3009
2165.19 3101
2165.63 2947
2166.06 2720
2166.50 3060
2166.94 3064
2167.38 3031
2167.82 3174
2168.26 3220
2168.70 3390
2169.14 3465
2169.58 3427
2170.02 3693
2170.46 3961
2170.89 3694
2171.33 3683
2171.77 3742
2172.21 3465
2172.65 3537
2173.09 3636
2173.53 3606
2173.97 3832
2174.41 3752
2174.85 3584
2175.29 3983
2175.73 3772
2176.17 3777
2176.61 3790
2177.05 3714
2177.49 3937
2177.93 3689
2178.37 3810
2178.81 3691
2179.25 3459
2179.69 3590
2180.13 3429
2180.57 3528
2181.01 3390
2181.45 3134
2181.89 3298
2182.33 3150
2182.77 3061
2183.21 3001
2183.65 2974
2184.09 3052
2184.53 2935
2184.97 2895
2185.42 2944
2185.86 2987
2186.30 3139
2186.74 3131
2187.18 3141
2187.62 3261
2188.06 3289
2188.50 3405
2188.94 3621
2189.38 3520
2189.83 3505
2190.27 3495
2190.71 3361
2191.15 3459
2191.59 3732
2192.03 3468
2192.47 3323
2192.91 3381
2193.36 3334
2193.80 3514
2194.24 3263
2194.68 3628
2195.12 3770
2195.56 3586
2196.01 3570
2196.45 3637
2196.89 3747
2197.33 3624
2197.77 3494
2198.22 3760
2198.66 3657
2199.10 3510
2199.54 3305
2199.98 3391
2200.43 3332
2200.87 3371
2201.31 3327
2201.75 3366
2202.20 3442
2202.64 3299
2203.08 3121
2203.52 3042
2203.97 3152
2204.41 3362
2204.85 3285
2205.29 3191
2205.74 3249
2206.18 3336
2206.62 3408
2207.07 3540
2207.51 3716
2207.95 3921
2208.40 3839
2208.84 3567
2209.28 3682
2209.72 3493
2210.17 3408
2210.61 3691
2211.05 3631
2211.50 3650
2211.94 3602
2212.38 3674
2212.83 3783
2213.27 3774
2213.72 3626
2214.16 3578
2214.60 3463
2215.05 3283
2215.49 3418
2215.93 3372
2216.38 3327
2216.82 3312
2217.27 3390
2217.71 3255
2218.15 3314
2218.60 3361
2219.04 3514
2219.49 3509
2219.93 3274
2220.37 3258
2220.82 3472
2221.26 3857
2221.71 4038
2222.15 4111
2222.60 4203
2223.04 4420
2223.49 4828
2223.93 4832
2224.37 5109
2224.82 5454
2225.26 5535
2225.71 5341
2226.15 5241
2226.60 5312
2227.04 5334
2227.49 4720
2227.93 4480
2228.38 4412
2228.82 4286
2229.27 3883
2229.71 3921
2230.16 3882
2230.60 3828
2231.05 3680
2231.50 3729
2231.94 3652
2232.39 3798
2232.83 3784
2233.28 3763
2233.72 3775
2234.17 3877
2234.61 3628
2235.06 3572
2235.51 3426
2235.95 3835
2236.40 3656
2236.84 3447
2237.29 3376
2237.73 3580
2238.18 3534
2238.63 3559
2239.07 3698
2239.52 3693
2239.97 3533
2240.41 3554
2240.86 3437
2241.30 3445
2241.75 3396
2242.20 3593
2242.64 3427
2243.09 3280
2243.54 3221
2243.98 3193
2244.43 3065
2244.88 3110
2245.32 3089
2245.77 3192
2246.22 3108
2246.66 3192
2247.11 3161
2247.56 3087
2248.00 3115
2248.45 3085
2248.90 2980
2249.35 3126
2249.79 3311
2250.24 3303
2250.69 3361
2251.14 3308
2251.58 3302
2252.03 3290
2252.48 3310
2252.92 3216
2253.37 3232
2253.82 3438
2254.27 3436
2254.72 3180
2255.16 3023
2255.61 3114
2256.06 3221
2256.51 2968
2256.95 3108
2257.40 3147
2257.85 3044
2258.30 3035
2258.75 3122
2259.19 3305
2259.64 3207
2260.09 3536
2260.54 3685
2260.99 4090
2261.44 4665
2261.88 4887
2262.33 5083
2262.78 5074
2263.23 5225
2263.68 5031
2264.13 5204
2264.58 5290
2265.02 5205
2265.47 4987
2265.92 4918
2266.37 4719
2266.82 4741
2267.27 4931
2267.72 4857
2268.17 4832
2268.62 4790
2269.06 4789
2269.51 4591
2269.96 4538
2270.41 4721
2270.86 4721
2271.31 4847
2271.76 4791
2272.21 4787
2272.66 4384
2273.11 4289
2273.56 4050
2274.01 3874
2274.46 3683
2274.91 3589
2275.36 3557
2275.81 3611
2276.26 3496
2276.71 3342
2277.16 3463
2277.61 3456
2278.06 3171
2278.51 3286
2278.96 3102
2279.41 3282
2279.86 3545
2280.31 3406
2280.76 3341
2281.21 3656
2281.66 3598
2282.11 3601
2282.56 3603
2283.01 3851
2283.46 3916
2283.91 3735
2284.36 3593
2284.81 3479
2285.26 3471
2285.71 3535
2286.16 3678
2286.61 3761
2287.07 3645
2287.52 3702
2287.97 4006
2288.42 4156
2288.87 4423
2289.32 4935
2289.77 5165
2290.22 5462
2290.67 5721
2291.13 6010
2291.58 6113
2292.03 6117
2292.48 6272
2292.93 6081
2293.38 5869
2293.83 5478
2294.29 5387
2294.74 5196
2295.19 4672
2295.64 4468
2296.09 4236
2296.54 4186
2297.00 3857
2297.45 3769
2297.90 3759
2298.35 3464
2298.80 3616
2299.26 3382
2299.71 3614
2300.16 3695
2300.61 3712
2301.06 3630
2301.52 3580
2301.97 3472
2302.42 3421
2302.87 3503
2303.33 3447
2303.78 3408
2304.23 3537
2304.68 3369
2305.14 3613
2305.59 3723
2306.04 3488
2306.50 3801
2306.95 3801
2307.40 3644
2307.85 3757
2308.31 3797
2308.76 4124
2309.21 4176
2309.67 4047
2310.12 4011
2310.57 4219
2311.03 4181
2311.48 4206
2311.93 3922
2312.39 4371
2312.84 4175
2313.29 4075
2313.75 3925
2314.20 3762
2314.65 3465
2315.11 3601
2315.56 3635
2316.01 3534
2316.47 3433
2316.92 3353
2317.38 3284
2317.83 3334
2318.28 3554
2318.74 3700
2319.19 3620
2319.65 3735
2320.10 3766
2320.55 3609
2321.01 3607
2321.46 3587
2321.92 4048
2322.37 3774
2322.83 3852
2323.28 3851
2323.73 3866
2324.19 4039
2324.64 4008
2325.10 4402
2325.55 4381
2326.01 4222
2326.46 4362
2326.92 4162
2327.37 4186
2327.83 4439
2328.28 4088
2328.74 4091
2329.19 3924
2329.65 3849
2330.10 4147
2330.56 4236
2331.01 4515
2331.47 4129
2331.92 3803
2332.38 3825
2332.83 3794
2333.29 3465
2333.74 3501
2334.20 3677
2334.66 3516
2335.11 3733
2335.57 3749
2336.02 3826
2336.48 3818
2336.93 3977
2337.39 4010
2337.85 4110
2338.30 4541
2338.76 5109
2339.21 5595
2339.67 6001
2340.13 6392
2340.58 6684
2341.04 7231
2341.49 7423
2341.95 7168
2342.41 7021
2342.86 6624
2343.32 6359
2343.78 6270
2344.23 6247
2344.69 6092
2345.15 5931
2345.60 5709
2346.06 5879
2346.52 6003
2346.97 5638
2347.43 5947
2347.89 5788
2348.34 5396
2348.80 5103
2349.26 4705
2349.71 4743
2350.17 4536
2350.63 3968
2351.09 4043
2351.54 4079
2352.00 3711
2352.46 3737
2352.91 3489
2353.37 3490
2353.83 3441
2354.29 3576
2354.74 3457
2355.20 3575
2355.66 3441
2356.12 3336
2356.58 3357
2357.03 3246
2357.49 3512
2357.95 3688
2358.41 3577
2358.86 3483
2359.32 3853
2359.78 4124
2360.24 3960
2360.70 3965
2361.15 4054
2361.61 3849
2362.07 3774
2362.53 3752
2362.99 4039
2363.45 4049
2363.90 4015
2364.36 3910
2364.82 3942
2365.28 3801
2365.74 3810
2366.20 3890
2366.66 4114
2367.11 4229
2367.57 3973
2368.03 4082
2368.49 3944
2368.95 4030
2369.41 4127
2369.87 4039
2370.33 4254
2370.79 3976
2371.24 3805
2371.70 3787
2372.16 3628
2372.62 3877
2373.08 3845
2373.54 3760
2374.00 3775
2374.46 3849
2374.92 3828
2375.38 3804
2375.84 4005
2376.30 4004
2376.76 4177
2377.22 4171
2377.68 4196
2378.14 4256
2378.60 4492
2379.06 4466
2379.52 4124
2379.98 4020
2380.44 4269
2380.90 4529
2381.36 4380
2381.82 4201
2382.28 4139
2382.74 4175
2383.20 3979
2383.66 3773
2384.12 3743
2384.58 3680
2385.04 3713
2385.50 3461
2385.96 3555
2386.42 3612
2386.88 3371
2387.34 3466
2387.80 3502
2388.26 3692
2388.72 3442
2389.19 3351
2389.65 3449
2390.11 3538
2390.57 3377
2391.03 3433
2391.49 3593
2391.95 3442
2392.41 3443
2392.87 3550
2393.33 3302
2393.80 3367
2394.26 3381
2394.72 3345
2395.18 3372
2395.64 3670
2396.10 3626
2396.56 3377
2397.03 3199
2397.49 3383
2397.95 3405
2398.41 3512
2398.87 3504
2399.34 3477
2399.80 3515
2400.26 3369
2400.72 3210
2401.18 3314
2401.65 3397
2402.11 3341
2402.57 3267
2403.03 3283
2403.49 3253
2403.96 3310
2404.42 3335
2404.88 3487
2405.34 3743
2405.81 3686
2406.27 3716
2406.73 3607
2407.19 3662
2407.66 3571
2408.12 3516
2408.58 3572
2409.04 3508
2409.51 3481
2409.97 3309
2410.43 3450
2410.90 3189
2411.36 3009
2411.82 3158
2412.28 3287
2412.75 3415
2413.21 3325
2413.67 3327
2414.14 3173
2414.60 3249
2415.06 3413
2415.53 3760
2415.99 3909
2416.45 3798
2416.92 3948
2417.38 4452
2417.85 4518
2418.31 4374
2418.77 4555
2419.24 4579
2419.70 4627
2420.16 4500
2420.63 4417
2421.09 4310
2421.56 4311
2422.02 4361
2422.48 4326
2422.95 4146
2423.41 4075
2423.88 4074
2424.34 4036
2424.80 4024
2425.27 4121
2425.73 4170
2426.20 4514
2426.66 4449
2427.13 4421
2427.59 4763
2428.06 4769
2428.52 4928
2428.99 4542
2429.45 4540
2429.91 4365
2430.38 4284
2430.84 4140
2431.31 3934
2431.77 3750
2432.24 3783
2432.70 3739
2433.17 3717
2433.63 3595
2434.10 3264
2434.56 3511
2435.03 3600
2435.50 3548
2435.96 3505
2436.43 3928
2436.89 4073
2437.36 4105
2437.82 4128
2438.29 4550
2438.75 4743
2439.22 4730
2439.69 5210
2440.15 5495
2440.62 5727
2441.08 5837
2441.55 5790
2442.01 5672
2442.48 5737
2442.95 5297
2443.41 5219
2443.88 4808
2444.34 4525
2444.81 4243
2445.28 4076
2445.74 3775
2446.21 3583
2446.68 3468
2447.14 3682
2447.61 3297
2448.08 3238
2448.54 3440
2449.01 3500
2449.48 3436
2449.94 3431
2450.41 3390
2450.88 3285
2451.34 3385
2451.81 3267
2452.28 3172
2452.74 3324
2453.21 3315
2453.68 3145
2454.14 3062
2454.61 3171
2455.08 3274
2455.55 3320
2456.01 3202
2456.48 3455
2456.95 3522
2457.42 3362
2457.88 3386
2458.35 3429
2458.82 3564
2459.29 3572
2459.75 3396
2460.22 3519
2460.69 3584
2461.16 3307
2461.62 3446
2462.09 3373
2462.56 3406
2463.03 3375
2463.50 3234
2463.96 3280
2464.43 3409
2464.90 3492
2465.37 3307
2465.84 3296
2466.30 3539
2466.77 3566
2467.24 3620
2467.71 3568
2468.18 3648
2468.65 3865
2469.11 4026
2469.58 3751
2470.05 3568
2470.52 3450
2470.99 3486
2471.46 3646
2471.93 3308
2472.40 3224
2472.86 3103
2473.33 3142
2473.80 3111
2474.27 3270
2474.74 3233
2475.21 3350
2475.68 3250
2476.15 3245
2476.62 3089
2477.09 3329
2477.56 3475
2478.02 3554
2478.49 3706
2478.96 3908
2479.43 3814
2479.90 3875
2480.37 3857
2480.84 3689
2481.31 3882
2481.78 3888
2482.25 3711
2482.72 3705
2483.19 3513
2483.66 3537
2484.13 3392
2484.60 3516
2485.07 3699
2485.54 3409
2486.01 3397
2486.48 3447
2486.95 3596
2487.42 3348
2487.89 3353
2488.36 3444
2488.83 3526
2489.30 3433
2489.77 3348
2490.24 3463
2490.71 3357
2491.18 3406
2491.66 3278
2492.13 3441
2492.60 3212
2493.07 3393
2493.54 3536
2494.01 3546
2494.48 3521
2494.95 3532
2495.42 3633
2495.89 3341
2496.36 3486
2496.84 3566
2497.31 3535
2497.78 3669
2498.25 3544
2498.72 3385
2499.19 3439
2499.66 3288
2500.13 2999
2500.61 3292
2501.08 3224
2501.55 3112
2502.02 3154
2502.49 3126
2502.96 3170
2503.44 3013
2503.91 2861
2504.38 3103
2504.85 3086
2505.32 3460
2505.80 3262
2506.27 3303
2506.74 3450
2507.21 3256
2507.68 3380
2508.16 3614
2508.63 3611
2509.10 4013
2509.57 3937
2510.05 3983
2510.52 4168
2510.99 4140
2511.46 4060
2511.94 4175
2512.41 4444
2512.88 4499
2513.35 4321
2513.83 4269
2514.30 4323
2514.77 4277
2515.24 4064
2515.72 4026
2516.19 3979
2516.66 3758
2517.14 3810
2517.61 3669
2518.08 3756
2518.56 3636
2519.03 3871
2519.50 3794
2519.98 3657
2520.45 3522
2520.92 3513
2521.40 3315
2521.87 3606
2522.34 3514
2522.82 3394
2523.29 3505
2523.76 3502
2524.24 3538
2524.71 3504
2525.19 3336
2525.66 3583
2526.13 3647
2526.61 3498
2527.08 3642
2527.55 3569
2528.03 3526
2528.50 3503
2528.98 3487
2529.45 3647
2529.93 3622
2530.40 3555
2530.87 3551
2531.35 3661
2531.82 3587
2532.30 3672
2532.77 3939
2533.25 3949
2533.72 3807
2534.20 3739
2534.67 3712
2535.15 3618
2535.62 3654
2536.09 3513
2536.57 3398
2537.04 3643
2537.52 3409
2537.99 3544
2538.47 3717
2538.94 3616
2539.42 3591
2539.90 3770
2540.37 3605
2540.85 3643
2541.32 3640
2541.80 3573
2542.27 3632
2542.75 3386
2543.22 3575
2543.70 3701
2544.17 3541
2544.65 3779
2545.13 3676
2545.60 3680
2546.08 4090
2546.55 3932
2547.03 4276
2547.50 4569
2547.98 4697
2548.46 4541
2548.93 4612
2549.41 4479
2549.88 4645
2550.36 4618
2550.84 5011
2551.31 4954
2551.79 4816
2552.27 4542
2552.74 4594
2553.22 4933
2553.70 5466
2554.17 5588
2554.65 5845
2555.12 5844
2555.60 6504
2556.08 6797
2556.55 7013
2557.03 7151
2557.51 7213
2557.99 6888
2558.46 6509
2558.94 6018
2559.42 5468
2559.89 5007
2560.37 4629
2560.85 4334
2561.32 3951
2561.80 3859
2562.28 3921
2562.76 3650
2563.23 3627
2563.71 3609
2564.19 3559
2564.67 3588
2565.14 3564
2565.62 3586
2566.10 3589
2566.58 3565
2567.05 3399
2567.53 3190
2568.01 3456
2568.49 3236
2568.97 3350
2569.44 3362
2569.92 3396
2570.40 3434
2570.88 3263
2571.36 3211
2571.83 3249
2572.31 3303
2572.79 3139
2573.27 3140
2573.75 3344
2574.23 3226
2574.70 3280
2575.18 3037
2575.66 3102
2576.14 3362
2576.62 3236
2577.10 3220
2577.58 3167
2578.05 3254
2578.53 3312
2579.01 3186
2579.49 3255
2579.97 3177
2580.45 3392
2580.93 3351
2581.41 3337
2581.89 3336
2582.37 3496
2582.84 3423
2583.32 3256
2583.80 3327
2584.28 3075
2584.76 3336
2585.24 3283
2585.72 3280
2586.20 3224
2586.68 3300
2587.16 3433
2587.64 3492
2588.12 3506
2588.60 3373
2589.08 3494
2589.56 3467
2590.04 3386
2590.52 3616
2591.00 3799
2591.48 3816
2591.96 3892
2592.44 4204
2592.92 4095
2593.40 3953
2593.88 4492
2594.36 4556
2594.84 4337
2595.32 4523
2595.80 4556
2596.28 4576
2596.76 4787
2597.24 4811
2597.72 4632
2598.20 4547
2598.68 4220
2599.16 4144
2599.64 3995
2600.13 3677
2600.61 3640
2601.09 3641
2601.57 3564
2602.05 3312
2602.53 3142
2603.01 3150
2603.49 3071
2603.97 3322
2604.45 3398
2604.94 3333
2605.42 3318
2605.90 3256
2606.38 3243
2606.86 3081
2607.34 3243
2607.82 3375
2608.31 3387
2608.79 3487
2609.27 3614
2609.75 3807
2610.23 3741
2610.71 4128
2611.20 3980
2611.68 4301
2612.16 4292
2612.64 4105
2613.12 4356
2613.61 4340
2614.09 4297
2614.57 4190
2615.05 4062
2615.53 3966
2616.02 3920
2616.50 3636
2616.98 3875
2617.46 3567
2617.95 3599
2618.43 3353
2618.91 3345
2619.39 3287
2619.88 3131
2620.36 3257
2620.84 3274
2621.32 2950
2621.81 2983
2622.29 3132
2622.77 3308
2623.26 3315
2623.74 3066
2624.22 3215
2624.70 3378
2625.19 3226
2625.67 3158
2626.15 3289
2626.64 3245
2627.12 3208
2627.60 3568
2628.09 3788
2628.57 3522
2629.05 3467
2629.54 3414
2630.02 3518
2630.50 3448
2630.99 3574
2631.47 3765
2631.96 3647
2632.44 3456
2632.92 3303
2633.41 3474
2633.89 3651
2634.38 3591
2634.86 3472
2635.34 3470
2635.83 3623
2636.31 3655
2636.80 3459
2637.28 3388
2637.76 3440
2638.25 3638
2638.73 3771
2639.22 3715
2639.70 3552
2640.19 3571
2640.67 3451
2641.16 3376
2641.64 3466
2642.12 3532
2642.61 3477
2643.09 3310
2643.58 3280
2644.06 3252
2644.55 3126
2645.03 2912
2645.52 3187
2646.00 3136
2646.49 3251
2646.97 3126
2647.46 3099
2647.94 3309
2648.43 3314
2648.91 3026
2649.40 3300
2649.89 3565
2650.37 3667
2650.86 3770
2651.34 3461
2651.83 3632
2652.31 3484
2652.80 3550
2653.28 3583
2653.77 3496
2654.26 3485
2654.74 3428
2655.23 3382
2655.71 3323
2656.20 3246
2656.69 3323
2657.17 3351
2657.66 3350
2658.14 3325
2658.63 3181
2659.12 3118
2659.60 2984
2660.09 2997
2660.58 3142
2661.06 3162
2661.55 3310
2662.03 3406
2662.52 3235
2663.01 3047
2663.49 3154
2663.98 3199
2664.47 3265
2664.95 3419
2665.44 3309
2665.93 3237
2666.42 3603
2666.90 3365
2667.39 3364
2667.88 3485
2668.36 3801
2668.85 3745
2669.34 3613
2669.82 3621
2670.31 3668
2670.80 3696
2671.29 3791
2671.77 4190
2672.26 4420
2672.75 4731
2673.24 4812
2673.72 5060
2674.21 5079
2674.70 5122
2675.19 5459
2675.67 5153
2676.16 5022
2676.65 5084
2677.14 4850
2677.63 4634
2678.11 4550
2678.60 4817
2679.09 4632
2679.58 4624
2680.07 4586
2680.55 4974
2681.04 5116
2681.53 5466
2682.02 5683
2682.51 6078
2683.00 6310
2683.48 6434
2683.97 6934
2684.46 7345
2684.95 7338
2685.44 7427
2685.93 7119
2686.42 6780
2686.90 6447
2687.39 6178
2687.88 5914
2688.37 5378
2688.86 4806
2689.35 4478
2689.84 4250
2690.33 4284
2690.82 4020
2691.31 3714
2691.79 3794
2692.28 3722
2692.77 3550
2693.26 3713
2693.75 3610
2694.24 3608
2694.73 3435
2695.22 3553
2695.71 3656
2696.20 3475
2696.69 3315
2697.18 3420
2697.67 3587
2698.16 3660
2698.65 3522
2699.14 3505
2699.63 3438
2700.12 3512
2700.61 3774
2701.10 3887
2701.59 3815
2702.08 4060
2702.57 3955
2703.06 3894
2703.55 3954
2704.04 3885
2704.53 4139
2705.02 4100
2705.51 3792
2706.00 3863
2706.49 3716
2706.98 3697
2707.47 3642
2707.96 3666
2708.45 3720
2708.95 3623
2709.44 3644
2709.93 3678
2710.42 3561
2710.91 3576
2711.40 3555
2711.89 3665
2712.38 4046
2712.87 4003
2713.36 3831
2713.86 3768
2714.35 3875
2714.84 3898
2715.33 3734
2715.82 3642
2716.31 3677
2716.80 3779
2717.30 3600
2717.79 3277
2718.28 3390
2718.77 3427
2719.26 3381
2719.75 3312
2720.25 3579
2720.74 3920
2721.23 3771
2721.72 3800
2722.21 3979
2722.70 4491
2723.20 4534
2723.69 4861
2724.18 4743
2724.67 4638
2725.17 4384
2725.66 4073
2726.15 3917
2726.64 3885
2727.14 3954
2727.63 3725
2728.12 3614
2728.61 3519
2729.11 3471
2729.60 3528
2730.09 3441
2730.58 3417
2731.08 3267
2731.57 3207
2732.06 3207
2732.55 3446
2733.05 3522
2733.54 3412
2734.03 3599
2734.53 3763
2735.02 3455
2735.51 3618
2736.01 3650
2736.50 3632
2736.99 3657
2737.49 3463
2737.98 3608
2738.47 3607
2738.97 3586
2739.46 3660
2739.95 3889
2740.45 4018
2740.94 3665
2741.43 3345
2741.93 3744
2742.42 3572
2742.92 3368
2743.41 3381
2743.90 3301
2744.40 3363
2744.89 3281
2745.39 3378
2745.88 3344
2746.37 3212
2746.87 3280
2747.36 3400
2747.86 3381
2748.35 3353
2748.85 3174
2749.34 3258
2749.83 3498
2750.33 3398
2750.82 3570
2751.32 3468
2751.81 3263
2752.31 3531
2752.80 3623
2753.30 3582
2753.79 3623
2754.29 3874
2754.78 3666
2755.28 3614
2755.77 3813
2756.27 3755
2756.76 3818
2757.26 3844
2757.75 4007
2758.25 3763
2758.74 3734
2759.24 3626
2759.73 3404
2760.23 3505
2760.72 3745
2761.22 3724
2761.71 3648
2762.21 3519
2762.71 3418
2763.20 3513
2763.70 3454
2764.19 3350
2764.69 3230
2765.18 3513
2765.68 3643
2766.18 3384
2766.67 3529
2767.17 3564
2767.66 3440
2768.16 3528
2768.66 3586
2769.15 3451
2769.65 3621
2770.15 3672
2770.64 3653
2771.14 3513
2771.63 3386
2772.13 3635
2772.63 3904
2773.12 3823
2773.62 3887
2774.12 4083
2774.61 4144
2775.11 4269
2775.61 4166
2776.10 4406
2776.60 4714
2777.10 4479
2777.60 4396
2778.09 4421
2778.59 4430
2779.09 4460
2779.58 4239
2780.08 4528
2780.58 4148
2781.08 4318
2781.57 4300
2782.07 3978
2782.57 4015
2783.06 3606
2783.56 3843
2784.06 3872
2784.56 3853
2785.06 3728
2785.55 3806
2786.05 3641
2786.55 3527
2787.05 3726
2787.54 3476
2788.04 3329
2788.54 3361
2789.04 3362
2789.54 3505
2790.03 3440
2790.53 3427
2791.03 3412
2791.53 3372
2792.03 3460
2792.52 3566
2793.02 3853
2793.52 3860
2794.02 4155
2794.52 4541
2795.02 5097
2795.52 5483
2796.01 6004
2796.51 6824
2797.01 7756
2797.51 8116
2798.01 8026
2798.51 7827
2799.01 7860
2799.51 7449
2800.00 7295
2800.50 6806
2801.00 6045
2801.50 5334
2802.00 5060
2802.50 4480
2803.00 4296
2803.50 4378
2804.00 4352
2804.50 4453
2805.00 4499
2805.50 4245
2806.00 4834
2806.50 4976
2806.99 5409
2807.49 5986
2807.99 6153
2808.49 6520
2808.99 6684
2809.49 6935
2809.99 6768
2810.49 6855
2810.99 6759
2811.49 6510
2811.99 5778
2812.49 5578
2812.99 5258
2813.49 4751
2813.99 4614
2814.49 4358
2814.99 4214
2815.49 4252
2815.99 4320
2816.50 4176
2817.00 3917
2817.50 3984
2818.00 4051
2818.50 4082
2819.00 3753
2819.50 3763
2820.00 3972
2820.50 3977
2821.00 3724
2821.50 3803
2822.00 3744
2822.50 3733
2823.00 3679
2823.51 3817
2824.01 3860
2824.51 3517
2825.01 3680
2825.51 3897
2826.01 4099
2826.51 3832
2827.01 3967
2827.52 3831
2828.02 3778
2828.52 3764
2829.02 3907
2829.52 3926
2830.02 3674
2830.53 3666
2831.03 3519
2831.53 3475
2832.03 3545
2832.53 3768
2833.03 3735
2833.54 3872
2834.04 3895
2834.54 4053
2835.04 4004
2835.54 4017
2836.05 4054
2836.55 4025
2837.05 4188
2837.55 4170
2838.06 4170
2838.56 4383
2839.06 4616
2839.56 4488
2840.07 4242
2840.57 4270
2841.07 4265
2841.57 4371
2842.08 4395
2842.58 4259
2843.08 3961
2843.58 3846
2844.09 3551
2844.59 3718
2845.09 3954
2845.60 3967
2846.10 4023
2846.60 3891
2847.11 4119
2847.61 3973
2848.11 3885
2848.62 4174
2849.12 4287
2849.62 4001
2850.13 3840
2850.63 3827
2851.13 3849
2851.64 3785
2852.14 3671
2852.64 3592
2853.15 3607
2853.65 3491
2854.15 3490
2854.66 3447
2855.16 3700
2855.67 3755
2856.17 3659
2856.67 3670
2857.18 3857
2857.68 3703
2858.19 3881
2858.69 3764
2859.19 3836
2859.70 3768
2860.20 3767
2860.71 3727
2861.21 3716
2861.72 3906
2862.22 3856
2862.73 3700
2863.23 3696
2863.73 3485
2864.24 3475
2864.74 3550
2865.25 3543
2865.75 3379
2866.26 3364
2866.76 3403
2867.27 3456
2867.77 3391
2868.28 3485
2868.78 3541
2869.29 3615
2869.79 3576
2870.30 3445
2870.80 3585
2871.31 3789
2871.81 3830
2872.32 3939
2872.83 4148
2873.33 4498
2873.84 4362
2874.34 4349
2874.85 4534
2875.35 4369
2875.86 4570
2876.36 4571
2876.87 4530
2877.38 4432
2877.88 4416
2878.39 4731
2878.89 4953
2879.40 4922
2879.91 5210
2880.41 5574
2880.92 5966
2881.42 6257
2881.93 6253
2882.44 6872
2882.94 6949
2883.45 7196
2883.96 7164
2884.46 6965
2884.97 6693
2885.48 6445
2885.98 6048
2886.49 6447
2886.99 6187
2887.50 6261
2888.01 6598
2888.52 6452
2889.02 6100
2889.53 5893
2890.04 5611
2890.54 5287
2891.05 5188
2891.56 4781
2892.06 4546
2892.57 4336
2893.08 4272
2893.59 4375
2894.09 4233
2894.60 4090
2895.11 4267
2895.62 4285
2896.12 4167
2896.63 4421
2897.14 4375
2897.65 4375
2898.15 4342
2898.66 4171
2899.17 4116
2899.68 4236
2900.18 4098
2900.69 4173
2901.20 4086
2901.71 4210
2902.22 4253
2902.72 4211
2903.23 4256
2903.74 4484
2904.25 4373
2904.76 4329
2905.26 4222
2905.77 4652
2906.28 4758
2906.79 4915
2907.30 4681
2907.81 4836
2908.32 4642
2908.82 4539
2909.33 4549
2909.84 4611
2910.35 4516
2910.86 4583
2911.37 4453
2911.88 4396
2912.38 4529
2912.89 4822
2913.40 4730
2913.91 4696
2914.42 4684
2914.93 4875
2915.44 4934
2915.95 4557
2916.46 4567
2916.97 4651
2917.48 4971
2917.99 5008
2918.50 4836
2919.00 4985
2919.51 4790
2920.02 4892
2920.53 5306
2921.04 5204
2921.55 5505
2922.06 5747
2922.57 5879
2923.08 6062
2923.59 6723
2924.10 7396
2924.61 8262
2925.12 8655
2925.63 9356
2926.14 10055
2926.65 9405
2927.16 9430
2927.67 9085
2928.18 8745
2928.69 8131
2929.20 7324
2929.71 6583
2930.22 5766
2930.73 5421
2931.25 4877
2931.76 4423
2932.27 4101
2932.78 4142
2933.29 3974
2933.80 3912
2934.31 4017
2934.82 3996
2935.33 3926
2935.84 3875
2936.35 3957
2936.86 3867
2937.38 3762
2937.89 3979
2938.40 4094
2938.91 4380
2939.42 3923
2939.93 3934
2940.44 4138
2940.95 4085
2941.47 4019
2941.98 4123
2942.49 4118
2943.00 4126
2943.51 4256
2944.02 4344
2944.53 4524
2945.05 4279
2945.56 4876
2946.07 4777
2946.58 4702
2947.09 4941
2947.61 4847
2948.12 4768
2948.63 4467
2949.14 4215
2949.65 4285
2950.17 4406
2950.68 4188
2951.19 4088
2951.70 4392
2952.22 4073
2952.73 4047
2953.24 4075
2953.75 4043
2954.27 4173
2954.78 4062
2955.29 4020
2955.80 4201
2956.32 4160
2956.83 4004
2957.34 3752
2957.85 3993
2958.37 3835
2958.88 4120
2959.39 4433
2959.91 4474
2960.42 4736
2960.93 4637
2961.45 4776
2961.96 4816
2962.47 4924
2962.99 5039
2963.50 4999
2964.01 4735
2964.53 4680
2965.04 4794
2965.55 4688
2966.07 4323
2966.58 4199
2967.09 4232
2967.61 4027
2968.12 4032
2968.63 3863
2969.15 3657
2969.66 3654
2970.18 3664
2970.69 3375
2971.20 3562
2971.72 3721
2972.23 3882
2972.75 3679
2973.26 3768
2973.78 3774
2974.29 3893
2974.80 3962
2975.32 3877
2975.83 3709
2976.35 3802
2976.86 3755
2977.38 3571
2977.89 3743
2978.41 3809
2978.92 3832
2979.43 4007
2979.95 3927
2980.46 3994
2980.98 4003
2981.49 4028
2982.01 4322
2982.52 4244
2983.04 4042
2983.55 4180
2984.07 4187
2984.58 4088
2985.10 4148
2985.61 4246
2986.13 4384
2986.65 4203
2987.16 4208
2987.68 4128
2988.19 3949
2988.71 4258
2989.22 4289
2989.74 4431
2990.25 4314
2990.77 4368
2991.29 4467
2991.80 4659
2992.32 4599
2992.83 4459
2993.35 4687
2993.86 4779
2994.38 5147
2994.90 5126
2995.41 5015
2995.93 5227
2996.45 5278
2996.96 5128
2997.48 5676
2997.99 5876
2998.51 5739
2999.03 6068
2999.54 6107
3000.06 6082
3000.58 6049
3001.09 6133
3001.61 6021
3002.13 6184
3002.64 6479
3003.16 6435
3003.68 6544
3004.19 7020
3004.71 7487
3005.23 7719
3005.74 8030
3006.26 7739
3006.78 7553
3007.30 7155
3007.81 7229
3008.33 6153
3008.85 6009
3009.36 5480
3009.88 5029
3010.40 4755
3010.92 4573
3011.43 4286
3011.95 4189
3012.47 4096
3012.99 3912
3013.50 4091
3014.02 4344
3014.54 4215
3015.06 4157
3015.58 4091
3016.09 4299
3016.61 4344
3017.13 4338
3017.65 4296
3018.17 4273
3018.68 4466
3019.20 4544
3019.72 4565
3020.24 4809
3020.76 4705
3021.28 4508
3021.79 4577
3022.31 4783
3022.83 4802
3023.35 5083
3023.87 5149
3024.39 5465
3024.90 5688
3025.42 5715
3025.94 5621
3026.46 5540
3026.98 5318
3027.50 5291
3028.02 5053
3028.54 4763
3029.06 4474
3029.57 4378
3030.09 4193
3030.61 4249
3031.13 4300
3031.65 4157
3032.17 4462
3032.69 4690
3033.21 4868
3033.73 5057
3034.25 5237
3034.77 5181
3035.29 5449
3035.81 5950
3036.33 5905
3036.85 5765
3037.37 5974
3037.89 5950
3038.40 5446
3038.92 5339
3039.44 5197
3039.96 5112
3040.48 4733
3041.00 4697
3041.52 4343
3042.04 4204
3042.56 4100
3043.09 4028
3043.61 3896
3044.13 3771
3044.65 3858
3045.17 3864
3045.69 3736
3046.21 3744
3046.73 3739
3047.25 3526
3047.77 3665
3048.29 3852
3048.81 3707
3049.33 3627
3049.85 3637
3050.37 3661
3050.89 4003
3051.41 3938
3051.94 3920
3052.46 3976
3052.98 3746
3053.50 3892
3054.02 3923
3054.54 3823
3055.06 3696
3055.58 3760
3056.10 3855
3056.63 3885
3057.15 4011
3057.67 4044
3058.19 3897
3058.71 3855
3059.23 3967
3059.76 4134
3060.28 3859
3060.80 3817
3061.32 3914
3061.84 4030
3062.36 4000
3062.89 3923
3063.41 4176
3063.93 4105
3064.45 4188
3064.97 4205
3065.50 4282
3066.02 4121
3066.54 4038
3067.06 4130
3067.58 4074
3068.11 4115
3068.63 4090
3069.15 4210
3069.67 4185
3070.20 4114
3070.72 4172
3071.24 4097
3071.76 4045
3072.29 4242
3072.81 4157
3073.33 4209
3073.86 4316
3074.38 4367
3074.90 4376
3075.42 4372
3075.95 4481
3076.47 4582
3076.99 4515
3077.52 4559
3078.04 4691
3078.56 5036
3079.09 4935
3079.61 5031
3080.13 4972
3080.66 5023
3081.18 5100
3081.70 4979
3082.23 5084
3082.75 5139
3083.27 5163
3083.80 4736
3084.32 4993
3084.85 5075
3085.37 4709
3085.89 4538
3086.42 4526
3086.94 4380
3087.46 4290
3087.99 4338
3088.51 4237
3089.04 4361
3089.56 4223
3090.09 4078
3090.61 4304
3091.13 4495
3091.66 4166
3092.18 4191
3092.71 4366
3093.23 4349
3093.76 4159
3094.28 4208
3094.81 4090
3095.33 4037
3095.85 4300
3096.38 4151
3096.90 4538
3097.43 4838
3097.95 4815
3098.48 5139
3099.00 5330
3099.53 5827
3100.05 6069
3100.58 6808
3101.10 7978
3101.63 8892
3102.15 9450
3102.68 10474
3103.21 11903
3103.73 12334
3104.26 12834
3104.78 13181
3105.31 12091
3105.83 11499
3106.36 10272
3106.88 8883
3107.41 8256
3107.94 7052
3108.46 6490
3108.99 5981
3109.51 5524
3110.04 5396
3110.56 5465
3111.09 5636
3111.62 5667
3112.14 5986
3112.67 5624
3113.19 5333
3113.72 5229
3114.25 5234
3114.77 5147
3115.30 4672
3115.83 4648
3116.35 4725
3116.88 4285
3117.41 4175
3117.93 4261
3118.46 4201
3118.99 4245
3119.51 4125
3120.04 4261
3120.57 4020
3121.09 4127
3121.62 4055
3122.15 4269
3122.67 4421
3123.20 4575
3123.73 4735
3124.25 4349
3124.78 4375
3125.31 4167
3125.84 4057
3126.36 3714
3126.89 3886
3127.42 3836
3127.95 3863
3128.47 3787
3129.00 3892
3129.53 3841
3130.06 3940
3130.58 3701
3131.11 3675
3131.64 3921
3132.17 3857
3132.69 3922
3133.22 3949
3133.75 3996
3134.28 3820
3134.81 3693
3135.33 3524
3135.86 3848
3136.39 4071
3136.92 3946
3137.45 3862
3137.97 4006
3138.50 3781
3139.03 3963
3139.56 3978
3140.09 4009
3140.62 3912
3141.15 3822
3141.67 3803
3142.20 3886
3142.73 3741
3143.26 3839
3143.79 3732
3144.32 3770
3144.85 3945
3145.38 4047
3145.90 4027
3146.43 4064
3146.96 3959
3147.49 4351
3148.02 4771
3148.55 4713
3149.08 4676
3149.61 4761
3150.14 4856
3150.67 4890
3151.20 4657
3151.73 4775
3152.25 4483
3152.78 4299
3153.31 4515
3153.84 4261
3154.37 4109
3154.90 4194
3155.43 4179
3155.96 4176
3156.49 4125
3157.02 4000
3157.55 4133
3158.08 4111
3158.61 4294
3159.14 4481
3159.67 4544
3160.20 4384
3160.73 4486
3161.26 4296
3161.79 4048
3162.32 4019
3162.85 4125
3163.38 3957
3163.91 3818
3164.44 3783
3164.98 3690
3165.51 3720
3166.04 3748
3166.57 3836
3167.10 3728
3167.63 3768
3168.16 4063
3168.69 4093
3169.22 4272
3169.75 4179
3170.28 4090
3170.81 4089
3171.35 4195
3171.88 4027
3172.41 3950
3172.94 3909
3173.47 3684
3174.00 3713
3174.53 3820
3175.06 3762
3175.60 3668
3176.13 3864
3176.66 3659
3177.19 3614
3177.72 3847
3178.25 3756
3178.78 3863
3179.32 4084
3179.85 3716
3180.38 3895
3180.91 3963
3181.44 3740
3181.98 3730
3182.51 3674
3183.04 3870
3183.57 3648
3184.10 3865
3184.64 3773
3185.17 3909
3185.70 3963
3186.23 3967
3186.77 3818
3187.30 3828
3187.83 3748
3188.36 3933
3188.90 4024
3189.43 3913
3189.96 3940
3190.49 3816
3191.03 3783
3191.56 3763
3192.09 3884
3192.62 3799
3193.16 3867
3193.69 3595
3194.22 3713
3194.76 3881
3195.29 3694
3195.82 3932
3196.36 4217
3196.89 4008
3197.42 4107
3197.96 4126
3198.49 4113
3199.02 4268
3199.56 4329
3200.09 4253
3200.62 4256
3201.16 4256
3201.69 4205
3202.22 4357
3202.76 4512
3203.29 4558
3203.82 4623
3204.36 4745
3204.89 4840
3205.43 4607
3205.96 4544
3206.49 4525
3207.03 4330
3207.56 4288
3208.10 4179
3208.63 4073
3209.16 4009
3209.70 4036
3210.23 4226
3210.77 4255
3211.30 4583
3211.84 4631
3212.37 4655
3212.91 4442
3213.44 4316
3213.97 4316
3214.51 4285
3215.04 4252
3215.58 4089
3216.11 4026
3216.65 3873
3217.18 3671
3217.72 3786
3218.25 3783
3218.79 3819
3219.32 3651
3219.86 3719
3220.39 3558
3220.93 3613
3221.46 4009
3222.00 4080
3222.53 3905
3223.07 3988
3223.61 4069
3224.14 4351
3224.68 4481
3225.21 4553
3225.75 4355
3226.28 4736
3226.82 4753
3227.36 4484
3227.89 4327
3228.43 4298
3228.96 4142
3229.50 4041
3230.03 3851
3230.57 3850
3231.11 3697
3231.64 3748
3232.18 3755
3232.71 4017
3233.25 3826
3233.79 3846
3234.32 4013
3234.86 3893
3235.40 3943
3235.93 4113
3236.47 3923
3237.01 4077
3237.54 4196
3238.08 4056
3238.62 4218
3239.15 4279
3239.69 4190
3240.23 4367
3240.76 4221
3241.30 4272
3241.84 4345
3242.37 4105
3242.91 4057
3243.45 4000
3243.99 3993
3244.52 4217
3245.06 4273
3245.60 4202
3246.13 4050
3246.67 3962
3247.21 4113
3247.75 3898
3248.28 4028
3248.82 4046
3249.36 4176
3249.90 4177
3250.43 4231
3250.97 4099
3251.51 4288
3252.05 4247
3252.59 4357
3253.12 4077
3253.66 4098
3254.20 4264
3254.74 4184
3255.28 4325
3255.81 4300
3256.35 4264
3256.89 4472
3257.43 4540
3257.97 4720
3258.50 5286
3259.04 5479
3259.58 6023
3260.12 6123
3260.66 6506
3261.20 7145
3261.74 7065
3262.27 7457
3262.81 7591
3263.35 7720
3263.89 7620
3264.43 7937
3264.97 7928
3265.51 7592
3266.05 7508
3266.58 7442
3267.12 7460
3267.66 7755
3268.20 7837
3268.74 7543
3269.28 7608
3269.82 6927
3270.36 6825
3270.90 6137
3271.44 5924
3271.98 5514
3272.52 4999
3273.06 4680
3273.60 4400
3274.14 4432
3274.67 4684
3275.21 4602
3275.75 4672
3276.29 4793
3276.83 5056
3277.37 5097
3277.91 4764
3278.45 4926
3278.99 5066
3279.53 5138
3280.07 5350
3280.61 5230
3281.15 5181
3281.69 5286
3282.23 5322
3282.78 5490
3283.32 5468
3283.86 5443
3284.40 5510
3284.94 5597
3285.48 5694
3286.02 5845
3286.56 5854
3287.10 5974
3287.64 5671
3288.18 5622
3288.72 5659
3289.26 5552
3289.80 5652
3290.34 5051
3290.89 5188
3291.43 5144
3291.97 5735
3292.51 5541
3293.05 5609
3293.59 6384
3294.13 6596
3294.67 7137
3295.22 7715
3295.76 8297
3296.30 8499
3296.84 8783
3297.38 8462
3297.92 7895
3298.46 8181
3299.01 7844
3299.55 7367
3300.09 6676
3300.63 6264
3301.17 6058
3301.71 5879
3302.26 5765
3302.80 5516
3303.34 5421
3303.88 5257
3304.42 5013
3304.97 4810
3305.51 5015
3306.05 4937
3306.59 4773
3307.14 4922
3307.68 4953
3308.22 4790
3308.76 4637
3309.31 4694
3309.85 4512
3310.39 4620
3310.93 4574
3311.48 4433
3312.02 4760
3312.56 4600
3313.10 4645
3313.65 4904
3314.19 5190
3314.73 5381
3315.28 5183
3315.82 5450
3316.36 5347
3316.91 5677
3317.45 5703
3317.99 5527
3318.54 5824
3319.08 5886
3319.62 5647
3320.17 5889
3320.71 6055
3321.25 5994
3321.80 5941
3322.34 6116
3322.88 5971
3323.43 5745
3323.97 5785
3324.51 5732
3325.06 5910
3325.60 5920
3326.15 5931
3326.69 5606
3327.23 5508
3327.78 5602
3328.32 5272
3328.87 5172
3329.41 5291
3329.95 5672
3330.50 5966
3331.04 6390
3331.59 7082
3332.13 7904
3332.68 8988
3333.22 10450
3333.77 12051
3334.31 14183
3334.85 16154
3335.40 18354
3335.94 19759
3336.49 20392
3337.03 20797
3337.58 21064
3338.12 20464
3338.67 20011
3339.21 18730
3339.76 17644
3340.30 15808
3340.85 13712
3341.39 11478
3341.94 10070
3342.48 8857
3343.03 8000
3343.57 6931
3344.12 6206
3344.66 5721
3345.21 5441
3345.76 5244
3346.30 5199
3346.85 5399
3347.39 5273
3347.94 5327
3348.48 5502
3349.03 5551
3349.58 5332
3350.12 5318
3350.67 5294
3351.21 5739
3351.76 5772
3352.31 6022
3352.85 6244
3353.40 6608
3353.94 6986
3354.49 7071
3355.04 7301
3355.58 7154
3356.13 7651
3356.68 7290
3357.22 6903
3357.77 6936
3358.31 6749
3358.86 6205
3359.41 5697
3359.95 5184
3360.50 5045
3361.05 5008
3361.59 4936
3362.14 4650
3362.69 4509
3363.24 4526
3363.78 4559
3364.33 4511
3364.88 4511
3365.42 4641
3365.97 4712
3366.52 4728
3367.06 4687
3367.61 4575
3368.16 4611
3368.71 4863
3369.25 4831
3369.80 4645
3370.35 4733
3370.90 4902
3371.44 4906
3371.99 5139
3372.54 5243
3373.09 5553
3373.64 6104
3374.18 6001
3374.73 6278
3375.28 6448
3375.83 6559
3376.37 6432
3376.92 6234
3377.47 6009
3378.02 5438
3378.57 5142
3379.12 5006
3379.66 4729
3380.21 4367
3380.76 4238
3381.31 4143
3381.86 4149
3382.41 4112
3382.95 4258
3383.50 4311
3384.05 4166
3384.60 4228
3385.15 4000
3385.70 3968
3386.25 4110
3386.80 3894
3387.34 4061
3387.89 4029
3388.44 3889
3388.99 4059
3389.54 3839
3390.09 4083
3390.64 4052
3391.19 4003
3391.74 4153
3392.29 4133
3392.84 4149
3393.38 4164
3393.93 4314
3394.48 4161
3395.03 4166
3395.58 4173
3396.13 4252
3396.68 4025
3397.23 3888
3397.78 4012
3398.33 3983
3398.88 3866
3399.43 3534
3399.98 3651
3400.53 3455
3401.08 3434
3401.63 3193
3402.18 3411
3402.73 3506
3403.28 3491
3403.83 3481
3404.38 3484
3404.93 3711
3405.48 3690
3406.03 3526
3406.58 3520
3407.13 3287
3407.68 3385
3408.23 3598
3408.79 3639
3409.34 3617
3409.89 3689
3410.44 3773
3410.99 3948
3411.54 3935
3412.09 3899
3412.64 4198
3413.19 4058
3413.74 4317
3414.29 4273
3414.84 4181
3415.40 4069
3415.95 4087
3416.50 3664
3417.05 3650
3417.60 3594
3418.15 3336
3418.70 3601
3419.26 3426
3419.81 3458
3420.36 3476
3420.91 3314
3421.46 3272
3422.01 3430
3422.57 3679
3423.12 3565
3423.67 3911
3424.22 3859
3424.77 4035
3425.32 4143
3425.88 4069
3426.43 4067
3426.98 4069
3427.53 3900
3428.08 3744
3428.64 3814
3429.19 3827
3429.74 3558
3430.29 3493
3430.85 3524
3431.40 3706
3431.95 3605
3432.50 3918
3433.06 3891
3433.61 3784
3434.16 3773
3434.71 3700
3435.27 3678
3435.82 3636
3436.37 3614
3436.93 3859
3437.48 3716
3438.03 3504
3438.58 3685
3439.14 3801
3439.69 3883
3440.24 3923
3440.80 3907
3441.35 3915
3441.90 3878
3442.46 4010
3443.01 3929
3443.56 3817
3444.12 3629
3444.67 3591
3445.22 3646
3445.78 3529
3446.33 3567
3446.89 3246
3447.44 3304
3447.99 3542
3448.55 3461
3449.10 3375
3449.65 3374
3450.21 3480
3450.76 3469
3451.32 3286
3451.87 3148
3452.42 3237
3452.98 3257
3453.53 3134
3454.09 3296
3454.64 3353
3455.20 3248
3455.75 3421
3456.30 3374
3456.86 3269
3457.41 3258
3457.97 3169
3458.52 3150
3459.08 3369
3459.63 3277
3460.19 3055
3460.74 3103
3461.30 3262
3461.85 3252
3462.41 3287
3462.96 3177
3463.52 3125
3464.07 3337
3464.63 3485
3465.18 3337
3465.74 3374
3466.29 3475
3466.85 3467
3467.40 3608
3467.96 3462
3468.51 3580
3469.07 3561
3469.63 3799
3470.18 3829
3470.74 3795
3471.29 3787
3471.85 3837
3472.40 3937
3472.96 3873
3473.52 4016
3474.07 3900
3474.63 3904
3475.18 3954
3475.74 3868
3476.29 3949
3476.85 3814
3477.41 3826
3477.96 4223
3478.52 4286
3479.08 4138
3479.63 4147
3480.19 4444
3480.74 4471
3481.30 4345
3481.86 4247
3482.41 4443
3482.97 4230
3483.53 4290
3484.08 4223
3484.64 4145
3485.20 4282
3485.75 4478
3486.31 4510
3486.87 4404
3487.43 4528
3487.98 4948
3488.54 5169
3489.10 5401
3489.65 6221
3490.21 7003
3490.77 7836
3491.33 8968
3491.88 10278
3492.44 10908
3493.00 11016
3493.55 11381
3494.11 11314
3494.67 10718
3495.23 10138
3495.78 8913
3496.34 7946
3496.90 7446
3497.46 7140
3498.02 7145
3498.57 6945
3499.13 6843
3499.69 7138
3500.25 7130
3500.81 7382
3501.36 7387
3501.92 7487
3502.48 7470
3503.04 7177
3503.60 7209
3504.15 7163
3504.71 7008
3505.27 6931
3505.83 6825
3506.39 7010
3506.95 6805
3507.50 6484
3508.06 6420
3508.62 6194
3509.18 5952
3509.74 5397
3510.30 5023
3510.86 5060
3511.42 5098
3511.97 4966
3512.53 4988
3513.09 4708
3513.65 4581
3514.21 4375
3514.77 4252
3515.33 4171
3515.89 4180
3516.45 4254
3517.01 4059
3517.57 4119
3518.13 4193
3518.69 4165
3519.24 3763
3519.80 4046
3520.36 4400
3520.92 4174
3521.48 4235
3522.04 4346
3522.60 4288
3523.16 4179
3523.72 4219
3524.28 4357
3524.84 4206
3525.40 3908
3525.96 3878
3526.52 4216
3527.08 3939
3527.64 3876
3528.20 3965
3528.76 3807
3529.32 3796
3529.88 3940
3530.44 3726
3531.00 3827
3531.56 3746
3532.13 3788
3532.69 3745
3533.25 3981
3533.81 3851
3534.37 4088
3534.93 4023
3535.49 4136
3536.05 4364
3536.61 4339
3537.17 4337
3537.73 4506
3538.29 4592
3538.85 4693
3539.42 4804
3539.98 4750
3540.54 4869
3541.10 5223
3541.66 5097
3542.22 5174
3542.78 5476
3543.34 5971
3543.91 6405
3544.47 6364
3545.03 5970
3545.59 6098
3546.15 5838
3546.71 5451
3547.28 4885
3547.84 4785
3548.40 4503
3548.96 4179
3549.52 4176
3550.09 4150
3550.65 3956
3551.21 4062
3551.77 4190
3552.33 3967
3552.90 3937
3553.46 4101
3554.02 4168
3554.58 3938
3555.14 4207
3555.71 4183
3556.27 4066
3556.83 4315
3557.39 4129
3557.96 3979
3558.52 4049
3559.08 3938
3559.64 3980
3560.21 3810
3560.77 4001
3561.33 3845
3561.90 3650
3562.46 3905
3563.02 3913
3563.58 3810
3564.15 3581
3564.71 3864
3565.27 3737
3565.84 3754
3566.40 3690
3566.96 3662
3567.53 3340
3568.09 3309
3568.65 3527
3569.22 3647
3569.78 3582
3570.34 3549
3570.91 3486
3571.47 3440
3572.04 3472
3572.60 3326
3573.16 3447
3573.73 3353
3574.29 3494
3574.85 3819
3575.42 3707
3575.98 3741
3576.55 3632
3577.11 3756
3577.67 3917
3578.24 3981
3578.80 3543
3579.37 3472
3579.93 3641
3580.50 3622
3581.06 3800
3581.62 3754
3582.19 3771
3582.75 3784
3583.32 3620
3583.88 3648
3584.45 3539
3585.01 3518
3585.58 3395
3586.14 3534
3586.71 3485
3587.27 3392
3587.84 3427
3588.40 3437
3588.97 3449
3589.53 3383
3590.10 3440
3590.66 3468
3591.23 3498
3591.79 3501
3592.36 3511
3592.92 3524
3593.49 3472
3594.05 3493
3594.62 3632
3595.18 3554
3595.75 3616
3596.32 3470
3596.88 3518
3597.45 3467
3598.01 3415
3598.58 3489
3599.14 3650
3599.71 3522
3600.28 3511
3600.84 3644
3601.41 3738
3601.97 3703
3602.54 3840
3603.11 3757
3603.67 3643
3604.24 3690
3604.80 3563
3605.37 3557
3605.94 3499
3606.50 3451
3607.07 3239
3607.64 3367
3608.20 3328
3608.77 3252
3609.34 3302
3609.90 3325
3610.47 3163
3611.04 3084
3611.60 3204
3612.17 3448
3612.74 3461
3613.30 3654
3613.87 4243
3614.44 4869
3615.00 5320
3615.57 6055
3616.14 6781
3616.71 8011
3617.27 9281
3617.84 10744
3618.41 12041
3618.98 13201
3619.54 13630
3620.11 13580
3620.68 13104
3621.25 12189
3621.81 10825
3622.38 9596
3622.95 8479
3623.52 7494
3624.08 6143
3624.65 5288
3625.22 4718
3625.79 4296
3626.36 4055
3626.92 3887
3627.49 3605
3628.06 3478
3628.63 3577
3629.20 3539
3629.76 3474
3630.33 3448
3630.90 3211
3631.47 3321
3632.04 3191
3632.61 3241
3633.17 3214
3633.74 3060
3634.31 3102
3634.88 3078
3635.45 3168
3636.02 3155
3636.59 3328
3637.15 3440
3637.72 3375
3638.29 3338
3638.86 3418
3639.43 3597
3640.00 3808
3640.57 4110
3641.14 3850
3641.71 3840
3642.28 4091
3642.84 4468
3643.41 4439
3643.98 4118
3644.55 4598
3645.12 4537
3645.69 4664
3646.26 4530
3646.83 4605
3647.40 4567
3647.97 4646
3648.54 4385
3649.11 4404
3649.68 4489
3650.25 4615
3650.82 4425
3651.39 4455
3651.96 4273
3652.53 4508
3653.10 4412
3653.67 4386
3654.24 4545
3654.81 4661
3655.38 4579
3655.95 4668
3656.52 4811
3657.09 5202
3657.66 5197
3658.23 5178
3658.80 5247
3659.37 5049
3659.94 5207
3660.51 4976
3661.08 4880
3661.65 4923
3662.23 4752
3662.80 4261
3663.37 4188
3663.94 4286
3664.51 3983
3665.08 3721
3665.65 3671
3666.22 3882
3666.79 3810
3667.36 3625
3667.94 3772
3668.51 3648
3669.08 3594
3669.65 3564
3670.22 3695
3670.79 3548
3671.36 3519
3671.94 3497
3672.51 3531
3673.08 3636
3673.65 3573
3674.22 3815
3674.79 3663
3675.37 3750
3675.94 3624
3676.51 3818
3677.08 4097
3677.65 3985
3678.22 3902
3678.80 3735
3679.37 3801
3679.94 3714
3680.51 3727
3681.09 3694
3681.66 3348
3682.23 3213
3682.80 3382
3683.37 3304
3683.95 3402
3684.52 3553
3685.09 3542
3685.66 3661
3686.24 3519
3686.81 3580
3687.38 3794
3687.96 3814
3688.53 3916
3689.10 4130
3689.67 4494
3690.25 4537
3690.82 4437
3691.39 4371
3691.97 4453
3692.54 4676
3693.11 4611
3693.69 4336
3694.26 4270
3694.83 4350
3695.41 4013
3695.98 3972
3696.55 3854
3697.13 3579
3697.70 3667
3698.27 3540
3698.85 3511
3699.42 3355
3699.99 3278
3700.57 3392
3701.14 3294
3701.72 3298
3702.29 3549
3702.86 3284
3703.44 3325
3704.01 3468
3704.59 3127
3705.16 3135
3705.73 3490
3706.31 3390
3706.88 3621
3707.46 3509
3708.03 3345
3708.60 3158
3709.18 3323
3709.75 3534
3710.33 3271
3710.90 3356
3711.48 3499
3712.05 3442
3712.63 3335
3713.20 3320
3713.78 3422
3714.35 3410
3714.93 3411
3715.50 3500
3716.08 3600
3716.65 3715
3717.23 3616
3717.80 3528
3718.38 3406
3718.95 3420
3719.53 3562
3720.10 3661
3720.68 3399
3721.25 3286
3721.83 3322
3722.40 3264
3722.98 3084
3723.55 3129
3724.13 2982
3724.71 3013
3725.28 3105
3725.86 3162
3726.43 3123
3727.01 3302
3727.58 3354
3728.16 3313
3728.74 3554
3729.31 3902
3729.89 4110
3730.46 4250
3731.04 4590
3731.62 4995
3732.19 5186
3732.77 5734
3733.34 5945
3733.92 6269
3734.50 6772
3735.07 6781
3735.65 6567
3736.23 6164
3736.80 5939
3737.38 5607
3737.96 4887
3738.53 4651
3739.11 4426
3739.69 3886
3740.26 3846
3740.84 3608
3741.42 3675
3741.99 3613
3742.57 3390
3743.15 3488
3743.73 3434
3744.30 3532
3744.88 3589
3745.46 3188
3746.03 3345
3746.61 3466
3747.19 3378
3747.77 3392
3748.34 3601
3748.92 3415
3749.50 3423
3750.08 3454
3750.65 3478
3751.23 3495
3751.81 3393
3752.39 3436
3752.96 3400
3753.54 3259
3754.12 3245
3754.70 3482
3755.28 3508
3755.85 3455
3756.43 3345
3757.01 3559
3757.59 3587
3758.17 3821
3758.74 3856
3759.32 3874
3759.90 3991
3760.48 3958
3761.06 3917
3761.64 3868
3762.22 4025
3762.79 3815
3763.37 4081
3763.95 3927
3764.53 3897
3765.11 3780
3765.69 3602
3766.27 3496
3766.84 3310
3767.42 3313
3768.00 3377
3768.58 3408
3769.16 3448
3769.74 3555
3770.32 3683
3770.90 3779
3771.48 3799
3772.06 3748
3772.64 3897
3773.22 3909
3773.79 3991
3774.37 3836
3774.95 3617
3775.53 3636
3776.11 3550
3776.69 3511
3777.27 3500
3777.85 3303
3778.43 3235
3779.01 3021
3779.59 3184
3780.17 3170
3780.75 3386
3781.33 3215
3781.91 3168
3782.49 3006
3783.07 3024
3783.65 3300
3784.23 3015
3784.81 3156
3785.39 3121
3785.97 3208
3786.55 3167
3787.13 3121
3787.71 3218
3788.29 3155
3788.87 3374
3789.46 3304
3790.04 3130
3790.62 3249
3791.20 3384
3791.78 3259
3792.36 3308
3792.94 3398
3793.52 3282
3794.10 3519
3794.68 3283
3795.26 3134
3795.84 3187
3796.43 3278
3797.01 3420
3797.59 3330
3798.17 3184
3798.75 3202
3799.33 3430
3799.91 3507
3800.50 3463
3801.08 3660
3801.66 3577
3802.24 3522
3802.82 3732
3803.40 3641
3803.98 3854
3804.57 3845
3805.15 3787
3805.73 3775
3806.31 3839
3806.89 3707
3807.48 3871
3808.06 3864
3808.64 4135
3809.22 4030
3809.80 4149
3810.39 4212
3810.97 4041
3811.55 4223
3812.13 4293
3812.72 4061
3813.30 4088
3813.88 3953
3814.46 4114
3815.05 4079
3815.63 4149
3816.21 4165
3816.79 4197
3817.38 4032
3817.96 3970
3818.54 4045
3819.13 3798
3819.71 3581
3820.29 3266
3820.87 3472
3821.46 3447
3822.04 3358
3822.62 3575
3823.21 3509
3823.79 3532
3824.37 3472
3824.96 3193
3825.54 3209
3826.12 3305
3826.71 3327
3827.29 3384
3827.87 3429
3828.46 3298
3829.04 3362
3829.62 3386
3830.21 3388
3830.79 3467
3831.38 3287
3831.96 3439
3832.54 3536
3833.13 3601
3833.71 3473
3834.30 3483
3834.88 3671
3835.46 3610
3836.05 3536
3836.63 3416
3837.22 3477
3837.80 3630
3838.38 3585
3838.97 3711
3839.55 3503
3840.14 3530
3840.72 3478
3841.31 3351
3841.89 3356
3842.48 3600
3843.06 3436
3843.65 3355
3844.23 3447
3844.82 3575
3845.40 3562
3845.99 3754
3846.57 3782
3847.16 3937
3847.74 3679
3848.33 3618
3848.91 3863
3849.50 3802
3850.08 3602
3850.67 3641
3851.25 3618
3851.84 3815
3852.42 3697
3853.01 3484
3853.59 3604
3854.18 3799
3854.76 3845
3855.35 3950
3855.94 3886
3856.52 4231
3857.11 4693
3857.69 5103
3858.28 5848
3858.87 6597
3859.45 7990
3860.04 9465
3860.62 10860
3861.21 12913
3861.80 14461
3862.38 15292
3862.97 16185
3863.55 16175
3864.14 16518
3864.73 15315
3865.31 13712
3865.90 12544
3866.49 11048
3867.07 9571
3867.66 8127
3868.25 7159
3868.83 6456
3869.42 6100
3870.01 5378
3870.59 5123
3871.18 4861
3871.77 5126
3872.35 5101
3872.94 4937
3873.53 5491
3874.11 5567
3874.70 5747
3875.29 5859
3875.88 5740
3876.46 5846
3877.05 5864
3877.64 5663
3878.22 5281
3878.81 5181
3879.40 4939
3879.99 4581
3880.57 4423
3881.16 4198
3881.75 4075
3882.34 4039
3882.93 4206
3883.51 3988
3884.10 4053
3884.69 4075
3885.28 3953
3885.86 4027
3886.45 4117
3887.04 4378
3887.63 4351
3888.22 4290
3888.81 4285
3889.39 4552
3889.98 4715
3890.57 4937
3891.16 5139
3891.75 4931
3892.34 4928
3892.92 4758
3893.51 4751
3894.10 4838
3894.69 4753
3895.28 4597
3895.87 4524
3896.46 4456
3897.04 4673
3897.63 4685
3898.22 4741
3898.81 4924
3899.40 5323
3899.99 5398
3900.58 5385
3901.17 5210
3901.76 5157
3902.35 5215
3902.93 5242
3903.52 4954
3904.11 4461
3904.70 4301
3905.29 4124
3905.88 4166
3906.47 4079
3907.06 3680
3907.65 3596
3908.24 3461
3908.83 3322
3909.42 3343
3910.01 3444
3910.60 3542
3911.19 3640
3911.78 3705
3912.37 3375
3912.96 3272
3913.55 3463
3914.14 3263
3914.73 3358
3915.32 3460
3915.91 3428
3916.50 3221
3917.09 3350
3917.68 3142
3918.27 3369
3918.86 3274
3919.45 3356
3920.04 3287
3920.63 3102
3921.22 3238
3921.81 3388
3922.40 3528
3923.00 3342
3923.59 3462
3924.18 3479
3924.77 3517
3925.36 3523
3925.95 3571
3926.54 3335
3927.13 3398
3927.72 3589
3928.31 3531
3928.91 3380
3929.50 3388
3930.09 3462
3930.68 3293
3931.27 3265
3931.86 3178
3932.45 2896
3933.05 3024
3933.64 3084
3934.23 3311
3934.82 3226
3935.41 3107
3936.00 3194
3936.60 3376
3937.19 3323
3937.78 3257
3938.37 3279
3938.96 3377
3939.55 3496
3940.15 3491
3940.74 3603
3941.33 3591
3941.92 3761
3942.52 3620
3943.11 3362
3943.70 3494
3944.29 3308
3944.89 3367
3945.48 3386
3946.07 3229
3946.66 3166
3947.26 2895
3947.85 3011
3948.44 3030
3949.03 2955
3949.63 2831
3950.22 2936
3950.81 3029
3951.40 2908
3952.00 3008
3952.59 3042
3953.18 3018
3953.78 3102
3954.37 3099
3954.96 2994
3955.56 3031
3956.15 3046
3956.74 2952
3957.34 2932
3957.93 3027
3958.52 3256
3959.12 3165
3959.71 3223
3960.30 3179
3960.90 2963
3961.49 2981
3962.08 3002
3962.68 3073
3963.27 3199
3963.87 3120
3964.46 3024
3965.05 3033
3965.65 3157
3966.24 3171
3966.84 3017
3967.43 3154
3968.02 3359
3968.62 3463
3969.21 3184
3969.81 3066
3970.40 3100
3971.00 3229
3971.59 3131
3972.18 3018
3972.78 2882
3973.37 3143
3973.97 3085
3974.56 3027
3975.16 3128
3975.75 3370
3976.35 3491
3976.94 3506
3977.54 3342
3978.13 3457
3978.73 3534
3979.32 3381
3979.92 3261
3980.51 3342
3981.11 3187
3981.70 3150
3982.30 3118
3982.89 3070
3983.49 3093
3984.08 2931
3984.68 2953
3985.27 2922
3985.87 2803
3986.46 2988
3987.06 3139
3987.66 3059
3988.25 2989
3988.85 2887
3989.44 3063
3990.04 2987
3990.63 2857
3991.23 2990
3991.83 3216
3992.42 3068
3993.02 3213
3993.61 3442
3994.21 3406
3994.81 3361
3995.40 3460
3996.00 3553
3996.60 3841
3997.19 3590
3997.79 3518
3998.38 3618
3998.98 3510
3999.58 3764
4000.17 3834
4000.77 3766
4001.37 3664
4001.96 3675
4002.56 3458
4003.16 3416
4003.75 3145
4004.35 3372
4004.95 3366
4005.54 3441
4006.14 3560
4006.74 3510
4007.34 3394
4007.93 3560
4008.53 3455
4009.13 3267
4009.72 3519
4010.32 3521
4010.92 3541
4011.52 3530
4012.11 3545
4012.71 3574
4013.31 3651
4013.91 4091
4014.50 4345
4015.10 4570
4015.70 4742
4016.30 5099
4016.90 5230
4017.49 5430
4018.09 5743
4018.69 5645
4019.29 5684
4019.89 5388
4020.48 5168
4021.08 4584
4021.68 4408
4022.28 4285
4022.88 3926
4023.47 3581
4024.07 3523
4024.67 3476
4025.27 3428
4025.87 3348
4026.47 3390
4027.06 3551
4027.66 3641
4028.26 3782
4028.86 3778
4029.46 3669
4030.06 3707
4030.66 3803
4031.26 3682
4031.85 3739
4032.45 3893
4033.05 3910
4033.65 3778
4034.25 3573
4034.85 3534
4035.45 3416
4036.05 3351
4036.65 3362
4037.25 3334
4037.85 3308
4038.45 3263
4039.05 3225
4039.64 3156
4040.24 3132
4040.84 3180
4041.44 3080
4042.04 3095
4042.64 3157
4043.24 3089
4043.84 3366
4044.44 3560
4045.04 3386
4045.64 3353
4046.24 3691
4046.84 3720
4047.44 3762
4048.04 3692
4048.64 3699
4049.24 3639
4049.84 3733
4050.44 3677
4051.04 3531
4051.64 3628
4052.24 3750
4052.84 3808
4053.45 3447
4054.05 3339
4054.65 3462
4055.25 3486
4055.85 3493
4056.45 3385
4057.05 3280
4057.65 3289
4058.25 3235
4058.85 3339
4059.45 2998
4060.05 3142
4060.66 3080
4061.26 2902
4061.86 2905
4062.46 2810
4063.06 2851
4063.66 2719
4064.26 2908
4064.86 2872
4065.47 2773
4066.07 2740
4066.67 2869
4067.27 2818
4067.87 2778
4068.47 2651
4069.07 2991
4069.68 2744
4070.28 2962
4070.88 3065
4071.48 2999
4072.08 2934
4072.69 3223
4073.29 3124
4073.89 3181
4074.49 2999
4075.09 3127
4075.70 3097
4076.30 2911
4076.90 2973
4077.50 2893
4078.11 2976
4078.71 2883
4079.31 2767
4079.91 2758
4080.51 2819
4081.12 2631
4081.72 2670
4082.32 2795
4082.93 2795
4083.53 2847
4084.13 2934
4084.73 2781
4085.34 2867
4085.94 2764
4086.54 2793
4087.15 2823
4087.75 2894
4088.35 3004
4088.95 2931
4089.56 2872
4090.16 2923
4090.76 2954
4091.37 2953
4091.97 2891
4092.57 3034
4093.18 3154
4093.78 2931
4094.39 2930
4094.99 3161
4095.59 3056
4096.20 3138
4096.80 3144
4097.40 3109
4098.01 3101
4098.61 3108
4099.22 2995
4099.82 2988
4100.42 2642
4101.03 2782
4101.63 2634
4102.24 2782
4102.84 2827
4103.44 2669
4104.05 2560
4104.65 2603
4105.26 2583
4105.86 2513
4106.47 2761
4107.07 2937
4107.67 2773
4108.28 2816
4108.88 2758
4109.49 2856
4110.09 2834
4110.70 2758
4111.30 2726
4111.91 2771
4112.51 2686
4113.12 2708
4113.72 2886
4114.33 2876
4114.93 2929
4115.54 2940
4116.14 2743
4116.75 2818
4117.35 2663
4117.96 2560
4118.56 2785
4119.17 2764
4119.77 2757
4120.38 2712
4120.99 2825
4121.59 2691
4122.20 2791
4122.80 3034
4123.41 3387
4124.01 3525
4124.62 3509
4125.23 3528
4125.83 3620
4126.44 3674
4127.04 3665
4127.65 3623
4128.26 3582
4128.86 3315
4129.47 3132
4130.07 3021
4130.68 3178
4131.29 3190
4131.89 3025
4132.50 2923
4133.11 2859
4133.71 2696
4134.32 2728
4134.92 2920
4135.53 2904
4136.14 2862
4136.74 2815
4137.35 2928
4137.96 2994
4138.56 2974
4139.17 3018
4139.78 2915
4140.39 3063
4140.99 3059
4141.60 3130
4142.21 2986
4142.81 3079
4143.42 3109
4144.03 3103
4144.64 2881
4145.24 2817
4145.85 3092
4146.46 3044
4147.06 2870
4147.67 2875
4148.28 2817
4148.89 2749
4149.49 2783
4150.10 2719
4150.71 2660
4151.32 2653
4151.93 2653
4152.53 2635
4153.14 2687
4153.75 2695
4154.36 2652
4154.97 2723
4155.57 2830
4156.18 2656
4156.79 2595
4157.40 2434
4158.01 2593
4158.61 2720
4159.22 2712
4159.83 2754
4160.44 2697
4161.05 2625
4161.66 2582
4162.26 3003
4162.87 3042
4163.48 3002
4164.09 2909
4164.70 3045
4165.31 3370
4165.92 3149
4166.53 3119
4167.13 3222
4167.74 3117
4168.35 3075
4168.96 3145
4169.57 3212
4170.18 3109
4170.79 2955
4171.40 3056
4172.01 3037
4172.62 2841
4173.23 3000
4173.84 2845
4174.44 2901
4175.05 3057
4175.66 3142
4176.27 3113
4176.88 3047
4177.49 3184
4178.10 3027
4178.71 2985
4179.32 2992
4179.93 2988
4180.54 2937
4181.15 2906
4181.76 2839
4182.37 2682
4182.98 2746
4183.59 2798
4184.20 2743
4184.81 2771
4185.42 2807
4186.03 2848
4186.64 2821
4187.25 2782
4187.86 2768
4188.47 2800
4189.08 2854
4189.70 2964
4190.31 2716
4190.92 2952
4191.53 2944
4192.14 2935
4192.75 2950
4193.36 3286
4193.97 3277
4194.58 2987
4195.19 3052
4195.80 3165
4196.41 3137
4197.03 3245
4197.64 3328
4198.25 3307
4198.86 3253
4199.47 3226
4200.08 3093
4200.69 3172
4201.30 3173
4201.92 3145
4202.53 3324
4203.14 3155
4203.75 3153
4204.36 3115
4204.97 3044
4205.58 2988
4206.20 3094
4206.81 3293
4207.42 3057
4208.03 3028
4208.64 3047
4209.26 3062
4209.87 2973
4210.48 2935
4211.09 3017
4211.70 3104
4212.32 2985
4212.93 3372
4213.54 3327
4214.15 3262
4214.77 3237
4215.38 3334
4215.99 3429
4216.60 3508
4217.22 3677
4217.83 3404
4218.44 3785
4219.05 4100
4219.67 4458
4220.28 5038
4220.89 5158
4221.50 5467
4222.12 5662
4222.73 6293
4223.34 6681
4223.96 7009
4224.57 7551
4225.18 7496
4225.80 7513
4226.41 7221
4227.02 7473
4227.64 7304
4228.25 7250
4228.86 7158
4229.48 6983
4230.09 7027
4230.70 6693
4231.32 6473
4231.93 6051
4232.54 5866
4233.16 5664
4233.77 5168
4234.39 4820
4235.00 4427
4235.61 4360
4236.23 4138
4236.84 3908
4237.45 3804
4238.07 3691
4238.68 3617
4239.30 3641
4239.91 3701
4240.53 3724
4241.14 3587
4241.75 3522
4242.37 3554
4242.98 3304
4243.60 3474
4244.21 3397
4244.83 3311
4245.44 3223
4246.06 3393
4246.67 3354
4247.29 3339
4247.90 3371
4248.51 3611
4249.13 3805
4249.74 3704
4250.36 3669
4250.97 3983
4251.59 4059
4252.20 3999
4252.82 3973
4253.44 3926
4254.05 4146
4254.67 4341
4255.28 4157
4255.90 4177
4256.51 4244
4257.13 4013
4257.74 3994
4258.36 3899
4258.97 3777
4259.59 3605
4260.21 3595
4260.82 3649
4261.44 3688
4262.05 3891
4262.67 3677
4263.28 3735
4263.90 3789
4264.52 3751
4265.13 3601
4265.75 3554
4266.36 3447
4266.98 3402
4267.60 3811
4268.21 3737
4268.83 3574
4269.45 3676
4270.06 3620
4270.68 3624
4271.29 3608
4271.91 3359
4272.53 3293
4273.14 3279
4273.76 3276
4274.38 3227
4274.99 3224
4275.61 3175
4276.23 3130
4276.85 3239
4277.46 3195
4278.08 3201
4278.70 3170
4279.31 3033
4279.93 3244
4280.55 3306
4281.16 3126
4281.78 2961
4282.40 2813
4283.02 2973
4283.63 3062
4284.25 2844
4284.87 2799
4285.49 2943
4286.10 2904
4286.72 2909
4287.34 3038
4287.96 2992
4288.57 3139
4289.19 3172
4289.81 3067
4290.43 2870
4291.05 2860
4291.66 2906
4292.28 2885
4292.90 2768
4293.52 2742
4294.14 3047
4294.75 2970
4295.37 2837
4295.99 2917
4296.61 2991
4297.23 2768
4297.85 2789
4298.46 2961
4299.08 2967
4299.70 3028
4300.32 2952
4300.94 2995
4301.56 2901
4302.18 2862
4302.79 2832
4303.41 2850
4304.03 2774
4304.65 3067
4305.27 3072
4305.89 2766
4306.51 2733
4307.13 2921
4307.75 2837
4308.36 2853
4308.98 2895
4309.60 2944
4310.22 2888
4310.84 2842
4311.46 2911
4312.08 2980
4312.70 2802
4313.32 2939
4313.94 2926
4314.56 2976
4315.18 3037
4315.80 2901
4316.42 2866
4317.04 2906
4317.66 3063
4318.28 2724
4318.90 2741
4319.52 2945
4320.14 2909
4320.76 2927
4321.38 2862
4322.00 2731
4322.62 2875
4323.24 2840
4323.86 2918
4324.48 2878
4325.10 3116
4325.72 3120
4326.34 3028
4326.96 3144
4327.58 3147
4328.20 3229
4328.82 2968
4329.44 3106
4330.06 3184
4330.68 3117
4331.30 2995
4331.93 3231
4332.55 3038
4333.17 3076
4333.79 3172
4334.41 3135
4335.03 3208
4335.65 3236
4336.27 3499
4336.89 3580
4337.51 3620
4338.14 3685
4338.76 4000
4339.38 4081
4340.00 4145
4340.62 4015
4341.24 4060
4341.86 4267
4342.49 4283
4343.11 4257
4343.73 4374
4344.35 4699
4344.97 4969
4345.60 5516
4346.22 6098
4346.84 6579
4347.46 6681
4348.08 6985
4348.70 7086
4349.33 6796
4349.95 6652
4350.57 6229
4351.19 5526
4351.82 5088
4352.44 4498
4353.06 4260
4353.68 4170
4354.31 3752
4354.93 3627
4355.55 3532
4356.17 3384
4356.80 3743
4357.42 3515
4358.04 3410
4358.66 3353
4359.29 3377
4359.91 3469
4360.53 3529
4361.16 3388
4361.78 3398
4362.40 3529
4363.02 3482
4363.65 3501
4364.27 3819
4364.89 3668
4365.52 3438
4366.14 3655
4366.76 3628
4367.39 3621
4368.01 3416
4368.63 3480
4369.26 3547
4369.88 3480
4370.50 3399
4371.13 3288
4371.75 3388
4372.38 3275
4373.00 3031
4373.62 3064
4374.25 3361
4374.87 3379
4375.49 3350
4376.12 3346
4376.74 3409
4377.37 3478
4377.99 3324
4378.62 3512
4379.24 3646
4379.86 3615
4380.49 3628
4381.11 3575
4381.74 3534
4382.36 3729
4382.99 3749
4383.61 3903
4384.24 3782
4384.86 3793
4385.48 3922
4386.11 4116
4386.73 4348
4387.36 4494
4387.98 4585
4388.61 4774
4389.23 4885
4389.86 5461
4390.48 5877
4391.11 6457
4391.73 6940
4392.36 7906
4392.98 7567
4393.61 7430
4394.23 7379
4394.86 6824
4395.49 6534
4396.11 5809
4396.74 5355
4397.36 5328
4397.99 5024
4398.61 5163
4399.24 5294
4399.86 5442
4400.49 5577
4401.12 5390
4401.74 5636
4402.37 5580
4402.99 5207
4403.62 5004
4404.25 4980
4404.87 4872
4405.50 4716
4406.12 4523
4406.75 4650
4407.38 4699
4408.00 4560
4408.63 4530
4409.25 4825
4409.88 4471
4410.51 4486
4411.13 4380
4411.76 4406
4412.39 4333
4413.01 4262
4413.64 4206
4414.27 4217
4414.89 4180
4415.52 4036
4416.15 4039
4416.77 3978
4417.40 3952
4418.03 3919
4418.66 3782
4419.28 4064
4419.91 4110
4420.54 4080
4421.16 4025
4421.79 4042
4422.42 3886
4423.05 3946
4423.67 3995
4424.30 3870
4424.93 3753
4425.56 3613
4426.18 3300
4426.81 3479
4427.44 3173
4428.07 3087
4428.69 3096
4429.32 3095
4429.95 3136
4430.58 2892
4431.21 2949
4431.83 2989
4432.46 2777
4433.09 3025
4433.72 2990
4434.35 2963
4434.97 2958
4435.60 3004
4436.23 3296
4436.86 3085
4437.49 3106
4438.12 3087
4438.74 3185
4439.37 3164
4440.00 3060
4440.63 3005
4441.26 2913
4441.89 3006
4442.52 3094
4443.14 2889
4443.77 2929
4444.40 3098
4445.03 2999
4445.66 2933
4446.29 3032
4446.92 2876
4447.55 2831
4448.18 2853
4448.81 3084
4449.44 2978
4450.06 3059
4450.69 3206
4451.32 3205
4451.95 3103
4452.58 2892
4453.21 3067
4453.84 2976
4454.47 3020
4455.10 3051
4455.73 3164
4456.36 3146
4456.99 3044
4457.62 3017
4458.25 3014
4458.88 3014
4459.51 2950
4460.14 2912
4460.77 2935
4461.40 2768
4462.03 2822
4462.66 2749
4463.29 2821
4463.92 2696
4464.55 2637
4465.18 2690
4465.81 2869
4466.44 2715
4467.07 2640
4467.70 2873
4468.33 2841
4468.96 2719
4469.59 2579
4470.22 2613
4470.86 2674
4471.49 2764
4472.12 2727
4472.75 2624
4473.38 2767
4474.01 2788
4474.64 2778
4475.27 2753
4475.90 2752
4476.53 2762
4477.16 2782
4477.80 2645
4478.43 2769
4479.06 2587
4479.69 2792
4480.32 2950
4480.95 2835
4481.58 2846
4482.22 2912
4482.85 2946
4483.48 2801
4484.11 2967
4484.74 3043
4485.37 3151
4486.01 3296
4486.64 3059
4487.27 3140
4487.90 3147
4488.53 3215
4489.17 3152
4489.80 3092
4490.43 3013
4491.06 3109
4491.69 3134
4492.33 2996
4492.96 3107
4493.59 3114
4494.22 3062
4494.86 3129
4495.49 2846
4496.12 2926
4496.75 2852
4497.39 3095
4498.02 3169
4498.65 3074
4499.28 3039
4499.92 3347
4500.55 3383
4501.18 3414
4501.82 3491
4502.45 3517
4503.08 3887
4503.71 3704
4504.35 3866
4504.98 3991
4505.61 3899
4506.25 3856
4506.88 3642
4507.51 3469
4508.15 3493
4508.78 3456
4509.41 3262
4510.05 3280
4510.68 3236
4511.31 3304
4511.95 3273
4512.58 3233
4513.22 3396
4513.85 3430
4514.48 3429
4515.12 3372
4515.75 3428
4516.39 3444
4517.02 3421
4517.65 3447
4518.29 3502
4518.92 3606
4519.56 3516
4520.19 3337
4520.82 3356
4521.46 3302
4522.09 3464
4522.73 3719
4523.36 3701
4524.00 3773
4524.63 3766
4525.27 3861
4525.90 3995
4526.53 4438
4527.17 5143
4527.80 5655
4528.44 6469
4529.07 7970
4529.71 9370
4530.34 11140
4530.98 12977
4531.61 14898
4532.25 16510
4532.88 17530
4533.52 18245
4534.15 17816
4534.79 17174
4535.42 15824
4536.06 13888
4536.69 11787
4537.33 9352
4537.97 8095
4538.60 6888
4539.24 5846
4539.87 5056
4540.51 4577
4541.14 4102
4541.78 3836
4542.42 3886
4543.05 3778
4543.69 3769
4544.32 3732
4544.96 3699
4545.59 3703
4546.23 3911
4546.87 4093
4547.50 4350
4548.14 4625
4548.78 4963
4549.41 5389
4550.05 5625
4550.68 5565
4551.32 5547
4551.96 5151
4552.59 4779
4553.23 4419
4553.87 4390
4554.50 4211
4555.14 4025
4555.78 3772
4556.41 3712
4557.05 3747
4557.69 3788
4558.32 3776
4558.96 3809
4559.60 3812
4560.24 3772
4560.87 3981
4561.51 3959
4562.15 3917
4562.78 4004
4563.42 3983
4564.06 3844
4564.70 3819
4565.33 3925
4565.97 4194
4566.61 4164
4567.25 4515
4567.88 4655
4568.52 4639
4569.16 4824
4569.80 5095
4570.43 5227
4571.07 5214
4571.71 5285
4572.35 5228
4572.98 4762
4573.62 4663
4574.26 4606
4574.90 4466
4575.54 3963
4576.18 3773
4576.81 3547
4577.45 3608
4578.09 3500
4578.73 3399
4579.37 3306
4580.00 3520
4580.64 3286
4581.28 3418
4581.92 3396
4582.56 3440
4583.20 3396
4583.84 3401
4584.47 3368
4585.11 3533
4585.75 3305
4586.39 3308
4587.03 3323
4587.67 3423
4588.31 3361
4588.95 3415
4589.59 3442
4590.23 3425
4590.86 3575
4591.50 3503
4592.14 3548
4592.78 3466
4593.42 3361
4594.06 3364
4594.70 3312
4595.34 3121
4595.98 3019
4596.62 3114
4597.26 2962
4597.90 2951
4598.54 3009
4599.18 2887
4599.82 2793
4600.46 2929
4601.10 2880
4601.74 2923
4602.38 2917
4603.02 2964
4603.66 3039
4604.30 3063
4604.94 2976
4605.58 3011
4606.22 3159
4606.86 3235
4607.50 3264
4608.14 3466
4608.78 3370
4609.42 3342
4610.06 3477
4610.70 3520
4611.34 3562
4611.98 3444
4612.62 3137
4613.26 3162
4613.90 2935
4614.54 3075
4615.19 2907
4615.83 2611
4616.47 2960
4617.11 2972
4617.75 2776
4618.39 2680
4619.03 2409
4619.67 2475
4620.31 2723
4620.96 2678
4621.60 2602
4622.24 2624
4622.88 2666
4623.52 2620
4624.16 2711
4624.80 2915
4625.45 2866
4626.09 2670
4626.73 2687
4627.37 2645
4628.01 2673
4628.65 2623
4629.30 2752
4629.94 2673
4630.58 2562
4631.22 2611
4631.86 2829
4632.51 2789
4633.15 2741
4633.79 2915
4634.43 2790
4635.07 2640
4635.72 2818
4636.36 2836
4637.00 2774
4637.64 2918
4638.29 3027
4638.93 3038
4639.57 3144
4640.21 3168
4640.86 3080
4641.50 2944
4642.14 3220
4642.78 3091
4643.43 3016
4644.07 2916
4644.71 2791
4645.36 2805
4646.00 2850
4646.64 2790
4647.29 2948
4647.93 2921
4648.57 2948
4649.21 2949
4649.86 2827
4650.50 2921
4651.14 2828
4651.79 2824
4652.43 2845
4653.07 2955
4653.72 2969
4654.36 2851
4655.01 2802
4655.65 2947
4656.29 2796
4656.94 2724
4657.58 2664
4658.22 2564
4658.87 2550
4659.51 2371
4660.16 2316
4660.80 2180
4661.44 2342
4662.09 2267
4662.73 2479
4663.38 2417
4664.02 2361
4664.67 2409
4665.31 2504
4665.95 2600
4666.60 2449
4667.24 2504
4667.89 2331
4668.53 2440
4669.18 2410
4669.82 2459
4670.47 2538
4671.11 2480
4671.76 2405
4672.40 2455
4673.04 2499
4673.69 2591
4674.33 2510
4674.98 2435
4675.62 2387
4676.27 2457
4676.92 2517
4677.56 2406
4678.21 2359
4678.85 2496
4679.50 2456
4680.14 2520
4680.79 2475
4681.43 2572
4682.08 2668
4682.72 2563
4683.37 2610
4684.01 2781
4684.66 2647
4685.31 2692
4685.95 2660
4686.60 2534
4687.24 2577
4687.89 2550
4688.54 2381
4689.18 2272
4689.83 2264
4690.47 2377
4691.12 2543
4691.77 2537
4692.41 2524
4693.06 2530
4693.70 2527
4694.35 2410
4695.00 2649
4695.64 2677
4696.29 2501
4696.94 2622
4697.58 2733
4698.23 2803
4698.88 2888
4699.52 3018
4700.17 2940
4700.82 3012
4701.46 3024
4702.11 2886
4702.76 2757
4703.40 2711
4704.05 2603
4704.70 2462
4705.35 2626
4705.99 2588
4706.64 2497
4707.29 2467
4707.93 2490
4708.58 2325
4709.23 2532
4709.88 2585
4710.52 2609
4711.17 2777
4711.82 2717
4712.47 2657
4713.11 2825
4713.76 2518
4714.41 2538
4715.06 2444
4715.70 2410
4716.35 2444
4717.00 2533
4717.65 2469
4718.30 2568
4718.94 2552
4719.59 2907
4720.24 2782
4720.89 2708
4721.54 2810
4722.19 2785
4722.83 2810
4723.48 2931
4724.13 2883
4724.78 2981
4725.43 2805
4726.08 2844
4726.72 2892
4727.37 2810
4728.02 2853
4728.67 2804
4729.32 2772
4729.97 2738
4730.62 2684
4731.27 2752
4731.91 2470
4732.56 2560
4733.21 2543
4733.86 2442
4734.51 2480
4735.16 2449
4735.81 2665
4736.46 2536
4737.11 2584
4737.76 2673
4738.41 2728
4739.06 2765
4739.70 2805
4740.35 2950
4741.00 3116
4741.65 3087
4742.30 3237
4742.95 3124
4743.60 2924
4744.25 2916
4744.90 2988
4745.55 2810
4746.20 2794
4746.85 2851
4747.50 2813
4748.15 2897
4748.80 2836
4749.45 2796
4750.10 2720
4750.75 2914
4751.40 2808
4752.05 2742
4752.70 3000
4753.35 3153
4754.00 3211
4754.65 3088
4755.31 3005
4755.96 3083
4756.61 3218
4757.26 2954
4757.91 2960
4758.56 2835
4759.21 2739
4759.86 2716
4760.51 2828
4761.16 2907
4761.81 2987
4762.46 3159
4763.11 3204
4763.77 3282
4764.42 3369
4765.07 3562
4765.72 3439
4766.37 3514
4767.02 3563
4767.67 3316
4768.33 3043
4768.98 2993
4769.63 2763
4770.28 2725
4770.93 2691
4771.58 2439
4772.23 2441
4772.89 2450
4773.54 2484
4774.19 2349
4774.84 2351
4775.49 2315
4776.15 2221
4776.80 2215
4777.45 2362
4778.10 2271
4778.75 2132
4779.41 2207
4780.06 2501
4780.71 2531
4781.36 2591
4782.02 2605
4782.67 2589
4783.32 2499
4783.97 2389
4784.63 2437
4785.28 2315
4785.93 2259
4786.58 2377
4787.24 2424
4787.89 2431
4788.54 2510
4789.19 2414
4789.85 2251
4790.50 2310
4791.15 2387
4791.81 2304
4792.46 2479
4793.11 2421
4793.77 2388
4794.42 2434
4795.07 2453
4795.72 2468
4796.38 2459
4797.03 2478
4797.69 2570
4798.34 2589
4798.99 2540
4799.65 2434
4800.30 2367
4800.95 2441
4801.61 2496
4802.26 2585
4802.91 2631
4803.57 2563
4804.22 2413
4804.88 2447
4805.53 2327
4806.18 2437
4806.84 2439
4807.49 2400
4808.15 2489
4808.80 2442
4809.45 2359
4810.11 2512
4810.76 2447
4811.42 2408
4812.07 2213
4812.73 2351
4813.38 2553
4814.04 2499
4814.69 2506
4815.34 2380
4816.00 2480
4816.65 2640
4817.31 2682
4817.96 2705
4818.62 2633
4819.27 2777
4819.93 2809
4820.58 2880
4821.24 2913
4821.89 2877
4822.55 2674
4823.20 2862
4823.86 2849
4824.51 2774
4825.17 2799
4825.82 2775
4826.48 2899
4827.14 3039
4827.79 2951
4828.45 2863
4829.10 2869
4829.76 2799
4830.41 2651
4831.07 2843
4831.72 2748
4832.38 2687
4833.04 2971
4833.69 3165
4834.35 3160
4835.00 3219
4835.66 3312
4836.32 3627
4836.97 3725
4837.63 3748
4838.28 3745
4838.94 3703
4839.60 3760
4840.25 3942
4840.91 3837
4841.57 3731
4842.22 3834
4842.88 3293
4843.54 3430
4844.19 3553
4844.85 3326
4845.51 3268
4846.16 3435
4846.82 3283
4847.48 3369
4848.13 3557
4848.79 3692
4849.45 4126
4850.10 4249
4850.76 4558
4851.42 4522
4852.07 4393
4852.73 4810
4853.39 4747
4854.05 4448
4854.70 4191
4855.36 3932
4856.02 3904
4856.68 3832
4857.33 4031
4857.99 4029
4858.65 3876
4859.31 3886
4859.96 3909
4860.62 3849
4861.28 3964
4861.94 3749
4862.59 3710
4863.25 3540
4863.91 3764
4864.57 3710
4865.23 3738
4865.88 3887
4866.54 3606
4867.20 3908
4867.86 3824
4868.52 3764
4869.18 3832
4869.83 3737
4870.49 3688
4871.15 3667
4871.81 3500
4872.47 3498
4873.13 3477
4873.78 3425
4874.44 3316
4875.10 3409
4875.76 3404
4876.42 3184
4877.08 3370
4877.74 3401
4878.40 3284
4879.06 3285
4879.71 3294
4880.37 3123
4881.03 3221
4881.69 3217
4882.35 3180
4883.01 3102
4883.67 2902
4884.33 2996
4884.99 3151
4885.65 2926
4886.31 2842
4886.97 2932
4887.63 2863
4888.29 2799
4888.94 2922
4889.60 2825
4890.26 2816
4890.92 2854
4891.58 3101
4892.24 3070
4892.90 2995
4893.56 2999
4894.22 2918
4894.88 3051
4895.54 2904
4896.20 2629
4896.86 2780
4897.52 2817
4898.18 2740
4898.84 2676
4899.50 2706
4900.17 2784
4900.83 2668
4901.49 2735
4902.15 2658
4902.81 2540
4903.47 2581
4904.13 2585
4904.79 2567
4905.45 2583
4906.11 2630
4906.77 2523
4907.43 2478
4908.09 2631
4908.75 2772
4909.42 2577
4910.08 2580
4910.74 2538
4911.40 2554
4912.06 2554
4912.72 2482
4913.38 2567
4914.04 2611
4914.70 2495
4915.37 2572
4916.03 2613
4916.69 2350
4917.35 2291
4918.01 2342
4918.67 2400
4919.34 2414
4920.00 2228
4920.66 2245
4921.32 2303
4921.98 2344
4922.64 2161
4923.31 2193
4923.97 2037
4924.63 2360
4925.29 2269
4925.95 2135
4926.62 2128
4927.28 2238
4927.94 2271
4928.60 2189
4929.27 2177
4929.93 2279
4930.59 2404
4931.25 2231
4931.92 2168
4932.58 2237
4933.24 2361
4933.90 2222
4934.57 2301
4935.23 2205
4935.89 2305
4936.55 2259
4937.22 2256
4937.88 2226
4938.54 2338
4939.21 2337
4939.87 2311
4940.53 2272
4941.20 2226
4941.86 2365
4942.52 2313
4943.19 2154
4943.85 2401
4944.51 2319
4945.18 2285
4945.84 2222
4946.50 2196
4947.17 2157
4947.83 2296
4948.49 2208
4949.16 1990
4949.82 2119
4950.48 2105
4951.15 2171
4951.81 2053
4952.48 2200
4953.14 1993
4953.80 2035
4954.47 2096
4955.13 2251
4955.80 2189
4956.46 1966
4957.12 2058
4957.79 2017
4958.45 2099
4959.12 2191
4959.78 2172
4960.45 2185
4961.11 2285
4961.78 2277
4962.44 2365
4963.10 2229
4963.77 2244
4964.43 2358
4965.10 2386
4965.76 2564
4966.43 2349
4967.09 2436
4967.76 2228
4968.42 2293
4969.09 2291
4969.75 2207
4970.42 2150
4971.08 2228
4971.75 2309
4972.41 2140
4973.08 2203
4973.74 2169
4974.41 2253
4975.08 2179
4975.74 2289
4976.41 2353
4977.07 2154
4977.74 2275
4978.40 2359
4979.07 2256
4979.73 2266
4980.40 2294
4981.07 2256
4981.73 2289
4982.40 2298
4983.06 2163
4983.73 2383
4984.40 2572
4985.06 2346
4985.73 2363
4986.39 2498
4987.06 2607
4987.73 2882
4988.39 2767
4989.06 2812
4989.73 2957
4990.39 2989
4991.06 2937
4991.73 2936
4992.39 3093
4993.06 2956
4993.73 2937
4994.39 2746
4995.06 2665
4995.73 2586
4996.39 2525
4997.06 2397
4997.73 2411
4998.39 2175
4999.06 2150
4999.73 2051
5000.39 2026
5001.06 2146
5001.73 2103
5002.40 2020
5003.06 2118
5003.73 2064
5004.40 2070
5005.07 2132
5005.73 1904
5006.40 2020
5007.07 2020
5007.74 2032
5008.40 2036
5009.07 2189
5009.74 2265
5010.41 2088
5011.07 2165
5011.74 2269
5012.41 2095
5013.08 2244
5013.75 2268
5014.41 2202
5015.08 2167
5015.75 2044
5016.42 2153
5017.09 2240
5017.75 2387
5018.42 2448
5019.09 2308
5019.76 2307
5020.43 2406
5021.10 2520
5021.77 2517
5022.43 2565
5023.10 2754
5023.77 2884
5024.44 2988
5025.11 2881
5025.78 2953
5026.45 2808
5027.12 2759
5027.78 2776
5028.45 2595
5029.12 2591
5029.79 2536
5030.46 2473
5031.13 2282
5031.80 2309
5032.47 2194
5033.14 2181
5033.81 2047
5034.48 2111
5035.15 2163
5035.82 2204
5036.48 2202
5037.15 2189
5037.82 2137
5038.49 2124
5039.16 2110
5039.83 2108
5040.50 2202
5041.17 2229
5041.84 2258
5042.51 2324
5043.18 2441
5043.85 2385
5044.52 2409
5045.19 2335
5045.86 2511
5046.53 2599
5047.20 2496
5047.87 2559
5048.54 2619
5049.21 2443
5049.88 2324
5050.55 2311
5051.23 2159
5051.90 2090
5052.57 2130
5053.24 2213
5053.91 2230
5054.58 2167
5055.25 2300
5055.92 2240
5056.59 2147
5057.26 2118
5057.93 2162
5058.60 2073
5059.27 2135
5059.95 2195
5060.62 2222
5061.29 2073
5061.96 2083
5062.63 2217
5063.30 2296
5063.97 2231
5064.64 2160
5065.32 2044
5065.99 1936
5066.66 2123
5067.33 2158
5068.00 2168
5068.67 2050
5069.35 2101
5070.02 2092
5070.69 2022
5071.36 2117
5072.03 2065
5072.70 2075
5073.38 2011
5074.05 1985
5074.72 2123
5075.39 2071
5076.07 2173
5076.74 2127
5077.41 2032
5078.08 2042
5078.75 2059
5079.43 2048
5080.10 2090
5080.77 2143
5081.44 2135
5082.12 2107
5082.79 2354
5083.46 2200
5084.13 2181
5084.81 2300
5085.48 2248
5086.15 2204
5086.83 2183
5087.50 2193
5088.17 2094
5088.84 2132
5089.52 2323
5090.19 2480
5090.86 2510
5091.54 2566
5092.21 2357
5092.88 2569
5093.56 2539
5094.23 2342
5094.90 2197
5095.58 2324
5096.25 2259
5096.92 2219
5097.60 2272
5098.27 2179
5098.94 2298
5099.62 2253
5100.29 2143
5100.97 2183
5101.64 2189
5102.31 2205
5102.99 2212
5103.66 2135
5104.34 2143
5105.01 2381
5105.68 2257
5106.36 2303
5107.03 2400
5107.71 2229
5108.38 2344
5109.06 2165
5109.73 2144
5110.40 2145
5111.08 2101
5111.75 2263
5112.43 2111
5113.10 2047
5113.78 2061
5114.45 2096
5115.13 1997
5115.80 1992
5116.48 1987
5117.15 2188
5117.83 2129
5118.50 2097
5119.18 2006
5119.85 1925
5120.53 2135
5121.20 2234
5121.88 2177
5122.55 2287
5123.23 2282
5123.90 2105
5124.58 2125
5125.25 2150
5125.93 2063
5126.60 2150
5127.28 2181
5127.95 2190
5128.63 2105
5129.31 1995
5129.98 2105
5130.66 2104
5131.33 2199
5132.01 2333
5132.69 2078
5133.36 2075
5134.04 2062
5134.71 2038
5135.39 2068
5136.07 2059
5136.74 2067
5137.42 2136
5138.09 2054
5138.77 2010
5139.45 2070
5140.12 2033
5140.80 2078
5141.48 2113
5142.15 2110
5142.83 2191
5143.51 2061
5144.18 2049
5144.86 2056
5145.54 1853
5146.21 1940
5146.89 1987
5147.57 2020
5148.24 1970
5148.92 1881
5149.60 1805
5150.27 1971
5150.95 2008
5151.63 2099
5152.31 1935
5152.98 1972
5153.66 1962
5154.34 1924
5155.01 1927
5155.69 1891
5156.37 1909
5157.05 1796
5157.72 1921
5158.40 1904
5159.08 1966
5159.76 1920
5160.44 1975
5161.11 1962
5161.79 2010
5162.47 1901
5163.15 1836
5163.82 1899
5164.50 1839
5165.18 1827
5165.86 1829
5166.54 1908
5167.21 2004
5167.89 1929
5168.57 1948
5169.25 1951
5169.93 1913
5170.61 1889
5171.28 1896
5171.96 1932
5172.64 1821
5173.32 1905
5174.00 1773
5174.68 1892
5175.36 1774
5176.04 1845
5176.71 1915
5177.39 1909
5178.07 1897
5178.75 1963
5179.43 1817
5180.11 2002
5180.79 1933
5181.47 1989
5182.15 2045
5182.83 1853
5183.50 1969
5184.18 1824
5184.86 1894
5185.54 1892
5186.22 1977
5186.90 1887
5187.58 1898
5188.26 1874
5188.94 1731
5189.62 1788
5190.30 1765
5190.98 1838
5191.66 1849
5192.34 1876
5193.02 1865
5193.70 1864
5194.38 1830
5195.06 1806
5195.74 1829
5196.42 1866
5197.10 1902
5197.78 1799
5198.46 1720
5199.14 1795
5199.82 1876
5200.50 1947
5201.18 1885
5201.86 1851
5202.54 1859
5203.22 1843
5203.90 1941
5204.58 2060
5205.26 2034
5205.94 2005
5206.63 2010
5207.31 2004
5207.99 1983
5208.67 1821
5209.35 1891
5210.03 1888
5210.71 1947
5211.39 1969
5212.07 2067
5212.75 1983
5213.44 1986
5214.12 1969
5214.80 2035
5215.48 1986
5216.16 2034
5216.84 1990
5217.52 2058
5218.20 2149
5218.89 2086
5219.57 2044
5220.25 2043
5220.93 2108
5221.61 2035
5222.29 2085
5222.98 2067
5223.66 2011
5224.34 1980
5225.02 2102
5225.70 2054
5226.39 1854
5227.07 1960
5227.75 1976
5228.43 2013
5229.12 1984
5229.80 2033
5230.48 1880
5231.16 1923
5231.84 1979
5232.53 1957
5233.21 1962
5233.89 1868
5234.57 1848
5235.26 1786
5235.94 1781
5236.62 1977
5237.31 1920
5237.99 2018
5238.67 2062
5239.35 2117
5240.04 2180
5240.72 2133
5241.40 2085
5242.09 2220
5242.77 2249
5243.45 2213
5244.14 2000
5244.82 1951
5245.50 1884
5246.19 1899
5246.87 1908
5247.55 1808
5248.24 1934
5248.92 2101
5249.60 2099
5250.29 1987
5250.97 2038
5251.65 1992
5252.34 2154
5253.02 1993
5253.71 2001
5254.39 2037
5255.07 1940
5255.76 1865
5256.44 1941
5257.12 1977
5257.81 2034
5258.49 2094
5259.18 1986
5259.86 1942
5260.55 2093
5261.23 1978
5261.91 1971
5262.60 1972
5263.28 2102
5263.97 2121
5264.65 2066
5265.34 1979
5266.02 2075
5266.71 1932
5267.39 1918
5268.08 2015
5268.76 2053
5269.45 2075
5270.13 2014
5270.82 1845
5271.50 2013
5272.19 1918
5272.87 2037
5273.56 1932
5274.24 2117
5274.93 2006
5275.61 1873
5276.30 1975
5276.98 2099
5277.67 2219
5278.35 2214
5279.04 1983
5279.72 2046
5280.41 2247
5281.09 2184
5281.78 2197
5282.47 2334
5283.15 2381
5283.84 2510
5284.52 2408
5285.21 2194
5285.90 2026
5286.58 2070
5287.27 2137
5287.95 2057
5288.64 2043
5289.33 1996
5290.01 2222
5290.70 2040
5291.38 2024
5292.07 1979
5292.76 1941
5293.44 2074
5294.13 2082
5294.82 1996
5295.50 1888
5296.19 1930
5296.88 2086
5297.56 2149
5298.25 2191
5298.94 1995
5299.62 2130
5300.31 2226
5301.00 2145
5301.68 2257
5302.37 2402
5303.06 2599
5303.75 2520
5304.43 2538
5305.12 2360
5305.81 2266
5306.49 2324
5307.18 2334
5307.87 2352
5308.56 2268
5309.24 2276
5309.93 2219
5310.62 2234
5311.31 2325
5311.99 2186
5312.68 2234
5313.37 2221
5314.06 2339
5314.74 2324
5315.43 2137
5316.12 2175
5316.81 2235
5317.50 2208
5318.18 2268
5318.87 2366
5319.56 2211
5320.25 2413
5320.94 2641
5321.63 2434
5322.31 2598
5323.00 2642
5323.69 2619
5324.38 2541
5325.07 2523
5325.76 2315
5326.44 2334
5327.13 2357
5327.82 2532
5328.51 2521
5329.20 2717
5329.89 2778
5330.58 2835
5331.27 3072
5331.95 3122
5332.64 3244
5333.33 3299
5334.02 3319
5334.71 3270
5335.40 3218
5336.09 3208
5336.78 2973
5337.47 2909
5338.16 2777
5338.85 2748
5339.54 2741
5340.22 2813
5340.91 2697
5341.60 2550
5342.29 2679
5342.98 2730
5343.67 2751
5344.36 2811
5345.05 2768
5345.74 2665
5346.43 2889
5347.12 3153
5347.81 3469
5348.50 3732
5349.19 4230
5349.88 4839
5350.57 5411
5351.26 5821
5351.95 6264
5352.64 6864
5353.33 7117
5354.02 7007
5354.71 6729
5355.40 5822
5356.09 5270
5356.79 4842
5357.48 4127
5358.17 3814
5358.86 3262
5359.55 3086
5360.24 2782
5360.93 2643
5361.62 2613
5362.31 2623
5363.00 2622
5363.69 2651
5364.38 2538
5365.07 2560
5365.77 2523
5366.46 2590
5367.15 2623
5367.84 2581
5368.53 2507
5369.22 2532
5369.91 2532
5370.60 2538
5371.30 2486
5371.99 2403
5372.68 2426
5373.37 2351
5374.06 2320
5374.75 2353
5375.45 2347
5376.14 2420
5376.83 2560
5377.52 2618
5378.21 2617
5378.91 2717
5379.60 2692
5380.29 2962
5380.98 3142
5381.67 3193
5382.37 3278
5383.06 3404
5383.75 3263
5384.44 3229
5385.13 3141
5385.83 3258
5386.52 2960
5387.21 2725
5387.90 2722
5388.60 2882
5389.29 2955
5389.98 2785
5390.68 2754
5391.37 2825
5392.06 2848
5392.75 2749
5393.45 2765
5394.14 2723
5394.83 2738
5395.53 2710
5396.22 2516
5396.91 2490
5397.60 2439
5398.30 2467
5398.99 2429
5399.68 2307
5400.38 2291
5401.07 2289
5401.76 2290
5402.46 2236
5403.15 2081
5403.85 2156
5404.54 2238
5405.23 2149
5405.93 2216
5406.62 2404
5407.31 2404
5408.01 2332
5408.70 2213
5409.40 2360
5410.09 2223
5410.78 2131
5411.48 2209
5412.17 2368
5412.87 2300
5413.56 2194
5414.25 2129
5414.95 2197
5415.64 2133
5416.34 1991
5417.03 2108
5417.73 2220
5418.42 2222
5419.11 2174
5419.81 2281
5420.50 2273
5421.20 2226
5421.89 2205
5422.59 2183
5423.28 2221
5423.98 2366
5424.67 2306
5425.37 2305
5426.06 2305
5426.76 2444
5427.45 2273
5428.15 2265
5428.84 2320
5429.54 2237
5430.23 2140
5430.93 2136
5431.62 2198
5432.32 2217
5433.01 2197
5433.71 2140
5434.41 2236
5435.10 2116
5435.80 2188
5436.49 2299
5437.19 2178
5437.88 2119
5438.58 2193
5439.28 2203
5439.97 2183
5440.67 2224
5441.36 2304
5442.06 2325
5442.76 2186
5443.45 2189
5444.15 2247
5444.84 2219
5445.54 2230
5446.24 2302
5446.93 2501
5447.63 2630
5448.33 2653
5449.02 2724
5449.72 2773
5450.42 2651
5451.11 2772
5451.81 2667
5452.51 2426
5453.20 2432
5453.90 2438
5454.60 2482
5455.29 2279
5455.99 2355
5456.69 2189
5457.38 2171
5458.08 2198
5458.78 2251
5459.47 2176
5460.17 2291
5460.87 2300
5461.57 2409
5462.26 2350
5462.96 2343
5463.66 2512
5464.36 2410
5465.05 2426
5465.75 2547
5466.45 2475
5467.15 2525
5467.84 2457
5468.54 2427
5469.24 2516
5469.94 2441
5470.63 2513
5471.33 2435
5472.03 2363
5472.73 2254
5473.43 2246
5474.12 2312
5474.82 2331
5475.52 2351
5476.22 2411
5476.92 2381
5477.62 2502
5478.31 2505
5479.01 2590
5479.71 2685
5480.41 2976
5481.11 3083
5481.81 3139
5482.50 3241
5483.20 3355
5483.90 3079
5484.60 3040
5485.30 2777
5486.00 2673
5486.70 2761
5487.40 2717
5488.09 2718
5488.79 2707
5489.49 2567
5490.19 2676
5490.89 2557
5491.59 2705
5492.29 2672
5492.99 2722
5493.69 2835
5494.39 2732
5495.09 2929
5495.79 2758
5496.49 2934
5497.19 3042
5497.88 3041
5498.58 3081
5499.28 3101
5499.98 3357
5500.68 3799
5501.38 3894
5502.08 4160
5502.78 4608
5503.48 4739
5504.18 4407
5504.88 4130
5505.58 3669
5506.28 3479
5506.98 3347
5507.68 3343
5508.38 3237
5509.08 3039
5509.78 2832
5510.48 2825
5511.19 2733
5511.89 2725
5512.59 2672
5513.29 2549
5513.99 2582
5514.69 2641
5515.39 2780
5516.09 2860
5516.79 2887
5517.49 2726
5518.19 2733
5518.89 2719
5519.59 2791
5520.29 2741
5521.00 2791
5521.70 2876
5522.40 2816
5523.10 2523
5523.80 2696
5524.50 2686
5525.20 2829
5525.90 2599
5526.61 2528
5527.31 2485
5528.01 2451
5528.71 2526
5529.41 2377
5530.11 2242
5530.82 2232
5531.52 2293
5532.22 2283
5532.92 2369
5533.62 2387
5534.32 2260
5535.03 2279
5535.73 2348
5536.43 2158
5537.13 2301
5537.83 2379
5538.54 2403
5539.24 2312
5539.94 2214
5540.64 2180
5541.35 2147
5542.05 2183
5542.75 2380
5543.45 2383
5544.16 2511
5544.86 2475
5545.56 2417
5546.26 2373
5546.97 2601
5547.67 2802
5548.37 2749
5549.07 2740
5549.78 2648
5550.48 2635
5551.18 2533
5551.89 2488
5552.59 2496
5553.29 2368
5554.00 2212
5554.70 2085
5555.40 2191
5556.11 2202
5556.81 2104
5557.51 2071
5558.22 2050
5558.92 2076
5559.62 2129
5560.33 2059
5561.03 2094
5561.73 2140
5562.44 2170
5563.14 2123
5563.84 2153
5564.55 2164
5565.25 2278
5565.96 2131
5566.66 2040
5567.36 2195
5568.07 2236
5568.77 2263
5569.48 2165
5570.18 2257
5570.88 2175
5571.59 2208
5572.29 2229
5573.00 2405
5573.70 2325
5574.41 2341
5575.11 2239
5575.81 2269
5576.52 2373
5577.22 2231
5577.93 2120
5578.63 2210
5579.34 2292
5580.04 2190
5580.75 2171
5581.45 2217
5582.16 2200
5582.86 2159
5583.57 2108
5584.27 2206
5584.98 2151
5585.68 2082
5586.39 1888
5587.09 2075
5587.80 2116
5588.50 2150
5589.21 2134
5589.91 2112
5590.62 2105
5591.33 2170
5592.03 1959
5592.74 1930
5593.44 2021
5594.15 2150
5594.85 2036
5595.56 2016
5596.27 2126
5596.97 1889
5597.68 1924
5598.38 1926
5599.09 1953
5599.80 2006
5600.50 1950
5601.21 2006
5601.91 1899
5602.62 1858
5603.33 1954
5604.03 1819
5604.74 1813
5605.45 1737
5606.15 1797
5606.86 1817
5607.56 1902
5608.27 1817
5608.98 1920
5609.68 1961
5610.39 1910
5611.10 1941
5611.80 1968
5612.51 1967
5613.22 1880
5613.93 1985
5614.63 1998
5615.34 1942
5616.05 1898
5616.75 1980
5617.46 2014
5618.17 1983
5618.88 1979
5619.58 2021
5620.29 1841
5621.00 1977
5621.70 2019
5622.41 2020
5623.12 1968
5623.83 2040
5624.53 1948
5625.24 1864
5625.95 1854
5626.66 1857
5627.37 1813
5628.07 1877
5628.78 1852
5629.49 2031
5630.20 2056
5630.91 2136
5631.61 2032
5632.32 1997
5633.03 1975
5633.74 1979
5634.45 1952
5635.15 2036
5635.86 2139
5636.57 2145
5637.28 2025
5637.99 1953
5638.70 1955
5639.40 2123
5640.11 2042
5640.82 1985
5641.53 2069
5642.24 2051
5642.95 2137
5643.66 2094
5644.37 2057
5645.07 2038
5645.78 2060
5646.49 2058
5647.20 1971
5647.91 2039
5648.62 1983
5649.33 2023
5650.04 2026
5650.75 1980
5651.46 2095
5652.17 2006
5652.88 2051
5653.59 2051
5654.29 1996
5655.00 2106
5655.71 2097
5656.42 2078
5657.13 2319
5657.84 2191
5658.55 2200
5659.26 2303
5659.97 2214
5660.68 2289
5661.39 2273
5662.10 2229
5662.81 2166
5663.52 2114
5664.23 2036
5664.94 2067
5665.65 1986
5666.36 2000
5667.07 2016
5667.78 2106
5668.49 2107
5669.20 2138
5669.91 2159
5670.62 2205
5671.34 2267
5672.05 2347
5672.76 2292
5673.47 2197
5674.18 2243
5674.89 2293
5675.60 2184
5676.31 2193
5677.02 2084
5677.73 2106
5678.44 2086
5679.15 2071
5679.87 1944
5680.58 2011
5681.29 1943
5682.00 2000
5682.71 1980
5683.42 1959
5684.13 1927
5684.84 2024
5685.56 1938
5686.27 1940
5686.98 2086
5687.69 2130
5688.40 2073
5689.11 2078
5689.83 2191
5690.54 2174
5691.25 2165
5691.96 2329
5692.67 2199
5693.38 2284
5694.10 2178
5694.81 2132
5695.52 2141
5696.23 2193
5696.94 2037
5697.66 1943
5698.37 2010
5699.08 2044
5699.79 2034
5700.51 2021
5701.22 2020
5701.93 2031
5702.64 2130
5703.36 2091
5704.07 2139
5704.78 2030
5705.49 2034
5706.21 2063
5706.92 2011
5707.63 1970
5708.35 1980
5709.06 2044
5709.77 2078
5710.48 2086
5711.20 1978
5711.91 1830
5712.62 2047
5713.34 2001
5714.05 1916
5714.76 1941
5715.48 1982
5716.19 2123
5716.90 2128
5717.62 2082
5718.33 2053
5719.04 2149
5719.76 2006
5720.47 1979
5721.18 2041
5721.90 2085
5722.61 2140
5723.33 2101
5724.04 2088
5724.75 2276
5725.47 2296
5726.18 2352
5726.90 2379
5727.61 2644
5728.32 2744
5729.04 2899
5729.75 3068
5730.47 3047
5731.18 2907
5731.90 2681
5732.61 2711
5733.32 2584
5734.04 2484
5734.75 2411
5735.47 2477
5736.18 2256
5736.90 2327
5737.61 2313
5738.33 2459
5739.04 2280
5739.76 2322
5740.47 2147
5741.19 2245
5741.90 2356
5742.62 2454
5743.33 2570
5744.05 2493
5744.76 2470
5745.48 2493
5746.19 2366
5746.91 2314
5747.62 2322
5748.34 2475
5749.05 2525
5749.77 2671
5750.48 2850
5751.20 2774
5751.91 2687
5752.63 2926
5753.35 3094
5754.06 3534
5754.78 3955
5755.49 4359
5756.21 4391
5756.93 4475
5757.64 4493
5758.36 4181
5759.07 3879
5759.79 3869
5760.51 3592
5761.22 3205
5761.94 3071
5762.65 3081
5763.37 2886
5764.09 2977
5764.80 3094
5765.52 3146
5766.24 3289
5766.95 3422
5767.67 3257
5768.39 3221
5769.10 3225
5769.82 3211
5770.54 3119
5771.25 2995
5771.97 2823
5772.69 2756
5773.40 2720
5774.12 2552
5774.84 2367
5775.55 2674
5776.27 2642
5776.99 2739
5777.71 2782
5778.42 2707
5779.14 2923
5779.86 2844
5780.57 2993
5781.29 2922
5782.01 2969
5782.73 3018
5783.44 3171
5784.16 2988
5784.88 3128
5785.60 3219
5786.32 3102
5787.03 3044
5787.75 3211
5788.47 3223
5789.19 3307
5789.90 3285
5790.62 3439
5791.34 3590
5792.06 3517
5792.78 3537
5793.50 3688
5794.21 3712
5794.93 3756
5795.65 3904
5796.37 3945
5797.09 4038
5797.81 4368
5798.52 4561
5799.24 5203
5799.96 6060
5800.68 6765
5801.40 7470
5802.12 7695
5802.84 7946
5803.55 7974
5804.27 7677
5804.99 7023
5805.71 6316
5806.43 5348
5807.15 4755
5807.87 4589
5808.59 4535
5809.31 4208
5810.03 4464
5810.74 4333
5811.46 4412
5812.18 4401
5812.90 4478
5813.62 4501
5814.34 4650
5815.06 4711
5815.78 5278
5816.50 5779
5817.22 6291
5817.94 6803
5818.66 7254
5819.38 7268
5820.10 7450
5820.82 7290
5821.54 6794
5822.26 6091
5822.98 5499
5823.70 5115
5824.42 4662
5825.14 4259
5825.86 4318
5826.58 4090
5827.30 4076
5828.02 3739
5828.74 3820
5829.46 3905
5830.18 3824
5830.90 3827
5831.62 3866
5832.34 4076
5833.06 3836
5833.78 3973
5834.50 3912
5835.23 3758
5835.95 3860
5836.67 3732
5837.39 3479
5838.11 3570
5838.83 3356
5839.55 3546
5840.27 3544
5840.99 3493
5841.71 3385
5842.44 3254
5843.16 3226
5843.88 3212
5844.60 3149
5845.32 3090
5846.04 2983
5846.76 2799
5847.49 2975
5848.21 2793
5848.93 2878
5849.65 2819
5850.37 2891
5851.09 2753
5851.82 2703
5852.54 2737
5853.26 2815
5853.98 2663
5854.70 2696
5855.43 2824
5856.15 2878
5856.87 2745
5857.59 2752
5858.31 2659
5859.04 2626
5859.76 2591
5860.48 2712
5861.20 2593
5861.93 2696
5862.65 2484
5863.37 2580
5864.09 2611
5864.82 2508
5865.54 2640
5866.26 2480
5866.98 2517
5867.71 2436
5868.43 2494
5869.15 2427
5869.87 2561
5870.60 2574
5871.32 2376
5872.04 2430
5872.77 2525
5873.49 2531
5874.21 2586
5874.94 2498
5875.66 2635
5876.38 2603
5877.11 2482
5877.83 2474
5878.55 2539
5879.28 2429
5880.00 2386
5880.72 2313
5881.45 2537
5882.17 2408
5882.89 2339
5883.62 2304
5884.34 2452
5885.07 2423
5885.79 2385
5886.51 2505
5887.24 2721
5887.96 2395
5888.69 2356
5889.41 2419
5890.13 2389
5890.86 2412
5891.58 2474
5892.31 2457
5893.03 2437
5893.76 2318
5894.48 2286
5895.20 2267
5895.93 2405
5896.65 2341
5897.38 2257
5898.10 2278
5898.83 2315
5899.55 2338
5900.28 2269
5901.00 2342
5901.73 2368
5902.45 2278
5903.18 2403
5903.90 2462
5904.63 2273
5905.35 2271
5906.08 2386
5906.80 2308
5907.53 2385
5908.25 2275
5908.98 2291
5909.70 2521
5910.43 2512
5911.15 2389
5911.88 2357
5912.60 2329
5913.33 2469
5914.06 2374
5914.78 2399
5915.51 2341
5916.23 2371
5916.96 2478
5917.68 2433
5918.41 2376
5919.14 2440
5919.86 2377
5920.59 2424
5921.31 2472
5922.04 2538
5922.77 2480
5923.49 2434
5924.22 2456
5924.95 2571
5925.67 2463
5926.40 2563
5927.12 2621
5927.85 2422
5928.58 2434
5929.30 2598
5930.03 2585
5930.76 2585
5931.48 2672
5932.21 2612
5932.94 2610
5933.66 2665
5934.39 2697
5935.12 2793
5935.85 2769
5936.57 2732
5937.30 2726
5938.03 2897
5938.75 2866
5939.48 2911
5940.21 2939
5940.94 2842
5941.66 2924
5942.39 3160
5943.12 2796
5943.85 2973
5944.57 2967
5945.30 2948
5946.03 2927
5946.76 2871
5947.48 2951
5948.21 3074
5948.94 3191
5949.67 3090
5950.39 3400
5951.12 3421
5951.85 3507
5952.58 3587
5953.31 3735
5954.03 3863
5954.76 3653
5955.49 3577
5956.22 3794
5956.95 3752
5957.68 3683
5958.40 3726
5959.13 3787
5959.86 3625
5960.59 3553
5961.32 3549
5962.05 3707
5962.77 3814
5963.50 3784
5964.23 3726
5964.96 4043
5965.69 4358
5966.42 4742
5967.15 5068
5967.88 5460
5968.61 5699
5969.33 5584
5970.06 5897
5970.79 5927
5971.52 5705
5972.25 5310
5972.98 4825
5973.71 4828
5974.44 4575
5975.17 4500
5975.90 4511
5976.63 4485
5977.36 4231
5978.09 4338
5978.82 4425
5979.54 4424
5980.27 4495
5981.00 4598
5981.73 4638
5982.46 4659
5983.19 4777
5983.92 5016
5984.65 4931
5985.38 5034
5986.11 5145
5986.84 4934
5987.57 5152
5988.30 5256
5989.03 5141
5989.76 5144
5990.49 4817
5991.23 5016
5991.96 4977
5992.69 5054
5993.42 5157
5994.15 4935
5994.88 4935
5995.61 5172
5996.34 5286
5997.07 5313
5997.80 5281
5998.53 5264
5999.26 5536
5999.99 5451
6000.72 5396
6001.45 5374
6002.19 5323
6002.92 5286
6003.65 5033
6004.38 5159
6005.11 5183
6005.84 5204
6006.57 5179
6007.30 5385
6008.04 5471
6008.77 5976
6009.50 6378
6010.23 7103
6010.96 8154
6011.69 9123
6012.42 9962
6013.16 10798
6013.89 11592
6014.62 12273
6015.35 12662
6016.08 12169
6016.82 11907
6017.55 11085
6018.28 10226
6019.01 9399
6019.74 8007
6020.48 7069
6021.21 6521
6021.94 5583
6022.67 5073
6023.40 4749
6024.14 4552
6024.87 4343
6025.60 4186
6026.33 4022
6027.07 4001
6027.80 3904
6028.53 3954
6029.27 4026
6030.00 3780
6030.73 3708
6031.46 3817
6032.20 3682
6032.93 3601
6033.66 3582
6034.40 3609
6035.13 3395
6035.86 3351
6036.59 3506
6037.33 3562
6038.06 3635
6038.79 3488
6039.53 3653
6040.26 3732
6040.99 3829
6041.73 3750
6042.46 3896
6043.19 3952
6043.93 4185
6044.66 3868
6045.40 3941
6046.13 4092
6046.86 4169
6047.60 4329
6048.33 4380
6049.06 4339
6049.80 4430
6050.53 4383
6051.27 4445
6052.00 4653
6052.73 4814
6053.47 4915
6054.20 4823
6054.94 4883
6055.67 4936
6056.41 4817
6057.14 4709
6057.87 4617
6058.61 4463
6059.34 4268
6060.08 4121
6060.81 3937
6061.55 3877
6062.28 4015
6063.02 4099
6063.75 4050
6064.49 3991
6065.22 4007
6065.96 3758
6066.69 3603
6067.43 3802
6068.16 3803
6068.90 3746
6069.63 3723
6070.37 3755
6071.10 3656
6071.84 3695
6072.57 3628
6073.31 3675
6074.04 3736
6074.78 3514
6075.51 3484
6076.25 3476
6076.98 3352
6077.72 3259
6078.46 3327
6079.19 3433
6079.93 3257
6080.66 3186
6081.40 3300
6082.13 3436
6082.87 3181
6083.61 3215
6084.34 3156
6085.08 3109
6085.81 3191
6086.55 3190
6087.29 3194
6088.02 3029
6088.76 3009
6089.50 3143
6090.23 3153
6090.97 3167
6091.71 3189
6092.44 3045
6093.18 3138
6093.92 3190
6094.65 3048
6095.39 3027
6096.13 2965
6096.86 3162
6097.60 3013
6098.34 2986
6099.07 2935
6099.81 2967
6100.55 3084
6101.28 2999
6102.02 2859
6102.76 2897
6103.49 2964
6104.23 2834
6104.97 2888
6105.71 2855
6106.44 2885
6107.18 2780
6107.92 2808
6108.66 2846
6109.39 2886
6110.13 3071
6110.87 3001
6111.61 2791
6112.34 2865
6113.08 2809
6113.82 2941
6114.56 2967
6115.30 2758
6116.03 2718
6116.77 2855
6117.51 2807
6118.25 2788
6118.99 2850
6119.72 2970
6120.46 3112
6121.20 3080
6121.94 3165
6122.68 3228
6123.42 3235
6124.15 3104
6124.89 3268
6125.63 3352
6126.37 3264
6127.11 2988
6127.85 3053
6128.59 3383
6129.32 3133
6130.06 2959
6130.80 2995
6131.54 3073
6132.28 3136
6133.02 3170
6133.76 3069
6134.50 3183
6135.24 3274
6135.97 3105
6136.71 3079
6137.45 3122
6138.19 3269
6138.93 3113
6139.67 3207
6140.41 3220
6141.15 3094
6141.89 3082
6142.63 3179
6143.37 3249
6144.11 3063
6144.85 3136
6145.59 3161
6146.33 3106
6147.07 3168
6147.81 3176
6148.55 3110
6149.29 3042
6150.03 3150
6150.77 3300
6151.51 3385
6152.25 3445
6152.99 3511
6153.73 3593
6154.47 3601
6155.21 3502
6155.95 3589
6156.69 3506
6157.43 3445
6158.17 3394
6158.91 3502
6159.65 3682
6160.39 3536
6161.13 3455
6161.87 3669
6162.61 3962
6163.35 3880
6164.10 4041
6164.84 4179
6165.58 4201
6166.32 4480
6167.06 4631
6167.80 4995
6168.54 5309
6169.28 5301
6170.02 5319
6170.76 5396
6171.51 5282
6172.25 4993
6172.99 4959
6173.73 4770
6174.47 4709
6175.21 4721
6175.95 4584
6176.70 4730
6177.44 4402
6178.18 4328
6178.92 4330
6179.66 4487
6180.41 4442
6181.15 4427
6181.89 4636
6182.63 4773
6183.37 4703
6184.11 4715
6184.86 4753
6185.60 4620
6186.34 4673
6187.08 4829
6187.83 4785
6188.57 4739
6189.31 4925
6190.05 5049
6190.80 4980
6191.54 4827
6192.28 5157
6193.02 5441
6193.77 5611
6194.51 5635
6195.25 5590
6195.99 5932
6196.74 6295
6197.48 6086
6198.22 6097
6198.97 6145
6199.71 6081
6200.45 6041
6201.19 5905
6201.94 5934
6202.68 5884
6203.42 6075
6204.17 6386
6204.91 6784
6205.65 7628
6206.40 8933
6207.14 10744
6207.88 13184
6208.63 15730
6209.37 18372
6210.11 21212
6210.86 22705
6211.60 23310
6212.35 23391
6213.09 22481
6213.83 20927
6214.58 19109
6215.32 16560
6216.06 14255
6216.81 11943
6217.55 10010
6218.30 8404
6219.04 7125
6219.79 6292
6220.53 5903
6221.27 5628
6222.02 5294
6222.76 5184
6223.51 5443
6224.25 5443
6225.00 5470
6225.74 5363
6226.49 5704
6227.23 5694
6227.97 5410
6228.72 5291
6229.46 4819
6230.21 4655
6230.95 4433
6231.70 4166
6232.44 3975
6233.19 3785
6233.93 3895
6234.68 3759
6235.42 3719
6236.17 3805
6236.91 3744
6237.66 3835
6238.40 3824
6239.15 3900
6239.90 3956
6240.64 3952
6241.39 4041
6242.13 4107
6242.88 3993
6243.62 4046
6244.37 4266
6245.11 4249
6245.86 4475
6246.61 4805
6247.35 4971
6248.10 5257
6248.84 5384
6249.59 5652
6250.34 5715
6251.08 5720
6251.83 5430
6252.57 5378
6253.32 5196
6254.07 4979
6254.81 4731
6255.56 4611
6256.30 4441
6257.05 4299
6257.80 4249
6258.54 4286
6259.29 4200
6260.04 4188
6260.78 4062
6261.53 4176
6262.28 4307
6263.02 4437
6263.77 4498
6264.52 4378
6265.26 4491
6266.01 4732
6266.76 4662
6267.51 4564
6268.25 4487
6269.00 4460
6269.75 4308
6270.49 4293
6271.24 4115
6271.99 3964
6272.74 4069
6273.48 4139
6274.23 4053
6274.98 4114
6275.73 4345
6276.47 4215
6277.22 4384
6277.97 4576
6278.72 4551
6279.46 4505
6280.21 4481
6280.96 4525
6281.71 4413
6282.46 4218
6283.20 4127
6283.95 4086
6284.70 3913
6285.45 3864
6286.20 4078
6286.94 3877
6287.69 3743
6288.44 3588
6289.19 3646
6289.94 3529
6290.69 3535
6291.43 3453
6292.18 3407
6292.93 3287
6293.68 3358
6294.43 3320
6295.18 3372
6295.93 3405
6296.68 3192
6297.42 3238
6298.17 3205
6298.92 3240
6299.67 3256
6300.42 3046
6301.17 3210
6301.92 3264
6302.67 3365
6303.42 3350
6304.17 3420
6304.91 3653
6305.66 3769
6306.41 3676
6307.16 3578
6307.91 3526
6308.66 3490
6309.41 3372
6310.16 3199
6310.91 3286
6311.66 3287
6312.41 3322
6313.16 3309
6313.91 3357
6314.66 3509
6315.41 3534
6316.16 3391
6316.91 3484
6317.66 3550
6318.41 3464
6319.16 3358
6319.91 3424
6320.66 3333
6321.41 3155
6322.16 3210
6322.91 3269
6323.66 3026
6324.41 2964
6325.16 3026
6325.91 3050
6326.66 2873
6327.41 2738
6328.16 2867
6328.91 2851
6329.67 2706
6330.42 2628
6331.17 2798
6331.92 2800
6332.67 2771
6333.42 2825
6334.17 2850
6334.92 2718
6335.67 2634
6336.42 2559
6337.18 2651
6337.93 2713
6338.68 2667
6339.43 2704
6340.18 2640
6340.93 2590
6341.68 2509
6342.44 2711
6343.19 2905
6343.94 2833
6344.69 2953
6345.44 2962
6346.19 2878
6346.95 2778
6347.70 2765
6348.45 2778
6349.20 2877
6349.95 2586
6350.70 2626
6351.46 2724
6352.21 2832
6352.96 2832
6353.71 2880
6354.47 3100
6355.22 3077
6355.97 2948
6356.72 3122
6357.47 3059
6358.23 3120
6358.98 2974
6359.73 2897
6360.48 2825
6361.24 2930
6361.99 2761
6362.74 2721
6363.50 2699
6364.25 2548
6365.00 2630
6365.75 2626
6366.51 2633
6367.26 2585
6368.01 2621
6368.77 2574
6369.52 2704
6370.27 2630
6371.03 2613
6371.78 2564
6372.53 2562
6373.29 2655
6374.04 2461
6374.79 2587
6375.55 2492
6376.30 2387
6377.05 2469
6377.81 2479
6378.56 2604
6379.31 2637
6380.07 2722
6380.82 2855
6381.57 2773
6382.33 2753
6383.08 2785
6383.84 2746
6384.59 2699
6385.34 2673
6386.10 2624
6386.85 2614
6387.61 2466
6388.36 2566
6389.12 2527
6389.87 2486
6390.62 2714
6391.38 2926
6392.13 2887
6392.89 2850
6393.64 2748
6394.40 2791
6395.15 2728
6395.91 2578
6396.66 2532
6397.42 2602
6398.17 2352
6398.92 2237
6399.68 2286
6400.43 2343
6401.19 2424
6401.94 2275
6402.70 2222
6403.45 2331
6404.21 2177
6404.97 2223
6405.72 2261
6406.48 2325
6407.23 2280
6407.99 2312
6408.74 2255
6409.50 2255
6410.25 2443
6411.01 2464
6411.76 2435
6412.52 2562
6413.28 2416
6414.03 2445
6414.79 2411
6415.54 2306
6416.30 2380
6417.05 2345
6417.81 2176
6418.57 2336
6419.32 2414
6420.08 2343
6420.83 2457
6421.59 2332
6422.35 2320
6423.10 2383
6423.86 2479
6424.62 2551
6425.37 2434
6426.13 2298
6426.89 2352
6427.64 2372
6428.40 2440
6429.16 2476
6429.91 2336
6430.67 2366
6431.43 2427
6432.18 2302
6432.94 2369
6433.70 2463
6434.45 2523
6435.21 2481
6435.97 2509
6436.72 2485
6437.48 2442
6438.24 2413
6439.00 2447
6439.75 2486
6440.51 2519
6441.27 2442
6442.02 2541
6442.78 2616
6443.54 2424
6444.30 2543
6445.05 2358
6445.81 2472
6446.57 2368
6447.33 2407
6448.09 2440
6448.84 2463
6449.60 2381
6450.36 2467
6451.12 2467
6451.87 2584
6452.63 2467
6453.39 2400
6454.15 2489
6454.91 2425
6455.67 2415
6456.42 2438
6457.18 2514
6457.94 2728
6458.70 2557
6459.46 2576
6460.22 2618
6460.97 2681
6461.73 2573
6462.49 2628
6463.25 2639
6464.01 2650
6464.77 2664
6465.53 2713
6466.28 2802
6467.04 2819
6467.80 2821
6468.56 2720
6469.32 2783
6470.08 2792
6470.84 2754
6471.60 2764
6472.36 2986
6473.12 3042
6473.88 2887
6474.63 2902
6475.39 2966
6476.15 2961
6476.91 2913
6477.67 3034
6478.43 2987
6479.19 3075
6479.95 3132
6480.71 2986
6481.47 3249
6482.23 3373
6482.99 3318
6483.75 3312
6484.51 3387
6485.27 3450
6486.03 3388
6486.79 3525
6487.55 3510
6488.31 3714
6489.07 3605
6489.83 3828
6490.59 3934
6491.35 3669
6492.11 3852
6492.87 3905
6493.63 3900
6494.39 3989
6495.15 3946
6495.91 4270
6496.67 4115
6497.43 4132
6498.20 4349
6498.96 4433
6499.72 4357
6500.48 4232
6501.24 4360
6502.00 4250
6502.76 4223
6503.52 4321
6504.28 4431
6505.04 4449
6505.80 4428
6506.57 4289
6507.33 4627
6508.09 4477
6508.85 4705
6509.61 4680
6510.37 4733
6511.13 4837
6511.90 4917
6512.66 4945
6513.42 4978
6514.18 5143
6514.94 5048
6515.70 4885
6516.47 5000
6517.23 5027
6517.99 5097
6518.75 5185
6519.51 5433
6520.28 5870
6521.04 6415
6521.80 6955
6522.56 7803
6523.32 9124
6524.09 9515
6524.85 10215
6525.61 10855
6526.37 11073
6527.13 10778
6527.90 10624
6528.66 10590
6529.42 10529
6530.18 10040
6530.95 9764
6531.71 9124
6532.47 8677
6533.24 8652
6534.00 8662
6534.76 8638
6535.52 9059
6536.29 10032
6537.05 11346
6537.81 12354
6538.58 13194
6539.34 13231
6540.10 12873
6540.87 12176
6541.63 11101
6542.39 9672
6543.16 8361
6543.92 7217
6544.68 6340
6545.45 5530
6546.21 5108
6546.97 4755
6547.74 4774
6548.50 4537
6549.26 4432
6550.03 4423
6550.79 4298
6551.55 4192
6552.32 4191
6553.08 4162
6553.85 4210
6554.61 4402
6555.37 4399
6556.14 4186
6556.90 4388
6557.67 4151
6558.43 4252
6559.20 4208
6559.96 4366
6560.72 4404
6561.49 4633
6562.25 4870
6563.02 4940
6563.78 5012
6564.55 5109
6565.31 5169
6566.08 5023
6566.84 5041
6567.61 5237
6568.37 5158
6569.13 5203
6569.90 4983
6570.66 4901
6571.43 4943
6572.19 5031
6572.96 4960
6573.72 5167
6574.49 5378
6575.26 5485
6576.02 5417
6576.79 5762
6577.55 5915
6578.32 5787
6579.08 5970
6579.85 5950
6580.61 5693
6581.38 5661
6582.14 5494
6582.91 5405
6583.68 5519
6584.44 5354
6585.21 5295
6585.97 5002
6586.74 4833
6587.50 5049
6588.27 4993
6589.04 5001
6589.80 5161
6590.57 5255
6591.33 5461
6592.10 5679
6592.87 6105
6593.63 6654
6594.40 7154
6595.17 7596
6595.93 8155
6596.70 8505
6597.47 8482
6598.23 8390
6599.00 7873
6599.77 7481
6600.53 7005
6601.30 6404
6602.07 5892
6602.83 5302
6603.60 5109
6604.37 4900
6605.13 4768
6605.90 4689
6606.67 4458
6607.43 4385
6608.20 4312
6608.97 4152
6609.74 3986
6610.50 4066
6611.27 4143
6612.04 4247
6612.80 4287
6613.57 4201
6614.34 4028
6615.11 4138
6615.87 4214
6616.64 4027
6617.41 3902
6618.18 3971
6618.95 3870
6619.71 3974
6620.48 4010
6621.25 4018
6622.02 4085
6622.78 4196
6623.55 4001
6624.32 4168
6625.09 4051
6625.86 3789
6626.63 3872
6627.39 3927
6628.16 3792
6628.93 3738
6629.70 3814
6630.47 4148
6631.24 4135
6632.00 4121
6632.77 4319
6633.54 4403
6634.31 4837
6635.08 5278
6635.85 5612
6636.62 5804
6637.38 5503
6638.15 5486
6638.92 5277
6639.69 5128
6640.46 4897
6641.23 4643
6642.00 4389
6642.77 4317
6643.54 4005
6644.31 3782
6645.08 3847
6645.84 3723
6646.61 3628
6647.38 3757
6648.15 3813
6648.92 3853
6649.69 3897
6650.46 3965
6651.23 3979
6652.00 3976
6652.77 3675
6653.54 3694
6654.31 3817
6655.08 4005
6655.85 3823
6656.62 3648
6657.39 3598
6658.16 3637
6658.93 3516
6659.70 3650
6660.47 3628
6661.24 3765
6662.01 3932
6662.78 3910
6663.55 4326
6664.32 4499
6665.09 4682
6665.86 5045
6666.63 5240
6667.40 5440
6668.17 5577
6668.94 5483
6669.72 5354
6670.49 4987
6671.26 4652
6672.03 4417
6672.80 4261
6673.57 4019
6674.34 3927
6675.11 3820
6675.88 3827
6676.65 3654
6677.42 3678
6678.20 3667
6678.97 3502
6679.74 3433
6680.51 3426
6681.28 3248
6682.05 3238
6682.82 3200
6683.60 3335
6684.37 3373
6685.14 3335
6685.91 3270
6686.68 3521
6687.45 3643
6688.23 3496
6689.00 3569
6689.77 3534
6690.54 3574
6691.31 3366
6692.08 3389
6692.86 3157
6693.63 3152
6694.40 3304
6695.17 3212
6695.95 3159
6696.72 3205
6697.49 3180
6698.26 2978
6699.03 3164
6699.81 3128
6700.58 3140
6701.35 3210
6702.12 3374
6702.90 3270
6703.67 3291
6704.44 3165
6705.22 3207
6705.99 3172
6706.76 3145
6707.53 3129
6708.31 3108
6709.08 3188
6709.85 3105
6710.63 3023
6711.40 2999
6712.17 2812
6712.94 3026
6713.72 3057
6714.49 2996
6715.26 2833
6716.04 2831
6716.81 3042
6717.58 3035
6718.36 2867
6719.13 2825
6719.91 2795
6720.68 2693
6721.45 2694
6722.23 2788
6723.00 2911
6723.77 2840
6724.55 2956
6725.32 2817
6726.10 2845
6726.87 2859
6727.64 2680
6728.42 2829
6729.19 2678
6729.97 2776
6730.74 2779
6731.51 2706
6732.29 2707
6733.06 2744
6733.84 2750
6734.61 2792
6735.39 2731
6736.16 2706
6736.94 2665
6737.71 2740
6738.49 2744
6739.26 2827
6740.03 2680
6740.81 2825
6741.58 2826
6742.36 2733
6743.13 2855
6743.91 2785
6744.68 2748
6745.46 2787
6746.23 2737
6747.01 2841
6747.78 2755
6748.56 2806
6749.34 2930
6750.11 2958
6750.89 2837
6751.66 3061
6752.44 3150
6753.21 3101
6753.99 3261
6754.76 3219
6755.54 3228
6756.31 3357
6757.09 3173
6757.87 3083
6758.64 2835
6759.42 2757
6760.19 2751
6760.97 2667
6761.75 2639
6762.52 2485
6763.30 2490
6764.07 2611
6764.85 2508
6765.63 2556
6766.40 2556
6767.18 2693
6767.96 2578
6768.73 2569
6769.51 2586
6770.28 2648
6771.06 2535
6771.84 2660
6772.61 2601
6773.39 2491
6774.17 2526
6774.94 2459
6775.72 2501
6776.50 2581
6777.27 2556
6778.05 2533
6778.83 2688
6779.61 2635
6780.38 2630
6781.16 2524
6781.94 2614
6782.71 2587
6783.49 2630
6784.27 2487
6785.05 2484
6785.82 2487
6786.60 2483
6787.38 2406
6788.16 2397
6788.93 2408
6789.71 2357
6790.49 2436
6791.27 2472
6792.04 2427
6792.82 2333
6793.60 2212
6794.38 2297
6795.16 2247
6795.93 2316
6796.71 2231
6797.49 2185
6798.27 2338
6799.05 2278
6799.82 2382
6800.60 2495
6801.38 2409
6802.16 2329
6802.94 2261
6803.72 2468
6804.49 2428
6805.27 2331
6806.05 2291
6806.83 2344
6807.61 2391
6808.39 2328
6809.17 2362
6809.94 2249
6810.72 2428
6811.50 2439
6812.28 2324
6813.06 2227
6813.84 2356
6814.62 2392
6815.40 2279
6816.18 2310
6816.96 2261
6817.73 2299
6818.51 2393
6819.29 2337
6820.07 2307
6820.85 2313
6821.63 2450
6822.41 2546
6823.19 2532
6823.97 2501
6824.75 2441
6825.53 2401
6826.31 2357
6827.09 2451
6827.87 2397
6828.65 2286
6829.43 2368
6830.21 2440
6830.99 2309
6831.77 2298
6832.55 2298
6833.33 2464
6834.11 2284
6834.89 2302
6835.67 2477
6836.45 2488
6837.23 2524
6838.01 2399
6838.79 2410
6839.57 2390
6840.35 2354
6841.13 2375
6841.91 2371
6842.69 2269
6843.47 2264
6844.25 2340
6845.04 2279
6845.82 2273
6846.60 2437
6847.38 2437
6848.16 2496
6848.94 2633
6849.72 2985
6850.50 3409
6851.28 3752
6852.06 3975
6852.85 4434
6853.63 4544
6854.41 4472
6855.19 4459
6855.97 4105
6856.75 3896
6857.53 3564
6858.32 3253
6859.10 3080
6859.88 3039
6860.66 2872
6861.44 2628
6862.22 2577
6863.01 2548
6863.79 2488
6864.57 2555
6865.35 2497
6866.13 2494
6866.92 2634
6867.70 2802
6868.48 2690
6869.26 2679
6870.04 2819
6870.83 2738
6871.61 2680
6872.39 2525
6873.17 2567
6873.96 2459
6874.74 2214
6875.52 2363
6876.30 2415
6877.09 2447
6877.87 2476
6878.65 2496
6879.43 2548
6880.22 2475
6881.00 2622
6881.78 2731
6882.56 2723
6883.35 2723
6884.13 2942
6884.91 2997
6885.70 3020
6886.48 3075
6887.26 3266
6888.05 3411
6888.83 3795
6889.61 4008
6890.40 4183
6891.18 4280
6891.96 4043
6892.75 3955
6893.53 3529
6894.31 3192
6895.10 3272
6895.88 3047
6896.67 2912
6897.45 2866
6898.23 2928
6899.02 3026
6899.80 2797
6900.58 3031
6901.37 2935
6902.15 3076
6902.94 3085
6903.72 3018
6904.50 2985
6905.29 3096
6906.07 3193
6906.86 3275
6907.64 3236
6908.43 3074
6909.21 3079
6910.00 3005
6910.78 3015
6911.56 2910
6912.35 2801
6913.13 2968
6913.92 2862
6914.70 2828
6915.49 2816
6916.27 2824
6917.06 2738
6917.84 2878
6918.63 2861
6919.41 2956
6920.20 2925
6920.98 3147
6921.77 3003
6922.55 2952
6923.34 3006
6924.12 3003
6924.91 3096
6925.69 3124
6926.48 3020
6927.26 2970
6928.05 3135
6928.84 3190
6929.62 3135
6930.41 3175
6931.19 3178
6931.98 3164
6932.76 3007
6933.55 3130
6934.34 3191
6935.12 3165
6935.91 3184
6936.69 3108
6937.48 3231
6938.27 3193
6939.05 3251
6939.84 3252
6940.62 3388
6941.41 3652
6942.20 3708
6942.98 3791
6943.77 3868
6944.56 4160
6945.34 4327
6946.13 4402
6946.92 4523
6947.70 4338
6948.49 4546
6949.28 4615
6950.06 4776
6950.85 4642
6951.64 4554
6952.42 4488
6953.21 4251
6954.00 4119
6954.78 4110
6955.57 3957
6956.36 4016
6957.15 4035
6957.93 4062
6958.72 4031
6959.51 4022
6960.29 4193
6961.08 4355
6961.87 4313
6962.66 4484
6963.44 4483
6964.23 4378
6965.02 4306
6965.81 4386
6966.59 4470
6967.38 4421
6968.17 4791
6968.96 4889
6969.75 5168
6970.53 5257
6971.32 5497
6972.11 5662
6972.90 5678
6973.69 5896
6974.47 5884
6975.26 5937
6976.05 5767
6976.84 5709
6977.63 5624
6978.42 5788
6979.20 5847
6979.99 6237
6980.78 6520
6981.57 7036
6982.36 7446
6983.15 8122
6983.94 9266
6984.72 11114
6985.51 13033
6986.30 15752
6987.09 17984
6987.88 19448
6988.67 20070
6989.46 19828
6990.25 18882
6991.04 17289
6991.82 15246
6992.61 13126
6993.40 11112
6994.19 9335
6994.98 7801
6995.77 7113
6996.56 6346
6997.35 6122
6998.14 6072
6998.93 6369
6999.72 6539
7000.51 6877
7001.30 7236
7002.09 7637
7002.88 7746
7003.67 7531
7004.46 7527
7005.25 6888
7006.04 6223
7006.83 5651
7007.62 5220
7008.41 4786
7009.20 4296
7009.99 3973
7010.78 3874
7011.57 3826
7012.36 3860
7013.15 3950
7013.94 4107
7014.73 4224
7015.52 4270
7016.31 4347
7017.10 4418
7017.89 4604
7018.68 4297
7019.47 4035
7020.26 4146
7021.05 4029
7021.84 4181
7022.64 4193
7023.43 4306
7024.22 4436
7025.01 4685
7025.80 4756
7026.59 4774
7027.38 4780
7028.17 4682
7028.96 4688
7029.75 4643
7030.55 4365
7031.34 4315
7032.13 4286
7032.92 3868
7033.71 3782
7034.50 3716
7035.29 3753
7036.09 3846
7036.88 3758
7037.67 3714
7038.46 3912
7039.25 4060
7040.05 4129
7040.84 4095
7041.63 4120
7042.42 4176
7043.21 4170
7044.01 4335
7044.80 4311
7045.59 4168
7046.38 4220
7047.17 4321
7047.97 4204
7048.76 4278
7049.55 4322
7050.34 4510
7051.14 4612
7051.93 4653
7052.72 4921
7053.51 4979
7054.31 4713
7055.10 4561
7055.89 4365
7056.68 4440
7057.48 4228
7058.27 4117
7059.06 4065
7059.86 3997
7060.65 4117
7061.44 4184
7062.24 4048
7063.03 4192
7063.82 4313
7064.61 4317
7065.41 4326
7066.20 4299
7066.99 4257
7067.79 4256
7068.58 4244
7069.37 4212
7070.17 4259
7070.96 4322
7071.76 4140
7072.55 4218
7073.34 4383
7074.14 4245
7074.93 4052
7075.72 3997
7076.52 4194
7077.31 4290
7078.11 4015
7078.90 3875
7079.69 3964
7080.49 3960
7081.28 3959
7082.08 3868
7082.87 3987
7083.67 4062
7084.46 4217
7085.25 4398
7086.05 4761
7086.84 5328
7087.64 6120
7088.43 7149
7089.23 8180
7090.02 8773
7090.82 9162
7091.61 9094
7092.41 8614
7093.20 7887
7094.00 6999
7094.79 6108
7095.59 5327
7096.38 4779
7097.18 4247
7097.97 4068
7098.77 3582
7099.56 3494
7100.36 3328
7101.15 3455
7101.95 3361
7102.74 3145
7103.54 3222
7104.33 3276
7105.13 3156
7105.92 3132
7106.72 3242
7107.52 3148
7108.31 2979
7109.11 3065
7109.90 2956
7110.70 2861
7111.49 2813
7112.29 2777
7113.09 2826
7113.88 2654
7114.68 2736
7115.47 2668
7116.27 2800
7117.07 2862
7117.86 2942
7118.66 2869
7119.45 2933
7120.25 3059
7121.05 3140
7121.84 3046
7122.64 2983
7123.44 3062
7124.23 3145
7125.03 3216
7125.83 3119
7126.62 3303
7127.42 3373
7128.22 3211
7129.01 3302
7129.81 3292
7130.61 3285
7131.40 3256
7132.20 3145
7133.00 3046
7133.80 2918
7134.59 2770
7135.39 2801
7136.19 2884
7136.98 2881
7137.78 2796
7138.58 2681
7139.38 2679
7140.17 2676
7140.97 2765
7141.77 2810
7142.57 2672
7143.36 2543
7144.16 2697
7144.96 2722
7145.76 2752
7146.56 2663
7147.35 2669
7148.15 2781
7148.95 2683
7149.75 2651
7150.55 2553
7151.34 2572
7152.14 2560
7152.94 2638
7153.74 2705
7154.54 2555
7155.33 2569
7156.13 2629
7156.93 2595
7157.73 2500
7158.53 2579
7159.33 2702
7160.13 2718
7160.92 2552
7161.72 2511
7162.52 2487
7163.32 2486
7164.12 2511
7164.92 2492
7165.72 2499
7166.52 2531
7167.31 2426
7168.11 2466
7168.91 2580
7169.71 2469
7170.51 2487
7171.31 2437
7172.11 2318
7172.91 2380
7173.71 2337
7174.51 2334
7175.31 2287
7176.11 2214
7176.91 2174
7177.71 2106
7178.51 2053
7179.31 2030
7180.10 2074
7180.90 2075
7181.70 2144
7182.50 2259
7183.30 2197
7184.10 2204
7184.90 2119
7185.70 2336
7186.50 2339
7187.30 2264
7188.10 2130
7188.90 2145
7189.70 2070
7190.50 2039
7191.31 1984
7192.11 2000
7192.91 1999
7193.71 1916
7194.51 1864
7195.31 1873
7196.11 1864
7196.91 1937
7197.71 1972
7198.51 1986
7199.31 2043
7200.11 2097
7200.91 2212
7201.71 2022
7202.51 2044
7203.32 2046
7204.12 1943
7204.92 1957
7205.72 1997
7206.52 2108
7207.32 1959
7208.12 1999
7208.92 1963
7209.73 1894
7210.53 1805
7211.33 1868
7212.13 1897
7212.93 1845
7213.73 1775
7214.53 1735
7215.34 1826
7216.14 1826
7216.94 1855
7217.74 1849
7218.54 1817
7219.34 1874
7220.15 1828
7220.95 1905
7221.75 1849
7222.55 1843
7223.35 1811
7224.16 1824
7224.96 1892
7225.76 1915
7226.56 1893
7227.37 1783
7228.17 1752
7228.97 1892
7229.77 1852
7230.58 1931
7231.38 1902
7232.18 1815
7232.98 1769
7233.79 1801
7234.59 1844
7235.39 1887
7236.19 1834
7237.00 1855
7237.80 1814
7238.60 1914
7239.41 1964
7240.21 1907
7241.01 1878
7241.82 1974
7242.62 1883
7243.42 1909
7244.23 1972
7245.03 1971
7245.83 2022
7246.64 2036
7247.44 1988
7248.24 1971
7249.05 2122
7249.85 1925
7250.65 1967
7251.46 1936
7252.26 1951
7253.06 1979
7253.87 1891
7254.67 1895
7255.48 2056
7256.28 2164
7257.08 2103
7257.89 2041
7258.69 2086
7259.50 2032
7260.30 2182
7261.10 2334
7261.91 2357
7262.71 2345
7263.52 2438
7264.32 2530
7265.13 2413
7265.93 2286
7266.73 2181
7267.54 2249
7268.34 2289
7269.15 2223
7269.95 2189
7270.76 2117
7271.56 2164
7272.37 2168
7273.17 2215
7273.98 2197
7274.78 2237
7275.59 2304
7276.39 2357
7277.20 2336
7278.00 2336
7278.81 2342
7279.61 2510
7280.42 2407
7281.22 2395
7282.03 2531
7282.83 2671
7283.64 3048
7284.45 3430
7285.25 3706
7286.06 4027
7286.86 4352
7287.67 4460
7288.47 4216
7289.28 4069
7290.09 3704
7290.89 3420
7291.70 3190
7292.50 2907
7293.31 2789
7294.12 2606
7294.92 2452
7295.73 2460
7296.53 2403
7297.34 2256
7298.15 2207
7298.95 2186
7299.76 2303
7300.57 2327
7301.37 2303
7302.18 2249
7302.98 2321
7303.79 2267
7304.60 2325
7305.40 2377
7306.21 2448
7307.02 2488
7307.82 2499
7308.63 2510
7309.44 2427
7310.25 2400
7311.05 2390
7311.86 2561
7312.67 2615
7313.47 2755
7314.28 2614
7315.09 2649
7315.90 2684
7316.70 2742
7317.51 2687
7318.32 2693
7319.12 3038
7319.93 3348
7320.74 3432
7321.55 3828
7322.35 4217
7323.16 4405
7323.97 4414
7324.78 4250
7325.59 4169
7326.39 3858
7327.20 3514
7328.01 3271
7328.82 3117
7329.62 2944
7330.43 2685
7331.24 2505
7332.05 2315
7332.86 2320
7333.67 2358
7334.47 2282
7335.28 2264
7336.09 2335
7336.90 2309
7337.71 2333
7338.52 2380
7339.32 2265
7340.13 2355
7340.94 2364
7341.75 2348
7342.56 2357
7343.37 2322
7344.18 2165
7344.99 2235
7345.79 2121
7346.60 2236
7347.41 2092
7348.22 2093
7349.03 2178
7349.84 2040
7350.65 2053
7351.46 2142
7352.27 2306
7353.08 2220
7353.89 2058
7354.70 2010
7355.50 2181
7356.31 2194
7357.12 2129
7357.93 2207
7358.74 2238
7359.55 2145
7360.36 2292
7361.17 2286
7361.98 2373
7362.79 2272
7363.60 2361
7364.41 2496
7365.22 2353
7366.03 2302
7366.84 2330
7367.65 2259
7368.46 2367
7369.27 2256
7370.08 2268
7370.89 2298
7371.70 2214
7372.51 2134
7373.32 2185
7374.13 2219
7374.94 2230
7375.75 2312
7376.57 2315
7377.38 2322
7378.19 2330
7379.00 2336
7379.81 2513
7380.62 2748
7381.43 3031
7382.24 3046
7383.05 3044
7383.86 3329
7384.67 3185
7385.48 3175
7386.30 2987
7387.11 2893
7387.92 2752
7388.73 2555
7389.54 2316
7390.35 2280
7391.16 2054
7391.98 2002
7392.79 2173
7393.60 2052
7394.41 2132
7395.22 2045
7396.03 2091
7396.84 2119
7397.66 2123
7398.47 2142
7399.28 2274
7400.09 2431
7400.90 2449
7401.72 2617
7402.53 2720
7403.34 2760
7404.15 2818
7404.96 2754
7405.78 2766
7406.59 2441
7407.40 2349
7408.21 2319
7409.03 2280
7409.84 2330
7410.65 2177
7411.46 2185
7412.28 2243
7413.09 2096
7413.90 1913
7414.71 1935
7415.53 1978
7416.34 2006
7417.15 1953
7417.96 1886
7418.78 1910
7419.59 1778
7420.40 1859
7421.22 1855
7422.03 1861
7422.84 1813
7423.66 1768
7424.47 1791
7425.28 1718
7426.10 1720
7426.91 1722
7427.72 1855
7428.54 1769
7429.35 1791
7430.16 1678
7430.98 1732
7431.79 1700
7432.60 1762
7433.42 1745
7434.23 1681
7435.05 1780
7435.86 1779
7436.67 1792
7437.49 1831
7438.30 1779
7439.11 1837
7439.93 1879
7440.74 1857
7441.56 1841
7442.37 1920
7443.19 1765
7444.00 1868
7444.81 1810
7445.63 1774
7446.44 1776
7447.26 1805
7448.07 1756
7448.89 1671
7449.70 1795
7450.52 1751
7451.33 1776
7452.15 1754
7452.96 1826
7453.78 1758
7454.59 1813
7455.40 1647
7456.22 1769
7457.03 1714
7457.85 1707
7458.66 1740
7459.48 1720
7460.30 1674
7461.11 1725
7461.93 1725
7462.74 1663
7463.56 1695
7464.37 1681
7465.19 1714
7466.00 1670
7466.82 1643
7467.63 1673
7468.45 1711
7469.27 1714
7470.08 1718
7470.90 1784
7471.71 1679
7472.53 1761
7473.34 1747
7474.16 1755
7474.98 1794
7475.79 1804
7476.61 1702
7477.42 1715
7478.24 1672
7479.06 1738
7479.87 1640
7480.69 1698
7481.51 1664
7482.32 1518
7483.14 1594
7483.96 1553
7484.77 1678
7485.59 1743
7486.40 1775
7487.22 1559
7488.04 1619
7488.85 1650
7489.67 1622
7490.49 1554
7491.31 1618
7492.12 1593
7492.94 1635
7493.76 1565
7494.57 1590
7495.39 1646
7496.21 1745
7497.02 1716
7497.84 1617
7498.66 1635
7499.48 1678
7500.29 1644
7501.11 1618
7501.93 1655
7502.75 1700
7503.56 1704
7504.38 1738
7505.20 1590
7506.02 1613
7506.83 1695
7507.65 1652
7508.47 1556
7509.29 1588
7510.11 1588
7510.92 1681
7511.74 1658
7512.56 1587
7513.38 1648
7514.20 1672
7515.01 1544
7515.83 1551
7516.65 1648
7517.47 1557
7518.29 1632
7519.11 1676
7519.92 1602
7520.74 1500
7521.56 1430
7522.38 1568
7523.20 1471
7524.02 1502
7524.84 1563
7525.65 1664
7526.47 1603
7527.29 1534
7528.11 1550
7528.93 1680
7529.75 1644
7530.57 1547
7531.39 1619
7532.21 1563
7533.03 1515
7533.85 1652
7534.66 1689
7535.48 1636
7536.30 1640
7537.12 1592
7537.94 1509
7538.76 1591
7539.58 1530
7540.40 1493
7541.22 1544
7542.04 1508
7542.86 1594
7543.68 1609
7544.50 1607
7545.32 1658
7546.14 1543
7546.96 1693
7547.78 1645
7548.60 1693
7549.42 1571
7550.24 1556
7551.06 1643
7551.88 1557
7552.70 1590
7553.52 1549
7554.34 1655
7555.16 1663
7555.98 1575
7556.80 1622
7557.62 1701
7558.44 1657
7559.26 1651
7560.08 1701
7560.90 1772
7561.72 1794
7562.55 1707
7563.37 1898
7564.19 1903
7565.01 1804
7565.83 1724
7566.65 1700
7567.47 1755
7568.29 1636
7569.11 1682
7569.93 1660
7570.76 1746
7571.58 1604
7572.40 1715
7573.22 1693
7574.04 1603
7574.86 1689
7575.68 1662
7576.51 1627
7577.33 1635
7578.15 1729
7578.97 1688
7579.79 1756
7580.61 1787
7581.44 1798
7582.26 1668
7583.08 1675
7583.90 1669
7584.72 1697
7585.55 1723
7586.37 1710
7587.19 1783
7588.01 1873
7588.83 1869
7589.66 1778
7590.48 1746
7591.30 1846
7592.12 1919
7592.95 1947
7593.77 1834
7594.59 1737
7595.41 1867
7596.24 1849
7597.06 1865
7597.88 1824
7598.70 1783
7599.53 1834
7600.35 1898
7601.17 1826
7601.99 1872
7602.82 1909
7603.64 1981
7604.46 2093
7605.29 2171
7606.11 2306
7606.93 2370
7607.76 2514
7608.58 2415
7609.40 2415
7610.23 2382
7611.05 2342
7611.87 1981
7612.70 1998
7613.52 1982
7614.34 1915
7615.17 1933
7615.99 2041
7616.81 2031
7617.64 2075
7618.46 2070
7619.29 2060
7620.11 2041
7620.93 2061
7621.76 2085
7622.58 2056
7623.41 2058
7624.23 2006
7625.05 2016
7625.88 1970
7626.70 1873
7627.53 1933
7628.35 2006
7629.18 2069
7630.00 2265
7630.82 2407
7631.65 2527
7632.47 2675
7633.30 2662
7634.12 2748
7634.95 2763
7635.77 2657
7636.60 2609
7637.42 2584
7638.25 2244
7639.07 2234
7639.90 2094
7640.72 2030
7641.55 1878
7642.37 1864
7643.20 1771
7644.02 1743
7644.85 1756
7645.67 1858
7646.50 1762
7647.32 1737
7648.15 1792
7648.97 1622
7649.80 1718
7650.63 1709
7651.45 1638
7652.28 1695
7653.10 1673
7653.93 1719
7654.75 1688
7655.58 1644
7656.41 1660
7657.23 1620
7658.06 1673
7658.88 1636
7659.71 1638
7660.54 1496
7661.36 1662
7662.19 1748
7663.01 1745
7663.84 1741
7664.67 1581
7665.49 1561
7666.32 1620
7667.15 1659
7667.97 1606
7668.80 1577
7669.63 1599
7670.45 1686
7671.28 1653
7672.11 1634
7672.93 1627
7673.76 1641
7674.59 1725
7675.41 1646
7676.24 1651
7677.07 1533
7677.89 1594
7678.72 1583
7679.55 1686
7680.37 1566
7681.20 1576
7682.03 1662
7682.86 1613
7683.68 1568
7684.51 1629
7685.34 1527
7686.17 1651
7686.99 1656
7687.82 1658
7688.65 1677
7689.48 1690
7690.30 1694
7691.13 1624
7691.96 1674
7692.79 1644
7693.62 1693
7694.44 1629
7695.27 1578
7696.10 1490
7696.93 1601
7697.76 1645
7698.58 1672
7699.41 1657
7700.24 1708
7701.07 1778
7701.90 1877
7702.72 1762
7703.55 1757
7704.38 1744
7705.21 1588
7706.04 1695
7706.87 1751
7707.70 1727
7708.52 1762
7709.35 1693
7710.18 1636
7711.01 1610
7711.84 1653
7712.67 1711
7713.50 1686
7714.33 1760
7715.16 1761
7715.98 1724
7716.81 1707
7717.64 1650
7718.47 1685
7719.30 1726
7720.13 1783
7720.96 1802
7721.79 1719
7722.62 1707
7723.45 1788
7724.28 1881
7725.11 1700
7725.94 1696
7726.77 1811
7727.60 1802
7728.43 1819
7729.26 1804
7730.09 1718
7730.92 1775
7731.75 1767
7732.58 1782
7733.41 1872
7734.24 1730
7735.07 1803
7735.90 1833
7736.73 1722
7737.56 1717
7738.39 1816
7739.22 1789
7740.05 1809
7740.88 1781
7741.71 1815
7742.54 1738
7743.37 1768
7744.20 1843
7745.03 2064
7745.86 2242
7746.69 2629
7747.52 2897
7748.35 3320
7749.18 3759
7750.02 4114
7750.85 4191
7751.68 4112
7752.51 3970
7753.34 3562
7754.17 3120
7755.00 2941
7755.83 2594
7756.66 2387
7757.50 2192
7758.33 2063
7759.16 1992
7759.99 1907
7760.82 2036
7761.65 1930
7762.48 1928
7763.32 1848
7764.15 1841
7764.98 1873
7765.81 1934
7766.64 1949
7767.47 1881
7768.31 1805
7769.14 1836
7769.97 1813
7770.80 1773
7771.63 1646
7772.47 1561
7773.30 1612
7774.13 1582
7774.96 1532
7775.80 1552
7776.63 1680
7777.46 1574
7778.29 1576
7779.12 1616
7779.96 1595
7780.79 1617
7781.62 1592
7782.46 1623
7783.29 1673
7784.12 1671
7784.95 1645
7785.79 1685
7786.62 1848
7787.45 1761
7788.28 1772
7789.12 1912
7789.95 1951
7790.78 1835
7791.62 1757
7792.45 1721
7793.28 1791
7794.12 1741
7794.95 1664
7795.78 1688
7796.62 1752
7797.45 1694
7798.28 1625
7799.12 1570
7799.95 1572
7800.78 1607
7801.62 1601
7802.45 1660
7803.29 1635
7804.12 1570
7804.95 1712
7805.79 1805
7806.62 1721
7807.46 1687
7808.29 1762
7809.12 1856
7809.96 1796
7810.79 1637
7811.63 1683
7812.46 1769
7813.29 1877
7814.13 1898
7814.96 1801
7815.80 1797
7816.63 1845
7817.47 1797
7818.30 1807
7819.14 1780
7819.97 1768
7820.81 1780
7821.64 1756
7822.47 1842
7823.31 1820
7824.14 1824
7824.98 1827
7825.81 1849
7826.65 1951
7827.48 1958
7828.32 1996
7829.15 1896
7829.99 1935
7830.83 1866
7831.66 1842
7832.50 1826
7833.33 1809
7834.17 1807
7835.00 1737
7835.84 1636
7836.67 1649
7837.51 1710
7838.34 1641
7839.18 1678
7840.02 1764
7840.85 1742
7841.69 1743
7842.52 1775
7843.36 1694
7844.19 1804
7845.03 1777
7845.87 1802
7846.70 1756
7847.54 1790
7848.38 1724
7849.21 1748
7850.05 1632
7850.88 1684
7851.72 1672
7852.56 1673
7853.39 1667
7854.23 1677
7855.07 1558
7855.90 1577
7856.74 1542
7857.58 1489
7858.41 1526
7859.25 1505
7860.09 1591
7860.92 1711
7861.76 1660
7862.60 1473
7863.43 1613
7864.27 1535
7865.11 1548
7865.95 1640
7866.78 1571
7867.62 1448
7868.46 1483
7869.29 1480
7870.13 1481
7870.97 1515
7871.81 1602
7872.64 1579
7873.48 1570
7874.32 1527
7875.16 1624
7875.99 1609
7876.83 1558
7877.67 1609
7878.51 1644
7879.34 1643
7880.18 1690
7881.02 1725
7881.86 1659
7882.70 1583
7883.53 1631
7884.37 1559
7885.21 1455
7886.05 1530
7886.89 1627
7887.73 1635
7888.56 1678
7889.40 1636
7890.24 1649
7891.08 1619
7891.92 1684
7892.76 1612
7893.59 1720
7894.43 1789
7895.27 1768
7896.11 1643
7896.95 1673
7897.79 1665
7898.63 1627
7899.47 1643
7900.31 1807
7901.14 1682
7901.98 1741
7902.82 1713
7903.66 1627
7904.50 1686
7905.34 1635
7906.18 1527
7907.02 1664
7907.86 1673
7908.70 1631
7909.54 1559
7910.38 1602
7911.22 1584
7912.05 1603
7912.89 1562
7913.73 1535
7914.57 1639
7915.41 1725
7916.25 1839
7917.09 1773
7917.93 1852
7918.77 1792
7919.61 1819
7920.45 1925
7921.29 1925
7922.13 1927
7922.97 1967
7923.81 1784
7924.65 1675
7925.49 1598
7926.33 1517
7927.17 1545
7928.02 1561
7928.86 1495
7929.70 1507
7930.54 1524
7931.38 1578
7932.22 1591
7933.06 1493
7933.90 1501
7934.74 1571
7935.58 1437
7936.42 1510
7937.26 1569
7938.10 1478
7938.94 1340
7939.79 1394
7940.63 1523
7941.47 1582
7942.31 1517
7943.15 1524
7943.99 1403
7944.83 1450
7945.67 1344
7946.52 1251
7947.36 1271
7948.20 1348
7949.04 1373
7949.88 1335
7950.72 1405
7951.56 1439
7952.41 1352
7953.25 1401
7954.09 1514
7954.93 1486
7955.77 1446
7956.62 1505
7957.46 1421
7958.30 1399
7959.14 1554
7959.98 1431
7960.83 1406
7961.67 1430
7962.51 1402
7963.35 1450
7964.20 1400
7965.04 1484
7965.88 1458
7966.72 1478
7967.56 1448
7968.41 1547
7969.25 1512
7970.09 1547
7970.94 1527
7971.78 1483
7972.62 1468
7973.46 1455
7974.31 1408
7975.15 1441
7975.99 1514
7976.84 1400
7977.68 1385
7978.52 1396
7979.36 1409
7980.21 1326
7981.05 1395
7981.89 1438
7982.74 1386
7983.58 1340
7984.42 1374
7985.27 1431
7986.11 1394
7986.96 1403
7987.80 1359
7988.64 1366
7989.49 1414
7990.33 1336
7991.17 1425
7992.02 1355
7992.86 1361
7993.71 1405
7994.55 1388
7995.39 1369
7996.24 1318
7997.08 1294
7997.93 1316
7998.77 1263
7999.61 1319
8000.46 1354
8001.30 1366
8002.15 1391
8002.99 1329
8003.84 1332
8004.68 1295
8005.52 1292
8006.37 1300
8007.21 1337
8008.06 1260
8008.90 1318
8009.75 1466
8010.59 1415
8011.44 1400
8012.28 1357
8013.13 1367
8013.97 1375
8014.82 1327
8015.66 1287
8016.51 1262
8017.35 1334
8018.20 1276
8019.04 1275
8019.89 1271
8020.73 1244
8021.58 1363
8022.42 1381
8023.27 1295
8024.12 1299
8024.96 1185
8025.81 1284
8026.65 1352
8027.50 1297
8028.34 1256
8029.19 1227
8030.03 1245
8030.88 1176
8031.73 1277
8032.57 1232
8033.42 1183
8034.26 1216
8035.11 1203
8035.96 1281
8036.80 1355
8037.65 1310
8038.50 1288
8039.34 1295
8040.19 1315
8041.03 1255
8041.88 1240
8042.73 1196
8043.57 1240
8044.42 1208
8045.27 1195
8046.11 1228
8046.96 1260
8047.81 1215
8048.65 1279
8049.50 1216
8050.35 1216
8051.19 1300
8052.04 1183
8052.89 1283
8053.74 1227
8054.58 1270
8055.43 1179
8056.28 1240
8057.12 1243
8057.97 1231
8058.82 1216
8059.67 1233
8060.51 1181
8061.36 1216
8062.21 1175
8063.06 1165
8063.90 1206
8064.75 1296
8065.60 1207
8066.45 1151
8067.29 1204
8068.14 1166
8068.99 1227
8069.84 1167
8070.69 1150
8071.53 1171
8072.38 1252
8073.23 1147
8074.08 1149
8074.93 1094
8075.78 1204
8076.62 1209
8077.47 1135
8078.32 1112
8079.17 1106
8080.02 1169
8080.87 1236
8081.71 1144
8082.56 1082
8083.41 1221
8084.26 1161
8085.11 1179
8085.96 1192
8086.81 1123
8087.66 1125
8088.50 1272
8089.35 1216
8090.20 1162
8091.05 1134
8091.90 1155
8092.75 1116
8093.60 1068
8094.45 1067
8095.30 1137
8096.15 1162
8097.00 1164
8097.84 1180
8098.69 1214
8099.54 1239
8100.39 1190
8101.24 1104
8102.09 1170
8102.94 1153
8103.79 1198
8104.64 1162
8105.49 1248
8106.34 1236
8107.19 1098
8108.04 1102
8108.89 1225
8109.74 1139
8110.59 1257
8111.44 1194
8112.29 1125
8113.14 1160
8113.99 1222
8114.84 1206
8115.69 1214
8116.54 1182
8117.39 1099
8118.24 1151
8119.09 1212
8119.94 1241
8120.80 1260
8121.65 1271
8122.50 1324
8123.35 1339
8124.20 1267
8125.05 1271
8125.90 1192
8126.75 1205
8127.60 1244
8128.45 1248
8129.30 1277
8130.15 1243
8131.01 1142
8131.86 1186
8132.71 1240
8133.56 1171
8134.41 1182
8135.26 1232
8136.11 1263
8136.97 1202
8137.82 1120
8138.67 1189
8139.52 1205
8140.37 1124
8141.22 1208
8142.07 1210
8142.93 1219
8143.78 1155
8144.63 1197
8145.48 1187
8146.33 1204
8147.19 1307
8148.04 1273
8148.89 1154
8149.74 1175
8150.59 1211
8151.45 1249
8152.30 1238
8153.15 1172
8154.00 1181
8154.86 1205
8155.71 1263
8156.56 1246
8157.41 1216
8158.27 1222
8159.12 1257
8159.97 1312
8160.82 1225
8161.68 1291
8162.53 1254
8163.38 1265
8164.23 1237
8165.09 1208
8165.94 1274
8166.79 1207
8167.65 1213
8168.50 1139
8169.35 1227
8170.21 1209
8171.06 1155
8171.91 1128
8172.77 1157
8173.62 1252
8174.47 1145
8175.33 1145
8176.18 1179
8177.03 1181
8177.89 1200
8178.74 1136
8179.59 1087
8180.45 1095
8181.30 1109
8182.16 1171
8183.01 1085
8183.86 1165
8184.72 1167
8185.57 1233
8186.43 1162
8187.28 1146
8188.13 1138
8188.99 1152
8189.84 1188
8190.70 1161
8191.55 1143
8192.40 1128
8193.26 1172
8194.11 1240
8194.97 1216
8195.82 1159
8196.68 1191
8197.53 1126
8198.39 1176
8199.24 1244
8200.10 1176
8200.95 1152
8201.81 1120
8202.66 1130
8203.52 1046
8204.37 1053
8205.23 1106
8206.08 1177
8206.94 1149
8207.79 1111
8208.65 1126
8209.50 1081
8210.36 1131
8211.21 1169
8212.07 1092
8212.92 1141
8213.78 1141
8214.63 1202
8215.49 1201
8216.34 1171
8217.20 1067
8218.06 1161
8218.91 1061
8219.77 1145
8220.62 1157
8221.48 1153
8222.33 1182
8223.19 1280
8224.05 1272
8224.90 1403
8225.76 1307
8226.62 1341
8227.47 1429
8228.33 1327
8229.18 1251
8230.04 1131
8230.90 1188
8231.75 1161
8232.61 1098
8233.47 1127
8234.32 1058
8235.18 1049
8236.04 1210
8236.89 1160
8237.75 1113
8238.61 1092
8239.46 1160
8240.32 1086
8241.18 1129
8242.03 1173
8242.89 1118
8243.75 1162
8244.60 1207
8245.46 1150
8246.32 1150
8247.18 1236
8248.03 1127
8248.89 1110
8249.75 1156
8250.60 1117
8251.46 1141
8252.32 1177
8253.18 1147
8254.03 1075
8254.89 1148
8255.75 1171
8256.61 1153
8257.47 1102
8258.32 1125
8259.18 1154
8260.04 1095
8260.90 1062
8261.75 1094
8262.61 1140
8263.47 1143
8264.33 1058
8265.19 1108
8266.05 1095
8266.90 1150
8267.76 1036
8268.62 1096
8269.48 1037
8270.34 1072
8271.20 1147
8272.05 1054
8272.91 1050
8273.77 1125
8274.63 1088
8275.49 1046
8276.35 1070
8277.21 1151
8278.06 1198
8278.92 1214
8279.78 1117
8280.64 1099
8281.50 1139
8282.36 1125
8283.22 1157
8284.08 1182
8284.94 1150
8285.80 1103
8286.66 1049
8287.51 1057
8288.37 1145
8289.23 1146
8290.09 1070
8290.95 1154
8291.81 1201
8292.67 1170
8293.53 1119
8294.39 1198
8295.25 1238
8296.11 1132
8296.97 1113
8297.83 1149
8298.69 1127
8299.55 1167
8300.41 1177
8301.27 1270
8302.13 1210
8302.99 1171
8303.85 1161
8304.71 1229
8305.57 1233
8306.43 1177
8307.29 1156
8308.15 1136
8309.01 1156
8309.87 1166
8310.73 1156
8311.59 1125
8312.45 1243
8313.31 1298
8314.18 1232
8315.04 1176
8315.90 1180
8316.76 1165
8317.62 1149
8318.48 1205
8319.34 1249
8320.20 1189
8321.06 1203
8321.92 1260
8322.78 1261
8323.65 1198
8324.51 1191
8325.37 1177
8326.23 1260
8327.09 1045
8327.95 1078
8328.81 1091
8329.68 1126
8330.54 1132
8331.40 1197
8332.26 1249
8333.12 1264
8333.98 1242
8334.85 1193
8335.71 1128
8336.57 1193
8337.43 1207
8338.29 1107
8339.15 1172
8340.02 1142
8340.88 1186
8341.74 1310
8342.60 1179
8343.47 1174
8344.33 1189
8345.19 1251
8346.05 1110
8346.91 1199
8347.78 1246
8348.64 1197
8349.50 1184
8350.36 1254
8351.23 1161
8352.09 1115
8352.95 1142
8353.82 1154
8354.68 1141
8355.54 1183
8356.40 1135
8357.27 1250
8358.13 1187
8358.99 1147
8359.86 1189
8360.72 1220
8361.58 1260
8362.44 1230
8363.31 1231
8364.17 1243
8365.03 1198
8365.90 1148
8366.76 1176
8367.62 1246
8368.49 1327
8369.35 1271
8370.22 1197
8371.08 1247
8371.94 1302
8372.81 1247
8373.67 1287
8374.53 1226
8375.40 1198
8376.26 1262
8377.13 1278
8377.99 1323
8378.85 1360
8379.72 1280
8380.58 1290
8381.45 1268
8382.31 1255
8383.17 1332
8384.04 1344
8384.90 1267
8385.77 1340
8386.63 1369
8387.50 1414
8388.36 1297
8389.23 1354
8390.09 1427
8390.96 1439
8391.82 1384
8392.68 1311
8393.55 1308
8394.41 1443
8395.28 1425
8396.14 1382
8397.01 1377
8397.87 1345
8398.74 1408
8399.60 1439
8400.47 1386
8401.33 1446
8402.20 1409
8403.07 1471
8403.93 1381
8404.80 1420
8405.66 1503
8406.53 1502
8407.39 1507
8408.26 1554
8409.12 1537
8409.99 1568
8410.85 1561
8411.72 1627
8412.59 1543
8413.45 1520
8414.32 1613
8415.18 1678
8416.05 1580
8416.92 1641
8417.78 1604
8418.65 1738
8419.51 1748
8420.38 1718
8421.25 1647
8422.11 1682
8422.98 1710
8423.85 1703
8424.71 1794
8425.58 1750
8426.44 1818
8427.31 1877
8428.18 1862
8429.04 1773
8429.91 1752
8430.78 1690
8431.64 1930
8432.51 1882
8433.38 1875
8434.25 1980
8435.11 1999
8435.98 2045
8436.85 2026
8437.71 1957
8438.58 2125
8439.45 2213
8440.31 2131
8441.18 2257
8442.05 2319
8442.92 2431
8443.78 2324
8444.65 2324
8445.52 2393
8446.39 2403
8447.25 2492
8448.12 2543
8448.99 2586
8449.86 2657
8450.72 2670
8451.59 2775
8452.46 2816
8453.33 2962
8454.20 3212
8455.06 3543
8455.93 4102
8456.80 5092
8457.67 5850
8458.54 6436
8459.40 6893
8460.27 6855
8461.14 6289
8462.01 5734
8462.88 5057
8463.75 4547
8464.61 3786
8465.48 3413
8466.35 3130
8467.22 2770
8468.09 2538
8468.96 2332
8469.83 2278
8470.70 2221
8471.56 2041
8472.43 2033
8473.30 2016
8474.17 1966
8475.04 1938
8475.91 1875
8476.78 1837
8477.65 1810
8478.52 1784
8479.39 1861
8480.25 1857
8481.12 1755
8481.99 1746
8482.86 1703
8483.73 1741
8484.60 1777
8485.47 1857
8486.34 1756
8487.21 1924
8488.08 1923
8488.95 1815
8489.82 1809
8490.69 1826
8491.56 1795
8492.43 1868
8493.30 1877
8494.17 1913
8495.04 1971
8495.91 2206
8496.78 2206
8497.65 2132
8498.52 2210
8499.39 2221
8500.26 2041
8501.13 2090
8502.00 1957
8502.87 1959
8503.74 1825
8504.61 1740
8505.48 1712
8506.35 1718
8507.22 1755
8508.09 1704
8508.97 1715
8509.84 1760
8510.71 1789
8511.58 1719
8512.45 1704
8513.32 1597
8514.19 1670
8515.06 1777
8515.93 1741
8516.80 1786
8517.68 1915
8518.55 1789
8519.42 1804
8520.29 1794
8521.16 1847
8522.03 1938
8522.90 1788
8523.77 1821
8524.65 2035
8525.52 1890
8526.39 1923
8527.26 1908
8528.13 1928
8529.00 1989
8529.88 1870
8530.75 2033
8531.62 2042
8532.49 1965
8533.36 1982
8534.24 2006
8535.11 2123
8535.98 2048
8536.85 2023
8537.72 2006
8538.60 2050
8539.47 1913
8540.34 1964
8541.21 2042
8542.09 1922
8542.96 1962
8543.83 1958
8544.70 1840
8545.58 1738
8546.45 1818
8547.32 1711
8548.19 1757
8549.07 1648
8549.94 1623
8550.81 1595
8551.69 1645
8552.56 1733
8553.43 1660
8554.31 1675
8555.18 1700
8556.05 1786
8556.92 1898
8557.80 1861
8558.67 2015
8559.54 1900
8560.42 1756
8561.29 1725
8562.16 1661
8563.04 1715
8563.91 1668
8564.79 1608
8565.66 1638
8566.53 1616
8567.41 1559
8568.28 1631
8569.15 1643
8570.03 1587
8570.90 1682
8571.78 1659
8572.65 1524
8573.52 1587
8574.40 1631
8575.27 1547
8576.15 1609
8577.02 1541
8577.89 1555
8578.77 1486
8579.64 1525
8580.52 1395
8581.39 1495
8582.27 1432
8583.14 1407
8584.02 1476
8584.89 1531
8585.77 1513
8586.64 1526
8587.51 1508
8588.39 1575
8589.26 1496
8590.14 1439
8591.01 1508
8591.89 1563
8592.76 1591
8593.64 1521
8594.51 1529
8595.39 1479
8596.26 1617
8597.14 1607
8598.02 1646
8598.89 1576
8599.77 1513
8600.64 1565
8601.52 1638
8602.39 1618
8603.27 1599
8604.14 1574
8605.02 1613
8605.89 1657
8606.77 1616
8607.65 1693
8608.52 1679
8609.40 1703
8610.27 1686
8611.15 1562
8612.03 1571
8612.90 1622
8613.78 1598
8614.65 1638
8615.53 1666
8616.41 1677
8617.28 1714
8618.16 1744
8619.04 1581
8619.91 1571
8620.79 1642
8621.66 1658
8622.54 1684
8623.42 1574
8624.29 1687
8625.17 1667
8626.05 1675
8626.92 1641
8627.80 1760
8628.68 1764
8629.56 1781
8630.43 1736
8631.31 1803
8632.19 1771
8633.06 1896
8633.94 1904
8634.82 1892
8635.69 1918
8636.57 1902
8637.45 1882
8638.33 1889
8639.20 1906
8640.08 1970
8640.96 1976
8641.84 1984
8642.71 1921
8643.59 2048
8644.47 1980
8645.35 1967
8646.22 2100
8647.10 1980
8647.98 2072
8648.86 1993
8649.74 2082
8650.61 2149
8651.49 2253
8652.37 2252
8653.25 2294
8654.13 2316
8655.00 2300
8655.88 2147
8656.76 2356
8657.64 2243
8658.52 2243
8659.40 2224
8660.27 2209
8661.15 2146
8662.03 2251
8662.91 2179
8663.79 2186
8664.67 2367
8665.55 2265
8666.43 2368
8667.30 2263
8668.18 2279
8669.06 2403
8669.94 2365
8670.82 2460
8671.70 2576
8672.58 2765
8673.46 2689
8674.34 2924
8675.22 3163
8676.09 3359
8676.97 3379
8677.85 3449
8678.73 3340
8679.61 3476
8680.49 3359
8681.37 3141
8682.25 3030
8683.13 2784
8684.01 2891
8684.89 2836
8685.77 2712
8686.65 2678
8687.53 2812
8688.41 2856
8689.29 2887
8690.17 3181
8691.05 3540
8691.93 3972
8692.81 4547
8693.69 5148
8694.57 5771
8695.45 6111
8696.33 6194
8697.21 5908
8698.09 5483
8698.97 5064
8699.85 4549
8700.73 4118
8701.61 3493
8702.49 3190
8703.37 2988
8704.26 2780
8705.14 2630
8706.02 2525
8706.90 2527
8707.78 2550
8708.66 2593
8709.54 2431
8710.42 2394
8711.30 2413
8712.18 2371
8713.06 2468
8713.95 2452
8714.83 2405
8715.71 2374
8716.59 2405
8717.47 2388
8718.35 2306
8719.23 2306
8720.12 2428
8721.00 2487
8721.88 2470
8722.76 2500
8723.64 2565
8724.52 2582
8725.41 2578
8726.29 2423
8727.17 2530
8728.05 2484
8728.93 2497
8729.81 2663
8730.70 2765
8731.58 2817
8732.46 2802
8733.34 2868
8734.23 2915
8735.11 2868
8735.99 2810
8736.87 2848
8737.75 2957
8738.64 2911
8739.52 2802
8740.40 2813
8741.28 2793
8742.17 2789
8743.05 2745
8743.93 2667
8744.82 2758
8745.70 2695
8746.58 2646
8747.46 2684
8748.35 2826
8749.23 2915
8750.11 2848
8751.00 2775
8751.88 2740
8752.76 2919
8753.65 2876
8754.53 2862
8755.41 2985
8756.30 3054
8757.18 3013
8758.06 3102
8758.95 3020
8759.83 3108
8760.71 3126
8761.60 3059
8762.48 3176
8763.36 3266
8764.25 3399
8765.13 3568
8766.01 3668
8766.90 3784
8767.78 3872
8768.67 3875
8769.55 4059
8770.43 4039
8771.32 4059
8772.20 4020
8773.09 3944
8773.97 3886
8774.86 3885
8775.74 3973
8776.62 3917
8777.51 3780
8778.39 3983
8779.28 4215
8780.16 4543
8781.05 5171
8781.93 6174
8782.82 7439
8783.70 8524
8784.59 9185
8785.47 9448
8786.36 9120
8787.24 8860
8788.12 8149
8789.01 7352
8789.89 6349
8790.78 5751
8791.67 5053
8792.55 4400
8793.44 4170
8794.32 3883
8795.21 3859
8796.09 3914
8796.98 3994
8797.86 4270
8798.75 4614
8799.63 4860
8800.52 5142
8801.40 5270
8802.29 5147
8803.18 4953
8804.06 4681
8804.95 4358
8805.83 4013
8806.72 3811
8807.60 3541
8808.49 3190
8809.38 3241
8810.26 3273
8811.15 3084
8812.04 2964
8812.92 3031
8813.81 3129
8814.69 3095
8815.58 3206
8816.47 3336
8817.35 3350
8818.24 3159
8819.13 3141
8820.01 3163
8820.90 3192
8821.79 3150
8822.67 3046
8823.56 3069
8824.45 3063
8825.33 3002
8826.22 2895
8827.11 2771
8827.99 2671
8828.88 2712
8829.77 2667
8830.65 2739
8831.54 2652
8832.43 2562
8833.32 2496
8834.20 2474
8835.09 2451
8835.98 2657
8836.87 2643
8837.75 2590
8838.64 2620
8839.53 2611
8840.42 2674
8841.30 2657
8842.19 2569
8843.08 2611
8843.97 2537
8844.85 2582
8845.74 2608
8846.63 2527
8847.52 2514
8848.41 2559
8849.29 2455
8850.18 2580
8851.07 2523
8851.96 2516
8852.85 2461
8853.73 2447
8854.62 2482
8855.51 2466
8856.40 2462
8857.29 2604
8858.18 2655
8859.06 2530
8859.95 2497
8860.84 2619
8861.73 2658
8862.62 2578
8863.51 2507
8864.40 2545
8865.29 2507
8866.17 2402
8867.06 2313
8867.95 2278
8868.84 2388
8869.73 2339
8870.62 2168
8871.51 2138
8872.40 2199
8873.29 2178
8874.18 2173
8875.07 2064
8875.96 2053
8876.84 2077
8877.73 2084
8878.62 2021
8879.51 1990
8880.40 1965
8881.29 1951
8882.18 1890
8883.07 1858
8883.96 1997
8884.85 2007
8885.74 1941
8886.63 1958
8887.52 1895
8888.41 1835
8889.30 1746
8890.19 1756
8891.08 1795
8891.97 1770
8892.86 1739
8893.75 1767
8894.64 1788
8895.53 1687
8896.42 1812
8897.31 1736
8898.20 1762
8899.09 1727
8899.98 1681
8900.88 1741
8901.77 1644
8902.66 1685
8903.55 1574
8904.44 1570
8905.33 1590
8906.22 1604
8907.11 1517
8908.00 1537
8908.89 1474
8909.78 1463
8910.68 1584
8911.57 1542
8912.46 1494
8913.35 1560
8914.24 1531
8915.13 1570
8916.02 1602
8916.91 1479
8917.81 1567
8918.70 1541
8919.59 1562
8920.48 1579
8921.37 1577
8922.26 1503
8923.16 1507
8924.05 1394
8924.94 1471
8925.83 1469
8926.72 1509
8927.61 1553
8928.51 1600
8929.40 1451
8930.29 1458
8931.18 1507
8932.07 1532
8932.97 1600
8933.86 1466
8934.75 1443
8935.64 1526
8936.54 1412
8937.43 1459
8938.32 1367
8939.21 1411
8940.11 1425
8941.00 1396
8941.89 1413
8942.78 1390
8943.68 1366
8944.57 1378
8945.46 1373
8946.36 1373
8947.25 1329
8948.14 1390
8949.03 1352
8949.93 1361
8950.82 1312
8951.71 1372
8952.61 1324
8953.50 1388
8954.39 1297
8955.29 1304
8956.18 1291
8957.07 1328
8957.97 1319
8958.86 1356
8959.75 1316
8960.65 1198
8961.54 1267
8962.44 1177
8963.33 1230
8964.22 1244
8965.12 1208
8966.01 1257
8966.90 1290
8967.80 1212
8968.69 1229
8969.59 1277
8970.48 1324
8971.37 1310
8972.27 1248
8973.16 1336
8974.06 1324
8974.95 1253
8975.85 1241
8976.74 1180
8977.64 1287
8978.53 1237
8979.42 1241
8980.32 1277
8981.21 1195
8982.11 1144
8983.00 1165
8983.90 1223
8984.79 1169
8985.69 1083
8986.58 1170
8987.48 1150
8988.37 1130
8989.27 1202
8990.16 1135
8991.06 1110
8991.95 1129
8992.85 1062
8993.74 1104
8994.64 1140
8995.53 1133
8996.43 1123
8997.32 1111
8998.22 1093
8999.12 1108
9000.01 1044
9000.91 1078
9001.80 1127
9002.70 1083
9003.59 1078
9004.49 976
9005.39 977
9006.28 1069
9007.18 1114
9008.07 1137
9008.97 1077
9009.87 1117
9010.76 1087
9011.66 1096
9012.55 1002
9013.45 1012
9014.35 1021
9015.24 1000
9016.14 1062
9017.04 1008
9017.93 1070
9018.83 1059
9019.72 1026
9020.62 1043
9021.52 973
9022.41 1033
9023.31 1084
9024.21 1083
9025.11 1126
9026.00 1031
9026.90 1093
9027.80 1076
9028.69 1086
9029.59 1059
9030.49 1076
9031.38 965
9032.28 973
9033.18 1025
9034.08 970
9034.97 984
9035.87 982
9036.77 963
9037.67 951
9038.56 1005
9039.46 1052
9040.36 1058
9041.26 1066
9042.15 1059
9043.05 1005
9043.95 1004
9044.85 1019
9045.74 1007
9046.64 1022
9047.54 1030
9048.44 1050
9049.34 1066
9050.23 1110
9051.13 1068
9052.03 1005
9052.93 1048
9053.83 986
9054.73 977
9055.62 1027
9056.52 979
9057.42 1106
9058.32 1097
9059.22 1092
9060.12 1021
9061.01 1062
9061.91 1064
9062.81 1085
9063.71 1069
9064.61 1014
9065.51 1003
9066.41 1029
9067.31 968
9068.21 1071
9069.10 1135
9070.00 1168
9070.90 1073
9071.80 1037
9072.70 1092
9073.60 1107
9074.50 1039
9075.40 1026
9076.30 1072
9077.20 1067
9078.10 1063
9079.00 1056
9079.90 1048
9080.80 1056
9081.70 998
9082.59 1050
9083.49 1066
9084.39 1059
9085.29 961
9086.19 1073
9087.09 992
9087.99 1013
9088.89 996
9089.79 962
9090.69 1078
9091.59 1029
9092.49 970
9093.39 1069
9094.29 1048
9095.19 1053
9096.10 1007
9097.00 977
9097.90 972
9098.80 976
9099.70 1027
9100.60 1023
9101.50 1005
9102.40 956
9103.30 955
9104.20 953
9105.10 905
9106.00 900
9106.90 929
9107.80 1060
9108.70 1008
9109.61 908
9110.51 937
9111.41 917
9112.31 985
9113.21 1033
9114.11 960
9115.01 896
9115.91 976
9116.82 1004
9117.72 1008
9118.62 927
9119.52 950
9120.42 954
9121.32 952
9122.22 956
9123.13 927
9124.03 929
9124.93 986
9125.83 917
9126.73 965
9127.64 973
9128.54 1057
9129.44 1001
9130.34 1004
9131.24 997
9132.15 910
9133.05 885
9133.95 897
9134.85 973
9135.76 956
9136.66 1031
9137.56 1016
9138.46 967
9139.36 998
9140.27 967
9141.17 970
9142.07 975
9142.98 970
9143.88 969
9144.78 997
9145.68 965
9146.59 923
9147.49 960
9148.39 964
9149.30 1007
9150.20 943
9151.10 934
9152.00 982
9152.91 905
9153.81 955
9154.71 987
9155.62 984
9156.52 977
9157.42 1023
9158.33 939
9159.23 939
9160.13 898
9161.04 928
9161.94 986
9162.85 942
9163.75 925
9164.65 939
9165.56 980
9166.46 972
9167.36 984
9168.27 1008
9169.17 930
9170.08 915
9170.98 980
9171.88 968
9172.79 923
9173.69 905
9174.60 976
9175.50 938
9176.41 979
9177.31 1032
9178.21 999
9179.12 963
9180.02 943
9180.93 987
9181.83 984
9182.74 954
9183.64 900
9184.55 998
9185.45 982
9186.36 934
9187.26 1020
9188.17 1014
9189.07 979
9189.98 985
9190.88 980
9191.79 949
9192.69 1008
9193.60 990
9194.50 1021
9195.41 1035
9196.31 970
9197.22 995
9198.12 1017
9199.03 1055
9199.93 1011
9200.84 1121
9201.74 1079
9202.65 1103
9203.56 1130
9204.46 1167
9205.37 1066
9206.27 1045
9207.18 1052
9208.09 1011
9208.99 1068
9209.90 1012
9210.80 1025
9211.71 925
9212.62 1011
9213.52 1011
9214.43 971
9215.33 1012
9216.24 1004
9217.15 993
9218.05 919
9218.96 1036
9219.87 1004
9220.77 1014
9221.68 1007
9222.59 979
9223.49 927
9224.40 972
9225.31 969
9226.21 1031
9227.12 955
9228.03 935
9228.93 912
9229.84 949
9230.75 987
9231.65 889
9232.56 902
9233.47 1007
9234.38 937
9235.28 950
9236.19 919
9237.10 912
9238.00 979
9238.91 920
9239.82 892
9240.73 944
9241.63 891
9242.54 956
9243.45 975
9244.36 894
9245.27 916
9246.17 946
9247.08 928
9247.99 870
9248.90 868
9249.80 911
9250.71 957
9251.62 943
9252.53 937
9253.44 908
9254.34 952
9255.25 992
9256.16 941
9257.07 849
9257.98 963
9258.89 995
9259.79 975
9260.70 972
9261.61 979
9262.52 1025
9263.43 981
9264.34 890
9265.25 895
9266.16 907
9267.06 892
9267.97 895
9268.88 902
9269.79 914
9270.70 939
9271.61 901
9272.52 933
9273.43 947
9274.34 976
9275.25 926
9276.15 876
9277.06 919
9277.97 929
9278.88 971
9279.79 1009
9280.70 969
9281.61 953
9282.52 897
9283.43 923
9284.34 957
9285.25 945
9286.16 1032
9287.07 953
9287.98 889
9288.89 846
9289.80 858
9290.71 840
9291.62 857
9292.53 909
9293.44 993
9294.35 958
9295.26 997
9296.17 995
9297.08 993
9297.99 965
9298.90 968
9299.81 918
9300.72 893
9301.63 864
9302.54 955
9303.45 978
9304.36 1008
9305.27 891
9306.18 899
9307.10 958
9308.01 952
9308.92 988
9309.83 1043
9310.74 1009
9311.65 1022
9312.56 1061
9313.47 1036
9314.38 1018
9315.29 1006
9316.21 1045
9317.12 1034
9318.03 999
9318.94 1026
9319.85 1022
9320.76 1060
9321.67 1038
9322.58 927
9323.50 932
9324.41 963
9325.32 914
9326.23 919
9327.14 961
9328.05 966
9328.97 990
9329.88 988
9330.79 911
9331.70 900
9332.61 975
9333.53 930
9334.44 948
9335.35 906
9336.26 934
9337.18 935
9338.09 934
9339.00 868
9339.91 858
9340.82 976
9341.74 941
9342.65 936
9343.56 916
9344.47 917
9345.39 914
9346.30 943
9347.21 940
9348.13 967
9349.04 923
9349.95 870
9350.86 918
9351.78 942
9352.69 979
9353.60 879
9354.52 931
9355.43 927
9356.34 940
9357.26 1001
9358.17 1049
9359.08 967
9360.00 973
9360.91 943
9361.82 883
9362.74 922
9363.65 923
9364.56 958
9365.48 947
9366.39 903
9367.30 949
9368.22 897
9369.13 876
9370.05 865
9370.96 935
9371.87 876
9372.79 897
9373.70 1003
9374.62 989
9375.53 915
9376.44 909
9377.36 1032
9378.27 996
9379.19 932
9380.10 941
9381.02 980
9381.93 933
9382.84 922
9383.76 967
9384.67 988
9385.59 940
9386.50 962
9387.42 952
9388.33 982
9389.25 956
9390.16 963
9391.08 1025
9391.99 993
9392.91 966
9393.82 983
9394.74 949
9395.65 998
9396.57 1038
9397.48 1032
9398.40 1007
9399.31 1104
9400.23 1094
9401.14 1102
9402.06 1035
9402.97 919
9403.89 967
9404.80 972
9405.72 948
9406.64 971
9407.55 1017
9408.47 981
9409.38 984
9410.30 943
9411.21 1001
9412.13 989
9413.05 999
9413.96 970
9414.88 922
9415.79 960
9416.71 930
9417.63 981
9418.54 952
9419.46 987
9420.38 963
9421.29 1012
9422.21 961
9423.12 1023
9424.04 971
9424.96 954
9425.87 992
9426.79 1025
9427.71 985
9428.62 988
9429.54 963
9430.46 1000
9431.37 1040
9432.29 1036
9433.21 1002
9434.13 1003
9435.04 1017
9435.96 999
9436.88 1010
9437.79 1029
9438.71 1123
9439.63 1136
9440.55 1089
9441.46 1092
9442.38 1069
9443.30 1066
9444.22 1035
9445.13 1068
9446.05 1092
9446.97 1025
9447.89 1004
9448.80 1113
9449.72 1059
9450.64 1005
9451.56 1076
9452.47 1182
9453.39 1208
9454.31 1185
9455.23 1287
9456.15 1341
9457.06 1293
9457.98 1237
9458.90 1245
9459.82 1203
9460.74 1061
9461.66 1149
9462.57 1116
9463.49 1131
9464.41 1093
9465.33 1187
9466.25 1213
9467.17 1144
9468.09 1192
9469.00 1159
9469.92 1099
9470.84 1129
9471.76 1116
9472.68 1108
9473.60 1097
9474.52 1035
9475.44 1098
9476.35 1131
9477.27 1104
9478.19 1192
9479.11 1190
9480.03 1229
9480.95 1356
9481.87 1493
9482.79 1616
9483.71 1563
9484.63 1638
9485.55 1575
9486.47 1499
9487.39 1473
9488.31 1531
9489.23 1272
9490.15 1215
9491.07 1160
9491.98 1162
9492.90 1072
9493.82 1078
9494.74 1122
9495.66 1134
9496.58 1137
9497.50 1034
9498.42 1016
9499.34 1057
9500.27 1033
9501.19 1092
9502.11 1055
9503.03 1079
9503.95 1088
9504.87 1071
9505.79 1080
9506.71 1094
9507.63 1114
9508.55 1138
9509.47 1121
9510.39 1072
9511.31 1165
9512.23 1145
9513.15 1118
9514.07 1096
9514.99 1070
9515.92 1111
9516.84 1086
9517.76 1080
9518.68 1086
9519.60 1117
9520.52 1101
9521.44 1173
9522.36 1158
9523.28 1118
9524.21 1057
9525.13 1013
9526.05 1026
9526.97 1072
9527.89 1055
9528.81 1111
9529.73 1065
9530.66 1118
9531.58 1113
9532.50 1098
9533.42 1065
9534.34 1106
9535.27 1111
9536.19 1095
9537.11 1197
9538.03 1120
9538.95 1137
9539.88 1158
9540.80 1107
9541.72 1152
9542.64 1076
9543.56 1086
9544.49 1158
9545.41 1081
9546.33 982
9547.25 1020
9548.18 1057
9549.10 1135
9550.02 1130
9550.94 1062
9551.87 1119
9552.79 1111
9553.71 1037
9554.64 1053
9555.56 1078
9556.48 1059
9557.40 1206
9558.33 1177
9559.25 1129
9560.17 1143
9561.10 1144
9562.02 1261
9562.94 1303
9563.87 1261
9564.79 1226
9565.71 1278
9566.64 1192
9567.56 1107
9568.48 1135
9569.41 1150
9570.33 1133
9571.25 1135
9572.18 1104
9573.10 1101
9574.02 1133
9574.95 1099
9575.87 1107
9576.80 1028
9577.72 1097
9578.64 1089
9579.57 994
9580.49 999
9581.42 1118
9582.34 1083
9583.26 1000
9584.19 996
9585.11 1019
9586.04 1054
9586.96 1108
9587.89 1115
9588.81 1078
9589.74 1147
9590.66 1132
9591.58 1087
9592.51 1120
9593.43 1132
9594.36 1090
9595.28 1086
9596.21 1018
9597.13 1085
9598.06 1124
9598.98 1127
9599.91 1116
9600.83 1114
9601.76 1122
9602.68 1116
9603.61 1141
9604.53 1158
9605.46 1186
9606.38 1217
9607.31 1190
9608.24 1149
9609.16 1231
9610.09 1253
9611.01 1261
9611.94 1303
9612.86 1191
9613.79 1175
9614.71 1317
9615.64 1253
9616.57 1154
9617.49 1198
9618.42 1218
9619.34 1274
9620.27 1196
9621.20 1212
9622.12 1225
9623.05 1265
9623.97 1254
9624.90 1355
9625.83 1313
9626.75 1283
9627.68 1311
9628.61 1270
9629.53 1229
9630.46 1306
9631.39 1381
9632.31 1344
9633.24 1393
9634.17 1477
9635.09 1506
9636.02 1465
9636.95 1462
9637.87 1492
9638.80 1559
9639.73 1559
9640.65 1524
9641.58 1464
9642.51 1515
9643.43 1491
9644.36 1500
9645.29 1510
9646.22 1576
9647.14 1592
9648.07 1623
9649.00 1684
9649.93 1680
9650.85 1679
9651.78 1624
9652.71 1770
9653.64 1955
9654.56 1915
9655.49 1807
9656.42 1874
9657.35 1872
9658.27 1758
9659.20 1721
9660.13 1678
9661.06 1660
9661.99 1718
9662.91 1633
9663.84 1671
9664.77 1677
9665.70 1786
9666.63 1792
9667.56 1718
9668.48 1911
9669.41 1903
9670.34 1981
9671.27 1861
9672.20 1867
9673.13 1880
9674.05 1994
9674.98 1954
9675.91 1938
9676.84 1961
9677.77 1868
9678.70 1856
9679.63 1981
9680.56 1812
9681.48 1930
9682.41 1908
9683.34 1926
9684.27 1976
9685.20 2014
9686.13 1999
9687.06 1965
9687.99 1966
9688.92 2026
9689.85 1993
9690.78 2076
9691.71 2017
9692.64 1996
9693.57 2015
9694.49 2106
9695.42 2157
9696.35 2171
9697.28 2184
9698.21 2418
9699.14 2505
9700.07 2735
9701.00 2947
9701.93 3109
9702.86 3186
9703.79 3138
9704.72 2977
9705.65 2838
9706.58 2587
9707.51 2510
9708.44 2418
9709.37 2219
9710.30 2210
9711.23 2152
9712.16 2039
9713.10 1969
9714.03 1968
9714.96 2039
9715.89 2178
9716.82 2200
9717.75 2152
9718.68 1949
9719.61 2029
9720.54 2080
9721.47 1941
9722.40 1841
9723.33 1816
9724.26 1782
9725.20 1725
9726.13 1768
9727.06 1818
9727.99 1658
9728.92 1641
9729.85 1659
9730.78 1790
9731.71 1746
9732.65 1690
9733.58 1851
9734.51 1795
9735.44 1710
9736.37 1694
9737.30 1695
9738.23 1748
9739.17 1726
9740.10 1706
9741.03 1668
9741.96 1653
9742.89 1611
9743.83 1566
9744.76 1502
9745.69 1583
9746.62 1541
9747.55 1489
9748.49 1591
9749.42 1549
9750.35 1518
9751.28 1539
9752.22 1587
9753.15 1546
9754.08 1553
9755.01 1562
9755.95 1508
9756.88 1460
9757.81 1375
9758.74 1408
9759.68 1383
9760.61 1479
9761.54 1448
9762.47 1417
9763.41 1390
9764.34 1412
9765.27 1461
9766.21 1525
9767.14 1552
9768.07 1498
9769.01 1486
9769.94 1441
9770.87 1384
9771.80 1514
9772.74 1561
9773.67 1431
9774.60 1434
9775.54 1481
9776.47 1527
9777.41 1471
9778.34 1397
9779.27 1598
9780.21 1547
9781.14 1540
9782.07 1565
9783.01 1561
9783.94 1586
9784.88 1658
9785.81 1550
9786.74 1587
9787.68 1632
9788.61 1560
9789.55 1665
9790.48 1502
9791.41 1491
9792.35 1467
9793.28 1383
9794.22 1459
9795.15 1488
9796.09 1446
9797.02 1369
9797.95 1386
9798.89 1434
9799.82 1403
9800.76 1513
9801.69 1526
9802.63 1459
9803.56 1407
9804.50 1454
9805.43 1365
9806.37 1354
9807.30 1351
9808.24 1322
9809.17 1301
9810.11 1224
9811.04 1324
9811.98 1261
9812.91 1243
9813.85 1257
9814.78 1162
9815.72 1180
9816.65 1178
9817.59 1181
9818.53 1232
9819.46 1094
9820.40 1220
9821.33 1157
9822.27 1227
9823.20 1219
9824.14 1207
9825.08 1224
9826.01 1111
9826.95 1153
9827.88 1225
9828.82 1179
9829.76 1099
9830.69 1095
9831.63 1109
9832.56 1076
9833.50 1098
9834.44 1106
9835.37 1118
9836.31 1223
9837.25 1172
9838.18 1049
9839.12 1086
9840.06 1050
9840.99 1158
9841.93 1151
9842.86 1186
9843.80 1196
9844.74 1143
9845.68 1064
9846.61 1036
9847.55 1158
9848.49 1153
9849.42 1160
9850.36 1178
9851.30 1082
9852.23 1107
9853.17 1092
9854.11 1043
9855.05 1230
9855.98 1184
9856.92 1102
9857.86 1088
9858.80 1109
9859.73 1077
9860.67 1090
9861.61 1106
9862.55 1060
9863.48 1097
9864.42 1119
9865.36 1110
9866.30 1075
9867.23 1122
9868.17 1120
9869.11 1085
9870.05 1082
9870.99 1075
9871.92 982
9872.86 1081
9873.80 986
9874.74 1016
9875.68 908
9876.62 944
9877.55 989
9878.49 1078
9879.43 1019
9880.37 1019
9881.31 1041
9882.25 1086
9883.18 1028
9884.12 1042
9885.06 1066
9886.00 1053
9886.94 1039
9887.88 998
9888.82 1017
9889.76 1087
9890.69 997
9891.63 1096
9892.57 1068
9893.51 1057
9894.45 1062
9895.39 1019
9896.33 1053
9897.27 960
9898.21 955
9899.15 977
9900.09 944
9901.03 989
9901.97 978
9902.91 990
9903.84 952
9904.78 995
9905.72 990
9906.66 942
9907.60 986
9908.54 992
9909.48 999
9910.42 953
9911.36 1086
9912.30 1030
9913.24 992
9914.18 994
9915.12 1007
9916.06 1018
9917.00 1057
9917.94 964
9918.88 1055
9919.82 984
9920.77 993
9921.71 1031
9922.65 995
9923.59 1092
9924.53 1069
9925.47 1105
9926.41 1171
9927.35 1299
9928.29 1300
9929.23 1384
9930.17 1526
9931.11 1547
9932.05 1524
9932.99 1444
9933.94 1323
9934.88 1352
9935.82 1305
9936.76 1177
9937.70 1163
9938.64 1004
9939.58 1012
9940.52 1048
9941.46 1003
9942.41 928
9943.35 863
9944.29 919
9945.23 909
9946.17 913
9947.11 944
9948.06 868
9949.00 918
9949.94 968
9950.88 974
9951.82 993
9952.76 984
9953.71 968
9954.65 924
9955.59 946
9956.53 964
9957.47 958
9958.42 951
9959.36 950
9960.30 953
9961.24 909
9962.19 943
9963.13 947
9964.07 939
9965.01 949
9965.96 906
9966.90 950
9967.84 1009
9968.78 961
9969.73 974
9970.67 910
9971.61 938
9972.56 931
9973.50 941
9974.44 852
9975.38 876
9976.33 830
9977.27 833
9978.21 859
9979.16 840
9980.10 794
9981.04 850
9981.99 854
9982.93 901
9983.87 931
9984.82 833
9985.76 871
9986.70 857
9987.65 858
9988.59 865
9989.53 798
9990.48 922
9991.42 941
9992.37 884
9993.31 855
9994.25 879
9995.20 894
9996.14 848
9997.08 824
9998.03 815
9998.97 821
9999.92 935
10000.86 948
10001.81 910
10002.75 816
10003.69 895
10004.64 903
10005.58 900
10006.53 864
10007.47 887
10008.42 924
10009.36 871
10010.31 837
10011.25 851
10012.19 848
10013.14 889
10014.08 821
10015.03 890
10015.97 828
10016.92 870
10017.86 863
10018.81 945
10019.75 896
10020.70 879
10021.64 880
10022.59 936
10023.54 810
10024.48 764
10025.43 814
10026.37 850
10027.32 866
10028.26 863
10029.21 889
10030.15 889
10031.10 840
10032.04 881
10032.99 782
10033.94 803
10034.88 848
10035.83 816
10036.77 849
10037.72 792
10038.67 791
10039.61 773
10040.56 810
10041.50 802
10042.45 804
10043.40 852
10044.34 878
10045.29 825
10046.23 854
10047.18 837
10048.13 824
10049.07 796
10050.02 794
10050.97 785
10051.91 803
10052.86 812
10053.81 812
10054.75 906
10055.70 893
10056.65 840
10057.59 791
10058.54 836
10059.49 786
10060.43 819
10061.38 849
10062.33 849
10063.28 851
10064.22 847
10065.17 841
10066.12 739
10067.07 769
10068.01 830
10068.96 827
10069.91 860
10070.85 863
10071.80 805
10072.75 811
10073.70 805
10074.65 768
10075.59 825
10076.54 847
10077.49 798
10078.44 745
10079.38 785
10080.33 825
10081.28 835
10082.23 796
10083.18 777
10084.12 745
10085.07 794
10086.02 837
10086.97 783
10087.92 791
10088.87 787
10089.81 824
10090.76 823
10091.71 772
10092.66 793
10093.61 827
10094.56 788
10095.51 764
10096.45 875
10097.40 837
10098.35 805
10099.30 831
10100.25 753
10101.20 756
10102.15 802
10103.10 770
10104.05 800
10104.99 795
10105.94 762
10106.89 784
10107.84 746
10108.79 756
10109.74 822
10110.69 782
10111.64 787
10112.59 736
10113.54 745
10114.49 734
10115.44 740
10116.39 802
10117.34 786
10118.29 763
10119.24 816
10120.19 769
10121.14 805
10122.09 748
10123.04 775
10123.99 759
10124.94 793
10125.89 754
10126.84 801
10127.79 754
10128.74 754
10129.69 763
10130.64 798
10131.59 771
10132.54 779
10133.49 845
10134.44 813
10135.39 737
10136.34 720
10137.29 754
10138.24 811
10139.19 846
10140.14 853
10141.09 838
10142.04 844
10143.00 827
10143.95 763
10144.90 792
10145.85 856
10146.80 804
10147.75 798
10148.70 789
10149.65 825
10150.60 795
10151.56 853
10152.51 814
10153.46 800
10154.41 756
10155.36 773
10156.31 816
10157.26 781
10158.22 825
10159.17 737
10160.12 802
10161.07 747
10162.02 742
10162.97 782
10163.93 853
10164.88 803
10165.83 784
10166.78 842
10167.73 775
10168.69 814
10169.64 869
10170.59 844
10171.54 865
10172.49 810
10173.45 761
10174.40 797
10175.35 881
10176.30 843
10177.26 869
10178.21 846
10179.16 810
10180.11 824
10181.07 810
10182.02 756
10182.97 760
10183.93 812
10184.88 840
10185.83 832
10186.78 764
10187.74 739
10188.69 855
10189.64 818
10190.60 760
10191.55 773
10192.50 812
10193.46 873
10194.41 917
10195.36 936
10196.32 880
10197.27 921
10198.22 839
10199.18 927
10200.13 925
10201.08 939
10202.04 868
10202.99 813
10203.94 878
10204.90 934
10205.85 974
10206.81 960
10207.76 994
10208.71 1058
10209.67 1124
10210.62 1096
10211.58 994
10212.53 1002
10213.48 959
10214.44 951
10215.39 880
10216.35 952
10217.30 859
10218.26 843
10219.21 876
10220.17 945
10221.12 885
10222.07 858
10223.03 844
10223.98 809
10224.94 837
10225.89 856
10226.85 908
10227.80 900
10228.76 854
10229.71 891
10230.67 834
10231.62 818
10232.58 850
10233.53 777
10234.49 839
10235.44 894
10236.40 976
10237.35 929
10238.31 890
10239.27 943
10240.22 942
10241.18 949
10242.13 926
10243.09 873
10244.04 901
10245.00 879
10245.95 874
10246.91 801
10247.87 774
10248.82 831
10249.78 839
10250.73 834
10251.69 745
10252.65 742
10253.60 786
10254.56 819
10255.51 831
10256.47 760
10257.43 748
10258.38 722
10259.34 764
10260.30 773
10261.25 791
10262.21 761
10263.16 747
10264.12 758
10265.08 772
10266.03 785
10266.99 779
10267.95 766
10268.90 781
10269.86 804
10270.82 761
10271.78 752
10272.73 737
10273.69 769
10274.65 764
10275.60 776
10276.56 780
10277.52 804
10278.48 800
10279.43 785
10280.39 742
10281.35 760
10282.30 791
10283.26 740
10284.22 740
10285.18 709
10286.13 712
10287.09 717
10288.05 776
10289.01 713
10289.97 753
10290.92 704
10291.88 754
10292.84 697
10293.80 684
10294.75 725
10295.71 742
10296.67 701
10297.63 743
10298.59 723
10299.55 720
10300.50 779
10301.46 708
10302.42 696
10303.38 727
10304.34 757
10305.30 755
10306.25 779
10307.21 792
10308.17 751
10309.13 781
10310.09 782
10311.05 801
10312.01 736
10312.97 726
10313.92 749
10314.88 746
10315.84 742
10316.80 722
10317.76 696
10318.72 701
10319.68 746
10320.64 765
10321.60 759
10322.56 778
10323.52 719
10324.47 668
10325.43 714
10326.39 784
10327.35 768
10328.31 738
10329.27 730
10330.23 744
10331.19 719
10332.15 744
10333.11 712
10334.07 823
10335.03 770
10335.99 673
10336.95 751
10337.91 781
10338.87 711
10339.83 746
10340.79 699
10341.75 720
10342.71 718
10343.67 663
10344.63 781
10345.59 775
10346.55 703
10347.51 711
10348.47 765
10349.43 760
10350.40 765
10351.36 722
10352.32 711
10353.28 737
10354.24 711
10355.20 662
10356.16 721
10357.12 773
10358.08 729
10359.04 702
10360.00 685
10360.96 717
10361.93 731
10362.89 750
10363.85 744
10364.81 720
10365.77 780
10366.73 750
10367.69 727
10368.65 716
10369.62 715
10370.58 695
10371.54 739
10372.50 693
10373.46 727
10374.42 736
10375.39 664
10376.35 769
10377.31 766
10378.27 710
10379.23 683
10380.20 715
10381.16 738
10382.12 703
10383.08 729
10384.04 710
10385.01 697
10385.97 694
10386.93 664
10387.89 635
10388.86 724
10389.82 721
10390.78 685
10391.74 737
10392.71 732
10393.67 706
10394.63 730
10395.59 728
10396.56 657
10397.52 667
10398.48 772
10399.44 753
10400.41 729
10401.37 705
10402.33 777
10403.30 783
10404.26 757
10405.22 764
10406.19 829
10407.15 803
10408.11 778
10409.08 824
10410.04 801
10411.00 765
10411.97 825
10412.93 794
10413.89 735
10414.86 722
10415.82 716
10416.78 714
10417.75 781
10418.71 759
10419.67 691
10420.64 715
10421.60 735
10422.57 710
10423.53 732
10424.49 719
10425.46 697
10426.42 749
10427.39 722
10428.35 773
10429.32 725
10430.28 799
10431.24 747
10432.21 675
10433.17 717
10434.14 768
10435.10 694
10436.07 729
10437.03 677
10438.00 683
10438.96 709
10439.93 728
10440.89 695
10441.85 696
10442.82 713
10443.78 698
10444.75 637
10445.71 653
10446.68 669
10447.64 689
10448.61 669
10449.58 626
10450.54 686
10451.51 697
10452.47 751
10453.44 683
10454.40 726
10455.37 674
10456.33 602
10457.30 686
10458.26 717
10459.23 674
10460.20 693
10461.16 719
10462.13 627
10463.09 634
10464.06 633
10465.02 730
10465.99 729
10466.96 679
10467.92 649
10468.89 723
10469.85 701
10470.82 684
10471.79 652
10472.75 656
10473.72 671
10474.69 635
10475.65 633
10476.62 669
10477.59 676
10478.55 671
10479.52 704
10480.48 734
10481.45 731
10482.42 713
10483.38 687
10484.35 729
10485.32 647
10486.29 687
10487.25 721
10488.22 714
10489.19 663
10490.15 641
10491.12 650
10492.09 670
10493.06 701
10494.02 683
10494.99 659
10495.96 701
10496.92 617
10497.89 609
10498.86 645
10499.83 636
10500.79 670
10501.76 719
10502.73 688
10503.70 712
10504.66 690
10505.63 651
10506.60 656
10507.57 702
10508.54 691
10509.50 685
10510.47 692
10511.44 725
10512.41 707
10513.38 696
10514.34 694
10515.31 749
10516.28 714
10517.25 717
10518.22 654
10519.19 679
10520.15 651
10521.12 649
10522.09 690
10523.06 690
10524.03 695
10525.00 676
10525.97 696
10526.94 679
10527.90 705
10528.87 710
10529.84 648
10530.81 657
10531.78 683
10532.75 673
10533.72 655
10534.69 715
10535.66 739
10536.63 683
10537.59 681
10538.56 630
10539.53 700
10540.50 709
10541.47 738
10542.44 690
10543.41 714
10544.38 753
10545.35 734
10546.32 737
10547.29 719
10548.26 712
10549.23 670
10550.20 746
10551.17 717
10552.14 750
10553.11 707
10554.08 701
10555.05 688
10556.02 660
10556.99 678
10557.96 699
10558.93 688
10559.90 734
10560.87 803
10561.84 836
10562.81 864
10563.78 858
10564.75 863
10565.72 879
10566.69 810
10567.66 765
10568.63 797
10569.61 801
10570.58 741
10571.55 728
10572.52 745
10573.49 736
10574.46 719
10575.43 652
10576.40 712
10577.37 672
10578.34 675
10579.32 702
10580.29 672
10581.26 681
10582.23 687
10583.20 679
10584.17 700
10585.14 740
10586.11 759
10587.09 667
10588.06 732
10589.03 740
10590.00 719
10590.97 659
10591.94 711
10592.92 755
10593.89 746
10594.86 719
10595.83 741
10596.80 740
10597.78 733
10598.75 810
10599.72 795
10600.69 710
10601.66 729
10602.64 745
10603.61 739
10604.58 697
10605.55 703
10606.53 671
10607.50 690
10608.47 673
10609.44 650
10610.42 722
10611.39 728
10612.36 758
10613.33 738
10614.31 690
10615.28 708
10616.25 703
10617.23 656
10618.20 720
10619.17 708
10620.15 707
10621.12 628
10622.09 726
10623.06 689
10624.04 720
10625.01 753
10625.98 744
10626.96 727
10627.93 770
10628.90 733
10629.88 702
10630.85 729
10631.83 741
10632.80 724
10633.77 735
10634.75 773
10635.72 718
10636.69 711
10637.67 796
10638.64 735
10639.62 822
10640.59 854
10641.56 923
10642.54 977
10643.51 935
10644.49 956
10645.46 891
10646.43 900
10647.41 818
10648.38 797
10649.36 798
10650.33 741
10651.31 724
10652.28 733
10653.26 770
10654.23 689
10655.20 727
10656.18 726
10657.15 680
10658.13 713
10659.10 672
10660.08 707
10661.05 685
10662.03 693
10663.00 688
10663.98 722
10664.95 676
10665.93 679
10666.90 669
10667.88 696
10668.86 669
10669.83 678
10670.81 669
10671.78 681
10672.76 694
10673.73 642
10674.71 646
10675.68 668
10676.66 760
10677.63 759
10678.61 714
10679.59 735
10680.56 744
10681.54 748
10682.51 692
10683.49 659
10684.47 716
10685.44 759
10686.42 772
10687.39 742
10688.37 709
10689.35 709
10690.32 652
10691.30 710
10692.28 715
10693.25 688
10694.23 644
10695.20 693
10696.18 681
10697.16 670
10698.13 660
10699.11 608
10700.09 630
10701.06 704
10702.04 697
10703.02 714
10704.00 698
10704.97 650
10705.95 668
10706.93 678
10707.90 675
10708.88 706
10709.86 705
10710.83 706
10711.81 650
10712.79 669
10713.77 707
10714.74 652
10715.72 676
10716.70 675
10717.68 621
10718.65 621
10719.63 682
10720.61 721
10721.59 692
10722.57 618
10723.54 651
10724.52 684
10725.50 640
10726.48 659
10727.45 665
10728.43 683
10729.41 695
10730.39 722
10731.37 687
10732.35 689
10733.32 674
10734.30 717
10735.28 658
10736.26 656
10737.24 705
10738.22 658
10739.19 667
10740.17 682
10741.15 694
10742.13 684
10743.11 671
10744.09 695
10745.07 675
10746.04 659
10747.02 713
10748.00 652
10748.98 664
10749.96 739
10750.94 675
10751.92 682
10752.90 645
10753.88 662
10754.86 659
10755.84 652
10756.81 629
10757.79 699
10758.77 706
10759.75 642
10760.73 671
10761.71 721
10762.69 670
10763.67 668
10764.65 724
10765.63 727
10766.61 663
10767.59 630
10768.57 691
10769.55 683
10770.53 694
10771.51 750
10772.49 659
10773.47 672
10774.45 711
10775.43 691
10776.41 649
10777.39 709
10778.37 703
10779.35 706
10780.33 701
10781.31 643
10782.29 687
10783.27 713
10784.25 698
10785.23 744
10786.21 697
10787.20 706
10788.18 721
10789.16 644
10790.14 631
10791.12 675
10792.10 665
10793.08 706
10794.06 649
10795.04 644
10796.02 629
10797.01 643
10797.99 650
10798.97 684
10799.95 693
10800.93 651
10801.91 577
10802.89 629
10803.87 661
10804.86 664
10805.84 599
10806.82 618
10807.80 663
10808.78 660
10809.76 607
10810.75 667
10811.73 684
10812.71 642
10813.69 673
10814.67 651
10815.66 619
10816.64 676
10817.62 693
10818.60 655
10819.58 632
10820.57 668
10821.55 725
10822.53 716
10823.51 696
10824.50 643
10825.48 679
10826.46 682
10827.44 677
10828.43 694
10829.41 629
10830.39 637
10831.37 680
10832.36 656
10833.34 661
10834.32 664
10835.30 653
10836.29 636
10837.27 650
10838.25 665
10839.24 677
10840.22 683
10841.20 653
10842.19 704
10843.17 704
10844.15 719
10845.14 689
10846.12 703
10847.10 698
10848.09 676
10849.07 726
10850.05 676
10851.04 653
10852.02 735
10853.00 700
10853.99 703
10854.97 674
10855.96 648
10856.94 759
10857.92 726
10858.91 674
10859.89 717
10860.88 716
10861.86 722
10862.84 758
10863.83 724
10864.81 723
10865.80 759
10866.78 685
10867.77 674
10868.75 700
10869.73 699
10870.72 692
10871.70 722
10872.69 724
10873.67 700
10874.66 744
10875.64 712
10876.63 705
10877.61 720
10878.60 733
10879.58 728
10880.57 735
10881.55 720
10882.54 756
10883.52 784
10884.51 727
10885.49 699
10886.48 686
10887.46 717
10888.45 699
10889.43 778
10890.42 742
10891.40 749
10892.39 739
10893.37 755
10894.36 751
10895.35 775
10896.33 820
10897.32 819
10898.30 810
10899.29 820
10900.27 774
10901.26 754
10902.25 804
10903.23 910
10904.22 838
10905.20 791
10906.19 809
10907.18 833
10908.16 833
10909.15 852
10910.14 803
10911.12 738
10912.11 770
10913.09 827
10914.08 825
10915.07 794
10916.05 798
10917.04 832
10918.03 859
10919.01 813
10920.00 898
10920.99 904
10921.97 877
10922.96 852
10923.95 799
10924.94 862
10925.92 924
10926.91 894
10927.90 860
10928.88 877
10929.87 938
10930.86 871
10931.85 863
10932.83 881
10933.82 954
10934.81 892
10935.79 894
10936.78 917
10937.77 924
10938.76 954
10939.75 910
10940.73 933
10941.72 922
10942.71 953
10943.70 932
10944.68 936
10945.67 945
10946.66 963
10947.65 1002
10948.64 1006
10949.62 1054
10950.61 1015
10951.60 1041
10952.59 973
10953.58 1026
10954.56 1044
10955.55 1093
10956.54 1086
10957.53 1114
10958.52 1176
10959.51 1253
10960.50 1295
10961.48 1295
10962.47 1296
10963.46 1306
10964.45 1227
10965.44 1242
10966.43 1217
10967.42 1204
10968.41 1227
10969.39 1111
10970.38 1105
10971.37 1042
10972.36 1010
10973.35 1086
10974.34 1122
10975.33 1075
10976.32 1058
10977.31 1070
10978.30 990
10979.29 1071
10980.28 1061
10981.27 1040
10982.26 1151
10983.25 1137
10984.23 1131
10985.22 1099
10986.21 1079
10987.20 1097
10988.19 1139
10989.18 1193
10990.17 1121
10991.16 1101
10992.15 1086
10993.14 1128
10994.13 1161
10995.12 1092
10996.11 1139
10997.10 1153
10998.09 1269
10999.08 1439
11000.08 1576
11001.07 1628
11002.06 1705
11003.05 1773
11004.04 1822
11005.03 1858
11006.02 1723
11007.01 1559
11008.00 1517
11008.99 1454
11009.98 1358
11010.97 1187
11011.96 1115
11012.95 1077
11013.94 1113
11014.94 1085
11015.93 999
11016.92 1039
11017.91 1050
11018.90 1014
11019.89 985
11020.88 941
11021.87 941
11022.87 979
11023.86 916
11024.85 918
11025.84 902
11026.83 833
11027.82 866
11028.82 862
11029.81 953
11030.80 885
11031.79 923
11032.78 957
11033.77 916
11034.77 931
11035.76 988
11036.75 936
11037.74 937
11038.73 899
11039.73 914
11040.72 914
11041.71 908
11042.70 948
11043.70 880
11044.69 946
11045.68 928
11046.67 871
11047.67 832
11048.66 777
11049.65 863
11050.64 881
11051.64 915
11052.63 845
11053.62 828
11054.61 869
11055.61 868
11056.60 883
11057.59 842
11058.59 874
11059.58 879
11060.57 802
11061.56 800
11062.56 836
11063.55 877
11064.54 856
11065.54 798
11066.53 761
11067.52 828
11068.52 843
11069.51 848
11070.51 895
11071.50 805
11072.49 831
11073.49 833
11074.48 819
11075.47 867
11076.47 864
11077.46 846
11078.45 846
11079.45 884
11080.44 848
11081.44 862
11082.43 807
11083.43 780
11084.42 807
11085.41 837
11086.41 830
11087.40 829
11088.40 841
11089.39 859
11090.39 833
11091.38 824
11092.37 759
11093.37 826
11094.36 837
11095.36 803
11096.35 790
11097.35 891
11098.34 826
11099.34 799
11100.33 720
11101.33 773
11102.32 842
11103.32 755
11104.31 751
11105.31 822
11106.30 791
11107.30 862
11108.29 771
11109.29 776
11110.28 784
11111.28 792
11112.27 786
11113.27 752
11114.26 833
11115.26 798
11116.26 764
11117.25 842
11118.25 800
11119.24 833
11120.24 801
11121.23 816
11122.23 761
11123.23 776
11124.22 838
11125.22 822
11126.21 806
11127.21 746
11128.21 808
11129.20 783
11130.20 732
11131.20 802
11132.19 877
11133.19 838
11134.18 809
11135.18 847
11136.18 781
11137.17 731
11138.17 753
11139.17 775
11140.16 786
11141.16 774
11142.16 833
11143.15 739
11144.15 730
11145.15 790
11146.14 809
11147.14 796
11148.14 733
11149.14 733
11150.13 736
11151.13 719
11152.13 776
11153.12 737
11154.12 768
11155.12 842
11156.12 753
11157.11 740
11158.11 763
11159.11 696
11160.11 718
11161.10 720
11162.10 705
11163.10 722
11164.10 742
11165.09 760
11166.09 717
11167.09 688
11168.09 703
11169.09 736
11170.08 718
11171.08 703
11172.08 721
11173.08 737
11174.08 785
11175.07 770
11176.07 678
11177.07 718
11178.07 688
11179.07 680
11180.07 719
11181.07 758
11182.06 775
11183.06 762
11184.06 730
11185.06 699
11186.06 661
11187.06 703
11188.06 677
11189.05 710
11190.05 660
11191.05 656
11192.05 694
11193.05 725
11194.05 689
11195.05 630
11196.05 742
11197.05 696
11198.05 687
11199.05 743
11200.05 739
11201.04 720
11202.04 715
11203.04 744
11204.04 734
11205.04 714
11206.04 751
11207.04 744
11208.04 740
11209.04 745
11210.04 693
11211.04 659
11212.04 679
11213.04 731
11214.04 664
11215.04 703
11216.04 795
11217.04 725
11218.04 729
11219.04 704
11220.04 710
11221.04 747
11222.04 715
11223.04 726
11224.04 646
11225.04 676
11226.04 716
11227.04 745
11228.04 724
11229.05 639
11230.05 664
11231.05 666
11232.05 688
11233.05 734
11234.05 689
11235.05 710
11236.05 742
11237.05 722
11238.05 727
11239.05 697
11240.06 698
11241.06 721
11242.06 724
11243.06 698
11244.06 694
11245.06 745
11246.06 679
11247.06 676
11248.07 672
11249.07 737
11250.07 705
11251.07 745
11252.07 766
11253.07 670
11254.08 663
11255.08 662
11256.08 683
11257.08 688
11258.08 650
11259.09 686
11260.09 691
11261.09 712
11262.09 735
11263.09 733
11264.10 740
11265.10 705
11266.10 748
11267.10 712
11268.11 683
11269.11 704
11270.11 730
11271.11 724
11272.12 752
11273.12 732
11274.12 743
11275.12 745
11276.13 718
11277.13 750
11278.13 774
11279.13 734
11280.14 727
11281.14 764
11282.14 809
11283.15 764
11284.15 799
11285.15 793
11286.16 769
11287.16 787
11288.16 771
11289.17 768
11290.17 808
11291.17 748
11292.18 731
11293.18 777
11294.18 715
11295.19 727
11296.19 776
11297.19 699
11298.20 780
11299.20 715
11300.21 743
11301.21 798
11302.21 752
11303.22 733
11304.22 697
11305.23 760
11306.23 819
11307.23 780
11308.24 755
11309.24 788
11310.25 771
11311.25 821
11312.25 879
11313.26 791
11314.26 790
11315.27 786
11316.27 892
11317.28 831
11318.28 882
11319.29 808
11320.29 817
11321.30 795
11322.30 832
11323.31 817
11324.31 818
11325.32 768
11326.32 777
11327.33 827
11328.33 873
11329.34 796
11330.34 794
11331.35 831
11332.35 801
11333.36 758
11334.36 741
11335.37 813
11336.37 817
11337.38 792
11338.38 784
11339.39 769
11340.39 810
11341.40 824
11342.41 863
11343.41 927
11344.42 867
11345.42 765
11346.43 827
11347.44 836
11348.44 827
11349.45 823
11350.45 774
11351.46 778
11352.47 758
11353.47 742
11354.48 822
11355.48 760
11356.49 763
11357.50 760
11358.50 795
11359.51 783
11360.52 831
11361.52 825
11362.53 733
11363.54 729
11364.54 752
11365.55 747
11366.56 735
11367.56 793
11368.57 780
11369.58 702
11370.58 692
11371.59 726
11372.60 673
11373.61 699
11374.61 702
11375.62 740
11376.63 761
11377.63 778
11378.64 732
11379.65 735
11380.66 763
11381.66 704
11382.67 768
11383.68 765
11384.69 744
11385.69 744
11386.70 738
11387.71 727
11388.72 739
11389.72 725
11390.73 701
11391.74 773
11392.75 731
11393.76 740
11394.76 743
11395.77 745
11396.78 738
11397.79 748
11398.80 796
11399.80 770
11400.81 745
11401.82 746
11402.83 750
11403.84 772
11404.85 772
11405.86 839
11406.86 757
11407.87 733
11408.88 760
11409.89 728
11410.90 754
11411.91 729
11412.92 739
11413.92 872
11414.93 833
11415.94 728
11416.95 728
11417.96 741
11418.97 771
11419.98 792
11420.99 790
11422.00 743
11423.01 781
11424.02 741
11425.03 749
11426.03 775
11427.04 811
11428.05 828
11429.06 799
11430.07 777
11431.08 780
11432.09 799
11433.10 756
11434.11 798
11435.12 822
11436.13 770
11437.14 785
11438.15 868
11439.16 847
11440.17 814
11441.18 814
11442.19 819
11443.20 858
11444.21 837
11445.22 862
11446.23 794
11447.24 811
11448.25 848
11449.26 829
11450.27 880
11451.28 873
11452.30 911
11453.31 837
11454.32 842
11455.33 857
11456.34 859
11457.35 886
11458.36 852
11459.37 860
11460.38 917
11461.39 877
11462.40 866
11463.41 885
11464.43 939
11465.44 922
11466.45 877
11467.46 866
11468.47 910
11469.48 862
11470.49 910
11471.50 907
11472.52 872
11473.53 952
11474.54 972
11475.55 964
11476.56 881
11477.57 882
11478.59 902
11479.60 924
11480.61 901
11481.62 904
11482.63 904
11483.65 926
11484.66 947
11485.67 928
11486.68 955
11487.69 886
11488.71 951
11489.72 961
11490.73 966
11491.74 970
11492.75 938
11493.77 897
11494.78 936
11495.79 938
11496.80 930
11497.82 953
11498.83 987
11499.84 981
11500.86 894
11501.87 933
11502.88 960
11503.89 971
11504.91 915
11505.92 958
11506.93 971
11507.95 974
11508.96 966
11509.97 930
11510.98 945
11512.00 1005
11513.01 1006
11514.02 1013
11515.04 984
11516.05 999
11517.06 1062
11518.08 1007
11519.09 1028
11520.11 974
11521.12 1031
11522.13 989
11523.15 981
11524.16 1011
11525.17 1003
11526.19 1044
11527.20 1039
11528.22 1129
11529.23 1129
11530.24 1123
11531.26 1022
11532.27 1126
11533.29 1153
11534.30 1126
11535.31 1126
11536.33 1162
11537.34 1146
11538.36 1100
11539.37 1110
11540.39 1137
11541.40 1102
11542.41 1166
11543.43 1185
11544.44 1165
11545.46 1138
11546.47 1215
11547.49 1208
11548.50 1151
11549.52 1211
11550.53 1173
11551.55 1217
11552.56 1219
11553.58 1193
11554.59 1217
11555.61 1231
11556.62 1289
11557.64 1343
11558.65 1348
11559.67 1385
11560.68 1386
11561.70 1359
11562.72 1342
11563.73 1367
11564.75 1434
11565.76 1446
11566.78 1479
11567.79 1379
11568.81 1437
11569.82 1393
11570.84 1453
11571.86 1458
11572.87 1528
11573.89 1508
11574.90 1592
11575.92 1604
11576.94 1614
11577.95 1639
11578.97 1595
11579.98 1679
11581.00 1733
11582.02 1826
11583.03 1823
11584.05 1903
11585.07 1994
11586.08 1940
11587.10 2005
11588.12 2022
11589.13 2162
11590.15 2249
11591.17 2293
11592.18 2376
11593.20 2377
11594.22 2468
11595.23 2551
11596.25 2686
11597.27 2893
11598.28 3320
11599.30 3645
11600.32 4019
11601.34 4325
11602.35 4440
11603.37 4628
11604.39 4500
11605.40 4364
11606.42 4057
11607.44 3885
11608.46 3539
11609.47 3235
11610.49 3027
11611.51 2773
11612.53 2642
11613.54 2463
11614.56 2435
11615.58 2315
11616.60 2276
11617.62 2241
11618.63 2319
11619.65 2197
11620.67 2186
11621.69 2286
11622.71 2276
11623.72 2288
11624.74 2216
11625.76 2294
11626.78 2349
11627.80 2431
11628.82 2399
11629.83 2527
11630.85 2708
11631.87 3026
11632.89 3142
11633.91 3339
11634.93 3465
11635.94 3687
11636.96 3917
11637.98 3868
11639.00 3765
11640.02 3703
11641.04 3457
11642.06 3248
11643.08 2945
11644.10 2685
11645.11 2480
11646.13 2349
11647.15 2116
11648.17 2071
11649.19 1869
11650.21 1808
11651.23 1805
11652.25 1761
11653.27 1686
11654.29 1675
11655.31 1682
11656.33 1663
11657.35 1537
11658.37 1557
11659.39 1592
11660.41 1568
11661.43 1570
11662.45 1556
11663.47 1619
11664.49 1556
11665.51 1510
11666.53 1541
11667.55 1628
11668.57 1653
11669.59 1622
11670.61 1521
11671.63 1602
11672.65 1644
11673.67 1651
11674.69 1631
11675.71 1714
11676.73 1725
11677.75 1709
11678.77 1621
11679.79 1636
11680.81 1646
11681.83 1611
11682.85 1642
11683.87 1616
11684.89 1480
11685.91 1515
11686.93 1505
11687.96 1561
11688.98 1527
11690.00 1481
11691.02 1518
11692.04 1511
11693.06 1428
11694.08 1442
11695.10 1487
11696.13 1407
11697.15 1419
11698.17 1449
11699.19 1423
11700.21 1468
11701.23 1376
11702.25 1312
11703.28 1466
11704.30 1472
11705.32 1386
11706.34 1323
11707.36 1408
11708.38 1439
11709.41 1418
11710.43 1474
11711.45 1454
11712.47 1432
11713.49 1520
11714.52 1487
11715.54 1445
11716.56 1443
11717.58 1469
11718.61 1408
11719.63 1428
11720.65 1403
11721.67 1340
11722.69 1345
11723.72 1373
11724.74 1295
11725.76 1325
11726.78 1264
11727.81 1342
11728.83 1232
11729.85 1248
11730.88 1274
11731.90 1253
11732.92 1209
11733.94 1177
11734.97 1144
11735.99 1233
11737.01 1127
11738.04 1238
11739.06 1239
11740.08 1187
11741.11 1138
11742.13 1112
11743.15 1155
11744.18 1193
11745.20 1230
11746.22 1196
11747.25 1201
11748.27 1258
11749.29 1156
11750.32 1126
11751.34 1162
11752.37 1143
11753.39 1173
11754.41 1106
11755.44 1106
11756.46 1119
11757.49 1125
11758.51 1098
11759.53 1047
11760.56 1081
11761.58 1019
11762.61 986
11763.63 1065
11764.65 1019
11765.68 963
11766.70 1026
11767.73 1030
11768.75 970
11769.78 1018
11770.80 1023
11771.83 974
11772.85 1038
11773.87 1072
11774.90 1017
11775.92 983
11776.95 958
11777.97 1049
11779.00 983
11780.02 1006
11781.05 1009
11782.07 1013
11783.10 932
11784.12 964
11785.15 1014
11786.17 1013
11787.20 988
11788.23 938
11789.25 946
11790.28 962
11791.30 1027
11792.33 991
11793.35 1012
11794.38 1033
11795.40 945
11796.43 935
11797.46 908
11798.48 930
11799.51 927
11800.53 897
11801.56 856
11802.58 884
11803.61 902
11804.64 873
11805.66 853
11806.69 876
11807.72 899
11808.74 858
11809.77 902
11810.79 832
11811.82 914
11812.85 864
11813.87 860
11814.90 853
11815.93 878
11816.95 793
11817.98 930
11819.01 918
11820.03 868
11821.06 899
11822.09 871
11823.11 880
11824.14 894
11825.17 858
11826.19 838
11827.22 874
11828.25 872
11829.28 875
11830.30 806
11831.33 803
11832.36 857
11833.38 888
11834.41 909
11835.44 882
11836.47 843
11837.49 786
11838.52 811
11839.55 796
11840.58 870
11841.60 809
11842.63 812
11843.66 871
11844.69 821
11845.72 792
11846.74 870
11847.77 844
11848.80 834
11849.83 821
11850.85 843
11851.88 812
11852.91 788
11853.94 784
11854.97 779
11856.00 826
11857.02 822
11858.05 837
11859.08 847
11860.11 855
11861.14 869
11862.17 932
11863.20 838
11864.22 838
11865.25 789
11866.28 818
11867.31 862
11868.34 884
11869.37 779
11870.40 851
11871.43 870
11872.45 837
11873.48 814
11874.51 830
11875.54 847
11876.57 859
11877.60 918
11878.63 808
11879.66 853
11880.69 893
11881.72 884
11882.75 805
11883.78 857
11884.81 901
11885.84 815
11886.86 823
11887.89 852
11888.92 872
11889.95 907
11890.98 901
11892.01 895
11893.04 947
11894.07 900
11895.10 896
11896.13 905
11897.16 864
11898.19 864
11899.22 893
11900.25 919
11901.28 947
11902.31 900
11903.34 923
11904.38 968
11905.41 1035
11906.44 1016
11907.47 977
11908.50 981
11909.53 937
11910.56 1029
11911.59 972
11912.62 960
11913.65 918
11914.68 1012
11915.71 912
11916.74 961
11917.77 908
11918.81 887
11919.84 898
11920.87 913
11921.90 893
11922.93 887
11923.96 901
11924.99 935
11926.02 920
11927.06 928
11928.09 1049
11929.12 1064
11930.15 1028
11931.18 1047
11932.21 1160
11933.24 1157
11934.28 1142
11935.31 1287
11936.34 1226
11937.37 1228
11938.40 1130
11939.43 1140
11940.47 1152
11941.50 1072
11942.53 1021
11943.56 996
11944.60 954
11945.63 850
11946.66 879
11947.69 868
11948.72 809
11949.76 855
11950.79 860
11951.82 855
11952.85 883
11953.89 801
11954.92 856
11955.95 857
11956.98 871
11958.02 860
11959.05 847
11960.08 826
11961.12 804
11962.15 787
11963.18 831
11964.21 863
11965.25 872
11966.28 839
11967.31 844
11968.35 817
11969.38 800
11970.41 827
11971.45 864
11972.48 821
11973.51 795
11974.55 843
11975.58 851
11976.61 806
11977.65 773
11978.68 823
11979.71 830
11980.75 807
11981.78 789
11982.82 845
11983.85 830
11984.88 849
11985.92 900
11986.95 852
11987.98 885
11989.02 841
11990.05 836
11991.09 857
11992.12 827
11993.16 784
11994.19 853
11995.22 898
11996.26 907
11997.29 919
11998.33 903
11999.36 852
12000.40 838
12001.43 844
12002.47 830
12003.50 916
12004.53 901
12005.57 838
12006.60 867
12007.64 817
12008.67 864
12009.71 865
12010.74 866
12011.78 869
12012.81 892
12013.85 903
12014.88 855
12015.92 918
12016.95 912
12017.99 896
12019.03 911
12020.06 860
12021.10 895
12022.13 906
12023.17 882
12024.20 876
12025.24 824
12026.27 889
12027.31 826
12028.35 872
12029.38 958
12030.42 877
12031.45 841
12032.49 873
12033.53 822
12034.56 854
12035.60 866
12036.63 884
12037.67 878
12038.71 802
12039.74 872
12040.78 894
12041.81 929
12042.85 805
12043.89 820
12044.92 864
12045.96 877
12047.00 888
12048.03 884
12049.07 935
12050.11 850
12051.14 883
12052.18 913
12053.22 934
12054.25 903
12055.29 885
12056.33 878
12057.36 942
12058.40 905
12059.44 922
12060.48 919
12061.51 919
12062.55 909
12063.59 892
12064.62 907
12065.66 950
12066.70 929
12067.74 897
12068.77 882
12069.81 897
12070.85 887
12071.89 875
12072.93 860
12073.96 856
12075.00 887
12076.04 897
12077.08 921
12078.11 880
12079.15 843
12080.19 888
12081.23 945
12082.27 847
12083.30 867
12084.34 880
12085.38 896
12086.42 857
12087.46 916
12088.50 884
12089.53 905
12090.57 894
12091.61 895
12092.65 916
12093.69 902
12094.73 920
12095.77 937
12096.80 978
12097.84 925
12098.88 920
12099.92 938
12100.96 954
12102.00 952
12103.04 1006
12104.08 1102
12105.12 1079
12106.15 1034
12107.19 1004
12108.23 1064
12109.27 1023
12110.31 1067
12111.35 1018
12112.39 974
12113.43 933
12114.47 975
12115.51 944
12116.55 870
12117.59 872
12118.63 849
12119.67 821
12120.71 850
12121.75 813
12122.79 840
12123.83 833
12124.87 812
12125.91 769
12126.95 792
12127.99 828
12129.03 802
12130.07 787
12131.11 847
12132.15 791
12133.19 786
12134.23 769
12135.27 800
12136.31 833
12137.35 794
12138.39 799
12139.43 811
12140.47 840
12141.51 793
12142.55 783
12143.59 783
12144.63 760
12145.67 792
12146.71 800
12147.75 782
12148.80 691
12149.84 731
12150.88 762
12151.92 738
12152.96 769
12154.00 698
12155.04 730
12156.08 768
12157.12 827
12158.17 757
12159.21 780
12160.25 762
12161.29 723
12162.33 745
12163.37 707
12164.42 791
12165.46 764
12166.50 687
12167.54 738
12168.58 704
12169.62 746
12170.67 726
12171.71 737
12172.75 761
12173.79 734
12174.83 724
12175.88 806
12176.92 761
12177.96 735
12179.00 735
12180.04 715
12181.09 731
12182.13 694
12183.17 705
12184.21 735
12185.26 761
12186.30 724
12187.34 737
12188.38 756
12189.43 722
12190.47 695
12191.51 737
12192.56 725
12193.60 690
12194.64 682
12195.68 715
12196.73 729
12197.77 692
12198.81 765
12199.86 754
12200.90 727
12201.94 762
12202.99 745
12204.03 727
12205.07 717
12206.12 725
12207.16 724
12208.20 734
12209.25 707
12210.29 727
12211.33 713
12212.38 689
12213.42 703
12214.46 690
12215.51 646
12216.55 722
12217.60 701
12218.64 723
12219.68 757
12220.73 697
12221.77 659
12222.82 695
12223.86 684
12224.90 702
12225.95 708
12226.99 666
12228.04 728
12229.08 751
12230.13 736
12231.17 740
12232.22 687
12233.26 730
12234.30 738
12235.35 686
12236.39 694
12237.44 728
12238.48 728
12239.53 713
12240.57 726
12241.62 675
12242.66 626
12243.71 643
12244.75 659
12245.80 683
12246.84 661
12247.89 673
12248.93 709
12249.98 703
12251.02 602
12252.07 626
12253.12 699
12254.16 669
12255.21 615
12256.25 668
12257.30 716
12258.34 640
12259.39 631
12260.43 666
12261.48 639
12262.53 665
12263.57 622
12264.62 628
12265.66 654
12266.71 632
12267.76 636
12268.80 653
12269.85 673
12270.89 652
12271.94 644
12272.99 658
12274.03 644
12275.08 628
12276.13 680
12277.17 655
12278.22 653
12279.26 592
12280.31 606
12281.36 594
12282.40 571
12283.45 652
12284.50 665
12285.55 650
12286.59 614
12287.64 632
12288.69 639
12289.73 653
12290.78 617
12291.83 641
12292.87 638
12293.92 639
12294.97 616
12296.02 647
12297.06 647
12298.11 638
12299.16 618
12300.20 656
12301.25 612
12302.30 635
12303.35 647
12304.40 636
12305.44 666
12306.49 597
12307.54 645
12308.59 629
12309.63 593
12310.68 584
12311.73 627
12312.78 591
12313.83 622
12314.87 627
12315.92 602
12316.97 621
12318.02 646
12319.07 625
12320.11 601
12321.16 629
12322.21 606
12323.26 610
12324.31 631
12325.36 606
12326.40 633
12327.45 599
12328.50 570
12329.55 593
12330.60 594
12331.65 582
12332.70 587
12333.75 572
12334.79 585
12335.84 617
12336.89 614
12337.94 598
12338.99 643
12340.04 578
12341.09 648
12342.14 625
12343.19 594
12344.24 606
12345.29 580
12346.34 558
12347.39 628
12348.43 628
12349.48 576
12350.53 573
12351.58 572
12352.63 578
12353.68 599
12354.73 585
12355.78 546
12356.83 559
12357.88 603
12358.93 631
12359.98 584
12361.03 608
12362.08 611
12363.13 560
12364.18 601
12365.23 598
12366.28 590
12367.33 641
12368.38 615
12369.43 577
12370.48 596
12371.53 591
12372.58 659
12373.64 567
12374.69 599
12375.74 611
12376.79 638
12377.84 668
12378.89 626
12379.94 656
12380.99 616
12382.04 631
12383.09 617
12384.14 631
12385.19 597
12386.25 602
12387.30 607
12388.35 575
12389.40 552
12390.45 574
12391.50 640
12392.55 632
12393.60 596
12394.66 648
12395.71 630
12396.76 549
12397.81 618
12398.86 591
12399.91 623
12400.97 659
12402.02 653
12403.07 639
12404.12 661
12405.17 567
12406.22 625
12407.28 585
12408.33 567
12409.38 639
12410.43 611
12411.49 606
12412.54 635
12413.59 656
12414.64 624
12415.69 576
12416.75 595
12417.80 632
12418.85 634
12419.90 620
12420.96 632
12422.01 645
12423.06 633
12424.11 635
12425.17 606
12426.22 606
12427.27 668
12428.33 669
12429.38 606
12430.43 590
12431.48 602
12432.54 589
12433.59 622
12434.64 623
12435.70 636
12436.75 647
12437.80 680
12438.86 670
12439.91 614
12440.96 624
12442.02 664
12443.07 692
12444.12 662
12445.18 612
12446.23 677
12447.29 656
12448.34 687
12449.39 687
12450.45 606
12451.50 611
12452.55 611
12453.61 596
12454.66 634
12455.72 602
12456.77 629
12457.82 636
12458.88 614
12459.93 645
12460.99 646
12462.04 690
12463.10 656
12464.15 664
12465.20 670
12466.26 635
12467.31 649
12468.37 647
12469.42 671
12470.48 687
12471.53 665
12472.59 685
12473.64 652
12474.70 635
12475.75 717
12476.81 693
12477.86 683
12478.92 683
12479.97 694
12481.03 715
12482.08 774
12483.14 753
12484.19 700
12485.25 698
12486.30 750
12487.36 734
12488.41 724
12489.47 781
12490.52 764
12491.58 771
12492.64 777
12493.69 780
12494.75 769
12495.80 848
12496.86 884
12497.91 925
12498.97 912
12500.03 948
12501.08 978
12502.14 954
12503.19 867
12504.25 888
12505.31 889
12506.36 845
12507.42 787
12508.48 769
12509.53 758
12510.59 742
12511.64 797
12512.70 833
12513.76 820
12514.81 862
12515.87 845
12516.93 762
12517.98 783
12519.04 793
12520.10 781
12521.15 858
12522.21 916
12523.27 879
12524.33 949
12525.38 1063
12526.44 1081
12527.50 1061
12528.55 1138
12529.61 1123
12530.67 1100
12531.72 1060
12532.78 1056
12533.84 1046
12534.90 1031
12535.95 908
12537.01 882
12538.07 875
12539.13 786
12540.18 798
12541.24 795
12542.30 750
12543.36 706
12544.42 688
12545.47 749
12546.53 749
12547.59 730
12548.65 793
12549.71 721
12550.76 742
12551.82 735
12552.88 713
12553.94 747
12555.00 694
12556.05 719
12557.11 740
12558.17 717
12559.23 747
12560.29 695
12561.35 733
12562.40 752
12563.46 803
12564.52 732
12565.58 778
12566.64 835
12567.70 762
12568.76 755
12569.82 740
12570.88 784
12571.93 801
12572.99 807
12574.05 774
12575.11 799
12576.17 834
12577.23 846
12578.29 831
12579.35 855
12580.41 857
12581.47 879
12582.53 839
12583.59 761
12584.65 798
12585.70 822
12586.76 785
12587.82 798
12588.88 749
12589.94 761
12591.00 801
12592.06 792
12593.12 772
12594.18 792
12595.24 784
12596.30 822
12597.36 772
12598.42 764
12599.48 791
12600.54 851
12601.60 830
12602.66 854
12603.72 858
12604.78 908
12605.84 970
12606.90 996
12607.97 1015
12609.03 1039
12610.09 1012
12611.15 994
12612.21 1033
12613.27 965
12614.33 945
12615.39 897
12616.45 890
12617.51 934
12618.57 933
12619.63 932
12620.69 864
12621.76 826
12622.82 860
12623.88 852
12624.94 840
12626.00 790
12627.06 772
12628.12 801
12629.18 751
12630.25 765
12631.31 743
12632.37 731
12633.43 746
12634.49 709
12635.55 766
12636.62 762
12637.68 741
12638.74 699
12639.80 726
12640.86 736
12641.92 742
12642.99 735
12644.05 756
12645.11 755
12646.17 715
12647.23 723
12648.30 777
12649.36 715
12650.42 696
12651.48 713
12652.55 737
12653.61 748
12654.67 788
12655.73 781
12656.80 790
12657.86 798
12658.92 809
12659.98 774
12661.05 772
12662.11 763
12663.17 747
12664.23 742
12665.30 794
12666.36 770
12667.42 703
12668.49 714
12669.55 741
12670.61 683
12671.68 761
12672.74 763
12673.80 789
12674.87 795
12675.93 712
12676.99 749
12678.06 724
12679.12 752
12680.18 782
12681.25 788
12682.31 797
12683.37 780
12684.44 809
12685.50 794
12686.57 777
12687.63 837
12688.69 781
12689.76 789
12690.82 847
12691.88 838
12692.95 790
12694.01 783
12695.08 762
12696.14 765
12697.21 684
12698.27 777
12699.33 784
12700.40 754
12701.46 741
12702.53 781
12703.59 735
12704.66 700
12705.72 706
12706.79 750
12707.85 653
12708.92 733
12709.98 756
12711.04 710
12712.11 666
12713.17 673
12714.24 703
12715.30 690
12716.37 722
12717.43 734
12718.50 707
12719.56 715
12720.63 686
12721.70 691
12722.76 734
12723.83 720
12724.89 715
12725.96 766
12727.02 700
12728.09 744
12729.15 681
12730.22 668
12731.28 759
12732.35 716
12733.42 654
12734.48 678
12735.55 677
12736.61 685
12737.68 711
12738.75 692
12739.81 714
12740.88 689
12741.94 649
12743.01 684
12744.08 661
12745.14 658
12746.21 673
12747.28 648
12748.34 698
12749.41 627
12750.47 616
12751.54 616
12752.61 582
12753.67 616
12754.74 587
12755.81 553
12756.87 577
12757.94 632
12759.01 620
12760.07 647
12761.14 612
12762.21 623
12763.28 632
12764.34 640
12765.41 644
12766.48 624
12767.54 622
12768.61 611
12769.68 592
12770.75 623
12771.81 613
12772.88 596
12773.95 575
12775.02 580
12776.08 588
12777.15 602
12778.22 634
12779.29 608
12780.35 586
12781.42 564
12782.49 592
12783.56 548
12784.63 585
12785.69 574
12786.76 560
12787.83 576
12788.90 565
12789.97 569
12791.03 533
12792.10 557
12793.17 584
12794.24 592
12795.31 543
12796.38 510
12797.44 539
12798.51 587
12799.58 547
12800.65 493
12801.72 521
12802.79 562
12803.86 564
12804.92 542
12805.99 522
12807.06 554
12808.13 589
12809.20 619
12810.27 558
12811.34 588
12812.41 618
12813.48 559
12814.55 583
12815.61 552
12816.68 527
12817.75 597
12818.82 516
12819.89 538
12820.96 565
12822.03 551
12823.10 556
12824.17 531
12825.24 551
12826.31 556
12827.38 511
12828.45 537
12829.52 550
12830.59 548
12831.66 532
12832.73 541
12833.80 564
12834.87 583
12835.94 558
12837.01 577
12838.08 553
12839.15 541
12840.22 538
12841.29 539
12842.36 571
12843.43 536
12844.50 534
12845.57 497
12846.64 546
12847.71 544
12848.78 500
12849.85 474
12850.92 508
12851.99 519
12853.06 535
12854.14 516
12855.21 522
12856.28 576
12857.35 544
12858.42 561
12859.49 518
12860.56 551
12861.63 518
12862.70 516
12863.77 498
12864.85 520
12865.92 516
12866.99 506
12868.06 520
12869.13 523
12870.20 504
12871.27 498
12872.35 506
12873.42 571
12874.49 568
12875.56 535
12876.63 528
12877.70 527
12878.78 495
12879.85 474
12880.92 509
12881.99 501
12883.06 563
12884.14 568
12885.21 501
12886.28 518
12887.35 516
12888.43 508
12889.50 515
12890.57 507
12891.64 505
12892.71 531
12893.79 465
12894.86 472
12895.93 495
12897.00 506
12898.08 534
12899.15 466
12900.22 483
12901.30 501
12902.37 449
12903.44 482
12904.51 486
12905.59 503
12906.66 474
12907.73 474
12908.81 468
12909.88 506
12910.95 465
12912.03 437
12913.10 432
12914.17 509
12915.25 444
12916.32 458
12917.39 537
12918.47 468
12919.54 463
12920.61 494
12921.69 486
12922.76 493
12923.83 457
12924.91 470
12925.98 433
12927.06 453
12928.13 468
12929.20 456
12930.28 488
12931.35 497
12932.43 446
12933.50 496
12934.57 514
12935.65 489
12936.72 468
12937.80 444
12938.87 454
12939.95 484
12941.02 508
12942.09 516
12943.17 499
12944.24 517
12945.32 492
12946.39 490
12947.47 472
12948.54 447
12949.62 428
12950.69 488
12951.77 493
12952.84 493
12953.92 459
12954.99 433
12956.07 452
12957.14 488
12958.22 445
12959.29 507
12960.37 470
12961.44 482
12962.52 436
12963.59 454
12964.67 465
12965.74 526
12966.82 487
12967.90 520
12968.97 523
12970.05 479
12971.12 526
12972.20 513
12973.27 452
12974.35 447
12975.43 448
12976.50 501
12977.58 491
12978.65 477
12979.73 465
12980.81 432
12981.88 462
12982.96 459
12984.03 456
12985.11 454
12986.19 442
12987.26 469
12988.34 477
12989.42 451
12990.49 449
12991.57 463
12992.65 460
12993.72 513
12994.80 471
12995.88 512
12996.95 520
12998.03 509
12999.11 479
13000.18 486
13001.26 493
13002.34 469
13003.41 530
13004.49 553
13005.57 497
13006.65 501
13007.72 508
13008.80 502
13009.88 486
13010.95 505
13012.03 480
13013.11 469
13014.19 493
13015.26 497
13016.34 465
13017.42 492
13018.50 484
13019.58 513
13020.65 515
13021.73 530
13022.81 519
13023.89 542
13024.96 511
13026.04 495
13027.12 489
13028.20 471
13029.28 466
13030.35 474
13031.43 472
13032.51 490
13033.59 479
13034.67 487
13035.75 498
13036.82 503
13037.90 496
13038.98 500
13040.06 517
13041.14 472
13042.22 496
13043.30 510
13044.37 508
13045.45 434
13046.53 481
13047.61 511
13048.69 504
13049.77 496
13050.85 533
13051.93 499
13053.01 500
13054.09 499
13055.16 497
13056.24 505
13057.32 502
13058.40 494
13059.48 481
13060.56 484
13061.64 494
13062.72 535
13063.80 519
13064.88 505
13065.96 509
13067.04 510
13068.12 499
13069.20 502
13070.28 460
13071.36 473
13072.44 527
13073.52 493
13074.60 510
13075.68 471
13076.76 466
13077.84 476
13078.92 525
13080.00 521
13081.08 533
13082.16 541
13083.24 532
13084.32 527
13085.40 479
13086.48 463
13087.56 466
13088.64 428
13089.72 462
13090.80 464
13091.88 470
13092.96 518
13094.05 511
13095.13 501
13096.21 549
13097.29 517
13098.37 509
13099.45 525
13100.53 498
13101.61 492
13102.69 477
13103.77 478
13104.86 538
13105.94 503
13107.02 493
13108.10 510
13109.18 472
13110.26 501
13111.34 532
13112.43 476
13113.51 517
13114.59 486
13115.67 450
13116.75 496
13117.83 485
13118.92 495
13120.00 502
13121.08 501
13122.16 484
13123.24 521
13124.33 532
13125.41 514
13126.49 500
13127.57 494
13128.65 476
13129.74 530
13130.82 536
13131.90 479
13132.98 485
13134.07 449
13135.15 516
13136.23 505
13137.31 468
13138.40 456
13139.48 477
13140.56 468
13141.64 503
13142.73 485
13143.81 492
13144.89 464
13145.98 457
13147.06 448
13148.14 443
13149.23 511
13150.31 542
13151.39 482
13152.47 502
13153.56 465
13154.64 446
13155.72 485
13156.81 472
13157.89 457
13158.97 463
13160.06 464
13161.14 467
13162.23 486
13163.31 480
13164.39 481
13165.48 468
13166.56 448
13167.64 485
13168.73 456
13169.81 496
13170.90 500
13171.98 447
13173.06 487
13174.15 467
13175.23 509
13176.32 489
13177.40 457
13178.48 461
13179.57 467
13180.65 469
13181.74 474
13182.82 473
13183.91 449
13184.99 476
13186.08 495
13187.16 481
13188.25 463
13189.33 450
13190.42 467
13191.50 474
13192.58 506
13193.67 505
13194.75 520
13195.84 553
13196.92 525
13198.01 461
13199.09 490
13200.18 455
13201.27 441
13202.35 464
13203.44 479
13204.52 515
13205.61 497
13206.69 440
13207.78 442
13208.86 510
13209.95 489
13211.03 457
13212.12 507
13213.21 515
13214.29 464
13215.38 433
13216.46 443
13217.55 449
13218.63 454
13219.72 486
13220.81 498
13221.89 519
13222.98 481
13224.07 506
13225.15 507
13226.24 503
13227.32 472
13228.41 490
13229.50 495
13230.58 437
13231.67 499
13232.76 528
13233.84 483
13234.93 491
13236.02 471
13237.10 493
13238.19 473
13239.28 494
13240.36 519
13241.45 482
13242.54 456
13243.62 483
13244.71 491
13245.80 499
13246.89 485
13247.97 519
13249.06 513
13250.15 444
13251.23 510
13252.32 484
13253.41 473
13254.50 489
13255.58 494
13256.67 501
13257.76 480
13258.85 487
13259.93 519
13261.02 524
13262.11 511
13263.20 475
13264.28 532
13265.37 532
13266.46 502
13267.55 532
13268.64 526
13269.72 491
13270.81 541
13271.90 538
13272.99 517
13274.08 526
13275.17 508
13276.25 497
13277.34 496
13278.43 483
13279.52 504
13280.61 479
13281.70 504
13282.78 505
13283.87 476
13284.96 503
13286.05 498
13287.14 518
13288.23 547
13289.32 554
13290.41 571
13291.49 572
13292.58 533
13293.67 572
13294.76 521
13295.85 515
13296.94 534
13298.03 550
13299.12 578
13300.21 558
13301.30 567
13302.39 554
13303.48 536
13304.57 528
13305.66 519
13306.74 550
13307.83 613
13308.92 574
13310.01 573
13311.10 564
13312.19 568
13313.28 593
13314.37 624
13315.46 633
13316.55 625
13317.64 547
13318.73 564
13319.82 574
13320.91 565
13322.00 567
13323.09 575
13324.18 600
13325.27 560
13326.36 552
13327.45 551
13328.55 579
13329.64 560
13330.73 600
13331.82 551
13332.91 523
13334.00 575
13335.09 534
13336.18 532
13337.27 563
13338.36 571
13339.45 539
13340.54 597
13341.63 539
13342.73 534
13343.82 602
13344.91 609
13346.00 573
13347.09 597
13348.18 545
13349.27 579
13350.36 550
13351.46 543
13352.55 554
13353.64 549
13354.73 553
13355.82 575
13356.91 587
13358.00 599
13359.10 564
13360.19 604
13361.28 578
13362.37 581
13363.46 599
13364.56 615
13365.65 602
13366.74 585
13367.83 602
13368.92 620
13370.02 607
13371.11 628
13372.20 597
13373.29 565
13374.38 592
13375.48 602
13376.57 623
13377.66 606
13378.75 562
13379.85 623
13380.94 583
13382.03 614
13383.13 579
13384.22 539
13385.31 530
13386.40 625
13387.50 577
13388.59 551
13389.68 510
13390.78 543
13391.87 537
13392.96 579
13394.05 564
13395.15 562
13396.24 584
13397.33 572
13398.43 582
13399.52 558
13400.61 601
13401.71 588
13402.80 600
13403.89 608
13404.99 595
13406.08 583
13407.18 586
13408.27 564
13409.36 580
13410.46 518
13411.55 509
13412.64 556
13413.74 609
13414.83 619
13415.93 527
13417.02 566
13418.12 542
13419.21 548
13420.30 558
13421.40 591
13422.49 570
13423.59 556
13424.68 607
13425.78 544
13426.87 502
13427.96 467
13429.06 530
13430.15 549
13431.25 586
13432.34 574
13433.44 616
13434.53 531
13435.63 582
13436.72 540
13437.82 528
13438.91 541
13440.01 575
13441.10 612
13442.20 562
13443.29 549
13444.39 571
13445.48 590
13446.58 594
13447.67 587
13448.77 583
13449.86 627
13450.96 569
13452.06 572
13453.15 586
13454.25 618
13455.34 599
13456.44 586
13457.53 526
13458.63 558
13459.73 591
13460.82 632
13461.92 612
13463.01 604
13464.11 576
13465.20 630
13466.30 599
13467.40 653
13468.49 607
13469.59 602
13470.69 629
13471.78 595
13472.88 618
13473.98 632
13475.07 630
13476.17 634
13477.26 666
13478.36 666
13479.46 617
13480.55 591
13481.65 619
13482.75 607
13483.84 595
13484.94 623
13486.04 589
13487.14 638
13488.23 594
13489.33 677
13490.43 653
13491.52 604
13492.62 667
13493.72 720
13494.82 704
13495.91 654
13497.01 664
13498.11 700
13499.20 700
13500.30 670
13501.40 727
13502.50 769
13503.60 706
13504.69 693
13505.79 724
13506.89 751
13507.99 742
13509.08 689
13510.18 740
13511.28 709
13512.38 670
13513.48 740
13514.57 683
13515.67 618
13516.77 586
13517.87 614
13518.97 602
13520.06 601
13521.16 598
13522.26 613
13523.36 592
13524.46 566
13525.56 604
13526.66 583
13527.75 574
13528.85 602
13529.95 580
13531.05 525
13532.15 493
13533.25 520
13534.35 541
13535.45 489
13536.54 552
13537.64 513
13538.74 564
13539.84 531
13540.94 530
13542.04 575
13543.14 559
13544.24 593
13545.34 538
13546.44 521
13547.54 531
13548.64 518
13549.74 529
13550.83 540
13551.93 486
13553.03 534
13554.13 552
13555.23 531
13556.33 547
13557.43 528
13558.53 495
13559.63 522
13560.73 473
13561.83 516
13562.93 497
13564.03 480
13565.13 527
13566.23 571
13567.33 536
13568.43 496
13569.53 532
13570.63 514
13571.73 487
13572.84 469
13573.94 538
13575.04 503
13576.14 475
13577.24 488
13578.34 525
13579.44 539
13580.54 532
13581.64 518
13582.74 516
13583.84 522
13584.94 527
13586.04 564
13587.14 526
13588.25 523
13589.35 522
13590.45 538
13591.55 488
13592.65 501
13593.75 475
13594.85 491
13595.95 529
13597.06 498
13598.16 503
13599.26 492
13600.36 531
13601.46 513
13602.56 467
13603.67 472
13604.77 500
13605.87 492
13606.97 497
13608.07 531
13609.17 492
13610.28 516
13611.38 527
13612.48 507
13613.58 512
13614.68 504
13615.79 524
13616.89 527
13617.99 549
13619.09 520
13620.20 501
13621.30 500
13622.40 504
13623.50 534
13624.61 510
13625.71 513
13626.81 464
13627.91 488
13629.02 483
13630.12 521
13631.22 552
13632.33 518
13633.43 574
13634.53 536
13635.63 513
13636.74 506
13637.84 492
13638.94 534
13640.05 549
13641.15 529
13642.25 542
13643.36 497
13644.46 493
13645.56 510
13646.67 507
13647.77 529
13648.87 513
13649.98 530
13651.08 521
13652.18 517
13653.29 534
13654.39 505
13655.50 512
13656.60 498
13657.70 496
13658.81 504
13659.91 547
13661.02 531
13662.12 508
13663.22 476
13664.33 492
13665.43 550
13666.54 513
13667.64 466
13668.74 488
13669.85 463
13670.95 477
13672.06 495
13673.16 518
13674.27 470
13675.37 495
13676.48 507
13677.58 504
13678.69 514
13679.79 500
13680.90 510
13682.00 529
13683.10 508
13684.21 553
13685.31 485
13686.42 468
13687.52 542
13688.63 518
13689.74 502
13690.84 467
13691.95 485
13693.05 528
13694.16 513
13695.26 521
13696.37 472
13697.47 439
13698.58 510
13699.68 529
13700.79 525
13701.90 537
13703.00 516
13704.11 547
13705.21 516
13706.32 561
13707.42 510
13708.53 506
13709.64 503
13710.74 520
13711.85 487
13712.95 602
13714.06 541
13715.17 504
13716.27 523
13717.38 499
13718.49 540
13719.59 548
13720.70 563
13721.81 501
13722.91 519
13724.02 574
13725.12 566
13726.23 554
13727.34 566
13728.44 561
13729.55 580
13730.66 580
13731.77 595
13732.87 560
13733.98 545
13735.09 557
13736.19 578
13737.30 546
13738.41 560
13739.51 568
13740.62 605
13741.73 636
13742.84 589
13743.94 621
13745.05 637
13746.16 588
13747.27 609
13748.37 576
13749.48 609
13750.59 594
13751.70 633
13752.80 631
13753.91 627
13755.02 630
13756.13 626
13757.24 609
13758.34 608
13759.45 639
13760.56 605
13761.67 656
13762.78 649
13763.88 632
13764.99 700
13766.10 705
13767.21 735
13768.32 758
13769.43 743
13770.53 827
13771.64 789
13772.75 818
13773.86 811
13774.97 799
13776.08 874
13777.19 898
13778.29 907
13779.40 879
13780.51 852
13781.62 850
13782.73 862
13783.84 773
13784.95 710
13786.06 747
13787.17 697
13788.28 723
13789.38 673
13790.49 646
13791.60 602
13792.71 618
13793.82 618
13794.93 590
13796.04 601
13797.15 654
13798.26 602
13799.37 598
13800.48 582
13801.59 597
13802.70 583
13803.81 593
13804.92 585
13806.03 540
13807.14 530
13808.25 625
13809.36 641
13810.47 565
13811.58 597
13812.69 551
13813.80 619
13814.91 595
13816.02 554
13817.13 537
13818.24 601
13819.35 628
13820.46 561
13821.57 576
13822.68 544
13823.79 553
13824.90 560
13826.01 557
13827.12 628
13828.24 566
13829.35 561
13830.46 586
13831.57 546
13832.68 532
13833.79 547
13834.90 524
13836.01 526
13837.12 549
13838.23 548
13839.35 533
13840.46 562
13841.57 553
13842.68 597
13843.79 566
13844.90 555
13846.01 551
13847.13 540
13848.24 538
13849.35 561
13850.46 585
13851.57 557
13852.68 573
13853.80 572
13854.91 585
13856.02 573
13857.13 555
13858.24 588
13859.36 607
13860.47 592
13861.58 580
13862.69 541
13863.80 560
13864.92 563
13866.03 546
13867.14 537
13868.25 569
13869.37 576
13870.48 578
13871.59 540
13872.70 557
13873.82 570
13874.93 571
13876.04 601
13877.15 588
13878.27 558
13879.38 555
13880.49 566
13881.61 613
13882.72 596
13883.83 581
13884.94 594
13886.06 640
13887.17 567
13888.28 586
13889.40 566
13890.51 580
13891.62 600
13892.74 652
13893.85 657
13894.96 633
13896.08 630
13897.19 619
13898.30 667
13899.42 687
13900.53 672
13901.65 659
13902.76 664
13903.87 653
13904.99 606
13906.10 657
13907.21 639
13908.33 575
13909.44 559
13910.56 605
13911.67 650
13912.79 558
13913.90 584
13915.01 540
13916.13 527
13917.24 532
13918.36 542
13919.47 537
13920.59 521
13921.70 550
13922.81 549
13923.93 636
13925.04 568
13926.16 537
13927.27 519
13928.39 548
13929.50 564
13930.62 604
13931.73 594
13932.85 538
13933.96 550
13935.08 547
13936.19 535
13937.31 509
13938.42 563
13939.54 592
13940.65 541
13941.77 508
13942.88 513
13944.00 483
13945.12 546
13946.23 509
13947.35 513
13948.46 533
13949.58 510
13950.69 485
13951.81 514
13952.93 529
13954.04 501
13955.16 476
13956.27 527
13957.39 526
13958.50 490
13959.62 493
13960.74 540
13961.85 514
13962.97 498
13964.09 475
13965.20 526
13966.32 496
13967.43 494
13968.55 495
13969.67 510
13970.78 536
13971.90 563
13973.02 501
13974.13 566
13975.25 488
13976.37 489
13977.48 496
13978.60 570
13979.72 525
13980.83 503
13981.95 499
13983.07 535
13984.19 505
13985.30 544
13986.42 487
13987.54 470
13988.65 463
13989.77 487
13990.89 471
13992.01 483
13993.12 507
13994.24 531
13995.36 543
13996.48 514
13997.59 512
13998.71 533
13999.83 548
14000.95 577
14002.06 492
14003.18 496
14004.30 476
14005.42 512
14006.54 526
14007.65 524
14008.77 463
14009.89 527
14011.01 539
14012.13 518
14013.24 479
14014.36 529
14015.48 490
14016.60 545
14017.72 509
14018.84 518
14019.95 499
14021.07 501
14022.19 497
14023.31 525
14024.43 483
14025.55 506
14026.67 530
14027.79 507
14028.90 509
14030.02 510
14031.14 499
14032.26 496
14033.38 511
14034.50 496
14035.62 486
14036.74 497
14037.86 490
14038.98 459
14040.09 503
14041.21 488
14042.33 516
14043.45 501
14044.57 519
14045.69 483
14046.81 492
14047.93 549
14049.05 507
14050.17 507
14051.29 534
14052.41 517
14053.53 521
14054.65 546
14055.77 570
14056.89 559
14058.01 538
14059.13 532
14060.25 516
14061.37 516
14062.49 548
14063.61 588
14064.73 579
14065.85 561
14066.97 543
14068.09 595
14069.21 603
14070.33 596
14071.45 594
14072.57 526
14073.69 557
14074.81 576
14075.94 612
14077.06 560
14078.18 629
14079.30 629
14080.42 663
14081.54 607
14082.66 650
14083.78 628
14084.90 614
14086.02 625
14087.14 636
14088.27 644
14089.39 646
14090.51 651
14091.63 656
14092.75 696
14093.87 694
14094.99 676
14096.12 705
14097.24 758
14098.36 690
14099.48 778
14100.60 758
14101.72 750
14102.85 755
14103.97 770
14105.09 799
14106.21 755
14107.33 748
14108.46 757
14109.58 672
14110.70 673
14111.82 693
14112.94 650
14114.07 618
14115.19 596
14116.31 607
14117.43 572
14118.56 572
14119.68 562
14120.80 587
14121.92 555
14123.05 631
14124.17 603
14125.29 519
14126.41 556
14127.54 533
14128.66 557
14129.78 553
14130.90 526
14132.03 578
14133.15 570
14134.27 532
14135.40 537
14136.52 548
14137.64 565
14138.77 589
14139.89 577
14141.01 495
14142.14 519
14143.26 534
14144.38 522
14145.51 567
14146.63 537
14147.75 501
14148.88 526
14150.00 569
14151.12 559
14152.25 519
14153.37 508
14154.50 497
14155.62 519
14156.74 558
14157.87 540
14158.99 490
14160.12 529
14161.24 523
14162.36 508
14163.49 497
14164.61 536
14165.74 564
14166.86 551
14167.99 547
14169.11 498
14170.23 519
14171.36 481
14172.48 517
14173.61 462
14174.73 483
14175.86 496
14176.98 546
14178.11 518
14179.23 494
14180.36 519
14181.48 543
14182.61 548
14183.73 561
14184.86 489
14185.98 532
14187.11 500
14188.23 529
14189.36 521
14190.48 509
14191.61 497
14192.73 498
14193.86 462
14194.98 494
14196.11 484
14197.24 489
14198.36 510
14199.49 497
14200.61 503
14201.74 521
14202.86 504
14203.99 483
14205.12 455
14206.24 454
14207.37 507
14208.49 477
14209.62 484
14210.75 453
14211.87 463
14213.00 497
14214.12 490
14215.25 503
14216.38 451
14217.50 459
14218.63 510
14219.76 492
14220.88 491
14222.01 476
14223.14 512
14224.26 484
14225.39 490
14226.52 483
14227.64 450
14228.77 474
14229.90 441
14231.02 460
14232.15 461
14233.28 468
14234.40 490
14235.53 478
14236.66 440
14237.78 473
14238.91 481
14240.04 428
14241.17 430
14242.29 455
14243.42 462
14244.55 451
14245.68 494
14246.80 427
14247.93 435
14249.06 454
14250.19 439
14251.31 443
14252.44 484
14253.57 483
14254.70 448
14255.83 494
14256.95 432
14258.08 413
14259.21 436
14260.34 439
14261.47 429
14262.59 443
14263.72 420
14264.85 440
14265.98 417
14267.11 428
14268.23 401
14269.36 407
14270.49 471
14271.62 436
14272.75 413
14273.88 435
14275.01 401
14276.13 421
14277.26 416
14278.39 434
14279.52 449
14280.65 442
14281.78 394
14282.91 437
14284.04 447
14285.17 419
14286.29 433
14287.42 386
14288.55 412
14289.68 407
14290.81 448
14291.94 391
14293.07 404
14294.20 399
14295.33 390
14296.46 407
14297.59 395
14298.72 391
14299.85 379
14300.98 415
14302.11 418
14303.24 412
14304.37 395
14305.50 424
14306.63 447
14307.76 444
14308.89 403
14310.02 387
14311.15 409
14312.28 432
14313.41 443
14314.54 404
14315.67 385
14316.80 368
14317.93 424
14319.06 410
14320.19 436
14321.32 426
14322.45 428
14323.58 447
14324.71 408
14325.84 417
14326.97 412
14328.10 396
14329.23 409
14330.36 415
14331.49 387
14332.63 393
14333.76 366
14334.89 393
14336.02 352
14337.15 367
14338.28 395
14339.41 375
14340.54 420
14341.67 408
14342.81 396
14343.94 364
14345.07 398
14346.20 408
14347.33 416
14348.46 442
14349.59 453
14350.73 386
14351.86 360
14352.99 331
14354.12 374
14355.25 390
14356.39 372
14357.52 359
14358.65 374
14359.78 368
14360.91 373
14362.05 373
14363.18 394
14364.31 386
14365.44 399
14366.57 372
14367.71 362
14368.84 390
14369.97 376
14371.10 398
14372.24 365
14373.37 371
14374.50 368
14375.63 414
14376.77 392
14377.90 407
14379.03 384
14380.16 389
14381.30 387
14382.43 387
14383.56 355
14384.70 377
14385.83 414
14386.96 374
14388.10 385
14389.23 391
14390.36 384
14391.49 378
14392.63 389
14393.76 387
14394.89 391
14396.03 373
14397.16 363
14398.30 323
14399.43 370
14400.56 367
14401.70 388
14402.83 358
14403.96 366
14405.10 416
14406.23 402
14407.37 428
14408.50 404
14409.63 450
14410.77 398
14411.90 386
14413.04 422
14414.17 366
14415.30 411
14416.44 433
14417.57 403
14418.71 367
14419.84 396
14420.98 386
14422.11 392
14423.24 366
14424.38 396
14425.51 380
14426.65 419
14427.78 429
14428.92 407
14430.05 370
14431.19 370
14432.32 401
14433.46 393
14434.59 431
14435.73 387
14436.86 384
14438.00 407
14439.13 424
14440.27 425
14441.40 420
14442.54 379
14443.67 434
14444.81 341
14445.94 377
14447.08 360
14448.21 347
14449.35 368
14450.49 369
14451.62 352
14452.76 376
14453.89 396
14455.03 426
14456.16 428
14457.30 392
14458.44 391
14459.57 410
14460.71 380
14461.84 386
14462.98 398
14464.12 429
14465.25 421
14466.39 416
14467.52 370
14468.66 392
14469.80 422
14470.93 420
14472.07 411
14473.21 385
14474.34 363
14475.48 412
14476.62 409
14477.75 416
14478.89 388
14480.03 421
14481.16 413
14482.30 426
14483.44 399
14484.57 384
14485.71 372
14486.85 398
14487.98 395
14489.12 394
14490.26 413
14491.40 399
14492.53 413
14493.67 435
14494.81 427
14495.94 437
14497.08 463
14498.22 470
14499.36 470
14500.49 426
14501.63 483
14502.77 473
14503.91 444
14505.05 463
14506.18 432
14507.32 471
14508.46 425
14509.60 440
14510.73 480
14511.87 436
14513.01 461
14514.15 451
14515.29 436
14516.43 488
14517.56 474
14518.70 523
14519.84 483
14520.98 509
14522.12 477
14523.25 452
14524.39 476
14525.53 510
14526.67 483
14527.81 456
14528.95 493
14530.09 506
14531.23 537
14532.36 475
14533.50 495
14534.64 451
14535.78 441
14536.92 461
14538.06 460
14539.20 403
14540.34 423
14541.48 428
14542.62 464
14543.75 423
14544.89 428
14546.03 444
14547.17 390
14548.31 394
14549.45 427
14550.59 419
14551.73 405
14552.87 416
14554.01 461
14555.15 405
14556.29 382
14557.43 345
14558.57 369
14559.71 397
14560.85 430
14561.99 422
14563.13 401
14564.27 409
14565.41 404
14566.55 421
14567.69 401
14568.83 411
14569.97 415
14571.11 454
14572.25 458
14573.39 407
14574.53 396
14575.67 424
14576.81 410
14577.95 406
14579.09 385
14580.23 401
14581.37 402
14582.52 419
14583.66 399
14584.80 405
14585.94 389
14587.08 388
14588.22 404
14589.36 423
14590.50 425
14591.64 419
14592.78 400
14593.93 444
14595.07 419
14596.21 436
14597.35 411
14598.49 376
14599.63 428
14600.77 397
14601.92 389
14603.06 414
14604.20 401
14605.34 382
14606.48 392
14607.62 418
14608.77 409
14609.91 440
14611.05 385
14612.19 379
14613.33 392
14614.47 384
14615.62 404
14616.76 444
14617.90 431
14619.04 451
14620.19 423
14621.33 436
14622.47 439
14623.61 464
14624.76 428
14625.90 449
14627.04 430
14628.18 429
14629.33 424
14630.47 441
14631.61 398
14632.75 449
14633.90 490
14635.04 446
14636.18 450
14637.32 458
14638.47 475
14639.61 487
14640.75 452
14641.90 404
14643.04 459
14644.18 460
14645.33 421
14646.47 449
14647.61 436
14648.76 434
14649.90 432
14651.04 397
14652.19 423
14653.33 400
14654.47 404
14655.62 396
14656.76 399
14657.90 374
14659.05 375
14660.19 386
14661.34 413
14662.48 422
14663.62 395
14664.77 415
14665.91 385
14667.06 431
14668.20 411
14669.34 389
14670.49 376
14671.63 387
14672.78 382
14673.92 400
14675.07 386
14676.21 416
14677.35 385
14678.50 383
14679.64 359
14680.79 359
14681.93 352
14683.08 356
14684.22 372
14685.37 362
14686.51 365
14687.66 368
14688.80 369
14689.95 381
14691.09 384
14692.24 382
14693.38 369
14694.53 351
14695.67 385
14696.82 354
14697.96 366
14699.11 364
14700.25 376
14701.40 368
14702.54 384
14703.69 392
14704.84 378
14705.98 337
14707.13 349
14708.27 364
14709.42 388
14710.56 353
14711.71 345
14712.86 375
14714.00 382
14715.15 409
14716.29 354
14717.44 365
14718.59 347
14719.73 331
14720.88 362
14722.02 350
14723.17 370
14724.32 359
14725.46 356
14726.61 366
14727.76 331
14728.90 343
14730.05 336
14731.20 336
14732.34 357
14733.49 378
14734.64 359
14735.78 359
14736.93 326
14738.08 312
14739.22 383
14740.37 373
14741.52 354
14742.66 357
14743.81 364
14744.96 366
14746.11 357
14747.25 377
14748.40 364
14749.55 337
14750.69 361
14751.84 362
14752.99 316
14754.14 345
14755.28 340
14756.43 365
14757.58 360
14758.73 347
14759.87 347
14761.02 335
14762.17 357
14763.32 313
14764.47 338
14765.61 402
14766.76 369
14767.91 385
14769.06 375
14770.21 374
14771.35 360
14772.50 336
14773.65 346
14774.80 385
14775.95 353
14777.10 370
14778.24 361
14779.39 393
14780.54 357
14781.69 415
14782.84 401
14783.99 388
14785.14 397
14786.28 376
14787.43 345
14788.58 379
14789.73 328
14790.88 324
14792.03 352
14793.18 355
14794.33 381
14795.48 375
14796.62 379
14797.77 405
14798.92 361
14800.07 367
14801.22 403
14802.37 375
14803.52 324
14804.67 329
14805.82 360
14806.97 333
14808.12 364
14809.27 388
14810.42 387
14811.57 330
14812.72 368
14813.87 342
14815.02 349
14816.17 400
14817.32 419
14818.47 369
14819.62 411
14820.77 417
14821.92 385
14823.07 357
14824.22 385
14825.37 336
14826.52 347
14827.67 351
14828.82 344
14829.97 347
14831.12 313
14832.27 342
14833.42 371
14834.57 367
14835.72 332
14836.87 369
14838.02 364
14839.17 329
14840.33 317
14841.48 315
14842.63 315
14843.78 314
14844.93 336
14846.08 365
14847.23 319
14848.38 354
14849.53 307
14850.68 313
14851.84 346
14852.99 346
14854.14 363
14855.29 375
14856.44 382
14857.59 342
14858.74 367
14859.90 316
14861.05 314
14862.20 313
14863.35 342
14864.50 343
14865.65 329
14866.81 338
14867.96 315
14869.11 301
14870.26 334
14871.41 318
14872.57 300
14873.72 312
14874.87 328
14876.02 360
14877.18 330
14878.33 363
14879.48 358
14880.63 325
14881.79 352
14882.94 325
14884.09 303
14885.24 312
14886.40 310
14887.55 288
14888.70 346
14889.85 325
14891.01 304
14892.16 304
14893.31 302
14894.47 315
14895.62 298
14896.77 318
14897.92 315
14899.08 316
14900.23 319
14901.38 355
14902.54 354
14903.69 337
14904.84 309
14906.00 304
14907.15 311
14908.30 303
14909.46 312
14910.61 307
14911.76 347
14912.92 325
14914.07 273
14915.23 314
14916.38 317
14917.53 355
14918.69 370
14919.84 327
14921.00 309
14922.15 316
14923.30 340
14924.46 331
14925.61 304
14926.77 367
14927.92 334
14929.07 322
14930.23 326
14931.38 319
14932.54 321
14933.69 336
14934.85 360
14936.00 338
14937.16 312
14938.31 326
14939.46 338
14940.62 327
14941.77 326
14942.93 318
14944.08 320
14945.24 324
14946.39 354
14947.55 347
14948.70 330
14949.86 321
14951.01 332
14952.17 327
14953.32 372
14954.48 362
14955.63 327
14956.79 330
14957.95 322
14959.10 325
14960.26 335
14961.41 356
14962.57 332
14963.72 325
14964.88 331
14966.03 338
14967.19 339
14968.35 343
14969.50 314
14970.66 328
14971.81 339
14972.97 355
14974.13 352
14975.28 346
14976.44 344
14977.59 347
14978.75 355
14979.91 359
14981.06 332
14982.22 310
14983.38 296
14984.53 330
14985.69 326
14986.85 355
14988.00 330
14989.16 297
14990.32 347
14991.47 344
14992.63 346
14993.79 338
14994.94 319
14996.10 306
14997.26 307
14998.41 324
14999.57 317
15000.73 347
15001.88 404
15003.04 376
15004.20 304
15005.36 358
15006.51 367
15007.67 395
15008.83 369
15009.99 332
15011.14 315
15012.30 309
15013.46 321
15014.62 342
15015.77 296
15016.93 315
15018.09 297
15019.25 298
15020.40 262
15021.56 324
15022.72 333
15023.88 331
15025.04 315
15026.19 300
15027.35 310
15028.51 336
15029.67 315
15030.83 339
15031.98 333
15033.14 316
15034.30 323
15035.46 317
15036.62 298
15037.78 308
15038.94 330
15040.09 310
15041.25 295
15042.41 320
15043.57 341
15044.73 357
15045.89 334
15047.05 294
15048.21 288
15049.36 299
15050.52 308
15051.68 296
15052.84 309
15054.00 315
15055.16 280
15056.32 316
15057.48 308
15058.64 286
15059.80 292
15060.96 336
15062.12 324
15063.27 288
15064.43 288
15065.59 298
15066.75 299
15067.91 319
15069.07 303
15070.23 319
15071.39 287
15072.55 288
15073.71 329
15074.87 315
15076.03 293
15077.19 305
15078.35 283
15079.51 295
15080.67 282
15081.83 288
15082.99 284
15084.15 343
15085.31 273
15086.47 297
15087.63 292
15088.79 315
15089.96 298
15091.12 308
15092.28 293
15093.44 289
15094.60 330
15095.76 325
15096.92 355
15098.08 305
15099.24 289
15100.40 316
15101.56 328
15102.72 310
15103.88 303
15105.05 276
15106.21 342
15107.37 342
15108.53 337
15109.69 336
15110.85 330
15112.01 289
15113.17 302
15114.34 287
15115.50 302
15116.66 298
15117.82 301
15118.98 343
15120.14 312
15121.31 309
15122.47 327
15123.63 326
15124.79 278
15125.95 306
15127.11 305
15128.28 304
15129.44 344
15130.60 315
15131.76 303
15132.93 297
15134.09 310
15135.25 289
15136.41 277
15137.57 285
15138.74 275
15139.90 297
15141.06 293
15142.22 328
15143.39 317
15144.55 305
15145.71 301
15146.87 280
15148.04 281
15149.20 296
15150.36 344
15151.53 313
15152.69 304
15153.85 324
15155.01 302
15156.18 306
15157.34 305
15158.50 333
15159.67 327
15160.83 346
15161.99 325
15163.16 305
15164.32 282
15165.48 274
15166.65 307
15167.81 312
15168.97 286
15170.14 303
15171.30 296
15172.47 307
15173.63 328
15174.79 308
15175.96 289
15177.12 314
15178.28 289
15179.45 307
15180.61 294
15181.78 286
15182.94 303
15184.10 299
15185.27 292
15186.43 287
15187.60 319
15188.76 276
15189.93 290
15191.09 295
15192.25 275
15193.42 322
15194.58 293
15195.75 313
15196.91 317
15198.08 280
15199.24 315
15200.41 320
15201.57 294
15202.74 279
15203.90 302
15205.07 330
15206.23 321
15207.40 316
15208.56 347
15209.73 331
15210.89 362
15212.06 325
15213.22 334
15214.39 314
15215.55 322
15216.72 374
15217.88 325
15219.05 296
15220.22 310
15221.38 357
15222.55 345
15223.71 315
15224.88 353
15226.04 336
15227.21 295
15228.37 309
15229.54 302
15230.71 296
15231.87 343
15233.04 334
15234.20 339
15235.37 339
15236.54 347
15237.70 375
15238.87 331
15240.04 347
15241.20 338
15242.37 327
15243.53 329
15244.70 360
15245.87 310
15247.03 341
15248.20 293
15249.37 310
15250.53 313
15251.70 330
15252.87 324
15254.03 334
15255.20 323
15256.37 308
15257.54 318
15258.70 310
15259.87 322
15261.04 312
15262.20 305
15263.37 323
15264.54 313
15265.71 313
15266.87 331
15268.04 322
15269.21 300
15270.37 316
15271.54 335
15272.71 329
15273.88 333
15275.05 323
15276.21 337
15277.38 324
15278.55 347
15279.72 306
15280.88 306
15282.05 325
15283.22 307
15284.39 322
15285.56 340
15286.72 350
15287.89 338
15289.06 324
15290.23 332
15291.40 305
15292.56 331
15293.73 326
15294.90 290
15296.07 312
15297.24 291
15298.41 294
15299.58 295
15300.74 286
15301.91 315
15303.08 319
15304.25 319
15305.42 340
15306.59 349
15307.76 338
15308.93 345
15310.09 320
15311.26 321
15312.43 298
15313.60 280
15314.77 325
15315.94 323
15317.11 311
15318.28 325
15319.45 334
15320.62 326
15321.79 339
15322.96 345
15324.13 300
15325.30 311
15326.46 333
15327.63 298
15328.80 323
15329.97 328
15331.14 332
15332.31 318
15333.48 317
15334.65 326
15335.82 311
15336.99 304
15338.16 341
15339.33 323
15340.50 309
15341.67 349
15342.84 327
15344.01 316
15345.18 313
15346.35 324
15347.53 308
15348.70 298
15349.87 340
15351.04 311
15352.21 329
15353.38 330
15354.55 366
15355.72 342
15356.89 303
15358.06 319
15359.23 279
15360.40 305
15361.57 291
15362.74 291
15363.92 279
15365.09 307
15366.26 307
15367.43 284
15368.60 262
15369.77 304
15370.94 334
15372.11 311
15373.29 276
15374.46 281
15375.63 280
15376.80 269
15377.97 270
15379.14 295
15380.31 316
15381.49 292
15382.66 295
15383.83 298
15385.00 316
15386.17 267
15387.35 277
15388.52 323
15389.69 319
15390.86 304
15392.03 314
15393.21 309
15394.38 298
15395.55 305
15396.72 267
15397.89 323
15399.07 309
15400.24 308
15401.41 297
15402.58 287
15403.76 363
15404.93 308
15406.10 309
15407.28 302
15408.45 303
15409.62 313
15410.79 306
15411.97 305
15413.14 309
15414.31 312
15415.49 330
15416.66 297
15417.83 298
15419.00 279
15420.18 302
15421.35 305
15422.52 284
15423.70 313
15424.87 302
15426.04 339
15427.22 283
15428.39 266
15429.56 288
15430.74 301
15431.91 291
15433.09 322
15434.26 336
15435.43 330
15436.61 341
15437.78 313
15438.95 292
15440.13 289
15441.30 287
15442.48 337
15443.65 295
15444.82 274
15446.00 294
15447.17 350
15448.35 318
15449.52 322
15450.70 309
15451.87 272
15453.04 301
15454.22 328
15455.39 305
15456.57 286
15457.74 295
15458.92 324
15460.09 339
15461.27 305
15462.44 312
15463.62 313
15464.79 308
15465.97 293
15467.14 308
15468.32 307
15469.49 303
15470.67 320
15471.84 330
15473.02 308
15474.19 305
15475.37 293
15476.54 323
15477.72 334
15478.89 319
15480.07 297
15481.24 293
15482.42 276
15483.60 300
15484.77 308
15485.95 283
15487.12 306
15488.30 308
15489.47 291
15490.65 281
15491.83 326
15493.00 285
15494.18 293
15495.35 322
15496.53 330
15497.71 314
15498.88 313
15500.06 271
15501.24 311
15502.41 355
15503.59 355
15504.76 288
15505.94 318
15507.12 328
15508.29 327
15509.47 296
15510.65 296
15511.82 295
15513.00 292
15514.18 310
15515.35 284
15516.53 281
15517.71 275
15518.88 291
15520.06 269
15521.24 273
15522.42 310
15523.59 336
15524.77 312
15525.95 291
15527.12 316
15528.30 305
15529.48 274
15530.66 313
15531.83 327
15533.01 304
15534.19 305
15535.37 307
15536.54 294
15537.72 313
15538.90 278
15540.08 292
15541.25 317
15542.43 325
15543.61 314
15544.79 336
15545.97 351
15547.14 290
15548.32 315
15549.50 283
15550.68 286
15551.86 318
15553.04 310
15554.21 316
15555.39 303
15556.57 275
15557.75 300
15558.93 338
15560.11 291
15561.28 306
15562.46 338
15563.64 332
15564.82 343
15566.00 302
15567.18 266
15568.36 298
15569.54 322
15570.71 330
15571.89 285
15573.07 352
15574.25 315
15575.43 314
15576.61 288
15577.79 289
15578.97 297
15580.15 290
15581.33 322
15582.51 342
15583.69 321
15584.86 298
15586.04 324
15587.22 305
15588.40 344
15589.58 342
15590.76 345
15591.94 337
15593.12 321
15594.30 295
15595.48 303
15596.66 346
15597.84 350
15599.02 351
15600.20 356
15601.38 355
15602.56 297
15603.74 327
15604.92 317
15606.10 311
15607.28 344
15608.46 327
15609.64 342
15610.82 328
15612.00 330
15613.18 320
15614.37 339
15615.55 384
15616.73 364
15617.91 382
15619.09 359
15620.27 363
15621.45 351
15622.63 370
15623.81 319
15624.99 327
15626.17 382
15627.35 345
15628.54 335
15629.72 344
15630.90 327
15632.08 359
15633.26 361
15634.44 363
15635.62 350
15636.80 375
15637.99 361
15639.17 343
15640.35 362
15641.53 348
15642.71 351
15643.89 339
15645.08 385
15646.26 391
15647.44 389
15648.62 422
15649.80 378
15650.98 355
15652.17 381
15653.35 355
15654.53 366
15655.71 405
15656.90 382
15658.08 416
15659.26 421
15660.44 414
15661.62 387
15662.81 368
15663.99 351
15665.17 384
15666.35 390
15667.54 357
15668.72 422
15669.90 386
15671.08 362
15672.27 365
15673.45 361
15674.63 388
15675.82 370
15677.00 363
15678.18 378
15679.37 372
15680.55 341
15681.73 333
15682.91 362
15684.10 375
15685.28 343
15686.46 350
15687.65 355
15688.83 334
15690.01 346
15691.20 304
15692.38 337
15693.57 307
15694.75 357
15695.93 353
15697.12 340
15698.30 372
15699.48 370
15700.67 382
15701.85 381
15703.04 335
15704.22 365
15705.40 362
15706.59 343
15707.77 379
15708.96 407
15710.14 383
15711.32 362
15712.51 352
15713.69 381
15714.88 389
15716.06 346
15717.25 332
15718.43 363
15719.61 360
15720.80 338
15721.98 340
15723.17 342
15724.35 386
15725.54 399
15726.72 367
15727.91 352
15729.09 381
15730.28 367
15731.46 365
15732.65 382
15733.83 364
15735.02 363
15736.20 376
15737.39 390
15738.57 406
15739.76 353
15740.94 404
15742.13 410
15743.32 399
15744.50 398
15745.69 371
15746.87 384
15748.06 373
15749.24 365
15750.43 367
15751.61 421
15752.80 390
15753.99 382
15755.17 431
15756.36 434
15757.54 398
15758.73 360
15759.92 382
15761.10 395
15762.29 408
15763.47 417
15764.66 403
15765.85 389
15767.03 408
15768.22 391
15769.41 389
15770.59 367
15771.78 371
15772.97 357
15774.15 334
15775.34 364
15776.53 371
15777.71 363
15778.90 373
15780.09 356
15781.27 367
15782.46 376
15783.65 357
15784.83 368
15786.02 386
15787.21 395
15788.40 340
15789.58 344
15790.77 394
15791.96 367
15793.14 375
15794.33 383
15795.52 355
15796.71 379
15797.89 357
15799.08 351
15800.27 355
15801.46 364
15802.64 337
15803.83 361
15805.02 384
15806.21 333
15807.40 373
15808.58 361
15809.77 303
15810.96 338
15812.15 384
15813.34 326
15814.52 341
15815.71 337
15816.90 313
15818.09 316
15819.28 326
15820.47 332
15821.65 340
15822.84 302
15824.03 327
15825.22 363
15826.41 410
15827.60 330
15828.79 331
15829.97 340
15831.16 322
15832.35 349
15833.54 343
15834.73 318
15835.92 314
15837.11 315
15838.30 353
15839.49 376
15840.67 330
15841.86 309
15843.05 320
15844.24 310
15845.43 329
15846.62 301
15847.81 313
15849.00 361
15850.19 352
15851.38 329
15852.57 323
15853.76 336
15854.95 295
15856.14 354
15857.33 359
15858.52 307
15859.71 320
15860.90 340
15862.09 349
15863.28 361
15864.47 336
15865.66 316
15866.85 343
15868.04 343
15869.23 322
15870.42 322
15871.61 305
15872.80 323
15873.99 320
15875.18 311
15876.37 337
15877.56 339
15878.75 338
15879.94 334
15881.13 323
15882.32 339
15883.51 296
15884.70 303
15885.89 330
15887.08 310
15888.28 326
15889.47 326
15890.66 304
15891.85 329
15893.04 365
15894.23 348
15895.42 334
15896.61 342
15897.80 335
15899.00 334
15900.19 305
15901.38 348
15902.57 321
15903.76 320
15904.95 327
15906.14 348
15907.34 383
15908.53 370
15909.72 335
15910.91 337
15912.10 346
15913.30 342
15914.49 338
15915.68 367
15916.87 341
15918.06 361
15919.26 381
15920.45 367
15921.64 355
15922.83 308
15924.02 286
15925.22 324
15926.41 325
15927.60 328
15928.79 334
15929.99 347
15931.18 320
15932.37 348
15933.56 333
15934.76 356
15935.95 338
15937.14 349
15938.33 341
15939.53 331
15940.72 304
15941.91 331
15943.11 316
15944.30 332
15945.49 300
15946.69 312
15947.88 322
15949.07 314
15950.26 325
15951.46 287
15952.65 315
15953.84 296
15955.04 284
15956.23 287
15957.43 304
15958.62 330
15959.81 292
15961.01 324
15962.20 309
15963.39 328
15964.59 295
15965.78 325
15966.97 311
15968.17 306
15969.36 323
15970.56 294
15971.75 312
15972.94 295
15974.14 295
15975.33 286
15976.53 298
15977.72 297
15978.92 270
15980.11 280
15981.30 300
15982.50 273
15983.69 236
15984.89 247
15986.08 278
15987.28 280
15988.47 255
15989.67 231
15990.86 277
15992.06 319
15993.25 317
15994.45 294
15995.64 257
15996.84 267
15998.03 272
15999.23 292
16000.42 285
16001.62 271
16002.81 276
16004.01 287
16005.20 272
16006.40 291
16007.59 272
16008.79 279
16009.98 279
16011.18 275
16012.38 270
16013.57 259
16014.77 262
16015.96 259
16017.16 269
16018.35 293
16019.55 290
16020.75 310
16021.94 287
16023.14 268
16024.33 319
16025.53 265
16026.73 293
16027.92 291
16029.12 265
16030.31 272
16031.51 288
16032.71 283
16033.90 283
16035.10 276
16036.30 281
16037.49 281
16038.69 266
16039.89 272
16041.08 259
16042.28 274
16043.48 297
16044.67 274
16045.87 260
16047.07 281
16048.26 306
16049.46 279
16050.66 262
16051.85 266
16053.05 305
16054.25 300
16055.45 272
16056.64 277
16057.84 293
16059.04 296
16060.23 252
16061.43 270
16062.63 315
16063.83 295
16065.02 287
16066.22 270
16067.42 266
16068.62 280
16069.82 275
16071.01 296
16072.21 283
16073.41 268
16074.61 302
16075.80 254
16077.00 271
16078.20 275
16079.40 259
16080.60 252
16081.79 280
16082.99 296
16084.19 292
16085.39 273
16086.59 259
16087.79 262
16088.98 265
16090.18 272
16091.38 270
16092.58 291
16093.78 251
16094.98 290
16096.18 272
16097.37 261
16098.57 252
16099.77 224
16100.97 244
16102.17 237
16103.37 289
16104.57 296
16105.77 240
16106.97 253
16108.17 279
16109.36 275
16110.56 287
16111.76 294
16112.96 264
16114.16 307
16115.36 273
16116.56 256
16117.76 264
16118.96 254
16120.16 290
16121.36 269
16122.56 268
16123.76 275
16124.96 279
16126.16 256
16127.36 264
16128.56 271
16129.76 249
16130.96 269
16132.16 256
16133.36 272
16134.56 299
16135.76 247
16136.96 264
16138.16 279
16139.36 270
16140.56 284
16141.76 281
16142.96 272
16144.16 273
16145.36 301
16146.56 285
16147.76 270
16148.96 281
16150.16 280
16151.36 267
16152.57 241
16153.77 239
16154.97 242
16156.17 281
16157.37 295
16158.57 298
16159.77 315
16160.97 307
16162.17 274
16163.37 282
16164.58 282
16165.78 261
16166.98 268
16168.18 299
16169.38 286
16170.58 265
16171.78 267
16172.99 288
16174.19 275
16175.39 267
16176.59 251
16177.79 274
16178.99 290
16180.20 315
16181.40 297
16182.60 266
16183.80 302
16185.00 296
16186.21 305
16187.41 253
16188.61 289
16189.81 252
16191.02 272
16192.22 266
16193.42 242
16194.62 270
16195.82 267
16197.03 261
16198.23 274
16199.43 282
16200.63 257
16201.84 255
16203.04 251
16204.24 279
16205.45 261
16206.65 259
16207.85 258
16209.05 257
16210.26 248
16211.46 254
16212.66 280
16213.87 271
16215.07 265
16216.27 254
16217.48 248
16218.68 246
16219.88 263
16221.09 252
16222.29 253
16223.49 255
16224.70 284
16225.90 248
16227.10 283
16228.31 283
16229.51 273
16230.71 276
16231.92 273
16233.12 260
16234.33 291
16235.53 292
16236.73 286
16237.94 249
16239.14 267
16240.35 230
16241.55 237
16242.75 280
16243.96 251
16245.16 237
16246.37 255
16247.57 229
16248.78 261
16249.98 261
16251.18 248
16252.39 301
16253.59 275
16254.80 286
16256.00 251
16257.21 252
16258.41 270
16259.62 255
16260.82 254
16262.03 260
16263.23 270
16264.44 261
16265.64 286
16266.85 277
16268.05 287
16269.26 289
16270.46 252
16271.67 296
16272.87 266
16274.08 292
16275.28 284
16276.49 238
16277.69 274
16278.90 282
16280.11 273
16281.31 293
16282.52 253
16283.72 279
16284.93 294
16286.13 267
16287.34 296
16288.55 273
16289.75 266
16290.96 265
16292.16 265
16293.37 276
16294.58 242
16295.78 260
16296.99 267
16298.19 239
16299.40 266
16300.61 269
16301.81 277
16303.02 303
16304.23 278
16305.43 271
16306.64 268
16307.85 272
16309.05 265
16310.26 265
16311.47 289
16312.67 264
16313.88 286
16315.09 293
16316.29 279
16317.50 260
16318.71 282
16319.91 311
16321.12 318
16322.33 304
16323.54 284
16324.74 285
16325.95 254
16327.16 286
16328.36 281
16329.57 256
16330.78 302
16331.99 276
16333.19 251
16334.40 267
16335.61 269
16336.82 294
16338.02 256
16339.23 283
16340.44 273
16341.65 278
16342.86 263
16344.06 255
16345.27 260
16346.48 263
16347.69 270
16348.90 290
16350.10 259
16351.31 273
16352.52 246
16353.73 273
16354.94 273
16356.15 278
16357.35 275
16358.56 303
16359.77 267
16360.98 293
16362.19 292
16363.40 242
16364.61 283
16365.81 289
16367.02 324
16368.23 224
16369.44 262
16370.65 251
16371.86 273
16373.07 262
16374.28 227
16375.49 266
16376.69 281
16377.90 281
16379.11 242
16380.32 274
16381.53 252
16382.74 246
16383.95 254
16385.16 256
16386.37 296
16387.58 290
16388.79 264
16390.00 253
16391.21 277
16392.42 268
16393.63 257
16394.84 280
16396.05 274
16397.26 256
16398.47 252
16399.68 250
16400.89 237
16402.10 264
16403.31 267
16404.52 243
16405.73 284
16406.94 252
16408.15 256
16409.36 266
16410.57 287
16411.78 259
16412.99 233
16414.20 260
16415.41 270
16416.62 275
16417.83 265
16419.04 268
16420.25 223
16421.46 261
16422.68 260
16423.89 258
16425.10 287
16426.31 290
16427.52 240
16428.73 262
16429.94 261
16431.15 263
16432.36 254
16433.57 247
16434.79 269
16436.00 247
16437.21 262
16438.42 223
16439.63 249
16440.84 262
16442.05 287
16443.27 256
16444.48 252
16445.69 269
16446.90 255
16448.11 264
16449.33 280
16450.54 278
16451.75 266
16452.96 259
16454.17 247
16455.39 269
16456.60 261
16457.81 314
16459.02 278
16460.23 270
16461.45 234
16462.66 218
16463.87 219
16465.08 258
16466.30 232
16467.51 255
16468.72 282
16469.93 244
16471.15 234
16472.36 256
16473.57 256
16474.78 235
16476.00 235
16477.21 252
16478.42 274
16479.64 242
16480.85 229
16482.06 237
16483.27 221
16484.49 209
16485.70 248
16486.91 250
16488.13 255
16489.34 246
16490.55 246
16491.77 265
16492.98 250
16494.19 250
16495.41 242
16496.62 248
16497.84 228
16499.05 249
16500.26 261
16501.48 284
16502.69 240
16503.90 240
16505.12 254
16506.33 258
16507.55 278
16508.76 255
16509.97 244
16511.19 234
16512.40 250
16513.62 240
16514.83 249
16516.04 242
16517.26 254
16518.47 244
16519.69 259
16520.90 270
16522.12 235
16523.33 226
16524.55 258
16525.76 236
16526.98 228
16528.19 218
16529.40 257
16530.62 282
16531.83 231
16533.05 235
16534.26 232
16535.48 238
16536.69 260
16537.91 243
16539.12 256
16540.34 247
16541.56 269
16542.77 255
16543.99 226
16545.20 246
16546.42 228
16547.63 279
16548.85 239
16550.06 260
16551.28 259
16552.49 227
16553.71 246
16554.93 244
16556.14 238
16557.36 237
16558.57 267
16559.79 237
16561.00 257
16562.22 223
16563.44 251
16564.65 253
16565.87 249
16567.09 260
16568.30 226
16569.52 267
16570.73 249
16571.95 269
16573.17 237
16574.38 218
16575.60 247
16576.82 261
16578.03 241
16579.25 246
16580.47 225
16581.68 237
16582.90 232
16584.12 210
16585.33 253
16586.55 260
16587.77 277
16588.98 261
16590.20 243
16591.42 198
16592.64 251
16593.85 262
16595.07 248
16596.29 210
16597.50 249
16598.72 246
16599.94 264
16601.16 262
16602.37 241
16603.59 235
16604.81 251
16606.03 263
16607.24 257
16608.46 248
16609.68 217
16610.90 254
16612.12 257
16613.33 215
16614.55 205
16615.77 246
16616.99 242
16618.20 234
16619.42 243
16620.64 235
16621.86 258
16623.08 251
16624.30 262
16625.51 266
16626.73 261
16627.95 258
16629.17 274
16630.39 242
16631.61 245
16632.83 261
16634.04 247
16635.26 249
16636.48 234
16637.70 235
16638.92 246
16640.14 234
16641.36 260
16642.58 249
16643.79 198
16645.01 209
16646.23 203
16647.45 198
16648.67 219
16649.89 250
16651.11 233
16652.33 226
16653.55 221
16654.77 247
16655.99 239
16657.21 246
16658.43 251
16659.65 262
16660.86 237
16662.08 257
16663.30 257
16664.52 241
16665.74 259
16666.96 255
16668.18 221
16669.40 229
16670.62 225
16671.84 238
16673.06 229
16674.28 245
16675.50 228
16676.72 228
16677.94 242
16679.16 229
16680.38 251
16681.61 239
16682.83 240
16684.05 246
16685.27 237
16686.49 244
16687.71 243
16688.93 229
16690.15 243
16691.37 236
16692.59 264
16693.81 242
16695.03 236
16696.25 226
16697.47 271
16698.70 252
16699.92 237
16701.14 231
16702.36 192
16703.58 232
16704.80 247
16706.02 240
16707.24 241
16708.47 194
16709.69 214
16710.91 229
16712.13 206
16713.35 253
16714.57 213
16715.79 228
16717.02 206
16718.24 236
16719.46 228
16720.68 209
16721.90 236
16723.12 254
16724.35 235
16725.57 255
16726.79 260
16728.01 265
16729.24 232
16730.46 194
16731.68 232
16732.90 251
16734.12 249
16735.35 230
16736.57 221
16737.79 214
16739.01 252
16740.24 234
16741.46 237
16742.68 251
16743.90 234
16745.13 213
16746.35 198
16747.57 218
16748.80 237
16750.02 210
16751.24 217
16752.46 210
16753.69 202
16754.91 222
16756.13 229
16757.36 248
16758.58 217
16759.80 196
16761.03 236
16762.25 261
16763.47 219
16764.70 208
16765.92 200
16767.14 222
16768.37 217
16769.59 197
16770.81 222
16772.04 221
16773.26 248
16774.49 215
16775.71 229
16776.93 236
16778.16 228
16779.38 209
16780.61 236
16781.83 234
16783.05 248
16784.28 211
16785.50 220
16786.73 251
16787.95 237
16789.17 273
16790.40 226
16791.62 200
16792.85 218
16794.07 233
16795.30 214
16796.52 246
16797.75 248
16798.97 228
16800.20 233
16801.42 212
16802.64 220
16803.87 203
16805.09 216
16806.32 236
16807.54 230
16808.77 197
16809.99 219
16811.22 254
16812.45 245
16813.67 220
16814.90 234
16816.12 197
16817.35 245
16818.57 230
16819.80 229
16821.02 227
16822.25 224
16823.47 218
16824.70 219
16825.92 244
16827.15 221
16828.38 226
16829.60 210
16830.83 266
16832.05 276
16833.28 232
16834.51 206
16835.73 225
16836.96 230
16838.18 228
16839.41 261
16840.64 221
16841.86 214
16843.09 235
16844.32 239
16845.54 194
16846.77 189
16847.99 246
16849.22 226
16850.45 228
16851.67 234
16852.90 238
16854.13 213
16855.35 242
16856.58 231
16857.81 243
16859.03 258
16860.26 249
16861.49 238
16862.72 230
16863.94 225
16865.17 247
16866.40 233
16867.62 237
16868.85 242
16870.08 220
16871.31 254
16872.53 245
16873.76 232
16874.99 249
16876.22 248
16877.44 243
16878.67 247
16879.90 248
16881.13 250
16882.35 263
16883.58 230
16884.81 244
16886.04 280
16887.27 220
16888.49 256
16889.72 268
16890.95 238
16892.18 243
16893.41 260
16894.63 255
16895.86 261
16897.09 246
16898.32 261
16899.55 271
16900.78 266
16902.00 272
16903.23 259
16904.46 235
16905.69 240
16906.92 227
16908.15 228
16909.38 251
16910.60 280
16911.83 232
16913.06 254
16914.29 279
16915.52 292
16916.75 214
16917.98 233
16919.21 235
16920.44 252
16921.67 241
16922.89 263
16924.12 236
16925.35 237
16926.58 245
16927.81 236
16929.04 211
16930.27 221
16931.50 237
16932.73 237
16933.96 264
16935.19 236
16936.42 240
16937.65 242
16938.88 243
16940.11 258
16941.34 262
16942.57 213
16943.80 220
16945.03 228
16946.26 221
16947.49 253
16948.72 240
16949.95 251
16951.18 234
16952.41 230
16953.64 243
16954.87 221
16956.10 237
16957.33 225
16958.56 217
16959.79 213
16961.02 223
16962.25 245
16963.48 221
16964.71 216
16965.94 241
16967.18 213
16968.41 246
16969.64 246
16970.87 234
16972.10 249
16973.33 223
16974.56 234
16975.79 238
16977.02 199
16978.25 208
16979.49 197
16980.72 222
16981.95 226
16983.18 244
16984.41 225
16985.64 213
16986.87 240
16988.11 248
16989.34 203
16990.57 199
16991.80 205
16993.03 226
16994.26 238
16995.50 242
16996.73 229
16997.96 237
16999.19 235
17000.42 233
17001.66 243
17002.89 215
17004.12 280
17005.35 261
17006.59 259
17007.82 238
17009.05 216
17010.28 221
17011.51 243
17012.75 228
17013.98 208
17015.21 235
17016.44 230
17017.68 209
17018.91 230
17020.14 212
17021.38 235
17022.61 253
17023.84 220
17025.07 178
17026.31 222
17027.54 249
17028.77 223
17030.01 208
17031.24 186
17032.47 235
17033.71 238
17034.94 224
17036.17 205
17037.41 176
17038.64 199
17039.87 220
17041.11 185
17042.34 214
17043.57 231
17044.81 232
17046.04 220
17047.27 236
17048.51 230
17049.74 191
17050.98 219
17052.21 219
17053.44 226
17054.68 202
17055.91 205
17057.15 207
17058.38 202
17059.61 235
17060.85 219
17062.08 234
17063.32 211
17064.55 208
17065.79 214
17067.02 206
17068.26 205
17069.49 200
17070.72 178
17071.96 186
17073.19 229
17074.43 230
17075.66 205
17076.90 239
17078.13 202
17079.37 226
17080.60 210
17081.84 224
17083.07 216
17084.31 226
17085.54 226
17086.78 195
17088.01 187
17089.25 198
17090.48 180
17091.72 187
17092.95 204
17094.19 212
17095.43 223
17096.66 252
17097.90 220
17099.13 221
17100.37 208
17101.60 225
17102.84 204
17104.07 221
17105.31 245
17106.55 223
17107.78 203
17109.02 183
17110.25 204
17111.49 231
17112.73 237
17113.96 198
17115.20 222
17116.44 202
17117.67 219
17118.91 221
17120.14 233
17121.38 229
17122.62 269
17123.85 235
17125.09 229
17126.33 230
17127.56 225
17128.80 246
17130.04 235
17131.27 235
17132.51 199
17133.75 214
17134.98 193
17136.22 215
17137.46 214
17138.70 202
17139.93 211
17141.17 246
17142.41 224
17143.64 195
17144.88 246
17146.12 248
17147.36 209
17148.59 189
17149.83 197
17151.07 228
17152.31 185
17153.54 232
17154.78 215
17156.02 231
17157.26 230
17158.49 187
17159.73 219
17160.97 207
17162.21 206
17163.45 229
17164.68 227
17165.92 223
17167.16 212
17168.40 216
17169.64 211
17170.87 206
17172.11 202
17173.35 195
17174.59 215
17175.83 194
17177.07 203
17178.30 208
17179.54 210
17180.78 212
17182.02 204
17183.26 225
17184.50 232
17185.74 209
17186.98 226
17188.21 205
17189.45 230
17190.69 242
17191.93 221
17193.17 234
17194.41 218
17195.65 253
17196.89 213
17198.13 214
17199.37 224
17200.60 218
17201.84 207
17203.08 234
17204.32 225
17205.56 214
17206.80 241
17208.04 261
17209.28 246
17210.52 214
17211.76 220
17213.00 208
17214.24 211
17215.48 206
17216.72 189
17217.96 208
17219.20 220
17220.44 247
17221.68 240
17222.92 239
17224.16 224
17225.40 224
17226.64 211
17227.88 187
17229.12 210
17230.36 247
17231.60 237
17232.84 282
17234.08 252
17235.32 234
17236.56 257
17237.80 223
17239.04 200
17240.29 187
17241.53 192
17242.77 205
17244.01 226
17245.25 225
17246.49 215
17247.73 229
17248.97 236
17250.21 237
17251.45 202
17252.70 210
17253.94 221
17255.18 201
17256.42 236
17257.66 230
17258.90 235
17260.14 234
17261.38 234
17262.63 211
17263.87 214
17265.11 194
17266.35 206
17267.59 202
17268.83 185
17270.08 213
17271.32 225
17272.56 222
17273.80 207
17275.04 213
17276.29 214
17277.53 225
17278.77 203
17280.01 219
17281.25 220
17282.50 210
17283.74 221
17284.98 212
17286.22 202
17287.47 233
17288.71 217
17289.95 223
17291.19 216
17292.44 225
17293.68 236
17294.92 205
17296.16 217
17297.41 195
17298.65 206
17299.89 199
17301.14 207
17302.38 216
17303.62 182
17304.86 187
17306.11 222
17307.35 203
17308.59 196
17309.84 214
17311.08 184
17312.32 167
17313.57 182
17314.81 196
17316.05 176
17317.30 194
17318.54 216
17319.78 230
17321.03 201
17322.27 224
17323.52 210
17324.76 207
17326.00 223
17327.25 201
17328.49 240
17329.74 198
17330.98 203
17332.22 200
17333.47 208
17334.71 212
17335.96 214
17337.20 206
17338.44 213
17339.69 215
17340.93 219
17342.18 217
17343.42 215
17344.67 213
17345.91 212
17347.16 242
17348.40 220
17349.64 205
17350.89 197
17352.13 237
17353.38 196
17354.62 206
17355.87 233
17357.11 215
17358.36 207
17359.60 204
17360.85 209
17362.09 203
17363.34 223
17364.58 200
17365.83 207
17367.07 201
17368.32 207
17369.57 200
17370.81 221
17372.06 212
17373.30 211
17374.55 184
17375.79 210
17377.04 239
17378.28 232
17379.53 213
17380.78 244
17382.02 213
17383.27 212
17384.51 233
17385.76 232
17387.01 209
17388.25 221
17389.50 199
17390.74 185
17391.99 210
17393.24 230
17394.48 203
17395.73 179
17396.97 183
17398.22 207
17399.47 223
17400.71 204
17401.96 213
17403.21 208
17404.45 195
17405.70 231
17406.95 211
17408.19 211
17409.44 202
17410.69 190
17411.93 220
17413.18 253
17414.43 225
17415.68 210
17416.92 188
17418.17 201
17419.42 200
17420.66 207
17421.91 205
17423.16 229
17424.41 224
17425.65 213
17426.90 208
17428.15 225
17429.40 192
17430.64 207
17431.89 213
17433.14 207
17434.39 183
17435.63 201
17436.88 224
17438.13 227
17439.38 209
17440.63 214
17441.87 177
17443.12 219
17444.37 229
17445.62 193
17446.87 205
17448.11 217
17449.36 180
17450.61 183
17451.86 215
17453.11 205
17454.36 193
17455.60 178
17456.85 180
17458.10 213
17459.35 221
17460.60 236
17461.85 219
17463.10 198
17464.35 187
17465.59 178
17466.84 205
17468.09 236
17469.34 226
17470.59 210
17471.84 225
17473.09 216
17474.34 228
17475.59 195
17476.84 236
17478.08 222
17479.33 207
17480.58 208
17481.83 210
17483.08 218
17484.33 210
17485.58 249
17486.83 235
17488.08 230
17489.33 203
17490.58 225
17491.83 230
17493.08 222
17494.33 182
17495.58 201
17496.83 219
17498.08 178
17499.33 181
17500.58 216
17501.83 209
17503.08 214
17504.33 191
17505.58 205
17506.83 231
17508.08 221
17509.33 180
17510.58 210
17511.83 213
17513.08 201
17514.33 219
17515.58 200
17516.83 195
17518.09 189
17519.34 194
17520.59 222
17521.84 214
17523.09 206
17524.34 220
17525.59 242
17526.84 216
17528.09 212
17529.34 209
17530.59 234
17531.85 223
17533.10 236
17534.35 204
17535.60 197
17536.85 227
17538.10 217
17539.35 187
17540.61 229
17541.86 205
17543.11 198
17544.36 205
17545.61 210
17546.86 234
17548.12 203
17549.37 210
17550.62 227
17551.87 225
17553.12 201
17554.38 224
17555.63 227
17556.88 205
17558.13 229
17559.38 265
17560.64 219
17561.89 232
17563.14 192
17564.39 195
17565.65 185
17566.90 208
17568.15 202
17569.40 194
17570.66 220
17571.91 238
17573.16 199
17574.41 202
17575.67 210
17576.92 281
17578.17 289
17579.42 215
17580.68 210
17581.93 215
17583.18 190
17584.44 200
17585.69 196
17586.94 210
17588.20 224
17589.45 231
17590.70 197
17591.96 200
17593.21 221
17594.46 227
17595.72 193
17596.97 182
17598.22 204
17599.48 233
17600.73 215
17601.98 214
17603.24 217
17604.49 193
17605.75 194
17607.00 242
17608.25 189
17609.51 216
17610.76 228
17612.02 214
17613.27 195
17614.52 226
17615.78 217
17617.03 230
17618.29 203
17619.54 205
17620.80 202
17622.05 180
17623.30 181
17624.56 171
17625.81 207
17627.07 214
17628.32 216
17629.58 199
17630.83 218
17632.09 204
17633.34 225
17634.60 209
17635.85 211
17637.11 162
17638.36 208
17639.62 202
17640.87 225
17642.13 209
17643.38 220
17644.64 217
17645.89 208
17647.15 219
17648.40 205
17649.66 211
17650.91 232
17652.17 203
17653.43 229
17654.68 222
17655.94 206
17657.19 210
17658.45 187
17659.70 211
17660.96 216
17662.22 208
17663.47 182
17664.73 194
17665.98 188
17667.24 198
17668.50 226
17669.75 205
17671.01 175
17672.26 218
17673.52 213
17674.78 201
17676.03 195
17677.29 190
17678.55 188
17679.80 205
17681.06 207
17682.32 192
17683.57 194
17684.83 191
17686.09 216
17687.34 211
17688.60 171
17689.86 200
17691.11 227
17692.37 209
17693.63 222
17694.88 223
17696.14 219
17697.40 203
17698.66 220
17699.91 194
17701.17 195
17702.43 213
17703.68 212
17704.94 206
17706.20 220
17707.46 223
17708.71 201
17709.97 206
17711.23 193
17712.49 219
17713.74 200
17715.00 203
17716.26 227
17717.52 230
17718.78 222
17720.03 219
17721.29 179
17722.55 192
17723.81 229
17725.07 204
17726.32 194
17727.58 215
17728.84 206
17730.10 191
17731.36 205
17732.62 188
17733.87 192
17735.13 188
17736.39 189
17737.65 176
17738.91 201
17740.17 177
17741.43 174
17742.68 185
17743.94 189
17745.20 200
17746.46 215
17747.72 224
17748.98 195
17750.24 211
17751.50 196
17752.76 192
17754.01 189
17755.27 204
17756.53 198
17757.79 225
17759.05 196
17760.31 195
17761.57 182
17762.83 214
17764.09 173
17765.35 181
17766.61 187
17767.87 186
17769.13 190
17770.39 223
17771.65 228
17772.91 205
17774.17 208
17775.43 185
17776.69 208
17777.95 210
17779.21 215
17780.47 212
17781.73 188
17782.99 208
17784.25 234
17785.51 210
17786.77 200
17788.03 208
17789.29 191
17790.55 179
17791.81 196
17793.07 212
17794.33 183
17795.59 177
17796.85 227
17798.11 215
17799.37 191
17800.63 192
17801.90 196
17803.16 197
17804.42 233
17805.68 208
17806.94 223
17808.20 235
17809.46 220
17810.72 195
17811.98 204
17813.24 193
17814.51 202
17815.77 193
17817.03 191
17818.29 182
17819.55 208
17820.81 230
17822.07 191
17823.34 199
17824.60 187
17825.86 186
17827.12 217
17828.38 238
17829.65 223
17830.91 222
17832.17 208
17833.43 186
17834.69 206
17835.95 192
17837.22 195
17838.48 185
17839.74 197
17841.00 224
17842.27 200
17843.53 209
17844.79 217
17846.05 214
17847.32 174
17848.58 168
17849.84 225
17851.10 227
17852.37 214
17853.63 185
17854.89 204
17856.15 218
17857.42 191
17858.68 207
17859.94 199
17861.21 194
17862.47 169
17863.73 165
17864.99 204
17866.26 182
17867.52 193
17868.78 182
17870.05 202
17871.31 256
17872.57 207
17873.84 187
17875.10 171
17876.36 200
17877.63 208
17878.89 179
17880.15 175
17881.42 189
17882.68 209
17883.95 199
17885.21 169
17886.47 201
17887.74 181
17889.00 203
17890.27 198
17891.53 189
17892.79 181
17894.06 187
17895.32 206
17896.59 216
17897.85 219
17899.11 177
17900.38 185
17901.64 209
17902.91 199
17904.17 193
17905.44 208
17906.70 204
17907.97 197
17909.23 174
17910.50 219
17911.76 226
17913.02 194
17914.29 192
17915.55 207
17916.82 196
17918.08 170
17919.35 211
17920.61 202
17921.88 194
17923.14 203
17924.41 190
17925.67 186
17926.94 187
17928.21 176
17929.47 178
17930.74 208
17932.00 227
17933.27 179
17934.53 207
17935.80 194
17937.06 194
17938.33 205
17939.60 207
17940.86 194
17942.13 204
17943.39 200
17944.66 170
17945.92 207
17947.19 188
17948.46 177
17949.72 186
17950.99 189
17952.26 187
17953.52 197
17954.79 220
17956.05 195
17957.32 209
17958.59 196
17959.85 226
17961.12 195
17962.39 202
17963.65 172
17964.92 211
17966.19 211
17967.45 208
17968.72 208
17969.99 221
17971.25 199
17972.52 195
17973.79 196
17975.05 216
17976.32 203
17977.59 207
17978.85 237
17980.12 195
17981.39 199
17982.66 203
17983.92 168
17985.19 206
17986.46 196
17987.73 212
17988.99 202
17990.26 183
17991.53 164
17992.80 197
17994.06 197
17995.33 180
17996.60 198
17997.87 206
17999.13 179
18000.40 183
18001.67 172
18002.94 174
18004.21 178
18005.47 192
18006.74 186
18008.01 190
18009.28 198
18010.55 228
18011.82 213
18013.08 216
18014.35 206
18015.62 220
18016.89 199
18018.16 202
18019.43 165
18020.69 161
18021.96 201
18023.23 203
18024.50 202
18025.77 172
18027.04 184
18028.31 171
18029.58 190
18030.85 214
18032.11 214
18033.38 186
18034.65 222
18035.92 219
18037.19 225
18038.46 211
18039.73 212
18041.00 191
18042.27 224
18043.54 198
18044.81 174
18046.08 204
18047.35 189
18048.62 180
18049.88 164
18051.15 175
18052.42 207
18053.69 208
18054.96 185
18056.23 185
18057.50 177
18058.77 191
18060.04 200
18061.31 208
18062.58 223
18063.85 178
18065.12 198
18066.39 189
18067.66 214
18068.93 179
18070.20 183
18071.48 194
18072.75 197
18074.02 189
18075.29 214
18076.56 214
18077.83 231
18079.10 201
18080.37 226
18081.64 218
18082.91 199
18084.18 223
18085.45 209
18086.72 220
18087.99 189
18089.27 199
18090.54 210
18091.81 216
18093.08 194
18094.35 213
18095.62 226
18096.89 208
18098.16 199
18099.43 203
18100.71 221
18101.98 213
18103.25 200
18104.52 203
18105.79 230
18107.06 225
18108.34 241
18109.61 208
18110.88 174
18112.15 222
18113.42 223
18114.69 200
18115.97 175
18117.24 176
18118.51 202
18119.78 202
18121.06 212
18122.33 214
18123.60 184
18124.87 188
18126.14 199
18127.42 217
18128.69 231
18129.96 220
18131.23 207
18132.51 197
18133.78 191
18135.05 198
18136.32 206
18137.60 204
18138.87 189
18140.14 178
18141.42 224
18142.69 211
18143.96 186
18145.23 189
18146.51 202
18147.78 203
18149.05 210
18150.33 205
18151.60 200
18152.87 198
18154.15 227
18155.42 198
18156.69 205
18157.97 210
18159.24 214
18160.51 187
18161.79 195
18163.06 194
18164.33 198
18165.61 204
18166.88 187
18168.16 188
18169.43 205
18170.70 213
18171.98 223
18173.25 198
18174.53 196
18175.80 176
18177.07 208
18178.35 226
18179.62 207
18180.90 201
18182.17 197
18183.44 202
18184.72 193
18185.99 203
18187.27 202
18188.54 199
18189.82 208
18191.09 195
18192.37 189
18193.64 224
18194.92 185
18196.19 199
18197.46 194
18198.74 189
18200.01 186
18201.29 217
18202.56 206
18203.84 199
18205.11 206
18206.39 197
18207.67 192
18208.94 208
18210.22 195
18211.49 192
18212.77 185
18214.04 204
18215.32 200
18216.59 215
18217.87 204
18219.14 208
18220.42 200
18221.70 191
18222.97 205
18224.25 222
18225.52 182
18226.80 186
18228.07 223
18229.35 213
18230.63 206
18231.90 199
18233.18 221
18234.45 240
18235.73 183
18237.01 218
18238.28 203
18239.56 201
18240.84 214
18242.11 202
18243.39 207
18244.66 236
18245.94 240
18247.22 226
18248.49 192
18249.77 208
18251.05 190
18252.32 201
18253.60 219
18254.88 224
18256.16 185
18257.43 168
18258.71 198
18259.99 183
18261.26 216
18262.54 208
18263.82 220
18265.09 217
18266.37 198
18267.65 222
18268.93 208
18270.20 190
18271.48 197
18272.76 215
18274.04 213
18275.31 184
18276.59 209
18277.87 222
18279.15 182
18280.42 200
18281.70 209
18282.98 197
18284.26 196
18285.54 208
18286.81 191
18288.09 198
18289.37 199
18290.65 204
18291.93 193
18293.20 187
18294.48 173
18295.76 199
18297.04 170
18298.32 173
18299.60 201
18300.87 180
18302.15 196
18303.43 193
18304.71 199
18305.99 202
18307.27 203
18308.55 201
18309.82 201
18311.10 207
18312.38 172
18313.66 175
18314.94 223
18316.22 213
18317.50 162
18318.78 186
18320.06 203
18321.34 207
18322.61 197
18323.89 203
18325.17 203
18326.45 199
18327.73 188
18329.01 192
18330.29 182
18331.57 199
18332.85 183
18334.13 186
18335.41 182
18336.69 199
18337.97 208
18339.25 202
18340.53 183
18341.81 184
18343.09 182
18344.37 204
18345.65 204
18346.93 191
18348.21 198
18349.49 218
18350.77 185
18352.05 174
18353.33 194
18354.61 203
18355.89 180
18357.17 208
18358.45 187
18359.73 201
18361.01 180
18362.29 215
18363.57 213
18364.85 191
18366.13 199
18367.42 192
18368.70 222
18369.98 230
18371.26 212
18372.54 200
18373.82 184
18375.10 199
18376.38 184
18377.66 198
18378.94 192
18380.23 185
18381.51 222
18382.79 194
18384.07 168
18385.35 187
18386.63 203
18387.91 202
18389.20 207
18390.48 188
18391.76 203
18393.04 224
18394.32 230
18395.60 228
18396.89 209
18398.17 193
18399.45 190
18400.73 197
18402.01 220
18403.30 214
18404.58 206
18405.86 175
18407.14 152
18408.42 182
18409.71 174
18410.99 198
18412.27 173
18413.55 162
18414.84 169
18416.12 203
18417.40 217
18418.68 199
18419.97 214
18421.25 224
18422.53 209
18423.81 168
18425.10 203
18426.38 191
18427.66 185
18428.95 173
18430.23 186
18431.51 166
18432.79 184
18434.08 216
18435.36 172
18436.64 185
18437.93 189
18439.21 161
18440.49 176
18441.78 170
18443.06 182
18444.34 172
18445.63 208
18446.91 185
18448.19 179
18449.48 205
18450.76 224
18452.05 254
18453.33 209
18454.61 188
18455.90 217
18457.18 191
18458.47 148
18459.75 177
18461.03 186
18462.32 222
18463.60 215
18464.89 212
18466.17 201
18467.45 187
18468.74 199
18470.02 216
18471.31 183
18472.59 166
18473.88 185
18475.16 205
18476.45 213
18477.73 178
18479.01 187
18480.30 193
18481.58 225
18482.87 206
18484.15 164
18485.44 208
18486.72 205
18488.01 250
18489.29 168
18490.58 186
18491.86 215
18493.15 196
18494.43 177
18495.72 202
18497.00 186
18498.29 173
18499.58 200
18500.86 171
18502.15 209
18503.43 162
18504.72 196
18506.00 167
18507.29 161
18508.57 192
18509.86 164
18511.15 194
18512.43 207
18513.72 188
18515.00 196
18516.29 177
18517.58 174
18518.86 177
18520.15 224
18521.43 194
18522.72 202
18524.01 215
18525.29 180
18526.58 191
18527.87 204
18529.15 178
18530.44 180
18531.73 188
18533.01 190
18534.30 186
18535.59 195
18536.87 193
18538.16 195
18539.45 186
18540.73 191
18542.02 188
18543.31 222
18544.59 182
18545.88 182
18547.17 184
18548.45 177
18549.74 177
18551.03 195
18552.32 204
18553.60 184
18554.89 190
18556.18 217
18557.46 205
18558.75 188
18560.04 169
18561.33 206
18562.62 216
18563.90 196
18565.19 177
18566.48 201
18567.77 229
18569.05 189
18570.34 200
18571.63 178
18572.92 204
18574.21 209
18575.49 214
18576.78 205
18578.07 214
18579.36 223
18580.65 194
18581.93 177
18583.22 180
18584.51 218
18585.80 215
18587.09 206
18588.38 220
18589.66 195
18590.95 177
18592.24 209
18593.53 192
18594.82 191
18596.11 213
18597.40 216
18598.69 231
18599.97 206
18601.26 171
18602.55 188
18603.84 211
18605.13 199
18606.42 187
18607.71 218
18609.00 231
18610.29 176
18611.58 179
18612.87 196
18614.16 213
18615.44 214
18616.73 217
18618.02 211
18619.31 185
18620.60 221
18621.89 219
18623.18 201
18624.47 213
18625.76 210
18627.05 219
18628.34 217
18629.63 239
18630.92 214
18632.21 185
18633.50 223
18634.79 184
18636.08 197
18637.37 203
18638.66 216
18639.95 222
18641.24 217
18642.53 187
18643.82 177
18645.11 244
18646.40 198
18647.70 201
18648.99 225
18650.28 194
18651.57 192
18652.86 220
18654.15 210
18655.44 201
18656.73 208
18658.02 189
18659.31 210
18660.60 166
18661.89 184
18663.19 204
18664.48 186
18665.77 182
18667.06 206
18668.35 209
18669.64 201
18670.93 191
18672.22 193
18673.52 184
18674.81 209
18676.10 222
18677.39 180
18678.68 169
18679.97 186
18681.27 202
18682.56 177
18683.85 193
18685.14 174
18686.43 203
18687.72 182
18689.02 211
18690.31 170
18691.60 202
18692.89 225
18694.18 224
18695.48 200
18696.77 210
18698.06 217
18699.35 187
18700.65 201
18701.94 180
18703.23 209
18704.52 202
18705.82 195
18707.11 205
18708.40 179
18709.69 198
18710.99 209
18712.28 202
18713.57 182
18714.87 156
18716.16 189
18717.45 210
18718.74 231
18720.04 221
18721.33 226
18722.62 189
18723.92 194
18725.21 191
18726.50 202
18727.80 207
18729.09 181
18730.38 194
18731.68 197
18732.97 208
18734.26 182
18735.56 198
18736.85 194
18738.15 177
18739.44 199
18740.73 195
18742.03 187
18743.32 192
18744.61 207
18745.91 204
18747.20 188
18748.50 192
18749.79 225
18751.08 208
18752.38 204
18753.67 224
18754.97 182
18756.26 182
18757.56 183
18758.85 200
18760.14 223
18761.44 167
18762.73 172
18764.03 169
18765.32 190
18766.62 214
18767.91 181
18769.21 197
18770.50 169
18771.80 170
18773.09 172
18774.39 178
18775.68 177
18776.98 189
18778.27 201
18779.57 204
18780.86 175
18782.16 185
18783.45 218
18784.75 211
18786.04 179
18787.34 188
18788.63 198
18789.93 198
18791.23 211
18792.52 197
18793.82 178
18795.11 216
18796.41 213
18797.70 182
18799.00 200
18800.29 182
18801.59 194
18802.89 172
18804.18 175
18805.48 183
18806.77 207
18808.07 207
18809.37 209
18810.66 187
18811.96 161
18813.26 198
18814.55 188
18815.85 213
18817.14 197
18818.44 165
18819.74 188
18821.03 215
18822.33 208
18823.63 234
18824.92 173
18826.22 229
18827.52 199
18828.81 211
18830.11 199
18831.41 176
18832.71 193
18834.00 220
18835.30 206
18836.60 192
18837.89 192
18839.19 177
18840.49 200
18841.79 203
18843.08 168
18844.38 209
18845.68 221
18846.98 224
18848.27 189
18849.57 190
18850.87 223
18852.17 182
18853.46 200
18854.76 201
18856.06 191
18857.36 191
18858.65 211
18859.95 215
18861.25 178
18862.55 183
18863.85 196
18865.14 200
18866.44 194
18867.74 179
18869.04 187
18870.34 203
18871.64 194
18872.93 186
18874.23 181
18875.53 164
18876.83 183
18878.13 186
18879.43 181
18880.72 171
18882.02 204
18883.32 217
18884.62 193
18885.92 208
18887.22 174
18888.52 195
18889.82 183
18891.12 193
18892.41 190
18893.71 184
18895.01 194
18896.31 209
18897.61 191
18898.91 179
18900.21 186
18901.51 189
18902.81 164
18904.11 199
18905.41 198
18906.71 213
18908.01 197
18909.31 168
18910.61 167
18911.90 192
18913.20 173
18914.50 156
18915.80 189
18917.10 202
18918.40 217
18919.70 189
18921.00 192
18922.30 178
18923.60 156
18924.90 166
18926.20 200
18927.50 180
18928.80 180
18930.11 213
18931.41 175
18932.71 196
18934.01 181
18935.31 151
18936.61 159
18937.91 200
18939.21 175
18940.51 210
18941.81 172
18943.11 179
18944.41 179
18945.71 177
18947.01 195
18948.31 193
18949.62 201
18950.92 174
18952.22 171
18953.52 194
18954.82 178
18956.12 190
18957.42 194
18958.72 182
18960.03 212
18961.33 204
18962.63 187
18963.93 179
18965.23 175
18966.53 167
18967.83 181
18969.14 179
18970.44 187
18971.74 153
18973.04 146
18974.34 182
18975.64 195
18976.95 179
18978.25 169
18979.55 175
18980.85 180
18982.15 191
18983.46 198
18984.76 208
18986.06 171
18987.36 187
18988.67 184
18989.97 197
18991.27 181
18992.57 175
18993.88 177
18995.18 163
18996.48 217
18997.78 195
18999.09 160
19000.39 188
19001.69 188
19002.99 190
19004.30 184
19005.60 187
19006.90 193
19008.21 204
19009.51 212
19010.81 222
19012.12 190
19013.42 190
19014.72 207
19016.03 196
19017.33 181
19018.63 196
19019.94 183
19021.24 170
19022.54 155
19023.85 165
19025.15 178
19026.45 199
19027.76 188
19029.06 179
19030.36 191
19031.67 213
19032.97 196
19034.28 213
19035.58 200
19036.88 170
19038.19 170
19039.49 190
19040.80 170
19042.10 175
19043.40 182
19044.71 203
19046.01 179
19047.32 191
19048.62 194
19049.93 206
19051.23 191
19052.54 179
19053.84 190
19055.14 185
19056.45 191
19057.75 198
19059.06 178
19060.36 165
19061.67 195
19062.97 194
19064.28 165
19065.58 181
19066.89 185
19068.19 179
19069.50 185
19070.80 164
19072.11 178
19073.41 176
19074.72 193
19076.03 178
19077.33 193
19078.64 160
19079.94 187
19081.25 181
19082.55 167
19083.86 161
19085.16 187
19086.47 186
19087.78 185
19089.08 175
19090.39 168
19091.69 170
19093.00 203
19094.30 191
19095.61 180
19096.92 184
19098.22 209
19099.53 211
19100.84 204
19102.14 168
19103.45 180
19104.75 203
19106.06 166
19107.37 186
19108.67 184
19109.98 173
19111.29 199
19112.59 180
19113.90 154
19115.21 149
19116.51 173
19117.82 197
19119.13 171
19120.43 147
19121.74 172
19123.05 183
19124.35 223
19125.66 202
19126.97 163
19128.28 160
19129.58 178
19130.89 207
19132.20 195
19133.50 192
19134.81 180
19136.12 208
19137.43 198
19138.73 182
19140.04 185
19141.35 200
19142.66 174
19143.96 153
19145.27 169
19146.58 186
19147.89 201
19149.20 199
19150.50 150
19151.81 159
19153.12 181
19154.43 180
19155.74 171
19157.04 178
19158.35 161
19159.66 178
19160.97 160
19162.28 156
19163.59 202
19164.89 178
19166.20 176
19167.51 158
19168.82 178
19170.13 181
19171.44 160
19172.74 151
19174.05 176
19175.36 181
19176.67 150
19177.98 158
19179.29 155
19180.60 178
19181.91 166
19183.22 174
19184.52 179
19185.83 176
19187.14 199
19188.45 193
19189.76 214
19191.07 209
19192.38 218
19193.69 180
19195.00 182
19196.31 197
19197.62 166
19198.93 176
19200.24 190
19201.55 180
19202.86 178
19204.17 154
19205.48 179
19206.79 176
19208.10 201
19209.41 193
19210.72 161
19212.03 171
19213.34 179
19214.65 163
19215.96 153
19217.27 190
19218.58 171
19219.89 187
19221.20 185
19222.51 180
19223.82 193
19225.13 172
19226.44 177
19227.75 174
19229.06 201
19230.37 157
19231.68 168
19232.99 178
19234.30 159
19235.61 182
19236.92 190
19238.23 196
19239.55 181
19240.86 188
19242.17 188
19243.48 178
19244.79 186
19246.10 169
19247.41 185
19248.72 167
19250.04 172
19251.35 224
19252.66 192
19253.97 198
19255.28 178
19256.59 164
19257.90 163
19259.22 191
19260.53 182
19261.84 191
19263.15 168
19264.46 161
19265.77 150
19267.09 166
19268.40 178
19269.71 174
19271.02 196
19272.33 199
19273.65 171
19274.96 181
19276.27 177
19277.58 184
19278.90 174
19280.21 155
19281.52 177
19282.83 186
19284.14 184
19285.46 179
19286.77 195
19288.08 191
19289.40 179
19290.71 178
19292.02 179
19293.33 161
19294.65 178
19295.96 172
19297.27 169
19298.58 179
19299.90 164
19301.21 166
19302.52 173
19303.84 162
19305.15 173
19306.46 175
19307.78 171
19309.09 170
19310.40 164
19311.72 182
19313.03 177
19314.34 169
19315.66 163
19316.97 189
19318.28 182
19319.60 190
19320.91 172
19322.23 188
19323.54 181
19324.85 205
19326.17 189
19327.48 202
19328.80 179
19330.11 188
19331.42 167
19332.74 175
19334.05 184
19335.37 153
19336.68 172
19337.99 170
19339.31 201
19340.62 144
19341.94 165
19343.25 162
19344.57 138
19345.88 155
19347.20 154
19348.51 146
19349.83 178
19351.14 185
19352.45 157
19353.77 182
19355.08 150
19356.40 163
19357.71 201
19359.03 176
19360.34 149
19361.66 161
19362.97 156
19364.29 172
19365.61 165
19366.92 164
19368.24 160
19369.55 200
19370.87 204
19372.18 206
19373.50 144
19374.81 163
19376.13 168
19377.44 171
19378.76 152
19380.08 170
19381.39 164
19382.71 152
19384.02 170
19385.34 142
19386.66 155
19387.97 182
19389.29 173
19390.60 167
19391.92 163
19393.24 173
19394.55 174
19395.87 147
19397.18 152
19398.50 139
19399.82 180
19401.13 136
19402.45 156
19403.77 165
19405.08 159
19406.40 160
19407.72 168
19409.03 169
19410.35 195
19411.67 169
19412.98 193
19414.30 176
19415.62 188
19416.94 157
19418.25 171
19419.57 159
19420.89 176
19422.20 140
19423.52 138
19424.84 157
19426.16 157
19427.47 161
19428.79 185
19430.11 185
19431.43 152
19432.74 140
19434.06 153
19435.38 170
19436.70 178
19438.01 188
19439.33 174
19440.65 145
19441.97 139
19443.28 155
19444.60 174
19445.92 164
19447.24 179
19448.56 163
19449.87 186
19451.19 150
19452.51 168
19453.83 185
19455.15 174
19456.47 141
19457.78 180
19459.10 166
19460.42 185
19461.74 150
19463.06 157
19464.38 195
19465.70 180
19467.01 189
19468.33 168
19469.65 162
19470.97 181
19472.29 169
19473.61 164
19474.93 174
19476.25 190
19477.57 190
19478.88 189
19480.20 196
19481.52 186
19482.84 166
19484.16 183
19485.48 163
19486.80 160
19488.12 164
19489.44 166
19490.76 155
19492.08 178
19493.40 143
19494.72 135
19496.04 161
19497.36 160
19498.68 148
19500.00 183
19501.32 158
19502.64 177
19503.96 179
19505.28 158
19506.60 157
19507.92 167
19509.24 180
19510.56 162
19511.88 176
19513.20 177
19514.52 209
19515.84 196
19517.16 176
19518.48 164
19519.80 175
19521.12 167
19522.44 175
19523.76 180
19525.08 159
19526.40 169
19527.72 165
19529.04 213
19530.36 159
19531.69 173
19533.01 176
19534.33 170
19535.65 168
19536.97 171
19538.29 175
19539.61 188
19540.93 180
19542.25 172
19543.58 177
19544.90 142
19546.22 179
19547.54 199
19548.86 191
19550.18 156
19551.50 170
19552.83 186
19554.15 159
19555.47 169
19556.79 186
19558.11 181
19559.43 163
19560.76 150
19562.08 162
19563.40 147
19564.72 160
19566.04 156
19567.37 152
19568.69 180
19570.01 176
19571.33 152
19572.66 160
19573.98 182
19575.30 157
19576.62 153
19577.95 145
19579.27 148
19580.59 157
19581.91 186
19583.24 163
19584.56 177
19585.88 162
19587.20 188
19588.53 140
19589.85 158
19591.17 158
19592.50 131
19593.82 146
19595.14 152
19596.46 164
19597.79 185
19599.11 155
19600.43 177
19601.76 176
19603.08 173
19604.40 162
19605.73 164
19607.05 164
19608.37 189
19609.70 183
19611.02 157
19612.35 170
19613.67 132
19614.99 163
19616.32 155
19617.64 155
19618.96 159
19620.29 146
19621.61 152
19622.94 158
19624.26 169
19625.58 163
19626.91 168
19628.23 147
19629.56 164
19630.88 163
19632.21 167
19633.53 182
19634.85 160
19636.18 177
19637.50 169
19638.83 183
19640.15 191
19641.48 163
19642.80 145
19644.13 150
19645.45 175
19646.78 151
19648.10 181
19649.43 174
19650.75 193
19652.08 172
19653.40 171
19654.73 163
19656.05 161
19657.38 167
19658.70 159
19660.03 125
19661.35 179
19662.68 166
19664.00 153
19665.33 152
19666.65 135
19667.98 155
19669.30 182
19670.63 166
19671.96 153
19673.28 137
19674.61 166
19675.93 159
19677.26 153
19678.58 133
19679.91 153
19681.24 163
19682.56 154
19683.89 141
19685.21 157
19686.54 150
19687.87 168
19689.19 147
19690.52 168
19691.85 158
19693.17 189
19694.50 191
19695.82 171
19697.15 174
19698.48 165
19699.80 175
19701.13 186
19702.46 155
19703.78 137
19705.11 156
19706.44 158
19707.76 189
19709.09 148
19710.42 159
19711.75 141
19713.07 175
19714.40 150
19715.73 162
19717.05 144
19718.38 186
19719.71 184
19721.04 181
19722.36 182
19723.69 148
19725.02 145
19726.35 171
19727.67 157
19729.00 158
19730.33 150
19731.66 156
19732.98 157
19734.31 142
19735.64 179
19736.97 157
19738.29 149
19739.62 163
19740.95 143
19742.28 159
19743.61 126
19744.93 157
19746.26 160
19747.59 176
19748.92 181
19750.25 158
19751.58 154
19752.90 174
19754.23 155
19755.56 165
19756.89 183
19758.22 185
19759.55 143
19760.88 144
19762.20 158
19763.53 153
19764.86 158
19766.19 161
19767.52 158
19768.85 177
19770.18 169
19771.51 159
19772.84 182
19774.16 171
19775.49 176
19776.82 168
19778.15 185
19779.48 144
19780.81 167
19782.14 173
19783.47 160
19784.80 153
19786.13 174
19787.46 168
19788.79 139
19790.12 143
19791.45 167
19792.78 157
19794.11 140
19795.44 148
19796.77 138
19798.10 160
19799.43 144
19800.76 169
19802.09 147
19803.42 122
19804.75 177
19806.08 151
19807.41 174
19808.74 157
19810.07 168
19811.40 151
19812.73 183
19814.06 180
19815.39 175
19816.72 147
19818.05 141
19819.38 155
19820.71 148
19822.04 172
19823.37 152
19824.70 150
19826.03 168
19827.37 161
19828.70 144
19830.03 162
19831.36 177
19832.69 166
19834.02 171
19835.35 161
19836.68 178
19838.01 168
19839.35 181
19840.68 157
19842.01 157
19843.34 162
19844.67 141
19846.00 174
19847.33 168
19848.67 156
19850.00 161
19851.33 146
19852.66 178
19853.99 173
19855.32 171
19856.66 144
19857.99 149
19859.32 161
19860.65 182
19861.98 165
19863.32 156
19864.65 145
19865.98 154
19867.31 151
19868.65 169
19869.98 180
19871.31 171
19872.64 144
19873.98 176
19875.31 165
19876.64 170
19877.97 156
19879.31 145
19880.64 146
19881.97 166
19883.30 152
19884.64 172
19885.97 186
19887.30 146
19888.64 157
19889.97 162
19891.30 177
19892.63 158
19893.97 161
19895.30 158
19896.63 154
19897.97 175
19899.30 166
19900.63 158
19901.97 132
19903.30 148
19904.63 154
19905.97 165
19907.30 138
19908.64 185
19909.97 176
19911.30 176
19912.64 161
19913.97 163
19915.30 173
19916.64 171
19917.97 179
19919.31 153
19920.64 145
19921.97 139
19923.31 126
19924.64 168
19925.98 169
19927.31 165
19928.65 175
19929.98 164
19931.31 165
19932.65 158
19933.98 162
19935.32 169
19936.65 185
19937.99 164
19939.32 146
19940.66 189
19941.99 151
19943.33 155
19944.66 147
19946.00 169
19947.33 148
19948.67 161
19950.00 175
19951.34 173
19952.67 146
19954.01 163
19955.34 135
19956.68 154
19958.01 143
19959.35 169
19960.68 154
19962.02 188
19963.35 171
19964.69 170
19966.02 163
19967.36 157
19968.70 150
19970.03 162
19971.37 173
19972.70 178
19974.04 156
19975.37 144
19976.71 184
19978.05 163
19979.38 145
19980.72 156
19982.05 139
19983.39 161
19984.73 157
19986.06 154
19987.40 164
19988.74 164
19990.07 162
19991.41 149
19992.74 167
19994.08 160
19995.42 182
19996.75 182
19998.09 169
19999.43 152
20000.76 174
20002.10 155
20003.44 168
20004.77 171
20006.11 148
20007.45 153
20008.79 169
20010.12 159
20011.46 151
20012.80 140
20014.13 140
20015.47 189
20016.81 174
20018.15 171
20019.48 163
20020.82 169
20022.16 158
20023.50 162
20024.83 191
20026.17 197
20027.51 157
20028.85 168
20030.18 169
20031.52 142
20032.86 153
20034.20 180
20035.53 180
20036.87 152
20038.21 152
20039.55 192
20040.89 143
20042.22 143
20043.56 164
20044.90 159
20046.24 157
20047.58 181
20048.92 179
20050.25 169
20051.59 146
20052.93 148
20054.27 170
20055.61 177
20056.95 168
20058.29 134
20059.62 144
20060.96 155
20062.30 167
20063.64 170
20064.98 165
20066.32 191
20067.66 174
20069.00 166
20070.34 160
20071.67 176
20073.01 183
20074.35 159
20075.69 168
20077.03 191
20078.37 144
20079.71 157
20081.05 180
20082.39 169
20083.73 169
20085.07 172
20086.41 151
20087.75 164
20089.09 178
20090.43 172
20091.77 153
20093.11 137
20094.45 148
20095.79 166
20097.13 160
20098.47 148
20099.81 164
20101.15 177
20102.49 174
20103.83 154
20105.17 170
20106.51 204
20107.85 154
20109.19 179
20110.53 151
20111.87 172
20113.21 159
20114.55 164
20115.89 152
20117.23 194
20118.57 153
20119.91 165
20121.25 153
20122.59 173
20123.93 161
20125.28 177
20126.62 139
20127.96 187
20129.30 183
20130.64 160
20131.98 155
20133.32 146
20134.66 152
20136.00 148
