# Supplementary material for: MALDI-TOF MS typing enables the classification of brewing yeasts of the genus Saccharomyces to major beer styles
Source: PLoS One. 2017 Aug 9;12(8):e0181694. doi: 10.1371/journal.pone.0181694 (PMC5549903; doi:10.1371/journal.pone.0181694)
Supplement: S5 File — The directory includes 90 raw files and was zipped to “.zip”; the folder has three strains with 30 spectra per strain; S1 Text explains the raw files with an example and Table 1 represents the yeast strains used within the experiment. (ZIP) [file pone.0181694.s008.zip › 13-15/30262-213-OG-Ale-Ale-YPG-18h-E-E_2015-08-04_1_0_C4_1.dat]

2000.64 725
2001.06 625
2001.49 698
2001.91 684
2002.33 693
2002.75 727
2003.17 708
2003.60 640
2004.02 698
2004.44 722
2004.86 648
2005.28 718
2005.70 728
2006.13 809
2006.55 725
2006.97 745
2007.39 741
2007.82 738
2008.24 787
2008.66 749
2009.08 756
2009.51 736
2009.93 821
2010.35 877
2010.77 915
2011.20 831
2011.62 635
2012.04 653
2012.46 782
2012.89 717
2013.31 614
2013.73 620
2014.15 712
2014.58 605
2015.00 559
2015.42 660
2015.85 710
2016.27 696
2016.69 779
2017.12 693
2017.54 667
2017.96 620
2018.39 591
2018.81 667
2019.23 712
2019.66 636
2020.08 601
2020.50 575
2020.93 631
2021.35 591
2021.78 752
2022.20 732
2022.62 701
2023.05 681
2023.47 695
2023.89 803
2024.32 613
2024.74 692
2025.17 626
2025.59 631
2026.01 646
2026.44 684
2026.86 699
2027.29 690
2027.71 692
2028.14 682
2028.56 689
2028.99 755
2029.41 633
2029.83 676
2030.26 703
2030.68 660
2031.11 645
2031.53 723
2031.96 685
2032.38 587
2032.81 674
2033.23 627
2033.66 523
2034.08 663
2034.51 759
2034.93 690
2035.36 623
2035.78 679
2036.21 569
2036.63 621
2037.06 653
2037.48 662
2037.91 705
2038.33 719
2038.76 746
2039.19 642
2039.61 581
2040.04 656
2040.46 768
2040.89 782
2041.31 610
2041.74 670
2042.17 789
2042.59 778
2043.02 648
2043.44 658
2043.87 686
2044.30 812
2044.72 714
2045.15 729
2045.57 699
2046.00 639
2046.43 740
2046.85 612
2047.28 577
2047.71 650
2048.13 760
2048.56 690
2048.99 604
2049.41 661
2049.84 582
2050.27 691
2050.69 770
2051.12 701
2051.55 744
2051.97 588
2052.40 678
2052.83 728
2053.25 795
2053.68 705
2054.11 792
2054.54 686
2054.96 728
2055.39 655
2055.82 622
2056.24 566
2056.67 593
2057.10 537
2057.53 640
2057.95 560
2058.38 611
2058.81 607
2059.24 660
2059.66 770
2060.09 777
2060.52 801
2060.95 728
2061.38 710
2061.80 717
2062.23 662
2062.66 698
2063.09 641
2063.52 665
2063.94 685
2064.37 706
2064.80 634
2065.23 797
2065.66 757
2066.09 670
2066.51 639
2066.94 797
2067.37 737
2067.80 726
2068.23 772
2068.66 715
2069.08 607
2069.51 714
2069.94 776
2070.37 813
2070.80 572
2071.23 639
2071.66 627
2072.09 616
2072.52 662
2072.94 632
2073.37 498
2073.80 568
2074.23 596
2074.66 694
2075.09 694
2075.52 721
2075.95 692
2076.38 734
2076.81 746
2077.24 764
2077.67 849
2078.10 704
2078.53 737
2078.96 832
2079.39 880
2079.82 834
2080.25 1044
2080.68 975
2081.11 881
2081.54 935
2081.97 966
2082.40 920
2082.83 1001
2083.26 1007
2083.69 903
2084.12 907
2084.55 868
2084.98 768
2085.41 755
2085.84 800
2086.27 794
2086.70 711
2087.13 693
2087.56 779
2087.99 691
2088.42 719
2088.85 768
2089.28 722
2089.71 730
2090.14 679
2090.57 677
2091.01 729
2091.44 714
2091.87 700
2092.30 678
2092.73 800
2093.16 887
2093.59 851
2094.02 708
2094.45 797
2094.89 739
2095.32 828
2095.75 871
2096.18 886
2096.61 798
2097.04 745
2097.47 698
2097.91 799
2098.34 818
2098.77 839
2099.20 775
2099.63 672
2100.07 727
2100.50 800
2100.93 752
2101.36 645
2101.79 635
2102.23 765
2102.66 704
2103.09 609
2103.52 605
2103.95 661
2104.39 718
2104.82 696
2105.25 741
2105.68 666
2106.12 722
2106.55 840
2106.98 651
2107.41 628
2107.85 653
2108.28 779
2108.71 678
2109.14 662
2109.58 640
2110.01 746
2110.44 940
2110.88 836
2111.31 724
2111.74 770
2112.18 763
2112.61 727
2113.04 656
2113.48 639
2113.91 710
2114.34 701
2114.78 798
2115.21 669
2115.64 618
2116.08 702
2116.51 793
2116.94 664
2117.38 637
2117.81 612
2118.24 578
2118.68 534
2119.11 587
2119.55 527
2119.98 695
2120.41 645
2120.85 600
2121.28 651
2121.72 660
2122.15 608
2122.58 774
2123.02 579
2123.45 575
2123.89 613
2124.32 620
2124.75 627
2125.19 659
2125.62 680
2126.06 602
2126.49 740
2126.93 774
2127.36 685
2127.80 712
2128.23 787
2128.67 615
2129.10 636
2129.54 602
2129.97 749
2130.41 739
2130.84 627
2131.28 607
2131.71 723
2132.15 779
2132.58 701
2133.02 721
2133.45 704
2133.89 704
2134.32 777
2134.76 823
2135.19 675
2135.63 740
2136.06 710
2136.50 773
2136.94 748
2137.37 799
2137.81 909
2138.24 742
2138.68 963
2139.12 918
2139.55 781
2139.99 846
2140.42 783
2140.86 718
2141.30 619
2141.73 645
2142.17 640
2142.60 688
2143.04 743
2143.48 683
2143.91 644
2144.35 617
2144.79 563
2145.22 642
2145.66 522
2146.09 625
2146.53 667
2146.97 639
2147.40 597
2147.84 683
2148.28 676
2148.72 727
2149.15 737
2149.59 821
2150.03 852
2150.46 867
2150.90 1041
2151.34 923
2151.77 941
2152.21 982
2152.65 965
2153.09 890
2153.52 814
2153.96 773
2154.40 750
2154.84 764
2155.27 727
2155.71 803
2156.15 758
2156.59 769
2157.02 714
2157.46 699
2157.90 691
2158.34 737
2158.78 751
2159.21 741
2159.65 680
2160.09 677
2160.53 653
2160.97 731
2161.40 673
2161.84 650
2162.28 625
2162.72 627
2163.16 644
2163.59 579
2164.03 610
2164.47 608
2164.91 556
2165.35 756
2165.79 740
2166.23 799
2166.66 883
2167.10 869
2167.54 716
2167.98 811
2168.42 800
2168.86 651
2169.30 804
2169.74 753
2170.18 741
2170.61 774
2171.05 739
2171.49 782
2171.93 795
2172.37 730
2172.81 642
2173.25 633
2173.69 840
2174.13 770
2174.57 779
2175.01 885
2175.45 884
2175.89 696
2176.33 882
2176.77 929
2177.21 735
2177.65 714
2178.09 812
2178.53 836
2178.97 703
2179.41 821
2179.85 888
2180.29 840
2180.73 1023
2181.17 866
2181.61 949
2182.05 764
2182.49 756
2182.93 758
2183.37 683
2183.81 723
2184.25 794
2184.69 715
2185.13 725
2185.57 721
2186.01 619
2186.45 619
2186.89 656
2187.33 703
2187.77 710
2188.21 774
2188.65 839
2189.10 784
2189.54 773
2189.98 814
2190.42 874
2190.86 801
2191.30 845
2191.74 770
2192.18 787
2192.62 705
2193.07 649
2193.51 836
2193.95 837
2194.39 774
2194.83 815
2195.27 883
2195.71 901
2196.16 786
2196.60 774
2197.04 905
2197.48 867
2197.92 944
2198.37 843
2198.81 836
2199.25 903
2199.69 927
2200.13 976
2200.58 825
2201.02 774
2201.46 743
2201.90 687
2202.34 790
2202.79 873
2203.23 849
2203.67 876
2204.11 789
2204.56 687
2205.00 786
2205.44 859
2205.88 798
2206.33 736
2206.77 778
2207.21 752
2207.65 901
2208.10 951
2208.54 899
2208.98 813
2209.43 917
2209.87 891
2210.31 769
2210.76 783
2211.20 745
2211.64 889
2212.09 884
2212.53 816
2212.97 728
2213.42 682
2213.86 972
2214.30 914
2214.75 777
2215.19 853
2215.63 880
2216.08 818
2216.52 735
2216.96 727
2217.41 848
2217.85 753
2218.30 756
2218.74 779
2219.18 779
2219.63 924
2220.07 810
2220.52 845
2220.96 773
2221.40 809
2221.85 807
2222.29 954
2222.74 943
2223.18 869
2223.63 1001
2224.07 1178
2224.51 1268
2224.96 1419
2225.40 1455
2225.85 1458
2226.29 1532
2226.74 1390
2227.18 1312
2227.63 1291
2228.07 1270
2228.52 1117
2228.96 1135
2229.41 1140
2229.85 1045
2230.30 959
2230.74 931
2231.19 996
2231.63 918
2232.08 927
2232.52 918
2232.97 966
2233.41 964
2233.86 884
2234.30 846
2234.75 962
2235.20 1096
2235.64 906
2236.09 830
2236.53 907
2236.98 1044
2237.42 947
2237.87 771
2238.32 759
2238.76 825
2239.21 875
2239.65 840
2240.10 855
2240.55 823
2240.99 898
2241.44 909
2241.88 826
2242.33 761
2242.78 819
2243.22 720
2243.67 722
2244.12 772
2244.56 787
2245.01 743
2245.46 731
2245.90 758
2246.35 676
2246.80 735
2247.24 711
2247.69 703
2248.14 765
2248.58 737
2249.03 623
2249.48 704
2249.92 777
2250.37 823
2250.82 893
2251.27 864
2251.71 854
2252.16 745
2252.61 652
2253.05 710
2253.50 778
2253.95 762
2254.40 805
2254.84 878
2255.29 776
2255.74 761
2256.19 693
2256.64 713
2257.08 712
2257.53 749
2257.98 788
2258.43 743
2258.87 730
2259.32 624
2259.77 665
2260.22 706
2260.67 710
2261.11 870
2261.56 1003
2262.01 870
2262.46 823
2262.91 878
2263.36 938
2263.80 955
2264.25 998
2264.70 913
2265.15 978
2265.60 1202
2266.05 1068
2266.50 1094
2266.94 1170
2267.39 1146
2267.84 1019
2268.29 1175
2268.74 1155
2269.19 1099
2269.64 1037
2270.09 1103
2270.54 1168
2270.99 1123
2271.43 1149
2271.88 1149
2272.33 1093
2272.78 1060
2273.23 1116
2273.68 1081
2274.13 1096
2274.58 1002
2275.03 919
2275.48 859
2275.93 805
2276.38 793
2276.83 687
2277.28 743
2277.73 762
2278.18 879
2278.63 832
2279.08 906
2279.53 860
2279.98 754
2280.43 750
2280.88 817
2281.33 998
2281.78 940
2282.23 959
2282.68 921
2283.13 957
2283.58 931
2284.03 795
2284.48 915
2284.93 894
2285.38 869
2285.83 944
2286.28 764
2286.73 762
2287.18 863
2287.63 970
2288.08 904
2288.54 954
2288.99 1062
2289.44 1137
2289.89 1134
2290.34 1315
2290.79 1486
2291.24 1472
2291.69 1549
2292.14 1666
2292.60 1843
2293.05 1879
2293.50 2174
2293.95 2064
2294.40 1583
2294.85 1679
2295.30 1503
2295.76 1484
2296.21 1426
2296.66 1433
2297.11 1493
2297.56 1121
2298.01 1043
2298.47 1053
2298.92 944
2299.37 949
2299.82 980
2300.27 895
2300.73 756
2301.18 705
2301.63 890
2302.08 920
2302.53 850
2302.99 845
2303.44 956
2303.89 909
2304.34 736
2304.80 838
2305.25 815
2305.70 757
2306.15 899
2306.61 1009
2307.06 977
2307.51 1040
2307.96 986
2308.42 992
2308.87 1215
2309.32 1101
2309.78 958
2310.23 916
2310.68 1069
2311.14 1065
2311.59 1040
2312.04 1037
2312.49 1155
2312.95 1136
2313.40 1209
2313.85 1167
2314.31 955
2314.76 1091
2315.22 1098
2315.67 1041
2316.12 926
2316.58 924
2317.03 801
2317.48 867
2317.94 805
2318.39 885
2318.84 905
2319.30 918
2319.75 998
2320.21 949
2320.66 960
2321.11 963
2321.57 1019
2322.02 1038
2322.48 1076
2322.93 1009
2323.39 995
2323.84 1039
2324.29 1131
2324.75 1072
2325.20 932
2325.66 868
2326.11 808
2326.57 1007
2327.02 959
2327.48 882
2327.93 1025
2328.39 1053
2328.84 1007
2329.30 978
2329.75 1034
2330.21 1048
2330.66 937
2331.12 1013
2331.57 998
2332.03 1073
2332.48 1029
2332.94 833
2333.39 880
2333.85 954
2334.30 926
2334.76 1068
2335.21 1015
2335.67 855
2336.12 887
2336.58 902
2337.03 1046
2337.49 951
2337.95 947
2338.40 968
2338.86 1055
2339.31 1165
2339.77 1139
2340.23 1349
2340.68 1366
2341.14 1521
2341.59 1594
2342.05 1558
2342.51 1755
2342.96 1542
2343.42 1485
2343.87 1471
2344.33 1486
2344.79 1476
2345.24 1478
2345.70 1346
2346.16 1380
2346.61 1298
2347.07 1395
2347.53 1419
2347.98 1461
2348.44 1284
2348.90 1317
2349.35 1249
2349.81 1355
2350.27 1258
2350.72 1119
2351.18 1101
2351.64 1037
2352.10 1103
2352.55 986
2353.01 883
2353.47 944
2353.92 1020
2354.38 995
2354.84 925
2355.30 938
2355.75 926
2356.21 881
2356.67 882
2357.13 903
2357.58 911
2358.04 799
2358.50 881
2358.96 794
2359.41 890
2359.87 792
2360.33 796
2360.79 883
2361.25 932
2361.70 859
2362.16 818
2362.62 876
2363.08 1028
2363.54 1091
2363.99 1011
2364.45 1062
2364.91 982
2365.37 1062
2365.83 899
2366.29 910
2366.75 939
2367.20 1034
2367.66 1084
2368.12 978
2368.58 894
2369.04 1100
2369.50 1287
2369.96 1188
2370.42 1167
2370.87 1091
2371.33 1084
2371.79 1067
2372.25 1133
2372.71 1097
2373.17 1022
2373.63 1009
2374.09 981
2374.55 998
2375.01 822
2375.47 918
2375.92 993
2376.38 869
2376.84 936
2377.30 822
2377.76 1044
2378.22 993
2378.68 960
2379.14 979
2379.60 1059
2380.06 1148
2380.52 1033
2380.98 950
2381.44 936
2381.90 1062
2382.36 1049
2382.82 1082
2383.28 1055
2383.74 952
2384.20 948
2384.66 1004
2385.12 987
2385.58 1071
2386.04 995
2386.50 900
2386.96 984
2387.42 924
2387.88 879
2388.35 870
2388.81 864
2389.27 791
2389.73 865
2390.19 851
2390.65 819
2391.11 928
2391.57 931
2392.03 912
2392.49 883
2392.95 849
2393.42 911
2393.88 960
2394.34 920
2394.80 912
2395.26 845
2395.72 750
2396.18 858
2396.64 944
2397.11 848
2397.57 1030
2398.03 988
2398.49 888
2398.95 918
2399.41 824
2399.88 879
2400.34 896
2400.80 862
2401.26 855
2401.72 878
2402.18 905
2402.65 914
2403.11 951
2403.57 917
2404.03 828
2404.49 781
2404.96 860
2405.42 739
2405.88 830
2406.34 926
2406.81 878
2407.27 931
2407.73 896
2408.19 928
2408.66 982
2409.12 1022
2409.58 831
2410.04 846
2410.51 832
2410.97 826
2411.43 825
2411.90 827
2412.36 793
2412.82 781
2413.28 783
2413.75 691
2414.21 773
2414.67 751
2415.14 852
2415.60 868
2416.06 832
2416.53 913
2416.99 996
2417.45 1028
2417.92 1153
2418.38 1037
2418.84 1082
2419.31 1218
2419.77 1152
2420.23 1051
2420.70 1046
2421.16 1047
2421.63 1068
2422.09 1005
2422.55 919
2423.02 1019
2423.48 1056
2423.95 1155
2424.41 905
2424.87 938
2425.34 987
2425.80 907
2426.27 850
2426.73 1005
2427.20 985
2427.66 852
2428.12 1024
2428.59 1073
2429.05 933
2429.52 956
2429.98 984
2430.45 978
2430.91 969
2431.38 931
2431.84 936
2432.31 931
2432.77 901
2433.24 903
2433.70 822
2434.17 982
2434.63 941
2435.10 1030
2435.56 973
2436.03 1049
2436.49 973
2436.96 993
2437.42 923
2437.89 944
2438.35 1153
2438.82 1086
2439.28 1224
2439.75 1417
2440.21 1428
2440.68 1349
2441.15 1503
2441.61 1490
2442.08 1582
2442.54 1559
2443.01 1528
2443.48 1496
2443.94 1287
2444.41 1241
2444.87 1369
2445.34 1171
2445.81 984
2446.27 962
2446.74 966
2447.20 993
2447.67 1083
2448.14 968
2448.60 726
2449.07 906
2449.54 907
2450.00 895
2450.47 858
2450.94 871
2451.40 841
2451.87 761
2452.34 849
2452.80 885
2453.27 735
2453.74 865
2454.20 953
2454.67 852
2455.14 875
2455.60 880
2456.07 907
2456.54 837
2457.01 867
2457.47 1010
2457.94 929
2458.41 852
2458.87 805
2459.34 916
2459.81 866
2460.28 766
2460.74 726
2461.21 676
2461.68 783
2462.15 885
2462.62 946
2463.08 908
2463.55 886
2464.02 878
2464.49 792
2464.95 880
2465.42 825
2465.89 895
2466.36 756
2466.83 728
2467.29 775
2467.76 945
2468.23 993
2468.70 1007
2469.17 882
2469.64 1054
2470.10 986
2470.57 943
2471.04 928
2471.51 890
2471.98 1003
2472.45 983
2472.92 1050
2473.39 900
2473.85 821
2474.32 842
2474.79 906
2475.26 861
2475.73 918
2476.20 779
2476.67 829
2477.14 867
2477.61 868
2478.08 980
2478.54 1001
2479.01 866
2479.48 1001
2479.95 1207
2480.42 1193
2480.89 1064
2481.36 1164
2481.83 1244
2482.30 1447
2482.77 1087
2483.24 1180
2483.71 1199
2484.18 1135
2484.65 982
2485.12 1095
2485.59 999
2486.06 925
2486.53 912
2487.00 878
2487.47 930
2487.94 852
2488.41 945
2488.88 856
2489.35 854
2489.82 837
2490.29 870
2490.76 811
2491.23 946
2491.70 822
2492.17 892
2492.64 1030
2493.11 989
2493.58 981
2494.05 880
2494.52 887
2495.00 927
2495.47 1039
2495.94 1024
2496.41 953
2496.88 923
2497.35 949
2497.82 881
2498.29 900
2498.76 860
2499.23 869
2499.71 990
2500.18 976
2500.65 865
2501.12 740
2501.59 782
2502.06 837
2502.53 605
2503.01 725
2503.48 809
2503.95 920
2504.42 933
2504.89 830
2505.36 836
2505.84 892
2506.31 877
2506.78 880
2507.25 863
2507.72 917
2508.20 1016
2508.67 1077
2509.14 1087
2509.61 986
2510.08 1097
2510.56 1193
2511.03 1191
2511.50 1231
2511.97 1082
2512.45 1090
2512.92 1102
2513.39 1136
2513.86 1233
2514.34 1092
2514.81 1245
2515.28 1046
2515.75 1061
2516.23 1146
2516.70 1026
2517.17 985
2517.65 960
2518.12 937
2518.59 945
2519.07 1108
2519.54 1142
2520.01 1064
2520.48 994
2520.96 982
2521.43 1041
2521.90 925
2522.38 930
2522.85 820
2523.32 759
2523.80 774
2524.27 810
2524.75 943
2525.22 926
2525.69 745
2526.17 825
2526.64 992
2527.11 954
2527.59 1023
2528.06 1044
2528.54 917
2529.01 794
2529.48 809
2529.96 865
2530.43 902
2530.91 860
2531.38 877
2531.85 916
2532.33 918
2532.80 984
2533.28 898
2533.75 906
2534.23 1049
2534.70 1033
2535.18 992
2535.65 997
2536.12 1033
2536.60 1102
2537.07 1076
2537.55 1026
2538.02 946
2538.50 980
2538.97 907
2539.45 1089
2539.92 1074
2540.40 944
2540.87 1033
2541.35 920
2541.82 904
2542.30 893
2542.77 1030
2543.25 1023
2543.73 1044
2544.20 1034
2544.68 1096
2545.15 1050
2545.63 1064
2546.10 1171
2546.58 1135
2547.05 1209
2547.53 1154
2548.01 1294
2548.48 1294
2548.96 1339
2549.43 1518
2549.91 1457
2550.39 1519
2550.86 1656
2551.34 1479
2551.81 1440
2552.29 1494
2552.77 1543
2553.24 1416
2553.72 1454
2554.20 1376
2554.67 1449
2555.15 1450
2555.62 1600
2556.10 1552
2556.58 1661
2557.05 1650
2557.53 1752
2558.01 1784
2558.48 1618
2558.96 1630
2559.44 1735
2559.91 1470
2560.39 1368
2560.87 1288
2561.35 1170
2561.82 1203
2562.30 1144
2562.78 1053
2563.25 906
2563.73 878
2564.21 954
2564.69 929
2565.16 864
2565.64 963
2566.12 1030
2566.60 1002
2567.07 939
2567.55 963
2568.03 938
2568.51 802
2568.98 851
2569.46 928
2569.94 982
2570.42 943
2570.90 996
2571.37 893
2571.85 852
2572.33 861
2572.81 889
2573.29 870
2573.76 875
2574.24 903
2574.72 851
2575.20 935
2575.68 913
2576.16 876
2576.63 860
2577.11 861
2577.59 802
2578.07 851
2578.55 751
2579.03 741
2579.51 893
2579.98 815
2580.46 875
2580.94 847
2581.42 870
2581.90 814
2582.38 829
2582.86 879
2583.34 904
2583.82 934
2584.30 895
2584.77 1014
2585.25 932
2585.73 878
2586.21 917
2586.69 961
2587.17 914
2587.65 912
2588.13 896
2588.61 911
2589.09 838
2589.57 819
2590.05 941
2590.53 1016
2591.01 980
2591.49 912
2591.97 896
2592.45 1106
2592.93 1063
2593.41 955
2593.89 1037
2594.37 1118
2594.85 1067
2595.33 1191
2595.81 1095
2596.29 1083
2596.77 1113
2597.25 1212
2597.73 1165
2598.21 1167
2598.69 1190
2599.17 1017
2599.65 1205
2600.13 1280
2600.61 1171
2601.09 964
2601.57 938
2602.06 940
2602.54 865
2603.02 972
2603.50 905
2603.98 767
2604.46 730
2604.94 789
2605.42 858
2605.90 829
2606.38 849
2606.87 852
2607.35 1055
2607.83 974
2608.31 940
2608.79 999
2609.27 1095
2609.75 1074
2610.24 1172
2610.72 1237
2611.20 1294
2611.68 1258
2612.16 1386
2612.64 1262
2613.13 1363
2613.61 1355
2614.09 1401
2614.57 1310
2615.05 1317
2615.54 1157
2616.02 1137
2616.50 1155
2616.98 959
2617.46 963
2617.95 1090
2618.43 890
2618.91 902
2619.39 957
2619.88 1032
2620.36 917
2620.84 944
2621.32 784
2621.81 848
2622.29 853
2622.77 880
2623.26 962
2623.74 1029
2624.22 907
2624.70 843
2625.19 854
2625.67 932
2626.15 969
2626.64 1021
2627.12 921
2627.60 1015
2628.09 960
2628.57 832
2629.05 854
2629.54 892
2630.02 938
2630.50 892
2630.99 853
2631.47 927
2631.95 906
2632.44 929
2632.92 911
2633.40 927
2633.89 990
2634.37 948
2634.85 976
2635.34 935
2635.82 1062
2636.31 998
2636.79 1018
2637.27 896
2637.76 930
2638.24 1072
2638.73 1015
2639.21 927
2639.70 1012
2640.18 998
2640.66 857
2641.15 931
2641.63 888
2642.12 976
2642.60 1118
2643.09 1090
2643.57 901
2644.06 976
2644.54 962
2645.03 952
2645.51 962
2646.00 885
2646.48 853
2646.97 824
2647.45 823
2647.94 804
2648.42 854
2648.91 787
2649.39 830
2649.88 932
2650.36 952
2650.85 938
2651.33 894
2651.82 963
2652.30 845
2652.79 868
2653.27 988
2653.76 933
2654.24 828
2654.73 1031
2655.22 1076
2655.70 961
2656.19 965
2656.67 935
2657.16 912
2657.65 925
2658.13 922
2658.62 940
2659.10 955
2659.59 995
2660.08 1085
2660.56 919
2661.05 858
2661.53 875
2662.02 853
2662.51 900
2662.99 881
2663.48 853
2663.97 919
2664.45 933
2664.94 967
2665.43 1019
2665.91 980
2666.40 958
2666.89 885
2667.37 1015
2667.86 997
2668.35 876
2668.83 1078
2669.32 1056
2669.81 920
2670.29 904
2670.78 1002
2671.27 1124
2671.76 1015
2672.24 1008
2672.73 987
2673.22 1156
2673.71 1232
2674.19 1312
2674.68 1297
2675.17 1230
2675.66 1268
2676.14 1317
2676.63 1418
2677.12 1329
2677.61 1286
2678.09 1396
2678.58 1351
2679.07 1484
2679.56 1393
2680.05 1421
2680.53 1410
2681.02 1440
2681.51 1462
2682.00 1540
2682.49 1629
2682.97 1788
2683.46 1776
2683.95 1879
2684.44 2006
2684.93 1773
2685.42 1841
2685.91 1856
2686.39 1803
2686.88 1620
2687.37 1686
2687.86 1620
2688.35 1497
2688.84 1363
2689.33 1265
2689.81 1227
2690.30 1195
2690.79 1132
2691.28 1183
2691.77 1103
2692.26 1029
2692.75 1141
2693.24 1081
2693.73 968
2694.22 985
2694.71 1044
2695.20 1050
2695.68 1030
2696.17 972
2696.66 977
2697.15 1067
2697.64 973
2698.13 1060
2698.62 959
2699.11 1121
2699.60 965
2700.09 1056
2700.58 1107
2701.07 1117
2701.56 1113
2702.05 1050
2702.54 1025
2703.03 1104
2703.52 1153
2704.01 1135
2704.50 1231
2704.99 1244
2705.48 1186
2705.97 1015
2706.46 1111
2706.95 1188
2707.44 1120
2707.93 1064
2708.42 974
2708.92 1084
2709.41 1074
2709.90 1176
2710.39 1046
2710.88 1076
2711.37 998
2711.86 1040
2712.35 1121
2712.84 1101
2713.33 1039
2713.82 1069
2714.31 993
2714.81 1038
2715.30 1026
2715.79 1010
2716.28 1057
2716.77 1047
2717.26 988
2717.75 1024
2718.24 1160
2718.74 1046
2719.23 820
2719.72 893
2720.21 933
2720.70 906
2721.19 1072
2721.69 1090
2722.18 971
2722.67 1067
2723.16 1215
2723.65 1105
2724.15 1049
2724.64 992
2725.13 1171
2725.62 1200
2726.11 1167
2726.61 1088
2727.10 1107
2727.59 1106
2728.08 1116
2728.58 1075
2729.07 1018
2729.56 1048
2730.05 932
2730.55 876
2731.04 937
2731.53 952
2732.02 942
2732.52 1090
2733.01 1031
2733.50 1012
2733.99 1069
2734.49 1125
2734.98 1076
2735.47 1012
2735.97 1056
2736.46 1082
2736.95 1164
2737.45 1002
2737.94 974
2738.43 1042
2738.93 1063
2739.42 1106
2739.91 955
2740.41 1022
2740.90 896
2741.39 1006
2741.89 1106
2742.38 1059
2742.87 923
2743.37 941
2743.86 847
2744.36 922
2744.85 925
2745.34 1006
2745.84 978
2746.33 944
2746.82 1029
2747.32 921
2747.81 876
2748.31 1046
2748.80 952
2749.30 1002
2749.79 888
2750.28 958
2750.78 833
2751.27 789
2751.77 708
2752.26 912
2752.76 933
2753.25 1031
2753.75 1073
2754.24 974
2754.74 1035
2755.23 1193
2755.72 984
2756.22 1042
2756.71 1034
2757.21 1115
2757.70 1052
2758.20 964
2758.69 1078
2759.19 1045
2759.69 990
2760.18 919
2760.68 879
2761.17 975
2761.67 909
2762.16 898
2762.66 873
2763.15 963
2763.65 930
2764.14 866
2764.64 872
2765.14 883
2765.63 845
2766.13 944
2766.62 1073
2767.12 930
2767.61 1014
2768.11 1169
2768.61 1035
2769.10 973
2769.60 939
2770.09 1105
2770.59 989
2771.09 945
2771.58 950
2772.08 969
2772.58 1177
2773.07 1006
2773.57 959
2774.06 1002
2774.56 1165
2775.06 1283
2775.55 1286
2776.05 1197
2776.55 1268
2777.04 1336
2777.54 1270
2778.04 1207
2778.54 1214
2779.03 1331
2779.53 1324
2780.03 1193
2780.52 1343
2781.02 1155
2781.52 1211
2782.01 1162
2782.51 1102
2783.01 1142
2783.51 1199
2784.00 1162
2784.50 1152
2785.00 1104
2785.50 997
2785.99 978
2786.49 1008
2786.99 1126
2787.49 987
2787.98 1093
2788.48 869
2788.98 913
2789.48 941
2789.98 970
2790.47 990
2790.97 1026
2791.47 1087
2791.97 942
2792.47 1002
2792.96 1030
2793.46 1134
2793.96 1191
2794.46 1218
2794.96 1129
2795.46 1273
2795.95 1291
2796.45 1449
2796.95 1583
2797.45 1841
2797.95 2050
2798.45 2041
2798.95 1992
2799.44 1849
2799.94 1714
2800.44 1917
2800.94 1933
2801.44 1784
2801.94 1724
2802.44 1605
2802.94 1565
2803.44 1374
2803.93 1347
2804.43 1400
2804.93 1352
2805.43 1340
2805.93 1403
2806.43 1489
2806.93 1672
2807.43 1782
2807.93 2010
2808.43 2164
2808.93 2087
2809.43 2345
2809.93 2575
2810.43 2496
2810.93 2546
2811.43 2370
2811.93 2285
2812.43 2179
2812.93 2017
2813.43 1755
2813.93 1609
2814.43 1603
2814.93 1581
2815.43 1443
2815.93 1272
2816.43 1088
2816.93 1076
2817.43 1243
2817.93 1124
2818.43 1162
2818.93 1214
2819.43 1223
2819.93 1282
2820.43 1159
2820.93 1153
2821.43 1133
2821.93 1133
2822.43 1217
2822.94 1238
2823.44 1115
2823.94 1175
2824.44 1065
2824.94 1098
2825.44 1057
2825.94 965
2826.44 1104
2826.94 1035
2827.44 1067
2827.95 1151
2828.45 1072
2828.95 1141
2829.45 1192
2829.95 959
2830.45 896
2830.95 1043
2831.46 1087
2831.96 1036
2832.46 925
2832.96 1113
2833.46 1136
2833.97 1035
2834.47 1017
2834.97 1251
2835.47 1093
2835.97 1167
2836.47 1198
2836.98 1349
2837.48 1175
2837.98 1010
2838.48 1208
2838.99 1188
2839.49 1376
2839.99 1473
2840.49 1354
2841.00 1389
2841.50 1249
2842.00 1250
2842.50 1184
2843.01 1211
2843.51 1276
2844.01 1195
2844.51 1094
2845.02 1202
2845.52 1207
2846.02 1198
2846.52 1125
2847.03 1174
2847.53 1134
2848.03 1038
2848.54 1227
2849.04 1271
2849.54 1201
2850.05 1193
2850.55 1339
2851.05 1238
2851.56 1050
2852.06 935
2852.56 1013
2853.07 1052
2853.57 1152
2854.07 1112
2854.58 1005
2855.08 1068
2855.59 1070
2856.09 1145
2856.59 1062
2857.10 1108
2857.60 1078
2858.10 1066
2858.61 1117
2859.11 1137
2859.62 1124
2860.12 1170
2860.63 1056
2861.13 1113
2861.63 1082
2862.14 1027
2862.64 1032
2863.15 951
2863.65 1010
2864.16 1017
2864.66 1062
2865.16 1088
2865.67 1029
2866.17 952
2866.68 939
2867.18 954
2867.69 1005
2868.19 955
2868.70 990
2869.20 886
2869.71 852
2870.21 911
2870.72 1018
2871.22 891
2871.73 898
2872.23 1017
2872.74 1077
2873.24 1051
2873.75 1043
2874.25 1162
2874.76 1145
2875.27 1162
2875.77 1039
2876.28 1218
2876.78 1166
2877.29 1175
2877.79 1108
2878.30 1134
2878.81 1034
2879.31 1065
2879.82 1337
2880.32 1361
2880.83 1349
2881.33 1495
2881.84 1656
2882.35 1795
2882.85 1763
2883.36 1859
2883.87 1769
2884.37 1842
2884.88 1902
2885.38 1886
2885.89 2014
2886.40 1911
2886.90 1808
2887.41 1995
2887.92 2113
2888.42 1948
2888.93 2119
2889.44 1941
2889.94 1869
2890.45 1810
2890.96 1937
2891.46 1883
2891.97 1711
2892.48 1725
2892.98 1451
2893.49 1382
2894.00 1310
2894.51 1146
2895.01 1279
2895.52 1186
2896.03 1259
2896.54 1172
2897.04 1068
2897.55 1067
2898.06 1168
2898.57 1283
2899.07 1200
2899.58 1159
2900.09 1380
2900.60 1240
2901.10 1136
2901.61 1132
2902.12 1234
2902.63 1267
2903.13 1434
2903.64 1374
2904.15 1310
2904.66 1350
2905.17 1313
2905.68 1235
2906.18 1386
2906.69 1495
2907.20 1414
2907.71 1202
2908.22 1310
2908.72 1479
2909.23 1329
2909.74 1297
2910.25 1307
2910.76 1327
2911.27 1342
2911.78 1336
2912.28 1262
2912.79 1195
2913.30 1420
2913.81 1282
2914.32 1198
2914.83 1250
2915.34 1296
2915.85 1459
2916.36 1393
2916.87 1476
2917.37 1514
2917.88 1457
2918.39 1437
2918.90 1474
2919.41 1495
2919.92 1488
2920.43 1515
2920.94 1633
2921.45 1569
2921.96 1586
2922.47 1538
2922.98 1453
2923.49 1594
2924.00 1649
2924.51 1898
2925.02 2126
2925.53 2361
2926.04 2502
2926.55 2542
2927.06 2475
2927.57 2446
2928.08 2550
2928.59 2477
2929.10 2380
2929.61 2196
2930.12 1899
2930.63 1815
2931.14 1412
2931.65 1445
2932.16 1351
2932.67 1320
2933.18 1248
2933.69 1297
2934.20 1233
2934.71 1115
2935.22 1152
2935.73 1134
2936.24 1109
2936.76 1073
2937.27 1172
2937.78 1126
2938.29 1207
2938.80 1203
2939.31 1130
2939.82 1182
2940.33 1285
2940.84 1269
2941.36 1237
2941.87 1284
2942.38 1385
2942.89 1247
2943.40 1198
2943.91 1245
2944.42 1198
2944.94 1156
2945.45 1194
2945.96 1426
2946.47 1525
2946.98 1474
2947.49 1406
2948.01 1478
2948.52 1457
2949.03 1302
2949.54 1157
2950.05 1193
2950.57 1466
2951.08 1271
2951.59 1097
2952.10 1294
2952.61 1323
2953.13 1349
2953.64 1300
2954.15 1212
2954.66 1168
2955.18 1172
2955.69 1155
2956.20 1187
2956.71 1258
2957.23 1287
2957.74 1198
2958.25 1274
2958.76 1236
2959.28 1319
2959.79 1311
2960.30 1174
2960.82 1325
2961.33 1286
2961.84 1357
2962.36 1358
2962.87 1310
2963.38 1320
2963.89 1500
2964.41 1520
2964.92 1342
2965.43 1154
2965.95 1335
2966.46 1154
2966.97 1276
2967.49 1277
2968.00 1170
2968.52 1025
2969.03 997
2969.54 1058
2970.06 1030
2970.57 1198
2971.08 940
2971.60 1180
2972.11 1107
2972.63 987
2973.14 1132
2973.65 1129
2974.17 1214
2974.68 1122
2975.20 1198
2975.71 1148
2976.23 1022
2976.74 1065
2977.25 1148
2977.77 1041
2978.28 1041
2978.80 971
2979.31 1125
2979.83 1044
2980.34 1079
2980.86 996
2981.37 1035
2981.89 1096
2982.40 1155
2982.91 1176
2983.43 1236
2983.94 1150
2984.46 1113
2984.97 1267
2985.49 1090
2986.00 1206
2986.52 1289
2987.04 1186
2987.55 1178
2988.07 1168
2988.58 1314
2989.10 1282
2989.61 1251
2990.13 1238
2990.64 1215
2991.16 1323
2991.67 1367
2992.19 1490
2992.71 1468
2993.22 1477
2993.74 1614
2994.25 1750
2994.77 1654
2995.28 1598
2995.80 1604
2996.32 1607
2996.83 1634
2997.35 1561
2997.87 1662
2998.38 1620
2998.90 1966
2999.41 1851
2999.93 1723
3000.45 1686
3000.96 1753
3001.48 1640
3002.00 1523
3002.51 1669
3003.03 1632
3003.55 1672
3004.06 1661
3004.58 1821
3005.10 1627
3005.61 1655
3006.13 1898
3006.65 1878
3007.16 1806
3007.68 2022
3008.20 1787
3008.71 1804
3009.23 1651
3009.75 1592
3010.27 1635
3010.78 1681
3011.30 1422
3011.82 1286
3012.34 1231
3012.85 1260
3013.37 1266
3013.89 1247
3014.41 1124
3014.92 1205
3015.44 1219
3015.96 1276
3016.48 1333
3016.99 1236
3017.51 1204
3018.03 1247
3018.55 1233
3019.07 1277
3019.58 1435
3020.10 1308
3020.62 1191
3021.14 1262
3021.66 1299
3022.17 1364
3022.69 1350
3023.21 1295
3023.73 1561
3024.25 1477
3024.77 1480
3025.28 1414
3025.80 1539
3026.32 1622
3026.84 1583
3027.36 1551
3027.88 1520
3028.40 1512
3028.92 1385
3029.43 1256
3029.95 1345
3030.47 1281
3030.99 1312
3031.51 1341
3032.03 1278
3032.55 1209
3033.07 1259
3033.59 1210
3034.11 1315
3034.63 1409
3035.15 1521
3035.66 1450
3036.18 1595
3036.70 1677
3037.22 1578
3037.74 1658
3038.26 1763
3038.78 1728
3039.30 1509
3039.82 1504
3040.34 1377
3040.86 1409
3041.38 1469
3041.90 1316
3042.42 1222
3042.94 1262
3043.46 1250
3043.98 1229
3044.50 1085
3045.02 1073
3045.54 990
3046.06 1143
3046.58 1130
3047.10 1095
3047.62 1090
3048.14 1028
3048.66 1096
3049.18 1187
3049.71 1144
3050.23 1186
3050.75 1123
3051.27 1230
3051.79 1072
3052.31 1044
3052.83 1150
3053.35 1063
3053.87 1147
3054.39 1103
3054.91 1052
3055.43 1130
3055.96 1154
3056.48 1117
3057.00 1182
3057.52 1128
3058.04 1238
3058.56 1203
3059.08 1095
3059.61 1232
3060.13 1215
3060.65 1118
3061.17 1055
3061.69 1215
3062.21 1165
3062.73 1080
3063.26 1236
3063.78 1165
3064.30 1147
3064.82 1367
3065.34 1146
3065.87 1270
3066.39 1260
3066.91 1326
3067.43 1251
3067.95 1316
3068.48 1240
3069.00 1190
3069.52 1197
3070.04 1187
3070.57 1216
3071.09 1188
3071.61 1292
3072.13 1220
3072.66 1184
3073.18 1208
3073.70 1121
3074.22 1208
3074.75 1196
3075.27 1287
3075.79 1328
3076.32 1260
3076.84 1269
3077.36 1260
3077.88 1317
3078.41 1357
3078.93 1323
3079.45 1377
3079.98 1395
3080.50 1448
3081.02 1295
3081.55 1478
3082.07 1596
3082.59 1464
3083.12 1525
3083.64 1585
3084.16 1499
3084.69 1321
3085.21 1263
3085.73 1432
3086.26 1277
3086.78 1262
3087.31 1283
3087.83 1225
3088.35 1085
3088.88 1178
3089.40 1151
3089.93 1136
3090.45 1338
3090.97 1270
3091.50 1195
3092.02 1176
3092.55 1250
3093.07 1180
3093.60 1148
3094.12 1236
3094.64 1240
3095.17 1165
3095.69 1171
3096.22 1267
3096.74 1208
3097.27 1258
3097.79 1387
3098.32 1419
3098.84 1460
3099.37 1489
3099.89 1571
3100.42 1724
3100.94 1884
3101.47 2147
3101.99 2430
3102.52 2597
3103.04 2624
3103.57 2744
3104.09 2915
3104.62 3084
3105.14 3004
3105.67 2889
3106.19 2831
3106.72 2702
3107.24 2562
3107.77 2425
3108.29 2039
3108.82 1862
3109.35 1734
3109.87 1518
3110.40 1625
3110.92 1507
3111.45 1430
3111.98 1409
3112.50 1409
3113.03 1484
3113.55 1319
3114.08 1485
3114.61 1461
3115.13 1316
3115.66 1300
3116.18 1228
3116.71 1210
3117.24 1368
3117.76 1223
3118.29 1052
3118.82 1059
3119.34 1155
3119.87 1175
3120.40 1096
3120.92 1111
3121.45 1105
3121.98 1168
3122.50 1162
3123.03 1240
3123.56 1304
3124.08 1259
3124.61 1301
3125.14 1081
3125.66 1170
3126.19 1207
3126.72 1204
3127.25 1206
3127.77 1014
3128.30 1079
3128.83 1069
3129.36 1075
3129.88 1059
3130.41 994
3130.94 1195
3131.46 1060
3131.99 1015
3132.52 1057
3133.05 1189
3133.58 1276
3134.10 1177
3134.63 1141
3135.16 1052
3135.69 1242
3136.21 1176
3136.74 1068
3137.27 989
3137.80 1112
3138.33 1058
3138.86 1030
3139.38 1046
3139.91 1228
3140.44 1072
3140.97 1110
3141.50 1179
3142.03 1140
3142.55 961
3143.08 1068
3143.61 1090
3144.14 1084
3144.67 1085
3145.20 1050
3145.73 1066
3146.25 1098
3146.78 1314
3147.31 1190
3147.84 1217
3148.37 1292
3148.90 1368
3149.43 1286
3149.96 1358
3150.49 1395
3151.02 1518
3151.54 1472
3152.07 1313
3152.60 1252
3153.13 1394
3153.66 1300
3154.19 1187
3154.72 1285
3155.25 1305
3155.78 1015
3156.31 1120
3156.84 1149
3157.37 1198
3157.90 1135
3158.43 1269
3158.96 1177
3159.49 1068
3160.02 1108
3160.55 1160
3161.08 1194
3161.61 1224
3162.14 1144
3162.67 971
3163.20 946
3163.73 1093
3164.26 1059
3164.79 1006
3165.32 1040
3165.85 1054
3166.38 1052
3166.91 1140
3167.44 1048
3167.97 1035
3168.50 1061
3169.03 1209
3169.57 1158
3170.10 1296
3170.63 1145
3171.16 1099
3171.69 1143
3172.22 1113
3172.75 1239
3173.28 1090
3173.81 961
3174.34 984
3174.88 1053
3175.41 904
3175.94 1150
3176.47 1199
3177.00 1104
3177.53 1190
3178.06 1270
3178.60 1242
3179.13 1117
3179.66 954
3180.19 1029
3180.72 1035
3181.25 1033
3181.79 1255
3182.32 1122
3182.85 969
3183.38 906
3183.91 1037
3184.44 1027
3184.98 992
3185.51 998
3186.04 1028
3186.57 1112
3187.11 1093
3187.64 1064
3188.17 1016
3188.70 1132
3189.24 1181
3189.77 993
3190.30 1009
3190.83 1110
3191.37 1089
3191.90 1130
3192.43 1036
3192.96 1143
3193.50 1157
3194.03 1115
3194.56 1014
3195.09 1030
3195.63 1050
3196.16 1101
3196.69 1100
3197.23 1049
3197.76 1021
3198.29 989
3198.83 1023
3199.36 1133
3199.89 1200
3200.43 1113
3200.96 1230
3201.49 1280
3202.03 1274
3202.56 1321
3203.09 1476
3203.63 1304
3204.16 1323
3204.69 1428
3205.23 1326
3205.76 1494
3206.30 1363
3206.83 1349
3207.36 1367
3207.90 1273
3208.43 1182
3208.97 1227
3209.50 1231
3210.03 1109
3210.57 1141
3211.10 1112
3211.64 1301
3212.17 1350
3212.70 1355
3213.24 1328
3213.77 1292
3214.31 1284
3214.84 1289
3215.38 1307
3215.91 1131
3216.45 1047
3216.98 1109
3217.52 1155
3218.05 1108
3218.59 973
3219.12 1069
3219.66 1098
3220.19 1054
3220.73 1167
3221.26 1089
3221.80 1039
3222.33 1139
3222.87 1193
3223.40 1316
3223.94 1448
3224.47 1328
3225.01 1454
3225.54 1560
3226.08 1440
3226.61 1332
3227.15 1320
3227.69 1300
3228.22 1418
3228.76 1492
3229.29 1360
3229.83 1282
3230.36 1222
3230.90 1343
3231.44 1179
3231.97 1156
3232.51 1065
3233.04 1029
3233.58 997
3234.12 1091
3234.65 1182
3235.19 1173
3235.72 1185
3236.26 1153
3236.80 1249
3237.33 1120
3237.87 1025
3238.41 1139
3238.94 1106
3239.48 1082
3240.02 1214
3240.55 1153
3241.09 1283
3241.63 1359
3242.16 1298
3242.70 1112
3243.24 1242
3243.77 1214
3244.31 1152
3244.85 1195
3245.39 1166
3245.92 1020
3246.46 986
3247.00 1077
3247.53 1084
3248.07 959
3248.61 1144
3249.15 1083
3249.68 1181
3250.22 1273
3250.76 1189
3251.30 1014
3251.83 1049
3252.37 1221
3252.91 1207
3253.45 1102
3253.98 981
3254.52 1190
3255.06 1298
3255.60 1240
3256.14 1177
3256.67 1288
3257.21 1232
3257.75 1371
3258.29 1330
3258.83 1230
3259.37 1482
3259.90 1625
3260.44 1627
3260.98 1775
3261.52 1842
3262.06 1940
3262.60 1997
3263.13 1859
3263.67 2049
3264.21 2078
3264.75 2199
3265.29 2077
3265.83 2072
3266.37 2090
3266.91 1913
3267.44 1884
3267.98 1910
3268.52 1932
3269.06 2049
3269.60 2107
3270.14 2047
3270.68 1637
3271.22 1630
3271.76 1781
3272.30 1529
3272.84 1288
3273.38 1416
3273.91 1446
3274.45 1338
3274.99 1303
3275.53 1328
3276.07 1286
3276.61 1315
3277.15 1330
3277.69 1245
3278.23 1356
3278.77 1360
3279.31 1479
3279.85 1531
3280.39 1494
3280.93 1512
3281.47 1457
3282.01 1350
3282.55 1525
3283.09 1510
3283.63 1577
3284.17 1697
3284.71 1622
3285.25 1655
3285.79 1538
3286.33 1571
3286.87 1763
3287.42 1803
3287.96 1698
3288.50 1571
3289.04 1625
3289.58 1729
3290.12 1777
3290.66 1570
3291.20 1553
3291.74 1566
3292.28 1529
3292.82 1533
3293.36 1864
3293.91 1984
3294.45 1929
3294.99 2097
3295.53 2329
3296.07 2383
3296.61 2403
3297.15 2696
3297.69 2512
3298.24 2594
3298.78 2494
3299.32 2271
3299.86 2040
3300.40 2168
3300.94 2169
3301.49 2265
3302.03 2102
3302.57 1906
3303.11 1705
3303.65 1646
3304.19 1640
3304.74 1673
3305.28 1622
3305.82 1614
3306.36 1536
3306.90 1420
3307.45 1554
3307.99 1419
3308.53 1459
3309.07 1450
3309.62 1508
3310.16 1479
3310.70 1350
3311.24 1311
3311.79 1452
3312.33 1380
3312.87 1277
3313.41 1467
3313.96 1404
3314.50 1454
3315.04 1323
3315.59 1597
3316.13 1550
3316.67 1577
3317.21 1541
3317.76 1602
3318.30 1647
3318.84 1903
3319.39 1827
3319.93 1603
3320.47 1757
3321.02 1693
3321.56 1861
3322.10 1780
3322.65 1865
3323.19 1998
3323.73 1948
3324.28 1899
3324.82 1867
3325.36 1848
3325.91 2055
3326.45 1856
3327.00 1842
3327.54 1787
3328.08 1749
3328.63 1730
3329.17 1735
3329.72 1519
3330.26 1665
3330.80 1856
3331.35 1725
3331.89 1833
3332.44 2241
3332.98 2569
3333.53 2917
3334.07 3492
3334.61 4358
3335.16 5066
3335.70 6221
3336.25 6845
3336.79 7478
3337.34 8088
3337.88 8235
3338.43 8143
3338.97 7898
3339.52 7807
3340.06 6795
3340.61 6209
3341.15 5459
3341.70 4658
3342.24 3908
3342.79 3509
3343.33 2876
3343.88 2373
3344.42 2139
3344.97 2007
3345.51 1980
3346.06 1859
3346.60 1669
3347.15 1582
3347.69 1474
3348.24 1551
3348.78 1499
3349.33 1603
3349.88 1518
3350.42 1646
3350.97 1663
3351.51 1509
3352.06 1640
3352.61 1671
3353.15 1549
3353.70 1547
3354.24 1623
3354.79 1661
3355.34 1762
3355.88 1691
3356.43 1791
3356.97 1683
3357.52 1789
3358.07 1675
3358.61 1620
3359.16 1459
3359.71 1524
3360.25 1480
3360.80 1464
3361.35 1336
3361.89 1315
3362.44 1319
3362.99 1322
3363.53 1162
3364.08 1313
3364.63 1353
3365.17 1408
3365.72 1317
3366.27 1464
3366.81 1392
3367.36 1341
3367.91 1402
3368.46 1292
3369.00 1375
3369.55 1396
3370.10 1365
3370.64 1311
3371.19 1236
3371.74 1385
3372.29 1334
3372.83 1369
3373.38 1496
3373.93 1636
3374.48 1693
3375.03 1643
3375.57 1682
3376.12 1589
3376.67 1695
3377.22 1751
3377.76 1707
3378.31 1587
3378.86 1544
3379.41 1423
3379.96 1320
3380.50 1267
3381.05 1224
3381.60 1224
3382.15 1176
3382.70 1187
3383.25 1179
3383.79 1169
3384.34 1127
3384.89 1274
3385.44 1333
3385.99 1296
3386.54 1160
3387.09 1184
3387.64 1131
3388.18 1124
3388.73 1163
3389.28 1110
3389.83 1027
3390.38 943
3390.93 1075
3391.48 1120
3392.03 1211
3392.58 1155
3393.13 1104
3393.67 1151
3394.22 1098
3394.77 1162
3395.32 982
3395.87 1070
3396.42 1233
3396.97 1188
3397.52 1138
3398.07 1028
3398.62 1191
3399.17 1090
3399.72 1173
3400.27 988
3400.82 1071
3401.37 1102
3401.92 1068
3402.47 1013
3403.02 919
3403.57 976
3404.12 1059
3404.67 1015
3405.22 923
3405.77 1044
3406.32 1046
3406.87 1078
3407.42 887
3407.97 908
3408.52 954
3409.07 1025
3409.62 1087
3410.17 921
3410.72 1058
3411.27 1218
3411.82 1187
3412.38 1207
3412.93 1104
3413.48 1110
3414.03 1225
3414.58 1180
3415.13 1166
3415.68 1045
3416.23 1171
3416.78 1070
3417.33 988
3417.89 991
3418.44 1129
3418.99 1146
3419.54 1050
3420.09 1043
3420.64 1010
3421.19 1063
3421.74 1088
3422.30 909
3422.85 1001
3423.40 980
3423.95 1110
3424.50 1193
3425.05 1076
3425.61 1104
3426.16 1089
3426.71 1098
3427.26 1122
3427.81 1093
3428.37 1132
3428.92 1062
3429.47 1011
3430.02 921
3430.58 972
3431.13 926
3431.68 1140
3432.23 959
3432.78 929
3433.34 965
3433.89 1039
3434.44 924
3434.99 1060
3435.55 1087
3436.10 1039
3436.65 1046
3437.21 1074
3437.76 1096
3438.31 1012
3438.86 1031
3439.42 1172
3439.97 1057
3440.52 984
3441.08 1139
3441.63 1101
3442.18 1103
3442.74 1192
3443.29 1103
3443.84 966
3444.40 1137
3444.95 1091
3445.50 1201
3446.06 996
3446.61 1036
3447.16 1052
3447.72 953
3448.27 969
3448.82 1022
3449.38 970
3449.93 981
3450.48 1098
3451.04 994
3451.59 1010
3452.15 907
3452.70 986
3453.25 1054
3453.81 958
3454.36 984
3454.92 878
3455.47 1017
3456.03 1072
3456.58 971
3457.13 839
3457.69 903
3458.24 905
3458.80 1024
3459.35 933
3459.91 884
3460.46 854
3461.02 937
3461.57 920
3462.13 911
3462.68 872
3463.24 910
3463.79 1080
3464.34 874
3464.90 909
3465.46 1104
3466.01 1071
3466.57 1024
3467.12 939
3467.68 831
3468.23 938
3468.79 988
3469.34 984
3469.90 997
3470.45 1145
3471.01 1108
3471.56 1036
3472.12 1108
3472.67 1062
3473.23 1123
3473.79 1115
3474.34 1224
3474.90 1119
3475.45 1074
3476.01 1098
3476.56 1100
3477.12 1094
3477.68 1237
3478.23 1170
3478.79 1114
3479.35 1219
3479.90 1281
3480.46 1155
3481.01 1167
3481.57 1248
3482.13 1189
3482.68 1334
3483.24 1243
3483.80 1260
3484.35 1309
3484.91 1357
3485.47 1255
3486.02 1096
3486.58 1215
3487.14 1209
3487.69 1305
3488.25 1344
3488.81 1399
3489.36 1398
3489.92 1412
3490.48 1888
3491.03 1952
3491.59 2068
3492.15 2153
3492.71 2271
3493.26 2442
3493.82 2558
3494.38 2515
3494.94 2533
3495.49 2704
3496.05 2237
3496.61 2147
3497.17 2106
3497.72 1784
3498.28 1825
3498.84 1928
3499.40 1843
3499.95 1899
3500.51 1993
3501.07 1887
3501.63 1767
3502.19 2059
3502.74 2025
3503.30 1740
3503.86 2025
3504.42 2053
3504.98 2034
3505.53 2078
3506.09 2023
3506.65 2226
3507.21 2218
3507.77 2233
3508.33 2048
3508.88 2000
3509.44 1959
3510.00 1825
3510.56 1598
3511.12 1655
3511.68 1464
3512.24 1426
3512.80 1406
3513.35 1186
3513.91 1235
3514.47 1228
3515.03 1056
3515.59 1154
3516.15 1165
3516.71 1053
3517.27 1122
3517.83 1115
3518.39 1095
3518.95 1129
3519.50 1188
3520.06 1102
3520.62 1019
3521.18 1171
3521.74 1167
3522.30 1300
3522.86 1104
3523.42 1179
3523.98 1196
3524.54 1294
3525.10 1267
3525.66 1184
3526.22 1263
3526.78 1212
3527.34 1181
3527.90 1240
3528.46 1178
3529.02 1155
3529.58 1175
3530.14 1124
3530.70 1036
3531.26 1120
3531.82 985
3532.38 1134
3532.94 1167
3533.50 1084
3534.06 937
3534.62 1021
3535.18 1165
3535.75 1154
3536.31 1278
3536.87 1319
3537.43 1177
3537.99 1261
3538.55 1348
3539.11 1405
3539.67 1266
3540.23 1271
3540.79 1366
3541.35 1342
3541.92 1360
3542.48 1313
3543.04 1520
3543.60 1532
3544.16 1502
3544.72 1461
3545.28 1426
3545.84 1317
3546.41 1342
3546.97 1426
3547.53 1216
3548.09 1162
3548.65 1193
3549.21 1053
3549.78 1201
3550.34 1303
3550.90 1178
3551.46 1133
3552.02 1244
3552.59 1229
3553.15 1130
3553.71 1047
3554.27 1118
3554.83 1048
3555.40 1162
3555.96 1222
3556.52 1184
3557.08 1083
3557.65 1062
3558.21 1059
3558.77 1181
3559.33 1069
3559.90 1064
3560.46 1153
3561.02 1065
3561.58 979
3562.15 1048
3562.71 1083
3563.27 1060
3563.83 991
3564.40 953
3564.96 1010
3565.52 1035
3566.09 1075
3566.65 1011
3567.21 1035
3567.78 1100
3568.34 906
3568.90 946
3569.47 925
3570.03 967
3570.59 923
3571.16 881
3571.72 929
3572.28 969
3572.85 956
3573.41 915
3573.97 972
3574.54 1022
3575.10 996
3575.66 1019
3576.23 1122
3576.79 1082
3577.36 1063
3577.92 1018
3578.48 1027
3579.05 1055
3579.61 1095
3580.18 951
3580.74 977
3581.31 1056
3581.87 1051
3582.43 1025
3583.00 1109
3583.56 1016
3584.13 920
3584.69 966
3585.26 1048
3585.82 1166
3586.39 969
3586.95 958
3587.52 1031
3588.08 1048
3588.64 901
3589.21 918
3589.77 912
3590.34 846
3590.90 963
3591.47 942
3592.03 1048
3592.60 1096
3593.17 1055
3593.73 1041
3594.30 1017
3594.86 1088
3595.43 1056
3595.99 996
3596.56 981
3597.12 1115
3597.69 1079
3598.25 1103
3598.82 1075
3599.39 1069
3599.95 1069
3600.52 1042
3601.08 1233
3601.65 1185
3602.21 1130
3602.78 1157
3603.35 1108
3603.91 1103
3604.48 1041
3605.04 1134
3605.61 1143
3606.18 1074
3606.74 1088
3607.31 1002
3607.88 1095
3608.44 1031
3609.01 1011
3609.57 913
3610.14 998
3610.71 844
3611.27 935
3611.84 987
3612.41 931
3612.97 976
3613.54 1019
3614.11 1103
3614.68 1297
3615.24 1401
3615.81 1705
3616.38 1973
3616.94 2195
3617.51 2390
3618.08 2855
3618.64 3045
3619.21 3405
3619.78 3439
3620.35 3799
3620.91 3622
3621.48 3476
3622.05 3410
3622.62 3087
3623.18 2808
3623.75 2665
3624.32 2001
3624.89 1667
3625.45 1717
3626.02 1421
3626.59 1200
3627.16 1205
3627.73 1097
3628.29 1163
3628.86 1098
3629.43 1071
3630.00 949
3630.57 960
3631.13 885
3631.70 996
3632.27 1029
3632.84 956
3633.41 944
3633.98 899
3634.54 975
3635.11 954
3635.68 870
3636.25 906
3636.82 1076
3637.39 973
3637.96 849
3638.52 861
3639.09 995
3639.66 1056
3640.23 1018
3640.80 976
3641.37 1130
3641.94 1009
3642.51 1119
3643.08 1090
3643.65 1043
3644.21 1125
3644.78 1254
3645.35 1288
3645.92 1287
3646.49 1177
3647.06 1288
3647.63 1286
3648.20 1285
3648.77 1379
3649.34 1382
3649.91 1352
3650.48 1218
3651.05 1295
3651.62 1336
3652.19 1245
3652.76 1262
3653.33 1273
3653.90 1224
3654.47 1289
3655.04 1399
3655.61 1379
3656.18 1472
3656.75 1404
3657.32 1282
3657.89 1347
3658.46 1479
3659.03 1439
3659.60 1251
3660.17 1208
3660.74 1343
3661.31 1278
3661.88 1452
3662.45 1267
3663.02 1138
3663.59 1091
3664.16 1128
3664.74 1192
3665.31 1028
3665.88 1014
3666.45 983
3667.02 999
3667.59 1024
3668.16 953
3668.73 1041
3669.30 1103
3669.87 976
3670.45 931
3671.02 1019
3671.59 1018
3672.16 882
3672.73 1034
3673.30 1036
3673.87 888
3674.45 1014
3675.02 1145
3675.59 1091
3676.16 1108
3676.73 1091
3677.30 1172
3677.88 1226
3678.45 1016
3679.02 1131
3679.59 1137
3680.16 1137
3680.74 1083
3681.31 1020
3681.88 1078
3682.45 1105
3683.02 983
3683.60 1035
3684.17 950
3684.74 987
3685.31 1131
3685.89 1136
3686.46 1092
3687.03 1170
3687.60 1140
3688.18 1130
3688.75 1178
3689.32 1205
3689.89 1358
3690.47 1399
3691.04 1365
3691.61 1177
3692.19 1306
3692.76 1333
3693.33 1251
3693.91 1255
3694.48 1174
3695.05 1313
3695.62 1166
3696.20 1061
3696.77 1077
3697.34 1096
3697.92 1019
3698.49 1000
3699.06 1001
3699.64 1022
3700.21 1017
3700.79 912
3701.36 886
3701.93 948
3702.51 1027
3703.08 945
3703.65 1028
3704.23 1064
3704.80 962
3705.38 992
3705.95 1085
3706.52 1073
3707.10 938
3707.67 1001
3708.25 1141
3708.82 1049
3709.39 1024
3709.97 1030
3710.54 1059
3711.12 889
3711.69 952
3712.27 1095
3712.84 977
3713.42 940
3713.99 1040
3714.57 1017
3715.14 876
3715.71 909
3716.29 1006
3716.86 994
3717.44 1035
3718.01 1134
3718.59 1056
3719.16 1016
3719.74 1044
3720.31 1048
3720.89 1019
3721.47 993
3722.04 947
3722.62 1003
3723.19 927
3723.77 929
3724.34 957
3724.92 871
3725.49 922
3726.07 935
3726.64 884
3727.22 922
3727.80 844
3728.37 918
3728.95 1045
3729.52 1049
3730.10 1061
3730.67 1176
3731.25 1292
3731.83 1406
3732.40 1510
3732.98 1462
3733.55 1714
3734.13 1718
3734.71 1767
3735.28 1738
3735.86 1691
3736.44 1840
3737.01 1737
3737.59 1669
3738.17 1647
3738.74 1485
3739.32 1405
3739.90 1385
3740.47 1261
3741.05 1204
3741.63 1182
3742.20 1042
3742.78 1090
3743.36 1071
3743.93 981
3744.51 1083
3745.09 964
3745.66 1008
3746.24 909
3746.82 997
3747.40 1093
3747.97 1056
3748.55 1051
3749.13 929
3749.70 965
3750.28 1009
3750.86 1034
3751.44 1108
3752.02 1110
3752.59 982
3753.17 996
3753.75 948
3754.33 958
3754.90 951
3755.48 978
3756.06 1011
3756.64 1065
3757.22 1004
3757.79 1128
3758.37 1260
3758.95 1299
3759.53 1209
3760.11 1237
3760.68 1321
3761.26 1297
3761.84 1335
3762.42 1215
3763.00 1167
3763.58 1305
3764.15 1261
3764.73 1156
3765.31 1106
3765.89 1209
3766.47 1123
3767.05 1080
3767.63 1095
3768.21 1064
3768.78 963
3769.36 955
3769.94 1038
3770.52 1032
3771.10 1058
3771.68 1013
3772.26 1183
3772.84 1039
3773.42 1068
3774.00 1094
3774.58 1198
3775.15 1025
3775.73 1030
3776.31 1125
3776.89 1027
3777.47 915
3778.05 1001
3778.63 892
3779.21 900
3779.79 861
3780.37 872
3780.95 922
3781.53 896
3782.11 905
3782.69 930
3783.27 933
3783.85 825
3784.43 779
3785.01 911
3785.59 891
3786.17 911
3786.75 964
3787.33 933
3787.91 817
3788.49 859
3789.07 813
3789.65 1003
3790.23 1076
3790.81 828
3791.39 934
3791.98 961
3792.56 996
3793.14 1013
3793.72 924
3794.30 933
3794.88 920
3795.46 900
3796.04 1001
3796.62 909
3797.20 1028
3797.78 845
3798.37 807
3798.95 875
3799.53 939
3800.11 917
3800.69 914
3801.27 1085
3801.85 952
3802.43 940
3803.02 921
3803.60 972
3804.18 967
3804.76 1038
3805.34 921
3805.92 942
3806.51 1068
3807.09 1054
3807.67 968
3808.25 1070
3808.83 1049
3809.42 1062
3810.00 1179
3810.58 1169
3811.16 1099
3811.74 1053
3812.33 1242
3812.91 1138
3813.49 1078
3814.07 1136
3814.66 1103
3815.24 1067
3815.82 1081
3816.40 1074
3816.99 988
3817.57 1023
3818.15 1056
3818.73 1072
3819.32 945
3819.90 876
3820.48 891
3821.06 944
3821.65 1010
3822.23 1023
3822.81 886
3823.40 802
3823.98 864
3824.56 994
3825.15 948
3825.73 854
3826.31 809
3826.90 856
3827.48 835
3828.06 896
3828.65 859
3829.23 971
3829.81 924
3830.40 813
3830.98 937
3831.56 887
3832.15 1028
3832.73 967
3833.32 1005
3833.90 1009
3834.48 1027
3835.07 1029
3835.65 1056
3836.23 1035
3836.82 1071
3837.40 1159
3837.99 1091
3838.57 1008
3839.16 976
3839.74 953
3840.32 1033
3840.91 967
3841.49 915
3842.08 1033
3842.66 981
3843.25 989
3843.83 1069
3844.42 1133
3845.00 1142
3845.59 974
3846.17 956
3846.76 1045
3847.34 901
3847.92 926
3848.51 1003
3849.09 1088
3849.68 1096
3850.27 1012
3850.85 855
3851.44 915
3852.02 937
3852.61 1000
3853.19 1014
3853.78 876
3854.36 893
3854.95 926
3855.53 937
3856.12 1020
3856.70 1083
3857.29 1176
3857.88 1245
3858.46 1527
3859.05 1714
3859.63 1755
3860.22 2064
3860.80 2476
3861.39 2850
3861.98 3164
3862.56 3336
3863.15 3600
3863.73 3659
3864.32 3934
3864.91 3662
3865.49 3399
3866.08 3057
3866.67 2652
3867.25 2595
3867.84 2265
3868.43 2005
3869.01 1664
3869.60 1526
3870.19 1395
3870.77 1211
3871.36 1241
3871.95 1202
3872.53 1198
3873.12 1199
3873.71 1172
3874.29 1167
3874.88 1287
3875.47 1221
3876.05 1253
3876.64 1205
3877.23 1324
3877.82 1375
3878.40 1278
3878.99 1083
3879.58 1027
3880.16 1124
3880.75 1051
3881.34 1105
3881.93 1042
3882.51 1012
3883.10 1154
3883.69 1024
3884.28 909
3884.87 976
3885.45 907
3886.04 949
3886.63 1019
3887.22 1076
3887.80 927
3888.39 1140
3888.98 1229
3889.57 1186
3890.16 1298
3890.74 1252
3891.33 1227
3891.92 1298
3892.51 1335
3893.10 1196
3893.69 1134
3894.27 1167
3894.86 1233
3895.45 1293
3896.04 1292
3896.63 1299
3897.22 1286
3897.81 1307
3898.40 1352
3898.98 1417
3899.57 1285
3900.16 1446
3900.75 1427
3901.34 1248
3901.93 1239
3902.52 1341
3903.11 1284
3903.70 1190
3904.29 1282
3904.87 1228
3905.46 1311
3906.05 1144
3906.64 990
3907.23 987
3907.82 1058
3908.41 1068
3909.00 1003
3909.59 921
3910.18 975
3910.77 930
3911.36 936
3911.95 922
3912.54 890
3913.13 980
3913.72 889
3914.31 914
3914.90 1036
3915.49 1003
3916.08 985
3916.67 924
3917.26 914
3917.85 933
3918.44 1006
3919.03 875
3919.62 890
3920.21 937
3920.80 841
3921.39 883
3921.98 897
3922.57 899
3923.16 983
3923.75 1041
3924.34 999
3924.94 1020
3925.53 921
3926.12 1034
3926.71 1078
3927.30 1015
3927.89 1027
3928.48 950
3929.07 1035
3929.66 977
3930.25 975
3930.85 943
3931.44 896
3932.03 867
3932.62 911
3933.21 955
3933.80 973
3934.39 973
3934.99 1011
3935.58 938
3936.17 978
3936.76 873
3937.35 848
3937.94 874
3938.54 886
3939.13 912
3939.72 821
3940.31 871
3940.90 942
3941.49 1026
3942.09 970
3942.68 906
3943.27 964
3943.86 910
3944.46 910
3945.05 975
3945.64 919
3946.23 898
3946.82 940
3947.42 800
3948.01 896
3948.60 978
3949.20 885
3949.79 911
3950.38 951
3950.97 894
3951.57 941
3952.16 834
3952.75 840
3953.34 1002
3953.94 827
3954.53 790
3955.12 839
3955.72 990
3956.31 894
3956.90 920
3957.50 937
3958.09 990
3958.68 917
3959.28 791
3959.87 952
3960.46 1015
3961.06 899
3961.65 1014
3962.24 907
3962.84 854
3963.43 844
3964.02 838
3964.62 826
3965.21 862
3965.81 932
3966.40 960
3966.99 970
3967.59 964
3968.18 1007
3968.78 961
3969.37 983
3969.96 957
3970.56 972
3971.15 1007
3971.75 952
3972.34 884
3972.94 945
3973.53 818
3974.12 876
3974.72 834
3975.31 815
3975.91 862
3976.50 926
3977.10 988
3977.69 1031
3978.29 931
3978.88 1034
3979.48 1038
3980.07 971
3980.67 957
3981.26 965
3981.86 982
3982.45 903
3983.05 866
3983.64 938
3984.24 879
3984.83 900
3985.43 888
3986.02 795
3986.62 908
3987.21 915
3987.81 926
3988.40 995
3989.00 955
3989.60 839
3990.19 983
3990.79 892
3991.38 924
3991.98 982
3992.57 1001
3993.17 973
3993.77 1013
3994.36 967
3994.96 1042
3995.55 902
3996.15 992
3996.75 976
3997.34 1008
3997.94 1016
3998.54 1124
3999.13 1155
3999.73 1105
4000.32 1220
4000.92 1112
4001.52 992
4002.11 1107
4002.71 1126
4003.31 1028
4003.90 983
4004.50 988
4005.10 994
4005.69 1148
4006.29 1080
4006.89 1049
4007.49 1092
4008.08 1023
4008.68 1016
4009.28 1056
4009.87 1041
4010.47 1112
4011.07 1170
4011.67 1191
4012.26 1252
4012.86 1058
4013.46 1159
4014.05 1224
4014.65 1458
4015.25 1504
4015.85 1342
4016.44 1429
4017.04 1651
4017.64 1872
4018.24 1848
4018.84 1807
4019.43 1737
4020.03 1745
4020.63 1684
4021.23 1542
4021.83 1459
4022.42 1350
4023.02 1311
4023.62 1123
4024.22 1125
4024.82 1068
4025.41 1090
4026.01 1130
4026.61 1133
4027.21 1139
4027.81 999
4028.41 1239
4029.01 1196
4029.60 1290
4030.20 1235
4030.80 1175
4031.40 1251
4032.00 1245
4032.60 1442
4033.20 1290
4033.80 1145
4034.39 1216
4034.99 1114
4035.59 1061
4036.19 949
4036.79 995
4037.39 942
4037.99 1057
4038.59 938
4039.19 875
4039.79 1018
4040.39 913
4040.99 996
4041.59 860
4042.18 892
4042.78 945
4043.38 895
4043.98 943
4044.58 940
4045.18 979
4045.78 1069
4046.38 1054
4046.98 1052
4047.58 1139
4048.18 1216
4048.78 1248
4049.38 1325
4049.98 1264
4050.58 1152
4051.18 1192
4051.78 1225
4052.38 1293
4052.98 1315
4053.58 1141
4054.19 1196
4054.79 1255
4055.39 1201
4055.99 1171
4056.59 1022
4057.19 979
4057.79 1083
4058.39 941
4058.99 890
4059.59 1075
4060.19 1049
4060.79 868
4061.39 892
4061.99 907
4062.60 902
4063.20 884
4063.80 900
4064.40 860
4065.00 778
4065.60 844
4066.20 911
4066.80 852
4067.41 797
4068.01 869
4068.61 705
4069.21 893
4069.81 917
4070.41 903
4071.02 970
4071.62 885
4072.22 849
4072.82 816
4073.42 875
4074.02 903
4074.63 838
4075.23 927
4075.83 900
4076.43 991
4077.03 943
4077.64 942
4078.24 893
4078.84 929
4079.44 982
4080.05 1052
4080.65 855
4081.25 782
4081.85 829
4082.46 839
4083.06 822
4083.66 870
4084.26 919
4084.87 838
4085.47 820
4086.07 883
4086.67 899
4087.28 883
4087.88 816
4088.48 841
4089.09 931
4089.69 958
4090.29 927
4090.90 960
4091.50 997
4092.10 934
4092.71 904
4093.31 992
4093.91 970
4094.52 991
4095.12 982
4095.72 1008
4096.33 950
4096.93 957
4097.53 863
4098.14 918
4098.74 917
4099.34 918
4099.95 904
4100.55 915
4101.16 1006
4101.76 967
4102.36 894
4102.97 847
4103.57 736
4104.18 817
4104.78 817
4105.38 889
4105.99 890
4106.59 926
4107.20 876
4107.80 873
4108.41 835
4109.01 751
4109.62 803
4110.22 906
4110.82 808
4111.43 818
4112.03 788
4112.64 846
4113.24 743
4113.85 807
4114.45 871
4115.06 803
4115.66 769
4116.27 826
4116.87 837
4117.48 878
4118.08 748
4118.69 676
4119.29 786
4119.90 869
4120.50 912
4121.11 770
4121.72 857
4122.32 856
4122.93 1015
4123.53 932
4124.14 900
4124.74 1183
4125.35 1143
4125.95 1183
4126.56 1089
4127.17 1103
4127.77 1062
4128.38 1076
4128.98 1061
4129.59 968
4130.20 999
4130.80 987
4131.41 890
4132.01 844
4132.62 884
4133.23 840
4133.83 846
4134.44 830
4135.05 853
4135.65 806
4136.26 864
4136.87 930
4137.47 872
4138.08 854
4138.69 872
4139.29 893
4139.90 993
4140.51 970
4141.11 957
4141.72 842
4142.33 880
4142.93 887
4143.54 837
4144.15 852
4144.75 829
4145.36 784
4145.97 746
4146.58 887
4147.18 921
4147.79 874
4148.40 839
4149.01 835
4149.61 859
4150.22 907
4150.83 806
4151.44 838
4152.04 888
4152.65 852
4153.26 801
4153.87 777
4154.47 775
4155.08 805
4155.69 841
4156.30 879
4156.91 947
4157.51 820
4158.12 746
4158.73 747
4159.34 794
4159.95 819
4160.56 773
4161.16 699
4161.77 768
4162.38 808
4162.99 921
4163.60 900
4164.21 845
4164.81 887
4165.42 907
4166.03 907
4166.64 974
4167.25 996
4167.86 961
4168.47 892
4169.08 866
4169.69 943
4170.29 955
4170.90 791
4171.51 897
4172.12 908
4172.73 952
4173.34 954
4173.95 950
4174.56 947
4175.17 866
4175.78 823
4176.39 906
4177.00 892
4177.61 941
4178.22 893
4178.82 895
4179.43 836
4180.04 862
4180.65 901
4181.26 838
4181.87 889
4182.48 876
4183.09 898
4183.70 816
4184.31 794
4184.92 752
4185.53 870
4186.14 848
4186.75 761
4187.36 778
4187.97 770
4188.58 732
4189.19 807
4189.81 804
4190.42 803
4191.03 799
4191.64 770
4192.25 893
4192.86 917
4193.47 901
4194.08 874
4194.69 961
4195.30 909
4195.91 934
4196.52 942
4197.13 902
4197.74 868
4198.36 902
4198.97 1031
4199.58 1019
4200.19 1008
4200.80 1015
4201.41 1041
4202.02 890
4202.63 947
4203.25 927
4203.86 937
4204.47 940
4205.08 986
4205.69 889
4206.30 801
4206.92 846
4207.53 919
4208.14 909
4208.75 964
4209.36 961
4209.97 810
4210.59 902
4211.20 850
4211.81 953
4212.42 940
4213.03 946
4213.65 925
4214.26 876
4214.87 906
4215.48 933
4216.10 1054
4216.71 1056
4217.32 1016
4217.93 1087
4218.55 1220
4219.16 1345
4219.77 1334
4220.38 1372
4221.00 1630
4221.61 1770
4222.22 1648
4222.83 1845
4223.45 1951
4224.06 2048
4224.67 2131
4225.29 2154
4225.90 2200
4226.51 2294
4227.13 2072
4227.74 2167
4228.35 2044
4228.96 1854
4229.58 1896
4230.19 1876
4230.80 1813
4231.42 1778
4232.03 1830
4232.65 1840
4233.26 1683
4233.87 1660
4234.49 1419
4235.10 1284
4235.71 1348
4236.33 1326
4236.94 1237
4237.56 1088
4238.17 1118
4238.78 1079
4239.40 1062
4240.01 1144
4240.63 1166
4241.24 1062
4241.85 928
4242.47 889
4243.08 1009
4243.70 1061
4244.31 960
4244.93 875
4245.54 961
4246.15 893
4246.77 903
4247.38 971
4248.00 992
4248.61 992
4249.23 905
4249.84 986
4250.46 1073
4251.07 1070
4251.69 1144
4252.30 1216
4252.92 1212
4253.53 1305
4254.15 1303
4254.76 1232
4255.38 1295
4255.99 1283
4256.61 1206
4257.22 1168
4257.84 1323
4258.45 1225
4259.07 1116
4259.69 1178
4260.30 1194
4260.92 1272
4261.53 1215
4262.15 1047
4262.76 1137
4263.38 1187
4263.99 1099
4264.61 958
4265.23 1050
4265.84 1123
4266.46 1075
4267.07 1103
4267.69 1046
4268.31 1148
4268.92 1092
4269.54 1058
4270.16 1069
4270.77 948
4271.39 978
4272.00 1026
4272.62 998
4273.24 918
4273.85 842
4274.47 736
4275.09 935
4275.70 839
4276.32 815
4276.94 858
4277.55 902
4278.17 804
4278.79 809
4279.40 844
4280.02 751
4280.64 863
4281.26 829
4281.87 783
4282.49 843
4283.11 835
4283.72 791
4284.34 789
4284.96 839
4285.58 842
4286.19 909
4286.81 972
4287.43 884
4288.05 824
4288.66 839
4289.28 896
4289.90 912
4290.52 845
4291.13 680
4291.75 728
4292.37 784
4292.99 766
4293.61 840
4294.22 790
4294.84 834
4295.46 959
4296.08 774
4296.70 700
4297.31 721
4297.93 788
4298.55 854
4299.17 878
4299.79 880
4300.41 826
4301.03 778
4301.64 929
4302.26 872
4302.88 793
4303.50 857
4304.12 869
4304.74 803
4305.36 783
4305.97 875
4306.59 847
4307.21 801
4307.83 784
4308.45 763
4309.07 830
4309.69 863
4310.31 806
4310.93 783
4311.55 790
4312.17 741
4312.78 732
4313.40 878
4314.02 793
4314.64 765
4315.26 785
4315.88 841
4316.50 823
4317.12 815
4317.74 818
4318.36 836
4318.98 882
4319.60 828
4320.22 877
4320.84 894
4321.46 887
4322.08 776
4322.70 835
4323.32 826
4323.94 869
4324.56 919
4325.18 957
4325.80 897
4326.42 800
4327.04 827
4327.66 856
4328.28 949
4328.90 903
4329.52 926
4330.14 951
4330.76 948
4331.39 892
4332.01 898
4332.63 951
4333.25 843
4333.87 865
4334.49 967
4335.11 930
4335.73 886
4336.35 979
4336.97 1003
4337.59 950
4338.22 1152
4338.84 1151
4339.46 1185
4340.08 1235
4340.70 1295
4341.32 1227
4341.94 1177
4342.57 1136
4343.19 1155
4343.81 1097
4344.43 1203
4345.05 1290
4345.67 1239
4346.29 1478
4346.92 1606
4347.54 1759
4348.16 1861
4348.78 1822
4349.40 1778
4350.03 1695
4350.65 1678
4351.27 1574
4351.89 1392
4352.51 1457
4353.14 1278
4353.76 1093
4354.38 1096
4355.00 1057
4355.63 1031
4356.25 1088
4356.87 989
4357.49 923
4358.12 959
4358.74 993
4359.36 969
4359.98 966
4360.61 894
4361.23 938
4361.85 939
4362.48 888
4363.10 866
4363.72 824
4364.34 960
4364.97 1038
4365.59 1073
4366.21 966
4366.84 934
4367.46 901
4368.08 999
4368.71 957
4369.33 985
4369.95 874
4370.58 939
4371.20 1047
4371.82 903
4372.45 900
4373.07 852
4373.70 832
4374.32 919
4374.94 887
4375.57 812
4376.19 824
4376.81 839
4377.44 780
4378.06 791
4378.69 905
4379.31 920
4379.94 956
4380.56 886
4381.18 922
4381.81 894
4382.43 906
4383.06 967
4383.68 1027
4384.31 983
4384.93 948
4385.55 941
4386.18 901
4386.80 991
4387.43 916
4388.05 1088
4388.68 1144
4389.30 1185
4389.93 1284
4390.55 1317
4391.18 1474
4391.80 1732
4392.43 1517
4393.05 1386
4393.68 1603
4394.30 1662
4394.93 1320
4395.55 1374
4396.18 1445
4396.80 1249
4397.43 1143
4398.05 1154
4398.68 1115
4399.31 1070
4399.93 1038
4400.56 1078
4401.18 1064
4401.81 981
4402.43 1193
4403.06 1110
4403.69 978
4404.31 976
4404.94 1085
4405.56 1068
4406.19 1031
4406.82 929
4407.44 1006
4408.07 1031
4408.69 1034
4409.32 1109
4409.95 1036
4410.57 1010
4411.20 1039
4411.83 939
4412.45 957
4413.08 1027
4413.71 1006
4414.33 967
4414.96 1004
4415.59 1004
4416.21 1073
4416.84 1102
4417.47 1086
4418.09 1049
4418.72 1020
4419.35 1054
4419.97 1075
4420.60 1134
4421.23 1026
4421.85 1164
4422.48 1128
4423.11 1117
4423.74 1044
4424.36 1004
4424.99 880
4425.62 837
4426.25 848
4426.87 776
4427.50 806
4428.13 827
4428.76 693
4429.38 786
4430.01 772
4430.64 762
4431.27 781
4431.89 821
4432.52 808
4433.15 866
4433.78 792
4434.41 810
4435.03 735
4435.66 738
4436.29 725
4436.92 824
4437.55 715
4438.18 674
4438.80 813
4439.43 916
4440.06 909
4440.69 777
4441.32 810
4441.95 747
4442.57 753
4443.20 751
4443.83 794
4444.46 795
4445.09 787
4445.72 737
4446.35 827
4446.98 808
4447.61 873
4448.23 849
4448.86 834
4449.49 836
4450.12 741
4450.75 867
4451.38 882
4452.01 907
4452.64 945
4453.27 893
4453.90 873
4454.53 787
4455.16 835
4455.79 735
4456.42 859
4457.05 836
4457.67 785
4458.30 761
4458.93 805
4459.56 824
4460.19 788
4460.82 884
4461.45 797
4462.08 738
4462.71 749
4463.34 798
4463.97 707
4464.60 671
4465.23 694
4465.86 739
4466.49 766
4467.13 782
4467.76 708
4468.39 678
4469.02 647
4469.65 688
4470.28 679
4470.91 788
4471.54 812
4472.17 750
4472.80 723
4473.43 800
4474.06 688
4474.69 671
4475.32 655
4475.95 700
4476.59 674
4477.22 714
4477.85 723
4478.48 677
4479.11 739
4479.74 766
4480.37 718
4481.00 628
4481.64 764
4482.27 804
4482.90 719
4483.53 706
4484.16 802
4484.79 821
4485.42 748
4486.06 857
4486.69 854
4487.32 839
4487.95 833
4488.58 881
4489.22 738
4489.85 822
4490.48 845
4491.11 823
4491.74 871
4492.38 869
4493.01 754
4493.64 828
4494.27 942
4494.90 863
4495.54 883
4496.17 765
4496.80 860
4497.43 892
4498.07 851
4498.70 927
4499.33 913
4499.96 850
4500.60 855
4501.23 866
4501.86 942
4502.50 1005
4503.13 1039
4503.76 1123
4504.39 948
4505.03 979
4505.66 1042
4506.29 1096
4506.93 1070
4507.56 999
4508.19 1021
4508.83 946
4509.46 924
4510.09 914
4510.73 931
4511.36 818
4511.99 841
4512.63 1016
4513.26 877
4513.89 1050
4514.53 922
4515.16 785
4515.80 826
4516.43 867
4517.06 876
4517.70 1032
4518.33 996
4518.97 949
4519.60 931
4520.23 887
4520.87 936
4521.50 948
4522.14 845
4522.77 846
4523.40 956
4524.04 916
4524.67 1019
4525.31 972
4525.94 1014
4526.58 1087
4527.21 1143
4527.85 1207
4528.48 1394
4529.12 1673
4529.75 1795
4530.38 2170
4531.02 2401
4531.65 2711
4532.29 2971
4532.92 3210
4533.56 3377
4534.19 3475
4534.83 3184
4535.46 3113
4536.10 3004
4536.74 2862
4537.37 2405
4538.01 2019
4538.64 1740
4539.28 1596
4539.91 1261
4540.55 1173
4541.18 1138
4541.82 1030
4542.45 1053
4543.09 968
4543.73 940
4544.36 1084
4545.00 1001
4545.63 1035
4546.27 1072
4546.91 1265
4547.54 1236
4548.18 1467
4548.81 1576
4549.45 1617
4550.09 1697
4550.72 1642
4551.36 1631
4551.99 1573
4552.63 1534
4553.27 1455
4553.90 1356
4554.54 1284
4555.18 1214
4555.81 1099
4556.45 1120
4557.09 1083
4557.72 1084
4558.36 961
4559.00 943
4559.63 1020
4560.27 964
4560.91 996
4561.54 983
4562.18 976
4562.82 1000
4563.46 1071
4564.09 1094
4564.73 1016
4565.37 1078
4566.00 987
4566.64 981
4567.28 1021
4567.92 1015
4568.55 1128
4569.19 1126
4569.83 1044
4570.47 1102
4571.10 1141
4571.74 1265
4572.38 1103
4573.02 1096
4573.66 1160
4574.29 1189
4574.93 1077
4575.57 941
4576.21 957
4576.85 985
4577.48 891
4578.12 920
4578.76 948
4579.40 991
4580.04 888
4580.67 780
4581.31 897
4581.95 965
4582.59 904
4583.23 952
4583.87 961
4584.51 979
4585.14 972
4585.78 975
4586.42 1003
4587.06 952
4587.70 894
4588.34 898
4588.98 961
4589.62 935
4590.26 903
4590.89 903
4591.53 933
4592.17 963
4592.81 932
4593.45 800
4594.09 892
4594.73 829
4595.37 855
4596.01 843
4596.65 775
4597.29 740
4597.93 782
4598.57 744
4599.21 787
4599.85 780
4600.49 829
4601.12 791
4601.76 857
4602.40 712
4603.04 680
4603.68 764
4604.32 838
4604.96 838
4605.60 754
4606.24 860
4606.88 829
4607.52 803
4608.17 899
4608.81 909
4609.45 954
4610.09 883
4610.73 944
4611.37 874
4612.01 768
4612.65 729
4613.29 777
4613.93 723
4614.57 794
4615.21 791
4615.85 833
4616.49 784
4617.13 768
4617.77 872
4618.41 815
4619.06 736
4619.70 709
4620.34 712
4620.98 661
4621.62 768
4622.26 689
4622.90 695
4623.54 628
4624.19 630
4624.83 740
4625.47 772
4626.11 756
4626.75 745
4627.39 705
4628.03 652
4628.68 736
4629.32 741
4629.96 668
4630.60 735
4631.24 794
4631.89 725
4632.53 653
4633.17 705
4633.81 643
4634.45 658
4635.10 654
4635.74 775
4636.38 789
4637.02 757
4637.66 720
4638.31 739
4638.95 816
4639.59 910
4640.23 941
4640.88 891
4641.52 924
4642.16 924
4642.80 939
4643.45 896
4644.09 943
4644.73 841
4645.38 834
4646.02 901
4646.66 654
4647.30 673
4647.95 822
4648.59 688
4649.23 615
4649.88 686
4650.52 688
4651.16 625
4651.81 822
4652.45 826
4653.09 826
4653.74 900
4654.38 839
4655.02 860
4655.67 877
4656.31 958
4656.95 813
4657.60 805
4658.24 708
4658.89 759
4659.53 722
4660.17 679
4660.82 668
4661.46 640
4662.10 680
4662.75 712
4663.39 582
4664.04 704
4664.68 727
4665.33 715
4665.97 740
4666.61 705
4667.26 776
4667.90 701
4668.55 679
4669.19 625
4669.84 656
4670.48 667
4671.12 638
4671.77 639
4672.41 594
4673.06 644
4673.70 679
4674.35 675
4674.99 749
4675.64 667
4676.28 694
4676.93 712
4677.57 696
4678.22 638
4678.86 680
4679.51 652
4680.15 620
4680.80 670
4681.44 741
4682.09 764
4682.74 744
4683.38 750
4684.03 708
4684.67 635
4685.32 729
4685.96 750
4686.61 645
4687.25 676
4687.90 643
4688.55 692
4689.19 751
4689.84 778
4690.48 642
4691.13 721
4691.78 718
4692.42 776
4693.07 629
4693.71 643
4694.36 695
4695.01 680
4695.65 714
4696.30 744
4696.95 737
4697.59 689
4698.24 736
4698.89 796
4699.53 797
4700.18 832
4700.83 802
4701.47 812
4702.12 714
4702.77 677
4703.41 738
4704.06 694
4704.71 763
4705.35 764
4706.00 642
4706.65 598
4707.29 664
4707.94 646
4708.59 703
4709.24 808
4709.88 739
4710.53 646
4711.18 631
4711.83 573
4712.47 590
4713.12 597
4713.77 562
4714.42 582
4715.06 677
4715.71 569
4716.36 638
4717.01 660
4717.65 716
4718.30 656
4718.95 622
4719.60 693
4720.25 619
4720.89 691
4721.54 735
4722.19 733
4722.84 710
4723.49 773
4724.13 785
4724.78 852
4725.43 817
4726.08 726
4726.73 765
4727.38 776
4728.03 788
4728.67 635
4729.32 664
4729.97 590
4730.62 645
4731.27 654
4731.92 584
4732.57 687
4733.22 676
4733.86 646
4734.51 550
4735.16 518
4735.81 611
4736.46 745
4737.11 687
4737.76 692
4738.41 683
4739.06 767
4739.71 777
4740.36 812
4741.01 779
4741.65 848
4742.30 856
4742.95 857
4743.60 890
4744.25 808
4744.90 813
4745.55 784
4746.20 747
4746.85 797
4747.50 806
4748.15 784
4748.80 691
4749.45 773
4750.10 782
4750.75 833
4751.40 762
4752.05 871
4752.70 942
4753.35 837
4754.00 819
4754.65 800
4755.30 923
4755.95 943
4756.61 778
4757.26 758
4757.91 742
4758.56 684
4759.21 814
4759.86 807
4760.51 711
4761.16 774
4761.81 767
4762.46 778
4763.11 869
4763.76 862
4764.41 885
4765.07 866
4765.72 896
4766.37 898
4767.02 952
4767.67 885
4768.32 850
4768.97 802
4769.62 790
4770.28 753
4770.93 647
4771.58 624
4772.23 567
4772.88 641
4773.53 762
4774.19 679
4774.84 645
4775.49 637
4776.14 621
4776.79 639
4777.44 667
4778.10 624
4778.75 645
4779.40 671
4780.05 694
4780.70 628
4781.36 637
4782.01 743
4782.66 681
4783.31 664
4783.97 695
4784.62 740
4785.27 625
4785.92 643
4786.58 699
4787.23 658
4787.88 596
4788.53 635
4789.19 684
4789.84 624
4790.49 729
4791.15 737
4791.80 769
4792.45 626
4793.10 644
4793.76 681
4794.41 696
4795.06 716
4795.72 740
4796.37 799
4797.02 702
4797.68 641
4798.33 544
4798.98 613
4799.64 761
4800.29 779
4800.94 674
4801.60 651
4802.25 678
4802.90 706
4803.56 667
4804.21 664
4804.87 691
4805.52 653
4806.17 611
4806.83 644
4807.48 635
4808.14 548
4808.79 576
4809.44 596
4810.10 646
4810.75 634
4811.41 670
4812.06 607
4812.71 652
4813.37 656
4814.02 697
4814.68 693
4815.33 636
4815.99 748
4816.64 734
4817.30 692
4817.95 741
4818.61 683
4819.26 682
4819.92 815
4820.57 875
4821.23 923
4821.88 782
4822.53 839
4823.19 764
4823.85 713
4824.50 680
4825.16 795
4825.81 792
4826.47 869
4827.12 813
4827.78 828
4828.43 804
4829.09 717
4829.74 672
4830.40 743
4831.05 749
4831.71 848
4832.37 824
4833.02 871
4833.68 943
4834.33 792
4834.99 943
4835.64 980
4836.30 1017
4836.96 958
4837.61 1073
4838.27 974
4838.92 904
4839.58 1110
4840.24 999
4840.89 1000
4841.55 972
4842.21 1020
4842.86 965
4843.52 947
4844.18 943
4844.83 1105
4845.49 959
4846.14 835
4846.80 885
4847.46 916
4848.11 1048
4848.77 1079
4849.43 1117
4850.09 1114
4850.74 1032
4851.40 1097
4852.06 1102
4852.71 1091
4853.37 1117
4854.03 984
4854.68 1032
4855.34 1024
4856.00 1074
4856.66 1084
4857.31 989
4857.97 1002
4858.63 1091
4859.29 1049
4859.94 1124
4860.60 1111
4861.26 1147
4861.92 1225
4862.57 1101
4863.23 1016
4863.89 1020
4864.55 1050
4865.21 993
4865.86 981
4866.52 1127
4867.18 1075
4867.84 1017
4868.50 1140
4869.15 1044
4869.81 1025
4870.47 1109
4871.13 1078
4871.79 1040
4872.45 881
4873.10 947
4873.76 979
4874.42 1039
4875.08 955
4875.74 931
4876.40 826
4877.06 876
4877.71 916
4878.37 1055
4879.03 977
4879.69 992
4880.35 925
4881.01 860
4881.67 898
4882.33 902
4882.99 842
4883.65 929
4884.30 847
4884.96 796
4885.62 722
4886.28 823
4886.94 773
4887.60 717
4888.26 773
4888.92 681
4889.58 775
4890.24 862
4890.90 909
4891.56 876
4892.22 756
4892.88 912
4893.54 772
4894.20 820
4894.86 804
4895.52 808
4896.18 742
4896.84 742
4897.50 782
4898.16 736
4898.82 761
4899.48 687
4900.14 641
4900.80 695
4901.46 741
4902.12 695
4902.78 715
4903.44 710
4904.10 745
4904.76 687
4905.42 606
4906.08 741
4906.74 680
4907.40 652
4908.06 613
4908.73 576
4909.39 571
4910.05 603
4910.71 577
4911.37 593
4912.03 726
4912.69 771
4913.35 679
4914.01 693
4914.68 626
4915.34 567
4916.00 657
4916.66 721
4917.32 671
4917.98 721
4918.64 581
4919.31 598
4919.97 564
4920.63 490
4921.29 531
4921.95 530
4922.61 562
4923.28 609
4923.94 632
4924.60 602
4925.26 588
4925.92 645
4926.59 648
4927.25 561
4927.91 562
4928.57 708
4929.23 541
4929.90 565
4930.56 612
4931.22 545
4931.88 610
4932.55 677
4933.21 626
4933.87 612
4934.53 636
4935.20 647
4935.86 647
4936.52 637
4937.18 652
4937.85 603
4938.51 636
4939.17 605
4939.84 644
4940.50 615
4941.16 629
4941.82 584
4942.49 625
4943.15 602
4943.81 536
4944.48 570
4945.14 597
4945.80 646
4946.47 636
4947.13 678
4947.79 710
4948.46 614
4949.12 590
4949.79 599
4950.45 611
4951.11 532
4951.78 536
4952.44 638
4953.10 558
4953.77 529
4954.43 586
4955.10 557
4955.76 590
4956.42 619
4957.09 575
4957.75 584
4958.42 541
4959.08 652
4959.74 600
4960.41 620
4961.07 638
4961.74 658
4962.40 588
4963.07 664
4963.73 718
4964.40 640
4965.06 647
4965.73 607
4966.39 697
4967.05 677
4967.72 564
4968.38 658
4969.05 651
4969.71 607
4970.38 617
4971.04 628
4971.71 637
4972.37 585
4973.04 560
4973.70 548
4974.37 648
4975.04 671
4975.70 594
4976.37 583
4977.03 666
4977.70 652
4978.36 648
4979.03 720
4979.69 688
4980.36 655
4981.03 588
4981.69 752
4982.36 641
4983.02 619
4983.69 654
4984.35 656
4985.02 531
4985.69 648
4986.35 700
4987.02 710
4987.68 663
4988.35 704
4989.02 827
4989.68 794
4990.35 744
4991.02 742
4991.68 701
4992.35 770
4993.02 803
4993.68 708
4994.35 669
4995.02 629
4995.68 642
4996.35 710
4997.02 681
4997.68 626
4998.35 587
4999.02 590
4999.68 636
5000.35 568
5001.02 547
5001.68 546
5002.35 686
5003.02 590
5003.69 557
5004.35 589
5005.02 625
5005.69 574
5006.35 521
5007.02 635
5007.69 555
5008.36 539
5009.02 680
5009.69 618
5010.36 552
5011.03 659
5011.70 672
5012.36 662
5013.03 605
5013.70 576
5014.37 619
5015.04 701
5015.70 626
5016.37 615
5017.04 636
5017.71 707
5018.38 665
5019.04 705
5019.71 740
5020.38 778
5021.05 809
5021.72 909
5022.39 860
5023.05 900
5023.72 974
5024.39 1090
5025.06 1044
5025.73 1048
5026.40 945
5027.07 968
5027.74 934
5028.40 924
5029.07 810
5029.74 729
5030.41 744
5031.08 738
5031.75 704
5032.42 781
5033.09 737
5033.76 714
5034.43 645
5035.10 655
5035.76 727
5036.43 686
5037.10 701
5037.77 733
5038.44 680
5039.11 612
5039.78 569
5040.45 595
5041.12 623
5041.79 667
5042.46 659
5043.13 673
5043.80 753
5044.47 692
5045.14 747
5045.81 794
5046.48 738
5047.15 776
5047.82 729
5048.49 747
5049.16 772
5049.83 717
5050.50 668
5051.17 687
5051.84 724
5052.51 695
5053.18 651
5053.85 702
5054.52 676
5055.20 681
5055.87 672
5056.54 649
5057.21 702
5057.88 698
5058.55 620
5059.22 665
5059.89 620
5060.56 636
5061.23 662
5061.90 599
5062.58 597
5063.25 656
5063.92 637
5064.59 601
5065.26 623
5065.93 650
5066.60 624
5067.27 628
5067.95 714
5068.62 591
5069.29 552
5069.96 617
5070.63 583
5071.30 550
5071.98 590
5072.65 621
5073.32 613
5073.99 603
5074.66 595
5075.34 623
5076.01 620
5076.68 587
5077.35 642
5078.02 644
5078.70 621
5079.37 589
5080.04 636
5080.71 621
5081.39 610
5082.06 691
5082.73 659
5083.40 705
5084.08 650
5084.75 652
5085.42 713
5086.09 622
5086.77 615
5087.44 635
5088.11 638
5088.79 613
5089.46 665
5090.13 688
5090.80 747
5091.48 737
5092.15 745
5092.82 803
5093.50 700
5094.17 719
5094.84 683
5095.52 663
5096.19 697
5096.86 602
5097.54 539
5098.21 642
5098.88 573
5099.56 574
5100.23 545
5100.90 579
5101.58 586
5102.25 558
5102.93 650
5103.60 547
5104.27 593
5104.95 616
5105.62 712
5106.30 669
5106.97 650
5107.64 591
5108.32 605
5108.99 632
5109.67 671
5110.34 663
5111.02 661
5111.69 624
5112.36 627
5113.04 635
5113.71 625
5114.39 623
5115.06 529
5115.74 632
5116.41 641
5117.09 555
5117.76 599
5118.44 574
5119.11 619
5119.79 614
5120.46 594
5121.14 573
5121.81 589
5122.49 602
5123.16 619
5123.84 600
5124.51 607
5125.19 606
5125.86 625
5126.54 613
5127.21 566
5127.89 606
5128.56 624
5129.24 648
5129.92 623
5130.59 509
5131.27 517
5131.94 577
5132.62 534
5133.29 510
5133.97 531
5134.65 606
5135.32 593
5136.00 615
5136.67 607
5137.35 617
5138.03 629
5138.70 648
5139.38 598
5140.05 583
5140.73 593
5141.41 572
5142.08 612
5142.76 622
5143.44 572
5144.11 571
5144.79 540
5145.47 553
5146.14 604
5146.82 584
5147.50 545
5148.17 526
5148.85 573
5149.53 572
5150.20 534
5150.88 614
5151.56 608
5152.24 588
5152.91 532
5153.59 534
5154.27 585
5154.94 520
5155.62 546
5156.30 496
5156.98 438
5157.65 461
5158.33 488
5159.01 561
5159.69 503
5160.36 462
5161.04 549
5161.72 483
5162.40 462
5163.07 530
5163.75 471
5164.43 538
5165.11 510
5165.79 490
5166.46 540
5167.14 611
5167.82 657
5168.50 612
5169.18 570
5169.86 474
5170.53 489
5171.21 554
5171.89 568
5172.57 488
5173.25 516
5173.93 549
5174.60 558
5175.28 570
5175.96 558
5176.64 549
5177.32 560
5178.00 560
5178.68 628
5179.36 562
5180.03 561
5180.71 511
5181.39 528
5182.07 594
5182.75 588
5183.43 545
5184.11 585
5184.79 599
5185.47 523
5186.15 555
5186.83 559
5187.51 599
5188.18 615
5188.86 496
5189.54 476
5190.22 460
5190.90 508
5191.58 568
5192.26 572
5192.94 517
5193.62 529
5194.30 536
5194.98 579
5195.66 491
5196.34 543
5197.02 523
5197.70 547
5198.38 527
5199.06 498
5199.74 579
5200.42 553
5201.10 562
5201.78 512
5202.46 522
5203.14 541
5203.82 529
5204.50 575
5205.19 627
5205.87 630
5206.55 504
5207.23 515
5207.91 544
5208.59 534
5209.27 587
5209.95 578
5210.63 577
5211.31 519
5211.99 550
5212.67 580
5213.36 533
5214.04 565
5214.72 512
5215.40 479
5216.08 533
5216.76 559
5217.44 583
5218.12 576
5218.81 550
5219.49 596
5220.17 490
5220.85 572
5221.53 481
5222.21 584
5222.90 578
5223.58 553
5224.26 587
5224.94 619
5225.62 572
5226.30 591
5226.99 531
5227.67 561
5228.35 543
5229.03 546
5229.71 530
5230.40 560
5231.08 561
5231.76 525
5232.44 523
5233.13 528
5233.81 517
5234.49 614
5235.17 550
5235.86 593
5236.54 577
5237.22 599
5237.90 592
5238.59 644
5239.27 646
5239.95 658
5240.64 705
5241.32 675
5242.00 650
5242.68 615
5243.37 655
5244.05 616
5244.73 554
5245.42 545
5246.10 666
5246.78 698
5247.47 602
5248.15 545
5248.83 624
5249.52 686
5250.20 575
5250.88 737
5251.57 652
5252.25 627
5252.93 618
5253.62 587
5254.30 588
5254.99 506
5255.67 509
5256.35 472
5257.04 555
5257.72 528
5258.41 566
5259.09 553
5259.77 509
5260.46 513
5261.14 538
5261.83 529
5262.51 571
5263.20 580
5263.88 684
5264.56 632
5265.25 620
5265.93 597
5266.62 556
5267.30 598
5267.99 526
5268.67 516
5269.36 597
5270.04 585
5270.73 517
5271.41 532
5272.10 608
5272.78 550
5273.47 512
5274.15 572
5274.84 559
5275.52 594
5276.21 577
5276.89 646
5277.58 607
5278.26 601
5278.95 598
5279.63 621
5280.32 713
5281.00 603
5281.69 657
5282.38 612
5283.06 559
5283.75 634
5284.43 661
5285.12 650
5285.80 700
5286.49 722
5287.18 648
5287.86 637
5288.55 618
5289.23 570
5289.92 569
5290.61 654
5291.29 613
5291.98 545
5292.66 566
5293.35 587
5294.04 480
5294.72 559
5295.41 559
5296.10 623
5296.78 631
5297.47 572
5298.16 546
5298.84 615
5299.53 606
5300.22 628
5300.90 585
5301.59 656
5302.28 635
5302.96 732
5303.65 644
5304.34 750
5305.03 693
5305.71 649
5306.40 616
5307.09 651
5307.77 683
5308.46 632
5309.15 605
5309.84 559
5310.52 665
5311.21 716
5311.90 682
5312.59 638
5313.27 665
5313.96 587
5314.65 699
5315.34 757
5316.02 655
5316.71 596
5317.40 587
5318.09 483
5318.78 554
5319.46 588
5320.15 656
5320.84 726
5321.53 692
5322.22 703
5322.90 660
5323.59 666
5324.28 723
5324.97 733
5325.66 662
5326.35 661
5327.04 655
5327.72 733
5328.41 704
5329.10 733
5329.79 867
5330.48 922
5331.17 818
5331.86 911
5332.54 1065
5333.23 1014
5333.92 970
5334.61 926
5335.30 866
5335.99 960
5336.68 860
5337.37 813
5338.06 889
5338.75 808
5339.44 860
5340.12 792
5340.81 798
5341.50 837
5342.19 725
5342.88 772
5343.57 797
5344.26 855
5344.95 790
5345.64 858
5346.33 862
5347.02 917
5347.71 964
5348.40 1028
5349.09 1234
5349.78 1352
5350.47 1391
5351.16 1532
5351.85 1678
5352.54 1813
5353.23 1817
5353.92 1972
5354.61 1738
5355.30 1630
5355.99 1508
5356.68 1438
5357.37 1174
5358.06 1205
5358.75 968
5359.44 952
5360.14 909
5360.83 791
5361.52 710
5362.21 753
5362.90 664
5363.59 730
5364.28 786
5364.97 860
5365.66 620
5366.35 599
5367.04 670
5367.74 772
5368.43 719
5369.12 728
5369.81 761
5370.50 633
5371.19 763
5371.88 653
5372.57 553
5373.27 648
5373.96 730
5374.65 735
5375.34 723
5376.03 707
5376.72 685
5377.42 751
5378.11 702
5378.80 735
5379.49 777
5380.18 763
5380.88 803
5381.57 818
5382.26 842
5382.95 884
5383.64 887
5384.34 909
5385.03 932
5385.72 855
5386.41 811
5387.11 761
5387.80 788
5388.49 824
5389.18 760
5389.88 788
5390.57 763
5391.26 690
5391.95 695
5392.65 779
5393.34 730
5394.03 889
5394.72 675
5395.42 685
5396.11 684
5396.80 642
5397.50 655
5398.19 585
5398.88 526
5399.58 661
5400.27 640
5400.96 643
5401.66 628
5402.35 569
5403.04 578
5403.74 609
5404.43 745
5405.12 727
5405.82 582
5406.51 605
5407.20 598
5407.90 641
5408.59 680
5409.28 663
5409.98 697
5410.67 671
5411.37 621
5412.06 624
5412.75 632
5413.45 648
5414.14 545
5414.84 614
5415.53 625
5416.23 616
5416.92 701
5417.61 648
5418.31 580
5419.00 638
5419.70 583
5420.39 670
5421.09 663
5421.78 574
5422.48 622
5423.17 584
5423.87 601
5424.56 571
5425.25 605
5425.95 627
5426.64 681
5427.34 701
5428.03 648
5428.73 557
5429.42 517
5430.12 599
5430.82 612
5431.51 597
5432.21 584
5432.90 510
5433.60 598
5434.29 725
5434.99 635
5435.68 676
5436.38 639
5437.07 624
5437.77 570
5438.47 570
5439.16 625
5439.86 605
5440.55 648
5441.25 573
5441.94 658
5442.64 698
5443.34 761
5444.03 677
5444.73 628
5445.42 691
5446.12 748
5446.82 695
5447.51 754
5448.21 674
5448.91 719
5449.60 832
5450.30 925
5450.99 769
5451.69 802
5452.39 876
5453.08 787
5453.78 710
5454.48 707
5455.17 729
5455.87 730
5456.57 704
5457.27 643
5457.96 582
5458.66 664
5459.36 617
5460.05 655
5460.75 649
5461.45 621
5462.14 660
5462.84 766
5463.54 660
5464.24 680
5464.93 820
5465.63 805
5466.33 753
5467.03 864
5467.72 750
5468.42 766
5469.12 818
5469.82 828
5470.51 698
5471.21 688
5471.91 647
5472.61 734
5473.31 703
5474.00 690
5474.70 734
5475.40 629
5476.10 618
5476.80 690
5477.49 746
5478.19 722
5478.89 828
5479.59 804
5480.29 800
5480.99 872
5481.68 936
5482.38 998
5483.08 895
5483.78 889
5484.48 828
5485.18 913
5485.88 903
5486.57 838
5487.27 767
5487.97 732
5488.67 743
5489.37 759
5490.07 735
5490.77 726
5491.47 711
5492.17 765
5492.87 815
5493.56 709
5494.26 764
5494.96 805
5495.66 753
5496.36 809
5497.06 889
5497.76 901
5498.46 955
5499.16 947
5499.86 1088
5500.56 1163
5501.26 1195
5501.96 1303
5502.66 1243
5503.36 1224
5504.06 1189
5504.76 1177
5505.46 1100
5506.16 1026
5506.86 936
5507.56 920
5508.26 837
5508.96 902
5509.66 846
5510.36 863
5511.06 880
5511.76 854
5512.46 746
5513.16 860
5513.86 831
5514.56 906
5515.26 815
5515.96 752
5516.66 782
5517.36 814
5518.07 845
5518.77 873
5519.47 785
5520.17 802
5520.87 785
5521.57 777
5522.27 806
5522.97 797
5523.67 760
5524.37 716
5525.08 740
5525.78 850
5526.48 799
5527.18 754
5527.88 720
5528.58 664
5529.28 679
5529.99 721
5530.69 644
5531.39 641
5532.09 601
5532.79 592
5533.49 671
5534.20 666
5534.90 592
5535.60 615
5536.30 566
5537.00 652
5537.70 617
5538.41 637
5539.11 700
5539.81 646
5540.51 591
5541.22 682
5541.92 721
5542.62 734
5543.32 758
5544.02 682
5544.73 731
5545.43 690
5546.13 771
5546.84 849
5547.54 891
5548.24 798
5548.94 865
5549.65 787
5550.35 687
5551.05 647
5551.75 692
5552.46 674
5553.16 582
5553.86 641
5554.57 669
5555.27 630
5555.97 587
5556.68 637
5557.38 644
5558.08 634
5558.79 527
5559.49 660
5560.19 626
5560.90 556
5561.60 547
5562.30 602
5563.01 641
5563.71 588
5564.41 645
5565.12 543
5565.82 546
5566.53 542
5567.23 553
5567.93 584
5568.64 629
5569.34 636
5570.05 642
5570.75 647
5571.45 570
5572.16 679
5572.86 671
5573.57 646
5574.27 566
5574.98 567
5575.68 599
5576.38 552
5577.09 622
5577.79 631
5578.50 642
5579.20 602
5579.91 532
5580.61 540
5581.32 601
5582.02 532
5582.73 582
5583.43 604
5584.14 656
5584.84 604
5585.55 585
5586.25 569
5586.96 546
5587.66 551
5588.37 564
5589.07 643
5589.78 503
5590.48 554
5591.19 589
5591.89 529
5592.60 517
5593.31 590
5594.01 562
5594.72 527
5595.42 511
5596.13 526
5596.83 540
5597.54 532
5598.25 562
5598.95 561
5599.66 570
5600.36 502
5601.07 556
5601.78 566
5602.48 538
5603.19 453
5603.89 458
5604.60 467
5605.31 536
5606.01 552
5606.72 461
5607.43 534
5608.13 504
5608.84 524
5609.54 556
5610.25 514
5610.96 520
5611.66 568
5612.37 585
5613.08 632
5613.79 597
5614.49 581
5615.20 515
5615.91 539
5616.61 511
5617.32 532
5618.03 525
5618.73 512
5619.44 470
5620.15 471
5620.86 473
5621.56 531
5622.27 522
5622.98 467
5623.69 466
5624.39 494
5625.10 527
5625.81 533
5626.52 499
5627.22 550
5627.93 577
5628.64 534
5629.35 555
5630.05 578
5630.76 514
5631.47 487
5632.18 461
5632.89 460
5633.59 513
5634.30 569
5635.01 604
5635.72 564
5636.43 599
5637.14 646
5637.84 498
5638.55 553
5639.26 561
5639.97 567
5640.68 594
5641.39 532
5642.10 501
5642.80 583
5643.51 587
5644.22 567
5644.93 503
5645.64 549
5646.35 499
5647.06 519
5647.77 589
5648.47 547
5649.18 509
5649.89 493
5650.60 485
5651.31 513
5652.02 561
5652.73 528
5653.44 556
5654.15 597
5654.86 631
5655.57 551
5656.28 566
5656.99 622
5657.70 589
5658.41 581
5659.12 649
5659.83 688
5660.54 604
5661.24 551
5661.95 531
5662.66 569
5663.37 605
5664.08 634
5664.79 605
5665.50 562
5666.21 561
5666.93 553
5667.64 515
5668.35 550
5669.06 582
5669.77 540
5670.48 636
5671.19 672
5671.90 547
5672.61 626
5673.32 644
5674.03 685
5674.74 687
5675.45 551
5676.16 639
5676.87 600
5677.58 533
5678.29 485
5679.01 493
5679.72 541
5680.43 531
5681.14 559
5681.85 552
5682.56 542
5683.27 578
5683.98 516
5684.69 514
5685.41 573
5686.12 618
5686.83 611
5687.54 602
5688.25 527
5688.96 609
5689.67 594
5690.39 552
5691.10 568
5691.81 590
5692.52 702
5693.23 645
5693.95 628
5694.66 537
5695.37 555
5696.08 513
5696.79 462
5697.51 553
5698.22 530
5698.93 442
5699.64 524
5700.35 586
5701.07 573
5701.78 560
5702.49 540
5703.20 565
5703.92 595
5704.63 582
5705.34 575
5706.05 562
5706.77 599
5707.48 604
5708.19 640
5708.90 652
5709.62 545
5710.33 496
5711.04 539
5711.76 527
5712.47 502
5713.18 523
5713.90 499
5714.61 557
5715.32 505
5716.04 503
5716.75 605
5717.46 521
5718.18 537
5718.89 598
5719.60 585
5720.32 519
5721.03 569
5721.74 583
5722.46 540
5723.17 567
5723.88 602
5724.60 580
5725.31 552
5726.03 541
5726.74 779
5727.45 708
5728.17 719
5728.88 711
5729.60 727
5730.31 749
5731.02 689
5731.74 773
5732.45 805
5733.17 695
5733.88 683
5734.60 661
5735.31 587
5736.02 684
5736.74 694
5737.45 624
5738.17 687
5738.88 698
5739.60 706
5740.31 618
5741.03 634
5741.74 701
5742.46 613
5743.17 667
5743.89 727
5744.60 658
5745.32 613
5746.03 702
5746.75 737
5747.46 727
5748.18 697
5748.89 651
5749.61 747
5750.32 843
5751.04 791
5751.76 749
5752.47 984
5753.19 1012
5753.90 952
5754.62 1127
5755.33 1286
5756.05 1317
5756.77 1345
5757.48 1210
5758.20 1297
5758.91 1297
5759.63 1282
5760.34 1020
5761.06 1052
5761.78 939
5762.49 910
5763.21 930
5763.93 1002
5764.64 1022
5765.36 1015
5766.07 1076
5766.79 1170
5767.51 1058
5768.22 1031
5768.94 1054
5769.66 923
5770.37 946
5771.09 859
5771.81 827
5772.52 781
5773.24 720
5773.96 705
5774.67 735
5775.39 802
5776.11 853
5776.83 665
5777.54 686
5778.26 717
5778.98 727
5779.69 713
5780.41 747
5781.13 762
5781.85 838
5782.56 800
5783.28 867
5784.00 868
5784.72 877
5785.43 868
5786.15 827
5786.87 859
5787.59 839
5788.30 757
5789.02 843
5789.74 878
5790.46 812
5791.18 799
5791.89 802
5792.61 786
5793.33 730
5794.05 897
5794.77 891
5795.48 978
5796.20 1004
5796.92 954
5797.64 1069
5798.36 1090
5799.08 1230
5799.80 1265
5800.51 1382
5801.23 1455
5801.95 1744
5802.67 1613
5803.39 1486
5804.11 1550
5804.83 1473
5805.54 1248
5806.26 1087
5806.98 1012
5807.70 985
5808.42 980
5809.14 997
5809.86 996
5810.58 984
5811.30 903
5812.02 889
5812.74 998
5813.45 1121
5814.17 1050
5814.89 1040
5815.61 1113
5816.33 1096
5817.05 1261
5817.77 1356
5818.49 1582
5819.21 1608
5819.93 1592
5820.65 1578
5821.37 1490
5822.09 1379
5822.81 1280
5823.53 1137
5824.25 1001
5824.97 921
5825.69 980
5826.41 1017
5827.13 973
5827.85 871
5828.57 986
5829.29 979
5830.01 936
5830.73 871
5831.45 1000
5832.17 944
5832.89 947
5833.61 903
5834.33 979
5835.06 800
5835.78 758
5836.50 851
5837.22 899
5837.94 797
5838.66 794
5839.38 849
5840.10 714
5840.82 756
5841.54 769
5842.26 730
5842.99 755
5843.71 800
5844.43 793
5845.15 713
5845.87 801
5846.59 740
5847.31 711
5848.04 721
5848.76 740
5849.48 774
5850.20 781
5850.92 720
5851.64 653
5852.36 658
5853.09 596
5853.81 641
5854.53 641
5855.25 656
5855.97 739
5856.70 688
5857.42 778
5858.14 586
5858.86 651
5859.58 777
5860.31 646
5861.03 683
5861.75 683
5862.47 659
5863.20 747
5863.92 684
5864.64 684
5865.36 749
5866.09 666
5866.81 759
5867.53 711
5868.25 631
5868.98 568
5869.70 636
5870.42 596
5871.15 596
5871.87 621
5872.59 652
5873.31 694
5874.04 622
5874.76 592
5875.48 611
5876.21 617
5876.93 607
5877.65 690
5878.38 682
5879.10 680
5879.82 662
5880.55 719
5881.27 607
5881.99 578
5882.72 586
5883.44 651
5884.17 685
5884.89 606
5885.61 606
5886.34 583
5887.06 566
5887.78 582
5888.51 604
5889.23 681
5889.96 660
5890.68 679
5891.41 670
5892.13 594
5892.85 604
5893.58 604
5894.30 635
5895.03 726
5895.75 713
5896.48 637
5897.20 545
5897.92 650
5898.65 617
5899.37 613
5900.10 577
5900.82 580
5901.55 587
5902.27 652
5903.00 602
5903.72 635
5904.45 692
5905.17 638
5905.90 647
5906.62 625
5907.35 668
5908.07 680
5908.80 678
5909.52 683
5910.25 717
5910.97 646
5911.70 688
5912.43 671
5913.15 677
5913.88 651
5914.60 588
5915.33 697
5916.05 691
5916.78 679
5917.50 716
5918.23 673
5918.96 741
5919.68 663
5920.41 717
5921.13 678
5921.86 707
5922.59 732
5923.31 718
5924.04 769
5924.76 731
5925.49 771
5926.22 783
5926.94 836
5927.67 837
5928.40 778
5929.12 805
5929.85 699
5930.58 785
5931.30 801
5932.03 796
5932.76 752
5933.48 802
5934.21 758
5934.94 800
5935.66 795
5936.39 828
5937.12 779
5937.84 910
5938.57 932
5939.30 856
5940.02 890
5940.75 1005
5941.48 971
5942.21 946
5942.93 1025
5943.66 965
5944.39 943
5945.12 953
5945.84 951
5946.57 897
5947.30 1021
5948.03 1009
5948.75 1038
5949.48 1097
5950.21 1070
5950.94 1038
5951.67 1197
5952.39 1282
5953.12 1242
5953.85 1207
5954.58 1272
5955.31 1238
5956.03 1217
5956.76 1249
5957.49 1255
5958.22 1275
5958.95 1187
5959.67 1144
5960.40 1274
5961.13 1272
5961.86 1099
5962.59 1184
5963.32 1266
5964.05 1420
5964.77 1402
5965.50 1439
5966.23 1566
5966.96 1484
5967.69 1644
5968.42 1779
5969.15 1680
5969.88 1809
5970.61 1802
5971.33 1818
5972.06 1764
5972.79 1717
5973.52 1683
5974.25 1688
5974.98 1641
5975.71 1526
5976.44 1499
5977.17 1507
5977.90 1533
5978.63 1425
5979.36 1379
5980.09 1420
5980.82 1548
5981.55 1559
5982.28 1498
5983.01 1580
5983.74 1668
5984.46 1692
5985.19 1779
5985.92 1803
5986.65 1750
5987.38 1604
5988.11 1665
5988.85 1605
5989.58 1606
5990.31 1752
5991.04 1727
5991.77 1781
5992.50 1745
5993.23 1646
5993.96 1704
5994.69 1696
5995.42 1771
5996.15 1780
5996.88 1860
5997.61 1961
5998.34 1825
5999.07 1933
5999.80 2020
6000.53 1932
6001.26 1846
6002.00 1813
6002.73 1882
6003.46 1896
6004.19 1872
6004.92 1901
6005.65 1847
6006.38 1864
6007.11 1905
6007.84 1850
6008.58 1966
6009.31 1971
6010.04 2130
6010.77 2332
6011.50 2717
6012.23 3094
6012.96 3744
6013.70 4167
6014.43 4348
6015.16 4687
6015.89 4893
6016.62 4837
6017.36 4778
6018.09 4562
6018.82 4025
6019.55 3706
6020.28 3182
6021.02 2809
6021.75 2415
6022.48 2059
6023.21 1950
6023.94 1716
6024.68 1564
6025.41 1480
6026.14 1412
6026.87 1398
6027.61 1339
6028.34 1225
6029.07 1285
6029.80 1298
6030.54 1228
6031.27 1170
6032.00 1131
6032.73 1045
6033.47 1093
6034.20 1260
6034.93 1171
6035.67 1142
6036.40 1116
6037.13 1046
6037.87 1125
6038.60 1200
6039.33 1193
6040.07 1200
6040.80 1242
6041.53 1284
6042.27 1244
6043.00 1236
6043.73 1316
6044.47 1277
6045.20 1306
6045.93 1322
6046.67 1354
6047.40 1325
6048.13 1361
6048.87 1426
6049.60 1367
6050.34 1339
6051.07 1414
6051.80 1409
6052.54 1596
6053.27 1578
6054.01 1853
6054.74 1794
6055.47 1590
6056.21 1675
6056.94 1714
6057.68 1667
6058.41 1461
6059.15 1393
6059.88 1504
6060.61 1323
6061.35 1269
6062.08 1249
6062.82 1384
6063.55 1318
6064.29 1388
6065.02 1312
6065.76 1327
6066.49 1246
6067.23 1242
6067.96 1210
6068.70 1284
6069.43 1353
6070.17 1232
6070.90 1194
6071.64 1170
6072.37 1143
6073.11 1208
6073.84 1166
6074.58 1192
6075.31 1147
6076.05 1060
6076.78 1196
6077.52 1147
6078.26 1057
6078.99 1051
6079.73 1056
6080.46 1076
6081.20 1017
6081.93 990
6082.67 1061
6083.41 1085
6084.14 999
6084.88 945
6085.61 1024
6086.35 1111
6087.09 1011
6087.82 926
6088.56 928
6089.30 953
6090.03 1015
6090.77 940
6091.50 961
6092.24 1046
6092.98 1034
6093.71 923
6094.45 1026
6095.19 972
6095.92 981
6096.66 893
6097.40 966
6098.13 935
6098.87 954
6099.61 910
6100.34 913
6101.08 843
6101.82 892
6102.56 867
6103.29 915
6104.03 855
6104.77 869
6105.50 896
6106.24 902
6106.98 867
6107.72 762
6108.45 843
6109.19 889
6109.93 873
6110.67 891
6111.40 975
6112.14 1050
6112.88 941
6113.62 843
6114.35 879
6115.09 996
6115.83 897
6116.57 898
6117.31 926
6118.04 873
6118.78 937
6119.52 966
6120.26 991
6121.00 961
6121.73 1004
6122.47 1095
6123.21 1034
6123.95 1082
6124.69 980
6125.43 1030
6126.16 1052
6126.90 1058
6127.64 1101
6128.38 1035
6129.12 1125
6129.86 936
6130.60 891
6131.33 989
6132.07 971
6132.81 1010
6133.55 1083
6134.29 1078
6135.03 1017
6135.77 998
6136.51 1023
6137.25 1052
6137.99 968
6138.73 969
6139.46 1023
6140.20 1076
6140.94 1015
6141.68 955
6142.42 1035
6143.16 1037
6143.90 1062
6144.64 1104
6145.38 1017
6146.12 1079
6146.86 1215
6147.60 1063
6148.34 1067
6149.08 1133
6149.82 1189
6150.56 1114
6151.30 1119
6152.04 1238
6152.78 1249
6153.52 1172
6154.26 1170
6155.00 1199
6155.74 1298
6156.48 1329
6157.22 1291
6157.96 1209
6158.70 1355
6159.44 1316
6160.18 1218
6160.92 1291
6161.66 1431
6162.40 1334
6163.15 1283
6163.89 1313
6164.63 1432
6165.37 1587
6166.11 1554
6166.85 1653
6167.59 1573
6168.33 1779
6169.07 1787
6169.81 1882
6170.55 1907
6171.30 1828
6172.04 1960
6172.78 1830
6173.52 1689
6174.26 1807
6175.00 1807
6175.74 1657
6176.49 1741
6177.23 1721
6177.97 1706
6178.71 1667
6179.45 1759
6180.19 1704
6180.94 1740
6181.68 1749
6182.42 1683
6183.16 1731
6183.90 1724
6184.65 1812
6185.39 1738
6186.13 1732
6186.87 1762
6187.61 1614
6188.36 1664
6189.10 1772
6189.84 1807
6190.58 1794
6191.33 1853
6192.07 2034
6192.81 2068
6193.55 2129
6194.30 2264
6195.04 2303
6195.78 2274
6196.52 2300
6197.27 2226
6198.01 2373
6198.75 2386
6199.49 2420
6200.24 2323
6200.98 2336
6201.72 2328
6202.47 2173
6203.21 2172
6203.95 2342
6204.70 2387
6205.44 2517
6206.18 3105
6206.93 3667
6207.67 4538
6208.41 5340
6209.16 6467
6209.90 7813
6210.64 8835
6211.39 9268
6212.13 9412
6212.87 9209
6213.62 8566
6214.36 7827
6215.11 6810
6215.85 5700
6216.59 4905
6217.34 4268
6218.08 3434
6218.83 2800
6219.57 2352
6220.31 2148
6221.06 1967
6221.80 1869
6222.55 1760
6223.29 1730
6224.04 1650
6224.78 1698
6225.52 1700
6226.27 1728
6227.01 1799
6227.76 1744
6228.50 1739
6229.25 1572
6229.99 1586
6230.74 1454
6231.48 1345
6232.23 1268
6232.97 1236
6233.72 1092
6234.46 1101
6235.21 1122
6235.95 1278
6236.70 1234
6237.44 1210
6238.19 1218
6238.93 1226
6239.68 1317
6240.42 1304
6241.17 1208
6241.91 1237
6242.66 1285
6243.40 1291
6244.15 1345
6244.90 1403
6245.64 1391
6246.39 1492
6247.13 1459
6247.88 1564
6248.62 1676
6249.37 1769
6250.12 1692
6250.86 1665
6251.61 1670
6252.35 1715
6253.10 1700
6253.85 1449
6254.59 1518
6255.34 1564
6256.09 1425
6256.83 1402
6257.58 1455
6258.32 1319
6259.07 1365
6259.82 1478
6260.56 1412
6261.31 1318
6262.06 1290
6262.80 1409
6263.55 1344
6264.30 1347
6265.04 1339
6265.79 1330
6266.54 1411
6267.29 1388
6268.03 1335
6268.78 1434
6269.53 1339
6270.27 1259
6271.02 1302
6271.77 1268
6272.52 1354
6273.26 1281
6274.01 1304
6274.76 1395
6275.50 1332
6276.25 1357
6277.00 1405
6277.75 1478
6278.49 1460
6279.24 1457
6279.99 1543
6280.74 1521
6281.49 1320
6282.23 1373
6282.98 1357
6283.73 1325
6284.48 1270
6285.23 1180
6285.97 1156
6286.72 1151
6287.47 1095
6288.22 1102
6288.97 1104
6289.71 1080
6290.46 1097
6291.21 1027
6291.96 1056
6292.71 1000
6293.46 990
6294.21 1006
6294.95 1047
6295.70 959
6296.45 949
6297.20 987
6297.95 952
6298.70 944
6299.45 1012
6300.20 918
6300.94 951
6301.69 986
6302.44 886
6303.19 935
6303.94 1009
6304.69 1053
6305.44 969
6306.19 970
6306.94 1079
6307.69 1013
6308.44 996
6309.19 1032
6309.94 864
6310.69 914
6311.43 899
6312.18 999
6312.93 903
6313.68 1053
6314.43 954
6315.18 907
6315.93 957
6316.68 951
6317.43 999
6318.18 842
6318.93 884
6319.68 1010
6320.43 1005
6321.18 1021
6321.93 1025
6322.68 939
6323.43 861
6324.18 824
6324.94 879
6325.69 952
6326.44 854
6327.19 794
6327.94 757
6328.69 824
6329.44 805
6330.19 837
6330.94 899
6331.69 814
6332.44 888
6333.19 816
6333.94 867
6334.69 790
6335.45 729
6336.20 771
6336.95 704
6337.70 714
6338.45 801
6339.20 746
6339.95 773
6340.70 858
6341.46 761
6342.21 812
6342.96 760
6343.71 818
6344.46 813
6345.21 801
6345.96 810
6346.72 819
6347.47 766
6348.22 780
6348.97 774
6349.72 847
6350.48 796
6351.23 801
6351.98 796
6352.73 897
6353.48 925
6354.24 865
6354.99 873
6355.74 903
6356.49 881
6357.24 929
6358.00 869
6358.75 920
6359.50 889
6360.25 812
6361.01 736
6361.76 821
6362.51 874
6363.26 808
6364.02 851
6364.77 737
6365.52 765
6366.28 738
6367.03 759
6367.78 695
6368.53 767
6369.29 830
6370.04 700
6370.79 712
6371.55 749
6372.30 695
6373.05 767
6373.81 787
6374.56 758
6375.31 680
6376.07 686
6376.82 773
6377.57 753
6378.33 704
6379.08 812
6379.83 755
6380.59 803
6381.34 877
6382.10 820
6382.85 787
6383.60 723
6384.36 793
6385.11 839
6385.87 885
6386.62 808
6387.37 802
6388.13 768
6388.88 726
6389.64 827
6390.39 778
6391.14 799
6391.90 746
6392.65 859
6393.41 883
6394.16 781
6394.92 749
6395.67 718
6396.43 692
6397.18 695
6397.94 753
6398.69 781
6399.45 718
6400.20 671
6400.96 726
6401.71 638
6402.47 644
6403.22 699
6403.98 652
6404.73 708
6405.49 691
6406.24 745
6407.00 735
6407.75 717
6408.51 734
6409.26 663
6410.02 708
6410.77 661
6411.53 739
6412.28 698
6413.04 749
6413.80 640
6414.55 689
6415.31 687
6416.06 652
6416.82 650
6417.57 658
6418.33 644
6419.09 607
6419.84 632
6420.60 677
6421.35 721
6422.11 702
6422.87 698
6423.62 711
6424.38 690
6425.14 682
6425.89 695
6426.65 745
6427.40 745
6428.16 729
6428.92 753
6429.67 819
6430.43 740
6431.19 767
6431.94 736
6432.70 760
6433.46 715
6434.22 768
6434.97 773
6435.73 870
6436.49 808
6437.24 764
6438.00 760
6438.76 793
6439.51 744
6440.27 826
6441.03 809
6441.79 824
6442.54 770
6443.30 745
6444.06 869
6444.82 849
6445.57 802
6446.33 789
6447.09 824
6447.85 813
6448.60 691
6449.36 789
6450.12 839
6450.88 810
6451.64 841
6452.39 782
6453.15 790
6453.91 840
6454.67 813
6455.43 825
6456.18 781
6456.94 758
6457.70 848
6458.46 947
6459.22 989
6459.98 886
6460.73 900
6461.49 851
6462.25 901
6463.01 894
6463.77 986
6464.53 1047
6465.29 928
6466.04 953
6466.80 924
6467.56 1012
6468.32 1020
6469.08 1034
6469.84 1067
6470.60 1067
6471.36 979
6472.12 947
6472.87 959
6473.63 968
6474.39 997
6475.15 1040
6475.91 1045
6476.67 1007
6477.43 942
6478.19 965
6478.95 1040
6479.71 1048
6480.47 1089
6481.23 1084
6481.99 1163
6482.75 1176
6483.51 1149
6484.27 1116
6485.03 1207
6485.79 1224
6486.55 1100
6487.31 1147
6488.07 1253
6488.83 1225
6489.59 1297
6490.35 1275
6491.11 1353
6491.87 1401
6492.63 1381
6493.39 1383
6494.15 1536
6494.91 1610
6495.67 1417
6496.43 1495
6497.19 1498
6497.95 1482
6498.71 1428
6499.47 1535
6500.23 1566
6500.99 1547
6501.76 1491
6502.52 1470
6503.28 1645
6504.04 1526
6504.80 1578
6505.56 1510
6506.32 1513
6507.08 1569
6507.84 1615
6508.61 1598
6509.37 1642
6510.13 1695
6510.89 1774
6511.65 1800
6512.41 1829
6513.17 1865
6513.94 1742
6514.70 1890
6515.46 1897
6516.22 2036
6516.98 2054
6517.74 1994
6518.51 1860
6519.27 1999
6520.03 1979
6520.79 2323
6521.55 2682
6522.32 2970
6523.08 3050
6523.84 3275
6524.60 3797
6525.36 3879
6526.13 3999
6526.89 3915
6527.65 3844
6528.41 3982
6529.18 3944
6529.94 3843
6530.70 3688
6531.46 3597
6532.23 3425
6532.99 3374
6533.75 3087
6534.51 3077
6535.28 3467
6536.04 3674
6536.80 4169
6537.57 4543
6538.33 5012
6539.09 5155
6539.85 4957
6540.62 4744
6541.38 4352
6542.14 3953
6542.91 3419
6543.67 2884
6544.43 2600
6545.20 2316
6545.96 1963
6546.72 1851
6547.49 1756
6548.25 1631
6549.02 1563
6549.78 1549
6550.54 1501
6551.31 1554
6552.07 1489
6552.83 1419
6553.60 1480
6554.36 1489
6555.13 1451
6555.89 1426
6556.65 1536
6557.42 1460
6558.18 1435
6558.95 1453
6559.71 1548
6560.47 1527
6561.24 1527
6562.00 1598
6562.77 1644
6563.53 1732
6564.30 1648
6565.06 1811
6565.83 1841
6566.59 1706
6567.36 1744
6568.12 1698
6568.88 1738
6569.65 1911
6570.41 1722
6571.18 1640
6571.94 1616
6572.71 1735
6573.47 1936
6574.24 1865
6575.00 1966
6575.77 1863
6576.53 2000
6577.30 1987
6578.07 2031
6578.83 2028
6579.60 2091
6580.36 2164
6581.13 2131
6581.89 1950
6582.66 1946
6583.42 2056
6584.19 1932
6584.96 1869
6585.72 1783
6586.49 1826
6587.25 1715
6588.02 1754
6588.78 1744
6589.55 1746
6590.32 1832
6591.08 1863
6591.85 2009
6592.61 2177
6593.38 2317
6594.15 2527
6594.91 2773
6595.68 2818
6596.45 3008
6597.21 3078
6597.98 3218
6598.75 2924
6599.51 2718
6600.28 2621
6601.05 2367
6601.81 2233
6602.58 1903
6603.35 1830
6604.11 1653
6604.88 1576
6605.65 1444
6606.41 1424
6607.18 1442
6607.95 1458
6608.71 1406
6609.48 1401
6610.25 1383
6611.02 1424
6611.78 1327
6612.55 1442
6613.32 1390
6614.09 1365
6614.85 1387
6615.62 1284
6616.39 1285
6617.16 1228
6617.92 1206
6618.69 1161
6619.46 1223
6620.23 1221
6620.99 1208
6621.76 1236
6622.53 1308
6623.30 1297
6624.07 1301
6624.83 1349
6625.60 1292
6626.37 1270
6627.14 1322
6627.91 1280
6628.67 1216
6629.44 1317
6630.21 1297
6630.98 1253
6631.75 1246
6632.52 1399
6633.29 1449
6634.05 1451
6634.82 1504
6635.59 1706
6636.36 1837
6637.13 1704
6637.90 1634
6638.67 1549
6639.43 1569
6640.20 1495
6640.97 1442
6641.74 1373
6642.51 1345
6643.28 1306
6644.05 1178
6644.82 1088
6645.59 1169
6646.36 1279
6647.13 1154
6647.90 1087
6648.66 1179
6649.43 1209
6650.20 1100
6650.97 1043
6651.74 1076
6652.51 1127
6653.28 1167
6654.05 1149
6654.82 1060
6655.59 1133
6656.36 1125
6657.13 1139
6657.90 1191
6658.67 1139
6659.44 1051
6660.21 1059
6660.98 1092
6661.75 1058
6662.52 1123
6663.29 1218
6664.06 1407
6664.83 1544
6665.60 1537
6666.37 1466
6667.14 1557
6667.91 1556
6668.69 1466
6669.46 1473
6670.23 1402
6671.00 1431
6671.77 1352
6672.54 1257
6673.31 1329
6674.08 1074
6674.85 1074
6675.62 1011
6676.39 1058
6677.16 966
6677.94 992
6678.71 981
6679.48 873
6680.25 901
6681.02 1045
6681.79 1037
6682.56 1038
6683.33 1002
6684.11 988
6684.88 1064
6685.65 982
6686.42 998
6687.19 996
6687.96 1047
6688.74 1059
6689.51 1095
6690.28 1051
6691.05 947
6691.82 940
6692.60 990
6693.37 917
6694.14 937
6694.91 965
6695.68 980
6696.46 997
6697.23 856
6698.00 865
6698.77 916
6699.55 958
6700.32 903
6701.09 971
6701.86 908
6702.64 906
6703.41 933
6704.18 925
6704.95 923
6705.73 930
6706.50 969
6707.27 855
6708.04 865
6708.82 859
6709.59 873
6710.36 893
6711.14 788
6711.91 908
6712.68 928
6713.46 919
6714.23 889
6715.00 812
6715.78 827
6716.55 854
6717.32 803
6718.10 826
6718.87 867
6719.64 783
6720.42 822
6721.19 832
6721.96 780
6722.74 842
6723.51 864
6724.28 823
6725.06 841
6725.83 801
6726.61 748
6727.38 798
6728.15 829
6728.93 837
6729.70 846
6730.48 832
6731.25 860
6732.02 788
6732.80 784
6733.57 828
6734.35 859
6735.12 801
6735.90 820
6736.67 758
6737.45 748
6738.22 845
6738.99 808
6739.77 852
6740.54 811
6741.32 749
6742.09 760
6742.87 780
6743.64 822
6744.42 795
6745.19 828
6745.97 848
6746.74 841
6747.52 826
6748.29 840
6749.07 825
6749.84 809
6750.62 879
6751.40 996
6752.17 1015
6752.95 986
6753.72 1039
6754.50 1032
6755.27 1057
6756.05 1000
6756.82 992
6757.60 890
6758.38 767
6759.15 854
6759.93 803
6760.70 732
6761.48 744
6762.25 778
6763.03 836
6763.81 865
6764.58 805
6765.36 811
6766.14 777
6766.91 731
6767.69 834
6768.46 794
6769.24 817
6770.02 766
6770.79 702
6771.57 817
6772.35 738
6773.12 736
6773.90 726
6774.68 749
6775.45 681
6776.23 712
6777.01 810
6777.78 738
6778.56 752
6779.34 769
6780.11 811
6780.89 786
6781.67 708
6782.45 717
6783.22 711
6784.00 764
6784.78 755
6785.56 794
6786.33 670
6787.11 724
6787.89 692
6788.66 669
6789.44 683
6790.22 723
6791.00 691
6791.78 668
6792.55 663
6793.33 648
6794.11 650
6794.89 669
6795.66 666
6796.44 685
6797.22 703
6798.00 646
6798.78 622
6799.55 710
6800.33 716
6801.11 678
6801.89 670
6802.67 707
6803.45 741
6804.22 678
6805.00 666
6805.78 681
6806.56 653
6807.34 652
6808.12 647
6808.90 616
6809.67 670
6810.45 657
6811.23 651
6812.01 604
6812.79 613
6813.57 696
6814.35 688
6815.13 667
6815.91 692
6816.68 634
6817.46 673
6818.24 679
6819.02 725
6819.80 651
6820.58 749
6821.36 741
6822.14 756
6822.92 696
6823.70 714
6824.48 686
6825.26 702
6826.04 629
6826.82 656
6827.60 757
6828.38 717
6829.16 591
6829.94 668
6830.72 662
6831.50 704
6832.28 635
6833.06 641
6833.84 612
6834.62 633
6835.40 691
6836.18 657
6836.96 689
6837.74 711
6838.52 678
6839.30 653
6840.08 601
6840.86 704
6841.64 706
6842.42 730
6843.20 612
6843.98 732
6844.76 693
6845.54 734
6846.32 735
6847.10 711
6847.89 727
6848.67 847
6849.45 908
6850.23 1015
6851.01 1124
6851.79 1259
6852.57 1348
6853.35 1448
6854.13 1540
6854.92 1416
6855.70 1375
6856.48 1297
6857.26 1227
6858.04 1008
6858.82 981
6859.60 856
6860.39 892
6861.17 846
6861.95 765
6862.73 725
6863.51 729
6864.29 853
6865.08 824
6865.86 760
6866.64 789
6867.42 737
6868.20 747
6868.99 749
6869.77 769
6870.55 748
6871.33 850
6872.12 788
6872.90 802
6873.68 796
6874.46 734
6875.24 749
6876.03 736
6876.81 713
6877.59 756
6878.38 729
6879.16 734
6879.94 756
6880.72 867
6881.51 839
6882.29 826
6883.07 874
6883.85 930
6884.64 916
6885.42 800
6886.20 877
6886.99 985
6887.77 1076
6888.55 1188
6889.34 1251
6890.12 1261
6890.90 1246
6891.69 1245
6892.47 1197
6893.25 1091
6894.04 996
6894.82 989
6895.60 1048
6896.39 981
6897.17 944
6897.96 883
6898.74 1005
6899.52 1017
6900.31 993
6901.09 948
6901.88 954
6902.66 1102
6903.44 1033
6904.23 1009
6905.01 906
6905.80 998
6906.58 986
6907.36 1017
6908.15 974
6908.93 956
6909.72 994
6910.50 1000
6911.29 898
6912.07 956
6912.86 891
6913.64 894
6914.42 939
6915.21 915
6915.99 806
6916.78 930
6917.56 912
6918.35 901
6919.13 850
6919.92 1017
6920.70 937
6921.49 908
6922.27 961
6923.06 987
6923.84 884
6924.63 946
6925.42 1013
6926.20 1051
6926.99 1004
6927.77 959
6928.56 1084
6929.34 1138
6930.13 1083
6930.91 1074
6931.70 1060
6932.48 1008
6933.27 1022
6934.06 975
6934.84 931
6935.63 1019
6936.41 1075
6937.20 1104
6937.99 1096
6938.77 957
6939.56 1035
6940.34 1223
6941.13 1198
6941.92 1271
6942.70 1310
6943.49 1419
6944.28 1463
6945.06 1423
6945.85 1370
6946.64 1443
6947.42 1517
6948.21 1539
6949.00 1523
6949.78 1542
6950.57 1580
6951.36 1491
6952.14 1436
6952.93 1420
6953.72 1443
6954.50 1339
6955.29 1398
6956.08 1397
6956.86 1347
6957.65 1406
6958.44 1496
6959.23 1511
6960.01 1437
6960.80 1428
6961.59 1552
6962.38 1469
6963.16 1464
6963.95 1508
6964.74 1534
6965.53 1487
6966.31 1483
6967.10 1610
6967.89 1562
6968.68 1751
6969.46 1807
6970.25 1849
6971.04 1978
6971.83 1988
6972.62 2097
6973.40 2003
6974.19 1974
6974.98 1815
6975.77 1919
6976.56 2013
6977.34 1974
6978.13 1833
6978.92 1990
6979.71 2129
6980.50 2023
6981.29 2166
6982.08 2440
6982.86 2749
6983.65 3144
6984.44 3678
6985.23 4584
6986.02 5619
6986.81 6697
6987.60 7362
6988.39 7441
6989.17 7405
6989.96 7130
6990.75 6523
6991.54 5795
6992.33 4949
6993.12 4044
6993.91 3272
6994.70 2734
6995.49 2460
6996.28 2226
6997.07 2250
6997.86 2107
6998.64 2092
6999.43 2129
7000.22 2240
7001.01 2164
7001.80 2439
7002.59 2501
7003.38 2432
7004.17 2389
7004.96 2233
7005.75 2129
7006.54 1871
7007.33 1533
7008.12 1567
7008.91 1388
7009.70 1245
7010.49 1127
7011.28 1246
7012.07 1276
7012.86 1235
7013.65 1257
7014.44 1250
7015.23 1346
7016.02 1374
7016.81 1419
7017.61 1399
7018.40 1374
7019.19 1267
7019.98 1280
7020.77 1197
7021.56 1298
7022.35 1368
7023.14 1304
7023.93 1261
7024.72 1400
7025.51 1480
7026.30 1451
7027.10 1360
7027.89 1420
7028.68 1353
7029.47 1371
7030.26 1353
7031.05 1384
7031.84 1284
7032.63 1112
7033.43 1146
7034.22 1191
7035.01 1192
7035.80 1141
7036.59 1054
7037.38 1029
7038.18 1020
7038.97 1220
7039.76 1179
7040.55 1186
7041.34 1212
7042.13 1250
7042.93 1308
7043.72 1302
7044.51 1296
7045.30 1331
7046.09 1258
7046.89 1229
7047.68 1366
7048.47 1323
7049.26 1340
7050.06 1347
7050.85 1400
7051.64 1527
7052.43 1521
7053.23 1490
7054.02 1432
7054.81 1432
7055.60 1381
7056.40 1327
7057.19 1234
7057.98 1156
7058.77 1128
7059.57 1130
7060.36 1164
7061.15 1194
7061.95 1181
7062.74 1211
7063.53 1194
7064.33 1186
7065.12 1151
7065.91 1177
7066.71 1141
7067.50 1185
7068.29 1186
7069.09 1195
7069.88 1169
7070.67 1103
7071.47 1165
7072.26 1175
7073.05 1110
7073.85 1179
7074.64 1080
7075.44 1149
7076.23 1151
7077.02 1123
7077.82 1151
7078.61 1098
7079.41 1140
7080.20 1093
7080.99 1146
7081.79 1087
7082.58 1124
7083.38 1001
7084.17 1200
7084.96 1157
7085.76 1295
7086.55 1381
7087.35 1449
7088.14 1732
7088.94 2047
7089.73 2050
7090.53 2179
7091.32 2172
7092.12 2033
7092.91 1929
7093.71 1706
7094.50 1476
7095.29 1419
7096.09 1209
7096.88 1043
7097.68 1005
7098.48 981
7099.27 980
7100.07 973
7100.86 872
7101.66 925
7102.45 858
7103.25 874
7104.04 855
7104.84 928
7105.63 943
7106.43 905
7107.22 822
7108.02 848
7108.82 810
7109.61 739
7110.41 779
7111.20 753
7112.00 718
7112.79 699
7113.59 773
7114.39 815
7115.18 669
7115.98 703
7116.77 776
7117.57 835
7118.37 774
7119.16 808
7119.96 817
7120.76 794
7121.55 862
7122.35 861
7123.15 851
7123.94 857
7124.74 816
7125.53 769
7126.33 842
7127.13 877
7127.93 896
7128.72 851
7129.52 754
7130.32 818
7131.11 792
7131.91 852
7132.71 854
7133.50 779
7134.30 731
7135.10 743
7135.90 855
7136.69 899
7137.49 857
7138.29 806
7139.08 770
7139.88 763
7140.68 736
7141.48 751
7142.27 747
7143.07 786
7143.87 774
7144.67 785
7145.46 737
7146.26 705
7147.06 812
7147.86 739
7148.66 757
7149.45 749
7150.25 780
7151.05 747
7151.85 772
7152.65 760
7153.44 732
7154.24 697
7155.04 676
7155.84 742
7156.64 773
7157.44 746
7158.23 679
7159.03 689
7159.83 680
7160.63 680
7161.43 650
7162.23 706
7163.03 700
7163.83 686
7164.62 699
7165.42 654
7166.22 643
7167.02 706
7167.82 654
7168.62 660
7169.42 622
7170.22 661
7171.02 625
7171.82 619
7172.61 645
7173.41 640
7174.21 617
7175.01 610
7175.81 574
7176.61 567
7177.41 599
7178.21 594
7179.01 578
7179.81 528
7180.61 570
7181.41 586
7182.21 661
7183.01 606
7183.81 585
7184.61 583
7185.41 602
7186.21 591
7187.01 553
7187.81 564
7188.61 638
7189.41 666
7190.21 562
7191.01 507
7191.81 535
7192.61 535
7193.41 496
7194.21 486
7195.01 517
7195.81 557
7196.61 572
7197.41 571
7198.21 523
7199.01 476
7199.82 533
7200.62 551
7201.42 526
7202.22 527
7203.02 550
7203.82 524
7204.62 505
7205.42 526
7206.22 502
7207.02 517
7207.83 491
7208.63 528
7209.43 527
7210.23 504
7211.03 482
7211.83 501
7212.63 480
7213.44 475
7214.24 448
7215.04 451
7215.84 473
7216.64 502
7217.44 474
7218.25 492
7219.05 494
7219.85 493
7220.65 471
7221.45 504
7222.26 467
7223.06 453
7223.86 546
7224.66 573
7225.46 512
7226.27 516
7227.07 569
7227.87 511
7228.67 549
7229.48 504
7230.28 562
7231.08 488
7231.88 507
7232.69 512
7233.49 492
7234.29 474
7235.09 474
7235.90 538
7236.70 608
7237.50 564
7238.30 561
7239.11 551
7239.91 535
7240.71 506
7241.52 516
7242.32 498
7243.12 481
7243.93 460
7244.73 522
7245.53 534
7246.34 541
7247.14 565
7247.94 569
7248.75 509
7249.55 542
7250.35 553
7251.16 547
7251.96 552
7252.76 555
7253.57 550
7254.37 564
7255.18 562
7255.98 599
7256.78 560
7257.59 619
7258.39 527
7259.20 615
7260.00 558
7260.80 595
7261.61 705
7262.41 667
7263.22 634
7264.02 594
7264.83 619
7265.63 608
7266.43 529
7267.24 558
7268.04 593
7268.85 600
7269.65 636
7270.46 653
7271.26 575
7272.07 626
7272.87 636
7273.68 584
7274.48 676
7275.29 645
7276.09 562
7276.90 660
7277.70 639
7278.51 606
7279.31 695
7280.12 729
7280.92 709
7281.73 714
7282.53 830
7283.34 918
7284.14 940
7284.95 1161
7285.76 1267
7286.56 1316
7287.37 1201
7288.17 1257
7288.98 1232
7289.78 1143
7290.59 1148
7291.40 963
7292.20 793
7293.01 772
7293.81 715
7294.62 629
7295.43 677
7296.23 614
7297.04 592
7297.84 630
7298.65 686
7299.46 668
7300.26 663
7301.07 666
7301.88 652
7302.68 711
7303.49 631
7304.30 653
7305.10 652
7305.91 675
7306.72 646
7307.52 645
7308.33 769
7309.14 677
7309.94 702
7310.75 759
7311.56 739
7312.36 790
7313.17 776
7313.98 756
7314.79 779
7315.59 771
7316.40 849
7317.21 902
7318.01 765
7318.82 735
7319.63 900
7320.44 1060
7321.24 1076
7322.05 1070
7322.86 1224
7323.67 1139
7324.47 1201
7325.28 1191
7326.09 1111
7326.90 953
7327.71 970
7328.51 816
7329.32 779
7330.13 656
7330.94 654
7331.75 659
7332.55 634
7333.36 655
7334.17 676
7334.98 652
7335.79 680
7336.60 670
7337.40 716
7338.21 680
7339.02 636
7339.83 668
7340.64 653
7341.45 609
7342.26 577
7343.06 603
7343.87 652
7344.68 622
7345.49 569
7346.30 585
7347.11 620
7347.92 585
7348.73 642
7349.54 599
7350.34 597
7351.15 640
7351.96 682
7352.77 653
7353.58 577
7354.39 552
7355.20 560
7356.01 612
7356.82 582
7357.63 619
7358.44 622
7359.25 615
7360.06 531
7360.87 634
7361.68 647
7362.49 666
7363.30 693
7364.11 630
7364.92 633
7365.73 663
7366.54 645
7367.35 659
7368.16 658
7368.97 655
7369.78 626
7370.59 641
7371.40 627
7372.21 660
7373.02 699
7373.83 641
7374.64 611
7375.45 628
7376.26 628
7377.07 649
7377.88 652
7378.69 667
7379.50 704
7380.31 802
7381.12 870
7381.94 865
7382.75 869
7383.56 850
7384.37 905
7385.18 907
7385.99 776
7386.80 742
7387.61 735
7388.42 743
7389.23 609
7390.05 604
7390.86 621
7391.67 570
7392.48 592
7393.29 534
7394.10 511
7394.92 529
7395.73 587
7396.54 566
7397.35 610
7398.16 562
7398.97 615
7399.79 688
7400.60 714
7401.41 733
7402.22 698
7403.03 726
7403.85 782
7404.66 726
7405.47 686
7406.28 686
7407.09 612
7407.91 678
7408.72 695
7409.53 629
7410.34 629
7411.16 528
7411.97 543
7412.78 519
7413.59 587
7414.41 577
7415.22 566
7416.03 531
7416.84 479
7417.66 516
7418.47 467
7419.28 408
7420.10 435
7420.91 480
7421.72 446
7422.54 445
7423.35 483
7424.16 495
7424.97 423
7425.79 441
7426.60 480
7427.41 493
7428.23 510
7429.04 453
7429.86 450
7430.67 468
7431.48 403
7432.30 436
7433.11 492
7433.92 481
7434.74 488
7435.55 447
7436.36 466
7437.18 429
7437.99 458
7438.81 477
7439.62 481
7440.43 500
7441.25 522
7442.06 506
7442.88 431
7443.69 443
7444.51 505
7445.32 451
7446.13 474
7446.95 493
7447.76 459
7448.58 440
7449.39 469
7450.21 476
7451.02 478
7451.84 465
7452.65 455
7453.47 483
7454.28 436
7455.10 521
7455.91 487
7456.73 526
7457.54 461
7458.36 437
7459.17 486
7459.99 465
7460.80 490
7461.62 501
7462.43 522
7463.25 451
7464.06 469
7464.88 479
7465.69 459
7466.51 529
7467.32 507
7468.14 507
7468.96 499
7469.77 472
7470.59 525
7471.40 519
7472.22 544
7473.03 526
7473.85 465
7474.67 540
7475.48 507
7476.30 485
7477.11 476
7477.93 475
7478.75 436
7479.56 434
7480.38 501
7481.20 437
7482.01 432
7482.83 444
7483.65 449
7484.46 429
7485.28 397
7486.09 406
7486.91 500
7487.73 452
7488.54 440
7489.36 429
7490.18 432
7491.00 405
7491.81 407
7492.63 418
7493.45 486
7494.26 421
7495.08 476
7495.90 403
7496.71 440
7497.53 405
7498.35 380
7499.17 403
7499.98 438
7500.80 370
7501.62 408
7502.44 475
7503.25 364
7504.07 395
7504.89 375
7505.71 388
7506.52 430
7507.34 373
7508.16 440
7508.98 467
7509.80 450
7510.61 390
7511.43 360
7512.25 397
7513.07 441
7513.89 425
7514.70 413
7515.52 384
7516.34 390
7517.16 359
7517.98 376
7518.79 392
7519.61 388
7520.43 376
7521.25 395
7522.07 398
7522.89 358
7523.71 389
7524.52 419
7525.34 431
7526.16 450
7526.98 415
7527.80 453
7528.62 417
7529.44 364
7530.26 390
7531.08 383
7531.89 408
7532.71 405
7533.53 397
7534.35 393
7535.17 435
7535.99 442
7536.81 391
7537.63 404
7538.45 429
7539.27 393
7540.09 399
7540.91 381
7541.73 381
7542.55 454
7543.37 401
7544.19 401
7545.01 476
7545.83 390
7546.65 455
7547.47 444
7548.29 409
7549.11 373
7549.93 392
7550.75 440
7551.57 428
7552.39 385
7553.21 473
7554.03 382
7554.85 362
7555.67 434
7556.49 437
7557.31 428
7558.13 459
7558.95 445
7559.77 458
7560.59 471
7561.41 429
7562.23 485
7563.05 442
7563.87 457
7564.69 438
7565.52 451
7566.34 443
7567.16 447
7567.98 433
7568.80 434
7569.62 405
7570.44 372
7571.26 378
7572.08 358
7572.91 412
7573.73 417
7574.55 447
7575.37 415
7576.19 453
7577.01 417
7577.83 448
7578.66 380
7579.48 422
7580.30 375
7581.12 382
7581.94 353
7582.77 398
7583.59 388
7584.41 390
7585.23 409
7586.05 466
7586.88 435
7587.70 431
7588.52 431
7589.34 445
7590.16 451
7590.99 445
7591.81 443
7592.63 421
7593.45 435
7594.28 446
7595.10 464
7595.92 387
7596.74 434
7597.57 419
7598.39 402
7599.21 435
7600.03 396
7600.86 475
7601.68 480
7602.50 442
7603.33 459
7604.15 474
7604.97 532
7605.80 515
7606.62 499
7607.44 499
7608.26 525
7609.09 514
7609.91 469
7610.73 517
7611.56 463
7612.38 491
7613.21 464
7614.03 481
7614.85 467
7615.68 444
7616.50 455
7617.32 495
7618.15 476
7618.97 565
7619.80 511
7620.62 496
7621.44 458
7622.27 485
7623.09 464
7623.92 438
7624.74 448
7625.56 451
7626.39 458
7627.21 444
7628.04 467
7628.86 461
7629.68 501
7630.51 526
7631.33 499
7632.16 499
7632.98 557
7633.81 579
7634.63 566
7635.46 559
7636.28 575
7637.11 483
7637.93 426
7638.76 454
7639.58 428
7640.41 412
7641.23 390
7642.06 394
7642.88 361
7643.71 330
7644.53 413
7645.36 459
7646.18 379
7647.01 385
7647.83 343
7648.66 382
7649.48 387
7650.31 418
7651.14 376
7651.96 355
7652.79 399
7653.61 441
7654.44 426
7655.26 367
7656.09 439
7656.92 382
7657.74 382
7658.57 377
7659.39 376
7660.22 392
7661.05 437
7661.87 446
7662.70 428
7663.52 434
7664.35 406
7665.18 378
7666.00 398
7666.83 401
7667.66 395
7668.48 439
7669.31 416
7670.14 409
7670.96 377
7671.79 370
7672.62 410
7673.44 400
7674.27 382
7675.10 370
7675.92 369
7676.75 366
7677.58 380
7678.40 416
7679.23 368
7680.06 380
7680.89 464
7681.71 418
7682.54 374
7683.37 407
7684.19 364
7685.02 361
7685.85 398
7686.68 387
7687.50 462
7688.33 415
7689.16 356
7689.99 369
7690.81 366
7691.64 359
7692.47 429
7693.30 416
7694.13 389
7694.95 410
7695.78 447
7696.61 361
7697.44 383
7698.27 386
7699.09 382
7699.92 412
7700.75 437
7701.58 382
7702.41 381
7703.24 454
7704.06 409
7704.89 418
7705.72 396
7706.55 333
7707.38 403
7708.21 433
7709.04 351
7709.86 367
7710.69 417
7711.52 414
7712.35 458
7713.18 417
7714.01 399
7714.84 345
7715.67 383
7716.50 342
7717.32 379
7718.15 417
7718.98 370
7719.81 402
7720.64 418
7721.47 449
7722.30 427
7723.13 431
7723.96 386
7724.79 374
7725.62 390
7726.45 464
7727.28 477
7728.11 480
7728.94 430
7729.77 370
7730.60 436
7731.43 453
7732.26 415
7733.09 428
7733.92 499
7734.75 403
7735.58 365
7736.41 442
7737.24 398
7738.07 408
7738.90 351
7739.73 413
7740.56 412
7741.39 449
7742.22 467
7743.05 503
7743.88 477
7744.71 433
7745.54 495
7746.37 502
7747.20 580
7748.03 725
7748.87 771
7749.70 912
7750.53 821
7751.36 827
7752.19 813
7753.02 750
7753.85 663
7754.68 559
7755.51 514
7756.34 530
7757.18 509
7758.01 434
7758.84 422
7759.67 522
7760.50 517
7761.33 464
7762.16 463
7763.00 470
7763.83 416
7764.66 448
7765.49 394
7766.32 392
7767.16 421
7767.99 341
7768.82 384
7769.65 431
7770.48 433
7771.31 399
7772.15 424
7772.98 360
7773.81 359
7774.64 362
7775.48 421
7776.31 369
7777.14 400
7777.97 362
7778.81 350
7779.64 366
7780.47 426
7781.30 404
7782.14 393
7782.97 359
7783.80 329
7784.63 381
7785.47 412
7786.30 388
7787.13 484
7787.97 505
7788.80 449
7789.63 426
7790.46 380
7791.30 421
7792.13 407
7792.96 358
7793.80 398
7794.63 416
7795.46 419
7796.30 372
7797.13 387
7797.96 374
7798.80 384
7799.63 388
7800.46 402
7801.30 394
7802.13 393
7802.97 427
7803.80 403
7804.63 429
7805.47 385
7806.30 432
7807.13 431
7807.97 368
7808.80 439
7809.64 453
7810.47 470
7811.31 478
7812.14 431
7812.97 401
7813.81 415
7814.64 450
7815.48 478
7816.31 438
7817.15 460
7817.98 476
7818.82 441
7819.65 446
7820.48 463
7821.32 424
7822.15 542
7822.99 498
7823.82 405
7824.66 446
7825.49 444
7826.33 496
7827.16 467
7828.00 457
7828.83 458
7829.67 480
7830.50 453
7831.34 445
7832.17 492
7833.01 469
7833.85 489
7834.68 488
7835.52 437
7836.35 453
7837.19 423
7838.02 466
7838.86 442
7839.69 424
7840.53 474
7841.37 451
7842.20 462
7843.04 449
7843.87 446
7844.71 473
7845.55 486
7846.38 432
7847.22 441
7848.05 444
7848.89 506
7849.73 473
7850.56 420
7851.40 420
7852.24 373
7853.07 451
7853.91 403
7854.74 426
7855.58 410
7856.42 426
7857.25 444
7858.09 476
7858.93 428
7859.76 414
7860.60 427
7861.44 421
7862.28 400
7863.11 418
7863.95 413
7864.79 404
7865.62 420
7866.46 457
7867.30 456
7868.14 442
7868.97 422
7869.81 439
7870.65 380
7871.48 399
7872.32 339
7873.16 427
7874.00 438
7874.83 430
7875.67 392
7876.51 400
7877.35 399
7878.19 445
7879.02 394
7879.86 390
7880.70 443
7881.54 410
7882.37 424
7883.21 388
7884.05 425
7884.89 434
7885.73 479
7886.57 498
7887.40 457
7888.24 471
7889.08 420
7889.92 413
7890.76 425
7891.60 438
7892.43 418
7893.27 428
7894.11 417
7894.95 413
7895.79 369
7896.63 392
7897.47 354
7898.30 396
7899.14 442
7899.98 378
7900.82 432
7901.66 419
7902.50 454
7903.34 458
7904.18 401
7905.02 428
7905.86 477
7906.70 496
7907.54 462
7908.37 407
7909.21 405
7910.05 409
7910.89 487
7911.73 395
7912.57 445
7913.41 488
7914.25 500
7915.09 476
7915.93 443
7916.77 463
7917.61 533
7918.45 519
7919.29 577
7920.13 617
7920.97 577
7921.81 597
7922.65 600
7923.49 567
7924.33 532
7925.17 527
7926.01 493
7926.85 438
7927.69 410
7928.53 394
7929.37 399
7930.21 460
7931.05 423
7931.90 412
7932.74 465
7933.58 442
7934.42 433
7935.26 446
7936.10 432
7936.94 412
7937.78 355
7938.62 408
7939.46 387
7940.30 409
7941.14 361
7941.99 354
7942.83 373
7943.67 353
7944.51 347
7945.35 436
7946.19 407
7947.03 392
7947.88 401
7948.72 414
7949.56 366
7950.40 376
7951.24 416
7952.08 383
7952.93 399
7953.77 442
7954.61 383
7955.45 372
7956.29 397
7957.13 441
7957.98 441
7958.82 440
7959.66 423
7960.50 424
7961.35 383
7962.19 354
7963.03 353
7963.87 377
7964.71 394
7965.56 394
7966.40 365
7967.24 384
7968.08 466
7968.93 453
7969.77 452
7970.61 408
7971.45 430
7972.30 400
7973.14 434
7973.98 401
7974.83 398
7975.67 389
7976.51 367
7977.36 345
7978.20 375
7979.04 423
7979.88 496
7980.73 443
7981.57 439
7982.41 413
7983.26 398
7984.10 449
7984.94 435
7985.79 397
7986.63 335
7987.47 339
7988.32 362
7989.16 380
7990.01 432
7990.85 358
7991.69 399
7992.54 384
7993.38 399
7994.23 368
7995.07 351
7995.91 345
7996.76 368
7997.60 397
7998.45 345
7999.29 326
8000.13 335
8000.98 338
8001.82 377
8002.67 365
8003.51 383
8004.36 324
8005.20 401
8006.04 369
8006.89 380
8007.73 389
8008.58 412
8009.42 370
8010.27 444
8011.11 384
8011.96 405
8012.80 384
8013.65 424
8014.49 419
8015.34 355
8016.18 401
8017.03 448
8017.87 339
8018.72 349
8019.56 425
8020.41 327
8021.25 297
8022.10 294
8022.95 315
8023.79 393
8024.64 365
8025.48 374
8026.33 368
8027.17 357
8028.02 277
8028.86 363
8029.71 354
8030.56 343
8031.40 330
8032.25 333
8033.09 346
8033.94 384
8034.79 370
8035.63 362
8036.48 335
8037.32 374
8038.17 374
8039.02 416
8039.86 360
8040.71 360
8041.56 342
8042.40 302
8043.25 339
8044.10 276
8044.94 290
8045.79 281
8046.64 362
8047.48 319
8048.33 350
8049.18 322
8050.02 336
8050.87 364
8051.72 355
8052.56 352
8053.41 369
8054.26 333
8055.11 281
8055.95 286
8056.80 319
8057.65 334
8058.49 309
8059.34 334
8060.19 349
8061.04 315
8061.88 350
8062.73 404
8063.58 366
8064.43 300
8065.27 267
8066.12 314
8066.97 269
8067.82 258
8068.67 346
8069.51 332
8070.36 281
8071.21 338
8072.06 339
8072.91 331
8073.75 305
8074.60 295
8075.45 339
8076.30 396
8077.15 305
8078.00 272
8078.84 291
8079.69 275
8080.54 305
8081.39 326
8082.24 317
8083.09 237
8083.94 271
8084.78 316
8085.63 326
8086.48 313
8087.33 368
8088.18 288
8089.03 337
8089.88 345
8090.73 372
8091.58 304
8092.42 264
8093.27 294
8094.12 306
8094.97 310
8095.82 313
8096.67 304
8097.52 314
8098.37 309
8099.22 334
8100.07 314
8100.92 287
8101.77 314
8102.62 356
8103.47 301
8104.32 309
8105.17 290
8106.02 327
8106.87 319
8107.72 347
8108.57 303
8109.42 332
8110.27 303
8111.12 377
8111.97 325
8112.82 272
8113.67 288
8114.52 322
8115.37 265
8116.22 324
8117.07 280
8117.92 321
8118.77 322
8119.62 338
8120.47 365
8121.32 317
8122.17 329
8123.02 355
8123.87 326
8124.72 297
8125.57 295
8126.43 305
8127.28 273
8128.13 325
8128.98 345
8129.83 309
8130.68 331
8131.53 303
8132.38 325
8133.23 316
8134.09 301
8134.94 314
8135.79 285
8136.64 353
8137.49 307
8138.34 272
8139.19 273
8140.05 352
8140.90 323
8141.75 302
8142.60 310
8143.45 283
8144.30 300
8145.16 304
8146.01 311
8146.86 317
8147.71 336
8148.56 335
8149.42 323
8150.27 290
8151.12 322
8151.97 299
8152.83 413
8153.68 362
8154.53 369
8155.38 323
8156.24 320
8157.09 299
8157.94 332
8158.79 321
8159.65 334
8160.50 282
8161.35 361
8162.20 310
8163.06 304
8163.91 302
8164.76 284
8165.62 322
8166.47 289
8167.32 295
8168.17 294
8169.03 292
8169.88 271
8170.73 313
8171.59 299
8172.44 313
8173.29 306
8174.15 279
8175.00 270
8175.85 280
8176.71 342
8177.56 294
8178.42 304
8179.27 307
8180.12 320
8180.98 280
8181.83 259
8182.68 270
8183.54 317
8184.39 280
8185.25 322
8186.10 304
8186.95 288
8187.81 231
8188.66 337
8189.52 281
8190.37 293
8191.22 289
8192.08 286
8192.93 250
8193.79 288
8194.64 287
8195.50 303
8196.35 338
8197.21 278
8198.06 269
8198.92 314
8199.77 298
8200.63 301
8201.48 330
8202.33 294
8203.19 277
8204.04 304
8204.90 285
8205.75 264
8206.61 260
8207.47 292
8208.32 292
8209.18 263
8210.03 303
8210.89 281
8211.74 342
8212.60 331
8213.45 260
8214.31 276
8215.16 259
8216.02 290
8216.87 281
8217.73 279
8218.59 353
8219.44 319
8220.30 310
8221.15 283
8222.01 305
8222.87 334
8223.72 300
8224.58 309
8225.43 360
8226.29 347
8227.15 290
8228.00 354
8228.86 358
8229.71 372
8230.57 269
8231.43 282
8232.28 268
8233.14 283
8234.00 280
8234.85 261
8235.71 265
8236.57 246
8237.42 282
8238.28 280
8239.14 272
8239.99 296
8240.85 323
8241.71 325
8242.56 293
8243.42 299
8244.28 303
8245.14 236
8245.99 275
8246.85 321
8247.71 308
8248.56 267
8249.42 244
8250.28 301
8251.14 290
8251.99 267
8252.85 297
8253.71 276
8254.57 246
8255.42 272
8256.28 276
8257.14 309
8258.00 309
8258.86 278
8259.71 289
8260.57 257
8261.43 271
8262.29 299
8263.15 302
8264.00 322
8264.86 248
8265.72 286
8266.58 267
8267.44 294
8268.29 254
8269.15 313
8270.01 287
8270.87 316
8271.73 302
8272.59 289
8273.45 267
8274.30 216
8275.16 270
8276.02 265
8276.88 281
8277.74 299
8278.60 318
8279.46 279
8280.32 312
8281.18 309
8282.03 329
8282.89 241
8283.75 299
8284.61 312
8285.47 273
8286.33 265
8287.19 292
8288.05 296
8288.91 273
8289.77 293
8290.63 321
8291.49 313
8292.35 281
8293.21 316
8294.07 322
8294.93 293
8295.78 313
8296.64 290
8297.50 314
8298.36 308
8299.22 336
8300.08 292
8300.94 283
8301.80 334
8302.66 349
8303.52 283
8304.38 310
8305.25 349
8306.11 318
8306.97 275
8307.83 288
8308.69 307
8309.55 259
8310.41 274
8311.27 302
8312.13 299
8312.99 281
8313.85 296
8314.71 314
8315.57 350
8316.43 333
8317.29 360
8318.15 312
8319.02 342
8319.88 374
8320.74 345
8321.60 274
8322.46 310
8323.32 324
8324.18 300
8325.04 315
8325.90 302
8326.77 313
8327.63 266
8328.49 302
8329.35 302
8330.21 309
8331.07 341
8331.93 355
8332.80 305
8333.66 303
8334.52 281
8335.38 320
8336.24 308
8337.11 241
8337.97 288
8338.83 311
8339.69 300
8340.55 331
8341.42 334
8342.28 336
8343.14 335
8344.00 344
8344.86 307
8345.73 309
8346.59 342
8347.45 343
8348.31 348
8349.18 303
8350.04 313
8350.90 340
8351.76 345
8352.63 332
8353.49 336
8354.35 372
8355.22 377
8356.08 343
8356.94 298
8357.80 370
8358.67 357
8359.53 328
8360.39 303
8361.26 363
8362.12 362
8362.98 332
8363.85 367
8364.71 272
8365.57 333
8366.44 380
8367.30 417
8368.16 311
8369.03 342
8369.89 382
8370.75 346
8371.62 347
8372.48 306
8373.35 351
8374.21 372
8375.07 390
8375.94 334
8376.80 338
8377.67 339
8378.53 361
8379.39 304
8380.26 357
8381.12 369
8381.99 348
8382.85 388
8383.71 351
8384.58 415
8385.44 405
8386.31 393
8387.17 388
8388.04 406
8388.90 403
8389.77 418
8390.63 429
8391.50 355
8392.36 375
8393.22 414
8394.09 397
8394.95 381
8395.82 384
8396.68 405
8397.55 418
8398.41 439
8399.28 435
8400.14 444
8401.01 448
8401.88 417
8402.74 462
8403.61 442
8404.47 409
8405.34 403
8406.20 435
8407.07 434
8407.93 380
8408.80 440
8409.66 456
8410.53 442
8411.40 401
8412.26 482
8413.13 467
8413.99 490
8414.86 491
8415.73 511
8416.59 526
8417.46 543
8418.32 551
8419.19 533
8420.06 514
8420.92 534
8421.79 464
8422.65 496
8423.52 580
8424.39 559
8425.25 523
8426.12 538
8426.99 526
8427.85 572
8428.72 564
8429.59 527
8430.45 524
8431.32 524
8432.19 610
8433.05 604
8433.92 637
8434.79 713
8435.65 680
8436.52 655
8437.39 674
8438.26 695
8439.12 754
8439.99 677
8440.86 723
8441.73 835
8442.59 821
8443.46 763
8444.33 751
8445.19 780
8446.06 774
8446.93 864
8447.80 844
8448.67 826
8449.53 811
8450.40 830
8451.27 821
8452.14 824
8453.00 909
8453.87 1002
8454.74 1164
8455.61 1452
8456.48 1824
8457.34 2034
8458.21 2385
8459.08 2517
8459.95 2583
8460.82 2467
8461.69 2269
8462.55 1992
8463.42 1551
8464.29 1286
8465.16 1054
8466.03 985
8466.90 800
8467.77 711
8468.63 665
8469.50 710
8470.37 639
8471.24 608
8472.11 626
8472.98 553
8473.85 561
8474.72 598
8475.58 550
8476.45 529
8477.32 502
8478.19 499
8479.06 480
8479.93 494
8480.80 479
8481.67 493
8482.54 490
8483.41 514
8484.28 545
8485.15 514
8486.02 485
8486.89 535
8487.76 537
8488.63 540
8489.50 503
8490.37 556
8491.24 590
8492.11 546
8492.98 494
8493.85 529
8494.72 561
8495.59 609
8496.46 666
8497.33 702
8498.20 650
8499.07 664
8499.94 630
8500.81 585
8501.68 589
8502.55 551
8503.42 502
8504.29 542
8505.16 518
8506.03 500
8506.90 498
8507.77 526
8508.64 478
8509.51 485
8510.38 451
8511.25 500
8512.13 560
8513.00 536
8513.87 496
8514.74 532
8515.61 601
8516.48 534
8517.35 562
8518.22 578
8519.09 583
8519.97 591
8520.84 575
8521.71 551
8522.58 578
8523.45 549
8524.32 511
8525.19 560
8526.07 596
8526.94 617
8527.81 604
8528.68 606
8529.55 599
8530.43 627
8531.30 567
8532.17 574
8533.04 575
8533.91 618
8534.79 595
8535.66 555
8536.53 539
8537.40 553
8538.27 579
8539.15 591
8540.02 562
8540.89 558
8541.76 569
8542.64 589
8543.51 544
8544.38 504
8545.25 536
8546.13 496
8547.00 529
8547.87 457
8548.74 494
8549.62 492
8550.49 497
8551.36 460
8552.24 501
8553.11 508
8553.98 475
8554.86 501
8555.73 475
8556.60 569
8557.48 523
8558.35 526
8559.22 493
8560.10 463
8560.97 459
8561.84 446
8562.72 448
8563.59 488
8564.46 465
8565.34 481
8566.21 499
8567.08 457
8567.96 448
8568.83 506
8569.71 511
8570.58 474
8571.45 501
8572.33 461
8573.20 429
8574.08 409
8574.95 430
8575.82 451
8576.70 438
8577.57 470
8578.45 467
8579.32 416
8580.20 401
8581.07 388
8581.94 399
8582.82 447
8583.69 442
8584.57 472
8585.44 419
8586.32 437
8587.19 461
8588.07 485
8588.94 415
8589.82 417
8590.69 426
8591.57 404
8592.44 374
8593.32 444
8594.19 440
8595.07 465
8595.94 484
8596.82 400
8597.69 429
8598.57 417
8599.44 453
8600.32 443
8601.19 459
8602.07 483
8602.95 461
8603.82 493
8604.70 501
8605.57 463
8606.45 523
8607.32 465
8608.20 500
8609.08 537
8609.95 511
8610.83 505
8611.70 545
8612.58 501
8613.46 469
8614.33 527
8615.21 494
8616.08 504
8616.96 531
8617.84 508
8618.71 494
8619.59 516
8620.47 484
8621.34 455
8622.22 483
8623.10 525
8623.97 576
8624.85 628
8625.73 535
8626.60 481
8627.48 529
8628.36 517
8629.23 596
8630.11 572
8630.99 549
8631.87 542
8632.74 594
8633.62 625
8634.50 597
8635.37 554
8636.25 578
8637.13 606
8638.01 587
8638.88 606
8639.76 565
8640.64 608
8641.52 572
8642.39 636
8643.27 665
8644.15 614
8645.03 606
8645.90 595
8646.78 651
8647.66 666
8648.54 724
8649.42 703
8650.29 723
8651.17 735
8652.05 750
8652.93 762
8653.81 719
8654.68 709
8655.56 753
8656.44 785
8657.32 787
8658.20 769
8659.08 775
8659.95 700
8660.83 712
8661.71 720
8662.59 740
8663.47 855
8664.35 803
8665.23 763
8666.10 754
8666.98 829
8667.86 874
8668.74 799
8669.62 807
8670.50 896
8671.38 922
8672.26 913
8673.14 939
8674.02 1064
8674.90 1117
8675.77 1251
8676.65 1335
8677.53 1442
8678.41 1378
8679.29 1296
8680.17 1367
8681.05 1283
8681.93 1086
8682.81 1067
8683.69 952
8684.57 877
8685.45 896
8686.33 1002
8687.21 941
8688.09 990
8688.97 923
8689.85 1024
8690.73 1192
8691.61 1258
8692.49 1541
8693.37 1802
8694.25 1958
8695.13 2299
8696.01 2150
8696.89 2017
8697.77 1882
8698.65 1598
8699.53 1424
8700.41 1201
8701.29 1103
8702.17 1019
8703.05 959
8703.94 904
8704.82 833
8705.70 862
8706.58 730
8707.46 724
8708.34 776
8709.22 718
8710.10 722
8710.98 755
8711.86 779
8712.75 739
8713.63 699
8714.51 681
8715.39 747
8716.27 778
8717.15 752
8718.03 765
8718.91 785
8719.80 681
8720.68 695
8721.56 737
8722.44 788
8723.32 820
8724.20 830
8725.09 805
8725.97 883
8726.85 853
8727.73 736
8728.61 841
8729.50 764
8730.38 832
8731.26 790
8732.14 817
8733.02 839
8733.91 842
8734.79 795
8735.67 828
8736.55 857
8737.44 822
8738.32 843
8739.20 870
8740.08 847
8740.97 823
8741.85 881
8742.73 886
8743.61 763
8744.50 845
8745.38 898
8746.26 808
8747.15 838
8748.03 851
8748.91 802
8749.79 805
8750.68 775
8751.56 860
8752.44 869
8753.33 821
8754.21 882
8755.09 941
8755.98 850
8756.86 940
8757.74 961
8758.63 962
8759.51 902
8760.39 963
8761.28 918
8762.16 950
8763.05 968
8763.93 986
8764.81 977
8765.70 1072
8766.58 1077
8767.46 1087
8768.35 1045
8769.23 1178
8770.12 1282
8771.00 1329
8771.89 1214
8772.77 1193
8773.65 1207
8774.54 1073
8775.42 1126
8776.31 1060
8777.19 1028
8778.08 1151
8778.96 1180
8779.84 1304
8780.73 1483
8781.61 1787
8782.50 2193
8783.38 2536
8784.27 2729
8785.15 2827
8786.04 2830
8786.92 2679
8787.81 2342
8788.69 2099
8789.58 1737
8790.46 1485
8791.35 1300
8792.23 1150
8793.12 1073
8794.00 1043
8794.89 954
8795.77 985
8796.66 1000
8797.55 1040
8798.43 1062
8799.32 1081
8800.20 1140
8801.09 1179
8801.97 1074
8802.86 1144
8803.74 1045
8804.63 931
8805.52 878
8806.40 709
8807.29 724
8808.17 723
8809.06 706
8809.95 701
8810.83 692
8811.72 734
8812.60 784
8813.49 843
8814.38 822
8815.26 767
8816.15 823
8817.04 714
8817.92 661
8818.81 751
8819.70 763
8820.58 728
8821.47 709
8822.36 789
8823.24 778
8824.13 695
8825.02 690
8825.90 619
8826.79 648
8827.68 665
8828.56 694
8829.45 618
8830.34 635
8831.23 644
8832.11 606
8833.00 621
8833.89 634
8834.77 644
8835.66 569
8836.55 639
8837.44 649
8838.32 632
8839.21 594
8840.10 606
8840.99 659
8841.88 715
8842.76 618
8843.65 635
8844.54 645
8845.43 652
8846.31 726
8847.20 650
8848.09 679
8848.98 687
8849.87 655
8850.75 626
8851.64 670
8852.53 748
8853.42 652
8854.31 617
8855.20 645
8856.08 701
8856.97 629
8857.86 632
8858.75 596
8859.64 600
8860.53 603
8861.42 621
8862.30 625
8863.19 608
8864.08 612
8864.97 629
8865.86 616
8866.75 613
8867.64 580
8868.53 636
8869.42 593
8870.30 565
8871.19 585
8872.08 560
8872.97 510
8873.86 529
8874.75 512
8875.64 526
8876.53 487
8877.42 461
8878.31 430
8879.20 487
8880.09 458
8880.98 460
8881.87 486
8882.76 469
8883.65 491
8884.54 501
8885.43 522
8886.32 470
8887.21 413
8888.10 435
8888.99 405
8889.88 390
8890.77 431
8891.66 420
8892.55 390
8893.44 400
8894.33 426
8895.22 430
8896.11 457
8897.00 444
8897.89 422
8898.78 444
8899.67 448
8900.56 403
8901.45 428
8902.34 415
8903.23 460
8904.12 413
8905.02 386
8905.91 337
8906.80 381
8907.69 357
8908.58 360
8909.47 397
8910.36 376
8911.25 347
8912.14 366
8913.04 350
8913.93 427
8914.82 387
8915.71 399
8916.60 415
8917.49 417
8918.38 391
8919.28 403
8920.17 356
8921.06 382
8921.95 348
8922.84 361
8923.73 369
8924.63 352
8925.52 334
8926.41 377
8927.30 352
8928.19 381
8929.09 396
8929.98 387
8930.87 390
8931.76 330
8932.65 319
8933.55 344
8934.44 344
8935.33 343
8936.22 307
8937.12 336
8938.01 344
8938.90 402
8939.79 323
8940.69 309
8941.58 374
8942.47 332
8943.37 335
8944.26 269
8945.15 329
8946.04 324
8946.94 307
8947.83 317
8948.72 330
8949.62 329
8950.51 333
8951.40 361
8952.30 323
8953.19 320
8954.08 325
8954.98 354
8955.87 333
8956.76 353
8957.66 338
8958.55 333
8959.44 345
8960.34 283
8961.23 274
8962.12 344
8963.02 373
8963.91 346
8964.81 317
8965.70 306
8966.59 277
8967.49 338
8968.38 347
8969.28 294
8970.17 308
8971.06 317
8971.96 286
8972.85 293
8973.75 346
8974.64 296
8975.54 344
8976.43 341
8977.32 285
8978.22 280
8979.11 266
8980.01 268
8980.90 344
8981.80 282
8982.69 337
8983.59 291
8984.48 272
8985.38 351
8986.27 294
8987.17 288
8988.06 291
8988.96 283
8989.85 282
8990.75 258
8991.64 288
8992.54 260
8993.43 276
8994.33 311
8995.22 299
8996.12 267
8997.01 291
8997.91 274
8998.81 252
8999.70 264
9000.60 278
9001.49 259
9002.39 299
9003.28 247
9004.18 244
9005.08 259
9005.97 278
9006.87 250
9007.76 285
9008.66 274
9009.56 269
9010.45 285
9011.35 296
9012.24 276
9013.14 235
9014.04 230
9014.93 261
9015.83 255
9016.73 221
9017.62 239
9018.52 249
9019.42 250
9020.31 231
9021.21 292
9022.11 236
9023.00 240
9023.90 255
9024.80 261
9025.69 242
9026.59 269
9027.49 267
9028.38 258
9029.28 209
9030.18 237
9031.08 252
9031.97 245
9032.87 281
9033.77 298
9034.66 273
9035.56 315
9036.46 269
9037.36 276
9038.25 233
9039.15 275
9040.05 307
9040.95 313
9041.85 275
9042.74 267
9043.64 233
9044.54 277
9045.44 307
9046.33 252
9047.23 250
9048.13 258
9049.03 259
9049.93 257
9050.82 272
9051.72 272
9052.62 254
9053.52 255
9054.42 249
9055.32 228
9056.21 230
9057.11 217
9058.01 260
9058.91 263
9059.81 299
9060.71 260
9061.61 285
9062.50 272
9063.40 261
9064.30 284
9065.20 271
9066.10 259
9067.00 283
9067.90 260
9068.80 246
9069.70 233
9070.60 256
9071.49 297
9072.39 297
9073.29 297
9074.19 264
9075.09 229
9075.99 270
9076.89 230
9077.79 249
9078.69 259
9079.59 237
9080.49 238
9081.39 270
9082.29 305
9083.19 310
9084.09 291
9084.99 258
9085.89 238
9086.79 236
9087.69 237
9088.59 302
9089.49 308
9090.39 225
9091.29 253
9092.19 244
9093.09 237
9093.99 263
9094.89 263
9095.79 240
9096.69 243
9097.59 240
9098.49 257
9099.39 258
9100.29 257
9101.19 290
9102.09 261
9102.99 286
9103.90 212
9104.80 268
9105.70 251
9106.60 212
9107.50 267
9108.40 270
9109.30 258
9110.20 246
9111.10 300
9112.00 236
9112.91 192
9113.81 216
9114.71 247
9115.61 262
9116.51 257
9117.41 237
9118.31 266
9119.22 228
9120.12 234
9121.02 258
9121.92 255
9122.82 257
9123.72 252
9124.63 230
9125.53 265
9126.43 261
9127.33 238
9128.23 232
9129.14 241
9130.04 205
9130.94 228
9131.84 291
9132.74 272
9133.65 249
9134.55 238
9135.45 215
9136.35 244
9137.26 281
9138.16 246
9139.06 239
9139.96 216
9140.87 239
9141.77 241
9142.67 246
9143.57 276
9144.48 240
9145.38 237
9146.28 217
9147.19 234
9148.09 252
9148.99 249
9149.90 282
9150.80 259
9151.70 219
9152.60 268
9153.51 248
9154.41 249
9155.31 222
9156.22 252
9157.12 253
9158.02 259
9158.93 267
9159.83 257
9160.74 255
9161.64 229
9162.54 219
9163.45 224
9164.35 243
9165.25 232
9166.16 271
9167.06 239
9167.97 232
9168.87 251
9169.77 267
9170.68 205
9171.58 243
9172.49 254
9173.39 253
9174.30 238
9175.20 310
9176.10 279
9177.01 239
9177.91 270
9178.82 245
9179.72 247
9180.63 264
9181.53 278
9182.44 272
9183.34 257
9184.25 250
9185.15 274
9186.05 293
9186.96 232
9187.86 257
9188.77 269
9189.67 275
9190.58 243
9191.48 252
9192.39 234
9193.30 226
9194.20 246
9195.11 235
9196.01 235
9196.92 255
9197.82 221
9198.73 227
9199.63 249
9200.54 251
9201.44 279
9202.35 248
9203.26 254
9204.16 216
9205.07 302
9205.97 324
9206.88 288
9207.78 231
9208.69 253
9209.60 225
9210.50 247
9211.41 256
9212.32 198
9213.22 225
9214.13 203
9215.03 225
9215.94 185
9216.85 223
9217.75 238
9218.66 246
9219.57 280
9220.47 275
9221.38 268
9222.29 266
9223.19 302
9224.10 271
9225.01 253
9225.91 257
9226.82 284
9227.73 209
9228.63 222
9229.54 225
9230.45 251
9231.36 245
9232.26 270
9233.17 224
9234.08 250
9234.98 225
9235.89 224
9236.80 262
9237.71 251
9238.61 287
9239.52 243
9240.43 228
9241.34 258
9242.24 240
9243.15 280
9244.06 270
9244.97 295
9245.87 252
9246.78 272
9247.69 265
9248.60 212
9249.51 237
9250.41 306
9251.32 245
9252.23 227
9253.14 209
9254.05 232
9254.96 241
9255.86 241
9256.77 254
9257.68 215
9258.59 235
9259.50 257
9260.41 223
9261.31 233
9262.22 234
9263.13 221
9264.04 223
9264.95 252
9265.86 246
9266.77 249
9267.68 257
9268.58 226
9269.49 228
9270.40 237
9271.31 236
9272.22 236
9273.13 241
9274.04 260
9274.95 230
9275.86 198
9276.77 228
9277.68 256
9278.59 281
9279.50 273
9280.40 235
9281.31 258
9282.22 248
9283.13 241
9284.04 237
9284.95 219
9285.86 256
9286.77 215
9287.68 205
9288.59 217
9289.50 256
9290.41 255
9291.32 221
9292.23 213
9293.14 201
9294.05 237
9294.96 243
9295.87 296
9296.78 236
9297.69 202
9298.60 228
9299.52 224
9300.43 222
9301.34 224
9302.25 260
9303.16 248
9304.07 268
9304.98 268
9305.89 262
9306.80 237
9307.71 240
9308.62 242
9309.53 259
9310.44 262
9311.36 308
9312.27 296
9313.18 267
9314.09 284
9315.00 284
9315.91 282
9316.82 328
9317.73 295
9318.64 257
9319.56 264
9320.47 271
9321.38 240
9322.29 248
9323.20 247
9324.11 306
9325.03 274
9325.94 242
9326.85 224
9327.76 245
9328.67 244
9329.59 262
9330.50 266
9331.41 258
9332.32 261
9333.23 220
9334.15 240
9335.06 269
9335.97 240
9336.88 243
9337.79 229
9338.71 232
9339.62 282
9340.53 232
9341.44 222
9342.36 267
9343.27 242
9344.18 250
9345.09 234
9346.01 237
9346.92 236
9347.83 253
9348.75 246
9349.66 315
9350.57 270
9351.48 282
9352.40 243
9353.31 229
9354.22 253
9355.14 254
9356.05 235
9356.96 225
9357.88 261
9358.79 230
9359.70 244
9360.62 219
9361.53 221
9362.44 222
9363.36 227
9364.27 243
9365.19 240
9366.10 226
9367.01 252
9367.93 259
9368.84 266
9369.75 239
9370.67 240
9371.58 223
9372.50 224
9373.41 255
9374.32 252
9375.24 239
9376.15 262
9377.07 283
9377.98 272
9378.90 251
9379.81 269
9380.72 279
9381.64 252
9382.55 249
9383.47 260
9384.38 237
9385.30 210
9386.21 240
9387.13 246
9388.04 222
9388.96 259
9389.87 309
9390.79 278
9391.70 291
9392.62 299
9393.53 297
9394.45 285
9395.36 308
9396.28 295
9397.19 298
9398.11 305
9399.02 297
9399.94 300
9400.85 287
9401.77 251
9402.68 289
9403.60 235
9404.52 287
9405.43 288
9406.35 303
9407.26 293
9408.18 251
9409.09 252
9410.01 246
9410.93 253
9411.84 275
9412.76 223
9413.67 245
9414.59 265
9415.51 294
9416.42 278
9417.34 287
9418.26 291
9419.17 289
9420.09 298
9421.00 288
9421.92 285
9422.84 291
9423.75 312
9424.67 303
9425.59 300
9426.50 304
9427.42 332
9428.34 296
9429.25 292
9430.17 274
9431.09 281
9432.00 249
9432.92 268
9433.84 282
9434.76 319
9435.67 307
9436.59 326
9437.51 307
9438.42 287
9439.34 281
9440.26 287
9441.18 281
9442.09 269
9443.01 285
9443.93 301
9444.85 265
9445.76 255
9446.68 303
9447.60 291
9448.52 296
9449.43 296
9450.35 299
9451.27 308
9452.19 319
9453.11 350
9454.02 350
9454.94 327
9455.86 330
9456.78 348
9457.70 371
9458.62 314
9459.53 302
9460.45 338
9461.37 355
9462.29 336
9463.21 253
9464.13 334
9465.04 328
9465.96 297
9466.88 328
9467.80 343
9468.72 341
9469.64 325
9470.56 335
9471.48 299
9472.39 287
9473.31 309
9474.23 323
9475.15 308
9476.07 272
9476.99 307
9477.91 323
9478.83 350
9479.75 405
9480.67 424
9481.59 422
9482.51 482
9483.42 432
9484.34 440
9485.26 425
9486.18 425
9487.10 427
9488.02 406
9488.94 383
9489.86 344
9490.78 302
9491.70 288
9492.62 273
9493.54 301
9494.46 303
9495.38 280
9496.30 260
9497.22 312
9498.14 268
9499.06 257
9499.98 265
9500.90 322
9501.82 288
9502.74 302
9503.66 254
9504.58 270
9505.50 260
9506.43 316
9507.35 326
9508.27 297
9509.19 313
9510.11 304
9511.03 307
9511.95 326
9512.87 277
9513.79 299
9514.71 299
9515.63 289
9516.55 280
9517.48 287
9518.40 322
9519.32 329
9520.24 297
9521.16 308
9522.08 300
9523.00 299
9523.92 324
9524.85 316
9525.77 312
9526.69 291
9527.61 295
9528.53 292
9529.45 307
9530.38 340
9531.30 351
9532.22 291
9533.14 265
9534.06 325
9534.98 334
9535.91 313
9536.83 316
9537.75 312
9538.67 325
9539.60 353
9540.52 354
9541.44 336
9542.36 339
9543.28 320
9544.21 277
9545.13 289
9546.05 321
9546.97 321
9547.90 329
9548.82 297
9549.74 299
9550.66 329
9551.59 346
9552.51 358
9553.43 394
9554.36 375
9555.28 388
9556.20 335
9557.13 327
9558.05 273
9558.97 316
9559.89 383
9560.82 385
9561.74 411
9562.66 367
9563.59 359
9564.51 337
9565.43 377
9566.36 371
9567.28 339
9568.20 322
9569.13 314
9570.05 387
9570.98 394
9571.90 314
9572.82 340
9573.75 293
9574.67 335
9575.60 330
9576.52 362
9577.44 341
9578.37 326
9579.29 338
9580.22 363
9581.14 340
9582.06 346
9582.99 339
9583.91 353
9584.84 298
9585.76 339
9586.69 353
9587.61 352
9588.53 317
9589.46 357
9590.38 431
9591.31 373
9592.23 337
9593.16 350
9594.08 311
9595.01 366
9595.93 392
9596.86 303
9597.78 315
9598.71 342
9599.63 322
9600.56 342
9601.48 323
9602.41 341
9603.33 350
9604.26 366
9605.18 322
9606.11 364
9607.03 387
9607.96 403
9608.89 404
9609.81 385
9610.74 343
9611.66 393
9612.59 376
9613.51 338
9614.44 387
9615.37 384
9616.29 433
9617.22 375
9618.14 409
9619.07 413
9620.00 379
9620.92 396
9621.85 368
9622.77 398
9623.70 455
9624.63 439
9625.55 403
9626.48 435
9627.41 478
9628.33 448
9629.26 447
9630.19 453
9631.11 440
9632.04 477
9632.97 472
9633.89 525
9634.82 430
9635.75 443
9636.67 478
9637.60 560
9638.53 472
9639.45 434
9640.38 430
9641.31 480
9642.23 472
9643.16 499
9644.09 475
9645.02 482
9645.94 509
9646.87 493
9647.80 549
9648.73 506
9649.65 525
9650.58 529
9651.51 500
9652.44 565
9653.36 605
9654.29 567
9655.22 590
9656.15 665
9657.08 604
9658.00 575
9658.93 563
9659.86 595
9660.79 579
9661.72 536
9662.64 568
9663.57 522
9664.50 514
9665.43 548
9666.36 597
9667.28 545
9668.21 563
9669.14 572
9670.07 546
9671.00 630
9671.93 651
9672.86 617
9673.78 613
9674.71 596
9675.64 575
9676.57 598
9677.50 604
9678.43 558
9679.36 574
9680.29 543
9681.21 609
9682.14 579
9683.07 654
9684.00 621
9684.93 657
9685.86 611
9686.79 655
9687.72 654
9688.65 635
9689.58 619
9690.51 618
9691.44 568
9692.37 572
9693.30 615
9694.23 650
9695.16 657
9696.09 619
9697.02 675
9697.94 790
9698.87 762
9699.80 813
9700.73 870
9701.66 961
9702.59 950
9703.52 927
9704.45 937
9705.39 910
9706.32 805
9707.25 776
9708.18 696
9709.11 681
9710.04 685
9710.97 690
9711.90 631
9712.83 635
9713.76 676
9714.69 669
9715.62 717
9716.55 786
9717.48 812
9718.41 754
9719.34 760
9720.27 722
9721.21 722
9722.14 625
9723.07 609
9724.00 600
9724.93 581
9725.86 549
9726.79 540
9727.72 506
9728.65 489
9729.59 485
9730.52 557
9731.45 558
9732.38 578
9733.31 544
9734.24 531
9735.17 559
9736.11 544
9737.04 559
9737.97 541
9738.90 633
9739.83 593
9740.77 529
9741.70 536
9742.63 507
9743.56 529
9744.49 521
9745.43 516
9746.36 532
9747.29 488
9748.22 445
9749.15 446
9750.09 450
9751.02 499
9751.95 480
9752.88 423
9753.82 442
9754.75 496
9755.68 451
9756.61 499
9757.55 478
9758.48 479
9759.41 413
9760.35 442
9761.28 420
9762.21 401
9763.14 445
9764.08 417
9765.01 420
9765.94 442
9766.88 401
9767.81 432
9768.74 410
9769.68 422
9770.61 420
9771.54 443
9772.48 453
9773.41 457
9774.34 456
9775.28 484
9776.21 443
9777.14 401
9778.08 440
9779.01 468
9779.94 528
9780.88 485
9781.81 473
9782.75 477
9783.68 463
9784.61 470
9785.55 459
9786.48 436
9787.42 461
9788.35 439
9789.28 494
9790.22 455
9791.15 447
9792.09 420
9793.02 326
9793.96 393
9794.89 415
9795.83 335
9796.76 382
9797.69 439
9798.63 445
9799.56 416
9800.50 425
9801.43 393
9802.37 394
9803.30 410
9804.24 420
9805.17 425
9806.11 402
9807.04 380
9807.98 359
9808.91 368
9809.85 372
9810.78 348
9811.72 312
9812.65 329
9813.59 371
9814.53 382
9815.46 353
9816.40 363
9817.33 337
9818.27 352
9819.20 362
9820.14 369
9821.07 355
9822.01 310
9822.95 251
9823.88 283
9824.82 313
9825.75 348
9826.69 321
9827.63 327
9828.56 325
9829.50 334
9830.43 331
9831.37 324
9832.31 306
9833.24 308
9834.18 318
9835.12 325
9836.05 355
9836.99 295
9837.93 297
9838.86 316
9839.80 326
9840.73 362
9841.67 312
9842.61 333
9843.55 306
9844.48 275
9845.42 288
9846.36 274
9847.29 336
9848.23 289
9849.17 333
9850.10 345
9851.04 324
9851.98 372
9852.92 306
9853.85 350
9854.79 357
9855.73 317
9856.67 311
9857.60 323
9858.54 369
9859.48 291
9860.42 312
9861.35 277
9862.29 275
9863.23 330
9864.17 313
9865.10 317
9866.04 291
9866.98 275
9867.92 285
9868.86 287
9869.79 310
9870.73 308
9871.67 299
9872.61 328
9873.55 291
9874.48 315
9875.42 285
9876.36 322
9877.30 284
9878.24 327
9879.18 340
9880.12 318
9881.05 278
9881.99 302
9882.93 308
9883.87 298
9884.81 322
9885.75 269
9886.69 264
9887.63 260
9888.56 269
9889.50 266
9890.44 305
9891.38 278
9892.32 322
9893.26 294
9894.20 307
9895.14 272
9896.08 274
9897.02 287
9897.96 255
9898.90 248
9899.84 282
9900.77 301
9901.71 307
9902.65 218
9903.59 278
9904.53 344
9905.47 300
9906.41 279
9907.35 250
9908.29 264
9909.23 296
9910.17 325
9911.11 260
9912.05 267
9912.99 274
9913.93 275
9914.87 232
9915.81 270
9916.75 232
9917.69 316
9918.63 277
9919.57 238
9920.52 263
9921.46 326
9922.40 305
9923.34 314
9924.28 332
9925.22 276
9926.16 335
9927.10 409
9928.04 479
9928.98 479
9929.92 519
9930.86 512
9931.80 466
9932.75 459
9933.69 416
9934.63 367
9935.57 310
9936.51 321
9937.45 321
9938.39 290
9939.33 307
9940.28 294
9941.22 299
9942.16 235
9943.10 240
9944.04 251
9944.98 263
9945.92 269
9946.87 289
9947.81 276
9948.75 290
9949.69 296
9950.63 254
9951.58 237
9952.52 261
9953.46 249
9954.40 243
9955.34 238
9956.29 280
9957.23 263
9958.17 285
9959.11 253
9960.06 261
9961.00 265
9961.94 302
9962.88 263
9963.83 228
9964.77 243
9965.71 255
9966.65 248
9967.60 238
9968.54 290
9969.48 265
9970.42 280
9971.37 287
9972.31 245
9973.25 234
9974.20 252
9975.14 236
9976.08 241
9977.03 258
9977.97 231
9978.91 255
9979.86 268
9980.80 253
9981.74 233
9982.69 227
9983.63 253
9984.57 296
9985.52 233
9986.46 215
9987.40 238
9988.35 279
9989.29 235
9990.23 226
9991.18 228
9992.12 235
9993.07 278
9994.01 262
9994.95 229
9995.90 219
9996.84 244
9997.79 278
9998.73 236
9999.67 235
10000.62 285
10001.56 249
10002.51 254
10003.45 235
10004.40 232
10005.34 252
10006.29 273
10007.23 268
10008.17 274
10009.12 234
10010.06 238
10011.01 269
10011.95 249
10012.90 231
10013.84 246
10014.79 233
10015.73 208
10016.68 222
10017.62 288
10018.57 292
10019.51 246
10020.46 211
10021.40 228
10022.35 244
10023.29 240
10024.24 238
10025.19 192
10026.13 206
10027.08 244
10028.02 255
10028.97 226
10029.91 235
10030.86 246
10031.80 231
10032.75 233
10033.70 208
10034.64 198
10035.59 228
10036.53 217
10037.48 223
10038.43 206
10039.37 220
10040.32 228
10041.26 236
10042.21 255
10043.16 256
10044.10 235
10045.05 198
10046.00 224
10046.94 228
10047.89 232
10048.84 258
10049.78 259
10050.73 227
10051.68 223
10052.62 221
10053.57 215
10054.52 243
10055.46 277
10056.41 205
10057.36 273
10058.30 221
10059.25 226
10060.20 198
10061.15 199
10062.09 218
10063.04 190
10063.99 239
10064.93 247
10065.88 230
10066.83 187
10067.78 187
10068.72 233
10069.67 249
10070.62 234
10071.57 223
10072.51 228
10073.46 238
10074.41 217
10075.36 238
10076.31 202
10077.25 219
10078.20 236
10079.15 243
10080.10 209
10081.05 188
10081.99 181
10082.94 201
10083.89 217
10084.84 207
10085.79 210
10086.74 206
10087.68 221
10088.63 251
10089.58 232
10090.53 239
10091.48 238
10092.43 196
10093.37 213
10094.32 223
10095.27 232
10096.22 229
10097.17 241
10098.12 282
10099.07 235
10100.02 207
10100.97 190
10101.91 199
10102.86 244
10103.81 243
10104.76 210
10105.71 185
10106.66 224
10107.61 213
10108.56 233
10109.51 219
10110.46 215
10111.41 200
10112.36 187
10113.31 176
10114.26 218
10115.21 244
10116.16 235
10117.11 214
10118.06 227
10119.01 220
10119.96 199
10120.91 203
10121.86 212
10122.81 207
10123.76 208
10124.71 208
10125.66 255
10126.61 237
10127.56 208
10128.51 220
10129.46 220
10130.41 224
10131.36 211
10132.31 246
10133.26 249
10134.21 232
10135.16 218
10136.11 216
10137.06 201
10138.01 174
10138.96 202
10139.91 201
10140.86 233
10141.82 199
10142.77 203
10143.72 205
10144.67 250
10145.62 256
10146.57 227
10147.52 206
10148.47 198
10149.42 188
10150.38 218
10151.33 205
10152.28 197
10153.23 235
10154.18 200
10155.13 209
10156.09 235
10157.04 216
10157.99 228
10158.94 244
10159.89 239
10160.84 256
10161.80 218
10162.75 233
10163.70 251
10164.65 216
10165.60 215
10166.56 239
10167.51 247
10168.46 231
10169.41 212
10170.36 218
10171.32 200
10172.27 188
10173.22 243
10174.17 208
10175.13 206
10176.08 237
10177.03 241
10177.98 230
10178.94 240
10179.89 254
10180.84 228
10181.80 226
10182.75 213
10183.70 233
10184.65 217
10185.61 241
10186.56 213
10187.51 228
10188.47 209
10189.42 211
10190.37 205
10191.33 201
10192.28 210
10193.23 247
10194.19 203
10195.14 240
10196.09 220
10197.05 228
10198.00 222
10198.95 292
10199.91 210
10200.86 214
10201.82 253
10202.77 241
10203.72 224
10204.68 289
10205.63 248
10206.58 279
10207.54 248
10208.49 292
10209.45 299
10210.40 286
10211.36 265
10212.31 254
10213.26 258
10214.22 242
10215.17 225
10216.13 253
10217.08 230
10218.04 235
10218.99 258
10219.94 225
10220.90 226
10221.85 217
10222.81 247
10223.76 201
10224.72 251
10225.67 267
10226.63 244
10227.58 218
10228.54 204
10229.49 221
10230.45 244
10231.40 220
10232.36 208
10233.31 180
10234.27 243
10235.22 233
10236.18 238
10237.14 237
10238.09 204
10239.05 224
10240.00 263
10240.96 267
10241.91 271
10242.87 250
10243.82 247
10244.78 240
10245.74 206
10246.69 184
10247.65 208
10248.60 206
10249.56 215
10250.52 212
10251.47 202
10252.43 218
10253.38 222
10254.34 200
10255.30 230
10256.25 191
10257.21 203
10258.17 195
10259.12 224
10260.08 232
10261.04 205
10261.99 221
10262.95 200
10263.91 219
10264.86 240
10265.82 217
10266.78 225
10267.73 264
10268.69 257
10269.65 245
10270.60 192
10271.56 199
10272.52 164
10273.47 207
10274.43 220
10275.39 156
10276.35 189
10277.30 156
10278.26 173
10279.22 182
10280.18 216
10281.13 182
10282.09 210
10283.05 215
10284.01 203
10284.96 217
10285.92 201
10286.88 183
10287.84 194
10288.79 167
10289.75 224
10290.71 183
10291.67 185
10292.63 188
10293.58 186
10294.54 195
10295.50 161
10296.46 178
10297.42 164
10298.38 206
10299.33 206
10300.29 198
10301.25 206
10302.21 189
10303.17 171
10304.13 231
10305.08 242
10306.04 204
10307.00 171
10307.96 146
10308.92 174
10309.88 226
10310.84 225
10311.80 215
10312.75 228
10313.71 204
10314.67 220
10315.63 199
10316.59 223
10317.55 194
10318.51 227
10319.47 246
10320.43 232
10321.39 195
10322.35 194
10323.31 200
10324.27 197
10325.23 185
10326.18 188
10327.14 141
10328.10 241
10329.06 225
10330.02 216
10330.98 189
10331.94 185
10332.90 229
10333.86 229
10334.82 233
10335.78 192
10336.74 190
10337.70 199
10338.66 205
10339.62 201
10340.58 204
10341.54 201
10342.50 199
10343.46 210
10344.43 233
10345.39 218
10346.35 182
10347.31 187
10348.27 216
10349.23 189
10350.19 148
10351.15 173
10352.11 221
10353.07 196
10354.03 222
10354.99 217
10355.95 210
10356.91 237
10357.88 242
10358.84 185
10359.80 176
10360.76 193
10361.72 179
10362.68 171
10363.64 180
10364.60 179
10365.57 199
10366.53 230
10367.49 174
10368.45 185
10369.41 218
10370.37 189
10371.34 190
10372.30 199
10373.26 203
10374.22 203
10375.18 200
10376.14 227
10377.11 174
10378.07 194
10379.03 183
10379.99 195
10380.95 204
10381.92 195
10382.88 197
10383.84 209
10384.80 234
10385.77 206
10386.73 205
10387.69 182
10388.65 205
10389.62 197
10390.58 152
10391.54 174
10392.50 183
10393.47 204
10394.43 206
10395.39 226
10396.35 202
10397.32 222
10398.28 185
10399.24 183
10400.21 190
10401.17 211
10402.13 193
10403.10 189
10404.06 193
10405.02 235
10405.99 223
10406.95 242
10407.91 197
10408.88 237
10409.84 243
10410.80 212
10411.77 207
10412.73 217
10413.69 164
10414.66 205
10415.62 223
10416.58 188
10417.55 211
10418.51 176
10419.48 187
10420.44 211
10421.40 198
10422.37 182
10423.33 198
10424.30 185
10425.26 184
10426.23 218
10427.19 226
10428.15 187
10429.12 161
10430.08 165
10431.05 199
10432.01 190
10432.98 170
10433.94 180
10434.91 166
10435.87 185
10436.83 166
10437.80 163
10438.76 192
10439.73 172
10440.69 153
10441.66 146
10442.62 200
10443.59 172
10444.55 197
10445.52 165
10446.48 170
10447.45 186
10448.41 173
10449.38 153
10450.35 175
10451.31 218
10452.28 184
10453.24 183
10454.21 176
10455.17 183
10456.14 178
10457.10 178
10458.07 198
10459.04 177
10460.00 235
10460.97 161
10461.93 182
10462.90 180
10463.87 171
10464.83 180
10465.80 209
10466.76 193
10467.73 164
10468.70 165
10469.66 187
10470.63 167
10471.59 194
10472.56 189
10473.53 178
10474.49 163
10475.46 185
10476.43 221
10477.39 181
10478.36 185
10479.33 149
10480.29 172
10481.26 183
10482.23 196
10483.19 181
10484.16 196
10485.13 199
10486.09 187
10487.06 185
10488.03 154
10489.00 146
10489.96 165
10490.93 200
10491.90 228
10492.87 242
10493.83 204
10494.80 208
10495.77 184
10496.73 219
10497.70 170
10498.67 154
10499.64 174
10500.61 187
10501.57 174
10502.54 190
10503.51 162
10504.48 181
10505.44 189
10506.41 194
10507.38 171
10508.35 191
10509.32 189
10510.28 192
10511.25 201
10512.22 216
10513.19 187
10514.16 237
10515.13 198
10516.09 219
10517.06 167
10518.03 178
10519.00 176
10519.97 205
10520.94 196
10521.91 161
10522.87 159
10523.84 164
10524.81 147
10525.78 156
10526.75 167
10527.72 187
10528.69 201
10529.66 182
10530.63 207
10531.59 190
10532.56 186
10533.53 180
10534.50 182
10535.47 200
10536.44 214
10537.41 198
10538.38 155
10539.35 180
10540.32 213
10541.29 224
10542.26 199
10543.23 152
10544.20 162
10545.17 205
10546.14 195
10547.11 189
10548.08 213
10549.05 249
10550.02 215
10550.99 215
10551.96 226
10552.93 214
10553.90 230
10554.87 233
10555.84 179
10556.81 211
10557.78 196
10558.75 216
10559.72 205
10560.69 206
10561.66 243
10562.63 228
10563.60 238
10564.57 232
10565.54 198
10566.51 223
10567.48 218
10568.45 215
10569.42 217
10570.40 216
10571.37 212
10572.34 197
10573.31 207
10574.28 227
10575.25 183
10576.22 198
10577.19 230
10578.16 186
10579.14 181
10580.11 159
10581.08 218
10582.05 171
10583.02 182
10583.99 223
10584.96 169
10585.94 168
10586.91 202
10587.88 198
10588.85 190
10589.82 152
10590.79 197
10591.77 206
10592.74 203
10593.71 188
10594.68 200
10595.65 201
10596.63 198
10597.60 232
10598.57 187
10599.54 188
10600.52 193
10601.49 193
10602.46 189
10603.43 177
10604.41 239
10605.38 189
10606.35 183
10607.32 204
10608.30 200
10609.27 170
10610.24 177
10611.21 204
10612.19 207
10613.16 188
10614.13 168
10615.11 202
10616.08 199
10617.05 202
10618.02 167
10619.00 176
10619.97 212
10620.94 204
10621.92 188
10622.89 187
10623.86 196
10624.84 174
10625.81 166
10626.78 211
10627.76 221
10628.73 204
10629.71 208
10630.68 179
10631.65 240
10632.63 211
10633.60 188
10634.57 201
10635.55 239
10636.52 191
10637.50 199
10638.47 240
10639.44 240
10640.42 218
10641.39 243
10642.37 278
10643.34 267
10644.31 285
10645.29 270
10646.26 261
10647.24 231
10648.21 201
10649.19 227
10650.16 224
10651.14 200
10652.11 211
10653.09 201
10654.06 190
10655.04 210
10656.01 189
10656.98 249
10657.96 217
10658.93 200
10659.91 204
10660.88 171
10661.86 179
10662.84 216
10663.81 198
10664.79 237
10665.76 190
10666.74 165
10667.71 172
10668.69 235
10669.66 177
10670.64 186
10671.61 173
10672.59 182
10673.56 224
10674.54 202
10675.52 190
10676.49 200
10677.47 201
10678.44 179
10679.42 189
10680.40 178
10681.37 214
10682.35 196
10683.32 164
10684.30 175
10685.28 210
10686.25 186
10687.23 171
10688.20 193
10689.18 183
10690.16 173
10691.13 167
10692.11 228
10693.09 175
10694.06 200
10695.04 210
10696.02 233
10696.99 192
10697.97 185
10698.95 189
10699.92 197
10700.90 176
10701.88 161
10702.85 193
10703.83 172
10704.81 175
10705.79 195
10706.76 171
10707.74 173
10708.72 151
10709.70 184
10710.67 200
10711.65 206
10712.63 175
10713.60 180
10714.58 182
10715.56 216
10716.54 218
10717.52 240
10718.49 180
10719.47 173
10720.45 177
10721.43 176
10722.40 163
10723.38 169
10724.36 201
10725.34 196
10726.32 183
10727.29 183
10728.27 171
10729.25 169
10730.23 184
10731.21 173
10732.19 197
10733.16 203
10734.14 179
10735.12 190
10736.10 172
10737.08 158
10738.06 198
10739.03 202
10740.01 190
10740.99 171
10741.97 221
10742.95 208
10743.93 172
10744.91 160
10745.89 142
10746.87 186
10747.84 172
10748.82 210
10749.80 215
10750.78 165
10751.76 198
10752.74 190
10753.72 215
10754.70 212
10755.68 179
10756.66 176
10757.64 197
10758.62 185
10759.60 207
10760.58 170
10761.56 215
10762.54 193
10763.52 178
10764.50 172
10765.48 201
10766.45 198
10767.43 196
10768.41 197
10769.39 189
10770.38 188
10771.36 183
10772.34 171
10773.32 182
10774.30 170
10775.28 178
10776.26 174
10777.24 230
10778.22 201
10779.20 219
10780.18 203
10781.16 184
10782.14 190
10783.12 170
10784.10 210
10785.08 217
10786.06 201
10787.04 206
10788.02 207
10789.00 184
10789.99 174
10790.97 186
10791.95 185
10792.93 185
10793.91 207
10794.89 191
10795.87 250
10796.85 199
10797.84 187
10798.82 188
10799.80 191
10800.78 193
10801.76 219
10802.74 237
10803.72 202
10804.71 183
10805.69 202
10806.67 181
10807.65 201
10808.63 188
10809.61 185
10810.60 207
10811.58 198
10812.56 195
10813.54 197
10814.52 175
10815.51 137
10816.49 162
10817.47 207
10818.45 194
10819.44 219
10820.42 232
10821.40 212
10822.38 193
10823.37 193
10824.35 177
10825.33 164
10826.31 197
10827.30 223
10828.28 195
10829.26 190
10830.24 169
10831.23 182
10832.21 208
10833.19 205
10834.18 199
10835.16 175
10836.14 158
10837.13 211
10838.11 216
10839.09 263
10840.07 202
10841.06 191
10842.04 201
10843.02 220
10844.01 213
10844.99 165
10845.98 204
10846.96 217
10847.94 220
10848.93 240
10849.91 196
10850.89 194
10851.88 179
10852.86 222
10853.84 240
10854.83 211
10855.81 230
10856.80 211
10857.78 221
10858.77 218
10859.75 219
10860.73 214
10861.72 245
10862.70 247
10863.69 228
10864.67 238
10865.66 251
10866.64 240
10867.62 217
10868.61 219
10869.59 196
10870.58 215
10871.56 207
10872.55 224
10873.53 217
10874.52 227
10875.50 242
10876.49 232
10877.47 220
10878.46 231
10879.44 264
10880.43 248
10881.41 228
10882.40 219
10883.38 213
10884.37 202
10885.35 264
10886.34 210
10887.32 224
10888.31 252
10889.29 231
10890.28 246
10891.27 268
10892.25 226
10893.24 232
10894.22 227
10895.21 240
10896.19 256
10897.18 256
10898.17 238
10899.15 265
10900.14 233
10901.12 241
10902.11 237
10903.10 304
10904.08 272
10905.07 303
10906.05 285
10907.04 238
10908.03 279
10909.01 241
10910.00 260
10910.99 268
10911.97 244
10912.96 264
10913.95 281
10914.93 254
10915.92 221
10916.91 269
10917.89 295
10918.88 288
10919.87 309
10920.85 310
10921.84 335
10922.83 320
10923.81 280
10924.80 291
10925.79 319
10926.78 288
10927.76 262
10928.75 263
10929.74 326
10930.73 274
10931.71 275
10932.70 307
10933.69 296
10934.68 288
10935.66 311
10936.65 306
10937.64 335
10938.63 318
10939.61 308
10940.60 300
10941.59 291
10942.58 351
10943.57 317
10944.55 291
10945.54 348
10946.53 334
10947.52 369
10948.51 354
10949.49 325
10950.48 325
10951.47 305
10952.46 360
10953.45 360
10954.44 373
10955.42 412
10956.41 409
10957.40 424
10958.39 412
10959.38 466
10960.37 457
10961.36 439
10962.34 469
10963.33 485
10964.32 470
10965.31 473
10966.30 458
10967.29 418
10968.28 370
10969.27 407
10970.26 361
10971.25 332
10972.24 385
10973.22 363
10974.21 315
10975.20 353
10976.19 333
10977.18 342
10978.17 327
10979.16 332
10980.15 373
10981.14 354
10982.13 337
10983.12 378
10984.11 385
10985.10 408
10986.09 398
10987.08 401
10988.07 380
10989.06 374
10990.05 402
10991.04 362
10992.03 411
10993.02 389
10994.01 408
10995.00 433
10995.99 472
10996.98 450
10997.97 485
10998.96 494
10999.95 589
11000.94 670
11001.93 660
11002.92 667
11003.92 693
11004.91 653
11005.90 607
11006.89 594
11007.88 541
11008.87 466
11009.86 451
11010.85 423
11011.84 430
11012.83 364
11013.82 363
11014.82 324
11015.81 328
11016.80 283
11017.79 275
11018.78 370
11019.77 342
11020.76 281
11021.76 325
11022.75 278
11023.74 282
11024.73 318
11025.72 326
11026.71 266
11027.70 270
11028.70 292
11029.69 294
11030.68 300
11031.67 309
11032.66 307
11033.66 324
11034.65 280
11035.64 294
11036.63 270
11037.62 288
11038.62 306
11039.61 283
11040.60 326
11041.59 280
11042.59 275
11043.58 310
11044.57 226
11045.56 285
11046.56 287
11047.55 284
11048.54 321
11049.53 292
11050.53 248
11051.52 213
11052.51 245
11053.51 257
11054.50 255
11055.49 228
11056.49 260
11057.48 273
11058.47 253
11059.46 247
11060.46 239
11061.45 291
11062.44 281
11063.44 232
11064.43 246
11065.42 263
11066.42 215
11067.41 239
11068.41 250
11069.40 288
11070.39 276
11071.39 265
11072.38 249
11073.37 245
11074.37 248
11075.36 242
11076.36 258
11077.35 277
11078.34 260
11079.34 247
11080.33 221
11081.33 251
11082.32 298
11083.31 308
11084.31 267
11085.30 235
11086.30 275
11087.29 273
11088.29 234
11089.28 274
11090.28 217
11091.27 235
11092.27 242
11093.26 231
11094.25 271
11095.25 249
11096.24 240
11097.24 239
11098.23 267
11099.23 274
11100.22 210
11101.22 232
11102.21 208
11103.21 207
11104.20 223
11105.20 239
11106.20 189
11107.19 196
11108.19 207
11109.18 216
11110.18 243
11111.17 197
11112.17 222
11113.16 226
11114.16 255
11115.15 263
11116.15 217
11117.15 209
11118.14 249
11119.14 239
11120.13 205
11121.13 212
11122.13 256
11123.12 258
11124.12 221
11125.11 216
11126.11 208
11127.11 223
11128.10 197
11129.10 211
11130.10 205
11131.09 209
11132.09 244
11133.09 216
11134.08 244
11135.08 244
11136.07 216
11137.07 245
11138.07 204
11139.07 210
11140.06 245
11141.06 230
11142.06 187
11143.05 197
11144.05 236
11145.05 203
11146.04 214
11147.04 216
11148.04 203
11149.04 211
11150.03 197
11151.03 220
11152.03 188
11153.02 189
11154.02 206
11155.02 206
11156.02 218
11157.01 218
11158.01 242
11159.01 203
11160.01 210
11161.01 201
11162.00 193
11163.00 182
11164.00 204
11165.00 212
11165.99 183
11166.99 211
11167.99 214
11168.99 208
11169.99 187
11170.99 206
11171.98 202
11172.98 215
11173.98 181
11174.98 175
11175.98 192
11176.98 182
11177.97 194
11178.97 209
11179.97 208
11180.97 163
11181.97 191
11182.97 230
11183.97 177
11184.96 219
11185.96 214
11186.96 208
11187.96 187
11188.96 228
11189.96 191
11190.96 198
11191.96 232
11192.96 163
11193.96 179
11194.96 179
11195.96 191
11196.95 214
11197.95 177
11198.95 165
11199.95 204
11200.95 191
11201.95 209
11202.95 163
11203.95 178
11204.95 173
11205.95 142
11206.95 170
11207.95 165
11208.95 159
11209.95 165
11210.95 202
11211.95 204
11212.95 242
11213.95 187
11214.95 238
11215.95 204
11216.95 214
11217.95 213
11218.95 191
11219.95 194
11220.95 216
11221.95 201
11222.95 180
11223.95 210
11224.95 196
11225.96 216
11226.96 182
11227.96 142
11228.96 181
11229.96 211
11230.96 159
11231.96 192
11232.96 214
11233.96 192
11234.96 208
11235.96 159
11236.97 199
11237.97 191
11238.97 191
11239.97 184
11240.97 193
11241.97 195
11242.97 195
11243.98 215
11244.98 180
11245.98 176
11246.98 170
11247.98 200
11248.98 203
11249.98 177
11250.99 207
11251.99 199
11252.99 220
11253.99 230
11254.99 207
11256.00 194
11257.00 189
11258.00 233
11259.00 193
11260.00 223
11261.01 180
11262.01 206
11263.01 207
11264.01 170
11265.02 206
11266.02 219
11267.02 173
11268.02 191
11269.03 176
11270.03 180
11271.03 175
11272.03 186
11273.04 180
11274.04 208
11275.04 207
11276.05 204
11277.05 198
11278.05 177
11279.05 176
11280.06 229
11281.06 225
11282.06 211
11283.07 220
11284.07 268
11285.07 218
11286.08 184
11287.08 223
11288.08 236
11289.09 222
11290.09 201
11291.09 199
11292.10 175
11293.10 202
11294.11 190
11295.11 197
11296.11 171
11297.12 217
11298.12 208
11299.13 207
11300.13 210
11301.13 230
11302.14 238
11303.14 195
11304.15 239
11305.15 238
11306.15 184
11307.16 225
11308.16 174
11309.17 201
11310.17 206
11311.18 238
11312.18 221
11313.18 200
11314.19 227
11315.19 242
11316.20 252
11317.20 255
11318.21 243
11319.21 206
11320.22 219
11321.22 187
11322.23 219
11323.23 222
11324.24 211
11325.24 216
11326.25 218
11327.25 196
11328.26 195
11329.26 216
11330.27 172
11331.27 201
11332.28 229
11333.29 187
11334.29 213
11335.30 204
11336.30 250
11337.31 238
11338.31 244
11339.32 244
11340.33 238
11341.33 221
11342.34 219
11343.34 231
11344.35 217
11345.35 193
11346.36 223
11347.37 225
11348.37 205
11349.38 189
11350.39 196
11351.39 193
11352.40 195
11353.40 214
11354.41 151
11355.42 215
11356.42 192
11357.43 240
11358.44 231
11359.44 178
11360.45 205
11361.46 215
11362.46 195
11363.47 185
11364.48 191
11365.48 214
11366.49 240
11367.50 223
11368.50 208
11369.51 241
11370.52 223
11371.53 193
11372.53 198
11373.54 211
11374.55 227
11375.56 208
11376.56 186
11377.57 187
11378.58 184
11379.59 184
11380.59 204
11381.60 179
11382.61 187
11383.62 188
11384.62 231
11385.63 206
11386.64 218
11387.65 172
11388.65 166
11389.66 218
11390.67 207
11391.68 202
11392.69 190
11393.69 206
11394.70 200
11395.71 201
11396.72 205
11397.73 195
11398.74 187
11399.74 196
11400.75 207
11401.76 174
11402.77 189
11403.78 173
11404.79 189
11405.80 182
11406.80 196
11407.81 176
11408.82 188
11409.83 191
11410.84 202
11411.85 257
11412.86 247
11413.87 282
11414.88 245
11415.89 200
11416.89 184
11417.90 219
11418.91 197
11419.92 201
11420.93 235
11421.94 221
11422.95 185
11423.96 199
11424.97 192
11425.98 189
11426.99 237
11428.00 251
11429.01 237
11430.02 228
11431.03 166
11432.04 204
11433.05 210
11434.06 203
11435.07 208
11436.08 229
11437.09 228
11438.10 234
11439.11 219
11440.12 285
11441.13 275
11442.14 249
11443.15 211
11444.16 203
11445.17 213
11446.18 220
11447.19 234
11448.20 242
11449.21 217
11450.22 203
11451.23 231
11452.24 251
11453.25 202
11454.27 247
11455.28 246
11456.29 255
11457.30 251
11458.31 238
11459.32 238
11460.33 258
11461.34 268
11462.35 236
11463.36 253
11464.38 271
11465.39 244
11466.40 235
11467.41 249
11468.42 240
11469.43 229
11470.44 259
11471.46 262
11472.47 226
11473.48 210
11474.49 239
11475.50 231
11476.52 240
11477.53 254
11478.54 271
11479.55 320
11480.56 305
11481.57 271
11482.59 255
11483.60 252
11484.61 286
11485.62 241
11486.64 263
11487.65 258
11488.66 276
11489.67 293
11490.69 270
11491.70 259
11492.71 247
11493.72 244
11494.74 253
11495.75 292
11496.76 252
11497.77 256
11498.79 248
11499.80 277
11500.81 318
11501.83 286
11502.84 270
11503.85 264
11504.86 266
11505.88 266
11506.89 266
11507.90 312
11508.92 282
11509.93 256
11510.94 259
11511.96 267
11512.97 216
11513.98 276
11515.00 284
11516.01 260
11517.02 303
11518.04 301
11519.05 268
11520.07 288
11521.08 317
11522.09 297
11523.11 325
11524.12 280
11525.13 260
11526.15 270
11527.16 285
11528.18 294
11529.19 317
11530.21 326
11531.22 339
11532.23 356
11533.25 309
11534.26 318
11535.28 293
11536.29 335
11537.31 345
11538.32 318
11539.34 332
11540.35 352
11541.36 343
11542.38 329
11543.39 405
11544.41 363
11545.42 367
11546.44 334
11547.45 334
11548.47 383
11549.48 368
11550.50 349
11551.51 375
11552.53 343
11553.54 345
11554.56 315
11555.57 326
11556.59 408
11557.61 441
11558.62 374
11559.64 357
11560.65 380
11561.67 401
11562.68 363
11563.70 373
11564.71 407
11565.73 364
11566.75 373
11567.76 387
11568.78 419
11569.79 409
11570.81 402
11571.83 377
11572.84 400
11573.86 412
11574.87 372
11575.89 439
11576.91 394
11577.92 433
11578.94 469
11579.96 491
11580.97 492
11581.99 527
11583.00 537
11584.02 545
11585.04 533
11586.05 542
11587.07 547
11588.09 581
11589.10 566
11590.12 514
11591.14 573
11592.16 555
11593.17 625
11594.19 640
11595.21 660
11596.22 668
11597.24 726
11598.26 808
11599.28 951
11600.29 1121
11601.31 1169
11602.33 1245
11603.34 1310
11604.36 1256
11605.38 1185
11606.40 1097
11607.41 995
11608.43 916
11609.45 778
11610.47 747
11611.49 716
11612.50 609
11613.52 630
11614.54 546
11615.56 541
11616.58 595
11617.59 602
11618.61 582
11619.63 646
11620.65 552
11621.67 530
11622.68 571
11623.70 623
11624.72 635
11625.74 612
11626.76 575
11627.78 583
11628.79 633
11629.81 700
11630.83 713
11631.85 773
11632.87 856
11633.89 1040
11634.91 1107
11635.93 1092
11636.94 1173
11637.96 1091
11638.98 1067
11640.00 1051
11641.02 960
11642.04 857
11643.06 846
11644.08 708
11645.10 585
11646.12 538
11647.14 509
11648.16 490
11649.17 504
11650.19 442
11651.21 432
11652.23 472
11653.25 412
11654.27 411
11655.29 411
11656.31 462
11657.33 486
11658.35 463
11659.37 447
11660.39 415
11661.41 457
11662.43 422
11663.45 407
11664.47 420
11665.49 426
11666.51 441
11667.53 403
11668.55 413
11669.57 409
11670.59 415
11671.61 434
11672.63 367
11673.65 373
11674.67 417
11675.70 408
11676.72 426
11677.74 417
11678.76 441
11679.78 428
11680.80 467
11681.82 415
11682.84 385
11683.86 354
11684.88 396
11685.90 374
11686.92 386
11687.95 345
11688.97 383
11689.99 413
11691.01 411
11692.03 405
11693.05 405
11694.07 434
11695.10 394
11696.12 377
11697.14 346
11698.16 407
11699.18 349
11700.20 336
11701.22 378
11702.25 356
11703.27 370
11704.29 347
11705.31 379
11706.33 373
11707.36 378
11708.38 401
11709.40 447
11710.42 362
11711.44 366
11712.47 390
11713.49 375
11714.51 337
11715.53 386
11716.56 379
11717.58 399
11718.60 342
11719.62 375
11720.65 372
11721.67 403
11722.69 366
11723.71 334
11724.74 333
11725.76 339
11726.78 373
11727.80 319
11728.83 317
11729.85 336
11730.87 357
11731.90 319
11732.92 329
11733.94 339
11734.97 328
11735.99 362
11737.01 324
11738.04 315
11739.06 361
11740.08 358
11741.11 341
11742.13 306
11743.15 293
11744.18 323
11745.20 311
11746.22 343
11747.25 317
11748.27 302
11749.30 299
11750.32 298
11751.34 290
11752.37 305
11753.39 323
11754.42 348
11755.44 321
11756.46 319
11757.49 305
11758.51 289
11759.54 297
11760.56 261
11761.58 250
11762.61 251
11763.63 261
11764.66 257
11765.68 264
11766.71 260
11767.73 265
11768.76 276
11769.78 281
11770.81 260
11771.83 246
11772.86 256
11773.88 230
11774.91 269
11775.93 240
11776.96 271
11777.98 246
11779.01 246
11780.03 255
11781.06 259
11782.08 250
11783.11 213
11784.13 205
11785.16 266
11786.18 222
11787.21 232
11788.23 237
11789.26 236
11790.28 245
11791.31 260
11792.34 307
11793.36 283
11794.39 250
11795.41 240
11796.44 269
11797.47 281
11798.49 236
11799.52 242
11800.54 254
11801.57 296
11802.60 272
11803.62 236
11804.65 249
11805.67 241
11806.70 236
11807.73 231
11808.75 275
11809.78 236
11810.81 207
11811.83 227
11812.86 211
11813.89 256
11814.91 250
11815.94 230
11816.97 220
11817.99 207
11819.02 230
11820.05 239
11821.07 222
11822.10 197
11823.13 241
11824.16 250
11825.18 236
11826.21 214
11827.24 229
11828.26 250
11829.29 260
11830.32 240
11831.35 255
11832.37 275
11833.40 241
11834.43 267
11835.46 245
11836.48 236
11837.51 251
11838.54 270
11839.57 216
11840.59 260
11841.62 265
11842.65 226
11843.68 227
11844.71 212
11845.73 214
11846.76 234
11847.79 211
11848.82 206
11849.85 262
11850.88 234
11851.90 267
11852.93 256
11853.96 277
11854.99 248
11856.02 241
11857.05 254
11858.07 223
11859.10 229
11860.13 264
11861.16 240
11862.19 279
11863.22 256
11864.25 261
11865.28 277
11866.30 238
11867.33 213
11868.36 232
11869.39 269
11870.42 257
11871.45 248
11872.48 256
11873.51 233
11874.54 227
11875.57 240
11876.60 298
11877.63 262
11878.65 242
11879.68 243
11880.71 248
11881.74 283
11882.77 247
11883.80 221
11884.83 269
11885.86 255
11886.89 275
11887.92 275
11888.95 282
11889.98 262
11891.01 259
11892.04 285
11893.07 279
11894.10 270
11895.13 245
11896.16 231
11897.19 256
11898.22 253
11899.25 284
11900.28 281
11901.31 278
11902.34 331
11903.38 281
11904.41 330
11905.44 355
11906.47 320
11907.50 311
11908.53 341
11909.56 280
11910.59 297
11911.62 333
11912.65 281
11913.68 319
11914.71 285
11915.75 262
11916.78 293
11917.81 285
11918.84 234
11919.87 260
11920.90 265
11921.93 270
11922.96 252
11924.00 265
11925.03 277
11926.06 287
11927.09 279
11928.12 312
11929.15 283
11930.18 304
11931.22 377
11932.25 374
11933.28 429
11934.31 434
11935.34 461
11936.38 404
11937.41 399
11938.44 411
11939.47 317
11940.50 291
11941.54 328
11942.57 287
11943.60 348
11944.63 341
11945.67 285
11946.70 288
11947.73 272
11948.76 263
11949.80 265
11950.83 248
11951.86 258
11952.89 268
11953.93 216
11954.96 247
11955.99 265
11957.02 299
11958.06 233
11959.09 247
11960.12 248
11961.16 234
11962.19 259
11963.22 257
11964.26 256
11965.29 245
11966.32 250
11967.36 254
11968.39 226
11969.42 246
11970.46 287
11971.49 275
11972.52 253
11973.56 272
11974.59 250
11975.62 239
11976.66 246
11977.69 253
11978.73 272
11979.76 231
11980.79 266
11981.83 274
11982.86 202
11983.89 203
11984.93 227
11985.96 216
11987.00 237
11988.03 248
11989.07 258
11990.10 249
11991.13 242
11992.17 260
11993.20 241
11994.24 245
11995.27 254
11996.31 251
11997.34 226
11998.38 204
11999.41 248
12000.45 231
12001.48 249
12002.51 257
12003.55 229
12004.58 256
12005.62 249
12006.65 254
12007.69 233
12008.72 276
12009.76 250
12010.80 240
12011.83 295
12012.87 275
12013.90 232
12014.94 250
12015.97 270
12017.01 250
12018.04 283
12019.08 301
12020.11 281
12021.15 289
12022.19 281
12023.22 241
12024.26 274
12025.29 330
12026.33 240
12027.36 281
12028.40 315
12029.44 272
12030.47 294
12031.51 239
12032.54 233
12033.58 308
12034.62 332
12035.65 269
12036.69 276
12037.73 267
12038.76 275
12039.80 263
12040.84 255
12041.87 262
12042.91 271
12043.94 317
12044.98 299
12046.02 259
12047.06 274
12048.09 277
12049.13 277
12050.17 270
12051.20 254
12052.24 240
12053.28 266
12054.31 292
12055.35 243
12056.39 238
12057.43 269
12058.46 276
12059.50 291
12060.54 308
12061.57 294
12062.61 257
12063.65 326
12064.69 289
12065.72 305
12066.76 273
12067.80 274
12068.84 327
12069.88 312
12070.91 283
12071.95 271
12072.99 282
12074.03 263
12075.06 251
12076.10 247
12077.14 269
12078.18 263
12079.22 293
12080.26 325
12081.29 288
12082.33 289
12083.37 326
12084.41 316
12085.45 300
12086.49 326
12087.52 313
12088.56 301
12089.60 346
12090.64 347
12091.68 339
12092.72 341
12093.76 329
12094.79 268
12095.83 335
12096.87 327
12097.91 306
12098.95 312
12099.99 292
12101.03 345
12102.07 381
12103.11 385
12104.15 351
12105.19 420
12106.22 389
12107.26 439
12108.30 463
12109.34 404
12110.38 362
12111.42 337
12112.46 355
12113.50 366
12114.54 342
12115.58 324
12116.62 296
12117.66 265
12118.70 297
12119.74 267
12120.78 253
12121.82 277
12122.86 286
12123.90 243
12124.94 247
12125.98 255
12127.02 258
12128.06 240
12129.10 235
12130.14 238
12131.18 250
12132.22 244
12133.26 246
12134.30 242
12135.34 241
12136.38 234
12137.42 226
12138.47 247
12139.51 240
12140.55 213
12141.59 207
12142.63 254
12143.67 240
12144.71 217
12145.75 250
12146.79 250
12147.83 209
12148.87 289
12149.92 229
12150.96 194
12152.00 236
12153.04 255
12154.08 189
12155.12 235
12156.16 216
12157.21 224
12158.25 211
12159.29 212
12160.33 217
12161.37 224
12162.41 214
12163.46 209
12164.50 205
12165.54 207
12166.58 192
12167.62 210
12168.67 225
12169.71 234
12170.75 203
12171.79 201
12172.83 194
12173.88 197
12174.92 180
12175.96 235
12177.00 210
12178.05 222
12179.09 219
12180.13 223
12181.17 196
12182.22 203
12183.26 219
12184.30 222
12185.34 217
12186.39 200
12187.43 196
12188.47 210
12189.51 236
12190.56 229
12191.60 216
12192.64 208
12193.69 195
12194.73 220
12195.77 277
12196.82 223
12197.86 214
12198.90 205
12199.95 205
12200.99 215
12202.03 213
12203.08 202
12204.12 183
12205.16 212
12206.21 212
12207.25 215
12208.29 201
12209.34 204
12210.38 193
12211.43 180
12212.47 176
12213.51 188
12214.56 215
12215.60 217
12216.65 208
12217.69 221
12218.73 210
12219.78 205
12220.82 190
12221.87 173
12222.91 193
12223.96 190
12225.00 171
12226.04 167
12227.09 195
12228.13 191
12229.18 211
12230.22 221
12231.27 223
12232.31 191
12233.36 190
12234.40 202
12235.45 211
12236.49 206
12237.54 203
12238.58 179
12239.63 172
12240.67 199
12241.72 173
12242.76 155
12243.81 206
12244.85 196
12245.90 184
12246.94 178
12247.99 171
12249.03 227
12250.08 242
12251.12 199
12252.17 186
12253.22 194
12254.26 202
12255.31 204
12256.35 175
12257.40 174
12258.44 158
12259.49 203
12260.54 202
12261.58 175
12262.63 200
12263.67 158
12264.72 183
12265.77 201
12266.81 209
12267.86 197
12268.91 194
12269.95 214
12271.00 195
12272.04 202
12273.09 194
12274.14 172
12275.18 159
12276.23 182
12277.28 182
12278.32 179
12279.37 184
12280.42 183
12281.46 180
12282.51 196
12283.56 165
12284.61 168
12285.65 198
12286.70 212
12287.75 192
12288.79 194
12289.84 171
12290.89 176
12291.94 189
12292.98 192
12294.03 161
12295.08 153
12296.13 196
12297.17 174
12298.22 165
12299.27 132
12300.32 143
12301.36 155
12302.41 166
12303.46 162
12304.51 171
12305.55 147
12306.60 166
12307.65 180
12308.70 185
12309.75 191
12310.79 160
12311.84 200
12312.89 180
12313.94 188
12314.99 178
12316.04 229
12317.08 189
12318.13 150
12319.18 155
12320.23 179
12321.28 207
12322.33 187
12323.37 211
12324.42 169
12325.47 206
12326.52 167
12327.57 174
12328.62 160
12329.67 141
12330.72 171
12331.77 144
12332.81 154
12333.86 155
12334.91 136
12335.96 187
12337.01 159
12338.06 189
12339.11 193
12340.16 220
12341.21 218
12342.26 196
12343.31 210
12344.36 175
12345.41 209
12346.46 166
12347.51 162
12348.56 173
12349.61 182
12350.65 164
12351.70 161
12352.75 157
12353.80 171
12354.85 161
12355.90 143
12356.95 167
12358.00 183
12359.05 169
12360.11 168
12361.16 191
12362.21 174
12363.26 157
12364.31 163
12365.36 169
12366.41 144
12367.46 159
12368.51 185
12369.56 179
12370.61 171
12371.66 142
12372.71 143
12373.76 183
12374.81 194
12375.86 150
12376.91 158
12377.97 197
12379.02 181
12380.07 183
12381.12 186
12382.17 174
12383.22 160
12384.27 159
12385.32 158
12386.37 157
12387.43 187
12388.48 174
12389.53 156
12390.58 177
12391.63 165
12392.68 170
12393.74 173
12394.79 199
12395.84 193
12396.89 192
12397.94 192
12398.99 170
12400.05 158
12401.10 191
12402.15 160
12403.20 164
12404.25 158
12405.31 190
12406.36 170
12407.41 176
12408.46 172
12409.51 170
12410.57 175
12411.62 171
12412.67 140
12413.72 181
12414.78 188
12415.83 167
12416.88 178
12417.93 176
12418.99 200
12420.04 173
12421.09 180
12422.15 171
12423.20 176
12424.25 241
12425.30 202
12426.36 193
12427.41 179
12428.46 179
12429.52 162
12430.57 197
12431.62 163
12432.68 163
12433.73 172
12434.78 223
12435.84 187
12436.89 196
12437.94 166
12439.00 175
12440.05 181
12441.10 164
12442.16 151
12443.21 205
12444.27 187
12445.32 210
12446.37 226
12447.43 195
12448.48 181
12449.54 168
12450.59 164
12451.64 165
12452.70 168
12453.75 182
12454.81 178
12455.86 201
12456.91 168
12457.97 175
12459.02 190
12460.08 167
12461.13 174
12462.19 200
12463.24 193
12464.30 205
12465.35 173
12466.41 186
12467.46 184
12468.52 162
12469.57 177
12470.63 187
12471.68 216
12472.73 216
12473.79 187
12474.85 188
12475.90 162
12476.96 210
12478.01 220
12479.07 197
12480.12 178
12481.18 181
12482.23 174
12483.29 241
12484.34 203
12485.40 191
12486.45 218
12487.51 197
12488.57 213
12489.62 208
12490.68 233
12491.73 223
12492.79 212
12493.84 227
12494.90 242
12495.96 235
12497.01 242
12498.07 262
12499.12 277
12500.18 261
12501.24 218
12502.29 272
12503.35 253
12504.41 221
12505.46 231
12506.52 225
12507.57 209
12508.63 231
12509.69 262
12510.74 241
12511.80 181
12512.86 214
12513.91 245
12514.97 254
12516.03 233
12517.08 215
12518.14 251
12519.20 237
12520.26 239
12521.31 246
12522.37 217
12523.43 257
12524.48 305
12525.54 301
12526.60 273
12527.66 385
12528.71 361
12529.77 339
12530.83 343
12531.89 283
12532.94 312
12534.00 323
12535.06 292
12536.12 262
12537.17 244
12538.23 232
12539.29 228
12540.35 218
12541.41 215
12542.46 198
12543.52 219
12544.58 238
12545.64 196
12546.70 216
12547.75 244
12548.81 238
12549.87 211
12550.93 206
12551.99 197
12553.05 221
12554.10 214
12555.16 228
12556.22 196
12557.28 208
12558.34 208
12559.40 191
12560.46 204
12561.51 229
12562.57 243
12563.63 250
12564.69 238
12565.75 214
12566.81 233
12567.87 222
12568.93 257
12569.99 251
12571.04 217
12572.10 229
12573.16 254
12574.22 246
12575.28 231
12576.34 221
12577.40 202
12578.46 248
12579.52 288
12580.58 255
12581.64 278
12582.70 289
12583.76 251
12584.82 234
12585.88 295
12586.94 261
12588.00 242
12589.06 248
12590.12 242
12591.18 267
12592.24 277
12593.30 248
12594.36 233
12595.42 216
12596.48 254
12597.54 262
12598.60 235
12599.66 206
12600.72 205
12601.78 297
12602.84 270
12603.90 251
12604.96 280
12606.02 298
12607.08 295
12608.14 306
12609.20 308
12610.27 292
12611.33 301
12612.39 315
12613.45 299
12614.51 346
12615.57 292
12616.63 269
12617.69 272
12618.75 251
12619.81 258
12620.88 241
12621.94 242
12623.00 226
12624.06 220
12625.12 223
12626.18 262
12627.24 246
12628.31 229
12629.37 261
12630.43 235
12631.49 213
12632.55 193
12633.61 206
12634.68 242
12635.74 226
12636.80 196
12637.86 227
12638.92 219
12639.99 215
12641.05 203
12642.11 224
12643.17 229
12644.23 226
12645.30 224
12646.36 242
12647.42 216
12648.48 218
12649.55 235
12650.61 219
12651.67 241
12652.73 217
12653.80 221
12654.86 254
12655.92 228
12656.99 254
12658.05 244
12659.11 213
12660.17 217
12661.24 191
12662.30 220
12663.36 241
12664.43 238
12665.49 209
12666.55 218
12667.62 210
12668.68 185
12669.74 199
12670.81 205
12671.87 173
12672.93 183
12674.00 171
12675.06 204
12676.12 203
12677.19 220
12678.25 194
12679.31 206
12680.38 240
12681.44 230
12682.51 209
12683.57 218
12684.63 245
12685.70 229
12686.76 220
12687.83 221
12688.89 245
12689.95 253
12691.02 269
12692.08 250
12693.15 225
12694.21 221
12695.28 218
12696.34 209
12697.40 207
12698.47 244
12699.53 235
12700.60 229
12701.66 238
12702.73 233
12703.79 205
12704.86 210
12705.92 238
12706.99 260
12708.05 273
12709.12 208
12710.18 207
12711.25 223
12712.31 219
12713.38 199
12714.44 217
12715.51 201
12716.57 211
12717.64 227
12718.70 190
12719.77 213
12720.83 228
12721.90 237
12722.97 237
12724.03 232
12725.10 198
12726.16 181
12727.23 155
12728.29 187
12729.36 174
12730.43 173
12731.49 173
12732.56 194
12733.62 230
12734.69 195
12735.76 188
12736.82 197
12737.89 212
12738.95 226
12740.02 168
12741.09 203
12742.15 220
12743.22 209
12744.29 183
12745.35 201
12746.42 199
12747.49 160
12748.55 173
12749.62 205
12750.69 191
12751.75 198
12752.82 198
12753.89 187
12754.95 200
12756.02 192
12757.09 182
12758.15 229
12759.22 167
12760.29 173
12761.36 163
12762.42 190
12763.49 169
12764.56 160
12765.62 154
12766.69 145
12767.76 158
12768.83 154
12769.89 180
12770.96 185
12772.03 190
12773.10 161
12774.17 210
12775.23 214
12776.30 185
12777.37 164
12778.44 151
12779.50 162
12780.57 140
12781.64 180
12782.71 162
12783.78 181
12784.84 157
12785.91 150
12786.98 175
12788.05 146
12789.12 196
12790.19 187
12791.25 216
12792.32 162
12793.39 193
12794.46 185
12795.53 199
12796.60 192
12797.67 152
12798.73 151
12799.80 177
12800.87 174
12801.94 148
12803.01 198
12804.08 185
12805.15 166
12806.22 188
12807.29 160
12808.36 168
12809.42 165
12810.49 177
12811.56 163
12812.63 151
12813.70 161
12814.77 157
12815.84 182
12816.91 183
12817.98 161
12819.05 163
12820.12 201
12821.19 207
12822.26 150
12823.33 148
12824.40 189
12825.47 191
12826.54 173
12827.61 176
12828.68 175
12829.75 147
12830.82 156
12831.89 143
12832.96 152
12834.03 142
12835.10 199
12836.17 147
12837.24 128
12838.31 142
12839.38 150
12840.45 158
12841.52 159
12842.59 147
12843.66 133
12844.73 143
12845.80 187
12846.87 169
12847.95 162
12849.02 132
12850.09 183
12851.16 187
12852.23 180
12853.30 142
12854.37 167
12855.44 161
12856.51 154
12857.58 171
12858.66 135
12859.73 156
12860.80 141
12861.87 159
12862.94 144
12864.01 155
12865.08 174
12866.16 164
12867.23 159
12868.30 158
12869.37 160
12870.44 163
12871.51 140
12872.59 139
12873.66 138
12874.73 133
12875.80 148
12876.87 146
12877.95 131
12879.02 129
12880.09 138
12881.16 161
12882.23 208
12883.31 156
12884.38 135
12885.45 165
12886.52 156
12887.60 147
12888.67 168
12889.74 151
12890.81 143
12891.89 152
12892.96 161
12894.03 137
12895.11 149
12896.18 124
12897.25 98
12898.32 126
12899.40 159
12900.47 137
12901.54 140
12902.62 119
12903.69 144
12904.76 146
12905.84 161
12906.91 137
12907.98 123
12909.06 138
12910.13 145
12911.20 160
12912.28 136
12913.35 102
12914.42 125
12915.50 146
12916.57 126
12917.64 137
12918.72 143
12919.79 147
12920.87 181
12921.94 169
12923.01 184
12924.09 157
12925.16 166
12926.24 153
12927.31 148
12928.38 123
12929.46 141
12930.53 146
12931.61 141
12932.68 132
12933.76 142
12934.83 146
12935.90 182
12936.98 133
12938.05 132
12939.13 138
12940.20 134
12941.28 144
12942.35 150
12943.43 133
12944.50 168
12945.58 119
12946.65 152
12947.73 125
12948.80 127
12949.88 132
12950.95 135
12952.03 134
12953.10 123
12954.18 119
12955.25 140
12956.33 139
12957.40 144
12958.48 141
12959.55 134
12960.63 126
12961.70 147
12962.78 119
12963.86 126
12964.93 143
12966.01 171
12967.08 119
12968.16 122
12969.24 150
12970.31 136
12971.39 123
12972.46 126
12973.54 156
12974.62 157
12975.69 145
12976.77 138
12977.84 157
12978.92 149
12980.00 155
12981.07 117
12982.15 138
12983.23 163
12984.30 149
12985.38 159
12986.46 123
12987.53 146
12988.61 158
12989.69 144
12990.76 141
12991.84 118
12992.92 166
12993.99 160
12995.07 165
12996.15 157
12997.22 138
12998.30 130
12999.38 139
13000.45 162
13001.53 132
13002.61 165
13003.69 148
13004.76 139
13005.84 161
13006.92 129
13008.00 121
13009.07 127
13010.15 134
13011.23 134
13012.31 124
13013.38 151
13014.46 165
13015.54 131
13016.62 138
13017.70 129
13018.77 143
13019.85 144
13020.93 171
13022.01 122
13023.09 158
13024.16 169
13025.24 167
13026.32 144
13027.40 137
13028.48 164
13029.56 150
13030.63 122
13031.71 130
13032.79 129
13033.87 119
13034.95 132
13036.03 162
13037.11 151
13038.18 139
13039.26 161
13040.34 159
13041.42 153
13042.50 128
13043.58 113
13044.66 145
13045.74 157
13046.82 158
13047.89 164
13048.97 174
13050.05 183
13051.13 146
13052.21 141
13053.29 138
13054.37 160
13055.45 139
13056.53 136
13057.61 165
13058.69 166
13059.77 155
13060.85 160
13061.93 144
13063.01 145
13064.09 164
13065.17 155
13066.25 152
13067.33 151
13068.41 127
13069.49 149
13070.57 147
13071.65 134
13072.73 135
13073.81 163
13074.89 141
13075.97 116
13077.05 146
13078.13 133
13079.21 147
13080.29 126
13081.37 144
13082.45 149
13083.53 168
13084.61 152
13085.69 132
13086.77 159
13087.85 160
13088.94 133
13090.02 166
13091.10 149
13092.18 142
13093.26 140
13094.34 161
13095.42 138
13096.50 163
13097.58 159
13098.66 164
13099.75 176
13100.83 160
13101.91 166
13102.99 156
13104.07 142
13105.15 151
13106.23 138
13107.32 112
13108.40 144
13109.48 171
13110.56 163
13111.64 131
13112.72 141
13113.81 135
13114.89 153
13115.97 134
13117.05 152
13118.13 127
13119.22 145
13120.30 164
13121.38 127
13122.46 150
13123.55 129
13124.63 157
13125.71 140
13126.79 147
13127.88 145
13128.96 157
13130.04 188
13131.12 178
13132.21 145
13133.29 155
13134.37 166
13135.45 170
13136.54 166
13137.62 137
13138.70 125
13139.79 132
13140.87 119
13141.95 138
13143.03 120
13144.12 138
13145.20 162
13146.28 193
13147.37 162
13148.45 155
13149.53 150
13150.62 168
13151.70 183
13152.78 168
13153.87 142
13154.95 146
13156.03 108
13157.12 135
13158.20 125
13159.29 127
13160.37 140
13161.45 150
13162.54 142
13163.62 136
13164.71 146
13165.79 137
13166.87 150
13167.96 155
13169.04 148
13170.13 125
13171.21 149
13172.29 158
13173.38 137
13174.46 142
13175.55 133
13176.63 145
13177.72 128
13178.80 165
13179.89 155
13180.97 136
13182.06 152
13183.14 158
13184.22 158
13185.31 134
13186.39 136
13187.48 154
13188.56 158
13189.65 134
13190.73 143
13191.82 157
13192.90 153
13193.99 166
13195.07 153
13196.16 133
13197.25 169
13198.33 174
13199.42 167
13200.50 169
13201.59 146
13202.67 130
13203.76 155
13204.84 151
13205.93 162
13207.02 165
13208.10 170
13209.19 164
13210.27 141
13211.36 120
13212.44 137
13213.53 163
13214.62 156
13215.70 131
13216.79 146
13217.88 139
13218.96 169
13220.05 159
13221.13 160
13222.22 156
13223.31 139
13224.39 118
13225.48 128
13226.57 137
13227.65 156
13228.74 166
13229.83 142
13230.91 138
13232.00 164
13233.09 162
13234.17 140
13235.26 157
13236.35 169
13237.43 152
13238.52 152
13239.61 130
13240.70 158
13241.78 165
13242.87 157
13243.96 162
13245.04 171
13246.13 175
13247.22 166
13248.31 140
13249.39 153
13250.48 170
13251.57 146
13252.66 175
13253.74 174
13254.83 148
13255.92 127
13257.01 138
13258.10 156
13259.18 135
13260.27 128
13261.36 171
13262.45 148
13263.54 155
13264.62 165
13265.71 149
13266.80 174
13267.89 154
13268.98 168
13270.06 157
13271.15 164
13272.24 184
13273.33 163
13274.42 172
13275.51 163
13276.60 146
13277.68 167
13278.77 172
13279.86 170
13280.95 155
13282.04 180
13283.13 167
13284.22 190
13285.31 198
13286.39 200
13287.48 176
13288.57 150
13289.66 144
13290.75 149
13291.84 178
13292.93 189
13294.02 170
13295.11 159
13296.20 203
13297.29 189
13298.38 185
13299.47 198
13300.56 188
13301.65 186
13302.73 180
13303.82 177
13304.91 190
13306.00 194
13307.09 193
13308.18 162
13309.27 141
13310.36 161
13311.45 189
13312.54 179
13313.63 158
13314.72 184
13315.81 191
13316.90 196
13318.00 196
13319.09 208
13320.18 197
13321.27 235
13322.36 172
13323.45 186
13324.54 199
13325.63 177
13326.72 163
13327.81 182
13328.90 163
13329.99 186
13331.08 211
13332.17 191
13333.26 206
13334.35 197
13335.45 166
13336.54 166
13337.63 207
13338.72 218
13339.81 183
13340.90 187
13341.99 190
13343.08 178
13344.18 181
13345.27 168
13346.36 193
13347.45 187
13348.54 163
13349.63 195
13350.72 212
13351.82 209
13352.91 187
13354.00 220
13355.09 197
13356.18 187
13357.28 192
13358.37 187
13359.46 231
13360.55 180
13361.64 187
13362.74 183
13363.83 208
13364.92 237
13366.01 240
13367.10 210
13368.20 185
13369.29 199
13370.38 235
13371.47 243
13372.57 275
13373.66 250
13374.75 226
13375.84 240
13376.94 240
13378.03 219
13379.12 222
13380.22 202
13381.31 210
13382.40 222
13383.49 211
13384.59 210
13385.68 224
13386.77 184
13387.87 214
13388.96 175
13390.05 191
13391.15 163
13392.24 195
13393.33 165
13394.43 200
13395.52 192
13396.61 195
13397.71 207
13398.80 179
13399.90 199
13400.99 223
13402.08 205
13403.18 187
13404.27 176
13405.36 186
13406.46 166
13407.55 176
13408.65 192
13409.74 205
13410.83 202
13411.93 217
13413.02 202
13414.12 179
13415.21 169
13416.31 166
13417.40 180
13418.49 153
13419.59 193
13420.68 204
13421.78 179
13422.87 186
13423.97 193
13425.06 215
13426.16 220
13427.25 178
13428.35 163
13429.44 154
13430.54 191
13431.63 181
13432.73 180
13433.82 209
13434.92 190
13436.01 186
13437.11 192
13438.20 209
13439.30 196
13440.39 180
13441.49 231
13442.58 216
13443.68 196
13444.77 175
13445.87 228
13446.96 237
13448.06 194
13449.16 225
13450.25 180
13451.35 191
13452.44 209
13453.54 210
13454.64 224
13455.73 210
13456.83 199
13457.92 184
13459.02 196
13460.12 183
13461.21 203
13462.31 236
13463.40 182
13464.50 180
13465.60 199
13466.69 224
13467.79 210
13468.89 247
13469.98 208
13471.08 232
13472.18 208
13473.27 194
13474.37 200
13475.47 183
13476.56 221
13477.66 225
13478.76 229
13479.85 203
13480.95 171
13482.05 173
13483.14 211
13484.24 213
13485.34 196
13486.44 197
13487.53 210
13488.63 232
13489.73 223
13490.83 212
13491.92 242
13493.02 244
13494.12 230
13495.21 230
13496.31 248
13497.41 227
13498.51 233
13499.61 219
13500.70 220
13501.80 264
13502.90 305
13504.00 251
13505.10 248
13506.19 237
13507.29 293
13508.39 282
13509.49 257
13510.59 285
13511.68 265
13512.78 251
13513.88 282
13514.98 228
13516.08 204
13517.18 216
13518.27 231
13519.37 204
13520.47 214
13521.57 200
13522.67 198
13523.77 163
13524.87 162
13525.96 166
13527.06 174
13528.16 184
13529.26 173
13530.36 177
13531.46 153
13532.56 205
13533.66 159
13534.76 158
13535.86 173
13536.96 155
13538.05 172
13539.15 201
13540.25 195
13541.35 170
13542.45 180
13543.55 156
13544.65 196
13545.75 174
13546.85 149
13547.95 203
13549.05 194
13550.15 175
13551.25 182
13552.35 181
13553.45 183
13554.55 170
13555.65 151
13556.75 150
13557.85 187
13558.95 158
13560.05 159
13561.15 181
13562.25 156
13563.35 162
13564.45 156
13565.55 182
13566.65 165
13567.75 196
13568.85 178
13569.95 172
13571.05 180
13572.16 164
13573.26 172
13574.36 166
13575.46 160
13576.56 168
13577.66 157
13578.76 148
13579.86 149
13580.96 153
13582.06 130
13583.16 156
13584.27 163
13585.37 160
13586.47 178
13587.57 154
13588.67 179
13589.77 194
13590.87 161
13591.98 171
13593.08 153
13594.18 150
13595.28 179
13596.38 154
13597.48 152
13598.59 164
13599.69 135
13600.79 171
13601.89 156
13602.99 163
13604.10 184
13605.20 155
13606.30 165
13607.40 157
13608.50 174
13609.61 150
13610.71 166
13611.81 154
13612.91 148
13614.02 174
13615.12 144
13616.22 172
13617.32 166
13618.43 164
13619.53 135
13620.63 168
13621.73 167
13622.84 149
13623.94 175
13625.04 175
13626.14 172
13627.25 139
13628.35 143
13629.45 146
13630.56 156
13631.66 154
13632.76 159
13633.87 173
13634.97 191
13636.07 164
13637.18 190
13638.28 180
13639.38 185
13640.49 155
13641.59 141
13642.69 161
13643.80 146
13644.90 156
13646.00 124
13647.11 136
13648.21 147
13649.32 169
13650.42 142
13651.52 170
13652.63 166
13653.73 195
13654.84 148
13655.94 163
13657.04 159
13658.15 146
13659.25 149
13660.36 170
13661.46 161
13662.57 164
13663.67 145
13664.77 167
13665.88 217
13666.98 165
13668.09 165
13669.19 145
13670.30 150
13671.40 151
13672.51 161
13673.61 181
13674.72 182
13675.82 181
13676.93 162
13678.03 172
13679.14 179
13680.24 178
13681.35 164
13682.45 180
13683.56 192
13684.66 181
13685.77 193
13686.87 161
13687.98 171
13689.08 171
13690.19 175
13691.29 165
13692.40 167
13693.51 164
13694.61 169
13695.72 174
13696.82 171
13697.93 185
13699.03 195
13700.14 194
13701.25 194
13702.35 188
13703.46 175
13704.56 213
13705.67 186
13706.78 203
13707.88 164
13708.99 143
13710.10 166
13711.20 183
13712.31 203
13713.41 179
13714.52 196
13715.63 160
13716.73 174
13717.84 170
13718.95 172
13720.05 170
13721.16 174
13722.27 174
13723.37 169
13724.48 202
13725.59 185
13726.70 227
13727.80 225
13728.91 203
13730.02 198
13731.12 178
13732.23 188
13733.34 228
13734.45 244
13735.55 196
13736.66 184
13737.77 201
13738.87 205
13739.98 181
13741.09 198
13742.20 210
13743.31 225
13744.41 202
13745.52 205
13746.63 197
13747.74 188
13748.84 177
13749.95 203
13751.06 179
13752.17 195
13753.28 188
13754.38 223
13755.49 191
13756.60 196
13757.71 220
13758.82 257
13759.93 251
13761.03 227
13762.14 214
13763.25 200
13764.36 219
13765.47 215
13766.58 196
13767.68 239
13768.79 289
13769.90 312
13771.01 290
13772.12 340
13773.23 280
13774.34 292
13775.45 343
13776.56 388
13777.66 341
13778.77 334
13779.88 311
13780.99 337
13782.10 292
13783.21 296
13784.32 245
13785.43 250
13786.54 238
13787.65 226
13788.76 220
13789.87 200
13790.98 172
13792.09 216
13793.20 248
13794.31 180
13795.42 199
13796.52 282
13797.63 212
13798.74 194
13799.85 172
13800.96 227
13802.07 190
13803.18 185
13804.29 195
13805.40 185
13806.51 179
13807.63 189
13808.74 200
13809.85 207
13810.96 176
13812.07 174
13813.18 177
13814.29 178
13815.40 187
13816.51 157
13817.62 196
13818.73 171
13819.84 169
13820.95 189
13822.06 162
13823.17 200
13824.28 166
13825.40 162
13826.51 183
13827.62 166
13828.73 144
13829.84 182
13830.95 197
13832.06 161
13833.17 162
13834.28 165
13835.40 168
13836.51 189
13837.62 151
13838.73 158
13839.84 167
13840.95 177
13842.06 132
13843.18 142
13844.29 161
13845.40 182
13846.51 150
13847.62 145
13848.74 187
13849.85 186
13850.96 175
13852.07 161
13853.18 177
13854.30 211
13855.41 183
13856.52 174
13857.63 171
13858.74 174
13859.86 177
13860.97 199
13862.08 165
13863.19 145
13864.31 175
13865.42 206
13866.53 196
13867.64 144
13868.76 138
13869.87 143
13870.98 161
13872.10 186
13873.21 159
13874.32 179
13875.43 174
13876.55 180
13877.66 176
13878.77 192
13879.89 188
13881.00 157
13882.11 170
13883.23 175
13884.34 161
13885.45 185
13886.57 197
13887.68 207
13888.79 199
13889.91 172
13891.02 199
13892.13 183
13893.25 196
13894.36 185
13895.48 190
13896.59 206
13897.70 193
13898.82 183
13899.93 203
13901.05 219
13902.16 209
13903.27 193
13904.39 204
13905.50 206
13906.62 190
13907.73 166
13908.85 219
13909.96 217
13911.07 198
13912.19 170
13913.30 151
13914.42 148
13915.53 154
13916.65 206
13917.76 164
13918.88 149
13919.99 146
13921.11 137
13922.22 155
13923.34 167
13924.45 130
13925.57 138
13926.68 150
13927.80 160
13928.91 170
13930.03 187
13931.14 156
13932.26 143
13933.37 162
13934.49 174
13935.60 156
13936.72 164
13937.83 150
13938.95 146
13940.06 184
13941.18 177
13942.30 149
13943.41 150
13944.53 134
13945.64 177
13946.76 189
13947.87 185
13948.99 168
13950.11 170
13951.22 149
13952.34 140
13953.45 164
13954.57 150
13955.69 140
13956.80 201
13957.92 153
13959.04 171
13960.15 164
13961.27 161
13962.39 130
13963.50 137
13964.62 142
13965.73 165
13966.85 156
13967.97 140
13969.08 121
13970.20 139
13971.32 146
13972.44 152
13973.55 141
13974.67 150
13975.79 170
13976.90 139
13978.02 129
13979.14 166
13980.25 162
13981.37 165
13982.49 133
13983.61 164
13984.72 129
13985.84 143
13986.96 161
13988.08 155
13989.19 177
13990.31 149
13991.43 140
13992.55 123
13993.66 148
13994.78 169
13995.90 164
13997.02 173
13998.14 142
13999.25 153
14000.37 135
14001.49 138
14002.61 145
14003.73 172
14004.84 165
14005.96 145
14007.08 136
14008.20 128
14009.32 160
14010.44 158
14011.55 161
14012.67 133
14013.79 137
14014.91 164
14016.03 147
14017.15 147
14018.27 141
14019.38 148
14020.50 163
14021.62 176
14022.74 135
14023.86 123
14024.98 144
14026.10 139
14027.22 148
14028.34 118
14029.46 145
14030.57 164
14031.69 178
14032.81 144
14033.93 149
14035.05 157
14036.17 140
14037.29 169
14038.41 151
14039.53 149
14040.65 150
14041.77 174
14042.89 168
14044.01 123
14045.13 147
14046.25 149
14047.37 169
14048.49 119
14049.61 140
14050.73 138
14051.85 146
14052.97 153
14054.09 188
14055.21 138
14056.33 156
14057.45 158
14058.57 152
14059.69 138
14060.81 183
14061.93 147
14063.05 165
14064.17 147
14065.29 155
14066.41 146
14067.53 170
14068.65 203
14069.78 194
14070.90 153
14072.02 163
14073.14 175
14074.26 178
14075.38 176
14076.50 185
14077.62 166
14078.74 178
14079.86 161
14080.99 215
14082.11 165
14083.23 193
14084.35 198
14085.47 194
14086.59 156
14087.71 160
14088.84 166
14089.96 187
14091.08 164
14092.20 176
14093.32 214
14094.44 196
14095.57 169
14096.69 213
14097.81 253
14098.93 237
14100.05 229
14101.18 252
14102.30 248
14103.42 227
14104.54 225
14105.66 276
14106.79 203
14107.91 197
14109.03 193
14110.15 195
14111.28 192
14112.40 183
14113.52 149
14114.64 168
14115.77 167
14116.89 167
14118.01 194
14119.13 155
14120.26 177
14121.38 172
14122.50 161
14123.63 166
14124.75 152
14125.87 163
14126.99 145
14128.12 162
14129.24 161
14130.36 156
14131.49 171
14132.61 167
14133.73 164
14134.86 167
14135.98 148
14137.10 147
14138.23 179
14139.35 149
14140.47 152
14141.60 177
14142.72 165
14143.85 164
14144.97 140
14146.09 141
14147.22 141
14148.34 143
14149.47 143
14150.59 145
14151.71 137
14152.84 172
14153.96 153
14155.09 133
14156.21 132
14157.33 178
14158.46 149
14159.58 155
14160.71 181
14161.83 182
14162.96 146
14164.08 169
14165.21 181
14166.33 146
14167.45 144
14168.58 153
14169.70 135
14170.83 125
14171.95 136
14173.08 143
14174.20 164
14175.33 150
14176.45 145
14177.58 154
14178.70 141
14179.83 126
14180.95 138
14182.08 130
14183.20 159
14184.33 158
14185.46 140
14186.58 128
14187.71 128
14188.83 136
14189.96 135
14191.08 137
14192.21 160
14193.33 137
14194.46 144
14195.59 117
14196.71 138
14197.84 168
14198.96 151
14200.09 137
14201.22 170
14202.34 144
14203.47 116
14204.59 171
14205.72 133
14206.85 134
14207.97 139
14209.10 144
14210.23 136
14211.35 148
14212.48 157
14213.61 139
14214.73 125
14215.86 136
14216.99 144
14218.11 161
14219.24 182
14220.37 147
14221.49 132
14222.62 109
14223.75 133
14224.87 131
14226.00 131
14227.13 121
14228.25 125
14229.38 144
14230.51 127
14231.64 124
14232.76 122
14233.89 143
14235.02 140
14236.14 101
14237.27 98
14238.40 109
14239.53 102
14240.66 130
14241.78 118
14242.91 120
14244.04 128
14245.17 117
14246.29 99
14247.42 118
14248.55 113
14249.68 158
14250.81 135
14251.93 132
14253.06 160
14254.19 112
14255.32 121
14256.45 135
14257.57 106
14258.70 111
14259.83 110
14260.96 108
14262.09 117
14263.22 125
14264.34 122
14265.47 163
14266.60 131
14267.73 101
14268.86 123
14269.99 108
14271.12 112
14272.25 112
14273.37 141
14274.50 125
14275.63 121
14276.76 117
14277.89 129
14279.02 137
14280.15 129
14281.28 103
14282.41 108
14283.54 107
14284.67 120
14285.80 112
14286.92 127
14288.05 173
14289.18 110
14290.31 112
14291.44 139
14292.57 128
14293.70 119
14294.83 120
14295.96 132
14297.09 133
14298.22 115
14299.35 105
14300.48 105
14301.61 117
14302.74 104
14303.87 84
14305.00 91
14306.13 114
14307.26 102
14308.39 126
14309.52 100
14310.65 101
14311.78 92
14312.91 95
14314.04 100
14315.18 110
14316.31 119
14317.44 123
14318.57 113
14319.70 123
14320.83 107
14321.96 91
14323.09 119
14324.22 112
14325.35 114
14326.48 117
14327.61 102
14328.75 130
14329.88 109
14331.01 107
14332.14 112
14333.27 121
14334.40 96
14335.53 100
14336.66 117
14337.80 102
14338.93 93
14340.06 125
14341.19 123
14342.32 111
14343.45 139
14344.59 113
14345.72 115
14346.85 139
14347.98 119
14349.11 111
14350.24 114
14351.38 99
14352.51 87
14353.64 102
14354.77 92
14355.91 112
14357.04 114
14358.17 98
14359.30 103
14360.43 111
14361.57 100
14362.70 112
14363.83 109
14364.96 109
14366.10 86
14367.23 97
14368.36 77
14369.49 103
14370.63 130
14371.76 99
14372.89 92
14374.03 111
14375.16 118
14376.29 105
14377.42 116
14378.56 117
14379.69 98
14380.82 106
14381.96 97
14383.09 105
14384.22 127
14385.36 121
14386.49 99
14387.62 87
14388.76 106
14389.89 93
14391.02 94
14392.16 98
14393.29 120
14394.43 111
14395.56 105
14396.69 114
14397.83 93
14398.96 82
14400.09 94
14401.23 115
14402.36 134
14403.50 105
14404.63 84
14405.76 102
14406.90 109
14408.03 113
14409.17 116
14410.30 99
14411.44 107
14412.57 120
14413.70 114
14414.84 116
14415.97 125
14417.11 123
14418.24 124
14419.38 130
14420.51 94
14421.65 83
14422.78 107
14423.92 111
14425.05 107
14426.19 121
14427.32 99
14428.46 116
14429.59 117
14430.73 96
14431.86 114
14433.00 105
14434.13 105
14435.27 120
14436.40 119
14437.54 100
14438.67 103
14439.81 99
14440.95 130
14442.08 116
14443.22 116
14444.35 99
14445.49 96
14446.62 108
14447.76 115
14448.90 162
14450.03 149
14451.17 132
14452.30 99
14453.44 124
14454.58 108
14455.71 96
14456.85 91
14457.98 104
14459.12 108
14460.26 123
14461.39 110
14462.53 118
14463.67 116
14464.80 142
14465.94 128
14467.07 117
14468.21 119
14469.35 104
14470.48 115
14471.62 110
14472.76 96
14473.90 113
14475.03 111
14476.17 149
14477.31 121
14478.44 112
14479.58 120
14480.72 117
14481.85 125
14482.99 127
14484.13 122
14485.27 116
14486.40 136
14487.54 122
14488.68 108
14489.82 86
14490.95 105
14492.09 130
14493.23 104
14494.37 88
14495.50 106
14496.64 116
14497.78 126
14498.92 107
14500.05 138
14501.19 117
14502.33 125
14503.47 105
14504.61 114
14505.74 133
14506.88 108
14508.02 97
14509.16 123
14510.30 124
14511.44 136
14512.57 136
14513.71 130
14514.85 137
14515.99 126
14517.13 162
14518.27 155
14519.41 129
14520.54 134
14521.68 137
14522.82 154
14523.96 151
14525.10 124
14526.24 112
14527.38 136
14528.52 124
14529.65 146
14530.79 131
14531.93 112
14533.07 148
14534.21 119
14535.35 110
14536.49 121
14537.63 104
14538.77 141
14539.91 124
14541.05 109
14542.19 107
14543.33 102
14544.47 94
14545.61 123
14546.75 89
14547.89 97
14549.02 119
14550.16 109
14551.30 105
14552.44 104
14553.58 99
14554.72 133
14555.86 126
14557.00 126
14558.14 100
14559.29 143
14560.43 139
14561.57 124
14562.71 110
14563.85 100
14564.99 104
14566.13 103
14567.27 99
14568.41 126
14569.55 137
14570.69 110
14571.83 106
14572.97 111
14574.11 113
14575.25 99
14576.39 125
14577.53 109
14578.68 128
14579.82 111
14580.96 114
14582.10 141
14583.24 108
14584.38 127
14585.52 124
14586.66 106
14587.80 102
14588.95 122
14590.09 111
14591.23 125
14592.37 118
14593.51 99
14594.65 141
14595.79 116
14596.94 106
14598.08 114
14599.22 101
14600.36 131
14601.50 137
14602.65 126
14603.79 115
14604.93 132
14606.07 123
14607.21 130
14608.36 137
14609.50 112
14610.64 109
14611.78 103
14612.92 114
14614.07 137
14615.21 158
14616.35 114
14617.49 121
14618.64 139
14619.78 122
14620.92 116
14622.06 147
14623.21 127
14624.35 145
14625.49 125
14626.64 115
14627.78 136
14628.92 138
14630.06 119
14631.21 129
14632.35 121
14633.49 126
14634.64 135
14635.78 125
14636.92 140
14638.07 138
14639.21 134
14640.35 122
14641.50 145
14642.64 185
14643.78 152
14644.93 131
14646.07 117
14647.21 122
14648.36 136
14649.50 123
14650.65 133
14651.79 137
14652.93 166
14654.08 126
14655.22 118
14656.37 121
14657.51 110
14658.65 105
14659.80 116
14660.94 125
14662.09 113
14663.23 115
14664.37 116
14665.52 123
14666.66 116
14667.81 94
14668.95 117
14670.10 111
14671.24 126
14672.39 116
14673.53 104
14674.68 141
14675.82 112
14676.97 123
14678.11 121
14679.25 130
14680.40 157
14681.54 114
14682.69 109
14683.83 124
14684.98 104
14686.13 122
14687.27 124
14688.42 117
14689.56 103
14690.71 119
14691.85 163
14693.00 124
14694.14 124
14695.29 94
14696.43 89
14697.58 109
14698.72 105
14699.87 81
14701.02 85
14702.16 99
14703.31 93
14704.45 96
14705.60 86
14706.75 120
14707.89 101
14709.04 101
14710.18 105
14711.33 93
14712.48 94
14713.62 101
14714.77 87
14715.92 101
14717.06 115
14718.21 104
14719.35 93
14720.50 91
14721.65 118
14722.79 110
14723.94 118
14725.09 99
14726.23 77
14727.38 84
14728.53 103
14729.67 105
14730.82 106
14731.97 124
14733.12 96
14734.26 91
14735.41 89
14736.56 114
14737.70 108
14738.85 144
14740.00 96
14741.15 111
14742.29 102
14743.44 105
14744.59 117
14745.74 93
14746.88 110
14748.03 107
14749.18 110
14750.33 107
14751.47 97
14752.62 98
14753.77 94
14754.92 106
14756.07 112
14757.21 104
14758.36 96
14759.51 88
14760.66 83
14761.81 105
14762.95 120
14764.10 111
14765.25 109
14766.40 115
14767.55 92
14768.70 101
14769.84 96
14770.99 83
14772.14 78
14773.29 77
14774.44 92
14775.59 112
14776.74 109
14777.88 108
14779.03 86
14780.18 117
14781.33 94
14782.48 91
14783.63 82
14784.78 108
14785.93 113
14787.08 104
14788.22 99
14789.37 99
14790.52 109
14791.67 104
14792.82 95
14793.97 111
14795.12 96
14796.27 97
14797.42 96
14798.57 100
14799.72 102
14800.87 134
14802.02 129
14803.17 96
14804.32 121
14805.47 136
14806.62 122
14807.77 109
14808.92 85
14810.07 110
14811.22 107
14812.37 105
14813.52 90
14814.67 92
14815.82 111
14816.97 91
14818.12 83
14819.27 87
14820.42 110
14821.57 98
14822.72 88
14823.87 100
14825.02 99
14826.17 96
14827.32 108
14828.47 85
14829.62 96
14830.78 101
14831.93 128
14833.08 91
14834.23 83
14835.38 90
14836.53 90
14837.68 80
14838.83 91
14839.98 87
14841.13 100
14842.29 111
14843.44 92
14844.59 78
14845.74 66
14846.89 73
14848.04 106
14849.19 87
14850.35 90
14851.50 102
14852.65 94
14853.80 104
14854.95 102
14856.10 97
14857.26 89
14858.41 81
14859.56 104
14860.71 91
14861.86 87
14863.02 100
14864.17 101
14865.32 90
14866.47 80
14867.63 107
14868.78 89
14869.93 116
14871.08 124
14872.23 96
14873.39 93
14874.54 89
14875.69 98
14876.84 82
14878.00 100
14879.15 89
14880.30 80
14881.46 79
14882.61 76
14883.76 110
14884.91 129
14886.07 82
14887.22 92
14888.37 83
14889.53 106
14890.68 93
14891.83 82
14892.99 93
14894.14 76
14895.29 93
14896.45 103
14897.60 106
14898.75 83
14899.91 105
14901.06 87
14902.21 85
14903.37 93
14904.52 77
14905.67 91
14906.83 83
14907.98 75
14909.14 87
14910.29 105
14911.44 103
14912.60 77
14913.75 85
14914.91 96
14916.06 86
14917.21 76
14918.37 81
14919.52 101
14920.68 95
14921.83 103
14922.99 101
14924.14 90
14925.30 91
14926.45 74
14927.60 66
14928.76 75
14929.91 78
14931.07 90
14932.22 100
14933.38 92
14934.53 82
14935.69 107
14936.84 114
14938.00 103
14939.15 103
14940.31 89
14941.46 98
14942.62 95
14943.77 101
14944.93 92
14946.08 86
14947.24 102
14948.39 87
14949.55 88
14950.71 82
14951.86 118
14953.02 95
14954.17 90
14955.33 93
14956.48 102
14957.64 83
14958.80 86
14959.95 70
14961.11 116
14962.26 87
14963.42 92
14964.57 95
14965.73 90
14966.89 117
14968.04 109
14969.20 110
14970.36 92
14971.51 75
14972.67 110
14973.82 85
14974.98 73
14976.14 71
14977.29 84
14978.45 82
14979.61 94
14980.76 87
14981.92 91
14983.08 85
14984.23 71
14985.39 86
14986.55 91
14987.70 97
14988.86 121
14990.02 96
14991.18 85
14992.33 101
14993.49 117
14994.65 127
14995.80 94
14996.96 88
14998.12 73
14999.28 93
15000.43 109
15001.59 128
15002.75 74
15003.91 69
15005.06 74
15006.22 70
15007.38 81
15008.54 83
15009.69 78
15010.85 105
15012.01 88
15013.17 78
15014.33 85
15015.48 70
15016.64 79
15017.80 104
15018.96 89
15020.12 84
15021.27 94
15022.43 82
15023.59 73
15024.75 85
15025.91 79
15027.07 84
15028.23 83
15029.38 100
15030.54 101
15031.70 70
15032.86 72
15034.02 83
15035.18 88
15036.34 104
15037.49 82
15038.65 77
15039.81 81
15040.97 83
15042.13 102
15043.29 73
15044.45 86
15045.61 85
15046.77 97
15047.93 108
15049.09 60
15050.24 87
15051.40 88
15052.56 74
15053.72 94
15054.88 73
15056.04 75
15057.20 76
15058.36 76
15059.52 46
15060.68 67
15061.84 65
15063.00 98
15064.16 87
15065.32 67
15066.48 93
15067.64 89
15068.80 96
15069.96 48
15071.12 77
15072.28 75
15073.44 106
15074.60 78
15075.76 94
15076.92 86
15078.08 92
15079.24 86
15080.40 92
15081.56 86
15082.72 81
15083.89 90
15085.05 83
15086.21 100
15087.37 85
15088.53 67
15089.69 106
15090.85 121
15092.01 105
15093.17 76
15094.33 76
15095.49 96
15096.66 84
15097.82 76
15098.98 97
15100.14 71
15101.30 75
15102.46 70
15103.62 70
15104.78 87
15105.95 101
15107.11 86
15108.27 99
15109.43 87
15110.59 76
15111.75 80
15112.92 71
15114.08 93
15115.24 88
15116.40 120
15117.56 89
15118.73 79
15119.89 87
15121.05 77
15122.21 80
15123.37 104
15124.54 97
15125.70 87
15126.86 76
15128.02 82
15129.19 102
15130.35 101
15131.51 83
15132.67 81
15133.84 95
15135.00 90
15136.16 69
15137.32 85
15138.49 68
15139.65 84
15140.81 93
15141.97 95
15143.14 73
15144.30 78
15145.46 92
15146.63 75
15147.79 90
15148.95 83
15150.12 87
15151.28 80
15152.44 74
15153.61 77
15154.77 73
15155.93 81
15157.10 83
15158.26 90
15159.42 74
15160.59 89
15161.75 76
15162.91 68
15164.08 112
15165.24 103
15166.41 88
15167.57 82
15168.73 102
15169.90 78
15171.06 57
15172.23 83
15173.39 81
15174.55 76
15175.72 99
15176.88 81
15178.05 106
15179.21 117
15180.38 90
15181.54 105
15182.70 97
15183.87 111
15185.03 76
15186.20 75
15187.36 86
15188.53 75
15189.69 118
15190.86 119
15192.02 77
15193.19 105
15194.35 102
15195.52 87
15196.68 98
15197.85 111
15199.01 102
15200.18 102
15201.34 114
15202.51 63
15203.67 107
15204.84 82
15206.00 92
15207.17 116
15208.33 75
15209.50 101
15210.66 115
15211.83 97
15213.00 97
15214.16 98
15215.33 90
15216.49 73
15217.66 88
15218.82 124
15219.99 103
15221.16 103
15222.32 96
15223.49 106
15224.65 120
15225.82 104
15226.99 86
15228.15 104
15229.32 103
15230.49 102
15231.65 78
15232.82 92
15233.98 87
15235.15 90
15236.32 79
15237.48 70
15238.65 102
15239.82 97
15240.98 94
15242.15 108
15243.32 71
15244.48 109
15245.65 133
15246.82 124
15247.98 95
15249.15 101
15250.32 100
15251.49 82
15252.65 81
15253.82 68
15254.99 68
15256.16 61
15257.32 93
15258.49 79
15259.66 76
15260.82 79
15261.99 82
15263.16 93
15264.33 105
15265.49 80
15266.66 71
15267.83 89
15269.00 101
15270.17 89
15271.33 106
15272.50 97
15273.67 80
15274.84 89
15276.01 109
15277.17 88
15278.34 84
15279.51 74
15280.68 125
15281.85 88
15283.01 100
15284.18 102
15285.35 75
15286.52 87
15287.69 74
15288.86 92
15290.03 121
15291.19 96
15292.36 102
15293.53 92
15294.70 92
15295.87 97
15297.04 78
15298.21 93
15299.38 79
15300.54 100
15301.71 107
15302.88 96
15304.05 86
15305.22 112
15306.39 90
15307.56 94
15308.73 106
15309.90 127
15311.07 81
15312.24 90
15313.41 103
15314.58 103
15315.75 69
15316.92 85
15318.09 104
15319.25 91
15320.42 77
15321.59 82
15322.76 99
15323.93 79
15325.10 88
15326.27 90
15327.44 92
15328.61 69
15329.78 94
15330.95 76
15332.12 63
15333.29 89
15334.46 98
15335.64 89
15336.81 102
15337.98 88
15339.15 73
15340.32 73
15341.49 81
15342.66 84
15343.83 96
15345.00 112
15346.17 69
15347.34 60
15348.51 68
15349.68 86
15350.85 92
15352.02 80
15353.20 86
15354.37 69
15355.54 75
15356.71 94
15357.88 111
15359.05 90
15360.22 94
15361.39 83
15362.57 96
15363.74 89
15364.91 79
15366.08 84
15367.25 94
15368.42 83
15369.59 67
15370.77 53
15371.94 75
15373.11 96
15374.28 97
15375.45 77
15376.63 76
15377.80 67
15378.97 99
15380.14 115
15381.31 93
15382.49 85
15383.66 88
15384.83 95
15386.00 104
15387.17 96
15388.35 82
15389.52 78
15390.69 77
15391.86 71
15393.04 84
15394.21 96
15395.38 101
15396.55 105
15397.73 104
15398.90 102
15400.07 99
15401.25 72
15402.42 72
15403.59 85
15404.76 80
15405.94 109
15407.11 102
15408.28 99
15409.46 81
15410.63 87
15411.80 83
15412.98 75
15414.15 95
15415.32 84
15416.50 74
15417.67 70
15418.84 65
15420.02 119
15421.19 84
15422.36 94
15423.54 78
15424.71 107
15425.89 95
15427.06 81
15428.23 88
15429.41 80
15430.58 74
15431.76 81
15432.93 88
15434.10 83
15435.28 97
15436.45 87
15437.63 84
15438.80 84
15439.97 87
15441.15 93
15442.32 78
15443.50 86
15444.67 85
15445.85 85
15447.02 71
15448.20 70
15449.37 80
15450.55 72
15451.72 58
15452.89 82
15454.07 75
15455.24 71
15456.42 97
15457.59 91
15458.77 101
15459.94 94
15461.12 105
15462.30 85
15463.47 89
15464.65 84
15465.82 105
15467.00 74
15468.17 92
15469.35 67
15470.52 61
15471.70 92
15472.87 96
15474.05 100
15475.22 75
15476.40 74
15477.58 61
15478.75 81
15479.93 84
15481.10 69
15482.28 85
15483.46 79
15484.63 103
15485.81 91
15486.98 84
15488.16 76
15489.34 85
15490.51 95
15491.69 78
15492.87 91
15494.04 91
15495.22 87
15496.39 97
15497.57 85
15498.75 78
15499.92 75
15501.10 79
15502.28 87
15503.45 79
15504.63 90
15505.81 92
15506.98 87
15508.16 99
15509.34 91
15510.52 63
15511.69 73
15512.87 112
15514.05 129
15515.22 108
15516.40 81
15517.58 82
15518.76 90
15519.93 76
15521.11 87
15522.29 82
15523.47 81
15524.64 75
15525.82 88
15527.00 73
15528.18 75
15529.35 84
15530.53 97
15531.71 90
15532.89 98
15534.07 103
15535.24 131
15536.42 83
15537.60 78
15538.78 104
15539.96 101
15541.13 88
15542.31 87
15543.49 111
15544.67 65
15545.85 73
15547.03 96
15548.20 127
15549.38 94
15550.56 80
15551.74 89
15552.92 108
15554.10 90
15555.28 101
15556.45 91
15557.63 87
15558.81 89
15559.99 114
15561.17 85
15562.35 69
15563.53 107
15564.71 87
15565.89 79
15567.07 93
15568.24 99
15569.42 94
15570.60 93
15571.78 99
15572.96 79
15574.14 96
15575.32 93
15576.50 94
15577.68 82
15578.86 105
15580.04 85
15581.22 78
15582.40 100
15583.58 80
15584.76 92
15585.94 99
15587.12 94
15588.30 95
15589.48 89
15590.66 93
15591.84 99
15593.02 99
15594.20 82
15595.38 82
15596.56 95
15597.74 108
15598.92 96
15600.10 70
15601.28 98
15602.46 92
15603.64 90
15604.82 78
15606.00 80
15607.18 93
15608.36 111
15609.55 81
15610.73 78
15611.91 82
15613.09 93
15614.27 95
15615.45 106
15616.63 83
15617.81 88
15618.99 102
15620.17 119
15621.36 114
15622.54 93
15623.72 84
15624.90 91
15626.08 114
15627.26 104
15628.44 109
15629.63 106
15630.81 92
15631.99 93
15633.17 93
15634.35 117
15635.53 106
15636.72 135
15637.90 95
15639.08 111
15640.26 95
15641.44 97
15642.63 104
15643.81 84
15644.99 114
15646.17 92
15647.35 86
15648.54 111
15649.72 114
15650.90 109
15652.08 96
15653.27 106
15654.45 117
15655.63 102
15656.81 119
15658.00 135
15659.18 104
15660.36 106
15661.54 158
15662.73 118
15663.91 119
15665.09 122
15666.28 106
15667.46 105
15668.64 86
15669.82 113
15671.01 105
15672.19 118
15673.37 96
15674.56 114
15675.74 113
15676.92 136
15678.11 107
15679.29 113
15680.47 134
15681.66 117
15682.84 96
15684.03 91
15685.21 134
15686.39 116
15687.58 101
15688.76 96
15689.94 81
15691.13 104
15692.31 94
15693.50 105
15694.68 89
15695.86 89
15697.05 94
15698.23 97
15699.42 117
15700.60 124
15701.78 122
15702.97 119
15704.15 103
15705.34 112
15706.52 88
15707.71 107
15708.89 110
15710.08 108
15711.26 133
15712.45 130
15713.63 146
15714.81 110
15716.00 113
15717.18 133
15718.37 110
15719.55 92
15720.74 94
15721.92 116
15723.11 118
15724.29 120
15725.48 128
15726.66 117
15727.85 138
15729.04 118
15730.22 122
15731.41 136
15732.59 128
15733.78 118
15734.96 103
15736.15 90
15737.33 96
15738.52 106
15739.71 130
15740.89 108
15742.08 95
15743.26 82
15744.45 94
15745.63 119
15746.82 111
15748.01 103
15749.19 106
15750.38 106
15751.56 114
15752.75 125
15753.94 103
15755.12 100
15756.31 126
15757.50 129
15758.68 119
15759.87 107
15761.06 121
15762.24 120
15763.43 128
15764.62 124
15765.80 118
15766.99 96
15768.18 86
15769.36 102
15770.55 102
15771.74 96
15772.92 105
15774.11 86
15775.30 93
15776.48 116
15777.67 88
15778.86 93
15780.05 85
15781.23 96
15782.42 109
15783.61 103
15784.80 108
15785.98 116
15787.17 127
15788.36 122
15789.55 108
15790.73 109
15791.92 113
15793.11 132
15794.30 119
15795.48 109
15796.67 96
15797.86 93
15799.05 99
15800.24 113
15801.42 112
15802.61 96
15803.80 86
15804.99 122
15806.18 90
15807.37 90
15808.55 115
15809.74 101
15810.93 100
15812.12 101
15813.31 101
15814.50 107
15815.68 101
15816.87 111
15818.06 111
15819.25 118
15820.44 100
15821.63 106
15822.82 100
15824.01 100
15825.19 107
15826.38 107
15827.57 113
15828.76 86
15829.95 102
15831.14 107
15832.33 116
15833.52 83
15834.71 112
15835.90 109
15837.09 100
15838.28 111
15839.47 98
15840.66 93
15841.84 96
15843.03 88
15844.22 101
15845.41 86
15846.60 93
15847.79 122
15848.98 115
15850.17 84
15851.36 83
15852.55 103
15853.74 119
15854.93 89
15856.12 77
15857.31 80
15858.50 65
15859.69 99
15860.88 109
15862.07 83
15863.26 67
15864.46 98
15865.65 77
15866.84 82
15868.03 71
15869.22 109
15870.41 100
15871.60 116
15872.79 112
15873.98 62
15875.17 88
15876.36 101
15877.55 88
15878.74 79
15879.94 78
15881.13 76
15882.32 86
15883.51 99
15884.70 80
15885.89 87
15887.08 92
15888.27 86
15889.46 100
15890.66 114
15891.85 88
15893.04 95
15894.23 97
15895.42 77
15896.61 82
15897.81 94
15899.00 98
15900.19 77
15901.38 95
15902.57 85
15903.76 89
15904.96 107
15906.15 92
15907.34 81
15908.53 89
15909.72 121
15910.92 109
15912.11 114
15913.30 97
15914.49 101
15915.69 93
15916.88 89
15918.07 106
15919.26 103
15920.46 91
15921.65 105
15922.84 96
15924.03 109
15925.23 85
15926.42 98
15927.61 83
15928.81 93
15930.00 81
15931.19 92
15932.38 110
15933.58 89
15934.77 88
15935.96 72
15937.16 95
15938.35 96
15939.54 83
15940.74 95
15941.93 84
15943.12 86
15944.32 87
15945.51 100
15946.70 108
15947.90 98
15949.09 95
15950.28 87
15951.48 112
15952.67 89
15953.87 86
15955.06 70
15956.25 64
15957.45 80
15958.64 117
15959.84 100
15961.03 102
15962.22 100
15963.42 88
15964.61 89
15965.81 97
15967.00 86
15968.19 83
15969.39 74
15970.58 83
15971.78 76
15972.97 82
15974.17 96
15975.36 94
15976.56 89
15977.75 81
15978.95 85
15980.14 66
15981.34 73
15982.53 69
15983.72 74
15984.92 63
15986.11 69
15987.31 83
15988.50 73
15989.70 79
15990.90 74
15992.09 73
15993.29 91
15994.48 72
15995.68 79
15996.87 105
15998.07 63
15999.26 83
16000.46 84
16001.65 89
16002.85 76
16004.05 72
16005.24 92
16006.44 81
16007.63 72
16008.83 78
16010.02 65
16011.22 83
16012.42 96
16013.61 66
16014.81 52
16016.00 70
16017.20 79
16018.40 100
16019.59 96
16020.79 70
16021.99 66
16023.18 84
16024.38 78
16025.58 69
16026.77 91
16027.97 91
16029.16 95
16030.36 78
16031.56 68
16032.76 81
16033.95 61
16035.15 85
16036.35 82
16037.54 74
16038.74 66
16039.94 101
16041.13 113
16042.33 78
16043.53 85
16044.73 103
16045.92 85
16047.12 86
16048.32 93
16049.51 79
16050.71 100
16051.91 86
16053.11 76
16054.30 78
16055.50 82
16056.70 75
16057.90 62
16059.10 86
16060.29 92
16061.49 96
16062.69 77
16063.89 81
16065.08 89
16066.28 97
16067.48 80
16068.68 81
16069.88 78
16071.07 70
16072.27 68
16073.47 56
16074.67 76
16075.87 73
16077.07 74
16078.26 71
16079.46 70
16080.66 80
16081.86 85
16083.06 71
16084.26 59
16085.46 72
16086.66 59
16087.85 71
16089.05 83
16090.25 84
16091.45 66
16092.65 76
16093.85 76
16095.05 64
16096.25 87
16097.45 73
16098.65 60
16099.84 78
16101.04 85
16102.24 69
16103.44 54
16104.64 63
16105.84 74
16107.04 67
16108.24 65
16109.44 63
16110.64 71
16111.84 82
16113.04 69
16114.24 71
16115.44 82
16116.64 68
16117.84 68
16119.04 80
16120.24 50
16121.44 69
16122.64 86
16123.84 59
16125.04 70
16126.24 55
16127.44 61
16128.64 94
16129.84 63
16131.04 61
16132.24 87
16133.44 80
16134.64 83
16135.84 79
16137.04 71
16138.25 97
16139.45 70
16140.65 87
16141.85 79
16143.05 80
16144.25 85
16145.45 81
16146.65 83
16147.85 71
16149.05 78
16150.25 86
16151.46 89
16152.66 95
16153.86 99
16155.06 91
16156.26 68
16157.46 76
16158.66 64
16159.87 67
16161.07 85
16162.27 119
16163.47 90
16164.67 77
16165.87 65
16167.08 69
16168.28 95
16169.48 80
16170.68 74
16171.88 84
16173.09 77
16174.29 64
16175.49 77
16176.69 81
16177.89 80
16179.10 77
16180.30 71
16181.50 91
16182.70 85
16183.91 85
16185.11 70
16186.31 63
16187.51 76
16188.72 93
16189.92 102
16191.12 82
16192.32 64
16193.53 43
16194.73 88
16195.93 113
16197.13 82
16198.34 62
16199.54 66
16200.74 78
16201.95 64
16203.15 60
16204.35 78
16205.56 72
16206.76 64
16207.96 79
16209.17 98
16210.37 80
16211.57 86
16212.78 104
16213.98 87
16215.18 86
16216.39 70
16217.59 81
16218.79 94
16220.00 81
16221.20 62
16222.41 81
16223.61 90
16224.81 77
16226.02 65
16227.22 64
16228.43 78
16229.63 67
16230.83 77
16232.04 67
16233.24 64
16234.45 91
16235.65 83
16236.86 77
16238.06 90
16239.26 95
16240.47 73
16241.67 73
16242.88 70
16244.08 60
16245.29 54
16246.49 66
16247.70 84
16248.90 81
16250.11 65
16251.31 84
16252.52 84
16253.72 84
16254.93 84
16256.13 81
16257.34 61
16258.54 74
16259.75 77
16260.95 76
16262.16 99
16263.36 81
16264.57 81
16265.77 75
16266.98 78
16268.19 82
16269.39 82
16270.60 86
16271.80 59
16273.01 71
16274.21 89
16275.42 81
16276.63 69
16277.83 67
16279.04 70
16280.24 87
16281.45 82
16282.66 81
16283.86 57
16285.07 69
16286.27 78
16287.48 93
16288.69 93
16289.89 69
16291.10 72
16292.31 102
16293.51 88
16294.72 78
16295.93 85
16297.13 79
16298.34 78
16299.55 74
16300.75 79
16301.96 93
16303.17 89
16304.37 107
16305.58 77
16306.79 78
16307.99 114
16309.20 91
16310.41 91
16311.62 79
16312.82 68
16314.03 66
16315.24 54
16316.44 81
16317.65 78
16318.86 68
16320.07 73
16321.27 78
16322.48 85
16323.69 98
16324.90 74
16326.10 65
16327.31 77
16328.52 74
16329.73 74
16330.94 70
16332.14 73
16333.35 103
16334.56 106
16335.77 90
16336.98 89
16338.18 69
16339.39 70
16340.60 93
16341.81 78
16343.02 46
16344.23 63
16345.43 75
16346.64 83
16347.85 77
16349.06 64
16350.27 61
16351.48 64
16352.69 67
16353.89 54
16355.10 91
16356.31 73
16357.52 81
16358.73 79
16359.94 89
16361.15 84
16362.36 58
16363.57 66
16364.77 68
16365.98 63
16367.19 68
16368.40 70
16369.61 86
16370.82 96
16372.03 59
16373.24 51
16374.45 68
16375.66 79
16376.87 81
16378.08 65
16379.29 54
16380.50 67
16381.71 52
16382.92 59
16384.13 77
16385.34 60
16386.55 75
16387.76 84
16388.97 58
16390.18 84
16391.39 55
16392.60 69
16393.81 72
16395.02 58
16396.23 61
16397.44 77
16398.65 76
16399.86 73
16401.07 64
16402.28 85
16403.49 61
16404.70 58
16405.91 66
16407.12 93
16408.33 77
16409.54 78
16410.76 72
16411.97 58
16413.18 71
16414.39 67
16415.60 71
16416.81 79
16418.02 75
16419.23 87
16420.44 57
16421.66 68
16422.87 66
16424.08 56
16425.29 74
16426.50 77
16427.71 84
16428.92 81
16430.14 71
16431.35 60
16432.56 70
16433.77 75
16434.98 71
16436.19 60
16437.41 71
16438.62 79
16439.83 72
16441.04 73
16442.25 61
16443.47 72
16444.68 67
16445.89 73
16447.10 64
16448.31 82
16449.53 63
16450.74 70
16451.95 63
16453.16 64
16454.38 54
16455.59 82
16456.80 92
16458.01 64
16459.23 63
16460.44 67
16461.65 74
16462.86 59
16464.08 69
16465.29 84
16466.50 90
16467.72 60
16468.93 92
16470.14 67
16471.35 92
16472.57 71
16473.78 73
16474.99 101
16476.21 86
16477.42 72
16478.63 72
16479.85 74
16481.06 62
16482.27 57
16483.49 67
16484.70 94
16485.92 73
16487.13 73
16488.34 67
16489.56 80
16490.77 86
16491.98 64
16493.20 79
16494.41 71
16495.63 87
16496.84 74
16498.05 74
16499.27 90
16500.48 69
16501.70 53
16502.91 74
16504.13 77
16505.34 71
16506.55 45
16507.77 65
16508.98 55
16510.20 63
16511.41 64
16512.63 59
16513.84 68
16515.06 68
16516.27 63
16517.49 62
16518.70 67
16519.92 59
16521.13 56
16522.35 52
16523.56 51
16524.78 70
16525.99 67
16527.21 69
16528.42 54
16529.64 64
16530.85 57
16532.07 88
16533.28 68
16534.50 101
16535.71 90
16536.93 96
16538.14 70
16539.36 80
16540.58 87
16541.79 82
16543.01 64
16544.22 73
16545.44 83
16546.65 69
16547.87 60
16549.09 84
16550.30 74
16551.52 73
16552.73 75
16553.95 90
16555.17 82
16556.38 64
16557.60 78
16558.82 65
16560.03 67
16561.25 85
16562.46 80
16563.68 63
16564.90 42
16566.11 65
16567.33 78
16568.55 79
16569.76 68
16570.98 49
16572.20 65
16573.41 71
16574.63 58
16575.85 76
16577.07 68
16578.28 68
16579.50 72
16580.72 62
16581.93 77
16583.15 74
16584.37 73
16585.59 68
16586.80 60
16588.02 91
16589.24 53
16590.46 76
16591.67 82
16592.89 84
16594.11 83
16595.33 56
16596.54 62
16597.76 50
16598.98 89
16600.20 69
16601.41 57
16602.63 73
16603.85 58
16605.07 95
16606.29 65
16607.50 80
16608.72 59
16609.94 63
16611.16 62
16612.38 66
16613.60 66
16614.81 56
16616.03 79
16617.25 78
16618.47 57
16619.69 70
16620.91 74
16622.13 60
16623.34 63
16624.56 58
16625.78 73
16627.00 84
16628.22 69
16629.44 69
16630.66 63
16631.88 68
16633.10 66
16634.31 64
16635.53 63
16636.75 79
16637.97 76
16639.19 76
16640.41 88
16641.63 69
16642.85 73
16644.07 70
16645.29 69
16646.51 64
16647.73 76
16648.95 56
16650.17 74
16651.39 66
16652.61 69
16653.83 80
16655.05 62
16656.27 84
16657.49 67
16658.71 59
16659.93 67
16661.15 83
16662.37 73
16663.59 73
16664.81 69
16666.03 73
16667.25 84
16668.47 64
16669.69 51
16670.91 64
16672.13 87
16673.35 69
16674.57 53
16675.79 54
16677.01 48
16678.23 59
16679.45 57
16680.67 58
16681.89 75
16683.12 84
16684.34 56
16685.56 76
16686.78 52
16688.00 67
16689.22 82
16690.44 79
16691.66 82
16692.88 62
16694.11 81
16695.33 81
16696.55 75
16697.77 77
16698.99 60
16700.21 63
16701.43 69
16702.66 78
16703.88 72
16705.10 47
16706.32 55
16707.54 74
16708.77 82
16709.99 79
16711.21 76
16712.43 66
16713.65 66
16714.87 60
16716.10 88
16717.32 82
16718.54 59
16719.76 71
16720.99 74
16722.21 61
16723.43 52
16724.65 85
16725.88 65
16727.10 66
16728.32 66
16729.54 60
16730.77 54
16731.99 71
16733.21 64
16734.43 65
16735.66 64
16736.88 73
16738.10 64
16739.33 75
16740.55 55
16741.77 69
16742.99 66
16744.22 69
16745.44 78
16746.66 59
16747.89 53
16749.11 55
16750.33 77
16751.56 68
16752.78 81
16754.00 67
16755.23 87
16756.45 80
16757.68 78
16758.90 60
16760.12 60
16761.35 80
16762.57 64
16763.79 67
16765.02 50
16766.24 46
16767.47 65
16768.69 74
16769.91 68
16771.14 70
16772.36 63
16773.59 83
16774.81 89
16776.04 61
16777.26 69
16778.48 71
16779.71 98
16780.93 62
16782.16 38
16783.38 46
16784.61 59
16785.83 73
16787.06 77
16788.28 53
16789.51 69
16790.73 55
16791.96 67
16793.18 62
16794.41 59
16795.63 60
16796.86 75
16798.08 55
16799.31 63
16800.53 74
16801.76 88
16802.98 69
16804.21 74
16805.43 87
16806.66 50
16807.88 55
16809.11 66
16810.33 71
16811.56 66
16812.79 69
16814.01 71
16815.24 68
16816.46 59
16817.69 67
16818.91 85
16820.14 72
16821.37 54
16822.59 52
16823.82 59
16825.04 56
16826.27 57
16827.50 53
16828.72 56
16829.95 56
16831.18 62
16832.40 67
16833.63 65
16834.86 58
16836.08 64
16837.31 73
16838.53 51
16839.76 68
16840.99 56
16842.21 59
16843.44 65
16844.67 78
16845.90 63
16847.12 42
16848.35 67
16849.58 91
16850.80 72
16852.03 99
16853.26 49
16854.48 85
16855.71 77
16856.94 59
16858.17 80
16859.39 61
16860.62 64
16861.85 75
16863.08 83
16864.30 64
16865.53 61
16866.76 84
16867.99 94
16869.21 84
16870.44 59
16871.67 57
16872.90 64
16874.13 69
16875.35 72
16876.58 45
16877.81 62
16879.04 88
16880.27 90
16881.49 92
16882.72 74
16883.95 67
16885.18 76
16886.41 70
16887.64 86
16888.86 57
16890.09 65
16891.32 76
16892.55 81
16893.78 55
16895.01 78
16896.24 70
16897.46 68
16898.69 78
16899.92 79
16901.15 90
16902.38 75
16903.61 71
16904.84 85
16906.07 90
16907.30 69
16908.53 64
16909.75 76
16910.98 67
16912.21 59
16913.44 78
16914.67 57
16915.90 61
16917.13 71
16918.36 54
16919.59 74
16920.82 62
16922.05 72
16923.28 72
16924.51 79
16925.74 62
16926.97 42
16928.20 70
16929.43 60
16930.66 90
16931.89 59
16933.12 53
16934.35 90
16935.58 74
16936.81 73
16938.04 80
16939.27 70
16940.50 69
16941.73 60
16942.96 73
16944.19 80
16945.42 61
16946.65 54
16947.88 71
16949.11 58
16950.34 66
16951.57 73
16952.80 83
16954.04 72
16955.27 69
16956.50 71
16957.73 73
16958.96 92
16960.19 76
16961.42 79
16962.65 78
16963.88 73
16965.11 86
16966.35 77
16967.58 67
16968.81 72
16970.04 67
16971.27 80
16972.50 59
16973.73 51
16974.97 72
16976.20 98
16977.43 91
16978.66 69
16979.89 82
16981.12 62
16982.36 65
16983.59 62
16984.82 55
16986.05 84
16987.28 96
16988.52 68
16989.75 70
16990.98 58
16992.21 51
16993.45 63
16994.68 45
16995.91 72
16997.14 72
16998.37 67
16999.61 62
17000.84 58
17002.07 67
17003.31 64
17004.54 58
17005.77 51
17007.00 64
17008.24 56
17009.47 61
17010.70 74
17011.93 89
17013.17 85
17014.40 64
17015.63 76
17016.87 73
17018.10 54
17019.33 83
17020.57 74
17021.80 69
17023.03 55
17024.27 75
17025.50 64
17026.73 68
17027.97 60
17029.20 51
17030.43 71
17031.67 46
17032.90 66
17034.14 48
17035.37 80
17036.60 58
17037.84 57
17039.07 50
17040.30 61
17041.54 33
17042.77 59
17044.01 76
17045.24 63
17046.47 49
17047.71 53
17048.94 72
17050.18 67
17051.41 71
17052.65 81
17053.88 61
17055.12 61
17056.35 47
17057.58 60
17058.82 88
17060.05 47
17061.29 72
17062.52 62
17063.76 75
17064.99 59
17066.23 61
17067.46 75
17068.70 63
17069.93 60
17071.17 47
17072.40 61
17073.64 52
17074.87 53
17076.11 82
17077.34 81
17078.58 76
17079.81 84
17081.05 62
17082.29 68
17083.52 71
17084.76 47
17085.99 52
17087.23 66
17088.46 64
17089.70 51
17090.94 39
17092.17 39
17093.41 52
17094.64 67
17095.88 76
17097.12 61
17098.35 84
17099.59 90
17100.82 55
17102.06 76
17103.30 63
17104.53 89
17105.77 78
17107.00 81
17108.24 69
17109.48 65
17110.71 62
17111.95 73
17113.19 67
17114.42 74
17115.66 67
17116.90 84
17118.13 69
17119.37 65
17120.61 88
17121.85 71
17123.08 68
17124.32 68
17125.56 68
17126.79 64
17128.03 65
17129.27 55
17130.50 75
17131.74 91
17132.98 70
17134.22 57
17135.45 64
17136.69 69
17137.93 52
17139.17 68
17140.40 69
17141.64 72
17142.88 91
17144.12 91
17145.36 61
17146.59 74
17147.83 71
17149.07 65
17150.31 70
17151.54 65
17152.78 41
17154.02 62
17155.26 71
17156.50 54
17157.74 60
17158.97 54
17160.21 56
17161.45 65
17162.69 61
17163.93 48
17165.17 53
17166.40 57
17167.64 58
17168.88 74
17170.12 69
17171.36 61
17172.60 39
17173.84 50
17175.08 54
17176.31 36
17177.55 80
17178.79 65
17180.03 71
17181.27 65
17182.51 64
17183.75 46
17184.99 50
17186.23 69
17187.47 54
17188.71 49
17189.94 67
17191.18 57
17192.42 71
17193.66 62
17194.90 78
17196.14 56
17197.38 70
17198.62 80
17199.86 83
17201.10 71
17202.34 65
17203.58 62
17204.82 51
17206.06 57
17207.30 58
17208.54 55
17209.78 65
17211.02 34
17212.26 47
17213.50 62
17214.74 71
17215.98 72
17217.22 46
17218.46 55
17219.70 63
17220.94 49
17222.18 66
17223.43 71
17224.67 75
17225.91 68
17227.15 84
17228.39 65
17229.63 51
17230.87 71
17232.11 67
17233.35 65
17234.59 60
17235.83 67
17237.08 70
17238.32 74
17239.56 75
17240.80 73
17242.04 70
17243.28 75
17244.52 88
17245.76 73
17247.01 79
17248.25 71
17249.49 68
17250.73 70
17251.97 59
17253.21 58
17254.46 54
17255.70 44
17256.94 66
17258.18 67
17259.42 77
17260.66 74
17261.91 57
17263.15 63
17264.39 77
17265.63 66
17266.87 69
17268.12 56
17269.36 57
17270.60 76
17271.84 63
17273.09 50
17274.33 69
17275.57 75
17276.81 71
17278.06 64
17279.30 54
17280.54 57
17281.78 67
17283.03 74
17284.27 80
17285.51 63
17286.76 49
17288.00 65
17289.24 60
17290.48 71
17291.73 48
17292.97 45
17294.21 62
17295.46 50
17296.70 44
17297.94 75
17299.19 73
17300.43 72
17301.67 58
17302.92 58
17304.16 60
17305.40 67
17306.65 74
17307.89 67
17309.14 53
17310.38 65
17311.62 55
17312.87 71
17314.11 68
17315.35 48
17316.60 42
17317.84 46
17319.09 47
17320.33 90
17321.58 68
17322.82 55
17324.06 47
17325.31 59
17326.55 51
17327.80 54
17329.04 77
17330.29 63
17331.53 57
17332.77 64
17334.02 59
17335.26 64
17336.51 71
17337.75 60
17339.00 59
17340.24 76
17341.49 54
17342.73 78
17343.98 55
17345.22 68
17346.47 42
17347.71 43
17348.96 52
17350.20 69
17351.45 72
17352.69 68
17353.94 52
17355.18 56
17356.43 49
17357.68 73
17358.92 64
17360.17 46
17361.41 60
17362.66 65
17363.90 44
17365.15 55
17366.39 72
17367.64 75
17368.89 65
17370.13 51
17371.38 59
17372.62 53
17373.87 51
17375.12 64
17376.36 57
17377.61 65
17378.85 84
17380.10 63
17381.35 60
17382.59 60
17383.84 59
17385.09 53
17386.33 66
17387.58 66
17388.83 67
17390.07 81
17391.32 60
17392.57 51
17393.81 64
17395.06 85
17396.31 71
17397.55 60
17398.80 56
17400.05 56
17401.29 53
17402.54 47
17403.79 68
17405.04 50
17406.28 59
17407.53 67
17408.78 82
17410.02 69
17411.27 55
17412.52 63
17413.77 55
17415.01 54
17416.26 68
17417.51 79
17418.76 59
17420.00 58
17421.25 74
17422.50 76
17423.75 57
17425.00 53
17426.24 59
17427.49 54
17428.74 57
17429.99 71
17431.24 58
17432.48 46
17433.73 59
17434.98 45
17436.23 60
17437.48 54
17438.73 53
17439.97 51
17441.22 52
17442.47 53
17443.72 73
17444.97 62
17446.22 57
17447.47 64
17448.71 76
17449.96 63
17451.21 82
17452.46 46
17453.71 57
17454.96 66
17456.21 58
17457.46 61
17458.71 82
17459.95 57
17461.20 55
17462.45 67
17463.70 81
17464.95 68
17466.20 55
17467.45 45
17468.70 61
17469.95 67
17471.20 63
17472.45 69
17473.70 63
17474.95 61
17476.20 87
17477.45 84
17478.70 50
17479.95 53
17481.20 64
17482.45 51
17483.70 58
17484.95 73
17486.20 54
17487.45 69
17488.70 62
17489.95 63
17491.20 65
17492.45 51
17493.70 60
17494.95 59
17496.20 64
17497.45 61
17498.70 54
17499.95 61
17501.20 68
17502.45 79
17503.70 52
17504.95 71
17506.20 61
17507.46 84
17508.71 70
17509.96 68
17511.21 68
17512.46 63
17513.71 84
17514.96 75
17516.21 62
17517.46 64
17518.71 72
17519.97 61
17521.22 62
17522.47 86
17523.72 69
17524.97 60
17526.22 80
17527.47 86
17528.73 55
17529.98 66
17531.23 55
17532.48 72
17533.73 58
17534.99 65
17536.24 59
17537.49 61
17538.74 54
17539.99 50
17541.25 66
17542.50 74
17543.75 71
17545.00 61
17546.25 89
17547.51 72
17548.76 45
17550.01 61
17551.26 49
17552.52 51
17553.77 65
17555.02 56
17556.27 68
17557.53 64
17558.78 77
17560.03 68
17561.28 59
17562.54 69
17563.79 46
17565.04 57
17566.30 65
17567.55 61
17568.80 63
17570.05 77
17571.31 53
17572.56 43
17573.81 61
17575.07 46
17576.32 78
17577.57 83
17578.83 64
17580.08 61
17581.33 61
17582.59 60
17583.84 65
17585.10 65
17586.35 62
17587.60 39
17588.86 63
17590.11 60
17591.36 72
17592.62 82
17593.87 54
17595.13 81
17596.38 65
17597.63 51
17598.89 54
17600.14 72
17601.40 49
17602.65 53
17603.90 56
17605.16 63
17606.41 59
17607.67 60
17608.92 78
17610.18 69
17611.43 64
17612.69 65
17613.94 74
17615.20 60
17616.45 57
17617.71 59
17618.96 74
17620.21 71
17621.47 80
17622.72 59
17623.98 59
17625.23 93
17626.49 93
17627.75 96
17629.00 58
17630.26 54
17631.51 76
17632.77 61
17634.02 56
17635.28 50
17636.53 69
17637.79 63
17639.04 57
17640.30 83
17641.55 70
17642.81 67
17644.07 71
17645.32 64
17646.58 58
17647.83 61
17649.09 65
17650.35 63
17651.60 69
17652.86 77
17654.11 53
17655.37 65
17656.63 67
17657.88 66
17659.14 63
17660.39 41
17661.65 73
17662.91 52
17664.16 70
17665.42 77
17666.68 53
17667.93 53
17669.19 67
17670.45 70
17671.70 75
17672.96 59
17674.22 54
17675.47 47
17676.73 56
17677.99 58
17679.24 64
17680.50 72
17681.76 73
17683.02 59
17684.27 43
17685.53 61
17686.79 53
17688.05 64
17689.30 76
17690.56 74
17691.82 69
17693.07 53
17694.33 63
17695.59 71
17696.85 76
17698.11 66
17699.36 51
17700.62 51
17701.88 55
17703.14 52
17704.39 68
17705.65 78
17706.91 56
17708.17 75
17709.43 78
17710.68 51
17711.94 63
17713.20 48
17714.46 71
17715.72 61
17716.98 54
17718.23 62
17719.49 56
17720.75 47
17722.01 73
17723.27 65
17724.53 49
17725.79 49
17727.04 64
17728.30 51
17729.56 47
17730.82 58
17732.08 51
17733.34 44
17734.60 98
17735.86 72
17737.12 65
17738.37 57
17739.63 47
17740.89 65
17742.15 61
17743.41 70
17744.67 59
17745.93 68
17747.19 44
17748.45 51
17749.71 66
17750.97 41
17752.23 52
17753.49 61
17754.75 63
17756.01 62
17757.27 67
17758.53 69
17759.79 65
17761.05 63
17762.31 56
17763.57 41
17764.83 40
17766.09 41
17767.35 53
17768.61 59
17769.87 78
17771.13 61
17772.39 61
17773.65 59
17774.91 53
17776.17 49
17777.43 53
17778.69 90
17779.95 76
17781.21 63
17782.47 59
17783.73 56
17784.99 83
17786.25 53
17787.51 37
17788.78 60
17790.04 71
17791.30 47
17792.56 61
17793.82 53
17795.08 53
17796.34 44
17797.60 65
17798.86 76
17800.13 71
17801.39 41
17802.65 57
17803.91 67
17805.17 73
17806.43 50
17807.69 64
17808.96 75
17810.22 62
17811.48 78
17812.74 65
17814.00 56
17815.26 61
17816.53 66
17817.79 60
17819.05 52
17820.31 62
17821.57 60
17822.84 56
17824.10 64
17825.36 51
17826.62 56
17827.89 69
17829.15 63
17830.41 54
17831.67 64
17832.93 62
17834.20 61
17835.46 53
17836.72 47
17837.99 46
17839.25 56
17840.51 70
17841.77 57
17843.04 70
17844.30 50
17845.56 67
17846.82 53
17848.09 72
17849.35 65
17850.61 56
17851.88 57
17853.14 43
17854.40 55
17855.67 72
17856.93 45
17858.19 46
17859.46 93
17860.72 75
17861.98 41
17863.25 51
17864.51 50
17865.77 53
17867.04 72
17868.30 53
17869.57 61
17870.83 60
17872.09 82
17873.36 78
17874.62 55
17875.89 57
17877.15 45
17878.41 44
17879.68 44
17880.94 59
17882.21 51
17883.47 51
17884.73 47
17886.00 60
17887.26 66
17888.53 59
17889.79 69
17891.06 55
17892.32 58
17893.59 40
17894.85 58
17896.12 46
17897.38 44
17898.65 63
17899.91 60
17901.17 50
17902.44 60
17903.70 55
17904.97 52
17906.23 70
17907.50 58
17908.77 64
17910.03 54
17911.30 63
17912.56 63
17913.83 58
17915.09 50
17916.36 52
17917.62 54
17918.89 75
17920.15 47
17921.42 44
17922.68 66
17923.95 52
17925.22 51
17926.48 51
17927.75 75
17929.01 65
17930.28 75
17931.55 42
17932.81 67
17934.08 55
17935.34 64
17936.61 59
17937.88 54
17939.14 53
17940.41 57
17941.68 64
17942.94 72
17944.21 62
17945.47 51
17946.74 45
17948.01 51
17949.27 64
17950.54 50
17951.81 49
17953.07 66
17954.34 61
17955.61 56
17956.87 51
17958.14 65
17959.41 72
17960.68 51
17961.94 70
17963.21 75
17964.48 63
17965.74 61
17967.01 51
17968.28 48
17969.55 61
17970.81 50
17972.08 60
17973.35 57
17974.62 45
17975.88 57
17977.15 77
17978.42 71
17979.69 68
17980.95 69
17982.22 44
17983.49 60
17984.76 42
17986.03 55
17987.29 35
17988.56 45
17989.83 58
17991.10 62
17992.37 89
17993.63 74
17994.90 50
17996.17 71
17997.44 71
17998.71 65
17999.98 60
18001.24 54
18002.51 54
18003.78 73
18005.05 53
18006.32 60
18007.59 51
18008.86 41
18010.12 48
18011.39 62
18012.66 38
18013.93 56
18015.20 43
18016.47 55
18017.74 55
18019.01 56
18020.28 55
18021.54 71
18022.81 70
18024.08 48
18025.35 63
18026.62 76
18027.89 54
18029.16 53
18030.43 53
18031.70 48
18032.97 53
18034.24 60
18035.51 60
18036.78 47
18038.05 58
18039.32 68
18040.59 69
18041.86 52
18043.13 50
18044.40 66
18045.67 75
18046.94 59
18048.21 58
18049.48 62
18050.75 65
18052.02 81
18053.29 58
18054.56 51
18055.83 53
18057.10 67
18058.37 66
18059.64 63
18060.91 38
18062.18 68
18063.45 71
18064.72 72
18065.99 48
18067.26 33
18068.54 56
18069.81 54
18071.08 63
18072.35 48
18073.62 46
18074.89 73
18076.16 76
18077.43 54
18078.70 50
18079.97 65
18081.25 82
18082.52 78
18083.79 68
18085.06 53
18086.33 74
18087.60 55
18088.87 62
18090.15 61
18091.42 49
18092.69 63
18093.96 58
18095.23 64
18096.50 64
18097.78 60
18099.05 59
18100.32 69
18101.59 48
18102.86 65
18104.14 60
18105.41 66
18106.68 84
18107.95 60
18109.23 51
18110.50 66
18111.77 57
18113.04 54
18114.31 61
18115.59 56
18116.86 59
18118.13 65
18119.40 55
18120.68 73
18121.95 66
18123.22 58
18124.50 70
18125.77 64
18127.04 57
18128.31 74
18129.59 76
18130.86 78
18132.13 98
18133.41 58
18134.68 58
18135.95 60
18137.23 54
18138.50 50
18139.77 46
18141.05 46
18142.32 60
18143.59 53
18144.87 48
18146.14 49
18147.41 42
18148.69 56
18149.96 55
18151.23 74
18152.51 59
18153.78 79
18155.06 44
18156.33 69
18157.60 54
18158.88 51
18160.15 55
18161.43 77
18162.70 60
18163.97 71
18165.25 75
18166.52 66
18167.80 50
18169.07 63
18170.35 63
18171.62 55
18172.90 54
18174.17 71
18175.44 69
18176.72 61
18177.99 80
18179.27 76
18180.54 60
18181.82 51
18183.09 64
18184.37 57
18185.64 64
18186.92 73
18188.19 75
18189.47 63
18190.74 47
18192.02 69
18193.29 74
18194.57 55
18195.84 56
18197.12 59
18198.39 58
18199.67 70
18200.95 64
18202.22 61
18203.50 51
18204.77 65
18206.05 55
18207.32 59
18208.60 77
18209.88 65
18211.15 66
18212.43 61
18213.70 47
18214.98 48
18216.26 48
18217.53 71
18218.81 74
18220.08 69
18221.36 60
18222.64 78
18223.91 60
18225.19 68
18226.47 53
18227.74 60
18229.02 63
18230.29 65
18231.57 57
18232.85 58
18234.12 61
18235.40 59
18236.68 57
18237.95 56
18239.23 61
18240.51 67
18241.79 69
18243.06 78
18244.34 75
18245.62 53
18246.89 75
18248.17 59
18249.45 80
18250.73 66
18252.00 52
18253.28 52
18254.56 40
18255.83 46
18257.11 49
18258.39 51
18259.67 69
18260.94 76
18262.22 69
18263.50 64
18264.78 71
18266.06 41
18267.33 46
18268.61 63
18269.89 67
18271.17 61
18272.45 77
18273.72 78
18275.00 89
18276.28 47
18277.56 50
18278.84 60
18280.11 60
18281.39 79
18282.67 61
18283.95 64
18285.23 63
18286.51 60
18287.78 57
18289.06 61
18290.34 56
18291.62 44
18292.90 56
18294.18 56
18295.46 67
18296.74 77
18298.01 70
18299.29 51
18300.57 47
18301.85 36
18303.13 51
18304.41 56
18305.69 91
18306.97 55
18308.25 55
18309.53 59
18310.81 52
18312.09 73
18313.37 52
18314.64 66
18315.92 73
18317.20 45
18318.48 51
18319.76 75
18321.04 44
18322.32 47
18323.60 60
18324.88 60
18326.16 57
18327.44 55
18328.72 57
18330.00 47
18331.28 46
18332.56 71
18333.84 50
18335.12 63
18336.40 64
18337.68 48
18338.96 59
18340.24 84
18341.52 57
18342.80 60
18344.09 55
18345.37 60
18346.65 58
18347.93 44
18349.21 43
18350.49 65
18351.77 51
18353.05 42
18354.33 43
18355.61 43
18356.89 63
18358.17 39
18359.46 48
18360.74 67
18362.02 59
18363.30 58
18364.58 55
18365.86 50
18367.14 43
18368.42 66
18369.71 49
18370.99 53
18372.27 82
18373.55 66
18374.83 70
18376.11 64
18377.39 61
18378.68 64
18379.96 54
18381.24 69
18382.52 56
18383.80 56
18385.09 61
18386.37 42
18387.65 75
18388.93 46
18390.21 52
18391.50 39
18392.78 40
18394.06 47
18395.34 53
18396.63 47
18397.91 45
18399.19 38
18400.47 52
18401.76 72
18403.04 57
18404.32 71
18405.60 59
18406.89 47
18408.17 62
18409.45 49
18410.73 54
18412.02 45
18413.30 42
18414.58 60
18415.87 69
18417.15 40
18418.43 60
18419.72 56
18421.00 77
18422.28 49
18423.57 57
18424.85 54
18426.13 65
18427.42 89
18428.70 74
18429.98 73
18431.27 66
18432.55 55
18433.83 53
18435.12 43
18436.40 46
18437.68 66
18438.97 75
18440.25 63
18441.54 58
18442.82 57
18444.10 63
18445.39 65
18446.67 69
18447.96 57
18449.24 60
18450.53 79
18451.81 69
18453.09 62
18454.38 59
18455.66 52
18456.95 63
18458.23 76
18459.52 57
18460.80 66
18462.09 68
18463.37 63
18464.65 53
18465.94 54
18467.22 63
18468.51 62
18469.79 76
18471.08 48
18472.36 52
18473.65 50
18474.93 89
18476.22 60
18477.50 78
18478.79 53
18480.08 55
18481.36 60
18482.65 67
18483.93 70
18485.22 58
18486.50 63
18487.79 72
18489.07 55
18490.36 57
18491.64 58
18492.93 58
18494.22 49
18495.50 70
18496.79 60
18498.07 54
18499.36 56
18500.65 51
18501.93 36
18503.22 39
18504.50 46
18505.79 59
18507.08 67
18508.36 82
18509.65 66
18510.94 46
18512.22 59
18513.51 76
18514.80 55
18516.08 54
18517.37 58
18518.65 52
18519.94 55
18521.23 51
18522.51 47
18523.80 49
18525.09 57
18526.38 58
18527.66 50
18528.95 53
18530.24 50
18531.52 67
18532.81 59
18534.10 51
18535.39 46
18536.67 49
18537.96 64
18539.25 71
18540.53 72
18541.82 67
18543.11 63
18544.40 52
18545.68 80
18546.97 71
18548.26 55
18549.55 61
18550.84 55
18552.12 61
18553.41 31
18554.70 58
18555.99 67
18557.27 58
18558.56 60
18559.85 71
18561.14 54
18562.43 55
18563.72 52
18565.00 61
18566.29 58
18567.58 74
18568.87 80
18570.16 63
18571.45 48
18572.73 45
18574.02 55
18575.31 71
18576.60 73
18577.89 70
18579.18 82
18580.47 55
18581.75 67
18583.04 70
18584.33 75
18585.62 76
18586.91 65
18588.20 53
18589.49 47
18590.78 50
18592.07 65
18593.36 58
18594.65 71
18595.93 64
18597.22 49
18598.51 58
18599.80 85
18601.09 58
18602.38 57
18603.67 48
18604.96 40
18606.25 46
18607.54 68
18608.83 52
18610.12 67
18611.41 108
18612.70 79
18613.99 48
18615.28 66
18616.57 67
18617.86 68
18619.15 57
18620.44 52
18621.73 59
18623.02 78
18624.31 81
18625.60 52
18626.89 68
18628.18 72
18629.47 74
18630.76 60
18632.05 46
18633.34 49
18634.64 66
18635.93 64
18637.22 65
18638.51 66
18639.80 63
18641.09 54
18642.38 40
18643.67 56
18644.96 40
18646.25 58
18647.54 61
18648.84 52
18650.13 55
18651.42 54
18652.71 69
18654.00 57
18655.29 72
18656.58 52
18657.88 60
18659.17 59
18660.46 77
18661.75 74
18663.04 83
18664.33 71
18665.63 52
18666.92 58
18668.21 55
18669.50 44
18670.79 65
18672.08 63
18673.38 66
18674.67 56
18675.96 67
18677.25 53
18678.55 64
18679.84 70
18681.13 61
18682.42 53
18683.71 64
18685.01 60
18686.30 42
18687.59 64
18688.88 55
18690.18 41
18691.47 49
18692.76 68
18694.06 71
18695.35 53
18696.64 48
18697.93 52
18699.23 99
18700.52 65
18701.81 54
18703.11 44
18704.40 60
18705.69 56
18706.99 62
18708.28 58
18709.57 58
18710.86 55
18712.16 77
18713.45 61
18714.75 68
18716.04 73
18717.33 61
18718.63 51
18719.92 43
18721.21 69
18722.51 69
18723.80 54
18725.09 59
18726.39 64
18727.68 57
18728.98 74
18730.27 67
18731.56 61
18732.86 69
18734.15 59
18735.45 56
18736.74 53
18738.04 57
18739.33 49
18740.62 48
18741.92 70
18743.21 79
18744.51 57
18745.80 40
18747.10 64
18748.39 63
18749.69 67
18750.98 57
18752.27 61
18753.57 69
18754.86 59
18756.16 59
18757.45 62
18758.75 58
18760.04 64
18761.34 51
18762.63 67
18763.93 49
18765.23 69
18766.52 50
18767.82 68
18769.11 52
18770.41 66
18771.70 61
18773.00 52
18774.29 57
18775.59 67
18776.88 57
18778.18 35
18779.48 58
18780.77 63
18782.07 52
18783.36 65
18784.66 59
18785.95 64
18787.25 51
18788.55 57
18789.84 68
18791.14 52
18792.43 45
18793.73 70
18795.03 51
18796.32 53
18797.62 47
18798.92 46
18800.21 69
18801.51 55
18802.81 66
18804.10 62
18805.40 58
18806.70 47
18807.99 62
18809.29 56
18810.59 74
18811.88 85
18813.18 66
18814.48 64
18815.77 50
18817.07 47
18818.37 65
18819.66 53
18820.96 55
18822.26 61
18823.56 74
18824.85 62
18826.15 50
18827.45 45
18828.75 58
18830.04 62
18831.34 57
18832.64 52
18833.94 67
18835.23 68
18836.53 65
18837.83 66
18839.13 73
18840.42 47
18841.72 73
18843.02 53
18844.32 60
18845.62 74
18846.91 71
18848.21 62
18849.51 59
18850.81 52
18852.11 58
18853.40 52
18854.70 67
18856.00 71
18857.30 78
18858.60 63
18859.90 38
18861.20 50
18862.49 43
18863.79 65
18865.09 63
18866.39 55
18867.69 60
18868.99 63
18870.29 73
18871.59 73
18872.88 58
18874.18 73
18875.48 71
18876.78 53
18878.08 53
18879.38 80
18880.68 57
18881.98 64
18883.28 68
18884.58 57
18885.88 47
18887.18 59
18888.47 54
18889.77 49
18891.07 56
18892.37 61
18893.67 61
18894.97 61
18896.27 38
18897.57 66
18898.87 63
18900.17 49
18901.47 55
18902.77 62
18904.07 50
18905.37 69
18906.67 46
18907.97 46
18909.27 53
18910.57 60
18911.87 62
18913.17 66
18914.47 63
18915.77 57
18917.07 41
18918.38 45
18919.68 28
18920.98 50
18922.28 62
18923.58 51
18924.88 35
18926.18 46
18927.48 53
18928.78 76
18930.08 60
18931.38 41
18932.68 52
18933.98 69
18935.29 68
18936.59 53
18937.89 53
18939.19 44
18940.49 44
18941.79 49
18943.09 55
18944.39 44
18945.70 56
18947.00 47
18948.30 34
18949.60 35
18950.90 62
18952.20 53
18953.51 47
18954.81 54
18956.11 69
18957.41 71
18958.71 65
18960.02 56
18961.32 39
18962.62 62
18963.92 54
18965.22 56
18966.53 51
18967.83 51
18969.13 65
18970.43 60
18971.73 46
18973.04 50
18974.34 63
18975.64 60
18976.94 46
18978.25 47
18979.55 59
18980.85 53
18982.16 67
18983.46 43
18984.76 63
18986.06 70
18987.37 76
18988.67 66
18989.97 34
18991.28 48
18992.58 57
18993.88 47
18995.18 60
18996.49 53
18997.79 49
18999.09 53
19000.40 48
19001.70 45
19003.00 55
19004.31 65
19005.61 59
19006.92 51
19008.22 46
19009.52 43
19010.83 45
19012.13 49
19013.43 59
19014.74 49
19016.04 52
19017.35 47
19018.65 62
19019.95 77
19021.26 53
19022.56 50
19023.87 64
19025.17 70
19026.47 58
19027.78 41
19029.08 46
19030.39 48
19031.69 53
19033.00 61
19034.30 57
19035.61 53
19036.91 47
19038.21 59
19039.52 60
19040.82 44
19042.13 47
19043.43 53
19044.74 73
19046.04 48
19047.35 55
19048.65 54
19049.96 62
19051.26 54
19052.57 51
19053.87 50
19055.18 57
19056.48 58
19057.79 53
19059.09 56
19060.40 56
19061.71 80
19063.01 70
19064.32 42
19065.62 47
19066.93 52
19068.23 52
19069.54 72
19070.85 66
19072.15 79
19073.46 61
19074.76 56
19076.07 65
19077.37 44
19078.68 49
19079.99 58
19081.29 63
19082.60 40
19083.91 56
19085.21 49
19086.52 54
19087.82 40
19089.13 53
19090.44 41
19091.74 59
19093.05 58
19094.36 51
19095.66 46
19096.97 59
19098.28 44
19099.58 50
19100.89 47
19102.20 47
19103.50 68
19104.81 53
19106.12 37
19107.42 46
19108.73 50
19110.04 45
19111.35 53
19112.65 43
19113.96 55
19115.27 52
19116.58 48
19117.88 52
19119.19 39
19120.50 68
19121.81 49
19123.11 64
19124.42 67
19125.73 62
19127.04 48
19128.34 27
19129.65 33
19130.96 43
19132.27 50
19133.57 45
19134.88 61
19136.19 46
19137.50 43
19138.81 47
19140.12 59
19141.42 60
19142.73 47
19144.04 63
19145.35 54
19146.66 41
19147.97 37
19149.27 38
19150.58 50
19151.89 50
19153.20 42
19154.51 44
19155.82 48
19157.13 59
19158.43 53
19159.74 38
19161.05 48
19162.36 51
19163.67 59
19164.98 64
19166.29 51
19167.60 44
19168.91 45
19170.22 41
19171.52 56
19172.83 57
19174.14 54
19175.45 61
19176.76 47
19178.07 49
19179.38 44
19180.69 49
19182.00 58
19183.31 57
19184.62 69
19185.93 40
19187.24 48
19188.55 44
19189.86 46
19191.17 49
19192.48 50
19193.79 45
19195.10 37
19196.41 51
19197.72 52
19199.03 46
19200.34 56
19201.65 55
19202.96 40
19204.27 43
19205.58 57
19206.89 58
19208.20 43
19209.51 43
19210.82 46
19212.13 56
19213.44 55
19214.75 41
19216.06 54
19217.38 52
19218.69 63
19220.00 54
19221.31 48
19222.62 66
19223.93 52
19225.24 38
19226.55 48
19227.86 46
19229.17 55
19230.49 41
19231.80 38
19233.11 57
19234.42 72
19235.73 55
19237.04 54
19238.35 50
19239.67 65
19240.98 54
19242.29 70
19243.60 48
19244.91 59
19246.22 58
19247.54 53
19248.85 41
19250.16 36
19251.47 27
19252.78 63
19254.10 59
19255.41 45
19256.72 58
19258.03 63
19259.34 57
19260.66 56
19261.97 57
19263.28 65
19264.59 62
19265.91 59
19267.22 54
19268.53 49
19269.84 56
19271.16 50
19272.47 66
19273.78 64
19275.10 67
19276.41 64
19277.72 41
19279.03 37
19280.35 44
19281.66 48
19282.97 64
19284.29 55
19285.60 42
19286.91 53
19288.23 40
19289.54 52
19290.85 41
19292.17 42
19293.48 41
19294.79 59
19296.11 64
19297.42 56
19298.73 60
19300.05 59
19301.36 58
19302.67 72
19303.99 73
19305.30 54
19306.62 63
19307.93 69
19309.24 68
19310.56 60
19311.87 47
19313.19 53
19314.50 50
19315.81 51
19317.13 58
19318.44 65
19319.76 59
19321.07 71
19322.39 56
19323.70 71
19325.01 62
19326.33 53
19327.64 39
19328.96 46
19330.27 44
19331.59 57
19332.90 40
19334.22 60
19335.53 75
19336.85 42
19338.16 46
19339.48 69
19340.79 74
19342.11 42
19343.42 56
19344.74 51
19346.05 69
19347.37 53
19348.68 44
19350.00 56
19351.31 60
19352.63 73
19353.94 55
19355.26 59
19356.58 69
19357.89 58
19359.21 64
19360.52 75
19361.84 57
19363.15 61
19364.47 53
19365.79 62
19367.10 42
19368.42 59
19369.73 53
19371.05 60
19372.37 61
19373.68 51
19375.00 66
19376.31 54
19377.63 58
19378.95 48
19380.26 80
19381.58 52
19382.90 59
19384.21 73
19385.53 58
19386.85 51
19388.16 66
19389.48 46
19390.80 39
19392.11 44
19393.43 53
19394.75 74
19396.06 67
19397.38 59
19398.70 51
19400.01 56
19401.33 68
19402.65 42
19403.97 50
19405.28 55
19406.60 72
19407.92 57
19409.23 48
19410.55 53
19411.87 54
19413.19 53
19414.50 58
19415.82 65
19417.14 45
19418.46 55
19419.77 42
19421.09 64
19422.41 58
19423.73 56
19425.05 59
19426.36 67
19427.68 83
19429.00 76
19430.32 46
19431.64 48
19432.95 49
19434.27 42
19435.59 71
19436.91 60
19438.23 57
19439.55 44
19440.86 57
19442.18 59
19443.50 53
19444.82 44
19446.14 69
19447.46 81
19448.78 59
19450.09 50
19451.41 48
19452.73 46
19454.05 42
19455.37 46
19456.69 38
19458.01 60
19459.33 49
19460.65 61
19461.97 62
19463.28 40
19464.60 53
19465.92 53
19467.24 52
19468.56 35
19469.88 54
19471.20 64
19472.52 42
19473.84 42
19475.16 36
19476.48 47
19477.80 52
19479.12 61
19480.44 50
19481.76 60
19483.08 62
19484.40 62
19485.72 52
19487.04 60
19488.36 56
19489.68 53
19491.00 59
19492.32 52
19493.64 52
19494.96 80
19496.28 53
19497.60 49
19498.92 53
19500.24 52
19501.56 58
19502.88 67
19504.20 54
19505.52 38
19506.84 50
19508.16 49
19509.49 45
19510.81 40
19512.13 45
19513.45 48
19514.77 57
19516.09 44
19517.41 48
19518.73 66
19520.05 39
19521.37 52
19522.70 37
19524.02 35
19525.34 50
19526.66 47
19527.98 83
19529.30 65
19530.62 77
19531.95 66
19533.27 59
19534.59 59
19535.91 52
19537.23 44
19538.55 43
19539.88 48
19541.20 55
19542.52 55
19543.84 61
19545.16 48
19546.49 45
19547.81 56
19549.13 53
19550.45 48
19551.77 56
19553.10 36
19554.42 47
19555.74 42
19557.06 59
19558.39 36
19559.71 46
19561.03 60
19562.35 50
19563.68 46
19565.00 63
19566.32 56
19567.64 43
19568.97 55
19570.29 62
19571.61 36
19572.94 48
19574.26 43
19575.58 49
19576.90 51
19578.23 44
19579.55 55
19580.87 48
19582.20 51
19583.52 65
19584.84 40
19586.17 56
19587.49 66
19588.81 68
19590.14 47
19591.46 56
19592.78 50
19594.11 48
19595.43 51
19596.76 72
19598.08 52
19599.40 56
19600.73 51
19602.05 58
19603.37 41
19604.70 51
19606.02 61
19607.35 50
19608.67 62
19610.00 65
19611.32 66
19612.64 42
19613.97 45
19615.29 61
19616.62 60
19617.94 57
19619.27 54
19620.59 52
19621.92 50
19623.24 54
19624.56 41
19625.89 62
19627.21 35
19628.54 40
19629.86 54
19631.19 56
19632.51 51
19633.84 39
19635.16 52
19636.49 62
19637.81 43
19639.14 49
19640.46 53
19641.79 42
19643.11 58
19644.44 39
19645.77 51
19647.09 45
19648.42 54
19649.74 53
19651.07 48
19652.39 50
19653.72 42
19655.04 69
19656.37 44
19657.70 33
19659.02 40
19660.35 57
19661.67 52
19663.00 40
19664.33 37
19665.65 53
19666.98 59
19668.30 53
19669.63 52
19670.96 70
19672.28 43
19673.61 49
19674.94 38
19676.26 49
19677.59 45
19678.92 52
19680.24 46
19681.57 43
19682.90 55
19684.22 52
19685.55 62
19686.88 61
19688.20 45
19689.53 52
19690.86 58
19692.18 39
19693.51 60
19694.84 58
19696.16 63
19697.49 61
19698.82 51
19700.15 66
19701.47 49
19702.80 39
19704.13 46
19705.46 56
19706.78 66
19708.11 56
19709.44 50
19710.77 53
19712.09 58
19713.42 47
19714.75 65
19716.08 48
19717.40 39
19718.73 46
19720.06 50
19721.39 39
19722.72 65
19724.04 44
19725.37 38
19726.70 42
19728.03 49
19729.36 41
19730.68 55
19732.01 41
19733.34 50
19734.67 58
19736.00 41
19737.33 48
19738.66 56
19739.98 61
19741.31 41
19742.64 37
19743.97 45
19745.30 49
19746.63 42
19747.96 48
19749.29 50
19750.61 23
19751.94 35
19753.27 54
19754.60 56
19755.93 56
19757.26 54
19758.59 40
19759.92 43
19761.25 47
19762.58 47
19763.91 37
19765.24 55
19766.57 67
19767.89 56
19769.22 48
19770.55 72
19771.88 65
19773.21 62
19774.54 45
19775.87 38
19777.20 52
19778.53 38
19779.86 29
19781.19 47
19782.52 53
19783.85 39
19785.18 57
19786.51 52
19787.84 44
19789.17 45
19790.50 53
19791.83 42
19793.16 46
19794.49 45
19795.83 42
19797.16 44
19798.49 45
19799.82 42
19801.15 44
19802.48 53
19803.81 50
19805.14 37
19806.47 37
19807.80 43
19809.13 47
19810.46 53
19811.79 49
19813.13 51
19814.46 66
19815.79 62
19817.12 58
19818.45 28
19819.78 30
19821.11 62
19822.44 68
19823.78 45
19825.11 46
19826.44 60
19827.77 54
19829.10 56
19830.43 50
19831.77 50
19833.10 35
19834.43 33
19835.76 42
19837.09 56
19838.42 55
19839.76 47
19841.09 49
19842.42 55
19843.75 58
19845.08 30
19846.42 33
19847.75 39
19849.08 59
19850.41 59
19851.75 34
19853.08 52
19854.41 56
19855.74 48
19857.08 43
19858.41 55
19859.74 42
19861.07 41
19862.41 36
19863.74 34
19865.07 37
19866.41 58
19867.74 47
19869.07 44
19870.40 30
19871.74 50
19873.07 57
19874.40 54
19875.74 44
19877.07 49
19878.40 38
19879.74 35
19881.07 51
19882.40 54
19883.74 72
19885.07 49
19886.40 54
19887.74 47
19889.07 39
19890.40 52
19891.74 46
19893.07 52
19894.41 39
19895.74 43
19897.07 50
19898.41 54
19899.74 46
19901.08 50
19902.41 54
19903.74 47
19905.08 52
19906.41 33
19907.75 29
19909.08 42
19910.41 49
19911.75 35
19913.08 47
19914.42 63
19915.75 53
19917.09 44
19918.42 47
19919.76 59
19921.09 55
19922.43 57
19923.76 55
19925.10 51
19926.43 48
19927.77 51
19929.10 60
19930.44 38
19931.77 36
19933.11 50
19934.44 49
19935.78 50
19937.11 58
19938.45 56
19939.78 56
19941.12 51
19942.45 45
19943.79 43
19945.12 43
19946.46 51
19947.79 35
19949.13 46
19950.47 44
19951.80 40
19953.14 41
19954.47 68
19955.81 82
19957.15 40
19958.48 35
19959.82 46
19961.15 56
19962.49 52
19963.83 58
19965.16 34
19966.50 65
19967.83 43
19969.17 39
19970.51 54
19971.84 38
19973.18 54
19974.52 42
19975.85 54
19977.19 49
19978.53 52
19979.86 57
19981.20 52
19982.54 42
19983.87 50
19985.21 47
19986.55 48
19987.88 58
19989.22 51
19990.56 28
19991.89 28
19993.23 51
19994.57 37
19995.91 42
19997.24 29
19998.58 60
19999.92 34
20001.26 41
20002.59 41
20003.93 45
20005.27 45
20006.61 34
20007.94 43
20009.28 47
20010.62 42
20011.96 56
20013.29 43
20014.63 45
20015.97 56
20017.31 43
20018.65 57
20019.98 39
20021.32 37
20022.66 41
20024.00 49
20025.34 51
20026.67 37
20028.01 37
20029.35 42
20030.69 66
20032.03 59
20033.37 43
20034.71 51
20036.04 66
20037.38 65
20038.72 47
20040.06 39
20041.40 69
20042.74 49
20044.08 43
20045.42 51
20046.75 51
20048.09 49
20049.43 46
20050.77 44
20052.11 47
20053.45 46
20054.79 50
20056.13 40
20057.47 45
20058.81 59
20060.15 46
20061.49 59
20062.82 48
20064.16 57
20065.50 48
20066.84 74
20068.18 58
20069.52 53
20070.86 47
20072.20 62
20073.54 61
20074.88 52
20076.22 47
20077.56 35
20078.90 43
20080.24 58
20081.58 38
20082.92 44
20084.26 62
20085.60 65
20086.94 58
20088.28 56
20089.62 49
20090.96 60
20092.30 49
20093.64 54
20094.99 53
20096.33 44
20097.67 39
20099.01 59
20100.35 51
20101.69 47
20103.03 43
20104.37 34
20105.71 42
20107.05 46
20108.39 57
20109.73 46
20111.08 59
20112.42 38
20113.76 49
20115.10 45
20116.44 56
20117.78 61
20119.12 65
20120.46 62
20121.81 58
20123.15 35
20124.49 42
20125.83 40
20127.17 68
20128.51 59
20129.86 62
20131.20 39
20132.54 45
20133.88 64
20135.22 54
20136.56 52
20137.91 47
20139.25 43
