# Supplementary material for: MALDI-TOF MS typing enables the classification of brewing yeasts of the genus Saccharomyces to major beer styles
Source: PLoS One. 2017 Aug 9;12(8):e0181694. doi: 10.1371/journal.pone.0181694 (PMC5549903; doi:10.1371/journal.pone.0181694)
Supplement: S5 File — The directory includes 90 raw files and was zipped to “.zip”; the folder has three strains with 30 spectra per strain; S1 Text explains the raw files with an example and Table 1 represents the yeast strains used within the experiment. (ZIP) [file pone.0181694.s008.zip › 13-15/30274-3H2-Dias-Dias-Dias-YPG-18h-E-E_2015-08-11__0_A12_1.dat]

2000.98 3962
2001.40 3684
2001.82 3707
2002.25 3548
2002.67 3747
2003.09 3729
2003.51 3601
2003.93 3529
2004.35 3403
2004.78 3776
2005.20 3615
2005.62 3534
2006.04 3523
2006.47 3471
2006.89 3729
2007.31 3516
2007.73 3521
2008.16 3701
2008.58 3617
2009.00 3638
2009.42 3660
2009.85 3558
2010.27 3579
2010.69 3571
2011.11 3538
2011.54 3723
2011.96 3680
2012.38 3562
2012.80 3672
2013.23 3576
2013.65 3494
2014.07 3624
2014.50 3337
2014.92 3550
2015.34 3657
2015.77 3392
2016.19 3267
2016.61 3533
2017.04 3572
2017.46 3500
2017.88 3694
2018.31 3539
2018.73 3386
2019.15 3429
2019.58 3272
2020.00 3463
2020.42 3647
2020.85 3627
2021.27 3741
2021.70 3760
2022.12 3581
2022.54 3658
2022.97 3567
2023.39 3769
2023.82 3499
2024.24 3541
2024.66 3494
2025.09 3672
2025.51 3661
2025.94 3717
2026.36 3472
2026.79 3452
2027.21 3503
2027.63 3559
2028.06 3352
2028.48 3313
2028.91 3385
2029.33 3416
2029.76 3429
2030.18 3336
2030.61 3578
2031.03 3692
2031.46 3429
2031.88 3301
2032.31 3375
2032.73 3432
2033.16 3177
2033.58 3183
2034.01 3285
2034.43 3127
2034.86 3355
2035.28 3136
2035.71 3355
2036.13 3273
2036.56 3351
2036.98 3240
2037.41 3363
2037.84 3513
2038.26 3620
2038.69 3642
2039.11 3622
2039.54 3580
2039.96 3517
2040.39 3836
2040.82 3752
2041.24 3859
2041.67 3764
2042.09 3747
2042.52 3636
2042.95 3584
2043.37 3940
2043.80 3807
2044.22 3639
2044.65 3550
2045.08 3508
2045.50 3314
2045.93 3374
2046.36 3483
2046.78 3345
2047.21 3403
2047.64 3389
2048.06 3181
2048.49 3300
2048.92 3464
2049.34 3575
2049.77 3196
2050.20 3308
2050.62 3298
2051.05 3395
2051.48 3404
2051.90 3318
2052.33 3639
2052.76 3521
2053.18 3585
2053.61 3702
2054.04 3637
2054.47 3385
2054.89 3424
2055.32 3751
2055.75 3670
2056.18 3657
2056.60 3657
2057.03 3745
2057.46 3704
2057.89 3443
2058.31 3650
2058.74 3766
2059.17 3653
2059.60 3465
2060.03 3542
2060.45 3536
2060.88 3349
2061.31 3571
2061.74 3581
2062.17 3582
2062.59 3506
2063.02 3447
2063.45 3578
2063.88 3600
2064.31 3482
2064.73 3518
2065.16 3553
2065.59 3600
2066.02 3707
2066.45 3643
2066.88 3634
2067.31 3583
2067.73 3840
2068.16 3603
2068.59 3764
2069.02 3750
2069.45 3647
2069.88 3808
2070.31 3677
2070.74 3549
2071.17 3568
2071.59 3629
2072.02 3321
2072.45 3361
2072.88 3243
2073.31 3386
2073.74 3287
2074.17 3241
2074.60 3171
2075.03 3242
2075.46 3333
2075.89 3315
2076.32 3349
2076.75 3412
2077.18 3677
2077.61 3645
2078.04 3534
2078.47 3539
2078.89 3636
2079.32 3595
2079.75 3820
2080.18 3762
2080.61 3544
2081.04 3605
2081.47 3622
2081.90 3612
2082.34 3935
2082.77 3971
2083.20 4215
2083.63 4102
2084.06 3957
2084.49 3831
2084.92 3798
2085.35 3844
2085.78 3691
2086.21 3728
2086.64 3515
2087.07 3595
2087.50 3565
2087.93 3660
2088.36 3593
2088.79 3573
2089.22 3433
2089.65 3412
2090.09 3545
2090.52 3400
2090.95 3417
2091.38 3416
2091.81 3545
2092.24 3618
2092.67 3740
2093.10 3577
2093.54 3581
2093.97 3847
2094.40 3951
2094.83 3992
2095.26 3872
2095.69 3950
2096.12 4093
2096.56 4058
2096.99 4151
2097.42 4141
2097.85 4235
2098.28 4250
2098.71 3995
2099.15 4059
2099.58 3850
2100.01 3490
2100.44 3363
2100.87 3289
2101.31 3447
2101.74 3547
2102.17 3165
2102.60 3398
2103.04 3296
2103.47 3272
2103.90 3305
2104.33 3267
2104.77 3362
2105.20 3320
2105.63 3282
2106.06 3372
2106.50 3310
2106.93 3377
2107.36 3469
2107.79 3469
2108.23 3402
2108.66 3379
2109.09 3359
2109.53 3702
2109.96 3761
2110.39 3317
2110.82 3502
2111.26 3803
2111.69 3872
2112.12 3936
2112.56 3849
2112.99 3652
2113.42 3800
2113.86 3558
2114.29 3316
2114.72 3660
2115.16 3504
2115.59 3422
2116.03 3520
2116.46 3512
2116.89 3363
2117.33 3164
2117.76 3173
2118.19 3117
2118.63 2950
2119.06 3163
2119.50 3263
2119.93 3049
2120.36 3049
2120.80 3135
2121.23 3372
2121.67 3166
2122.10 3335
2122.54 3138
2122.97 3162
2123.40 3491
2123.84 3315
2124.27 3353
2124.71 3286
2125.14 3323
2125.58 3312
2126.01 3510
2126.45 3762
2126.88 3442
2127.32 3158
2127.75 3269
2128.19 3463
2128.62 3387
2129.06 3578
2129.49 3451
2129.93 3382
2130.36 3393
2130.80 3522
2131.23 3523
2131.67 3608
2132.10 3454
2132.54 3527
2132.97 3706
2133.41 3699
2133.84 3897
2134.28 3926
2134.71 3863
2135.15 3862
2135.59 3624
2136.02 3774
2136.46 3777
2136.89 3792
2137.33 3837
2137.76 3638
2138.20 3505
2138.64 3577
2139.07 3466
2139.51 3511
2139.94 3702
2140.38 3523
2140.82 3417
2141.25 3560
2141.69 3524
2142.13 3558
2142.56 3779
2143.00 3606
2143.43 3665
2143.87 3601
2144.31 3407
2144.74 3317
2145.18 3249
2145.62 3472
2146.05 3433
2146.49 3350
2146.93 3309
2147.36 3181
2147.80 3055
2148.24 3298
2148.68 3673
2149.11 3491
2149.55 3524
2149.99 3902
2150.42 3707
2150.86 3910
2151.30 3998
2151.74 4229
2152.17 4541
2152.61 4494
2153.05 4814
2153.49 5022
2153.92 5373
2154.36 5006
2154.80 4789
2155.24 4518
2155.67 4626
2156.11 4423
2156.55 4247
2156.99 4060
2157.42 3806
2157.86 3716
2158.30 3761
2158.74 3735
2159.18 3675
2159.61 3590
2160.05 3550
2160.49 3384
2160.93 3435
2161.37 3392
2161.81 3513
2162.24 3626
2162.68 3511
2163.12 3415
2163.56 3529
2164.00 3655
2164.44 3685
2164.87 3697
2165.31 3617
2165.75 3417
2166.19 3327
2166.63 3466
2167.07 3567
2167.51 3624
2167.95 3789
2168.39 3838
2168.82 3812
2169.26 3899
2169.70 3932
2170.14 3882
2170.58 3730
2171.02 3975
2171.46 3868
2171.90 4022
2172.34 4068
2172.78 3854
2173.22 3702
2173.66 3653
2174.10 4069
2174.54 3910
2174.98 3954
2175.42 4057
2175.85 3824
2176.29 3697
2176.73 3748
2177.17 3633
2177.61 4006
2178.05 3873
2178.49 3631
2178.93 3735
2179.37 3771
2179.81 4079
2180.25 3957
2180.69 4053
2181.14 4110
2181.58 4028
2182.02 3761
2182.46 3800
2182.90 3780
2183.34 3808
2183.78 3754
2184.22 3753
2184.66 3416
2185.10 3390
2185.54 3381
2185.98 3252
2186.42 3495
2186.86 3477
2187.30 3569
2187.74 3709
2188.19 3488
2188.63 3387
2189.07 3454
2189.51 3591
2189.95 3788
2190.39 4020
2190.83 3784
2191.27 3557
2191.72 3784
2192.16 3893
2192.60 3865
2193.04 3827
2193.48 3914
2193.92 3866
2194.36 3829
2194.81 3588
2195.25 3722
2195.69 4010
2196.13 4218
2196.57 3967
2197.01 3926
2197.46 3921
2197.90 4040
2198.34 4029
2198.78 4079
2199.22 4118
2199.67 4071
2200.11 4166
2200.55 4031
2200.99 3980
2201.44 3779
2201.88 3975
2202.32 3996
2202.76 4025
2203.21 3771
2203.65 3766
2204.09 3839
2204.53 3840
2204.98 3827
2205.42 3745
2205.86 3749
2206.30 3920
2206.75 3641
2207.19 3831
2207.63 4110
2208.08 4014
2208.52 3795
2208.96 3716
2209.41 3750
2209.85 3745
2210.29 3955
2210.73 4010
2211.18 3943
2211.62 4045
2212.06 4011
2212.51 3784
2212.95 3878
2213.40 4075
2213.84 4000
2214.28 4045
2214.73 4200
2215.17 3867
2215.61 4016
2216.06 4142
2216.50 4139
2216.95 3930
2217.39 3863
2217.83 3654
2218.28 3893
2218.72 3858
2219.17 3847
2219.61 3964
2220.05 3696
2220.50 3639
2220.94 3564
2221.39 3472
2221.83 3638
2222.28 3798
2222.72 3799
2223.16 4243
2223.61 4000
2224.05 3994
2224.50 4501
2224.94 4721
2225.39 4999
2225.83 5216
2226.28 5565
2226.72 5624
2227.17 5931
2227.61 5920
2228.06 5621
2228.50 5665
2228.95 5550
2229.39 5526
2229.84 5425
2230.28 5118
2230.73 5000
2231.17 5099
2231.62 4780
2232.06 4729
2232.51 4371
2232.95 4475
2233.40 4374
2233.85 4315
2234.29 4477
2234.74 4464
2235.18 4331
2235.63 3982
2236.07 4198
2236.52 4542
2236.97 4445
2237.41 4340
2237.86 4156
2238.30 4389
2238.75 4192
2239.20 4062
2239.64 4160
2240.09 4100
2240.53 4014
2240.98 4113
2241.43 4275
2241.87 4048
2242.32 4445
2242.77 4352
2243.21 4204
2243.66 4234
2244.11 4065
2244.55 3960
2245.00 4016
2245.45 4103
2245.89 3979
2246.34 3831
2246.79 3935
2247.23 3935
2247.68 3863
2248.13 3821
2248.57 3723
2249.02 3662
2249.47 3663
2249.92 3622
2250.36 3694
2250.81 3711
2251.26 3517
2251.70 3738
2252.15 3883
2252.60 3755
2253.05 3599
2253.49 3645
2253.94 3737
2254.39 3704
2254.84 3743
2255.28 3737
2255.73 3493
2256.18 3434
2256.63 3482
2257.08 3662
2257.52 3639
2257.97 3626
2258.42 3580
2258.87 3765
2259.32 3411
2259.76 3369
2260.21 3634
2260.66 3808
2261.11 3692
2261.56 3800
2262.01 3510
2262.45 3728
2262.90 3896
2263.35 3745
2263.80 3824
2264.25 3911
2264.70 3977
2265.15 4057
2265.59 4167
2266.04 4214
2266.49 4568
2266.94 4050
2267.39 3982
2267.84 4174
2268.29 4192
2268.74 4020
2269.19 4015
2269.63 4172
2270.08 4708
2270.53 4399
2270.98 4304
2271.43 4419
2271.88 4620
2272.33 4507
2272.78 4506
2273.23 4814
2273.68 4869
2274.13 4798
2274.58 4719
2275.03 4462
2275.48 4570
2275.93 4623
2276.38 4559
2276.83 4391
2277.28 4071
2277.73 4251
2278.18 3898
2278.63 3998
2279.08 3802
2279.53 3618
2279.98 3841
2280.43 3987
2280.88 3932
2281.33 3956
2281.78 4004
2282.23 4384
2282.68 4253
2283.13 4421
2283.58 4413
2284.03 4678
2284.48 4958
2284.93 4797
2285.38 4777
2285.83 4742
2286.28 4643
2286.73 4639
2287.19 4784
2287.64 4408
2288.09 4439
2288.54 4445
2288.99 4350
2289.44 4792
2289.89 4942
2290.34 4861
2290.79 5123
2291.25 5699
2291.70 5826
2292.15 5907
2292.60 6446
2293.05 6826
2293.50 6829
2293.95 7147
2294.41 6842
2294.86 6980
2295.31 7052
2295.76 6981
2296.21 6705
2296.66 6331
2297.12 6346
2297.57 5789
2298.02 5336
2298.47 5239
2298.92 5166
2299.38 4939
2299.83 4655
2300.28 4497
2300.73 4442
2301.18 4309
2301.64 4112
2302.09 3884
2302.54 3867
2302.99 3843
2303.45 3992
2303.90 3849
2304.35 3876
2304.80 3798
2305.26 3698
2305.71 3525
2306.16 3672
2306.61 3613
2307.07 3640
2307.52 3786
2307.97 3649
2308.43 4262
2308.88 4054
2309.33 3838
2309.79 3882
2310.24 4131
2310.69 4280
2311.15 4500
2311.60 4350
2312.05 4584
2312.51 4608
2312.96 4855
2313.41 4546
2313.87 4759
2314.32 4738
2314.77 4584
2315.23 4505
2315.68 4453
2316.13 4392
2316.59 4257
2317.04 4375
2317.49 4230
2317.95 3958
2318.40 4062
2318.86 3925
2319.31 3983
2319.76 4013
2320.22 4045
2320.67 4131
2321.13 4168
2321.58 4124
2322.04 4212
2322.49 4597
2322.94 4328
2323.40 4172
2323.85 4201
2324.31 4224
2324.76 4169
2325.22 4254
2325.67 4595
2326.13 4247
2326.58 4119
2327.04 4026
2327.49 4184
2327.95 4292
2328.40 4070
2328.86 4044
2329.31 4099
2329.77 4129
2330.22 4172
2330.68 4317
2331.13 4291
2331.59 4398
2332.04 4184
2332.50 4497
2332.95 4542
2333.41 4451
2333.86 4435
2334.32 4339
2334.77 4411
2335.23 4134
2335.69 3931
2336.14 3997
2336.60 3893
2337.05 3728
2337.51 3889
2337.96 3969
2338.42 3890
2338.88 3925
2339.33 3888
2339.79 3973
2340.24 4156
2340.70 4230
2341.16 4327
2341.61 4356
2342.07 4653
2342.52 4691
2342.98 4907
2343.44 4880
2343.89 4750
2344.35 4675
2344.81 4661
2345.26 4763
2345.72 5306
2346.18 5336
2346.63 5508
2347.09 5424
2347.55 5267
2348.00 5206
2348.46 5141
2348.92 5049
2349.37 5287
2349.83 5287
2350.29 5161
2350.75 4891
2351.20 4884
2351.66 4803
2352.12 4387
2352.57 4600
2353.03 4369
2353.49 4447
2353.95 4368
2354.40 4370
2354.86 4242
2355.32 4144
2355.78 4097
2356.23 3975
2356.69 3933
2357.15 3996
2357.61 4061
2358.07 3885
2358.52 3754
2358.98 3820
2359.44 3859
2359.90 4125
2360.36 3944
2360.81 3830
2361.27 3935
2361.73 4040
2362.19 3873
2362.65 3961
2363.10 4064
2363.56 3964
2364.02 4117
2364.48 4114
2364.94 4180
2365.40 4203
2365.86 4339
2366.31 4170
2366.77 4114
2367.23 4245
2367.69 4441
2368.15 4741
2368.61 4345
2369.07 4278
2369.53 4484
2369.98 4618
2370.44 4502
2370.90 4588
2371.36 4777
2371.82 4806
2372.28 4609
2372.74 4499
2373.20 4384
2373.66 4344
2374.12 4375
2374.58 4816
2375.04 4722
2375.50 4301
2375.95 4378
2376.41 4374
2376.87 4197
2377.33 4120
2377.79 4279
2378.25 4361
2378.71 4263
2379.17 4276
2379.63 4458
2380.09 4174
2380.55 4375
2381.01 4250
2381.47 4333
2381.93 4459
2382.39 4382
2382.85 4225
2383.31 4104
2383.77 3896
2384.23 3846
2384.69 4150
2385.15 4113
2385.62 4154
2386.08 3756
2386.54 3954
2387.00 4045
2387.46 4045
2387.92 4025
2388.38 3998
2388.84 3893
2389.30 3648
2389.76 3785
2390.22 3719
2390.68 3868
2391.14 4016
2391.61 4028
2392.07 3977
2392.53 4216
2392.99 3962
2393.45 3924
2393.91 4068
2394.37 4156
2394.83 4066
2395.30 3961
2395.76 3967
2396.22 3943
2396.68 3913
2397.14 3916
2397.60 3867
2398.07 3949
2398.53 3974
2398.99 3852
2399.45 3974
2399.91 3925
2400.37 3840
2400.84 3946
2401.30 3957
2401.76 3822
2402.22 3669
2402.68 3843
2403.15 3888
2403.61 3870
2404.07 3718
2404.53 3698
2405.00 3827
2405.46 4049
2405.92 3983
2406.38 3913
2406.85 4162
2407.31 3947
2407.77 4039
2408.23 4070
2408.70 4116
2409.16 4006
2409.62 4057
2410.08 4075
2410.55 4162
2411.01 4117
2411.47 3863
2411.94 4021
2412.40 3951
2412.86 4060
2413.33 3979
2413.79 3843
2414.25 3945
2414.72 3828
2415.18 3691
2415.64 3569
2416.11 3990
2416.57 4125
2417.03 3974
2417.50 4128
2417.96 4252
2418.42 4533
2418.89 4595
2419.35 4635
2419.81 4633
2420.28 5138
2420.74 4997
2421.21 4925
2421.67 4974
2422.13 4865
2422.60 4857
2423.06 4965
2423.53 4982
2423.99 4759
2424.45 4720
2424.92 4759
2425.38 4351
2425.85 4631
2426.31 4422
2426.78 4521
2427.24 4575
2427.71 4747
2428.17 4979
2428.63 5277
2429.10 5743
2429.56 5566
2430.03 5527
2430.49 5554
2430.96 5692
2431.42 5751
2431.89 5735
2432.35 5211
2432.82 5308
2433.28 4838
2433.75 4773
2434.21 4872
2434.68 4689
2435.14 4553
2435.61 4494
2436.07 4746
2436.54 4488
2437.01 4288
2437.47 4451
2437.94 4420
2438.40 4632
2438.87 4744
2439.33 4696
2439.80 4692
2440.26 4805
2440.73 4819
2441.20 5072
2441.66 5067
2442.13 5248
2442.59 5388
2443.06 5351
2443.53 5635
2443.99 5726
2444.46 5653
2444.92 5629
2445.39 5245
2445.86 5294
2446.32 5175
2446.79 5182
2447.26 4858
2447.72 4782
2448.19 4634
2448.66 4420
2449.12 4360
2449.59 4096
2450.05 3910
2450.52 3880
2450.99 3919
2451.46 3880
2451.92 3738
2452.39 3944
2452.86 4013
2453.32 3945
2453.79 3958
2454.26 3812
2454.72 3915
2455.19 4112
2455.66 4161
2456.13 4021
2456.59 4219
2457.06 3998
2457.53 3839
2458.00 4083
2458.46 4114
2458.93 3785
2459.40 3848
2459.87 3868
2460.33 4044
2460.80 3872
2461.27 3848
2461.74 3930
2462.20 3881
2462.67 3954
2463.14 3920
2463.61 3861
2464.08 3804
2464.54 3848
2465.01 3939
2465.48 3505
2465.95 3662
2466.42 3911
2466.88 3714
2467.35 3974
2467.82 3578
2468.29 3689
2468.76 4016
2469.23 3987
2469.70 4034
2470.16 4192
2470.63 4194
2471.10 4208
2471.57 4202
2472.04 4293
2472.51 4365
2472.98 4480
2473.44 4366
2473.91 4336
2474.38 4454
2474.85 4236
2475.32 4001
2475.79 3855
2476.26 4117
2476.73 4027
2477.20 3827
2477.67 3938
2478.14 3890
2478.61 3912
2479.08 4032
2479.54 3874
2480.01 4007
2480.48 3823
2480.95 4170
2481.42 4076
2481.89 4041
2482.36 4171
2482.83 3995
2483.30 3954
2483.77 4063
2484.24 4047
2484.71 3886
2485.18 3865
2485.65 3891
2486.12 3860
2486.59 3989
2487.06 4170
2487.53 3869
2488.00 3855
2488.47 4090
2488.94 3969
2489.41 4022
2489.88 3861
2490.35 3891
2490.83 3978
2491.30 3964
2491.77 3738
2492.24 3777
2492.71 3805
2493.18 3999
2493.65 3885
2494.12 3759
2494.59 3853
2495.06 4012
2495.53 3940
2496.00 4095
2496.48 4255
2496.95 4320
2497.42 4481
2497.89 4489
2498.36 4568
2498.83 4702
2499.30 4365
2499.77 4499
2500.25 4579
2500.72 4765
2501.19 4701
2501.66 4653
2502.13 4380
2502.60 4265
2503.07 4295
2503.55 4389
2504.02 4096
2504.49 3973
2504.96 4152
2505.43 3809
2505.91 3706
2506.38 4044
2506.85 3989
2507.32 3756
2507.79 3896
2508.27 3761
2508.74 3734
2509.21 3865
2509.68 4061
2510.16 4140
2510.63 4085
2511.10 4317
2511.57 4193
2512.05 4297
2512.52 4435
2512.99 4277
2513.46 4527
2513.94 4566
2514.41 4624
2514.88 4760
2515.35 4612
2515.83 4671
2516.30 4720
2516.77 4695
2517.25 4419
2517.72 4321
2518.19 4447
2518.67 4556
2519.14 4314
2519.61 4072
2520.09 4055
2520.56 3884
2521.03 4053
2521.51 4063
2521.98 3944
2522.45 3678
2522.93 3924
2523.40 4001
2523.87 3863
2524.35 3677
2524.82 3687
2525.29 3922
2525.77 3802
2526.24 3891
2526.72 3877
2527.19 3859
2527.66 4130
2528.14 3981
2528.61 4023
2529.09 4114
2529.56 4158
2530.03 4117
2530.51 3992
2530.98 4053
2531.46 4029
2531.93 4129
2532.41 4393
2532.88 4280
2533.36 4248
2533.83 4083
2534.31 4365
2534.78 4304
2535.25 4271
2535.73 4072
2536.20 4261
2536.68 4485
2537.15 4269
2537.63 4267
2538.10 4229
2538.58 4252
2539.05 4258
2539.53 4353
2540.00 3999
2540.48 3905
2540.95 3855
2541.43 3856
2541.91 3847
2542.38 4115
2542.86 3913
2543.33 3999
2543.81 3986
2544.28 3868
2544.76 3955
2545.23 3914
2545.71 4110
2546.19 4161
2546.66 4132
2547.14 4561
2547.61 4576
2548.09 4758
2548.56 4833
2549.04 5051
2549.52 5239
2549.99 5592
2550.47 5379
2550.95 5898
2551.42 5760
2551.90 5841
2552.37 6156
2552.85 5862
2553.33 5688
2553.80 5792
2554.28 5703
2554.76 5593
2555.23 5305
2555.71 5400
2556.19 5514
2556.66 5437
2557.14 5301
2557.62 5253
2558.09 5391
2558.57 5570
2559.05 5444
2559.52 5648
2560.00 5417
2560.48 5210
2560.96 5200
2561.43 5278
2561.91 5218
2562.39 4738
2562.86 4555
2563.34 4568
2563.82 4529
2564.30 4483
2564.77 4239
2565.25 4212
2565.73 3774
2566.21 4021
2566.68 3985
2567.16 3997
2567.64 3915
2568.12 4024
2568.60 3863
2569.07 3674
2569.55 3681
2570.03 3753
2570.51 3426
2570.99 3529
2571.46 3554
2571.94 3625
2572.42 3416
2572.90 3760
2573.38 3518
2573.85 3942
2574.33 4002
2574.81 4043
2575.29 3855
2575.77 3818
2576.25 3883
2576.73 3838
2577.20 3874
2577.68 3806
2578.16 3840
2578.64 3608
2579.12 3559
2579.60 3648
2580.08 3702
2580.56 3671
2581.04 3700
2581.51 3946
2581.99 3749
2582.47 3762
2582.95 3754
2583.43 3657
2583.91 3741
2584.39 3823
2584.87 3846
2585.35 3997
2585.83 4100
2586.31 3897
2586.79 3788
2587.27 3924
2587.75 3938
2588.23 3928
2588.71 3806
2589.18 3767
2589.66 3929
2590.14 3981
2590.62 3832
2591.10 4027
2591.58 3960
2592.06 4033
2592.54 3912
2593.02 3974
2593.50 4209
2593.98 4105
2594.47 4208
2594.95 4050
2595.43 4184
2595.91 4196
2596.39 4317
2596.87 4395
2597.35 4213
2597.83 4236
2598.31 4255
2598.79 4303
2599.27 4404
2599.75 4238
2600.23 4304
2600.71 4519
2601.19 4547
2601.67 4385
2602.16 4472
2602.64 4527
2603.12 4218
2603.60 3991
2604.08 4275
2604.56 4261
2605.04 4111
2605.52 4106
2606.00 3731
2606.49 3707
2606.97 3769
2607.45 3825
2607.93 3747
2608.41 3725
2608.89 3813
2609.37 3701
2609.86 3942
2610.34 3999
2610.82 4022
2611.30 3838
2611.78 4019
2612.27 4244
2612.75 4318
2613.23 4292
2613.71 4422
2614.19 4565
2614.68 4602
2615.16 4443
2615.64 4359
2616.12 4686
2616.60 4547
2617.09 4426
2617.57 4278
2618.05 4341
2618.53 4395
2619.02 4509
2619.50 4385
2619.98 4117
2620.46 4008
2620.95 4074
2621.43 4200
2621.91 4112
2622.40 3924
2622.88 4057
2623.36 3904
2623.84 3785
2624.33 3844
2624.81 4055
2625.29 3937
2625.78 3951
2626.26 4043
2626.74 3855
2627.23 3997
2627.71 4319
2628.19 3877
2628.68 4027
2629.16 4111
2629.64 4067
2630.13 4083
2630.61 4398
2631.09 4104
2631.58 3891
2632.06 4021
2632.54 3938
2633.03 4098
2633.51 3965
2634.00 4108
2634.48 4019
2634.96 4193
2635.45 4003
2635.93 3765
2636.42 3956
2636.90 4236
2637.38 3972
2637.87 3837
2638.35 3949
2638.84 3811
2639.32 3911
2639.81 3770
2640.29 3992
2640.78 4216
2641.26 4087
2641.74 4096
2642.23 3963
2642.71 4049
2643.20 4043
2643.68 3919
2644.17 3984
2644.65 4212
2645.14 4062
2645.62 4243
2646.11 4286
2646.59 4226
2647.08 3982
2647.56 3866
2648.05 3766
2648.53 3900
2649.02 3802
2649.50 3827
2649.99 3980
2650.48 4102
2650.96 4023
2651.45 4031
2651.93 4086
2652.42 4056
2652.90 3815
2653.39 3865
2653.87 3924
2654.36 3757
2654.85 3832
2655.33 3866
2655.82 3854
2656.30 3959
2656.79 3901
2657.28 4048
2657.76 3867
2658.25 3734
2658.73 3789
2659.22 3989
2659.71 3637
2660.19 3619
2660.68 3784
2661.17 3726
2661.65 3470
2662.14 3681
2662.62 3741
2663.11 3502
2663.60 3726
2664.08 3803
2664.57 3853
2665.06 3874
2665.55 3956
2666.03 3813
2666.52 3789
2667.01 3732
2667.49 3775
2667.98 3756
2668.47 3710
2668.95 3899
2669.44 3838
2669.93 3715
2670.42 3775
2670.90 3985
2671.39 3976
2671.88 3862
2672.36 4060
2672.85 3801
2673.34 4014
2673.83 4212
2674.31 4372
2674.80 4574
2675.29 4490
2675.78 4684
2676.27 4734
2676.75 4834
2677.24 4853
2677.73 4897
2678.22 4998
2678.71 5079
2679.19 5204
2679.68 5257
2680.17 5059
2680.66 5040
2681.15 5007
2681.63 4998
2682.12 4910
2682.61 5271
2683.10 5167
2683.59 5292
2684.08 5250
2684.56 5180
2685.05 5371
2685.54 5557
2686.03 5584
2686.52 5663
2687.01 5611
2687.50 5538
2687.99 5364
2688.47 5732
2688.96 5395
2689.45 5386
2689.94 4983
2690.43 4920
2690.92 4900
2691.41 4391
2691.90 4457
2692.39 4349
2692.88 4112
2693.37 4001
2693.85 3840
2694.34 4019
2694.83 3970
2695.32 3974
2695.81 3876
2696.30 3894
2696.79 3947
2697.28 4103
2697.77 3948
2698.26 4065
2698.75 4197
2699.24 4313
2699.73 4178
2700.22 4255
2700.71 4251
2701.20 3985
2701.69 4089
2702.18 4135
2702.67 4339
2703.16 4345
2703.65 4215
2704.14 4505
2704.63 4368
2705.12 4342
2705.61 4531
2706.10 4503
2706.59 4511
2707.08 4362
2707.58 4441
2708.07 4451
2708.56 4212
2709.05 4186
2709.54 4257
2710.03 4276
2710.52 4113
2711.01 4203
2711.50 4094
2711.99 4039
2712.48 3879
2712.98 3995
2713.47 4044
2713.96 3914
2714.45 4023
2714.94 4043
2715.43 4124
2715.92 4121
2716.41 4013
2716.91 4173
2717.40 4029
2717.89 3962
2718.38 3920
2718.87 3982
2719.36 3928
2719.86 4120
2720.35 4130
2720.84 4081
2721.33 3880
2721.82 3945
2722.31 4092
2722.81 4269
2723.30 4608
2723.79 4449
2724.28 4337
2724.77 4509
2725.27 4513
2725.76 4662
2726.25 4838
2726.74 4471
2727.24 4538
2727.73 4469
2728.22 4263
2728.71 4332
2729.21 4334
2729.70 4396
2730.19 4228
2730.68 3854
2731.18 3687
2731.67 3617
2732.16 3929
2732.66 3999
2733.15 3921
2733.64 4061
2734.13 4102
2734.63 4308
2735.12 4198
2735.61 4410
2736.11 4211
2736.60 4106
2737.09 4149
2737.59 4098
2738.08 4054
2738.57 4252
2739.07 4428
2739.56 4397
2740.05 4295
2740.55 4210
2741.04 4217
2741.54 4349
2742.03 4256
2742.52 4043
2743.02 4129
2743.51 4230
2744.00 4130
2744.50 4040
2744.99 4085
2745.49 4022
2745.98 3945
2746.47 3878
2746.97 3752
2747.46 3715
2747.96 3567
2748.45 3569
2748.95 3709
2749.44 3587
2749.93 3616
2750.43 3951
2750.92 4141
2751.42 3902
2751.91 3950
2752.41 3884
2752.90 3974
2753.40 4034
2753.89 3925
2754.39 4167
2754.88 4427
2755.38 4180
2755.87 4469
2756.37 4307
2756.86 4134
2757.36 4392
2757.85 4423
2758.35 4539
2758.84 4225
2759.34 4326
2759.83 4246
2760.33 4528
2760.82 4268
2761.32 4134
2761.81 4176
2762.31 4223
2762.81 4013
2763.30 4087
2763.80 4110
2764.29 4191
2764.79 3964
2765.28 3946
2765.78 4012
2766.28 3959
2766.77 3930
2767.27 3805
2767.76 3921
2768.26 4272
2768.76 3877
2769.25 4093
2769.75 4122
2770.25 4200
2770.74 4071
2771.24 4155
2771.73 4246
2772.23 4135
2772.73 4228
2773.22 4165
2773.72 3921
2774.22 4247
2774.71 4522
2775.21 4365
2775.71 4416
2776.20 4449
2776.70 4901
2777.20 4883
2777.69 5084
2778.19 5178
2778.69 5196
2779.19 5104
2779.68 5403
2780.18 5354
2780.68 5439
2781.17 5350
2781.67 5340
2782.17 5211
2782.67 5052
2783.16 4911
2783.66 4732
2784.16 4675
2784.66 4559
2785.15 4507
2785.65 4343
2786.15 4404
2786.65 4505
2787.15 4158
2787.64 4168
2788.14 4188
2788.64 4243
2789.14 4327
2789.63 4317
2790.13 4443
2790.63 4415
2791.13 4366
2791.63 4271
2792.13 4177
2792.62 4075
2793.12 4035
2793.62 4076
2794.12 4004
2794.62 4225
2795.12 4221
2795.61 4135
2796.11 4809
2796.61 4826
2797.11 5001
2797.61 5306
2798.11 5543
2798.61 5663
2799.11 6091
2799.60 6611
2800.10 6641
2800.60 6872
2801.10 6649
2801.60 6951
2802.10 6540
2802.60 6429
2803.10 6495
2803.60 6168
2804.10 5927
2804.60 5670
2805.10 5838
2805.59 5592
2806.09 5551
2806.59 5636
2807.09 5569
2807.59 5779
2808.09 6107
2808.59 6438
2809.09 6685
2809.59 7087
2810.09 7251
2810.59 7387
2811.09 7408
2811.59 7761
2812.09 7648
2812.59 7710
2813.09 7834
2813.59 7662
2814.09 7137
2814.59 6800
2815.09 6812
2815.59 6146
2816.09 5611
2816.59 5439
2817.09 5254
2817.59 4977
2818.09 4670
2818.60 4560
2819.10 4434
2819.60 4368
2820.10 4163
2820.60 4107
2821.10 3982
2821.60 4262
2822.10 4271
2822.60 4293
2823.10 4204
2823.60 4322
2824.10 4227
2824.61 4152
2825.11 4077
2825.61 4081
2826.11 4467
2826.61 4367
2827.11 4603
2827.61 4744
2828.12 4859
2828.62 4942
2829.12 5012
2829.62 4894
2830.12 4847
2830.62 4976
2831.12 4979
2831.63 4979
2832.13 4882
2832.63 4949
2833.13 4899
2833.63 4853
2834.14 5146
2834.64 5296
2835.14 5175
2835.64 5014
2836.14 5093
2836.65 5097
2837.15 5103
2837.65 5066
2838.15 4921
2838.66 4747
2839.16 4557
2839.66 4596
2840.16 4526
2840.67 4526
2841.17 4703
2841.67 4403
2842.17 4386
2842.68 4451
2843.18 4106
2843.68 4206
2844.18 3981
2844.69 4221
2845.19 4148
2845.69 3975
2846.20 4026
2846.70 3920
2847.20 4049
2847.71 3942
2848.21 4095
2848.71 4218
2849.22 4230
2849.72 4268
2850.22 4269
2850.73 4231
2851.23 4237
2851.73 4143
2852.24 4133
2852.74 4226
2853.24 4148
2853.75 4191
2854.25 4103
2854.75 4081
2855.26 4130
2855.76 4000
2856.27 4034
2856.77 3916
2857.27 4202
2857.78 4333
2858.28 4221
2858.79 4241
2859.29 4206
2859.80 4290
2860.30 4284
2860.80 4210
2861.31 4245
2861.81 4261
2862.32 4406
2862.82 4093
2863.33 3994
2863.83 4018
2864.34 4061
2864.84 3907
2865.34 4160
2865.85 3967
2866.35 3852
2866.86 3972
2867.36 3879
2867.87 3851
2868.37 3818
2868.88 3634
2869.38 3951
2869.89 3987
2870.39 3797
2870.90 3658
2871.41 3559
2871.91 3743
2872.42 3900
2872.92 3855
2873.43 4035
2873.93 3973
2874.44 3976
2874.94 3929
2875.45 3828
2875.95 3941
2876.46 4045
2876.97 4050
2877.47 4015
2877.98 3949
2878.48 4031
2878.99 4027
2879.50 4123
2880.00 4026
2880.51 3957
2881.01 3942
2881.52 4102
2882.03 4277
2882.53 4206
2883.04 4544
2883.54 4439
2884.05 4154
2884.56 3941
2885.06 4028
2885.57 4172
2886.08 4244
2886.58 4184
2887.09 4228
2887.60 4433
2888.10 4513
2888.61 4739
2889.12 4495
2889.62 4690
2890.13 5128
2890.64 4716
2891.15 4930
2891.65 5092
2892.16 4895
2892.67 5081
2893.17 4706
2893.68 4558
2894.19 4565
2894.70 4438
2895.20 4633
2895.71 4508
2896.22 4475
2896.73 4732
2897.23 4539
2897.74 4366
2898.25 4587
2898.76 4360
2899.26 4322
2899.77 4590
2900.28 4426
2900.79 4489
2901.29 4404
2901.80 4320
2902.31 4299
2902.82 4366
2903.33 4391
2903.83 4371
2904.34 4336
2904.85 4389
2905.36 4489
2905.87 4678
2906.38 4672
2906.88 4696
2907.39 4831
2907.90 4900
2908.41 4866
2908.92 5263
2909.43 4969
2909.94 5060
2910.44 4895
2910.95 4895
2911.46 4959
2911.97 4837
2912.48 4559
2912.99 4706
2913.50 4576
2914.01 4697
2914.52 4560
2915.02 4575
2915.53 4876
2916.04 4854
2916.55 4752
2917.06 4774
2917.57 4633
2918.08 4787
2918.59 4709
2919.10 4589
2919.61 4870
2920.12 4678
2920.63 4492
2921.14 4763
2921.65 4639
2922.16 4380
2922.67 4460
2923.18 4733
2923.69 4700
2924.20 4782
2924.71 5164
2925.22 5433
2925.73 5238
2926.24 5885
2926.75 6529
2927.26 6915
2927.77 7046
2928.28 7106
2928.79 7442
2929.30 7517
2929.81 7419
2930.32 7588
2930.83 7320
2931.34 7036
2931.85 6471
2932.36 6010
2932.87 5687
2933.38 5518
2933.89 5436
2934.40 4708
2934.91 4807
2935.42 4339
2935.94 4356
2936.45 4407
2936.96 4574
2937.47 4335
2937.98 4166
2938.49 4316
2939.00 4476
2939.51 4480
2940.02 4331
2940.54 4378
2941.05 4273
2941.56 4307
2942.07 4262
2942.58 4255
2943.09 4437
2943.61 4767
2944.12 4628
2944.63 4648
2945.14 4602
2945.65 4535
2946.16 4493
2946.68 4609
2947.19 4504
2947.70 4645
2948.21 4618
2948.72 5057
2949.24 5099
2949.75 4977
2950.26 5034
2950.77 4856
2951.28 4885
2951.80 4758
2952.31 4713
2952.82 4489
2953.33 4309
2953.85 4462
2954.36 4529
2954.87 4388
2955.38 4582
2955.90 4329
2956.41 4277
2956.92 4137
2957.43 4226
2957.95 4138
2958.46 4215
2958.97 4108
2959.49 4005
2960.00 4028
2960.51 4354
2961.03 4097
2961.54 4072
2962.05 4353
2962.57 4383
2963.08 4489
2963.59 4604
2964.11 4587
2964.62 4512
2965.13 4540
2965.65 4424
2966.16 4526
2966.67 5052
2967.19 4744
2967.70 4550
2968.21 4391
2968.73 4122
2969.24 4040
2969.76 4230
2970.27 3908
2970.78 4175
2971.30 4164
2971.81 4104
2972.33 3895
2972.84 3896
2973.35 3959
2973.87 4347
2974.38 4127
2974.90 3972
2975.41 4024
2975.92 4082
2976.44 4028
2976.95 3959
2977.47 3926
2977.98 3913
2978.50 3905
2979.01 3862
2979.53 3952
2980.04 3881
2980.56 4019
2981.07 4004
2981.59 4213
2982.10 4136
2982.62 4170
2983.13 4127
2983.65 4254
2984.16 4242
2984.68 4135
2985.19 4227
2985.71 4152
2986.22 4343
2986.74 4412
2987.25 4525
2987.77 4311
2988.28 4343
2988.80 4516
2989.31 4605
2989.83 4620
2990.35 4585
2990.86 4637
2991.38 4823
2991.89 4539
2992.41 4612
2992.92 4855
2993.44 5053
2993.96 5094
2994.47 4946
2994.99 4918
2995.50 5212
2996.02 5282
2996.54 5520
2997.05 5794
2997.57 5808
2998.09 5862
2998.60 5808
2999.12 5967
2999.64 5892
3000.15 5973
3000.67 5982
3001.18 6049
3001.70 6243
3002.22 6143
3002.73 5679
3003.25 5723
3003.77 5871
3004.29 5730
3004.80 5921
3005.32 5777
3005.84 5524
3006.35 5510
3006.87 5567
3007.39 5471
3007.90 5176
3008.42 5013
3008.94 4914
3009.46 5141
3009.97 5033
3010.49 4918
3011.01 4845
3011.53 4755
3012.04 4562
3012.56 4690
3013.08 4501
3013.60 4316
3014.11 4700
3014.63 4612
3015.15 4366
3015.67 4464
3016.18 4492
3016.70 4715
3017.22 4580
3017.74 4626
3018.26 4714
3018.77 4776
3019.29 4603
3019.81 4915
3020.33 4812
3020.85 4736
3021.37 4921
3021.88 4819
3022.40 4664
3022.92 4627
3023.44 4800
3023.96 4909
3024.48 4961
3025.00 5049
3025.51 5193
3026.03 5167
3026.55 5502
3027.07 5228
3027.59 5671
3028.11 5697
3028.63 5692
3029.15 5289
3029.67 5268
3030.18 5300
3030.70 5180
3031.22 5151
3031.74 5064
3032.26 5041
3032.78 4861
3033.30 4966
3033.82 5048
3034.34 5064
3034.86 5414
3035.38 5143
3035.90 5143
3036.42 5531
3036.94 5690
3037.46 5631
3037.98 5785
3038.50 6141
3039.02 6192
3039.54 6079
3040.06 6068
3040.58 6274
3041.10 6095
3041.62 5968
3042.14 5803
3042.66 5725
3043.18 5529
3043.70 5244
3044.22 5064
3044.74 5026
3045.26 5101
3045.78 4796
3046.30 4800
3046.82 4625
3047.34 4519
3047.86 4299
3048.38 4232
3048.90 4492
3049.42 4610
3049.94 4581
3050.46 4536
3050.98 4463
3051.50 4539
3052.03 4631
3052.55 4726
3053.07 4786
3053.59 4813
3054.11 4807
3054.63 4691
3055.15 4771
3055.67 4890
3056.19 4834
3056.72 4930
3057.24 5123
3057.76 4787
3058.28 4654
3058.80 4700
3059.32 4590
3059.84 4576
3060.37 4517
3060.89 4446
3061.41 4395
3061.93 4633
3062.45 4739
3062.98 4943
3063.50 4728
3064.02 4551
3064.54 4499
3065.06 4703
3065.59 4790
3066.11 4645
3066.63 4652
3067.15 4680
3067.67 4777
3068.20 4806
3068.72 4843
3069.24 4729
3069.76 4743
3070.29 4998
3070.81 4813
3071.33 4601
3071.85 4530
3072.38 4406
3072.90 4352
3073.42 4338
3073.95 4202
3074.47 4339
3074.99 4435
3075.51 4349
3076.04 4231
3076.56 4359
3077.08 4415
3077.61 4486
3078.13 4772
3078.65 4839
3079.18 4584
3079.70 4775
3080.22 4883
3080.75 5011
3081.27 4936
3081.79 4852
3082.32 4865
3082.84 4941
3083.36 5032
3083.89 5164
3084.41 5142
3084.93 5253
3085.46 5267
3085.98 5027
3086.51 5047
3087.03 4967
3087.55 4884
3088.08 4898
3088.60 5003
3089.13 4894
3089.65 4881
3090.17 4840
3090.70 5021
3091.22 4978
3091.75 4993
3092.27 5011
3092.80 4823
3093.32 4870
3093.85 4732
3094.37 4677
3094.89 4862
3095.42 4685
3095.94 4723
3096.47 4607
3096.99 4804
3097.52 4828
3098.04 4810
3098.57 4891
3099.09 4882
3099.62 5146
3100.14 4918
3100.67 4995
3101.19 5298
3101.72 5637
3102.24 6155
3102.77 6349
3103.29 6555
3103.82 7080
3104.34 7699
3104.87 8243
3105.40 8430
3105.92 8403
3106.45 9061
3106.97 8964
3107.50 9066
3108.02 8650
3108.55 8165
3109.08 7799
3109.60 7395
3110.13 6912
3110.65 6657
3111.18 6382
3111.70 5985
3112.23 6051
3112.76 5877
3113.28 5884
3113.81 5863
3114.34 5584
3114.86 5651
3115.39 5752
3115.91 5474
3116.44 5237
3116.97 5139
3117.49 5144
3118.02 4972
3118.55 4709
3119.07 4431
3119.60 4579
3120.13 4619
3120.65 4430
3121.18 4843
3121.71 4616
3122.23 4475
3122.76 4320
3123.29 4207
3123.82 4486
3124.34 4317
3124.87 4312
3125.40 4578
3125.92 4626
3126.45 4237
3126.98 4275
3127.51 4083
3128.03 4206
3128.56 4366
3129.09 4267
3129.62 4191
3130.14 4238
3130.67 4188
3131.20 4105
3131.73 4049
3132.25 4169
3132.78 4223
3133.31 4264
3133.84 4126
3134.37 4120
3134.89 4119
3135.42 3898
3135.95 3932
3136.48 3870
3137.01 3976
3137.53 3897
3138.06 3985
3138.59 3941
3139.12 3680
3139.65 3949
3140.18 3958
3140.70 3905
3141.23 4145
3141.76 4082
3142.29 4015
3142.82 3958
3143.35 3842
3143.88 3890
3144.40 3768
3144.93 3915
3145.46 3881
3145.99 3802
3146.52 4110
3147.05 4062
3147.58 4091
3148.11 4232
3148.64 4363
3149.17 4649
3149.70 4541
3150.22 4557
3150.75 4546
3151.28 4612
3151.81 5039
3152.34 4865
3152.87 4485
3153.40 4626
3153.93 4569
3154.46 4613
3154.99 4666
3155.52 4412
3156.05 4554
3156.58 4509
3157.11 4634
3157.64 4538
3158.17 4604
3158.70 4627
3159.23 4172
3159.76 4111
3160.29 4586
3160.82 4543
3161.35 4491
3161.88 4608
3162.41 4536
3162.94 4674
3163.47 4763
3164.00 4796
3164.53 4753
3165.06 4665
3165.59 4547
3166.12 4511
3166.65 4679
3167.18 4533
3167.72 4541
3168.25 4409
3168.78 4330
3169.31 4504
3169.84 4425
3170.37 4350
3170.90 4350
3171.43 4281
3171.96 4315
3172.49 4413
3173.03 4525
3173.56 4296
3174.09 4427
3174.62 4278
3175.15 4186
3175.68 4163
3176.21 4343
3176.74 4111
3177.28 3823
3177.81 3969
3178.34 4170
3178.87 4212
3179.40 4253
3179.93 4436
3180.47 4113
3181.00 3969
3181.53 3925
3182.06 4174
3182.59 4227
3183.13 4078
3183.66 4104
3184.19 4292
3184.72 4009
3185.25 4155
3185.79 4233
3186.32 4548
3186.85 4266
3187.38 4412
3187.92 4412
3188.45 4428
3188.98 4285
3189.51 4526
3190.05 4435
3190.58 4520
3191.11 4228
3191.64 4198
3192.18 4035
3192.71 4092
3193.24 4152
3193.78 4225
3194.31 4293
3194.84 4162
3195.38 3981
3195.91 4163
3196.44 4285
3196.97 4191
3197.51 4282
3198.04 4261
3198.57 4251
3199.11 4416
3199.64 4422
3200.17 4308
3200.71 4159
3201.24 4168
3201.78 4621
3202.31 4643
3202.84 4211
3203.38 4346
3203.91 4505
3204.44 4911
3204.98 4900
3205.51 4913
3206.05 4909
3206.58 5029
3207.11 5027
3207.65 5235
3208.18 5008
3208.72 5050
3209.25 5153
3209.78 5082
3210.32 5018
3210.85 5022
3211.39 4854
3211.92 5110
3212.46 5286
3212.99 5191
3213.53 5159
3214.06 5319
3214.59 5490
3215.13 5568
3215.66 5561
3216.20 5472
3216.73 5386
3217.27 5361
3217.80 5469
3218.34 5288
3218.87 4821
3219.41 4870
3219.94 5044
3220.48 4744
3221.01 4381
3221.55 4344
3222.08 4390
3222.62 4607
3223.16 4340
3223.69 4393
3224.23 4458
3224.76 4841
3225.30 4688
3225.83 4844
3226.37 4870
3226.90 5142
3227.44 5330
3227.98 5161
3228.51 5178
3229.05 5403
3229.58 5530
3230.12 5085
3230.66 5181
3231.19 4984
3231.73 5085
3232.26 4774
3232.80 4698
3233.34 4497
3233.87 4738
3234.41 4551
3234.95 4280
3235.48 4359
3236.02 4366
3236.55 4683
3237.09 4469
3237.63 4482
3238.16 4463
3238.70 4407
3239.24 4631
3239.77 4819
3240.31 4691
3240.85 4666
3241.38 4926
3241.92 4932
3242.46 4674
3243.00 4885
3243.53 5037
3244.07 5029
3244.61 5042
3245.14 5133
3245.68 4611
3246.22 4759
3246.76 4791
3247.29 4698
3247.83 4557
3248.37 4465
3248.91 4349
3249.44 4435
3249.98 4492
3250.52 4547
3251.06 4577
3251.59 4698
3252.13 4706
3252.67 4771
3253.21 4742
3253.75 4657
3254.28 5044
3254.82 5262
3255.36 5118
3255.90 4961
3256.44 4993
3256.97 4934
3257.51 5032
3258.05 4930
3258.59 5228
3259.13 5386
3259.67 5140
3260.20 5118
3260.74 5294
3261.28 5405
3261.82 5695
3262.36 5775
3262.90 6067
3263.44 5650
3263.97 5927
3264.51 6195
3265.05 6410
3265.59 6634
3266.13 6887
3266.67 6987
3267.21 7189
3267.75 7571
3268.29 8001
3268.83 8247
3269.36 8215
3269.90 8558
3270.44 8511
3270.98 8274
3271.52 8102
3272.06 8076
3272.60 7675
3273.14 7072
3273.68 7363
3274.22 6995
3274.76 6643
3275.30 6331
3275.84 6134
3276.38 5735
3276.92 5755
3277.46 5953
3278.00 5969
3278.54 6128
3279.08 5862
3279.62 5701
3280.16 5878
3280.70 5946
3281.24 5973
3281.78 5980
3282.32 6035
3282.86 6198
3283.40 6089
3283.94 6073
3284.48 6240
3285.02 5873
3285.56 6090
3286.10 6156
3286.64 6122
3287.18 6183
3287.72 5994
3288.26 6359
3288.81 6340
3289.35 6368
3289.89 6623
3290.43 6286
3290.97 6355
3291.51 6450
3292.05 6741
3292.59 6750
3293.13 6569
3293.67 6535
3294.22 6809
3294.76 7016
3295.30 7256
3295.84 7498
3296.38 7341
3296.92 7823
3297.46 8207
3298.01 8166
3298.55 8148
3299.09 8439
3299.63 8545
3300.17 8944
3300.71 9043
3301.26 8596
3301.80 7932
3302.34 8022
3302.88 7594
3303.42 7336
3303.97 7451
3304.51 7250
3305.05 7012
3305.59 6853
3306.13 6672
3306.68 6706
3307.22 6583
3307.76 6540
3308.30 6557
3308.85 6606
3309.39 6857
3309.93 6995
3310.47 6948
3311.02 6854
3311.56 7251
3312.10 7465
3312.64 7587
3313.19 7476
3313.73 7478
3314.27 7614
3314.82 7701
3315.36 7847
3315.90 7861
3316.45 7761
3316.99 8029
3317.53 7930
3318.07 7623
3318.62 7806
3319.16 7962
3319.70 7994
3320.25 7853
3320.79 8196
3321.34 8733
3321.88 9120
3322.42 8723
3322.97 8661
3323.51 9155
3324.05 9021
3324.60 9275
3325.14 9332
3325.68 9504
3326.23 9011
3326.77 9256
3327.32 9277
3327.86 8925
3328.40 8360
3328.95 8414
3329.49 8434
3330.04 8476
3330.58 8352
3331.13 8104
3331.67 8734
3332.21 8641
3332.76 9028
3333.30 10000
3333.85 11366
3334.39 13212
3334.94 15377
3335.48 17988
3336.03 20698
3336.57 23590
3337.12 27088
3337.66 31040
3338.21 34052
3338.75 36021
3339.30 37733
3339.84 38729
3340.39 38560
3340.93 38177
3341.48 36806
3342.02 34926
3342.57 32982
3343.11 29575
3343.66 26515
3344.20 24128
3344.75 21382
3345.29 18309
3345.84 15633
3346.38 13532
3346.93 12221
3347.47 11144
3348.02 9851
3348.57 8776
3349.11 8478
3349.66 8351
3350.20 8212
3350.75 8106
3351.30 8154
3351.84 8553
3352.39 8578
3352.93 8740
3353.48 8917
3354.03 9031
3354.57 9551
3355.12 9959
3355.66 10178
3356.21 10149
3356.76 10165
3357.30 9737
3357.85 9536
3358.40 9327
3358.94 8916
3359.49 8843
3360.04 8482
3360.58 7999
3361.13 7685
3361.68 7649
3362.22 7330
3362.77 7013
3363.32 6839
3363.86 6476
3364.41 6285
3364.96 6412
3365.50 6323
3366.05 6482
3366.60 6408
3367.15 6287
3367.69 6345
3368.24 6338
3368.79 6574
3369.34 6627
3369.88 6508
3370.43 6673
3370.98 6901
3371.53 6530
3372.07 6549
3372.62 6402
3373.17 6724
3373.72 6797
3374.26 6771
3374.81 7144
3375.36 7097
3375.91 7334
3376.46 7372
3377.00 7027
3377.55 6914
3378.10 6833
3378.65 7038
3379.20 7042
3379.74 7065
3380.29 6788
3380.84 6461
3381.39 6382
3381.94 6214
3382.49 6020
3383.04 5841
3383.58 5829
3384.13 5718
3384.68 5584
3385.23 5499
3385.78 5609
3386.33 5463
3386.88 5612
3387.43 5788
3387.97 5483
3388.52 5577
3389.07 5586
3389.62 5720
3390.17 5676
3390.72 5471
3391.27 5258
3391.82 5203
3392.37 5040
3392.92 5247
3393.47 5082
3394.01 5032
3394.56 5161
3395.11 5319
3395.66 5277
3396.21 5279
3396.76 4846
3397.31 4805
3397.86 4972
3398.41 4909
3398.96 4818
3399.51 4603
3400.06 4549
3400.61 4689
3401.16 4476
3401.71 4459
3402.26 4494
3402.81 4574
3403.36 4605
3403.91 4436
3404.46 4393
3405.01 4334
3405.56 4280
3406.11 4346
3406.66 4394
3407.21 4479
3407.76 4568
3408.32 4388
3408.87 4390
3409.42 4544
3409.97 4325
3410.52 4381
3411.07 4652
3411.62 4415
3412.17 4280
3412.72 4379
3413.27 4421
3413.82 4653
3414.37 4312
3414.93 4386
3415.48 4400
3416.03 4588
3416.58 4668
3417.13 4522
3417.68 4410
3418.23 4353
3418.78 4230
3419.34 4111
3419.89 4240
3420.44 4361
3420.99 4207
3421.54 4236
3422.09 3878
3422.65 3982
3423.20 3961
3423.75 4049
3424.30 3882
3424.85 3986
3425.40 4280
3425.96 4264
3426.51 3956
3427.06 3908
3427.61 3939
3428.17 4167
3428.72 4053
3429.27 4073
3429.82 3904
3430.37 4128
3430.93 4119
3431.48 3915
3432.03 4052
3432.58 4118
3433.14 3996
3433.69 4146
3434.24 3864
3434.79 4025
3435.35 4148
3435.90 4001
3436.45 3983
3437.01 4048
3437.56 4088
3438.11 4083
3438.66 4055
3439.22 4224
3439.77 4334
3440.32 4186
3440.88 4237
3441.43 4594
3441.98 4534
3442.54 4463
3443.09 4727
3443.64 4580
3444.20 4636
3444.75 4643
3445.30 4350
3445.86 4365
3446.41 4283
3446.97 4309
3447.52 4388
3448.07 4382
3448.63 4300
3449.18 4089
3449.73 3912
3450.29 3848
3450.84 3884
3451.40 4061
3451.95 3966
3452.50 3767
3453.06 3746
3453.61 3750
3454.17 3975
3454.72 4084
3455.28 4030
3455.83 3990
3456.38 4033
3456.94 3737
3457.49 3698
3458.05 3873
3458.60 3918
3459.16 4059
3459.71 3778
3460.27 3664
3460.82 3850
3461.38 3802
3461.93 3895
3462.49 3790
3463.04 3870
3463.60 4057
3464.15 4205
3464.71 3895
3465.26 3951
3465.82 4189
3466.37 4045
3466.93 4286
3467.48 4091
3468.04 4206
3468.59 4462
3469.15 4279
3469.70 4080
3470.26 4302
3470.82 4488
3471.37 4586
3471.93 4496
3472.48 4385
3473.04 4449
3473.59 4322
3474.15 4432
3474.71 4519
3475.26 4521
3475.82 4489
3476.37 4562
3476.93 4527
3477.49 4429
3478.04 4271
3478.60 4276
3479.16 4431
3479.71 4455
3480.27 4518
3480.82 4638
3481.38 4981
3481.94 4885
3482.49 4875
3483.05 5006
3483.61 4890
3484.16 5105
3484.72 4933
3485.28 5119
3485.83 4904
3486.39 4977
3486.95 5147
3487.50 5188
3488.06 4963
3488.62 5033
3489.18 5260
3489.73 5412
3490.29 5608
3490.85 5747
3491.40 5982
3491.96 6446
3492.52 7072
3493.08 7284
3493.63 7377
3494.19 7618
3494.75 8041
3495.31 8287
3495.86 8298
3496.42 8179
3496.98 8191
3497.54 8701
3498.09 8096
3498.65 8097
3499.21 8788
3499.77 8268
3500.33 8142
3500.88 8503
3501.44 8571
3502.00 8938
3502.56 9328
3503.12 9942
3503.67 10239
3504.23 9968
3504.79 10024
3505.35 10121
3505.91 10377
3506.47 10889
3507.03 11394
3507.58 11404
3508.14 10987
3508.70 11037
3509.26 11139
3509.82 10841
3510.38 10743
3510.94 10585
3511.49 10064
3512.05 9610
3512.61 8586
3513.17 8279
3513.73 7661
3514.29 7384
3514.85 6824
3515.41 6227
3515.97 5624
3516.53 5414
3517.09 5153
3517.64 5156
3518.20 5094
3518.76 5216
3519.32 4807
3519.88 4670
3520.44 4645
3521.00 4576
3521.56 4666
3522.12 4767
3522.68 4901
3523.24 4650
3523.80 4945
3524.36 4885
3524.92 4672
3525.48 4841
3526.04 4898
3526.60 4708
3527.16 4825
3527.72 4810
3528.28 4614
3528.84 4500
3529.40 4339
3529.96 4312
3530.52 4376
3531.08 4240
3531.64 4330
3532.20 4414
3532.76 4361
3533.32 4129
3533.89 4465
3534.45 4326
3535.01 4173
3535.57 4409
3536.13 4642
3536.69 4380
3537.25 4304
3537.81 4513
3538.37 4586
3538.93 4683
3539.49 4674
3540.06 4656
3540.62 4649
3541.18 4621
3541.74 4614
3542.30 4655
3542.86 4565
3543.42 4435
3543.98 4409
3544.55 4503
3545.11 4465
3545.67 4417
3546.23 4421
3546.79 4499
3547.35 4365
3547.92 4426
3548.48 4175
3549.04 4272
3549.60 4310
3550.16 4390
3550.72 4294
3551.29 4219
3551.85 4191
3552.41 4046
3552.97 3928
3553.54 3807
3554.10 4207
3554.66 4218
3555.22 4016
3555.78 3948
3556.35 3945
3556.91 3944
3557.47 3898
3558.03 3838
3558.60 3858
3559.16 3796
3559.72 3742
3560.29 3982
3560.85 4053
3561.41 3966
3561.97 3793
3562.54 3863
3563.10 3894
3563.66 3936
3564.23 3877
3564.79 3898
3565.35 3721
3565.91 3766
3566.48 3953
3567.04 3951
3567.60 3884
3568.17 3834
3568.73 3703
3569.29 3842
3569.86 3707
3570.42 3684
3570.99 3819
3571.55 3968
3572.11 3915
3572.68 4096
3573.24 3765
3573.80 4015
3574.37 3998
3574.93 3977
3575.50 4025
3576.06 4203
3576.62 4262
3577.19 4152
3577.75 4255
3578.32 4415
3578.88 4209
3579.44 4068
3580.01 4293
3580.57 4225
3581.14 4204
3581.70 4367
3582.27 4348
3582.83 4229
3583.40 4361
3583.96 4311
3584.52 4178
3585.09 4126
3585.65 3989
3586.22 3898
3586.78 4051
3587.35 3872
3587.91 3793
3588.48 3907
3589.04 3944
3589.61 3989
3590.17 3853
3590.74 3918
3591.30 3914
3591.87 4065
3592.43 4149
3593.00 4059
3593.56 3978
3594.13 4102
3594.70 3946
3595.26 4045
3595.83 3994
3596.39 4023
3596.96 3927
3597.52 3814
3598.09 3892
3598.65 3733
3599.22 3747
3599.79 3905
3600.35 3737
3600.92 3877
3601.48 4086
3602.05 4165
3602.62 4068
3603.18 4106
3603.75 4102
3604.32 3977
3604.88 3857
3605.45 3920
3606.01 4009
3606.58 3841
3607.15 3682
3607.71 4095
3608.28 4068
3608.85 3934
3609.41 3744
3609.98 3961
3610.55 3707
3611.11 3836
3611.68 3876
3612.25 3845
3612.81 3557
3613.38 3591
3613.95 3770
3614.51 3990
3615.08 3721
3615.65 4030
3616.22 4409
3616.78 4740
3617.35 5300
3617.92 5409
3618.48 5670
3619.05 6207
3619.62 6761
3620.19 7842
3620.75 8194
3621.32 8551
3621.89 8690
3622.46 8880
3623.02 8822
3623.59 8649
3624.16 8525
3624.73 8106
3625.30 7684
3625.86 7070
3626.43 6713
3627.00 6039
3627.57 5456
3628.14 5103
3628.70 4896
3629.27 4543
3629.84 4230
3630.41 4031
3630.98 4075
3631.55 3897
3632.11 3740
3632.68 3491
3633.25 3813
3633.82 3636
3634.39 3423
3634.96 3527
3635.52 3582
3636.09 3729
3636.66 3688
3637.23 3522
3637.80 3896
3638.37 3761
3638.94 3612
3639.51 3791
3640.08 3779
3640.64 3626
3641.21 3983
3641.78 3988
3642.35 4022
3642.92 4186
3643.49 3974
3644.06 4216
3644.63 4256
3645.20 4291
3645.77 4388
3646.34 4388
3646.91 4430
3647.48 4455
3648.05 4399
3648.62 4399
3649.19 4359
3649.76 4367
3650.33 4432
3650.90 4386
3651.47 4347
3652.03 4430
3652.60 4555
3653.17 4521
3653.75 4331
3654.32 4246
3654.89 4512
3655.46 4431
3656.03 4445
3656.60 4272
3657.17 4339
3657.74 4420
3658.31 4339
3658.88 4142
3659.45 4152
3660.02 4100
3660.59 4435
3661.16 4250
3661.73 4067
3662.30 4081
3662.87 4177
3663.44 4013
3664.01 3886
3664.59 3857
3665.16 3892
3665.73 3885
3666.30 3769
3666.87 3901
3667.44 4018
3668.01 3875
3668.58 3841
3669.15 3945
3669.73 3839
3670.30 3819
3670.87 3924
3671.44 3951
3672.01 3752
3672.58 3548
3673.15 3616
3673.73 3809
3674.30 3681
3674.87 3602
3675.44 3816
3676.01 4134
3676.58 4045
3677.16 4231
3677.73 4106
3678.30 4182
3678.87 4377
3679.44 4485
3680.02 4223
3680.59 3957
3681.16 4063
3681.73 4036
3682.31 4173
3682.88 3949
3683.45 3624
3684.02 3673
3684.60 3656
3685.17 3933
3685.74 3714
3686.31 3480
3686.89 3588
3687.46 3715
3688.03 3717
3688.60 3568
3689.18 3618
3689.75 3851
3690.32 3797
3690.90 3846
3691.47 3827
3692.04 3876
3692.61 3926
3693.19 4196
3693.76 4030
3694.33 4170
3694.91 4285
3695.48 4494
3696.05 4315
3696.63 4079
3697.20 4132
3697.77 4032
3698.35 3903
3698.92 4012
3699.50 3843
3700.07 3555
3700.64 3727
3701.22 3721
3701.79 3598
3702.36 3604
3702.94 3494
3703.51 3449
3704.09 3517
3704.66 3519
3705.23 3626
3705.81 3571
3706.38 3663
3706.96 3793
3707.53 3733
3708.11 3773
3708.68 3716
3709.25 3541
3709.83 3765
3710.40 3733
3710.98 3716
3711.55 3793
3712.13 3865
3712.70 3877
3713.28 3791
3713.85 3841
3714.43 3771
3715.00 3717
3715.58 3864
3716.15 3736
3716.73 3848
3717.30 3657
3717.88 3537
3718.45 3688
3719.03 3552
3719.60 3535
3720.18 3626
3720.75 3486
3721.33 3535
3721.90 3569
3722.48 3485
3723.05 3557
3723.63 3498
3724.20 3473
3724.78 3684
3725.36 3567
3725.93 3460
3726.51 3454
3727.08 3429
3727.66 3531
3728.23 3344
3728.81 3510
3729.39 3464
3729.96 3570
3730.54 3648
3731.11 3521
3731.69 3855
3732.27 4075
3732.84 4017
3733.42 4283
3734.00 4476
3734.57 4805
3735.15 4790
3735.72 4897
3736.30 5044
3736.88 5017
3737.45 5160
3738.03 5346
3738.61 5267
3739.18 5097
3739.76 5085
3740.34 5086
3740.92 4765
3741.49 4545
3742.07 4519
3742.65 4351
3743.22 4034
3743.80 3894
3744.38 3881
3744.95 4169
3745.53 4139
3746.11 3938
3746.69 3691
3747.26 3834
3747.84 4035
3748.42 3954
3749.00 4009
3749.57 4210
3750.15 4071
3750.73 4060
3751.31 4169
3751.88 3962
3752.46 3913
3753.04 3972
3753.62 4017
3754.19 4029
3754.77 3870
3755.35 3832
3755.93 3721
3756.51 3877
3757.08 3566
3757.66 3610
3758.24 3710
3758.82 3950
3759.40 3882
3759.98 3989
3760.55 4065
3761.13 4104
3761.71 4049
3762.29 4226
3762.87 4277
3763.45 4222
3764.03 4287
3764.60 4141
3765.18 4286
3765.76 4319
3766.34 4338
3766.92 4235
3767.50 4128
3768.08 4230
3768.66 4207
3769.24 3972
3769.81 4094
3770.39 3779
3770.97 3655
3771.55 3698
3772.13 3635
3772.71 3778
3773.29 3896
3773.87 3694
3774.45 3532
3775.03 3538
3775.61 3692
3776.19 3678
3776.77 3684
3777.35 3736
3777.93 3853
3778.51 3795
3779.09 3810
3779.67 3608
3780.25 3694
3780.83 3706
3781.41 3684
3781.99 3737
3782.57 3719
3783.15 3779
3783.73 3685
3784.31 3706
3784.89 3652
3785.47 3478
3786.05 3694
3786.63 3444
3787.21 3363
3787.79 3497
3788.37 3511
3788.95 3474
3789.53 3445
3790.11 3732
3790.69 3763
3791.27 3464
3791.85 3580
3792.43 3718
3793.01 3483
3793.59 3453
3794.18 3472
3794.76 3462
3795.34 3626
3795.92 3723
3796.50 3525
3797.08 3558
3797.66 3656
3798.24 3618
3798.83 3329
3799.41 3403
3799.99 3608
3800.57 3540
3801.15 3570
3801.73 3599
3802.31 3789
3802.90 3686
3803.48 3742
3804.06 3853
3804.64 3901
3805.22 3856
3805.80 3879
3806.39 4101
3806.97 4240
3807.55 4163
3808.13 3844
3808.71 4134
3809.30 4097
3809.88 3908
3810.46 4066
3811.04 4065
3811.63 4064
3812.21 4191
3812.79 4171
3813.37 3971
3813.95 3979
3814.54 4024
3815.12 3942
3815.70 3984
3816.29 4113
3816.87 4172
3817.45 4156
3818.03 4170
3818.62 4085
3819.20 4086
3819.78 3967
3820.36 3989
3820.95 3902
3821.53 3919
3822.11 3818
3822.70 3752
3823.28 3659
3823.86 3772
3824.45 3724
3825.03 3752
3825.61 3474
3826.20 3540
3826.78 3446
3827.36 3463
3827.95 3501
3828.53 3204
3829.11 3239
3829.70 3559
3830.28 3585
3830.87 3312
3831.45 3314
3832.03 3332
3832.62 3322
3833.20 3519
3833.79 3621
3834.37 3618
3834.95 3677
3835.54 3689
3836.12 3687
3836.71 3822
3837.29 3670
3837.87 3606
3838.46 3840
3839.04 3588
3839.63 3334
3840.21 3568
3840.80 3653
3841.38 3558
3841.97 3696
3842.55 3548
3843.13 3596
3843.72 3590
3844.30 3461
3844.89 3342
3845.47 3561
3846.06 3704
3846.64 3683
3847.23 3759
3847.81 3614
3848.40 3557
3848.98 3539
3849.57 3781
3850.15 3861
3850.74 3485
3851.33 3677
3851.91 3896
3852.50 3522
3853.08 3457
3853.67 3796
3854.25 3710
3854.84 3699
3855.42 3618
3856.01 3903
3856.60 3801
3857.18 3807
3857.77 3875
3858.35 4021
3858.94 4077
3859.52 4236
3860.11 4307
3860.70 4821
3861.28 4967
3861.87 5370
3862.45 6024
3863.04 6507
3863.63 7188
3864.21 7505
3864.80 7620
3865.39 8288
3865.97 8315
3866.56 8735
3867.15 8655
3867.73 8179
3868.32 7729
3868.91 7195
3869.49 6983
3870.08 6239
3870.67 5825
3871.25 5550
3871.84 4944
3872.43 4661
3873.01 4318
3873.60 4177
3874.19 4134
3874.77 4037
3875.36 3838
3875.95 3903
3876.54 3820
3877.12 3788
3877.71 4171
3878.30 3852
3878.89 3808
3879.47 3807
3880.06 3934
3880.65 3931
3881.24 3657
3881.82 3865
3882.41 3545
3883.00 3605
3883.59 3640
3884.17 3766
3884.76 3642
3885.35 3645
3885.94 3349
3886.53 3265
3887.11 3424
3887.70 3450
3888.29 3441
3888.88 3611
3889.47 3564
3890.05 3642
3890.64 3520
3891.23 3467
3891.82 3762
3892.41 3863
3893.00 3685
3893.59 3834
3894.17 4047
3894.76 4079
3895.35 4161
3895.94 4097
3896.53 4238
3897.12 4260
3897.71 4251
3898.30 4268
3898.88 4482
3899.47 4487
3900.06 4317
3900.65 4296
3901.24 4290
3901.83 4380
3902.42 4431
3903.01 4401
3903.60 4408
3904.19 4301
3904.78 4233
3905.37 4213
3905.95 3965
3906.54 3806
3907.13 3715
3907.72 3723
3908.31 3738
3908.90 3515
3909.49 3496
3910.08 3449
3910.67 3549
3911.26 3492
3911.85 3353
3912.44 3419
3913.03 3600
3913.62 3449
3914.21 3255
3914.80 3363
3915.39 3419
3915.98 3266
3916.57 3327
3917.16 3157
3917.75 3206
3918.34 3240
3918.93 3176
3919.52 3336
3920.12 3287
3920.71 3118
3921.30 3188
3921.89 3171
3922.48 3133
3923.07 3117
3923.66 3155
3924.25 3525
3924.84 3240
3925.43 3157
3926.02 3284
3926.61 3255
3927.20 3253
3927.80 3260
3928.39 3375
3928.98 3210
3929.57 3156
3930.16 3192
3930.75 2968
3931.34 3158
3931.94 3341
3932.53 3051
3933.12 2951
3933.71 2987
3934.30 3055
3934.89 3191
3935.48 3052
3936.08 3022
3936.67 2927
3937.26 2953
3937.85 3104
3938.44 3059
3939.04 3159
3939.63 3141
3940.22 3238
3940.81 3215
3941.40 3133
3942.00 3227
3942.59 3314
3943.18 3364
3943.77 3357
3944.37 3458
3944.96 3354
3945.55 3411
3946.14 3593
3946.74 3460
3947.33 3292
3947.92 3228
3948.51 3111
3949.11 3175
3949.70 3361
3950.29 3343
3950.88 3412
3951.48 3303
3952.07 3280
3952.66 3179
3953.26 3275
3953.85 3163
3954.44 3265
3955.04 3103
3955.63 3222
3956.22 3366
3956.82 3373
3957.41 3305
3958.00 3134
3958.60 3487
3959.19 3545
3959.78 3520
3960.38 3405
3960.97 3722
3961.56 3715
3962.16 3667
3962.75 3703
3963.34 3741
3963.94 3743
3964.53 3579
3965.13 3484
3965.72 3690
3966.31 3760
3966.91 3650
3967.50 3853
3968.10 3890
3968.69 3778
3969.28 3775
3969.88 3876
3970.47 4020
3971.07 4159
3971.66 3979
3972.26 4002
3972.85 3863
3973.45 3853
3974.04 3782
3974.63 3574
3975.23 3496
3975.82 3464
3976.42 3467
3977.01 3490
3977.61 3640
3978.20 3398
3978.80 3328
3979.39 3404
3979.99 3352
3980.58 3599
3981.18 3528
3981.77 3670
3982.37 3378
3982.96 3352
3983.56 3416
3984.15 3518
3984.75 3566
3985.35 3455
3985.94 3607
3986.54 3506
3987.13 3356
3987.73 3376
3988.32 3394
3988.92 3551
3989.51 3565
3990.11 3440
3990.71 3461
3991.30 3443
3991.90 3529
3992.49 3495
3993.09 3477
3993.69 3260
3994.28 3312
3994.88 3390
3995.47 3341
3996.07 3214
3996.67 3339
3997.26 3337
3997.86 3529
3998.46 3623
3999.05 3697
3999.65 3733
4000.25 3629
4000.84 3626
4001.44 3802
4002.04 3663
4002.63 3627
4003.23 3729
4003.83 3625
4004.42 3534
4005.02 3756
4005.62 3948
4006.21 3902
4006.81 3957
4007.41 3622
4008.01 3676
4008.60 3764
4009.20 3790
4009.80 3774
4010.39 3884
4010.99 3827
4011.59 3822
4012.19 3817
4012.78 3894
4013.38 3749
4013.98 3636
4014.58 3728
4015.17 3994
4015.77 3894
4016.37 3713
4016.97 3609
4017.57 3535
4018.16 3694
4018.76 3776
4019.36 3749
4019.96 3741
4020.56 3894
4021.15 3885
4021.75 3840
4022.35 3914
4022.95 4128
4023.55 3859
4024.14 3661
4024.74 3601
4025.34 3697
4025.94 3740
4026.54 3574
4027.14 3563
4027.74 3625
4028.33 3492
4028.93 3502
4029.53 3376
4030.13 3562
4030.73 3874
4031.33 3853
4031.93 3903
4032.53 3865
4033.12 3804
4033.72 3847
4034.32 3782
4034.92 3785
4035.52 3691
4036.12 3543
4036.72 3663
4037.32 3571
4037.92 3670
4038.52 3600
4039.12 3526
4039.72 3535
4040.32 3412
4040.92 3342
4041.52 3419
4042.12 3343
4042.71 3302
4043.31 3177
4043.91 3466
4044.51 3301
4045.11 3278
4045.71 3452
4046.31 3457
4046.91 3394
4047.51 3188
4048.11 3024
4048.71 3198
4049.31 3407
4049.91 3387
4050.52 3298
4051.12 3108
4051.72 3155
4052.32 3248
4052.92 3288
4053.52 3451
4054.12 3416
4054.72 3304
4055.32 3354
4055.92 3645
4056.52 3569
4057.12 3697
4057.72 3608
4058.32 3735
4058.92 3824
4059.52 3842
4060.13 3904
4060.73 4051
4061.33 3884
4061.93 3671
4062.53 3875
4063.13 3761
4063.73 3636
4064.33 3505
4064.94 3364
4065.54 3369
4066.14 3333
4066.74 3285
4067.34 3262
4067.94 3315
4068.54 3217
4069.15 3185
4069.75 3122
4070.35 3151
4070.95 2914
4071.55 2916
4072.16 3116
4072.76 2972
4073.36 3066
4073.96 3165
4074.56 3082
4075.17 3140
4075.77 3115
4076.37 3213
4076.97 3180
4077.57 3131
4078.18 3137
4078.78 3132
4079.38 3032
4079.98 3055
4080.59 3149
4081.19 3153
4081.79 3251
4082.39 3089
4083.00 2990
4083.60 2991
4084.20 3202
4084.81 3183
4085.41 3121
4086.01 3100
4086.61 3266
4087.22 3351
4087.82 3322
4088.42 3511
4089.03 3517
4089.63 3472
4090.23 3451
4090.84 3362
4091.44 3393
4092.04 3439
4092.65 3514
4093.25 3516
4093.85 3571
4094.46 3686
4095.06 4119
4095.66 4143
4096.27 4397
4096.87 4488
4097.48 4636
4098.08 4914
4098.68 4935
4099.29 5073
4099.89 5297
4100.49 5254
4101.10 5110
4101.70 4956
4102.31 4752
4102.91 4554
4103.52 4246
4104.12 4202
4104.72 3932
4105.33 3760
4105.93 3632
4106.54 3358
4107.14 3285
4107.75 3236
4108.35 3308
4108.96 3173
4109.56 3308
4110.16 3228
4110.77 3109
4111.37 3234
4111.98 3040
4112.58 3308
4113.19 3239
4113.79 3223
4114.40 3534
4115.00 3448
4115.61 3420
4116.21 3347
4116.82 3297
4117.42 3444
4118.03 3466
4118.64 3343
4119.24 2970
4119.85 3236
4120.45 3280
4121.06 3130
4121.66 3203
4122.27 2948
4122.87 3165
4123.48 3122
4124.09 2935
4124.69 3007
4125.30 3280
4125.90 3161
4126.51 3245
4127.11 3243
4127.72 3136
4128.33 3295
4128.93 3368
4129.54 3268
4130.14 3219
4130.75 3155
4131.36 3398
4131.96 3408
4132.57 3289
4133.18 3227
4133.78 3349
4134.39 3499
4135.00 3356
4135.60 3153
4136.21 3455
4136.82 3456
4137.42 3265
4138.03 3526
4138.64 3495
4139.24 3381
4139.85 3483
4140.46 3399
4141.06 3638
4141.67 3394
4142.28 3640
4142.88 3659
4143.49 3647
4144.10 3273
4144.71 3414
4145.31 3532
4145.92 3439
4146.53 3568
4147.14 3494
4147.74 3504
4148.35 3695
4148.96 3421
4149.57 3372
4150.17 3313
4150.78 3228
4151.39 3404
4152.00 3207
4152.60 3038
4153.21 3140
4153.82 3014
4154.43 3053
4155.04 3115
4155.64 2880
4156.25 3045
4156.86 3108
4157.47 3018
4158.08 2874
4158.69 2862
4159.29 2906
4159.90 3071
4160.51 3076
4161.12 3225
4161.73 2969
4162.34 3037
4162.94 2955
4163.55 3132
4164.16 3115
4164.77 3024
4165.38 3156
4165.99 3189
4166.60 3269
4167.21 3278
4167.81 3363
4168.42 3561
4169.03 3613
4169.64 3685
4170.25 3751
4170.86 3587
4171.47 3446
4172.08 3458
4172.69 3390
4173.30 3396
4173.91 3563
4174.52 3717
4175.13 3586
4175.74 3624
4176.34 3463
4176.95 3531
4177.56 3384
4178.17 3402
4178.78 3499
4179.39 3305
4180.00 3103
4180.61 3229
4181.22 3169
4181.83 3131
4182.44 3185
4183.05 3118
4183.66 3225
4184.27 2951
4184.88 3105
4185.49 3213
4186.10 3168
4186.71 2969
4187.32 3051
4187.93 3123
4188.55 2917
4189.16 3072
4189.77 3115
4190.38 2926
4190.99 2912
4191.60 2965
4192.21 2923
4192.82 2974
4193.43 2915
4194.04 2956
4194.65 2941
4195.26 3142
4195.87 3169
4196.49 3316
4197.10 3398
4197.71 3568
4198.32 3425
4198.93 3575
4199.54 3532
4200.15 3366
4200.76 3473
4201.38 3503
4201.99 3439
4202.60 3234
4203.21 3401
4203.82 3421
4204.43 3200
4205.04 3140
4205.66 3207
4206.27 3174
4206.88 3235
4207.49 2988
4208.10 2945
4208.72 3145
4209.33 3104
4209.94 3026
4210.55 3212
4211.16 2974
4211.78 2885
4212.39 3023
4213.00 2972
4213.61 2866
4214.22 2893
4214.84 2938
4215.45 3093
4216.06 3064
4216.67 3122
4217.29 3135
4217.90 3119
4218.51 3203
4219.13 3195
4219.74 3340
4220.35 3331
4220.96 3363
4221.58 3293
4222.19 3453
4222.80 3643
4223.42 3520
4224.03 3711
4224.64 3858
4225.25 3802
4225.87 3621
4226.48 3897
4227.09 3970
4227.71 3966
4228.32 4152
4228.93 4305
4229.55 4392
4230.16 4401
4230.77 4388
4231.39 4650
4232.00 4457
4232.62 4259
4233.23 4513
4233.84 4786
4234.46 4557
4235.07 4202
4235.68 3976
4236.30 3912
4236.91 3685
4237.53 3618
4238.14 3508
4238.75 3572
4239.37 3524
4239.98 3503
4240.60 3378
4241.21 3258
4241.83 3261
4242.44 3279
4243.05 3285
4243.67 3308
4244.28 3137
4244.90 3079
4245.51 3038
4246.13 3015
4246.74 2960
4247.36 2995
4247.97 3076
4248.59 3084
4249.20 3114
4249.82 2989
4250.43 3114
4251.05 3118
4251.66 3197
4252.28 2987
4252.89 3115
4253.51 3110
4254.12 3100
4254.74 3093
4255.35 3081
4255.97 3073
4256.58 2909
4257.20 3108
4257.81 2926
4258.43 2908
4259.05 2905
4259.66 2981
4260.28 3131
4260.89 3075
4261.51 3040
4262.12 3066
4262.74 3073
4263.36 3152
4263.97 3092
4264.59 3107
4265.20 3143
4265.82 3018
4266.44 2897
4267.05 3100
4267.67 3133
4268.28 3079
4268.90 3217
4269.52 3140
4270.13 3165
4270.75 3313
4271.37 3438
4271.98 3499
4272.60 3364
4273.22 3316
4273.83 3245
4274.45 3299
4275.07 3430
4275.68 3165
4276.30 3129
4276.92 3355
4277.53 3207
4278.15 2900
4278.77 3043
4279.38 3012
4280.00 2964
4280.62 3043
4281.24 3022
4281.85 2968
4282.47 2930
4283.09 3001
4283.70 2996
4284.32 2773
4284.94 2790
4285.56 3040
4286.17 2922
4286.79 2935
4287.41 2935
4288.03 2994
4288.65 2899
4289.26 2854
4289.88 2938
4290.50 2934
4291.12 3026
4291.73 2990
4292.35 2937
4292.97 2980
4293.59 2878
4294.21 2965
4294.83 2996
4295.44 2867
4296.06 2980
4296.68 3102
4297.30 3038
4297.92 3195
4298.54 3019
4299.15 2816
4299.77 2843
4300.39 3067
4301.01 3046
4301.63 3021
4302.25 3021
4302.87 2926
4303.48 3009
4304.10 2986
4304.72 3067
4305.34 3124
4305.96 3110
4306.58 3194
4307.20 3135
4307.82 3160
4308.44 3044
4309.06 3317
4309.67 3489
4310.29 3456
4310.91 3563
4311.53 3621
4312.15 3582
4312.77 3706
4313.39 3604
4314.01 3587
4314.63 3602
4315.25 3632
4315.87 3629
4316.49 3787
4317.11 3969
4317.73 3713
4318.35 3357
4318.97 3241
4319.59 3242
4320.21 3106
4320.83 3119
4321.45 3251
4322.07 3129
4322.69 2922
4323.31 2892
4323.93 2849
4324.55 2907
4325.17 3026
4325.79 2906
4326.41 3109
4327.03 3196
4327.65 3104
4328.27 3360
4328.89 3474
4329.51 3451
4330.13 3446
4330.76 3570
4331.38 3481
4332.00 3206
4332.62 3323
4333.24 3263
4333.86 3301
4334.48 3407
4335.10 3257
4335.72 3081
4336.34 3201
4336.97 3090
4337.59 3369
4338.21 3329
4338.83 3384
4339.45 3315
4340.07 3417
4340.69 3527
4341.31 3501
4341.94 3535
4342.56 3438
4343.18 3493
4343.80 3607
4344.42 3669
4345.04 3686
4345.67 3728
4346.29 4152
4346.91 4322
4347.53 4386
4348.15 4620
4348.78 4999
4349.40 5550
4350.02 5574
4350.64 5533
4351.26 5582
4351.89 5953
4352.51 5593
4353.13 5013
4353.75 4945
4354.38 4687
4355.00 4419
4355.62 4211
4356.24 3967
4356.87 3748
4357.49 3744
4358.11 3705
4358.74 3305
4359.36 3429
4359.98 3492
4360.60 3400
4361.23 3501
4361.85 3564
4362.47 3515
4363.10 3532
4363.72 3523
4364.34 3534
4364.97 3424
4365.59 3237
4366.21 3097
4366.83 3298
4367.46 3264
4368.08 3301
4368.71 3315
4369.33 3395
4369.95 3097
4370.58 3164
4371.20 3227
4371.82 3207
4372.45 3170
4373.07 3164
4373.69 3208
4374.32 3084
4374.94 2749
4375.57 3058
4376.19 3043
4376.81 2815
4377.44 2946
4378.06 3149
4378.69 2998
4379.31 3026
4379.94 3122
4380.56 3046
4381.18 3064
4381.81 2995
4382.43 3146
4383.06 3223
4383.68 3143
4384.31 3367
4384.93 3062
4385.56 3067
4386.18 3181
4386.81 3213
4387.43 3195
4388.05 3264
4388.68 3180
4389.30 3077
4389.93 3179
4390.55 3434
4391.18 3503
4391.81 3376
4392.43 3461
4393.06 3643
4393.68 3862
4394.31 3888
4394.93 3801
4395.56 3715
4396.18 3959
4396.81 3686
4397.43 3583
4398.06 3799
4398.68 4099
4399.31 3725
4399.94 3751
4400.56 4046
4401.19 3803
4401.81 3760
4402.44 3895
4403.06 4072
4403.69 4135
4404.32 3975
4404.94 3908
4405.57 3707
4406.20 3790
4406.82 3470
4407.45 3688
4408.07 3570
4408.70 3563
4409.33 3508
4409.95 3545
4410.58 3476
4411.21 3532
4411.83 3701
4412.46 3457
4413.09 3337
4413.71 3455
4414.34 3385
4414.97 3387
4415.59 3321
4416.22 3485
4416.85 3462
4417.47 3296
4418.10 3399
4418.73 3417
4419.35 3339
4419.98 3290
4420.61 3135
4421.24 3239
4421.86 3082
4422.49 3113
4423.12 3120
4423.75 3024
4424.37 2978
4425.00 3058
4425.63 3067
4426.26 3028
4426.88 2931
4427.51 2807
4428.14 2964
4428.77 2961
4429.39 2845
4430.02 2781
4430.65 2759
4431.28 2873
4431.91 2652
4432.53 2645
4433.16 2798
4433.79 2782
4434.42 2792
4435.05 2881
4435.67 2713
4436.30 2710
4436.93 2636
4437.56 2730
4438.19 2890
4438.82 2986
4439.44 2846
4440.07 2979
4440.70 2807
4441.33 2824
4441.96 2839
4442.59 2867
4443.22 2939
4443.85 2867
4444.47 2760
4445.10 2784
4445.73 2694
4446.36 2733
4446.99 2820
4447.62 2589
4448.25 2610
4448.88 2810
4449.51 2781
4450.14 2818
4450.77 2788
4451.39 2669
4452.02 2582
4452.65 2660
4453.28 2800
4453.91 2869
4454.54 2794
4455.17 2767
4455.80 2645
4456.43 2826
4457.06 2777
4457.69 2764
4458.32 2881
4458.95 2810
4459.58 2813
4460.21 2566
4460.84 2605
4461.47 2678
4462.10 2730
4462.73 2629
4463.36 2759
4463.99 2612
4464.62 2626
4465.25 2749
4465.88 2524
4466.51 2529
4467.14 2500
4467.77 2453
4468.40 2373
4469.03 2537
4469.67 2534
4470.30 2693
4470.93 2776
4471.56 2690
4472.19 2649
4472.82 2678
4473.45 2635
4474.08 2575
4474.71 2572
4475.34 2644
4475.97 2686
4476.61 2675
4477.24 2526
4477.87 2475
4478.50 2473
4479.13 2604
4479.76 2450
4480.39 2522
4481.02 2706
4481.66 2622
4482.29 2666
4482.92 2811
4483.55 2719
4484.18 2680
4484.81 2714
4485.45 2739
4486.08 2711
4486.71 2711
4487.34 2727
4487.97 2623
4488.61 2751
4489.24 2627
4489.87 2611
4490.50 2689
4491.13 2903
4491.77 2854
4492.40 2717
4493.03 2730
4493.66 2720
4494.30 2788
4494.93 2985
4495.56 2889
4496.19 2697
4496.83 2795
4497.46 2920
4498.09 2842
4498.72 2997
4499.36 2833
4499.99 2911
4500.62 2954
4501.25 2962
4501.89 3199
4502.52 3102
4503.15 3105
4503.79 3220
4504.42 3257
4505.05 3416
4505.69 3495
4506.32 3401
4506.95 3550
4507.59 3779
4508.22 3708
4508.85 3712
4509.49 3821
4510.12 3688
4510.75 3560
4511.39 3554
4512.02 3379
4512.65 3056
4513.29 3064
4513.92 3198
4514.56 3062
4515.19 3227
4515.82 3255
4516.46 3032
4517.09 2963
4517.73 3063
4518.36 3163
4518.99 3086
4519.63 3279
4520.26 3261
4520.90 3053
4521.53 3155
4522.16 3337
4522.80 3252
4523.43 3084
4524.07 2864
4524.70 2897
4525.34 3018
4525.97 2927
4526.61 3026
4527.24 3100
4527.88 3152
4528.51 3242
4529.15 3368
4529.78 3490
4530.42 3538
4531.05 4018
4531.69 4461
4532.32 4498
4532.96 4921
4533.59 5642
4534.23 5913
4534.86 6305
4535.50 6404
4536.13 6710
4536.77 6827
4537.40 6775
4538.04 6744
4538.67 6727
4539.31 5994
4539.94 5358
4540.58 5046
4541.22 4760
4541.85 4541
4542.49 4282
4543.12 3778
4543.76 3625
4544.40 3282
4545.03 3202
4545.67 3110
4546.30 3256
4546.94 3071
4547.58 2983
4548.21 2818
4548.85 2817
4549.48 2986
4550.12 2840
4550.76 2586
4551.39 2699
4552.03 2714
4552.67 2817
4553.30 2702
4553.94 2637
4554.58 2938
4555.21 3112
4555.85 3125
4556.49 2982
4557.12 3007
4557.76 3226
4558.40 3192
4559.03 3230
4559.67 3253
4560.31 3160
4560.94 2958
4561.58 3058
4562.22 2972
4562.86 3073
4563.49 2891
4564.13 2903
4564.77 3025
4565.41 3003
4566.04 3058
4566.68 3063
4567.32 3114
4567.96 3023
4568.59 3093
4569.23 3089
4569.87 3063
4570.51 3178
4571.14 3207
4571.78 3095
4572.42 3101
4573.06 3189
4573.70 3140
4574.33 3131
4574.97 3020
4575.61 3104
4576.25 3037
4576.89 3064
4577.52 3056
4578.16 3025
4578.80 2945
4579.44 3013
4580.08 2990
4580.72 2943
4581.35 2831
4581.99 2814
4582.63 2845
4583.27 2751
4583.91 2831
4584.55 2808
4585.19 2610
4585.83 2705
4586.46 2732
4587.10 2750
4587.74 2757
4588.38 2658
4589.02 2992
4589.66 2824
4590.30 2797
4590.94 2925
4591.58 2924
4592.22 2916
4592.85 2975
4593.49 3083
4594.13 2970
4594.77 3065
4595.41 3087
4596.05 2939
4596.69 2974
4597.33 2935
4597.97 3073
4598.61 2893
4599.25 2647
4599.89 2700
4600.53 2656
4601.17 2684
4601.81 2801
4602.45 2701
4603.09 2578
4603.73 2806
4604.37 2810
4605.01 2682
4605.65 2834
4606.29 2829
4606.93 2739
4607.57 2883
4608.21 2791
4608.85 2742
4609.49 2826
4610.13 2927
4610.77 2901
4611.41 2856
4612.05 2721
4612.70 2808
4613.34 2886
4613.98 2774
4614.62 2978
4615.26 2910
4615.90 2763
4616.54 2881
4617.18 2695
4617.82 2696
4618.46 2730
4619.10 2767
4619.75 2754
4620.39 2574
4621.03 2727
4621.67 2587
4622.31 2695
4622.95 2750
4623.59 2737
4624.24 2593
4624.88 2578
4625.52 2699
4626.16 2811
4626.80 2738
4627.44 2607
4628.09 2671
4628.73 2559
4629.37 2528
4630.01 2539
4630.65 2519
4631.29 2510
4631.94 2656
4632.58 2725
4633.22 2658
4633.86 2711
4634.51 2685
4635.15 2630
4635.79 2674
4636.43 2724
4637.07 2679
4637.72 2664
4638.36 2841
4639.00 2886
4639.64 2949
4640.29 2863
4640.93 2916
4641.57 3012
4642.21 3209
4642.86 3259
4643.50 3268
4644.14 3146
4644.79 3131
4645.43 3189
4646.07 3087
4646.72 3220
4647.36 3105
4648.00 3151
4648.64 2922
4649.29 2768
4649.93 2692
4650.57 2767
4651.22 2687
4651.86 2682
4652.50 2628
4653.15 2566
4653.79 2631
4654.44 2398
4655.08 2492
4655.72 2589
4656.37 2568
4657.01 2646
4657.65 2577
4658.30 2615
4658.94 2642
4659.59 2711
4660.23 2475
4660.87 2552
4661.52 2366
4662.16 2377
4662.81 2244
4663.45 2404
4664.09 2424
4664.74 2184
4665.38 2323
4666.03 2372
4666.67 2310
4667.32 2300
4667.96 2302
4668.61 2428
4669.25 2330
4669.89 2335
4670.54 2391
4671.18 2449
4671.83 2451
4672.47 2344
4673.12 2541
4673.76 2638
4674.41 2453
4675.05 2470
4675.70 2515
4676.34 2350
4676.99 2368
4677.63 2445
4678.28 2459
4678.92 2344
4679.57 2421
4680.22 2319
4680.86 2479
4681.51 2495
4682.15 2450
4682.80 2485
4683.44 2528
4684.09 2617
4684.73 2471
4685.38 2481
4686.03 2486
4686.67 2536
4687.32 2652
4687.96 2522
4688.61 2577
4689.25 2568
4689.90 2485
4690.55 2417
4691.19 2507
4691.84 2447
4692.49 2338
4693.13 2490
4693.78 2508
4694.42 2473
4695.07 2399
4695.72 2513
4696.36 2417
4697.01 2442
4697.66 2599
4698.30 2425
4698.95 2356
4699.60 2536
4700.24 2681
4700.89 2862
4701.54 3020
4702.18 2736
4702.83 2818
4703.48 3001
4704.12 2915
4704.77 2824
4705.42 2876
4706.07 2853
4706.71 2814
4707.36 2649
4708.01 2563
4708.66 2616
4709.30 2606
4709.95 2490
4710.60 2491
4711.24 2584
4711.89 2635
4712.54 2468
4713.19 2595
4713.84 2627
4714.48 2515
4715.13 2485
4715.78 2492
4716.43 2573
4717.07 2505
4717.72 2461
4718.37 2430
4719.02 2531
4719.67 2526
4720.31 2464
4720.96 2503
4721.61 2533
4722.26 2539
4722.91 2597
4723.56 2510
4724.20 2679
4724.85 2613
4725.50 2661
4726.15 2485
4726.80 2545
4727.45 2738
4728.10 2624
4728.74 2707
4729.39 3003
4730.04 3153
4730.69 2929
4731.34 2858
4731.99 2869
4732.64 2910
4733.29 2859
4733.94 2730
4734.58 2833
4735.23 2807
4735.88 2669
4736.53 2554
4737.18 2566
4737.83 2525
4738.48 2402
4739.13 2467
4739.78 2320
4740.43 2478
4741.08 2539
4741.73 2611
4742.38 2675
4743.03 2565
4743.68 2771
4744.33 2741
4744.98 2757
4745.63 2730
4746.28 2716
4746.93 2736
4747.58 2691
4748.23 2559
4748.88 2471
4749.53 2499
4750.18 2582
4750.83 2569
4751.48 2587
4752.13 2572
4752.78 2675
4753.43 2763
4754.08 2691
4754.73 2787
4755.38 2790
4756.03 2720
4756.68 2908
4757.33 2991
4757.98 2941
4758.63 2847
4759.28 2913
4759.93 2789
4760.59 2991
4761.24 2916
4761.89 2871
4762.54 2889
4763.19 2600
4763.84 2656
4764.49 2619
4765.14 2681
4765.79 2602
4766.45 2522
4767.10 2765
4767.75 2697
4768.40 2524
4769.05 2547
4769.70 2535
4770.35 2455
4771.01 2456
4771.66 2425
4772.31 2437
4772.96 2413
4773.61 2276
4774.26 2463
4774.92 2486
4775.57 2426
4776.22 2511
4776.87 2519
4777.52 2366
4778.18 2347
4778.83 2300
4779.48 2454
4780.13 2338
4780.79 2374
4781.44 2445
4782.09 2301
4782.74 2373
4783.40 2475
4784.05 2404
4784.70 2554
4785.35 2555
4786.01 2417
4786.66 2421
4787.31 2434
4787.96 2571
4788.62 2453
4789.27 2292
4789.92 2409
4790.58 2608
4791.23 2489
4791.88 2521
4792.53 2385
4793.19 2365
4793.84 2349
4794.49 2390
4795.15 2258
4795.80 2127
4796.45 2380
4797.11 2310
4797.76 2374
4798.41 2384
4799.07 2345
4799.72 2494
4800.37 2346
4801.03 2284
4801.68 2392
4802.34 2503
4802.99 2620
4803.64 2481
4804.30 2330
4804.95 2359
4805.61 2405
4806.26 2439
4806.91 2322
4807.57 2430
4808.22 2390
4808.88 2319
4809.53 2626
4810.18 2457
4810.84 2374
4811.49 2271
4812.15 2309
4812.80 2413
4813.46 2306
4814.11 2334
4814.77 2247
4815.42 2394
4816.07 2358
4816.73 2273
4817.38 2559
4818.04 2720
4818.69 2532
4819.35 2362
4820.00 2524
4820.66 2575
4821.31 2672
4821.97 2656
4822.62 2583
4823.28 2578
4823.93 2736
4824.59 2626
4825.24 2670
4825.90 2687
4826.56 2607
4827.21 2703
4827.87 2640
4828.52 2608
4829.18 2670
4829.83 2598
4830.49 2602
4831.14 2677
4831.80 2726
4832.46 2698
4833.11 2719
4833.77 2504
4834.42 2719
4835.08 2774
4835.74 2681
4836.39 2717
4837.05 2778
4837.70 2883
4838.36 2892
4839.02 3042
4839.67 3059
4840.33 2893
4840.99 3057
4841.64 3043
4842.30 3089
4842.96 3040
4843.61 3144
4844.27 3039
4844.92 2995
4845.58 3004
4846.24 3005
4846.90 3067
4847.55 2994
4848.21 2880
4848.87 2890
4849.52 3043
4850.18 2863
4850.84 3177
4851.49 3453
4852.15 3692
4852.81 3679
4853.47 3497
4854.12 3521
4854.78 3654
4855.44 3791
4856.09 3877
4856.75 3783
4857.41 3863
4858.07 3715
4858.72 3476
4859.38 3521
4860.04 3608
4860.70 3407
4861.36 3407
4862.01 3510
4862.67 3466
4863.33 3421
4863.99 3452
4864.64 3319
4865.30 3246
4865.96 3191
4866.62 3216
4867.28 3250
4867.94 3491
4868.59 3502
4869.25 3576
4869.91 3353
4870.57 3414
4871.23 3395
4871.89 3253
4872.54 3312
4873.20 3303
4873.86 3103
4874.52 3111
4875.18 3012
4875.84 2867
4876.50 2888
4877.16 3051
4877.81 2999
4878.47 2959
4879.13 3103
4879.79 3314
4880.45 3202
4881.11 3350
4881.77 3305
4882.43 3071
4883.09 3036
4883.75 3106
4884.41 3043
4885.06 3125
4885.72 3115
4886.38 3052
4887.04 3041
4887.70 3158
4888.36 2989
4889.02 2912
4889.68 2897
4890.34 2902
4891.00 2826
4891.66 2763
4892.32 2878
4892.98 2923
4893.64 3030
4894.30 2947
4894.96 2977
4895.62 2921
4896.28 2823
4896.94 2882
4897.60 2849
4898.26 2883
4898.92 2835
4899.58 2778
4900.24 2721
4900.90 2719
4901.56 2831
4902.22 2886
4902.88 2774
4903.54 2741
4904.21 2659
4904.87 2645
4905.53 2870
4906.19 2804
4906.85 2904
4907.51 2857
4908.17 2678
4908.83 2715
4909.49 2602
4910.15 2676
4910.81 2709
4911.48 2499
4912.14 2365
4912.80 2571
4913.46 2530
4914.12 2489
4914.78 2353
4915.44 2500
4916.11 2467
4916.77 2640
4917.43 2537
4918.09 2407
4918.75 2427
4919.41 2461
4920.07 2411
4920.74 2483
4921.40 2541
4922.06 2370
4922.72 2362
4923.38 2328
4924.05 2390
4924.71 2422
4925.37 2427
4926.03 2368
4926.69 2197
4927.36 2428
4928.02 2352
4928.68 2314
4929.34 2349
4930.01 2309
4930.67 2410
4931.33 2546
4931.99 2493
4932.66 2634
4933.32 2596
4933.98 2393
4934.64 2378
4935.31 2551
4935.97 2427
4936.63 2590
4937.30 2666
4937.96 2603
4938.62 2552
4939.28 2377
4939.95 2448
4940.61 2664
4941.27 2622
4941.94 2420
4942.60 2567
4943.26 2546
4943.93 2410
4944.59 2414
4945.25 2541
4945.92 2605
4946.58 2658
4947.24 2372
4947.91 2516
4948.57 2399
4949.23 2365
4949.90 2425
4950.56 2407
4951.23 2498
4951.89 2472
4952.55 2427
4953.22 2296
4953.88 2323
4954.55 2233
4955.21 2316
4955.87 2412
4956.54 2210
4957.20 2362
4957.87 2376
4958.53 2359
4959.20 2226
4959.86 2240
4960.52 2350
4961.19 2385
4961.85 2397
4962.52 2483
4963.18 2373
4963.85 2372
4964.51 2419
4965.18 2482
4965.84 2581
4966.51 2390
4967.17 2435
4967.84 2414
4968.50 2368
4969.17 2486
4969.83 2496
4970.50 2557
4971.16 2551
4971.83 2583
4972.49 2497
4973.16 2553
4973.82 2489
4974.49 2500
4975.15 2396
4975.82 2419
4976.48 2458
4977.15 2420
4977.82 2424
4978.48 2328
4979.15 2422
4979.81 2335
4980.48 2269
4981.14 2457
4981.81 2383
4982.48 2400
4983.14 2378
4983.81 2381
4984.47 2574
4985.14 2447
4985.81 2356
4986.47 2485
4987.14 2433
4987.81 2408
4988.47 2520
4989.14 2690
4989.80 2727
4990.47 2806
4991.14 2935
4991.80 3099
4992.47 3086
4993.14 3216
4993.80 3382
4994.47 3506
4995.14 3427
4995.80 3579
4996.47 3557
4997.14 3341
4997.80 3115
4998.47 3253
4999.14 3050
4999.81 2771
5000.47 2700
5001.14 2596
5001.81 2404
5002.47 2497
5003.14 2546
5003.81 2362
5004.48 2221
5005.14 2163
5005.81 2193
5006.48 2204
5007.15 2225
5007.81 2260
5008.48 2221
5009.15 2337
5009.82 2353
5010.49 2203
5011.15 2231
5011.82 2369
5012.49 2473
5013.16 2400
5013.83 2240
5014.49 2325
5015.16 2421
5015.83 2366
5016.50 2275
5017.17 2406
5017.83 2372
5018.50 2484
5019.17 2471
5019.84 2371
5020.51 2593
5021.18 2593
5021.84 2545
5022.51 2402
5023.18 2403
5023.85 2507
5024.52 2606
5025.19 2593
5025.86 2668
5026.53 2811
5027.19 2854
5027.86 2780
5028.53 2721
5029.20 2899
5029.87 2738
5030.54 2722
5031.21 2777
5031.88 2715
5032.55 2734
5033.22 2564
5033.89 2631
5034.56 2526
5035.23 2569
5035.89 2605
5036.56 2514
5037.23 2549
5037.90 2333
5038.57 2298
5039.24 2316
5039.91 2320
5040.58 2311
5041.25 2250
5041.92 2355
5042.59 2345
5043.26 2365
5043.93 2321
5044.60 2346
5045.27 2504
5045.94 2499
5046.61 2457
5047.28 2429
5047.95 2499
5048.62 2573
5049.29 2628
5049.96 2438
5050.63 2503
5051.31 2329
5051.98 2426
5052.65 2440
5053.32 2520
5053.99 2505
5054.66 2520
5055.33 2488
5056.00 2358
5056.67 2357
5057.34 2423
5058.01 2482
5058.68 2550
5059.35 2605
5060.03 2644
5060.70 2648
5061.37 2652
5062.04 2714
5062.71 2761
5063.38 2752
5064.05 2790
5064.72 2689
5065.40 2661
5066.07 2714
5066.74 2596
5067.41 2686
5068.08 2664
5068.75 2641
5069.43 2401
5070.10 2468
5070.77 2494
5071.44 2449
5072.11 2444
5072.79 2534
5073.46 2425
5074.13 2140
5074.80 2179
5075.47 2303
5076.15 2278
5076.82 2288
5077.49 2423
5078.16 2436
5078.83 2468
5079.51 2396
5080.18 2562
5080.85 2464
5081.52 2558
5082.20 2620
5082.87 2491
5083.54 2547
5084.22 2523
5084.89 2597
5085.56 2580
5086.23 2488
5086.91 2555
5087.58 2597
5088.25 2533
5088.93 2489
5089.60 2471
5090.27 2346
5090.94 2492
5091.62 2578
5092.29 2523
5092.96 2504
5093.64 2634
5094.31 2756
5094.98 2655
5095.66 2699
5096.33 2851
5097.00 2692
5097.68 2703
5098.35 2672
5099.03 2643
5099.70 2680
5100.37 2736
5101.05 2575
5101.72 2640
5102.39 2627
5103.07 2518
5103.74 2357
5104.42 2269
5105.09 2261
5105.77 2233
5106.44 2263
5107.11 2251
5107.79 2206
5108.46 2320
5109.14 2368
5109.81 2253
5110.49 2472
5111.16 2390
5111.83 2437
5112.51 2371
5113.18 2469
5113.86 2293
5114.53 2349
5115.21 2289
5115.88 2314
5116.56 2281
5117.23 2291
5117.91 2290
5118.58 2363
5119.26 2340
5119.93 2257
5120.61 2402
5121.28 2304
5121.96 2304
5122.63 2200
5123.31 2361
5123.98 2390
5124.66 2514
5125.33 2434
5126.01 2493
5126.69 2487
5127.36 2312
5128.04 2420
5128.71 2469
5129.39 2381
5130.06 2232
5130.74 2424
5131.42 2405
5132.09 2337
5132.77 2479
5133.44 2536
5134.12 2489
5134.79 2343
5135.47 2335
5136.15 2448
5136.82 2455
5137.50 2383
5138.18 2309
5138.85 2325
5139.53 2270
5140.20 2431
5140.88 2331
5141.56 2429
5142.23 2332
5142.91 2386
5143.59 2417
5144.26 2268
5144.94 2451
5145.62 2392
5146.29 2376
5146.97 2318
5147.65 2221
5148.33 2202
5149.00 2202
5149.68 2156
5150.36 2111
5151.03 2093
5151.71 2354
5152.39 2258
5153.06 2193
5153.74 2185
5154.42 2115
5155.10 2126
5155.77 2220
5156.45 2185
5157.13 2093
5157.81 2215
5158.48 2143
5159.16 2120
5159.84 2230
5160.52 2247
5161.20 2086
5161.87 2011
5162.55 2108
5163.23 2194
5163.91 2138
5164.58 2156
5165.26 2200
5165.94 2087
5166.62 2070
5167.30 2075
5167.98 2100
5168.65 2166
5169.33 2140
5170.01 2119
5170.69 2118
5171.37 2051
5172.05 2155
5172.72 2134
5173.40 2139
5174.08 2174
5174.76 2264
5175.44 2049
5176.12 2079
5176.80 2092
5177.48 2032
5178.15 2007
5178.83 2111
5179.51 1995
5180.19 2037
5180.87 2070
5181.55 2094
5182.23 2250
5182.91 2170
5183.59 2192
5184.27 2273
5184.95 2074
5185.63 2175
5186.30 2161
5186.98 2022
5187.66 2177
5188.34 2233
5189.02 2358
5189.70 2100
5190.38 2093
5191.06 1936
5191.74 2027
5192.42 2010
5193.10 2139
5193.78 2070
5194.46 2056
5195.14 2209
5195.82 2122
5196.50 2082
5197.18 2139
5197.86 2129
5198.54 2170
5199.22 2067
5199.90 2136
5200.58 1986
5201.26 2139
5201.94 2100
5202.62 2026
5203.31 2103
5203.99 2098
5204.67 2075
5205.35 2058
5206.03 2026
5206.71 2051
5207.39 2077
5208.07 2110
5208.75 2099
5209.43 2074
5210.11 2223
5210.79 2240
5211.48 2194
5212.16 2308
5212.84 2229
5213.52 2341
5214.20 2324
5214.88 2456
5215.56 2293
5216.24 2263
5216.93 2257
5217.61 2193
5218.29 2322
5218.97 2328
5219.65 2407
5220.33 2356
5221.02 2379
5221.70 2284
5222.38 2328
5223.06 2159
5223.74 2181
5224.42 2169
5225.11 2355
5225.79 2306
5226.47 2260
5227.15 2178
5227.83 2090
5228.52 2153
5229.20 2274
5229.88 2339
5230.56 2304
5231.25 2208
5231.93 2347
5232.61 2280
5233.29 2290
5233.98 2258
5234.66 2097
5235.34 2173
5236.02 2288
5236.71 2328
5237.39 2304
5238.07 2360
5238.76 2371
5239.44 2435
5240.12 2355
5240.80 2361
5241.49 2360
5242.17 2571
5242.85 2508
5243.54 2634
5244.22 2693
5244.90 2672
5245.59 2765
5246.27 2778
5246.95 2776
5247.64 2937
5248.32 2802
5249.00 2925
5249.69 2904
5250.37 2922
5251.05 2759
5251.74 2729
5252.42 2897
5253.11 2894
5253.79 2842
5254.47 2726
5255.16 2571
5255.84 2511
5256.53 2584
5257.21 2615
5257.89 2451
5258.58 2444
5259.26 2412
5259.95 2473
5260.63 2169
5261.32 2222
5262.00 2309
5262.68 2227
5263.37 2299
5264.05 2312
5264.74 2316
5265.42 2404
5266.11 2412
5266.79 2428
5267.48 2288
5268.16 2275
5268.85 2359
5269.53 2387
5270.22 2343
5270.90 2393
5271.59 2447
5272.27 2473
5272.96 2283
5273.64 2182
5274.33 2173
5275.01 2396
5275.70 2281
5276.38 2366
5277.07 2402
5277.75 2384
5278.44 2381
5279.12 2295
5279.81 2452
5280.49 2438
5281.18 2518
5281.87 2536
5282.55 2678
5283.24 2661
5283.92 2638
5284.61 2635
5285.30 2717
5285.98 2749
5286.67 2752
5287.35 2720
5288.04 2700
5288.73 2795
5289.41 2834
5290.10 2892
5290.78 2654
5291.47 2718
5292.16 2575
5292.84 2719
5293.53 2810
5294.22 2641
5294.90 2706
5295.59 2847
5296.28 2774
5296.96 2830
5297.65 2892
5298.34 2856
5299.02 2745
5299.71 2684
5300.40 2912
5301.08 3155
5301.77 3127
5302.46 3009
5303.14 3083
5303.83 2742
5304.52 3052
5305.21 3176
5305.89 3255
5306.58 3074
5307.27 3049
5307.96 3187
5308.64 3312
5309.33 3161
5310.02 2970
5310.71 2919
5311.39 2765
5312.08 2847
5312.77 2740
5313.46 2682
5314.14 2614
5314.83 2486
5315.52 2496
5316.21 2448
5316.89 2442
5317.58 2398
5318.27 2422
5318.96 2302
5319.65 2459
5320.34 2243
5321.02 2438
5321.71 2450
5322.40 2324
5323.09 2459
5323.78 2616
5324.47 2466
5325.15 2601
5325.84 2620
5326.53 2473
5327.22 2481
5327.91 2428
5328.60 2397
5329.29 2276
5329.97 2277
5330.66 2380
5331.35 2375
5332.04 2318
5332.73 2249
5333.42 2209
5334.11 2293
5334.80 2231
5335.49 2114
5336.18 2344
5336.87 2357
5337.55 2393
5338.24 2532
5338.93 2406
5339.62 2429
5340.31 2439
5341.00 2291
5341.69 2388
5342.38 2353
5343.07 2390
5343.76 2465
5344.45 2482
5345.14 2519
5345.83 2501
5346.52 2541
5347.21 2583
5347.90 2433
5348.59 2445
5349.28 2589
5349.97 2690
5350.66 2633
5351.35 2823
5352.04 2783
5352.73 2942
5353.42 3079
5354.11 3127
5354.80 3140
5355.49 3184
5356.18 3132
5356.87 3127
5357.56 3008
5358.25 3002
5358.94 2983
5359.64 2860
5360.33 2785
5361.02 2838
5361.71 2708
5362.40 2531
5363.09 2463
5363.78 2488
5364.47 2399
5365.16 2489
5365.85 2573
5366.55 2511
5367.24 2321
5367.93 2335
5368.62 2510
5369.31 2388
5370.00 2495
5370.69 2354
5371.38 2447
5372.08 2317
5372.77 2397
5373.46 2368
5374.15 2283
5374.84 2291
5375.53 2351
5376.23 2295
5376.92 2276
5377.61 2254
5378.30 2261
5378.99 2285
5379.69 2220
5380.38 2203
5381.07 2190
5381.76 2163
5382.45 2117
5383.15 2141
5383.84 2058
5384.53 2209
5385.22 2145
5385.92 2199
5386.61 2201
5387.30 2211
5387.99 2239
5388.69 2242
5389.38 2124
5390.07 2209
5390.76 2228
5391.46 2280
5392.15 2364
5392.84 2242
5393.54 2204
5394.23 2403
5394.92 2386
5395.61 2394
5396.31 2327
5397.00 2460
5397.69 2398
5398.39 2414
5399.08 2200
5399.77 2270
5400.47 2241
5401.16 2201
5401.85 2197
5402.55 2279
5403.24 2204
5403.93 2233
5404.63 2190
5405.32 2336
5406.02 2306
5406.71 2089
5407.40 2200
5408.10 2262
5408.79 2320
5409.48 2162
5410.18 2292
5410.87 2348
5411.57 2342
5412.26 2219
5412.95 2302
5413.65 2287
5414.34 2222
5415.04 2324
5415.73 2361
5416.43 2347
5417.12 2326
5417.82 2213
5418.51 2249
5419.20 2252
5419.90 2241
5420.59 2215
5421.29 2238
5421.98 2345
5422.68 2317
5423.37 2256
5424.07 2350
5424.76 2456
5425.46 2407
5426.15 2453
5426.85 2200
5427.54 2303
5428.24 2371
5428.93 2394
5429.63 2346
5430.32 2333
5431.02 2330
5431.71 2308
5432.41 2392
5433.10 2421
5433.80 2381
5434.50 2270
5435.19 2341
5435.89 2348
5436.58 2335
5437.28 2372
5437.97 2362
5438.67 2280
5439.37 2487
5440.06 2447
5440.76 2309
5441.45 2426
5442.15 2665
5442.85 2610
5443.54 2569
5444.24 2613
5444.93 2529
5445.63 2518
5446.33 2702
5447.02 2641
5447.72 2540
5448.42 2576
5449.11 2811
5449.81 2880
5450.51 3269
5451.20 3164
5451.90 3298
5452.60 3220
5453.29 3357
5453.99 3483
5454.69 3118
5455.38 3229
5456.08 3293
5456.78 3297
5457.47 3166
5458.17 3051
5458.87 3081
5459.57 2996
5460.26 3234
5460.96 3106
5461.66 2963
5462.35 2935
5463.05 3072
5463.75 3159
5464.45 3129
5465.14 2930
5465.84 3157
5466.54 3225
5467.24 3397
5467.93 3347
5468.63 3364
5469.33 3460
5470.03 3396
5470.73 3398
5471.42 3266
5472.12 3293
5472.82 3187
5473.52 3296
5474.22 3313
5474.91 3221
5475.61 3176
5476.31 2951
5477.01 2815
5477.71 2894
5478.40 2871
5479.10 3018
5479.80 2962
5480.50 3158
5481.20 3152
5481.90 3350
5482.60 3542
5483.29 3673
5483.99 3690
5484.69 3717
5485.39 3676
5486.09 3642
5486.79 3593
5487.49 3500
5488.19 3641
5488.89 3618
5489.58 3433
5490.28 3360
5490.98 3337
5491.68 3199
5492.38 3138
5493.08 3291
5493.78 3311
5494.48 3141
5495.18 3298
5495.88 3270
5496.58 3268
5497.28 3268
5497.98 3333
5498.68 3381
5499.38 3422
5500.08 3656
5500.78 3624
5501.48 3704
5502.18 4016
5502.88 4331
5503.58 4721
5504.28 4871
5504.98 5082
5505.68 5271
5506.38 5373
5507.08 5424
5507.78 5338
5508.48 4840
5509.18 4554
5509.88 4427
5510.58 4020
5511.28 4047
5511.98 3914
5512.68 3957
5513.38 3910
5514.08 3676
5514.78 3681
5515.48 3794
5516.18 3800
5516.88 3800
5517.58 3727
5518.28 3785
5518.99 3820
5519.69 3617
5520.39 3654
5521.09 3790
5521.79 3500
5522.49 3476
5523.19 3581
5523.89 3329
5524.59 3093
5525.30 3281
5526.00 3022
5526.70 2839
5527.40 2912
5528.10 2865
5528.80 2760
5529.50 2641
5530.21 2585
5530.91 2729
5531.61 2764
5532.31 2791
5533.01 2595
5533.72 2593
5534.42 2526
5535.12 2572
5535.82 2600
5536.52 2612
5537.23 2677
5537.93 2860
5538.63 2847
5539.33 2872
5540.03 2754
5540.74 2616
5541.44 2771
5542.14 2785
5542.84 2723
5543.55 2567
5544.25 2538
5544.95 2666
5545.65 2550
5546.36 2477
5547.06 2388
5547.76 2421
5548.47 2380
5549.17 2320
5549.87 2424
5550.57 2362
5551.28 2276
5551.98 2409
5552.68 2380
5553.39 2453
5554.09 2502
5554.79 2511
5555.50 2389
5556.20 2408
5556.90 2436
5557.61 2396
5558.31 2556
5559.01 2435
5559.72 2423
5560.42 2338
5561.12 2401
5561.83 2303
5562.53 2428
5563.23 2335
5563.94 2192
5564.64 2282
5565.35 2389
5566.05 2363
5566.75 2450
5567.46 2500
5568.16 2394
5568.87 2369
5569.57 2387
5570.27 2361
5570.98 2401
5571.68 2423
5572.39 2172
5573.09 2259
5573.80 2309
5574.50 2260
5575.21 2223
5575.91 2250
5576.61 2236
5577.32 2292
5578.02 2147
5578.73 2287
5579.43 2323
5580.14 2505
5580.84 2295
5581.55 2194
5582.25 2271
5582.96 2375
5583.66 2269
5584.37 2307
5585.07 2244
5585.78 2313
5586.48 2174
5587.19 2312
5587.89 2326
5588.60 2090
5589.30 2170
5590.01 2198
5590.72 2152
5591.42 2231
5592.13 2212
5592.83 2134
5593.54 2274
5594.24 2347
5594.95 2167
5595.66 2173
5596.36 2142
5597.07 2103
5597.77 2101
5598.48 2088
5599.18 2190
5599.89 2158
5600.60 2164
5601.30 2138
5602.01 2175
5602.72 2234
5603.42 2255
5604.13 2065
5604.83 2053
5605.54 2086
5606.25 2147
5606.95 2139
5607.66 2158
5608.37 2068
5609.07 2116
5609.78 2055
5610.49 2037
5611.19 2149
5611.90 2021
5612.61 1923
5613.31 1918
5614.02 2048
5614.73 1961
5615.44 1981
5616.14 2092
5616.85 2180
5617.56 2100
5618.26 2126
5618.97 2093
5619.68 1941
5620.39 2067
5621.09 1942
5621.80 1995
5622.51 2131
5623.22 2161
5623.92 2155
5624.63 2128
5625.34 2085
5626.05 2087
5626.75 2053
5627.46 2024
5628.17 2048
5628.88 2017
5629.59 1963
5630.29 1972
5631.00 2073
5631.71 2159
5632.42 2121
5633.13 2074
5633.83 2151
5634.54 2291
5635.25 2186
5635.96 2173
5636.67 2120
5637.38 2121
5638.08 2246
5638.79 2097
5639.50 2108
5640.21 2234
5640.92 2188
5641.63 2298
5642.34 2152
5643.05 2166
5643.75 2288
5644.46 2276
5645.17 2251
5645.88 2288
5646.59 2216
5647.30 2307
5648.01 2188
5648.72 2217
5649.43 2358
5650.14 2239
5650.85 2243
5651.55 2273
5652.26 2194
5652.97 2343
5653.68 2212
5654.39 2223
5655.10 2206
5655.81 2316
5656.52 2279
5657.23 2262
5657.94 2240
5658.65 2259
5659.36 2224
5660.07 2220
5660.78 2287
5661.49 2344
5662.20 2326
5662.91 2365
5663.62 2417
5664.33 2398
5665.04 2192
5665.75 2246
5666.46 2278
5667.17 2277
5667.88 2213
5668.59 2240
5669.30 2152
5670.01 2183
5670.72 2033
5671.43 2125
5672.14 2084
5672.85 2191
5673.57 2149
5674.28 2190
5674.99 2200
5675.70 2309
5676.41 2331
5677.12 2239
5677.83 2229
5678.54 2115
5679.25 2009
5679.96 2079
5680.68 2169
5681.39 2129
5682.10 2038
5682.81 2095
5683.52 2212
5684.23 2147
5684.94 2098
5685.65 2073
5686.37 2156
5687.08 2070
5687.79 2163
5688.50 2131
5689.21 2093
5689.92 2195
5690.64 1996
5691.35 2101
5692.06 2156
5692.77 2248
5693.48 2238
5694.20 2161
5694.91 2030
5695.62 2050
5696.33 2114
5697.04 2138
5697.76 2220
5698.47 2093
5699.18 2003
5699.89 1902
5700.61 2024
5701.32 2192
5702.03 2077
5702.74 2180
5703.46 2240
5704.17 2199
5704.88 2256
5705.59 2118
5706.31 2171
5707.02 2274
5707.73 2227
5708.45 2133
5709.16 2211
5709.87 2090
5710.58 2168
5711.30 2179
5712.01 2259
5712.72 2215
5713.44 2053
5714.15 2149
5714.86 2122
5715.58 2130
5716.29 2113
5717.00 2027
5717.72 2051
5718.43 2132
5719.14 2071
5719.86 2083
5720.57 2190
5721.28 2160
5722.00 2159
5722.71 2211
5723.43 2115
5724.14 2255
5724.85 2209
5725.57 2148
5726.28 2209
5727.00 2275
5727.71 2257
5728.42 2259
5729.14 2295
5729.85 2188
5730.57 2099
5731.28 2238
5732.00 2214
5732.71 2229
5733.42 2214
5734.14 2325
5734.85 2312
5735.57 2290
5736.28 2404
5737.00 2320
5737.71 2336
5738.43 2229
5739.14 2121
5739.86 2321
5740.57 2487
5741.29 2610
5742.00 2520
5742.72 2517
5743.43 2530
5744.15 2496
5744.86 2575
5745.58 2678
5746.29 2742
5747.01 2737
5747.72 2670
5748.44 2700
5749.15 2758
5749.87 2736
5750.58 2657
5751.30 2623
5752.02 2466
5752.73 2495
5753.45 2450
5754.16 2388
5754.88 2364
5755.59 2389
5756.31 2627
5757.03 2498
5757.74 2508
5758.46 2480
5759.17 2395
5759.89 2556
5760.61 2521
5761.32 2329
5762.04 2498
5762.76 2493
5763.47 2604
5764.19 2736
5764.90 2687
5765.62 2863
5766.34 2951
5767.05 2959
5767.77 3031
5768.49 3178
5769.20 3136
5769.92 3108
5770.64 3226
5771.35 3184
5772.07 3066
5772.79 3245
5773.51 3397
5774.22 3559
5774.94 3535
5775.66 3683
5776.37 4062
5777.09 4365
5777.81 4550
5778.53 4781
5779.24 4667
5779.96 4446
5780.68 4528
5781.39 4379
5782.11 4004
5782.83 3834
5783.55 3772
5784.26 3649
5784.98 3564
5785.70 3609
5786.42 3606
5787.14 3515
5787.85 3343
5788.57 3321
5789.29 3369
5790.01 3296
5790.73 3148
5791.44 3088
5792.16 3140
5792.88 3015
5793.60 2898
5794.32 2974
5795.03 3118
5795.75 3251
5796.47 3119
5797.19 3147
5797.91 3131
5798.63 2991
5799.35 3010
5800.06 3057
5800.78 3086
5801.50 3179
5802.22 3085
5802.94 3064
5803.66 3251
5804.38 3408
5805.10 3528
5805.81 3692
5806.53 3791
5807.25 3888
5807.97 3582
5808.69 3894
5809.41 4016
5810.13 3652
5810.85 3352
5811.57 3165
5812.29 3199
5813.01 3149
5813.73 3123
5814.45 3071
5815.17 3011
5815.88 3074
5816.60 2969
5817.32 2996
5818.04 3305
5818.76 3138
5819.48 3102
5820.20 3068
5820.92 3248
5821.64 3330
5822.36 3163
5823.08 3035
5823.80 2956
5824.52 3038
5825.24 2954
5825.96 2855
5826.68 2945
5827.40 2728
5828.12 2613
5828.84 2695
5829.57 2735
5830.29 2676
5831.01 2615
5831.73 2604
5832.45 2601
5833.17 2601
5833.89 2614
5834.61 2653
5835.33 2663
5836.05 2660
5836.77 2598
5837.49 2559
5838.21 2616
5838.94 2603
5839.66 2592
5840.38 2549
5841.10 2535
5841.82 2399
5842.54 2493
5843.26 2517
5843.98 2387
5844.70 2385
5845.43 2443
5846.15 2355
5846.87 2448
5847.59 2331
5848.31 2273
5849.03 2323
5849.76 2426
5850.48 2368
5851.20 2320
5851.92 2299
5852.64 2339
5853.36 2330
5854.09 2335
5854.81 2342
5855.53 2381
5856.25 2387
5856.97 2438
5857.70 2417
5858.42 2388
5859.14 2339
5859.86 2469
5860.59 2389
5861.31 2234
5862.03 2394
5862.75 2331
5863.48 2353
5864.20 2292
5864.92 2223
5865.64 2331
5866.37 2296
5867.09 2236
5867.81 2339
5868.54 2249
5869.26 2175
5869.98 2314
5870.70 2229
5871.43 2179
5872.15 2339
5872.87 2278
5873.60 2120
5874.32 2221
5875.04 2229
5875.77 2203
5876.49 2158
5877.21 2233
5877.94 2228
5878.66 2198
5879.38 2174
5880.11 2219
5880.83 2217
5881.55 2212
5882.28 2267
5883.00 2234
5883.73 2190
5884.45 2369
5885.17 2289
5885.90 2205
5886.62 2286
5887.34 2216
5888.07 2152
5888.79 2363
5889.52 2313
5890.24 2279
5890.97 2245
5891.69 2317
5892.41 2387
5893.14 2421
5893.86 2306
5894.59 2300
5895.31 2237
5896.04 2219
5896.76 2354
5897.49 2259
5898.21 2192
5898.93 2186
5899.66 2243
5900.38 2218
5901.11 2179
5901.83 2131
5902.56 2259
5903.28 2203
5904.01 2208
5904.73 2186
5905.46 2141
5906.18 2216
5906.91 2340
5907.64 2269
5908.36 2303
5909.09 2300
5909.81 2248
5910.54 2266
5911.26 2206
5911.99 2436
5912.71 2358
5913.44 2361
5914.16 2405
5914.89 2425
5915.62 2300
5916.34 2191
5917.07 2230
5917.79 2292
5918.52 2379
5919.25 2439
5919.97 2434
5920.70 2383
5921.42 2433
5922.15 2360
5922.88 2399
5923.60 2486
5924.33 2309
5925.05 2313
5925.78 2291
5926.51 2367
5927.23 2464
5927.96 2339
5928.69 2387
5929.41 2597
5930.14 2626
5930.87 2568
5931.59 2556
5932.32 2527
5933.05 2453
5933.77 2476
5934.50 2576
5935.23 2599
5935.95 2510
5936.68 2494
5937.41 2610
5938.14 2739
5938.86 2861
5939.59 2871
5940.32 2770
5941.04 2853
5941.77 2907
5942.50 2937
5943.23 2981
5943.95 2904
5944.68 2873
5945.41 3035
5946.14 3107
5946.87 3039
5947.59 3003
5948.32 2861
5949.05 2802
5949.78 2988
5950.50 3067
5951.23 2899
5951.96 2900
5952.69 3093
5953.42 3181
5954.14 3273
5954.87 3238
5955.60 3390
5956.33 3498
5957.06 3320
5957.79 3346
5958.51 3503
5959.24 3448
5959.97 3470
5960.70 3330
5961.43 3439
5962.16 3408
5962.88 3369
5963.61 3463
5964.34 3585
5965.07 3516
5965.80 3429
5966.53 3385
5967.26 3650
5967.99 3742
5968.72 3858
5969.44 4044
5970.17 4146
5970.90 4077
5971.63 4151
5972.36 4257
5973.09 4347
5973.82 4292
5974.55 4167
5975.28 4204
5976.01 3940
5976.74 3860
5977.47 3800
5978.20 3678
5978.93 3854
5979.66 4026
5980.39 3871
5981.12 3742
5981.85 3792
5982.58 3901
5983.31 3848
5984.04 3933
5984.77 4045
5985.50 3898
5986.23 3971
5986.96 4056
5987.69 4147
5988.42 4281
5989.15 4105
5989.88 4073
5990.61 4105
5991.34 4031
5992.07 4075
5992.80 4113
5993.53 4163
5994.26 4253
5994.99 4239
5995.72 4242
5996.45 4171
5997.18 4202
5997.91 4175
5998.64 4254
5999.37 4319
6000.11 4558
6000.84 4334
6001.57 4402
6002.30 4199
6003.03 4344
6003.76 4358
6004.49 4145
6005.22 4175
6005.95 3993
6006.69 4129
6007.42 4051
6008.15 4178
6008.88 4295
6009.61 4241
6010.34 4444
6011.07 4253
6011.81 4403
6012.54 4740
6013.27 4959
6014.00 5313
6014.73 5836
6015.46 6232
6016.20 6480
6016.93 6623
6017.66 6804
6018.39 6847
6019.12 6517
6019.86 6511
6020.59 6269
6021.32 6005
6022.05 5726
6022.79 5351
6023.52 5056
6024.25 4540
6024.98 4265
6025.72 4082
6026.45 4008
6027.18 3636
6027.91 3553
6028.65 3478
6029.38 3307
6030.11 3289
6030.84 3334
6031.58 3258
6032.31 3323
6033.04 3195
6033.78 3345
6034.51 3396
6035.24 3358
6035.98 3308
6036.71 3087
6037.44 3335
6038.17 3242
6038.91 3299
6039.64 3364
6040.37 3210
6041.11 3133
6041.84 3106
6042.58 3241
6043.31 3286
6044.04 3383
6044.78 3230
6045.51 3348
6046.24 3249
6046.98 3229
6047.71 3321
6048.44 3530
6049.18 3571
6049.91 3417
6050.65 3438
6051.38 3536
6052.11 3466
6052.85 3618
6053.58 3594
6054.32 3797
6055.05 3748
6055.79 3734
6056.52 3819
6057.25 3884
6057.99 3718
6058.72 3824
6059.46 3751
6060.19 3684
6060.93 3727
6061.66 3650
6062.40 3649
6063.13 3635
6063.87 3573
6064.60 3379
6065.34 3424
6066.07 3457
6066.81 3431
6067.54 3373
6068.28 3323
6069.01 3533
6069.75 3456
6070.48 3331
6071.22 3188
6071.95 3262
6072.69 3369
6073.42 3398
6074.16 3317
6074.89 3273
6075.63 3161
6076.36 3095
6077.10 3194
6077.84 3199
6078.57 3144
6079.31 3228
6080.04 3229
6080.78 3191
6081.51 3185
6082.25 3037
6082.99 3041
6083.72 3131
6084.46 3162
6085.20 3044
6085.93 2991
6086.67 3040
6087.40 3057
6088.14 3069
6088.88 3040
6089.61 3128
6090.35 3073
6091.09 2851
6091.82 2978
6092.56 3170
6093.30 2991
6094.03 2934
6094.77 3037
6095.51 3172
6096.24 3157
6096.98 3105
6097.72 3127
6098.45 3108
6099.19 3171
6099.93 3053
6100.66 2985
6101.40 3109
6102.14 3087
6102.87 2965
6103.61 2947
6104.35 3045
6105.09 2965
6105.82 2985
6106.56 3020
6107.30 2976
6108.04 3146
6108.77 3163
6109.51 2980
6110.25 2906
6110.99 2962
6111.72 3072
6112.46 3033
6113.20 2982
6113.94 3062
6114.68 2978
6115.41 2945
6116.15 2988
6116.89 3043
6117.63 3102
6118.37 3115
6119.10 3149
6119.84 3259
6120.58 3124
6121.32 3293
6122.06 3110
6122.80 3071
6123.53 3149
6124.27 3198
6125.01 3344
6125.75 3268
6126.49 3508
6127.23 3501
6127.97 3544
6128.70 3545
6129.44 3609
6130.18 3506
6130.92 3640
6131.66 3548
6132.40 3303
6133.14 3434
6133.88 3467
6134.62 3620
6135.35 3417
6136.09 3385
6136.83 3617
6137.57 3357
6138.31 3276
6139.05 3526
6139.79 3673
6140.53 3668
6141.27 3521
6142.01 3447
6142.75 3336
6143.49 3543
6144.23 3615
6144.97 3523
6145.71 3416
6146.45 3417
6147.19 3478
6147.93 3764
6148.67 3589
6149.41 3633
6150.15 3787
6150.89 3753
6151.63 3765
6152.37 3726
6153.11 3892
6153.85 3902
6154.59 3940
6155.33 4023
6156.07 4140
6156.81 4040
6157.55 4025
6158.29 4107
6159.03 4061
6159.77 4149
6160.51 4354
6161.25 4319
6161.99 4382
6162.73 4147
6163.47 4120
6164.22 4286
6164.96 4400
6165.70 4636
6166.44 4787
6167.18 4623
6167.92 4931
6168.66 5211
6169.40 5268
6170.14 5242
6170.89 5567
6171.63 6149
6172.37 6149
6173.11 6233
6173.85 6281
6174.59 6212
6175.33 6025
6176.08 6229
6176.82 6075
6177.56 6025
6178.30 5846
6179.04 5876
6179.78 5590
6180.53 5519
6181.27 5569
6182.01 5499
6182.75 5492
6183.49 5551
6184.24 5543
6184.98 5570
6185.72 5686
6186.46 5690
6187.20 5702
6187.95 5818
6188.69 5830
6189.43 5894
6190.17 5925
6190.92 6025
6191.66 5973
6192.40 6223
6193.14 6202
6193.89 6048
6194.63 6169
6195.37 6542
6196.12 6596
6196.86 6645
6197.60 6920
6198.34 6891
6199.09 7029
6199.83 7130
6200.57 7013
6201.32 7281
6202.06 7159
6202.80 7163
6203.55 7109
6204.29 7051
6205.03 7184
6205.78 7214
6206.52 7339
6207.26 7483
6208.01 7912
6208.75 8861
6209.49 9829
6210.24 11175
6210.98 13042
6211.72 15078
6212.47 17055
6213.21 19361
6213.96 21091
6214.70 22721
6215.44 23653
6216.19 23512
6216.93 22673
6217.68 21562
6218.42 20035
6219.16 18174
6219.91 15688
6220.65 13511
6221.40 11814
6222.14 10264
6222.89 8910
6223.63 8031
6224.37 7386
6225.12 6856
6225.86 6454
6226.61 6497
6227.35 6576
6228.10 6800
6228.84 6713
6229.59 7021
6230.33 7508
6231.08 7458
6231.82 7311
6232.57 7162
6233.31 6831
6234.06 6571
6234.80 6268
6235.55 5795
6236.29 5245
6237.04 5040
6237.78 4723
6238.53 4449
6239.27 4367
6240.02 4409
6240.76 4423
6241.51 4222
6242.26 4442
6243.00 4500
6243.75 4382
6244.49 4452
6245.24 4386
6245.98 4529
6246.73 4451
6247.48 4440
6248.22 4701
6248.97 4704
6249.71 4572
6250.46 4677
6251.21 4862
6251.95 4715
6252.70 4736
6253.44 4862
6254.19 4821
6254.94 4814
6255.68 4930
6256.43 4777
6257.18 4660
6257.92 4745
6258.67 4780
6259.42 4776
6260.16 4672
6260.91 4788
6261.66 4835
6262.40 4753
6263.15 4699
6263.90 4802
6264.64 4727
6265.39 4865
6266.14 4876
6266.88 4897
6267.63 4777
6268.38 4747
6269.13 4788
6269.87 4819
6270.62 4574
6271.37 4579
6272.11 4522
6272.86 4436
6273.61 4578
6274.36 4412
6275.10 4326
6275.85 4248
6276.60 4097
6277.35 4240
6278.10 4157
6278.84 4179
6279.59 4293
6280.34 4356
6281.09 4149
6281.83 4001
6282.58 4114
6283.33 4039
6284.08 3924
6284.83 3962
6285.57 3954
6286.32 3759
6287.07 3810
6287.82 3906
6288.57 3744
6289.32 3966
6290.06 3972
6290.81 3951
6291.56 3895
6292.31 3975
6293.06 4055
6293.81 3953
6294.56 3840
6295.30 4034
6296.05 4310
6296.80 4070
6297.55 4078
6298.30 3934
6299.05 3904
6299.80 4006
6300.55 3906
6301.30 3860
6302.05 3742
6302.79 3431
6303.54 3619
6304.29 3475
6305.04 3475
6305.79 3510
6306.54 3488
6307.29 3587
6308.04 3621
6308.79 3457
6309.54 3436
6310.29 3468
6311.04 3372
6311.79 3348
6312.54 3360
6313.29 3432
6314.04 3638
6314.79 3398
6315.54 3575
6316.29 3521
6317.04 3329
6317.79 3386
6318.54 3365
6319.29 3515
6320.04 3434
6320.79 3459
6321.54 3470
6322.29 3473
6323.04 3302
6323.79 3331
6324.54 3326
6325.29 3247
6326.04 3117
6326.79 3220
6327.54 3113
6328.29 3159
6329.04 3113
6329.79 3122
6330.55 2937
6331.30 2866
6332.05 2812
6332.80 2868
6333.55 2769
6334.30 2910
6335.05 2908
6335.80 2934
6336.55 2849
6337.30 2825
6338.06 2885
6338.81 2943
6339.56 3085
6340.31 2931
6341.06 2936
6341.81 3019
6342.56 2950
6343.32 3076
6344.07 2929
6344.82 3043
6345.57 2820
6346.32 2993
6347.07 2871
6347.83 2842
6348.58 2909
6349.33 2784
6350.08 2914
6350.83 2923
6351.59 2903
6352.34 2981
6353.09 2899
6353.84 2953
6354.60 2960
6355.35 2962
6356.10 3051
6356.85 3018
6357.61 3307
6358.36 3292
6359.11 3080
6359.86 3048
6360.62 3115
6361.37 3106
6362.12 3163
6362.87 3036
6363.63 3087
6364.38 2982
6365.13 2924
6365.88 2989
6366.64 2946
6367.39 2878
6368.14 2910
6368.90 2837
6369.65 2944
6370.40 3004
6371.16 3060
6371.91 2937
6372.66 2766
6373.42 2916
6374.17 2987
6374.92 2801
6375.68 2711
6376.43 2728
6377.18 2799
6377.94 2855
6378.69 2657
6379.45 2687
6380.20 2849
6380.95 2809
6381.71 2740
6382.46 2840
6383.21 2770
6383.97 2820
6384.72 2875
6385.48 2911
6386.23 2830
6386.98 2837
6387.74 2856
6388.49 2801
6389.25 2772
6390.00 2826
6390.76 2767
6391.51 2834
6392.27 2733
6393.02 2680
6393.77 2744
6394.53 2613
6395.28 2663
6396.04 2655
6396.79 2722
6397.55 2627
6398.30 2655
6399.06 2698
6399.81 2655
6400.57 2747
6401.32 2632
6402.08 2681
6402.83 2649
6403.59 2712
6404.34 2734
6405.10 2696
6405.85 2723
6406.61 2664
6407.36 2621
6408.12 2671
6408.88 2725
6409.63 2818
6410.39 2742
6411.14 2638
6411.90 2805
6412.65 2841
6413.41 2849
6414.16 2776
6414.92 2847
6415.68 2762
6416.43 2738
6417.19 2735
6417.94 2692
6418.70 2760
6419.46 2616
6420.21 2681
6420.97 2795
6421.73 2723
6422.48 2796
6423.24 2677
6423.99 2626
6424.75 2710
6425.51 2629
6426.26 2559
6427.02 2681
6427.78 2756
6428.53 2682
6429.29 2683
6430.05 2644
6430.80 2664
6431.56 2573
6432.32 2614
6433.07 2739
6433.83 2729
6434.59 2822
6435.34 2748
6436.10 2731
6436.86 2893
6437.62 2798
6438.37 2702
6439.13 2705
6439.89 2845
6440.65 2880
6441.40 2907
6442.16 2947
6442.92 2862
6443.68 2870
6444.43 2783
6445.19 2814
6445.95 2939
6446.71 2983
6447.46 3072
6448.22 3069
6448.98 2930
6449.74 2874
6450.49 2848
6451.25 2827
6452.01 2874
6452.77 2961
6453.53 2855
6454.29 2845
6455.04 2917
6455.80 2800
6456.56 2979
6457.32 3072
6458.08 3105
6458.84 3065
6459.59 3097
6460.35 3207
6461.11 3112
6461.87 3155
6462.63 3126
6463.39 3286
6464.15 3257
6464.90 3309
6465.66 3229
6466.42 3328
6467.18 3425
6467.94 3429
6468.70 3358
6469.46 3353
6470.22 3437
6470.98 3528
6471.73 3424
6472.49 3401
6473.25 3491
6474.01 3609
6474.77 3614
6475.53 3585
6476.29 3537
6477.05 3659
6477.81 3641
6478.57 3634
6479.33 3629
6480.09 3659
6480.85 3796
6481.61 3805
6482.37 3681
6483.13 3828
6483.89 3816
6484.65 3739
6485.41 3749
6486.17 3725
6486.93 3716
6487.69 3840
6488.45 3931
6489.21 3998
6489.97 4173
6490.73 4093
6491.49 4263
6492.25 4164
6493.01 4320
6493.77 4273
6494.53 4439
6495.29 4414
6496.05 4534
6496.81 4730
6497.57 4698
6498.33 4753
6499.10 4799
6499.86 5028
6500.62 5084
6501.38 5115
6502.14 5107
6502.90 5035
6503.66 4979
6504.42 5119
6505.18 5132
6505.94 5086
6506.71 5206
6507.47 5258
6508.23 5190
6508.99 5099
6509.75 5102
6510.51 5331
6511.27 5417
6512.04 5308
6512.80 5742
6513.56 5906
6514.32 6040
6515.08 6060
6515.84 6071
6516.61 6086
6517.37 6308
6518.13 6539
6518.89 6632
6519.65 6473
6520.42 6464
6521.18 6441
6521.94 6239
6522.70 6529
6523.46 6698
6524.23 6760
6524.99 6735
6525.75 6807
6526.51 7013
6527.28 7133
6528.04 7452
6528.80 7772
6529.56 7942
6530.33 8224
6531.09 8484
6531.85 8387
6532.61 8655
6533.38 8812
6534.14 8810
6534.90 8944
6535.67 8910
6536.43 9492
6537.19 10200
6537.95 11223
6538.72 12394
6539.48 13735
6540.24 15287
6541.01 16905
6541.77 18491
6542.53 19682
6543.30 19819
6544.06 20019
6544.82 19339
6545.59 17973
6546.35 16053
6547.11 14248
6547.88 12359
6548.64 10853
6549.41 9104
6550.17 7901
6550.93 7057
6551.70 6415
6552.46 6107
6553.22 5776
6553.99 5639
6554.75 5501
6555.52 5212
6556.28 5349
6557.05 5282
6557.81 5110
6558.57 5225
6559.34 5129
6560.10 5249
6560.87 4997
6561.63 4878
6562.40 4883
6563.16 4992
6563.92 4886
6564.69 4803
6565.45 5052
6566.22 5072
6566.98 5211
6567.75 5255
6568.51 5195
6569.28 5284
6570.04 5609
6570.81 5543
6571.57 5631
6572.34 5642
6573.10 5712
6573.87 5658
6574.63 5527
6575.40 5630
6576.16 5682
6576.93 5898
6577.69 6113
6578.46 6424
6579.23 6677
6579.99 6673
6580.76 6955
6581.52 7148
6582.29 7369
6583.05 7341
6583.82 7258
6584.59 7184
6585.35 7195
6586.12 6793
6586.88 6571
6587.65 6341
6588.41 6319
6589.18 6292
6589.95 5899
6590.71 6001
6591.48 5804
6592.25 5792
6593.01 5995
6593.78 6147
6594.54 6371
6595.31 6822
6596.08 6974
6596.84 6887
6597.61 7221
6598.38 7643
6599.14 7571
6599.91 7566
6600.68 7664
6601.44 7676
6602.21 7201
6602.98 7113
6603.74 6790
6604.51 6494
6605.28 6359
6606.05 5957
6606.81 5690
6607.58 5477
6608.35 5377
6609.11 5003
6609.88 4897
6610.65 5083
6611.42 5199
6612.18 5105
6612.95 5127
6613.72 5125
6614.49 5178
6615.25 5247
6616.02 5298
6616.79 5353
6617.56 5260
6618.32 5310
6619.09 5292
6619.86 5101
6620.63 4967
6621.40 4895
6622.16 4737
6622.93 4700
6623.70 4667
6624.47 4785
6625.24 4732
6626.00 4545
6626.77 4690
6627.54 4687
6628.31 4598
6629.08 4566
6629.85 4517
6630.61 4481
6631.38 4446
6632.15 4350
6632.92 4489
6633.69 4597
6634.46 4541
6635.23 4598
6635.99 4767
6636.76 4959
6637.53 5188
6638.30 5277
6639.07 5832
6639.84 5976
6640.61 6005
6641.38 6144
6642.15 6126
6642.92 6097
6643.68 5976
6644.45 5548
6645.22 5151
6645.99 4931
6646.76 4701
6647.53 4416
6648.30 4226
6649.07 4174
6649.84 4131
6650.61 4014
6651.38 3924
6652.15 3965
6652.92 3933
6653.69 3889
6654.46 3912
6655.23 4005
6656.00 4143
6656.77 4122
6657.54 4111
6658.31 3952
6659.08 3972
6659.85 3943
6660.62 3823
6661.39 3836
6662.16 3750
6662.93 3733
6663.70 3763
6664.47 3683
6665.24 3660
6666.01 3618
6666.78 3550
6667.55 3514
6668.32 3554
6669.09 3471
6669.86 3483
6670.64 3509
6671.41 3637
6672.18 3646
6672.95 3510
6673.72 3507
6674.49 3614
6675.26 3698
6676.03 3723
6676.80 3642
6677.57 3598
6678.35 3598
6679.12 3639
6679.89 3663
6680.66 3615
6681.43 3652
6682.20 3563
6682.97 3524
6683.75 3603
6684.52 3661
6685.29 3536
6686.06 3643
6686.83 3752
6687.60 3807
6688.38 3821
6689.15 3871
6689.92 3866
6690.69 4016
6691.46 4120
6692.24 3861
6693.01 3882
6693.78 3873
6694.55 4003
6695.32 3760
6696.10 3599
6696.87 3621
6697.64 3585
6698.41 3386
6699.19 3431
6699.96 3522
6700.73 3401
6701.50 3365
6702.28 3349
6703.05 3372
6703.82 3316
6704.59 3291
6705.37 3200
6706.14 3169
6706.91 3321
6707.69 3234
6708.46 3234
6709.23 3261
6710.00 3501
6710.78 3439
6711.55 3402
6712.32 3377
6713.10 3239
6713.87 3180
6714.64 3159
6715.42 3196
6716.19 3012
6716.96 3138
6717.74 3066
6718.51 3080
6719.28 3074
6720.06 2845
6720.83 2830
6721.61 2912
6722.38 2955
6723.15 2850
6723.93 2715
6724.70 2929
6725.47 2718
6726.25 2819
6727.02 2834
6727.80 2952
6728.57 2870
6729.35 2755
6730.12 2880
6730.89 2874
6731.67 2799
6732.44 2807
6733.22 2899
6733.99 2920
6734.77 2934
6735.54 3016
6736.31 2887
6737.09 2803
6737.86 2734
6738.64 2846
6739.41 2899
6740.19 2936
6740.96 2944
6741.74 2938
6742.51 2980
6743.29 3000
6744.06 2929
6744.84 3058
6745.61 2936
6746.39 2853
6747.16 2888
6747.94 2933
6748.71 2779
6749.49 3063
6750.26 3042
6751.04 3100
6751.82 3016
6752.59 3038
6753.37 3131
6754.14 3064
6754.92 3061
6755.69 3087
6756.47 3118
6757.25 3283
6758.02 3240
6758.80 3128
6759.57 3119
6760.35 3264
6761.12 3118
6761.90 3020
6762.68 3010
6763.45 2885
6764.23 2946
6765.01 2837
6765.78 2799
6766.56 2840
6767.33 2842
6768.11 2902
6768.89 2809
6769.66 2689
6770.44 2612
6771.22 2706
6771.99 2668
6772.77 2747
6773.55 2840
6774.32 2722
6775.10 2745
6775.88 2657
6776.65 2836
6777.43 2789
6778.21 2765
6778.99 2801
6779.76 2730
6780.54 2576
6781.32 2768
6782.09 2803
6782.87 2765
6783.65 2710
6784.43 2692
6785.20 2654
6785.98 2644
6786.76 2766
6787.54 2806
6788.31 2560
6789.09 2655
6789.87 2795
6790.65 2820
6791.42 2705
6792.20 2730
6792.98 2839
6793.76 2656
6794.54 2606
6795.31 2509
6796.09 2623
6796.87 2535
6797.65 2540
6798.43 2555
6799.20 2471
6799.98 2512
6800.76 2528
6801.54 2550
6802.32 2575
6803.10 2732
6803.87 2630
6804.65 2575
6805.43 2571
6806.21 2565
6806.99 2736
6807.77 2713
6808.55 2638
6809.32 2780
6810.10 2787
6810.88 2656
6811.66 2733
6812.44 2639
6813.22 2646
6814.00 2545
6814.78 2506
6815.56 2540
6816.34 2530
6817.11 2549
6817.89 2603
6818.67 2584
6819.45 2642
6820.23 2707
6821.01 2675
6821.79 2592
6822.57 2568
6823.35 2552
6824.13 2605
6824.91 2566
6825.69 2549
6826.47 2661
6827.25 2606
6828.03 2661
6828.81 2597
6829.59 2604
6830.37 2639
6831.15 2703
6831.93 2765
6832.71 2689
6833.49 2700
6834.27 2691
6835.05 2713
6835.83 2682
6836.61 2764
6837.39 2699
6838.17 2658
6838.95 2644
6839.73 2694
6840.51 2640
6841.29 2699
6842.07 2636
6842.85 2863
6843.63 2707
6844.42 2655
6845.20 2598
6845.98 2646
6846.76 2692
6847.54 2588
6848.32 2596
6849.10 2592
6849.88 2849
6850.66 2791
6851.44 2767
6852.23 2939
6853.01 3114
6853.79 3209
6854.57 3483
6855.35 3474
6856.13 3601
6856.91 3692
6857.70 3873
6858.48 3771
6859.26 3760
6860.04 3865
6860.82 3761
6861.60 3580
6862.39 3396
6863.17 3138
6863.95 3192
6864.73 3045
6865.51 2938
6866.30 2843
6867.08 2979
6867.86 2930
6868.64 2955
6869.42 3027
6870.21 3004
6870.99 3163
6871.77 3186
6872.55 3168
6873.34 3312
6874.12 3252
6874.90 3181
6875.68 3205
6876.47 3128
6877.25 3094
6878.03 3119
6878.81 3037
6879.60 2859
6880.38 2892
6881.16 3105
6881.95 3132
6882.73 3067
6883.51 3168
6884.29 3062
6885.08 2982
6885.86 3062
6886.64 3144
6887.43 3281
6888.21 3460
6888.99 3529
6889.78 3560
6890.56 3835
6891.34 4116
6892.13 4264
6892.91 4352
6893.69 4494
6894.48 4425
6895.26 4460
6896.05 4273
6896.83 4293
6897.61 3901
6898.40 3839
6899.18 3691
6899.97 3683
6900.75 3570
6901.53 3537
6902.32 3511
6903.10 3554
6903.89 3394
6904.67 3539
6905.45 3586
6906.24 3534
6907.02 3663
6907.81 3702
6908.59 3558
6909.38 3644
6910.16 3695
6910.95 3701
6911.73 3562
6912.51 3530
6913.30 3515
6914.08 3535
6914.87 3508
6915.65 3509
6916.44 3358
6917.22 3400
6918.01 3515
6918.79 3389
6919.58 3349
6920.36 3403
6921.15 3503
6921.93 3684
6922.72 3634
6923.50 3794
6924.29 3671
6925.08 3644
6925.86 3643
6926.65 3490
6927.43 3762
6928.22 3771
6929.00 3667
6929.79 3785
6930.57 3754
6931.36 3852
6932.15 3917
6932.93 3834
6933.72 3665
6934.50 3733
6935.29 3856
6936.08 3755
6936.86 3742
6937.65 3722
6938.43 4081
6939.22 3992
6940.01 3886
6940.79 4003
6941.58 4073
6942.37 4233
6943.15 4115
6943.94 4158
6944.72 4299
6945.51 4448
6946.30 4538
6947.08 4855
6947.87 4839
6948.66 4725
6949.44 5056
6950.23 5298
6951.02 5224
6951.80 5421
6952.59 5469
6953.38 5433
6954.17 5774
6954.95 5756
6955.74 5531
6956.53 5432
6957.31 5418
6958.10 5391
6958.89 5413
6959.68 5198
6960.46 5325
6961.25 5337
6962.04 5570
6962.83 5646
6963.61 5680
6964.40 5731
6965.19 5775
6965.98 5874
6966.76 5769
6967.55 5683
6968.34 5634
6969.13 5710
6969.92 5691
6970.70 5873
6971.49 5812
6972.28 5830
6973.07 6300
6973.86 6339
6974.64 6228
6975.43 6504
6976.22 6657
6977.01 6605
6977.80 6577
6978.59 6762
6979.37 6786
6980.16 6978
6980.95 6920
6981.74 6880
6982.53 7065
6983.32 7136
6984.11 7346
6984.90 7633
6985.68 8075
6986.47 8611
6987.26 9563
6988.05 10346
6988.84 11767
6989.63 12906
6990.42 14155
6991.21 15714
6992.00 16629
6992.79 16804
6993.57 16521
6994.36 16152
6995.15 15514
6995.94 14153
6996.73 12779
6997.52 11490
6998.31 10027
6999.10 9414
6999.89 9194
7000.68 9102
7001.47 9686
7002.26 9973
7003.05 10876
7003.84 12071
7004.63 13171
7005.42 14177
7006.21 14822
7007.00 15095
7007.79 15042
7008.58 14394
7009.37 13319
7010.16 12477
7010.95 10750
7011.74 9341
7012.53 8219
7013.32 7262
7014.11 6709
7014.90 6061
7015.69 5683
7016.48 5179
7017.27 5187
7018.06 5289
7018.85 5303
7019.65 5331
7020.44 5518
7021.23 5497
7022.02 5225
7022.81 5220
7023.60 5209
7024.39 5003
7025.18 4900
7025.97 4753
7026.76 4739
7027.56 4587
7028.35 4524
7029.14 4749
7029.93 4560
7030.72 4352
7031.51 4529
7032.30 4507
7033.09 4506
7033.89 4569
7034.68 4560
7035.47 4606
7036.26 4598
7037.05 4556
7037.84 4512
7038.64 4519
7039.43 4401
7040.22 4440
7041.01 4546
7041.80 4450
7042.60 4442
7043.39 4353
7044.18 4580
7044.97 4716
7045.76 4711
7046.56 4580
7047.35 4448
7048.14 4679
7048.93 4462
7049.73 4579
7050.52 4566
7051.31 4560
7052.10 4689
7052.90 4813
7053.69 4984
7054.48 5101
7055.27 5189
7056.07 5313
7056.86 5196
7057.65 5438
7058.45 5024
7059.24 4939
7060.03 4646
7060.83 4413
7061.62 4263
7062.41 4240
7063.20 4189
7064.00 4173
7064.79 4034
7065.58 3929
7066.38 4047
7067.17 3910
7067.96 3879
7068.76 3887
7069.55 3860
7070.35 3837
7071.14 3804
7071.93 3654
7072.73 3762
7073.52 3742
7074.31 3788
7075.11 3634
7075.90 3398
7076.70 3521
7077.49 3521
7078.28 3474
7079.08 3695
7079.87 3408
7080.67 3394
7081.46 3313
7082.25 3418
7083.05 3351
7083.84 3326
7084.64 3385
7085.43 3243
7086.23 3097
7087.02 3224
7087.82 3037
7088.61 3158
7089.41 3185
7090.20 3025
7090.99 2893
7091.79 2833
7092.58 2829
7093.38 2960
7094.17 2818
7094.97 2771
7095.76 2883
7096.56 3047
7097.35 3009
7098.15 2843
7098.94 2865
7099.74 2905
7100.54 2861
7101.33 2770
7102.13 2764
7102.92 2829
7103.72 2835
7104.51 2732
7105.31 2586
7106.10 2570
7106.90 2608
7107.70 2579
7108.49 2637
7109.29 2552
7110.08 2526
7110.88 2647
7111.67 2522
7112.47 2511
7113.27 2586
7114.06 2540
7114.86 2565
7115.65 2554
7116.45 2343
7117.25 2498
7118.04 2532
7118.84 2593
7119.64 2336
7120.43 2467
7121.23 2506
7122.03 2319
7122.82 2440
7123.62 2421
7124.41 2668
7125.21 2651
7126.01 2345
7126.81 2492
7127.60 2539
7128.40 2510
7129.20 2529
7129.99 2445
7130.79 2509
7131.59 2451
7132.38 2361
7133.18 2401
7133.98 2464
7134.78 2506
7135.57 2612
7136.37 2615
7137.17 2524
7137.96 2474
7138.76 2555
7139.56 2521
7140.36 2421
7141.15 2332
7141.95 2410
7142.75 2328
7143.55 2441
7144.35 2491
7145.14 2432
7145.94 2452
7146.74 2418
7147.54 2371
7148.33 2350
7149.13 2341
7149.93 2323
7150.73 2237
7151.53 2448
7152.33 2439
7153.12 2326
7153.92 2462
7154.72 2552
7155.52 2429
7156.32 2423
7157.12 2346
7157.91 2344
7158.71 2363
7159.51 2413
7160.31 2464
7161.11 2338
7161.91 2398
7162.71 2469
7163.50 2366
7164.30 2417
7165.10 2345
7165.90 2284
7166.70 2256
7167.50 2347
7168.30 2354
7169.10 2351
7169.90 2308
7170.70 2218
7171.50 2281
7172.29 2344
7173.09 2424
7173.89 2302
7174.69 2394
7175.49 2460
7176.29 2290
7177.09 2218
7177.89 2343
7178.69 2264
7179.49 2183
7180.29 2175
7181.09 2063
7181.89 2042
7182.69 2157
7183.49 2183
7184.29 2082
7185.09 2228
7185.89 2368
7186.69 2403
7187.49 2263
7188.29 2355
7189.09 2288
7189.89 2277
7190.69 2456
7191.49 2263
7192.29 2326
7193.09 2145
7193.89 2208
7194.69 2207
7195.49 2148
7196.29 2090
7197.10 2026
7197.90 2107
7198.70 2039
7199.50 1964
7200.30 2013
7201.10 1967
7201.90 1945
7202.70 2021
7203.50 1837
7204.30 2010
7205.11 2061
7205.91 2064
7206.71 1957
7207.51 1883
7208.31 1875
7209.11 1861
7209.91 1904
7210.71 1992
7211.52 1931
7212.32 1920
7213.12 2007
7213.92 1955
7214.72 1991
7215.52 1791
7216.33 1797
7217.13 1856
7217.93 1882
7218.73 1954
7219.53 1883
7220.34 1913
7221.14 2015
7221.94 1924
7222.74 1870
7223.54 1969
7224.35 1955
7225.15 1843
7225.95 1899
7226.75 2010
7227.56 1988
7228.36 1984
7229.16 1928
7229.96 1928
7230.77 1988
7231.57 1934
7232.37 1947
7233.17 1920
7233.98 1925
7234.78 1830
7235.58 1910
7236.38 1977
7237.19 1873
7237.99 1835
7238.79 1920
7239.60 1820
7240.40 1907
7241.20 1948
7242.01 1843
7242.81 1940
7243.61 1914
7244.42 1905
7245.22 1944
7246.02 2023
7246.83 1988
7247.63 2003
7248.43 2015
7249.24 2088
7250.04 1956
7250.84 1889
7251.65 1856
7252.45 1909
7253.26 1946
7254.06 1928
7254.86 2017
7255.67 2049
7256.47 1907
7257.28 1995
7258.08 2036
7258.88 1943
7259.69 1997
7260.49 2026
7261.30 2084
7262.10 2165
7262.90 2214
7263.71 2082
7264.51 2114
7265.32 2077
7266.12 2137
7266.93 2108
7267.73 2167
7268.54 2299
7269.34 2261
7270.15 2120
7270.95 2088
7271.76 2153
7272.56 2191
7273.37 2364
7274.17 2320
7274.98 2239
7275.78 2239
7276.59 2312
7277.39 2272
7278.20 2142
7279.00 2248
7279.81 2223
7280.61 2334
7281.42 2256
7282.22 2195
7283.03 2436
7283.83 2442
7284.64 2644
7285.45 2571
7286.25 2708
7287.06 2968
7287.86 3418
7288.67 3608
7289.47 3854
7290.28 4175
7291.09 4314
7291.89 4417
7292.70 4337
7293.50 4317
7294.31 3912
7295.12 3665
7295.92 3261
7296.73 3106
7297.53 2841
7298.34 2638
7299.15 2581
7299.95 2434
7300.76 2348
7301.57 2293
7302.37 2287
7303.18 2261
7303.99 2218
7304.79 2160
7305.60 2276
7306.41 2213
7307.21 2203
7308.02 2261
7308.83 2282
7309.63 2213
7310.44 2122
7311.25 2121
7312.06 2171
7312.86 2304
7313.67 2176
7314.48 2165
7315.28 2176
7316.09 2295
7316.90 2312
7317.71 2296
7318.51 2284
7319.32 2282
7320.13 2318
7320.94 2396
7321.74 2411
7322.55 2511
7323.36 2635
7324.17 2782
7324.97 2724
7325.78 2633
7326.59 2584
7327.40 2614
7328.21 2487
7329.01 2449
7329.82 2516
7330.63 2492
7331.44 2451
7332.25 2452
7333.06 2427
7333.86 2474
7334.67 2425
7335.48 2448
7336.29 2404
7337.10 2462
7337.91 2413
7338.71 2595
7339.52 2627
7340.33 2762
7341.14 2772
7341.95 2830
7342.76 2761
7343.57 2839
7344.38 2765
7345.18 2763
7345.99 2672
7346.80 2526
7347.61 2616
7348.42 2478
7349.23 2405
7350.04 2409
7350.85 2189
7351.66 2305
7352.47 2336
7353.28 2336
7354.09 2277
7354.89 2191
7355.70 2314
7356.51 2263
7357.32 2324
7358.13 2324
7358.94 2293
7359.75 2287
7360.56 2280
7361.37 2236
7362.18 2277
7362.99 2179
7363.80 2231
7364.61 2396
7365.42 2288
7366.23 2189
7367.04 2276
7367.85 2392
7368.66 2357
7369.47 2265
7370.28 2328
7371.09 2348
7371.90 2302
7372.71 2203
7373.52 2267
7374.33 2323
7375.15 2335
7375.96 2422
7376.77 2432
7377.58 2320
7378.39 2253
7379.20 2358
7380.01 2380
7380.82 2296
7381.63 2560
7382.44 2650
7383.25 2632
7384.06 2587
7384.88 2754
7385.69 3033
7386.50 3103
7387.31 3363
7388.12 3281
7388.93 3177
7389.74 3112
7390.55 3058
7391.37 2785
7392.18 2760
7392.99 2625
7393.80 2593
7394.61 2502
7395.42 2431
7396.24 2333
7397.05 2287
7397.86 2236
7398.67 2205
7399.48 2107
7400.30 2173
7401.11 2171
7401.92 2167
7402.73 2292
7403.54 2480
7404.36 2472
7405.17 2584
7405.98 2754
7406.79 2785
7407.60 2820
7408.42 2855
7409.23 2846
7410.04 2771
7410.85 2600
7411.67 2528
7412.48 2443
7413.29 2235
7414.11 2232
7414.92 2146
7415.73 2090
7416.54 2087
7417.36 2033
7418.17 2020
7418.98 2053
7419.80 2024
7420.61 2012
7421.42 1981
7422.23 1902
7423.05 1872
7423.86 1920
7424.67 1998
7425.49 2060
7426.30 1974
7427.11 1871
7427.93 1920
7428.74 1843
7429.56 1875
7430.37 1920
7431.18 1842
7432.00 1870
7432.81 1825
7433.62 1851
7434.44 1984
7435.25 1889
7436.07 1867
7436.88 1845
7437.69 1828
7438.51 1816
7439.32 1822
7440.14 1886
7440.95 1882
7441.76 1854
7442.58 1962
7443.39 1870
7444.21 1914
7445.02 1956
7445.84 2000
7446.65 1868
7447.46 1876
7448.28 2003
7449.09 1945
7449.91 1843
7450.72 2032
7451.54 1958
7452.35 1926
7453.17 1980
7453.98 1979
7454.80 1853
7455.61 1883
7456.43 1926
7457.24 1908
7458.06 1935
7458.87 1912
7459.69 1904
7460.50 1915
7461.32 1780
7462.13 1893
7462.95 1958
7463.77 1873
7464.58 1945
7465.40 1861
7466.21 1827
7467.03 1857
7467.84 1890
7468.66 1859
7469.47 1836
7470.29 1814
7471.11 1947
7471.92 1878
7472.74 2044
7473.55 1979
7474.37 1986
7475.19 1875
7476.00 1982
7476.82 1955
7477.63 1908
7478.45 1989
7479.27 1874
7480.08 1894
7480.90 1940
7481.72 1826
7482.53 1874
7483.35 1783
7484.17 1808
7484.98 1863
7485.80 1937
7486.62 1789
7487.43 1824
7488.25 1838
7489.07 1719
7489.88 1734
7490.70 1814
7491.52 1970
7492.33 1917
7493.15 1759
7493.97 1703
7494.78 1744
7495.60 1794
7496.42 1837
7497.24 1787
7498.05 1758
7498.87 1842
7499.69 1744
7500.51 1796
7501.32 1810
7502.14 1792
7502.96 1657
7503.78 1830
7504.59 1741
7505.41 1719
7506.23 1723
7507.05 1725
7507.86 1762
7508.68 1762
7509.50 1774
7510.32 1713
7511.14 1809
7511.95 1803
7512.77 1754
7513.59 1747
7514.41 1718
7515.23 1734
7516.05 1838
7516.86 1919
7517.68 1820
7518.50 1796
7519.32 1699
7520.14 1770
7520.96 1731
7521.78 1754
7522.59 1766
7523.41 1728
7524.23 1791
7525.05 1750
7525.87 1736
7526.69 1654
7527.51 1718
7528.33 1730
7529.14 1818
7529.96 1878
7530.78 1730
7531.60 1770
7532.42 1789
7533.24 1761
7534.06 1744
7534.88 1780
7535.70 1871
7536.52 1734
7537.34 1821
7538.16 1832
7538.98 1787
7539.80 1794
7540.62 1740
7541.44 1803
7542.25 1906
7543.07 1758
7543.89 1841
7544.71 1896
7545.53 1810
7546.35 1755
7547.17 1814
7547.99 1820
7548.81 1909
7549.63 1901
7550.45 1929
7551.27 1974
7552.09 1909
7552.92 2001
7553.74 1895
7554.56 1970
7555.38 1958
7556.20 1923
7557.02 1846
7557.84 1920
7558.66 1965
7559.48 1889
7560.30 1850
7561.12 2006
7561.94 2024
7562.76 1889
7563.58 1968
7564.40 1989
7565.23 1986
7566.05 2030
7566.87 2164
7567.69 2012
7568.51 2047
7569.33 1988
7570.15 1887
7570.97 2033
7571.79 2027
7572.62 1915
7573.44 1990
7574.26 1925
7575.08 1977
7575.90 1958
7576.72 1911
7577.55 1989
7578.37 2014
7579.19 2053
7580.01 1818
7580.83 1881
7581.65 1948
7582.48 1826
7583.30 1877
7584.12 1908
7584.94 1928
7585.76 1952
7586.59 1992
7587.41 1823
7588.23 1927
7589.05 2077
7589.88 2079
7590.70 1939
7591.52 2071
7592.34 1984
7593.16 2250
7593.99 2134
7594.81 2089
7595.63 2152
7596.46 2157
7597.28 2114
7598.10 2150
7598.92 2162
7599.75 2146
7600.57 2012
7601.39 2110
7602.22 2226
7603.04 2115
7603.86 2082
7604.68 2070
7605.51 2216
7606.33 2313
7607.15 2354
7607.98 2410
7608.80 2606
7609.62 2671
7610.45 2697
7611.27 2807
7612.09 2845
7612.92 2870
7613.74 2744
7614.57 2736
7615.39 2678
7616.21 2537
7617.04 2413
7617.86 2334
7618.68 2466
7619.51 2281
7620.33 2167
7621.16 2425
7621.98 2406
7622.80 2404
7623.63 2496
7624.45 2490
7625.28 2410
7626.10 2395
7626.93 2487
7627.75 2377
7628.57 2463
7629.40 2469
7630.22 2490
7631.05 2361
7631.87 2359
7632.70 2446
7633.52 2422
7634.35 2478
7635.17 2561
7636.00 2723
7636.82 2879
7637.65 2826
7638.47 2946
7639.30 2986
7640.12 3031
7640.95 2819
7641.77 2611
7642.60 2543
7643.42 2316
7644.25 2196
7645.07 2174
7645.90 2107
7646.72 2038
7647.55 1940
7648.37 1903
7649.20 1873
7650.02 1888
7650.85 1987
7651.68 1954
7652.50 1891
7653.33 1963
7654.15 1981
7654.98 1954
7655.81 1984
7656.63 1913
7657.46 1844
7658.28 1846
7659.11 1848
7659.94 1808
7660.76 1843
7661.59 1832
7662.41 1745
7663.24 1854
7664.07 1835
7664.89 1761
7665.72 1790
7666.55 1781
7667.37 1767
7668.20 1701
7669.03 1758
7669.85 1762
7670.68 1736
7671.51 1824
7672.33 1780
7673.16 1767
7673.99 1754
7674.81 1713
7675.64 1730
7676.47 1677
7677.29 1695
7678.12 1668
7678.95 1679
7679.78 1672
7680.60 1712
7681.43 1645
7682.26 1734
7683.08 1694
7683.91 1703
7684.74 1667
7685.57 1723
7686.39 1745
7687.22 1798
7688.05 1790
7688.88 1731
7689.70 1759
7690.53 1632
7691.36 1626
7692.19 1672
7693.02 1786
7693.84 1787
7694.67 1804
7695.50 1788
7696.33 1730
7697.16 1813
7697.98 1770
7698.81 1659
7699.64 1611
7700.47 1719
7701.30 1739
7702.13 1742
7702.95 1778
7703.78 1738
7704.61 1819
7705.44 1840
7706.27 1948
7707.10 1910
7707.93 1835
7708.75 1907
7709.58 1837
7710.41 1781
7711.24 1685
7712.07 1720
7712.90 1712
7713.73 1709
7714.56 1721
7715.39 1734
7716.22 1652
7717.04 1712
7717.87 1654
7718.70 1666
7719.53 1722
7720.36 1691
7721.19 1624
7722.02 1606
7722.85 1676
7723.68 1670
7724.51 1597
7725.34 1486
7726.17 1575
7727.00 1608
7727.83 1574
7728.66 1587
7729.49 1550
7730.32 1598
7731.15 1640
7731.98 1680
7732.81 1756
7733.64 1681
7734.47 1649
7735.30 1588
7736.13 1555
7736.96 1635
7737.79 1626
7738.62 1536
7739.45 1510
7740.28 1606
7741.11 1521
7741.94 1562
7742.77 1564
7743.60 1582
7744.43 1555
7745.26 1532
7746.09 1585
7746.93 1580
7747.76 1537
7748.59 1459
7749.42 1689
7750.25 1622
7751.08 1737
7751.91 1838
7752.74 1900
7753.57 1919
7754.40 2013
7755.24 1977
7756.07 2078
7756.90 1975
7757.73 2040
7758.56 1847
7759.39 1729
7760.22 1664
7761.06 1635
7761.89 1500
7762.72 1525
7763.55 1580
7764.38 1559
7765.21 1615
7766.05 1612
7766.88 1557
7767.71 1543
7768.54 1565
7769.37 1610
7770.21 1621
7771.04 1632
7771.87 1716
7772.70 1619
7773.53 1553
7774.37 1606
7775.20 1520
7776.03 1599
7776.86 1504
7777.70 1493
7778.53 1436
7779.36 1495
7780.19 1518
7781.03 1538
7781.86 1543
7782.69 1559
7783.52 1597
7784.36 1452
7785.19 1532
7786.02 1577
7786.86 1604
7787.69 1633
7788.52 1623
7789.36 1626
7790.19 1662
7791.02 1558
7791.85 1605
7792.69 1654
7793.52 1599
7794.35 1549
7795.19 1584
7796.02 1680
7796.86 1644
7797.69 1667
7798.52 1591
7799.36 1556
7800.19 1530
7801.02 1650
7801.86 1651
7802.69 1535
7803.52 1519
7804.36 1623
7805.19 1697
7806.03 1670
7806.86 1703
7807.69 1668
7808.53 1601
7809.36 1536
7810.20 1641
7811.03 1692
7811.87 1562
7812.70 1616
7813.53 1662
7814.37 1660
7815.20 1659
7816.04 1791
7816.87 1729
7817.71 1689
7818.54 1852
7819.38 1689
7820.21 1780
7821.05 1931
7821.88 1923
7822.72 1920
7823.55 1908
7824.39 1868
7825.22 1918
7826.06 1853
7826.89 1884
7827.73 1927
7828.56 1941
7829.40 1920
7830.23 1989
7831.07 2036
7831.90 2074
7832.74 2138
7833.57 2189
7834.41 2101
7835.24 1948
7836.08 1991
7836.91 2005
7837.75 1958
7838.59 1858
7839.42 1867
7840.26 1965
7841.09 1925
7841.93 1921
7842.77 1963
7843.60 1971
7844.44 1978
7845.27 1892
7846.11 2024
7846.95 1965
7847.78 2013
7848.62 1894
7849.45 1983
7850.29 1831
7851.13 1908
7851.96 1751
7852.80 1651
7853.64 1784
7854.47 1651
7855.31 1725
7856.15 1712
7856.98 1725
7857.82 1635
7858.66 1628
7859.49 1553
7860.33 1651
7861.17 1636
7862.00 1598
7862.84 1671
7863.68 1774
7864.52 1665
7865.35 1610
7866.19 1664
7867.03 1759
7867.86 1589
7868.70 1624
7869.54 1634
7870.38 1647
7871.21 1535
7872.05 1600
7872.89 1642
7873.73 1640
7874.56 1670
7875.40 1653
7876.24 1612
7877.08 1589
7877.92 1599
7878.75 1711
7879.59 1732
7880.43 1586
7881.27 1734
7882.10 1844
7882.94 1903
7883.78 2039
7884.62 1976
7885.46 1955
7886.30 1916
7887.13 1994
7887.97 1808
7888.81 1849
7889.65 1772
7890.49 1903
7891.33 1804
7892.16 1778
7893.00 1773
7893.84 1790
7894.68 1824
7895.52 1782
7896.36 1795
7897.20 1854
7898.04 1898
7898.88 1788
7899.71 1752
7900.55 1725
7901.39 1710
7902.23 1732
7903.07 1730
7903.91 1736
7904.75 1810
7905.59 1678
7906.43 1869
7907.27 1799
7908.11 1708
7908.95 1769
7909.79 1816
7910.62 1806
7911.46 1814
7912.30 1599
7913.14 1747
7913.98 1746
7914.82 1704
7915.66 1675
7916.50 1632
7917.34 1650
7918.18 1776
7919.02 1817
7919.86 1758
7920.70 1795
7921.54 1923
7922.38 1896
7923.22 1892
7924.06 1918
7924.90 2000
7925.74 2056
7926.58 1967
7927.43 1811
7928.27 1844
7929.11 1822
7929.95 1809
7930.79 1687
7931.63 1712
7932.47 1734
7933.31 1587
7934.15 1652
7934.99 1729
7935.83 1673
7936.67 1827
7937.51 1756
7938.36 1711
7939.20 1764
7940.04 1675
7940.88 1567
7941.72 1602
7942.56 1606
7943.40 1577
7944.24 1625
7945.09 1612
7945.93 1602
7946.77 1652
7947.61 1707
7948.45 1590
7949.29 1624
7950.13 1626
7950.98 1575
7951.82 1620
7952.66 1596
7953.50 1654
7954.34 1665
7955.19 1697
7956.03 1652
7956.87 1629
7957.71 1593
7958.55 1802
7959.40 1699
7960.24 1662
7961.08 1682
7961.92 1730
7962.76 1704
7963.61 1818
7964.45 1734
7965.29 1652
7966.13 1662
7966.98 1651
7967.82 1679
7968.66 1705
7969.50 1729
7970.35 1681
7971.19 1714
7972.03 1801
7972.88 1699
7973.72 1815
7974.56 1862
7975.40 1797
7976.25 1776
7977.09 1822
7977.93 1712
7978.78 1670
7979.62 1662
7980.46 1637
7981.31 1641
7982.15 1662
7982.99 1607
7983.84 1570
7984.68 1682
7985.52 1653
7986.37 1464
7987.21 1594
7988.06 1625
7988.90 1517
7989.74 1497
7990.59 1575
7991.43 1588
7992.27 1541
7993.12 1512
7993.96 1484
7994.81 1485
7995.65 1510
7996.49 1505
7997.34 1476
7998.18 1587
7999.03 1488
7999.87 1389
8000.72 1478
8001.56 1524
8002.40 1387
8003.25 1388
8004.09 1482
8004.94 1357
8005.78 1291
8006.63 1399
8007.47 1461
8008.32 1440
8009.16 1385
8010.01 1452
8010.85 1464
8011.70 1491
8012.54 1468
8013.39 1480
8014.23 1476
8015.08 1425
8015.92 1417
8016.77 1462
8017.61 1537
8018.46 1486
8019.30 1497
8020.15 1543
8020.99 1449
8021.84 1326
8022.68 1378
8023.53 1486
8024.38 1431
8025.22 1363
8026.07 1306
8026.91 1427
8027.76 1284
8028.60 1323
8029.45 1488
8030.30 1484
8031.14 1413
8031.99 1466
8032.83 1348
8033.68 1329
8034.53 1430
8035.37 1403
8036.22 1443
8037.06 1473
8037.91 1486
8038.76 1444
8039.60 1386
8040.45 1433
8041.30 1527
8042.14 1510
8042.99 1475
8043.84 1475
8044.68 1529
8045.53 1418
8046.38 1413
8047.22 1428
8048.07 1507
8048.92 1362
8049.76 1359
8050.61 1393
8051.46 1409
8052.30 1376
8053.15 1372
8054.00 1397
8054.85 1370
8055.69 1432
8056.54 1321
8057.39 1417
8058.24 1436
8059.08 1460
8059.93 1387
8060.78 1421
8061.63 1416
8062.47 1351
8063.32 1299
8064.17 1314
8065.02 1307
8065.86 1280
8066.71 1323
8067.56 1332
8068.41 1325
8069.26 1386
8070.10 1434
8070.95 1458
8071.80 1571
8072.65 1462
8073.50 1380
8074.34 1407
8075.19 1350
8076.04 1408
8076.89 1289
8077.74 1338
8078.59 1330
8079.43 1334
8080.28 1408
8081.13 1304
8081.98 1238
8082.83 1329
8083.68 1351
8084.53 1263
8085.37 1288
8086.22 1317
8087.07 1224
8087.92 1280
8088.77 1218
8089.62 1244
8090.47 1254
8091.32 1231
8092.17 1318
8093.02 1259
8093.87 1222
8094.71 1263
8095.56 1261
8096.41 1282
8097.26 1312
8098.11 1290
8098.96 1355
8099.81 1381
8100.66 1373
8101.51 1332
8102.36 1268
8103.21 1237
8104.06 1271
8104.91 1212
8105.76 1179
8106.61 1239
8107.46 1243
8108.31 1333
8109.16 1323
8110.01 1328
8110.86 1385
8111.71 1289
8112.56 1260
8113.41 1246
8114.26 1304
8115.11 1298
8115.96 1249
8116.81 1245
8117.66 1379
8118.51 1321
8119.36 1244
8120.21 1312
8121.06 1341
8121.92 1354
8122.77 1334
8123.62 1249
8124.47 1272
8125.32 1318
8126.17 1345
8127.02 1286
8127.87 1319
8128.72 1327
8129.57 1296
8130.43 1290
8131.28 1288
8132.13 1301
8132.98 1272
8133.83 1250
8134.68 1259
8135.53 1455
8136.38 1279
8137.24 1319
8138.09 1349
8138.94 1354
8139.79 1297
8140.64 1332
8141.49 1274
8142.35 1385
8143.20 1383
8144.05 1293
8144.90 1343
8145.75 1344
8146.61 1459
8147.46 1324
8148.31 1369
8149.16 1445
8150.01 1395
8150.87 1322
8151.72 1325
8152.57 1359
8153.42 1427
8154.28 1379
8155.13 1348
8155.98 1360
8156.83 1412
8157.69 1392
8158.54 1444
8159.39 1480
8160.24 1547
8161.10 1518
8161.95 1462
8162.80 1546
8163.66 1510
8164.51 1426
8165.36 1440
8166.21 1435
8167.07 1416
8167.92 1439
8168.77 1441
8169.63 1384
8170.48 1436
8171.33 1383
8172.19 1495
8173.04 1512
8173.89 1385
8174.75 1295
8175.60 1304
8176.46 1332
8177.31 1272
8178.16 1223
8179.02 1257
8179.87 1248
8180.72 1240
8181.58 1235
8182.43 1320
8183.29 1269
8184.14 1293
8184.99 1309
8185.85 1219
8186.70 1255
8187.56 1318
8188.41 1308
8189.26 1294
8190.12 1266
8190.97 1245
8191.83 1318
8192.68 1296
8193.54 1224
8194.39 1288
8195.25 1276
8196.10 1243
8196.95 1285
8197.81 1312
8198.66 1263
8199.52 1299
8200.37 1338
8201.23 1274
8202.08 1274
8202.94 1273
8203.79 1313
8204.65 1309
8205.50 1319
8206.36 1267
8207.21 1300
8208.07 1306
8208.92 1225
8209.78 1328
8210.64 1315
8211.49 1253
8212.35 1370
8213.20 1381
8214.06 1332
8214.91 1277
8215.77 1306
8216.62 1365
8217.48 1375
8218.34 1264
8219.19 1329
8220.05 1384
8220.90 1373
8221.76 1327
8222.61 1367
8223.47 1408
8224.33 1454
8225.18 1467
8226.04 1544
8226.90 1692
8227.75 1675
8228.61 1750
8229.46 1711
8230.32 1775
8231.18 1823
8232.03 1709
8232.89 1632
8233.75 1567
8234.60 1574
8235.46 1586
8236.32 1452
8237.17 1309
8238.03 1267
8238.89 1338
8239.74 1356
8240.60 1293
8241.46 1290
8242.32 1296
8243.17 1315
8244.03 1302
8244.89 1237
8245.74 1273
8246.60 1276
8247.46 1287
8248.32 1289
8249.17 1287
8250.03 1274
8250.89 1240
8251.75 1219
8252.60 1327
8253.46 1348
8254.32 1251
8255.18 1279
8256.03 1295
8256.89 1314
8257.75 1286
8258.61 1265
8259.47 1322
8260.32 1217
8261.18 1276
8262.04 1335
8262.90 1281
8263.76 1234
8264.61 1164
8265.47 1177
8266.33 1189
8267.19 1185
8268.05 1278
8268.91 1257
8269.76 1255
8270.62 1259
8271.48 1277
8272.34 1277
8273.20 1256
8274.06 1260
8274.92 1269
8275.77 1228
8276.63 1234
8277.49 1279
8278.35 1305
8279.21 1318
8280.07 1273
8280.93 1250
8281.79 1292
8282.65 1227
8283.51 1269
8284.36 1236
8285.22 1295
8286.08 1287
8286.94 1266
8287.80 1262
8288.66 1285
8289.52 1270
8290.38 1238
8291.24 1368
8292.10 1289
8292.96 1333
8293.82 1374
8294.68 1387
8295.54 1250
8296.40 1336
8297.26 1424
8298.12 1291
8298.98 1270
8299.84 1301
8300.70 1359
8301.56 1358
8302.42 1303
8303.28 1294
8304.14 1336
8305.00 1364
8305.86 1294
8306.72 1322
8307.58 1275
8308.44 1422
8309.30 1327
8310.16 1308
8311.02 1279
8311.88 1331
8312.74 1279
8313.60 1282
8314.46 1294
8315.33 1247
8316.19 1340
8317.05 1318
8317.91 1267
8318.77 1279
8319.63 1260
8320.49 1350
8321.35 1221
8322.21 1213
8323.08 1214
8323.94 1235
8324.80 1241
8325.66 1266
8326.52 1253
8327.38 1243
8328.24 1338
8329.10 1270
8329.97 1259
8330.83 1265
8331.69 1320
8332.55 1296
8333.41 1224
8334.28 1215
8335.14 1286
8336.00 1291
8336.86 1309
8337.72 1297
8338.58 1325
8339.45 1349
8340.31 1290
8341.17 1328
8342.03 1356
8342.90 1317
8343.76 1274
8344.62 1343
8345.48 1349
8346.35 1456
8347.21 1342
8348.07 1441
8348.93 1331
8349.80 1396
8350.66 1304
8351.52 1369
8352.38 1396
8353.25 1330
8354.11 1265
8354.97 1376
8355.83 1468
8356.70 1390
8357.56 1342
8358.42 1310
8359.29 1353
8360.15 1413
8361.01 1420
8361.88 1461
8362.74 1476
8363.60 1517
8364.47 1476
8365.33 1381
8366.19 1369
8367.06 1402
8367.92 1386
8368.78 1499
8369.65 1399
8370.51 1412
8371.38 1421
8372.24 1390
8373.10 1408
8373.97 1363
8374.83 1428
8375.69 1431
8376.56 1405
8377.42 1443
8378.29 1466
8379.15 1428
8380.01 1454
8380.88 1405
8381.74 1380
8382.61 1483
8383.47 1444
8384.34 1402
8385.20 1490
8386.07 1457
8386.93 1411
8387.79 1443
8388.66 1558
8389.52 1540
8390.39 1504
8391.25 1595
8392.12 1604
8392.98 1528
8393.85 1534
8394.71 1496
8395.58 1488
8396.44 1522
8397.31 1477
8398.17 1590
8399.04 1526
8399.90 1623
8400.77 1629
8401.63 1589
8402.50 1600
8403.36 1654
8404.23 1583
8405.10 1586
8405.96 1708
8406.83 1765
8407.69 1682
8408.56 1770
8409.42 1688
8410.29 1662
8411.15 1592
8412.02 1658
8412.89 1753
8413.75 1652
8414.62 1639
8415.48 1686
8416.35 1705
8417.22 1754
8418.08 1636
8418.95 1623
8419.82 1727
8420.68 1766
8421.55 1776
8422.41 1746
8423.28 1773
8424.15 1812
8425.01 1809
8425.88 1894
8426.75 1890
8427.61 1864
8428.48 1886
8429.35 1871
8430.21 1890
8431.08 1894
8431.95 1921
8432.81 1895
8433.68 1970
8434.55 2000
8435.41 2035
8436.28 1952
8437.15 2014
8438.02 2008
8438.88 2027
8439.75 2069
8440.62 2063
8441.49 2135
8442.35 2170
8443.22 2269
8444.09 2279
8444.96 2300
8445.82 2355
8446.69 2404
8447.56 2541
8448.43 2589
8449.29 2549
8450.16 2430
8451.03 2533
8451.90 2722
8452.77 2748
8453.63 2671
8454.50 2686
8455.37 2806
8456.24 2856
8457.11 2870
8457.97 3059
8458.84 3502
8459.71 3953
8460.58 4326
8461.45 4834
8462.32 5512
8463.18 6010
8464.05 6129
8464.92 6060
8465.79 5849
8466.66 5341
8467.53 4728
8468.40 4212
8469.26 3824
8470.13 3364
8471.00 2984
8471.87 2816
8472.74 2687
8473.61 2542
8474.48 2323
8475.35 2314
8476.22 2184
8477.09 2158
8477.95 2197
8478.82 2229
8479.69 2051
8480.56 2081
8481.43 2002
8482.30 1963
8483.17 2081
8484.04 2001
8484.91 2049
8485.78 1969
8486.65 1933
8487.52 1892
8488.39 1878
8489.26 1918
8490.13 1968
8491.00 1881
8491.87 1927
8492.74 2009
8493.61 1911
8494.48 2000
8495.35 1928
8496.22 2086
8497.09 1974
8497.96 1989
8498.83 1979
8499.70 2069
8500.57 2094
8501.44 2107
8502.31 2024
8503.18 1950
8504.05 1989
8504.92 2006
8505.79 1916
8506.66 1864
8507.53 1889
8508.41 1948
8509.28 1847
8510.15 1837
8511.02 1946
8511.89 1960
8512.76 1914
8513.63 1841
8514.50 1942
8515.37 2012
8516.24 1968
8517.12 1969
8517.99 1902
8518.86 1954
8519.73 2021
8520.60 1941
8521.47 1938
8522.34 1939
8523.22 2065
8524.09 2125
8524.96 2076
8525.83 2113
8526.70 2067
8527.57 2085
8528.45 2104
8529.32 2099
8530.19 2124
8531.06 2113
8531.93 2099
8532.81 2161
8533.68 2088
8534.55 2047
8535.42 2094
8536.29 2146
8537.17 2101
8538.04 2107
8538.91 1999
8539.78 2064
8540.66 2129
8541.53 2035
8542.40 2085
8543.27 2131
8544.15 2110
8545.02 2165
8545.89 2154
8546.76 2055
8547.64 2053
8548.51 2048
8549.38 1973
8550.26 1931
8551.13 1868
8552.00 1745
8552.87 1865
8553.75 1937
8554.62 1871
8555.49 1852
8556.37 1849
8557.24 1902
8558.11 1935
8558.99 2107
8559.86 2098
8560.73 2169
8561.61 2225
8562.48 2275
8563.36 2299
8564.23 2205
8565.10 2149
8565.98 2088
8566.85 2030
8567.72 2016
8568.60 1875
8569.47 1871
8570.35 1826
8571.22 1767
8572.09 1852
8572.97 1836
8573.84 1734
8574.72 1792
8575.59 1772
8576.46 1843
8577.34 1884
8578.21 1890
8579.09 1871
8579.96 1780
8580.84 1715
8581.71 1680
8582.59 1753
8583.46 1742
8584.34 1810
8585.21 1708
8586.08 1724
8586.96 1657
8587.83 1704
8588.71 1727
8589.58 1651
8590.46 1754
8591.33 1728
8592.21 1764
8593.08 1779
8593.96 1805
8594.83 1764
8595.71 1758
8596.59 1800
8597.46 1854
8598.34 1917
8599.21 1833
8600.09 1847
8600.96 1862
8601.84 1850
8602.71 1812
8603.59 1867
8604.46 1928
8605.34 1824
8606.22 1908
8607.09 1882
8607.97 1904
8608.84 1892
8609.72 1865
8610.60 1940
8611.47 1951
8612.35 1954
8613.22 1964
8614.10 2014
8614.98 2085
8615.85 2106
8616.73 2130
8617.61 2046
8618.48 2124
8619.36 2111
8620.24 2059
8621.11 2168
8621.99 2096
8622.87 2013
8623.74 2027
8624.62 2009
8625.50 2131
8626.37 2066
8627.25 2067
8628.13 2141
8629.00 2107
8629.88 2104
8630.76 2048
8631.63 2021
8632.51 2195
8633.39 2168
8634.27 2192
8635.14 2316
8636.02 2387
8636.90 2279
8637.77 2322
8638.65 2421
8639.53 2417
8640.41 2332
8641.28 2305
8642.16 2342
8643.04 2247
8643.92 2272
8644.80 2273
8645.67 2431
8646.55 2390
8647.43 2333
8648.31 2406
8649.19 2466
8650.06 2447
8650.94 2426
8651.82 2424
8652.70 2446
8653.58 2458
8654.45 2543
8655.33 2592
8656.21 2664
8657.09 2696
8657.97 2723
8658.85 2581
8659.72 2607
8660.60 2560
8661.48 2592
8662.36 2634
8663.24 2600
8664.12 2711
8665.00 2639
8665.88 2651
8666.75 2668
8667.63 2616
8668.51 2723
8669.39 2619
8670.27 2690
8671.15 2717
8672.03 2703
8672.91 2847
8673.79 2863
8674.67 2823
8675.55 2974
8676.42 3086
8677.30 3196
8678.18 3377
8679.06 3499
8679.94 3567
8680.82 3873
8681.70 3869
8682.58 3849
8683.46 3869
8684.34 3709
8685.22 3621
8686.10 3497
8686.98 3464
8687.86 3389
8688.74 3223
8689.62 3139
8690.50 3185
8691.38 3129
8692.26 3146
8693.14 3338
8694.02 3649
8694.90 3812
8695.78 4195
8696.66 4690
8697.54 5273
8698.42 5848
8699.30 6581
8700.18 7044
8701.07 7137
8701.95 6784
8702.83 6208
8703.71 5736
8704.59 5221
8705.47 4558
8706.35 4006
8707.23 3719
8708.11 3366
8708.99 3216
8709.87 3014
8710.75 2778
8711.64 2668
8712.52 2697
8713.40 2776
8714.28 2646
8715.16 2601
8716.04 2561
8716.92 2506
8717.81 2463
8718.69 2369
8719.57 2400
8720.45 2459
8721.33 2330
8722.21 2357
8723.10 2321
8723.98 2278
8724.86 2466
8725.74 2542
8726.62 2362
8727.50 2410
8728.39 2560
8729.27 2534
8730.15 2509
8731.03 2537
8731.91 2546
8732.80 2535
8733.68 2489
8734.56 2496
8735.44 2559
8736.33 2552
8737.21 2588
8738.09 2569
8738.97 2794
8739.86 2681
8740.74 2620
8741.62 2657
8742.50 2654
8743.39 2709
8744.27 2621
8745.15 2584
8746.04 2664
8746.92 2622
8747.80 2654
8748.68 2658
8749.57 2561
8750.45 2583
8751.33 2573
8752.22 2576
8753.10 2580
8753.98 2635
8754.87 2614
8755.75 2592
8756.63 2734
8757.52 2802
8758.40 2703
8759.28 2783
8760.17 2795
8761.05 2809
8761.94 2810
8762.82 2894
8763.70 2855
8764.59 2785
8765.47 2806
8766.36 2909
8767.24 2934
8768.12 2940
8769.01 2995
8769.89 2998
8770.78 3078
8771.66 3037
8772.54 3227
8773.43 3280
8774.31 3200
8775.20 3145
8776.08 3133
8776.97 3114
8777.85 3085
8778.73 3097
8779.62 3082
8780.50 3026
8781.39 3008
8782.27 3024
8783.16 3160
8784.04 3320
8784.93 3377
8785.81 3581
8786.70 3782
8787.58 4146
8788.47 4689
8789.35 5045
8790.24 5103
8791.12 4920
8792.01 4725
8792.89 4437
8793.78 4035
8794.66 3900
8795.55 3624
8796.44 3462
8797.32 3121
8798.21 3140
8799.09 3250
8799.98 3131
8800.86 3310
8801.75 3374
8802.63 3527
8803.52 3821
8804.41 4050
8805.29 4228
8806.18 4319
8807.06 4193
8807.95 4038
8808.84 3829
8809.72 3558
8810.61 3431
8811.49 3133
8812.38 3093
8813.27 2902
8814.15 2743
8815.04 2680
8815.93 2604
8816.81 2659
8817.70 2700
8818.59 2842
8819.47 2919
8820.36 2959
8821.25 3053
8822.13 3142
8823.02 3043
8823.91 3107
8824.79 2935
8825.68 2909
8826.57 2741
8827.45 2603
8828.34 2455
8829.23 2463
8830.12 2439
8831.00 2386
8831.89 2279
8832.78 2284
8833.66 2352
8834.55 2509
8835.44 2463
8836.33 2495
8837.21 2578
8838.10 2505
8838.99 2449
8839.88 2363
8840.76 2434
8841.65 2335
8842.54 2316
8843.43 2267
8844.32 2307
8845.20 2210
8846.09 2152
8846.98 2165
8847.87 2145
8848.76 2138
8849.64 2171
8850.53 2279
8851.42 2322
8852.31 2195
8853.20 2336
8854.09 2391
8854.97 2195
8855.86 2282
8856.75 2232
8857.64 2094
8858.53 2146
8859.42 2102
8860.30 2147
8861.19 2193
8862.08 2123
8862.97 2067
8863.86 2087
8864.75 2100
8865.64 1975
8866.53 2064
8867.42 2144
8868.30 2049
8869.19 2001
8870.08 1991
8870.97 2079
8871.86 2018
8872.75 2038
8873.64 2038
8874.53 1960
8875.42 1866
8876.31 1911
8877.20 1842
8878.09 1977
8878.98 1905
8879.87 1820
8880.76 1810
8881.65 1781
8882.54 1769
8883.43 1810
8884.32 1796
8885.21 1736
8886.10 1749
8886.99 1817
8887.88 1862
8888.77 1909
8889.66 1806
8890.55 1713
8891.44 1737
8892.33 1713
8893.22 1738
8894.11 1755
8895.00 1871
8895.89 1846
8896.78 1640
8897.67 1690
8898.56 1651
8899.45 1687
8900.34 1574
8901.23 1634
8902.12 1697
8903.01 1638
8903.90 1526
8904.79 1481
8905.69 1599
8906.58 1640
8907.47 1529
8908.36 1549
8909.25 1542
8910.14 1501
8911.03 1475
8911.92 1501
8912.82 1544
8913.71 1465
8914.60 1481
8915.49 1506
8916.38 1479
8917.27 1440
8918.16 1416
8919.06 1519
8919.95 1484
8920.84 1503
8921.73 1452
8922.62 1487
8923.51 1541
8924.41 1539
8925.30 1444
8926.19 1463
8927.08 1480
8927.97 1430
8928.87 1365
8929.76 1422
8930.65 1460
8931.54 1449
8932.43 1388
8933.33 1340
8934.22 1312
8935.11 1327
8936.00 1380
8936.90 1340
8937.79 1458
8938.68 1408
8939.57 1360
8940.47 1428
8941.36 1374
8942.25 1338
8943.15 1395
8944.04 1396
8944.93 1297
8945.82 1307
8946.72 1353
8947.61 1369
8948.50 1316
8949.40 1330
8950.29 1364
8951.18 1381
8952.08 1446
8952.97 1419
8953.86 1352
8954.76 1293
8955.65 1297
8956.54 1381
8957.44 1392
8958.33 1316
8959.22 1278
8960.12 1275
8961.01 1361
8961.91 1312
8962.80 1284
8963.69 1264
8964.59 1266
8965.48 1354
8966.37 1283
8967.27 1255
8968.16 1252
8969.06 1223
8969.95 1267
8970.85 1252
8971.74 1271
8972.63 1278
8973.53 1295
8974.42 1289
8975.32 1273
8976.21 1214
8977.11 1295
8978.00 1267
8978.90 1263
8979.79 1297
8980.68 1296
8981.58 1223
8982.47 1262
8983.37 1236
8984.26 1185
8985.16 1254
8986.05 1196
8986.95 1244
8987.84 1273
8988.74 1344
8989.63 1230
8990.53 1194
8991.42 1224
8992.32 1157
8993.22 1152
8994.11 1206
8995.01 1240
8995.90 1155
8996.80 1192
8997.69 1231
8998.59 1185
8999.48 1212
9000.38 1194
9001.28 1180
9002.17 1218
9003.07 1206
9003.96 1185
9004.86 1163
9005.75 1141
9006.65 1184
9007.55 1205
9008.44 1176
9009.34 1093
9010.23 1173
9011.13 1187
9012.03 1139
9012.92 1090
9013.82 1196
9014.72 1123
9015.61 1168
9016.51 1055
9017.41 1086
9018.30 1124
9019.20 1181
9020.10 1154
9020.99 1065
9021.89 1095
9022.79 1119
9023.68 1040
9024.58 1111
9025.48 1136
9026.37 1155
9027.27 1144
9028.17 1122
9029.06 1095
9029.96 1099
9030.86 1062
9031.76 1084
9032.65 1101
9033.55 1117
9034.45 1182
9035.35 1206
9036.24 1122
9037.14 1144
9038.04 1137
9038.94 1108
9039.83 1122
9040.73 1187
9041.63 1179
9042.53 1127
9043.42 1180
9044.32 1153
9045.22 1133
9046.12 1113
9047.02 1119
9047.91 1190
9048.81 1187
9049.71 1145
9050.61 1151
9051.51 1117
9052.41 1172
9053.30 1181
9054.20 1087
9055.10 1122
9056.00 1107
9056.90 1077
9057.80 1074
9058.69 1045
9059.59 1162
9060.49 1116
9061.39 1115
9062.29 1129
9063.19 1158
9064.09 1144
9064.99 1083
9065.88 1064
9066.78 1123
9067.68 1133
9068.58 1117
9069.48 1133
9070.38 1066
9071.28 1125
9072.18 1164
9073.08 1117
9073.98 1105
9074.88 1101
9075.78 1143
9076.68 1084
9077.58 1099
9078.47 1092
9079.37 1147
9080.27 1159
9081.17 1195
9082.07 1185
9082.97 1094
9083.87 1141
9084.77 1140
9085.67 1094
9086.57 1114
9087.47 1105
9088.37 1076
9089.27 1143
9090.17 1068
9091.07 1166
9091.97 1140
9092.87 1126
9093.77 1085
9094.67 1158
9095.58 1131
9096.48 1113
9097.38 1042
9098.28 1081
9099.18 1081
9100.08 1044
9100.98 983
9101.88 1017
9102.78 1121
9103.68 998
9104.58 1022
9105.48 1020
9106.38 1073
9107.28 1100
9108.19 1147
9109.09 1046
9109.99 1059
9110.89 1102
9111.79 1086
9112.69 1107
9113.59 1100
9114.49 1079
9115.40 1107
9116.30 1057
9117.20 1039
9118.10 1103
9119.00 1082
9119.90 1103
9120.81 1103
9121.71 1117
9122.61 1110
9123.51 1112
9124.41 1032
9125.31 1004
9126.22 960
9127.12 1065
9128.02 1126
9128.92 1087
9129.82 1050
9130.73 1037
9131.63 1088
9132.53 1164
9133.43 1086
9134.34 1109
9135.24 1088
9136.14 987
9137.04 957
9137.95 1005
9138.85 1100
9139.75 1026
9140.65 1081
9141.56 1026
9142.46 1052
9143.36 1033
9144.26 1075
9145.17 993
9146.07 1007
9146.97 1054
9147.88 1048
9148.78 1041
9149.68 1041
9150.59 1150
9151.49 1093
9152.39 1044
9153.29 1001
9154.20 987
9155.10 1058
9156.01 1087
9156.91 1131
9157.81 1001
9158.72 1105
9159.62 1101
9160.52 995
9161.43 981
9162.33 980
9163.23 992
9164.14 995
9165.04 1022
9165.95 1046
9166.85 1054
9167.75 1088
9168.66 1095
9169.56 1094
9170.47 982
9171.37 1036
9172.27 1005
9173.18 1038
9174.08 1061
9174.99 1079
9175.89 997
9176.80 1007
9177.70 1033
9178.60 1029
9179.51 1045
9180.41 1056
9181.32 1111
9182.22 1058
9183.13 1106
9184.03 1009
9184.94 1058
9185.84 1089
9186.75 1051
9187.65 1062
9188.56 1103
9189.46 1037
9190.37 1062
9191.27 1060
9192.18 1044
9193.08 1071
9193.99 1102
9194.89 1110
9195.80 1041
9196.71 1075
9197.61 1052
9198.52 1103
9199.42 1019
9200.33 1038
9201.23 1077
9202.14 1017
9203.04 1075
9203.95 1125
9204.86 1157
9205.76 1248
9206.67 1252
9207.57 1203
9208.48 1163
9209.39 1195
9210.29 1143
9211.20 1140
9212.10 1146
9213.01 1059
9213.92 1011
9214.82 1131
9215.73 1107
9216.64 1121
9217.54 1078
9218.45 1093
9219.36 1102
9220.26 1094
9221.17 1070
9222.08 1080
9222.98 1118
9223.89 1165
9224.80 1178
9225.70 1135
9226.61 1187
9227.52 1112
9228.42 1134
9229.33 1206
9230.24 1029
9231.14 1109
9232.05 1122
9232.96 1142
9233.87 1061
9234.77 1047
9235.68 1002
9236.59 1001
9237.50 1056
9238.40 1066
9239.31 1108
9240.22 1012
9241.13 1005
9242.03 1026
9242.94 1055
9243.85 1091
9244.76 1100
9245.66 1067
9246.57 1011
9247.48 1003
9248.39 959
9249.30 962
9250.20 1009
9251.11 1020
9252.02 1005
9252.93 1047
9253.84 1022
9254.75 1013
9255.65 1056
9256.56 1028
9257.47 953
9258.38 1036
9259.29 1073
9260.20 1111
9261.10 1057
9262.01 1040
9262.92 1096
9263.83 1073
9264.74 1032
9265.65 1057
9266.56 1105
9267.47 1052
9268.37 1031
9269.28 1041
9270.19 1004
9271.10 1056
9272.01 1110
9272.92 1113
9273.83 1141
9274.74 1081
9275.65 1020
9276.56 1144
9277.47 1142
9278.38 1124
9279.29 1134
9280.20 1093
9281.11 1134
9282.01 1082
9282.92 992
9283.83 1022
9284.74 1077
9285.65 1043
9286.56 1052
9287.47 1101
9288.38 980
9289.29 1066
9290.20 1128
9291.11 1091
9292.02 1056
9292.93 1108
9293.84 1094
9294.75 1080
9295.66 1004
9296.57 1061
9297.49 1121
9298.40 1081
9299.31 1047
9300.22 1078
9301.13 1082
9302.04 1109
9302.95 1066
9303.86 1050
9304.77 1045
9305.68 1028
9306.59 1097
9307.50 1088
9308.41 1128
9309.32 1065
9310.24 1069
9311.15 1120
9312.06 1102
9312.97 1095
9313.88 1163
9314.79 1088
9315.70 1173
9316.61 1228
9317.53 1164
9318.44 1166
9319.35 1176
9320.26 1093
9321.17 1096
9322.08 1079
9322.99 1072
9323.91 1100
9324.82 1128
9325.73 1071
9326.64 1040
9327.55 1120
9328.46 1104
9329.38 1090
9330.29 1019
9331.20 1141
9332.11 1129
9333.03 1123
9333.94 1106
9334.85 1142
9335.76 1105
9336.67 1101
9337.59 1095
9338.50 1013
9339.41 1023
9340.32 1037
9341.24 1051
9342.15 1108
9343.06 1105
9343.97 1184
9344.89 1130
9345.80 1152
9346.71 1107
9347.63 1149
9348.54 1124
9349.45 1176
9350.36 1156
9351.28 1056
9352.19 1024
9353.10 1139
9354.02 1156
9354.93 1145
9355.84 1136
9356.76 1044
9357.67 1128
9358.58 1170
9359.50 1105
9360.41 1075
9361.32 1253
9362.24 1166
9363.15 1132
9364.06 1215
9364.98 1111
9365.89 1112
9366.81 1152
9367.72 1144
9368.63 1102
9369.55 1145
9370.46 1161
9371.38 1112
9372.29 1100
9373.20 1117
9374.12 1135
9375.03 1170
9375.95 1133
9376.86 1065
9377.77 1105
9378.69 1179
9379.60 1169
9380.52 1195
9381.43 1163
9382.35 1143
9383.26 1119
9384.18 1101
9385.09 1158
9386.01 1187
9386.92 1213
9387.83 1176
9388.75 1218
9389.66 1155
9390.58 1136
9391.49 1175
9392.41 1237
9393.32 1180
9394.24 1216
9395.16 1212
9396.07 1250
9396.99 1323
9397.90 1363
9398.82 1371
9399.73 1375
9400.65 1341
9401.56 1354
9402.48 1392
9403.39 1452
9404.31 1414
9405.22 1373
9406.14 1392
9407.06 1380
9407.97 1395
9408.89 1256
9409.80 1337
9410.72 1281
9411.64 1246
9412.55 1317
9413.47 1300
9414.38 1322
9415.30 1364
9416.22 1279
9417.13 1215
9418.05 1255
9418.97 1194
9419.88 1174
9420.80 1283
9421.71 1234
9422.63 1214
9423.55 1234
9424.46 1250
9425.38 1203
9426.30 1187
9427.21 1140
9428.13 1174
9429.05 1220
9429.96 1217
9430.88 1293
9431.80 1348
9432.72 1302
9433.63 1228
9434.55 1224
9435.47 1196
9436.38 1181
9437.30 1242
9438.22 1279
9439.14 1294
9440.05 1247
9440.97 1238
9441.89 1266
9442.81 1300
9443.72 1345
9444.64 1349
9445.56 1351
9446.48 1369
9447.39 1363
9448.31 1367
9449.23 1356
9450.15 1310
9451.07 1305
9451.98 1336
9452.90 1274
9453.82 1354
9454.74 1375
9455.66 1496
9456.57 1559
9457.49 1618
9458.41 1662
9459.33 1818
9460.25 1860
9461.16 1991
9462.08 1948
9463.00 1994
9463.92 1962
9464.84 1866
9465.76 1818
9466.68 1654
9467.59 1554
9468.51 1484
9469.43 1413
9470.35 1316
9471.27 1285
9472.19 1340
9473.11 1402
9474.03 1248
9474.95 1319
9475.87 1348
9476.78 1290
9477.70 1269
9478.62 1260
9479.54 1256
9480.46 1260
9481.38 1359
9482.30 1198
9483.22 1222
9484.14 1113
9485.06 1243
9485.98 1305
9486.90 1254
9487.82 1287
9488.74 1372
9489.66 1337
9490.58 1371
9491.50 1305
9492.42 1344
9493.34 1461
9494.26 1446
9495.18 1338
9496.10 1316
9497.02 1253
9497.94 1289
9498.86 1230
9499.78 1227
9500.70 1276
9501.62 1256
9502.54 1179
9503.46 1227
9504.38 1268
9505.30 1243
9506.22 1172
9507.14 1219
9508.06 1198
9508.98 1254
9509.90 1214
9510.82 1284
9511.75 1191
9512.67 1196
9513.59 1199
9514.51 1204
9515.43 1266
9516.35 1184
9517.27 1196
9518.19 1221
9519.11 1230
9520.03 1319
9520.96 1276
9521.88 1279
9522.80 1280
9523.72 1244
9524.64 1319
9525.56 1293
9526.48 1361
9527.41 1371
9528.33 1362
9529.25 1302
9530.17 1319
9531.09 1372
9532.02 1253
9532.94 1264
9533.86 1200
9534.78 1317
9535.70 1340
9536.63 1291
9537.55 1338
9538.47 1343
9539.39 1432
9540.31 1487
9541.24 1527
9542.16 1446
9543.08 1419
9544.00 1420
9544.93 1391
9545.85 1361
9546.77 1344
9547.69 1361
9548.62 1320
9549.54 1231
9550.46 1232
9551.38 1231
9552.31 1244
9553.23 1303
9554.15 1328
9555.08 1295
9556.00 1312
9556.92 1389
9557.84 1320
9558.77 1348
9559.69 1274
9560.61 1218
9561.54 1232
9562.46 1196
9563.38 1230
9564.31 1220
9565.23 1287
9566.15 1379
9567.08 1323
9568.00 1218
9568.93 1221
9569.85 1259
9570.77 1257
9571.70 1251
9572.62 1306
9573.54 1354
9574.47 1295
9575.39 1192
9576.32 1202
9577.24 1260
9578.16 1251
9579.09 1308
9580.01 1358
9580.94 1269
9581.86 1221
9582.78 1279
9583.71 1286
9584.63 1285
9585.56 1264
9586.48 1281
9587.41 1296
9588.33 1324
9589.26 1291
9590.18 1317
9591.11 1302
9592.03 1252
9592.96 1300
9593.88 1306
9594.80 1378
9595.73 1318
9596.65 1359
9597.58 1445
9598.50 1329
9599.43 1358
9600.35 1356
9601.28 1430
9602.21 1353
9603.13 1326
9604.06 1338
9604.98 1404
9605.91 1370
9606.83 1433
9607.76 1362
9608.68 1398
9609.61 1471
9610.53 1437
9611.46 1390
9612.39 1443
9613.31 1434
9614.24 1490
9615.16 1474
9616.09 1497
9617.02 1506
9617.94 1439
9618.87 1482
9619.79 1486
9620.72 1472
9621.65 1453
9622.57 1499
9623.50 1498
9624.42 1446
9625.35 1558
9626.28 1562
9627.20 1509
9628.13 1408
9629.06 1478
9629.98 1440
9630.91 1553
9631.84 1554
9632.76 1628
9633.69 1638
9634.62 1660
9635.54 1595
9636.47 1641
9637.40 1633
9638.32 1613
9639.25 1650
9640.18 1648
9641.11 1614
9642.03 1628
9642.96 1619
9643.89 1717
9644.81 1717
9645.74 1676
9646.67 1759
9647.60 1728
9648.52 1726
9649.45 1811
9650.38 1793
9651.31 1870
9652.23 1884
9653.16 1841
9654.09 1932
9655.02 1964
9655.95 1933
9656.87 2017
9657.80 2030
9658.73 2073
9659.66 2102
9660.58 2059
9661.51 2035
9662.44 2067
9663.37 2068
9664.30 1944
9665.23 2016
9666.15 2072
9667.08 1959
9668.01 2027
9668.94 1920
9669.87 1967
9670.80 2038
9671.73 2049
9672.65 2035
9673.58 2117
9674.51 2099
9675.44 2143
9676.37 2162
9677.30 2132
9678.23 2126
9679.16 2141
9680.08 2105
9681.01 2108
9681.94 2059
9682.87 2125
9683.80 2121
9684.73 2074
9685.66 1996
9686.59 2141
9687.52 2142
9688.45 2249
9689.38 2262
9690.31 2281
9691.24 2341
9692.17 2242
9693.09 2251
9694.02 2176
9694.95 2263
9695.88 2207
9696.81 2263
9697.74 2281
9698.67 2166
9699.60 2260
9700.53 2444
9701.46 2513
9702.39 2506
9703.32 2739
9704.25 2905
9705.18 3263
9706.11 3275
9707.04 3436
9707.97 3475
9708.91 3486
9709.84 3486
9710.77 3203
9711.70 3002
9712.63 2862
9713.56 2709
9714.49 2545
9715.42 2348
9716.35 2307
9717.28 2252
9718.21 2223
9719.14 2228
9720.07 2335
9721.00 2278
9721.93 2292
9722.87 2332
9723.80 2243
9724.73 2248
9725.66 2176
9726.59 2138
9727.52 2146
9728.45 2006
9729.38 1949
9730.32 2015
9731.25 1950
9732.18 1882
9733.11 1842
9734.04 1915
9734.97 1977
9735.91 1985
9736.84 2037
9737.77 2050
9738.70 2111
9739.63 2071
9740.56 2032
9741.50 2085
9742.43 2052
9743.36 1997
9744.29 2036
9745.22 1934
9746.16 1866
9747.09 1975
9748.02 1938
9748.95 1833
9749.89 1824
9750.82 1781
9751.75 1765
9752.68 1810
9753.62 1833
9754.55 1777
9755.48 1752
9756.41 1877
9757.35 1891
9758.28 1840
9759.21 1839
9760.14 1739
9761.08 1812
9762.01 1761
9762.94 1822
9763.88 1760
9764.81 1810
9765.74 1791
9766.68 1721
9767.61 1736
9768.54 1805
9769.48 1773
9770.41 1872
9771.34 1801
9772.28 1886
9773.21 1887
9774.14 1886
9775.08 1851
9776.01 1763
9776.94 1868
9777.88 1905
9778.81 1843
9779.74 1864
9780.68 1823
9781.61 1860
9782.55 1882
9783.48 1864
9784.41 1933
9785.35 1973
9786.28 1950
9787.22 1976
9788.15 1921
9789.08 2013
9790.02 2128
9790.95 2060
9791.89 1997
9792.82 1992
9793.76 1977
9794.69 1976
9795.63 1927
9796.56 1902
9797.49 1780
9798.43 1708
9799.36 1693
9800.30 1735
9801.23 1661
9802.17 1738
9803.10 1681
9804.04 1748
9804.97 1805
9805.91 1716
9806.84 1760
9807.78 1817
9808.71 1760
9809.65 1730
9810.58 1774
9811.52 1743
9812.45 1626
9813.39 1586
9814.33 1599
9815.26 1637
9816.20 1605
9817.13 1544
9818.07 1542
9819.00 1493
9819.94 1469
9820.87 1477
9821.81 1548
9822.75 1560
9823.68 1519
9824.62 1477
9825.55 1423
9826.49 1403
9827.43 1463
9828.36 1459
9829.30 1471
9830.23 1508
9831.17 1422
9832.11 1398
9833.04 1505
9833.98 1469
9834.92 1447
9835.85 1453
9836.79 1458
9837.73 1491
9838.66 1516
9839.60 1468
9840.54 1391
9841.47 1442
9842.41 1467
9843.35 1427
9844.28 1318
9845.22 1343
9846.16 1409
9847.09 1449
9848.03 1437
9848.97 1450
9849.90 1460
9850.84 1429
9851.78 1369
9852.72 1403
9853.65 1390
9854.59 1470
9855.53 1537
9856.47 1495
9857.40 1502
9858.34 1482
9859.28 1537
9860.22 1523
9861.15 1494
9862.09 1451
9863.03 1506
9863.97 1495
9864.90 1462
9865.84 1377
9866.78 1340
9867.72 1460
9868.66 1477
9869.59 1477
9870.53 1415
9871.47 1303
9872.41 1336
9873.35 1405
9874.29 1305
9875.22 1277
9876.16 1451
9877.10 1314
9878.04 1288
9878.98 1418
9879.92 1323
9880.85 1288
9881.79 1394
9882.73 1389
9883.67 1313
9884.61 1291
9885.55 1336
9886.49 1351
9887.43 1360
9888.37 1336
9889.30 1332
9890.24 1322
9891.18 1330
9892.12 1365
9893.06 1243
9894.00 1259
9894.94 1228
9895.88 1251
9896.82 1307
9897.76 1284
9898.70 1424
9899.64 1370
9900.58 1281
9901.52 1285
9902.45 1259
9903.39 1250
9904.33 1223
9905.27 1266
9906.21 1265
9907.15 1194
9908.09 1240
9909.03 1269
9909.97 1257
9910.91 1251
9911.85 1219
9912.79 1256
9913.73 1272
9914.67 1294
9915.61 1343
9916.55 1324
9917.49 1297
9918.44 1272
9919.38 1310
9920.32 1293
9921.26 1288
9922.20 1290
9923.14 1352
9924.08 1307
9925.02 1327
9925.96 1345
9926.90 1333
9927.84 1401
9928.78 1414
9929.72 1419
9930.66 1464
9931.61 1471
9932.55 1573
9933.49 1670
9934.43 1779
9935.37 1738
9936.31 1816
9937.25 1835
9938.19 1686
9939.14 1638
9940.08 1545
9941.02 1505
9941.96 1444
9942.90 1396
9943.84 1279
9944.78 1239
9945.73 1195
9946.67 1256
9947.61 1251
9948.55 1226
9949.49 1356
9950.44 1321
9951.38 1280
9952.32 1258
9953.26 1330
9954.20 1219
9955.15 1223
9956.09 1186
9957.03 1221
9957.97 1234
9958.91 1307
9959.86 1249
9960.80 1236
9961.74 1265
9962.68 1215
9963.63 1140
9964.57 1172
9965.51 1195
9966.45 1151
9967.40 1150
9968.34 1146
9969.28 1139
9970.23 1037
9971.17 1054
9972.11 1135
9973.05 1115
9974.00 1137
9974.94 1132
9975.88 1119
9976.83 1115
9977.77 1088
9978.71 1032
9979.66 1067
9980.60 1124
9981.54 1169
9982.49 1112
9983.43 1173
9984.37 1053
9985.32 1079
9986.26 1166
9987.20 1133
9988.15 1097
9989.09 996
9990.04 1092
9990.98 1087
9991.92 1111
9992.87 1133
9993.81 1081
9994.76 1092
9995.70 1082
9996.64 1012
9997.59 997
9998.53 1065
9999.48 1147
10000.42 1129
10001.36 1031
10002.31 1100
10003.25 1163
10004.20 1091
10005.14 1008
10006.09 1071
10007.03 1069
10007.98 1143
10008.92 1183
10009.87 1151
10010.81 1102
10011.76 1101
10012.70 1092
10013.64 1103
10014.59 1083
10015.53 1114
10016.48 1091
10017.43 1038
10018.37 1067
10019.32 1039
10020.26 1041
10021.21 1065
10022.15 1075
10023.10 1064
10024.04 1058
10024.99 1036
10025.93 1091
10026.88 1107
10027.82 1062
10028.77 1059
10029.72 1130
10030.66 1080
10031.61 1097
10032.55 1052
10033.50 1028
10034.44 1028
10035.39 1127
10036.34 1059
10037.28 1046
10038.23 1091
10039.17 1020
10040.12 1045
10041.07 1009
10042.01 1072
10042.96 1023
10043.91 1070
10044.85 990
10045.80 1023
10046.74 1053
10047.69 1045
10048.64 985
10049.58 965
10050.53 1014
10051.48 1004
10052.42 1010
10053.37 1006
10054.32 949
10055.27 986
10056.21 966
10057.16 1015
10058.11 1029
10059.05 987
10060.00 957
10060.95 979
10061.89 1012
10062.84 977
10063.79 1009
10064.74 1001
10065.68 1049
10066.63 1014
10067.58 1054
10068.53 1031
10069.47 955
10070.42 1052
10071.37 1012
10072.32 971
10073.26 983
10074.21 995
10075.16 1025
10076.11 990
10077.06 989
10078.00 1002
10078.95 960
10079.90 985
10080.85 959
10081.80 976
10082.74 990
10083.69 1041
10084.64 1015
10085.59 959
10086.54 1023
10087.49 989
10088.43 1040
10089.38 1015
10090.33 1010
10091.28 1005
10092.23 1065
10093.18 985
10094.13 1018
10095.07 1105
10096.02 1037
10096.97 999
10097.92 948
10098.87 987
10099.82 963
10100.77 986
10101.72 996
10102.67 986
10103.61 946
10104.56 951
10105.51 1019
10106.46 984
10107.41 993
10108.36 1003
10109.31 1053
10110.26 1049
10111.21 1012
10112.16 981
10113.11 987
10114.06 988
10115.01 982
10115.96 933
10116.91 930
10117.86 914
10118.81 957
10119.76 930
10120.71 913
10121.66 1008
10122.61 1047
10123.56 1043
10124.51 972
10125.46 1020
10126.41 1024
10127.36 977
10128.31 984
10129.26 952
10130.21 931
10131.16 1001
10132.11 970
10133.06 952
10134.01 939
10134.96 1010
10135.91 1042
10136.86 1004
10137.81 973
10138.76 973
10139.72 955
10140.67 945
10141.62 936
10142.57 1008
10143.52 1006
10144.47 1009
10145.42 1042
10146.37 983
10147.32 979
10148.28 1020
10149.23 997
10150.18 994
10151.13 954
10152.08 1029
10153.03 959
10153.98 968
10154.94 1078
10155.89 1001
10156.84 1006
10157.79 968
10158.74 1010
10159.69 942
10160.65 958
10161.60 991
10162.55 944
10163.50 968
10164.45 1032
10165.41 1018
10166.36 950
10167.31 935
10168.26 1049
10169.21 1058
10170.17 1076
10171.12 1040
10172.07 1040
10173.02 996
10173.98 1038
10174.93 993
10175.88 1062
10176.83 1032
10177.79 1075
10178.74 1030
10179.69 1042
10180.64 1023
10181.60 1010
10182.55 970
10183.50 1014
10184.46 1099
10185.41 1084
10186.36 1056
10187.32 1051
10188.27 1091
10189.22 1056
10190.18 1042
10191.13 1089
10192.08 1094
10193.03 1074
10193.99 1102
10194.94 1053
10195.90 1079
10196.85 1112
10197.80 1106
10198.76 1217
10199.71 1160
10200.66 1134
10201.62 1133
10202.57 1097
10203.52 1147
10204.48 1170
10205.43 1152
10206.39 1266
10207.34 1239
10208.29 1285
10209.25 1259
10210.20 1180
10211.16 1258
10212.11 1241
10213.07 1240
10214.02 1240
10214.97 1244
10215.93 1292
10216.88 1304
10217.84 1217
10218.79 1194
10219.75 1189
10220.70 1202
10221.66 1191
10222.61 1163
10223.57 1205
10224.52 1162
10225.48 1209
10226.43 1177
10227.39 1105
10228.34 1106
10229.30 1185
10230.25 1165
10231.21 1095
10232.16 1108
10233.12 1150
10234.07 1122
10235.03 1178
10235.98 1106
10236.94 1165
10237.89 1125
10238.85 1153
10239.80 1166
10240.76 1252
10241.72 1265
10242.67 1267
10243.63 1417
10244.58 1387
10245.54 1391
10246.49 1387
10247.45 1277
10248.41 1240
10249.36 1218
10250.32 1144
10251.27 1113
10252.23 1115
10253.19 1112
10254.14 1102
10255.10 1106
10256.06 1093
10257.01 1011
10257.97 1042
10258.92 1063
10259.88 1079
10260.84 1067
10261.79 1045
10262.75 1071
10263.71 1069
10264.66 1008
10265.62 1023
10266.58 1033
10267.53 1081
10268.49 978
10269.45 971
10270.41 1046
10271.36 1005
10272.32 998
10273.28 967
10274.23 980
10275.19 956
10276.15 962
10277.11 1046
10278.06 979
10279.02 941
10279.98 1003
10280.94 1031
10281.89 1010
10282.85 968
10283.81 901
10284.77 963
10285.72 907
10286.68 967
10287.64 946
10288.60 931
10289.55 925
10290.51 921
10291.47 912
10292.43 902
10293.39 960
10294.34 935
10295.30 933
10296.26 945
10297.22 905
10298.18 932
10299.14 943
10300.09 888
10301.05 910
10302.01 875
10302.97 891
10303.93 898
10304.89 928
10305.85 905
10306.80 918
10307.76 897
10308.72 856
10309.68 870
10310.64 955
10311.60 944
10312.56 885
10313.52 859
10314.47 916
10315.43 895
10316.39 893
10317.35 892
10318.31 908
10319.27 895
10320.23 872
10321.19 931
10322.15 938
10323.11 923
10324.07 941
10325.03 916
10325.99 925
10326.95 904
10327.91 862
10328.87 896
10329.83 941
10330.79 903
10331.75 865
10332.71 946
10333.67 960
10334.63 886
10335.59 835
10336.55 858
10337.51 911
10338.47 926
10339.43 938
10340.39 929
10341.35 841
10342.31 843
10343.27 839
10344.23 864
10345.19 861
10346.15 916
10347.11 937
10348.07 922
10349.03 935
10349.99 929
10350.95 897
10351.91 854
10352.87 834
10353.83 924
10354.79 948
10355.76 944
10356.72 852
10357.68 887
10358.64 911
10359.60 882
10360.56 876
10361.52 889
10362.48 893
10363.45 943
10364.41 935
10365.37 866
10366.33 848
10367.29 949
10368.25 943
10369.21 990
10370.18 1050
10371.14 965
10372.10 987
10373.06 930
10374.02 874
10374.98 873
10375.95 925
10376.91 941
10377.87 870
10378.83 855
10379.79 836
10380.76 906
10381.72 889
10382.68 906
10383.64 883
10384.61 898
10385.57 872
10386.53 871
10387.49 884
10388.46 903
10389.42 878
10390.38 882
10391.34 891
10392.31 885
10393.27 934
10394.23 856
10395.19 842
10396.16 850
10397.12 836
10398.08 869
10399.05 845
10400.01 888
10400.97 871
10401.93 875
10402.90 920
10403.86 884
10404.82 884
10405.79 926
10406.75 896
10407.71 919
10408.68 844
10409.64 923
10410.60 911
10411.57 971
10412.53 975
10413.50 879
10414.46 895
10415.42 944
10416.39 886
10417.35 921
10418.31 897
10419.28 905
10420.24 921
10421.21 903
10422.17 980
10423.13 953
10424.10 1012
10425.06 1142
10426.03 1068
10426.99 1135
10427.96 1128
10428.92 1166
10429.88 1129
10430.85 1049
10431.81 1019
10432.78 979
10433.74 925
10434.71 982
10435.67 978
10436.64 932
10437.60 962
10438.57 998
10439.53 1045
10440.50 932
10441.46 861
10442.43 853
10443.39 844
10444.36 899
10445.32 860
10446.29 817
10447.25 826
10448.22 832
10449.18 913
10450.15 857
10451.11 849
10452.08 769
10453.04 761
10454.01 849
10454.97 920
10455.94 854
10456.91 799
10457.87 800
10458.84 840
10459.80 886
10460.77 791
10461.73 881
10462.70 864
10463.67 874
10464.63 844
10465.60 824
10466.56 814
10467.53 851
10468.50 818
10469.46 820
10470.43 841
10471.40 893
10472.36 864
10473.33 863
10474.30 799
10475.26 834
10476.23 925
10477.19 868
10478.16 853
10479.13 841
10480.09 818
10481.06 781
10482.03 831
10483.00 833
10483.96 884
10484.93 886
10485.90 825
10486.86 820
10487.83 792
10488.80 853
10489.76 818
10490.73 838
10491.70 848
10492.67 870
10493.63 806
10494.60 864
10495.57 823
10496.54 849
10497.50 858
10498.47 909
10499.44 908
10500.41 850
10501.37 818
10502.34 908
10503.31 903
10504.28 903
10505.25 894
10506.21 894
10507.18 888
10508.15 874
10509.12 868
10510.09 934
10511.05 937
10512.02 876
10512.99 854
10513.96 853
10514.93 867
10515.90 935
10516.86 950
10517.83 910
10518.80 858
10519.77 922
10520.74 889
10521.71 808
10522.68 829
10523.64 942
10524.61 889
10525.58 898
10526.55 804
10527.52 934
10528.49 863
10529.46 881
10530.43 914
10531.40 908
10532.36 905
10533.33 861
10534.30 860
10535.27 840
10536.24 846
10537.21 804
10538.18 885
10539.15 988
10540.12 866
10541.09 794
10542.06 849
10543.03 957
10544.00 920
10544.97 859
10545.94 928
10546.91 884
10547.88 898
10548.85 872
10549.82 880
10550.79 920
10551.76 947
10552.73 965
10553.70 1023
10554.67 973
10555.64 898
10556.61 963
10557.58 1002
10558.55 957
10559.52 967
10560.49 1024
10561.46 992
10562.43 1000
10563.40 1033
10564.37 1030
10565.34 1088
10566.31 1178
10567.28 1199
10568.25 1230
10569.23 1240
10570.20 1205
10571.17 1263
10572.14 1249
10573.11 1116
10574.08 1182
10575.05 1177
10576.02 1108
10576.99 972
10577.96 1024
10578.94 962
10579.91 944
10580.88 923
10581.85 905
10582.82 863
10583.79 961
10584.76 971
10585.74 862
10586.71 898
10587.68 890
10588.65 910
10589.62 933
10590.60 889
10591.57 890
10592.54 851
10593.51 920
10594.48 940
10595.45 911
10596.43 877
10597.40 885
10598.37 983
10599.34 935
10600.32 905
10601.29 936
10602.26 923
10603.23 936
10604.21 949
10605.18 979
10606.15 911
10607.12 867
10608.10 937
10609.07 919
10610.04 944
10611.01 904
10611.99 865
10612.96 905
10613.93 866
10614.91 867
10615.88 865
10616.85 875
10617.82 899
10618.80 828
10619.77 920
10620.74 924
10621.72 890
10622.69 828
10623.66 884
10624.64 876
10625.61 899
10626.58 913
10627.56 851
10628.53 881
10629.51 887
10630.48 911
10631.45 919
10632.43 968
10633.40 904
10634.37 861
10635.35 896
10636.32 932
10637.30 943
10638.27 923
10639.24 916
10640.22 915
10641.19 922
10642.17 933
10643.14 942
10644.11 989
10645.09 1089
10646.06 1089
10647.04 1199
10648.01 1071
10648.99 1107
10649.96 1041
10650.94 1033
10651.91 993
10652.89 995
10653.86 979
10654.83 912
10655.81 888
10656.78 909
10657.76 824
10658.73 879
10659.71 887
10660.68 853
10661.66 921
10662.63 929
10663.61 772
10664.59 852
10665.56 875
10666.54 876
10667.51 894
10668.49 868
10669.46 831
10670.44 888
10671.41 858
10672.39 768
10673.36 867
10674.34 832
10675.32 846
10676.29 928
10677.27 845
10678.24 846
10679.22 841
10680.19 821
10681.17 874
10682.15 862
10683.12 827
10684.10 873
10685.08 870
10686.05 858
10687.03 853
10688.00 849
10688.98 913
10689.96 874
10690.93 865
10691.91 901
10692.89 867
10693.86 904
10694.84 848
10695.82 799
10696.79 832
10697.77 836
10698.75 844
10699.72 806
10700.70 813
10701.68 818
10702.65 796
10703.63 821
10704.61 822
10705.59 772
10706.56 848
10707.54 868
10708.52 873
10709.49 796
10710.47 742
10711.45 818
10712.43 830
10713.40 811
10714.38 777
10715.36 803
10716.34 815
10717.31 805
10718.29 828
10719.27 762
10720.25 782
10721.22 812
10722.20 787
10723.18 813
10724.16 825
10725.14 822
10726.11 825
10727.09 835
10728.07 812
10729.05 765
10730.03 783
10731.01 821
10731.98 876
10732.96 799
10733.94 777
10734.92 844
10735.90 850
10736.88 854
10737.85 792
10738.83 816
10739.81 812
10740.79 774
10741.77 787
10742.75 807
10743.73 743
10744.71 816
10745.69 841
10746.66 831
10747.64 813
10748.62 777
10749.60 779
10750.58 797
10751.56 796
10752.54 813
10753.52 853
10754.50 890
10755.48 806
10756.46 788
10757.44 830
10758.42 843
10759.39 872
10760.37 845
10761.35 845
10762.33 800
10763.31 826
10764.29 805
10765.27 805
10766.25 873
10767.23 829
10768.21 801
10769.19 763
10770.17 810
10771.15 837
10772.13 796
10773.11 764
10774.09 818
10775.07 823
10776.05 827
10777.03 847
10778.02 841
10779.00 821
10779.98 820
10780.96 821
10781.94 840
10782.92 850
10783.90 882
10784.88 850
10785.86 880
10786.84 890
10787.82 903
10788.80 874
10789.78 900
10790.76 850
10791.75 819
10792.73 803
10793.71 844
10794.69 855
10795.67 835
10796.65 797
10797.63 847
10798.61 848
10799.60 835
10800.58 846
10801.56 801
10802.54 780
10803.52 817
10804.50 758
10805.49 815
10806.47 836
10807.45 866
10808.43 903
10809.41 834
10810.39 758
10811.38 921
10812.36 874
10813.34 830
10814.32 889
10815.30 838
10816.29 842
10817.27 892
10818.25 829
10819.23 871
10820.22 854
10821.20 841
10822.18 836
10823.16 846
10824.15 871
10825.13 874
10826.11 945
10827.09 854
10828.08 919
10829.06 823
10830.04 874
10831.02 905
10832.01 893
10832.99 892
10833.97 864
10834.96 851
10835.94 898
10836.92 948
10837.91 948
10838.89 926
10839.87 924
10840.85 954
10841.84 886
10842.82 934
10843.81 870
10844.79 933
10845.77 992
10846.76 955
10847.74 1000
10848.72 1007
10849.71 945
10850.69 1028
10851.67 976
10852.66 922
10853.64 903
10854.63 983
10855.61 975
10856.59 974
10857.58 933
10858.56 984
10859.55 957
10860.53 996
10861.51 975
10862.50 1007
10863.48 954
10864.47 984
10865.45 1017
10866.44 1025
10867.42 935
10868.41 1048
10869.39 1069
10870.37 1017
10871.36 1000
10872.34 1000
10873.33 1026
10874.31 975
10875.30 927
10876.28 985
10877.27 1012
10878.25 1045
10879.24 1036
10880.22 999
10881.21 979
10882.19 971
10883.18 1019
10884.16 1045
10885.15 1077
10886.13 1078
10887.12 1057
10888.11 1074
10889.09 1075
10890.08 1033
10891.06 1070
10892.05 1078
10893.03 1100
10894.02 1102
10895.00 1089
10895.99 1121
10896.98 1139
10897.96 1120
10898.95 1176
10899.93 1134
10900.92 1158
10901.91 1201
10902.89 1259
10903.88 1187
10904.86 1237
10905.85 1177
10906.84 1144
10907.82 1124
10908.81 1155
10909.80 1203
10910.78 1225
10911.77 1215
10912.76 1234
10913.74 1193
10914.73 1205
10915.72 1204
10916.70 1220
10917.69 1250
10918.68 1377
10919.66 1318
10920.65 1296
10921.64 1305
10922.62 1343
10923.61 1299
10924.60 1308
10925.58 1295
10926.57 1353
10927.56 1340
10928.55 1242
10929.53 1290
10930.52 1260
10931.51 1289
10932.50 1294
10933.48 1445
10934.47 1369
10935.46 1364
10936.45 1461
10937.43 1352
10938.42 1433
10939.41 1443
10940.40 1439
10941.38 1450
10942.37 1415
10943.36 1450
10944.35 1477
10945.34 1472
10946.32 1523
10947.31 1511
10948.30 1554
10949.29 1497
10950.28 1477
10951.27 1512
10952.25 1541
10953.24 1548
10954.23 1557
10955.22 1591
10956.21 1606
10957.20 1695
10958.18 1670
10959.17 1604
10960.16 1631
10961.15 1728
10962.14 1878
10963.13 1970
10964.12 1920
10965.11 2080
10966.10 2170
10967.08 2129
10968.07 2179
10969.06 2231
10970.05 2078
10971.04 2007
10972.03 1980
10973.02 1961
10974.01 1875
10975.00 1841
10975.99 1764
10976.98 1706
10977.97 1726
10978.96 1712
10979.95 1665
10980.94 1681
10981.92 1644
10982.91 1567
10983.90 1756
10984.89 1735
10985.88 1685
10986.87 1673
10987.86 1659
10988.85 1753
10989.84 1748
10990.83 1748
10991.82 1726
10992.81 1778
10993.80 1805
10994.79 1787
10995.78 1744
10996.78 1744
10997.77 1734
10998.76 1784
10999.75 1832
11000.74 1885
11001.73 1970
11002.72 2095
11003.71 2169
11004.70 2297
11005.69 2634
11006.68 2756
11007.67 2755
11008.66 2866
11009.65 2917
11010.64 2905
11011.64 2762
11012.63 2584
11013.62 2539
11014.61 2291
11015.60 2026
11016.59 1886
11017.58 1866
11018.57 1763
11019.57 1675
11020.56 1674
11021.55 1573
11022.54 1622
11023.53 1589
11024.52 1552
11025.51 1514
11026.51 1523
11027.50 1500
11028.49 1450
11029.48 1474
11030.47 1436
11031.47 1355
11032.46 1463
11033.45 1461
11034.44 1344
11035.43 1324
11036.43 1365
11037.42 1369
11038.41 1332
11039.40 1325
11040.39 1292
11041.39 1302
11042.38 1405
11043.37 1328
11044.36 1320
11045.36 1353
11046.35 1303
11047.34 1321
11048.34 1292
11049.33 1288
11050.32 1252
11051.31 1215
11052.31 1211
11053.30 1164
11054.29 1217
11055.29 1315
11056.28 1290
11057.27 1259
11058.26 1264
11059.26 1243
11060.25 1217
11061.24 1216
11062.24 1209
11063.23 1236
11064.22 1151
11065.22 1150
11066.21 1168
11067.20 1185
11068.20 1174
11069.19 1131
11070.19 1155
11071.18 1167
11072.17 1166
11073.17 1222
11074.16 1220
11075.15 1220
11076.15 1174
11077.14 1132
11078.14 1228
11079.13 1295
11080.12 1205
11081.12 1213
11082.11 1205
11083.11 1285
11084.10 1324
11085.10 1220
11086.09 1192
11087.08 1175
11088.08 1210
11089.07 1195
11090.07 1194
11091.06 1170
11092.06 1214
11093.05 1222
11094.05 1234
11095.04 1155
11096.04 1157
11097.03 1230
11098.03 1123
11099.02 1131
11100.02 1094
11101.01 1125
11102.01 1093
11103.00 1060
11104.00 1089
11104.99 1098
11105.99 1099
11106.98 1092
11107.98 1095
11108.97 1092
11109.97 1048
11110.96 1110
11111.96 1193
11112.95 1116
11113.95 1071
11114.95 1054
11115.94 1105
11116.94 1063
11117.93 1084
11118.93 1037
11119.93 1060
11120.92 992
11121.92 1030
11122.91 1077
11123.91 1051
11124.91 1003
11125.90 1056
11126.90 1028
11127.89 1057
11128.89 1042
11129.89 1011
11130.88 994
11131.88 1041
11132.88 1039
11133.87 1046
11134.87 1029
11135.87 1043
11136.86 1098
11137.86 1091
11138.86 1005
11139.85 1047
11140.85 1021
11141.85 974
11142.84 1045
11143.84 1039
11144.84 994
11145.83 962
11146.83 963
11147.83 966
11148.83 1002
11149.82 1023
11150.82 971
11151.82 977
11152.82 953
11153.81 1015
11154.81 1032
11155.81 997
11156.80 989
11157.80 1098
11158.80 1078
11159.80 1018
11160.80 964
11161.79 932
11162.79 896
11163.79 924
11164.79 964
11165.78 971
11166.78 949
11167.78 949
11168.78 925
11169.78 893
11170.78 913
11171.77 926
11172.77 934
11173.77 930
11174.77 991
11175.77 946
11176.77 925
11177.76 894
11178.76 890
11179.76 957
11180.76 912
11181.76 885
11182.76 898
11183.76 1002
11184.75 944
11185.75 867
11186.75 900
11187.75 943
11188.75 959
11189.75 945
11190.75 939
11191.75 848
11192.75 890
11193.75 869
11194.75 948
11195.74 924
11196.74 927
11197.74 876
11198.74 936
11199.74 913
11200.74 898
11201.74 941
11202.74 1001
11203.74 978
11204.74 978
11205.74 989
11206.74 965
11207.74 978
11208.74 889
11209.74 978
11210.74 952
11211.74 937
11212.74 1011
11213.74 936
11214.74 900
11215.74 945
11216.74 910
11217.74 891
11218.74 955
11219.74 936
11220.74 989
11221.74 940
11222.74 945
11223.74 957
11224.74 922
11225.74 948
11226.74 910
11227.75 891
11228.75 925
11229.75 922
11230.75 947
11231.75 910
11232.75 873
11233.75 902
11234.75 880
11235.75 876
11236.75 958
11237.76 971
11238.76 837
11239.76 917
11240.76 911
11241.76 906
11242.76 938
11243.76 918
11244.76 875
11245.77 915
11246.77 909
11247.77 909
11248.77 905
11249.77 915
11250.77 912
11251.78 922
11252.78 916
11253.78 891
11254.78 874
11255.78 935
11256.79 905
11257.79 938
11258.79 950
11259.79 877
11260.79 974
11261.80 903
11262.80 940
11263.80 940
11264.80 963
11265.81 858
11266.81 901
11267.81 891
11268.81 964
11269.82 974
11270.82 994
11271.82 989
11272.82 988
11273.83 949
11274.83 989
11275.83 984
11276.84 946
11277.84 981
11278.84 976
11279.85 1001
11280.85 1018
11281.85 1029
11282.85 957
11283.86 924
11284.86 975
11285.86 1069
11286.87 1142
11287.87 1083
11288.87 1077
11289.88 1074
11290.88 1054
11291.89 1077
11292.89 1062
11293.89 1006
11294.90 1026
11295.90 1057
11296.90 1070
11297.91 1003
11298.91 963
11299.92 880
11300.92 926
11301.92 904
11302.93 971
11303.93 977
11304.94 984
11305.94 982
11306.94 965
11307.95 994
11308.95 1002
11309.96 983
11310.96 957
11311.97 929
11312.97 876
11313.98 989
11314.98 950
11315.98 998
11316.99 1002
11317.99 1067
11319.00 1025
11320.00 1048
11321.01 1059
11322.01 996
11323.02 1050
11324.02 1095
11325.03 1027
11326.03 1090
11327.04 1127
11328.04 1099
11329.05 1055
11330.05 1033
11331.06 989
11332.07 973
11333.07 990
11334.08 1052
11335.08 987
11336.09 955
11337.09 901
11338.10 911
11339.10 986
11340.11 996
11341.12 990
11342.12 906
11343.13 902
11344.13 940
11345.14 1029
11346.15 1004
11347.15 992
11348.16 991
11349.16 1017
11350.17 1103
11351.18 1022
11352.18 1025
11353.19 1044
11354.20 996
11355.20 970
11356.21 927
11357.21 1018
11358.22 982
11359.23 982
11360.23 941
11361.24 903
11362.25 955
11363.25 988
11364.26 1009
11365.27 936
11366.28 934
11367.28 1017
11368.29 891
11369.30 1018
11370.30 1003
11371.31 960
11372.32 958
11373.32 926
11374.33 901
11375.34 872
11376.35 892
11377.35 979
11378.36 1001
11379.37 985
11380.38 984
11381.38 948
11382.39 917
11383.40 965
11384.41 922
11385.41 971
11386.42 897
11387.43 894
11388.44 839
11389.45 910
11390.45 999
11391.46 998
11392.47 975
11393.48 933
11394.49 1029
11395.49 985
11396.50 981
11397.51 1012
11398.52 934
11399.53 1010
11400.54 1040
11401.55 1004
11402.55 1004
11403.56 925
11404.57 989
11405.58 992
11406.59 1010
11407.60 1011
11408.61 989
11409.61 980
11410.62 1045
11411.63 938
11412.64 981
11413.65 1032
11414.66 986
11415.67 973
11416.68 972
11417.69 958
11418.70 1004
11419.71 1064
11420.71 993
11421.72 1013
11422.73 1060
11423.74 1016
11424.75 1054
11425.76 1058
11426.77 1000
11427.78 998
11428.79 992
11429.80 1004
11430.81 1026
11431.82 1030
11432.83 1029
11433.84 1016
11434.85 953
11435.86 1028
11436.87 989
11437.88 1043
11438.89 1110
11439.90 1021
11440.91 1064
11441.92 1031
11442.93 1039
11443.94 1011
11444.95 1055
11445.96 1053
11446.97 1094
11447.98 1065
11448.99 1091
11450.00 1001
11451.01 1105
11452.03 1067
11453.04 1045
11454.05 1142
11455.06 1076
11456.07 1149
11457.08 1064
11458.09 1041
11459.10 1040
11460.11 1097
11461.12 1115
11462.14 1085
11463.15 1106
11464.16 1110
11465.17 1032
11466.18 1056
11467.19 1086
11468.20 1034
11469.21 1141
11470.23 1148
11471.24 1108
11472.25 1121
11473.26 1171
11474.27 1106
11475.28 1071
11476.30 1098
11477.31 1186
11478.32 1201
11479.33 1193
11480.34 1196
11481.36 1143
11482.37 1057
11483.38 1071
11484.39 1057
11485.40 1093
11486.42 1190
11487.43 1162
11488.44 1176
11489.45 1137
11490.47 1144
11491.48 1145
11492.49 1117
11493.50 1110
11494.52 1103
11495.53 1127
11496.54 1182
11497.55 1156
11498.57 1190
11499.58 1143
11500.59 1175
11501.61 1246
11502.62 1233
11503.63 1235
11504.64 1231
11505.66 1219
11506.67 1218
11507.68 1322
11508.70 1335
11509.71 1299
11510.72 1382
11511.74 1307
11512.75 1260
11513.76 1333
11514.78 1353
11515.79 1362
11516.80 1356
11517.82 1306
11518.83 1323
11519.84 1355
11520.86 1365
11521.87 1284
11522.89 1379
11523.90 1360
11524.91 1372
11525.93 1375
11526.94 1372
11527.96 1419
11528.97 1441
11529.98 1449
11531.00 1466
11532.01 1463
11533.03 1515
11534.04 1552
11535.06 1560
11536.07 1661
11537.08 1668
11538.10 1751
11539.11 1720
11540.13 1706
11541.14 1758
11542.16 1704
11543.17 1816
11544.19 1856
11545.20 1862
11546.22 1949
11547.23 2008
11548.25 2261
11549.26 2476
11550.28 2761
11551.29 2939
11552.31 3204
11553.32 3223
11554.34 3346
11555.35 3443
11556.37 3356
11557.38 3289
11558.40 3054
11559.41 2885
11560.43 2651
11561.45 2430
11562.46 2271
11563.48 2178
11564.49 2000
11565.51 1919
11566.52 1819
11567.54 1780
11568.56 1850
11569.57 1686
11570.59 1693
11571.60 1780
11572.62 1782
11573.64 1619
11574.65 1628
11575.67 1598
11576.68 1555
11577.70 1591
11578.72 1580
11579.73 1494
11580.75 1537
11581.77 1495
11582.78 1514
11583.80 1527
11584.82 1431
11585.83 1455
11586.85 1552
11587.87 1536
11588.88 1553
11589.90 1607
11590.92 1552
11591.93 1568
11592.95 1578
11593.97 1656
11594.98 1662
11596.00 1632
11597.02 1662
11598.03 1623
11599.05 1565
11600.07 1585
11601.09 1617
11602.10 1632
11603.12 1570
11604.14 1576
11605.16 1722
11606.17 1798
11607.19 1956
11608.21 2014
11609.23 2071
11610.24 2224
11611.26 2439
11612.28 2572
11613.30 2594
11614.32 2532
11615.33 2450
11616.35 2200
11617.37 2094
11618.39 2076
11619.41 1854
11620.42 1813
11621.44 1765
11622.46 1736
11623.48 1654
11624.50 1549
11625.51 1503
11626.53 1585
11627.55 1525
11628.57 1546
11629.59 1550
11630.61 1530
11631.63 1537
11632.64 1476
11633.66 1425
11634.68 1425
11635.70 1406
11636.72 1453
11637.74 1410
11638.76 1377
11639.78 1404
11640.80 1380
11641.81 1367
11642.83 1389
11643.85 1338
11644.87 1465
11645.89 1399
11646.91 1339
11647.93 1262
11648.95 1396
11649.97 1351
11650.99 1349
11652.01 1317
11653.03 1286
11654.05 1286
11655.07 1265
11656.09 1299
11657.11 1244
11658.13 1206
11659.15 1269
11660.17 1215
11661.19 1215
11662.21 1277
11663.23 1296
11664.25 1256
11665.27 1135
11666.29 1114
11667.31 1133
11668.33 1145
11669.35 1222
11670.37 1218
11671.39 1131
11672.41 1148
11673.43 1172
11674.45 1207
11675.47 1147
11676.49 1139
11677.51 1149
11678.53 1134
11679.55 1071
11680.57 1154
11681.59 1114
11682.61 1109
11683.64 1129
11684.66 1159
11685.68 1125
11686.70 1097
11687.72 1158
11688.74 1165
11689.76 1179
11690.78 1128
11691.80 1137
11692.83 1142
11693.85 1083
11694.87 1146
11695.89 1150
11696.91 1137
11697.93 1092
11698.95 1186
11699.98 1180
11701.00 1209
11702.02 1086
11703.04 1144
11704.06 1139
11705.08 1151
11706.11 1082
11707.13 1055
11708.15 1163
11709.17 1099
11710.19 1089
11711.22 1064
11712.24 1066
11713.26 1076
11714.28 1069
11715.31 1106
11716.33 1046
11717.35 1024
11718.37 938
11719.40 1051
11720.42 1071
11721.44 1064
11722.46 1038
11723.49 1034
11724.51 1050
11725.53 1041
11726.55 1049
11727.58 1060
11728.60 1031
11729.62 962
11730.65 950
11731.67 994
11732.69 1025
11733.71 1020
11734.74 1003
11735.76 976
11736.78 930
11737.81 960
11738.83 982
11739.85 924
11740.88 934
11741.90 956
11742.92 996
11743.95 995
11744.97 970
11746.00 976
11747.02 921
11748.04 928
11749.07 1000
11750.09 950
11751.11 931
11752.14 935
11753.16 1011
11754.19 960
11755.21 908
11756.23 931
11757.26 916
11758.28 943
11759.31 901
11760.33 894
11761.36 933
11762.38 937
11763.40 893
11764.43 928
11765.45 916
11766.48 882
11767.50 909
11768.53 915
11769.55 876
11770.58 836
11771.60 946
11772.63 945
11773.65 890
11774.68 886
11775.70 950
11776.73 911
11777.75 924
11778.78 913
11779.80 891
11780.83 868
11781.85 943
11782.88 968
11783.90 972
11784.93 922
11785.95 879
11786.98 923
11788.00 948
11789.03 898
11790.05 898
11791.08 867
11792.11 912
11793.13 881
11794.16 867
11795.18 910
11796.21 884
11797.23 897
11798.26 898
11799.29 914
11800.31 960
11801.34 921
11802.36 930
11803.39 900
11804.42 877
11805.44 942
11806.47 887
11807.50 867
11808.52 877
11809.55 901
11810.57 915
11811.60 898
11812.63 873
11813.65 918
11814.68 924
11815.71 928
11816.73 936
11817.76 938
11818.79 905
11819.81 906
11820.84 933
11821.87 930
11822.90 921
11823.92 890
11824.95 914
11825.98 901
11827.00 890
11828.03 937
11829.06 952
11830.09 942
11831.11 915
11832.14 891
11833.17 953
11834.20 852
11835.22 929
11836.25 952
11837.28 987
11838.31 984
11839.33 970
11840.36 961
11841.39 989
11842.42 916
11843.45 977
11844.47 903
11845.50 949
11846.53 936
11847.56 965
11848.59 941
11849.61 972
11850.64 922
11851.67 989
11852.70 964
11853.73 971
11854.75 960
11855.78 951
11856.81 973
11857.84 962
11858.87 1003
11859.90 1027
11860.93 974
11861.95 972
11862.98 968
11864.01 1035
11865.04 994
11866.07 986
11867.10 985
11868.13 987
11869.16 1088
11870.19 1021
11871.21 1006
11872.24 1007
11873.27 970
11874.30 959
11875.33 1051
11876.36 1070
11877.39 986
11878.42 981
11879.45 989
11880.48 1015
11881.51 1028
11882.54 1090
11883.57 1034
11884.60 1028
11885.63 1108
11886.66 1027
11887.69 1120
11888.72 1015
11889.75 1029
11890.78 1148
11891.81 1186
11892.84 1125
11893.87 1083
11894.90 1167
11895.93 1221
11896.96 1133
11897.99 1126
11899.02 1143
11900.05 1166
11901.08 1154
11902.11 1198
11903.14 1163
11904.17 1207
11905.20 1253
11906.23 1250
11907.26 1294
11908.29 1329
11909.32 1305
11910.35 1399
11911.38 1397
11912.42 1383
11913.45 1310
11914.48 1261
11915.51 1311
11916.54 1327
11917.57 1232
11918.60 1263
11919.63 1333
11920.66 1346
11921.70 1311
11922.73 1212
11923.76 1190
11924.79 1236
11925.82 1247
11926.85 1192
11927.88 1184
11928.92 1213
11929.95 1293
11930.98 1311
11932.01 1152
11933.04 1224
11934.07 1325
11935.11 1353
11936.14 1415
11937.17 1404
11938.20 1560
11939.23 1713
11940.27 1686
11941.30 1707
11942.33 1768
11943.36 1755
11944.40 1752
11945.43 1587
11946.46 1522
11947.49 1484
11948.53 1407
11949.56 1384
11950.59 1379
11951.62 1280
11952.66 1240
11953.69 1261
11954.72 1237
11955.75 1137
11956.79 1230
11957.82 1205
11958.85 1254
11959.88 1238
11960.92 1211
11961.95 1168
11962.98 1144
11964.02 1147
11965.05 1241
11966.08 1168
11967.12 1117
11968.15 1176
11969.18 1146
11970.22 1151
11971.25 1115
11972.28 1105
11973.32 1192
11974.35 1143
11975.38 1153
11976.42 1132
11977.45 1101
11978.49 1159
11979.52 1068
11980.55 1163
11981.59 1133
11982.62 1112
11983.66 1124
11984.69 1047
11985.72 1093
11986.76 1121
11987.79 1136
11988.83 1135
11989.86 1115
11990.89 1099
11991.93 1128
11992.96 1181
11994.00 1134
11995.03 1169
11996.07 1185
11997.10 1198
11998.14 1119
11999.17 1116
12000.20 1138
12001.24 1054
12002.27 1147
12003.31 1072
12004.34 1200
12005.38 1158
12006.41 1104
12007.45 1110
12008.48 1114
12009.52 1146
12010.55 1094
12011.59 1101
12012.62 1106
12013.66 1027
12014.70 1146
12015.73 1171
12016.77 1083
12017.80 1086
12018.84 1105
12019.87 1198
12020.91 1244
12021.94 1186
12022.98 1228
12024.02 1224
12025.05 1206
12026.09 1191
12027.12 1243
12028.16 1173
12029.19 1167
12030.23 1204
12031.27 1196
12032.30 1164
12033.34 1217
12034.37 1218
12035.41 1153
12036.45 1186
12037.48 1208
12038.52 1141
12039.56 1196
12040.59 1209
12041.63 1116
12042.67 1133
12043.70 1102
12044.74 1078
12045.78 1094
12046.81 1121
12047.85 1133
12048.89 1095
12049.92 1094
12050.96 1123
12052.00 1084
12053.03 1109
12054.07 1055
12055.11 1102
12056.14 1030
12057.18 1009
12058.22 1107
12059.26 1080
12060.29 1013
12061.33 994
12062.37 985
12063.41 990
12064.44 1012
12065.48 1062
12066.52 1021
12067.56 1052
12068.59 1080
12069.63 1065
12070.67 1011
12071.71 1040
12072.74 1039
12073.78 1081
12074.82 1100
12075.86 1091
12076.90 1024
12077.93 1025
12078.97 1058
12080.01 1066
12081.05 1050
12082.09 1033
12083.13 1019
12084.16 965
12085.20 1010
12086.24 1021
12087.28 1064
12088.32 1071
12089.36 1024
12090.39 982
12091.43 1023
12092.47 1099
12093.51 1043
12094.55 1046
12095.59 1033
12096.63 1058
12097.67 1040
12098.70 1080
12099.74 978
12100.78 1009
12101.82 1017
12102.86 1082
12103.90 1037
12104.94 1073
12105.98 1070
12107.02 1124
12108.06 1049
12109.10 1137
12110.14 1181
12111.18 1142
12112.22 1207
12113.25 1153
12114.29 1100
12115.33 1122
12116.37 1168
12117.41 1044
12118.45 1033
12119.49 1043
12120.53 996
12121.57 993
12122.61 1010
12123.65 1019
12124.69 936
12125.73 920
12126.77 977
12127.81 1028
12128.85 975
12129.89 941
12130.93 945
12131.97 1043
12133.02 937
12134.06 966
12135.10 907
12136.14 892
12137.18 905
12138.22 900
12139.26 901
12140.30 898
12141.34 889
12142.38 905
12143.42 912
12144.46 922
12145.50 903
12146.54 912
12147.59 848
12148.63 870
12149.67 883
12150.71 893
12151.75 883
12152.79 828
12153.83 827
12154.87 811
12155.92 901
12156.96 900
12158.00 809
12159.04 808
12160.08 858
12161.12 830
12162.17 844
12163.21 856
12164.25 860
12165.29 833
12166.33 870
12167.37 878
12168.42 872
12169.46 845
12170.50 836
12171.54 812
12172.58 865
12173.63 780
12174.67 831
12175.71 878
12176.75 831
12177.80 858
12178.84 875
12179.88 943
12180.92 853
12181.97 862
12183.01 850
12184.05 867
12185.09 852
12186.14 826
12187.18 837
12188.22 826
12189.26 824
12190.31 801
12191.35 903
12192.39 899
12193.44 869
12194.48 863
12195.52 834
12196.57 782
12197.61 747
12198.65 841
12199.70 877
12200.74 853
12201.78 857
12202.83 838
12203.87 836
12204.91 858
12205.96 815
12207.00 837
12208.04 822
12209.09 804
12210.13 862
12211.17 851
12212.22 813
12213.26 849
12214.31 855
12215.35 838
12216.39 826
12217.44 826
12218.48 814
12219.53 818
12220.57 839
12221.61 878
12222.66 842
12223.70 805
12224.75 791
12225.79 844
12226.84 808
12227.88 839
12228.93 822
12229.97 792
12231.01 770
12232.06 819
12233.10 825
12234.15 813
12235.19 805
12236.24 782
12237.28 818
12238.33 767
12239.37 792
12240.42 816
12241.46 835
12242.51 759
12243.55 738
12244.60 762
12245.64 785
12246.69 769
12247.74 797
12248.78 870
12249.83 798
12250.87 773
12251.92 843
12252.96 790
12254.01 844
12255.05 797
12256.10 823
12257.15 821
12258.19 839
12259.24 833
12260.28 810
12261.33 822
12262.37 852
12263.42 809
12264.47 781
12265.51 775
12266.56 790
12267.61 759
12268.65 774
12269.70 726
12270.74 690
12271.79 725
12272.84 738
12273.88 723
12274.93 703
12275.98 726
12277.02 726
12278.07 715
12279.12 819
12280.16 799
12281.21 737
12282.26 703
12283.30 759
12284.35 803
12285.40 761
12286.44 718
12287.49 738
12288.54 740
12289.59 786
12290.63 731
12291.68 758
12292.73 814
12293.77 789
12294.82 776
12295.87 701
12296.92 785
12297.96 755
12299.01 799
12300.06 801
12301.11 750
12302.15 780
12303.20 738
12304.25 718
12305.30 698
12306.35 737
12307.39 707
12308.44 698
12309.49 746
12310.54 768
12311.59 769
12312.63 778
12313.68 779
12314.73 751
12315.78 709
12316.83 699
12317.88 714
12318.92 742
12319.97 759
12321.02 747
12322.07 765
12323.12 750
12324.17 722
12325.21 726
12326.26 723
12327.31 691
12328.36 732
12329.41 781
12330.46 781
12331.51 705
12332.56 691
12333.61 679
12334.65 714
12335.70 723
12336.75 725
12337.80 671
12338.85 777
12339.90 681
12340.95 676
12342.00 697
12343.05 673
12344.10 752
12345.15 758
12346.20 768
12347.25 741
12348.30 692
12349.35 694
12350.40 752
12351.45 700
12352.50 695
12353.55 720
12354.60 703
12355.65 750
12356.70 654
12357.75 692
12358.80 681
12359.85 757
12360.90 735
12361.95 707
12363.00 662
12364.05 767
12365.10 767
12366.15 686
12367.20 704
12368.25 752
12369.30 748
12370.35 728
12371.40 760
12372.45 701
12373.50 738
12374.55 741
12375.60 722
12376.65 719
12377.70 710
12378.76 699
12379.81 726
12380.86 725
12381.91 755
12382.96 729
12384.01 771
12385.06 743
12386.11 774
12387.17 759
12388.22 773
12389.27 725
12390.32 699
12391.37 738
12392.42 722
12393.47 704
12394.53 706
12395.58 750
12396.63 705
12397.68 759
12398.73 747
12399.78 729
12400.84 751
12401.89 803
12402.94 745
12403.99 709
12405.04 784
12406.10 829
12407.15 760
12408.20 703
12409.25 672
12410.31 690
12411.36 742
12412.41 743
12413.46 767
12414.51 760
12415.57 725
12416.62 752
12417.67 793
12418.72 721
12419.78 722
12420.83 850
12421.88 761
12422.94 766
12423.99 774
12425.04 786
12426.09 768
12427.15 723
12428.20 757
12429.25 755
12430.31 689
12431.36 763
12432.41 772
12433.47 731
12434.52 728
12435.57 749
12436.63 782
12437.68 722
12438.73 723
12439.79 764
12440.84 826
12441.89 842
12442.95 877
12444.00 851
12445.06 810
12446.11 816
12447.16 843
12448.22 772
12449.27 819
12450.33 799
12451.38 741
12452.43 728
12453.49 741
12454.54 752
12455.60 715
12456.65 660
12457.70 730
12458.76 813
12459.81 772
12460.87 742
12461.92 755
12462.98 742
12464.03 734
12465.09 738
12466.14 731
12467.19 764
12468.25 708
12469.30 694
12470.36 680
12471.41 745
12472.47 759
12473.52 764
12474.58 744
12475.63 737
12476.69 767
12477.74 778
12478.80 728
12479.85 678
12480.91 765
12481.97 802
12483.02 801
12484.08 730
12485.13 715
12486.19 707
12487.24 716
12488.30 766
12489.35 749
12490.41 737
12491.47 785
12492.52 785
12493.58 754
12494.63 798
12495.69 779
12496.74 798
12497.80 759
12498.86 726
12499.91 724
12500.97 756
12502.03 790
12503.08 762
12504.14 689
12505.19 743
12506.25 887
12507.31 796
12508.36 786
12509.42 777
12510.48 831
12511.53 848
12512.59 844
12513.65 810
12514.70 797
12515.76 806
12516.82 860
12517.87 818
12518.93 793
12519.99 874
12521.04 920
12522.10 884
12523.16 831
12524.22 921
12525.27 951
12526.33 959
12527.39 1049
12528.44 1046
12529.50 1044
12530.56 1141
12531.62 1192
12532.67 1264
12533.73 1212
12534.79 1180
12535.85 1291
12536.90 1205
12537.96 1161
12539.02 1041
12540.08 999
12541.14 1030
12542.19 992
12543.25 963
12544.31 960
12545.37 884
12546.43 893
12547.48 853
12548.54 866
12549.60 820
12550.66 827
12551.72 834
12552.77 823
12553.83 827
12554.89 840
12555.95 882
12557.01 784
12558.07 789
12559.13 800
12560.18 760
12561.24 811
12562.30 808
12563.36 778
12564.42 827
12565.48 825
12566.54 819
12567.60 808
12568.65 808
12569.71 739
12570.77 760
12571.83 777
12572.89 746
12573.95 829
12575.01 761
12576.07 773
12577.13 807
12578.19 759
12579.25 754
12580.31 776
12581.37 774
12582.43 761
12583.49 734
12584.55 798
12585.60 811
12586.66 762
12587.72 792
12588.78 800
12589.84 825
12590.90 767
12591.96 768
12593.02 845
12594.08 814
12595.14 781
12596.20 831
12597.26 824
12598.32 852
12599.39 869
12600.45 832
12601.51 854
12602.57 850
12603.63 871
12604.69 884
12605.75 866
12606.81 984
12607.87 952
12608.93 967
12609.99 1017
12611.05 965
12612.11 1067
12613.17 1019
12614.23 991
12615.30 1050
12616.36 1078
12617.42 996
12618.48 1008
12619.54 968
12620.60 1021
12621.66 991
12622.72 880
12623.78 976
12624.85 917
12625.91 982
12626.97 969
12628.03 957
12629.09 949
12630.15 943
12631.22 908
12632.28 935
12633.34 880
12634.40 902
12635.46 863
12636.52 824
12637.59 811
12638.65 810
12639.71 828
12640.77 819
12641.83 800
12642.90 813
12643.96 865
12645.02 831
12646.08 831
12647.14 809
12648.21 798
12649.27 770
12650.33 808
12651.39 885
12652.46 783
12653.52 856
12654.58 872
12655.65 852
12656.71 804
12657.77 774
12658.83 774
12659.90 786
12660.96 774
12662.02 780
12663.09 763
12664.15 824
12665.21 783
12666.27 754
12667.34 780
12668.40 774
12669.46 788
12670.53 733
12671.59 712
12672.65 733
12673.72 784
12674.78 788
12675.84 779
12676.91 804
12677.97 798
12679.04 769
12680.10 745
12681.16 754
12682.23 821
12683.29 792
12684.35 821
12685.42 833
12686.48 881
12687.55 830
12688.61 834
12689.67 833
12690.74 900
12691.80 866
12692.87 876
12693.93 898
12695.00 883
12696.06 849
12697.12 862
12698.19 811
12699.25 863
12700.32 890
12701.38 851
12702.45 826
12703.51 864
12704.58 837
12705.64 891
12706.71 824
12707.77 808
12708.84 790
12709.90 824
12710.97 848
12712.03 852
12713.10 811
12714.16 811
12715.23 828
12716.29 851
12717.36 800
12718.42 815
12719.49 833
12720.55 769
12721.62 721
12722.68 785
12723.75 772
12724.81 740
12725.88 791
12726.95 778
12728.01 797
12729.08 793
12730.14 767
12731.21 837
12732.28 757
12733.34 783
12734.41 780
12735.47 801
12736.54 780
12737.61 775
12738.67 726
12739.74 766
12740.80 789
12741.87 809
12742.94 798
12744.00 805
12745.07 725
12746.14 792
12747.20 811
12748.27 756
12749.34 773
12750.40 770
12751.47 749
12752.54 799
12753.60 758
12754.67 730
12755.74 742
12756.80 790
12757.87 762
12758.94 738
12760.00 756
12761.07 777
12762.14 721
12763.21 717
12764.27 724
12765.34 742
12766.41 703
12767.47 761
12768.54 720
12769.61 714
12770.68 687
12771.74 722
12772.81 700
12773.88 728
12774.95 717
12776.02 739
12777.08 814
12778.15 749
12779.22 746
12780.29 706
12781.35 683
12782.42 695
12783.49 725
12784.56 788
12785.63 754
12786.70 698
12787.76 717
12788.83 722
12789.90 719
12790.97 692
12792.04 709
12793.11 754
12794.17 769
12795.24 772
12796.31 760
12797.38 750
12798.45 718
12799.52 745
12800.59 731
12801.65 717
12802.72 736
12803.79 740
12804.86 764
12805.93 676
12807.00 783
12808.07 733
12809.14 667
12810.21 748
12811.28 774
12812.34 744
12813.41 695
12814.48 717
12815.55 699
12816.62 711
12817.69 740
12818.76 728
12819.83 725
12820.90 698
12821.97 750
12823.04 745
12824.11 736
12825.18 779
12826.25 792
12827.32 756
12828.39 751
12829.46 682
12830.53 693
12831.60 684
12832.67 711
12833.74 680
12834.81 680
12835.88 678
12836.95 687
12838.02 718
12839.09 671
12840.16 665
12841.23 725
12842.30 682
12843.37 687
12844.44 698
12845.51 740
12846.58 687
12847.66 699
12848.73 712
12849.80 682
12850.87 666
12851.94 714
12853.01 696
12854.08 709
12855.15 677
12856.22 673
12857.29 618
12858.36 631
12859.44 676
12860.51 665
12861.58 661
12862.65 634
12863.72 702
12864.79 639
12865.86 619
12866.94 639
12868.01 644
12869.08 650
12870.15 660
12871.22 659
12872.29 639
12873.37 718
12874.44 695
12875.51 670
12876.58 618
12877.65 627
12878.73 633
12879.80 614
12880.87 663
12881.94 605
12883.01 611
12884.09 676
12885.16 654
12886.23 643
12887.30 602
12888.38 676
12889.45 647
12890.52 652
12891.59 633
12892.67 681
12893.74 711
12894.81 624
12895.88 632
12896.96 679
12898.03 654
12899.10 651
12900.18 652
12901.25 601
12902.32 671
12903.39 677
12904.47 668
12905.54 607
12906.61 631
12907.69 638
12908.76 701
12909.83 681
12910.91 642
12911.98 635
12913.05 665
12914.13 624
12915.20 641
12916.28 649
12917.35 618
12918.42 653
12919.50 561
12920.57 653
12921.64 629
12922.72 615
12923.79 627
12924.87 635
12925.94 675
12927.01 570
12928.09 587
12929.16 619
12930.24 676
12931.31 641
12932.38 565
12933.46 576
12934.53 655
12935.61 662
12936.68 658
12937.76 588
12938.83 588
12939.91 615
12940.98 628
12942.05 659
12943.13 657
12944.20 624
12945.28 633
12946.35 668
12947.43 677
12948.50 628
12949.58 696
12950.65 638
12951.73 661
12952.80 614
12953.88 646
12954.95 663
12956.03 596
12957.10 620
12958.18 634
12959.26 644
12960.33 674
12961.41 677
12962.48 612
12963.56 667
12964.63 637
12965.71 594
12966.78 610
12967.86 593
12968.94 642
12970.01 604
12971.09 649
12972.16 585
12973.24 619
12974.32 647
12975.39 619
12976.47 566
12977.54 593
12978.62 639
12979.70 647
12980.77 645
12981.85 604
12982.93 620
12984.00 679
12985.08 686
12986.15 613
12987.23 628
12988.31 624
12989.38 580
12990.46 590
12991.54 631
12992.61 633
12993.69 662
12994.77 635
12995.85 647
12996.92 648
12998.00 633
12999.08 625
13000.15 634
13001.23 637
13002.31 635
13003.38 638
13004.46 626
13005.54 646
13006.62 660
13007.69 636
13008.77 621
13009.85 644
13010.93 605
13012.00 627
13013.08 645
13014.16 626
13015.24 637
13016.32 619
13017.39 669
13018.47 627
13019.55 630
13020.63 625
13021.70 605
13022.78 619
13023.86 642
13024.94 621
13026.02 639
13027.10 610
13028.17 662
13029.25 644
13030.33 631
13031.41 701
13032.49 657
13033.57 638
13034.64 650
13035.72 625
13036.80 648
13037.88 721
13038.96 679
13040.04 680
13041.12 638
13042.19 640
13043.27 609
13044.35 607
13045.43 662
13046.51 631
13047.59 715
13048.67 647
13049.75 639
13050.83 603
13051.91 645
13052.99 645
13054.06 637
13055.14 639
13056.22 657
13057.30 654
13058.38 638
13059.46 628
13060.54 667
13061.62 605
13062.70 649
13063.78 653
13064.86 659
13065.94 631
13067.02 629
13068.10 668
13069.18 628
13070.26 663
13071.34 682
13072.42 668
13073.50 658
13074.58 653
13075.66 601
13076.74 653
13077.82 641
13078.90 640
13079.98 635
13081.06 666
13082.14 697
13083.22 578
13084.30 668
13085.38 707
13086.47 626
13087.55 637
13088.63 640
13089.71 651
13090.79 630
13091.87 638
13092.95 665
13094.03 614
13095.11 601
13096.19 653
13097.27 635
13098.36 694
13099.44 610
13100.52 648
13101.60 680
13102.68 654
13103.76 630
13104.84 629
13105.93 675
13107.01 674
13108.09 657
13109.17 609
13110.25 627
13111.33 612
13112.42 695
13113.50 614
13114.58 594
13115.66 590
13116.74 609
13117.82 626
13118.91 567
13119.99 644
13121.07 644
13122.15 678
13123.23 652
13124.32 603
13125.40 590
13126.48 585
13127.56 635
13128.65 652
13129.73 633
13130.81 685
13131.89 660
13132.98 596
13134.06 556
13135.14 608
13136.22 599
13137.31 625
13138.39 576
13139.47 607
13140.56 616
13141.64 641
13142.72 645
13143.81 584
13144.89 672
13145.97 620
13147.05 598
13148.14 590
13149.22 657
13150.30 639
13151.39 658
13152.47 659
13153.55 612
13154.64 692
13155.72 627
13156.81 634
13157.89 601
13158.97 578
13160.06 641
13161.14 649
13162.22 647
13163.31 633
13164.39 658
13165.48 643
13166.56 645
13167.64 661
13168.73 647
13169.81 685
13170.90 627
13171.98 646
13173.06 631
13174.15 622
13175.23 614
13176.32 599
13177.40 673
13178.49 614
13179.57 642
13180.66 640
13181.74 630
13182.82 576
13183.91 610
13184.99 614
13186.08 651
13187.16 637
13188.25 624
13189.33 625
13190.42 599
13191.50 655
13192.59 619
13193.67 626
13194.76 684
13195.84 671
13196.93 650
13198.01 633
13199.10 652
13200.19 665
13201.27 652
13202.36 700
13203.44 650
13204.53 699
13205.61 659
13206.70 644
13207.78 663
13208.87 646
13209.96 658
13211.04 686
13212.13 625
13213.21 600
13214.30 648
13215.38 608
13216.47 656
13217.56 602
13218.64 624
13219.73 631
13220.82 628
13221.90 617
13222.99 668
13224.07 651
13225.16 603
13226.25 649
13227.33 626
13228.42 672
13229.51 654
13230.59 572
13231.68 597
13232.77 625
13233.85 700
13234.94 614
13236.03 586
13237.11 597
13238.20 582
13239.29 638
13240.38 684
13241.46 599
13242.55 634
13243.64 644
13244.72 644
13245.81 628
13246.90 651
13247.99 598
13249.07 645
13250.16 652
13251.25 612
13252.34 679
13253.42 695
13254.51 670
13255.60 673
13256.69 671
13257.77 687
13258.86 659
13259.95 709
13261.04 654
13262.13 651
13263.21 651
13264.30 632
13265.39 678
13266.48 606
13267.57 638
13268.65 702
13269.74 682
13270.83 674
13271.92 645
13273.01 656
13274.10 658
13275.18 718
13276.27 708
13277.36 710
13278.45 726
13279.54 633
13280.63 638
13281.72 669
13282.80 708
13283.89 721
13284.98 703
13286.07 659
13287.16 713
13288.25 736
13289.34 692
13290.43 767
13291.52 728
13292.61 697
13293.69 743
13294.78 710
13295.87 745
13296.96 725
13298.05 764
13299.14 695
13300.23 664
13301.32 721
13302.41 721
13303.50 704
13304.59 745
13305.68 760
13306.77 710
13307.86 715
13308.95 718
13310.04 700
13311.13 703
13312.22 720
13313.31 695
13314.40 705
13315.49 729
13316.58 768
13317.67 729
13318.76 744
13319.85 742
13320.94 719
13322.03 784
13323.12 767
13324.21 767
13325.30 765
13326.39 780
13327.48 783
13328.57 778
13329.66 789
13330.75 760
13331.85 730
13332.94 755
13334.03 735
13335.12 708
13336.21 775
13337.30 768
13338.39 713
13339.48 701
13340.57 782
13341.66 763
13342.76 749
13343.85 704
13344.94 735
13346.03 758
13347.12 790
13348.21 749
13349.30 756
13350.40 696
13351.49 701
13352.58 771
13353.67 711
13354.76 758
13355.85 760
13356.95 753
13358.04 771
13359.13 780
13360.22 819
13361.31 761
13362.41 743
13363.50 737
13364.59 731
13365.68 803
13366.77 750
13367.87 732
13368.96 775
13370.05 783
13371.14 795
13372.24 873
13373.33 803
13374.42 818
13375.51 822
13376.61 868
13377.70 803
13378.79 849
13379.88 858
13380.98 832
13382.07 826
13383.16 819
13384.26 791
13385.35 738
13386.44 756
13387.54 780
13388.63 771
13389.72 789
13390.81 770
13391.91 720
13393.00 734
13394.09 759
13395.19 777
13396.28 762
13397.37 729
13398.47 698
13399.56 709
13400.66 723
13401.75 764
13402.84 788
13403.94 752
13405.03 754
13406.12 686
13407.22 700
13408.31 709
13409.41 706
13410.50 745
13411.59 742
13412.69 754
13413.78 716
13414.88 723
13415.97 681
13417.07 735
13418.16 748
13419.25 689
13420.35 757
13421.44 779
13422.54 707
13423.63 713
13424.73 746
13425.82 755
13426.92 762
13428.01 738
13429.11 740
13430.20 781
13431.29 750
13432.39 701
13433.48 710
13434.58 784
13435.67 730
13436.77 732
13437.86 754
13438.96 776
13440.06 792
13441.15 698
13442.25 751
13443.34 760
13444.44 773
13445.53 745
13446.63 742
13447.72 763
13448.82 752
13449.91 735
13451.01 725
13452.11 734
13453.20 762
13454.30 769
13455.39 694
13456.49 724
13457.59 733
13458.68 739
13459.78 732
13460.87 763
13461.97 758
13463.07 786
13464.16 806
13465.26 851
13466.35 883
13467.45 821
13468.55 881
13469.64 836
13470.74 829
13471.84 796
13472.93 803
13474.03 768
13475.13 766
13476.22 796
13477.32 836
13478.42 856
13479.51 848
13480.61 835
13481.71 819
13482.80 804
13483.90 786
13485.00 803
13486.10 781
13487.19 793
13488.29 859
13489.39 797
13490.48 824
13491.58 768
13492.68 814
13493.78 867
13494.87 832
13495.97 809
13497.07 781
13498.17 808
13499.26 849
13500.36 862
13501.46 830
13502.56 882
13503.65 852
13504.75 917
13505.85 908
13506.95 882
13508.05 954
13509.14 932
13510.24 936
13511.34 978
13512.44 959
13513.54 980
13514.64 962
13515.73 941
13516.83 929
13517.93 867
13519.03 920
13520.13 915
13521.23 874
13522.32 832
13523.42 823
13524.52 799
13525.62 799
13526.72 833
13527.82 821
13528.92 819
13530.02 749
13531.12 770
13532.21 752
13533.31 799
13534.41 772
13535.51 741
13536.61 755
13537.71 831
13538.81 777
13539.91 761
13541.01 720
13542.11 729
13543.21 780
13544.31 753
13545.41 689
13546.50 723
13547.60 708
13548.70 778
13549.80 769
13550.90 719
13552.00 735
13553.10 718
13554.20 758
13555.30 708
13556.40 705
13557.50 694
13558.60 710
13559.70 739
13560.80 781
13561.90 796
13563.00 709
13564.10 707
13565.20 713
13566.30 730
13567.41 721
13568.51 693
13569.61 709
13570.71 767
13571.81 711
13572.91 652
13574.01 687
13575.11 752
13576.21 701
13577.31 662
13578.41 709
13579.51 737
13580.61 689
13581.71 732
13582.82 732
13583.92 709
13585.02 670
13586.12 757
13587.22 768
13588.32 716
13589.42 747
13590.52 713
13591.63 753
13592.73 708
13593.83 696
13594.93 736
13596.03 697
13597.13 709
13598.24 713
13599.34 703
13600.44 739
13601.54 739
13602.64 701
13603.74 708
13604.85 780
13605.95 797
13607.05 753
13608.15 717
13609.25 718
13610.36 716
13611.46 723
13612.56 752
13613.66 695
13614.77 674
13615.87 736
13616.97 778
13618.07 707
13619.18 713
13620.28 751
13621.38 693
13622.48 635
13623.59 651
13624.69 716
13625.79 742
13626.89 667
13628.00 712
13629.10 707
13630.20 710
13631.31 766
13632.41 732
13633.51 668
13634.62 676
13635.72 698
13636.82 722
13637.93 735
13639.03 704
13640.13 699
13641.24 740
13642.34 730
13643.44 708
13644.55 745
13645.65 743
13646.75 734
13647.86 754
13648.96 764
13650.06 765
13651.17 732
13652.27 715
13653.38 702
13654.48 688
13655.58 703
13656.69 701
13657.79 721
13658.90 714
13660.00 714
13661.10 768
13662.21 788
13663.31 712
13664.42 678
13665.52 687
13666.63 704
13667.73 669
13668.84 736
13669.94 755
13671.04 722
13672.15 729
13673.25 731
13674.36 724
13675.46 735
13676.57 769
13677.67 749
13678.78 731
13679.88 741
13680.99 770
13682.09 689
13683.20 721
13684.30 712
13685.41 742
13686.51 709
13687.62 695
13688.72 760
13689.83 720
13690.94 722
13692.04 688
13693.15 758
13694.25 804
13695.36 762
13696.46 741
13697.57 769
13698.67 755
13699.78 736
13700.89 748
13701.99 737
13703.10 778
13704.20 783
13705.31 792
13706.42 843
13707.52 737
13708.63 727
13709.73 807
13710.84 774
13711.95 791
13713.05 808
13714.16 778
13715.27 782
13716.37 788
13717.48 718
13718.59 809
13719.69 840
13720.80 800
13721.91 803
13723.01 762
13724.12 783
13725.23 821
13726.33 823
13727.44 863
13728.55 836
13729.65 834
13730.76 815
13731.87 798
13732.98 880
13734.08 900
13735.19 897
13736.30 891
13737.40 852
13738.51 920
13739.62 913
13740.73 851
13741.83 826
13742.94 827
13744.05 891
13745.16 902
13746.26 933
13747.37 915
13748.48 917
13749.59 1034
13750.70 982
13751.80 920
13752.91 925
13754.02 923
13755.13 904
13756.24 926
13757.34 961
13758.45 941
13759.56 855
13760.67 943
13761.78 1017
13762.88 988
13763.99 1003
13765.10 1033
13766.21 1093
13767.32 1027
13768.43 1005
13769.54 1062
13770.64 1071
13771.75 1065
13772.86 1118
13773.97 1147
13775.08 1114
13776.19 1185
13777.30 1207
13778.41 1201
13779.52 1325
13780.62 1343
13781.73 1353
13782.84 1410
13783.95 1440
13785.06 1441
13786.17 1392
13787.28 1321
13788.39 1264
13789.50 1257
13790.61 1211
13791.72 1258
13792.83 1079
13793.94 1056
13795.05 1064
13796.16 1075
13797.27 1012
13798.38 984
13799.49 986
13800.60 959
13801.71 1021
13802.82 967
13803.93 877
13805.04 885
13806.15 923
13807.26 897
13808.37 890
13809.48 853
13810.59 838
13811.70 900
13812.81 878
13813.92 867
13815.03 870
13816.14 875
13817.25 866
13818.36 905
13819.47 867
13820.58 865
13821.69 860
13822.80 908
13823.91 896
13825.02 816
13826.13 842
13827.25 842
13828.36 853
13829.47 821
13830.58 888
13831.69 870
13832.80 862
13833.91 843
13835.02 773
13836.13 768
13837.25 862
13838.36 874
13839.47 845
13840.58 783
13841.69 795
13842.80 843
13843.91 817
13845.03 858
13846.14 812
13847.25 805
13848.36 831
13849.47 887
13850.59 898
13851.70 831
13852.81 849
13853.92 845
13855.03 814
13856.15 838
13857.26 877
13858.37 852
13859.48 860
13860.59 842
13861.71 881
13862.82 865
13863.93 881
13865.04 901
13866.16 903
13867.27 864
13868.38 827
13869.49 822
13870.61 835
13871.72 866
13872.83 846
13873.95 847
13875.06 913
13876.17 885
13877.28 878
13878.40 864
13879.51 895
13880.62 912
13881.74 888
13882.85 930
13883.96 870
13885.08 949
13886.19 948
13887.30 984
13888.42 927
13889.53 916
13890.64 918
13891.76 931
13892.87 906
13893.98 927
13895.10 979
13896.21 968
13897.33 1002
13898.44 983
13899.55 1012
13900.67 1068
13901.78 1039
13902.89 1067
13904.01 1062
13905.12 1030
13906.24 1037
13907.35 1093
13908.47 1037
13909.58 1064
13910.69 1072
13911.81 1032
13912.92 1052
13914.04 1025
13915.15 912
13916.27 997
13917.38 889
13918.50 907
13919.61 943
13920.72 900
13921.84 887
13922.95 884
13924.07 866
13925.18 824
13926.30 850
13927.41 838
13928.53 895
13929.64 884
13930.76 899
13931.87 823
13932.99 822
13934.10 850
13935.22 883
13936.34 831
13937.45 844
13938.57 844
13939.68 886
13940.80 837
13941.91 846
13943.03 858
13944.14 864
13945.26 862
13946.38 870
13947.49 807
13948.61 769
13949.72 835
13950.84 809
13951.95 873
13953.07 784
13954.19 892
13955.30 825
13956.42 826
13957.53 870
13958.65 811
13959.77 762
13960.88 774
13962.00 832
13963.12 818
13964.23 804
13965.35 755
13966.47 770
13967.58 806
13968.70 799
13969.82 823
13970.93 761
13972.05 713
13973.17 757
13974.28 763
13975.40 777
13976.52 771
13977.63 788
13978.75 808
13979.87 818
13980.99 761
13982.10 771
13983.22 784
13984.34 773
13985.45 833
13986.57 812
13987.69 821
13988.81 855
13989.92 831
13991.04 802
13992.16 817
13993.28 754
13994.39 766
13995.51 842
13996.63 785
13997.75 698
13998.87 773
13999.98 741
14001.10 784
14002.22 831
14003.34 777
14004.46 813
14005.57 749
14006.69 807
14007.81 777
14008.93 810
14010.05 785
14011.16 791
14012.28 761
14013.40 746
14014.52 793
14015.64 794
14016.76 802
14017.88 783
14018.99 788
14020.11 789
14021.23 813
14022.35 759
14023.47 792
14024.59 792
14025.71 789
14026.83 824
14027.94 790
14029.06 763
14030.18 790
14031.30 833
14032.42 773
14033.54 834
14034.66 844
14035.78 812
14036.90 809
14038.02 743
14039.14 721
14040.26 765
14041.38 786
14042.50 827
14043.62 769
14044.74 760
14045.86 805
14046.97 834
14048.09 808
14049.21 806
14050.33 821
14051.45 809
14052.57 768
14053.69 802
14054.81 768
14055.93 816
14057.05 845
14058.17 835
14059.30 877
14060.42 869
14061.54 889
14062.66 863
14063.78 888
14064.90 847
14066.02 858
14067.14 851
14068.26 865
14069.38 933
14070.50 892
14071.62 854
14072.74 827
14073.86 852
14074.98 895
14076.10 897
14077.23 941
14078.35 959
14079.47 1026
14080.59 931
14081.71 904
14082.83 982
14083.95 952
14085.07 1015
14086.19 1038
14087.32 981
14088.44 1050
14089.56 1091
14090.68 1009
14091.80 1004
14092.92 1033
14094.05 980
14095.17 1082
14096.29 1125
14097.41 1028
14098.53 1048
14099.65 1024
14100.78 1123
14101.90 1145
14103.02 1113
14104.14 1205
14105.26 1188
14106.39 1136
14107.51 1171
14108.63 1244
14109.75 1254
14110.88 1247
14112.00 1194
14113.12 1161
14114.24 1183
14115.37 1124
14116.49 1107
14117.61 1074
14118.73 1068
14119.86 1017
14120.98 966
14122.10 1006
14123.22 918
14124.35 911
14125.47 859
14126.59 929
14127.72 877
14128.84 848
14129.96 855
14131.09 896
14132.21 836
14133.33 804
14134.45 849
14135.58 775
14136.70 778
14137.82 821
14138.95 819
14140.07 799
14141.20 782
14142.32 767
14143.44 809
14144.57 751
14145.69 778
14146.81 780
14147.94 814
14149.06 845
14150.19 773
14151.31 746
14152.43 729
14153.56 730
14154.68 780
14155.81 752
14156.93 751
14158.05 757
14159.18 804
14160.30 785
14161.43 773
14162.55 771
14163.68 739
14164.80 736
14165.92 764
14167.05 778
14168.17 713
14169.30 678
14170.42 726
14171.55 736
14172.67 717
14173.80 708
14174.92 721
14176.05 742
14177.17 683
14178.30 705
14179.42 727
14180.55 776
14181.67 792
14182.80 752
14183.92 750
14185.05 690
14186.17 738
14187.30 742
14188.42 737
14189.55 720
14190.67 688
14191.80 789
14192.93 765
14194.05 757
14195.18 687
14196.30 701
14197.43 697
14198.55 720
14199.68 755
14200.81 713
14201.93 721
14203.06 745
14204.18 718
14205.31 748
14206.44 704
14207.56 699
14208.69 686
14209.82 746
14210.94 719
14212.07 669
14213.19 689
14214.32 731
14215.45 733
14216.57 706
14217.70 712
14218.83 708
14219.95 668
14221.08 664
14222.21 727
14223.33 702
14224.46 723
14225.59 678
14226.71 677
14227.84 673
14228.97 701
14230.10 675
14231.22 673
14232.35 696
14233.48 658
14234.60 665
14235.73 675
14236.86 665
14237.99 666
14239.11 674
14240.24 683
14241.37 694
14242.50 644
14243.62 684
14244.75 643
14245.88 629
14247.01 645
14248.13 684
14249.26 721
14250.39 692
14251.52 747
14252.65 716
14253.77 672
14254.90 646
14256.03 645
14257.16 674
14258.29 662
14259.42 663
14260.54 681
14261.67 667
14262.80 709
14263.93 685
14265.06 681
14266.19 677
14267.31 645
14268.44 666
14269.57 678
14270.70 644
14271.83 618
14272.96 628
14274.09 639
14275.22 673
14276.34 627
14277.47 644
14278.60 602
14279.73 667
14280.86 669
14281.99 615
14283.12 604
14284.25 597
14285.38 662
14286.51 665
14287.64 636
14288.76 644
14289.89 638
14291.02 613
14292.15 617
14293.28 636
14294.41 688
14295.54 669
14296.67 619
14297.80 613
14298.93 633
14300.06 595
14301.19 636
14302.32 641
14303.45 568
14304.58 612
14305.71 613
14306.84 582
14307.97 593
14309.10 656
14310.23 629
14311.36 648
14312.49 627
14313.62 589
14314.75 533
14315.88 604
14317.01 594
14318.15 609
14319.28 591
14320.41 613
14321.54 672
14322.67 682
14323.80 675
14324.93 649
14326.06 585
14327.19 594
14328.32 574
14329.45 624
14330.58 629
14331.72 585
14332.85 631
14333.98 636
14335.11 598
14336.24 598
14337.37 620
14338.50 650
14339.63 641
14340.77 645
14341.90 628
14343.03 643
14344.16 690
14345.29 659
14346.42 626
14347.56 657
14348.69 622
14349.82 585
14350.95 589
14352.08 575
14353.21 650
14354.35 616
14355.48 645
14356.61 649
14357.74 658
14358.88 592
14360.01 601
14361.14 533
14362.27 529
14363.40 559
14364.54 569
14365.67 595
14366.80 600
14367.93 545
14369.07 557
14370.20 551
14371.33 553
14372.46 546
14373.60 554
14374.73 605
14375.86 590
14377.00 572
14378.13 538
14379.26 578
14380.39 605
14381.53 578
14382.66 632
14383.79 609
14384.93 527
14386.06 460
14387.19 480
14388.33 503
14389.46 554
14390.59 540
14391.73 534
14392.86 532
14393.99 538
14395.13 570
14396.26 523
14397.40 546
14398.53 562
14399.66 586
14400.80 584
14401.93 540
14403.06 542
14404.20 542
14405.33 559
14406.47 531
14407.60 529
14408.74 550
14409.87 537
14411.00 565
14412.14 550
14413.27 540
14414.41 600
14415.54 557
14416.68 512
14417.81 556
14418.94 541
14420.08 563
14421.21 562
14422.35 545
14423.48 543
14424.62 535
14425.75 522
14426.89 527
14428.02 556
14429.16 584
14430.29 547
14431.43 534
14432.56 535
14433.70 519
14434.83 560
14435.97 527
14437.10 552
14438.24 554
14439.37 525
14440.51 518
14441.64 522
14442.78 565
14443.92 581
14445.05 517
14446.19 505
14447.32 540
14448.46 540
14449.59 526
14450.73 507
14451.87 497
14453.00 559
14454.14 574
14455.27 560
14456.41 531
14457.55 530
14458.68 539
14459.82 529
14460.95 534
14462.09 538
14463.23 564
14464.36 559
14465.50 541
14466.64 516
14467.77 532
14468.91 500
14470.05 538
14471.18 529
14472.32 538
14473.46 530
14474.59 529
14475.73 512
14476.87 551
14478.00 548
14479.14 533
14480.28 521
14481.41 523
14482.55 513
14483.69 512
14484.83 513
14485.96 536
14487.10 533
14488.24 533
14489.37 602
14490.51 541
14491.65 537
14492.79 536
14493.92 533
14495.06 543
14496.20 524
14497.34 573
14498.47 548
14499.61 505
14500.75 537
14501.89 570
14503.03 541
14504.16 554
14505.30 548
14506.44 561
14507.58 544
14508.72 535
14509.85 531
14510.99 553
14512.13 555
14513.27 617
14514.41 591
14515.55 617
14516.68 599
14517.82 566
14518.96 568
14520.10 593
14521.24 525
14522.38 539
14523.51 556
14524.65 609
14525.79 574
14526.93 577
14528.07 553
14529.21 568
14530.35 610
14531.49 639
14532.63 596
14533.76 606
14534.90 567
14536.04 575
14537.18 594
14538.32 596
14539.46 628
14540.60 601
14541.74 594
14542.88 578
14544.02 575
14545.16 583
14546.30 551
14547.44 538
14548.58 558
14549.72 562
14550.86 579
14552.00 548
14553.14 578
14554.28 557
14555.42 565
14556.56 550
14557.70 597
14558.84 543
14559.98 510
14561.12 550
14562.26 533
14563.40 520
14564.54 511
14565.68 539
14566.82 509
14567.96 539
14569.10 513
14570.24 501
14571.38 504
14572.52 553
14573.66 547
14574.80 512
14575.94 492
14577.08 554
14578.22 564
14579.36 552
14580.51 564
14581.65 534
14582.79 524
14583.93 501
14585.07 560
14586.21 591
14587.35 531
14588.49 503
14589.63 500
14590.78 514
14591.92 528
14593.06 563
14594.20 523
14595.34 585
14596.48 542
14597.62 523
14598.77 574
14599.91 554
14601.05 545
14602.19 566
14603.33 570
14604.48 556
14605.62 572
14606.76 557
14607.90 544
14609.04 556
14610.19 575
14611.33 553
14612.47 550
14613.61 562
14614.75 553
14615.90 594
14617.04 587
14618.18 588
14619.32 581
14620.47 609
14621.61 625
14622.75 570
14623.89 607
14625.04 613
14626.18 558
14627.32 553
14628.46 573
14629.61 608
14630.75 621
14631.89 616
14633.04 538
14634.18 555
14635.32 580
14636.47 656
14637.61 641
14638.75 605
14639.89 621
14641.04 646
14642.18 657
14643.32 610
14644.47 659
14645.61 655
14646.76 680
14647.90 650
14649.04 663
14650.19 633
14651.33 636
14652.47 603
14653.62 635
14654.76 638
14655.90 608
14657.05 627
14658.19 579
14659.34 561
14660.48 520
14661.62 571
14662.77 527
14663.91 510
14665.06 555
14666.20 570
14667.35 597
14668.49 546
14669.63 536
14670.78 512
14671.92 510
14673.07 549
14674.21 490
14675.36 518
14676.50 545
14677.65 526
14678.79 537
14679.94 460
14681.08 494
14682.23 515
14683.37 499
14684.52 533
14685.66 500
14686.81 472
14687.95 493
14689.10 498
14690.24 479
14691.39 505
14692.53 538
14693.68 519
14694.82 516
14695.97 465
14697.11 513
14698.26 490
14699.41 484
14700.55 500
14701.70 467
14702.84 476
14703.99 476
14705.13 515
14706.28 498
14707.43 500
14708.57 499
14709.72 460
14710.86 505
14712.01 467
14713.16 468
14714.30 453
14715.45 487
14716.59 456
14717.74 436
14718.89 471
14720.03 531
14721.18 470
14722.33 457
14723.47 447
14724.62 466
14725.77 500
14726.91 455
14728.06 464
14729.21 481
14730.35 473
14731.50 466
14732.65 470
14733.79 469
14734.94 447
14736.09 476
14737.23 461
14738.38 473
14739.53 492
14740.68 495
14741.82 459
14742.97 468
14744.12 505
14745.26 450
14746.41 463
14747.56 506
14748.71 492
14749.85 468
14751.00 458
14752.15 475
14753.30 448
14754.45 457
14755.59 445
14756.74 427
14757.89 459
14759.04 481
14760.18 502
14761.33 462
14762.48 495
14763.63 506
14764.78 460
14765.92 443
14767.07 460
14768.22 454
14769.37 421
14770.52 467
14771.67 480
14772.81 471
14773.96 408
14775.11 448
14776.26 459
14777.41 477
14778.56 463
14779.71 441
14780.86 470
14782.00 472
14783.15 465
14784.30 432
14785.45 431
14786.60 479
14787.75 466
14788.90 431
14790.05 434
14791.20 399
14792.35 426
14793.49 420
14794.64 465
14795.79 411
14796.94 446
14798.09 444
14799.24 453
14800.39 428
14801.54 474
14802.69 495
14803.84 501
14804.99 446
14806.14 478
14807.29 440
14808.44 484
14809.59 475
14810.74 428
14811.89 430
14813.04 433
14814.19 447
14815.34 433
14816.49 445
14817.64 379
14818.79 430
14819.94 435
14821.09 473
14822.24 448
14823.39 449
14824.54 407
14825.69 388
14826.84 454
14827.99 422
14829.14 410
14830.29 413
14831.44 425
14832.60 461
14833.75 437
14834.90 445
14836.05 421
14837.20 400
14838.35 442
14839.50 429
14840.65 405
14841.80 406
14842.95 437
14844.11 417
14845.26 407
14846.41 403
14847.56 409
14848.71 469
14849.86 422
14851.01 386
14852.17 397
14853.32 397
14854.47 421
14855.62 434
14856.77 426
14857.92 416
14859.08 436
14860.23 427
14861.38 381
14862.53 385
14863.68 434
14864.84 461
14865.99 422
14867.14 426
14868.29 419
14869.44 440
14870.60 437
14871.75 424
14872.90 428
14874.05 416
14875.21 415
14876.36 441
14877.51 424
14878.66 400
14879.82 430
14880.97 399
14882.12 418
14883.27 442
14884.43 426
14885.58 400
14886.73 419
14887.89 430
14889.04 434
14890.19 442
14891.34 421
14892.50 430
14893.65 399
14894.80 446
14895.96 386
14897.11 394
14898.26 429
14899.42 458
14900.57 429
14901.72 453
14902.88 402
14904.03 408
14905.18 412
14906.34 426
14907.49 428
14908.65 424
14909.80 451
14910.95 409
14912.11 412
14913.26 423
14914.41 417
14915.57 404
14916.72 412
14917.88 433
14919.03 409
14920.18 421
14921.34 462
14922.49 400
14923.65 421
14924.80 384
14925.96 413
14927.11 431
14928.27 404
14929.42 417
14930.57 386
14931.73 404
14932.88 382
14934.04 418
14935.19 409
14936.35 439
14937.50 436
14938.66 393
14939.81 404
14940.97 426
14942.12 424
14943.28 400
14944.43 416
14945.59 384
14946.74 438
14947.90 428
14949.05 409
14950.21 388
14951.36 441
14952.52 445
14953.68 451
14954.83 422
14955.99 402
14957.14 406
14958.30 416
14959.45 405
14960.61 412
14961.77 428
14962.92 390
14964.08 404
14965.23 435
14966.39 412
14967.54 401
14968.70 401
14969.86 376
14971.01 395
14972.17 410
14973.33 386
14974.48 428
14975.64 400
14976.79 403
14977.95 431
14979.11 415
14980.26 418
14981.42 402
14982.58 406
14983.73 388
14984.89 430
14986.05 425
14987.20 377
14988.36 418
14989.52 419
14990.67 428
14991.83 389
14992.99 393
14994.15 403
14995.30 410
14996.46 418
14997.62 394
14998.77 409
14999.93 399
15001.09 435
15002.25 427
15003.40 426
15004.56 375
15005.72 393
15006.88 428
15008.03 472
15009.19 427
15010.35 418
15011.51 443
15012.66 446
15013.82 449
15014.98 446
15016.14 400
15017.30 415
15018.45 445
15019.61 431
15020.77 450
15021.93 437
15023.09 413
15024.24 411
15025.40 398
15026.56 391
15027.72 429
15028.88 414
15030.04 387
15031.19 390
15032.35 432
15033.51 421
15034.67 423
15035.83 391
15036.99 386
15038.15 400
15039.30 341
15040.46 388
15041.62 393
15042.78 403
15043.94 403
15045.10 388
15046.26 403
15047.42 392
15048.58 402
15049.74 396
15050.90 409
15052.05 398
15053.21 393
15054.37 412
15055.53 399
15056.69 385
15057.85 388
15059.01 386
15060.17 402
15061.33 399
15062.49 366
15063.65 401
15064.81 413
15065.97 448
15067.13 423
15068.29 385
15069.45 425
15070.61 411
15071.77 390
15072.93 399
15074.09 403
15075.25 428
15076.41 397
15077.57 394
15078.73 394
15079.89 372
15081.05 391
15082.21 382
15083.37 417
15084.53 389
15085.69 430
15086.85 399
15088.01 415
15089.18 390
15090.34 413
15091.50 379
15092.66 391
15093.82 421
15094.98 385
15096.14 367
15097.30 376
15098.46 435
15099.62 375
15100.78 395
15101.95 433
15103.11 404
15104.27 377
15105.43 378
15106.59 380
15107.75 389
15108.91 389
15110.08 384
15111.24 387
15112.40 385
15113.56 407
15114.72 460
15115.88 413
15117.05 432
15118.21 393
15119.37 404
15120.53 396
15121.69 381
15122.86 412
15124.02 410
15125.18 398
15126.34 432
15127.50 422
15128.67 454
15129.83 402
15130.99 427
15132.15 435
15133.32 403
15134.48 425
15135.64 479
15136.80 400
15137.97 429
15139.13 392
15140.29 441
15141.45 422
15142.62 417
15143.78 406
15144.94 421
15146.11 435
15147.27 392
15148.43 400
15149.59 450
15150.76 433
15151.92 445
15153.08 414
15154.25 395
15155.41 429
15156.57 442
15157.74 443
15158.90 450
15160.06 446
15161.23 424
15162.39 445
15163.55 460
15164.72 433
15165.88 418
15167.05 444
15168.21 444
15169.37 426
15170.54 431
15171.70 441
15172.86 449
15174.03 443
15175.19 431
15176.36 400
15177.52 410
15178.69 419
15179.85 411
15181.01 431
15182.18 452
15183.34 468
15184.51 459
15185.67 434
15186.84 437
15188.00 496
15189.16 461
15190.33 443
15191.49 428
15192.66 440
15193.82 461
15194.99 454
15196.15 428
15197.32 447
15198.48 446
15199.65 479
15200.81 466
15201.98 440
15203.14 431
15204.31 481
15205.47 510
15206.64 468
15207.80 535
15208.97 485
15210.13 459
15211.30 481
15212.47 493
15213.63 443
15214.80 518
15215.96 462
15217.13 436
15218.29 445
15219.46 493
15220.62 481
15221.79 495
15222.96 484
15224.12 469
15225.29 482
15226.45 481
15227.62 514
15228.79 515
15229.95 460
15231.12 481
15232.29 518
15233.45 504
15234.62 530
15235.78 508
15236.95 537
15238.12 501
15239.28 498
15240.45 513
15241.62 489
15242.78 534
15243.95 560
15245.12 560
15246.28 551
15247.45 534
15248.62 534
15249.78 559
15250.95 525
15252.12 514
15253.28 536
15254.45 490
15255.62 461
15256.79 478
15257.95 482
15259.12 449
15260.29 430
15261.46 480
15262.62 474
15263.79 457
15264.96 534
15266.13 516
15267.29 485
15268.46 474
15269.63 446
15270.80 432
15271.96 464
15273.13 487
15274.30 482
15275.47 438
15276.64 474
15277.80 460
15278.97 461
15280.14 435
15281.31 456
15282.48 460
15283.64 442
15284.81 449
15285.98 435
15287.15 450
15288.32 435
15289.49 455
15290.65 477
15291.82 474
15292.99 471
15294.16 453
15295.33 445
15296.50 457
15297.67 450
15298.83 437
15300.00 445
15301.17 511
15302.34 467
15303.51 451
15304.68 404
15305.85 443
15307.02 427
15308.19 439
15309.36 454
15310.52 419
15311.69 457
15312.86 406
15314.03 430
15315.20 409
15316.37 403
15317.54 455
15318.71 509
15319.88 459
15321.05 478
15322.22 472
15323.39 451
15324.56 466
15325.73 422
15326.90 420
15328.07 470
15329.24 448
15330.41 433
15331.58 427
15332.75 439
15333.92 416
15335.09 404
15336.26 476
15337.43 431
15338.60 438
15339.77 436
15340.94 404
15342.11 430
15343.28 466
15344.45 491
15345.62 478
15346.79 429
15347.96 478
15349.13 451
15350.31 441
15351.48 466
15352.65 497
15353.82 453
15354.99 454
15356.16 461
15357.33 438
15358.50 477
15359.67 452
15360.84 412
15362.02 443
15363.19 453
15364.36 428
15365.53 377
15366.70 444
15367.87 494
15369.04 514
15370.21 483
15371.39 419
15372.56 417
15373.73 485
15374.90 459
15376.07 467
15377.24 468
15378.42 404
15379.59 457
15380.76 449
15381.93 451
15383.10 488
15384.28 457
15385.45 487
15386.62 460
15387.79 438
15388.97 455
15390.14 458
15391.31 429
15392.48 460
15393.65 439
15394.83 482
15396.00 486
15397.17 486
15398.34 467
15399.52 478
15400.69 461
15401.86 516
15403.04 460
15404.21 482
15405.38 532
15406.55 500
15407.73 475
15408.90 517
15410.07 442
15411.25 471
15412.42 471
15413.59 471
15414.77 451
15415.94 473
15417.11 454
15418.29 405
15419.46 435
15420.63 430
15421.81 435
15422.98 462
15424.15 452
15425.33 447
15426.50 485
15427.67 470
15428.85 474
15430.02 448
15431.20 384
15432.37 420
15433.54 446
15434.72 443
15435.89 454
15437.07 433
15438.24 426
15439.41 416
15440.59 457
15441.76 439
15442.94 431
15444.11 449
15445.29 411
15446.46 460
15447.63 431
15448.81 424
15449.98 393
15451.16 428
15452.33 421
15453.51 447
15454.68 434
15455.86 438
15457.03 429
15458.21 429
15459.38 397
15460.56 428
15461.73 437
15462.91 440
15464.08 435
15465.26 425
15466.43 412
15467.61 427
15468.78 427
15469.96 389
15471.13 420
15472.31 432
15473.48 429
15474.66 419
15475.83 442
15477.01 427
15478.19 374
15479.36 401
15480.54 419
15481.71 411
15482.89 437
15484.06 431
15485.24 452
15486.42 452
15487.59 385
15488.77 404
15489.94 406
15491.12 430
15492.30 446
15493.47 422
15494.65 447
15495.83 402
15497.00 437
15498.18 473
15499.36 425
15500.53 452
15501.71 464
15502.88 457
15504.06 398
15505.24 445
15506.41 423
15507.59 435
15508.77 450
15509.95 456
15511.12 426
15512.30 440
15513.48 434
15514.65 408
15515.83 390
15517.01 386
15518.18 359
15519.36 402
15520.54 431
15521.72 470
15522.89 461
15524.07 399
15525.25 451
15526.43 444
15527.60 441
15528.78 420
15529.96 468
15531.14 438
15532.31 455
15533.49 426
15534.67 481
15535.85 466
15537.03 464
15538.20 425
15539.38 435
15540.56 439
15541.74 444
15542.92 444
15544.09 449
15545.27 414
15546.45 425
15547.63 466
15548.81 479
15549.98 449
15551.16 457
15552.34 468
15553.52 418
15554.70 439
15555.88 457
15557.06 435
15558.23 440
15559.41 470
15560.59 442
15561.77 444
15562.95 429
15564.13 478
15565.31 406
15566.49 424
15567.67 458
15568.84 463
15570.02 468
15571.20 412
15572.38 455
15573.56 489
15574.74 457
15575.92 472
15577.10 444
15578.28 409
15579.46 437
15580.64 439
15581.82 484
15583.00 429
15584.18 443
15585.36 511
15586.54 464
15587.72 479
15588.90 489
15590.08 491
15591.26 488
15592.44 520
15593.62 471
15594.80 474
15595.98 521
15597.16 481
15598.34 475
15599.52 494
15600.70 488
15601.88 488
15603.06 514
15604.24 477
15605.42 490
15606.60 520
15607.78 535
15608.96 519
15610.14 528
15611.32 531
15612.50 539
15613.68 487
15614.86 504
15616.05 520
15617.23 523
15618.41 539
15619.59 539
15620.77 562
15621.95 513
15623.13 530
15624.31 512
15625.49 535
15626.68 534
15627.86 534
15629.04 506
15630.22 536
15631.40 530
15632.58 544
15633.76 516
15634.95 484
15636.13 551
15637.31 477
15638.49 542
15639.67 559
15640.85 595
15642.04 536
15643.22 562
15644.40 542
15645.58 583
15646.76 579
15647.95 584
15649.13 590
15650.31 634
15651.49 560
15652.67 563
15653.86 603
15655.04 585
15656.22 553
15657.40 581
15658.59 568
15659.77 588
15660.95 624
15662.13 613
15663.32 621
15664.50 636
15665.68 677
15666.87 687
15668.05 588
15669.23 592
15670.41 662
15671.60 562
15672.78 565
15673.96 634
15675.15 602
15676.33 627
15677.51 614
15678.70 578
15679.88 584
15681.06 606
15682.25 630
15683.43 562
15684.61 559
15685.80 602
15686.98 545
15688.16 530
15689.35 575
15690.53 584
15691.72 598
15692.90 552
15694.08 551
15695.27 554
15696.45 562
15697.63 513
15698.82 590
15700.00 586
15701.19 551
15702.37 541
15703.56 572
15704.74 523
15705.92 508
15707.11 535
15708.29 592
15709.48 589
15710.66 529
15711.85 529
15713.03 548
15714.21 526
15715.40 541
15716.58 570
15717.77 548
15718.95 538
15720.14 568
15721.32 564
15722.51 533
15723.69 512
15724.88 591
15726.06 559
15727.25 535
15728.43 549
15729.62 580
15730.80 545
15731.99 554
15733.17 562
15734.36 572
15735.55 595
15736.73 574
15737.92 591
15739.10 572
15740.29 598
15741.47 575
15742.66 552
15743.84 574
15745.03 587
15746.22 550
15747.40 574
15748.59 586
15749.77 582
15750.96 531
15752.15 607
15753.33 621
15754.52 612
15755.70 623
15756.89 642
15758.08 591
15759.26 590
15760.45 648
15761.64 638
15762.82 600
15764.01 592
15765.20 620
15766.38 607
15767.57 588
15768.76 625
15769.94 612
15771.13 582
15772.32 636
15773.50 546
15774.69 593
15775.88 623
15777.06 609
15778.25 645
15779.44 619
15780.62 651
15781.81 569
15783.00 546
15784.19 526
15785.37 546
15786.56 594
15787.75 591
15788.94 563
15790.12 593
15791.31 577
15792.50 546
15793.69 570
15794.87 561
15796.06 573
15797.25 544
15798.44 567
15799.62 572
15800.81 536
15802.00 537
15803.19 579
15804.38 528
15805.56 539
15806.75 507
15807.94 528
15809.13 507
15810.32 497
15811.50 520
15812.69 574
15813.88 507
15815.07 547
15816.26 532
15817.45 530
15818.64 518
15819.82 493
15821.01 469
15822.20 503
15823.39 491
15824.58 505
15825.77 535
15826.96 476
15828.15 505
15829.33 494
15830.52 534
15831.71 499
15832.90 556
15834.09 576
15835.28 516
15836.47 523
15837.66 525
15838.85 494
15840.04 491
15841.23 517
15842.42 498
15843.61 471
15844.79 484
15845.98 507
15847.17 490
15848.36 500
15849.55 478
15850.74 493
15851.93 537
15853.12 514
15854.31 515
15855.50 462
15856.69 516
15857.88 488
15859.07 532
15860.26 468
15861.45 486
15862.64 530
15863.83 495
15865.02 496
15866.21 538
15867.40 515
15868.60 523
15869.79 555
15870.98 549
15872.17 566
15873.36 515
15874.55 502
15875.74 481
15876.93 525
15878.12 547
15879.31 559
15880.50 508
15881.69 534
15882.88 507
15884.07 514
15885.27 514
15886.46 528
15887.65 558
15888.84 507
15890.03 530
15891.22 456
15892.41 506
15893.60 545
15894.80 539
15895.99 519
15897.18 539
15898.37 541
15899.56 469
15900.75 510
15901.95 541
15903.14 547
15904.33 554
15905.52 525
15906.71 533
15907.90 532
15909.10 533
15910.29 502
15911.48 528
15912.67 545
15913.86 605
15915.06 574
15916.25 532
15917.44 590
15918.63 515
15919.83 563
15921.02 559
15922.21 518
15923.40 543
15924.60 558
15925.79 568
15926.98 551
15928.17 578
15929.37 550
15930.56 568
15931.75 566
15932.94 561
15934.14 508
15935.33 539
15936.52 565
15937.72 533
15938.91 507
15940.10 537
15941.30 543
15942.49 549
15943.68 567
15944.88 586
15946.07 556
15947.26 502
15948.46 539
15949.65 481
15950.84 500
15952.04 519
15953.23 528
15954.42 495
15955.62 506
15956.81 468
15958.01 463
15959.20 458
15960.39 459
15961.59 480
15962.78 494
15963.97 470
15965.17 508
15966.36 451
15967.56 455
15968.75 452
15969.95 457
15971.14 486
15972.33 470
15973.53 462
15974.72 484
15975.92 433
15977.11 478
15978.31 494
15979.50 460
15980.70 468
15981.89 490
15983.09 466
15984.28 477
15985.47 448
15986.67 490
15987.86 424
15989.06 405
15990.25 431
15991.45 400
15992.64 442
15993.84 431
15995.03 415
15996.23 410
15997.43 417
15998.62 442
15999.82 451
16001.01 468
16002.21 417
16003.40 397
16004.60 436
16005.79 402
16006.99 439
16008.18 413
16009.38 459
16010.58 477
16011.77 428
16012.97 424
16014.16 427
16015.36 420
16016.56 406
16017.75 422
16018.95 458
16020.14 485
16021.34 425
16022.54 416
16023.73 389
16024.93 402
16026.13 406
16027.32 465
16028.52 420
16029.71 380
16030.91 428
16032.11 429
16033.30 418
16034.50 398
16035.70 417
16036.89 374
16038.09 439
16039.29 429
16040.49 407
16041.68 418
16042.88 458
16044.08 431
16045.27 418
16046.47 403
16047.67 414
16048.86 460
16050.06 434
16051.26 397
16052.46 408
16053.65 433
16054.85 438
16056.05 468
16057.25 411
16058.44 402
16059.64 408
16060.84 424
16062.04 378
16063.23 400
16064.43 448
16065.63 411
16066.83 372
16068.03 394
16069.22 412
16070.42 418
16071.62 419
16072.82 405
16074.02 426
16075.21 448
16076.41 462
16077.61 435
16078.81 426
16080.01 395
16081.21 402
16082.40 391
16083.60 384
16084.80 374
16086.00 413
16087.20 381
16088.40 420
16089.60 400
16090.79 408
16091.99 389
16093.19 374
16094.39 360
16095.59 356
16096.79 409
16097.99 434
16099.19 412
16100.39 378
16101.59 403
16102.78 368
16103.98 365
16105.18 400
16106.38 396
16107.58 388
16108.78 406
16109.98 405
16111.18 389
16112.38 354
16113.58 378
16114.78 379
16115.98 356
16117.18 419
16118.38 411
16119.58 369
16120.78 420
16121.98 404
16123.18 411
16124.38 410
16125.58 389
16126.78 347
16127.98 361
16129.18 388
16130.38 432
16131.58 386
16132.78 396
16133.98 378
16135.18 402
16136.38 433
16137.58 381
16138.78 376
16139.98 359
16141.18 382
16142.38 401
16143.58 405
16144.79 370
16145.99 393
16147.19 418
16148.39 394
16149.59 404
16150.79 349
16151.99 352
16153.19 380
16154.39 325
16155.59 349
16156.80 351
16158.00 416
16159.20 384
16160.40 332
16161.60 380
16162.80 444
16164.00 363
16165.21 379
16166.41 360
16167.61 420
16168.81 392
16170.01 372
16171.21 397
16172.42 386
16173.62 430
16174.82 397
16176.02 379
16177.22 342
16178.43 363
16179.63 377
16180.83 394
16182.03 393
16183.23 364
16184.44 386
16185.64 401
16186.84 428
16188.04 388
16189.25 417
16190.45 360
16191.65 371
16192.85 387
16194.06 386
16195.26 390
16196.46 382
16197.66 391
16198.87 371
16200.07 340
16201.27 406
16202.48 412
16203.68 394
16204.88 400
16206.09 369
16207.29 387
16208.49 365
16209.69 382
16210.90 389
16212.10 375
16213.30 376
16214.51 405
16215.71 389
16216.91 362
16218.12 382
16219.32 374
16220.53 372
16221.73 346
16222.93 377
16224.14 339
16225.34 366
16226.54 366
16227.75 386
16228.95 400
16230.16 376
16231.36 408
16232.56 393
16233.77 374
16234.97 349
16236.18 399
16237.38 392
16238.59 401
16239.79 375
16240.99 382
16242.20 386
16243.40 389
16244.61 356
16245.81 345
16247.02 409
16248.22 418
16249.43 390
16250.63 409
16251.84 399
16253.04 383
16254.24 385
16255.45 390
16256.65 409
16257.86 383
16259.06 396
16260.27 406
16261.48 408
16262.68 360
16263.89 399
16265.09 480
16266.30 403
16267.50 388
16268.71 354
16269.91 377
16271.12 437
16272.32 429
16273.53 405
16274.73 400
16275.94 411
16277.15 425
16278.35 457
16279.56 441
16280.76 372
16281.97 418
16283.18 427
16284.38 398
16285.59 411
16286.79 424
16288.00 424
16289.21 408
16290.41 407
16291.62 380
16292.82 432
16294.03 422
16295.24 413
16296.44 403
16297.65 368
16298.86 415
16300.06 439
16301.27 444
16302.48 450
16303.68 425
16304.89 426
16306.10 402
16307.30 434
16308.51 428
16309.72 456
16310.92 444
16312.13 406
16313.34 443
16314.55 416
16315.75 434
16316.96 420
16318.17 432
16319.37 459
16320.58 457
16321.79 412
16323.00 422
16324.20 474
16325.41 424
16326.62 430
16327.83 422
16329.03 380
16330.24 389
16331.45 395
16332.66 368
16333.87 388
16335.07 393
16336.28 407
16337.49 420
16338.70 413
16339.90 388
16341.11 349
16342.32 378
16343.53 376
16344.74 368
16345.95 379
16347.15 409
16348.36 393
16349.57 374
16350.78 386
16351.99 380
16353.20 408
16354.40 391
16355.61 380
16356.82 358
16358.03 359
16359.24 351
16360.45 384
16361.66 352
16362.87 390
16364.08 362
16365.28 365
16366.49 386
16367.70 351
16368.91 397
16370.12 372
16371.33 387
16372.54 387
16373.75 397
16374.96 380
16376.17 386
16377.38 382
16378.59 352
16379.80 353
16381.01 361
16382.21 382
16383.42 360
16384.63 359
16385.84 364
16387.05 360
16388.26 338
16389.47 390
16390.68 432
16391.89 413
16393.10 359
16394.31 375
16395.52 377
16396.73 392
16397.94 346
16399.15 350
16400.36 357
16401.57 358
16402.79 358
16404.00 336
16405.21 358
16406.42 387
16407.63 379
16408.84 399
16410.05 349
16411.26 369
16412.47 383
16413.68 393
16414.89 352
16416.10 361
16417.31 329
16418.52 351
16419.74 373
16420.95 330
16422.16 397
16423.37 401
16424.58 393
16425.79 392
16427.00 351
16428.21 369
16429.42 344
16430.64 359
16431.85 380
16433.06 367
16434.27 364
16435.48 347
16436.69 380
16437.91 378
16439.12 360
16440.33 350
16441.54 345
16442.75 346
16443.96 357
16445.18 353
16446.39 370
16447.60 336
16448.81 381
16450.02 377
16451.24 356
16452.45 362
16453.66 345
16454.87 334
16456.09 407
16457.30 349
16458.51 313
16459.72 295
16460.94 342
16462.15 368
16463.36 315
16464.57 350
16465.79 355
16467.00 332
16468.21 357
16469.43 329
16470.64 349
16471.85 373
16473.06 374
16474.28 370
16475.49 353
16476.70 333
16477.92 342
16479.13 351
16480.34 343
16481.56 334
16482.77 371
16483.98 359
16485.20 360
16486.41 364
16487.62 379
16488.84 343
16490.05 341
16491.26 308
16492.48 326
16493.69 375
16494.91 345
16496.12 313
16497.33 337
16498.55 332
16499.76 356
16500.97 349
16502.19 339
16503.40 321
16504.62 312
16505.83 316
16507.05 306
16508.26 319
16509.47 320
16510.69 360
16511.90 376
16513.12 356
16514.33 345
16515.55 354
16516.76 342
16517.98 364
16519.19 343
16520.41 311
16521.62 328
16522.83 368
16524.05 387
16525.26 342
16526.48 318
16527.69 277
16528.91 319
16530.12 297
16531.34 308
16532.55 287
16533.77 346
16534.99 370
16536.20 363
16537.42 292
16538.63 303
16539.85 333
16541.06 341
16542.28 330
16543.49 328
16544.71 304
16545.92 312
16547.14 371
16548.36 297
16549.57 301
16550.79 293
16552.00 332
16553.22 337
16554.44 336
16555.65 325
16556.87 302
16558.08 331
16559.30 335
16560.52 321
16561.73 326
16562.95 334
16564.17 325
16565.38 375
16566.60 334
16567.81 329
16569.03 327
16570.25 340
16571.46 309
16572.68 327
16573.90 344
16575.11 338
16576.33 349
16577.55 327
16578.76 315
16579.98 317
16581.20 348
16582.42 346
16583.63 331
16584.85 317
16586.07 325
16587.28 332
16588.50 358
16589.72 350
16590.94 375
16592.15 323
16593.37 344
16594.59 337
16595.81 348
16597.02 353
16598.24 340
16599.46 388
16600.68 295
16601.89 339
16603.11 329
16604.33 327
16605.55 306
16606.77 340
16607.98 321
16609.20 339
16610.42 346
16611.64 321
16612.86 330
16614.07 369
16615.29 355
16616.51 347
16617.73 358
16618.95 329
16620.17 337
16621.38 319
16622.60 321
16623.82 295
16625.04 297
16626.26 346
16627.48 316
16628.70 304
16629.91 321
16631.13 325
16632.35 376
16633.57 317
16634.79 274
16636.01 314
16637.23 328
16638.45 319
16639.67 331
16640.89 319
16642.10 315
16643.32 341
16644.54 323
16645.76 285
16646.98 299
16648.20 305
16649.42 323
16650.64 328
16651.86 294
16653.08 315
16654.30 324
16655.52 361
16656.74 317
16657.96 292
16659.18 352
16660.40 323
16661.62 318
16662.84 302
16664.06 319
16665.28 332
16666.50 346
16667.72 332
16668.94 321
16670.16 311
16671.38 311
16672.60 349
16673.82 355
16675.04 336
16676.26 324
16677.48 327
16678.70 305
16679.92 288
16681.14 284
16682.36 326
16683.58 305
16684.80 317
16686.03 332
16687.25 311
16688.47 301
16689.69 296
16690.91 300
16692.13 299
16693.35 319
16694.57 340
16695.79 332
16697.02 310
16698.24 336
16699.46 298
16700.68 312
16701.90 346
16703.12 333
16704.34 305
16705.57 314
16706.79 338
16708.01 269
16709.23 303
16710.45 334
16711.67 332
16712.90 299
16714.12 344
16715.34 349
16716.56 341
16717.78 323
16719.01 300
16720.23 300
16721.45 336
16722.67 329
16723.89 314
16725.12 320
16726.34 352
16727.56 323
16728.78 302
16730.01 300
16731.23 320
16732.45 308
16733.67 312
16734.90 294
16736.12 320
16737.34 315
16738.56 311
16739.79 309
16741.01 308
16742.23 334
16743.46 313
16744.68 307
16745.90 321
16747.12 298
16748.35 328
16749.57 323
16750.79 268
16752.02 244
16753.24 302
16754.46 287
16755.69 308
16756.91 326
16758.13 333
16759.36 327
16760.58 316
16761.80 311
16763.03 283
16764.25 319
16765.48 304
16766.70 288
16767.92 328
16769.15 330
16770.37 317
16771.60 328
16772.82 313
16774.04 351
16775.27 348
16776.49 332
16777.72 326
16778.94 304
16780.16 279
16781.39 283
16782.61 344
16783.84 287
16785.06 299
16786.29 313
16787.51 298
16788.74 293
16789.96 299
16791.18 343
16792.41 345
16793.63 333
16794.86 336
16796.08 301
16797.31 302
16798.53 301
16799.76 332
16800.98 295
16802.21 310
16803.43 314
16804.66 301
16805.88 298
16807.11 370
16808.33 328
16809.56 335
16810.79 320
16812.01 321
16813.24 329
16814.46 319
16815.69 339
16816.91 326
16818.14 297
16819.36 331
16820.59 322
16821.82 335
16823.04 331
16824.27 316
16825.49 280
16826.72 292
16827.95 324
16829.17 316
16830.40 316
16831.62 324
16832.85 304
16834.08 283
16835.30 316
16836.53 309
16837.76 328
16838.98 329
16840.21 311
16841.44 328
16842.66 310
16843.89 308
16845.11 321
16846.34 307
16847.57 311
16848.80 346
16850.02 314
16851.25 317
16852.48 324
16853.70 320
16854.93 314
16856.16 311
16857.38 288
16858.61 287
16859.84 284
16861.07 309
16862.29 308
16863.52 328
16864.75 301
16865.97 323
16867.20 330
16868.43 378
16869.66 398
16870.89 337
16872.11 342
16873.34 337
16874.57 324
16875.80 325
16877.02 328
16878.25 352
16879.48 363
16880.71 337
16881.94 407
16883.16 344
16884.39 348
16885.62 349
16886.85 353
16888.08 346
16889.30 305
16890.53 352
16891.76 365
16892.99 337
16894.22 332
16895.45 336
16896.67 328
16897.90 350
16899.13 340
16900.36 321
16901.59 357
16902.82 400
16904.05 419
16905.28 359
16906.50 343
16907.73 342
16908.96 333
16910.19 338
16911.42 326
16912.65 329
16913.88 318
16915.11 326
16916.34 346
16917.57 332
16918.80 334
16920.03 335
16921.26 335
16922.48 315
16923.71 313
16924.94 326
16926.17 345
16927.40 329
16928.63 315
16929.86 299
16931.09 329
16932.32 343
16933.55 360
16934.78 318
16936.01 323
16937.24 334
16938.47 344
16939.70 317
16940.93 313
16942.16 291
16943.39 313
16944.62 319
16945.85 268
16947.08 318
16948.31 321
16949.54 311
16950.78 311
16952.01 299
16953.24 266
16954.47 324
16955.70 312
16956.93 297
16958.16 326
16959.39 319
16960.62 310
16961.85 324
16963.08 314
16964.31 317
16965.54 307
16966.78 305
16968.01 261
16969.24 285
16970.47 290
16971.70 322
16972.93 354
16974.16 304
16975.39 297
16976.63 299
16977.86 323
16979.09 298
16980.32 288
16981.55 319
16982.78 321
16984.02 312
16985.25 297
16986.48 309
16987.71 302
16988.94 311
16990.18 285
16991.41 284
16992.64 303
16993.87 316
16995.10 335
16996.34 312
16997.57 287
16998.80 301
17000.03 286
17001.26 309
17002.50 327
17003.73 280
17004.96 301
17006.19 275
17007.43 290
17008.66 300
17009.89 312
17011.12 280
17012.36 301
17013.59 273
17014.82 317
17016.06 303
17017.29 315
17018.52 314
17019.76 291
17020.99 295
17022.22 301
17023.45 302
17024.69 280
17025.92 303
17027.15 314
17028.39 291
17029.62 295
17030.85 295
17032.09 278
17033.32 300
17034.55 292
17035.79 272
17037.02 308
17038.26 271
17039.49 292
17040.72 303
17041.96 284
17043.19 301
17044.43 306
17045.66 280
17046.89 300
17048.13 311
17049.36 318
17050.60 291
17051.83 325
17053.06 276
17054.30 291
17055.53 289
17056.77 264
17058.00 294
17059.24 338
17060.47 281
17061.70 300
17062.94 265
17064.17 291
17065.41 298
17066.64 315
17067.88 311
17069.11 278
17070.35 327
17071.58 276
17072.82 274
17074.05 257
17075.29 295
17076.52 320
17077.76 280
17078.99 294
17080.23 297
17081.46 260
17082.70 305
17083.93 262
17085.17 276
17086.41 264
17087.64 246
17088.88 306
17090.11 317
17091.35 290
17092.58 291
17093.82 270
17095.05 269
17096.29 285
17097.53 279
17098.76 308
17100.00 322
17101.23 279
17102.47 245
17103.71 279
17104.94 309
17106.18 273
17107.41 301
17108.65 305
17109.89 263
17111.12 273
17112.36 267
17113.60 285
17114.83 308
17116.07 281
17117.31 275
17118.54 287
17119.78 294
17121.02 295
17122.25 298
17123.49 273
17124.73 260
17125.96 258
17127.20 268
17128.44 284
17129.67 283
17130.91 249
17132.15 286
17133.39 262
17134.62 325
17135.86 258
17137.10 280
17138.33 302
17139.57 297
17140.81 280
17142.05 295
17143.28 292
17144.52 284
17145.76 299
17147.00 305
17148.23 274
17149.47 286
17150.71 288
17151.95 265
17153.19 264
17154.42 299
17155.66 321
17156.90 305
17158.14 288
17159.38 281
17160.61 272
17161.85 297
17163.09 286
17164.33 247
17165.57 288
17166.81 264
17168.04 254
17169.28 279
17170.52 273
17171.76 281
17173.00 274
17174.24 299
17175.47 251
17176.71 259
17177.95 290
17179.19 289
17180.43 288
17181.67 282
17182.91 267
17184.15 298
17185.39 279
17186.62 283
17187.86 295
17189.10 305
17190.34 278
17191.58 261
17192.82 251
17194.06 288
17195.30 286
17196.54 268
17197.78 320
17199.02 273
17200.26 269
17201.50 310
17202.74 288
17203.98 282
17205.22 280
17206.46 282
17207.70 264
17208.94 284
17210.18 306
17211.42 281
17212.66 277
17213.90 302
17215.14 273
17216.38 244
17217.62 268
17218.86 255
17220.10 309
17221.34 283
17222.58 252
17223.82 238
17225.06 261
17226.30 263
17227.54 276
17228.78 273
17230.02 253
17231.26 256
17232.50 301
17233.74 288
17234.98 262
17236.22 288
17237.47 281
17238.71 285
17239.95 286
17241.19 271
17242.43 280
17243.67 315
17244.91 273
17246.15 234
17247.39 276
17248.64 309
17249.88 292
17251.12 289
17252.36 285
17253.60 252
17254.84 280
17256.08 281
17257.33 311
17258.57 257
17259.81 268
17261.05 254
17262.29 278
17263.54 251
17264.78 274
17266.02 284
17267.26 303
17268.50 270
17269.75 270
17270.99 278
17272.23 282
17273.47 283
17274.71 289
17275.96 287
17277.20 306
17278.44 299
17279.68 260
17280.93 243
17282.17 261
17283.41 271
17284.65 242
17285.90 265
17287.14 255
17288.38 283
17289.62 287
17290.87 275
17292.11 261
17293.35 282
17294.60 261
17295.84 263
17297.08 256
17298.33 264
17299.57 290
17300.81 254
17302.05 265
17303.30 264
17304.54 265
17305.78 267
17307.03 251
17308.27 264
17309.52 273
17310.76 265
17312.00 283
17313.25 273
17314.49 257
17315.73 264
17316.98 270
17318.22 288
17319.47 305
17320.71 297
17321.95 267
17323.20 280
17324.44 305
17325.69 269
17326.93 251
17328.17 270
17329.42 252
17330.66 267
17331.91 253
17333.15 260
17334.40 271
17335.64 277
17336.88 278
17338.13 265
17339.37 261
17340.62 251
17341.86 272
17343.11 275
17344.35 249
17345.60 258
17346.84 269
17348.09 302
17349.33 305
17350.58 270
17351.82 280
17353.07 313
17354.31 274
17355.56 270
17356.80 279
17358.05 273
17359.29 267
17360.54 258
17361.78 226
17363.03 253
17364.27 270
17365.52 283
17366.77 276
17368.01 276
17369.26 298
17370.50 279
17371.75 290
17372.99 280
17374.24 281
17375.49 276
17376.73 261
17377.98 245
17379.22 292
17380.47 263
17381.72 267
17382.96 276
17384.21 277
17385.45 277
17386.70 303
17387.95 299
17389.19 240
17390.44 307
17391.69 284
17392.93 303
17394.18 295
17395.43 305
17396.67 275
17397.92 285
17399.17 242
17400.41 279
17401.66 303
17402.91 269
17404.15 271
17405.40 303
17406.65 293
17407.89 271
17409.14 262
17410.39 261
17411.64 269
17412.88 276
17414.13 257
17415.38 281
17416.63 269
17417.87 254
17419.12 261
17420.37 244
17421.62 248
17422.86 272
17424.11 286
17425.36 286
17426.61 265
17427.85 298
17429.10 272
17430.35 296
17431.60 248
17432.85 270
17434.09 299
17435.34 313
17436.59 309
17437.84 251
17439.09 293
17440.33 315
17441.58 273
17442.83 299
17444.08 273
17445.33 271
17446.58 260
17447.82 258
17449.07 262
17450.32 278
17451.57 249
17452.82 261
17454.07 249
17455.32 276
17456.57 297
17457.81 295
17459.06 264
17460.31 262
17461.56 267
17462.81 317
17464.06 277
17465.31 283
17466.56 259
17467.81 264
17469.06 263
17470.30 267
17471.55 283
17472.80 281
17474.05 325
17475.30 316
17476.55 250
17477.80 300
17479.05 291
17480.30 276
17481.55 250
17482.80 253
17484.05 299
17485.30 296
17486.55 271
17487.80 286
17489.05 261
17490.30 269
17491.55 283
17492.80 260
17494.05 267
17495.30 276
17496.55 281
17497.80 255
17499.05 296
17500.30 289
17501.55 302
17502.80 310
17504.05 283
17505.30 265
17506.55 295
17507.80 283
17509.06 308
17510.31 258
17511.56 256
17512.81 258
17514.06 271
17515.31 303
17516.56 257
17517.81 259
17519.06 266
17520.31 261
17521.56 277
17522.82 278
17524.07 250
17525.32 282
17526.57 284
17527.82 295
17529.07 281
17530.32 300
17531.58 296
17532.83 248
17534.08 257
17535.33 250
17536.58 297
17537.83 285
17539.09 319
17540.34 289
17541.59 301
17542.84 267
17544.09 324
17545.35 257
17546.60 268
17547.85 291
17549.10 294
17550.35 256
17551.61 285
17552.86 270
17554.11 277
17555.36 292
17556.62 254
17557.87 306
17559.12 286
17560.37 302
17561.63 304
17562.88 294
17564.13 252
17565.38 273
17566.64 303
17567.89 295
17569.14 287
17570.39 302
17571.65 325
17572.90 318
17574.15 255
17575.41 252
17576.66 277
17577.91 266
17579.17 269
17580.42 301
17581.67 293
17582.93 300
17584.18 323
17585.43 297
17586.69 276
17587.94 294
17589.19 308
17590.45 307
17591.70 282
17592.95 291
17594.21 293
17595.46 333
17596.72 329
17597.97 290
17599.22 226
17600.48 289
17601.73 263
17602.99 302
17604.24 275
17605.49 295
17606.75 270
17608.00 300
17609.26 300
17610.51 298
17611.76 254
17613.02 269
17614.27 290
17615.53 278
17616.78 275
17618.04 281
17619.29 274
17620.55 317
17621.80 284
17623.06 277
17624.31 274
17625.57 292
17626.82 295
17628.08 293
17629.33 260
17630.59 285
17631.84 300
17633.10 274
17634.35 247
17635.61 228
17636.86 296
17638.12 319
17639.37 292
17640.63 245
17641.88 288
17643.14 332
17644.39 286
17645.65 279
17646.91 275
17648.16 278
17649.42 288
17650.67 276
17651.93 270
17653.18 281
17654.44 293
17655.70 276
17656.95 297
17658.21 249
17659.46 256
17660.72 322
17661.98 282
17663.23 239
17664.49 265
17665.75 264
17667.00 299
17668.26 284
17669.51 279
17670.77 290
17672.03 285
17673.28 292
17674.54 290
17675.80 243
17677.05 270
17678.31 295
17679.57 274
17680.82 279
17682.08 272
17683.34 263
17684.60 255
17685.85 273
17687.11 242
17688.37 293
17689.62 318
17690.88 307
17692.14 242
17693.40 262
17694.65 302
17695.91 282
17697.17 262
17698.42 272
17699.68 272
17700.94 285
17702.20 278
17703.46 273
17704.71 292
17705.97 273
17707.23 285
17708.49 260
17709.74 271
17711.00 253
17712.26 232
17713.52 289
17714.78 250
17716.03 249
17717.29 272
17718.55 286
17719.81 270
17721.07 244
17722.33 238
17723.58 261
17724.84 276
17726.10 240
17727.36 240
17728.62 245
17729.88 272
17731.13 296
17732.39 227
17733.65 247
17734.91 267
17736.17 296
17737.43 265
17738.69 255
17739.95 276
17741.21 262
17742.46 280
17743.72 240
17744.98 269
17746.24 267
17747.50 270
17748.76 289
17750.02 246
17751.28 239
17752.54 244
17753.80 277
17755.06 296
17756.32 298
17757.58 255
17758.84 261
17760.10 271
17761.36 318
17762.61 285
17763.87 263
17765.13 268
17766.39 279
17767.65 269
17768.91 287
17770.17 253
17771.43 253
17772.69 251
17773.95 298
17775.21 266
17776.48 273
17777.74 288
17779.00 291
17780.26 253
17781.52 251
17782.78 259
17784.04 293
17785.30 269
17786.56 249
17787.82 247
17789.08 259
17790.34 289
17791.60 248
17792.86 233
17794.12 247
17795.38 267
17796.65 302
17797.91 277
17799.17 263
17800.43 249
17801.69 274
17802.95 226
17804.21 240
17805.47 283
17806.73 267
17808.00 262
17809.26 283
17810.52 254
17811.78 243
17813.04 290
17814.30 268
17815.56 282
17816.83 267
17818.09 243
17819.35 250
17820.61 272
17821.87 271
17823.14 312
17824.40 268
17825.66 279
17826.92 251
17828.18 270
17829.45 240
17830.71 247
17831.97 262
17833.23 278
17834.49 236
17835.76 268
17837.02 263
17838.28 264
17839.54 277
17840.81 258
17842.07 243
17843.33 267
17844.59 264
17845.86 262
17847.12 266
17848.38 263
17849.65 253
17850.91 245
17852.17 260
17853.43 285
17854.70 255
17855.96 235
17857.22 262
17858.49 275
17859.75 243
17861.01 244
17862.28 291
17863.54 261
17864.80 233
17866.07 245
17867.33 303
17868.59 262
17869.86 250
17871.12 263
17872.38 271
17873.65 258
17874.91 259
17876.18 260
17877.44 263
17878.70 256
17879.97 289
17881.23 270
17882.50 268
17883.76 261
17885.02 254
17886.29 289
17887.55 252
17888.82 289
17890.08 262
17891.35 252
17892.61 264
17893.87 293
17895.14 280
17896.40 259
17897.67 252
17898.93 233
17900.20 239
17901.46 245
17902.73 232
17903.99 257
17905.26 252
17906.52 257
17907.79 260
17909.05 291
17910.32 275
17911.58 248
17912.85 243
17914.11 246
17915.38 279
17916.64 320
17917.91 285
17919.17 287
17920.44 267
17921.70 275
17922.97 258
17924.23 265
17925.50 242
17926.76 250
17928.03 238
17929.30 249
17930.56 263
17931.83 273
17933.09 246
17934.36 258
17935.62 276
17936.89 270
17938.16 262
17939.42 257
17940.69 303
17941.96 307
17943.22 276
17944.49 239
17945.75 249
17947.02 286
17948.29 285
17949.55 277
17950.82 238
17952.09 271
17953.35 246
17954.62 237
17955.89 188
17957.15 237
17958.42 236
17959.69 241
17960.95 293
17962.22 297
17963.49 230
17964.75 252
17966.02 258
17967.29 270
17968.55 263
17969.82 265
17971.09 256
17972.36 272
17973.62 242
17974.89 272
17976.16 295
17977.42 231
17978.69 248
17979.96 276
17981.23 289
17982.49 268
17983.76 273
17985.03 282
17986.30 273
17987.57 253
17988.83 279
17990.10 277
17991.37 253
17992.64 277
17993.90 280
17995.17 262
17996.44 295
17997.71 268
17998.98 266
18000.25 282
18001.51 285
18002.78 279
18004.05 269
18005.32 251
18006.59 260
18007.86 222
18009.12 269
18010.39 231
18011.66 257
18012.93 257
18014.20 273
18015.47 281
18016.74 226
18018.00 241
18019.27 257
18020.54 265
18021.81 263
18023.08 279
18024.35 242
18025.62 215
18026.89 278
18028.16 264
18029.43 238
18030.69 267
18031.96 250
18033.23 244
18034.50 284
18035.77 276
18037.04 227
18038.31 264
18039.58 241
18040.85 291
18042.12 289
18043.39 257
18044.66 262
18045.93 247
18047.20 272
18048.47 239
18049.74 231
18051.01 227
18052.28 261
18053.55 306
18054.82 290
18056.09 273
18057.36 289
18058.63 262
18059.90 243
18061.17 254
18062.44 279
18063.71 260
18064.98 272
18066.25 256
18067.52 205
18068.79 267
18070.06 286
18071.33 284
18072.61 281
18073.88 264
18075.15 302
18076.42 275
18077.69 274
18078.96 263
18080.23 251
18081.50 277
18082.77 269
18084.04 277
18085.32 261
18086.59 254
18087.86 265
18089.13 265
18090.40 297
18091.67 248
18092.94 246
18094.22 272
18095.49 287
18096.76 269
18098.03 269
18099.30 271
18100.57 269
18101.85 270
18103.12 245
18104.39 258
18105.66 262
18106.93 252
18108.20 255
18109.48 293
18110.75 294
18112.02 254
18113.29 257
18114.57 236
18115.84 256
18117.11 266
18118.38 252
18119.65 248
18120.93 245
18122.20 260
18123.47 278
18124.74 276
18126.02 277
18127.29 292
18128.56 232
18129.84 260
18131.11 252
18132.38 260
18133.65 267
18134.93 245
18136.20 262
18137.47 252
18138.75 277
18140.02 266
18141.29 264
18142.57 237
18143.84 295
18145.11 276
18146.39 285
18147.66 293
18148.93 275
18150.21 266
18151.48 241
18152.75 274
18154.03 270
18155.30 241
18156.57 259
18157.85 288
18159.12 259
18160.40 240
18161.67 272
18162.94 297
18164.22 268
18165.49 257
18166.77 285
18168.04 276
18169.31 283
18170.59 272
18171.86 255
18173.14 275
18174.41 266
18175.68 245
18176.96 300
18178.23 273
18179.51 275
18180.78 254
18182.06 281
18183.33 252
18184.61 292
18185.88 261
18187.16 255
18188.43 237
18189.71 238
18190.98 258
18192.26 255
18193.53 269
18194.81 255
18196.08 246
18197.36 240
18198.63 273
18199.91 274
18201.18 270
18202.46 259
18203.73 253
18205.01 262
18206.28 276
18207.56 268
18208.83 260
18210.11 270
18211.39 253
18212.66 275
18213.94 266
18215.21 260
18216.49 249
18217.76 272
18219.04 265
18220.32 289
18221.59 252
18222.87 250
18224.14 277
18225.42 281
18226.70 270
18227.97 271
18229.25 272
18230.53 280
18231.80 237
18233.08 255
18234.35 286
18235.63 266
18236.91 287
18238.18 263
18239.46 274
18240.74 280
18242.01 302
18243.29 252
18244.57 278
18245.84 275
18247.12 266
18248.40 268
18249.68 256
18250.95 252
18252.23 225
18253.51 261
18254.78 297
18256.06 231
18257.34 267
18258.62 260
18259.89 265
18261.17 277
18262.45 237
18263.72 232
18265.00 255
18266.28 258
18267.56 265
18268.84 263
18270.11 243
18271.39 245
18272.67 282
18273.95 270
18275.22 275
18276.50 264
18277.78 285
18279.06 249
18280.34 234
18281.61 261
18282.89 257
18284.17 223
18285.45 238
18286.73 258
18288.01 268
18289.28 273
18290.56 250
18291.84 275
18293.12 276
18294.40 265
18295.68 272
18296.95 271
18298.23 257
18299.51 243
18300.79 238
18302.07 277
18303.35 276
18304.63 257
18305.91 255
18307.19 253
18308.46 248
18309.74 233
18311.02 234
18312.30 255
18313.58 276
18314.86 251
18316.14 245
18317.42 260
18318.70 241
18319.98 225
18321.26 251
18322.54 266
18323.82 249
18325.10 258
18326.38 239
18327.66 268
18328.94 252
18330.22 253
18331.50 255
18332.77 271
18334.05 265
18335.33 267
18336.61 275
18337.90 252
18339.18 261
18340.46 289
18341.74 270
18343.02 256
18344.30 266
18345.58 225
18346.86 247
18348.14 263
18349.42 267
18350.70 273
18351.98 254
18353.26 223
18354.54 276
18355.82 233
18357.10 246
18358.38 238
18359.66 249
18360.94 249
18362.22 229
18363.51 271
18364.79 265
18366.07 254
18367.35 254
18368.63 236
18369.91 226
18371.19 245
18372.47 222
18373.76 251
18375.04 269
18376.32 247
18377.60 236
18378.88 268
18380.16 262
18381.44 293
18382.73 278
18384.01 248
18385.29 251
18386.57 251
18387.85 284
18389.13 269
18390.42 235
18391.70 227
18392.98 259
18394.26 272
18395.54 262
18396.83 250
18398.11 236
18399.39 257
18400.67 249
18401.96 231
18403.24 238
18404.52 244
18405.80 273
18407.09 294
18408.37 290
18409.65 280
18410.93 237
18412.22 276
18413.50 239
18414.78 241
18416.06 259
18417.35 256
18418.63 279
18419.91 272
18421.20 230
18422.48 240
18423.76 243
18425.05 270
18426.33 249
18427.61 256
18428.89 274
18430.18 245
18431.46 228
18432.74 228
18434.03 257
18435.31 275
18436.60 265
18437.88 246
18439.16 243
18440.45 263
18441.73 306
18443.01 290
18444.30 278
18445.58 243
18446.87 252
18448.15 251
18449.43 259
18450.72 258
18452.00 257
18453.29 274
18454.57 269
18455.85 274
18457.14 223
18458.42 212
18459.71 240
18460.99 273
18462.28 238
18463.56 284
18464.84 293
18466.13 266
18467.41 275
18468.70 257
18469.98 269
18471.27 304
18472.55 262
18473.84 263
18475.12 246
18476.41 250
18477.69 235
18478.98 245
18480.26 241
18481.55 264
18482.83 253
18484.12 261
18485.40 252
18486.69 259
18487.97 267
18489.26 284
18490.54 250
18491.83 253
18493.11 236
18494.40 257
18495.69 274
18496.97 286
18498.26 242
18499.54 266
18500.83 268
18502.11 286
18503.40 241
18504.69 239
18505.97 247
18507.26 280
18508.54 253
18509.83 233
18511.12 270
18512.40 292
18513.69 296
18514.98 266
18516.26 246
18517.55 235
18518.83 275
18520.12 264
18521.41 255
18522.69 258
18523.98 285
18525.27 245
18526.55 239
18527.84 264
18529.13 260
18530.41 282
18531.70 279
18532.99 249
18534.27 283
18535.56 275
18536.85 224
18538.14 246
18539.42 287
18540.71 258
18542.00 280
18543.28 255
18544.57 263
18545.86 240
18547.15 267
18548.43 250
18549.72 264
18551.01 280
18552.30 278
18553.58 273
18554.87 277
18556.16 244
18557.45 259
18558.73 278
18560.02 292
18561.31 278
18562.60 259
18563.89 270
18565.17 268
18566.46 267
18567.75 252
18569.04 298
18570.33 278
18571.62 265
18572.90 280
18574.19 245
18575.48 264
18576.77 273
18578.06 261
18579.35 264
18580.63 260
18581.92 258
18583.21 279
18584.50 257
18585.79 271
18587.08 302
18588.37 274
18589.66 285
18590.94 304
18592.23 272
18593.52 278
18594.81 271
18596.10 285
18597.39 297
18598.68 293
18599.97 293
18601.26 263
18602.55 276
18603.84 299
18605.13 302
18606.41 297
18607.70 275
18608.99 297
18610.28 295
18611.57 258
18612.86 277
18614.15 318
18615.44 306
18616.73 296
18618.02 297
18619.31 271
18620.60 276
18621.89 306
18623.18 323
18624.47 279
18625.76 261
18627.05 261
18628.34 307
18629.63 274
18630.92 299
18632.21 284
18633.50 325
18634.79 280
18636.08 258
18637.37 271
18638.67 277
18639.96 279
18641.25 272
18642.54 237
18643.83 275
18645.12 275
18646.41 287
18647.70 265
18648.99 279
18650.28 272
18651.57 325
18652.86 265
18654.16 269
18655.45 257
18656.74 228
18658.03 273
18659.32 265
18660.61 272
18661.90 269
18663.19 241
18664.49 277
18665.78 290
18667.07 233
18668.36 248
18669.65 254
18670.94 270
18672.24 244
18673.53 247
18674.82 274
18676.11 282
18677.40 252
18678.70 257
18679.99 266
18681.28 269
18682.57 266
18683.86 293
18685.16 265
18686.45 257
18687.74 281
18689.03 251
18690.33 293
18691.62 272
18692.91 235
18694.20 262
18695.50 265
18696.79 253
18698.08 246
18699.37 273
18700.67 278
18701.96 295
18703.25 258
18704.54 213
18705.84 223
18707.13 275
18708.42 299
18709.72 256
18711.01 270
18712.30 270
18713.60 296
18714.89 261
18716.18 237
18717.48 238
18718.77 237
18720.06 270
18721.36 257
18722.65 262
18723.94 293
18725.24 267
18726.53 298
18727.82 274
18729.12 264
18730.41 255
18731.70 278
18733.00 257
18734.29 251
18735.59 249
18736.88 230
18738.17 301
18739.47 316
18740.76 267
18742.06 251
18743.35 260
18744.64 263
18745.94 255
18747.23 262
18748.53 245
18749.82 277
18751.12 285
18752.41 278
18753.71 244
18755.00 229
18756.30 274
18757.59 263
18758.88 243
18760.18 285
18761.47 257
18762.77 290
18764.06 238
18765.36 263
18766.65 270
18767.95 297
18769.24 265
18770.54 271
18771.83 244
18773.13 250
18774.43 288
18775.72 247
18777.02 258
18778.31 248
18779.61 291
18780.90 309
18782.20 290
18783.49 254
18784.79 274
18786.08 219
18787.38 242
18788.68 271
18789.97 269
18791.27 222
18792.56 250
18793.86 262
18795.16 261
18796.45 306
18797.75 247
18799.04 298
18800.34 222
18801.64 261
18802.93 271
18804.23 251
18805.53 266
18806.82 243
18808.12 241
18809.41 244
18810.71 245
18812.01 255
18813.30 225
18814.60 247
18815.90 270
18817.19 260
18818.49 271
18819.79 255
18821.09 276
18822.38 285
18823.68 278
18824.98 274
18826.27 281
18827.57 297
18828.87 249
18830.16 250
18831.46 263
18832.76 273
18834.06 252
18835.35 298
18836.65 294
18837.95 245
18839.25 266
18840.54 279
18841.84 259
18843.14 291
18844.44 251
18845.73 270
18847.03 244
18848.33 241
18849.63 249
18850.93 271
18852.22 279
18853.52 242
18854.82 253
18856.12 244
18857.42 265
18858.71 258
18860.01 269
18861.31 264
18862.61 215
18863.91 250
18865.21 256
18866.50 256
18867.80 250
18869.10 268
18870.40 253
18871.70 226
18873.00 233
18874.30 294
18875.60 254
18876.89 244
18878.19 246
18879.49 289
18880.79 264
18882.09 286
18883.39 260
18884.69 245
18885.99 228
18887.29 236
18888.59 223
18889.88 235
18891.18 261
18892.48 264
18893.78 232
18895.08 249
18896.38 240
18897.68 231
18898.98 270
18900.28 239
18901.58 280
18902.88 222
18904.18 272
18905.48 246
18906.78 240
18908.08 251
18909.38 231
18910.68 234
18911.98 239
18913.28 271
18914.58 248
18915.88 223
18917.18 237
18918.48 247
18919.78 220
18921.08 301
18922.38 278
18923.68 254
18924.98 241
18926.28 237
18927.58 236
18928.88 235
18930.18 229
18931.49 253
18932.79 248
18934.09 232
18935.39 222
18936.69 229
18937.99 254
18939.29 229
18940.59 237
18941.89 223
18943.19 222
18944.49 256
18945.80 294
18947.10 242
18948.40 238
18949.70 228
18951.00 259
18952.30 249
18953.60 234
18954.91 228
18956.21 242
18957.51 245
18958.81 255
18960.11 249
18961.41 245
18962.72 303
18964.02 260
18965.32 245
18966.62 231
18967.92 242
18969.23 257
18970.53 245
18971.83 258
18973.13 219
18974.43 207
18975.74 240
18977.04 256
18978.34 203
18979.64 218
18980.95 233
18982.25 246
18983.55 243
18984.85 230
18986.16 260
18987.46 232
18988.76 240
18990.06 273
18991.37 239
18992.67 236
18993.97 240
18995.28 244
18996.58 247
18997.88 237
18999.18 241
19000.49 259
19001.79 288
19003.09 224
19004.40 244
19005.70 248
19007.00 259
19008.31 231
19009.61 242
19010.91 239
19012.22 213
19013.52 223
19014.82 235
19016.13 257
19017.43 234
19018.74 267
19020.04 252
19021.34 256
19022.65 225
19023.95 219
19025.25 238
19026.56 276
19027.86 261
19029.17 211
19030.47 207
19031.77 240
19033.08 244
19034.38 200
19035.69 203
19036.99 248
19038.30 242
19039.60 235
19040.91 259
19042.21 231
19043.51 230
19044.82 218
19046.12 225
19047.43 219
19048.73 254
19050.04 256
19051.34 246
19052.65 231
19053.95 224
19055.26 254
19056.56 238
19057.87 218
19059.17 231
19060.48 253
19061.78 259
19063.09 229
19064.39 231
19065.70 253
19067.00 230
19068.31 225
19069.62 224
19070.92 218
19072.23 269
19073.53 224
19074.84 240
19076.14 232
19077.45 224
19078.75 250
19080.06 255
19081.37 275
19082.67 238
19083.98 217
19085.28 233
19086.59 226
19087.90 236
19089.20 288
19090.51 258
19091.82 250
19093.12 279
19094.43 271
19095.73 225
19097.04 245
19098.35 253
19099.65 283
19100.96 217
19102.27 229
19103.57 231
19104.88 234
19106.19 226
19107.49 254
19108.80 245
19110.11 240
19111.41 270
19112.72 269
19114.03 246
19115.33 223
19116.64 275
19117.95 266
19119.26 230
19120.56 232
19121.87 251
19123.18 245
19124.49 225
19125.79 239
19127.10 242
19128.41 229
19129.72 212
19131.02 213
19132.33 224
19133.64 246
19134.95 235
19136.25 251
19137.56 241
19138.87 288
19140.18 242
19141.49 249
19142.79 229
19144.10 218
19145.41 223
19146.72 225
19148.03 219
19149.33 232
19150.64 264
19151.95 240
19153.26 260
19154.57 247
19155.88 240
19157.18 244
19158.49 241
19159.80 240
19161.11 259
19162.42 221
19163.73 238
19165.04 280
19166.34 256
19167.65 217
19168.96 223
19170.27 233
19171.58 204
19172.89 213
19174.20 210
19175.51 241
19176.82 234
19178.13 219
19179.43 209
19180.74 230
19182.05 243
19183.36 236
19184.67 238
19185.98 232
19187.29 221
19188.60 219
19189.91 224
19191.22 207
19192.53 198
19193.84 241
19195.15 260
19196.46 213
19197.77 246
19199.08 238
19200.39 244
19201.70 240
19203.01 253
19204.32 245
19205.63 264
19206.94 240
19208.25 219
19209.56 226
19210.87 233
19212.18 214
19213.49 249
19214.80 218
19216.11 231
19217.42 245
19218.73 247
19220.04 258
19221.35 229
19222.66 254
19223.98 241
19225.29 245
19226.60 239
19227.91 213
19229.22 251
19230.53 259
19231.84 255
19233.15 223
19234.46 225
19235.77 229
19237.09 254
19238.40 222
19239.71 262
19241.02 224
19242.33 240
19243.64 254
19244.95 229
19246.27 232
19247.58 235
19248.89 242
19250.20 246
19251.51 255
19252.82 227
19254.14 242
19255.45 211
19256.76 225
19258.07 262
19259.38 269
19260.70 227
19262.01 248
19263.32 227
19264.63 262
19265.94 220
19267.26 231
19268.57 239
19269.88 206
19271.19 211
19272.51 226
19273.82 242
19275.13 264
19276.44 228
19277.76 214
19279.07 254
19280.38 235
19281.69 217
19283.01 241
19284.32 225
19285.63 246
19286.94 259
19288.26 218
19289.57 222
19290.88 231
19292.20 246
19293.51 218
19294.82 239
19296.14 261
19297.45 265
19298.76 249
19300.08 224
19301.39 245
19302.70 240
19304.02 249
19305.33 256
19306.64 236
19307.96 222
19309.27 230
19310.59 267
19311.90 221
19313.21 218
19314.53 225
19315.84 236
19317.15 251
19318.47 259
19319.78 223
19321.10 234
19322.41 260
19323.72 230
19325.04 241
19326.35 244
19327.67 253
19328.98 259
19330.30 261
19331.61 228
19332.93 248
19334.24 244
19335.55 241
19336.87 216
19338.18 238
19339.50 200
19340.81 249
19342.13 246
19343.44 203
19344.76 217
19346.07 240
19347.39 230
19348.70 207
19350.02 247
19351.33 231
19352.65 222
19353.96 222
19355.28 206
19356.59 223
19357.91 210
19359.22 219
19360.54 230
19361.86 228
19363.17 199
19364.49 236
19365.80 260
19367.12 224
19368.43 208
19369.75 195
19371.06 211
19372.38 269
19373.70 265
19375.01 222
19376.33 226
19377.64 226
19378.96 221
19380.28 233
19381.59 250
19382.91 240
19384.23 248
19385.54 237
19386.86 239
19388.17 210
19389.49 211
19390.81 206
19392.12 241
19393.44 261
19394.76 253
19396.07 262
19397.39 240
19398.71 222
19400.02 226
19401.34 205
19402.66 218
19403.97 238
19405.29 222
19406.61 241
19407.93 224
19409.24 232
19410.56 223
19411.88 212
19413.19 206
19414.51 229
19415.83 222
19417.15 215
19418.46 207
19419.78 223
19421.10 220
19422.42 237
19423.73 276
19425.05 252
19426.37 234
19427.69 243
19429.00 221
19430.32 259
19431.64 236
19432.96 235
19434.28 226
19435.59 222
19436.91 218
19438.23 229
19439.55 228
19440.87 263
19442.18 227
19443.50 232
19444.82 236
19446.14 245
19447.46 217
19448.78 244
19450.09 225
19451.41 239
19452.73 252
19454.05 252
19455.37 230
19456.69 200
19458.01 213
19459.33 231
19460.64 230
19461.96 236
19463.28 189
19464.60 199
19465.92 243
19467.24 235
19468.56 210
19469.88 232
19471.20 251
19472.52 245
19473.83 260
19475.15 239
19476.47 244
19477.79 215
19479.11 223
19480.43 228
19481.75 235
19483.07 191
19484.39 223
19485.71 243
19487.03 229
19488.35 205
19489.67 257
19490.99 243
19492.31 221
19493.63 253
19494.95 251
19496.27 234
19497.59 227
19498.91 230
19500.23 214
19501.55 259
19502.87 225
19504.19 223
19505.51 246
19506.83 214
19508.15 225
19509.47 241
19510.79 242
19512.11 234
19513.43 220
19514.75 249
19516.08 223
19517.40 226
19518.72 204
19520.04 289
19521.36 240
19522.68 209
19524.00 223
19525.32 229
19526.64 266
19527.96 233
19529.29 212
19530.61 254
19531.93 262
19533.25 258
19534.57 228
19535.89 215
19537.21 242
19538.53 255
19539.86 254
19541.18 222
19542.50 224
19543.82 220
19545.14 248
19546.46 249
19547.79 231
19549.11 252
19550.43 226
19551.75 207
19553.07 261
19554.40 210
19555.72 247
19557.04 230
19558.36 215
19559.68 231
19561.01 215
19562.33 225
19563.65 243
19564.97 257
19566.30 228
19567.62 245
19568.94 272
19570.26 229
19571.59 229
19572.91 276
19574.23 246
19575.55 232
19576.88 253
19578.20 221
19579.52 222
19580.85 217
19582.17 232
19583.49 222
19584.82 233
19586.14 226
19587.46 225
19588.78 230
19590.11 215
19591.43 225
19592.75 247
19594.08 224
19595.40 242
19596.72 242
19598.05 252
19599.37 253
19600.70 240
19602.02 233
19603.34 227
19604.67 197
19605.99 250
19607.31 256
19608.64 245
19609.96 242
19611.29 254
19612.61 235
19613.93 221
19615.26 227
19616.58 236
19617.91 205
19619.23 221
19620.55 216
19621.88 245
19623.20 232
19624.53 256
19625.85 252
19627.18 241
19628.50 251
19629.83 242
19631.15 218
19632.48 216
19633.80 228
19635.12 248
19636.45 243
19637.77 252
19639.10 230
19640.42 214
19641.75 222
19643.07 236
19644.40 251
19645.72 201
19647.05 206
19648.37 247
19649.70 235
19651.03 240
19652.35 256
19653.68 248
19655.00 238
19656.33 246
19657.65 235
19658.98 220
19660.30 235
19661.63 237
19662.96 278
19664.28 245
19665.61 218
19666.93 228
19668.26 211
19669.58 234
19670.91 204
19672.24 227
19673.56 215
19674.89 234
19676.21 213
19677.54 243
19678.87 209
19680.19 243
19681.52 235
19682.85 197
19684.17 242
19685.50 209
19686.83 218
19688.15 226
19689.48 228
19690.81 223
19692.13 226
19693.46 214
19694.79 217
19696.11 215
19697.44 223
19698.77 224
19700.09 211
19701.42 248
19702.75 238
19704.07 250
19705.40 261
19706.73 216
19708.06 231
19709.38 225
19710.71 211
19712.04 246
19713.37 214
19714.69 219
19716.02 204
19717.35 203
19718.68 263
19720.00 241
19721.33 250
19722.66 221
19723.99 239
19725.31 231
19726.64 236
19727.97 236
19729.30 210
19730.63 205
19731.95 212
19733.28 233
19734.61 233
19735.94 203
19737.27 199
19738.59 204
19739.92 226
19741.25 253
19742.58 208
19743.91 207
19745.24 220
19746.57 230
19747.89 234
19749.22 232
19750.55 241
19751.88 229
19753.21 211
19754.54 238
19755.87 219
19757.20 221
19758.52 261
19759.85 225
19761.18 228
19762.51 176
19763.84 233
19765.17 232
19766.50 261
19767.83 222
19769.16 212
19770.49 230
19771.82 213
19773.15 217
19774.47 233
19775.80 278
19777.13 239
19778.46 255
19779.79 209
19781.12 218
19782.45 242
19783.78 255
19785.11 229
19786.44 263
19787.77 224
19789.10 232
19790.43 227
19791.76 218
19793.09 214
19794.42 245
19795.75 240
19797.08 238
19798.41 263
19799.74 261
19801.07 224
19802.40 249
19803.73 210
19805.07 206
19806.40 216
19807.73 218
19809.06 223
19810.39 232
19811.72 229
19813.05 236
19814.38 217
19815.71 243
19817.04 211
19818.37 265
19819.70 240
19821.03 229
19822.37 207
19823.70 182
19825.03 200
19826.36 246
19827.69 235
19829.02 205
19830.35 216
19831.68 258
19833.02 221
19834.35 244
19835.68 222
19837.01 225
19838.34 211
19839.67 191
19841.01 229
19842.34 225
19843.67 221
19845.00 224
19846.33 268
19847.67 251
19849.00 251
19850.33 237
19851.66 215
19852.99 233
19854.33 256
19855.66 213
19856.99 209
19858.32 202
19859.65 225
19860.99 241
19862.32 256
19863.65 239
19864.98 223
19866.32 229
19867.65 235
19868.98 218
19870.32 197
19871.65 233
19872.98 220
19874.31 217
19875.65 234
19876.98 270
19878.31 213
19879.65 257
19880.98 259
19882.31 223
19883.64 248
19884.98 202
19886.31 227
19887.64 209
19888.98 223
19890.31 223
19891.64 225
19892.98 221
19894.31 228
19895.65 229
19896.98 220
19898.31 221
19899.65 227
19900.98 223
19902.31 256
19903.65 233
19904.98 230
19906.32 230
19907.65 216
19908.98 244
19910.32 263
19911.65 232
19912.99 231
19914.32 199
19915.65 188
19916.99 187
19918.32 210
19919.66 235
19920.99 239
19922.33 236
19923.66 236
19924.99 239
19926.33 231
19927.66 222
19929.00 210
19930.33 230
19931.67 249
19933.00 244
19934.34 243
19935.67 253
19937.01 272
19938.34 239
19939.68 254
19941.01 235
19942.35 257
19943.68 260
19945.02 232
19946.35 250
19947.69 202
19949.02 235
19950.36 237
19951.70 227
19953.03 215
19954.37 230
19955.70 247
19957.04 269
19958.37 241
19959.71 235
19961.04 248
19962.38 235
19963.72 228
19965.05 213
19966.39 235
19967.72 239
19969.06 228
19970.40 221
19971.73 275
19973.07 257
19974.40 278
19975.74 233
19977.08 207
19978.41 207
19979.75 256
19981.09 225
19982.42 228
19983.76 222
19985.10 228
19986.43 237
19987.77 259
19989.11 250
19990.44 237
19991.78 245
19993.12 243
19994.45 234
19995.79 199
19997.13 238
19998.46 235
19999.80 257
20001.14 228
20002.48 234
20003.81 238
20005.15 239
20006.49 223
20007.82 239
20009.16 241
20010.50 208
20011.84 272
20013.17 248
20014.51 268
20015.85 229
20017.19 225
20018.52 234
20019.86 248
20021.20 243
20022.54 201
20023.88 226
20025.21 242
20026.55 220
20027.89 203
20029.23 218
20030.57 237
20031.90 212
20033.24 214
20034.58 231
20035.92 232
20037.26 233
20038.60 213
20039.93 220
20041.27 216
20042.61 208
20043.95 230
20045.29 254
20046.63 254
20047.97 221
20049.30 233
20050.64 214
20051.98 228
20053.32 215
20054.66 239
20056.00 237
20057.34 226
20058.68 220
20060.02 241
20061.35 243
20062.69 229
20064.03 233
20065.37 228
20066.71 296
20068.05 237
20069.39 209
20070.73 234
20072.07 245
20073.41 230
20074.75 232
20076.09 234
20077.43 251
20078.77 253
20080.11 263
20081.45 222
20082.79 207
20084.13 242
20085.47 246
20086.81 251
20088.15 203
20089.49 214
20090.83 232
20092.17 241
20093.51 235
20094.85 263
20096.19 229
20097.53 244
20098.87 218
20100.21 218
20101.55 248
20102.89 273
20104.23 221
20105.57 227
20106.91 220
20108.25 239
20109.59 226
20110.93 233
20112.27 265
20113.62 217
20114.96 230
20116.30 248
20117.64 268
20118.98 196
20120.32 235
20121.66 253
20123.00 249
20124.34 221
20125.69 233
20127.03 246
20128.37 222
20129.71 237
20131.05 244
20132.39 236
20133.73 204
20135.08 242
20136.42 240
20137.76 225
20139.10 225
20140.44 194
