# Supplementary material for: MALDI-TOF MS typing enables the classification of brewing yeasts of the genus Saccharomyces to major beer styles
Source: PLoS One. 2017 Aug 9;12(8):e0181694. doi: 10.1371/journal.pone.0181694 (PMC5549903; doi:10.1371/journal.pone.0181694)
Supplement: S5 File — The directory includes 90 raw files and was zipped to “.zip”; the folder has three strains with 30 spectra per strain; S1 Text explains the raw files with an example and Table 1 represents the yeast strains used within the experiment. (ZIP) [file pone.0181694.s008.zip › 13-15/30273-3D2-Dias-Dias-Dias-YPG-18h-E-E_2015-08-07_3_0_D9_1.dat]

2000.64 4772
2001.06 4787
2001.49 4786
2001.91 4823
2002.33 4704
2002.75 4712
2003.17 4725
2003.60 4749
2004.02 4635
2004.44 4739
2004.86 4666
2005.28 4582
2005.70 4729
2006.13 4642
2006.55 4646
2006.97 4489
2007.39 4384
2007.82 4514
2008.24 4434
2008.66 4323
2009.08 4289
2009.51 4573
2009.93 4638
2010.35 4337
2010.77 4560
2011.20 4685
2011.62 4549
2012.04 4311
2012.46 4421
2012.89 4296
2013.31 4446
2013.73 4130
2014.15 4028
2014.58 4232
2015.00 4311
2015.42 4396
2015.85 4487
2016.27 4372
2016.69 4449
2017.12 4595
2017.54 5074
2017.96 5144
2018.39 5528
2018.81 5336
2019.23 5492
2019.66 5828
2020.08 5795
2020.50 5733
2020.93 6098
2021.35 6253
2021.78 5922
2022.20 6006
2022.62 6199
2023.05 5917
2023.47 5773
2023.89 5273
2024.32 5351
2024.74 5179
2025.17 4861
2025.59 4825
2026.01 4381
2026.44 4232
2026.86 4148
2027.29 4084
2027.71 4238
2028.14 4010
2028.56 4084
2028.99 3870
2029.41 3706
2029.83 4015
2030.26 3926
2030.68 3725
2031.11 3771
2031.53 4058
2031.96 4017
2032.38 3923
2032.81 3847
2033.23 4302
2033.66 4417
2034.08 4379
2034.51 4181
2034.93 4192
2035.36 4459
2035.78 4583
2036.21 4881
2036.63 4556
2037.06 4589
2037.48 4706
2037.91 4491
2038.33 4646
2038.76 4741
2039.19 4437
2039.61 4651
2040.04 4951
2040.46 4802
2040.89 4447
2041.31 4806
2041.74 4483
2042.17 4522
2042.59 4513
2043.02 4394
2043.44 4473
2043.87 4515
2044.30 4328
2044.72 4263
2045.15 4414
2045.57 4192
2046.00 4267
2046.43 4388
2046.85 4458
2047.28 4207
2047.71 4148
2048.13 4230
2048.56 3979
2048.99 3889
2049.41 4034
2049.84 4094
2050.27 4393
2050.69 4312
2051.12 4131
2051.55 4223
2051.97 4229
2052.40 4331
2052.83 4373
2053.25 4235
2053.68 4222
2054.11 4126
2054.54 4023
2054.96 4098
2055.39 4317
2055.82 4207
2056.24 4315
2056.67 4101
2057.10 4074
2057.53 4194
2057.95 4214
2058.38 4079
2058.81 4194
2059.24 4164
2059.66 4104
2060.09 4279
2060.52 4233
2060.95 3870
2061.38 4066
2061.80 4050
2062.23 4242
2062.66 4196
2063.09 4160
2063.52 4220
2063.94 4201
2064.37 4164
2064.80 4226
2065.23 4157
2065.66 4203
2066.09 4235
2066.51 4282
2066.94 4356
2067.37 4435
2067.80 4738
2068.23 4630
2068.66 4331
2069.08 4241
2069.51 4221
2069.94 4239
2070.37 4443
2070.80 4364
2071.23 4549
2071.66 4566
2072.09 4509
2072.52 4259
2072.94 4432
2073.37 4440
2073.80 4279
2074.23 4257
2074.66 4173
2075.09 4222
2075.52 4435
2075.95 3929
2076.38 4047
2076.81 4022
2077.24 4143
2077.67 4411
2078.10 4342
2078.53 4288
2078.96 4402
2079.39 4369
2079.82 4212
2080.25 4408
2080.68 4629
2081.11 4463
2081.54 4600
2081.97 4738
2082.40 4720
2082.83 4588
2083.26 4487
2083.69 4585
2084.12 4574
2084.55 4689
2084.98 4444
2085.41 4367
2085.84 4354
2086.27 4244
2086.70 3935
2087.13 4281
2087.56 4500
2087.99 4301
2088.42 4236
2088.85 4089
2089.28 3875
2089.71 3992
2090.14 4002
2090.57 4165
2091.01 4347
2091.44 4312
2091.87 4680
2092.30 4793
2092.73 5112
2093.16 5135
2093.59 5583
2094.02 6034
2094.45 6348
2094.89 6176
2095.32 6148
2095.75 6412
2096.18 6405
2096.61 6106
2097.04 5535
2097.47 5294
2097.91 5296
2098.34 4978
2098.77 4792
2099.20 4536
2099.63 4318
2100.07 4215
2100.50 4090
2100.93 3967
2101.36 3960
2101.79 3902
2102.23 3802
2102.66 3841
2103.09 3918
2103.52 3754
2103.95 3896
2104.39 4004
2104.82 4038
2105.25 4173
2105.68 4111
2106.12 4294
2106.55 4062
2106.98 4147
2107.41 4197
2107.85 4423
2108.28 4412
2108.71 4416
2109.14 4498
2109.58 4454
2110.01 4514
2110.44 4662
2110.88 4886
2111.31 5024
2111.74 4711
2112.18 4764
2112.61 4767
2113.04 4785
2113.48 4853
2113.91 4692
2114.34 4610
2114.78 4467
2115.21 4415
2115.64 4453
2116.08 4234
2116.51 4182
2116.94 3930
2117.38 4000
2117.81 3827
2118.24 3645
2118.68 3661
2119.11 3753
2119.55 3831
2119.98 3653
2120.41 3807
2120.85 3768
2121.28 4014
2121.72 3934
2122.15 4106
2122.58 4233
2123.02 4250
2123.45 4066
2123.89 4108
2124.32 4024
2124.75 4267
2125.19 4052
2125.62 4129
2126.06 4061
2126.49 4106
2126.93 3987
2127.36 3865
2127.80 3913
2128.23 3686
2128.67 3922
2129.10 4019
2129.54 4134
2129.97 4139
2130.41 4016
2130.84 3966
2131.28 4292
2131.71 4357
2132.15 4555
2132.58 4546
2133.02 4778
2133.45 4765
2133.89 4638
2134.32 4745
2134.76 4624
2135.19 4468
2135.63 4236
2136.06 4303
2136.50 4180
2136.94 4488
2137.37 4390
2137.81 4381
2138.24 4678
2138.68 4658
2139.12 4628
2139.55 4997
2139.99 4619
2140.42 4739
2140.86 4629
2141.30 4913
2141.73 4467
2142.17 4397
2142.60 4341
2143.04 4413
2143.48 4321
2143.91 4082
2144.35 3827
2144.79 3737
2145.22 3817
2145.66 3426
2146.09 3484
2146.53 3645
2146.97 3678
2147.40 3945
2147.84 3843
2148.28 3814
2148.72 4017
2149.15 4120
2149.59 4185
2150.03 4462
2150.46 4796
2150.90 4784
2151.34 4693
2151.77 4816
2152.21 5150
2152.65 5337
2153.09 5148
2153.52 4874
2153.96 4799
2154.40 4582
2154.84 4848
2155.27 4388
2155.71 4335
2156.15 4284
2156.59 4245
2157.02 3963
2157.46 3801
2157.90 3751
2158.34 3926
2158.78 3886
2159.21 3910
2159.65 3956
2160.09 4134
2160.53 3795
2160.97 3856
2161.40 3733
2161.84 4003
2162.28 3871
2162.72 3764
2163.16 3809
2163.59 3766
2164.03 4009
2164.47 3981
2164.91 3936
2165.35 3892
2165.79 3875
2166.23 4126
2166.66 4037
2167.10 4090
2167.54 4306
2167.98 4012
2168.42 3960
2168.86 4161
2169.30 4372
2169.74 4428
2170.18 4392
2170.61 4318
2171.05 4338
2171.49 4295
2171.93 4354
2172.37 4794
2172.81 4516
2173.25 4591
2173.69 4577
2174.13 4559
2174.57 4535
2175.01 4513
2175.45 4531
2175.89 4577
2176.33 4621
2176.77 4468
2177.21 4254
2177.65 4287
2178.09 4506
2178.53 4622
2178.97 4461
2179.41 4790
2179.85 4880
2180.29 4820
2180.73 4824
2181.17 4901
2181.61 4760
2182.05 4497
2182.49 4549
2182.93 4398
2183.37 4167
2183.81 4106
2184.25 4177
2184.69 4191
2185.13 3895
2185.57 3687
2186.01 3907
2186.45 3626
2186.89 3810
2187.33 3924
2187.77 4033
2188.21 4087
2188.65 4140
2189.10 4318
2189.54 4555
2189.98 4726
2190.42 4460
2190.86 4625
2191.30 4553
2191.74 4703
2192.18 4714
2192.62 4400
2193.07 4241
2193.51 4485
2193.95 4443
2194.39 4345
2194.83 4333
2195.27 4407
2195.71 4166
2196.16 4268
2196.60 4575
2197.04 4891
2197.48 4659
2197.92 4466
2198.37 4575
2198.81 4941
2199.25 4798
2199.69 4787
2200.13 4567
2200.58 4512
2201.02 4433
2201.46 4316
2201.90 4429
2202.34 4152
2202.79 4041
2203.23 3962
2203.67 3941
2204.11 4113
2204.56 4158
2205.00 4039
2205.44 4249
2205.88 4297
2206.33 4377
2206.77 4344
2207.21 4332
2207.65 4382
2208.10 4380
2208.54 4278
2208.98 4443
2209.43 4423
2209.87 4502
2210.31 4549
2210.76 4514
2211.20 4375
2211.64 4863
2212.09 4870
2212.53 4613
2212.97 4596
2213.42 4699
2213.86 4447
2214.30 4487
2214.75 4607
2215.19 4363
2215.63 4365
2216.08 4402
2216.52 4360
2216.96 4278
2217.41 4245
2217.85 4194
2218.30 4159
2218.74 4164
2219.18 4189
2219.63 4056
2220.07 4025
2220.52 4151
2220.96 4190
2221.40 4150
2221.85 4534
2222.29 4861
2222.74 5222
2223.18 5646
2223.63 6578
2224.07 7242
2224.51 8046
2224.96 9066
2225.40 9729
2225.85 10541
2226.29 11006
2226.74 10927
2227.18 10869
2227.63 10498
2228.07 9761
2228.52 8809
2228.96 7974
2229.41 7363
2229.85 6861
2230.30 6294
2230.74 6137
2231.19 5610
2231.63 5251
2232.08 4934
2232.52 5138
2232.97 5126
2233.41 5159
2233.86 5065
2234.30 5025
2234.75 5143
2235.20 5527
2235.64 5248
2236.09 5347
2236.53 5573
2236.98 5487
2237.42 5397
2237.87 5463
2238.32 5561
2238.76 5924
2239.21 6049
2239.65 6412
2240.10 6893
2240.55 7024
2240.99 7119
2241.44 6937
2241.88 6871
2242.33 6762
2242.78 6767
2243.22 6201
2243.67 6086
2244.12 5754
2244.56 5476
2245.01 5456
2245.46 4830
2245.90 4721
2246.35 4748
2246.80 4729
2247.24 4533
2247.69 4462
2248.14 4659
2248.58 4656
2249.03 4394
2249.48 4454
2249.92 4359
2250.37 4333
2250.82 4261
2251.27 4089
2251.71 4280
2252.16 4370
2252.61 4486
2253.05 4530
2253.50 4293
2253.95 4285
2254.40 4464
2254.84 4506
2255.29 4664
2255.74 4682
2256.19 4485
2256.64 4481
2257.08 4559
2257.53 4624
2257.98 4506
2258.43 4344
2258.87 4506
2259.32 4453
2259.77 4485
2260.22 4537
2260.67 4547
2261.11 4604
2261.56 4938
2262.01 4678
2262.46 5144
2262.91 5505
2263.36 5758
2263.80 6064
2264.25 5965
2264.70 5971
2265.15 5992
2265.60 5830
2266.05 5874
2266.50 5762
2266.94 5664
2267.39 5644
2267.84 5714
2268.29 5571
2268.74 5441
2269.19 5266
2269.64 5197
2270.09 5169
2270.54 5376
2270.99 5194
2271.43 5458
2271.88 5890
2272.33 5878
2272.78 5410
2273.23 5252
2273.68 5096
2274.13 5393
2274.58 5077
2275.03 5128
2275.48 5068
2275.93 5068
2276.38 4963
2276.83 4833
2277.28 4530
2277.73 4747
2278.18 4849
2278.63 4646
2279.08 4797
2279.53 5029
2279.98 4900
2280.43 5090
2280.88 4889
2281.33 5088
2281.78 5379
2282.23 5521
2282.68 5438
2283.13 5857
2283.58 5517
2284.03 5480
2284.48 5367
2284.93 5555
2285.38 5563
2285.83 5379
2286.28 5161
2286.73 5173
2287.18 5105
2287.63 5090
2288.08 5563
2288.54 5823
2288.99 5667
2289.44 5737
2289.89 5896
2290.34 6066
2290.79 6259
2291.24 6602
2291.69 6868
2292.14 7002
2292.60 7103
2293.05 7636
2293.50 7666
2293.95 7739
2294.40 7652
2294.85 7292
2295.30 7053
2295.76 7137
2296.21 6814
2296.66 6628
2297.11 6325
2297.56 6309
2298.01 5777
2298.47 5458
2298.92 5408
2299.37 5202
2299.82 5107
2300.27 5295
2300.73 5066
2301.18 5242
2301.63 5039
2302.08 5002
2302.53 5027
2302.99 4792
2303.44 4562
2303.89 4978
2304.34 4909
2304.80 4772
2305.25 4849
2305.70 4696
2306.15 4825
2306.61 4781
2307.06 4620
2307.51 4652
2307.96 4855
2308.42 4741
2308.87 4548
2309.32 4893
2309.78 4887
2310.23 5034
2310.68 5323
2311.14 5293
2311.59 4934
2312.04 5439
2312.49 5328
2312.95 5362
2313.40 5332
2313.85 5175
2314.31 5015
2314.76 5150
2315.22 4869
2315.67 4617
2316.12 4723
2316.58 4639
2317.03 4546
2317.48 4649
2317.94 4711
2318.39 4718
2318.84 4790
2319.30 4766
2319.75 4868
2320.21 4614
2320.66 4610
2321.11 4374
2321.57 4532
2322.02 4813
2322.48 4812
2322.93 4769
2323.39 4845
2323.84 4774
2324.29 4656
2324.75 4491
2325.20 4556
2325.66 4654
2326.11 4895
2326.57 4957
2327.02 4853
2327.48 4945
2327.93 5132
2328.39 5001
2328.84 4767
2329.30 4924
2329.75 4851
2330.21 5044
2330.66 5312
2331.12 5277
2331.57 5222
2332.03 5372
2332.48 5122
2332.94 5171
2333.39 4868
2333.85 4686
2334.30 4721
2334.76 4573
2335.21 4749
2335.67 4649
2336.12 4758
2336.58 4738
2337.03 4745
2337.49 4555
2337.95 4639
2338.40 4423
2338.86 4877
2339.31 5214
2339.77 5307
2340.23 5853
2340.68 6063
2341.14 6595
2341.59 6746
2342.05 6976
2342.51 7189
2342.96 7406
2343.42 7521
2343.87 7347
2344.33 6863
2344.79 6601
2345.24 6595
2345.70 6566
2346.16 5835
2346.61 6170
2347.07 6127
2347.53 5739
2347.98 5878
2348.44 5701
2348.90 5886
2349.35 5959
2349.81 5665
2350.27 5415
2350.72 5321
2351.18 5581
2351.64 5555
2352.10 5742
2352.55 5495
2353.01 5388
2353.47 5129
2353.92 5226
2354.38 5198
2354.84 5092
2355.30 4857
2355.75 5073
2356.21 4993
2356.67 5047
2357.13 4944
2357.58 4861
2358.04 5060
2358.50 4882
2358.96 4823
2359.41 4749
2359.87 4647
2360.33 5045
2360.79 5189
2361.25 5257
2361.70 5446
2362.16 5707
2362.62 5886
2363.08 6045
2363.54 6371
2363.99 6016
2364.45 6107
2364.91 6130
2365.37 6022
2365.83 5720
2366.29 5642
2366.75 5375
2367.20 5192
2367.66 5046
2368.12 5131
2368.58 5060
2369.04 5231
2369.50 5382
2369.96 5685
2370.42 5868
2370.87 5512
2371.33 5321
2371.79 5195
2372.25 5401
2372.71 5048
2373.17 4848
2373.63 4904
2374.09 4654
2374.55 4738
2375.01 4674
2375.47 4618
2375.92 4582
2376.38 4412
2376.84 4575
2377.30 4808
2377.76 4802
2378.22 4793
2378.68 4993
2379.14 5125
2379.60 4786
2380.06 4935
2380.52 5474
2380.98 5218
2381.44 5355
2381.90 5137
2382.36 5080
2382.82 5191
2383.28 5292
2383.74 5166
2384.20 4952
2384.66 4975
2385.12 4792
2385.58 5121
2386.04 4961
2386.50 4750
2386.96 4775
2387.42 4648
2387.88 4659
2388.35 4393
2388.81 4342
2389.27 4543
2389.73 4704
2390.19 4309
2390.65 4457
2391.11 4331
2391.57 4601
2392.03 4616
2392.49 4565
2392.95 4656
2393.42 4364
2393.88 4365
2394.34 4166
2394.80 4267
2395.26 4367
2395.72 4508
2396.18 4638
2396.64 4374
2397.11 4495
2397.57 4508
2398.03 4485
2398.49 4597
2398.95 4524
2399.41 4374
2399.88 4608
2400.34 4556
2400.80 4564
2401.26 4574
2401.72 4486
2402.18 4596
2402.65 4477
2403.11 4580
2403.57 4475
2404.03 4464
2404.49 4769
2404.96 4565
2405.42 4643
2405.88 4669
2406.34 4718
2406.81 5058
2407.27 4813
2407.73 4673
2408.19 4789
2408.66 4908
2409.12 4855
2409.58 4904
2410.04 4842
2410.51 4827
2410.97 4564
2411.43 4832
2411.90 4867
2412.36 4366
2412.82 4475
2413.28 4383
2413.75 4288
2414.21 4210
2414.67 4226
2415.14 4122
2415.60 4337
2416.06 4601
2416.53 4434
2416.99 4451
2417.45 4721
2417.92 4747
2418.38 4647
2418.84 4973
2419.31 5548
2419.77 5069
2420.23 5325
2420.70 5345
2421.16 5331
2421.63 5089
2422.09 5292
2422.55 5137
2423.02 4889
2423.48 5001
2423.95 4989
2424.41 5125
2424.87 5428
2425.34 5752
2425.80 5838
2426.27 5828
2426.73 6100
2427.20 7084
2427.66 7525
2428.12 7706
2428.59 8354
2429.05 8527
2429.52 8456
2429.98 8592
2430.45 8419
2430.91 8147
2431.38 7686
2431.84 7175
2432.31 6752
2432.77 6078
2433.24 6081
2433.70 5687
2434.17 5427
2434.63 5090
2435.10 5195
2435.56 5289
2436.03 4858
2436.49 5213
2436.96 4953
2437.42 4914
2437.89 5210
2438.35 5223
2438.82 5280
2439.28 5710
2439.75 6223
2440.21 6621
2440.68 7249
2441.15 7041
2441.61 7568
2442.08 7895
2442.54 8112
2443.01 8012
2443.48 7639
2443.94 7453
2444.41 7252
2444.87 6652
2445.34 6257
2445.81 6035
2446.27 5944
2446.74 5672
2447.20 5290
2447.67 4886
2448.14 4723
2448.60 4612
2449.07 4483
2449.54 4325
2450.00 4121
2450.47 4266
2450.94 4388
2451.40 4477
2451.87 4529
2452.34 4409
2452.80 4586
2453.27 4666
2453.74 4500
2454.20 4334
2454.67 4568
2455.14 4442
2455.60 4392
2456.07 4535
2456.54 4441
2457.01 4618
2457.47 4618
2457.94 4840
2458.41 4423
2458.87 4540
2459.34 4538
2459.81 4497
2460.28 4794
2460.74 4552
2461.21 4286
2461.68 4445
2462.15 4360
2462.62 4501
2463.08 4180
2463.55 4199
2464.02 4559
2464.49 4769
2464.95 4872
2465.42 4836
2465.89 4734
2466.36 4840
2466.83 5477
2467.29 5545
2467.76 5663
2468.23 5637
2468.70 5736
2469.17 5570
2469.64 5402
2470.10 5792
2470.57 5525
2471.04 5775
2471.51 5411
2471.98 5154
2472.45 5305
2472.92 4879
2473.39 4720
2473.85 4747
2474.32 4563
2474.79 4596
2475.26 4807
2475.73 4567
2476.20 4335
2476.67 4677
2477.14 4462
2477.61 4750
2478.08 4790
2478.54 4792
2479.01 5058
2479.48 5267
2479.95 5447
2480.42 5852
2480.89 6189
2481.36 6230
2481.83 6394
2482.30 6947
2482.77 6607
2483.24 6338
2483.71 6454
2484.18 6199
2484.65 6089
2485.12 6048
2485.59 5893
2486.06 5678
2486.53 5411
2487.00 5198
2487.47 5169
2487.94 4970
2488.41 4796
2488.88 4440
2489.35 4641
2489.82 4562
2490.29 4454
2490.76 4332
2491.23 4298
2491.70 4210
2492.17 4305
2492.64 4447
2493.11 4471
2493.58 4358
2494.05 4456
2494.52 4659
2495.00 4725
2495.47 4451
2495.94 4525
2496.41 4413
2496.88 4722
2497.35 4708
2497.82 4683
2498.29 4800
2498.76 4964
2499.23 4865
2499.71 4602
2500.18 4687
2500.65 4707
2501.12 4836
2501.59 4909
2502.06 4919
2502.53 4808
2503.01 4789
2503.48 4730
2503.95 4668
2504.42 4713
2504.89 4554
2505.36 4579
2505.84 4687
2506.31 4774
2506.78 4859
2507.25 4827
2507.72 4890
2508.20 5044
2508.67 5201
2509.14 5402
2509.61 5474
2510.08 5245
2510.56 5477
2511.03 5337
2511.50 5320
2511.97 5339
2512.45 5356
2512.92 5594
2513.39 5308
2513.86 5146
2514.34 5304
2514.81 5138
2515.28 5036
2515.75 4910
2516.23 4992
2516.70 5201
2517.17 5180
2517.65 4840
2518.12 5042
2518.59 5169
2519.07 5152
2519.54 5129
2520.01 5308
2520.48 5269
2520.96 5054
2521.43 4945
2521.90 4744
2522.38 4715
2522.85 4688
2523.32 4568
2523.80 4713
2524.27 4618
2524.75 4665
2525.22 4519
2525.69 4685
2526.17 4432
2526.64 4268
2527.11 4659
2527.59 4880
2528.06 4759
2528.54 4864
2529.01 4629
2529.48 4832
2529.96 4841
2530.43 4716
2530.91 4721
2531.38 4753
2531.85 4541
2532.33 4678
2532.80 4749
2533.28 4962
2533.75 4718
2534.23 4524
2534.70 4536
2535.18 4551
2535.65 4440
2536.12 4361
2536.60 4646
2537.07 4701
2537.55 4685
2538.02 4720
2538.50 5088
2538.97 4751
2539.45 4536
2539.92 4437
2540.40 4414
2540.87 4509
2541.35 4483
2541.82 4662
2542.30 4903
2542.77 4328
2543.25 4468
2543.73 4590
2544.20 4638
2544.68 4701
2545.15 4793
2545.63 4733
2546.10 4764
2546.58 5307
2547.05 5574
2547.53 5720
2548.01 6201
2548.48 6450
2548.96 6584
2549.43 6564
2549.91 6837
2550.39 6769
2550.86 6913
2551.34 7011
2551.81 6659
2552.29 6436
2552.77 6262
2553.24 5855
2553.72 5799
2554.20 5878
2554.67 5913
2555.15 6210
2555.62 6547
2556.10 6657
2556.58 6833
2557.05 7076
2557.53 7532
2558.01 7748
2558.48 7421
2558.96 7122
2559.44 7180
2559.91 6797
2560.39 6135
2560.87 5789
2561.35 5544
2561.82 5398
2562.30 5131
2562.78 5139
2563.25 4877
2563.73 4639
2564.21 4648
2564.69 4951
2565.16 4950
2565.64 4934
2566.12 4969
2566.60 4909
2567.07 4878
2567.55 4936
2568.03 4895
2568.51 4695
2568.98 4736
2569.46 4500
2569.94 4198
2570.42 4319
2570.90 4421
2571.37 4416
2571.85 4374
2572.33 4391
2572.81 4148
2573.29 4060
2573.76 4377
2574.24 4359
2574.72 4268
2575.20 4180
2575.68 4323
2576.16 4064
2576.63 4168
2577.11 4471
2577.59 4583
2578.07 4121
2578.55 4179
2579.03 4497
2579.51 4493
2579.98 4231
2580.46 4364
2580.94 4412
2581.42 4388
2581.90 4055
2582.38 4196
2582.86 4280
2583.34 4484
2583.82 4406
2584.30 4290
2584.77 4283
2585.25 4096
2585.73 4209
2586.21 4259
2586.69 4325
2587.17 4385
2587.65 4196
2588.13 4422
2588.61 4707
2589.09 4616
2589.57 4546
2590.05 4363
2590.53 4490
2591.01 4582
2591.49 4765
2591.97 4528
2592.45 4638
2592.93 4962
2593.41 4835
2593.89 4618
2594.37 4706
2594.85 4994
2595.33 5328
2595.81 5502
2596.29 5204
2596.77 5646
2597.25 5414
2597.73 5446
2598.21 5451
2598.69 5686
2599.17 5605
2599.65 5546
2600.13 5219
2600.61 5470
2601.09 5274
2601.57 5179
2602.06 5132
2602.54 5371
2603.02 4710
2603.50 4277
2603.98 4416
2604.46 4678
2604.94 4641
2605.42 4542
2605.90 4346
2606.38 4364
2606.87 4455
2607.35 4491
2607.83 4513
2608.31 5014
2608.79 5043
2609.27 5606
2609.75 5812
2610.24 6202
2610.72 6723
2611.20 6879
2611.68 7539
2612.16 7990
2612.64 7788
2613.13 7737
2613.61 7729
2614.09 6856
2614.57 6909
2615.05 6589
2615.54 6599
2616.02 6387
2616.50 5808
2616.98 5451
2617.46 5416
2617.95 5124
2618.43 4909
2618.91 4869
2619.39 4451
2619.88 4411
2620.36 4315
2620.84 4328
2621.32 4389
2621.81 4199
2622.29 3962
2622.77 4169
2623.26 4208
2623.74 4333
2624.22 4591
2624.70 4833
2625.19 4558
2625.67 4550
2626.15 4368
2626.64 4510
2627.12 4659
2627.60 5027
2628.09 4892
2628.57 4626
2629.05 4657
2629.54 5022
2630.02 4961
2630.50 4619
2630.99 4359
2631.47 4433
2631.95 4588
2632.44 4771
2632.92 4719
2633.40 4748
2633.89 4833
2634.37 4665
2634.85 4646
2635.34 4669
2635.82 4567
2636.31 4590
2636.79 4250
2637.27 4587
2637.76 4578
2638.24 4595
2638.73 4436
2639.21 4470
2639.70 4578
2640.18 4610
2640.66 4554
2641.15 4618
2641.63 4866
2642.12 4866
2642.60 4705
2643.09 4667
2643.57 4653
2644.06 4770
2644.54 4400
2645.03 4372
2645.51 4602
2646.00 4519
2646.48 4478
2646.97 4441
2647.45 4716
2647.94 4363
2648.42 4493
2648.91 4618
2649.39 4495
2649.88 4923
2650.36 5162
2650.85 4711
2651.33 4987
2651.82 5012
2652.30 4696
2652.79 4577
2653.27 4538
2653.76 4701
2654.24 4484
2654.73 4586
2655.22 4520
2655.70 4233
2656.19 4369
2656.67 4353
2657.16 4338
2657.65 4256
2658.13 4327
2658.62 4279
2659.10 4376
2659.59 4358
2660.08 4272
2660.56 4228
2661.05 4361
2661.53 4158
2662.02 4140
2662.51 4109
2662.99 4277
2663.48 4379
2663.97 4172
2664.45 3982
2664.94 4186
2665.43 4149
2665.91 4384
2666.40 4386
2666.89 4125
2667.37 4453
2667.86 4465
2668.35 4276
2668.83 4581
2669.32 4480
2669.81 4321
2670.29 4276
2670.78 4471
2671.27 4355
2671.76 4454
2672.24 4506
2672.73 4608
2673.22 4886
2673.71 4816
2674.19 4652
2674.68 4842
2675.17 5008
2675.66 5164
2676.14 5218
2676.63 5183
2677.12 5157
2677.61 5325
2678.09 5452
2678.58 5288
2679.07 5563
2679.56 5382
2680.05 5477
2680.53 5628
2681.02 6118
2681.51 6532
2682.00 6812
2682.49 6931
2682.97 7123
2683.46 7615
2683.95 7708
2684.44 7596
2684.93 7437
2685.42 7863
2685.91 8058
2686.39 7757
2686.88 7679
2687.37 7271
2687.86 7087
2688.35 6829
2688.84 6553
2689.33 6064
2689.81 5586
2690.30 5049
2690.79 4752
2691.28 4413
2691.77 4423
2692.26 4572
2692.75 4477
2693.24 4458
2693.73 4253
2694.22 4266
2694.71 4450
2695.20 4606
2695.68 4392
2696.17 4385
2696.66 4299
2697.15 4659
2697.64 4637
2698.13 4618
2698.62 4808
2699.11 4723
2699.60 4842
2700.09 4743
2700.58 4602
2701.07 4648
2701.56 5006
2702.05 4984
2702.54 4812
2703.03 4889
2703.52 5157
2704.01 5327
2704.50 5198
2704.99 5371
2705.48 5371
2705.97 5237
2706.46 4998
2706.95 4650
2707.44 4897
2707.93 4873
2708.42 4514
2708.92 4366
2709.41 4668
2709.90 4831
2710.39 4529
2710.88 4399
2711.37 4306
2711.86 4358
2712.35 4357
2712.84 4393
2713.33 4402
2713.82 4590
2714.31 4480
2714.81 4466
2715.30 4545
2715.79 4282
2716.28 4290
2716.77 4348
2717.26 4274
2717.75 4304
2718.24 4514
2718.74 4540
2719.23 4626
2719.72 4659
2720.21 4758
2720.70 4659
2721.19 4564
2721.69 4795
2722.18 4584
2722.67 5018
2723.16 4802
2723.65 4857
2724.15 5192
2724.64 5208
2725.13 5108
2725.62 5277
2726.11 5465
2726.61 5163
2727.10 5126
2727.59 5007
2728.08 4986
2728.58 4811
2729.07 4522
2729.56 4371
2730.05 4500
2730.55 4732
2731.04 4401
2731.53 4230
2732.02 4207
2732.52 4391
2733.01 4521
2733.50 4306
2733.99 4303
2734.49 4523
2734.98 4426
2735.47 4512
2735.97 4656
2736.46 4621
2736.95 4774
2737.45 4621
2737.94 4506
2738.43 4310
2738.93 4360
2739.42 4144
2739.91 4377
2740.41 4681
2740.90 4573
2741.39 4525
2741.89 4403
2742.38 4531
2742.87 4570
2743.37 4411
2743.86 4527
2744.36 4244
2744.85 4496
2745.34 4617
2745.84 4246
2746.33 4092
2746.82 4149
2747.32 4323
2747.81 4109
2748.31 4150
2748.80 4070
2749.30 4340
2749.79 4307
2750.28 4124
2750.78 4180
2751.27 4462
2751.77 4440
2752.26 4607
2752.76 4797
2753.25 4726
2753.75 5084
2754.24 5325
2754.74 5231
2755.23 5269
2755.72 5553
2756.22 5532
2756.71 5480
2757.21 5455
2757.70 5307
2758.20 5239
2758.69 5508
2759.19 5390
2759.69 4980
2760.18 5176
2760.68 4912
2761.17 4591
2761.67 4504
2762.16 4498
2762.66 4731
2763.15 4631
2763.65 4527
2764.14 4486
2764.64 4395
2765.14 4410
2765.63 4395
2766.13 4421
2766.62 4319
2767.12 4442
2767.61 4509
2768.11 4096
2768.61 4255
2769.10 4133
2769.60 4154
2770.09 4188
2770.59 4436
2771.09 4346
2771.58 4226
2772.08 4480
2772.58 4391
2773.07 4408
2773.57 4503
2774.06 4468
2774.56 4707
2775.06 5048
2775.55 4851
2776.05 4478
2776.55 4725
2777.04 4835
2777.54 4721
2778.04 4738
2778.54 4730
2779.03 4884
2779.53 4982
2780.03 4875
2780.52 5200
2781.02 5129
2781.52 5084
2782.01 4824
2782.51 4864
2783.01 5102
2783.51 5005
2784.00 4917
2784.50 4690
2785.00 4787
2785.50 4658
2785.99 4650
2786.49 4836
2786.99 4994
2787.49 4941
2787.98 4785
2788.48 4687
2788.98 4316
2789.48 4538
2789.98 4817
2790.47 4557
2790.97 4472
2791.47 4514
2791.97 4312
2792.47 4678
2792.96 4710
2793.46 4674
2793.96 4897
2794.46 4939
2794.96 5139
2795.46 5273
2795.95 5593
2796.45 5646
2796.95 5830
2797.45 6342
2797.95 6655
2798.45 6852
2798.95 7254
2799.44 7170
2799.94 7263
2800.44 7438
2800.94 7261
2801.44 7103
2801.94 6873
2802.44 6439
2802.94 6033
2803.44 6012
2803.93 5526
2804.43 5758
2804.93 5388
2805.43 5331
2805.93 5388
2806.43 5824
2806.93 6217
2807.43 6711
2807.93 7120
2808.43 7374
2808.93 8066
2809.43 9111
2809.93 9881
2810.43 10023
2810.93 10659
2811.43 11069
2811.93 10985
2812.43 10471
2812.93 10151
2813.43 9386
2813.93 8014
2814.43 7301
2814.93 6605
2815.43 6213
2815.93 5942
2816.43 5675
2816.93 5695
2817.43 5708
2817.93 5671
2818.43 5507
2818.93 5865
2819.43 6272
2819.93 6293
2820.43 6506
2820.93 6733
2821.43 6981
2821.93 6751
2822.43 6977
2822.94 6821
2823.44 6739
2823.94 5888
2824.44 5759
2824.94 5842
2825.44 5560
2825.94 5532
2826.44 5459
2826.94 5380
2827.44 5145
2827.95 5223
2828.45 5165
2828.95 5022
2829.45 4960
2829.95 5052
2830.45 5187
2830.95 5007
2831.46 5091
2831.96 4988
2832.46 4958
2832.96 5336
2833.46 5310
2833.97 5659
2834.47 5935
2834.97 5966
2835.47 6225
2835.97 6494
2836.47 6171
2836.98 6055
2837.48 6591
2837.98 6310
2838.48 6089
2838.99 5890
2839.49 5853
2839.99 5610
2840.49 5491
2841.00 5114
2841.50 4910
2842.00 4732
2842.50 4700
2843.01 4602
2843.51 4435
2844.01 4686
2844.51 4759
2845.02 4614
2845.52 4720
2846.02 4973
2846.52 5049
2847.03 5153
2847.53 5347
2848.03 5572
2848.54 5485
2849.04 5684
2849.54 5995
2850.05 5927
2850.55 5964
2851.05 5423
2851.56 5251
2852.06 5309
2852.56 4986
2853.07 4907
2853.57 4889
2854.07 4749
2854.58 4804
2855.08 4711
2855.59 4806
2856.09 4651
2856.59 4551
2857.10 4746
2857.60 4851
2858.10 5223
2858.61 5128
2859.11 4854
2859.62 5078
2860.12 5102
2860.63 5302
2861.13 5530
2861.63 5628
2862.14 5720
2862.64 5795
2863.15 5616
2863.65 5402
2864.16 5686
2864.66 5630
2865.16 4963
2865.67 4968
2866.17 5011
2866.68 4647
2867.18 4568
2867.69 4341
2868.19 4409
2868.70 4186
2869.20 4247
2869.71 3954
2870.21 4111
2870.72 4227
2871.22 4300
2871.73 4374
2872.23 4251
2872.74 4400
2873.24 4545
2873.75 4680
2874.25 4918
2874.76 4824
2875.27 4657
2875.77 4854
2876.28 4608
2876.78 4932
2877.29 4724
2877.79 4883
2878.30 4762
2878.81 4927
2879.31 4769
2879.82 4948
2880.32 4916
2880.83 4983
2881.33 4677
2881.84 4823
2882.35 5277
2882.85 5538
2883.36 5317
2883.87 5168
2884.37 5323
2884.88 5508
2885.38 5476
2885.89 5622
2886.40 6015
2886.90 6460
2887.41 7133
2887.92 7350
2888.42 7432
2888.93 7915
2889.44 8461
2889.94 8781
2890.45 8120
2890.96 7821
2891.46 7689
2891.97 7158
2892.48 6996
2892.98 6038
2893.49 5701
2894.00 5442
2894.51 5092
2895.01 4993
2895.52 4869
2896.03 5134
2896.54 5039
2897.04 4886
2897.55 5166
2898.06 5570
2898.57 5366
2899.07 5395
2899.58 5365
2900.09 5559
2900.60 5272
2901.10 5598
2901.61 5549
2902.12 5319
2902.63 5436
2903.13 5627
2903.64 5392
2904.15 5389
2904.66 5379
2905.17 5534
2905.68 5360
2906.18 5364
2906.69 5652
2907.20 5342
2907.71 5626
2908.22 5443
2908.72 5468
2909.23 5382
2909.74 5416
2910.25 5415
2910.76 5438
2911.27 5321
2911.78 5178
2912.28 5045
2912.79 4874
2913.30 5186
2913.81 5197
2914.32 5190
2914.83 5150
2915.34 5164
2915.85 5010
2916.36 4881
2916.87 5202
2917.37 4887
2917.88 4822
2918.39 5053
2918.90 4904
2919.41 4807
2919.92 4886
2920.43 4805
2920.94 4872
2921.45 4705
2921.96 4768
2922.47 4870
2922.98 5114
2923.49 5218
2924.00 5320
2924.51 5962
2925.02 6571
2925.53 7104
2926.04 7846
2926.55 8003
2927.06 8605
2927.57 8857
2928.08 9333
2928.59 8705
2929.10 8665
2929.61 7966
2930.12 7549
2930.63 6869
2931.14 6793
2931.65 5961
2932.16 5306
2932.67 5347
2933.18 5207
2933.69 5299
2934.20 4761
2934.71 4693
2935.22 4582
2935.73 4735
2936.24 4766
2936.76 4507
2937.27 4724
2937.78 4989
2938.29 4724
2938.80 4695
2939.31 4646
2939.82 4697
2940.33 4734
2940.84 4918
2941.36 4754
2941.87 4736
2942.38 4570
2942.89 4641
2943.40 4665
2943.91 4685
2944.42 4931
2944.94 5248
2945.45 5366
2945.96 5284
2946.47 5913
2946.98 5981
2947.49 6107
2948.01 5993
2948.52 5991
2949.03 6235
2949.54 6188
2950.05 5719
2950.57 5697
2951.08 5637
2951.59 5404
2952.10 5247
2952.61 5250
2953.13 5172
2953.64 5025
2954.15 4944
2954.66 4938
2955.18 4556
2955.69 4656
2956.20 4593
2956.71 4614
2957.23 4529
2957.74 4441
2958.25 4472
2958.76 4284
2959.28 4356
2959.79 4662
2960.30 4450
2960.82 4912
2961.33 4990
2961.84 5044
2962.36 5091
2962.87 5085
2963.38 5274
2963.89 5717
2964.41 5715
2964.92 5682
2965.43 5676
2965.95 5665
2966.46 5545
2966.97 5422
2967.49 5456
2968.00 5390
2968.52 5203
2969.03 4931
2969.54 4932
2970.06 4658
2970.57 4530
2971.08 4399
2971.60 4402
2972.11 4322
2972.63 4300
2973.14 4518
2973.65 4055
2974.17 4184
2974.68 4422
2975.20 4405
2975.71 4445
2976.23 4269
2976.74 4461
2977.25 4453
2977.77 4514
2978.28 4525
2978.80 4463
2979.31 4521
2979.83 4642
2980.34 4739
2980.86 4761
2981.37 5063
2981.89 4951
2982.40 4845
2982.91 4834
2983.43 5167
2983.94 5220
2984.46 5185
2984.97 5376
2985.49 5201
2986.00 5238
2986.52 5071
2987.04 5196
2987.55 5216
2988.07 5153
2988.58 5019
2989.10 4808
2989.61 4915
2990.13 5025
2990.64 4879
2991.16 4991
2991.67 5037
2992.19 5081
2992.71 5192
2993.22 5088
2993.74 5363
2994.25 5686
2994.77 5769
2995.28 5577
2995.80 5918
2996.32 6248
2996.83 6577
2997.35 7006
2997.87 7438
2998.38 7511
2998.90 8269
2999.41 8826
2999.93 8970
3000.45 9029
3000.96 9313
3001.48 8712
3002.00 8903
3002.51 8215
3003.03 7857
3003.55 7458
3004.06 7184
3004.58 6702
3005.10 6251
3005.61 5918
3006.13 6030
3006.65 6060
3007.16 5655
3007.68 5501
3008.20 5885
3008.71 5335
3009.23 5110
3009.75 5265
3010.27 5423
3010.78 5016
3011.30 4966
3011.82 5100
3012.34 5039
3012.85 4766
3013.37 4783
3013.89 4628
3014.41 4844
3014.92 4844
3015.44 4981
3015.96 4962
3016.48 5240
3016.99 5251
3017.51 5122
3018.03 5136
3018.55 5270
3019.07 5301
3019.58 5176
3020.10 5756
3020.62 5634
3021.14 5561
3021.66 5494
3022.17 5664
3022.69 5717
3023.21 5897
3023.73 5998
3024.25 6177
3024.77 6019
3025.28 6154
3025.80 6176
3026.32 6258
3026.84 6423
3027.36 6370
3027.88 6280
3028.40 6573
3028.92 6275
3029.43 5856
3029.95 5715
3030.47 5652
3030.99 5839
3031.51 5789
3032.03 5624
3032.55 5630
3033.07 5859
3033.59 6127
3034.11 6554
3034.63 7095
3035.15 8187
3035.66 9264
3036.18 9774
3036.70 10628
3037.22 11185
3037.74 12000
3038.26 12195
3038.78 12353
3039.30 11873
3039.82 11081
3040.34 10296
3040.86 9623
3041.38 8714
3041.90 8243
3042.42 7159
3042.94 7023
3043.46 6222
3043.98 5832
3044.50 5662
3045.02 5229
3045.54 4871
3046.06 4854
3046.58 4867
3047.10 4887
3047.62 5098
3048.14 4891
3048.66 4684
3049.18 4932
3049.71 5180
3050.23 4960
3050.75 4978
3051.27 5330
3051.79 5150
3052.31 5144
3052.83 5651
3053.35 5474
3053.87 5352
3054.39 5750
3054.91 5817
3055.43 5438
3055.96 5510
3056.48 5465
3057.00 5285
3057.52 5253
3058.04 5355
3058.56 5521
3059.08 5235
3059.61 5171
3060.13 5088
3060.65 5248
3061.17 5337
3061.69 5097
3062.21 5027
3062.73 5033
3063.26 5308
3063.78 5358
3064.30 5489
3064.82 5655
3065.34 5619
3065.87 5420
3066.39 5413
3066.91 5342
3067.43 5377
3067.95 5386
3068.48 5239
3069.00 5232
3069.52 5177
3070.04 5052
3070.57 5268
3071.09 5081
3071.61 5121
3072.13 5039
3072.66 5282
3073.18 5722
3073.70 5524
3074.22 5714
3074.75 6028
3075.27 6480
3075.79 6557
3076.32 6686
3076.84 6906
3077.36 6954
3077.88 7209
3078.41 6998
3078.93 6845
3079.45 6717
3079.98 6388
3080.50 6155
3081.02 6081
3081.55 6019
3082.07 5842
3082.59 5384
3083.12 5383
3083.64 5303
3084.16 5525
3084.69 5300
3085.21 5038
3085.73 4860
3086.26 4948
3086.78 5049
3087.31 4975
3087.83 4896
3088.35 4816
3088.88 4717
3089.40 4649
3089.93 4967
3090.45 5191
3090.97 5035
3091.50 5045
3092.02 5161
3092.55 5058
3093.07 5265
3093.60 5201
3094.12 5358
3094.64 5153
3095.17 5053
3095.69 4916
3096.22 5064
3096.74 5505
3097.27 5646
3097.79 5290
3098.32 5404
3098.84 5484
3099.37 5722
3099.89 5781
3100.42 6002
3100.94 6212
3101.47 6698
3101.99 7210
3102.52 7540
3103.04 7980
3103.57 8510
3104.09 9540
3104.62 9872
3105.14 10662
3105.67 10520
3106.19 10154
3106.72 9820
3107.24 9077
3107.77 8609
3108.29 7840
3108.82 7162
3109.35 6091
3109.87 5832
3110.40 5780
3110.92 5702
3111.45 5711
3111.98 5850
3112.50 6123
3113.03 6502
3113.55 6448
3114.08 6727
3114.61 6612
3115.13 6357
3115.66 5878
3116.18 5597
3116.71 5644
3117.24 5349
3117.76 5245
3118.29 4995
3118.82 4950
3119.34 4789
3119.87 4600
3120.40 4896
3120.92 4991
3121.45 4989
3121.98 4842
3122.50 4645
3123.03 4751
3123.56 5076
3124.08 5058
3124.61 4762
3125.14 4773
3125.66 4913
3126.19 4911
3126.72 4708
3127.25 4653
3127.77 4726
3128.30 4894
3128.83 4938
3129.36 4938
3129.88 5014
3130.41 5101
3130.94 4724
3131.46 4771
3131.99 4748
3132.52 4834
3133.05 4575
3133.58 4377
3134.10 4532
3134.63 4204
3135.16 4448
3135.69 4675
3136.21 4409
3136.74 4466
3137.27 4575
3137.80 4453
3138.33 4718
3138.86 4543
3139.38 4669
3139.91 4963
3140.44 4949
3140.97 5113
3141.50 5367
3142.03 4833
3142.55 4911
3143.08 4945
3143.61 4870
3144.14 4610
3144.67 4470
3145.20 4939
3145.73 4783
3146.25 4723
3146.78 4900
3147.31 5086
3147.84 5049
3148.37 4987
3148.90 5171
3149.43 5239
3149.96 5150
3150.49 5373
3151.02 5125
3151.54 5396
3152.07 5567
3152.60 5531
3153.13 5419
3153.66 5068
3154.19 4973
3154.72 4890
3155.25 4830
3155.78 4856
3156.31 4793
3156.84 4837
3157.37 4914
3157.90 4677
3158.43 4661
3158.96 4959
3159.49 4718
3160.02 4752
3160.55 4649
3161.08 4890
3161.61 4555
3162.14 4613
3162.67 4726
3163.20 4551
3163.73 4410
3164.26 4660
3164.79 4550
3165.32 4544
3165.85 4504
3166.38 4780
3166.91 4833
3167.44 4788
3167.97 4718
3168.50 4892
3169.03 5142
3169.57 5482
3170.10 5404
3170.63 5609
3171.16 5354
3171.69 5383
3172.22 5221
3172.75 5196
3173.28 5051
3173.81 4931
3174.34 4833
3174.88 4659
3175.41 4482
3175.94 4281
3176.47 4316
3177.00 4275
3177.53 4485
3178.06 4625
3178.60 4575
3179.13 4297
3179.66 4409
3180.19 4659
3180.72 4665
3181.25 4620
3181.79 4700
3182.32 4817
3182.85 4804
3183.38 4624
3183.91 4791
3184.44 4857
3184.98 4721
3185.51 4952
3186.04 4848
3186.57 4974
3187.11 4651
3187.64 4550
3188.17 4688
3188.70 4475
3189.24 4438
3189.77 4571
3190.30 4606
3190.83 4552
3191.37 4667
3191.90 4498
3192.43 4496
3192.96 4206
3193.50 4182
3194.03 4390
3194.56 4334
3195.09 4282
3195.63 4301
3196.16 4152
3196.69 4242
3197.23 4393
3197.76 4585
3198.29 4406
3198.83 4449
3199.36 4487
3199.89 4407
3200.43 4303
3200.96 4505
3201.49 4744
3202.03 4747
3202.56 4795
3203.09 4870
3203.63 4812
3204.16 4872
3204.69 4888
3205.23 5117
3205.76 5351
3206.30 5355
3206.83 5355
3207.36 5141
3207.90 5027
3208.43 4862
3208.97 4593
3209.50 4826
3210.03 4752
3210.57 4682
3211.10 5025
3211.64 4748
3212.17 4853
3212.70 4890
3213.24 4596
3213.77 4571
3214.31 4735
3214.84 4603
3215.38 4447
3215.91 4353
3216.45 4430
3216.98 4544
3217.52 4385
3218.05 4212
3218.59 4065
3219.12 4219
3219.66 4485
3220.19 4283
3220.73 4456
3221.26 4353
3221.80 4460
3222.33 4534
3222.87 4464
3223.40 4416
3223.94 4573
3224.47 4578
3225.01 4779
3225.54 4671
3226.08 4842
3226.61 4987
3227.15 4851
3227.69 5058
3228.22 5039
3228.76 4851
3229.29 4652
3229.83 4483
3230.36 4537
3230.90 4787
3231.44 4454
3231.97 4413
3232.51 4405
3233.04 4377
3233.58 4330
3234.12 4256
3234.65 4511
3235.19 4544
3235.72 4431
3236.26 4524
3236.80 4419
3237.33 4551
3237.87 4530
3238.41 4607
3238.94 4480
3239.48 4655
3240.02 4774
3240.55 4928
3241.09 4591
3241.63 4788
3242.16 5019
3242.70 4962
3243.24 4826
3243.77 4639
3244.31 4684
3244.85 4479
3245.39 4431
3245.92 4482
3246.46 4517
3247.00 4442
3247.53 4191
3248.07 4146
3248.61 4321
3249.15 4220
3249.68 4368
3250.22 4500
3250.76 4717
3251.30 4650
3251.83 4538
3252.37 4677
3252.91 4690
3253.45 4552
3253.98 4746
3254.52 4782
3255.06 4892
3255.60 5241
3256.14 5014
3256.67 5098
3257.21 5559
3257.75 5628
3258.29 5572
3258.83 5943
3259.37 5996
3259.90 6105
3260.44 6498
3260.98 6227
3261.52 6406
3262.06 6962
3262.60 7150
3263.13 7009
3263.67 7131
3264.21 6800
3264.75 6813
3265.29 6750
3265.83 6747
3266.37 6957
3266.91 6838
3267.44 6710
3267.98 6368
3268.52 6411
3269.06 6462
3269.60 6700
3270.14 6502
3270.68 6615
3271.22 6015
3271.76 5783
3272.30 5778
3272.84 5344
3273.38 5174
3273.91 5259
3274.45 5040
3274.99 5020
3275.53 4943
3276.07 5011
3276.61 4938
3277.15 4958
3277.69 4920
3278.23 5222
3278.77 5480
3279.31 5565
3279.85 5469
3280.39 5892
3280.93 5655
3281.47 5952
3282.01 5938
3282.55 5539
3283.09 5489
3283.63 5442
3284.17 5412
3284.71 5626
3285.25 5613
3285.79 5617
3286.33 5598
3286.87 5683
3287.42 5983
3287.96 5698
3288.50 5880
3289.04 5933
3289.58 5682
3290.12 5699
3290.66 5494
3291.20 5471
3291.74 5973
3292.28 5551
3292.82 5993
3293.36 6085
3293.91 6367
3294.45 6793
3294.99 6846
3295.53 7667
3296.07 8370
3296.61 8848
3297.15 9363
3297.69 9760
3298.24 10003
3298.78 9755
3299.32 9562
3299.86 9657
3300.40 9255
3300.94 8619
3301.49 8064
3302.03 7699
3302.57 7189
3303.11 6724
3303.65 6467
3304.19 6180
3304.74 5953
3305.28 6273
3305.82 6077
3306.36 6142
3306.90 6123
3307.45 5886
3307.99 5886
3308.53 6240
3309.07 6111
3309.62 6298
3310.16 6156
3310.70 6157
3311.24 6319
3311.79 6215
3312.33 6437
3312.87 6504
3313.41 6610
3313.96 6556
3314.50 6375
3315.04 6568
3315.59 6524
3316.13 6922
3316.67 7130
3317.21 7294
3317.76 7638
3318.30 7777
3318.84 7907
3319.39 7627
3319.93 7752
3320.47 7704
3321.02 7403
3321.56 7425
3322.10 7591
3322.65 7615
3323.19 7673
3323.73 7661
3324.28 7908
3324.82 8011
3325.36 7787
3325.91 7664
3326.45 7555
3327.00 7507
3327.54 7384
3328.08 7117
3328.63 6940
3329.17 6868
3329.72 6712
3330.26 6690
3330.80 6882
3331.35 6893
3331.89 7121
3332.44 7493
3332.98 8290
3333.53 9428
3334.07 10757
3334.61 12603
3335.16 15629
3335.70 17408
3336.25 19185
3336.79 20781
3337.34 21690
3337.88 22600
3338.43 23150
3338.97 23329
3339.52 22446
3340.06 21396
3340.61 20138
3341.15 18734
3341.70 17216
3342.24 15722
3342.79 13979
3343.33 12468
3343.88 10575
3344.42 9376
3344.97 8127
3345.51 7648
3346.06 6932
3346.60 6526
3347.15 6208
3347.69 6101
3348.24 6085
3348.78 6094
3349.33 6132
3349.88 6136
3350.42 6213
3350.97 6499
3351.51 6594
3352.06 6657
3352.61 6585
3353.15 6656
3353.70 7108
3354.24 7292
3354.79 7305
3355.34 7115
3355.88 7208
3356.43 7149
3356.97 6914
3357.52 7074
3358.07 6944
3358.61 6834
3359.16 6943
3359.71 6453
3360.25 6096
3360.80 6134
3361.35 6051
3361.89 6134
3362.44 5771
3362.99 5744
3363.53 5980
3364.08 5714
3364.63 5515
3365.17 5700
3365.72 5528
3366.27 5466
3366.81 5752
3367.36 5850
3367.91 5472
3368.46 5465
3369.00 5658
3369.55 5868
3370.10 5515
3370.64 5497
3371.19 6059
3371.74 6071
3372.29 6297
3372.83 6426
3373.38 6506
3373.93 6846
3374.48 7472
3375.03 8014
3375.57 8148
3376.12 8406
3376.67 8433
3377.22 8561
3377.76 8491
3378.31 8089
3378.86 7720
3379.41 7438
3379.96 6717
3380.50 6282
3381.05 5999
3381.60 5518
3382.15 5297
3382.70 5271
3383.25 5104
3383.79 4999
3384.34 4961
3384.89 5254
3385.44 5130
3385.99 5079
3386.54 5053
3387.09 4865
3387.64 4969
3388.18 4819
3388.73 4969
3389.28 4870
3389.83 4685
3390.38 4563
3390.93 4861
3391.48 4845
3392.03 4494
3392.58 4564
3393.13 4874
3393.67 4691
3394.22 4740
3394.77 4467
3395.32 4676
3395.87 4797
3396.42 4757
3396.97 4753
3397.52 4654
3398.07 4642
3398.62 4781
3399.17 4975
3399.72 4532
3400.27 4361
3400.82 4212
3401.37 4226
3401.92 4276
3402.47 4469
3403.02 4396
3403.57 4339
3404.12 4161
3404.67 4328
3405.22 4597
3405.77 4236
3406.32 4223
3406.87 4199
3407.42 4098
3407.97 4072
3408.52 4236
3409.07 4456
3409.62 4467
3410.17 4582
3410.72 4612
3411.27 4559
3411.82 4519
3412.38 4651
3412.93 4977
3413.48 5143
3414.03 5321
3414.58 5502
3415.13 5453
3415.68 5560
3416.23 5988
3416.78 5905
3417.33 5393
3417.89 5183
3418.44 4930
3418.99 4336
3419.54 4545
3420.09 4641
3420.64 4394
3421.19 4373
3421.74 4350
3422.30 4146
3422.85 4146
3423.40 4208
3423.95 4216
3424.50 4253
3425.05 4469
3425.61 4369
3426.16 4069
3426.71 4031
3427.26 4368
3427.81 4504
3428.37 4484
3428.92 4278
3429.47 4232
3430.02 4163
3430.58 4195
3431.13 4165
3431.68 4235
3432.23 4104
3432.78 4252
3433.34 4344
3433.89 4258
3434.44 4031
3434.99 4205
3435.55 4077
3436.10 3980
3436.65 4240
3437.21 3998
3437.76 4390
3438.31 4008
3438.86 3933
3439.42 4030
3439.97 3918
3440.52 4099
3441.08 4060
3441.63 4212
3442.18 4232
3442.74 4070
3443.29 4198
3443.84 4320
3444.40 4231
3444.95 4126
3445.50 4197
3446.06 4035
3446.61 4096
3447.16 4056
3447.72 3854
3448.27 4075
3448.82 4113
3449.38 3974
3449.93 3991
3450.48 3766
3451.04 3912
3451.59 3828
3452.15 3780
3452.70 4007
3453.25 3803
3453.81 3774
3454.36 3829
3454.92 3931
3455.47 3843
3456.03 3718
3456.58 3757
3457.13 3862
3457.69 3745
3458.24 3736
3458.80 3896
3459.35 3872
3459.91 3852
3460.46 3914
3461.02 3704
3461.57 3692
3462.13 3780
3462.68 3650
3463.24 3730
3463.79 3614
3464.34 3802
3464.90 3626
3465.46 3578
3466.01 3909
3466.57 3914
3467.12 3943
3467.68 4080
3468.23 4042
3468.79 4167
3469.34 3912
3469.90 4244
3470.45 4221
3471.01 4256
3471.56 4340
3472.12 4404
3472.67 4048
3473.23 4181
3473.79 4185
3474.34 4064
3474.90 3930
3475.45 3951
3476.01 3891
3476.56 3831
3477.12 3932
3477.68 4086
3478.23 4193
3478.79 4039
3479.35 4070
3479.90 4190
3480.46 4506
3481.01 4445
3481.57 4613
3482.13 4713
3482.68 4763
3483.24 4746
3483.80 4470
3484.35 4399
3484.91 4476
3485.47 4403
3486.02 4261
3486.58 4542
3487.14 4623
3487.69 4540
3488.25 4804
3488.81 4667
3489.36 4786
3489.92 4910
3490.48 5029
3491.03 5216
3491.59 5316
3492.15 6240
3492.71 6456
3493.26 6873
3493.82 7002
3494.38 7204
3494.94 7538
3495.49 7259
3496.05 7401
3496.61 6674
3497.17 6255
3497.72 6311
3498.28 6106
3498.84 5992
3499.40 6377
3499.95 6811
3500.51 7276
3501.07 7559
3501.63 8385
3502.19 8717
3502.74 8976
3503.30 8983
3503.86 8999
3504.42 8477
3504.98 8413
3505.53 8658
3506.09 8734
3506.65 8914
3507.21 8757
3507.77 8997
3508.33 8831
3508.88 8618
3509.44 8096
3510.00 7637
3510.56 7175
3511.12 6914
3511.68 6376
3512.24 5891
3512.80 5452
3513.35 5395
3513.91 5349
3514.47 5084
3515.03 5159
3515.59 4541
3516.15 4673
3516.71 4633
3517.27 4384
3517.83 4533
3518.39 4479
3518.95 4359
3519.50 4603
3520.06 4692
3520.62 4590
3521.18 4902
3521.74 4994
3522.30 4895
3522.86 4737
3523.42 4692
3523.98 4741
3524.54 4812
3525.10 4957
3525.66 4989
3526.22 4914
3526.78 4829
3527.34 4825
3527.90 4820
3528.46 4563
3529.02 4496
3529.58 4401
3530.14 4340
3530.70 4121
3531.26 4136
3531.82 4189
3532.38 4115
3532.94 4274
3533.50 4216
3534.06 4180
3534.62 4343
3535.18 4138
3535.75 4376
3536.31 4436
3536.87 4565
3537.43 4592
3537.99 4842
3538.55 4760
3539.11 4663
3539.67 4844
3540.23 4754
3540.79 4838
3541.35 4760
3541.92 4679
3542.48 4944
3543.04 4953
3543.60 4718
3544.16 4545
3544.72 4946
3545.28 4580
3545.84 4577
3546.41 4847
3546.97 4686
3547.53 4795
3548.09 4818
3548.65 4762
3549.21 4779
3549.78 4584
3550.34 4349
3550.90 4194
3551.46 4250
3552.02 4444
3552.59 4471
3553.15 4399
3553.71 4454
3554.27 4734
3554.83 4834
3555.40 5262
3555.96 5414
3556.52 5788
3557.08 6051
3557.65 6022
3558.21 6278
3558.77 6263
3559.33 5841
3559.90 5768
3560.46 5416
3561.02 5007
3561.58 4936
3562.15 4902
3562.71 4818
3563.27 4644
3563.83 4785
3564.40 4524
3564.96 4376
3565.52 4669
3566.09 4592
3566.65 4309
3567.21 4375
3567.78 4393
3568.34 4399
3568.90 4244
3569.47 4261
3570.03 4041
3570.59 4322
3571.16 4557
3571.72 4481
3572.28 4587
3572.85 4637
3573.41 4829
3573.97 4767
3574.54 4768
3575.10 4616
3575.66 4585
3576.23 4387
3576.79 4463
3577.36 4541
3577.92 4528
3578.48 4565
3579.05 4376
3579.61 4082
3580.18 4471
3580.74 4466
3581.31 4239
3581.87 4247
3582.43 4440
3583.00 4316
3583.56 4333
3584.13 4241
3584.69 4398
3585.26 4447
3585.82 4501
3586.39 4560
3586.95 4532
3587.52 4417
3588.08 4277
3588.64 4321
3589.21 4225
3589.77 4193
3590.34 4287
3590.90 4133
3591.47 3997
3592.03 4035
3592.60 4159
3593.17 4091
3593.73 4153
3594.30 4058
3594.86 4198
3595.43 4321
3595.99 4314
3596.56 3970
3597.12 3970
3597.69 4066
3598.25 4273
3598.82 4169
3599.39 4063
3599.95 4286
3600.52 4114
3601.08 4006
3601.65 4123
3602.21 4247
3602.78 4395
3603.35 4284
3603.91 4396
3604.48 4209
3605.04 4280
3605.61 3999
3606.18 4034
3606.74 4089
3607.31 4016
3607.88 3917
3608.44 3776
3609.01 3634
3609.57 3611
3610.14 3593
3610.71 3456
3611.27 3663
3611.84 3637
3612.41 3635
3612.97 3740
3613.54 3695
3614.11 3699
3614.68 4073
3615.24 4223
3615.81 4326
3616.38 4489
3616.94 5259
3617.51 5744
3618.08 6237
3618.64 6782
3619.21 7462
3619.78 8310
3620.35 9064
3620.91 9004
3621.48 9269
3622.05 9210
3622.62 8774
3623.18 8060
3623.75 7114
3624.32 6704
3624.89 5756
3625.45 5199
3626.02 4816
3626.59 4418
3627.16 4253
3627.73 3971
3628.29 3827
3628.86 3772
3629.43 3764
3630.00 3481
3630.57 3551
3631.13 3800
3631.70 3776
3632.27 3505
3632.84 3820
3633.41 3832
3633.98 3916
3634.54 3829
3635.11 3709
3635.68 3518
3636.25 3618
3636.82 3703
3637.39 3493
3637.96 3691
3638.52 3623
3639.09 3664
3639.66 3783
3640.23 3695
3640.80 3660
3641.37 3916
3641.94 4111
3642.51 4470
3643.08 4310
3643.65 4324
3644.21 4197
3644.78 4453
3645.35 4470
3645.92 4427
3646.49 4300
3647.06 4244
3647.63 4398
3648.20 4327
3648.77 4420
3649.34 4525
3649.91 4293
3650.48 4287
3651.05 4423
3651.62 4216
3652.19 4284
3652.76 4216
3653.33 4211
3653.90 4419
3654.47 4402
3655.04 4409
3655.61 4535
3656.18 4309
3656.75 4413
3657.32 4563
3657.89 4580
3658.46 4616
3659.03 4950
3659.60 5142
3660.17 5160
3660.74 4991
3661.31 4947
3661.88 4962
3662.45 4827
3663.02 4912
3663.59 4546
3664.16 4642
3664.74 4570
3665.31 4262
3665.88 4194
3666.45 4215
3667.02 4240
3667.59 4200
3668.16 4233
3668.73 4547
3669.30 4456
3669.87 4497
3670.45 4359
3671.02 4332
3671.59 4354
3672.16 4237
3672.73 4218
3673.30 4279
3673.87 4258
3674.45 4182
3675.02 4268
3675.59 4313
3676.16 4001
3676.73 4305
3677.30 4235
3677.88 4441
3678.45 4388
3679.02 4290
3679.59 4231
3680.16 4172
3680.74 4179
3681.31 4220
3681.88 4402
3682.45 4206
3683.02 4178
3683.60 4174
3684.17 3935
3684.74 3960
3685.31 4301
3685.89 4176
3686.46 4005
3687.03 4072
3687.60 4480
3688.18 4762
3688.75 4502
3689.32 4656
3689.89 5213
3690.47 5290
3691.04 5254
3691.61 5538
3692.19 5664
3692.76 5555
3693.33 5403
3693.91 5272
3694.48 4916
3695.05 4733
3695.62 4963
3696.20 4636
3696.77 4496
3697.34 4570
3697.92 4234
3698.49 4300
3699.06 4189
3699.64 3962
3700.21 3676
3700.79 3771
3701.36 3791
3701.93 3948
3702.51 4054
3703.08 3937
3703.65 3907
3704.23 3905
3704.80 4022
3705.38 3899
3705.95 3911
3706.52 3906
3707.10 3949
3707.67 3996
3708.25 4069
3708.82 3988
3709.39 3911
3709.97 3995
3710.54 3920
3711.12 4119
3711.69 3887
3712.27 3755
3712.84 3557
3713.42 3772
3713.99 3978
3714.57 4019
3715.14 3925
3715.71 4013
3716.29 3981
3716.86 4109
3717.44 4118
3718.01 4054
3718.59 4037
3719.16 4071
3719.74 4105
3720.31 3928
3720.89 3910
3721.47 3879
3722.04 3893
3722.62 3830
3723.19 3755
3723.77 3953
3724.34 3821
3724.92 3858
3725.49 3679
3726.07 3807
3726.64 3931
3727.22 3768
3727.80 4007
3728.37 3892
3728.95 4105
3729.52 4099
3730.10 4057
3730.67 4225
3731.25 4322
3731.83 4497
3732.40 4860
3732.98 4927
3733.55 5040
3734.13 5218
3734.71 5124
3735.28 5685
3735.86 5837
3736.44 6015
3737.01 5831
3737.59 5669
3738.17 5243
3738.74 5031
3739.32 5018
3739.90 4553
3740.47 4611
3741.05 4371
3741.63 4191
3742.20 4094
3742.78 3840
3743.36 3899
3743.93 3850
3744.51 4035
3745.09 3996
3745.66 3934
3746.24 4024
3746.82 4104
3747.40 3827
3747.97 3850
3748.55 4106
3749.13 4016
3749.70 3925
3750.28 4119
3750.86 3893
3751.44 3874
3752.02 3947
3752.59 3799
3753.17 3658
3753.75 3764
3754.33 3964
3754.90 3667
3755.48 3851
3756.06 4046
3756.64 4022
3757.22 4060
3757.79 4205
3758.37 4590
3758.95 4517
3759.53 4829
3760.11 5077
3760.68 5457
3761.26 5571
3761.84 5661
3762.42 5723
3763.00 5600
3763.58 5268
3764.15 5141
3764.73 4737
3765.31 4635
3765.89 4221
3766.47 4305
3767.05 4218
3767.63 4059
3768.21 3898
3768.78 3887
3769.36 3764
3769.94 3750
3770.52 3691
3771.10 3670
3771.68 3778
3772.26 3946
3772.84 4093
3773.42 4262
3774.00 4181
3774.58 4084
3775.15 4093
3775.73 4073
3776.31 4114
3776.89 4223
3777.47 3978
3778.05 4048
3778.63 4095
3779.21 3956
3779.79 3886
3780.37 3749
3780.95 3790
3781.53 3689
3782.11 3596
3782.69 3608
3783.27 3598
3783.85 3560
3784.43 3613
3785.01 3652
3785.59 3527
3786.17 3602
3786.75 3795
3787.33 3787
3787.91 3947
3788.49 3870
3789.07 3767
3789.65 3874
3790.23 3929
3790.81 3945
3791.39 3707
3791.98 3662
3792.56 3733
3793.14 3704
3793.72 3749
3794.30 3797
3794.88 3622
3795.46 3798
3796.04 3888
3796.62 3766
3797.20 3774
3797.78 3707
3798.37 3527
3798.95 3744
3799.53 3933
3800.11 4142
3800.69 4190
3801.27 4158
3801.85 4101
3802.43 4194
3803.02 4262
3803.60 4277
3804.18 4375
3804.76 4329
3805.34 4341
3805.92 4427
3806.51 4074
3807.09 4019
3807.67 4077
3808.25 3908
3808.83 4057
3809.42 3908
3810.00 4115
3810.58 4095
3811.16 4030
3811.74 4160
3812.33 4432
3812.91 4041
3813.49 4221
3814.07 4266
3814.66 4103
3815.24 4186
3815.82 4157
3816.40 4329
3816.99 4378
3817.57 4462
3818.15 4364
3818.73 4344
3819.32 4236
3819.90 3978
3820.48 3936
3821.06 4155
3821.65 3945
3822.23 3887
3822.81 3996
3823.40 3738
3823.98 3596
3824.56 3556
3825.15 3592
3825.73 3593
3826.31 3569
3826.90 3639
3827.48 3493
3828.06 3514
3828.65 3524
3829.23 3703
3829.81 3634
3830.40 3516
3830.98 3686
3831.56 3755
3832.15 3884
3832.73 3812
3833.32 3950
3833.90 3931
3834.48 4091
3835.07 4040
3835.65 3980
3836.23 4150
3836.82 4120
3837.40 4150
3837.99 4201
3838.57 3993
3839.16 3880
3839.74 4016
3840.32 3629
3840.91 3888
3841.49 3996
3842.08 3770
3842.66 3855
3843.25 3810
3843.83 3589
3844.42 3710
3845.00 3835
3845.59 3851
3846.17 3767
3846.76 3723
3847.34 3584
3847.92 3641
3848.51 3553
3849.09 3542
3849.68 3575
3850.27 3809
3850.85 3723
3851.44 3848
3852.02 3771
3852.61 3512
3853.19 3850
3853.78 3965
3854.36 4179
3854.95 3954
3855.53 4089
3856.12 4120
3856.70 3915
3857.29 4039
3857.88 4289
3858.46 4471
3859.05 4739
3859.63 5062
3860.22 5341
3860.80 6095
3861.39 6725
3861.98 7262
3862.56 8120
3863.15 8840
3863.73 9251
3864.32 10259
3864.91 10341
3865.49 10251
3866.08 9678
3866.67 9366
3867.25 8668
3867.84 8233
3868.43 7922
3869.01 7461
3869.60 7297
3870.19 6967
3870.77 6731
3871.36 6369
3871.95 5961
3872.53 5745
3873.12 5417
3873.71 5440
3874.29 5341
3874.88 5053
3875.47 5296
3876.05 5294
3876.64 5272
3877.23 5199
3877.82 5220
3878.40 4908
3878.99 5076
3879.58 5102
3880.16 5043
3880.75 4635
3881.34 4586
3881.93 4553
3882.51 4510
3883.10 4503
3883.69 4450
3884.28 4326
3884.87 4257
3885.45 4310
3886.04 4189
3886.63 4036
3887.22 4286
3887.80 4142
3888.39 4305
3888.98 4435
3889.57 4305
3890.16 4653
3890.74 4406
3891.33 4649
3891.92 4497
3892.51 4715
3893.10 4942
3893.69 4943
3894.27 5043
3894.86 5099
3895.45 5323
3896.04 5231
3896.63 5355
3897.22 5328
3897.81 5416
3898.40 5695
3898.98 5803
3899.57 5538
3900.16 5405
3900.75 5464
3901.34 5405
3901.93 5313
3902.52 5139
3903.11 5066
3903.70 5127
3904.29 4962
3904.87 4631
3905.46 4593
3906.05 4275
3906.64 4191
3907.23 4470
3907.82 4375
3908.41 3950
3909.00 3956
3909.59 3855
3910.18 3983
3910.77 3916
3911.36 3878
3911.95 3683
3912.54 3751
3913.13 3834
3913.72 3736
3914.31 3905
3914.90 3935
3915.49 3752
3916.08 3644
3916.67 3659
3917.26 3724
3917.85 3717
3918.44 3515
3919.03 3611
3919.62 3703
3920.21 3635
3920.80 3531
3921.39 3529
3921.98 3609
3922.57 3528
3923.16 3509
3923.75 3451
3924.34 3540
3924.94 3784
3925.53 3621
3926.12 3531
3926.71 3478
3927.30 3727
3927.89 3576
3928.48 3477
3929.07 3621
3929.66 3559
3930.25 3499
3930.85 3419
3931.44 3700
3932.03 3788
3932.62 3822
3933.21 3602
3933.80 3482
3934.39 3343
3934.99 3480
3935.58 3739
3936.17 3635
3936.76 3594
3937.35 3713
3937.94 3832
3938.54 3649
3939.13 3754
3939.72 3679
3940.31 3924
3940.90 3973
3941.49 3697
3942.09 3779
3942.68 3736
3943.27 3696
3943.86 4025
3944.46 3781
3945.05 3809
3945.64 3648
3946.23 3470
3946.82 3516
3947.42 3461
3948.01 3673
3948.60 3634
3949.20 3587
3949.79 3476
3950.38 3532
3950.97 3431
3951.57 3509
3952.16 3499
3952.75 3521
3953.34 3442
3953.94 3488
3954.53 3581
3955.12 3623
3955.72 3637
3956.31 3578
3956.90 3821
3957.50 3701
3958.09 3592
3958.68 3371
3959.28 3406
3959.87 3672
3960.46 3514
3961.06 3420
3961.65 3434
3962.24 3376
3962.84 3326
3963.43 3269
3964.02 3247
3964.62 3519
3965.21 3473
3965.81 3727
3966.40 3922
3966.99 4197
3967.59 4055
3968.18 4198
3968.78 4558
3969.37 4613
3969.96 4801
3970.56 4592
3971.15 4601
3971.75 4375
3972.34 4100
3972.94 3901
3973.53 3887
3974.12 3696
3974.72 3549
3975.31 3616
3975.91 3499
3976.50 3421
3977.10 3660
3977.69 3599
3978.29 3439
3978.88 3404
3979.48 3496
3980.07 3472
3980.67 3449
3981.26 3445
3981.86 3470
3982.45 3580
3983.05 3523
3983.64 3508
3984.24 3584
3984.83 3466
3985.43 3413
3986.02 3444
3986.62 3455
3987.21 3629
3987.81 3493
3988.40 3523
3989.00 3411
3989.60 3593
3990.19 3462
3990.79 3377
3991.38 3431
3991.98 3624
3992.57 3473
3993.17 3288
3993.77 3675
3994.36 3530
3994.96 3480
3995.55 3643
3996.15 3479
3996.75 3559
3997.34 3639
3997.94 3540
3998.54 3621
3999.13 3683
3999.73 3633
4000.32 3621
4000.92 3574
4001.52 3633
4002.11 3662
4002.71 3828
4003.31 3870
4003.90 3702
4004.50 3848
4005.10 3799
4005.69 3867
4006.29 4013
4006.89 3964
4007.49 4008
4008.08 4128
4008.68 4311
4009.28 4127
4009.87 4143
4010.47 4086
4011.07 3974
4011.67 3955
4012.26 4083
4012.86 3833
4013.46 3811
4014.05 4016
4014.65 4119
4015.25 4181
4015.85 4272
4016.44 4454
4017.04 4837
4017.64 4785
4018.24 5225
4018.84 5323
4019.43 5365
4020.03 5275
4020.63 5354
4021.23 5190
4021.83 4948
4022.42 4731
4023.02 4546
4023.62 4416
4024.22 4124
4024.82 3777
4025.41 3513
4026.01 3585
4026.61 3853
4027.21 3688
4027.81 3651
4028.41 3614
4029.01 3663
4029.60 3901
4030.20 3843
4030.80 4018
4031.40 3887
4032.00 3800
4032.60 3849
4033.20 3898
4033.80 3745
4034.39 3776
4034.99 3577
4035.59 3474
4036.19 3441
4036.79 3703
4037.39 3710
4037.99 3641
4038.59 3586
4039.19 3627
4039.79 3479
4040.39 3440
4040.99 3586
4041.59 3459
4042.18 3530
4042.78 3459
4043.38 3667
4043.98 3979
4044.58 3745
4045.18 3652
4045.78 3724
4046.38 3596
4046.98 3683
4047.58 3742
4048.18 3865
4048.78 3873
4049.38 3474
4049.98 3778
4050.58 3701
4051.18 3661
4051.78 3475
4052.38 3411
4052.98 3541
4053.58 3624
4054.19 3654
4054.79 3544
4055.39 3872
4055.99 3823
4056.59 3631
4057.19 3687
4057.79 3765
4058.39 3636
4058.99 3705
4059.59 3460
4060.19 3547
4060.79 3375
4061.39 3486
4061.99 3376
4062.60 3293
4063.20 3405
4063.80 3373
4064.40 3324
4065.00 3358
4065.60 3357
4066.20 3406
4066.80 3215
4067.41 3036
4068.01 3206
4068.61 3360
4069.21 3288
4069.81 3310
4070.41 3330
4071.02 3351
4071.62 3345
4072.22 3242
4072.82 3245
4073.42 3322
4074.02 3369
4074.63 3446
4075.23 3508
4075.83 3609
4076.43 3555
4077.03 3472
4077.64 3615
4078.24 3532
4078.84 3536
4079.44 3589
4080.05 3480
4080.65 3325
4081.25 3290
4081.85 3397
4082.46 3481
4083.06 3528
4083.66 3792
4084.26 3545
4084.87 3633
4085.47 3715
4086.07 3758
4086.67 3951
4087.28 3753
4087.88 3852
4088.48 4063
4089.09 4190
4089.69 4165
4090.29 4089
4090.90 3790
4091.50 3792
4092.10 3884
4092.71 4042
4093.31 4087
4093.91 4299
4094.52 4774
4095.12 5355
4095.72 5774
4096.33 5986
4096.93 6575
4097.53 6863
4098.14 6834
4098.74 6645
4099.34 6498
4099.95 6044
4100.55 5494
4101.16 5081
4101.76 4841
4102.36 4298
4102.97 4163
4103.57 4040
4104.18 3734
4104.78 3577
4105.38 3418
4105.99 3304
4106.59 3316
4107.20 3508
4107.80 3226
4108.41 3231
4109.01 3096
4109.62 3214
4110.22 3198
4110.82 3304
4111.43 3396
4112.03 3289
4112.64 3389
4113.24 3548
4113.85 3295
4114.45 3392
4115.06 3495
4115.66 3399
4116.27 3272
4116.87 3219
4117.48 3306
4118.08 3449
4118.69 3445
4119.29 3369
4119.90 3384
4120.50 3528
4121.11 3289
4121.72 3218
4122.32 3361
4122.93 3414
4123.53 3451
4124.14 3574
4124.74 3600
4125.35 3538
4125.95 3504
4126.56 3438
4127.17 3578
4127.77 3649
4128.38 3682
4128.98 3475
4129.59 3352
4130.20 3531
4130.80 3511
4131.41 3472
4132.01 3428
4132.62 3440
4133.23 3581
4133.83 3550
4134.44 3680
4135.05 3740
4135.65 3949
4136.26 3855
4136.87 3804
4137.47 3669
4138.08 3560
4138.69 3638
4139.29 3512
4139.90 3541
4140.51 3776
4141.11 3610
4141.72 3697
4142.33 3578
4142.93 3658
4143.54 3778
4144.15 3634
4144.75 3596
4145.36 3458
4145.97 3540
4146.58 3521
4147.18 3538
4147.79 3387
4148.40 3349
4149.01 3318
4149.61 3084
4150.22 3211
4150.83 3455
4151.44 3418
4152.04 3140
4152.65 3294
4153.26 3283
4153.87 3334
4154.47 3172
4155.08 3194
4155.69 3088
4156.30 3081
4156.91 3169
4157.51 3255
4158.12 3273
4158.73 3140
4159.34 3204
4159.95 2885
4160.56 2969
4161.16 3024
4161.77 3204
4162.38 3013
4162.99 2890
4163.60 3040
4164.21 3055
4164.81 3153
4165.42 3125
4166.03 3357
4166.64 3405
4167.25 3500
4167.86 3419
4168.47 3261
4169.08 3299
4169.69 3451
4170.29 3410
4170.90 3373
4171.51 3459
4172.12 3506
4172.73 3375
4173.34 3546
4173.95 3548
4174.56 3497
4175.17 3394
4175.78 3195
4176.39 3365
4177.00 3377
4177.61 3315
4178.22 3563
4178.82 3272
4179.43 3311
4180.04 3327
4180.65 3273
4181.26 3356
4181.87 3362
4182.48 3204
4183.09 3120
4183.70 3170
4184.31 3097
4184.92 3124
4185.53 3073
4186.14 3095
4186.75 3029
4187.36 3195
4187.97 3115
4188.58 3075
4189.19 3083
4189.81 3036
4190.42 3083
4191.03 3154
4191.64 3116
4192.25 3134
4192.86 3326
4193.47 3497
4194.08 3470
4194.69 3398
4195.30 3725
4195.91 3728
4196.52 3665
4197.13 3990
4197.74 3932
4198.36 3929
4198.97 4052
4199.58 3885
4200.19 3753
4200.80 3768
4201.41 3788
4202.02 3728
4202.63 3558
4203.25 3633
4203.86 3568
4204.47 3624
4205.08 3569
4205.69 3505
4206.30 3398
4206.92 3315
4207.53 3315
4208.14 3328
4208.75 3151
4209.36 3327
4209.97 3443
4210.59 3256
4211.20 3369
4211.81 3558
4212.42 3653
4213.03 3543
4213.65 3650
4214.26 3692
4214.87 3706
4215.48 3597
4216.10 3591
4216.71 3677
4217.32 3861
4217.93 3668
4218.55 3675
4219.16 3941
4219.77 3856
4220.38 3961
4221.00 4487
4221.61 4747
4222.22 4758
4222.83 5201
4223.45 5616
4224.06 5729
4224.67 5981
4225.29 6289
4225.90 6324
4226.51 6673
4227.13 6783
4227.74 6777
4228.35 6810
4228.96 6693
4229.58 6775
4230.19 6752
4230.80 6818
4231.42 7228
4232.03 6937
4232.65 6769
4233.26 6203
4233.87 6323
4234.49 6169
4235.10 6077
4235.71 6208
4236.33 5974
4236.94 6091
4237.56 6099
4238.17 6203
4238.78 5949
4239.40 5439
4240.01 5140
4240.63 5054
4241.24 4975
4241.85 4583
4242.47 4332
4243.08 4129
4243.70 3984
4244.31 3990
4244.93 3866
4245.54 3783
4246.15 3734
4246.77 3754
4247.38 3838
4248.00 3674
4248.61 4084
4249.23 4158
4249.84 4135
4250.46 3967
4251.07 4278
4251.69 4176
4252.30 3928
4252.92 4047
4253.53 4106
4254.15 3901
4254.76 3706
4255.38 3856
4255.99 3810
4256.61 3729
4257.22 3947
4257.84 3856
4258.45 4002
4259.07 4007
4259.69 4059
4260.30 4015
4260.92 3971
4261.53 4056
4262.15 3864
4262.76 4137
4263.38 4045
4263.99 4054
4264.61 4294
4265.23 4300
4265.84 4098
4266.46 3967
4267.07 3925
4267.69 4131
4268.31 4143
4268.92 3946
4269.54 3878
4270.16 3985
4270.77 4142
4271.39 4185
4272.00 4047
4272.62 4195
4273.24 4203
4273.85 4077
4274.47 3958
4275.09 3788
4275.70 3639
4276.32 3690
4276.94 3666
4277.55 3596
4278.17 3617
4278.79 3645
4279.40 3481
4280.02 3439
4280.64 3614
4281.26 3409
4281.87 3342
4282.49 3285
4283.11 3217
4283.72 3439
4284.34 3526
4284.96 3612
4285.58 3519
4286.19 3277
4286.81 3514
4287.43 3507
4288.05 3469
4288.66 3460
4289.28 3580
4289.90 3586
4290.52 3583
4291.13 3476
4291.75 3512
4292.37 3808
4292.99 3537
4293.61 3357
4294.22 3439
4294.84 3404
4295.46 3566
4296.08 3702
4296.70 3637
4297.31 3422
4297.93 3458
4298.55 3476
4299.17 3370
4299.79 3499
4300.41 3536
4301.03 3335
4301.64 3283
4302.26 3323
4302.88 3412
4303.50 3223
4304.12 3350
4304.74 3312
4305.36 3311
4305.97 3415
4306.59 3576
4307.21 3473
4307.83 3436
4308.45 3613
4309.07 3696
4309.69 3734
4310.31 3617
4310.93 3697
4311.55 4118
4312.17 4105
4312.78 4247
4313.40 4269
4314.02 4091
4314.64 4029
4315.26 3940
4315.88 3816
4316.50 3681
4317.12 3725
4317.74 3526
4318.36 3384
4318.98 3463
4319.60 3315
4320.22 3205
4320.84 3249
4321.46 3177
4322.08 3132
4322.70 3203
4323.32 3034
4323.94 3231
4324.56 3302
4325.18 3123
4325.80 3621
4326.42 3631
4327.04 3446
4327.66 3333
4328.28 3347
4328.90 3525
4329.52 3550
4330.14 3267
4330.76 3484
4331.39 3454
4332.01 3436
4332.63 3301
4333.25 3181
4333.87 3457
4334.49 3207
4335.11 3414
4335.73 3262
4336.35 3164
4336.97 3331
4337.59 3216
4338.22 3393
4338.84 3582
4339.46 3765
4340.08 3464
4340.70 3594
4341.32 3439
4341.94 3597
4342.57 3750
4343.19 3680
4343.81 3657
4344.43 3677
4345.05 3655
4345.67 3930
4346.29 4075
4346.92 4270
4347.54 4580
4348.16 4529
4348.78 5030
4349.40 5072
4350.03 5234
4350.65 5093
4351.27 4818
4351.89 4405
4352.51 4281
4353.14 4311
4353.76 4074
4354.38 4033
4355.00 3783
4355.63 3541
4356.25 3566
4356.87 3683
4357.49 3638
4358.12 3620
4358.74 3560
4359.36 3469
4359.98 3683
4360.61 3421
4361.23 3672
4361.85 3604
4362.48 3683
4363.10 3851
4363.72 3703
4364.34 3667
4364.97 3761
4365.59 3669
4366.21 3619
4366.84 3558
4367.46 3742
4368.08 3874
4368.71 3847
4369.33 3805
4369.95 3806
4370.58 3735
4371.20 3671
4371.82 3823
4372.45 3658
4373.07 3654
4373.70 3504
4374.32 3838
4374.94 3658
4375.57 3633
4376.19 3580
4376.81 3571
4377.44 3694
4378.06 3800
4378.69 3929
4379.31 3868
4379.94 3879
4380.56 3831
4381.18 4039
4381.81 3903
4382.43 3857
4383.06 3980
4383.68 4072
4384.31 4165
4384.93 4531
4385.55 4521
4386.18 4964
4386.80 4953
4387.43 5085
4388.05 5234
4388.68 5409
4389.30 5632
4389.93 5979
4390.55 6144
4391.18 6954
4391.80 7541
4392.43 8066
4393.05 8716
4393.68 9062
4394.30 8947
4394.93 9617
4395.55 9384
4396.18 8381
4396.80 8047
4397.43 7392
4398.05 6954
4398.68 6982
4399.31 6735
4399.93 7046
4400.56 7202
4401.18 7244
4401.81 7779
4402.43 8106
4403.06 7766
4403.69 7545
4404.31 7118
4404.94 6842
4405.56 6481
4406.19 5890
4406.82 6031
4407.44 6109
4408.07 6067
4408.69 5990
4409.32 6071
4409.95 6147
4410.57 6309
4411.20 6169
4411.83 6060
4412.45 6160
4413.08 5819
4413.71 5684
4414.33 5298
4414.96 5416
4415.59 5155
4416.21 5123
4416.84 5179
4417.47 5169
4418.09 5142
4418.72 5076
4419.35 4802
4419.97 4779
4420.60 4533
4421.23 4749
4421.85 4599
4422.48 4451
4423.11 4426
4423.74 4455
4424.36 4214
4424.99 4284
4425.62 4566
4426.25 4392
4426.87 4371
4427.50 4404
4428.13 4271
4428.76 4112
4429.38 3901
4430.01 4178
4430.64 4005
4431.27 3817
4431.89 3841
4432.52 4055
4433.15 4007
4433.78 3965
4434.41 3781
4435.03 3748
4435.66 3795
4436.29 3795
4436.92 3784
4437.55 3775
4438.18 3652
4438.80 3677
4439.43 3716
4440.06 3455
4440.69 3718
4441.32 3747
4441.95 3519
4442.57 3452
4443.20 3451
4443.83 3391
4444.46 3456
4445.09 3652
4445.72 3678
4446.35 3441
4446.98 3442
4447.61 3497
4448.23 3417
4448.86 3488
4449.49 3483
4450.12 3405
4450.75 3383
4451.38 3398
4452.01 3288
4452.64 3279
4453.27 3365
4453.90 3594
4454.53 3257
4455.16 3136
4455.79 3288
4456.42 3226
4457.05 3330
4457.67 3188
4458.30 3303
4458.93 3400
4459.56 3223
4460.19 3253
4460.82 3112
4461.45 3081
4462.08 3154
4462.71 3340
4463.34 3107
4463.97 3079
4464.60 3316
4465.23 3169
4465.86 2971
4466.49 2915
4467.13 2870
4467.76 2818
4468.39 2938
4469.02 3078
4469.65 2800
4470.28 2973
4470.91 2984
4471.54 2711
4472.17 2786
4472.80 2826
4473.43 2829
4474.06 2854
4474.69 2876
4475.32 2787
4475.95 2887
4476.59 2902
4477.22 2970
4477.85 2977
4478.48 2902
4479.11 2859
4479.74 2691
4480.37 2837
4481.00 2894
4481.64 3006
4482.27 2707
4482.90 2853
4483.53 3089
4484.16 3066
4484.79 2914
4485.42 2947
4486.06 3020
4486.69 3046
4487.32 3000
4487.95 2937
4488.58 2962
4489.22 2944
4489.85 2963
4490.48 2977
4491.11 3151
4491.74 3131
4492.38 3049
4493.01 2960
4493.64 2822
4494.27 2868
4494.90 2638
4495.54 2859
4496.17 2927
4496.80 3031
4497.43 2977
4498.07 2954
4498.70 3028
4499.33 2902
4499.96 2882
4500.60 2908
4501.23 3022
4501.86 2929
4502.50 2979
4503.13 3044
4503.76 2989
4504.39 3196
4505.03 3351
4505.66 3294
4506.29 3144
4506.93 3292
4507.56 3167
4508.19 3305
4508.83 3145
4509.46 3100
4510.09 3062
4510.73 3015
4511.36 2844
4511.99 2922
4512.63 2904
4513.26 2916
4513.89 2892
4514.53 2809
4515.16 2930
4515.80 3204
4516.43 3270
4517.06 3215
4517.70 3189
4518.33 3207
4518.97 3071
4519.60 3279
4520.23 3279
4520.87 3087
4521.50 3178
4522.14 3163
4522.77 3096
4523.40 3009
4524.04 3064
4524.67 3072
4525.31 2981
4525.94 3105
4526.58 3245
4527.21 3180
4527.85 3380
4528.48 3451
4529.12 3899
4529.75 4320
4530.38 4379
4531.02 4946
4531.65 5873
4532.29 6698
4532.92 7337
4533.56 8286
4534.19 8676
4534.83 8586
4535.46 8593
4536.10 8227
4536.74 7955
4537.37 7059
4538.01 6111
4538.64 5385
4539.28 4724
4539.91 4446
4540.55 4101
4541.18 3729
4541.82 3521
4542.45 3339
4543.09 3336
4543.73 3090
4544.36 3130
4545.00 2838
4545.63 2894
4546.27 2965
4546.91 2871
4547.54 2821
4548.18 2776
4548.81 2940
4549.45 2923
4550.09 2852
4550.72 2813
4551.36 2889
4551.99 2776
4552.63 2690
4553.27 2819
4553.90 3058
4554.54 2971
4555.18 2991
4555.81 3082
4556.45 3166
4557.09 3018
4557.72 3136
4558.36 3202
4559.00 3143
4559.63 3091
4560.27 2953
4560.91 3074
4561.54 3177
4562.18 3243
4562.82 3205
4563.46 3063
4564.09 3250
4564.73 3291
4565.37 3222
4566.00 3156
4566.64 3062
4567.28 3007
4567.92 3275
4568.55 3384
4569.19 3390
4569.83 3488
4570.47 3603
4571.10 3677
4571.74 3812
4572.38 4022
4573.02 4118
4573.66 3926
4574.29 3802
4574.93 3649
4575.57 3528
4576.21 3259
4576.85 3282
4577.48 3044
4578.12 3121
4578.76 3046
4579.40 2990
4580.04 2929
4580.67 3008
4581.31 2821
4581.95 2717
4582.59 2672
4583.23 2624
4583.87 2575
4584.51 2569
4585.14 2669
4585.78 2696
4586.42 2949
4587.06 2960
4587.70 2838
4588.34 2829
4588.98 2815
4589.62 2734
4590.26 2657
4590.89 2595
4591.53 2791
4592.17 2913
4592.81 2685
4593.45 2676
4594.09 2841
4594.73 2805
4595.37 2664
4596.01 2642
4596.65 2631
4597.29 2671
4597.93 2750
4598.57 2530
4599.21 2612
4599.85 2559
4600.49 2594
4601.12 2741
4601.76 2583
4602.40 2605
4603.04 2725
4603.68 2748
4604.32 2592
4604.96 2820
4605.60 2846
4606.24 2801
4606.88 2950
4607.52 3175
4608.17 3025
4608.81 3024
4609.45 3037
4610.09 3182
4610.73 3399
4611.37 3120
4612.01 3021
4612.65 3091
4613.29 3076
4613.93 2904
4614.57 2893
4615.21 2906
4615.85 2720
4616.49 2664
4617.13 2988
4617.77 2923
4618.41 2896
4619.06 2777
4619.70 2832
4620.34 2709
4620.98 2775
4621.62 2596
4622.26 2701
4622.90 2487
4623.54 2502
4624.19 2485
4624.83 2426
4625.47 2498
4626.11 2492
4626.75 2538
4627.39 2714
4628.03 2563
4628.68 2689
4629.32 2511
4629.96 2491
4630.60 2569
4631.24 2555
4631.89 2517
4632.53 2545
4633.17 2640
4633.81 2632
4634.45 2499
4635.10 2447
4635.74 2656
4636.38 2577
4637.02 2689
4637.66 2584
4638.31 2677
4638.95 2610
4639.59 2754
4640.23 2860
4640.88 2830
4641.52 2769
4642.16 2866
4642.80 2965
4643.45 2988
4644.09 2961
4644.73 3064
4645.38 2857
4646.02 2817
4646.66 2564
4647.30 2552
4647.95 2571
4648.59 2656
4649.23 2748
4649.88 2601
4650.52 2583
4651.16 2746
4651.81 2687
4652.45 2578
4653.09 2614
4653.74 2776
4654.38 2893
4655.02 2881
4655.67 2702
4656.31 2812
4656.95 2809
4657.60 2692
4658.24 2732
4658.89 2588
4659.53 2568
4660.17 2413
4660.82 2479
4661.46 2316
4662.10 2356
4662.75 2311
4663.39 2494
4664.04 2586
4664.68 2538
4665.33 2515
4665.97 2491
4666.61 2478
4667.26 2413
4667.90 2383
4668.55 2425
4669.19 2485
4669.84 2433
4670.48 2406
4671.12 2446
4671.77 2252
4672.41 2324
4673.06 2455
4673.70 2408
4674.35 2390
4674.99 2282
4675.64 2373
4676.28 2340
4676.93 2414
4677.57 2392
4678.22 2377
4678.86 2383
4679.51 2551
4680.15 2516
4680.80 2474
4681.44 2560
4682.09 2517
4682.74 2480
4683.38 2516
4684.03 2454
4684.67 2381
4685.32 2400
4685.96 2455
4686.61 2631
4687.25 2454
4687.90 2543
4688.55 2571
4689.19 2402
4689.84 2325
4690.48 2291
4691.13 2442
4691.78 2497
4692.42 2441
4693.07 2378
4693.71 2259
4694.36 2385
4695.01 2486
4695.65 2516
4696.30 2329
4696.95 2326
4697.59 2427
4698.24 2522
4698.89 2501
4699.53 2521
4700.18 2363
4700.83 2392
4701.47 2515
4702.12 2630
4702.77 2460
4703.41 2385
4704.06 2667
4704.71 2548
4705.35 2438
4706.00 2478
4706.65 2509
4707.29 2457
4707.94 2403
4708.59 2411
4709.24 2461
4709.88 2480
4710.53 2398
4711.18 2594
4711.83 2733
4712.47 2526
4713.12 2531
4713.77 2627
4714.42 2665
4715.06 2628
4715.71 2579
4716.36 2651
4717.01 2456
4717.65 2488
4718.30 2544
4718.95 2645
4719.60 2556
4720.25 2693
4720.89 2525
4721.54 2561
4722.19 2805
4722.84 2878
4723.49 2531
4724.13 2729
4724.78 2946
4725.43 2791
4726.08 2762
4726.73 2879
4727.38 2921
4728.03 3025
4728.67 2876
4729.32 2804
4729.97 2972
4730.62 2834
4731.27 2844
4731.92 2814
4732.57 2803
4733.22 2590
4733.86 2587
4734.51 2506
4735.16 2522
4735.81 2300
4736.46 2473
4737.11 2530
4737.76 2538
4738.41 2538
4739.06 2520
4739.71 2474
4740.36 2585
4741.01 2468
4741.65 2543
4742.30 2620
4742.95 2805
4743.60 2692
4744.25 2795
4744.90 2642
4745.55 2723
4746.20 2812
4746.85 2748
4747.50 2773
4748.15 2607
4748.80 2722
4749.45 2632
4750.10 2619
4750.75 2477
4751.40 2635
4752.05 2654
4752.70 2728
4753.35 2765
4754.00 2762
4754.65 2899
4755.30 3175
4755.95 3088
4756.61 3036
4757.26 2929
4757.91 2713
4758.56 2671
4759.21 2770
4759.86 2949
4760.51 2996
4761.16 2904
4761.81 2903
4762.46 2707
4763.11 2733
4763.76 2634
4764.41 2733
4765.07 2684
4765.72 2777
4766.37 2576
4767.02 2595
4767.67 2598
4768.32 2628
4768.97 2517
4769.62 2504
4770.28 2725
4770.93 2689
4771.58 2742
4772.23 2752
4772.88 2484
4773.53 2440
4774.19 2596
4774.84 2563
4775.49 2435
4776.14 2419
4776.79 2439
4777.44 2324
4778.10 2409
4778.75 2543
4779.40 2344
4780.05 2374
4780.70 2285
4781.36 2447
4782.01 2538
4782.66 2451
4783.31 2357
4783.97 2496
4784.62 2453
4785.27 2378
4785.92 2247
4786.58 2259
4787.23 2369
4787.88 2294
4788.53 2566
4789.19 2443
4789.84 2550
4790.49 2562
4791.15 2628
4791.80 2466
4792.45 2422
4793.10 2456
4793.76 2572
4794.41 2402
4795.06 2412
4795.72 2273
4796.37 2394
4797.02 2452
4797.68 2366
4798.33 2353
4798.98 2452
4799.64 2428
4800.29 2331
4800.94 2482
4801.60 2487
4802.25 2404
4802.90 2382
4803.56 2479
4804.21 2404
4804.87 2417
4805.52 2382
4806.17 2206
4806.83 2242
4807.48 2278
4808.14 2369
4808.79 2300
4809.44 2179
4810.10 2144
4810.75 2112
4811.41 2157
4812.06 2345
4812.71 2247
4813.37 2264
4814.02 2461
4814.68 2277
4815.33 2471
4815.99 2531
4816.64 2528
4817.30 2388
4817.95 2453
4818.61 2506
4819.26 2473
4819.92 2647
4820.57 2548
4821.23 2647
4821.88 2669
4822.53 2719
4823.19 2686
4823.85 2848
4824.50 2752
4825.16 2604
4825.81 2848
4826.47 2848
4827.12 2755
4827.78 2633
4828.43 2640
4829.09 2553
4829.74 2676
4830.40 2437
4831.05 2556
4831.71 2661
4832.37 2550
4833.02 2661
4833.68 2720
4834.33 2633
4834.99 2798
4835.64 2889
4836.30 2968
4836.96 2975
4837.61 3040
4838.27 3057
4838.92 3167
4839.58 3213
4840.24 3528
4840.89 3301
4841.55 3440
4842.21 3305
4842.86 3450
4843.52 3310
4844.18 3067
4844.83 2991
4845.49 2941
4846.14 2952
4846.80 2791
4847.46 2787
4848.11 2771
4848.77 2762
4849.43 2847
4850.09 3040
4850.74 3069
4851.40 3099
4852.06 3261
4852.71 3428
4853.37 3441
4854.03 3110
4854.68 3019
4855.34 3094
4856.00 3166
4856.66 2917
4857.31 3001
4857.97 2964
4858.63 3014
4859.29 3070
4859.94 3138
4860.60 2924
4861.26 3116
4861.92 3014
4862.57 3161
4863.23 3044
4863.89 2838
4864.55 2997
4865.21 2838
4865.86 2807
4866.52 2716
4867.18 3018
4867.84 3031
4868.50 2897
4869.15 2935
4869.81 3106
4870.47 2970
4871.13 3045
4871.79 2989
4872.45 2998
4873.10 2939
4873.76 2740
4874.42 2761
4875.08 2816
4875.74 2759
4876.40 2888
4877.06 2956
4877.71 2930
4878.37 2960
4879.03 2860
4879.69 2857
4880.35 2940
4881.01 2880
4881.67 2912
4882.33 2823
4882.99 2802
4883.65 2791
4884.30 2878
4884.96 2772
4885.62 2629
4886.28 2644
4886.94 2592
4887.60 2580
4888.26 2586
4888.92 2691
4889.58 2717
4890.24 2687
4890.90 2667
4891.56 2747
4892.22 2814
4892.88 2849
4893.54 2859
4894.20 2760
4894.86 2643
4895.52 2677
4896.18 2621
4896.84 2625
4897.50 2593
4898.16 2490
4898.82 2497
4899.48 2554
4900.14 2575
4900.80 2591
4901.46 2536
4902.12 2565
4902.78 2561
4903.44 2396
4904.10 2403
4904.76 2412
4905.42 2424
4906.08 2422
4906.74 2427
4907.40 2308
4908.06 2264
4908.73 2454
4909.39 2517
4910.05 2560
4910.71 2466
4911.37 2413
4912.03 2371
4912.69 2311
4913.35 2493
4914.01 2340
4914.68 2317
4915.34 2541
4916.00 2460
4916.66 2290
4917.32 2366
4917.98 2304
4918.64 2344
4919.31 2326
4919.97 2247
4920.63 2362
4921.29 2298
4921.95 2253
4922.61 2230
4923.28 2185
4923.94 2165
4924.60 2311
4925.26 2181
4925.92 2188
4926.59 2100
4927.25 2341
4927.91 2377
4928.57 2418
4929.23 2272
4929.90 2175
4930.56 2185
4931.22 2221
4931.88 2303
4932.55 2272
4933.21 2100
4933.87 2162
4934.53 2346
4935.20 2313
4935.86 2311
4936.52 2434
4937.18 2279
4937.85 2163
4938.51 2334
4939.17 2420
4939.84 2500
4940.50 2389
4941.16 2130
4941.82 2201
4942.49 2230
4943.15 2335
4943.81 2277
4944.48 2276
4945.14 2305
4945.80 2273
4946.47 2427
4947.13 2556
4947.79 2436
4948.46 2254
4949.12 2499
4949.79 2379
4950.45 2322
4951.11 2254
4951.78 2248
4952.44 2140
4953.10 2114
4953.77 2144
4954.43 2245
4955.10 2362
4955.76 2298
4956.42 2192
4957.09 2188
4957.75 2268
4958.42 2310
4959.08 2227
4959.74 2333
4960.41 2245
4961.07 2381
4961.74 2261
4962.40 2400
4963.07 2423
4963.73 2439
4964.40 2411
4965.06 2474
4965.73 2544
4966.39 2465
4967.05 2411
4967.72 2339
4968.38 2416
4969.05 2460
4969.71 2525
4970.38 2308
4971.04 2387
4971.71 2356
4972.37 2288
4973.04 2350
4973.70 2534
4974.37 2463
4975.04 2499
4975.70 2312
4976.37 2324
4977.03 2417
4977.70 2224
4978.36 2339
4979.03 2282
4979.69 2361
4980.36 2201
4981.03 2381
4981.69 2397
4982.36 2380
4983.02 2368
4983.69 2417
4984.35 2338
4985.02 2423
4985.69 2488
4986.35 2768
4987.02 2756
4987.68 2936
4988.35 3180
4989.02 3386
4989.68 3637
4990.35 3941
4991.02 4302
4991.68 4777
4992.35 4750
4993.02 4905
4993.68 4769
4994.35 4490
4995.02 4319
4995.68 3836
4996.35 3473
4997.02 3143
4997.68 2989
4998.35 2737
4999.02 2630
4999.68 2630
5000.35 2483
5001.02 2414
5001.68 2321
5002.35 2237
5003.02 2369
5003.69 2338
5004.35 2309
5005.02 2411
5005.69 2292
5006.35 2429
5007.02 2284
5007.69 2374
5008.36 2324
5009.02 2217
5009.69 2271
5010.36 2389
5011.03 2354
5011.70 2474
5012.36 2386
5013.03 2383
5013.70 2469
5014.37 2510
5015.04 2401
5015.70 2381
5016.37 2389
5017.04 2424
5017.71 2522
5018.38 2634
5019.04 2787
5019.71 2719
5020.38 2620
5021.05 2620
5021.72 2902
5022.39 2990
5023.05 3457
5023.72 3436
5024.39 3217
5025.06 3350
5025.73 3661
5026.40 3516
5027.07 3381
5027.74 3437
5028.40 3484
5029.07 3379
5029.74 3271
5030.41 3355
5031.08 2995
5031.75 2978
5032.42 2977
5033.09 2903
5033.76 2771
5034.43 2828
5035.10 2699
5035.76 2764
5036.43 2635
5037.10 2473
5037.77 2550
5038.44 2645
5039.11 2572
5039.78 2523
5040.45 2735
5041.12 2754
5041.79 2729
5042.46 2810
5043.13 2751
5043.80 2824
5044.47 2908
5045.14 3040
5045.81 3129
5046.48 3206
5047.15 3350
5047.82 3258
5048.49 3169
5049.16 3328
5049.83 3132
5050.50 3017
5051.17 2859
5051.84 2530
5052.51 2619
5053.18 2435
5053.85 2376
5054.52 2351
5055.20 2426
5055.87 2333
5056.54 2300
5057.21 2440
5057.88 2524
5058.55 2451
5059.22 2518
5059.89 2635
5060.56 2726
5061.23 2880
5061.90 2891
5062.58 2977
5063.25 3055
5063.92 3110
5064.59 2813
5065.26 2647
5065.93 2777
5066.60 2855
5067.27 2747
5067.95 2619
5068.62 2660
5069.29 2661
5069.96 2540
5070.63 2436
5071.30 2526
5071.98 2551
5072.65 2447
5073.32 2426
5073.99 2463
5074.66 2357
5075.34 2376
5076.01 2351
5076.68 2310
5077.35 2516
5078.02 2412
5078.70 2334
5079.37 2421
5080.04 2545
5080.71 2362
5081.39 2461
5082.06 2465
5082.73 2475
5083.40 2506
5084.08 2372
5084.75 2468
5085.42 2583
5086.09 2492
5086.77 2441
5087.44 2431
5088.11 2503
5088.79 2342
5089.46 2520
5090.13 2432
5090.80 2362
5091.48 2574
5092.15 2482
5092.82 2511
5093.50 2574
5094.17 2438
5094.84 2396
5095.52 2530
5096.19 2776
5096.86 2581
5097.54 2366
5098.21 2381
5098.88 2549
5099.56 2495
5100.23 2393
5100.90 2491
5101.58 2401
5102.25 2417
5102.93 2342
5103.60 2297
5104.27 2341
5104.95 2382
5105.62 2318
5106.30 2370
5106.97 2378
5107.64 2489
5108.32 2419
5108.99 2507
5109.67 2493
5110.34 2394
5111.02 2249
5111.69 2261
5112.36 2513
5113.04 2382
5113.71 2368
5114.39 2393
5115.06 2372
5115.74 2369
5116.41 2369
5117.09 2363
5117.76 2289
5118.44 2274
5119.11 2404
5119.79 2185
5120.46 2218
5121.14 2514
5121.81 2266
5122.49 2421
5123.16 2379
5123.84 2431
5124.51 2230
5125.19 2187
5125.86 2118
5126.54 2166
5127.21 2295
5127.89 2240
5128.56 2071
5129.24 2172
5129.92 2280
5130.59 2231
5131.27 2402
5131.94 2349
5132.62 2227
5133.29 2242
5133.97 2245
5134.65 2029
5135.32 2040
5136.00 2268
5136.67 2324
5137.35 2340
5138.03 2294
5138.70 2325
5139.38 2118
5140.05 2393
5140.73 2382
5141.41 2364
5142.08 2216
5142.76 2276
5143.44 2360
5144.11 2443
5144.79 2420
5145.47 2199
5146.14 2292
5146.82 2188
5147.50 2172
5148.17 2152
5148.85 2200
5149.53 2233
5150.20 2239
5150.88 1978
5151.56 2064
5152.24 2055
5152.91 2138
5153.59 2156
5154.27 2189
5154.94 2041
5155.62 2066
5156.30 2111
5156.98 2268
5157.65 2044
5158.33 2015
5159.01 2076
5159.69 2102
5160.36 2104
5161.04 2137
5161.72 2150
5162.40 1949
5163.07 2036
5163.75 2205
5164.43 2217
5165.11 2127
5165.79 2070
5166.46 2064
5167.14 2047
5167.82 2048
5168.50 2042
5169.18 2038
5169.86 2042
5170.53 1984
5171.21 2030
5171.89 2058
5172.57 2099
5173.25 2155
5173.93 2250
5174.60 2047
5175.28 2030
5175.96 2018
5176.64 2019
5177.32 2004
5178.00 2092
5178.68 1954
5179.36 1854
5180.03 1811
5180.71 2177
5181.39 2196
5182.07 2209
5182.75 2140
5183.43 2114
5184.11 2170
5184.79 2145
5185.47 2264
5186.15 2070
5186.83 2000
5187.51 1971
5188.18 2030
5188.86 2036
5189.54 2028
5190.22 2032
5190.90 1938
5191.58 1941
5192.26 1899
5192.94 1862
5193.62 2035
5194.30 2063
5194.98 1883
5195.66 1903
5196.34 1936
5197.02 1933
5197.70 1979
5198.38 1999
5199.06 2193
5199.74 2024
5200.42 2056
5201.10 2121
5201.78 2038
5202.46 2041
5203.14 2011
5203.82 2080
5204.50 1969
5205.19 2053
5205.87 1989
5206.55 2081
5207.23 2091
5207.91 2206
5208.59 2192
5209.27 2175
5209.95 2040
5210.63 2094
5211.31 2148
5211.99 2102
5212.67 2360
5213.36 2277
5214.04 2192
5214.72 2312
5215.40 2235
5216.08 2131
5216.76 2358
5217.44 2218
5218.12 2253
5218.81 2295
5219.49 2286
5220.17 2291
5220.85 2286
5221.53 2319
5222.21 2365
5222.90 2261
5223.58 2019
5224.26 2021
5224.94 2236
5225.62 2181
5226.30 2323
5226.99 2271
5227.67 2039
5228.35 2005
5229.03 2023
5229.71 2104
5230.40 2070
5231.08 2225
5231.76 2221
5232.44 2122
5233.13 2188
5233.81 2049
5234.49 2188
5235.17 2088
5235.86 2086
5236.54 2103
5237.22 2077
5237.90 2190
5238.59 2080
5239.27 2182
5239.95 2222
5240.64 2311
5241.32 2306
5242.00 2245
5242.68 2305
5243.37 2316
5244.05 2270
5244.73 2279
5245.42 2291
5246.10 2302
5246.78 2194
5247.47 2210
5248.15 2275
5248.83 2382
5249.52 2420
5250.20 2452
5250.88 2554
5251.57 2511
5252.25 2567
5252.93 2550
5253.62 2507
5254.30 2450
5254.99 2518
5255.67 2325
5256.35 2302
5257.04 2346
5257.72 2223
5258.41 2132
5259.09 2205
5259.77 2127
5260.46 2090
5261.14 2154
5261.83 2153
5262.51 2201
5263.20 2218
5263.88 2170
5264.56 2489
5265.25 2283
5265.93 2276
5266.62 2341
5267.30 2280
5267.99 2209
5268.67 2258
5269.36 2276
5270.04 2309
5270.73 2409
5271.41 2264
5272.10 2127
5272.78 2152
5273.47 2129
5274.15 2129
5274.84 2201
5275.52 2114
5276.21 2137
5276.89 2257
5277.58 2156
5278.26 2134
5278.95 2189
5279.63 2160
5280.32 2253
5281.00 2466
5281.69 2508
5282.38 2510
5283.06 2535
5283.75 2416
5284.43 2570
5285.12 2708
5285.80 2686
5286.49 2492
5287.18 2508
5287.86 2604
5288.55 2638
5289.23 2420
5289.92 2362
5290.61 2411
5291.29 2413
5291.98 2535
5292.66 2462
5293.35 2484
5294.04 2378
5294.72 2394
5295.41 2329
5296.10 2404
5296.78 2524
5297.47 2437
5298.16 2562
5298.84 2613
5299.53 2871
5300.22 2942
5300.90 2976
5301.59 3190
5302.28 3587
5302.96 3832
5303.65 4119
5304.34 4442
5305.03 4481
5305.71 4273
5306.40 3912
5307.09 3547
5307.77 3378
5308.46 2993
5309.15 2960
5309.84 2806
5310.52 2740
5311.21 2719
5311.90 2485
5312.59 2373
5313.27 2303
5313.96 2443
5314.65 2357
5315.34 2173
5316.02 2245
5316.71 2433
5317.40 2511
5318.09 2403
5318.78 2265
5319.46 2263
5320.15 2384
5320.84 2375
5321.53 2314
5322.22 2369
5322.90 2437
5323.59 2533
5324.28 2416
5324.97 2407
5325.66 2386
5326.35 2365
5327.04 2349
5327.72 2309
5328.41 2356
5329.10 2430
5329.79 2427
5330.48 2553
5331.17 2597
5331.86 2533
5332.54 2630
5333.23 2578
5333.92 2612
5334.61 2596
5335.30 2489
5335.99 2564
5336.68 2500
5337.37 2562
5338.06 2536
5338.75 2755
5339.44 2797
5340.12 2773
5340.81 2821
5341.50 2908
5342.19 2846
5342.88 2758
5343.57 2989
5344.26 2972
5344.95 2911
5345.64 2734
5346.33 2679
5347.02 2739
5347.71 2816
5348.40 2902
5349.09 3171
5349.78 3274
5350.47 3459
5351.16 3735
5351.85 4030
5352.54 4448
5353.23 4735
5353.92 4871
5354.61 4738
5355.30 4721
5355.99 4675
5356.68 4346
5357.37 3987
5358.06 3815
5358.75 3369
5359.44 3232
5360.14 2987
5360.83 2674
5361.52 2502
5362.21 2544
5362.90 2656
5363.59 2468
5364.28 2415
5364.97 2280
5365.66 2274
5366.35 2332
5367.04 2380
5367.74 2243
5368.43 2269
5369.12 2472
5369.81 2368
5370.50 2264
5371.19 2446
5371.88 2524
5372.57 2293
5373.27 2328
5373.96 2455
5374.65 2435
5375.34 2291
5376.03 2301
5376.72 2426
5377.42 2396
5378.11 2245
5378.80 2278
5379.49 2381
5380.18 2397
5380.88 2368
5381.57 2427
5382.26 2446
5382.95 2571
5383.64 2437
5384.34 2375
5385.03 2286
5385.72 2375
5386.41 2356
5387.11 2431
5387.80 2385
5388.49 2353
5389.18 2460
5389.88 2370
5390.57 2602
5391.26 2574
5391.95 2807
5392.65 2729
5393.34 2656
5394.03 2716
5394.72 2656
5395.42 2565
5396.11 2533
5396.80 2420
5397.50 2319
5398.19 2357
5398.88 2237
5399.58 2181
5400.27 2450
5400.96 2315
5401.66 2314
5402.35 2257
5403.04 2140
5403.74 2074
5404.43 2177
5405.12 2281
5405.82 2173
5406.51 2221
5407.20 2190
5407.90 2206
5408.59 2260
5409.28 2168
5409.98 2176
5410.67 2308
5411.37 2262
5412.06 2364
5412.75 2355
5413.45 2226
5414.14 2235
5414.84 2273
5415.53 2156
5416.23 2129
5416.92 2044
5417.61 2094
5418.31 2251
5419.00 2392
5419.70 2292
5420.39 2209
5421.09 2079
5421.78 2216
5422.48 2250
5423.17 2094
5423.87 2003
5424.56 2146
5425.25 2238
5425.95 2265
5426.64 2204
5427.34 2204
5428.03 2145
5428.73 2249
5429.42 2210
5430.12 2203
5430.82 2257
5431.51 2279
5432.21 2269
5432.90 2287
5433.60 2271
5434.29 2238
5434.99 2292
5435.68 2294
5436.38 2315
5437.07 2241
5437.77 2333
5438.47 2252
5439.16 2407
5439.86 2441
5440.55 2283
5441.25 2221
5441.94 2129
5442.64 2269
5443.34 2262
5444.03 2261
5444.73 2349
5445.42 2356
5446.12 2339
5446.82 2420
5447.51 2447
5448.21 2493
5448.91 2606
5449.60 2729
5450.30 2772
5450.99 2752
5451.69 2867
5452.39 2793
5453.08 2830
5453.78 2815
5454.48 2726
5455.17 2641
5455.87 2338
5456.57 2497
5457.27 2478
5457.96 2339
5458.66 2377
5459.36 2440
5460.05 2278
5460.75 2517
5461.45 2596
5462.14 2626
5462.84 2536
5463.54 2571
5464.24 2604
5464.93 2821
5465.63 2925
5466.33 2905
5467.03 2860
5467.72 2959
5468.42 3103
5469.12 3107
5469.82 2984
5470.51 2887
5471.21 2688
5471.91 2655
5472.61 2677
5473.31 2528
5474.00 2608
5474.70 2778
5475.40 2608
5476.10 2608
5476.80 2635
5477.49 2653
5478.19 2603
5478.89 2550
5479.59 2657
5480.29 2779
5480.99 2827
5481.68 2962
5482.38 2917
5483.08 3142
5483.78 3013
5484.48 3051
5485.18 3061
5485.88 2998
5486.57 2915
5487.27 2842
5487.97 2922
5488.67 2709
5489.37 2786
5490.07 2845
5490.77 3114
5491.47 2807
5492.17 2815
5492.87 2992
5493.56 2911
5494.26 3002
5494.96 2994
5495.66 2981
5496.36 3015
5497.06 2994
5497.76 3014
5498.46 3168
5499.16 3255
5499.86 3345
5500.56 3328
5501.26 3511
5501.96 3704
5502.66 3896
5503.36 4137
5504.06 4158
5504.76 4306
5505.46 4135
5506.16 4039
5506.86 3980
5507.56 3846
5508.26 3793
5508.96 3623
5509.66 3616
5510.36 3665
5511.06 3616
5511.76 3700
5512.46 3817
5513.16 3640
5513.86 3748
5514.56 3905
5515.26 4066
5515.96 4146
5516.66 4244
5517.36 4152
5518.07 4455
5518.77 4200
5519.47 4227
5520.17 3962
5520.87 3804
5521.57 3722
5522.27 3873
5522.97 3692
5523.67 3511
5524.37 3574
5525.08 3591
5525.78 3360
5526.48 3144
5527.18 3076
5527.88 3027
5528.58 2867
5529.28 3018
5529.99 2865
5530.69 2863
5531.39 2902
5532.09 2819
5532.79 2772
5533.49 2807
5534.20 2905
5534.90 2873
5535.60 2949
5536.30 2789
5537.00 2778
5537.70 2844
5538.41 2998
5539.11 2980
5539.81 2878
5540.51 3118
5541.22 3043
5541.92 2859
5542.62 2724
5543.32 2774
5544.02 2786
5544.73 2857
5545.43 2595
5546.13 2655
5546.84 2682
5547.54 2645
5548.24 2652
5548.94 2705
5549.65 2854
5550.35 2796
5551.05 2941
5551.75 2910
5552.46 2815
5553.16 2897
5553.86 2961
5554.57 2950
5555.27 2941
5555.97 2833
5556.68 2769
5557.38 2695
5558.08 2476
5558.79 2585
5559.49 2571
5560.19 2476
5560.90 2484
5561.60 2522
5562.30 2659
5563.01 2578
5563.71 2441
5564.41 2597
5565.12 2516
5565.82 2415
5566.53 2496
5567.23 2269
5567.93 2362
5568.64 2323
5569.34 2333
5570.05 2415
5570.75 2362
5571.45 2446
5572.16 2308
5572.86 2390
5573.57 2432
5574.27 2357
5574.98 2274
5575.68 2409
5576.38 2450
5577.09 2374
5577.79 2581
5578.50 2589
5579.20 2578
5579.91 2466
5580.61 2440
5581.32 2393
5582.02 2423
5582.73 2383
5583.43 2312
5584.14 2328
5584.84 2380
5585.55 2378
5586.25 2265
5586.96 2328
5587.66 2409
5588.37 2456
5589.07 2518
5589.78 2365
5590.48 2426
5591.19 2423
5591.89 2351
5592.60 2260
5593.31 2306
5594.01 2232
5594.72 2256
5595.42 2333
5596.13 2358
5596.83 2301
5597.54 2255
5598.25 2268
5598.95 2333
5599.66 2271
5600.36 2370
5601.07 2406
5601.78 2264
5602.48 2165
5603.19 2094
5603.89 2161
5604.60 2294
5605.31 2297
5606.01 2289
5606.72 2266
5607.43 2183
5608.13 2023
5608.84 2252
5609.54 2182
5610.25 2149
5610.96 2091
5611.66 2092
5612.37 2150
5613.08 2179
5613.79 2165
5614.49 2145
5615.20 2108
5615.91 2149
5616.61 2175
5617.32 2208
5618.03 2297
5618.73 2173
5619.44 2019
5620.15 2052
5620.86 2153
5621.56 2135
5622.27 2102
5622.98 2115
5623.69 2111
5624.39 2148
5625.10 2002
5625.81 1919
5626.52 2048
5627.22 2116
5627.93 2134
5628.64 2083
5629.35 2189
5630.05 2157
5630.76 2045
5631.47 2103
5632.18 2162
5632.89 2244
5633.59 2239
5634.30 2277
5635.01 2343
5635.72 2347
5636.43 2414
5637.14 2459
5637.84 2298
5638.55 2216
5639.26 2324
5639.97 2347
5640.68 2358
5641.39 2291
5642.10 2253
5642.80 2116
5643.51 2311
5644.22 2123
5644.93 2180
5645.64 2246
5646.35 2113
5647.06 2145
5647.77 2210
5648.47 2019
5649.18 2171
5649.89 2204
5650.60 2065
5651.31 2284
5652.02 2094
5652.73 2058
5653.44 2086
5654.15 2109
5654.86 2224
5655.57 2268
5656.28 2163
5656.99 2066
5657.70 2093
5658.41 2159
5659.12 2179
5659.83 2165
5660.54 2113
5661.24 1976
5661.95 2177
5662.66 2101
5663.37 2095
5664.08 2129
5664.79 2275
5665.50 2208
5666.21 2209
5666.93 2120
5667.64 2320
5668.35 2314
5669.06 2240
5669.77 2206
5670.48 2168
5671.19 2337
5671.90 2433
5672.61 2399
5673.32 2402
5674.03 2407
5674.74 2421
5675.45 2535
5676.16 2355
5676.87 2313
5677.58 2264
5678.29 2277
5679.01 2334
5679.72 2281
5680.43 2253
5681.14 2380
5681.85 2371
5682.56 2356
5683.27 2357
5683.98 2539
5684.69 2549
5685.41 2325
5686.12 2300
5686.83 2506
5687.54 2349
5688.25 2198
5688.96 2266
5689.67 2338
5690.39 2403
5691.10 2299
5691.81 2391
5692.52 2447
5693.23 2408
5693.95 2206
5694.66 2314
5695.37 2191
5696.08 2188
5696.79 2303
5697.51 2275
5698.22 2220
5698.93 2179
5699.64 2280
5700.35 2256
5701.07 2372
5701.78 2241
5702.49 2207
5703.20 2204
5703.92 2327
5704.63 2261
5705.34 2131
5706.05 2299
5706.77 2342
5707.48 2277
5708.19 2226
5708.90 2279
5709.62 2306
5710.33 2215
5711.04 2331
5711.76 2219
5712.47 2172
5713.18 2317
5713.90 2260
5714.61 2185
5715.32 2312
5716.04 2335
5716.75 2287
5717.46 2259
5718.18 2312
5718.89 2232
5719.60 2328
5720.32 2269
5721.03 2243
5721.74 2370
5722.46 2487
5723.17 2516
5723.88 2461
5724.60 2477
5725.31 2473
5726.03 2410
5726.74 2456
5727.45 2492
5728.17 2632
5728.88 2596
5729.60 2592
5730.31 2401
5731.02 2432
5731.74 2461
5732.45 2667
5733.17 2633
5733.88 2610
5734.60 2563
5735.31 2536
5736.02 2547
5736.74 2606
5737.45 2588
5738.17 2684
5738.88 2789
5739.60 2774
5740.31 2818
5741.03 2946
5741.74 2862
5742.46 2965
5743.17 2949
5743.89 3016
5744.60 3204
5745.32 3252
5746.03 3320
5746.75 3147
5747.46 3096
5748.18 3094
5748.89 3071
5749.61 3123
5750.32 3052
5751.04 3150
5751.76 2966
5752.47 3057
5753.19 3068
5753.90 3170
5754.62 3165
5755.33 3208
5756.05 3155
5756.77 3160
5757.48 2893
5758.20 3129
5758.91 3387
5759.63 3374
5760.34 3565
5761.06 3365
5761.78 3363
5762.49 3750
5763.21 3961
5763.93 4015
5764.64 4159
5765.36 4505
5766.07 4776
5766.79 5036
5767.51 5385
5768.22 5453
5768.94 5305
5769.66 5102
5770.37 4916
5771.09 4692
5771.81 4393
5772.52 4305
5773.24 4110
5773.96 3821
5774.67 3849
5775.39 3856
5776.11 3735
5776.83 3703
5777.54 3839
5778.26 4122
5778.98 4186
5779.69 4220
5780.41 4350
5781.13 4391
5781.85 4465
5782.56 4577
5783.28 4932
5784.00 4990
5784.72 4862
5785.43 4782
5786.15 4650
5786.87 4436
5787.59 4294
5788.30 4345
5789.02 4656
5789.74 4574
5790.46 4412
5791.18 4295
5791.89 4280
5792.61 4533
5793.33 4735
5794.05 4746
5794.77 4856
5795.48 4835
5796.20 5212
5796.92 5347
5797.64 5573
5798.36 5879
5799.08 6032
5799.80 6273
5800.51 6804
5801.23 7370
5801.95 8344
5802.67 9663
5803.39 11337
5804.11 13535
5804.83 15435
5805.54 17045
5806.26 17596
5806.98 16793
5807.70 15218
5808.42 13853
5809.14 11794
5809.86 9783
5810.58 8802
5811.30 7909
5812.02 7505
5812.74 7379
5813.45 7152
5814.17 7158
5814.89 7368
5815.61 7154
5816.33 7137
5817.05 7084
5817.77 7496
5818.49 7707
5819.21 7614
5819.93 7718
5820.65 7741
5821.37 7639
5822.09 7322
5822.81 7332
5823.53 7627
5824.25 7158
5824.97 7146
5825.69 7025
5826.41 6782
5827.13 6354
5827.85 5840
5828.57 5504
5829.29 5374
5830.01 5383
5830.73 5136
5831.45 5139
5832.17 4946
5832.89 4812
5833.61 4639
5834.33 4517
5835.06 4736
5835.78 4520
5836.50 4375
5837.22 4577
5837.94 4649
5838.66 4421
5839.38 4493
5840.10 4332
5840.82 4483
5841.54 4520
5842.26 4587
5842.99 4658
5843.71 4682
5844.43 4521
5845.15 4428
5845.87 4335
5846.59 4345
5847.31 4333
5848.04 4029
5848.76 3812
5849.48 3794
5850.20 3675
5850.92 3636
5851.64 3635
5852.36 3626
5853.09 3720
5853.81 3657
5854.53 3557
5855.25 3637
5855.97 3594
5856.70 3606
5857.42 3621
5858.14 3690
5858.86 3501
5859.58 3539
5860.31 3455
5861.03 3558
5861.75 3542
5862.47 3417
5863.20 3535
5863.92 3502
5864.64 3488
5865.36 3514
5866.09 3335
5866.81 3357
5867.53 3197
5868.25 3124
5868.98 3104
5869.70 3276
5870.42 3300
5871.15 3176
5871.87 3131
5872.59 3219
5873.31 3169
5874.04 3113
5874.76 3183
5875.48 3044
5876.21 3108
5876.93 3263
5877.65 3382
5878.38 3196
5879.10 3283
5879.82 3217
5880.55 3157
5881.27 3160
5881.99 3161
5882.72 3088
5883.44 2995
5884.17 2987
5884.89 2990
5885.61 2955
5886.34 2895
5887.06 2829
5887.78 2956
5888.51 2760
5889.23 2929
5889.96 2849
5890.68 2813
5891.41 2876
5892.13 2970
5892.85 2711
5893.58 2799
5894.30 2859
5895.03 2865
5895.75 2708
5896.48 2653
5897.20 2773
5897.92 2897
5898.65 2711
5899.37 2776
5900.10 2840
5900.82 2854
5901.55 2848
5902.27 2778
5903.00 2781
5903.72 2597
5904.45 2577
5905.17 2549
5905.90 2628
5906.62 2677
5907.35 2532
5908.07 2535
5908.80 2597
5909.52 2633
5910.25 2533
5910.97 2498
5911.70 2463
5912.43 2564
5913.15 2472
5913.88 2455
5914.60 2440
5915.33 2469
5916.05 2376
5916.78 2567
5917.50 2531
5918.23 2502
5918.96 2361
5919.68 2460
5920.41 2466
5921.13 2624
5921.86 2573
5922.59 2560
5923.31 2450
5924.04 2671
5924.76 2524
5925.49 2510
5926.22 2482
5926.94 2506
5927.67 2481
5928.40 2486
5929.12 2563
5929.85 2545
5930.58 2399
5931.30 2471
5932.03 2518
5932.76 2592
5933.48 2595
5934.21 2583
5934.94 2570
5935.66 2696
5936.39 2695
5937.12 2694
5937.84 2789
5938.57 2729
5939.30 2916
5940.02 2936
5940.75 3141
5941.48 3182
5942.21 3055
5942.93 3065
5943.66 2929
5944.39 2851
5945.12 2823
5945.84 2870
5946.57 2728
5947.30 2799
5948.03 2774
5948.75 2606
5949.48 2752
5950.21 2803
5950.94 2656
5951.67 2670
5952.39 2704
5953.12 2868
5953.85 2932
5954.58 2915
5955.31 2892
5956.03 2833
5956.76 2824
5957.49 2787
5958.22 2950
5958.95 2869
5959.67 2827
5960.40 2886
5961.13 2950
5961.86 2849
5962.59 2750
5963.32 2684
5964.05 2732
5964.77 2816
5965.50 2970
5966.23 2964
5966.96 2901
5967.69 2971
5968.42 3195
5969.15 3347
5969.88 3238
5970.61 3387
5971.33 3164
5972.06 3107
5972.79 3215
5973.52 3191
5974.25 3126
5974.98 3229
5975.71 3166
5976.44 3138
5977.17 3155
5977.90 3084
5978.63 3199
5979.36 3250
5980.09 3027
5980.82 3089
5981.55 3128
5982.28 3155
5983.01 3150
5983.74 3231
5984.46 3085
5985.19 3068
5985.92 3222
5986.65 3104
5987.38 3351
5988.11 3267
5988.85 3177
5989.58 3294
5990.31 3351
5991.04 3345
5991.77 3159
5992.50 3286
5993.23 3139
5993.96 3357
5994.69 3184
5995.42 3166
5996.15 3388
5996.88 3362
5997.61 3236
5998.34 3502
5999.07 3528
5999.80 3469
6000.53 3537
6001.26 3454
6002.00 3507
6002.73 3410
6003.46 3422
6004.19 3344
6004.92 3375
6005.65 3442
6006.38 3260
6007.11 3321
6007.84 3237
6008.58 3237
6009.31 3203
6010.04 3384
6010.77 3627
6011.50 4005
6012.23 4314
6012.96 4417
6013.70 4641
6014.43 5042
6015.16 5101
6015.89 5538
6016.62 5546
6017.36 5516
6018.09 5234
6018.82 4901
6019.55 4579
6020.28 4439
6021.02 3991
6021.75 3653
6022.48 3560
6023.21 3411
6023.94 3319
6024.68 3284
6025.41 3175
6026.14 3128
6026.87 2972
6027.61 2963
6028.34 3001
6029.07 2851
6029.80 2893
6030.54 2782
6031.27 2822
6032.00 2793
6032.73 2827
6033.47 2874
6034.20 2853
6034.93 2749
6035.67 2802
6036.40 2846
6037.13 2739
6037.87 2793
6038.60 2827
6039.33 2766
6040.07 2732
6040.80 2839
6041.53 2837
6042.27 2691
6043.00 2748
6043.73 2716
6044.47 2912
6045.20 2989
6045.93 3026
6046.67 2992
6047.40 2950
6048.13 3040
6048.87 3126
6049.60 3068
6050.34 3076
6051.07 3186
6051.80 3220
6052.54 3247
6053.27 3301
6054.01 3296
6054.74 3299
6055.47 3334
6056.21 3282
6056.94 3162
6057.68 3267
6058.41 3270
6059.15 3156
6059.88 3022
6060.61 3091
6061.35 3019
6062.08 3062
6062.82 3073
6063.55 3149
6064.29 3050
6065.02 3125
6065.76 2993
6066.49 2982
6067.23 2795
6067.96 3033
6068.70 2912
6069.43 2909
6070.17 3169
6070.90 3031
6071.64 2804
6072.37 2968
6073.11 3083
6073.84 2971
6074.58 2994
6075.31 2930
6076.05 2716
6076.78 2736
6077.52 2631
6078.26 2744
6078.99 2865
6079.73 2829
6080.46 2700
6081.20 2793
6081.93 2695
6082.67 2802
6083.41 2753
6084.14 2731
6084.88 2759
6085.61 2701
6086.35 2601
6087.09 2634
6087.82 2673
6088.56 2783
6089.30 2671
6090.03 2691
6090.77 2569
6091.50 2626
6092.24 2694
6092.98 2715
6093.71 2700
6094.45 2828
6095.19 2775
6095.92 2554
6096.66 2751
6097.40 2800
6098.13 2662
6098.87 2788
6099.61 2762
6100.34 2688
6101.08 2610
6101.82 2662
6102.56 2622
6103.29 2622
6104.03 2517
6104.77 2624
6105.50 2665
6106.24 2736
6106.98 2771
6107.72 2672
6108.45 2585
6109.19 2696
6109.93 2685
6110.67 2676
6111.40 2728
6112.14 2827
6112.88 2919
6113.62 2895
6114.35 2751
6115.09 2897
6115.83 2929
6116.57 2731
6117.31 2687
6118.04 2800
6118.78 2614
6119.52 2779
6120.26 2924
6121.00 2754
6121.73 2804
6122.47 2795
6123.21 2793
6123.95 2902
6124.69 2896
6125.43 2808
6126.16 2832
6126.90 2933
6127.64 2884
6128.38 2850
6129.12 2918
6129.86 2794
6130.60 2872
6131.33 2812
6132.07 2763
6132.81 2974
6133.55 2984
6134.29 3042
6135.03 2931
6135.77 2980
6136.51 3007
6137.25 3032
6137.99 2894
6138.73 2896
6139.46 2950
6140.20 2850
6140.94 2666
6141.68 2902
6142.42 2837
6143.16 2762
6143.90 2811
6144.64 2847
6145.38 2871
6146.12 3023
6146.86 3034
6147.60 2912
6148.34 2895
6149.08 2850
6149.82 2791
6150.56 2906
6151.30 2962
6152.04 3084
6152.78 3065
6153.52 3063
6154.26 3081
6155.00 2999
6155.74 3027
6156.48 3103
6157.22 3150
6157.96 2970
6158.70 3094
6159.44 3191
6160.18 3119
6160.92 3251
6161.66 3094
6162.40 3235
6163.15 3131
6163.89 3208
6164.63 3351
6165.37 3450
6166.11 3590
6166.85 3680
6167.59 3833
6168.33 3959
6169.07 4301
6169.81 4253
6170.55 4350
6171.30 4457
6172.04 4253
6172.78 4423
6173.52 4275
6174.26 4204
6175.00 4084
6175.74 4126
6176.49 4030
6177.23 4085
6177.97 4035
6178.71 3922
6179.45 3896
6180.19 3877
6180.94 3927
6181.68 3895
6182.42 4053
6183.16 4140
6183.90 3970
6184.65 4094
6185.39 4173
6186.13 4324
6186.87 4222
6187.61 4208
6188.36 4195
6189.10 4239
6189.84 4239
6190.58 4352
6191.33 4358
6192.07 4302
6192.81 4416
6193.55 4671
6194.30 4620
6195.04 4522
6195.78 4870
6196.52 4868
6197.27 4961
6198.01 4995
6198.75 5005
6199.49 4983
6200.24 4744
6200.98 4891
6201.72 5154
6202.47 5137
6203.21 4960
6203.95 5058
6204.70 5221
6205.44 5389
6206.18 5670
6206.93 6032
6207.67 6694
6208.41 7765
6209.16 9047
6209.90 10852
6210.64 12736
6211.39 14725
6212.13 16426
6212.87 17187
6213.62 17130
6214.36 16713
6215.11 15417
6215.85 14030
6216.59 12200
6217.34 10401
6218.08 8900
6218.83 7791
6219.57 6646
6220.31 5961
6221.06 5696
6221.80 5192
6222.55 5025
6223.29 4869
6224.04 4882
6224.78 4929
6225.52 4869
6226.27 4745
6227.01 5012
6227.76 5201
6228.50 5551
6229.25 5284
6229.99 5151
6230.74 4988
6231.48 4754
6232.23 4514
6232.97 4123
6233.72 3820
6234.46 3727
6235.21 3626
6235.95 3609
6236.70 3579
6237.44 3767
6238.19 3553
6238.93 3609
6239.68 3625
6240.42 3804
6241.17 3866
6241.91 3837
6242.66 3831
6243.40 3880
6244.15 3969
6244.90 4021
6245.64 3981
6246.39 4366
6247.13 4404
6247.88 4417
6248.62 4464
6249.37 4884
6250.12 5095
6250.86 5164
6251.61 5281
6252.35 5155
6253.10 5096
6253.85 5116
6254.59 4880
6255.34 4757
6256.09 4605
6256.83 4415
6257.58 4323
6258.32 4346
6259.07 4268
6259.82 4344
6260.56 4358
6261.31 4052
6262.06 4190
6262.80 4116
6263.55 4255
6264.30 4214
6265.04 4225
6265.79 4269
6266.54 4351
6267.29 4256
6268.03 4167
6268.78 4088
6269.53 3982
6270.27 4065
6271.02 3985
6271.77 4081
6272.52 3940
6273.26 4066
6274.01 3949
6274.76 3859
6275.50 4025
6276.25 4271
6277.00 4438
6277.75 4544
6278.49 4539
6279.24 4766
6279.99 4807
6280.74 4915
6281.49 4837
6282.23 4961
6282.98 4497
6283.73 4334
6284.48 4293
6285.23 4167
6285.97 4013
6286.72 4042
6287.47 3978
6288.22 3703
6288.97 3736
6289.71 3841
6290.46 3978
6291.21 4195
6291.96 4267
6292.71 4350
6293.46 4253
6294.21 4398
6294.95 4143
6295.70 3999
6296.45 3982
6297.20 4047
6297.95 3975
6298.70 3528
6299.45 3421
6300.20 3455
6300.94 3335
6301.69 3312
6302.44 3374
6303.19 3281
6303.94 3398
6304.69 3207
6305.44 3258
6306.19 3340
6306.94 3488
6307.69 3473
6308.44 3465
6309.19 3354
6309.94 3349
6310.69 3282
6311.43 3271
6312.18 3336
6312.93 3363
6313.68 3441
6314.43 3464
6315.18 3415
6315.93 3361
6316.68 3492
6317.43 3523
6318.18 3552
6318.93 3621
6319.68 3767
6320.43 3683
6321.18 3609
6321.93 3479
6322.68 3348
6323.43 3423
6324.18 3212
6324.94 3131
6325.69 3072
6326.44 3117
6327.19 3046
6327.94 2769
6328.69 2847
6329.44 2891
6330.19 2982
6330.94 3016
6331.69 2860
6332.44 2941
6333.19 2957
6333.94 3007
6334.69 2924
6335.45 2758
6336.20 2758
6336.95 2729
6337.70 2758
6338.45 2758
6339.20 2768
6339.95 2763
6340.70 2759
6341.46 2759
6342.21 2699
6342.96 2537
6343.71 2708
6344.46 2803
6345.21 2671
6345.96 2756
6346.72 2805
6347.47 2809
6348.22 2626
6348.97 2728
6349.72 2706
6350.48 2681
6351.23 2763
6351.98 2741
6352.73 2769
6353.48 2700
6354.24 2603
6354.99 2641
6355.74 2720
6356.49 2754
6357.24 2911
6358.00 2768
6358.75 2789
6359.50 2698
6360.25 2724
6361.01 2660
6361.76 2703
6362.51 2733
6363.26 2723
6364.02 2710
6364.77 2774
6365.52 2561
6366.28 2409
6367.03 2508
6367.78 2482
6368.53 2503
6369.29 2523
6370.04 2481
6370.79 2469
6371.55 2592
6372.30 2560
6373.05 2577
6373.81 2513
6374.56 2517
6375.31 2531
6376.07 2479
6376.82 2485
6377.57 2449
6378.33 2473
6379.08 2560
6379.83 2527
6380.59 2607
6381.34 2537
6382.10 2436
6382.85 2597
6383.60 2675
6384.36 2504
6385.11 2534
6385.87 2565
6386.62 2533
6387.37 2507
6388.13 2447
6388.88 2556
6389.64 2517
6390.39 2453
6391.14 2390
6391.90 2532
6392.65 2395
6393.41 2244
6394.16 2353
6394.92 2336
6395.67 2405
6396.43 2534
6397.18 2389
6397.94 2334
6398.69 2500
6399.45 2404
6400.20 2501
6400.96 2394
6401.71 2436
6402.47 2445
6403.22 2317
6403.98 2368
6404.73 2271
6405.49 2350
6406.24 2347
6407.00 2388
6407.75 2280
6408.51 2328
6409.26 2331
6410.02 2398
6410.77 2362
6411.53 2354
6412.28 2386
6413.04 2351
6413.80 2425
6414.55 2462
6415.31 2402
6416.06 2462
6416.82 2451
6417.57 2484
6418.33 2563
6419.09 2635
6419.84 2499
6420.60 2425
6421.35 2466
6422.11 2377
6422.87 2450
6423.62 2437
6424.38 2353
6425.14 2318
6425.89 2437
6426.65 2337
6427.40 2517
6428.16 2488
6428.92 2524
6429.67 2381
6430.43 2295
6431.19 2343
6431.94 2437
6432.70 2377
6433.46 2479
6434.22 2408
6434.97 2513
6435.73 2534
6436.49 2571
6437.24 2610
6438.00 2635
6438.76 2578
6439.51 2587
6440.27 2635
6441.03 2575
6441.79 2636
6442.54 2610
6443.30 2631
6444.06 2641
6444.82 2723
6445.57 2607
6446.33 2569
6447.09 2559
6447.85 2562
6448.60 2626
6449.36 2501
6450.12 2625
6450.88 2519
6451.64 2552
6452.39 2573
6453.15 2424
6453.91 2607
6454.67 2593
6455.43 2533
6456.18 2501
6456.94 2669
6457.70 2649
6458.46 2626
6459.22 2547
6459.98 2536
6460.73 2650
6461.49 2545
6462.25 2572
6463.01 2801
6463.77 2824
6464.53 2637
6465.29 2662
6466.04 2760
6466.80 2702
6467.56 2622
6468.32 2658
6469.08 2572
6469.84 2814
6470.60 2812
6471.36 2746
6472.12 2939
6472.87 2873
6473.63 2847
6474.39 2813
6475.15 3036
6475.91 2970
6476.67 2959
6477.43 2893
6478.19 2968
6478.95 2952
6479.71 2989
6480.47 3028
6481.23 3077
6481.99 3104
6482.75 3137
6483.51 3226
6484.27 3200
6485.03 3169
6485.79 3063
6486.55 3191
6487.31 3222
6488.07 3261
6488.83 3285
6489.59 3375
6490.35 3350
6491.11 3464
6491.87 3447
6492.63 3350
6493.39 3535
6494.15 3698
6494.91 3627
6495.67 3682
6496.43 3826
6497.19 3862
6497.95 4005
6498.71 4001
6499.47 4193
6500.23 4016
6500.99 3856
6501.76 3907
6502.52 4046
6503.28 4167
6504.04 4112
6504.80 4067
6505.56 4082
6506.32 4123
6507.08 4264
6507.84 4271
6508.61 4232
6509.37 4280
6510.13 4580
6510.89 4691
6511.65 4698
6512.41 5108
6513.17 5217
6513.94 5560
6514.70 5996
6515.46 6247
6516.22 6408
6516.98 6612
6517.74 6344
6518.51 6342
6519.27 6121
6520.03 5873
6520.79 5767
6521.55 5956
6522.32 6152
6523.08 6662
6523.84 7362
6524.60 8142
6525.36 9177
6526.13 9731
6526.89 9988
6527.65 9685
6528.41 9588
6529.18 9315
6529.94 8862
6530.70 8166
6531.46 7823
6532.23 7637
6532.99 7098
6533.75 6839
6534.51 6346
6535.28 6157
6536.04 6275
6536.80 6562
6537.57 6976
6538.33 7873
6539.09 8756
6539.85 9207
6540.62 9609
6541.38 9609
6542.14 9114
6542.91 8354
6543.67 7641
6544.43 6861
6545.20 6164
6545.96 5526
6546.72 5017
6547.49 4845
6548.25 4448
6549.02 4397
6549.78 4136
6550.54 4115
6551.31 4253
6552.07 4188
6552.83 4186
6553.60 4350
6554.36 4437
6555.13 4439
6555.89 4378
6556.65 4232
6557.42 4223
6558.18 4353
6558.95 4206
6559.71 4212
6560.47 4204
6561.24 4283
6562.00 4278
6562.77 4397
6563.53 4513
6564.30 4501
6565.06 4861
6565.83 4746
6566.59 4906
6567.36 5089
6568.12 5008
6568.88 5017
6569.65 4746
6570.41 4598
6571.18 4619
6571.94 4633
6572.71 4793
6573.47 4810
6574.24 4568
6575.00 4882
6575.77 5187
6576.53 5215
6577.30 5318
6578.07 5549
6578.83 5676
6579.60 5425
6580.36 5263
6581.13 5247
6581.89 5223
6582.66 4987
6583.42 4765
6584.19 4715
6584.96 4683
6585.72 4566
6586.49 4535
6587.25 4588
6588.02 4591
6588.78 4623
6589.55 4774
6590.32 4648
6591.08 4809
6591.85 4960
6592.61 5119
6593.38 5419
6594.15 5574
6594.91 5634
6595.68 6004
6596.45 6150
6597.21 6521
6597.98 6434
6598.75 6392
6599.51 6476
6600.28 6398
6601.05 6038
6601.81 5712
6602.58 5458
6603.35 5744
6604.11 5389
6604.88 4987
6605.65 4822
6606.41 4810
6607.18 4729
6607.95 4640
6608.71 4532
6609.48 4593
6610.25 4447
6611.02 4575
6611.78 4614
6612.55 4548
6613.32 4704
6614.09 4771
6614.85 4614
6615.62 4701
6616.39 4526
6617.16 4757
6617.92 4728
6618.69 4602
6619.46 4611
6620.23 4568
6620.99 4498
6621.76 4572
6622.53 4471
6623.30 4400
6624.07 4534
6624.83 4478
6625.60 4502
6626.37 4547
6627.14 4388
6627.91 4484
6628.67 4488
6629.44 4441
6630.21 4367
6630.98 4563
6631.75 4784
6632.52 4826
6633.29 5070
6634.05 5407
6634.82 5878
6635.59 6715
6636.36 7386
6637.13 8172
6637.90 9022
6638.67 9198
6639.43 9323
6640.20 8876
6640.97 7983
6641.74 7341
6642.51 6831
6643.28 6233
6644.05 5518
6644.82 4922
6645.59 4464
6646.36 4422
6647.13 4241
6647.90 3972
6648.66 3803
6649.43 4013
6650.20 3762
6650.97 3754
6651.74 3868
6652.51 3850
6653.28 3906
6654.05 3819
6654.82 3775
6655.59 3708
6656.36 3665
6657.13 3583
6657.90 3595
6658.67 3462
6659.44 3454
6660.21 3437
6660.98 3479
6661.75 3380
6662.52 3293
6663.29 3443
6664.06 3423
6664.83 3303
6665.60 3376
6666.37 3612
6667.14 3542
6667.91 3428
6668.69 3547
6669.46 3475
6670.23 3510
6671.00 3597
6671.77 3586
6672.54 3543
6673.31 3656
6674.08 3717
6674.85 3837
6675.62 3873
6676.39 3964
6677.16 4077
6677.94 4019
6678.71 3863
6679.48 3689
6680.25 3719
6681.02 3553
6681.79 3517
6682.56 3466
6683.33 3439
6684.11 3466
6684.88 3507
6685.65 3529
6686.42 3471
6687.19 3601
6687.96 3790
6688.74 3715
6689.51 3630
6690.28 3766
6691.05 3719
6691.82 3641
6692.60 3603
6693.37 3522
6694.14 3495
6694.91 3505
6695.68 3423
6696.46 3290
6697.23 3228
6698.00 3213
6698.77 3222
6699.55 3297
6700.32 3204
6701.09 3133
6701.86 3083
6702.64 3252
6703.41 3253
6704.18 3135
6704.95 3006
6705.73 3132
6706.50 3304
6707.27 3086
6708.04 3165
6708.82 3058
6709.59 3018
6710.36 3117
6711.14 3030
6711.91 3135
6712.68 3079
6713.46 3053
6714.23 2999
6715.00 3160
6715.78 2997
6716.55 3030
6717.32 3008
6718.10 2891
6718.87 2817
6719.64 2755
6720.42 2749
6721.19 2712
6721.96 2733
6722.74 2621
6723.51 2737
6724.28 2635
6725.06 2622
6725.83 2591
6726.61 2639
6727.38 2505
6728.15 2502
6728.93 2591
6729.70 2607
6730.48 2643
6731.25 2588
6732.02 2660
6732.80 2552
6733.57 2570
6734.35 2541
6735.12 2519
6735.90 2605
6736.67 2579
6737.45 2483
6738.22 2552
6738.99 2475
6739.77 2370
6740.54 2579
6741.32 2622
6742.09 2574
6742.87 2511
6743.64 2592
6744.42 2592
6745.19 2608
6745.97 2527
6746.74 2531
6747.52 2652
6748.29 2616
6749.07 2595
6749.84 2558
6750.62 2670
6751.40 2634
6752.17 2649
6752.95 2826
6753.72 2892
6754.50 2946
6755.27 2810
6756.05 2740
6756.82 2722
6757.60 2724
6758.38 2629
6759.15 2630
6759.93 2563
6760.70 2411
6761.48 2411
6762.25 2482
6763.03 2444
6763.81 2420
6764.58 2452
6765.36 2518
6766.14 2341
6766.91 2463
6767.69 2605
6768.46 2319
6769.24 2372
6770.02 2415
6770.79 2389
6771.57 2463
6772.35 2496
6773.12 2400
6773.90 2421
6774.68 2358
6775.45 2417
6776.23 2448
6777.01 2359
6777.78 2505
6778.56 2611
6779.34 2595
6780.11 2511
6780.89 2635
6781.67 2513
6782.45 2533
6783.22 2479
6784.00 2593
6784.78 2376
6785.56 2322
6786.33 2317
6787.11 2424
6787.89 2370
6788.66 2422
6789.44 2403
6790.22 2402
6791.00 2341
6791.78 2451
6792.55 2454
6793.33 2371
6794.11 2381
6794.89 2362
6795.66 2383
6796.44 2262
6797.22 2225
6798.00 2269
6798.78 2223
6799.55 2315
6800.33 2239
6801.11 2255
6801.89 2268
6802.67 2201
6803.45 2254
6804.22 2396
6805.00 2311
6805.78 2449
6806.56 2389
6807.34 2367
6808.12 2485
6808.90 2515
6809.67 2368
6810.45 2412
6811.23 2278
6812.01 2360
6812.79 2394
6813.57 2411
6814.35 2423
6815.13 2275
6815.91 2342
6816.68 2307
6817.46 2351
6818.24 2404
6819.02 2380
6819.80 2376
6820.58 2495
6821.36 2535
6822.14 2507
6822.92 2536
6823.70 2485
6824.48 2534
6825.26 2580
6826.04 2496
6826.82 2462
6827.60 2464
6828.38 2360
6829.16 2459
6829.94 2433
6830.72 2415
6831.50 2389
6832.28 2354
6833.06 2355
6833.84 2318
6834.62 2323
6835.40 2366
6836.18 2324
6836.96 2427
6837.74 2606
6838.52 2454
6839.30 2399
6840.08 2428
6840.86 2464
6841.64 2351
6842.42 2320
6843.20 2346
6843.98 2472
6844.76 2472
6845.54 2445
6846.32 2349
6847.10 2348
6847.89 2270
6848.67 2284
6849.45 2363
6850.23 2489
6851.01 2705
6851.79 2869
6852.57 3253
6853.35 3570
6854.13 3622
6854.92 3686
6855.70 3773
6856.48 3565
6857.26 3480
6858.04 3459
6858.82 3199
6859.60 3136
6860.39 2949
6861.17 2922
6861.95 2982
6862.73 3016
6863.51 3086
6864.29 2982
6865.08 2844
6865.86 2679
6866.64 2739
6867.42 2815
6868.20 2839
6868.99 2725
6869.77 2702
6870.55 2785
6871.33 2606
6872.12 2681
6872.90 2659
6873.68 2620
6874.46 2482
6875.24 2534
6876.03 2466
6876.81 2509
6877.59 2553
6878.38 2476
6879.16 2441
6879.94 2439
6880.72 2464
6881.51 2542
6882.29 2429
6883.07 2503
6883.85 2468
6884.64 2510
6885.42 2656
6886.20 2595
6886.99 2525
6887.77 2606
6888.55 2560
6889.34 2532
6890.12 2700
6890.90 2728
6891.69 2773
6892.47 2746
6893.25 2790
6894.04 2993
6894.82 2798
6895.60 2713
6896.39 2736
6897.17 2699
6897.96 2682
6898.74 2831
6899.52 2889
6900.31 2683
6901.09 2739
6901.88 2655
6902.66 2648
6903.44 2658
6904.23 2689
6905.01 2701
6905.80 2720
6906.58 2695
6907.36 2649
6908.15 2691
6908.93 2700
6909.72 2791
6910.50 2822
6911.29 2580
6912.07 2550
6912.86 2515
6913.64 2509
6914.42 2463
6915.21 2581
6915.99 2422
6916.78 2427
6917.56 2561
6918.35 2564
6919.13 2540
6919.92 2566
6920.70 2554
6921.49 2640
6922.27 2678
6923.06 2675
6923.84 2648
6924.63 2866
6925.42 2669
6926.20 2682
6926.99 2809
6927.77 2734
6928.56 2820
6929.34 2844
6930.13 2732
6930.91 2763
6931.70 2845
6932.48 2869
6933.27 2757
6934.06 2807
6934.84 2796
6935.63 2795
6936.41 2992
6937.20 2748
6937.99 2734
6938.77 2902
6939.56 2897
6940.34 2951
6941.13 2904
6941.92 2931
6942.70 2967
6943.49 2999
6944.28 3058
6945.06 2965
6945.85 3180
6946.64 3303
6947.42 3199
6948.21 3334
6949.00 3435
6949.78 3545
6950.57 3544
6951.36 3506
6952.14 3357
6952.93 3428
6953.72 3436
6954.50 3440
6955.29 3354
6956.08 3393
6956.86 3414
6957.65 3488
6958.44 3486
6959.23 3476
6960.01 3649
6960.80 3799
6961.59 3660
6962.38 3752
6963.16 3905
6963.95 3784
6964.74 3804
6965.53 3924
6966.31 3901
6967.10 3773
6967.89 3857
6968.68 3892
6969.46 3733
6970.25 3973
6971.04 3904
6971.83 3984
6972.62 4019
6973.40 4063
6974.19 4264
6974.98 4155
6975.77 4306
6976.56 4247
6977.34 4415
6978.13 4364
6978.92 4178
6979.71 4270
6980.50 4571
6981.29 4869
6982.08 4739
6982.86 4817
6983.65 5089
6984.44 5568
6985.23 6059
6986.02 6635
6986.81 7589
6987.60 8931
6988.39 9699
6989.17 10624
6989.96 10978
6990.75 10778
6991.54 10367
6992.33 9873
6993.12 8838
6993.91 7998
6994.70 7079
6995.49 6499
6996.28 5990
6997.07 5468
6997.86 5355
6998.64 5538
6999.43 5756
7000.22 6341
7001.01 7280
7001.80 8450
7002.59 9142
7003.38 9665
7004.17 9852
7004.96 9752
7005.75 9488
7006.54 8916
7007.33 8062
7008.12 6840
7008.91 6182
7009.70 5603
7010.49 5046
7011.28 4389
7012.07 4066
7012.86 3898
7013.65 3902
7014.44 3900
7015.23 3906
7016.02 3725
7016.81 3877
7017.61 4061
7018.40 3994
7019.19 4036
7019.98 3918
7020.77 3823
7021.56 3659
7022.35 3648
7023.14 3515
7023.93 3566
7024.72 3692
7025.51 3818
7026.30 3813
7027.10 4013
7027.89 3917
7028.68 3876
7029.47 3854
7030.26 4010
7031.05 3880
7031.84 3749
7032.63 3724
7033.43 3508
7034.22 3604
7035.01 3569
7035.80 3421
7036.59 3476
7037.38 3440
7038.18 3657
7038.97 3508
7039.76 3611
7040.55 3697
7041.34 3840
7042.13 3784
7042.93 3983
7043.72 3971
7044.51 3948
7045.30 3805
7046.09 3689
7046.89 3652
7047.68 3610
7048.47 3459
7049.26 3526
7050.06 3490
7050.85 3575
7051.64 3577
7052.43 3730
7053.23 3801
7054.02 3725
7054.81 3798
7055.60 3867
7056.40 3738
7057.19 3703
7057.98 3622
7058.77 3371
7059.57 3314
7060.36 3304
7061.15 3173
7061.95 3149
7062.74 3124
7063.53 3206
7064.33 3162
7065.12 3103
7065.91 3268
7066.71 3361
7067.50 3341
7068.29 3388
7069.09 3254
7069.88 3188
7070.67 3183
7071.47 3037
7072.26 2985
7073.05 3013
7073.85 3003
7074.64 3129
7075.44 3181
7076.23 3093
7077.02 3073
7077.82 3150
7078.61 3078
7079.41 3134
7080.20 3022
7080.99 3205
7081.79 3052
7082.58 2945
7083.38 2923
7084.17 2803
7084.96 2779
7085.76 2937
7086.55 2749
7087.35 2751
7088.14 2803
7088.94 2785
7089.73 2845
7090.53 2797
7091.32 2874
7092.12 3073
7092.91 3158
7093.71 3141
7094.50 3354
7095.29 3525
7096.09 3450
7096.88 3386
7097.68 3432
7098.48 3331
7099.27 3201
7100.07 3041
7100.86 2928
7101.66 2731
7102.45 2702
7103.25 2623
7104.04 2567
7104.84 2650
7105.63 2753
7106.43 2656
7107.22 2565
7108.02 2676
7108.82 2572
7109.61 2609
7110.41 2723
7111.20 2518
7112.00 2576
7112.79 2492
7113.59 2441
7114.39 2498
7115.18 2413
7115.98 2372
7116.77 2346
7117.57 2311
7118.37 2358
7119.16 2298
7119.96 2341
7120.76 2446
7121.55 2394
7122.35 2414
7123.15 2485
7123.94 2529
7124.74 2398
7125.53 2358
7126.33 2378
7127.13 2324
7127.93 2371
7128.72 2407
7129.52 2389
7130.32 2283
7131.11 2372
7131.91 2390
7132.71 2407
7133.50 2445
7134.30 2389
7135.10 2530
7135.90 2521
7136.69 2298
7137.49 2389
7138.29 2394
7139.08 2469
7139.88 2308
7140.68 2238
7141.48 2254
7142.27 2338
7143.07 2291
7143.87 2225
7144.67 2140
7145.46 2381
7146.26 2200
7147.06 2230
7147.86 2267
7148.66 2208
7149.45 2271
7150.25 2242
7151.05 2219
7151.85 2299
7152.65 2237
7153.44 2258
7154.24 2385
7155.04 2246
7155.84 2215
7156.64 2252
7157.44 2145
7158.23 2200
7159.03 2275
7159.83 2186
7160.63 2237
7161.43 2256
7162.23 2141
7163.03 2066
7163.83 2060
7164.62 2100
7165.42 2077
7166.22 2055
7167.02 1913
7167.82 2097
7168.62 1998
7169.42 1962
7170.22 2074
7171.02 2006
7171.82 2049
7172.61 2151
7173.41 2127
7174.21 2111
7175.01 2204
7175.81 2050
7176.61 2092
7177.41 2107
7178.21 2102
7179.01 2048
7179.81 1938
7180.61 1976
7181.41 2010
7182.21 1907
7183.01 2017
7183.81 2061
7184.61 2190
7185.41 2033
7186.21 2034
7187.01 2059
7187.81 2067
7188.61 1965
7189.41 1979
7190.21 1966
7191.01 2044
7191.81 1918
7192.61 1957
7193.41 1913
7194.21 1893
7195.01 1885
7195.81 2009
7196.61 1992
7197.41 1939
7198.21 1831
7199.01 1854
7199.82 1806
7200.62 1883
7201.42 1968
7202.22 1864
7203.02 1850
7203.82 1926
7204.62 1833
7205.42 1821
7206.22 1800
7207.02 1864
7207.83 1896
7208.63 1783
7209.43 1897
7210.23 1956
7211.03 1984
7211.83 1871
7212.63 1922
7213.44 1807
7214.24 1780
7215.04 1700
7215.84 1817
7216.64 1885
7217.44 1849
7218.25 1816
7219.05 1796
7219.85 1742
7220.65 1736
7221.45 1789
7222.26 1842
7223.06 1893
7223.86 1823
7224.66 1879
7225.46 1857
7226.27 1771
7227.07 1747
7227.87 1788
7228.67 1875
7229.48 1793
7230.28 1885
7231.08 1877
7231.88 1810
7232.69 1750
7233.49 1852
7234.29 1810
7235.09 1786
7235.90 1862
7236.70 1808
7237.50 1797
7238.30 1834
7239.11 1879
7239.91 1878
7240.71 1946
7241.52 1915
7242.32 1934
7243.12 1964
7243.93 1926
7244.73 1810
7245.53 1917
7246.34 1854
7247.14 1976
7247.94 2060
7248.75 1994
7249.55 2014
7250.35 1984
7251.16 1948
7251.96 2055
7252.76 2009
7253.57 1895
7254.37 1994
7255.18 2028
7255.98 1925
7256.78 2007
7257.59 1876
7258.39 2000
7259.20 2105
7260.00 2134
7260.80 2094
7261.61 2133
7262.41 2160
7263.22 2188
7264.02 2152
7264.83 2280
7265.63 2154
7266.43 2270
7267.24 2482
7268.04 2378
7268.85 2283
7269.65 2273
7270.46 2297
7271.26 2111
7272.07 2222
7272.87 2187
7273.68 2255
7274.48 2207
7275.29 2174
7276.09 2327
7276.90 2248
7277.70 2311
7278.51 2326
7279.31 2319
7280.12 2472
7280.92 2475
7281.73 2481
7282.53 2452
7283.34 2607
7284.14 2692
7284.95 2813
7285.76 3199
7286.56 3534
7287.37 3891
7288.17 4218
7288.98 4101
7289.78 4123
7290.59 3950
7291.40 3595
7292.20 3583
7293.01 3092
7293.81 3031
7294.62 2896
7295.43 2776
7296.23 2632
7297.04 2457
7297.84 2505
7298.65 2323
7299.46 2456
7300.26 2428
7301.07 2306
7301.88 2323
7302.68 2391
7303.49 2327
7304.30 2393
7305.10 2320
7305.91 2441
7306.72 2412
7307.52 2476
7308.33 2478
7309.14 2506
7309.94 2461
7310.75 2542
7311.56 2471
7312.36 2688
7313.17 2706
7313.98 2801
7314.79 2858
7315.59 2797
7316.40 2617
7317.21 2795
7318.01 2779
7318.82 2917
7319.63 2921
7320.44 3102
7321.24 3073
7322.05 3206
7322.86 3589
7323.67 3613
7324.47 3792
7325.28 3832
7326.09 3907
7326.90 3963
7327.71 3853
7328.51 3513
7329.32 3357
7330.13 3081
7330.94 3025
7331.75 2962
7332.55 2987
7333.36 2807
7334.17 2841
7334.98 2976
7335.79 2737
7336.60 2910
7337.40 3200
7338.21 3286
7339.02 3315
7339.83 3460
7340.64 3435
7341.45 3417
7342.26 3315
7343.06 3144
7343.87 3005
7344.68 2800
7345.49 2727
7346.30 2707
7347.11 2584
7347.92 2574
7348.73 2568
7349.54 2475
7350.34 2327
7351.15 2443
7351.96 2440
7352.77 2465
7353.58 2598
7354.39 2573
7355.20 2578
7356.01 2560
7356.82 2529
7357.63 2430
7358.44 2334
7359.25 2373
7360.06 2498
7360.87 2484
7361.68 2607
7362.49 2660
7363.30 2547
7364.11 2570
7364.92 2487
7365.73 2587
7366.54 2614
7367.35 2571
7368.16 2607
7368.97 2520
7369.78 2623
7370.59 2589
7371.40 2576
7372.21 2663
7373.02 2600
7373.83 2563
7374.64 2497
7375.45 2614
7376.26 2693
7377.07 2613
7377.88 2636
7378.69 2732
7379.50 2768
7380.31 2850
7381.12 3007
7381.94 3137
7382.75 3179
7383.56 3327
7384.37 3590
7385.18 3609
7385.99 3639
7386.80 3757
7387.61 3650
7388.42 3467
7389.23 3280
7390.05 2934
7390.86 2807
7391.67 2733
7392.48 2671
7393.29 2450
7394.10 2442
7394.92 2379
7395.73 2345
7396.54 2347
7397.35 2499
7398.16 2413
7398.97 2554
7399.79 2414
7400.60 2514
7401.41 2662
7402.22 2791
7403.03 2881
7403.85 2898
7404.66 2997
7405.47 3011
7406.28 2964
7407.09 2892
7407.91 2832
7408.72 2851
7409.53 2675
7410.34 2556
7411.16 2404
7411.97 2459
7412.78 2498
7413.59 2460
7414.41 2288
7415.22 2241
7416.03 2336
7416.84 2309
7417.66 2368
7418.47 2310
7419.28 2152
7420.10 2242
7420.91 2211
7421.72 2125
7422.54 2181
7423.35 2202
7424.16 2152
7424.97 2099
7425.79 2053
7426.60 2093
7427.41 2003
7428.23 2060
7429.04 1975
7429.86 2001
7430.67 1958
7431.48 1943
7432.30 2033
7433.11 2042
7433.92 1953
7434.74 2071
7435.55 1934
7436.36 2017
7437.18 1957
7437.99 2001
7438.81 1950
7439.62 2027
7440.43 2087
7441.25 2155
7442.06 2105
7442.88 2030
7443.69 1969
7444.51 2121
7445.32 2107
7446.13 2090
7446.95 2036
7447.76 1937
7448.58 2013
7449.39 2013
7450.21 2062
7451.02 2085
7451.84 2012
7452.65 1961
7453.47 1913
7454.28 1943
7455.10 1876
7455.91 2006
7456.73 1905
7457.54 1925
7458.36 1965
7459.17 1871
7459.99 1909
7460.80 2023
7461.62 1980
7462.43 1966
7463.25 2031
7464.06 1937
7464.88 1927
7465.69 1902
7466.51 1933
7467.32 1923
7468.14 1969
7468.96 2012
7469.77 1890
7470.59 1947
7471.40 1965
7472.22 1914
7473.03 1875
7473.85 1924
7474.67 1991
7475.48 1957
7476.30 1887
7477.11 1880
7477.93 1952
7478.75 1984
7479.56 1944
7480.38 1881
7481.20 1837
7482.01 1815
7482.83 1782
7483.65 1816
7484.46 1765
7485.28 1772
7486.09 1713
7486.91 1815
7487.73 1877
7488.54 1701
7489.36 1683
7490.18 1769
7491.00 1669
7491.81 1738
7492.63 1710
7493.45 1801
7494.26 1875
7495.08 1743
7495.90 1794
7496.71 1704
7497.53 1652
7498.35 1648
7499.17 1721
7499.98 1794
7500.80 1751
7501.62 1707
7502.44 1742
7503.25 1717
7504.07 1709
7504.89 1633
7505.71 1691
7506.52 1749
7507.34 1728
7508.16 1683
7508.98 1648
7509.80 1671
7510.61 1705
7511.43 1790
7512.25 1667
7513.07 1665
7513.89 1690
7514.70 1688
7515.52 1762
7516.34 1814
7517.16 1730
7517.98 1741
7518.79 1620
7519.61 1594
7520.43 1702
7521.25 1725
7522.07 1674
7522.89 1659
7523.71 1661
7524.52 1635
7525.34 1584
7526.16 1638
7526.98 1677
7527.80 1571
7528.62 1542
7529.44 1631
7530.26 1598
7531.08 1550
7531.89 1649
7532.71 1724
7533.53 1686
7534.35 1593
7535.17 1626
7535.99 1663
7536.81 1734
7537.63 1693
7538.45 1662
7539.27 1705
7540.09 1579
7540.91 1675
7541.73 1737
7542.55 1719
7543.37 1699
7544.19 1635
7545.01 1660
7545.83 1654
7546.65 1644
7547.47 1722
7548.29 1730
7549.11 1672
7549.93 1889
7550.75 1700
7551.57 1740
7552.39 1673
7553.21 1705
7554.03 1696
7554.85 1602
7555.67 1737
7556.49 1694
7557.31 1639
7558.13 1592
7558.95 1675
7559.77 1668
7560.59 1710
7561.41 1919
7562.23 1899
7563.05 1827
7563.87 1902
7564.69 1773
7565.52 1822
7566.34 1775
7567.16 1780
7567.98 1761
7568.80 1667
7569.62 1676
7570.44 1663
7571.26 1699
7572.08 1714
7572.91 1721
7573.73 1670
7574.55 1694
7575.37 1699
7576.19 1600
7577.01 1663
7577.83 1676
7578.66 1653
7579.48 1801
7580.30 1780
7581.12 1810
7581.94 1799
7582.77 1717
7583.59 1694
7584.41 1702
7585.23 1698
7586.05 1751
7586.88 1707
7587.70 1702
7588.52 1705
7589.34 1686
7590.16 1671
7590.99 1712
7591.81 1788
7592.63 1733
7593.45 1697
7594.28 1708
7595.10 1758
7595.92 1642
7596.74 1729
7597.57 1678
7598.39 1701
7599.21 1707
7600.03 1754
7600.86 1705
7601.68 1708
7602.50 1580
7603.33 1698
7604.15 1770
7604.97 1809
7605.80 1789
7606.62 1822
7607.44 1858
7608.26 1907
7609.09 1838
7609.91 1974
7610.73 1932
7611.56 1836
7612.38 1858
7613.21 1863
7614.03 1714
7614.85 1743
7615.68 1778
7616.50 1704
7617.32 1688
7618.15 1865
7618.97 1785
7619.80 1760
7620.62 1731
7621.44 1889
7622.27 1819
7623.09 1776
7623.92 1802
7624.74 1762
7625.56 1778
7626.39 1738
7627.21 1768
7628.04 1664
7628.86 1744
7629.68 1813
7630.51 1822
7631.33 1755
7632.16 1796
7632.98 1969
7633.81 1941
7634.63 2085
7635.46 2083
7636.28 2088
7637.11 2145
7637.93 1978
7638.76 1951
7639.58 1884
7640.41 1740
7641.23 1764
7642.06 1652
7642.88 1680
7643.71 1663
7644.53 1666
7645.36 1638
7646.18 1640
7647.01 1592
7647.83 1614
7648.66 1678
7649.48 1592
7650.31 1652
7651.14 1701
7651.96 1632
7652.79 1632
7653.61 1711
7654.44 1701
7655.26 1622
7656.09 1596
7656.92 1637
7657.74 1552
7658.57 1519
7659.39 1596
7660.22 1609
7661.05 1519
7661.87 1509
7662.70 1636
7663.52 1606
7664.35 1622
7665.18 1675
7666.00 1650
7666.83 1506
7667.66 1534
7668.48 1483
7669.31 1666
7670.14 1672
7670.96 1683
7671.79 1712
7672.62 1585
7673.44 1583
7674.27 1595
7675.10 1587
7675.92 1639
7676.75 1566
7677.58 1470
7678.40 1563
7679.23 1570
7680.06 1602
7680.89 1638
7681.71 1557
7682.54 1583
7683.37 1490
7684.19 1527
7685.02 1494
7685.85 1488
7686.68 1472
7687.50 1532
7688.33 1533
7689.16 1626
7689.99 1598
7690.81 1623
7691.64 1592
7692.47 1543
7693.30 1544
7694.13 1553
7694.95 1564
7695.78 1604
7696.61 1585
7697.44 1591
7698.27 1570
7699.09 1517
7699.92 1525
7700.75 1545
7701.58 1584
7702.41 1608
7703.24 1718
7704.06 1588
7704.89 1613
7705.72 1655
7706.55 1657
7707.38 1622
7708.21 1647
7709.04 1670
7709.86 1728
7710.69 1716
7711.52 1586
7712.35 1584
7713.18 1659
7714.01 1681
7714.84 1699
7715.67 1742
7716.50 1676
7717.32 1622
7718.15 1736
7718.98 1631
7719.81 1705
7720.64 1659
7721.47 1646
7722.30 1670
7723.13 1661
7723.96 1657
7724.79 1700
7725.62 1718
7726.45 1654
7727.28 1657
7728.11 1648
7728.94 1628
7729.77 1620
7730.60 1596
7731.43 1531
7732.26 1681
7733.09 1714
7733.92 1788
7734.75 1786
7735.58 1754
7736.41 1671
7737.24 1687
7738.07 1794
7738.90 1720
7739.73 1717
7740.56 1615
7741.39 1587
7742.22 1589
7743.05 1622
7743.88 1683
7744.71 1713
7745.54 1765
7746.37 1762
7747.20 1905
7748.03 2063
7748.87 2289
7749.70 2452
7750.53 2767
7751.36 3010
7752.19 3106
7753.02 3049
7753.85 3051
7754.68 2813
7755.51 2708
7756.34 2400
7757.18 2236
7758.01 2013
7758.84 1972
7759.67 1810
7760.50 1771
7761.33 1782
7762.16 1822
7763.00 1754
7763.83 1829
7764.66 1855
7765.49 1842
7766.32 1796
7767.16 1824
7767.99 1813
7768.82 1818
7769.65 1789
7770.48 1737
7771.31 1728
7772.15 1688
7772.98 1682
7773.81 1534
7774.64 1581
7775.48 1532
7776.31 1571
7777.14 1606
7777.97 1572
7778.81 1543
7779.64 1601
7780.47 1665
7781.30 1628
7782.14 1641
7782.97 1589
7783.80 1648
7784.63 1692
7785.47 1646
7786.30 1641
7787.13 1730
7787.97 1672
7788.80 1644
7789.63 1796
7790.46 1916
7791.30 1813
7792.13 1767
7792.96 1783
7793.80 1755
7794.63 1761
7795.46 1809
7796.30 1662
7797.13 1594
7797.96 1506
7798.80 1556
7799.63 1651
7800.46 1595
7801.30 1513
7802.13 1496
7802.97 1584
7803.80 1733
7804.63 1690
7805.47 1718
7806.30 1598
7807.13 1657
7807.97 1735
7808.80 1626
7809.64 1710
7810.47 1609
7811.31 1646
7812.14 1650
7812.97 1550
7813.81 1675
7814.64 1587
7815.48 1691
7816.31 1716
7817.15 1653
7817.98 1737
7818.82 1819
7819.65 1775
7820.48 1639
7821.32 1652
7822.15 1700
7822.99 1657
7823.82 1783
7824.66 1706
7825.49 1753
7826.33 1767
7827.16 1708
7828.00 1706
7828.83 1803
7829.67 1812
7830.50 1698
7831.34 1699
7832.17 1783
7833.01 1690
7833.85 1714
7834.68 1703
7835.52 1753
7836.35 1761
7837.19 1652
7838.02 1678
7838.86 1627
7839.69 1778
7840.53 1693
7841.37 1665
7842.20 1557
7843.04 1601
7843.87 1626
7844.71 1725
7845.55 1611
7846.38 1600
7847.22 1647
7848.05 1565
7848.89 1606
7849.73 1537
7850.56 1567
7851.40 1495
7852.24 1620
7853.07 1694
7853.91 1632
7854.74 1641
7855.58 1540
7856.42 1422
7857.25 1485
7858.09 1493
7858.93 1591
7859.76 1526
7860.60 1490
7861.44 1443
7862.28 1492
7863.11 1511
7863.95 1492
7864.79 1511
7865.62 1496
7866.46 1579
7867.30 1621
7868.14 1502
7868.97 1553
7869.81 1501
7870.65 1517
7871.48 1412
7872.32 1429
7873.16 1571
7874.00 1585
7874.83 1534
7875.67 1433
7876.51 1547
7877.35 1543
7878.19 1620
7879.02 1580
7879.86 1604
7880.70 1670
7881.54 1654
7882.37 1592
7883.21 1645
7884.05 1610
7884.89 1652
7885.73 1555
7886.57 1495
7887.40 1423
7888.24 1424
7889.08 1554
7889.92 1671
7890.76 1543
7891.60 1624
7892.43 1705
7893.27 1660
7894.11 1688
7894.95 1666
7895.79 1680
7896.63 1625
7897.47 1669
7898.30 1586
7899.14 1574
7899.98 1587
7900.82 1615
7901.66 1604
7902.50 1588
7903.34 1600
7904.18 1560
7905.02 1650
7905.86 1578
7906.70 1568
7907.54 1642
7908.37 1578
7909.21 1545
7910.05 1493
7910.89 1504
7911.73 1555
7912.57 1518
7913.41 1480
7914.25 1539
7915.09 1520
7915.93 1557
7916.77 1534
7917.61 1517
7918.45 1611
7919.29 1681
7920.13 1770
7920.97 1757
7921.81 1726
7922.65 1746
7923.49 1710
7924.33 1608
7925.17 1655
7926.01 1605
7926.85 1513
7927.69 1571
7928.53 1550
7929.37 1460
7930.21 1516
7931.05 1547
7931.90 1548
7932.74 1503
7933.58 1543
7934.42 1431
7935.26 1409
7936.10 1408
7936.94 1448
7937.78 1305
7938.62 1352
7939.46 1433
7940.30 1401
7941.14 1472
7941.99 1450
7942.83 1424
7943.67 1502
7944.51 1506
7945.35 1486
7946.19 1411
7947.03 1343
7947.88 1445
7948.72 1466
7949.56 1383
7950.40 1278
7951.24 1353
7952.08 1396
7952.93 1428
7953.77 1325
7954.61 1335
7955.45 1381
7956.29 1423
7957.13 1522
7957.98 1454
7958.82 1480
7959.66 1393
7960.50 1518
7961.35 1417
7962.19 1359
7963.03 1392
7963.87 1355
7964.71 1344
7965.56 1446
7966.40 1330
7967.24 1350
7968.08 1472
7968.93 1463
7969.77 1367
7970.61 1471
7971.45 1426
7972.30 1527
7973.14 1403
7973.98 1404
7974.83 1451
7975.67 1443
7976.51 1457
7977.36 1416
7978.20 1481
7979.04 1395
7979.88 1384
7980.73 1323
7981.57 1332
7982.41 1374
7983.26 1411
7984.10 1486
7984.94 1449
7985.79 1345
7986.63 1415
7987.47 1329
7988.32 1374
7989.16 1342
7990.01 1354
7990.85 1411
7991.69 1363
7992.54 1333
7993.38 1342
7994.23 1348
7995.07 1376
7995.91 1451
7996.76 1364
7997.60 1263
7998.45 1287
7999.29 1321
8000.13 1310
8000.98 1308
8001.82 1215
8002.67 1305
8003.51 1313
8004.36 1354
8005.20 1278
8006.04 1330
8006.89 1374
8007.73 1384
8008.58 1355
8009.42 1317
8010.27 1317
8011.11 1412
8011.96 1334
8012.80 1398
8013.65 1458
8014.49 1318
8015.34 1364
8016.18 1347
8017.03 1364
8017.87 1374
8018.72 1404
8019.56 1405
8020.41 1274
8021.25 1389
8022.10 1230
8022.95 1312
8023.79 1386
8024.64 1340
8025.48 1368
8026.33 1379
8027.17 1290
8028.02 1300
8028.86 1254
8029.71 1254
8030.56 1224
8031.40 1273
8032.25 1362
8033.09 1305
8033.94 1307
8034.79 1268
8035.63 1252
8036.48 1284
8037.32 1338
8038.17 1418
8039.02 1371
8039.86 1382
8040.71 1387
8041.56 1377
8042.40 1425
8043.25 1417
8044.10 1339
8044.94 1398
8045.79 1294
8046.64 1326
8047.48 1335
8048.33 1295
8049.18 1281
8050.02 1278
8050.87 1198
8051.72 1340
8052.56 1326
8053.41 1298
8054.26 1235
8055.11 1282
8055.95 1364
8056.80 1222
8057.65 1271
8058.49 1246
8059.34 1270
8060.19 1262
8061.04 1256
8061.88 1393
8062.73 1397
8063.58 1309
8064.43 1329
8065.27 1240
8066.12 1184
8066.97 1246
8067.82 1238
8068.67 1236
8069.51 1269
8070.36 1327
8071.21 1168
8072.06 1267
8072.91 1273
8073.75 1287
8074.60 1266
8075.45 1201
8076.30 1174
8077.15 1148
8078.00 1217
8078.84 1248
8079.69 1209
8080.54 1319
8081.39 1271
8082.24 1161
8083.09 1227
8083.94 1166
8084.78 1216
8085.63 1282
8086.48 1233
8087.33 1216
8088.18 1238
8089.03 1155
8089.88 1160
8090.73 1227
8091.58 1187
8092.42 1214
8093.27 1260
8094.12 1283
8094.97 1262
8095.82 1370
8096.67 1290
8097.52 1190
8098.37 1171
8099.22 1241
8100.07 1293
8100.92 1216
8101.77 1222
8102.62 1313
8103.47 1301
8104.32 1240
8105.17 1246
8106.02 1290
8106.87 1220
8107.72 1230
8108.57 1149
8109.42 1134
8110.27 1191
8111.12 1214
8111.97 1198
8112.82 1192
8113.67 1245
8114.52 1197
8115.37 1237
8116.22 1234
8117.07 1220
8117.92 1265
8118.77 1225
8119.62 1175
8120.47 1255
8121.32 1279
8122.17 1351
8123.02 1347
8123.87 1257
8124.72 1308
8125.57 1274
8126.43 1231
8127.28 1312
8128.13 1251
8128.98 1215
8129.83 1268
8130.68 1222
8131.53 1235
8132.38 1303
8133.23 1256
8134.09 1238
8134.94 1215
8135.79 1150
8136.64 1248
8137.49 1129
8138.34 1150
8139.19 1228
8140.05 1161
8140.90 1111
8141.75 1211
8142.60 1188
8143.45 1156
8144.30 1213
8145.16 1179
8146.01 1242
8146.86 1245
8147.71 1200
8148.56 1281
8149.42 1199
8150.27 1214
8151.12 1266
8151.97 1143
8152.83 1272
8153.68 1319
8154.53 1232
8155.38 1216
8156.24 1189
8157.09 1255
8157.94 1246
8158.79 1260
8159.65 1252
8160.50 1283
8161.35 1294
8162.20 1326
8163.06 1285
8163.91 1270
8164.76 1257
8165.62 1258
8166.47 1270
8167.32 1301
8168.17 1264
8169.03 1295
8169.88 1231
8170.73 1179
8171.59 1209
8172.44 1176
8173.29 1162
8174.15 1200
8175.00 1207
8175.85 1132
8176.71 1166
8177.56 1265
8178.42 1207
8179.27 1231
8180.12 1189
8180.98 1199
8181.83 1134
8182.68 1194
8183.54 1264
8184.39 1144
8185.25 1097
8186.10 1184
8186.95 1200
8187.81 1099
8188.66 1109
8189.52 1117
8190.37 1117
8191.22 1165
8192.08 1148
8192.93 1118
8193.79 1171
8194.64 1107
8195.50 1109
8196.35 1178
8197.21 1174
8198.06 1128
8198.92 1237
8199.77 1220
8200.63 1131
8201.48 1133
8202.33 1220
8203.19 1163
8204.04 1224
8204.90 1223
8205.75 1085
8206.61 1180
8207.47 1167
8208.32 1167
8209.18 1151
8210.03 1083
8210.89 1100
8211.74 1181
8212.60 1126
8213.45 1321
8214.31 1373
8215.16 1275
8216.02 1149
8216.87 1166
8217.73 1194
8218.59 1164
8219.44 1187
8220.30 1170
8221.15 1184
8222.01 1270
8222.87 1177
8223.72 1255
8224.58 1203
8225.43 1206
8226.29 1244
8227.15 1260
8228.00 1236
8228.86 1255
8229.71 1264
8230.57 1190
8231.43 1168
8232.28 1174
8233.14 1116
8234.00 1143
8234.85 1111
8235.71 1242
8236.57 1117
8237.42 1086
8238.28 1124
8239.14 1165
8239.99 1198
8240.85 1174
8241.71 1121
8242.56 1147
8243.42 1185
8244.28 1210
8245.14 1177
8245.99 1193
8246.85 1127
8247.71 1175
8248.56 1194
8249.42 1168
8250.28 1162
8251.14 1139
8251.99 1174
8252.85 1175
8253.71 1136
8254.57 1249
8255.42 1227
8256.28 1238
8257.14 1195
8258.00 1154
8258.86 1117
8259.71 1188
8260.57 1182
8261.43 1145
8262.29 1193
8263.15 1238
8264.00 1134
8264.86 1187
8265.72 1142
8266.58 1177
8267.44 1151
8268.29 1177
8269.15 1156
8270.01 1192
8270.87 1223
8271.73 1126
8272.59 1158
8273.45 1189
8274.30 1201
8275.16 1140
8276.02 1140
8276.88 1112
8277.74 1092
8278.60 1086
8279.46 1267
8280.32 1254
8281.18 1192
8282.03 1236
8282.89 1148
8283.75 1162
8284.61 1184
8285.47 1255
8286.33 1263
8287.19 1245
8288.05 1179
8288.91 1169
8289.77 1207
8290.63 1244
8291.49 1201
8292.35 1108
8293.21 1189
8294.07 1237
8294.93 1211
8295.78 1266
8296.64 1224
8297.50 1230
8298.36 1168
8299.22 1216
8300.08 1151
8300.94 1178
8301.80 1201
8302.66 1243
8303.52 1189
8304.38 1211
8305.25 1230
8306.11 1255
8306.97 1247
8307.83 1206
8308.69 1161
8309.55 1247
8310.41 1226
8311.27 1174
8312.13 1124
8312.99 1216
8313.85 1166
8314.71 1231
8315.57 1314
8316.43 1226
8317.29 1319
8318.15 1291
8319.02 1238
8319.88 1240
8320.74 1162
8321.60 1208
8322.46 1244
8323.32 1225
8324.18 1277
8325.04 1276
8325.90 1205
8326.77 1226
8327.63 1240
8328.49 1264
8329.35 1192
8330.21 1289
8331.07 1315
8331.93 1311
8332.80 1326
8333.66 1310
8334.52 1332
8335.38 1307
8336.24 1235
8337.11 1230
8337.97 1296
8338.83 1326
8339.69 1340
8340.55 1365
8341.42 1260
8342.28 1319
8343.14 1353
8344.00 1294
8344.86 1219
8345.73 1259
8346.59 1317
8347.45 1298
8348.31 1343
8349.18 1380
8350.04 1390
8350.90 1325
8351.76 1294
8352.63 1251
8353.49 1324
8354.35 1280
8355.22 1259
8356.08 1242
8356.94 1348
8357.80 1391
8358.67 1407
8359.53 1414
8360.39 1333
8361.26 1352
8362.12 1343
8362.98 1290
8363.85 1253
8364.71 1321
8365.57 1424
8366.44 1432
8367.30 1335
8368.16 1394
8369.03 1408
8369.89 1374
8370.75 1365
8371.62 1379
8372.48 1363
8373.35 1313
8374.21 1395
8375.07 1414
8375.94 1408
8376.80 1490
8377.67 1419
8378.53 1365
8379.39 1471
8380.26 1435
8381.12 1536
8381.99 1489
8382.85 1565
8383.71 1607
8384.58 1557
8385.44 1557
8386.31 1461
8387.17 1478
8388.04 1564
8388.90 1554
8389.77 1659
8390.63 1644
8391.50 1692
8392.36 1677
8393.22 1718
8394.09 1717
8394.95 1685
8395.82 1655
8396.68 1683
8397.55 1620
8398.41 1712
8399.28 1611
8400.14 1601
8401.01 1686
8401.88 1702
8402.74 1737
8403.61 1805
8404.47 1769
8405.34 1663
8406.20 1680
8407.07 1753
8407.93 1881
8408.80 1815
8409.66 1835
8410.53 2001
8411.40 1951
8412.26 1842
8413.13 1869
8413.99 1949
8414.86 2023
8415.73 1966
8416.59 2067
8417.46 2091
8418.32 2097
8419.19 1918
8420.06 1988
8420.92 2102
8421.79 1972
8422.65 2126
8423.52 2200
8424.39 2147
8425.25 2006
8426.12 2116
8426.99 2099
8427.85 2225
8428.72 2190
8429.59 2219
8430.45 2346
8431.32 2364
8432.19 2311
8433.05 2317
8433.92 2492
8434.79 2482
8435.65 2525
8436.52 2414
8437.39 2508
8438.26 2585
8439.12 2590
8439.99 2650
8440.86 2625
8441.73 2810
8442.59 2733
8443.46 2733
8444.33 2863
8445.19 2864
8446.06 2885
8446.93 2852
8447.80 3000
8448.67 2948
8449.53 3086
8450.40 3221
8451.27 3269
8452.14 3391
8453.00 3393
8453.87 3484
8454.74 3644
8455.61 3915
8456.48 4183
8457.34 4626
8458.21 5366
8459.08 5940
8459.95 6448
8460.82 6838
8461.69 6811
8462.55 6772
8463.42 6427
8464.29 5872
8465.16 5439
8466.03 4923
8466.90 4418
8467.77 4172
8468.63 4111
8469.50 4129
8470.37 4280
8471.24 4594
8472.11 5040
8472.98 5295
8473.85 5773
8474.72 6294
8475.58 6328
8476.45 6139
8477.32 5841
8478.19 5253
8479.06 4726
8479.93 4291
8480.80 3757
8481.67 3513
8482.54 3356
8483.41 3050
8484.28 2875
8485.15 2801
8486.02 2771
8486.89 2819
8487.76 2648
8488.63 2614
8489.50 2652
8490.37 2758
8491.24 2649
8492.11 2744
8492.98 2724
8493.85 2535
8494.72 2634
8495.59 2530
8496.46 2626
8497.33 2685
8498.20 2841
8499.07 2972
8499.94 2997
8500.81 2921
8501.68 2865
8502.55 2795
8503.42 2720
8504.29 2792
8505.16 2607
8506.03 2575
8506.90 2543
8507.77 2475
8508.64 2628
8509.51 2524
8510.38 2548
8511.25 2669
8512.13 3001
8513.00 2867
8513.87 2885
8514.74 2863
8515.61 2897
8516.48 2832
8517.35 2621
8518.22 2654
8519.09 2624
8519.97 2583
8520.84 2568
8521.71 2476
8522.58 2515
8523.45 2530
8524.32 2424
8525.19 2576
8526.07 2653
8526.94 2551
8527.81 2510
8528.68 2600
8529.55 2618
8530.43 2676
8531.30 2677
8532.17 2672
8533.04 2727
8533.91 2782
8534.79 2635
8535.66 2749
8536.53 2762
8537.40 2879
8538.27 2831
8539.15 2816
8540.02 2792
8540.89 2741
8541.76 2831
8542.64 2795
8543.51 2811
8544.38 2747
8545.25 2820
8546.13 2671
8547.00 2727
8547.87 2744
8548.74 2730
8549.62 2640
8550.49 2481
8551.36 2484
8552.24 2560
8553.11 2551
8553.98 2492
8554.86 2397
8555.73 2408
8556.60 2395
8557.48 2400
8558.35 2456
8559.22 2414
8560.10 2363
8560.97 2335
8561.84 2334
8562.72 2374
8563.59 2355
8564.46 2252
8565.34 2310
8566.21 2237
8567.08 2237
8567.96 2163
8568.83 2165
8569.71 2242
8570.58 2238
8571.45 2284
8572.33 2241
8573.20 2202
8574.08 2155
8574.95 2172
8575.82 2250
8576.70 2328
8577.57 2275
8578.45 2072
8579.32 2099
8580.20 2079
8581.07 2045
8581.94 1954
8582.82 2108
8583.69 2090
8584.57 2078
8585.44 2044
8586.32 2037
8587.19 2026
8588.07 2069
8588.94 2109
8589.82 2073
8590.69 1971
8591.57 1991
8592.44 2075
8593.32 1967
8594.19 2066
8595.07 2118
8595.94 2094
8596.82 1990
8597.69 1873
8598.57 1952
8599.44 2008
8600.32 1997
8601.19 2038
8602.07 2003
8602.95 2050
8603.82 1967
8604.70 2038
8605.57 2036
8606.45 1920
8607.32 1986
8608.20 2029
8609.08 1968
8609.95 1973
8610.83 2169
8611.70 2087
8612.58 2012
8613.46 2063
8614.33 2075
8615.21 2096
8616.08 2040
8616.96 1976
8617.84 2023
8618.71 2000
8619.59 2028
8620.47 1982
8621.34 1972
8622.22 2066
8623.10 2004
8623.97 2139
8624.85 2068
8625.73 2070
8626.60 2127
8627.48 2176
8628.36 2091
8629.23 2061
8630.11 2119
8630.99 2248
8631.87 2176
8632.74 2202
8633.62 2081
8634.50 2076
8635.37 2025
8636.25 2142
8637.13 2114
8638.01 2126
8638.88 2142
8639.76 2134
8640.64 2116
8641.52 2255
8642.39 2242
8643.27 2231
8644.15 2136
8645.03 2217
8645.90 2341
8646.78 2336
8647.66 2216
8648.54 2201
8649.42 2249
8650.29 2264
8651.17 2269
8652.05 2390
8652.93 2302
8653.81 2302
8654.68 2390
8655.56 2400
8656.44 2389
8657.32 2387
8658.20 2437
8659.08 2480
8659.95 2503
8660.83 2497
8661.71 2467
8662.59 2422
8663.47 2451
8664.35 2464
8665.23 2418
8666.10 2383
8666.98 2446
8667.86 2478
8668.74 2383
8669.62 2546
8670.50 2543
8671.38 2506
8672.26 2616
8673.14 2659
8674.02 2692
8674.90 2687
8675.77 2675
8676.65 2771
8677.53 2980
8678.41 3000
8679.29 2961
8680.17 3102
8681.05 2962
8681.93 2946
8682.81 2997
8683.69 3076
8684.57 2870
8685.45 2769
8686.33 2712
8687.21 2842
8688.09 2782
8688.97 2824
8689.85 2855
8690.73 2952
8691.61 2908
8692.49 3139
8693.37 3330
8694.25 3677
8695.13 3955
8696.01 4260
8696.89 4521
8697.77 4522
8698.65 4374
8699.53 4308
8700.41 4315
8701.29 4057
8702.17 3731
8703.05 3488
8703.94 3303
8704.82 3263
8705.70 3171
8706.58 3078
8707.46 3142
8708.34 3030
8709.22 2957
8710.10 2874
8710.98 2973
8711.86 2889
8712.75 2922
8713.63 2944
8714.51 3057
8715.39 3045
8716.27 2985
8717.15 2991
8718.03 3065
8718.91 3156
8719.80 3141
8720.68 3109
8721.56 3047
8722.44 3122
8723.32 3107
8724.20 3198
8725.09 3253
8725.97 3282
8726.85 3238
8727.73 3337
8728.61 3349
8729.50 3448
8730.38 3500
8731.26 3439
8732.14 3446
8733.02 3667
8733.91 3685
8734.79 3629
8735.67 3517
8736.55 3640
8737.44 3656
8738.32 3789
8739.20 3857
8740.08 3863
8740.97 3878
8741.85 3965
8742.73 3936
8743.61 3865
8744.50 3989
8745.38 3865
8746.26 3871
8747.15 3869
8748.03 3899
8748.91 3872
8749.79 3962
8750.68 3967
8751.56 4020
8752.44 4024
8753.33 3994
8754.21 4041
8755.09 4173
8755.98 4177
8756.86 4197
8757.74 4253
8758.63 4282
8759.51 4411
8760.39 4428
8761.28 4372
8762.16 4467
8763.05 4342
8763.93 4575
8764.81 4628
8765.70 4752
8766.58 4644
8767.46 4994
8768.35 5082
8769.23 5001
8770.12 5364
8771.00 5506
8771.89 5479
8772.77 5352
8773.65 5440
8774.54 5553
8775.42 5436
8776.31 5348
8777.19 5375
8778.08 5448
8778.96 5421
8779.84 5674
8780.73 5951
8781.61 6346
8782.50 7195
8783.38 8031
8784.27 9521
8785.15 10565
8786.04 11481
8786.92 12222
8787.81 12277
8788.69 12156
8789.58 11569
8790.46 10890
8791.35 9715
8792.23 8735
8793.12 8118
8794.00 7413
8794.89 6891
8795.77 6477
8796.66 6141
8797.55 6199
8798.43 6482
8799.32 6962
8800.20 7188
8801.09 7826
8801.97 8004
8802.86 8490
8803.74 8508
8804.63 8307
8805.52 8062
8806.40 7657
8807.29 7089
8808.17 6549
8809.06 6132
8809.95 5549
8810.83 5085
8811.72 5023
8812.60 5151
8813.49 4908
8814.38 5031
8815.26 5325
8816.15 5369
8817.04 5577
8817.92 5682
8818.81 5610
8819.70 5755
8820.58 5793
8821.47 5574
8822.36 5532
8823.24 5299
8824.13 5237
8825.02 5300
8825.90 5165
8826.79 4959
8827.68 4737
8828.56 4521
8829.45 4521
8830.34 4576
8831.23 4486
8832.11 4495
8833.00 4505
8833.89 4543
8834.77 4432
8835.66 4335
8836.55 4253
8837.44 4450
8838.32 4469
8839.21 4249
8840.10 4292
8840.99 4275
8841.88 4297
8842.76 4213
8843.65 4339
8844.54 4108
8845.43 4125
8846.31 4148
8847.20 3936
8848.09 3951
8848.98 4185
8849.87 4196
8850.75 4106
8851.64 4151
8852.53 4130
8853.42 4180
8854.31 4052
8855.20 4134
8856.08 4108
8856.97 3952
8857.86 3892
8858.75 3972
8859.64 3929
8860.53 4006
8861.42 4037
8862.30 4001
8863.19 4021
8864.08 4149
8864.97 4103
8865.86 3973
8866.75 3894
8867.64 3844
8868.53 3763
8869.42 3788
8870.30 3775
8871.19 3671
8872.08 3588
8872.97 3511
8873.86 3567
8874.75 3471
8875.64 3406
8876.53 3381
8877.42 3417
8878.31 3426
8879.20 3281
8880.09 3236
8880.98 3249
8881.87 3258
8882.76 3352
8883.65 3291
8884.54 3141
8885.43 3111
8886.32 3179
8887.21 3061
8888.10 3068
8888.99 3002
8889.88 2922
8890.77 3098
8891.66 3009
8892.55 3085
8893.44 2982
8894.33 2804
8895.22 2894
8896.11 2849
8897.00 2885
8897.89 2851
8898.78 2799
8899.67 2786
8900.56 2755
8901.45 2789
8902.34 2740
8903.23 2752
8904.12 2723
8905.02 2753
8905.91 2725
8906.80 2602
8907.69 2486
8908.58 2572
8909.47 2566
8910.36 2521
8911.25 2494
8912.14 2460
8913.04 2403
8913.93 2430
8914.82 2426
8915.71 2296
8916.60 2355
8917.49 2406
8918.38 2434
8919.28 2236
8920.17 2286
8921.06 2229
8921.95 2204
8922.84 2329
8923.73 2288
8924.63 2223
8925.52 2181
8926.41 2201
8927.30 2174
8928.19 2216
8929.09 2284
8929.98 2271
8930.87 2234
8931.76 2329
8932.65 2254
8933.55 2267
8934.44 2207
8935.33 2091
8936.22 2115
8937.12 2111
8938.01 2157
8938.90 2144
8939.79 2133
8940.69 2117
8941.58 2123
8942.47 2170
8943.37 2146
8944.26 2029
8945.15 2048
8946.04 1991
8946.94 2019
8947.83 1954
8948.72 1921
8949.62 1857
8950.51 1909
8951.40 1912
8952.30 1946
8953.19 1829
8954.08 1779
8954.98 1865
8955.87 1828
8956.76 1861
8957.66 1839
8958.55 1830
8959.44 1887
8960.34 1933
8961.23 1897
8962.12 1895
8963.02 1812
8963.91 1865
8964.81 1852
8965.70 1864
8966.59 1756
8967.49 1773
8968.38 1833
8969.28 1765
8970.17 1621
8971.06 1621
8971.96 1723
8972.85 1809
8973.75 1848
8974.64 1752
8975.54 1768
8976.43 1726
8977.32 1786
8978.22 1693
8979.11 1650
8980.01 1560
8980.90 1641
8981.80 1680
8982.69 1674
8983.59 1638
8984.48 1610
8985.38 1590
8986.27 1513
8987.17 1535
8988.06 1523
8988.96 1568
8989.85 1578
8990.75 1558
8991.64 1567
8992.54 1535
8993.43 1490
8994.33 1493
8995.22 1484
8996.12 1367
8997.01 1395
8997.91 1482
8998.81 1420
8999.70 1398
9000.60 1458
9001.49 1538
9002.39 1520
9003.28 1468
9004.18 1370
9005.08 1458
9005.97 1446
9006.87 1501
9007.76 1436
9008.66 1382
9009.56 1441
9010.45 1388
9011.35 1418
9012.24 1312
9013.14 1377
9014.04 1416
9014.93 1406
9015.83 1331
9016.73 1347
9017.62 1303
9018.52 1268
9019.42 1382
9020.31 1307
9021.21 1365
9022.11 1313
9023.00 1322
9023.90 1288
9024.80 1354
9025.69 1332
9026.59 1377
9027.49 1298
9028.38 1335
9029.28 1297
9030.18 1254
9031.08 1245
9031.97 1247
9032.87 1329
9033.77 1315
9034.66 1321
9035.56 1309
9036.46 1328
9037.36 1356
9038.25 1277
9039.15 1279
9040.05 1259
9040.95 1265
9041.85 1206
9042.74 1267
9043.64 1312
9044.54 1202
9045.44 1150
9046.33 1267
9047.23 1296
9048.13 1181
9049.03 1190
9049.93 1224
9050.82 1234
9051.72 1234
9052.62 1330
9053.52 1312
9054.42 1309
9055.32 1226
9056.21 1268
9057.11 1368
9058.01 1225
9058.91 1272
9059.81 1196
9060.71 1249
9061.61 1256
9062.50 1156
9063.40 1209
9064.30 1282
9065.20 1303
9066.10 1225
9067.00 1231
9067.90 1293
9068.80 1304
9069.70 1293
9070.60 1265
9071.49 1236
9072.39 1281
9073.29 1254
9074.19 1161
9075.09 1182
9075.99 1152
9076.89 1160
9077.79 1182
9078.69 1177
9079.59 1195
9080.49 1178
9081.39 1168
9082.29 1180
9083.19 1161
9084.09 1133
9084.99 1174
9085.89 1226
9086.79 1260
9087.69 1224
9088.59 1201
9089.49 1213
9090.39 1241
9091.29 1240
9092.19 1172
9093.09 1294
9093.99 1249
9094.89 1241
9095.79 1224
9096.69 1225
9097.59 1193
9098.49 1182
9099.39 1161
9100.29 1163
9101.19 1171
9102.09 1182
9102.99 1195
9103.90 1164
9104.80 1198
9105.70 1193
9106.60 1227
9107.50 1200
9108.40 1088
9109.30 1199
9110.20 1234
9111.10 1188
9112.00 1180
9112.91 1136
9113.81 1123
9114.71 1139
9115.61 1087
9116.51 1178
9117.41 1155
9118.31 1123
9119.22 1080
9120.12 1158
9121.02 1173
9121.92 1117
9122.82 1117
9123.72 1104
9124.63 1259
9125.53 1173
9126.43 1161
9127.33 1143
9128.23 1099
9129.14 1112
9130.04 1087
9130.94 1163
9131.84 1191
9132.74 1176
9133.65 1173
9134.55 1093
9135.45 1178
9136.35 1222
9137.26 1209
9138.16 1234
9139.06 1112
9139.96 1051
9140.87 1070
9141.77 1162
9142.67 1095
9143.57 1095
9144.48 1148
9145.38 1110
9146.28 1123
9147.19 1094
9148.09 1176
9148.99 1071
9149.90 1159
9150.80 1168
9151.70 1088
9152.60 1115
9153.51 1093
9154.41 1135
9155.31 1066
9156.22 1114
9157.12 1119
9158.02 1176
9158.93 1138
9159.83 1205
9160.74 1124
9161.64 1176
9162.54 1163
9163.45 1154
9164.35 1131
9165.25 1139
9166.16 1078
9167.06 1140
9167.97 1081
9168.87 1080
9169.77 1128
9170.68 1107
9171.58 1040
9172.49 1076
9173.39 1138
9174.30 1166
9175.20 1129
9176.10 1029
9177.01 1074
9177.91 1077
9178.82 1083
9179.72 1080
9180.63 1100
9181.53 1110
9182.44 1095
9183.34 1151
9184.25 1120
9185.15 1074
9186.05 1059
9186.96 997
9187.86 1029
9188.77 1090
9189.67 1179
9190.58 1139
9191.48 1161
9192.39 1140
9193.30 1044
9194.20 1023
9195.11 1185
9196.01 1142
9196.92 1110
9197.82 1199
9198.73 1158
9199.63 1131
9200.54 1116
9201.44 1163
9202.35 1100
9203.26 1185
9204.16 1232
9205.07 1163
9205.97 1291
9206.88 1245
9207.78 1155
9208.69 1199
9209.60 1140
9210.50 1199
9211.41 1206
9212.32 1121
9213.22 1090
9214.13 1115
9215.03 1167
9215.94 1169
9216.85 1111
9217.75 1178
9218.66 1176
9219.57 1118
9220.47 1156
9221.38 1133
9222.29 1143
9223.19 1109
9224.10 1134
9225.01 1131
9225.91 1204
9226.82 1135
9227.73 1127
9228.63 1134
9229.54 1178
9230.45 1138
9231.36 1134
9232.26 1044
9233.17 1037
9234.08 1088
9234.98 1131
9235.89 1084
9236.80 1031
9237.71 1083
9238.61 1124
9239.52 1147
9240.43 1018
9241.34 1012
9242.24 1215
9243.15 1179
9244.06 1084
9244.97 1065
9245.87 1057
9246.78 1077
9247.69 1102
9248.60 1108
9249.51 1155
9250.41 1060
9251.32 1117
9252.23 1111
9253.14 1031
9254.05 1067
9254.96 997
9255.86 900
9256.77 975
9257.68 1018
9258.59 1068
9259.50 1106
9260.41 1008
9261.31 1066
9262.22 1054
9263.13 1093
9264.04 1112
9264.95 1060
9265.86 1076
9266.77 977
9267.68 1054
9268.58 997
9269.49 1017
9270.40 1057
9271.31 1046
9272.22 1028
9273.13 1043
9274.04 1010
9274.95 1003
9275.86 1090
9276.77 1093
9277.68 1071
9278.59 1076
9279.50 1121
9280.40 1102
9281.31 1032
9282.22 1061
9283.13 1102
9284.04 1091
9284.95 1088
9285.86 1144
9286.77 1103
9287.68 1048
9288.59 1106
9289.50 1110
9290.41 1057
9291.32 1069
9292.23 1118
9293.14 1070
9294.05 1073
9294.96 1155
9295.87 1067
9296.78 1092
9297.69 1098
9298.60 1104
9299.52 1051
9300.43 1041
9301.34 1092
9302.25 1057
9303.16 1063
9304.07 1145
9304.98 1131
9305.89 1145
9306.80 1057
9307.71 1074
9308.62 1188
9309.53 1148
9310.44 1164
9311.36 1119
9312.27 1058
9313.18 1158
9314.09 1157
9315.00 1056
9315.91 1082
9316.82 1129
9317.73 1140
9318.64 1086
9319.56 1071
9320.47 1071
9321.38 1088
9322.29 1040
9323.20 1093
9324.11 1042
9325.03 1072
9325.94 1057
9326.85 1063
9327.76 1035
9328.67 1098
9329.59 1054
9330.50 1075
9331.41 1038
9332.32 1142
9333.23 1099
9334.15 1074
9335.06 1069
9335.97 1000
9336.88 1039
9337.79 1025
9338.71 1068
9339.62 961
9340.53 1015
9341.44 985
9342.36 1051
9343.27 1030
9344.18 1014
9345.09 1030
9346.01 1054
9346.92 1116
9347.83 1053
9348.75 1016
9349.66 1035
9350.57 1027
9351.48 1113
9352.40 1122
9353.31 1084
9354.22 1003
9355.14 999
9356.05 1010
9356.96 1004
9357.88 1044
9358.79 1053
9359.70 1053
9360.62 1011
9361.53 1086
9362.44 1096
9363.36 1072
9364.27 1021
9365.19 1025
9366.10 1092
9367.01 1065
9367.93 1011
9368.84 1061
9369.75 940
9370.67 991
9371.58 1136
9372.50 1017
9373.41 1026
9374.32 1054
9375.24 1036
9376.15 1030
9377.07 1082
9377.98 1120
9378.90 1016
9379.81 1029
9380.72 1008
9381.64 996
9382.55 1064
9383.47 1069
9384.38 1103
9385.30 1032
9386.21 945
9387.13 1064
9388.04 1110
9388.96 996
9389.87 1003
9390.79 1015
9391.70 1064
9392.62 1041
9393.53 1103
9394.45 1089
9395.36 1106
9396.28 1128
9397.19 1094
9398.11 1100
9399.02 1106
9399.94 1143
9400.85 1080
9401.77 1073
9402.68 1146
9403.60 1191
9404.52 1125
9405.43 1056
9406.35 1077
9407.26 1080
9408.18 1081
9409.09 1049
9410.01 1094
9410.93 1154
9411.84 1258
9412.76 1199
9413.67 1133
9414.59 1077
9415.51 1102
9416.42 1131
9417.34 1154
9418.26 1119
9419.17 1045
9420.09 1089
9421.00 1049
9421.92 1121
9422.84 1031
9423.75 1024
9424.67 1090
9425.59 1063
9426.50 1016
9427.42 1054
9428.34 1068
9429.25 1075
9430.17 1164
9431.09 1155
9432.00 1179
9432.92 1222
9433.84 1089
9434.76 1121
9435.67 1190
9436.59 1155
9437.51 1137
9438.42 1128
9439.34 1175
9440.26 1243
9441.18 1217
9442.09 1298
9443.01 1257
9443.93 1211
9444.85 1230
9445.76 1198
9446.68 1188
9447.60 1177
9448.52 1116
9449.43 1169
9450.35 1208
9451.27 1208
9452.19 1322
9453.11 1336
9454.02 1339
9454.94 1385
9455.86 1495
9456.78 1449
9457.70 1504
9458.62 1651
9459.53 1637
9460.45 1640
9461.37 1680
9462.29 1640
9463.21 1526
9464.13 1415
9465.04 1367
9465.96 1311
9466.88 1210
9467.80 1205
9468.72 1206
9469.64 1128
9470.56 1169
9471.48 1198
9472.39 1119
9473.31 1215
9474.23 1177
9475.15 1165
9476.07 1114
9476.99 1192
9477.91 1168
9478.83 1144
9479.75 1181
9480.67 1173
9481.59 1201
9482.51 1222
9483.42 1170
9484.34 1134
9485.26 1262
9486.18 1297
9487.10 1300
9488.02 1253
9488.94 1294
9489.86 1262
9490.78 1266
9491.70 1176
9492.62 1137
9493.54 1170
9494.46 1117
9495.38 1172
9496.30 1181
9497.22 1133
9498.14 1144
9499.06 1204
9499.98 1093
9500.90 1065
9501.82 1056
9502.74 1138
9503.66 1119
9504.58 1132
9505.50 1092
9506.43 1072
9507.35 1110
9508.27 1136
9509.19 1107
9510.11 1141
9511.03 1114
9511.95 1105
9512.87 1067
9513.79 1120
9514.71 1120
9515.63 1090
9516.55 1076
9517.48 1089
9518.40 1077
9519.32 1135
9520.24 1158
9521.16 1087
9522.08 1190
9523.00 1206
9523.92 1173
9524.85 1045
9525.77 1185
9526.69 1202
9527.61 1122
9528.53 1129
9529.45 1144
9530.38 1186
9531.30 1137
9532.22 1148
9533.14 1089
9534.06 1186
9534.98 1204
9535.91 1226
9536.83 1319
9537.75 1262
9538.67 1278
9539.60 1318
9540.52 1298
9541.44 1240
9542.36 1246
9543.28 1247
9544.21 1265
9545.13 1259
9546.05 1293
9546.97 1183
9547.90 1152
9548.82 1156
9549.74 1185
9550.66 1077
9551.59 1088
9552.51 1043
9553.43 1108
9554.36 1110
9555.28 1149
9556.20 1098
9557.13 1116
9558.05 1081
9558.97 1076
9559.89 1057
9560.82 1105
9561.74 1067
9562.66 1040
9563.59 1163
9564.51 1103
9565.43 1168
9566.36 1085
9567.28 1083
9568.20 1072
9569.13 1108
9570.05 1075
9570.98 1064
9571.90 1026
9572.82 1075
9573.75 1028
9574.67 1085
9575.60 1069
9576.52 1056
9577.44 1069
9578.37 1104
9579.29 1074
9580.22 1052
9581.14 1054
9582.06 1040
9582.99 1096
9583.91 1047
9584.84 1077
9585.76 1063
9586.69 1024
9587.61 1057
9588.53 1052
9589.46 1075
9590.38 1095
9591.31 1070
9592.23 1150
9593.16 1117
9594.08 1085
9595.01 1029
9595.93 1035
9596.86 1035
9597.78 1095
9598.71 1096
9599.63 1011
9600.56 1018
9601.48 992
9602.41 1092
9603.33 1074
9604.26 1040
9605.18 1115
9606.11 1011
9607.03 1085
9607.96 1189
9608.89 1105
9609.81 1155
9610.74 1122
9611.66 1104
9612.59 1149
9613.51 1187
9614.44 1114
9615.37 1173
9616.29 1231
9617.22 1160
9618.14 1209
9619.07 1136
9620.00 1089
9620.92 1215
9621.85 1128
9622.77 1163
9623.70 1217
9624.63 1201
9625.55 1150
9626.48 1155
9627.41 1134
9628.33 1147
9629.26 1170
9630.19 1156
9631.11 1161
9632.04 1123
9632.97 1179
9633.89 1124
9634.82 1152
9635.75 1248
9636.67 1212
9637.60 1198
9638.53 1243
9639.45 1231
9640.38 1199
9641.31 1213
9642.23 1251
9643.16 1225
9644.09 1193
9645.02 1236
9645.94 1240
9646.87 1234
9647.80 1243
9648.73 1238
9649.65 1291
9650.58 1277
9651.51 1414
9652.44 1450
9653.36 1509
9654.29 1472
9655.22 1522
9656.15 1632
9657.08 1538
9658.00 1478
9658.93 1453
9659.86 1405
9660.79 1337
9661.72 1353
9662.64 1388
9663.57 1432
9664.50 1356
9665.43 1348
9666.36 1308
9667.28 1418
9668.21 1417
9669.14 1371
9670.07 1491
9671.00 1418
9671.93 1347
9672.86 1405
9673.78 1497
9674.71 1380
9675.64 1456
9676.57 1488
9677.50 1382
9678.43 1430
9679.36 1376
9680.29 1379
9681.21 1403
9682.14 1448
9683.07 1352
9684.00 1387
9684.93 1358
9685.86 1435
9686.79 1495
9687.72 1500
9688.65 1508
9689.58 1525
9690.51 1438
9691.44 1462
9692.37 1456
9693.30 1488
9694.23 1500
9695.16 1442
9696.09 1469
9697.02 1525
9697.94 1565
9698.87 1437
9699.80 1521
9700.73 1574
9701.66 1620
9702.59 1680
9703.52 1819
9704.45 1801
9705.39 1762
9706.32 1866
9707.25 1742
9708.18 1678
9709.11 1567
9710.04 1589
9710.97 1512
9711.90 1501
9712.83 1357
9713.76 1472
9714.69 1460
9715.62 1511
9716.55 1408
9717.48 1397
9718.41 1455
9719.34 1449
9720.27 1440
9721.21 1526
9722.14 1469
9723.07 1389
9724.00 1391
9724.93 1417
9725.86 1391
9726.79 1452
9727.72 1300
9728.65 1294
9729.59 1339
9730.52 1338
9731.45 1312
9732.38 1273
9733.31 1323
9734.24 1406
9735.17 1275
9736.11 1406
9737.04 1370
9737.97 1361
9738.90 1363
9739.83 1362
9740.77 1411
9741.70 1326
9742.63 1375
9743.56 1227
9744.49 1286
9745.43 1395
9746.36 1262
9747.29 1216
9748.22 1230
9749.15 1244
9750.09 1226
9751.02 1296
9751.95 1268
9752.88 1214
9753.82 1185
9754.75 1238
9755.68 1197
9756.61 1174
9757.55 1204
9758.48 1136
9759.41 1120
9760.35 1182
9761.28 1182
9762.21 1154
9763.14 1246
9764.08 1200
9765.01 1128
9765.94 1212
9766.88 1214
9767.81 1252
9768.74 1240
9769.68 1227
9770.61 1194
9771.54 1320
9772.48 1296
9773.41 1237
9774.34 1266
9775.28 1193
9776.21 1231
9777.14 1198
9778.08 1217
9779.01 1252
9779.94 1273
9780.88 1293
9781.81 1269
9782.75 1266
9783.68 1331
9784.61 1251
9785.55 1365
9786.48 1302
9787.42 1250
9788.35 1335
9789.28 1299
9790.22 1244
9791.15 1224
9792.09 1260
9793.02 1172
9793.96 1169
9794.89 1176
9795.83 1185
9796.76 1163
9797.69 1150
9798.63 1076
9799.56 1161
9800.50 1196
9801.43 1220
9802.37 1248
9803.30 1204
9804.24 1126
9805.17 1099
9806.11 1170
9807.04 1066
9807.98 1127
9808.91 1120
9809.85 1150
9810.78 1107
9811.72 1018
9812.65 1026
9813.59 1149
9814.53 1074
9815.46 1029
9816.40 989
9817.33 982
9818.27 1045
9819.20 1090
9820.14 976
9821.07 964
9822.01 1018
9822.95 990
9823.88 956
9824.82 1043
9825.75 954
9826.69 996
9827.63 1027
9828.56 977
9829.50 1025
9830.43 1105
9831.37 997
9832.31 962
9833.24 984
9834.18 1000
9835.12 1011
9836.05 1009
9836.99 965
9837.93 999
9838.86 1026
9839.80 997
9840.73 976
9841.67 1013
9842.61 1016
9843.55 967
9844.48 963
9845.42 1037
9846.36 1065
9847.29 1030
9848.23 1027
9849.17 988
9850.10 975
9851.04 904
9851.98 941
9852.92 958
9853.85 974
9854.79 999
9855.73 953
9856.67 995
9857.60 963
9858.54 980
9859.48 994
9860.42 977
9861.35 1003
9862.29 1017
9863.23 928
9864.17 971
9865.10 1002
9866.04 990
9866.98 1044
9867.92 1049
9868.86 935
9869.79 953
9870.73 939
9871.67 928
9872.61 903
9873.55 909
9874.48 953
9875.42 925
9876.36 962
9877.30 976
9878.24 960
9879.18 1031
9880.12 1027
9881.05 932
9881.99 910
9882.93 964
9883.87 967
9884.81 941
9885.75 920
9886.69 926
9887.63 923
9888.56 944
9889.50 977
9890.44 933
9891.38 911
9892.32 942
9893.26 921
9894.20 954
9895.14 954
9896.08 949
9897.02 988
9897.96 942
9898.90 933
9899.84 924
9900.77 963
9901.71 933
9902.65 940
9903.59 945
9904.53 878
9905.47 846
9906.41 894
9907.35 989
9908.29 999
9909.23 945
9910.17 901
9911.11 892
9912.05 959
9912.99 1004
9913.93 921
9914.87 911
9915.81 1015
9916.75 1049
9917.69 1052
9918.63 1153
9919.57 1028
9920.52 1013
9921.46 1050
9922.40 1092
9923.34 1064
9924.28 945
9925.22 968
9926.16 993
9927.10 933
9928.04 987
9928.98 991
9929.92 1056
9930.86 1058
9931.80 1104
9932.75 1114
9933.69 1049
9934.63 1064
9935.57 1032
9936.51 970
9937.45 961
9938.39 892
9939.33 910
9940.28 944
9941.22 902
9942.16 856
9943.10 880
9944.04 855
9944.98 825
9945.92 784
9946.87 770
9947.81 869
9948.75 904
9949.69 902
9950.63 829
9951.58 900
9952.52 881
9953.46 895
9954.40 912
9955.34 871
9956.29 892
9957.23 836
9958.17 891
9959.11 865
9960.06 857
9961.00 865
9961.94 827
9962.88 876
9963.83 896
9964.77 927
9965.71 879
9966.65 817
9967.60 852
9968.54 844
9969.48 872
9970.42 826
9971.37 867
9972.31 927
9973.25 877
9974.20 887
9975.14 874
9976.08 901
9977.03 889
9977.97 886
9978.91 855
9979.86 875
9980.80 890
9981.74 882
9982.69 862
9983.63 867
9984.57 855
9985.52 813
9986.46 833
9987.40 797
9988.35 743
9989.29 754
9990.23 793
9991.18 757
9992.12 833
9993.07 867
9994.01 878
9994.95 841
9995.90 825
9996.84 844
9997.79 854
9998.73 763
9999.67 766
10000.62 763
10001.56 818
10002.51 831
10003.45 841
10004.40 868
10005.34 798
10006.29 830
10007.23 726
10008.17 789
10009.12 912
10010.06 834
10011.01 787
10011.95 834
10012.90 868
10013.84 877
10014.79 858
10015.73 847
10016.68 812
10017.62 821
10018.57 856
10019.51 774
10020.46 815
10021.40 861
10022.35 807
10023.29 787
10024.24 837
10025.19 866
10026.13 821
10027.08 775
10028.02 752
10028.97 831
10029.91 810
10030.86 767
10031.80 838
10032.75 904
10033.70 756
10034.64 701
10035.59 783
10036.53 749
10037.48 788
10038.43 783
10039.37 861
10040.32 877
10041.26 829
10042.21 841
10043.16 838
10044.10 841
10045.05 839
10046.00 777
10046.94 798
10047.89 783
10048.84 790
10049.78 808
10050.73 799
10051.68 801
10052.62 785
10053.57 800
10054.52 722
10055.46 732
10056.41 780
10057.36 760
10058.30 719
10059.25 737
10060.20 725
10061.15 740
10062.09 808
10063.04 785
10063.99 737
10064.93 782
10065.88 817
10066.83 814
10067.78 827
10068.72 831
10069.67 818
10070.62 778
10071.57 761
10072.51 824
10073.46 792
10074.41 824
10075.36 828
10076.31 746
10077.25 788
10078.20 794
10079.15 761
10080.10 763
10081.05 776
10081.99 753
10082.94 769
10083.89 757
10084.84 805
10085.79 805
10086.74 784
10087.68 773
10088.63 750
10089.58 755
10090.53 771
10091.48 691
10092.43 756
10093.37 737
10094.32 737
10095.27 723
10096.22 705
10097.17 749
10098.12 774
10099.07 805
10100.02 708
10100.97 710
10101.91 740
10102.86 787
10103.81 773
10104.76 733
10105.71 758
10106.66 690
10107.61 724
10108.56 733
10109.51 740
10110.46 778
10111.41 711
10112.36 723
10113.31 750
10114.26 700
10115.21 742
10116.16 758
10117.11 725
10118.06 685
10119.01 711
10119.96 760
10120.91 777
10121.86 779
10122.81 704
10123.76 748
10124.71 732
10125.66 720
10126.61 776
10127.56 724
10128.51 659
10129.46 702
10130.41 739
10131.36 780
10132.31 780
10133.26 738
10134.21 711
10135.16 752
10136.11 711
10137.06 733
10138.01 765
10138.96 724
10139.91 748
10140.86 703
10141.82 657
10142.77 747
10143.72 745
10144.67 739
10145.62 725
10146.57 739
10147.52 780
10148.47 726
10149.42 682
10150.38 697
10151.33 686
10152.28 726
10153.23 723
10154.18 776
10155.13 760
10156.09 773
10157.04 746
10157.99 751
10158.94 697
10159.89 763
10160.84 795
10161.80 732
10162.75 723
10163.70 756
10164.65 837
10165.60 753
10166.56 801
10167.51 768
10168.46 747
10169.41 727
10170.36 751
10171.32 772
10172.27 760
10173.22 747
10174.17 762
10175.13 776
10176.08 760
10177.03 744
10177.98 761
10178.94 805
10179.89 865
10180.84 757
10181.80 772
10182.75 780
10183.70 688
10184.65 763
10185.61 786
10186.56 783
10187.51 780
10188.47 840
10189.42 849
10190.37 757
10191.33 782
10192.28 862
10193.23 826
10194.19 762
10195.14 787
10196.09 833
10197.05 839
10198.00 866
10198.95 868
10199.91 832
10200.86 847
10201.82 877
10202.77 823
10203.72 806
10204.68 774
10205.63 820
10206.58 924
10207.54 880
10208.49 896
10209.45 897
10210.40 834
10211.36 939
10212.31 930
10213.26 853
10214.22 834
10215.17 874
10216.13 819
10217.08 805
10218.04 838
10218.99 772
10219.94 769
10220.90 834
10221.85 783
10222.81 799
10223.76 784
10224.72 845
10225.67 847
10226.63 769
10227.58 839
10228.54 839
10229.49 804
10230.45 798
10231.40 743
10232.36 721
10233.31 773
10234.27 766
10235.22 776
10236.18 817
10237.14 716
10238.09 842
10239.05 816
10240.00 810
10240.96 873
10241.91 878
10242.87 841
10243.82 859
10244.78 851
10245.74 842
10246.69 795
10247.65 731
10248.60 777
10249.56 740
10250.52 751
10251.47 702
10252.43 748
10253.38 704
10254.34 723
10255.30 807
10256.25 735
10257.21 692
10258.17 713
10259.12 749
10260.08 692
10261.04 762
10261.99 775
10262.95 706
10263.91 721
10264.86 716
10265.82 783
10266.78 717
10267.73 759
10268.69 676
10269.65 739
10270.60 753
10271.56 736
10272.52 753
10273.47 731
10274.43 695
10275.39 760
10276.35 802
10277.30 802
10278.26 775
10279.22 730
10280.18 719
10281.13 790
10282.09 732
10283.05 709
10284.01 735
10284.96 694
10285.92 706
10286.88 738
10287.84 736
10288.79 692
10289.75 704
10290.71 695
10291.67 699
10292.63 704
10293.58 680
10294.54 667
10295.50 667
10296.46 705
10297.42 705
10298.38 671
10299.33 667
10300.29 660
10301.25 753
10302.21 745
10303.17 664
10304.13 621
10305.08 638
10306.04 626
10307.00 664
10307.96 671
10308.92 735
10309.88 712
10310.84 646
10311.80 645
10312.75 628
10313.71 637
10314.67 701
10315.63 686
10316.59 690
10317.55 701
10318.51 690
10319.47 688
10320.43 648
10321.39 670
10322.35 713
10323.31 755
10324.27 656
10325.23 688
10326.18 637
10327.14 657
10328.10 693
10329.06 660
10330.02 684
10330.98 688
10331.94 758
10332.90 722
10333.86 656
10334.82 631
10335.78 632
10336.74 613
10337.70 670
10338.66 706
10339.62 625
10340.58 697
10341.54 758
10342.50 680
10343.46 671
10344.43 638
10345.39 688
10346.35 740
10347.31 701
10348.27 681
10349.23 704
10350.19 619
10351.15 649
10352.11 660
10353.07 728
10354.03 765
10354.99 673
10355.95 658
10356.91 655
10357.88 645
10358.84 665
10359.80 662
10360.76 677
10361.72 705
10362.68 711
10363.64 664
10364.60 654
10365.57 648
10366.53 667
10367.49 686
10368.45 712
10369.41 676
10370.37 722
10371.34 767
10372.30 713
10373.26 695
10374.22 727
10375.18 628
10376.14 636
10377.11 688
10378.07 685
10379.03 672
10379.99 665
10380.95 640
10381.92 652
10382.88 639
10383.84 648
10384.80 671
10385.77 626
10386.73 663
10387.69 685
10388.65 680
10389.62 608
10390.58 691
10391.54 705
10392.50 749
10393.47 656
10394.43 639
10395.39 678
10396.35 633
10397.32 647
10398.28 650
10399.24 662
10400.21 668
10401.17 666
10402.13 664
10403.10 686
10404.06 675
10405.02 679
10405.99 696
10406.95 613
10407.91 659
10408.88 666
10409.84 633
10410.80 645
10411.77 648
10412.73 682
10413.69 676
10414.66 635
10415.62 629
10416.58 638
10417.55 719
10418.51 697
10419.48 706
10420.44 711
10421.40 754
10422.37 757
10423.33 731
10424.30 654
10425.26 737
10426.23 685
10427.19 748
10428.15 737
10429.12 796
10430.08 782
10431.05 723
10432.01 729
10432.98 681
10433.94 730
10434.91 728
10435.87 675
10436.83 696
10437.80 693
10438.76 675
10439.73 686
10440.69 753
10441.66 680
10442.62 677
10443.59 728
10444.55 751
10445.52 617
10446.48 650
10447.45 630
10448.41 691
10449.38 701
10450.35 666
10451.31 675
10452.28 647
10453.24 616
10454.21 577
10455.17 610
10456.14 617
10457.10 628
10458.07 632
10459.04 705
10460.00 672
10460.97 651
10461.93 684
10462.90 724
10463.87 622
10464.83 627
10465.80 678
10466.76 703
10467.73 626
10468.70 648
10469.66 675
10470.63 671
10471.59 611
10472.56 685
10473.53 639
10474.49 610
10475.46 633
10476.43 618
10477.39 625
10478.36 616
10479.33 635
10480.29 657
10481.26 630
10482.23 671
10483.19 670
10484.16 625
10485.13 642
10486.09 654
10487.06 713
10488.03 747
10489.00 694
10489.96 614
10490.93 693
10491.90 649
10492.87 676
10493.83 737
10494.80 675
10495.77 662
10496.73 642
10497.70 674
10498.67 650
10499.64 655
10500.61 685
10501.57 701
10502.54 678
10503.51 707
10504.48 681
10505.44 677
10506.41 659
10507.38 665
10508.35 639
10509.32 647
10510.28 661
10511.25 663
10512.22 602
10513.19 635
10514.16 658
10515.13 666
10516.09 677
10517.06 735
10518.03 718
10519.00 711
10519.97 717
10520.94 699
10521.91 690
10522.87 630
10523.84 669
10524.81 681
10525.78 684
10526.75 655
10527.72 698
10528.69 784
10529.66 710
10530.63 678
10531.59 655
10532.56 631
10533.53 701
10534.50 673
10535.47 684
10536.44 722
10537.41 688
10538.38 711
10539.35 659
10540.32 671
10541.29 719
10542.26 676
10543.23 628
10544.20 680
10545.17 653
10546.14 644
10547.11 655
10548.08 683
10549.05 699
10550.02 746
10550.99 727
10551.96 637
10552.93 664
10553.90 712
10554.87 721
10555.84 696
10556.81 654
10557.78 677
10558.75 652
10559.72 661
10560.69 739
10561.66 759
10562.63 715
10563.60 772
10564.57 804
10565.54 802
10566.51 822
10567.48 809
10568.45 809
10569.42 769
10570.40 790
10571.37 771
10572.34 743
10573.31 751
10574.28 737
10575.25 746
10576.22 728
10577.19 755
10578.16 723
10579.14 697
10580.11 701
10581.08 791
10582.05 698
10583.02 622
10583.99 657
10584.96 697
10585.94 711
10586.91 695
10587.88 722
10588.85 710
10589.82 707
10590.79 698
10591.77 711
10592.74 702
10593.71 734
10594.68 707
10595.65 694
10596.63 751
10597.60 724
10598.57 739
10599.54 722
10600.52 748
10601.49 703
10602.46 725
10603.43 695
10604.41 684
10605.38 758
10606.35 808
10607.32 705
10608.30 629
10609.27 652
10610.24 692
10611.21 669
10612.19 681
10613.16 646
10614.13 640
10615.11 682
10616.08 714
10617.05 634
10618.02 643
10619.00 686
10619.97 721
10620.94 654
10621.92 701
10622.89 615
10623.86 669
10624.84 593
10625.81 669
10626.78 665
10627.76 712
10628.73 686
10629.71 724
10630.68 734
10631.65 672
10632.63 660
10633.60 740
10634.57 748
10635.55 670
10636.52 681
10637.50 680
10638.47 730
10639.44 729
10640.42 695
10641.39 729
10642.37 744
10643.34 798
10644.31 749
10645.29 784
10646.26 787
10647.24 808
10648.21 785
10649.19 770
10650.16 750
10651.14 673
10652.11 632
10653.09 690
10654.06 664
10655.04 719
10656.01 693
10656.98 641
10657.96 710
10658.93 775
10659.91 708
10660.88 706
10661.86 684
10662.84 697
10663.81 672
10664.79 689
10665.76 696
10666.74 638
10667.71 615
10668.69 705
10669.66 681
10670.64 689
10671.61 663
10672.59 635
10673.56 652
10674.54 620
10675.52 666
10676.49 730
10677.47 717
10678.44 669
10679.42 709
10680.40 682
10681.37 627
10682.35 692
10683.32 720
10684.30 686
10685.28 698
10686.25 691
10687.23 701
10688.20 590
10689.18 660
10690.16 668
10691.13 736
10692.11 748
10693.09 652
10694.06 642
10695.04 637
10696.02 665
10696.99 660
10697.97 612
10698.95 634
10699.92 628
10700.90 658
10701.88 633
10702.85 648
10703.83 705
10704.81 649
10705.79 621
10706.76 639
10707.74 597
10708.72 682
10709.70 659
10710.67 608
10711.65 582
10712.63 625
10713.60 667
10714.58 641
10715.56 618
10716.54 626
10717.52 635
10718.49 665
10719.47 649
10720.45 617
10721.43 624
10722.40 679
10723.38 640
10724.36 709
10725.34 684
10726.32 637
10727.29 648
10728.27 690
10729.25 702
10730.23 684
10731.21 580
10732.19 660
10733.16 618
10734.14 639
10735.12 639
10736.10 605
10737.08 620
10738.06 647
10739.03 645
10740.01 645
10740.99 638
10741.97 608
10742.95 629
10743.93 652
10744.91 630
10745.89 600
10746.87 662
10747.84 655
10748.82 649
10749.80 675
10750.78 671
10751.76 608
10752.74 647
10753.72 688
10754.70 607
10755.68 638
10756.66 694
10757.64 669
10758.62 681
10759.60 660
10760.58 713
10761.56 704
10762.54 716
10763.52 683
10764.50 687
10765.48 717
10766.45 699
10767.43 644
10768.41 638
10769.39 646
10770.38 651
10771.36 679
10772.34 709
10773.32 708
10774.30 653
10775.28 605
10776.26 642
10777.24 687
10778.22 674
10779.20 712
10780.18 690
10781.16 762
10782.14 765
10783.12 731
10784.10 664
10785.08 644
10786.06 596
10787.04 623
10788.02 759
10789.00 715
10789.99 670
10790.97 713
10791.95 657
10792.93 647
10793.91 681
10794.89 707
10795.87 697
10796.85 597
10797.84 629
10798.82 657
10799.80 592
10800.78 674
10801.76 655
10802.74 672
10803.72 669
10804.71 653
10805.69 668
10806.67 602
10807.65 655
10808.63 678
10809.61 643
10810.60 622
10811.58 652
10812.56 629
10813.54 607
10814.52 592
10815.51 644
10816.49 653
10817.47 740
10818.45 682
10819.44 682
10820.42 624
10821.40 657
10822.38 692
10823.37 620
10824.35 602
10825.33 659
10826.31 656
10827.30 657
10828.28 688
10829.26 714
10830.24 725
10831.23 700
10832.21 647
10833.19 614
10834.18 521
10835.16 605
10836.14 619
10837.13 685
10838.11 689
10839.09 634
10840.07 681
10841.06 654
10842.04 661
10843.02 685
10844.01 701
10844.99 641
10845.98 634
10846.96 642
10847.94 671
10848.93 672
10849.91 669
10850.89 706
10851.88 701
10852.86 631
10853.84 662
10854.83 671
10855.81 688
10856.80 728
10857.78 735
10858.77 752
10859.75 707
10860.73 641
10861.72 653
10862.70 639
10863.69 723
10864.67 688
10865.66 646
10866.64 671
10867.62 684
10868.61 667
10869.59 680
10870.58 707
10871.56 690
10872.55 698
10873.53 657
10874.52 661
10875.50 707
10876.49 653
10877.47 662
10878.46 724
10879.44 698
10880.43 706
10881.41 732
10882.40 718
10883.38 686
10884.37 649
10885.35 668
10886.34 717
10887.32 635
10888.31 618
10889.29 657
10890.28 729
10891.27 710
10892.25 764
10893.24 731
10894.22 700
10895.21 731
10896.19 748
10897.18 681
10898.17 694
10899.15 701
10900.14 749
10901.12 795
10902.11 773
10903.10 748
10904.08 739
10905.07 730
10906.05 723
10907.04 740
10908.03 754
10909.01 759
10910.00 768
10910.99 753
10911.97 766
10912.96 736
10913.95 798
10914.93 774
10915.92 825
10916.91 797
10917.89 746
10918.88 781
10919.87 775
10920.85 732
10921.84 821
10922.83 766
10923.81 800
10924.80 860
10925.79 802
10926.78 802
10927.76 794
10928.75 850
10929.74 852
10930.73 851
10931.71 800
10932.70 806
10933.69 856
10934.68 888
10935.66 887
10936.65 845
10937.64 916
10938.63 816
10939.61 846
10940.60 859
10941.59 868
10942.58 851
10943.57 904
10944.55 933
10945.54 871
10946.53 854
10947.52 876
10948.51 954
10949.49 1008
10950.48 946
10951.47 889
10952.46 917
10953.45 936
10954.44 888
10955.42 877
10956.41 945
10957.40 957
10958.39 939
10959.38 1003
10960.37 1095
10961.36 1068
10962.34 1099
10963.33 1116
10964.32 1121
10965.31 1108
10966.30 1103
10967.29 1093
10968.28 1076
10969.27 994
10970.26 943
10971.25 980
10972.24 989
10973.22 1003
10974.21 971
10975.20 941
10976.19 877
10977.18 877
10978.17 882
10979.16 920
10980.15 961
10981.14 897
10982.13 978
10983.12 974
10984.11 932
10985.10 982
10986.09 1004
10987.08 983
10988.07 1006
10989.06 898
10990.05 948
10991.04 944
10992.03 956
10993.02 989
10994.01 997
10995.00 1027
10995.99 1033
10996.98 1021
10997.97 1067
10998.96 1119
10999.95 1062
11000.94 1116
11001.93 1223
11002.92 1217
11003.92 1219
11004.91 1320
11005.90 1280
11006.89 1359
11007.88 1333
11008.87 1217
11009.86 1241
11010.85 1152
11011.84 1135
11012.83 1131
11013.82 1063
11014.82 970
11015.81 978
11016.80 966
11017.79 958
11018.78 964
11019.77 996
11020.76 986
11021.76 925
11022.75 920
11023.74 913
11024.73 912
11025.72 903
11026.71 826
11027.70 868
11028.70 924
11029.69 857
11030.68 917
11031.67 903
11032.66 903
11033.66 887
11034.65 921
11035.64 882
11036.63 902
11037.62 869
11038.62 863
11039.61 880
11040.60 894
11041.59 885
11042.59 897
11043.58 905
11044.57 854
11045.56 811
11046.56 784
11047.55 883
11048.54 879
11049.53 889
11050.53 880
11051.52 805
11052.51 866
11053.51 840
11054.50 836
11055.49 881
11056.49 861
11057.48 841
11058.47 879
11059.46 835
11060.46 785
11061.45 806
11062.44 833
11063.44 845
11064.43 789
11065.42 802
11066.42 759
11067.41 808
11068.41 777
11069.40 781
11070.39 781
11071.39 790
11072.38 831
11073.37 751
11074.37 747
11075.36 763
11076.36 819
11077.35 788
11078.34 796
11079.34 812
11080.33 815
11081.33 806
11082.32 816
11083.31 855
11084.31 808
11085.30 819
11086.30 856
11087.29 835
11088.29 840
11089.28 760
11090.28 785
11091.27 803
11092.27 793
11093.26 861
11094.25 766
11095.25 748
11096.24 756
11097.24 805
11098.23 834
11099.23 779
11100.22 756
11101.22 765
11102.21 831
11103.21 806
11104.20 813
11105.20 837
11106.20 747
11107.19 746
11108.19 779
11109.18 773
11110.18 719
11111.17 785
11112.17 806
11113.16 860
11114.16 811
11115.15 777
11116.15 720
11117.15 744
11118.14 730
11119.14 759
11120.13 796
11121.13 731
11122.13 800
11123.12 781
11124.12 805
11125.11 834
11126.11 742
11127.11 714
11128.10 730
11129.10 800
11130.10 791
11131.09 758
11132.09 705
11133.09 802
11134.08 737
11135.08 759
11136.07 826
11137.07 773
11138.07 756
11139.07 713
11140.06 750
11141.06 712
11142.06 756
11143.05 852
11144.05 802
11145.05 778
11146.04 749
11147.04 734
11148.04 737
11149.04 775
11150.03 748
11151.03 744
11152.03 783
11153.02 700
11154.02 661
11155.02 729
11156.02 735
11157.01 772
11158.01 750
11159.01 753
11160.01 730
11161.01 761
11162.00 797
11163.00 722
11164.00 720
11165.00 792
11165.99 780
11166.99 710
11167.99 711
11168.99 702
11169.99 737
11170.99 756
11171.98 771
11172.98 677
11173.98 735
11174.98 744
11175.98 697
11176.98 678
11177.97 690
11178.97 728
11179.97 707
11180.97 692
11181.97 717
11182.97 773
11183.97 802
11184.96 727
11185.96 734
11186.96 665
11187.96 713
11188.96 718
11189.96 716
11190.96 773
11191.96 754
11192.96 777
11193.96 696
11194.96 684
11195.96 773
11196.95 735
11197.95 793
11198.95 724
11199.95 784
11200.95 753
11201.95 727
11202.95 755
11203.95 786
11204.95 746
11205.95 710
11206.95 659
11207.95 666
11208.95 762
11209.95 702
11210.95 737
11211.95 750
11212.95 729
11213.95 754
11214.95 757
11215.95 724
11216.95 714
11217.95 686
11218.95 716
11219.95 757
11220.95 743
11221.95 744
11222.95 739
11223.95 700
11224.95 726
11225.96 738
11226.96 714
11227.96 665
11228.96 699
11229.96 760
11230.96 724
11231.96 743
11232.96 751
11233.96 773
11234.96 836
11235.96 752
11236.97 716
11237.97 706
11238.97 751
11239.97 745
11240.97 772
11241.97 706
11242.97 689
11243.98 779
11244.98 708
11245.98 712
11246.98 708
11247.98 712
11248.98 715
11249.98 729
11250.99 757
11251.99 724
11252.99 751
11253.99 738
11254.99 729
11256.00 771
11257.00 700
11258.00 729
11259.00 715
11260.00 729
11261.01 733
11262.01 740
11263.01 736
11264.01 796
11265.02 775
11266.02 753
11267.02 707
11268.02 725
11269.03 762
11270.03 791
11271.03 751
11272.03 808
11273.04 773
11274.04 754
11275.04 695
11276.05 733
11277.05 774
11278.05 743
11279.05 750
11280.06 723
11281.06 749
11282.06 752
11283.07 771
11284.07 781
11285.07 777
11286.08 732
11287.08 737
11288.08 791
11289.09 746
11290.09 758
11291.09 793
11292.10 798
11293.10 746
11294.11 684
11295.11 721
11296.11 782
11297.12 786
11298.12 812
11299.13 751
11300.13 684
11301.13 736
11302.14 787
11303.14 700
11304.15 761
11305.15 794
11306.15 798
11307.16 771
11308.16 713
11309.17 756
11310.17 829
11311.18 798
11312.18 796
11313.18 787
11314.19 763
11315.19 824
11316.20 808
11317.20 757
11318.21 733
11319.21 798
11320.22 826
11321.22 790
11322.23 807
11323.23 799
11324.24 780
11325.24 791
11326.25 855
11327.25 794
11328.26 769
11329.26 693
11330.27 721
11331.27 764
11332.28 805
11333.29 845
11334.29 884
11335.30 807
11336.30 786
11337.31 834
11338.31 843
11339.32 813
11340.33 826
11341.33 863
11342.34 875
11343.34 899
11344.35 905
11345.35 912
11346.36 913
11347.37 923
11348.37 889
11349.38 914
11350.39 902
11351.39 895
11352.40 898
11353.40 865
11354.41 796
11355.42 841
11356.42 864
11357.43 816
11358.44 833
11359.44 847
11360.45 837
11361.46 867
11362.46 898
11363.47 804
11364.48 828
11365.48 895
11366.49 816
11367.50 918
11368.50 926
11369.51 913
11370.52 854
11371.53 787
11372.53 819
11373.54 833
11374.55 802
11375.56 814
11376.56 864
11377.57 870
11378.58 833
11379.59 755
11380.59 902
11381.60 920
11382.61 849
11383.62 859
11384.62 821
11385.63 849
11386.64 902
11387.65 880
11388.65 824
11389.66 832
11390.67 838
11391.68 895
11392.69 888
11393.69 836
11394.70 888
11395.71 848
11396.72 916
11397.73 900
11398.74 862
11399.74 909
11400.75 919
11401.76 868
11402.77 849
11403.78 934
11404.79 918
11405.80 994
11406.80 944
11407.81 964
11408.82 951
11409.83 961
11410.84 935
11411.85 872
11412.86 878
11413.87 953
11414.88 963
11415.89 932
11416.89 912
11417.90 957
11418.91 937
11419.92 974
11420.93 992
11421.94 1018
11422.95 998
11423.96 950
11424.97 930
11425.98 927
11426.99 944
11428.00 923
11429.01 1012
11430.02 977
11431.03 1049
11432.04 1028
11433.05 1054
11434.06 1009
11435.07 1043
11436.08 996
11437.09 966
11438.10 956
11439.11 1020
11440.12 1078
11441.13 1061
11442.14 1126
11443.15 1076
11444.16 1066
11445.17 1020
11446.18 1078
11447.19 1067
11448.20 1086
11449.21 1138
11450.22 1055
11451.23 1084
11452.24 1060
11453.25 1052
11454.27 1065
11455.28 1165
11456.29 1116
11457.30 1172
11458.31 1131
11459.32 1154
11460.33 1140
11461.34 1203
11462.35 1249
11463.36 1191
11464.38 1155
11465.39 1193
11466.40 1237
11467.41 1197
11468.42 1138
11469.43 1224
11470.44 1239
11471.46 1240
11472.47 1264
11473.48 1207
11474.49 1200
11475.50 1237
11476.52 1222
11477.53 1259
11478.54 1252
11479.55 1299
11480.56 1284
11481.57 1347
11482.59 1295
11483.60 1237
11484.61 1281
11485.62 1248
11486.64 1270
11487.65 1311
11488.66 1313
11489.67 1324
11490.69 1367
11491.70 1337
11492.71 1345
11493.72 1328
11494.74 1365
11495.75 1368
11496.76 1362
11497.77 1335
11498.79 1381
11499.80 1413
11500.81 1430
11501.83 1366
11502.84 1402
11503.85 1431
11504.86 1391
11505.88 1529
11506.89 1519
11507.90 1500
11508.92 1380
11509.93 1420
11510.94 1457
11511.96 1522
11512.97 1452
11513.98 1536
11515.00 1543
11516.01 1497
11517.02 1520
11518.04 1465
11519.05 1536
11520.07 1522
11521.08 1552
11522.09 1554
11523.11 1565
11524.12 1593
11525.13 1550
11526.15 1579
11527.16 1610
11528.18 1583
11529.19 1618
11530.21 1608
11531.22 1683
11532.23 1584
11533.25 1623
11534.26 1667
11535.28 1702
11536.29 1734
11537.31 1741
11538.32 1751
11539.34 1762
11540.35 1693
11541.36 1708
11542.38 1741
11543.39 1762
11544.41 1862
11545.42 1919
11546.44 1885
11547.45 1839
11548.47 1905
11549.48 1980
11550.50 1978
11551.51 2034
11552.53 2026
11553.54 2084
11554.56 2049
11555.57 2111
11556.59 2098
11557.61 2055
11558.62 2125
11559.64 2086
11560.65 2237
11561.67 2239
11562.68 2226
11563.70 2295
11564.71 2439
11565.73 2319
11566.75 2377
11567.76 2365
11568.78 2489
11569.79 2513
11570.81 2474
11571.83 2472
11572.84 2551
11573.86 2602
11574.87 2665
11575.89 2706
11576.91 2591
11577.92 2698
11578.94 2838
11579.96 2921
11580.97 2909
11581.99 2854
11583.00 2931
11584.02 3021
11585.04 3192
11586.05 3289
11587.07 3424
11588.09 3620
11589.10 3657
11590.12 3760
11591.14 3807
11592.16 3941
11593.17 4028
11594.19 4191
11595.21 4347
11596.22 4290
11597.24 4285
11598.26 4433
11599.28 4552
11600.29 4815
11601.31 5233
11602.33 5529
11603.34 5872
11604.36 6538
11605.38 7200
11606.40 7847
11607.41 8398
11608.43 8828
11609.45 9304
11610.47 9691
11611.49 9412
11612.50 9337
11613.52 8867
11614.54 8232
11615.56 7664
11616.58 6916
11617.59 6286
11618.61 5744
11619.63 5114
11620.65 4781
11621.67 4470
11622.68 4286
11623.70 4107
11624.72 3876
11625.74 3838
11626.76 3754
11627.78 3655
11628.79 3405
11629.81 3335
11630.83 3271
11631.85 3151
11632.87 3259
11633.89 3074
11634.91 3139
11635.93 3254
11636.94 3156
11637.96 3092
11638.98 3052
11640.00 3105
11641.02 3152
11642.04 3099
11643.06 3067
11644.08 3138
11645.10 3058
11646.12 3041
11647.14 3076
11648.16 3145
11649.17 3142
11650.19 3122
11651.21 2880
11652.23 2917
11653.25 2742
11654.27 2748
11655.29 2695
11656.31 2606
11657.33 2501
11658.35 2346
11659.37 2348
11660.39 2348
11661.41 2309
11662.43 2305
11663.45 2360
11664.47 2309
11665.49 2252
11666.51 2215
11667.53 2323
11668.55 2254
11669.57 2268
11670.59 2251
11671.61 2256
11672.63 2388
11673.65 2300
11674.67 2259
11675.70 2337
11676.72 2339
11677.74 2321
11678.76 2385
11679.78 2438
11680.80 2435
11681.82 2434
11682.84 2524
11683.86 2601
11684.88 2626
11685.90 2612
11686.92 2702
11687.95 2701
11688.97 2670
11689.99 2696
11691.01 2727
11692.03 2662
11693.05 2674
11694.07 2651
11695.10 2525
11696.12 2572
11697.14 2513
11698.16 2574
11699.18 2466
11700.20 2396
11701.22 2343
11702.25 2464
11703.27 2484
11704.29 2427
11705.31 2467
11706.33 2332
11707.36 2312
11708.38 2274
11709.40 2332
11710.42 2330
11711.44 2250
11712.47 2264
11713.49 2261
11714.51 2134
11715.53 2118
11716.56 2155
11717.58 2174
11718.60 2156
11719.62 2211
11720.65 2107
11721.67 2080
11722.69 2144
11723.71 2124
11724.74 2074
11725.76 2079
11726.78 2065
11727.80 1989
11728.83 1979
11729.85 1952
11730.87 1887
11731.90 1880
11732.92 1796
11733.94 1858
11734.97 1798
11735.99 1745
11737.01 1712
11738.04 1745
11739.06 1787
11740.08 1741
11741.11 1722
11742.13 1714
11743.15 1616
11744.18 1657
11745.20 1576
11746.22 1663
11747.25 1644
11748.27 1620
11749.30 1686
11750.32 1576
11751.34 1539
11752.37 1531
11753.39 1651
11754.42 1584
11755.44 1591
11756.46 1579
11757.49 1553
11758.51 1655
11759.54 1613
11760.56 1665
11761.58 1619
11762.61 1547
11763.63 1525
11764.66 1502
11765.68 1486
11766.71 1494
11767.73 1495
11768.76 1441
11769.78 1371
11770.81 1361
11771.83 1361
11772.86 1371
11773.88 1342
11774.91 1382
11775.93 1330
11776.96 1444
11777.98 1359
11779.01 1341
11780.03 1335
11781.06 1329
11782.08 1265
11783.11 1290
11784.13 1354
11785.16 1286
11786.18 1222
11787.21 1335
11788.23 1298
11789.26 1320
11790.28 1338
11791.31 1322
11792.34 1203
11793.36 1231
11794.39 1353
11795.41 1272
11796.44 1246
11797.47 1259
11798.49 1199
11799.52 1238
11800.54 1191
11801.57 1218
11802.60 1207
11803.62 1164
11804.65 1180
11805.67 1175
11806.70 1109
11807.73 1102
11808.75 1103
11809.78 1108
11810.81 1134
11811.83 1114
11812.86 1108
11813.89 1121
11814.91 1094
11815.94 1093
11816.97 1094
11817.99 1024
11819.02 1051
11820.05 1082
11821.07 1012
11822.10 1046
11823.13 1035
11824.16 1013
11825.18 1077
11826.21 1018
11827.24 1008
11828.26 1033
11829.29 1048
11830.32 971
11831.35 963
11832.37 1015
11833.40 997
11834.43 1037
11835.46 1027
11836.48 1033
11837.51 983
11838.54 1026
11839.57 981
11840.59 1000
11841.62 996
11842.65 988
11843.68 976
11844.71 953
11845.73 930
11846.76 990
11847.79 940
11848.82 917
11849.85 963
11850.88 884
11851.90 959
11852.93 955
11853.96 936
11854.99 912
11856.02 938
11857.05 996
11858.07 912
11859.10 916
11860.13 885
11861.16 880
11862.19 873
11863.22 915
11864.25 900
11865.28 856
11866.30 931
11867.33 979
11868.36 908
11869.39 918
11870.42 894
11871.45 894
11872.48 910
11873.51 936
11874.54 907
11875.57 936
11876.60 921
11877.63 890
11878.65 938
11879.68 894
11880.71 889
11881.74 922
11882.77 873
11883.80 918
11884.83 896
11885.86 885
11886.89 855
11887.92 859
11888.95 917
11889.98 893
11891.01 843
11892.04 941
11893.07 869
11894.10 898
11895.13 883
11896.16 891
11897.19 849
11898.22 867
11899.25 861
11900.28 817
11901.31 855
11902.34 841
11903.38 912
11904.41 864
11905.44 890
11906.47 917
11907.50 919
11908.53 918
11909.56 960
11910.59 917
11911.62 902
11912.65 868
11913.68 849
11914.71 899
11915.75 879
11916.78 927
11917.81 883
11918.84 868
11919.87 838
11920.90 827
11921.93 843
11922.96 832
11924.00 798
11925.03 815
11926.06 864
11927.09 814
11928.12 824
11929.15 815
11930.18 832
11931.22 894
11932.25 882
11933.28 871
11934.31 905
11935.34 894
11936.38 918
11937.41 929
11938.44 893
11939.47 946
11940.50 940
11941.54 902
11942.57 927
11943.60 920
11944.63 854
11945.67 891
11946.70 876
11947.73 829
11948.76 814
11949.80 813
11950.83 778
11951.86 826
11952.89 785
11953.93 793
11954.96 837
11955.99 793
11957.02 763
11958.06 722
11959.09 764
11960.12 768
11961.16 749
11962.19 788
11963.22 790
11964.26 705
11965.29 785
11966.32 855
11967.36 824
11968.39 808
11969.42 830
11970.46 804
11971.49 817
11972.52 796
11973.56 809
11974.59 776
11975.62 725
11976.66 775
11977.69 751
11978.73 777
11979.76 753
11980.79 801
11981.83 758
11982.86 800
11983.89 806
11984.93 786
11985.96 797
11987.00 797
11988.03 792
11989.07 803
11990.10 766
11991.13 753
11992.17 783
11993.20 785
11994.24 781
11995.27 823
11996.31 770
11997.34 756
11998.38 807
11999.41 796
12000.45 804
12001.48 763
12002.51 823
12003.55 817
12004.58 811
12005.62 835
12006.65 865
12007.69 817
12008.72 762
12009.76 848
12010.80 837
12011.83 851
12012.87 832
12013.90 838
12014.94 857
12015.97 796
12017.01 820
12018.04 884
12019.08 846
12020.11 846
12021.15 884
12022.19 832
12023.22 861
12024.26 906
12025.29 856
12026.33 865
12027.36 895
12028.40 840
12029.44 862
12030.47 953
12031.51 909
12032.54 858
12033.58 830
12034.62 821
12035.65 868
12036.69 854
12037.73 881
12038.76 869
12039.80 829
12040.84 870
12041.87 818
12042.91 878
12043.94 867
12044.98 893
12046.02 896
12047.06 869
12048.09 861
12049.13 874
12050.17 899
12051.20 837
12052.24 863
12053.28 825
12054.31 795
12055.35 815
12056.39 846
12057.43 805
12058.46 834
12059.50 907
12060.54 860
12061.57 881
12062.61 862
12063.65 842
12064.69 831
12065.72 829
12066.76 812
12067.80 811
12068.84 805
12069.88 923
12070.91 870
12071.95 817
12072.99 843
12074.03 859
12075.06 923
12076.10 852
12077.14 820
12078.18 766
12079.22 862
12080.26 908
12081.29 851
12082.33 808
12083.37 823
12084.41 905
12085.45 837
12086.49 881
12087.52 867
12088.56 957
12089.60 907
12090.64 899
12091.68 925
12092.72 951
12093.76 950
12094.79 878
12095.83 828
12096.87 819
12097.91 895
12098.95 928
12099.99 898
12101.03 861
12102.07 896
12103.11 940
12104.15 931
12105.19 865
12106.22 933
12107.26 920
12108.30 938
12109.34 941
12110.38 979
12111.42 925
12112.46 884
12113.50 893
12114.54 938
12115.58 916
12116.62 855
12117.66 883
12118.70 852
12119.74 808
12120.78 839
12121.82 839
12122.86 871
12123.90 853
12124.94 841
12125.98 802
12127.02 761
12128.06 858
12129.10 870
12130.14 774
12131.18 790
12132.22 809
12133.26 817
12134.30 880
12135.34 789
12136.38 805
12137.42 787
12138.47 783
12139.51 776
12140.55 800
12141.59 784
12142.63 799
12143.67 777
12144.71 837
12145.75 826
12146.79 763
12147.83 784
12148.87 817
12149.92 762
12150.96 810
12152.00 782
12153.04 791
12154.08 793
12155.12 715
12156.16 691
12157.21 742
12158.25 770
12159.29 716
12160.33 693
12161.37 722
12162.41 771
12163.46 744
12164.50 725
12165.54 712
12166.58 726
12167.62 742
12168.67 764
12169.71 766
12170.75 750
12171.79 814
12172.83 755
12173.88 726
12174.92 721
12175.96 696
12177.00 733
12178.05 709
12179.09 753
12180.13 732
12181.17 706
12182.22 723
12183.26 756
12184.30 739
12185.34 733
12186.39 732
12187.43 781
12188.47 810
12189.51 771
12190.56 756
12191.60 715
12192.64 729
12193.69 727
12194.73 774
12195.77 791
12196.82 752
12197.86 661
12198.90 718
12199.95 726
12200.99 710
12202.03 731
12203.08 721
12204.12 733
12205.16 751
12206.21 702
12207.25 723
12208.29 742
12209.34 734
12210.38 701
12211.43 708
12212.47 705
12213.51 776
12214.56 781
12215.60 744
12216.65 725
12217.69 737
12218.73 695
12219.78 739
12220.82 795
12221.87 736
12222.91 753
12223.96 700
12225.00 750
12226.04 762
12227.09 750
12228.13 751
12229.18 768
12230.22 738
12231.27 746
12232.31 750
12233.36 753
12234.40 717
12235.45 739
12236.49 762
12237.54 752
12238.58 766
12239.63 731
12240.67 718
12241.72 667
12242.76 670
12243.81 660
12244.85 712
12245.90 716
12246.94 725
12247.99 739
12249.03 732
12250.08 674
12251.12 705
12252.17 699
12253.22 729
12254.26 729
12255.31 693
12256.35 707
12257.40 687
12258.44 752
12259.49 707
12260.54 707
12261.58 687
12262.63 701
12263.67 663
12264.72 620
12265.77 649
12266.81 701
12267.86 692
12268.91 687
12269.95 662
12271.00 697
12272.04 656
12273.09 608
12274.14 612
12275.18 634
12276.23 607
12277.28 641
12278.32 629
12279.37 629
12280.42 686
12281.46 671
12282.51 659
12283.56 665
12284.61 613
12285.65 626
12286.70 631
12287.75 601
12288.79 631
12289.84 611
12290.89 586
12291.94 641
12292.98 636
12294.03 605
12295.08 666
12296.13 661
12297.17 643
12298.22 601
12299.27 590
12300.32 646
12301.36 671
12302.41 657
12303.46 606
12304.51 654
12305.55 652
12306.60 634
12307.65 607
12308.70 575
12309.75 595
12310.79 627
12311.84 606
12312.89 616
12313.94 658
12314.99 614
12316.04 601
12317.08 654
12318.13 677
12319.18 616
12320.23 599
12321.28 691
12322.33 613
12323.37 612
12324.42 586
12325.47 600
12326.52 611
12327.57 548
12328.62 568
12329.67 590
12330.72 636
12331.77 637
12332.81 571
12333.86 591
12334.91 590
12335.96 615
12337.01 631
12338.06 607
12339.11 523
12340.16 574
12341.21 579
12342.26 566
12343.31 601
12344.36 646
12345.41 617
12346.46 582
12347.51 544
12348.56 594
12349.61 568
12350.65 560
12351.70 594
12352.75 623
12353.80 604
12354.85 571
12355.90 611
12356.95 642
12358.00 612
12359.05 611
12360.11 590
12361.16 612
12362.21 659
12363.26 581
12364.31 606
12365.36 632
12366.41 583
12367.46 597
12368.51 579
12369.56 626
12370.61 578
12371.66 538
12372.71 579
12373.76 585
12374.81 554
12375.86 586
12376.91 593
12377.97 566
12379.02 583
12380.07 613
12381.12 609
12382.17 603
12383.22 603
12384.27 585
12385.32 588
12386.37 603
12387.43 634
12388.48 595
12389.53 606
12390.58 595
12391.63 611
12392.68 557
12393.74 534
12394.79 591
12395.84 521
12396.89 567
12397.94 615
12398.99 585
12400.05 572
12401.10 591
12402.15 611
12403.20 570
12404.25 579
12405.31 590
12406.36 571
12407.41 603
12408.46 611
12409.51 556
12410.57 583
12411.62 611
12412.67 579
12413.72 617
12414.78 590
12415.83 632
12416.88 551
12417.93 569
12418.99 591
12420.04 555
12421.09 554
12422.15 528
12423.20 594
12424.25 614
12425.30 571
12426.36 536
12427.41 518
12428.46 526
12429.52 554
12430.57 568
12431.62 602
12432.68 562
12433.73 515
12434.78 562
12435.84 538
12436.89 629
12437.94 584
12439.00 619
12440.05 598
12441.10 643
12442.16 620
12443.21 605
12444.27 596
12445.32 569
12446.37 589
12447.43 588
12448.48 604
12449.54 571
12450.59 586
12451.64 551
12452.70 542
12453.75 556
12454.81 518
12455.86 561
12456.91 618
12457.97 582
12459.02 619
12460.08 567
12461.13 585
12462.19 584
12463.24 651
12464.30 570
12465.35 562
12466.41 539
12467.46 585
12468.52 608
12469.57 547
12470.63 574
12471.68 553
12472.73 571
12473.79 602
12474.85 531
12475.90 580
12476.96 621
12478.01 606
12479.07 598
12480.12 563
12481.18 601
12482.23 590
12483.29 629
12484.34 586
12485.40 591
12486.45 584
12487.51 567
12488.57 525
12489.62 584
12490.68 606
12491.73 581
12492.79 606
12493.84 619
12494.90 599
12495.96 616
12497.01 628
12498.07 632
12499.12 634
12500.18 646
12501.24 655
12502.29 696
12503.35 707
12504.41 669
12505.46 666
12506.52 686
12507.57 619
12508.63 623
12509.69 684
12510.74 672
12511.80 661
12512.86 635
12513.91 620
12514.97 584
12516.03 624
12517.08 635
12518.14 590
12519.20 612
12520.26 665
12521.31 608
12522.37 536
12523.43 601
12524.48 581
12525.54 645
12526.60 612
12527.66 652
12528.71 630
12529.77 683
12530.83 665
12531.89 679
12532.94 687
12534.00 654
12535.06 670
12536.12 680
12537.17 680
12538.23 678
12539.29 692
12540.35 689
12541.41 611
12542.46 606
12543.52 592
12544.58 636
12545.64 605
12546.70 536
12547.75 580
12548.81 572
12549.87 597
12550.93 665
12551.99 591
12553.05 599
12554.10 591
12555.16 534
12556.22 614
12557.28 599
12558.34 608
12559.40 587
12560.46 577
12561.51 571
12562.57 587
12563.63 573
12564.69 580
12565.75 581
12566.81 621
12567.87 634
12568.93 616
12569.99 646
12571.04 659
12572.10 652
12573.16 616
12574.22 570
12575.28 642
12576.34 646
12577.40 664
12578.46 688
12579.52 631
12580.58 647
12581.64 616
12582.70 652
12583.76 697
12584.82 622
12585.88 625
12586.94 646
12588.00 652
12589.06 611
12590.12 632
12591.18 653
12592.24 641
12593.30 614
12594.36 592
12595.42 573
12596.48 583
12597.54 592
12598.60 603
12599.66 573
12600.72 573
12601.78 617
12602.84 631
12603.90 609
12604.96 596
12606.02 622
12607.08 630
12608.14 637
12609.20 577
12610.27 623
12611.33 689
12612.39 701
12613.45 686
12614.51 628
12615.57 649
12616.63 699
12617.69 740
12618.75 625
12619.81 654
12620.88 625
12621.94 622
12623.00 618
12624.06 616
12625.12 617
12626.18 649
12627.24 626
12628.31 634
12629.37 579
12630.43 593
12631.49 601
12632.55 558
12633.61 559
12634.68 604
12635.74 562
12636.80 592
12637.86 617
12638.92 632
12639.99 566
12641.05 560
12642.11 617
12643.17 613
12644.23 581
12645.30 574
12646.36 594
12647.42 574
12648.48 592
12649.55 586
12650.61 600
12651.67 600
12652.73 543
12653.80 587
12654.86 570
12655.92 613
12656.99 593
12658.05 595
12659.11 556
12660.17 565
12661.24 583
12662.30 579
12663.36 567
12664.43 570
12665.49 575
12666.55 530
12667.62 570
12668.68 549
12669.74 550
12670.81 516
12671.87 505
12672.93 545
12674.00 510
12675.06 552
12676.12 529
12677.19 555
12678.25 604
12679.31 547
12680.38 507
12681.44 517
12682.51 518
12683.57 602
12684.63 554
12685.70 540
12686.76 524
12687.83 546
12688.89 538
12689.95 563
12691.02 545
12692.08 555
12693.15 558
12694.21 574
12695.28 555
12696.34 552
12697.40 569
12698.47 542
12699.53 567
12700.60 537
12701.66 560
12702.73 558
12703.79 530
12704.86 571
12705.92 508
12706.99 543
12708.05 568
12709.12 558
12710.18 537
12711.25 516
12712.31 585
12713.38 597
12714.44 516
12715.51 527
12716.57 591
12717.64 570
12718.70 599
12719.77 553
12720.83 529
12721.90 547
12722.97 578
12724.03 568
12725.10 502
12726.16 532
12727.23 554
12728.29 564
12729.36 503
12730.43 519
12731.49 544
12732.56 566
12733.62 547
12734.69 567
12735.76 515
12736.82 558
12737.89 553
12738.95 491
12740.02 495
12741.09 518
12742.15 532
12743.22 486
12744.29 475
12745.35 517
12746.42 515
12747.49 543
12748.55 508
12749.62 494
12750.69 517
12751.75 488
12752.82 460
12753.89 475
12754.95 486
12756.02 505
12757.09 528
12758.15 504
12759.22 538
12760.29 483
12761.36 492
12762.42 470
12763.49 465
12764.56 478
12765.62 469
12766.69 489
12767.76 463
12768.83 461
12769.89 435
12770.96 464
12772.03 494
12773.10 511
12774.17 480
12775.23 488
12776.30 492
12777.37 475
12778.44 448
12779.50 480
12780.57 469
12781.64 516
12782.71 479
12783.78 440
12784.84 459
12785.91 451
12786.98 471
12788.05 497
12789.12 467
12790.19 430
12791.25 457
12792.32 483
12793.39 480
12794.46 490
12795.53 486
12796.60 484
12797.67 481
12798.73 431
12799.80 458
12800.87 471
12801.94 476
12803.01 491
12804.08 491
12805.15 476
12806.22 477
12807.29 532
12808.36 486
12809.42 477
12810.49 484
12811.56 527
12812.63 504
12813.70 490
12814.77 466
12815.84 537
12816.91 479
12817.98 466
12819.05 462
12820.12 460
12821.19 455
12822.26 510
12823.33 483
12824.40 430
12825.47 505
12826.54 483
12827.61 482
12828.68 458
12829.75 467
12830.82 474
12831.89 473
12832.96 433
12834.03 493
12835.10 502
12836.17 480
12837.24 493
12838.31 489
12839.38 480
12840.45 494
12841.52 463
12842.59 469
12843.66 447
12844.73 422
12845.80 413
12846.87 474
12847.95 469
12849.02 450
12850.09 458
12851.16 521
12852.23 473
12853.30 421
12854.37 427
12855.44 477
12856.51 461
12857.58 468
12858.66 483
12859.73 479
12860.80 454
12861.87 466
12862.94 464
12864.01 464
12865.08 473
12866.16 492
12867.23 503
12868.30 450
12869.37 456
12870.44 461
12871.51 487
12872.59 427
12873.66 442
12874.73 437
12875.80 439
12876.87 438
12877.95 449
12879.02 460
12880.09 452
12881.16 430
12882.23 432
12883.31 408
12884.38 454
12885.45 440
12886.52 422
12887.60 406
12888.67 409
12889.74 425
12890.81 421
12891.89 452
12892.96 442
12894.03 426
12895.11 428
12896.18 434
12897.25 404
12898.32 394
12899.40 401
12900.47 428
12901.54 446
12902.62 397
12903.69 426
12904.76 450
12905.84 412
12906.91 426
12907.98 488
12909.06 440
12910.13 430
12911.20 444
12912.28 460
12913.35 456
12914.42 447
12915.50 406
12916.57 457
12917.64 420
12918.72 434
12919.79 465
12920.87 440
12921.94 421
12923.01 367
12924.09 396
12925.16 420
12926.24 390
12927.31 385
12928.38 442
12929.46 420
12930.53 471
12931.61 415
12932.68 398
12933.76 409
12934.83 404
12935.90 399
12936.98 410
12938.05 423
12939.13 414
12940.20 420
12941.28 363
12942.35 410
12943.43 464
12944.50 457
12945.58 448
12946.65 431
12947.73 449
12948.80 410
12949.88 401
12950.95 392
12952.03 403
12953.10 439
12954.18 468
12955.25 447
12956.33 414
12957.40 375
12958.48 446
12959.55 438
12960.63 396
12961.70 437
12962.78 406
12963.86 372
12964.93 382
12966.01 412
12967.08 404
12968.16 426
12969.24 393
12970.31 415
12971.39 377
12972.46 379
12973.54 420
12974.62 435
12975.69 436
12976.77 399
12977.84 419
12978.92 426
12980.00 412
12981.07 426
12982.15 434
12983.23 411
12984.30 395
12985.38 402
12986.46 420
12987.53 451
12988.61 411
12989.69 389
12990.76 410
12991.84 432
12992.92 415
12993.99 382
12995.07 401
12996.15 414
12997.22 439
12998.30 413
12999.38 439
13000.45 463
13001.53 414
13002.61 437
13003.69 436
13004.76 462
13005.84 434
13006.92 396
13008.00 427
13009.07 417
13010.15 379
13011.23 444
13012.31 401
13013.38 386
13014.46 392
13015.54 427
13016.62 438
13017.70 404
13018.77 426
13019.85 469
13020.93 382
13022.01 395
13023.09 420
13024.16 370
13025.24 424
13026.32 405
13027.40 449
13028.48 394
13029.56 436
13030.63 464
13031.71 425
13032.79 422
13033.87 407
13034.95 410
13036.03 416
13037.11 476
13038.18 458
13039.26 464
13040.34 425
13041.42 424
13042.50 410
13043.58 443
13044.66 462
13045.74 481
13046.82 422
13047.89 433
13048.97 440
13050.05 436
13051.13 461
13052.21 413
13053.29 441
13054.37 439
13055.45 493
13056.53 416
13057.61 423
13058.69 456
13059.77 452
13060.85 458
13061.93 446
13063.01 404
13064.09 424
13065.17 450
13066.25 425
13067.33 402
13068.41 425
13069.49 406
13070.57 419
13071.65 442
13072.73 422
13073.81 461
13074.89 442
13075.97 401
13077.05 414
13078.13 433
13079.21 409
13080.29 450
13081.37 399
13082.45 398
13083.53 391
13084.61 402
13085.69 452
13086.77 412
13087.85 399
13088.94 399
13090.02 415
13091.10 399
13092.18 393
13093.26 409
13094.34 407
13095.42 447
13096.50 445
13097.58 426
13098.66 420
13099.75 390
13100.83 417
13101.91 388
13102.99 390
13104.07 406
13105.15 422
13106.23 419
13107.32 392
13108.40 406
13109.48 399
13110.56 407
13111.64 406
13112.72 415
13113.81 397
13114.89 435
13115.97 445
13117.05 417
13118.13 394
13119.22 414
13120.30 431
13121.38 388
13122.46 396
13123.55 358
13124.63 397
13125.71 439
13126.79 413
13127.88 423
13128.96 428
13130.04 416
13131.12 460
13132.21 485
13133.29 427
13134.37 492
13135.45 455
13136.54 447
13137.62 427
13138.70 433
13139.79 430
13140.87 439
13141.95 444
13143.03 454
13144.12 433
13145.20 448
13146.28 414
13147.37 394
13148.45 421
13149.53 416
13150.62 391
13151.70 442
13152.78 490
13153.87 390
13154.95 428
13156.03 398
13157.12 409
13158.20 432
13159.29 430
13160.37 423
13161.45 422
13162.54 417
13163.62 431
13164.71 468
13165.79 455
13166.87 388
13167.96 393
13169.04 431
13170.13 392
13171.21 410
13172.29 412
13173.38 436
13174.46 429
13175.55 424
13176.63 427
13177.72 424
13178.80 430
13179.89 402
13180.97 421
13182.06 435
13183.14 393
13184.22 371
13185.31 389
13186.39 404
13187.48 397
13188.56 383
13189.65 381
13190.73 423
13191.82 411
13192.90 403
13193.99 395
13195.07 408
13196.16 376
13197.25 389
13198.33 400
13199.42 440
13200.50 444
13201.59 438
13202.67 374
13203.76 418
13204.84 395
13205.93 411
13207.02 453
13208.10 431
13209.19 446
13210.27 423
13211.36 395
13212.44 364
13213.53 408
13214.62 389
13215.70 399
13216.79 376
13217.88 417
13218.96 391
13220.05 415
13221.13 402
13222.22 401
13223.31 400
13224.39 411
13225.48 401
13226.57 362
13227.65 399
13228.74 400
13229.83 406
13230.91 427
13232.00 411
13233.09 415
13234.17 367
13235.26 378
13236.35 421
13237.43 416
13238.52 444
13239.61 425
13240.70 426
13241.78 392
13242.87 404
13243.96 398
13245.04 442
13246.13 461
13247.22 426
13248.31 387
13249.39 397
13250.48 415
13251.57 403
13252.66 385
13253.74 387
13254.83 394
13255.92 410
13257.01 429
13258.10 443
13259.18 360
13260.27 395
13261.36 370
13262.45 333
13263.54 418
13264.62 388
13265.71 371
13266.80 388
13267.89 413
13268.98 377
13270.06 409
13271.15 428
13272.24 433
13273.33 384
13274.42 374
13275.51 405
13276.60 461
13277.68 432
13278.77 445
13279.86 439
13280.95 457
13282.04 462
13283.13 427
13284.22 401
13285.31 438
13286.39 385
13287.48 435
13288.57 416
13289.66 377
13290.75 427
13291.84 442
13292.93 443
13294.02 395
13295.11 443
13296.20 436
13297.29 429
13298.38 413
13299.47 391
13300.56 375
13301.65 430
13302.73 400
13303.82 427
13304.91 431
13306.00 434
13307.09 446
13308.18 450
13309.27 433
13310.36 436
13311.45 442
13312.54 424
13313.63 449
13314.72 448
13315.81 469
13316.90 469
13318.00 473
13319.09 422
13320.18 399
13321.27 423
13322.36 434
13323.45 401
13324.54 423
13325.63 447
13326.72 404
13327.81 395
13328.90 398
13329.99 401
13331.08 420
13332.17 444
13333.26 413
13334.35 403
13335.45 437
13336.54 432
13337.63 435
13338.72 374
13339.81 408
13340.90 420
13341.99 400
13343.08 384
13344.18 407
13345.27 404
13346.36 385
13347.45 376
13348.54 399
13349.63 414
13350.72 387
13351.82 423
13352.91 409
13354.00 451
13355.09 427
13356.18 442
13357.28 429
13358.37 459
13359.46 448
13360.55 412
13361.64 413
13362.74 421
13363.83 414
13364.92 425
13366.01 412
13367.10 467
13368.20 485
13369.29 443
13370.38 462
13371.47 457
13372.57 417
13373.66 433
13374.75 456
13375.84 463
13376.94 456
13378.03 413
13379.12 438
13380.22 472
13381.31 480
13382.40 443
13383.49 440
13384.59 442
13385.68 457
13386.77 453
13387.87 416
13388.96 472
13390.05 414
13391.15 415
13392.24 421
13393.33 418
13394.43 422
13395.52 427
13396.61 409
13397.71 390
13398.80 403
13399.90 421
13400.99 451
13402.08 440
13403.18 409
13404.27 414
13405.36 402
13406.46 416
13407.55 430
13408.65 403
13409.74 431
13410.83 436
13411.93 387
13413.02 432
13414.12 389
13415.21 388
13416.31 365
13417.40 408
13418.49 414
13419.59 411
13420.68 447
13421.78 419
13422.87 420
13423.97 450
13425.06 415
13426.16 419
13427.25 428
13428.35 444
13429.44 434
13430.54 444
13431.63 400
13432.73 390
13433.82 400
13434.92 414
13436.01 428
13437.11 420
13438.20 440
13439.30 405
13440.39 411
13441.49 417
13442.58 448
13443.68 404
13444.77 422
13445.87 414
13446.96 403
13448.06 451
13449.16 460
13450.25 413
13451.35 421
13452.44 402
13453.54 361
13454.64 406
13455.73 399
13456.83 417
13457.92 423
13459.02 405
13460.12 412
13461.21 445
13462.31 412
13463.40 431
13464.50 454
13465.60 473
13466.69 464
13467.79 442
13468.89 455
13469.98 436
13471.08 478
13472.18 441
13473.27 414
13474.37 416
13475.47 468
13476.56 386
13477.66 412
13478.76 445
13479.85 426
13480.95 411
13482.05 413
13483.14 402
13484.24 414
13485.34 443
13486.44 430
13487.53 407
13488.63 435
13489.73 461
13490.83 495
13491.92 465
13493.02 497
13494.12 498
13495.21 480
13496.31 522
13497.41 499
13498.51 479
13499.61 442
13500.70 497
13501.80 512
13502.90 492
13504.00 474
13505.10 502
13506.19 520
13507.29 502
13508.39 447
13509.49 511
13510.59 519
13511.68 509
13512.78 441
13513.88 442
13514.98 480
13516.08 443
13517.18 440
13518.27 439
13519.37 456
13520.47 480
13521.57 439
13522.67 427
13523.77 400
13524.87 409
13525.96 429
13527.06 454
13528.16 435
13529.26 450
13530.36 471
13531.46 462
13532.56 432
13533.66 402
13534.76 431
13535.86 461
13536.96 425
13538.05 420
13539.15 450
13540.25 433
13541.35 401
13542.45 402
13543.55 440
13544.65 453
13545.75 429
13546.85 486
13547.95 479
13549.05 508
13550.15 433
13551.25 443
13552.35 429
13553.45 431
13554.55 426
13555.65 424
13556.75 412
13557.85 389
13558.95 440
13560.05 413
13561.15 431
13562.25 395
13563.35 390
13564.45 399
13565.55 409
13566.65 429
13567.75 406
13568.85 379
13569.95 435
13571.05 483
13572.16 438
13573.26 394
13574.36 411
13575.46 408
13576.56 411
13577.66 407
13578.76 427
13579.86 467
13580.96 475
13582.06 430
13583.16 385
13584.27 432
13585.37 414
13586.47 402
13587.57 471
13588.67 460
13589.77 386
13590.87 412
13591.98 426
13593.08 451
13594.18 458
13595.28 387
13596.38 388
13597.48 461
13598.59 419
13599.69 398
13600.79 404
13601.89 434
13602.99 411
13604.10 402
13605.20 386
13606.30 389
13607.40 431
13608.50 412
13609.61 445
13610.71 426
13611.81 446
13612.91 431
13614.02 386
13615.12 455
13616.22 473
13617.32 412
13618.43 421
13619.53 464
13620.63 393
13621.73 428
13622.84 512
13623.94 467
13625.04 459
13626.14 439
13627.25 438
13628.35 462
13629.45 463
13630.56 462
13631.66 442
13632.76 467
13633.87 408
13634.97 443
13636.07 414
13637.18 429
13638.28 446
13639.38 426
13640.49 461
13641.59 443
13642.69 426
13643.80 394
13644.90 406
13646.00 432
13647.11 513
13648.21 378
13649.32 446
13650.42 435
13651.52 448
13652.63 440
13653.73 420
13654.84 436
13655.94 406
13657.04 431
13658.15 442
13659.25 415
13660.36 411
13661.46 421
13662.57 433
13663.67 423
13664.77 390
13665.88 406
13666.98 397
13668.09 435
13669.19 453
13670.30 440
13671.40 447
13672.51 430
13673.61 454
13674.72 430
13675.82 458
13676.93 487
13678.03 478
13679.14 446
13680.24 424
13681.35 442
13682.45 457
13683.56 454
13684.66 447
13685.77 460
13686.87 444
13687.98 419
13689.08 465
13690.19 476
13691.29 424
13692.40 491
13693.51 449
13694.61 473
13695.72 402
13696.82 410
13697.93 427
13699.03 460
13700.14 471
13701.25 465
13702.35 477
13703.46 416
13704.56 437
13705.67 471
13706.78 477
13707.88 492
13708.99 482
13710.10 521
13711.20 491
13712.31 480
13713.41 468
13714.52 517
13715.63 488
13716.73 516
13717.84 496
13718.95 503
13720.05 493
13721.16 540
13722.27 504
13723.37 514
13724.48 543
13725.59 580
13726.70 493
13727.80 538
13728.91 543
13730.02 527
13731.12 511
13732.23 500
13733.34 452
13734.45 494
13735.55 465
13736.66 481
13737.77 421
13738.87 477
13739.98 445
13741.09 408
13742.20 454
13743.31 430
13744.41 478
13745.52 452
13746.63 444
13747.74 441
13748.84 453
13749.95 411
13751.06 421
13752.17 478
13753.28 535
13754.38 448
13755.49 454
13756.60 445
13757.71 443
13758.82 442
13759.93 453
13761.03 456
13762.14 500
13763.25 478
13764.36 470
13765.47 465
13766.58 448
13767.68 437
13768.79 455
13769.90 456
13771.01 434
13772.12 420
13773.23 433
13774.34 439
13775.45 414
13776.56 410
13777.66 444
13778.77 479
13779.88 482
13780.99 481
13782.10 486
13783.21 514
13784.32 470
13785.43 462
13786.54 510
13787.65 475
13788.76 478
13789.87 470
13790.98 459
13792.09 415
13793.20 417
13794.31 446
13795.42 472
13796.52 443
13797.63 460
13798.74 446
13799.85 377
13800.96 420
13802.07 421
13803.18 447
13804.29 464
13805.40 469
13806.51 436
13807.63 449
13808.74 422
13809.85 440
13810.96 438
13812.07 423
13813.18 427
13814.29 439
13815.40 423
13816.51 450
13817.62 442
13818.73 414
13819.84 416
13820.95 409
13822.06 420
13823.17 392
13824.28 423
13825.40 432
13826.51 413
13827.62 444
13828.73 434
13829.84 395
13830.95 455
13832.06 474
13833.17 442
13834.28 417
13835.40 434
13836.51 434
13837.62 417
13838.73 393
13839.84 424
13840.95 464
13842.06 394
13843.18 411
13844.29 424
13845.40 423
13846.51 455
13847.62 423
13848.74 415
13849.85 373
13850.96 430
13852.07 442
13853.18 440
13854.30 434
13855.41 411
13856.52 431
13857.63 412
13858.74 374
13859.86 412
13860.97 433
13862.08 407
13863.19 423
13864.31 431
13865.42 388
13866.53 432
13867.64 412
13868.76 450
13869.87 462
13870.98 365
13872.10 378
13873.21 404
13874.32 426
13875.43 398
13876.55 376
13877.66 412
13878.77 372
13879.89 438
13881.00 404
13882.11 419
13883.23 392
13884.34 377
13885.45 401
13886.57 397
13887.68 400
13888.79 410
13889.91 441
13891.02 436
13892.13 398
13893.25 417
13894.36 439
13895.48 443
13896.59 442
13897.70 436
13898.82 404
13899.93 414
13901.05 452
13902.16 389
13903.27 378
13904.39 428
13905.50 434
13906.62 488
13907.73 434
13908.85 419
13909.96 375
13911.07 452
13912.19 450
13913.30 418
13914.42 418
13915.53 423
13916.65 433
13917.76 391
13918.88 390
13919.99 422
13921.11 378
13922.22 423
13923.34 439
13924.45 394
13925.57 416
13926.68 397
13927.80 391
13928.91 397
13930.03 409
13931.14 403
13932.26 406
13933.37 420
13934.49 414
13935.60 405
13936.72 388
13937.83 423
13938.95 416
13940.06 438
13941.18 435
13942.30 407
13943.41 386
13944.53 475
13945.64 401
13946.76 364
13947.87 380
13948.99 388
13950.11 411
13951.22 392
13952.34 416
13953.45 421
13954.57 412
13955.69 364
13956.80 391
13957.92 423
13959.04 362
13960.15 351
13961.27 385
13962.39 335
13963.50 407
13964.62 422
13965.73 441
13966.85 410
13967.97 409
13969.08 426
13970.20 420
13971.32 404
13972.44 395
13973.55 427
13974.67 362
13975.79 350
13976.90 371
13978.02 394
13979.14 408
13980.25 391
13981.37 374
13982.49 372
13983.61 392
13984.72 380
13985.84 409
13986.96 374
13988.08 383
13989.19 404
13990.31 367
13991.43 409
13992.55 407
13993.66 388
13994.78 412
13995.90 402
13997.02 414
13998.14 395
13999.25 407
14000.37 385
14001.49 437
14002.61 369
14003.73 406
14004.84 398
14005.96 386
14007.08 425
14008.20 388
14009.32 338
14010.44 395
14011.55 403
14012.67 399
14013.79 392
14014.91 352
14016.03 440
14017.15 384
14018.27 376
14019.38 419
14020.50 405
14021.62 384
14022.74 414
14023.86 440
14024.98 371
14026.10 337
14027.22 353
14028.34 401
14029.46 400
14030.57 394
14031.69 418
14032.81 396
14033.93 428
14035.05 460
14036.17 421
14037.29 410
14038.41 366
14039.53 394
14040.65 439
14041.77 427
14042.89 371
14044.01 401
14045.13 383
14046.25 422
14047.37 402
14048.49 407
14049.61 399
14050.73 420
14051.85 402
14052.97 385
14054.09 396
14055.21 408
14056.33 463
14057.45 446
14058.57 477
14059.69 441
14060.81 399
14061.93 424
14063.05 375
14064.17 400
14065.29 421
14066.41 423
14067.53 432
14068.65 423
14069.78 402
14070.90 474
14072.02 465
14073.14 456
14074.26 411
14075.38 441
14076.50 442
14077.62 469
14078.74 446
14079.86 449
14080.99 429
14082.11 440
14083.23 462
14084.35 442
14085.47 453
14086.59 447
14087.71 424
14088.84 442
14089.96 433
14091.08 440
14092.20 469
14093.32 460
14094.44 496
14095.57 510
14096.69 516
14097.81 516
14098.93 506
14100.05 487
14101.18 475
14102.30 488
14103.42 484
14104.54 491
14105.66 500
14106.79 531
14107.91 501
14109.03 509
14110.15 490
14111.28 481
14112.40 492
14113.52 494
14114.64 492
14115.77 525
14116.89 504
14118.01 476
14119.13 469
14120.26 421
14121.38 460
14122.50 422
14123.63 438
14124.75 406
14125.87 440
14126.99 437
14128.12 432
14129.24 434
14130.36 405
14131.49 436
14132.61 398
14133.73 363
14134.86 391
14135.98 415
14137.10 445
14138.23 401
14139.35 401
14140.47 415
14141.60 445
14142.72 411
14143.85 431
14144.97 413
14146.09 386
14147.22 394
14148.34 404
14149.47 436
14150.59 392
14151.71 373
14152.84 414
14153.96 469
14155.09 427
14156.21 396
14157.33 394
14158.46 401
14159.58 403
14160.71 408
14161.83 385
14162.96 420
14164.08 391
14165.21 378
14166.33 395
14167.45 386
14168.58 401
14169.70 376
14170.83 425
14171.95 421
14173.08 396
14174.20 402
14175.33 384
14176.45 384
14177.58 388
14178.70 397
14179.83 369
14180.95 374
14182.08 389
14183.20 430
14184.33 433
14185.46 374
14186.58 356
14187.71 365
14188.83 357
14189.96 360
14191.08 381
14192.21 413
14193.33 384
14194.46 341
14195.59 395
14196.71 363
14197.84 380
14198.96 420
14200.09 407
14201.22 384
14202.34 394
14203.47 365
14204.59 391
14205.72 397
14206.85 424
14207.97 357
14209.10 366
14210.23 393
14211.35 399
14212.48 378
14213.61 392
14214.73 365
14215.86 405
14216.99 369
14218.11 368
14219.24 339
14220.37 368
14221.49 343
14222.62 378
14223.75 358
14224.87 371
14226.00 416
14227.13 397
14228.25 370
14229.38 346
14230.51 358
14231.64 388
14232.76 346
14233.89 363
14235.02 388
14236.14 358
14237.27 355
14238.40 350
14239.53 373
14240.66 340
14241.78 424
14242.91 362
14244.04 372
14245.17 369
14246.29 359
14247.42 349
14248.55 364
14249.68 380
14250.81 373
14251.93 409
14253.06 363
14254.19 387
14255.32 420
14256.45 377
14257.57 351
14258.70 376
14259.83 375
14260.96 378
14262.09 380
14263.22 349
14264.34 334
14265.47 350
14266.60 366
14267.73 356
14268.86 342
14269.99 318
14271.12 350
14272.25 346
14273.37 372
14274.50 337
14275.63 358
14276.76 328
14277.89 374
14279.02 393
14280.15 382
14281.28 376
14282.41 322
14283.54 326
14284.67 355
14285.80 328
14286.92 322
14288.05 368
14289.18 381
14290.31 421
14291.44 391
14292.57 365
14293.70 354
14294.83 342
14295.96 350
14297.09 321
14298.22 330
14299.35 295
14300.48 354
14301.61 352
14302.74 332
14303.87 334
14305.00 359
14306.13 344
14307.26 325
14308.39 359
14309.52 384
14310.65 328
14311.78 328
14312.91 334
14314.04 328
14315.18 373
14316.31 357
14317.44 356
14318.57 336
14319.70 335
14320.83 305
14321.96 302
14323.09 369
14324.22 344
14325.35 327
14326.48 328
14327.61 301
14328.75 311
14329.88 342
14331.01 327
14332.14 336
14333.27 309
14334.40 331
14335.53 310
14336.66 314
14337.80 329
14338.93 369
14340.06 360
14341.19 305
14342.32 306
14343.45 342
14344.59 325
14345.72 329
14346.85 291
14347.98 346
14349.11 350
14350.24 337
14351.38 359
14352.51 342
14353.64 365
14354.77 368
14355.91 340
14357.04 347
14358.17 331
14359.30 349
14360.43 357
14361.57 304
14362.70 318
14363.83 307
14364.96 329
14366.10 360
14367.23 301
14368.36 325
14369.49 310
14370.63 300
14371.76 301
14372.89 320
14374.03 313
14375.16 322
14376.29 330
14377.42 300
14378.56 325
14379.69 331
14380.82 345
14381.96 347
14383.09 336
14384.22 301
14385.36 354
14386.49 322
14387.62 337
14388.76 346
14389.89 354
14391.02 341
14392.16 326
14393.29 323
14394.43 347
14395.56 339
14396.69 317
14397.83 322
14398.96 350
14400.09 343
14401.23 351
14402.36 373
14403.50 344
14404.63 326
14405.76 324
14406.90 329
14408.03 342
14409.17 347
14410.30 357
14411.44 350
14412.57 307
14413.70 314
14414.84 324
14415.97 322
14417.11 342
14418.24 360
14419.38 365
14420.51 344
14421.65 346
14422.78 385
14423.92 328
14425.05 322
14426.19 307
14427.32 297
14428.46 344
14429.59 309
14430.73 327
14431.86 354
14433.00 327
14434.13 341
14435.27 332
14436.40 369
14437.54 373
14438.67 336
14439.81 316
14440.95 334
14442.08 362
14443.22 360
14444.35 308
14445.49 321
14446.62 352
14447.76 349
14448.90 334
14450.03 342
14451.17 323
14452.30 333
14453.44 359
14454.58 359
14455.71 327
14456.85 337
14457.98 362
14459.12 370
14460.26 318
14461.39 319
14462.53 294
14463.67 303
14464.80 363
14465.94 375
14467.07 353
14468.21 336
14469.35 340
14470.48 360
14471.62 360
14472.76 366
14473.90 354
14475.03 380
14476.17 380
14477.31 364
14478.44 345
14479.58 358
14480.72 318
14481.85 343
14482.99 328
14484.13 343
14485.27 362
14486.40 378
14487.54 379
14488.68 412
14489.82 342
14490.95 332
14492.09 329
14493.23 368
14494.37 383
14495.50 380
14496.64 385
14497.78 354
14498.92 352
14500.05 344
14501.19 342
14502.33 346
14503.47 347
14504.61 345
14505.74 368
14506.88 363
14508.02 378
14509.16 418
14510.30 420
14511.44 412
14512.57 425
14513.71 399
14514.85 388
14515.99 434
14517.13 431
14518.27 398
14519.41 412
14520.54 388
14521.68 376
14522.82 383
14523.96 365
14525.10 398
14526.24 429
14527.38 385
14528.52 369
14529.65 376
14530.79 397
14531.93 401
14533.07 408
14534.21 402
14535.35 374
14536.49 420
14537.63 397
14538.77 390
14539.91 348
14541.05 337
14542.19 341
14543.33 343
14544.47 383
14545.61 388
14546.75 362
14547.89 355
14549.02 318
14550.16 391
14551.30 350
14552.44 345
14553.58 368
14554.72 401
14555.86 441
14557.00 388
14558.14 361
14559.29 363
14560.43 401
14561.57 374
14562.71 336
14563.85 324
14564.99 317
14566.13 307
14567.27 293
14568.41 337
14569.55 361
14570.69 368
14571.83 386
14572.97 363
14574.11 360
14575.25 403
14576.39 350
14577.53 362
14578.68 405
14579.82 396
14580.96 324
14582.10 366
14583.24 368
14584.38 319
14585.52 362
14586.66 339
14587.80 360
14588.95 356
14590.09 354
14591.23 381
14592.37 360
14593.51 372
14594.65 368
14595.79 342
14596.94 349
14598.08 345
14599.22 347
14600.36 347
14601.50 386
14602.65 342
14603.79 337
14604.93 332
14606.07 325
14607.21 326
14608.36 322
14609.50 355
14610.64 315
14611.78 365
14612.92 363
14614.07 357
14615.21 352
14616.35 345
14617.49 345
14618.64 341
14619.78 399
14620.92 367
14622.06 321
14623.21 326
14624.35 380
14625.49 413
14626.64 365
14627.78 385
14628.92 363
14630.06 319
14631.21 378
14632.35 357
14633.49 358
14634.64 370
14635.78 436
14636.92 395
14638.07 355
14639.21 376
14640.35 343
14641.50 376
14642.64 406
14643.78 390
14644.93 342
14646.07 387
14647.21 430
14648.36 401
14649.50 325
14650.65 370
14651.79 375
14652.93 366
14654.08 345
14655.22 333
14656.37 325
14657.51 377
14658.65 331
14659.80 324
14660.94 370
14662.09 359
14663.23 349
14664.37 337
14665.52 356
14666.66 304
14667.81 329
14668.95 343
14670.10 329
14671.24 342
14672.39 303
14673.53 329
14674.68 309
14675.82 342
14676.97 314
14678.11 315
14679.25 338
14680.40 322
14681.54 362
14682.69 324
14683.83 297
14684.98 313
14686.13 311
14687.27 334
14688.42 383
14689.56 318
14690.71 288
14691.85 333
14693.00 322
14694.14 357
14695.29 317
14696.43 307
14697.58 330
14698.72 336
14699.87 312
14701.02 311
14702.16 321
14703.31 337
14704.45 297
14705.60 283
14706.75 309
14707.89 297
14709.04 329
14710.18 354
14711.33 343
14712.48 367
14713.62 334
14714.77 347
14715.92 302
14717.06 338
14718.21 291
14719.35 299
14720.50 332
14721.65 312
14722.79 335
14723.94 295
14725.09 323
14726.23 314
14727.38 332
14728.53 330
14729.67 317
14730.82 345
14731.97 328
14733.12 310
14734.26 288
14735.41 349
14736.56 339
14737.70 331
14738.85 309
14740.00 328
14741.15 321
14742.29 310
14743.44 262
14744.59 280
14745.74 320
14746.88 316
14748.03 302
14749.18 282
14750.33 285
14751.47 329
14752.62 308
14753.77 321
14754.92 304
14756.07 285
14757.21 334
14758.36 274
14759.51 292
14760.66 294
14761.81 325
14762.95 308
14764.10 291
14765.25 334
14766.40 291
14767.55 302
14768.70 325
14769.84 317
14770.99 330
14772.14 269
14773.29 289
14774.44 331
14775.59 281
14776.74 295
14777.88 304
14779.03 300
14780.18 300
14781.33 322
14782.48 330
14783.63 295
14784.78 337
14785.93 304
14787.08 324
14788.22 331
14789.37 330
14790.52 268
14791.67 290
14792.82 327
14793.97 308
14795.12 286
14796.27 307
14797.42 303
14798.57 296
14799.72 278
14800.87 302
14802.02 295
14803.17 282
14804.32 306
14805.47 303
14806.62 313
14807.77 264
14808.92 265
14810.07 301
14811.22 360
14812.37 309
14813.52 326
14814.67 315
14815.82 277
14816.97 276
14818.12 306
14819.27 303
14820.42 279
14821.57 308
14822.72 307
14823.87 315
14825.02 283
14826.17 298
14827.32 302
14828.47 291
14829.62 277
14830.78 246
14831.93 283
14833.08 298
14834.23 290
14835.38 285
14836.53 318
14837.68 303
14838.83 274
14839.98 254
14841.13 302
14842.29 314
14843.44 273
14844.59 293
14845.74 298
14846.89 284
14848.04 306
14849.19 338
14850.35 325
14851.50 285
14852.65 296
14853.80 292
14854.95 298
14856.10 289
14857.26 285
14858.41 326
14859.56 264
14860.71 282
14861.86 269
14863.02 290
14864.17 306
14865.32 285
14866.47 326
14867.63 338
14868.78 334
14869.93 292
14871.08 257
14872.23 310
14873.39 339
14874.54 283
14875.69 267
14876.84 298
14878.00 297
14879.15 275
14880.30 259
14881.46 280
14882.61 320
14883.76 351
14884.91 329
14886.07 311
14887.22 302
14888.37 305
14889.53 286
14890.68 315
14891.83 286
14892.99 302
14894.14 311
14895.29 316
14896.45 318
14897.60 300
14898.75 270
14899.91 273
14901.06 303
14902.21 279
14903.37 285
14904.52 290
14905.67 283
14906.83 303
14907.98 303
14909.14 305
14910.29 270
14911.44 294
14912.60 306
14913.75 307
14914.91 318
14916.06 272
14917.21 253
14918.37 286
14919.52 304
14920.68 277
14921.83 306
14922.99 297
14924.14 259
14925.30 272
14926.45 275
14927.60 294
14928.76 301
14929.91 337
14931.07 270
14932.22 292
14933.38 320
14934.53 310
14935.69 298
14936.84 292
14938.00 285
14939.15 276
14940.31 309
14941.46 294
14942.62 311
14943.77 317
14944.93 262
14946.08 317
14947.24 279
14948.39 263
14949.55 293
14950.71 285
14951.86 294
14953.02 311
14954.17 293
14955.33 285
14956.48 300
14957.64 300
14958.80 323
14959.95 286
14961.11 320
14962.26 268
14963.42 237
14964.57 277
14965.73 269
14966.89 261
14968.04 266
14969.20 289
14970.36 290
14971.51 291
14972.67 292
14973.82 302
14974.98 268
14976.14 273
14977.29 307
14978.45 289
14979.61 274
14980.76 290
14981.92 295
14983.08 290
14984.23 329
14985.39 282
14986.55 266
14987.70 328
14988.86 317
14990.02 288
14991.18 333
14992.33 309
14993.49 319
14994.65 301
14995.80 302
14996.96 282
14998.12 277
14999.28 264
15000.43 247
15001.59 268
15002.75 272
15003.91 275
15005.06 282
15006.22 297
15007.38 295
15008.54 299
15009.69 290
15010.85 281
15012.01 270
15013.17 280
15014.33 299
15015.48 312
15016.64 279
15017.80 290
15018.96 303
15020.12 299
15021.27 312
15022.43 308
15023.59 293
15024.75 290
15025.91 298
15027.07 278
15028.23 288
15029.38 299
15030.54 335
15031.70 330
15032.86 296
15034.02 298
15035.18 286
15036.34 296
15037.49 281
15038.65 250
15039.81 283
15040.97 295
15042.13 286
15043.29 261
15044.45 288
15045.61 253
15046.77 291
15047.93 295
15049.09 254
15050.24 273
15051.40 307
15052.56 269
15053.72 228
15054.88 251
15056.04 301
15057.20 299
15058.36 289
15059.52 286
15060.68 314
15061.84 290
15063.00 278
15064.16 300
15065.32 267
15066.48 270
15067.64 299
15068.80 335
15069.96 325
15071.12 316
15072.28 276
15073.44 264
15074.60 262
15075.76 290
15076.92 300
15078.08 272
15079.24 254
15080.40 271
15081.56 282
15082.72 286
15083.89 295
15085.05 295
15086.21 264
15087.37 256
15088.53 269
15089.69 270
15090.85 261
15092.01 291
15093.17 295
15094.33 297
15095.49 301
15096.66 293
15097.82 296
15098.98 307
15100.14 287
15101.30 253
15102.46 289
15103.62 310
15104.78 288
15105.95 274
15107.11 289
15108.27 277
15109.43 321
15110.59 293
15111.75 290
15112.92 262
15114.08 247
15115.24 309
15116.40 276
15117.56 276
15118.73 278
15119.89 291
15121.05 257
15122.21 271
15123.37 284
15124.54 274
15125.70 312
15126.86 279
15128.02 274
15129.19 267
15130.35 265
15131.51 289
15132.67 281
15133.84 252
15135.00 289
15136.16 282
15137.32 301
15138.49 272
15139.65 264
15140.81 258
15141.97 270
15143.14 299
15144.30 273
15145.46 306
15146.63 299
15147.79 282
15148.95 268
15150.12 279
15151.28 283
15152.44 274
15153.61 293
15154.77 262
15155.93 260
15157.10 259
15158.26 269
15159.42 269
15160.59 278
15161.75 299
15162.91 288
15164.08 269
15165.24 272
15166.41 254
15167.57 284
15168.73 269
15169.90 250
15171.06 227
15172.23 283
15173.39 299
15174.55 239
15175.72 265
15176.88 252
15178.05 265
15179.21 291
15180.38 302
15181.54 272
15182.70 278
15183.87 267
15185.03 300
15186.20 302
15187.36 286
15188.53 271
15189.69 306
15190.86 315
15192.02 277
15193.19 284
15194.35 279
15195.52 264
15196.68 276
15197.85 279
15199.01 283
15200.18 278
15201.34 263
15202.51 303
15203.67 260
15204.84 262
15206.00 287
15207.17 292
15208.33 265
15209.50 276
15210.66 337
15211.83 267
15213.00 277
15214.16 275
15215.33 282
15216.49 260
15217.66 293
15218.82 262
15219.99 258
15221.16 298
15222.32 308
15223.49 267
15224.65 253
15225.82 257
15226.99 304
15228.15 288
15229.32 272
15230.49 295
15231.65 289
15232.82 293
15233.98 298
15235.15 263
15236.32 252
15237.48 268
15238.65 302
15239.82 331
15240.98 327
15242.15 284
15243.32 297
15244.48 278
15245.65 294
15246.82 300
15247.98 288
15249.15 290
15250.32 291
15251.49 297
15252.65 281
15253.82 309
15254.99 326
15256.16 288
15257.32 312
15258.49 272
15259.66 277
15260.82 291
15261.99 311
15263.16 292
15264.33 261
15265.49 259
15266.66 255
15267.83 317
15269.00 275
15270.17 291
15271.33 268
15272.50 280
15273.67 277
15274.84 293
15276.01 283
15277.17 301
15278.34 253
15279.51 278
15280.68 248
15281.85 284
15283.01 294
15284.18 266
15285.35 326
15286.52 289
15287.69 263
15288.86 264
15290.03 294
15291.19 269
15292.36 239
15293.53 276
15294.70 308
15295.87 245
15297.04 237
15298.21 236
15299.38 273
15300.54 260
15301.71 280
15302.88 285
15304.05 271
15305.22 299
15306.39 298
15307.56 295
15308.73 259
15309.90 286
15311.07 323
15312.24 305
15313.41 280
15314.58 258
15315.75 278
15316.92 318
15318.09 293
15319.25 271
15320.42 268
15321.59 240
15322.76 273
15323.93 276
15325.10 247
15326.27 257
15327.44 314
15328.61 312
15329.78 311
15330.95 274
15332.12 291
15333.29 275
15334.46 299
15335.64 315
15336.81 281
15337.98 277
15339.15 294
15340.32 285
15341.49 288
15342.66 294
15343.83 302
15345.00 315
15346.17 275
15347.34 272
15348.51 273
15349.68 244
15350.85 263
15352.02 290
15353.20 278
15354.37 234
15355.54 258
15356.71 297
15357.88 309
15359.05 283
15360.22 306
15361.39 296
15362.57 296
15363.74 264
15364.91 251
15366.08 237
15367.25 241
15368.42 287
15369.59 242
15370.77 268
15371.94 295
15373.11 299
15374.28 292
15375.45 265
15376.63 260
15377.80 294
15378.97 300
15380.14 276
15381.31 264
15382.49 252
15383.66 294
15384.83 297
15386.00 311
15387.17 287
15388.35 282
15389.52 305
15390.69 297
15391.86 293
15393.04 270
15394.21 271
15395.38 302
15396.55 274
15397.73 282
15398.90 286
15400.07 311
15401.25 292
15402.42 263
15403.59 239
15404.76 235
15405.94 257
15407.11 294
15408.28 281
15409.46 278
15410.63 273
15411.80 250
15412.98 289
15414.15 274
15415.32 246
15416.50 255
15417.67 258
15418.84 264
15420.02 259
15421.19 277
15422.36 265
15423.54 266
15424.71 293
15425.89 286
15427.06 254
15428.23 246
15429.41 308
15430.58 260
15431.76 282
15432.93 266
15434.10 292
15435.28 304
15436.45 301
15437.63 286
15438.80 266
15439.97 281
15441.15 286
15442.32 259
15443.50 283
15444.67 282
15445.85 270
15447.02 282
15448.20 307
15449.37 293
15450.55 288
15451.72 262
15452.89 288
15454.07 305
15455.24 307
15456.42 248
15457.59 258
15458.77 259
15459.94 252
15461.12 246
15462.30 250
15463.47 277
15464.65 266
15465.82 285
15467.00 299
15468.17 296
15469.35 259
15470.52 294
15471.70 276
15472.87 316
15474.05 291
15475.22 281
15476.40 318
15477.58 301
15478.75 269
15479.93 262
15481.10 286
15482.28 304
15483.46 293
15484.63 278
15485.81 271
15486.98 263
15488.16 254
15489.34 286
15490.51 280
15491.69 261
15492.87 267
15494.04 292
15495.22 288
15496.39 269
15497.57 266
15498.75 263
15499.92 278
15501.10 255
15502.28 267
15503.45 274
15504.63 278
15505.81 274
15506.98 301
15508.16 266
15509.34 256
15510.52 292
15511.69 282
15512.87 245
15514.05 252
15515.22 286
15516.40 282
15517.58 270
15518.76 242
15519.93 288
15521.11 309
15522.29 247
15523.47 274
15524.64 273
15525.82 279
15527.00 248
15528.18 235
15529.35 220
15530.53 278
15531.71 307
15532.89 291
15534.07 283
15535.24 243
15536.42 265
15537.60 247
15538.78 249
15539.96 252
15541.13 251
15542.31 252
15543.49 267
15544.67 242
15545.85 292
15547.03 287
15548.20 270
15549.38 274
15550.56 259
15551.74 289
15552.92 288
15554.10 305
15555.28 276
15556.45 254
15557.63 265
15558.81 269
15559.99 275
15561.17 317
15562.35 259
15563.53 275
15564.71 283
15565.89 278
15567.07 290
15568.24 308
15569.42 299
15570.60 294
15571.78 262
15572.96 233
15574.14 262
15575.32 257
15576.50 274
15577.68 268
15578.86 292
15580.04 243
15581.22 260
15582.40 242
15583.58 234
15584.76 257
15585.94 294
15587.12 261
15588.30 257
15589.48 274
15590.66 277
15591.84 288
15593.02 257
15594.20 258
15595.38 273
15596.56 307
15597.74 311
15598.92 303
15600.10 279
15601.28 273
15602.46 274
15603.64 270
15604.82 265
15606.00 284
15607.18 293
15608.36 288
15609.55 281
15610.73 278
15611.91 268
15613.09 259
15614.27 263
15615.45 243
15616.63 285
15617.81 325
15618.99 305
15620.17 299
15621.36 266
15622.54 277
15623.72 288
15624.90 287
15626.08 295
15627.26 255
15628.44 261
15629.63 284
15630.81 296
15631.99 281
15633.17 306
15634.35 330
15635.53 301
15636.72 271
15637.90 293
15639.08 315
15640.26 328
15641.44 401
15642.63 327
15643.81 268
15644.99 284
15646.17 287
15647.35 307
15648.54 293
15649.72 276
15650.90 279
15652.08 312
15653.27 333
15654.45 307
15655.63 272
15656.81 311
15658.00 308
15659.18 331
15660.36 294
15661.54 339
15662.73 377
15663.91 293
15665.09 292
15666.28 284
15667.46 319
15668.64 356
15669.82 361
15671.01 295
15672.19 308
15673.37 324
15674.56 321
15675.74 273
15676.92 303
15678.11 319
15679.29 280
15680.47 302
15681.66 329
15682.84 337
15684.03 314
15685.21 339
15686.39 323
15687.58 317
15688.76 290
15689.94 306
15691.13 292
15692.31 287
15693.50 277
15694.68 261
15695.86 267
15697.05 258
15698.23 290
15699.42 280
15700.60 291
15701.78 296
15702.97 318
15704.15 330
15705.34 322
15706.52 286
15707.71 310
15708.89 314
15710.08 259
15711.26 306
15712.45 324
15713.63 303
15714.81 298
15716.00 266
15717.18 292
15718.37 269
15719.55 268
15720.74 292
15721.92 317
15723.11 337
15724.29 287
15725.48 297
15726.66 348
15727.85 303
15729.04 295
15730.22 317
15731.41 294
15732.59 282
15733.78 300
15734.96 335
15736.15 317
15737.33 319
15738.52 311
15739.71 309
15740.89 313
15742.08 319
15743.26 314
15744.45 299
15745.63 294
15746.82 316
15748.01 311
15749.19 283
15750.38 283
15751.56 330
15752.75 357
15753.94 301
15755.12 299
15756.31 285
15757.50 351
15758.68 328
15759.87 331
15761.06 351
15762.24 370
15763.43 301
15764.62 301
15765.80 282
15766.99 315
15768.18 319
15769.36 291
15770.55 303
15771.74 268
15772.92 281
15774.11 305
15775.30 303
15776.48 289
15777.67 300
15778.86 309
15780.05 285
15781.23 273
15782.42 250
15783.61 320
15784.80 333
15785.98 269
15787.17 297
15788.36 276
15789.55 288
15790.73 257
15791.92 273
15793.11 288
15794.30 287
15795.48 274
15796.67 264
15797.86 255
15799.05 278
15800.24 303
15801.42 319
15802.61 302
15803.80 297
15804.99 291
15806.18 294
15807.37 276
15808.55 254
15809.74 265
15810.93 268
15812.12 331
15813.31 257
15814.50 271
15815.68 266
15816.87 258
15818.06 275
15819.25 252
15820.44 284
15821.63 276
15822.82 285
15824.01 287
15825.19 295
15826.38 281
15827.57 257
15828.76 304
15829.95 300
15831.14 285
15832.33 267
15833.52 282
15834.71 278
15835.90 295
15837.09 309
15838.28 281
15839.47 284
15840.66 278
15841.84 264
15843.03 291
15844.22 284
15845.41 294
15846.60 286
15847.79 316
15848.98 276
15850.17 253
15851.36 253
15852.55 246
15853.74 271
15854.93 308
15856.12 305
15857.31 270
15858.50 265
15859.69 230
15860.88 272
15862.07 302
15863.26 282
15864.46 267
15865.65 292
15866.84 262
15868.03 263
15869.22 236
15870.41 260
15871.60 269
15872.79 261
15873.98 286
15875.17 301
15876.36 267
15877.55 228
15878.74 268
15879.94 265
15881.13 266
15882.32 309
15883.51 271
15884.70 259
15885.89 267
15887.08 282
15888.27 254
15889.46 284
15890.66 302
15891.85 262
15893.04 288
15894.23 278
15895.42 240
15896.61 270
15897.81 265
15899.00 285
15900.19 228
15901.38 262
15902.57 265
15903.76 249
15904.96 262
15906.15 251
15907.34 274
15908.53 287
15909.72 295
15910.92 273
15912.11 265
15913.30 292
15914.49 284
15915.69 273
15916.88 258
15918.07 257
15919.26 268
15920.46 304
15921.65 274
15922.84 277
15924.03 262
15925.23 283
15926.42 276
15927.61 296
15928.81 291
15930.00 275
15931.19 253
15932.38 289
15933.58 310
15934.77 306
15935.96 283
15937.16 259
15938.35 303
15939.54 294
15940.74 287
15941.93 304
15943.12 280
15944.32 284
15945.51 249
15946.70 247
15947.90 264
15949.09 277
15950.28 332
15951.48 293
15952.67 278
15953.87 253
15955.06 264
15956.25 278
15957.45 247
15958.64 252
15959.84 279
15961.03 270
15962.22 275
15963.42 240
15964.61 226
15965.81 244
15967.00 266
15968.19 245
15969.39 242
15970.58 287
15971.78 244
15972.97 242
15974.17 254
15975.36 246
15976.56 244
15977.75 233
15978.95 262
15980.14 259
15981.34 259
15982.53 256
15983.72 269
15984.92 266
15986.11 254
15987.31 215
15988.50 268
15989.70 248
15990.90 268
15992.09 254
15993.29 287
15994.48 267
15995.68 251
15996.87 237
15998.07 284
15999.26 270
16000.46 269
16001.65 262
16002.85 250
16004.05 273
16005.24 271
16006.44 262
16007.63 257
16008.83 244
16010.02 237
16011.22 248
16012.42 235
16013.61 264
16014.81 245
16016.00 229
16017.20 273
16018.40 241
16019.59 237
16020.79 254
16021.99 218
16023.18 242
16024.38 232
16025.58 260
16026.77 291
16027.97 231
16029.16 232
16030.36 221
16031.56 287
16032.76 248
16033.95 223
16035.15 262
16036.35 281
16037.54 257
16038.74 232
16039.94 240
16041.13 248
16042.33 234
16043.53 233
16044.73 269
16045.92 237
16047.12 234
16048.32 238
16049.51 242
16050.71 222
16051.91 246
16053.11 210
16054.30 239
16055.50 260
16056.70 199
16057.90 246
16059.10 246
16060.29 264
16061.49 256
16062.69 256
16063.89 247
16065.08 240
16066.28 225
16067.48 236
16068.68 235
16069.88 253
16071.07 234
16072.27 244
16073.47 226
16074.67 203
16075.87 237
16077.07 276
16078.26 248
16079.46 240
16080.66 265
16081.86 260
16083.06 228
16084.26 271
16085.46 284
16086.66 233
16087.85 236
16089.05 267
16090.25 195
16091.45 218
16092.65 241
16093.85 207
16095.05 245
16096.25 235
16097.45 241
16098.65 250
16099.84 256
16101.04 240
16102.24 252
16103.44 220
16104.64 243
16105.84 285
16107.04 254
16108.24 219
16109.44 241
16110.64 238
16111.84 260
16113.04 238
16114.24 240
16115.44 263
16116.64 233
16117.84 253
16119.04 250
16120.24 199
16121.44 236
16122.64 239
16123.84 242
16125.04 252
16126.24 262
16127.44 242
16128.64 242
16129.84 249
16131.04 244
16132.24 242
16133.44 232
16134.64 242
16135.84 211
16137.04 234
16138.25 226
16139.45 248
16140.65 250
16141.85 227
16143.05 230
16144.25 221
16145.45 206
16146.65 249
16147.85 206
16149.05 204
16150.25 229
16151.46 229
16152.66 255
16153.86 228
16155.06 218
16156.26 217
16157.46 229
16158.66 209
16159.87 227
16161.07 246
16162.27 217
16163.47 235
16164.67 214
16165.87 240
16167.08 227
16168.28 230
16169.48 256
16170.68 242
16171.88 242
16173.09 285
16174.29 261
16175.49 227
16176.69 234
16177.89 232
16179.10 230
16180.30 236
16181.50 228
16182.70 208
16183.91 248
16185.11 243
16186.31 247
16187.51 276
16188.72 227
16189.92 223
16191.12 215
16192.32 192
16193.53 222
16194.73 247
16195.93 255
16197.13 233
16198.34 240
16199.54 223
16200.74 240
16201.95 231
16203.15 229
16204.35 235
16205.56 223
16206.76 217
16207.96 217
16209.17 214
16210.37 237
16211.57 212
16212.78 222
16213.98 254
16215.18 265
16216.39 217
16217.59 216
16218.79 251
16220.00 209
16221.20 264
16222.41 248
16223.61 227
16224.81 234
16226.02 259
16227.22 248
16228.43 234
16229.63 251
16230.83 246
16232.04 245
16233.24 252
16234.45 269
16235.65 244
16236.86 225
16238.06 227
16239.26 230
16240.47 219
16241.67 227
16242.88 249
16244.08 242
16245.29 239
16246.49 250
16247.70 241
16248.90 229
16250.11 225
16251.31 249
16252.52 237
16253.72 255
16254.93 236
16256.13 251
16257.34 259
16258.54 222
16259.75 236
16260.95 246
16262.16 219
16263.36 258
16264.57 241
16265.77 228
16266.98 226
16268.19 265
16269.39 272
16270.60 243
16271.80 254
16273.01 266
16274.21 239
16275.42 232
16276.63 229
16277.83 255
16279.04 242
16280.24 271
16281.45 252
16282.66 279
16283.86 261
16285.07 225
16286.27 251
16287.48 266
16288.69 256
16289.89 261
16291.10 219
16292.31 244
16293.51 235
16294.72 221
16295.93 236
16297.13 285
16298.34 265
16299.55 229
16300.75 223
16301.96 256
16303.17 238
16304.37 262
16305.58 259
16306.79 217
16307.99 249
16309.20 252
16310.41 260
16311.62 269
16312.82 295
16314.03 258
16315.24 262
16316.44 243
16317.65 231
16318.86 237
16320.07 238
16321.27 226
16322.48 242
16323.69 236
16324.90 250
16326.10 240
16327.31 245
16328.52 225
16329.73 259
16330.94 261
16332.14 261
16333.35 250
16334.56 217
16335.77 227
16336.98 224
16338.18 237
16339.39 238
16340.60 227
16341.81 232
16343.02 232
16344.23 210
16345.43 215
16346.64 230
16347.85 242
16349.06 242
16350.27 221
16351.48 226
16352.69 217
16353.89 262
16355.10 224
16356.31 228
16357.52 264
16358.73 254
16359.94 234
16361.15 211
16362.36 213
16363.57 201
16364.77 239
16365.98 229
16367.19 233
16368.40 245
16369.61 249
16370.82 194
16372.03 232
16373.24 214
16374.45 210
16375.66 265
16376.87 259
16378.08 229
16379.29 215
16380.50 196
16381.71 224
16382.92 242
16384.13 269
16385.34 255
16386.55 252
16387.76 229
16388.97 225
16390.18 225
16391.39 210
16392.60 184
16393.81 199
16395.02 238
16396.23 195
16397.44 220
16398.65 234
16399.86 226
16401.07 258
16402.28 216
16403.49 225
16404.70 224
16405.91 266
16407.12 247
16408.33 221
16409.54 238
16410.76 234
16411.97 241
16413.18 212
16414.39 218
16415.60 205
16416.81 229
16418.02 206
16419.23 253
16420.44 223
16421.66 209
16422.87 237
16424.08 214
16425.29 224
16426.50 228
16427.71 225
16428.92 216
16430.14 183
16431.35 183
16432.56 244
16433.77 258
16434.98 220
16436.19 197
16437.41 232
16438.62 215
16439.83 213
16441.04 221
16442.25 231
16443.47 221
16444.68 193
16445.89 221
16447.10 188
16448.31 223
16449.53 232
16450.74 220
16451.95 228
16453.16 208
16454.38 193
16455.59 187
16456.80 215
16458.01 198
16459.23 204
16460.44 244
16461.65 246
16462.86 235
16464.08 226
16465.29 217
16466.50 200
16467.72 214
16468.93 218
16470.14 238
16471.35 199
16472.57 185
16473.78 201
16474.99 221
16476.21 198
16477.42 229
16478.63 209
16479.85 198
16481.06 197
16482.27 180
16483.49 197
16484.70 228
16485.92 222
16487.13 207
16488.34 214
16489.56 233
16490.77 217
16491.98 212
16493.20 229
16494.41 184
16495.63 209
16496.84 226
16498.05 261
16499.27 221
16500.48 214
16501.70 193
16502.91 200
16504.13 197
16505.34 219
16506.55 218
16507.77 228
16508.98 197
16510.20 200
16511.41 180
16512.63 206
16513.84 240
16515.06 209
16516.27 178
16517.49 227
16518.70 208
16519.92 240
16521.13 215
16522.35 179
16523.56 200
16524.78 213
16525.99 208
16527.21 206
16528.42 205
16529.64 184
16530.85 187
16532.07 180
16533.28 215
16534.50 196
16535.71 185
16536.93 213
16538.14 201
16539.36 156
16540.58 175
16541.79 178
16543.01 208
16544.22 205
16545.44 195
16546.65 197
16547.87 182
16549.09 202
16550.30 201
16551.52 221
16552.73 202
16553.95 219
16555.17 206
16556.38 226
16557.60 189
16558.82 195
16560.03 222
16561.25 202
16562.46 190
16563.68 183
16564.90 204
16566.11 189
16567.33 205
16568.55 189
16569.76 190
16570.98 199
16572.20 190
16573.41 247
16574.63 192
16575.85 196
16577.07 195
16578.28 194
16579.50 205
16580.72 188
16581.93 241
16583.15 239
16584.37 249
16585.59 218
16586.80 195
16588.02 198
16589.24 195
16590.46 209
16591.67 197
16592.89 202
16594.11 200
16595.33 242
16596.54 198
16597.76 213
16598.98 217
16600.20 200
16601.41 213
16602.63 202
16603.85 202
16605.07 208
16606.29 219
16607.50 224
16608.72 201
16609.94 183
16611.16 201
16612.38 189
16613.60 186
16614.81 195
16616.03 190
16617.25 191
16618.47 181
16619.69 211
16620.91 195
16622.13 219
16623.34 218
16624.56 192
16625.78 202
16627.00 179
16628.22 183
16629.44 173
16630.66 204
16631.88 202
16633.10 199
16634.31 186
16635.53 186
16636.75 193
16637.97 185
16639.19 213
16640.41 215
16641.63 195
16642.85 215
16644.07 234
16645.29 220
16646.51 165
16647.73 209
16648.95 164
16650.17 190
16651.39 202
16652.61 190
16653.83 205
16655.05 207
16656.27 194
16657.49 223
16658.71 186
16659.93 190
16661.15 221
16662.37 212
16663.59 192
16664.81 173
16666.03 189
16667.25 192
16668.47 183
16669.69 172
16670.91 211
16672.13 211
16673.35 169
16674.57 198
16675.79 190
16677.01 191
16678.23 177
16679.45 187
16680.67 221
16681.89 203
16683.12 197
16684.34 191
16685.56 196
16686.78 191
16688.00 188
16689.22 224
16690.44 215
16691.66 184
16692.88 208
16694.11 196
16695.33 190
16696.55 207
16697.77 245
16698.99 206
16700.21 206
16701.43 222
16702.66 211
16703.88 195
16705.10 215
16706.32 206
16707.54 197
16708.77 207
16709.99 190
16711.21 178
16712.43 205
16713.65 212
16714.87 179
16716.10 213
16717.32 220
16718.54 176
16719.76 207
16720.99 191
16722.21 152
16723.43 187
16724.65 198
16725.88 232
16727.10 213
16728.32 170
16729.54 177
16730.77 186
16731.99 209
16733.21 214
16734.43 181
16735.66 198
16736.88 203
16738.10 190
16739.33 202
16740.55 185
16741.77 185
16742.99 193
16744.22 200
16745.44 185
16746.66 181
16747.89 168
16749.11 222
16750.33 240
16751.56 174
16752.78 186
16754.00 178
16755.23 187
16756.45 218
16757.68 171
16758.90 185
16760.12 226
16761.35 190
16762.57 192
16763.79 195
16765.02 199
16766.24 174
16767.47 186
16768.69 205
16769.91 235
16771.14 198
16772.36 205
16773.59 206
16774.81 177
16776.04 210
16777.26 193
16778.48 186
16779.71 194
16780.93 182
16782.16 222
16783.38 243
16784.61 193
16785.83 165
16787.06 183
16788.28 196
16789.51 184
16790.73 201
16791.96 185
16793.18 189
16794.41 183
16795.63 173
16796.86 186
16798.08 167
16799.31 195
16800.53 174
16801.76 184
16802.98 167
16804.21 159
16805.43 179
16806.66 192
16807.88 205
16809.11 215
16810.33 209
16811.56 210
16812.79 206
16814.01 212
16815.24 195
16816.46 204
16817.69 193
16818.91 209
16820.14 200
16821.37 194
16822.59 225
16823.82 191
16825.04 222
16826.27 190
16827.50 222
16828.72 208
16829.95 198
16831.18 198
16832.40 194
16833.63 203
16834.86 211
16836.08 225
16837.31 196
16838.53 209
16839.76 226
16840.99 199
16842.21 194
16843.44 181
16844.67 175
16845.90 201
16847.12 191
16848.35 202
16849.58 192
16850.80 170
16852.03 172
16853.26 189
16854.48 184
16855.71 193
16856.94 195
16858.17 198
16859.39 199
16860.62 177
16861.85 205
16863.08 167
16864.30 196
16865.53 192
16866.76 202
16867.99 195
16869.21 189
16870.44 202
16871.67 188
16872.90 198
16874.13 203
16875.35 165
16876.58 165
16877.81 176
16879.04 196
16880.27 205
16881.49 173
16882.72 215
16883.95 218
16885.18 188
16886.41 204
16887.64 205
16888.86 197
16890.09 228
16891.32 190
16892.55 177
16893.78 188
16895.01 209
16896.24 202
16897.46 197
16898.69 201
16899.92 200
16901.15 192
16902.38 225
16903.61 203
16904.84 217
16906.07 227
16907.30 233
16908.53 219
16909.75 222
16910.98 255
16912.21 190
16913.44 183
16914.67 197
16915.90 191
16917.13 202
16918.36 229
16919.59 193
16920.82 148
16922.05 157
16923.28 225
16924.51 205
16925.74 179
16926.97 213
16928.20 201
16929.43 188
16930.66 182
16931.89 204
16933.12 187
16934.35 186
16935.58 169
16936.81 211
16938.04 197
16939.27 200
16940.50 160
16941.73 175
16942.96 182
16944.19 185
16945.42 187
16946.65 197
16947.88 192
16949.11 188
16950.34 162
16951.57 185
16952.80 204
16954.04 214
16955.27 212
16956.50 185
16957.73 207
16958.96 200
16960.19 209
16961.42 207
16962.65 192
16963.88 207
16965.11 220
16966.35 177
16967.58 197
16968.81 188
16970.04 195
16971.27 197
16972.50 202
16973.73 205
16974.97 185
16976.20 185
16977.43 184
16978.66 211
16979.89 190
16981.12 193
16982.36 180
16983.59 210
16984.82 214
16986.05 180
16987.28 214
16988.52 204
16989.75 188
16990.98 193
16992.21 175
16993.45 171
16994.68 194
16995.91 172
16997.14 187
16998.37 165
16999.61 162
17000.84 191
17002.07 208
17003.31 191
17004.54 194
17005.77 206
17007.00 187
17008.24 176
17009.47 177
17010.70 171
17011.93 158
17013.17 187
17014.40 188
17015.63 192
17016.87 168
17018.10 216
17019.33 209
17020.57 204
17021.80 181
17023.03 163
17024.27 191
17025.50 223
17026.73 202
17027.97 183
17029.20 186
17030.43 175
17031.67 200
17032.90 191
17034.14 161
17035.37 171
17036.60 189
17037.84 209
17039.07 197
17040.30 191
17041.54 161
17042.77 174
17044.01 181
17045.24 175
17046.47 195
17047.71 191
17048.94 197
17050.18 192
17051.41 145
17052.65 190
17053.88 205
17055.12 212
17056.35 189
17057.58 238
17058.82 215
17060.05 192
17061.29 184
17062.52 171
17063.76 206
17064.99 207
17066.23 205
17067.46 183
17068.70 162
17069.93 178
17071.17 202
17072.40 172
17073.64 182
17074.87 149
17076.11 176
17077.34 213
17078.58 216
17079.81 160
17081.05 215
17082.29 184
17083.52 221
17084.76 174
17085.99 173
17087.23 176
17088.46 201
17089.70 182
17090.94 168
17092.17 196
17093.41 201
17094.64 190
17095.88 198
17097.12 183
17098.35 175
17099.59 172
17100.82 212
17102.06 186
17103.30 180
17104.53 185
17105.77 200
17107.00 174
17108.24 207
17109.48 199
17110.71 196
17111.95 178
17113.19 222
17114.42 180
17115.66 188
17116.90 157
17118.13 162
17119.37 199
17120.61 212
17121.85 193
17123.08 194
17124.32 179
17125.56 215
17126.79 228
17128.03 189
17129.27 208
17130.50 205
17131.74 213
17132.98 207
17134.22 177
17135.45 189
17136.69 168
17137.93 168
17139.17 168
17140.40 158
17141.64 185
17142.88 209
17144.12 163
17145.36 181
17146.59 168
17147.83 184
17149.07 199
17150.31 173
17151.54 176
17152.78 173
17154.02 172
17155.26 223
17156.50 183
17157.74 184
17158.97 225
17160.21 184
17161.45 198
17162.69 186
17163.93 233
17165.17 208
17166.40 197
17167.64 177
17168.88 185
17170.12 198
17171.36 192
17172.60 203
17173.84 189
17175.08 177
17176.31 195
17177.55 158
17178.79 174
17180.03 205
17181.27 175
17182.51 194
17183.75 205
17184.99 155
17186.23 172
17187.47 162
17188.71 190
17189.94 190
17191.18 185
17192.42 188
17193.66 177
17194.90 184
17196.14 191
17197.38 208
17198.62 199
17199.86 200
17201.10 177
17202.34 165
17203.58 164
17204.82 191
17206.06 190
17207.30 185
17208.54 194
17209.78 186
17211.02 199
17212.26 157
17213.50 185
17214.74 172
17215.98 157
17217.22 183
17218.46 208
17219.70 165
17220.94 179
17222.18 192
17223.43 197
17224.67 193
17225.91 188
17227.15 184
17228.39 163
17229.63 156
17230.87 192
17232.11 218
17233.35 196
17234.59 188
17235.83 207
17237.08 181
17238.32 197
17239.56 209
17240.80 200
17242.04 172
17243.28 196
17244.52 179
17245.76 197
17247.01 209
17248.25 196
17249.49 196
17250.73 178
17251.97 203
17253.21 181
17254.46 184
17255.70 179
17256.94 164
17258.18 170
17259.42 188
17260.66 202
17261.91 205
17263.15 174
17264.39 180
17265.63 186
17266.87 214
17268.12 205
17269.36 188
17270.60 189
17271.84 211
17273.09 193
17274.33 178
17275.57 197
17276.81 217
17278.06 210
17279.30 214
17280.54 186
17281.78 168
17283.03 198
17284.27 191
17285.51 179
17286.76 183
17288.00 186
17289.24 186
17290.48 173
17291.73 186
17292.97 169
17294.21 161
17295.46 203
17296.70 195
17297.94 164
17299.19 177
17300.43 190
17301.67 190
17302.92 164
17304.16 171
17305.40 177
17306.65 178
17307.89 163
17309.14 161
17310.38 176
17311.62 182
17312.87 174
17314.11 174
17315.35 166
17316.60 160
17317.84 190
17319.09 219
17320.33 189
17321.58 181
17322.82 209
17324.06 168
17325.31 196
17326.55 188
17327.80 183
17329.04 175
17330.29 193
17331.53 206
17332.77 205
17334.02 226
17335.26 198
17336.51 184
17337.75 180
17339.00 197
17340.24 188
17341.49 179
17342.73 180
17343.98 186
17345.22 203
17346.47 197
17347.71 182
17348.96 192
17350.20 178
17351.45 176
17352.69 183
17353.94 185
17355.18 203
17356.43 177
17357.68 190
17358.92 201
17360.17 208
17361.41 187
17362.66 194
17363.90 167
17365.15 171
17366.39 203
17367.64 198
17368.89 166
17370.13 169
17371.38 167
17372.62 173
17373.87 201
17375.12 210
17376.36 195
17377.61 167
17378.85 195
17380.10 183
17381.35 192
17382.59 201
17383.84 180
17385.09 191
17386.33 219
17387.58 198
17388.83 172
17390.07 183
17391.32 194
17392.57 203
17393.81 173
17395.06 194
17396.31 224
17397.55 201
17398.80 200
17400.05 166
17401.29 184
17402.54 202
17403.79 198
17405.04 194
17406.28 180
17407.53 180
17408.78 160
17410.02 182
17411.27 235
17412.52 167
17413.77 184
17415.01 191
17416.26 170
17417.51 169
17418.76 196
17420.00 176
17421.25 159
17422.50 166
17423.75 183
17425.00 212
17426.24 206
17427.49 184
17428.74 214
17429.99 203
17431.24 183
17432.48 153
17433.73 170
17434.98 163
17436.23 198
17437.48 178
17438.73 184
17439.97 212
17441.22 163
17442.47 159
17443.72 160
17444.97 179
17446.22 207
17447.47 216
17448.71 170
17449.96 186
17451.21 183
17452.46 182
17453.71 178
17454.96 180
17456.21 163
17457.46 173
17458.71 153
17459.95 186
17461.20 171
17462.45 182
17463.70 203
17464.95 181
17466.20 189
17467.45 168
17468.70 182
17469.95 182
17471.20 177
17472.45 182
17473.70 211
17474.95 237
17476.20 183
17477.45 169
17478.70 201
17479.95 191
17481.20 176
17482.45 218
17483.70 195
17484.95 178
17486.20 190
17487.45 197
17488.70 174
17489.95 189
17491.20 194
17492.45 190
17493.70 188
17494.95 192
17496.20 176
17497.45 193
17498.70 215
17499.95 202
17501.20 188
17502.45 174
17503.70 177
17504.95 186
17506.20 190
17507.46 173
17508.71 159
17509.96 183
17511.21 189
17512.46 161
17513.71 170
17514.96 220
17516.21 212
17517.46 199
17518.71 212
17519.97 188
17521.22 200
17522.47 177
17523.72 159
17524.97 176
17526.22 173
17527.47 169
17528.73 173
17529.98 173
17531.23 159
17532.48 187
17533.73 215
17534.99 192
17536.24 173
17537.49 176
17538.74 177
17539.99 190
17541.25 205
17542.50 167
17543.75 172
17545.00 209
17546.25 205
17547.51 202
17548.76 179
17550.01 164
17551.26 177
17552.52 215
17553.77 202
17555.02 177
17556.27 197
17557.53 175
17558.78 200
17560.03 211
17561.28 190
17562.54 183
17563.79 179
17565.04 185
17566.30 182
17567.55 207
17568.80 196
17570.05 186
17571.31 195
17572.56 198
17573.81 188
17575.07 186
17576.32 178
17577.57 196
17578.83 201
17580.08 205
17581.33 203
17582.59 207
17583.84 194
17585.10 199
17586.35 199
17587.60 218
17588.86 179
17590.11 213
17591.36 216
17592.62 213
17593.87 195
17595.13 209
17596.38 203
17597.63 185
17598.89 207
17600.14 215
17601.40 157
17602.65 210
17603.90 202
17605.16 205
17606.41 199
17607.67 191
17608.92 177
17610.18 189
17611.43 218
17612.69 189
17613.94 191
17615.20 183
17616.45 165
17617.71 165
17618.96 186
17620.21 182
17621.47 219
17622.72 212
17623.98 192
17625.23 199
17626.49 225
17627.75 198
17629.00 174
17630.26 195
17631.51 205
17632.77 206
17634.02 186
17635.28 171
17636.53 149
17637.79 172
17639.04 234
17640.30 198
17641.55 174
17642.81 184
17644.07 219
17645.32 204
17646.58 152
17647.83 201
17649.09 178
17650.35 175
17651.60 166
17652.86 170
17654.11 196
17655.37 210
17656.63 192
17657.88 160
17659.14 149
17660.39 174
17661.65 206
17662.91 185
17664.16 178
17665.42 155
17666.68 170
17667.93 172
17669.19 179
17670.45 182
17671.70 203
17672.96 180
17674.22 162
17675.47 186
17676.73 157
17677.99 187
17679.24 174
17680.50 147
17681.76 159
17683.02 144
17684.27 177
17685.53 212
17686.79 169
17688.05 162
17689.30 161
17690.56 157
17691.82 165
17693.07 195
17694.33 211
17695.59 192
17696.85 201
17698.11 150
17699.36 173
17700.62 172
17701.88 182
17703.14 178
17704.39 186
17705.65 196
17706.91 180
17708.17 177
17709.43 189
17710.68 167
17711.94 159
17713.20 190
17714.46 187
17715.72 187
17716.98 178
17718.23 169
17719.49 174
17720.75 192
17722.01 216
17723.27 178
17724.53 174
17725.79 167
17727.04 171
17728.30 147
17729.56 170
17730.82 152
17732.08 181
17733.34 163
17734.60 176
17735.86 195
17737.12 184
17738.37 190
17739.63 188
17740.89 152
17742.15 186
17743.41 183
17744.67 173
17745.93 174
17747.19 153
17748.45 183
17749.71 175
17750.97 187
17752.23 172
17753.49 180
17754.75 144
17756.01 189
17757.27 180
17758.53 190
17759.79 186
17761.05 161
17762.31 183
17763.57 144
17764.83 161
17766.09 165
17767.35 161
17768.61 155
17769.87 180
17771.13 143
17772.39 164
17773.65 161
17774.91 177
17776.17 206
17777.43 192
17778.69 153
17779.95 156
17781.21 197
17782.47 191
17783.73 151
17784.99 180
17786.25 194
17787.51 184
17788.78 188
17790.04 186
17791.30 187
17792.56 196
17793.82 175
17795.08 168
17796.34 147
17797.60 176
17798.86 169
17800.13 181
17801.39 202
17802.65 169
17803.91 170
17805.17 155
17806.43 166
17807.69 170
17808.96 190
17810.22 184
17811.48 194
17812.74 169
17814.00 180
17815.26 190
17816.53 165
17817.79 168
17819.05 195
17820.31 194
17821.57 178
17822.84 158
17824.10 141
17825.36 169
17826.62 172
17827.89 160
17829.15 165
17830.41 178
17831.67 179
17832.93 201
17834.20 191
17835.46 174
17836.72 184
17837.99 170
17839.25 168
17840.51 163
17841.77 160
17843.04 157
17844.30 168
17845.56 145
17846.82 196
17848.09 180
17849.35 135
17850.61 135
17851.88 167
17853.14 157
17854.40 120
17855.67 160
17856.93 198
17858.19 172
17859.46 182
17860.72 169
17861.98 181
17863.25 151
17864.51 184
17865.77 192
17867.04 155
17868.30 176
17869.57 182
17870.83 177
17872.09 195
17873.36 170
17874.62 171
17875.89 176
17877.15 140
17878.41 161
17879.68 160
17880.94 174
17882.21 177
17883.47 175
17884.73 170
17886.00 190
17887.26 159
17888.53 193
17889.79 196
17891.06 172
17892.32 177
17893.59 199
17894.85 206
17896.12 150
17897.38 175
17898.65 172
17899.91 181
17901.17 179
17902.44 191
17903.70 200
17904.97 226
17906.23 171
17907.50 178
17908.77 161
17910.03 179
17911.30 206
17912.56 185
17913.83 180
17915.09 162
17916.36 162
17917.62 166
17918.89 195
17920.15 176
17921.42 167
17922.68 183
17923.95 202
17925.22 189
17926.48 177
17927.75 189
17929.01 171
17930.28 159
17931.55 163
17932.81 159
17934.08 174
17935.34 195
17936.61 160
17937.88 148
17939.14 158
17940.41 163
17941.68 174
17942.94 148
17944.21 165
17945.47 196
17946.74 208
17948.01 168
17949.27 174
17950.54 199
17951.81 203
17953.07 174
17954.34 152
17955.61 176
17956.87 188
17958.14 162
17959.41 159
17960.68 193
17961.94 163
17963.21 193
17964.48 169
17965.74 156
17967.01 146
17968.28 163
17969.55 182
17970.81 171
17972.08 146
17973.35 172
17974.62 201
17975.88 178
17977.15 157
17978.42 174
17979.69 170
17980.95 171
17982.22 152
17983.49 167
17984.76 176
17986.03 176
17987.29 163
17988.56 184
17989.83 165
17991.10 171
17992.37 167
17993.63 160
17994.90 172
17996.17 149
17997.44 167
17998.71 159
17999.98 177
18001.24 136
18002.51 146
18003.78 167
18005.05 172
18006.32 149
18007.59 168
18008.86 169
18010.12 170
18011.39 174
18012.66 159
18013.93 154
18015.20 166
18016.47 151
18017.74 143
18019.01 148
18020.28 142
18021.54 180
18022.81 171
18024.08 156
18025.35 163
18026.62 149
18027.89 201
18029.16 187
18030.43 167
18031.70 140
18032.97 176
18034.24 150
18035.51 157
18036.78 139
18038.05 148
18039.32 147
18040.59 151
18041.86 156
18043.13 164
18044.40 159
18045.67 171
18046.94 178
18048.21 159
18049.48 165
18050.75 187
18052.02 197
18053.29 161
18054.56 191
18055.83 170
18057.10 154
18058.37 159
18059.64 158
18060.91 141
18062.18 162
18063.45 155
18064.72 174
18065.99 142
18067.26 154
18068.54 155
18069.81 188
18071.08 217
18072.35 180
18073.62 170
18074.89 173
18076.16 203
18077.43 177
18078.70 164
18079.97 168
18081.25 213
18082.52 148
18083.79 161
18085.06 136
18086.33 142
18087.60 162
18088.87 175
18090.15 165
18091.42 142
18092.69 151
18093.96 208
18095.23 195
18096.50 179
18097.78 166
18099.05 176
18100.32 151
18101.59 171
18102.86 148
18104.14 176
18105.41 186
18106.68 192
18107.95 181
18109.23 167
18110.50 163
18111.77 202
18113.04 204
18114.31 195
18115.59 182
18116.86 167
18118.13 179
18119.40 170
18120.68 167
18121.95 160
18123.22 191
18124.50 186
18125.77 178
18127.04 175
18128.31 181
18129.59 172
18130.86 181
18132.13 202
18133.41 189
18134.68 162
18135.95 196
18137.23 178
18138.50 141
18139.77 159
18141.05 186
18142.32 199
18143.59 200
18144.87 176
18146.14 155
18147.41 170
18148.69 176
18149.96 166
18151.23 163
18152.51 174
18153.78 166
18155.06 203
18156.33 157
18157.60 168
18158.88 185
18160.15 180
18161.43 201
18162.70 164
18163.97 213
18165.25 190
18166.52 173
18167.80 180
18169.07 184
18170.35 188
18171.62 206
18172.90 181
18174.17 158
18175.44 144
18176.72 181
18177.99 187
18179.27 181
18180.54 163
18181.82 175
18183.09 166
18184.37 178
18185.64 199
18186.92 175
18188.19 181
18189.47 195
18190.74 182
18192.02 163
18193.29 169
18194.57 169
18195.84 180
18197.12 173
18198.39 204
18199.67 178
18200.95 183
18202.22 174
18203.50 186
18204.77 181
18206.05 181
18207.32 171
18208.60 172
18209.88 164
18211.15 163
18212.43 176
18213.70 190
18214.98 173
18216.26 185
18217.53 192
18218.81 194
18220.08 193
18221.36 203
18222.64 183
18223.91 190
18225.19 182
18226.47 216
18227.74 204
18229.02 225
18230.29 197
18231.57 170
18232.85 171
18234.12 187
18235.40 176
18236.68 187
18237.95 190
18239.23 180
18240.51 184
18241.79 175
18243.06 154
18244.34 171
18245.62 185
18246.89 176
18248.17 184
18249.45 206
18250.73 207
18252.00 171
18253.28 220
18254.56 198
18255.83 185
18257.11 204
18258.39 181
18259.67 171
18260.94 165
18262.22 215
18263.50 206
18264.78 175
18266.06 162
18267.33 163
18268.61 172
18269.89 169
18271.17 176
18272.45 156
18273.72 175
18275.00 186
18276.28 186
18277.56 178
18278.84 161
18280.11 191
18281.39 143
18282.67 139
18283.95 166
18285.23 168
18286.51 166
18287.78 189
18289.06 168
18290.34 166
18291.62 178
18292.90 198
18294.18 161
18295.46 191
18296.74 181
18298.01 187
18299.29 174
18300.57 161
18301.85 156
18303.13 187
18304.41 180
18305.69 150
18306.97 172
18308.25 177
18309.53 161
18310.81 173
18312.09 169
18313.37 186
18314.64 208
18315.92 152
18317.20 159
18318.48 156
18319.76 173
18321.04 181
18322.32 174
18323.60 164
18324.88 142
18326.16 164
18327.44 148
18328.72 157
18330.00 142
18331.28 150
18332.56 182
18333.84 143
18335.12 140
18336.40 179
18337.68 161
18338.96 137
18340.24 167
18341.52 167
18342.80 154
18344.09 180
18345.37 197
18346.65 146
18347.93 155
18349.21 189
18350.49 176
18351.77 184
18353.05 156
18354.33 167
18355.61 191
18356.89 180
18358.17 173
18359.46 193
18360.74 179
18362.02 140
18363.30 172
18364.58 180
18365.86 161
18367.14 172
18368.42 183
18369.71 183
18370.99 172
18372.27 180
18373.55 184
18374.83 158
18376.11 142
18377.39 182
18378.68 181
18379.96 162
18381.24 161
18382.52 175
18383.80 157
18385.09 152
18386.37 173
18387.65 157
18388.93 170
18390.21 158
18391.50 200
18392.78 184
18394.06 168
18395.34 182
18396.63 172
18397.91 188
18399.19 161
18400.47 152
18401.76 174
18403.04 160
18404.32 154
18405.60 159
18406.89 147
18408.17 149
18409.45 151
18410.73 162
18412.02 165
18413.30 185
18414.58 157
18415.87 157
18417.15 169
18418.43 164
18419.72 176
18421.00 164
18422.28 172
18423.57 133
18424.85 133
18426.13 188
18427.42 177
18428.70 144
18429.98 177
18431.27 149
18432.55 152
18433.83 173
18435.12 183
18436.40 180
18437.68 177
18438.97 182
18440.25 185
18441.54 184
18442.82 141
18444.10 157
18445.39 179
18446.67 157
18447.96 141
18449.24 146
18450.53 160
18451.81 171
18453.09 179
18454.38 155
18455.66 168
18456.95 155
18458.23 156
18459.52 141
18460.80 159
18462.09 162
18463.37 178
18464.65 142
18465.94 150
18467.22 174
18468.51 182
18469.79 154
18471.08 166
18472.36 161
18473.65 185
18474.93 181
18476.22 158
18477.50 151
18478.79 168
18480.08 185
18481.36 161
18482.65 187
18483.93 168
18485.22 169
18486.50 179
18487.79 175
18489.07 142
18490.36 153
18491.64 151
18492.93 192
18494.22 169
18495.50 150
18496.79 186
18498.07 212
18499.36 192
18500.65 145
18501.93 156
18503.22 172
18504.50 157
18505.79 145
18507.08 138
18508.36 149
18509.65 148
18510.94 181
18512.22 172
18513.51 155
18514.80 165
18516.08 165
18517.37 183
18518.65 168
18519.94 155
18521.23 156
18522.51 162
18523.80 168
18525.09 180
18526.38 181
18527.66 156
18528.95 188
18530.24 172
18531.52 180
18532.81 204
18534.10 179
18535.39 165
18536.67 168
18537.96 177
18539.25 157
18540.53 139
18541.82 167
18543.11 166
18544.40 186
18545.68 190
18546.97 165
18548.26 174
18549.55 161
18550.84 153
18552.12 184
18553.41 184
18554.70 158
18555.99 168
18557.27 192
18558.56 172
18559.85 197
18561.14 185
18562.43 187
18563.72 173
18565.00 170
18566.29 210
18567.58 182
18568.87 163
18570.16 148
18571.45 154
18572.73 185
18574.02 190
18575.31 190
18576.60 170
18577.89 162
18579.18 167
18580.47 163
18581.75 134
18583.04 208
18584.33 219
18585.62 160
18586.91 188
18588.20 190
18589.49 176
18590.78 209
18592.07 175
18593.36 152
18594.65 167
18595.93 183
18597.22 195
18598.51 161
18599.80 184
18601.09 162
18602.38 163
18603.67 176
18604.96 179
18606.25 175
18607.54 164
18608.83 173
18610.12 209
18611.41 165
18612.70 194
18613.99 173
18615.28 197
18616.57 186
18617.86 189
18619.15 186
18620.44 167
18621.73 200
18623.02 196
18624.31 163
18625.60 182
18626.89 181
18628.18 199
18629.47 204
18630.76 196
18632.05 180
18633.34 200
18634.64 182
18635.93 178
18637.22 208
18638.51 172
18639.80 195
18641.09 175
18642.38 154
18643.67 156
18644.96 160
18646.25 171
18647.54 162
18648.84 179
18650.13 182
18651.42 155
18652.71 189
18654.00 155
18655.29 183
18656.58 163
18657.88 159
18659.17 198
18660.46 175
18661.75 147
18663.04 168
18664.33 186
18665.63 156
18666.92 157
18668.21 168
18669.50 167
18670.79 189
18672.08 177
18673.38 161
18674.67 158
18675.96 174
18677.25 175
18678.55 181
18679.84 153
18681.13 171
18682.42 177
18683.71 153
18685.01 133
18686.30 150
18687.59 146
18688.88 172
18690.18 193
18691.47 176
18692.76 147
18694.06 156
18695.35 172
18696.64 170
18697.93 159
18699.23 152
18700.52 175
18701.81 171
18703.11 170
18704.40 195
18705.69 200
18706.99 195
18708.28 182
18709.57 177
18710.86 186
18712.16 175
18713.45 177
18714.75 180
18716.04 169
18717.33 161
18718.63 183
18719.92 160
18721.21 158
18722.51 148
18723.80 164
18725.09 154
18726.39 172
18727.68 168
18728.98 188
18730.27 172
18731.56 159
18732.86 165
18734.15 167
18735.45 165
18736.74 184
18738.04 187
18739.33 160
18740.62 176
18741.92 162
18743.21 169
18744.51 164
18745.80 173
18747.10 179
18748.39 169
18749.69 183
18750.98 154
18752.27 183
18753.57 153
18754.86 181
18756.16 178
18757.45 175
18758.75 160
18760.04 174
18761.34 174
18762.63 156
18763.93 178
18765.23 159
18766.52 183
18767.82 161
18769.11 167
18770.41 155
18771.70 168
18773.00 174
18774.29 169
18775.59 163
18776.88 148
18778.18 153
18779.48 165
18780.77 187
18782.07 155
18783.36 176
18784.66 170
18785.95 184
18787.25 186
18788.55 157
18789.84 155
18791.14 177
18792.43 173
18793.73 150
18795.03 151
18796.32 212
18797.62 162
18798.92 126
18800.21 136
18801.51 156
18802.81 175
18804.10 156
18805.40 157
18806.70 174
18807.99 174
18809.29 143
18810.59 171
18811.88 179
18813.18 154
18814.48 189
18815.77 169
18817.07 194
18818.37 176
18819.66 161
18820.96 187
18822.26 174
18823.56 152
18824.85 177
18826.15 167
18827.45 190
18828.75 158
18830.04 156
18831.34 135
18832.64 165
18833.94 160
18835.23 188
18836.53 163
18837.83 150
18839.13 155
18840.42 153
18841.72 173
18843.02 153
18844.32 168
18845.62 166
18846.91 145
18848.21 175
18849.51 194
18850.81 189
18852.11 172
18853.40 190
18854.70 145
18856.00 167
18857.30 165
18858.60 180
18859.90 160
18861.20 175
18862.49 154
18863.79 169
18865.09 168
18866.39 168
18867.69 164
18868.99 143
18870.29 173
18871.59 190
18872.88 157
18874.18 168
18875.48 152
18876.78 138
18878.08 165
18879.38 170
18880.68 157
18881.98 161
18883.28 139
18884.58 163
18885.88 156
18887.18 166
18888.47 177
18889.77 148
18891.07 149
18892.37 167
18893.67 171
18894.97 171
18896.27 156
18897.57 153
18898.87 150
18900.17 179
18901.47 140
18902.77 146
18904.07 164
18905.37 140
18906.67 169
18907.97 151
18909.27 193
18910.57 194
18911.87 168
18913.17 151
18914.47 145
18915.77 181
18917.07 160
18918.38 190
18919.68 171
18920.98 156
18922.28 150
18923.58 144
18924.88 140
18926.18 147
18927.48 159
18928.78 159
18930.08 168
18931.38 147
18932.68 144
18933.98 140
18935.29 187
18936.59 148
18937.89 131
18939.19 137
18940.49 159
18941.79 153
18943.09 144
18944.39 147
18945.70 156
18947.00 147
18948.30 146
18949.60 160
18950.90 172
18952.20 175
18953.51 169
18954.81 142
18956.11 155
18957.41 147
18958.71 158
18960.02 152
18961.32 140
18962.62 150
18963.92 163
18965.22 152
18966.53 158
18967.83 184
18969.13 157
18970.43 155
18971.73 142
18973.04 129
18974.34 129
18975.64 159
18976.94 165
18978.25 140
18979.55 123
18980.85 145
18982.16 166
18983.46 163
18984.76 139
18986.06 146
18987.37 130
18988.67 149
18989.97 149
18991.28 149
18992.58 144
18993.88 146
18995.18 145
18996.49 152
18997.79 128
18999.09 147
19000.40 146
19001.70 144
19003.00 158
19004.31 165
19005.61 158
19006.92 192
19008.22 178
19009.52 170
19010.83 157
19012.13 166
19013.43 160
19014.74 168
19016.04 139
19017.35 151
19018.65 155
19019.95 142
19021.26 130
19022.56 134
19023.87 145
19025.17 138
19026.47 142
19027.78 161
19029.08 126
19030.39 132
19031.69 142
19033.00 136
19034.30 151
19035.61 153
19036.91 171
19038.21 163
19039.52 159
19040.82 166
19042.13 154
19043.43 149
19044.74 128
19046.04 176
19047.35 151
19048.65 171
19049.96 132
19051.26 128
19052.57 149
19053.87 138
19055.18 130
19056.48 143
19057.79 134
19059.09 139
19060.40 143
19061.71 144
19063.01 139
19064.32 140
19065.62 157
19066.93 148
19068.23 150
19069.54 131
19070.85 148
19072.15 147
19073.46 132
19074.76 147
19076.07 125
19077.37 153
19078.68 132
19079.99 129
19081.29 137
19082.60 172
19083.91 155
19085.21 135
19086.52 153
19087.82 168
19089.13 152
19090.44 133
19091.74 170
19093.05 136
19094.36 156
19095.66 128
19096.97 145
19098.28 147
19099.58 137
19100.89 130
19102.20 123
19103.50 138
19104.81 137
19106.12 163
19107.42 151
19108.73 168
19110.04 166
19111.35 153
19112.65 155
19113.96 166
19115.27 163
19116.58 151
19117.88 144
19119.19 159
19120.50 160
19121.81 136
19123.11 150
19124.42 139
19125.73 152
19127.04 178
19128.34 167
19129.65 159
19130.96 139
19132.27 126
19133.57 125
19134.88 146
19136.19 129
19137.50 153
19138.81 140
19140.12 138
19141.42 135
19142.73 141
19144.04 145
19145.35 133
19146.66 116
19147.97 133
19149.27 115
19150.58 156
19151.89 133
19153.20 134
19154.51 174
19155.82 138
19157.13 142
19158.43 125
19159.74 134
19161.05 142
19162.36 119
19163.67 138
19164.98 153
19166.29 128
19167.60 126
19168.91 147
19170.22 146
19171.52 143
19172.83 163
19174.14 119
19175.45 133
19176.76 146
19178.07 146
19179.38 137
19180.69 153
19182.00 134
19183.31 133
19184.62 146
19185.93 156
19187.24 135
19188.55 135
19189.86 148
19191.17 152
19192.48 154
19193.79 147
19195.10 134
19196.41 149
19197.72 137
19199.03 153
19200.34 140
19201.65 135
19202.96 147
19204.27 135
19205.58 126
19206.89 129
19208.20 146
19209.51 159
19210.82 132
19212.13 140
19213.44 126
19214.75 143
19216.06 145
19217.38 149
19218.69 112
19220.00 120
19221.31 118
19222.62 132
19223.93 115
19225.24 135
19226.55 160
19227.86 148
19229.17 147
19230.49 150
19231.80 145
19233.11 136
19234.42 128
19235.73 137
19237.04 146
19238.35 148
19239.67 163
19240.98 151
19242.29 160
19243.60 160
19244.91 135
19246.22 122
19247.54 131
19248.85 147
19250.16 143
19251.47 139
19252.78 147
19254.10 140
19255.41 124
19256.72 146
19258.03 155
19259.34 161
19260.66 129
19261.97 119
19263.28 143
19264.59 126
19265.91 123
19267.22 108
19268.53 121
19269.84 144
19271.16 131
19272.47 132
19273.78 149
19275.10 144
19276.41 128
19277.72 122
19279.03 130
19280.35 146
19281.66 160
19282.97 173
19284.29 124
19285.60 132
19286.91 121
19288.23 151
19289.54 142
19290.85 137
19292.17 151
19293.48 155
19294.79 162
19296.11 158
19297.42 138
19298.73 106
19300.05 145
19301.36 182
19302.67 135
19303.99 161
19305.30 153
19306.62 149
19307.93 151
19309.24 157
19310.56 109
19311.87 136
19313.19 147
19314.50 161
19315.81 154
19317.13 153
19318.44 157
19319.76 150
19321.07 145
19322.39 144
19323.70 99
19325.01 148
19326.33 143
19327.64 153
19328.96 119
19330.27 163
19331.59 150
19332.90 161
19334.22 122
19335.53 149
19336.85 120
19338.16 149
19339.48 131
19340.79 143
19342.11 154
19343.42 131
19344.74 123
19346.05 141
19347.37 138
19348.68 141
19350.00 130
19351.31 123
19352.63 156
19353.94 170
19355.26 150
19356.58 127
19357.89 142
19359.21 113
19360.52 129
19361.84 141
19363.15 139
19364.47 122
19365.79 125
19367.10 113
19368.42 138
19369.73 122
19371.05 140
19372.37 131
19373.68 109
19375.00 114
19376.31 134
19377.63 145
19378.95 159
19380.26 162
19381.58 132
19382.90 126
19384.21 143
19385.53 134
19386.85 138
19388.16 122
19389.48 120
19390.80 134
19392.11 133
19393.43 150
19394.75 129
19396.06 150
19397.38 162
19398.70 153
19400.01 117
19401.33 132
19402.65 131
19403.97 139
19405.28 132
19406.60 136
19407.92 123
19409.23 134
19410.55 129
19411.87 167
19413.19 136
19414.50 138
19415.82 125
19417.14 131
19418.46 141
19419.77 129
19421.09 128
19422.41 141
19423.73 132
19425.05 125
19426.36 132
19427.68 157
19429.00 122
19430.32 117
19431.64 115
19432.95 116
19434.27 132
19435.59 142
19436.91 119
19438.23 154
19439.55 131
19440.86 116
19442.18 111
19443.50 129
19444.82 158
19446.14 154
19447.46 155
19448.78 153
19450.09 151
19451.41 127
19452.73 123
19454.05 144
19455.37 155
19456.69 133
19458.01 117
19459.33 130
19460.65 111
19461.97 121
19463.28 175
19464.60 118
19465.92 125
19467.24 120
19468.56 133
19469.88 131
19471.20 124
19472.52 130
19473.84 126
19475.16 119
19476.48 149
19477.80 143
19479.12 139
19480.44 129
19481.76 128
19483.08 153
19484.40 139
19485.72 150
19487.04 155
19488.36 157
19489.68 133
19491.00 129
19492.32 138
19493.64 163
19494.96 136
19496.28 141
19497.60 131
19498.92 144
19500.24 159
19501.56 130
19502.88 115
19504.20 119
19505.52 128
19506.84 133
19508.16 155
19509.49 156
19510.81 144
19512.13 152
19513.45 147
19514.77 129
19516.09 134
19517.41 123
19518.73 141
19520.05 140
19521.37 137
19522.70 121
19524.02 130
19525.34 142
19526.66 156
19527.98 129
19529.30 120
19530.62 109
19531.95 123
19533.27 123
19534.59 155
19535.91 156
19537.23 127
19538.55 119
19539.88 137
19541.20 121
19542.52 134
19543.84 147
19545.16 129
19546.49 126
19547.81 135
19549.13 132
19550.45 123
19551.77 130
19553.10 137
19554.42 135
19555.74 150
19557.06 170
19558.39 145
19559.71 132
19561.03 113
19562.35 146
19563.68 133
19565.00 95
19566.32 89
19567.64 143
19568.97 125
19570.29 122
19571.61 139
19572.94 143
19574.26 108
19575.58 147
19576.90 166
19578.23 122
19579.55 163
19580.87 130
19582.20 131
19583.52 108
19584.84 158
19586.17 149
19587.49 128
19588.81 131
19590.14 127
19591.46 118
19592.78 103
19594.11 117
19595.43 109
19596.76 125
19598.08 128
19599.40 124
19600.73 141
19602.05 118
19603.37 121
19604.70 148
19606.02 118
19607.35 130
19608.67 110
19610.00 120
19611.32 132
19612.64 94
19613.97 118
19615.29 110
19616.62 114
19617.94 129
19619.27 115
19620.59 130
19621.92 160
19623.24 155
19624.56 140
19625.89 143
19627.21 131
19628.54 141
19629.86 128
19631.19 107
19632.51 112
19633.84 114
19635.16 137
19636.49 121
19637.81 131
19639.14 148
19640.46 112
19641.79 120
19643.11 116
19644.44 143
19645.77 135
19647.09 149
19648.42 130
19649.74 125
19651.07 112
19652.39 132
19653.72 135
19655.04 135
19656.37 125
19657.70 119
19659.02 159
19660.35 145
19661.67 123
19663.00 141
19664.33 119
19665.65 140
19666.98 134
19668.30 118
19669.63 139
19670.96 121
19672.28 135
19673.61 131
19674.94 115
19676.26 127
19677.59 134
19678.92 116
19680.24 124
19681.57 134
19682.90 124
19684.22 127
19685.55 139
19686.88 124
19688.20 117
19689.53 130
19690.86 118
19692.18 135
19693.51 136
19694.84 138
19696.16 125
19697.49 117
19698.82 139
19700.15 154
19701.47 128
19702.80 131
19704.13 129
19705.46 110
19706.78 150
19708.11 124
19709.44 116
19710.77 115
19712.09 141
19713.42 137
19714.75 127
19716.08 110
19717.40 136
19718.73 138
19720.06 125
19721.39 154
19722.72 112
19724.04 141
19725.37 145
19726.70 125
19728.03 117
19729.36 167
19730.68 162
19732.01 130
19733.34 126
19734.67 114
19736.00 137
19737.33 145
19738.66 140
19739.98 143
19741.31 122
19742.64 148
19743.97 130
19745.30 136
19746.63 145
19747.96 120
19749.29 134
19750.61 130
19751.94 139
19753.27 153
19754.60 167
19755.93 135
19757.26 149
19758.59 169
19759.92 125
19761.25 108
19762.58 144
19763.91 147
19765.24 136
19766.57 106
19767.89 138
19769.22 128
19770.55 122
19771.88 120
19773.21 93
19774.54 126
19775.87 126
19777.20 119
19778.53 124
19779.86 138
19781.19 114
19782.52 129
19783.85 118
19785.18 125
19786.51 134
19787.84 111
19789.17 120
19790.50 103
19791.83 125
19793.16 122
19794.49 133
19795.83 131
19797.16 125
19798.49 109
19799.82 135
19801.15 118
19802.48 158
19803.81 150
19805.14 123
19806.47 116
19807.80 108
19809.13 102
19810.46 113
19811.79 121
19813.13 127
19814.46 140
19815.79 136
19817.12 124
19818.45 130
19819.78 144
19821.11 138
19822.44 119
19823.78 126
19825.11 141
19826.44 129
19827.77 124
19829.10 109
19830.43 120
19831.77 114
19833.10 118
19834.43 100
19835.76 127
19837.09 162
19838.42 123
19839.76 117
19841.09 134
19842.42 118
19843.75 117
19845.08 132
19846.42 130
19847.75 113
19849.08 122
19850.41 131
19851.75 141
19853.08 120
19854.41 116
19855.74 142
19857.08 146
19858.41 160
19859.74 120
19861.07 139
19862.41 176
19863.74 136
19865.07 128
19866.41 148
19867.74 142
19869.07 158
19870.40 131
19871.74 133
19873.07 138
19874.40 134
19875.74 122
19877.07 134
19878.40 138
19879.74 143
19881.07 155
19882.40 134
19883.74 119
19885.07 139
19886.40 121
19887.74 119
19889.07 136
19890.40 145
19891.74 103
19893.07 104
19894.41 132
19895.74 129
19897.07 115
19898.41 132
19899.74 121
19901.08 139
19902.41 134
19903.74 126
19905.08 135
19906.41 128
19907.75 127
19909.08 104
19910.41 108
19911.75 124
19913.08 122
19914.42 128
19915.75 98
19917.09 114
19918.42 122
19919.76 117
19921.09 127
19922.43 122
19923.76 128
19925.10 118
19926.43 110
19927.77 121
19929.10 138
19930.44 123
19931.77 123
19933.11 107
19934.44 112
19935.78 118
19937.11 155
19938.45 124
19939.78 105
19941.12 124
19942.45 114
19943.79 126
19945.12 135
19946.46 117
19947.79 130
19949.13 139
19950.47 133
19951.80 129
19953.14 138
19954.47 117
19955.81 120
19957.15 136
19958.48 110
19959.82 123
19961.15 111
19962.49 127
19963.83 130
19965.16 134
19966.50 128
19967.83 133
19969.17 152
19970.51 161
19971.84 152
19973.18 124
19974.52 116
19975.85 146
19977.19 145
19978.53 154
19979.86 118
19981.20 149
19982.54 155
19983.87 128
19985.21 125
19986.55 109
19987.88 119
19989.22 133
19990.56 135
19991.89 128
19993.23 131
19994.57 145
19995.91 121
19997.24 141
19998.58 128
19999.92 141
20001.26 107
20002.59 116
20003.93 129
20005.27 143
20006.61 122
20007.94 120
20009.28 118
20010.62 136
20011.96 139
20013.29 131
20014.63 135
20015.97 130
20017.31 148
20018.65 144
20019.98 128
20021.32 150
20022.66 170
20024.00 123
20025.34 144
20026.67 122
20028.01 117
20029.35 127
20030.69 133
20032.03 131
20033.37 147
20034.71 156
20036.04 141
20037.38 158
20038.72 116
20040.06 123
20041.40 128
20042.74 137
20044.08 138
20045.42 129
20046.75 136
20048.09 136
20049.43 144
20050.77 145
20052.11 125
20053.45 125
20054.79 166
20056.13 161
20057.47 134
20058.81 140
20060.15 137
20061.49 134
20062.82 138
20064.16 108
20065.50 130
20066.84 145
20068.18 148
20069.52 132
20070.86 148
20072.20 157
20073.54 174
20074.88 173
20076.22 148
20077.56 162
20078.90 150
20080.24 154
20081.58 148
20082.92 147
20084.26 135
20085.60 119
20086.94 129
20088.28 141
20089.62 144
20090.96 133
20092.30 128
20093.64 155
20094.99 134
20096.33 150
20097.67 159
20099.01 163
20100.35 147
20101.69 104
20103.03 155
20104.37 154
20105.71 160
20107.05 138
20108.39 132
20109.73 120
20111.08 136
20112.42 144
20113.76 144
20115.10 128
20116.44 142
20117.78 140
20119.12 161
20120.46 145
20121.81 162
20123.15 156
20124.49 129
20125.83 148
20127.17 158
20128.51 165
20129.86 148
20131.20 139
20132.54 122
20133.88 148
20135.22 140
20136.56 163
20137.91 140
20139.25 145
