# Supplementary material for: MALDI-TOF MS typing enables the classification of brewing yeasts of the genus Saccharomyces to major beer styles
Source: PLoS One. 2017 Aug 9;12(8):e0181694. doi: 10.1371/journal.pone.0181694 (PMC5549903; doi:10.1371/journal.pone.0181694)
Supplement: S5 File — The directory includes 90 raw files and was zipped to “.zip”; the folder has three strains with 30 spectra per strain; S1 Text explains the raw files with an example and Table 1 represents the yeast strains used within the experiment. (ZIP) [file pone.0181694.s008.zip › 13-15/30273-3D2-Dias-Dias-Dias-YPG-18h-E-E_2015-08-04_1_0_E7_1.dat]

2000.64 1366
2001.06 1205
2001.49 1177
2001.91 1229
2002.33 1327
2002.75 1178
2003.17 1347
2003.60 1152
2004.02 1101
2004.44 1016
2004.86 1129
2005.28 1266
2005.70 1230
2006.13 1138
2006.55 1094
2006.97 1383
2007.39 1186
2007.82 1118
2008.24 1195
2008.66 1170
2009.08 1140
2009.51 1087
2009.93 1151
2010.35 1210
2010.77 1188
2011.20 1218
2011.62 1422
2012.04 1267
2012.46 1339
2012.89 1236
2013.31 1127
2013.73 993
2014.15 1116
2014.58 1156
2015.00 1265
2015.42 1205
2015.85 1294
2016.27 1195
2016.69 1134
2017.12 1315
2017.54 1405
2017.96 1432
2018.39 1446
2018.81 1345
2019.23 1122
2019.66 1055
2020.08 1200
2020.50 1440
2020.93 1383
2021.35 1134
2021.78 1101
2022.20 1149
2022.62 1066
2023.05 1159
2023.47 1177
2023.89 1219
2024.32 1092
2024.74 1075
2025.17 1101
2025.59 1227
2026.01 1183
2026.44 1094
2026.86 1122
2027.29 1169
2027.71 1152
2028.14 1140
2028.56 1045
2028.99 1125
2029.41 1207
2029.83 971
2030.26 1043
2030.68 1076
2031.11 1070
2031.53 1169
2031.96 1031
2032.38 1105
2032.81 1226
2033.23 1179
2033.66 1145
2034.08 1152
2034.51 1074
2034.93 1015
2035.36 1107
2035.78 1044
2036.21 1062
2036.63 1187
2037.06 1265
2037.48 1185
2037.91 1150
2038.33 1107
2038.76 1262
2039.19 1292
2039.61 1404
2040.04 1204
2040.46 1106
2040.89 1233
2041.31 1202
2041.74 1087
2042.17 1162
2042.59 1213
2043.02 1249
2043.44 1221
2043.87 1221
2044.30 1252
2044.72 1117
2045.15 1044
2045.57 1049
2046.00 1042
2046.43 1157
2046.85 1002
2047.28 1067
2047.71 1085
2048.13 1180
2048.56 1193
2048.99 1148
2049.41 1139
2049.84 1168
2050.27 1051
2050.69 959
2051.12 953
2051.55 1025
2051.97 982
2052.40 1028
2052.83 1112
2053.25 1190
2053.68 1120
2054.11 1085
2054.54 1076
2054.96 1080
2055.39 1121
2055.82 1138
2056.24 1129
2056.67 1027
2057.10 1051
2057.53 1103
2057.95 993
2058.38 1015
2058.81 1047
2059.24 1099
2059.66 1153
2060.09 1055
2060.52 1011
2060.95 953
2061.38 1124
2061.80 1246
2062.23 1080
2062.66 1105
2063.09 1062
2063.52 1161
2063.94 1131
2064.37 1044
2064.80 928
2065.23 1069
2065.66 1189
2066.09 1179
2066.51 1080
2066.94 1087
2067.37 1108
2067.80 1158
2068.23 1013
2068.66 1017
2069.08 1059
2069.51 1223
2069.94 1152
2070.37 1164
2070.80 1165
2071.23 1094
2071.66 1316
2072.09 1231
2072.52 1148
2072.94 1192
2073.37 1087
2073.80 1049
2074.23 1038
2074.66 1282
2075.09 1234
2075.52 1213
2075.95 1074
2076.38 1044
2076.81 1052
2077.24 1152
2077.67 1139
2078.10 1065
2078.53 1015
2078.96 1126
2079.39 1106
2079.82 1100
2080.25 1220
2080.68 1233
2081.11 1196
2081.54 1198
2081.97 1216
2082.40 1104
2082.83 1165
2083.26 1168
2083.69 1179
2084.12 1252
2084.55 1158
2084.98 1197
2085.41 1309
2085.84 1119
2086.27 1123
2086.70 1211
2087.13 1099
2087.56 1109
2087.99 1135
2088.42 1020
2088.85 1111
2089.28 1215
2089.71 1125
2090.14 1129
2090.57 1127
2091.01 1181
2091.44 1180
2091.87 1179
2092.30 1056
2092.73 1249
2093.16 1418
2093.59 1419
2094.02 1321
2094.45 1402
2094.89 1450
2095.32 1396
2095.75 1372
2096.18 1448
2096.61 1363
2097.04 1472
2097.47 1332
2097.91 1328
2098.34 1175
2098.77 1212
2099.20 1260
2099.63 1006
2100.07 1037
2100.50 1102
2100.93 1244
2101.36 952
2101.79 980
2102.23 1055
2102.66 1109
2103.09 1128
2103.52 1039
2103.95 1065
2104.39 1112
2104.82 1031
2105.25 1175
2105.68 1024
2106.12 1179
2106.55 1167
2106.98 1103
2107.41 1074
2107.85 1099
2108.28 1071
2108.71 1102
2109.14 1059
2109.58 1131
2110.01 1041
2110.44 1188
2110.88 1223
2111.31 1371
2111.74 1193
2112.18 1128
2112.61 1245
2113.04 1263
2113.48 1147
2113.91 1141
2114.34 1222
2114.78 1201
2115.21 1172
2115.64 1089
2116.08 1094
2116.51 1037
2116.94 938
2117.38 1048
2117.81 1182
2118.24 1068
2118.68 1050
2119.11 1038
2119.55 1038
2119.98 974
2120.41 1144
2120.85 1051
2121.28 1075
2121.72 1119
2122.15 999
2122.58 1028
2123.02 1196
2123.45 1051
2123.89 993
2124.32 1065
2124.75 1058
2125.19 1053
2125.62 1095
2126.06 1143
2126.49 1055
2126.93 1007
2127.36 979
2127.80 974
2128.23 1016
2128.67 976
2129.10 997
2129.54 1010
2129.97 1086
2130.41 1052
2130.84 1055
2131.28 1081
2131.71 1114
2132.15 1143
2132.58 1283
2133.02 1120
2133.45 1303
2133.89 1336
2134.32 1220
2134.76 1253
2135.19 1296
2135.63 1122
2136.06 1174
2136.50 1139
2136.94 1215
2137.37 1249
2137.81 1246
2138.24 1240
2138.68 1160
2139.12 1188
2139.55 1316
2139.99 1303
2140.42 1236
2140.86 1273
2141.30 1195
2141.73 1170
2142.17 1182
2142.60 1119
2143.04 1023
2143.48 973
2143.91 978
2144.35 1042
2144.79 1056
2145.22 1076
2145.66 1022
2146.09 955
2146.53 1108
2146.97 1001
2147.40 982
2147.84 977
2148.28 1060
2148.72 1229
2149.15 1147
2149.59 1100
2150.03 1219
2150.46 1297
2150.90 1318
2151.34 1153
2151.77 1304
2152.21 1307
2152.65 1248
2153.09 1292
2153.52 1299
2153.96 1221
2154.40 1298
2154.84 1337
2155.27 1210
2155.71 1092
2156.15 1175
2156.59 1136
2157.02 1131
2157.46 988
2157.90 1023
2158.34 1015
2158.78 1081
2159.21 1036
2159.65 984
2160.09 1123
2160.53 1104
2160.97 1254
2161.40 1141
2161.84 1058
2162.28 1028
2162.72 1018
2163.16 1226
2163.59 1181
2164.03 1045
2164.47 991
2164.91 1042
2165.35 1124
2165.79 1119
2166.23 1007
2166.66 1135
2167.10 1077
2167.54 1066
2167.98 1116
2168.42 1270
2168.86 1157
2169.30 1138
2169.74 1016
2170.18 1217
2170.61 1414
2171.05 1194
2171.49 1082
2171.93 1102
2172.37 1139
2172.81 1145
2173.25 1283
2173.69 1167
2174.13 1133
2174.57 1184
2175.01 1162
2175.45 1031
2175.89 1123
2176.33 1100
2176.77 966
2177.21 1075
2177.65 1263
2178.09 1260
2178.53 1092
2178.97 1183
2179.41 1147
2179.85 1247
2180.29 1157
2180.73 1200
2181.17 1144
2181.61 1390
2182.05 1333
2182.49 1160
2182.93 1127
2183.37 1157
2183.81 1060
2184.25 1057
2184.69 972
2185.13 975
2185.57 1060
2186.01 1158
2186.45 1166
2186.89 1045
2187.33 1119
2187.77 1080
2188.21 1070
2188.65 962
2189.10 1086
2189.54 1281
2189.98 1253
2190.42 1394
2190.86 1344
2191.30 1352
2191.74 1241
2192.18 1156
2192.62 1225
2193.07 1313
2193.51 1076
2193.95 1117
2194.39 1185
2194.83 1207
2195.27 1232
2195.71 1437
2196.16 1236
2196.60 1038
2197.04 1136
2197.48 1198
2197.92 1198
2198.37 1358
2198.81 1240
2199.25 1265
2199.69 1318
2200.13 1280
2200.58 1225
2201.02 1052
2201.46 1170
2201.90 1175
2202.34 1178
2202.79 1141
2203.23 1282
2203.67 1135
2204.11 1096
2204.56 1097
2205.00 1072
2205.44 1154
2205.88 1249
2206.33 1162
2206.77 1121
2207.21 1188
2207.65 1229
2208.10 1169
2208.54 1152
2208.98 1201
2209.43 1231
2209.87 1373
2210.31 1279
2210.76 1528
2211.20 1358
2211.64 1193
2212.09 1208
2212.53 1281
2212.97 1401
2213.42 1374
2213.86 1327
2214.30 1252
2214.75 1218
2215.19 1161
2215.63 1271
2216.08 1374
2216.52 1133
2216.96 1162
2217.41 1168
2217.85 1152
2218.30 1173
2218.74 1125
2219.18 1063
2219.63 1107
2220.07 1195
2220.52 1253
2220.96 1149
2221.40 1244
2221.85 1466
2222.29 1556
2222.74 1461
2223.18 1643
2223.63 1674
2224.07 1762
2224.51 1876
2224.96 2092
2225.40 2232
2225.85 2338
2226.29 2531
2226.74 2669
2227.18 2504
2227.63 2440
2228.07 2334
2228.52 2193
2228.96 2207
2229.41 1860
2229.85 1831
2230.30 1747
2230.74 1531
2231.19 1649
2231.63 1492
2232.08 1361
2232.52 1550
2232.97 1426
2233.41 1477
2233.86 1397
2234.30 1471
2234.75 1388
2235.20 1430
2235.64 1525
2236.09 1541
2236.53 1521
2236.98 1504
2237.42 1600
2237.87 1455
2238.32 1503
2238.76 1550
2239.21 1679
2239.65 1784
2240.10 1829
2240.55 1726
2240.99 1702
2241.44 1772
2241.88 1936
2242.33 1913
2242.78 1631
2243.22 1435
2243.67 1804
2244.12 1892
2244.56 1662
2245.01 1429
2245.46 1345
2245.90 1504
2246.35 1392
2246.80 1291
2247.24 1259
2247.69 1225
2248.14 1304
2248.58 1245
2249.03 1249
2249.48 1272
2249.92 1203
2250.37 1202
2250.82 1218
2251.27 1166
2251.71 1115
2252.16 1241
2252.61 1180
2253.05 1251
2253.50 1297
2253.95 1244
2254.40 1340
2254.84 1450
2255.29 1287
2255.74 1351
2256.19 1256
2256.64 1361
2257.08 1395
2257.53 1524
2257.98 1483
2258.43 1374
2258.87 1413
2259.32 1429
2259.77 1344
2260.22 1319
2260.67 1454
2261.11 1403
2261.56 1273
2262.01 1321
2262.46 1656
2262.91 1507
2263.36 1433
2263.80 1338
2264.25 1380
2264.70 1529
2265.15 1436
2265.60 1554
2266.05 1570
2266.50 1463
2266.94 1741
2267.39 1568
2267.84 1551
2268.29 1489
2268.74 1386
2269.19 1402
2269.64 1534
2270.09 1553
2270.54 1543
2270.99 1472
2271.43 1570
2271.88 1676
2272.33 1423
2272.78 1350
2273.23 1383
2273.68 1315
2274.13 1423
2274.58 1531
2275.03 1388
2275.48 1422
2275.93 1527
2276.38 1518
2276.83 1398
2277.28 1367
2277.73 1303
2278.18 1449
2278.63 1204
2279.08 1309
2279.53 1510
2279.98 1284
2280.43 1262
2280.88 1497
2281.33 1538
2281.78 1528
2282.23 1535
2282.68 1642
2283.13 1551
2283.58 1506
2284.03 1527
2284.48 1377
2284.93 1334
2285.38 1528
2285.83 1472
2286.28 1431
2286.73 1534
2287.18 1602
2287.63 1517
2288.08 1427
2288.54 1450
2288.99 1463
2289.44 1594
2289.89 1752
2290.34 1872
2290.79 1902
2291.24 1856
2291.69 2091
2292.14 1931
2292.60 2033
2293.05 2186
2293.50 2256
2293.95 2249
2294.40 2119
2294.85 2184
2295.30 2172
2295.76 2163
2296.21 2108
2296.66 1898
2297.11 1731
2297.56 1708
2298.01 1680
2298.47 1580
2298.92 1671
2299.37 1763
2299.82 1628
2300.27 1415
2300.73 1430
2301.18 1473
2301.63 1525
2302.08 1449
2302.53 1468
2302.99 1476
2303.44 1421
2303.89 1384
2304.34 1245
2304.80 1489
2305.25 1328
2305.70 1326
2306.15 1373
2306.61 1328
2307.06 1379
2307.51 1410
2307.96 1420
2308.42 1513
2308.87 1337
2309.32 1453
2309.78 1467
2310.23 1484
2310.68 1532
2311.14 1529
2311.59 1582
2312.04 1728
2312.49 1787
2312.95 1566
2313.40 1679
2313.85 1630
2314.31 1606
2314.76 1388
2315.22 1440
2315.67 1415
2316.12 1472
2316.58 1377
2317.03 1507
2317.48 1400
2317.94 1321
2318.39 1398
2318.84 1204
2319.30 1336
2319.75 1352
2320.21 1400
2320.66 1416
2321.11 1381
2321.57 1400
2322.02 1202
2322.48 1218
2322.93 1292
2323.39 1493
2323.84 1287
2324.29 1176
2324.75 1268
2325.20 1421
2325.66 1264
2326.11 1222
2326.57 1257
2327.02 1269
2327.48 1254
2327.93 1267
2328.39 1302
2328.84 1272
2329.30 1177
2329.75 1261
2330.21 1299
2330.66 1454
2331.12 1479
2331.57 1423
2332.03 1387
2332.48 1347
2332.94 1354
2333.39 1310
2333.85 1371
2334.30 1420
2334.76 1207
2335.21 1376
2335.67 1344
2336.12 1227
2336.58 1253
2337.03 1351
2337.49 1424
2337.95 1435
2338.40 1391
2338.86 1358
2339.31 1503
2339.77 1597
2340.23 1654
2340.68 1908
2341.14 1895
2341.59 1850
2342.05 1912
2342.51 1870
2342.96 1837
2343.42 1881
2343.87 2017
2344.33 1842
2344.79 1692
2345.24 1704
2345.70 1764
2346.16 1761
2346.61 2018
2347.07 1813
2347.53 1623
2347.98 1676
2348.44 1617
2348.90 1671
2349.35 1737
2349.81 1641
2350.27 1532
2350.72 1419
2351.18 1477
2351.64 1545
2352.10 1450
2352.55 1495
2353.01 1470
2353.47 1502
2353.92 1514
2354.38 1411
2354.84 1266
2355.30 1385
2355.75 1464
2356.21 1333
2356.67 1333
2357.13 1300
2357.58 1294
2358.04 1322
2358.50 1214
2358.96 1253
2359.41 1361
2359.87 1333
2360.33 1378
2360.79 1274
2361.25 1359
2361.70 1375
2362.16 1350
2362.62 1332
2363.08 1551
2363.54 1814
2363.99 1597
2364.45 1612
2364.91 1534
2365.37 1507
2365.83 1475
2366.29 1463
2366.75 1461
2367.20 1474
2367.66 1372
2368.12 1527
2368.58 1477
2369.04 1503
2369.50 1375
2369.96 1424
2370.42 1429
2370.87 1370
2371.33 1342
2371.79 1286
2372.25 1307
2372.71 1422
2373.17 1415
2373.63 1288
2374.09 1350
2374.55 1325
2375.01 1279
2375.47 1306
2375.92 1200
2376.38 1164
2376.84 1277
2377.30 1256
2377.76 1301
2378.22 1359
2378.68 1298
2379.14 1441
2379.60 1524
2380.06 1441
2380.52 1446
2380.98 1617
2381.44 1350
2381.90 1240
2382.36 1234
2382.82 1224
2383.28 1285
2383.74 1257
2384.20 1250
2384.66 1225
2385.12 1139
2385.58 1290
2386.04 1145
2386.50 1225
2386.96 1320
2387.42 1380
2387.88 1417
2388.35 1361
2388.81 1300
2389.27 1309
2389.73 1388
2390.19 1206
2390.65 1342
2391.11 1317
2391.57 1328
2392.03 1310
2392.49 1212
2392.95 1299
2393.42 1194
2393.88 1233
2394.34 1435
2394.80 1305
2395.26 1339
2395.72 1243
2396.18 1274
2396.64 1233
2397.11 1313
2397.57 1159
2398.03 1295
2398.49 1162
2398.95 1195
2399.41 1168
2399.88 1117
2400.34 1274
2400.80 1288
2401.26 1361
2401.72 1208
2402.18 1157
2402.65 1294
2403.11 1199
2403.57 1309
2404.03 1304
2404.49 1207
2404.96 1233
2405.42 1062
2405.88 1240
2406.34 1289
2406.81 1292
2407.27 1261
2407.73 1265
2408.19 1274
2408.66 1201
2409.12 1322
2409.58 1406
2410.04 1318
2410.51 1279
2410.97 1270
2411.43 1210
2411.90 1146
2412.36 1079
2412.82 1248
2413.28 1232
2413.75 1134
2414.21 1282
2414.67 1139
2415.14 1124
2415.60 1208
2416.06 1413
2416.53 1325
2416.99 1294
2417.45 1415
2417.92 1415
2418.38 1381
2418.84 1476
2419.31 1535
2419.77 1471
2420.23 1489
2420.70 1555
2421.16 1620
2421.63 1421
2422.09 1516
2422.55 1527
2423.02 1408
2423.48 1341
2423.95 1459
2424.41 1552
2424.87 1431
2425.34 1548
2425.80 1597
2426.27 1600
2426.73 1665
2427.20 1750
2427.66 1836
2428.12 2008
2428.59 1937
2429.05 1974
2429.52 2086
2429.98 2236
2430.45 1989
2430.91 2060
2431.38 2072
2431.84 1893
2432.31 1823
2432.77 1704
2433.24 1590
2433.70 1494
2434.17 1678
2434.63 1698
2435.10 1483
2435.56 1463
2436.03 1300
2436.49 1408
2436.96 1478
2437.42 1346
2437.89 1387
2438.35 1400
2438.82 1467
2439.28 1399
2439.75 1645
2440.21 1792
2440.68 1866
2441.15 2116
2441.61 2152
2442.08 2252
2442.54 2417
2443.01 2267
2443.48 2273
2443.94 2284
2444.41 1937
2444.87 1891
2445.34 1880
2445.81 1815
2446.27 1609
2446.74 1498
2447.20 1473
2447.67 1516
2448.14 1460
2448.60 1283
2449.07 1277
2449.54 1348
2450.00 1317
2450.47 1198
2450.94 1172
2451.40 1295
2451.87 1405
2452.34 1191
2452.80 1172
2453.27 1205
2453.74 1283
2454.20 1261
2454.67 1191
2455.14 1177
2455.60 1170
2456.07 1264
2456.54 1362
2457.01 1253
2457.47 1213
2457.94 1275
2458.41 1230
2458.87 1148
2459.34 1211
2459.81 1273
2460.28 1403
2460.74 1363
2461.21 1226
2461.68 1284
2462.15 1158
2462.62 1285
2463.08 1217
2463.55 1158
2464.02 1368
2464.49 1294
2464.95 1368
2465.42 1383
2465.89 1378
2466.36 1489
2466.83 1399
2467.29 1454
2467.76 1387
2468.23 1472
2468.70 1555
2469.17 1572
2469.64 1434
2470.10 1300
2470.57 1401
2471.04 1425
2471.51 1442
2471.98 1519
2472.45 1369
2472.92 1316
2473.39 1395
2473.85 1383
2474.32 1419
2474.79 1460
2475.26 1412
2475.73 1370
2476.20 1231
2476.67 1379
2477.14 1371
2477.61 1334
2478.08 1292
2478.54 1245
2479.01 1354
2479.48 1374
2479.95 1540
2480.42 1668
2480.89 1805
2481.36 1709
2481.83 1649
2482.30 1680
2482.77 1760
2483.24 1723
2483.71 1583
2484.18 1633
2484.65 1568
2485.12 1535
2485.59 1451
2486.06 1325
2486.53 1405
2487.00 1342
2487.47 1382
2487.94 1330
2488.41 1247
2488.88 1233
2489.35 1196
2489.82 1213
2490.29 1191
2490.76 1261
2491.23 1195
2491.70 1214
2492.17 1234
2492.64 1278
2493.11 1227
2493.58 1300
2494.05 1328
2494.52 1385
2495.00 1304
2495.47 1302
2495.94 1237
2496.41 1418
2496.88 1373
2497.35 1362
2497.82 1416
2498.29 1435
2498.76 1327
2499.23 1348
2499.71 1402
2500.18 1295
2500.65 1461
2501.12 1400
2501.59 1337
2502.06 1336
2502.53 1304
2503.01 1129
2503.48 1122
2503.95 1177
2504.42 1192
2504.89 1226
2505.36 1346
2505.84 1275
2506.31 1245
2506.78 1299
2507.25 1215
2507.72 1359
2508.20 1173
2508.67 1272
2509.14 1447
2509.61 1526
2510.08 1550
2510.56 1642
2511.03 1645
2511.50 1626
2511.97 1599
2512.45 1478
2512.92 1438
2513.39 1476
2513.86 1564
2514.34 1354
2514.81 1373
2515.28 1467
2515.75 1433
2516.23 1417
2516.70 1462
2517.17 1344
2517.65 1404
2518.12 1433
2518.59 1352
2519.07 1393
2519.54 1321
2520.01 1352
2520.48 1411
2520.96 1393
2521.43 1385
2521.90 1237
2522.38 1295
2522.85 1439
2523.32 1364
2523.80 1317
2524.27 1204
2524.75 1180
2525.22 1216
2525.69 1281
2526.17 1168
2526.64 1191
2527.11 1238
2527.59 1479
2528.06 1320
2528.54 1306
2529.01 1298
2529.48 1333
2529.96 1300
2530.43 1355
2530.91 1343
2531.38 1330
2531.85 1425
2532.33 1325
2532.80 1210
2533.28 1231
2533.75 1362
2534.23 1394
2534.70 1329
2535.18 1379
2535.65 1277
2536.12 1349
2536.60 1382
2537.07 1370
2537.55 1362
2538.02 1333
2538.50 1379
2538.97 1364
2539.45 1224
2539.92 1326
2540.40 1391
2540.87 1220
2541.35 1279
2541.82 1214
2542.30 1359
2542.77 1342
2543.25 1283
2543.73 1235
2544.20 1307
2544.68 1338
2545.15 1419
2545.63 1467
2546.10 1333
2546.58 1377
2547.05 1528
2547.53 1623
2548.01 1435
2548.48 1559
2548.96 1619
2549.43 1744
2549.91 1994
2550.39 1857
2550.86 1775
2551.34 1627
2551.81 1742
2552.29 1817
2552.77 1651
2553.24 1809
2553.72 1666
2554.20 1700
2554.67 1750
2555.15 1886
2555.62 2023
2556.10 1836
2556.58 2092
2557.05 2225
2557.53 2075
2558.01 1987
2558.48 1914
2558.96 2050
2559.44 2102
2559.91 1834
2560.39 1915
2560.87 1934
2561.35 1718
2561.82 1734
2562.30 1397
2562.78 1385
2563.25 1506
2563.73 1424
2564.21 1508
2564.69 1449
2565.16 1421
2565.64 1382
2566.12 1329
2566.60 1439
2567.07 1360
2567.55 1295
2568.03 1287
2568.51 1183
2568.98 1248
2569.46 1281
2569.94 1258
2570.42 1209
2570.90 1196
2571.37 1388
2571.85 1343
2572.33 1194
2572.81 1237
2573.29 1050
2573.76 1139
2574.24 1270
2574.72 1236
2575.20 1237
2575.68 1322
2576.16 1246
2576.63 1252
2577.11 1312
2577.59 1230
2578.07 1282
2578.55 1278
2579.03 1277
2579.51 1159
2579.98 1285
2580.46 1292
2580.94 1268
2581.42 1241
2581.90 1320
2582.38 1239
2582.86 1286
2583.34 1230
2583.82 1142
2584.30 1204
2584.77 1224
2585.25 1188
2585.73 1291
2586.21 1243
2586.69 1350
2587.17 1277
2587.65 1208
2588.13 1400
2588.61 1312
2589.09 1219
2589.57 1428
2590.05 1338
2590.53 1324
2591.01 1387
2591.49 1370
2591.97 1304
2592.45 1217
2592.93 1214
2593.41 1403
2593.89 1437
2594.37 1525
2594.85 1526
2595.33 1537
2595.81 1538
2596.29 1605
2596.77 1598
2597.25 1569
2597.73 1652
2598.21 1519
2598.69 1635
2599.17 1622
2599.65 1558
2600.13 1545
2600.61 1538
2601.09 1588
2601.57 1509
2602.06 1438
2602.54 1503
2603.02 1363
2603.50 1227
2603.98 1322
2604.46 1478
2604.94 1270
2605.42 1193
2605.90 1221
2606.38 1269
2606.87 1316
2607.35 1329
2607.83 1313
2608.31 1480
2608.79 1723
2609.27 1607
2609.75 1367
2610.24 1572
2610.72 1709
2611.20 1841
2611.68 1724
2612.16 1633
2612.64 1785
2613.13 1808
2613.61 1808
2614.09 1713
2614.57 1648
2615.05 1663
2615.54 1554
2616.02 1640
2616.50 1494
2616.98 1412
2617.46 1430
2617.95 1488
2618.43 1224
2618.91 1193
2619.39 1255
2619.88 1272
2620.36 1326
2620.84 1332
2621.32 1319
2621.81 1251
2622.29 1384
2622.77 1393
2623.26 1281
2623.74 1211
2624.22 1447
2624.70 1366
2625.19 1410
2625.67 1331
2626.15 1343
2626.64 1335
2627.12 1361
2627.60 1298
2628.09 1334
2628.57 1403
2629.05 1396
2629.54 1357
2630.02 1349
2630.50 1424
2630.99 1565
2631.47 1323
2631.95 1416
2632.44 1398
2632.92 1330
2633.40 1337
2633.89 1324
2634.37 1324
2634.85 1315
2635.34 1226
2635.82 1293
2636.31 1165
2636.79 1240
2637.27 1360
2637.76 1240
2638.24 1257
2638.73 1230
2639.21 1285
2639.70 1409
2640.18 1389
2640.66 1444
2641.15 1393
2641.63 1229
2642.12 1252
2642.60 1459
2643.09 1382
2643.57 1300
2644.06 1488
2644.54 1363
2645.03 1379
2645.51 1500
2646.00 1485
2646.48 1355
2646.97 1229
2647.45 1433
2647.94 1407
2648.42 1334
2648.91 1396
2649.39 1490
2649.88 1285
2650.36 1341
2650.85 1228
2651.33 1257
2651.82 1490
2652.30 1355
2652.79 1360
2653.27 1344
2653.76 1214
2654.24 1074
2654.73 1265
2655.22 1318
2655.70 1269
2656.19 1214
2656.67 1274
2657.16 1236
2657.65 1242
2658.13 1187
2658.62 1198
2659.10 1261
2659.59 1248
2660.08 1313
2660.56 1153
2661.05 1245
2661.53 1251
2662.02 1149
2662.51 1163
2662.99 1292
2663.48 1289
2663.97 1335
2664.45 1361
2664.94 1228
2665.43 1243
2665.91 1228
2666.40 1229
2666.89 1361
2667.37 1193
2667.86 1212
2668.35 1195
2668.83 1396
2669.32 1401
2669.81 1305
2670.29 1290
2670.78 1369
2671.27 1418
2671.76 1517
2672.24 1355
2672.73 1307
2673.22 1433
2673.71 1493
2674.19 1605
2674.68 1362
2675.17 1395
2675.66 1376
2676.14 1512
2676.63 1524
2677.12 1605
2677.61 1572
2678.09 1470
2678.58 1630
2679.07 1697
2679.56 1746
2680.05 1730
2680.53 1714
2681.02 1835
2681.51 1933
2682.00 1857
2682.49 1924
2682.97 2005
2683.46 2219
2683.95 2269
2684.44 2325
2684.93 2323
2685.42 2228
2685.91 2299
2686.39 2337
2686.88 2063
2687.37 1948
2687.86 2133
2688.35 1987
2688.84 1874
2689.33 1835
2689.81 1657
2690.30 1603
2690.79 1547
2691.28 1469
2691.77 1345
2692.26 1350
2692.75 1399
2693.24 1266
2693.73 1332
2694.22 1357
2694.71 1349
2695.20 1319
2695.68 1377
2696.17 1307
2696.66 1255
2697.15 1241
2697.64 1372
2698.13 1328
2698.62 1380
2699.11 1533
2699.60 1440
2700.09 1436
2700.58 1478
2701.07 1620
2701.56 1582
2702.05 1497
2702.54 1414
2703.03 1456
2703.52 1385
2704.01 1540
2704.50 1645
2704.99 1572
2705.48 1583
2705.97 1473
2706.46 1371
2706.95 1448
2707.44 1452
2707.93 1354
2708.42 1413
2708.92 1404
2709.41 1431
2709.90 1295
2710.39 1253
2710.88 1321
2711.37 1261
2711.86 1255
2712.35 1268
2712.84 1247
2713.33 1220
2713.82 1327
2714.31 1156
2714.81 1269
2715.30 1185
2715.79 1219
2716.28 1216
2716.77 1180
2717.26 1282
2717.75 1286
2718.24 1280
2718.74 1329
2719.23 1187
2719.72 1293
2720.21 1338
2720.70 1329
2721.19 1180
2721.69 1324
2722.18 1401
2722.67 1476
2723.16 1481
2723.65 1482
2724.15 1344
2724.64 1436
2725.13 1515
2725.62 1517
2726.11 1449
2726.61 1326
2727.10 1336
2727.59 1351
2728.08 1325
2728.58 1474
2729.07 1257
2729.56 1253
2730.05 1286
2730.55 1313
2731.04 1235
2731.53 1231
2732.02 1222
2732.52 1223
2733.01 1239
2733.50 1178
2733.99 1159
2734.49 1296
2734.98 1414
2735.47 1319
2735.97 1304
2736.46 1292
2736.95 1409
2737.45 1197
2737.94 1250
2738.43 1191
2738.93 1168
2739.42 1216
2739.91 1275
2740.41 1273
2740.90 1313
2741.39 1409
2741.89 1359
2742.38 1325
2742.87 1305
2743.37 1232
2743.86 1253
2744.36 1316
2744.85 1347
2745.34 1283
2745.84 1210
2746.33 1216
2746.82 1187
2747.32 1250
2747.81 1146
2748.31 1225
2748.80 1301
2749.30 1193
2749.79 1258
2750.28 1286
2750.78 1218
2751.27 1160
2751.77 1343
2752.26 1359
2752.76 1393
2753.25 1420
2753.75 1448
2754.24 1472
2754.74 1397
2755.23 1409
2755.72 1343
2756.22 1459
2756.71 1541
2757.21 1739
2757.70 1562
2758.20 1652
2758.69 1549
2759.19 1430
2759.69 1420
2760.18 1512
2760.68 1444
2761.17 1380
2761.67 1267
2762.16 1356
2762.66 1389
2763.15 1377
2763.65 1436
2764.14 1411
2764.64 1271
2765.14 1213
2765.63 1288
2766.13 1193
2766.62 1265
2767.12 1324
2767.61 1349
2768.11 1379
2768.61 1507
2769.10 1436
2769.60 1280
2770.09 1246
2770.59 1128
2771.09 1183
2771.58 1186
2772.08 1376
2772.58 1421
2773.07 1363
2773.57 1289
2774.06 1236
2774.56 1325
2775.06 1357
2775.55 1376
2776.05 1476
2776.55 1488
2777.04 1524
2777.54 1436
2778.04 1608
2778.54 1638
2779.03 1484
2779.53 1419
2780.03 1555
2780.52 1475
2781.02 1429
2781.52 1556
2782.01 1416
2782.51 1586
2783.01 1526
2783.51 1521
2784.00 1396
2784.50 1434
2785.00 1357
2785.50 1394
2785.99 1395
2786.49 1404
2786.99 1511
2787.49 1453
2787.98 1363
2788.48 1260
2788.98 1241
2789.48 1211
2789.98 1170
2790.47 1379
2790.97 1260
2791.47 1358
2791.97 1264
2792.47 1287
2792.96 1281
2793.46 1375
2793.96 1470
2794.46 1421
2794.96 1369
2795.46 1575
2795.95 1805
2796.45 1740
2796.95 1643
2797.45 1620
2797.95 1943
2798.45 2080
2798.95 1978
2799.44 1962
2799.94 1870
2800.44 2037
2800.94 2015
2801.44 2050
2801.94 1972
2802.44 1837
2802.94 1812
2803.44 1762
2803.93 1724
2804.43 1652
2804.93 1683
2805.43 1742
2805.93 1918
2806.43 1709
2806.93 1701
2807.43 1767
2807.93 2085
2808.43 2136
2808.93 2296
2809.43 2325
2809.93 2325
2810.43 2633
2810.93 2779
2811.43 2619
2811.93 2740
2812.43 2774
2812.93 2597
2813.43 2277
2813.93 2198
2814.43 2104
2814.93 1833
2815.43 1882
2815.93 1764
2816.43 1761
2816.93 1576
2817.43 1659
2817.93 1814
2818.43 1743
2818.93 1754
2819.43 1643
2819.93 1838
2820.43 1901
2820.93 1869
2821.43 1730
2821.93 2034
2822.43 1979
2822.94 1920
2823.44 1895
2823.94 1842
2824.44 1906
2824.94 2041
2825.44 1892
2825.94 1861
2826.44 2039
2826.94 1857
2827.44 1816
2827.95 1710
2828.45 1727
2828.95 1667
2829.45 1577
2829.95 1626
2830.45 1696
2830.95 1636
2831.46 1492
2831.96 1593
2832.46 1561
2832.96 1663
2833.46 1724
2833.97 1678
2834.47 1675
2834.97 1706
2835.47 1802
2835.97 1902
2836.47 1689
2836.98 1702
2837.48 1889
2837.98 1706
2838.48 1539
2838.99 1748
2839.49 1722
2839.99 1573
2840.49 1416
2841.00 1519
2841.50 1459
2842.00 1411
2842.50 1328
2843.01 1316
2843.51 1307
2844.01 1329
2844.51 1412
2845.02 1555
2845.52 1448
2846.02 1372
2846.52 1429
2847.03 1430
2847.53 1423
2848.03 1619
2848.54 1644
2849.04 1593
2849.54 1617
2850.05 1784
2850.55 1630
2851.05 1610
2851.56 1567
2852.06 1403
2852.56 1496
2853.07 1470
2853.57 1525
2854.07 1537
2854.58 1245
2855.08 1237
2855.59 1378
2856.09 1349
2856.59 1261
2857.10 1435
2857.60 1343
2858.10 1394
2858.61 1375
2859.11 1425
2859.62 1405
2860.12 1409
2860.63 1710
2861.13 1551
2861.63 1654
2862.14 1627
2862.64 1630
2863.15 1523
2863.65 1456
2864.16 1356
2864.66 1440
2865.16 1410
2865.67 1387
2866.17 1334
2866.68 1375
2867.18 1305
2867.69 1224
2868.19 1208
2868.70 1204
2869.20 1115
2869.71 1237
2870.21 1141
2870.72 1207
2871.22 1217
2871.73 1168
2872.23 1339
2872.74 1407
2873.24 1370
2873.75 1343
2874.25 1325
2874.76 1331
2875.27 1399
2875.77 1410
2876.28 1503
2876.78 1431
2877.29 1414
2877.79 1389
2878.30 1450
2878.81 1472
2879.31 1389
2879.82 1416
2880.32 1339
2880.83 1340
2881.33 1324
2881.84 1526
2882.35 1606
2882.85 1424
2883.36 1573
2883.87 1591
2884.37 1555
2884.88 1468
2885.38 1644
2885.89 1743
2886.40 1895
2886.90 2052
2887.41 1907
2887.92 1865
2888.42 2104
2888.93 2200
2889.44 2225
2889.94 2214
2890.45 2171
2890.96 2079
2891.46 2238
2891.97 2069
2892.48 1874
2892.98 1810
2893.49 1677
2894.00 1521
2894.51 1476
2895.01 1517
2895.52 1461
2896.03 1449
2896.54 1491
2897.04 1357
2897.55 1450
2898.06 1406
2898.57 1593
2899.07 1547
2899.58 1485
2900.09 1481
2900.60 1413
2901.10 1384
2901.61 1636
2902.12 1589
2902.63 1589
2903.13 1530
2903.64 1619
2904.15 1617
2904.66 1621
2905.17 1727
2905.68 1714
2906.18 1627
2906.69 1764
2907.20 1566
2907.71 1700
2908.22 1753
2908.72 1622
2909.23 1632
2909.74 1770
2910.25 1598
2910.76 1526
2911.27 1553
2911.78 1491
2912.28 1715
2912.79 1581
2913.30 1622
2913.81 1528
2914.32 1514
2914.83 1549
2915.34 1481
2915.85 1479
2916.36 1601
2916.87 1507
2917.37 1318
2917.88 1474
2918.39 1548
2918.90 1521
2919.41 1433
2919.92 1478
2920.43 1496
2920.94 1470
2921.45 1472
2921.96 1505
2922.47 1492
2922.98 1520
2923.49 1625
2924.00 1683
2924.51 1783
2925.02 1832
2925.53 1865
2926.04 1809
2926.55 2175
2927.06 2271
2927.57 2394
2928.08 2539
2928.59 2496
2929.10 2261
2929.61 2287
2930.12 1963
2930.63 2009
2931.14 1893
2931.65 1761
2932.16 1620
2932.67 1533
2933.18 1466
2933.69 1474
2934.20 1457
2934.71 1398
2935.22 1355
2935.73 1390
2936.24 1446
2936.76 1369
2937.27 1444
2937.78 1277
2938.29 1485
2938.80 1560
2939.31 1355
2939.82 1462
2940.33 1389
2940.84 1360
2941.36 1491
2941.87 1509
2942.38 1463
2942.89 1505
2943.40 1463
2943.91 1514
2944.42 1605
2944.94 1617
2945.45 1474
2945.96 1649
2946.47 1633
2946.98 1664
2947.49 1717
2948.01 1732
2948.52 1833
2949.03 1899
2949.54 1849
2950.05 1711
2950.57 1779
2951.08 1708
2951.59 1646
2952.10 1497
2952.61 1677
2953.13 1512
2953.64 1629
2954.15 1626
2954.66 1402
2955.18 1610
2955.69 1462
2956.20 1500
2956.71 1484
2957.23 1388
2957.74 1364
2958.25 1313
2958.76 1365
2959.28 1342
2959.79 1352
2960.30 1451
2960.82 1579
2961.33 1629
2961.84 1480
2962.36 1532
2962.87 1633
2963.38 1574
2963.89 1711
2964.41 1587
2964.92 1636
2965.43 1618
2965.95 1547
2966.46 1639
2966.97 1495
2967.49 1391
2968.00 1436
2968.52 1356
2969.03 1405
2969.54 1390
2970.06 1273
2970.57 1231
2971.08 1250
2971.60 1366
2972.11 1332
2972.63 1195
2973.14 1279
2973.65 1302
2974.17 1333
2974.68 1299
2975.20 1325
2975.71 1326
2976.23 1244
2976.74 1385
2977.25 1308
2977.77 1184
2978.28 1364
2978.80 1243
2979.31 1319
2979.83 1483
2980.34 1612
2980.86 1554
2981.37 1354
2981.89 1367
2982.40 1482
2982.91 1332
2983.43 1467
2983.94 1574
2984.46 1503
2984.97 1436
2985.49 1547
2986.00 1479
2986.52 1468
2987.04 1673
2987.55 1460
2988.07 1423
2988.58 1331
2989.10 1366
2989.61 1398
2990.13 1537
2990.64 1679
2991.16 1463
2991.67 1430
2992.19 1457
2992.71 1526
2993.22 1596
2993.74 1612
2994.25 1549
2994.77 1583
2995.28 1605
2995.80 1707
2996.32 1636
2996.83 1847
2997.35 1741
2997.87 2101
2998.38 2044
2998.90 2096
2999.41 1931
2999.93 2192
3000.45 2135
3000.96 2203
3001.48 2288
3002.00 2079
3002.51 2016
3003.03 2145
3003.55 2167
3004.06 1960
3004.58 1826
3005.10 1700
3005.61 1693
3006.13 1675
3006.65 1707
3007.16 1690
3007.68 1674
3008.20 1809
3008.71 1604
3009.23 1669
3009.75 1559
3010.27 1455
3010.78 1411
3011.30 1430
3011.82 1349
3012.34 1508
3012.85 1511
3013.37 1553
3013.89 1555
3014.41 1658
3014.92 1625
3015.44 1869
3015.96 1781
3016.48 1684
3016.99 1738
3017.51 1741
3018.03 1698
3018.55 1682
3019.07 1573
3019.58 1587
3020.10 1556
3020.62 1589
3021.14 1584
3021.66 1645
3022.17 1489
3022.69 1640
3023.21 1595
3023.73 1805
3024.25 1756
3024.77 1788
3025.28 1859
3025.80 1706
3026.32 1814
3026.84 1560
3027.36 1624
3027.88 1749
3028.40 1755
3028.92 1687
3029.43 1528
3029.95 1598
3030.47 1536
3030.99 1577
3031.51 1596
3032.03 1496
3032.55 1610
3033.07 1636
3033.59 1749
3034.11 2011
3034.63 1755
3035.15 1932
3035.66 2152
3036.18 2348
3036.70 2510
3037.22 2722
3037.74 2640
3038.26 2369
3038.78 2598
3039.30 2711
3039.82 2553
3040.34 2285
3040.86 2310
3041.38 2261
3041.90 2017
3042.42 2014
3042.94 2053
3043.46 1801
3043.98 1679
3044.50 1609
3045.02 1501
3045.54 1439
3046.06 1606
3046.58 1469
3047.10 1459
3047.62 1475
3048.14 1593
3048.66 1552
3049.18 1651
3049.71 1749
3050.23 1575
3050.75 1558
3051.27 1701
3051.79 1799
3052.31 1914
3052.83 1642
3053.35 1734
3053.87 1698
3054.39 1752
3054.91 1783
3055.43 1851
3055.96 1723
3056.48 1730
3057.00 1537
3057.52 1601
3058.04 1567
3058.56 1547
3059.08 1594
3059.61 1621
3060.13 1607
3060.65 1575
3061.17 1546
3061.69 1464
3062.21 1438
3062.73 1606
3063.26 1496
3063.78 1540
3064.30 1567
3064.82 1681
3065.34 1564
3065.87 1538
3066.39 1641
3066.91 1434
3067.43 1638
3067.95 1726
3068.48 1418
3069.00 1592
3069.52 1506
3070.04 1536
3070.57 1635
3071.09 1446
3071.61 1458
3072.13 1655
3072.66 1668
3073.18 1592
3073.70 1546
3074.22 1492
3074.75 1557
3075.27 1644
3075.79 1905
3076.32 1917
3076.84 1854
3077.36 1680
3077.88 1687
3078.41 1810
3078.93 1929
3079.45 1864
3079.98 1799
3080.50 1753
3081.02 1861
3081.55 1839
3082.07 1732
3082.59 1714
3083.12 1727
3083.64 1610
3084.16 1692
3084.69 1661
3085.21 1665
3085.73 1489
3086.26 1620
3086.78 1567
3087.31 1733
3087.83 1781
3088.35 1683
3088.88 1749
3089.40 1615
3089.93 1494
3090.45 1408
3090.97 1742
3091.50 1693
3092.02 1589
3092.55 1535
3093.07 1540
3093.60 1712
3094.12 1723
3094.64 1685
3095.17 1627
3095.69 1521
3096.22 1552
3096.74 1645
3097.27 1830
3097.79 1739
3098.32 1859
3098.84 1721
3099.37 1780
3099.89 1822
3100.42 1939
3100.94 2127
3101.47 2185
3101.99 2314
3102.52 2524
3103.04 2541
3103.57 2831
3104.09 2890
3104.62 2843
3105.14 3175
3105.67 3204
3106.19 3271
3106.72 2877
3107.24 2824
3107.77 2704
3108.29 2360
3108.82 2357
3109.35 2065
3109.87 2025
3110.40 1771
3110.92 1874
3111.45 1921
3111.98 1770
3112.50 1930
3113.03 2021
3113.55 1874
3114.08 1821
3114.61 2001
3115.13 1918
3115.66 1784
3116.18 1877
3116.71 1742
3117.24 1707
3117.76 1571
3118.29 1412
3118.82 1450
3119.34 1430
3119.87 1569
3120.40 1520
3120.92 1581
3121.45 1480
3121.98 1519
3122.50 1581
3123.03 1428
3123.56 1395
3124.08 1351
3124.61 1673
3125.14 1473
3125.66 1517
3126.19 1500
3126.72 1531
3127.25 1653
3127.77 1600
3128.30 1600
3128.83 1633
3129.36 1579
3129.88 1467
3130.41 1471
3130.94 1438
3131.46 1477
3131.99 1518
3132.52 1387
3133.05 1446
3133.58 1401
3134.10 1430
3134.63 1473
3135.16 1309
3135.69 1217
3136.21 1184
3136.74 1366
3137.27 1332
3137.80 1358
3138.33 1307
3138.86 1286
3139.38 1418
3139.91 1479
3140.44 1447
3140.97 1332
3141.50 1339
3142.03 1517
3142.55 1465
3143.08 1406
3143.61 1385
3144.14 1452
3144.67 1527
3145.20 1409
3145.73 1416
3146.25 1487
3146.78 1575
3147.31 1567
3147.84 1517
3148.37 1459
3148.90 1494
3149.43 1688
3149.96 1695
3150.49 1731
3151.02 1609
3151.54 1643
3152.07 1558
3152.60 1575
3153.13 1449
3153.66 1459
3154.19 1468
3154.72 1524
3155.25 1644
3155.78 1581
3156.31 1514
3156.84 1465
3157.37 1494
3157.90 1444
3158.43 1466
3158.96 1408
3159.49 1387
3160.02 1533
3160.55 1533
3161.08 1450
3161.61 1320
3162.14 1359
3162.67 1456
3163.20 1528
3163.73 1258
3164.26 1261
3164.79 1455
3165.32 1413
3165.85 1297
3166.38 1319
3166.91 1381
3167.44 1567
3167.97 1568
3168.50 1465
3169.03 1529
3169.57 1482
3170.10 1561
3170.63 1541
3171.16 1681
3171.69 1607
3172.22 1566
3172.75 1511
3173.28 1545
3173.81 1437
3174.34 1362
3174.88 1345
3175.41 1349
3175.94 1452
3176.47 1447
3177.00 1302
3177.53 1443
3178.06 1389
3178.60 1384
3179.13 1416
3179.66 1461
3180.19 1430
3180.72 1475
3181.25 1371
3181.79 1313
3182.32 1606
3182.85 1442
3183.38 1524
3183.91 1492
3184.44 1455
3184.98 1499
3185.51 1384
3186.04 1361
3186.57 1561
3187.11 1564
3187.64 1435
3188.17 1453
3188.70 1494
3189.24 1634
3189.77 1400
3190.30 1434
3190.83 1441
3191.37 1349
3191.90 1335
3192.43 1343
3192.96 1343
3193.50 1244
3194.03 1313
3194.56 1292
3195.09 1309
3195.63 1349
3196.16 1325
3196.69 1336
3197.23 1368
3197.76 1342
3198.29 1408
3198.83 1316
3199.36 1397
3199.89 1412
3200.43 1515
3200.96 1472
3201.49 1503
3202.03 1543
3202.56 1552
3203.09 1592
3203.63 1614
3204.16 1621
3204.69 1603
3205.23 1460
3205.76 1652
3206.30 1676
3206.83 1619
3207.36 1591
3207.90 1520
3208.43 1599
3208.97 1532
3209.50 1435
3210.03 1296
3210.57 1518
3211.10 1491
3211.64 1649
3212.17 1606
3212.70 1566
3213.24 1411
3213.77 1467
3214.31 1427
3214.84 1325
3215.38 1339
3215.91 1331
3216.45 1368
3216.98 1478
3217.52 1482
3218.05 1466
3218.59 1378
3219.12 1431
3219.66 1407
3220.19 1347
3220.73 1415
3221.26 1541
3221.80 1374
3222.33 1359
3222.87 1410
3223.40 1554
3223.94 1550
3224.47 1522
3225.01 1527
3225.54 1496
3226.08 1437
3226.61 1628
3227.15 1619
3227.69 1557
3228.22 1584
3228.76 1578
3229.29 1563
3229.83 1416
3230.36 1440
3230.90 1383
3231.44 1439
3231.97 1408
3232.51 1286
3233.04 1220
3233.58 1322
3234.12 1410
3234.65 1432
3235.19 1337
3235.72 1301
3236.26 1321
3236.80 1390
3237.33 1446
3237.87 1341
3238.41 1274
3238.94 1460
3239.48 1541
3240.02 1545
3240.55 1593
3241.09 1623
3241.63 1562
3242.16 1429
3242.70 1391
3243.24 1501
3243.77 1481
3244.31 1425
3244.85 1419
3245.39 1443
3245.92 1367
3246.46 1650
3247.00 1500
3247.53 1277
3248.07 1433
3248.61 1398
3249.15 1454
3249.68 1401
3250.22 1306
3250.76 1335
3251.30 1348
3251.83 1406
3252.37 1391
3252.91 1494
3253.45 1506
3253.98 1642
3254.52 1649
3255.06 1638
3255.60 1594
3256.14 1524
3256.67 1506
3257.21 1484
3257.75 1472
3258.29 1594
3258.83 1735
3259.37 1902
3259.90 1899
3260.44 1764
3260.98 1939
3261.52 1908
3262.06 1979
3262.60 2077
3263.13 2057
3263.67 2212
3264.21 2155
3264.75 2223
3265.29 2012
3265.83 1952
3266.37 2150
3266.91 1973
3267.44 2116
3267.98 2137
3268.52 2002
3269.06 2196
3269.60 2086
3270.14 2128
3270.68 2066
3271.22 1886
3271.76 2012
3272.30 1870
3272.84 1785
3273.38 1659
3273.91 1748
3274.45 1606
3274.99 1578
3275.53 1609
3276.07 1703
3276.61 1599
3277.15 1579
3277.69 1633
3278.23 1625
3278.77 1621
3279.31 1916
3279.85 1820
3280.39 1821
3280.93 2021
3281.47 1813
3282.01 1726
3282.55 1808
3283.09 1813
3283.63 1747
3284.17 1539
3284.71 1694
3285.25 1911
3285.79 1646
3286.33 1502
3286.87 1582
3287.42 1748
3287.96 1589
3288.50 1484
3289.04 1826
3289.58 1771
3290.12 1606
3290.66 1750
3291.20 1762
3291.74 1715
3292.28 1684
3292.82 1530
3293.36 1741
3293.91 1828
3294.45 2025
3294.99 2206
3295.53 2374
3296.07 2197
3296.61 2513
3297.15 2804
3297.69 2564
3298.24 2735
3298.78 2588
3299.32 2528
3299.86 2387
3300.40 2396
3300.94 2314
3301.49 2082
3302.03 2159
3302.57 2019
3303.11 1966
3303.65 1935
3304.19 1845
3304.74 1902
3305.28 1902
3305.82 1949
3306.36 1970
3306.90 1807
3307.45 1891
3307.99 1721
3308.53 1786
3309.07 1725
3309.62 1836
3310.16 2009
3310.70 1906
3311.24 2026
3311.79 2037
3312.33 1989
3312.87 2143
3313.41 1968
3313.96 2080
3314.50 2076
3315.04 2132
3315.59 2170
3316.13 2308
3316.67 2300
3317.21 2149
3317.76 1964
3318.30 2255
3318.84 2304
3319.39 2240
3319.93 2385
3320.47 2172
3321.02 2125
3321.56 2078
3322.10 2330
3322.65 2255
3323.19 2243
3323.73 2304
3324.28 2361
3324.82 2310
3325.36 2253
3325.91 2106
3326.45 2210
3327.00 2270
3327.54 2113
3328.08 2203
3328.63 2187
3329.17 2190
3329.72 2259
3330.26 2161
3330.80 2030
3331.35 2120
3331.89 2273
3332.44 2411
3332.98 2411
3333.53 2633
3334.07 3072
3334.61 3554
3335.16 4170
3335.70 4746
3336.25 5449
3336.79 5976
3337.34 6546
3337.88 6826
3338.43 7488
3338.97 7812
3339.52 7538
3340.06 7163
3340.61 6514
3341.15 5727
3341.70 5119
3342.24 4630
3342.79 4064
3343.33 3428
3343.88 3014
3344.42 2623
3344.97 2379
3345.51 2198
3346.06 2144
3346.60 2126
3347.15 2015
3347.69 2027
3348.24 1813
3348.78 1764
3349.33 1836
3349.88 2060
3350.42 1959
3350.97 2026
3351.51 2129
3352.06 2054
3352.61 2153
3353.15 2292
3353.70 2570
3354.24 2617
3354.79 2375
3355.34 2448
3355.88 2391
3356.43 2398
3356.97 2261
3357.52 2424
3358.07 2239
3358.61 2217
3359.16 2169
3359.71 2037
3360.25 1894
3360.80 1828
3361.35 1798
3361.89 1796
3362.44 1904
3362.99 1743
3363.53 1702
3364.08 1619
3364.63 1676
3365.17 1726
3365.72 1822
3366.27 1867
3366.81 1866
3367.36 1850
3367.91 1792
3368.46 1799
3369.00 1730
3369.55 1676
3370.10 1753
3370.64 1862
3371.19 1665
3371.74 1795
3372.29 1727
3372.83 1747
3373.38 2029
3373.93 1987
3374.48 2022
3375.03 1956
3375.57 2122
3376.12 1978
3376.67 2132
3377.22 2081
3377.76 2104
3378.31 2195
3378.86 1993
3379.41 1876
3379.96 1862
3380.50 1705
3381.05 1658
3381.60 1755
3382.15 1765
3382.70 1621
3383.25 1676
3383.79 1697
3384.34 1568
3384.89 1561
3385.44 1617
3385.99 1602
3386.54 1517
3387.09 1494
3387.64 1510
3388.18 1612
3388.73 1477
3389.28 1454
3389.83 1554
3390.38 1657
3390.93 1655
3391.48 1506
3392.03 1497
3392.58 1604
3393.13 1593
3393.67 1462
3394.22 1556
3394.77 1563
3395.32 1517
3395.87 1435
3396.42 1357
3396.97 1267
3397.52 1477
3398.07 1496
3398.62 1451
3399.17 1496
3399.72 1412
3400.27 1293
3400.82 1319
3401.37 1335
3401.92 1320
3402.47 1321
3403.02 1262
3403.57 1343
3404.12 1386
3404.67 1385
3405.22 1257
3405.77 1287
3406.32 1398
3406.87 1456
3407.42 1374
3407.97 1285
3408.52 1327
3409.07 1254
3409.62 1330
3410.17 1362
3410.72 1318
3411.27 1237
3411.82 1425
3412.38 1517
3412.93 1424
3413.48 1471
3414.03 1621
3414.58 1680
3415.13 1722
3415.68 1669
3416.23 1635
3416.78 1465
3417.33 1443
3417.89 1496
3418.44 1366
3418.99 1304
3419.54 1252
3420.09 1353
3420.64 1348
3421.19 1388
3421.74 1367
3422.30 1315
3422.85 1319
3423.40 1309
3423.95 1387
3424.50 1282
3425.05 1272
3425.61 1327
3426.16 1255
3426.71 1364
3427.26 1435
3427.81 1354
3428.37 1336
3428.92 1295
3429.47 1395
3430.02 1323
3430.58 1301
3431.13 1443
3431.68 1326
3432.23 1260
3432.78 1295
3433.34 1313
3433.89 1422
3434.44 1263
3434.99 1257
3435.55 1302
3436.10 1307
3436.65 1349
3437.21 1307
3437.76 1335
3438.31 1303
3438.86 1242
3439.42 1284
3439.97 1432
3440.52 1427
3441.08 1290
3441.63 1258
3442.18 1265
3442.74 1292
3443.29 1384
3443.84 1367
3444.40 1426
3444.95 1387
3445.50 1312
3446.06 1403
3446.61 1338
3447.16 1268
3447.72 1188
3448.27 1234
3448.82 1221
3449.38 1188
3449.93 1160
3450.48 1279
3451.04 1231
3451.59 1251
3452.15 1358
3452.70 1221
3453.25 1303
3453.81 1396
3454.36 1342
3454.92 1379
3455.47 1315
3456.03 1251
3456.58 1394
3457.13 1302
3457.69 1151
3458.24 1151
3458.80 1207
3459.35 1156
3459.91 1228
3460.46 1242
3461.02 1140
3461.57 1267
3462.13 1234
3462.68 1175
3463.24 1241
3463.79 1389
3464.34 1246
3464.90 1261
3465.46 1197
3466.01 1261
3466.57 1321
3467.12 1348
3467.68 1441
3468.23 1358
3468.79 1360
3469.34 1461
3469.90 1409
3470.45 1336
3471.01 1319
3471.56 1299
3472.12 1221
3472.67 1223
3473.23 1248
3473.79 1298
3474.34 1325
3474.90 1231
3475.45 1281
3476.01 1385
3476.56 1281
3477.12 1301
3477.68 1307
3478.23 1285
3478.79 1205
3479.35 1340
3479.90 1516
3480.46 1375
3481.01 1455
3481.57 1471
3482.13 1540
3482.68 1406
3483.24 1542
3483.80 1508
3484.35 1460
3484.91 1517
3485.47 1433
3486.02 1349
3486.58 1306
3487.14 1469
3487.69 1398
3488.25 1574
3488.81 1711
3489.36 1631
3489.92 1603
3490.48 1737
3491.03 1759
3491.59 1914
3492.15 1915
3492.71 2100
3493.26 1962
3493.82 2141
3494.38 2367
3494.94 2487
3495.49 2310
3496.05 2375
3496.61 2513
3497.17 2482
3497.72 2233
3498.28 2395
3498.84 2233
3499.40 2504
3499.95 2570
3500.51 2424
3501.07 2647
3501.63 2785
3502.19 2664
3502.74 2783
3503.30 2914
3503.86 2850
3504.42 3079
3504.98 3190
3505.53 3293
3506.09 3211
3506.65 3214
3507.21 3215
3507.77 3405
3508.33 3263
3508.88 3167
3509.44 3278
3510.00 2809
3510.56 2778
3511.12 2525
3511.68 2441
3512.24 2408
3512.80 1932
3513.35 1845
3513.91 1657
3514.47 1755
3515.03 1733
3515.59 1517
3516.15 1524
3516.71 1545
3517.27 1577
3517.83 1618
3518.39 1465
3518.95 1534
3519.50 1474
3520.06 1518
3520.62 1591
3521.18 1568
3521.74 1552
3522.30 1584
3522.86 1533
3523.42 1649
3523.98 1587
3524.54 1629
3525.10 1590
3525.66 1606
3526.22 1672
3526.78 1526
3527.34 1532
3527.90 1368
3528.46 1527
3529.02 1440
3529.58 1389
3530.14 1460
3530.70 1383
3531.26 1314
3531.82 1286
3532.38 1353
3532.94 1395
3533.50 1353
3534.06 1352
3534.62 1342
3535.18 1449
3535.75 1465
3536.31 1347
3536.87 1524
3537.43 1573
3537.99 1627
3538.55 1418
3539.11 1391
3539.67 1418
3540.23 1459
3540.79 1478
3541.35 1475
3541.92 1491
3542.48 1527
3543.04 1418
3543.60 1499
3544.16 1514
3544.72 1495
3545.28 1541
3545.84 1547
3546.41 1569
3546.97 1474
3547.53 1456
3548.09 1559
3548.65 1502
3549.21 1449
3549.78 1411
3550.34 1250
3550.90 1176
3551.46 1309
3552.02 1219
3552.59 1179
3553.15 1217
3553.71 1435
3554.27 1245
3554.83 1277
3555.40 1281
3555.96 1390
3556.52 1413
3557.08 1327
3557.65 1328
3558.21 1358
3558.77 1434
3559.33 1427
3559.90 1427
3560.46 1442
3561.02 1325
3561.58 1235
3562.15 1451
3562.71 1323
3563.27 1376
3563.83 1422
3564.40 1316
3564.96 1372
3565.52 1394
3566.09 1218
3566.65 1201
3567.21 1326
3567.78 1355
3568.34 1371
3568.90 1363
3569.47 1350
3570.03 1308
3570.59 1388
3571.16 1287
3571.72 1310
3572.28 1374
3572.85 1451
3573.41 1420
3573.97 1370
3574.54 1531
3575.10 1477
3575.66 1359
3576.23 1346
3576.79 1344
3577.36 1389
3577.92 1398
3578.48 1425
3579.05 1445
3579.61 1403
3580.18 1374
3580.74 1459
3581.31 1534
3581.87 1428
3582.43 1445
3583.00 1438
3583.56 1486
3584.13 1374
3584.69 1437
3585.26 1464
3585.82 1351
3586.39 1392
3586.95 1403
3587.52 1264
3588.08 1364
3588.64 1316
3589.21 1352
3589.77 1477
3590.34 1501
3590.90 1325
3591.47 1249
3592.03 1186
3592.60 1217
3593.17 1226
3593.73 1292
3594.30 1317
3594.86 1332
3595.43 1335
3595.99 1270
3596.56 1205
3597.12 1213
3597.69 1183
3598.25 1374
3598.82 1348
3599.39 1260
3599.95 1383
3600.52 1251
3601.08 1329
3601.65 1376
3602.21 1405
3602.78 1422
3603.35 1329
3603.91 1288
3604.48 1423
3605.04 1453
3605.61 1572
3606.18 1455
3606.74 1418
3607.31 1240
3607.88 1154
3608.44 1260
3609.01 1118
3609.57 1126
3610.14 1229
3610.71 1283
3611.27 1114
3611.84 1190
3612.41 1270
3612.97 1309
3613.54 1320
3614.11 1292
3614.68 1426
3615.24 1403
3615.81 1467
3616.38 1678
3616.94 1816
3617.51 1920
3618.08 2162
3618.64 2234
3619.21 2574
3619.78 2737
3620.35 2800
3620.91 3037
3621.48 2939
3622.05 2686
3622.62 2704
3623.18 2606
3623.75 2282
3624.32 2060
3624.89 1935
3625.45 1813
3626.02 1636
3626.59 1460
3627.16 1405
3627.73 1335
3628.29 1323
3628.86 1346
3629.43 1290
3630.00 1306
3630.57 1306
3631.13 1185
3631.70 1214
3632.27 1214
3632.84 1244
3633.41 1151
3633.98 1137
3634.54 1178
3635.11 1178
3635.68 1182
3636.25 1078
3636.82 1065
3637.39 1091
3637.96 1133
3638.52 1168
3639.09 1314
3639.66 1216
3640.23 1230
3640.80 1242
3641.37 1313
3641.94 1416
3642.51 1488
3643.08 1423
3643.65 1394
3644.21 1422
3644.78 1374
3645.35 1520
3645.92 1467
3646.49 1593
3647.06 1603
3647.63 1418
3648.20 1465
3648.77 1433
3649.34 1451
3649.91 1417
3650.48 1427
3651.05 1519
3651.62 1518
3652.19 1453
3652.76 1408
3653.33 1476
3653.90 1571
3654.47 1370
3655.04 1496
3655.61 1567
3656.18 1400
3656.75 1443
3657.32 1593
3657.89 1370
3658.46 1609
3659.03 1671
3659.60 1712
3660.17 1603
3660.74 1551
3661.31 1661
3661.88 1572
3662.45 1575
3663.02 1483
3663.59 1374
3664.16 1419
3664.74 1294
3665.31 1275
3665.88 1378
3666.45 1442
3667.02 1298
3667.59 1329
3668.16 1408
3668.73 1415
3669.30 1350
3669.87 1511
3670.45 1449
3671.02 1439
3671.59 1457
3672.16 1440
3672.73 1353
3673.30 1461
3673.87 1323
3674.45 1213
3675.02 1335
3675.59 1392
3676.16 1346
3676.73 1298
3677.30 1303
3677.88 1405
3678.45 1340
3679.02 1368
3679.59 1313
3680.16 1358
3680.74 1350
3681.31 1418
3681.88 1429
3682.45 1270
3683.02 1156
3683.60 1327
3684.17 1303
3684.74 1186
3685.31 1271
3685.89 1358
3686.46 1300
3687.03 1259
3687.60 1348
3688.18 1356
3688.75 1301
3689.32 1444
3689.89 1497
3690.47 1601
3691.04 1544
3691.61 1603
3692.19 1458
3692.76 1389
3693.33 1606
3693.91 1724
3694.48 1655
3695.05 1533
3695.62 1423
3696.20 1313
3696.77 1357
3697.34 1275
3697.92 1273
3698.49 1426
3699.06 1227
3699.64 1281
3700.21 1175
3700.79 1166
3701.36 1247
3701.93 1314
3702.51 1392
3703.08 1254
3703.65 1245
3704.23 1154
3704.80 1100
3705.38 1196
3705.95 1259
3706.52 1343
3707.10 1224
3707.67 1361
3708.25 1335
3708.82 1085
3709.39 1058
3709.97 1240
3710.54 1313
3711.12 1262
3711.69 1407
3712.27 1428
3712.84 1243
3713.42 1269
3713.99 1080
3714.57 1155
3715.14 1259
3715.71 1209
3716.29 1262
3716.86 1162
3717.44 1122
3718.01 1334
3718.59 1281
3719.16 1156
3719.74 1200
3720.31 1383
3720.89 1247
3721.47 1182
3722.04 1184
3722.62 1096
3723.19 1159
3723.77 1141
3724.34 1129
3724.92 1338
3725.49 1346
3726.07 1255
3726.64 1238
3727.22 1255
3727.80 1059
3728.37 1174
3728.95 1226
3729.52 1297
3730.10 1139
3730.67 1217
3731.25 1360
3731.83 1559
3732.40 1437
3732.98 1435
3733.55 1586
3734.13 1558
3734.71 1783
3735.28 1707
3735.86 1769
3736.44 1786
3737.01 1663
3737.59 1585
3738.17 1531
3738.74 1381
3739.32 1435
3739.90 1474
3740.47 1433
3741.05 1439
3741.63 1279
3742.20 1163
3742.78 1317
3743.36 1244
3743.93 1307
3744.51 1279
3745.09 1242
3745.66 1247
3746.24 1435
3746.82 1325
3747.40 1381
3747.97 1208
3748.55 1291
3749.13 1247
3749.70 1275
3750.28 1294
3750.86 1222
3751.44 1351
3752.02 1199
3752.59 1245
3753.17 1355
3753.75 1313
3754.33 1251
3754.90 1104
3755.48 1153
3756.06 1275
3756.64 1311
3757.22 1251
3757.79 1217
3758.37 1375
3758.95 1358
3759.53 1452
3760.11 1502
3760.68 1495
3761.26 1542
3761.84 1398
3762.42 1561
3763.00 1556
3763.58 1496
3764.15 1540
3764.73 1451
3765.31 1439
3765.89 1425
3766.47 1314
3767.05 1301
3767.63 1435
3768.21 1272
3768.78 1154
3769.36 1215
3769.94 1178
3770.52 1143
3771.10 1176
3771.68 1235
3772.26 1204
3772.84 1171
3773.42 1365
3774.00 1443
3774.58 1458
3775.15 1546
3775.73 1379
3776.31 1309
3776.89 1349
3777.47 1316
3778.05 1371
3778.63 1382
3779.21 1271
3779.79 1360
3780.37 1388
3780.95 1283
3781.53 1156
3782.11 1193
3782.69 1200
3783.27 1049
3783.85 1084
3784.43 1235
3785.01 1173
3785.59 1072
3786.17 1143
3786.75 1151
3787.33 1191
3787.91 1195
3788.49 1146
3789.07 1232
3789.65 1247
3790.23 1196
3790.81 1213
3791.39 1227
3791.98 1141
3792.56 1153
3793.14 1120
3793.72 1156
3794.30 1226
3794.88 1117
3795.46 1120
3796.04 1231
3796.62 1238
3797.20 1058
3797.78 1083
3798.37 1039
3798.95 1149
3799.53 1228
3800.11 1169
3800.69 1043
3801.27 1129
3801.85 1250
3802.43 1263
3803.02 1328
3803.60 1276
3804.18 1289
3804.76 1113
3805.34 1162
3805.92 1194
3806.51 1208
3807.09 1218
3807.67 1220
3808.25 1276
3808.83 1192
3809.42 1252
3810.00 1242
3810.58 1188
3811.16 1343
3811.74 1346
3812.33 1249
3812.91 1250
3813.49 1260
3814.07 1404
3814.66 1353
3815.24 1223
3815.82 1318
3816.40 1220
3816.99 1164
3817.57 1194
3818.15 1262
3818.73 1249
3819.32 1377
3819.90 1189
3820.48 1283
3821.06 1254
3821.65 1203
3822.23 1139
3822.81 1147
3823.40 1232
3823.98 1207
3824.56 1208
3825.15 1121
3825.73 1109
3826.31 1140
3826.90 1061
3827.48 1037
3828.06 1258
3828.65 1186
3829.23 998
3829.81 1148
3830.40 1193
3830.98 1152
3831.56 1205
3832.15 1130
3832.73 1295
3833.32 1169
3833.90 1184
3834.48 1195
3835.07 1133
3835.65 1136
3836.23 1200
3836.82 1067
3837.40 1187
3837.99 1175
3838.57 1168
3839.16 1195
3839.74 1264
3840.32 1245
3840.91 1192
3841.49 1069
3842.08 1085
3842.66 1118
3843.25 1162
3843.83 1173
3844.42 1151
3845.00 1092
3845.59 1157
3846.17 1166
3846.76 1130
3847.34 1212
3847.92 1167
3848.51 1193
3849.09 1209
3849.68 1232
3850.27 1208
3850.85 1232
3851.44 1109
3852.02 1323
3852.61 1309
3853.19 1485
3853.78 1303
3854.36 1310
3854.95 1295
3855.53 1232
3856.12 1295
3856.70 1303
3857.29 1370
3857.88 1454
3858.46 1540
3859.05 1495
3859.63 1680
3860.22 1775
3860.80 1950
3861.39 2138
3861.98 2325
3862.56 2463
3863.15 2619
3863.73 2920
3864.32 3083
3864.91 3170
3865.49 2913
3866.08 2969
3866.67 2847
3867.25 2756
3867.84 2739
3868.43 2275
3869.01 1993
3869.60 2001
3870.19 1919
3870.77 1725
3871.36 1683
3871.95 1694
3872.53 1619
3873.12 1497
3873.71 1417
3874.29 1459
3874.88 1395
3875.47 1415
3876.05 1470
3876.64 1352
3877.23 1630
3877.82 1533
3878.40 1400
3878.99 1403
3879.58 1497
3880.16 1429
3880.75 1425
3881.34 1446
3881.93 1359
3882.51 1381
3883.10 1358
3883.69 1364
3884.28 1292
3884.87 1253
3885.45 1242
3886.04 1278
3886.63 1259
3887.22 1405
3887.80 1288
3888.39 1288
3888.98 1379
3889.57 1376
3890.16 1421
3890.74 1509
3891.33 1478
3891.92 1595
3892.51 1486
3893.10 1576
3893.69 1610
3894.27 1543
3894.86 1517
3895.45 1481
3896.04 1490
3896.63 1561
3897.22 1603
3897.81 1662
3898.40 1677
3898.98 1721
3899.57 1603
3900.16 1540
3900.75 1569
3901.34 1557
3901.93 1437
3902.52 1439
3903.11 1575
3903.70 1502
3904.29 1486
3904.87 1551
3905.46 1453
3906.05 1373
3906.64 1263
3907.23 1265
3907.82 1194
3908.41 1198
3909.00 1206
3909.59 1078
3910.18 1034
3910.77 1181
3911.36 1237
3911.95 1204
3912.54 1194
3913.13 1134
3913.72 1143
3914.31 1076
3914.90 1112
3915.49 1116
3916.08 1153
3916.67 1106
3917.26 1072
3917.85 1062
3918.44 1090
3919.03 997
3919.62 1056
3920.21 1089
3920.80 1033
3921.39 997
3921.98 1138
3922.57 1152
3923.16 1135
3923.75 1114
3924.34 1067
3924.94 1122
3925.53 1237
3926.12 1335
3926.71 1131
3927.30 1113
3927.89 1099
3928.48 1128
3929.07 1092
3929.66 1005
3930.25 1107
3930.85 1098
3931.44 1101
3932.03 1140
3932.62 1187
3933.21 1046
3933.80 1101
3934.39 1072
3934.99 1002
3935.58 1136
3936.17 1056
3936.76 1123
3937.35 1196
3937.94 1212
3938.54 1157
3939.13 1237
3939.72 1184
3940.31 1159
3940.90 1247
3941.49 1308
3942.09 1337
3942.68 1222
3943.27 1146
3943.86 1217
3944.46 1243
3945.05 1202
3945.64 1026
3946.23 1203
3946.82 1182
3947.42 1039
3948.01 1067
3948.60 1103
3949.20 1035
3949.79 993
3950.38 1051
3950.97 1130
3951.57 995
3952.16 988
3952.75 1082
3953.34 1071
3953.94 1065
3954.53 1162
3955.12 1134
3955.72 1026
3956.31 1024
3956.90 1132
3957.50 1129
3958.09 1020
3958.68 991
3959.28 1137
3959.87 1200
3960.46 1171
3961.06 1034
3961.65 988
3962.24 1121
3962.84 1100
3963.43 1130
3964.02 1101
3964.62 959
3965.21 1168
3965.81 1100
3966.40 1172
3966.99 1277
3967.59 1395
3968.18 1417
3968.78 1293
3969.37 1353
3969.96 1392
3970.56 1435
3971.15 1367
3971.75 1289
3972.34 1287
3972.94 1266
3973.53 1249
3974.12 1253
3974.72 1078
3975.31 1044
3975.91 1042
3976.50 1131
3977.10 1219
3977.69 1115
3978.29 1014
3978.88 1154
3979.48 1044
3980.07 1060
3980.67 1167
3981.26 1257
3981.86 1120
3982.45 1168
3983.05 1138
3983.64 1040
3984.24 1143
3984.83 1156
3985.43 1085
3986.02 1112
3986.62 1073
3987.21 1086
3987.81 1064
3988.40 1098
3989.00 1065
3989.60 991
3990.19 1116
3990.79 1178
3991.38 1182
3991.98 1183
3992.57 1113
3993.17 1190
3993.77 1179
3994.36 1238
3994.96 1226
3995.55 1069
3996.15 1148
3996.75 1056
3997.34 1212
3997.94 1272
3998.54 1275
3999.13 1280
3999.73 1318
4000.32 1203
4000.92 1203
4001.52 1304
4002.11 1169
4002.71 1035
4003.31 1196
4003.90 1162
4004.50 1142
4005.10 1205
4005.69 1282
4006.29 1149
4006.89 1179
4007.49 1270
4008.08 1347
4008.68 1303
4009.28 1282
4009.87 1285
4010.47 1243
4011.07 1177
4011.67 1189
4012.26 1279
4012.86 1245
4013.46 1230
4014.05 1276
4014.65 1382
4015.25 1328
4015.85 1241
4016.44 1286
4017.04 1433
4017.64 1550
4018.24 1533
4018.84 1659
4019.43 1605
4020.03 1504
4020.63 1654
4021.23 1636
4021.83 1531
4022.42 1551
4023.02 1355
4023.62 1306
4024.22 1237
4024.82 1257
4025.41 1104
4026.01 1187
4026.61 1168
4027.21 1255
4027.81 1146
4028.41 1042
4029.01 1151
4029.60 1202
4030.20 1115
4030.80 1097
4031.40 1170
4032.00 1284
4032.60 1118
4033.20 1076
4033.80 1178
4034.39 1206
4034.99 1183
4035.59 1168
4036.19 1084
4036.79 1161
4037.39 1214
4037.99 1147
4038.59 1152
4039.19 1045
4039.79 1035
4040.39 1094
4040.99 1185
4041.59 1209
4042.18 1206
4042.78 1245
4043.38 1151
4043.98 1207
4044.58 1223
4045.18 1173
4045.78 1158
4046.38 1176
4046.98 1162
4047.58 1105
4048.18 1125
4048.78 1169
4049.38 1126
4049.98 1122
4050.58 1206
4051.18 1212
4051.78 1265
4052.38 1137
4052.98 1074
4053.58 1045
4054.19 1200
4054.79 1259
4055.39 1165
4055.99 1086
4056.59 1038
4057.19 1126
4057.79 1072
4058.39 1129
4058.99 1126
4059.59 1161
4060.19 1137
4060.79 1121
4061.39 1132
4061.99 1145
4062.60 1168
4063.20 1027
4063.80 1037
4064.40 1016
4065.00 1003
4065.60 1073
4066.20 1156
4066.80 1024
4067.41 1034
4068.01 1080
4068.61 1118
4069.21 1153
4069.81 1121
4070.41 1019
4071.02 1058
4071.62 1097
4072.22 1106
4072.82 1179
4073.42 1144
4074.02 1004
4074.63 1043
4075.23 1016
4075.83 1091
4076.43 1136
4077.03 1224
4077.64 1148
4078.24 1048
4078.84 1086
4079.44 1103
4080.05 1171
4080.65 1188
4081.25 1103
4081.85 1076
4082.46 1200
4083.06 1151
4083.66 1178
4084.26 1166
4084.87 1104
4085.47 1176
4086.07 1130
4086.67 1081
4087.28 1130
4087.88 1134
4088.48 1118
4089.09 1157
4089.69 1236
4090.29 1177
4090.90 1246
4091.50 1188
4092.10 1217
4092.71 1290
4093.31 1483
4093.91 1424
4094.52 1441
4095.12 1795
4095.72 1879
4096.33 1799
4096.93 1864
4097.53 1824
4098.14 1970
4098.74 1950
4099.34 1825
4099.95 1733
4100.55 1693
4101.16 1516
4101.76 1523
4102.36 1474
4102.97 1346
4103.57 1327
4104.18 1162
4104.78 1184
4105.38 1231
4105.99 1083
4106.59 977
4107.20 1058
4107.80 1001
4108.41 1134
4109.01 1182
4109.62 1222
4110.22 1107
4110.82 1081
4111.43 1154
4112.03 1232
4112.64 1301
4113.24 1271
4113.85 1264
4114.45 1129
4115.06 1129
4115.66 1220
4116.27 1083
4116.87 1139
4117.48 1109
4118.08 1063
4118.69 1079
4119.29 1084
4119.90 1056
4120.50 1099
4121.11 1137
4121.72 1148
4122.32 1148
4122.93 1155
4123.53 1073
4124.14 1143
4124.74 1113
4125.35 1131
4125.95 950
4126.56 1208
4127.17 1349
4127.77 1126
4128.38 1070
4128.98 999
4129.59 1103
4130.20 1166
4130.80 1197
4131.41 1210
4132.01 1119
4132.62 1179
4133.23 1206
4133.83 1211
4134.44 1266
4135.05 1158
4135.65 1253
4136.26 1193
4136.87 1213
4137.47 1063
4138.08 1064
4138.69 1300
4139.29 1243
4139.90 1063
4140.51 1116
4141.11 1186
4141.72 1147
4142.33 1091
4142.93 1226
4143.54 1304
4144.15 1211
4144.75 1196
4145.36 1166
4145.97 1150
4146.58 1212
4147.18 1160
4147.79 1123
4148.40 1021
4149.01 1022
4149.61 991
4150.22 970
4150.83 1004
4151.44 1059
4152.04 1063
4152.65 1108
4153.26 1061
4153.87 1125
4154.47 986
4155.08 923
4155.69 948
4156.30 1118
4156.91 1040
4157.51 1014
4158.12 976
4158.73 954
4159.34 902
4159.95 1031
4160.56 1011
4161.16 995
4161.77 994
4162.38 1011
4162.99 927
4163.60 958
4164.21 983
4164.81 972
4165.42 1029
4166.03 942
4166.64 979
4167.25 968
4167.86 1097
4168.47 1156
4169.08 1053
4169.69 1021
4170.29 965
4170.90 1103
4171.51 1121
4172.12 1095
4172.73 1121
4173.34 1125
4173.95 1093
4174.56 1110
4175.17 965
4175.78 995
4176.39 1094
4177.00 1090
4177.61 1199
4178.22 1189
4178.82 1054
4179.43 941
4180.04 1031
4180.65 1045
4181.26 971
4181.87 1065
4182.48 1044
4183.09 1036
4183.70 1070
4184.31 1035
4184.92 1052
4185.53 1019
4186.14 978
4186.75 956
4187.36 969
4187.97 987
4188.58 997
4189.19 892
4189.81 981
4190.42 1039
4191.03 933
4191.64 993
4192.25 1019
4192.86 987
4193.47 910
4194.08 1084
4194.69 1128
4195.30 1115
4195.91 1184
4196.52 1210
4197.13 1175
4197.74 1147
4198.36 1242
4198.97 1231
4199.58 1171
4200.19 1155
4200.80 1056
4201.41 1075
4202.02 1096
4202.63 1155
4203.25 1169
4203.86 1174
4204.47 1003
4205.08 1020
4205.69 1098
4206.30 1140
4206.92 1085
4207.53 1036
4208.14 988
4208.75 948
4209.36 1116
4209.97 1148
4210.59 1067
4211.20 1111
4211.81 1057
4212.42 1105
4213.03 1091
4213.65 1116
4214.26 1062
4214.87 1103
4215.48 1253
4216.10 1201
4216.71 1113
4217.32 1176
4217.93 1274
4218.55 1335
4219.16 1380
4219.77 1399
4220.38 1330
4221.00 1371
4221.61 1394
4222.22 1562
4222.83 1544
4223.45 1567
4224.06 1707
4224.67 1742
4225.29 1922
4225.90 1876
4226.51 2090
4227.13 1979
4227.74 1945
4228.35 2034
4228.96 1926
4229.58 2107
4230.19 1864
4230.80 1889
4231.42 1812
4232.03 1928
4232.65 2029
4233.26 1843
4233.87 1763
4234.49 1745
4235.10 1696
4235.71 1808
4236.33 1748
4236.94 2059
4237.56 2115
4238.17 1766
4238.78 1664
4239.40 1618
4240.01 1653
4240.63 1385
4241.24 1371
4241.85 1407
4242.47 1293
4243.08 1319
4243.70 1196
4244.31 1171
4244.93 1086
4245.54 1248
4246.15 1249
4246.77 1256
4247.38 1315
4248.00 1384
4248.61 1301
4249.23 1179
4249.84 1172
4250.46 1276
4251.07 1329
4251.69 1155
4252.30 1107
4252.92 1299
4253.53 1191
4254.15 1118
4254.76 1187
4255.38 1262
4255.99 1182
4256.61 1105
4257.22 1173
4257.84 1329
4258.45 1304
4259.07 1084
4259.69 1063
4260.30 1147
4260.92 1277
4261.53 1219
4262.15 1112
4262.76 1266
4263.38 1277
4263.99 1243
4264.61 1323
4265.23 1179
4265.84 1247
4266.46 1159
4267.07 1130
4267.69 1113
4268.31 1192
4268.92 1250
4269.54 1341
4270.16 1472
4270.77 1294
4271.39 1317
4272.00 1254
4272.62 1276
4273.24 1145
4273.85 1182
4274.47 1126
4275.09 1107
4275.70 1102
4276.32 1322
4276.94 1265
4277.55 1277
4278.17 1169
4278.79 1071
4279.40 1030
4280.02 1105
4280.64 1133
4281.26 1092
4281.87 1112
4282.49 1085
4283.11 1154
4283.72 1021
4284.34 1037
4284.96 1043
4285.58 1027
4286.19 1090
4286.81 1101
4287.43 1067
4288.05 1180
4288.66 1249
4289.28 1084
4289.90 1114
4290.52 1161
4291.13 1088
4291.75 1153
4292.37 1068
4292.99 1019
4293.61 1178
4294.22 1104
4294.84 1073
4295.46 1021
4296.08 1151
4296.70 1131
4297.31 1120
4297.93 1054
4298.55 1055
4299.17 1035
4299.79 1034
4300.41 1076
4301.03 1044
4301.64 1125
4302.26 1139
4302.88 1098
4303.50 1087
4304.12 1113
4304.74 1123
4305.36 1192
4305.97 1074
4306.59 1139
4307.21 1025
4307.83 1069
4308.45 1130
4309.07 1127
4309.69 1212
4310.31 1340
4310.93 1281
4311.55 1270
4312.17 1357
4312.78 1209
4313.40 1274
4314.02 1262
4314.64 1248
4315.26 1230
4315.88 1212
4316.50 1147
4317.12 1212
4317.74 1197
4318.36 1057
4318.98 1031
4319.60 1062
4320.22 947
4320.84 1042
4321.46 1067
4322.08 1093
4322.70 981
4323.32 993
4323.94 1024
4324.56 1024
4325.18 1073
4325.80 987
4326.42 1180
4327.04 1153
4327.66 1141
4328.28 1225
4328.90 1249
4329.52 1204
4330.14 1182
4330.76 1093
4331.39 1080
4332.01 1145
4332.63 1092
4333.25 1039
4333.87 1009
4334.49 961
4335.11 1033
4335.73 1085
4336.35 1121
4336.97 1100
4337.59 995
4338.22 1093
4338.84 958
4339.46 995
4340.08 1256
4340.70 1173
4341.32 1122
4341.94 1130
4342.57 1092
4343.19 1237
4343.81 1218
4344.43 1212
4345.05 1414
4345.67 1380
4346.29 1436
4346.92 1415
4347.54 1531
4348.16 1585
4348.78 1642
4349.40 1716
4350.03 1644
4350.65 1701
4351.27 1579
4351.89 1416
4352.51 1436
4353.14 1442
4353.76 1370
4354.38 1207
4355.00 1085
4355.63 1206
4356.25 1092
4356.87 1111
4357.49 1204
4358.12 1252
4358.74 1175
4359.36 1099
4359.98 1089
4360.61 1090
4361.23 1181
4361.85 1162
4362.48 1253
4363.10 1134
4363.72 1167
4364.34 1230
4364.97 1231
4365.59 1262
4366.21 1227
4366.84 1217
4367.46 1198
4368.08 1191
4368.71 1203
4369.33 1189
4369.95 1176
4370.58 1071
4371.20 1233
4371.82 1198
4372.45 1137
4373.07 1227
4373.70 1227
4374.32 1111
4374.94 1076
4375.57 1160
4376.19 1096
4376.81 1187
4377.44 1151
4378.06 1233
4378.69 1279
4379.31 1231
4379.94 1347
4380.56 1281
4381.18 1195
4381.81 1439
4382.43 1462
4383.06 1380
4383.68 1323
4384.31 1249
4384.93 1227
4385.55 1324
4386.18 1373
4386.80 1463
4387.43 1334
4388.05 1472
4388.68 1560
4389.30 1565
4389.93 1602
4390.55 1737
4391.18 1738
4391.80 1939
4392.43 2031
4393.05 2138
4393.68 2037
4394.30 2000
4394.93 2126
4395.55 2065
4396.18 1967
4396.80 1836
4397.43 1936
4398.05 2010
4398.68 1869
4399.31 1860
4399.93 1908
4400.56 2107
4401.18 2177
4401.81 2502
4402.43 2395
4403.06 2292
4403.69 2330
4404.31 1986
4404.94 2034
4405.56 1861
4406.19 1872
4406.82 1956
4407.44 2115
4408.07 2103
4408.69 2043
4409.32 1997
4409.95 2055
4410.57 1723
4411.20 1824
4411.83 2036
4412.45 2064
4413.08 1969
4413.71 1919
4414.33 1829
4414.96 1634
4415.59 1807
4416.21 1702
4416.84 1665
4417.47 1911
4418.09 1803
4418.72 1783
4419.35 1770
4419.97 1563
4420.60 1549
4421.23 1386
4421.85 1500
4422.48 1371
4423.11 1448
4423.74 1532
4424.36 1528
4424.99 1549
4425.62 1436
4426.25 1382
4426.87 1488
4427.50 1304
4428.13 1468
4428.76 1395
4429.38 1282
4430.01 1218
4430.64 1248
4431.27 1269
4431.89 1330
4432.52 1268
4433.15 1207
4433.78 1196
4434.41 1261
4435.03 1167
4435.66 1223
4436.29 1314
4436.92 1330
4437.55 1176
4438.18 1235
4438.80 1129
4439.43 1047
4440.06 1061
4440.69 1185
4441.32 1246
4441.95 1229
4442.57 1173
4443.20 1070
4443.83 1192
4444.46 1255
4445.09 1115
4445.72 1149
4446.35 1271
4446.98 1145
4447.61 1154
4448.23 1079
4448.86 1166
4449.49 1158
4450.12 1165
4450.75 1124
4451.38 1049
4452.01 1014
4452.64 1082
4453.27 1048
4453.90 1118
4454.53 1131
4455.16 1040
4455.79 1014
4456.42 1059
4457.05 1048
4457.67 1081
4458.30 1114
4458.93 1006
4459.56 990
4460.19 1064
4460.82 1114
4461.45 980
4462.08 1033
4462.71 1086
4463.34 1076
4463.97 1102
4464.60 1077
4465.23 919
4465.86 965
4466.49 921
4467.13 963
4467.76 1017
4468.39 981
4469.02 899
4469.65 942
4470.28 895
4470.91 1000
4471.54 938
4472.17 1009
4472.80 1049
4473.43 1015
4474.06 1021
4474.69 1117
4475.32 1035
4475.95 1056
4476.59 956
4477.22 929
4477.85 1008
4478.48 985
4479.11 961
4479.74 792
4480.37 766
4481.00 877
4481.64 888
4482.27 926
4482.90 1047
4483.53 1019
4484.16 1037
4484.79 1049
4485.42 960
4486.06 1045
4486.69 1067
4487.32 978
4487.95 1139
4488.58 1127
4489.22 1006
4489.85 1012
4490.48 1063
4491.11 1094
4491.74 1003
4492.38 1019
4493.01 997
4493.64 988
4494.27 994
4494.90 1070
4495.54 984
4496.17 961
4496.80 957
4497.43 1047
4498.07 950
4498.70 833
4499.33 787
4499.96 874
4500.60 964
4501.23 1148
4501.86 1052
4502.50 1069
4503.13 1056
4503.76 1119
4504.39 1094
4505.03 938
4505.66 1046
4506.29 1109
4506.93 1178
4507.56 1082
4508.19 1022
4508.83 1125
4509.46 1177
4510.09 1123
4510.73 1058
4511.36 947
4511.99 947
4512.63 954
4513.26 981
4513.89 1121
4514.53 1090
4515.16 1013
4515.80 915
4516.43 1079
4517.06 945
4517.70 995
4518.33 977
4518.97 990
4519.60 983
4520.23 893
4520.87 911
4521.50 973
4522.14 955
4522.77 930
4523.40 941
4524.04 1000
4524.67 1115
4525.31 972
4525.94 816
4526.58 1033
4527.21 1152
4527.85 1311
4528.48 1287
4529.12 1407
4529.75 1484
4530.38 1571
4531.02 1830
4531.65 2074
4532.29 2187
4532.92 2313
4533.56 2729
4534.19 2840
4534.83 2728
4535.46 2577
4536.10 2519
4536.74 2554
4537.37 2155
4538.01 2017
4538.64 1789
4539.28 1424
4539.91 1443
4540.55 1277
4541.18 1186
4541.82 1206
4542.45 1125
4543.09 1140
4543.73 1008
4544.36 1031
4545.00 988
4545.63 967
4546.27 915
4546.91 1047
4547.54 1042
4548.18 1005
4548.81 921
4549.45 978
4550.09 1055
4550.72 997
4551.36 936
4551.99 907
4552.63 901
4553.27 992
4553.90 975
4554.54 1016
4555.18 959
4555.81 1022
4556.45 1010
4557.09 1008
4557.72 1065
4558.36 1126
4559.00 1035
4559.63 1041
4560.27 991
4560.91 1024
4561.54 955
4562.18 1073
4562.82 1020
4563.46 1121
4564.09 1167
4564.73 1134
4565.37 953
4566.00 1037
4566.64 973
4567.28 1144
4567.92 1212
4568.55 1144
4569.19 1166
4569.83 1132
4570.47 1134
4571.10 1171
4571.74 1195
4572.38 1222
4573.02 1262
4573.66 1235
4574.29 1247
4574.93 1221
4575.57 1275
4576.21 1193
4576.85 1078
4577.48 1210
4578.12 1045
4578.76 1052
4579.40 1028
4580.04 975
4580.67 841
4581.31 934
4581.95 938
4582.59 1003
4583.23 1004
4583.87 895
4584.51 935
4585.14 954
4585.78 956
4586.42 914
4587.06 920
4587.70 1000
4588.34 993
4588.98 966
4589.62 912
4590.26 901
4590.89 919
4591.53 867
4592.17 949
4592.81 918
4593.45 862
4594.09 822
4594.73 869
4595.37 841
4596.01 802
4596.65 919
4597.29 956
4597.93 905
4598.57 897
4599.21 839
4599.85 825
4600.49 835
4601.12 839
4601.76 845
4602.40 850
4603.04 862
4603.68 833
4604.32 861
4604.96 968
4605.60 970
4606.24 847
4606.88 812
4607.52 928
4608.17 933
4608.81 947
4609.45 962
4610.09 889
4610.73 972
4611.37 1032
4612.01 956
4612.65 893
4613.29 979
4613.93 1149
4614.57 894
4615.21 832
4615.85 904
4616.49 853
4617.13 893
4617.77 867
4618.41 874
4619.06 880
4619.70 931
4620.34 892
4620.98 807
4621.62 852
4622.26 871
4622.90 845
4623.54 823
4624.19 838
4624.83 874
4625.47 817
4626.11 839
4626.75 801
4627.39 774
4628.03 842
4628.68 828
4629.32 815
4629.96 881
4630.60 822
4631.24 898
4631.89 905
4632.53 888
4633.17 881
4633.81 810
4634.45 835
4635.10 854
4635.74 818
4636.38 882
4637.02 879
4637.66 855
4638.31 932
4638.95 847
4639.59 955
4640.23 1040
4640.88 1058
4641.52 1025
4642.16 1046
4642.80 1062
4643.45 954
4644.09 853
4644.73 866
4645.38 928
4646.02 881
4646.66 861
4647.30 942
4647.95 845
4648.59 810
4649.23 825
4649.88 863
4650.52 847
4651.16 969
4651.81 872
4652.45 930
4653.09 893
4653.74 953
4654.38 980
4655.02 910
4655.67 808
4656.31 840
4656.95 927
4657.60 881
4658.24 858
4658.89 817
4659.53 660
4660.17 682
4660.82 827
4661.46 886
4662.10 893
4662.75 950
4663.39 783
4664.04 724
4664.68 775
4665.33 866
4665.97 824
4666.61 839
4667.26 800
4667.90 726
4668.55 844
4669.19 930
4669.84 873
4670.48 858
4671.12 824
4671.77 751
4672.41 806
4673.06 723
4673.70 784
4674.35 855
4674.99 891
4675.64 769
4676.28 794
4676.93 726
4677.57 723
4678.22 828
4678.86 780
4679.51 763
4680.15 772
4680.80 713
4681.44 871
4682.09 811
4682.74 852
4683.38 808
4684.03 828
4684.67 837
4685.32 849
4685.96 815
4686.61 796
4687.25 755
4687.90 799
4688.55 809
4689.19 766
4689.84 836
4690.48 864
4691.13 746
4691.78 793
4692.42 675
4693.07 809
4693.71 718
4694.36 785
4695.01 780
4695.65 727
4696.30 701
4696.95 773
4697.59 858
4698.24 821
4698.89 799
4699.53 867
4700.18 820
4700.83 816
4701.47 864
4702.12 775
4702.77 778
4703.41 811
4704.06 812
4704.71 846
4705.35 879
4706.00 792
4706.65 757
4707.29 727
4707.94 782
4708.59 827
4709.24 785
4709.88 830
4710.53 771
4711.18 834
4711.83 907
4712.47 896
4713.12 915
4713.77 819
4714.42 817
4715.06 848
4715.71 864
4716.36 838
4717.01 817
4717.65 904
4718.30 839
4718.95 892
4719.60 932
4720.25 964
4720.89 893
4721.54 920
4722.19 846
4722.84 789
4723.49 763
4724.13 928
4724.78 914
4725.43 889
4726.08 868
4726.73 964
4727.38 919
4728.03 972
4728.67 937
4729.32 930
4729.97 883
4730.62 910
4731.27 902
4731.92 832
4732.57 850
4733.22 874
4733.86 826
4734.51 773
4735.16 790
4735.81 745
4736.46 795
4737.11 737
4737.76 798
4738.41 831
4739.06 821
4739.71 870
4740.36 790
4741.01 749
4741.65 723
4742.30 821
4742.95 950
4743.60 966
4744.25 917
4744.90 975
4745.55 997
4746.20 825
4746.85 821
4747.50 855
4748.15 892
4748.80 893
4749.45 875
4750.10 874
4750.75 910
4751.40 785
4752.05 855
4752.70 920
4753.35 846
4754.00 831
4754.65 920
4755.30 934
4755.95 978
4756.61 850
4757.26 767
4757.91 929
4758.56 926
4759.21 787
4759.86 851
4760.51 816
4761.16 889
4761.81 746
4762.46 803
4763.11 823
4763.76 843
4764.41 842
4765.07 743
4765.72 798
4766.37 809
4767.02 880
4767.67 819
4768.32 891
4768.97 869
4769.62 847
4770.28 904
4770.93 830
4771.58 797
4772.23 861
4772.88 913
4773.53 871
4774.19 758
4774.84 822
4775.49 797
4776.14 862
4776.79 794
4777.44 788
4778.10 662
4778.75 690
4779.40 777
4780.05 818
4780.70 814
4781.36 824
4782.01 775
4782.66 676
4783.31 669
4783.97 734
4784.62 794
4785.27 826
4785.92 794
4786.58 801
4787.23 815
4787.88 750
4788.53 819
4789.19 864
4789.84 787
4790.49 788
4791.15 803
4791.80 800
4792.45 830
4793.10 828
4793.76 778
4794.41 861
4795.06 872
4795.72 792
4796.37 783
4797.02 792
4797.68 749
4798.33 805
4798.98 770
4799.64 802
4800.29 760
4800.94 798
4801.60 788
4802.25 738
4802.90 742
4803.56 737
4804.21 756
4804.87 821
4805.52 870
4806.17 780
4806.83 817
4807.48 839
4808.14 869
4808.79 739
4809.44 769
4810.10 672
4810.75 771
4811.41 761
4812.06 742
4812.71 785
4813.37 744
4814.02 780
4814.68 757
4815.33 759
4815.99 797
4816.64 794
4817.30 815
4817.95 636
4818.61 771
4819.26 895
4819.92 844
4820.57 811
4821.23 801
4821.88 803
4822.53 864
4823.19 845
4823.85 858
4824.50 830
4825.16 876
4825.81 871
4826.47 850
4827.12 875
4827.78 861
4828.43 769
4829.09 844
4829.74 897
4830.40 932
4831.05 1039
4831.71 978
4832.37 924
4833.02 832
4833.68 845
4834.33 916
4834.99 984
4835.64 828
4836.30 972
4836.96 1016
4837.61 1102
4838.27 1112
4838.92 1049
4839.58 963
4840.24 976
4840.89 1010
4841.55 951
4842.21 1057
4842.86 1091
4843.52 1078
4844.18 1016
4844.83 968
4845.49 972
4846.14 925
4846.80 946
4847.46 863
4848.11 936
4848.77 990
4849.43 990
4850.09 1017
4850.74 975
4851.40 960
4852.06 963
4852.71 986
4853.37 1098
4854.03 1091
4854.68 1005
4855.34 963
4856.00 942
4856.66 953
4857.31 989
4857.97 873
4858.63 902
4859.29 959
4859.94 1121
4860.60 1010
4861.26 864
4861.92 871
4862.57 924
4863.23 1004
4863.89 931
4864.55 914
4865.21 922
4865.86 901
4866.52 940
4867.18 1005
4867.84 922
4868.50 813
4869.15 822
4869.81 963
4870.47 898
4871.13 934
4871.79 1027
4872.45 1049
4873.10 989
4873.76 864
4874.42 927
4875.08 919
4875.74 873
4876.40 806
4877.06 860
4877.71 862
4878.37 937
4879.03 913
4879.69 799
4880.35 845
4881.01 873
4881.67 843
4882.33 917
4882.99 967
4883.65 932
4884.30 830
4884.96 767
4885.62 728
4886.28 823
4886.94 893
4887.60 798
4888.26 880
4888.92 903
4889.58 869
4890.24 878
4890.90 832
4891.56 879
4892.22 913
4892.88 834
4893.54 795
4894.20 812
4894.86 910
4895.52 871
4896.18 793
4896.84 778
4897.50 785
4898.16 844
4898.82 828
4899.48 746
4900.14 778
4900.80 734
4901.46 801
4902.12 856
4902.78 731
4903.44 781
4904.10 841
4904.76 873
4905.42 751
4906.08 808
4906.74 855
4907.40 747
4908.06 754
4908.73 828
4909.39 803
4910.05 719
4910.71 740
4911.37 745
4912.03 730
4912.69 726
4913.35 745
4914.01 811
4914.68 858
4915.34 851
4916.00 813
4916.66 778
4917.32 702
4917.98 694
4918.64 781
4919.31 745
4919.97 679
4920.63 677
4921.29 725
4921.95 768
4922.61 794
4923.28 741
4923.94 742
4924.60 756
4925.26 703
4925.92 753
4926.59 738
4927.25 756
4927.91 801
4928.57 779
4929.23 778
4929.90 795
4930.56 802
4931.22 819
4931.88 693
4932.55 676
4933.21 708
4933.87 804
4934.53 737
4935.20 739
4935.86 724
4936.52 769
4937.18 843
4937.85 726
4938.51 763
4939.17 759
4939.84 772
4940.50 746
4941.16 818
4941.82 787
4942.49 844
4943.15 807
4943.81 734
4944.48 724
4945.14 754
4945.80 833
4946.47 772
4947.13 763
4947.79 783
4948.46 757
4949.12 736
4949.79 756
4950.45 733
4951.11 810
4951.78 840
4952.44 935
4953.10 815
4953.77 701
4954.43 817
4955.10 718
4955.76 757
4956.42 763
4957.09 714
4957.75 753
4958.42 721
4959.08 809
4959.74 754
4960.41 735
4961.07 818
4961.74 826
4962.40 715
4963.07 806
4963.73 832
4964.40 828
4965.06 843
4965.73 814
4966.39 829
4967.05 789
4967.72 719
4968.38 741
4969.05 721
4969.71 792
4970.38 828
4971.04 834
4971.71 824
4972.37 784
4973.04 783
4973.70 889
4974.37 921
4975.04 864
4975.70 792
4976.37 723
4977.03 894
4977.70 862
4978.36 798
4979.03 853
4979.69 763
4980.36 789
4981.03 804
4981.69 719
4982.36 747
4983.02 766
4983.69 791
4984.35 912
4985.02 823
4985.69 870
4986.35 999
4987.02 1061
4987.68 1010
4988.35 1090
4989.02 1130
4989.68 1216
4990.35 1337
4991.02 1415
4991.68 1498
4992.35 1374
4993.02 1555
4993.68 1445
4994.35 1277
4995.02 1253
4995.68 1099
4996.35 922
4997.02 1010
4997.68 974
4998.35 921
4999.02 797
4999.68 787
5000.35 735
5001.02 788
5001.68 788
5002.35 735
5003.02 765
5003.69 765
5004.35 782
5005.02 770
5005.69 778
5006.35 838
5007.02 753
5007.69 840
5008.36 713
5009.02 766
5009.69 893
5010.36 767
5011.03 739
5011.70 761
5012.36 850
5013.03 784
5013.70 759
5014.37 743
5015.04 822
5015.70 792
5016.37 796
5017.04 827
5017.71 826
5018.38 901
5019.04 926
5019.71 796
5020.38 791
5021.05 911
5021.72 997
5022.39 1041
5023.05 1084
5023.72 1171
5024.39 1144
5025.06 1046
5025.73 1111
5026.40 1126
5027.07 1161
5027.74 1117
5028.40 1148
5029.07 1069
5029.74 1116
5030.41 1093
5031.08 1045
5031.75 976
5032.42 861
5033.09 901
5033.76 859
5034.43 884
5035.10 895
5035.76 888
5036.43 874
5037.10 835
5037.77 835
5038.44 838
5039.11 842
5039.78 920
5040.45 922
5041.12 802
5041.79 839
5042.46 888
5043.13 894
5043.80 923
5044.47 889
5045.14 907
5045.81 928
5046.48 969
5047.15 947
5047.82 934
5048.49 892
5049.16 953
5049.83 998
5050.50 941
5051.17 875
5051.84 937
5052.51 839
5053.18 878
5053.85 857
5054.52 788
5055.20 848
5055.87 816
5056.54 844
5057.21 785
5057.88 819
5058.55 941
5059.22 830
5059.89 885
5060.56 909
5061.23 948
5061.90 1006
5062.58 917
5063.25 965
5063.92 985
5064.59 990
5065.26 909
5065.93 930
5066.60 863
5067.27 910
5067.95 911
5068.62 871
5069.29 884
5069.96 822
5070.63 683
5071.30 768
5071.98 849
5072.65 781
5073.32 790
5073.99 774
5074.66 742
5075.34 763
5076.01 745
5076.68 794
5077.35 839
5078.02 805
5078.70 862
5079.37 780
5080.04 726
5080.71 849
5081.39 802
5082.06 670
5082.73 792
5083.40 896
5084.08 915
5084.75 914
5085.42 787
5086.09 916
5086.77 776
5087.44 720
5088.11 766
5088.79 803
5089.46 782
5090.13 839
5090.80 835
5091.48 802
5092.15 827
5092.82 944
5093.50 928
5094.17 781
5094.84 857
5095.52 839
5096.19 823
5096.86 935
5097.54 824
5098.21 783
5098.88 830
5099.56 801
5100.23 861
5100.90 813
5101.58 798
5102.25 789
5102.93 896
5103.60 918
5104.27 820
5104.95 778
5105.62 689
5106.30 786
5106.97 859
5107.64 949
5108.32 835
5108.99 838
5109.67 877
5110.34 787
5111.02 816
5111.69 762
5112.36 768
5113.04 798
5113.71 799
5114.39 854
5115.06 862
5115.74 738
5116.41 640
5117.09 738
5117.76 742
5118.44 745
5119.11 815
5119.79 832
5120.46 745
5121.14 755
5121.81 754
5122.49 694
5123.16 664
5123.84 763
5124.51 670
5125.19 719
5125.86 739
5126.54 672
5127.21 726
5127.89 769
5128.56 759
5129.24 778
5129.92 771
5130.59 711
5131.27 672
5131.94 746
5132.62 681
5133.29 655
5133.97 724
5134.65 703
5135.32 668
5136.00 695
5136.67 647
5137.35 655
5138.03 715
5138.70 710
5139.38 684
5140.05 662
5140.73 713
5141.41 702
5142.08 762
5142.76 771
5143.44 736
5144.11 793
5144.79 698
5145.47 720
5146.14 651
5146.82 662
5147.50 632
5148.17 640
5148.85 642
5149.53 636
5150.20 611
5150.88 766
5151.56 790
5152.24 688
5152.91 676
5153.59 629
5154.27 697
5154.94 679
5155.62 660
5156.30 595
5156.98 676
5157.65 720
5158.33 655
5159.01 769
5159.69 650
5160.36 647
5161.04 719
5161.72 741
5162.40 665
5163.07 723
5163.75 648
5164.43 706
5165.11 765
5165.79 612
5166.46 618
5167.14 639
5167.82 705
5168.50 688
5169.18 663
5169.86 718
5170.53 651
5171.21 724
5171.89 632
5172.57 678
5173.25 698
5173.93 665
5174.60 676
5175.28 725
5175.96 712
5176.64 581
5177.32 684
5178.00 640
5178.68 723
5179.36 665
5180.03 630
5180.71 619
5181.39 682
5182.07 706
5182.75 634
5183.43 650
5184.11 638
5184.79 613
5185.47 574
5186.15 589
5186.83 593
5187.51 670
5188.18 716
5188.86 628
5189.54 618
5190.22 640
5190.90 615
5191.58 637
5192.26 628
5192.94 617
5193.62 657
5194.30 660
5194.98 676
5195.66 669
5196.34 634
5197.02 645
5197.70 676
5198.38 684
5199.06 689
5199.74 654
5200.42 671
5201.10 634
5201.78 661
5202.46 658
5203.14 672
5203.82 679
5204.50 668
5205.19 696
5205.87 604
5206.55 727
5207.23 743
5207.91 636
5208.59 684
5209.27 675
5209.95 708
5210.63 703
5211.31 653
5211.99 751
5212.67 752
5213.36 724
5214.04 710
5214.72 765
5215.40 749
5216.08 634
5216.76 670
5217.44 715
5218.12 697
5218.81 717
5219.49 724
5220.17 707
5220.85 718
5221.53 670
5222.21 700
5222.90 740
5223.58 668
5224.26 682
5224.94 720
5225.62 678
5226.30 614
5226.99 648
5227.67 620
5228.35 764
5229.03 709
5229.71 728
5230.40 733
5231.08 717
5231.76 651
5232.44 717
5233.13 650
5233.81 621
5234.49 699
5235.17 660
5235.86 696
5236.54 695
5237.22 711
5237.90 753
5238.59 771
5239.27 733
5239.95 612
5240.64 660
5241.32 741
5242.00 808
5242.68 684
5243.37 673
5244.05 720
5244.73 713
5245.42 675
5246.10 781
5246.78 745
5247.47 771
5248.15 704
5248.83 814
5249.52 746
5250.20 746
5250.88 804
5251.57 860
5252.25 771
5252.93 792
5253.62 881
5254.30 820
5254.99 760
5255.67 737
5256.35 718
5257.04 836
5257.72 801
5258.41 805
5259.09 657
5259.77 693
5260.46 645
5261.14 651
5261.83 684
5262.51 715
5263.20 675
5263.88 729
5264.56 802
5265.25 737
5265.93 727
5266.62 677
5267.30 731
5267.99 678
5268.67 707
5269.36 707
5270.04 795
5270.73 731
5271.41 775
5272.10 733
5272.78 711
5273.47 700
5274.15 708
5274.84 770
5275.52 808
5276.21 815
5276.89 692
5277.58 654
5278.26 688
5278.95 686
5279.63 734
5280.32 730
5281.00 758
5281.69 796
5282.38 715
5283.06 735
5283.75 822
5284.43 929
5285.12 963
5285.80 816
5286.49 831
5287.18 830
5287.86 763
5288.55 779
5289.23 792
5289.92 767
5290.61 799
5291.29 753
5291.98 768
5292.66 750
5293.35 799
5294.04 784
5294.72 794
5295.41 756
5296.10 833
5296.78 768
5297.47 736
5298.16 824
5298.84 892
5299.53 825
5300.22 860
5300.90 967
5301.59 1013
5302.28 1111
5302.96 1195
5303.65 1258
5304.34 1359
5305.03 1393
5305.71 1348
5306.40 1223
5307.09 1154
5307.77 1057
5308.46 948
5309.15 875
5309.84 812
5310.52 834
5311.21 854
5311.90 811
5312.59 725
5313.27 788
5313.96 781
5314.65 737
5315.34 700
5316.02 775
5316.71 872
5317.40 790
5318.09 798
5318.78 817
5319.46 748
5320.15 750
5320.84 776
5321.53 835
5322.22 789
5322.90 900
5323.59 801
5324.28 789
5324.97 776
5325.66 819
5326.35 812
5327.04 727
5327.72 725
5328.41 828
5329.10 850
5329.79 817
5330.48 756
5331.17 831
5331.86 960
5332.54 898
5333.23 886
5333.92 899
5334.61 870
5335.30 771
5335.99 805
5336.68 809
5337.37 772
5338.06 868
5338.75 841
5339.44 851
5340.12 911
5340.81 851
5341.50 905
5342.19 961
5342.88 872
5343.57 864
5344.26 810
5344.95 889
5345.64 879
5346.33 953
5347.02 894
5347.71 976
5348.40 868
5349.09 1079
5349.78 1083
5350.47 1083
5351.16 1206
5351.85 1254
5352.54 1482
5353.23 1357
5353.92 1426
5354.61 1509
5355.30 1362
5355.99 1327
5356.68 1192
5357.37 1189
5358.06 1073
5358.75 981
5359.44 984
5360.14 953
5360.83 855
5361.52 809
5362.21 799
5362.90 804
5363.59 855
5364.28 853
5364.97 788
5365.66 839
5366.35 841
5367.04 792
5367.74 831
5368.43 890
5369.12 859
5369.81 808
5370.50 799
5371.19 789
5371.88 818
5372.57 679
5373.27 709
5373.96 807
5374.65 777
5375.34 777
5376.03 783
5376.72 696
5377.42 781
5378.11 750
5378.80 738
5379.49 711
5380.18 784
5380.88 783
5381.57 786
5382.26 786
5382.95 799
5383.64 753
5384.34 698
5385.03 778
5385.72 753
5386.41 732
5387.11 743
5387.80 709
5388.49 725
5389.18 824
5389.88 828
5390.57 869
5391.26 909
5391.95 810
5392.65 842
5393.34 775
5394.03 801
5394.72 783
5395.42 790
5396.11 709
5396.80 659
5397.50 748
5398.19 743
5398.88 732
5399.58 749
5400.27 815
5400.96 727
5401.66 728
5402.35 651
5403.04 701
5403.74 782
5404.43 714
5405.12 660
5405.82 723
5406.51 728
5407.20 736
5407.90 679
5408.59 688
5409.28 809
5409.98 820
5410.67 806
5411.37 782
5412.06 762
5412.75 803
5413.45 806
5414.14 726
5414.84 787
5415.53 831
5416.23 789
5416.92 719
5417.61 798
5418.31 719
5419.00 722
5419.70 807
5420.39 729
5421.09 743
5421.78 758
5422.48 696
5423.17 729
5423.87 698
5424.56 751
5425.25 735
5425.95 694
5426.64 794
5427.34 808
5428.03 741
5428.73 707
5429.42 737
5430.12 719
5430.82 742
5431.51 727
5432.21 698
5432.90 653
5433.60 698
5434.29 785
5434.99 809
5435.68 797
5436.38 749
5437.07 745
5437.77 682
5438.47 736
5439.16 721
5439.86 677
5440.55 667
5441.25 747
5441.94 707
5442.64 777
5443.34 814
5444.03 807
5444.73 754
5445.42 794
5446.12 783
5446.82 864
5447.51 860
5448.21 911
5448.91 866
5449.60 877
5450.30 999
5450.99 919
5451.69 913
5452.39 936
5453.08 973
5453.78 902
5454.48 899
5455.17 874
5455.87 881
5456.57 856
5457.27 769
5457.96 785
5458.66 776
5459.36 806
5460.05 846
5460.75 846
5461.45 790
5462.14 831
5462.84 887
5463.54 896
5464.24 922
5464.93 897
5465.63 919
5466.33 1003
5467.03 979
5467.72 1054
5468.42 1092
5469.12 956
5469.82 887
5470.51 912
5471.21 933
5471.91 852
5472.61 941
5473.31 827
5474.00 808
5474.70 794
5475.40 906
5476.10 966
5476.80 961
5477.49 879
5478.19 827
5478.89 786
5479.59 822
5480.29 901
5480.99 967
5481.68 937
5482.38 882
5483.08 1067
5483.78 1002
5484.48 1155
5485.18 1010
5485.88 988
5486.57 942
5487.27 925
5487.97 935
5488.67 912
5489.37 895
5490.07 896
5490.77 925
5491.47 879
5492.17 914
5492.87 933
5493.56 1034
5494.26 997
5494.96 1004
5495.66 998
5496.36 1023
5497.06 1087
5497.76 990
5498.46 1018
5499.16 1103
5499.86 1015
5500.56 1072
5501.26 1196
5501.96 1253
5502.66 1253
5503.36 1262
5504.06 1236
5504.76 1238
5505.46 1205
5506.16 1208
5506.86 1169
5507.56 1160
5508.26 1123
5508.96 1080
5509.66 1139
5510.36 1080
5511.06 1089
5511.76 1193
5512.46 1184
5513.16 1134
5513.86 1280
5514.56 1336
5515.26 1207
5515.96 1339
5516.66 1231
5517.36 1231
5518.07 1197
5518.77 1225
5519.47 1207
5520.17 1117
5520.87 1145
5521.57 1090
5522.27 1044
5522.97 1022
5523.67 1076
5524.37 980
5525.08 1065
5525.78 1191
5526.48 1050
5527.18 1007
5527.88 1005
5528.58 986
5529.28 1022
5529.99 987
5530.69 936
5531.39 900
5532.09 997
5532.79 1013
5533.49 865
5534.20 794
5534.90 818
5535.60 961
5536.30 984
5537.00 930
5537.70 940
5538.41 1076
5539.11 1006
5539.81 1009
5540.51 877
5541.22 914
5541.92 977
5542.62 865
5543.32 941
5544.02 904
5544.73 966
5545.43 940
5546.13 913
5546.84 865
5547.54 873
5548.24 833
5548.94 849
5549.65 845
5550.35 879
5551.05 960
5551.75 1016
5552.46 1068
5553.16 910
5553.86 886
5554.57 952
5555.27 761
5555.97 764
5556.68 837
5557.38 913
5558.08 872
5558.79 868
5559.49 811
5560.19 872
5560.90 822
5561.60 785
5562.30 879
5563.01 805
5563.71 840
5564.41 835
5565.12 824
5565.82 820
5566.53 807
5567.23 849
5567.93 945
5568.64 705
5569.34 787
5570.05 855
5570.75 766
5571.45 791
5572.16 860
5572.86 799
5573.57 866
5574.27 925
5574.98 820
5575.68 826
5576.38 855
5577.09 855
5577.79 824
5578.50 786
5579.20 775
5579.91 810
5580.61 793
5581.32 806
5582.02 804
5582.73 729
5583.43 770
5584.14 820
5584.84 773
5585.55 803
5586.25 786
5586.96 658
5587.66 722
5588.37 789
5589.07 738
5589.78 694
5590.48 709
5591.19 714
5591.89 722
5592.60 759
5593.31 747
5594.01 772
5594.72 674
5595.42 751
5596.13 738
5596.83 762
5597.54 663
5598.25 685
5598.95 735
5599.66 729
5600.36 649
5601.07 660
5601.78 708
5602.48 652
5603.19 711
5603.89 667
5604.60 722
5605.31 839
5606.01 719
5606.72 715
5607.43 732
5608.13 753
5608.84 751
5609.54 683
5610.25 722
5610.96 682
5611.66 703
5612.37 738
5613.08 636
5613.79 619
5614.49 673
5615.20 748
5615.91 748
5616.61 726
5617.32 672
5618.03 728
5618.73 679
5619.44 653
5620.15 710
5620.86 667
5621.56 691
5622.27 721
5622.98 715
5623.69 765
5624.39 688
5625.10 711
5625.81 631
5626.52 650
5627.22 688
5627.93 651
5628.64 685
5629.35 622
5630.05 625
5630.76 646
5631.47 613
5632.18 670
5632.89 636
5633.59 677
5634.30 615
5635.01 596
5635.72 676
5636.43 718
5637.14 677
5637.84 807
5638.55 752
5639.26 680
5639.97 650
5640.68 688
5641.39 648
5642.10 629
5642.80 655
5643.51 644
5644.22 653
5644.93 687
5645.64 671
5646.35 656
5647.06 609
5647.77 708
5648.47 678
5649.18 656
5649.89 665
5650.60 626
5651.31 671
5652.02 787
5652.73 780
5653.44 661
5654.15 692
5654.86 694
5655.57 776
5656.28 708
5656.99 669
5657.70 630
5658.41 611
5659.12 632
5659.83 720
5660.54 737
5661.24 681
5661.95 747
5662.66 664
5663.37 679
5664.08 646
5664.79 717
5665.50 703
5666.21 684
5666.93 666
5667.64 689
5668.35 684
5669.06 716
5669.77 737
5670.48 788
5671.19 738
5671.90 767
5672.61 781
5673.32 795
5674.03 736
5674.74 800
5675.45 737
5676.16 750
5676.87 785
5677.58 696
5678.29 711
5679.01 768
5679.72 764
5680.43 745
5681.14 680
5681.85 752
5682.56 720
5683.27 733
5683.98 691
5684.69 661
5685.41 741
5686.12 704
5686.83 709
5687.54 793
5688.25 799
5688.96 738
5689.67 827
5690.39 725
5691.10 675
5691.81 645
5692.52 723
5693.23 778
5693.95 757
5694.66 840
5695.37 819
5696.08 666
5696.79 715
5697.51 702
5698.22 677
5698.93 722
5699.64 751
5700.35 738
5701.07 746
5701.78 744
5702.49 755
5703.20 779
5703.92 809
5704.63 723
5705.34 675
5706.05 636
5706.77 626
5707.48 711
5708.19 749
5708.90 710
5709.62 774
5710.33 782
5711.04 722
5711.76 694
5712.47 730
5713.18 717
5713.90 693
5714.61 690
5715.32 686
5716.04 722
5716.75 742
5717.46 593
5718.18 695
5718.89 766
5719.60 771
5720.32 718
5721.03 784
5721.74 684
5722.46 754
5723.17 704
5723.88 797
5724.60 736
5725.31 735
5726.03 842
5726.74 792
5727.45 800
5728.17 769
5728.88 791
5729.60 790
5730.31 767
5731.02 780
5731.74 696
5732.45 702
5733.17 743
5733.88 836
5734.60 770
5735.31 759
5736.02 790
5736.74 771
5737.45 791
5738.17 837
5738.88 800
5739.60 873
5740.31 916
5741.03 896
5741.74 952
5742.46 968
5743.17 990
5743.89 942
5744.60 878
5745.32 935
5746.03 896
5746.75 966
5747.46 1034
5748.18 946
5748.89 862
5749.61 896
5750.32 830
5751.04 872
5751.76 872
5752.47 918
5753.19 925
5753.90 913
5754.62 984
5755.33 974
5756.05 919
5756.77 895
5757.48 1029
5758.20 1002
5758.91 923
5759.63 1097
5760.34 1061
5761.06 1068
5761.78 1028
5762.49 1067
5763.21 1130
5763.93 1090
5764.64 1186
5765.36 1211
5766.07 1279
5766.79 1251
5767.51 1323
5768.22 1269
5768.94 1337
5769.66 1329
5770.37 1237
5771.09 1221
5771.81 1162
5772.52 1088
5773.24 1094
5773.96 1135
5774.67 1087
5775.39 1015
5776.11 1025
5776.83 1058
5777.54 1214
5778.26 1097
5778.98 1182
5779.69 1133
5780.41 1267
5781.13 1329
5781.85 1412
5782.56 1484
5783.28 1556
5784.00 1354
5784.72 1339
5785.43 1401
5786.15 1182
5786.87 1346
5787.59 1275
5788.30 1276
5789.02 1349
5789.74 1211
5790.46 1212
5791.18 1366
5791.89 1228
5792.61 1215
5793.33 1300
5794.05 1328
5794.77 1403
5795.48 1414
5796.20 1621
5796.92 1624
5797.64 1756
5798.36 1628
5799.08 1890
5799.80 2021
5800.51 2163
5801.23 2336
5801.95 2451
5802.67 2995
5803.39 3448
5804.11 3826
5804.83 4013
5805.54 3964
5806.26 3769
5806.98 3487
5807.70 3234
5808.42 2801
5809.14 2923
5809.86 2604
5810.58 2069
5811.30 2113
5812.02 2054
5812.74 2089
5813.45 2111
5814.17 1991
5814.89 1970
5815.61 2100
5816.33 2104
5817.05 2270
5817.77 2136
5818.49 2172
5819.21 2097
5819.93 2181
5820.65 2216
5821.37 2103
5822.09 2040
5822.81 2014
5823.53 1890
5824.25 1886
5824.97 1873
5825.69 1791
5826.41 1688
5827.13 1592
5827.85 1461
5828.57 1509
5829.29 1548
5830.01 1453
5830.73 1424
5831.45 1489
5832.17 1379
5832.89 1451
5833.61 1388
5834.33 1323
5835.06 1330
5835.78 1378
5836.50 1279
5837.22 1248
5837.94 1300
5838.66 1278
5839.38 1235
5840.10 1230
5840.82 1156
5841.54 1206
5842.26 1297
5842.99 1133
5843.71 1171
5844.43 1192
5845.15 1156
5845.87 1208
5846.59 1236
5847.31 1190
5848.04 1224
5848.76 1157
5849.48 1136
5850.20 1062
5850.92 1070
5851.64 1043
5852.36 1018
5853.09 981
5853.81 1023
5854.53 1099
5855.25 1018
5855.97 1000
5856.70 1042
5857.42 1100
5858.14 1080
5858.86 1169
5859.58 1116
5860.31 1032
5861.03 985
5861.75 1040
5862.47 1100
5863.20 1029
5863.92 909
5864.64 988
5865.36 1102
5866.09 1050
5866.81 1073
5867.53 1030
5868.25 975
5868.98 1037
5869.70 968
5870.42 954
5871.15 935
5871.87 919
5872.59 960
5873.31 1017
5874.04 985
5874.76 953
5875.48 868
5876.21 878
5876.93 997
5877.65 1005
5878.38 1003
5879.10 1137
5879.82 1029
5880.55 917
5881.27 848
5881.99 843
5882.72 902
5883.44 846
5884.17 910
5884.89 848
5885.61 925
5886.34 907
5887.06 960
5887.78 943
5888.51 905
5889.23 889
5889.96 920
5890.68 877
5891.41 881
5892.13 859
5892.85 905
5893.58 1023
5894.30 923
5895.03 972
5895.75 942
5896.48 866
5897.20 869
5897.92 840
5898.65 819
5899.37 781
5900.10 847
5900.82 835
5901.55 816
5902.27 851
5903.00 784
5903.72 747
5904.45 779
5905.17 761
5905.90 823
5906.62 916
5907.35 850
5908.07 785
5908.80 810
5909.52 818
5910.25 775
5910.97 816
5911.70 875
5912.43 819
5913.15 818
5913.88 837
5914.60 868
5915.33 811
5916.05 888
5916.78 784
5917.50 714
5918.23 811
5918.96 778
5919.68 820
5920.41 877
5921.13 810
5921.86 835
5922.59 775
5923.31 837
5924.04 871
5924.76 825
5925.49 823
5926.22 764
5926.94 821
5927.67 817
5928.40 834
5929.12 710
5929.85 726
5930.58 804
5931.30 827
5932.03 817
5932.76 743
5933.48 878
5934.21 917
5934.94 808
5935.66 817
5936.39 861
5937.12 836
5937.84 945
5938.57 979
5939.30 948
5940.02 886
5940.75 986
5941.48 878
5942.21 978
5942.93 990
5943.66 962
5944.39 855
5945.12 929
5945.84 877
5946.57 873
5947.30 930
5948.03 953
5948.75 875
5949.48 990
5950.21 918
5950.94 865
5951.67 932
5952.39 837
5953.12 847
5953.85 946
5954.58 1040
5955.31 1001
5956.03 1031
5956.76 1057
5957.49 905
5958.22 974
5958.95 1036
5959.67 970
5960.40 1014
5961.13 976
5961.86 927
5962.59 863
5963.32 866
5964.05 967
5964.77 894
5965.50 926
5966.23 1049
5966.96 951
5967.69 885
5968.42 887
5969.15 904
5969.88 1084
5970.61 1044
5971.33 973
5972.06 1086
5972.79 1174
5973.52 1087
5974.25 1050
5974.98 1103
5975.71 1077
5976.44 984
5977.17 995
5977.90 1079
5978.63 1050
5979.36 1052
5980.09 1060
5980.82 1076
5981.55 1036
5982.28 1089
5983.01 1189
5983.74 1200
5984.46 1062
5985.19 1075
5985.92 1026
5986.65 1077
5987.38 1040
5988.11 1089
5988.85 1130
5989.58 1157
5990.31 1100
5991.04 1131
5991.77 1105
5992.50 1135
5993.23 1213
5993.96 1153
5994.69 1136
5995.42 1188
5996.15 1126
5996.88 1114
5997.61 1195
5998.34 1200
5999.07 1057
5999.80 1118
6000.53 1061
6001.26 1095
6002.00 1156
6002.73 1085
6003.46 1043
6004.19 893
6004.92 1016
6005.65 1094
6006.38 1098
6007.11 1057
6007.84 1079
6008.58 1107
6009.31 1216
6010.04 1281
6010.77 1429
6011.50 1534
6012.23 1523
6012.96 1597
6013.70 1655
6014.43 1672
6015.16 1663
6015.89 1547
6016.62 1470
6017.36 1470
6018.09 1434
6018.82 1260
6019.55 1212
6020.28 1201
6021.02 1197
6021.75 1076
6022.48 1147
6023.21 1021
6023.94 978
6024.68 1079
6025.41 983
6026.14 1029
6026.87 1005
6027.61 934
6028.34 934
6029.07 900
6029.80 972
6030.54 966
6031.27 913
6032.00 890
6032.73 953
6033.47 869
6034.20 876
6034.93 908
6035.67 810
6036.40 845
6037.13 893
6037.87 937
6038.60 861
6039.33 935
6040.07 980
6040.80 912
6041.53 950
6042.27 950
6043.00 1022
6043.73 1010
6044.47 1024
6045.20 1007
6045.93 1004
6046.67 1025
6047.40 1000
6048.13 1026
6048.87 978
6049.60 1038
6050.34 1050
6051.07 970
6051.80 997
6052.54 1044
6053.27 1037
6054.01 951
6054.74 1018
6055.47 985
6056.21 1038
6056.94 964
6057.68 922
6058.41 950
6059.15 1056
6059.88 1116
6060.61 1116
6061.35 1116
6062.08 1013
6062.82 1037
6063.55 1050
6064.29 999
6065.02 915
6065.76 1032
6066.49 1056
6067.23 1002
6067.96 995
6068.70 968
6069.43 1023
6070.17 1046
6070.90 1101
6071.64 1025
6072.37 1030
6073.11 1011
6073.84 973
6074.58 1002
6075.31 1022
6076.05 1049
6076.78 987
6077.52 938
6078.26 933
6078.99 1019
6079.73 963
6080.46 849
6081.20 963
6081.93 938
6082.67 923
6083.41 947
6084.14 978
6084.88 985
6085.61 917
6086.35 870
6087.09 1008
6087.82 1017
6088.56 962
6089.30 995
6090.03 990
6090.77 1089
6091.50 962
6092.24 960
6092.98 941
6093.71 910
6094.45 1023
6095.19 980
6095.92 854
6096.66 888
6097.40 955
6098.13 914
6098.87 903
6099.61 981
6100.34 996
6101.08 921
6101.82 894
6102.56 943
6103.29 1010
6104.03 950
6104.77 881
6105.50 924
6106.24 1036
6106.98 1032
6107.72 930
6108.45 930
6109.19 919
6109.93 987
6110.67 897
6111.40 951
6112.14 912
6112.88 893
6113.62 919
6114.35 1008
6115.09 1029
6115.83 950
6116.57 960
6117.31 1034
6118.04 1044
6118.78 937
6119.52 994
6120.26 969
6121.00 977
6121.73 1083
6122.47 960
6123.21 943
6123.95 957
6124.69 1017
6125.43 1004
6126.16 967
6126.90 1084
6127.64 999
6128.38 1040
6129.12 946
6129.86 993
6130.60 1031
6131.33 1060
6132.07 1005
6132.81 1118
6133.55 1108
6134.29 1056
6135.03 1071
6135.77 1029
6136.51 961
6137.25 1040
6137.99 1021
6138.73 1024
6139.46 1089
6140.20 1074
6140.94 1043
6141.68 1043
6142.42 1018
6143.16 963
6143.90 977
6144.64 1047
6145.38 1025
6146.12 1085
6146.86 1064
6147.60 1036
6148.34 1148
6149.08 1065
6149.82 1124
6150.56 1062
6151.30 1138
6152.04 1186
6152.78 1207
6153.52 1087
6154.26 1174
6155.00 1127
6155.74 1232
6156.48 1171
6157.22 1080
6157.96 1148
6158.70 1153
6159.44 1035
6160.18 1118
6160.92 1229
6161.66 1128
6162.40 1110
6163.15 1174
6163.89 1259
6164.63 1279
6165.37 1382
6166.11 1471
6166.85 1525
6167.59 1546
6168.33 1590
6169.07 1656
6169.81 1642
6170.55 1569
6171.30 1622
6172.04 1723
6172.78 1736
6173.52 1726
6174.26 1607
6175.00 1509
6175.74 1566
6176.49 1641
6177.23 1588
6177.97 1585
6178.71 1475
6179.45 1280
6180.19 1459
6180.94 1507
6181.68 1622
6182.42 1573
6183.16 1601
6183.90 1505
6184.65 1619
6185.39 1691
6186.13 1642
6186.87 1610
6187.61 1681
6188.36 1628
6189.10 1547
6189.84 1684
6190.58 1607
6191.33 1718
6192.07 1737
6192.81 1800
6193.55 1732
6194.30 1890
6195.04 1917
6195.78 1851
6196.52 1920
6197.27 1879
6198.01 1922
6198.75 2075
6199.49 1949
6200.24 1862
6200.98 1928
6201.72 1988
6202.47 2013
6203.21 2063
6203.95 2034
6204.70 2114
6205.44 2163
6206.18 2297
6206.93 2715
6207.67 3125
6208.41 3589
6209.16 4180
6209.90 4764
6210.64 5324
6211.39 6034
6212.13 6451
6212.87 6468
6213.62 6379
6214.36 6168
6215.11 5476
6215.85 4916
6216.59 4385
6217.34 3790
6218.08 3148
6218.83 2850
6219.57 2499
6220.31 2311
6221.06 2091
6221.80 1983
6222.55 2005
6223.29 1983
6224.04 2025
6224.78 2108
6225.52 2189
6226.27 2193
6227.01 2325
6227.76 2472
6228.50 2414
6229.25 2414
6229.99 2414
6230.74 2244
6231.48 2134
6232.23 1957
6232.97 1756
6233.72 1690
6234.46 1588
6235.21 1506
6235.95 1541
6236.70 1420
6237.44 1471
6238.19 1518
6238.93 1425
6239.68 1445
6240.42 1481
6241.17 1464
6241.91 1486
6242.66 1491
6243.40 1556
6244.15 1574
6244.90 1530
6245.64 1598
6246.39 1737
6247.13 1661
6247.88 1688
6248.62 1593
6249.37 1666
6250.12 1744
6250.86 1789
6251.61 1746
6252.35 1617
6253.10 1742
6253.85 1618
6254.59 1629
6255.34 1676
6256.09 1531
6256.83 1554
6257.58 1489
6258.32 1393
6259.07 1476
6259.82 1582
6260.56 1554
6261.31 1546
6262.06 1578
6262.80 1397
6263.55 1550
6264.30 1436
6265.04 1420
6265.79 1514
6266.54 1530
6267.29 1567
6268.03 1521
6268.78 1494
6269.53 1426
6270.27 1440
6271.02 1475
6271.77 1392
6272.52 1405
6273.26 1536
6274.01 1531
6274.76 1389
6275.50 1564
6276.25 1573
6277.00 1545
6277.75 1681
6278.49 1680
6279.24 1562
6279.99 1576
6280.74 1776
6281.49 1669
6282.23 1617
6282.98 1606
6283.73 1580
6284.48 1445
6285.23 1489
6285.97 1438
6286.72 1380
6287.47 1421
6288.22 1432
6288.97 1377
6289.71 1308
6290.46 1420
6291.21 1463
6291.96 1564
6292.71 1565
6293.46 1594
6294.21 1633
6294.95 1624
6295.70 1538
6296.45 1459
6297.20 1385
6297.95 1330
6298.70 1327
6299.45 1308
6300.20 1250
6300.94 1167
6301.69 1259
6302.44 1272
6303.19 1206
6303.94 1144
6304.69 1211
6305.44 1214
6306.19 1207
6306.94 1246
6307.69 1237
6308.44 1153
6309.19 1173
6309.94 1213
6310.69 1252
6311.43 1140
6312.18 1153
6312.93 1178
6313.68 1140
6314.43 1219
6315.18 1194
6315.93 1155
6316.68 1332
6317.43 1286
6318.18 1130
6318.93 1171
6319.68 1190
6320.43 1183
6321.18 1158
6321.93 1168
6322.68 1152
6323.43 1023
6324.18 1111
6324.94 1125
6325.69 950
6326.44 921
6327.19 982
6327.94 1013
6328.69 996
6329.44 993
6330.19 1070
6330.94 1044
6331.69 1016
6332.44 1064
6333.19 964
6333.94 1023
6334.69 923
6335.45 979
6336.20 1073
6336.95 890
6337.70 920
6338.45 1003
6339.20 988
6339.95 1026
6340.70 911
6341.46 924
6342.21 1006
6342.96 1040
6343.71 1000
6344.46 996
6345.21 891
6345.96 902
6346.72 960
6347.47 993
6348.22 947
6348.97 931
6349.72 881
6350.48 929
6351.23 986
6351.98 969
6352.73 1023
6353.48 946
6354.24 879
6354.99 995
6355.74 1067
6356.49 1083
6357.24 1048
6358.00 1017
6358.75 953
6359.50 974
6360.25 977
6361.01 941
6361.76 903
6362.51 949
6363.26 993
6364.02 949
6364.77 856
6365.52 960
6366.28 962
6367.03 884
6367.78 940
6368.53 919
6369.29 1012
6370.04 964
6370.79 981
6371.55 1018
6372.30 958
6373.05 932
6373.81 1058
6374.56 997
6375.31 999
6376.07 964
6376.82 939
6377.57 949
6378.33 978
6379.08 914
6379.83 850
6380.59 839
6381.34 829
6382.10 901
6382.85 933
6383.60 837
6384.36 857
6385.11 976
6385.87 927
6386.62 921
6387.37 889
6388.13 934
6388.88 875
6389.64 898
6390.39 812
6391.14 865
6391.90 836
6392.65 816
6393.41 813
6394.16 833
6394.92 804
6395.67 819
6396.43 885
6397.18 899
6397.94 893
6398.69 896
6399.45 950
6400.20 793
6400.96 834
6401.71 820
6402.47 777
6403.22 837
6403.98 829
6404.73 868
6405.49 825
6406.24 723
6407.00 749
6407.75 799
6408.51 829
6409.26 751
6410.02 777
6410.77 742
6411.53 761
6412.28 769
6413.04 803
6413.80 825
6414.55 894
6415.31 879
6416.06 815
6416.82 855
6417.57 844
6418.33 912
6419.09 888
6419.84 895
6420.60 831
6421.35 811
6422.11 848
6422.87 833
6423.62 849
6424.38 869
6425.14 850
6425.89 852
6426.65 935
6427.40 856
6428.16 813
6428.92 852
6429.67 846
6430.43 901
6431.19 871
6431.94 915
6432.70 888
6433.46 860
6434.22 821
6434.97 794
6435.73 857
6436.49 819
6437.24 835
6438.00 885
6438.76 824
6439.51 827
6440.27 885
6441.03 895
6441.79 938
6442.54 978
6443.30 1003
6444.06 937
6444.82 834
6445.57 867
6446.33 913
6447.09 953
6447.85 902
6448.60 810
6449.36 882
6450.12 932
6450.88 991
6451.64 924
6452.39 869
6453.15 981
6453.91 1071
6454.67 996
6455.43 965
6456.18 845
6456.94 905
6457.70 1020
6458.46 986
6459.22 933
6459.98 983
6460.73 954
6461.49 1043
6462.25 1028
6463.01 1006
6463.77 1038
6464.53 1129
6465.29 1092
6466.04 1051
6466.80 1008
6467.56 1077
6468.32 1070
6469.08 1086
6469.84 1025
6470.60 972
6471.36 929
6472.12 1033
6472.87 997
6473.63 1048
6474.39 1092
6475.15 1145
6475.91 1165
6476.67 1196
6477.43 1138
6478.19 1125
6478.95 1131
6479.71 1198
6480.47 1218
6481.23 1067
6481.99 1155
6482.75 1134
6483.51 1126
6484.27 1235
6485.03 1232
6485.79 1205
6486.55 1244
6487.31 1341
6488.07 1298
6488.83 1316
6489.59 1309
6490.35 1341
6491.11 1371
6491.87 1341
6492.63 1382
6493.39 1370
6494.15 1427
6494.91 1380
6495.67 1413
6496.43 1571
6497.19 1548
6497.95 1541
6498.71 1571
6499.47 1542
6500.23 1589
6500.99 1516
6501.76 1575
6502.52 1619
6503.28 1610
6504.04 1586
6504.80 1686
6505.56 1592
6506.32 1676
6507.08 1677
6507.84 1657
6508.61 1576
6509.37 1612
6510.13 1849
6510.89 1759
6511.65 1943
6512.41 2025
6513.17 2071
6513.94 2279
6514.70 2355
6515.46 2454
6516.22 2482
6516.98 2409
6517.74 2448
6518.51 2163
6519.27 2275
6520.03 2322
6520.79 2372
6521.55 2528
6522.32 2758
6523.08 2894
6523.84 3142
6524.60 3582
6525.36 3814
6526.13 4109
6526.89 3977
6527.65 4023
6528.41 3921
6529.18 3695
6529.94 3301
6530.70 3087
6531.46 2844
6532.23 2569
6532.99 2434
6533.75 2472
6534.51 2468
6535.28 2422
6536.04 2468
6536.80 2841
6537.57 3204
6538.33 3753
6539.09 3924
6539.85 3956
6540.62 3956
6541.38 3878
6542.14 3572
6542.91 3031
6543.67 2875
6544.43 2583
6545.20 2181
6545.96 2013
6546.72 1943
6547.49 1858
6548.25 1770
6549.02 1716
6549.78 1569
6550.54 1518
6551.31 1557
6552.07 1592
6552.83 1576
6553.60 1775
6554.36 1676
6555.13 1672
6555.89 1618
6556.65 1630
6557.42 1713
6558.18 1648
6558.95 1558
6559.71 1654
6560.47 1521
6561.24 1511
6562.00 1635
6562.77 1705
6563.53 1746
6564.30 1786
6565.06 1845
6565.83 1918
6566.59 1942
6567.36 1884
6568.12 1870
6568.88 1742
6569.65 1756
6570.41 1804
6571.18 1809
6571.94 1881
6572.71 1790
6573.47 1684
6574.24 1794
6575.00 1792
6575.77 1803
6576.53 1794
6577.30 1914
6578.07 1952
6578.83 2069
6579.60 2005
6580.36 1885
6581.13 1822
6581.89 1849
6582.66 1770
6583.42 1739
6584.19 1772
6584.96 1707
6585.72 1660
6586.49 1713
6587.25 1743
6588.02 1788
6588.78 1811
6589.55 1812
6590.32 1866
6591.08 1891
6591.85 1834
6592.61 1963
6593.38 2056
6594.15 2184
6594.91 2291
6595.68 2180
6596.45 2163
6597.21 2243
6597.98 2235
6598.75 2161
6599.51 2059
6600.28 2118
6601.05 2074
6601.81 1836
6602.58 1721
6603.35 1763
6604.11 1814
6604.88 1802
6605.65 1717
6606.41 1671
6607.18 1627
6607.95 1591
6608.71 1652
6609.48 1632
6610.25 1682
6611.02 1588
6611.78 1710
6612.55 1674
6613.32 1763
6614.09 1787
6614.85 1704
6615.62 1670
6616.39 1652
6617.16 1674
6617.92 1585
6618.69 1674
6619.46 1693
6620.23 1589
6620.99 1729
6621.76 1653
6622.53 1733
6623.30 1655
6624.07 1627
6624.83 1595
6625.60 1586
6626.37 1570
6627.14 1558
6627.91 1616
6628.67 1508
6629.44 1546
6630.21 1616
6630.98 1670
6631.75 1806
6632.52 1814
6633.29 1743
6634.05 1907
6634.82 2228
6635.59 2564
6636.36 2891
6637.13 3013
6637.90 3147
6638.67 3006
6639.43 3077
6640.20 2865
6640.97 2556
6641.74 2347
6642.51 2088
6643.28 2025
6644.05 1845
6644.82 1718
6645.59 1532
6646.36 1536
6647.13 1416
6647.90 1410
6648.66 1509
6649.43 1521
6650.20 1464
6650.97 1439
6651.74 1490
6652.51 1498
6653.28 1542
6654.05 1510
6654.82 1624
6655.59 1435
6656.36 1427
6657.13 1333
6657.90 1364
6658.67 1317
6659.44 1256
6660.21 1211
6660.98 1222
6661.75 1235
6662.52 1236
6663.29 1305
6664.06 1338
6664.83 1308
6665.60 1266
6666.37 1216
6667.14 1214
6667.91 1299
6668.69 1273
6669.46 1236
6670.23 1201
6671.00 1312
6671.77 1333
6672.54 1284
6673.31 1285
6674.08 1315
6674.85 1349
6675.62 1433
6676.39 1322
6677.16 1377
6677.94 1302
6678.71 1312
6679.48 1301
6680.25 1305
6681.02 1299
6681.79 1299
6682.56 1308
6683.33 1231
6684.11 1247
6684.88 1206
6685.65 1296
6686.42 1300
6687.19 1246
6687.96 1313
6688.74 1253
6689.51 1320
6690.28 1367
6691.05 1352
6691.82 1366
6692.60 1334
6693.37 1307
6694.14 1192
6694.91 1120
6695.68 1063
6696.46 1092
6697.23 1134
6698.00 1120
6698.77 1152
6699.55 1157
6700.32 1156
6701.09 1127
6701.86 1228
6702.64 1114
6703.41 1078
6704.18 1208
6704.95 1205
6705.73 1176
6706.50 1108
6707.27 1158
6708.04 1184
6708.82 1085
6709.59 1019
6710.36 1135
6711.14 1134
6711.91 1115
6712.68 1136
6713.46 1104
6714.23 978
6715.00 1068
6715.78 1136
6716.55 1116
6717.32 1088
6718.10 1118
6718.87 1063
6719.64 1025
6720.42 958
6721.19 940
6721.96 948
6722.74 981
6723.51 1066
6724.28 919
6725.06 1003
6725.83 996
6726.61 973
6727.38 896
6728.15 953
6728.93 965
6729.70 841
6730.48 852
6731.25 905
6732.02 983
6732.80 863
6733.57 883
6734.35 804
6735.12 842
6735.90 922
6736.67 968
6737.45 926
6738.22 982
6738.99 961
6739.77 1006
6740.54 941
6741.32 925
6742.09 930
6742.87 867
6743.64 949
6744.42 875
6745.19 925
6745.97 845
6746.74 918
6747.52 914
6748.29 874
6749.07 968
6749.84 962
6750.62 1007
6751.40 949
6752.17 951
6752.95 946
6753.72 938
6754.50 992
6755.27 982
6756.05 914
6756.82 917
6757.60 884
6758.38 875
6759.15 867
6759.93 941
6760.70 930
6761.48 897
6762.25 797
6763.03 792
6763.81 813
6764.58 866
6765.36 920
6766.14 879
6766.91 950
6767.69 971
6768.46 947
6769.24 909
6770.02 979
6770.79 850
6771.57 855
6772.35 802
6773.12 763
6773.90 863
6774.68 916
6775.45 830
6776.23 928
6777.01 881
6777.78 857
6778.56 898
6779.34 850
6780.11 855
6780.89 896
6781.67 855
6782.45 865
6783.22 876
6784.00 789
6784.78 888
6785.56 896
6786.33 830
6787.11 842
6787.89 833
6788.66 840
6789.44 872
6790.22 827
6791.00 862
6791.78 910
6792.55 895
6793.33 878
6794.11 896
6794.89 848
6795.66 853
6796.44 797
6797.22 875
6798.00 914
6798.78 822
6799.55 839
6800.33 761
6801.11 767
6801.89 825
6802.67 855
6803.45 826
6804.22 864
6805.00 866
6805.78 913
6806.56 837
6807.34 907
6808.12 954
6808.90 920
6809.67 946
6810.45 883
6811.23 902
6812.01 846
6812.79 749
6813.57 897
6814.35 853
6815.13 856
6815.91 878
6816.68 832
6817.46 802
6818.24 802
6819.02 814
6819.80 841
6820.58 803
6821.36 770
6822.14 832
6822.92 877
6823.70 868
6824.48 838
6825.26 858
6826.04 753
6826.82 768
6827.60 910
6828.38 993
6829.16 923
6829.94 910
6830.72 803
6831.50 830
6832.28 796
6833.06 793
6833.84 833
6834.62 842
6835.40 962
6836.18 931
6836.96 880
6837.74 972
6838.52 885
6839.30 863
6840.08 882
6840.86 875
6841.64 888
6842.42 929
6843.20 895
6843.98 927
6844.76 926
6845.54 858
6846.32 888
6847.10 902
6847.89 900
6848.67 894
6849.45 905
6850.23 1052
6851.01 1068
6851.79 1042
6852.57 1182
6853.35 1223
6854.13 1281
6854.92 1396
6855.70 1290
6856.48 1203
6857.26 1228
6858.04 1147
6858.82 1074
6859.60 1066
6860.39 1064
6861.17 1085
6861.95 1035
6862.73 982
6863.51 999
6864.29 967
6865.08 996
6865.86 1042
6866.64 984
6867.42 1053
6868.20 1074
6868.99 1050
6869.77 1013
6870.55 997
6871.33 953
6872.12 1020
6872.90 951
6873.68 912
6874.46 930
6875.24 976
6876.03 987
6876.81 867
6877.59 834
6878.38 866
6879.16 831
6879.94 908
6880.72 945
6881.51 925
6882.29 860
6883.07 839
6883.85 804
6884.64 898
6885.42 907
6886.20 888
6886.99 936
6887.77 1011
6888.55 938
6889.34 949
6890.12 1038
6890.90 1007
6891.69 949
6892.47 971
6893.25 992
6894.04 954
6894.82 1065
6895.60 1066
6896.39 1079
6897.17 992
6897.96 992
6898.74 1046
6899.52 998
6900.31 1060
6901.09 1087
6901.88 1014
6902.66 1000
6903.44 1000
6904.23 1028
6905.01 1010
6905.80 1045
6906.58 1047
6907.36 998
6908.15 1024
6908.93 1090
6909.72 1063
6910.50 986
6911.29 946
6912.07 1005
6912.86 900
6913.64 1000
6914.42 959
6915.21 958
6915.99 966
6916.78 976
6917.56 971
6918.35 908
6919.13 937
6919.92 989
6920.70 964
6921.49 1075
6922.27 1029
6923.06 1028
6923.84 1048
6924.63 1018
6925.42 1097
6926.20 1107
6926.99 1126
6927.77 1100
6928.56 1035
6929.34 1031
6930.13 1108
6930.91 1158
6931.70 1085
6932.48 1073
6933.27 1027
6934.06 1063
6934.84 1156
6935.63 1039
6936.41 1141
6937.20 1097
6937.99 1118
6938.77 1136
6939.56 1107
6940.34 1124
6941.13 1122
6941.92 1218
6942.70 1050
6943.49 1096
6944.28 1213
6945.06 1293
6945.85 1270
6946.64 1372
6947.42 1309
6948.21 1395
6949.00 1351
6949.78 1296
6950.57 1398
6951.36 1374
6952.14 1281
6952.93 1342
6953.72 1363
6954.50 1253
6955.29 1268
6956.08 1386
6956.86 1497
6957.65 1504
6958.44 1460
6959.23 1351
6960.01 1430
6960.80 1534
6961.59 1467
6962.38 1418
6963.16 1532
6963.95 1540
6964.74 1506
6965.53 1511
6966.31 1616
6967.10 1435
6967.89 1525
6968.68 1585
6969.46 1614
6970.25 1622
6971.04 1466
6971.83 1665
6972.62 1782
6973.40 1722
6974.19 1686
6974.98 1738
6975.77 1711
6976.56 1705
6977.34 1735
6978.13 1722
6978.92 1773
6979.71 1840
6980.50 1897
6981.29 1876
6982.08 1948
6982.86 2079
6983.65 2156
6984.44 2462
6985.23 2654
6986.02 3040
6986.81 3641
6987.60 3802
6988.39 4113
6989.17 4269
6989.96 4413
6990.75 4350
6991.54 3899
6992.33 3627
6993.12 3205
6993.91 2863
6994.70 2612
6995.49 2570
6996.28 2453
6997.07 2271
6997.86 2243
6998.64 2396
6999.43 2649
7000.22 3123
7001.01 3370
7001.80 3588
7002.59 3842
7003.38 4205
7004.17 4324
7004.96 4002
7005.75 3727
7006.54 3441
7007.33 3143
7008.12 2750
7008.91 2202
7009.70 2050
7010.49 1860
7011.28 1855
7012.07 1669
7012.86 1599
7013.65 1615
7014.44 1573
7015.23 1484
7016.02 1638
7016.81 1763
7017.61 1817
7018.40 1791
7019.19 1730
7019.98 1717
7020.77 1687
7021.56 1701
7022.35 1561
7023.14 1408
7023.93 1408
7024.72 1473
7025.51 1511
7026.30 1520
7027.10 1396
7027.89 1326
7028.68 1450
7029.47 1558
7030.26 1490
7031.05 1520
7031.84 1458
7032.63 1516
7033.43 1397
7034.22 1396
7035.01 1433
7035.80 1306
7036.59 1334
7037.38 1317
7038.18 1238
7038.97 1391
7039.76 1446
7040.55 1448
7041.34 1565
7042.13 1549
7042.93 1543
7043.72 1461
7044.51 1606
7045.30 1414
7046.09 1284
7046.89 1432
7047.68 1377
7048.47 1346
7049.26 1292
7050.06 1264
7050.85 1287
7051.64 1458
7052.43 1444
7053.23 1456
7054.02 1488
7054.81 1467
7055.60 1399
7056.40 1336
7057.19 1310
7057.98 1248
7058.77 1277
7059.57 1283
7060.36 1337
7061.15 1342
7061.95 1188
7062.74 1211
7063.53 1364
7064.33 1266
7065.12 1290
7065.91 1276
7066.71 1351
7067.50 1340
7068.29 1261
7069.09 1249
7069.88 1235
7070.67 1110
7071.47 1232
7072.26 1238
7073.05 1173
7073.85 1151
7074.64 1137
7075.44 1178
7076.23 1180
7077.02 1110
7077.82 1133
7078.61 1196
7079.41 1187
7080.20 1177
7080.99 1101
7081.79 1151
7082.58 1077
7083.38 1105
7084.17 1051
7084.96 1058
7085.76 1055
7086.55 1114
7087.35 1106
7088.14 1021
7088.94 967
7089.73 1046
7090.53 993
7091.32 994
7092.12 1057
7092.91 1137
7093.71 1205
7094.50 1191
7095.29 1097
7096.09 1156
7096.88 1175
7097.68 1170
7098.48 1142
7099.27 1077
7100.07 953
7100.86 966
7101.66 1022
7102.45 965
7103.25 950
7104.04 993
7104.84 976
7105.63 981
7106.43 987
7107.22 902
7108.02 984
7108.82 899
7109.61 930
7110.41 957
7111.20 949
7112.00 1043
7112.79 923
7113.59 932
7114.39 894
7115.18 895
7115.98 889
7116.77 1030
7117.57 955
7118.37 861
7119.16 928
7119.96 913
7120.76 930
7121.55 900
7122.35 794
7123.15 883
7123.94 837
7124.74 841
7125.53 952
7126.33 863
7127.13 770
7127.93 849
7128.72 841
7129.52 824
7130.32 950
7131.11 797
7131.91 879
7132.71 920
7133.50 890
7134.30 894
7135.10 895
7135.90 899
7136.69 887
7137.49 908
7138.29 858
7139.08 814
7139.88 821
7140.68 828
7141.48 889
7142.27 817
7143.07 844
7143.87 815
7144.67 779
7145.46 829
7146.26 870
7147.06 929
7147.86 841
7148.66 769
7149.45 876
7150.25 855
7151.05 866
7151.85 936
7152.65 911
7153.44 818
7154.24 837
7155.04 774
7155.84 844
7156.64 877
7157.44 804
7158.23 784
7159.03 827
7159.83 798
7160.63 809
7161.43 802
7162.23 767
7163.03 827
7163.83 791
7164.62 775
7165.42 763
7166.22 757
7167.02 688
7167.82 777
7168.62 804
7169.42 761
7170.22 759
7171.02 839
7171.82 813
7172.61 774
7173.41 728
7174.21 766
7175.01 748
7175.81 733
7176.61 830
7177.41 843
7178.21 753
7179.01 744
7179.81 735
7180.61 713
7181.41 699
7182.21 707
7183.01 740
7183.81 785
7184.61 823
7185.41 823
7186.21 832
7187.01 760
7187.81 698
7188.61 782
7189.41 783
7190.21 766
7191.01 705
7191.81 684
7192.61 713
7193.41 720
7194.21 686
7195.01 701
7195.81 605
7196.61 634
7197.41 691
7198.21 683
7199.01 694
7199.82 613
7200.62 667
7201.42 688
7202.22 661
7203.02 623
7203.82 667
7204.62 686
7205.42 667
7206.22 686
7207.02 706
7207.83 713
7208.63 643
7209.43 642
7210.23 625
7211.03 694
7211.83 660
7212.63 684
7213.44 663
7214.24 664
7215.04 742
7215.84 745
7216.64 662
7217.44 680
7218.25 693
7219.05 723
7219.85 647
7220.65 720
7221.45 677
7222.26 649
7223.06 728
7223.86 685
7224.66 649
7225.46 721
7226.27 663
7227.07 663
7227.87 677
7228.67 678
7229.48 705
7230.28 747
7231.08 749
7231.88 666
7232.69 735
7233.49 713
7234.29 686
7235.09 679
7235.90 673
7236.70 628
7237.50 682
7238.30 734
7239.11 673
7239.91 695
7240.71 613
7241.52 656
7242.32 681
7243.12 633
7243.93 696
7244.73 690
7245.53 708
7246.34 651
7247.14 767
7247.94 732
7248.75 690
7249.55 839
7250.35 709
7251.16 669
7251.96 757
7252.76 733
7253.57 694
7254.37 736
7255.18 779
7255.98 753
7256.78 661
7257.59 717
7258.39 852
7259.20 845
7260.00 802
7260.80 809
7261.61 743
7262.41 833
7263.22 814
7264.02 803
7264.83 899
7265.63 915
7266.43 836
7267.24 883
7268.04 859
7268.85 853
7269.65 856
7270.46 872
7271.26 903
7272.07 811
7272.87 812
7273.68 925
7274.48 941
7275.29 854
7276.09 954
7276.90 965
7277.70 926
7278.51 890
7279.31 883
7280.12 913
7280.92 939
7281.73 1007
7282.53 1007
7283.34 1094
7284.14 1094
7284.95 1213
7285.76 1320
7286.56 1335
7287.37 1523
7288.17 1681
7288.98 1713
7289.78 1689
7290.59 1549
7291.40 1303
7292.20 1189
7293.01 1109
7293.81 1114
7294.62 1001
7295.43 925
7296.23 957
7297.04 992
7297.84 881
7298.65 857
7299.46 866
7300.26 901
7301.07 927
7301.88 909
7302.68 860
7303.49 942
7304.30 906
7305.10 938
7305.91 998
7306.72 911
7307.52 923
7308.33 965
7309.14 999
7309.94 994
7310.75 962
7311.56 921
7312.36 990
7313.17 1103
7313.98 1146
7314.79 1189
7315.59 1176
7316.40 1102
7317.21 1114
7318.01 1074
7318.82 1044
7319.63 1156
7320.44 1137
7321.24 1229
7322.05 1280
7322.86 1386
7323.67 1426
7324.47 1497
7325.28 1496
7326.09 1474
7326.90 1315
7327.71 1221
7328.51 1180
7329.32 1221
7330.13 1152
7330.94 997
7331.75 952
7332.55 1005
7333.36 1072
7334.17 991
7334.98 1062
7335.79 1074
7336.60 1194
7337.40 1317
7338.21 1349
7339.02 1280
7339.83 1330
7340.64 1270
7341.45 1244
7342.26 1225
7343.06 1172
7343.87 1174
7344.68 1012
7345.49 1002
7346.30 923
7347.11 960
7347.92 1024
7348.73 964
7349.54 917
7350.34 879
7351.15 942
7351.96 1008
7352.77 1023
7353.58 962
7354.39 970
7355.20 1015
7356.01 974
7356.82 954
7357.63 1005
7358.44 972
7359.25 915
7360.06 1014
7360.87 1002
7361.68 991
7362.49 999
7363.30 1020
7364.11 1050
7364.92 989
7365.73 1025
7366.54 1023
7367.35 1037
7368.16 1072
7368.97 1064
7369.78 1018
7370.59 1016
7371.40 983
7372.21 896
7373.02 939
7373.83 1032
7374.64 1012
7375.45 1028
7376.26 1046
7377.07 1007
7377.88 984
7378.69 1056
7379.50 1058
7380.31 1131
7381.12 1198
7381.94 1288
7382.75 1346
7383.56 1369
7384.37 1345
7385.18 1325
7385.99 1340
7386.80 1346
7387.61 1295
7388.42 1175
7389.23 1091
7390.05 1087
7390.86 1076
7391.67 1002
7392.48 973
7393.29 895
7394.10 899
7394.92 954
7395.73 884
7396.54 869
7397.35 813
7398.16 925
7398.97 959
7399.79 948
7400.60 1019
7401.41 1088
7402.22 1003
7403.03 1098
7403.85 1187
7404.66 1199
7405.47 1172
7406.28 1067
7407.09 1121
7407.91 1112
7408.72 970
7409.53 949
7410.34 943
7411.16 878
7411.97 940
7412.78 916
7413.59 918
7414.41 821
7415.22 821
7416.03 797
7416.84 827
7417.66 811
7418.47 768
7419.28 787
7420.10 788
7420.91 861
7421.72 793
7422.54 862
7423.35 794
7424.16 734
7424.97 785
7425.79 819
7426.60 796
7427.41 734
7428.23 715
7429.04 686
7429.86 767
7430.67 770
7431.48 809
7432.30 773
7433.11 760
7433.92 720
7434.74 775
7435.55 730
7436.36 738
7437.18 788
7437.99 753
7438.81 759
7439.62 761
7440.43 685
7441.25 755
7442.06 740
7442.88 752
7443.69 757
7444.51 733
7445.32 827
7446.13 820
7446.95 823
7447.76 756
7448.58 730
7449.39 765
7450.21 780
7451.02 787
7451.84 750
7452.65 697
7453.47 727
7454.28 708
7455.10 658
7455.91 665
7456.73 666
7457.54 723
7458.36 718
7459.17 766
7459.99 724
7460.80 692
7461.62 670
7462.43 608
7463.25 660
7464.06 665
7464.88 709
7465.69 676
7466.51 714
7467.32 723
7468.14 738
7468.96 672
7469.77 713
7470.59 649
7471.40 732
7472.22 770
7473.03 771
7473.85 710
7474.67 618
7475.48 663
7476.30 624
7477.11 681
7477.93 723
7478.75 706
7479.56 678
7480.38 660
7481.20 716
7482.01 654
7482.83 618
7483.65 648
7484.46 656
7485.28 689
7486.09 625
7486.91 633
7487.73 652
7488.54 580
7489.36 640
7490.18 642
7491.00 635
7491.81 603
7492.63 619
7493.45 656
7494.26 630
7495.08 580
7495.90 604
7496.71 638
7497.53 625
7498.35 662
7499.17 680
7499.98 614
7500.80 612
7501.62 729
7502.44 646
7503.25 620
7504.07 673
7504.89 631
7505.71 606
7506.52 671
7507.34 650
7508.16 645
7508.98 632
7509.80 706
7510.61 621
7511.43 611
7512.25 625
7513.07 630
7513.89 610
7514.70 708
7515.52 663
7516.34 618
7517.16 539
7517.98 580
7518.79 648
7519.61 647
7520.43 605
7521.25 626
7522.07 618
7522.89 612
7523.71 573
7524.52 573
7525.34 580
7526.16 635
7526.98 615
7527.80 657
7528.62 598
7529.44 630
7530.26 620
7531.08 566
7531.89 533
7532.71 556
7533.53 630
7534.35 599
7535.17 562
7535.99 626
7536.81 645
7537.63 582
7538.45 568
7539.27 602
7540.09 613
7540.91 579
7541.73 614
7542.55 571
7543.37 597
7544.19 614
7545.01 615
7545.83 600
7546.65 575
7547.47 556
7548.29 624
7549.11 619
7549.93 562
7550.75 593
7551.57 600
7552.39 632
7553.21 559
7554.03 567
7554.85 602
7555.67 615
7556.49 637
7557.31 558
7558.13 554
7558.95 560
7559.77 616
7560.59 625
7561.41 631
7562.23 654
7563.05 636
7563.87 654
7564.69 589
7565.52 595
7566.34 544
7567.16 588
7567.98 605
7568.80 631
7569.62 600
7570.44 548
7571.26 508
7572.08 557
7572.91 554
7573.73 591
7574.55 606
7575.37 665
7576.19 638
7577.01 645
7577.83 632
7578.66 614
7579.48 644
7580.30 556
7581.12 647
7581.94 666
7582.77 652
7583.59 588
7584.41 572
7585.23 592
7586.05 545
7586.88 602
7587.70 608
7588.52 537
7589.34 637
7590.16 625
7590.99 663
7591.81 643
7592.63 558
7593.45 563
7594.28 592
7595.10 569
7595.92 617
7596.74 613
7597.57 640
7598.39 599
7599.21 643
7600.03 631
7600.86 605
7601.68 588
7602.50 580
7603.33 583
7604.15 726
7604.97 635
7605.80 626
7606.62 635
7607.44 649
7608.26 675
7609.09 732
7609.91 653
7610.73 573
7611.56 614
7612.38 631
7613.21 632
7614.03 651
7614.85 593
7615.68 632
7616.50 601
7617.32 646
7618.15 634
7618.97 690
7619.80 709
7620.62 649
7621.44 644
7622.27 675
7623.09 644
7623.92 626
7624.74 578
7625.56 658
7626.39 601
7627.21 657
7628.04 576
7628.86 595
7629.68 600
7630.51 634
7631.33 633
7632.16 673
7632.98 675
7633.81 687
7634.63 722
7635.46 700
7636.28 721
7637.11 717
7637.93 720
7638.76 624
7639.58 640
7640.41 610
7641.23 551
7642.06 563
7642.88 570
7643.71 616
7644.53 574
7645.36 583
7646.18 629
7647.01 614
7647.83 596
7648.66 578
7649.48 583
7650.31 516
7651.14 520
7651.96 557
7652.79 569
7653.61 561
7654.44 561
7655.26 500
7656.09 573
7656.92 542
7657.74 501
7658.57 509
7659.39 544
7660.22 571
7661.05 580
7661.87 524
7662.70 583
7663.52 543
7664.35 623
7665.18 576
7666.00 546
7666.83 570
7667.66 546
7668.48 518
7669.31 545
7670.14 592
7670.96 577
7671.79 527
7672.62 530
7673.44 591
7674.27 595
7675.10 597
7675.92 545
7676.75 564
7677.58 553
7678.40 573
7679.23 560
7680.06 526
7680.89 547
7681.71 525
7682.54 558
7683.37 530
7684.19 523
7685.02 599
7685.85 632
7686.68 600
7687.50 619
7688.33 633
7689.16 575
7689.99 603
7690.81 626
7691.64 580
7692.47 543
7693.30 591
7694.13 581
7694.95 538
7695.78 590
7696.61 566
7697.44 571
7698.27 541
7699.09 545
7699.92 518
7700.75 558
7701.58 658
7702.41 611
7703.24 544
7704.06 570
7704.89 535
7705.72 565
7706.55 586
7707.38 573
7708.21 583
7709.04 564
7709.86 607
7710.69 630
7711.52 606
7712.35 601
7713.18 553
7714.01 614
7714.84 569
7715.67 552
7716.50 570
7717.32 602
7718.15 596
7718.98 580
7719.81 569
7720.64 635
7721.47 561
7722.30 567
7723.13 574
7723.96 536
7724.79 571
7725.62 597
7726.45 634
7727.28 583
7728.11 550
7728.94 546
7729.77 553
7730.60 542
7731.43 561
7732.26 547
7733.09 584
7733.92 585
7734.75 631
7735.58 615
7736.41 608
7737.24 660
7738.07 613
7738.90 553
7739.73 552
7740.56 555
7741.39 575
7742.22 549
7743.05 554
7743.88 558
7744.71 612
7745.54 674
7746.37 674
7747.20 809
7748.03 746
7748.87 881
7749.70 931
7750.53 951
7751.36 1053
7752.19 1054
7753.02 1067
7753.85 1021
7754.68 901
7755.51 790
7756.34 759
7757.18 738
7758.01 661
7758.84 614
7759.67 577
7760.50 615
7761.33 587
7762.16 675
7763.00 653
7763.83 690
7764.66 720
7765.49 680
7766.32 719
7767.16 750
7767.99 655
7768.82 637
7769.65 615
7770.48 652
7771.31 591
7772.15 584
7772.98 506
7773.81 607
7774.64 543
7775.48 554
7776.31 605
7777.14 619
7777.97 505
7778.81 496
7779.64 573
7780.47 579
7781.30 569
7782.14 507
7782.97 490
7783.80 550
7784.63 554
7785.47 586
7786.30 538
7787.13 535
7787.97 521
7788.80 588
7789.63 556
7790.46 627
7791.30 600
7792.13 551
7792.96 634
7793.80 623
7794.63 580
7795.46 584
7796.30 578
7797.13 499
7797.96 479
7798.80 558
7799.63 576
7800.46 505
7801.30 534
7802.13 560
7802.97 549
7803.80 593
7804.63 651
7805.47 657
7806.30 632
7807.13 618
7807.97 597
7808.80 569
7809.64 562
7810.47 527
7811.31 559
7812.14 583
7812.97 548
7813.81 580
7814.64 571
7815.48 583
7816.31 568
7817.15 578
7817.98 527
7818.82 584
7819.65 591
7820.48 574
7821.32 566
7822.15 488
7822.99 553
7823.82 565
7824.66 566
7825.49 564
7826.33 568
7827.16 566
7828.00 561
7828.83 580
7829.67 657
7830.50 660
7831.34 661
7832.17 620
7833.01 552
7833.85 640
7834.68 690
7835.52 577
7836.35 545
7837.19 593
7838.02 556
7838.86 585
7839.69 584
7840.53 556
7841.37 518
7842.20 579
7843.04 573
7843.87 579
7844.71 590
7845.55 547
7846.38 546
7847.22 579
7848.05 541
7848.89 526
7849.73 564
7850.56 535
7851.40 535
7852.24 498
7853.07 475
7853.91 515
7854.74 515
7855.58 518
7856.42 533
7857.25 482
7858.09 486
7858.93 539
7859.76 515
7860.60 514
7861.44 504
7862.28 475
7863.11 458
7863.95 496
7864.79 505
7865.62 505
7866.46 520
7867.30 459
7868.14 474
7868.97 513
7869.81 544
7870.65 471
7871.48 451
7872.32 429
7873.16 462
7874.00 510
7874.83 455
7875.67 555
7876.51 472
7877.35 474
7878.19 543
7879.02 517
7879.86 501
7880.70 483
7881.54 482
7882.37 511
7883.21 540
7884.05 525
7884.89 513
7885.73 469
7886.57 501
7887.40 433
7888.24 425
7889.08 463
7889.92 558
7890.76 504
7891.60 500
7892.43 517
7893.27 531
7894.11 536
7894.95 523
7895.79 544
7896.63 535
7897.47 504
7898.30 526
7899.14 585
7899.98 546
7900.82 488
7901.66 552
7902.50 538
7903.34 519
7904.18 525
7905.02 534
7905.86 579
7906.70 569
7907.54 527
7908.37 549
7909.21 500
7910.05 533
7910.89 511
7911.73 523
7912.57 548
7913.41 531
7914.25 420
7915.09 462
7915.93 576
7916.77 587
7917.61 536
7918.45 536
7919.29 588
7920.13 579
7920.97 566
7921.81 527
7922.65 471
7923.49 535
7924.33 529
7925.17 580
7926.01 575
7926.85 513
7927.69 517
7928.53 502
7929.37 486
7930.21 505
7931.05 396
7931.90 448
7932.74 489
7933.58 435
7934.42 466
7935.26 484
7936.10 482
7936.94 472
7937.78 478
7938.62 470
7939.46 463
7940.30 481
7941.14 447
7941.99 462
7942.83 445
7943.67 494
7944.51 439
7945.35 477
7946.19 481
7947.03 491
7947.88 425
7948.72 485
7949.56 484
7950.40 465
7951.24 447
7952.08 472
7952.93 475
7953.77 495
7954.61 453
7955.45 509
7956.29 458
7957.13 497
7957.98 535
7958.82 541
7959.66 469
7960.50 427
7961.35 462
7962.19 437
7963.03 457
7963.87 478
7964.71 446
7965.56 473
7966.40 482
7967.24 453
7968.08 453
7968.93 462
7969.77 489
7970.61 476
7971.45 485
7972.30 495
7973.14 458
7973.98 457
7974.83 444
7975.67 479
7976.51 439
7977.36 426
7978.20 500
7979.04 504
7979.88 495
7980.73 473
7981.57 500
7982.41 457
7983.26 478
7984.10 519
7984.94 484
7985.79 506
7986.63 528
7987.47 523
7988.32 503
7989.16 430
7990.01 463
7990.85 441
7991.69 437
7992.54 493
7993.38 483
7994.23 477
7995.07 474
7995.91 446
7996.76 392
7997.60 426
7998.45 452
7999.29 441
8000.13 506
8000.98 511
8001.82 424
8002.67 476
8003.51 448
8004.36 493
8005.20 454
8006.04 425
8006.89 466
8007.73 514
8008.58 465
8009.42 474
8010.27 424
8011.11 478
8011.96 500
8012.80 537
8013.65 507
8014.49 519
8015.34 538
8016.18 482
8017.03 442
8017.87 414
8018.72 393
8019.56 415
8020.41 407
8021.25 420
8022.10 407
8022.95 453
8023.79 477
8024.64 427
8025.48 408
8026.33 455
8027.17 452
8028.02 452
8028.86 427
8029.71 465
8030.56 461
8031.40 518
8032.25 491
8033.09 395
8033.94 474
8034.79 422
8035.63 444
8036.48 424
8037.32 500
8038.17 474
8039.02 474
8039.86 438
8040.71 500
8041.56 489
8042.40 414
8043.25 435
8044.10 403
8044.94 422
8045.79 455
8046.64 480
8047.48 467
8048.33 487
8049.18 477
8050.02 440
8050.87 495
8051.72 512
8052.56 448
8053.41 451
8054.26 466
8055.11 435
8055.95 412
8056.80 475
8057.65 471
8058.49 475
8059.34 483
8060.19 456
8061.04 422
8061.88 438
8062.73 455
8063.58 442
8064.43 444
8065.27 402
8066.12 417
8066.97 519
8067.82 491
8068.67 418
8069.51 441
8070.36 393
8071.21 444
8072.06 435
8072.91 456
8073.75 417
8074.60 440
8075.45 440
8076.30 396
8077.15 418
8078.00 400
8078.84 420
8079.69 429
8080.54 403
8081.39 432
8082.24 471
8083.09 472
8083.94 432
8084.78 365
8085.63 400
8086.48 395
8087.33 416
8088.18 438
8089.03 432
8089.88 450
8090.73 416
8091.58 429
8092.42 418
8093.27 390
8094.12 391
8094.97 353
8095.82 449
8096.67 441
8097.52 357
8098.37 375
8099.22 456
8100.07 452
8100.92 402
8101.77 417
8102.62 415
8103.47 433
8104.32 492
8105.17 464
8106.02 411
8106.87 463
8107.72 471
8108.57 415
8109.42 367
8110.27 423
8111.12 426
8111.97 411
8112.82 433
8113.67 425
8114.52 424
8115.37 490
8116.22 429
8117.07 429
8117.92 403
8118.77 445
8119.62 450
8120.47 443
8121.32 433
8122.17 434
8123.02 419
8123.87 410
8124.72 428
8125.57 480
8126.43 395
8127.28 408
8128.13 507
8128.98 434
8129.83 442
8130.68 416
8131.53 409
8132.38 415
8133.23 447
8134.09 436
8134.94 422
8135.79 445
8136.64 463
8137.49 447
8138.34 423
8139.19 419
8140.05 433
8140.90 438
8141.75 439
8142.60 400
8143.45 452
8144.30 468
8145.16 464
8146.01 442
8146.86 392
8147.71 400
8148.56 448
8149.42 458
8150.27 450
8151.12 408
8151.97 448
8152.83 444
8153.68 437
8154.53 461
8155.38 452
8156.24 429
8157.09 472
8157.94 466
8158.79 500
8159.65 451
8160.50 448
8161.35 397
8162.20 435
8163.06 410
8163.91 381
8164.76 346
8165.62 395
8166.47 424
8167.32 409
8168.17 410
8169.03 424
8169.88 432
8170.73 368
8171.59 405
8172.44 461
8173.29 499
8174.15 508
8175.00 451
8175.85 454
8176.71 435
8177.56 431
8178.42 442
8179.27 458
8180.12 441
8180.98 419
8181.83 377
8182.68 403
8183.54 371
8184.39 393
8185.25 409
8186.10 430
8186.95 423
8187.81 400
8188.66 404
8189.52 390
8190.37 402
8191.22 401
8192.08 386
8192.93 383
8193.79 437
8194.64 448
8195.50 410
8196.35 390
8197.21 364
8198.06 395
8198.92 408
8199.77 423
8200.63 495
8201.48 430
8202.33 400
8203.19 434
8204.04 444
8204.90 414
8205.75 368
8206.61 412
8207.47 430
8208.32 418
8209.18 401
8210.03 405
8210.89 418
8211.74 417
8212.60 392
8213.45 411
8214.31 407
8215.16 431
8216.02 426
8216.87 423
8217.73 493
8218.59 443
8219.44 413
8220.30 438
8221.15 453
8222.01 448
8222.87 410
8223.72 425
8224.58 434
8225.43 428
8226.29 395
8227.15 460
8228.00 459
8228.86 418
8229.71 414
8230.57 469
8231.43 424
8232.28 442
8233.14 391
8234.00 382
8234.85 389
8235.71 402
8236.57 359
8237.42 408
8238.28 431
8239.14 441
8239.99 373
8240.85 410
8241.71 391
8242.56 360
8243.42 413
8244.28 435
8245.14 404
8245.99 377
8246.85 387
8247.71 426
8248.56 403
8249.42 450
8250.28 437
8251.14 443
8251.99 432
8252.85 417
8253.71 367
8254.57 362
8255.42 366
8256.28 343
8257.14 440
8258.00 394
8258.86 389
8259.71 419
8260.57 437
8261.43 427
8262.29 431
8263.15 378
8264.00 338
8264.86 376
8265.72 352
8266.58 380
8267.44 365
8268.29 419
8269.15 425
8270.01 388
8270.87 367
8271.73 414
8272.59 420
8273.45 378
8274.30 413
8275.16 403
8276.02 430
8276.88 451
8277.74 432
8278.60 459
8279.46 436
8280.32 402
8281.18 465
8282.03 466
8282.89 420
8283.75 383
8284.61 427
8285.47 412
8286.33 418
8287.19 465
8288.05 437
8288.91 444
8289.77 450
8290.63 423
8291.49 402
8292.35 383
8293.21 449
8294.07 345
8294.93 381
8295.78 413
8296.64 424
8297.50 432
8298.36 441
8299.22 448
8300.08 435
8300.94 446
8301.80 433
8302.66 386
8303.52 429
8304.38 412
8305.25 422
8306.11 414
8306.97 430
8307.83 438
8308.69 456
8309.55 447
8310.41 416
8311.27 471
8312.13 438
8312.99 535
8313.85 459
8314.71 446
8315.57 438
8316.43 447
8317.29 432
8318.15 516
8319.02 488
8319.88 471
8320.74 481
8321.60 444
8322.46 439
8323.32 431
8324.18 428
8325.04 416
8325.90 485
8326.77 468
8327.63 434
8328.49 423
8329.35 446
8330.21 451
8331.07 493
8331.93 477
8332.80 454
8333.66 470
8334.52 442
8335.38 403
8336.24 446
8337.11 452
8337.97 462
8338.83 421
8339.69 463
8340.55 427
8341.42 464
8342.28 484
8343.14 473
8344.00 455
8344.86 485
8345.73 500
8346.59 490
8347.45 472
8348.31 503
8349.18 494
8350.04 484
8350.90 521
8351.76 477
8352.63 492
8353.49 470
8354.35 479
8355.22 485
8356.08 493
8356.94 576
8357.80 524
8358.67 450
8359.53 457
8360.39 484
8361.26 473
8362.12 505
8362.98 529
8363.85 457
8364.71 499
8365.57 511
8366.44 517
8367.30 466
8368.16 496
8369.03 511
8369.89 516
8370.75 505
8371.62 525
8372.48 516
8373.35 464
8374.21 516
8375.07 533
8375.94 545
8376.80 576
8377.67 538
8378.53 553
8379.39 524
8380.26 504
8381.12 506
8381.99 591
8382.85 530
8383.71 562
8384.58 584
8385.44 553
8386.31 588
8387.17 670
8388.04 679
8388.90 607
8389.77 592
8390.63 587
8391.50 554
8392.36 567
8393.22 524
8394.09 546
8394.95 606
8395.82 600
8396.68 588
8397.55 648
8398.41 620
8399.28 672
8400.14 611
8401.01 559
8401.88 669
8402.74 603
8403.61 642
8404.47 659
8405.34 673
8406.20 621
8407.07 643
8407.93 616
8408.80 612
8409.66 578
8410.53 620
8411.40 641
8412.26 696
8413.13 727
8413.99 748
8414.86 685
8415.73 743
8416.59 727
8417.46 732
8418.32 725
8419.19 687
8420.06 635
8420.92 689
8421.79 769
8422.65 686
8423.52 729
8424.39 759
8425.25 834
8426.12 836
8426.99 760
8427.85 736
8428.72 811
8429.59 786
8430.45 801
8431.32 861
8432.19 879
8433.05 913
8433.92 914
8434.79 849
8435.65 839
8436.52 889
8437.39 865
8438.26 916
8439.12 885
8439.99 885
8440.86 908
8441.73 882
8442.59 969
8443.46 963
8444.33 1015
8445.19 1092
8446.06 1110
8446.93 1040
8447.80 1042
8448.67 1075
8449.53 1032
8450.40 1049
8451.27 1091
8452.14 1192
8453.00 1074
8453.87 1140
8454.74 1223
8455.61 1309
8456.48 1475
8457.34 1642
8458.21 1870
8459.08 2149
8459.95 2376
8460.82 2345
8461.69 2264
8462.55 2296
8463.42 2044
8464.29 1795
8465.16 1714
8466.03 1458
8466.90 1359
8467.77 1356
8468.63 1351
8469.50 1338
8470.37 1464
8471.24 1557
8472.11 1864
8472.98 2076
8473.85 2248
8474.72 2242
8475.58 2132
8476.45 2056
8477.32 1820
8478.19 1568
8479.06 1388
8479.93 1381
8480.80 1240
8481.67 1028
8482.54 1000
8483.41 955
8484.28 1000
8485.15 1016
8486.02 1072
8486.89 998
8487.76 965
8488.63 882
8489.50 948
8490.37 865
8491.24 869
8492.11 883
8492.98 848
8493.85 837
8494.72 851
8495.59 924
8496.46 923
8497.33 862
8498.20 880
8499.07 969
8499.94 955
8500.81 991
8501.68 983
8502.55 1006
8503.42 906
8504.29 888
8505.16 781
8506.03 876
8506.90 923
8507.77 843
8508.64 914
8509.51 884
8510.38 904
8511.25 1031
8512.13 924
8513.00 925
8513.87 951
8514.74 917
8515.61 920
8516.48 850
8517.35 906
8518.22 903
8519.09 929
8519.97 951
8520.84 855
8521.71 877
8522.58 849
8523.45 848
8524.32 906
8525.19 892
8526.07 912
8526.94 907
8527.81 936
8528.68 847
8529.55 931
8530.43 924
8531.30 896
8532.17 873
8533.04 868
8533.91 996
8534.79 969
8535.66 960
8536.53 1013
8537.40 988
8538.27 949
8539.15 944
8540.02 817
8540.89 846
8541.76 933
8542.64 913
8543.51 923
8544.38 909
8545.25 877
8546.13 874
8547.00 914
8547.87 863
8548.74 863
8549.62 897
8550.49 939
8551.36 922
8552.24 894
8553.11 936
8553.98 938
8554.86 905
8555.73 877
8556.60 849
8557.48 933
8558.35 866
8559.22 877
8560.10 866
8560.97 836
8561.84 902
8562.72 914
8563.59 810
8564.46 766
8565.34 800
8566.21 748
8567.08 761
8567.96 806
8568.83 808
8569.71 773
8570.58 782
8571.45 767
8572.33 806
8573.20 727
8574.08 731
8574.95 749
8575.82 750
8576.70 742
8577.57 744
8578.45 808
8579.32 723
8580.20 711
8581.07 695
8581.94 757
8582.82 784
8583.69 785
8584.57 711
8585.44 705
8586.32 795
8587.19 698
8588.07 693
8588.94 732
8589.82 746
8590.69 728
8591.57 732
8592.44 702
8593.32 746
8594.19 753
8595.07 710
8595.94 714
8596.82 749
8597.69 734
8598.57 760
8599.44 731
8600.32 763
8601.19 758
8602.07 740
8602.95 707
8603.82 686
8604.70 722
8605.57 776
8606.45 791
8607.32 710
8608.20 732
8609.08 782
8609.95 742
8610.83 734
8611.70 652
8612.58 743
8613.46 754
8614.33 722
8615.21 773
8616.08 740
8616.96 766
8617.84 738
8618.71 755
8619.59 807
8620.47 790
8621.34 751
8622.22 780
8623.10 745
8623.97 734
8624.85 766
8625.73 778
8626.60 792
8627.48 828
8628.36 747
8629.23 801
8630.11 822
8630.99 816
8631.87 879
8632.74 841
8633.62 781
8634.50 794
8635.37 827
8636.25 779
8637.13 866
8638.01 751
8638.88 701
8639.76 776
8640.64 802
8641.52 820
8642.39 850
8643.27 830
8644.15 909
8645.03 889
8645.90 856
8646.78 849
8647.66 805
8648.54 870
8649.42 887
8650.29 895
8651.17 915
8652.05 879
8652.93 899
8653.81 767
8654.68 825
8655.56 897
8656.44 873
8657.32 853
8658.20 897
8659.08 851
8659.95 803
8660.83 897
8661.71 882
8662.59 908
8663.47 862
8664.35 867
8665.23 885
8666.10 889
8666.98 860
8667.86 819
8668.74 875
8669.62 903
8670.50 883
8671.38 872
8672.26 931
8673.14 971
8674.02 1088
8674.90 962
8675.77 972
8676.65 1040
8677.53 1084
8678.41 1030
8679.29 1014
8680.17 1002
8681.05 1031
8681.93 965
8682.81 1065
8683.69 1019
8684.57 1063
8685.45 1019
8686.33 939
8687.21 1003
8688.09 945
8688.97 1043
8689.85 1006
8690.73 1128
8691.61 1200
8692.49 1304
8693.37 1336
8694.25 1450
8695.13 1506
8696.01 1668
8696.89 1675
8697.77 1607
8698.65 1661
8699.53 1470
8700.41 1407
8701.29 1283
8702.17 1272
8703.05 1156
8703.94 1119
8704.82 1153
8705.70 1147
8706.58 1104
8707.46 1121
8708.34 1020
8709.22 1040
8710.10 1114
8710.98 1142
8711.86 1113
8712.75 1112
8713.63 1107
8714.51 1084
8715.39 1086
8716.27 1040
8717.15 1106
8718.03 1104
8718.91 1186
8719.80 1143
8720.68 1104
8721.56 1094
8722.44 1163
8723.32 1212
8724.20 1276
8725.09 1200
8725.97 1237
8726.85 1224
8727.73 1200
8728.61 1198
8729.50 1167
8730.38 1224
8731.26 1253
8732.14 1339
8733.02 1308
8733.91 1199
8734.79 1251
8735.67 1214
8736.55 1244
8737.44 1323
8738.32 1389
8739.20 1350
8740.08 1344
8740.97 1255
8741.85 1282
8742.73 1361
8743.61 1416
8744.50 1348
8745.38 1355
8746.26 1357
8747.15 1397
8748.03 1387
8748.91 1393
8749.79 1401
8750.68 1454
8751.56 1458
8752.44 1542
8753.33 1450
8754.21 1464
8755.09 1539
8755.98 1473
8756.86 1504
8757.74 1504
8758.63 1576
8759.51 1504
8760.39 1486
8761.28 1467
8762.16 1517
8763.05 1611
8763.93 1639
8764.81 1524
8765.70 1606
8766.58 1643
8767.46 1610
8768.35 1767
8769.23 1771
8770.12 1739
8771.00 1699
8771.89 1802
8772.77 1894
8773.65 1779
8774.54 1703
8775.42 1778
8776.31 1828
8777.19 1809
8778.08 1766
8778.96 1820
8779.84 1961
8780.73 1958
8781.61 2154
8782.50 2432
8783.38 2646
8784.27 3033
8785.15 3262
8786.04 3525
8786.92 3564
8787.81 3454
8788.69 3272
8789.58 2918
8790.46 2749
8791.35 2527
8792.23 2407
8793.12 2307
8794.00 2162
8794.89 2010
8795.77 2139
8796.66 2076
8797.55 2206
8798.43 2326
8799.32 2610
8800.20 2839
8801.09 3097
8801.97 3315
8802.86 3291
8803.74 3181
8804.63 3138
8805.52 2843
8806.40 2586
8807.29 2378
8808.17 2184
8809.06 2083
8809.95 1922
8810.83 1934
8811.72 1945
8812.60 1963
8813.49 2028
8814.38 2157
8815.26 2270
8816.15 2455
8817.04 2569
8817.92 2643
8818.81 2547
8819.70 2374
8820.58 2397
8821.47 2228
8822.36 2153
8823.24 2134
8824.13 2011
8825.02 1799
8825.90 1782
8826.79 1723
8827.68 1671
8828.56 1756
8829.45 1890
8830.34 1824
8831.23 1962
8832.11 1889
8833.00 1981
8833.89 1948
8834.77 2028
8835.66 1931
8836.55 1882
8837.44 1860
8838.32 1797
8839.21 1736
8840.10 1720
8840.99 1592
8841.88 1608
8842.76 1631
8843.65 1659
8844.54 1583
8845.43 1565
8846.31 1619
8847.20 1571
8848.09 1596
8848.98 1615
8849.87 1640
8850.75 1578
8851.64 1633
8852.53 1576
8853.42 1482
8854.31 1505
8855.20 1632
8856.08 1531
8856.97 1500
8857.86 1435
8858.75 1420
8859.64 1488
8860.53 1465
8861.42 1460
8862.30 1457
8863.19 1391
8864.08 1495
8864.97 1482
8865.86 1513
8866.75 1368
8867.64 1357
8868.53 1439
8869.42 1403
8870.30 1341
8871.19 1289
8872.08 1253
8872.97 1277
8873.86 1286
8874.75 1287
8875.64 1186
8876.53 1236
8877.42 1249
8878.31 1240
8879.20 1263
8880.09 1232
8880.98 1272
8881.87 1240
8882.76 1263
8883.65 1200
8884.54 1111
8885.43 1204
8886.32 1232
8887.21 1202
8888.10 1213
8888.99 1112
8889.88 1103
8890.77 1124
8891.66 1085
8892.55 1146
8893.44 1079
8894.33 1054
8895.22 1138
8896.11 1080
8897.00 1074
8897.89 1121
8898.78 1156
8899.67 1079
8900.56 1077
8901.45 1141
8902.34 1079
8903.23 1017
8904.12 1007
8905.02 1020
8905.91 921
8906.80 978
8907.69 967
8908.58 976
8909.47 934
8910.36 975
8911.25 927
8912.14 932
8913.04 973
8913.93 977
8914.82 978
8915.71 931
8916.60 953
8917.49 906
8918.38 853
8919.28 825
8920.17 862
8921.06 864
8921.95 808
8922.84 796
8923.73 864
8924.63 896
8925.52 866
8926.41 821
8927.30 790
8928.19 822
8929.09 845
8929.98 839
8930.87 931
8931.76 853
8932.65 788
8933.55 820
8934.44 855
8935.33 820
8936.22 840
8937.12 809
8938.01 823
8938.90 753
8939.79 787
8940.69 733
8941.58 781
8942.47 747
8943.37 747
8944.26 780
8945.15 727
8946.04 774
8946.94 804
8947.83 720
8948.72 755
8949.62 739
8950.51 772
8951.40 783
8952.30 774
8953.19 729
8954.08 697
8954.98 674
8955.87 737
8956.76 723
8957.66 703
8958.55 684
8959.44 696
8960.34 676
8961.23 654
8962.12 670
8963.02 721
8963.91 679
8964.81 716
8965.70 736
8966.59 703
8967.49 607
8968.38 644
8969.28 660
8970.17 657
8971.06 662
8971.96 692
8972.85 659
8973.75 705
8974.64 668
8975.54 696
8976.43 698
8977.32 659
8978.22 620
8979.11 570
8980.01 525
8980.90 590
8981.80 653
8982.69 620
8983.59 588
8984.48 629
8985.38 593
8986.27 579
8987.17 601
8988.06 631
8988.96 638
8989.85 684
8990.75 665
8991.64 620
8992.54 587
8993.43 604
8994.33 574
8995.22 554
8996.12 574
8997.01 549
8997.91 595
8998.81 544
8999.70 542
9000.60 560
9001.49 588
9002.39 535
9003.28 540
9004.18 508
9005.08 466
9005.97 516
9006.87 545
9007.76 571
9008.66 518
9009.56 481
9010.45 493
9011.35 518
9012.24 482
9013.14 473
9014.04 518
9014.93 515
9015.83 488
9016.73 514
9017.62 491
9018.52 460
9019.42 519
9020.31 501
9021.21 490
9022.11 458
9023.00 572
9023.90 554
9024.80 514
9025.69 504
9026.59 524
9027.49 491
9028.38 479
9029.28 485
9030.18 469
9031.08 525
9031.97 517
9032.87 548
9033.77 474
9034.66 452
9035.56 490
9036.46 466
9037.36 426
9038.25 465
9039.15 491
9040.05 473
9040.95 466
9041.85 468
9042.74 472
9043.64 439
9044.54 453
9045.44 442
9046.33 467
9047.23 489
9048.13 451
9049.03 503
9049.93 452
9050.82 472
9051.72 453
9052.62 436
9053.52 479
9054.42 439
9055.32 471
9056.21 488
9057.11 459
9058.01 454
9058.91 439
9059.81 445
9060.71 458
9061.61 472
9062.50 445
9063.40 458
9064.30 501
9065.20 492
9066.10 483
9067.00 458
9067.90 464
9068.80 489
9069.70 462
9070.60 486
9071.49 454
9072.39 492
9073.29 506
9074.19 483
9075.09 469
9075.99 456
9076.89 475
9077.79 473
9078.69 485
9079.59 426
9080.49 420
9081.39 429
9082.29 452
9083.19 472
9084.09 488
9084.99 535
9085.89 478
9086.79 455
9087.69 453
9088.59 462
9089.49 436
9090.39 456
9091.29 468
9092.19 496
9093.09 505
9093.99 480
9094.89 412
9095.79 429
9096.69 451
9097.59 436
9098.49 385
9099.39 401
9100.29 359
9101.19 414
9102.09 428
9102.99 412
9103.90 451
9104.80 486
9105.70 399
9106.60 446
9107.50 440
9108.40 417
9109.30 440
9110.20 447
9111.10 420
9112.00 434
9112.91 443
9113.81 431
9114.71 433
9115.61 408
9116.51 381
9117.41 409
9118.31 402
9119.22 377
9120.12 398
9121.02 471
9121.92 449
9122.82 392
9123.72 424
9124.63 412
9125.53 412
9126.43 407
9127.33 436
9128.23 422
9129.14 430
9130.04 392
9130.94 385
9131.84 399
9132.74 407
9133.65 394
9134.55 461
9135.45 435
9136.35 406
9137.26 385
9138.16 409
9139.06 425
9139.96 391
9140.87 428
9141.77 412
9142.67 410
9143.57 412
9144.48 439
9145.38 392
9146.28 412
9147.19 418
9148.09 447
9148.99 408
9149.90 412
9150.80 424
9151.70 363
9152.60 447
9153.51 401
9154.41 380
9155.31 397
9156.22 449
9157.12 406
9158.02 414
9158.93 428
9159.83 418
9160.74 401
9161.64 399
9162.54 354
9163.45 448
9164.35 393
9165.25 401
9166.16 402
9167.06 373
9167.97 370
9168.87 384
9169.77 393
9170.68 398
9171.58 349
9172.49 383
9173.39 428
9174.30 433
9175.20 424
9176.10 418
9177.01 397
9177.91 439
9178.82 441
9179.72 422
9180.63 414
9181.53 400
9182.44 402
9183.34 425
9184.25 414
9185.15 450
9186.05 449
9186.96 405
9187.86 447
9188.77 413
9189.67 450
9190.58 428
9191.48 421
9192.39 457
9193.30 387
9194.20 449
9195.11 458
9196.01 449
9196.92 413
9197.82 392
9198.73 424
9199.63 394
9200.54 388
9201.44 432
9202.35 417
9203.26 441
9204.16 437
9205.07 429
9205.97 399
9206.88 389
9207.78 422
9208.69 433
9209.60 434
9210.50 403
9211.41 396
9212.32 458
9213.22 418
9214.13 463
9215.03 443
9215.94 403
9216.85 395
9217.75 434
9218.66 439
9219.57 433
9220.47 396
9221.38 436
9222.29 404
9223.19 406
9224.10 430
9225.01 395
9225.91 364
9226.82 360
9227.73 395
9228.63 417
9229.54 399
9230.45 385
9231.36 386
9232.26 420
9233.17 414
9234.08 354
9234.98 365
9235.89 372
9236.80 421
9237.71 381
9238.61 434
9239.52 428
9240.43 409
9241.34 413
9242.24 430
9243.15 422
9244.06 420
9244.97 404
9245.87 398
9246.78 432
9247.69 391
9248.60 436
9249.51 397
9250.41 426
9251.32 416
9252.23 389
9253.14 390
9254.05 393
9254.96 405
9255.86 407
9256.77 356
9257.68 418
9258.59 435
9259.50 395
9260.41 392
9261.31 400
9262.22 433
9263.13 433
9264.04 440
9264.95 383
9265.86 442
9266.77 385
9267.68 349
9268.58 371
9269.49 341
9270.40 385
9271.31 387
9272.22 405
9273.13 421
9274.04 371
9274.95 404
9275.86 391
9276.77 373
9277.68 388
9278.59 402
9279.50 412
9280.40 423
9281.31 394
9282.22 396
9283.13 438
9284.04 391
9284.95 401
9285.86 366
9286.77 351
9287.68 408
9288.59 354
9289.50 340
9290.41 362
9291.32 416
9292.23 451
9293.14 456
9294.05 435
9294.96 376
9295.87 422
9296.78 381
9297.69 409
9298.60 417
9299.52 392
9300.43 376
9301.34 391
9302.25 390
9303.16 386
9304.07 415
9304.98 435
9305.89 417
9306.80 443
9307.71 376
9308.62 371
9309.53 412
9310.44 418
9311.36 421
9312.27 374
9313.18 436
9314.09 407
9315.00 384
9315.91 366
9316.82 387
9317.73 352
9318.64 405
9319.56 419
9320.47 397
9321.38 399
9322.29 381
9323.20 412
9324.11 427
9325.03 362
9325.94 400
9326.85 373
9327.76 406
9328.67 396
9329.59 430
9330.50 455
9331.41 398
9332.32 344
9333.23 323
9334.15 346
9335.06 390
9335.97 391
9336.88 415
9337.79 455
9338.71 435
9339.62 345
9340.53 337
9341.44 365
9342.36 371
9343.27 380
9344.18 375
9345.09 378
9346.01 382
9346.92 417
9347.83 413
9348.75 388
9349.66 374
9350.57 357
9351.48 360
9352.40 383
9353.31 369
9354.22 397
9355.14 391
9356.05 378
9356.96 360
9357.88 361
9358.79 364
9359.70 397
9360.62 388
9361.53 400
9362.44 402
9363.36 402
9364.27 442
9365.19 405
9366.10 378
9367.01 364
9367.93 389
9368.84 382
9369.75 404
9370.67 380
9371.58 380
9372.50 381
9373.41 428
9374.32 483
9375.24 408
9376.15 481
9377.07 409
9377.98 428
9378.90 384
9379.81 409
9380.72 415
9381.64 424
9382.55 362
9383.47 362
9384.38 378
9385.30 418
9386.21 387
9387.13 398
9388.04 409
9388.96 389
9389.87 400
9390.79 396
9391.70 403
9392.62 401
9393.53 425
9394.45 433
9395.36 412
9396.28 415
9397.19 384
9398.11 367
9399.02 386
9399.94 373
9400.85 360
9401.77 424
9402.68 409
9403.60 329
9404.52 385
9405.43 373
9406.35 433
9407.26 413
9408.18 420
9409.09 419
9410.01 448
9410.93 459
9411.84 440
9412.76 427
9413.67 401
9414.59 398
9415.51 440
9416.42 466
9417.34 402
9418.26 439
9419.17 499
9420.09 423
9421.00 371
9421.92 362
9422.84 395
9423.75 397
9424.67 369
9425.59 397
9426.50 382
9427.42 479
9428.34 431
9429.25 429
9430.17 425
9431.09 379
9432.00 409
9432.92 435
9433.84 440
9434.76 455
9435.67 437
9436.59 482
9437.51 435
9438.42 376
9439.34 456
9440.26 453
9441.18 515
9442.09 449
9443.01 505
9443.93 466
9444.85 430
9445.76 441
9446.68 441
9447.60 439
9448.52 399
9449.43 446
9450.35 506
9451.27 532
9452.19 451
9453.11 434
9454.02 502
9454.94 515
9455.86 586
9456.78 615
9457.70 635
9458.62 626
9459.53 620
9460.45 602
9461.37 584
9462.29 535
9463.21 477
9464.13 462
9465.04 489
9465.96 453
9466.88 468
9467.80 448
9468.72 389
9469.64 354
9470.56 414
9471.48 395
9472.39 434
9473.31 400
9474.23 429
9475.15 449
9476.07 391
9476.99 391
9477.91 420
9478.83 388
9479.75 381
9480.67 433
9481.59 435
9482.51 432
9483.42 460
9484.34 464
9485.26 450
9486.18 458
9487.10 504
9488.02 441
9488.94 472
9489.86 487
9490.78 425
9491.70 402
9492.62 388
9493.54 455
9494.46 459
9495.38 424
9496.30 395
9497.22 388
9498.14 421
9499.06 361
9499.98 365
9500.90 381
9501.82 417
9502.74 384
9503.66 374
9504.58 372
9505.50 378
9506.43 361
9507.35 362
9508.27 382
9509.19 378
9510.11 397
9511.03 420
9511.95 354
9512.87 372
9513.79 420
9514.71 382
9515.63 450
9516.55 365
9517.48 396
9518.40 388
9519.32 404
9520.24 423
9521.16 415
9522.08 383
9523.00 371
9523.92 377
9524.85 394
9525.77 385
9526.69 380
9527.61 419
9528.53 405
9529.45 393
9530.38 370
9531.30 381
9532.22 395
9533.14 450
9534.06 442
9534.98 458
9535.91 431
9536.83 429
9537.75 411
9538.67 483
9539.60 432
9540.52 430
9541.44 375
9542.36 421
9543.28 389
9544.21 370
9545.13 352
9546.05 326
9546.97 375
9547.90 392
9548.82 394
9549.74 319
9550.66 361
9551.59 404
9552.51 408
9553.43 349
9554.36 383
9555.28 418
9556.20 354
9557.13 384
9558.05 399
9558.97 386
9559.89 381
9560.82 374
9561.74 429
9562.66 430
9563.59 397
9564.51 388
9565.43 413
9566.36 399
9567.28 387
9568.20 376
9569.13 429
9570.05 402
9570.98 404
9571.90 412
9572.82 403
9573.75 433
9574.67 367
9575.60 354
9576.52 408
9577.44 368
9578.37 373
9579.29 404
9580.22 343
9581.14 361
9582.06 419
9582.99 407
9583.91 401
9584.84 413
9585.76 423
9586.69 383
9587.61 381
9588.53 364
9589.46 381
9590.38 417
9591.31 383
9592.23 343
9593.16 406
9594.08 387
9595.01 424
9595.93 378
9596.86 384
9597.78 376
9598.71 348
9599.63 378
9600.56 401
9601.48 402
9602.41 393
9603.33 405
9604.26 394
9605.18 393
9606.11 361
9607.03 395
9607.96 404
9608.89 375
9609.81 350
9610.74 433
9611.66 416
9612.59 390
9613.51 350
9614.44 391
9615.37 371
9616.29 441
9617.22 426
9618.14 400
9619.07 390
9620.00 396
9620.92 359
9621.85 454
9622.77 398
9623.70 389
9624.63 462
9625.55 472
9626.48 406
9627.41 370
9628.33 426
9629.26 444
9630.19 442
9631.11 387
9632.04 401
9632.97 380
9633.89 402
9634.82 396
9635.75 428
9636.67 437
9637.60 391
9638.53 417
9639.45 479
9640.38 464
9641.31 459
9642.23 509
9643.16 522
9644.09 500
9645.02 503
9645.94 467
9646.87 446
9647.80 471
9648.73 464
9649.65 487
9650.58 535
9651.51 534
9652.44 495
9653.36 558
9654.29 510
9655.22 551
9656.15 605
9657.08 523
9658.00 533
9658.93 513
9659.86 508
9660.79 516
9661.72 542
9662.64 552
9663.57 482
9664.50 459
9665.43 466
9666.36 431
9667.28 448
9668.21 464
9669.14 516
9670.07 519
9671.00 522
9671.93 496
9672.86 477
9673.78 478
9674.71 517
9675.64 483
9676.57 461
9677.50 443
9678.43 502
9679.36 518
9680.29 520
9681.21 552
9682.14 559
9683.07 531
9684.00 520
9684.93 533
9685.86 477
9686.79 504
9687.72 520
9688.65 577
9689.58 511
9690.51 589
9691.44 515
9692.37 571
9693.30 527
9694.23 518
9695.16 506
9696.09 524
9697.02 567
9697.94 582
9698.87 525
9699.80 503
9700.73 645
9701.66 629
9702.59 633
9703.52 702
9704.45 674
9705.39 645
9706.32 577
9707.25 591
9708.18 608
9709.11 531
9710.04 533
9710.97 557
9711.90 531
9712.83 495
9713.76 517
9714.69 499
9715.62 508
9716.55 473
9717.48 498
9718.41 445
9719.34 490
9720.27 507
9721.21 512
9722.14 495
9723.07 454
9724.00 469
9724.93 525
9725.86 484
9726.79 491
9727.72 472
9728.65 476
9729.59 426
9730.52 505
9731.45 467
9732.38 473
9733.31 497
9734.24 481
9735.17 517
9736.11 446
9737.04 453
9737.97 476
9738.90 475
9739.83 474
9740.77 484
9741.70 445
9742.63 443
9743.56 469
9744.49 465
9745.43 429
9746.36 472
9747.29 496
9748.22 457
9749.15 455
9750.09 414
9751.02 393
9751.95 433
9752.88 458
9753.82 446
9754.75 419
9755.68 473
9756.61 435
9757.55 426
9758.48 472
9759.41 436
9760.35 435
9761.28 418
9762.21 512
9763.14 478
9764.08 416
9765.01 443
9765.94 410
9766.88 367
9767.81 446
9768.74 440
9769.68 401
9770.61 427
9771.54 418
9772.48 467
9773.41 397
9774.34 418
9775.28 473
9776.21 465
9777.14 413
9778.08 409
9779.01 426
9779.94 473
9780.88 469
9781.81 430
9782.75 477
9783.68 428
9784.61 452
9785.55 425
9786.48 389
9787.42 453
9788.35 424
9789.28 448
9790.22 447
9791.15 423
9792.09 398
9793.02 404
9793.96 442
9794.89 439
9795.83 382
9796.76 426
9797.69 418
9798.63 386
9799.56 396
9800.50 350
9801.43 391
9802.37 380
9803.30 398
9804.24 420
9805.17 426
9806.11 389
9807.04 437
9807.98 408
9808.91 345
9809.85 433
9810.78 417
9811.72 407
9812.65 389
9813.59 351
9814.53 353
9815.46 382
9816.40 351
9817.33 392
9818.27 353
9819.20 358
9820.14 383
9821.07 365
9822.01 358
9822.95 355
9823.88 354
9824.82 360
9825.75 396
9826.69 391
9827.63 402
9828.56 358
9829.50 336
9830.43 364
9831.37 365
9832.31 431
9833.24 412
9834.18 359
9835.12 333
9836.05 338
9836.99 364
9837.93 373
9838.86 350
9839.80 380
9840.73 405
9841.67 333
9842.61 387
9843.55 378
9844.48 342
9845.42 327
9846.36 318
9847.29 336
9848.23 345
9849.17 333
9850.10 343
9851.04 324
9851.98 336
9852.92 324
9853.85 348
9854.79 367
9855.73 360
9856.67 383
9857.60 331
9858.54 297
9859.48 348
9860.42 331
9861.35 306
9862.29 368
9863.23 366
9864.17 336
9865.10 309
9866.04 345
9866.98 331
9867.92 342
9868.86 340
9869.79 333
9870.73 329
9871.67 308
9872.61 320
9873.55 362
9874.48 340
9875.42 306
9876.36 329
9877.30 316
9878.24 311
9879.18 314
9880.12 325
9881.05 347
9881.99 331
9882.93 348
9883.87 347
9884.81 348
9885.75 326
9886.69 296
9887.63 281
9888.56 350
9889.50 349
9890.44 301
9891.38 304
9892.32 353
9893.26 347
9894.20 316
9895.14 356
9896.08 339
9897.02 368
9897.96 332
9898.90 322
9899.84 303
9900.77 341
9901.71 345
9902.65 332
9903.59 339
9904.53 327
9905.47 347
9906.41 326
9907.35 335
9908.29 299
9909.23 312
9910.17 344
9911.11 308
9912.05 331
9912.99 356
9913.93 372
9914.87 412
9915.81 374
9916.75 468
9917.69 422
9918.63 374
9919.57 397
9920.52 390
9921.46 364
9922.40 389
9923.34 371
9924.28 385
9925.22 367
9926.16 350
9927.10 338
9928.04 304
9928.98 361
9929.92 382
9930.86 387
9931.80 436
9932.75 408
9933.69 390
9934.63 412
9935.57 341
9936.51 351
9937.45 351
9938.39 372
9939.33 322
9940.28 307
9941.22 310
9942.16 313
9943.10 331
9944.04 375
9944.98 306
9945.92 330
9946.87 308
9947.81 313
9948.75 295
9949.69 307
9950.63 275
9951.58 277
9952.52 315
9953.46 347
9954.40 328
9955.34 313
9956.29 327
9957.23 268
9958.17 277
9959.11 325
9960.06 291
9961.00 304
9961.94 295
9962.88 286
9963.83 272
9964.77 257
9965.71 329
9966.65 330
9967.60 258
9968.54 325
9969.48 374
9970.42 299
9971.37 310
9972.31 354
9973.25 358
9974.20 315
9975.14 326
9976.08 334
9977.03 347
9977.97 316
9978.91 282
9979.86 289
9980.80 296
9981.74 288
9982.69 363
9983.63 294
9984.57 287
9985.52 270
9986.46 265
9987.40 229
9988.35 284
9989.29 281
9990.23 281
9991.18 308
9992.12 297
9993.07 294
9994.01 298
9994.95 316
9995.90 340
9996.84 300
9997.79 258
9998.73 278
9999.67 327
10000.62 275
10001.56 286
10002.51 312
10003.45 299
10004.40 276
10005.34 308
10006.29 291
10007.23 323
10008.17 314
10009.12 291
10010.06 261
10011.01 281
10011.95 301
10012.90 353
10013.84 316
10014.79 313
10015.73 287
10016.68 297
10017.62 328
10018.57 303
10019.51 291
10020.46 311
10021.40 302
10022.35 278
10023.29 286
10024.24 304
10025.19 307
10026.13 283
10027.08 296
10028.02 294
10028.97 299
10029.91 334
10030.86 300
10031.80 301
10032.75 275
10033.70 300
10034.64 284
10035.59 298
10036.53 286
10037.48 273
10038.43 260
10039.37 321
10040.32 304
10041.26 267
10042.21 283
10043.16 291
10044.10 272
10045.05 268
10046.00 251
10046.94 272
10047.89 275
10048.84 319
10049.78 298
10050.73 332
10051.68 289
10052.62 274
10053.57 276
10054.52 308
10055.46 267
10056.41 228
10057.36 295
10058.30 312
10059.25 275
10060.20 305
10061.15 267
10062.09 304
10063.04 305
10063.99 266
10064.93 257
10065.88 283
10066.83 267
10067.78 246
10068.72 274
10069.67 291
10070.62 312
10071.57 302
10072.51 279
10073.46 258
10074.41 290
10075.36 290
10076.31 340
10077.25 288
10078.20 276
10079.15 300
10080.10 249
10081.05 290
10081.99 289
10082.94 205
10083.89 252
10084.84 240
10085.79 272
10086.74 264
10087.68 254
10088.63 309
10089.58 279
10090.53 276
10091.48 273
10092.43 279
10093.37 286
10094.32 271
10095.27 244
10096.22 260
10097.17 267
10098.12 257
10099.07 294
10100.02 248
10100.97 275
10101.91 298
10102.86 325
10103.81 273
10104.76 269
10105.71 307
10106.66 237
10107.61 276
10108.56 246
10109.51 273
10110.46 274
10111.41 286
10112.36 277
10113.31 233
10114.26 252
10115.21 279
10116.16 263
10117.11 271
10118.06 276
10119.01 242
10119.96 283
10120.91 305
10121.86 275
10122.81 271
10123.76 260
10124.71 251
10125.66 264
10126.61 279
10127.56 293
10128.51 277
10129.46 305
10130.41 287
10131.36 266
10132.31 249
10133.26 278
10134.21 300
10135.16 265
10136.11 269
10137.06 285
10138.01 287
10138.96 285
10139.91 252
10140.86 261
10141.82 259
10142.77 273
10143.72 249
10144.67 226
10145.62 230
10146.57 255
10147.52 282
10148.47 256
10149.42 252
10150.38 263
10151.33 260
10152.28 281
10153.23 317
10154.18 311
10155.13 285
10156.09 302
10157.04 273
10157.99 225
10158.94 255
10159.89 304
10160.84 273
10161.80 276
10162.75 281
10163.70 246
10164.65 213
10165.60 283
10166.56 271
10167.51 229
10168.46 267
10169.41 262
10170.36 267
10171.32 274
10172.27 285
10173.22 273
10174.17 264
10175.13 319
10176.08 284
10177.03 272
10177.98 298
10178.94 296
10179.89 300
10180.84 277
10181.80 264
10182.75 277
10183.70 310
10184.65 250
10185.61 259
10186.56 297
10187.51 341
10188.47 248
10189.42 245
10190.37 287
10191.33 292
10192.28 265
10193.23 267
10194.19 248
10195.14 285
10196.09 297
10197.05 319
10198.00 307
10198.95 305
10199.91 304
10200.86 363
10201.82 307
10202.77 306
10203.72 306
10204.68 263
10205.63 301
10206.58 315
10207.54 296
10208.49 332
10209.45 321
10210.40 299
10211.36 307
10212.31 285
10213.26 329
10214.22 315
10215.17 321
10216.13 298
10217.08 340
10218.04 335
10218.99 329
10219.94 266
10220.90 265
10221.85 346
10222.81 307
10223.76 313
10224.72 307
10225.67 313
10226.63 299
10227.58 337
10228.54 308
10229.49 332
10230.45 251
10231.40 270
10232.36 269
10233.31 241
10234.27 311
10235.22 333
10236.18 296
10237.14 282
10238.09 268
10239.05 295
10240.00 309
10240.96 337
10241.91 306
10242.87 291
10243.82 323
10244.78 301
10245.74 290
10246.69 279
10247.65 231
10248.60 272
10249.56 272
10250.52 270
10251.47 250
10252.43 297
10253.38 303
10254.34 308
10255.30 279
10256.25 258
10257.21 316
10258.17 279
10259.12 266
10260.08 260
10261.04 260
10261.99 270
10262.95 271
10263.91 282
10264.86 260
10265.82 279
10266.78 291
10267.73 314
10268.69 289
10269.65 262
10270.60 295
10271.56 259
10272.52 292
10273.47 296
10274.43 279
10275.39 260
10276.35 312
10277.30 269
10278.26 260
10279.22 258
10280.18 243
10281.13 288
10282.09 293
10283.05 279
10284.01 269
10284.96 253
10285.92 256
10286.88 277
10287.84 235
10288.79 287
10289.75 266
10290.71 245
10291.67 263
10292.63 288
10293.58 276
10294.54 287
10295.50 243
10296.46 283
10297.42 239
10298.38 236
10299.33 231
10300.29 251
10301.25 267
10302.21 259
10303.17 265
10304.13 280
10305.08 279
10306.04 279
10307.00 268
10307.96 218
10308.92 244
10309.88 266
10310.84 255
10311.80 239
10312.75 238
10313.71 260
10314.67 259
10315.63 230
10316.59 235
10317.55 250
10318.51 280
10319.47 264
10320.43 304
10321.39 302
10322.35 286
10323.31 223
10324.27 252
10325.23 269
10326.18 240
10327.14 307
10328.10 241
10329.06 224
10330.02 245
10330.98 255
10331.94 281
10332.90 226
10333.86 239
10334.82 247
10335.78 257
10336.74 224
10337.70 206
10338.66 239
10339.62 257
10340.58 255
10341.54 273
10342.50 291
10343.46 271
10344.43 230
10345.39 262
10346.35 264
10347.31 242
10348.27 250
10349.23 255
10350.19 252
10351.15 237
10352.11 249
10353.07 238
10354.03 246
10354.99 228
10355.95 241
10356.91 262
10357.88 250
10358.84 224
10359.80 210
10360.76 240
10361.72 249
10362.68 238
10363.64 229
10364.60 250
10365.57 258
10366.53 214
10367.49 256
10368.45 222
10369.41 248
10370.37 218
10371.34 215
10372.30 219
10373.26 232
10374.22 224
10375.18 225
10376.14 216
10377.11 271
10378.07 262
10379.03 251
10379.99 242
10380.95 242
10381.92 292
10382.88 265
10383.84 229
10384.80 242
10385.77 254
10386.73 252
10387.69 258
10388.65 237
10389.62 247
10390.58 240
10391.54 228
10392.50 244
10393.47 230
10394.43 257
10395.39 238
10396.35 197
10397.32 237
10398.28 217
10399.24 191
10400.21 212
10401.17 256
10402.13 276
10403.10 265
10404.06 236
10405.02 240
10405.99 275
10406.95 275
10407.91 271
10408.88 248
10409.84 259
10410.80 243
10411.77 231
10412.73 221
10413.69 214
10414.66 227
10415.62 237
10416.58 277
10417.55 257
10418.51 281
10419.48 250
10420.44 257
10421.40 263
10422.37 253
10423.33 236
10424.30 277
10425.26 280
10426.23 292
10427.19 303
10428.15 274
10429.12 240
10430.08 239
10431.05 271
10432.01 271
10432.98 267
10433.94 275
10434.91 242
10435.87 246
10436.83 254
10437.80 216
10438.76 241
10439.73 217
10440.69 289
10441.66 238
10442.62 259
10443.59 273
10444.55 231
10445.52 241
10446.48 251
10447.45 221
10448.41 243
10449.38 236
10450.35 248
10451.31 265
10452.28 240
10453.24 218
10454.21 236
10455.17 214
10456.14 215
10457.10 235
10458.07 242
10459.04 211
10460.00 211
10460.97 227
10461.93 194
10462.90 247
10463.87 262
10464.83 228
10465.80 251
10466.76 246
10467.73 261
10468.70 268
10469.66 219
10470.63 214
10471.59 225
10472.56 254
10473.53 218
10474.49 216
10475.46 230
10476.43 256
10477.39 236
10478.36 243
10479.33 264
10480.29 233
10481.26 249
10482.23 265
10483.19 250
10484.16 263
10485.13 257
10486.09 212
10487.06 217
10488.03 239
10489.00 233
10489.96 218
10490.93 286
10491.90 246
10492.87 248
10493.83 248
10494.80 228
10495.77 294
10496.73 255
10497.70 256
10498.67 282
10499.64 301
10500.61 261
10501.57 241
10502.54 243
10503.51 228
10504.48 248
10505.44 224
10506.41 221
10507.38 252
10508.35 251
10509.32 251
10510.28 256
10511.25 235
10512.22 225
10513.19 254
10514.16 228
10515.13 254
10516.09 222
10517.06 199
10518.03 223
10519.00 239
10519.97 278
10520.94 248
10521.91 242
10522.87 232
10523.84 214
10524.81 219
10525.78 234
10526.75 261
10527.72 252
10528.69 268
10529.66 258
10530.63 210
10531.59 215
10532.56 279
10533.53 223
10534.50 223
10535.47 226
10536.44 260
10537.41 291
10538.38 266
10539.35 265
10540.32 224
10541.29 238
10542.26 256
10543.23 225
10544.20 258
10545.17 221
10546.14 244
10547.11 266
10548.08 290
10549.05 276
10550.02 260
10550.99 225
10551.96 275
10552.93 291
10553.90 295
10554.87 264
10555.84 275
10556.81 249
10557.78 259
10558.75 244
10559.72 229
10560.69 265
10561.66 251
10562.63 287
10563.60 308
10564.57 292
10565.54 260
10566.51 298
10567.48 345
10568.45 311
10569.42 248
10570.40 285
10571.37 287
10572.34 272
10573.31 248
10574.28 244
10575.25 240
10576.22 249
10577.19 244
10578.16 233
10579.14 215
10580.11 241
10581.08 234
10582.05 224
10583.02 252
10583.99 241
10584.96 231
10585.94 226
10586.91 246
10587.88 250
10588.85 235
10589.82 211
10590.79 236
10591.77 280
10592.74 272
10593.71 242
10594.68 250
10595.65 222
10596.63 255
10597.60 236
10598.57 261
10599.54 286
10600.52 250
10601.49 233
10602.46 245
10603.43 251
10604.41 253
10605.38 220
10606.35 209
10607.32 252
10608.30 217
10609.27 248
10610.24 229
10611.21 246
10612.19 233
10613.16 222
10614.13 248
10615.11 214
10616.08 209
10617.05 257
10618.02 286
10619.00 275
10619.97 220
10620.94 237
10621.92 277
10622.89 252
10623.86 238
10624.84 300
10625.81 265
10626.78 296
10627.76 304
10628.73 282
10629.71 273
10630.68 290
10631.65 274
10632.63 250
10633.60 243
10634.57 264
10635.55 298
10636.52 287
10637.50 270
10638.47 272
10639.44 298
10640.42 309
10641.39 331
10642.37 271
10643.34 299
10644.31 269
10645.29 337
10646.26 320
10647.24 300
10648.21 297
10649.19 269
10650.16 247
10651.14 249
10652.11 304
10653.09 235
10654.06 247
10655.04 242
10656.01 272
10656.98 253
10657.96 266
10658.93 268
10659.91 267
10660.88 235
10661.86 304
10662.84 260
10663.81 254
10664.79 263
10665.76 214
10666.74 220
10667.71 240
10668.69 237
10669.66 233
10670.64 242
10671.61 240
10672.59 241
10673.56 269
10674.54 246
10675.52 257
10676.49 262
10677.47 261
10678.44 261
10679.42 249
10680.40 232
10681.37 223
10682.35 227
10683.32 232
10684.30 287
10685.28 256
10686.25 238
10687.23 251
10688.20 208
10689.18 214
10690.16 272
10691.13 256
10692.11 267
10693.09 245
10694.06 192
10695.04 219
10696.02 263
10696.99 261
10697.97 200
10698.95 228
10699.92 225
10700.90 221
10701.88 212
10702.85 219
10703.83 211
10704.81 230
10705.79 250
10706.76 224
10707.74 259
10708.72 261
10709.70 244
10710.67 222
10711.65 230
10712.63 239
10713.60 259
10714.58 251
10715.56 223
10716.54 215
10717.52 255
10718.49 267
10719.47 244
10720.45 227
10721.43 237
10722.40 259
10723.38 295
10724.36 248
10725.34 259
10726.32 239
10727.29 243
10728.27 241
10729.25 263
10730.23 251
10731.21 209
10732.19 227
10733.16 269
10734.14 281
10735.12 286
10736.10 241
10737.08 255
10738.06 213
10739.03 229
10740.01 295
10740.99 256
10741.97 257
10742.95 258
10743.93 249
10744.91 243
10745.89 230
10746.87 247
10747.84 235
10748.82 246
10749.80 227
10750.78 250
10751.76 227
10752.74 250
10753.72 248
10754.70 219
10755.68 243
10756.66 237
10757.64 258
10758.62 227
10759.60 249
10760.58 256
10761.56 264
10762.54 252
10763.52 267
10764.50 222
10765.48 233
10766.45 238
10767.43 243
10768.41 203
10769.39 225
10770.38 240
10771.36 249
10772.34 261
10773.32 272
10774.30 230
10775.28 227
10776.26 241
10777.24 272
10778.22 267
10779.20 293
10780.18 228
10781.16 262
10782.14 235
10783.12 234
10784.10 231
10785.08 244
10786.06 245
10787.04 255
10788.02 232
10789.00 227
10789.99 205
10790.97 207
10791.95 241
10792.93 218
10793.91 217
10794.89 221
10795.87 217
10796.85 209
10797.84 210
10798.82 230
10799.80 235
10800.78 244
10801.76 211
10802.74 209
10803.72 262
10804.71 244
10805.69 259
10806.67 262
10807.65 219
10808.63 231
10809.61 251
10810.60 239
10811.58 240
10812.56 253
10813.54 262
10814.52 217
10815.51 209
10816.49 231
10817.47 235
10818.45 212
10819.44 277
10820.42 252
10821.40 242
10822.38 237
10823.37 230
10824.35 251
10825.33 297
10826.31 231
10827.30 247
10828.28 263
10829.26 262
10830.24 251
10831.23 278
10832.21 272
10833.19 254
10834.18 255
10835.16 269
10836.14 259
10837.13 257
10838.11 234
10839.09 197
10840.07 261
10841.06 264
10842.04 248
10843.02 236
10844.01 228
10844.99 255
10845.98 226
10846.96 245
10847.94 259
10848.93 272
10849.91 270
10850.89 222
10851.88 232
10852.86 253
10853.84 271
10854.83 279
10855.81 230
10856.80 246
10857.78 241
10858.77 272
10859.75 284
10860.73 283
10861.72 223
10862.70 249
10863.69 268
10864.67 246
10865.66 260
10866.64 269
10867.62 265
10868.61 235
10869.59 262
10870.58 272
10871.56 299
10872.55 278
10873.53 262
10874.52 266
10875.50 250
10876.49 284
10877.47 252
10878.46 261
10879.44 257
10880.43 289
10881.41 289
10882.40 265
10883.38 283
10884.37 305
10885.35 290
10886.34 270
10887.32 295
10888.31 265
10889.29 248
10890.28 246
10891.27 263
10892.25 260
10893.24 278
10894.22 270
10895.21 233
10896.19 268
10897.18 255
10898.17 262
10899.15 265
10900.14 299
10901.12 282
10902.11 288
10903.10 314
10904.08 301
10905.07 301
10906.05 295
10907.04 288
10908.03 272
10909.01 254
10910.00 291
10910.99 293
10911.97 285
10912.96 299
10913.95 283
10914.93 271
10915.92 271
10916.91 276
10917.89 282
10918.88 303
10919.87 342
10920.85 294
10921.84 300
10922.83 310
10923.81 318
10924.80 294
10925.79 295
10926.78 277
10927.76 309
10928.75 281
10929.74 322
10930.73 284
10931.71 287
10932.70 309
10933.69 336
10934.68 295
10935.66 301
10936.65 334
10937.64 352
10938.63 295
10939.61 328
10940.60 330
10941.59 372
10942.58 352
10943.57 346
10944.55 315
10945.54 354
10946.53 320
10947.52 330
10948.51 363
10949.49 413
10950.48 444
10951.47 409
10952.46 357
10953.45 313
10954.44 373
10955.42 382
10956.41 404
10957.40 356
10958.39 342
10959.38 404
10960.37 425
10961.36 427
10962.34 474
10963.33 440
10964.32 439
10965.31 434
10966.30 405
10967.29 424
10968.28 419
10969.27 410
10970.26 417
10971.25 439
10972.24 376
10973.22 349
10974.21 339
10975.20 385
10976.19 365
10977.18 337
10978.17 413
10979.16 385
10980.15 356
10981.14 381
10982.13 365
10983.12 399
10984.11 375
10985.10 326
10986.09 364
10987.08 333
10988.07 370
10989.06 377
10990.05 380
10991.04 334
10992.03 391
10993.02 342
10994.01 377
10995.00 377
10995.99 404
10996.98 380
10997.97 400
10998.96 399
10999.95 424
11000.94 386
11001.93 436
11002.92 485
11003.92 504
11004.91 533
11005.90 529
11006.89 494
11007.88 496
11008.87 479
11009.86 448
11010.85 452
11011.84 434
11012.83 399
11013.82 374
11014.82 407
11015.81 388
11016.80 401
11017.79 385
11018.78 390
11019.77 341
11020.76 353
11021.76 390
11022.75 337
11023.74 400
11024.73 389
11025.72 352
11026.71 339
11027.70 353
11028.70 337
11029.69 327
11030.68 317
11031.67 346
11032.66 379
11033.66 352
11034.65 351
11035.64 308
11036.63 323
11037.62 348
11038.62 362
11039.61 314
11040.60 288
11041.59 308
11042.59 361
11043.58 377
11044.57 314
11045.56 286
11046.56 314
11047.55 327
11048.54 332
11049.53 316
11050.53 318
11051.52 339
11052.51 324
11053.51 319
11054.50 355
11055.49 349
11056.49 302
11057.48 311
11058.47 318
11059.46 302
11060.46 298
11061.45 276
11062.44 272
11063.44 281
11064.43 309
11065.42 290
11066.42 295
11067.41 322
11068.41 266
11069.40 303
11070.39 284
11071.39 249
11072.38 306
11073.37 337
11074.37 294
11075.36 292
11076.36 296
11077.35 306
11078.34 299
11079.34 295
11080.33 318
11081.33 269
11082.32 275
11083.31 324
11084.31 275
11085.30 273
11086.30 289
11087.29 333
11088.29 327
11089.28 287
11090.28 309
11091.27 301
11092.27 328
11093.26 299
11094.25 293
11095.25 277
11096.24 324
11097.24 284
11098.23 301
11099.23 328
11100.22 316
11101.22 323
11102.21 298
11103.21 306
11104.20 300
11105.20 271
11106.20 294
11107.19 296
11108.19 289
11109.18 264
11110.18 314
11111.17 324
11112.17 283
11113.16 287
11114.16 287
11115.15 247
11116.15 255
11117.15 321
11118.14 300
11119.14 278
11120.13 278
11121.13 285
11122.13 281
11123.12 285
11124.12 348
11125.11 311
11126.11 296
11127.11 272
11128.10 254
11129.10 275
11130.10 305
11131.09 311
11132.09 287
11133.09 306
11134.08 268
11135.08 313
11136.07 285
11137.07 284
11138.07 250
11139.07 272
11140.06 286
11141.06 314
11142.06 306
11143.05 283
11144.05 268
11145.05 280
11146.04 278
11147.04 265
11148.04 275
11149.04 295
11150.03 288
11151.03 245
11152.03 247
11153.02 303
11154.02 306
11155.02 299
11156.02 278
11157.01 300
11158.01 296
11159.01 254
11160.01 238
11161.01 266
11162.00 260
11163.00 266
11164.00 294
11165.00 291
11165.99 273
11166.99 245
11167.99 283
11168.99 291
11169.99 256
11170.99 270
11171.98 254
11172.98 314
11173.98 278
11174.98 276
11175.98 258
11176.98 249
11177.97 245
11178.97 232
11179.97 257
11180.97 266
11181.97 263
11182.97 267
11183.97 261
11184.96 236
11185.96 273
11186.96 264
11187.96 305
11188.96 305
11189.96 251
11190.96 257
11191.96 296
11192.96 300
11193.96 252
11194.96 243
11195.96 289
11196.95 290
11197.95 265
11198.95 268
11199.95 269
11200.95 261
11201.95 256
11202.95 241
11203.95 266
11204.95 260
11205.95 242
11206.95 233
11207.95 264
11208.95 255
11209.95 246
11210.95 269
11211.95 281
11212.95 256
11213.95 262
11214.95 264
11215.95 260
11216.95 236
11217.95 221
11218.95 235
11219.95 235
11220.95 240
11221.95 243
11222.95 252
11223.95 250
11224.95 267
11225.96 258
11226.96 258
11227.96 248
11228.96 248
11229.96 220
11230.96 253
11231.96 267
11232.96 269
11233.96 278
11234.96 261
11235.96 270
11236.97 263
11237.97 238
11238.97 279
11239.97 271
11240.97 264
11241.97 297
11242.97 259
11243.98 280
11244.98 316
11245.98 287
11246.98 298
11247.98 260
11248.98 262
11249.98 270
11250.99 260
11251.99 305
11252.99 259
11253.99 269
11254.99 252
11256.00 257
11257.00 251
11258.00 262
11259.00 253
11260.00 263
11261.01 261
11262.01 260
11263.01 251
11264.01 235
11265.02 254
11266.02 262
11267.02 239
11268.02 255
11269.03 277
11270.03 288
11271.03 256
11272.03 268
11273.04 275
11274.04 257
11275.04 270
11276.05 261
11277.05 241
11278.05 250
11279.05 303
11280.06 289
11281.06 288
11282.06 268
11283.07 275
11284.07 302
11285.07 302
11286.08 272
11287.08 307
11288.08 255
11289.09 232
11290.09 260
11291.09 282
11292.10 266
11293.10 278
11294.11 259
11295.11 247
11296.11 266
11297.12 269
11298.12 274
11299.13 291
11300.13 283
11301.13 298
11302.14 306
11303.14 281
11304.15 260
11305.15 316
11306.15 262
11307.16 266
11308.16 281
11309.17 278
11310.17 282
11311.18 251
11312.18 269
11313.18 253
11314.19 308
11315.19 315
11316.20 315
11317.20 262
11318.21 252
11319.21 315
11320.22 259
11321.22 289
11322.23 299
11323.23 288
11324.24 294
11325.24 270
11326.25 273
11327.25 267
11328.26 294
11329.26 303
11330.27 247
11331.27 301
11332.28 315
11333.29 361
11334.29 329
11335.30 293
11336.30 308
11337.31 311
11338.31 304
11339.32 304
11340.33 338
11341.33 321
11342.34 361
11343.34 323
11344.35 327
11345.35 304
11346.36 343
11347.37 347
11348.37 310
11349.38 333
11350.39 314
11351.39 276
11352.40 298
11353.40 315
11354.41 260
11355.42 309
11356.42 276
11357.43 327
11358.44 310
11359.44 287
11360.45 350
11361.46 296
11362.46 263
11363.47 301
11364.48 321
11365.48 302
11366.49 315
11367.50 304
11368.50 308
11369.51 349
11370.52 365
11371.53 311
11372.53 322
11373.54 324
11374.55 287
11375.56 323
11376.56 322
11377.57 302
11378.58 325
11379.59 304
11380.59 287
11381.60 291
11382.61 282
11383.62 305
11384.62 271
11385.63 298
11386.64 295
11387.65 324
11388.65 284
11389.66 303
11390.67 279
11391.68 281
11392.69 307
11393.69 297
11394.70 287
11395.71 288
11396.72 333
11397.73 275
11398.74 321
11399.74 304
11400.75 315
11401.76 361
11402.77 343
11403.78 304
11404.79 314
11405.80 338
11406.80 332
11407.81 336
11408.82 347
11409.83 382
11410.84 401
11411.85 297
11412.86 349
11413.87 338
11414.88 306
11415.89 298
11416.89 310
11417.90 351
11418.91 377
11419.92 328
11420.93 342
11421.94 293
11422.95 327
11423.96 339
11424.97 335
11425.98 341
11426.99 332
11428.00 358
11429.01 371
11430.02 318
11431.03 335
11432.04 346
11433.05 394
11434.06 391
11435.07 392
11436.08 356
11437.09 379
11438.10 357
11439.11 393
11440.12 346
11441.13 393
11442.14 383
11443.15 348
11444.16 359
11445.17 370
11446.18 382
11447.19 360
11448.20 361
11449.21 396
11450.22 397
11451.23 401
11452.24 394
11453.25 374
11454.27 420
11455.28 393
11456.29 393
11457.30 395
11458.31 381
11459.32 408
11460.33 419
11461.34 446
11462.35 389
11463.36 390
11464.38 397
11465.39 384
11466.40 404
11467.41 392
11468.42 418
11469.43 389
11470.44 390
11471.46 449
11472.47 472
11473.48 411
11474.49 423
11475.50 418
11476.52 394
11477.53 397
11478.54 417
11479.55 396
11480.56 364
11481.57 442
11482.59 454
11483.60 415
11484.61 444
11485.62 460
11486.64 403
11487.65 382
11488.66 389
11489.67 416
11490.69 442
11491.70 457
11492.71 469
11493.72 442
11494.74 450
11495.75 447
11496.76 514
11497.77 487
11498.79 474
11499.80 500
11500.81 471
11501.83 406
11502.84 428
11503.85 464
11504.86 508
11505.88 491
11506.89 499
11507.90 448
11508.92 498
11509.93 497
11510.94 462
11511.96 484
11512.97 464
11513.98 474
11515.00 460
11516.01 471
11517.02 492
11518.04 484
11519.05 506
11520.07 554
11521.08 575
11522.09 507
11523.11 529
11524.12 530
11525.13 570
11526.15 545
11527.16 500
11528.18 529
11529.19 503
11530.21 501
11531.22 494
11532.23 516
11533.25 505
11534.26 513
11535.28 536
11536.29 538
11537.31 547
11538.32 614
11539.34 616
11540.35 579
11541.36 542
11542.38 602
11543.39 590
11544.41 628
11545.42 542
11546.44 547
11547.45 605
11548.47 606
11549.48 635
11550.50 625
11551.51 654
11552.53 655
11553.54 645
11554.56 635
11555.57 641
11556.59 668
11557.61 673
11558.62 719
11559.64 695
11560.65 705
11561.67 696
11562.68 717
11563.70 800
11564.71 749
11565.73 788
11566.75 783
11567.76 774
11568.78 810
11569.79 791
11570.81 774
11571.83 803
11572.84 806
11573.86 857
11574.87 840
11575.89 798
11576.91 809
11577.92 790
11578.94 921
11579.96 915
11580.97 937
11581.99 868
11583.00 956
11584.02 973
11585.04 956
11586.05 1000
11587.07 1095
11588.09 1175
11589.10 1161
11590.12 1178
11591.14 1235
11592.16 1269
11593.17 1286
11594.19 1335
11595.21 1235
11596.22 1290
11597.24 1301
11598.26 1394
11599.28 1396
11600.29 1480
11601.31 1597
11602.33 1754
11603.34 2004
11604.36 2222
11605.38 2275
11606.40 2723
11607.41 2858
11608.43 3010
11609.45 3141
11610.47 3087
11611.49 2881
11612.50 2607
11613.52 2347
11614.54 2147
11615.56 1924
11616.58 1646
11617.59 1475
11618.61 1408
11619.63 1335
11620.65 1242
11621.67 1298
11622.68 1321
11623.70 1280
11624.72 1209
11625.74 1208
11626.76 1241
11627.78 1165
11628.79 1109
11629.81 1155
11630.83 1089
11631.85 1087
11632.87 1066
11633.89 1074
11634.91 1047
11635.93 936
11636.94 1009
11637.96 1066
11638.98 1033
11640.00 961
11641.02 892
11642.04 912
11643.06 893
11644.08 933
11645.10 962
11646.12 904
11647.14 899
11648.16 921
11649.17 907
11650.19 881
11651.21 880
11652.23 786
11653.25 806
11654.27 840
11655.29 768
11656.31 753
11657.33 757
11658.35 706
11659.37 703
11660.39 743
11661.41 742
11662.43 734
11663.45 678
11664.47 684
11665.49 692
11666.51 672
11667.53 701
11668.55 689
11669.57 746
11670.59 700
11671.61 670
11672.63 742
11673.65 646
11674.67 631
11675.70 686
11676.72 723
11677.74 769
11678.76 806
11679.78 766
11680.80 751
11681.82 729
11682.84 769
11683.86 795
11684.88 799
11685.90 852
11686.92 842
11687.95 800
11688.97 796
11689.99 803
11691.01 804
11692.03 807
11693.05 817
11694.07 748
11695.10 821
11696.12 765
11697.14 773
11698.16 786
11699.18 739
11700.20 754
11701.22 754
11702.25 772
11703.27 747
11704.29 699
11705.31 708
11706.33 689
11707.36 708
11708.38 675
11709.40 724
11710.42 673
11711.44 729
11712.47 706
11713.49 750
11714.51 704
11715.53 674
11716.56 665
11717.58 642
11718.60 664
11719.62 642
11720.65 664
11721.67 630
11722.69 640
11723.71 630
11724.74 643
11725.76 639
11726.78 664
11727.80 588
11728.83 581
11729.85 607
11730.87 573
11731.90 588
11732.92 600
11733.94 549
11734.97 543
11735.99 538
11737.01 550
11738.04 555
11739.06 620
11740.08 558
11741.11 516
11742.13 491
11743.15 527
11744.18 527
11745.20 530
11746.22 533
11747.25 498
11748.27 533
11749.30 506
11750.32 514
11751.34 544
11752.37 505
11753.39 511
11754.42 529
11755.44 492
11756.46 472
11757.49 517
11758.51 527
11759.54 519
11760.56 531
11761.58 528
11762.61 495
11763.63 462
11764.66 456
11765.68 510
11766.71 465
11767.73 483
11768.76 487
11769.78 462
11770.81 469
11771.83 459
11772.86 449
11773.88 431
11774.91 471
11775.93 449
11776.96 425
11777.98 442
11779.01 467
11780.03 435
11781.06 487
11782.08 467
11783.11 468
11784.13 413
11785.16 447
11786.18 420
11787.21 432
11788.23 390
11789.26 403
11790.28 448
11791.31 423
11792.34 374
11793.36 393
11794.39 395
11795.41 418
11796.44 414
11797.47 444
11798.49 424
11799.52 417
11800.54 402
11801.57 400
11802.60 340
11803.62 384
11804.65 389
11805.67 345
11806.70 357
11807.73 359
11808.75 353
11809.78 386
11810.81 338
11811.83 339
11812.86 374
11813.89 415
11814.91 400
11815.94 390
11816.97 351
11817.99 370
11819.02 382
11820.05 355
11821.07 347
11822.10 349
11823.13 326
11824.16 381
11825.18 354
11826.21 365
11827.24 361
11828.26 360
11829.29 360
11830.32 360
11831.35 340
11832.37 336
11833.40 313
11834.43 331
11835.46 309
11836.48 322
11837.51 346
11838.54 338
11839.57 317
11840.59 391
11841.62 395
11842.65 367
11843.68 393
11844.71 339
11845.73 324
11846.76 381
11847.79 343
11848.82 311
11849.85 334
11850.88 324
11851.90 369
11852.93 323
11853.96 318
11854.99 342
11856.02 307
11857.05 298
11858.07 266
11859.10 290
11860.13 292
11861.16 371
11862.19 348
11863.22 344
11864.25 325
11865.28 300
11866.30 305
11867.33 341
11868.36 314
11869.39 304
11870.42 312
11871.45 335
11872.48 322
11873.51 304
11874.54 353
11875.57 333
11876.60 299
11877.63 306
11878.65 339
11879.68 384
11880.71 338
11881.74 313
11882.77 323
11883.80 276
11884.83 302
11885.86 289
11886.89 337
11887.92 308
11888.95 294
11889.98 303
11891.01 318
11892.04 310
11893.07 353
11894.10 331
11895.13 320
11896.16 314
11897.19 364
11898.22 336
11899.25 306
11900.28 308
11901.31 294
11902.34 300
11903.38 322
11904.41 325
11905.44 305
11906.47 285
11907.50 283
11908.53 297
11909.56 323
11910.59 324
11911.62 317
11912.65 323
11913.68 367
11914.71 344
11915.75 318
11916.78 326
11917.81 344
11918.84 278
11919.87 338
11920.90 352
11921.93 331
11922.96 303
11924.00 323
11925.03 355
11926.06 331
11927.09 320
11928.12 313
11929.15 298
11930.18 310
11931.22 305
11932.25 335
11933.28 349
11934.31 350
11935.34 351
11936.38 354
11937.41 352
11938.44 374
11939.47 338
11940.50 361
11941.54 331
11942.57 324
11943.60 317
11944.63 325
11945.67 323
11946.70 323
11947.73 337
11948.76 321
11949.80 311
11950.83 292
11951.86 282
11952.89 311
11953.93 309
11954.96 308
11955.99 338
11957.02 299
11958.06 292
11959.09 285
11960.12 335
11961.16 329
11962.19 325
11963.22 332
11964.26 293
11965.29 282
11966.32 284
11967.36 289
11968.39 294
11969.42 270
11970.46 281
11971.49 267
11972.52 338
11973.56 312
11974.59 307
11975.62 294
11976.66 317
11977.69 304
11978.73 310
11979.76 291
11980.79 294
11981.83 316
11982.86 310
11983.89 291
11984.93 293
11985.96 289
11987.00 308
11988.03 289
11989.07 306
11990.10 297
11991.13 303
11992.17 294
11993.20 295
11994.24 304
11995.27 284
11996.31 337
11997.34 289
11998.38 302
11999.41 326
12000.45 350
12001.48 300
12002.51 294
12003.55 324
12004.58 300
12005.62 359
12006.65 346
12007.69 330
12008.72 355
12009.76 332
12010.80 332
12011.83 306
12012.87 342
12013.90 339
12014.94 348
12015.97 333
12017.01 308
12018.04 350
12019.08 366
12020.11 335
12021.15 270
12022.19 311
12023.22 306
12024.26 313
12025.29 299
12026.33 330
12027.36 307
12028.40 338
12029.44 331
12030.47 310
12031.51 308
12032.54 363
12033.58 381
12034.62 376
12035.65 328
12036.69 361
12037.73 340
12038.76 323
12039.80 341
12040.84 348
12041.87 316
12042.91 303
12043.94 301
12044.98 332
12046.02 371
12047.06 370
12048.09 360
12049.13 341
12050.17 356
12051.20 310
12052.24 313
12053.28 301
12054.31 336
12055.35 354
12056.39 330
12057.43 319
12058.46 315
12059.50 279
12060.54 289
12061.57 275
12062.61 280
12063.65 271
12064.69 302
12065.72 292
12066.76 308
12067.80 345
12068.84 314
12069.88 310
12070.91 295
12071.95 335
12072.99 325
12074.03 327
12075.06 297
12076.10 330
12077.14 329
12078.18 297
12079.22 334
12080.26 314
12081.29 281
12082.33 288
12083.37 290
12084.41 312
12085.45 338
12086.49 367
12087.52 335
12088.56 310
12089.60 319
12090.64 341
12091.68 340
12092.72 296
12093.76 321
12094.79 285
12095.83 321
12096.87 282
12097.91 345
12098.95 392
12099.99 317
12101.03 331
12102.07 312
12103.11 322
12104.15 313
12105.19 359
12106.22 330
12107.26 333
12108.30 353
12109.34 323
12110.38 285
12111.42 290
12112.46 292
12113.50 309
12114.54 309
12115.58 313
12116.62 313
12117.66 308
12118.70 288
12119.74 293
12120.78 301
12121.82 301
12122.86 278
12123.90 288
12124.94 285
12125.98 288
12127.02 287
12128.06 318
12129.10 308
12130.14 305
12131.18 312
12132.22 316
12133.26 311
12134.30 303
12135.34 297
12136.38 269
12137.42 314
12138.47 297
12139.51 308
12140.55 307
12141.59 321
12142.63 243
12143.67 247
12144.71 314
12145.75 297
12146.79 322
12147.83 282
12148.87 295
12149.92 278
12150.96 313
12152.00 293
12153.04 311
12154.08 285
12155.12 307
12156.16 276
12157.21 285
12158.25 242
12159.29 287
12160.33 321
12161.37 314
12162.41 295
12163.46 306
12164.50 298
12165.54 260
12166.58 263
12167.62 278
12168.67 263
12169.71 265
12170.75 243
12171.79 250
12172.83 281
12173.88 306
12174.92 309
12175.96 269
12177.00 289
12178.05 278
12179.09 298
12180.13 294
12181.17 286
12182.22 235
12183.26 262
12184.30 245
12185.34 237
12186.39 253
12187.43 270
12188.47 294
12189.51 285
12190.56 282
12191.60 265
12192.64 258
12193.69 306
12194.73 253
12195.77 283
12196.82 265
12197.86 250
12198.90 288
12199.95 238
12200.99 222
12202.03 237
12203.08 292
12204.12 243
12205.16 255
12206.21 269
12207.25 255
12208.29 263
12209.34 235
12210.38 228
12211.43 254
12212.47 259
12213.51 295
12214.56 302
12215.60 252
12216.65 245
12217.69 250
12218.73 264
12219.78 247
12220.82 251
12221.87 249
12222.91 237
12223.96 232
12225.00 257
12226.04 265
12227.09 290
12228.13 277
12229.18 273
12230.22 293
12231.27 256
12232.31 246
12233.36 244
12234.40 288
12235.45 261
12236.49 243
12237.54 238
12238.58 296
12239.63 275
12240.67 238
12241.72 259
12242.76 255
12243.81 262
12244.85 246
12245.90 264
12246.94 277
12247.99 294
12249.03 255
12250.08 248
12251.12 272
12252.17 272
12253.22 269
12254.26 311
12255.31 262
12256.35 247
12257.40 271
12258.44 247
12259.49 256
12260.54 283
12261.58 249
12262.63 199
12263.67 261
12264.72 229
12265.77 236
12266.81 247
12267.86 271
12268.91 270
12269.95 276
12271.00 260
12272.04 254
12273.09 244
12274.14 242
12275.18 227
12276.23 209
12277.28 223
12278.32 273
12279.37 261
12280.42 220
12281.46 229
12282.51 241
12283.56 249
12284.61 231
12285.65 203
12286.70 218
12287.75 239
12288.79 240
12289.84 213
12290.89 248
12291.94 242
12292.98 251
12294.03 257
12295.08 257
12296.13 242
12297.17 251
12298.22 243
12299.27 240
12300.32 224
12301.36 242
12302.41 246
12303.46 251
12304.51 272
12305.55 246
12306.60 230
12307.65 215
12308.70 252
12309.75 224
12310.79 211
12311.84 224
12312.89 243
12313.94 239
12314.99 241
12316.04 238
12317.08 232
12318.13 228
12319.18 228
12320.23 217
12321.28 231
12322.33 229
12323.37 233
12324.42 208
12325.47 184
12326.52 219
12327.57 244
12328.62 253
12329.67 243
12330.72 261
12331.77 254
12332.81 275
12333.86 247
12334.91 239
12335.96 226
12337.01 221
12338.06 244
12339.11 235
12340.16 248
12341.21 244
12342.26 232
12343.31 234
12344.36 230
12345.41 224
12346.46 208
12347.51 220
12348.56 242
12349.61 238
12350.65 216
12351.70 220
12352.75 195
12353.80 216
12354.85 233
12355.90 226
12356.95 237
12358.00 255
12359.05 223
12360.11 195
12361.16 211
12362.21 223
12363.26 228
12364.31 236
12365.36 227
12366.41 298
12367.46 274
12368.51 277
12369.56 240
12370.61 220
12371.66 210
12372.71 237
12373.76 209
12374.81 231
12375.86 262
12376.91 237
12377.97 228
12379.02 254
12380.07 256
12381.12 242
12382.17 231
12383.22 254
12384.27 218
12385.32 185
12386.37 250
12387.43 262
12388.48 206
12389.53 233
12390.58 233
12391.63 193
12392.68 200
12393.74 233
12394.79 209
12395.84 204
12396.89 205
12397.94 215
12398.99 245
12400.05 226
12401.10 214
12402.15 219
12403.20 215
12404.25 235
12405.31 225
12406.36 265
12407.41 242
12408.46 190
12409.51 191
12410.57 200
12411.62 200
12412.67 230
12413.72 205
12414.78 212
12415.83 222
12416.88 207
12417.93 223
12418.99 257
12420.04 259
12421.09 225
12422.15 238
12423.20 231
12424.25 219
12425.30 260
12426.36 240
12427.41 247
12428.46 214
12429.52 183
12430.57 199
12431.62 217
12432.68 219
12433.73 213
12434.78 203
12435.84 203
12436.89 180
12437.94 227
12439.00 222
12440.05 205
12441.10 182
12442.16 196
12443.21 256
12444.27 232
12445.32 223
12446.37 232
12447.43 221
12448.48 192
12449.54 201
12450.59 201
12451.64 217
12452.70 220
12453.75 202
12454.81 216
12455.86 253
12456.91 225
12457.97 260
12459.02 196
12460.08 180
12461.13 223
12462.19 220
12463.24 240
12464.30 219
12465.35 206
12466.41 230
12467.46 205
12468.52 235
12469.57 214
12470.63 193
12471.68 211
12472.73 225
12473.79 225
12474.85 219
12475.90 200
12476.96 237
12478.01 218
12479.07 216
12480.12 219
12481.18 215
12482.23 220
12483.29 224
12484.34 206
12485.40 199
12486.45 236
12487.51 251
12488.57 207
12489.62 243
12490.68 256
12491.73 258
12492.79 231
12493.84 199
12494.90 286
12495.96 266
12497.01 251
12498.07 267
12499.12 269
12500.18 282
12501.24 278
12502.29 258
12503.35 240
12504.41 259
12505.46 271
12506.52 270
12507.57 224
12508.63 199
12509.69 204
12510.74 258
12511.80 241
12512.86 237
12513.91 233
12514.97 216
12516.03 213
12517.08 231
12518.14 240
12519.20 206
12520.26 229
12521.31 212
12522.37 252
12523.43 247
12524.48 236
12525.54 220
12526.60 239
12527.66 270
12528.71 273
12529.77 264
12530.83 244
12531.89 271
12532.94 259
12534.00 227
12535.06 243
12536.12 255
12537.17 263
12538.23 288
12539.29 233
12540.35 234
12541.41 241
12542.46 243
12543.52 232
12544.58 245
12545.64 185
12546.70 200
12547.75 218
12548.81 230
12549.87 270
12550.93 228
12551.99 203
12553.05 172
12554.10 244
12555.16 217
12556.22 219
12557.28 212
12558.34 197
12559.40 214
12560.46 265
12561.51 269
12562.57 228
12563.63 206
12564.69 206
12565.75 187
12566.81 179
12567.87 249
12568.93 217
12569.99 204
12571.04 189
12572.10 199
12573.16 215
12574.22 208
12575.28 249
12576.34 239
12577.40 243
12578.46 275
12579.52 238
12580.58 217
12581.64 240
12582.70 225
12583.76 250
12584.82 245
12585.88 237
12586.94 226
12588.00 261
12589.06 265
12590.12 220
12591.18 242
12592.24 208
12593.30 202
12594.36 224
12595.42 235
12596.48 234
12597.54 260
12598.60 191
12599.66 192
12600.72 214
12601.78 247
12602.84 234
12603.90 249
12604.96 222
12606.02 237
12607.08 244
12608.14 249
12609.20 281
12610.27 233
12611.33 227
12612.39 239
12613.45 251
12614.51 253
12615.57 258
12616.63 241
12617.69 218
12618.75 237
12619.81 228
12620.88 247
12621.94 223
12623.00 219
12624.06 241
12625.12 231
12626.18 233
12627.24 234
12628.31 238
12629.37 197
12630.43 227
12631.49 222
12632.55 266
12633.61 225
12634.68 220
12635.74 237
12636.80 198
12637.86 227
12638.92 210
12639.99 211
12641.05 207
12642.11 196
12643.17 199
12644.23 227
12645.30 229
12646.36 212
12647.42 214
12648.48 301
12649.55 235
12650.61 209
12651.67 205
12652.73 215
12653.80 235
12654.86 227
12655.92 233
12656.99 208
12658.05 199
12659.11 190
12660.17 186
12661.24 218
12662.30 216
12663.36 224
12664.43 249
12665.49 217
12666.55 200
12667.62 239
12668.68 216
12669.74 191
12670.81 194
12671.87 226
12672.93 217
12674.00 221
12675.06 211
12676.12 189
12677.19 205
12678.25 215
12679.31 231
12680.38 180
12681.44 168
12682.51 155
12683.57 195
12684.63 215
12685.70 214
12686.76 212
12687.83 235
12688.89 215
12689.95 209
12691.02 203
12692.08 191
12693.15 210
12694.21 225
12695.28 220
12696.34 241
12697.40 247
12698.47 221
12699.53 217
12700.60 200
12701.66 244
12702.73 246
12703.79 227
12704.86 217
12705.92 209
12706.99 188
12708.05 227
12709.12 202
12710.18 216
12711.25 220
12712.31 216
12713.38 206
12714.44 223
12715.51 217
12716.57 195
12717.64 198
12718.70 170
12719.77 197
12720.83 218
12721.90 220
12722.97 223
12724.03 217
12725.10 191
12726.16 205
12727.23 211
12728.29 207
12729.36 216
12730.43 211
12731.49 192
12732.56 204
12733.62 223
12734.69 187
12735.76 205
12736.82 203
12737.89 200
12738.95 209
12740.02 185
12741.09 199
12742.15 197
12743.22 193
12744.29 182
12745.35 187
12746.42 197
12747.49 176
12748.55 197
12749.62 249
12750.69 237
12751.75 193
12752.82 174
12753.89 172
12754.95 187
12756.02 192
12757.09 177
12758.15 157
12759.22 182
12760.29 195
12761.36 173
12762.42 192
12763.49 177
12764.56 183
12765.62 204
12766.69 159
12767.76 209
12768.83 220
12769.89 214
12770.96 166
12772.03 165
12773.10 183
12774.17 171
12775.23 185
12776.30 158
12777.37 183
12778.44 160
12779.50 161
12780.57 192
12781.64 177
12782.71 186
12783.78 225
12784.84 201
12785.91 169
12786.98 172
12788.05 175
12789.12 195
12790.19 188
12791.25 191
12792.32 176
12793.39 173
12794.46 205
12795.53 228
12796.60 194
12797.67 176
12798.73 178
12799.80 195
12800.87 212
12801.94 197
12803.01 178
12804.08 212
12805.15 190
12806.22 159
12807.29 155
12808.36 150
12809.42 163
12810.49 194
12811.56 175
12812.63 172
12813.70 197
12814.77 189
12815.84 171
12816.91 174
12817.98 196
12819.05 188
12820.12 173
12821.19 167
12822.26 188
12823.33 170
12824.40 156
12825.47 165
12826.54 190
12827.61 203
12828.68 176
12829.75 166
12830.82 164
12831.89 141
12832.96 185
12834.03 223
12835.10 214
12836.17 184
12837.24 153
12838.31 176
12839.38 196
12840.45 184
12841.52 190
12842.59 146
12843.66 175
12844.73 191
12845.80 184
12846.87 182
12847.95 162
12849.02 188
12850.09 182
12851.16 169
12852.23 181
12853.30 180
12854.37 174
12855.44 172
12856.51 172
12857.58 181
12858.66 188
12859.73 180
12860.80 193
12861.87 185
12862.94 166
12864.01 182
12865.08 177
12866.16 175
12867.23 175
12868.30 154
12869.37 176
12870.44 178
12871.51 172
12872.59 178
12873.66 171
12874.73 199
12875.80 178
12876.87 201
12877.95 189
12879.02 167
12880.09 158
12881.16 177
12882.23 170
12883.31 169
12884.38 168
12885.45 162
12886.52 153
12887.60 141
12888.67 136
12889.74 158
12890.81 173
12891.89 176
12892.96 171
12894.03 162
12895.11 165
12896.18 152
12897.25 168
12898.32 178
12899.40 178
12900.47 146
12901.54 163
12902.62 171
12903.69 154
12904.76 207
12905.84 172
12906.91 168
12907.98 176
12909.06 168
12910.13 167
12911.20 174
12912.28 177
12913.35 159
12914.42 156
12915.50 167
12916.57 147
12917.64 134
12918.72 176
12919.79 186
12920.87 181
12921.94 149
12923.01 215
12924.09 196
12925.16 151
12926.24 136
12927.31 158
12928.38 158
12929.46 142
12930.53 131
12931.61 153
12932.68 157
12933.76 170
12934.83 205
12935.90 211
12936.98 195
12938.05 203
12939.13 187
12940.20 182
12941.28 153
12942.35 166
12943.43 185
12944.50 179
12945.58 186
12946.65 166
12947.73 185
12948.80 181
12949.88 153
12950.95 135
12952.03 144
12953.10 155
12954.18 142
12955.25 148
12956.33 180
12957.40 185
12958.48 192
12959.55 169
12960.63 153
12961.70 189
12962.78 171
12963.86 155
12964.93 166
12966.01 142
12967.08 146
12968.16 197
12969.24 133
12970.31 125
12971.39 165
12972.46 209
12973.54 173
12974.62 167
12975.69 157
12976.77 173
12977.84 166
12978.92 163
12980.00 149
12981.07 167
12982.15 174
12983.23 173
12984.30 152
12985.38 157
12986.46 171
12987.53 180
12988.61 160
12989.69 165
12990.76 157
12991.84 144
12992.92 151
12993.99 201
12995.07 168
12996.15 190
12997.22 150
12998.30 168
12999.38 177
13000.45 167
13001.53 170
13002.61 184
13003.69 171
13004.76 159
13005.84 167
13006.92 175
13008.00 184
13009.07 171
13010.15 182
13011.23 195
13012.31 164
13013.38 167
13014.46 174
13015.54 158
13016.62 185
13017.70 174
13018.77 167
13019.85 168
13020.93 166
13022.01 194
13023.09 187
13024.16 154
13025.24 147
13026.32 175
13027.40 176
13028.48 149
13029.56 184
13030.63 189
13031.71 171
13032.79 172
13033.87 164
13034.95 150
13036.03 188
13037.11 174
13038.18 162
13039.26 185
13040.34 169
13041.42 180
13042.50 177
13043.58 155
13044.66 200
13045.74 184
13046.82 167
13047.89 145
13048.97 140
13050.05 146
13051.13 169
13052.21 153
13053.29 181
13054.37 174
13055.45 197
13056.53 178
13057.61 169
13058.69 157
13059.77 190
13060.85 198
13061.93 176
13063.01 136
13064.09 154
13065.17 179
13066.25 175
13067.33 179
13068.41 172
13069.49 156
13070.57 150
13071.65 147
13072.73 182
13073.81 141
13074.89 157
13075.97 157
13077.05 136
13078.13 145
13079.21 141
13080.29 159
13081.37 161
13082.45 166
13083.53 189
13084.61 175
13085.69 208
13086.77 188
13087.85 167
13088.94 150
13090.02 161
13091.10 149
13092.18 153
13093.26 157
13094.34 176
13095.42 152
13096.50 140
13097.58 161
13098.66 164
13099.75 159
13100.83 165
13101.91 140
13102.99 151
13104.07 155
13105.15 153
13106.23 145
13107.32 176
13108.40 181
13109.48 170
13110.56 130
13111.64 144
13112.72 127
13113.81 139
13114.89 145
13115.97 146
13117.05 148
13118.13 152
13119.22 184
13120.30 195
13121.38 173
13122.46 174
13123.55 143
13124.63 163
13125.71 152
13126.79 188
13127.88 194
13128.96 168
13130.04 161
13131.12 152
13132.21 181
13133.29 168
13134.37 191
13135.45 176
13136.54 174
13137.62 164
13138.70 165
13139.79 155
13140.87 155
13141.95 150
13143.03 133
13144.12 156
13145.20 176
13146.28 170
13147.37 147
13148.45 179
13149.53 136
13150.62 143
13151.70 155
13152.78 141
13153.87 148
13154.95 164
13156.03 174
13157.12 172
13158.20 161
13159.29 145
13160.37 193
13161.45 159
13162.54 150
13163.62 150
13164.71 134
13165.79 160
13166.87 153
13167.96 146
13169.04 121
13170.13 152
13171.21 164
13172.29 157
13173.38 166
13174.46 170
13175.55 173
13176.63 170
13177.72 138
13178.80 172
13179.89 145
13180.97 160
13182.06 189
13183.14 173
13184.22 173
13185.31 192
13186.39 170
13187.48 153
13188.56 129
13189.65 143
13190.73 146
13191.82 174
13192.90 148
13193.99 153
13195.07 168
13196.16 184
13197.25 178
13198.33 149
13199.42 119
13200.50 126
13201.59 155
13202.67 166
13203.76 130
13204.84 143
13205.93 167
13207.02 141
13208.10 172
13209.19 164
13210.27 163
13211.36 182
13212.44 160
13213.53 171
13214.62 152
13215.70 157
13216.79 170
13217.88 163
13218.96 149
13220.05 171
13221.13 161
13222.22 209
13223.31 152
13224.39 164
13225.48 196
13226.57 173
13227.65 149
13228.74 159
13229.83 129
13230.91 148
13232.00 157
13233.09 174
13234.17 150
13235.26 134
13236.35 134
13237.43 169
13238.52 164
13239.61 167
13240.70 176
13241.78 148
13242.87 135
13243.96 149
13245.04 177
13246.13 174
13247.22 151
13248.31 172
13249.39 146
13250.48 182
13251.57 165
13252.66 158
13253.74 158
13254.83 153
13255.92 122
13257.01 139
13258.10 160
13259.18 134
13260.27 131
13261.36 155
13262.45 188
13263.54 170
13264.62 137
13265.71 155
13266.80 128
13267.89 130
13268.98 156
13270.06 190
13271.15 162
13272.24 146
13273.33 140
13274.42 153
13275.51 139
13276.60 153
13277.68 159
13278.77 156
13279.86 153
13280.95 172
13282.04 169
13283.13 169
13284.22 152
13285.31 172
13286.39 149
13287.48 147
13288.57 168
13289.66 153
13290.75 194
13291.84 179
13292.93 157
13294.02 181
13295.11 168
13296.20 158
13297.29 146
13298.38 160
13299.47 186
13300.56 180
13301.65 198
13302.73 166
13303.82 159
13304.91 162
13306.00 165
13307.09 163
13308.18 137
13309.27 143
13310.36 145
13311.45 171
13312.54 166
13313.63 157
13314.72 175
13315.81 169
13316.90 138
13318.00 150
13319.09 179
13320.18 162
13321.27 183
13322.36 191
13323.45 169
13324.54 178
13325.63 170
13326.72 156
13327.81 143
13328.90 168
13329.99 168
13331.08 156
13332.17 150
13333.26 128
13334.35 151
13335.45 142
13336.54 148
13337.63 182
13338.72 165
13339.81 148
13340.90 136
13341.99 153
13343.08 124
13344.18 165
13345.27 184
13346.36 145
13347.45 184
13348.54 202
13349.63 167
13350.72 164
13351.82 174
13352.91 149
13354.00 144
13355.09 175
13356.18 200
13357.28 193
13358.37 199
13359.46 183
13360.55 160
13361.64 175
13362.74 177
13363.83 151
13364.92 165
13366.01 185
13367.10 198
13368.20 144
13369.29 160
13370.38 171
13371.47 178
13372.57 167
13373.66 174
13374.75 158
13375.84 156
13376.94 142
13378.03 151
13379.12 129
13380.22 164
13381.31 147
13382.40 147
13383.49 145
13384.59 129
13385.68 148
13386.77 170
13387.87 144
13388.96 149
13390.05 151
13391.15 189
13392.24 146
13393.33 177
13394.43 143
13395.52 139
13396.61 154
13397.71 150
13398.80 134
13399.90 164
13400.99 154
13402.08 132
13403.18 174
13404.27 181
13405.36 192
13406.46 164
13407.55 141
13408.65 158
13409.74 188
13410.83 180
13411.93 195
13413.02 163
13414.12 169
13415.21 167
13416.31 187
13417.40 185
13418.49 173
13419.59 136
13420.68 136
13421.78 119
13422.87 169
13423.97 144
13425.06 151
13426.16 162
13427.25 148
13428.35 164
13429.44 166
13430.54 156
13431.63 175
13432.73 180
13433.82 221
13434.92 198
13436.01 195
13437.11 209
13438.20 172
13439.30 179
13440.39 210
13441.49 168
13442.58 154
13443.68 166
13444.77 169
13445.87 159
13446.96 164
13448.06 145
13449.16 152
13450.25 157
13451.35 157
13452.44 166
13453.54 171
13454.64 178
13455.73 154
13456.83 141
13457.92 170
13459.02 172
13460.12 161
13461.21 168
13462.31 156
13463.40 182
13464.50 185
13465.60 167
13466.69 185
13467.79 150
13468.89 142
13469.98 176
13471.08 155
13472.18 143
13473.27 169
13474.37 156
13475.47 134
13476.56 151
13477.66 166
13478.76 142
13479.85 191
13480.95 168
13482.05 144
13483.14 134
13484.24 164
13485.34 187
13486.44 167
13487.53 182
13488.63 202
13489.73 205
13490.83 176
13491.92 155
13493.02 152
13494.12 163
13495.21 182
13496.31 149
13497.41 137
13498.51 174
13499.61 157
13500.70 194
13501.80 189
13502.90 189
13504.00 159
13505.10 178
13506.19 192
13507.29 196
13508.39 185
13509.49 198
13510.59 211
13511.68 221
13512.78 197
13513.88 152
13514.98 166
13516.08 187
13517.18 189
13518.27 173
13519.37 220
13520.47 188
13521.57 183
13522.67 173
13523.77 156
13524.87 143
13525.96 180
13527.06 159
13528.16 169
13529.26 169
13530.36 154
13531.46 192
13532.56 183
13533.66 153
13534.76 186
13535.86 181
13536.96 188
13538.05 162
13539.15 179
13540.25 168
13541.35 163
13542.45 157
13543.55 166
13544.65 146
13545.75 166
13546.85 147
13547.95 149
13549.05 184
13550.15 149
13551.25 158
13552.35 152
13553.45 163
13554.55 189
13555.65 163
13556.75 123
13557.85 148
13558.95 151
13560.05 160
13561.15 139
13562.25 174
13563.35 173
13564.45 187
13565.55 146
13566.65 142
13567.75 175
13568.85 161
13569.95 161
13571.05 129
13572.16 146
13573.26 180
13574.36 154
13575.46 171
13576.56 157
13577.66 154
13578.76 150
13579.86 189
13580.96 151
13582.06 162
13583.16 165
13584.27 152
13585.37 127
13586.47 157
13587.57 179
13588.67 170
13589.77 180
13590.87 158
13591.98 154
13593.08 141
13594.18 133
13595.28 156
13596.38 184
13597.48 222
13598.59 147
13599.69 129
13600.79 180
13601.89 168
13602.99 143
13604.10 149
13605.20 159
13606.30 179
13607.40 151
13608.50 173
13609.61 162
13610.71 180
13611.81 177
13612.91 171
13614.02 176
13615.12 177
13616.22 175
13617.32 156
13618.43 145
13619.53 182
13620.63 161
13621.73 192
13622.84 157
13623.94 162
13625.04 178
13626.14 164
13627.25 162
13628.35 144
13629.45 157
13630.56 155
13631.66 164
13632.76 136
13633.87 149
13634.97 166
13636.07 154
13637.18 155
13638.28 177
13639.38 159
13640.49 162
13641.59 177
13642.69 159
13643.80 169
13644.90 160
13646.00 144
13647.11 123
13648.21 147
13649.32 141
13650.42 147
13651.52 181
13652.63 160
13653.73 152
13654.84 205
13655.94 156
13657.04 164
13658.15 196
13659.25 217
13660.36 149
13661.46 164
13662.57 168
13663.67 162
13664.77 163
13665.88 147
13666.98 158
13668.09 167
13669.19 158
13670.30 159
13671.40 177
13672.51 187
13673.61 161
13674.72 165
13675.82 157
13676.93 184
13678.03 160
13679.14 182
13680.24 196
13681.35 144
13682.45 148
13683.56 139
13684.66 164
13685.77 155
13686.87 167
13687.98 187
13689.08 155
13690.19 150
13691.29 141
13692.40 146
13693.51 146
13694.61 164
13695.72 183
13696.82 147
13697.93 143
13699.03 163
13700.14 160
13701.25 142
13702.35 147
13703.46 172
13704.56 171
13705.67 174
13706.78 191
13707.88 193
13708.99 178
13710.10 193
13711.20 173
13712.31 151
13713.41 166
13714.52 168
13715.63 209
13716.73 194
13717.84 214
13718.95 182
13720.05 190
13721.16 180
13722.27 203
13723.37 187
13724.48 195
13725.59 229
13726.70 208
13727.80 214
13728.91 161
13730.02 169
13731.12 166
13732.23 198
13733.34 188
13734.45 147
13735.55 169
13736.66 163
13737.77 169
13738.87 174
13739.98 146
13741.09 160
13742.20 184
13743.31 182
13744.41 150
13745.52 174
13746.63 184
13747.74 157
13748.84 162
13749.95 166
13751.06 192
13752.17 160
13753.28 170
13754.38 140
13755.49 173
13756.60 192
13757.71 185
13758.82 189
13759.93 176
13761.03 167
13762.14 145
13763.25 170
13764.36 161
13765.47 175
13766.58 159
13767.68 160
13768.79 175
13769.90 198
13771.01 170
13772.12 172
13773.23 177
13774.34 177
13775.45 151
13776.56 164
13777.66 186
13778.77 148
13779.88 188
13780.99 172
13782.10 182
13783.21 163
13784.32 160
13785.43 169
13786.54 188
13787.65 161
13788.76 157
13789.87 150
13790.98 166
13792.09 170
13793.20 176
13794.31 171
13795.42 162
13796.52 174
13797.63 159
13798.74 150
13799.85 167
13800.96 189
13802.07 168
13803.18 170
13804.29 173
13805.40 184
13806.51 162
13807.63 172
13808.74 174
13809.85 170
13810.96 192
13812.07 146
13813.18 142
13814.29 148
13815.40 163
13816.51 171
13817.62 181
13818.73 162
13819.84 164
13820.95 154
13822.06 162
13823.17 182
13824.28 146
13825.40 146
13826.51 160
13827.62 176
13828.73 123
13829.84 147
13830.95 128
13832.06 173
13833.17 150
13834.28 185
13835.40 184
13836.51 135
13837.62 144
13838.73 161
13839.84 145
13840.95 156
13842.06 178
13843.18 189
13844.29 142
13845.40 134
13846.51 159
13847.62 140
13848.74 180
13849.85 148
13850.96 166
13852.07 146
13853.18 154
13854.30 157
13855.41 169
13856.52 169
13857.63 141
13858.74 180
13859.86 154
13860.97 150
13862.08 153
13863.19 163
13864.31 145
13865.42 183
13866.53 178
13867.64 162
13868.76 165
13869.87 160
13870.98 148
13872.10 179
13873.21 161
13874.32 183
13875.43 150
13876.55 154
13877.66 177
13878.77 153
13879.89 186
13881.00 166
13882.11 166
13883.23 154
13884.34 176
13885.45 146
13886.57 148
13887.68 149
13888.79 185
13889.91 157
13891.02 159
13892.13 133
13893.25 152
13894.36 138
13895.48 163
13896.59 160
13897.70 162
13898.82 162
13899.93 172
13901.05 158
13902.16 180
13903.27 183
13904.39 180
13905.50 174
13906.62 150
13907.73 157
13908.85 134
13909.96 129
13911.07 169
13912.19 145
13913.30 168
13914.42 152
13915.53 184
13916.65 139
13917.76 150
13918.88 157
13919.99 139
13921.11 149
13922.22 150
13923.34 149
13924.45 138
13925.57 163
13926.68 135
13927.80 138
13928.91 144
13930.03 145
13931.14 111
13932.26 146
13933.37 143
13934.49 156
13935.60 134
13936.72 156
13937.83 124
13938.95 144
13940.06 161
13941.18 167
13942.30 150
13943.41 162
13944.53 147
13945.64 162
13946.76 215
13947.87 149
13948.99 147
13950.11 164
13951.22 159
13952.34 122
13953.45 111
13954.57 130
13955.69 155
13956.80 169
13957.92 141
13959.04 127
13960.15 178
13961.27 175
13962.39 167
13963.50 177
13964.62 166
13965.73 166
13966.85 154
13967.97 154
13969.08 133
13970.20 137
13971.32 124
13972.44 180
13973.55 135
13974.67 155
13975.79 160
13976.90 159
13978.02 171
13979.14 150
13980.25 151
13981.37 119
13982.49 139
13983.61 128
13984.72 145
13985.84 159
13986.96 172
13988.08 126
13989.19 135
13990.31 142
13991.43 159
13992.55 185
13993.66 148
13994.78 154
13995.90 136
13997.02 151
13998.14 137
13999.25 129
14000.37 133
14001.49 151
14002.61 151
14003.73 159
14004.84 172
14005.96 174
14007.08 158
14008.20 162
14009.32 169
14010.44 159
14011.55 179
14012.67 172
14013.79 166
14014.91 173
14016.03 146
14017.15 156
14018.27 154
14019.38 129
14020.50 151
14021.62 141
14022.74 144
14023.86 139
14024.98 151
14026.10 160
14027.22 184
14028.34 163
14029.46 152
14030.57 146
14031.69 150
14032.81 170
14033.93 146
14035.05 144
14036.17 127
14037.29 140
14038.41 159
14039.53 138
14040.65 155
14041.77 146
14042.89 144
14044.01 132
14045.13 162
14046.25 151
14047.37 146
14048.49 146
14049.61 167
14050.73 173
14051.85 156
14052.97 156
14054.09 192
14055.21 160
14056.33 168
14057.45 144
14058.57 169
14059.69 158
14060.81 141
14061.93 162
14063.05 152
14064.17 136
14065.29 164
14066.41 161
14067.53 164
14068.65 150
14069.78 168
14070.90 130
14072.02 136
14073.14 164
14074.26 131
14075.38 160
14076.50 142
14077.62 194
14078.74 153
14079.86 159
14080.99 172
14082.11 166
14083.23 147
14084.35 143
14085.47 173
14086.59 167
14087.71 170
14088.84 162
14089.96 189
14091.08 176
14092.20 203
14093.32 167
14094.44 219
14095.57 171
14096.69 177
14097.81 174
14098.93 176
14100.05 195
14101.18 201
14102.30 181
14103.42 195
14104.54 178
14105.66 172
14106.79 216
14107.91 219
14109.03 235
14110.15 198
14111.28 186
14112.40 177
14113.52 155
14114.64 180
14115.77 183
14116.89 189
14118.01 177
14119.13 173
14120.26 168
14121.38 189
14122.50 177
14123.63 183
14124.75 152
14125.87 165
14126.99 165
14128.12 186
14129.24 183
14130.36 199
14131.49 169
14132.61 166
14133.73 177
14134.86 152
14135.98 155
14137.10 157
14138.23 180
14139.35 158
14140.47 178
14141.60 152
14142.72 177
14143.85 166
14144.97 149
14146.09 156
14147.22 160
14148.34 176
14149.47 151
14150.59 156
14151.71 166
14152.84 125
14153.96 136
14155.09 147
14156.21 128
14157.33 165
14158.46 159
14159.58 148
14160.71 148
14161.83 150
14162.96 140
14164.08 144
14165.21 158
14166.33 144
14167.45 158
14168.58 175
14169.70 131
14170.83 150
14171.95 207
14173.08 186
14174.20 137
14175.33 152
14176.45 192
14177.58 171
14178.70 162
14179.83 150
14180.95 161
14182.08 172
14183.20 160
14184.33 147
14185.46 135
14186.58 137
14187.71 167
14188.83 156
14189.96 144
14191.08 156
14192.21 172
14193.33 141
14194.46 133
14195.59 129
14196.71 150
14197.84 169
14198.96 150
14200.09 149
14201.22 135
14202.34 163
14203.47 154
14204.59 148
14205.72 114
14206.85 155
14207.97 168
14209.10 137
14210.23 129
14211.35 142
14212.48 123
14213.61 123
14214.73 136
14215.86 147
14216.99 141
14218.11 160
14219.24 140
14220.37 139
14221.49 165
14222.62 148
14223.75 140
14224.87 129
14226.00 133
14227.13 130
14228.25 135
14229.38 132
14230.51 129
14231.64 140
14232.76 129
14233.89 136
14235.02 153
14236.14 142
14237.27 131
14238.40 138
14239.53 127
14240.66 161
14241.78 131
14242.91 148
14244.04 133
14245.17 146
14246.29 156
14247.42 140
14248.55 141
14249.68 138
14250.81 137
14251.93 148
14253.06 114
14254.19 155
14255.32 138
14256.45 134
14257.57 139
14258.70 150
14259.83 148
14260.96 128
14262.09 138
14263.22 113
14264.34 157
14265.47 153
14266.60 128
14267.73 127
14268.86 152
14269.99 152
14271.12 155
14272.25 122
14273.37 140
14274.50 152
14275.63 128
14276.76 117
14277.89 125
14279.02 128
14280.15 166
14281.28 146
14282.41 140
14283.54 153
14284.67 169
14285.80 159
14286.92 120
14288.05 133
14289.18 120
14290.31 134
14291.44 125
14292.57 132
14293.70 139
14294.83 141
14295.96 118
14297.09 122
14298.22 111
14299.35 145
14300.48 174
14301.61 146
14302.74 131
14303.87 98
14305.00 132
14306.13 127
14307.26 144
14308.39 122
14309.52 143
14310.65 119
14311.78 108
14312.91 130
14314.04 143
14315.18 146
14316.31 141
14317.44 119
14318.57 103
14319.70 121
14320.83 113
14321.96 123
14323.09 131
14324.22 104
14325.35 117
14326.48 139
14327.61 111
14328.75 124
14329.88 131
14331.01 140
14332.14 140
14333.27 123
14334.40 100
14335.53 122
14336.66 118
14337.80 121
14338.93 107
14340.06 127
14341.19 124
14342.32 134
14343.45 132
14344.59 121
14345.72 116
14346.85 115
14347.98 129
14349.11 122
14350.24 144
14351.38 116
14352.51 125
14353.64 137
14354.77 97
14355.91 113
14357.04 117
14358.17 128
14359.30 127
14360.43 103
14361.57 103
14362.70 118
14363.83 124
14364.96 117
14366.10 137
14367.23 145
14368.36 119
14369.49 112
14370.63 141
14371.76 116
14372.89 121
14374.03 143
14375.16 108
14376.29 88
14377.42 129
14378.56 141
14379.69 117
14380.82 110
14381.96 113
14383.09 127
14384.22 121
14385.36 152
14386.49 140
14387.62 127
14388.76 127
14389.89 139
14391.02 116
14392.16 139
14393.29 142
14394.43 126
14395.56 135
14396.69 123
14397.83 156
14398.96 128
14400.09 128
14401.23 112
14402.36 123
14403.50 112
14404.63 130
14405.76 118
14406.90 142
14408.03 134
14409.17 126
14410.30 98
14411.44 114
14412.57 145
14413.70 147
14414.84 111
14415.97 165
14417.11 140
14418.24 121
14419.38 136
14420.51 152
14421.65 136
14422.78 142
14423.92 141
14425.05 130
14426.19 153
14427.32 134
14428.46 128
14429.59 147
14430.73 121
14431.86 118
14433.00 149
14434.13 121
14435.27 132
14436.40 118
14437.54 105
14438.67 137
14439.81 141
14440.95 158
14442.08 128
14443.22 119
14444.35 104
14445.49 112
14446.62 117
14447.76 114
14448.90 150
14450.03 124
14451.17 92
14452.30 125
14453.44 150
14454.58 119
14455.71 125
14456.85 133
14457.98 125
14459.12 147
14460.26 146
14461.39 130
14462.53 136
14463.67 151
14464.80 161
14465.94 115
14467.07 156
14468.21 163
14469.35 174
14470.48 113
14471.62 118
14472.76 100
14473.90 138
14475.03 152
14476.17 141
14477.31 131
14478.44 115
14479.58 128
14480.72 121
14481.85 125
14482.99 108
14484.13 124
14485.27 165
14486.40 146
14487.54 136
14488.68 143
14489.82 146
14490.95 157
14492.09 151
14493.23 162
14494.37 136
14495.50 130
14496.64 177
14497.78 123
14498.92 137
14500.05 142
14501.19 156
14502.33 131
14503.47 139
14504.61 127
14505.74 135
14506.88 131
14508.02 137
14509.16 126
14510.30 134
14511.44 172
14512.57 161
14513.71 139
14514.85 151
14515.99 140
14517.13 153
14518.27 148
14519.41 145
14520.54 146
14521.68 135
14522.82 174
14523.96 158
14525.10 171
14526.24 152
14527.38 149
14528.52 148
14529.65 137
14530.79 168
14531.93 161
14533.07 170
14534.21 125
14535.35 150
14536.49 119
14537.63 132
14538.77 142
14539.91 140
14541.05 101
14542.19 157
14543.33 163
14544.47 146
14545.61 139
14546.75 142
14547.89 166
14549.02 162
14550.16 148
14551.30 134
14552.44 132
14553.58 155
14554.72 146
14555.86 139
14557.00 136
14558.14 134
14559.29 146
14560.43 156
14561.57 156
14562.71 146
14563.85 124
14564.99 141
14566.13 149
14567.27 140
14568.41 117
14569.55 154
14570.69 152
14571.83 125
14572.97 132
14574.11 136
14575.25 130
14576.39 157
14577.53 142
14578.68 142
14579.82 129
14580.96 131
14582.10 147
14583.24 125
14584.38 126
14585.52 157
14586.66 162
14587.80 142
14588.95 132
14590.09 125
14591.23 132
14592.37 143
14593.51 138
14594.65 135
14595.79 141
14596.94 126
14598.08 156
14599.22 135
14600.36 128
14601.50 151
14602.65 167
14603.79 134
14604.93 118
14606.07 146
14607.21 130
14608.36 154
14609.50 128
14610.64 131
14611.78 125
14612.92 133
14614.07 149
14615.21 136
14616.35 146
14617.49 132
14618.64 137
14619.78 123
14620.92 99
14622.06 133
14623.21 123
14624.35 118
14625.49 121
14626.64 136
14627.78 138
14628.92 136
14630.06 130
14631.21 137
14632.35 123
14633.49 109
14634.64 138
14635.78 139
14636.92 142
14638.07 156
14639.21 136
14640.35 144
14641.50 122
14642.64 150
14643.78 158
14644.93 128
14646.07 118
14647.21 138
14648.36 120
14649.50 109
14650.65 148
14651.79 167
14652.93 133
14654.08 118
14655.22 130
14656.37 130
14657.51 130
14658.65 133
14659.80 136
14660.94 126
14662.09 142
14663.23 143
14664.37 128
14665.52 125
14666.66 148
14667.81 120
14668.95 145
14670.10 143
14671.24 117
14672.39 131
14673.53 115
14674.68 116
14675.82 107
14676.97 114
14678.11 138
14679.25 111
14680.40 112
14681.54 136
14682.69 126
14683.83 122
14684.98 124
14686.13 140
14687.27 149
14688.42 121
14689.56 116
14690.71 132
14691.85 134
14693.00 133
14694.14 135
14695.29 105
14696.43 128
14697.58 118
14698.72 124
14699.87 109
14701.02 115
14702.16 183
14703.31 130
14704.45 109
14705.60 126
14706.75 134
14707.89 133
14709.04 126
14710.18 94
14711.33 165
14712.48 134
14713.62 125
14714.77 125
14715.92 120
14717.06 152
14718.21 144
14719.35 101
14720.50 93
14721.65 115
14722.79 122
14723.94 108
14725.09 107
14726.23 109
14727.38 117
14728.53 125
14729.67 127
14730.82 125
14731.97 104
14733.12 101
14734.26 120
14735.41 116
14736.56 105
14737.70 95
14738.85 117
14740.00 159
14741.15 156
14742.29 123
14743.44 121
14744.59 117
14745.74 132
14746.88 104
14748.03 106
14749.18 120
14750.33 111
14751.47 111
14752.62 118
14753.77 134
14754.92 137
14756.07 121
14757.21 107
14758.36 119
14759.51 111
14760.66 134
14761.81 123
14762.95 122
14764.10 117
14765.25 111
14766.40 138
14767.55 119
14768.70 103
14769.84 121
14770.99 125
14772.14 144
14773.29 119
14774.44 99
14775.59 134
14776.74 142
14777.88 131
14779.03 119
14780.18 118
14781.33 139
14782.48 131
14783.63 129
14784.78 128
14785.93 115
14787.08 123
14788.22 132
14789.37 125
14790.52 131
14791.67 112
14792.82 147
14793.97 134
14795.12 104
14796.27 107
14797.42 117
14798.57 104
14799.72 132
14800.87 124
14802.02 148
14803.17 105
14804.32 110
14805.47 141
14806.62 126
14807.77 101
14808.92 115
14810.07 121
14811.22 86
14812.37 93
14813.52 122
14814.67 124
14815.82 114
14816.97 115
14818.12 104
14819.27 101
14820.42 127
14821.57 125
14822.72 107
14823.87 125
14825.02 106
14826.17 130
14827.32 119
14828.47 115
14829.62 107
14830.78 99
14831.93 90
14833.08 105
14834.23 102
14835.38 111
14836.53 103
14837.68 116
14838.83 114
14839.98 102
14841.13 99
14842.29 114
14843.44 114
14844.59 127
14845.74 152
14846.89 106
14848.04 104
14849.19 114
14850.35 105
14851.50 126
14852.65 140
14853.80 135
14854.95 144
14856.10 95
14857.26 90
14858.41 107
14859.56 120
14860.71 101
14861.86 130
14863.02 141
14864.17 114
14865.32 125
14866.47 118
14867.63 110
14868.78 138
14869.93 120
14871.08 141
14872.23 112
14873.39 99
14874.54 145
14875.69 109
14876.84 88
14878.00 96
14879.15 106
14880.30 113
14881.46 105
14882.61 119
14883.76 101
14884.91 130
14886.07 111
14887.22 116
14888.37 100
14889.53 102
14890.68 118
14891.83 111
14892.99 98
14894.14 87
14895.29 98
14896.45 109
14897.60 125
14898.75 152
14899.91 105
14901.06 101
14902.21 103
14903.37 112
14904.52 135
14905.67 130
14906.83 136
14907.98 136
14909.14 124
14910.29 121
14911.44 123
14912.60 97
14913.75 103
14914.91 95
14916.06 123
14917.21 98
14918.37 118
14919.52 115
14920.68 97
14921.83 107
14922.99 100
14924.14 103
14925.30 126
14926.45 136
14927.60 107
14928.76 104
14929.91 121
14931.07 113
14932.22 110
14933.38 101
14934.53 112
14935.69 113
14936.84 123
14938.00 109
14939.15 93
14940.31 123
14941.46 159
14942.62 121
14943.77 121
14944.93 122
14946.08 131
14947.24 115
14948.39 109
14949.55 76
14950.71 81
14951.86 114
14953.02 121
14954.17 127
14955.33 104
14956.48 130
14957.64 118
14958.80 105
14959.95 103
14961.11 123
14962.26 128
14963.42 113
14964.57 114
14965.73 124
14966.89 128
14968.04 135
14969.20 100
14970.36 99
14971.51 132
14972.67 102
14973.82 118
14974.98 124
14976.14 112
14977.29 165
14978.45 144
14979.61 131
14980.76 131
14981.92 135
14983.08 116
14984.23 134
14985.39 118
14986.55 134
14987.70 127
14988.86 109
14990.02 109
14991.18 127
14992.33 125
14993.49 112
14994.65 125
14995.80 128
14996.96 109
14998.12 141
14999.28 119
15000.43 101
15001.59 103
15002.75 110
15003.91 132
15005.06 106
15006.22 130
15007.38 128
15008.54 120
15009.69 113
15010.85 123
15012.01 126
15013.17 137
15014.33 122
15015.48 115
15016.64 114
15017.80 112
15018.96 108
15020.12 135
15021.27 123
15022.43 127
15023.59 109
15024.75 143
15025.91 151
15027.07 119
15028.23 124
15029.38 112
15030.54 101
15031.70 104
15032.86 120
15034.02 139
15035.18 149
15036.34 132
15037.49 122
15038.65 151
15039.81 131
15040.97 109
15042.13 113
15043.29 123
15044.45 112
15045.61 116
15046.77 135
15047.93 131
15049.09 120
15050.24 131
15051.40 129
15052.56 113
15053.72 120
15054.88 132
15056.04 117
15057.20 121
15058.36 116
15059.52 116
15060.68 139
15061.84 122
15063.00 130
15064.16 118
15065.32 114
15066.48 99
15067.64 97
15068.80 103
15069.96 97
15071.12 133
15072.28 129
15073.44 136
15074.60 139
15075.76 116
15076.92 115
15078.08 119
15079.24 103
15080.40 106
15081.56 111
15082.72 130
15083.89 118
15085.05 116
15086.21 110
15087.37 120
15088.53 110
15089.69 116
15090.85 134
15092.01 103
15093.17 129
15094.33 148
15095.49 124
15096.66 114
15097.82 119
15098.98 104
15100.14 108
15101.30 101
15102.46 107
15103.62 130
15104.78 106
15105.95 120
15107.11 95
15108.27 115
15109.43 113
15110.59 117
15111.75 138
15112.92 114
15114.08 107
15115.24 113
15116.40 108
15117.56 103
15118.73 105
15119.89 98
15121.05 97
15122.21 83
15123.37 131
15124.54 103
15125.70 100
15126.86 109
15128.02 110
15129.19 126
15130.35 118
15131.51 143
15132.67 113
15133.84 136
15135.00 125
15136.16 112
15137.32 81
15138.49 111
15139.65 108
15140.81 108
15141.97 108
15143.14 97
15144.30 104
15145.46 97
15146.63 105
15147.79 105
15148.95 98
15150.12 104
15151.28 114
15152.44 123
15153.61 116
15154.77 112
15155.93 122
15157.10 108
15158.26 119
15159.42 128
15160.59 121
15161.75 113
15162.91 106
15164.08 107
15165.24 116
15166.41 116
15167.57 106
15168.73 103
15169.90 99
15171.06 111
15172.23 108
15173.39 123
15174.55 132
15175.72 121
15176.88 108
15178.05 104
15179.21 113
15180.38 131
15181.54 115
15182.70 141
15183.87 84
15185.03 108
15186.20 114
15187.36 114
15188.53 89
15189.69 107
15190.86 108
15192.02 115
15193.19 126
15194.35 97
15195.52 100
15196.68 104
15197.85 108
15199.01 113
15200.18 125
15201.34 112
15202.51 109
15203.67 126
15204.84 109
15206.00 135
15207.17 125
15208.33 108
15209.50 101
15210.66 125
15211.83 122
15213.00 83
15214.16 115
15215.33 117
15216.49 83
15217.66 138
15218.82 123
15219.99 98
15221.16 107
15222.32 94
15223.49 111
15224.65 128
15225.82 125
15226.99 134
15228.15 107
15229.32 116
15230.49 113
15231.65 108
15232.82 100
15233.98 107
15235.15 118
15236.32 109
15237.48 99
15238.65 115
15239.82 139
15240.98 113
15242.15 113
15243.32 109
15244.48 108
15245.65 103
15246.82 125
15247.98 106
15249.15 104
15250.32 99
15251.49 90
15252.65 90
15253.82 122
15254.99 119
15256.16 115
15257.32 137
15258.49 137
15259.66 123
15260.82 109
15261.99 116
15263.16 98
15264.33 109
15265.49 128
15266.66 103
15267.83 91
15269.00 81
15270.17 93
15271.33 87
15272.50 90
15273.67 124
15274.84 117
15276.01 124
15277.17 106
15278.34 115
15279.51 107
15280.68 102
15281.85 162
15283.01 103
15284.18 115
15285.35 101
15286.52 94
15287.69 110
15288.86 116
15290.03 111
15291.19 132
15292.36 128
15293.53 125
15294.70 111
15295.87 114
15297.04 116
15298.21 130
15299.38 118
15300.54 129
15301.71 94
15302.88 120
15304.05 132
15305.22 107
15306.39 77
15307.56 110
15308.73 129
15309.90 118
15311.07 99
15312.24 119
15313.41 130
15314.58 101
15315.75 115
15316.92 118
15318.09 95
15319.25 104
15320.42 105
15321.59 129
15322.76 118
15323.93 113
15325.10 121
15326.27 116
15327.44 114
15328.61 100
15329.78 107
15330.95 117
15332.12 117
15333.29 93
15334.46 97
15335.64 118
15336.81 124
15337.98 105
15339.15 116
15340.32 115
15341.49 125
15342.66 105
15343.83 126
15345.00 128
15346.17 109
15347.34 114
15348.51 112
15349.68 109
15350.85 139
15352.02 111
15353.20 85
15354.37 84
15355.54 103
15356.71 114
15357.88 112
15359.05 104
15360.22 132
15361.39 116
15362.57 117
15363.74 109
15364.91 108
15366.08 133
15367.25 97
15368.42 128
15369.59 116
15370.77 109
15371.94 112
15373.11 93
15374.28 91
15375.45 98
15376.63 120
15377.80 125
15378.97 127
15380.14 113
15381.31 86
15382.49 93
15383.66 98
15384.83 123
15386.00 119
15387.17 114
15388.35 117
15389.52 129
15390.69 127
15391.86 119
15393.04 123
15394.21 96
15395.38 91
15396.55 103
15397.73 113
15398.90 88
15400.07 105
15401.25 104
15402.42 103
15403.59 83
15404.76 115
15405.94 101
15407.11 121
15408.28 130
15409.46 143
15410.63 113
15411.80 111
15412.98 103
15414.15 115
15415.32 130
15416.50 128
15417.67 124
15418.84 78
15420.02 109
15421.19 109
15422.36 134
15423.54 135
15424.71 100
15425.89 126
15427.06 111
15428.23 103
15429.41 109
15430.58 102
15431.76 115
15432.93 121
15434.10 145
15435.28 117
15436.45 108
15437.63 125
15438.80 106
15439.97 126
15441.15 107
15442.32 114
15443.50 120
15444.67 124
15445.85 117
15447.02 86
15448.20 108
15449.37 120
15450.55 106
15451.72 113
15452.89 97
15454.07 120
15455.24 108
15456.42 101
15457.59 105
15458.77 113
15459.94 110
15461.12 95
15462.30 135
15463.47 121
15464.65 122
15465.82 104
15467.00 103
15468.17 124
15469.35 105
15470.52 87
15471.70 93
15472.87 111
15474.05 119
15475.22 110
15476.40 94
15477.58 143
15478.75 125
15479.93 100
15481.10 129
15482.28 145
15483.46 142
15484.63 111
15485.81 106
15486.98 103
15488.16 105
15489.34 144
15490.51 134
15491.69 139
15492.87 143
15494.04 115
15495.22 107
15496.39 104
15497.57 111
15498.75 120
15499.92 112
15501.10 114
15502.28 113
15503.45 106
15504.63 114
15505.81 111
15506.98 102
15508.16 93
15509.34 96
15510.52 121
15511.69 130
15512.87 123
15514.05 112
15515.22 115
15516.40 106
15517.58 116
15518.76 141
15519.93 117
15521.11 127
15522.29 90
15523.47 120
15524.64 141
15525.82 106
15527.00 117
15528.18 117
15529.35 139
15530.53 138
15531.71 134
15532.89 104
15534.07 111
15535.24 128
15536.42 127
15537.60 119
15538.78 103
15539.96 126
15541.13 104
15542.31 105
15543.49 126
15544.67 97
15545.85 107
15547.03 101
15548.20 114
15549.38 91
15550.56 122
15551.74 131
15552.92 116
15554.10 93
15555.28 89
15556.45 106
15557.63 112
15558.81 84
15559.99 84
15561.17 84
15562.35 88
15563.53 92
15564.71 104
15565.89 94
15567.07 101
15568.24 129
15569.42 118
15570.60 129
15571.78 114
15572.96 106
15574.14 119
15575.32 107
15576.50 118
15577.68 130
15578.86 111
15580.04 146
15581.22 134
15582.40 113
15583.58 111
15584.76 99
15585.94 136
15587.12 115
15588.30 101
15589.48 90
15590.66 105
15591.84 106
15593.02 112
15594.20 118
15595.38 109
15596.56 99
15597.74 104
15598.92 105
15600.10 110
15601.28 103
15602.46 105
15603.64 90
15604.82 90
15606.00 106
15607.18 109
15608.36 102
15609.55 119
15610.73 114
15611.91 122
15613.09 107
15614.27 120
15615.45 107
15616.63 92
15617.81 99
15618.99 96
15620.17 126
15621.36 123
15622.54 95
15623.72 97
15624.90 110
15626.08 109
15627.26 138
15628.44 123
15629.63 102
15630.81 85
15631.99 95
15633.17 107
15634.35 98
15635.53 86
15636.72 104
15637.90 114
15639.08 133
15640.26 117
15641.44 117
15642.63 119
15643.81 113
15644.99 107
15646.17 116
15647.35 107
15648.54 104
15649.72 124
15650.90 112
15652.08 134
15653.27 114
15654.45 115
15655.63 101
15656.81 114
15658.00 116
15659.18 106
15660.36 128
15661.54 124
15662.73 131
15663.91 110
15665.09 131
15666.28 124
15667.46 126
15668.64 119
15669.82 142
15671.01 118
15672.19 104
15673.37 94
15674.56 114
15675.74 112
15676.92 90
15678.11 113
15679.29 139
15680.47 135
15681.66 109
15682.84 110
15684.03 111
15685.21 131
15686.39 143
15687.58 111
15688.76 113
15689.94 119
15691.13 118
15692.31 121
15693.50 122
15694.68 120
15695.86 115
15697.05 111
15698.23 121
15699.42 139
15700.60 102
15701.78 114
15702.97 138
15704.15 127
15705.34 130
15706.52 127
15707.71 134
15708.89 118
15710.08 104
15711.26 108
15712.45 111
15713.63 112
15714.81 111
15716.00 119
15717.18 128
15718.37 127
15719.55 107
15720.74 101
15721.92 105
15723.11 115
15724.29 120
15725.48 113
15726.66 106
15727.85 106
15729.04 144
15730.22 125
15731.41 109
15732.59 112
15733.78 158
15734.96 118
15736.15 118
15737.33 124
15738.52 101
15739.71 115
15740.89 92
15742.08 127
15743.26 125
15744.45 111
15745.63 113
15746.82 126
15748.01 119
15749.19 116
15750.38 115
15751.56 129
15752.75 142
15753.94 133
15755.12 121
15756.31 134
15757.50 135
15758.68 125
15759.87 115
15761.06 141
15762.24 133
15763.43 110
15764.62 120
15765.80 131
15766.99 115
15768.18 124
15769.36 125
15770.55 136
15771.74 108
15772.92 105
15774.11 98
15775.30 131
15776.48 121
15777.67 116
15778.86 91
15780.05 114
15781.23 98
15782.42 116
15783.61 109
15784.80 87
15785.98 106
15787.17 112
15788.36 138
15789.55 107
15790.73 95
15791.92 107
15793.11 113
15794.30 110
15795.48 115
15796.67 124
15797.86 107
15799.05 115
15800.24 119
15801.42 131
15802.61 113
15803.80 100
15804.99 126
15806.18 110
15807.37 96
15808.55 136
15809.74 123
15810.93 115
15812.12 110
15813.31 117
15814.50 115
15815.68 109
15816.87 102
15818.06 120
15819.25 115
15820.44 120
15821.63 126
15822.82 105
15824.01 124
15825.19 99
15826.38 96
15827.57 112
15828.76 97
15829.95 91
15831.14 104
15832.33 125
15833.52 116
15834.71 110
15835.90 110
15837.09 125
15838.28 104
15839.47 124
15840.66 116
15841.84 117
15843.03 125
15844.22 110
15845.41 133
15846.60 110
15847.79 132
15848.98 109
15850.17 128
15851.36 124
15852.55 106
15853.74 142
15854.93 140
15856.12 121
15857.31 98
15858.50 114
15859.69 95
15860.88 103
15862.07 106
15863.26 137
15864.46 129
15865.65 114
15866.84 117
15868.03 117
15869.22 99
15870.41 91
15871.60 136
15872.79 138
15873.98 132
15875.17 104
15876.36 138
15877.55 118
15878.74 100
15879.94 95
15881.13 115
15882.32 108
15883.51 113
15884.70 111
15885.89 124
15887.08 126
15888.27 97
15889.46 141
15890.66 101
15891.85 123
15893.04 113
15894.23 103
15895.42 109
15896.61 130
15897.81 111
15899.00 107
15900.19 119
15901.38 98
15902.57 104
15903.76 115
15904.96 106
15906.15 120
15907.34 111
15908.53 125
15909.72 91
15910.92 99
15912.11 130
15913.30 146
15914.49 106
15915.69 112
15916.88 97
15918.07 95
15919.26 112
15920.46 102
15921.65 111
15922.84 133
15924.03 110
15925.23 100
15926.42 111
15927.61 115
15928.81 85
15930.00 106
15931.19 114
15932.38 114
15933.58 98
15934.77 114
15935.96 129
15937.16 109
15938.35 132
15939.54 95
15940.74 114
15941.93 119
15943.12 121
15944.32 131
15945.51 130
15946.70 124
15947.90 106
15949.09 131
15950.28 136
15951.48 109
15952.67 101
15953.87 104
15955.06 111
15956.25 123
15957.45 101
15958.64 84
15959.84 99
15961.03 115
15962.22 110
15963.42 101
15964.61 92
15965.81 113
15967.00 94
15968.19 100
15969.39 109
15970.58 107
15971.78 122
15972.97 118
15974.17 121
15975.36 99
15976.56 141
15977.75 126
15978.95 104
15980.14 121
15981.34 108
15982.53 89
15983.72 125
15984.92 119
15986.11 123
15987.31 89
15988.50 83
15989.70 94
15990.90 99
15992.09 127
15993.29 105
15994.48 101
15995.68 105
15996.87 97
15998.07 98
15999.26 108
16000.46 99
16001.65 108
16002.85 102
16004.05 102
16005.24 114
16006.44 85
16007.63 111
16008.83 94
16010.02 110
16011.22 108
16012.42 121
16013.61 109
16014.81 109
16016.00 101
16017.20 110
16018.40 105
16019.59 105
16020.79 108
16021.99 95
16023.18 100
16024.38 95
16025.58 119
16026.77 98
16027.97 118
16029.16 111
16030.36 117
16031.56 90
16032.76 84
16033.95 81
16035.15 89
16036.35 65
16037.54 84
16038.74 101
16039.94 99
16041.13 112
16042.33 104
16043.53 102
16044.73 94
16045.92 96
16047.12 104
16048.32 83
16049.51 80
16050.71 105
16051.91 82
16053.11 83
16054.30 94
16055.50 93
16056.70 113
16057.90 133
16059.10 114
16060.29 102
16061.49 121
16062.69 121
16063.89 94
16065.08 99
16066.28 90
16067.48 127
16068.68 112
16069.88 106
16071.07 115
16072.27 110
16073.47 105
16074.67 106
16075.87 96
16077.07 103
16078.26 105
16079.46 103
16080.66 87
16081.86 89
16083.06 93
16084.26 88
16085.46 117
16086.66 104
16087.85 76
16089.05 100
16090.25 97
16091.45 93
16092.65 78
16093.85 97
16095.05 108
16096.25 90
16097.45 107
16098.65 96
16099.84 101
16101.04 113
16102.24 111
16103.44 94
16104.64 87
16105.84 112
16107.04 116
16108.24 94
16109.44 97
16110.64 98
16111.84 92
16113.04 102
16114.24 90
16115.44 100
16116.64 106
16117.84 85
16119.04 87
16120.24 78
16121.44 83
16122.64 91
16123.84 96
16125.04 89
16126.24 84
16127.44 120
16128.64 112
16129.84 95
16131.04 85
16132.24 60
16133.44 74
16134.64 94
16135.84 104
16137.04 121
16138.25 101
16139.45 119
16140.65 93
16141.85 96
16143.05 100
16144.25 87
16145.45 128
16146.65 95
16147.85 104
16149.05 91
16150.25 124
16151.46 128
16152.66 101
16153.86 106
16155.06 92
16156.26 103
16157.46 92
16158.66 86
16159.87 77
16161.07 90
16162.27 102
16163.47 87
16164.67 79
16165.87 80
16167.08 100
16168.28 102
16169.48 94
16170.68 77
16171.88 75
16173.09 103
16174.29 109
16175.49 113
16176.69 99
16177.89 108
16179.10 101
16180.30 106
16181.50 94
16182.70 96
16183.91 104
16185.11 97
16186.31 97
16187.51 113
16188.72 93
16189.92 99
16191.12 92
16192.32 90
16193.53 97
16194.73 90
16195.93 99
16197.13 103
16198.34 87
16199.54 89
16200.74 85
16201.95 95
16203.15 94
16204.35 86
16205.56 68
16206.76 93
16207.96 92
16209.17 86
16210.37 87
16211.57 105
16212.78 100
16213.98 108
16215.18 112
16216.39 114
16217.59 94
16218.79 98
16220.00 96
16221.20 109
16222.41 94
16223.61 117
16224.81 101
16226.02 91
16227.22 71
16228.43 87
16229.63 107
16230.83 92
16232.04 124
16233.24 103
16234.45 113
16235.65 95
16236.86 101
16238.06 98
16239.26 96
16240.47 96
16241.67 104
16242.88 121
16244.08 110
16245.29 89
16246.49 72
16247.70 123
16248.90 103
16250.11 92
16251.31 103
16252.52 115
16253.72 127
16254.93 114
16256.13 93
16257.34 91
16258.54 99
16259.75 109
16260.95 100
16262.16 73
16263.36 92
16264.57 93
16265.77 99
16266.98 104
16268.19 108
16269.39 106
16270.60 99
16271.80 88
16273.01 107
16274.21 96
16275.42 92
16276.63 114
16277.83 103
16279.04 92
16280.24 114
16281.45 88
16282.66 85
16283.86 83
16285.07 89
16286.27 75
16287.48 101
16288.69 118
16289.89 103
16291.10 107
16292.31 101
16293.51 85
16294.72 77
16295.93 91
16297.13 156
16298.34 129
16299.55 104
16300.75 104
16301.96 97
16303.17 119
16304.37 109
16305.58 94
16306.79 95
16307.99 100
16309.20 88
16310.41 76
16311.62 92
16312.82 70
16314.03 88
16315.24 107
16316.44 133
16317.65 98
16318.86 92
16320.07 66
16321.27 77
16322.48 100
16323.69 83
16324.90 95
16326.10 102
16327.31 77
16328.52 81
16329.73 88
16330.94 89
16332.14 101
16333.35 75
16334.56 82
16335.77 97
16336.98 89
16338.18 97
16339.39 114
16340.60 96
16341.81 84
16343.02 105
16344.23 88
16345.43 89
16346.64 92
16347.85 106
16349.06 102
16350.27 93
16351.48 97
16352.69 110
16353.89 93
16355.10 78
16356.31 101
16357.52 88
16358.73 93
16359.94 99
16361.15 96
16362.36 123
16363.57 80
16364.77 76
16365.98 85
16367.19 91
16368.40 90
16369.61 81
16370.82 100
16372.03 102
16373.24 98
16374.45 93
16375.66 98
16376.87 107
16378.08 86
16379.29 86
16380.50 89
16381.71 86
16382.92 111
16384.13 91
16385.34 78
16386.55 77
16387.76 93
16388.97 96
16390.18 103
16391.39 96
16392.60 82
16393.81 97
16395.02 81
16396.23 94
16397.44 93
16398.65 90
16399.86 80
16401.07 85
16402.28 100
16403.49 84
16404.70 93
16405.91 94
16407.12 111
16408.33 108
16409.54 84
16410.76 84
16411.97 91
16413.18 86
16414.39 84
16415.60 107
16416.81 89
16418.02 84
16419.23 99
16420.44 94
16421.66 89
16422.87 83
16424.08 94
16425.29 79
16426.50 88
16427.71 81
16428.92 102
16430.14 91
16431.35 104
16432.56 106
16433.77 134
16434.98 79
16436.19 62
16437.41 70
16438.62 72
16439.83 90
16441.04 102
16442.25 78
16443.47 82
16444.68 96
16445.89 87
16447.10 90
16448.31 96
16449.53 87
16450.74 79
16451.95 68
16453.16 78
16454.38 83
16455.59 78
16456.80 81
16458.01 101
16459.23 71
16460.44 100
16461.65 112
16462.86 93
16464.08 106
16465.29 91
16466.50 99
16467.72 93
16468.93 90
16470.14 102
16471.35 87
16472.57 95
16473.78 73
16474.99 80
16476.21 95
16477.42 88
16478.63 98
16479.85 86
16481.06 81
16482.27 79
16483.49 98
16484.70 91
16485.92 84
16487.13 74
16488.34 68
16489.56 91
16490.77 86
16491.98 91
16493.20 76
16494.41 84
16495.63 70
16496.84 73
16498.05 75
16499.27 84
16500.48 71
16501.70 82
16502.91 85
16504.13 86
16505.34 83
16506.55 73
16507.77 70
16508.98 93
16510.20 79
16511.41 93
16512.63 90
16513.84 84
16515.06 108
16516.27 102
16517.49 109
16518.70 61
16519.92 65
16521.13 103
16522.35 100
16523.56 97
16524.78 91
16525.99 120
16527.21 100
16528.42 84
16529.64 99
16530.85 98
16532.07 74
16533.28 89
16534.50 78
16535.71 51
16536.93 65
16538.14 81
16539.36 115
16540.58 76
16541.79 77
16543.01 77
16544.22 87
16545.44 89
16546.65 76
16547.87 86
16549.09 74
16550.30 87
16551.52 106
16552.73 76
16553.95 86
16555.17 96
16556.38 92
16557.60 74
16558.82 72
16560.03 91
16561.25 83
16562.46 89
16563.68 95
16564.90 95
16566.11 82
16567.33 85
16568.55 105
16569.76 88
16570.98 117
16572.20 83
16573.41 98
16574.63 117
16575.85 107
16577.07 95
16578.28 98
16579.50 93
16580.72 86
16581.93 85
16583.15 101
16584.37 87
16585.59 91
16586.80 85
16588.02 84
16589.24 111
16590.46 93
16591.67 78
16592.89 83
16594.11 92
16595.33 93
16596.54 87
16597.76 91
16598.98 79
16600.20 71
16601.41 72
16602.63 94
16603.85 102
16605.07 84
16606.29 101
16607.50 90
16608.72 84
16609.94 86
16611.16 72
16612.38 78
16613.60 84
16614.81 96
16616.03 92
16617.25 67
16618.47 79
16619.69 99
16620.91 82
16622.13 94
16623.34 82
16624.56 94
16625.78 98
16627.00 105
16628.22 84
16629.44 87
16630.66 92
16631.88 91
16633.10 95
16634.31 87
16635.53 79
16636.75 90
16637.97 89
16639.19 84
16640.41 69
16641.63 88
16642.85 95
16644.07 106
16645.29 97
16646.51 80
16647.73 83
16648.95 113
16650.17 110
16651.39 87
16652.61 89
16653.83 94
16655.05 97
16656.27 104
16657.49 88
16658.71 104
16659.93 80
16661.15 88
16662.37 92
16663.59 79
16664.81 84
16666.03 106
16667.25 102
16668.47 75
16669.69 73
16670.91 104
16672.13 97
16673.35 100
16674.57 82
16675.79 70
16677.01 72
16678.23 79
16679.45 88
16680.67 101
16681.89 106
16683.12 81
16684.34 80
16685.56 91
16686.78 88
16688.00 87
16689.22 100
16690.44 93
16691.66 73
16692.88 67
16694.11 76
16695.33 91
16696.55 79
16697.77 68
16698.99 64
16700.21 75
16701.43 99
16702.66 95
16703.88 103
16705.10 81
16706.32 78
16707.54 93
16708.77 71
16709.99 80
16711.21 69
16712.43 74
16713.65 85
16714.87 78
16716.10 99
16717.32 89
16718.54 90
16719.76 86
16720.99 85
16722.21 83
16723.43 76
16724.65 67
16725.88 103
16727.10 91
16728.32 85
16729.54 111
16730.77 87
16731.99 58
16733.21 77
16734.43 82
16735.66 84
16736.88 84
16738.10 70
16739.33 72
16740.55 100
16741.77 72
16742.99 78
16744.22 82
16745.44 81
16746.66 82
16747.89 94
16749.11 117
16750.33 87
16751.56 92
16752.78 75
16754.00 72
16755.23 103
16756.45 83
16757.68 77
16758.90 88
16760.12 71
16761.35 77
16762.57 86
16763.79 95
16765.02 90
16766.24 85
16767.47 76
16768.69 69
16769.91 62
16771.14 66
16772.36 79
16773.59 87
16774.81 80
16776.04 64
16777.26 58
16778.48 100
16779.71 102
16780.93 89
16782.16 74
16783.38 81
16784.61 68
16785.83 95
16787.06 78
16788.28 83
16789.51 78
16790.73 70
16791.96 87
16793.18 79
16794.41 91
16795.63 79
16796.86 84
16798.08 105
16799.31 77
16800.53 83
16801.76 71
16802.98 83
16804.21 86
16805.43 67
16806.66 81
16807.88 87
16809.11 108
16810.33 71
16811.56 70
16812.79 69
16814.01 76
16815.24 89
16816.46 90
16817.69 84
16818.91 73
16820.14 98
16821.37 98
16822.59 99
16823.82 77
16825.04 86
16826.27 80
16827.50 73
16828.72 78
16829.95 77
16831.18 71
16832.40 73
16833.63 69
16834.86 70
16836.08 69
16837.31 100
16838.53 116
16839.76 90
16840.99 75
16842.21 84
16843.44 91
16844.67 79
16845.90 86
16847.12 90
16848.35 88
16849.58 84
16850.80 67
16852.03 106
16853.26 92
16854.48 94
16855.71 74
16856.94 75
16858.17 100
16859.39 92
16860.62 88
16861.85 98
16863.08 79
16864.30 76
16865.53 63
16866.76 81
16867.99 82
16869.21 80
16870.44 88
16871.67 70
16872.90 63
16874.13 91
16875.35 76
16876.58 95
16877.81 90
16879.04 81
16880.27 99
16881.49 90
16882.72 79
16883.95 91
16885.18 85
16886.41 89
16887.64 76
16888.86 83
16890.09 82
16891.32 77
16892.55 78
16893.78 70
16895.01 86
16896.24 64
16897.46 71
16898.69 85
16899.92 87
16901.15 79
16902.38 84
16903.61 97
16904.84 96
16906.07 79
16907.30 90
16908.53 79
16909.75 81
16910.98 72
16912.21 86
16913.44 80
16914.67 56
16915.90 86
16917.13 68
16918.36 62
16919.59 56
16920.82 84
16922.05 81
16923.28 88
16924.51 105
16925.74 82
16926.97 68
16928.20 89
16929.43 78
16930.66 75
16931.89 83
16933.12 75
16934.35 78
16935.58 76
16936.81 90
16938.04 72
16939.27 66
16940.50 107
16941.73 110
16942.96 90
16944.19 120
16945.42 129
16946.65 103
16947.88 99
16949.11 71
16950.34 74
16951.57 81
16952.80 88
16954.04 93
16955.27 47
16956.50 83
16957.73 95
16958.96 73
16960.19 120
16961.42 106
16962.65 88
16963.88 93
16965.11 79
16966.35 66
16967.58 56
16968.81 85
16970.04 69
16971.27 73
16972.50 76
16973.73 77
16974.97 95
16976.20 67
16977.43 65
16978.66 56
16979.89 90
16981.12 97
16982.36 99
16983.59 89
16984.82 100
16986.05 86
16987.28 92
16988.52 75
16989.75 74
16990.98 67
16992.21 74
16993.45 90
16994.68 95
16995.91 115
16997.14 98
16998.37 116
16999.61 66
17000.84 93
17002.07 87
17003.31 102
17004.54 84
17005.77 77
17007.00 81
17008.24 75
17009.47 80
17010.70 103
17011.93 99
17013.17 92
17014.40 88
17015.63 90
17016.87 67
17018.10 60
17019.33 93
17020.57 101
17021.80 77
17023.03 72
17024.27 82
17025.50 61
17026.73 86
17027.97 124
17029.20 79
17030.43 89
17031.67 85
17032.90 63
17034.14 73
17035.37 77
17036.60 94
17037.84 93
17039.07 93
17040.30 91
17041.54 70
17042.77 66
17044.01 76
17045.24 92
17046.47 79
17047.71 70
17048.94 74
17050.18 92
17051.41 92
17052.65 88
17053.88 95
17055.12 82
17056.35 81
17057.58 69
17058.82 101
17060.05 93
17061.29 77
17062.52 77
17063.76 75
17064.99 86
17066.23 95
17067.46 88
17068.70 82
17069.93 86
17071.17 83
17072.40 91
17073.64 107
17074.87 96
17076.11 90
17077.34 105
17078.58 94
17079.81 101
17081.05 64
17082.29 74
17083.52 86
17084.76 78
17085.99 76
17087.23 95
17088.46 84
17089.70 93
17090.94 71
17092.17 78
17093.41 90
17094.64 101
17095.88 96
17097.12 114
17098.35 91
17099.59 79
17100.82 82
17102.06 88
17103.30 114
17104.53 81
17105.77 87
17107.00 86
17108.24 79
17109.48 80
17110.71 86
17111.95 92
17113.19 61
17114.42 58
17115.66 55
17116.90 80
17118.13 61
17119.37 66
17120.61 84
17121.85 72
17123.08 79
17124.32 95
17125.56 93
17126.79 81
17128.03 75
17129.27 82
17130.50 63
17131.74 73
17132.98 85
17134.22 76
17135.45 76
17136.69 78
17137.93 79
17139.17 73
17140.40 69
17141.64 73
17142.88 65
17144.12 84
17145.36 76
17146.59 56
17147.83 87
17149.07 70
17150.31 80
17151.54 70
17152.78 63
17154.02 63
17155.26 80
17156.50 76
17157.74 85
17158.97 86
17160.21 78
17161.45 88
17162.69 77
17163.93 78
17165.17 62
17166.40 63
17167.64 56
17168.88 69
17170.12 65
17171.36 63
17172.60 78
17173.84 77
17175.08 79
17176.31 83
17177.55 64
17178.79 71
17180.03 87
17181.27 79
17182.51 68
17183.75 74
17184.99 73
17186.23 94
17187.47 139
17188.71 104
17189.94 97
17191.18 89
17192.42 91
17193.66 75
17194.90 73
17196.14 95
17197.38 70
17198.62 77
17199.86 89
17201.10 66
17202.34 95
17203.58 108
17204.82 77
17206.06 55
17207.30 66
17208.54 67
17209.78 80
17211.02 64
17212.26 56
17213.50 66
17214.74 95
17215.98 80
17217.22 68
17218.46 74
17219.70 78
17220.94 79
17222.18 69
17223.43 57
17224.67 72
17225.91 66
17227.15 81
17228.39 80
17229.63 81
17230.87 89
17232.11 81
17233.35 102
17234.59 70
17235.83 70
17237.08 78
17238.32 74
17239.56 71
17240.80 69
17242.04 67
17243.28 87
17244.52 73
17245.76 85
17247.01 80
17248.25 70
17249.49 82
17250.73 77
17251.97 91
17253.21 70
17254.46 94
17255.70 82
17256.94 86
17258.18 82
17259.42 74
17260.66 70
17261.91 53
17263.15 82
17264.39 78
17265.63 79
17266.87 77
17268.12 101
17269.36 78
17270.60 80
17271.84 101
17273.09 83
17274.33 91
17275.57 85
17276.81 84
17278.06 72
17279.30 52
17280.54 55
17281.78 91
17283.03 87
17284.27 85
17285.51 78
17286.76 69
17288.00 76
17289.24 85
17290.48 70
17291.73 93
17292.97 80
17294.21 90
17295.46 72
17296.70 88
17297.94 71
17299.19 81
17300.43 86
17301.67 66
17302.92 82
17304.16 73
17305.40 63
17306.65 81
17307.89 85
17309.14 80
17310.38 81
17311.62 74
17312.87 105
17314.11 86
17315.35 83
17316.60 74
17317.84 73
17319.09 81
17320.33 82
17321.58 74
17322.82 88
17324.06 88
17325.31 77
17326.55 65
17327.80 79
17329.04 81
17330.29 80
17331.53 58
17332.77 68
17334.02 90
17335.26 82
17336.51 68
17337.75 77
17339.00 87
17340.24 67
17341.49 65
17342.73 94
17343.98 71
17345.22 60
17346.47 63
17347.71 90
17348.96 93
17350.20 81
17351.45 93
17352.69 80
17353.94 82
17355.18 98
17356.43 67
17357.68 79
17358.92 88
17360.17 82
17361.41 74
17362.66 80
17363.90 76
17365.15 74
17366.39 89
17367.64 64
17368.89 56
17370.13 72
17371.38 90
17372.62 78
17373.87 90
17375.12 75
17376.36 82
17377.61 96
17378.85 95
17380.10 83
17381.35 67
17382.59 59
17383.84 68
17385.09 67
17386.33 80
17387.58 82
17388.83 70
17390.07 79
17391.32 66
17392.57 70
17393.81 78
17395.06 67
17396.31 88
17397.55 61
17398.80 61
17400.05 101
17401.29 91
17402.54 68
17403.79 65
17405.04 75
17406.28 94
17407.53 85
17408.78 90
17410.02 90
17411.27 73
17412.52 78
17413.77 106
17415.01 87
17416.26 97
17417.51 80
17418.76 66
17420.00 70
17421.25 83
17422.50 85
17423.75 99
17425.00 79
17426.24 83
17427.49 90
17428.74 97
17429.99 84
17431.24 82
17432.48 98
17433.73 90
17434.98 89
17436.23 57
17437.48 72
17438.73 62
17439.97 72
17441.22 66
17442.47 74
17443.72 77
17444.97 77
17446.22 86
17447.47 83
17448.71 73
17449.96 96
17451.21 88
17452.46 69
17453.71 71
17454.96 78
17456.21 79
17457.46 83
17458.71 85
17459.95 84
17461.20 79
17462.45 81
17463.70 83
17464.95 90
17466.20 69
17467.45 71
17468.70 105
17469.95 81
17471.20 55
17472.45 79
17473.70 92
17474.95 104
17476.20 79
17477.45 83
17478.70 85
17479.95 102
17481.20 82
17482.45 68
17483.70 100
17484.95 97
17486.20 94
17487.45 102
17488.70 83
17489.95 71
17491.20 65
17492.45 110
17493.70 108
17494.95 102
17496.20 108
17497.45 99
17498.70 63
17499.95 76
17501.20 77
17502.45 92
17503.70 103
17504.95 104
17506.20 83
17507.46 92
17508.71 78
17509.96 90
17511.21 82
17512.46 67
17513.71 77
17514.96 86
17516.21 86
17517.46 81
17518.71 87
17519.97 76
17521.22 98
17522.47 74
17523.72 86
17524.97 82
17526.22 88
17527.47 103
17528.73 75
17529.98 75
17531.23 89
17532.48 65
17533.73 82
17534.99 78
17536.24 78
17537.49 80
17538.74 96
17539.99 81
17541.25 62
17542.50 84
17543.75 88
17545.00 110
17546.25 89
17547.51 84
17548.76 79
17550.01 77
17551.26 67
17552.52 92
17553.77 79
17555.02 83
17556.27 74
17557.53 85
17558.78 84
17560.03 60
17561.28 72
17562.54 98
17563.79 82
17565.04 119
17566.30 85
17567.55 75
17568.80 98
17570.05 104
17571.31 76
17572.56 79
17573.81 83
17575.07 85
17576.32 73
17577.57 114
17578.83 83
17580.08 98
17581.33 80
17582.59 114
17583.84 88
17585.10 81
17586.35 95
17587.60 119
17588.86 100
17590.11 72
17591.36 90
17592.62 79
17593.87 87
17595.13 70
17596.38 70
17597.63 100
17598.89 88
17600.14 103
17601.40 76
17602.65 77
17603.90 78
17605.16 101
17606.41 100
17607.67 92
17608.92 79
17610.18 97
17611.43 94
17612.69 93
17613.94 84
17615.20 82
17616.45 93
17617.71 61
17618.96 72
17620.21 86
17621.47 78
17622.72 89
17623.98 87
17625.23 88
17626.49 85
17627.75 74
17629.00 95
17630.26 82
17631.51 79
17632.77 83
17634.02 86
17635.28 111
17636.53 87
17637.79 67
17639.04 88
17640.30 86
17641.55 93
17642.81 78
17644.07 82
17645.32 62
17646.58 80
17647.83 82
17649.09 84
17650.35 71
17651.60 78
17652.86 82
17654.11 80
17655.37 85
17656.63 66
17657.88 97
17659.14 83
17660.39 72
17661.65 66
17662.91 79
17664.16 78
17665.42 82
17666.68 83
17667.93 73
17669.19 74
17670.45 78
17671.70 65
17672.96 104
17674.22 88
17675.47 64
17676.73 90
17677.99 81
17679.24 72
17680.50 70
17681.76 72
17683.02 63
17684.27 80
17685.53 77
17686.79 78
17688.05 68
17689.30 59
17690.56 87
17691.82 85
17693.07 75
17694.33 79
17695.59 79
17696.85 61
17698.11 77
17699.36 84
17700.62 80
17701.88 52
17703.14 84
17704.39 93
17705.65 84
17706.91 66
17708.17 68
17709.43 104
17710.68 69
17711.94 82
17713.20 94
17714.46 85
17715.72 110
17716.98 87
17718.23 79
17719.49 79
17720.75 72
17722.01 70
17723.27 79
17724.53 88
17725.79 80
17727.04 90
17728.30 74
17729.56 72
17730.82 82
17732.08 87
17733.34 95
17734.60 89
17735.86 82
17737.12 89
17738.37 82
17739.63 91
17740.89 92
17742.15 83
17743.41 67
17744.67 72
17745.93 109
17747.19 96
17748.45 69
17749.71 118
17750.97 89
17752.23 77
17753.49 60
17754.75 81
17756.01 80
17757.27 115
17758.53 83
17759.79 69
17761.05 76
17762.31 68
17763.57 88
17764.83 95
17766.09 97
17767.35 87
17768.61 95
17769.87 81
17771.13 103
17772.39 88
17773.65 88
17774.91 78
17776.17 76
17777.43 97
17778.69 81
17779.95 82
17781.21 86
17782.47 75
17783.73 83
17784.99 107
17786.25 84
17787.51 86
17788.78 78
17790.04 75
17791.30 82
17792.56 58
17793.82 49
17795.08 85
17796.34 81
17797.60 68
17798.86 94
17800.13 80
17801.39 98
17802.65 96
17803.91 71
17805.17 87
17806.43 82
17807.69 93
17808.96 77
17810.22 63
17811.48 82
17812.74 89
17814.00 77
17815.26 84
17816.53 86
17817.79 81
17819.05 83
17820.31 61
17821.57 80
17822.84 83
17824.10 89
17825.36 99
17826.62 80
17827.89 73
17829.15 86
17830.41 78
17831.67 94
17832.93 88
17834.20 55
17835.46 82
17836.72 81
17837.99 100
17839.25 84
17840.51 74
17841.77 97
17843.04 100
17844.30 90
17845.56 72
17846.82 80
17848.09 63
17849.35 74
17850.61 71
17851.88 64
17853.14 77
17854.40 89
17855.67 78
17856.93 91
17858.19 65
17859.46 71
17860.72 82
17861.98 79
17863.25 78
17864.51 73
17865.77 79
17867.04 109
17868.30 83
17869.57 76
17870.83 75
17872.09 73
17873.36 72
17874.62 62
17875.89 65
17877.15 66
17878.41 81
17879.68 73
17880.94 76
17882.21 79
17883.47 85
17884.73 85
17886.00 73
17887.26 91
17888.53 75
17889.79 86
17891.06 87
17892.32 69
17893.59 75
17894.85 87
17896.12 92
17897.38 80
17898.65 94
17899.91 88
17901.17 90
17902.44 93
17903.70 75
17904.97 80
17906.23 81
17907.50 88
17908.77 72
17910.03 67
17911.30 81
17912.56 77
17913.83 95
17915.09 76
17916.36 89
17917.62 81
17918.89 103
17920.15 82
17921.42 78
17922.68 81
17923.95 83
17925.22 85
17926.48 75
17927.75 84
17929.01 79
17930.28 55
17931.55 57
17932.81 71
17934.08 71
17935.34 83
17936.61 86
17937.88 85
17939.14 71
17940.41 88
17941.68 58
17942.94 80
17944.21 87
17945.47 93
17946.74 65
17948.01 69
17949.27 77
17950.54 88
17951.81 86
17953.07 84
17954.34 80
17955.61 79
17956.87 78
17958.14 72
17959.41 75
17960.68 73
17961.94 106
17963.21 87
17964.48 98
17965.74 83
17967.01 81
17968.28 76
17969.55 91
17970.81 82
17972.08 73
17973.35 80
17974.62 85
17975.88 76
17977.15 84
17978.42 84
17979.69 65
17980.95 65
17982.22 63
17983.49 75
17984.76 93
17986.03 59
17987.29 66
17988.56 92
17989.83 73
17991.10 82
17992.37 91
17993.63 97
17994.90 102
17996.17 72
17997.44 75
17998.71 67
17999.98 86
18001.24 63
18002.51 80
18003.78 65
18005.05 81
18006.32 74
18007.59 82
18008.86 54
18010.12 82
18011.39 77
18012.66 55
18013.93 81
18015.20 68
18016.47 62
18017.74 56
18019.01 71
18020.28 77
18021.54 103
18022.81 77
18024.08 74
18025.35 59
18026.62 76
18027.89 73
18029.16 56
18030.43 79
18031.70 60
18032.97 89
18034.24 90
18035.51 78
18036.78 59
18038.05 81
18039.32 74
18040.59 58
18041.86 72
18043.13 55
18044.40 80
18045.67 119
18046.94 88
18048.21 65
18049.48 87
18050.75 73
18052.02 98
18053.29 81
18054.56 66
18055.83 66
18057.10 89
18058.37 98
18059.64 114
18060.91 80
18062.18 75
18063.45 85
18064.72 71
18065.99 86
18067.26 67
18068.54 66
18069.81 79
18071.08 75
18072.35 70
18073.62 60
18074.89 78
18076.16 87
18077.43 64
18078.70 80
18079.97 75
18081.25 84
18082.52 102
18083.79 88
18085.06 70
18086.33 71
18087.60 102
18088.87 96
18090.15 100
18091.42 61
18092.69 60
18093.96 66
18095.23 65
18096.50 60
18097.78 78
18099.05 79
18100.32 66
18101.59 48
18102.86 67
18104.14 74
18105.41 70
18106.68 90
18107.95 81
18109.23 79
18110.50 81
18111.77 72
18113.04 68
18114.31 82
18115.59 87
18116.86 79
18118.13 81
18119.40 76
18120.68 55
18121.95 74
18123.22 76
18124.50 70
18125.77 64
18127.04 83
18128.31 76
18129.59 81
18130.86 72
18132.13 76
18133.41 101
18134.68 84
18135.95 103
18137.23 77
18138.50 84
18139.77 87
18141.05 83
18142.32 74
18143.59 98
18144.87 70
18146.14 77
18147.41 74
18148.69 63
18149.96 92
18151.23 78
18152.51 91
18153.78 64
18155.06 76
18156.33 67
18157.60 90
18158.88 81
18160.15 72
18161.43 87
18162.70 80
18163.97 90
18165.25 92
18166.52 88
18167.80 73
18169.07 72
18170.35 63
18171.62 90
18172.90 78
18174.17 108
18175.44 79
18176.72 85
18177.99 88
18179.27 88
18180.54 81
18181.82 71
18183.09 56
18184.37 83
18185.64 76
18186.92 73
18188.19 60
18189.47 69
18190.74 79
18192.02 61
18193.29 96
18194.57 62
18195.84 63
18197.12 67
18198.39 69
18199.67 64
18200.95 72
18202.22 48
18203.50 71
18204.77 89
18206.05 84
18207.32 82
18208.60 75
18209.88 77
18211.15 92
18212.43 98
18213.70 78
18214.98 59
18216.26 65
18217.53 81
18218.81 77
18220.08 74
18221.36 76
18222.64 77
18223.91 87
18225.19 69
18226.47 84
18227.74 84
18229.02 76
18230.29 71
18231.57 82
18232.85 80
18234.12 80
18235.40 98
18236.68 94
18237.95 66
18239.23 77
18240.51 73
18241.79 62
18243.06 82
18244.34 91
18245.62 85
18246.89 82
18248.17 99
18249.45 87
18250.73 93
18252.00 77
18253.28 75
18254.56 86
18255.83 77
18257.11 88
18258.39 74
18259.67 76
18260.94 59
18262.22 60
18263.50 78
18264.78 83
18266.06 92
18267.33 79
18268.61 80
18269.89 85
18271.17 93
18272.45 86
18273.72 82
18275.00 83
18276.28 85
18277.56 80
18278.84 70
18280.11 88
18281.39 80
18282.67 74
18283.95 97
18285.23 66
18286.51 60
18287.78 59
18289.06 77
18290.34 87
18291.62 65
18292.90 63
18294.18 105
18295.46 70
18296.74 92
18298.01 84
18299.29 79
18300.57 81
18301.85 93
18303.13 95
18304.41 77
18305.69 90
18306.97 74
18308.25 74
18309.53 78
18310.81 78
18312.09 86
18313.37 81
18314.64 68
18315.92 72
18317.20 68
18318.48 77
18319.76 72
18321.04 85
18322.32 77
18323.60 84
18324.88 86
18326.16 101
18327.44 96
18328.72 71
18330.00 81
18331.28 84
18332.56 67
18333.84 66
18335.12 83
18336.40 81
18337.68 77
18338.96 94
18340.24 83
18341.52 94
18342.80 82
18344.09 74
18345.37 68
18346.65 53
18347.93 74
18349.21 75
18350.49 70
18351.77 87
18353.05 87
18354.33 79
18355.61 56
18356.89 83
18358.17 64
18359.46 85
18360.74 79
18362.02 79
18363.30 72
18364.58 84
18365.86 78
18367.14 85
18368.42 73
18369.71 80
18370.99 69
18372.27 82
18373.55 96
18374.83 67
18376.11 71
18377.39 68
18378.68 93
18379.96 90
18381.24 81
18382.52 67
18383.80 78
18385.09 73
18386.37 72
18387.65 75
18388.93 67
18390.21 79
18391.50 74
18392.78 71
18394.06 81
18395.34 81
18396.63 60
18397.91 68
18399.19 87
18400.47 86
18401.76 69
18403.04 59
18404.32 51
18405.60 76
18406.89 71
18408.17 63
18409.45 58
18410.73 79
18412.02 79
18413.30 75
18414.58 55
18415.87 66
18417.15 84
18418.43 72
18419.72 70
18421.00 73
18422.28 58
18423.57 82
18424.85 59
18426.13 73
18427.42 55
18428.70 74
18429.98 88
18431.27 75
18432.55 75
18433.83 70
18435.12 65
18436.40 63
18437.68 67
18438.97 91
18440.25 102
18441.54 82
18442.82 66
18444.10 79
18445.39 85
18446.67 82
18447.96 80
18449.24 84
18450.53 82
18451.81 66
18453.09 96
18454.38 68
18455.66 78
18456.95 54
18458.23 62
18459.52 75
18460.80 76
18462.09 89
18463.37 82
18464.65 88
18465.94 68
18467.22 87
18468.51 95
18469.79 80
18471.08 63
18472.36 80
18473.65 69
18474.93 85
18476.22 78
18477.50 115
18478.79 85
18480.08 63
18481.36 72
18482.65 88
18483.93 95
18485.22 72
18486.50 72
18487.79 51
18489.07 82
18490.36 72
18491.64 75
18492.93 61
18494.22 68
18495.50 65
18496.79 83
18498.07 70
18499.36 74
18500.65 96
18501.93 84
18503.22 84
18504.50 78
18505.79 83
18507.08 82
18508.36 56
18509.65 61
18510.94 74
18512.22 95
18513.51 75
18514.80 82
18516.08 92
18517.37 73
18518.65 92
18519.94 82
18521.23 69
18522.51 64
18523.80 87
18525.09 59
18526.38 80
18527.66 63
18528.95 76
18530.24 87
18531.52 73
18532.81 47
18534.10 62
18535.39 83
18536.67 67
18537.96 64
18539.25 72
18540.53 76
18541.82 58
18543.11 60
18544.40 68
18545.68 71
18546.97 79
18548.26 62
18549.55 77
18550.84 67
18552.12 62
18553.41 74
18554.70 84
18555.99 80
18557.27 72
18558.56 86
18559.85 73
18561.14 97
18562.43 63
18563.72 78
18565.00 91
18566.29 72
18567.58 69
18568.87 68
18570.16 88
18571.45 70
18572.73 69
18574.02 82
18575.31 59
18576.60 76
18577.89 63
18579.18 82
18580.47 71
18581.75 76
18583.04 64
18584.33 72
18585.62 80
18586.91 77
18588.20 80
18589.49 82
18590.78 87
18592.07 71
18593.36 83
18594.65 57
18595.93 70
18597.22 70
18598.51 73
18599.80 92
18601.09 80
18602.38 69
18603.67 62
18604.96 89
18606.25 97
18607.54 81
18608.83 98
18610.12 67
18611.41 82
18612.70 81
18613.99 81
18615.28 89
18616.57 90
18617.86 88
18619.15 76
18620.44 80
18621.73 77
18623.02 90
18624.31 87
18625.60 72
18626.89 84
18628.18 67
18629.47 71
18630.76 93
18632.05 99
18633.34 69
18634.64 71
18635.93 72
18637.22 70
18638.51 71
18639.80 80
18641.09 89
18642.38 85
18643.67 69
18644.96 78
18646.25 71
18647.54 66
18648.84 67
18650.13 86
18651.42 76
18652.71 70
18654.00 98
18655.29 85
18656.58 62
18657.88 71
18659.17 84
18660.46 83
18661.75 72
18663.04 56
18664.33 68
18665.63 67
18666.92 71
18668.21 80
18669.50 112
18670.79 95
18672.08 75
18673.38 87
18674.67 90
18675.96 89
18677.25 82
18678.55 77
18679.84 75
18681.13 65
18682.42 62
18683.71 77
18685.01 75
18686.30 75
18687.59 61
18688.88 69
18690.18 83
18691.47 76
18692.76 66
18694.06 73
18695.35 84
18696.64 70
18697.93 84
18699.23 60
18700.52 57
18701.81 68
18703.11 47
18704.40 43
18705.69 62
18706.99 78
18708.28 89
18709.57 89
18710.86 76
18712.16 89
18713.45 102
18714.75 98
18716.04 69
18717.33 89
18718.63 70
18719.92 98
18721.21 97
18722.51 81
18723.80 58
18725.09 75
18726.39 88
18727.68 73
18728.98 74
18730.27 73
18731.56 66
18732.86 66
18734.15 59
18735.45 66
18736.74 82
18738.04 96
18739.33 72
18740.62 63
18741.92 56
18743.21 84
18744.51 97
18745.80 68
18747.10 71
18748.39 87
18749.69 76
18750.98 79
18752.27 70
18753.57 60
18754.86 64
18756.16 60
18757.45 61
18758.75 46
18760.04 48
18761.34 71
18762.63 92
18763.93 90
18765.23 68
18766.52 87
18767.82 72
18769.11 47
18770.41 48
18771.70 57
18773.00 85
18774.29 93
18775.59 86
18776.88 87
18778.18 66
18779.48 77
18780.77 63
18782.07 77
18783.36 70
18784.66 73
18785.95 78
18787.25 80
18788.55 61
18789.84 65
18791.14 84
18792.43 74
18793.73 57
18795.03 66
18796.32 71
18797.62 53
18798.92 67
18800.21 75
18801.51 64
18802.81 63
18804.10 84
18805.40 79
18806.70 72
18807.99 70
18809.29 77
18810.59 86
18811.88 76
18813.18 72
18814.48 89
18815.77 72
18817.07 63
18818.37 61
18819.66 62
18820.96 62
18822.26 79
18823.56 68
18824.85 52
18826.15 72
18827.45 96
18828.75 86
18830.04 63
18831.34 75
18832.64 78
18833.94 79
18835.23 93
18836.53 67
18837.83 75
18839.13 85
18840.42 67
18841.72 89
18843.02 77
18844.32 68
18845.62 59
18846.91 75
18848.21 80
18849.51 60
18850.81 77
18852.11 83
18853.40 72
18854.70 56
18856.00 67
18857.30 109
18858.60 62
18859.90 62
18861.20 59
18862.49 72
18863.79 79
18865.09 79
18866.39 88
18867.69 85
18868.99 82
18870.29 85
18871.59 63
18872.88 55
18874.18 55
18875.48 59
18876.78 59
18878.08 75
18879.38 66
18880.68 62
18881.98 57
18883.28 73
18884.58 70
18885.88 76
18887.18 78
18888.47 70
18889.77 73
18891.07 66
18892.37 70
18893.67 86
18894.97 66
18896.27 63
18897.57 65
18898.87 72
18900.17 80
18901.47 70
18902.77 65
18904.07 82
18905.37 105
18906.67 81
18907.97 69
18909.27 54
18910.57 56
18911.87 96
18913.17 72
18914.47 97
18915.77 78
18917.07 87
18918.38 76
18919.68 68
18920.98 61
18922.28 59
18923.58 67
18924.88 50
18926.18 76
18927.48 70
18928.78 59
18930.08 61
18931.38 76
18932.68 76
18933.98 79
18935.29 87
18936.59 89
18937.89 84
18939.19 71
18940.49 77
18941.79 68
18943.09 51
18944.39 66
18945.70 62
18947.00 66
18948.30 86
18949.60 59
18950.90 63
18952.20 79
18953.51 78
18954.81 83
18956.11 73
18957.41 49
18958.71 65
18960.02 80
18961.32 70
18962.62 81
18963.92 65
18965.22 61
18966.53 58
18967.83 78
18969.13 81
18970.43 66
18971.73 69
18973.04 76
18974.34 75
18975.64 70
18976.94 77
18978.25 78
18979.55 71
18980.85 76
18982.16 81
18983.46 78
18984.76 74
18986.06 81
18987.37 70
18988.67 66
18989.97 75
18991.28 73
18992.58 55
18993.88 65
18995.18 65
18996.49 73
18997.79 78
18999.09 74
19000.40 65
19001.70 75
19003.00 53
19004.31 64
19005.61 63
19006.92 77
19008.22 79
19009.52 60
19010.83 67
19012.13 71
19013.43 68
19014.74 52
19016.04 57
19017.35 55
19018.65 63
19019.95 77
19021.26 69
19022.56 38
19023.87 53
19025.17 69
19026.47 81
19027.78 75
19029.08 58
19030.39 62
19031.69 54
19033.00 56
19034.30 66
19035.61 79
19036.91 69
19038.21 64
19039.52 67
19040.82 65
19042.13 58
19043.43 67
19044.74 68
19046.04 62
19047.35 53
19048.65 78
19049.96 92
19051.26 83
19052.57 75
19053.87 80
19055.18 71
19056.48 68
19057.79 63
19059.09 59
19060.40 71
19061.71 81
19063.01 63
19064.32 63
19065.62 51
19066.93 61
19068.23 66
19069.54 58
19070.85 57
19072.15 61
19073.46 68
19074.76 78
19076.07 72
19077.37 81
19078.68 69
19079.99 77
19081.29 73
19082.60 76
19083.91 62
19085.21 55
19086.52 56
19087.82 57
19089.13 53
19090.44 40
19091.74 59
19093.05 74
19094.36 67
19095.66 58
19096.97 62
19098.28 66
19099.58 69
19100.89 52
19102.20 44
19103.50 44
19104.81 44
19106.12 63
19107.42 70
19108.73 61
19110.04 57
19111.35 56
19112.65 61
19113.96 84
19115.27 66
19116.58 51
19117.88 58
19119.19 83
19120.50 58
19121.81 59
19123.11 73
19124.42 72
19125.73 73
19127.04 79
19128.34 80
19129.65 59
19130.96 70
19132.27 55
19133.57 67
19134.88 70
19136.19 51
19137.50 69
19138.81 68
19140.12 56
19141.42 72
19142.73 67
19144.04 59
19145.35 58
19146.66 71
19147.97 65
19149.27 62
19150.58 68
19151.89 55
19153.20 105
19154.51 73
19155.82 55
19157.13 63
19158.43 61
19159.74 57
19161.05 60
19162.36 59
19163.67 83
19164.98 67
19166.29 58
19167.60 77
19168.91 84
19170.22 59
19171.52 58
19172.83 75
19174.14 76
19175.45 95
19176.76 56
19178.07 74
19179.38 59
19180.69 74
19182.00 55
19183.31 56
19184.62 71
19185.93 57
19187.24 58
19188.55 59
19189.86 73
19191.17 89
19192.48 66
19193.79 79
19195.10 79
19196.41 66
19197.72 80
19199.03 59
19200.34 68
19201.65 79
19202.96 69
19204.27 55
19205.58 65
19206.89 90
19208.20 64
19209.51 43
19210.82 67
19212.13 70
19213.44 62
19214.75 63
19216.06 64
19217.38 51
19218.69 60
19220.00 65
19221.31 56
19222.62 62
19223.93 75
19225.24 66
19226.55 85
19227.86 56
19229.17 58
19230.49 64
19231.80 75
19233.11 67
19234.42 45
19235.73 58
19237.04 76
19238.35 46
19239.67 61
19240.98 73
19242.29 67
19243.60 52
19244.91 62
19246.22 64
19247.54 57
19248.85 59
19250.16 54
19251.47 83
19252.78 62
19254.10 71
19255.41 84
19256.72 74
19258.03 57
19259.34 53
19260.66 56
19261.97 82
19263.28 60
19264.59 63
19265.91 49
19267.22 63
19268.53 54
19269.84 61
19271.16 59
19272.47 59
19273.78 59
19275.10 72
19276.41 82
19277.72 46
19279.03 71
19280.35 70
19281.66 83
19282.97 62
19284.29 54
19285.60 53
19286.91 54
19288.23 62
19289.54 70
19290.85 73
19292.17 73
19293.48 56
19294.79 44
19296.11 66
19297.42 70
19298.73 79
19300.05 68
19301.36 62
19302.67 59
19303.99 56
19305.30 55
19306.62 54
19307.93 80
19309.24 66
19310.56 71
19311.87 70
19313.19 61
19314.50 66
19315.81 85
19317.13 69
19318.44 73
19319.76 66
19321.07 53
19322.39 61
19323.70 72
19325.01 57
19326.33 48
19327.64 48
19328.96 54
19330.27 65
19331.59 66
19332.90 58
19334.22 75
19335.53 63
19336.85 55
19338.16 70
19339.48 57
19340.79 54
19342.11 55
19343.42 45
19344.74 54
19346.05 68
19347.37 75
19348.68 61
19350.00 56
19351.31 70
19352.63 78
19353.94 57
19355.26 67
19356.58 83
19357.89 62
19359.21 74
19360.52 68
19361.84 79
19363.15 53
19364.47 48
19365.79 58
19367.10 51
19368.42 57
19369.73 57
19371.05 59
19372.37 51
19373.68 64
19375.00 53
19376.31 49
19377.63 59
19378.95 73
19380.26 76
19381.58 74
19382.90 66
19384.21 54
19385.53 52
19386.85 86
19388.16 56
19389.48 73
19390.80 58
19392.11 66
19393.43 82
19394.75 62
19396.06 56
19397.38 46
19398.70 56
19400.01 58
19401.33 66
19402.65 67
19403.97 79
19405.28 94
19406.60 48
19407.92 49
19409.23 54
19410.55 48
19411.87 47
19413.19 53
19414.50 62
19415.82 61
19417.14 75
19418.46 54
19419.77 60
19421.09 50
19422.41 47
19423.73 55
19425.05 58
19426.36 62
19427.68 48
19429.00 40
19430.32 50
19431.64 40
19432.95 51
19434.27 70
19435.59 78
19436.91 57
19438.23 57
19439.55 66
19440.86 49
19442.18 43
19443.50 49
19444.82 48
19446.14 79
19447.46 88
19448.78 84
19450.09 71
19451.41 76
19452.73 60
19454.05 70
19455.37 52
19456.69 56
19458.01 60
19459.33 79
19460.65 61
19461.97 66
19463.28 62
19464.60 64
19465.92 63
19467.24 56
19468.56 72
19469.88 54
19471.20 63
19472.52 63
19473.84 51
19475.16 60
19476.48 53
19477.80 68
19479.12 60
19480.44 63
19481.76 56
19483.08 47
19484.40 63
19485.72 57
19487.04 80
19488.36 73
19489.68 84
19491.00 88
19492.32 77
19493.64 61
19494.96 71
19496.28 86
19497.60 68
19498.92 56
19500.24 59
19501.56 67
19502.88 64
19504.20 56
19505.52 57
19506.84 60
19508.16 63
19509.49 61
19510.81 52
19512.13 59
19513.45 64
19514.77 60
19516.09 63
19517.41 77
19518.73 68
19520.05 73
19521.37 59
19522.70 66
19524.02 80
19525.34 68
19526.66 52
19527.98 57
19529.30 47
19530.62 55
19531.95 89
19533.27 70
19534.59 47
19535.91 45
19537.23 50
19538.55 56
19539.88 50
19541.20 65
19542.52 49
19543.84 51
19545.16 70
19546.49 51
19547.81 71
19549.13 65
19550.45 48
19551.77 43
19553.10 65
19554.42 58
19555.74 52
19557.06 45
19558.39 67
19559.71 65
19561.03 81
19562.35 58
19563.68 63
19565.00 74
19566.32 57
19567.64 57
19568.97 79
19570.29 58
19571.61 57
19572.94 38
19574.26 39
19575.58 61
19576.90 71
19578.23 66
19579.55 61
19580.87 71
19582.20 48
19583.52 65
19584.84 67
19586.17 53
19587.49 50
19588.81 40
19590.14 53
19591.46 52
19592.78 45
19594.11 61
19595.43 76
19596.76 70
19598.08 71
19599.40 75
19600.73 71
19602.05 85
19603.37 87
19604.70 67
19606.02 50
19607.35 55
19608.67 56
19610.00 48
19611.32 52
19612.64 73
19613.97 57
19615.29 55
19616.62 32
19617.94 51
19619.27 63
19620.59 64
19621.92 63
19623.24 62
19624.56 65
19625.89 65
19627.21 51
19628.54 58
19629.86 66
19631.19 48
19632.51 60
19633.84 64
19635.16 49
19636.49 61
19637.81 69
19639.14 54
19640.46 64
19641.79 52
19643.11 47
19644.44 73
19645.77 57
19647.09 56
19648.42 39
19649.74 43
19651.07 48
19652.39 57
19653.72 46
19655.04 49
19656.37 61
19657.70 59
19659.02 47
19660.35 61
19661.67 70
19663.00 59
19664.33 84
19665.65 68
19666.98 64
19668.30 56
19669.63 57
19670.96 56
19672.28 49
19673.61 59
19674.94 60
19676.26 57
19677.59 56
19678.92 56
19680.24 53
19681.57 54
19682.90 45
19684.22 62
19685.55 58
19686.88 64
19688.20 76
19689.53 55
19690.86 79
19692.18 60
19693.51 57
19694.84 66
19696.16 69
19697.49 63
19698.82 61
19700.15 57
19701.47 64
19702.80 66
19704.13 59
19705.46 54
19706.78 67
19708.11 77
19709.44 72
19710.77 53
19712.09 56
19713.42 51
19714.75 42
19716.08 48
19717.40 92
19718.73 83
19720.06 43
19721.39 71
19722.72 49
19724.04 67
19725.37 57
19726.70 64
19728.03 44
19729.36 61
19730.68 66
19732.01 56
19733.34 48
19734.67 58
19736.00 65
19737.33 92
19738.66 80
19739.98 68
19741.31 74
19742.64 62
19743.97 75
19745.30 70
19746.63 70
19747.96 68
19749.29 65
19750.61 72
19751.94 71
19753.27 49
19754.60 68
19755.93 65
19757.26 56
19758.59 96
19759.92 79
19761.25 69
19762.58 55
19763.91 79
19765.24 55
19766.57 47
19767.89 67
19769.22 61
19770.55 68
19771.88 45
19773.21 40
19774.54 67
19775.87 57
19777.20 52
19778.53 57
19779.86 74
19781.19 52
19782.52 54
19783.85 67
19785.18 47
19786.51 51
19787.84 41
19789.17 55
19790.50 70
19791.83 59
19793.16 57
19794.49 59
19795.83 69
19797.16 50
19798.49 50
19799.82 57
19801.15 72
19802.48 63
19803.81 56
19805.14 50
19806.47 63
19807.80 60
19809.13 50
19810.46 58
19811.79 62
19813.13 67
19814.46 58
19815.79 58
19817.12 80
19818.45 61
19819.78 63
19821.11 61
19822.44 65
19823.78 49
19825.11 55
19826.44 60
19827.77 55
19829.10 43
19830.43 53
19831.77 70
19833.10 64
19834.43 45
19835.76 54
19837.09 57
19838.42 52
19839.76 46
19841.09 40
19842.42 56
19843.75 63
19845.08 45
19846.42 57
19847.75 59
19849.08 71
19850.41 72
19851.75 96
19853.08 58
19854.41 39
19855.74 60
19857.08 70
19858.41 53
19859.74 63
19861.07 56
19862.41 59
19863.74 51
19865.07 60
19866.41 76
19867.74 58
19869.07 67
19870.40 60
19871.74 71
19873.07 53
19874.40 62
19875.74 50
19877.07 52
19878.40 76
19879.74 68
19881.07 65
19882.40 59
19883.74 56
19885.07 49
19886.40 61
19887.74 63
19889.07 62
19890.40 66
19891.74 88
19893.07 60
19894.41 52
19895.74 42
19897.07 55
19898.41 75
19899.74 54
19901.08 68
19902.41 47
19903.74 58
19905.08 53
19906.41 62
19907.75 71
19909.08 58
19910.41 58
19911.75 58
19913.08 54
19914.42 57
19915.75 58
19917.09 70
19918.42 42
19919.76 49
19921.09 56
19922.43 51
19923.76 62
19925.10 40
19926.43 62
19927.77 49
19929.10 61
19930.44 51
19931.77 42
19933.11 45
19934.44 45
19935.78 49
19937.11 63
19938.45 76
19939.78 64
19941.12 73
19942.45 54
19943.79 65
19945.12 44
19946.46 47
19947.79 57
19949.13 67
19950.47 63
19951.80 57
19953.14 45
19954.47 59
19955.81 58
19957.15 80
19958.48 62
19959.82 46
19961.15 61
19962.49 43
19963.83 71
19965.16 61
19966.50 63
19967.83 56
19969.17 56
19970.51 72
19971.84 41
19973.18 52
19974.52 39
19975.85 67
19977.19 54
19978.53 68
19979.86 54
19981.20 55
19982.54 49
19983.87 36
19985.21 60
19986.55 72
19987.88 50
19989.22 45
19990.56 61
19991.89 61
19993.23 40
19994.57 60
19995.91 50
19997.24 69
19998.58 65
19999.92 44
20001.26 54
20002.59 47
20003.93 49
20005.27 70
20006.61 51
20007.94 55
20009.28 71
20010.62 69
20011.96 64
20013.29 36
20014.63 66
20015.97 67
20017.31 67
20018.65 65
20019.98 59
20021.32 56
20022.66 68
20024.00 62
20025.34 80
20026.67 63
20028.01 79
20029.35 49
20030.69 55
20032.03 62
20033.37 55
20034.71 50
20036.04 58
20037.38 63
20038.72 52
20040.06 66
20041.40 69
20042.74 78
20044.08 90
20045.42 90
20046.75 71
20048.09 73
20049.43 61
20050.77 57
20052.11 49
20053.45 39
20054.79 54
20056.13 75
20057.47 75
20058.81 59
20060.15 58
20061.49 50
20062.82 65
20064.16 68
20065.50 75
20066.84 63
20068.18 58
20069.52 63
20070.86 60
20072.20 49
20073.54 46
20074.88 64
20076.22 48
20077.56 45
20078.90 63
20080.24 58
20081.58 50
20082.92 73
20084.26 58
20085.60 64
20086.94 70
20088.28 51
20089.62 64
20090.96 62
20092.30 51
20093.64 61
20094.99 78
20096.33 84
20097.67 73
20099.01 54
20100.35 55
20101.69 58
20103.03 65
20104.37 69
20105.71 72
20107.05 67
20108.39 88
20109.73 63
20111.08 77
20112.42 78
20113.76 85
20115.10 83
20116.44 70
20117.78 70
20119.12 57
20120.46 65
20121.81 57
20123.15 65
20124.49 60
20125.83 87
20127.17 60
20128.51 54
20129.86 53
20131.20 65
20132.54 71
20133.88 43
20135.22 50
20136.56 63
20137.91 58
20139.25 54
