# Supplementary material for: MALDI-TOF MS typing enables the classification of brewing yeasts of the genus Saccharomyces to major beer styles
Source: PLoS One. 2017 Aug 9;12(8):e0181694. doi: 10.1371/journal.pone.0181694 (PMC5549903; doi:10.1371/journal.pone.0181694)
Supplement: S5 File — The directory includes 90 raw files and was zipped to “.zip”; the folder has three strains with 30 spectra per strain; S1 Text explains the raw files with an example and Table 1 represents the yeast strains used within the experiment. (ZIP) [file pone.0181694.s008.zip › 13-15/30273-3D2-Dias-Dias-Dias-YPG-18h-E-E_2015-08-12__0_E9_1.dat]

1999.93 3411
2000.35 3356
2000.77 3408
2001.19 3511
2001.61 3582
2002.03 3738
2002.46 3420
2002.88 3426
2003.30 3505
2003.72 3778
2004.14 3505
2004.57 3404
2004.99 3555
2005.41 3532
2005.83 3456
2006.25 3168
2006.68 3124
2007.10 3544
2007.52 3639
2007.94 3550
2008.37 3644
2008.79 3445
2009.21 3705
2009.63 3654
2010.06 3702
2010.48 3523
2010.90 3729
2011.32 3579
2011.75 3430
2012.17 3328
2012.59 3529
2013.02 3466
2013.44 3439
2013.86 3238
2014.29 3263
2014.71 3291
2015.13 3325
2015.55 3410
2015.98 3239
2016.40 3440
2016.82 3485
2017.25 3331
2017.67 3446
2018.10 3731
2018.52 3644
2018.94 3818
2019.37 3664
2019.79 3842
2020.21 3931
2020.64 4037
2021.06 3991
2021.48 3943
2021.91 4026
2022.33 3850
2022.76 3830
2023.18 3820
2023.60 3658
2024.03 3571
2024.45 3477
2024.88 3907
2025.30 3385
2025.73 3255
2026.15 3283
2026.57 3286
2027.00 3186
2027.42 3256
2027.85 3279
2028.27 3134
2028.70 3245
2029.12 3054
2029.55 3058
2029.97 3307
2030.40 3318
2030.82 3248
2031.24 3185
2031.67 3251
2032.09 3190
2032.52 3091
2032.94 3336
2033.37 3027
2033.79 3082
2034.22 3265
2034.65 3328
2035.07 3313
2035.50 3233
2035.92 3249
2036.35 3422
2036.77 3206
2037.20 3215
2037.62 3329
2038.05 3484
2038.47 3549
2038.90 3424
2039.33 3234
2039.75 3307
2040.18 3469
2040.60 3525
2041.03 3624
2041.45 3187
2041.88 3177
2042.31 3309
2042.73 3370
2043.16 3528
2043.58 3578
2044.01 3395
2044.44 3500
2044.86 3547
2045.29 3289
2045.72 3235
2046.14 3294
2046.57 3495
2047.00 3323
2047.42 3304
2047.85 3408
2048.28 3088
2048.70 3233
2049.13 3151
2049.56 3192
2049.98 3389
2050.41 3231
2050.84 3135
2051.26 3108
2051.69 3010
2052.12 3237
2052.54 3271
2052.97 3145
2053.40 3161
2053.83 3014
2054.25 2982
2054.68 3138
2055.11 3203
2055.53 3116
2055.96 3219
2056.39 3422
2056.82 3250
2057.24 3459
2057.67 3428
2058.10 3265
2058.53 3186
2058.96 3204
2059.38 3129
2059.81 3354
2060.24 3124
2060.67 3282
2061.10 3249
2061.52 3173
2061.95 3052
2062.38 3064
2062.81 3542
2063.24 3294
2063.66 3084
2064.09 3249
2064.52 3187
2064.95 3344
2065.38 3234
2065.81 3198
2066.23 3341
2066.66 3325
2067.09 3414
2067.52 3144
2067.95 3447
2068.38 3553
2068.81 3269
2069.23 3552
2069.66 3328
2070.09 3207
2070.52 3215
2070.95 3407
2071.38 3339
2071.81 3128
2072.24 3226
2072.67 3041
2073.10 3069
2073.53 3215
2073.95 3099
2074.38 3139
2074.81 3164
2075.24 3272
2075.67 3256
2076.10 3170
2076.53 3153
2076.96 3150
2077.39 3175
2077.82 3459
2078.25 3461
2078.68 3302
2079.11 3512
2079.54 3309
2079.97 3312
2080.40 3568
2080.83 3386
2081.26 3341
2081.69 3370
2082.12 3451
2082.55 3405
2082.98 3489
2083.41 3577
2083.84 3574
2084.27 3517
2084.70 3531
2085.13 3190
2085.56 3268
2085.99 3181
2086.42 3244
2086.85 3434
2087.29 3518
2087.72 3239
2088.15 3231
2088.58 3333
2089.01 3133
2089.44 3321
2089.87 3260
2090.30 3289
2090.73 3311
2091.16 3145
2091.59 3114
2092.03 3530
2092.46 3694
2092.89 3550
2093.32 3543
2093.75 3867
2094.18 3980
2094.61 4265
2095.05 4176
2095.48 4173
2095.91 4374
2096.34 4417
2096.77 4223
2097.20 4318
2097.63 4625
2098.07 4160
2098.50 3833
2098.93 3717
2099.36 3848
2099.79 3818
2100.23 3614
2100.66 3474
2101.09 3279
2101.52 3321
2101.95 3274
2102.39 3071
2102.82 3049
2103.25 3085
2103.68 3133
2104.12 3208
2104.55 3121
2104.98 3123
2105.41 3189
2105.85 3128
2106.28 3008
2106.71 3106
2107.14 2913
2107.58 3076
2108.01 3282
2108.44 3436
2108.88 3181
2109.31 3340
2109.74 3356
2110.18 3368
2110.61 3419
2111.04 3358
2111.47 3512
2111.91 3296
2112.34 3428
2112.77 3374
2113.21 3347
2113.64 3368
2114.07 3639
2114.51 3655
2114.94 3481
2115.37 3458
2115.81 3484
2116.24 3332
2116.68 3244
2117.11 3134
2117.54 3093
2117.98 3156
2118.41 3100
2118.85 3086
2119.28 2911
2119.71 3025
2120.15 3020
2120.58 3210
2121.02 3011
2121.45 3110
2121.88 2997
2122.32 3084
2122.75 3254
2123.19 3239
2123.62 3208
2124.06 3377
2124.49 3396
2124.92 3416
2125.36 3284
2125.79 3253
2126.23 3320
2126.66 3342
2127.10 3265
2127.53 3262
2127.97 3119
2128.40 3003
2128.84 3058
2129.27 3178
2129.71 3087
2130.14 3142
2130.58 3006
2131.01 3160
2131.45 3469
2131.88 3388
2132.32 3352
2132.75 3450
2133.19 3705
2133.63 3922
2134.06 3745
2134.50 3771
2134.93 3868
2135.37 3595
2135.80 3530
2136.24 3741
2136.67 3569
2137.11 3593
2137.55 3651
2137.98 3654
2138.42 3652
2138.85 3668
2139.29 3566
2139.73 3408
2140.16 3638
2140.60 3492
2141.03 3630
2141.47 3648
2141.91 3429
2142.34 3369
2142.78 3365
2143.22 3364
2143.65 3294
2144.09 3506
2144.53 3346
2144.96 3307
2145.40 3254
2145.84 3023
2146.27 3203
2146.71 3396
2147.15 3287
2147.58 3089
2148.02 3226
2148.46 3175
2148.89 2947
2149.33 3381
2149.77 3424
2150.21 3394
2150.64 3517
2151.08 3641
2151.52 3438
2151.95 3411
2152.39 3721
2152.83 3987
2153.27 3971
2153.70 3786
2154.14 3712
2154.58 3586
2155.02 3522
2155.45 3553
2155.89 3299
2156.33 3243
2156.77 3311
2157.21 3269
2157.64 3239
2158.08 3031
2158.52 3242
2158.96 3126
2159.40 3020
2159.83 3049
2160.27 3210
2160.71 3284
2161.15 3299
2161.59 3023
2162.02 2966
2162.46 3206
2162.90 3364
2163.34 3276
2163.78 3303
2164.22 3239
2164.66 3323
2165.09 3440
2165.53 3395
2165.97 3604
2166.41 3471
2166.85 3439
2167.29 3573
2167.73 3340
2168.17 3404
2168.60 3539
2169.04 3476
2169.48 3635
2169.92 3751
2170.36 3596
2170.80 3601
2171.24 3612
2171.68 3628
2172.12 3475
2172.56 3591
2173.00 3722
2173.44 3595
2173.88 3627
2174.32 3635
2174.76 3498
2175.20 3448
2175.64 3411
2176.07 3547
2176.51 3390
2176.95 3526
2177.39 3536
2177.83 3587
2178.27 3491
2178.71 3502
2179.15 3748
2179.59 3792
2180.03 3720
2180.47 3937
2180.92 3808
2181.36 3842
2181.80 3524
2182.24 3569
2182.68 3669
2183.12 3503
2183.56 3512
2184.00 3553
2184.44 3327
2184.88 3223
2185.32 3215
2185.76 3203
2186.20 3182
2186.64 3208
2187.08 3098
2187.52 3287
2187.97 3415
2188.41 3625
2188.85 3622
2189.29 3596
2189.73 3534
2190.17 3811
2190.61 3823
2191.05 3844
2191.49 3704
2191.94 3800
2192.38 3890
2192.82 3663
2193.26 3489
2193.70 3724
2194.14 3651
2194.58 3533
2195.03 3309
2195.47 3368
2195.91 3577
2196.35 3762
2196.79 3862
2197.24 3642
2197.68 3569
2198.12 3932
2198.56 3846
2199.00 3644
2199.45 3400
2199.89 3604
2200.33 3694
2200.77 3612
2201.21 3598
2201.66 3517
2202.10 3739
2202.54 3885
2202.98 3541
2203.43 3292
2203.87 3464
2204.31 3538
2204.75 3399
2205.20 3433
2205.64 3329
2206.08 3280
2206.53 3482
2206.97 3553
2207.41 3561
2207.85 3697
2208.30 3765
2208.74 3671
2209.18 3652
2209.63 3723
2210.07 3959
2210.51 3896
2210.96 3969
2211.40 3912
2211.84 3857
2212.29 3623
2212.73 4097
2213.17 3816
2213.62 3899
2214.06 3976
2214.50 3742
2214.95 3612
2215.39 4031
2215.84 3828
2216.28 3555
2216.72 3641
2217.17 3551
2217.61 3646
2218.05 3534
2218.50 3714
2218.94 3483
2219.39 3471
2219.83 3635
2220.28 3596
2220.72 3725
2221.16 3762
2221.61 3730
2222.05 3513
2222.50 3411
2222.94 3888
2223.39 4209
2223.83 4387
2224.28 4935
2224.72 5115
2225.16 5846
2225.61 6606
2226.05 7089
2226.50 7131
2226.94 7577
2227.39 8099
2227.83 7760
2228.28 7827
2228.72 7468
2229.17 6790
2229.61 6406
2230.06 6080
2230.50 5669
2230.95 5172
2231.40 4810
2231.84 4599
2232.29 4506
2232.73 4492
2233.18 4382
2233.62 4412
2234.07 4011
2234.51 4154
2234.96 4271
2235.41 4190
2235.85 4253
2236.30 4272
2236.74 4354
2237.19 4298
2237.63 4486
2238.08 4450
2238.53 4315
2238.97 4482
2239.42 4326
2239.86 4355
2240.31 4329
2240.76 4357
2241.20 4425
2241.65 4602
2242.10 4691
2242.54 4484
2242.99 4454
2243.44 4508
2243.88 4399
2244.33 4332
2244.78 4168
2245.22 4275
2245.67 4142
2246.12 4026
2246.56 4045
2247.01 3856
2247.46 4089
2247.90 4089
2248.35 4021
2248.80 3835
2249.24 3778
2249.69 3696
2250.14 3655
2250.59 3656
2251.03 3665
2251.48 3607
2251.93 3760
2252.38 3863
2252.82 3862
2253.27 3657
2253.72 3561
2254.17 3701
2254.61 3734
2255.06 3783
2255.51 3898
2255.96 3743
2256.40 3779
2256.85 3856
2257.30 3766
2257.75 3663
2258.20 3689
2258.64 3638
2259.09 3624
2259.54 3597
2259.99 3569
2260.44 3527
2260.88 3769
2261.33 3784
2261.78 3928
2262.23 3964
2262.68 4033
2263.13 4283
2263.58 4304
2264.02 4548
2264.47 4798
2264.92 4996
2265.37 4767
2265.82 4704
2266.27 4882
2266.72 4835
2267.17 4666
2267.61 4834
2268.06 4538
2268.51 4490
2268.96 4491
2269.41 4353
2269.86 4266
2270.31 4438
2270.76 4428
2271.21 4176
2271.66 4235
2272.11 4179
2272.56 4111
2273.00 4377
2273.45 4640
2273.90 4321
2274.35 4366
2274.80 4216
2275.25 4298
2275.70 4400
2276.15 4222
2276.60 4204
2277.05 4153
2277.50 4005
2277.95 3865
2278.40 3832
2278.85 4022
2279.30 3990
2279.75 4128
2280.20 3831
2280.65 3795
2281.10 3967
2281.55 4098
2282.00 3880
2282.45 4081
2282.90 4329
2283.35 4332
2283.81 4045
2284.26 4066
2284.71 4110
2285.16 4112
2285.61 4178
2286.06 4063
2286.51 3956
2286.96 4130
2287.41 4007
2287.86 3992
2288.31 4221
2288.76 4533
2289.22 4105
2289.67 4170
2290.12 4427
2290.57 4661
2291.02 4834
2291.47 5003
2291.92 5445
2292.37 5615
2292.83 5837
2293.28 6202
2293.73 6397
2294.18 6711
2294.63 6388
2295.08 6211
2295.53 6629
2295.99 6597
2296.44 5789
2296.89 5832
2297.34 5426
2297.79 5300
2298.25 5158
2298.70 4685
2299.15 4627
2299.60 4454
2300.05 4455
2300.51 4434
2300.96 4409
2301.41 4128
2301.86 4077
2302.32 4381
2302.77 4244
2303.22 4180
2303.67 4157
2304.13 4318
2304.58 4220
2305.03 4217
2305.48 4092
2305.94 3882
2306.39 4004
2306.84 3844
2307.29 3948
2307.75 4174
2308.20 4104
2308.65 3881
2309.11 3944
2309.56 4263
2310.01 4260
2310.47 4055
2310.92 4162
2311.37 4315
2311.83 4325
2312.28 4409
2312.73 4220
2313.19 4325
2313.64 4156
2314.09 4491
2314.55 4306
2315.00 4487
2315.45 4143
2315.91 3992
2316.36 3941
2316.81 3992
2317.27 4056
2317.72 3908
2318.18 4031
2318.63 3886
2319.08 3838
2319.54 3920
2319.99 3955
2320.45 3872
2320.90 4054
2321.35 4044
2321.81 4044
2322.26 3859
2322.72 3858
2323.17 4101
2323.63 3794
2324.08 4068
2324.54 4191
2324.99 4142
2325.44 3936
2325.90 3867
2326.35 3825
2326.81 4029
2327.26 3801
2327.72 4034
2328.17 4050
2328.63 4069
2329.08 3988
2329.54 3980
2329.99 4051
2330.45 3972
2330.90 4261
2331.36 4370
2331.81 4392
2332.27 4469
2332.72 4594
2333.18 4321
2333.64 4368
2334.09 4279
2334.55 4169
2335.00 4096
2335.46 4108
2335.91 4015
2336.37 3996
2336.82 4021
2337.28 4032
2337.74 4071
2338.19 4145
2338.65 4142
2339.10 4226
2339.56 4379
2340.02 4086
2340.47 4165
2340.93 4394
2341.38 4566
2341.84 4780
2342.30 5054
2342.75 4771
2343.21 5074
2343.67 4821
2344.12 4800
2344.58 4993
2345.04 4991
2345.49 4699
2345.95 4583
2346.41 4572
2346.86 4497
2347.32 4606
2347.78 4542
2348.23 4616
2348.69 4533
2349.15 4761
2349.60 4617
2350.06 4485
2350.52 4418
2350.97 4750
2351.43 4531
2351.89 4272
2352.35 4344
2352.80 4369
2353.26 4308
2353.72 4359
2354.18 4400
2354.63 4074
2355.09 4175
2355.55 4133
2356.01 4325
2356.46 4096
2356.92 3917
2357.38 4016
2357.84 4233
2358.29 4002
2358.75 4110
2359.21 4296
2359.67 4014
2360.13 4043
2360.58 3909
2361.04 3996
2361.50 3944
2361.96 4005
2362.42 4262
2362.88 4218
2363.33 4488
2363.79 4473
2364.25 4585
2364.71 4671
2365.17 4532
2365.63 4571
2366.08 4289
2366.54 4254
2367.00 4357
2367.46 4198
2367.92 4272
2368.38 4380
2368.84 4516
2369.30 4497
2369.75 4479
2370.21 4407
2370.67 4531
2371.13 4556
2371.59 4393
2372.05 4412
2372.51 4446
2372.97 4499
2373.43 4207
2373.89 4163
2374.35 4110
2374.81 4039
2375.27 3809
2375.72 4194
2376.18 4130
2376.64 3918
2377.10 3845
2377.56 4034
2378.02 3873
2378.48 3964
2378.94 4123
2379.40 4216
2379.86 4186
2380.32 4184
2380.78 4265
2381.24 4068
2381.70 3871
2382.16 3797
2382.62 3906
2383.08 3928
2383.54 3774
2384.00 3879
2384.46 3746
2384.92 3732
2385.39 3724
2385.85 3890
2386.31 4015
2386.77 4047
2387.23 3992
2387.69 4027
2388.15 4094
2388.61 4202
2389.07 3716
2389.53 3483
2389.99 3775
2390.45 4008
2390.91 3800
2391.38 3791
2391.84 3672
2392.30 3854
2392.76 4020
2393.22 4027
2393.68 3903
2394.14 3895
2394.60 3893
2395.06 3967
2395.53 3698
2395.99 3550
2396.45 3623
2396.91 3683
2397.37 3813
2397.83 3837
2398.30 3711
2398.76 3782
2399.22 3757
2399.68 3756
2400.14 3927
2400.61 4062
2401.07 3948
2401.53 3681
2401.99 3597
2402.45 3785
2402.92 3936
2403.38 3929
2403.84 3833
2404.30 3844
2404.76 3829
2405.23 3754
2405.69 3884
2406.15 3922
2406.61 3885
2407.08 3962
2407.54 3968
2408.00 4179
2408.46 4182
2408.93 4295
2409.39 4179
2409.85 4076
2410.32 4197
2410.78 4030
2411.24 3966
2411.70 3962
2412.17 3982
2412.63 3984
2413.09 3913
2413.56 3611
2414.02 3602
2414.48 3575
2414.95 3487
2415.41 3648
2415.87 3651
2416.34 3814
2416.80 3844
2417.26 4060
2417.73 4015
2418.19 4021
2418.65 4159
2419.12 4078
2419.58 4449
2420.05 4249
2420.51 4234
2420.97 4314
2421.44 4145
2421.90 4494
2422.37 4159
2422.83 4130
2423.29 4206
2423.76 4370
2424.22 4311
2424.69 4022
2425.15 4003
2425.62 4131
2426.08 4182
2426.54 3984
2427.01 4130
2427.47 4234
2427.94 4580
2428.40 4665
2428.87 4706
2429.33 4711
2429.80 5042
2430.26 5171
2430.73 5080
2431.19 4835
2431.66 5012
2432.12 4783
2432.59 4829
2433.05 4774
2433.52 4401
2433.98 4334
2434.45 4153
2434.91 4228
2435.38 3979
2435.84 4265
2436.31 4171
2436.77 4024
2437.24 4085
2437.70 4077
2438.17 4061
2438.63 4080
2439.10 4159
2439.57 4207
2440.03 4600
2440.50 4596
2440.96 4589
2441.43 5011
2441.89 5541
2442.36 5216
2442.83 5407
2443.29 5558
2443.76 5438
2444.22 5127
2444.69 4894
2445.16 4798
2445.62 4787
2446.09 4797
2446.56 4579
2447.02 4369
2447.49 4255
2447.96 4129
2448.42 4205
2448.89 4050
2449.35 3958
2449.82 3747
2450.29 3647
2450.75 3876
2451.22 3859
2451.69 3869
2452.16 3815
2452.62 3804
2453.09 3757
2453.56 3621
2454.02 3861
2454.49 3925
2454.96 3684
2455.42 3812
2455.89 3939
2456.36 3937
2456.83 3884
2457.29 4021
2457.76 4044
2458.23 3907
2458.70 3962
2459.16 3920
2459.63 3765
2460.10 3859
2460.57 3766
2461.03 3734
2461.50 3755
2461.97 3789
2462.44 3909
2462.91 3872
2463.37 3706
2463.84 3887
2464.31 3979
2464.78 3941
2465.25 3680
2465.71 3914
2466.18 3963
2466.65 3930
2467.12 4122
2467.59 4045
2468.06 4078
2468.52 3960
2468.99 4370
2469.46 4339
2469.93 4317
2470.40 4361
2470.87 4401
2471.34 4398
2471.80 4400
2472.27 4214
2472.74 4059
2473.21 4117
2473.68 4303
2474.15 3941
2474.62 4034
2475.09 4148
2475.56 4061
2476.02 3857
2476.49 3868
2476.96 3887
2477.43 3767
2477.90 4141
2478.37 4203
2478.84 4220
2479.31 4169
2479.78 4058
2480.25 4251
2480.72 4433
2481.19 4576
2481.66 4676
2482.13 4657
2482.60 4661
2483.07 4897
2483.54 4826
2484.01 4972
2484.48 5214
2484.95 4783
2485.42 4469
2485.89 4342
2486.36 4353
2486.83 4680
2487.30 4555
2487.77 4126
2488.24 3930
2488.71 4097
2489.18 3925
2489.65 3921
2490.12 3855
2490.59 3800
2491.06 3770
2491.53 3717
2492.00 3612
2492.47 3718
2492.94 3736
2493.41 3505
2493.88 3607
2494.36 3611
2494.83 3893
2495.30 3967
2495.77 3893
2496.24 3927
2496.71 4070
2497.18 3919
2497.65 4112
2498.12 4052
2498.60 4145
2499.07 4151
2499.54 4042
2500.01 4072
2500.48 4113
2500.95 3958
2501.42 4234
2501.90 3896
2502.37 3924
2502.84 3876
2503.31 4098
2503.78 4020
2504.25 3761
2504.73 3809
2505.20 3941
2505.67 3792
2506.14 3684
2506.61 3791
2507.09 4038
2507.56 3946
2508.03 3930
2508.50 4294
2508.97 4074
2509.45 4093
2509.92 4181
2510.39 4121
2510.86 4313
2511.34 4454
2511.81 4393
2512.28 4329
2512.75 4372
2513.23 4690
2513.70 4520
2514.17 4582
2514.65 4411
2515.12 4359
2515.59 4428
2516.06 4575
2516.54 4362
2517.01 4393
2517.48 4468
2517.96 4122
2518.43 4018
2518.90 4277
2519.38 4235
2519.85 4197
2520.32 4083
2520.80 4148
2521.27 4054
2521.74 4240
2522.22 4033
2522.69 3760
2523.16 3807
2523.64 4004
2524.11 3995
2524.58 4016
2525.06 3851
2525.53 3729
2526.01 3862
2526.48 4053
2526.95 4051
2527.43 4169
2527.90 3791
2528.38 3798
2528.85 3888
2529.32 4074
2529.80 4049
2530.27 3942
2530.75 3890
2531.22 3968
2531.70 3981
2532.17 3869
2532.64 4055
2533.12 4031
2533.59 3780
2534.07 4012
2534.54 4184
2535.02 4036
2535.49 4088
2535.97 3963
2536.44 4033
2536.92 4211
2537.39 3721
2537.87 3823
2538.34 4042
2538.82 4381
2539.29 4106
2539.77 4076
2540.24 4031
2540.72 4011
2541.19 3966
2541.67 4032
2542.14 4325
2542.62 4039
2543.09 4137
2543.57 4104
2544.04 4124
2544.52 3993
2545.00 3972
2545.47 4046
2545.95 4236
2546.42 4267
2546.90 4495
2547.37 4516
2547.85 4452
2548.33 4890
2548.80 4904
2549.28 5030
2549.75 4936
2550.23 5089
2550.71 5326
2551.18 5231
2551.66 5393
2552.14 5495
2552.61 5367
2553.09 5327
2553.57 5189
2554.04 5083
2554.52 4896
2554.99 5009
2555.47 4927
2555.95 5125
2556.42 5280
2556.90 5428
2557.38 5531
2557.86 5399
2558.33 5288
2558.81 5337
2559.29 5360
2559.76 5605
2560.24 5428
2560.72 5040
2561.19 5053
2561.67 4890
2562.15 4619
2562.63 4617
2563.10 4619
2563.58 4424
2564.06 4321
2564.54 4275
2565.01 4102
2565.49 4102
2565.97 4088
2566.45 4233
2566.92 4253
2567.40 4211
2567.88 4167
2568.36 4052
2568.83 4161
2569.31 4039
2569.79 3987
2570.27 4127
2570.75 4097
2571.22 4000
2571.70 4072
2572.18 4007
2572.66 3830
2573.14 4046
2573.62 3932
2574.09 3874
2574.57 4152
2575.05 3932
2575.53 4036
2576.01 4039
2576.49 4062
2576.97 3976
2577.44 4043
2577.92 3836
2578.40 3685
2578.88 3848
2579.36 3783
2579.84 3874
2580.32 3813
2580.80 4021
2581.27 3975
2581.75 3799
2582.23 3733
2582.71 3938
2583.19 4187
2583.67 4133
2584.15 4112
2584.63 3913
2585.11 4049
2585.59 4173
2586.07 4198
2586.55 4184
2587.03 4156
2587.51 4203
2587.99 4349
2588.47 4432
2588.94 4439
2589.42 4371
2589.90 4388
2590.38 4264
2590.86 3978
2591.34 3977
2591.82 4349
2592.30 4257
2592.78 4387
2593.26 4501
2593.74 4404
2594.22 4231
2594.71 4498
2595.19 4532
2595.67 4471
2596.15 4724
2596.63 4534
2597.11 4395
2597.59 4469
2598.07 4534
2598.55 4612
2599.03 4506
2599.51 4748
2599.99 4792
2600.47 4784
2600.95 4629
2601.43 4459
2601.91 4540
2602.40 4632
2602.88 4479
2603.36 4394
2603.84 4103
2604.32 4221
2604.80 4151
2605.28 4141
2605.76 4074
2606.24 3952
2606.73 3932
2607.21 3792
2607.69 4244
2608.17 4183
2608.65 4110
2609.13 4224
2609.62 4464
2610.10 4804
2610.58 4615
2611.06 5127
2611.54 5080
2612.02 4944
2612.51 5439
2612.99 5326
2613.47 5623
2613.95 5482
2614.43 5630
2614.92 5472
2615.40 5486
2615.88 5038
2616.36 4973
2616.85 5026
2617.33 4792
2617.81 4651
2618.29 4295
2618.78 4140
2619.26 4269
2619.74 4305
2620.22 4244
2620.71 4181
2621.19 3861
2621.67 3760
2622.15 3782
2622.64 3958
2623.12 3897
2623.60 4145
2624.09 4256
2624.57 4201
2625.05 4159
2625.53 4154
2626.02 4190
2626.50 4065
2626.98 4162
2627.47 4367
2627.95 4383
2628.43 4276
2628.92 4075
2629.40 4204
2629.88 4147
2630.37 3872
2630.85 3872
2631.34 3862
2631.82 3773
2632.30 3866
2632.79 4193
2633.27 4457
2633.75 4306
2634.24 4089
2634.72 4250
2635.21 4259
2635.69 4142
2636.17 4085
2636.66 4206
2637.14 4202
2637.63 4013
2638.11 4183
2638.60 4258
2639.08 3995
2639.56 4364
2640.05 4437
2640.53 4257
2641.02 4335
2641.50 4539
2641.99 4301
2642.47 4119
2642.96 4271
2643.44 4194
2643.93 4543
2644.41 4568
2644.90 4225
2645.38 4428
2645.87 4125
2646.35 4042
2646.84 4149
2647.32 3831
2647.81 4042
2648.29 3889
2648.78 4112
2649.26 4276
2649.75 4062
2650.23 4118
2650.72 4199
2651.20 4272
2651.69 4339
2652.17 4335
2652.66 4311
2653.15 4398
2653.63 4412
2654.12 4419
2654.60 4167
2655.09 4171
2655.57 4039
2656.06 4224
2656.55 4075
2657.03 3861
2657.52 4126
2658.00 4072
2658.49 4017
2658.98 4216
2659.46 4094
2659.95 4025
2660.44 3736
2660.92 3731
2661.41 4276
2661.90 3916
2662.38 3829
2662.87 3841
2663.35 4158
2663.84 4009
2664.33 3970
2664.81 4062
2665.30 4096
2665.79 4032
2666.28 4169
2666.76 4169
2667.25 3976
2667.74 3981
2668.22 3949
2668.71 4117
2669.20 4043
2669.68 3976
2670.17 3854
2670.66 3820
2671.15 3878
2671.63 3965
2672.12 3938
2672.61 4050
2673.10 4003
2673.58 4257
2674.07 4167
2674.56 4072
2675.05 4229
2675.53 4318
2676.02 4490
2676.51 4522
2677.00 4580
2677.49 4659
2677.97 4846
2678.46 4859
2678.95 4761
2679.44 4760
2679.93 4878
2680.41 4996
2680.90 4818
2681.39 5084
2681.88 5322
2682.37 5425
2682.85 5640
2683.34 6024
2683.83 5859
2684.32 5739
2684.81 6120
2685.30 5910
2685.79 5779
2686.27 5642
2686.76 5970
2687.25 5610
2687.74 5587
2688.23 5505
2688.72 5169
2689.21 5065
2689.70 5020
2690.19 4644
2690.67 4341
2691.16 4329
2691.65 4353
2692.14 4373
2692.63 4115
2693.12 4176
2693.61 4124
2694.10 4094
2694.59 4156
2695.08 4066
2695.57 4239
2696.06 4358
2696.55 4223
2697.04 4112
2697.53 4176
2698.02 4273
2698.51 4267
2699.00 4149
2699.49 4110
2699.98 4270
2700.47 4318
2700.96 4273
2701.45 4428
2701.94 4372
2702.43 4374
2702.92 4538
2703.41 4461
2703.90 4644
2704.39 4578
2704.88 4587
2705.37 4852
2705.86 4730
2706.35 4561
2706.84 4559
2707.33 4452
2707.82 4388
2708.31 4501
2708.80 4444
2709.29 4351
2709.78 4188
2710.27 4214
2710.77 4131
2711.26 4234
2711.75 4013
2712.24 3995
2712.73 4274
2713.22 4150
2713.71 4052
2714.20 4024
2714.69 4092
2715.19 4129
2715.68 4232
2716.17 4289
2716.66 4090
2717.15 4107
2717.64 3996
2718.13 4186
2718.63 4411
2719.12 4395
2719.61 4380
2720.10 4377
2720.59 4375
2721.08 4136
2721.58 4255
2722.07 4337
2722.56 4460
2723.05 4584
2723.54 4586
2724.04 4471
2724.53 4497
2725.02 4725
2725.51 4757
2726.01 5035
2726.50 4924
2726.99 4856
2727.48 4654
2727.98 4709
2728.47 4506
2728.96 4226
2729.45 4342
2729.95 4277
2730.44 4214
2730.93 4079
2731.42 4329
2731.92 4268
2732.41 4218
2732.90 4142
2733.40 4095
2733.89 4459
2734.38 4341
2734.87 4437
2735.37 4344
2735.86 4312
2736.35 4363
2736.85 4455
2737.34 4386
2737.83 4310
2738.33 4242
2738.82 4366
2739.31 4194
2739.81 4300
2740.30 4221
2740.79 4407
2741.29 4319
2741.78 4432
2742.28 4301
2742.77 4445
2743.26 4564
2743.76 4132
2744.25 4485
2744.75 4257
2745.24 4011
2745.73 4106
2746.23 4077
2746.72 4081
2747.22 4155
2747.71 4108
2748.20 4212
2748.70 4114
2749.19 4051
2749.69 3917
2750.18 4090
2750.68 4053
2751.17 4162
2751.67 4264
2752.16 4172
2752.66 4210
2753.15 4377
2753.64 4456
2754.14 4420
2754.63 4415
2755.13 4549
2755.62 4549
2756.12 4692
2756.61 5005
2757.11 4966
2757.60 4877
2758.10 5010
2758.59 4947
2759.09 4797
2759.59 4763
2760.08 4731
2760.58 4523
2761.07 4501
2761.57 4350
2762.06 4370
2762.56 4325
2763.05 4288
2763.55 4368
2764.05 4331
2764.54 4306
2765.04 4399
2765.53 4067
2766.03 4285
2766.52 4201
2767.02 4215
2767.52 4316
2768.01 4363
2768.51 4363
2769.00 4225
2769.50 4403
2770.00 4538
2770.49 4236
2770.99 4313
2771.49 4198
2771.98 4185
2772.48 4235
2772.98 4557
2773.47 4427
2773.97 4539
2774.47 4401
2774.96 4536
2775.46 4502
2775.96 4427
2776.45 4718
2776.95 4682
2777.45 4626
2777.94 4896
2778.44 4937
2778.94 4882
2779.43 4932
2779.93 4985
2780.43 4745
2780.93 5196
2781.42 4954
2781.92 4900
2782.42 4869
2782.92 4739
2783.41 4617
2783.91 4740
2784.41 4840
2784.91 4509
2785.40 4595
2785.90 4640
2786.40 4686
2786.90 4522
2787.39 4677
2787.89 4668
2788.39 4674
2788.89 4448
2789.39 4247
2789.88 4229
2790.38 4300
2790.88 4459
2791.38 4615
2791.88 4469
2792.37 4414
2792.87 4391
2793.37 4316
2793.87 4169
2794.37 4094
2794.87 4217
2795.37 4572
2795.86 4649
2796.36 4584
2796.86 4440
2797.36 4642
2797.86 4900
2798.36 5111
2798.86 5296
2799.35 5529
2799.85 5724
2800.35 5583
2800.85 5541
2801.35 5652
2801.85 5474
2802.35 5422
2802.85 5421
2803.35 5415
2803.85 5072
2804.35 5111
2804.85 4982
2805.34 4856
2805.84 4846
2806.34 5023
2806.84 5110
2807.34 5110
2807.84 5209
2808.34 5546
2808.84 5943
2809.34 6401
2809.84 6845
2810.34 6979
2810.84 7449
2811.34 7991
2811.84 7976
2812.34 8069
2812.84 8068
2813.34 7894
2813.84 7179
2814.34 6775
2814.84 6355
2815.34 6238
2815.84 5815
2816.34 5240
2816.84 5029
2817.34 4883
2817.84 4581
2818.35 4654
2818.85 4843
2819.35 5050
2819.85 4939
2820.35 4995
2820.85 5327
2821.35 5479
2821.85 5298
2822.35 5251
2822.85 5592
2823.35 5291
2823.85 5309
2824.36 5020
2824.86 4883
2825.36 4884
2825.86 4863
2826.36 4620
2826.86 4584
2827.36 4401
2827.86 4515
2828.37 4602
2828.87 4474
2829.37 4531
2829.87 4559
2830.37 4370
2830.87 4453
2831.38 4536
2831.88 4588
2832.38 4702
2832.88 4493
2833.38 4752
2833.88 4482
2834.39 4818
2834.89 4938
2835.39 5148
2835.89 5463
2836.40 5409
2836.90 5591
2837.40 5418
2837.90 5221
2838.40 5104
2838.91 5059
2839.41 4900
2839.91 4825
2840.41 4835
2840.92 4605
2841.42 4468
2841.92 4502
2842.42 4308
2842.93 4407
2843.43 4557
2843.93 4595
2844.44 4507
2844.94 4302
2845.44 4432
2845.94 4471
2846.45 4372
2846.95 4653
2847.45 4670
2847.96 4745
2848.46 4691
2848.96 5073
2849.47 4987
2849.97 5129
2850.47 4971
2850.98 4961
2851.48 4977
2851.98 5070
2852.49 4791
2852.99 4776
2853.50 4535
2854.00 4378
2854.50 4537
2855.01 4529
2855.51 4486
2856.01 4444
2856.52 4606
2857.02 4799
2857.53 4530
2858.03 4426
2858.53 4704
2859.04 4834
2859.54 4767
2860.05 4569
2860.55 4686
2861.06 4705
2861.56 4693
2862.06 4583
2862.57 4697
2863.07 4737
2863.58 4596
2864.08 4756
2864.59 4798
2865.09 4590
2865.60 4678
2866.10 4822
2866.61 4453
2867.11 4336
2867.62 4136
2868.12 4286
2868.63 4122
2869.13 3945
2869.64 3861
2870.14 3952
2870.65 4128
2871.15 4086
2871.66 4014
2872.16 4315
2872.67 4287
2873.17 4318
2873.68 4342
2874.18 4421
2874.69 4336
2875.20 4341
2875.70 4523
2876.21 4615
2876.71 4601
2877.22 4404
2877.72 4302
2878.23 4237
2878.74 4191
2879.24 4438
2879.75 4707
2880.25 4713
2880.76 4454
2881.27 4505
2881.77 4595
2882.28 4752
2882.79 4694
2883.29 4904
2883.80 5477
2884.30 5198
2884.81 4726
2885.32 4745
2885.82 4846
2886.33 4919
2886.84 5336
2887.34 5198
2887.85 5184
2888.36 5593
2888.86 6084
2889.37 5972
2889.88 6295
2890.38 6703
2890.89 6465
2891.40 6337
2891.91 6478
2892.41 6136
2892.92 6065
2893.43 5855
2893.93 5585
2894.44 5354
2894.95 4907
2895.46 4905
2895.96 4865
2896.47 4599
2896.98 4637
2897.49 4824
2897.99 4638
2898.50 4616
2899.01 4833
2899.52 4876
2900.03 4892
2900.53 4692
2901.04 4788
2901.55 4752
2902.06 4861
2902.56 4957
2903.07 5000
2903.58 4964
2904.09 4904
2904.60 5062
2905.11 5096
2905.61 4957
2906.12 5063
2906.63 5266
2907.14 5074
2907.65 5111
2908.16 5161
2908.66 5303
2909.17 5361
2909.68 5194
2910.19 5041
2910.70 5094
2911.21 5024
2911.72 5082
2912.23 5001
2912.73 5113
2913.24 5074
2913.75 5126
2914.26 5168
2914.77 5141
2915.28 4982
2915.79 4759
2916.30 4955
2916.81 5029
2917.32 4999
2917.83 4884
2918.33 4756
2918.84 4665
2919.35 4855
2919.86 4840
2920.37 4639
2920.88 4768
2921.39 4735
2921.90 4626
2922.41 4774
2922.92 4817
2923.43 4715
2923.94 5013
2924.45 4951
2924.96 4935
2925.47 5172
2925.98 5295
2926.49 5575
2927.00 5657
2927.51 5835
2928.02 6315
2928.53 6616
2929.04 6379
2929.55 6372
2930.06 6188
2930.57 6327
2931.08 5875
2931.59 5686
2932.11 5088
2932.62 5134
2933.13 4857
2933.64 4647
2934.15 4343
2934.66 4365
2935.17 4485
2935.68 4465
2936.19 4537
2936.70 4486
2937.21 4492
2937.72 4288
2938.24 4397
2938.75 4751
2939.26 4729
2939.77 4794
2940.28 4641
2940.79 4798
2941.30 4792
2941.81 4752
2942.33 4703
2942.84 4750
2943.35 4509
2943.86 4502
2944.37 4434
2944.88 4510
2945.40 4612
2945.91 4760
2946.42 4793
2946.93 4826
2947.44 5025
2947.96 5206
2948.47 5343
2948.98 5296
2949.49 5388
2950.00 5431
2950.52 5357
2951.03 5219
2951.54 5169
2952.05 5047
2952.57 5122
2953.08 4798
2953.59 4635
2954.10 4622
2954.62 4640
2955.13 4661
2955.64 4705
2956.15 4495
2956.67 4329
2957.18 4527
2957.69 4496
2958.20 4268
2958.72 4207
2959.23 4310
2959.74 4198
2960.26 4231
2960.77 4350
2961.28 4623
2961.80 4656
2962.31 4555
2962.82 4727
2963.34 4934
2963.85 5127
2964.36 5220
2964.88 5159
2965.39 5004
2965.90 5021
2966.42 4933
2966.93 5054
2967.44 4831
2967.96 5144
2968.47 4990
2968.98 4724
2969.50 4943
2970.01 4747
2970.53 4327
2971.04 4435
2971.55 4300
2972.07 4324
2972.58 4247
2973.10 4359
2973.61 4327
2974.12 4449
2974.64 4307
2975.15 4259
2975.67 4417
2976.18 4297
2976.70 4412
2977.21 4543
2977.73 4455
2978.24 4569
2978.75 4572
2979.27 4594
2979.78 4529
2980.30 4345
2980.81 4469
2981.33 4548
2981.84 4535
2982.36 4335
2982.87 4604
2983.39 4650
2983.90 4748
2984.42 4763
2984.93 4555
2985.45 4648
2985.96 4726
2986.48 4736
2987.00 4808
2987.51 4982
2988.03 4812
2988.54 4978
2989.06 4858
2989.57 4764
2990.09 4952
2990.60 4906
2991.12 5270
2991.64 5119
2992.15 4734
2992.67 4811
2993.18 5005
2993.70 4951
2994.21 5261
2994.73 5078
2995.25 5182
2995.76 5243
2996.28 5239
2996.80 5747
2997.31 5936
2997.83 5690
2998.34 5647
2998.86 5644
2999.38 6152
2999.89 6241
3000.41 6450
3000.93 6623
3001.44 6672
3001.96 6593
3002.48 6630
3002.99 6490
3003.51 6261
3004.03 6199
3004.54 6025
3005.06 5710
3005.58 5627
3006.09 5562
3006.61 5447
3007.13 5370
3007.65 5368
3008.16 5429
3008.68 5430
3009.20 5369
3009.71 4997
3010.23 5089
3010.75 5195
3011.27 5316
3011.78 5064
3012.30 4791
3012.82 4746
3013.34 4755
3013.85 4812
3014.37 4793
3014.89 4832
3015.41 4943
3015.93 4814
3016.44 4839
3016.96 4859
3017.48 4884
3018.00 4927
3018.52 5062
3019.03 4760
3019.55 4980
3020.07 5112
3020.59 5137
3021.11 5155
3021.63 5132
3022.14 5267
3022.66 5279
3023.18 5380
3023.70 5421
3024.22 5298
3024.74 5358
3025.25 5643
3025.77 5728
3026.29 5471
3026.81 5583
3027.33 5672
3027.85 5718
3028.37 5761
3028.89 5617
3029.41 5518
3029.92 5610
3030.44 5383
3030.96 5078
3031.48 5186
3032.00 5326
3032.52 5159
3033.04 5110
3033.56 5180
3034.08 5144
3034.60 5378
3035.12 5665
3035.64 5800
3036.16 6293
3036.68 6462
3037.20 6612
3037.72 7555
3038.24 7709
3038.76 8367
3039.28 8353
3039.80 8684
3040.32 8611
3040.84 7890
3041.36 7594
3041.88 7173
3042.40 6847
3042.92 6689
3043.44 6500
3043.96 5952
3044.48 5386
3045.00 5129
3045.52 4888
3046.04 4725
3046.56 4759
3047.08 4840
3047.60 4891
3048.12 4832
3048.64 4633
3049.16 4656
3049.68 4750
3050.20 4688
3050.72 4843
3051.24 4787
3051.77 4753
3052.29 4792
3052.81 4751
3053.33 4808
3053.85 4939
3054.37 4946
3054.89 5137
3055.41 4755
3055.93 4786
3056.46 5183
3056.98 5076
3057.50 4647
3058.02 5002
3058.54 4822
3059.06 4882
3059.58 4880
3060.11 5061
3060.63 4869
3061.15 4938
3061.67 4861
3062.19 4646
3062.71 4721
3063.24 4858
3063.76 5021
3064.28 4886
3064.80 4931
3065.32 5101
3065.85 5194
3066.37 4926
3066.89 5011
3067.41 5298
3067.94 5152
3068.46 4962
3068.98 4907
3069.50 4728
3070.03 4768
3070.55 4969
3071.07 4972
3071.59 4822
3072.12 4613
3072.64 4846
3073.16 4969
3073.68 4902
3074.21 4820
3074.73 5446
3075.25 5654
3075.78 5489
3076.30 5498
3076.82 5770
3077.34 5696
3077.87 6331
3078.39 6533
3078.91 6479
3079.44 6291
3079.96 6199
3080.48 5965
3081.01 5691
3081.53 5772
3082.05 5503
3082.58 5561
3083.10 5487
3083.63 5522
3084.15 5300
3084.67 5267
3085.20 5123
3085.72 4955
3086.24 5049
3086.77 5145
3087.29 4967
3087.82 4916
3088.34 4994
3088.86 4922
3089.39 4781
3089.91 4981
3090.44 4831
3090.96 4546
3091.49 4693
3092.01 4903
3092.53 4983
3093.06 4928
3093.58 5180
3094.11 5291
3094.63 5055
3095.16 5073
3095.68 5113
3096.21 4995
3096.73 4982
3097.26 5013
3097.78 5123
3098.31 5138
3098.83 5239
3099.36 5069
3099.88 5045
3100.41 5267
3100.93 5067
3101.46 5465
3101.98 5742
3102.51 5882
3103.03 6271
3103.56 6608
3104.08 6647
3104.61 6891
3105.13 7611
3105.66 8197
3106.18 8025
3106.71 8148
3107.24 8086
3107.76 7989
3108.29 7641
3108.81 7418
3109.34 6856
3109.86 6107
3110.39 5834
3110.92 5667
3111.44 5212
3111.97 5234
3112.49 5368
3113.02 5403
3113.55 5408
3114.07 5552
3114.60 5474
3115.12 5562
3115.65 5446
3116.18 5411
3116.70 5160
3117.23 5153
3117.76 5137
3118.28 4796
3118.81 4702
3119.34 4965
3119.86 4882
3120.39 4625
3120.92 4589
3121.44 4380
3121.97 4732
3122.50 4913
3123.02 4789
3123.55 4986
3124.08 4886
3124.61 4893
3125.13 4843
3125.66 4858
3126.19 4746
3126.72 5000
3127.24 4963
3127.77 4845
3128.30 4828
3128.82 4814
3129.35 4799
3129.88 4866
3130.41 4751
3130.93 4759
3131.46 4857
3131.99 4594
3132.52 4695
3133.05 4598
3133.57 4589
3134.10 4594
3134.63 4478
3135.16 4491
3135.69 4304
3136.21 4311
3136.74 4526
3137.27 4593
3137.80 4391
3138.33 4577
3138.85 4728
3139.38 4679
3139.91 4426
3140.44 4432
3140.97 4611
3141.50 4758
3142.03 4633
3142.55 4639
3143.08 4802
3143.61 4745
3144.14 4551
3144.67 4338
3145.20 4557
3145.73 4500
3146.26 4506
3146.79 4430
3147.31 4594
3147.84 4857
3148.37 4713
3148.90 4551
3149.43 4601
3149.96 4827
3150.49 4841
3151.02 4929
3151.55 4864
3152.08 4934
3152.61 4935
3153.14 5187
3153.67 5230
3154.20 4918
3154.73 4911
3155.25 4915
3155.78 4822
3156.31 4742
3156.84 4804
3157.37 4740
3157.90 4314
3158.43 4510
3158.96 4539
3159.49 4737
3160.02 4648
3160.55 4521
3161.08 4620
3161.61 4767
3162.14 4709
3162.68 5042
3163.21 4896
3163.74 4589
3164.27 4644
3164.80 4662
3165.33 4805
3165.86 4920
3166.39 4853
3166.92 4765
3167.45 5018
3167.98 4852
3168.51 4820
3169.04 4976
3169.57 5048
3170.10 4998
3170.64 4998
3171.17 5315
3171.70 5279
3172.23 5463
3172.76 5250
3173.29 5092
3173.82 4814
3174.35 4790
3174.88 4654
3175.42 4480
3175.95 4523
3176.48 4428
3177.01 4449
3177.54 4596
3178.07 4460
3178.61 4376
3179.14 4301
3179.67 4393
3180.20 4304
3180.73 4627
3181.26 4690
3181.80 4750
3182.33 4642
3182.86 4652
3183.39 4565
3183.92 4630
3184.46 4720
3184.99 4755
3185.52 4746
3186.05 4654
3186.59 4708
3187.12 4406
3187.65 4438
3188.18 4723
3188.72 4517
3189.25 4564
3189.78 4544
3190.31 4428
3190.85 4635
3191.38 4544
3191.91 4316
3192.44 4595
3192.98 4508
3193.51 4389
3194.04 4314
3194.58 4349
3195.11 4416
3195.64 4313
3196.17 4235
3196.71 4395
3197.24 4386
3197.77 4457
3198.31 4453
3198.84 4424
3199.37 4347
3199.91 4490
3200.44 4570
3200.98 4646
3201.51 4679
3202.04 4525
3202.58 4525
3203.11 4312
3203.64 4516
3204.18 4532
3204.71 4328
3205.24 4754
3205.78 4857
3206.31 4967
3206.85 4810
3207.38 5008
3207.91 4687
3208.45 4820
3208.98 5017
3209.52 4835
3210.05 4829
3210.59 4805
3211.12 4885
3211.65 4965
3212.19 4883
3212.72 4700
3213.26 4888
3213.79 5003
3214.33 5035
3214.86 4877
3215.40 5090
3215.93 4887
3216.47 4836
3217.00 4729
3217.54 4657
3218.07 4730
3218.61 4561
3219.14 4445
3219.68 4812
3220.21 4725
3220.75 4618
3221.28 4725
3221.82 4865
3222.35 4493
3222.89 4414
3223.42 4593
3223.96 4768
3224.49 4641
3225.03 4401
3225.57 4670
3226.10 5019
3226.64 5156
3227.17 5149
3227.71 5240
3228.24 5117
3228.78 5267
3229.32 5140
3229.85 4967
3230.39 5056
3230.92 4720
3231.46 5013
3232.00 4799
3232.53 4813
3233.07 4703
3233.60 4333
3234.14 4399
3234.68 4472
3235.21 4382
3235.75 4306
3236.29 4359
3236.82 4399
3237.36 4409
3237.90 4358
3238.43 4557
3238.97 4486
3239.51 4737
3240.04 4996
3240.58 4941
3241.12 4753
3241.65 4920
3242.19 5028
3242.73 4855
3243.26 4943
3243.80 4968
3244.34 4813
3244.88 4819
3245.41 4835
3245.95 4915
3246.49 4648
3247.02 4404
3247.56 4524
3248.10 4449
3248.64 4567
3249.17 4477
3249.71 4518
3250.25 4448
3250.79 4684
3251.33 4637
3251.86 4504
3252.40 4519
3252.94 4504
3253.48 4556
3254.01 4580
3254.55 4622
3255.09 4635
3255.63 4946
3256.17 4813
3256.70 4698
3257.24 4817
3257.78 4918
3258.32 5234
3258.86 5415
3259.40 5331
3259.93 5232
3260.47 5331
3261.01 5377
3261.55 5379
3262.09 5596
3262.63 5981
3263.17 6113
3263.70 6227
3264.24 6360
3264.78 6141
3265.32 6557
3265.86 6313
3266.40 6230
3266.94 6057
3267.48 6032
3268.02 6020
3268.56 5973
3269.09 5899
3269.63 5945
3270.17 5949
3270.71 6103
3271.25 5979
3271.79 6187
3272.33 5988
3272.87 5704
3273.41 5652
3273.95 5435
3274.49 5350
3275.03 5443
3275.57 5139
3276.11 5141
3276.65 5262
3277.19 5472
3277.73 5301
3278.27 5156
3278.81 5197
3279.35 5362
3279.89 5494
3280.43 5790
3280.97 5865
3281.51 5514
3282.05 5531
3282.59 5657
3283.13 5630
3283.67 5851
3284.21 5731
3284.75 5731
3285.29 5868
3285.83 5717
3286.37 5351
3286.91 5363
3287.45 5377
3287.99 5508
3288.53 5679
3289.08 5646
3289.62 5515
3290.16 5496
3290.70 5418
3291.24 5352
3291.78 5591
3292.32 5274
3292.86 5169
3293.40 5387
3293.95 5698
3294.49 5748
3295.03 5873
3295.57 5929
3296.11 6094
3296.65 6532
3297.19 6960
3297.73 7433
3298.28 7714
3298.82 7945
3299.36 8159
3299.90 7877
3300.44 8019
3300.99 7641
3301.53 7685
3302.07 7255
3302.61 6996
3303.15 6629
3303.69 6416
3304.24 6215
3304.78 5791
3305.32 5825
3305.86 5758
3306.41 5595
3306.95 6084
3307.49 5745
3308.03 5786
3308.58 5740
3309.12 5730
3309.66 5663
3310.20 5504
3310.75 5927
3311.29 5637
3311.83 5612
3312.37 5935
3312.92 5629
3313.46 5972
3314.00 5994
3314.54 5883
3315.09 5900
3315.63 6189
3316.17 6127
3316.72 6053
3317.26 6111
3317.80 5980
3318.35 6283
3318.89 6378
3319.43 6495
3319.98 6490
3320.52 6713
3321.06 6819
3321.61 6906
3322.15 6935
3322.69 6915
3323.24 7191
3323.78 6968
3324.33 6960
3324.87 7060
3325.41 6997
3325.96 7079
3326.50 7143
3327.04 7188
3327.59 6739
3328.13 6855
3328.68 6540
3329.22 6644
3329.76 6591
3330.31 6198
3330.85 6190
3331.40 6280
3331.94 6230
3332.49 6357
3333.03 6453
3333.58 6482
3334.12 6556
3334.66 7132
3335.21 8095
3335.75 9660
3336.30 10552
3336.84 12109
3337.39 13899
3337.93 15049
3338.48 17080
3339.02 18462
3339.57 18990
3340.11 18782
3340.66 18769
3341.20 18182
3341.75 16855
3342.29 15094
3342.84 13759
3343.38 12381
3343.93 10769
3344.47 9124
3345.02 8093
3345.57 7213
3346.11 6954
3346.66 6747
3347.20 6158
3347.75 6018
3348.29 5664
3348.84 5595
3349.38 5639
3349.93 5904
3350.48 5741
3351.02 5768
3351.57 5580
3352.11 5674
3352.66 5757
3353.21 5629
3353.75 5535
3354.30 5723
3354.84 6078
3355.39 5781
3355.94 5577
3356.48 5687
3357.03 5625
3357.58 5895
3358.12 5861
3358.67 5861
3359.22 6103
3359.76 5983
3360.31 5600
3360.86 5382
3361.40 5494
3361.95 5662
3362.50 5692
3363.04 5652
3363.59 5466
3364.14 5319
3364.68 5382
3365.23 5531
3365.78 5470
3366.33 5231
3366.87 5198
3367.42 5313
3367.97 5298
3368.51 5259
3369.06 5352
3369.61 5212
3370.16 5219
3370.70 5063
3371.25 5111
3371.80 5409
3372.35 5186
3372.90 5704
3373.44 5619
3373.99 5749
3374.54 5955
3375.09 6257
3375.63 6410
3376.18 6810
3376.73 7131
3377.28 7176
3377.83 7002
3378.37 7243
3378.92 6831
3379.47 6839
3380.02 6485
3380.57 6099
3381.12 6011
3381.66 5927
3382.21 5401
3382.76 5207
3383.31 5099
3383.86 4970
3384.41 4795
3384.96 4620
3385.50 4657
3386.05 4850
3386.60 4528
3387.15 4467
3387.70 4607
3388.25 4758
3388.80 4687
3389.35 4647
3389.90 4814
3390.44 4393
3390.99 4267
3391.54 4528
3392.09 4639
3392.64 4616
3393.19 4731
3393.74 4742
3394.29 4659
3394.84 4638
3395.39 4620
3395.94 4645
3396.49 4542
3397.04 4664
3397.59 4658
3398.14 4561
3398.69 4737
3399.24 4609
3399.79 4648
3400.34 4596
3400.89 4593
3401.44 4536
3401.99 4539
3402.54 4461
3403.09 4521
3403.64 4653
3404.19 4652
3404.74 4508
3405.29 4676
3405.84 4401
3406.39 4154
3406.94 4287
3407.49 4440
3408.04 4262
3408.59 4253
3409.14 4379
3409.69 4422
3410.24 4113
3410.79 4315
3411.34 4398
3411.89 4465
3412.45 4500
3413.00 4591
3413.55 4753
3414.10 4864
3414.65 5062
3415.20 4935
3415.75 5020
3416.30 5140
3416.85 5079
3417.41 5094
3417.96 4836
3418.51 4801
3419.06 4926
3419.61 4684
3420.16 4585
3420.71 4686
3421.27 4683
3421.82 4487
3422.37 4208
3422.92 4171
3423.47 4228
3424.02 4166
3424.58 4096
3425.13 4051
3425.68 4142
3426.23 4341
3426.78 4091
3427.34 3965
3427.89 4392
3428.44 4372
3428.99 4409
3429.55 4385
3430.10 4435
3430.65 4281
3431.20 4342
3431.76 4210
3432.31 3962
3432.86 4291
3433.41 4284
3433.97 4142
3434.52 4105
3435.07 4019
3435.62 4029
3436.18 4336
3436.73 4321
3437.28 4319
3437.84 4326
3438.39 4341
3438.94 4177
3439.49 4290
3440.05 4311
3440.60 4274
3441.15 4556
3441.71 4218
3442.26 4248
3442.81 4279
3443.37 4507
3443.92 4309
3444.47 4414
3445.03 4501
3445.58 4354
3446.13 4296
3446.69 4335
3447.24 4429
3447.80 4338
3448.35 4166
3448.90 4105
3449.46 4073
3450.01 4143
3450.57 4152
3451.12 4200
3451.67 4014
3452.23 3971
3452.78 4192
3453.34 4143
3453.89 4188
3454.44 4126
3455.00 3897
3455.55 4036
3456.11 3932
3456.66 3873
3457.22 3855
3457.77 3984
3458.33 3981
3458.88 3960
3459.43 3706
3459.99 3858
3460.54 4013
3461.10 3987
3461.65 3898
3462.21 4068
3462.76 3842
3463.32 4065
3463.87 4052
3464.43 4031
3464.98 4106
3465.54 4153
3466.09 4101
3466.65 4137
3467.21 4246
3467.76 3860
3468.32 4211
3468.87 4355
3469.43 4194
3469.98 4251
3470.54 4269
3471.09 4246
3471.65 4414
3472.20 4305
3472.76 4380
3473.32 4523
3473.87 4526
3474.43 4513
3474.98 4200
3475.54 4316
3476.10 4256
3476.65 4099
3477.21 4358
3477.76 4411
3478.32 4180
3478.88 4176
3479.43 4208
3479.99 4261
3480.55 4240
3481.10 4346
3481.66 4465
3482.22 4451
3482.77 4555
3483.33 4554
3483.89 4564
3484.44 4610
3485.00 4594
3485.56 4618
3486.11 4723
3486.67 4693
3487.23 4470
3487.78 4572
3488.34 4478
3488.90 4521
3489.45 4576
3490.01 4853
3490.57 4731
3491.13 4747
3491.68 4921
3492.24 5142
3492.80 5480
3493.35 5636
3493.91 6009
3494.47 6041
3495.03 6226
3495.58 6667
3496.14 6697
3496.70 6792
3497.26 6620
3497.82 6579
3498.37 6475
3498.93 6345
3499.49 6151
3500.05 5628
3500.61 5768
3501.16 6284
3501.72 6515
3502.28 6705
3502.84 7104
3503.40 7194
3503.95 7305
3504.51 7758
3505.07 7826
3505.63 7685
3506.19 8107
3506.75 8037
3507.30 8536
3507.86 8521
3508.42 8374
3508.98 8650
3509.54 8874
3510.10 8535
3510.66 8259
3511.22 7819
3511.77 7382
3512.33 6834
3512.89 6509
3513.45 6082
3514.01 5962
3514.57 5910
3515.13 5516
3515.69 5277
3516.25 5143
3516.81 4757
3517.37 4724
3517.92 4858
3518.48 4540
3519.04 4524
3519.60 4831
3520.16 4747
3520.72 4688
3521.28 4594
3521.84 4879
3522.40 4752
3522.96 4850
3523.52 4639
3524.08 4809
3524.64 5042
3525.20 4928
3525.76 4718
3526.32 4917
3526.88 4807
3527.44 4983
3528.00 4627
3528.56 4870
3529.12 4617
3529.68 4704
3530.24 4846
3530.80 4643
3531.36 4465
3531.92 4551
3532.48 4532
3533.04 4396
3533.60 4358
3534.17 4355
3534.73 4417
3535.29 4384
3535.85 4578
3536.41 4811
3536.97 4504
3537.53 4644
3538.09 4468
3538.65 4672
3539.21 4668
3539.77 4825
3540.34 5108
3540.90 4948
3541.46 4971
3542.02 4862
3542.58 4798
3543.14 5014
3543.70 4882
3544.26 4860
3544.83 5101
3545.39 4916
3545.95 4810
3546.51 4856
3547.07 5024
3547.63 5083
3548.20 4944
3548.76 4741
3549.32 4959
3549.88 4769
3550.44 4604
3551.01 4672
3551.57 4365
3552.13 4270
3552.69 4313
3553.25 4367
3553.82 4511
3554.38 4536
3554.94 4543
3555.50 4833
3556.07 4604
3556.63 4872
3557.19 5028
3557.75 4978
3558.32 5096
3558.88 5004
3559.44 5177
3560.00 5027
3560.57 5060
3561.13 4959
3561.69 5188
3562.26 4972
3562.82 4825
3563.38 4587
3563.94 4517
3564.51 4480
3565.07 4250
3565.63 4425
3566.20 4500
3566.76 4353
3567.32 4310
3567.89 4376
3568.45 4497
3569.01 4215
3569.58 4226
3570.14 4193
3570.70 4236
3571.27 4318
3571.83 4389
3572.39 4479
3572.96 4161
3573.52 4362
3574.09 4326
3574.65 4351
3575.21 4513
3575.78 4472
3576.34 4391
3576.91 4348
3577.47 4210
3578.03 4254
3578.60 4577
3579.16 4543
3579.73 4420
3580.29 4694
3580.86 4684
3581.42 4639
3581.98 4537
3582.55 4511
3583.11 4614
3583.68 4421
3584.24 4623
3584.81 4431
3585.37 4077
3585.94 4695
3586.50 4777
3587.07 4503
3587.63 4453
3588.20 4383
3588.76 4368
3589.33 4294
3589.89 4217
3590.46 4229
3591.02 3986
3591.59 4107
3592.15 4128
3592.72 4096
3593.28 3972
3593.85 4130
3594.41 4210
3594.98 4053
3595.54 4150
3596.11 4098
3596.68 4257
3597.24 4340
3597.81 4311
3598.37 4272
3598.94 4296
3599.50 4440
3600.07 4318
3600.64 4248
3601.20 4384
3601.77 4178
3602.33 4177
3602.90 4202
3603.47 4344
3604.03 4420
3604.60 4373
3605.16 4067
3605.73 4009
3606.30 4124
3606.86 4204
3607.43 4316
3608.00 4259
3608.56 4147
3609.13 4246
3609.70 3985
3610.26 3848
3610.83 3955
3611.40 4136
3611.96 4010
3612.53 4055
3613.10 3912
3613.66 3879
3614.23 4021
3614.80 3912
3615.36 3872
3615.93 3901
3616.50 4210
3617.07 4291
3617.63 4307
3618.20 4585
3618.77 4903
3619.34 5398
3619.90 5430
3620.47 6033
3621.04 6815
3621.61 6816
3622.17 6784
3622.74 7001
3623.31 6965
3623.88 6834
3624.44 6422
3625.01 6139
3625.58 5756
3626.15 5310
3626.72 4735
3627.28 4544
3627.85 4442
3628.42 4359
3628.99 4418
3629.56 4270
3630.12 3819
3630.69 4014
3631.26 3994
3631.83 3873
3632.40 3896
3632.97 3936
3633.53 3960
3634.10 4060
3634.67 3946
3635.24 3939
3635.81 4042
3636.38 4159
3636.95 3915
3637.52 3964
3638.08 3946
3638.65 3797
3639.22 3944
3639.79 3892
3640.36 3714
3640.93 3721
3641.50 3883
3642.07 3832
3642.64 3924
3643.21 3807
3643.78 3848
3644.34 4163
3644.91 4170
3645.48 4301
3646.05 4185
3646.62 4418
3647.19 4479
3647.76 4569
3648.33 4161
3648.90 4436
3649.47 4469
3650.04 4283
3650.61 4392
3651.18 4332
3651.75 4247
3652.32 4414
3652.89 4184
3653.46 4111
3654.03 4262
3654.60 4352
3655.17 4256
3655.74 4493
3656.31 4555
3656.88 4446
3657.45 4516
3658.02 4561
3658.59 4670
3659.16 4781
3659.73 4585
3660.30 4701
3660.87 4689
3661.45 4702
3662.02 4672
3662.59 4487
3663.16 4298
3663.73 4434
3664.30 4385
3664.87 4446
3665.44 4315
3666.01 4175
3666.58 4065
3667.15 3801
3667.73 3890
3668.30 3969
3668.87 3898
3669.44 3854
3670.01 4116
3670.58 4125
3671.15 4054
3671.73 4076
3672.30 4050
3672.87 4002
3673.44 4068
3674.01 3791
3674.58 3910
3675.16 4143
3675.73 4041
3676.30 4330
3676.87 4457
3677.44 4202
3678.01 4257
3678.59 4468
3679.16 4565
3679.73 4475
3680.30 4336
3680.88 4348
3681.45 4340
3682.02 4122
3682.59 4122
3683.16 4326
3683.74 4139
3684.31 4250
3684.88 4265
3685.45 4068
3686.03 4050
3686.60 4100
3687.17 4158
3687.74 3983
3688.32 4083
3688.89 4182
3689.46 4367
3690.04 4293
3690.61 4423
3691.18 4549
3691.76 4727
3692.33 4683
3692.90 4744
3693.47 4689
3694.05 4601
3694.62 4547
3695.19 4443
3695.77 4372
3696.34 4328
3696.91 4233
3697.49 4163
3698.06 4176
3698.64 4168
3699.21 4183
3699.78 4049
3700.36 4056
3700.93 4027
3701.50 4071
3702.08 3872
3702.65 3901
3703.23 3825
3703.80 3964
3704.37 4111
3704.95 3911
3705.52 3972
3706.10 4000
3706.67 4014
3707.24 3894
3707.82 3809
3708.39 3902
3708.97 3997
3709.54 3899
3710.12 3920
3710.69 3982
3711.27 3821
3711.84 4067
3712.41 3842
3712.99 3779
3713.56 4123
3714.14 4003
3714.71 3900
3715.29 4019
3715.86 3991
3716.44 3848
3717.01 3849
3717.59 4062
3718.16 4032
3718.74 4129
3719.31 4146
3719.89 4042
3720.46 3996
3721.04 4097
3721.61 4075
3722.19 4108
3722.77 4045
3723.34 3884
3723.92 4064
3724.49 4073
3725.07 3874
3725.64 3976
3726.22 3954
3726.79 4003
3727.37 4091
3727.95 3989
3728.52 3900
3729.10 3875
3729.67 4001
3730.25 3929
3730.83 4197
3731.40 4151
3731.98 4284
3732.56 4207
3733.13 4227
3733.71 4256
3734.28 4571
3734.86 4829
3735.44 5110
3736.01 5042
3736.59 5060
3737.17 5056
3737.74 5119
3738.32 4945
3738.90 4745
3739.47 4822
3740.05 4810
3740.63 4897
3741.20 4558
3741.78 4359
3742.36 4278
3742.93 4418
3743.51 4310
3744.09 4204
3744.67 4349
3745.24 4335
3745.82 4222
3746.40 4146
3746.97 4351
3747.55 4124
3748.13 4134
3748.71 4284
3749.28 4269
3749.86 4286
3750.44 4322
3751.02 4340
3751.59 4058
3752.17 3936
3752.75 4048
3753.33 4244
3753.91 4327
3754.48 4159
3755.06 4053
3755.64 4201
3756.22 4155
3756.80 4320
3757.37 4323
3757.95 4363
3758.53 4428
3759.11 4392
3759.69 4630
3760.27 4745
3760.84 4967
3761.42 5210
3762.00 5375
3762.58 5331
3763.16 5874
3763.74 5623
3764.31 5432
3764.89 5433
3765.47 5241
3766.05 5064
3766.63 4846
3767.21 4438
3767.79 4457
3768.37 4554
3768.95 4330
3769.52 4169
3770.10 4196
3770.68 3979
3771.26 4086
3771.84 4015
3772.42 3990
3773.00 3942
3773.58 4143
3774.16 4169
3774.74 4285
3775.32 4265
3775.90 4258
3776.48 4150
3777.06 4056
3777.64 4216
3778.22 4287
3778.80 4216
3779.38 4282
3779.96 4269
3780.54 4172
3781.12 4186
3781.70 4075
3782.28 4131
3782.86 4206
3783.44 3943
3784.02 4037
3784.60 3990
3785.18 3933
3785.76 3825
3786.34 4133
3786.92 4064
3787.50 4034
3788.08 3984
3788.66 4088
3789.24 3813
3789.82 3874
3790.40 4152
3790.98 4093
3791.56 4090
3792.14 4208
3792.72 3967
3793.30 4082
3793.89 4013
3794.47 3958
3795.05 4209
3795.63 4075
3796.21 3927
3796.79 4061
3797.37 4080
3797.95 4193
3798.53 4090
3799.12 4100
3799.70 4256
3800.28 4058
3800.86 3888
3801.44 4225
3802.02 4192
3802.60 4342
3803.19 4393
3803.77 4414
3804.35 4373
3804.93 4241
3805.51 4380
3806.10 4341
3806.68 4377
3807.26 4064
3807.84 4140
3808.42 3988
3809.01 4001
3809.59 4138
3810.17 4064
3810.75 4331
3811.33 4276
3811.92 4309
3812.50 4255
3813.08 4164
3813.66 4279
3814.25 4340
3814.83 4220
3815.41 4170
3815.99 4289
3816.58 4119
3817.16 4062
3817.74 4030
3818.32 4066
3818.91 4159
3819.49 4143
3820.07 4040
3820.66 4057
3821.24 4093
3821.82 4264
3822.41 4253
3822.99 4268
3823.57 4121
3824.16 4115
3824.74 4173
3825.32 4037
3825.91 3982
3826.49 3965
3827.07 3900
3827.66 3721
3828.24 3843
3828.82 3921
3829.41 3858
3829.99 3929
3830.57 3907
3831.16 3905
3831.74 4066
3832.33 3960
3832.91 3837
3833.49 4017
3834.08 4059
3834.66 4226
3835.25 4175
3835.83 4103
3836.41 4031
3837.00 3966
3837.58 4175
3838.17 4117
3838.75 4069
3839.34 3932
3839.92 4018
3840.50 4059
3841.09 3994
3841.67 3826
3842.26 3690
3842.84 3924
3843.43 4024
3844.01 3849
3844.60 3739
3845.18 3925
3845.77 3906
3846.35 3694
3846.94 3676
3847.52 3627
3848.11 3773
3848.69 3728
3849.28 3758
3849.86 3891
3850.45 3716
3851.03 3966
3851.62 4000
3852.20 3887
3852.79 3969
3853.37 4031
3853.96 3895
3854.55 4034
3855.13 3852
3855.72 3957
3856.30 4025
3856.89 4247
3857.47 4156
3858.06 4159
3858.65 4270
3859.23 4294
3859.82 4104
3860.40 4446
3860.99 4648
3861.58 4759
3862.16 4996
3862.75 5184
3863.33 5530
3863.92 6298
3864.51 6286
3865.09 6758
3865.68 7114
3866.27 7011
3866.85 6981
3867.44 6832
3868.03 6617
3868.61 6209
3869.20 6124
3869.79 6333
3870.37 5841
3870.96 5287
3871.55 5073
3872.13 4830
3872.72 4696
3873.31 4703
3873.89 4502
3874.48 4508
3875.07 4431
3875.66 4241
3876.24 4477
3876.83 4253
3877.42 4351
3878.00 4501
3878.59 4228
3879.18 4166
3879.77 4287
3880.35 4261
3880.94 4106
3881.53 4265
3882.12 4273
3882.70 4253
3883.29 4219
3883.88 4204
3884.47 4202
3885.06 4045
3885.64 4131
3886.23 4035
3886.82 3941
3887.41 4183
3888.00 4171
3888.58 4359
3889.17 4131
3889.76 4069
3890.35 4320
3890.94 4309
3891.53 4252
3892.11 4279
3892.70 4228
3893.29 4256
3893.88 4568
3894.47 4632
3895.06 4702
3895.65 4744
3896.23 4667
3896.82 5012
3897.41 4800
3898.00 5091
3898.59 5034
3899.18 5002
3899.77 5029
3900.36 5308
3900.95 5209
3901.53 5086
3902.12 4981
3902.71 5342
3903.30 5037
3903.89 4910
3904.48 4921
3905.07 4790
3905.66 4644
3906.25 4680
3906.84 4548
3907.43 4312
3908.02 4205
3908.61 4129
3909.20 4063
3909.79 3798
3910.38 3995
3910.97 3935
3911.56 4055
3912.15 4057
3912.74 3951
3913.33 3799
3913.92 3793
3914.51 3706
3915.10 3801
3915.69 3816
3916.28 3748
3916.87 3993
3917.46 3938
3918.05 3782
3918.64 3848
3919.23 3759
3919.82 3727
3920.41 3666
3921.00 3623
3921.59 3659
3922.18 3720
3922.77 3661
3923.36 3618
3923.95 3706
3924.55 3747
3925.14 3792
3925.73 3775
3926.32 3742
3926.91 3769
3927.50 3891
3928.09 3804
3928.68 3858
3929.27 3914
3929.87 3838
3930.46 3709
3931.05 3831
3931.64 3906
3932.23 3891
3932.82 3879
3933.41 3998
3934.01 3815
3934.60 3818
3935.19 3878
3935.78 4023
3936.37 3947
3936.96 3969
3937.56 3874
3938.15 3912
3938.74 3923
3939.33 3903
3939.92 3969
3940.52 3971
3941.11 3965
3941.70 4084
3942.29 3969
3942.88 3940
3943.48 4076
3944.07 4024
3944.66 3909
3945.25 4039
3945.85 3951
3946.44 4062
3947.03 3951
3947.62 3972
3948.22 3951
3948.81 3958
3949.40 3896
3949.99 3849
3950.59 3683
3951.18 3822
3951.77 3818
3952.37 3483
3952.96 3602
3953.55 3626
3954.15 3588
3954.74 3721
3955.33 3871
3955.93 3871
3956.52 3893
3957.11 3836
3957.71 3890
3958.30 3939
3958.89 3960
3959.49 3624
3960.08 3714
3960.67 3708
3961.27 3825
3961.86 3916
3962.45 3864
3963.05 3653
3963.64 3426
3964.23 3508
3964.83 3674
3965.42 3638
3966.02 3622
3966.61 3808
3967.20 3779
3967.80 3932
3968.39 4046
3968.99 4216
3969.58 4508
3970.18 4390
3970.77 4413
3971.36 4396
3971.96 4761
3972.55 4756
3973.15 4342
3973.74 4397
3974.34 4139
3974.93 3946
3975.53 3972
3976.12 4006
3976.72 3862
3977.31 3975
3977.91 4039
3978.50 4019
3979.10 3873
3979.69 3692
3980.29 3596
3980.88 3708
3981.48 3837
3982.07 3575
3982.67 3667
3983.26 3721
3983.86 3782
3984.45 3931
3985.05 3847
3985.64 3848
3986.24 3853
3986.83 3881
3987.43 3767
3988.03 3703
3988.62 3865
3989.22 3937
3989.81 3814
3990.41 3829
3991.00 3707
3991.60 3818
3992.20 3859
3992.79 3863
3993.39 3957
3993.98 3977
3994.58 3748
3995.18 3809
3995.77 4081
3996.37 3864
3996.97 3660
3997.56 3966
3998.16 3886
3998.75 3920
3999.35 3945
3999.95 4011
4000.54 4146
4001.14 3954
4001.74 4169
4002.33 4219
4002.93 4234
4003.53 4285
4004.12 4465
4004.72 4151
4005.32 4246
4005.92 4353
4006.51 4283
4007.11 4301
4007.71 4482
4008.30 4555
4008.90 4306
4009.50 4378
4010.10 4291
4010.69 4223
4011.29 4332
4011.89 4285
4012.49 4373
4013.08 4232
4013.68 4117
4014.28 4240
4014.88 4279
4015.47 4313
4016.07 4264
4016.67 4312
4017.27 4367
4017.86 4496
4018.46 4615
4019.06 4996
4019.66 5131
4020.26 5075
4020.85 5082
4021.45 5072
4022.05 5197
4022.65 5003
4023.25 4996
4023.85 4840
4024.44 4676
4025.04 4471
4025.64 4318
4026.24 4213
4026.84 4038
4027.44 4177
4028.03 4112
4028.63 4182
4029.23 3940
4029.83 4005
4030.43 4226
4031.03 4116
4031.63 4365
4032.23 4459
4032.83 4229
4033.42 4245
4034.02 4179
4034.62 4270
4035.22 4170
4035.82 4051
4036.42 4267
4037.02 4148
4037.62 4133
4038.22 4036
4038.82 4015
4039.42 3968
4040.02 3782
4040.62 3923
4041.22 3946
4041.82 4181
4042.41 4013
4043.01 4079
4043.61 3947
4044.21 4077
4044.81 4061
4045.41 4044
4046.01 3871
4046.61 3969
4047.21 3973
4047.81 3900
4048.41 4003
4049.01 3791
4049.61 3761
4050.21 3781
4050.82 3679
4051.42 3810
4052.02 3781
4052.62 3912
4053.22 3985
4053.82 3957
4054.42 3934
4055.02 3869
4055.62 4033
4056.22 3952
4056.82 3862
4057.42 3929
4058.02 4043
4058.62 3946
4059.22 4021
4059.83 4067
4060.43 4094
4061.03 3971
4061.63 3838
4062.23 3878
4062.83 3740
4063.43 3828
4064.03 3847
4064.63 3784
4065.24 3754
4065.84 3681
4066.44 3784
4067.04 3624
4067.64 3693
4068.24 3720
4068.85 3733
4069.45 3678
4070.05 3675
4070.65 3767
4071.25 3860
4071.85 3818
4072.46 3599
4073.06 3711
4073.66 3745
4074.26 3817
4074.86 3880
4075.47 3842
4076.07 3701
4076.67 4128
4077.27 3967
4077.88 3895
4078.48 3994
4079.08 3770
4079.68 4049
4080.29 3765
4080.89 3640
4081.49 3778
4082.09 3975
4082.70 3823
4083.30 3807
4083.90 3918
4084.50 3796
4085.11 3981
4085.71 4010
4086.31 3873
4086.92 4072
4087.52 3955
4088.12 3930
4088.72 3992
4089.33 4128
4089.93 4065
4090.53 4025
4091.14 3999
4091.74 4223
4092.34 4205
4092.95 4174
4093.55 4165
4094.16 4325
4094.76 4318
4095.36 4548
4095.97 4813
4096.57 4824
4097.17 5146
4097.78 5413
4098.38 5629
4098.98 6240
4099.59 6334
4100.19 6137
4100.80 5998
4101.40 5634
4102.00 5273
4102.61 4958
4103.21 4777
4103.82 4852
4104.42 4554
4105.03 4367
4105.63 4021
4106.23 3753
4106.84 3625
4107.44 3873
4108.05 3670
4108.65 3581
4109.26 3730
4109.86 3704
4110.47 3665
4111.07 3675
4111.68 3686
4112.28 3679
4112.89 3952
4113.49 3725
4114.10 3675
4114.70 3705
4115.31 3720
4115.91 3670
4116.52 3756
4117.12 3616
4117.73 3706
4118.33 3766
4118.94 3718
4119.54 3848
4120.15 3635
4120.75 3588
4121.36 3590
4121.97 3728
4122.57 3646
4123.18 3635
4123.78 3811
4124.39 3798
4124.99 3775
4125.60 3821
4126.21 4094
4126.81 4017
4127.42 3863
4128.02 3853
4128.63 3831
4129.24 3954
4129.84 3879
4130.45 3926
4131.05 4091
4131.66 3991
4132.27 3942
4132.87 3960
4133.48 4023
4134.09 3946
4134.69 4068
4135.30 4226
4135.91 3971
4136.51 4092
4137.12 4245
4137.73 4248
4138.33 4148
4138.94 4027
4139.55 4251
4140.15 4144
4140.76 3934
4141.37 4055
4141.97 3937
4142.58 3657
4143.19 3836
4143.80 3944
4144.40 3992
4145.01 4049
4145.62 4166
4146.22 3974
4146.83 4123
4147.44 4289
4148.05 3982
4148.65 3996
4149.26 4045
4149.87 4079
4150.48 4067
4151.09 3884
4151.69 3625
4152.30 3509
4152.91 3585
4153.52 3449
4154.12 3525
4154.73 3585
4155.34 3697
4155.95 3524
4156.56 3490
4157.16 3795
4157.77 3545
4158.38 3453
4158.99 3551
4159.60 3576
4160.21 3531
4160.81 3460
4161.42 3325
4162.03 3316
4162.64 3522
4163.25 3674
4163.86 3467
4164.47 3374
4165.08 3410
4165.68 3473
4166.29 3449
4166.90 3411
4167.51 3504
4168.12 3550
4168.73 3739
4169.34 3819
4169.95 3587
4170.56 3601
4171.16 3786
4171.77 3805
4172.38 3916
4172.99 3963
4173.60 3915
4174.21 3827
4174.82 3790
4175.43 4000
4176.04 3686
4176.65 3661
4177.26 3566
4177.87 3706
4178.48 3751
4179.09 3557
4179.70 3653
4180.31 3629
4180.92 3738
4181.53 3641
4182.14 3640
4182.75 3824
4183.36 3629
4183.97 3736
4184.58 3898
4185.19 3715
4185.80 3665
4186.41 3630
4187.02 3584
4187.63 3454
4188.24 3515
4188.85 3511
4189.46 3524
4190.07 3608
4190.68 3677
4191.29 3435
4191.90 3643
4192.51 3455
4193.13 3471
4193.74 3644
4194.35 3604
4194.96 3600
4195.57 3722
4196.18 3606
4196.79 3656
4197.40 3768
4198.01 4088
4198.62 4140
4199.24 4091
4199.85 4049
4200.46 4049
4201.07 3980
4201.68 4029
4202.29 4130
4202.90 3960
4203.52 3933
4204.13 3976
4204.74 4003
4205.35 3939
4205.96 3690
4206.57 3775
4207.19 3776
4207.80 3827
4208.41 3723
4209.02 3636
4209.63 3675
4210.25 3555
4210.86 3545
4211.47 3643
4212.08 3572
4212.69 3636
4213.31 3598
4213.92 3531
4214.53 4002
4215.14 3932
4215.76 3697
4216.37 3689
4216.98 3812
4217.59 3882
4218.21 3847
4218.82 3889
4219.43 3989
4220.04 3985
4220.66 4027
4221.27 4061
4221.88 3945
4222.50 4036
4223.11 4372
4223.72 4620
4224.33 4828
4224.95 4972
4225.56 5164
4226.17 5317
4226.79 5437
4227.40 5598
4228.01 5550
4228.63 5584
4229.24 5473
4229.85 5520
4230.47 5531
4231.08 5634
4231.69 5744
4232.31 5820
4232.92 5800
4233.54 5767
4234.15 5480
4234.76 5415
4235.38 5460
4235.99 5120
4236.61 4975
4237.22 4733
4237.83 5133
4238.45 4799
4239.06 4869
4239.68 5002
4240.29 4866
4240.90 4473
4241.52 4551
4242.13 4456
4242.75 4297
4243.36 4182
4243.98 4220
4244.59 4056
4245.21 3889
4245.82 3649
4246.43 3833
4247.05 3689
4247.66 3748
4248.28 3845
4248.89 3929
4249.51 3885
4250.12 3772
4250.74 3904
4251.35 3949
4251.97 4055
4252.58 3896
4253.20 3715
4253.81 3834
4254.43 3926
4255.04 4021
4255.66 3940
4256.28 3848
4256.89 3898
4257.51 3964
4258.12 3999
4258.74 3896
4259.35 3890
4259.97 4121
4260.58 4044
4261.20 4061
4261.82 3991
4262.43 4192
4263.05 4119
4263.66 4035
4264.28 3961
4264.90 3932
4265.51 3860
4266.13 4121
4266.74 4192
4267.36 4298
4267.98 4099
4268.59 4294
4269.21 4090
4269.82 4145
4270.44 4242
4271.06 4263
4271.67 4215
4272.29 4151
4272.91 4306
4273.52 4230
4274.14 4062
4274.76 4003
4275.37 4188
4275.99 4109
4276.61 4010
4277.22 3687
4277.84 3763
4278.46 3927
4279.08 3820
4279.69 3654
4280.31 3756
4280.93 3780
4281.54 3750
4282.16 3555
4282.78 3536
4283.40 3673
4284.01 3664
4284.63 3600
4285.25 3588
4285.87 3499
4286.48 3537
4287.10 3653
4287.72 3524
4288.34 3608
4288.95 3638
4289.57 3775
4290.19 3752
4290.81 3731
4291.43 3596
4292.04 3819
4292.66 3821
4293.28 3709
4293.90 3709
4294.52 3670
4295.13 3527
4295.75 3645
4296.37 3750
4296.99 3755
4297.61 3555
4298.23 3652
4298.84 3658
4299.46 3743
4300.08 3734
4300.70 3731
4301.32 3763
4301.94 3736
4302.56 3824
4303.17 3629
4303.79 3642
4304.41 3773
4305.03 3617
4305.65 3525
4306.27 3531
4306.89 3520
4307.51 3588
4308.13 3706
4308.75 3695
4309.36 3785
4309.98 3778
4310.60 3982
4311.22 3869
4311.84 3798
4312.46 3823
4313.08 3920
4313.70 3971
4314.32 4210
4314.94 4312
4315.56 3985
4316.18 4154
4316.80 4069
4317.42 3865
4318.04 3868
4318.66 3534
4319.28 3629
4319.90 3677
4320.52 3662
4321.14 3460
4321.76 3660
4322.38 3535
4323.00 3492
4323.62 3336
4324.24 3521
4324.86 3571
4325.48 3478
4326.10 3600
4326.72 3509
4327.34 3553
4327.96 3731
4328.58 3665
4329.20 3602
4329.82 3655
4330.44 3536
4331.07 3558
4331.69 3526
4332.31 3679
4332.93 3643
4333.55 3518
4334.17 3540
4334.79 3671
4335.41 3525
4336.03 3500
4336.65 3423
4337.28 3482
4337.90 3582
4338.52 3482
4339.14 3417
4339.76 3539
4340.38 3732
4341.00 3696
4341.63 3785
4342.25 3807
4342.87 3756
4343.49 3781
4344.11 3695
4344.73 3719
4345.36 3795
4345.98 3746
4346.60 3780
4347.22 3941
4347.84 4140
4348.47 4411
4349.09 4452
4349.71 4732
4350.33 4857
4350.95 4887
4351.58 4810
4352.20 4518
4352.82 4518
4353.44 4577
4354.07 4328
4354.69 4091
4355.31 4259
4355.93 3920
4356.56 3679
4357.18 3915
4357.80 3708
4358.42 3707
4359.05 3820
4359.67 3616
4360.29 3849
4360.92 3659
4361.54 3692
4362.16 3610
4362.78 3672
4363.41 3912
4364.03 3726
4364.65 3753
4365.28 3688
4365.90 3707
4366.52 3702
4367.15 3664
4367.77 3862
4368.39 3850
4369.02 3714
4369.64 3640
4370.26 3747
4370.89 3692
4371.51 3646
4372.14 3811
4372.76 3649
4373.38 3668
4374.01 3793
4374.63 3497
4375.25 3558
4375.88 3670
4376.50 3588
4377.13 3815
4377.75 3651
4378.37 3579
4379.00 3646
4379.62 3718
4380.25 3903
4380.87 3848
4381.50 3711
4382.12 3762
4382.75 3902
4383.37 3737
4383.99 3821
4384.62 3949
4385.24 3996
4385.87 4014
4386.49 3874
4387.12 4261
4387.74 4222
4388.37 4232
4388.99 4251
4389.62 4296
4390.24 4520
4390.87 4475
4391.49 4575
4392.12 4640
4392.74 4734
4393.37 4899
4393.99 5439
4394.62 5585
4395.24 5927
4395.87 5906
4396.49 5654
4397.12 5803
4397.75 5614
4398.37 5452
4399.00 5170
4399.62 5134
4400.25 4981
4400.87 4618
4401.50 4827
4402.13 5084
4402.75 4995
4403.38 4977
4404.00 4887
4404.63 4946
4405.26 4871
4405.88 4749
4406.51 4588
4407.13 4546
4407.76 4733
4408.39 4537
4409.01 4290
4409.64 4184
4410.27 4098
4410.89 4255
4411.52 4302
4412.15 4310
4412.77 4372
4413.40 4280
4414.03 4497
4414.65 4345
4415.28 4252
4415.91 4330
4416.53 4156
4417.16 4063
4417.79 4170
4418.41 3898
4419.04 3952
4419.67 3908
4420.30 4018
4420.92 3976
4421.55 4149
4422.18 3989
4422.80 3799
4423.43 4136
4424.06 3705
4424.69 3653
4425.31 3858
4425.94 3853
4426.57 3724
4427.20 3633
4427.82 3705
4428.45 3672
4429.08 3665
4429.71 3584
4430.34 3582
4430.96 3644
4431.59 3661
4432.22 3547
4432.85 3550
4433.48 3484
4434.10 3620
4434.73 3523
4435.36 3384
4435.99 3378
4436.62 3446
4437.25 3508
4437.87 3527
4438.50 3591
4439.13 3550
4439.76 3809
4440.39 3687
4441.02 3390
4441.64 3422
4442.27 3489
4442.90 3408
4443.53 3460
4444.16 3519
4444.79 3612
4445.42 3527
4446.05 3291
4446.68 3261
4447.30 3471
4447.93 3436
4448.56 3502
4449.19 3547
4449.82 3464
4450.45 3334
4451.08 3374
4451.71 3374
4452.34 3170
4452.97 3342
4453.60 3320
4454.23 3283
4454.86 3169
4455.49 3298
4456.12 3370
4456.75 3442
4457.38 3376
4458.01 3308
4458.64 3445
4459.27 3535
4459.90 3423
4460.53 3201
4461.16 3227
4461.79 3259
4462.42 3083
4463.05 3122
4463.68 3186
4464.31 3029
4464.94 3044
4465.57 3211
4466.20 3199
4466.83 3030
4467.46 3188
4468.09 3164
4468.72 3230
4469.35 3324
4469.98 3173
4470.61 3126
4471.24 3079
4471.87 3168
4472.50 3248
4473.13 3176
4473.77 3151
4474.40 3147
4475.03 3468
4475.66 3132
4476.29 3061
4476.92 3174
4477.55 3082
4478.18 3222
4478.82 3247
4479.45 3286
4480.08 3205
4480.71 3156
4481.34 3168
4481.97 3207
4482.60 3288
4483.24 3210
4483.87 3021
4484.50 3138
4485.13 3070
4485.76 3030
4486.39 3176
4487.03 3260
4487.66 3065
4488.29 3190
4488.92 3169
4489.55 3234
4490.19 3331
4490.82 3271
4491.45 3366
4492.08 3274
4492.71 3155
4493.35 3292
4493.98 3280
4494.61 3182
4495.24 3277
4495.88 3422
4496.51 3217
4497.14 3225
4497.77 3286
4498.41 3258
4499.04 3034
4499.67 3073
4500.31 3071
4500.94 3198
4501.57 3236
4502.20 3110
4502.84 3128
4503.47 3125
4504.10 3282
4504.74 3352
4505.37 3366
4506.00 3471
4506.64 3634
4507.27 3542
4507.90 3958
4508.54 3550
4509.17 3617
4509.80 3542
4510.44 3339
4511.07 3277
4511.70 3390
4512.34 3243
4512.97 3257
4513.60 3257
4514.24 3047
4514.87 3126
4515.51 3307
4516.14 3332
4516.77 3196
4517.41 3420
4518.04 3504
4518.68 3386
4519.31 3289
4519.94 3339
4520.58 3408
4521.21 3486
4521.85 3401
4522.48 3402
4523.12 3368
4523.75 3461
4524.39 3497
4525.02 3288
4525.65 3207
4526.29 3245
4526.92 3364
4527.56 3527
4528.19 3500
4528.83 3558
4529.46 3526
4530.10 3587
4530.73 3637
4531.37 3923
4532.00 4143
4532.64 4336
4533.27 4847
4533.91 5018
4534.54 5466
4535.18 6029
4535.81 6356
4536.45 6295
4537.09 6155
4537.72 5940
4538.36 5921
4538.99 5400
4539.63 5137
4540.26 4771
4540.90 4495
4541.53 4221
4542.17 3904
4542.81 3721
4543.44 3505
4544.08 3525
4544.71 3516
4545.35 3238
4545.99 3297
4546.62 3563
4547.26 3470
4547.89 3330
4548.53 3273
4549.17 3361
4549.80 3218
4550.44 3181
4551.08 3204
4551.71 3021
4552.35 3119
4552.98 3260
4553.62 3315
4554.26 3330
4554.89 3253
4555.53 3373
4556.17 3473
4556.80 3571
4557.44 3470
4558.08 3652
4558.72 3497
4559.35 3549
4559.99 3652
4560.63 3548
4561.26 3381
4561.90 3315
4562.54 3235
4563.17 3345
4563.81 3328
4564.45 3426
4565.09 3372
4565.72 3193
4566.36 3154
4567.00 3220
4567.64 3541
4568.27 3572
4568.91 3369
4569.55 3496
4570.19 3558
4570.82 3771
4571.46 3740
4572.10 3729
4572.74 3826
4573.38 3882
4574.01 3989
4574.65 3934
4575.29 3891
4575.93 3921
4576.57 3723
4577.20 3860
4577.84 3585
4578.48 3507
4579.12 3398
4579.76 3362
4580.40 3232
4581.04 3330
4581.67 3101
4582.31 3087
4582.95 3096
4583.59 3073
4584.23 3102
4584.87 3205
4585.51 3277
4586.14 3260
4586.78 3199
4587.42 3043
4588.06 3166
4588.70 3148
4589.34 3199
4589.98 3075
4590.62 3045
4591.26 3139
4591.90 3132
4592.54 3103
4593.17 3161
4593.81 3211
4594.45 3290
4595.09 3282
4595.73 3306
4596.37 2984
4597.01 3026
4597.65 2960
4598.29 3056
4598.93 3152
4599.57 3042
4600.21 2888
4600.85 3064
4601.49 2931
4602.13 2844
4602.77 3036
4603.41 3080
4604.05 2837
4604.69 2996
4605.33 3075
4605.97 2952
4606.61 3154
4607.25 3222
4607.89 3219
4608.53 3143
4609.17 3153
4609.81 3326
4610.45 3205
4611.09 3286
4611.73 3413
4612.38 3443
4613.02 3425
4613.66 3227
4614.30 3176
4614.94 3354
4615.58 3117
4616.22 3141
4616.86 3179
4617.50 3128
4618.14 3038
4618.78 3154
4619.43 3167
4620.07 3160
4620.71 3096
4621.35 3111
4621.99 3081
4622.63 3001
4623.27 2881
4623.91 2999
4624.56 2980
4625.20 2888
4625.84 2922
4626.48 3005
4627.12 2953
4627.76 2857
4628.41 2976
4629.05 2928
4629.69 2782
4630.33 2940
4630.97 3020
4631.62 3163
4632.26 3048
4632.90 2960
4633.54 3061
4634.18 3120
4634.83 3030
4635.47 3084
4636.11 3145
4636.75 3093
4637.40 3114
4638.04 3002
4638.68 3007
4639.32 3160
4639.97 3211
4640.61 3293
4641.25 3285
4641.89 3240
4642.54 3257
4643.18 3385
4643.82 3320
4644.46 3265
4645.11 3287
4645.75 3317
4646.39 3097
4647.04 3043
4647.68 3069
4648.32 3114
4648.97 3055
4649.61 3158
4650.25 3205
4650.90 3067
4651.54 2899
4652.18 3103
4652.83 3106
4653.47 3108
4654.11 3120
4654.76 3046
4655.40 2911
4656.04 3020
4656.69 3048
4657.33 3102
4657.98 3126
4658.62 3338
4659.26 3133
4659.91 2884
4660.55 2999
4661.20 2887
4661.84 2883
4662.48 2823
4663.13 2839
4663.77 2913
4664.42 2838
4665.06 2831
4665.71 2915
4666.35 2777
4666.99 2891
4667.64 2738
4668.28 2767
4668.93 2643
4669.57 2677
4670.22 2685
4670.86 2813
4671.51 2811
4672.15 2905
4672.80 2765
4673.44 2761
4674.09 2643
4674.73 2705
4675.38 2886
4676.02 2819
4676.67 2994
4677.31 2946
4677.96 2880
4678.60 2928
4679.25 2757
4679.89 2744
4680.54 2836
4681.18 2925
4681.83 2816
4682.47 2664
4683.12 2752
4683.77 2803
4684.41 2811
4685.06 2901
4685.70 2879
4686.35 2934
4686.99 3002
4687.64 2910
4688.29 2793
4688.93 2874
4689.58 2840
4690.22 2936
4690.87 2826
4691.52 2723
4692.16 2758
4692.81 2627
4693.45 2766
4694.10 2651
4694.75 2703
4695.39 2736
4696.04 2902
4696.69 2952
4697.33 2774
4697.98 2685
4698.63 2875
4699.27 2880
4699.92 2887
4700.57 2763
4701.21 2837
4701.86 2811
4702.51 2887
4703.15 2884
4703.80 2972
4704.45 2900
4705.10 2941
4705.74 3049
4706.39 2890
4707.04 2915
4707.68 2824
4708.33 2817
4708.98 2752
4709.63 2821
4710.27 2867
4710.92 2963
4711.57 2792
4712.22 2946
4712.86 2853
4713.51 2890
4714.16 3024
4714.81 2946
4715.45 2838
4716.10 2909
4716.75 2976
4717.40 2972
4718.05 2864
4718.69 2884
4719.34 2892
4719.99 2841
4720.64 2590
4721.29 2787
4721.94 2884
4722.58 2890
4723.23 2977
4723.88 2950
4724.53 3044
4725.18 2930
4725.83 2949
4726.47 3097
4727.12 3061
4727.77 2891
4728.42 2925
4729.07 3036
4729.72 3084
4730.37 3229
4731.02 3234
4731.66 3202
4732.31 3124
4732.96 3136
4733.61 2983
4734.26 2998
4734.91 2920
4735.56 2813
4736.21 2903
4736.86 2919
4737.51 2977
4738.16 2869
4738.81 2840
4739.45 2732
4740.10 2893
4740.75 2819
4741.40 2823
4742.05 3036
4742.70 2952
4743.35 2968
4744.00 3024
4744.65 3179
4745.30 3009
4745.95 3017
4746.60 2952
4747.25 3043
4747.90 3159
4748.55 3057
4749.20 3126
4749.85 3055
4750.50 3059
4751.15 2901
4751.80 2884
4752.45 2856
4753.10 2850
4753.75 3044
4754.40 3117
4755.05 3128
4755.71 3074
4756.36 3310
4757.01 3422
4757.66 3364
4758.31 3419
4758.96 3311
4759.61 3209
4760.26 3322
4760.91 3120
4761.56 3091
4762.21 3069
4762.86 2995
4763.52 3004
4764.17 2895
4764.82 2925
4765.47 2921
4766.12 2865
4766.77 2841
4767.42 2876
4768.07 2678
4768.73 2730
4769.38 2768
4770.03 2781
4770.68 2658
4771.33 2716
4771.98 2719
4772.64 2758
4773.29 2894
4773.94 2806
4774.59 2806
4775.24 2869
4775.89 2713
4776.55 2767
4777.20 2796
4777.85 2739
4778.50 2776
4779.15 2812
4779.81 2946
4780.46 2861
4781.11 2787
4781.76 2574
4782.42 2565
4783.07 2692
4783.72 2894
4784.37 2776
4785.03 2661
4785.68 2869
4786.33 2894
4786.98 2672
4787.64 2757
4788.29 2767
4788.94 2840
4789.60 2843
4790.25 2782
4790.90 2775
4791.55 2702
4792.21 2589
4792.86 2742
4793.51 2738
4794.17 2771
4794.82 2814
4795.47 2821
4796.13 2727
4796.78 2782
4797.43 2983
4798.09 2805
4798.74 2779
4799.39 2929
4800.05 3010
4800.70 2741
4801.36 2779
4802.01 3057
4802.66 3004
4803.32 2837
4803.97 2750
4804.62 2768
4805.28 2762
4805.93 2810
4806.59 2636
4807.24 2696
4807.89 2760
4808.55 2827
4809.20 2880
4809.86 2841
4810.51 2752
4811.17 2916
4811.82 2917
4812.47 2734
4813.13 2760
4813.78 2660
4814.44 2665
4815.09 2705
4815.75 2765
4816.40 2657
4817.06 2775
4817.71 2849
4818.37 2747
4819.02 2855
4819.68 2812
4820.33 2708
4820.99 2678
4821.64 2823
4822.30 3011
4822.95 3052
4823.61 3060
4824.26 3102
4824.92 2977
4825.57 2963
4826.23 3035
4826.88 3077
4827.54 2989
4828.19 2895
4828.85 2755
4829.51 2888
4830.16 3026
4830.82 2881
4831.47 2997
4832.13 3114
4832.78 2970
4833.44 2775
4834.10 2831
4834.75 2951
4835.41 2939
4836.06 2974
4836.72 2908
4837.38 3005
4838.03 3169
4838.69 3185
4839.34 3235
4840.00 3135
4840.66 3018
4841.31 3218
4841.97 3177
4842.63 3277
4843.28 3419
4843.94 3373
4844.60 3430
4845.25 3217
4845.91 3289
4846.57 3193
4847.22 3076
4847.88 3053
4848.54 3034
4849.19 3039
4849.85 3029
4850.51 3066
4851.17 3281
4851.82 3189
4852.48 3170
4853.14 3393
4853.79 3495
4854.45 3358
4855.11 3687
4855.77 3360
4856.42 3598
4857.08 3423
4857.74 3180
4858.40 3248
4859.05 3322
4859.71 3193
4860.37 3215
4861.03 3240
4861.68 3230
4862.34 3343
4863.00 3505
4863.66 3340
4864.32 3409
4864.97 3293
4865.63 3233
4866.29 3166
4866.95 3422
4867.61 3246
4868.26 3177
4868.92 3255
4869.58 3211
4870.24 3414
4870.90 3281
4871.56 3396
4872.21 3375
4872.87 3226
4873.53 3185
4874.19 3296
4874.85 3181
4875.51 3153
4876.17 3146
4876.83 3258
4877.48 3239
4878.14 3176
4878.80 3086
4879.46 3042
4880.12 3209
4880.78 3288
4881.44 3260
4882.10 3216
4882.76 2896
4883.42 3101
4884.08 3138
4884.73 2835
4885.39 2984
4886.05 2789
4886.71 2943
4887.37 3084
4888.03 2853
4888.69 2833
4889.35 2938
4890.01 2816
4890.67 2864
4891.33 2739
4891.99 2754
4892.65 2945
4893.31 2959
4893.97 2900
4894.63 2915
4895.29 3041
4895.95 2972
4896.61 2994
4897.27 2759
4897.93 2977
4898.59 2850
4899.25 2779
4899.91 2836
4900.57 2780
4901.23 2699
4901.89 2918
4902.55 2866
4903.21 2746
4903.88 2906
4904.54 2872
4905.20 2881
4905.86 2807
4906.52 2732
4907.18 2770
4907.84 2642
4908.50 2808
4909.16 2682
4909.82 2631
4910.48 2785
4911.15 2805
4911.81 2684
4912.47 2777
4913.13 2763
4913.79 2518
4914.45 2627
4915.11 2748
4915.77 2636
4916.44 2557
4917.10 2623
4917.76 2777
4918.42 2695
4919.08 2706
4919.74 2762
4920.41 2820
4921.07 2718
4921.73 2611
4922.39 2648
4923.05 2738
4923.72 2651
4924.38 2579
4925.04 2562
4925.70 2510
4926.36 2561
4927.03 2471
4927.69 2477
4928.35 2620
4929.01 2674
4929.67 2611
4930.34 2626
4931.00 2553
4931.66 2431
4932.32 2628
4932.99 2585
4933.65 2708
4934.31 2690
4934.98 2678
4935.64 2715
4936.30 2736
4936.96 2648
4937.63 2652
4938.29 2731
4938.95 2595
4939.62 2661
4940.28 2666
4940.94 2637
4941.61 2719
4942.27 2610
4942.93 2687
4943.60 2572
4944.26 2645
4944.92 2633
4945.59 2634
4946.25 2627
4946.91 2607
4947.58 2630
4948.24 2817
4948.90 2724
4949.57 2698
4950.23 2809
4950.89 2784
4951.56 2678
4952.22 2601
4952.89 2574
4953.55 2693
4954.21 2633
4954.88 2469
4955.54 2590
4956.21 2673
4956.87 2781
4957.53 2673
4958.20 2621
4958.86 2638
4959.53 2596
4960.19 2591
4960.86 2610
4961.52 2724
4962.19 2856
4962.85 2642
4963.52 2596
4964.18 2519
4964.84 2659
4965.51 2692
4966.17 2692
4966.84 2714
4967.50 2615
4968.17 2772
4968.83 2765
4969.50 2679
4970.16 2881
4970.83 2771
4971.49 2795
4972.16 2698
4972.82 2820
4973.49 2774
4974.16 2824
4974.82 2651
4975.49 2608
4976.15 2673
4976.82 2686
4977.48 2698
4978.15 2653
4978.81 2790
4979.48 2698
4980.15 2607
4980.81 2673
4981.48 2742
4982.14 2710
4982.81 2803
4983.48 2846
4984.14 2776
4984.81 2575
4985.47 2824
4986.14 3065
4986.81 2879
4987.47 2850
4988.14 2890
4988.80 2824
4989.47 2981
4990.14 3000
4990.80 3245
4991.47 3315
4992.14 3527
4992.80 3695
4993.47 3885
4994.14 3957
4994.80 4048
4995.47 3887
4996.14 3923
4996.80 3644
4997.47 3560
4998.14 3428
4998.81 3276
4999.47 3286
5000.14 3036
5000.81 2930
5001.47 2879
5002.14 2808
5002.81 2824
5003.48 2623
5004.14 2676
5004.81 2621
5005.48 2752
5006.15 2679
5006.81 2595
5007.48 2561
5008.15 2545
5008.82 2595
5009.48 2691
5010.15 2853
5010.82 2794
5011.49 2836
5012.16 2751
5012.82 2758
5013.49 2744
5014.16 2735
5014.83 2776
5015.50 2749
5016.16 2607
5016.83 2691
5017.50 2760
5018.17 2779
5018.84 2696
5019.50 2762
5020.17 2771
5020.84 2792
5021.51 2951
5022.18 2868
5022.85 3072
5023.52 3128
5024.19 3151
5024.85 3312
5025.52 3387
5026.19 3542
5026.86 3462
5027.53 3605
5028.20 3515
5028.87 3529
5029.54 3651
5030.21 3314
5030.87 3383
5031.54 3499
5032.21 3275
5032.88 3115
5033.55 3161
5034.22 3216
5034.89 3001
5035.56 3047
5036.23 3033
5036.90 3163
5037.57 3121
5038.24 2956
5038.91 3038
5039.58 2936
5040.25 2992
5040.92 3126
5041.59 3106
5042.26 2847
5042.93 3065
5043.60 3058
5044.27 3105
5044.94 2924
5045.61 2979
5046.28 3249
5046.95 3333
5047.62 3496
5048.29 3566
5048.96 3581
5049.63 3488
5050.30 3390
5050.97 3351
5051.64 3306
5052.31 3361
5052.98 3188
5053.65 2982
5054.32 2971
5054.99 2978
5055.66 2904
5056.34 2892
5057.01 2799
5057.68 2715
5058.35 2796
5059.02 2664
5059.69 2797
5060.36 2849
5061.03 2892
5061.70 2884
5062.38 2925
5063.05 3109
5063.72 3071
5064.39 3094
5065.06 3090
5065.73 3254
5066.40 3212
5067.08 3041
5067.75 3039
5068.42 3068
5069.09 2974
5069.76 2920
5070.43 2859
5071.11 2933
5071.78 2918
5072.45 2894
5073.12 2994
5073.79 2871
5074.47 2899
5075.14 2956
5075.81 2839
5076.48 2958
5077.15 2782
5077.83 2698
5078.50 2933
5079.17 2700
5079.84 2774
5080.52 2675
5081.19 2696
5081.86 2855
5082.53 2937
5083.21 2889
5083.88 2788
5084.55 2782
5085.22 2862
5085.90 3006
5086.57 2993
5087.24 3091
5087.92 2944
5088.59 2811
5089.26 2918
5089.93 2854
5090.61 2816
5091.28 2827
5091.95 2910
5092.63 2947
5093.30 2841
5093.97 2830
5094.65 2810
5095.32 3024
5095.99 3038
5096.67 3155
5097.34 2927
5098.02 2964
5098.69 3051
5099.36 2973
5100.04 3020
5100.71 3088
5101.38 2926
5102.06 2761
5102.73 2831
5103.41 2844
5104.08 2902
5104.75 2752
5105.43 2725
5106.10 2763
5106.78 2804
5107.45 2693
5108.12 2762
5108.80 2825
5109.47 2768
5110.15 2702
5110.82 2769
5111.50 2780
5112.17 2779
5112.85 2838
5113.52 2917
5114.20 2811
5114.87 2724
5115.54 2822
5116.22 2741
5116.89 2616
5117.57 2653
5118.24 2597
5118.92 2779
5119.59 2771
5120.27 2702
5120.94 2821
5121.62 2655
5122.30 2797
5122.97 2959
5123.65 2908
5124.32 2862
5125.00 2930
5125.67 2843
5126.35 2799
5127.02 2532
5127.70 2568
5128.37 2808
5129.05 2754
5129.73 2623
5130.40 2682
5131.08 2692
5131.75 2629
5132.43 2675
5133.10 2644
5133.78 2656
5134.46 2617
5135.13 2537
5135.81 2653
5136.49 2680
5137.16 2811
5137.84 2785
5138.51 2678
5139.19 2617
5139.87 2716
5140.54 2859
5141.22 2753
5141.90 2718
5142.57 2677
5143.25 2943
5143.93 2919
5144.60 2875
5145.28 2755
5145.96 2639
5146.63 2771
5147.31 2870
5147.99 2686
5148.66 2679
5149.34 2762
5150.02 2770
5150.69 2578
5151.37 2582
5152.05 2670
5152.73 2722
5153.40 2774
5154.08 2479
5154.76 2514
5155.44 2494
5156.11 2581
5156.79 2597
5157.47 2587
5158.15 2651
5158.82 2671
5159.50 2650
5160.18 2675
5160.86 2519
5161.53 2621
5162.21 2655
5162.89 2528
5163.57 2682
5164.25 2645
5164.92 2670
5165.60 2627
5166.28 2579
5166.96 2681
5167.64 2650
5168.31 2665
5168.99 2548
5169.67 2552
5170.35 2445
5171.03 2471
5171.71 2454
5172.39 2550
5173.06 2554
5173.74 2542
5174.42 2679
5175.10 2597
5175.78 2511
5176.46 2513
5177.14 2566
5177.82 2447
5178.49 2427
5179.17 2642
5179.85 2530
5180.53 2528
5181.21 2566
5181.89 2697
5182.57 2528
5183.25 2461
5183.93 2596
5184.61 2576
5185.29 2490
5185.97 2510
5186.64 2580
5187.32 2551
5188.00 2434
5188.68 2540
5189.36 2597
5190.04 2468
5190.72 2434
5191.40 2493
5192.08 2397
5192.76 2435
5193.44 2554
5194.12 2535
5194.80 2554
5195.48 2446
5196.16 2561
5196.84 2515
5197.52 2444
5198.20 2508
5198.88 2511
5199.56 2313
5200.24 2464
5200.92 2492
5201.60 2515
5202.28 2666
5202.96 2566
5203.65 2505
5204.33 2425
5205.01 2388
5205.69 2462
5206.37 2586
5207.05 2388
5207.73 2439
5208.41 2640
5209.09 2639
5209.77 2481
5210.45 2472
5211.13 2476
5211.82 2534
5212.50 2630
5213.18 2612
5213.86 2611
5214.54 2664
5215.22 2718
5215.90 2590
5216.58 2742
5217.27 2740
5217.95 2825
5218.63 2742
5219.31 2513
5219.99 2547
5220.67 2655
5221.36 2523
5222.04 2578
5222.72 2609
5223.40 2557
5224.08 2498
5224.77 2544
5225.45 2565
5226.13 2431
5226.81 2520
5227.49 2544
5228.18 2478
5228.86 2518
5229.54 2507
5230.22 2470
5230.91 2574
5231.59 2484
5232.27 2565
5232.95 2616
5233.63 2552
5234.32 2463
5235.00 2538
5235.68 2656
5236.37 2510
5237.05 2619
5237.73 2745
5238.41 2618
5239.10 2636
5239.78 2715
5240.46 2805
5241.15 2695
5241.83 2704
5242.51 2872
5243.20 2838
5243.88 2913
5244.56 2909
5245.24 2870
5245.93 2786
5246.61 2697
5247.29 2796
5247.98 2659
5248.66 2607
5249.35 2652
5250.03 2733
5250.71 2629
5251.40 2727
5252.08 2904
5252.76 2806
5253.45 3056
5254.13 3037
5254.82 2985
5255.50 2968
5256.18 2997
5256.87 2786
5257.55 2846
5258.24 2785
5258.92 2802
5259.60 2773
5260.29 2631
5260.97 2748
5261.66 2662
5262.34 2627
5263.03 2515
5263.71 2553
5264.40 2600
5265.08 2615
5265.76 2614
5266.45 2754
5267.13 2728
5267.82 2732
5268.50 2811
5269.19 2669
5269.87 2725
5270.56 2871
5271.24 2930
5271.93 2681
5272.61 2626
5273.30 2680
5273.98 2887
5274.67 2783
5275.35 2755
5276.04 2586
5276.72 2712
5277.41 2656
5278.10 2618
5278.78 2587
5279.47 2728
5280.15 2693
5280.84 2665
5281.52 2690
5282.21 2779
5282.89 2787
5283.58 2715
5284.27 2676
5284.95 2933
5285.64 2938
5286.32 2823
5287.01 3040
5287.70 2939
5288.38 3035
5289.07 3067
5289.75 2850
5290.44 2954
5291.13 2944
5291.81 2752
5292.50 2962
5293.19 3051
5293.87 2892
5294.56 2900
5295.25 2876
5295.93 2699
5296.62 2746
5297.31 2795
5297.99 2861
5298.68 3001
5299.37 2741
5300.05 2843
5300.74 2867
5301.43 3037
5302.11 3141
5302.80 3135
5303.49 3336
5304.18 3578
5304.86 3737
5305.55 3937
5306.24 4147
5306.92 4207
5307.61 4215
5308.30 4128
5308.99 3779
5309.67 3822
5310.36 3563
5311.05 3478
5311.74 3220
5312.42 3078
5313.11 3004
5313.80 2877
5314.49 2840
5315.18 2771
5315.86 2776
5316.55 2734
5317.24 2652
5317.93 2732
5318.62 2808
5319.30 2746
5319.99 2724
5320.68 2693
5321.37 2782
5322.06 2842
5322.74 2821
5323.43 2795
5324.12 2874
5324.81 2856
5325.50 2824
5326.19 2856
5326.88 2874
5327.56 2900
5328.25 2838
5328.94 2758
5329.63 2819
5330.32 2688
5331.01 2813
5331.70 2787
5332.39 2897
5333.07 2863
5333.76 3041
5334.45 3000
5335.14 3096
5335.83 2915
5336.52 3051
5337.21 3040
5337.90 3037
5338.59 2947
5339.28 2943
5339.97 3036
5340.66 3138
5341.35 3108
5342.04 3021
5342.73 3139
5343.42 3099
5344.10 3105
5344.79 3125
5345.48 2995
5346.17 3025
5346.86 3106
5347.55 3026
5348.24 3181
5348.93 3105
5349.62 3208
5350.31 3392
5351.00 3384
5351.69 3462
5352.39 3477
5353.08 3555
5353.77 4122
5354.46 4133
5355.15 4180
5355.84 4597
5356.53 4430
5357.22 4386
5357.91 4410
5358.60 4234
5359.29 3878
5359.98 3616
5360.67 3562
5361.36 3477
5362.05 3211
5362.74 3143
5363.44 2980
5364.13 3016
5364.82 2898
5365.51 2930
5366.20 2992
5366.89 2916
5367.58 2981
5368.27 2813
5368.96 2698
5369.66 2743
5370.35 2838
5371.04 2893
5371.73 2746
5372.42 2815
5373.11 2899
5373.81 2859
5374.50 2770
5375.19 2615
5375.88 2643
5376.57 2726
5377.26 2969
5377.96 2875
5378.65 2700
5379.34 2758
5380.03 2743
5380.72 2718
5381.42 2773
5382.11 2979
5382.80 3008
5383.49 2994
5384.18 3005
5384.88 2814
5385.57 2878
5386.26 2857
5386.95 2932
5387.65 2709
5388.34 2934
5389.03 2994
5389.72 2832
5390.42 2853
5391.11 2887
5391.80 2822
5392.50 2884
5393.19 3025
5393.88 2941
5394.57 3018
5395.27 3224
5395.96 3038
5396.65 2986
5397.35 2959
5398.04 2870
5398.73 3003
5399.43 2980
5400.12 2942
5400.81 2769
5401.51 2758
5402.20 2829
5402.89 2649
5403.59 2630
5404.28 2679
5404.97 2534
5405.67 2591
5406.36 2612
5407.06 2682
5407.75 2647
5408.44 2745
5409.14 2809
5409.83 2740
5410.53 2731
5411.22 2831
5411.91 2672
5412.61 2857
5413.30 2752
5414.00 2701
5414.69 2589
5415.38 2746
5416.08 2665
5416.77 2637
5417.47 2704
5418.16 2737
5418.86 2826
5419.55 2823
5420.25 2875
5420.94 2809
5421.64 2739
5422.33 2705
5423.03 2747
5423.72 2762
5424.41 2674
5425.11 2634
5425.80 2658
5426.50 2646
5427.19 2674
5427.89 2581
5428.59 2720
5429.28 2689
5429.98 2695
5430.67 2717
5431.37 2687
5432.06 2693
5432.76 2753
5433.45 2702
5434.15 2578
5434.84 2670
5435.54 2782
5436.23 2723
5436.93 2758
5437.63 2818
5438.32 2646
5439.02 2780
5439.71 2741
5440.41 2809
5441.11 2799
5441.80 2811
5442.50 2820
5443.19 2862
5443.89 2865
5444.59 2866
5445.28 2750
5445.98 2820
5446.68 2749
5447.37 2773
5448.07 2936
5448.76 2968
5449.46 2905
5450.16 3003
5450.85 3126
5451.55 3086
5452.25 3136
5452.94 3138
5453.64 3341
5454.34 3353
5455.03 3310
5455.73 3250
5456.43 3177
5457.13 3196
5457.82 3133
5458.52 3029
5459.22 2820
5459.91 2836
5460.61 2914
5461.31 2982
5462.01 2879
5462.70 2866
5463.40 3011
5464.10 2937
5464.80 2978
5465.49 3181
5466.19 3040
5466.89 3135
5467.59 3327
5468.28 3624
5468.98 3746
5469.68 3669
5470.38 3459
5471.07 3547
5471.77 3625
5472.47 3384
5473.17 3312
5473.87 3286
5474.56 3201
5475.26 3158
5475.96 3274
5476.66 3189
5477.36 3144
5478.06 3018
5478.75 2958
5479.45 2957
5480.15 2932
5480.85 3296
5481.55 3125
5482.25 3159
5482.95 3293
5483.64 3299
5484.34 3325
5485.04 3374
5485.74 3373
5486.44 3388
5487.14 3212
5487.84 3394
5488.54 3277
5489.23 3154
5489.93 3064
5490.63 3221
5491.33 3320
5492.03 3386
5492.73 3369
5493.43 3291
5494.13 3264
5494.83 3294
5495.53 3282
5496.23 3340
5496.93 3379
5497.63 3313
5498.33 3425
5499.03 3452
5499.73 3576
5500.43 3330
5501.13 3301
5501.83 3541
5502.53 3579
5503.23 3758
5503.93 4021
5504.63 3954
5505.33 4017
5506.03 4199
5506.73 4423
5507.43 4296
5508.13 4305
5508.83 4471
5509.53 4179
5510.23 3946
5510.93 4004
5511.63 4005
5512.33 4072
5513.03 4043
5513.73 3840
5514.43 3997
5515.13 4283
5515.83 4199
5516.53 3982
5517.23 4099
5517.93 4523
5518.64 4637
5519.34 4589
5520.04 4448
5520.74 4312
5521.44 4248
5522.14 4218
5522.84 4139
5523.54 3972
5524.24 4032
5524.95 3811
5525.65 3813
5526.35 3788
5527.05 3633
5527.75 3587
5528.45 3479
5529.15 3360
5529.86 3311
5530.56 3343
5531.26 3259
5531.96 3266
5532.66 3221
5533.36 3019
5534.07 3094
5534.77 3005
5535.47 3047
5536.17 3024
5536.87 3134
5537.58 3212
5538.28 3279
5538.98 3216
5539.68 3261
5540.39 3291
5541.09 3340
5541.79 3366
5542.49 3178
5543.20 3258
5543.90 3279
5544.60 3304
5545.30 3121
5546.01 3077
5546.71 3139
5547.41 3080
5548.11 2844
5548.82 3158
5549.52 3184
5550.22 3243
5550.93 3131
5551.63 3153
5552.33 3062
5553.03 3084
5553.74 3417
5554.44 3283
5555.14 3251
5555.85 3267
5556.55 3205
5557.25 3093
5557.96 3221
5558.66 3103
5559.36 3076
5560.07 3112
5560.77 3079
5561.48 2945
5562.18 3076
5562.88 2988
5563.59 2886
5564.29 2993
5564.99 2998
5565.70 3146
5566.40 3148
5567.11 2936
5567.81 2937
5568.51 3033
5569.22 2981
5569.92 3078
5570.63 2901
5571.33 2851
5572.04 2786
5572.74 2950
5573.44 2956
5574.15 2939
5574.85 2744
5575.56 2703
5576.26 2752
5576.97 2751
5577.67 2889
5578.38 2878
5579.08 2786
5579.79 2734
5580.49 2994
5581.20 3074
5581.90 3066
5582.61 3010
5583.31 2958
5584.02 2808
5584.72 2719
5585.43 2756
5586.13 2741
5586.84 2773
5587.54 2723
5588.25 2877
5588.95 2758
5589.66 2841
5590.36 2744
5591.07 2674
5591.77 2757
5592.48 2845
5593.19 2914
5593.89 2801
5594.60 2766
5595.30 2720
5596.01 2700
5596.71 2840
5597.42 2735
5598.13 2670
5598.83 2763
5599.54 2862
5600.24 2888
5600.95 2633
5601.66 2612
5602.36 2609
5603.07 2702
5603.78 2693
5604.48 2586
5605.19 2559
5605.89 2673
5606.60 2586
5607.31 2489
5608.01 2638
5608.72 2698
5609.43 2666
5610.13 2662
5610.84 2583
5611.55 2627
5612.25 2692
5612.96 2634
5613.67 2529
5614.38 2599
5615.08 2681
5615.79 2580
5616.50 2611
5617.20 2733
5617.91 2614
5618.62 2525
5619.33 2598
5620.03 2543
5620.74 2541
5621.45 2547
5622.15 2419
5622.86 2573
5623.57 2468
5624.28 2547
5624.99 2528
5625.69 2686
5626.40 2650
5627.11 2466
5627.82 2491
5628.52 2475
5629.23 2467
5629.94 2532
5630.65 2534
5631.36 2638
5632.06 2617
5632.77 2579
5633.48 2511
5634.19 2390
5634.90 2496
5635.61 2770
5636.31 2683
5637.02 2595
5637.73 2700
5638.44 2780
5639.15 2638
5639.86 2554
5640.56 2570
5641.27 2650
5641.98 2558
5642.69 2627
5643.40 2595
5644.11 2547
5644.82 2493
5645.53 2609
5646.24 2631
5646.94 2736
5647.65 2591
5648.36 2489
5649.07 2438
5649.78 2583
5650.49 2481
5651.20 2570
5651.91 2586
5652.62 2520
5653.33 2592
5654.04 2648
5654.75 2760
5655.46 2645
5656.17 2677
5656.88 2715
5657.59 2694
5658.30 2662
5659.01 2558
5659.71 2636
5660.42 2748
5661.13 2648
5661.84 2689
5662.55 2680
5663.26 2575
5663.97 2596
5664.69 2608
5665.40 2646
5666.11 2530
5666.82 2757
5667.53 2715
5668.24 2542
5668.95 2571
5669.66 2652
5670.37 2490
5671.08 2555
5671.79 2541
5672.50 2562
5673.21 2721
5673.92 2643
5674.63 2739
5675.34 2754
5676.05 2825
5676.76 2830
5677.48 2821
5678.19 2798
5678.90 2745
5679.61 2738
5680.32 2720
5681.03 2703
5681.74 2739
5682.45 2774
5683.16 2792
5683.88 2682
5684.59 2715
5685.30 2581
5686.01 2731
5686.72 2826
5687.43 2797
5688.15 2735
5688.86 2742
5689.57 2682
5690.28 2632
5690.99 2810
5691.70 2712
5692.42 2537
5693.13 2593
5693.84 2573
5694.55 2586
5695.26 2694
5695.98 2588
5696.69 2683
5697.40 2684
5698.11 2727
5698.82 2743
5699.54 2751
5700.25 2730
5700.96 2632
5701.67 2578
5702.39 2586
5703.10 2654
5703.81 2580
5704.52 2563
5705.24 2632
5705.95 2626
5706.66 2568
5707.38 2626
5708.09 2705
5708.80 2511
5709.51 2470
5710.23 2519
5710.94 2495
5711.65 2637
5712.37 2657
5713.08 2571
5713.79 2622
5714.51 2648
5715.22 2579
5715.93 2467
5716.65 2624
5717.36 2679
5718.07 2704
5718.79 2612
5719.50 2676
5720.21 2633
5720.93 2715
5721.64 2613
5722.36 2858
5723.07 2775
5723.78 2650
5724.50 2794
5725.21 2807
5725.92 2901
5726.64 2971
5727.35 2829
5728.07 2738
5728.78 2702
5729.50 2733
5730.21 2880
5730.92 2790
5731.64 2855
5732.35 2880
5733.07 2865
5733.78 2742
5734.50 2717
5735.21 2942
5735.93 2894
5736.64 2900
5737.35 2830
5738.07 2826
5738.78 2839
5739.50 2960
5740.21 2934
5740.93 2883
5741.64 2974
5742.36 2936
5743.07 3025
5743.79 3165
5744.50 3352
5745.22 3424
5745.93 3256
5746.65 3197
5747.37 3468
5748.08 3647
5748.80 3451
5749.51 3310
5750.23 3069
5750.94 3185
5751.66 3265
5752.37 3095
5753.09 3308
5753.81 3274
5754.52 3516
5755.24 3438
5755.95 3214
5756.67 3320
5757.38 3293
5758.10 3246
5758.82 3336
5759.53 3280
5760.25 3395
5760.96 3459
5761.68 3486
5762.40 3390
5763.11 3490
5763.83 3612
5764.55 3776
5765.26 3734
5765.98 3881
5766.70 4039
5767.41 4337
5768.13 4786
5768.85 5112
5769.56 5258
5770.28 5323
5771.00 5525
5771.71 5421
5772.43 4993
5773.15 4958
5773.86 4781
5774.58 4291
5775.30 4127
5776.01 3919
5776.73 3717
5777.45 3766
5778.17 3905
5778.88 3646
5779.60 3500
5780.32 3650
5781.04 3808
5781.75 3758
5782.47 3892
5783.19 3861
5783.91 4108
5784.62 4094
5785.34 4156
5786.06 4099
5786.78 4294
5787.49 4205
5788.21 4024
5788.93 4036
5789.65 3998
5790.37 3703
5791.08 3837
5791.80 3696
5792.52 3744
5793.24 3906
5793.96 3660
5794.68 3596
5795.39 3819
5796.11 3674
5796.83 3726
5797.55 3874
5798.27 3959
5798.99 4135
5799.70 4324
5800.42 4519
5801.14 4436
5801.86 4469
5802.58 4775
5803.30 5013
5804.02 5411
5804.74 5724
5805.45 6237
5806.17 6875
5806.89 7752
5807.61 8404
5808.33 8748
5809.05 8616
5809.77 8472
5810.49 7994
5811.21 7228
5811.93 6162
5812.65 5842
5813.37 5635
5814.09 4952
5814.81 4991
5815.52 4865
5816.24 4915
5816.96 4765
5817.68 4728
5818.40 4851
5819.12 4729
5819.84 4989
5820.56 5193
5821.28 5312
5822.00 5406
5822.72 5202
5823.44 5117
5824.16 5135
5824.88 4982
5825.60 5029
5826.32 4951
5827.04 4594
5827.76 4790
5828.48 4494
5829.21 4585
5829.93 4428
5830.65 4141
5831.37 4143
5832.09 4135
5832.81 4014
5833.53 3983
5834.25 4050
5834.97 3907
5835.69 3977
5836.41 3904
5837.13 3670
5837.85 3749
5838.57 3796
5839.30 3803
5840.02 3722
5840.74 3631
5841.46 3722
5842.18 3663
5842.90 3752
5843.62 3750
5844.34 3846
5845.07 3838
5845.79 3796
5846.51 3770
5847.23 3714
5847.95 3777
5848.67 3424
5849.39 3529
5850.12 3417
5850.84 3437
5851.56 3447
5852.28 3427
5853.00 3276
5853.73 3464
5854.45 3437
5855.17 3442
5855.89 3490
5856.61 3222
5857.34 3320
5858.06 3309
5858.78 3501
5859.50 3390
5860.23 3159
5860.95 3259
5861.67 3481
5862.39 3290
5863.11 3293
5863.84 3138
5864.56 3177
5865.28 3355
5866.01 3256
5866.73 3240
5867.45 3277
5868.17 3147
5868.90 3186
5869.62 3174
5870.34 3036
5871.07 3051
5871.79 2993
5872.51 3134
5873.23 3067
5873.96 2964
5874.68 2989
5875.40 3120
5876.13 3141
5876.85 3071
5877.57 2995
5878.30 3028
5879.02 3087
5879.74 2958
5880.47 2911
5881.19 3042
5881.92 3068
5882.64 3051
5883.36 3036
5884.09 3049
5884.81 3173
5885.53 3091
5886.26 2880
5886.98 3009
5887.71 2957
5888.43 2864
5889.15 2865
5889.88 2825
5890.60 2910
5891.33 2952
5892.05 2971
5892.78 2983
5893.50 2775
5894.23 2753
5894.95 2825
5895.67 2829
5896.40 2921
5897.12 2853
5897.85 2829
5898.57 2906
5899.30 2909
5900.02 2951
5900.75 2839
5901.47 2794
5902.20 2954
5902.92 2805
5903.65 2843
5904.37 2816
5905.10 2856
5905.82 2892
5906.55 2930
5907.27 2841
5908.00 2790
5908.72 2789
5909.45 2846
5910.17 2823
5910.90 2780
5911.62 2927
5912.35 2830
5913.08 2795
5913.80 2883
5914.53 2956
5915.25 2871
5915.98 2768
5916.70 2904
5917.43 2882
5918.16 2778
5918.88 2788
5919.61 2767
5920.33 2907
5921.06 2817
5921.79 2848
5922.51 2913
5923.24 2868
5923.97 2907
5924.69 2792
5925.42 2849
5926.14 2940
5926.87 2889
5927.60 2703
5928.32 2755
5929.05 2753
5929.78 2756
5930.50 2815
5931.23 3144
5931.96 3058
5932.68 3058
5933.41 2944
5934.14 3006
5934.86 2853
5935.59 2920
5936.32 2981
5937.05 3060
5937.77 3066
5938.50 3008
5939.23 3113
5939.95 3275
5940.68 3236
5941.41 3208
5942.14 3348
5942.86 3362
5943.59 3546
5944.32 3621
5945.05 3443
5945.77 3501
5946.50 3366
5947.23 3216
5947.96 3321
5948.68 3419
5949.41 3358
5950.14 3221
5950.87 3243
5951.60 3271
5952.32 3171
5953.05 3221
5953.78 3247
5954.51 3304
5955.24 3267
5955.96 3261
5956.69 3238
5957.42 3316
5958.15 3334
5958.88 3328
5959.61 3360
5960.33 3254
5961.06 3306
5961.79 3517
5962.52 3443
5963.25 3325
5963.98 3296
5964.71 3251
5965.44 3169
5966.16 3184
5966.89 3366
5967.62 3492
5968.35 3452
5969.08 3386
5969.81 3548
5970.54 3508
5971.27 3507
5972.00 3558
5972.73 3536
5973.46 3609
5974.18 3762
5974.91 3841
5975.64 3699
5976.37 3501
5977.10 3828
5977.83 3877
5978.56 3722
5979.29 3558
5980.02 3609
5980.75 3693
5981.48 3660
5982.21 3809
5982.94 3698
5983.67 3723
5984.40 3843
5985.13 3793
5985.86 3800
5986.59 3758
5987.32 3703
5988.05 3838
5988.78 3897
5989.51 3887
5990.24 4138
5990.97 4040
5991.70 3974
5992.43 4087
5993.16 3849
5993.89 3946
5994.62 3757
5995.35 3866
5996.09 3927
5996.82 3933
5997.55 4030
5998.28 4028
5999.01 4054
5999.74 4107
6000.47 4154
6001.20 3967
6001.93 4089
6002.66 4189
6003.39 4040
6004.13 4133
6004.86 4042
6005.59 4044
6006.32 4003
6007.05 4025
6007.78 3848
6008.51 3730
6009.25 3687
6009.98 3860
6010.71 3863
6011.44 3951
6012.17 3858
6012.90 3969
6013.64 4281
6014.37 4529
6015.10 4936
6015.83 5241
6016.56 5200
6017.29 5358
6018.03 5660
6018.76 5713
6019.49 5869
6020.22 5867
6020.96 5757
6021.69 5301
6022.42 5152
6023.15 4698
6023.88 4333
6024.62 4203
6025.35 4081
6026.08 3726
6026.81 3680
6027.55 3627
6028.28 3533
6029.01 3643
6029.75 3657
6030.48 3438
6031.21 3457
6031.94 3532
6032.68 3544
6033.41 3466
6034.14 3413
6034.88 3313
6035.61 3403
6036.34 3426
6037.07 3433
6037.81 3332
6038.54 3532
6039.27 3236
6040.01 3315
6040.74 3429
6041.47 3453
6042.21 3394
6042.94 3389
6043.68 3496
6044.41 3437
6045.14 3572
6045.88 3420
6046.61 3525
6047.34 3531
6048.08 3589
6048.81 3560
6049.55 3515
6050.28 3547
6051.01 3632
6051.75 3714
6052.48 3697
6053.22 3794
6053.95 3814
6054.68 3794
6055.42 3792
6056.15 3701
6056.89 3819
6057.62 3992
6058.36 3985
6059.09 3625
6059.83 3689
6060.56 3884
6061.29 3628
6062.03 3639
6062.76 3584
6063.50 3690
6064.23 3482
6064.97 3610
6065.70 3643
6066.44 3620
6067.17 3588
6067.91 3572
6068.64 3607
6069.38 3641
6070.11 3524
6070.85 3498
6071.58 3646
6072.32 3627
6073.06 3423
6073.79 3644
6074.53 3520
6075.26 3556
6076.00 3422
6076.73 3378
6077.47 3447
6078.20 3478
6078.94 3492
6079.68 3356
6080.41 3224
6081.15 3307
6081.88 3409
6082.62 3442
6083.35 3313
6084.09 3350
6084.83 3339
6085.56 3193
6086.30 3369
6087.04 3282
6087.77 3253
6088.51 3304
6089.24 3422
6089.98 3461
6090.72 3315
6091.45 3234
6092.19 3288
6092.93 3232
6093.66 3403
6094.40 3217
6095.14 3328
6095.87 3330
6096.61 3275
6097.35 3389
6098.08 3306
6098.82 3214
6099.56 3370
6100.29 3346
6101.03 3272
6101.77 3346
6102.51 3288
6103.24 3238
6103.98 3188
6104.72 3242
6105.46 3207
6106.19 3171
6106.93 3317
6107.67 3233
6108.41 3339
6109.14 3194
6109.88 3162
6110.62 3241
6111.36 3148
6112.09 3203
6112.83 3203
6113.57 3307
6114.31 3277
6115.04 3271
6115.78 3213
6116.52 3404
6117.26 3340
6118.00 3491
6118.73 3571
6119.47 3460
6120.21 3372
6120.95 3492
6121.69 3475
6122.43 3283
6123.16 3340
6123.90 3300
6124.64 3387
6125.38 3485
6126.12 3301
6126.86 3420
6127.60 3418
6128.33 3358
6129.07 3624
6129.81 3618
6130.55 3536
6131.29 3608
6132.03 3689
6132.77 3573
6133.51 3499
6134.25 3444
6134.98 3438
6135.72 3496
6136.46 3510
6137.20 3656
6137.94 3575
6138.68 3496
6139.42 3489
6140.16 3691
6140.90 3677
6141.64 3702
6142.38 3656
6143.12 3635
6143.86 3736
6144.60 3679
6145.34 3599
6146.08 3691
6146.82 3797
6147.56 3779
6148.30 3636
6149.04 3685
6149.78 3729
6150.52 3599
6151.26 3762
6152.00 3877
6152.74 3734
6153.48 3877
6154.22 3757
6154.96 3811
6155.70 3884
6156.44 3862
6157.18 3903
6157.92 3846
6158.66 3876
6159.40 4006
6160.14 4090
6160.88 4163
6161.62 4009
6162.36 3895
6163.10 4194
6163.85 4217
6164.59 4225
6165.33 4276
6166.07 4263
6166.81 4388
6167.55 4544
6168.29 4699
6169.03 4745
6169.77 4744
6170.51 5119
6171.26 5315
6172.00 5329
6172.74 5140
6173.48 5310
6174.22 5341
6174.96 5550
6175.70 5316
6176.45 5367
6177.19 5260
6177.93 5050
6178.67 4977
6179.41 4950
6180.16 4959
6180.90 5032
6181.64 5048
6182.38 4840
6183.12 4776
6183.87 4711
6184.61 4896
6185.35 5000
6186.09 5142
6186.83 5181
6187.58 5156
6188.32 5006
6189.06 5262
6189.80 5226
6190.55 5217
6191.29 5076
6192.03 5313
6192.77 5407
6193.52 5328
6194.26 5309
6195.00 5516
6195.74 5508
6196.49 5626
6197.23 5637
6197.97 5854
6198.72 6130
6199.46 6318
6200.20 6278
6200.94 6107
6201.69 6026
6202.43 6145
6203.17 6177
6203.92 6168
6204.66 6292
6205.40 6099
6206.15 5985
6206.89 6103
6207.63 6173
6208.38 6344
6209.12 6574
6209.87 6965
6210.61 7803
6211.35 9193
6212.10 10470
6212.84 12248
6213.58 14250
6214.33 15592
6215.07 16613
6215.82 17186
6216.56 16841
6217.30 16197
6218.05 14923
6218.79 13445
6219.54 11965
6220.28 10116
6221.02 8845
6221.77 7881
6222.51 7117
6223.26 6383
6224.00 5963
6224.75 5803
6225.49 5550
6226.24 5285
6226.98 5232
6227.73 5184
6228.47 5220
6229.21 5165
6229.96 5261
6230.70 5497
6231.45 5357
6232.19 5358
6232.94 5113
6233.68 4904
6234.43 4751
6235.17 4743
6235.92 4537
6236.67 4248
6237.41 4255
6238.16 4393
6238.90 4258
6239.65 4280
6240.39 4427
6241.14 4378
6241.88 4334
6242.63 4503
6243.37 4487
6244.12 4443
6244.87 4339
6245.61 4347
6246.36 4366
6247.10 4482
6247.85 4509
6248.59 4468
6249.34 4598
6250.09 4855
6250.83 5061
6251.58 5124
6252.33 5403
6253.07 5583
6253.82 5525
6254.56 5386
6255.31 5415
6256.06 5421
6256.80 5113
6257.55 5029
6258.30 5123
6259.04 4999
6259.79 4757
6260.54 4727
6261.28 4884
6262.03 4534
6262.78 4577
6263.52 4512
6264.27 4400
6265.02 4607
6265.76 4367
6266.51 4443
6267.26 4497
6268.01 4532
6268.75 4511
6269.50 4559
6270.25 4430
6270.99 4429
6271.74 4336
6272.49 4447
6273.24 4276
6273.98 4071
6274.73 4227
6275.48 4280
6276.23 4040
6276.97 4229
6277.72 4508
6278.47 4444
6279.22 4452
6279.96 4555
6280.71 4501
6281.46 4402
6282.21 4709
6282.96 4791
6283.70 4636
6284.45 4608
6285.20 4569
6285.95 4601
6286.70 4367
6287.45 4320
6288.19 4323
6288.94 4126
6289.69 4161
6290.44 4050
6291.19 4173
6291.94 4110
6292.68 3999
6293.43 3938
6294.18 4002
6294.93 4066
6295.68 4092
6296.43 4027
6297.18 4115
6297.93 4018
6298.67 4009
6299.42 3894
6300.17 3887
6300.92 3711
6301.67 3541
6302.42 3607
6303.17 3577
6303.92 3503
6304.67 3547
6305.42 3614
6306.17 3608
6306.92 3533
6307.67 3576
6308.41 3375
6309.16 3531
6309.91 3532
6310.66 3423
6311.41 3560
6312.16 3547
6312.91 3512
6313.66 3401
6314.41 3487
6315.16 3584
6315.91 3516
6316.66 3575
6317.41 3441
6318.16 3380
6318.91 3464
6319.66 3531
6320.41 3526
6321.16 3434
6321.91 3550
6322.66 3624
6323.41 3476
6324.16 3467
6324.92 3455
6325.67 3376
6326.42 3372
6327.17 3329
6327.92 3216
6328.67 3175
6329.42 3267
6330.17 3114
6330.92 2946
6331.67 2967
6332.42 3151
6333.17 3036
6333.92 3124
6334.68 3102
6335.43 3243
6336.18 3121
6336.93 3127
6337.68 3227
6338.43 3168
6339.18 3029
6339.93 3076
6340.69 3115
6341.44 3098
6342.19 2932
6342.94 2985
6343.69 3155
6344.44 2958
6345.20 2914
6345.95 2923
6346.70 3002
6347.45 2986
6348.20 3083
6348.95 3063
6349.71 2798
6350.46 2815
6351.21 2930
6351.96 2957
6352.71 3101
6353.47 2995
6354.22 3008
6354.97 3090
6355.72 3088
6356.48 2972
6357.23 3179
6357.98 3141
6358.73 3180
6359.49 3219
6360.24 3090
6360.99 3005
6361.74 3025
6362.50 3175
6363.25 3032
6364.00 2922
6364.76 2988
6365.51 2828
6366.26 2944
6367.01 2849
6367.77 2888
6368.52 2728
6369.27 2830
6370.03 2896
6370.78 2970
6371.53 2895
6372.29 3018
6373.04 2911
6373.79 2767
6374.55 2880
6375.30 2884
6376.05 2860
6376.81 2883
6377.56 2946
6378.31 3015
6379.07 2967
6379.82 2833
6380.58 2793
6381.33 2901
6382.08 2871
6382.84 3046
6383.59 3035
6384.35 2877
6385.10 2865
6385.85 2812
6386.61 2862
6387.36 2861
6388.12 2942
6388.87 2963
6389.62 3092
6390.38 3022
6391.13 2925
6391.89 2833
6392.64 2726
6393.40 2676
6394.15 2777
6394.91 2696
6395.66 2718
6396.42 2783
6397.17 2756
6397.93 2726
6398.68 2759
6399.44 2715
6400.19 2866
6400.95 2954
6401.70 2933
6402.46 2750
6403.21 2720
6403.97 2755
6404.72 2835
6405.48 2780
6406.23 2816
6406.99 2844
6407.74 2657
6408.50 2764
6409.25 2729
6410.01 2595
6410.76 2708
6411.52 2796
6412.28 2763
6413.03 2851
6413.79 2774
6414.54 2754
6415.30 2764
6416.05 2844
6416.81 2731
6417.57 2906
6418.32 2913
6419.08 2863
6419.83 2827
6420.59 2887
6421.35 2812
6422.10 2810
6422.86 2825
6423.62 2867
6424.37 2734
6425.13 2903
6425.89 2950
6426.64 2883
6427.40 2935
6428.15 2885
6428.91 2971
6429.67 2903
6430.42 2795
6431.18 2738
6431.94 2831
6432.70 2852
6433.45 2777
6434.21 2809
6434.97 2873
6435.72 2815
6436.48 2861
6437.24 2911
6437.99 2957
6438.75 3039
6439.51 2947
6440.27 2959
6441.02 2995
6441.78 3017
6442.54 3145
6443.30 3002
6444.05 3187
6444.81 3073
6445.57 3093
6446.33 2972
6447.08 3036
6447.84 3165
6448.60 3126
6449.36 3014
6450.12 3140
6450.87 2988
6451.63 3031
6452.39 3104
6453.15 3134
6453.91 3191
6454.66 3064
6455.42 2986
6456.18 2998
6456.94 3392
6457.70 3343
6458.46 3137
6459.21 3166
6459.97 3174
6460.73 3266
6461.49 3343
6462.25 3212
6463.01 3293
6463.77 3316
6464.52 3145
6465.28 3165
6466.04 3334
6466.80 3406
6467.56 3336
6468.32 3325
6469.08 3479
6469.84 3407
6470.60 3375
6471.36 3392
6472.11 3479
6472.87 3609
6473.63 3537
6474.39 3592
6475.15 3672
6475.91 3654
6476.67 3557
6477.43 3530
6478.19 3438
6478.95 3725
6479.71 3674
6480.47 3592
6481.23 3596
6481.99 3577
6482.75 3833
6483.51 3843
6484.27 3801
6485.03 3791
6485.79 4002
6486.55 3982
6487.31 3920
6488.07 4005
6488.83 4191
6489.59 4163
6490.35 3978
6491.11 4119
6491.87 4036
6492.63 3993
6493.39 4066
6494.15 4058
6494.91 4104
6495.67 4230
6496.43 4287
6497.19 4457
6497.95 4560
6498.71 4592
6499.48 4526
6500.24 4591
6501.00 4592
6501.76 4706
6502.52 4687
6503.28 4681
6504.04 4649
6504.80 4669
6505.56 4672
6506.32 4642
6507.09 4699
6507.85 4925
6508.61 4930
6509.37 5022
6510.13 5239
6510.89 5065
6511.65 5196
6512.42 5061
6513.18 5267
6513.94 5415
6514.70 5441
6515.46 5622
6516.22 5771
6516.99 6045
6517.75 6533
6518.51 6687
6519.27 6690
6520.03 7027
6520.80 6870
6521.56 6561
6522.32 6456
6523.08 6375
6523.84 6463
6524.61 6647
6525.37 7012
6526.13 7570
6526.89 8085
6527.66 8544
6528.42 8979
6529.18 9875
6529.94 9850
6530.71 10044
6531.47 9569
6532.23 8910
6533.00 8579
6533.76 8198
6534.52 7810
6535.28 7365
6536.05 7132
6536.81 6902
6537.57 6666
6538.34 6715
6539.10 6738
6539.86 7262
6540.63 7840
6541.39 8357
6542.15 8864
6542.92 9233
6543.68 9808
6544.44 9413
6545.21 8875
6545.97 8202
6546.73 7483
6547.50 6971
6548.26 6470
6549.02 5755
6549.79 5623
6550.55 5372
6551.31 4956
6552.08 4922
6552.84 4965
6553.61 4884
6554.37 4863
6555.13 4799
6555.90 4678
6556.66 4885
6557.43 4887
6558.19 4857
6558.96 4767
6559.72 4851
6560.48 4953
6561.25 4761
6562.01 4709
6562.78 4911
6563.54 4969
6564.31 5084
6565.07 5085
6565.84 5416
6566.60 5437
6567.37 5551
6568.13 5445
6568.90 5431
6569.66 5426
6570.43 5402
6571.19 5484
6571.96 5488
6572.72 5355
6573.49 5491
6574.25 5296
6575.02 5252
6575.78 5276
6576.55 5295
6577.31 5415
6578.08 5508
6578.84 5731
6579.61 5870
6580.37 6049
6581.14 6168
6581.91 6171
6582.67 5896
6583.44 5923
6584.20 5876
6584.97 5761
6585.73 5401
6586.50 5445
6587.27 5337
6588.03 5344
6588.80 5242
6589.56 5246
6590.33 5129
6591.10 5242
6591.86 5175
6592.63 5263
6593.39 5300
6594.16 5296
6594.93 5408
6595.69 5618
6596.46 5781
6597.23 5789
6597.99 6121
6598.76 6188
6599.53 6214
6600.29 6231
6601.06 6447
6601.83 6595
6602.59 6234
6603.36 6041
6604.13 5976
6604.89 5703
6605.66 5639
6606.43 5557
6607.20 5349
6607.96 5055
6608.73 5141
6609.50 5062
6610.26 5039
6611.03 4813
6611.80 4887
6612.57 4711
6613.33 4797
6614.10 4861
6614.87 4953
6615.64 5014
6616.40 4978
6617.17 5075
6617.94 5107
6618.71 5262
6619.48 5015
6620.24 5001
6621.01 5073
6621.78 4951
6622.55 4961
6623.32 4812
6624.08 4784
6624.85 4786
6625.62 4884
6626.39 4744
6627.16 4731
6627.92 4764
6628.69 4783
6629.46 4696
6630.23 4471
6631.00 4702
6631.77 4899
6632.54 4813
6633.30 4802
6634.07 4739
6634.84 4759
6635.61 4848
6636.38 4909
6637.15 5283
6637.92 5667
6638.69 6328
6639.45 6742
6640.22 7536
6640.99 7648
6641.76 7752
6642.53 7716
6643.30 7422
6644.07 6831
6644.84 6437
6645.61 5954
6646.38 5476
6647.15 5011
6647.92 4783
6648.69 4451
6649.46 4367
6650.22 4246
6650.99 4068
6651.76 4097
6652.53 3933
6653.30 4067
6654.07 4159
6654.84 4104
6655.61 4067
6656.38 4080
6657.15 3998
6657.92 4139
6658.69 3928
6659.46 3886
6660.23 3857
6661.00 3917
6661.77 3729
6662.54 3760
6663.31 3663
6664.09 3718
6664.86 3722
6665.63 3633
6666.40 3628
6667.17 3593
6667.94 3655
6668.71 3801
6669.48 3713
6670.25 3791
6671.02 3737
6671.79 3705
6672.56 3676
6673.33 3751
6674.10 3882
6674.88 3735
6675.65 3833
6676.42 3845
6677.19 3937
6677.96 3907
6678.73 4114
6679.50 4187
6680.27 4033
6681.05 4091
6681.82 4015
6682.59 3813
6683.36 3789
6684.13 3746
6684.90 3761
6685.67 3640
6686.45 3564
6687.22 3637
6687.99 3567
6688.76 3725
6689.53 3830
6690.31 3892
6691.08 3927
6691.85 4065
6692.62 3988
6693.39 3845
6694.17 3880
6694.94 3728
6695.71 3698
6696.48 3816
6697.25 3785
6698.03 3609
6698.80 3390
6699.57 3462
6700.34 3616
6701.12 3664
6701.89 3515
6702.66 3495
6703.43 3469
6704.21 3389
6704.98 3335
6705.75 3326
6706.53 3311
6707.30 3346
6708.07 3287
6708.84 3401
6709.62 3236
6710.39 3292
6711.16 3573
6711.94 3419
6712.71 3294
6713.48 3390
6714.26 3445
6715.03 3335
6715.80 3332
6716.58 3254
6717.35 3287
6718.12 3343
6718.90 3346
6719.67 3301
6720.45 3422
6721.22 3308
6721.99 3191
6722.77 3089
6723.54 3083
6724.31 3051
6725.09 2934
6725.86 3110
6726.64 3002
6727.41 2977
6728.18 3018
6728.96 2988
6729.73 2861
6730.51 3116
6731.28 3030
6732.06 2876
6732.83 3010
6733.60 3063
6734.38 3042
6735.15 3015
6735.93 2893
6736.70 2868
6737.48 2869
6738.25 2915
6739.03 2989
6739.80 2952
6740.58 2967
6741.35 2825
6742.13 2849
6742.90 2844
6743.68 2697
6744.45 2769
6745.23 2938
6746.00 3037
6746.78 2956
6747.55 2870
6748.33 2942
6749.10 2843
6749.88 2817
6750.65 2886
6751.43 2900
6752.20 2799
6752.98 2778
6753.75 2813
6754.53 2926
6755.31 2947
6756.08 3061
6756.86 3020
6757.63 2864
6758.41 2930
6759.19 2957
6759.96 2890
6760.74 2902
6761.51 2931
6762.29 2818
6763.07 2726
6763.84 2805
6764.62 2815
6765.39 2868
6766.17 2935
6766.95 2757
6767.72 2682
6768.50 2753
6769.28 2721
6770.05 2836
6770.83 2746
6771.61 2741
6772.38 2722
6773.16 2698
6773.94 2788
6774.71 2646
6775.49 2616
6776.27 2568
6777.04 2731
6777.82 2704
6778.60 2687
6779.37 2564
6780.15 2702
6780.93 2741
6781.71 2679
6782.48 2803
6783.26 2691
6784.04 2696
6784.81 2627
6785.59 2718
6786.37 2663
6787.15 2722
6787.92 2626
6788.70 2586
6789.48 2540
6790.26 2681
6791.04 2730
6791.81 2726
6792.59 2726
6793.37 2789
6794.15 2603
6794.92 2597
6795.70 2651
6796.48 2648
6797.26 2543
6798.04 2649
6798.81 2680
6799.59 2514
6800.37 2588
6801.15 2625
6801.93 2477
6802.71 2599
6803.48 2578
6804.26 2541
6805.04 2562
6805.82 2603
6806.60 2605
6807.38 2655
6808.16 2601
6808.94 2503
6809.71 2573
6810.49 2687
6811.27 2580
6812.05 2553
6812.83 2643
6813.61 2642
6814.39 2501
6815.17 2564
6815.95 2599
6816.73 2515
6817.50 2504
6818.28 2577
6819.06 2472
6819.84 2539
6820.62 2530
6821.40 2666
6822.18 2657
6822.96 2729
6823.74 2600
6824.52 2775
6825.30 2910
6826.08 2808
6826.86 2759
6827.64 2810
6828.42 2684
6829.20 2732
6829.98 2645
6830.76 2756
6831.54 2801
6832.32 2553
6833.10 2625
6833.88 2665
6834.66 2602
6835.44 2591
6836.22 2703
6837.00 2723
6837.78 2588
6838.56 2621
6839.34 2746
6840.12 2810
6840.90 2617
6841.68 2719
6842.46 2736
6843.24 2754
6844.03 2747
6844.81 2764
6845.59 2747
6846.37 2622
6847.15 2760
6847.93 2644
6848.71 2624
6849.49 2589
6850.27 2638
6851.05 2590
6851.84 2535
6852.62 2805
6853.40 2916
6854.18 3063
6854.96 3179
6855.74 3380
6856.52 3556
6857.30 3651
6858.09 3670
6858.87 3598
6859.65 3589
6860.43 3471
6861.21 3401
6861.99 3522
6862.78 3208
6863.56 3170
6864.34 3169
6865.12 3133
6865.90 3064
6866.69 3045
6867.47 3029
6868.25 3063
6869.03 3061
6869.82 2952
6870.60 2845
6871.38 2920
6872.16 2983
6872.94 2934
6873.73 2972
6874.51 3025
6875.29 2999
6876.07 2867
6876.86 2912
6877.64 2938
6878.42 2711
6879.21 2744
6879.99 2761
6880.77 2723
6881.55 2710
6882.34 2757
6883.12 2748
6883.90 2823
6884.69 2892
6885.47 2910
6886.25 2890
6887.04 2859
6887.82 2891
6888.60 2918
6889.39 2755
6890.17 2899
6890.95 2850
6891.74 2860
6892.52 3076
6893.30 2892
6894.09 3049
6894.87 3099
6895.65 3058
6896.44 3078
6897.22 3058
6898.01 3050
6898.79 3017
6899.57 3000
6900.36 3143
6901.14 3135
6901.93 3105
6902.71 3142
6903.49 3081
6904.28 3028
6905.06 3199
6905.85 3244
6906.63 3183
6907.42 3277
6908.20 3224
6908.98 3084
6909.77 3126
6910.55 3034
6911.34 3067
6912.12 3112
6912.91 3053
6913.69 3059
6914.48 3078
6915.26 3178
6916.05 2979
6916.83 2996
6917.62 3168
6918.40 3143
6919.19 3182
6919.97 3181
6920.76 3192
6921.54 3187
6922.33 3168
6923.11 3176
6923.90 3127
6924.68 3107
6925.47 3329
6926.25 3171
6927.04 3387
6927.82 3328
6928.61 3383
6929.40 3432
6930.18 3354
6930.97 3335
6931.75 3349
6932.54 3448
6933.32 3345
6934.11 3439
6934.90 3358
6935.68 3331
6936.47 3331
6937.25 3505
6938.04 3475
6938.83 3444
6939.61 3559
6940.40 3569
6941.19 3491
6941.97 3505
6942.76 3471
6943.54 3572
6944.33 3674
6945.12 3765
6945.90 3651
6946.69 3667
6947.48 3868
6948.26 4039
6949.05 3974
6949.84 3972
6950.62 4101
6951.41 4165
6952.20 4110
6952.99 4093
6953.77 4075
6954.56 4277
6955.35 4229
6956.13 4284
6956.92 4116
6957.71 4125
6958.50 4052
6959.28 4173
6960.07 4217
6960.86 4145
6961.64 4096
6962.43 4363
6963.22 4429
6964.01 4560
6964.80 4622
6965.58 4746
6966.37 4473
6967.16 4566
6967.95 4625
6968.73 4604
6969.52 4739
6970.31 4593
6971.10 4737
6971.89 4881
6972.67 4929
6973.46 4899
6974.25 4920
6975.04 4967
6975.83 5129
6976.62 5223
6977.40 5233
6978.19 5186
6978.98 5124
6979.77 5268
6980.56 5270
6981.35 5389
6982.13 5533
6982.92 5421
6983.71 5047
6984.50 5383
6985.29 5518
6986.08 5805
6986.87 5864
6987.66 6215
6988.45 6977
6989.23 7702
6990.02 8525
6990.81 9268
6991.60 10006
6992.39 10891
6993.18 11211
6993.97 10712
6994.76 10574
6995.55 9873
6996.34 8890
6997.13 8140
6997.92 7441
6998.71 6926
6999.50 6394
7000.29 6279
7001.07 6074
7001.86 6446
7002.65 6595
7003.44 7144
7004.23 7939
7005.02 8759
7005.81 9420
7006.60 9974
7007.39 10053
7008.18 10010
7008.97 9318
7009.76 8427
7010.55 7670
7011.34 7109
7012.14 6330
7012.93 5497
7013.72 5154
7014.51 5004
7015.30 4785
7016.09 4674
7016.88 4579
7017.67 4499
7018.46 4566
7019.25 4533
7020.04 4485
7020.83 4435
7021.62 4403
7022.41 4407
7023.20 4406
7024.00 4505
7024.79 4403
7025.58 4249
7026.37 4185
7027.16 4185
7027.95 4248
7028.74 4173
7029.53 4399
7030.32 4370
7031.12 4296
7031.91 4557
7032.70 4619
7033.49 4550
7034.28 4422
7035.07 4234
7035.87 4226
7036.66 4159
7037.45 4186
7038.24 4160
7039.03 3858
7039.82 4027
7040.62 4006
7041.41 4115
7042.20 4134
7042.99 4169
7043.78 4298
7044.58 4210
7045.37 4425
7046.16 4423
7046.95 4212
7047.75 4308
7048.54 4269
7049.33 4136
7050.12 4139
7050.92 3936
7051.71 4105
7052.50 3930
7053.29 3829
7054.09 4014
7054.88 3997
7055.67 3881
7056.46 3937
7057.26 3966
7058.05 3859
7058.84 3889
7059.64 3910
7060.43 3916
7061.22 3920
7062.02 3804
7062.81 3741
7063.60 3757
7064.39 3761
7065.19 3747
7065.98 3674
7066.77 3827
7067.57 3787
7068.36 3676
7069.16 3655
7069.95 3773
7070.74 3837
7071.54 3695
7072.33 3612
7073.12 3679
7073.92 3567
7074.71 3524
7075.51 3642
7076.30 3521
7077.09 3556
7077.89 3469
7078.68 3413
7079.48 3552
7080.27 3623
7081.06 3509
7081.86 3403
7082.65 3592
7083.45 3489
7084.24 3428
7085.04 3465
7085.83 3280
7086.62 3278
7087.42 3294
7088.21 3166
7089.01 3104
7089.80 3048
7090.60 3226
7091.39 3231
7092.19 3189
7092.98 3112
7093.78 3172
7094.57 3114
7095.37 3135
7096.16 3343
7096.96 3393
7097.75 3424
7098.55 3343
7099.34 3498
7100.14 3552
7100.93 3480
7101.73 3391
7102.52 3213
7103.32 3135
7104.11 3062
7104.91 3009
7105.71 2869
7106.50 2964
7107.30 2987
7108.09 2882
7108.89 2797
7109.68 2881
7110.48 2850
7111.28 2987
7112.07 2909
7112.87 2844
7113.66 2859
7114.46 2624
7115.26 2634
7116.05 2585
7116.85 2588
7117.65 2582
7118.44 2566
7119.24 2684
7120.03 2635
7120.83 2630
7121.63 2605
7122.42 2576
7123.22 2685
7124.02 2639
7124.81 2646
7125.61 2686
7126.41 2582
7127.20 2587
7128.00 2631
7128.80 2651
7129.59 2602
7130.39 2516
7131.19 2542
7131.99 2613
7132.78 2518
7133.58 2435
7134.38 2553
7135.17 2448
7135.97 2505
7136.77 2681
7137.57 2555
7138.36 2577
7139.16 2528
7139.96 2504
7140.76 2553
7141.55 2646
7142.35 2545
7143.15 2587
7143.95 2435
7144.74 2447
7145.54 2388
7146.34 2486
7147.14 2622
7147.94 2630
7148.73 2571
7149.53 2551
7150.33 2606
7151.13 2533
7151.93 2389
7152.72 2563
7153.52 2626
7154.32 2565
7155.12 2401
7155.92 2486
7156.72 2359
7157.51 2425
7158.31 2482
7159.11 2433
7159.91 2534
7160.71 2460
7161.51 2415
7162.31 2437
7163.11 2412
7163.90 2503
7164.70 2480
7165.50 2366
7166.30 2406
7167.10 2348
7167.90 2352
7168.70 2310
7169.50 2398
7170.30 2363
7171.10 2272
7171.90 2253
7172.69 2388
7173.49 2333
7174.29 2339
7175.09 2302
7175.89 2446
7176.69 2446
7177.49 2324
7178.29 2299
7179.09 2196
7179.89 2299
7180.69 2277
7181.49 2359
7182.29 2329
7183.09 2287
7183.89 2203
7184.69 2229
7185.49 2238
7186.29 2206
7187.09 2338
7187.89 2272
7188.69 2282
7189.49 2337
7190.29 2351
7191.09 2243
7191.89 2202
7192.69 2314
7193.49 2288
7194.29 2191
7195.09 2242
7195.89 2322
7196.70 2121
7197.50 2052
7198.30 2158
7199.10 2184
7199.90 2092
7200.70 2139
7201.50 2186
7202.30 2182
7203.10 2244
7203.90 2118
7204.70 1987
7205.51 2048
7206.31 2109
7207.11 2103
7207.91 2124
7208.71 2149
7209.51 2006
7210.31 2037
7211.12 1972
7211.92 1993
7212.72 1975
7213.52 2142
7214.32 2047
7215.12 2126
7215.92 2146
7216.73 2032
7217.53 1938
7218.33 2023
7219.13 2166
7219.93 2032
7220.74 2040
7221.54 2134
7222.34 2144
7223.14 2063
7223.94 2146
7224.75 2044
7225.55 2023
7226.35 2073
7227.15 2086
7227.96 2107
7228.76 2078
7229.56 2039
7230.36 2136
7231.17 2073
7231.97 2059
7232.77 2055
7233.57 2061
7234.38 2034
7235.18 2096
7235.98 2112
7236.79 2112
7237.59 2083
7238.39 2092
7239.19 2074
7240.00 2094
7240.80 2025
7241.60 1903
7242.41 2040
7243.21 2112
7244.01 2163
7244.82 2237
7245.62 2186
7246.42 2198
7247.23 2128
7248.03 2083
7248.83 2190
7249.64 2131
7250.44 2113
7251.25 2233
7252.05 2213
7252.85 2102
7253.66 2076
7254.46 2147
7255.27 2152
7256.07 2181
7256.87 2110
7257.68 2136
7258.48 2115
7259.29 2090
7260.09 2228
7260.89 2092
7261.70 1974
7262.50 2130
7263.31 2145
7264.11 2056
7264.92 2102
7265.72 2154
7266.53 2156
7267.33 2287
7268.13 2250
7268.94 2302
7269.74 2222
7270.55 2352
7271.35 2270
7272.16 2269
7272.96 2305
7273.77 2299
7274.57 2374
7275.38 2398
7276.18 2293
7276.99 2299
7277.79 2394
7278.60 2394
7279.40 2364
7280.21 2341
7281.01 2487
7281.82 2419
7282.63 2254
7283.43 2241
7284.24 2421
7285.04 2354
7285.85 2433
7286.65 2531
7287.46 2535
7288.27 2664
7289.07 2902
7289.88 3108
7290.68 3407
7291.49 3584
7292.29 3518
7293.10 3422
7293.91 3332
7294.71 3172
7295.52 3012
7296.33 2930
7297.13 2723
7297.94 2693
7298.74 2613
7299.55 2489
7300.36 2336
7301.16 2204
7301.97 2280
7302.78 2428
7303.58 2264
7304.39 2313
7305.20 2376
7306.00 2339
7306.81 2343
7307.62 2293
7308.42 2399
7309.23 2236
7310.04 2381
7310.84 2526
7311.65 2459
7312.46 2382
7313.27 2324
7314.07 2429
7314.88 2506
7315.69 2465
7316.50 2417
7317.30 2439
7318.11 2527
7318.92 2539
7319.72 2508
7320.53 2553
7321.34 2600
7322.15 2451
7322.96 2517
7323.76 2587
7324.57 2699
7325.38 2804
7326.19 2770
7326.99 2897
7327.80 2853
7328.61 2948
7329.42 2917
7330.23 2883
7331.03 2850
7331.84 2748
7332.65 2545
7333.46 2416
7334.27 2391
7335.08 2421
7335.88 2546
7336.69 2506
7337.50 2464
7338.31 2494
7339.12 2471
7339.93 2491
7340.74 2607
7341.54 2746
7342.35 2651
7343.16 2600
7343.97 2543
7344.78 2631
7345.59 2567
7346.40 2442
7347.21 2477
7348.02 2463
7348.82 2457
7349.63 2414
7350.44 2338
7351.25 2409
7352.06 2424
7352.87 2319
7353.68 2203
7354.49 2324
7355.30 2484
7356.11 2415
7356.92 2436
7357.73 2411
7358.54 2377
7359.35 2382
7360.16 2383
7360.97 2343
7361.78 2349
7362.59 2431
7363.40 2450
7364.21 2481
7365.02 2452
7365.83 2476
7366.64 2392
7367.45 2337
7368.26 2455
7369.07 2461
7369.88 2523
7370.69 2537
7371.50 2513
7372.31 2474
7373.12 2483
7373.93 2338
7374.74 2388
7375.55 2370
7376.36 2430
7377.17 2524
7377.98 2548
7378.79 2551
7379.60 2446
7380.42 2312
7381.23 2358
7382.04 2411
7382.85 2521
7383.66 2648
7384.47 2575
7385.28 2748
7386.09 2768
7386.90 3044
7387.71 3089
7388.53 3100
7389.34 3073
7390.15 3073
7390.96 2952
7391.77 2851
7392.58 2661
7393.39 2648
7394.21 2680
7395.02 2595
7395.83 2431
7396.64 2382
7397.45 2367
7398.27 2451
7399.08 2288
7399.89 2212
7400.70 2326
7401.51 2236
7402.33 2315
7403.14 2411
7403.95 2432
7404.76 2497
7405.57 2500
7406.39 2518
7407.20 2655
7408.01 2639
7408.82 2735
7409.64 2706
7410.45 2576
7411.26 2472
7412.07 2498
7412.89 2499
7413.70 2373
7414.51 2404
7415.32 2377
7416.14 2373
7416.95 2393
7417.76 2280
7418.58 2150
7419.39 2200
7420.20 2246
7421.02 2178
7421.83 2073
7422.64 2150
7423.45 2068
7424.27 2168
7425.08 2062
7425.89 1963
7426.71 2119
7427.52 2109
7428.33 2058
7429.15 2121
7429.96 2047
7430.78 2122
7431.59 2071
7432.40 2100
7433.22 2020
7434.03 2068
7434.84 2147
7435.66 2110
7436.47 2056
7437.29 2067
7438.10 1977
7438.91 1983
7439.73 1952
7440.54 2010
7441.36 2017
7442.17 2126
7442.99 2193
7443.80 2043
7444.61 2133
7445.43 2194
7446.24 2242
7447.06 2211
7447.87 2171
7448.69 2170
7449.50 2068
7450.32 2153
7451.13 2135
7451.95 2083
7452.76 2093
7453.58 2098
7454.39 2088
7455.21 2168
7456.02 2042
7456.84 2053
7457.65 2202
7458.47 2124
7459.28 2102
7460.10 2045
7460.91 2052
7461.73 1900
7462.54 1965
7463.36 1894
7464.17 1924
7464.99 2080
7465.80 2156
7466.62 2044
7467.44 2037
7468.25 2046
7469.07 2040
7469.88 2068
7470.70 1945
7471.51 1975
7472.33 1983
7473.15 1996
7473.96 1974
7474.78 1983
7475.59 1948
7476.41 2005
7477.23 1921
7478.04 1902
7478.86 1943
7479.67 1887
7480.49 1825
7481.31 1954
7482.12 2075
7482.94 2003
7483.76 2021
7484.57 2026
7485.39 1947
7486.21 1977
7487.02 1935
7487.84 1973
7488.66 1942
7489.47 1885
7490.29 1943
7491.11 1922
7491.92 1819
7492.74 1846
7493.56 1866
7494.38 1909
7495.19 1990
7496.01 1908
7496.83 1786
7497.64 1824
7498.46 1899
7499.28 1958
7500.10 1967
7500.91 2045
7501.73 1954
7502.55 1966
7503.37 1929
7504.18 1904
7505.00 1838
7505.82 1833
7506.64 1930
7507.46 1898
7508.27 1917
7509.09 2054
7509.91 1894
7510.73 1831
7511.55 1795
7512.36 1840
7513.18 1895
7514.00 1875
7514.82 1814
7515.64 1828
7516.45 1953
7517.27 1934
7518.09 1816
7518.91 1881
7519.73 1954
7520.55 1852
7521.37 1777
7522.18 1818
7523.00 1898
7523.82 1884
7524.64 1890
7525.46 1886
7526.28 1922
7527.10 1927
7527.92 1912
7528.74 1841
7529.55 1849
7530.37 1842
7531.19 1880
7532.01 1864
7532.83 1812
7533.65 1747
7534.47 1799
7535.29 1839
7536.11 1772
7536.93 1756
7537.75 1782
7538.57 1835
7539.39 1837
7540.21 1942
7541.03 1892
7541.84 1762
7542.66 1753
7543.48 1835
7544.30 1818
7545.12 1836
7545.94 1858
7546.76 1907
7547.58 1810
7548.40 1815
7549.22 1859
7550.04 1826
7550.86 1837
7551.68 1851
7552.51 1996
7553.33 1968
7554.15 1960
7554.97 1906
7555.79 1887
7556.61 1872
7557.43 1764
7558.25 1797
7559.07 1862
7559.89 1854
7560.71 1842
7561.53 1887
7562.35 1950
7563.17 2005
7563.99 1970
7564.81 1953
7565.64 1966
7566.46 2043
7567.28 2041
7568.10 2037
7568.92 1973
7569.74 2051
7570.56 2064
7571.38 1911
7572.21 2016
7573.03 2022
7573.85 1855
7574.67 1805
7575.49 1822
7576.31 1842
7577.13 1816
7577.96 1858
7578.78 1958
7579.60 1898
7580.42 1830
7581.24 1880
7582.07 1879
7582.89 1920
7583.71 1919
7584.53 1821
7585.35 1846
7586.18 1934
7587.00 1876
7587.82 1844
7588.64 1801
7589.46 1855
7590.29 1942
7591.11 1836
7591.93 1895
7592.75 1943
7593.58 1882
7594.40 1800
7595.22 1807
7596.04 1880
7596.87 1845
7597.69 1896
7598.51 1954
7599.34 1764
7600.16 1847
7600.98 1901
7601.80 1823
7602.63 1811
7603.45 1859
7604.27 1832
7605.10 1832
7605.92 1913
7606.74 1860
7607.57 1980
7608.39 1959
7609.21 2015
7610.04 2050
7610.86 2057
7611.68 2145
7612.51 2063
7613.33 2015
7614.15 1962
7614.98 2037
7615.80 2090
7616.62 2047
7617.45 2069
7618.27 1884
7619.10 1884
7619.92 1971
7620.74 1932
7621.57 1886
7622.39 1935
7623.22 1838
7624.04 2083
7624.86 2044
7625.69 1898
7626.51 1925
7627.34 1881
7628.16 1852
7628.99 1889
7629.81 1942
7630.64 1836
7631.46 1852
7632.28 1965
7633.11 1869
7633.93 1964
7634.76 1977
7635.58 1959
7636.41 1992
7637.23 1946
7638.06 2128
7638.88 2215
7639.71 2199
7640.53 2138
7641.36 2179
7642.18 2056
7643.01 1860
7643.83 1923
7644.66 1971
7645.48 1796
7646.31 1899
7647.14 1871
7647.96 1723
7648.79 1804
7649.61 1756
7650.44 1838
7651.26 1718
7652.09 1691
7652.91 1694
7653.74 1773
7654.57 1843
7655.39 1720
7656.22 1644
7657.04 1656
7657.87 1777
7658.70 1701
7659.52 1656
7660.35 1715
7661.17 1757
7662.00 1685
7662.83 1743
7663.65 1769
7664.48 1734
7665.31 1659
7666.13 1605
7666.96 1698
7667.79 1786
7668.61 1669
7669.44 1666
7670.27 1676
7671.09 1570
7671.92 1658
7672.75 1747
7673.57 1768
7674.40 1730
7675.23 1764
7676.05 1729
7676.88 1724
7677.71 1782
7678.53 1840
7679.36 1767
7680.19 1788
7681.02 1730
7681.84 1769
7682.67 1705
7683.50 1672
7684.33 1677
7685.15 1680
7685.98 1735
7686.81 1689
7687.64 1686
7688.46 1729
7689.29 1724
7690.12 1627
7690.95 1652
7691.77 1689
7692.60 1689
7693.43 1791
7694.26 1745
7695.09 1618
7695.91 1661
7696.74 1722
7697.57 1712
7698.40 1654
7699.23 1672
7700.06 1714
7700.88 1685
7701.71 1785
7702.54 1720
7703.37 1768
7704.20 1720
7705.03 1697
7705.85 1688
7706.68 1675
7707.51 1631
7708.34 1624
7709.17 1788
7710.00 1638
7710.83 1673
7711.66 1690
7712.48 1734
7713.31 1708
7714.14 1755
7714.97 1623
7715.80 1790
7716.63 1879
7717.46 1831
7718.29 1793
7719.12 1659
7719.95 1743
7720.78 1749
7721.61 1727
7722.44 1781
7723.27 1725
7724.09 1661
7724.92 1692
7725.75 1676
7726.58 1725
7727.41 1713
7728.24 1698
7729.07 1732
7729.90 1656
7730.73 1676
7731.56 1814
7732.39 1797
7733.22 1708
7734.05 1821
7734.88 1806
7735.71 1786
7736.54 1731
7737.37 1758
7738.20 1785
7739.03 1745
7739.86 1616
7740.70 1742
7741.53 1684
7742.36 1689
7743.19 1695
7744.02 1688
7744.85 1733
7745.68 1757
7746.51 1766
7747.34 1650
7748.17 1854
7749.00 1789
7749.83 1789
7750.66 1808
7751.50 1903
7752.33 1962
7753.16 2190
7753.99 2353
7754.82 2391
7755.65 2459
7756.48 2343
7757.31 2274
7758.15 2298
7758.98 2019
7759.81 1970
7760.64 1869
7761.47 1952
7762.30 1983
7763.13 1858
7763.97 1832
7764.80 1658
7765.63 1623
7766.46 1680
7767.29 1668
7768.13 1724
7768.96 1701
7769.79 1668
7770.62 1684
7771.45 1741
7772.29 1759
7773.12 1758
7773.95 1714
7774.78 1721
7775.62 1673
7776.45 1522
7777.28 1504
7778.11 1561
7778.95 1596
7779.78 1599
7780.61 1656
7781.44 1664
7782.28 1561
7783.11 1571
7783.94 1659
7784.77 1614
7785.61 1609
7786.44 1659
7787.27 1662
7788.11 1637
7788.94 1686
7789.77 1657
7790.61 1777
7791.44 1777
7792.27 1696
7793.10 1728
7793.94 1735
7794.77 1720
7795.60 1676
7796.44 1706
7797.27 1869
7798.11 1763
7798.94 1649
7799.77 1765
7800.61 1678
7801.44 1645
7802.27 1583
7803.11 1581
7803.94 1548
7804.78 1605
7805.61 1721
7806.44 1709
7807.28 1757
7808.11 1786
7808.95 1738
7809.78 1640
7810.61 1655
7811.45 1709
7812.28 1677
7813.12 1677
7813.95 1662
7814.79 1718
7815.62 1738
7816.45 1732
7817.29 1770
7818.12 1864
7818.96 1734
7819.79 1621
7820.63 1687
7821.46 1864
7822.30 1813
7823.13 1786
7823.97 1723
7824.80 1740
7825.64 1769
7826.47 1693
7827.31 1695
7828.14 1723
7828.98 1767
7829.81 1810
7830.65 1759
7831.48 1736
7832.32 1781
7833.15 1769
7833.99 1749
7834.83 1698
7835.66 1684
7836.50 1724
7837.33 1787
7838.17 1669
7839.00 1699
7839.84 1721
7840.68 1711
7841.51 1772
7842.35 1770
7843.18 1803
7844.02 1792
7844.86 1737
7845.69 1684
7846.53 1650
7847.36 1678
7848.20 1715
7849.04 1803
7849.87 1767
7850.71 1721
7851.55 1738
7852.38 1780
7853.22 1686
7854.05 1718
7854.89 1659
7855.73 1764
7856.56 1626
7857.40 1616
7858.24 1630
7859.08 1571
7859.91 1652
7860.75 1536
7861.59 1529
7862.42 1550
7863.26 1555
7864.10 1575
7864.93 1600
7865.77 1644
7866.61 1656
7867.45 1698
7868.28 1601
7869.12 1684
7869.96 1777
7870.80 1669
7871.63 1596
7872.47 1570
7873.31 1557
7874.15 1644
7874.98 1675
7875.82 1663
7876.66 1561
7877.50 1570
7878.33 1523
7879.17 1660
7880.01 1598
7880.85 1607
7881.69 1749
7882.52 1716
7883.36 1699
7884.20 1593
7885.04 1747
7885.88 1653
7886.71 1655
7887.55 1686
7888.39 1631
7889.23 1697
7890.07 1719
7890.91 1664
7891.75 1640
7892.58 1722
7893.42 1734
7894.26 1694
7895.10 1716
7895.94 1756
7896.78 1682
7897.62 1733
7898.46 1692
7899.29 1706
7900.13 1758
7900.97 1678
7901.81 1627
7902.65 1602
7903.49 1672
7904.33 1717
7905.17 1780
7906.01 1761
7906.85 1724
7907.69 1739
7908.53 1722
7909.37 1644
7910.21 1590
7911.04 1578
7911.88 1784
7912.72 1635
7913.56 1660
7914.40 1741
7915.24 1727
7916.08 1604
7916.92 1643
7917.76 1721
7918.60 1659
7919.44 1617
7920.28 1611
7921.12 1666
7921.96 1709
7922.80 1847
7923.64 1792
7924.48 1765
7925.32 1764
7926.16 1764
7927.01 1804
7927.85 1709
7928.69 1715
7929.53 1709
7930.37 1656
7931.21 1733
7932.05 1652
7932.89 1624
7933.73 1678
7934.57 1601
7935.41 1610
7936.25 1633
7937.09 1694
7937.93 1551
7938.78 1557
7939.62 1519
7940.46 1600
7941.30 1663
7942.14 1672
7942.98 1554
7943.82 1591
7944.66 1579
7945.51 1608
7946.35 1630
7947.19 1592
7948.03 1548
7948.87 1465
7949.71 1522
7950.56 1442
7951.40 1527
7952.24 1515
7953.08 1582
7953.92 1573
7954.76 1661
7955.61 1534
7956.45 1653
7957.29 1608
7958.13 1545
7958.97 1642
7959.82 1554
7960.66 1514
7961.50 1437
7962.34 1572
7963.19 1624
7964.03 1626
7964.87 1568
7965.71 1574
7966.56 1538
7967.40 1549
7968.24 1573
7969.08 1578
7969.93 1529
7970.77 1534
7971.61 1519
7972.45 1607
7973.30 1583
7974.14 1606
7974.98 1532
7975.83 1613
7976.67 1649
7977.51 1621
7978.36 1498
7979.20 1540
7980.04 1545
7980.89 1480
7981.73 1537
7982.57 1624
7983.42 1573
7984.26 1593
7985.10 1578
7985.95 1542
7986.79 1671
7987.63 1552
7988.48 1587
7989.32 1610
7990.16 1576
7991.01 1588
7991.85 1594
7992.70 1479
7993.54 1485
7994.38 1504
7995.23 1544
7996.07 1434
7996.92 1509
7997.76 1508
7998.60 1569
7999.45 1482
8000.29 1541
8001.14 1629
8001.98 1527
8002.83 1451
8003.67 1430
8004.52 1514
8005.36 1513
8006.20 1493
8007.05 1587
8007.89 1585
8008.74 1564
8009.58 1428
8010.43 1513
8011.27 1582
8012.12 1520
8012.96 1569
8013.81 1557
8014.65 1521
8015.50 1520
8016.34 1519
8017.19 1542
8018.03 1545
8018.88 1546
8019.72 1562
8020.57 1564
8021.42 1563
8022.26 1487
8023.11 1497
8023.95 1443
8024.80 1427
8025.64 1538
8026.49 1503
8027.33 1508
8028.18 1561
8029.03 1550
8029.87 1586
8030.72 1572
8031.56 1571
8032.41 1523
8033.26 1420
8034.10 1608
8034.95 1444
8035.79 1485
8036.64 1442
8037.49 1425
8038.33 1475
8039.18 1559
8040.03 1544
8040.87 1589
8041.72 1541
8042.57 1606
8043.41 1536
8044.26 1473
8045.11 1621
8045.95 1637
8046.80 1604
8047.65 1465
8048.49 1368
8049.34 1483
8050.19 1442
8051.03 1415
8051.88 1488
8052.73 1375
8053.58 1386
8054.42 1441
8055.27 1477
8056.12 1480
8056.96 1398
8057.81 1517
8058.66 1425
8059.51 1433
8060.35 1470
8061.20 1444
8062.05 1484
8062.90 1391
8063.74 1455
8064.59 1460
8065.44 1304
8066.29 1374
8067.14 1362
8067.98 1485
8068.83 1430
8069.68 1447
8070.53 1504
8071.38 1424
8072.22 1404
8073.07 1427
8073.92 1523
8074.77 1420
8075.62 1374
8076.46 1431
8077.31 1446
8078.16 1407
8079.01 1518
8079.86 1436
8080.71 1398
8081.56 1346
8082.40 1310
8083.25 1448
8084.10 1436
8084.95 1366
8085.80 1369
8086.65 1420
8087.50 1402
8088.35 1388
8089.19 1342
8090.04 1330
8090.89 1438
8091.74 1376
8092.59 1450
8093.44 1363
8094.29 1362
8095.14 1403
8095.99 1393
8096.84 1399
8097.69 1355
8098.54 1375
8099.39 1324
8100.24 1389
8101.09 1432
8101.94 1440
8102.79 1369
8103.63 1496
8104.48 1405
8105.33 1389
8106.18 1386
8107.03 1366
8107.88 1316
8108.73 1414
8109.58 1480
8110.43 1452
8111.28 1496
8112.14 1507
8112.99 1352
8113.84 1417
8114.69 1412
8115.54 1451
8116.39 1427
8117.24 1447
8118.09 1382
8118.94 1306
8119.79 1379
8120.64 1491
8121.49 1343
8122.34 1344
8123.19 1459
8124.04 1481
8124.89 1406
8125.74 1437
8126.60 1480
8127.45 1509
8128.30 1423
8129.15 1374
8130.00 1317
8130.85 1348
8131.70 1337
8132.55 1396
8133.40 1425
8134.26 1393
8135.11 1338
8135.96 1404
8136.81 1373
8137.66 1319
8138.51 1379
8139.37 1423
8140.22 1414
8141.07 1306
8141.92 1382
8142.77 1341
8143.62 1423
8144.48 1377
8145.33 1397
8146.18 1421
8147.03 1359
8147.88 1315
8148.74 1329
8149.59 1397
8150.44 1392
8151.29 1414
8152.15 1302
8153.00 1386
8153.85 1469
8154.70 1412
8155.56 1356
8156.41 1360
8157.26 1329
8158.11 1356
8158.97 1400
8159.82 1412
8160.67 1428
8161.52 1351
8162.38 1448
8163.23 1501
8164.08 1402
8164.94 1409
8165.79 1437
8166.64 1444
8167.49 1437
8168.35 1405
8169.20 1418
8170.05 1438
8170.91 1417
8171.76 1285
8172.61 1277
8173.47 1290
8174.32 1343
8175.17 1394
8176.03 1420
8176.88 1418
8177.74 1307
8178.59 1344
8179.44 1421
8180.30 1431
8181.15 1372
8182.00 1387
8182.86 1411
8183.71 1339
8184.57 1412
8185.42 1320
8186.27 1304
8187.13 1358
8187.98 1290
8188.84 1331
8189.69 1337
8190.55 1313
8191.40 1284
8192.25 1327
8193.11 1324
8193.96 1373
8194.82 1466
8195.67 1382
8196.53 1312
8197.38 1297
8198.24 1330
8199.09 1283
8199.95 1328
8200.80 1444
8201.66 1412
8202.51 1451
8203.37 1405
8204.22 1368
8205.08 1293
8205.93 1377
8206.79 1356
8207.64 1353
8208.50 1363
8209.35 1245
8210.21 1260
8211.06 1271
8211.92 1347
8212.77 1358
8213.63 1311
8214.48 1363
8215.34 1298
8216.20 1349
8217.05 1417
8217.91 1371
8218.76 1338
8219.62 1343
8220.48 1413
8221.33 1325
8222.19 1408
8223.04 1345
8223.90 1385
8224.76 1348
8225.61 1393
8226.47 1383
8227.32 1452
8228.18 1405
8229.04 1430
8229.89 1433
8230.75 1390
8231.61 1478
8232.46 1512
8233.32 1431
8234.18 1508
8235.03 1367
8235.89 1413
8236.75 1325
8237.60 1311
8238.46 1290
8239.32 1420
8240.17 1397
8241.03 1367
8241.89 1312
8242.74 1298
8243.60 1300
8244.46 1284
8245.32 1267
8246.17 1322
8247.03 1302
8247.89 1381
8248.74 1374
8249.60 1347
8250.46 1364
8251.32 1340
8252.17 1302
8253.03 1304
8253.89 1256
8254.75 1320
8255.60 1381
8256.46 1450
8257.32 1386
8258.18 1373
8259.04 1358
8259.89 1451
8260.75 1417
8261.61 1365
8262.47 1378
8263.33 1407
8264.18 1435
8265.04 1332
8265.90 1304
8266.76 1316
8267.62 1361
8268.48 1341
8269.33 1278
8270.19 1364
8271.05 1323
8271.91 1416
8272.77 1364
8273.63 1392
8274.49 1325
8275.34 1337
8276.20 1373
8277.06 1374
8277.92 1386
8278.78 1354
8279.64 1297
8280.50 1295
8281.36 1345
8282.22 1279
8283.08 1317
8283.93 1381
8284.79 1409
8285.65 1398
8286.51 1361
8287.37 1330
8288.23 1465
8289.09 1413
8289.95 1393
8290.81 1372
8291.67 1355
8292.53 1326
8293.39 1391
8294.25 1430
8295.11 1386
8295.97 1425
8296.83 1440
8297.69 1351
8298.55 1308
8299.41 1363
8300.27 1483
8301.13 1382
8301.99 1391
8302.85 1397
8303.71 1405
8304.57 1396
8305.43 1417
8306.29 1442
8307.15 1468
8308.01 1403
8308.87 1489
8309.73 1396
8310.59 1454
8311.45 1312
8312.31 1397
8313.17 1491
8314.03 1463
8314.90 1398
8315.76 1344
8316.62 1300
8317.48 1388
8318.34 1334
8319.20 1385
8320.06 1421
8320.92 1474
8321.78 1421
8322.64 1406
8323.51 1418
8324.37 1338
8325.23 1381
8326.09 1430
8326.95 1408
8327.81 1442
8328.67 1463
8329.54 1464
8330.40 1454
8331.26 1402
8332.12 1423
8332.98 1380
8333.84 1297
8334.71 1324
8335.57 1451
8336.43 1446
8337.29 1372
8338.15 1479
8339.02 1377
8339.88 1431
8340.74 1441
8341.60 1524
8342.46 1512
8343.33 1434
8344.19 1483
8345.05 1463
8345.91 1493
8346.78 1471
8347.64 1475
8348.50 1428
8349.36 1454
8350.23 1465
8351.09 1606
8351.95 1496
8352.81 1536
8353.68 1444
8354.54 1550
8355.40 1593
8356.27 1548
8357.13 1636
8357.99 1690
8358.86 1697
8359.72 1513
8360.58 1526
8361.44 1527
8362.31 1620
8363.17 1572
8364.03 1553
8364.90 1576
8365.76 1681
8366.63 1599
8367.49 1582
8368.35 1599
8369.22 1580
8370.08 1586
8370.94 1596
8371.81 1566
8372.67 1605
8373.53 1645
8374.40 1638
8375.26 1687
8376.13 1606
8376.99 1614
8377.85 1576
8378.72 1619
8379.58 1598
8380.45 1819
8381.31 1688
8382.18 1692
8383.04 1683
8383.90 1651
8384.77 1677
8385.63 1748
8386.50 1745
8387.36 1686
8388.23 1755
8389.09 1742
8389.96 1817
8390.82 1831
8391.69 1762
8392.55 1782
8393.42 1896
8394.28 1833
8395.15 1860
8396.01 1920
8396.88 1833
8397.74 1772
8398.61 1750
8399.47 1725
8400.34 1741
8401.20 1829
8402.07 1951
8402.93 1836
8403.80 1930
8404.66 1933
8405.53 1872
8406.39 1902
8407.26 1823
8408.12 1959
8408.99 1925
8409.86 1963
8410.72 1984
8411.59 1939
8412.45 1998
8413.32 1965
8414.19 2033
8415.05 2078
8415.92 2050
8416.78 1865
8417.65 2009
8418.52 2040
8419.38 2061
8420.25 2125
8421.11 2183
8421.98 2140
8422.85 2136
8423.71 2138
8424.58 2155
8425.45 2095
8426.31 2149
8427.18 2251
8428.05 2257
8428.91 2316
8429.78 2177
8430.65 2217
8431.51 2278
8432.38 2209
8433.25 2225
8434.11 2385
8434.98 2303
8435.85 2483
8436.72 2532
8437.58 2619
8438.45 2455
8439.32 2382
8440.18 2517
8441.05 2550
8441.92 2426
8442.79 2476
8443.65 2487
8444.52 2551
8445.39 2700
8446.26 2741
8447.12 2764
8447.99 2818
8448.86 2925
8449.73 2890
8450.60 2963
8451.46 2856
8452.33 2837
8453.20 2926
8454.07 3005
8454.94 3044
8455.80 3064
8456.67 3128
8457.54 3075
8458.41 3216
8459.28 3413
8460.14 3730
8461.01 3987
8461.88 4446
8462.75 4723
8463.62 5122
8464.49 5574
8465.36 5469
8466.22 5533
8467.09 5302
8467.96 4650
8468.83 4318
8469.70 4198
8470.57 3852
8471.44 3770
8472.31 3500
8473.17 3393
8474.04 3483
8474.91 3885
8475.78 3950
8476.65 4301
8477.52 4599
8478.39 4759
8479.26 5030
8480.13 4962
8481.00 4593
8481.87 4253
8482.74 3962
8483.61 3588
8484.48 3256
8485.34 3134
8486.21 2948
8487.08 2697
8487.95 2624
8488.82 2541
8489.69 2544
8490.56 2518
8491.43 2613
8492.30 2690
8493.17 2657
8494.04 2616
8494.91 2536
8495.78 2443
8496.65 2476
8497.52 2601
8498.39 2560
8499.26 2466
8500.13 2554
8501.01 2712
8501.88 2661
8502.75 2795
8503.62 2769
8504.49 2952
8505.36 2872
8506.23 2748
8507.10 2645
8507.97 2560
8508.84 2527
8509.71 2426
8510.58 2451
8511.45 2368
8512.32 2510
8513.20 2517
8514.07 2596
8514.94 2679
8515.81 2792
8516.68 2888
8517.55 2845
8518.42 2864
8519.29 2743
8520.17 2637
8521.04 2588
8521.91 2642
8522.78 2696
8523.65 2659
8524.52 2576
8525.39 2596
8526.27 2549
8527.14 2518
8528.01 2426
8528.88 2485
8529.75 2567
8530.63 2674
8531.50 2602
8532.37 2784
8533.24 2655
8534.11 2791
8534.99 2702
8535.86 2765
8536.73 2720
8537.60 2680
8538.47 2639
8539.35 2688
8540.22 2731
8541.09 2679
8541.96 2740
8542.84 2703
8543.71 2755
8544.58 2646
8545.46 2751
8546.33 2819
8547.20 2676
8548.07 2647
8548.95 2737
8549.82 2707
8550.69 2660
8551.57 2633
8552.44 2600
8553.31 2532
8554.18 2622
8555.06 2622
8555.93 2621
8556.80 2519
8557.68 2447
8558.55 2396
8559.42 2498
8560.30 2467
8561.17 2469
8562.04 2562
8562.92 2579
8563.79 2433
8564.67 2471
8565.54 2450
8566.41 2417
8567.29 2405
8568.16 2318
8569.03 2402
8569.91 2235
8570.78 2262
8571.66 2306
8572.53 2267
8573.40 2271
8574.28 2242
8575.15 2367
8576.03 2395
8576.90 2275
8577.78 2292
8578.65 2314
8579.52 2310
8580.40 2395
8581.27 2292
8582.15 2335
8583.02 2214
8583.90 2174
8584.77 2184
8585.65 2080
8586.52 2142
8587.40 2157
8588.27 2185
8589.15 2108
8590.02 2157
8590.90 2196
8591.77 2308
8592.65 2251
8593.52 2215
8594.40 2214
8595.27 2268
8596.15 2297
8597.02 2141
8597.90 2143
8598.77 2093
8599.65 2064
8600.52 2135
8601.40 2061
8602.28 2023
8603.15 2131
8604.03 2188
8604.90 2135
8605.78 2144
8606.65 2129
8607.53 2213
8608.41 2214
8609.28 2153
8610.16 2187
8611.03 2134
8611.91 2152
8612.79 2225
8613.66 2107
8614.54 2156
8615.41 2228
8616.29 2200
8617.17 2206
8618.04 2123
8618.92 2149
8619.80 2195
8620.67 2233
8621.55 2169
8622.43 2140
8623.30 2196
8624.18 2101
8625.06 2153
8625.93 2146
8626.81 2218
8627.69 2299
8628.56 2211
8629.44 2167
8630.32 2240
8631.20 2239
8632.07 2223
8632.95 2240
8633.83 2338
8634.70 2321
8635.58 2217
8636.46 2356
8637.34 2320
8638.21 2244
8639.09 2310
8639.97 2333
8640.85 2291
8641.72 2292
8642.60 2291
8643.48 2299
8644.36 2358
8645.23 2286
8646.11 2246
8646.99 2280
8647.87 2371
8648.75 2435
8649.62 2347
8650.50 2319
8651.38 2440
8652.26 2319
8653.14 2424
8654.01 2544
8654.89 2527
8655.77 2544
8656.65 2514
8657.53 2496
8658.41 2483
8659.29 2403
8660.16 2475
8661.04 2557
8661.92 2559
8662.80 2687
8663.68 2610
8664.56 2589
8665.44 2595
8666.31 2536
8667.19 2551
8668.07 2551
8668.95 2567
8669.83 2589
8670.71 2640
8671.59 2532
8672.47 2586
8673.35 2552
8674.23 2671
8675.11 2672
8675.99 2626
8676.86 2672
8677.74 2706
8678.62 2637
8679.50 2721
8680.38 2902
8681.26 2905
8682.14 3006
8683.02 3057
8683.90 3181
8684.78 2941
8685.66 2925
8686.54 2921
8687.42 2967
8688.30 2970
8689.18 2833
8690.06 2803
8690.94 2804
8691.82 2830
8692.70 2943
8693.58 2973
8694.46 3018
8695.34 2972
8696.22 3084
8697.10 3427
8697.98 3657
8698.86 3859
8699.74 4027
8700.62 4350
8701.51 4283
8702.39 4281
8703.27 4176
8704.15 3968
8705.03 3788
8705.91 3638
8706.79 3426
8707.67 3085
8708.55 2964
8709.43 3068
8710.31 3120
8711.20 2893
8712.08 2813
8712.96 2927
8713.84 2868
8714.72 2918
8715.60 2923
8716.48 2880
8717.36 2897
8718.25 2969
8719.13 2724
8720.01 2816
8720.89 2762
8721.77 2778
8722.65 2899
8723.54 2926
8724.42 2795
8725.30 2844
8726.18 2860
8727.06 2993
8727.95 3082
8728.83 3002
8729.71 3136
8730.59 3111
8731.47 3182
8732.36 3103
8733.24 3059
8734.12 3102
8735.00 3115
8735.89 3150
8736.77 3302
8737.65 3369
8738.53 3366
8739.42 3425
8740.30 3370
8741.18 3346
8742.06 3552
8742.95 3558
8743.83 3455
8744.71 3527
8745.59 3447
8746.48 3405
8747.36 3490
8748.24 3392
8749.13 3461
8750.01 3385
8750.89 3512
8751.78 3367
8752.66 3459
8753.54 3372
8754.43 3407
8755.31 3421
8756.19 3368
8757.08 3423
8757.96 3662
8758.84 3546
8759.73 3491
8760.61 3562
8761.49 3595
8762.38 3622
8763.26 3525
8764.15 3712
8765.03 3732
8765.91 3706
8766.80 3692
8767.68 3780
8768.57 3708
8769.45 3785
8770.33 3877
8771.22 4008
8772.10 4118
8772.99 4092
8773.87 4175
8774.75 4292
8775.64 4313
8776.52 4329
8777.41 4369
8778.29 4299
8779.18 4257
8780.06 4241
8780.95 4170
8781.83 4355
8782.72 4201
8783.60 4232
8784.49 4542
8785.37 4778
8786.26 5190
8787.14 5760
8788.03 6562
8788.91 7538
8789.80 8295
8790.68 8783
8791.57 8563
8792.45 8306
8793.34 7965
8794.22 7194
8795.11 6391
8795.99 6026
8796.88 5503
8797.76 4969
8798.65 4641
8799.53 4514
8800.42 4233
8801.31 4178
8802.19 4433
8803.08 4252
8803.96 4397
8804.85 4658
8805.74 4884
8806.62 5091
8807.51 5075
8808.39 4848
8809.28 4697
8810.17 4686
8811.05 4359
8811.94 4018
8812.82 3859
8813.71 3714
8814.60 3549
8815.48 3677
8816.37 3681
8817.26 3643
8818.14 3461
8819.03 3434
8819.92 3603
8820.80 3660
8821.69 3652
8822.58 3667
8823.46 3480
8824.35 3607
8825.24 3539
8826.12 3546
8827.01 3535
8827.90 3548
8828.78 3570
8829.67 3546
8830.56 3444
8831.45 3370
8832.33 3424
8833.22 3358
8834.11 3316
8835.00 3285
8835.88 3237
8836.77 3327
8837.66 3284
8838.55 3154
8839.43 3104
8840.32 3074
8841.21 3187
8842.10 3075
8842.98 3041
8843.87 3113
8844.76 3160
8845.65 3044
8846.54 3136
8847.42 3136
8848.31 3140
8849.20 3114
8850.09 3089
8850.98 3082
8851.86 3136
8852.75 3080
8853.64 3084
8854.53 3106
8855.42 3078
8856.31 3060
8857.19 3128
8858.08 3118
8858.97 3103
8859.86 3098
8860.75 3130
8861.64 3016
8862.53 3040
8863.42 3024
8864.30 3089
8865.19 3145
8866.08 3215
8866.97 3174
8867.86 3154
8868.75 3159
8869.64 3084
8870.53 3090
8871.42 3050
8872.31 2930
8873.20 3001
8874.08 2985
8874.97 3010
8875.86 2922
8876.75 2838
8877.64 2841
8878.53 2776
8879.42 2755
8880.31 2693
8881.20 2737
8882.09 2755
8882.98 2703
8883.87 2781
8884.76 2798
8885.65 2720
8886.54 2656
8887.43 2563
8888.32 2515
8889.21 2604
8890.10 2453
8890.99 2515
8891.88 2527
8892.77 2454
8893.66 2515
8894.55 2450
8895.44 2449
8896.33 2356
8897.22 2385
8898.11 2387
8899.00 2363
8899.90 2289
8900.79 2281
8901.68 2348
8902.57 2405
8903.46 2366
8904.35 2323
8905.24 2280
8906.13 2279
8907.02 2267
8907.91 2252
8908.80 2331
8909.70 2236
8910.59 2258
8911.48 2154
8912.37 2104
8913.26 2141
8914.15 2121
8915.04 2044
8915.93 1999
8916.83 2081
8917.72 2126
8918.61 2130
8919.50 1997
8920.39 1950
8921.28 1924
8922.18 1998
8923.07 1951
8923.96 1990
8924.85 2022
8925.74 2032
8926.64 1958
8927.53 1931
8928.42 1941
8929.31 1892
8930.20 1911
8931.10 1953
8931.99 1979
8932.88 1942
8933.77 1919
8934.67 1922
8935.56 1815
8936.45 1908
8937.34 1978
8938.24 1995
8939.13 1920
8940.02 1931
8940.91 1930
8941.81 1934
8942.70 1840
8943.59 1812
8944.49 1876
8945.38 1790
8946.27 1717
8947.16 1790
8948.06 1753
8948.95 1782
8949.84 1786
8950.74 1741
8951.63 1697
8952.52 1766
8953.42 1793
8954.31 1696
8955.20 1720
8956.10 1705
8956.99 1689
8957.88 1683
8958.78 1615
8959.67 1605
8960.56 1715
8961.46 1771
8962.35 1739
8963.25 1648
8964.14 1695
8965.03 1662
8965.93 1604
8966.82 1653
8967.72 1559
8968.61 1625
8969.50 1697
8970.40 1607
8971.29 1643
8972.19 1528
8973.08 1602
8973.98 1610
8974.87 1581
8975.76 1600
8976.66 1570
8977.55 1550
8978.45 1595
8979.34 1622
8980.24 1592
8981.13 1552
8982.03 1582
8982.92 1635
8983.82 1645
8984.71 1554
8985.61 1529
8986.50 1519
8987.40 1519
8988.29 1553
8989.19 1558
8990.08 1529
8990.98 1549
8991.87 1566
8992.77 1508
8993.66 1517
8994.56 1477
8995.45 1516
8996.35 1398
8997.24 1424
8998.14 1315
8999.04 1344
8999.93 1351
9000.83 1340
9001.72 1388
9002.62 1520
9003.51 1527
9004.41 1486
9005.31 1411
9006.20 1367
9007.10 1411
9007.99 1385
9008.89 1455
9009.79 1363
9010.68 1420
9011.58 1429
9012.48 1414
9013.37 1410
9014.27 1374
9015.16 1340
9016.06 1321
9016.96 1347
9017.85 1377
9018.75 1374
9019.65 1422
9020.54 1350
9021.44 1402
9022.34 1391
9023.23 1247
9024.13 1242
9025.03 1364
9025.93 1424
9026.82 1437
9027.72 1343
9028.62 1342
9029.51 1278
9030.41 1302
9031.31 1251
9032.21 1336
9033.10 1354
9034.00 1312
9034.90 1309
9035.79 1358
9036.69 1356
9037.59 1263
9038.49 1294
9039.38 1314
9040.28 1445
9041.18 1316
9042.08 1240
9042.98 1314
9043.87 1323
9044.77 1299
9045.67 1242
9046.57 1270
9047.47 1282
9048.36 1267
9049.26 1266
9050.16 1300
9051.06 1245
9051.96 1253
9052.85 1268
9053.75 1166
9054.65 1337
9055.55 1278
9056.45 1252
9057.35 1282
9058.25 1307
9059.14 1224
9060.04 1251
9060.94 1260
9061.84 1312
9062.74 1227
9063.64 1205
9064.54 1207
9065.44 1312
9066.33 1247
9067.23 1223
9068.13 1321
9069.03 1303
9069.93 1272
9070.83 1245
9071.73 1229
9072.63 1243
9073.53 1235
9074.43 1269
9075.33 1222
9076.23 1325
9077.13 1265
9078.03 1218
9078.92 1276
9079.82 1207
9080.72 1269
9081.62 1271
9082.52 1225
9083.42 1262
9084.32 1290
9085.22 1202
9086.12 1156
9087.02 1186
9087.92 1163
9088.82 1233
9089.72 1193
9090.62 1208
9091.52 1140
9092.42 1139
9093.32 1188
9094.22 1148
9095.12 1139
9096.03 1203
9096.93 1198
9097.83 1185
9098.73 1162
9099.63 1194
9100.53 1223
9101.43 1250
9102.33 1226
9103.23 1193
9104.13 1267
9105.03 1279
9105.93 1225
9106.83 1153
9107.74 1151
9108.64 1133
9109.54 1197
9110.44 1192
9111.34 1125
9112.24 1183
9113.14 1250
9114.04 1217
9114.94 1190
9115.85 1161
9116.75 1107
9117.65 1184
9118.55 1172
9119.45 1133
9120.35 1133
9121.26 1188
9122.16 1183
9123.06 1175
9123.96 1139
9124.86 1190
9125.77 1223
9126.67 1147
9127.57 1131
9128.47 1161
9129.37 1194
9130.28 1236
9131.18 1252
9132.08 1231
9132.98 1213
9133.88 1175
9134.79 1176
9135.69 1227
9136.59 1237
9137.49 1223
9138.40 1153
9139.30 1199
9140.20 1223
9141.10 1103
9142.01 1170
9142.91 1181
9143.81 1133
9144.72 1141
9145.62 1139
9146.52 1156
9147.42 1126
9148.33 1173
9149.23 1189
9150.13 1192
9151.04 1139
9151.94 1214
9152.84 1158
9153.75 1126
9154.65 1240
9155.55 1201
9156.46 1224
9157.36 1153
9158.26 1100
9159.17 1182
9160.07 1168
9160.97 1232
9161.88 1280
9162.78 1126
9163.69 1114
9164.59 1171
9165.49 1165
9166.40 1214
9167.30 1167
9168.21 1170
9169.11 1132
9170.01 1182
9170.92 1145
9171.82 1168
9172.73 1143
9173.63 1147
9174.53 1215
9175.44 1236
9176.34 1198
9177.25 1155
9178.15 1153
9179.06 1070
9179.96 1131
9180.87 1237
9181.77 1187
9182.68 1092
9183.58 1183
9184.49 1229
9185.39 1224
9186.30 1159
9187.20 1135
9188.11 1133
9189.01 1097
9189.92 1129
9190.82 1176
9191.73 1172
9192.63 1122
9193.54 1075
9194.44 1131
9195.35 1194
9196.25 1106
9197.16 1114
9198.06 1073
9198.97 1134
9199.87 1198
9200.78 1210
9201.69 1105
9202.59 1132
9203.50 1193
9204.40 1192
9205.31 1231
9206.21 1192
9207.12 1224
9208.03 1160
9208.93 1217
9209.84 1189
9210.74 1300
9211.65 1270
9212.56 1173
9213.46 1106
9214.37 1169
9215.28 1239
9216.18 1185
9217.09 1248
9218.00 1140
9218.90 1096
9219.81 1181
9220.72 1184
9221.62 1155
9222.53 1119
9223.44 1045
9224.34 1120
9225.25 1160
9226.16 1177
9227.06 1195
9227.97 1093
9228.88 1085
9229.78 1134
9230.69 1139
9231.60 1163
9232.51 1137
9233.41 1238
9234.32 1235
9235.23 1173
9236.13 1157
9237.04 1129
9237.95 1153
9238.86 1174
9239.76 1080
9240.67 1101
9241.58 1167
9242.49 1126
9243.39 1129
9244.30 1143
9245.21 1084
9246.12 1094
9247.03 1124
9247.93 1181
9248.84 1165
9249.75 1177
9250.66 1115
9251.57 1104
9252.47 1113
9253.38 1117
9254.29 1162
9255.20 1201
9256.11 1141
9257.02 1126
9257.92 1138
9258.83 1122
9259.74 1104
9260.65 1126
9261.56 1152
9262.47 1216
9263.38 1084
9264.28 1149
9265.19 1128
9266.10 1049
9267.01 1116
9267.92 1135
9268.83 1110
9269.74 1086
9270.65 1119
9271.56 1151
9272.47 1120
9273.37 1147
9274.28 1094
9275.19 1112
9276.10 1150
9277.01 1106
9277.92 1092
9278.83 1075
9279.74 1119
9280.65 1136
9281.56 1199
9282.47 1170
9283.38 1160
9284.29 1121
9285.20 1203
9286.11 1199
9287.02 1150
9287.93 1145
9288.84 1177
9289.75 1137
9290.66 1097
9291.57 1101
9292.48 1087
9293.39 1140
9294.30 1171
9295.21 1099
9296.12 1033
9297.03 1091
9297.94 1141
9298.85 1116
9299.76 1128
9300.67 1136
9301.58 1177
9302.49 1151
9303.40 1135
9304.31 1194
9305.23 1209
9306.14 1102
9307.05 1170
9307.96 1144
9308.87 1140
9309.78 1141
9310.69 1124
9311.60 1157
9312.51 1158
9313.42 1195
9314.34 1182
9315.25 1160
9316.16 1189
9317.07 1137
9317.98 1233
9318.89 1191
9319.80 1219
9320.72 1167
9321.63 1125
9322.54 1125
9323.45 1172
9324.36 1158
9325.27 1208
9326.19 1262
9327.10 1231
9328.01 1104
9328.92 1143
9329.83 1230
9330.74 1138
9331.66 1173
9332.57 1048
9333.48 1219
9334.39 1190
9335.31 1145
9336.22 1108
9337.13 1096
9338.04 1112
9338.96 1090
9339.87 1125
9340.78 1215
9341.69 1188
9342.61 1198
9343.52 1190
9344.43 1172
9345.34 1116
9346.26 1143
9347.17 1189
9348.08 1159
9348.99 1171
9349.91 1062
9350.82 1056
9351.73 1133
9352.65 1140
9353.56 1084
9354.47 1197
9355.39 1167
9356.30 1081
9357.21 1182
9358.13 1111
9359.04 1118
9359.95 1142
9360.87 1138
9361.78 1175
9362.69 1107
9363.61 1145
9364.52 1120
9365.43 1120
9366.35 1144
9367.26 1185
9368.18 1125
9369.09 1098
9370.00 1176
9370.92 1104
9371.83 1205
9372.75 1123
9373.66 1207
9374.57 1206
9375.49 1090
9376.40 1153
9377.32 1089
9378.23 1106
9379.15 1165
9380.06 1108
9380.97 1085
9381.89 1107
9382.80 1135
9383.72 1112
9384.63 1164
9385.55 1132
9386.46 1117
9387.38 1147
9388.29 1127
9389.21 1147
9390.12 1193
9391.04 1149
9391.95 1138
9392.87 1120
9393.78 1156
9394.70 1134
9395.61 1163
9396.53 1161
9397.44 1224
9398.36 1154
9399.27 1154
9400.19 1201
9401.10 1204
9402.02 1135
9402.94 1242
9403.85 1183
9404.77 1350
9405.68 1310
9406.60 1226
9407.51 1209
9408.43 1245
9409.35 1191
9410.26 1176
9411.18 1266
9412.09 1187
9413.01 1183
9413.93 1149
9414.84 1201
9415.76 1194
9416.67 1173
9417.59 1171
9418.51 1186
9419.42 1200
9420.34 1263
9421.26 1243
9422.17 1264
9423.09 1244
9424.01 1221
9424.92 1276
9425.84 1209
9426.76 1196
9427.67 1183
9428.59 1227
9429.51 1152
9430.42 1224
9431.34 1211
9432.26 1259
9433.17 1189
9434.09 1197
9435.01 1214
9435.93 1187
9436.84 1175
9437.76 1242
9438.68 1296
9439.59 1200
9440.51 1138
9441.43 1187
9442.35 1227
9443.26 1250
9444.18 1319
9445.10 1273
9446.02 1282
9446.93 1296
9447.85 1309
9448.77 1343
9449.69 1327
9450.61 1274
9451.52 1233
9452.44 1387
9453.36 1294
9454.28 1269
9455.20 1356
9456.11 1309
9457.03 1326
9457.95 1410
9458.87 1479
9459.79 1440
9460.71 1412
9461.62 1582
9462.54 1635
9463.46 1640
9464.38 1605
9465.30 1500
9466.22 1491
9467.14 1482
9468.05 1397
9468.97 1403
9469.89 1397
9470.81 1276
9471.73 1228
9472.65 1247
9473.57 1299
9474.49 1296
9475.41 1235
9476.32 1220
9477.24 1276
9478.16 1243
9479.08 1202
9480.00 1284
9480.92 1137
9481.84 1258
9482.76 1260
9483.68 1247
9484.60 1207
9485.52 1279
9486.44 1237
9487.36 1353
9488.28 1320
9489.20 1305
9490.12 1335
9491.04 1334
9491.96 1389
9492.88 1390
9493.80 1296
9494.72 1270
9495.64 1233
9496.56 1253
9497.48 1278
9498.40 1182
9499.32 1221
9500.24 1268
9501.16 1259
9502.08 1288
9503.00 1351
9503.92 1280
9504.84 1209
9505.76 1229
9506.68 1274
9507.60 1193
9508.52 1187
9509.44 1168
9510.36 1172
9511.28 1160
9512.21 1167
9513.13 1229
9514.05 1207
9514.97 1242
9515.89 1208
9516.81 1098
9517.73 1203
9518.65 1378
9519.57 1213
9520.50 1209
9521.42 1129
9522.34 1184
9523.26 1218
9524.18 1231
9525.10 1254
9526.02 1274
9526.95 1297
9527.87 1215
9528.79 1130
9529.71 1233
9530.63 1224
9531.55 1256
9532.48 1217
9533.40 1195
9534.32 1237
9535.24 1279
9536.16 1234
9537.09 1292
9538.01 1299
9538.93 1305
9539.85 1234
9540.77 1236
9541.70 1245
9542.62 1324
9543.54 1219
9544.46 1271
9545.39 1327
9546.31 1269
9547.23 1243
9548.15 1326
9549.08 1242
9550.00 1182
9550.92 1118
9551.85 1116
9552.77 1124
9553.69 1193
9554.61 1235
9555.54 1159
9556.46 1133
9557.38 1146
9558.31 1170
9559.23 1192
9560.15 1203
9561.08 1252
9562.00 1145
9562.92 1214
9563.85 1219
9564.77 1228
9565.69 1211
9566.62 1180
9567.54 1216
9568.46 1283
9569.39 1175
9570.31 1226
9571.23 1246
9572.16 1203
9573.08 1158
9574.01 1214
9574.93 1217
9575.85 1195
9576.78 1251
9577.70 1262
9578.63 1210
9579.55 1259
9580.47 1194
9581.40 1181
9582.32 1195
9583.25 1228
9584.17 1281
9585.10 1209
9586.02 1228
9586.94 1229
9587.87 1235
9588.79 1236
9589.72 1168
9590.64 1185
9591.57 1263
9592.49 1257
9593.42 1274
9594.34 1268
9595.27 1180
9596.19 1181
9597.12 1188
9598.04 1311
9598.97 1280
9599.89 1175
9600.82 1227
9601.74 1192
9602.67 1226
9603.59 1232
9604.52 1197
9605.44 1197
9606.37 1224
9607.29 1185
9608.22 1268
9609.15 1345
9610.07 1329
9611.00 1313
9611.92 1262
9612.85 1274
9613.77 1307
9614.70 1297
9615.63 1339
9616.55 1313
9617.48 1312
9618.40 1321
9619.33 1342
9620.26 1245
9621.18 1250
9622.11 1290
9623.03 1385
9623.96 1335
9624.89 1282
9625.81 1284
9626.74 1339
9627.67 1286
9628.59 1298
9629.52 1349
9630.45 1373
9631.37 1330
9632.30 1319
9633.23 1371
9634.15 1414
9635.08 1296
9636.01 1274
9636.93 1368
9637.86 1369
9638.79 1393
9639.71 1454
9640.64 1400
9641.57 1442
9642.50 1408
9643.42 1403
9644.35 1357
9645.28 1348
9646.21 1407
9647.13 1332
9648.06 1417
9648.99 1357
9649.92 1392
9650.84 1347
9651.77 1433
9652.70 1478
9653.63 1422
9654.55 1467
9655.48 1442
9656.41 1458
9657.34 1558
9658.26 1623
9659.19 1639
9660.12 1572
9661.05 1585
9661.98 1549
9662.91 1589
9663.83 1484
9664.76 1549
9665.69 1530
9666.62 1448
9667.55 1479
9668.48 1505
9669.40 1570
9670.33 1488
9671.26 1553
9672.19 1529
9673.12 1463
9674.05 1460
9674.98 1526
9675.90 1489
9676.83 1525
9677.76 1549
9678.69 1584
9679.62 1581
9680.55 1594
9681.48 1542
9682.41 1579
9683.34 1467
9684.27 1466
9685.19 1515
9686.12 1513
9687.05 1548
9687.98 1519
9688.91 1647
9689.84 1586
9690.77 1569
9691.70 1641
9692.63 1614
9693.56 1554
9694.49 1594
9695.42 1647
9696.35 1663
9697.28 1648
9698.21 1718
9699.14 1549
9700.07 1557
9701.00 1654
9701.93 1662
9702.86 1653
9703.79 1594
9704.72 1662
9705.65 1693
9706.58 1746
9707.51 1909
9708.44 2022
9709.37 2063
9710.30 2020
9711.23 1995
9712.16 1946
9713.09 1832
9714.02 1757
9714.95 1690
9715.88 1618
9716.82 1559
9717.75 1599
9718.68 1640
9719.61 1495
9720.54 1573
9721.47 1565
9722.40 1593
9723.33 1650
9724.26 1747
9725.19 1653
9726.13 1712
9727.06 1623
9727.99 1573
9728.92 1592
9729.85 1549
9730.78 1454
9731.71 1524
9732.64 1509
9733.58 1401
9734.51 1394
9735.44 1475
9736.37 1527
9737.30 1478
9738.23 1394
9739.17 1458
9740.10 1455
9741.03 1441
9741.96 1488
9742.89 1575
9743.83 1572
9744.76 1535
9745.69 1550
9746.62 1479
9747.55 1404
9748.49 1449
9749.42 1404
9750.35 1411
9751.28 1396
9752.22 1350
9753.15 1356
9754.08 1389
9755.01 1383
9755.95 1434
9756.88 1427
9757.81 1436
9758.75 1474
9759.68 1443
9760.61 1382
9761.54 1396
9762.48 1369
9763.41 1320
9764.34 1340
9765.28 1382
9766.21 1369
9767.14 1302
9768.08 1310
9769.01 1342
9769.94 1444
9770.88 1383
9771.81 1333
9772.74 1410
9773.68 1380
9774.61 1431
9775.54 1421
9776.48 1292
9777.41 1287
9778.34 1373
9779.28 1424
9780.21 1370
9781.14 1463
9782.08 1361
9783.01 1347
9783.95 1279
9784.88 1327
9785.81 1346
9786.75 1367
9787.68 1409
9788.62 1379
9789.55 1385
9790.49 1404
9791.42 1407
9792.35 1410
9793.29 1376
9794.22 1407
9795.16 1340
9796.09 1332
9797.03 1313
9797.96 1240
9798.90 1287
9799.83 1286
9800.77 1352
9801.70 1331
9802.64 1265
9803.57 1245
9804.51 1327
9805.44 1320
9806.38 1252
9807.31 1315
9808.25 1267
9809.18 1268
9810.12 1302
9811.05 1243
9811.99 1260
9812.92 1214
9813.86 1205
9814.79 1150
9815.73 1181
9816.66 1170
9817.60 1268
9818.54 1257
9819.47 1267
9820.41 1186
9821.34 1199
9822.28 1177
9823.21 1167
9824.15 1155
9825.09 1282
9826.02 1211
9826.96 1278
9827.89 1269
9828.83 1141
9829.77 1159
9830.70 1114
9831.64 1167
9832.57 1179
9833.51 1141
9834.45 1143
9835.38 1122
9836.32 1193
9837.26 1128
9838.19 1121
9839.13 1107
9840.07 1155
9841.00 1081
9841.94 1097
9842.88 1122
9843.81 1055
9844.75 1126
9845.69 1129
9846.62 1089
9847.56 1099
9848.50 1116
9849.44 1160
9850.37 1137
9851.31 1153
9852.25 1098
9853.18 1125
9854.12 1104
9855.06 1143
9856.00 1121
9856.93 1081
9857.87 1163
9858.81 1197
9859.75 1128
9860.68 1105
9861.62 1160
9862.56 1188
9863.50 1151
9864.44 1080
9865.37 1134
9866.31 1130
9867.25 1122
9868.19 1114
9869.13 1088
9870.06 1105
9871.00 1074
9871.94 1059
9872.88 1041
9873.82 1093
9874.75 1075
9875.69 1114
9876.63 1122
9877.57 1158
9878.51 1110
9879.45 1082
9880.39 1057
9881.32 1000
9882.26 1019
9883.20 1054
9884.14 1037
9885.08 1047
9886.02 1080
9886.96 1054
9887.90 1067
9888.83 1074
9889.77 1106
9890.71 1062
9891.65 1084
9892.59 1103
9893.53 1071
9894.47 973
9895.41 1013
9896.35 1035
9897.29 1041
9898.23 1067
9899.17 1132
9900.11 1098
9901.05 1118
9901.99 1055
9902.92 1034
9903.86 1055
9904.80 1082
9905.74 1095
9906.68 1098
9907.62 971
9908.56 1031
9909.50 1071
9910.44 1071
9911.38 1027
9912.32 1050
9913.26 1014
9914.20 953
9915.14 1025
9916.08 973
9917.02 1106
9917.97 1103
9918.91 1062
9919.85 1097
9920.79 1166
9921.73 1189
9922.67 1097
9923.61 1117
9924.55 1102
9925.49 1118
9926.43 1143
9927.37 1079
9928.31 1099
9929.25 983
9930.19 980
9931.13 1001
9932.08 1030
9933.02 1059
9933.96 1163
9934.90 1150
9935.84 1192
9936.78 1119
9937.72 1139
9938.66 1079
9939.61 1118
9940.55 1169
9941.49 1082
9942.43 1093
9943.37 1165
9944.31 1105
9945.26 1026
9946.20 999
9947.14 1039
9948.08 977
9949.02 966
9949.96 957
9950.91 1001
9951.85 1063
9952.79 978
9953.73 1003
9954.67 1060
9955.62 1092
9956.56 988
9957.50 993
9958.44 1025
9959.39 1009
9960.33 1004
9961.27 1043
9962.21 962
9963.16 998
9964.10 1020
9965.04 917
9965.98 952
9966.93 980
9967.87 901
9968.81 921
9969.75 925
9970.70 929
9971.64 930
9972.58 952
9973.53 950
9974.47 880
9975.41 928
9976.36 1005
9977.30 1014
9978.24 981
9979.18 964
9980.13 882
9981.07 885
9982.01 960
9982.96 1012
9983.90 915
9984.85 933
9985.79 990
9986.73 1002
9987.68 927
9988.62 912
9989.56 966
9990.51 1011
9991.45 944
9992.40 932
9993.34 915
9994.28 912
9995.23 943
9996.17 888
9997.12 936
9998.06 947
9999.00 988
9999.95 1013
10000.89 955
10001.84 924
10002.78 907
10003.73 956
10004.67 980
10005.61 865
10006.56 956
10007.50 945
10008.45 926
10009.39 954
10010.34 972
10011.28 956
10012.23 951
10013.17 984
10014.12 892
10015.06 932
10016.01 940
10016.95 912
10017.90 926
10018.84 971
10019.79 1016
10020.73 930
10021.68 948
10022.62 945
10023.57 928
10024.51 962
10025.46 929
10026.41 907
10027.35 987
10028.30 981
10029.24 906
10030.19 966
10031.13 967
10032.08 953
10033.03 958
10033.97 1016
10034.92 990
10035.86 920
10036.81 872
10037.76 976
10038.70 941
10039.65 968
10040.59 891
10041.54 887
10042.49 938
10043.43 953
10044.38 982
10045.33 956
10046.27 956
10047.22 949
10048.16 937
10049.11 923
10050.06 949
10051.00 906
10051.95 903
10052.90 897
10053.84 947
10054.79 974
10055.74 916
10056.69 894
10057.63 914
10058.58 890
10059.53 881
10060.47 898
10061.42 826
10062.37 838
10063.32 889
10064.26 834
10065.21 947
10066.16 889
10067.10 895
10068.05 884
10069.00 905
10069.95 871
10070.89 902
10071.84 918
10072.79 859
10073.74 883
10074.69 932
10075.63 866
10076.58 902
10077.53 894
10078.48 936
10079.43 889
10080.37 858
10081.32 843
10082.27 861
10083.22 854
10084.17 908
10085.11 851
10086.06 835
10087.01 896
10087.96 905
10088.91 896
10089.86 916
10090.81 858
10091.75 865
10092.70 882
10093.65 878
10094.60 836
10095.55 848
10096.50 862
10097.45 865
10098.40 828
10099.34 837
10100.29 856
10101.24 839
10102.19 850
10103.14 881
10104.09 830
10105.04 883
10105.99 926
10106.94 891
10107.89 850
10108.84 848
10109.79 863
10110.73 860
10111.68 829
10112.63 819
10113.58 814
10114.53 846
10115.48 874
10116.43 861
10117.38 855
10118.33 855
10119.28 834
10120.23 833
10121.18 870
10122.13 801
10123.08 847
10124.03 935
10124.98 925
10125.93 856
10126.88 912
10127.83 875
10128.78 856
10129.73 859
10130.68 834
10131.64 846
10132.59 880
10133.54 944
10134.49 906
10135.44 882
10136.39 889
10137.34 840
10138.29 811
10139.24 902
10140.19 900
10141.14 849
10142.09 851
10143.04 850
10144.00 875
10144.95 829
10145.90 868
10146.85 914
10147.80 847
10148.75 859
10149.70 846
10150.65 810
10151.61 912
10152.56 903
10153.51 821
10154.46 861
10155.41 958
10156.36 926
10157.31 865
10158.27 897
10159.22 909
10160.17 907
10161.12 904
10162.07 906
10163.03 792
10163.98 818
10164.93 834
10165.88 869
10166.83 906
10167.79 861
10168.74 838
10169.69 870
10170.64 891
10171.60 966
10172.55 843
10173.50 869
10174.45 855
10175.41 911
10176.36 870
10177.31 899
10178.26 840
10179.22 843
10180.17 867
10181.12 880
10182.07 845
10183.03 962
10183.98 944
10184.93 913
10185.89 908
10186.84 887
10187.79 881
10188.75 929
10189.70 922
10190.65 876
10191.60 890
10192.56 900
10193.51 953
10194.47 946
10195.42 923
10196.37 914
10197.33 907
10198.28 995
10199.23 941
10200.19 946
10201.14 965
10202.09 1022
10203.05 982
10204.00 929
10204.96 989
10205.91 969
10206.86 943
10207.82 965
10208.77 881
10209.73 863
10210.68 907
10211.63 920
10212.59 921
10213.54 942
10214.50 951
10215.45 889
10216.41 882
10217.36 852
10218.32 898
10219.27 885
10220.22 899
10221.18 943
10222.13 877
10223.09 862
10224.04 974
10225.00 958
10225.95 924
10226.91 883
10227.86 962
10228.82 1000
10229.77 993
10230.73 921
10231.68 931
10232.64 899
10233.59 958
10234.55 884
10235.50 864
10236.46 827
10237.42 854
10238.37 882
10239.33 906
10240.28 906
10241.24 943
10242.19 903
10243.15 937
10244.10 951
10245.06 935
10246.02 1010
10246.97 1035
10247.93 977
10248.88 967
10249.84 947
10250.80 924
10251.75 950
10252.71 908
10253.66 870
10254.62 849
10255.58 866
10256.53 885
10257.49 906
10258.45 889
10259.40 850
10260.36 896
10261.32 899
10262.27 940
10263.23 926
10264.19 837
10265.14 889
10266.10 884
10267.06 875
10268.01 785
10268.97 866
10269.93 871
10270.88 817
10271.84 878
10272.80 805
10273.76 841
10274.71 799
10275.67 797
10276.63 818
10277.58 831
10278.54 864
10279.50 881
10280.46 889
10281.41 841
10282.37 833
10283.33 877
10284.29 873
10285.24 886
10286.20 861
10287.16 838
10288.12 775
10289.08 823
10290.03 902
10290.99 922
10291.95 865
10292.91 818
10293.87 871
10294.82 825
10295.78 871
10296.74 796
10297.70 760
10298.66 827
10299.61 838
10300.57 876
10301.53 840
10302.49 738
10303.45 846
10304.41 846
10305.37 844
10306.32 893
10307.28 935
10308.24 838
10309.20 812
10310.16 803
10311.12 836
10312.08 842
10313.04 830
10314.00 850
10314.95 828
10315.91 830
10316.87 810
10317.83 824
10318.79 847
10319.75 832
10320.71 809
10321.67 829
10322.63 848
10323.59 808
10324.55 806
10325.51 854
10326.47 869
10327.43 910
10328.39 847
10329.35 841
10330.31 805
10331.27 806
10332.23 863
10333.19 814
10334.15 812
10335.11 845
10336.07 816
10337.03 823
10337.99 824
10338.95 802
10339.91 773
10340.87 782
10341.83 754
10342.79 756
10343.75 857
10344.71 866
10345.67 837
10346.63 826
10347.59 849
10348.55 797
10349.51 821
10350.47 814
10351.43 764
10352.39 753
10353.35 818
10354.31 873
10355.28 848
10356.24 799
10357.20 842
10358.16 861
10359.12 769
10360.08 797
10361.04 819
10362.00 810
10362.96 843
10363.93 793
10364.89 832
10365.85 847
10366.81 758
10367.77 820
10368.73 792
10369.69 811
10370.66 809
10371.62 817
10372.58 824
10373.54 802
10374.50 826
10375.47 808
10376.43 844
10377.39 821
10378.35 772
10379.31 798
10380.28 745
10381.24 772
10382.20 870
10383.16 837
10384.12 792
10385.09 803
10386.05 779
10387.01 813
10387.97 825
10388.94 933
10389.90 853
10390.86 793
10391.82 769
10392.79 796
10393.75 818
10394.71 847
10395.68 772
10396.64 784
10397.60 794
10398.56 813
10399.53 825
10400.49 902
10401.45 804
10402.42 790
10403.38 804
10404.34 826
10405.31 818
10406.27 753
10407.23 769
10408.20 782
10409.16 847
10410.12 806
10411.09 782
10412.05 716
10413.01 818
10413.98 824
10414.94 818
10415.90 849
10416.87 826
10417.83 805
10418.80 809
10419.76 736
10420.72 814
10421.69 869
10422.65 830
10423.62 917
10424.58 804
10425.54 814
10426.51 843
10427.47 824
10428.44 836
10429.40 923
10430.37 819
10431.33 797
10432.30 815
10433.26 840
10434.22 892
10435.19 852
10436.15 851
10437.12 884
10438.08 887
10439.05 800
10440.01 853
10440.98 875
10441.94 854
10442.91 801
10443.87 872
10444.84 836
10445.80 768
10446.77 797
10447.73 838
10448.70 800
10449.66 830
10450.63 808
10451.59 816
10452.56 755
10453.53 767
10454.49 839
10455.46 833
10456.42 844
10457.39 821
10458.35 808
10459.32 845
10460.29 842
10461.25 795
10462.22 794
10463.18 802
10464.15 791
10465.12 797
10466.08 825
10467.05 849
10468.01 808
10468.98 806
10469.95 830
10470.91 842
10471.88 784
10472.85 787
10473.81 814
10474.78 818
10475.74 821
10476.71 815
10477.68 824
10478.64 839
10479.61 827
10480.58 835
10481.54 746
10482.51 805
10483.48 799
10484.45 832
10485.41 804
10486.38 774
10487.35 817
10488.31 790
10489.28 737
10490.25 759
10491.22 794
10492.18 796
10493.15 778
10494.12 813
10495.08 782
10496.05 789
10497.02 815
10497.99 819
10498.95 783
10499.92 839
10500.89 857
10501.86 872
10502.83 847
10503.79 779
10504.76 764
10505.73 782
10506.70 783
10507.67 825
10508.63 810
10509.60 805
10510.57 805
10511.54 807
10512.51 819
10513.47 831
10514.44 855
10515.41 786
10516.38 825
10517.35 820
10518.32 806
10519.28 797
10520.25 772
10521.22 828
10522.19 864
10523.16 904
10524.13 908
10525.10 823
10526.07 851
10527.03 888
10528.00 847
10528.97 789
10529.94 815
10530.91 798
10531.88 780
10532.85 847
10533.82 788
10534.79 788
10535.76 808
10536.73 863
10537.70 815
10538.67 858
10539.63 835
10540.60 836
10541.57 847
10542.54 806
10543.51 824
10544.48 868
10545.45 875
10546.42 822
10547.39 826
10548.36 801
10549.33 834
10550.30 884
10551.27 812
10552.24 818
10553.21 883
10554.18 893
10555.15 841
10556.12 910
10557.09 884
10558.06 885
10559.03 882
10560.00 878
10560.97 828
10561.95 846
10562.92 813
10563.89 875
10564.86 833
10565.83 846
10566.80 883
10567.77 961
10568.74 962
10569.71 975
10570.68 960
10571.65 951
10572.62 946
10573.59 980
10574.57 1012
10575.54 961
10576.51 931
10577.48 960
10578.45 868
10579.42 802
10580.39 863
10581.36 810
10582.34 842
10583.31 857
10584.28 868
10585.25 853
10586.22 821
10587.19 887
10588.17 871
10589.14 840
10590.11 870
10591.08 851
10592.05 875
10593.02 819
10594.00 801
10594.97 862
10595.94 854
10596.91 896
10597.89 902
10598.86 821
10599.83 833
10600.80 935
10601.77 863
10602.75 888
10603.72 839
10604.69 868
10605.66 845
10606.64 786
10607.61 796
10608.58 883
10609.55 882
10610.53 851
10611.50 839
10612.47 838
10613.45 823
10614.42 832
10615.39 846
10616.36 811
10617.34 809
10618.31 871
10619.28 825
10620.26 804
10621.23 819
10622.20 805
10623.18 787
10624.15 873
10625.12 807
10626.10 837
10627.07 829
10628.04 817
10629.02 819
10629.99 771
10630.97 805
10631.94 818
10632.91 829
10633.89 887
10634.86 836
10635.83 886
10636.81 864
10637.78 779
10638.76 818
10639.73 856
10640.70 849
10641.68 830
10642.65 850
10643.63 854
10644.60 874
10645.58 840
10646.55 896
10647.53 908
10648.50 915
10649.47 903
10650.45 916
10651.42 878
10652.40 809
10653.37 915
10654.35 880
10655.32 826
10656.30 838
10657.27 808
10658.25 826
10659.22 928
10660.20 892
10661.17 872
10662.15 850
10663.12 872
10664.10 882
10665.07 836
10666.05 848
10667.02 834
10668.00 832
10668.97 894
10669.95 799
10670.93 861
10671.90 900
10672.88 886
10673.85 844
10674.83 867
10675.80 854
10676.78 826
10677.76 809
10678.73 824
10679.71 857
10680.68 892
10681.66 850
10682.63 862
10683.61 931
10684.59 915
10685.56 861
10686.54 803
10687.52 840
10688.49 813
10689.47 827
10690.44 813
10691.42 837
10692.40 851
10693.37 862
10694.35 792
10695.33 793
10696.30 779
10697.28 823
10698.26 836
10699.23 765
10700.21 748
10701.19 770
10702.17 782
10703.14 806
10704.12 828
10705.10 827
10706.07 767
10707.05 793
10708.03 798
10709.01 772
10709.98 781
10710.96 830
10711.94 849
10712.91 844
10713.89 782
10714.87 808
10715.85 790
10716.83 783
10717.80 857
10718.78 841
10719.76 832
10720.74 801
10721.71 794
10722.69 860
10723.67 826
10724.65 869
10725.63 833
10726.60 876
10727.58 810
10728.56 810
10729.54 861
10730.52 811
10731.49 793
10732.47 845
10733.45 828
10734.43 819
10735.41 815
10736.39 799
10737.37 773
10738.34 821
10739.32 820
10740.30 843
10741.28 880
10742.26 818
10743.24 749
10744.22 800
10745.20 808
10746.17 859
10747.15 873
10748.13 855
10749.11 893
10750.09 822
10751.07 818
10752.05 810
10753.03 796
10754.01 857
10754.99 847
10755.97 828
10756.95 820
10757.93 796
10758.91 856
10759.88 822
10760.86 760
10761.84 751
10762.82 767
10763.80 817
10764.78 847
10765.76 835
10766.74 753
10767.72 812
10768.70 898
10769.68 887
10770.66 790
10771.64 802
10772.62 797
10773.60 799
10774.58 813
10775.56 783
10776.54 744
10777.52 808
10778.51 815
10779.49 895
10780.47 836
10781.45 837
10782.43 831
10783.41 836
10784.39 824
10785.37 799
10786.35 844
10787.33 853
10788.31 822
10789.29 827
10790.27 848
10791.26 865
10792.24 876
10793.22 842
10794.20 784
10795.18 814
10796.16 859
10797.14 800
10798.12 799
10799.10 838
10800.09 815
10801.07 789
10802.05 881
10803.03 855
10804.01 850
10804.99 840
10805.98 803
10806.96 799
10807.94 820
10808.92 850
10809.90 850
10810.89 812
10811.87 907
10812.85 777
10813.83 809
10814.81 861
10815.80 835
10816.78 836
10817.76 837
10818.74 822
10819.72 802
10820.71 737
10821.69 730
10822.67 750
10823.65 790
10824.64 791
10825.62 792
10826.60 889
10827.58 822
10828.57 818
10829.55 827
10830.53 826
10831.52 866
10832.50 863
10833.48 879
10834.46 824
10835.45 828
10836.43 811
10837.41 825
10838.40 841
10839.38 843
10840.36 793
10841.35 793
10842.33 832
10843.31 850
10844.30 844
10845.28 875
10846.26 885
10847.25 863
10848.23 813
10849.21 865
10850.20 862
10851.18 874
10852.17 836
10853.15 784
10854.13 765
10855.12 778
10856.10 858
10857.09 817
10858.07 951
10859.05 868
10860.04 883
10861.02 874
10862.01 868
10862.99 890
10863.97 885
10864.96 845
10865.94 872
10866.93 885
10867.91 834
10868.90 900
10869.88 903
10870.87 889
10871.85 907
10872.84 880
10873.82 871
10874.81 911
10875.79 877
10876.78 907
10877.76 903
10878.75 905
10879.73 893
10880.72 887
10881.70 906
10882.69 921
10883.67 894
10884.66 905
10885.64 897
10886.63 920
10887.61 897
10888.60 865
10889.58 880
10890.57 935
10891.55 904
10892.54 908
10893.53 896
10894.51 924
10895.50 917
10896.48 963
10897.47 974
10898.45 886
10899.44 861
10900.43 900
10901.41 913
10902.40 924
10903.38 906
10904.37 918
10905.36 919
10906.34 904
10907.33 947
10908.32 926
10909.30 970
10910.29 990
10911.28 980
10912.26 1040
10913.25 1035
10914.24 993
10915.22 985
10916.21 918
10917.20 990
10918.18 979
10919.17 992
10920.16 977
10921.14 968
10922.13 998
10923.12 1005
10924.10 1008
10925.09 1018
10926.08 981
10927.07 1041
10928.05 1004
10929.04 987
10930.03 996
10931.01 1054
10932.00 1019
10932.99 1055
10933.98 1105
10934.96 1002
10935.95 1057
10936.94 1003
10937.93 993
10938.92 1073
10939.90 1010
10940.89 969
10941.88 1023
10942.87 1026
10943.85 1042
10944.84 1002
10945.83 1031
10946.82 1044
10947.81 1102
10948.79 1137
10949.78 1077
10950.77 1087
10951.76 1103
10952.75 1105
10953.74 1069
10954.72 1138
10955.71 1164
10956.70 1089
10957.69 1087
10958.68 1112
10959.67 1134
10960.66 1111
10961.65 1239
10962.63 1136
10963.62 1165
10964.61 1163
10965.60 1133
10966.59 1144
10967.58 1244
10968.57 1246
10969.56 1265
10970.55 1272
10971.54 1308
10972.52 1235
10973.51 1229
10974.50 1233
10975.49 1229
10976.48 1170
10977.47 1186
10978.46 1185
10979.45 1158
10980.44 1113
10981.43 1097
10982.42 1109
10983.41 1139
10984.40 1130
10985.39 1064
10986.38 1065
10987.37 1105
10988.36 1055
10989.35 1088
10990.34 1178
10991.33 1131
10992.32 1164
10993.31 1162
10994.30 1133
10995.29 1127
10996.28 1165
10997.27 1125
10998.26 1156
10999.25 1231
11000.24 1163
11001.23 1079
11002.22 1239
11003.21 1297
11004.20 1260
11005.20 1265
11006.19 1308
11007.18 1362
11008.17 1405
11009.16 1478
11010.15 1540
11011.14 1461
11012.13 1496
11013.12 1439
11014.11 1493
11015.10 1397
11016.10 1244
11017.09 1239
11018.08 1295
11019.07 1201
11020.06 1142
11021.05 1119
11022.04 1145
11023.04 1098
11024.03 1004
11025.02 1083
11026.01 1176
11027.00 1137
11027.99 1082
11028.99 1153
11029.98 1146
11030.97 1107
11031.96 1115
11032.95 1114
11033.95 1022
11034.94 1038
11035.93 1122
11036.92 1088
11037.91 1040
11038.91 1093
11039.90 1069
11040.89 1090
11041.88 1082
11042.88 1020
11043.87 1042
11044.86 1057
11045.85 1091
11046.85 1042
11047.84 1020
11048.83 1024
11049.82 1048
11050.82 986
11051.81 973
11052.80 989
11053.80 991
11054.79 1043
11055.78 986
11056.77 974
11057.77 959
11058.76 989
11059.75 960
11060.75 945
11061.74 1015
11062.73 1017
11063.73 1003
11064.72 1040
11065.71 1012
11066.71 965
11067.70 1028
11068.69 908
11069.69 972
11070.68 1046
11071.68 995
11072.67 966
11073.66 998
11074.66 994
11075.65 1049
11076.65 1031
11077.64 999
11078.63 968
11079.63 1003
11080.62 1009
11081.62 989
11082.61 936
11083.60 960
11084.60 972
11085.59 994
11086.59 1011
11087.58 1002
11088.58 997
11089.57 980
11090.57 1057
11091.56 967
11092.55 1025
11093.55 958
11094.54 934
11095.54 921
11096.53 981
11097.53 1014
11098.52 984
11099.52 942
11100.51 977
11101.51 924
11102.50 959
11103.50 1002
11104.49 975
11105.49 928
11106.48 868
11107.48 976
11108.48 986
11109.47 980
11110.47 980
11111.46 943
11112.46 973
11113.45 951
11114.45 973
11115.44 926
11116.44 965
11117.44 957
11118.43 889
11119.43 975
11120.42 1004
11121.42 992
11122.42 956
11123.41 856
11124.41 921
11125.40 906
11126.40 920
11127.40 957
11128.39 950
11129.39 991
11130.38 899
11131.38 1010
11132.38 1003
11133.37 920
11134.37 889
11135.37 956
11136.36 948
11137.36 919
11138.36 939
11139.35 963
11140.35 998
11141.35 970
11142.34 988
11143.34 934
11144.34 932
11145.34 917
11146.33 928
11147.33 983
11148.33 920
11149.32 894
11150.32 914
11151.32 936
11152.32 899
11153.31 957
11154.31 960
11155.31 927
11156.31 922
11157.30 901
11158.30 918
11159.30 910
11160.30 959
11161.29 917
11162.29 969
11163.29 916
11164.29 910
11165.29 879
11166.28 877
11167.28 874
11168.28 846
11169.28 851
11170.28 943
11171.27 924
11172.27 865
11173.27 859
11174.27 944
11175.27 948
11176.27 885
11177.26 897
11178.26 837
11179.26 846
11180.26 819
11181.26 778
11182.26 842
11183.26 821
11184.26 855
11185.25 829
11186.25 857
11187.25 853
11188.25 870
11189.25 866
11190.25 856
11191.25 866
11192.25 887
11193.25 908
11194.25 808
11195.24 812
11196.24 781
11197.24 900
11198.24 875
11199.24 854
11200.24 884
11201.24 864
11202.24 852
11203.24 846
11204.24 901
11205.24 865
11206.24 843
11207.24 909
11208.24 939
11209.24 894
11210.24 827
11211.24 797
11212.24 852
11213.24 887
11214.24 789
11215.24 799
11216.24 826
11217.24 837
11218.24 930
11219.24 819
11220.24 811
11221.24 885
11222.24 875
11223.24 923
11224.24 928
11225.24 878
11226.24 816
11227.25 883
11228.25 900
11229.25 924
11230.25 869
11231.25 890
11232.25 827
11233.25 875
11234.25 948
11235.25 855
11236.25 879
11237.25 913
11238.26 893
11239.26 840
11240.26 832
11241.26 897
11242.26 933
11243.26 975
11244.26 879
11245.27 849
11246.27 841
11247.27 891
11248.27 948
11249.27 897
11250.27 864
11251.28 912
11252.28 872
11253.28 871
11254.28 819
11255.28 848
11256.29 864
11257.29 914
11258.29 874
11259.29 892
11260.29 884
11261.30 984
11262.30 913
11263.30 913
11264.30 879
11265.31 961
11266.31 948
11267.31 945
11268.31 944
11269.32 915
11270.32 967
11271.32 905
11272.32 881
11273.33 871
11274.33 908
11275.33 914
11276.33 990
11277.34 912
11278.34 868
11279.34 990
11280.35 895
11281.35 916
11282.35 884
11283.36 965
11284.36 925
11285.36 914
11286.37 919
11287.37 967
11288.37 916
11289.38 942
11290.38 996
11291.38 902
11292.39 889
11293.39 934
11294.39 948
11295.40 957
11296.40 881
11297.41 867
11298.41 959
11299.41 939
11300.42 886
11301.42 903
11302.43 951
11303.43 872
11304.43 934
11305.44 951
11306.44 950
11307.45 935
11308.45 934
11309.46 951
11310.46 858
11311.46 914
11312.47 924
11313.47 862
11314.48 884
11315.48 911
11316.49 950
11317.49 929
11318.50 891
11319.50 836
11320.51 914
11321.51 968
11322.52 899
11323.52 926
11324.53 900
11325.53 918
11326.54 901
11327.54 995
11328.55 946
11329.55 938
11330.56 893
11331.56 913
11332.57 984
11333.57 945
11334.58 898
11335.58 971
11336.59 900
11337.60 993
11338.60 942
11339.61 898
11340.61 901
11341.62 904
11342.62 920
11343.63 978
11344.64 962
11345.64 947
11346.65 1008
11347.65 1022
11348.66 994
11349.67 1002
11350.67 1000
11351.68 1059
11352.69 977
11353.69 1006
11354.70 982
11355.71 940
11356.71 1003
11357.72 933
11358.72 955
11359.73 926
11360.74 971
11361.74 944
11362.75 969
11363.76 963
11364.76 991
11365.77 934
11366.78 982
11367.79 988
11368.79 964
11369.80 986
11370.81 974
11371.81 1013
11372.82 918
11373.83 954
11374.84 955
11375.84 968
11376.85 968
11377.86 1011
11378.87 980
11379.87 946
11380.88 969
11381.89 893
11382.90 923
11383.90 992
11384.91 1010
11385.92 997
11386.93 957
11387.93 1003
11388.94 968
11389.95 932
11390.96 1016
11391.97 966
11392.97 985
11393.98 1048
11394.99 996
11396.00 974
11397.01 975
11398.02 959
11399.02 935
11400.03 943
11401.04 960
11402.05 991
11403.06 1031
11404.07 1008
11405.08 987
11406.08 997
11407.09 912
11408.10 976
11409.11 984
11410.12 985
11411.13 1033
11412.14 1017
11413.15 1024
11414.15 1029
11415.16 1051
11416.17 1042
11417.18 1046
11418.19 1006
11419.20 943
11420.21 1001
11421.22 1041
11422.23 1053
11423.24 972
11424.25 1033
11425.26 1095
11426.27 1024
11427.28 1053
11428.29 1043
11429.30 1119
11430.31 1066
11431.32 1087
11432.32 1080
11433.33 1057
11434.34 1128
11435.35 1099
11436.36 1130
11437.37 1041
11438.38 1133
11439.39 1126
11440.41 1097
11441.42 1129
11442.43 1062
11443.44 1122
11444.45 1086
11445.46 1079
11446.47 1097
11447.48 1082
11448.49 1110
11449.50 1109
11450.51 1081
11451.52 1075
11452.53 1099
11453.54 1114
11454.55 1175
11455.56 1158
11456.57 1246
11457.59 1188
11458.60 1212
11459.61 1207
11460.62 1224
11461.63 1204
11462.64 1167
11463.65 1159
11464.66 1204
11465.67 1232
11466.69 1186
11467.70 1133
11468.71 1180
11469.72 1225
11470.73 1214
11471.74 1151
11472.75 1144
11473.77 1154
11474.78 1240
11475.79 1219
11476.80 1258
11477.81 1296
11478.83 1272
11479.84 1197
11480.85 1244
11481.86 1252
11482.87 1279
11483.89 1227
11484.90 1316
11485.91 1283
11486.92 1310
11487.93 1277
11488.95 1288
11489.96 1323
11490.97 1345
11491.98 1335
11493.00 1280
11494.01 1343
11495.02 1319
11496.03 1227
11497.05 1277
11498.06 1256
11499.07 1315
11500.09 1324
11501.10 1353
11502.11 1372
11503.12 1369
11504.14 1305
11505.15 1356
11506.16 1254
11507.18 1256
11508.19 1273
11509.20 1390
11510.22 1372
11511.23 1376
11512.24 1356
11513.26 1344
11514.27 1470
11515.28 1415
11516.30 1454
11517.31 1441
11518.32 1415
11519.34 1362
11520.35 1378
11521.37 1365
11522.38 1479
11523.39 1393
11524.41 1400
11525.42 1366
11526.44 1433
11527.45 1490
11528.46 1499
11529.48 1491
11530.49 1464
11531.51 1419
11532.52 1456
11533.53 1506
11534.55 1494
11535.56 1560
11536.58 1480
11537.59 1521
11538.61 1522
11539.62 1584
11540.64 1539
11541.65 1499
11542.67 1508
11543.68 1532
11544.69 1588
11545.71 1595
11546.72 1629
11547.74 1625
11548.75 1564
11549.77 1621
11550.78 1692
11551.80 1599
11552.81 1616
11553.83 1649
11554.85 1720
11555.86 1713
11556.88 1677
11557.89 1688
11558.91 1735
11559.92 1746
11560.94 1769
11561.95 1812
11562.97 1769
11563.98 1757
11565.00 1832
11566.02 1839
11567.03 1911
11568.05 1856
11569.06 1802
11570.08 1944
11571.10 2032
11572.11 1956
11573.13 1984
11574.14 2000
11575.16 1936
11576.18 2012
11577.19 2013
11578.21 2090
11579.22 2017
11580.24 2022
11581.26 2096
11582.27 2133
11583.29 2087
11584.31 2098
11585.32 2246
11586.34 2313
11587.36 2288
11588.37 2171
11589.39 2290
11590.41 2356
11591.42 2383
11592.44 2465
11593.46 2494
11594.47 2617
11595.49 2720
11596.51 2761
11597.53 2794
11598.54 2884
11599.56 2946
11600.58 2928
11601.59 2870
11602.61 2902
11603.63 3091
11604.65 3201
11605.66 3267
11606.68 3321
11607.70 3644
11608.72 3761
11609.74 4075
11610.75 4506
11611.77 4976
11612.79 5153
11613.81 5497
11614.82 5770
11615.84 5910
11616.86 5651
11617.88 5320
11618.90 5038
11619.91 4495
11620.93 4170
11621.95 4045
11622.97 3570
11623.99 3297
11625.01 2975
11626.02 2860
11627.04 2927
11628.06 2644
11629.08 2595
11630.10 2559
11631.12 2500
11632.14 2487
11633.15 2445
11634.17 2360
11635.19 2332
11636.21 2248
11637.23 2251
11638.25 2251
11639.27 2234
11640.29 2211
11641.30 2246
11642.32 2282
11643.34 2270
11644.36 2184
11645.38 2137
11646.40 2194
11647.42 2200
11648.44 2202
11649.46 2174
11650.48 2206
11651.50 2315
11652.52 2211
11653.54 2291
11654.56 2326
11655.58 2212
11656.60 2176
11657.62 2182
11658.64 2038
11659.66 2008
11660.68 1957
11661.70 1893
11662.72 1858
11663.74 1773
11664.76 1741
11665.78 1780
11666.80 1845
11667.82 1858
11668.84 1827
11669.86 1844
11670.88 1784
11671.90 1804
11672.92 1858
11673.94 1834
11674.96 1843
11675.98 1778
11677.00 1853
11678.02 1880
11679.04 1817
11680.06 1897
11681.08 1932
11682.10 1881
11683.12 1866
11684.15 1856
11685.17 2002
11686.19 1999
11687.21 2066
11688.23 2005
11689.25 2018
11690.27 1909
11691.29 2056
11692.31 2070
11693.34 1988
11694.36 1968
11695.38 2067
11696.40 2128
11697.42 2032
11698.44 2074
11699.46 2030
11700.49 2006
11701.51 1906
11702.53 1949
11703.55 2046
11704.57 2022
11705.60 2029
11706.62 1993
11707.64 1891
11708.66 2002
11709.68 1894
11710.71 1901
11711.73 1867
11712.75 1797
11713.77 1832
11714.79 1851
11715.82 1906
11716.84 1886
11717.86 1878
11718.88 1872
11719.91 1946
11720.93 1840
11721.95 1810
11722.97 1873
11724.00 1754
11725.02 1764
11726.04 1784
11727.07 1761
11728.09 1843
11729.11 1852
11730.13 1695
11731.16 1736
11732.18 1710
11733.20 1701
11734.23 1677
11735.25 1677
11736.27 1639
11737.30 1593
11738.32 1545
11739.34 1564
11740.37 1544
11741.39 1516
11742.41 1551
11743.44 1563
11744.46 1532
11745.48 1412
11746.51 1450
11747.53 1392
11748.55 1482
11749.58 1508
11750.60 1458
11751.63 1446
11752.65 1472
11753.67 1490
11754.70 1427
11755.72 1376
11756.75 1368
11757.77 1462
11758.79 1407
11759.82 1425
11760.84 1437
11761.87 1423
11762.89 1413
11763.92 1456
11764.94 1419
11765.97 1399
11766.99 1300
11768.01 1306
11769.04 1460
11770.06 1418
11771.09 1325
11772.11 1286
11773.14 1239
11774.16 1251
11775.19 1277
11776.21 1268
11777.24 1178
11778.26 1217
11779.29 1221
11780.31 1218
11781.34 1261
11782.36 1264
11783.39 1292
11784.41 1259
11785.44 1264
11786.46 1271
11787.49 1263
11788.52 1252
11789.54 1215
11790.57 1244
11791.59 1277
11792.62 1220
11793.64 1195
11794.67 1155
11795.70 1206
11796.72 1266
11797.75 1151
11798.77 1124
11799.80 1155
11800.83 1255
11801.85 1167
11802.88 1120
11803.90 1134
11804.93 1193
11805.96 1147
11806.98 1196
11808.01 1145
11809.04 1161
11810.06 1210
11811.09 1207
11812.11 1118
11813.14 1105
11814.17 1077
11815.19 1090
11816.22 1137
11817.25 1024
11818.27 1076
11819.30 1129
11820.33 1095
11821.36 1032
11822.38 1065
11823.41 1089
11824.44 1106
11825.46 1151
11826.49 1052
11827.52 1066
11828.54 1035
11829.57 1045
11830.60 1089
11831.63 1063
11832.65 1083
11833.68 1024
11834.71 1020
11835.74 1070
11836.76 1061
11837.79 1072
11838.82 1066
11839.85 1042
11840.88 1170
11841.90 1120
11842.93 1067
11843.96 1073
11844.99 1103
11846.01 996
11847.04 1006
11848.07 1028
11849.10 1025
11850.13 991
11851.16 920
11852.18 965
11853.21 1069
11854.24 1012
11855.27 985
11856.30 958
11857.33 957
11858.35 942
11859.38 974
11860.41 1038
11861.44 972
11862.47 1048
11863.50 1056
11864.53 1002
11865.56 1013
11866.58 1079
11867.61 1078
11868.64 1033
11869.67 1029
11870.70 1021
11871.73 1075
11872.76 950
11873.79 979
11874.82 1044
11875.85 994
11876.88 1045
11877.91 1040
11878.93 985
11879.96 988
11880.99 966
11882.02 999
11883.05 934
11884.08 933
11885.11 917
11886.14 964
11887.17 904
11888.20 895
11889.23 940
11890.26 943
11891.29 957
11892.32 945
11893.35 949
11894.38 942
11895.41 966
11896.44 938
11897.47 907
11898.50 967
11899.53 998
11900.56 921
11901.59 928
11902.62 897
11903.65 948
11904.69 935
11905.72 979
11906.75 938
11907.78 924
11908.81 998
11909.84 1047
11910.87 1008
11911.90 996
11912.93 999
11913.96 1015
11914.99 967
11916.02 994
11917.06 1016
11918.09 1002
11919.12 1031
11920.15 1006
11921.18 923
11922.21 953
11923.24 944
11924.27 1006
11925.31 971
11926.34 984
11927.37 963
11928.40 965
11929.43 909
11930.46 963
11931.50 995
11932.53 981
11933.56 925
11934.59 901
11935.62 946
11936.65 1015
11937.69 937
11938.72 973
11939.75 1013
11940.78 1039
11941.81 1057
11942.85 1036
11943.88 1050
11944.91 1073
11945.94 1031
11946.98 1058
11948.01 1058
11949.04 1009
11950.07 1001
11951.11 990
11952.14 969
11953.17 969
11954.20 976
11955.24 946
11956.27 909
11957.30 918
11958.34 965
11959.37 895
11960.40 910
11961.43 947
11962.47 908
11963.50 940
11964.53 888
11965.57 929
11966.60 950
11967.63 937
11968.67 948
11969.70 947
11970.73 929
11971.77 895
11972.80 935
11973.83 959
11974.87 923
11975.90 934
11976.94 891
11977.97 889
11979.00 936
11980.04 894
11981.07 887
11982.10 882
11983.14 939
11984.17 921
11985.21 869
11986.24 892
11987.27 881
11988.31 911
11989.34 941
11990.38 921
11991.41 897
11992.45 913
11993.48 934
11994.51 913
11995.55 848
11996.58 874
11997.62 872
11998.65 912
11999.69 882
12000.72 927
12001.76 951
12002.79 903
12003.83 923
12004.86 902
12005.90 944
12006.93 935
12007.97 935
12009.00 934
12010.04 982
12011.07 996
12012.11 984
12013.14 964
12014.18 908
12015.21 901
12016.25 913
12017.28 915
12018.32 895
12019.35 919
12020.39 914
12021.43 972
12022.46 928
12023.50 988
12024.53 993
12025.57 984
12026.60 934
12027.64 982
12028.68 948
12029.71 910
12030.75 925
12031.78 998
12032.82 1012
12033.86 971
12034.89 910
12035.93 995
12036.97 972
12038.00 963
12039.04 961
12040.07 955
12041.11 928
12042.15 919
12043.18 932
12044.22 911
12045.26 917
12046.29 928
12047.33 935
12048.37 952
12049.40 858
12050.44 1002
12051.48 1019
12052.52 949
12053.55 907
12054.59 923
12055.63 938
12056.66 952
12057.70 949
12058.74 915
12059.78 916
12060.81 972
12061.85 899
12062.89 902
12063.92 902
12064.96 898
12066.00 981
12067.04 944
12068.07 935
12069.11 934
12070.15 948
12071.19 1061
12072.23 1019
12073.26 991
12074.30 981
12075.34 1012
12076.38 979
12077.42 930
12078.45 977
12079.49 945
12080.53 892
12081.57 888
12082.61 893
12083.64 913
12084.68 925
12085.72 910
12086.76 890
12087.80 951
12088.84 939
12089.88 967
12090.91 999
12091.95 1002
12092.99 951
12094.03 917
12095.07 970
12096.11 986
12097.15 894
12098.19 911
12099.22 913
12100.26 943
12101.30 959
12102.34 905
12103.38 933
12104.42 960
12105.46 962
12106.50 931
12107.54 976
12108.58 933
12109.62 950
12110.66 955
12111.70 953
12112.74 1047
12113.77 1004
12114.81 1059
12115.85 980
12116.89 990
12117.93 907
12118.97 936
12120.01 968
12121.05 1025
12122.09 975
12123.13 916
12124.17 939
12125.21 913
12126.25 909
12127.29 911
12128.33 926
12129.37 883
12130.41 918
12131.45 901
12132.50 882
12133.54 917
12134.58 919
12135.62 871
12136.66 901
12137.70 875
12138.74 860
12139.78 910
12140.82 831
12141.86 845
12142.90 822
12143.94 866
12144.98 923
12146.02 894
12147.07 858
12148.11 850
12149.15 872
12150.19 909
12151.23 870
12152.27 918
12153.31 872
12154.35 859
12155.40 872
12156.44 845
12157.48 839
12158.52 880
12159.56 860
12160.60 858
12161.64 903
12162.69 915
12163.73 878
12164.77 831
12165.81 878
12166.85 831
12167.90 810
12168.94 790
12169.98 850
12171.02 903
12172.06 829
12173.11 780
12174.15 805
12175.19 864
12176.23 807
12177.27 831
12178.32 851
12179.36 830
12180.40 877
12181.44 857
12182.49 837
12183.53 867
12184.57 904
12185.61 800
12186.66 785
12187.70 812
12188.74 819
12189.79 878
12190.83 839
12191.87 764
12192.91 823
12193.96 851
12195.00 854
12196.04 877
12197.09 855
12198.13 836
12199.17 822
12200.22 773
12201.26 836
12202.30 855
12203.35 850
12204.39 833
12205.43 792
12206.48 820
12207.52 814
12208.57 758
12209.61 773
12210.65 833
12211.70 839
12212.74 837
12213.78 791
12214.83 831
12215.87 852
12216.92 883
12217.96 806
12219.00 791
12220.05 809
12221.09 757
12222.14 775
12223.18 803
12224.23 795
12225.27 800
12226.31 772
12227.36 804
12228.40 872
12229.45 892
12230.49 813
12231.54 827
12232.58 806
12233.63 832
12234.67 831
12235.72 806
12236.76 820
12237.81 791
12238.85 792
12239.90 809
12240.94 772
12241.99 794
12243.03 785
12244.08 803
12245.12 757
12246.17 778
12247.21 814
12248.26 812
12249.30 794
12250.35 838
12251.39 849
12252.44 853
12253.49 798
12254.53 834
12255.58 843
12256.62 820
12257.67 867
12258.71 842
12259.76 781
12260.81 764
12261.85 794
12262.90 807
12263.94 799
12264.99 817
12266.04 802
12267.08 800
12268.13 874
12269.17 801
12270.22 803
12271.27 781
12272.31 780
12273.36 813
12274.41 764
12275.45 790
12276.50 766
12277.55 729
12278.59 779
12279.64 763
12280.69 728
12281.73 783
12282.78 751
12283.83 769
12284.87 782
12285.92 744
12286.97 780
12288.01 778
12289.06 782
12290.11 762
12291.16 709
12292.20 751
12293.25 739
12294.30 819
12295.35 750
12296.39 748
12297.44 788
12298.49 767
12299.54 739
12300.58 745
12301.63 710
12302.68 715
12303.73 696
12304.77 812
12305.82 758
12306.87 795
12307.92 776
12308.97 730
12310.01 737
12311.06 789
12312.11 764
12313.16 770
12314.21 760
12315.25 698
12316.30 739
12317.35 789
12318.40 799
12319.45 789
12320.50 753
12321.54 742
12322.59 747
12323.64 771
12324.69 742
12325.74 767
12326.79 737
12327.84 665
12328.89 665
12329.93 729
12330.98 778
12332.03 753
12333.08 740
12334.13 718
12335.18 736
12336.23 723
12337.28 766
12338.33 740
12339.38 688
12340.43 745
12341.47 748
12342.52 737
12343.57 720
12344.62 682
12345.67 751
12346.72 719
12347.77 697
12348.82 727
12349.87 731
12350.92 732
12351.97 740
12353.02 703
12354.07 747
12355.12 767
12356.17 753
12357.22 745
12358.27 722
12359.32 697
12360.37 670
12361.42 680
12362.47 687
12363.52 747
12364.57 675
12365.62 714
12366.67 797
12367.72 757
12368.77 680
12369.82 716
12370.87 743
12371.93 731
12372.98 736
12374.03 701
12375.08 729
12376.13 744
12377.18 715
12378.23 732
12379.28 658
12380.33 720
12381.38 745
12382.43 758
12383.49 668
12384.54 689
12385.59 692
12386.64 709
12387.69 708
12388.74 703
12389.79 733
12390.84 728
12391.90 740
12392.95 691
12394.00 698
12395.05 688
12396.10 724
12397.15 742
12398.21 743
12399.26 752
12400.31 721
12401.36 650
12402.41 645
12403.47 719
12404.52 645
12405.57 691
12406.62 679
12407.67 693
12408.73 699
12409.78 701
12410.83 684
12411.88 748
12412.94 724
12413.99 756
12415.04 781
12416.09 724
12417.15 738
12418.20 722
12419.25 720
12420.30 675
12421.36 660
12422.41 695
12423.46 735
12424.52 726
12425.57 760
12426.62 725
12427.67 714
12428.73 686
12429.78 741
12430.83 703
12431.89 702
12432.94 715
12433.99 743
12435.05 742
12436.10 716
12437.15 712
12438.21 685
12439.26 730
12440.31 724
12441.37 729
12442.42 713
12443.47 716
12444.53 686
12445.58 657
12446.64 701
12447.69 661
12448.74 707
12449.80 746
12450.85 719
12451.91 724
12452.96 722
12454.01 706
12455.07 710
12456.12 757
12457.18 721
12458.23 701
12459.29 664
12460.34 684
12461.39 706
12462.45 725
12463.50 616
12464.56 751
12465.61 711
12466.67 657
12467.72 670
12468.78 660
12469.83 679
12470.89 708
12471.94 712
12473.00 694
12474.05 722
12475.11 751
12476.16 743
12477.22 745
12478.27 732
12479.33 703
12480.38 732
12481.44 710
12482.49 692
12483.55 738
12484.60 723
12485.66 691
12486.71 768
12487.77 737
12488.83 699
12489.88 709
12490.94 760
12491.99 751
12493.05 701
12494.10 737
12495.16 718
12496.22 698
12497.27 659
12498.33 715
12499.38 628
12500.44 715
12501.50 745
12502.55 762
12503.61 795
12504.67 789
12505.72 764
12506.78 749
12507.83 773
12508.89 849
12509.95 785
12511.00 838
12512.06 808
12513.12 783
12514.17 813
12515.23 813
12516.29 839
12517.34 792
12518.40 783
12519.46 748
12520.52 695
12521.57 721
12522.63 769
12523.69 721
12524.74 728
12525.80 723
12526.86 754
12527.92 750
12528.97 774
12530.03 762
12531.09 749
12532.15 745
12533.20 751
12534.26 848
12535.32 826
12536.38 860
12537.43 770
12538.49 768
12539.55 748
12540.61 772
12541.66 789
12542.72 739
12543.78 714
12544.84 714
12545.90 730
12546.95 786
12548.01 770
12549.07 771
12550.13 737
12551.19 758
12552.25 798
12553.30 739
12554.36 722
12555.42 756
12556.48 784
12557.54 748
12558.60 694
12559.65 702
12560.71 780
12561.77 671
12562.83 660
12563.89 704
12564.95 738
12566.01 719
12567.07 732
12568.13 723
12569.18 693
12570.24 774
12571.30 721
12572.36 724
12573.42 751
12574.48 722
12575.54 699
12576.60 776
12577.66 716
12578.72 695
12579.78 750
12580.84 754
12581.90 735
12582.96 712
12584.02 796
12585.07 764
12586.13 759
12587.19 787
12588.25 753
12589.31 823
12590.37 781
12591.43 800
12592.49 768
12593.55 774
12594.61 768
12595.67 770
12596.73 770
12597.79 713
12598.86 770
12599.92 755
12600.98 760
12602.04 710
12603.10 707
12604.16 748
12605.22 685
12606.28 708
12607.34 743
12608.40 773
12609.46 749
12610.52 781
12611.58 755
12612.64 732
12613.70 743
12614.76 863
12615.83 819
12616.89 737
12617.95 791
12619.01 783
12620.07 767
12621.13 743
12622.19 747
12623.25 745
12624.32 790
12625.38 760
12626.44 746
12627.50 752
12628.56 772
12629.62 743
12630.68 700
12631.75 751
12632.81 798
12633.87 749
12634.93 749
12635.99 747
12637.05 712
12638.12 722
12639.18 684
12640.24 755
12641.30 719
12642.36 679
12643.43 668
12644.49 712
12645.55 695
12646.61 700
12647.68 694
12648.74 744
12649.80 723
12650.86 667
12651.93 695
12652.99 726
12654.05 745
12655.11 729
12656.18 746
12657.24 729
12658.30 715
12659.36 728
12660.43 710
12661.49 711
12662.55 688
12663.62 685
12664.68 757
12665.74 749
12666.81 716
12667.87 667
12668.93 688
12670.00 719
12671.06 713
12672.12 713
12673.19 651
12674.25 689
12675.31 698
12676.38 741
12677.44 724
12678.50 709
12679.57 768
12680.63 721
12681.69 689
12682.76 673
12683.82 716
12684.89 709
12685.95 722
12687.01 723
12688.08 703
12689.14 746
12690.21 785
12691.27 743
12692.33 679
12693.40 675
12694.46 760
12695.53 702
12696.59 746
12697.66 686
12698.72 661
12699.79 731
12700.85 755
12701.91 759
12702.98 758
12704.04 752
12705.11 760
12706.17 735
12707.24 679
12708.30 703
12709.37 711
12710.43 728
12711.50 691
12712.56 690
12713.63 662
12714.69 688
12715.76 696
12716.82 712
12717.89 687
12718.95 725
12720.02 700
12721.09 715
12722.15 720
12723.22 729
12724.28 689
12725.35 625
12726.41 659
12727.48 679
12728.54 673
12729.61 652
12730.68 637
12731.74 674
12732.81 716
12733.87 683
12734.94 678
12736.01 698
12737.07 687
12738.14 754
12739.20 723
12740.27 681
12741.34 684
12742.40 718
12743.47 703
12744.54 694
12745.60 660
12746.67 662
12747.74 633
12748.80 666
12749.87 727
12750.94 676
12752.00 667
12753.07 657
12754.14 586
12755.20 612
12756.27 653
12757.34 704
12758.40 682
12759.47 679
12760.54 695
12761.60 691
12762.67 665
12763.74 654
12764.81 656
12765.87 670
12766.94 674
12768.01 698
12769.08 686
12770.14 630
12771.21 658
12772.28 706
12773.35 656
12774.41 695
12775.48 659
12776.55 689
12777.62 713
12778.68 716
12779.75 698
12780.82 680
12781.89 628
12782.96 679
12784.02 651
12785.09 661
12786.16 646
12787.23 656
12788.30 606
12789.37 643
12790.43 656
12791.50 641
12792.57 593
12793.64 633
12794.71 669
12795.78 646
12796.84 639
12797.91 591
12798.98 653
12800.05 663
12801.12 596
12802.19 625
12803.26 616
12804.33 665
12805.40 647
12806.46 686
12807.53 621
12808.60 595
12809.67 621
12810.74 617
12811.81 688
12812.88 665
12813.95 601
12815.02 635
12816.09 629
12817.16 599
12818.23 660
12819.30 643
12820.37 682
12821.44 614
12822.50 618
12823.57 640
12824.64 655
12825.71 669
12826.78 601
12827.85 591
12828.92 624
12829.99 646
12831.06 635
12832.13 639
12833.20 636
12834.27 685
12835.34 682
12836.41 634
12837.49 618
12838.56 619
12839.63 626
12840.70 617
12841.77 676
12842.84 642
12843.91 625
12844.98 638
12846.05 639
12847.12 629
12848.19 661
12849.26 626
12850.33 628
12851.40 600
12852.47 564
12853.55 580
12854.62 584
12855.69 617
12856.76 647
12857.83 607
12858.90 591
12859.97 601
12861.04 602
12862.11 651
12863.19 659
12864.26 671
12865.33 633
12866.40 617
12867.47 630
12868.54 611
12869.62 606
12870.69 593
12871.76 638
12872.83 622
12873.90 649
12874.97 607
12876.05 595
12877.12 571
12878.19 614
12879.26 672
12880.33 625
12881.41 587
12882.48 615
12883.55 640
12884.62 584
12885.70 592
12886.77 615
12887.84 608
12888.91 584
12889.98 632
12891.06 624
12892.13 605
12893.20 586
12894.28 570
12895.35 619
12896.42 594
12897.49 590
12898.57 619
12899.64 617
12900.71 591
12901.79 614
12902.86 588
12903.93 591
12905.00 633
12906.08 589
12907.15 580
12908.22 588
12909.30 622
12910.37 601
12911.44 570
12912.52 563
12913.59 608
12914.66 586
12915.74 550
12916.81 552
12917.89 586
12918.96 550
12920.03 605
12921.11 580
12922.18 570
12923.25 546
12924.33 596
12925.40 641
12926.48 645
12927.55 615
12928.62 558
12929.70 623
12930.77 580
12931.85 590
12932.92 616
12934.00 576
12935.07 582
12936.14 615
12937.22 632
12938.29 594
12939.37 557
12940.44 599
12941.52 621
12942.59 616
12943.67 616
12944.74 602
12945.82 611
12946.89 594
12947.97 634
12949.04 567
12950.12 610
12951.19 550
12952.27 582
12953.34 590
12954.42 586
12955.49 601
12956.57 572
12957.64 571
12958.72 579
12959.79 551
12960.87 598
12961.94 621
12963.02 549
12964.10 554
12965.17 547
12966.25 558
12967.32 587
12968.40 576
12969.47 585
12970.55 571
12971.63 595
12972.70 605
12973.78 576
12974.85 520
12975.93 574
12977.01 515
12978.08 560
12979.16 620
12980.23 589
12981.31 502
12982.39 522
12983.46 540
12984.54 595
12985.62 580
12986.69 582
12987.77 545
12988.85 557
12989.92 591
12991.00 598
12992.08 610
12993.15 613
12994.23 612
12995.31 561
12996.38 555
12997.46 596
12998.54 596
12999.61 552
13000.69 597
13001.77 529
13002.85 557
13003.92 596
13005.00 614
13006.08 590
13007.16 558
13008.23 573
13009.31 629
13010.39 580
13011.47 534
13012.54 546
13013.62 549
13014.70 563
13015.78 561
13016.85 534
13017.93 597
13019.01 606
13020.09 572
13021.17 588
13022.24 601
13023.32 599
13024.40 610
13025.48 595
13026.56 621
13027.63 612
13028.71 631
13029.79 574
13030.87 541
13031.95 530
13033.03 602
13034.10 595
13035.18 549
13036.26 566
13037.34 545
13038.42 615
13039.50 608
13040.58 603
13041.66 607
13042.73 620
13043.81 668
13044.89 643
13045.97 601
13047.05 587
13048.13 605
13049.21 635
13050.29 576
13051.37 568
13052.45 611
13053.53 613
13054.60 638
13055.68 667
13056.76 574
13057.84 617
13058.92 584
13060.00 569
13061.08 609
13062.16 602
13063.24 633
13064.32 628
13065.40 616
13066.48 600
13067.56 606
13068.64 622
13069.72 576
13070.80 569
13071.88 555
13072.96 591
13074.04 614
13075.12 627
13076.20 560
13077.28 558
13078.36 521
13079.44 568
13080.52 630
13081.60 580
13082.68 555
13083.76 587
13084.84 584
13085.93 697
13087.01 620
13088.09 580
13089.17 549
13090.25 626
13091.33 612
13092.41 612
13093.49 574
13094.57 590
13095.65 595
13096.73 606
13097.82 573
13098.90 567
13099.98 619
13101.06 581
13102.14 653
13103.22 588
13104.30 614
13105.38 602
13106.47 635
13107.55 597
13108.63 628
13109.71 632
13110.79 582
13111.87 592
13112.96 582
13114.04 612
13115.12 582
13116.20 570
13117.28 582
13118.37 558
13119.45 547
13120.53 568
13121.61 599
13122.69 627
13123.78 559
13124.86 543
13125.94 576
13127.02 540
13128.11 573
13129.19 594
13130.27 601
13131.35 563
13132.44 598
13133.52 543
13134.60 555
13135.68 546
13136.77 560
13137.85 564
13138.93 584
13140.01 550
13141.10 618
13142.18 609
13143.26 632
13144.35 578
13145.43 562
13146.51 573
13147.60 575
13148.68 578
13149.76 605
13150.85 578
13151.93 560
13153.01 570
13154.10 590
13155.18 597
13156.26 620
13157.35 595
13158.43 595
13159.51 539
13160.60 535
13161.68 591
13162.77 623
13163.85 599
13164.93 539
13166.02 533
13167.10 554
13168.19 551
13169.27 519
13170.35 566
13171.44 580
13172.52 545
13173.61 544
13174.69 546
13175.78 583
13176.86 557
13177.94 570
13179.03 544
13180.11 544
13181.20 556
13182.28 547
13183.37 618
13184.45 557
13185.54 533
13186.62 536
13187.71 580
13188.79 544
13189.88 580
13190.96 609
13192.05 598
13193.13 633
13194.22 570
13195.30 605
13196.39 557
13197.47 541
13198.56 557
13199.64 541
13200.73 557
13201.81 561
13202.90 528
13203.98 537
13205.07 530
13206.16 576
13207.24 578
13208.33 555
13209.41 559
13210.50 535
13211.58 534
13212.67 549
13213.76 550
13214.84 582
13215.93 605
13217.01 609
13218.10 613
13219.19 562
13220.27 545
13221.36 545
13222.45 590
13223.53 584
13224.62 590
13225.70 561
13226.79 584
13227.88 591
13228.96 585
13230.05 545
13231.14 527
13232.22 553
13233.31 545
13234.40 573
13235.48 563
13236.57 541
13237.66 554
13238.74 577
13239.83 567
13240.92 579
13242.01 548
13243.09 573
13244.18 542
13245.27 515
13246.35 529
13247.44 573
13248.53 541
13249.62 549
13250.70 602
13251.79 581
13252.88 571
13253.97 567
13255.05 615
13256.14 628
13257.23 603
13258.32 568
13259.41 561
13260.49 600
13261.58 670
13262.67 553
13263.76 551
13264.85 551
13265.93 569
13267.02 558
13268.11 553
13269.20 585
13270.29 554
13271.37 558
13272.46 607
13273.55 586
13274.64 544
13275.73 580
13276.82 530
13277.91 634
13278.99 564
13280.08 543
13281.17 546
13282.26 548
13283.35 593
13284.44 565
13285.53 606
13286.62 593
13287.70 575
13288.79 564
13289.88 568
13290.97 602
13292.06 625
13293.15 591
13294.24 606
13295.33 567
13296.42 580
13297.51 581
13298.60 536
13299.69 526
13300.78 554
13301.87 568
13302.95 582
13304.04 643
13305.13 589
13306.22 599
13307.31 570
13308.40 596
13309.49 636
13310.58 610
13311.67 653
13312.76 589
13313.85 547
13314.94 589
13316.03 593
13317.12 640
13318.21 574
13319.30 567
13320.39 583
13321.48 566
13322.58 597
13323.67 538
13324.76 571
13325.85 591
13326.94 620
13328.03 577
13329.12 588
13330.21 601
13331.30 581
13332.39 536
13333.48 570
13334.57 604
13335.66 581
13336.75 625
13337.85 639
13338.94 622
13340.03 643
13341.12 614
13342.21 544
13343.30 572
13344.39 608
13345.48 627
13346.58 588
13347.67 558
13348.76 592
13349.85 627
13350.94 594
13352.03 579
13353.12 612
13354.22 597
13355.31 589
13356.40 561
13357.49 577
13358.58 567
13359.68 573
13360.77 611
13361.86 574
13362.95 569
13364.04 599
13365.14 571
13366.23 566
13367.32 620
13368.41 613
13369.51 575
13370.60 586
13371.69 625
13372.78 635
13373.87 611
13374.97 588
13376.06 572
13377.15 578
13378.25 577
13379.34 576
13380.43 624
13381.52 645
13382.62 642
13383.71 621
13384.80 602
13385.90 599
13386.99 606
13388.08 577
13389.17 619
13390.27 591
13391.36 613
13392.45 612
13393.55 587
13394.64 599
13395.73 572
13396.83 574
13397.92 600
13399.02 567
13400.11 558
13401.20 518
13402.30 570
13403.39 572
13404.48 577
13405.58 589
13406.67 566
13407.77 541
13408.86 617
13409.95 618
13411.05 620
13412.14 565
13413.24 595
13414.33 626
13415.42 590
13416.52 605
13417.61 583
13418.71 605
13419.80 573
13420.90 588
13421.99 623
13423.08 604
13424.18 612
13425.27 605
13426.37 616
13427.46 582
13428.56 541
13429.65 629
13430.75 587
13431.84 593
13432.94 601
13434.03 603
13435.13 613
13436.22 618
13437.32 583
13438.41 595
13439.51 558
13440.60 584
13441.70 609
13442.79 545
13443.89 563
13444.98 615
13446.08 657
13447.18 539
13448.27 578
13449.37 623
13450.46 590
13451.56 568
13452.65 595
13453.75 583
13454.85 599
13455.94 605
13457.04 589
13458.13 546
13459.23 510
13460.33 533
13461.42 616
13462.52 596
13463.61 603
13464.71 598
13465.81 576
13466.90 571
13468.00 589
13469.10 630
13470.19 647
13471.29 555
13472.38 567
13473.48 593
13474.58 630
13475.67 630
13476.77 569
13477.87 548
13478.96 614
13480.06 612
13481.16 635
13482.26 657
13483.35 594
13484.45 583
13485.55 623
13486.64 603
13487.74 599
13488.84 555
13489.94 592
13491.03 693
13492.13 604
13493.23 615
13494.32 605
13495.42 592
13496.52 651
13497.62 602
13498.72 623
13499.81 580
13500.91 587
13502.01 599
13503.11 599
13504.20 596
13505.30 633
13506.40 698
13507.50 658
13508.60 651
13509.69 663
13510.79 603
13511.89 619
13512.99 658
13514.09 625
13515.18 634
13516.28 641
13517.38 645
13518.48 630
13519.58 587
13520.68 644
13521.78 622
13522.87 609
13523.97 613
13525.07 590
13526.17 618
13527.27 591
13528.37 615
13529.47 621
13530.57 617
13531.66 657
13532.76 626
13533.86 589
13534.96 619
13536.06 604
13537.16 650
13538.26 634
13539.36 618
13540.46 555
13541.56 574
13542.66 565
13543.76 625
13544.86 596
13545.96 617
13547.05 620
13548.15 591
13549.25 557
13550.35 518
13551.45 569
13552.55 627
13553.65 623
13554.75 529
13555.85 598
13556.95 595
13558.05 573
13559.15 558
13560.25 587
13561.35 563
13562.45 572
13563.55 609
13564.65 627
13565.75 610
13566.85 630
13567.96 614
13569.06 591
13570.16 607
13571.26 578
13572.36 523
13573.46 557
13574.56 602
13575.66 626
13576.76 576
13577.86 616
13578.96 598
13580.06 604
13581.16 590
13582.27 604
13583.37 593
13584.47 567
13585.57 613
13586.67 652
13587.77 597
13588.87 610
13589.97 555
13591.08 512
13592.18 596
13593.28 594
13594.38 629
13595.48 657
13596.58 624
13597.68 632
13598.79 595
13599.89 563
13600.99 605
13602.09 570
13603.19 599
13604.30 571
13605.40 553
13606.50 595
13607.60 587
13608.70 628
13609.81 604
13610.91 624
13612.01 632
13613.11 595
13614.21 571
13615.32 610
13616.42 675
13617.52 593
13618.62 600
13619.73 593
13620.83 577
13621.93 586
13623.03 539
13624.14 577
13625.24 625
13626.34 594
13627.45 577
13628.55 595
13629.65 555
13630.75 551
13631.86 582
13632.96 599
13634.06 611
13635.17 576
13636.27 586
13637.37 559
13638.48 573
13639.58 618
13640.68 604
13641.79 566
13642.89 583
13643.99 581
13645.10 614
13646.20 571
13647.30 586
13648.41 543
13649.51 595
13650.62 654
13651.72 649
13652.82 604
13653.93 575
13655.03 619
13656.14 595
13657.24 580
13658.34 651
13659.45 615
13660.55 675
13661.66 583
13662.76 552
13663.87 573
13664.97 599
13666.07 600
13667.18 586
13668.28 589
13669.39 587
13670.49 638
13671.60 617
13672.70 605
13673.81 599
13674.91 611
13676.02 600
13677.12 624
13678.23 635
13679.33 602
13680.44 675
13681.54 621
13682.65 612
13683.75 610
13684.86 651
13685.96 632
13687.07 634
13688.17 624
13689.28 608
13690.38 666
13691.49 627
13692.59 654
13693.70 621
13694.80 581
13695.91 613
13697.02 643
13698.12 640
13699.23 613
13700.33 583
13701.44 648
13702.55 646
13703.65 679
13704.76 629
13705.86 596
13706.97 600
13708.08 605
13709.18 612
13710.29 596
13711.39 575
13712.50 640
13713.61 648
13714.71 670
13715.82 673
13716.93 676
13718.03 640
13719.14 720
13720.25 659
13721.35 673
13722.46 704
13723.57 741
13724.67 661
13725.78 689
13726.89 655
13727.99 654
13729.10 675
13730.21 673
13731.31 670
13732.42 638
13733.53 657
13734.64 674
13735.74 637
13736.85 644
13737.96 626
13739.07 600
13740.17 677
13741.28 617
13742.39 591
13743.50 627
13744.60 632
13745.71 632
13746.82 653
13747.93 674
13749.03 609
13750.14 630
13751.25 623
13752.36 621
13753.47 650
13754.57 568
13755.68 616
13756.79 655
13757.90 667
13759.01 587
13760.11 651
13761.22 633
13762.33 613
13763.44 610
13764.55 622
13765.66 604
13766.76 658
13767.87 627
13768.98 600
13770.09 575
13771.20 629
13772.31 650
13773.42 638
13774.53 592
13775.63 578
13776.74 624
13777.85 589
13778.96 615
13780.07 667
13781.18 692
13782.29 706
13783.40 612
13784.51 601
13785.62 629
13786.73 629
13787.83 647
13788.94 660
13790.05 659
13791.16 619
13792.27 673
13793.38 672
13794.49 685
13795.60 626
13796.71 649
13797.82 677
13798.93 601
13800.04 615
13801.15 610
13802.26 601
13803.37 559
13804.48 598
13805.59 594
13806.70 582
13807.81 602
13808.92 596
13810.03 626
13811.14 541
13812.25 561
13813.36 562
13814.47 559
13815.58 565
13816.69 593
13817.80 572
13818.91 606
13820.03 561
13821.14 562
13822.25 562
13823.36 588
13824.47 642
13825.58 572
13826.69 620
13827.80 609
13828.91 596
13830.02 563
13831.13 625
13832.25 595
13833.36 590
13834.47 616
13835.58 616
13836.69 620
13837.80 574
13838.91 568
13840.02 557
13841.14 608
13842.25 615
13843.36 601
13844.47 570
13845.58 585
13846.69 584
13847.81 610
13848.92 591
13850.03 571
13851.14 588
13852.25 568
13853.37 517
13854.48 574
13855.59 533
13856.70 540
13857.81 615
13858.93 625
13860.04 602
13861.15 575
13862.26 592
13863.38 565
13864.49 609
13865.60 629
13866.71 622
13867.83 659
13868.94 590
13870.05 585
13871.16 595
13872.28 580
13873.39 542
13874.50 575
13875.61 569
13876.73 611
13877.84 608
13878.95 602
13880.07 583
13881.18 607
13882.29 593
13883.41 574
13884.52 600
13885.63 620
13886.75 606
13887.86 598
13888.97 567
13890.09 548
13891.20 598
13892.31 576
13893.43 550
13894.54 541
13895.65 592
13896.77 596
13897.88 640
13899.00 620
13900.11 586
13901.22 613
13902.34 600
13903.45 597
13904.57 593
13905.68 637
13906.79 638
13907.91 643
13909.02 612
13910.14 592
13911.25 636
13912.37 621
13913.48 641
13914.59 641
13915.71 628
13916.82 633
13917.94 655
13919.05 606
13920.17 588
13921.28 563
13922.40 579
13923.51 580
13924.63 539
13925.74 542
13926.86 567
13927.97 577
13929.09 581
13930.20 567
13931.32 572
13932.43 594
13933.55 570
13934.66 545
13935.78 557
13936.89 534
13938.01 556
13939.12 545
13940.24 524
13941.35 551
13942.47 612
13943.59 578
13944.70 597
13945.82 607
13946.93 554
13948.05 575
13949.16 575
13950.28 564
13951.40 566
13952.51 551
13953.63 555
13954.74 547
13955.86 575
13956.98 578
13958.09 586
13959.21 553
13960.33 542
13961.44 569
13962.56 608
13963.67 587
13964.79 561
13965.91 518
13967.02 546
13968.14 548
13969.26 584
13970.37 592
13971.49 533
13972.61 508
13973.72 502
13974.84 503
13975.96 511
13977.08 547
13978.19 537
13979.31 575
13980.43 586
13981.54 554
13982.66 580
13983.78 530
13984.90 508
13986.01 540
13987.13 578
13988.25 568
13989.37 521
13990.48 546
13991.60 546
13992.72 550
13993.84 568
13994.95 590
13996.07 535
13997.19 556
13998.31 572
13999.42 578
14000.54 576
14001.66 600
14002.78 543
14003.90 482
14005.01 568
14006.13 544
14007.25 579
14008.37 652
14009.49 593
14010.61 556
14011.72 608
14012.84 508
14013.96 573
14015.08 576
14016.20 606
14017.32 594
14018.43 536
14019.55 581
14020.67 570
14021.79 605
14022.91 594
14024.03 556
14025.15 560
14026.27 573
14027.39 572
14028.50 577
14029.62 549
14030.74 554
14031.86 621
14032.98 585
14034.10 549
14035.22 582
14036.34 558
14037.46 572
14038.58 541
14039.70 534
14040.82 587
14041.94 576
14043.06 588
14044.18 581
14045.30 554
14046.41 591
14047.53 560
14048.65 603
14049.77 555
14050.89 560
14052.01 565
14053.13 575
14054.25 553
14055.37 536
14056.49 561
14057.61 559
14058.74 568
14059.86 586
14060.98 624
14062.10 557
14063.22 550
14064.34 586
14065.46 554
14066.58 559
14067.70 516
14068.82 593
14069.94 564
14071.06 574
14072.18 549
14073.30 543
14074.42 543
14075.54 617
14076.66 595
14077.79 551
14078.91 582
14080.03 600
14081.15 583
14082.27 588
14083.39 632
14084.51 661
14085.63 557
14086.76 582
14087.88 597
14089.00 610
14090.12 618
14091.24 593
14092.36 597
14093.48 587
14094.61 606
14095.73 633
14096.85 589
14097.97 607
14099.09 638
14100.22 631
14101.34 649
14102.46 567
14103.58 641
14104.70 630
14105.83 653
14106.95 699
14108.07 648
14109.19 643
14110.31 642
14111.44 615
14112.56 599
14113.68 577
14114.80 647
14115.93 650
14117.05 638
14118.17 650
14119.29 625
14120.42 622
14121.54 571
14122.66 625
14123.79 600
14124.91 622
14126.03 597
14127.15 534
14128.28 599
14129.40 595
14130.52 594
14131.65 626
14132.77 574
14133.89 586
14135.02 614
14136.14 603
14137.26 587
14138.39 537
14139.51 539
14140.63 543
14141.76 578
14142.88 565
14144.00 558
14145.13 568
14146.25 597
14147.38 601
14148.50 656
14149.62 551
14150.75 520
14151.87 526
14152.99 558
14154.12 545
14155.24 536
14156.37 593
14157.49 595
14158.62 518
14159.74 529
14160.86 543
14161.99 526
14163.11 580
14164.24 528
14165.36 554
14166.49 566
14167.61 574
14168.74 615
14169.86 612
14170.99 586
14172.11 553
14173.23 602
14174.36 580
14175.48 589
14176.61 559
14177.73 523
14178.86 595
14179.98 542
14181.11 517
14182.23 540
14183.36 533
14184.49 577
14185.61 554
14186.74 486
14187.86 505
14188.99 594
14190.11 548
14191.24 542
14192.36 532
14193.49 504
14194.61 544
14195.74 525
14196.87 549
14197.99 524
14199.12 490
14200.24 524
14201.37 532
14202.50 533
14203.62 554
14204.75 555
14205.87 553
14207.00 517
14208.13 488
14209.25 484
14210.38 499
14211.50 508
14212.63 547
14213.76 566
14214.88 566
14216.01 533
14217.14 576
14218.26 554
14219.39 532
14220.52 510
14221.64 545
14222.77 533
14223.90 533
14225.02 514
14226.15 577
14227.28 553
14228.41 530
14229.53 542
14230.66 536
14231.79 515
14232.91 497
14234.04 502
14235.17 513
14236.30 513
14237.42 490
14238.55 529
14239.68 497
14240.81 507
14241.93 504
14243.06 486
14244.19 489
14245.32 464
14246.44 502
14247.57 554
14248.70 516
14249.83 543
14250.95 521
14252.08 520
14253.21 497
14254.34 552
14255.47 595
14256.59 547
14257.72 534
14258.85 522
14259.98 519
14261.11 592
14262.24 522
14263.36 510
14264.49 535
14265.62 496
14266.75 515
14267.88 516
14269.01 465
14270.14 508
14271.26 507
14272.39 515
14273.52 456
14274.65 496
14275.78 485
14276.91 492
14278.04 496
14279.17 465
14280.30 479
14281.42 513
14282.55 526
14283.68 502
14284.81 515
14285.94 483
14287.07 506
14288.20 531
14289.33 526
14290.46 509
14291.59 483
14292.72 505
14293.85 510
14294.98 521
14296.11 472
14297.24 516
14298.37 497
14299.50 481
14300.63 528
14301.76 515
14302.89 490
14304.02 531
14305.15 505
14306.28 516
14307.41 516
14308.54 516
14309.67 548
14310.80 449
14311.93 479
14313.06 493
14314.19 534
14315.32 542
14316.45 528
14317.58 514
14318.71 508
14319.84 457
14320.97 468
14322.10 510
14323.23 511
14324.36 499
14325.49 470
14326.63 510
14327.76 510
14328.89 479
14330.02 457
14331.15 490
14332.28 480
14333.41 513
14334.54 510
14335.67 497
14336.81 451
14337.94 489
14339.07 481
14340.20 475
14341.33 495
14342.46 550
14343.59 504
14344.73 475
14345.86 500
14346.99 486
14348.12 468
14349.25 466
14350.38 506
14351.52 503
14352.65 474
14353.78 455
14354.91 485
14356.04 461
14357.18 452
14358.31 470
14359.44 509
14360.57 456
14361.71 455
14362.84 469
14363.97 486
14365.10 424
14366.24 471
14367.37 473
14368.50 457
14369.63 467
14370.77 454
14371.90 478
14373.03 460
14374.16 491
14375.30 481
14376.43 502
14377.56 509
14378.70 511
14379.83 447
14380.96 521
14382.09 550
14383.23 491
14384.36 480
14385.49 435
14386.63 462
14387.76 477
14388.89 493
14390.03 522
14391.16 488
14392.29 488
14393.43 447
14394.56 481
14395.70 489
14396.83 457
14397.96 441
14399.10 502
14400.23 490
14401.36 493
14402.50 504
14403.63 495
14404.77 487
14405.90 496
14407.03 501
14408.17 479
14409.30 455
14410.44 499
14411.57 482
14412.71 502
14413.84 525
14414.97 486
14416.11 480
14417.24 470
14418.38 459
14419.51 484
14420.65 502
14421.78 525
14422.92 436
14424.05 469
14425.19 484
14426.32 547
14427.46 529
14428.59 478
14429.73 464
14430.86 483
14432.00 458
14433.13 464
14434.27 453
14435.40 446
14436.54 461
14437.67 444
14438.81 501
14439.94 484
14441.08 487
14442.21 501
14443.35 444
14444.48 513
14445.62 479
14446.76 476
14447.89 490
14449.03 465
14450.16 499
14451.30 491
14452.43 538
14453.57 513
14454.71 480
14455.84 483
14456.98 531
14458.11 472
14459.25 526
14460.39 465
14461.52 489
14462.66 459
14463.80 506
14464.93 530
14466.07 492
14467.20 455
14468.34 499
14469.48 548
14470.61 519
14471.75 511
14472.89 465
14474.02 487
14475.16 508
14476.30 527
14477.43 440
14478.57 535
14479.71 518
14480.85 496
14481.98 473
14483.12 497
14484.26 517
14485.39 496
14486.53 531
14487.67 530
14488.81 485
14489.94 475
14491.08 466
14492.22 481
14493.36 489
14494.49 452
14495.63 458
14496.77 455
14497.91 471
14499.04 494
14500.18 526
14501.32 495
14502.46 477
14503.59 476
14504.73 495
14505.87 527
14507.01 495
14508.15 482
14509.28 536
14510.42 525
14511.56 529
14512.70 495
14513.84 487
14514.98 470
14516.11 476
14517.25 510
14518.39 516
14519.53 563
14520.67 553
14521.81 537
14522.95 496
14524.08 505
14525.22 540
14526.36 522
14527.50 520
14528.64 563
14529.78 527
14530.92 511
14532.06 496
14533.20 511
14534.33 539
14535.47 533
14536.61 537
14537.75 547
14538.89 499
14540.03 482
14541.17 513
14542.31 519
14543.45 532
14544.59 518
14545.73 507
14546.87 519
14548.01 495
14549.15 507
14550.29 457
14551.43 486
14552.57 496
14553.71 543
14554.85 527
14555.99 496
14557.13 510
14558.27 516
14559.41 542
14560.55 495
14561.69 508
14562.83 503
14563.97 528
14565.11 458
14566.25 470
14567.39 510
14568.53 527
14569.67 556
14570.81 519
14571.95 510
14573.09 529
14574.23 523
14575.37 497
14576.51 458
14577.65 517
14578.79 516
14579.94 519
14581.08 512
14582.22 445
14583.36 487
14584.50 458
14585.64 462
14586.78 450
14587.92 509
14589.06 493
14590.21 485
14591.35 475
14592.49 494
14593.63 484
14594.77 504
14595.91 492
14597.05 529
14598.20 530
14599.34 462
14600.48 457
14601.62 447
14602.76 476
14603.90 502
14605.05 500
14606.19 473
14607.33 470
14608.47 431
14609.61 447
14610.76 435
14611.90 479
14613.04 479
14614.18 481
14615.32 513
14616.47 517
14617.61 441
14618.75 468
14619.89 486
14621.04 485
14622.18 501
14623.32 505
14624.46 510
14625.61 500
14626.75 481
14627.89 471
14629.04 497
14630.18 547
14631.32 548
14632.46 510
14633.61 505
14634.75 500
14635.89 517
14637.04 490
14638.18 487
14639.32 480
14640.47 467
14641.61 498
14642.75 512
14643.90 447
14645.04 512
14646.18 533
14647.33 540
14648.47 518
14649.61 477
14650.76 498
14651.90 491
14653.05 499
14654.19 507
14655.33 487
14656.48 512
14657.62 483
14658.76 492
14659.91 458
14661.05 486
14662.20 516
14663.34 504
14664.49 510
14665.63 481
14666.77 530
14667.92 542
14669.06 469
14670.21 496
14671.35 460
14672.50 445
14673.64 454
14674.79 476
14675.93 526
14677.07 468
14678.22 464
14679.36 462
14680.51 464
14681.65 469
14682.80 452
14683.94 501
14685.09 474
14686.23 522
14687.38 480
14688.52 457
14689.67 480
14690.81 458
14691.96 452
14693.10 500
14694.25 500
14695.40 459
14696.54 436
14697.69 461
14698.83 437
14699.98 447
14701.12 481
14702.27 476
14703.41 448
14704.56 411
14705.71 469
14706.85 447
14708.00 492
14709.14 479
14710.29 532
14711.44 453
14712.58 458
14713.73 500
14714.87 461
14716.02 489
14717.17 463
14718.31 472
14719.46 487
14720.61 446
14721.75 459
14722.90 479
14724.05 476
14725.19 463
14726.34 456
14727.49 457
14728.63 461
14729.78 484
14730.93 523
14732.07 479
14733.22 451
14734.37 474
14735.51 441
14736.66 453
14737.81 490
14738.95 460
14740.10 448
14741.25 461
14742.40 477
14743.54 443
14744.69 445
14745.84 492
14746.99 445
14748.13 489
14749.28 479
14750.43 451
14751.58 455
14752.72 458
14753.87 471
14755.02 506
14756.17 478
14757.31 446
14758.46 500
14759.61 451
14760.76 445
14761.91 481
14763.05 444
14764.20 469
14765.35 489
14766.50 443
14767.65 457
14768.80 426
14769.94 432
14771.09 473
14772.24 465
14773.39 458
14774.54 461
14775.69 398
14776.83 439
14777.98 443
14779.13 449
14780.28 425
14781.43 469
14782.58 446
14783.73 450
14784.88 473
14786.03 440
14787.17 399
14788.32 484
14789.47 456
14790.62 442
14791.77 442
14792.92 449
14794.07 436
14795.22 435
14796.37 423
14797.52 447
14798.67 460
14799.82 389
14800.97 428
14802.12 414
14803.26 465
14804.41 474
14805.56 445
14806.71 452
14807.86 404
14809.01 443
14810.16 477
14811.31 446
14812.46 428
14813.61 451
14814.76 439
14815.91 437
14817.06 437
14818.21 442
14819.36 471
14820.51 425
14821.66 432
14822.82 421
14823.97 403
14825.12 448
14826.27 427
14827.42 463
14828.57 421
14829.72 411
14830.87 442
14832.02 423
14833.17 421
14834.32 444
14835.47 422
14836.62 392
14837.77 453
14838.93 431
14840.08 440
14841.23 423
14842.38 419
14843.53 430
14844.68 415
14845.83 442
14846.98 435
14848.14 453
14849.29 394
14850.44 430
14851.59 461
14852.74 421
14853.89 435
14855.04 428
14856.20 476
14857.35 459
14858.50 434
14859.65 465
14860.80 476
14861.96 411
14863.11 436
14864.26 413
14865.41 431
14866.56 438
14867.72 450
14868.87 412
14870.02 421
14871.17 462
14872.32 413
14873.48 403
14874.63 453
14875.78 442
14876.93 423
14878.09 427
14879.24 415
14880.39 432
14881.54 468
14882.70 447
14883.85 438
14885.00 404
14886.16 440
14887.31 425
14888.46 408
14889.61 439
14890.77 440
14891.92 431
14893.07 412
14894.23 426
14895.38 434
14896.53 446
14897.69 451
14898.84 450
14899.99 434
14901.15 433
14902.30 473
14903.45 432
14904.61 424
14905.76 432
14906.91 454
14908.07 444
14909.22 434
14910.38 410
14911.53 459
14912.68 455
14913.84 436
14914.99 441
14916.15 447
14917.30 479
14918.45 393
14919.61 436
14920.76 420
14921.92 413
14923.07 460
14924.22 436
14925.38 398
14926.53 448
14927.69 406
14928.84 486
14930.00 464
14931.15 396
14932.31 408
14933.46 432
14934.62 420
14935.77 439
14936.93 456
14938.08 445
14939.24 419
14940.39 398
14941.55 406
14942.70 402
14943.86 449
14945.01 414
14946.17 415
14947.32 448
14948.48 408
14949.63 430
14950.79 432
14951.94 364
14953.10 399
14954.25 422
14955.41 449
14956.56 442
14957.72 433
14958.88 447
14960.03 437
14961.19 459
14962.34 429
14963.50 406
14964.65 440
14965.81 461
14966.97 435
14968.12 437
14969.28 436
14970.43 440
14971.59 459
14972.75 419
14973.90 432
14975.06 415
14976.22 437
14977.37 448
14978.53 436
14979.69 437
14980.84 404
14982.00 398
14983.16 432
14984.31 460
14985.47 465
14986.63 424
14987.78 450
14988.94 497
14990.10 452
14991.25 464
14992.41 491
14993.57 427
14994.72 416
14995.88 428
14997.04 424
14998.20 435
14999.35 430
15000.51 430
15001.67 423
15002.82 434
15003.98 414
15005.14 430
15006.30 416
15007.45 411
15008.61 434
15009.77 460
15010.93 486
15012.09 444
15013.24 459
15014.40 440
15015.56 424
15016.72 406
15017.87 434
15019.03 435
15020.19 403
15021.35 422
15022.51 433
15023.67 458
15024.82 448
15025.98 457
15027.14 463
15028.30 408
15029.46 423
15030.62 438
15031.77 408
15032.93 458
15034.09 443
15035.25 432
15036.41 407
15037.57 421
15038.73 402
15039.88 420
15041.04 428
15042.20 441
15043.36 424
15044.52 447
15045.68 454
15046.84 400
15048.00 412
15049.16 403
15050.32 443
15051.47 444
15052.63 473
15053.79 421
15054.95 403
15056.11 429
15057.27 432
15058.43 483
15059.59 443
15060.75 434
15061.91 410
15063.07 449
15064.23 415
15065.39 429
15066.55 489
15067.71 481
15068.87 460
15070.03 408
15071.19 432
15072.35 417
15073.51 447
15074.67 448
15075.83 432
15076.99 429
15078.15 433
15079.31 431
15080.47 474
15081.63 431
15082.79 391
15083.95 410
15085.11 405
15086.27 407
15087.43 439
15088.59 445
15089.76 396
15090.92 404
15092.08 415
15093.24 407
15094.40 410
15095.56 425
15096.72 441
15097.88 475
15099.04 445
15100.20 416
15101.37 448
15102.53 446
15103.69 433
15104.85 439
15106.01 397
15107.17 401
15108.33 478
15109.50 420
15110.66 409
15111.82 422
15112.98 457
15114.14 433
15115.30 423
15116.47 462
15117.63 444
15118.79 382
15119.95 416
15121.11 456
15122.27 413
15123.44 385
15124.60 398
15125.76 410
15126.92 367
15128.09 400
15129.25 409
15130.41 459
15131.57 454
15132.73 441
15133.90 433
15135.06 391
15136.22 406
15137.38 440
15138.55 408
15139.71 376
15140.87 390
15142.04 423
15143.20 422
15144.36 437
15145.52 433
15146.69 420
15147.85 441
15149.01 443
15150.18 441
15151.34 417
15152.50 389
15153.67 403
15154.83 441
15155.99 423
15157.16 422
15158.32 392
15159.48 425
15160.65 465
15161.81 433
15162.97 441
15164.14 399
15165.30 429
15166.46 421
15167.63 397
15168.79 389
15169.95 442
15171.12 416
15172.28 408
15173.45 414
15174.61 417
15175.77 426
15176.94 430
15178.10 424
15179.27 412
15180.43 453
15181.60 445
15182.76 405
15183.92 428
15185.09 440
15186.25 424
15187.42 462
15188.58 415
15189.75 446
15190.91 410
15192.08 412
15193.24 440
15194.41 441
15195.57 407
15196.74 428
15197.90 462
15199.07 447
15200.23 363
15201.40 371
15202.56 429
15203.73 417
15204.89 419
15206.06 396
15207.22 383
15208.39 425
15209.55 416
15210.72 398
15211.88 416
15213.05 407
15214.21 385
15215.38 408
15216.54 411
15217.71 395
15218.88 433
15220.04 436
15221.21 445
15222.37 431
15223.54 410
15224.71 433
15225.87 427
15227.04 374
15228.20 402
15229.37 383
15230.54 394
15231.70 434
15232.87 436
15234.03 425
15235.20 380
15236.37 425
15237.53 444
15238.70 410
15239.87 447
15241.03 480
15242.20 461
15243.37 429
15244.53 411
15245.70 413
15246.87 397
15248.03 422
15249.20 404
15250.37 473
15251.53 414
15252.70 415
15253.87 456
15255.04 436
15256.20 422
15257.37 429
15258.54 390
15259.70 401
15260.87 420
15262.04 420
15263.21 437
15264.37 447
15265.54 397
15266.71 446
15267.88 426
15269.04 399
15270.21 432
15271.38 403
15272.55 406
15273.72 390
15274.88 420
15276.05 408
15277.22 402
15278.39 420
15279.56 420
15280.72 443
15281.89 428
15283.06 434
15284.23 454
15285.40 434
15286.56 442
15287.73 410
15288.90 417
15290.07 419
15291.24 393
15292.41 441
15293.58 424
15294.74 456
15295.91 448
15297.08 443
15298.25 428
15299.42 413
15300.59 440
15301.76 398
15302.93 389
15304.09 398
15305.26 415
15306.43 445
15307.60 474
15308.77 434
15309.94 434
15311.11 407
15312.28 450
15313.45 421
15314.62 437
15315.79 450
15316.96 427
15318.13 427
15319.30 419
15320.46 442
15321.63 461
15322.80 425
15323.97 447
15325.14 463
15326.31 430
15327.48 403
15328.65 418
15329.82 439
15330.99 466
15332.16 445
15333.33 429
15334.50 449
15335.67 445
15336.84 411
15338.01 412
15339.18 455
15340.36 413
15341.53 443
15342.70 415
15343.87 424
15345.04 442
15346.21 423
15347.38 449
15348.55 465
15349.72 443
15350.89 399
15352.06 435
15353.23 424
15354.40 445
15355.57 464
15356.75 444
15357.92 416
15359.09 413
15360.26 453
15361.43 445
15362.60 424
15363.77 406
15364.94 466
15366.11 461
15367.29 411
15368.46 425
15369.63 427
15370.80 400
15371.97 429
15373.14 393
15374.32 426
15375.49 439
15376.66 434
15377.83 422
15379.00 447
15380.17 431
15381.35 471
15382.52 455
15383.69 437
15384.86 406
15386.03 431
15387.21 439
15388.38 422
15389.55 421
15390.72 422
15391.90 431
15393.07 422
15394.24 427
15395.41 433
15396.59 391
15397.76 418
15398.93 411
15400.10 441
15401.28 417
15402.45 391
15403.62 404
15404.79 434
15405.97 469
15407.14 421
15408.31 448
15409.49 440
15410.66 427
15411.83 445
15413.01 448
15414.18 457
15415.35 449
15416.53 404
15417.70 442
15418.87 486
15420.05 394
15421.22 412
15422.39 387
15423.57 418
15424.74 405
15425.91 435
15427.09 436
15428.26 429
15429.43 368
15430.61 408
15431.78 391
15432.96 405
15434.13 426
15435.30 413
15436.48 430
15437.65 405
15438.83 475
15440.00 419
15441.17 409
15442.35 439
15443.52 422
15444.70 407
15445.87 411
15447.05 414
15448.22 407
15449.40 401
15450.57 394
15451.75 428
15452.92 436
15454.09 412
15455.27 420
15456.44 416
15457.62 457
15458.79 429
15459.97 438
15461.14 417
15462.32 423
15463.49 422
15464.67 461
15465.84 454
15467.02 408
15468.19 402
15469.37 375
15470.55 430
15471.72 415
15472.90 452
15474.07 466
15475.25 412
15476.42 392
15477.60 402
15478.77 419
15479.95 438
15481.13 385
15482.30 435
15483.48 418
15484.65 385
15485.83 387
15487.00 397
15488.18 431
15489.36 431
15490.53 405
15491.71 433
15492.89 416
15494.06 421
15495.24 419
15496.41 404
15497.59 421
15498.77 404
15499.94 409
15501.12 487
15502.30 421
15503.47 433
15504.65 426
15505.83 418
15507.00 453
15508.18 385
15509.36 401
15510.53 404
15511.71 409
15512.89 446
15514.06 436
15515.24 385
15516.42 390
15517.60 436
15518.77 434
15519.95 412
15521.13 375
15522.30 392
15523.48 399
15524.66 443
15525.84 420
15527.01 387
15528.19 398
15529.37 446
15530.55 436
15531.73 427
15532.90 429
15534.08 440
15535.26 425
15536.44 429
15537.61 411
15538.79 430
15539.97 437
15541.15 460
15542.33 401
15543.50 450
15544.68 435
15545.86 412
15547.04 415
15548.22 422
15549.40 415
15550.57 410
15551.75 432
15552.93 424
15554.11 432
15555.29 420
15556.47 465
15557.65 445
15558.82 404
15560.00 449
15561.18 462
15562.36 461
15563.54 420
15564.72 429
15565.90 377
15567.08 416
15568.26 374
15569.43 424
15570.61 422
15571.79 425
15572.97 412
15574.15 444
15575.33 438
15576.51 450
15577.69 456
15578.87 458
15580.05 442
15581.23 421
15582.41 441
15583.59 432
15584.77 429
15585.95 394
15587.13 436
15588.31 453
15589.49 437
15590.67 376
15591.85 384
15593.03 451
15594.21 435
15595.39 437
15596.57 449
15597.75 498
15598.93 417
15600.11 383
15601.29 451
15602.47 442
15603.65 452
15604.83 469
15606.01 458
15607.19 435
15608.37 419
15609.55 406
15610.73 415
15611.91 346
15613.09 407
15614.27 455
15615.45 429
15616.64 403
15617.82 427
15619.00 418
15620.18 417
15621.36 415
15622.54 437
15623.72 422
15624.90 446
15626.08 483
15627.27 434
15628.45 381
15629.63 469
15630.81 433
15631.99 476
15633.17 458
15634.35 432
15635.54 381
15636.72 400
15637.90 440
15639.08 452
15640.26 449
15641.45 437
15642.63 492
15643.81 451
15644.99 459
15646.17 493
15647.36 423
15648.54 472
15649.72 449
15650.90 419
15652.08 445
15653.27 424
15654.45 412
15655.63 469
15656.81 402
15658.00 407
15659.18 449
15660.36 450
15661.54 461
15662.73 457
15663.91 433
15665.09 424
15666.27 466
15667.46 477
15668.64 449
15669.82 440
15671.01 443
15672.19 486
15673.37 474
15674.56 496
15675.74 462
15676.92 413
15678.10 478
15679.29 438
15680.47 478
15681.65 469
15682.84 415
15684.02 398
15685.21 372
15686.39 412
15687.57 413
15688.76 468
15689.94 490
15691.12 460
15692.31 404
15693.49 445
15694.67 444
15695.86 447
15697.04 452
15698.23 438
15699.41 481
15700.59 476
15701.78 444
15702.96 400
15704.15 455
15705.33 470
15706.52 473
15707.70 452
15708.88 464
15710.07 428
15711.25 440
15712.44 411
15713.62 387
15714.81 429
15715.99 446
15717.18 417
15718.36 429
15719.55 443
15720.73 436
15721.92 434
15723.10 430
15724.29 425
15725.47 405
15726.66 427
15727.84 460
15729.03 449
15730.21 455
15731.40 449
15732.58 474
15733.77 474
15734.95 451
15736.14 412
15737.32 424
15738.51 434
15739.69 470
15740.88 456
15742.07 467
15743.25 430
15744.44 440
15745.62 506
15746.81 473
15747.99 473
15749.18 462
15750.37 478
15751.55 434
15752.74 461
15753.93 483
15755.11 448
15756.30 422
15757.48 408
15758.67 444
15759.86 462
15761.04 417
15762.23 457
15763.42 471
15764.60 475
15765.79 474
15766.98 415
15768.16 412
15769.35 416
15770.54 402
15771.72 408
15772.91 453
15774.10 439
15775.28 447
15776.47 493
15777.66 448
15778.84 439
15780.03 459
15781.22 424
15782.41 452
15783.59 467
15784.78 444
15785.97 441
15787.15 419
15788.34 448
15789.53 446
15790.72 443
15791.90 444
15793.09 411
15794.28 416
15795.47 401
15796.65 454
15797.84 428
15799.03 444
15800.22 438
15801.41 424
15802.59 428
15803.78 403
15804.97 412
15806.16 421
15807.35 410
15808.53 429
15809.72 441
15810.91 443
15812.10 413
15813.29 410
15814.48 396
15815.66 407
15816.85 436
15818.04 451
15819.23 404
15820.42 394
15821.61 402
15822.80 477
15823.98 445
15825.17 454
15826.36 418
15827.55 415
15828.74 420
15829.93 387
15831.12 391
15832.31 414
15833.50 434
15834.69 424
15835.87 360
15837.06 397
15838.25 408
15839.44 402
15840.63 378
15841.82 441
15843.01 455
15844.20 410
15845.39 431
15846.58 451
15847.77 436
15848.96 405
15850.15 471
15851.34 446
15852.53 453
15853.72 405
15854.91 417
15856.10 417
15857.29 431
15858.48 410
15859.67 425
15860.86 419
15862.05 414
15863.24 395
15864.43 435
15865.62 431
15866.81 423
15868.00 413
15869.19 385
15870.38 433
15871.57 410
15872.76 376
15873.95 400
15875.14 397
15876.33 443
15877.52 417
15878.72 460
15879.91 435
15881.10 426
15882.29 440
15883.48 430
15884.67 408
15885.86 446
15887.05 431
15888.24 431
15889.43 452
15890.63 427
15891.82 383
15893.01 412
15894.20 377
15895.39 418
15896.58 425
15897.77 410
15898.97 433
15900.16 404
15901.35 403
15902.54 445
15903.73 448
15904.92 424
15906.12 421
15907.31 436
15908.50 433
15909.69 473
15910.88 428
15912.08 424
15913.27 444
15914.46 432
15915.65 448
15916.85 406
15918.04 400
15919.23 384
15920.42 377
15921.61 418
15922.81 407
15924.00 440
15925.19 488
15926.38 441
15927.58 387
15928.77 447
15929.96 448
15931.16 412
15932.35 407
15933.54 387
15934.73 390
15935.93 425
15937.12 440
15938.31 467
15939.51 449
15940.70 441
15941.89 401
15943.09 422
15944.28 415
15945.47 437
15946.67 403
15947.86 416
15949.05 422
15950.25 418
15951.44 427
15952.63 406
15953.83 449
15955.02 393
15956.21 421
15957.41 379
15958.60 385
15959.80 434
15960.99 425
15962.18 430
15963.38 398
15964.57 428
15965.77 404
15966.96 400
15968.15 395
15969.35 424
15970.54 391
15971.74 406
15972.93 454
15974.13 417
15975.32 389
15976.51 368
15977.71 406
15978.90 371
15980.10 393
15981.29 412
15982.49 414
15983.68 382
15984.88 421
15986.07 385
15987.27 379
15988.46 377
15989.66 399
15990.85 402
15992.05 406
15993.24 391
15994.44 364
15995.63 423
15996.83 425
15998.02 387
15999.22 388
16000.41 374
16001.61 391
16002.80 412
16004.00 399
16005.20 350
16006.39 395
16007.59 392
16008.78 372
16009.98 402
16011.17 395
16012.37 415
16013.57 424
16014.76 400
16015.96 346
16017.15 358
16018.35 421
16019.55 417
16020.74 408
16021.94 371
16023.13 368
16024.33 387
16025.53 413
16026.72 401
16027.92 371
16029.12 402
16030.31 375
16031.51 381
16032.71 375
16033.90 373
16035.10 389
16036.30 414
16037.49 382
16038.69 371
16039.89 363
16041.08 405
16042.28 415
16043.48 392
16044.67 390
16045.87 407
16047.07 438
16048.27 406
16049.46 362
16050.66 401
16051.86 402
16053.06 409
16054.25 398
16055.45 432
16056.65 395
16057.84 379
16059.04 374
16060.24 367
16061.44 390
16062.64 326
16063.83 365
16065.03 410
16066.23 425
16067.43 397
16068.62 411
16069.82 368
16071.02 322
16072.22 370
16073.42 389
16074.62 427
16075.81 380
16077.01 371
16078.21 355
16079.41 395
16080.61 371
16081.81 393
16083.00 356
16084.20 373
16085.40 374
16086.60 366
16087.80 385
16089.00 376
16090.20 386
16091.39 396
16092.59 400
16093.79 397
16094.99 378
16096.19 354
16097.39 375
16098.59 393
16099.79 366
16100.99 382
16102.19 417
16103.38 402
16104.58 384
16105.78 341
16106.98 351
16108.18 391
16109.38 391
16110.58 366
16111.78 334
16112.98 335
16114.18 403
16115.38 388
16116.58 353
16117.78 379
16118.98 367
16120.18 392
16121.38 419
16122.58 353
16123.78 323
16124.98 361
16126.18 359
16127.38 365
16128.58 354
16129.78 334
16130.98 368
16132.18 389
16133.38 371
16134.58 409
16135.78 372
16136.98 380
16138.18 369
16139.38 398
16140.58 389
16141.78 409
16142.98 337
16144.19 356
16145.39 372
16146.59 382
16147.79 374
16148.99 350
16150.19 364
16151.39 367
16152.59 370
16153.79 391
16154.99 383
16156.20 369
16157.40 380
16158.60 383
16159.80 405
16161.00 388
16162.20 394
16163.40 387
16164.61 407
16165.81 354
16167.01 333
16168.21 371
16169.41 394
16170.61 388
16171.82 364
16173.02 378
16174.22 371
16175.42 369
16176.62 341
16177.82 317
16179.03 373
16180.23 366
16181.43 379
16182.63 371
16183.84 349
16185.04 377
16186.24 394
16187.44 345
16188.65 374
16189.85 377
16191.05 373
16192.25 363
16193.46 412
16194.66 370
16195.86 353
16197.06 357
16198.27 330
16199.47 398
16200.67 361
16201.87 363
16203.08 387
16204.28 369
16205.48 388
16206.69 377
16207.89 383
16209.09 398
16210.30 384
16211.50 389
16212.70 399
16213.91 359
16215.11 373
16216.31 376
16217.52 377
16218.72 358
16219.92 365
16221.13 340
16222.33 399
16223.53 354
16224.74 355
16225.94 347
16227.15 399
16228.35 381
16229.55 365
16230.76 370
16231.96 395
16233.17 397
16234.37 362
16235.57 349
16236.78 361
16237.98 360
16239.19 389
16240.39 426
16241.60 380
16242.80 391
16244.00 389
16245.21 348
16246.41 338
16247.62 344
16248.82 346
16250.03 367
16251.23 403
16252.44 369
16253.64 397
16254.85 398
16256.05 352
16257.26 378
16258.46 361
16259.67 342
16260.87 380
16262.08 373
16263.28 378
16264.49 385
16265.69 375
16266.90 386
16268.10 380
16269.31 397
16270.51 398
16271.72 379
16272.93 347
16274.13 387
16275.34 388
16276.54 372
16277.75 351
16278.95 362
16280.16 384
16281.37 385
16282.57 383
16283.78 376
16284.98 370
16286.19 384
16287.40 365
16288.60 370
16289.81 375
16291.01 405
16292.22 386
16293.43 398
16294.63 412
16295.84 390
16297.05 388
16298.25 405
16299.46 391
16300.67 380
16301.87 366
16303.08 375
16304.29 385
16305.49 357
16306.70 328
16307.91 379
16309.11 410
16310.32 374
16311.53 396
16312.73 370
16313.94 393
16315.15 383
16316.36 411
16317.56 380
16318.77 374
16319.98 370
16321.19 393
16322.39 371
16323.60 406
16324.81 389
16326.02 355
16327.22 341
16328.43 359
16329.64 341
16330.85 347
16332.05 378
16333.26 377
16334.47 351
16335.68 344
16336.88 391
16338.09 385
16339.30 394
16340.51 377
16341.72 342
16342.93 327
16344.13 366
16345.34 355
16346.55 357
16347.76 338
16348.97 346
16350.18 376
16351.38 364
16352.59 395
16353.80 370
16355.01 359
16356.22 376
16357.43 366
16358.64 392
16359.84 353
16361.05 385
16362.26 369
16363.47 371
16364.68 358
16365.89 346
16367.10 380
16368.31 403
16369.52 399
16370.73 364
16371.93 378
16373.14 376
16374.35 352
16375.56 361
16376.77 371
16377.98 376
16379.19 390
16380.40 391
16381.61 393
16382.82 359
16384.03 349
16385.24 365
16386.45 393
16387.66 400
16388.87 392
16390.08 336
16391.29 353
16392.50 358
16393.71 402
16394.92 336
16396.13 360
16397.34 341
16398.55 376
16399.76 357
16400.97 350
16402.18 364
16403.39 385
16404.60 364
16405.81 328
16407.02 362
16408.23 368
16409.44 387
16410.65 354
16411.86 375
16413.08 361
16414.29 352
16415.50 359
16416.71 428
16417.92 368
16419.13 308
16420.34 331
16421.55 363
16422.76 365
16423.97 358
16425.19 369
16426.40 373
16427.61 372
16428.82 360
16430.03 400
16431.24 365
16432.45 399
16433.67 369
16434.88 363
16436.09 355
16437.30 381
16438.51 424
16439.72 372
16440.94 318
16442.15 351
16443.36 336
16444.57 331
16445.78 370
16446.99 364
16448.21 331
16449.42 333
16450.63 313
16451.84 330
16453.06 369
16454.27 320
16455.48 320
16456.69 382
16457.90 356
16459.12 336
16460.33 346
16461.54 399
16462.75 371
16463.97 359
16465.18 309
16466.39 328
16467.61 343
16468.82 407
16470.03 373
16471.24 336
16472.46 345
16473.67 347
16474.88 361
16476.10 312
16477.31 321
16478.52 331
16479.74 378
16480.95 364
16482.16 365
16483.38 350
16484.59 296
16485.80 318
16487.02 349
16488.23 335
16489.44 330
16490.66 338
16491.87 358
16493.08 363
16494.30 355
16495.51 361
16496.73 332
16497.94 349
16499.15 345
16500.37 377
16501.58 357
16502.80 310
16504.01 313
16505.22 361
16506.44 344
16507.65 322
16508.87 330
16510.08 354
16511.30 371
16512.51 343
16513.72 338
16514.94 370
16516.15 327
16517.37 327
16518.58 314
16519.80 359
16521.01 383
16522.23 379
16523.44 338
16524.66 338
16525.87 355
16527.09 366
16528.30 364
16529.52 330
16530.73 331
16531.95 307
16533.16 356
16534.38 356
16535.59 372
16536.81 370
16538.02 370
16539.24 358
16540.45 301
16541.67 306
16542.89 333
16544.10 355
16545.32 345
16546.53 340
16547.75 344
16548.96 321
16550.18 369
16551.40 420
16552.61 361
16553.83 308
16555.04 321
16556.26 333
16557.48 368
16558.69 350
16559.91 360
16561.12 340
16562.34 372
16563.56 353
16564.77 354
16565.99 391
16567.21 351
16568.42 341
16569.64 323
16570.86 323
16572.07 320
16573.29 336
16574.51 363
16575.72 368
16576.94 343
16578.16 376
16579.37 369
16580.59 362
16581.81 354
16583.02 314
16584.24 386
16585.46 375
16586.68 340
16587.89 359
16589.11 354
16590.33 366
16591.54 359
16592.76 326
16593.98 288
16595.20 326
16596.41 333
16597.63 350
16598.85 379
16600.07 347
16601.29 346
16602.50 353
16603.72 349
16604.94 342
16606.16 371
16607.37 358
16608.59 366
16609.81 381
16611.03 369
16612.25 329
16613.46 376
16614.68 341
16615.90 339
16617.12 316
16618.34 325
16619.56 355
16620.77 356
16621.99 340
16623.21 348
16624.43 362
16625.65 372
16626.87 353
16628.09 361
16629.30 337
16630.52 333
16631.74 339
16632.96 321
16634.18 354
16635.40 416
16636.62 329
16637.84 355
16639.06 326
16640.28 304
16641.49 351
16642.71 381
16643.93 336
16645.15 353
16646.37 352
16647.59 301
16648.81 324
16650.03 375
16651.25 360
16652.47 338
16653.69 328
16654.91 376
16656.13 343
16657.35 355
16658.57 329
16659.79 337
16661.01 344
16662.23 329
16663.45 329
16664.67 314
16665.89 312
16667.11 319
16668.33 341
16669.55 344
16670.77 344
16671.99 350
16673.21 337
16674.43 310
16675.65 351
16676.87 364
16678.09 353
16679.31 359
16680.53 349
16681.75 296
16682.97 323
16684.19 350
16685.42 333
16686.64 336
16687.86 354
16689.08 363
16690.30 320
16691.52 333
16692.74 343
16693.96 372
16695.18 342
16696.40 315
16697.63 367
16698.85 364
16700.07 392
16701.29 363
16702.51 335
16703.73 314
16704.95 350
16706.18 333
16707.40 313
16708.62 314
16709.84 355
16711.06 357
16712.28 349
16713.51 305
16714.73 342
16715.95 339
16717.17 370
16718.39 348
16719.62 342
16720.84 325
16722.06 323
16723.28 327
16724.50 318
16725.73 285
16726.95 348
16728.17 339
16729.39 332
16730.62 306
16731.84 303
16733.06 326
16734.28 347
16735.51 363
16736.73 347
16737.95 320
16739.18 321
16740.40 325
16741.62 351
16742.84 325
16744.07 336
16745.29 318
16746.51 325
16747.74 318
16748.96 323
16750.18 355
16751.41 355
16752.63 332
16753.85 348
16755.08 335
16756.30 319
16757.52 341
16758.75 341
16759.97 354
16761.19 364
16762.42 381
16763.64 325
16764.86 339
16766.09 325
16767.31 341
16768.54 333
16769.76 348
16770.98 350
16772.21 341
16773.43 328
16774.66 329
16775.88 332
16777.10 287
16778.33 329
16779.55 360
16780.78 346
16782.00 322
16783.22 315
16784.45 328
16785.67 347
16786.90 376
16788.12 329
16789.35 296
16790.57 309
16791.80 343
16793.02 354
16794.25 311
16795.47 318
16796.70 312
16797.92 313
16799.15 341
16800.37 342
16801.60 309
16802.82 310
16804.05 322
16805.27 324
16806.50 312
16807.72 317
16808.95 354
16810.17 340
16811.40 337
16812.62 333
16813.85 332
16815.07 331
16816.30 367
16817.53 350
16818.75 339
16819.98 329
16821.20 331
16822.43 324
16823.65 304
16824.88 325
16826.11 390
16827.33 336
16828.56 345
16829.78 317
16831.01 272
16832.24 320
16833.46 349
16834.69 319
16835.92 317
16837.14 374
16838.37 383
16839.60 332
16840.82 330
16842.05 323
16843.27 327
16844.50 334
16845.73 335
16846.96 322
16848.18 354
16849.41 340
16850.64 328
16851.86 348
16853.09 326
16854.32 315
16855.54 351
16856.77 323
16858.00 309
16859.22 325
16860.45 357
16861.68 347
16862.91 333
16864.13 334
16865.36 302
16866.59 313
16867.82 329
16869.04 353
16870.27 327
16871.50 340
16872.73 348
16873.95 371
16875.18 316
16876.41 343
16877.64 343
16878.87 336
16880.09 332
16881.32 327
16882.55 317
16883.78 349
16885.01 350
16886.23 321
16887.46 342
16888.69 333
16889.92 318
16891.15 327
16892.38 360
16893.60 349
16894.83 342
16896.06 308
16897.29 316
16898.52 308
16899.75 375
16900.98 314
16902.20 328
16903.43 327
16904.66 305
16905.89 326
16907.12 328
16908.35 345
16909.58 347
16910.81 353
16912.04 325
16913.26 315
16914.49 336
16915.72 325
16916.95 307
16918.18 309
16919.41 352
16920.64 316
16921.87 311
16923.10 300
16924.33 319
16925.56 304
16926.79 342
16928.02 314
16929.25 315
16930.48 348
16931.71 334
16932.94 332
16934.17 313
16935.40 363
16936.63 335
16937.86 346
16939.09 343
16940.32 349
16941.55 330
16942.78 333
16944.01 317
16945.24 322
16946.47 310
16947.70 299
16948.93 362
16950.16 356
16951.39 321
16952.62 288
16953.85 319
16955.08 357
16956.31 337
16957.54 340
16958.77 351
16960.01 348
16961.24 327
16962.47 340
16963.70 324
16964.93 316
16966.16 382
16967.39 350
16968.62 343
16969.85 317
16971.08 319
16972.32 324
16973.55 340
16974.78 303
16976.01 301
16977.24 299
16978.47 300
16979.70 291
16980.94 285
16982.17 321
16983.40 318
16984.63 304
16985.86 339
16987.10 346
16988.33 286
16989.56 305
16990.79 311
16992.02 285
16993.26 354
16994.49 339
16995.72 316
16996.95 290
16998.18 313
16999.42 331
17000.65 305
17001.88 330
17003.11 350
17004.35 321
17005.58 337
17006.81 316
17008.04 344
17009.28 335
17010.51 305
17011.74 307
17012.97 340
17014.21 346
17015.44 327
17016.67 331
17017.91 292
17019.14 319
17020.37 339
17021.60 346
17022.84 307
17024.07 353
17025.30 345
17026.54 336
17027.77 308
17029.00 315
17030.24 313
17031.47 346
17032.70 323
17033.94 296
17035.17 302
17036.41 355
17037.64 316
17038.87 354
17040.11 336
17041.34 328
17042.57 343
17043.81 324
17045.04 331
17046.28 295
17047.51 313
17048.74 299
17049.98 314
17051.21 307
17052.45 320
17053.68 305
17054.92 330
17056.15 311
17057.38 326
17058.62 325
17059.85 343
17061.09 333
17062.32 345
17063.56 297
17064.79 325
17066.03 342
17067.26 302
17068.50 304
17069.73 316
17070.97 310
17072.20 315
17073.44 305
17074.67 349
17075.91 367
17077.14 380
17078.38 335
17079.61 339
17080.85 332
17082.08 367
17083.32 316
17084.55 369
17085.79 303
17087.02 354
17088.26 337
17089.49 312
17090.73 340
17091.97 320
17093.20 335
17094.44 342
17095.67 290
17096.91 298
17098.14 329
17099.38 354
17100.62 362
17101.85 302
17103.09 345
17104.32 298
17105.56 349
17106.80 334
17108.03 301
17109.27 296
17110.51 333
17111.74 328
17112.98 297
17114.21 308
17115.45 348
17116.69 365
17117.92 349
17119.16 344
17120.40 328
17121.63 335
17122.87 330
17124.11 297
17125.34 327
17126.58 327
17127.82 357
17129.06 340
17130.29 311
17131.53 317
17132.77 348
17134.00 345
17135.24 353
17136.48 326
17137.72 291
17138.95 302
17140.19 355
17141.43 330
17142.67 327
17143.90 309
17145.14 318
17146.38 343
17147.62 295
17148.85 345
17150.09 342
17151.33 329
17152.57 358
17153.80 328
17155.04 312
17156.28 337
17157.52 350
17158.76 347
17159.99 367
17161.23 309
17162.47 321
17163.71 329
17164.95 312
17166.19 342
17167.42 308
17168.66 360
17169.90 290
17171.14 301
17172.38 333
17173.62 347
17174.86 327
17176.09 279
17177.33 360
17178.57 317
17179.81 341
17181.05 339
17182.29 288
17183.53 303
17184.77 342
17186.01 319
17187.24 353
17188.48 341
17189.72 348
17190.96 295
17192.20 334
17193.44 328
17194.68 326
17195.92 320
17197.16 354
17198.40 319
17199.64 305
17200.88 340
17202.12 352
17203.36 328
17204.60 347
17205.84 344
17207.08 330
17208.32 384
17209.56 366
17210.80 343
17212.04 324
17213.28 349
17214.52 345
17215.76 299
17217.00 335
17218.24 376
17219.48 340
17220.72 341
17221.96 335
17223.20 345
17224.44 351
17225.68 301
17226.92 313
17228.16 318
17229.40 331
17230.64 340
17231.88 328
17233.12 316
17234.36 337
17235.60 322
17236.85 370
17238.09 326
17239.33 311
17240.57 312
17241.81 299
17243.05 357
17244.29 306
17245.53 350
17246.77 347
17248.02 356
17249.26 371
17250.50 309
17251.74 300
17252.98 334
17254.22 344
17255.46 344
17256.71 345
17257.95 340
17259.19 311
17260.43 344
17261.67 329
17262.91 287
17264.16 326
17265.40 356
17266.64 361
17267.88 331
17269.12 339
17270.37 314
17271.61 328
17272.85 309
17274.09 302
17275.34 330
17276.58 334
17277.82 326
17279.06 314
17280.30 354
17281.55 288
17282.79 304
17284.03 320
17285.27 314
17286.52 323
17287.76 276
17289.00 314
17290.25 351
17291.49 297
17292.73 348
17293.97 350
17295.22 295
17296.46 305
17297.70 319
17298.95 314
17300.19 315
17301.43 339
17302.68 343
17303.92 315
17305.16 319
17306.41 333
17307.65 326
17308.89 308
17310.14 346
17311.38 344
17312.62 360
17313.87 333
17315.11 290
17316.36 286
17317.60 357
17318.84 311
17320.09 306
17321.33 288
17322.58 313
17323.82 324
17325.06 340
17326.31 277
17327.55 302
17328.80 314
17330.04 299
17331.28 306
17332.53 315
17333.77 312
17335.02 322
17336.26 330
17337.51 309
17338.75 299
17340.00 288
17341.24 319
17342.48 331
17343.73 302
17344.97 349
17346.22 334
17347.46 319
17348.71 305
17349.95 280
17351.20 289
17352.44 304
17353.69 355
17354.93 353
17356.18 291
17357.42 293
17358.67 328
17359.92 338
17361.16 336
17362.41 309
17363.65 302
17364.90 303
17366.14 359
17367.39 361
17368.63 337
17369.88 333
17371.13 299
17372.37 320
17373.62 339
17374.86 315
17376.11 323
17377.35 335
17378.60 331
17379.85 318
17381.09 348
17382.34 299
17383.59 347
17384.83 328
17386.08 332
17387.32 321
17388.57 320
17389.82 308
17391.06 348
17392.31 387
17393.56 315
17394.80 300
17396.05 315
17397.30 338
17398.54 317
17399.79 335
17401.04 332
17402.28 353
17403.53 336
17404.78 362
17406.02 326
17407.27 315
17408.52 324
17409.77 351
17411.01 329
17412.26 340
17413.51 340
17414.75 332
17416.00 326
17417.25 321
17418.50 349
17419.74 332
17420.99 351
17422.24 335
17423.49 304
17424.73 321
17425.98 301
17427.23 308
17428.48 319
17429.73 341
17430.97 315
17432.22 334
17433.47 347
17434.72 328
17435.97 307
17437.21 353
17438.46 361
17439.71 318
17440.96 336
17442.21 290
17443.45 332
17444.70 336
17445.95 299
17447.20 365
17448.45 369
17449.70 320
17450.95 313
17452.19 272
17453.44 318
17454.69 317
17455.94 344
17457.19 354
17458.44 366
17459.69 320
17460.94 283
17462.19 294
17463.43 350
17464.68 364
17465.93 358
17467.18 330
17468.43 340
17469.68 363
17470.93 330
17472.18 324
17473.43 309
17474.68 327
17475.93 326
17477.18 310
17478.43 326
17479.68 352
17480.93 313
17482.18 345
17483.43 302
17484.68 308
17485.93 311
17487.17 323
17488.42 321
17489.67 327
17490.92 290
17492.18 306
17493.43 321
17494.68 315
17495.93 316
17497.18 292
17498.43 305
17499.68 324
17500.93 321
17502.18 299
17503.43 319
17504.68 320
17505.93 317
17507.18 316
17508.43 324
17509.68 313
17510.93 369
17512.18 327
17513.43 321
17514.68 333
17515.94 343
17517.19 331
17518.44 310
17519.69 275
17520.94 303
17522.19 368
17523.44 351
17524.69 303
17525.94 309
17527.20 314
17528.45 322
17529.70 372
17530.95 351
17532.20 331
17533.45 307
17534.70 301
17535.96 329
17537.21 348
17538.46 314
17539.71 353
17540.96 316
17542.22 323
17543.47 310
17544.72 365
17545.97 345
17547.22 329
17548.48 352
17549.73 327
17550.98 345
17552.23 303
17553.48 325
17554.74 329
17555.99 310
17557.24 314
17558.49 328
17559.75 360
17561.00 346
17562.25 339
17563.50 314
17564.76 340
17566.01 333
17567.26 304
17568.52 300
17569.77 335
17571.02 322
17572.27 310
17573.53 347
17574.78 353
17576.03 337
17577.29 321
17578.54 350
17579.79 341
17581.05 342
17582.30 361
17583.55 350
17584.81 355
17586.06 301
17587.31 314
17588.57 345
17589.82 323
17591.07 332
17592.33 335
17593.58 361
17594.83 330
17596.09 338
17597.34 381
17598.60 308
17599.85 326
17601.10 323
17602.36 297
17603.61 294
17604.87 332
17606.12 326
17607.37 328
17608.63 300
17609.88 312
17611.14 316
17612.39 310
17613.65 307
17614.90 317
17616.16 286
17617.41 313
17618.66 310
17619.92 313
17621.17 314
17622.43 300
17623.68 308
17624.94 313
17626.19 314
17627.45 327
17628.70 314
17629.96 304
17631.21 309
17632.47 334
17633.72 372
17634.98 333
17636.23 291
17637.49 280
17638.74 296
17640.00 366
17641.26 326
17642.51 372
17643.77 323
17645.02 338
17646.28 340
17647.53 333
17648.79 341
17650.04 323
17651.30 315
17652.56 329
17653.81 329
17655.07 345
17656.32 332
17657.58 280
17658.84 304
17660.09 348
17661.35 321
17662.60 300
17663.86 317
17665.12 273
17666.37 321
17667.63 327
17668.89 327
17670.14 299
17671.40 330
17672.66 331
17673.91 327
17675.17 323
17676.43 315
17677.68 302
17678.94 279
17680.20 287
17681.45 296
17682.71 304
17683.97 283
17685.22 348
17686.48 320
17687.74 348
17688.99 335
17690.25 319
17691.51 314
17692.77 317
17694.02 307
17695.28 345
17696.54 350
17697.80 299
17699.05 330
17700.31 295
17701.57 316
17702.83 348
17704.08 316
17705.34 302
17706.60 317
17707.86 334
17709.11 372
17710.37 293
17711.63 310
17712.89 299
17714.15 294
17715.40 289
17716.66 304
17717.92 280
17719.18 301
17720.44 311
17721.70 285
17722.95 306
17724.21 307
17725.47 364
17726.73 331
17727.99 302
17729.25 288
17730.51 313
17731.76 309
17733.02 306
17734.28 303
17735.54 262
17736.80 320
17738.06 327
17739.32 323
17740.58 355
17741.83 305
17743.09 316
17744.35 340
17745.61 305
17746.87 313
17748.13 298
17749.39 330
17750.65 320
17751.91 337
17753.17 289
17754.43 322
17755.69 321
17756.95 314
17758.21 308
17759.47 343
17760.73 307
17761.98 292
17763.24 323
17764.50 308
17765.76 300
17767.02 336
17768.28 325
17769.54 327
17770.80 290
17772.06 319
17773.32 297
17774.58 325
17775.84 314
17777.11 279
17778.37 325
17779.63 385
17780.89 315
17782.15 316
17783.41 311
17784.67 311
17785.93 300
17787.19 330
17788.45 351
17789.71 310
17790.97 308
17792.23 333
17793.49 322
17794.75 300
17796.01 295
17797.28 337
17798.54 340
17799.80 294
17801.06 324
17802.32 317
17803.58 341
17804.84 317
17806.10 316
17807.37 273
17808.63 353
17809.89 317
17811.15 307
17812.41 327
17813.67 319
17814.93 331
17816.20 318
17817.46 322
17818.72 323
17819.98 315
17821.24 327
17822.50 382
17823.77 335
17825.03 261
17826.29 329
17827.55 335
17828.81 364
17830.08 334
17831.34 314
17832.60 325
17833.86 372
17835.13 343
17836.39 331
17837.65 326
17838.91 317
17840.18 322
17841.44 306
17842.70 330
17843.96 340
17845.23 363
17846.49 342
17847.75 340
17849.01 339
17850.28 327
17851.54 308
17852.80 338
17854.07 289
17855.33 307
17856.59 332
17857.86 342
17859.12 312
17860.38 285
17861.65 297
17862.91 338
17864.17 312
17865.44 291
17866.70 274
17867.96 316
17869.23 320
17870.49 326
17871.75 337
17873.02 310
17874.28 301
17875.54 276
17876.81 324
17878.07 301
17879.34 296
17880.60 308
17881.86 323
17883.13 313
17884.39 339
17885.66 320
17886.92 333
17888.18 322
17889.45 332
17890.71 315
17891.98 297
17893.24 311
17894.51 315
17895.77 313
17897.04 288
17898.30 310
17899.56 331
17900.83 314
17902.09 314
17903.36 298
17904.62 311
17905.89 291
17907.15 304
17908.42 312
17909.68 292
17910.95 305
17912.21 300
17913.48 282
17914.74 290
17916.01 290
17917.27 308
17918.54 265
17919.80 302
17921.07 315
17922.34 303
17923.60 306
17924.87 295
17926.13 307
17927.40 294
17928.66 282
17929.93 311
17931.19 282
17932.46 285
17933.73 300
17934.99 297
17936.26 328
17937.52 331
17938.79 336
17940.06 266
17941.32 295
17942.59 293
17943.85 322
17945.12 313
17946.39 274
17947.65 324
17948.92 312
17950.19 268
17951.45 295
17952.72 314
17953.99 284
17955.25 288
17956.52 308
17957.79 316
17959.05 290
17960.32 282
17961.59 295
17962.85 292
17964.12 326
17965.39 295
17966.65 302
17967.92 315
17969.19 348
17970.45 362
17971.72 329
17972.99 301
17974.26 305
17975.52 300
17976.79 339
17978.06 292
17979.33 333
17980.59 297
17981.86 296
17983.13 315
17984.40 315
17985.66 290
17986.93 296
17988.20 338
17989.47 315
17990.73 306
17992.00 304
17993.27 338
17994.54 307
17995.81 307
17997.07 289
17998.34 306
17999.61 335
18000.88 323
18002.15 326
18003.42 337
18004.68 310
18005.95 307
18007.22 321
18008.49 299
18009.76 302
18011.03 321
18012.30 326
18013.56 306
18014.83 295
18016.10 296
18017.37 292
18018.64 378
18019.91 360
18021.18 317
18022.45 284
18023.71 301
18024.98 303
18026.25 309
18027.52 282
18028.79 299
18030.06 307
18031.33 332
18032.60 324
18033.87 309
18035.14 269
18036.41 296
18037.68 323
18038.95 304
18040.22 306
18041.49 300
18042.76 307
18044.02 321
18045.29 288
18046.56 306
18047.83 335
18049.10 350
18050.37 295
18051.64 289
18052.91 321
18054.18 306
18055.45 322
18056.72 321
18057.99 328
18059.27 303
18060.54 312
18061.81 295
18063.08 306
18064.35 293
18065.62 322
18066.89 311
18068.16 287
18069.43 297
18070.70 286
18071.97 265
18073.24 306
18074.51 306
18075.78 260
18077.05 287
18078.32 296
18079.60 309
18080.87 315
18082.14 290
18083.41 302
18084.68 290
18085.95 285
18087.22 319
18088.49 298
18089.77 308
18091.04 317
18092.31 297
18093.58 329
18094.85 309
18096.12 288
18097.39 321
18098.67 313
18099.94 298
18101.21 362
18102.48 324
18103.75 314
18105.02 306
18106.30 292
18107.57 320
18108.84 300
18110.11 359
18111.38 317
18112.66 323
18113.93 341
18115.20 321
18116.47 329
18117.75 286
18119.02 295
18120.29 301
18121.56 306
18122.84 299
18124.11 363
18125.38 338
18126.65 294
18127.93 304
18129.20 321
18130.47 323
18131.74 338
18133.02 340
18134.29 330
18135.56 328
18136.84 290
18138.11 334
18139.38 301
18140.66 309
18141.93 310
18143.20 306
18144.48 331
18145.75 314
18147.02 317
18148.30 316
18149.57 292
18150.84 298
18152.12 346
18153.39 345
18154.66 309
18155.94 300
18157.21 319
18158.48 297
18159.76 317
18161.03 304
18162.31 301
18163.58 329
18164.85 295
18166.13 299
18167.40 332
18168.68 321
18169.95 316
18171.22 293
18172.50 323
18173.77 291
18175.05 330
18176.32 298
18177.60 321
18178.87 291
18180.15 295
18181.42 322
18182.69 308
18183.97 318
18185.24 301
18186.52 325
18187.79 284
18189.07 281
18190.34 327
18191.62 284
18192.89 308
18194.17 287
18195.44 302
18196.72 330
18197.99 348
18199.27 315
18200.54 318
18201.82 308
18203.09 334
18204.37 335
18205.65 285
18206.92 296
18208.20 294
18209.47 346
18210.75 315
18212.02 289
18213.30 314
18214.57 322
18215.85 337
18217.13 355
18218.40 277
18219.68 327
18220.95 341
18222.23 330
18223.51 373
18224.78 357
18226.06 298
18227.33 319
18228.61 309
18229.89 329
18231.16 341
18232.44 309
18233.72 308
18234.99 330
18236.27 329
18237.55 324
18238.82 315
18240.10 294
18241.38 342
18242.65 365
18243.93 334
18245.21 287
18246.48 330
18247.76 309
18249.04 328
18250.31 344
18251.59 319
18252.87 336
18254.15 318
18255.42 314
18256.70 293
18257.98 359
18259.25 351
18260.53 308
18261.81 307
18263.09 288
18264.36 288
18265.64 307
18266.92 336
18268.20 297
18269.47 322
18270.75 298
18272.03 280
18273.31 303
18274.59 294
18275.86 293
18277.14 310
18278.42 320
18279.70 292
18280.98 312
18282.25 306
18283.53 282
18284.81 315
18286.09 261
18287.37 307
18288.64 286
18289.92 294
18291.20 273
18292.48 320
18293.76 316
18295.04 336
18296.32 319
18297.59 343
18298.87 291
18300.15 287
18301.43 314
18302.71 306
18303.99 317
18305.27 302
18306.55 296
18307.83 291
18309.10 284
18310.38 284
18311.66 319
18312.94 323
18314.22 299
18315.50 298
18316.78 296
18318.06 276
18319.34 290
18320.62 327
18321.90 310
18323.18 278
18324.46 284
18325.74 284
18327.02 299
18328.30 296
18329.58 305
18330.86 293
18332.14 314
18333.41 281
18334.69 321
18335.97 329
18337.25 320
18338.54 308
18339.82 326
18341.10 291
18342.38 318
18343.66 307
18344.94 320
18346.22 275
18347.50 287
18348.78 297
18350.06 293
18351.34 327
18352.62 321
18353.90 282
18355.18 293
18356.46 281
18357.74 302
18359.02 280
18360.30 295
18361.58 345
18362.87 279
18364.15 299
18365.43 319
18366.71 278
18367.99 306
18369.27 309
18370.55 277
18371.83 288
18373.11 318
18374.40 304
18375.68 293
18376.96 284
18378.24 261
18379.52 319
18380.80 290
18382.08 295
18383.37 282
18384.65 295
18385.93 320
18387.21 311
18388.49 329
18389.78 290
18391.06 278
18392.34 312
18393.62 298
18394.90 296
18396.19 327
18397.47 312
18398.75 324
18400.03 271
18401.31 282
18402.60 296
18403.88 318
18405.16 264
18406.44 302
18407.73 329
18409.01 302
18410.29 298
18411.57 323
18412.86 337
18414.14 318
18415.42 331
18416.71 313
18417.99 297
18419.27 278
18420.55 297
18421.84 316
18423.12 267
18424.40 278
18425.69 308
18426.97 297
18428.25 310
18429.54 313
18430.82 296
18432.10 315
18433.39 303
18434.67 276
18435.95 308
18437.24 298
18438.52 301
18439.80 314
18441.09 288
18442.37 272
18443.66 315
18444.94 323
18446.22 295
18447.51 300
18448.79 302
18450.08 319
18451.36 309
18452.64 281
18453.93 286
18455.21 312
18456.50 345
18457.78 340
18459.06 338
18460.35 349
18461.63 333
18462.92 283
18464.20 271
18465.49 262
18466.77 312
18468.06 297
18469.34 311
18470.63 337
18471.91 323
18473.19 304
18474.48 305
18475.76 296
18477.05 291
18478.33 286
18479.62 269
18480.90 317
18482.19 339
18483.47 283
18484.76 292
18486.05 316
18487.33 292
18488.62 307
18489.90 319
18491.19 340
18492.47 325
18493.76 352
18495.04 297
18496.33 283
18497.61 273
18498.90 299
18500.19 295
18501.47 310
18502.76 319
18504.04 318
18505.33 341
18506.62 318
18507.90 338
18509.19 281
18510.47 293
18511.76 328
18513.05 311
18514.33 307
18515.62 280
18516.90 311
18518.19 296
18519.48 321
18520.76 297
18522.05 346
18523.34 340
18524.62 308
18525.91 303
18527.20 277
18528.48 292
18529.77 299
18531.06 297
18532.34 298
18533.63 320
18534.92 306
18536.21 296
18537.49 264
18538.78 288
18540.07 273
18541.35 300
18542.64 294
18543.93 309
18545.22 277
18546.50 310
18547.79 304
18549.08 301
18550.37 295
18551.65 309
18552.94 320
18554.23 295
18555.52 306
18556.80 293
18558.09 271
18559.38 305
18560.67 296
18561.95 271
18563.24 304
18564.53 297
18565.82 277
18567.11 294
18568.39 282
18569.68 331
18570.97 308
18572.26 311
18573.55 346
18574.84 314
18576.12 292
18577.41 321
18578.70 280
18579.99 321
18581.28 276
18582.57 302
18583.86 332
18585.14 335
18586.43 283
18587.72 355
18589.01 362
18590.30 304
18591.59 345
18592.88 324
18594.17 343
18595.46 334
18596.74 297
18598.03 289
18599.32 312
18600.61 267
18601.90 313
18603.19 308
18604.48 365
18605.77 310
18607.06 324
18608.35 316
18609.64 329
18610.93 323
18612.22 328
18613.51 341
18614.80 323
18616.09 335
18617.38 339
18618.67 352
18619.96 347
18621.25 304
18622.54 283
18623.83 320
18625.12 349
18626.41 314
18627.70 291
18628.99 268
18630.28 319
18631.57 336
18632.86 333
18634.15 334
18635.44 343
18636.73 323
18638.02 319
18639.31 280
18640.60 277
18641.89 343
18643.18 326
18644.47 302
18645.76 321
18647.06 341
18648.35 301
18649.64 309
18650.93 322
18652.22 333
18653.51 293
18654.80 299
18656.09 293
18657.38 294
18658.68 283
18659.97 296
18661.26 280
18662.55 287
18663.84 318
18665.13 315
18666.42 337
18667.72 350
18669.01 333
18670.30 324
18671.59 288
18672.88 333
18674.17 310
18675.47 319
18676.76 329
18678.05 287
18679.34 300
18680.63 287
18681.93 291
18683.22 302
18684.51 286
18685.80 330
18687.09 319
18688.39 284
18689.68 289
18690.97 307
18692.26 315
18693.56 333
18694.85 289
18696.14 315
18697.43 350
18698.73 294
18700.02 274
18701.31 313
18702.60 296
18703.90 339
18705.19 312
18706.48 316
18707.78 312
18709.07 358
18710.36 337
18711.66 319
18712.95 274
18714.24 308
18715.54 347
18716.83 285
18718.12 298
18719.42 269
18720.71 330
18722.00 327
18723.30 346
18724.59 348
18725.88 293
18727.18 298
18728.47 320
18729.76 299
18731.06 301
18732.35 280
18733.65 308
18734.94 336
18736.23 296
18737.53 287
18738.82 278
18740.12 317
18741.41 268
18742.70 294
18744.00 278
18745.29 271
18746.59 279
18747.88 325
18749.18 294
18750.47 284
18751.76 314
18753.06 314
18754.35 303
18755.65 275
18756.94 313
18758.24 313
18759.53 318
18760.83 328
18762.12 301
18763.42 344
18764.71 332
18766.01 283
18767.30 303
18768.60 308
18769.89 285
18771.19 308
18772.48 307
18773.78 300
18775.07 275
18776.37 290
18777.66 297
18778.96 326
18780.25 303
18781.55 280
18782.85 293
18784.14 300
18785.44 296
18786.73 302
18788.03 312
18789.32 286
18790.62 310
18791.92 308
18793.21 311
18794.51 312
18795.80 290
18797.10 292
18798.40 292
18799.69 245
18800.99 289
18802.28 308
18803.58 303
18804.88 302
18806.17 304
18807.47 314
18808.77 303
18810.06 291
18811.36 311
18812.66 331
18813.95 312
18815.25 306
18816.55 310
18817.84 289
18819.14 280
18820.44 278
18821.73 299
18823.03 311
18824.33 309
18825.62 317
18826.92 284
18828.22 286
18829.52 286
18830.81 296
18832.11 296
18833.41 306
18834.71 290
18836.00 292
18837.30 261
18838.60 268
18839.90 312
18841.19 270
18842.49 274
18843.79 290
18845.09 285
18846.38 300
18847.68 302
18848.98 275
18850.28 300
18851.58 286
18852.87 330
18854.17 317
18855.47 309
18856.77 288
18858.07 304
18859.36 324
18860.66 299
18861.96 300
18863.26 299
18864.56 343
18865.86 275
18867.15 324
18868.45 304
18869.75 325
18871.05 323
18872.35 313
18873.65 282
18874.95 319
18876.24 319
18877.54 315
18878.84 276
18880.14 271
18881.44 288
18882.74 279
18884.04 313
18885.34 312
18886.64 298
18887.94 297
18889.24 293
18890.53 301
18891.83 307
18893.13 257
18894.43 258
18895.73 258
18897.03 290
18898.33 291
18899.63 271
18900.93 276
18902.23 301
18903.53 286
18904.83 270
18906.13 290
18907.43 287
18908.73 339
18910.03 278
18911.33 287
18912.63 297
18913.93 312
18915.23 304
18916.53 294
18917.83 295
18919.13 256
18920.43 324
18921.73 289
18923.03 267
18924.33 284
18925.63 262
18926.93 289
18928.23 297
18929.53 302
18930.84 320
18932.14 273
18933.44 307
18934.74 280
18936.04 284
18937.34 304
18938.64 307
18939.94 274
18941.24 283
18942.54 315
18943.84 306
18945.15 280
18946.45 286
18947.75 311
18949.05 278
18950.35 303
18951.65 291
18952.95 296
18954.26 293
18955.56 324
18956.86 274
18958.16 310
18959.46 324
18960.76 283
18962.07 288
18963.37 295
18964.67 285
18965.97 268
18967.27 244
18968.57 261
18969.88 297
18971.18 276
18972.48 275
18973.78 241
18975.09 277
18976.39 334
18977.69 263
18978.99 262
18980.29 276
18981.60 273
18982.90 273
18984.20 306
18985.50 266
18986.81 300
18988.11 287
18989.41 293
18990.72 276
18992.02 276
18993.32 270
18994.62 264
18995.93 255
18997.23 267
18998.53 286
18999.84 312
19001.14 308
19002.44 261
19003.75 234
19005.05 235
19006.35 281
19007.66 329
19008.96 281
19010.26 300
19011.57 275
19012.87 269
19014.17 287
19015.48 306
19016.78 308
19018.08 292
19019.39 283
19020.69 306
19021.99 290
19023.30 294
19024.60 310
19025.91 316
19027.21 259
19028.51 305
19029.82 281
19031.12 268
19032.43 280
19033.73 326
19035.04 288
19036.34 288
19037.64 313
19038.95 301
19040.25 265
19041.56 255
19042.86 287
19044.17 296
19045.47 285
19046.78 262
19048.08 300
19049.39 295
19050.69 296
19052.00 282
19053.30 289
19054.61 244
19055.91 275
19057.22 270
19058.52 286
19059.83 292
19061.13 267
19062.44 250
19063.74 311
19065.05 322
19066.35 233
19067.66 260
19068.96 293
19070.27 305
19071.57 262
19072.88 277
19074.18 284
19075.49 267
19076.80 279
19078.10 304
19079.41 291
19080.71 285
19082.02 281
19083.33 278
19084.63 285
19085.94 276
19087.24 260
19088.55 256
19089.86 282
19091.16 273
19092.47 299
19093.77 278
19095.08 258
19096.39 243
19097.69 260
19099.00 258
19100.31 276
19101.61 260
19102.92 251
19104.23 288
19105.53 248
19106.84 282
19108.15 279
19109.45 288
19110.76 263
19112.07 275
19113.37 270
19114.68 291
19115.99 300
19117.30 266
19118.60 244
19119.91 279
19121.22 258
19122.52 294
19123.83 266
19125.14 254
19126.45 267
19127.75 272
19129.06 269
19130.37 296
19131.68 289
19132.98 279
19134.29 255
19135.60 263
19136.91 312
19138.22 300
19139.52 273
19140.83 288
19142.14 273
19143.45 275
19144.76 266
19146.06 262
19147.37 261
19148.68 296
19149.99 301
19151.30 320
19152.60 293
19153.91 271
19155.22 275
19156.53 293
19157.84 260
19159.15 276
19160.46 291
19161.76 288
19163.07 270
19164.38 277
19165.69 296
19167.00 290
19168.31 293
19169.62 266
19170.93 299
19172.23 267
19173.54 255
19174.85 287
19176.16 282
19177.47 312
19178.78 264
19180.09 260
19181.40 284
19182.71 292
19184.02 273
19185.33 237
19186.64 245
19187.95 289
19189.26 265
19190.57 268
19191.87 258
19193.18 245
19194.49 259
19195.80 264
19197.11 282
19198.42 279
19199.73 276
19201.04 246
19202.35 283
19203.66 263
19204.97 260
19206.28 262
19207.59 276
19208.90 284
19210.21 266
19211.53 259
19212.84 325
19214.15 322
19215.46 309
19216.77 271
19218.08 295
19219.39 297
19220.70 277
19222.01 308
19223.32 282
19224.63 265
19225.94 268
19227.25 258
19228.56 281
19229.87 292
19231.19 266
19232.50 266
19233.81 256
19235.12 290
19236.43 281
19237.74 296
19239.05 237
19240.36 276
19241.68 250
19242.99 262
19244.30 254
19245.61 252
19246.92 272
19248.23 262
19249.54 239
19250.86 262
19252.17 276
19253.48 288
19254.79 287
19256.10 257
19257.42 239
19258.73 267
19260.04 277
19261.35 259
19262.66 269
19263.98 275
19265.29 266
19266.60 277
19267.91 276
19269.22 255
19270.54 256
19271.85 269
19273.16 269
19274.47 286
19275.79 269
19277.10 273
19278.41 294
19279.72 282
19281.04 269
19282.35 290
19283.66 292
19284.98 273
19286.29 275
19287.60 277
19288.91 262
19290.23 267
19291.54 245
19292.85 237
19294.17 251
19295.48 268
19296.79 246
19298.11 264
19299.42 269
19300.73 231
19302.05 266
19303.36 292
19304.67 286
19305.99 260
19307.30 247
19308.61 238
19309.93 263
19311.24 291
19312.56 289
19313.87 306
19315.18 257
19316.50 279
19317.81 273
19319.13 228
19320.44 253
19321.75 237
19323.07 255
19324.38 270
19325.70 261
19327.01 293
19328.32 272
19329.64 267
19330.95 238
19332.27 246
19333.58 272
19334.90 260
19336.21 262
19337.53 218
19338.84 272
19340.16 274
19341.47 245
19342.79 263
19344.10 310
19345.42 293
19346.73 268
19348.05 307
19349.36 276
19350.68 263
19351.99 260
19353.31 263
19354.62 286
19355.94 258
19357.25 271
19358.57 257
19359.88 274
19361.20 273
19362.51 265
19363.83 261
19365.14 296
19366.46 268
19367.78 260
19369.09 245
19370.41 291
19371.72 303
19373.04 253
19374.35 259
19375.67 261
19376.99 298
19378.30 321
19379.62 261
19380.93 251
19382.25 241
19383.57 265
19384.88 284
19386.20 232
19387.52 226
19388.83 255
19390.15 274
19391.47 260
19392.78 250
19394.10 289
19395.42 250
19396.73 240
19398.05 269
19399.37 241
19400.68 253
19402.00 286
19403.32 281
19404.63 262
19405.95 250
19407.27 293
19408.58 304
19409.90 267
19411.22 264
19412.54 269
19413.85 284
19415.17 256
19416.49 249
19417.80 239
19419.12 283
19420.44 306
19421.76 298
19423.07 295
19424.39 235
19425.71 287
19427.03 272
19428.35 292
19429.66 275
19430.98 293
19432.30 272
19433.62 270
19434.93 281
19436.25 281
19437.57 275
19438.89 273
19440.21 295
19441.53 276
19442.84 282
19444.16 280
19445.48 246
19446.80 291
19448.12 281
19449.44 285
19450.75 317
19452.07 284
19453.39 254
19454.71 260
19456.03 253
19457.35 277
19458.67 280
19459.98 278
19461.30 262
19462.62 252
19463.94 249
19465.26 282
19466.58 283
19467.90 274
19469.22 274
19470.54 279
19471.86 282
19473.18 276
19474.49 279
19475.81 268
19477.13 279
19478.45 289
19479.77 313
19481.09 296
19482.41 278
19483.73 253
19485.05 261
19486.37 307
19487.69 262
19489.01 279
19490.33 287
19491.65 259
19492.97 280
19494.29 258
19495.61 282
19496.93 284
19498.25 278
19499.57 273
19500.89 278
19502.21 264
19503.53 298
19504.85 313
19506.17 257
19507.49 249
19508.81 262
19510.13 241
19511.45 227
19512.77 256
19514.09 280
19515.42 297
19516.74 278
19518.06 283
19519.38 260
19520.70 298
19522.02 261
19523.34 274
19524.66 255
19525.98 237
19527.30 240
19528.62 249
19529.95 273
19531.27 289
19532.59 238
19533.91 279
19535.23 255
19536.55 270
19537.87 251
19539.20 234
19540.52 264
19541.84 289
19543.16 251
19544.48 255
19545.80 265
19547.13 285
19548.45 261
19549.77 243
19551.09 279
19552.41 285
19553.74 266
19555.06 254
19556.38 251
19557.70 253
19559.02 277
19560.35 240
19561.67 273
19562.99 263
19564.31 290
19565.64 284
19566.96 254
19568.28 303
19569.60 267
19570.93 261
19572.25 265
19573.57 303
19574.89 279
19576.22 267
19577.54 283
19578.86 293
19580.18 272
19581.51 252
19582.83 249
19584.15 272
19585.48 268
19586.80 239
19588.12 251
19589.45 262
19590.77 291
19592.09 280
19593.42 262
19594.74 276
19596.06 254
19597.39 251
19598.71 245
19600.03 275
19601.36 299
19602.68 275
19604.00 267
19605.33 265
19606.65 267
19607.98 243
19609.30 255
19610.62 269
19611.95 287
19613.27 250
19614.60 271
19615.92 239
19617.24 262
19618.57 233
19619.89 294
19621.22 283
19622.54 255
19623.87 269
19625.19 252
19626.51 257
19627.84 298
19629.16 293
19630.49 263
19631.81 265
19633.14 251
19634.46 251
19635.79 269
19637.11 283
19638.44 254
19639.76 285
19641.09 286
19642.41 288
19643.74 261
19645.06 259
19646.39 228
19647.71 253
19649.04 215
19650.36 253
19651.69 228
19653.01 276
19654.34 302
19655.66 271
19656.99 257
19658.32 267
19659.64 250
19660.97 252
19662.29 220
19663.62 255
19664.94 232
19666.27 249
19667.60 246
19668.92 245
19670.25 279
19671.57 267
19672.90 285
19674.23 254
19675.55 267
19676.88 279
19678.20 233
19679.53 283
19680.86 281
19682.18 307
19683.51 255
19684.84 255
19686.16 265
19687.49 222
19688.82 272
19690.14 284
19691.47 224
19692.80 255
19694.12 275
19695.45 274
19696.78 257
19698.10 208
19699.43 288
19700.76 249
19702.08 241
19703.41 247
19704.74 225
19706.07 250
19707.39 252
19708.72 279
19710.05 245
19711.37 286
19712.70 284
19714.03 264
19715.36 273
19716.68 233
19718.01 229
19719.34 252
19720.67 245
19721.99 243
19723.32 278
19724.65 262
19725.98 244
19727.31 259
19728.63 283
19729.96 250
19731.29 273
19732.62 228
19733.95 256
19735.27 265
19736.60 234
19737.93 269
19739.26 275
19740.59 272
19741.92 245
19743.24 232
19744.57 218
19745.90 251
19747.23 274
19748.56 266
19749.89 260
19751.22 297
19752.54 240
19753.87 247
19755.20 243
19756.53 240
19757.86 257
19759.19 259
19760.52 258
19761.85 269
19763.18 296
19764.50 245
19765.83 271
19767.16 275
19768.49 266
19769.82 279
19771.15 288
19772.48 256
19773.81 266
19775.14 285
19776.47 276
19777.80 265
19779.13 247
19780.46 235
19781.79 237
19783.12 265
19784.45 242
19785.78 229
19787.11 249
19788.44 263
19789.77 246
19791.10 262
19792.43 269
19793.76 247
19795.09 301
19796.42 237
19797.75 237
19799.08 247
19800.41 257
19801.74 262
19803.07 262
19804.40 222
19805.73 258
19807.06 268
19808.39 252
19809.72 260
19811.05 242
19812.38 258
19813.71 252
19815.05 272
19816.38 284
19817.71 264
19819.04 249
19820.37 266
19821.70 261
19823.03 271
19824.36 275
19825.69 283
19827.03 249
19828.36 252
19829.69 261
19831.02 254
19832.35 217
19833.68 237
19835.01 232
19836.35 269
19837.68 287
19839.01 282
19840.34 312
19841.67 294
19843.00 265
19844.34 279
19845.67 247
19847.00 246
19848.33 274
19849.66 246
19851.00 251
19852.33 234
19853.66 269
19854.99 260
19856.32 298
19857.66 289
19858.99 282
19860.32 301
19861.65 261
19862.99 276
19864.32 275
19865.65 252
19866.98 301
19868.32 271
19869.65 279
19870.98 260
19872.31 253
19873.65 257
19874.98 258
19876.31 250
19877.65 223
19878.98 234
19880.31 262
19881.65 280
19882.98 271
19884.31 218
19885.64 247
19886.98 257
19888.31 260
19889.64 264
19890.98 254
19892.31 225
19893.64 245
19894.98 245
19896.31 242
19897.65 231
19898.98 288
19900.31 263
19901.65 246
19902.98 245
19904.31 235
19905.65 239
19906.98 249
19908.32 253
19909.65 236
19910.98 254
19912.32 246
19913.65 236
19914.99 219
19916.32 237
19917.66 269
19918.99 257
19920.32 258
19921.66 272
19922.99 265
19924.33 270
19925.66 310
19927.00 235
19928.33 225
19929.67 230
19931.00 261
19932.34 244
19933.67 240
19935.01 269
19936.34 268
19937.68 264
19939.01 282
19940.35 250
19941.68 260
19943.02 284
19944.35 301
19945.69 262
19947.02 277
19948.36 263
19949.69 256
19951.03 233
19952.36 263
19953.70 272
19955.03 251
19956.37 275
19957.71 274
19959.04 250
19960.38 248
19961.71 266
19963.05 230
19964.38 237
19965.72 251
19967.06 258
19968.39 262
19969.73 269
19971.06 281
19972.40 276
19973.74 257
19975.07 275
19976.41 296
19977.75 269
19979.08 262
19980.42 244
19981.75 240
19983.09 271
19984.43 243
19985.76 269
19987.10 265
19988.44 286
19989.77 268
19991.11 259
19992.45 243
19993.78 262
19995.12 254
19996.46 254
19997.80 276
19999.13 241
20000.47 258
20001.81 266
20003.14 247
20004.48 230
20005.82 251
20007.16 253
20008.49 247
20009.83 244
20011.17 272
20012.51 282
20013.84 258
20015.18 253
20016.52 272
20017.86 252
20019.19 271
20020.53 287
20021.87 266
20023.21 282
20024.55 276
20025.88 270
20027.22 313
20028.56 279
20029.90 251
20031.24 274
20032.57 254
20033.91 251
20035.25 269
20036.59 267
20037.93 282
20039.26 278
20040.60 240
20041.94 262
20043.28 255
20044.62 289
20045.96 296
20047.30 260
20048.63 269
20049.97 274
20051.31 251
20052.65 241
20053.99 254
20055.33 259
20056.67 257
20058.01 284
20059.35 262
20060.69 271
20062.02 272
20063.36 228
20064.70 259
20066.04 239
20067.38 238
20068.72 284
20070.06 299
20071.40 278
20072.74 271
20074.08 300
20075.42 257
20076.76 265
20078.10 244
20079.44 246
20080.78 280
20082.12 287
20083.46 282
20084.80 270
20086.14 276
20087.48 259
20088.82 243
20090.16 222
20091.50 280
20092.84 271
20094.18 280
20095.52 271
20096.86 288
20098.20 265
20099.54 270
20100.88 262
20102.22 265
20103.56 252
20104.90 283
20106.24 287
20107.58 268
20108.92 252
20110.26 252
20111.60 235
20112.95 239
20114.29 312
20115.63 248
20116.97 256
20118.31 256
20119.65 243
20120.99 265
20122.33 319
20123.67 309
20125.02 267
20126.36 287
20127.70 271
20129.04 274
20130.38 261
20131.72 260
20133.06 278
20134.41 270
20135.75 275
