# Supplementary material for: MALDI-TOF MS typing enables the classification of brewing yeasts of the genus Saccharomyces to major beer styles
Source: PLoS One. 2017 Aug 9;12(8):e0181694. doi: 10.1371/journal.pone.0181694 (PMC5549903; doi:10.1371/journal.pone.0181694)
Supplement: S5 File — The directory includes 90 raw files and was zipped to “.zip”; the folder has three strains with 30 spectra per strain; S1 Text explains the raw files with an example and Table 1 represents the yeast strains used within the experiment. (ZIP) [file pone.0181694.s008.zip › 13-15/30274-3H2-Dias-Dias-Dias-YPG-18h-E-E_2015-08-06_1_0_D10_1.dat]

2000.64 1349
2001.06 1359
2001.49 1295
2001.91 1266
2002.33 1497
2002.75 1298
2003.17 1173
2003.60 1285
2004.02 1097
2004.44 1257
2004.86 1348
2005.28 1288
2005.70 1214
2006.13 1332
2006.55 1422
2006.97 1212
2007.39 1288
2007.82 1453
2008.24 1353
2008.66 1173
2009.08 1269
2009.51 1277
2009.93 1214
2010.35 1250
2010.77 1330
2011.20 1254
2011.62 1142
2012.04 1199
2012.46 1367
2012.89 1310
2013.31 1125
2013.73 1147
2014.15 1170
2014.58 1098
2015.00 1262
2015.42 1302
2015.85 1220
2016.27 1136
2016.69 1162
2017.12 1114
2017.54 1163
2017.96 1251
2018.39 1309
2018.81 1370
2019.23 1432
2019.66 1427
2020.08 1440
2020.50 1387
2020.93 1512
2021.35 1575
2021.78 1467
2022.20 1390
2022.62 1323
2023.05 1329
2023.47 1303
2023.89 1280
2024.32 1139
2024.74 1257
2025.17 1251
2025.59 1194
2026.01 1197
2026.44 1279
2026.86 1122
2027.29 1184
2027.71 1148
2028.14 1135
2028.56 1113
2028.99 1057
2029.41 1219
2029.83 1120
2030.26 1106
2030.68 1140
2031.11 1237
2031.53 1154
2031.96 1161
2032.38 1144
2032.81 1104
2033.23 1258
2033.66 1366
2034.08 1219
2034.51 1182
2034.93 1178
2035.36 1339
2035.78 1281
2036.21 1306
2036.63 1246
2037.06 1480
2037.48 1458
2037.91 1320
2038.33 1244
2038.76 1151
2039.19 1271
2039.61 1199
2040.04 1343
2040.46 1243
2040.89 1211
2041.31 1165
2041.74 1264
2042.17 1359
2042.59 1383
2043.02 1339
2043.44 1212
2043.87 1251
2044.30 1390
2044.72 1315
2045.15 1272
2045.57 1421
2046.00 1313
2046.43 1338
2046.85 1329
2047.28 1106
2047.71 1073
2048.13 1189
2048.56 1241
2048.99 1274
2049.41 1252
2049.84 1049
2050.27 1220
2050.69 1283
2051.12 1263
2051.55 1185
2051.97 1118
2052.40 1266
2052.83 1247
2053.25 1207
2053.68 1240
2054.11 1416
2054.54 1185
2054.96 1286
2055.39 1235
2055.82 1246
2056.24 1108
2056.67 1224
2057.10 1261
2057.53 1201
2057.95 1189
2058.38 1083
2058.81 1339
2059.24 1307
2059.66 1296
2060.09 1271
2060.52 1199
2060.95 1195
2061.38 1259
2061.80 1179
2062.23 1226
2062.66 1225
2063.09 1252
2063.52 1212
2063.94 1228
2064.37 1327
2064.80 1363
2065.23 1283
2065.66 1323
2066.09 1540
2066.51 1291
2066.94 1284
2067.37 1484
2067.80 1219
2068.23 1292
2068.66 1220
2069.08 1295
2069.51 1313
2069.94 1279
2070.37 1320
2070.80 1314
2071.23 1350
2071.66 1218
2072.09 1263
2072.52 1240
2072.94 1241
2073.37 1082
2073.80 1181
2074.23 1230
2074.66 1194
2075.09 1291
2075.52 1163
2075.95 1255
2076.38 1366
2076.81 1231
2077.24 1089
2077.67 1198
2078.10 1241
2078.53 1254
2078.96 1214
2079.39 1240
2079.82 1386
2080.25 1389
2080.68 1345
2081.11 1269
2081.54 1344
2081.97 1355
2082.40 1228
2082.83 1437
2083.26 1394
2083.69 1399
2084.12 1337
2084.55 1123
2084.98 1132
2085.41 1202
2085.84 1224
2086.27 1238
2086.70 1289
2087.13 1226
2087.56 1225
2087.99 1181
2088.42 1149
2088.85 1091
2089.28 1156
2089.71 1249
2090.14 1344
2090.57 1137
2091.01 1131
2091.44 1193
2091.87 1124
2092.30 1172
2092.73 1234
2093.16 1321
2093.59 1322
2094.02 1556
2094.45 1406
2094.89 1373
2095.32 1474
2095.75 1493
2096.18 1482
2096.61 1470
2097.04 1405
2097.47 1270
2097.91 1238
2098.34 1337
2098.77 1342
2099.20 1244
2099.63 1161
2100.07 1192
2100.50 1068
2100.93 1054
2101.36 1047
2101.79 1245
2102.23 1374
2102.66 1193
2103.09 1036
2103.52 1214
2103.95 1238
2104.39 1277
2104.82 1119
2105.25 1181
2105.68 1245
2106.12 1287
2106.55 1276
2106.98 1178
2107.41 1021
2107.85 1201
2108.28 1290
2108.71 1270
2109.14 1226
2109.58 1600
2110.01 1402
2110.44 1209
2110.88 1248
2111.31 1262
2111.74 1312
2112.18 1240
2112.61 1226
2113.04 1292
2113.48 1136
2113.91 1174
2114.34 1140
2114.78 1178
2115.21 1125
2115.64 1167
2116.08 1237
2116.51 1284
2116.94 1163
2117.38 1137
2117.81 1108
2118.24 1017
2118.68 1026
2119.11 1154
2119.55 1228
2119.98 1199
2120.41 1168
2120.85 1257
2121.28 1278
2121.72 1194
2122.15 1067
2122.58 1144
2123.02 1228
2123.45 1362
2123.89 1327
2124.32 1384
2124.75 1206
2125.19 1111
2125.62 1276
2126.06 1046
2126.49 1129
2126.93 1207
2127.36 1074
2127.80 1177
2128.23 1079
2128.67 1090
2129.10 1109
2129.54 1218
2129.97 1283
2130.41 1192
2130.84 1323
2131.28 1283
2131.71 1306
2132.15 1379
2132.58 1241
2133.02 1291
2133.45 1299
2133.89 1183
2134.32 1287
2134.76 1293
2135.19 1476
2135.63 1477
2136.06 1370
2136.50 1433
2136.94 1368
2137.37 1381
2137.81 1457
2138.24 1333
2138.68 1430
2139.12 1517
2139.55 1478
2139.99 1507
2140.42 1389
2140.86 1337
2141.30 1354
2141.73 1220
2142.17 1056
2142.60 1152
2143.04 1171
2143.48 1211
2143.91 1198
2144.35 1185
2144.79 1067
2145.22 1081
2145.66 1071
2146.09 1011
2146.53 1027
2146.97 1113
2147.40 1184
2147.84 1150
2148.28 1204
2148.72 1339
2149.15 1329
2149.59 1272
2150.03 1522
2150.46 1364
2150.90 1400
2151.34 1403
2151.77 1419
2152.21 1485
2152.65 1317
2153.09 1547
2153.52 1418
2153.96 1411
2154.40 1474
2154.84 1394
2155.27 1426
2155.71 1404
2156.15 1309
2156.59 1213
2157.02 1150
2157.46 1319
2157.90 1196
2158.34 1124
2158.78 1244
2159.21 1306
2159.65 1228
2160.09 1134
2160.53 970
2160.97 1103
2161.40 1223
2161.84 1123
2162.28 1117
2162.72 1232
2163.16 1215
2163.59 986
2164.03 1118
2164.47 1171
2164.91 1295
2165.35 1353
2165.79 1275
2166.23 1289
2166.66 1237
2167.10 1091
2167.54 1101
2167.98 1256
2168.42 1280
2168.86 1271
2169.30 1301
2169.74 1328
2170.18 1270
2170.61 1323
2171.05 1182
2171.49 1240
2171.93 1261
2172.37 1468
2172.81 1606
2173.25 1551
2173.69 1511
2174.13 1325
2174.57 1546
2175.01 1495
2175.45 1504
2175.89 1545
2176.33 1439
2176.77 1571
2177.21 1690
2177.65 1602
2178.09 1557
2178.53 1455
2178.97 1572
2179.41 1533
2179.85 1497
2180.29 1382
2180.73 1256
2181.17 1360
2181.61 1264
2182.05 1277
2182.49 1227
2182.93 1106
2183.37 1358
2183.81 1128
2184.25 1183
2184.69 1144
2185.13 1175
2185.57 1132
2186.01 1071
2186.45 1167
2186.89 1125
2187.33 1197
2187.77 1329
2188.21 1206
2188.65 1198
2189.10 1425
2189.54 1579
2189.98 1506
2190.42 1577
2190.86 1531
2191.30 1426
2191.74 1384
2192.18 1379
2192.62 1278
2193.07 1393
2193.51 1497
2193.95 1528
2194.39 1449
2194.83 1466
2195.27 1299
2195.71 1364
2196.16 1315
2196.60 1268
2197.04 1453
2197.48 1647
2197.92 1432
2198.37 1462
2198.81 1416
2199.25 1361
2199.69 1387
2200.13 1462
2200.58 1451
2201.02 1322
2201.46 1458
2201.90 1507
2202.34 1304
2202.79 1327
2203.23 1299
2203.67 1364
2204.11 1262
2204.56 1282
2205.00 1215
2205.44 1307
2205.88 1398
2206.33 1318
2206.77 1244
2207.21 1342
2207.65 1378
2208.10 1510
2208.54 1622
2208.98 1686
2209.43 1481
2209.87 1561
2210.31 1446
2210.76 1330
2211.20 1368
2211.64 1275
2212.09 1331
2212.53 1433
2212.97 1364
2213.42 1327
2213.86 1319
2214.30 1328
2214.75 1273
2215.19 1152
2215.63 1438
2216.08 1524
2216.52 1465
2216.96 1373
2217.41 1338
2217.85 1525
2218.30 1199
2218.74 1115
2219.18 1102
2219.63 1150
2220.07 1147
2220.52 1101
2220.96 1210
2221.40 1317
2221.85 1438
2222.29 1353
2222.74 1508
2223.18 1642
2223.63 1836
2224.07 1996
2224.51 1814
2224.96 2177
2225.40 2253
2225.85 2320
2226.29 2290
2226.74 2269
2227.18 2012
2227.63 2029
2228.07 1870
2228.52 1756
2228.96 1793
2229.41 1467
2229.85 1515
2230.30 1540
2230.74 1533
2231.19 1539
2231.63 1366
2232.08 1490
2232.52 1596
2232.97 1627
2233.41 1478
2233.86 1476
2234.30 1534
2234.75 1550
2235.20 1589
2235.64 1514
2236.09 1497
2236.53 1445
2236.98 1491
2237.42 1618
2237.87 1560
2238.32 1704
2238.76 1587
2239.21 1490
2239.65 1390
2240.10 1695
2240.55 1733
2240.99 1726
2241.44 1575
2241.88 1412
2242.33 1466
2242.78 1534
2243.22 1485
2243.67 1449
2244.12 1455
2244.56 1341
2245.01 1329
2245.46 1240
2245.90 1345
2246.35 1290
2246.80 1223
2247.24 1284
2247.69 1234
2248.14 1375
2248.58 1262
2249.03 1215
2249.48 1199
2249.92 1259
2250.37 1186
2250.82 1347
2251.27 1188
2251.71 1134
2252.16 1159
2252.61 1268
2253.05 1279
2253.50 1337
2253.95 1461
2254.40 1341
2254.84 1305
2255.29 1184
2255.74 1246
2256.19 1369
2256.64 1378
2257.08 1336
2257.53 1153
2257.98 1226
2258.43 1108
2258.87 1235
2259.32 1294
2259.77 1325
2260.22 1397
2260.67 1358
2261.11 1365
2261.56 1298
2262.01 1355
2262.46 1532
2262.91 1625
2263.36 1652
2263.80 1567
2264.25 1742
2264.70 1819
2265.15 1551
2265.60 1354
2266.05 1509
2266.50 1513
2266.94 1331
2267.39 1398
2267.84 1480
2268.29 1505
2268.74 1406
2269.19 1559
2269.64 1587
2270.09 1377
2270.54 1519
2270.99 1572
2271.43 1556
2271.88 1700
2272.33 1591
2272.78 1398
2273.23 1499
2273.68 1530
2274.13 1433
2274.58 1418
2275.03 1439
2275.48 1387
2275.93 1338
2276.38 1349
2276.83 1418
2277.28 1234
2277.73 1327
2278.18 1414
2278.63 1408
2279.08 1399
2279.53 1377
2279.98 1330
2280.43 1416
2280.88 1608
2281.33 1446
2281.78 1525
2282.23 1709
2282.68 1631
2283.13 1689
2283.58 1831
2284.03 1750
2284.48 1623
2284.93 1732
2285.38 1552
2285.83 1353
2286.28 1448
2286.73 1520
2287.18 1633
2287.63 1516
2288.08 1425
2288.54 1553
2288.99 1643
2289.44 1683
2289.89 1771
2290.34 1994
2290.79 2153
2291.24 2073
2291.69 2174
2292.14 2454
2292.60 2443
2293.05 2459
2293.50 2337
2293.95 2360
2294.40 2233
2294.85 2063
2295.30 2084
2295.76 1977
2296.21 1764
2296.66 1628
2297.11 1520
2297.56 1602
2298.01 1517
2298.47 1560
2298.92 1493
2299.37 1529
2299.82 1416
2300.27 1471
2300.73 1453
2301.18 1305
2301.63 1310
2302.08 1363
2302.53 1230
2302.99 1172
2303.44 1212
2303.89 1284
2304.34 1209
2304.80 1185
2305.25 1269
2305.70 1169
2306.15 1280
2306.61 1312
2307.06 1501
2307.51 1375
2307.96 1434
2308.42 1491
2308.87 1617
2309.32 1695
2309.78 1721
2310.23 1983
2310.68 1772
2311.14 1569
2311.59 1680
2312.04 1571
2312.49 1608
2312.95 1613
2313.40 1698
2313.85 1462
2314.31 1480
2314.76 1520
2315.22 1568
2315.67 1321
2316.12 1339
2316.58 1366
2317.03 1280
2317.48 1288
2317.94 1477
2318.39 1425
2318.84 1381
2319.30 1192
2319.75 1288
2320.21 1332
2320.66 1595
2321.11 1568
2321.57 1375
2322.02 1513
2322.48 1343
2322.93 1400
2323.39 1489
2323.84 1400
2324.29 1478
2324.75 1370
2325.20 1401
2325.66 1590
2326.11 1545
2326.57 1416
2327.02 1438
2327.48 1242
2327.93 1509
2328.39 1573
2328.84 1557
2329.30 1529
2329.75 1513
2330.21 1476
2330.66 1530
2331.12 1695
2331.57 1812
2332.03 1680
2332.48 1544
2332.94 1698
2333.39 1533
2333.85 1631
2334.30 1636
2334.76 1399
2335.21 1455
2335.67 1465
2336.12 1424
2336.58 1463
2337.03 1471
2337.49 1575
2337.95 1490
2338.40 1376
2338.86 1498
2339.31 1589
2339.77 1607
2340.23 1675
2340.68 1669
2341.14 1729
2341.59 1662
2342.05 1668
2342.51 1700
2342.96 1695
2343.42 1625
2343.87 1567
2344.33 1517
2344.79 1611
2345.24 1807
2345.70 1758
2346.16 1842
2346.61 1641
2347.07 1793
2347.53 1793
2347.98 1751
2348.44 1735
2348.90 1886
2349.35 1901
2349.81 1657
2350.27 1701
2350.72 1574
2351.18 1470
2351.64 1452
2352.10 1415
2352.55 1560
2353.01 1621
2353.47 1553
2353.92 1564
2354.38 1512
2354.84 1503
2355.30 1471
2355.75 1373
2356.21 1351
2356.67 1321
2357.13 1351
2357.58 1475
2358.04 1480
2358.50 1403
2358.96 1439
2359.41 1460
2359.87 1320
2360.33 1396
2360.79 1438
2361.25 1405
2361.70 1539
2362.16 1532
2362.62 1512
2363.08 1601
2363.54 1577
2363.99 1472
2364.45 1499
2364.91 1546
2365.37 1346
2365.83 1480
2366.29 1471
2366.75 1458
2367.20 1530
2367.66 1464
2368.12 1662
2368.58 1536
2369.04 1592
2369.50 1697
2369.96 1663
2370.42 1531
2370.87 1543
2371.33 1448
2371.79 1476
2372.25 1448
2372.71 1572
2373.17 1349
2373.63 1327
2374.09 1430
2374.55 1397
2375.01 1381
2375.47 1257
2375.92 1393
2376.38 1412
2376.84 1502
2377.30 1335
2377.76 1412
2378.22 1357
2378.68 1359
2379.14 1499
2379.60 1417
2380.06 1454
2380.52 1502
2380.98 1582
2381.44 1466
2381.90 1449
2382.36 1388
2382.82 1415
2383.28 1499
2383.74 1439
2384.20 1456
2384.66 1354
2385.12 1374
2385.58 1338
2386.04 1372
2386.50 1307
2386.96 1224
2387.42 1362
2387.88 1323
2388.35 1422
2388.81 1296
2389.27 1355
2389.73 1352
2390.19 1495
2390.65 1420
2391.11 1472
2391.57 1571
2392.03 1344
2392.49 1332
2392.95 1451
2393.42 1301
2393.88 1293
2394.34 1349
2394.80 1456
2395.26 1495
2395.72 1323
2396.18 1242
2396.64 1291
2397.11 1354
2397.57 1428
2398.03 1390
2398.49 1310
2398.95 1315
2399.41 1331
2399.88 1416
2400.34 1240
2400.80 1322
2401.26 1369
2401.72 1231
2402.18 1266
2402.65 1299
2403.11 1380
2403.57 1415
2404.03 1245
2404.49 1352
2404.96 1234
2405.42 1371
2405.88 1442
2406.34 1446
2406.81 1468
2407.27 1488
2407.73 1327
2408.19 1365
2408.66 1342
2409.12 1357
2409.58 1302
2410.04 1210
2410.51 1261
2410.97 1329
2411.43 1381
2411.90 1423
2412.36 1139
2412.82 1340
2413.28 1356
2413.75 1220
2414.21 1276
2414.67 1310
2415.14 1490
2415.60 1562
2416.06 1335
2416.53 1452
2416.99 1545
2417.45 1575
2417.92 1567
2418.38 1550
2418.84 1635
2419.31 1744
2419.77 1661
2420.23 1689
2420.70 1682
2421.16 1651
2421.63 1538
2422.09 1585
2422.55 1661
2423.02 1508
2423.48 1568
2423.95 1589
2424.41 1574
2424.87 1658
2425.34 1704
2425.80 1822
2426.27 1880
2426.73 1834
2427.20 1955
2427.66 2064
2428.12 2281
2428.59 1980
2429.05 2033
2429.52 2019
2429.98 2005
2430.45 1906
2430.91 1835
2431.38 1711
2431.84 1501
2432.31 1574
2432.77 1586
2433.24 1620
2433.70 1608
2434.17 1548
2434.63 1400
2435.10 1393
2435.56 1341
2436.03 1333
2436.49 1347
2436.96 1507
2437.42 1434
2437.89 1639
2438.35 1821
2438.82 1695
2439.28 1654
2439.75 1881
2440.21 1763
2440.68 1786
2441.15 1818
2441.61 1846
2442.08 2050
2442.54 2135
2443.01 1934
2443.48 1894
2443.94 1745
2444.41 1708
2444.87 1644
2445.34 1476
2445.81 1379
2446.27 1426
2446.74 1482
2447.20 1538
2447.67 1436
2448.14 1302
2448.60 1274
2449.07 1360
2449.54 1363
2450.00 1338
2450.47 1337
2450.94 1242
2451.40 1435
2451.87 1227
2452.34 1356
2452.80 1449
2453.27 1458
2453.74 1497
2454.20 1244
2454.67 1383
2455.14 1404
2455.60 1378
2456.07 1396
2456.54 1215
2457.01 1222
2457.47 1385
2457.94 1455
2458.41 1319
2458.87 1323
2459.34 1391
2459.81 1273
2460.28 1180
2460.74 1196
2461.21 1315
2461.68 1399
2462.15 1378
2462.62 1244
2463.08 1318
2463.55 1470
2464.02 1540
2464.49 1330
2464.95 1193
2465.42 1263
2465.89 1521
2466.36 1429
2466.83 1452
2467.29 1434
2467.76 1574
2468.23 1630
2468.70 1591
2469.17 1488
2469.64 1476
2470.10 1386
2470.57 1465
2471.04 1409
2471.51 1515
2471.98 1652
2472.45 1505
2472.92 1413
2473.39 1569
2473.85 1592
2474.32 1431
2474.79 1455
2475.26 1324
2475.73 1364
2476.20 1346
2476.67 1462
2477.14 1458
2477.61 1349
2478.08 1477
2478.54 1480
2479.01 1664
2479.48 1785
2479.95 1688
2480.42 1615
2480.89 1575
2481.36 1738
2481.83 1642
2482.30 1645
2482.77 1733
2483.24 1657
2483.71 1472
2484.18 1560
2484.65 1513
2485.12 1444
2485.59 1296
2486.06 1363
2486.53 1357
2487.00 1279
2487.47 1269
2487.94 1229
2488.41 1179
2488.88 1244
2489.35 1254
2489.82 1183
2490.29 1277
2490.76 1370
2491.23 1465
2491.70 1382
2492.17 1260
2492.64 1423
2493.11 1487
2493.58 1296
2494.05 1361
2494.52 1510
2495.00 1485
2495.47 1405
2495.94 1376
2496.41 1523
2496.88 1415
2497.35 1645
2497.82 1405
2498.29 1197
2498.76 1417
2499.23 1654
2499.71 1548
2500.18 1625
2500.65 1479
2501.12 1481
2501.59 1468
2502.06 1394
2502.53 1439
2503.01 1488
2503.48 1499
2503.95 1355
2504.42 1354
2504.89 1317
2505.36 1255
2505.84 1404
2506.31 1546
2506.78 1340
2507.25 1331
2507.72 1322
2508.20 1520
2508.67 1497
2509.14 1520
2509.61 1510
2510.08 1561
2510.56 1658
2511.03 1503
2511.50 1441
2511.97 1614
2512.45 1563
2512.92 1570
2513.39 1607
2513.86 1588
2514.34 1607
2514.81 1481
2515.28 1485
2515.75 1515
2516.23 1610
2516.70 1487
2517.17 1393
2517.65 1448
2518.12 1437
2518.59 1279
2519.07 1296
2519.54 1400
2520.01 1328
2520.48 1395
2520.96 1422
2521.43 1347
2521.90 1244
2522.38 1238
2522.85 1224
2523.32 1230
2523.80 1277
2524.27 1439
2524.75 1339
2525.22 1265
2525.69 1192
2526.17 1280
2526.64 1424
2527.11 1280
2527.59 1226
2528.06 1453
2528.54 1480
2529.01 1372
2529.48 1406
2529.96 1410
2530.43 1446
2530.91 1411
2531.38 1271
2531.85 1425
2532.33 1317
2532.80 1553
2533.28 1440
2533.75 1544
2534.23 1495
2534.70 1534
2535.18 1347
2535.65 1284
2536.12 1338
2536.60 1478
2537.07 1502
2537.55 1362
2538.02 1343
2538.50 1368
2538.97 1308
2539.45 1354
2539.92 1329
2540.40 1281
2540.87 1359
2541.35 1426
2541.82 1434
2542.30 1476
2542.77 1442
2543.25 1526
2543.73 1554
2544.20 1421
2544.68 1324
2545.15 1435
2545.63 1546
2546.10 1492
2546.58 1604
2547.05 1629
2547.53 1745
2548.01 1738
2548.48 1727
2548.96 1944
2549.43 1905
2549.91 1870
2550.39 2010
2550.86 1748
2551.34 1765
2551.81 1818
2552.29 1886
2552.77 1787
2553.24 1940
2553.72 1788
2554.20 1797
2554.67 1937
2555.15 1783
2555.62 1788
2556.10 1906
2556.58 1749
2557.05 1826
2557.53 1824
2558.01 1785
2558.48 1807
2558.96 1678
2559.44 1520
2559.91 1626
2560.39 1588
2560.87 1411
2561.35 1567
2561.82 1467
2562.30 1270
2562.78 1365
2563.25 1525
2563.73 1561
2564.21 1339
2564.69 1353
2565.16 1402
2565.64 1477
2566.12 1428
2566.60 1489
2567.07 1411
2567.55 1408
2568.03 1363
2568.51 1226
2568.98 1344
2569.46 1402
2569.94 1319
2570.42 1257
2570.90 1386
2571.37 1283
2571.85 1331
2572.33 1297
2572.81 1401
2573.29 1395
2573.76 1318
2574.24 1309
2574.72 1384
2575.20 1366
2575.68 1285
2576.16 1340
2576.63 1259
2577.11 1265
2577.59 1291
2578.07 1259
2578.55 1338
2579.03 1336
2579.51 1257
2579.98 1309
2580.46 1317
2580.94 1311
2581.42 1305
2581.90 1234
2582.38 1247
2582.86 1289
2583.34 1369
2583.82 1260
2584.30 1315
2584.77 1452
2585.25 1378
2585.73 1405
2586.21 1345
2586.69 1215
2587.17 1296
2587.65 1372
2588.13 1294
2588.61 1240
2589.09 1342
2589.57 1390
2590.05 1356
2590.53 1298
2591.01 1262
2591.49 1437
2591.97 1350
2592.45 1497
2592.93 1456
2593.41 1576
2593.89 1547
2594.37 1588
2594.85 1569
2595.33 1554
2595.81 1602
2596.29 1614
2596.77 1457
2597.25 1452
2597.73 1453
2598.21 1575
2598.69 1608
2599.17 1437
2599.65 1505
2600.13 1485
2600.61 1548
2601.09 1389
2601.57 1306
2602.06 1269
2602.54 1188
2603.02 1331
2603.50 1279
2603.98 1422
2604.46 1503
2604.94 1350
2605.42 1257
2605.90 1551
2606.38 1504
2606.87 1453
2607.35 1431
2607.83 1400
2608.31 1469
2608.79 1498
2609.27 1631
2609.75 1645
2610.24 1574
2610.72 1834
2611.20 1826
2611.68 1738
2612.16 1838
2612.64 1699
2613.13 1674
2613.61 1533
2614.09 1466
2614.57 1512
2615.05 1580
2615.54 1535
2616.02 1630
2616.50 1534
2616.98 1323
2617.46 1475
2617.95 1591
2618.43 1573
2618.91 1280
2619.39 1360
2619.88 1435
2620.36 1323
2620.84 1161
2621.32 1304
2621.81 1456
2622.29 1458
2622.77 1404
2623.26 1416
2623.74 1249
2624.22 1237
2624.70 1485
2625.19 1585
2625.67 1317
2626.15 1424
2626.64 1533
2627.12 1562
2627.60 1526
2628.09 1442
2628.57 1270
2629.05 1309
2629.54 1380
2630.02 1514
2630.50 1372
2630.99 1421
2631.47 1395
2631.95 1323
2632.44 1405
2632.92 1501
2633.40 1431
2633.89 1493
2634.37 1342
2634.85 1326
2635.34 1385
2635.82 1357
2636.31 1405
2636.79 1264
2637.27 1261
2637.76 1283
2638.24 1437
2638.73 1416
2639.21 1287
2639.70 1322
2640.18 1524
2640.66 1532
2641.15 1330
2641.63 1474
2642.12 1336
2642.60 1396
2643.09 1407
2643.57 1470
2644.06 1390
2644.54 1443
2645.03 1501
2645.51 1438
2646.00 1429
2646.48 1509
2646.97 1463
2647.45 1468
2647.94 1720
2648.42 1541
2648.91 1503
2649.39 1443
2649.88 1349
2650.36 1480
2650.85 1491
2651.33 1489
2651.82 1566
2652.30 1573
2652.79 1548
2653.27 1428
2653.76 1339
2654.24 1374
2654.73 1473
2655.22 1364
2655.70 1330
2656.19 1331
2656.67 1262
2657.16 1202
2657.65 1274
2658.13 1350
2658.62 1313
2659.10 1304
2659.59 1242
2660.08 1316
2660.56 1158
2661.05 1251
2661.53 1382
2662.02 1264
2662.51 1255
2662.99 1328
2663.48 1285
2663.97 1377
2664.45 1337
2664.94 1235
2665.43 1311
2665.91 1285
2666.40 1355
2666.89 1331
2667.37 1362
2667.86 1338
2668.35 1359
2668.83 1248
2669.32 1564
2669.81 1496
2670.29 1425
2670.78 1480
2671.27 1335
2671.76 1392
2672.24 1448
2672.73 1393
2673.22 1219
2673.71 1367
2674.19 1412
2674.68 1527
2675.17 1450
2675.66 1598
2676.14 1908
2676.63 1625
2677.12 1579
2677.61 1623
2678.09 1769
2678.58 1784
2679.07 1835
2679.56 1705
2680.05 1730
2680.53 1708
2681.02 1738
2681.51 1757
2682.00 1977
2682.49 2131
2682.97 1922
2683.46 1951
2683.95 2014
2684.44 2026
2684.93 2035
2685.42 1972
2685.91 1791
2686.39 1890
2686.88 1877
2687.37 1771
2687.86 1649
2688.35 1650
2688.84 1610
2689.33 1491
2689.81 1465
2690.30 1515
2690.79 1347
2691.28 1372
2691.77 1233
2692.26 1248
2692.75 1226
2693.24 1203
2693.73 1303
2694.22 1363
2694.71 1429
2695.20 1373
2695.68 1339
2696.17 1298
2696.66 1387
2697.15 1566
2697.64 1511
2698.13 1393
2698.62 1315
2699.11 1183
2699.60 1178
2700.09 1380
2700.58 1502
2701.07 1443
2701.56 1490
2702.05 1421
2702.54 1529
2703.03 1539
2703.52 1612
2704.01 1791
2704.50 1475
2704.99 1661
2705.48 1571
2705.97 1607
2706.46 1417
2706.95 1335
2707.44 1531
2707.93 1561
2708.42 1498
2708.92 1463
2709.41 1444
2709.90 1494
2710.39 1298
2710.88 1300
2711.37 1315
2711.86 1303
2712.35 1276
2712.84 1333
2713.33 1214
2713.82 1278
2714.31 1295
2714.81 1436
2715.30 1404
2715.79 1380
2716.28 1393
2716.77 1445
2717.26 1451
2717.75 1436
2718.24 1353
2718.74 1494
2719.23 1424
2719.72 1402
2720.21 1549
2720.70 1476
2721.19 1526
2721.69 1578
2722.18 1598
2722.67 1740
2723.16 1720
2723.65 1612
2724.15 1742
2724.64 1750
2725.13 1690
2725.62 1508
2726.11 1607
2726.61 1406
2727.10 1417
2727.59 1576
2728.08 1349
2728.58 1400
2729.07 1421
2729.56 1383
2730.05 1353
2730.55 1309
2731.04 1505
2731.53 1468
2732.02 1451
2732.52 1489
2733.01 1369
2733.50 1317
2733.99 1369
2734.49 1486
2734.98 1314
2735.47 1468
2735.97 1465
2736.46 1541
2736.95 1319
2737.45 1211
2737.94 1315
2738.43 1473
2738.93 1613
2739.42 1418
2739.91 1420
2740.41 1493
2740.90 1548
2741.39 1563
2741.89 1366
2742.38 1362
2742.87 1514
2743.37 1504
2743.86 1469
2744.36 1351
2744.85 1329
2745.34 1317
2745.84 1478
2746.33 1413
2746.82 1367
2747.32 1473
2747.81 1323
2748.31 1354
2748.80 1332
2749.30 1312
2749.79 1390
2750.28 1511
2750.78 1485
2751.27 1487
2751.77 1480
2752.26 1605
2752.76 1328
2753.25 1386
2753.75 1443
2754.24 1688
2754.74 1654
2755.23 1550
2755.72 1722
2756.22 1643
2756.71 1396
2757.21 1555
2757.70 1615
2758.20 1577
2758.69 1459
2759.19 1587
2759.69 1496
2760.18 1418
2760.68 1435
2761.17 1394
2761.67 1239
2762.16 1306
2762.66 1364
2763.15 1415
2763.65 1347
2764.14 1409
2764.64 1494
2765.14 1381
2765.63 1284
2766.13 1384
2766.62 1234
2767.12 1281
2767.61 1464
2768.11 1328
2768.61 1324
2769.10 1351
2769.60 1483
2770.09 1356
2770.59 1413
2771.09 1519
2771.58 1425
2772.08 1559
2772.58 1435
2773.07 1396
2773.57 1454
2774.06 1413
2774.56 1521
2775.06 1574
2775.55 1773
2776.05 1578
2776.55 1575
2777.04 1574
2777.54 1448
2778.04 1584
2778.54 1587
2779.03 1536
2779.53 1580
2780.03 1732
2780.52 1595
2781.02 1431
2781.52 1488
2782.01 1586
2782.51 1553
2783.01 1476
2783.51 1511
2784.00 1445
2784.50 1510
2785.00 1621
2785.50 1513
2785.99 1529
2786.49 1438
2786.99 1394
2787.49 1491
2787.98 1427
2788.48 1373
2788.98 1498
2789.48 1392
2789.98 1352
2790.47 1349
2790.97 1451
2791.47 1535
2791.97 1326
2792.47 1432
2792.96 1370
2793.46 1570
2793.96 1501
2794.46 1574
2794.96 1504
2795.46 1492
2795.95 1646
2796.45 1803
2796.95 1929
2797.45 1934
2797.95 1954
2798.45 1990
2798.95 2107
2799.44 2097
2799.94 1946
2800.44 2057
2800.94 1854
2801.44 1705
2801.94 1603
2802.44 1722
2802.94 1622
2803.44 1622
2803.93 1590
2804.43 1661
2804.93 1653
2805.43 1796
2805.93 1779
2806.43 1971
2806.93 2115
2807.43 2047
2807.93 2245
2808.43 2401
2808.93 2590
2809.43 2442
2809.93 2365
2810.43 2614
2810.93 2682
2811.43 2492
2811.93 2425
2812.43 2386
2812.93 2148
2813.43 1948
2813.93 1778
2814.43 1731
2814.93 1802
2815.43 1704
2815.93 1499
2816.43 1598
2816.93 1477
2817.43 1486
2817.93 1469
2818.43 1435
2818.93 1596
2819.43 1505
2819.93 1410
2820.43 1358
2820.93 1307
2821.43 1425
2821.93 1485
2822.43 1445
2822.94 1413
2823.44 1512
2823.94 1397
2824.44 1281
2824.94 1288
2825.44 1489
2825.94 1486
2826.44 1702
2826.94 1630
2827.44 1429
2827.95 1633
2828.45 1688
2828.95 1454
2829.45 1764
2829.95 1812
2830.45 1777
2830.95 1849
2831.46 1817
2831.96 1775
2832.46 1835
2832.96 1827
2833.46 1893
2833.97 2162
2834.47 1958
2834.97 1910
2835.47 1972
2835.97 1926
2836.47 1643
2836.98 1857
2837.48 1937
2837.98 1758
2838.48 1689
2838.99 1632
2839.49 1517
2839.99 1449
2840.49 1444
2841.00 1482
2841.50 1391
2842.00 1330
2842.50 1258
2843.01 1397
2843.51 1472
2844.01 1406
2844.51 1492
2845.02 1652
2845.52 1602
2846.02 1576
2846.52 1539
2847.03 1639
2847.53 1664
2848.03 1889
2848.54 1573
2849.04 1513
2849.54 1708
2850.05 1623
2850.55 1581
2851.05 1648
2851.56 1637
2852.06 1597
2852.56 1515
2853.07 1448
2853.57 1416
2854.07 1366
2854.58 1395
2855.08 1429
2855.59 1479
2856.09 1523
2856.59 1467
2857.10 1308
2857.60 1472
2858.10 1517
2858.61 1362
2859.11 1395
2859.62 1375
2860.12 1595
2860.63 1501
2861.13 1364
2861.63 1611
2862.14 1679
2862.64 1539
2863.15 1536
2863.65 1558
2864.16 1418
2864.66 1348
2865.16 1442
2865.67 1353
2866.17 1417
2866.68 1331
2867.18 1275
2867.69 1315
2868.19 1410
2868.70 1478
2869.20 1394
2869.71 1423
2870.21 1475
2870.72 1589
2871.22 1507
2871.73 1398
2872.23 1442
2872.74 1565
2873.24 1419
2873.75 1372
2874.25 1503
2874.76 1488
2875.27 1359
2875.77 1484
2876.28 1499
2876.78 1445
2877.29 1491
2877.79 1356
2878.30 1479
2878.81 1492
2879.31 1377
2879.82 1470
2880.32 1573
2880.83 1335
2881.33 1349
2881.84 1372
2882.35 1394
2882.85 1587
2883.36 1551
2883.87 1559
2884.37 1715
2884.88 1637
2885.38 1627
2885.89 1814
2886.40 1749
2886.90 1797
2887.41 1820
2887.92 1955
2888.42 2066
2888.93 2029
2889.44 1946
2889.94 1835
2890.45 1818
2890.96 1734
2891.46 1660
2891.97 1643
2892.48 1726
2892.98 1580
2893.49 1422
2894.00 1647
2894.51 1645
2895.01 1590
2895.52 1539
2896.03 1523
2896.54 1658
2897.04 1584
2897.55 1612
2898.06 1728
2898.57 1632
2899.07 1623
2899.58 1736
2900.09 1600
2900.60 1496
2901.10 1729
2901.61 1545
2902.12 1668
2902.63 1709
2903.13 1789
2903.64 1700
2904.15 1823
2904.66 1721
2905.17 1887
2905.68 1850
2906.18 1762
2906.69 1934
2907.20 1913
2907.71 1775
2908.22 1737
2908.72 1729
2909.23 1830
2909.74 1656
2910.25 1583
2910.76 1652
2911.27 1530
2911.78 1600
2912.28 1538
2912.79 1650
2913.30 1588
2913.81 1626
2914.32 1506
2914.83 1533
2915.34 1484
2915.85 1555
2916.36 1575
2916.87 1646
2917.37 1642
2917.88 1595
2918.39 1514
2918.90 1491
2919.41 1589
2919.92 1555
2920.43 1522
2920.94 1390
2921.45 1374
2921.96 1524
2922.47 1537
2922.98 1603
2923.49 1947
2924.00 1741
2924.51 1860
2925.02 2152
2925.53 2075
2926.04 2115
2926.55 2293
2927.06 2303
2927.57 2336
2928.08 2191
2928.59 2116
2929.10 2217
2929.61 2096
2930.12 1825
2930.63 1811
2931.14 1656
2931.65 1623
2932.16 1652
2932.67 1595
2933.18 1608
2933.69 1693
2934.20 1553
2934.71 1560
2935.22 1469
2935.73 1429
2936.24 1435
2936.76 1516
2937.27 1542
2937.78 1514
2938.29 1671
2938.80 1512
2939.31 1435
2939.82 1397
2940.33 1573
2940.84 1415
2941.36 1421
2941.87 1446
2942.38 1469
2942.89 1548
2943.40 1571
2943.91 1737
2944.42 1692
2944.94 1585
2945.45 1767
2945.96 1640
2946.47 1753
2946.98 1830
2947.49 1808
2948.01 1847
2948.52 1769
2949.03 1749
2949.54 1752
2950.05 1726
2950.57 1681
2951.08 1573
2951.59 1691
2952.10 1549
2952.61 1502
2953.13 1557
2953.64 1510
2954.15 1385
2954.66 1468
2955.18 1460
2955.69 1491
2956.20 1531
2956.71 1356
2957.23 1431
2957.74 1422
2958.25 1484
2958.76 1430
2959.28 1488
2959.79 1428
2960.30 1455
2960.82 1627
2961.33 1628
2961.84 1494
2962.36 1618
2962.87 1703
2963.38 1807
2963.89 1901
2964.41 1859
2964.92 1653
2965.43 1690
2965.95 1568
2966.46 1696
2966.97 1724
2967.49 1549
2968.00 1476
2968.52 1499
2969.03 1531
2969.54 1525
2970.06 1413
2970.57 1332
2971.08 1344
2971.60 1262
2972.11 1326
2972.63 1385
2973.14 1304
2973.65 1518
2974.17 1464
2974.68 1447
2975.20 1432
2975.71 1403
2976.23 1440
2976.74 1332
2977.25 1349
2977.77 1483
2978.28 1435
2978.80 1545
2979.31 1553
2979.83 1583
2980.34 1489
2980.86 1448
2981.37 1631
2981.89 1443
2982.40 1529
2982.91 1616
2983.43 1552
2983.94 1317
2984.46 1499
2984.97 1571
2985.49 1592
2986.00 1604
2986.52 1448
2987.04 1384
2987.55 1548
2988.07 1424
2988.58 1547
2989.10 1819
2989.61 1595
2990.13 1701
2990.64 1597
2991.16 1844
2991.67 1844
2992.19 1858
2992.71 1873
2993.22 1859
2993.74 1837
2994.25 1859
2994.77 2008
2995.28 2049
2995.80 2139
2996.32 1999
2996.83 2120
2997.35 2057
2997.87 2111
2998.38 2228
2998.90 2354
2999.41 2287
2999.93 2471
3000.45 2373
3000.96 2192
3001.48 2111
3002.00 2032
3002.51 2021
3003.03 2288
3003.55 2116
3004.06 2234
3004.58 2153
3005.10 2164
3005.61 1957
3006.13 2122
3006.65 2053
3007.16 2144
3007.68 1915
3008.20 1832
3008.71 1875
3009.23 1691
3009.75 1797
3010.27 1799
3010.78 1607
3011.30 1590
3011.82 1478
3012.34 1504
3012.85 1484
3013.37 1474
3013.89 1440
3014.41 1440
3014.92 1466
3015.44 1464
3015.96 1601
3016.48 1629
3016.99 1726
3017.51 1793
3018.03 1599
3018.55 1612
3019.07 1857
3019.58 1760
3020.10 1754
3020.62 1678
3021.14 1537
3021.66 1749
3022.17 1832
3022.69 1879
3023.21 1814
3023.73 1880
3024.25 1768
3024.77 1864
3025.28 1764
3025.80 1714
3026.32 1891
3026.84 1907
3027.36 1923
3027.88 1739
3028.40 1697
3028.92 1641
3029.43 1691
3029.95 1914
3030.47 1745
3030.99 1753
3031.51 1714
3032.03 1669
3032.55 1756
3033.07 1779
3033.59 1817
3034.11 1944
3034.63 2060
3035.15 2464
3035.66 2473
3036.18 2401
3036.70 2520
3037.22 2458
3037.74 2390
3038.26 2527
3038.78 2444
3039.30 2200
3039.82 2279
3040.34 2144
3040.86 2107
3041.38 1973
3041.90 1933
3042.42 1883
3042.94 1829
3043.46 1656
3043.98 1590
3044.50 1741
3045.02 1629
3045.54 1534
3046.06 1515
3046.58 1520
3047.10 1607
3047.62 1496
3048.14 1643
3048.66 1606
3049.18 1472
3049.71 1638
3050.23 1621
3050.75 1681
3051.27 1754
3051.79 1602
3052.31 1670
3052.83 1730
3053.35 1707
3053.87 1635
3054.39 1709
3054.91 1759
3055.43 1618
3055.96 1625
3056.48 1690
3057.00 1716
3057.52 1587
3058.04 1781
3058.56 1691
3059.08 1643
3059.61 1687
3060.13 1570
3060.65 1715
3061.17 1666
3061.69 1598
3062.21 1610
3062.73 1782
3063.26 1812
3063.78 1746
3064.30 1864
3064.82 1833
3065.34 1798
3065.87 1778
3066.39 1527
3066.91 1622
3067.43 1739
3067.95 1592
3068.48 1567
3069.00 1660
3069.52 1642
3070.04 1706
3070.57 1450
3071.09 1568
3071.61 1590
3072.13 1653
3072.66 1717
3073.18 1841
3073.70 1791
3074.22 1739
3074.75 1733
3075.27 1733
3075.79 1853
3076.32 1747
3076.84 1795
3077.36 1795
3077.88 1607
3078.41 1661
3078.93 1932
3079.45 2035
3079.98 1831
3080.50 1865
3081.02 1847
3081.55 1867
3082.07 1849
3082.59 1878
3083.12 1665
3083.64 1885
3084.16 1836
3084.69 1822
3085.21 1809
3085.73 1799
3086.26 1690
3086.78 1711
3087.31 1706
3087.83 1575
3088.35 1599
3088.88 1620
3089.40 1608
3089.93 1822
3090.45 1808
3090.97 1755
3091.50 1739
3092.02 1623
3092.55 1557
3093.07 1673
3093.60 1689
3094.12 1850
3094.64 1763
3095.17 1681
3095.69 1809
3096.22 1916
3096.74 2022
3097.27 1757
3097.79 1911
3098.32 2171
3098.84 1824
3099.37 1730
3099.89 1997
3100.42 2363
3100.94 2510
3101.47 2594
3101.99 2796
3102.52 3060
3103.04 3753
3103.57 3996
3104.09 4107
3104.62 3963
3105.14 4257
3105.67 4222
3106.19 3656
3106.72 3286
3107.24 3127
3107.77 2705
3108.29 2351
3108.82 2263
3109.35 2322
3109.87 2181
3110.40 2046
3110.92 2152
3111.45 2042
3111.98 2285
3112.50 2127
3113.03 1965
3113.55 2030
3114.08 1999
3114.61 1953
3115.13 1872
3115.66 1768
3116.18 1784
3116.71 1712
3117.24 1788
3117.76 1683
3118.29 1706
3118.82 1640
3119.34 1476
3119.87 1592
3120.40 1648
3120.92 1625
3121.45 1721
3121.98 1726
3122.50 1841
3123.03 1745
3123.56 1839
3124.08 1932
3124.61 1869
3125.14 1715
3125.66 1750
3126.19 1594
3126.72 1745
3127.25 1760
3127.77 1657
3128.30 1702
3128.83 1584
3129.36 1686
3129.88 1854
3130.41 1605
3130.94 1598
3131.46 1650
3131.99 1642
3132.52 1692
3133.05 1562
3133.58 1520
3134.10 1555
3134.63 1527
3135.16 1558
3135.69 1446
3136.21 1288
3136.74 1418
3137.27 1589
3137.80 1534
3138.33 1591
3138.86 1495
3139.38 1665
3139.91 1574
3140.44 1489
3140.97 1596
3141.50 1609
3142.03 1514
3142.55 1490
3143.08 1453
3143.61 1555
3144.14 1467
3144.67 1506
3145.20 1681
3145.73 1724
3146.25 1713
3146.78 1787
3147.31 1860
3147.84 1806
3148.37 1660
3148.90 1792
3149.43 1841
3149.96 1855
3150.49 1891
3151.02 1833
3151.54 1742
3152.07 1607
3152.60 1798
3153.13 1564
3153.66 1596
3154.19 1610
3154.72 1552
3155.25 1622
3155.78 1563
3156.31 1579
3156.84 1586
3157.37 1582
3157.90 1677
3158.43 1746
3158.96 1706
3159.49 1563
3160.02 1586
3160.55 1442
3161.08 1453
3161.61 1569
3162.14 1452
3162.67 1556
3163.20 1612
3163.73 1558
3164.26 1530
3164.79 1661
3165.32 1716
3165.85 1472
3166.38 1507
3166.91 1694
3167.44 1712
3167.97 1598
3168.50 1568
3169.03 1625
3169.57 1504
3170.10 1500
3170.63 1611
3171.16 1489
3171.69 1526
3172.22 1592
3172.75 1373
3173.28 1414
3173.81 1508
3174.34 1367
3174.88 1551
3175.41 1664
3175.94 1568
3176.47 1557
3177.00 1606
3177.53 1616
3178.06 1769
3178.60 1558
3179.13 1544
3179.66 1648
3180.19 1533
3180.72 1482
3181.25 1492
3181.79 1549
3182.32 1399
3182.85 1436
3183.38 1491
3183.91 1517
3184.44 1564
3184.98 1388
3185.51 1443
3186.04 1556
3186.57 1668
3187.11 1659
3187.64 1598
3188.17 1602
3188.70 1688
3189.24 1610
3189.77 1556
3190.30 1636
3190.83 1458
3191.37 1577
3191.90 1593
3192.43 1437
3192.96 1401
3193.50 1385
3194.03 1557
3194.56 1375
3195.09 1459
3195.63 1540
3196.16 1444
3196.69 1477
3197.23 1375
3197.76 1475
3198.29 1571
3198.83 1509
3199.36 1338
3199.89 1524
3200.43 1520
3200.96 1449
3201.49 1541
3202.03 1626
3202.56 1504
3203.09 1513
3203.63 1719
3204.16 1972
3204.69 1693
3205.23 1658
3205.76 1696
3206.30 1784
3206.83 1777
3207.36 1709
3207.90 1663
3208.43 1627
3208.97 1620
3209.50 1566
3210.03 1671
3210.57 1645
3211.10 1594
3211.64 1568
3212.17 1603
3212.70 1629
3213.24 1688
3213.77 1725
3214.31 1594
3214.84 1570
3215.38 1580
3215.91 1613
3216.45 1742
3216.98 1579
3217.52 1610
3218.05 1616
3218.59 1470
3219.12 1537
3219.66 1596
3220.19 1605
3220.73 1637
3221.26 1605
3221.80 1674
3222.33 1667
3222.87 1769
3223.40 1791
3223.94 1882
3224.47 1946
3225.01 1886
3225.54 1747
3226.08 1914
3226.61 1913
3227.15 2059
3227.69 1939
3228.22 1644
3228.76 1620
3229.29 1589
3229.83 1555
3230.36 1569
3230.90 1681
3231.44 1635
3231.97 1581
3232.51 1562
3233.04 1530
3233.58 1613
3234.12 1611
3234.65 1569
3235.19 1574
3235.72 1757
3236.26 1802
3236.80 1776
3237.33 1697
3237.87 1667
3238.41 1790
3238.94 1747
3239.48 1951
3240.02 1870
3240.55 1868
3241.09 1803
3241.63 1712
3242.16 1705
3242.70 1893
3243.24 1611
3243.77 1801
3244.31 1869
3244.85 1877
3245.39 1796
3245.92 1593
3246.46 1621
3247.00 1663
3247.53 1594
3248.07 1749
3248.61 1768
3249.15 1729
3249.68 1774
3250.22 1727
3250.76 1779
3251.30 1732
3251.83 1671
3252.37 1651
3252.91 1732
3253.45 1855
3253.98 1743
3254.52 1725
3255.06 1791
3255.60 1852
3256.14 1924
3256.67 1993
3257.21 1968
3257.75 1783
3258.29 1954
3258.83 1919
3259.37 1846
3259.90 1834
3260.44 2102
3260.98 2299
3261.52 2155
3262.06 2225
3262.60 2403
3263.13 2379
3263.67 2413
3264.21 2375
3264.75 2781
3265.29 2923
3265.83 3144
3266.37 3225
3266.91 3281
3267.44 3606
3267.98 3535
3268.52 3790
3269.06 3746
3269.60 3575
3270.14 3300
3270.68 2886
3271.22 2734
3271.76 2434
3272.30 2347
3272.84 2236
3273.38 2065
3273.91 1949
3274.45 2069
3274.99 2028
3275.53 1944
3276.07 1935
3276.61 1995
3277.15 2011
3277.69 2102
3278.23 2004
3278.77 2102
3279.31 1791
3279.85 1971
3280.39 1930
3280.93 1953
3281.47 2203
3282.01 2184
3282.55 2165
3283.09 2141
3283.63 1959
3284.17 2056
3284.71 2017
3285.25 2152
3285.79 2232
3286.33 2392
3286.87 2239
3287.42 2278
3287.96 2271
3288.50 2282
3289.04 2339
3289.58 2229
3290.12 2211
3290.66 2051
3291.20 2277
3291.74 2264
3292.28 2251
3292.82 2238
3293.36 2422
3293.91 2397
3294.45 2592
3294.99 2729
3295.53 2658
3296.07 2755
3296.61 2806
3297.15 2758
3297.69 2957
3298.24 2993
3298.78 2987
3299.32 2864
3299.86 2586
3300.40 2464
3300.94 2296
3301.49 2353
3302.03 2356
3302.57 2296
3303.11 2248
3303.65 2096
3304.19 2145
3304.74 2112
3305.28 2258
3305.82 2333
3306.36 2249
3306.90 2251
3307.45 2351
3307.99 2456
3308.53 2333
3309.07 2460
3309.62 2515
3310.16 2428
3310.70 2587
3311.24 2490
3311.79 2613
3312.33 2620
3312.87 2445
3313.41 2541
3313.96 2568
3314.50 2617
3315.04 2884
3315.59 2711
3316.13 2603
3316.67 2658
3317.21 2653
3317.76 2481
3318.30 2365
3318.84 2246
3319.39 2344
3319.93 2509
3320.47 2663
3321.02 2458
3321.56 2646
3322.10 2660
3322.65 2780
3323.19 2661
3323.73 2478
3324.28 2396
3324.82 2668
3325.36 2698
3325.91 2311
3326.45 2245
3327.00 2494
3327.54 2579
3328.08 2433
3328.63 2319
3329.17 2377
3329.72 2432
3330.26 2445
3330.80 2495
3331.35 2752
3331.89 2875
3332.44 3721
3332.98 4325
3333.53 5332
3334.07 5711
3334.61 6781
3335.16 8455
3335.70 9196
3336.25 10258
3336.79 10941
3337.34 11304
3337.88 11302
3338.43 11499
3338.97 11184
3339.52 9815
3340.06 8841
3340.61 7662
3341.15 6728
3341.70 5636
3342.24 4651
3342.79 3892
3343.33 3507
3343.88 3150
3344.42 2914
3344.97 2640
3345.51 2609
3346.06 2331
3346.60 2337
3347.15 2240
3347.69 2259
3348.24 2418
3348.78 2194
3349.33 2451
3349.88 2608
3350.42 2857
3350.97 2757
3351.51 2746
3352.06 2874
3352.61 2873
3353.15 2863
3353.70 3127
3354.24 2928
3354.79 2930
3355.34 2971
3355.88 2806
3356.43 2619
3356.97 2635
3357.52 2661
3358.07 2381
3358.61 2358
3359.16 2273
3359.71 2295
3360.25 2112
3360.80 2140
3361.35 2083
3361.89 2005
3362.44 2082
3362.99 2048
3363.53 2041
3364.08 2128
3364.63 2302
3365.17 2091
3365.72 2002
3366.27 2004
3366.81 2107
3367.36 2188
3367.91 2159
3368.46 1952
3369.00 2091
3369.55 2162
3370.10 2069
3370.64 2199
3371.19 2562
3371.74 2296
3372.29 2508
3372.83 2375
3373.38 2578
3373.93 2850
3374.48 2974
3375.03 2913
3375.57 2851
3376.12 2780
3376.67 2913
3377.22 2678
3377.76 2610
3378.31 2708
3378.86 2304
3379.41 2217
3379.96 2131
3380.50 1911
3381.05 1952
3381.60 1855
3382.15 1895
3382.70 2014
3383.25 2074
3383.79 1928
3384.34 1924
3384.89 2103
3385.44 1954
3385.99 1829
3386.54 1757
3387.09 1793
3387.64 1914
3388.18 1920
3388.73 1817
3389.28 1664
3389.83 1719
3390.38 1751
3390.93 1634
3391.48 1733
3392.03 1606
3392.58 1691
3393.13 1754
3393.67 1676
3394.22 1812
3394.77 1566
3395.32 1533
3395.87 1615
3396.42 1824
3396.97 1536
3397.52 1482
3398.07 1656
3398.62 1503
3399.17 1498
3399.72 1638
3400.27 1551
3400.82 1544
3401.37 1696
3401.92 1692
3402.47 1692
3403.02 1691
3403.57 1455
3404.12 1642
3404.67 1676
3405.22 1422
3405.77 1516
3406.32 1435
3406.87 1417
3407.42 1454
3407.97 1648
3408.52 1496
3409.07 1651
3409.62 1668
3410.17 1685
3410.72 1751
3411.27 1796
3411.82 1761
3412.38 1934
3412.93 1946
3413.48 2073
3414.03 1867
3414.58 1934
3415.13 1813
3415.68 1891
3416.23 1852
3416.78 1679
3417.33 1690
3417.89 1437
3418.44 1541
3418.99 1569
3419.54 1405
3420.09 1423
3420.64 1457
3421.19 1560
3421.74 1522
3422.30 1471
3422.85 1553
3423.40 1509
3423.95 1391
3424.50 1490
3425.05 1516
3425.61 1587
3426.16 1538
3426.71 1469
3427.26 1717
3427.81 1656
3428.37 1571
3428.92 1410
3429.47 1355
3430.02 1465
3430.58 1450
3431.13 1467
3431.68 1486
3432.23 1501
3432.78 1473
3433.34 1512
3433.89 1540
3434.44 1510
3434.99 1611
3435.55 1543
3436.10 1564
3436.65 1530
3437.21 1517
3437.76 1621
3438.31 1563
3438.86 1238
3439.42 1493
3439.97 1608
3440.52 1627
3441.08 1534
3441.63 1560
3442.18 1502
3442.74 1546
3443.29 1383
3443.84 1622
3444.40 1585
3444.95 1319
3445.50 1320
3446.06 1556
3446.61 1481
3447.16 1534
3447.72 1565
3448.27 1577
3448.82 1504
3449.38 1444
3449.93 1403
3450.48 1403
3451.04 1404
3451.59 1427
3452.15 1455
3452.70 1467
3453.25 1392
3453.81 1330
3454.36 1368
3454.92 1348
3455.47 1363
3456.03 1198
3456.58 1302
3457.13 1272
3457.69 1290
3458.24 1304
3458.80 1399
3459.35 1398
3459.91 1302
3460.46 1314
3461.02 1271
3461.57 1216
3462.13 1381
3462.68 1271
3463.24 1435
3463.79 1652
3464.34 1472
3464.90 1484
3465.46 1448
3466.01 1568
3466.57 1548
3467.12 1540
3467.68 1566
3468.23 1577
3468.79 1548
3469.34 1554
3469.90 1671
3470.45 1660
3471.01 1785
3471.56 1557
3472.12 1622
3472.67 1670
3473.23 1607
3473.79 1598
3474.34 1712
3474.90 1643
3475.45 1633
3476.01 1601
3476.56 1496
3477.12 1534
3477.68 1490
3478.23 1618
3478.79 1706
3479.35 1831
3479.90 1850
3480.46 1868
3481.01 1920
3481.57 2061
3482.13 2032
3482.68 1671
3483.24 1747
3483.80 1920
3484.35 1876
3484.91 1798
3485.47 1684
3486.02 1638
3486.58 1861
3487.14 1796
3487.69 1849
3488.25 1840
3488.81 2090
3489.36 2207
3489.92 2434
3490.48 2512
3491.03 2712
3491.59 2849
3492.15 3010
3492.71 3221
3493.26 3476
3493.82 3236
3494.38 3186
3494.94 3288
3495.49 3099
3496.05 3088
3496.61 2951
3497.17 3026
3497.72 2911
3498.28 3103
3498.84 3423
3499.40 3362
3499.95 3419
3500.51 3608
3501.07 3854
3501.63 3939
3502.19 3591
3502.74 3585
3503.30 3832
3503.86 3784
3504.42 3536
3504.98 3562
3505.53 3724
3506.09 3552
3506.65 3341
3507.21 3597
3507.77 3378
3508.33 3004
3508.88 2958
3509.44 2808
3510.00 2742
3510.56 2685
3511.12 2257
3511.68 2245
3512.24 2298
3512.80 2092
3513.35 2136
3513.91 2339
3514.47 1973
3515.03 1789
3515.59 1844
3516.15 1851
3516.71 2151
3517.27 1789
3517.83 1724
3518.39 1939
3518.95 1868
3519.50 1717
3520.06 1830
3520.62 1639
3521.18 1752
3521.74 1829
3522.30 1925
3522.86 1879
3523.42 2028
3523.98 1876
3524.54 1699
3525.10 1632
3525.66 1674
3526.22 1679
3526.78 1495
3527.34 1571
3527.90 1534
3528.46 1465
3529.02 1477
3529.58 1571
3530.14 1588
3530.70 1615
3531.26 1364
3531.82 1499
3532.38 1528
3532.94 1631
3533.50 1533
3534.06 1450
3534.62 1485
3535.18 1702
3535.75 1705
3536.31 1665
3536.87 1706
3537.43 1856
3537.99 1628
3538.55 1643
3539.11 1641
3539.67 1769
3540.23 1878
3540.79 1667
3541.35 1689
3541.92 1650
3542.48 1717
3543.04 1724
3543.60 1782
3544.16 1616
3544.72 1540
3545.28 1467
3545.84 1662
3546.41 1709
3546.97 1809
3547.53 1644
3548.09 1468
3548.65 1647
3549.21 1559
3549.78 1437
3550.34 1522
3550.90 1561
3551.46 1483
3552.02 1559
3552.59 1537
3553.15 1400
3553.71 1463
3554.27 1480
3554.83 1629
3555.40 1512
3555.96 1589
3556.52 1713
3557.08 1487
3557.65 1598
3558.21 1513
3558.77 1453
3559.33 1385
3559.90 1588
3560.46 1786
3561.02 1483
3561.58 1481
3562.15 1547
3562.71 1600
3563.27 1558
3563.83 1528
3564.40 1380
3564.96 1436
3565.52 1397
3566.09 1568
3566.65 1471
3567.21 1381
3567.78 1402
3568.34 1460
3568.90 1477
3569.47 1337
3570.03 1373
3570.59 1329
3571.16 1456
3571.72 1623
3572.28 1449
3572.85 1466
3573.41 1406
3573.97 1429
3574.54 1390
3575.10 1422
3575.66 1441
3576.23 1412
3576.79 1553
3577.36 1490
3577.92 1389
3578.48 1498
3579.05 1424
3579.61 1461
3580.18 1533
3580.74 1587
3581.31 1497
3581.87 1465
3582.43 1452
3583.00 1486
3583.56 1452
3584.13 1356
3584.69 1508
3585.26 1368
3585.82 1257
3586.39 1170
3586.95 1271
3587.52 1366
3588.08 1399
3588.64 1574
3589.21 1268
3589.77 1320
3590.34 1389
3590.90 1366
3591.47 1365
3592.03 1476
3592.60 1465
3593.17 1421
3593.73 1271
3594.30 1432
3594.86 1515
3595.43 1445
3595.99 1380
3596.56 1436
3597.12 1466
3597.69 1391
3598.25 1332
3598.82 1260
3599.39 1267
3599.95 1454
3600.52 1449
3601.08 1351
3601.65 1372
3602.21 1469
3602.78 1429
3603.35 1417
3603.91 1467
3604.48 1380
3605.04 1423
3605.61 1258
3606.18 1308
3606.74 1269
3607.31 1296
3607.88 1292
3608.44 1284
3609.01 1217
3609.57 1282
3610.14 1290
3610.71 1229
3611.27 1228
3611.84 1250
3612.41 1313
3612.97 1463
3613.54 1458
3614.11 1391
3614.68 1447
3615.24 1545
3615.81 1696
3616.38 1952
3616.94 1997
3617.51 2058
3618.08 2144
3618.64 2321
3619.21 2576
3619.78 2637
3620.35 2566
3620.91 2538
3621.48 2321
3622.05 2200
3622.62 2173
3623.18 2060
3623.75 1826
3624.32 1718
3624.89 1691
3625.45 1568
3626.02 1389
3626.59 1400
3627.16 1481
3627.73 1363
3628.29 1253
3628.86 1267
3629.43 1184
3630.00 1246
3630.57 1316
3631.13 1282
3631.70 1348
3632.27 1089
3632.84 1284
3633.41 1237
3633.98 1239
3634.54 1308
3635.11 1275
3635.68 1262
3636.25 1176
3636.82 1166
3637.39 1374
3637.96 1262
3638.52 1241
3639.09 1202
3639.66 1349
3640.23 1506
3640.80 1495
3641.37 1456
3641.94 1380
3642.51 1734
3643.08 1771
3643.65 1559
3644.21 1598
3644.78 1602
3645.35 1581
3645.92 1503
3646.49 1507
3647.06 1506
3647.63 1539
3648.20 1536
3648.77 1486
3649.34 1584
3649.91 1490
3650.48 1420
3651.05 1478
3651.62 1549
3652.19 1602
3652.76 1508
3653.33 1431
3653.90 1586
3654.47 1517
3655.04 1366
3655.61 1388
3656.18 1683
3656.75 1743
3657.32 1513
3657.89 1456
3658.46 1502
3659.03 1473
3659.60 1581
3660.17 1602
3660.74 1462
3661.31 1461
3661.88 1426
3662.45 1405
3663.02 1484
3663.59 1435
3664.16 1524
3664.74 1579
3665.31 1592
3665.88 1757
3666.45 1811
3667.02 1639
3667.59 1663
3668.16 1865
3668.73 1820
3669.30 1710
3669.87 1553
3670.45 1642
3671.02 1775
3671.59 1561
3672.16 1450
3672.73 1559
3673.30 1586
3673.87 1512
3674.45 1567
3675.02 1613
3675.59 1552
3676.16 1463
3676.73 1530
3677.30 1676
3677.88 1682
3678.45 1517
3679.02 1514
3679.59 1560
3680.16 1488
3680.74 1506
3681.31 1569
3681.88 1331
3682.45 1350
3683.02 1484
3683.60 1411
3684.17 1365
3684.74 1399
3685.31 1437
3685.89 1306
3686.46 1420
3687.03 1542
3687.60 1663
3688.18 1678
3688.75 1636
3689.32 1663
3689.89 1725
3690.47 1848
3691.04 1763
3691.61 1644
3692.19 1670
3692.76 1689
3693.33 1618
3693.91 1567
3694.48 1572
3695.05 1540
3695.62 1438
3696.20 1518
3696.77 1595
3697.34 1529
3697.92 1472
3698.49 1491
3699.06 1289
3699.64 1361
3700.21 1323
3700.79 1359
3701.36 1466
3701.93 1326
3702.51 1277
3703.08 1374
3703.65 1448
3704.23 1383
3704.80 1349
3705.38 1344
3705.95 1371
3706.52 1364
3707.10 1317
3707.67 1419
3708.25 1507
3708.82 1378
3709.39 1363
3709.97 1376
3710.54 1377
3711.12 1454
3711.69 1260
3712.27 1169
3712.84 1267
3713.42 1280
3713.99 1431
3714.57 1402
3715.14 1482
3715.71 1428
3716.29 1273
3716.86 1361
3717.44 1347
3718.01 1319
3718.59 1208
3719.16 1237
3719.74 1399
3720.31 1357
3720.89 1292
3721.47 1268
3722.04 1391
3722.62 1238
3723.19 1289
3723.77 1286
3724.34 1241
3724.92 1315
3725.49 1226
3726.07 1283
3726.64 1228
3727.22 1434
3727.80 1317
3728.37 1254
3728.95 1223
3729.52 1267
3730.10 1538
3730.67 1521
3731.25 1530
3731.83 1700
3732.40 1745
3732.98 1570
3733.55 1653
3734.13 1815
3734.71 1729
3735.28 1670
3735.86 1645
3736.44 1507
3737.01 1536
3737.59 1575
3738.17 1431
3738.74 1313
3739.32 1337
3739.90 1451
3740.47 1367
3741.05 1361
3741.63 1195
3742.20 1253
3742.78 1463
3743.36 1374
3743.93 1351
3744.51 1430
3745.09 1332
3745.66 1246
3746.24 1289
3746.82 1320
3747.40 1302
3747.97 1196
3748.55 1325
3749.13 1355
3749.70 1555
3750.28 1393
3750.86 1293
3751.44 1285
3752.02 1313
3752.59 1338
3753.17 1294
3753.75 1222
3754.33 1268
3754.90 1340
3755.48 1466
3756.06 1271
3756.64 1365
3757.22 1289
3757.79 1513
3758.37 1371
3758.95 1504
3759.53 1448
3760.11 1494
3760.68 1511
3761.26 1613
3761.84 1716
3762.42 1736
3763.00 1592
3763.58 1543
3764.15 1581
3764.73 1458
3765.31 1269
3765.89 1335
3766.47 1411
3767.05 1297
3767.63 1381
3768.21 1283
3768.78 1327
3769.36 1558
3769.94 1363
3770.52 1145
3771.10 1243
3771.68 1244
3772.26 1403
3772.84 1330
3773.42 1356
3774.00 1465
3774.58 1431
3775.15 1415
3775.73 1408
3776.31 1293
3776.89 1397
3777.47 1254
3778.05 1318
3778.63 1312
3779.21 1318
3779.79 1342
3780.37 1204
3780.95 1351
3781.53 1184
3782.11 1132
3782.69 1184
3783.27 1250
3783.85 1192
3784.43 1210
3785.01 1140
3785.59 1172
3786.17 1322
3786.75 1263
3787.33 1251
3787.91 1252
3788.49 1129
3789.07 1305
3789.65 1294
3790.23 1278
3790.81 1262
3791.39 1308
3791.98 1203
3792.56 1232
3793.14 1269
3793.72 1330
3794.30 1438
3794.88 1279
3795.46 1203
3796.04 1322
3796.62 1301
3797.20 1184
3797.78 1137
3798.37 1227
3798.95 1329
3799.53 1251
3800.11 1496
3800.69 1489
3801.27 1377
3801.85 1240
3802.43 1384
3803.02 1331
3803.60 1474
3804.18 1457
3804.76 1427
3805.34 1480
3805.92 1420
3806.51 1426
3807.09 1405
3807.67 1187
3808.25 1287
3808.83 1463
3809.42 1537
3810.00 1567
3810.58 1459
3811.16 1376
3811.74 1367
3812.33 1451
3812.91 1430
3813.49 1312
3814.07 1337
3814.66 1368
3815.24 1314
3815.82 1405
3816.40 1495
3816.99 1489
3817.57 1476
3818.15 1416
3818.73 1439
3819.32 1212
3819.90 1363
3820.48 1344
3821.06 1389
3821.65 1375
3822.23 1222
3822.81 1357
3823.40 1272
3823.98 1278
3824.56 1277
3825.15 1235
3825.73 1115
3826.31 1223
3826.90 1281
3827.48 1350
3828.06 1254
3828.65 1352
3829.23 1299
3829.81 1152
3830.40 1205
3830.98 1267
3831.56 1278
3832.15 1160
3832.73 1274
3833.32 1280
3833.90 1290
3834.48 1237
3835.07 1354
3835.65 1281
3836.23 1379
3836.82 1349
3837.40 1363
3837.99 1297
3838.57 1377
3839.16 1288
3839.74 1243
3840.32 1379
3840.91 1377
3841.49 1327
3842.08 1279
3842.66 1343
3843.25 1380
3843.83 1460
3844.42 1483
3845.00 1391
3845.59 1496
3846.17 1561
3846.76 1643
3847.34 1720
3847.92 1996
3848.51 2111
3849.09 1928
3849.68 2041
3850.27 1739
3850.85 1871
3851.44 1802
3852.02 1648
3852.61 1489
3853.19 1509
3853.78 1386
3854.36 1400
3854.95 1459
3855.53 1575
3856.12 1507
3856.70 1576
3857.29 1697
3857.88 1774
3858.46 2026
3859.05 2002
3859.63 2089
3860.22 2404
3860.80 2371
3861.39 2347
3861.98 2747
3862.56 2855
3863.15 2814
3863.73 3054
3864.32 2831
3864.91 2795
3865.49 2577
3866.08 2496
3866.67 2430
3867.25 2153
3867.84 2045
3868.43 2158
3869.01 2038
3869.60 1905
3870.19 1758
3870.77 1533
3871.36 1717
3871.95 1620
3872.53 1655
3873.12 1629
3873.71 1582
3874.29 1713
3874.88 1882
3875.47 1805
3876.05 1888
3876.64 1728
3877.23 1647
3877.82 1533
3878.40 1480
3878.99 1506
3879.58 1496
3880.16 1430
3880.75 1473
3881.34 1488
3881.93 1347
3882.51 1466
3883.10 1278
3883.69 1193
3884.28 1244
3884.87 1369
3885.45 1300
3886.04 1374
3886.63 1480
3887.22 1492
3887.80 1505
3888.39 1476
3888.98 1363
3889.57 1444
3890.16 1562
3890.74 1492
3891.33 1506
3891.92 1743
3892.51 1643
3893.10 1602
3893.69 1639
3894.27 1598
3894.86 1596
3895.45 1524
3896.04 1557
3896.63 1704
3897.22 1681
3897.81 1636
3898.40 1594
3898.98 1698
3899.57 1730
3900.16 1624
3900.75 1649
3901.34 1662
3901.93 1504
3902.52 1456
3903.11 1504
3903.70 1619
3904.29 1302
3904.87 1352
3905.46 1341
3906.05 1179
3906.64 1292
3907.23 1310
3907.82 1378
3908.41 1207
3909.00 1162
3909.59 1194
3910.18 1413
3910.77 1452
3911.36 1251
3911.95 1190
3912.54 1207
3913.13 1131
3913.72 1272
3914.31 1282
3914.90 1233
3915.49 1260
3916.08 1152
3916.67 1273
3917.26 1146
3917.85 1197
3918.44 1428
3919.03 1288
3919.62 1183
3920.21 1332
3920.80 1371
3921.39 1168
3921.98 1172
3922.57 1172
3923.16 1276
3923.75 1200
3924.34 1133
3924.94 1197
3925.53 1149
3926.12 1132
3926.71 1235
3927.30 1160
3927.89 1259
3928.48 1282
3929.07 1070
3929.66 1116
3930.25 1212
3930.85 1323
3931.44 1103
3932.03 1132
3932.62 1135
3933.21 1107
3933.80 1221
3934.39 1196
3934.99 1059
3935.58 1130
3936.17 1217
3936.76 1179
3937.35 1261
3937.94 1151
3938.54 1182
3939.13 1182
3939.72 1289
3940.31 1289
3940.90 1248
3941.49 1340
3942.09 1211
3942.68 1180
3943.27 1298
3943.86 1221
3944.46 1143
3945.05 1146
3945.64 1127
3946.23 1160
3946.82 1175
3947.42 1245
3948.01 1089
3948.60 1013
3949.20 1153
3949.79 1386
3950.38 1301
3950.97 1215
3951.57 1157
3952.16 1070
3952.75 1211
3953.34 1248
3953.94 1214
3954.53 1256
3955.12 1253
3955.72 1309
3956.31 1292
3956.90 1203
3957.50 1276
3958.09 1276
3958.68 1216
3959.28 1449
3959.87 1351
3960.46 1219
3961.06 1345
3961.65 1296
3962.24 1184
3962.84 1159
3963.43 1199
3964.02 1221
3964.62 1303
3965.21 1432
3965.81 1487
3966.40 1449
3966.99 1341
3967.59 1484
3968.18 1385
3968.78 1392
3969.37 1486
3969.96 1394
3970.56 1452
3971.15 1400
3971.75 1178
3972.34 1251
3972.94 1187
3973.53 1185
3974.12 1329
3974.72 1230
3975.31 1181
3975.91 1201
3976.50 1359
3977.10 1253
3977.69 1214
3978.29 1333
3978.88 1296
3979.48 1310
3980.07 1191
3980.67 1240
3981.26 1275
3981.86 1306
3982.45 1211
3983.05 1259
3983.64 1377
3984.24 1285
3984.83 1316
3985.43 1291
3986.02 1271
3986.62 1274
3987.21 1156
3987.81 1352
3988.40 1355
3989.00 1222
3989.60 1220
3990.19 1261
3990.79 1269
3991.38 1215
3991.98 1238
3992.57 1169
3993.17 1376
3993.77 1302
3994.36 1143
3994.96 1375
3995.55 1239
3996.15 1191
3996.75 1261
3997.34 1187
3997.94 1348
3998.54 1249
3999.13 1273
3999.73 1251
4000.32 1199
4000.92 1303
4001.52 1375
4002.11 1366
4002.71 1321
4003.31 1421
4003.90 1373
4004.50 1332
4005.10 1319
4005.69 1280
4006.29 1306
4006.89 1433
4007.49 1467
4008.08 1292
4008.68 1336
4009.28 1316
4009.87 1348
4010.47 1379
4011.07 1418
4011.67 1348
4012.26 1209
4012.86 1116
4013.46 1242
4014.05 1325
4014.65 1395
4015.25 1480
4015.85 1482
4016.44 1389
4017.04 1418
4017.64 1458
4018.24 1367
4018.84 1360
4019.43 1474
4020.03 1548
4020.63 1442
4021.23 1372
4021.83 1283
4022.42 1227
4023.02 1122
4023.62 1259
4024.22 1305
4024.82 1414
4025.41 1183
4026.01 1180
4026.61 1190
4027.21 1364
4027.81 1423
4028.41 1450
4029.01 1366
4029.60 1330
4030.20 1252
4030.80 1310
4031.40 1380
4032.00 1254
4032.60 1294
4033.20 1379
4033.80 1248
4034.39 1285
4034.99 1298
4035.59 1311
4036.19 1349
4036.79 1345
4037.39 1157
4037.99 1263
4038.59 1245
4039.19 1219
4039.79 1299
4040.39 1159
4040.99 1195
4041.59 1302
4042.18 1329
4042.78 1267
4043.38 1168
4043.98 1160
4044.58 1137
4045.18 1242
4045.78 1134
4046.38 1138
4046.98 1161
4047.58 1289
4048.18 1234
4048.78 1133
4049.38 1291
4049.98 1241
4050.58 1181
4051.18 1254
4051.78 1154
4052.38 1304
4052.98 1304
4053.58 1108
4054.19 1203
4054.79 1211
4055.39 1224
4055.99 1228
4056.59 1375
4057.19 1306
4057.79 1248
4058.39 1282
4058.99 1254
4059.59 1263
4060.19 1221
4060.79 1127
4061.39 1174
4061.99 1154
4062.60 1187
4063.20 1146
4063.80 1159
4064.40 1169
4065.00 1141
4065.60 1104
4066.20 1145
4066.80 1117
4067.41 1174
4068.01 1155
4068.61 1103
4069.21 1109
4069.81 1170
4070.41 1236
4071.02 1060
4071.62 1060
4072.22 1145
4072.82 1211
4073.42 1186
4074.02 1091
4074.63 1047
4075.23 1180
4075.83 1199
4076.43 1252
4077.03 1071
4077.64 1130
4078.24 1045
4078.84 1032
4079.44 1107
4080.05 1098
4080.65 1069
4081.25 1128
4081.85 1102
4082.46 1256
4083.06 1265
4083.66 1315
4084.26 1316
4084.87 1214
4085.47 1271
4086.07 1201
4086.67 1271
4087.28 1210
4087.88 1262
4088.48 1248
4089.09 1244
4089.69 1195
4090.29 1274
4090.90 1412
4091.50 1301
4092.10 1405
4092.71 1520
4093.31 1561
4093.91 1535
4094.52 1496
4095.12 1661
4095.72 1758
4096.33 1796
4096.93 1839
4097.53 1775
4098.14 1917
4098.74 1695
4099.34 1544
4099.95 1518
4100.55 1409
4101.16 1302
4101.76 1300
4102.36 1238
4102.97 1268
4103.57 1195
4104.18 1002
4104.78 974
4105.38 1078
4105.99 1125
4106.59 1098
4107.20 1151
4107.80 1120
4108.41 1143
4109.01 1044
4109.62 1026
4110.22 1047
4110.82 1179
4111.43 1144
4112.03 1180
4112.64 1245
4113.24 1205
4113.85 1061
4114.45 1108
4115.06 1110
4115.66 1073
4116.27 1133
4116.87 1000
4117.48 1076
4118.08 974
4118.69 1073
4119.29 1108
4119.90 1006
4120.50 1093
4121.11 1040
4121.72 1108
4122.32 1172
4122.93 1141
4123.53 1049
4124.14 1052
4124.74 1079
4125.35 1123
4125.95 1107
4126.56 1132
4127.17 1007
4127.77 1037
4128.38 1061
4128.98 1078
4129.59 1240
4130.20 1341
4130.80 1260
4131.41 1102
4132.01 1069
4132.62 1176
4133.23 1062
4133.83 1312
4134.44 1309
4135.05 1297
4135.65 1307
4136.26 1174
4136.87 1139
4137.47 1217
4138.08 1155
4138.69 985
4139.29 1140
4139.90 1155
4140.51 1082
4141.11 1097
4141.72 1181
4142.33 1291
4142.93 1281
4143.54 1138
4144.15 1357
4144.75 1343
4145.36 1152
4145.97 1232
4146.58 1201
4147.18 1125
4147.79 1082
4148.40 922
4149.01 1065
4149.61 1046
4150.22 1188
4150.83 1111
4151.44 1058
4152.04 1174
4152.65 1165
4153.26 1066
4153.87 1097
4154.47 1257
4155.08 1044
4155.69 954
4156.30 1082
4156.91 1153
4157.51 1157
4158.12 1061
4158.73 1007
4159.34 1016
4159.95 1109
4160.56 1040
4161.16 1077
4161.77 1047
4162.38 1221
4162.99 1261
4163.60 1338
4164.21 1240
4164.81 1287
4165.42 1453
4166.03 1474
4166.64 1323
4167.25 1371
4167.86 1502
4168.47 1354
4169.08 1399
4169.69 1335
4170.29 1283
4170.90 1311
4171.51 1237
4172.12 1238
4172.73 1295
4173.34 1350
4173.95 1196
4174.56 1372
4175.17 1406
4175.78 1354
4176.39 1315
4177.00 1331
4177.61 1279
4178.22 1154
4178.82 1260
4179.43 1064
4180.04 1115
4180.65 1115
4181.26 1024
4181.87 1090
4182.48 1093
4183.09 1143
4183.70 1173
4184.31 1001
4184.92 1065
4185.53 1160
4186.14 985
4186.75 1135
4187.36 1181
4187.97 1121
4188.58 1050
4189.19 1021
4189.81 1055
4190.42 1107
4191.03 1097
4191.64 1035
4192.25 997
4192.86 1103
4193.47 1199
4194.08 1118
4194.69 1250
4195.30 1311
4195.91 1289
4196.52 1241
4197.13 1212
4197.74 1364
4198.36 1333
4198.97 1370
4199.58 1342
4200.19 1301
4200.80 1353
4201.41 1401
4202.02 1366
4202.63 1233
4203.25 1189
4203.86 1172
4204.47 1218
4205.08 1273
4205.69 1196
4206.30 1125
4206.92 1189
4207.53 1328
4208.14 1154
4208.75 1215
4209.36 1194
4209.97 1222
4210.59 1264
4211.20 1231
4211.81 1218
4212.42 1328
4213.03 1277
4213.65 1331
4214.26 1291
4214.87 1272
4215.48 1361
4216.10 1315
4216.71 1304
4217.32 1379
4217.93 1250
4218.55 1438
4219.16 1476
4219.77 1417
4220.38 1491
4221.00 1577
4221.61 1613
4222.22 1624
4222.83 1757
4223.45 1821
4224.06 1949
4224.67 1953
4225.29 2094
4225.90 2239
4226.51 2361
4227.13 2737
4227.74 2505
4228.35 2634
4228.96 2566
4229.58 2675
4230.19 2693
4230.80 2598
4231.42 2357
4232.03 2073
4232.65 2009
4233.26 1862
4233.87 1766
4234.49 1641
4235.10 1453
4235.71 1472
4236.33 1453
4236.94 1417
4237.56 1416
4238.17 1460
4238.78 1391
4239.40 1459
4240.01 1392
4240.63 1469
4241.24 1452
4241.85 1438
4242.47 1389
4243.08 1411
4243.70 1442
4244.31 1457
4244.93 1400
4245.54 1412
4246.15 1472
4246.77 1278
4247.38 1344
4248.00 1207
4248.61 1338
4249.23 1383
4249.84 1294
4250.46 1330
4251.07 1349
4251.69 1279
4252.30 1298
4252.92 1192
4253.53 1182
4254.15 1166
4254.76 1086
4255.38 1208
4255.99 1218
4256.61 1091
4257.22 1196
4257.84 1129
4258.45 1249
4259.07 1225
4259.69 1221
4260.30 1287
4260.92 1252
4261.53 1136
4262.15 1216
4262.76 1254
4263.38 1149
4263.99 1237
4264.61 1202
4265.23 1300
4265.84 1414
4266.46 1334
4267.07 1262
4267.69 1297
4268.31 1262
4268.92 1310
4269.54 1322
4270.16 1332
4270.77 1360
4271.39 1457
4272.00 1273
4272.62 1343
4273.24 1243
4273.85 1278
4274.47 1185
4275.09 1206
4275.70 1180
4276.32 1165
4276.94 944
4277.55 1124
4278.17 1212
4278.79 1172
4279.40 1124
4280.02 993
4280.64 1121
4281.26 1073
4281.87 1087
4282.49 1164
4283.11 1110
4283.72 1030
4284.34 1175
4284.96 1218
4285.58 1166
4286.19 1172
4286.81 1229
4287.43 1181
4288.05 1045
4288.66 1044
4289.28 1115
4289.90 1241
4290.52 1105
4291.13 987
4291.75 997
4292.37 1083
4292.99 1097
4293.61 1084
4294.22 1084
4294.84 1189
4295.46 1213
4296.08 1160
4296.70 1124
4297.31 1125
4297.93 1150
4298.55 1178
4299.17 1223
4299.79 1124
4300.41 1184
4301.03 1151
4301.64 1202
4302.26 1224
4302.88 1232
4303.50 1187
4304.12 1177
4304.74 1168
4305.36 1057
4305.97 1075
4306.59 1199
4307.21 1137
4307.83 1184
4308.45 1220
4309.07 1177
4309.69 1228
4310.31 1278
4310.93 1293
4311.55 1326
4312.17 1430
4312.78 1377
4313.40 1223
4314.02 1286
4314.64 1327
4315.26 1262
4315.88 1310
4316.50 1131
4317.12 1164
4317.74 1184
4318.36 1176
4318.98 1096
4319.60 1027
4320.22 1092
4320.84 1077
4321.46 1084
4322.08 1036
4322.70 1086
4323.32 1206
4323.94 1317
4324.56 1229
4325.18 1263
4325.80 1205
4326.42 1108
4327.04 1301
4327.66 1195
4328.28 1129
4328.90 1191
4329.52 1217
4330.14 1292
4330.76 1207
4331.39 1267
4332.01 1177
4332.63 1037
4333.25 1129
4333.87 1145
4334.49 1163
4335.11 1207
4335.73 1267
4336.35 1195
4336.97 1226
4337.59 1466
4338.22 1517
4338.84 1414
4339.46 1336
4340.08 1386
4340.70 1394
4341.32 1408
4341.94 1277
4342.57 1266
4343.19 1467
4343.81 1677
4344.43 1729
4345.05 1899
4345.67 1754
4346.29 1931
4346.92 2071
4347.54 2208
4348.16 2087
4348.78 2292
4349.40 2310
4350.03 2050
4350.65 2180
4351.27 1876
4351.89 1724
4352.51 1579
4353.14 1362
4353.76 1419
4354.38 1405
4355.00 1337
4355.63 1259
4356.25 1252
4356.87 1308
4357.49 1346
4358.12 1385
4358.74 1342
4359.36 1277
4359.98 1385
4360.61 1339
4361.23 1328
4361.85 1274
4362.48 1383
4363.10 1328
4363.72 1350
4364.34 1494
4364.97 1430
4365.59 1358
4366.21 1363
4366.84 1403
4367.46 1354
4368.08 1418
4368.71 1409
4369.33 1383
4369.95 1392
4370.58 1325
4371.20 1342
4371.82 1304
4372.45 1348
4373.07 1234
4373.70 1092
4374.32 1258
4374.94 1284
4375.57 1261
4376.19 1287
4376.81 1363
4377.44 1316
4378.06 1428
4378.69 1379
4379.31 1360
4379.94 1362
4380.56 1406
4381.18 1417
4381.81 1396
4382.43 1492
4383.06 1573
4383.68 1600
4384.31 1523
4384.93 1625
4385.55 1722
4386.18 1726
4386.80 1570
4387.43 1799
4388.05 1858
4388.68 1937
4389.30 1940
4389.93 2115
4390.55 2349
4391.18 2625
4391.80 2674
4392.43 2760
4393.05 2670
4393.68 2601
4394.30 2534
4394.93 2524
4395.55 2496
4396.18 2413
4396.80 2163
4397.43 2169
4398.05 1933
4398.68 2355
4399.31 2316
4399.93 2235
4400.56 2214
4401.18 2307
4401.81 2268
4402.43 2193
4403.06 2174
4403.69 2270
4404.31 2048
4404.94 1918
4405.56 2010
4406.19 2001
4406.82 2168
4407.44 1926
4408.07 1792
4408.69 1836
4409.32 1623
4409.95 1826
4410.57 1843
4411.20 1746
4411.83 1795
4412.45 1757
4413.08 1705
4413.71 1663
4414.33 1495
4414.96 1658
4415.59 1468
4416.21 1625
4416.84 1634
4417.47 1589
4418.09 1533
4418.72 1641
4419.35 1707
4419.97 1581
4420.60 1624
4421.23 1419
4421.85 1479
4422.48 1476
4423.11 1420
4423.74 1413
4424.36 1352
4424.99 1342
4425.62 1391
4426.25 1270
4426.87 1231
4427.50 1237
4428.13 1207
4428.76 1254
4429.38 1207
4430.01 1311
4430.64 1307
4431.27 1257
4431.89 1081
4432.52 1225
4433.15 1166
4433.78 1343
4434.41 1268
4435.03 1107
4435.66 1119
4436.29 1249
4436.92 1241
4437.55 1056
4438.18 1116
4438.80 1188
4439.43 1184
4440.06 1171
4440.69 1156
4441.32 1149
4441.95 1088
4442.57 1170
4443.20 1126
4443.83 1153
4444.46 1225
4445.09 1036
4445.72 1145
4446.35 1073
4446.98 1051
4447.61 1047
4448.23 1040
4448.86 1234
4449.49 1241
4450.12 1149
4450.75 1120
4451.38 1069
4452.01 1141
4452.64 1171
4453.27 1175
4453.90 1146
4454.53 1157
4455.16 1195
4455.79 1094
4456.42 1099
4457.05 1060
4457.67 1052
4458.30 1195
4458.93 1286
4459.56 1205
4460.19 1118
4460.82 1079
4461.45 993
4462.08 925
4462.71 1146
4463.34 1017
4463.97 1051
4464.60 1068
4465.23 1056
4465.86 1111
4466.49 995
4467.13 1029
4467.76 1014
4468.39 965
4469.02 1057
4469.65 1110
4470.28 1103
4470.91 1098
4471.54 1129
4472.17 1106
4472.80 1034
4473.43 1070
4474.06 979
4474.69 890
4475.32 985
4475.95 952
4476.59 1070
4477.22 1006
4477.85 1068
4478.48 1114
4479.11 995
4479.74 1049
4480.37 1081
4481.00 1093
4481.64 962
4482.27 949
4482.90 1069
4483.53 1043
4484.16 981
4484.79 1153
4485.42 1288
4486.06 1066
4486.69 1064
4487.32 1009
4487.95 988
4488.58 1016
4489.22 999
4489.85 1055
4490.48 1091
4491.11 1068
4491.74 1114
4492.38 1040
4493.01 1078
4493.64 1078
4494.27 940
4494.90 1017
4495.54 1034
4496.17 1036
4496.80 1011
4497.43 962
4498.07 984
4498.70 999
4499.33 1020
4499.96 917
4500.60 1024
4501.23 1208
4501.86 1159
4502.50 1193
4503.13 1097
4503.76 1185
4504.39 1299
4505.03 1251
4505.66 1188
4506.29 1166
4506.93 1147
4507.56 1032
4508.19 1043
4508.83 1086
4509.46 1158
4510.09 1064
4510.73 977
4511.36 1033
4511.99 1093
4512.63 989
4513.26 1034
4513.89 1095
4514.53 1116
4515.16 1194
4515.80 1182
4516.43 1095
4517.06 1062
4517.70 1092
4518.33 1150
4518.97 1055
4519.60 1091
4520.23 1191
4520.87 1175
4521.50 1016
4522.14 1011
4522.77 1065
4523.40 1061
4524.04 1040
4524.67 1049
4525.31 1102
4525.94 1127
4526.58 1164
4527.21 1257
4527.85 1537
4528.48 1513
4529.12 1676
4529.75 1847
4530.38 2050
4531.02 1992
4531.65 2341
4532.29 2598
4532.92 2491
4533.56 2780
4534.19 2691
4534.83 2670
4535.46 2487
4536.10 2390
4536.74 2087
4537.37 1796
4538.01 1561
4538.64 1539
4539.28 1431
4539.91 1240
4540.55 1126
4541.18 1004
4541.82 1022
4542.45 1051
4543.09 1071
4543.73 981
4544.36 1023
4545.00 1025
4545.63 1010
4546.27 1127
4546.91 1036
4547.54 1062
4548.18 1065
4548.81 984
4549.45 1049
4550.09 886
4550.72 945
4551.36 1015
4551.99 1125
4552.63 1150
4553.27 1078
4553.90 1112
4554.54 1165
4555.18 1089
4555.81 1069
4556.45 1141
4557.09 1136
4557.72 1206
4558.36 1166
4559.00 1152
4559.63 1158
4560.27 1061
4560.91 1151
4561.54 1118
4562.18 1007
4562.82 1114
4563.46 1180
4564.09 1195
4564.73 1038
4565.37 996
4566.00 1127
4566.64 1223
4567.28 1241
4567.92 1211
4568.55 1180
4569.19 1137
4569.83 1330
4570.47 1294
4571.10 1280
4571.74 1322
4572.38 1221
4573.02 1140
4573.66 1140
4574.29 1166
4574.93 1132
4575.57 1073
4576.21 1059
4576.85 955
4577.48 999
4578.12 1042
4578.76 921
4579.40 965
4580.04 1030
4580.67 1072
4581.31 1083
4581.95 1013
4582.59 1040
4583.23 911
4583.87 901
4584.51 922
4585.14 980
4585.78 1017
4586.42 911
4587.06 825
4587.70 1029
4588.34 1014
4588.98 995
4589.62 1015
4590.26 973
4590.89 1009
4591.53 1082
4592.17 1192
4592.81 1166
4593.45 1203
4594.09 1085
4594.73 1033
4595.37 1090
4596.01 1020
4596.65 1035
4597.29 1073
4597.93 1055
4598.57 991
4599.21 967
4599.85 976
4600.49 949
4601.12 955
4601.76 1061
4602.40 1170
4603.04 901
4603.68 933
4604.32 989
4604.96 1033
4605.60 1071
4606.24 1128
4606.88 1083
4607.52 1010
4608.17 1054
4608.81 1123
4609.45 1070
4610.09 1015
4610.73 1000
4611.37 1017
4612.01 1009
4612.65 1017
4613.29 1078
4613.93 1039
4614.57 943
4615.21 938
4615.85 1003
4616.49 927
4617.13 890
4617.77 912
4618.41 952
4619.06 979
4619.70 934
4620.34 921
4620.98 926
4621.62 926
4622.26 944
4622.90 909
4623.54 1092
4624.19 1026
4624.83 945
4625.47 901
4626.11 876
4626.75 951
4627.39 966
4628.03 973
4628.68 1057
4629.32 933
4629.96 880
4630.60 982
4631.24 974
4631.89 952
4632.53 945
4633.17 1073
4633.81 966
4634.45 1073
4635.10 1042
4635.74 1088
4636.38 1167
4637.02 1098
4637.66 1065
4638.31 1067
4638.95 1084
4639.59 1279
4640.23 1239
4640.88 1192
4641.52 1156
4642.16 1097
4642.80 1023
4643.45 1005
4644.09 1128
4644.73 1054
4645.38 947
4646.02 896
4646.66 965
4647.30 1022
4647.95 1007
4648.59 1072
4649.23 893
4649.88 891
4650.52 939
4651.16 1022
4651.81 937
4652.45 834
4653.09 909
4653.74 939
4654.38 1031
4655.02 991
4655.67 1050
4656.31 912
4656.95 927
4657.60 853
4658.24 879
4658.89 974
4659.53 965
4660.17 926
4660.82 965
4661.46 883
4662.10 895
4662.75 916
4663.39 909
4664.04 906
4664.68 907
4665.33 1032
4665.97 983
4666.61 903
4667.26 828
4667.90 884
4668.55 912
4669.19 929
4669.84 871
4670.48 869
4671.12 875
4671.77 842
4672.41 906
4673.06 1026
4673.70 944
4674.35 816
4674.99 863
4675.64 928
4676.28 936
4676.93 875
4677.57 885
4678.22 852
4678.86 912
4679.51 962
4680.15 872
4680.80 850
4681.44 857
4682.09 793
4682.74 918
4683.38 987
4684.03 941
4684.67 905
4685.32 876
4685.96 956
4686.61 806
4687.25 915
4687.90 962
4688.55 1021
4689.19 888
4689.84 850
4690.48 889
4691.13 882
4691.78 816
4692.42 911
4693.07 845
4693.71 900
4694.36 969
4695.01 875
4695.65 993
4696.30 883
4696.95 942
4697.59 970
4698.24 1037
4698.89 1095
4699.53 1052
4700.18 1020
4700.83 1022
4701.47 1150
4702.12 1168
4702.77 1105
4703.41 1145
4704.06 1052
4704.71 1001
4705.35 1052
4706.00 976
4706.65 889
4707.29 951
4707.94 928
4708.59 896
4709.24 973
4709.88 1035
4710.53 1010
4711.18 990
4711.83 1031
4712.47 992
4713.12 915
4713.77 1102
4714.42 1004
4715.06 906
4715.71 879
4716.36 915
4717.01 997
4717.65 985
4718.30 957
4718.95 980
4719.60 921
4720.25 1030
4720.89 1029
4721.54 964
4722.19 1072
4722.84 1042
4723.49 1072
4724.13 1106
4724.78 1180
4725.43 1081
4726.08 1217
4726.73 1241
4727.38 1275
4728.03 1225
4728.67 1276
4729.32 1262
4729.97 1171
4730.62 1084
4731.27 1073
4731.92 974
4732.57 996
4733.22 1110
4733.86 1082
4734.51 1064
4735.16 912
4735.81 923
4736.46 1012
4737.11 995
4737.76 1138
4738.41 1023
4739.06 1063
4739.71 972
4740.36 1019
4741.01 1033
4741.65 1051
4742.30 1107
4742.95 1069
4743.60 1076
4744.25 1130
4744.90 1165
4745.55 1156
4746.20 1065
4746.85 1023
4747.50 1006
4748.15 1077
4748.80 1018
4749.45 1008
4750.10 1037
4750.75 1137
4751.40 1119
4752.05 1153
4752.70 1173
4753.35 1167
4754.00 1295
4754.65 1203
4755.30 1255
4755.95 1117
4756.61 1005
4757.26 1042
4757.91 1063
4758.56 1081
4759.21 1110
4759.86 1134
4760.51 960
4761.16 869
4761.81 906
4762.46 1035
4763.11 1008
4763.76 1019
4764.41 993
4765.07 1070
4765.72 937
4766.37 1055
4767.02 1097
4767.67 1103
4768.32 999
4768.97 1075
4769.62 1060
4770.28 971
4770.93 898
4771.58 861
4772.23 967
4772.88 987
4773.53 1033
4774.19 920
4774.84 896
4775.49 846
4776.14 976
4776.79 1061
4777.44 919
4778.10 966
4778.75 907
4779.40 1006
4780.05 1130
4780.70 1010
4781.36 972
4782.01 1080
4782.66 1043
4783.31 946
4783.97 1012
4784.62 997
4785.27 939
4785.92 868
4786.58 931
4787.23 929
4787.88 1005
4788.53 1076
4789.19 964
4789.84 974
4790.49 979
4791.15 1031
4791.80 919
4792.45 900
4793.10 940
4793.76 903
4794.41 977
4795.06 939
4795.72 970
4796.37 907
4797.02 888
4797.68 908
4798.33 976
4798.98 993
4799.64 943
4800.29 930
4800.94 997
4801.60 1006
4802.25 891
4802.90 856
4803.56 915
4804.21 953
4804.87 859
4805.52 999
4806.17 943
4806.83 981
4807.48 929
4808.14 943
4808.79 976
4809.44 795
4810.10 954
4810.75 971
4811.41 882
4812.06 862
4812.71 925
4813.37 1060
4814.02 1061
4814.68 989
4815.33 999
4815.99 915
4816.64 950
4817.30 937
4817.95 1018
4818.61 983
4819.26 948
4819.92 970
4820.57 904
4821.23 970
4821.88 1009
4822.53 1142
4823.19 1162
4823.85 1100
4824.50 1132
4825.16 1008
4825.81 864
4826.47 996
4827.12 1054
4827.78 1115
4828.43 1009
4829.09 1087
4829.74 962
4830.40 922
4831.05 941
4831.71 920
4832.37 1035
4833.02 1027
4833.68 1082
4834.33 1162
4834.99 1128
4835.64 1218
4836.30 1244
4836.96 1281
4837.61 1225
4838.27 1107
4838.92 1234
4839.58 1127
4840.24 1270
4840.89 1325
4841.55 1257
4842.21 1176
4842.86 1156
4843.52 1204
4844.18 1196
4844.83 1132
4845.49 1183
4846.14 1183
4846.80 1069
4847.46 1217
4848.11 1244
4848.77 1234
4849.43 1297
4850.09 1404
4850.74 1420
4851.40 1402
4852.06 1405
4852.71 1396
4853.37 1415
4854.03 1359
4854.68 1275
4855.34 1316
4856.00 1446
4856.66 1455
4857.31 1326
4857.97 1238
4858.63 1435
4859.29 1317
4859.94 1398
4860.60 1398
4861.26 1363
4861.92 1297
4862.57 1312
4863.23 1234
4863.89 1413
4864.55 1405
4865.21 1358
4865.86 1291
4866.52 1337
4867.18 1395
4867.84 1330
4868.50 1318
4869.15 1318
4869.81 1180
4870.47 1156
4871.13 1288
4871.79 1226
4872.45 1178
4873.10 1158
4873.76 1066
4874.42 1179
4875.08 1151
4875.74 1098
4876.40 1150
4877.06 1140
4877.71 1123
4878.37 1222
4879.03 1154
4879.69 1220
4880.35 1236
4881.01 1134
4881.67 1159
4882.33 1115
4882.99 1082
4883.65 1043
4884.30 985
4884.96 1102
4885.62 1031
4886.28 1009
4886.94 1132
4887.60 1127
4888.26 1081
4888.92 1137
4889.58 1168
4890.24 1140
4890.90 1093
4891.56 1184
4892.22 1243
4892.88 1267
4893.54 1287
4894.20 1154
4894.86 1182
4895.52 954
4896.18 1018
4896.84 1120
4897.50 987
4898.16 1080
4898.82 1187
4899.48 1137
4900.14 1123
4900.80 1009
4901.46 982
4902.12 993
4902.78 1059
4903.44 1036
4904.10 1061
4904.76 1059
4905.42 969
4906.08 970
4906.74 1042
4907.40 1055
4908.06 987
4908.73 1030
4909.39 1037
4910.05 937
4910.71 1026
4911.37 985
4912.03 956
4912.69 895
4913.35 859
4914.01 843
4914.68 800
4915.34 902
4916.00 944
4916.66 847
4917.32 851
4917.98 951
4918.64 977
4919.31 887
4919.97 974
4920.63 937
4921.29 902
4921.95 962
4922.61 899
4923.28 821
4923.94 851
4924.60 1027
4925.26 842
4925.92 902
4926.59 853
4927.25 881
4927.91 860
4928.57 997
4929.23 1011
4929.90 920
4930.56 810
4931.22 915
4931.88 834
4932.55 882
4933.21 966
4933.87 945
4934.53 847
4935.20 877
4935.86 891
4936.52 983
4937.18 956
4937.85 880
4938.51 907
4939.17 865
4939.84 957
4940.50 960
4941.16 861
4941.82 915
4942.49 935
4943.15 920
4943.81 819
4944.48 957
4945.14 960
4945.80 979
4946.47 1031
4947.13 902
4947.79 916
4948.46 985
4949.12 1043
4949.79 927
4950.45 895
4951.11 823
4951.78 822
4952.44 808
4953.10 921
4953.77 967
4954.43 867
4955.10 930
4955.76 784
4956.42 875
4957.09 813
4957.75 759
4958.42 832
4959.08 902
4959.74 811
4960.41 948
4961.07 783
4961.74 848
4962.40 886
4963.07 873
4963.73 1055
4964.40 941
4965.06 971
4965.73 966
4966.39 998
4967.05 1173
4967.72 1046
4968.38 1029
4969.05 1029
4969.71 1057
4970.38 911
4971.04 892
4971.71 881
4972.37 929
4973.04 1013
4973.70 885
4974.37 890
4975.04 951
4975.70 900
4976.37 882
4977.03 829
4977.70 872
4978.36 852
4979.03 910
4979.69 867
4980.36 871
4981.03 883
4981.69 887
4982.36 829
4983.02 953
4983.69 852
4984.35 883
4985.02 958
4985.69 1104
4986.35 1051
4987.02 1189
4987.68 1189
4988.35 1206
4989.02 1228
4989.68 1309
4990.35 1609
4991.02 1481
4991.68 1465
4992.35 1418
4993.02 1267
4993.68 1336
4994.35 1188
4995.02 1166
4995.68 1194
4996.35 1126
4997.02 972
4997.68 889
4998.35 908
4999.02 836
4999.68 841
5000.35 842
5001.02 805
5001.68 870
5002.35 859
5003.02 766
5003.69 859
5004.35 769
5005.02 873
5005.69 911
5006.35 868
5007.02 957
5007.69 880
5008.36 924
5009.02 827
5009.69 949
5010.36 907
5011.03 845
5011.70 883
5012.36 909
5013.03 906
5013.70 909
5014.37 950
5015.04 896
5015.70 821
5016.37 823
5017.04 884
5017.71 974
5018.38 875
5019.04 977
5019.71 957
5020.38 927
5021.05 983
5021.72 1046
5022.39 1039
5023.05 987
5023.72 1044
5024.39 1026
5025.06 1054
5025.73 1122
5026.40 1107
5027.07 1115
5027.74 1062
5028.40 1044
5029.07 1144
5029.74 1137
5030.41 1050
5031.08 939
5031.75 895
5032.42 1044
5033.09 982
5033.76 927
5034.43 985
5035.10 993
5035.76 928
5036.43 915
5037.10 910
5037.77 977
5038.44 994
5039.11 881
5039.78 950
5040.45 901
5041.12 821
5041.79 903
5042.46 980
5043.13 941
5043.80 902
5044.47 959
5045.14 1057
5045.81 1064
5046.48 968
5047.15 944
5047.82 913
5048.49 849
5049.16 950
5049.83 933
5050.50 933
5051.17 932
5051.84 961
5052.51 884
5053.18 816
5053.85 810
5054.52 929
5055.20 811
5055.87 849
5056.54 978
5057.21 972
5057.88 979
5058.55 968
5059.22 901
5059.89 1025
5060.56 1032
5061.23 972
5061.90 786
5062.58 970
5063.25 1087
5063.92 1037
5064.59 809
5065.26 965
5065.93 816
5066.60 831
5067.27 834
5067.95 897
5068.62 885
5069.29 808
5069.96 889
5070.63 882
5071.30 816
5071.98 835
5072.65 903
5073.32 768
5073.99 811
5074.66 835
5075.34 817
5076.01 828
5076.68 819
5077.35 881
5078.02 885
5078.70 838
5079.37 827
5080.04 807
5080.71 822
5081.39 907
5082.06 845
5082.73 902
5083.40 859
5084.08 873
5084.75 842
5085.42 828
5086.09 817
5086.77 848
5087.44 841
5088.11 848
5088.79 814
5089.46 879
5090.13 878
5090.80 953
5091.48 953
5092.15 915
5092.82 926
5093.50 926
5094.17 917
5094.84 853
5095.52 865
5096.19 813
5096.86 775
5097.54 759
5098.21 876
5098.88 853
5099.56 879
5100.23 853
5100.90 860
5101.58 985
5102.25 918
5102.93 875
5103.60 906
5104.27 824
5104.95 837
5105.62 859
5106.30 867
5106.97 808
5107.64 823
5108.32 860
5108.99 729
5109.67 774
5110.34 886
5111.02 861
5111.69 959
5112.36 866
5113.04 788
5113.71 717
5114.39 696
5115.06 779
5115.74 888
5116.41 978
5117.09 994
5117.76 824
5118.44 840
5119.11 871
5119.79 932
5120.46 835
5121.14 871
5121.81 811
5122.49 825
5123.16 868
5123.84 818
5124.51 781
5125.19 774
5125.86 945
5126.54 942
5127.21 842
5127.89 833
5128.56 904
5129.24 841
5129.92 809
5130.59 882
5131.27 869
5131.94 877
5132.62 852
5133.29 800
5133.97 825
5134.65 918
5135.32 926
5136.00 979
5136.67 916
5137.35 812
5138.03 927
5138.70 853
5139.38 853
5140.05 947
5140.73 844
5141.41 790
5142.08 859
5142.76 878
5143.44 837
5144.11 817
5144.79 816
5145.47 773
5146.14 838
5146.82 785
5147.50 756
5148.17 800
5148.85 712
5149.53 682
5150.20 705
5150.88 789
5151.56 725
5152.24 790
5152.91 800
5153.59 796
5154.27 819
5154.94 686
5155.62 794
5156.30 816
5156.98 833
5157.65 816
5158.33 874
5159.01 829
5159.69 758
5160.36 839
5161.04 828
5161.72 816
5162.40 783
5163.07 729
5163.75 748
5164.43 785
5165.11 815
5165.79 914
5166.46 831
5167.14 806
5167.82 750
5168.50 699
5169.18 808
5169.86 845
5170.53 888
5171.21 855
5171.89 742
5172.57 754
5173.25 779
5173.93 853
5174.60 852
5175.28 761
5175.96 756
5176.64 767
5177.32 810
5178.00 679
5178.68 707
5179.36 695
5180.03 711
5180.71 748
5181.39 766
5182.07 708
5182.75 759
5183.43 790
5184.11 811
5184.79 811
5185.47 782
5186.15 736
5186.83 714
5187.51 802
5188.18 686
5188.86 704
5189.54 882
5190.22 791
5190.90 791
5191.58 755
5192.26 793
5192.94 738
5193.62 706
5194.30 774
5194.98 801
5195.66 696
5196.34 743
5197.02 773
5197.70 728
5198.38 767
5199.06 832
5199.74 797
5200.42 752
5201.10 743
5201.78 809
5202.46 872
5203.14 688
5203.82 772
5204.50 778
5205.19 805
5205.87 790
5206.55 852
5207.23 715
5207.91 752
5208.59 751
5209.27 870
5209.95 859
5210.63 903
5211.31 797
5211.99 800
5212.67 831
5213.36 864
5214.04 871
5214.72 892
5215.40 912
5216.08 913
5216.76 888
5217.44 882
5218.12 909
5218.81 860
5219.49 998
5220.17 919
5220.85 804
5221.53 878
5222.21 969
5222.90 972
5223.58 908
5224.26 891
5224.94 796
5225.62 803
5226.30 888
5226.99 923
5227.67 820
5228.35 775
5229.03 804
5229.71 786
5230.40 778
5231.08 823
5231.76 855
5232.44 904
5233.13 852
5233.81 853
5234.49 765
5235.17 830
5235.86 895
5236.54 1005
5237.22 884
5237.90 771
5238.59 993
5239.27 909
5239.95 963
5240.64 988
5241.32 845
5242.00 985
5242.68 1047
5243.37 1083
5244.05 1042
5244.73 1027
5245.42 1014
5246.10 1124
5246.78 1055
5247.47 979
5248.15 985
5248.83 1060
5249.52 1041
5250.20 957
5250.88 1034
5251.57 971
5252.25 999
5252.93 834
5253.62 819
5254.30 851
5254.99 818
5255.67 800
5256.35 845
5257.04 789
5257.72 749
5258.41 756
5259.09 818
5259.77 919
5260.46 802
5261.14 887
5261.83 979
5262.51 898
5263.20 825
5263.88 920
5264.56 893
5265.25 921
5265.93 864
5266.62 798
5267.30 781
5267.99 789
5268.67 827
5269.36 783
5270.04 848
5270.73 863
5271.41 841
5272.10 801
5272.78 852
5273.47 793
5274.15 823
5274.84 851
5275.52 900
5276.21 865
5276.89 839
5277.58 875
5278.26 954
5278.95 971
5279.63 904
5280.32 1045
5281.00 999
5281.69 1142
5282.38 966
5283.06 1099
5283.75 1084
5284.43 1047
5285.12 1068
5285.80 1126
5286.49 968
5287.18 942
5287.86 937
5288.55 1086
5289.23 1056
5289.92 924
5290.61 909
5291.29 952
5291.98 1022
5292.66 1038
5293.35 975
5294.04 1002
5294.72 1123
5295.41 1158
5296.10 1100
5296.78 1143
5297.47 1106
5298.16 1072
5298.84 1039
5299.53 1138
5300.22 1102
5300.90 1025
5301.59 1072
5302.28 1026
5302.96 1170
5303.65 1106
5304.34 1182
5305.03 1024
5305.71 1093
5306.40 1075
5307.09 960
5307.77 933
5308.46 970
5309.15 965
5309.84 936
5310.52 900
5311.21 856
5311.90 933
5312.59 813
5313.27 886
5313.96 851
5314.65 717
5315.34 780
5316.02 859
5316.71 821
5317.40 863
5318.09 843
5318.78 807
5319.46 853
5320.15 908
5320.84 834
5321.53 923
5322.22 928
5322.90 880
5323.59 887
5324.28 866
5324.97 845
5325.66 806
5326.35 809
5327.04 893
5327.72 796
5328.41 798
5329.10 880
5329.79 843
5330.48 888
5331.17 877
5331.86 931
5332.54 920
5333.23 915
5333.92 879
5334.61 871
5335.30 999
5335.99 965
5336.68 929
5337.37 898
5338.06 863
5338.75 889
5339.44 887
5340.12 891
5340.81 849
5341.50 910
5342.19 874
5342.88 966
5343.57 917
5344.26 906
5344.95 919
5345.64 828
5346.33 1033
5347.02 901
5347.71 1012
5348.40 1020
5349.09 931
5349.78 1023
5350.47 1033
5351.16 1164
5351.85 1203
5352.54 1136
5353.23 1049
5353.92 1130
5354.61 1140
5355.30 1025
5355.99 1049
5356.68 945
5357.37 914
5358.06 846
5358.75 874
5359.44 801
5360.14 869
5360.83 810
5361.52 842
5362.21 842
5362.90 783
5363.59 804
5364.28 907
5364.97 781
5365.66 781
5366.35 798
5367.04 704
5367.74 816
5368.43 869
5369.12 894
5369.81 777
5370.50 816
5371.19 795
5371.88 752
5372.57 794
5373.27 802
5373.96 792
5374.65 793
5375.34 800
5376.03 807
5376.72 794
5377.42 782
5378.11 739
5378.80 812
5379.49 885
5380.18 804
5380.88 835
5381.57 759
5382.26 838
5382.95 829
5383.64 795
5384.34 779
5385.03 912
5385.72 847
5386.41 797
5387.11 758
5387.80 890
5388.49 925
5389.18 822
5389.88 845
5390.57 788
5391.26 839
5391.95 817
5392.65 756
5393.34 807
5394.03 780
5394.72 751
5395.42 854
5396.11 841
5396.80 849
5397.50 774
5398.19 808
5398.88 717
5399.58 708
5400.27 706
5400.96 743
5401.66 866
5402.35 764
5403.04 736
5403.74 688
5404.43 692
5405.12 780
5405.82 762
5406.51 865
5407.20 782
5407.90 744
5408.59 767
5409.28 750
5409.98 744
5410.67 848
5411.37 832
5412.06 803
5412.75 846
5413.45 837
5414.14 802
5414.84 815
5415.53 784
5416.23 748
5416.92 795
5417.61 775
5418.31 765
5419.00 885
5419.70 790
5420.39 775
5421.09 781
5421.78 834
5422.48 753
5423.17 787
5423.87 849
5424.56 902
5425.25 924
5425.95 815
5426.64 769
5427.34 814
5428.03 972
5428.73 873
5429.42 821
5430.12 791
5430.82 763
5431.51 841
5432.21 796
5432.90 780
5433.60 810
5434.29 790
5434.99 807
5435.68 882
5436.38 835
5437.07 824
5437.77 843
5438.47 893
5439.16 850
5439.86 853
5440.55 855
5441.25 890
5441.94 881
5442.64 848
5443.34 914
5444.03 1042
5444.73 918
5445.42 961
5446.12 1046
5446.82 1078
5447.51 967
5448.21 1116
5448.91 1092
5449.60 1156
5450.30 1135
5450.99 1109
5451.69 1023
5452.39 1033
5453.08 1068
5453.78 1045
5454.48 1008
5455.17 1009
5455.87 1049
5456.57 1085
5457.27 1031
5457.96 1060
5458.66 1093
5459.36 1090
5460.05 1086
5460.75 1088
5461.45 1104
5462.14 1064
5462.84 1063
5463.54 1029
5464.24 1140
5464.93 1146
5465.63 1052
5466.33 1105
5467.03 1150
5467.72 1082
5468.42 1079
5469.12 1032
5469.82 1116
5470.51 965
5471.21 945
5471.91 990
5472.61 1001
5473.31 996
5474.00 982
5474.70 1073
5475.40 1175
5476.10 1050
5476.80 1136
5477.49 1191
5478.19 1210
5478.89 1130
5479.59 1240
5480.29 1231
5480.99 1187
5481.68 1245
5482.38 1242
5483.08 1293
5483.78 1291
5484.48 1356
5485.18 1374
5485.88 1141
5486.57 1191
5487.27 1149
5487.97 1218
5488.67 1205
5489.37 1138
5490.07 1195
5490.77 1146
5491.47 1029
5492.17 1130
5492.87 1164
5493.56 1125
5494.26 1194
5494.96 1178
5495.66 1193
5496.36 1228
5497.06 1240
5497.76 1343
5498.46 1458
5499.16 1499
5499.86 1648
5500.56 1809
5501.26 1846
5501.96 1936
5502.66 2013
5503.36 1893
5504.06 1782
5504.76 1856
5505.46 1596
5506.16 1529
5506.86 1343
5507.56 1322
5508.26 1334
5508.96 1314
5509.66 1289
5510.36 1435
5511.06 1392
5511.76 1421
5512.46 1454
5513.16 1323
5513.86 1446
5514.56 1481
5515.26 1587
5515.96 1485
5516.66 1439
5517.36 1426
5518.07 1236
5518.77 1197
5519.47 1168
5520.17 1159
5520.87 1072
5521.57 1113
5522.27 1252
5522.97 1237
5523.67 1184
5524.37 1172
5525.08 1099
5525.78 1112
5526.48 1106
5527.18 1031
5527.88 941
5528.58 944
5529.28 984
5529.99 1089
5530.69 1051
5531.39 996
5532.09 1037
5532.79 1029
5533.49 1043
5534.20 1001
5534.90 1057
5535.60 1088
5536.30 1131
5537.00 1114
5537.70 1163
5538.41 1055
5539.11 1103
5539.81 987
5540.51 1057
5541.22 1021
5541.92 1053
5542.62 1105
5543.32 1037
5544.02 932
5544.73 990
5545.43 896
5546.13 837
5546.84 1020
5547.54 927
5548.24 1008
5548.94 1011
5549.65 936
5550.35 935
5551.05 939
5551.75 1033
5552.46 959
5553.16 1088
5553.86 1144
5554.57 1010
5555.27 1039
5555.97 1025
5556.68 1062
5557.38 963
5558.08 838
5558.79 890
5559.49 918
5560.19 875
5560.90 893
5561.60 861
5562.30 861
5563.01 903
5563.71 960
5564.41 1121
5565.12 922
5565.82 907
5566.53 826
5567.23 884
5567.93 930
5568.64 991
5569.34 931
5570.05 887
5570.75 878
5571.45 872
5572.16 898
5572.86 896
5573.57 1040
5574.27 972
5574.98 903
5575.68 895
5576.38 852
5577.09 845
5577.79 883
5578.50 855
5579.20 942
5579.91 923
5580.61 758
5581.32 895
5582.02 854
5582.73 850
5583.43 839
5584.14 882
5584.84 844
5585.55 851
5586.25 772
5586.96 810
5587.66 835
5588.37 859
5589.07 871
5589.78 736
5590.48 853
5591.19 811
5591.89 894
5592.60 858
5593.31 905
5594.01 864
5594.72 793
5595.42 773
5596.13 747
5596.83 810
5597.54 856
5598.25 882
5598.95 798
5599.66 721
5600.36 917
5601.07 802
5601.78 783
5602.48 840
5603.19 861
5603.89 718
5604.60 819
5605.31 879
5606.01 767
5606.72 732
5607.43 766
5608.13 705
5608.84 831
5609.54 754
5610.25 746
5610.96 780
5611.66 696
5612.37 704
5613.08 740
5613.79 810
5614.49 757
5615.20 779
5615.91 788
5616.61 756
5617.32 728
5618.03 850
5618.73 831
5619.44 871
5620.15 883
5620.86 721
5621.56 718
5622.27 680
5622.98 688
5623.69 731
5624.39 717
5625.10 721
5625.81 656
5626.52 796
5627.22 892
5627.93 801
5628.64 830
5629.35 790
5630.05 745
5630.76 748
5631.47 809
5632.18 778
5632.89 713
5633.59 793
5634.30 812
5635.01 813
5635.72 831
5636.43 797
5637.14 838
5637.84 825
5638.55 784
5639.26 844
5639.97 857
5640.68 804
5641.39 787
5642.10 838
5642.80 845
5643.51 697
5644.22 726
5644.93 751
5645.64 824
5646.35 773
5647.06 736
5647.77 760
5648.47 727
5649.18 759
5649.89 752
5650.60 869
5651.31 868
5652.02 845
5652.73 826
5653.44 783
5654.15 717
5654.86 822
5655.57 939
5656.28 845
5656.99 857
5657.70 886
5658.41 894
5659.12 833
5659.83 825
5660.54 734
5661.24 760
5661.95 750
5662.66 770
5663.37 844
5664.08 762
5664.79 849
5665.50 845
5666.21 731
5666.93 724
5667.64 875
5668.35 792
5669.06 769
5669.77 875
5670.48 828
5671.19 903
5671.90 990
5672.61 811
5673.32 848
5674.03 824
5674.74 791
5675.45 768
5676.16 790
5676.87 830
5677.58 798
5678.29 908
5679.01 812
5679.72 737
5680.43 811
5681.14 805
5681.85 810
5682.56 836
5683.27 865
5683.98 922
5684.69 852
5685.41 840
5686.12 830
5686.83 888
5687.54 785
5688.25 745
5688.96 803
5689.67 894
5690.39 775
5691.10 880
5691.81 851
5692.52 784
5693.23 762
5693.95 861
5694.66 847
5695.37 749
5696.08 827
5696.79 826
5697.51 864
5698.22 770
5698.93 749
5699.64 805
5700.35 774
5701.07 840
5701.78 896
5702.49 871
5703.20 913
5703.92 873
5704.63 865
5705.34 794
5706.05 835
5706.77 886
5707.48 952
5708.19 811
5708.90 914
5709.62 831
5710.33 905
5711.04 856
5711.76 769
5712.47 814
5713.18 860
5713.90 830
5714.61 816
5715.32 727
5716.04 795
5716.75 871
5717.46 872
5718.18 909
5718.89 819
5719.60 873
5720.32 876
5721.03 889
5721.74 826
5722.46 909
5723.17 873
5723.88 959
5724.60 917
5725.31 885
5726.03 949
5726.74 976
5727.45 1005
5728.17 1014
5728.88 942
5729.60 988
5730.31 1017
5731.02 986
5731.74 962
5732.45 975
5733.17 1055
5733.88 1072
5734.60 915
5735.31 948
5736.02 990
5736.74 1059
5737.45 1091
5738.17 1146
5738.88 1108
5739.60 1163
5740.31 1066
5741.03 1266
5741.74 1167
5742.46 1152
5743.17 1314
5743.89 1153
5744.60 1163
5745.32 1107
5746.03 1185
5746.75 1166
5747.46 1085
5748.18 1140
5748.89 1173
5749.61 1190
5750.32 1178
5751.04 1187
5751.76 1163
5752.47 1247
5753.19 1288
5753.90 1379
5754.62 1239
5755.33 1224
5756.05 1220
5756.77 1236
5757.48 1395
5758.20 1327
5758.91 1448
5759.63 1493
5760.34 1435
5761.06 1391
5761.78 1423
5762.49 1519
5763.21 1598
5763.93 1737
5764.64 1780
5765.36 1712
5766.07 1801
5766.79 1962
5767.51 2210
5768.22 1803
5768.94 1917
5769.66 2171
5770.37 2411
5771.09 2604
5771.81 2876
5772.52 3445
5773.24 3923
5773.96 4228
5774.67 4326
5775.39 4206
5776.11 4150
5776.83 3875
5777.54 3689
5778.26 3263
5778.98 2766
5779.69 2618
5780.41 2324
5781.13 2298
5781.85 2293
5782.56 2216
5783.28 2244
5784.00 2206
5784.72 2214
5785.43 2186
5786.15 2175
5786.87 2396
5787.59 2260
5788.30 2256
5789.02 2201
5789.74 2189
5790.46 2201
5791.18 2206
5791.89 2127
5792.61 2220
5793.33 2223
5794.05 2326
5794.77 2275
5795.48 2060
5796.20 2039
5796.92 2173
5797.64 2324
5798.36 2151
5799.08 2328
5799.80 2339
5800.51 2676
5801.23 3042
5801.95 3193
5802.67 3403
5803.39 3410
5804.11 3457
5804.83 3652
5805.54 3318
5806.26 3000
5806.98 2744
5807.70 2398
5808.42 2481
5809.14 2321
5809.86 2124
5810.58 2164
5811.30 2129
5812.02 2103
5812.74 1923
5813.45 1956
5814.17 2044
5814.89 2085
5815.61 2030
5816.33 2105
5817.05 2117
5817.77 2169
5818.49 2047
5819.21 1812
5819.93 1891
5820.65 1750
5821.37 1852
5822.09 1937
5822.81 1718
5823.53 1747
5824.25 1749
5824.97 1599
5825.69 1586
5826.41 1512
5827.13 1571
5827.85 1521
5828.57 1467
5829.29 1495
5830.01 1485
5830.73 1491
5831.45 1442
5832.17 1480
5832.89 1520
5833.61 1523
5834.33 1334
5835.06 1254
5835.78 1306
5836.50 1467
5837.22 1317
5837.94 1454
5838.66 1304
5839.38 1308
5840.10 1269
5840.82 1250
5841.54 1262
5842.26 1289
5842.99 1300
5843.71 1339
5844.43 1192
5845.15 1222
5845.87 1213
5846.59 1257
5847.31 1226
5848.04 1171
5848.76 1246
5849.48 1257
5850.20 1251
5850.92 1194
5851.64 1213
5852.36 1186
5853.09 1120
5853.81 1088
5854.53 1137
5855.25 1206
5855.97 1111
5856.70 1155
5857.42 1096
5858.14 1100
5858.86 1176
5859.58 1151
5860.31 1042
5861.03 1051
5861.75 1133
5862.47 1058
5863.20 1110
5863.92 1182
5864.64 1062
5865.36 1021
5866.09 1167
5866.81 1108
5867.53 1042
5868.25 1031
5868.98 1068
5869.70 1080
5870.42 1090
5871.15 1045
5871.87 1037
5872.59 945
5873.31 1000
5874.04 932
5874.76 897
5875.48 953
5876.21 1017
5876.93 962
5877.65 1078
5878.38 1008
5879.10 991
5879.82 1045
5880.55 1016
5881.27 1063
5881.99 939
5882.72 945
5883.44 1049
5884.17 1010
5884.89 979
5885.61 997
5886.34 922
5887.06 1017
5887.78 1053
5888.51 942
5889.23 927
5889.96 928
5890.68 918
5891.41 953
5892.13 962
5892.85 834
5893.58 776
5894.30 921
5895.03 983
5895.75 866
5896.48 893
5897.20 923
5897.92 918
5898.65 917
5899.37 868
5900.10 824
5900.82 830
5901.55 850
5902.27 977
5903.00 988
5903.72 882
5904.45 959
5905.17 946
5905.90 963
5906.62 921
5907.35 942
5908.07 905
5908.80 917
5909.52 883
5910.25 974
5910.97 965
5911.70 910
5912.43 988
5913.15 848
5913.88 870
5914.60 965
5915.33 956
5916.05 844
5916.78 835
5917.50 852
5918.23 862
5918.96 933
5919.68 911
5920.41 862
5921.13 888
5921.86 909
5922.59 866
5923.31 972
5924.04 962
5924.76 895
5925.49 969
5926.22 918
5926.94 927
5927.67 1020
5928.40 965
5929.12 896
5929.85 896
5930.58 901
5931.30 996
5932.03 1020
5932.76 985
5933.48 927
5934.21 971
5934.94 997
5935.66 1024
5936.39 1013
5937.12 1010
5937.84 1094
5938.57 1115
5939.30 1088
5940.02 981
5940.75 1008
5941.48 880
5942.21 955
5942.93 1051
5943.66 1061
5944.39 1102
5945.12 1089
5945.84 1147
5946.57 1165
5947.30 1130
5948.03 1115
5948.75 1043
5949.48 1108
5950.21 1159
5950.94 1177
5951.67 1197
5952.39 1203
5953.12 1194
5953.85 1254
5954.58 1173
5955.31 1197
5956.03 1223
5956.76 1247
5957.49 1181
5958.22 1183
5958.95 1147
5959.67 1135
5960.40 1200
5961.13 1135
5961.86 1213
5962.59 1093
5963.32 1163
5964.05 1327
5964.77 1296
5965.50 1371
5966.23 1354
5966.96 1356
5967.69 1438
5968.42 1550
5969.15 1534
5969.88 1483
5970.61 1479
5971.33 1432
5972.06 1319
5972.79 1355
5973.52 1356
5974.25 1258
5974.98 1289
5975.71 1351
5976.44 1262
5977.17 1366
5977.90 1385
5978.63 1226
5979.36 1207
5980.09 1337
5980.82 1260
5981.55 1355
5982.28 1529
5983.01 1464
5983.74 1548
5984.46 1443
5985.19 1491
5985.92 1491
5986.65 1397
5987.38 1456
5988.11 1404
5988.85 1448
5989.58 1510
5990.31 1447
5991.04 1356
5991.77 1483
5992.50 1388
5993.23 1476
5993.96 1452
5994.69 1489
5995.42 1411
5996.15 1450
5996.88 1438
5997.61 1478
5998.34 1426
5999.07 1368
5999.80 1520
6000.53 1514
6001.26 1397
6002.00 1378
6002.73 1372
6003.46 1318
6004.19 1343
6004.92 1336
6005.65 1333
6006.38 1330
6007.11 1471
6007.84 1514
6008.58 1626
6009.31 1761
6010.04 1971
6010.77 2076
6011.50 2253
6012.23 2199
6012.96 2249
6013.70 2273
6014.43 2342
6015.16 2412
6015.89 2313
6016.62 2171
6017.36 2270
6018.09 2012
6018.82 1848
6019.55 1687
6020.28 1613
6021.02 1388
6021.75 1405
6022.48 1384
6023.21 1303
6023.94 1283
6024.68 1230
6025.41 1270
6026.14 1143
6026.87 1130
6027.61 1264
6028.34 1152
6029.07 1155
6029.80 1181
6030.54 1172
6031.27 1223
6032.00 1364
6032.73 1236
6033.47 1118
6034.20 1221
6034.93 1249
6035.67 1232
6036.40 1245
6037.13 1190
6037.87 1133
6038.60 1196
6039.33 1161
6040.07 1175
6040.80 1193
6041.53 1267
6042.27 1250
6043.00 1170
6043.73 1174
6044.47 1235
6045.20 1159
6045.93 1255
6046.67 1333
6047.40 1274
6048.13 1236
6048.87 1282
6049.60 1353
6050.34 1352
6051.07 1395
6051.80 1378
6052.54 1471
6053.27 1498
6054.01 1474
6054.74 1388
6055.47 1450
6056.21 1513
6056.94 1496
6057.68 1417
6058.41 1335
6059.15 1373
6059.88 1379
6060.61 1203
6061.35 1129
6062.08 1337
6062.82 1317
6063.55 1292
6064.29 1284
6065.02 1250
6065.76 1209
6066.49 1158
6067.23 1215
6067.96 1216
6068.70 1119
6069.43 1129
6070.17 1207
6070.90 1274
6071.64 1147
6072.37 1135
6073.11 1115
6073.84 1083
6074.58 1117
6075.31 1111
6076.05 1162
6076.78 1383
6077.52 1201
6078.26 1179
6078.99 1180
6079.73 1133
6080.46 1107
6081.20 1100
6081.93 1189
6082.67 1190
6083.41 1174
6084.14 1047
6084.88 1124
6085.61 1173
6086.35 1153
6087.09 1189
6087.82 1158
6088.56 1123
6089.30 1066
6090.03 1123
6090.77 1167
6091.50 1167
6092.24 1207
6092.98 1213
6093.71 1131
6094.45 1153
6095.19 985
6095.92 1123
6096.66 1091
6097.40 1166
6098.13 1203
6098.87 1120
6099.61 1071
6100.34 1055
6101.08 1035
6101.82 1052
6102.56 1101
6103.29 1037
6104.03 1114
6104.77 1148
6105.50 1092
6106.24 1022
6106.98 1170
6107.72 1168
6108.45 1066
6109.19 1056
6109.93 1079
6110.67 1011
6111.40 1137
6112.14 1097
6112.88 1149
6113.62 1163
6114.35 1158
6115.09 1070
6115.83 1108
6116.57 1085
6117.31 1150
6118.04 1183
6118.78 1115
6119.52 1192
6120.26 1168
6121.00 1238
6121.73 1186
6122.47 1116
6123.21 1050
6123.95 1150
6124.69 1278
6125.43 1214
6126.16 1222
6126.90 1253
6127.64 1161
6128.38 1175
6129.12 1149
6129.86 1165
6130.60 1233
6131.33 1173
6132.07 1096
6132.81 1112
6133.55 1163
6134.29 1190
6135.03 1150
6135.77 1116
6136.51 1199
6137.25 1295
6137.99 1214
6138.73 1177
6139.46 1233
6140.20 1216
6140.94 1248
6141.68 1251
6142.42 1197
6143.16 1171
6143.90 1135
6144.64 1185
6145.38 1128
6146.12 1068
6146.86 1167
6147.60 1264
6148.34 1263
6149.08 1213
6149.82 1280
6150.56 1255
6151.30 1378
6152.04 1326
6152.78 1326
6153.52 1276
6154.26 1363
6155.00 1334
6155.74 1354
6156.48 1365
6157.22 1353
6157.96 1328
6158.70 1317
6159.44 1313
6160.18 1316
6160.92 1508
6161.66 1406
6162.40 1565
6163.15 1530
6163.89 1659
6164.63 1560
6165.37 1601
6166.11 1810
6166.85 1679
6167.59 1701
6168.33 1753
6169.07 1898
6169.81 1919
6170.55 1788
6171.30 1946
6172.04 1934
6172.78 2010
6173.52 1778
6174.26 1776
6175.00 1781
6175.74 1752
6176.49 1728
6177.23 1712
6177.97 1690
6178.71 1678
6179.45 1730
6180.19 1756
6180.94 1633
6181.68 1640
6182.42 1646
6183.16 1714
6183.90 1592
6184.65 1577
6185.39 1737
6186.13 1835
6186.87 1850
6187.61 1839
6188.36 1859
6189.10 1983
6189.84 1948
6190.58 1961
6191.33 1984
6192.07 1992
6192.81 2090
6193.55 2080
6194.30 2109
6195.04 2223
6195.78 2143
6196.52 2262
6197.27 2310
6198.01 2319
6198.75 2258
6199.49 2280
6200.24 2196
6200.98 2248
6201.72 2219
6202.47 2261
6203.21 2294
6203.95 2466
6204.70 2662
6205.44 2939
6206.18 3297
6206.93 4103
6207.67 4706
6208.41 5452
6209.16 6321
6209.90 7087
6210.64 7495
6211.39 7661
6212.13 7738
6212.87 7235
6213.62 6631
6214.36 6007
6215.11 4806
6215.85 4135
6216.59 3535
6217.34 2957
6218.08 2739
6218.83 2328
6219.57 2119
6220.31 2015
6221.06 2119
6221.80 2247
6222.55 2133
6223.29 2260
6224.04 2167
6224.78 2049
6225.52 2299
6226.27 2364
6227.01 2376
6227.76 2362
6228.50 2219
6229.25 2008
6229.99 2024
6230.74 1939
6231.48 1807
6232.23 1662
6232.97 1551
6233.72 1486
6234.46 1427
6235.21 1415
6235.95 1401
6236.70 1452
6237.44 1532
6238.19 1585
6238.93 1634
6239.68 1627
6240.42 1670
6241.17 1641
6241.91 1670
6242.66 1632
6243.40 1640
6244.15 1704
6244.90 1890
6245.64 1819
6246.39 1869
6247.13 1909
6247.88 1859
6248.62 2028
6249.37 1981
6250.12 1973
6250.86 1928
6251.61 1893
6252.35 1897
6253.10 1840
6253.85 1875
6254.59 1805
6255.34 1784
6256.09 1770
6256.83 1712
6257.58 1680
6258.32 1751
6259.07 1654
6259.82 1659
6260.56 1711
6261.31 1754
6262.06 1676
6262.80 1782
6263.55 1730
6264.30 1831
6265.04 1633
6265.79 1864
6266.54 1861
6267.29 1673
6268.03 1657
6268.78 1643
6269.53 1646
6270.27 1662
6271.02 1618
6271.77 1618
6272.52 1633
6273.26 1601
6274.01 1485
6274.76 1471
6275.50 1522
6276.25 1548
6277.00 1498
6277.75 1570
6278.49 1567
6279.24 1494
6279.99 1494
6280.74 1472
6281.49 1507
6282.23 1496
6282.98 1499
6283.73 1343
6284.48 1479
6285.23 1563
6285.97 1524
6286.72 1567
6287.47 1514
6288.22 1481
6288.97 1506
6289.71 1577
6290.46 1679
6291.21 1695
6291.96 1671
6292.71 1530
6293.46 1698
6294.21 1770
6294.95 1684
6295.70 1683
6296.45 1628
6297.20 1477
6297.95 1331
6298.70 1456
6299.45 1429
6300.20 1395
6300.94 1522
6301.69 1344
6302.44 1392
6303.19 1388
6303.94 1578
6304.69 1585
6305.44 1390
6306.19 1514
6306.94 1491
6307.69 1337
6308.44 1231
6309.19 1269
6309.94 1369
6310.69 1354
6311.43 1255
6312.18 1293
6312.93 1382
6313.68 1352
6314.43 1355
6315.18 1383
6315.93 1438
6316.68 1510
6317.43 1414
6318.18 1430
6318.93 1475
6319.68 1397
6320.43 1332
6321.18 1231
6321.93 1289
6322.68 1301
6323.43 1284
6324.18 1230
6324.94 1210
6325.69 1124
6326.44 1082
6327.19 1109
6327.94 1137
6328.69 1144
6329.44 1175
6330.19 1202
6330.94 1117
6331.69 1133
6332.44 1092
6333.19 1144
6333.94 1145
6334.69 1146
6335.45 1037
6336.20 993
6336.95 1147
6337.70 1008
6338.45 1042
6339.20 1164
6339.95 1181
6340.70 1020
6341.46 1016
6342.21 1056
6342.96 1189
6343.71 1194
6344.46 1115
6345.21 1104
6345.96 1151
6346.72 1095
6347.47 1014
6348.22 1000
6348.97 1007
6349.72 1058
6350.48 1073
6351.23 1082
6351.98 1164
6352.73 1177
6353.48 1071
6354.24 1127
6354.99 1158
6355.74 1203
6356.49 1237
6357.24 1156
6358.00 1162
6358.75 1157
6359.50 1117
6360.25 1134
6361.01 1043
6361.76 1023
6362.51 965
6363.26 982
6364.02 1018
6364.77 1016
6365.52 987
6366.28 1064
6367.03 1103
6367.78 1010
6368.53 998
6369.29 1036
6370.04 1033
6370.79 947
6371.55 971
6372.30 974
6373.05 1093
6373.81 1079
6374.56 967
6375.31 1037
6376.07 956
6376.82 1017
6377.57 1037
6378.33 995
6379.08 1022
6379.83 1008
6380.59 977
6381.34 973
6382.10 1038
6382.85 1028
6383.60 995
6384.36 989
6385.11 1013
6385.87 1051
6386.62 963
6387.37 914
6388.13 853
6388.88 872
6389.64 975
6390.39 976
6391.14 955
6391.90 905
6392.65 906
6393.41 1012
6394.16 916
6394.92 1054
6395.67 898
6396.43 884
6397.18 844
6397.94 883
6398.69 892
6399.45 901
6400.20 854
6400.96 878
6401.71 955
6402.47 884
6403.22 874
6403.98 960
6404.73 884
6405.49 846
6406.24 855
6407.00 908
6407.75 891
6408.51 988
6409.26 944
6410.02 982
6410.77 1060
6411.53 1074
6412.28 939
6413.04 934
6413.80 991
6414.55 1026
6415.31 1075
6416.06 1022
6416.82 926
6417.57 926
6418.33 1002
6419.09 933
6419.84 937
6420.60 1018
6421.35 961
6422.11 913
6422.87 887
6423.62 979
6424.38 960
6425.14 958
6425.89 884
6426.65 866
6427.40 878
6428.16 907
6428.92 906
6429.67 938
6430.43 958
6431.19 997
6431.94 1059
6432.70 1048
6433.46 1021
6434.22 980
6434.97 1004
6435.73 942
6436.49 954
6437.24 966
6438.00 924
6438.76 955
6439.51 960
6440.27 960
6441.03 1024
6441.79 1031
6442.54 985
6443.30 1024
6444.06 982
6444.82 1051
6445.57 1025
6446.33 910
6447.09 957
6447.85 939
6448.60 992
6449.36 935
6450.12 913
6450.88 975
6451.64 940
6452.39 1008
6453.15 1029
6453.91 1015
6454.67 1016
6455.43 995
6456.18 1040
6456.94 1051
6457.70 1112
6458.46 1030
6459.22 909
6459.98 1086
6460.73 1095
6461.49 1062
6462.25 1087
6463.01 1024
6463.77 1043
6464.53 1087
6465.29 1169
6466.04 1197
6466.80 1063
6467.56 1100
6468.32 1141
6469.08 1101
6469.84 1134
6470.60 1184
6471.36 1213
6472.12 1295
6472.87 1266
6473.63 1194
6474.39 1275
6475.15 1101
6475.91 1138
6476.67 1148
6477.43 1171
6478.19 1183
6478.95 1204
6479.71 1220
6480.47 1206
6481.23 1251
6481.99 1252
6482.75 1213
6483.51 1270
6484.27 1263
6485.03 1190
6485.79 1246
6486.55 1265
6487.31 1361
6488.07 1351
6488.83 1377
6489.59 1391
6490.35 1377
6491.11 1424
6491.87 1432
6492.63 1494
6493.39 1388
6494.15 1426
6494.91 1586
6495.67 1686
6496.43 1726
6497.19 1725
6497.95 1579
6498.71 1543
6499.47 1610
6500.23 1657
6500.99 1758
6501.76 1587
6502.52 1739
6503.28 1603
6504.04 1567
6504.80 1793
6505.56 1662
6506.32 1692
6507.08 1739
6507.84 1789
6508.61 1815
6509.37 1839
6510.13 2052
6510.89 2009
6511.65 2190
6512.41 2192
6513.17 2236
6513.94 2403
6514.70 2340
6515.46 2474
6516.22 2491
6516.98 2353
6517.74 2162
6518.51 2237
6519.27 2167
6520.03 2220
6520.79 2304
6521.55 2250
6522.32 2204
6523.08 2248
6523.84 2266
6524.60 2419
6525.36 2562
6526.13 2591
6526.89 2649
6527.65 2729
6528.41 2680
6529.18 2730
6529.94 2793
6530.70 2938
6531.46 3039
6532.23 3212
6532.99 3255
6533.75 3521
6534.51 3793
6535.28 4701
6536.04 5317
6536.80 5922
6537.57 6519
6538.33 7031
6539.09 7098
6539.85 6873
6540.62 6334
6541.38 5488
6542.14 4652
6542.91 4008
6543.67 3350
6544.43 2987
6545.20 2674
6545.96 2419
6546.72 2217
6547.49 1979
6548.25 2023
6549.02 2022
6549.78 1853
6550.54 1854
6551.31 1679
6552.07 1811
6552.83 1869
6553.60 1711
6554.36 1769
6555.13 1765
6555.89 1682
6556.65 1696
6557.42 1820
6558.18 1777
6558.95 1652
6559.71 1764
6560.47 1797
6561.24 1702
6562.00 1778
6562.77 1784
6563.53 2033
6564.30 1924
6565.06 1937
6565.83 2105
6566.59 2079
6567.36 2125
6568.12 2016
6568.88 1995
6569.65 1975
6570.41 2026
6571.18 2037
6571.94 2078
6572.71 2129
6573.47 2380
6574.24 2405
6575.00 2672
6575.77 2865
6576.53 3049
6577.30 3060
6578.07 3040
6578.83 3052
6579.60 2930
6580.36 2754
6581.13 2536
6581.89 2464
6582.66 2357
6583.42 2258
6584.19 2180
6584.96 2062
6585.72 2096
6586.49 1974
6587.25 1985
6588.02 1999
6588.78 2017
6589.55 2082
6590.32 2173
6591.08 2277
6591.85 2254
6592.61 2448
6593.38 2505
6594.15 2401
6594.91 2563
6595.68 2447
6596.45 2580
6597.21 2603
6597.98 2456
6598.75 2256
6599.51 2151
6600.28 2179
6601.05 2189
6601.81 2041
6602.58 1880
6603.35 1981
6604.11 1929
6604.88 1881
6605.65 1834
6606.41 1819
6607.18 1988
6607.95 2010
6608.71 1827
6609.48 1845
6610.25 1890
6611.02 1960
6611.78 2009
6612.55 2051
6613.32 1998
6614.09 2033
6614.85 1943
6615.62 2009
6616.39 1858
6617.16 1856
6617.92 1642
6618.69 1670
6619.46 1659
6620.23 1687
6620.99 1653
6621.76 1676
6622.53 1685
6623.30 1689
6624.07 1714
6624.83 1743
6625.60 1630
6626.37 1631
6627.14 1717
6627.91 1728
6628.67 1706
6629.44 1689
6630.21 1584
6630.98 1724
6631.75 1748
6632.52 1848
6633.29 2018
6634.05 2162
6634.82 2297
6635.59 2448
6636.36 2412
6637.13 2518
6637.90 2330
6638.67 2257
6639.43 2242
6640.20 2165
6640.97 1948
6641.74 1792
6642.51 1620
6643.28 1652
6644.05 1573
6644.82 1532
6645.59 1399
6646.36 1406
6647.13 1404
6647.90 1385
6648.66 1431
6649.43 1320
6650.20 1498
6650.97 1454
6651.74 1465
6652.51 1361
6653.28 1468
6654.05 1491
6654.82 1534
6655.59 1521
6656.36 1463
6657.13 1383
6657.90 1282
6658.67 1305
6659.44 1299
6660.21 1326
6660.98 1367
6661.75 1342
6662.52 1377
6663.29 1266
6664.06 1389
6664.83 1277
6665.60 1153
6666.37 1241
6667.14 1280
6667.91 1326
6668.69 1344
6669.46 1352
6670.23 1360
6671.00 1300
6671.77 1347
6672.54 1366
6673.31 1325
6674.08 1346
6674.85 1356
6675.62 1485
6676.39 1310
6677.16 1337
6677.94 1322
6678.71 1353
6679.48 1342
6680.25 1262
6681.02 1214
6681.79 1283
6682.56 1404
6683.33 1491
6684.11 1305
6684.88 1436
6685.65 1437
6686.42 1398
6687.19 1478
6687.96 1475
6688.74 1445
6689.51 1468
6690.28 1353
6691.05 1280
6691.82 1294
6692.60 1257
6693.37 1216
6694.14 1209
6694.91 1178
6695.68 1249
6696.46 1121
6697.23 1150
6698.00 1194
6698.77 1089
6699.55 1222
6700.32 1161
6701.09 1072
6701.86 1109
6702.64 1097
6703.41 1076
6704.18 1179
6704.95 1307
6705.73 1228
6706.50 1081
6707.27 1053
6708.04 1131
6708.82 1147
6709.59 1142
6710.36 1110
6711.14 1169
6711.91 1026
6712.68 1019
6713.46 1137
6714.23 1168
6715.00 1076
6715.78 1141
6716.55 1141
6717.32 1098
6718.10 1135
6718.87 1068
6719.64 1064
6720.42 1059
6721.19 1016
6721.96 1099
6722.74 1068
6723.51 984
6724.28 1006
6725.06 994
6725.83 1063
6726.61 1010
6727.38 1061
6728.15 913
6728.93 905
6729.70 1069
6730.48 994
6731.25 1020
6732.02 1070
6732.80 990
6733.57 961
6734.35 1031
6735.12 992
6735.90 956
6736.67 1000
6737.45 1094
6738.22 1006
6738.99 921
6739.77 972
6740.54 1000
6741.32 1007
6742.09 1019
6742.87 1111
6743.64 1066
6744.42 994
6745.19 1062
6745.97 1060
6746.74 1019
6747.52 1155
6748.29 1087
6749.07 1059
6749.84 1071
6750.62 1156
6751.40 1087
6752.17 1132
6752.95 1133
6753.72 1191
6754.50 1232
6755.27 1124
6756.05 1138
6756.82 1154
6757.60 1162
6758.38 1067
6759.15 1037
6759.93 946
6760.70 967
6761.48 1008
6762.25 968
6763.03 993
6763.81 1004
6764.58 920
6765.36 1023
6766.14 969
6766.91 998
6767.69 991
6768.46 1009
6769.24 1017
6770.02 914
6770.79 931
6771.57 984
6772.35 973
6773.12 905
6773.90 879
6774.68 969
6775.45 981
6776.23 898
6777.01 957
6777.78 951
6778.56 1031
6779.34 913
6780.11 890
6780.89 995
6781.67 993
6782.45 994
6783.22 1047
6784.00 874
6784.78 864
6785.56 984
6786.33 925
6787.11 911
6787.89 844
6788.66 951
6789.44 963
6790.22 841
6791.00 867
6791.78 903
6792.55 996
6793.33 1012
6794.11 878
6794.89 957
6795.66 901
6796.44 973
6797.22 960
6798.00 883
6798.78 826
6799.55 926
6800.33 841
6801.11 897
6801.89 881
6802.67 915
6803.45 913
6804.22 924
6805.00 841
6805.78 939
6806.56 968
6807.34 992
6808.12 997
6808.90 1062
6809.67 1095
6810.45 982
6811.23 898
6812.01 950
6812.79 879
6813.57 945
6814.35 916
6815.13 919
6815.91 983
6816.68 920
6817.46 956
6818.24 889
6819.02 893
6819.80 864
6820.58 982
6821.36 924
6822.14 971
6822.92 1006
6823.70 920
6824.48 992
6825.26 901
6826.04 905
6826.82 1006
6827.60 943
6828.38 964
6829.16 964
6829.94 1005
6830.72 933
6831.50 907
6832.28 890
6833.06 933
6833.84 965
6834.62 878
6835.40 878
6836.18 815
6836.96 893
6837.74 917
6838.52 928
6839.30 966
6840.08 949
6840.86 965
6841.64 1018
6842.42 873
6843.20 841
6843.98 928
6844.76 906
6845.54 979
6846.32 906
6847.10 850
6847.89 1002
6848.67 1045
6849.45 1142
6850.23 1160
6851.01 1300
6851.79 1316
6852.57 1396
6853.35 1513
6854.13 1452
6854.92 1397
6855.70 1240
6856.48 1266
6857.26 1148
6858.04 1136
6858.82 1159
6859.60 1071
6860.39 973
6861.17 943
6861.95 963
6862.73 969
6863.51 1024
6864.29 1029
6865.08 1019
6865.86 1025
6866.64 1084
6867.42 1097
6868.20 1064
6868.99 1068
6869.77 1054
6870.55 1031
6871.33 1053
6872.12 1014
6872.90 1020
6873.68 1081
6874.46 1041
6875.24 1031
6876.03 1015
6876.81 1028
6877.59 1001
6878.38 949
6879.16 987
6879.94 1018
6880.72 1045
6881.51 1013
6882.29 1023
6883.07 1143
6883.85 1108
6884.64 1030
6885.42 1179
6886.20 1246
6886.99 1249
6887.77 1444
6888.55 1520
6889.34 1603
6890.12 1669
6890.90 1406
6891.69 1407
6892.47 1354
6893.25 1346
6894.04 1232
6894.82 1109
6895.60 1166
6896.39 1178
6897.17 1095
6897.96 1146
6898.74 1204
6899.52 1179
6900.31 1193
6901.09 1124
6901.88 1188
6902.66 1178
6903.44 1147
6904.23 1206
6905.01 1226
6905.80 1231
6906.58 1190
6907.36 1208
6908.15 1146
6908.93 1175
6909.72 1110
6910.50 1041
6911.29 1156
6912.07 1108
6912.86 1129
6913.64 1171
6914.42 1040
6915.21 1095
6915.99 1136
6916.78 1235
6917.56 1266
6918.35 1158
6919.13 1097
6919.92 1197
6920.70 1126
6921.49 1216
6922.27 1221
6923.06 1230
6923.84 1243
6924.63 1217
6925.42 1191
6926.20 1205
6926.99 1203
6927.77 1198
6928.56 1225
6929.34 1228
6930.13 1183
6930.91 1243
6931.70 1309
6932.48 1191
6933.27 1069
6934.06 1106
6934.84 1207
6935.63 1206
6936.41 1180
6937.20 1155
6937.99 1306
6938.77 1257
6939.56 1284
6940.34 1382
6941.13 1403
6941.92 1452
6942.70 1440
6943.49 1553
6944.28 1458
6945.06 1477
6945.85 1532
6946.64 1667
6947.42 1642
6948.21 1616
6949.00 1760
6949.78 1774
6950.57 1788
6951.36 1673
6952.14 1751
6952.93 1715
6953.72 1529
6954.50 1614
6955.29 1733
6956.08 1661
6956.86 1670
6957.65 1635
6958.44 1651
6959.23 1704
6960.01 1798
6960.80 1879
6961.59 1766
6962.38 1688
6963.16 1684
6963.95 1802
6964.74 1673
6965.53 1732
6966.31 1824
6967.10 1782
6967.89 1904
6968.68 1898
6969.46 1926
6970.25 1943
6971.04 1890
6971.83 2037
6972.62 2055
6973.40 2044
6974.19 2153
6974.98 2016
6975.77 2091
6976.56 2081
6977.34 2159
6978.13 2139
6978.92 2144
6979.71 2184
6980.50 2460
6981.29 2455
6982.08 2632
6982.86 3053
6983.65 3419
6984.44 3645
6985.23 4140
6986.02 4720
6986.81 5255
6987.60 5469
6988.39 5498
6989.17 5255
6989.96 5116
6990.75 4518
6991.54 4191
6992.33 3653
6993.12 3097
6993.91 2933
6994.70 2801
6995.49 2529
6996.28 2683
6997.07 2864
6997.86 3177
6998.64 3625
6999.43 4001
7000.22 4468
7001.01 4804
7001.80 4982
7002.59 4890
7003.38 4795
7004.17 4553
7004.96 4031
7005.75 3493
7006.54 3066
7007.33 2573
7008.12 2344
7008.91 2146
7009.70 1937
7010.49 1841
7011.28 1744
7012.07 1694
7012.86 1671
7013.65 1588
7014.44 1705
7015.23 1847
7016.02 1941
7016.81 1963
7017.61 1838
7018.40 1811
7019.19 1827
7019.98 1777
7020.77 1686
7021.56 1899
7022.35 1765
7023.14 1715
7023.93 1719
7024.72 1761
7025.51 1694
7026.30 1735
7027.10 1758
7027.89 1802
7028.68 1802
7029.47 1863
7030.26 1820
7031.05 1628
7031.84 1703
7032.63 1687
7033.43 1707
7034.22 1680
7035.01 1688
7035.80 1799
7036.59 1747
7037.38 1771
7038.18 1679
7038.97 1727
7039.76 1823
7040.55 1890
7041.34 1814
7042.13 1858
7042.93 1776
7043.72 1738
7044.51 1673
7045.30 1493
7046.09 1573
7046.89 1482
7047.68 1531
7048.47 1555
7049.26 1650
7050.06 1659
7050.85 1793
7051.64 1713
7052.43 1688
7053.23 1708
7054.02 1574
7054.81 1534
7055.60 1564
7056.40 1504
7057.19 1469
7057.98 1439
7058.77 1383
7059.57 1493
7060.36 1524
7061.15 1454
7061.95 1306
7062.74 1349
7063.53 1348
7064.33 1413
7065.12 1380
7065.91 1378
7066.71 1348
7067.50 1301
7068.29 1241
7069.09 1284
7069.88 1307
7070.67 1246
7071.47 1263
7072.26 1342
7073.05 1263
7073.85 1238
7074.64 1304
7075.44 1328
7076.23 1324
7077.02 1315
7077.82 1147
7078.61 1187
7079.41 1274
7080.20 1251
7080.99 1146
7081.79 1199
7082.58 1139
7083.38 1141
7084.17 1157
7084.96 1092
7085.76 1092
7086.55 995
7087.35 1062
7088.14 1078
7088.94 1078
7089.73 1064
7090.53 1179
7091.32 1088
7092.12 1120
7092.91 1126
7093.71 1237
7094.50 1218
7095.29 1147
7096.09 1208
7096.88 1145
7097.68 1065
7098.48 1067
7099.27 1047
7100.07 1094
7100.86 1021
7101.66 1041
7102.45 1030
7103.25 1006
7104.04 940
7104.84 1028
7105.63 1053
7106.43 993
7107.22 1089
7108.02 1059
7108.82 1028
7109.61 899
7110.41 914
7111.20 952
7112.00 921
7112.79 862
7113.59 910
7114.39 885
7115.18 903
7115.98 914
7116.77 908
7117.57 951
7118.37 926
7119.16 974
7119.96 946
7120.76 918
7121.55 871
7122.35 942
7123.15 930
7123.94 885
7124.74 932
7125.53 876
7126.33 846
7127.13 834
7127.93 871
7128.72 866
7129.52 937
7130.32 942
7131.11 956
7131.91 924
7132.71 1023
7133.50 954
7134.30 928
7135.10 852
7135.90 833
7136.69 883
7137.49 831
7138.29 812
7139.08 791
7139.88 854
7140.68 860
7141.48 851
7142.27 832
7143.07 1001
7143.87 986
7144.67 898
7145.46 848
7146.26 852
7147.06 898
7147.86 779
7148.66 812
7149.45 851
7150.25 797
7151.05 779
7151.85 868
7152.65 796
7153.44 778
7154.24 838
7155.04 808
7155.84 850
7156.64 861
7157.44 793
7158.23 789
7159.03 862
7159.83 783
7160.63 822
7161.43 870
7162.23 844
7163.03 808
7163.83 788
7164.62 721
7165.42 862
7166.22 837
7167.02 911
7167.82 912
7168.62 909
7169.42 865
7170.22 871
7171.02 911
7171.82 845
7172.61 823
7173.41 857
7174.21 892
7175.01 754
7175.81 744
7176.61 746
7177.41 784
7178.21 750
7179.01 801
7179.81 794
7180.61 877
7181.41 833
7182.21 823
7183.01 729
7183.81 760
7184.61 878
7185.41 833
7186.21 938
7187.01 801
7187.81 808
7188.61 822
7189.41 681
7190.21 753
7191.01 750
7191.81 685
7192.61 713
7193.41 684
7194.21 713
7195.01 777
7195.81 787
7196.61 724
7197.41 662
7198.21 729
7199.01 723
7199.82 682
7200.62 717
7201.42 718
7202.22 682
7203.02 647
7203.82 674
7204.62 653
7205.42 715
7206.22 643
7207.02 661
7207.83 697
7208.63 615
7209.43 680
7210.23 671
7211.03 770
7211.83 718
7212.63 673
7213.44 684
7214.24 567
7215.04 651
7215.84 581
7216.64 699
7217.44 728
7218.25 680
7219.05 668
7219.85 645
7220.65 686
7221.45 674
7222.26 642
7223.06 661
7223.86 665
7224.66 680
7225.46 707
7226.27 710
7227.07 692
7227.87 676
7228.67 736
7229.48 679
7230.28 689
7231.08 743
7231.88 690
7232.69 673
7233.49 677
7234.29 662
7235.09 664
7235.90 632
7236.70 658
7237.50 701
7238.30 631
7239.11 666
7239.91 690
7240.71 653
7241.52 761
7242.32 691
7243.12 675
7243.93 706
7244.73 772
7245.53 743
7246.34 781
7247.14 773
7247.94 728
7248.75 733
7249.55 721
7250.35 658
7251.16 716
7251.96 705
7252.76 721
7253.57 711
7254.37 689
7255.18 737
7255.98 716
7256.78 754
7257.59 757
7258.39 768
7259.20 741
7260.00 786
7260.80 982
7261.61 840
7262.41 753
7263.22 855
7264.02 858
7264.83 829
7265.63 822
7266.43 757
7267.24 738
7268.04 840
7268.85 831
7269.65 759
7270.46 735
7271.26 799
7272.07 808
7272.87 841
7273.68 858
7274.48 905
7275.29 923
7276.09 897
7276.90 863
7277.70 860
7278.51 868
7279.31 910
7280.12 823
7280.92 866
7281.73 1023
7282.53 1096
7283.34 1268
7284.14 1335
7284.95 1474
7285.76 1473
7286.56 1572
7287.37 1596
7288.17 1652
7288.98 1450
7289.78 1267
7290.59 1263
7291.40 1241
7292.20 1076
7293.01 1015
7293.81 965
7294.62 921
7295.43 923
7296.23 842
7297.04 793
7297.84 758
7298.65 871
7299.46 816
7300.26 777
7301.07 773
7301.88 858
7302.68 835
7303.49 879
7304.30 811
7305.10 856
7305.91 851
7306.72 788
7307.52 822
7308.33 778
7309.14 785
7309.94 869
7310.75 840
7311.56 853
7312.36 885
7313.17 1015
7313.98 1058
7314.79 1009
7315.59 956
7316.40 968
7317.21 971
7318.01 1019
7318.82 973
7319.63 1000
7320.44 950
7321.24 981
7322.05 1070
7322.86 1154
7323.67 1122
7324.47 1029
7325.28 1098
7326.09 1146
7326.90 950
7327.71 1056
7328.51 1028
7329.32 976
7330.13 1040
7330.94 1110
7331.75 1134
7332.55 1173
7333.36 1147
7334.17 1279
7334.98 1346
7335.79 1407
7336.60 1484
7337.40 1538
7338.21 1429
7339.02 1498
7339.83 1382
7340.64 1318
7341.45 1265
7342.26 1151
7343.06 974
7343.87 939
7344.68 967
7345.49 963
7346.30 1006
7347.11 947
7347.92 937
7348.73 896
7349.54 930
7350.34 833
7351.15 858
7351.96 836
7352.77 868
7353.58 945
7354.39 944
7355.20 933
7356.01 845
7356.82 837
7357.63 845
7358.44 859
7359.25 935
7360.06 898
7360.87 892
7361.68 962
7362.49 1037
7363.30 876
7364.11 861
7364.92 941
7365.73 972
7366.54 903
7367.35 960
7368.16 1007
7368.97 892
7369.78 926
7370.59 901
7371.40 883
7372.21 970
7373.02 924
7373.83 898
7374.64 922
7375.45 911
7376.26 997
7377.07 899
7377.88 997
7378.69 1036
7379.50 1014
7380.31 1137
7381.12 1282
7381.94 1287
7382.75 1275
7383.56 1297
7384.37 1382
7385.18 1281
7385.99 1197
7386.80 1180
7387.61 1069
7388.42 1062
7389.23 978
7390.05 993
7390.86 915
7391.67 864
7392.48 908
7393.29 914
7394.10 842
7394.92 899
7395.73 928
7396.54 883
7397.35 850
7398.16 937
7398.97 903
7399.79 951
7400.60 1063
7401.41 1100
7402.22 1193
7403.03 1234
7403.85 1191
7404.66 1140
7405.47 1059
7406.28 991
7407.09 964
7407.91 1024
7408.72 909
7409.53 860
7410.34 933
7411.16 997
7411.97 853
7412.78 937
7413.59 922
7414.41 873
7415.22 893
7416.03 886
7416.84 808
7417.66 748
7418.47 782
7419.28 811
7420.10 745
7420.91 735
7421.72 816
7422.54 720
7423.35 730
7424.16 797
7424.97 848
7425.79 779
7426.60 728
7427.41 714
7428.23 662
7429.04 702
7429.86 696
7430.67 732
7431.48 714
7432.30 755
7433.11 708
7433.92 697
7434.74 621
7435.55 715
7436.36 706
7437.18 740
7437.99 728
7438.81 774
7439.62 884
7440.43 748
7441.25 778
7442.06 729
7442.88 791
7443.69 709
7444.51 768
7445.32 786
7446.13 773
7446.95 725
7447.76 660
7448.58 698
7449.39 768
7450.21 773
7451.02 730
7451.84 717
7452.65 696
7453.47 666
7454.28 674
7455.10 781
7455.91 772
7456.73 713
7457.54 770
7458.36 751
7459.17 713
7459.99 759
7460.80 732
7461.62 743
7462.43 791
7463.25 753
7464.06 735
7464.88 698
7465.69 701
7466.51 635
7467.32 639
7468.14 641
7468.96 747
7469.77 717
7470.59 722
7471.40 733
7472.22 651
7473.03 675
7473.85 745
7474.67 706
7475.48 694
7476.30 718
7477.11 662
7477.93 692
7478.75 605
7479.56 671
7480.38 661
7481.20 660
7482.01 652
7482.83 667
7483.65 690
7484.46 695
7485.28 620
7486.09 644
7486.91 636
7487.73 667
7488.54 615
7489.36 678
7490.18 701
7491.00 679
7491.81 614
7492.63 635
7493.45 592
7494.26 587
7495.08 681
7495.90 650
7496.71 670
7497.53 655
7498.35 643
7499.17 648
7499.98 633
7500.80 602
7501.62 605
7502.44 617
7503.25 604
7504.07 581
7504.89 664
7505.71 618
7506.52 637
7507.34 639
7508.16 584
7508.98 597
7509.80 577
7510.61 628
7511.43 621
7512.25 550
7513.07 616
7513.89 598
7514.70 629
7515.52 593
7516.34 656
7517.16 577
7517.98 613
7518.79 554
7519.61 574
7520.43 576
7521.25 600
7522.07 660
7522.89 685
7523.71 625
7524.52 602
7525.34 605
7526.16 665
7526.98 630
7527.80 644
7528.62 536
7529.44 573
7530.26 627
7531.08 654
7531.89 576
7532.71 652
7533.53 555
7534.35 629
7535.17 635
7535.99 593
7536.81 605
7537.63 629
7538.45 627
7539.27 612
7540.09 605
7540.91 619
7541.73 654
7542.55 615
7543.37 553
7544.19 647
7545.01 633
7545.83 610
7546.65 566
7547.47 637
7548.29 703
7549.11 677
7549.93 646
7550.75 641
7551.57 726
7552.39 758
7553.21 668
7554.03 617
7554.85 689
7555.67 732
7556.49 641
7557.31 665
7558.13 704
7558.95 702
7559.77 660
7560.59 688
7561.41 774
7562.23 721
7563.05 663
7563.87 654
7564.69 643
7565.52 650
7566.34 691
7567.16 750
7567.98 659
7568.80 575
7569.62 607
7570.44 572
7571.26 578
7572.08 518
7572.91 619
7573.73 696
7574.55 689
7575.37 640
7576.19 633
7577.01 643
7577.83 664
7578.66 672
7579.48 623
7580.30 616
7581.12 589
7581.94 627
7582.77 573
7583.59 651
7584.41 633
7585.23 598
7586.05 572
7586.88 682
7587.70 633
7588.52 608
7589.34 615
7590.16 616
7590.99 717
7591.81 680
7592.63 670
7593.45 703
7594.28 631
7595.10 703
7595.92 677
7596.74 644
7597.57 656
7598.39 670
7599.21 670
7600.03 703
7600.86 725
7601.68 654
7602.50 782
7603.33 759
7604.15 823
7604.97 807
7605.80 795
7606.62 803
7607.44 868
7608.26 896
7609.09 704
7609.91 724
7610.73 766
7611.56 696
7612.38 714
7613.21 724
7614.03 726
7614.85 670
7615.68 704
7616.50 706
7617.32 737
7618.15 746
7618.97 727
7619.80 760
7620.62 778
7621.44 710
7622.27 722
7623.09 692
7623.92 675
7624.74 660
7625.56 668
7626.39 697
7627.21 667
7628.04 676
7628.86 755
7629.68 780
7630.51 838
7631.33 816
7632.16 866
7632.98 874
7633.81 868
7634.63 866
7635.46 841
7636.28 875
7637.11 774
7637.93 752
7638.76 769
7639.58 662
7640.41 678
7641.23 656
7642.06 615
7642.88 695
7643.71 615
7644.53 631
7645.36 642
7646.18 593
7647.01 625
7647.83 639
7648.66 669
7649.48 660
7650.31 657
7651.14 670
7651.96 578
7652.79 561
7653.61 667
7654.44 618
7655.26 609
7656.09 638
7656.92 657
7657.74 653
7658.57 548
7659.39 616
7660.22 579
7661.05 585
7661.87 628
7662.70 571
7663.52 569
7664.35 532
7665.18 564
7666.00 638
7666.83 609
7667.66 656
7668.48 585
7669.31 523
7670.14 573
7670.96 622
7671.79 553
7672.62 614
7673.44 602
7674.27 589
7675.10 637
7675.92 606
7676.75 515
7677.58 605
7678.40 601
7679.23 580
7680.06 630
7680.89 688
7681.71 643
7682.54 574
7683.37 602
7684.19 646
7685.02 610
7685.85 571
7686.68 565
7687.50 595
7688.33 608
7689.16 617
7689.99 608
7690.81 556
7691.64 583
7692.47 586
7693.30 609
7694.13 639
7694.95 645
7695.78 609
7696.61 592
7697.44 543
7698.27 545
7699.09 588
7699.92 596
7700.75 618
7701.58 626
7702.41 675
7703.24 629
7704.06 638
7704.89 591
7705.72 635
7706.55 606
7707.38 680
7708.21 654
7709.04 654
7709.86 628
7710.69 604
7711.52 606
7712.35 610
7713.18 647
7714.01 621
7714.84 632
7715.67 618
7716.50 592
7717.32 647
7718.15 590
7718.98 610
7719.81 633
7720.64 571
7721.47 584
7722.30 566
7723.13 611
7723.96 650
7724.79 597
7725.62 575
7726.45 658
7727.28 663
7728.11 648
7728.94 600
7729.77 585
7730.60 584
7731.43 553
7732.26 565
7733.09 540
7733.92 599
7734.75 565
7735.58 590
7736.41 590
7737.24 588
7738.07 572
7738.90 594
7739.73 634
7740.56 549
7741.39 577
7742.22 575
7743.05 628
7743.88 579
7744.71 749
7745.54 701
7746.37 671
7747.20 745
7748.03 811
7748.87 969
7749.70 1086
7750.53 979
7751.36 904
7752.19 940
7753.02 922
7753.85 815
7754.68 717
7755.51 657
7756.34 686
7757.18 643
7758.01 605
7758.84 604
7759.67 528
7760.50 587
7761.33 583
7762.16 570
7763.00 564
7763.83 532
7764.66 636
7765.49 622
7766.32 679
7767.16 658
7767.99 607
7768.82 548
7769.65 629
7770.48 578
7771.31 585
7772.15 564
7772.98 616
7773.81 574
7774.64 601
7775.48 610
7776.31 627
7777.14 614
7777.97 612
7778.81 570
7779.64 582
7780.47 576
7781.30 571
7782.14 588
7782.97 555
7783.80 601
7784.63 625
7785.47 591
7786.30 606
7787.13 624
7787.97 685
7788.80 708
7789.63 548
7790.46 545
7791.30 599
7792.13 569
7792.96 586
7793.80 544
7794.63 567
7795.46 569
7796.30 535
7797.13 539
7797.96 531
7798.80 551
7799.63 618
7800.46 573
7801.30 604
7802.13 644
7802.97 595
7803.80 640
7804.63 570
7805.47 592
7806.30 514
7807.13 493
7807.97 563
7808.80 638
7809.64 651
7810.47 628
7811.31 618
7812.14 628
7812.97 663
7813.81 630
7814.64 643
7815.48 636
7816.31 698
7817.15 660
7817.98 667
7818.82 717
7819.65 628
7820.48 657
7821.32 664
7822.15 611
7822.99 649
7823.82 742
7824.66 683
7825.49 639
7826.33 757
7827.16 782
7828.00 717
7828.83 770
7829.67 744
7830.50 831
7831.34 736
7832.17 649
7833.01 641
7833.85 640
7834.68 634
7835.52 666
7836.35 659
7837.19 678
7838.02 681
7838.86 649
7839.69 645
7840.53 627
7841.37 661
7842.20 716
7843.04 603
7843.87 599
7844.71 666
7845.55 684
7846.38 523
7847.22 669
7848.05 643
7848.89 519
7849.73 608
7850.56 616
7851.40 571
7852.24 573
7853.07 583
7853.91 659
7854.74 607
7855.58 557
7856.42 643
7857.25 625
7858.09 654
7858.93 589
7859.76 585
7860.60 595
7861.44 605
7862.28 593
7863.11 610
7863.95 606
7864.79 596
7865.62 523
7866.46 587
7867.30 604
7868.14 582
7868.97 587
7869.81 597
7870.65 559
7871.48 506
7872.32 544
7873.16 600
7874.00 606
7874.83 604
7875.67 617
7876.51 631
7877.35 554
7878.19 668
7879.02 759
7879.86 645
7880.70 636
7881.54 587
7882.37 557
7883.21 671
7884.05 600
7884.89 626
7885.73 606
7886.57 618
7887.40 669
7888.24 688
7889.08 667
7889.92 562
7890.76 547
7891.60 637
7892.43 665
7893.27 657
7894.11 640
7894.95 661
7895.79 611
7896.63 601
7897.47 609
7898.30 579
7899.14 562
7899.98 655
7900.82 564
7901.66 633
7902.50 631
7903.34 633
7904.18 585
7905.02 593
7905.86 640
7906.70 637
7907.54 590
7908.37 596
7909.21 583
7910.05 602
7910.89 550
7911.73 601
7912.57 576
7913.41 603
7914.25 592
7915.09 567
7915.93 664
7916.77 684
7917.61 641
7918.45 709
7919.29 783
7920.13 751
7920.97 748
7921.81 687
7922.65 631
7923.49 600
7924.33 583
7925.17 547
7926.01 535
7926.85 623
7927.69 651
7928.53 555
7929.37 592
7930.21 569
7931.05 596
7931.90 608
7932.74 613
7933.58 596
7934.42 583
7935.26 536
7936.10 562
7936.94 500
7937.78 490
7938.62 526
7939.46 505
7940.30 528
7941.14 538
7941.99 510
7942.83 516
7943.67 585
7944.51 531
7945.35 559
7946.19 579
7947.03 591
7947.88 580
7948.72 542
7949.56 522
7950.40 605
7951.24 542
7952.08 521
7952.93 584
7953.77 604
7954.61 515
7955.45 496
7956.29 519
7957.13 592
7957.98 617
7958.82 519
7959.66 540
7960.50 571
7961.35 575
7962.19 587
7963.03 578
7963.87 561
7964.71 572
7965.56 586
7966.40 572
7967.24 623
7968.08 536
7968.93 607
7969.77 587
7970.61 562
7971.45 551
7972.30 548
7973.14 571
7973.98 537
7974.83 561
7975.67 591
7976.51 550
7977.36 502
7978.20 532
7979.04 602
7979.88 557
7980.73 527
7981.57 498
7982.41 511
7983.26 503
7984.10 541
7984.94 506
7985.79 441
7986.63 487
7987.47 474
7988.32 516
7989.16 472
7990.01 465
7990.85 508
7991.69 504
7992.54 470
7993.38 473
7994.23 472
7995.07 503
7995.91 488
7996.76 445
7997.60 463
7998.45 475
7999.29 443
8000.13 444
8000.98 515
8001.82 525
8002.67 445
8003.51 458
8004.36 415
8005.20 459
8006.04 409
8006.89 498
8007.73 561
8008.58 531
8009.42 524
8010.27 520
8011.11 512
8011.96 478
8012.80 488
8013.65 495
8014.49 517
8015.34 487
8016.18 510
8017.03 453
8017.87 508
8018.72 488
8019.56 503
8020.41 473
8021.25 494
8022.10 446
8022.95 478
8023.79 471
8024.64 434
8025.48 447
8026.33 447
8027.17 403
8028.02 399
8028.86 459
8029.71 486
8030.56 514
8031.40 524
8032.25 494
8033.09 514
8033.94 448
8034.79 509
8035.63 529
8036.48 406
8037.32 437
8038.17 482
8039.02 583
8039.86 515
8040.71 487
8041.56 490
8042.40 463
8043.25 438
8044.10 507
8044.94 445
8045.79 522
8046.64 477
8047.48 488
8048.33 405
8049.18 444
8050.02 449
8050.87 432
8051.72 501
8052.56 507
8053.41 468
8054.26 461
8055.11 427
8055.95 460
8056.80 443
8057.65 425
8058.49 435
8059.34 423
8060.19 426
8061.04 491
8061.88 455
8062.73 454
8063.58 494
8064.43 433
8065.27 445
8066.12 439
8066.97 446
8067.82 432
8068.67 443
8069.51 482
8070.36 468
8071.21 399
8072.06 453
8072.91 439
8073.75 450
8074.60 418
8075.45 456
8076.30 469
8077.15 466
8078.00 472
8078.84 438
8079.69 367
8080.54 417
8081.39 411
8082.24 429
8083.09 439
8083.94 445
8084.78 438
8085.63 428
8086.48 427
8087.33 436
8088.18 402
8089.03 397
8089.88 433
8090.73 388
8091.58 437
8092.42 445
8093.27 436
8094.12 441
8094.97 451
8095.82 503
8096.67 438
8097.52 480
8098.37 533
8099.22 465
8100.07 443
8100.92 401
8101.77 438
8102.62 426
8103.47 437
8104.32 442
8105.17 427
8106.02 402
8106.87 455
8107.72 478
8108.57 459
8109.42 450
8110.27 472
8111.12 440
8111.97 439
8112.82 438
8113.67 477
8114.52 417
8115.37 411
8116.22 385
8117.07 387
8117.92 483
8118.77 398
8119.62 441
8120.47 497
8121.32 433
8122.17 433
8123.02 480
8123.87 445
8124.72 428
8125.57 468
8126.43 513
8127.28 453
8128.13 439
8128.98 400
8129.83 467
8130.68 456
8131.53 436
8132.38 403
8133.23 392
8134.09 418
8134.94 452
8135.79 429
8136.64 452
8137.49 463
8138.34 471
8139.19 489
8140.05 497
8140.90 413
8141.75 459
8142.60 437
8143.45 457
8144.30 450
8145.16 421
8146.01 442
8146.86 460
8147.71 408
8148.56 425
8149.42 477
8150.27 484
8151.12 484
8151.97 461
8152.83 473
8153.68 457
8154.53 484
8155.38 493
8156.24 510
8157.09 530
8157.94 471
8158.79 464
8159.65 462
8160.50 490
8161.35 410
8162.20 383
8163.06 414
8163.91 449
8164.76 451
8165.62 455
8166.47 379
8167.32 454
8168.17 493
8169.03 505
8169.88 476
8170.73 440
8171.59 404
8172.44 376
8173.29 394
8174.15 365
8175.00 379
8175.85 388
8176.71 375
8177.56 450
8178.42 439
8179.27 431
8180.12 432
8180.98 413
8181.83 395
8182.68 453
8183.54 427
8184.39 443
8185.25 446
8186.10 438
8186.95 468
8187.81 436
8188.66 497
8189.52 459
8190.37 452
8191.22 424
8192.08 471
8192.93 404
8193.79 402
8194.64 382
8195.50 390
8196.35 378
8197.21 441
8198.06 423
8198.92 413
8199.77 381
8200.63 351
8201.48 390
8202.33 387
8203.19 466
8204.04 421
8204.90 404
8205.75 381
8206.61 368
8207.47 399
8208.32 409
8209.18 412
8210.03 434
8210.89 376
8211.74 432
8212.60 423
8213.45 381
8214.31 391
8215.16 363
8216.02 361
8216.87 377
8217.73 453
8218.59 443
8219.44 456
8220.30 404
8221.15 417
8222.01 450
8222.87 534
8223.72 453
8224.58 465
8225.43 449
8226.29 481
8227.15 497
8228.00 443
8228.86 506
8229.71 476
8230.57 461
8231.43 443
8232.28 426
8233.14 476
8234.00 435
8234.85 418
8235.71 401
8236.57 408
8237.42 367
8238.28 363
8239.14 381
8239.99 439
8240.85 415
8241.71 408
8242.56 441
8243.42 401
8244.28 382
8245.14 341
8245.99 367
8246.85 398
8247.71 396
8248.56 490
8249.42 467
8250.28 384
8251.14 414
8251.99 423
8252.85 467
8253.71 406
8254.57 441
8255.42 481
8256.28 416
8257.14 432
8258.00 412
8258.86 435
8259.71 502
8260.57 410
8261.43 426
8262.29 444
8263.15 420
8264.00 434
8264.86 429
8265.72 435
8266.58 401
8267.44 393
8268.29 426
8269.15 434
8270.01 448
8270.87 418
8271.73 426
8272.59 432
8273.45 385
8274.30 480
8275.16 441
8276.02 429
8276.88 396
8277.74 366
8278.60 387
8279.46 411
8280.32 459
8281.18 452
8282.03 427
8282.89 451
8283.75 499
8284.61 481
8285.47 476
8286.33 412
8287.19 415
8288.05 394
8288.91 441
8289.77 450
8290.63 488
8291.49 470
8292.35 448
8293.21 502
8294.07 483
8294.93 414
8295.78 420
8296.64 479
8297.50 473
8298.36 461
8299.22 419
8300.08 424
8300.94 481
8301.80 445
8302.66 431
8303.52 438
8304.38 462
8305.25 439
8306.11 418
8306.97 461
8307.83 423
8308.69 422
8309.55 501
8310.41 496
8311.27 460
8312.13 469
8312.99 451
8313.85 468
8314.71 457
8315.57 484
8316.43 437
8317.29 415
8318.15 433
8319.02 441
8319.88 413
8320.74 483
8321.60 459
8322.46 440
8323.32 458
8324.18 440
8325.04 455
8325.90 453
8326.77 432
8327.63 411
8328.49 466
8329.35 477
8330.21 491
8331.07 473
8331.93 454
8332.80 475
8333.66 431
8334.52 444
8335.38 449
8336.24 418
8337.11 378
8337.97 412
8338.83 429
8339.69 475
8340.55 463
8341.42 494
8342.28 452
8343.14 431
8344.00 446
8344.86 467
8345.73 462
8346.59 458
8347.45 458
8348.31 483
8349.18 460
8350.04 454
8350.90 444
8351.76 471
8352.63 438
8353.49 479
8354.35 432
8355.22 453
8356.08 489
8356.94 517
8357.80 535
8358.67 466
8359.53 499
8360.39 509
8361.26 502
8362.12 447
8362.98 495
8363.85 482
8364.71 419
8365.57 431
8366.44 437
8367.30 483
8368.16 555
8369.03 524
8369.89 505
8370.75 542
8371.62 494
8372.48 562
8373.35 501
8374.21 521
8375.07 458
8375.94 467
8376.80 491
8377.67 443
8378.53 534
8379.39 562
8380.26 559
8381.12 551
8381.99 531
8382.85 554
8383.71 552
8384.58 571
8385.44 478
8386.31 549
8387.17 570
8388.04 571
8388.90 581
8389.77 590
8390.63 567
8391.50 597
8392.36 607
8393.22 530
8394.09 585
8394.95 658
8395.82 658
8396.68 587
8397.55 606
8398.41 619
8399.28 610
8400.14 598
8401.01 607
8401.88 526
8402.74 611
8403.61 622
8404.47 622
8405.34 611
8406.20 615
8407.07 654
8407.93 640
8408.80 716
8409.66 733
8410.53 697
8411.40 694
8412.26 720
8413.13 737
8413.99 682
8414.86 752
8415.73 774
8416.59 714
8417.46 663
8418.32 741
8419.19 749
8420.06 710
8420.92 730
8421.79 771
8422.65 724
8423.52 802
8424.39 876
8425.25 839
8426.12 885
8426.99 781
8427.85 879
8428.72 900
8429.59 887
8430.45 941
8431.32 870
8432.19 872
8433.05 905
8433.92 958
8434.79 904
8435.65 906
8436.52 1004
8437.39 1004
8438.26 1037
8439.12 1077
8439.99 1029
8440.86 1027
8441.73 1063
8442.59 1178
8443.46 1230
8444.33 1178
8445.19 1125
8446.06 1058
8446.93 1140
8447.80 1146
8448.67 1129
8449.53 1162
8450.40 1187
8451.27 1259
8452.14 1380
8453.00 1542
8453.87 1785
8454.74 2123
8455.61 2484
8456.48 3119
8457.34 3214
8458.21 3464
8459.08 3405
8459.95 3124
8460.82 2920
8461.69 2578
8462.55 2176
8463.42 1835
8464.29 1490
8465.16 1387
8466.03 1295
8466.90 1131
8467.77 1083
8468.63 982
8469.50 898
8470.37 869
8471.24 955
8472.11 889
8472.98 843
8473.85 891
8474.72 900
8475.58 852
8476.45 857
8477.32 824
8478.19 860
8479.06 825
8479.93 757
8480.80 764
8481.67 932
8482.54 851
8483.41 817
8484.28 895
8485.15 1018
8486.02 940
8486.89 932
8487.76 940
8488.63 929
8489.50 820
8490.37 848
8491.24 887
8492.11 876
8492.98 927
8493.85 926
8494.72 1099
8495.59 1163
8496.46 1107
8497.33 1157
8498.20 1126
8499.07 1057
8499.94 993
8500.81 895
8501.68 868
8502.55 844
8503.42 854
8504.29 843
8505.16 816
8506.03 804
8506.90 814
8507.77 766
8508.64 749
8509.51 760
8510.38 706
8511.25 788
8512.13 824
8513.00 839
8513.87 841
8514.74 813
8515.61 818
8516.48 784
8517.35 885
8518.22 843
8519.09 852
8519.97 834
8520.84 884
8521.71 903
8522.58 891
8523.45 895
8524.32 860
8525.19 801
8526.07 851
8526.94 862
8527.81 883
8528.68 900
8529.55 862
8530.43 916
8531.30 939
8532.17 944
8533.04 999
8533.91 887
8534.79 935
8535.66 962
8536.53 949
8537.40 987
8538.27 951
8539.15 942
8540.02 931
8540.89 923
8541.76 921
8542.64 798
8543.51 797
8544.38 825
8545.25 764
8546.13 783
8547.00 725
8547.87 695
8548.74 726
8549.62 736
8550.49 767
8551.36 759
8552.24 748
8553.11 766
8553.98 740
8554.86 735
8555.73 674
8556.60 751
8557.48 799
8558.35 744
8559.22 812
8560.10 753
8560.97 730
8561.84 742
8562.72 710
8563.59 695
8564.46 708
8565.34 711
8566.21 679
8567.08 643
8567.96 707
8568.83 741
8569.71 786
8570.58 714
8571.45 725
8572.33 704
8573.20 703
8574.08 719
8574.95 674
8575.82 674
8576.70 689
8577.57 657
8578.45 611
8579.32 663
8580.20 660
8581.07 621
8581.94 636
8582.82 675
8583.69 658
8584.57 608
8585.44 639
8586.32 638
8587.19 730
8588.07 651
8588.94 689
8589.82 692
8590.69 629
8591.57 634
8592.44 591
8593.32 603
8594.19 640
8595.07 622
8595.94 643
8596.82 644
8597.69 611
8598.57 621
8599.44 683
8600.32 671
8601.19 678
8602.07 729
8602.95 659
8603.82 668
8604.70 744
8605.57 668
8606.45 630
8607.32 651
8608.20 638
8609.08 703
8609.95 684
8610.83 725
8611.70 715
8612.58 657
8613.46 707
8614.33 669
8615.21 693
8616.08 749
8616.96 692
8617.84 758
8618.71 757
8619.59 716
8620.47 791
8621.34 709
8622.22 696
8623.10 708
8623.97 638
8624.85 653
8625.73 688
8626.60 707
8627.48 763
8628.36 764
8629.23 795
8630.11 759
8630.99 790
8631.87 856
8632.74 807
8633.62 845
8634.50 805
8635.37 797
8636.25 744
8637.13 733
8638.01 767
8638.88 746
8639.76 784
8640.64 833
8641.52 827
8642.39 797
8643.27 800
8644.15 818
8645.03 782
8645.90 848
8646.78 856
8647.66 892
8648.54 849
8649.42 847
8650.29 904
8651.17 888
8652.05 905
8652.93 921
8653.81 957
8654.68 967
8655.56 850
8656.44 887
8657.32 874
8658.20 864
8659.08 921
8659.95 887
8660.83 895
8661.71 931
8662.59 917
8663.47 979
8664.35 920
8665.23 892
8666.10 942
8666.98 916
8667.86 957
8668.74 935
8669.62 953
8670.50 1005
8671.38 1021
8672.26 1040
8673.14 1032
8674.02 1201
8674.90 1216
8675.77 1150
8676.65 1238
8677.53 1178
8678.41 1124
8679.29 1174
8680.17 1216
8681.05 1149
8681.93 1182
8682.81 1055
8683.69 1116
8684.57 1082
8685.45 1127
8686.33 1025
8687.21 1058
8688.09 1155
8688.97 1232
8689.85 1298
8690.73 1369
8691.61 1564
8692.49 1678
8693.37 1912
8694.25 2100
8695.13 2247
8696.01 2119
8696.89 2053
8697.77 1881
8698.65 1734
8699.53 1497
8700.41 1346
8701.29 1193
8702.17 1173
8703.05 1153
8703.94 1153
8704.82 1048
8705.70 993
8706.58 1017
8707.46 939
8708.34 959
8709.22 901
8710.10 953
8710.98 1066
8711.86 1077
8712.75 956
8713.63 1031
8714.51 1074
8715.39 1050
8716.27 977
8717.15 970
8718.03 992
8718.91 979
8719.80 1061
8720.68 1093
8721.56 1033
8722.44 1173
8723.32 1120
8724.20 1063
8725.09 1046
8725.97 1094
8726.85 1118
8727.73 1130
8728.61 1161
8729.50 1186
8730.38 1193
8731.26 1145
8732.14 1186
8733.02 1186
8733.91 1221
8734.79 1201
8735.67 1373
8736.55 1211
8737.44 1170
8738.32 1202
8739.20 1161
8740.08 1213
8740.97 1364
8741.85 1313
8742.73 1228
8743.61 1116
8744.50 1198
8745.38 1280
8746.26 1185
8747.15 1209
8748.03 1188
8748.91 1286
8749.79 1205
8750.68 1166
8751.56 1177
8752.44 1289
8753.33 1226
8754.21 1237
8755.09 1273
8755.98 1256
8756.86 1302
8757.74 1371
8758.63 1252
8759.51 1311
8760.39 1309
8761.28 1254
8762.16 1344
8763.05 1442
8763.93 1476
8764.81 1474
8765.70 1479
8766.58 1557
8767.46 1656
8768.35 1645
8769.23 1680
8770.12 1656
8771.00 1559
8771.89 1627
8772.77 1531
8773.65 1690
8774.54 1573
8775.42 1566
8776.31 1501
8777.19 1602
8778.08 1632
8778.96 1750
8779.84 1930
8780.73 2375
8781.61 2621
8782.50 2967
8783.38 3350
8784.27 3490
8785.15 3453
8786.04 3252
8786.92 3012
8787.81 2715
8788.69 2400
8789.58 2171
8790.46 1894
8791.35 1767
8792.23 1705
8793.12 1642
8794.00 1597
8794.89 1668
8795.77 1750
8796.66 1846
8797.55 1917
8798.43 2085
8799.32 2235
8800.20 2285
8801.09 2494
8801.97 2244
8802.86 2080
8803.74 1906
8804.63 1797
8805.52 1721
8806.40 1566
8807.29 1349
8808.17 1422
8809.06 1383
8809.95 1410
8810.83 1402
8811.72 1392
8812.60 1375
8813.49 1422
8814.38 1535
8815.26 1514
8816.15 1643
8817.04 1577
8817.92 1580
8818.81 1597
8819.70 1435
8820.58 1403
8821.47 1403
8822.36 1360
8823.24 1433
8824.13 1352
8825.02 1246
8825.90 1231
8826.79 1197
8827.68 1230
8828.56 1274
8829.45 1213
8830.34 1306
8831.23 1155
8832.11 1218
8833.00 1221
8833.89 1210
8834.77 1165
8835.66 1147
8836.55 1142
8837.44 1131
8838.32 1138
8839.21 1137
8840.10 1113
8840.99 1135
8841.88 1125
8842.76 1124
8843.65 1086
8844.54 1108
8845.43 1155
8846.31 1118
8847.20 1086
8848.09 1078
8848.98 1175
8849.87 1126
8850.75 1108
8851.64 1129
8852.53 1096
8853.42 1148
8854.31 1200
8855.20 1143
8856.08 1074
8856.97 1092
8857.86 1064
8858.75 1093
8859.64 1053
8860.53 995
8861.42 1055
8862.30 1059
8863.19 1068
8864.08 1117
8864.97 1000
8865.86 1018
8866.75 1009
8867.64 1029
8868.53 1006
8869.42 1033
8870.30 964
8871.19 1017
8872.08 928
8872.97 943
8873.86 903
8874.75 899
8875.64 924
8876.53 903
8877.42 882
8878.31 918
8879.20 949
8880.09 930
8880.98 930
8881.87 931
8882.76 880
8883.65 830
8884.54 833
8885.43 823
8886.32 784
8887.21 818
8888.10 807
8888.99 794
8889.88 907
8890.77 850
8891.66 806
8892.55 838
8893.44 806
8894.33 754
8895.22 785
8896.11 790
8897.00 811
8897.89 793
8898.78 774
8899.67 719
8900.56 803
8901.45 751
8902.34 739
8903.23 682
8904.12 713
8905.02 707
8905.91 669
8906.80 689
8907.69 729
8908.58 757
8909.47 775
8910.36 726
8911.25 688
8912.14 627
8913.04 628
8913.93 645
8914.82 683
8915.71 689
8916.60 623
8917.49 694
8918.38 644
8919.28 635
8920.17 683
8921.06 686
8921.95 708
8922.84 685
8923.73 607
8924.63 624
8925.52 584
8926.41 594
8927.30 675
8928.19 703
8929.09 651
8929.98 643
8930.87 689
8931.76 656
8932.65 615
8933.55 648
8934.44 669
8935.33 556
8936.22 607
8937.12 645
8938.01 628
8938.90 622
8939.79 616
8940.69 603
8941.58 669
8942.47 549
8943.37 605
8944.26 603
8945.15 594
8946.04 616
8946.94 617
8947.83 576
8948.72 606
8949.62 559
8950.51 518
8951.40 550
8952.30 582
8953.19 529
8954.08 561
8954.98 558
8955.87 569
8956.76 547
8957.66 537
8958.55 539
8959.44 521
8960.34 497
8961.23 493
8962.12 509
8963.02 483
8963.91 505
8964.81 531
8965.70 567
8966.59 564
8967.49 519
8968.38 558
8969.28 539
8970.17 537
8971.06 533
8971.96 477
8972.85 537
8973.75 559
8974.64 562
8975.54 564
8976.43 514
8977.32 533
8978.22 520
8979.11 472
8980.01 481
8980.90 480
8981.80 508
8982.69 520
8983.59 445
8984.48 476
8985.38 504
8986.27 512
8987.17 503
8988.06 517
8988.96 500
8989.85 413
8990.75 456
8991.64 509
8992.54 463
8993.43 460
8994.33 480
8995.22 443
8996.12 492
8997.01 484
8997.91 491
8998.81 460
8999.70 439
9000.60 440
9001.49 454
9002.39 469
9003.28 465
9004.18 460
9005.08 413
9005.97 462
9006.87 439
9007.76 452
9008.66 451
9009.56 436
9010.45 428
9011.35 391
9012.24 415
9013.14 428
9014.04 439
9014.93 439
9015.83 405
9016.73 405
9017.62 356
9018.52 370
9019.42 388
9020.31 387
9021.21 464
9022.11 404
9023.00 402
9023.90 426
9024.80 409
9025.69 444
9026.59 465
9027.49 468
9028.38 416
9029.28 399
9030.18 385
9031.08 429
9031.97 454
9032.87 409
9033.77 394
9034.66 368
9035.56 406
9036.46 400
9037.36 411
9038.25 459
9039.15 425
9040.05 396
9040.95 405
9041.85 436
9042.74 427
9043.64 402
9044.54 399
9045.44 430
9046.33 441
9047.23 432
9048.13 370
9049.03 373
9049.93 408
9050.82 404
9051.72 386
9052.62 343
9053.52 380
9054.42 393
9055.32 385
9056.21 387
9057.11 392
9058.01 375
9058.91 411
9059.81 349
9060.71 387
9061.61 365
9062.50 387
9063.40 409
9064.30 419
9065.20 396
9066.10 456
9067.00 395
9067.90 417
9068.80 374
9069.70 435
9070.60 401
9071.49 403
9072.39 397
9073.29 413
9074.19 456
9075.09 452
9075.99 414
9076.89 371
9077.79 386
9078.69 367
9079.59 378
9080.49 365
9081.39 381
9082.29 425
9083.19 424
9084.09 413
9084.99 372
9085.89 397
9086.79 354
9087.69 385
9088.59 350
9089.49 424
9090.39 401
9091.29 423
9092.19 392
9093.09 351
9093.99 377
9094.89 387
9095.79 337
9096.69 402
9097.59 421
9098.49 443
9099.39 377
9100.29 388
9101.19 387
9102.09 428
9102.99 353
9103.90 372
9104.80 381
9105.70 348
9106.60 381
9107.50 370
9108.40 377
9109.30 405
9110.20 391
9111.10 328
9112.00 368
9112.91 363
9113.81 355
9114.71 403
9115.61 397
9116.51 366
9117.41 341
9118.31 338
9119.22 344
9120.12 383
9121.02 369
9121.92 375
9122.82 375
9123.72 384
9124.63 385
9125.53 350
9126.43 365
9127.33 357
9128.23 340
9129.14 423
9130.04 349
9130.94 357
9131.84 364
9132.74 378
9133.65 319
9134.55 316
9135.45 387
9136.35 353
9137.26 360
9138.16 377
9139.06 344
9139.96 324
9140.87 395
9141.77 347
9142.67 401
9143.57 391
9144.48 340
9145.38 425
9146.28 417
9147.19 379
9148.09 379
9148.99 406
9149.90 428
9150.80 354
9151.70 376
9152.60 367
9153.51 388
9154.41 364
9155.31 384
9156.22 373
9157.12 400
9158.02 387
9158.93 437
9159.83 340
9160.74 407
9161.64 454
9162.54 375
9163.45 373
9164.35 342
9165.25 352
9166.16 363
9167.06 405
9167.97 418
9168.87 392
9169.77 354
9170.68 349
9171.58 338
9172.49 344
9173.39 371
9174.30 383
9175.20 380
9176.10 369
9177.01 373
9177.91 367
9178.82 381
9179.72 470
9180.63 376
9181.53 360
9182.44 360
9183.34 356
9184.25 376
9185.15 336
9186.05 335
9186.96 366
9187.86 377
9188.77 341
9189.67 387
9190.58 366
9191.48 358
9192.39 344
9193.30 345
9194.20 387
9195.11 387
9196.01 368
9196.92 380
9197.82 348
9198.73 356
9199.63 338
9200.54 388
9201.44 425
9202.35 384
9203.26 413
9204.16 380
9205.07 324
9205.97 353
9206.88 385
9207.78 379
9208.69 398
9209.60 347
9210.50 348
9211.41 379
9212.32 358
9213.22 382
9214.13 345
9215.03 352
9215.94 345
9216.85 357
9217.75 324
9218.66 362
9219.57 397
9220.47 343
9221.38 370
9222.29 415
9223.19 417
9224.10 426
9225.01 386
9225.91 420
9226.82 394
9227.73 373
9228.63 352
9229.54 339
9230.45 392
9231.36 372
9232.26 348
9233.17 377
9234.08 374
9234.98 377
9235.89 369
9236.80 347
9237.71 378
9238.61 375
9239.52 392
9240.43 351
9241.34 372
9242.24 378
9243.15 356
9244.06 367
9244.97 336
9245.87 308
9246.78 389
9247.69 345
9248.60 346
9249.51 357
9250.41 331
9251.32 352
9252.23 373
9253.14 397
9254.05 356
9254.96 341
9255.86 358
9256.77 357
9257.68 355
9258.59 314
9259.50 288
9260.41 316
9261.31 328
9262.22 377
9263.13 381
9264.04 400
9264.95 357
9265.86 344
9266.77 325
9267.68 334
9268.58 404
9269.49 428
9270.40 372
9271.31 404
9272.22 356
9273.13 361
9274.04 381
9274.95 413
9275.86 399
9276.77 401
9277.68 385
9278.59 377
9279.50 372
9280.40 412
9281.31 407
9282.22 385
9283.13 369
9284.04 378
9284.95 422
9285.86 379
9286.77 324
9287.68 411
9288.59 373
9289.50 371
9290.41 376
9291.32 390
9292.23 348
9293.14 342
9294.05 389
9294.96 341
9295.87 407
9296.78 373
9297.69 389
9298.60 443
9299.52 380
9300.43 332
9301.34 370
9302.25 321
9303.16 411
9304.07 377
9304.98 324
9305.89 395
9306.80 403
9307.71 375
9308.62 398
9309.53 371
9310.44 377
9311.36 422
9312.27 433
9313.18 376
9314.09 355
9315.00 389
9315.91 384
9316.82 416
9317.73 408
9318.64 377
9319.56 328
9320.47 313
9321.38 360
9322.29 390
9323.20 374
9324.11 373
9325.03 395
9325.94 386
9326.85 376
9327.76 369
9328.67 418
9329.59 375
9330.50 331
9331.41 364
9332.32 416
9333.23 371
9334.15 317
9335.06 372
9335.97 332
9336.88 347
9337.79 362
9338.71 344
9339.62 308
9340.53 388
9341.44 382
9342.36 311
9343.27 360
9344.18 414
9345.09 358
9346.01 376
9346.92 319
9347.83 353
9348.75 374
9349.66 444
9350.57 415
9351.48 385
9352.40 376
9353.31 352
9354.22 380
9355.14 389
9356.05 367
9356.96 362
9357.88 314
9358.79 324
9359.70 316
9360.62 358
9361.53 401
9362.44 378
9363.36 353
9364.27 315
9365.19 379
9366.10 375
9367.01 421
9367.93 386
9368.84 345
9369.75 351
9370.67 359
9371.58 372
9372.50 379
9373.41 353
9374.32 327
9375.24 354
9376.15 338
9377.07 320
9377.98 375
9378.90 393
9379.81 358
9380.72 345
9381.64 434
9382.55 404
9383.47 386
9384.38 430
9385.30 413
9386.21 418
9387.13 373
9388.04 413
9388.96 372
9389.87 411
9390.79 389
9391.70 397
9392.62 453
9393.53 453
9394.45 433
9395.36 413
9396.28 425
9397.19 447
9398.11 460
9399.02 430
9399.94 432
9400.85 437
9401.77 411
9402.68 420
9403.60 392
9404.52 430
9405.43 477
9406.35 504
9407.26 447
9408.18 434
9409.09 450
9410.01 469
9410.93 455
9411.84 438
9412.76 422
9413.67 397
9414.59 464
9415.51 445
9416.42 431
9417.34 454
9418.26 393
9419.17 383
9420.09 428
9421.00 416
9421.92 412
9422.84 405
9423.75 416
9424.67 405
9425.59 416
9426.50 448
9427.42 383
9428.34 444
9429.25 399
9430.17 439
9431.09 566
9432.00 435
9432.92 448
9433.84 434
9434.76 481
9435.67 476
9436.59 596
9437.51 468
9438.42 446
9439.34 474
9440.26 459
9441.18 464
9442.09 471
9443.01 458
9443.93 471
9444.85 441
9445.76 472
9446.68 486
9447.60 486
9448.52 414
9449.43 491
9450.35 534
9451.27 480
9452.19 560
9453.11 672
9454.02 673
9454.94 684
9455.86 714
9456.78 726
9457.70 751
9458.62 682
9459.53 672
9460.45 591
9461.37 540
9462.29 497
9463.21 473
9464.13 483
9465.04 487
9465.96 460
9466.88 461
9467.80 467
9468.72 477
9469.64 440
9470.56 441
9471.48 434
9472.39 461
9473.31 401
9474.23 430
9475.15 414
9476.07 433
9476.99 434
9477.91 493
9478.83 440
9479.75 443
9480.67 472
9481.59 547
9482.51 516
9483.42 523
9484.34 463
9485.26 483
9486.18 524
9487.10 497
9488.02 499
9488.94 557
9489.86 514
9490.78 536
9491.70 464
9492.62 475
9493.54 472
9494.46 471
9495.38 452
9496.30 461
9497.22 430
9498.14 437
9499.06 402
9499.98 417
9500.90 465
9501.82 454
9502.74 449
9503.66 440
9504.58 429
9505.50 434
9506.43 452
9507.35 452
9508.27 445
9509.19 482
9510.11 429
9511.03 456
9511.95 412
9512.87 418
9513.79 433
9514.71 455
9515.63 442
9516.55 438
9517.48 437
9518.40 453
9519.32 506
9520.24 407
9521.16 465
9522.08 433
9523.00 450
9523.92 458
9524.85 504
9525.77 479
9526.69 456
9527.61 413
9528.53 483
9529.45 515
9530.38 475
9531.30 530
9532.22 495
9533.14 583
9534.06 587
9534.98 551
9535.91 552
9536.83 565
9537.75 556
9538.67 553
9539.60 519
9540.52 454
9541.44 400
9542.36 423
9543.28 426
9544.21 460
9545.13 427
9546.05 453
9546.97 431
9547.90 415
9548.82 464
9549.74 469
9550.66 396
9551.59 433
9552.51 494
9553.43 485
9554.36 412
9555.28 381
9556.20 426
9557.13 440
9558.05 444
9558.97 422
9559.89 427
9560.82 481
9561.74 437
9562.66 416
9563.59 411
9564.51 469
9565.43 470
9566.36 442
9567.28 410
9568.20 417
9569.13 442
9570.05 481
9570.98 442
9571.90 418
9572.82 428
9573.75 415
9574.67 474
9575.60 398
9576.52 401
9577.44 425
9578.37 426
9579.29 450
9580.22 443
9581.14 427
9582.06 397
9582.99 424
9583.91 454
9584.84 403
9585.76 465
9586.69 456
9587.61 383
9588.53 384
9589.46 430
9590.38 436
9591.31 431
9592.23 404
9593.16 409
9594.08 499
9595.01 466
9595.93 439
9596.86 433
9597.78 447
9598.71 439
9599.63 405
9600.56 491
9601.48 462
9602.41 439
9603.33 481
9604.26 469
9605.18 430
9606.11 430
9607.03 492
9607.96 472
9608.89 478
9609.81 474
9610.74 449
9611.66 464
9612.59 478
9613.51 497
9614.44 463
9615.37 489
9616.29 554
9617.22 509
9618.14 494
9619.07 451
9620.00 488
9620.92 499
9621.85 470
9622.77 462
9623.70 465
9624.63 502
9625.55 498
9626.48 453
9627.41 493
9628.33 497
9629.26 542
9630.19 486
9631.11 530
9632.04 550
9632.97 539
9633.89 534
9634.82 550
9635.75 509
9636.67 520
9637.60 545
9638.53 579
9639.45 575
9640.38 561
9641.31 564
9642.23 575
9643.16 587
9644.09 582
9645.02 574
9645.94 574
9646.87 584
9647.80 578
9648.73 607
9649.65 626
9650.58 629
9651.51 629
9652.44 620
9653.36 704
9654.29 632
9655.22 687
9656.15 673
9657.08 612
9658.00 684
9658.93 618
9659.86 622
9660.79 576
9661.72 579
9662.64 616
9663.57 579
9664.50 569
9665.43 595
9666.36 632
9667.28 616
9668.21 651
9669.14 566
9670.07 605
9671.00 634
9671.93 605
9672.86 638
9673.78 543
9674.71 596
9675.64 658
9676.57 656
9677.50 580
9678.43 624
9679.36 636
9680.29 663
9681.21 642
9682.14 605
9683.07 652
9684.00 625
9684.93 646
9685.86 617
9686.79 714
9687.72 674
9688.65 749
9689.58 678
9690.51 661
9691.44 663
9692.37 707
9693.30 697
9694.23 688
9695.16 662
9696.09 732
9697.02 740
9697.94 736
9698.87 753
9699.80 759
9700.73 1019
9701.66 944
9702.59 876
9703.52 862
9704.45 780
9705.39 777
9706.32 727
9707.25 702
9708.18 731
9709.11 652
9710.04 624
9710.97 675
9711.90 625
9712.83 650
9713.76 669
9714.69 708
9715.62 640
9716.55 741
9717.48 660
9718.41 603
9719.34 600
9720.27 592
9721.21 574
9722.14 580
9723.07 663
9724.00 657
9724.93 607
9725.86 632
9726.79 647
9727.72 579
9728.65 604
9729.59 583
9730.52 604
9731.45 666
9732.38 639
9733.31 615
9734.24 608
9735.17 662
9736.11 681
9737.04 681
9737.97 660
9738.90 615
9739.83 565
9740.77 603
9741.70 568
9742.63 613
9743.56 573
9744.49 585
9745.43 593
9746.36 589
9747.29 491
9748.22 544
9749.15 626
9750.09 530
9751.02 613
9751.95 566
9752.88 556
9753.82 554
9754.75 565
9755.68 567
9756.61 554
9757.55 599
9758.48 601
9759.41 589
9760.35 507
9761.28 509
9762.21 518
9763.14 537
9764.08 573
9765.01 602
9765.94 556
9766.88 593
9767.81 529
9768.74 532
9769.68 525
9770.61 560
9771.54 560
9772.48 526
9773.41 521
9774.34 511
9775.28 536
9776.21 518
9777.14 462
9778.08 579
9779.01 574
9779.94 631
9780.88 703
9781.81 643
9782.75 652
9783.68 629
9784.61 644
9785.55 577
9786.48 610
9787.42 522
9788.35 588
9789.28 626
9790.22 555
9791.15 546
9792.09 557
9793.02 531
9793.96 529
9794.89 523
9795.83 505
9796.76 532
9797.69 538
9798.63 524
9799.56 539
9800.50 575
9801.43 596
9802.37 597
9803.30 549
9804.24 509
9805.17 539
9806.11 514
9807.04 503
9807.98 452
9808.91 481
9809.85 445
9810.78 463
9811.72 435
9812.65 466
9813.59 427
9814.53 447
9815.46 428
9816.40 405
9817.33 440
9818.27 433
9819.20 434
9820.14 472
9821.07 415
9822.01 409
9822.95 461
9823.88 481
9824.82 461
9825.75 455
9826.69 472
9827.63 479
9828.56 461
9829.50 421
9830.43 444
9831.37 405
9832.31 440
9833.24 391
9834.18 404
9835.12 419
9836.05 433
9836.99 391
9837.93 439
9838.86 459
9839.80 488
9840.73 428
9841.67 389
9842.61 404
9843.55 417
9844.48 399
9845.42 389
9846.36 435
9847.29 401
9848.23 423
9849.17 413
9850.10 413
9851.04 394
9851.98 404
9852.92 439
9853.85 455
9854.79 401
9855.73 421
9856.67 411
9857.60 412
9858.54 426
9859.48 445
9860.42 414
9861.35 441
9862.29 403
9863.23 346
9864.17 394
9865.10 434
9866.04 385
9866.98 392
9867.92 384
9868.86 401
9869.79 359
9870.73 334
9871.67 409
9872.61 356
9873.55 353
9874.48 391
9875.42 395
9876.36 372
9877.30 394
9878.24 414
9879.18 392
9880.12 364
9881.05 359
9881.99 391
9882.93 386
9883.87 357
9884.81 383
9885.75 403
9886.69 376
9887.63 405
9888.56 380
9889.50 382
9890.44 378
9891.38 333
9892.32 397
9893.26 380
9894.20 327
9895.14 320
9896.08 306
9897.02 332
9897.96 319
9898.90 359
9899.84 323
9900.77 340
9901.71 381
9902.65 355
9903.59 334
9904.53 337
9905.47 381
9906.41 415
9907.35 380
9908.29 399
9909.23 378
9910.17 373
9911.11 430
9912.05 369
9912.99 369
9913.93 394
9914.87 372
9915.81 381
9916.75 362
9917.69 364
9918.63 346
9919.57 372
9920.52 353
9921.46 381
9922.40 415
9923.34 410
9924.28 423
9925.22 436
9926.16 472
9927.10 493
9928.04 499
9928.98 629
9929.92 588
9930.86 571
9931.80 502
9932.75 464
9933.69 492
9934.63 415
9935.57 444
9936.51 374
9937.45 327
9938.39 356
9939.33 352
9940.28 394
9941.22 371
9942.16 321
9943.10 355
9944.04 389
9944.98 369
9945.92 401
9946.87 341
9947.81 321
9948.75 366
9949.69 415
9950.63 366
9951.58 353
9952.52 381
9953.46 316
9954.40 366
9955.34 381
9956.29 315
9957.23 308
9958.17 339
9959.11 369
9960.06 291
9961.00 340
9961.94 337
9962.88 344
9963.83 355
9964.77 357
9965.71 369
9966.65 318
9967.60 351
9968.54 335
9969.48 348
9970.42 323
9971.37 307
9972.31 348
9973.25 350
9974.20 327
9975.14 341
9976.08 278
9977.03 280
9977.97 300
9978.91 302
9979.86 318
9980.80 338
9981.74 297
9982.69 283
9983.63 334
9984.57 314
9985.52 335
9986.46 328
9987.40 302
9988.35 299
9989.29 293
9990.23 255
9991.18 319
9992.12 335
9993.07 305
9994.01 280
9994.95 314
9995.90 346
9996.84 339
9997.79 340
9998.73 322
9999.67 302
10000.62 283
10001.56 324
10002.51 338
10003.45 312
10004.40 327
10005.34 315
10006.29 293
10007.23 394
10008.17 315
10009.12 289
10010.06 281
10011.01 315
10011.95 317
10012.90 315
10013.84 317
10014.79 330
10015.73 355
10016.68 349
10017.62 330
10018.57 296
10019.51 358
10020.46 329
10021.40 290
10022.35 313
10023.29 272
10024.24 265
10025.19 261
10026.13 309
10027.08 300
10028.02 291
10028.97 308
10029.91 271
10030.86 250
10031.80 308
10032.75 300
10033.70 332
10034.64 316
10035.59 344
10036.53 278
10037.48 282
10038.43 309
10039.37 300
10040.32 337
10041.26 271
10042.21 339
10043.16 319
10044.10 318
10045.05 352
10046.00 294
10046.94 301
10047.89 312
10048.84 281
10049.78 279
10050.73 270
10051.68 299
10052.62 312
10053.57 310
10054.52 316
10055.46 269
10056.41 263
10057.36 265
10058.30 290
10059.25 351
10060.20 285
10061.15 253
10062.09 267
10063.04 309
10063.99 316
10064.93 291
10065.88 268
10066.83 332
10067.78 284
10068.72 297
10069.67 291
10070.62 213
10071.57 266
10072.51 306
10073.46 283
10074.41 286
10075.36 283
10076.31 308
10077.25 272
10078.20 302
10079.15 328
10080.10 321
10081.05 298
10081.99 281
10082.94 260
10083.89 266
10084.84 259
10085.79 281
10086.74 292
10087.68 275
10088.63 242
10089.58 244
10090.53 310
10091.48 291
10092.43 235
10093.37 249
10094.32 267
10095.27 228
10096.22 253
10097.17 261
10098.12 268
10099.07 264
10100.02 266
10100.97 327
10101.91 324
10102.86 290
10103.81 276
10104.76 265
10105.71 270
10106.66 243
10107.61 241
10108.56 302
10109.51 300
10110.46 273
10111.41 292
10112.36 317
10113.31 288
10114.26 270
10115.21 266
10116.16 256
10117.11 256
10118.06 318
10119.01 289
10119.96 264
10120.91 288
10121.86 228
10122.81 265
10123.76 332
10124.71 300
10125.66 276
10126.61 291
10127.56 284
10128.51 250
10129.46 271
10130.41 308
10131.36 281
10132.31 292
10133.26 249
10134.21 251
10135.16 262
10136.11 253
10137.06 278
10138.01 301
10138.96 296
10139.91 280
10140.86 274
10141.82 304
10142.77 306
10143.72 272
10144.67 274
10145.62 276
10146.57 278
10147.52 315
10148.47 278
10149.42 301
10150.38 316
10151.33 319
10152.28 309
10153.23 276
10154.18 267
10155.13 281
10156.09 306
10157.04 274
10157.99 322
10158.94 294
10159.89 302
10160.84 294
10161.80 279
10162.75 285
10163.70 281
10164.65 278
10165.60 255
10166.56 284
10167.51 306
10168.46 299
10169.41 304
10170.36 337
10171.32 320
10172.27 302
10173.22 287
10174.17 281
10175.13 320
10176.08 298
10177.03 327
10177.98 296
10178.94 312
10179.89 331
10180.84 313
10181.80 321
10182.75 318
10183.70 297
10184.65 329
10185.61 286
10186.56 304
10187.51 338
10188.47 367
10189.42 354
10190.37 358
10191.33 295
10192.28 263
10193.23 308
10194.19 360
10195.14 353
10196.09 301
10197.05 351
10198.00 356
10198.95 309
10199.91 269
10200.86 301
10201.82 309
10202.77 308
10203.72 320
10204.68 319
10205.63 361
10206.58 335
10207.54 327
10208.49 334
10209.45 347
10210.40 360
10211.36 389
10212.31 317
10213.26 321
10214.22 331
10215.17 384
10216.13 400
10217.08 345
10218.04 347
10218.99 333
10219.94 320
10220.90 296
10221.85 280
10222.81 378
10223.76 357
10224.72 286
10225.67 329
10226.63 306
10227.58 313
10228.54 282
10229.49 304
10230.45 327
10231.40 301
10232.36 301
10233.31 318
10234.27 324
10235.22 344
10236.18 398
10237.14 431
10238.09 354
10239.05 366
10240.00 398
10240.96 358
10241.91 362
10242.87 367
10243.82 306
10244.78 332
10245.74 311
10246.69 296
10247.65 256
10248.60 294
10249.56 282
10250.52 249
10251.47 252
10252.43 281
10253.38 303
10254.34 285
10255.30 273
10256.25 290
10257.21 276
10258.17 291
10259.12 287
10260.08 302
10261.04 307
10261.99 286
10262.95 303
10263.91 301
10264.86 292
10265.82 297
10266.78 322
10267.73 261
10268.69 285
10269.65 284
10270.60 321
10271.56 307
10272.52 266
10273.47 259
10274.43 295
10275.39 266
10276.35 239
10277.30 257
10278.26 310
10279.22 273
10280.18 271
10281.13 251
10282.09 247
10283.05 286
10284.01 260
10284.96 277
10285.92 262
10286.88 307
10287.84 322
10288.79 318
10289.75 291
10290.71 251
10291.67 189
10292.63 224
10293.58 289
10294.54 271
10295.50 218
10296.46 251
10297.42 258
10298.38 286
10299.33 269
10300.29 277
10301.25 252
10302.21 248
10303.17 249
10304.13 248
10305.08 241
10306.04 270
10307.00 261
10307.96 247
10308.92 278
10309.88 280
10310.84 251
10311.80 279
10312.75 267
10313.71 265
10314.67 256
10315.63 229
10316.59 225
10317.55 267
10318.51 281
10319.47 241
10320.43 231
10321.39 273
10322.35 262
10323.31 229
10324.27 226
10325.23 210
10326.18 209
10327.14 239
10328.10 267
10329.06 250
10330.02 195
10330.98 257
10331.94 229
10332.90 210
10333.86 231
10334.82 204
10335.78 219
10336.74 211
10337.70 214
10338.66 207
10339.62 241
10340.58 269
10341.54 256
10342.50 217
10343.46 233
10344.43 227
10345.39 255
10346.35 253
10347.31 230
10348.27 266
10349.23 246
10350.19 223
10351.15 289
10352.11 286
10353.07 236
10354.03 250
10354.99 244
10355.95 244
10356.91 208
10357.88 249
10358.84 231
10359.80 289
10360.76 241
10361.72 237
10362.68 262
10363.64 250
10364.60 251
10365.57 255
10366.53 255
10367.49 298
10368.45 259
10369.41 249
10370.37 261
10371.34 251
10372.30 233
10373.26 236
10374.22 272
10375.18 276
10376.14 246
10377.11 214
10378.07 215
10379.03 235
10379.99 249
10380.95 265
10381.92 267
10382.88 251
10383.84 216
10384.80 241
10385.77 243
10386.73 259
10387.69 257
10388.65 269
10389.62 272
10390.58 249
10391.54 282
10392.50 259
10393.47 241
10394.43 252
10395.39 232
10396.35 228
10397.32 259
10398.28 203
10399.24 275
10400.21 236
10401.17 246
10402.13 234
10403.10 220
10404.06 283
10405.02 285
10405.99 257
10406.95 264
10407.91 288
10408.88 262
10409.84 246
10410.80 208
10411.77 221
10412.73 250
10413.69 268
10414.66 280
10415.62 219
10416.58 254
10417.55 265
10418.51 289
10419.48 303
10420.44 305
10421.40 299
10422.37 321
10423.33 341
10424.30 306
10425.26 302
10426.23 301
10427.19 273
10428.15 293
10429.12 244
10430.08 280
10431.05 226
10432.01 273
10432.98 251
10433.94 242
10434.91 283
10435.87 258
10436.83 260
10437.80 290
10438.76 259
10439.73 273
10440.69 262
10441.66 230
10442.62 264
10443.59 287
10444.55 258
10445.52 235
10446.48 259
10447.45 261
10448.41 262
10449.38 305
10450.35 259
10451.31 221
10452.28 229
10453.24 280
10454.21 282
10455.17 228
10456.14 212
10457.10 237
10458.07 249
10459.04 248
10460.00 225
10460.97 271
10461.93 259
10462.90 245
10463.87 267
10464.83 208
10465.80 243
10466.76 265
10467.73 275
10468.70 234
10469.66 235
10470.63 217
10471.59 205
10472.56 262
10473.53 266
10474.49 234
10475.46 253
10476.43 261
10477.39 250
10478.36 221
10479.33 251
10480.29 263
10481.26 302
10482.23 240
10483.19 254
10484.16 274
10485.13 238
10486.09 271
10487.06 228
10488.03 233
10489.00 281
10489.96 242
10490.93 258
10491.90 253
10492.87 269
10493.83 231
10494.80 236
10495.77 222
10496.73 227
10497.70 275
10498.67 277
10499.64 220
10500.61 238
10501.57 243
10502.54 215
10503.51 224
10504.48 207
10505.44 223
10506.41 273
10507.38 239
10508.35 255
10509.32 205
10510.28 217
10511.25 244
10512.22 261
10513.19 207
10514.16 216
10515.13 247
10516.09 246
10517.06 265
10518.03 289
10519.00 244
10519.97 205
10520.94 230
10521.91 236
10522.87 295
10523.84 258
10524.81 239
10525.78 267
10526.75 290
10527.72 258
10528.69 259
10529.66 237
10530.63 254
10531.59 301
10532.56 259
10533.53 293
10534.50 288
10535.47 263
10536.44 270
10537.41 250
10538.38 263
10539.35 255
10540.32 229
10541.29 270
10542.26 285
10543.23 220
10544.20 274
10545.17 248
10546.14 228
10547.11 237
10548.08 271
10549.05 242
10550.02 259
10550.99 197
10551.96 228
10552.93 229
10553.90 223
10554.87 275
10555.84 267
10556.81 274
10557.78 288
10558.75 333
10559.72 245
10560.69 250
10561.66 310
10562.63 304
10563.60 345
10564.57 379
10565.54 335
10566.51 327
10567.48 287
10568.45 327
10569.42 314
10570.40 265
10571.37 301
10572.34 220
10573.31 226
10574.28 241
10575.25 240
10576.22 263
10577.19 282
10578.16 268
10579.14 266
10580.11 260
10581.08 242
10582.05 239
10583.02 292
10583.99 270
10584.96 274
10585.94 312
10586.91 277
10587.88 270
10588.85 277
10589.82 282
10590.79 269
10591.77 287
10592.74 292
10593.71 314
10594.68 263
10595.65 267
10596.63 295
10597.60 268
10598.57 300
10599.54 275
10600.52 263
10601.49 270
10602.46 305
10603.43 270
10604.41 266
10605.38 275
10606.35 267
10607.32 302
10608.30 256
10609.27 277
10610.24 257
10611.21 244
10612.19 298
10613.16 234
10614.13 233
10615.11 301
10616.08 239
10617.05 252
10618.02 297
10619.00 265
10619.97 228
10620.94 252
10621.92 261
10622.89 249
10623.86 242
10624.84 252
10625.81 244
10626.78 266
10627.76 262
10628.73 264
10629.71 291
10630.68 306
10631.65 250
10632.63 271
10633.60 295
10634.57 323
10635.55 292
10636.52 272
10637.50 299
10638.47 288
10639.44 324
10640.42 283
10641.39 321
10642.37 325
10643.34 322
10644.31 329
10645.29 269
10646.26 241
10647.24 257
10648.21 261
10649.19 248
10650.16 265
10651.14 238
10652.11 295
10653.09 305
10654.06 260
10655.04 240
10656.01 267
10656.98 270
10657.96 265
10658.93 233
10659.91 247
10660.88 244
10661.86 252
10662.84 254
10663.81 280
10664.79 251
10665.76 252
10666.74 219
10667.71 233
10668.69 225
10669.66 276
10670.64 239
10671.61 230
10672.59 235
10673.56 246
10674.54 305
10675.52 254
10676.49 248
10677.47 249
10678.44 265
10679.42 255
10680.40 264
10681.37 242
10682.35 248
10683.32 262
10684.30 270
10685.28 260
10686.25 282
10687.23 236
10688.20 212
10689.18 228
10690.16 240
10691.13 268
10692.11 257
10693.09 247
10694.06 239
10695.04 231
10696.02 217
10696.99 223
10697.97 267
10698.95 250
10699.92 229
10700.90 245
10701.88 274
10702.85 212
10703.83 244
10704.81 185
10705.79 249
10706.76 230
10707.74 252
10708.72 203
10709.70 247
10710.67 210
10711.65 226
10712.63 209
10713.60 244
10714.58 235
10715.56 204
10716.54 242
10717.52 259
10718.49 243
10719.47 248
10720.45 211
10721.43 199
10722.40 215
10723.38 211
10724.36 192
10725.34 210
10726.32 229
10727.29 252
10728.27 177
10729.25 206
10730.23 239
10731.21 277
10732.19 225
10733.16 206
10734.14 205
10735.12 218
10736.10 252
10737.08 245
10738.06 209
10739.03 222
10740.01 247
10740.99 224
10741.97 217
10742.95 198
10743.93 253
10744.91 241
10745.89 228
10746.87 223
10747.84 223
10748.82 243
10749.80 238
10750.78 237
10751.76 215
10752.74 218
10753.72 215
10754.70 201
10755.68 237
10756.66 215
10757.64 209
10758.62 214
10759.60 212
10760.58 187
10761.56 221
10762.54 237
10763.52 229
10764.50 234
10765.48 228
10766.45 235
10767.43 232
10768.41 236
10769.39 220
10770.38 215
10771.36 250
10772.34 225
10773.32 249
10774.30 255
10775.28 236
10776.26 287
10777.24 246
10778.22 248
10779.20 209
10780.18 204
10781.16 263
10782.14 252
10783.12 259
10784.10 281
10785.08 235
10786.06 239
10787.04 204
10788.02 240
10789.00 238
10789.99 214
10790.97 212
10791.95 239
10792.93 226
10793.91 213
10794.89 219
10795.87 231
10796.85 244
10797.84 245
10798.82 247
10799.80 239
10800.78 244
10801.76 210
10802.74 202
10803.72 232
10804.71 243
10805.69 210
10806.67 234
10807.65 280
10808.63 265
10809.61 210
10810.60 192
10811.58 227
10812.56 234
10813.54 228
10814.52 242
10815.51 245
10816.49 236
10817.47 223
10818.45 223
10819.44 229
10820.42 211
10821.40 221
10822.38 234
10823.37 230
10824.35 187
10825.33 228
10826.31 238
10827.30 269
10828.28 201
10829.26 213
10830.24 269
10831.23 283
10832.21 237
10833.19 235
10834.18 240
10835.16 238
10836.14 239
10837.13 246
10838.11 253
10839.09 260
10840.07 254
10841.06 228
10842.04 233
10843.02 280
10844.01 245
10844.99 231
10845.98 206
10846.96 217
10847.94 270
10848.93 261
10849.91 255
10850.89 282
10851.88 262
10852.86 232
10853.84 288
10854.83 257
10855.81 295
10856.80 256
10857.78 274
10858.77 306
10859.75 282
10860.73 272
10861.72 270
10862.70 235
10863.69 289
10864.67 251
10865.66 259
10866.64 255
10867.62 272
10868.61 272
10869.59 254
10870.58 277
10871.56 289
10872.55 284
10873.53 225
10874.52 253
10875.50 245
10876.49 290
10877.47 304
10878.46 314
10879.44 242
10880.43 262
10881.41 290
10882.40 263
10883.38 281
10884.37 300
10885.35 308
10886.34 321
10887.32 278
10888.31 305
10889.29 267
10890.28 287
10891.27 333
10892.25 344
10893.24 279
10894.22 306
10895.21 270
10896.19 302
10897.18 296
10898.17 288
10899.15 323
10900.14 302
10901.12 324
10902.11 311
10903.10 326
10904.08 313
10905.07 282
10906.05 316
10907.04 362
10908.03 339
10909.01 369
10910.00 372
10910.99 346
10911.97 348
10912.96 363
10913.95 353
10914.93 309
10915.92 320
10916.91 332
10917.89 334
10918.88 347
10919.87 320
10920.85 298
10921.84 310
10922.83 328
10923.81 281
10924.80 297
10925.79 303
10926.78 325
10927.76 345
10928.75 349
10929.74 361
10930.73 392
10931.71 329
10932.70 345
10933.69 340
10934.68 337
10935.66 356
10936.65 403
10937.64 376
10938.63 362
10939.61 327
10940.60 390
10941.59 374
10942.58 342
10943.57 396
10944.55 443
10945.54 451
10946.53 407
10947.52 433
10948.51 423
10949.49 363
10950.48 405
10951.47 394
10952.46 387
10953.45 465
10954.44 481
10955.42 411
10956.41 463
10957.40 438
10958.39 488
10959.38 553
10960.37 515
10961.36 507
10962.34 542
10963.33 528
10964.32 505
10965.31 515
10966.30 466
10967.29 454
10968.28 493
10969.27 485
10970.26 428
10971.25 383
10972.24 402
10973.22 437
10974.21 407
10975.20 396
10976.19 380
10977.18 428
10978.17 438
10979.16 435
10980.15 411
10981.14 418
10982.13 422
10983.12 411
10984.11 441
10985.10 480
10986.09 518
10987.08 532
10988.07 512
10989.06 480
10990.05 492
10991.04 427
10992.03 450
10993.02 447
10994.01 400
10995.00 477
10995.99 553
10996.98 493
10997.97 638
10998.96 648
10999.95 668
11000.94 695
11001.93 654
11002.92 716
11003.92 705
11004.91 728
11005.90 697
11006.89 588
11007.88 596
11008.87 599
11009.86 511
11010.85 495
11011.84 443
11012.83 469
11013.82 456
11014.82 452
11015.81 404
11016.80 404
11017.79 434
11018.78 410
11019.77 388
11020.76 438
11021.76 399
11022.75 368
11023.74 342
11024.73 405
11025.72 419
11026.71 395
11027.70 374
11028.70 352
11029.69 379
11030.68 380
11031.67 396
11032.66 347
11033.66 352
11034.65 380
11035.64 382
11036.63 391
11037.62 391
11038.62 348
11039.61 336
11040.60 356
11041.59 330
11042.59 356
11043.58 377
11044.57 365
11045.56 337
11046.56 361
11047.55 359
11048.54 348
11049.53 311
11050.53 334
11051.52 284
11052.51 308
11053.51 359
11054.50 309
11055.49 320
11056.49 357
11057.48 360
11058.47 334
11059.46 315
11060.46 311
11061.45 330
11062.44 335
11063.44 341
11064.43 316
11065.42 389
11066.42 322
11067.41 291
11068.41 308
11069.40 334
11070.39 362
11071.39 340
11072.38 337
11073.37 341
11074.37 327
11075.36 296
11076.36 313
11077.35 344
11078.34 351
11079.34 315
11080.33 284
11081.33 298
11082.32 323
11083.31 322
11084.31 300
11085.30 332
11086.30 338
11087.29 351
11088.29 324
11089.28 327
11090.28 308
11091.27 304
11092.27 348
11093.26 312
11094.25 300
11095.25 320
11096.24 334
11097.24 310
11098.23 315
11099.23 307
11100.22 315
11101.22 328
11102.21 299
11103.21 308
11104.20 303
11105.20 301
11106.20 303
11107.19 321
11108.19 300
11109.18 363
11110.18 334
11111.17 290
11112.17 267
11113.16 271
11114.16 264
11115.15 312
11116.15 300
11117.15 297
11118.14 305
11119.14 299
11120.13 325
11121.13 317
11122.13 305
11123.12 286
11124.12 315
11125.11 311
11126.11 303
11127.11 259
11128.10 259
11129.10 285
11130.10 286
11131.09 286
11132.09 286
11133.09 287
11134.08 309
11135.08 285
11136.07 275
11137.07 288
11138.07 310
11139.07 281
11140.06 285
11141.06 273
11142.06 259
11143.05 262
11144.05 291
11145.05 317
11146.04 292
11147.04 281
11148.04 264
11149.04 249
11150.03 288
11151.03 289
11152.03 257
11153.02 241
11154.02 260
11155.02 311
11156.02 297
11157.01 310
11158.01 305
11159.01 299
11160.01 303
11161.01 272
11162.00 312
11163.00 268
11164.00 250
11165.00 276
11165.99 291
11166.99 256
11167.99 280
11168.99 290
11169.99 291
11170.99 274
11171.98 312
11172.98 330
11173.98 307
11174.98 290
11175.98 297
11176.98 293
11177.97 299
11178.97 273
11179.97 284
11180.97 296
11181.97 275
11182.97 268
11183.97 273
11184.96 240
11185.96 255
11186.96 279
11187.96 264
11188.96 294
11189.96 273
11190.96 245
11191.96 252
11192.96 296
11193.96 265
11194.96 266
11195.96 297
11196.95 258
11197.95 267
11198.95 256
11199.95 283
11200.95 284
11201.95 312
11202.95 249
11203.95 249
11204.95 269
11205.95 278
11206.95 254
11207.95 284
11208.95 261
11209.95 237
11210.95 218
11211.95 252
11212.95 271
11213.95 259
11214.95 237
11215.95 260
11216.95 260
11217.95 256
11218.95 252
11219.95 248
11220.95 243
11221.95 251
11222.95 260
11223.95 262
11224.95 260
11225.96 243
11226.96 249
11227.96 234
11228.96 282
11229.96 239
11230.96 234
11231.96 262
11232.96 275
11233.96 294
11234.96 242
11235.96 265
11236.97 236
11237.97 201
11238.97 233
11239.97 287
11240.97 313
11241.97 276
11242.97 294
11243.98 261
11244.98 248
11245.98 242
11246.98 265
11247.98 292
11248.98 292
11249.98 283
11250.99 257
11251.99 260
11252.99 251
11253.99 289
11254.99 304
11256.00 231
11257.00 247
11258.00 264
11259.00 275
11260.00 294
11261.01 272
11262.01 287
11263.01 294
11264.01 288
11265.02 271
11266.02 252
11267.02 294
11268.02 319
11269.03 298
11270.03 274
11271.03 263
11272.03 264
11273.04 274
11274.04 284
11275.04 314
11276.05 334
11277.05 321
11278.05 326
11279.05 309
11280.06 327
11281.06 324
11282.06 321
11283.07 280
11284.07 279
11285.07 333
11286.08 327
11287.08 274
11288.08 291
11289.09 341
11290.09 294
11291.09 280
11292.10 283
11293.10 282
11294.11 291
11295.11 278
11296.11 287
11297.12 283
11298.12 323
11299.13 333
11300.13 319
11301.13 311
11302.14 262
11303.14 307
11304.15 282
11305.15 273
11306.15 315
11307.16 332
11308.16 318
11309.17 298
11310.17 318
11311.18 342
11312.18 341
11313.18 314
11314.19 274
11315.19 305
11316.20 331
11317.20 350
11318.21 341
11319.21 344
11320.22 325
11321.22 324
11322.23 333
11323.23 359
11324.24 329
11325.24 281
11326.25 294
11327.25 310
11328.26 316
11329.26 289
11330.27 334
11331.27 338
11332.28 299
11333.29 314
11334.29 299
11335.30 316
11336.30 326
11337.31 295
11338.31 305
11339.32 317
11340.33 318
11341.33 377
11342.34 333
11343.34 373
11344.35 335
11345.35 328
11346.36 337
11347.37 363
11348.37 357
11349.38 366
11350.39 354
11351.39 328
11352.40 366
11353.40 353
11354.41 316
11355.42 316
11356.42 311
11357.43 354
11358.44 341
11359.44 336
11360.45 371
11361.46 312
11362.46 306
11363.47 298
11364.48 285
11365.48 316
11366.49 339
11367.50 317
11368.50 362
11369.51 329
11370.52 273
11371.53 340
11372.53 308
11373.54 338
11374.55 366
11375.56 378
11376.56 314
11377.57 309
11378.58 374
11379.59 334
11380.59 398
11381.60 351
11382.61 333
11383.62 327
11384.62 371
11385.63 366
11386.64 356
11387.65 348
11388.65 345
11389.66 373
11390.67 402
11391.68 471
11392.69 389
11393.69 369
11394.70 380
11395.71 401
11396.72 364
11397.73 392
11398.74 384
11399.74 410
11400.75 420
11401.76 357
11402.77 402
11403.78 402
11404.79 388
11405.80 385
11406.80 413
11407.81 435
11408.82 395
11409.83 382
11410.84 390
11411.85 421
11412.86 379
11413.87 382
11414.88 419
11415.89 390
11416.89 387
11417.90 430
11418.91 419
11419.92 407
11420.93 411
11421.94 439
11422.95 442
11423.96 397
11424.97 434
11425.98 415
11426.99 434
11428.00 456
11429.01 402
11430.02 406
11431.03 415
11432.04 369
11433.05 403
11434.06 436
11435.07 444
11436.08 451
11437.09 441
11438.10 433
11439.11 478
11440.12 455
11441.13 478
11442.14 499
11443.15 482
11444.16 470
11445.17 434
11446.18 451
11447.19 462
11448.20 458
11449.21 474
11450.22 483
11451.23 499
11452.24 426
11453.25 493
11454.27 470
11455.28 529
11456.29 499
11457.30 497
11458.31 500
11459.32 531
11460.33 549
11461.34 528
11462.35 468
11463.36 516
11464.38 507
11465.39 561
11466.40 502
11467.41 557
11468.42 509
11469.43 497
11470.44 539
11471.46 564
11472.47 575
11473.48 564
11474.49 548
11475.50 565
11476.52 572
11477.53 546
11478.54 643
11479.55 621
11480.56 581
11481.57 537
11482.59 564
11483.60 656
11484.61 569
11485.62 552
11486.64 585
11487.65 619
11488.66 671
11489.67 594
11490.69 609
11491.70 649
11492.71 609
11493.72 619
11494.74 669
11495.75 651
11496.76 672
11497.77 639
11498.79 653
11499.80 665
11500.81 710
11501.83 676
11502.84 663
11503.85 672
11504.86 744
11505.88 707
11506.89 722
11507.90 728
11508.92 728
11509.93 729
11510.94 776
11511.96 800
11512.97 765
11513.98 770
11515.00 810
11516.01 809
11517.02 825
11518.04 810
11519.05 826
11520.07 856
11521.08 817
11522.09 799
11523.11 901
11524.12 972
11525.13 928
11526.15 961
11527.16 923
11528.18 1053
11529.19 1036
11530.21 1075
11531.22 1083
11532.23 1165
11533.25 1142
11534.26 1130
11535.28 1190
11536.29 1150
11537.31 1093
11538.32 1235
11539.34 1248
11540.35 1301
11541.36 1465
11542.38 1683
11543.39 1752
11544.41 2077
11545.42 2294
11546.44 2400
11547.45 2849
11548.47 2791
11549.48 2791
11550.50 2684
11551.51 2402
11552.53 2274
11553.54 1902
11554.56 1676
11555.57 1463
11556.59 1380
11557.61 1327
11558.62 1194
11559.64 1132
11560.65 1068
11561.67 1124
11562.68 1093
11563.70 1101
11564.71 1091
11565.73 1134
11566.75 1129
11567.76 1130
11568.78 1009
11569.79 1033
11570.81 1037
11571.83 1012
11572.84 999
11573.86 1025
11574.87 1079
11575.89 1058
11576.91 1017
11577.92 1091
11578.94 1033
11579.96 1003
11580.97 1096
11581.99 1133
11583.00 1059
11584.02 1115
11585.04 1152
11586.05 1252
11587.07 1153
11588.09 1104
11589.10 1154
11590.12 1169
11591.14 1243
11592.16 1158
11593.17 1152
11594.19 1082
11595.21 1102
11596.22 1249
11597.24 1173
11598.26 1139
11599.28 1188
11600.29 1356
11601.31 1528
11602.33 1653
11603.34 1749
11604.36 1924
11605.38 2030
11606.40 1986
11607.41 2071
11608.43 2042
11609.45 1832
11610.47 1706
11611.49 1513
11612.50 1486
11613.52 1350
11614.54 1251
11615.56 1138
11616.58 1097
11617.59 1065
11618.61 1006
11619.63 1008
11620.65 972
11621.67 1032
11622.68 979
11623.70 1106
11624.72 1090
11625.74 1033
11626.76 1062
11627.78 1026
11628.79 1067
11629.81 1078
11630.83 962
11631.85 983
11632.87 932
11633.89 927
11634.91 919
11635.93 928
11636.94 947
11637.96 982
11638.98 959
11640.00 926
11641.02 922
11642.04 920
11643.06 974
11644.08 999
11645.10 974
11646.12 892
11647.14 911
11648.16 873
11649.17 863
11650.19 785
11651.21 785
11652.23 755
11653.25 795
11654.27 735
11655.29 735
11656.31 712
11657.33 760
11658.35 706
11659.37 790
11660.39 740
11661.41 724
11662.43 760
11663.45 696
11664.47 732
11665.49 704
11666.51 717
11667.53 704
11668.55 693
11669.57 666
11670.59 620
11671.61 652
11672.63 638
11673.65 675
11674.67 705
11675.70 645
11676.72 654
11677.74 671
11678.76 634
11679.78 658
11680.80 694
11681.82 682
11682.84 698
11683.86 696
11684.88 730
11685.90 667
11686.92 671
11687.95 673
11688.97 690
11689.99 648
11691.01 680
11692.03 696
11693.05 723
11694.07 690
11695.10 679
11696.12 635
11697.14 611
11698.16 618
11699.18 609
11700.20 604
11701.22 596
11702.25 601
11703.27 641
11704.29 601
11705.31 564
11706.33 604
11707.36 604
11708.38 548
11709.40 505
11710.42 558
11711.44 499
11712.47 503
11713.49 549
11714.51 551
11715.53 548
11716.56 543
11717.58 526
11718.60 592
11719.62 532
11720.65 529
11721.67 536
11722.69 525
11723.71 487
11724.74 494
11725.76 578
11726.78 510
11727.80 441
11728.83 450
11729.85 441
11730.87 461
11731.90 472
11732.92 507
11733.94 493
11734.97 429
11735.99 494
11737.01 470
11738.04 439
11739.06 442
11740.08 424
11741.11 451
11742.13 464
11743.15 459
11744.18 426
11745.20 384
11746.22 386
11747.25 405
11748.27 391
11749.30 410
11750.32 415
11751.34 412
11752.37 450
11753.39 434
11754.42 398
11755.44 365
11756.46 393
11757.49 353
11758.51 399
11759.54 399
11760.56 406
11761.58 409
11762.61 351
11763.63 362
11764.66 408
11765.68 366
11766.71 359
11767.73 357
11768.76 337
11769.78 391
11770.81 341
11771.83 395
11772.86 402
11773.88 388
11774.91 365
11775.93 396
11776.96 359
11777.98 362
11779.01 377
11780.03 387
11781.06 383
11782.08 369
11783.11 363
11784.13 347
11785.16 372
11786.18 367
11787.21 372
11788.23 336
11789.26 357
11790.28 310
11791.31 309
11792.34 367
11793.36 369
11794.39 328
11795.41 347
11796.44 309
11797.47 322
11798.49 368
11799.52 313
11800.54 338
11801.57 385
11802.60 343
11803.62 300
11804.65 329
11805.67 335
11806.70 322
11807.73 335
11808.75 325
11809.78 318
11810.81 312
11811.83 343
11812.86 323
11813.89 326
11814.91 325
11815.94 300
11816.97 307
11817.99 353
11819.02 327
11820.05 264
11821.07 324
11822.10 319
11823.13 326
11824.16 311
11825.18 283
11826.21 329
11827.24 292
11828.26 282
11829.29 317
11830.32 290
11831.35 273
11832.37 339
11833.40 311
11834.43 332
11835.46 308
11836.48 269
11837.51 287
11838.54 319
11839.57 292
11840.59 277
11841.62 342
11842.65 276
11843.68 291
11844.71 275
11845.73 280
11846.76 293
11847.79 261
11848.82 314
11849.85 268
11850.88 276
11851.90 336
11852.93 314
11853.96 279
11854.99 329
11856.02 283
11857.05 258
11858.07 276
11859.10 340
11860.13 252
11861.16 270
11862.19 300
11863.22 300
11864.25 329
11865.28 292
11866.30 299
11867.33 235
11868.36 266
11869.39 291
11870.42 306
11871.45 283
11872.48 298
11873.51 327
11874.54 323
11875.57 329
11876.60 312
11877.63 327
11878.65 293
11879.68 283
11880.71 323
11881.74 262
11882.77 273
11883.80 334
11884.83 272
11885.86 327
11886.89 323
11887.92 337
11888.95 315
11889.98 224
11891.01 310
11892.04 321
11893.07 312
11894.10 346
11895.13 362
11896.16 294
11897.19 295
11898.22 318
11899.25 331
11900.28 313
11901.31 333
11902.34 343
11903.38 337
11904.41 322
11905.44 284
11906.47 314
11907.50 359
11908.53 349
11909.56 322
11910.59 318
11911.62 327
11912.65 316
11913.68 259
11914.71 302
11915.75 301
11916.78 299
11917.81 332
11918.84 281
11919.87 297
11920.90 333
11921.93 348
11922.96 357
11924.00 316
11925.03 331
11926.06 317
11927.09 296
11928.12 325
11929.15 382
11930.18 338
11931.22 356
11932.25 376
11933.28 410
11934.31 393
11935.34 402
11936.38 418
11937.41 366
11938.44 359
11939.47 372
11940.50 364
11941.54 334
11942.57 317
11943.60 277
11944.63 306
11945.67 328
11946.70 318
11947.73 336
11948.76 310
11949.80 290
11950.83 305
11951.86 323
11952.89 357
11953.93 300
11954.96 304
11955.99 276
11957.02 312
11958.06 343
11959.09 314
11960.12 289
11961.16 327
11962.19 316
11963.22 309
11964.26 290
11965.29 268
11966.32 275
11967.36 300
11968.39 323
11969.42 298
11970.46 317
11971.49 319
11972.52 315
11973.56 317
11974.59 336
11975.62 322
11976.66 361
11977.69 307
11978.73 279
11979.76 313
11980.79 275
11981.83 275
11982.86 280
11983.89 318
11984.93 311
11985.96 281
11987.00 285
11988.03 330
11989.07 314
11990.10 300
11991.13 291
11992.17 301
11993.20 309
11994.24 317
11995.27 337
11996.31 315
11997.34 315
11998.38 309
11999.41 290
12000.45 286
12001.48 293
12002.51 324
12003.55 328
12004.58 324
12005.62 295
12006.65 295
12007.69 314
12008.72 305
12009.76 271
12010.80 291
12011.83 307
12012.87 317
12013.90 302
12014.94 297
12015.97 303
12017.01 315
12018.04 366
12019.08 361
12020.11 291
12021.15 307
12022.19 323
12023.22 301
12024.26 285
12025.29 288
12026.33 331
12027.36 316
12028.40 324
12029.44 313
12030.47 332
12031.51 316
12032.54 332
12033.58 300
12034.62 288
12035.65 281
12036.69 320
12037.73 344
12038.76 301
12039.80 315
12040.84 285
12041.87 322
12042.91 295
12043.94 337
12044.98 313
12046.02 327
12047.06 294
12048.09 293
12049.13 325
12050.17 267
12051.20 301
12052.24 313
12053.28 332
12054.31 324
12055.35 333
12056.39 316
12057.43 307
12058.46 292
12059.50 305
12060.54 312
12061.57 347
12062.61 276
12063.65 308
12064.69 314
12065.72 343
12066.76 350
12067.80 298
12068.84 270
12069.88 301
12070.91 314
12071.95 318
12072.99 313
12074.03 295
12075.06 305
12076.10 343
12077.14 308
12078.18 293
12079.22 306
12080.26 330
12081.29 304
12082.33 305
12083.37 285
12084.41 313
12085.45 309
12086.49 290
12087.52 307
12088.56 293
12089.60 305
12090.64 318
12091.68 312
12092.72 313
12093.76 311
12094.79 288
12095.83 308
12096.87 303
12097.91 308
12098.95 367
12099.99 360
12101.03 306
12102.07 290
12103.11 337
12104.15 366
12105.19 391
12106.22 363
12107.26 353
12108.30 343
12109.34 349
12110.38 310
12111.42 318
12112.46 311
12113.50 325
12114.54 304
12115.58 286
12116.62 318
12117.66 291
12118.70 285
12119.74 301
12120.78 330
12121.82 321
12122.86 315
12123.90 321
12124.94 281
12125.98 297
12127.02 342
12128.06 254
12129.10 272
12130.14 285
12131.18 263
12132.22 258
12133.26 296
12134.30 321
12135.34 255
12136.38 266
12137.42 278
12138.47 308
12139.51 294
12140.55 291
12141.59 286
12142.63 332
12143.67 319
12144.71 256
12145.75 293
12146.79 271
12147.83 253
12148.87 235
12149.92 255
12150.96 251
12152.00 264
12153.04 288
12154.08 279
12155.12 295
12156.16 270
12157.21 255
12158.25 276
12159.29 273
12160.33 231
12161.37 269
12162.41 295
12163.46 274
12164.50 270
12165.54 286
12166.58 251
12167.62 233
12168.67 223
12169.71 266
12170.75 250
12171.79 227
12172.83 231
12173.88 256
12174.92 272
12175.96 259
12177.00 237
12178.05 251
12179.09 221
12180.13 225
12181.17 229
12182.22 245
12183.26 223
12184.30 262
12185.34 246
12186.39 244
12187.43 219
12188.47 265
12189.51 283
12190.56 237
12191.60 224
12192.64 247
12193.69 282
12194.73 222
12195.77 238
12196.82 228
12197.86 244
12198.90 226
12199.95 203
12200.99 232
12202.03 244
12203.08 257
12204.12 289
12205.16 256
12206.21 247
12207.25 226
12208.29 241
12209.34 250
12210.38 274
12211.43 228
12212.47 251
12213.51 237
12214.56 250
12215.60 205
12216.65 221
12217.69 267
12218.73 224
12219.78 231
12220.82 234
12221.87 224
12222.91 221
12223.96 234
12225.00 244
12226.04 237
12227.09 234
12228.13 250
12229.18 253
12230.22 271
12231.27 260
12232.31 234
12233.36 240
12234.40 220
12235.45 221
12236.49 236
12237.54 229
12238.58 224
12239.63 231
12240.67 241
12241.72 229
12242.76 231
12243.81 235
12244.85 256
12245.90 262
12246.94 254
12247.99 246
12249.03 235
12250.08 242
12251.12 230
12252.17 254
12253.22 241
12254.26 205
12255.31 208
12256.35 240
12257.40 186
12258.44 232
12259.49 250
12260.54 255
12261.58 207
12262.63 205
12263.67 233
12264.72 205
12265.77 192
12266.81 197
12267.86 209
12268.91 202
12269.95 217
12271.00 203
12272.04 199
12273.09 212
12274.14 193
12275.18 217
12276.23 242
12277.28 183
12278.32 201
12279.37 187
12280.42 216
12281.46 219
12282.51 196
12283.56 223
12284.61 207
12285.65 222
12286.70 216
12287.75 196
12288.79 180
12289.84 191
12290.89 196
12291.94 195
12292.98 211
12294.03 215
12295.08 183
12296.13 241
12297.17 244
12298.22 233
12299.27 220
12300.32 203
12301.36 199
12302.41 200
12303.46 204
12304.51 168
12305.55 179
12306.60 193
12307.65 173
12308.70 200
12309.75 222
12310.79 218
12311.84 213
12312.89 213
12313.94 203
12314.99 183
12316.04 196
12317.08 206
12318.13 230
12319.18 237
12320.23 192
12321.28 200
12322.33 180
12323.37 224
12324.42 216
12325.47 193
12326.52 235
12327.57 223
12328.62 225
12329.67 219
12330.72 221
12331.77 176
12332.81 211
12333.86 198
12334.91 201
12335.96 186
12337.01 184
12338.06 178
12339.11 172
12340.16 187
12341.21 200
12342.26 202
12343.31 209
12344.36 185
12345.41 204
12346.46 190
12347.51 179
12348.56 210
12349.61 235
12350.65 209
12351.70 222
12352.75 220
12353.80 227
12354.85 183
12355.90 172
12356.95 191
12358.00 176
12359.05 190
12360.11 209
12361.16 191
12362.21 182
12363.26 171
12364.31 184
12365.36 193
12366.41 185
12367.46 185
12368.51 255
12369.56 203
12370.61 200
12371.66 194
12372.71 165
12373.76 162
12374.81 190
12375.86 216
12376.91 183
12377.97 168
12379.02 161
12380.07 182
12381.12 201
12382.17 206
12383.22 207
12384.27 156
12385.32 205
12386.37 194
12387.43 178
12388.48 162
12389.53 200
12390.58 186
12391.63 214
12392.68 209
12393.74 194
12394.79 169
12395.84 171
12396.89 164
12397.94 192
12398.99 203
12400.05 202
12401.10 243
12402.15 207
12403.20 216
12404.25 193
12405.31 207
12406.36 196
12407.41 193
12408.46 188
12409.51 169
12410.57 142
12411.62 186
12412.67 205
12413.72 209
12414.78 189
12415.83 216
12416.88 176
12417.93 202
12418.99 185
12420.04 182
12421.09 179
12422.15 199
12423.20 185
12424.25 199
12425.30 218
12426.36 222
12427.41 174
12428.46 190
12429.52 219
12430.57 190
12431.62 205
12432.68 216
12433.73 196
12434.78 218
12435.84 211
12436.89 172
12437.94 174
12439.00 187
12440.05 200
12441.10 213
12442.16 200
12443.21 207
12444.27 203
12445.32 190
12446.37 180
12447.43 183
12448.48 211
12449.54 179
12450.59 172
12451.64 179
12452.70 183
12453.75 212
12454.81 217
12455.86 206
12456.91 217
12457.97 193
12459.02 204
12460.08 201
12461.13 218
12462.19 181
12463.24 176
12464.30 178
12465.35 160
12466.41 186
12467.46 183
12468.52 204
12469.57 204
12470.63 191
12471.68 240
12472.73 193
12473.79 195
12474.85 205
12475.90 239
12476.96 253
12478.01 176
12479.07 185
12480.12 210
12481.18 219
12482.23 219
12483.29 190
12484.34 188
12485.40 207
12486.45 213
12487.51 218
12488.57 239
12489.62 234
12490.68 200
12491.73 209
12492.79 216
12493.84 206
12494.90 184
12495.96 220
12497.01 221
12498.07 208
12499.12 158
12500.18 202
12501.24 205
12502.29 177
12503.35 222
12504.41 243
12505.46 228
12506.52 218
12507.57 234
12508.63 221
12509.69 236
12510.74 258
12511.80 219
12512.86 232
12513.91 229
12514.97 259
12516.03 247
12517.08 253
12518.14 253
12519.20 257
12520.26 243
12521.31 284
12522.37 303
12523.43 367
12524.48 365
12525.54 348
12526.60 439
12527.66 368
12528.71 381
12529.77 379
12530.83 347
12531.89 322
12532.94 324
12534.00 284
12535.06 274
12536.12 274
12537.17 277
12538.23 227
12539.29 258
12540.35 225
12541.41 244
12542.46 217
12543.52 211
12544.58 197
12545.64 212
12546.70 205
12547.75 243
12548.81 254
12549.87 232
12550.93 239
12551.99 237
12553.05 237
12554.10 214
12555.16 229
12556.22 248
12557.28 251
12558.34 215
12559.40 212
12560.46 228
12561.51 252
12562.57 259
12563.63 278
12564.69 256
12565.75 245
12566.81 211
12567.87 246
12568.93 243
12569.99 226
12571.04 227
12572.10 205
12573.16 222
12574.22 205
12575.28 211
12576.34 209
12577.40 229
12578.46 215
12579.52 208
12580.58 210
12581.64 225
12582.70 229
12583.76 258
12584.82 258
12585.88 229
12586.94 230
12588.00 210
12589.06 270
12590.12 244
12591.18 259
12592.24 234
12593.30 264
12594.36 255
12595.42 212
12596.48 248
12597.54 216
12598.60 238
12599.66 246
12600.72 284
12601.78 337
12602.84 343
12603.90 340
12604.96 329
12606.02 362
12607.08 382
12608.14 400
12609.20 366
12610.27 344
12611.33 316
12612.39 317
12613.45 328
12614.51 313
12615.57 295
12616.63 267
12617.69 271
12618.75 332
12619.81 283
12620.88 289
12621.94 248
12623.00 273
12624.06 296
12625.12 280
12626.18 257
12627.24 273
12628.31 233
12629.37 237
12630.43 224
12631.49 271
12632.55 224
12633.61 250
12634.68 250
12635.74 238
12636.80 239
12637.86 198
12638.92 226
12639.99 274
12641.05 271
12642.11 301
12643.17 223
12644.23 248
12645.30 253
12646.36 228
12647.42 231
12648.48 222
12649.55 212
12650.61 215
12651.67 195
12652.73 217
12653.80 226
12654.86 226
12655.92 235
12656.99 199
12658.05 232
12659.11 237
12660.17 218
12661.24 231
12662.30 214
12663.36 265
12664.43 231
12665.49 231
12666.55 194
12667.62 167
12668.68 182
12669.74 193
12670.81 206
12671.87 231
12672.93 226
12674.00 209
12675.06 249
12676.12 224
12677.19 198
12678.25 215
12679.31 259
12680.38 248
12681.44 220
12682.51 236
12683.57 205
12684.63 244
12685.70 268
12686.76 246
12687.83 282
12688.89 291
12689.95 260
12691.02 228
12692.08 201
12693.15 205
12694.21 204
12695.28 229
12696.34 277
12697.40 234
12698.47 242
12699.53 220
12700.60 224
12701.66 266
12702.73 238
12703.79 215
12704.86 255
12705.92 195
12706.99 228
12708.05 214
12709.12 229
12710.18 239
12711.25 209
12712.31 270
12713.38 239
12714.44 252
12715.51 216
12716.57 206
12717.64 199
12718.70 204
12719.77 207
12720.83 174
12721.90 222
12722.97 258
12724.03 245
12725.10 191
12726.16 200
12727.23 166
12728.29 185
12729.36 248
12730.43 233
12731.49 203
12732.56 197
12733.62 196
12734.69 186
12735.76 210
12736.82 211
12737.89 183
12738.95 197
12740.02 222
12741.09 211
12742.15 206
12743.22 186
12744.29 194
12745.35 214
12746.42 166
12747.49 173
12748.55 208
12749.62 194
12750.69 205
12751.75 194
12752.82 213
12753.89 179
12754.95 172
12756.02 177
12757.09 165
12758.15 217
12759.22 200
12760.29 214
12761.36 187
12762.42 210
12763.49 167
12764.56 178
12765.62 204
12766.69 202
12767.76 190
12768.83 173
12769.89 205
12770.96 153
12772.03 173
12773.10 156
12774.17 165
12775.23 158
12776.30 172
12777.37 167
12778.44 180
12779.50 168
12780.57 193
12781.64 183
12782.71 170
12783.78 176
12784.84 196
12785.91 181
12786.98 199
12788.05 192
12789.12 193
12790.19 179
12791.25 184
12792.32 185
12793.39 189
12794.46 166
12795.53 189
12796.60 204
12797.67 214
12798.73 174
12799.80 185
12800.87 197
12801.94 164
12803.01 196
12804.08 174
12805.15 150
12806.22 186
12807.29 208
12808.36 162
12809.42 168
12810.49 175
12811.56 182
12812.63 167
12813.70 179
12814.77 174
12815.84 198
12816.91 175
12817.98 195
12819.05 183
12820.12 175
12821.19 201
12822.26 168
12823.33 152
12824.40 185
12825.47 186
12826.54 170
12827.61 154
12828.68 184
12829.75 161
12830.82 177
12831.89 160
12832.96 155
12834.03 165
12835.10 154
12836.17 180
12837.24 164
12838.31 165
12839.38 171
12840.45 147
12841.52 146
12842.59 163
12843.66 181
12844.73 178
12845.80 161
12846.87 151
12847.95 149
12849.02 160
12850.09 148
12851.16 173
12852.23 185
12853.30 170
12854.37 141
12855.44 168
12856.51 162
12857.58 165
12858.66 172
12859.73 170
12860.80 180
12861.87 164
12862.94 155
12864.01 150
12865.08 173
12866.16 145
12867.23 169
12868.30 160
12869.37 166
12870.44 163
12871.51 147
12872.59 151
12873.66 163
12874.73 189
12875.80 189
12876.87 155
12877.95 144
12879.02 149
12880.09 140
12881.16 134
12882.23 162
12883.31 143
12884.38 162
12885.45 159
12886.52 145
12887.60 160
12888.67 180
12889.74 158
12890.81 135
12891.89 148
12892.96 129
12894.03 157
12895.11 134
12896.18 151
12897.25 136
12898.32 148
12899.40 141
12900.47 125
12901.54 138
12902.62 149
12903.69 136
12904.76 156
12905.84 153
12906.91 146
12907.98 145
12909.06 144
12910.13 148
12911.20 146
12912.28 134
12913.35 134
12914.42 135
12915.50 114
12916.57 103
12917.64 125
12918.72 166
12919.79 149
12920.87 131
12921.94 146
12923.01 138
12924.09 142
12925.16 158
12926.24 132
12927.31 126
12928.38 155
12929.46 135
12930.53 119
12931.61 121
12932.68 142
12933.76 151
12934.83 137
12935.90 141
12936.98 141
12938.05 126
12939.13 173
12940.20 158
12941.28 134
12942.35 146
12943.43 187
12944.50 166
12945.58 139
12946.65 173
12947.73 162
12948.80 171
12949.88 172
12950.95 140
12952.03 137
12953.10 140
12954.18 125
12955.25 127
12956.33 128
12957.40 120
12958.48 140
12959.55 169
12960.63 120
12961.70 150
12962.78 151
12963.86 159
12964.93 149
12966.01 135
12967.08 162
12968.16 142
12969.24 147
12970.31 143
12971.39 139
12972.46 152
12973.54 136
12974.62 128
12975.69 125
12976.77 159
12977.84 153
12978.92 89
12980.00 102
12981.07 125
12982.15 118
12983.23 152
12984.30 147
12985.38 148
12986.46 149
12987.53 130
12988.61 132
12989.69 147
12990.76 120
12991.84 139
12992.92 125
12993.99 151
12995.07 126
12996.15 129
12997.22 139
12998.30 166
12999.38 201
13000.45 171
13001.53 134
13002.61 141
13003.69 129
13004.76 137
13005.84 146
13006.92 150
13008.00 144
13009.07 149
13010.15 143
13011.23 151
13012.31 139
13013.38 163
13014.46 132
13015.54 139
13016.62 162
13017.70 162
13018.77 170
13019.85 166
13020.93 142
13022.01 125
13023.09 147
13024.16 166
13025.24 164
13026.32 156
13027.40 158
13028.48 160
13029.56 159
13030.63 141
13031.71 163
13032.79 141
13033.87 140
13034.95 153
13036.03 134
13037.11 147
13038.18 151
13039.26 155
13040.34 153
13041.42 137
13042.50 173
13043.58 163
13044.66 165
13045.74 141
13046.82 141
13047.89 133
13048.97 141
13050.05 168
13051.13 140
13052.21 151
13053.29 143
13054.37 160
13055.45 149
13056.53 154
13057.61 154
13058.69 147
13059.77 161
13060.85 140
13061.93 149
13063.01 147
13064.09 169
13065.17 153
13066.25 163
13067.33 133
13068.41 113
13069.49 125
13070.57 132
13071.65 152
13072.73 171
13073.81 152
13074.89 140
13075.97 151
13077.05 148
13078.13 162
13079.21 150
13080.29 144
13081.37 149
13082.45 170
13083.53 185
13084.61 131
13085.69 110
13086.77 153
13087.85 143
13088.94 170
13090.02 184
13091.10 144
13092.18 140
13093.26 130
13094.34 120
13095.42 115
13096.50 131
13097.58 124
13098.66 137
13099.75 134
13100.83 144
13101.91 155
13102.99 112
13104.07 168
13105.15 178
13106.23 144
13107.32 124
13108.40 144
13109.48 144
13110.56 125
13111.64 118
13112.72 118
13113.81 131
13114.89 151
13115.97 145
13117.05 136
13118.13 141
13119.22 163
13120.30 157
13121.38 131
13122.46 155
13123.55 145
13124.63 151
13125.71 141
13126.79 143
13127.88 131
13128.96 153
13130.04 121
13131.12 153
13132.21 136
13133.29 143
13134.37 144
13135.45 168
13136.54 146
13137.62 128
13138.70 178
13139.79 164
13140.87 147
13141.95 151
13143.03 155
13144.12 122
13145.20 144
13146.28 155
13147.37 164
13148.45 162
13149.53 171
13150.62 165
13151.70 117
13152.78 122
13153.87 154
13154.95 166
13156.03 167
13157.12 133
13158.20 132
13159.29 138
13160.37 124
13161.45 143
13162.54 153
13163.62 154
13164.71 145
13165.79 139
13166.87 122
13167.96 141
13169.04 140
13170.13 157
13171.21 139
13172.29 123
13173.38 134
13174.46 146
13175.55 135
13176.63 123
13177.72 127
13178.80 126
13179.89 117
13180.97 134
13182.06 140
13183.14 136
13184.22 134
13185.31 141
13186.39 122
13187.48 129
13188.56 143
13189.65 121
13190.73 119
13191.82 143
13192.90 146
13193.99 135
13195.07 129
13196.16 145
13197.25 131
13198.33 138
13199.42 156
13200.50 139
13201.59 135
13202.67 137
13203.76 123
13204.84 152
13205.93 158
13207.02 145
13208.10 157
13209.19 154
13210.27 159
13211.36 161
13212.44 142
13213.53 149
13214.62 140
13215.70 147
13216.79 153
13217.88 149
13218.96 147
13220.05 152
13221.13 155
13222.22 149
13223.31 125
13224.39 157
13225.48 152
13226.57 139
13227.65 127
13228.74 116
13229.83 135
13230.91 145
13232.00 155
13233.09 150
13234.17 145
13235.26 127
13236.35 133
13237.43 106
13238.52 124
13239.61 140
13240.70 134
13241.78 147
13242.87 138
13243.96 168
13245.04 166
13246.13 154
13247.22 150
13248.31 134
13249.39 132
13250.48 140
13251.57 130
13252.66 136
13253.74 148
13254.83 131
13255.92 165
13257.01 116
13258.10 123
13259.18 135
13260.27 146
13261.36 141
13262.45 164
13263.54 178
13264.62 170
13265.71 148
13266.80 151
13267.89 170
13268.98 169
13270.06 145
13271.15 134
13272.24 150
13273.33 155
13274.42 141
13275.51 160
13276.60 144
13277.68 172
13278.77 134
13279.86 162
13280.95 162
13282.04 162
13283.13 169
13284.22 151
13285.31 140
13286.39 149
13287.48 139
13288.57 153
13289.66 155
13290.75 163
13291.84 162
13292.93 156
13294.02 148
13295.11 158
13296.20 150
13297.29 127
13298.38 121
13299.47 167
13300.56 155
13301.65 155
13302.73 148
13303.82 152
13304.91 137
13306.00 164
13307.09 133
13308.18 169
13309.27 146
13310.36 158
13311.45 150
13312.54 178
13313.63 154
13314.72 158
13315.81 154
13316.90 169
13318.00 143
13319.09 143
13320.18 153
13321.27 145
13322.36 142
13323.45 144
13324.54 141
13325.63 142
13326.72 133
13327.81 165
13328.90 180
13329.99 184
13331.08 161
13332.17 160
13333.26 154
13334.35 168
13335.45 156
13336.54 153
13337.63 185
13338.72 167
13339.81 141
13340.90 144
13341.99 129
13343.08 157
13344.18 177
13345.27 183
13346.36 151
13347.45 125
13348.54 138
13349.63 165
13350.72 175
13351.82 173
13352.91 184
13354.00 179
13355.09 160
13356.18 145
13357.28 116
13358.37 160
13359.46 161
13360.55 173
13361.64 179
13362.74 140
13363.83 156
13364.92 174
13366.01 180
13367.10 171
13368.20 188
13369.29 162
13370.38 188
13371.47 165
13372.57 161
13373.66 150
13374.75 153
13375.84 167
13376.94 158
13378.03 164
13379.12 153
13380.22 161
13381.31 132
13382.40 163
13383.49 153
13384.59 165
13385.68 163
13386.77 136
13387.87 144
13388.96 134
13390.05 130
13391.15 129
13392.24 147
13393.33 139
13394.43 151
13395.52 168
13396.61 151
13397.71 139
13398.80 177
13399.90 174
13400.99 170
13402.08 178
13403.18 144
13404.27 177
13405.36 146
13406.46 134
13407.55 135
13408.65 145
13409.74 153
13410.83 139
13411.93 157
13413.02 169
13414.12 134
13415.21 158
13416.31 138
13417.40 141
13418.49 150
13419.59 163
13420.68 149
13421.78 166
13422.87 153
13423.97 159
13425.06 128
13426.16 141
13427.25 131
13428.35 151
13429.44 171
13430.54 134
13431.63 154
13432.73 147
13433.82 161
13434.92 154
13436.01 150
13437.11 157
13438.20 174
13439.30 163
13440.39 134
13441.49 127
13442.58 141
13443.68 116
13444.77 159
13445.87 180
13446.96 210
13448.06 176
13449.16 144
13450.25 142
13451.35 170
13452.44 161
13453.54 160
13454.64 157
13455.73 133
13456.83 156
13457.92 150
13459.02 183
13460.12 150
13461.21 156
13462.31 182
13463.40 167
13464.50 137
13465.60 146
13466.69 157
13467.79 158
13468.89 178
13469.98 136
13471.08 183
13472.18 161
13473.27 137
13474.37 152
13475.47 163
13476.56 142
13477.66 171
13478.76 159
13479.85 182
13480.95 173
13482.05 124
13483.14 173
13484.24 161
13485.34 162
13486.44 167
13487.53 189
13488.63 163
13489.73 186
13490.83 175
13491.92 170
13493.02 143
13494.12 158
13495.21 188
13496.31 143
13497.41 154
13498.51 171
13499.61 189
13500.70 180
13501.80 200
13502.90 174
13504.00 156
13505.10 173
13506.19 199
13507.29 242
13508.39 212
13509.49 206
13510.59 188
13511.68 166
13512.78 182
13513.88 203
13514.98 171
13516.08 173
13517.18 150
13518.27 145
13519.37 155
13520.47 177
13521.57 155
13522.67 146
13523.77 163
13524.87 186
13525.96 160
13527.06 157
13528.16 141
13529.26 167
13530.36 159
13531.46 129
13532.56 147
13533.66 141
13534.76 132
13535.86 190
13536.96 154
13538.05 141
13539.15 142
13540.25 159
13541.35 174
13542.45 173
13543.55 173
13544.65 158
13545.75 172
13546.85 191
13547.95 147
13549.05 155
13550.15 156
13551.25 117
13552.35 142
13553.45 166
13554.55 180
13555.65 139
13556.75 149
13557.85 147
13558.95 138
13560.05 133
13561.15 146
13562.25 159
13563.35 152
13564.45 163
13565.55 144
13566.65 141
13567.75 135
13568.85 161
13569.95 137
13571.05 151
13572.16 195
13573.26 177
13574.36 150
13575.46 157
13576.56 148
13577.66 134
13578.76 136
13579.86 139
13580.96 141
13582.06 151
13583.16 135
13584.27 118
13585.37 147
13586.47 159
13587.57 128
13588.67 147
13589.77 116
13590.87 150
13591.98 139
13593.08 141
13594.18 136
13595.28 123
13596.38 135
13597.48 137
13598.59 162
13599.69 142
13600.79 153
13601.89 160
13602.99 145
13604.10 150
13605.20 193
13606.30 154
13607.40 140
13608.50 133
13609.61 154
13610.71 163
13611.81 150
13612.91 134
13614.02 131
13615.12 155
13616.22 164
13617.32 190
13618.43 163
13619.53 186
13620.63 153
13621.73 150
13622.84 151
13623.94 162
13625.04 171
13626.14 133
13627.25 146
13628.35 128
13629.45 154
13630.56 145
13631.66 162
13632.76 180
13633.87 146
13634.97 133
13636.07 123
13637.18 134
13638.28 149
13639.38 161
13640.49 169
13641.59 141
13642.69 157
13643.80 150
13644.90 154
13646.00 133
13647.11 131
13648.21 166
13649.32 153
13650.42 117
13651.52 129
13652.63 136
13653.73 142
13654.84 162
13655.94 124
13657.04 145
13658.15 171
13659.25 168
13660.36 161
13661.46 124
13662.57 153
13663.67 158
13664.77 148
13665.88 135
13666.98 159
13668.09 180
13669.19 164
13670.30 146
13671.40 162
13672.51 146
13673.61 151
13674.72 139
13675.82 121
13676.93 120
13678.03 154
13679.14 216
13680.24 173
13681.35 182
13682.45 159
13683.56 159
13684.66 170
13685.77 158
13686.87 116
13687.98 143
13689.08 141
13690.19 179
13691.29 142
13692.40 122
13693.51 141
13694.61 131
13695.72 134
13696.82 141
13697.93 153
13699.03 191
13700.14 157
13701.25 114
13702.35 160
13703.46 156
13704.56 144
13705.67 166
13706.78 176
13707.88 155
13708.99 141
13710.10 130
13711.20 159
13712.31 148
13713.41 158
13714.52 156
13715.63 170
13716.73 181
13717.84 183
13718.95 151
13720.05 151
13721.16 174
13722.27 172
13723.37 181
13724.48 162
13725.59 176
13726.70 194
13727.80 195
13728.91 183
13730.02 134
13731.12 175
13732.23 182
13733.34 161
13734.45 164
13735.55 168
13736.66 194
13737.77 193
13738.87 209
13739.98 221
13741.09 222
13742.20 218
13743.31 162
13744.41 155
13745.52 172
13746.63 178
13747.74 194
13748.84 186
13749.95 177
13751.06 172
13752.17 179
13753.28 177
13754.38 182
13755.49 173
13756.60 195
13757.71 236
13758.82 218
13759.93 190
13761.03 184
13762.14 206
13763.25 209
13764.36 198
13765.47 199
13766.58 250
13767.68 202
13768.79 228
13769.90 204
13771.01 247
13772.12 229
13773.23 256
13774.34 291
13775.45 275
13776.56 236
13777.66 231
13778.77 251
13779.88 249
13780.99 289
13782.10 268
13783.21 221
13784.32 228
13785.43 249
13786.54 216
13787.65 200
13788.76 195
13789.87 180
13790.98 205
13792.09 203
13793.20 187
13794.31 156
13795.42 189
13796.52 206
13797.63 195
13798.74 164
13799.85 155
13800.96 169
13802.07 180
13803.18 161
13804.29 181
13805.40 173
13806.51 205
13807.63 225
13808.74 203
13809.85 187
13810.96 163
13812.07 177
13813.18 165
13814.29 180
13815.40 206
13816.51 163
13817.62 148
13818.73 182
13819.84 177
13820.95 208
13822.06 182
13823.17 160
13824.28 194
13825.40 179
13826.51 182
13827.62 173
13828.73 187
13829.84 201
13830.95 193
13832.06 184
13833.17 164
13834.28 168
13835.40 189
13836.51 163
13837.62 161
13838.73 168
13839.84 219
13840.95 188
13842.06 185
13843.18 192
13844.29 153
13845.40 199
13846.51 177
13847.62 178
13848.74 199
13849.85 157
13850.96 159
13852.07 176
13853.18 180
13854.30 158
13855.41 155
13856.52 179
13857.63 179
13858.74 167
13859.86 192
13860.97 176
13862.08 190
13863.19 179
13864.31 164
13865.42 165
13866.53 165
13867.64 193
13868.76 159
13869.87 181
13870.98 203
13872.10 183
13873.21 180
13874.32 182
13875.43 172
13876.55 183
13877.66 163
13878.77 163
13879.89 188
13881.00 195
13882.11 182
13883.23 225
13884.34 207
13885.45 160
13886.57 147
13887.68 153
13888.79 196
13889.91 208
13891.02 219
13892.13 232
13893.25 212
13894.36 173
13895.48 206
13896.59 211
13897.70 186
13898.82 215
13899.93 222
13901.05 192
13902.16 192
13903.27 196
13904.39 207
13905.50 202
13906.62 175
13907.73 184
13908.85 191
13909.96 171
13911.07 180
13912.19 178
13913.30 194
13914.42 176
13915.53 190
13916.65 177
13917.76 159
13918.88 139
13919.99 170
13921.11 168
13922.22 122
13923.34 137
13924.45 182
13925.57 146
13926.68 145
13927.80 182
13928.91 189
13930.03 146
13931.14 164
13932.26 169
13933.37 161
13934.49 172
13935.60 169
13936.72 181
13937.83 173
13938.95 151
13940.06 155
13941.18 158
13942.30 165
13943.41 177
13944.53 170
13945.64 179
13946.76 170
13947.87 148
13948.99 156
13950.11 135
13951.22 149
13952.34 152
13953.45 155
13954.57 178
13955.69 159
13956.80 169
13957.92 178
13959.04 160
13960.15 149
13961.27 169
13962.39 168
13963.50 151
13964.62 162
13965.73 177
13966.85 153
13967.97 140
13969.08 121
13970.20 143
13971.32 156
13972.44 156
13973.55 188
13974.67 176
13975.79 152
13976.90 161
13978.02 169
13979.14 149
13980.25 168
13981.37 166
13982.49 141
13983.61 165
13984.72 181
13985.84 166
13986.96 150
13988.08 151
13989.19 128
13990.31 144
13991.43 141
13992.55 158
13993.66 164
13994.78 174
13995.90 139
13997.02 141
13998.14 166
13999.25 185
14000.37 122
14001.49 151
14002.61 148
14003.73 158
14004.84 173
14005.96 177
14007.08 140
14008.20 145
14009.32 150
14010.44 180
14011.55 147
14012.67 138
14013.79 169
14014.91 184
14016.03 175
14017.15 140
14018.27 133
14019.38 134
14020.50 128
14021.62 144
14022.74 134
14023.86 134
14024.98 176
14026.10 144
14027.22 152
14028.34 156
14029.46 155
14030.57 130
14031.69 137
14032.81 134
14033.93 125
14035.05 133
14036.17 197
14037.29 155
14038.41 153
14039.53 167
14040.65 164
14041.77 185
14042.89 153
14044.01 148
14045.13 158
14046.25 158
14047.37 174
14048.49 135
14049.61 157
14050.73 141
14051.85 164
14052.97 152
14054.09 147
14055.21 153
14056.33 150
14057.45 130
14058.57 147
14059.69 158
14060.81 168
14061.93 184
14063.05 176
14064.17 167
14065.29 153
14066.41 172
14067.53 205
14068.65 191
14069.78 153
14070.90 170
14072.02 183
14073.14 200
14074.26 205
14075.38 158
14076.50 161
14077.62 151
14078.74 172
14079.86 140
14080.99 167
14082.11 195
14083.23 179
14084.35 176
14085.47 180
14086.59 204
14087.71 171
14088.84 194
14089.96 190
14091.08 178
14092.20 196
14093.32 206
14094.44 206
14095.57 230
14096.69 216
14097.81 231
14098.93 247
14100.05 198
14101.18 223
14102.30 213
14103.42 206
14104.54 231
14105.66 239
14106.79 200
14107.91 210
14109.03 238
14110.15 218
14111.28 213
14112.40 210
14113.52 169
14114.64 185
14115.77 185
14116.89 178
14118.01 174
14119.13 163
14120.26 175
14121.38 162
14122.50 185
14123.63 191
14124.75 156
14125.87 145
14126.99 148
14128.12 165
14129.24 121
14130.36 140
14131.49 150
14132.61 161
14133.73 171
14134.86 188
14135.98 144
14137.10 167
14138.23 142
14139.35 169
14140.47 180
14141.60 186
14142.72 132
14143.85 130
14144.97 137
14146.09 151
14147.22 127
14148.34 154
14149.47 146
14150.59 172
14151.71 159
14152.84 125
14153.96 125
14155.09 162
14156.21 152
14157.33 148
14158.46 158
14159.58 152
14160.71 164
14161.83 176
14162.96 172
14164.08 165
14165.21 150
14166.33 169
14167.45 138
14168.58 123
14169.70 135
14170.83 160
14171.95 176
14173.08 141
14174.20 159
14175.33 146
14176.45 124
14177.58 127
14178.70 159
14179.83 172
14180.95 160
14182.08 133
14183.20 124
14184.33 146
14185.46 145
14186.58 159
14187.71 152
14188.83 151
14189.96 155
14191.08 162
14192.21 149
14193.33 143
14194.46 127
14195.59 130
14196.71 144
14197.84 140
14198.96 126
14200.09 125
14201.22 132
14202.34 149
14203.47 151
14204.59 128
14205.72 153
14206.85 125
14207.97 127
14209.10 154
14210.23 122
14211.35 122
14212.48 156
14213.61 154
14214.73 123
14215.86 118
14216.99 125
14218.11 120
14219.24 140
14220.37 163
14221.49 147
14222.62 145
14223.75 119
14224.87 123
14226.00 112
14227.13 123
14228.25 117
14229.38 143
14230.51 127
14231.64 96
14232.76 120
14233.89 170
14235.02 137
14236.14 133
14237.27 189
14238.40 120
14239.53 127
14240.66 143
14241.78 154
14242.91 121
14244.04 131
14245.17 149
14246.29 138
14247.42 136
14248.55 128
14249.68 134
14250.81 115
14251.93 127
14253.06 141
14254.19 99
14255.32 133
14256.45 124
14257.57 132
14258.70 143
14259.83 135
14260.96 126
14262.09 127
14263.22 110
14264.34 130
14265.47 125
14266.60 141
14267.73 104
14268.86 103
14269.99 111
14271.12 121
14272.25 143
14273.37 131
14274.50 137
14275.63 105
14276.76 130
14277.89 122
14279.02 132
14280.15 146
14281.28 118
14282.41 110
14283.54 133
14284.67 139
14285.80 156
14286.92 147
14288.05 121
14289.18 144
14290.31 131
14291.44 117
14292.57 107
14293.70 129
14294.83 147
14295.96 147
14297.09 105
14298.22 142
14299.35 139
14300.48 152
14301.61 118
14302.74 120
14303.87 135
14305.00 129
14306.13 134
14307.26 138
14308.39 119
14309.52 103
14310.65 138
14311.78 115
14312.91 121
14314.04 130
14315.18 138
14316.31 124
14317.44 117
14318.57 117
14319.70 135
14320.83 145
14321.96 141
14323.09 106
14324.22 125
14325.35 174
14326.48 157
14327.61 133
14328.75 111
14329.88 141
14331.01 165
14332.14 142
14333.27 142
14334.40 169
14335.53 158
14336.66 146
14337.80 106
14338.93 105
14340.06 138
14341.19 164
14342.32 154
14343.45 162
14344.59 134
14345.72 110
14346.85 122
14347.98 144
14349.11 112
14350.24 106
14351.38 112
14352.51 126
14353.64 155
14354.77 117
14355.91 99
14357.04 134
14358.17 113
14359.30 112
14360.43 126
14361.57 122
14362.70 129
14363.83 127
14364.96 111
14366.10 110
14367.23 125
14368.36 134
14369.49 127
14370.63 128
14371.76 119
14372.89 91
14374.03 114
14375.16 132
14376.29 122
14377.42 112
14378.56 95
14379.69 104
14380.82 112
14381.96 108
14383.09 140
14384.22 100
14385.36 96
14386.49 113
14387.62 138
14388.76 121
14389.89 122
14391.02 105
14392.16 104
14393.29 111
14394.43 114
14395.56 111
14396.69 98
14397.83 115
14398.96 117
14400.09 91
14401.23 113
14402.36 105
14403.50 100
14404.63 137
14405.76 95
14406.90 100
14408.03 114
14409.17 108
14410.30 88
14411.44 100
14412.57 123
14413.70 123
14414.84 101
14415.97 102
14417.11 77
14418.24 140
14419.38 126
14420.51 117
14421.65 120
14422.78 109
14423.92 95
14425.05 98
14426.19 95
14427.32 109
14428.46 124
14429.59 93
14430.73 97
14431.86 107
14433.00 114
14434.13 97
14435.27 121
14436.40 128
14437.54 99
14438.67 116
14439.81 94
14440.95 122
14442.08 124
14443.22 120
14444.35 112
14445.49 140
14446.62 106
14447.76 156
14448.90 115
14450.03 110
14451.17 91
14452.30 102
14453.44 95
14454.58 117
14455.71 114
14456.85 110
14457.98 79
14459.12 113
14460.26 146
14461.39 107
14462.53 113
14463.67 108
14464.80 99
14465.94 120
14467.07 111
14468.21 108
14469.35 109
14470.48 151
14471.62 124
14472.76 109
14473.90 109
14475.03 84
14476.17 114
14477.31 122
14478.44 96
14479.58 111
14480.72 121
14481.85 123
14482.99 148
14484.13 122
14485.27 108
14486.40 140
14487.54 103
14488.68 108
14489.82 105
14490.95 101
14492.09 106
14493.23 111
14494.37 103
14495.50 103
14496.64 124
14497.78 99
14498.92 122
14500.05 118
14501.19 107
14502.33 135
14503.47 121
14504.61 112
14505.74 122
14506.88 140
14508.02 132
14509.16 109
14510.30 111
14511.44 107
14512.57 112
14513.71 108
14514.85 128
14515.99 137
14517.13 122
14518.27 119
14519.41 127
14520.54 128
14521.68 152
14522.82 147
14523.96 137
14525.10 162
14526.24 144
14527.38 116
14528.52 146
14529.65 126
14530.79 116
14531.93 117
14533.07 127
14534.21 117
14535.35 117
14536.49 110
14537.63 108
14538.77 144
14539.91 108
14541.05 141
14542.19 125
14543.33 118
14544.47 96
14545.61 126
14546.75 124
14547.89 127
14549.02 115
14550.16 115
14551.30 124
14552.44 111
14553.58 120
14554.72 114
14555.86 128
14557.00 111
14558.14 109
14559.29 111
14560.43 122
14561.57 118
14562.71 87
14563.85 100
14564.99 143
14566.13 123
14567.27 108
14568.41 117
14569.55 111
14570.69 147
14571.83 113
14572.97 105
14574.11 82
14575.25 80
14576.39 114
14577.53 95
14578.68 89
14579.82 98
14580.96 109
14582.10 116
14583.24 123
14584.38 121
14585.52 113
14586.66 110
14587.80 106
14588.95 99
14590.09 104
14591.23 121
14592.37 135
14593.51 108
14594.65 121
14595.79 118
14596.94 140
14598.08 110
14599.22 125
14600.36 104
14601.50 120
14602.65 111
14603.79 141
14604.93 90
14606.07 130
14607.21 118
14608.36 86
14609.50 127
14610.64 126
14611.78 105
14612.92 102
14614.07 116
14615.21 123
14616.35 103
14617.49 104
14618.64 126
14619.78 125
14620.92 99
14622.06 93
14623.21 99
14624.35 128
14625.49 119
14626.64 95
14627.78 104
14628.92 138
14630.06 110
14631.21 102
14632.35 123
14633.49 149
14634.64 138
14635.78 131
14636.92 113
14638.07 119
14639.21 129
14640.35 96
14641.50 124
14642.64 123
14643.78 117
14644.93 122
14646.07 115
14647.21 97
14648.36 72
14649.50 83
14650.65 128
14651.79 110
14652.93 88
14654.08 89
14655.22 80
14656.37 105
14657.51 87
14658.65 101
14659.80 83
14660.94 86
14662.09 91
14663.23 97
14664.37 107
14665.52 102
14666.66 102
14667.81 100
14668.95 101
14670.10 99
14671.24 100
14672.39 84
14673.53 97
14674.68 77
14675.82 117
14676.97 104
14678.11 87
14679.25 102
14680.40 90
14681.54 103
14682.69 78
14683.83 109
14684.98 106
14686.13 108
14687.27 94
14688.42 76
14689.56 111
14690.71 88
14691.85 99
14693.00 92
14694.14 77
14695.29 85
14696.43 100
14697.58 101
14698.72 92
14699.87 105
14701.02 74
14702.16 102
14703.31 96
14704.45 116
14705.60 108
14706.75 82
14707.89 103
14709.04 127
14710.18 118
14711.33 93
14712.48 102
14713.62 103
14714.77 93
14715.92 86
14717.06 89
14718.21 121
14719.35 82
14720.50 105
14721.65 108
14722.79 94
14723.94 111
14725.09 95
14726.23 103
14727.38 113
14728.53 93
14729.67 103
14730.82 90
14731.97 76
14733.12 107
14734.26 95
14735.41 94
14736.56 91
14737.70 104
14738.85 90
14740.00 82
14741.15 72
14742.29 99
14743.44 89
14744.59 107
14745.74 88
14746.88 88
14748.03 100
14749.18 111
14750.33 87
14751.47 88
14752.62 101
14753.77 104
14754.92 101
14756.07 77
14757.21 67
14758.36 112
14759.51 98
14760.66 87
14761.81 151
14762.95 112
14764.10 100
14765.25 111
14766.40 94
14767.55 88
14768.70 92
14769.84 112
14770.99 79
14772.14 85
14773.29 83
14774.44 91
14775.59 76
14776.74 79
14777.88 82
14779.03 103
14780.18 112
14781.33 77
14782.48 86
14783.63 94
14784.78 105
14785.93 94
14787.08 105
14788.22 109
14789.37 104
14790.52 99
14791.67 111
14792.82 92
14793.97 91
14795.12 93
14796.27 88
14797.42 86
14798.57 89
14799.72 71
14800.87 78
14802.02 84
14803.17 102
14804.32 117
14805.47 104
14806.62 83
14807.77 59
14808.92 81
14810.07 107
14811.22 106
14812.37 98
14813.52 101
14814.67 116
14815.82 110
14816.97 85
14818.12 96
14819.27 95
14820.42 105
14821.57 93
14822.72 104
14823.87 86
14825.02 87
14826.17 83
14827.32 74
14828.47 85
14829.62 70
14830.78 76
14831.93 75
14833.08 70
14834.23 84
14835.38 69
14836.53 88
14837.68 91
14838.83 79
14839.98 82
14841.13 81
14842.29 80
14843.44 78
14844.59 92
14845.74 78
14846.89 94
14848.04 86
14849.19 98
14850.35 88
14851.50 132
14852.65 90
14853.80 91
14854.95 94
14856.10 79
14857.26 104
14858.41 101
14859.56 86
14860.71 71
14861.86 74
14863.02 68
14864.17 64
14865.32 97
14866.47 68
14867.63 73
14868.78 78
14869.93 92
14871.08 86
14872.23 83
14873.39 96
14874.54 101
14875.69 78
14876.84 74
14878.00 75
14879.15 92
14880.30 93
14881.46 100
14882.61 108
14883.76 92
14884.91 87
14886.07 77
14887.22 94
14888.37 93
14889.53 105
14890.68 90
14891.83 104
14892.99 91
14894.14 94
14895.29 82
14896.45 92
14897.60 99
14898.75 74
14899.91 87
14901.06 91
14902.21 88
14903.37 89
14904.52 91
14905.67 79
14906.83 75
14907.98 69
14909.14 106
14910.29 96
14911.44 79
14912.60 60
14913.75 80
14914.91 85
14916.06 95
14917.21 77
14918.37 68
14919.52 78
14920.68 89
14921.83 92
14922.99 47
14924.14 74
14925.30 67
14926.45 72
14927.60 98
14928.76 100
14929.91 87
14931.07 89
14932.22 93
14933.38 87
14934.53 87
14935.69 82
14936.84 120
14938.00 71
14939.15 82
14940.31 101
14941.46 65
14942.62 74
14943.77 77
14944.93 79
14946.08 84
14947.24 71
14948.39 87
14949.55 90
14950.71 86
14951.86 103
14953.02 99
14954.17 92
14955.33 105
14956.48 80
14957.64 86
14958.80 81
14959.95 83
14961.11 99
14962.26 69
14963.42 89
14964.57 75
14965.73 80
14966.89 93
14968.04 101
14969.20 79
14970.36 87
14971.51 82
14972.67 72
14973.82 95
14974.98 104
14976.14 83
14977.29 79
14978.45 76
14979.61 60
14980.76 84
14981.92 105
14983.08 103
14984.23 82
14985.39 83
14986.55 75
14987.70 82
14988.86 69
14990.02 74
14991.18 80
14992.33 98
14993.49 78
14994.65 77
14995.80 71
14996.96 80
14998.12 93
14999.28 94
15000.43 107
15001.59 89
15002.75 117
15003.91 94
15005.06 105
15006.22 100
15007.38 89
15008.54 94
15009.69 77
15010.85 93
15012.01 78
15013.17 73
15014.33 82
15015.48 80
15016.64 86
15017.80 83
15018.96 68
15020.12 62
15021.27 92
15022.43 103
15023.59 80
15024.75 58
15025.91 73
15027.07 74
15028.23 74
15029.38 62
15030.54 90
15031.70 73
15032.86 86
15034.02 56
15035.18 64
15036.34 72
15037.49 75
15038.65 83
15039.81 104
15040.97 68
15042.13 87
15043.29 120
15044.45 81
15045.61 79
15046.77 82
15047.93 76
15049.09 72
15050.24 70
15051.40 77
15052.56 90
15053.72 73
15054.88 95
15056.04 81
15057.20 94
15058.36 72
15059.52 75
15060.68 108
15061.84 78
15063.00 69
15064.16 87
15065.32 84
15066.48 83
15067.64 74
15068.80 89
15069.96 74
15071.12 96
15072.28 97
15073.44 55
15074.60 79
15075.76 72
15076.92 85
15078.08 77
15079.24 63
15080.40 63
15081.56 63
15082.72 84
15083.89 77
15085.05 78
15086.21 73
15087.37 80
15088.53 69
15089.69 92
15090.85 101
15092.01 74
15093.17 96
15094.33 66
15095.49 78
15096.66 71
15097.82 79
15098.98 96
15100.14 102
15101.30 65
15102.46 60
15103.62 52
15104.78 85
15105.95 116
15107.11 86
15108.27 81
15109.43 93
15110.59 87
15111.75 93
15112.92 75
15114.08 83
15115.24 84
15116.40 88
15117.56 90
15118.73 61
15119.89 91
15121.05 91
15122.21 84
15123.37 71
15124.54 78
15125.70 75
15126.86 89
15128.02 96
15129.19 98
15130.35 82
15131.51 96
15132.67 88
15133.84 67
15135.00 68
15136.16 70
15137.32 88
15138.49 94
15139.65 79
15140.81 92
15141.97 73
15143.14 77
15144.30 84
15145.46 90
15146.63 80
15147.79 77
15148.95 76
15150.12 60
15151.28 62
15152.44 73
15153.61 98
15154.77 108
15155.93 114
15157.10 92
15158.26 69
15159.42 81
15160.59 55
15161.75 71
15162.91 79
15164.08 71
15165.24 88
15166.41 101
15167.57 85
15168.73 81
15169.90 89
15171.06 73
15172.23 71
15173.39 72
15174.55 107
15175.72 70
15176.88 96
15178.05 94
15179.21 91
15180.38 85
15181.54 76
15182.70 121
15183.87 110
15185.03 96
15186.20 112
15187.36 76
15188.53 76
15189.69 80
15190.86 99
15192.02 93
15193.19 79
15194.35 92
15195.52 80
15196.68 70
15197.85 84
15199.01 96
15200.18 74
15201.34 95
15202.51 65
15203.67 98
15204.84 104
15206.00 123
15207.17 113
15208.33 112
15209.50 106
15210.66 85
15211.83 79
15213.00 81
15214.16 66
15215.33 91
15216.49 82
15217.66 61
15218.82 85
15219.99 70
15221.16 87
15222.32 76
15223.49 70
15224.65 67
15225.82 78
15226.99 83
15228.15 96
15229.32 98
15230.49 86
15231.65 96
15232.82 82
15233.98 128
15235.15 89
15236.32 60
15237.48 93
15238.65 112
15239.82 103
15240.98 107
15242.15 123
15243.32 71
15244.48 75
15245.65 92
15246.82 79
15247.98 105
15249.15 80
15250.32 83
15251.49 69
15252.65 65
15253.82 75
15254.99 59
15256.16 79
15257.32 103
15258.49 107
15259.66 91
15260.82 90
15261.99 63
15263.16 75
15264.33 87
15265.49 100
15266.66 103
15267.83 103
15269.00 103
15270.17 69
15271.33 105
15272.50 75
15273.67 72
15274.84 76
15276.01 76
15277.17 77
15278.34 97
15279.51 64
15280.68 91
15281.85 67
15283.01 82
15284.18 83
15285.35 86
15286.52 75
15287.69 89
15288.86 87
15290.03 62
15291.19 55
15292.36 99
15293.53 94
15294.70 59
15295.87 80
15297.04 82
15298.21 70
15299.38 72
15300.54 75
15301.71 90
15302.88 80
15304.05 71
15305.22 86
15306.39 60
15307.56 59
15308.73 71
15309.90 79
15311.07 74
15312.24 89
15313.41 77
15314.58 71
15315.75 101
15316.92 98
15318.09 101
15319.25 80
15320.42 84
15321.59 108
15322.76 85
15323.93 80
15325.10 98
15326.27 103
15327.44 85
15328.61 90
15329.78 98
15330.95 68
15332.12 74
15333.29 95
15334.46 99
15335.64 92
15336.81 69
15337.98 80
15339.15 89
15340.32 70
15341.49 71
15342.66 95
15343.83 91
15345.00 104
15346.17 84
15347.34 77
15348.51 94
15349.68 78
15350.85 71
15352.02 86
15353.20 71
15354.37 85
15355.54 104
15356.71 82
15357.88 96
15359.05 73
15360.22 87
15361.39 108
15362.57 72
15363.74 70
15364.91 75
15366.08 90
15367.25 76
15368.42 72
15369.59 81
15370.77 84
15371.94 103
15373.11 73
15374.28 66
15375.45 79
15376.63 80
15377.80 83
15378.97 79
15380.14 64
15381.31 68
15382.49 89
15383.66 103
15384.83 69
15386.00 81
15387.17 65
15388.35 70
15389.52 77
15390.69 72
15391.86 85
15393.04 66
15394.21 63
15395.38 71
15396.55 82
15397.73 84
15398.90 75
15400.07 84
15401.25 84
15402.42 85
15403.59 71
15404.76 76
15405.94 80
15407.11 86
15408.28 92
15409.46 107
15410.63 72
15411.80 99
15412.98 109
15414.15 104
15415.32 94
15416.50 86
15417.67 121
15418.84 90
15420.02 84
15421.19 85
15422.36 54
15423.54 72
15424.71 88
15425.89 85
15427.06 83
15428.23 95
15429.41 86
15430.58 78
15431.76 107
15432.93 93
15434.10 90
15435.28 89
15436.45 68
15437.63 74
15438.80 84
15439.97 80
15441.15 88
15442.32 81
15443.50 76
15444.67 85
15445.85 76
15447.02 62
15448.20 88
15449.37 98
15450.55 73
15451.72 76
15452.89 100
15454.07 79
15455.24 86
15456.42 80
15457.59 80
15458.77 79
15459.94 84
15461.12 61
15462.30 78
15463.47 95
15464.65 80
15465.82 92
15467.00 92
15468.17 78
15469.35 81
15470.52 79
15471.70 96
15472.87 98
15474.05 80
15475.22 76
15476.40 77
15477.58 96
15478.75 72
15479.93 100
15481.10 86
15482.28 85
15483.46 92
15484.63 74
15485.81 86
15486.98 80
15488.16 96
15489.34 86
15490.51 80
15491.69 96
15492.87 80
15494.04 110
15495.22 80
15496.39 77
15497.57 74
15498.75 89
15499.92 94
15501.10 81
15502.28 61
15503.45 93
15504.63 78
15505.81 86
15506.98 87
15508.16 69
15509.34 75
15510.52 94
15511.69 78
15512.87 92
15514.05 77
15515.22 104
15516.40 85
15517.58 76
15518.76 71
15519.93 75
15521.11 73
15522.29 78
15523.47 71
15524.64 73
15525.82 101
15527.00 68
15528.18 58
15529.35 62
15530.53 66
15531.71 92
15532.89 82
15534.07 70
15535.24 72
15536.42 88
15537.60 107
15538.78 93
15539.96 93
15541.13 99
15542.31 95
15543.49 86
15544.67 92
15545.85 89
15547.03 79
15548.20 93
15549.38 79
15550.56 79
15551.74 73
15552.92 79
15554.10 73
15555.28 75
15556.45 72
15557.63 108
15558.81 96
15559.99 96
15561.17 97
15562.35 80
15563.53 71
15564.71 103
15565.89 75
15567.07 81
15568.24 88
15569.42 79
15570.60 88
15571.78 64
15572.96 84
15574.14 73
15575.32 92
15576.50 67
15577.68 82
15578.86 85
15580.04 91
15581.22 102
15582.40 80
15583.58 101
15584.76 73
15585.94 79
15587.12 73
15588.30 73
15589.48 107
15590.66 121
15591.84 91
15593.02 92
15594.20 99
15595.38 99
15596.56 93
15597.74 96
15598.92 87
15600.10 120
15601.28 111
15602.46 91
15603.64 93
15604.82 103
15606.00 90
15607.18 87
15608.36 100
15609.55 102
15610.73 72
15611.91 91
15613.09 91
15614.27 100
15615.45 85
15616.63 104
15617.81 84
15618.99 115
15620.17 94
15621.36 75
15622.54 108
15623.72 94
15624.90 106
15626.08 98
15627.26 98
15628.44 116
15629.63 109
15630.81 97
15631.99 96
15633.17 121
15634.35 105
15635.53 89
15636.72 99
15637.90 97
15639.08 105
15640.26 93
15641.44 81
15642.63 100
15643.81 102
15644.99 97
15646.17 126
15647.35 113
15648.54 122
15649.72 122
15650.90 102
15652.08 108
15653.27 103
15654.45 113
15655.63 103
15656.81 124
15658.00 128
15659.18 104
15660.36 111
15661.54 111
15662.73 106
15663.91 101
15665.09 101
15666.28 105
15667.46 92
15668.64 106
15669.82 104
15671.01 117
15672.19 110
15673.37 85
15674.56 81
15675.74 90
15676.92 95
15678.11 97
15679.29 103
15680.47 115
15681.66 75
15682.84 80
15684.03 89
15685.21 101
15686.39 105
15687.58 97
15688.76 98
15689.94 109
15691.13 105
15692.31 106
15693.50 112
15694.68 98
15695.86 101
15697.05 113
15698.23 82
15699.42 108
15700.60 102
15701.78 102
15702.97 109
15704.15 87
15705.34 94
15706.52 70
15707.71 83
15708.89 83
15710.08 83
15711.26 91
15712.45 96
15713.63 80
15714.81 77
15716.00 106
15717.18 91
15718.37 113
15719.55 94
15720.74 78
15721.92 117
15723.11 108
15724.29 93
15725.48 101
15726.66 95
15727.85 127
15729.04 120
15730.22 106
15731.41 94
15732.59 103
15733.78 118
15734.96 106
15736.15 95
15737.33 113
15738.52 115
15739.71 109
15740.89 96
15742.08 116
15743.26 133
15744.45 99
15745.63 124
15746.82 108
15748.01 81
15749.19 103
15750.38 94
15751.56 106
15752.75 90
15753.94 117
15755.12 102
15756.31 133
15757.50 123
15758.68 114
15759.87 99
15761.06 120
15762.24 119
15763.43 124
15764.62 113
15765.80 104
15766.99 106
15768.18 135
15769.36 102
15770.55 96
15771.74 98
15772.92 97
15774.11 76
15775.30 122
15776.48 97
15777.67 103
15778.86 112
15780.05 102
15781.23 105
15782.42 105
15783.61 76
15784.80 122
15785.98 90
15787.17 99
15788.36 69
15789.55 110
15790.73 104
15791.92 71
15793.11 80
15794.30 104
15795.48 95
15796.67 93
15797.86 78
15799.05 86
15800.24 111
15801.42 96
15802.61 87
15803.80 98
15804.99 89
15806.18 71
15807.37 85
15808.55 77
15809.74 65
15810.93 107
15812.12 85
15813.31 93
15814.50 85
15815.68 112
15816.87 77
15818.06 107
15819.25 73
15820.44 98
15821.63 72
15822.82 116
15824.01 100
15825.19 78
15826.38 88
15827.57 71
15828.76 86
15829.95 92
15831.14 103
15832.33 105
15833.52 73
15834.71 96
15835.90 88
15837.09 84
15838.28 82
15839.47 109
15840.66 109
15841.84 109
15843.03 80
15844.22 79
15845.41 100
15846.60 98
15847.79 88
15848.98 87
15850.17 89
15851.36 83
15852.55 90
15853.74 68
15854.93 81
15856.12 76
15857.31 106
15858.50 105
15859.69 92
15860.88 109
15862.07 86
15863.26 90
15864.46 78
15865.65 73
15866.84 94
15868.03 102
15869.22 110
15870.41 86
15871.60 83
15872.79 71
15873.98 87
15875.17 85
15876.36 89
15877.55 88
15878.74 86
15879.94 106
15881.13 76
15882.32 76
15883.51 70
15884.70 84
15885.89 97
15887.08 89
15888.27 73
15889.46 106
15890.66 99
15891.85 88
15893.04 97
15894.23 120
15895.42 102
15896.61 96
15897.81 109
15899.00 82
15900.19 84
15901.38 104
15902.57 94
15903.76 86
15904.96 93
15906.15 101
15907.34 105
15908.53 79
15909.72 98
15910.92 108
15912.11 115
15913.30 92
15914.49 100
15915.69 97
15916.88 84
15918.07 101
15919.26 75
15920.46 72
15921.65 116
15922.84 103
15924.03 93
15925.23 108
15926.42 84
15927.61 96
15928.81 117
15930.00 95
15931.19 97
15932.38 89
15933.58 89
15934.77 100
15935.96 92
15937.16 87
15938.35 92
15939.54 76
15940.74 78
15941.93 97
15943.12 95
15944.32 115
15945.51 97
15946.70 102
15947.90 85
15949.09 101
15950.28 87
15951.48 100
15952.67 82
15953.87 82
15955.06 101
15956.25 94
15957.45 76
15958.64 83
15959.84 85
15961.03 90
15962.22 78
15963.42 66
15964.61 79
15965.81 99
15967.00 80
15968.19 74
15969.39 78
15970.58 84
15971.78 95
15972.97 67
15974.17 82
15975.36 77
15976.56 89
15977.75 80
15978.95 75
15980.14 64
15981.34 61
15982.53 102
15983.72 63
15984.92 72
15986.11 78
15987.31 76
15988.50 81
15989.70 62
15990.90 75
15992.09 61
15993.29 64
15994.48 75
15995.68 62
15996.87 62
15998.07 81
15999.26 81
16000.46 64
16001.65 66
16002.85 52
16004.05 66
16005.24 71
16006.44 59
16007.63 81
16008.83 83
16010.02 79
16011.22 88
16012.42 87
16013.61 86
16014.81 88
16016.00 90
16017.20 82
16018.40 74
16019.59 86
16020.79 77
16021.99 82
16023.18 76
16024.38 93
16025.58 81
16026.77 79
16027.97 84
16029.16 75
16030.36 71
16031.56 74
16032.76 68
16033.95 81
16035.15 76
16036.35 81
16037.54 86
16038.74 85
16039.94 89
16041.13 100
16042.33 87
16043.53 82
16044.73 85
16045.92 68
16047.12 71
16048.32 71
16049.51 70
16050.71 73
16051.91 72
16053.11 75
16054.30 62
16055.50 61
16056.70 82
16057.90 74
16059.10 72
16060.29 71
16061.49 69
16062.69 87
16063.89 78
16065.08 54
16066.28 74
16067.48 74
16068.68 63
16069.88 72
16071.07 66
16072.27 58
16073.47 63
16074.67 68
16075.87 82
16077.07 64
16078.26 61
16079.46 68
16080.66 82
16081.86 74
16083.06 68
16084.26 85
16085.46 75
16086.66 101
16087.85 82
16089.05 84
16090.25 75
16091.45 59
16092.65 99
16093.85 80
16095.05 75
16096.25 82
16097.45 65
16098.65 78
16099.84 63
16101.04 60
16102.24 63
16103.44 62
16104.64 78
16105.84 112
16107.04 79
16108.24 55
16109.44 69
16110.64 70
16111.84 66
16113.04 80
16114.24 58
16115.44 69
16116.64 58
16117.84 69
16119.04 70
16120.24 76
16121.44 71
16122.64 66
16123.84 53
16125.04 69
16126.24 75
16127.44 67
16128.64 72
16129.84 62
16131.04 54
16132.24 73
16133.44 77
16134.64 79
16135.84 72
16137.04 87
16138.25 86
16139.45 78
16140.65 62
16141.85 66
16143.05 62
16144.25 81
16145.45 62
16146.65 58
16147.85 54
16149.05 56
16150.25 75
16151.46 76
16152.66 62
16153.86 72
16155.06 98
16156.26 83
16157.46 80
16158.66 83
16159.87 78
16161.07 87
16162.27 70
16163.47 57
16164.67 55
16165.87 64
16167.08 82
16168.28 60
16169.48 61
16170.68 47
16171.88 75
16173.09 65
16174.29 46
16175.49 69
16176.69 74
16177.89 66
16179.10 73
16180.30 75
16181.50 56
16182.70 67
16183.91 66
16185.11 85
16186.31 62
16187.51 60
16188.72 55
16189.92 69
16191.12 81
16192.32 82
16193.53 71
16194.73 76
16195.93 64
16197.13 57
16198.34 57
16199.54 77
16200.74 77
16201.95 66
16203.15 70
16204.35 76
16205.56 66
16206.76 85
16207.96 77
16209.17 73
16210.37 67
16211.57 86
16212.78 67
16213.98 93
16215.18 80
16216.39 76
16217.59 81
16218.79 63
16220.00 78
16221.20 54
16222.41 58
16223.61 57
16224.81 60
16226.02 61
16227.22 60
16228.43 72
16229.63 85
16230.83 82
16232.04 112
16233.24 78
16234.45 60
16235.65 67
16236.86 66
16238.06 63
16239.26 71
16240.47 87
16241.67 95
16242.88 53
16244.08 77
16245.29 78
16246.49 88
16247.70 70
16248.90 71
16250.11 85
16251.31 77
16252.52 81
16253.72 77
16254.93 84
16256.13 81
16257.34 71
16258.54 86
16259.75 74
16260.95 58
16262.16 54
16263.36 86
16264.57 81
16265.77 72
16266.98 90
16268.19 63
16269.39 76
16270.60 67
16271.80 73
16273.01 77
16274.21 51
16275.42 73
16276.63 104
16277.83 75
16279.04 92
16280.24 68
16281.45 89
16282.66 84
16283.86 109
16285.07 76
16286.27 76
16287.48 70
16288.69 66
16289.89 76
16291.10 66
16292.31 89
16293.51 86
16294.72 76
16295.93 87
16297.13 97
16298.34 74
16299.55 90
16300.75 65
16301.96 81
16303.17 79
16304.37 85
16305.58 67
16306.79 75
16307.99 80
16309.20 80
16310.41 83
16311.62 89
16312.82 75
16314.03 86
16315.24 67
16316.44 66
16317.65 61
16318.86 85
16320.07 68
16321.27 71
16322.48 78
16323.69 64
16324.90 71
16326.10 59
16327.31 40
16328.52 71
16329.73 84
16330.94 73
16332.14 52
16333.35 63
16334.56 63
16335.77 61
16336.98 55
16338.18 52
16339.39 93
16340.60 79
16341.81 69
16343.02 96
16344.23 90
16345.43 87
16346.64 77
16347.85 86
16349.06 66
16350.27 65
16351.48 71
16352.69 71
16353.89 70
16355.10 79
16356.31 82
16357.52 94
16358.73 96
16359.94 61
16361.15 74
16362.36 72
16363.57 68
16364.77 93
16365.98 65
16367.19 58
16368.40 47
16369.61 68
16370.82 66
16372.03 61
16373.24 84
16374.45 57
16375.66 73
16376.87 77
16378.08 75
16379.29 59
16380.50 45
16381.71 51
16382.92 68
16384.13 77
16385.34 68
16386.55 77
16387.76 77
16388.97 54
16390.18 62
16391.39 52
16392.60 63
16393.81 77
16395.02 84
16396.23 74
16397.44 81
16398.65 83
16399.86 65
16401.07 58
16402.28 64
16403.49 55
16404.70 65
16405.91 74
16407.12 92
16408.33 66
16409.54 72
16410.76 58
16411.97 64
16413.18 49
16414.39 78
16415.60 63
16416.81 48
16418.02 76
16419.23 63
16420.44 69
16421.66 74
16422.87 97
16424.08 75
16425.29 77
16426.50 80
16427.71 75
16428.92 64
16430.14 65
16431.35 47
16432.56 68
16433.77 81
16434.98 81
16436.19 88
16437.41 58
16438.62 49
16439.83 59
16441.04 57
16442.25 59
16443.47 80
16444.68 80
16445.89 56
16447.10 68
16448.31 62
16449.53 49
16450.74 57
16451.95 61
16453.16 57
16454.38 66
16455.59 89
16456.80 68
16458.01 71
16459.23 62
16460.44 58
16461.65 68
16462.86 50
16464.08 58
16465.29 61
16466.50 60
16467.72 79
16468.93 66
16470.14 46
16471.35 73
16472.57 55
16473.78 54
16474.99 55
16476.21 54
16477.42 59
16478.63 62
16479.85 60
16481.06 68
16482.27 52
16483.49 64
16484.70 62
16485.92 58
16487.13 72
16488.34 57
16489.56 55
16490.77 43
16491.98 55
16493.20 58
16494.41 58
16495.63 56
16496.84 54
16498.05 52
16499.27 60
16500.48 60
16501.70 57
16502.91 60
16504.13 83
16505.34 69
16506.55 52
16507.77 71
16508.98 66
16510.20 52
16511.41 70
16512.63 65
16513.84 60
16515.06 63
16516.27 46
16517.49 53
16518.70 55
16519.92 67
16521.13 61
16522.35 55
16523.56 60
16524.78 50
16525.99 69
16527.21 84
16528.42 57
16529.64 47
16530.85 77
16532.07 71
16533.28 71
16534.50 60
16535.71 72
16536.93 69
16538.14 74
16539.36 77
16540.58 72
16541.79 59
16543.01 79
16544.22 75
16545.44 66
16546.65 65
16547.87 62
16549.09 67
16550.30 73
16551.52 64
16552.73 70
16553.95 60
16555.17 58
16556.38 51
16557.60 59
16558.82 81
16560.03 82
16561.25 69
16562.46 77
16563.68 68
16564.90 66
16566.11 48
16567.33 47
16568.55 51
16569.76 59
16570.98 55
16572.20 62
16573.41 72
16574.63 68
16575.85 72
16577.07 69
16578.28 67
16579.50 46
16580.72 58
16581.93 74
16583.15 66
16584.37 65
16585.59 68
16586.80 58
16588.02 67
16589.24 81
16590.46 70
16591.67 54
16592.89 68
16594.11 55
16595.33 59
16596.54 50
16597.76 77
16598.98 57
16600.20 63
16601.41 81
16602.63 51
16603.85 52
16605.07 55
16606.29 68
16607.50 68
16608.72 56
16609.94 62
16611.16 48
16612.38 43
16613.60 73
16614.81 59
16616.03 57
16617.25 50
16618.47 37
16619.69 64
16620.91 48
16622.13 52
16623.34 67
16624.56 58
16625.78 68
16627.00 61
16628.22 60
16629.44 73
16630.66 56
16631.88 55
16633.10 54
16634.31 54
16635.53 73
16636.75 83
16637.97 61
16639.19 51
16640.41 54
16641.63 58
16642.85 56
16644.07 46
16645.29 46
16646.51 54
16647.73 66
16648.95 58
16650.17 45
16651.39 58
16652.61 58
16653.83 82
16655.05 60
16656.27 70
16657.49 64
16658.71 79
16659.93 48
16661.15 60
16662.37 46
16663.59 47
16664.81 54
16666.03 61
16667.25 84
16668.47 50
16669.69 54
16670.91 54
16672.13 53
16673.35 53
16674.57 75
16675.79 44
16677.01 55
16678.23 42
16679.45 53
16680.67 41
16681.89 70
16683.12 59
16684.34 41
16685.56 46
16686.78 53
16688.00 75
16689.22 57
16690.44 67
16691.66 51
16692.88 48
16694.11 42
16695.33 52
16696.55 52
16697.77 63
16698.99 68
16700.21 63
16701.43 69
16702.66 48
16703.88 41
16705.10 62
16706.32 64
16707.54 59
16708.77 50
16709.99 57
16711.21 58
16712.43 59
16713.65 43
16714.87 58
16716.10 54
16717.32 61
16718.54 51
16719.76 53
16720.99 68
16722.21 69
16723.43 55
16724.65 51
16725.88 59
16727.10 72
16728.32 60
16729.54 65
16730.77 67
16731.99 76
16733.21 57
16734.43 65
16735.66 52
16736.88 50
16738.10 71
16739.33 73
16740.55 37
16741.77 42
16742.99 65
16744.22 66
16745.44 75
16746.66 63
16747.89 69
16749.11 47
16750.33 68
16751.56 74
16752.78 55
16754.00 42
16755.23 42
16756.45 58
16757.68 73
16758.90 50
16760.12 50
16761.35 74
16762.57 81
16763.79 45
16765.02 60
16766.24 58
16767.47 56
16768.69 61
16769.91 60
16771.14 46
16772.36 58
16773.59 45
16774.81 72
16776.04 38
16777.26 54
16778.48 70
16779.71 84
16780.93 58
16782.16 75
16783.38 68
16784.61 56
16785.83 71
16787.06 70
16788.28 51
16789.51 54
16790.73 48
16791.96 48
16793.18 67
16794.41 45
16795.63 57
16796.86 50
16798.08 51
16799.31 56
16800.53 55
16801.76 70
16802.98 79
16804.21 54
16805.43 52
16806.66 57
16807.88 72
16809.11 72
16810.33 51
16811.56 63
16812.79 68
16814.01 61
16815.24 75
16816.46 66
16817.69 54
16818.91 47
16820.14 60
16821.37 54
16822.59 45
16823.82 50
16825.04 74
16826.27 66
16827.50 71
16828.72 56
16829.95 72
16831.18 62
16832.40 53
16833.63 47
16834.86 43
16836.08 51
16837.31 72
16838.53 63
16839.76 58
16840.99 44
16842.21 60
16843.44 60
16844.67 49
16845.90 59
16847.12 58
16848.35 56
16849.58 55
16850.80 55
16852.03 79
16853.26 51
16854.48 48
16855.71 65
16856.94 52
16858.17 56
16859.39 58
16860.62 45
16861.85 57
16863.08 57
16864.30 31
16865.53 57
16866.76 56
16867.99 52
16869.21 65
16870.44 57
16871.67 57
16872.90 43
16874.13 58
16875.35 69
16876.58 56
16877.81 56
16879.04 63
16880.27 63
16881.49 65
16882.72 67
16883.95 74
16885.18 67
16886.41 63
16887.64 66
16888.86 67
16890.09 75
16891.32 74
16892.55 65
16893.78 65
16895.01 53
16896.24 73
16897.46 59
16898.69 59
16899.92 70
16901.15 43
16902.38 44
16903.61 53
16904.84 73
16906.07 70
16907.30 55
16908.53 62
16909.75 72
16910.98 62
16912.21 66
16913.44 58
16914.67 48
16915.90 53
16917.13 53
16918.36 64
16919.59 62
16920.82 98
16922.05 77
16923.28 64
16924.51 40
16925.74 62
16926.97 62
16928.20 47
16929.43 44
16930.66 51
16931.89 63
16933.12 52
16934.35 43
16935.58 56
16936.81 49
16938.04 63
16939.27 69
16940.50 49
16941.73 56
16942.96 27
16944.19 46
16945.42 45
16946.65 59
16947.88 63
16949.11 68
16950.34 48
16951.57 52
16952.80 47
16954.04 61
16955.27 61
16956.50 60
16957.73 58
16958.96 70
16960.19 49
16961.42 52
16962.65 60
16963.88 71
16965.11 92
16966.35 50
16967.58 44
16968.81 57
16970.04 55
16971.27 39
16972.50 47
16973.73 51
16974.97 72
16976.20 77
16977.43 68
16978.66 73
16979.89 45
16981.12 58
16982.36 57
16983.59 69
16984.82 63
16986.05 60
16987.28 66
16988.52 34
16989.75 58
16990.98 55
16992.21 62
16993.45 62
16994.68 54
16995.91 46
16997.14 52
16998.37 70
16999.61 64
17000.84 61
17002.07 57
17003.31 50
17004.54 61
17005.77 36
17007.00 62
17008.24 63
17009.47 56
17010.70 58
17011.93 48
17013.17 54
17014.40 63
17015.63 61
17016.87 43
17018.10 63
17019.33 72
17020.57 62
17021.80 52
17023.03 67
17024.27 56
17025.50 59
17026.73 53
17027.97 50
17029.20 56
17030.43 63
17031.67 72
17032.90 64
17034.14 64
17035.37 69
17036.60 82
17037.84 85
17039.07 65
17040.30 71
17041.54 61
17042.77 56
17044.01 67
17045.24 49
17046.47 61
17047.71 62
17048.94 49
17050.18 54
17051.41 54
17052.65 62
17053.88 54
17055.12 56
17056.35 47
17057.58 50
17058.82 51
17060.05 72
17061.29 62
17062.52 57
17063.76 66
17064.99 62
17066.23 55
17067.46 40
17068.70 51
17069.93 61
17071.17 62
17072.40 57
17073.64 52
17074.87 49
17076.11 46
17077.34 62
17078.58 57
17079.81 56
17081.05 46
17082.29 57
17083.52 54
17084.76 54
17085.99 52
17087.23 64
17088.46 49
17089.70 48
17090.94 47
17092.17 50
17093.41 59
17094.64 56
17095.88 47
17097.12 47
17098.35 47
17099.59 46
17100.82 36
17102.06 46
17103.30 61
17104.53 48
17105.77 32
17107.00 60
17108.24 81
17109.48 68
17110.71 54
17111.95 58
17113.19 67
17114.42 50
17115.66 44
17116.90 55
17118.13 42
17119.37 49
17120.61 61
17121.85 59
17123.08 45
17124.32 66
17125.56 68
17126.79 52
17128.03 39
17129.27 50
17130.50 45
17131.74 46
17132.98 46
17134.22 49
17135.45 48
17136.69 55
17137.93 39
17139.17 52
17140.40 71
17141.64 61
17142.88 45
17144.12 74
17145.36 41
17146.59 41
17147.83 53
17149.07 60
17150.31 40
17151.54 43
17152.78 62
17154.02 76
17155.26 80
17156.50 41
17157.74 35
17158.97 71
17160.21 49
17161.45 57
17162.69 45
17163.93 61
17165.17 64
17166.40 55
17167.64 59
17168.88 41
17170.12 47
17171.36 47
17172.60 57
17173.84 74
17175.08 73
17176.31 51
17177.55 55
17178.79 61
17180.03 56
17181.27 53
17182.51 60
17183.75 43
17184.99 32
17186.23 39
17187.47 29
17188.71 38
17189.94 40
17191.18 31
17192.42 55
17193.66 47
17194.90 39
17196.14 40
17197.38 50
17198.62 61
17199.86 44
17201.10 49
17202.34 56
17203.58 67
17204.82 68
17206.06 67
17207.30 47
17208.54 49
17209.78 58
17211.02 55
17212.26 68
17213.50 89
17214.74 86
17215.98 37
17217.22 42
17218.46 45
17219.70 52
17220.94 55
17222.18 52
17223.43 50
17224.67 54
17225.91 73
17227.15 55
17228.39 63
17229.63 66
17230.87 50
17232.11 59
17233.35 45
17234.59 52
17235.83 45
17237.08 56
17238.32 55
17239.56 60
17240.80 43
17242.04 39
17243.28 56
17244.52 60
17245.76 54
17247.01 43
17248.25 53
17249.49 77
17250.73 47
17251.97 39
17253.21 43
17254.46 52
17255.70 46
17256.94 44
17258.18 51
17259.42 62
17260.66 54
17261.91 55
17263.15 42
17264.39 41
17265.63 55
17266.87 39
17268.12 52
17269.36 56
17270.60 59
17271.84 47
17273.09 64
17274.33 60
17275.57 51
17276.81 61
17278.06 46
17279.30 58
17280.54 74
17281.78 64
17283.03 54
17284.27 47
17285.51 66
17286.76 51
17288.00 53
17289.24 51
17290.48 41
17291.73 51
17292.97 52
17294.21 48
17295.46 42
17296.70 43
17297.94 50
17299.19 44
17300.43 31
17301.67 43
17302.92 60
17304.16 53
17305.40 49
17306.65 42
17307.89 56
17309.14 53
17310.38 60
17311.62 46
17312.87 46
17314.11 46
17315.35 55
17316.60 53
17317.84 55
17319.09 37
17320.33 42
17321.58 51
17322.82 63
17324.06 69
17325.31 62
17326.55 55
17327.80 67
17329.04 60
17330.29 52
17331.53 59
17332.77 46
17334.02 62
17335.26 59
17336.51 38
17337.75 46
17339.00 57
17340.24 55
17341.49 66
17342.73 61
17343.98 58
17345.22 49
17346.47 39
17347.71 42
17348.96 51
17350.20 48
17351.45 54
17352.69 46
17353.94 54
17355.18 58
17356.43 65
17357.68 58
17358.92 54
17360.17 51
17361.41 69
17362.66 56
17363.90 66
17365.15 47
17366.39 58
17367.64 43
17368.89 36
17370.13 58
17371.38 63
17372.62 51
17373.87 59
17375.12 58
17376.36 52
17377.61 51
17378.85 48
17380.10 56
17381.35 50
17382.59 58
17383.84 47
17385.09 49
17386.33 70
17387.58 51
17388.83 54
17390.07 51
17391.32 50
17392.57 52
17393.81 33
17395.06 62
17396.31 40
17397.55 40
17398.80 49
17400.05 76
17401.29 73
17402.54 70
17403.79 49
17405.04 54
17406.28 50
17407.53 56
17408.78 56
17410.02 54
17411.27 61
17412.52 54
17413.77 60
17415.01 59
17416.26 51
17417.51 64
17418.76 62
17420.00 51
17421.25 33
17422.50 52
17423.75 53
17425.00 48
17426.24 45
17427.49 55
17428.74 45
17429.99 48
17431.24 54
17432.48 50
17433.73 42
17434.98 45
17436.23 55
17437.48 77
17438.73 61
17439.97 40
17441.22 34
17442.47 45
17443.72 49
17444.97 50
17446.22 34
17447.47 47
17448.71 44
17449.96 43
17451.21 50
17452.46 42
17453.71 42
17454.96 46
17456.21 67
17457.46 54
17458.71 44
17459.95 49
17461.20 50
17462.45 52
17463.70 50
17464.95 41
17466.20 44
17467.45 51
17468.70 62
17469.95 58
17471.20 53
17472.45 49
17473.70 50
17474.95 76
17476.20 67
17477.45 67
17478.70 62
17479.95 55
17481.20 46
17482.45 40
17483.70 58
17484.95 55
17486.20 43
17487.45 33
17488.70 63
17489.95 56
17491.20 61
17492.45 57
17493.70 59
17494.95 65
17496.20 64
17497.45 58
17498.70 54
17499.95 55
17501.20 48
17502.45 58
17503.70 58
17504.95 45
17506.20 48
17507.46 73
17508.71 40
17509.96 52
17511.21 68
17512.46 48
17513.71 58
17514.96 57
17516.21 60
17517.46 76
17518.71 45
17519.97 62
17521.22 54
17522.47 55
17523.72 51
17524.97 44
17526.22 45
17527.47 50
17528.73 58
17529.98 56
17531.23 35
17532.48 48
17533.73 45
17534.99 48
17536.24 50
17537.49 39
17538.74 46
17539.99 49
17541.25 44
17542.50 51
17543.75 46
17545.00 49
17546.25 68
17547.51 55
17548.76 53
17550.01 55
17551.26 49
17552.52 42
17553.77 52
17555.02 44
17556.27 38
17557.53 48
17558.78 52
17560.03 53
17561.28 52
17562.54 58
17563.79 45
17565.04 46
17566.30 66
17567.55 50
17568.80 60
17570.05 61
17571.31 59
17572.56 57
17573.81 58
17575.07 54
17576.32 73
17577.57 54
17578.83 49
17580.08 59
17581.33 79
17582.59 56
17583.84 61
17585.10 68
17586.35 54
17587.60 49
17588.86 55
17590.11 56
17591.36 60
17592.62 45
17593.87 57
17595.13 54
17596.38 43
17597.63 44
17598.89 49
17600.14 41
17601.40 62
17602.65 46
17603.90 62
17605.16 36
17606.41 62
17607.67 61
17608.92 54
17610.18 57
17611.43 52
17612.69 57
17613.94 67
17615.20 59
17616.45 54
17617.71 65
17618.96 64
17620.21 78
17621.47 58
17622.72 59
17623.98 52
17625.23 49
17626.49 37
17627.75 43
17629.00 43
17630.26 48
17631.51 49
17632.77 52
17634.02 64
17635.28 62
17636.53 54
17637.79 54
17639.04 50
17640.30 55
17641.55 56
17642.81 57
17644.07 61
17645.32 74
17646.58 54
17647.83 42
17649.09 62
17650.35 68
17651.60 73
17652.86 47
17654.11 46
17655.37 62
17656.63 46
17657.88 57
17659.14 54
17660.39 47
17661.65 49
17662.91 67
17664.16 59
17665.42 52
17666.68 51
17667.93 55
17669.19 73
17670.45 45
17671.70 44
17672.96 44
17674.22 53
17675.47 44
17676.73 62
17677.99 41
17679.24 49
17680.50 57
17681.76 61
17683.02 55
17684.27 54
17685.53 51
17686.79 43
17688.05 55
17689.30 43
17690.56 42
17691.82 50
17693.07 74
17694.33 49
17695.59 39
17696.85 49
17698.11 32
17699.36 57
17700.62 52
17701.88 48
17703.14 57
17704.39 47
17705.65 60
17706.91 60
17708.17 42
17709.43 59
17710.68 50
17711.94 81
17713.20 56
17714.46 41
17715.72 52
17716.98 39
17718.23 65
17719.49 36
17720.75 41
17722.01 59
17723.27 43
17724.53 46
17725.79 49
17727.04 39
17728.30 57
17729.56 62
17730.82 71
17732.08 42
17733.34 69
17734.60 58
17735.86 57
17737.12 69
17738.37 76
17739.63 43
17740.89 48
17742.15 46
17743.41 39
17744.67 52
17745.93 43
17747.19 66
17748.45 64
17749.71 47
17750.97 58
17752.23 51
17753.49 46
17754.75 62
17756.01 54
17757.27 44
17758.53 46
17759.79 45
17761.05 36
17762.31 55
17763.57 38
17764.83 53
17766.09 45
17767.35 51
17768.61 58
17769.87 46
17771.13 38
17772.39 37
17773.65 44
17774.91 47
17776.17 49
17777.43 60
17778.69 67
17779.95 43
17781.21 55
17782.47 50
17783.73 40
17784.99 49
17786.25 62
17787.51 81
17788.78 46
17790.04 46
17791.30 57
17792.56 53
17793.82 46
17795.08 62
17796.34 51
17797.60 64
17798.86 50
17800.13 43
17801.39 40
17802.65 42
17803.91 58
17805.17 49
17806.43 41
17807.69 45
17808.96 55
17810.22 52
17811.48 48
17812.74 39
17814.00 42
17815.26 62
17816.53 77
17817.79 66
17819.05 39
17820.31 42
17821.57 56
17822.84 49
17824.10 38
17825.36 63
17826.62 55
17827.89 53
17829.15 39
17830.41 36
17831.67 59
17832.93 50
17834.20 47
17835.46 61
17836.72 49
17837.99 47
17839.25 57
17840.51 27
17841.77 53
17843.04 52
17844.30 63
17845.56 63
17846.82 45
17848.09 65
17849.35 48
17850.61 48
17851.88 50
17853.14 52
17854.40 41
17855.67 58
17856.93 45
17858.19 58
17859.46 49
17860.72 52
17861.98 45
17863.25 67
17864.51 39
17865.77 46
17867.04 55
17868.30 54
17869.57 42
17870.83 53
17872.09 40
17873.36 52
17874.62 52
17875.89 55
17877.15 67
17878.41 50
17879.68 35
17880.94 50
17882.21 66
17883.47 59
17884.73 45
17886.00 41
17887.26 39
17888.53 53
17889.79 46
17891.06 78
17892.32 84
17893.59 61
17894.85 42
17896.12 48
17897.38 54
17898.65 52
17899.91 45
17901.17 31
17902.44 22
17903.70 56
17904.97 50
17906.23 48
17907.50 50
17908.77 37
17910.03 49
17911.30 54
17912.56 60
17913.83 52
17915.09 64
17916.36 51
17917.62 65
17918.89 66
17920.15 63
17921.42 45
17922.68 45
17923.95 59
17925.22 61
17926.48 57
17927.75 45
17929.01 46
17930.28 44
17931.55 44
17932.81 62
17934.08 77
17935.34 48
17936.61 36
17937.88 38
17939.14 44
17940.41 60
17941.68 42
17942.94 47
17944.21 40
17945.47 50
17946.74 54
17948.01 37
17949.27 47
17950.54 73
17951.81 67
17953.07 60
17954.34 56
17955.61 58
17956.87 47
17958.14 42
17959.41 45
17960.68 51
17961.94 38
17963.21 46
17964.48 37
17965.74 61
17967.01 42
17968.28 28
17969.55 44
17970.81 52
17972.08 41
17973.35 35
17974.62 48
17975.88 51
17977.15 44
17978.42 51
17979.69 48
17980.95 59
17982.22 54
17983.49 57
17984.76 43
17986.03 50
17987.29 68
17988.56 51
17989.83 31
17991.10 24
17992.37 36
17993.63 36
17994.90 57
17996.17 57
17997.44 51
17998.71 39
17999.98 45
18001.24 37
18002.51 40
18003.78 60
18005.05 60
18006.32 51
18007.59 53
18008.86 37
18010.12 50
18011.39 49
18012.66 48
18013.93 51
18015.20 57
18016.47 65
18017.74 57
18019.01 58
18020.28 46
18021.54 48
18022.81 53
18024.08 46
18025.35 59
18026.62 55
18027.89 36
18029.16 60
18030.43 58
18031.70 43
18032.97 51
18034.24 54
18035.51 48
18036.78 51
18038.05 59
18039.32 56
18040.59 57
18041.86 59
18043.13 61
18044.40 61
18045.67 55
18046.94 63
18048.21 46
18049.48 48
18050.75 60
18052.02 49
18053.29 46
18054.56 39
18055.83 45
18057.10 51
18058.37 69
18059.64 57
18060.91 49
18062.18 46
18063.45 48
18064.72 48
18065.99 39
18067.26 44
18068.54 71
18069.81 61
18071.08 48
18072.35 38
18073.62 57
18074.89 47
18076.16 48
18077.43 32
18078.70 42
18079.97 46
18081.25 54
18082.52 58
18083.79 49
18085.06 62
18086.33 50
18087.60 64
18088.87 65
18090.15 55
18091.42 55
18092.69 41
18093.96 38
18095.23 59
18096.50 59
18097.78 58
18099.05 59
18100.32 44
18101.59 51
18102.86 59
18104.14 66
18105.41 59
18106.68 58
18107.95 44
18109.23 49
18110.50 56
18111.77 43
18113.04 39
18114.31 56
18115.59 59
18116.86 54
18118.13 41
18119.40 53
18120.68 57
18121.95 44
18123.22 58
18124.50 59
18125.77 49
18127.04 49
18128.31 53
18129.59 64
18130.86 44
18132.13 41
18133.41 60
18134.68 49
18135.95 53
18137.23 41
18138.50 49
18139.77 58
18141.05 54
18142.32 45
18143.59 33
18144.87 34
18146.14 48
18147.41 59
18148.69 58
18149.96 51
18151.23 42
18152.51 52
18153.78 51
18155.06 46
18156.33 39
18157.60 39
18158.88 67
18160.15 55
18161.43 41
18162.70 45
18163.97 58
18165.25 40
18166.52 34
18167.80 53
18169.07 57
18170.35 42
18171.62 56
18172.90 38
18174.17 64
18175.44 44
18176.72 57
18177.99 56
18179.27 44
18180.54 38
18181.82 55
18183.09 71
18184.37 38
18185.64 49
18186.92 58
18188.19 63
18189.47 41
18190.74 47
18192.02 45
18193.29 46
18194.57 33
18195.84 43
18197.12 62
18198.39 63
18199.67 45
18200.95 44
18202.22 41
18203.50 30
18204.77 43
18206.05 54
18207.32 55
18208.60 51
18209.88 49
18211.15 56
18212.43 47
18213.70 47
18214.98 52
18216.26 53
18217.53 55
18218.81 51
18220.08 42
18221.36 77
18222.64 37
18223.91 44
18225.19 57
18226.47 50
18227.74 49
18229.02 42
18230.29 51
18231.57 58
18232.85 61
18234.12 62
18235.40 43
18236.68 44
18237.95 43
18239.23 37
18240.51 43
18241.79 57
18243.06 54
18244.34 47
18245.62 53
18246.89 56
18248.17 44
18249.45 50
18250.73 49
18252.00 49
18253.28 40
18254.56 43
18255.83 37
18257.11 41
18258.39 57
18259.67 43
18260.94 31
18262.22 32
18263.50 32
18264.78 45
18266.06 58
18267.33 50
18268.61 66
18269.89 54
18271.17 40
18272.45 60
18273.72 57
18275.00 44
18276.28 57
18277.56 46
18278.84 46
18280.11 56
18281.39 45
18282.67 44
18283.95 56
18285.23 44
18286.51 40
18287.78 47
18289.06 60
18290.34 42
18291.62 55
18292.90 50
18294.18 55
18295.46 63
18296.74 65
18298.01 64
18299.29 54
18300.57 87
18301.85 62
18303.13 57
18304.41 56
18305.69 74
18306.97 65
18308.25 48
18309.53 55
18310.81 42
18312.09 37
18313.37 63
18314.64 71
18315.92 40
18317.20 40
18318.48 43
18319.76 36
18321.04 37
18322.32 44
18323.60 35
18324.88 55
18326.16 54
18327.44 50
18328.72 52
18330.00 50
18331.28 44
18332.56 50
18333.84 51
18335.12 44
18336.40 39
18337.68 57
18338.96 55
18340.24 47
18341.52 56
18342.80 47
18344.09 48
18345.37 38
18346.65 57
18347.93 62
18349.21 44
18350.49 53
18351.77 38
18353.05 39
18354.33 47
18355.61 41
18356.89 50
18358.17 54
18359.46 47
18360.74 49
18362.02 54
18363.30 45
18364.58 32
18365.86 50
18367.14 43
18368.42 47
18369.71 35
18370.99 46
18372.27 60
18373.55 57
18374.83 56
18376.11 48
18377.39 55
18378.68 47
18379.96 39
18381.24 44
18382.52 47
18383.80 41
18385.09 40
18386.37 47
18387.65 36
18388.93 49
18390.21 48
18391.50 47
18392.78 52
18394.06 44
18395.34 56
18396.63 43
18397.91 45
18399.19 54
18400.47 56
18401.76 41
18403.04 59
18404.32 52
18405.60 30
18406.89 27
18408.17 47
18409.45 55
18410.73 35
18412.02 46
18413.30 49
18414.58 70
18415.87 71
18417.15 66
18418.43 52
18419.72 55
18421.00 45
18422.28 50
18423.57 56
18424.85 55
18426.13 43
18427.42 39
18428.70 39
18429.98 50
18431.27 34
18432.55 39
18433.83 43
18435.12 41
18436.40 49
18437.68 56
18438.97 58
18440.25 49
18441.54 48
18442.82 39
18444.10 53
18445.39 46
18446.67 41
18447.96 41
18449.24 37
18450.53 49
18451.81 40
18453.09 47
18454.38 47
18455.66 65
18456.95 63
18458.23 50
18459.52 51
18460.80 24
18462.09 63
18463.37 54
18464.65 38
18465.94 44
18467.22 60
18468.51 45
18469.79 44
18471.08 44
18472.36 54
18473.65 54
18474.93 50
18476.22 36
18477.50 45
18478.79 48
18480.08 86
18481.36 45
18482.65 36
18483.93 29
18485.22 54
18486.50 56
18487.79 44
18489.07 56
18490.36 43
18491.64 46
18492.93 35
18494.22 50
18495.50 41
18496.79 49
18498.07 52
18499.36 45
18500.65 53
18501.93 41
18503.22 43
18504.50 39
18505.79 47
18507.08 36
18508.36 39
18509.65 57
18510.94 60
18512.22 42
18513.51 43
18514.80 56
18516.08 83
18517.37 57
18518.65 44
18519.94 42
18521.23 52
18522.51 62
18523.80 51
18525.09 45
18526.38 35
18527.66 48
18528.95 46
18530.24 57
18531.52 47
18532.81 49
18534.10 33
18535.39 68
18536.67 69
18537.96 55
18539.25 47
18540.53 48
18541.82 54
18543.11 56
18544.40 61
18545.68 46
18546.97 65
18548.26 68
18549.55 55
18550.84 55
18552.12 49
18553.41 53
18554.70 56
18555.99 39
18557.27 45
18558.56 55
18559.85 47
18561.14 61
18562.43 45
18563.72 39
18565.00 49
18566.29 63
18567.58 49
18568.87 41
18570.16 62
18571.45 71
18572.73 59
18574.02 64
18575.31 56
18576.60 53
18577.89 54
18579.18 58
18580.47 63
18581.75 55
18583.04 61
18584.33 43
18585.62 60
18586.91 60
18588.20 51
18589.49 39
18590.78 59
18592.07 47
18593.36 58
18594.65 53
18595.93 52
18597.22 61
18598.51 74
18599.80 59
18601.09 47
18602.38 46
18603.67 46
18604.96 67
18606.25 79
18607.54 63
18608.83 48
18610.12 39
18611.41 60
18612.70 79
18613.99 71
18615.28 69
18616.57 59
18617.86 55
18619.15 54
18620.44 59
18621.73 50
18623.02 35
18624.31 45
18625.60 50
18626.89 65
18628.18 68
18629.47 49
18630.76 42
18632.05 59
18633.34 61
18634.64 58
18635.93 54
18637.22 60
18638.51 53
18639.80 56
18641.09 44
18642.38 52
18643.67 47
18644.96 59
18646.25 58
18647.54 41
18648.84 43
18650.13 45
18651.42 59
18652.71 72
18654.00 68
18655.29 40
18656.58 39
18657.88 54
18659.17 56
18660.46 54
18661.75 44
18663.04 48
18664.33 58
18665.63 48
18666.92 57
18668.21 47
18669.50 61
18670.79 46
18672.08 57
18673.38 60
18674.67 67
18675.96 48
18677.25 64
18678.55 60
18679.84 48
18681.13 51
18682.42 48
18683.71 58
18685.01 51
18686.30 49
18687.59 52
18688.88 53
18690.18 46
18691.47 42
18692.76 38
18694.06 61
18695.35 55
18696.64 60
18697.93 56
18699.23 70
18700.52 38
18701.81 57
18703.11 52
18704.40 40
18705.69 42
18706.99 47
18708.28 50
18709.57 68
18710.86 44
18712.16 48
18713.45 47
18714.75 45
18716.04 52
18717.33 51
18718.63 52
18719.92 47
18721.21 56
18722.51 39
18723.80 32
18725.09 50
18726.39 38
18727.68 66
18728.98 36
18730.27 55
18731.56 57
18732.86 55
18734.15 50
18735.45 67
18736.74 71
18738.04 46
18739.33 53
18740.62 66
18741.92 61
18743.21 58
18744.51 55
18745.80 62
18747.10 63
18748.39 62
18749.69 49
18750.98 57
18752.27 42
18753.57 37
18754.86 30
18756.16 52
18757.45 52
18758.75 72
18760.04 51
18761.34 52
18762.63 55
18763.93 43
18765.23 43
18766.52 46
18767.82 33
18769.11 34
18770.41 51
18771.70 36
18773.00 43
18774.29 33
18775.59 44
18776.88 48
18778.18 52
18779.48 36
18780.77 32
18782.07 44
18783.36 59
18784.66 56
18785.95 36
18787.25 36
18788.55 54
18789.84 70
18791.14 49
18792.43 42
18793.73 50
18795.03 51
18796.32 54
18797.62 43
18798.92 40
18800.21 33
18801.51 43
18802.81 33
18804.10 55
18805.40 62
18806.70 43
18807.99 40
18809.29 43
18810.59 33
18811.88 40
18813.18 50
18814.48 39
18815.77 40
18817.07 45
18818.37 56
18819.66 46
18820.96 35
18822.26 60
18823.56 48
18824.85 61
18826.15 46
18827.45 50
18828.75 47
18830.04 40
18831.34 37
18832.64 41
18833.94 31
18835.23 52
18836.53 42
18837.83 41
18839.13 61
18840.42 50
18841.72 62
18843.02 40
18844.32 35
18845.62 25
18846.91 36
18848.21 50
18849.51 43
18850.81 39
18852.11 45
18853.40 41
18854.70 43
18856.00 35
18857.30 27
18858.60 38
18859.90 55
18861.20 36
18862.49 54
18863.79 46
18865.09 46
18866.39 26
18867.69 37
18868.99 54
18870.29 61
18871.59 40
18872.88 30
18874.18 25
18875.48 45
18876.78 35
18878.08 42
18879.38 43
18880.68 42
18881.98 45
18883.28 84
18884.58 45
18885.88 47
18887.18 54
18888.47 41
18889.77 59
18891.07 55
18892.37 37
18893.67 29
18894.97 39
18896.27 42
18897.57 46
18898.87 68
18900.17 51
18901.47 52
18902.77 37
18904.07 37
18905.37 34
18906.67 52
18907.97 60
18909.27 51
18910.57 43
18911.87 52
18913.17 36
18914.47 40
18915.77 59
18917.07 68
18918.38 41
18919.68 37
18920.98 29
18922.28 34
18923.58 53
18924.88 42
18926.18 42
18927.48 42
18928.78 63
18930.08 36
18931.38 36
18932.68 30
18933.98 37
18935.29 45
18936.59 50
18937.89 59
18939.19 58
18940.49 53
18941.79 68
18943.09 54
18944.39 37
18945.70 32
18947.00 46
18948.30 36
18949.60 55
18950.90 31
18952.20 36
18953.51 34
18954.81 48
18956.11 38
18957.41 47
18958.71 49
18960.02 40
18961.32 62
18962.62 37
18963.92 46
18965.22 50
18966.53 60
18967.83 50
18969.13 39
18970.43 29
18971.73 65
18973.04 49
18974.34 49
18975.64 39
18976.94 45
18978.25 41
18979.55 43
18980.85 31
18982.16 44
18983.46 35
18984.76 46
18986.06 47
18987.37 35
18988.67 28
18989.97 37
18991.28 23
18992.58 29
18993.88 41
18995.18 56
18996.49 48
18997.79 50
18999.09 47
19000.40 39
19001.70 38
19003.00 29
19004.31 37
19005.61 41
19006.92 44
19008.22 41
19009.52 52
19010.83 54
19012.13 53
19013.43 64
19014.74 47
19016.04 36
19017.35 49
19018.65 54
19019.95 52
19021.26 39
19022.56 33
19023.87 26
19025.17 51
19026.47 41
19027.78 50
19029.08 39
19030.39 48
19031.69 33
19033.00 44
19034.30 47
19035.61 48
19036.91 60
19038.21 49
19039.52 46
19040.82 44
19042.13 38
19043.43 37
19044.74 39
19046.04 60
19047.35 38
19048.65 34
19049.96 50
19051.26 40
19052.57 44
19053.87 39
19055.18 36
19056.48 29
19057.79 41
19059.09 40
19060.40 45
19061.71 57
19063.01 38
19064.32 42
19065.62 67
19066.93 40
19068.23 45
19069.54 48
19070.85 27
19072.15 68
19073.46 55
19074.76 42
19076.07 48
19077.37 50
19078.68 56
19079.99 62
19081.29 61
19082.60 44
19083.91 48
19085.21 43
19086.52 41
19087.82 24
19089.13 47
19090.44 52
19091.74 57
19093.05 33
19094.36 47
19095.66 36
19096.97 53
19098.28 45
19099.58 40
19100.89 40
19102.20 54
19103.50 46
19104.81 49
19106.12 66
19107.42 48
19108.73 53
19110.04 53
19111.35 60
19112.65 44
19113.96 36
19115.27 46
19116.58 45
19117.88 48
19119.19 48
19120.50 32
19121.81 69
19123.11 49
19124.42 52
19125.73 49
19127.04 51
19128.34 48
19129.65 34
19130.96 43
19132.27 45
19133.57 59
19134.88 38
19136.19 41
19137.50 39
19138.81 40
19140.12 40
19141.42 48
19142.73 44
19144.04 43
19145.35 34
19146.66 43
19147.97 41
19149.27 39
19150.58 46
19151.89 49
19153.20 50
19154.51 38
19155.82 23
19157.13 42
19158.43 55
19159.74 43
19161.05 33
19162.36 34
19163.67 44
19164.98 38
19166.29 43
19167.60 38
19168.91 46
19170.22 53
19171.52 48
19172.83 31
19174.14 47
19175.45 40
19176.76 56
19178.07 31
19179.38 31
19180.69 37
19182.00 33
19183.31 44
19184.62 36
19185.93 33
19187.24 38
19188.55 38
19189.86 30
19191.17 35
19192.48 23
19193.79 47
19195.10 47
19196.41 36
19197.72 48
19199.03 40
19200.34 47
19201.65 70
19202.96 59
19204.27 37
19205.58 27
19206.89 58
19208.20 37
19209.51 52
19210.82 39
19212.13 34
19213.44 41
19214.75 45
19216.06 36
19217.38 31
19218.69 25
19220.00 41
19221.31 52
19222.62 41
19223.93 36
19225.24 38
19226.55 41
19227.86 50
19229.17 34
19230.49 34
19231.80 50
19233.11 60
19234.42 51
19235.73 45
19237.04 42
19238.35 44
19239.67 66
19240.98 33
19242.29 36
19243.60 30
19244.91 37
19246.22 45
19247.54 35
19248.85 36
19250.16 35
19251.47 47
19252.78 57
19254.10 48
19255.41 44
19256.72 36
19258.03 32
19259.34 52
19260.66 44
19261.97 39
19263.28 29
19264.59 43
19265.91 48
19267.22 49
19268.53 32
19269.84 37
19271.16 50
19272.47 37
19273.78 47
19275.10 49
19276.41 42
19277.72 57
19279.03 44
19280.35 41
19281.66 43
19282.97 50
19284.29 50
19285.60 38
19286.91 30
19288.23 51
19289.54 45
19290.85 41
19292.17 44
19293.48 49
19294.79 55
19296.11 42
19297.42 33
19298.73 31
19300.05 34
19301.36 46
19302.67 61
19303.99 54
19305.30 41
19306.62 49
19307.93 44
19309.24 37
19310.56 49
19311.87 38
19313.19 43
19314.50 61
19315.81 34
19317.13 33
19318.44 29
19319.76 47
19321.07 40
19322.39 26
19323.70 37
19325.01 52
19326.33 39
19327.64 44
19328.96 35
19330.27 34
19331.59 39
19332.90 75
19334.22 48
19335.53 36
19336.85 38
19338.16 36
19339.48 34
19340.79 48
19342.11 57
19343.42 44
19344.74 48
19346.05 34
19347.37 39
19348.68 27
19350.00 32
19351.31 52
19352.63 36
19353.94 34
19355.26 39
19356.58 47
19357.89 59
19359.21 40
19360.52 34
19361.84 38
19363.15 38
19364.47 41
19365.79 39
19367.10 36
19368.42 37
19369.73 45
19371.05 42
19372.37 33
19373.68 28
19375.00 44
19376.31 46
19377.63 35
19378.95 25
19380.26 58
19381.58 73
19382.90 59
19384.21 36
19385.53 33
19386.85 38
19388.16 36
19389.48 57
19390.80 50
19392.11 40
19393.43 44
19394.75 50
19396.06 60
19397.38 28
19398.70 41
19400.01 36
19401.33 45
19402.65 51
19403.97 41
19405.28 42
19406.60 39
19407.92 31
19409.23 36
19410.55 57
19411.87 50
19413.19 35
19414.50 35
19415.82 43
19417.14 30
19418.46 35
19419.77 32
19421.09 39
19422.41 36
19423.73 36
19425.05 35
19426.36 30
19427.68 27
19429.00 36
19430.32 41
19431.64 33
19432.95 29
19434.27 49
19435.59 36
19436.91 24
19438.23 20
19439.55 47
19440.86 54
19442.18 35
19443.50 37
19444.82 40
19446.14 51
19447.46 44
19448.78 37
19450.09 54
19451.41 30
19452.73 28
19454.05 43
19455.37 44
19456.69 22
19458.01 37
19459.33 44
19460.65 37
19461.97 32
19463.28 43
19464.60 43
19465.92 31
19467.24 33
19468.56 31
19469.88 47
19471.20 49
19472.52 57
19473.84 38
19475.16 33
19476.48 44
19477.80 52
19479.12 46
19480.44 51
19481.76 39
19483.08 59
19484.40 40
19485.72 58
19487.04 34
19488.36 31
19489.68 66
19491.00 34
19492.32 33
19493.64 30
19494.96 61
19496.28 51
19497.60 32
19498.92 32
19500.24 32
19501.56 42
19502.88 50
19504.20 42
19505.52 40
19506.84 38
19508.16 55
19509.49 40
19510.81 27
19512.13 28
19513.45 39
19514.77 48
19516.09 41
19517.41 41
19518.73 40
19520.05 47
19521.37 27
19522.70 42
19524.02 30
19525.34 51
19526.66 39
19527.98 40
19529.30 30
19530.62 39
19531.95 37
19533.27 41
19534.59 45
19535.91 41
19537.23 57
19538.55 48
19539.88 40
19541.20 25
19542.52 33
19543.84 29
19545.16 37
19546.49 44
19547.81 49
19549.13 44
19550.45 50
19551.77 36
19553.10 46
19554.42 35
19555.74 29
19557.06 52
19558.39 35
19559.71 26
19561.03 27
19562.35 41
19563.68 54
19565.00 25
19566.32 36
19567.64 43
19568.97 29
19570.29 38
19571.61 33
19572.94 30
19574.26 33
19575.58 31
19576.90 34
19578.23 28
19579.55 32
19580.87 41
19582.20 37
19583.52 36
19584.84 31
19586.17 43
19587.49 34
19588.81 37
19590.14 34
19591.46 33
19592.78 35
19594.11 44
19595.43 42
19596.76 53
19598.08 34
19599.40 42
19600.73 52
19602.05 45
19603.37 41
19604.70 47
19606.02 42
19607.35 43
19608.67 56
19610.00 39
19611.32 31
19612.64 41
19613.97 26
19615.29 46
19616.62 51
19617.94 54
19619.27 62
19620.59 51
19621.92 32
19623.24 38
19624.56 37
19625.89 40
19627.21 45
19628.54 41
19629.86 31
19631.19 42
19632.51 46
19633.84 44
19635.16 54
19636.49 27
19637.81 50
19639.14 38
19640.46 45
19641.79 41
19643.11 41
19644.44 40
19645.77 37
19647.09 27
19648.42 31
19649.74 35
19651.07 27
19652.39 38
19653.72 40
19655.04 43
19656.37 27
19657.70 25
19659.02 43
19660.35 43
19661.67 29
19663.00 38
19664.33 41
19665.65 40
19666.98 32
19668.30 28
19669.63 26
19670.96 35
19672.28 53
19673.61 38
19674.94 38
19676.26 44
19677.59 46
19678.92 40
19680.24 25
19681.57 37
19682.90 28
19684.22 38
19685.55 42
19686.88 37
19688.20 34
19689.53 46
19690.86 65
19692.18 37
19693.51 40
19694.84 38
19696.16 36
19697.49 34
19698.82 50
19700.15 46
19701.47 32
19702.80 39
19704.13 41
19705.46 34
19706.78 58
19708.11 71
19709.44 57
19710.77 47
19712.09 33
19713.42 36
19714.75 35
19716.08 40
19717.40 23
19718.73 35
19720.06 37
19721.39 43
19722.72 39
19724.04 29
19725.37 45
19726.70 54
19728.03 42
19729.36 53
19730.68 31
19732.01 42
19733.34 33
19734.67 38
19736.00 20
19737.33 50
19738.66 57
19739.98 45
19741.31 43
19742.64 27
19743.97 43
19745.30 41
19746.63 32
19747.96 39
19749.29 45
19750.61 35
19751.94 50
19753.27 49
19754.60 50
19755.93 30
19757.26 38
19758.59 39
19759.92 50
19761.25 43
19762.58 26
19763.91 33
19765.24 32
19766.57 36
19767.89 38
19769.22 42
19770.55 41
19771.88 34
19773.21 26
19774.54 63
19775.87 38
19777.20 49
19778.53 49
19779.86 24
19781.19 31
19782.52 45
19783.85 33
19785.18 41
19786.51 37
19787.84 36
19789.17 43
19790.50 42
19791.83 45
19793.16 45
19794.49 32
19795.83 26
19797.16 42
19798.49 35
19799.82 36
19801.15 35
19802.48 30
19803.81 31
19805.14 32
19806.47 36
19807.80 55
19809.13 50
19810.46 53
19811.79 43
19813.13 35
19814.46 38
19815.79 32
19817.12 36
19818.45 37
19819.78 43
19821.11 47
19822.44 52
19823.78 37
19825.11 56
19826.44 43
19827.77 46
19829.10 52
19830.43 36
19831.77 35
19833.10 34
19834.43 33
19835.76 32
19837.09 50
19838.42 38
19839.76 34
19841.09 28
19842.42 34
19843.75 33
19845.08 29
19846.42 29
19847.75 23
19849.08 39
19850.41 51
19851.75 42
19853.08 44
19854.41 45
19855.74 44
19857.08 33
19858.41 34
19859.74 35
19861.07 37
19862.41 56
19863.74 51
19865.07 35
19866.41 41
19867.74 38
19869.07 30
19870.40 39
19871.74 39
19873.07 38
19874.40 41
19875.74 36
19877.07 40
19878.40 35
19879.74 36
19881.07 41
19882.40 29
19883.74 38
19885.07 38
19886.40 46
19887.74 31
19889.07 45
19890.40 26
19891.74 36
19893.07 48
19894.41 36
19895.74 42
19897.07 41
19898.41 31
19899.74 22
19901.08 40
19902.41 36
19903.74 28
19905.08 35
19906.41 33
19907.75 28
19909.08 39
19910.41 28
19911.75 42
19913.08 48
19914.42 37
19915.75 36
19917.09 50
19918.42 49
19919.76 44
19921.09 41
19922.43 40
19923.76 35
19925.10 24
19926.43 27
19927.77 33
19929.10 42
19930.44 40
19931.77 37
19933.11 42
19934.44 41
19935.78 33
19937.11 25
19938.45 41
19939.78 43
19941.12 39
19942.45 40
19943.79 44
19945.12 40
19946.46 32
19947.79 37
19949.13 56
19950.47 47
19951.80 42
19953.14 37
19954.47 34
19955.81 41
19957.15 29
19958.48 47
19959.82 55
19961.15 33
19962.49 33
19963.83 42
19965.16 45
19966.50 43
19967.83 38
19969.17 37
19970.51 26
19971.84 45
19973.18 34
19974.52 36
19975.85 23
19977.19 37
19978.53 38
19979.86 37
19981.20 36
19982.54 27
19983.87 40
19985.21 34
19986.55 29
19987.88 38
19989.22 35
19990.56 49
19991.89 30
19993.23 49
19994.57 26
19995.91 35
19997.24 30
19998.58 59
19999.92 36
20001.26 40
20002.59 41
20003.93 43
20005.27 39
20006.61 40
20007.94 40
20009.28 33
20010.62 27
20011.96 42
20013.29 34
20014.63 30
20015.97 29
20017.31 44
20018.65 38
20019.98 47
20021.32 56
20022.66 46
20024.00 35
20025.34 32
20026.67 29
20028.01 37
20029.35 50
20030.69 35
20032.03 34
20033.37 30
20034.71 35
20036.04 36
20037.38 37
20038.72 34
20040.06 55
20041.40 52
20042.74 49
20044.08 45
20045.42 31
20046.75 53
20048.09 31
20049.43 29
20050.77 28
20052.11 42
20053.45 50
20054.79 53
20056.13 51
20057.47 42
20058.81 54
20060.15 36
20061.49 39
20062.82 50
20064.16 31
20065.50 38
20066.84 47
20068.18 36
20069.52 63
20070.86 40
20072.20 48
20073.54 41
20074.88 34
20076.22 37
20077.56 36
20078.90 44
20080.24 42
20081.58 40
20082.92 33
20084.26 46
20085.60 37
20086.94 56
20088.28 58
20089.62 34
20090.96 48
20092.30 34
20093.64 42
20094.99 31
20096.33 37
20097.67 38
20099.01 43
20100.35 46
20101.69 39
20103.03 35
20104.37 48
20105.71 32
20107.05 34
20108.39 49
20109.73 48
20111.08 29
20112.42 26
20113.76 33
20115.10 47
20116.44 46
20117.78 56
20119.12 42
20120.46 41
20121.81 27
20123.15 52
20124.49 57
20125.83 73
20127.17 50
20128.51 36
20129.86 45
20131.20 30
20132.54 28
20133.88 23
20135.22 44
20136.56 38
20137.91 35
20139.25 40
