# Supplementary material for: MALDI-TOF MS typing enables the classification of brewing yeasts of the genus Saccharomyces to major beer styles
Source: PLoS One. 2017 Aug 9;12(8):e0181694. doi: 10.1371/journal.pone.0181694 (PMC5549903; doi:10.1371/journal.pone.0181694)
Supplement: S5 File — The directory includes 90 raw files and was zipped to “.zip”; the folder has three strains with 30 spectra per strain; S1 Text explains the raw files with an example and Table 1 represents the yeast strains used within the experiment. (ZIP) [file pone.0181694.s008.zip › 13-15/30262-213-OG-Ale-Ale-YPG-18h-E-E_2015-07-28_3_0_D12_1.dat]

2000.78 6367
2001.20 6758
2001.62 6764
2002.04 6654
2002.46 6248
2002.88 6847
2003.31 6526
2003.73 6650
2004.15 6568
2004.57 6331
2004.99 6164
2005.42 6164
2005.84 6575
2006.26 6492
2006.68 6377
2007.11 6440
2007.53 6291
2007.95 6077
2008.37 6221
2008.80 6157
2009.22 6019
2009.64 6252
2010.06 6122
2010.49 6055
2010.91 5847
2011.33 5797
2011.75 6432
2012.18 5728
2012.60 5545
2013.02 5344
2013.45 5529
2013.87 5608
2014.29 5764
2014.72 5626
2015.14 5548
2015.56 5660
2015.99 5433
2016.41 5492
2016.83 5905
2017.26 6220
2017.68 5904
2018.10 5947
2018.53 5983
2018.95 6254
2019.37 6450
2019.80 6387
2020.22 6465
2020.65 6441
2021.07 6993
2021.49 6854
2021.92 6771
2022.34 6780
2022.76 6360
2023.19 6199
2023.61 6279
2024.04 6017
2024.46 5352
2024.89 5496
2025.31 5940
2025.73 5536
2026.16 5645
2026.58 5904
2027.01 5561
2027.43 5124
2027.86 4737
2028.28 4966
2028.71 5160
2029.13 5164
2029.56 5073
2029.98 4884
2030.40 5026
2030.83 5046
2031.25 5416
2031.68 5297
2032.10 5190
2032.53 5569
2032.95 5554
2033.38 5411
2033.80 5448
2034.23 5592
2034.66 5343
2035.08 5575
2035.51 5731
2035.93 5809
2036.36 5778
2036.78 5866
2037.21 5870
2037.63 5523
2038.06 5667
2038.48 5832
2038.91 5925
2039.34 5968
2039.76 6195
2040.19 6062
2040.61 6311
2041.04 6091
2041.47 6024
2041.89 5949
2042.32 5944
2042.74 5955
2043.17 5599
2043.60 5628
2044.02 5515
2044.45 5537
2044.87 5489
2045.30 5497
2045.73 5436
2046.15 5129
2046.58 5327
2047.01 5577
2047.43 5738
2047.86 5674
2048.29 5858
2048.71 5682
2049.14 5939
2049.57 5687
2049.99 5601
2050.42 5802
2050.85 5697
2051.28 5607
2051.70 5490
2052.13 5513
2052.56 6001
2052.98 5716
2053.41 5648
2053.84 5513
2054.27 5673
2054.69 5458
2055.12 5575
2055.55 5595
2055.97 5507
2056.40 5555
2056.83 5369
2057.26 5676
2057.69 5726
2058.11 5620
2058.54 5621
2058.97 5696
2059.40 5704
2059.82 5624
2060.25 5646
2060.68 5498
2061.11 5400
2061.54 5600
2061.96 5778
2062.39 6022
2062.82 5566
2063.25 5444
2063.68 5671
2064.11 5736
2064.53 6070
2064.96 5857
2065.39 5553
2065.82 5654
2066.25 6034
2066.68 6123
2067.11 5860
2067.53 5829
2067.96 6107
2068.39 6180
2068.82 5914
2069.25 6053
2069.68 6097
2070.11 6084
2070.54 5857
2070.96 6029
2071.39 6250
2071.82 6143
2072.25 6153
2072.68 6302
2073.11 6360
2073.54 6118
2073.97 5787
2074.40 5865
2074.83 6155
2075.26 6032
2075.69 5721
2076.12 5767
2076.55 5875
2076.98 6083
2077.41 6219
2077.84 6604
2078.27 6571
2078.70 6555
2079.13 6745
2079.56 6924
2079.98 7475
2080.42 7879
2080.85 8222
2081.28 8454
2081.71 8451
2082.14 8637
2082.57 8537
2083.00 8308
2083.43 7839
2083.86 7191
2084.29 7067
2084.72 6437
2085.15 6389
2085.58 6529
2086.01 6488
2086.44 6216
2086.87 5912
2087.30 5766
2087.73 5806
2088.16 5742
2088.59 5715
2089.02 5398
2089.46 5658
2089.89 5844
2090.32 5625
2090.75 5659
2091.18 5625
2091.61 5780
2092.04 6074
2092.47 6056
2092.90 6245
2093.34 6261
2093.77 6611
2094.20 6518
2094.63 6709
2095.06 6545
2095.49 6776
2095.93 7084
2096.36 6531
2096.79 6334
2097.22 6344
2097.65 6133
2098.08 6230
2098.52 5856
2098.95 5966
2099.38 5722
2099.81 5425
2100.24 5646
2100.68 5419
2101.11 5457
2101.54 5542
2101.97 5751
2102.41 5837
2102.84 5260
2103.27 5073
2103.70 5282
2104.13 5569
2104.57 5215
2105.00 5259
2105.43 5035
2105.86 5123
2106.30 5517
2106.73 5271
2107.16 5572
2107.60 5480
2108.03 5404
2108.46 5721
2108.89 5712
2109.33 5981
2109.76 6002
2110.19 5835
2110.63 6277
2111.06 6101
2111.49 5955
2111.93 6129
2112.36 6186
2112.79 5881
2113.23 6182
2113.66 5960
2114.09 5994
2114.53 5940
2114.96 6049
2115.39 5655
2115.83 5441
2116.26 5455
2116.70 5440
2117.13 5494
2117.56 5255
2118.00 5590
2118.43 5778
2118.87 5595
2119.30 5741
2119.73 5775
2120.17 5881
2120.60 6325
2121.04 6200
2121.47 5931
2121.90 6132
2122.34 6270
2122.77 6276
2123.21 5991
2123.64 5852
2124.08 5997
2124.51 5514
2124.95 5240
2125.38 5363
2125.81 5506
2126.25 5222
2126.68 5238
2127.12 5374
2127.55 5442
2127.99 5376
2128.42 5156
2128.86 5273
2129.29 5296
2129.73 5319
2130.16 5552
2130.60 5753
2131.03 6021
2131.47 5969
2131.91 5983
2132.34 6290
2132.78 5949
2133.21 5917
2133.65 6143
2134.08 6187
2134.52 5865
2134.95 5687
2135.39 5712
2135.82 5993
2136.26 5835
2136.70 6108
2137.13 6031
2137.57 6068
2138.00 6214
2138.44 6228
2138.88 6327
2139.31 6447
2139.75 6161
2140.18 6264
2140.62 5996
2141.06 6066
2141.49 5938
2141.93 5777
2142.37 5483
2142.80 5531
2143.24 5477
2143.68 5168
2144.11 5274
2144.55 5084
2144.99 5203
2145.42 5355
2145.86 5319
2146.30 5439
2146.73 5396
2147.17 5606
2147.61 5923
2148.04 5556
2148.48 5735
2148.92 6156
2149.35 6043
2149.79 6282
2150.23 6609
2150.67 6807
2151.10 7179
2151.54 7223
2151.98 7325
2152.42 7377
2152.85 7060
2153.29 6927
2153.73 6772
2154.17 6465
2154.60 6587
2155.04 6258
2155.48 6243
2155.92 6115
2156.35 5894
2156.79 5965
2157.23 5593
2157.67 5789
2158.11 6034
2158.54 5807
2158.98 5763
2159.42 5883
2159.86 5620
2160.30 5308
2160.73 5530
2161.17 5740
2161.61 5457
2162.05 5382
2162.49 5452
2162.93 5330
2163.36 5524
2163.80 5190
2164.24 5388
2164.68 5543
2165.12 5549
2165.56 5568
2166.00 5860
2166.44 5667
2166.87 5573
2167.31 5958
2167.75 6142
2168.19 5952
2168.63 5991
2169.07 6008
2169.51 5945
2169.95 6275
2170.39 5678
2170.83 5818
2171.27 5777
2171.71 6255
2172.14 6425
2172.58 6028
2173.02 6105
2173.46 6153
2173.90 6395
2174.34 6405
2174.78 6010
2175.22 6363
2175.66 6658
2176.10 6306
2176.54 6475
2176.98 6779
2177.42 6779
2177.86 6871
2178.30 6673
2178.74 6931
2179.18 7015
2179.62 6934
2180.06 6852
2180.50 7258
2180.94 6499
2181.38 6337
2181.82 6304
2182.26 6047
2182.70 6051
2183.14 5771
2183.58 5661
2184.03 5820
2184.47 5228
2184.91 5436
2185.35 5283
2185.79 5526
2186.23 5561
2186.67 5510
2187.11 5819
2187.55 5823
2187.99 5882
2188.43 5783
2188.87 6205
2189.32 6195
2189.76 6484
2190.20 6655
2190.64 6584
2191.08 6627
2191.52 6617
2191.96 6405
2192.41 6508
2192.85 6417
2193.29 6173
2193.73 6101
2194.17 6198
2194.61 6249
2195.06 6205
2195.50 5980
2195.94 6169
2196.38 6372
2196.82 6424
2197.26 6617
2197.71 6441
2198.15 6363
2198.59 6519
2199.03 6354
2199.47 6600
2199.92 6670
2200.36 6343
2200.80 6416
2201.24 6328
2201.69 6319
2202.13 6042
2202.57 5999
2203.01 6275
2203.46 6432
2203.90 5961
2204.34 5979
2204.78 6200
2205.23 5994
2205.67 5880
2206.11 5702
2206.56 6059
2207.00 6137
2207.44 6030
2207.88 6435
2208.33 6650
2208.77 6487
2209.21 6641
2209.66 6586
2210.10 6906
2210.54 7032
2210.99 7058
2211.43 7300
2211.87 7271
2212.32 7127
2212.76 7203
2213.20 7242
2213.65 7003
2214.09 6948
2214.53 6776
2214.98 6711
2215.42 6775
2215.87 6745
2216.31 6876
2216.75 6463
2217.20 6325
2217.64 6129
2218.09 5949
2218.53 5960
2218.97 6013
2219.42 5717
2219.86 5987
2220.31 5828
2220.75 5940
2221.20 6184
2221.64 6403
2222.08 6653
2222.53 6514
2222.97 7023
2223.42 7603
2223.86 8005
2224.31 8567
2224.75 8922
2225.20 9040
2225.64 9454
2226.09 9861
2226.53 9949
2226.98 9881
2227.42 9666
2227.87 9080
2228.31 9003
2228.76 8551
2229.20 8510
2229.65 8245
2230.09 7692
2230.54 7398
2230.98 7075
2231.43 6843
2231.87 6710
2232.32 6755
2232.76 6894
2233.21 7090
2233.66 6959
2234.10 7158
2234.55 6927
2234.99 7189
2235.44 7432
2235.88 7333
2236.33 7207
2236.78 7097
2237.22 7431
2237.67 7305
2238.11 7203
2238.56 7141
2239.01 7363
2239.45 7397
2239.90 7323
2240.34 7252
2240.79 7131
2241.24 7222
2241.68 7084
2242.13 6936
2242.58 6729
2243.02 6631
2243.47 6747
2243.92 6688
2244.36 6454
2244.81 6545
2245.26 6026
2245.70 5837
2246.15 6142
2246.60 6073
2247.04 6243
2247.49 6249
2247.94 6186
2248.38 6086
2248.83 6160
2249.28 6557
2249.73 6145
2250.17 6423
2250.62 6481
2251.07 6540
2251.52 6225
2251.96 6263
2252.41 6521
2252.86 6466
2253.31 6327
2253.75 6364
2254.20 6352
2254.65 6167
2255.10 6301
2255.54 6080
2255.99 5987
2256.44 5928
2256.89 6096
2257.34 5970
2257.78 6015
2258.23 5845
2258.68 5776
2259.13 5901
2259.58 5720
2260.02 5884
2260.47 6324
2260.92 6032
2261.37 6506
2261.82 7196
2262.27 6618
2262.71 7100
2263.16 7116
2263.61 7730
2264.06 7931
2264.51 8231
2264.96 8428
2265.41 8004
2265.85 8155
2266.30 8793
2266.75 8966
2267.20 8670
2267.65 8815
2268.10 8642
2268.55 9295
2269.00 8691
2269.45 8742
2269.90 8704
2270.35 8426
2270.79 8364
2271.24 8429
2271.69 8459
2272.14 8365
2272.59 8109
2273.04 7849
2273.49 7964
2273.94 7701
2274.39 7532
2274.84 7147
2275.29 7096
2275.74 6937
2276.19 6913
2276.64 6733
2277.09 6470
2277.54 6193
2277.99 6386
2278.44 6476
2278.89 6519
2279.34 6630
2279.79 6896
2280.24 7351
2280.69 7540
2281.14 7393
2281.59 7914
2282.04 7755
2282.49 7874
2282.94 8172
2283.39 7962
2283.84 7788
2284.29 7981
2284.74 7687
2285.20 7175
2285.65 6858
2286.10 6963
2286.55 6899
2287.00 6838
2287.45 6698
2287.90 6765
2288.35 7067
2288.80 7245
2289.25 7512
2289.70 7906
2290.16 8087
2290.61 8513
2291.06 9054
2291.51 9546
2291.96 9919
2292.41 10545
2292.86 10535
2293.32 10160
2293.77 10507
2294.22 10577
2294.67 10114
2295.12 9831
2295.57 9752
2296.03 9618
2296.48 9066
2296.93 8523
2297.38 8250
2297.83 8094
2298.29 7617
2298.74 7612
2299.19 7480
2299.64 6963
2300.09 6668
2300.55 6759
2301.00 6955
2301.45 7191
2301.90 6649
2302.36 6649
2302.81 6635
2303.26 6839
2303.71 6742
2304.17 6834
2304.62 6774
2305.07 6653
2305.52 6763
2305.98 6746
2306.43 7008
2306.88 7132
2307.33 7200
2307.79 7090
2308.24 7247
2308.69 7594
2309.15 7634
2309.60 7492
2310.05 7851
2310.51 7788
2310.96 8080
2311.41 8227
2311.87 8029
2312.32 7980
2312.77 7626
2313.23 7524
2313.68 7820
2314.13 7172
2314.59 7275
2315.04 7185
2315.49 6821
2315.95 6862
2316.40 6814
2316.86 6461
2317.31 6331
2317.76 6351
2318.22 6479
2318.67 6283
2319.13 6609
2319.58 6537
2320.03 6575
2320.49 6697
2320.94 6933
2321.40 7166
2321.85 7272
2322.31 7457
2322.76 7256
2323.21 6859
2323.67 7006
2324.12 7227
2324.58 7514
2325.03 7305
2325.49 6912
2325.94 7055
2326.40 7308
2326.85 7422
2327.31 7276
2327.76 7044
2328.22 7087
2328.67 7290
2329.13 7240
2329.58 7426
2330.04 7296
2330.49 7157
2330.95 7246
2331.40 7205
2331.86 7128
2332.31 6729
2332.77 6957
2333.22 7331
2333.68 7140
2334.13 6736
2334.59 6423
2335.05 6304
2335.50 6309
2335.96 6557
2336.41 6900
2336.87 6888
2337.32 6804
2337.78 7044
2338.24 7312
2338.69 7681
2339.15 8341
2339.60 8714
2340.06 8968
2340.52 10031
2340.97 10497
2341.43 10739
2341.88 11469
2342.34 11674
2342.80 11655
2343.25 11800
2343.71 11366
2344.17 10947
2344.62 10604
2345.08 10331
2345.54 10454
2345.99 10381
2346.45 10592
2346.91 10693
2347.36 10334
2347.82 10267
2348.28 10024
2348.73 10028
2349.19 9761
2349.65 9592
2350.11 8692
2350.56 8292
2351.02 8119
2351.48 7918
2351.93 7739
2352.39 7381
2352.85 7593
2353.31 7411
2353.76 7396
2354.22 7447
2354.68 7341
2355.14 7230
2355.59 6943
2356.05 6914
2356.51 6708
2356.97 6501
2357.42 6571
2357.88 6475
2358.34 6381
2358.80 6277
2359.26 6702
2359.71 7056
2360.17 7077
2360.63 7343
2361.09 7576
2361.55 7502
2362.00 7770
2362.46 7509
2362.92 7663
2363.38 8138
2363.84 7948
2364.30 7510
2364.76 7406
2365.21 7425
2365.67 7261
2366.13 7386
2366.59 7108
2367.05 7142
2367.51 7748
2367.97 8158
2368.42 8663
2368.88 8476
2369.34 8450
2369.80 8877
2370.26 9015
2370.72 8842
2371.18 8938
2371.64 9025
2372.10 8623
2372.56 8012
2373.02 7551
2373.48 7573
2373.93 6969
2374.39 6934
2374.85 6649
2375.31 6896
2375.77 7224
2376.23 6786
2376.69 6759
2377.15 6679
2377.61 6814
2378.07 6748
2378.53 7083
2378.99 7134
2379.45 7314
2379.91 7658
2380.37 7717
2380.83 7937
2381.29 7980
2381.75 7802
2382.21 8030
2382.67 7945
2383.13 7863
2383.59 7847
2384.05 7633
2384.51 7572
2384.97 7375
2385.43 7176
2385.89 7154
2386.36 6928
2386.82 7105
2387.28 7372
2387.74 7092
2388.20 6668
2388.66 6768
2389.12 6722
2389.58 6489
2390.04 6519
2390.50 6771
2390.96 6948
2391.42 6486
2391.89 6558
2392.35 6803
2392.81 6649
2393.27 6590
2393.73 6478
2394.19 6583
2394.65 6671
2395.11 6888
2395.58 6894
2396.04 6841
2396.50 6900
2396.96 6956
2397.42 6837
2397.88 6719
2398.35 6518
2398.81 6655
2399.27 6633
2399.73 6745
2400.19 7054
2400.66 6706
2401.12 6437
2401.58 6643
2402.04 6255
2402.50 6648
2402.97 6824
2403.43 6528
2403.89 6136
2404.35 6301
2404.82 6111
2405.28 6118
2405.74 6238
2406.20 6553
2406.67 6761
2407.13 6812
2407.59 6687
2408.05 7536
2408.52 7280
2408.98 7003
2409.44 7475
2409.90 7356
2410.37 7189
2410.83 6989
2411.29 7134
2411.76 6693
2412.22 6791
2412.68 6389
2413.15 6443
2413.61 6220
2414.07 5951
2414.54 6163
2415.00 6333
2415.46 6514
2415.93 6365
2416.39 6794
2416.85 6887
2417.32 6918
2417.78 7309
2418.24 7527
2418.71 7584
2419.17 7731
2419.63 7952
2420.10 8554
2420.56 8565
2421.03 8525
2421.49 8401
2421.95 7910
2422.42 7893
2422.88 7694
2423.35 7384
2423.81 7794
2424.28 7673
2424.74 7533
2425.20 7618
2425.67 7530
2426.13 7645
2426.60 8105
2427.06 8344
2427.53 8033
2427.99 8277
2428.46 8646
2428.92 8501
2429.38 8749
2429.85 8500
2430.31 8222
2430.78 8178
2431.24 7720
2431.71 7323
2432.17 7087
2432.64 7033
2433.10 6744
2433.57 6512
2434.03 6903
2434.50 6959
2434.96 6669
2435.43 6697
2435.90 6780
2436.36 7084
2436.83 7276
2437.29 7232
2437.76 6899
2438.22 7267
2438.69 7599
2439.15 8334
2439.62 8924
2440.09 9441
2440.55 10161
2441.02 10431
2441.48 11043
2441.95 11031
2442.42 11044
2442.88 10896
2443.35 11198
2443.81 10305
2444.28 9378
2444.75 8944
2445.21 8539
2445.68 7833
2446.14 7416
2446.61 7234
2447.08 7089
2447.54 6774
2448.01 6711
2448.48 6538
2448.94 6382
2449.41 6189
2449.88 6177
2450.34 5982
2450.81 5748
2451.28 6211
2451.74 6282
2452.21 5940
2452.68 6101
2453.14 6139
2453.61 6299
2454.08 6424
2454.55 5983
2455.01 5807
2455.48 6144
2455.95 6200
2456.42 6180
2456.88 5948
2457.35 6278
2457.82 6448
2458.28 6545
2458.75 6470
2459.22 6293
2459.69 6640
2460.16 6768
2460.62 6764
2461.09 6674
2461.56 6548
2462.03 6253
2462.49 6390
2462.96 6475
2463.43 6506
2463.90 6530
2464.37 6488
2464.83 6395
2465.30 6438
2465.77 6572
2466.24 6935
2466.71 6832
2467.18 6563
2467.64 6653
2468.11 6937
2468.58 6781
2469.05 7051
2469.52 7186
2469.99 7226
2470.46 7053
2470.92 6777
2471.39 7006
2471.86 6385
2472.33 6685
2472.80 6672
2473.27 6552
2473.74 6312
2474.21 6015
2474.68 6105
2475.14 6331
2475.61 6241
2476.08 6337
2476.55 6197
2477.02 6314
2477.49 6528
2477.96 6835
2478.43 7409
2478.90 7614
2479.37 8187
2479.84 8916
2480.31 9329
2480.78 9900
2481.25 10460
2481.72 10462
2482.19 10321
2482.66 10310
2483.13 9892
2483.60 9753
2484.07 9330
2484.54 8583
2485.01 8442
2485.48 8267
2485.95 7583
2486.42 7538
2486.89 7431
2487.36 7033
2487.83 7132
2488.30 6807
2488.77 7200
2489.24 7183
2489.71 6421
2490.18 6605
2490.65 6508
2491.12 6292
2491.59 6014
2492.06 6088
2492.53 6332
2493.00 6407
2493.47 6139
2493.94 6442
2494.42 6411
2494.89 6255
2495.36 6734
2495.83 7009
2496.30 7071
2496.77 7018
2497.24 7247
2497.71 7061
2498.18 6822
2498.66 7159
2499.13 7052
2499.60 7033
2500.07 6744
2500.54 6277
2501.01 6431
2501.48 6418
2501.96 6474
2502.43 5767
2502.90 6081
2503.37 6413
2503.84 6588
2504.31 6566
2504.79 6410
2505.26 6494
2505.73 6651
2506.20 6379
2506.67 6639
2507.15 6892
2507.62 7121
2508.09 6777
2508.56 7150
2509.04 7143
2509.51 7531
2509.98 8173
2510.45 8409
2510.93 8550
2511.40 8150
2511.87 8420
2512.34 8871
2512.82 8697
2513.29 8572
2513.76 8737
2514.23 8551
2514.71 8272
2515.18 8152
2515.65 7993
2516.13 7741
2516.60 7809
2517.07 7423
2517.54 7557
2518.02 7732
2518.49 7604
2518.96 7745
2519.44 7869
2519.91 7399
2520.38 7005
2520.86 7168
2521.33 7267
2521.80 7213
2522.28 6890
2522.75 7000
2523.23 6921
2523.70 6906
2524.17 6732
2524.65 6688
2525.12 6652
2525.59 6427
2526.07 6736
2526.54 6576
2527.02 7111
2527.49 7121
2527.96 6946
2528.44 7258
2528.91 7021
2529.39 6941
2529.86 6774
2530.34 6701
2530.81 6618
2531.28 6758
2531.76 6809
2532.23 6485
2532.71 6281
2533.18 6621
2533.66 6677
2534.13 6840
2534.61 6957
2535.08 6716
2535.56 6789
2536.03 6792
2536.51 6258
2536.98 6615
2537.46 6650
2537.93 6819
2538.41 6780
2538.88 6701
2539.36 6397
2539.83 6816
2540.31 6953
2540.78 6850
2541.26 6916
2541.73 7169
2542.21 7045
2542.68 6759
2543.16 6609
2543.63 6538
2544.11 6468
2544.58 6481
2545.06 6862
2545.54 7353
2546.01 7083
2546.49 7403
2546.96 7470
2547.44 7694
2547.92 8087
2548.39 8619
2548.87 8764
2549.34 8989
2549.82 9612
2550.30 9235
2550.77 9137
2551.25 9223
2551.72 8851
2552.20 8833
2552.68 8927
2553.15 8909
2553.63 9110
2554.11 9005
2554.58 9369
2555.06 9774
2555.54 10324
2556.01 11205
2556.49 12191
2556.97 12098
2557.44 12796
2557.92 12747
2558.40 12630
2558.87 12321
2559.35 12319
2559.83 10738
2560.31 10012
2560.78 9368
2561.26 8685
2561.74 8322
2562.21 7716
2562.69 7251
2563.17 6885
2563.65 6710
2564.12 6754
2564.60 6530
2565.08 6818
2565.56 6679
2566.03 6738
2566.51 6890
2566.99 6763
2567.47 6683
2567.95 6178
2568.42 6577
2568.90 6632
2569.38 6465
2569.86 6408
2570.34 6247
2570.81 6237
2571.29 6071
2571.77 6113
2572.25 6246
2572.73 6150
2573.20 6105
2573.68 6136
2574.16 6420
2574.64 6142
2575.12 6161
2575.60 5990
2576.08 6022
2576.55 6199
2577.03 6404
2577.51 6107
2577.99 6333
2578.47 6103
2578.95 6021
2579.43 6250
2579.91 6067
2580.38 6113
2580.86 6351
2581.34 6028
2581.82 6265
2582.30 6412
2582.78 5950
2583.26 6069
2583.74 5767
2584.22 6038
2584.70 6069
2585.18 6282
2585.66 6561
2586.14 6587
2586.62 6478
2587.09 6454
2587.57 6617
2588.05 6506
2588.53 6760
2589.01 6951
2589.49 6770
2589.97 6755
2590.45 6943
2590.93 6758
2591.41 6658
2591.89 6920
2592.37 7090
2592.85 7347
2593.33 7311
2593.81 7830
2594.29 7777
2594.77 7810
2595.25 8355
2595.74 8894
2596.22 8690
2596.70 8744
2597.18 9482
2597.66 9473
2598.14 9158
2598.62 8790
2599.10 8422
2599.58 8325
2600.06 8121
2600.54 7779
2601.02 7492
2601.50 6841
2601.98 6862
2602.47 6884
2602.95 6536
2603.43 6244
2603.91 6149
2604.39 5838
2604.87 6057
2605.35 6040
2605.83 6211
2606.32 6184
2606.80 6271
2607.28 6507
2607.76 6552
2608.24 6861
2608.72 7221
2609.20 7821
2609.69 8577
2610.17 8868
2610.65 9039
2611.13 9441
2611.61 9860
2612.10 10323
2612.58 10245
2613.06 9888
2613.54 9897
2614.02 9967
2614.51 9047
2614.99 8592
2615.47 8642
2615.95 8432
2616.43 8056
2616.92 7617
2617.40 7198
2617.88 6858
2618.36 6691
2618.85 6478
2619.33 6544
2619.81 6301
2620.29 6106
2620.78 6101
2621.26 5971
2621.74 6125
2622.23 6022
2622.71 6076
2623.19 5711
2623.67 5553
2624.16 5959
2624.64 5840
2625.12 6005
2625.61 5904
2626.09 6025
2626.57 6025
2627.06 6318
2627.54 6528
2628.02 6584
2628.51 6307
2628.99 6023
2629.47 6289
2629.96 6669
2630.44 6689
2630.92 6364
2631.41 6364
2631.89 6226
2632.38 6504
2632.86 6760
2633.34 6832
2633.83 6955
2634.31 6895
2634.80 7084
2635.28 6806
2635.76 6617
2636.25 6798
2636.73 7076
2637.22 6674
2637.70 6775
2638.18 6960
2638.67 6846
2639.15 6668
2639.64 6643
2640.12 7165
2640.61 6877
2641.09 6705
2641.58 7040
2642.06 7128
2642.55 6731
2643.03 7014
2643.51 6773
2644.00 6513
2644.48 6340
2644.97 6253
2645.45 6020
2645.94 6157
2646.42 5992
2646.91 6020
2647.39 6033
2647.88 5934
2648.37 6235
2648.85 6127
2649.34 6041
2649.82 6308
2650.31 6761
2650.79 6589
2651.28 6692
2651.76 6576
2652.25 6654
2652.73 6754
2653.22 6507
2653.71 6425
2654.19 6168
2654.68 6436
2655.16 6417
2655.65 6373
2656.14 6356
2656.62 6316
2657.11 6305
2657.59 6424
2658.08 6282
2658.57 6030
2659.05 5917
2659.54 5736
2660.02 5445
2660.51 5676
2661.00 5614
2661.48 5528
2661.97 5686
2662.46 5936
2662.94 5886
2663.43 5893
2663.92 5974
2664.40 6020
2664.89 5863
2665.38 5960
2665.86 6143
2666.35 6093
2666.84 5957
2667.32 6159
2667.81 6310
2668.30 6355
2668.79 6272
2669.27 5972
2669.76 6280
2670.25 6031
2670.74 6420
2671.22 6273
2671.71 6144
2672.20 6461
2672.68 6498
2673.17 6775
2673.66 6804
2674.15 6948
2674.63 7131
2675.12 7158
2675.61 7201
2676.10 7402
2676.59 7498
2677.07 7570
2677.56 7596
2678.05 7860
2678.54 7812
2679.03 7860
2679.51 7643
2680.00 8623
2680.49 8798
2680.98 8851
2681.47 9272
2681.96 10160
2682.44 10224
2682.93 10639
2683.42 10852
2683.91 11690
2684.40 11624
2684.89 11710
2685.37 11674
2685.86 11402
2686.35 11263
2686.84 11361
2687.33 10753
2687.82 9756
2688.31 9466
2688.80 9022
2689.29 8477
2689.77 8268
2690.26 7050
2690.75 7052
2691.24 7012
2691.73 6848
2692.22 6670
2692.71 6268
2693.20 6457
2693.69 6396
2694.18 6454
2694.67 6380
2695.16 6568
2695.65 6571
2696.14 6783
2696.63 6609
2697.12 6695
2697.60 6854
2698.09 7140
2698.58 6658
2699.07 6716
2699.56 6899
2700.05 6687
2700.54 7179
2701.03 7210
2701.52 7272
2702.01 7486
2702.50 7167
2703.00 7532
2703.49 7461
2703.98 7242
2704.47 7391
2704.96 7175
2705.45 7399
2705.94 7096
2706.43 7009
2706.92 7044
2707.41 6842
2707.90 6396
2708.39 6448
2708.88 6629
2709.37 6895
2709.86 6894
2710.35 6620
2710.84 6660
2711.34 6671
2711.83 6667
2712.32 6968
2712.81 6979
2713.30 6811
2713.79 6949
2714.28 7138
2714.77 7152
2715.27 6882
2715.76 6833
2716.25 6803
2716.74 6822
2717.23 6523
2717.72 6534
2718.21 6370
2718.71 6582
2719.20 6615
2719.69 6341
2720.18 6225
2720.67 6956
2721.17 6832
2721.66 6779
2722.15 7204
2722.64 7180
2723.13 7265
2723.63 7625
2724.12 7810
2724.61 7546
2725.10 7852
2725.59 7905
2726.09 7915
2726.58 7435
2727.07 7023
2727.56 6885
2728.06 6472
2728.55 6577
2729.04 6815
2729.53 6284
2730.03 6268
2730.52 6485
2731.01 6374
2731.50 6505
2732.00 6323
2732.49 6366
2732.98 5854
2733.48 6005
2733.97 6378
2734.46 6356
2734.96 6381
2735.45 6690
2735.94 6508
2736.44 6512
2736.93 6488
2737.42 6771
2737.92 6932
2738.41 7012
2738.90 7206
2739.40 7262
2739.89 7148
2740.38 6847
2740.88 6781
2741.37 6920
2741.86 7185
2742.36 6823
2742.85 6361
2743.35 6204
2743.84 6030
2744.33 6055
2744.83 6042
2745.32 5857
2745.82 5651
2746.31 5621
2746.80 5540
2747.30 5755
2747.79 5787
2748.29 5645
2748.78 5791
2749.28 5947
2749.77 5878
2750.26 6334
2750.76 6331
2751.25 6209
2751.75 6312
2752.24 5973
2752.74 6260
2753.23 5941
2753.73 6080
2754.22 6453
2754.72 6284
2755.21 6218
2755.71 6619
2756.20 6492
2756.70 6562
2757.19 6644
2757.69 6897
2758.18 6806
2758.68 6581
2759.17 6089
2759.67 5952
2760.16 6194
2760.66 6194
2761.16 6453
2761.65 6647
2762.15 6238
2762.64 6183
2763.14 6231
2763.63 6200
2764.13 6012
2764.63 5958
2765.12 6065
2765.62 6018
2766.11 5858
2766.61 5960
2767.10 6177
2767.60 6122
2768.10 5895
2768.59 6270
2769.09 6293
2769.59 6000
2770.08 6085
2770.58 6143
2771.07 6273
2771.57 6353
2772.07 6042
2772.56 6257
2773.06 6253
2773.56 6673
2774.05 6478
2774.55 6500
2775.05 6641
2775.54 6640
2776.04 6862
2776.54 6945
2777.03 7366
2777.53 7352
2778.03 7330
2778.53 7355
2779.02 7566
2779.52 7326
2780.02 7141
2780.51 6834
2781.01 6536
2781.51 7005
2782.01 6973
2782.50 7275
2783.00 7138
2783.50 7064
2784.00 6885
2784.49 6646
2784.99 6579
2785.49 6811
2785.99 6706
2786.48 6782
2786.98 6482
2787.48 6409
2787.98 6371
2788.48 6365
2788.97 6438
2789.47 6187
2789.97 6257
2790.47 6278
2790.97 6259
2791.46 6229
2791.96 6106
2792.46 6267
2792.96 6626
2793.46 6346
2793.96 6439
2794.45 7020
2794.95 7502
2795.45 8086
2795.95 8498
2796.45 9011
2796.95 9795
2797.45 10893
2797.95 11792
2798.44 12446
2798.94 13411
2799.44 13513
2799.94 13328
2800.44 12641
2800.94 12469
2801.44 11725
2801.94 10981
2802.44 10120
2802.94 9358
2803.43 8551
2803.93 8342
2804.43 7889
2804.93 7932
2805.43 7718
2805.93 8349
2806.43 9097
2806.93 9302
2807.43 9832
2807.93 10336
2808.43 11522
2808.93 12744
2809.43 13931
2809.93 14954
2810.43 15829
2810.93 16275
2811.43 16162
2811.93 15182
2812.43 14435
2812.93 13544
2813.43 12468
2813.93 11363
2814.43 10511
2814.93 9783
2815.43 8708
2815.93 8113
2816.43 8032
2816.93 7618
2817.43 7551
2817.93 7312
2818.43 7426
2818.93 7602
2819.43 7721
2819.94 7801
2820.44 7712
2820.94 8184
2821.44 7938
2821.94 7977
2822.44 7806
2822.94 7796
2823.44 7728
2823.94 7562
2824.44 7171
2824.95 7319
2825.45 7294
2825.95 7223
2826.45 7037
2826.95 7445
2827.45 7735
2827.95 7220
2828.46 6997
2828.96 7121
2829.46 7022
2829.96 7009
2830.46 7008
2830.96 6847
2831.47 6974
2831.97 7349
2832.47 7353
2832.97 6792
2833.47 6780
2833.97 6913
2834.48 6940
2834.98 7033
2835.48 7358
2835.98 7214
2836.49 7722
2836.99 7727
2837.49 8094
2837.99 8077
2838.49 8325
2839.00 8606
2839.50 8750
2840.00 8731
2840.50 8607
2841.01 8727
2841.51 8617
2842.01 8413
2842.52 8378
2843.02 7669
2843.52 7599
2844.02 7687
2844.53 7120
2845.03 7340
2845.53 7199
2846.04 7385
2846.54 7228
2847.04 7486
2847.55 8006
2848.05 7988
2848.55 8024
2849.05 8215
2849.56 8129
2850.06 8441
2850.57 8142
2851.07 8173
2851.57 7717
2852.08 7178
2852.58 7006
2853.08 6497
2853.59 6650
2854.09 6737
2854.59 6139
2855.10 6124
2855.60 6437
2856.11 6858
2856.61 6688
2857.11 6600
2857.62 7005
2858.12 6809
2858.63 6792
2859.13 6434
2859.63 6454
2860.14 6719
2860.64 6868
2861.15 7054
2861.65 6871
2862.16 7002
2862.66 6860
2863.17 6548
2863.67 6637
2864.18 6425
2864.68 6519
2865.18 6437
2865.69 6390
2866.19 6159
2866.70 6119
2867.20 6165
2867.71 5940
2868.21 5974
2868.72 6286
2869.22 6407
2869.73 6472
2870.23 6314
2870.74 6375
2871.25 6737
2871.75 6511
2872.26 6756
2872.76 6781
2873.27 6472
2873.77 6799
2874.28 6950
2874.78 7113
2875.29 7051
2875.79 7118
2876.30 7262
2876.81 7098
2877.31 7199
2877.82 6878
2878.32 7146
2878.83 7346
2879.34 7361
2879.84 7240
2880.35 7855
2880.85 8214
2881.36 8333
2881.87 8756
2882.37 9606
2882.88 10058
2883.39 10540
2883.89 11008
2884.40 11253
2884.90 11454
2885.41 11658
2885.92 11145
2886.42 11374
2886.93 11651
2887.44 11582
2887.94 11832
2888.45 11713
2888.96 11997
2889.47 12124
2889.97 12159
2890.48 11620
2890.99 11000
2891.49 9943
2892.00 9455
2892.51 8716
2893.01 8197
2893.52 8097
2894.03 7726
2894.54 7195
2895.04 7267
2895.55 7301
2896.06 7014
2896.57 6987
2897.07 6785
2897.58 7040
2898.09 6877
2898.60 6722
2899.10 6733
2899.61 7358
2900.12 7132
2900.63 7041
2901.14 7015
2901.64 6742
2902.15 7071
2902.66 7273
2903.17 7136
2903.68 6739
2904.18 7188
2904.69 7145
2905.20 7416
2905.71 7959
2906.22 7575
2906.73 7507
2907.23 7749
2907.74 7422
2908.25 7635
2908.76 7304
2909.27 7433
2909.78 7293
2910.29 7216
2910.79 7232
2911.30 7406
2911.81 7301
2912.32 7002
2912.83 7302
2913.34 7293
2913.85 7528
2914.36 7652
2914.87 7679
2915.38 7689
2915.88 7888
2916.39 8242
2916.90 8260
2917.41 8080
2917.92 8296
2918.43 8500
2918.94 8533
2919.45 8726
2919.96 8789
2920.47 8699
2920.98 8708
2921.49 9275
2922.00 9469
2922.51 9582
2923.02 10125
2923.53 10364
2924.04 10568
2924.55 10684
2925.06 11860
2925.57 13157
2926.08 14137
2926.59 15269
2927.10 15811
2927.61 16110
2928.12 15977
2928.63 15441
2929.14 14921
2929.65 13821
2930.16 12529
2930.67 11179
2931.18 9774
2931.69 8894
2932.20 7989
2932.71 7444
2933.22 6826
2933.73 6712
2934.25 6542
2934.76 6725
2935.27 6785
2935.78 6883
2936.29 6782
2936.80 6600
2937.31 6610
2937.82 6481
2938.33 6859
2938.84 6862
2939.36 6674
2939.87 6734
2940.38 6532
2940.89 6673
2941.40 6707
2941.91 6692
2942.42 6540
2942.94 6748
2943.45 6919
2943.96 7363
2944.47 7136
2944.98 7196
2945.49 7867
2946.01 8253
2946.52 8390
2947.03 8508
2947.54 8635
2948.05 8511
2948.57 8534
2949.08 8717
2949.59 8445
2950.10 8224
2950.61 8268
2951.13 7655
2951.64 7441
2952.15 7453
2952.66 7381
2953.18 7421
2953.69 7559
2954.20 7497
2954.71 7283
2955.23 7547
2955.74 7086
2956.25 7246
2956.76 6925
2957.28 6894
2957.79 7085
2958.30 7433
2958.82 7298
2959.33 7336
2959.84 7753
2960.36 7523
2960.87 8186
2961.38 8019
2961.89 8134
2962.41 8592
2962.92 8867
2963.43 9121
2963.95 8866
2964.46 8634
2964.98 8854
2965.49 8699
2966.00 8107
2966.52 8152
2967.03 8145
2967.54 7803
2968.06 7689
2968.57 7105
2969.08 6822
2969.60 6694
2970.11 6635
2970.63 6430
2971.14 6467
2971.65 6146
2972.17 6135
2972.68 5995
2973.20 6160
2973.71 6289
2974.23 6429
2974.74 6115
2975.25 6295
2975.77 6236
2976.28 5976
2976.80 6180
2977.31 6217
2977.83 5993
2978.34 6011
2978.86 5880
2979.37 6506
2979.89 6592
2980.40 6393
2980.91 6459
2981.43 6446
2981.94 6877
2982.46 7084
2982.97 7025
2983.49 7094
2984.00 7216
2984.52 7429
2985.04 7433
2985.55 7263
2986.07 7566
2986.58 7352
2987.10 7156
2987.61 7277
2988.13 7454
2988.64 7063
2989.16 7272
2989.67 7064
2990.19 6838
2990.71 6959
2991.22 7132
2991.74 7406
2992.25 7513
2992.77 7395
2993.28 7512
2993.80 8119
2994.32 8105
2994.83 8281
2995.35 8348
2995.87 8333
2996.38 8457
2996.90 8928
2997.41 9175
2997.93 9822
2998.45 10085
2998.96 10244
2999.48 10665
3000.00 11317
3000.51 11266
3001.03 11101
3001.55 11039
3002.06 10262
3002.58 10096
3003.10 9906
3003.61 10001
3004.13 9600
3004.65 9727
3005.16 9689
3005.68 10073
3006.20 9705
3006.71 9626
3007.23 9383
3007.75 9530
3008.27 8943
3008.78 8206
3009.30 8771
3009.82 8384
3010.34 7913
3010.85 7411
3011.37 6984
3011.89 6790
3012.41 6903
3012.92 6739
3013.44 6533
3013.96 6487
3014.48 6438
3014.99 6693
3015.51 6612
3016.03 6541
3016.55 6502
3017.07 6348
3017.58 7009
3018.10 7116
3018.62 6968
3019.14 7466
3019.66 7339
3020.17 7282
3020.69 7451
3021.21 7556
3021.73 7749
3022.25 7922
3022.77 7863
3023.28 8038
3023.80 8214
3024.32 8438
3024.84 9061
3025.36 9026
3025.88 8862
3026.40 9351
3026.92 9560
3027.43 9421
3027.95 9136
3028.47 8932
3028.99 8578
3029.51 8574
3030.03 8160
3030.55 7872
3031.07 7672
3031.59 7488
3032.11 7355
3032.63 7195
3033.14 7500
3033.66 7653
3034.18 7857
3034.70 8168
3035.22 8967
3035.74 9438
3036.26 9549
3036.78 10438
3037.30 11003
3037.82 11064
3038.34 11080
3038.86 11136
3039.38 10569
3039.90 9873
3040.42 9526
3040.94 9354
3041.46 8444
3041.98 8045
3042.50 7697
3043.02 7460
3043.54 7092
3044.06 6979
3044.58 6676
3045.10 6494
3045.62 6517
3046.14 6731
3046.66 6548
3047.18 6578
3047.70 6701
3048.23 6429
3048.75 6629
3049.27 6505
3049.79 6535
3050.31 6463
3050.83 6480
3051.35 6566
3051.87 6791
3052.39 6449
3052.91 6401
3053.43 6622
3053.96 6730
3054.48 6720
3055.00 6486
3055.52 6644
3056.04 6589
3056.56 6612
3057.08 6598
3057.60 6997
3058.13 6553
3058.65 6272
3059.17 6492
3059.69 6626
3060.21 6489
3060.73 6809
3061.26 6489
3061.78 6655
3062.30 6799
3062.82 6698
3063.34 6696
3063.87 6675
3064.39 6976
3064.91 7151
3065.43 7422
3065.95 7280
3066.48 7058
3067.00 6948
3067.52 6775
3068.04 6984
3068.57 6881
3069.09 7080
3069.61 7114
3070.13 7200
3070.65 7322
3071.18 7070
3071.70 6839
3072.22 7064
3072.75 7048
3073.27 7165
3073.79 7290
3074.31 7000
3074.84 7194
3075.36 8079
3075.88 8090
3076.41 8210
3076.93 8338
3077.45 7929
3077.98 8183
3078.50 7987
3079.02 7846
3079.55 7966
3080.07 8263
3080.59 8244
3081.12 8222
3081.64 7951
3082.16 7478
3082.69 7662
3083.21 7876
3083.73 7594
3084.26 7685
3084.78 7586
3085.30 7078
3085.83 7255
3086.35 6878
3086.88 7144
3087.40 6848
3087.92 6956
3088.45 6962
3088.97 7001
3089.50 6747
3090.02 6761
3090.55 6810
3091.07 6696
3091.59 6560
3092.12 6397
3092.64 6454
3093.17 6392
3093.69 6609
3094.22 6804
3094.74 6532
3095.27 6379
3095.79 6626
3096.31 6953
3096.84 6874
3097.36 6776
3097.89 7204
3098.41 7282
3098.94 7739
3099.46 7682
3099.99 7615
3100.51 8003
3101.04 8340
3101.56 9039
3102.09 9803
3102.62 10793
3103.14 11260
3103.67 11696
3104.19 12884
3104.72 13402
3105.24 14056
3105.77 14657
3106.29 13865
3106.82 12908
3107.34 12163
3107.87 11068
3108.40 9780
3108.92 9067
3109.45 8577
3109.97 8074
3110.50 7830
3111.03 7871
3111.55 8024
3112.08 8239
3112.60 8246
3113.13 8029
3113.66 7970
3114.18 8210
3114.71 8114
3115.24 7863
3115.76 7578
3116.29 7620
3116.81 7086
3117.34 7018
3117.87 6975
3118.39 6708
3118.92 6494
3119.45 6557
3119.97 6183
3120.50 6064
3121.03 6036
3121.55 6255
3122.08 6511
3122.61 6741
3123.14 6739
3123.66 6746
3124.19 6787
3124.72 6779
3125.24 7038
3125.77 6501
3126.30 6627
3126.83 6452
3127.35 6629
3127.88 6489
3128.41 6198
3128.94 6290
3129.46 5972
3129.99 6071
3130.52 6338
3131.05 6341
3131.57 6226
3132.10 6274
3132.63 6316
3133.16 6239
3133.69 6489
3134.21 6299
3134.74 6035
3135.27 6098
3135.80 6205
3136.33 6251
3136.85 6174
3137.38 6124
3137.91 6318
3138.44 6255
3138.97 6060
3139.50 6093
3140.02 5951
3140.55 6256
3141.08 6430
3141.61 6781
3142.14 6283
3142.67 6065
3143.20 6117
3143.72 6033
3144.25 6280
3144.78 6198
3145.31 6258
3145.84 6043
3146.37 6149
3146.90 6795
3147.43 6645
3147.96 6805
3148.48 7134
3149.01 7231
3149.54 7005
3150.07 7511
3150.60 7813
3151.13 7466
3151.66 7531
3152.19 7656
3152.72 7938
3153.25 7414
3153.78 7137
3154.31 6988
3154.84 6572
3155.37 6510
3155.90 6601
3156.43 6603
3156.96 6358
3157.49 6390
3158.02 6500
3158.55 6488
3159.08 6361
3159.61 6668
3160.14 6752
3160.67 6621
3161.20 6780
3161.73 6671
3162.26 6335
3162.79 6388
3163.32 6546
3163.85 6379
3164.38 6192
3164.91 5591
3165.44 5939
3165.97 6048
3166.50 6350
3167.03 6215
3167.56 6201
3168.09 6104
3168.63 6531
3169.16 6442
3169.69 6602
3170.22 6516
3170.75 6847
3171.28 6800
3171.81 6572
3172.34 6343
3172.87 6023
3173.40 6171
3173.94 6046
3174.47 5801
3175.00 5578
3175.53 5633
3176.06 5785
3176.59 5993
3177.12 6187
3177.66 6078
3178.19 6142
3178.72 5959
3179.25 6076
3179.78 6184
3180.31 6421
3180.85 6250
3181.38 6242
3181.91 6087
3182.44 6080
3182.97 6313
3183.51 6356
3184.04 6334
3184.57 6192
3185.10 6104
3185.64 5930
3186.17 6131
3186.70 6145
3187.23 6320
3187.77 6254
3188.30 6234
3188.83 6175
3189.36 6312
3189.90 6503
3190.43 6227
3190.96 5920
3191.49 6017
3192.03 6065
3192.56 5991
3193.09 6163
3193.62 5932
3194.16 5812
3194.69 5868
3195.22 5996
3195.76 5831
3196.29 6098
3196.82 6108
3197.36 6281
3197.89 6287
3198.42 6040
3198.96 6413
3199.49 6682
3200.02 6722
3200.56 6688
3201.09 6686
3201.62 6304
3202.16 6463
3202.69 6641
3203.23 6892
3203.76 6925
3204.29 7219
3204.83 7047
3205.36 7560
3205.89 7124
3206.43 7371
3206.96 7474
3207.50 7113
3208.03 7164
3208.57 7127
3209.10 6791
3209.63 7094
3210.17 7223
3210.70 6912
3211.24 6973
3211.77 7226
3212.31 7311
3212.84 7529
3213.37 7283
3213.91 7217
3214.44 7075
3214.98 7196
3215.51 6927
3216.05 6603
3216.58 6777
3217.12 6737
3217.65 6393
3218.19 6063
3218.72 6036
3219.26 6501
3219.79 6354
3220.33 6200
3220.86 6432
3221.40 6297
3221.93 6073
3222.47 6369
3223.00 6160
3223.54 6388
3224.08 6575
3224.61 6548
3225.15 7011
3225.68 6738
3226.22 7195
3226.75 6934
3227.29 6639
3227.83 6717
3228.36 7109
3228.90 7050
3229.43 6954
3229.97 6612
3230.50 6349
3231.04 6033
3231.58 6364
3232.11 6076
3232.65 5383
3233.19 5854
3233.72 6222
3234.26 5679
3234.79 6193
3235.33 5776
3235.87 5853
3236.40 6180
3236.94 6192
3237.48 6212
3238.01 6258
3238.55 6284
3239.09 6385
3239.62 6530
3240.16 6293
3240.70 6547
3241.23 6795
3241.77 6483
3242.31 6500
3242.85 6306
3243.38 6287
3243.92 6387
3244.46 6199
3244.99 6270
3245.53 6295
3246.07 6061
3246.61 6265
3247.14 6023
3247.68 5944
3248.22 6014
3248.76 6278
3249.29 6488
3249.83 6440
3250.37 6171
3250.91 6292
3251.44 6387
3251.98 6342
3252.52 6243
3253.06 6301
3253.60 6316
3254.13 6345
3254.67 6412
3255.21 6635
3255.75 6424
3256.29 6391
3256.82 6729
3257.36 6765
3257.90 6638
3258.44 6528
3258.98 6989
3259.52 7282
3260.05 7585
3260.59 7861
3261.13 8168
3261.67 8500
3262.21 8838
3262.75 9335
3263.29 9353
3263.82 9036
3264.36 9698
3264.90 9540
3265.44 9614
3265.98 9652
3266.52 9678
3267.06 9503
3267.60 10013
3268.14 10095
3268.68 10088
3269.21 10177
3269.75 9877
3270.29 9859
3270.83 9346
3271.37 8897
3271.91 8595
3272.45 8098
3272.99 7896
3273.53 7535
3274.07 6898
3274.61 6864
3275.15 6821
3275.69 6976
3276.23 7211
3276.77 6810
3277.31 6929
3277.85 7055
3278.39 7195
3278.93 7256
3279.47 7457
3280.01 7769
3280.55 7929
3281.09 7831
3281.63 8014
3282.17 8294
3282.71 7944
3283.25 8080
3283.79 7714
3284.33 7750
3284.87 8258
3285.41 8261
3285.95 8257
3286.49 8644
3287.03 8713
3287.57 8507
3288.11 8755
3288.66 8614
3289.20 8543
3289.74 8797
3290.28 8420
3290.82 8536
3291.36 8158
3291.90 8054
3292.44 8287
3292.98 8518
3293.52 8907
3294.07 9112
3294.61 9697
3295.15 10496
3295.69 10889
3296.23 12006
3296.77 11965
3297.31 12722
3297.86 13256
3298.40 13547
3298.94 13037
3299.48 12832
3300.02 12266
3300.56 11287
3301.11 10874
3301.65 10251
3302.19 9515
3302.73 8976
3303.27 8430
3303.82 8328
3304.36 8134
3304.90 8134
3305.44 7933
3305.99 7743
3306.53 8102
3307.07 8071
3307.61 7732
3308.15 7618
3308.70 7493
3309.24 7608
3309.78 7534
3310.32 7675
3310.87 7387
3311.41 7319
3311.95 7094
3312.50 7205
3313.04 7448
3313.58 7433
3314.12 7135
3314.67 7477
3315.21 7702
3315.75 7673
3316.30 7775
3316.84 7876
3317.38 8219
3317.93 8494
3318.47 9078
3319.01 8955
3319.56 8762
3320.10 9265
3320.64 9936
3321.19 10084
3321.73 10117
3322.27 10736
3322.82 10961
3323.36 10864
3323.90 10999
3324.45 10690
3324.99 11030
3325.54 11066
3326.08 10820
3326.62 10663
3327.17 10243
3327.71 9856
3328.26 9827
3328.80 9510
3329.34 9448
3329.89 8876
3330.43 9269
3330.98 9459
3331.52 9492
3332.07 10087
3332.61 11098
3333.15 12752
3333.70 14370
3334.24 16360
3334.79 18659
3335.33 21296
3335.88 24563
3336.42 27250
3336.97 30100
3337.51 32122
3338.06 33545
3338.60 33847
3339.15 33825
3339.69 32614
3340.24 30672
3340.78 27992
3341.33 25513
3341.87 22734
3342.42 20064
3342.96 17574
3343.51 15766
3344.05 13884
3344.60 11939
3345.14 10812
3345.69 9732
3346.23 9116
3346.78 8812
3347.33 8607
3347.87 8574
3348.42 8248
3348.96 8369
3349.51 8340
3350.05 8249
3350.60 8541
3351.15 8855
3351.69 8528
3352.24 8551
3352.78 8626
3353.33 8728
3353.88 8504
3354.42 8840
3354.97 8740
3355.52 8992
3356.06 9307
3356.61 9753
3357.15 9278
3357.70 9116
3358.25 9142
3358.79 8809
3359.34 8483
3359.89 8389
3360.43 8350
3360.98 8010
3361.53 7997
3362.07 7827
3362.62 7566
3363.17 7814
3363.72 7841
3364.26 7589
3364.81 7556
3365.36 7606
3365.90 7579
3366.45 7938
3367.00 8085
3367.55 7910
3368.09 7862
3368.64 7686
3369.19 7261
3369.73 7200
3370.28 7783
3370.83 8256
3371.38 8084
3371.92 8111
3372.47 8106
3373.02 8726
3373.57 9190
3374.12 10020
3374.66 10839
3375.21 11494
3375.76 12016
3376.31 12242
3376.86 12614
3377.40 12589
3377.95 12172
3378.50 11320
3379.05 10724
3379.60 10138
3380.14 9601
3380.69 8431
3381.24 7921
3381.79 7549
3382.34 7190
3382.89 6888
3383.44 6889
3383.98 6961
3384.53 6657
3385.08 6538
3385.63 6446
3386.18 6293
3386.73 6418
3387.28 6650
3387.83 6797
3388.37 6462
3388.92 6672
3389.47 6837
3390.02 7009
3390.57 6833
3391.12 6416
3391.67 6483
3392.22 6706
3392.77 6850
3393.32 6853
3393.87 6811
3394.42 6627
3394.97 6685
3395.52 6505
3396.06 6555
3396.61 6496
3397.16 6603
3397.71 6766
3398.26 6503
3398.81 6521
3399.36 6252
3399.91 6189
3400.46 6196
3401.01 6294
3401.56 6160
3402.11 6283
3402.66 5934
3403.21 6042
3403.76 5992
3404.31 5651
3404.86 5633
3405.41 6017
3405.96 6156
3406.52 5890
3407.07 5463
3407.62 5572
3408.17 5523
3408.72 5656
3409.27 5791
3409.82 6031
3410.37 6112
3410.92 6104
3411.47 6115
3412.02 6617
3412.57 6969
3413.12 6886
3413.68 7541
3414.23 7355
3414.78 7738
3415.33 7525
3415.88 7212
3416.43 7080
3416.98 7076
3417.53 6963
3418.08 6357
3418.64 6340
3419.19 6342
3419.74 6075
3420.29 5952
3420.84 5741
3421.39 5792
3421.95 5509
3422.50 5445
3423.05 5521
3423.60 5606
3424.15 5683
3424.70 5834
3425.26 5903
3425.81 6110
3426.36 6140
3426.91 6082
3427.46 6216
3428.02 6381
3428.57 6060
3429.12 5651
3429.67 5811
3430.23 5643
3430.78 5476
3431.33 5478
3431.88 5571
3432.44 5280
3432.99 5578
3433.54 5843
3434.09 5404
3434.65 5589
3435.20 5933
3435.75 5717
3436.30 5548
3436.86 5592
3437.41 5560
3437.96 5780
3438.52 5731
3439.07 5783
3439.62 5699
3440.18 5629
3440.73 5803
3441.28 5970
3441.84 5986
3442.39 5906
3442.94 5745
3443.50 5554
3444.05 5840
3444.60 5891
3445.16 5995
3445.71 5851
3446.26 5609
3446.82 5639
3447.37 5683
3447.92 5474
3448.48 5422
3449.03 5585
3449.59 5669
3450.14 5562
3450.69 5561
3451.25 5650
3451.80 5529
3452.36 5528
3452.91 5465
3453.47 5315
3454.02 5470
3454.57 5126
3455.13 5239
3455.68 5162
3456.24 5252
3456.79 5260
3457.35 5211
3457.90 5255
3458.46 5112
3459.01 5127
3459.56 5171
3460.12 5027
3460.67 5063
3461.23 5253
3461.78 5071
3462.34 5061
3462.89 5297
3463.45 5417
3464.00 5152
3464.56 5056
3465.11 5270
3465.67 5475
3466.22 5238
3466.78 5172
3467.34 5344
3467.89 5441
3468.45 5654
3469.00 5453
3469.56 5481
3470.11 5508
3470.67 5745
3471.22 5618
3471.78 5569
3472.34 5242
3472.89 5336
3473.45 5622
3474.00 5521
3474.56 5630
3475.11 5517
3475.67 5490
3476.23 5571
3476.78 5651
3477.34 5667
3477.89 5722
3478.45 5725
3479.01 5697
3479.56 5994
3480.12 6139
3480.68 6269
3481.23 6310
3481.79 6381
3482.35 6210
3482.90 6290
3483.46 6719
3484.02 6467
3484.57 6064
3485.13 6049
3485.69 6175
3486.24 6034
3486.80 6123
3487.36 6382
3487.91 6791
3488.47 6395
3489.03 6248
3489.58 6937
3490.14 7126
3490.70 7503
3491.26 8231
3491.81 9023
3492.37 9925
3492.93 11231
3493.49 11447
3494.04 12068
3494.60 12451
3495.16 12598
3495.72 11977
3496.27 11263
3496.83 10662
3497.39 9458
3497.95 8883
3498.50 8869
3499.06 8768
3499.62 8211
3500.18 8228
3500.74 8787
3501.29 8842
3501.85 9291
3502.41 9426
3502.97 9571
3503.53 9639
3504.09 9561
3504.64 9902
3505.20 9812
3505.76 9807
3506.32 9947
3506.88 10327
3507.44 10048
3507.99 9784
3508.55 9685
3509.11 9468
3509.67 8546
3510.23 8544
3510.79 8311
3511.35 7979
3511.91 7669
3512.46 7276
3513.02 7100
3513.58 7116
3514.14 6774
3514.70 6596
3515.26 6428
3515.82 6076
3516.38 5698
3516.94 6052
3517.50 6028
3518.06 5956
3518.62 6174
3519.18 6346
3519.74 6391
3520.29 6295
3520.85 6308
3521.41 6212
3521.97 6226
3522.53 6491
3523.09 6595
3523.65 6695
3524.21 6760
3524.77 7000
3525.33 6900
3525.89 6658
3526.45 6912
3527.01 6798
3527.57 6509
3528.13 6205
3528.69 6204
3529.25 5989
3529.81 6175
3530.37 5891
3530.94 5550
3531.50 5605
3532.06 5906
3532.62 5740
3533.18 5790
3533.74 6053
3534.30 5818
3534.86 6210
3535.42 6155
3535.98 6041
3536.54 5971
3537.10 5852
3537.66 6123
3538.22 6112
3538.79 6499
3539.35 6711
3539.91 6546
3540.47 6678
3541.03 6703
3541.59 6616
3542.15 6684
3542.71 6913
3543.28 6829
3543.84 6778
3544.40 7143
3544.96 7336
3545.52 7458
3546.08 7349
3546.64 7086
3547.21 6716
3547.77 6600
3548.33 6781
3548.89 6252
3549.45 5777
3550.02 5883
3550.58 5612
3551.14 5702
3551.70 5742
3552.26 5861
3552.83 5774
3553.39 5773
3553.95 6062
3554.51 5900
3555.07 6546
3555.64 6519
3556.20 6180
3556.76 6415
3557.32 6561
3557.89 6740
3558.45 6581
3559.01 6620
3559.58 6438
3560.14 6369
3560.70 5742
3561.26 5632
3561.83 5818
3562.39 6211
3562.95 6306
3563.52 6221
3564.08 5953
3564.64 5976
3565.20 5991
3565.77 5992
3566.33 5738
3566.89 5582
3567.46 5472
3568.02 5777
3568.58 5747
3569.15 5677
3569.71 5522
3570.27 5385
3570.84 5296
3571.40 5449
3571.97 5139
3572.53 5060
3573.09 5013
3573.66 5158
3574.22 5108
3574.78 5411
3575.35 5771
3575.91 5651
3576.48 5674
3577.04 5500
3577.60 5300
3578.17 5817
3578.73 5636
3579.30 5586
3579.86 5751
3580.43 5750
3580.99 5252
3581.55 5356
3582.12 5500
3582.68 5533
3583.25 5479
3583.81 5522
3584.38 5726
3584.94 5556
3585.51 5568
3586.07 5512
3586.64 5548
3587.20 5530
3587.77 5177
3588.33 5159
3588.90 5191
3589.46 5165
3590.03 5022
3590.59 5225
3591.16 5186
3591.72 5367
3592.29 5324
3592.85 5418
3593.42 5604
3593.98 5359
3594.55 5473
3595.11 5514
3595.68 5506
3596.24 5473
3596.81 5426
3597.38 5708
3597.94 5656
3598.51 5658
3599.07 5518
3599.64 5576
3600.21 5915
3600.77 5644
3601.34 5552
3601.90 5594
3602.47 5609
3603.04 5411
3603.60 5517
3604.17 5953
3604.73 5918
3605.30 5665
3605.87 5654
3606.43 5647
3607.00 5459
3607.57 5463
3608.13 5446
3608.70 5420
3609.27 5303
3609.83 4989
3610.40 5064
3610.97 5062
3611.53 4844
3612.10 5205
3612.67 5189
3613.23 5193
3613.80 5089
3614.37 5572
3614.93 5795
3615.50 6208
3616.07 7094
3616.64 7722
3617.20 8788
3617.77 10362
3618.34 12016
3618.90 13079
3619.47 14471
3620.04 15922
3620.61 16759
3621.17 16933
3621.74 16714
3622.31 15751
3622.88 14817
3623.45 13072
3624.01 11866
3624.58 9997
3625.15 8576
3625.72 7607
3626.28 7048
3626.85 6596
3627.42 6101
3627.99 5725
3628.56 5704
3629.12 5281
3629.69 5250
3630.26 5284
3630.83 4977
3631.40 5038
3631.97 5451
3632.53 5165
3633.10 5113
3633.67 5139
3634.24 5195
3634.81 5135
3635.38 4993
3635.95 4814
3636.51 4787
3637.08 4667
3637.65 4811
3638.22 4652
3638.79 4803
3639.36 4780
3639.93 5115
3640.50 5132
3641.07 5235
3641.64 5226
3642.20 5355
3642.77 5569
3643.34 5378
3643.91 5814
3644.48 5848
3645.05 5978
3645.62 5936
3646.19 6102
3646.76 6114
3647.33 6148
3647.90 6142
3648.47 6139
3649.04 6251
3649.61 6700
3650.18 6406
3650.75 6450
3651.32 6191
3651.89 6075
3652.46 6151
3653.03 6127
3653.60 6173
3654.17 6223
3654.74 6087
3655.31 6408
3655.88 6337
3656.45 6398
3657.02 6883
3657.59 7175
3658.16 7373
3658.73 7447
3659.30 7594
3659.87 7680
3660.44 7478
3661.01 7675
3661.58 7437
3662.15 7237
3662.73 6916
3663.30 6375
3663.87 6210
3664.44 6135
3665.01 6199
3665.58 6233
3666.15 5440
3666.72 5212
3667.29 5224
3667.86 5241
3668.44 5605
3669.01 5456
3669.58 5434
3670.15 5404
3670.72 5500
3671.29 5710
3671.86 5502
3672.44 5223
3673.01 5521
3673.58 5650
3674.15 5484
3674.72 5486
3675.29 5565
3675.87 5731
3676.44 5816
3677.01 5897
3677.58 6019
3678.15 6074
3678.73 6102
3679.30 6209
3679.87 6208
3680.44 6091
3681.01 5981
3681.59 5758
3682.16 5787
3682.73 5725
3683.30 5360
3683.88 5259
3684.45 5277
3685.02 5578
3685.59 5591
3686.17 5795
3686.74 5513
3687.31 5807
3687.88 6153
3688.46 6297
3689.03 6512
3689.60 6877
3690.18 7152
3690.75 7263
3691.32 7283
3691.89 7367
3692.47 7160
3693.04 7015
3693.61 7003
3694.19 7050
3694.76 7030
3695.33 6777
3695.91 6531
3696.48 6358
3697.05 6461
3697.63 6015
3698.20 5754
3698.77 5503
3699.35 5767
3699.92 5476
3700.50 5418
3701.07 5409
3701.64 5082
3702.22 5123
3702.79 4937
3703.36 4981
3703.94 4980
3704.51 5035
3705.09 5030
3705.66 4919
3706.24 5309
3706.81 5269
3707.38 5266
3707.96 5125
3708.53 4809
3709.11 5012
3709.68 5009
3710.26 5393
3710.83 5522
3711.40 5411
3711.98 5264
3712.55 5226
3713.13 5278
3713.70 5293
3714.28 5573
3714.85 5720
3715.43 5379
3716.00 5628
3716.58 5605
3717.15 5585
3717.73 5420
3718.30 5391
3718.88 5443
3719.45 5633
3720.03 5403
3720.60 5720
3721.18 5330
3721.75 5366
3722.33 5226
3722.91 5419
3723.48 5356
3724.06 5000
3724.63 4972
3725.21 5172
3725.78 5304
3726.36 5087
3726.94 5368
3727.51 4988
3728.09 4721
3728.66 4989
3729.24 5415
3729.81 5759
3730.39 5660
3730.97 5700
3731.54 6156
3732.12 6451
3732.70 7380
3733.27 7450
3733.85 7805
3734.42 8077
3735.00 8765
3735.58 8927
3736.15 8930
3736.73 8938
3737.31 8874
3737.88 8458
3738.46 8164
3739.04 7576
3739.61 7017
3740.19 6566
3740.77 6113
3741.34 5917
3741.92 5477
3742.50 5544
3743.08 5645
3743.65 5345
3744.23 5338
3744.81 5291
3745.38 5367
3745.96 5422
3746.54 5418
3747.12 5206
3747.69 5099
3748.27 5095
3748.85 5318
3749.43 5673
3750.00 5751
3750.58 5703
3751.16 5609
3751.74 5338
3752.31 5286
3752.89 5255
3753.47 5129
3754.05 5067
3754.62 5214
3755.20 5045
3755.78 5411
3756.36 5149
3756.94 5374
3757.52 5274
3758.09 5507
3758.67 5606
3759.25 5604
3759.83 6291
3760.41 6499
3760.99 6445
3761.56 6505
3762.14 6314
3762.72 6254
3763.30 6374
3763.88 6510
3764.46 6512
3765.04 6219
3765.61 6275
3766.19 5760
3766.77 5491
3767.35 5545
3767.93 5466
3768.51 5428
3769.09 5336
3769.67 5249
3770.25 5386
3770.82 5361
3771.40 5258
3771.98 5631
3772.56 5601
3773.14 5678
3773.72 5680
3774.30 5634
3774.88 5765
3775.46 5608
3776.04 5646
3776.62 5373
3777.20 5272
3777.78 5289
3778.36 5326
3778.94 5000
3779.52 5015
3780.10 5073
3780.68 4772
3781.26 4875
3781.84 4967
3782.42 4898
3783.00 4628
3783.58 4636
3784.16 4788
3784.74 4899
3785.32 4539
3785.90 4697
3786.48 4753
3787.06 4897
3787.64 5098
3788.22 5248
3788.80 5138
3789.38 4968
3789.96 4837
3790.54 4919
3791.12 5046
3791.70 4994
3792.29 4992
3792.87 5050
3793.45 5052
3794.03 4769
3794.61 4898
3795.19 4827
3795.77 5053
3796.35 4917
3796.93 5046
3797.51 4823
3798.10 4835
3798.68 5007
3799.26 5165
3799.84 5602
3800.42 5399
3801.00 5402
3801.58 5019
3802.17 5201
3802.75 5490
3803.33 5423
3803.91 5427
3804.49 5398
3805.07 5417
3805.66 5325
3806.24 5325
3806.82 5461
3807.40 5378
3807.98 5485
3808.57 5681
3809.15 5769
3809.73 5867
3810.31 5884
3810.89 5730
3811.48 5876
3812.06 5971
3812.64 6264
3813.22 5965
3813.81 6071
3814.39 5952
3814.97 5979
3815.55 5801
3816.14 5838
3816.72 5701
3817.30 5504
3817.88 5588
3818.47 5676
3819.05 5651
3819.63 5428
3820.22 5376
3820.80 5216
3821.38 5152
3821.97 4881
3822.55 4855
3823.13 4947
3823.72 4923
3824.30 4899
3824.88 4719
3825.46 4731
3826.05 4851
3826.63 4672
3827.22 4664
3827.80 4799
3828.38 4938
3828.97 4788
3829.55 4663
3830.13 5038
3830.72 4987
3831.30 5180
3831.88 5227
3832.47 5001
3833.05 4803
3833.64 5016
3834.22 5134
3834.80 5066
3835.39 5349
3835.97 5191
3836.56 4911
3837.14 5084
3837.73 4886
3838.31 4923
3838.89 4873
3839.48 4986
3840.06 5169
3840.65 5156
3841.23 4836
3841.82 4865
3842.40 4833
3842.99 4976
3843.57 4831
3844.16 5078
3844.74 5290
3845.33 5192
3845.91 5170
3846.50 5065
3847.08 5377
3847.67 5270
3848.25 5280
3848.84 5183
3849.42 5276
3850.01 5210
3850.59 5004
3851.18 5173
3851.76 5272
3852.35 5016
3852.93 5052
3853.52 5140
3854.10 5285
3854.69 4998
3855.27 5218
3855.86 5255
3856.45 5277
3857.03 5676
3857.62 5662
3858.20 5793
3858.79 6052
3859.38 6695
3859.96 7320
3860.55 8249
3861.13 9102
3861.72 10629
3862.31 12204
3862.89 13193
3863.48 14995
3864.06 15555
3864.65 15423
3865.24 15845
3865.82 15264
3866.41 14090
3867.00 12941
3867.58 11578
3868.17 10203
3868.76 9421
3869.34 8434
3869.93 7788
3870.52 6946
3871.10 6339
3871.69 6376
3872.28 6446
3872.86 6232
3873.45 5881
3874.04 6074
3874.63 6256
3875.21 6551
3875.80 6600
3876.39 6734
3876.97 6740
3877.56 6714
3878.15 6456
3878.74 6514
3879.32 6610
3879.91 6284
3880.50 5943
3881.09 5721
3881.67 5797
3882.26 5712
3882.85 5617
3883.44 5429
3884.03 5127
3884.61 4993
3885.20 4903
3885.79 5112
3886.38 5200
3886.96 5197
3887.55 5225
3888.14 5441
3888.73 5507
3889.32 5465
3889.91 5770
3890.49 5628
3891.08 5969
3891.67 6109
3892.26 5933
3892.85 6078
3893.44 6269
3894.02 6257
3894.61 6396
3895.20 5975
3895.79 6030
3896.38 6077
3896.97 6055
3897.56 5887
3898.15 6023
3898.73 6016
3899.32 6702
3899.91 6890
3900.50 6703
3901.09 6886
3901.68 7036
3902.27 7245
3902.86 7335
3903.45 7198
3904.04 7019
3904.63 6451
3905.22 6282
3905.81 6148
3906.39 5907
3906.98 5783
3907.57 5647
3908.16 5327
3908.75 5402
3909.34 5482
3909.93 5277
3910.52 5071
3911.11 4881
3911.70 4818
3912.29 5079
3912.88 4674
3913.47 4603
3914.06 4823
3914.65 4758
3915.24 4619
3915.83 4767
3916.42 4828
3917.01 4692
3917.60 4639
3918.19 4618
3918.78 4809
3919.37 4737
3919.97 4950
3920.56 4880
3921.15 4961
3921.74 4547
3922.33 4802
3922.92 4739
3923.51 4751
3924.10 4898
3924.69 4679
3925.28 4763
3925.87 4955
3926.46 5032
3927.06 4894
3927.65 4869
3928.24 4942
3928.83 4790
3929.42 5048
3930.01 4978
3930.60 5051
3931.19 5115
3931.79 5020
3932.38 4743
3932.97 4690
3933.56 4698
3934.15 4765
3934.74 4990
3935.33 4949
3935.93 4745
3936.52 4940
3937.11 5008
3937.70 4956
3938.29 5036
3938.89 5143
3939.48 5201
3940.07 5258
3940.66 4874
3941.25 4954
3941.85 4927
3942.44 5043
3943.03 5185
3943.62 5054
3944.22 4841
3944.81 4958
3945.40 4703
3945.99 4859
3946.59 4742
3947.18 4642
3947.77 4863
3948.36 4808
3948.96 4745
3949.55 4879
3950.14 4626
3950.73 4707
3951.33 4500
3951.92 4469
3952.51 4394
3953.11 4430
3953.70 4511
3954.29 4304
3954.89 4506
3955.48 4586
3956.07 4560
3956.66 4429
3957.26 4613
3957.85 4491
3958.44 4703
3959.04 4657
3959.63 4526
3960.23 4654
3960.82 4699
3961.41 4557
3962.01 4534
3962.60 4386
3963.19 4568
3963.79 4463
3964.38 4515
3964.98 4652
3965.57 4623
3966.16 4661
3966.76 4727
3967.35 4754
3967.95 4908
3968.54 5089
3969.13 5121
3969.73 5075
3970.32 5097
3970.92 4808
3971.51 4615
3972.11 4671
3972.70 4792
3973.29 4495
3973.89 4468
3974.48 4633
3975.08 4766
3975.67 4572
3976.27 4697
3976.86 4748
3977.46 4766
3978.05 4741
3978.65 4873
3979.24 4944
3979.84 4889
3980.43 5095
3981.03 5065
3981.62 4898
3982.22 4683
3982.81 4775
3983.41 4384
3984.00 4421
3984.60 4626
3985.19 4668
3985.79 4647
3986.39 4584
3986.98 4502
3987.58 4723
3988.17 4561
3988.77 4607
3989.36 4665
3989.96 4746
3990.56 4756
3991.15 4918
3991.75 4796
3992.34 4688
3992.94 4735
3993.54 4801
3994.13 4874
3994.73 4758
3995.32 4821
3995.92 4958
3996.52 4827
3997.11 5157
3997.71 5402
3998.31 5481
3998.90 5551
3999.50 5367
4000.09 5432
4000.69 5259
4001.29 5208
4001.88 5344
4002.48 5056
4003.08 5185
4003.68 5275
4004.27 5480
4004.87 5447
4005.47 5524
4006.06 5086
4006.66 5373
4007.26 5338
4007.85 5328
4008.45 5559
4009.05 5541
4009.65 5453
4010.24 5685
4010.84 5439
4011.44 5376
4012.04 5294
4012.63 5639
4013.23 5394
4013.83 5549
4014.43 5978
4015.02 5984
4015.62 6343
4016.22 6621
4016.82 6891
4017.41 7635
4018.01 7970
4018.61 8518
4019.21 8812
4019.81 8964
4020.40 8708
4021.00 8574
4021.60 8024
4022.20 7602
4022.80 7260
4023.39 6656
4023.99 5980
4024.59 5597
4025.19 5492
4025.79 5378
4026.39 5232
4026.99 5188
4027.58 5345
4028.18 5647
4028.78 5589
4029.38 5791
4029.98 5997
4030.58 5695
4031.18 5846
4031.78 5615
4032.37 5865
4032.97 5966
4033.57 5910
4034.17 5534
4034.77 5619
4035.37 5457
4035.97 5366
4036.57 5101
4037.17 5144
4037.77 5244
4038.37 5183
4038.97 5086
4039.56 4932
4040.16 4840
4040.76 4941
4041.36 4643
4041.96 4738
4042.56 4958
4043.16 4874
4043.76 4908
4044.36 4762
4044.96 5005
4045.56 5233
4046.16 5226
4046.76 5271
4047.36 5418
4047.96 5477
4048.56 5695
4049.16 5759
4049.76 5663
4050.36 5994
4050.96 5927
4051.56 5939
4052.16 5703
4052.76 5518
4053.37 5686
4053.97 5728
4054.57 5497
4055.17 5439
4055.77 5690
4056.37 5525
4056.97 5451
4057.57 5343
4058.17 5460
4058.77 5405
4059.37 5093
4059.97 5161
4060.57 5046
4061.18 4903
4061.78 4791
4062.38 4969
4062.98 4802
4063.58 4743
4064.18 4579
4064.78 4761
4065.38 4711
4065.99 4646
4066.59 4672
4067.19 4634
4067.79 4652
4068.39 4592
4068.99 4479
4069.60 4889
4070.20 5080
4070.80 4756
4071.40 4716
4072.00 4675
4072.60 4839
4073.21 4758
4073.81 4536
4074.41 4884
4075.01 4877
4075.62 5031
4076.22 5249
4076.82 5033
4077.42 4872
4078.02 4842
4078.63 4863
4079.23 4735
4079.83 4621
4080.43 4408
4081.04 4417
4081.64 4744
4082.24 4532
4082.84 4269
4083.45 4358
4084.05 4409
4084.65 4728
4085.26 4881
4085.86 4825
4086.46 4929
4087.06 4704
4087.67 4583
4088.27 4727
4088.87 4923
4089.48 5063
4090.08 4801
4090.68 4837
4091.29 4711
4091.89 4674
4092.49 4570
4093.10 4757
4093.70 4682
4094.30 4624
4094.91 4761
4095.51 5025
4096.11 5187
4096.72 5157
4097.32 4827
4097.93 4891
4098.53 4885
4099.13 4786
4099.74 4860
4100.34 4697
4100.95 4680
4101.55 4527
4102.15 4557
4102.76 4364
4103.36 4271
4103.97 4291
4104.57 4487
4105.18 4578
4105.78 4328
4106.38 4519
4106.99 4349
4107.59 4114
4108.20 4306
4108.80 4416
4109.41 4439
4110.01 4288
4110.62 4201
4111.22 4290
4111.83 4334
4112.43 4349
4113.04 4269
4113.64 4435
4114.25 4484
4114.85 4390
4115.46 4465
4116.06 4301
4116.67 4105
4117.27 4076
4117.88 4264
4118.48 4187
4119.09 4271
4119.69 4374
4120.30 4267
4120.90 4381
4121.51 4470
4122.11 4387
4122.72 4524
4123.33 4584
4123.93 4667
4124.54 4952
4125.14 5061
4125.75 5109
4126.35 5354
4126.96 5587
4127.57 5652
4128.17 5436
4128.78 5654
4129.39 5403
4129.99 5444
4130.60 5045
4131.20 4700
4131.81 4603
4132.42 4683
4133.02 4675
4133.63 4506
4134.24 4409
4134.84 4304
4135.45 4596
4136.06 4523
4136.66 4481
4137.27 4424
4137.88 4415
4138.48 4524
4139.09 4600
4139.70 4522
4140.30 4701
4140.91 4811
4141.52 4868
4142.12 5005
4142.73 4844
4143.34 4756
4143.95 4887
4144.55 4552
4145.16 4548
4145.77 4633
4146.37 4589
4146.98 4491
4147.59 4365
4148.20 4501
4148.80 4496
4149.41 4298
4150.02 4257
4150.63 4278
4151.23 4165
4151.84 4106
4152.45 3926
4153.06 4202
4153.67 4248
4154.27 4189
4154.88 4074
4155.49 4113
4156.10 4139
4156.71 4233
4157.31 4274
4157.92 4329
4158.53 4251
4159.14 4312
4159.75 4114
4160.36 4205
4160.96 3948
4161.57 4019
4162.18 4173
4162.79 4097
4163.40 4127
4164.01 4391
4164.62 4489
4165.22 4351
4165.83 4355
4166.44 4575
4167.05 4687
4167.66 4708
4168.27 4546
4168.88 4743
4169.49 4573
4170.10 4603
4170.71 4623
4171.31 4673
4171.92 4367
4172.53 4232
4173.14 4460
4173.75 4556
4174.36 4577
4174.97 4315
4175.58 4473
4176.19 4467
4176.80 4448
4177.41 4430
4178.02 4487
4178.63 4691
4179.24 4604
4179.85 4525
4180.46 4677
4181.07 4552
4181.68 4508
4182.29 4398
4182.90 4416
4183.51 4375
4184.12 4309
4184.73 4216
4185.34 3990
4185.95 4283
4186.56 4284
4187.17 4070
4187.78 4323
4188.39 4124
4189.00 3952
4189.61 3971
4190.22 4192
4190.83 4160
4191.44 4278
4192.05 4212
4192.66 4182
4193.28 4289
4193.89 4398
4194.50 4527
4195.11 4550
4195.72 4565
4196.33 4523
4196.94 4713
4197.55 4967
4198.16 4847
4198.77 4891
4199.39 5025
4200.00 5244
4200.61 5144
4201.22 4852
4201.83 4623
4202.44 4772
4203.05 4683
4203.67 4643
4204.28 4487
4204.89 4479
4205.50 4520
4206.11 4537
4206.72 4760
4207.34 4547
4207.95 4407
4208.56 4397
4209.17 4435
4209.78 4539
4210.40 4479
4211.01 4476
4211.62 4419
4212.23 4553
4212.84 4431
4213.46 4646
4214.07 4504
4214.68 4680
4215.29 4595
4215.91 4527
4216.52 4625
4217.13 5036
4217.74 4869
4218.36 5151
4218.97 5160
4219.58 5408
4220.19 5327
4220.81 5950
4221.42 6428
4222.03 6568
4222.65 7052
4223.26 7777
4223.87 8258
4224.48 8672
4225.10 9265
4225.71 9356
4226.32 9947
4226.94 9699
4227.55 9698
4228.16 9567
4228.78 9137
4229.39 8955
4230.00 9421
4230.62 9163
4231.23 8976
4231.85 8615
4232.46 8241
4233.07 7896
4233.69 7201
4234.30 7182
4234.91 6822
4235.53 6298
4236.14 5962
4236.76 5730
4237.37 5343
4237.98 5302
4238.60 5450
4239.21 5287
4239.83 5208
4240.44 5027
4241.05 4907
4241.67 4776
4242.28 5019
4242.90 4932
4243.51 4865
4244.13 4682
4244.74 4681
4245.36 4861
4245.97 4695
4246.58 4566
4247.20 4453
4247.81 4543
4248.43 4602
4249.04 4588
4249.66 4902
4250.27 5272
4250.89 5194
4251.50 5365
4252.12 5296
4252.73 5418
4253.35 5164
4253.96 5447
4254.58 5700
4255.19 5712
4255.81 5863
4256.43 5861
4257.04 5940
4257.66 5568
4258.27 5536
4258.89 5399
4259.50 5359
4260.12 5329
4260.73 5358
4261.35 5319
4261.97 5524
4262.58 5507
4263.20 5337
4263.81 5242
4264.43 5265
4265.05 5556
4265.66 5584
4266.28 5293
4266.89 5353
4267.51 5331
4268.13 5376
4268.74 5352
4269.36 5182
4269.98 5147
4270.59 5231
4271.21 5350
4271.82 5015
4272.44 5093
4273.06 4965
4273.67 4887
4274.29 4700
4274.91 4766
4275.52 4508
4276.14 4579
4276.76 4622
4277.38 4586
4277.99 4520
4278.61 4379
4279.23 4636
4279.84 4489
4280.46 4245
4281.08 4253
4281.69 4357
4282.31 4471
4282.93 4258
4283.55 4307
4284.16 4366
4284.78 4221
4285.40 4001
4286.02 4222
4286.63 4261
4287.25 4558
4287.87 4623
4288.49 4840
4289.10 4675
4289.72 4568
4290.34 4614
4290.96 4467
4291.58 4412
4292.19 4363
4292.81 4282
4293.43 4415
4294.05 4292
4294.67 4543
4295.28 4445
4295.90 4137
4296.52 4319
4297.14 4497
4297.76 4655
4298.38 4499
4298.99 4444
4299.61 4449
4300.23 4330
4300.85 4215
4301.47 4246
4302.09 4177
4302.71 4386
4303.33 4481
4303.94 4455
4304.56 4390
4305.18 4340
4305.80 4447
4306.42 4495
4307.04 4277
4307.66 4359
4308.28 4283
4308.90 4153
4309.52 4276
4310.13 4217
4310.75 4374
4311.37 4234
4311.99 4121
4312.61 3876
4313.23 4059
4313.85 4317
4314.47 4339
4315.09 4299
4315.71 4256
4316.33 4368
4316.95 4301
4317.57 4220
4318.19 4268
4318.81 4340
4319.43 4514
4320.05 4379
4320.67 4473
4321.29 4659
4321.91 4649
4322.53 4476
4323.15 4332
4323.77 4449
4324.39 4651
4325.01 4539
4325.63 4657
4326.25 4543
4326.87 4535
4327.49 4706
4328.11 4648
4328.73 4764
4329.35 4421
4329.97 4588
4330.60 4768
4331.22 4573
4331.84 4441
4332.46 4620
4333.08 4717
4333.70 4374
4334.32 4429
4334.94 4534
4335.56 4622
4336.18 4773
4336.80 4964
4337.43 5155
4338.05 5242
4338.67 5246
4339.29 5513
4339.91 5594
4340.53 6065
4341.15 6143
4341.78 6001
4342.40 6325
4343.02 5954
4343.64 5920
4344.26 5745
4344.88 5696
4345.51 5866
4346.13 6304
4346.75 6914
4347.37 7212
4347.99 7870
4348.62 7982
4349.24 8459
4349.86 8536
4350.48 8699
4351.10 8303
4351.73 7787
4352.35 7281
4352.97 6856
4353.59 6333
4354.22 5815
4354.84 5605
4355.46 5228
4356.08 5523
4356.71 5206
4357.33 5046
4357.95 5192
4358.57 5076
4359.20 5288
4359.82 5068
4360.44 4787
4361.07 4934
4361.69 4827
4362.31 4720
4362.93 4805
4363.56 4818
4364.18 5076
4364.80 4945
4365.43 4787
4366.05 4763
4366.67 4801
4367.30 4874
4367.92 4865
4368.54 4934
4369.17 4909
4369.79 4618
4370.41 4715
4371.04 4701
4371.66 4726
4372.29 4487
4372.91 4427
4373.53 4512
4374.16 4181
4374.78 4213
4375.40 4305
4376.03 4237
4376.65 4272
4377.28 4463
4377.90 4604
4378.53 4506
4379.15 4369
4379.77 4572
4380.40 4558
4381.02 4615
4381.65 4555
4382.27 4739
4382.90 4595
4383.52 4714
4384.14 4767
4384.77 4795
4385.39 5008
4386.02 5330
4386.64 5264
4387.27 5304
4387.89 5340
4388.52 5589
4389.14 5853
4389.77 6138
4390.39 6094
4391.02 6510
4391.64 6904
4392.27 7448
4392.89 7588
4393.52 8139
4394.14 8508
4394.77 8191
4395.39 8088
4396.02 7668
4396.65 7427
4397.27 6744
4397.90 6534
4398.52 6349
4399.15 5902
4399.77 5871
4400.40 6061
4401.02 6208
4401.65 6198
4402.28 6301
4402.90 6286
4403.53 6070
4404.15 5884
4404.78 5935
4405.41 5681
4406.03 5558
4406.66 5696
4407.28 5662
4407.91 5287
4408.54 5337
4409.16 5465
4409.79 5444
4410.42 5086
4411.04 5457
4411.67 5473
4412.30 5411
4412.92 5428
4413.55 5506
4414.18 5690
4414.80 5670
4415.43 5321
4416.06 5060
4416.68 4854
4417.31 5002
4417.94 5296
4418.56 4956
4419.19 5273
4419.82 5332
4420.45 5467
4421.07 5522
4421.70 5381
4422.33 5413
4422.95 5676
4423.58 5501
4424.21 5492
4424.84 5484
4425.46 5151
4426.09 5092
4426.72 4808
4427.35 4703
4427.97 4647
4428.60 4339
4429.23 4399
4429.86 4471
4430.49 4297
4431.11 4598
4431.74 4436
4432.37 4294
4433.00 4318
4433.63 4360
4434.25 4307
4434.88 4263
4435.51 4335
4436.14 4461
4436.77 4180
4437.40 4193
4438.02 4174
4438.65 4231
4439.28 4460
4439.91 4319
4440.54 4219
4441.17 4214
4441.80 4288
4442.42 4244
4443.05 4274
4443.68 4452
4444.31 4142
4444.94 4083
4445.57 4066
4446.20 4052
4446.83 3969
4447.46 3946
4448.08 4046
4448.71 3942
4449.34 4216
4449.97 4352
4450.60 4389
4451.23 4561
4451.86 4534
4452.49 4393
4453.12 4407
4453.75 4433
4454.38 4463
4455.01 4517
4455.64 4389
4456.27 4366
4456.90 4553
4457.53 4463
4458.16 4448
4458.79 4324
4459.42 4044
4460.05 4203
4460.68 4175
4461.31 4148
4461.94 4305
4462.57 4122
4463.20 4099
4463.83 4184
4464.46 4033
4465.09 3885
4465.72 3948
4466.35 3866
4466.98 3819
4467.61 3786
4468.24 3888
4468.87 3934
4469.50 3952
4470.13 3962
4470.76 3952
4471.39 3734
4472.02 3631
4472.65 3898
4473.29 3957
4473.92 3992
4474.55 3883
4475.18 3724
4475.81 3703
4476.44 3951
4477.07 3805
4477.70 3795
4478.33 3996
4478.97 3839
4479.60 3848
4480.23 3962
4480.86 4107
4481.49 3962
4482.12 4136
4482.75 4044
4483.39 3949
4484.02 4054
4484.65 3889
4485.28 4056
4485.91 3991
4486.54 4060
4487.18 4228
4487.81 4136
4488.44 4158
4489.07 4327
4489.70 4226
4490.34 4156
4490.97 4371
4491.60 4446
4492.23 4349
4492.86 4144
4493.50 4075
4494.13 4126
4494.76 4393
4495.39 4333
4496.03 4215
4496.66 4167
4497.29 4241
4497.92 4184
4498.56 4123
4499.19 4185
4499.82 3790
4500.46 4040
4501.09 4109
4501.72 4236
4502.35 4309
4502.99 4514
4503.62 4619
4504.25 4835
4504.89 4901
4505.52 4698
4506.15 5213
4506.79 5113
4507.42 4882
4508.05 4638
4508.69 4825
4509.32 4640
4509.95 4553
4510.59 4354
4511.22 4330
4511.85 4396
4512.49 4425
4513.12 4654
4513.75 4277
4514.39 4506
4515.02 4546
4515.66 4439
4516.29 4455
4516.92 4630
4517.56 4706
4518.19 4967
4518.83 4805
4519.46 4325
4520.09 4218
4520.73 4192
4521.36 4395
4522.00 4530
4522.63 4471
4523.27 4533
4523.90 4388
4524.54 4416
4525.17 4604
4525.80 4606
4526.44 4659
4527.07 4763
4527.71 5071
4528.34 5424
4528.98 5859
4529.61 6304
4530.25 6924
4530.88 7768
4531.52 9182
4532.15 10666
4532.79 12183
4533.42 13112
4534.06 14048
4534.69 14762
4535.33 15055
4535.96 13896
4536.60 12955
4537.23 12069
4537.87 10623
4538.51 9307
4539.14 8017
4539.78 7166
4540.41 6319
4541.05 5831
4541.68 5551
4542.32 5158
4542.96 4724
4543.59 4715
4544.23 4732
4544.86 4599
4545.50 4889
4546.13 4805
4546.77 4923
4547.41 5234
4548.04 5684
4548.68 5709
4549.32 6057
4549.95 6695
4550.59 7045
4551.22 7076
4551.86 7139
4552.50 6926
4553.13 6684
4553.77 6822
4554.41 6350
4555.04 5726
4555.68 5465
4556.32 5399
4556.95 5018
4557.59 4917
4558.23 4637
4558.86 4659
4559.50 4678
4560.14 4645
4560.78 4474
4561.41 4586
4562.05 4476
4562.69 4661
4563.32 4575
4563.96 4763
4564.60 4870
4565.24 4650
4565.87 4705
4566.51 4664
4567.15 4811
4567.79 5048
4568.42 5067
4569.06 4992
4569.70 5093
4570.34 5342
4570.97 5772
4571.61 6258
4572.25 6227
4572.89 6116
4573.53 6067
4574.16 6035
4574.80 5858
4575.44 5739
4576.08 5297
4576.72 5184
4577.35 5194
4577.99 4760
4578.63 4573
4579.27 4625
4579.91 4585
4580.55 4463
4581.18 4562
4581.82 4516
4582.46 4432
4583.10 4425
4583.74 4500
4584.38 4595
4585.02 4676
4585.65 4395
4586.29 4689
4586.93 4657
4587.57 4774
4588.21 4822
4588.85 4834
4589.49 4857
4590.13 4893
4590.77 5009
4591.41 4830
4592.05 4541
4592.68 4674
4593.32 4678
4593.96 4728
4594.60 4483
4595.24 4548
4595.88 4334
4596.52 4325
4597.16 4347
4597.80 4098
4598.44 3812
4599.08 3900
4599.72 4018
4600.36 4013
4601.00 3963
4601.64 3882
4602.28 3847
4602.92 4094
4603.56 4309
4604.20 4254
4604.84 3958
4605.48 4095
4606.12 4211
4606.76 3987
4607.40 4373
4608.04 4371
4608.68 4742
4609.32 4763
4609.96 4683
4610.60 4861
4611.24 4835
4611.88 4602
4612.52 4547
4613.16 4758
4613.81 4600
4614.45 4472
4615.09 4401
4615.73 4397
4616.37 4245
4617.01 4052
4617.65 4243
4618.29 4216
4618.93 4231
4619.57 3970
4620.22 3919
4620.86 3765
4621.50 3983
4622.14 3807
4622.78 3731
4623.42 3820
4624.06 3813
4624.70 3781
4625.35 3863
4625.99 3756
4626.63 3891
4627.27 3721
4627.91 3851
4628.55 4007
4629.20 4017
4629.84 3843
4630.48 3722
4631.12 3888
4631.76 3656
4632.41 3691
4633.05 3927
4633.69 3787
4634.33 3878
4634.97 3793
4635.62 3678
4636.26 3754
4636.90 3816
4637.54 3789
4638.19 3978
4638.83 4092
4639.47 4179
4640.11 4030
4640.76 4249
4641.40 4301
4642.04 4457
4642.68 4463
4643.33 4398
4643.97 4450
4644.61 4592
4645.26 4115
4645.90 4083
4646.54 4372
4647.19 4098
4647.83 4082
4648.47 4042
4649.11 4142
4649.76 4095
4650.40 3911
4651.04 3995
4651.69 4079
4652.33 4212
4652.97 4336
4653.62 4535
4654.26 4509
4654.91 4559
4655.55 4653
4656.19 4406
4656.84 4290
4657.48 4306
4658.12 4109
4658.77 4074
4659.41 3850
4660.06 3634
4660.70 3515
4661.34 3652
4661.99 3507
4662.63 3644
4663.28 3604
4663.92 3500
4664.56 3568
4665.21 3582
4665.85 3557
4666.50 3633
4667.14 3799
4667.79 3689
4668.43 3569
4669.08 3723
4669.72 3634
4670.36 3480
4671.01 3725
4671.65 3488
4672.30 3419
4672.94 3523
4673.59 3376
4674.23 3287
4674.88 3513
4675.52 3565
4676.17 3481
4676.81 3329
4677.46 3197
4678.10 3414
4678.75 3436
4679.39 3590
4680.04 3695
4680.69 3491
4681.33 3439
4681.98 3774
4682.62 3766
4683.27 3597
4683.91 3854
4684.56 3726
4685.20 3863
4685.85 3948
4686.50 4092
4687.14 4022
4687.79 3759
4688.43 3638
4689.08 3423
4689.73 3557
4690.37 3780
4691.02 3654
4691.66 3670
4692.31 3683
4692.96 3305
4693.60 3324
4694.25 3337
4694.90 3607
4695.54 3437
4696.19 3487
4696.83 3426
4697.48 3525
4698.13 3836
4698.77 3623
4699.42 3488
4700.07 3765
4700.71 3717
4701.36 4075
4702.01 4049
4702.65 3978
4703.30 3932
4703.95 3688
4704.60 3728
4705.24 3768
4705.89 3671
4706.54 3494
4707.18 3737
4707.83 3605
4708.48 3607
4709.13 3414
4709.77 3428
4710.42 3531
4711.07 3565
4711.72 3599
4712.36 3605
4713.01 3837
4713.66 3471
4714.31 3526
4714.95 3489
4715.60 3660
4716.25 3911
4716.90 3871
4717.55 3717
4718.19 3721
4718.84 3648
4719.49 3724
4720.14 3774
4720.79 3793
4721.43 3813
4722.08 3714
4722.73 3936
4723.38 4068
4724.03 3883
4724.68 4080
4725.32 3971
4725.97 3918
4726.62 3916
4727.27 4043
4727.92 3808
4728.57 3888
4729.22 3892
4729.86 3859
4730.51 3653
4731.16 3646
4731.81 3602
4732.46 3506
4733.11 3489
4733.76 3400
4734.41 3336
4735.06 3177
4735.71 3267
4736.35 3529
4737.00 3369
4737.65 3390
4738.30 3463
4738.95 3430
4739.60 3494
4740.25 3661
4740.90 3728
4741.55 3619
4742.20 3705
4742.85 3746
4743.50 3729
4744.15 3813
4744.80 3964
4745.45 3961
4746.10 3706
4746.75 3786
4747.40 3890
4748.05 3690
4748.70 3823
4749.35 3957
4750.00 3990
4750.65 3957
4751.30 4069
4751.95 4101
4752.60 4238
4753.25 4321
4753.90 4560
4754.55 4397
4755.20 4475
4755.85 4430
4756.50 4749
4757.15 4558
4757.80 4086
4758.45 4049
4759.10 4110
4759.76 4174
4760.41 3920
4761.06 3966
4761.71 3877
4762.36 3897
4763.01 4104
4763.66 4203
4764.31 4396
4764.96 4411
4765.62 4388
4766.27 4456
4766.92 4625
4767.57 4725
4768.22 4902
4768.87 4512
4769.52 4318
4770.17 4182
4770.83 4033
4771.48 3722
4772.13 3681
4772.78 3444
4773.43 3395
4774.08 3373
4774.74 3335
4775.39 3278
4776.04 3275
4776.69 3430
4777.34 3355
4778.00 3521
4778.65 3551
4779.30 3581
4779.95 3463
4780.61 3678
4781.26 3924
4781.91 3840
4782.56 3906
4783.21 3823
4783.87 4023
4784.52 3916
4785.17 3843
4785.82 3705
4786.48 3719
4787.13 3680
4787.78 3637
4788.44 3883
4789.09 3791
4789.74 3698
4790.39 3755
4791.05 3645
4791.70 3793
4792.35 3615
4793.01 3607
4793.66 3611
4794.31 3729
4794.97 3858
4795.62 3680
4796.27 3756
4796.93 3866
4797.58 3717
4798.23 3612
4798.89 3653
4799.54 3655
4800.19 3562
4800.85 3607
4801.50 3653
4802.15 3549
4802.81 3498
4803.46 3687
4804.12 3804
4804.77 3885
4805.42 3820
4806.08 3581
4806.73 3680
4807.39 3780
4808.04 3718
4808.69 3607
4809.35 3512
4810.00 3462
4810.66 3480
4811.31 3347
4811.97 3493
4812.62 3356
4813.27 3405
4813.93 3450
4814.58 3611
4815.24 3531
4815.89 3575
4816.55 3697
4817.20 3646
4817.86 3733
4818.51 3859
4819.17 3785
4819.82 3890
4820.48 3717
4821.13 3888
4821.79 3930
4822.44 4024
4823.10 3993
4823.75 4367
4824.41 4255
4825.06 4349
4825.72 4179
4826.37 4076
4827.03 3816
4827.68 3883
4828.34 3932
4828.99 3846
4829.65 3848
4830.31 3821
4830.96 4115
4831.62 3996
4832.27 3863
4832.93 3963
4833.58 3965
4834.24 3927
4834.90 3922
4835.55 4105
4836.21 4396
4836.86 4450
4837.52 4645
4838.18 4941
4838.83 5028
4839.49 5176
4840.15 5250
4840.80 5295
4841.46 5175
4842.11 5087
4842.77 5158
4843.43 5031
4844.08 4807
4844.74 4819
4845.40 4582
4846.05 4490
4846.71 4480
4847.37 4121
4848.02 4374
4848.68 4467
4849.34 4358
4850.00 4384
4850.65 4513
4851.31 4694
4851.97 4918
4852.62 4888
4853.28 5114
4853.94 5056
4854.60 4776
4855.25 4516
4855.91 4609
4856.57 4577
4857.22 4633
4857.88 4825
4858.54 4717
4859.20 4986
4859.86 4931
4860.51 5035
4861.17 5103
4861.83 4976
4862.49 4869
4863.14 5027
4863.80 4924
4864.46 4804
4865.12 4591
4865.78 4594
4866.43 4992
4867.09 5092
4867.75 4987
4868.41 4914
4869.07 4982
4869.72 4952
4870.38 5047
4871.04 5068
4871.70 4872
4872.36 4778
4873.02 4726
4873.68 4577
4874.33 4475
4874.99 4523
4875.65 4562
4876.31 4406
4876.97 4568
4877.63 4557
4878.29 4681
4878.95 4585
4879.60 4497
4880.26 4627
4880.92 4734
4881.58 4811
4882.24 4703
4882.90 4676
4883.56 4328
4884.22 4417
4884.88 4339
4885.54 4113
4886.20 4013
4886.86 4127
4887.52 4240
4888.18 3984
4888.83 3900
4889.49 4008
4890.15 4187
4890.81 4154
4891.47 3975
4892.13 4201
4892.79 4168
4893.45 4018
4894.11 3948
4894.77 4288
4895.43 4141
4896.09 3965
4896.75 4028
4897.41 3946
4898.07 3754
4898.73 3675
4899.39 3837
4900.05 3927
4900.72 3965
4901.38 3823
4902.04 3964
4902.70 3627
4903.36 3591
4904.02 3671
4904.68 3804
4905.34 3897
4906.00 3690
4906.66 3624
4907.32 3656
4907.98 3671
4908.64 3648
4909.30 3786
4909.97 3681
4910.63 3443
4911.29 3681
4911.95 3614
4912.61 3705
4913.27 3670
4913.93 3691
4914.59 3511
4915.26 3354
4915.92 3513
4916.58 3404
4917.24 3671
4917.90 3366
4918.56 3173
4919.22 3414
4919.89 3528
4920.55 3393
4921.21 3422
4921.87 3301
4922.53 3335
4923.20 3268
4923.86 3176
4924.52 3489
4925.18 3476
4925.84 3182
4926.51 3296
4927.17 3393
4927.83 3417
4928.49 3374
4929.15 3455
4929.82 3380
4930.48 3470
4931.14 3419
4931.80 3589
4932.47 3542
4933.13 3479
4933.79 3433
4934.45 3504
4935.12 3450
4935.78 3372
4936.44 3492
4937.11 3519
4937.77 3584
4938.43 3496
4939.09 3448
4939.76 3319
4940.42 3418
4941.08 3297
4941.75 3551
4942.41 3633
4943.07 3418
4943.74 3532
4944.40 3560
4945.06 3621
4945.73 3392
4946.39 3498
4947.05 3619
4947.72 3516
4948.38 3432
4949.04 3483
4949.71 3480
4950.37 3338
4951.04 3414
4951.70 3315
4952.36 3313
4953.03 3364
4953.69 3269
4954.36 3036
4955.02 3133
4955.68 3267
4956.35 3094
4957.01 3279
4957.68 3334
4958.34 3193
4959.00 3413
4959.67 3418
4960.33 3191
4961.00 3061
4961.66 3075
4962.33 3264
4962.99 3359
4963.66 3357
4964.32 3422
4964.99 3491
4965.65 3591
4966.31 3514
4966.98 3341
4967.64 3437
4968.31 3727
4968.97 3456
4969.64 3600
4970.30 3654
4970.97 3308
4971.64 3278
4972.30 3237
4972.97 3065
4973.63 3159
4974.30 3309
4974.96 3202
4975.63 3191
4976.29 3234
4976.96 3483
4977.62 3397
4978.29 3403
4978.95 3391
4979.62 3369
4980.29 3444
4980.95 3514
4981.62 3212
4982.28 3372
4982.95 3171
4983.62 3139
4984.28 3458
4984.95 3239
4985.61 3205
4986.28 3384
4986.95 3601
4987.61 3689
4988.28 3716
4988.94 3922
4989.61 4137
4990.28 4200
4990.94 4199
4991.61 4220
4992.28 4219
4992.94 4340
4993.61 4376
4994.28 4202
4994.94 4044
4995.61 4051
4996.28 3948
4996.94 3630
4997.61 3428
4998.28 3436
4998.95 3409
4999.61 3308
5000.28 3421
5000.95 3184
5001.61 3488
5002.28 3278
5002.95 3288
5003.62 3121
5004.28 3145
5004.95 3432
5005.62 3278
5006.29 3328
5006.95 3282
5007.62 3202
5008.29 3290
5008.96 3294
5009.62 3234
5010.29 3163
5010.96 3291
5011.63 3306
5012.29 3439
5012.96 3323
5013.63 3474
5014.30 3492
5014.97 3497
5015.63 3418
5016.30 3515
5016.97 3596
5017.64 3693
5018.31 3595
5018.98 3581
5019.64 3629
5020.31 3628
5020.98 3702
5021.65 3877
5022.32 4324
5022.99 4700
5023.66 4966
5024.32 5274
5024.99 5375
5025.66 5324
5026.33 5411
5027.00 5713
5027.67 5571
5028.34 5154
5029.01 5082
5029.67 4621
5030.34 4196
5031.01 4345
5031.68 4105
5032.35 3716
5033.02 3630
5033.69 3578
5034.36 3544
5035.03 3750
5035.70 3555
5036.37 3283
5037.04 3283
5037.71 3516
5038.38 3560
5039.05 3574
5039.72 3504
5040.39 3409
5041.06 3566
5041.73 3593
5042.40 3675
5043.07 3754
5043.74 3750
5044.41 3908
5045.08 4012
5045.75 4008
5046.42 4232
5047.09 4363
5047.76 4213
5048.43 4202
5049.10 4116
5049.77 3976
5050.44 3939
5051.11 3777
5051.78 3693
5052.45 3677
5053.12 3563
5053.79 3668
5054.46 4007
5055.13 3752
5055.80 3739
5056.47 3675
5057.14 3666
5057.82 3413
5058.49 3600
5059.16 3753
5059.83 3600
5060.50 3663
5061.17 3630
5061.84 3673
5062.51 3535
5063.18 3742
5063.86 3711
5064.53 3706
5065.20 3544
5065.87 3416
5066.54 3505
5067.21 3709
5067.88 3492
5068.56 3460
5069.23 3398
5069.90 3399
5070.57 3299
5071.24 3310
5071.91 3321
5072.59 3264
5073.26 3229
5073.93 3416
5074.60 3382
5075.27 3400
5075.95 3316
5076.62 3232
5077.29 3268
5077.96 3045
5078.64 3195
5079.31 3296
5079.98 3581
5080.65 3476
5081.33 3538
5082.00 3473
5082.67 3530
5083.34 3338
5084.02 3469
5084.69 3639
5085.36 3526
5086.03 3428
5086.71 3262
5087.38 3304
5088.05 3459
5088.73 3349
5089.40 3280
5090.07 3413
5090.74 3370
5091.42 3487
5092.09 3622
5092.76 3447
5093.44 3617
5094.11 3864
5094.78 3751
5095.46 3897
5096.13 3631
5096.80 3490
5097.48 3515
5098.15 3424
5098.83 3392
5099.50 3182
5100.17 3355
5100.85 3198
5101.52 3305
5102.19 3403
5102.87 3261
5103.54 3277
5104.22 3283
5104.89 3269
5105.56 3522
5106.24 3411
5106.91 3411
5107.59 3484
5108.26 3356
5108.93 3443
5109.61 3461
5110.28 3383
5110.96 3237
5111.63 3266
5112.31 3197
5112.98 3194
5113.66 3205
5114.33 3121
5115.01 3209
5115.68 3150
5116.36 3035
5117.03 3069
5117.70 3225
5118.38 3167
5119.05 3007
5119.73 3066
5120.40 2975
5121.08 3179
5121.76 3333
5122.43 3337
5123.11 3286
5123.78 3163
5124.46 3413
5125.13 3291
5125.81 3188
5126.48 3212
5127.16 3262
5127.83 3231
5128.51 3182
5129.18 3184
5129.86 3179
5130.54 3276
5131.21 3072
5131.89 3042
5132.56 3185
5133.24 3303
5133.92 3224
5134.59 3098
5135.27 3208
5135.94 3342
5136.62 3222
5137.30 3241
5137.97 3112
5138.65 3101
5139.32 2946
5140.00 3103
5140.68 3088
5141.35 3231
5142.03 3212
5142.71 3281
5143.38 3274
5144.06 3309
5144.74 3450
5145.41 3328
5146.09 3308
5146.77 3172
5147.44 3129
5148.12 3158
5148.80 3057
5149.47 3202
5150.15 3149
5150.83 3072
5151.51 3030
5152.18 3071
5152.86 2963
5153.54 2916
5154.21 2913
5154.89 2858
5155.57 2829
5156.25 3082
5156.92 2958
5157.60 2922
5158.28 2855
5158.96 2827
5159.63 3033
5160.31 3026
5160.99 2929
5161.67 3038
5162.35 2856
5163.02 2992
5163.70 2990
5164.38 2828
5165.06 2754
5165.74 3069
5166.41 2992
5167.09 3095
5167.77 3225
5168.45 3024
5169.13 2980
5169.80 2902
5170.48 3150
5171.16 3095
5171.84 2920
5172.52 2840
5173.20 2812
5173.88 3052
5174.55 3055
5175.23 2979
5175.91 2798
5176.59 2916
5177.27 2825
5177.95 2742
5178.63 2819
5179.31 3029
5179.98 3159
5180.66 3022
5181.34 3181
5182.02 3111
5182.70 3057
5183.38 3064
5184.06 3025
5184.74 2867
5185.42 3002
5186.10 3032
5186.78 3040
5187.46 3205
5188.14 3112
5188.82 2898
5189.50 3034
5190.17 2940
5190.85 2836
5191.53 2862
5192.21 2856
5192.89 2868
5193.57 2869
5194.25 2778
5194.93 2743
5195.61 2908
5196.29 2846
5196.97 2898
5197.65 2869
5198.33 2690
5199.01 2706
5199.69 2912
5200.38 3015
5201.06 3056
5201.74 2933
5202.42 2896
5203.10 2843
5203.78 2974
5204.46 2800
5205.14 2881
5205.82 2960
5206.50 2870
5207.18 2897
5207.86 2873
5208.54 2922
5209.22 2976
5209.90 3033
5210.59 2927
5211.27 3045
5211.95 2908
5212.63 2938
5213.31 2903
5213.99 2929
5214.67 2899
5215.35 3036
5216.03 3073
5216.72 2888
5217.40 3017
5218.08 3120
5218.76 2915
5219.44 3051
5220.12 3127
5220.81 2834
5221.49 2879
5222.17 2837
5222.85 2944
5223.53 2935
5224.21 3128
5224.90 2988
5225.58 2939
5226.26 2899
5226.94 2894
5227.62 2899
5228.31 2877
5228.99 2904
5229.67 3058
5230.35 2920
5231.04 2861
5231.72 2897
5232.40 2771
5233.08 3004
5233.77 3147
5234.45 3179
5235.13 2887
5235.81 2877
5236.50 2954
5237.18 3008
5237.86 2852
5238.54 3069
5239.23 3107
5239.91 3353
5240.59 3321
5241.28 3301
5241.96 3399
5242.64 3201
5243.33 3095
5244.01 2943
5244.69 3019
5245.37 3041
5246.06 3009
5246.74 3192
5247.42 2950
5248.11 3014
5248.79 3132
5249.48 3099
5250.16 2960
5250.84 3057
5251.53 3136
5252.21 3280
5252.89 3153
5253.58 3090
5254.26 2990
5254.95 2915
5255.63 3073
5256.31 3188
5257.00 3108
5257.68 3136
5258.37 3112
5259.05 3059
5259.73 2969
5260.42 3119
5261.10 3027
5261.79 3004
5262.47 2993
5263.16 3112
5263.84 3043
5264.52 3049
5265.21 3059
5265.89 3117
5266.58 3182
5267.26 3290
5267.95 3045
5268.63 3069
5269.32 2958
5270.00 3111
5270.69 3023
5271.37 3115
5272.06 3175
5272.74 2994
5273.43 2979
5274.11 2859
5274.80 3170
5275.48 2877
5276.17 3012
5276.85 2948
5277.54 2945
5278.22 3137
5278.91 3060
5279.59 3036
5280.28 2995
5280.97 3107
5281.65 3125
5282.34 3409
5283.02 3361
5283.71 3432
5284.39 3586
5285.08 3713
5285.77 3673
5286.45 3642
5287.14 3428
5287.82 3246
5288.51 3324
5289.20 3280
5289.88 3040
5290.57 3010
5291.25 3037
5291.94 3071
5292.63 2928
5293.31 3032
5294.00 3034
5294.69 3093
5295.37 3035
5296.06 3077
5296.75 3127
5297.43 3150
5298.12 3206
5298.81 3222
5299.49 3131
5300.18 3216
5300.87 3219
5301.55 3260
5302.24 3439
5302.93 3388
5303.62 3325
5304.30 3290
5304.99 3463
5305.68 3418
5306.36 3403
5307.05 3480
5307.74 3455
5308.43 3269
5309.11 3401
5309.80 3362
5310.49 3287
5311.18 3283
5311.86 3150
5312.55 3054
5313.24 3194
5313.93 3285
5314.61 3301
5315.30 3466
5315.99 3395
5316.68 3384
5317.37 3322
5318.05 3199
5318.74 3118
5319.43 3302
5320.12 3492
5320.81 3501
5321.49 3520
5322.18 3683
5322.87 3601
5323.56 3583
5324.25 3659
5324.94 3606
5325.62 3417
5326.31 3495
5327.00 3387
5327.69 3556
5328.38 3663
5329.07 3730
5329.76 3665
5330.44 3619
5331.13 3677
5331.82 3825
5332.51 3984
5333.20 4284
5333.89 4289
5334.58 4326
5335.27 4382
5335.96 4497
5336.65 4246
5337.34 4073
5338.02 4125
5338.71 4000
5339.40 3665
5340.09 4189
5340.78 4089
5341.47 4054
5342.16 3911
5342.85 3887
5343.54 3674
5344.23 3729
5344.92 3898
5345.61 4010
5346.30 4047
5346.99 3926
5347.68 4060
5348.37 4291
5349.06 4751
5349.75 4913
5350.44 5273
5351.13 5849
5351.82 6442
5352.51 6983
5353.20 7702
5353.89 8213
5354.58 8530
5355.27 7763
5355.96 7516
5356.65 7379
5357.34 6623
5358.03 5825
5358.72 5312
5359.41 4912
5360.11 4474
5360.80 4178
5361.49 3976
5362.18 3641
5362.87 3536
5363.56 3581
5364.25 3666
5364.94 3764
5365.63 3732
5366.32 3455
5367.01 3689
5367.71 3542
5368.40 3372
5369.09 3416
5369.78 3482
5370.47 3530
5371.16 3419
5371.85 3505
5372.55 3475
5373.24 3443
5373.93 3465
5374.62 3413
5375.31 3373
5376.00 3601
5376.70 3683
5377.39 3358
5378.08 3280
5378.77 3564
5379.46 3549
5380.15 3610
5380.85 3718
5381.54 3999
5382.23 3994
5382.92 3926
5383.62 4116
5384.31 4267
5385.00 4245
5385.69 4289
5386.38 4174
5387.08 4050
5387.77 3827
5388.46 3869
5389.16 4000
5389.85 3867
5390.54 3793
5391.23 4146
5391.93 4223
5392.62 4426
5393.31 4122
5394.00 4149
5394.70 4241
5395.39 3962
5396.08 3765
5396.78 3548
5397.47 3481
5398.16 3517
5398.86 3384
5399.55 3322
5400.24 3294
5400.94 3182
5401.63 3405
5402.32 3333
5403.02 3306
5403.71 3079
5404.40 3123
5405.10 3100
5405.79 3227
5406.48 3279
5407.18 3200
5407.87 3331
5408.57 3560
5409.26 3198
5409.95 3339
5410.65 3339
5411.34 3412
5412.04 3510
5412.73 3461
5413.42 3233
5414.12 3284
5414.81 3220
5415.51 3109
5416.20 3222
5416.89 3112
5417.59 3224
5418.28 3037
5418.98 2973
5419.67 3154
5420.37 3179
5421.06 3110
5421.76 3040
5422.45 3398
5423.15 3437
5423.84 3375
5424.54 3179
5425.23 3197
5425.93 3260
5426.62 3236
5427.32 3413
5428.01 3381
5428.71 3403
5429.40 3166
5430.10 3354
5430.79 3265
5431.49 3082
5432.18 3299
5432.88 3376
5433.57 3303
5434.27 3172
5434.96 3183
5435.66 3156
5436.36 3078
5437.05 3278
5437.75 3200
5438.44 3173
5439.14 3082
5439.83 2936
5440.53 3125
5441.23 3201
5441.92 3294
5442.62 3333
5443.31 3166
5444.01 3185
5444.71 3288
5445.40 3290
5446.10 3285
5446.79 3264
5447.49 3566
5448.19 3457
5448.88 3651
5449.58 3755
5450.28 3781
5450.97 3903
5451.67 3887
5452.37 3882
5453.06 3850
5453.76 3721
5454.46 3660
5455.15 3593
5455.85 3584
5456.55 3519
5457.24 3520
5457.94 3343
5458.64 3271
5459.34 3337
5460.03 3109
5460.73 3208
5461.43 3347
5462.12 3250
5462.82 3382
5463.52 3515
5464.22 3375
5464.91 3666
5465.61 3789
5466.31 3922
5467.01 3877
5467.70 3933
5468.40 3790
5469.10 3688
5469.80 3896
5470.49 3821
5471.19 3549
5471.89 3407
5472.59 3314
5473.29 3413
5473.98 3707
5474.68 3492
5475.38 3472
5476.08 3403
5476.78 3616
5477.48 3533
5478.17 3443
5478.87 3616
5479.57 3658
5480.27 3817
5480.97 3902
5481.67 3933
5482.36 4197
5483.06 4475
5483.76 4572
5484.46 4370
5485.16 4585
5485.86 4113
5486.56 3923
5487.26 3756
5487.95 3836
5488.65 3621
5489.35 3830
5490.05 3827
5490.75 3719
5491.45 3810
5492.15 3843
5492.85 3705
5493.55 3774
5494.25 3756
5494.95 3746
5495.65 4132
5496.34 4206
5497.04 4250
5497.74 4169
5498.44 4149
5499.14 4228
5499.84 4447
5500.54 4342
5501.24 4546
5501.94 4910
5502.64 5479
5503.34 5901
5504.04 6117
5504.74 6152
5505.44 5784
5506.14 5574
5506.84 5389
5507.54 4974
5508.24 4846
5508.94 4693
5509.64 4575
5510.34 4485
5511.04 4279
5511.74 4250
5512.44 4241
5513.14 4046
5513.85 3863
5514.55 4035
5515.25 3865
5515.95 4002
5516.65 4342
5517.35 4213
5518.05 3966
5518.75 3999
5519.45 3898
5520.15 3948
5520.85 3879
5521.55 4233
5522.26 4187
5522.96 4243
5523.66 4217
5524.36 4289
5525.06 4276
5525.76 4322
5526.46 4122
5527.16 4011
5527.87 3921
5528.57 3760
5529.27 3680
5529.97 3630
5530.67 3538
5531.37 3506
5532.08 3421
5532.78 3468
5533.48 3308
5534.18 3428
5534.88 3310
5535.58 3264
5536.29 3534
5536.99 3346
5537.69 3394
5538.39 3242
5539.10 3401
5539.80 3375
5540.50 3424
5541.20 3347
5541.90 3333
5542.61 3443
5543.31 3402
5544.01 3514
5544.71 3593
5545.42 3542
5546.12 3389
5546.82 3745
5547.52 3834
5548.23 3973
5548.93 4120
5549.63 4025
5550.34 4015
5551.04 4124
5551.74 4187
5552.44 3823
5553.15 3867
5553.85 3820
5554.55 3627
5555.26 3321
5555.96 3267
5556.66 3356
5557.37 3200
5558.07 3323
5558.77 3340
5559.48 3322
5560.18 3314
5560.88 3185
5561.59 3381
5562.29 3229
5563.00 3292
5563.70 3335
5564.40 3190
5565.11 3153
5565.81 3186
5566.51 3248
5567.22 3245
5567.92 3334
5568.63 3366
5569.33 3409
5570.03 3208
5570.74 3181
5571.44 3229
5572.15 3357
5572.85 3363
5573.56 3343
5574.26 3281
5574.96 3372
5575.67 3373
5576.37 3137
5577.08 3405
5577.78 3474
5578.49 3406
5579.19 3505
5579.90 3593
5580.60 3446
5581.31 3213
5582.01 3282
5582.72 3245
5583.42 3277
5584.13 3184
5584.83 3208
5585.54 3207
5586.24 3064
5586.95 3250
5587.65 3139
5588.36 3053
5589.06 3168
5589.77 3130
5590.47 3224
5591.18 3002
5591.88 3124
5592.59 3148
5593.30 3035
5594.00 3218
5594.71 2998
5595.41 3032
5596.12 3065
5596.82 3160
5597.53 3107
5598.24 3045
5598.94 2903
5599.65 2888
5600.35 2887
5601.06 2910
5601.77 3111
5602.47 2956
5603.18 3003
5603.89 2823
5604.59 2941
5605.30 2891
5606.00 2615
5606.71 2869
5607.42 2903
5608.12 2875
5608.83 2961
5609.54 3081
5610.24 2803
5610.95 2818
5611.66 2913
5612.36 2924
5613.07 2921
5613.78 2944
5614.48 2985
5615.19 2920
5615.90 2898
5616.61 3031
5617.31 2927
5618.02 2932
5618.73 2924
5619.43 3007
5620.14 2837
5620.85 2732
5621.56 2688
5622.26 2850
5622.97 2830
5623.68 2887
5624.39 2902
5625.09 2958
5625.80 3021
5626.51 2894
5627.22 2864
5627.92 2855
5628.63 2747
5629.34 2765
5630.05 2849
5630.76 2958
5631.46 2834
5632.17 3003
5632.88 2957
5633.59 2874
5634.30 2911
5635.01 3014
5635.71 2937
5636.42 3003
5637.13 3050
5637.84 2988
5638.55 2847
5639.26 3063
5639.96 3062
5640.67 3015
5641.38 2784
5642.09 2808
5642.80 2995
5643.51 2983
5644.22 2991
5644.93 3083
5645.63 3036
5646.34 3002
5647.05 3071
5647.76 2892
5648.47 3055
5649.18 3046
5649.89 2922
5650.60 2870
5651.31 2861
5652.02 3085
5652.73 3099
5653.43 2908
5654.14 2912
5654.85 3104
5655.56 3110
5656.27 3028
5656.98 3003
5657.69 3054
5658.40 3273
5659.11 3330
5659.82 3106
5660.53 3248
5661.24 3281
5661.95 3186
5662.66 3356
5663.37 3249
5664.08 3135
5664.79 3138
5665.50 3133
5666.21 3128
5666.92 3192
5667.63 3188
5668.34 3096
5669.05 2906
5669.76 3174
5670.47 3173
5671.18 3316
5671.89 3373
5672.61 3303
5673.32 3297
5674.03 3358
5674.74 3300
5675.45 3414
5676.16 3542
5676.87 3326
5677.58 3286
5678.29 3086
5679.00 2993
5679.71 2966
5680.42 3089
5681.14 3117
5681.85 2943
5682.56 3056
5683.27 3164
5683.98 3122
5684.69 3126
5685.40 3003
5686.11 3103
5686.83 3109
5687.54 3173
5688.25 3085
5688.96 3057
5689.67 2934
5690.38 2977
5691.10 3097
5691.81 3144
5692.52 2984
5693.23 3213
5693.94 3033
5694.66 2953
5695.37 3025
5696.08 2997
5696.79 3036
5697.50 2835
5698.22 2979
5698.93 2947
5699.64 2927
5700.35 2924
5701.07 3135
5701.78 3004
5702.49 2978
5703.20 2947
5703.92 3010
5704.63 2915
5705.34 2960
5706.05 2951
5706.77 3034
5707.48 3012
5708.19 2940
5708.90 2798
5709.62 2925
5710.33 2909
5711.04 2922
5711.76 3020
5712.47 3046
5713.18 2860
5713.90 2943
5714.61 2816
5715.32 2912
5716.04 2947
5716.75 2821
5717.46 2875
5718.18 2857
5718.89 2761
5719.60 2782
5720.32 2902
5721.03 3012
5721.74 2857
5722.46 3078
5723.17 3031
5723.89 3069
5724.60 3059
5725.31 3197
5726.03 3253
5726.74 3158
5727.45 3300
5728.17 3263
5728.88 3301
5729.60 3546
5730.31 3540
5731.03 3493
5731.74 3516
5732.45 3341
5733.17 3729
5733.88 3905
5734.60 3493
5735.31 3357
5736.03 3480
5736.74 3478
5737.46 3607
5738.17 3502
5738.89 3238
5739.60 3288
5740.31 3302
5741.03 3527
5741.74 3294
5742.46 3288
5743.17 3357
5743.89 3242
5744.60 3234
5745.32 3399
5746.04 3383
5746.75 3372
5747.47 3413
5748.18 3427
5748.90 3575
5749.61 3443
5750.33 3517
5751.04 3392
5751.76 3585
5752.47 3707
5753.19 3666
5753.91 3908
5754.62 4062
5755.34 4755
5756.05 5003
5756.77 5364
5757.48 5386
5758.20 5616
5758.92 5704
5759.63 5389
5760.35 5264
5761.06 5111
5761.78 4806
5762.50 4540
5763.21 4355
5763.93 4269
5764.65 4220
5765.36 4487
5766.08 4921
5766.79 5047
5767.51 5187
5768.23 5028
5768.94 5144
5769.66 5019
5770.38 4873
5771.09 4707
5771.81 4452
5772.53 4222
5773.25 4084
5773.96 4046
5774.68 3915
5775.40 3824
5776.11 3840
5776.83 3762
5777.55 3766
5778.26 3785
5778.98 3750
5779.70 3605
5780.42 3752
5781.13 3911
5781.85 3999
5782.57 4212
5783.29 4216
5784.00 4278
5784.72 4333
5785.44 4311
5786.16 4404
5786.87 4245
5787.59 4092
5788.31 4219
5789.03 4079
5789.75 4212
5790.46 4305
5791.18 4328
5791.90 4274
5792.62 4317
5793.34 4386
5794.05 4758
5794.77 4984
5795.49 4725
5796.21 4908
5796.93 4763
5797.65 4889
5798.36 4910
5799.08 5116
5799.80 5522
5800.52 6000
5801.24 6576
5801.96 7790
5802.68 8811
5803.39 9236
5804.11 10075
5804.83 10281
5805.55 9699
5806.27 8787
5806.99 7700
5807.71 6774
5808.43 6266
5809.15 5940
5809.87 5559
5810.58 5562
5811.30 5453
5812.02 5275
5812.74 5329
5813.46 5273
5814.18 5249
5814.90 5523
5815.62 5805
5816.34 5773
5817.06 6116
5817.78 6634
5818.50 7376
5819.22 8146
5819.94 8863
5820.66 9466
5821.38 9429
5822.10 8826
5822.82 8491
5823.54 7902
5824.26 7152
5824.98 6198
5825.70 5778
5826.42 5393
5827.14 5486
5827.86 5371
5828.58 5255
5829.30 5232
5830.02 5131
5830.74 5030
5831.46 5022
5832.18 4828
5832.90 5212
5833.62 5270
5834.34 5028
5835.06 4910
5835.78 5006
5836.51 4908
5837.23 5052
5837.95 4925
5838.67 5045
5839.39 4981
5840.11 4738
5840.83 4915
5841.55 4912
5842.27 4863
5842.99 4647
5843.72 4461
5844.44 4471
5845.16 4165
5845.88 4315
5846.60 4368
5847.32 4398
5848.04 4143
5848.77 4049
5849.49 4043
5850.21 4021
5850.93 4000
5851.65 3983
5852.37 4084
5853.10 3956
5853.82 3796
5854.54 3854
5855.26 3780
5855.98 3882
5856.71 4061
5857.43 3902
5858.15 3883
5858.87 3919
5859.59 3945
5860.32 3958
5861.04 3901
5861.76 3769
5862.48 3807
5863.21 3680
5863.93 3632
5864.65 3486
5865.37 3557
5866.10 3447
5866.82 3608
5867.54 3500
5868.27 3351
5868.99 3515
5869.71 3492
5870.43 3554
5871.16 3633
5871.88 3565
5872.60 3618
5873.33 3545
5874.05 3564
5874.77 3670
5875.50 3509
5876.22 3644
5876.94 3504
5877.67 3514
5878.39 3655
5879.11 3673
5879.84 3657
5880.56 3738
5881.28 3626
5882.01 3473
5882.73 3492
5883.45 3414
5884.18 3405
5884.90 3427
5885.62 3506
5886.35 3553
5887.07 3473
5887.80 3281
5888.52 3397
5889.24 3530
5889.97 3525
5890.69 3726
5891.42 3608
5892.14 3546
5892.87 3589
5893.59 3359
5894.31 3384
5895.04 3444
5895.76 3271
5896.49 3367
5897.21 3364
5897.94 3411
5898.66 3522
5899.39 3552
5900.11 3555
5900.84 3461
5901.56 3262
5902.29 3270
5903.01 3491
5903.74 3563
5904.46 3603
5905.19 3526
5905.91 3354
5906.64 3371
5907.36 3550
5908.09 3702
5908.81 3535
5909.54 3387
5910.26 3376
5910.99 3529
5911.71 3518
5912.44 3298
5913.16 3371
5913.89 3351
5914.61 3392
5915.34 3361
5916.07 3379
5916.79 3417
5917.52 3397
5918.24 3304
5918.97 3332
5919.70 3348
5920.42 3382
5921.15 3437
5921.87 3467
5922.60 3560
5923.33 3392
5924.05 3561
5924.78 3420
5925.50 3441
5926.23 3583
5926.96 3725
5927.68 3597
5928.41 3576
5929.14 3711
5929.86 3538
5930.59 3566
5931.32 3550
5932.04 3535
5932.77 3622
5933.50 3649
5934.22 3619
5934.95 3816
5935.68 3794
5936.40 3815
5937.13 3927
5937.86 3958
5938.59 3726
5939.31 3984
5940.04 4188
5940.77 4242
5941.49 4317
5942.22 4221
5942.95 4194
5943.68 4329
5944.40 4275
5945.13 4202
5945.86 4158
5946.59 4192
5947.31 4095
5948.04 4150
5948.77 4247
5949.50 4280
5950.22 4370
5950.95 4413
5951.68 4692
5952.41 4655
5953.14 4576
5953.86 4773
5954.59 4871
5955.32 4915
5956.05 5069
5956.78 4946
5957.51 5056
5958.23 4917
5958.96 4873
5959.69 4860
5960.42 5048
5961.15 5159
5961.88 4904
5962.60 4948
5963.33 5122
5964.06 4969
5964.79 5009
5965.52 5128
5966.25 5421
5966.98 5559
5967.71 5759
5968.43 6564
5969.16 6919
5969.89 7368
5970.62 7456
5971.35 7508
5972.08 7328
5972.81 7023
5973.54 6674
5974.27 6443
5975.00 6361
5975.73 6208
5976.46 5886
5977.19 5721
5977.91 5647
5978.64 5794
5979.37 5794
5980.10 5788
5980.83 5907
5981.56 5868
5982.29 6101
5983.02 6023
5983.75 6258
5984.48 6730
5985.21 6702
5985.94 6712
5986.67 6704
5987.40 6558
5988.13 6584
5988.86 6558
5989.59 6474
5990.32 6541
5991.05 6523
5991.78 6509
5992.51 6578
5993.24 6573
5993.97 6632
5994.71 6712
5995.44 6680
5996.17 6772
5996.90 6829
5997.63 6883
5998.36 6928
5999.09 6805
5999.82 6956
6000.55 7227
6001.28 7289
6002.01 7314
6002.74 7057
6003.48 6979
6004.21 7092
6004.94 6909
6005.67 6768
6006.40 6690
6007.13 6372
6007.86 7004
6008.59 7032
6009.33 6992
6010.06 7326
6010.79 7794
6011.52 8752
6012.25 9578
6012.98 10776
6013.71 12322
6014.45 14059
6015.18 14907
6015.91 15438
6016.64 15391
6017.37 15733
6018.11 15316
6018.84 14561
6019.57 13487
6020.30 12060
6021.03 11127
6021.77 9696
6022.50 8717
6023.23 7818
6023.96 7242
6024.70 6767
6025.43 6480
6026.16 6292
6026.89 6088
6027.63 5845
6028.36 5808
6029.09 5639
6029.82 5503
6030.56 5517
6031.29 5265
6032.02 5299
6032.75 5272
6033.49 5252
6034.22 4980
6034.95 5109
6035.69 5281
6036.42 5184
6037.15 4883
6037.89 5143
6038.62 5201
6039.35 5127
6040.09 5164
6040.82 5026
6041.55 5355
6042.29 5385
6043.02 5372
6043.75 5446
6044.49 5538
6045.22 5394
6045.95 5447
6046.69 5712
6047.42 5980
6048.15 5661
6048.89 5808
6049.62 6131
6050.36 6051
6051.09 6231
6051.82 6142
6052.56 6359
6053.29 6732
6054.03 6835
6054.76 7203
6055.49 7299
6056.23 7256
6056.96 7075
6057.70 6861
6058.43 6770
6059.17 6624
6059.90 6149
6060.64 5900
6061.37 5902
6062.10 5583
6062.84 5948
6063.57 5744
6064.31 5535
6065.04 5663
6065.78 5503
6066.51 5516
6067.25 5398
6067.98 5493
6068.72 5376
6069.45 5343
6070.19 5272
6070.92 5238
6071.66 5314
6072.39 5143
6073.13 5175
6073.86 5075
6074.60 5175
6075.34 5169
6076.07 5044
6076.81 5029
6077.54 4994
6078.28 4926
6079.01 4975
6079.75 4839
6080.49 4760
6081.22 4868
6081.96 4756
6082.69 4806
6083.43 4859
6084.16 4687
6084.90 4536
6085.64 4634
6086.37 4684
6087.11 4626
6087.84 4442
6088.58 4529
6089.32 4342
6090.05 4600
6090.79 4462
6091.53 4566
6092.26 4590
6093.00 4629
6093.74 4754
6094.47 4725
6095.21 4794
6095.95 4778
6096.68 4574
6097.42 4436
6098.16 4577
6098.89 4461
6099.63 4257
6100.37 4214
6101.10 4318
6101.84 4225
6102.58 4283
6103.32 4294
6104.05 4105
6104.79 4126
6105.53 4195
6106.26 4310
6107.00 4382
6107.74 4249
6108.48 4059
6109.21 4115
6109.95 3921
6110.69 3987
6111.43 4058
6112.16 4091
6112.90 4106
6113.64 4157
6114.38 4159
6115.12 4173
6115.85 3997
6116.59 4193
6117.33 4324
6118.07 4115
6118.81 4202
6119.54 4249
6120.28 4505
6121.02 4435
6121.76 4490
6122.50 4413
6123.23 4492
6123.97 4634
6124.71 4708
6125.45 4738
6126.19 4637
6126.93 4768
6127.67 4640
6128.40 4572
6129.14 4545
6129.88 4853
6130.62 4674
6131.36 4657
6132.10 4623
6132.84 4422
6133.58 4508
6134.31 4922
6135.05 4763
6135.79 4608
6136.53 4501
6137.27 4382
6138.01 4529
6138.75 4714
6139.49 4495
6140.23 4675
6140.97 4562
6141.71 4408
6142.45 4504
6143.19 4628
6143.93 4574
6144.67 4458
6145.41 4446
6146.14 4718
6146.88 4549
6147.62 4407
6148.36 4499
6149.10 4493
6149.84 4578
6150.58 4677
6151.32 4744
6152.06 4714
6152.80 4575
6153.54 4530
6154.28 4622
6155.02 4766
6155.77 4824
6156.51 4849
6157.25 4876
6157.99 5084
6158.73 4880
6159.47 4892
6160.21 5075
6160.95 4970
6161.69 5073
6162.43 5216
6163.17 5186
6163.91 5072
6164.65 5385
6165.39 5508
6166.13 5604
6166.88 5707
6167.62 6015
6168.36 6134
6169.10 6271
6169.84 6693
6170.58 6824
6171.32 6937
6172.06 7046
6172.80 7140
6173.55 6906
6174.29 6790
6175.03 6919
6175.77 6575
6176.51 6461
6177.25 6007
6177.99 6102
6178.74 6020
6179.48 6006
6180.22 5962
6180.96 5992
6181.70 6284
6182.45 6171
6183.19 6103
6183.93 6524
6184.67 6435
6185.41 6334
6186.16 6598
6186.90 6452
6187.64 6485
6188.38 6648
6189.12 6668
6189.87 6485
6190.61 6726
6191.35 6779
6192.09 6792
6192.84 6970
6193.58 7193
6194.32 7394
6195.06 7623
6195.81 7834
6196.55 7802
6197.29 7930
6198.04 8005
6198.78 8140
6199.52 8088
6200.26 8065
6201.01 7816
6201.75 8038
6202.49 7641
6203.24 7928
6203.98 7623
6204.72 7758
6205.47 8152
6206.21 8608
6206.95 9231
6207.70 10311
6208.44 11967
6209.18 14664
6209.93 18187
6210.67 21714
6211.41 24531
6212.16 26400
6212.90 27386
6213.65 27836
6214.39 26817
6215.13 25063
6215.88 23068
6216.62 20801
6217.37 17537
6218.11 15082
6218.85 12958
6219.60 10887
6220.34 9586
6221.09 8595
6221.83 7952
6222.57 7431
6223.32 7128
6224.06 6849
6224.81 6982
6225.55 6684
6226.30 7188
6227.04 7112
6227.79 7195
6228.53 7169
6229.28 7195
6230.02 6806
6230.76 6496
6231.51 6007
6232.25 5832
6233.00 5664
6233.74 5523
6234.49 5581
6235.23 5250
6235.98 5125
6236.72 5224
6237.47 5327
6238.22 5202
6238.96 5427
6239.71 5419
6240.45 5366
6241.20 5327
6241.94 5683
6242.69 5576
6243.43 5673
6244.18 5534
6244.92 5491
6245.67 5630
6246.42 5997
6247.16 6141
6247.91 6707
6248.65 7020
6249.40 7333
6250.15 7715
6250.89 7928
6251.64 8077
6252.38 7889
6253.13 7898
6253.88 7462
6254.62 7129
6255.37 7005
6256.11 6691
6256.86 6753
6257.61 6369
6258.35 6249
6259.10 6087
6259.85 5875
6260.59 5966
6261.34 5922
6262.09 5934
6262.83 6005
6263.58 5755
6264.33 5740
6265.07 6043
6265.82 6174
6266.57 6021
6267.31 6121
6268.06 6194
6268.81 5995
6269.56 5907
6270.30 5800
6271.05 5893
6271.80 5683
6272.54 5816
6273.29 5966
6274.04 5950
6274.79 6057
6275.53 6023
6276.28 5766
6277.03 5913
6277.78 6368
6278.52 6717
6279.27 6950
6280.02 7124
6280.77 7273
6281.52 7362
6282.26 7122
6283.01 6992
6283.76 6817
6284.51 6347
6285.26 5977
6286.00 5919
6286.75 5742
6287.50 5528
6288.25 5431
6289.00 5445
6289.74 5368
6290.49 5347
6291.24 5329
6291.99 5304
6292.74 5426
6293.49 5326
6294.24 5112
6294.98 4971
6295.73 4737
6296.48 4835
6297.23 4776
6297.98 4640
6298.73 4678
6299.48 4646
6300.23 4780
6300.97 4689
6301.72 4627
6302.47 4807
6303.22 4876
6303.97 5003
6304.72 5205
6305.47 5284
6306.22 5512
6306.97 5631
6307.72 5298
6308.47 5221
6309.22 5134
6309.97 5352
6310.72 5250
6311.47 5036
6312.22 4818
6312.96 5147
6313.71 5197
6314.46 5196
6315.21 5015
6315.96 5005
6316.71 5026
6317.46 5151
6318.21 5029
6318.96 5182
6319.71 4966
6320.46 5078
6321.21 5086
6321.96 5003
6322.72 4796
6323.47 4898
6324.22 4550
6324.97 4627
6325.72 4548
6326.47 4254
6327.22 4098
6327.97 4213
6328.72 4272
6329.47 4234
6330.22 4221
6330.97 4168
6331.72 4072
6332.47 4079
6333.22 3979
6333.97 3990
6334.73 3850
6335.48 3867
6336.23 3816
6336.98 3907
6337.73 3852
6338.48 3943
6339.23 3951
6339.98 3941
6340.74 4077
6341.49 3988
6342.24 3905
6342.99 4008
6343.74 3953
6344.49 3881
6345.24 3887
6346.00 4009
6346.75 4028
6347.50 3986
6348.25 4012
6349.00 4002
6349.76 4166
6350.51 4223
6351.26 4058
6352.01 4070
6352.76 4152
6353.52 4340
6354.27 4253
6355.02 4300
6355.77 4549
6356.52 4394
6357.28 4379
6358.03 4254
6358.78 4411
6359.53 4347
6360.29 4212
6361.04 4278
6361.79 4249
6362.54 4042
6363.30 3973
6364.05 4054
6364.80 4138
6365.56 4030
6366.31 3973
6367.06 3820
6367.81 3934
6368.57 3870
6369.32 3848
6370.07 3656
6370.83 3733
6371.58 3978
6372.33 4004
6373.09 3883
6373.84 3843
6374.59 3969
6375.35 3721
6376.10 3701
6376.85 3724
6377.61 3664
6378.36 3698
6379.11 3679
6379.87 3765
6380.62 3915
6381.37 4048
6382.13 4032
6382.88 4070
6383.64 3718
6384.39 3810
6385.14 3928
6385.90 3823
6386.65 3810
6387.41 3927
6388.16 3865
6388.91 3758
6389.67 3820
6390.42 3740
6391.18 3692
6391.93 3750
6392.69 3876
6393.44 3887
6394.20 3961
6394.95 3998
6395.70 3991
6396.46 3811
6397.21 3782
6397.97 3800
6398.72 3711
6399.48 3736
6400.23 3721
6400.99 3482
6401.74 3491
6402.50 3491
6403.25 3514
6404.01 3512
6404.76 3469
6405.52 3507
6406.27 3577
6407.03 3528
6407.78 3467
6408.54 3485
6409.30 3491
6410.05 3597
6410.81 3646
6411.56 3652
6412.32 3584
6413.07 3375
6413.83 3554
6414.58 3769
6415.34 3708
6416.10 3663
6416.85 3709
6417.61 3616
6418.36 3573
6419.12 3737
6419.88 3564
6420.63 3458
6421.39 3698
6422.14 3623
6422.90 3546
6423.66 3564
6424.41 3543
6425.17 3410
6425.93 3497
6426.68 3637
6427.44 3713
6428.20 3674
6428.95 3660
6429.71 3717
6430.47 3691
6431.22 3648
6431.98 3786
6432.74 3673
6433.49 3745
6434.25 3651
6435.01 3551
6435.76 3560
6436.52 3470
6437.28 3600
6438.03 3664
6438.79 3673
6439.55 3641
6440.31 3765
6441.06 3754
6441.82 3717
6442.58 3751
6443.34 3791
6444.09 3728
6444.85 3746
6445.61 3989
6446.37 3823
6447.12 3747
6447.88 3786
6448.64 3772
6449.40 3611
6450.15 3688
6450.91 3734
6451.67 3620
6452.43 3822
6453.19 3585
6453.94 3727
6454.70 3931
6455.46 3903
6456.22 3972
6456.98 3907
6457.73 3766
6458.49 3876
6459.25 3879
6460.01 4063
6460.77 4039
6461.53 4032
6462.29 3939
6463.04 4103
6463.80 3933
6464.56 3961
6465.32 4013
6466.08 4005
6466.84 4045
6467.60 4103
6468.36 4138
6469.11 4101
6469.87 4115
6470.63 4101
6471.39 4193
6472.15 4110
6472.91 4079
6473.67 4213
6474.43 4236
6475.19 4266
6475.95 4233
6476.71 4220
6477.47 4214
6478.22 4300
6478.98 4410
6479.74 4394
6480.50 4625
6481.26 4771
6482.02 4724
6482.78 4804
6483.54 4653
6484.30 4702
6485.06 4678
6485.82 4769
6486.58 4759
6487.34 4912
6488.10 4914
6488.86 5089
6489.62 5020
6490.38 5081
6491.14 5294
6491.90 5438
6492.66 5208
6493.42 5274
6494.18 5284
6494.94 5451
6495.70 5463
6496.47 5715
6497.23 5928
6497.99 6022
6498.75 6117
6499.51 6047
6500.27 6037
6501.03 6072
6501.79 6115
6502.55 6114
6503.31 6108
6504.07 6085
6504.83 6169
6505.60 5977
6506.36 6016
6507.12 6392
6507.88 6582
6508.64 6565
6509.40 6503
6510.16 6702
6510.92 6822
6511.69 7055
6512.45 7197
6513.21 7233
6513.97 7390
6514.73 7287
6515.49 7318
6516.26 7164
6517.02 7243
6517.78 7253
6518.54 6885
6519.30 7118
6520.06 7387
6520.83 7812
6521.59 8243
6522.35 8714
6523.11 9868
6523.87 11189
6524.64 12438
6525.40 13703
6526.16 14724
6526.92 15304
6527.69 15256
6528.45 15058
6529.21 15308
6529.97 14505
6530.74 14116
6531.50 13581
6532.26 12806
6533.02 12190
6533.79 11730
6534.55 11554
6535.31 11294
6536.08 11626
6536.84 12900
6537.60 14439
6538.36 17030
6539.13 18877
6539.89 20131
6540.65 20169
6541.42 20234
6542.18 19098
6542.94 17572
6543.71 15690
6544.47 13642
6545.23 11709
6546.00 10016
6546.76 8796
6547.52 8009
6548.29 7642
6549.05 7185
6549.81 6957
6550.58 6617
6551.34 6601
6552.11 6559
6552.87 6651
6553.63 6659
6554.40 6409
6555.16 6440
6555.93 6434
6556.69 6149
6557.45 6277
6558.22 5961
6558.98 6124
6559.75 6184
6560.51 6216
6561.27 6144
6562.04 6360
6562.80 6546
6563.57 6750
6564.33 7068
6565.10 7334
6565.86 7552
6566.63 7737
6567.39 7567
6568.16 7521
6568.92 7667
6569.69 7715
6570.45 7255
6571.22 7119
6571.98 7075
6572.75 7085
6573.51 7221
6574.28 7218
6575.04 7685
6575.81 8090
6576.57 8487
6577.34 8680
6578.10 8805
6578.87 8992
6579.63 9306
6580.40 8909
6581.16 8614
6581.93 8422
6582.69 8379
6583.46 8347
6584.23 8074
6584.99 7730
6585.76 7467
6586.52 7236
6587.29 7191
6588.05 7101
6588.82 7173
6589.59 7110
6590.35 7115
6591.12 6955
6591.88 7092
6592.65 7559
6593.42 7728
6594.18 8056
6594.95 8532
6595.72 9354
6596.48 9963
6597.25 10026
6598.02 10504
6598.78 10754
6599.55 10762
6600.31 10461
6601.08 10023
6601.85 9363
6602.62 8905
6603.38 8457
6604.15 7865
6604.92 7486
6605.68 7266
6606.45 7080
6607.22 6632
6607.98 6414
6608.75 6488
6609.52 6240
6610.28 6243
6611.05 6087
6611.82 6220
6612.59 6237
6613.35 6233
6614.12 6220
6614.89 6333
6615.66 6141
6616.42 6197
6617.19 6131
6617.96 6082
6618.73 5830
6619.49 5758
6620.26 5745
6621.03 5698
6621.80 5432
6622.57 5726
6623.33 5778
6624.10 5716
6624.87 5672
6625.64 5523
6626.41 5574
6627.17 5616
6627.94 5442
6628.71 5558
6629.48 5351
6630.25 5389
6631.02 5267
6631.78 5356
6632.55 5543
6633.32 5807
6634.09 6044
6634.86 6297
6635.63 6330
6636.40 6745
6637.16 7137
6637.93 7335
6638.70 7435
6639.47 7330
6640.24 7285
6641.01 6825
6641.78 6657
6642.55 6487
6643.32 6004
6644.09 5689
6644.85 5729
6645.62 5593
6646.39 5471
6647.16 5440
6647.93 5414
6648.70 5160
6649.47 5307
6650.24 5323
6651.01 5181
6651.78 5099
6652.55 5313
6653.32 5210
6654.09 5213
6654.86 5317
6655.63 5207
6656.40 5509
6657.17 5535
6657.94 5206
6658.71 5224
6659.48 5259
6660.25 5149
6661.02 5060
6661.79 5076
6662.56 5156
6663.33 5099
6664.10 5375
6664.87 5513
6665.64 5666
6666.41 5973
6667.18 6388
6667.95 6712
6668.72 6674
6669.49 6909
6670.26 6782
6671.03 6579
6671.80 6266
6672.58 6134
6673.35 5766
6674.12 5545
6674.89 5340
6675.66 5307
6676.43 5134
6677.20 5402
6677.97 5271
6678.74 5025
6679.51 5000
6680.29 4898
6681.06 4849
6681.83 4697
6682.60 4743
6683.37 4794
6684.14 4748
6684.91 4723
6685.69 4887
6686.46 5011
6687.23 5000
6688.00 5070
6688.77 5122
6689.54 5199
6690.32 4974
6691.09 4938
6691.86 5002
6692.63 5031
6693.40 4901
6694.18 4906
6694.95 4823
6695.72 4659
6696.49 4637
6697.26 4593
6698.04 4599
6698.81 4554
6699.58 4381
6700.35 4529
6701.13 4643
6701.90 4472
6702.67 4525
6703.44 4664
6704.22 4572
6704.99 4806
6705.76 4751
6706.54 4556
6707.31 4660
6708.08 4623
6708.85 4645
6709.63 4785
6710.40 4609
6711.17 4614
6711.95 4505
6712.72 4660
6713.49 4461
6714.27 4556
6715.04 4414
6715.81 4378
6716.59 4411
6717.36 4163
6718.13 4092
6718.91 4304
6719.68 4185
6720.45 4186
6721.23 4130
6722.00 4289
6722.77 4182
6723.55 3963
6724.32 3984
6725.09 4004
6725.87 3822
6726.64 3943
6727.42 4107
6728.19 4200
6728.96 4203
6729.74 4123
6730.51 3915
6731.29 3888
6732.06 3954
6732.84 3903
6733.61 3878
6734.38 4019
6735.16 3943
6735.93 3935
6736.71 3856
6737.48 3968
6738.26 4018
6739.03 3992
6739.81 4021
6740.58 4236
6741.36 4026
6742.13 4024
6742.91 4045
6743.68 4191
6744.46 4043
6745.23 4212
6746.01 4048
6746.78 4054
6747.56 3917
6748.33 3941
6749.11 4089
6749.88 4302
6750.66 4174
6751.43 4053
6752.21 4394
6752.98 4561
6753.76 4444
6754.53 4652
6755.31 4782
6756.08 4846
6756.86 4769
6757.64 4568
6758.41 4506
6759.19 4459
6759.96 4221
6760.74 3991
6761.52 4013
6762.29 4070
6763.07 3932
6763.84 3756
6764.62 3792
6765.40 3777
6766.17 3852
6766.95 3867
6767.72 3883
6768.50 3781
6769.28 3767
6770.05 3882
6770.83 3958
6771.61 3907
6772.38 3813
6773.16 3765
6773.94 3714
6774.71 3879
6775.49 3650
6776.27 3551
6777.04 3712
6777.82 3786
6778.60 3776
6779.37 3682
6780.15 3734
6780.93 3729
6781.71 3841
6782.48 3691
6783.26 3750
6784.04 3791
6784.81 3708
6785.59 3637
6786.37 3549
6787.15 3579
6787.92 3810
6788.70 3703
6789.48 3656
6790.26 3523
6791.03 3547
6791.81 3555
6792.59 3590
6793.37 3387
6794.15 3398
6794.92 3330
6795.70 3420
6796.48 3403
6797.26 3466
6798.03 3392
6798.81 3382
6799.59 3350
6800.37 3385
6801.15 3345
6801.93 3506
6802.70 3607
6803.48 3514
6804.26 3468
6805.04 3548
6805.82 3589
6806.60 3536
6807.37 3645
6808.15 3672
6808.93 3685
6809.71 3609
6810.49 3541
6811.27 3466
6812.05 3359
6812.83 3390
6813.60 3367
6814.38 3352
6815.16 3389
6815.94 3378
6816.72 3352
6817.50 3433
6818.28 3454
6819.06 3479
6819.84 3539
6820.62 3593
6821.40 3688
6822.18 4039
6822.96 3782
6823.73 3705
6824.51 3655
6825.29 3613
6826.07 3505
6826.85 3488
6827.63 3597
6828.41 3525
6829.19 3450
6829.97 3511
6830.75 3527
6831.53 3453
6832.31 3584
6833.09 3431
6833.87 3327
6834.65 3477
6835.43 3474
6836.21 3516
6836.99 3571
6837.77 3644
6838.55 3549
6839.33 3329
6840.11 3578
6840.90 3461
6841.68 3464
6842.46 3503
6843.24 3614
6844.02 3515
6844.80 3529
6845.58 3388
6846.36 3322
6847.14 3489
6847.92 3388
6848.70 3453
6849.48 3774
6850.26 3939
6851.05 4241
6851.83 4659
6852.61 5149
6853.39 5770
6854.17 6259
6854.95 6537
6855.73 6681
6856.51 6521
6857.30 6096
6858.08 5451
6858.86 5027
6859.64 4895
6860.42 4545
6861.20 4180
6861.99 3928
6862.77 3880
6863.55 3811
6864.33 3855
6865.11 3790
6865.89 3577
6866.68 3621
6867.46 3705
6868.24 3847
6869.02 4067
6869.80 3995
6870.59 4055
6871.37 3880
6872.15 3736
6872.93 4013
6873.72 3746
6874.50 3688
6875.28 3643
6876.06 3740
6876.85 3719
6877.63 3776
6878.41 3802
6879.19 3659
6879.98 3788
6880.76 3960
6881.54 3935
6882.32 3987
6883.11 4078
6883.89 4108
6884.67 4160
6885.46 4086
6886.24 4093
6887.02 4185
6887.81 4510
6888.59 4688
6889.37 5049
6890.16 5570
6890.94 5685
6891.72 6181
6892.51 6284
6893.29 6125
6894.07 5626
6894.86 5246
6895.64 5243
6896.42 4786
6897.21 4586
6897.99 4682
6898.77 4722
6899.56 4772
6900.34 4604
6901.13 4379
6901.91 4582
6902.69 4470
6903.48 4494
6904.26 4411
6905.05 4712
6905.83 4577
6906.62 4667
6907.40 4717
6908.18 4679
6908.97 4459
6909.75 4370
6910.54 4466
6911.32 4468
6912.11 4286
6912.89 4438
6913.68 4241
6914.46 4339
6915.24 4422
6916.03 4295
6916.81 4302
6917.60 4359
6918.38 4280
6919.17 4175
6919.95 4314
6920.74 4422
6921.52 4489
6922.31 4499
6923.09 4361
6923.88 4340
6924.66 4344
6925.45 4440
6926.24 4378
6927.02 4436
6927.81 4345
6928.59 4478
6929.38 4602
6930.16 4641
6930.95 4629
6931.73 4723
6932.52 4855
6933.31 4832
6934.09 4604
6934.88 4777
6935.66 4685
6936.45 4565
6937.24 4516
6938.02 4538
6938.81 4731
6939.59 4922
6940.38 4896
6941.17 4827
6941.95 5058
6942.74 5236
6943.52 5492
6944.31 5416
6945.10 5703
6945.88 5819
6946.67 6096
6947.46 6291
6948.24 6149
6949.03 5970
6949.82 6356
6950.60 6452
6951.39 6397
6952.18 6375
6952.96 6313
6953.75 6062
6954.54 6083
6955.32 5962
6956.11 6019
6956.90 5927
6957.69 6029
6958.47 5630
6959.26 5636
6960.05 5811
6960.83 5742
6961.62 5780
6962.41 5976
6963.20 6196
6963.98 6081
6964.77 6277
6965.56 6242
6966.35 6206
6967.14 6365
6967.92 6551
6968.71 6683
6969.50 6678
6970.29 6949
6971.07 7094
6971.86 7427
6972.65 7867
6973.44 8189
6974.23 8023
6975.01 7885
6975.80 7978
6976.59 7937
6977.38 8034
6978.17 7805
6978.96 7815
6979.74 8014
6980.53 8083
6981.32 8468
6982.11 8573
6982.90 8767
6983.69 9686
6984.48 10278
6985.26 11778
6986.05 14221
6986.84 17296
6987.63 20234
6988.42 22834
6989.21 24548
6990.00 24874
6990.79 25070
6991.57 23715
6992.36 21921
6993.15 19647
6993.94 17686
6994.73 15222
6995.52 13201
6996.31 11477
6997.10 10233
6997.89 9277
6998.68 8721
6999.47 8384
7000.26 8306
7001.05 8693
7001.84 9408
7002.63 10362
7003.42 10560
7004.21 10720
7005.00 10847
7005.79 10504
7006.58 9477
7007.37 8963
7008.16 8368
7008.95 7426
7009.74 6928
7010.53 6620
7011.32 5955
7012.11 5581
7012.90 5492
7013.69 5756
7014.48 6222
7015.27 6186
7016.06 6283
7016.85 6512
7017.64 6313
7018.43 6464
7019.22 6366
7020.01 6226
7020.80 6200
7021.59 6469
7022.38 6087
7023.17 5958
7023.96 6282
7024.76 6591
7025.55 6961
7026.34 6986
7027.13 7455
7027.92 7720
7028.71 7422
7029.50 7360
7030.29 7266
7031.08 6960
7031.88 6652
7032.67 6360
7033.46 5956
7034.25 6103
7035.04 6001
7035.83 5730
7036.62 5600
7037.42 5677
7038.21 5650
7039.00 5655
7039.79 5851
7040.58 5762
7041.38 5753
7042.17 5868
7042.96 6146
7043.75 6317
7044.54 6207
7045.33 6159
7046.13 5912
7046.92 5945
7047.71 5884
7048.50 5973
7049.30 5962
7050.09 6104
7050.88 6160
7051.67 6298
7052.47 6569
7053.26 6673
7054.05 6733
7054.84 6842
7055.64 6747
7056.43 6403
7057.22 6309
7058.01 6087
7058.81 5908
7059.60 5840
7060.39 5963
7061.19 5567
7061.98 5553
7062.77 5693
7063.57 5939
7064.36 5823
7065.15 5745
7065.94 5843
7066.74 5701
7067.53 5838
7068.32 5829
7069.12 5814
7069.91 5749
7070.71 5695
7071.50 5720
7072.29 5705
7073.09 5763
7073.88 5803
7074.67 5633
7075.47 5721
7076.26 5456
7077.05 5529
7077.85 5480
7078.64 5392
7079.44 5256
7080.23 5204
7081.02 5162
7081.82 5112
7082.61 5000
7083.41 5229
7084.20 5290
7085.00 5322
7085.79 5520
7086.58 5519
7087.38 5817
7088.17 6012
7088.97 6853
7089.76 7543
7090.56 8600
7091.35 8897
7092.15 9132
7092.94 9113
7093.74 8939
7094.53 8475
7095.33 7730
7096.12 7139
7096.92 6608
7097.71 5883
7098.51 5463
7099.30 5211
7100.10 4886
7100.89 4737
7101.69 4562
7102.48 4502
7103.28 4596
7104.07 4509
7104.87 4765
7105.66 4794
7106.46 4851
7107.26 4750
7108.05 4953
7108.85 4924
7109.64 4598
7110.44 4375
7111.23 4293
7112.03 4118
7112.83 4085
7113.62 3913
7114.42 3906
7115.21 3860
7116.01 3765
7116.81 3889
7117.60 4000
7118.40 3950
7119.19 4121
7119.99 4096
7120.79 4038
7121.58 4189
7122.38 4042
7123.18 4371
7123.97 4458
7124.77 4496
7125.57 4455
7126.36 4411
7127.16 4300
7127.96 4382
7128.75 4608
7129.55 4564
7130.35 4432
7131.14 4240
7131.94 4390
7132.74 4507
7133.53 4655
7134.33 4401
7135.13 3985
7135.93 4009
7136.72 4102
7137.52 3767
7138.32 3936
7139.11 4115
7139.91 3991
7140.71 3798
7141.51 3728
7142.30 3846
7143.10 3869
7143.90 3890
7144.70 3822
7145.49 3873
7146.29 3879
7147.09 3879
7147.89 3916
7148.69 3790
7149.48 3775
7150.28 3795
7151.08 3712
7151.88 3682
7152.68 3736
7153.47 3748
7154.27 3746
7155.07 3680
7155.87 3663
7156.67 3812
7157.47 3708
7158.26 3815
7159.06 3788
7159.86 3794
7160.66 3662
7161.46 3742
7162.26 3730
7163.06 3564
7163.85 3711
7164.65 3742
7165.45 3713
7166.25 3608
7167.05 3549
7167.85 3610
7168.65 3613
7169.45 3576
7170.25 3605
7171.04 3596
7171.84 3526
7172.64 3432
7173.44 3482
7174.24 3410
7175.04 3251
7175.84 3273
7176.64 3186
7177.44 3255
7178.24 3152
7179.04 3210
7179.84 3184
7180.64 3079
7181.44 3124
7182.24 3014
7183.04 3125
7183.84 3376
7184.64 3215
7185.44 3239
7186.24 3439
7187.04 3502
7187.84 3100
7188.64 3111
7189.44 3323
7190.24 3334
7191.04 3478
7191.84 3140
7192.64 3101
7193.44 3140
7194.24 3023
7195.04 2960
7195.84 3051
7196.64 3100
7197.44 3048
7198.24 3001
7199.04 2990
7199.84 3067
7200.64 2949
7201.44 2913
7202.25 2865
7203.05 2887
7203.85 2889
7204.65 3063
7205.45 3016
7206.25 2996
7207.05 3163
7207.85 3115
7208.65 3109
7209.46 2972
7210.26 2844
7211.06 2849
7211.86 2881
7212.66 2852
7213.46 2835
7214.26 2762
7215.07 2753
7215.87 2889
7216.67 2847
7217.47 2860
7218.27 2760
7219.07 2849
7219.88 2869
7220.68 2893
7221.48 2964
7222.28 2895
7223.08 2847
7223.89 2680
7224.69 2632
7225.49 2789
7226.29 2795
7227.10 2854
7227.90 2869
7228.70 2972
7229.50 2776
7230.30 2850
7231.11 2834
7231.91 2848
7232.71 2908
7233.51 2746
7234.32 2886
7235.12 2828
7235.92 2673
7236.73 2911
7237.53 2851
7238.33 2786
7239.13 2818
7239.94 2726
7240.74 2789
7241.54 2842
7242.35 3028
7243.15 2857
7243.95 2900
7244.76 2911
7245.56 2875
7246.36 2916
7247.17 3032
7247.97 3031
7248.77 2903
7249.58 2889
7250.38 2853
7251.18 2766
7251.99 2844
7252.79 2879
7253.59 2945
7254.40 2988
7255.20 2919
7256.01 2884
7256.81 2849
7257.61 2921
7258.42 2905
7259.22 2905
7260.03 2916
7260.83 3050
7261.63 3112
7262.44 3119
7263.24 3194
7264.05 3253
7264.85 3226
7265.66 3348
7266.46 3318
7267.26 3360
7268.07 3263
7268.87 3212
7269.68 3266
7270.48 3265
7271.29 3099
7272.09 3188
7272.90 3248
7273.70 3289
7274.51 3197
7275.31 3143
7276.12 3334
7276.92 3383
7277.73 3279
7278.53 3310
7279.34 3339
7280.14 3310
7280.95 3399
7281.75 3356
7282.56 3566
7283.36 3622
7284.17 3705
7284.97 3825
7285.78 4307
7286.59 4744
7287.39 4925
7288.20 5311
7289.00 5378
7289.81 5433
7290.61 4886
7291.42 4765
7292.23 4646
7293.03 4119
7293.84 3916
7294.64 3694
7295.45 3511
7296.26 3636
7297.06 3509
7297.87 3618
7298.67 3467
7299.48 3478
7300.29 3493
7301.09 3549
7301.90 3687
7302.71 3592
7303.51 3498
7304.32 3531
7305.13 3601
7305.93 3701
7306.74 3672
7307.55 3789
7308.35 3657
7309.16 3691
7309.97 3760
7310.77 3820
7311.58 3979
7312.39 4103
7313.19 4127
7314.00 4411
7314.81 4406
7315.62 4513
7316.42 4465
7317.23 4376
7318.04 4496
7318.84 4498
7319.65 4428
7320.46 4816
7321.27 5229
7322.07 5637
7322.88 6311
7323.69 6651
7324.50 6917
7325.31 7144
7326.11 6905
7326.92 6697
7327.73 6193
7328.54 5664
7329.34 5160
7330.15 4836
7330.96 4458
7331.77 4158
7332.58 3992
7333.38 3979
7334.19 3771
7335.00 3745
7335.81 3751
7336.62 3883
7337.43 3718
7338.23 3645
7339.04 3710
7339.85 3583
7340.66 3662
7341.47 3629
7342.28 3623
7343.09 3464
7343.89 3641
7344.70 3682
7345.51 3573
7346.32 3496
7347.13 3430
7347.94 3530
7348.75 3447
7349.56 3404
7350.37 3454
7351.18 3558
7351.98 3470
7352.79 3572
7353.60 3565
7354.41 3435
7355.22 3486
7356.03 3445
7356.84 3544
7357.65 3616
7358.46 3478
7359.27 3563
7360.08 3612
7360.89 3650
7361.70 3649
7362.51 3745
7363.32 3769
7364.13 3799
7364.94 3682
7365.75 3658
7366.56 3545
7367.37 3567
7368.18 3683
7368.99 3612
7369.80 3500
7370.61 3536
7371.42 3496
7372.23 3302
7373.04 3234
7373.85 3526
7374.66 3398
7375.47 3353
7376.28 3625
7377.09 3588
7377.90 3652
7378.71 3561
7379.52 3659
7380.33 3761
7381.14 3853
7381.96 3930
7382.77 4214
7383.58 4603
7384.39 4645
7385.20 4513
7386.01 4508
7386.82 4666
7387.63 4563
7388.44 4364
7389.25 4022
7390.07 3880
7390.88 3845
7391.69 3663
7392.50 3635
7393.31 3544
7394.12 3434
7394.93 3234
7395.75 3255
7396.56 3210
7397.37 3210
7398.18 3300
7398.99 3259
7399.80 3415
7400.62 3426
7401.43 3536
7402.24 3675
7403.05 3738
7403.86 3956
7404.68 4009
7405.49 4055
7406.30 4024
7407.11 3932
7407.93 3658
7408.74 3472
7409.55 3664
7410.36 3752
7411.17 3744
7411.99 3592
7412.80 3523
7413.61 3437
7414.42 3422
7415.24 3309
7416.05 3211
7416.86 3103
7417.68 3169
7418.49 3085
7419.30 2895
7420.11 2963
7420.93 3227
7421.74 3149
7422.55 2911
7423.37 2963
7424.18 2982
7424.99 3031
7425.81 3028
7426.62 2996
7427.43 2903
7428.25 2894
7429.06 2766
7429.87 2765
7430.69 2765
7431.50 2775
7432.31 2847
7433.13 2800
7433.94 2811
7434.75 2685
7435.57 2687
7436.38 2808
7437.20 2872
7438.01 2940
7438.82 2801
7439.64 2843
7440.45 2894
7441.27 2880
7442.08 3057
7442.89 2996
7443.71 3008
7444.52 2902
7445.34 2907
7446.15 2866
7446.97 2991
7447.78 3110
7448.59 2963
7449.41 2935
7450.22 3059
7451.04 2887
7451.85 2850
7452.67 2854
7453.48 2772
7454.30 2767
7455.11 2698
7455.93 2819
7456.74 2733
7457.56 2727
7458.37 2733
7459.19 2653
7460.00 2717
7460.82 2831
7461.63 2693
7462.45 2649
7463.26 2694
7464.08 2773
7464.89 2804
7465.71 2760
7466.52 2608
7467.34 2790
7468.16 2751
7468.97 2843
7469.79 2726
7470.60 2641
7471.42 2768
7472.23 2785
7473.05 2853
7473.87 2889
7474.68 2784
7475.50 2814
7476.31 2754
7477.13 2768
7477.95 2633
7478.76 2736
7479.58 2904
7480.39 2849
7481.21 2564
7482.03 2766
7482.84 2735
7483.66 2753
7484.48 2745
7485.29 2571
7486.11 2615
7486.93 2676
7487.74 2650
7488.56 2570
7489.38 2673
7490.19 2806
7491.01 2927
7491.83 3000
7492.64 2632
7493.46 2540
7494.28 2662
7495.09 2653
7495.91 2657
7496.73 2518
7497.55 2541
7498.36 2638
7499.18 2597
7500.00 2745
7500.81 2685
7501.63 2550
7502.45 2713
7503.27 2642
7504.08 2674
7504.90 2665
7505.72 2559
7506.54 2547
7507.36 2467
7508.17 2574
7508.99 2684
7509.81 2474
7510.63 2602
7511.44 2499
7512.26 2608
7513.08 2411
7513.90 2354
7514.72 2448
7515.53 2421
7516.35 2408
7517.17 2461
7517.99 2493
7518.81 2371
7519.63 2461
7520.44 2440
7521.26 2472
7522.08 2574
7522.90 2517
7523.72 2447
7524.54 2460
7525.36 2446
7526.17 2417
7526.99 2264
7527.81 2328
7528.63 2468
7529.45 2485
7530.27 2449
7531.09 2415
7531.91 2533
7532.73 2441
7533.54 2408
7534.36 2494
7535.18 2489
7536.00 2493
7536.82 2448
7537.64 2470
7538.46 2429
7539.28 2464
7540.10 2430
7540.92 2405
7541.74 2361
7542.56 2360
7543.38 2508
7544.20 2527
7545.02 2497
7545.84 2528
7546.66 2484
7547.48 2467
7548.30 2513
7549.12 2654
7549.94 2708
7550.76 2543
7551.58 2519
7552.40 2672
7553.22 2466
7554.04 2415
7554.86 2419
7555.68 2351
7556.50 2448
7557.32 2424
7558.14 2411
7558.96 2513
7559.78 2672
7560.60 2628
7561.42 2753
7562.24 2626
7563.06 2635
7563.88 2511
7564.70 2598
7565.53 2671
7566.35 2469
7567.17 2488
7567.99 2592
7568.81 2532
7569.63 2492
7570.45 2516
7571.27 2609
7572.09 2598
7572.92 2393
7573.74 2482
7574.56 2593
7575.38 2548
7576.20 2509
7577.02 2649
7577.84 2538
7578.67 2473
7579.49 2554
7580.31 2574
7581.13 2536
7581.95 2569
7582.77 2456
7583.60 2358
7584.42 2407
7585.24 2545
7586.06 2744
7586.88 2628
7587.71 2565
7588.53 2531
7589.35 2543
7590.17 2554
7590.99 2613
7591.82 2576
7592.64 2545
7593.46 2628
7594.28 2634
7595.11 2632
7595.93 2610
7596.75 2570
7597.57 2612
7598.40 2559
7599.22 2566
7600.04 2557
7600.87 2675
7601.69 2616
7602.51 2560
7603.33 2733
7604.16 2756
7604.98 2875
7605.80 2951
7606.63 2948
7607.45 3045
7608.27 3056
7609.10 3119
7609.92 3096
7610.74 3172
7611.57 3025
7612.39 2858
7613.21 2809
7614.04 2962
7614.86 2848
7615.68 2792
7616.51 2715
7617.33 2739
7618.15 2887
7618.98 2907
7619.80 2962
7620.63 2912
7621.45 3070
7622.27 3007
7623.10 3032
7623.92 3032
7624.75 2843
7625.57 2833
7626.39 2900
7627.22 2763
7628.04 2731
7628.87 2727
7629.69 2785
7630.52 2898
7631.34 2952
7632.16 2946
7632.99 3011
7633.81 3153
7634.64 3318
7635.46 3334
7636.29 3360
7637.11 3340
7637.94 3260
7638.76 3413
7639.59 3113
7640.41 3071
7641.24 2827
7642.06 2617
7642.89 2473
7643.71 2662
7644.54 2552
7645.36 2709
7646.19 2626
7647.01 2507
7647.84 2504
7648.66 2547
7649.49 2649
7650.31 2669
7651.14 2541
7651.96 2612
7652.79 2597
7653.62 2498
7654.44 2563
7655.27 2568
7656.09 2582
7656.92 2516
7657.75 2482
7658.57 2569
7659.40 2433
7660.22 2520
7661.05 2495
7661.88 2571
7662.70 2539
7663.53 2574
7664.35 2539
7665.18 2503
7666.01 2453
7666.83 2542
7667.66 2380
7668.49 2515
7669.31 2462
7670.14 2464
7670.96 2584
7671.79 2595
7672.62 2526
7673.44 2552
7674.27 2656
7675.10 2558
7675.93 2377
7676.75 2457
7677.58 2452
7678.41 2415
7679.23 2398
7680.06 2447
7680.89 2419
7681.71 2561
7682.54 2393
7683.37 2412
7684.20 2384
7685.02 2307
7685.85 2346
7686.68 2435
7687.51 2479
7688.33 2506
7689.16 2413
7689.99 2440
7690.82 2446
7691.64 2531
7692.47 2488
7693.30 2517
7694.13 2634
7694.96 2628
7695.78 2469
7696.61 2398
7697.44 2499
7698.27 2621
7699.10 2441
7699.92 2507
7700.75 2455
7701.58 2630
7702.41 2591
7703.24 2584
7704.06 2540
7704.89 2458
7705.72 2529
7706.55 2579
7707.38 2503
7708.21 2418
7709.04 2528
7709.86 2541
7710.69 2554
7711.52 2598
7712.35 2510
7713.18 2562
7714.01 2491
7714.84 2426
7715.67 2463
7716.50 2544
7717.32 2596
7718.15 2606
7718.98 2552
7719.81 2438
7720.64 2460
7721.47 2618
7722.30 2613
7723.13 2537
7723.96 2493
7724.79 2542
7725.62 2795
7726.45 2480
7727.28 2593
7728.11 2481
7728.94 2448
7729.77 2618
7730.60 2577
7731.43 2559
7732.26 2656
7733.09 2525
7733.92 2524
7734.75 2588
7735.58 2502
7736.41 2634
7737.24 2655
7738.07 2515
7738.90 2505
7739.73 2461
7740.56 2444
7741.39 2451
7742.22 2466
7743.05 2602
7743.88 2652
7744.71 2695
7745.54 2641
7746.37 2935
7747.20 3042
7748.03 3331
7748.86 3825
7749.69 4152
7750.52 4738
7751.36 5165
7752.19 5213
7753.02 5247
7753.85 5060
7754.68 4536
7755.51 4207
7756.34 3919
7757.17 3755
7758.00 3452
7758.84 3219
7759.67 3183
7760.50 2910
7761.33 2880
7762.16 2840
7762.99 2840
7763.82 2632
7764.66 2792
7765.49 2803
7766.32 2765
7767.15 2674
7767.98 2614
7768.81 2533
7769.65 2710
7770.48 2526
7771.31 2403
7772.14 2281
7772.97 2364
7773.81 2328
7774.64 2460
7775.47 2358
7776.30 2382
7777.14 2406
7777.97 2442
7778.80 2512
7779.63 2471
7780.47 2394
7781.30 2469
7782.13 2473
7782.96 2423
7783.80 2453
7784.63 2384
7785.46 2329
7786.29 2495
7787.13 2620
7787.96 2654
7788.79 2669
7789.63 2718
7790.46 2825
7791.29 2740
7792.12 2712
7792.96 2815
7793.79 2804
7794.62 2668
7795.46 2536
7796.29 2490
7797.12 2567
7797.96 2634
7798.79 2590
7799.62 2523
7800.46 2432
7801.29 2481
7802.12 2410
7802.96 2422
7803.79 2486
7804.63 2629
7805.46 2698
7806.29 2589
7807.13 2511
7807.96 2572
7808.80 2578
7809.63 2510
7810.46 2620
7811.30 2587
7812.13 2676
7812.97 2720
7813.80 2651
7814.63 2651
7815.47 2637
7816.30 2640
7817.14 2698
7817.97 2685
7818.81 2824
7819.64 2802
7820.48 2748
7821.31 2705
7822.15 2647
7822.98 2665
7823.81 2562
7824.65 2570
7825.48 2720
7826.32 2766
7827.15 2909
7827.99 2827
7828.82 2790
7829.66 2824
7830.49 2930
7831.33 2894
7832.17 2832
7833.00 2837
7833.84 2752
7834.67 2887
7835.51 2661
7836.34 2784
7837.18 2652
7838.01 2582
7838.85 2510
7839.68 2696
7840.52 2793
7841.36 2691
7842.19 2634
7843.03 2688
7843.86 2639
7844.70 2569
7845.54 2571
7846.37 2613
7847.21 2610
7848.04 2611
7848.88 2733
7849.72 2633
7850.55 2676
7851.39 2595
7852.22 2594
7853.06 2433
7853.90 2429
7854.73 2289
7855.57 2478
7856.41 2514
7857.24 2590
7858.08 2575
7858.92 2566
7859.75 2524
7860.59 2576
7861.43 2515
7862.26 2552
7863.10 2473
7863.94 2527
7864.77 2644
7865.61 2481
7866.45 2469
7867.29 2572
7868.12 2422
7868.96 2484
7869.80 2498
7870.63 2397
7871.47 2590
7872.31 2597
7873.15 2387
7873.98 2595
7874.82 2574
7875.66 2540
7876.50 2625
7877.33 2632
7878.17 2697
7879.01 2740
7879.85 2655
7880.69 2707
7881.52 2756
7882.36 2817
7883.20 2734
7884.04 2704
7884.88 2649
7885.71 2491
7886.55 2642
7887.39 2596
7888.23 2713
7889.07 2522
7889.90 2459
7890.74 2635
7891.58 2678
7892.42 2500
7893.26 2647
7894.10 2660
7894.94 2441
7895.77 2429
7896.61 2696
7897.45 2698
7898.29 2610
7899.13 2464
7899.97 2584
7900.81 2529
7901.65 2587
7902.48 2636
7903.32 2697
7904.16 2738
7905.00 2678
7905.84 2650
7906.68 2593
7907.52 2576
7908.36 2491
7909.20 2447
7910.04 2530
7910.88 2503
7911.72 2483
7912.56 2373
7913.40 2319
7914.24 2393
7915.07 2339
7915.91 2368
7916.75 2382
7917.59 2517
7918.43 2550
7919.27 2530
7920.11 2662
7920.95 2621
7921.79 2739
7922.63 2849
7923.47 2709
7924.31 2630
7925.15 2629
7925.99 2456
7926.83 2415
7927.67 2359
7928.52 2326
7929.36 2316
7930.20 2325
7931.04 2378
7931.88 2411
7932.72 2585
7933.56 2502
7934.40 2512
7935.24 2491
7936.08 2426
7936.92 2421
7937.76 2367
7938.60 2344
7939.44 2244
7940.29 2322
7941.13 2305
7941.97 2355
7942.81 2324
7943.65 2302
7944.49 2301
7945.33 2273
7946.17 2393
7947.01 2368
7947.86 2351
7948.70 2295
7949.54 2321
7950.38 2386
7951.22 2232
7952.06 2352
7952.91 2219
7953.75 2241
7954.59 2259
7955.43 2313
7956.27 2411
7957.11 2370
7957.96 2340
7958.80 2450
7959.64 2324
7960.48 2335
7961.32 2324
7962.17 2416
7963.01 2305
7963.85 2363
7964.69 2290
7965.54 2308
7966.38 2430
7967.22 2323
7968.06 2246
7968.91 2317
7969.75 2327
7970.59 2532
7971.43 2530
7972.28 2512
7973.12 2542
7973.96 2477
7974.80 2315
7975.65 2311
7976.49 2276
7977.33 2207
7978.18 2145
7979.02 2396
7979.86 2256
7980.71 2353
7981.55 2227
7982.39 2347
7983.24 2400
7984.08 2268
7984.92 2349
7985.77 2331
7986.61 2380
7987.45 2351
7988.30 2274
7989.14 2305
7989.98 2230
7990.83 2191
7991.67 2271
7992.51 2101
7993.36 2104
7994.20 2166
7995.05 2205
7995.89 2221
7996.73 2157
7997.58 2120
7998.42 2147
7999.27 2164
8000.11 2143
8000.95 2196
8001.80 2209
8002.64 2253
8003.49 2138
8004.33 2086
8005.18 2136
8006.02 2201
8006.86 2196
8007.71 2195
8008.55 2232
8009.40 2151
8010.24 2111
8011.09 2151
8011.93 2239
8012.78 2289
8013.62 2220
8014.47 2187
8015.31 2079
8016.16 2111
8017.00 2087
8017.85 2091
8018.69 2266
8019.54 2214
8020.38 2118
8021.23 2099
8022.07 2072
8022.92 2006
8023.76 2034
8024.61 1959
8025.46 2011
8026.30 2148
8027.15 1952
8027.99 2032
8028.84 2040
8029.68 1953
8030.53 1879
8031.38 1948
8032.22 2009
8033.07 2011
8033.91 2004
8034.76 2091
8035.61 2052
8036.45 2007
8037.30 2083
8038.14 2113
8038.99 2106
8039.84 2070
8040.68 2078
8041.53 2098
8042.37 2074
8043.22 2083
8044.07 2034
8044.91 1953
8045.76 2102
8046.61 1966
8047.45 2012
8048.30 1999
8049.15 2085
8049.99 1958
8050.84 1974
8051.69 2052
8052.54 1992
8053.38 1980
8054.23 2112
8055.08 1963
8055.92 2023
8056.77 2010
8057.62 2064
8058.46 1940
8059.31 1829
8060.16 1963
8061.01 2008
8061.85 2078
8062.70 2004
8063.55 1976
8064.40 1920
8065.24 1844
8066.09 1977
8066.94 2010
8067.79 2005
8068.64 1824
8069.48 1913
8070.33 1944
8071.18 1966
8072.03 1965
8072.87 1901
8073.72 2096
8074.57 2032
8075.42 1953
8076.27 1942
8077.12 1904
8077.96 1932
8078.81 1983
8079.66 1895
8080.51 1871
8081.36 1953
8082.21 1954
8083.05 1831
8083.90 1931
8084.75 1850
8085.60 1832
8086.45 1958
8087.30 1960
8088.15 1818
8089.00 1856
8089.84 1832
8090.69 1930
8091.54 1853
8092.39 1864
8093.24 1965
8094.09 1905
8094.94 1875
8095.79 1871
8096.64 1906
8097.49 1991
8098.34 2041
8099.19 2045
8100.03 2017
8100.88 2003
8101.73 1905
8102.58 1928
8103.43 1945
8104.28 1906
8105.13 1906
8105.98 1849
8106.83 1938
8107.68 1954
8108.53 1985
8109.38 2051
8110.23 1935
8111.08 1935
8111.93 2011
8112.78 1974
8113.63 1890
8114.48 1897
8115.33 1834
8116.18 1926
8117.03 1832
8117.88 1932
8118.73 2117
8119.58 2012
8120.43 1928
8121.28 1866
8122.14 2012
8122.99 2087
8123.84 2033
8124.69 2127
8125.54 1935
8126.39 1976
8127.24 2023
8128.09 2071
8128.94 2021
8129.79 2061
8130.64 1975
8131.49 1902
8132.35 1940
8133.20 1896
8134.05 1914
8134.90 1922
8135.75 1941
8136.60 1982
8137.45 2039
8138.31 1982
8139.16 1943
8140.01 1929
8140.86 1857
8141.71 1975
8142.56 1986
8143.41 2061
8144.27 2111
8145.12 2055
8145.97 1890
8146.82 1942
8147.67 1981
8148.53 1963
8149.38 2054
8150.23 2047
8151.08 1975
8151.93 1987
8152.79 1981
8153.64 2006
8154.49 2073
8155.34 2060
8156.20 2125
8157.05 2013
8157.90 2082
8158.75 2193
8159.61 2213
8160.46 2129
8161.31 2011
8162.16 1959
8163.02 2090
8163.87 2104
8164.72 2082
8165.57 1895
8166.43 1934
8167.28 1980
8168.13 1965
8168.99 1986
8169.84 2023
8170.69 2010
8171.55 1938
8172.40 1938
8173.25 1883
8174.11 1957
8174.96 1878
8175.81 1934
8176.67 1875
8177.52 1935
8178.37 1906
8179.23 1852
8180.08 1907
8180.93 1897
8181.79 1852
8182.64 1892
8183.50 1858
8184.35 1811
8185.20 1849
8186.06 1877
8186.91 1802
8187.76 1984
8188.62 1870
8189.47 1920
8190.33 1826
8191.18 1993
8192.04 1920
8192.89 1834
8193.74 1765
8194.60 1743
8195.45 1910
8196.31 1909
8197.16 1818
8198.02 1744
8198.87 1847
8199.73 1914
8200.58 2039
8201.44 1808
8202.29 1759
8203.15 1916
8204.00 1853
8204.85 1822
8205.71 1916
8206.56 1900
8207.42 1877
8208.27 1852
8209.13 1996
8209.99 1853
8210.84 1866
8211.70 1844
8212.55 1861
8213.41 1829
8214.26 1880
8215.12 1951
8215.97 2024
8216.83 1856
8217.68 1868
8218.54 1852
8219.40 1777
8220.25 1881
8221.11 1898
8221.96 1836
8222.82 1828
8223.67 1933
8224.53 2045
8225.39 2103
8226.24 2063
8227.10 2202
8227.95 2114
8228.81 2061
8229.67 1910
8230.52 1933
8231.38 1989
8232.24 1909
8233.09 1814
8233.95 1862
8234.81 1775
8235.66 1898
8236.52 1841
8237.37 1926
8238.23 1917
8239.09 1865
8239.95 1946
8240.80 1886
8241.66 1974
8242.52 2019
8243.37 1925
8244.23 1896
8245.09 1929
8245.94 1990
8246.80 1889
8247.66 1941
8248.52 1824
8249.37 1782
8250.23 1872
8251.09 1895
8251.94 1901
8252.80 1917
8253.66 1875
8254.52 1884
8255.37 1915
8256.23 1967
8257.09 1961
8257.95 1916
8258.80 1952
8259.66 1899
8260.52 1872
8261.38 1803
8262.24 1811
8263.09 1910
8263.95 1912
8264.81 1852
8265.67 1916
8266.53 1899
8267.38 1745
8268.24 1748
8269.10 1724
8269.96 1822
8270.82 1847
8271.68 1909
8272.53 1872
8273.39 1947
8274.25 1926
8275.11 1907
8275.97 1977
8276.83 2006
8277.69 1797
8278.55 1833
8279.40 1799
8280.26 1753
8281.12 1891
8281.98 1887
8282.84 1995
8283.70 1896
8284.56 1945
8285.42 1957
8286.28 1821
8287.14 1841
8287.99 1986
8288.85 1976
8289.71 1903
8290.57 1954
8291.43 2010
8292.29 1959
8293.15 1985
8294.01 2101
8294.87 1994
8295.73 2056
8296.59 2002
8297.45 1982
8298.31 2155
8299.17 2016
8300.03 2006
8300.89 1982
8301.75 2015
8302.61 2019
8303.47 1934
8304.33 2043
8305.19 2110
8306.05 2049
8306.91 1994
8307.77 1908
8308.63 1953
8309.49 1981
8310.35 1984
8311.21 1973
8312.07 1835
8312.93 1919
8313.79 1928
8314.65 1971
8315.51 1900
8316.37 1973
8317.24 2064
8318.10 2096
8318.96 2038
8319.82 2076
8320.68 2054
8321.54 2035
8322.40 2127
8323.26 2041
8324.12 1934
8324.98 1984
8325.85 1927
8326.71 2008
8327.57 1926
8328.43 1938
8329.29 1824
8330.15 1941
8331.01 1957
8331.88 1990
8332.74 1964
8333.60 1985
8334.46 2021
8335.32 1960
8336.18 1882
8337.05 2022
8337.91 2030
8338.77 2010
8339.63 1888
8340.49 1939
8341.36 1971
8342.22 2037
8343.08 1970
8343.94 2022
8344.80 1999
8345.67 1993
8346.53 2154
8347.39 2063
8348.25 2079
8349.12 2224
8349.98 1918
8350.84 1991
8351.70 2137
8352.57 2165
8353.43 2130
8354.29 2065
8355.15 2015
8356.02 1961
8356.88 1959
8357.74 2145
8358.60 2015
8359.47 2125
8360.33 2044
8361.19 2026
8362.06 2037
8362.92 2030
8363.78 2169
8364.65 2094
8365.51 2049
8366.37 2125
8367.24 2206
8368.10 2071
8368.96 2227
8369.83 2125
8370.69 1996
8371.55 2103
8372.42 2187
8373.28 2068
8374.14 2075
8375.01 2030
8375.87 2000
8376.74 2057
8377.60 2174
8378.46 2151
8379.33 2066
8380.19 2149
8381.06 2114
8381.92 2107
8382.78 2217
8383.65 2294
8384.51 2205
8385.38 2208
8386.24 2205
8387.11 2217
8387.97 2261
8388.83 2178
8389.70 2293
8390.56 2307
8391.43 2416
8392.29 2289
8393.16 2319
8394.02 2451
8394.89 2331
8395.75 2305
8396.62 2272
8397.48 2388
8398.35 2370
8399.21 2473
8400.08 2416
8400.94 2428
8401.81 2312
8402.67 2354
8403.54 2457
8404.40 2480
8405.27 2405
8406.13 2358
8407.00 2549
8407.86 2549
8408.73 2472
8409.60 2469
8410.46 2476
8411.33 2432
8412.19 2433
8413.06 2471
8413.92 2514
8414.79 2537
8415.66 2546
8416.52 2603
8417.39 2591
8418.25 2678
8419.12 2528
8419.99 2635
8420.85 2469
8421.72 2497
8422.58 2586
8423.45 2752
8424.32 2773
8425.18 2737
8426.05 2820
8426.92 2728
8427.78 2792
8428.65 2787
8429.52 2841
8430.38 2937
8431.25 2893
8432.12 2903
8432.98 2992
8433.85 2898
8434.72 3022
8435.58 3099
8436.45 3016
8437.32 2984
8438.18 3083
8439.05 3189
8439.92 3349
8440.79 3268
8441.65 3375
8442.52 3416
8443.39 3495
8444.25 3622
8445.12 3693
8445.99 3761
8446.86 3621
8447.72 3699
8448.59 3751
8449.46 3623
8450.33 3736
8451.19 3695
8452.06 3906
8452.93 4113
8453.80 4299
8454.67 4440
8455.53 4830
8456.40 5486
8457.27 6615
8458.14 7967
8459.01 8913
8459.87 9700
8460.74 10309
8461.61 10439
8462.48 9630
8463.35 9135
8464.22 7974
8465.08 7145
8465.95 6384
8466.82 5575
8467.69 4878
8468.56 4375
8469.43 4209
8470.29 3856
8471.16 3586
8472.03 3499
8472.90 3495
8473.77 3396
8474.64 3362
8475.51 3245
8476.38 3239
8477.25 3119
8478.11 3152
8478.98 2968
8479.85 2875
8480.72 3130
8481.59 2896
8482.46 2811
8483.33 3021
8484.20 2946
8485.07 2919
8485.94 2941
8486.81 2962
8487.68 2992
8488.55 3074
8489.42 3058
8490.29 3118
8491.16 3131
8492.03 3104
8492.90 3178
8493.77 3142
8494.64 3276
8495.51 3532
8496.38 3588
8497.25 3798
8498.12 3912
8498.99 3992
8499.86 3949
8500.73 4032
8501.60 3671
8502.47 3596
8503.34 3532
8504.21 3384
8505.08 3162
8505.95 3190
8506.82 3062
8507.69 2853
8508.56 2895
8509.43 2890
8510.30 2909
8511.17 2880
8512.04 2977
8512.91 2868
8513.79 3042
8514.66 2810
8515.53 2862
8516.40 3023
8517.27 3044
8518.14 3136
8519.01 3039
8519.88 3111
8520.75 3144
8521.63 3106
8522.50 2932
8523.37 2999
8524.24 3061
8525.11 3134
8525.98 3159
8526.85 3295
8527.73 3112
8528.60 3078
8529.47 3113
8530.34 3346
8531.21 3321
8532.08 3125
8532.96 3065
8533.83 3311
8534.70 3234
8535.57 3378
8536.44 3290
8537.32 3404
8538.19 3331
8539.06 3364
8539.93 3195
8540.81 3310
8541.68 3264
8542.55 3148
8543.42 3167
8544.29 3150
8545.17 3080
8546.04 2945
8546.91 2989
8547.79 3039
8548.66 2870
8549.53 2839
8550.40 2711
8551.28 2912
8552.15 2729
8553.02 2653
8553.89 2754
8554.77 2762
8555.64 2793
8556.51 2860
8557.39 3166
8558.26 3262
8559.13 3071
8560.01 2927
8560.88 3045
8561.75 2993
8562.63 2919
8563.50 2759
8564.37 2736
8565.25 2749
8566.12 2920
8566.99 2832
8567.87 2877
8568.74 2829
8569.62 2764
8570.49 2729
8571.36 2785
8572.24 2667
8573.11 2670
8573.99 2750
8574.86 2651
8575.73 2689
8576.61 2654
8577.48 2666
8578.36 2891
8579.23 2848
8580.10 2684
8580.98 2668
8581.85 2683
8582.73 2642
8583.60 2554
8584.48 2467
8585.35 2535
8586.23 2580
8587.10 2513
8587.98 2431
8588.85 2390
8589.72 2450
8590.60 2544
8591.47 2616
8592.35 2550
8593.22 2494
8594.10 2463
8594.97 2629
8595.85 2573
8596.72 2702
8597.60 2705
8598.47 2730
8599.35 2769
8600.23 2662
8601.10 2745
8601.98 2809
8602.85 2809
8603.73 2853
8604.60 2667
8605.48 2724
8606.35 2705
8607.23 2745
8608.11 2782
8608.98 2716
8609.86 2847
8610.73 2841
8611.61 2839
8612.48 2845
8613.36 2832
8614.24 2791
8615.11 2840
8615.99 2822
8616.87 2917
8617.74 2991
8618.62 2924
8619.49 2823
8620.37 2762
8621.25 2811
8622.12 2797
8623.00 2707
8623.88 2703
8624.75 2940
8625.63 2830
8626.51 2924
8627.38 2968
8628.26 2941
8629.14 2893
8630.01 2868
8630.89 2926
8631.77 3046
8632.64 3062
8633.52 3055
8634.40 3174
8635.28 3092
8636.15 3154
8637.03 3090
8637.91 3229
8638.78 3181
8639.66 3138
8640.54 3131
8641.42 3119
8642.29 3203
8643.17 3338
8644.05 3223
8644.93 3259
8645.80 3341
8646.68 3261
8647.56 3503
8648.44 3620
8649.31 3475
8650.19 3460
8651.07 3500
8651.95 3616
8652.83 3632
8653.70 3565
8654.58 3488
8655.46 3571
8656.34 3645
8657.22 3678
8658.10 3683
8658.97 3649
8659.85 3728
8660.73 3764
8661.61 3825
8662.49 3955
8663.37 3880
8664.24 3676
8665.12 3806
8666.00 3891
8666.88 3789
8667.76 3762
8668.64 3803
8669.52 3658
8670.40 3799
8671.27 3928
8672.15 4301
8673.03 4552
8673.91 4576
8674.79 4932
8675.67 5669
8676.55 5822
8677.43 5989
8678.31 6257
8679.19 6246
8680.07 6420
8680.95 6264
8681.83 6044
8682.71 5770
8683.58 5265
8684.46 5018
8685.34 4904
8686.22 4677
8687.10 4798
8687.98 4594
8688.86 4389
8689.74 4437
8690.62 4577
8691.50 5004
8692.38 5247
8693.26 6068
8694.14 6715
8695.02 7247
8695.90 8104
8696.78 8749
8697.66 8955
8698.54 8536
8699.42 7942
8700.30 7543
8701.19 6674
8702.07 6091
8702.95 5689
8703.83 5351
8704.71 4807
8705.59 4512
8706.47 4429
8707.35 4277
8708.23 4040
8709.11 4073
8709.99 4073
8710.87 4046
8711.75 4053
8712.64 4010
8713.52 4022
8714.40 4021
8715.28 4071
8716.16 4138
8717.04 3950
8717.92 4010
8718.80 4126
8719.69 4079
8720.57 4009
8721.45 3891
8722.33 4013
8723.21 4048
8724.09 4016
8724.97 4004
8725.86 3983
8726.74 4014
8727.62 3996
8728.50 4110
8729.38 4129
8730.27 4202
8731.15 4381
8732.03 4548
8732.91 4661
8733.79 4578
8734.68 4698
8735.56 4736
8736.44 4701
8737.32 4618
8738.20 4644
8739.09 4494
8739.97 4570
8740.85 4545
8741.73 4309
8742.62 4504
8743.50 4245
8744.38 4405
8745.27 4382
8746.15 4339
8747.03 4502
8747.91 4386
8748.80 4390
8749.68 4403
8750.56 4368
8751.45 4416
8752.33 4447
8753.21 4523
8754.09 4454
8754.98 4549
8755.86 4623
8756.74 4493
8757.63 4628
8758.51 4537
8759.39 4459
8760.28 4664
8761.16 4762
8762.04 4712
8762.93 4773
8763.81 4852
8764.70 5015
8765.58 5170
8766.46 5131
8767.35 5354
8768.23 5475
8769.11 5629
8770.00 5713
8770.88 5792
8771.77 5957
8772.65 5989
8773.53 5836
8774.42 5586
8775.30 5645
8776.19 5610
8777.07 5585
8777.96 5670
8778.84 5748
8779.72 5515
8780.61 5980
8781.49 6819
8782.38 7526
8783.26 8803
8784.15 10470
8785.03 11657
8785.92 12811
8786.80 13095
8787.69 13136
8788.57 12775
8789.46 12079
8790.34 11157
8791.23 10191
8792.11 8871
8793.00 8043
8793.88 7213
8794.77 6664
8795.65 6097
8796.54 5804
8797.42 5988
8798.31 5997
8799.19 5915
8800.08 6406
8800.96 6748
8801.85 6918
8802.74 7099
8803.62 6993
8804.51 6820
8805.39 6576
8806.28 6505
8807.16 6054
8808.05 5554
8808.94 5341
8809.82 5065
8810.71 4951
8811.59 4850
8812.48 4547
8813.37 4494
8814.25 4584
8815.14 4627
8816.02 4522
8816.91 4849
8817.80 4811
8818.68 4764
8819.57 4779
8820.46 4853
8821.34 4851
8822.23 4854
8823.12 4851
8824.00 4874
8824.89 4836
8825.78 4842
8826.66 4707
8827.55 4591
8828.44 4539
8829.32 4470
8830.21 4242
8831.10 4161
8831.99 4183
8832.87 3984
8833.76 3943
8834.65 3960
8835.53 4060
8836.42 4044
8837.31 3802
8838.20 3811
8839.08 3936
8839.97 3972
8840.86 4048
8841.75 4099
8842.63 4128
8843.52 4095
8844.41 3956
8845.30 3884
8846.18 3843
8847.07 3944
8847.96 4015
8848.85 4160
8849.74 4116
8850.62 3850
8851.51 3877
8852.40 3972
8853.29 3924
8854.18 3915
8855.06 3759
8855.95 3943
8856.84 3814
8857.73 3909
8858.62 3932
8859.51 3852
8860.39 3879
8861.28 3909
8862.17 4006
8863.06 3971
8863.95 3920
8864.84 3912
8865.73 3782
8866.62 3670
8867.50 3674
8868.39 3688
8869.28 3498
8870.17 3547
8871.06 3367
8871.95 3436
8872.84 3503
8873.73 3288
8874.62 3290
8875.51 3389
8876.40 3317
8877.28 3250
8878.17 3280
8879.06 3178
8879.95 3141
8880.84 3131
8881.73 3208
8882.62 3184
8883.51 3306
8884.40 3101
8885.29 3071
8886.18 3069
8887.07 3098
8887.96 2978
8888.85 3029
8889.74 2923
8890.63 2973
8891.52 2991
8892.41 2936
8893.30 2994
8894.19 3037
8895.08 2888
8895.97 2857
8896.86 2779
8897.75 2827
8898.64 2864
8899.53 2858
8900.42 2780
8901.31 2781
8902.20 2879
8903.10 2899
8903.99 2919
8904.88 2836
8905.77 2655
8906.66 2646
8907.55 2702
8908.44 2789
8909.33 2643
8910.22 2547
8911.11 2572
8912.00 2611
8912.90 2584
8913.79 2605
8914.68 2602
8915.57 2552
8916.46 2503
8917.35 2574
8918.24 2485
8919.13 2344
8920.03 2533
8920.92 2508
8921.81 2523
8922.70 2495
8923.59 2475
8924.48 2339
8925.38 2359
8926.27 2312
8927.16 2485
8928.05 2468
8928.94 2530
8929.84 2412
8930.73 2425
8931.62 2517
8932.51 2516
8933.40 2461
8934.30 2478
8935.19 2420
8936.08 2559
8936.97 2479
8937.86 2407
8938.76 2450
8939.65 2366
8940.54 2269
8941.43 2355
8942.33 2311
8943.22 2295
8944.11 2197
8945.01 2240
8945.90 2331
8946.79 2203
8947.68 2187
8948.58 2206
8949.47 2238
8950.36 2252
8951.26 2246
8952.15 2257
8953.04 2295
8953.94 2195
8954.83 2218
8955.72 2199
8956.62 2274
8957.51 2285
8958.40 2203
8959.30 2119
8960.19 2165
8961.08 2230
8961.98 2095
8962.87 2075
8963.76 2173
8964.66 2137
8965.55 2187
8966.44 2153
8967.34 2030
8968.23 2124
8969.13 2152
8970.02 2108
8970.91 2174
8971.81 2291
8972.70 2204
8973.60 2217
8974.49 2136
8975.39 2124
8976.28 2243
8977.17 2257
8978.07 2257
8978.96 2095
8979.86 2154
8980.75 2172
8981.65 2085
8982.54 2232
8983.44 2165
8984.33 2091
8985.22 2133
8986.12 1998
8987.01 1953
8987.91 2021
8988.80 1988
8989.70 1946
8990.59 1926
8991.49 1997
8992.38 2038
8993.28 1928
8994.17 2004
8995.07 2021
8995.97 1980
8996.86 1951
8997.76 2024
8998.65 1946
8999.55 1985
9000.44 1974
9001.34 1853
9002.23 1913
9003.13 1854
9004.02 1869
9004.92 1907
9005.82 1960
9006.71 1818
9007.61 1905
9008.50 1901
9009.40 1892
9010.30 1882
9011.19 1815
9012.09 1939
9012.98 1912
9013.88 1910
9014.78 1899
9015.67 1828
9016.57 1862
9017.47 1937
9018.36 1851
9019.26 1834
9020.15 1827
9021.05 1864
9021.95 1756
9022.84 1831
9023.74 1847
9024.64 1876
9025.53 1846
9026.43 1741
9027.33 1701
9028.23 1834
9029.12 1786
9030.02 1764
9030.92 1882
9031.81 1795
9032.71 1827
9033.61 1876
9034.50 1806
9035.40 1819
9036.30 1846
9037.20 1764
9038.09 1799
9038.99 1800
9039.89 1740
9040.79 1686
9041.68 1724
9042.58 1766
9043.48 1717
9044.38 1734
9045.27 1730
9046.17 1792
9047.07 1868
9047.97 1923
9048.87 1849
9049.76 1881
9050.66 1849
9051.56 1927
9052.46 1791
9053.36 1812
9054.25 1869
9055.15 2008
9056.05 1879
9056.95 1914
9057.85 1854
9058.75 1922
9059.64 1822
9060.54 1767
9061.44 1787
9062.34 1865
9063.24 1856
9064.14 1874
9065.04 1811
9065.93 1814
9066.83 1901
9067.73 1882
9068.63 1914
9069.53 1890
9070.43 1890
9071.33 1853
9072.23 1812
9073.13 1897
9074.03 1854
9074.92 1854
9075.82 1863
9076.72 1789
9077.62 1840
9078.52 1863
9079.42 1801
9080.32 1783
9081.22 1705
9082.12 1782
9083.02 1830
9083.92 1815
9084.82 1717
9085.72 1767
9086.62 1709
9087.52 1776
9088.42 1954
9089.32 1876
9090.22 1849
9091.12 1780
9092.02 1836
9092.92 1836
9093.82 1886
9094.72 1929
9095.62 1833
9096.52 1725
9097.42 1771
9098.32 1779
9099.22 1780
9100.12 1764
9101.02 1785
9101.92 1736
9102.82 1765
9103.72 1824
9104.62 1723
9105.52 1769
9106.43 1727
9107.33 1787
9108.23 1752
9109.13 1799
9110.03 1687
9110.93 1663
9111.83 1752
9112.73 1703
9113.63 1660
9114.53 1723
9115.44 1683
9116.34 1675
9117.24 1610
9118.14 1628
9119.04 1705
9119.94 1636
9120.84 1775
9121.75 1755
9122.65 1748
9123.55 1716
9124.45 1744
9125.35 1627
9126.25 1670
9127.16 1619
9128.06 1702
9128.96 1828
9129.86 1687
9130.76 1677
9131.66 1638
9132.57 1731
9133.47 1718
9134.37 1800
9135.27 1721
9136.18 1762
9137.08 1763
9137.98 1696
9138.88 1671
9139.79 1782
9140.69 1728
9141.59 1751
9142.49 1791
9143.40 1734
9144.30 1757
9145.20 1749
9146.10 1716
9147.01 1692
9147.91 1677
9148.81 1627
9149.71 1717
9150.62 1595
9151.52 1753
9152.42 1810
9153.33 1759
9154.23 1697
9155.13 1675
9156.04 1669
9156.94 1710
9157.84 1623
9158.75 1809
9159.65 1766
9160.55 1743
9161.46 1709
9162.36 1738
9163.26 1708
9164.17 1749
9165.07 1774
9165.97 1688
9166.88 1749
9167.78 1683
9168.69 1704
9169.59 1709
9170.49 1737
9171.40 1737
9172.30 1608
9173.21 1660
9174.11 1682
9175.01 1631
9175.92 1721
9176.82 1683
9177.73 1666
9178.63 1674
9179.54 1651
9180.44 1679
9181.35 1742
9182.25 1770
9183.15 1705
9184.06 1690
9184.96 1695
9185.87 1722
9186.77 1736
9187.68 1673
9188.58 1633
9189.49 1682
9190.39 1692
9191.30 1769
9192.20 1793
9193.11 1698
9194.01 1801
9194.92 1706
9195.82 1771
9196.73 1683
9197.63 1842
9198.54 1806
9199.44 1758
9200.35 1794
9201.25 1793
9202.16 1856
9203.07 1833
9203.97 1782
9204.88 1766
9205.78 1851
9206.69 1758
9207.59 1635
9208.50 1775
9209.41 1809
9210.31 1795
9211.22 1702
9212.12 1745
9213.03 1667
9213.94 1613
9214.84 1663
9215.75 1678
9216.65 1646
9217.56 1663
9218.47 1724
9219.37 1720
9220.28 1628
9221.19 1704
9222.09 1697
9223.00 1709
9223.91 1796
9224.81 1743
9225.72 1627
9226.63 1612
9227.53 1611
9228.44 1668
9229.35 1622
9230.25 1673
9231.16 1651
9232.07 1578
9232.97 1669
9233.88 1664
9234.79 1709
9235.70 1548
9236.60 1615
9237.51 1686
9238.42 1691
9239.32 1642
9240.23 1639
9241.14 1643
9242.05 1678
9242.95 1576
9243.86 1679
9244.77 1589
9245.68 1533
9246.58 1639
9247.49 1621
9248.40 1694
9249.31 1676
9250.22 1654
9251.12 1633
9252.03 1632
9252.94 1724
9253.85 1680
9254.76 1662
9255.66 1714
9256.57 1675
9257.48 1740
9258.39 1692
9259.30 1641
9260.21 1745
9261.11 1709
9262.02 1686
9262.93 1711
9263.84 1693
9264.75 1768
9265.66 1628
9266.57 1578
9267.47 1566
9268.38 1625
9269.29 1693
9270.20 1645
9271.11 1651
9272.02 1715
9272.93 1679
9273.84 1579
9274.75 1594
9275.65 1666
9276.56 1647
9277.47 1685
9278.38 1714
9279.29 1742
9280.20 1719
9281.11 1710
9282.02 1641
9282.93 1664
9283.84 1755
9284.75 1763
9285.66 1753
9286.57 1641
9287.48 1614
9288.39 1658
9289.30 1632
9290.21 1600
9291.12 1604
9292.03 1594
9292.94 1683
9293.85 1681
9294.76 1759
9295.67 1691
9296.58 1673
9297.49 1677
9298.40 1710
9299.31 1741
9300.22 1636
9301.13 1592
9302.04 1578
9302.95 1654
9303.86 1642
9304.77 1677
9305.68 1687
9306.59 1767
9307.50 1837
9308.41 1700
9309.32 1683
9310.23 1776
9311.15 1856
9312.06 1763
9312.97 1736
9313.88 1777
9314.79 1754
9315.70 1787
9316.61 1814
9317.52 1775
9318.43 1697
9319.35 1668
9320.26 1711
9321.17 1755
9322.08 1680
9322.99 1619
9323.90 1710
9324.81 1663
9325.73 1633
9326.64 1631
9327.55 1729
9328.46 1636
9329.37 1692
9330.28 1642
9331.20 1616
9332.11 1696
9333.02 1633
9333.93 1648
9334.84 1723
9335.76 1703
9336.67 1691
9337.58 1651
9338.49 1665
9339.40 1715
9340.32 1625
9341.23 1605
9342.14 1652
9343.05 1727
9343.97 1734
9344.88 1715
9345.79 1618
9346.70 1648
9347.62 1703
9348.53 1778
9349.44 1683
9350.35 1562
9351.27 1551
9352.18 1589
9353.09 1602
9354.01 1593
9354.92 1596
9355.83 1521
9356.75 1530
9357.66 1633
9358.57 1566
9359.49 1646
9360.40 1649
9361.31 1613
9362.23 1601
9363.14 1539
9364.05 1545
9364.97 1700
9365.88 1671
9366.79 1663
9367.71 1623
9368.62 1628
9369.53 1648
9370.45 1650
9371.36 1499
9372.28 1552
9373.19 1631
9374.10 1659
9375.02 1602
9375.93 1539
9376.84 1537
9377.76 1581
9378.67 1609
9379.59 1599
9380.50 1630
9381.42 1610
9382.33 1648
9383.24 1637
9384.16 1612
9385.07 1631
9385.99 1579
9386.90 1692
9387.82 1652
9388.73 1708
9389.65 1665
9390.56 1660
9391.48 1576
9392.39 1612
9393.31 1615
9394.22 1667
9395.14 1749
9396.05 1794
9396.97 1768
9397.88 1767
9398.80 1750
9399.71 1680
9400.63 1697
9401.54 1713
9402.46 1729
9403.37 1689
9404.29 1637
9405.20 1638
9406.12 1644
9407.03 1641
9407.95 1682
9408.87 1708
9409.78 1730
9410.70 1640
9411.61 1643
9412.53 1629
9413.44 1682
9414.36 1705
9415.28 1737
9416.19 1807
9417.11 1774
9418.02 1721
9418.94 1691
9419.86 1699
9420.77 1681
9421.69 1759
9422.61 1706
9423.52 1739
9424.44 1670
9425.36 1735
9426.27 1788
9427.19 1677
9428.10 1685
9429.02 1735
9429.94 1671
9430.85 1681
9431.77 1656
9432.69 1649
9433.61 1681
9434.52 1703
9435.44 1684
9436.36 1708
9437.27 1715
9438.19 1708
9439.11 1755
9440.02 1779
9440.94 1743
9441.86 1666
9442.78 1686
9443.69 1716
9444.61 1771
9445.53 1734
9446.45 1683
9447.36 1714
9448.28 1769
9449.20 1724
9450.12 1668
9451.03 1767
9451.95 1789
9452.87 1709
9453.79 1773
9454.71 1702
9455.62 1633
9456.54 1815
9457.46 1884
9458.38 1789
9459.30 1867
9460.21 1798
9461.13 1698
9462.05 1735
9462.97 1769
9463.89 1746
9464.80 1756
9465.72 1805
9466.64 1718
9467.56 1816
9468.48 1759
9469.40 1753
9470.32 1774
9471.23 1734
9472.15 1837
9473.07 1845
9473.99 1922
9474.91 1839
9475.83 1789
9476.75 1786
9477.67 1797
9478.59 1723
9479.50 1734
9480.42 1843
9481.34 1934
9482.26 2116
9483.18 2049
9484.10 2117
9485.02 2189
9485.94 2175
9486.86 2171
9487.78 2157
9488.70 2175
9489.62 2119
9490.54 1931
9491.46 1865
9492.38 1933
9493.30 2009
9494.22 1981
9495.14 1848
9496.06 1741
9496.98 1872
9497.90 1749
9498.82 1778
9499.74 1899
9500.66 1774
9501.58 1823
9502.50 1863
9503.42 1845
9504.34 1823
9505.26 1753
9506.18 1785
9507.10 1787
9508.02 1852
9508.94 1852
9509.86 1928
9510.78 1892
9511.70 1924
9512.62 1763
9513.54 1812
9514.46 1830
9515.38 1856
9516.30 1936
9517.23 1909
9518.15 1798
9519.07 1777
9519.99 1797
9520.91 1808
9521.83 1951
9522.75 1933
9523.67 1928
9524.59 1839
9525.52 1909
9526.44 1862
9527.36 1848
9528.28 1914
9529.20 1918
9530.12 1841
9531.04 1819
9531.97 1874
9532.89 1869
9533.81 1892
9534.73 1972
9535.65 2000
9536.57 2142
9537.50 2105
9538.42 2154
9539.34 2215
9540.26 2100
9541.18 2072
9542.11 2058
9543.03 2173
9543.95 2056
9544.87 2030
9545.80 2022
9546.72 2057
9547.64 1995
9548.56 2105
9549.49 1954
9550.41 2022
9551.33 2059
9552.25 2095
9553.18 1977
9554.10 1850
9555.02 1958
9555.94 2008
9556.87 2095
9557.79 2146
9558.71 2230
9559.64 2243
9560.56 2218
9561.48 2331
9562.40 2429
9563.33 2463
9564.25 2550
9565.17 2468
9566.10 2461
9567.02 2480
9567.94 2475
9568.87 2352
9569.79 2282
9570.71 2269
9571.64 2097
9572.56 2020
9573.49 2017
9574.41 2154
9575.33 2026
9576.26 1996
9577.18 2035
9578.10 2105
9579.03 2031
9579.95 2039
9580.88 2010
9581.80 2051
9582.72 1973
9583.65 1875
9584.57 1916
9585.50 2094
9586.42 2019
9587.35 2015
9588.27 1956
9589.19 2081
9590.12 2079
9591.04 2165
9591.97 2149
9592.89 2098
9593.82 2113
9594.74 2080
9595.67 2145
9596.59 2078
9597.52 2019
9598.44 2045
9599.37 2048
9600.29 2012
9601.22 2051
9602.14 2035
9603.07 2111
9603.99 2072
9604.92 2043
9605.84 2151
9606.77 2286
9607.69 2185
9608.62 2072
9609.54 2078
9610.47 2082
9611.39 1999
9612.32 2087
9613.24 2126
9614.17 2172
9615.10 2034
9616.02 2245
9616.95 2233
9617.87 2228
9618.80 2116
9619.72 2114
9620.65 2087
9621.58 2093
9622.50 2044
9623.43 2162
9624.35 2207
9625.28 2242
9626.21 2108
9627.13 2100
9628.06 2217
9628.99 2187
9629.91 2206
9630.84 2199
9631.76 2243
9632.69 2395
9633.62 2291
9634.54 2263
9635.47 2294
9636.40 2340
9637.32 2295
9638.25 2397
9639.18 2346
9640.10 2341
9641.03 2200
9641.96 2299
9642.89 2473
9643.81 2400
9644.74 2413
9645.67 2264
9646.59 2268
9647.52 2385
9648.45 2488
9649.38 2459
9650.30 2578
9651.23 2585
9652.16 2778
9653.09 2855
9654.01 2724
9654.94 2885
9655.87 2814
9656.80 2757
9657.72 2745
9658.65 2627
9659.58 2686
9660.51 2720
9661.43 2724
9662.36 2605
9663.29 2536
9664.22 2546
9665.15 2535
9666.07 2611
9667.00 2563
9667.93 2713
9668.86 2698
9669.79 2669
9670.72 2753
9671.64 2821
9672.57 2798
9673.50 2782
9674.43 2900
9675.36 2792
9676.29 2765
9677.22 2765
9678.14 2718
9679.07 2789
9680.00 2748
9680.93 2851
9681.86 2822
9682.79 2761
9683.72 2812
9684.65 2892
9685.58 2797
9686.50 2901
9687.43 2930
9688.36 2868
9689.29 2845
9690.22 2895
9691.15 2892
9692.08 3009
9693.01 2996
9693.94 2890
9694.87 2831
9695.80 2929
9696.73 3049
9697.66 3072
9698.59 3203
9699.52 3211
9700.45 3251
9701.38 3356
9702.31 3376
9703.24 3408
9704.17 3570
9705.10 3631
9706.03 3637
9706.96 3562
9707.89 3512
9708.82 3377
9709.75 3305
9710.68 3114
9711.61 3064
9712.54 3157
9713.47 3140
9714.40 3143
9715.33 3086
9716.26 3179
9717.19 3098
9718.12 3169
9719.05 3256
9719.98 3241
9720.91 3362
9721.84 3224
9722.77 3098
9723.70 3123
9724.64 2980
9725.57 2938
9726.50 2895
9727.43 2791
9728.36 2693
9729.29 2686
9730.22 2839
9731.15 2765
9732.08 2696
9733.02 2772
9733.95 2748
9734.88 2772
9735.81 2691
9736.74 2620
9737.67 2673
9738.60 2696
9739.54 2731
9740.47 2733
9741.40 2789
9742.33 2821
9743.26 2679
9744.20 2688
9745.13 2534
9746.06 2453
9746.99 2488
9747.92 2523
9748.86 2543
9749.79 2424
9750.72 2461
9751.65 2487
9752.58 2415
9753.52 2518
9754.45 2462
9755.38 2426
9756.31 2334
9757.25 2337
9758.18 2389
9759.11 2343
9760.04 2373
9760.98 2414
9761.91 2338
9762.84 2329
9763.77 2257
9764.71 2334
9765.64 2342
9766.57 2362
9767.51 2388
9768.44 2274
9769.37 2295
9770.31 2265
9771.24 2370
9772.17 2396
9773.10 2399
9774.04 2284
9774.97 2260
9775.90 2303
9776.84 2329
9777.77 2455
9778.71 2417
9779.64 2439
9780.57 2464
9781.51 2635
9782.44 2587
9783.37 2554
9784.31 2555
9785.24 2659
9786.17 2651
9787.11 2600
9788.04 2610
9788.98 2515
9789.91 2597
9790.84 2578
9791.78 2445
9792.71 2416
9793.65 2383
9794.58 2412
9795.52 2241
9796.45 2304
9797.38 2247
9798.32 2251
9799.25 2134
9800.19 2311
9801.12 2265
9802.06 2269
9802.99 2232
9803.93 2289
9804.86 2285
9805.80 2369
9806.73 2255
9807.67 2239
9808.60 2318
9809.54 2281
9810.47 2257
9811.41 2089
9812.34 2089
9813.28 2105
9814.21 1976
9815.15 1985
9816.08 2052
9817.02 1992
9817.95 2065
9818.89 2018
9819.82 1961
9820.76 1998
9821.69 1994
9822.63 2043
9823.57 2087
9824.50 2105
9825.44 2051
9826.37 2028
9827.31 2011
9828.25 2003
9829.18 2130
9830.12 2103
9831.05 1888
9831.99 1967
9832.93 2040
9833.86 2053
9834.80 2036
9835.73 1972
9836.67 2021
9837.61 1995
9838.54 1983
9839.48 1956
9840.42 1971
9841.35 1832
9842.29 1845
9843.23 1882
9844.16 1901
9845.10 1846
9846.04 1960
9846.97 1890
9847.91 1911
9848.85 1901
9849.78 2032
9850.72 1955
9851.66 1922
9852.59 1922
9853.53 1935
9854.47 2007
9855.40 2003
9856.34 1947
9857.28 1905
9858.22 1993
9859.15 1992
9860.09 1994
9861.03 2023
9861.97 1952
9862.90 2084
9863.84 1897
9864.78 2078
9865.72 2165
9866.65 2107
9867.59 2008
9868.53 1979
9869.47 1900
9870.41 1955
9871.34 1917
9872.28 1880
9873.22 1783
9874.16 1820
9875.10 1900
9876.03 1887
9876.97 1865
9877.91 1843
9878.85 1905
9879.79 1927
9880.73 1901
9881.66 1908
9882.60 1826
9883.54 1876
9884.48 1908
9885.42 1934
9886.36 1838
9887.30 1818
9888.23 1813
9889.17 1740
9890.11 1844
9891.05 1822
9891.99 1821
9892.93 1876
9893.87 1838
9894.81 1808
9895.75 1835
9896.68 1821
9897.62 1854
9898.56 1843
9899.50 1798
9900.44 1840
9901.38 1714
9902.32 1736
9903.26 1819
9904.20 1796
9905.14 1817
9906.08 1790
9907.02 1733
9907.96 1713
9908.90 1711
9909.84 1761
9910.78 1851
9911.72 1809
9912.66 1738
9913.60 1800
9914.54 1739
9915.48 1845
9916.42 1847
9917.36 1872
9918.30 1828
9919.24 1862
9920.18 1843
9921.12 1769
9922.06 1835
9923.00 1887
9923.94 1837
9924.88 1858
9925.82 1940
9926.76 1991
9927.70 2128
9928.64 2297
9929.58 2516
9930.52 2661
9931.46 2702
9932.40 2670
9933.35 2662
9934.29 2527
9935.23 2545
9936.17 2370
9937.11 2164
9938.05 2094
9938.99 1995
9939.93 1952
9940.87 1805
9941.82 1729
9942.76 1790
9943.70 1790
9944.64 1797
9945.58 1841
9946.52 1824
9947.46 1720
9948.41 1705
9949.35 1762
9950.29 1708
9951.23 1640
9952.17 1774
9953.11 1746
9954.06 1681
9955.00 1647
9955.94 1726
9956.88 1635
9957.82 1686
9958.77 1612
9959.71 1702
9960.65 1653
9961.59 1732
9962.54 1740
9963.48 1776
9964.42 1717
9965.36 1752
9966.30 1721
9967.25 1738
9968.19 1722
9969.13 1680
9970.07 1823
9971.02 1762
9971.96 1789
9972.90 1799
9973.85 1720
9974.79 1614
9975.73 1691
9976.67 1665
9977.62 1727
9978.56 1586
9979.50 1621
9980.45 1726
9981.39 1579
9982.33 1570
9983.28 1574
9984.22 1583
9985.16 1523
9986.11 1582
9987.05 1573
9987.99 1689
9988.94 1610
9989.88 1519
9990.82 1555
9991.77 1623
9992.71 1583
9993.65 1595
9994.60 1650
9995.54 1598
9996.49 1645
9997.43 1603
9998.37 1552
9999.32 1529
10000.26 1567
10001.21 1594
10002.15 1589
10003.09 1587
10004.04 1613
10004.98 1667
10005.93 1610
10006.87 1638
10007.82 1542
10008.76 1590
10009.71 1643
10010.65 1573
10011.59 1581
10012.54 1592
10013.48 1751
10014.43 1637
10015.37 1644
10016.32 1625
10017.26 1505
10018.21 1548
10019.15 1526
10020.10 1589
10021.04 1531
10021.99 1517
10022.93 1609
10023.88 1611
10024.82 1526
10025.77 1479
10026.71 1547
10027.66 1577
10028.60 1471
10029.55 1485
10030.50 1377
10031.44 1467
10032.39 1483
10033.33 1543
10034.28 1487
10035.22 1509
10036.17 1577
10037.12 1426
10038.06 1451
10039.01 1528
10039.95 1538
10040.90 1560
10041.84 1493
10042.79 1507
10043.74 1532
10044.68 1535
10045.63 1469
10046.58 1487
10047.52 1494
10048.47 1451
10049.41 1408
10050.36 1482
10051.31 1488
10052.25 1398
10053.20 1466
10054.15 1511
10055.09 1487
10056.04 1418
10056.99 1478
10057.93 1518
10058.88 1414
10059.83 1512
10060.77 1530
10061.72 1451
10062.67 1438
10063.62 1394
10064.56 1437
10065.51 1441
10066.46 1481
10067.40 1514
10068.35 1585
10069.30 1509
10070.25 1447
10071.19 1475
10072.14 1422
10073.09 1356
10074.04 1412
10074.98 1460
10075.93 1448
10076.88 1506
10077.83 1517
10078.77 1376
10079.72 1456
10080.67 1469
10081.62 1468
10082.57 1455
10083.51 1432
10084.46 1430
10085.41 1431
10086.36 1470
10087.31 1513
10088.25 1418
10089.20 1464
10090.15 1364
10091.10 1508
10092.05 1473
10093.00 1502
10093.94 1498
10094.89 1427
10095.84 1469
10096.79 1439
10097.74 1400
10098.69 1509
10099.64 1461
10100.58 1410
10101.53 1512
10102.48 1494
10103.43 1447
10104.38 1485
10105.33 1457
10106.28 1482
10107.23 1478
10108.18 1400
10109.13 1438
10110.08 1523
10111.02 1492
10111.97 1483
10112.92 1403
10113.87 1395
10114.82 1480
10115.77 1412
10116.72 1441
10117.67 1426
10118.62 1479
10119.57 1517
10120.52 1450
10121.47 1397
10122.42 1462
10123.37 1402
10124.32 1369
10125.27 1415
10126.22 1419
10127.17 1464
10128.12 1382
10129.07 1411
10130.02 1475
10130.97 1490
10131.92 1530
10132.87 1326
10133.82 1389
10134.77 1431
10135.72 1347
10136.67 1429
10137.62 1454
10138.57 1543
10139.52 1505
10140.47 1391
10141.42 1422
10142.38 1402
10143.33 1472
10144.28 1407
10145.23 1448
10146.18 1442
10147.13 1483
10148.08 1458
10149.03 1417
10149.98 1446
10150.93 1443
10151.89 1438
10152.84 1365
10153.79 1449
10154.74 1390
10155.69 1434
10156.64 1467
10157.59 1433
10158.55 1390
10159.50 1451
10160.45 1448
10161.40 1402
10162.35 1388
10163.30 1375
10164.26 1363
10165.21 1409
10166.16 1415
10167.11 1469
10168.06 1490
10169.01 1455
10169.97 1400
10170.92 1538
10171.87 1522
10172.82 1485
10173.78 1540
10174.73 1438
10175.68 1503
10176.63 1475
10177.58 1495
10178.54 1497
10179.49 1504
10180.44 1446
10181.39 1561
10182.35 1543
10183.30 1558
10184.25 1450
10185.21 1353
10186.16 1544
10187.11 1496
10188.06 1464
10189.02 1462
10189.97 1517
10190.92 1487
10191.88 1594
10192.83 1543
10193.78 1502
10194.74 1591
10195.69 1573
10196.64 1512
10197.60 1487
10198.55 1547
10199.50 1627
10200.46 1584
10201.41 1579
10202.36 1667
10203.32 1627
10204.27 1471
10205.22 1555
10206.18 1595
10207.13 1746
10208.09 1845
10209.04 1787
10209.99 1798
10210.95 1795
10211.90 1767
10212.86 1745
10213.81 1792
10214.76 1733
10215.72 1617
10216.67 1663
10217.63 1579
10218.58 1591
10219.53 1550
10220.49 1638
10221.44 1604
10222.40 1588
10223.35 1545
10224.31 1428
10225.26 1525
10226.22 1450
10227.17 1440
10228.13 1470
10229.08 1464
10230.04 1440
10230.99 1438
10231.95 1564
10232.90 1497
10233.86 1408
10234.81 1538
10235.77 1493
10236.72 1497
10237.68 1568
10238.63 1600
10239.59 1557
10240.54 1492
10241.50 1596
10242.45 1599
10243.41 1574
10244.36 1598
10245.32 1510
10246.28 1503
10247.23 1501
10248.19 1474
10249.14 1447
10250.10 1511
10251.05 1571
10252.01 1532
10252.97 1450
10253.92 1403
10254.88 1448
10255.83 1469
10256.79 1512
10257.75 1416
10258.70 1436
10259.66 1376
10260.61 1440
10261.57 1456
10262.53 1413
10263.48 1309
10264.44 1329
10265.40 1385
10266.35 1363
10267.31 1361
10268.27 1392
10269.22 1401
10270.18 1388
10271.14 1422
10272.09 1416
10273.05 1463
10274.01 1476
10274.96 1487
10275.92 1366
10276.88 1291
10277.84 1381
10278.79 1393
10279.75 1399
10280.71 1439
10281.66 1468
10282.62 1443
10283.58 1378
10284.54 1316
10285.49 1403
10286.45 1455
10287.41 1360
10288.37 1425
10289.32 1383
10290.28 1407
10291.24 1404
10292.20 1350
10293.16 1283
10294.11 1325
10295.07 1372
10296.03 1434
10296.99 1388
10297.95 1382
10298.90 1459
10299.86 1430
10300.82 1336
10301.78 1377
10302.74 1366
10303.69 1463
10304.65 1406
10305.61 1345
10306.57 1352
10307.53 1384
10308.49 1372
10309.44 1393
10310.40 1244
10311.36 1264
10312.32 1252
10313.28 1297
10314.24 1328
10315.20 1294
10316.16 1396
10317.12 1415
10318.07 1397
10319.03 1398
10319.99 1400
10320.95 1348
10321.91 1313
10322.87 1316
10323.83 1316
10324.79 1325
10325.75 1381
10326.71 1339
10327.67 1340
10328.63 1379
10329.59 1387
10330.54 1337
10331.50 1339
10332.46 1309
10333.42 1293
10334.38 1379
10335.34 1378
10336.30 1304
10337.26 1322
10338.22 1321
10339.18 1417
10340.14 1277
10341.10 1267
10342.06 1291
10343.02 1330
10343.98 1305
10344.94 1224
10345.90 1274
10346.86 1279
10347.82 1387
10348.78 1362
10349.75 1274
10350.71 1306
10351.67 1322
10352.63 1375
10353.59 1417
10354.55 1350
10355.51 1270
10356.47 1317
10357.43 1338
10358.39 1318
10359.35 1328
10360.31 1279
10361.27 1351
10362.23 1274
10363.20 1329
10364.16 1413
10365.12 1367
10366.08 1287
10367.04 1339
10368.00 1341
10368.96 1410
10369.92 1358
10370.89 1338
10371.85 1339
10372.81 1348
10373.77 1295
10374.73 1386
10375.69 1286
10376.66 1242
10377.62 1276
10378.58 1305
10379.54 1209
10380.50 1269
10381.46 1311
10382.43 1319
10383.39 1253
10384.35 1224
10385.31 1270
10386.28 1299
10387.24 1215
10388.20 1322
10389.16 1264
10390.12 1309
10391.09 1413
10392.05 1320
10393.01 1256
10393.97 1348
10394.94 1274
10395.90 1229
10396.86 1337
10397.82 1308
10398.79 1290
10399.75 1279
10400.71 1390
10401.68 1321
10402.64 1296
10403.60 1375
10404.56 1410
10405.53 1308
10406.49 1278
10407.45 1311
10408.42 1393
10409.38 1432
10410.34 1471
10411.31 1483
10412.27 1399
10413.23 1372
10414.20 1395
10415.16 1391
10416.12 1387
10417.09 1363
10418.05 1322
10419.01 1346
10419.98 1333
10420.94 1301
10421.91 1407
10422.87 1369
10423.83 1383
10424.80 1388
10425.76 1401
10426.73 1459
10427.69 1344
10428.65 1338
10429.62 1365
10430.58 1356
10431.55 1378
10432.51 1365
10433.47 1332
10434.44 1276
10435.40 1273
10436.37 1323
10437.33 1300
10438.30 1237
10439.26 1290
10440.23 1287
10441.19 1269
10442.16 1312
10443.12 1352
10444.09 1287
10445.05 1356
10446.02 1261
10446.98 1247
10447.95 1264
10448.91 1273
10449.88 1232
10450.84 1290
10451.81 1362
10452.77 1341
10453.74 1272
10454.70 1344
10455.67 1251
10456.63 1233
10457.60 1259
10458.56 1204
10459.53 1195
10460.49 1280
10461.46 1234
10462.43 1172
10463.39 1283
10464.36 1262
10465.32 1298
10466.29 1313
10467.25 1202
10468.22 1281
10469.19 1225
10470.15 1147
10471.12 1236
10472.08 1236
10473.05 1269
10474.02 1175
10474.98 1166
10475.95 1171
10476.92 1176
10477.88 1207
10478.85 1323
10479.82 1292
10480.78 1239
10481.75 1288
10482.71 1355
10483.68 1319
10484.65 1330
10485.61 1308
10486.58 1276
10487.55 1262
10488.52 1215
10489.48 1269
10490.45 1236
10491.42 1277
10492.38 1320
10493.35 1285
10494.32 1256
10495.28 1209
10496.25 1189
10497.22 1299
10498.19 1252
10499.15 1294
10500.12 1208
10501.09 1264
10502.06 1235
10503.02 1258
10503.99 1261
10504.96 1240
10505.93 1186
10506.89 1260
10507.86 1192
10508.83 1228
10509.80 1158
10510.77 1270
10511.73 1251
10512.70 1215
10513.67 1222
10514.64 1213
10515.61 1174
10516.57 1155
10517.54 1191
10518.51 1215
10519.48 1186
10520.45 1300
10521.42 1265
10522.38 1221
10523.35 1293
10524.32 1322
10525.29 1290
10526.26 1251
10527.23 1280
10528.20 1233
10529.16 1207
10530.13 1145
10531.10 1166
10532.07 1235
10533.04 1252
10534.01 1171
10534.98 1181
10535.95 1244
10536.92 1315
10537.89 1264
10538.85 1281
10539.82 1211
10540.79 1163
10541.76 1259
10542.73 1286
10543.70 1264
10544.67 1301
10545.64 1257
10546.61 1342
10547.58 1308
10548.55 1299
10549.52 1333
10550.49 1293
10551.46 1267
10552.43 1264
10553.40 1206
10554.37 1280
10555.34 1296
10556.31 1262
10557.28 1244
10558.25 1338
10559.22 1295
10560.19 1319
10561.16 1382
10562.13 1358
10563.10 1364
10564.07 1401
10565.04 1444
10566.01 1490
10566.98 1457
10567.95 1497
10568.92 1538
10569.89 1474
10570.86 1420
10571.83 1367
10572.80 1460
10573.78 1464
10574.75 1408
10575.72 1293
10576.69 1300
10577.66 1376
10578.63 1290
10579.60 1261
10580.57 1272
10581.54 1197
10582.51 1199
10583.49 1344
10584.46 1237
10585.43 1250
10586.40 1224
10587.37 1263
10588.34 1299
10589.31 1287
10590.29 1313
10591.26 1364
10592.23 1405
10593.20 1370
10594.17 1268
10595.14 1281
10596.12 1316
10597.09 1345
10598.06 1401
10599.03 1344
10600.00 1283
10600.98 1250
10601.95 1355
10602.92 1262
10603.89 1336
10604.87 1342
10605.84 1303
10606.81 1292
10607.78 1335
10608.75 1248
10609.73 1209
10610.70 1271
10611.67 1319
10612.64 1248
10613.62 1331
10614.59 1339
10615.56 1396
10616.54 1300
10617.51 1285
10618.48 1266
10619.45 1295
10620.43 1237
10621.40 1243
10622.37 1302
10623.35 1256
10624.32 1290
10625.29 1288
10626.27 1304
10627.24 1306
10628.21 1300
10629.19 1360
10630.16 1362
10631.13 1342
10632.11 1263
10633.08 1264
10634.05 1282
10635.03 1291
10636.00 1317
10636.97 1319
10637.95 1360
10638.92 1337
10639.90 1418
10640.87 1442
10641.84 1500
10642.82 1538
10643.79 1553
10644.77 1611
10645.74 1546
10646.71 1586
10647.69 1587
10648.66 1602
10649.64 1527
10650.61 1521
10651.59 1446
10652.56 1388
10653.53 1260
10654.51 1301
10655.48 1324
10656.46 1255
10657.43 1279
10658.41 1292
10659.38 1239
10660.36 1303
10661.33 1359
10662.31 1334
10663.28 1345
10664.26 1386
10665.23 1357
10666.21 1281
10667.18 1270
10668.16 1236
10669.13 1222
10670.11 1281
10671.08 1261
10672.06 1324
10673.03 1355
10674.01 1359
10674.98 1300
10675.96 1269
10676.93 1355
10677.91 1305
10678.89 1277
10679.86 1275
10680.84 1275
10681.81 1295
10682.79 1339
10683.76 1382
10684.74 1340
10685.72 1254
10686.69 1383
10687.67 1328
10688.64 1289
10689.62 1317
10690.60 1256
10691.57 1314
10692.55 1347
10693.53 1301
10694.50 1236
10695.48 1188
10696.46 1178
10697.43 1235
10698.41 1280
10699.38 1208
10700.36 1241
10701.34 1247
10702.31 1175
10703.29 1195
10704.27 1234
10705.25 1226
10706.22 1201
10707.20 1312
10708.18 1212
10709.15 1227
10710.13 1243
10711.11 1262
10712.08 1227
10713.06 1236
10714.04 1242
10715.02 1247
10715.99 1247
10716.97 1197
10717.95 1207
10718.93 1251
10719.90 1205
10720.88 1170
10721.86 1168
10722.84 1209
10723.81 1228
10724.79 1294
10725.77 1258
10726.75 1239
10727.72 1316
10728.70 1311
10729.68 1239
10730.66 1212
10731.64 1148
10732.61 1138
10733.59 1238
10734.57 1180
10735.55 1186
10736.53 1218
10737.51 1180
10738.48 1201
10739.46 1232
10740.44 1218
10741.42 1218
10742.40 1226
10743.38 1183
10744.36 1139
10745.33 1161
10746.31 1292
10747.29 1335
10748.27 1258
10749.25 1205
10750.23 1134
10751.21 1207
10752.19 1221
10753.16 1276
10754.14 1236
10755.12 1181
10756.10 1224
10757.08 1257
10758.06 1233
10759.04 1213
10760.02 1267
10761.00 1277
10761.98 1226
10762.96 1234
10763.94 1299
10764.92 1276
10765.90 1202
10766.88 1194
10767.86 1223
10768.84 1200
10769.82 1191
10770.80 1203
10771.78 1218
10772.75 1266
10773.73 1292
10774.71 1313
10775.69 1276
10776.68 1229
10777.66 1208
10778.64 1219
10779.62 1171
10780.60 1300
10781.58 1270
10782.56 1217
10783.54 1324
10784.52 1276
10785.50 1219
10786.48 1222
10787.46 1280
10788.44 1218
10789.42 1148
10790.40 1161
10791.38 1240
10792.36 1242
10793.34 1298
10794.32 1301
10795.31 1293
10796.29 1251
10797.27 1196
10798.25 1269
10799.23 1274
10800.21 1302
10801.19 1266
10802.17 1218
10803.15 1252
10804.14 1200
10805.12 1226
10806.10 1243
10807.08 1221
10808.06 1214
10809.04 1295
10810.03 1248
10811.01 1226
10811.99 1200
10812.97 1282
10813.95 1314
10814.93 1206
10815.92 1306
10816.90 1266
10817.88 1305
10818.86 1231
10819.84 1247
10820.83 1184
10821.81 1277
10822.79 1277
10823.77 1262
10824.75 1256
10825.74 1218
10826.72 1207
10827.70 1219
10828.68 1222
10829.67 1205
10830.65 1222
10831.63 1224
10832.61 1196
10833.60 1221
10834.58 1265
10835.56 1288
10836.55 1324
10837.53 1258
10838.51 1198
10839.49 1267
10840.48 1272
10841.46 1303
10842.44 1318
10843.43 1214
10844.41 1244
10845.39 1276
10846.38 1232
10847.36 1266
10848.34 1278
10849.33 1252
10850.31 1302
10851.29 1248
10852.28 1273
10853.26 1276
10854.24 1367
10855.23 1355
10856.21 1217
10857.20 1282
10858.18 1309
10859.16 1315
10860.15 1374
10861.13 1272
10862.12 1319
10863.10 1208
10864.08 1288
10865.07 1371
10866.05 1415
10867.04 1304
10868.02 1292
10869.00 1325
10869.99 1366
10870.97 1232
10871.96 1278
10872.94 1372
10873.93 1447
10874.91 1421
10875.90 1386
10876.88 1315
10877.86 1378
10878.85 1365
10879.83 1373
10880.82 1384
10881.80 1401
10882.79 1320
10883.77 1329
10884.76 1402
10885.74 1384
10886.73 1423
10887.71 1334
10888.70 1315
10889.68 1379
10890.67 1449
10891.66 1320
10892.64 1407
10893.63 1473
10894.61 1419
10895.60 1440
10896.58 1390
10897.57 1371
10898.55 1407
10899.54 1408
10900.53 1375
10901.51 1456
10902.50 1463
10903.48 1443
10904.47 1525
10905.45 1514
10906.44 1466
10907.43 1587
10908.41 1488
10909.40 1466
10910.39 1493
10911.37 1552
10912.36 1591
10913.34 1550
10914.33 1510
10915.32 1502
10916.30 1544
10917.29 1550
10918.28 1625
10919.26 1504
10920.25 1487
10921.24 1556
10922.22 1559
10923.21 1581
10924.20 1540
10925.18 1636
10926.17 1752
10927.16 1631
10928.14 1559
10929.13 1641
10930.12 1579
10931.11 1589
10932.09 1604
10933.08 1710
10934.07 1648
10935.05 1593
10936.04 1739
10937.03 1734
10938.02 1658
10939.00 1848
10939.99 1725
10940.98 1708
10941.97 1749
10942.95 1728
10943.94 1741
10944.93 1720
10945.92 1731
10946.91 1789
10947.89 1921
10948.88 1782
10949.87 1803
10950.86 1892
10951.85 1972
10952.83 1968
10953.82 1918
10954.81 1919
10955.80 1925
10956.79 2008
10957.77 2005
10958.76 2020
10959.75 2144
10960.74 2205
10961.73 2288
10962.72 2229
10963.71 2274
10964.69 2282
10965.68 2364
10966.67 2246
10967.66 2242
10968.65 2237
10969.64 2121
10970.63 2133
10971.62 2144
10972.60 2073
10973.59 2014
10974.58 1982
10975.57 1941
10976.56 1922
10977.55 2048
10978.54 1899
10979.53 1832
10980.52 2022
10981.51 1986
10982.50 1854
10983.49 1939
10984.48 1972
10985.47 2067
10986.46 1998
10987.44 2002
10988.43 1988
10989.42 2038
10990.41 2098
10991.40 2053
10992.39 2036
10993.38 1955
10994.37 2031
10995.36 2057
10996.35 2066
10997.34 2109
10998.33 2240
10999.32 2451
11000.31 2470
11001.30 2721
11002.30 2712
11003.29 2868
11004.28 3055
11005.27 3051
11006.26 2947
11007.25 3026
11008.24 2996
11009.23 2670
11010.22 2626
11011.21 2472
11012.20 2276
11013.19 2233
11014.18 2085
11015.17 2036
11016.16 1976
11017.16 1950
11018.15 1942
11019.14 1940
11020.13 1873
11021.12 1879
11022.11 1820
11023.10 1839
11024.09 1885
11025.09 1852
11026.08 1804
11027.07 1747
11028.06 1841
11029.05 1811
11030.04 1782
11031.03 1776
11032.03 1721
11033.02 1750
11034.01 1735
11035.00 1670
11035.99 1582
11036.99 1688
11037.98 1709
11038.97 1804
11039.96 1806
11040.95 1711
11041.95 1786
11042.94 1728
11043.93 1665
11044.92 1707
11045.91 1751
11046.91 1724
11047.90 1712
11048.89 1763
11049.88 1693
11050.88 1654
11051.87 1695
11052.86 1693
11053.85 1661
11054.85 1630
11055.84 1518
11056.83 1520
11057.83 1562
11058.82 1593
11059.81 1630
11060.80 1615
11061.80 1512
11062.79 1537
11063.78 1543
11064.78 1499
11065.77 1483
11066.76 1471
11067.76 1584
11068.75 1536
11069.74 1560
11070.74 1568
11071.73 1565
11072.72 1592
11073.72 1508
11074.71 1457
11075.70 1497
11076.70 1532
11077.69 1591
11078.69 1673
11079.68 1636
11080.67 1663
11081.67 1623
11082.66 1607
11083.65 1471
11084.65 1457
11085.64 1464
11086.64 1513
11087.63 1510
11088.63 1556
11089.62 1503
11090.61 1486
11091.61 1450
11092.60 1518
11093.60 1524
11094.59 1483
11095.59 1457
11096.58 1503
11097.58 1522
11098.57 1521
11099.56 1524
11100.56 1504
11101.55 1555
11102.55 1506
11103.54 1560
11104.54 1553
11105.53 1560
11106.53 1562
11107.52 1490
11108.52 1462
11109.51 1513
11110.51 1435
11111.50 1390
11112.50 1382
11113.50 1431
11114.49 1440
11115.49 1371
11116.48 1431
11117.48 1468
11118.47 1496
11119.47 1459
11120.46 1498
11121.46 1490
11122.46 1406
11123.45 1396
11124.45 1348
11125.44 1383
11126.44 1451
11127.43 1504
11128.43 1447
11129.43 1466
11130.42 1451
11131.42 1365
11132.42 1401
11133.41 1425
11134.41 1381
11135.40 1455
11136.40 1395
11137.40 1353
11138.39 1437
11139.39 1400
11140.39 1398
11141.38 1468
11142.38 1481
11143.38 1438
11144.37 1416
11145.37 1397
11146.37 1451
11147.36 1382
11148.36 1466
11149.36 1459
11150.35 1434
11151.35 1433
11152.35 1415
11153.35 1375
11154.34 1390
11155.34 1457
11156.34 1366
11157.33 1430
11158.33 1371
11159.33 1339
11160.33 1401
11161.32 1395
11162.32 1389
11163.32 1413
11164.32 1336
11165.31 1285
11166.31 1270
11167.31 1279
11168.31 1345
11169.31 1325
11170.30 1319
11171.30 1420
11172.30 1293
11173.30 1379
11174.30 1414
11175.29 1411
11176.29 1358
11177.29 1299
11178.29 1388
11179.29 1442
11180.29 1430
11181.28 1347
11182.28 1267
11183.28 1401
11184.28 1408
11185.28 1402
11186.28 1336
11187.27 1330
11188.27 1368
11189.27 1405
11190.27 1383
11191.27 1296
11192.27 1337
11193.27 1358
11194.27 1440
11195.27 1360
11196.26 1377
11197.26 1471
11198.26 1388
11199.26 1308
11200.26 1353
11201.26 1422
11202.26 1381
11203.26 1331
11204.26 1292
11205.26 1277
11206.26 1330
11207.26 1367
11208.26 1298
11209.26 1258
11210.26 1332
11211.26 1403
11212.26 1309
11213.26 1339
11214.26 1315
11215.25 1264
11216.25 1287
11217.25 1323
11218.25 1325
11219.25 1317
11220.26 1379
11221.26 1294
11222.26 1277
11223.26 1216
11224.26 1232
11225.26 1347
11226.26 1310
11227.26 1257
11228.26 1353
11229.26 1345
11230.26 1343
11231.26 1318
11232.26 1348
11233.26 1391
11234.26 1333
11235.26 1276
11236.26 1315
11237.26 1351
11238.26 1350
11239.27 1359
11240.27 1373
11241.27 1314
11242.27 1368
11243.27 1280
11244.27 1322
11245.27 1389
11246.27 1274
11247.28 1326
11248.28 1201
11249.28 1277
11250.28 1274
11251.28 1272
11252.28 1303
11253.28 1419
11254.29 1422
11255.29 1317
11256.29 1289
11257.29 1237
11258.29 1307
11259.29 1282
11260.30 1287
11261.30 1340
11262.30 1304
11263.30 1387
11264.30 1302
11265.31 1317
11266.31 1306
11267.31 1358
11268.31 1372
11269.32 1283
11270.32 1330
11271.32 1378
11272.32 1376
11273.33 1363
11274.33 1396
11275.33 1394
11276.33 1446
11277.34 1349
11278.34 1372
11279.34 1290
11280.34 1336
11281.35 1379
11282.35 1358
11283.35 1447
11284.36 1393
11285.36 1345
11286.36 1359
11287.36 1434
11288.37 1421
11289.37 1345
11290.37 1369
11291.38 1381
11292.38 1435
11293.38 1374
11294.39 1374
11295.39 1401
11296.40 1389
11297.40 1360
11298.40 1443
11299.41 1429
11300.41 1460
11301.41 1349
11302.42 1422
11303.42 1342
11304.42 1449
11305.43 1431
11306.43 1430
11307.44 1393
11308.44 1340
11309.44 1358
11310.45 1370
11311.45 1434
11312.46 1536
11313.46 1414
11314.47 1468
11315.47 1393
11316.47 1426
11317.48 1446
11318.48 1435
11319.49 1523
11320.49 1546
11321.50 1418
11322.50 1447
11323.51 1498
11324.51 1522
11325.52 1421
11326.52 1402
11327.53 1371
11328.53 1429
11329.54 1315
11330.54 1345
11331.55 1437
11332.55 1424
11333.56 1381
11334.56 1353
11335.57 1348
11336.57 1317
11337.58 1358
11338.58 1411
11339.59 1439
11340.59 1494
11341.60 1513
11342.61 1473
11343.61 1515
11344.62 1513
11345.62 1519
11346.63 1544
11347.63 1447
11348.64 1489
11349.65 1525
11350.65 1467
11351.66 1424
11352.66 1449
11353.67 1430
11354.68 1391
11355.68 1428
11356.69 1422
11357.69 1322
11358.70 1342
11359.71 1417
11360.71 1447
11361.72 1381
11362.73 1472
11363.73 1389
11364.74 1400
11365.75 1358
11366.75 1267
11367.76 1395
11368.77 1342
11369.77 1346
11370.78 1341
11371.79 1291
11372.79 1338
11373.80 1350
11374.81 1378
11375.81 1350
11376.82 1319
11377.83 1346
11378.84 1474
11379.84 1418
11380.85 1492
11381.86 1409
11382.86 1478
11383.87 1431
11384.88 1384
11385.89 1400
11386.89 1365
11387.90 1441
11388.91 1417
11389.92 1390
11390.93 1461
11391.93 1427
11392.94 1399
11393.95 1422
11394.96 1380
11395.96 1406
11396.97 1376
11397.98 1466
11398.99 1476
11400.00 1449
11401.00 1359
11402.01 1349
11403.02 1458
11404.03 1436
11405.04 1509
11406.05 1460
11407.05 1359
11408.06 1400
11409.07 1464
11410.08 1379
11411.09 1347
11412.10 1393
11413.11 1376
11414.12 1373
11415.12 1394
11416.13 1406
11417.14 1434
11418.15 1391
11419.16 1375
11420.17 1422
11421.18 1534
11422.19 1396
11423.20 1433
11424.20 1478
11425.21 1425
11426.22 1417
11427.23 1417
11428.24 1397
11429.25 1425
11430.26 1475
11431.27 1486
11432.28 1461
11433.29 1485
11434.30 1472
11435.31 1542
11436.32 1566
11437.33 1569
11438.34 1552
11439.35 1502
11440.36 1472
11441.37 1423
11442.38 1500
11443.39 1479
11444.40 1464
11445.41 1441
11446.42 1506
11447.43 1565
11448.44 1531
11449.45 1529
11450.46 1471
11451.47 1516
11452.48 1435
11453.49 1588
11454.50 1645
11455.51 1547
11456.52 1596
11457.53 1608
11458.54 1467
11459.55 1545
11460.57 1535
11461.58 1571
11462.59 1518
11463.60 1589
11464.61 1601
11465.62 1576
11466.63 1610
11467.64 1550
11468.65 1603
11469.66 1625
11470.68 1559
11471.69 1519
11472.70 1522
11473.71 1498
11474.72 1580
11475.73 1609
11476.74 1640
11477.76 1584
11478.77 1658
11479.78 1651
11480.79 1550
11481.80 1630
11482.81 1573
11483.83 1534
11484.84 1571
11485.85 1668
11486.86 1607
11487.87 1668
11488.89 1635
11489.90 1704
11490.91 1667
11491.92 1706
11492.93 1770
11493.95 1675
11494.96 1717
11495.97 1684
11496.98 1716
11498.00 1668
11499.01 1633
11500.02 1700
11501.03 1739
11502.05 1728
11503.06 1671
11504.07 1632
11505.09 1673
11506.10 1720
11507.11 1806
11508.12 1731
11509.14 1690
11510.15 1754
11511.16 1730
11512.18 1698
11513.19 1760
11514.20 1782
11515.22 1815
11516.23 1817
11517.24 1754
11518.26 1864
11519.27 1928
11520.28 1841
11521.30 1877
11522.31 1865
11523.32 1981
11524.34 1887
11525.35 1865
11526.36 1873
11527.38 1863
11528.39 1844
11529.41 1876
11530.42 1917
11531.43 1941
11532.45 1885
11533.46 1919
11534.47 1959
11535.49 1921
11536.50 1897
11537.52 1788
11538.53 1865
11539.55 1911
11540.56 2039
11541.57 2062
11542.59 1958
11543.60 2032
11544.62 2024
11545.63 2021
11546.65 2024
11547.66 1999
11548.68 1857
11549.69 2030
11550.71 2210
11551.72 2172
11552.74 2094
11553.75 2085
11554.77 2173
11555.78 2174
11556.80 2162
11557.81 2258
11558.83 2251
11559.84 2238
11560.86 2246
11561.87 2286
11562.89 2282
11563.90 2384
11564.92 2335
11565.93 2331
11566.95 2475
11567.96 2573
11568.98 2487
11570.00 2473
11571.01 2423
11572.03 2486
11573.04 2529
11574.06 2546
11575.07 2468
11576.09 2500
11577.11 2665
11578.12 2762
11579.14 2725
11580.15 2751
11581.17 2813
11582.19 2869
11583.20 3015
11584.22 3064
11585.24 3092
11586.25 3188
11587.27 3269
11588.28 3316
11589.30 3486
11590.32 3524
11591.33 3555
11592.35 3554
11593.37 3640
11594.38 3728
11595.40 3860
11596.42 4179
11597.43 4547
11598.45 4747
11599.47 5038
11600.48 5515
11601.50 6143
11602.52 6364
11603.54 6551
11604.55 6851
11605.57 6713
11606.59 6707
11607.61 6507
11608.62 6188
11609.64 5944
11610.66 5543
11611.67 5130
11612.69 4801
11613.71 4552
11614.73 4428
11615.74 4303
11616.76 4123
11617.78 4065
11618.80 3945
11619.82 3816
11620.83 3820
11621.85 3890
11622.87 3850
11623.89 3895
11624.91 3900
11625.92 4013
11626.94 4023
11627.96 4212
11628.98 4331
11630.00 4319
11631.01 4406
11632.03 4512
11633.05 4821
11634.07 5023
11635.09 5320
11636.11 5676
11637.13 6102
11638.14 6382
11639.16 6388
11640.18 6072
11641.20 5927
11642.22 5937
11643.24 5524
11644.26 5308
11645.28 5019
11646.29 4642
11647.31 4348
11648.33 4159
11649.35 3989
11650.37 3628
11651.39 3522
11652.41 3480
11653.43 3310
11654.45 3231
11655.47 3056
11656.49 2965
11657.51 3022
11658.53 2923
11659.55 2851
11660.57 2941
11661.58 2988
11662.60 2813
11663.62 2839
11664.64 2875
11665.66 2910
11666.68 2924
11667.70 2934
11668.72 2918
11669.74 2902
11670.76 2877
11671.78 2887
11672.80 2916
11673.82 3109
11674.84 2913
11675.86 2985
11676.89 3026
11677.91 2998
11678.93 3026
11679.95 3007
11680.97 3062
11681.99 3095
11683.01 3118
11684.03 3050
11685.05 2888
11686.07 2835
11687.09 2779
11688.11 2747
11689.13 2687
11690.15 2724
11691.17 2668
11692.20 2602
11693.22 2629
11694.24 2590
11695.26 2585
11696.28 2492
11697.30 2553
11698.32 2544
11699.34 2496
11700.36 2501
11701.39 2621
11702.41 2527
11703.43 2544
11704.45 2561
11705.47 2501
11706.49 2437
11707.52 2526
11708.54 2469
11709.56 2476
11710.58 2572
11711.60 2612
11712.62 2585
11713.65 2586
11714.67 2594
11715.69 2592
11716.71 2592
11717.73 2632
11718.76 2622
11719.78 2554
11720.80 2540
11721.82 2519
11722.85 2542
11723.87 2410
11724.89 2350
11725.91 2414
11726.94 2390
11727.96 2306
11728.98 2274
11730.00 2312
11731.03 2288
11732.05 2204
11733.07 2271
11734.09 2266
11735.12 2306
11736.14 2252
11737.16 2202
11738.19 2204
11739.21 2198
11740.23 2246
11741.26 2079
11742.28 2156
11743.30 2176
11744.33 2108
11745.35 2088
11746.37 2071
11747.40 2100
11748.42 2086
11749.44 2085
11750.47 2133
11751.49 2150
11752.51 2072
11753.54 2126
11754.56 2153
11755.58 2095
11756.61 2130
11757.63 2029
11758.66 1966
11759.68 2060
11760.70 2026
11761.73 1960
11762.75 1974
11763.78 1923
11764.80 2015
11765.82 2029
11766.85 1946
11767.87 1879
11768.90 1841
11769.92 1840
11770.95 1897
11771.97 1846
11772.99 1850
11774.02 1960
11775.04 1915
11776.07 1895
11777.09 1874
11778.12 1874
11779.14 1924
11780.17 1860
11781.19 1838
11782.22 1841
11783.24 1956
11784.27 1890
11785.29 1893
11786.32 1908
11787.34 1688
11788.37 1851
11789.39 2007
11790.42 1847
11791.44 1818
11792.47 1774
11793.49 1764
11794.52 1795
11795.55 1839
11796.57 1828
11797.60 1772
11798.62 1728
11799.65 1733
11800.67 1743
11801.70 1733
11802.73 1773
11803.75 1663
11804.78 1675
11805.80 1621
11806.83 1712
11807.86 1748
11808.88 1685
11809.91 1612
11810.93 1629
11811.96 1631
11812.99 1571
11814.01 1611
11815.04 1643
11816.07 1697
11817.09 1696
11818.12 1678
11819.14 1710
11820.17 1700
11821.20 1647
11822.22 1629
11823.25 1629
11824.28 1652
11825.30 1590
11826.33 1615
11827.36 1649
11828.39 1672
11829.41 1706
11830.44 1677
11831.47 1714
11832.49 1686
11833.52 1635
11834.55 1623
11835.58 1669
11836.60 1647
11837.63 1623
11838.66 1599
11839.68 1655
11840.71 1614
11841.74 1621
11842.77 1608
11843.79 1619
11844.82 1606
11845.85 1559
11846.88 1596
11847.91 1589
11848.93 1588
11849.96 1557
11850.99 1602
11852.02 1560
11853.05 1649
11854.07 1645
11855.10 1615
11856.13 1635
11857.16 1621
11858.19 1592
11859.21 1649
11860.24 1574
11861.27 1512
11862.30 1534
11863.33 1544
11864.36 1575
11865.38 1640
11866.41 1560
11867.44 1584
11868.47 1544
11869.50 1538
11870.53 1587
11871.56 1592
11872.59 1549
11873.61 1583
11874.64 1620
11875.67 1610
11876.70 1638
11877.73 1679
11878.76 1575
11879.79 1551
11880.82 1565
11881.85 1700
11882.88 1639
11883.91 1666
11884.94 1609
11885.97 1619
11886.99 1640
11888.02 1633
11889.05 1588
11890.08 1684
11891.11 1769
11892.14 1757
11893.17 1610
11894.20 1591
11895.23 1647
11896.26 1715
11897.29 1665
11898.32 1693
11899.35 1696
11900.38 1716
11901.41 1816
11902.44 1795
11903.47 1874
11904.50 1922
11905.53 1873
11906.56 1824
11907.59 1792
11908.62 1891
11909.65 1899
11910.69 1869
11911.72 1840
11912.75 1829
11913.78 1795
11914.81 1726
11915.84 1813
11916.87 1818
11917.90 1744
11918.93 1753
11919.96 1781
11920.99 1792
11922.02 1789
11923.05 1774
11924.09 1737
11925.12 1797
11926.15 1806
11927.18 1812
11928.21 1868
11929.24 1905
11930.27 1909
11931.30 2109
11932.34 2063
11933.37 2199
11934.40 2333
11935.43 2345
11936.46 2346
11937.49 2204
11938.53 2241
11939.56 2364
11940.59 2386
11941.62 2259
11942.65 2019
11943.69 2087
11944.72 2015
11945.75 1947
11946.78 1811
11947.81 1797
11948.85 1825
11949.88 1829
11950.91 1699
11951.94 1742
11952.97 1680
11954.01 1769
11955.04 1691
11956.07 1711
11957.10 1650
11958.14 1690
11959.17 1610
11960.20 1564
11961.24 1728
11962.27 1636
11963.30 1605
11964.33 1612
11965.37 1589
11966.40 1500
11967.43 1560
11968.47 1665
11969.50 1660
11970.53 1654
11971.56 1648
11972.60 1610
11973.63 1686
11974.66 1664
11975.70 1614
11976.73 1650
11977.76 1663
11978.80 1627
11979.83 1622
11980.86 1636
11981.90 1712
11982.93 1674
11983.97 1698
11985.00 1629
11986.03 1590
11987.07 1599
11988.10 1585
11989.13 1615
11990.17 1652
11991.20 1582
11992.24 1609
11993.27 1533
11994.31 1508
11995.34 1603
11996.37 1582
11997.41 1576
11998.44 1546
11999.48 1637
12000.51 1629
12001.55 1674
12002.58 1661
12003.61 1549
12004.65 1678
12005.68 1591
12006.72 1681
12007.75 1674
12008.79 1742
12009.82 1704
12010.86 1670
12011.89 1660
12012.93 1656
12013.96 1678
12015.00 1774
12016.03 1786
12017.07 1776
12018.10 1761
12019.14 1714
12020.17 1753
12021.21 1789
12022.24 1783
12023.28 1838
12024.31 1675
12025.35 1736
12026.39 1836
12027.42 1751
12028.46 1776
12029.49 1660
12030.53 1744
12031.56 1732
12032.60 1650
12033.64 1643
12034.67 1716
12035.71 1640
12036.74 1654
12037.78 1710
12038.82 1781
12039.85 1733
12040.89 1666
12041.92 1713
12042.96 1770
12044.00 1747
12045.03 1721
12046.07 1745
12047.11 1748
12048.14 1734
12049.18 1760
12050.21 1766
12051.25 1694
12052.29 1693
12053.32 1745
12054.36 1831
12055.40 1783
12056.43 1621
12057.47 1752
12058.51 1777
12059.55 1672
12060.58 1725
12061.62 1708
12062.66 1730
12063.69 1704
12064.73 1877
12065.77 1800
12066.81 1727
12067.84 1745
12068.88 1835
12069.92 1799
12070.95 1785
12071.99 1763
12073.03 1816
12074.07 1820
12075.11 1721
12076.14 1739
12077.18 1732
12078.22 1821
12079.26 1802
12080.29 1775
12081.33 1757
12082.37 1703
12083.41 1783
12084.45 1731
12085.48 1878
12086.52 1841
12087.56 1835
12088.60 1803
12089.64 1820
12090.67 1897
12091.71 1894
12092.75 1852
12093.79 1948
12094.83 2016
12095.87 1975
12096.91 1910
12097.94 1927
12098.98 1954
12100.02 1972
12101.06 1974
12102.10 1954
12103.14 1922
12104.18 2027
12105.22 2095
12106.25 2079
12107.29 2029
12108.33 2058
12109.37 2031
12110.41 2068
12111.45 2060
12112.49 2009
12113.53 1913
12114.57 1821
12115.61 1906
12116.65 1891
12117.69 1752
12118.73 1738
12119.77 1744
12120.80 1730
12121.84 1733
12122.88 1748
12123.92 1676
12124.96 1668
12126.00 1762
12127.04 1666
12128.08 1675
12129.12 1588
12130.16 1650
12131.20 1660
12132.24 1707
12133.28 1642
12134.32 1573
12135.36 1633
12136.40 1639
12137.44 1602
12138.48 1591
12139.52 1629
12140.57 1642
12141.61 1596
12142.65 1621
12143.69 1607
12144.73 1597
12145.77 1548
12146.81 1506
12147.85 1486
12148.89 1492
12149.93 1501
12150.97 1568
12152.01 1487
12153.05 1433
12154.10 1433
12155.14 1456
12156.18 1433
12157.22 1486
12158.26 1486
12159.30 1480
12160.34 1547
12161.38 1492
12162.42 1458
12163.47 1535
12164.51 1463
12165.55 1468
12166.59 1389
12167.63 1415
12168.67 1439
12169.72 1517
12170.76 1519
12171.80 1480
12172.84 1493
12173.88 1412
12174.92 1398
12175.97 1429
12177.01 1461
12178.05 1449
12179.09 1438
12180.13 1465
12181.18 1448
12182.22 1388
12183.26 1428
12184.30 1434
12185.35 1470
12186.39 1430
12187.43 1457
12188.47 1395
12189.52 1393
12190.56 1374
12191.60 1496
12192.64 1424
12193.69 1389
12194.73 1410
12195.77 1369
12196.82 1366
12197.86 1416
12198.90 1451
12199.94 1490
12200.99 1445
12202.03 1421
12203.07 1405
12204.12 1421
12205.16 1399
12206.20 1404
12207.25 1365
12208.29 1379
12209.33 1357
12210.38 1448
12211.42 1424
12212.46 1500
12213.51 1369
12214.55 1315
12215.59 1450
12216.64 1439
12217.68 1353
12218.73 1381
12219.77 1445
12220.81 1380
12221.86 1407
12222.90 1403
12223.94 1444
12224.99 1411
12226.03 1473
12227.08 1379
12228.12 1333
12229.17 1398
12230.21 1377
12231.25 1404
12232.30 1323
12233.34 1381
12234.39 1332
12235.43 1365
12236.48 1380
12237.52 1450
12238.57 1438
12239.61 1406
12240.66 1451
12241.70 1374
12242.74 1325
12243.79 1349
12244.83 1356
12245.88 1388
12246.92 1312
12247.97 1307
12249.01 1394
12250.06 1360
12251.10 1375
12252.15 1313
12253.20 1373
12254.24 1329
12255.29 1327
12256.33 1319
12257.38 1293
12258.42 1281
12259.47 1293
12260.51 1335
12261.56 1389
12262.60 1311
12263.65 1403
12264.70 1423
12265.74 1373
12266.79 1226
12267.83 1280
12268.88 1216
12269.93 1319
12270.97 1252
12272.02 1232
12273.06 1178
12274.11 1187
12275.16 1284
12276.20 1255
12277.25 1277
12278.30 1270
12279.34 1239
12280.39 1224
12281.43 1265
12282.48 1241
12283.53 1276
12284.57 1203
12285.62 1232
12286.67 1243
12287.71 1262
12288.76 1221
12289.81 1252
12290.85 1232
12291.90 1253
12292.95 1260
12294.00 1280
12295.04 1243
12296.09 1251
12297.14 1278
12298.18 1196
12299.23 1187
12300.28 1240
12301.33 1257
12302.37 1317
12303.42 1192
12304.47 1158
12305.52 1187
12306.56 1222
12307.61 1243
12308.66 1254
12309.71 1139
12310.75 1222
12311.80 1271
12312.85 1272
12313.90 1194
12314.95 1191
12315.99 1174
12317.04 1193
12318.09 1216
12319.14 1167
12320.19 1284
12321.23 1247
12322.28 1233
12323.33 1170
12324.38 1242
12325.43 1216
12326.47 1225
12327.52 1162
12328.57 1170
12329.62 1174
12330.67 1212
12331.72 1201
12332.77 1215
12333.81 1204
12334.86 1220
12335.91 1175
12336.96 1213
12338.01 1208
12339.06 1183
12340.11 1167
12341.16 1156
12342.21 1159
12343.26 1169
12344.30 1279
12345.35 1242
12346.40 1257
12347.45 1180
12348.50 1157
12349.55 1225
12350.60 1206
12351.65 1185
12352.70 1230
12353.75 1182
12354.80 1204
12355.85 1264
12356.90 1150
12357.95 1174
12359.00 1189
12360.05 1195
12361.10 1146
12362.15 1115
12363.20 1118
12364.25 1172
12365.30 1164
12366.35 1156
12367.40 1148
12368.45 1100
12369.50 1127
12370.55 1171
12371.60 1133
12372.65 1109
12373.70 1173
12374.75 1118
12375.80 1149
12376.85 1141
12377.90 1135
12378.95 1220
12380.00 1181
12381.05 1187
12382.10 1213
12383.15 1193
12384.21 1208
12385.26 1245
12386.31 1073
12387.36 1134
12388.41 1159
12389.46 1094
12390.51 1222
12391.56 1198
12392.61 1143
12393.67 1167
12394.72 1217
12395.77 1281
12396.82 1262
12397.87 1145
12398.92 1142
12399.97 1185
12401.03 1148
12402.08 1177
12403.13 1275
12404.18 1252
12405.23 1281
12406.28 1253
12407.34 1246
12408.39 1195
12409.44 1235
12410.49 1270
12411.54 1228
12412.60 1262
12413.65 1171
12414.70 1089
12415.75 1137
12416.80 1182
12417.86 1195
12418.91 1195
12419.96 1164
12421.01 1137
12422.07 1208
12423.12 1238
12424.17 1222
12425.22 1244
12426.28 1328
12427.33 1249
12428.38 1138
12429.43 1166
12430.49 1159
12431.54 1217
12432.59 1226
12433.65 1171
12434.70 1200
12435.75 1256
12436.80 1253
12437.86 1215
12438.91 1226
12439.96 1242
12441.02 1232
12442.07 1240
12443.12 1255
12444.18 1223
12445.23 1268
12446.28 1279
12447.34 1143
12448.39 1248
12449.45 1230
12450.50 1241
12451.55 1133
12452.61 1251
12453.66 1256
12454.71 1241
12455.77 1209
12456.82 1177
12457.88 1171
12458.93 1183
12459.98 1154
12461.04 1174
12462.09 1196
12463.15 1248
12464.20 1200
12465.26 1173
12466.31 1145
12467.36 1133
12468.42 1212
12469.47 1213
12470.53 1143
12471.58 1244
12472.64 1223
12473.69 1244
12474.75 1245
12475.80 1193
12476.86 1230
12477.91 1180
12478.97 1318
12480.02 1283
12481.08 1271
12482.13 1200
12483.19 1273
12484.24 1268
12485.30 1302
12486.35 1372
12487.41 1400
12488.46 1394
12489.52 1363
12490.57 1366
12491.63 1343
12492.68 1442
12493.74 1430
12494.79 1436
12495.85 1474
12496.90 1464
12497.96 1599
12499.02 1615
12500.07 1488
12501.13 1495
12502.18 1537
12503.24 1553
12504.30 1617
12505.35 1613
12506.41 1510
12507.46 1470
12508.52 1474
12509.58 1407
12510.63 1426
12511.69 1405
12512.74 1415
12513.80 1420
12514.86 1363
12515.91 1370
12516.97 1422
12518.03 1438
12519.08 1414
12520.14 1456
12521.20 1463
12522.25 1480
12523.31 1523
12524.37 1526
12525.42 1638
12526.48 1539
12527.54 1644
12528.59 1710
12529.65 1736
12530.71 1736
12531.77 1739
12532.82 1836
12533.88 1708
12534.94 1685
12535.99 1706
12537.05 1593
12538.11 1502
12539.17 1458
12540.22 1511
12541.28 1511
12542.34 1463
12543.40 1389
12544.45 1387
12545.51 1406
12546.57 1364
12547.63 1384
12548.69 1431
12549.74 1377
12550.80 1370
12551.86 1357
12552.92 1339
12553.98 1313
12555.03 1345
12556.09 1383
12557.15 1351
12558.21 1324
12559.27 1316
12560.32 1367
12561.38 1392
12562.44 1409
12563.50 1442
12564.56 1369
12565.62 1405
12566.68 1423
12567.73 1425
12568.79 1401
12569.85 1443
12570.91 1479
12571.97 1503
12573.03 1378
12574.09 1416
12575.15 1458
12576.20 1539
12577.26 1508
12578.32 1490
12579.38 1520
12580.44 1496
12581.50 1563
12582.56 1588
12583.62 1538
12584.68 1576
12585.74 1557
12586.80 1484
12587.86 1531
12588.92 1469
12589.98 1534
12591.04 1484
12592.10 1468
12593.15 1394
12594.21 1457
12595.27 1501
12596.33 1548
12597.39 1467
12598.45 1365
12599.51 1414
12600.57 1409
12601.63 1558
12602.69 1617
12603.75 1562
12604.81 1622
12605.87 1652
12606.93 1708
12608.00 1699
12609.06 1796
12610.12 1806
12611.18 1810
12612.24 1753
12613.30 1814
12614.36 1863
12615.42 1752
12616.48 1686
12617.54 1621
12618.60 1540
12619.66 1601
12620.72 1575
12621.78 1621
12622.84 1585
12623.91 1539
12624.97 1451
12626.03 1416
12627.09 1488
12628.15 1507
12629.21 1518
12630.27 1499
12631.33 1423
12632.40 1369
12633.46 1356
12634.52 1530
12635.58 1448
12636.64 1385
12637.70 1406
12638.76 1360
12639.83 1338
12640.89 1408
12641.95 1357
12643.01 1307
12644.07 1390
12645.13 1392
12646.20 1355
12647.26 1407
12648.32 1422
12649.38 1325
12650.45 1406
12651.51 1450
12652.57 1460
12653.63 1416
12654.69 1388
12655.76 1436
12656.82 1401
12657.88 1441
12658.94 1302
12660.01 1295
12661.07 1391
12662.13 1409
12663.19 1350
12664.26 1361
12665.32 1394
12666.38 1281
12667.45 1335
12668.51 1343
12669.57 1365
12670.63 1475
12671.70 1419
12672.76 1326
12673.82 1421
12674.89 1372
12675.95 1395
12677.01 1347
12678.08 1335
12679.14 1360
12680.20 1352
12681.27 1352
12682.33 1375
12683.39 1378
12684.46 1475
12685.52 1474
12686.58 1451
12687.65 1461
12688.71 1460
12689.77 1428
12690.84 1435
12691.90 1432
12692.97 1484
12694.03 1499
12695.09 1395
12696.16 1398
12697.22 1388
12698.29 1371
12699.35 1295
12700.42 1406
12701.48 1442
12702.54 1380
12703.61 1367
12704.67 1326
12705.74 1355
12706.80 1444
12707.87 1383
12708.93 1393
12710.00 1361
12711.06 1361
12712.12 1329
12713.19 1407
12714.25 1363
12715.32 1290
12716.38 1344
12717.45 1337
12718.51 1343
12719.58 1370
12720.64 1318
12721.71 1319
12722.77 1289
12723.84 1266
12724.90 1321
12725.97 1350
12727.04 1363
12728.10 1309
12729.17 1296
12730.23 1267
12731.30 1310
12732.36 1248
12733.43 1285
12734.49 1283
12735.56 1322
12736.63 1325
12737.69 1295
12738.76 1271
12739.82 1261
12740.89 1192
12741.95 1234
12743.02 1152
12744.09 1212
12745.15 1249
12746.22 1262
12747.28 1287
12748.35 1289
12749.42 1323
12750.48 1250
12751.55 1196
12752.62 1194
12753.68 1179
12754.75 1182
12755.82 1204
12756.88 1191
12757.95 1252
12759.02 1151
12760.08 1215
12761.15 1216
12762.22 1254
12763.28 1276
12764.35 1246
12765.42 1175
12766.48 1268
12767.55 1220
12768.62 1173
12769.69 1196
12770.75 1142
12771.82 1159
12772.89 1175
12773.95 1139
12775.02 1129
12776.09 1146
12777.16 1235
12778.22 1162
12779.29 1188
12780.36 1149
12781.43 1158
12782.49 1225
12783.56 1180
12784.63 1146
12785.70 1027
12786.77 1075
12787.83 1072
12788.90 1093
12789.97 1135
12791.04 1113
12792.11 1181
12793.17 1172
12794.24 1092
12795.31 1096
12796.38 1044
12797.45 1074
12798.51 1044
12799.58 1112
12800.65 1162
12801.72 1083
12802.79 1124
12803.86 1084
12804.93 1062
12805.99 1103
12807.06 1055
12808.13 1026
12809.20 1110
12810.27 1148
12811.34 1097
12812.41 1105
12813.48 1099
12814.54 1127
12815.61 1109
12816.68 1172
12817.75 1141
12818.82 1148
12819.89 1160
12820.96 1166
12822.03 1119
12823.10 1080
12824.17 1169
12825.24 1183
12826.31 1098
12827.38 1139
12828.45 1135
12829.52 1120
12830.59 1071
12831.65 1131
12832.72 1149
12833.79 1047
12834.86 1082
12835.93 1149
12837.00 1091
12838.07 1090
12839.14 1118
12840.21 1158
12841.28 1094
12842.35 1056
12843.42 1112
12844.50 1118
12845.57 1111
12846.64 1089
12847.71 1064
12848.78 1061
12849.85 1061
12850.92 994
12851.99 1018
12853.06 1018
12854.13 1033
12855.20 1048
12856.27 1124
12857.34 1101
12858.41 1076
12859.48 1070
12860.55 1034
12861.63 1062
12862.70 1018
12863.77 1031
12864.84 1052
12865.91 1052
12866.98 1026
12868.05 1092
12869.12 1002
12870.19 978
12871.27 990
12872.34 967
12873.41 1006
12874.48 985
12875.55 974
12876.62 975
12877.70 996
12878.77 982
12879.84 1069
12880.91 1044
12881.98 1014
12883.05 1017
12884.13 1001
12885.20 1000
12886.27 993
12887.34 1005
12888.41 1038
12889.49 1002
12890.56 964
12891.63 950
12892.70 953
12893.78 987
12894.85 1042
12895.92 1042
12896.99 1051
12898.06 1003
12899.14 987
12900.21 962
12901.28 969
12902.36 982
12903.43 984
12904.50 944
12905.57 1010
12906.65 1004
12907.72 1048
12908.79 993
12909.87 955
12910.94 986
12912.01 952
12913.08 1025
12914.16 992
12915.23 1020
12916.30 986
12917.38 968
12918.45 943
12919.52 972
12920.60 954
12921.67 954
12922.74 940
12923.82 953
12924.89 998
12925.97 942
12927.04 939
12928.11 914
12929.19 1000
12930.26 990
12931.33 881
12932.41 898
12933.48 920
12934.56 929
12935.63 925
12936.70 965
12937.78 897
12938.85 1023
12939.93 1019
12941.00 940
12942.08 949
12943.15 941
12944.22 880
12945.30 955
12946.37 1013
12947.45 943
12948.52 979
12949.60 998
12950.67 984
12951.75 921
12952.82 993
12953.90 907
12954.97 949
12956.05 932
12957.12 924
12958.20 929
12959.27 976
12960.35 937
12961.42 898
12962.50 927
12963.57 990
12964.65 1020
12965.72 988
12966.80 973
12967.87 934
12968.95 950
12970.02 947
12971.10 955
12972.17 942
12973.25 921
12974.33 954
12975.40 952
12976.48 992
12977.55 905
12978.63 835
12979.70 1015
12980.78 931
12981.86 958
12982.93 943
12984.01 951
12985.08 1038
12986.16 941
12987.24 961
12988.31 941
12989.39 965
12990.47 1011
12991.54 1029
12992.62 937
12993.70 1007
12994.77 1025
12995.85 936
12996.93 956
12998.00 957
12999.08 950
13000.16 919
13001.23 969
13002.31 1030
13003.39 940
13004.46 929
13005.54 917
13006.62 988
13007.69 941
13008.77 979
13009.85 988
13010.93 994
13012.00 981
13013.08 979
13014.16 1012
13015.23 975
13016.31 985
13017.39 997
13018.47 979
13019.54 988
13020.62 976
13021.70 965
13022.78 910
13023.85 937
13024.93 981
13026.01 934
13027.09 936
13028.17 946
13029.24 939
13030.32 956
13031.40 955
13032.48 979
13033.56 977
13034.63 948
13035.71 1008
13036.79 1004
13037.87 961
13038.95 985
13040.03 942
13041.10 956
13042.18 1023
13043.26 988
13044.34 1014
13045.42 1010
13046.50 990
13047.58 937
13048.65 971
13049.73 923
13050.81 909
13051.89 956
13052.97 931
13054.05 960
13055.13 1031
13056.21 1059
13057.29 987
13058.37 1006
13059.44 943
13060.52 933
13061.60 1000
13062.68 918
13063.76 983
13064.84 964
13065.92 1028
13067.00 947
13068.08 984
13069.16 962
13070.24 881
13071.32 926
13072.40 980
13073.48 973
13074.56 989
13075.64 994
13076.72 1001
13077.80 1019
13078.88 958
13079.96 958
13081.04 976
13082.12 925
13083.20 891
13084.28 977
13085.36 1025
13086.44 989
13087.52 978
13088.60 998
13089.68 990
13090.76 1009
13091.84 957
13092.92 1054
13094.00 961
13095.08 919
13096.16 963
13097.24 1019
13098.33 951
13099.41 911
13100.49 967
13101.57 870
13102.65 927
13103.73 903
13104.81 974
13105.89 1000
13106.97 952
13108.05 977
13109.14 945
13110.22 963
13111.30 976
13112.38 896
13113.46 919
13114.54 957
13115.62 956
13116.71 958
13117.79 943
13118.87 983
13119.95 955
13121.03 915
13122.11 1000
13123.20 1003
13124.28 993
13125.36 978
13126.44 994
13127.52 905
13128.61 976
13129.69 994
13130.77 917
13131.85 910
13132.94 902
13134.02 992
13135.10 972
13136.18 970
13137.26 991
13138.35 970
13139.43 975
13140.51 1040
13141.59 983
13142.68 986
13143.76 953
13144.84 989
13145.93 967
13147.01 982
13148.09 916
13149.17 976
13150.26 1005
13151.34 992
13152.42 958
13153.51 969
13154.59 946
13155.67 933
13156.76 940
13157.84 991
13158.92 960
13160.01 930
13161.09 938
13162.17 892
13163.26 987
13164.34 964
13165.42 940
13166.51 964
13167.59 948
13168.67 873
13169.76 937
13170.84 921
13171.93 974
13173.01 1075
13174.09 996
13175.18 964
13176.26 912
13177.35 991
13178.43 1038
13179.51 1023
13180.60 945
13181.68 903
13182.77 962
13183.85 958
13184.94 934
13186.02 1023
13187.10 975
13188.19 972
13189.27 959
13190.36 1019
13191.44 977
13192.53 1028
13193.61 1028
13194.70 1052
13195.78 1059
13196.87 1036
13197.95 1049
13199.04 1003
13200.12 950
13201.21 943
13202.29 949
13203.38 928
13204.46 959
13205.55 1021
13206.63 1012
13207.72 953
13208.80 982
13209.89 1033
13210.97 981
13212.06 934
13213.14 935
13214.23 993
13215.32 1012
13216.40 970
13217.49 950
13218.57 974
13219.66 1004
13220.74 954
13221.83 999
13222.92 958
13224.00 1013
13225.09 950
13226.17 1044
13227.26 1050
13228.35 980
13229.43 974
13230.52 1015
13231.61 993
13232.69 1065
13233.78 1044
13234.87 1040
13235.95 1025
13237.04 1016
13238.12 978
13239.21 1027
13240.30 989
13241.38 980
13242.47 890
13243.56 927
13244.65 1028
13245.73 990
13246.82 1038
13247.91 979
13248.99 987
13250.08 1005
13251.17 954
13252.25 981
13253.34 986
13254.43 996
13255.52 1022
13256.60 1006
13257.69 976
13258.78 1025
13259.87 1047
13260.95 1036
13262.04 1033
13263.13 1067
13264.22 1085
13265.30 1189
13266.39 1054
13267.48 1042
13268.57 1026
13269.65 1097
13270.74 967
13271.83 960
13272.92 1041
13274.01 1017
13275.09 1079
13276.18 1114
13277.27 1023
13278.36 1079
13279.45 1079
13280.54 1068
13281.62 1074
13282.71 1107
13283.80 1131
13284.89 1107
13285.98 1109
13287.07 1125
13288.16 1097
13289.24 1095
13290.33 1072
13291.42 1046
13292.51 1024
13293.60 1064
13294.69 1121
13295.78 1103
13296.87 1094
13297.96 1045
13299.04 1081
13300.13 1126
13301.22 1039
13302.31 1028
13303.40 1074
13304.49 1083
13305.58 1073
13306.67 1086
13307.76 1115
13308.85 1169
13309.94 1165
13311.03 1104
13312.12 1167
13313.21 1143
13314.30 1151
13315.39 1167
13316.48 1167
13317.57 1140
13318.66 1201
13319.75 1244
13320.84 1197
13321.93 1212
13323.02 1194
13324.11 1148
13325.20 1200
13326.29 1165
13327.38 1220
13328.47 1233
13329.56 1217
13330.65 1102
13331.74 1157
13332.83 1239
13333.92 1239
13335.01 1116
13336.10 1140
13337.19 1101
13338.28 1109
13339.37 1186
13340.46 1212
13341.55 1143
13342.64 1129
13343.74 1089
13344.83 1108
13345.92 1190
13347.01 1105
13348.10 1115
13349.19 1263
13350.28 1218
13351.37 1187
13352.46 1189
13353.56 1187
13354.65 1231
13355.74 1192
13356.83 1178
13357.92 1265
13359.01 1243
13360.10 1251
13361.20 1166
13362.29 1194
13363.38 1225
13364.47 1161
13365.56 1231
13366.65 1280
13367.75 1260
13368.84 1317
13369.93 1224
13371.02 1211
13372.11 1203
13373.21 1237
13374.30 1299
13375.39 1378
13376.48 1357
13377.58 1339
13378.67 1264
13379.76 1223
13380.85 1269
13381.95 1284
13383.04 1177
13384.13 1190
13385.22 1202
13386.32 1184
13387.41 1161
13388.50 1190
13389.59 1192
13390.69 1194
13391.78 1147
13392.87 1096
13393.97 1162
13395.06 1140
13396.15 1167
13397.24 1120
13398.34 1192
13399.43 1251
13400.52 1225
13401.62 1220
13402.71 1194
13403.80 1220
13404.90 1158
13405.99 1203
13407.08 1243
13408.18 1225
13409.27 1135
13410.37 1151
13411.46 1165
13412.55 1189
13413.65 1230
13414.74 1187
13415.83 1204
13416.93 1157
13418.02 1104
13419.12 1153
13420.21 1125
13421.30 1110
13422.40 1154
13423.49 1120
13424.59 1106
13425.68 1146
13426.78 1099
13427.87 1117
13428.96 1156
13430.06 1138
13431.15 1158
13432.25 1177
13433.34 1199
13434.44 1163
13435.53 1136
13436.63 1120
13437.72 1134
13438.82 1158
13439.91 1204
13441.01 1170
13442.10 1144
13443.20 1136
13444.29 1128
13445.39 1195
13446.48 1306
13447.58 1168
13448.67 1141
13449.77 1147
13450.86 1189
13451.96 1194
13453.05 1216
13454.15 1192
13455.24 1253
13456.34 1171
13457.43 1207
13458.53 1132
13459.63 1117
13460.72 1096
13461.82 1169
13462.91 1225
13464.01 1266
13465.10 1340
13466.20 1185
13467.30 1293
13468.39 1245
13469.49 1236
13470.58 1210
13471.68 1197
13472.78 1368
13473.87 1327
13474.97 1288
13476.07 1282
13477.16 1204
13478.26 1294
13479.35 1291
13480.45 1235
13481.55 1233
13482.64 1249
13483.74 1251
13484.84 1269
13485.93 1325
13487.03 1223
13488.13 1282
13489.22 1364
13490.32 1381
13491.42 1250
13492.52 1300
13493.61 1244
13494.71 1273
13495.81 1304
13496.90 1367
13498.00 1384
13499.10 1264
13500.20 1299
13501.29 1357
13502.39 1401
13503.49 1376
13504.59 1394
13505.68 1488
13506.78 1459
13507.88 1379
13508.98 1431
13510.07 1421
13511.17 1400
13512.27 1363
13513.37 1326
13514.47 1333
13515.56 1270
13516.66 1288
13517.76 1296
13518.86 1272
13519.96 1313
13521.05 1204
13522.15 1226
13523.25 1221
13524.35 1231
13525.45 1241
13526.54 1164
13527.64 1136
13528.74 1189
13529.84 1197
13530.94 1146
13532.04 1107
13533.14 1181
13534.23 1139
13535.33 1117
13536.43 1095
13537.53 1127
13538.63 1122
13539.73 1159
13540.83 1095
13541.93 1105
13543.03 1105
13544.12 1121
13545.22 1124
13546.32 1131
13547.42 1078
13548.52 1098
13549.62 1117
13550.72 1120
13551.82 1186
13552.92 1183
13554.02 1082
13555.12 1119
13556.22 1086
13557.32 1093
13558.42 1109
13559.52 1069
13560.62 1096
13561.72 1048
13562.82 1082
13563.92 1057
13565.02 1094
13566.12 1153
13567.22 1072
13568.32 1088
13569.42 1096
13570.52 967
13571.62 1015
13572.72 1035
13573.82 1009
13574.92 1036
13576.02 1035
13577.12 1095
13578.22 1136
13579.32 1055
13580.42 1109
13581.52 1100
13582.62 1117
13583.72 1056
13584.82 1029
13585.92 1154
13587.02 1102
13588.13 1052
13589.23 1080
13590.33 1048
13591.43 1028
13592.53 1085
13593.63 1058
13594.73 1075
13595.83 1006
13596.93 1070
13598.04 1065
13599.14 1062
13600.24 1029
13601.34 1033
13602.44 1139
13603.54 1088
13604.64 1042
13605.75 1013
13606.85 1106
13607.95 1158
13609.05 1107
13610.15 1092
13611.25 1049
13612.36 1071
13613.46 1026
13614.56 1042
13615.66 1013
13616.76 1032
13617.87 1100
13618.97 1120
13620.07 1085
13621.17 1020
13622.28 1083
13623.38 1100
13624.48 1088
13625.58 1052
13626.68 967
13627.79 945
13628.89 1002
13629.99 1086
13631.09 1026
13632.20 1052
13633.30 1045
13634.40 1064
13635.51 1005
13636.61 1071
13637.71 984
13638.81 1054
13639.92 998
13641.02 1000
13642.12 1029
13643.23 1050
13644.33 1016
13645.43 1052
13646.54 1028
13647.64 971
13648.74 1065
13649.85 1054
13650.95 1100
13652.05 1132
13653.16 1071
13654.26 1075
13655.36 1046
13656.47 1074
13657.57 1129
13658.68 1156
13659.78 1060
13660.88 1024
13661.99 1011
13663.09 951
13664.19 998
13665.30 1020
13666.40 1030
13667.51 1015
13668.61 1001
13669.72 1031
13670.82 1040
13671.92 1058
13673.03 1040
13674.13 1062
13675.24 1018
13676.34 997
13677.45 1004
13678.55 1027
13679.65 1000
13680.76 1002
13681.86 993
13682.97 1080
13684.07 971
13685.18 1000
13686.28 1020
13687.39 1003
13688.49 995
13689.60 1024
13690.70 1040
13691.81 1055
13692.91 1133
13694.02 1097
13695.12 1043
13696.23 1076
13697.33 1102
13698.44 1091
13699.55 1089
13700.65 1003
13701.76 1049
13702.86 1042
13703.97 1046
13705.07 1016
13706.18 1023
13707.28 1090
13708.39 995
13709.50 995
13710.60 1136
13711.71 1062
13712.81 1101
13713.92 1085
13715.03 1065
13716.13 1069
13717.24 1115
13718.34 1102
13719.45 1135
13720.56 1017
13721.66 1091
13722.77 1112
13723.88 1157
13724.98 1161
13726.09 1126
13727.19 1171
13728.30 1156
13729.41 1153
13730.51 1130
13731.62 1164
13732.73 1209
13733.83 1143
13734.94 1172
13736.05 1223
13737.16 1194
13738.26 1187
13739.37 1228
13740.48 1215
13741.58 1156
13742.69 1102
13743.80 1201
13744.91 1171
13746.01 1151
13747.12 1161
13748.23 1245
13749.33 1222
13750.44 1250
13751.55 1218
13752.66 1270
13753.76 1208
13754.87 1293
13755.98 1297
13757.09 1341
13758.20 1238
13759.30 1284
13760.41 1305
13761.52 1294
13762.63 1364
13763.74 1325
13764.84 1386
13765.95 1383
13767.06 1286
13768.17 1365
13769.28 1441
13770.38 1516
13771.49 1596
13772.60 1663
13773.71 1619
13774.82 1558
13775.93 1619
13777.03 1708
13778.14 1680
13779.25 1670
13780.36 1593
13781.47 1620
13782.58 1589
13783.69 1656
13784.80 1614
13785.90 1581
13787.01 1459
13788.12 1495
13789.23 1473
13790.34 1397
13791.45 1385
13792.56 1394
13793.67 1320
13794.78 1275
13795.89 1279
13797.00 1201
13798.11 1275
13799.21 1302
13800.32 1272
13801.43 1169
13802.54 1221
13803.65 1267
13804.76 1227
13805.87 1257
13806.98 1190
13808.09 1195
13809.20 1220
13810.31 1222
13811.42 1247
13812.53 1302
13813.64 1301
13814.75 1203
13815.86 1198
13816.97 1234
13818.08 1204
13819.19 1171
13820.30 1172
13821.41 1160
13822.52 1170
13823.63 1247
13824.74 1231
13825.85 1251
13826.96 1195
13828.08 1087
13829.19 1115
13830.30 1134
13831.41 1183
13832.52 1126
13833.63 1098
13834.74 1128
13835.85 1092
13836.96 1139
13838.07 1136
13839.18 1144
13840.29 1112
13841.41 1151
13842.52 1136
13843.63 1180
13844.74 1167
13845.85 1173
13846.96 1159
13848.07 1130
13849.19 1088
13850.30 1164
13851.41 1134
13852.52 1163
13853.63 1209
13854.74 1200
13855.85 1122
13856.97 1141
13858.08 1166
13859.19 1207
13860.30 1118
13861.41 1126
13862.53 1131
13863.64 1120
13864.75 1146
13865.86 1091
13866.97 1189
13868.09 1102
13869.20 1128
13870.31 1120
13871.42 1125
13872.54 1157
13873.65 1200
13874.76 1174
13875.87 1109
13876.99 1173
13878.10 1252
13879.21 1315
13880.32 1173
13881.44 1134
13882.55 1176
13883.66 1214
13884.77 1110
13885.89 1157
13887.00 1093
13888.11 1182
13889.23 1122
13890.34 1212
13891.45 1194
13892.57 1179
13893.68 1279
13894.79 1193
13895.91 1241
13897.02 1352
13898.13 1282
13899.25 1242
13900.36 1253
13901.47 1238
13902.59 1241
13903.70 1307
13904.81 1365
13905.93 1266
13907.04 1274
13908.16 1297
13909.27 1254
13910.38 1183
13911.50 1170
13912.61 1107
13913.73 1085
13914.84 1130
13915.95 1080
13917.07 1164
13918.18 1129
13919.30 1143
13920.41 1172
13921.52 1153
13922.64 1206
13923.75 1152
13924.87 1197
13925.98 1126
13927.10 1089
13928.21 1110
13929.33 1126
13930.44 1091
13931.56 1150
13932.67 1150
13933.79 1079
13934.90 1082
13936.02 1138
13937.13 1130
13938.25 1165
13939.36 1093
13940.48 1089
13941.59 1112
13942.71 1078
13943.82 1095
13944.94 1096
13946.05 1068
13947.17 1046
13948.28 1032
13949.40 1054
13950.51 1219
13951.63 1102
13952.74 1120
13953.86 1095
13954.98 996
13956.09 1019
13957.21 1048
13958.32 1076
13959.44 1072
13960.56 1082
13961.67 1064
13962.79 1043
13963.90 1092
13965.02 1104
13966.14 1107
13967.25 1095
13968.37 1119
13969.48 1066
13970.60 1029
13971.72 1086
13972.83 1092
13973.95 1023
13975.07 1008
13976.18 1090
13977.30 1117
13978.42 1058
13979.53 1009
13980.65 1026
13981.77 1108
13982.88 1068
13984.00 1089
13985.12 1127
13986.23 1054
13987.35 1059
13988.47 982
13989.58 1030
13990.70 1106
13991.82 1072
13992.94 1104
13994.05 998
13995.17 1056
13996.29 1048
13997.41 1088
13998.52 1011
13999.64 1039
14000.76 1050
14001.88 1004
14002.99 1022
14004.11 1016
14005.23 994
14006.35 1079
14007.46 1030
14008.58 1079
14009.70 1053
14010.82 1008
14011.94 1076
14013.05 1065
14014.17 1029
14015.29 1044
14016.41 1033
14017.53 1061
14018.64 1083
14019.76 1051
14020.88 1053
14022.00 1006
14023.12 992
14024.24 952
14025.35 1010
14026.47 1086
14027.59 1018
14028.71 1033
14029.83 1016
14030.95 1060
14032.07 1065
14033.19 1004
14034.30 1051
14035.42 1117
14036.54 1051
14037.66 1007
14038.78 1034
14039.90 1032
14041.02 1052
14042.14 1123
14043.26 1060
14044.38 1054
14045.50 1065
14046.61 1010
14047.73 1088
14048.85 1102
14049.97 1123
14051.09 1105
14052.21 1046
14053.33 1058
14054.45 1103
14055.57 1077
14056.69 1044
14057.81 1064
14058.93 1075
14060.05 1159
14061.17 1110
14062.29 1122
14063.41 1072
14064.53 1136
14065.65 1124
14066.77 1048
14067.89 1201
14069.01 1107
14070.13 1070
14071.25 1146
14072.37 1157
14073.49 1222
14074.61 1191
14075.73 1164
14076.85 1230
14077.97 1227
14079.10 1283
14080.22 1231
14081.34 1259
14082.46 1268
14083.58 1308
14084.70 1282
14085.82 1341
14086.94 1311
14088.06 1331
14089.18 1275
14090.30 1262
14091.43 1349
14092.55 1361
14093.67 1320
14094.79 1262
14095.91 1275
14097.03 1433
14098.15 1456
14099.28 1428
14100.40 1415
14101.52 1453
14102.64 1539
14103.76 1432
14104.88 1468
14106.00 1472
14107.13 1469
14108.25 1367
14109.37 1384
14110.49 1405
14111.61 1326
14112.74 1321
14113.86 1305
14114.98 1273
14116.10 1250
14117.22 1230
14118.35 1254
14119.47 1268
14120.59 1262
14121.71 1169
14122.84 1186
14123.96 1197
14125.08 1185
14126.20 1125
14127.33 1129
14128.45 1151
14129.57 1162
14130.69 1102
14131.82 1127
14132.94 1168
14134.06 1115
14135.19 1152
14136.31 1155
14137.43 1152
14138.55 1205
14139.68 1138
14140.80 1168
14141.92 1151
14143.05 1116
14144.17 1150
14145.29 1128
14146.42 1077
14147.54 1132
14148.66 1152
14149.79 1120
14150.91 1096
14152.03 1102
14153.16 1106
14154.28 1128
14155.40 1145
14156.53 1103
14157.65 1089
14158.78 1083
14159.90 1098
14161.02 1166
14162.15 1097
14163.27 1071
14164.40 1030
14165.52 1032
14166.64 1086
14167.77 1081
14168.89 1139
14170.02 1152
14171.14 1110
14172.27 1123
14173.39 1023
14174.51 995
14175.64 1045
14176.76 1138
14177.89 1092
14179.01 1092
14180.14 1045
14181.26 1040
14182.39 968
14183.51 979
14184.64 1083
14185.76 1065
14186.89 1049
14188.01 1073
14189.14 1048
14190.26 1045
14191.39 1074
14192.51 1072
14193.64 1070
14194.76 1031
14195.89 1110
14197.01 1082
14198.14 1052
14199.26 1130
14200.39 1070
14201.52 1053
14202.64 998
14203.77 1025
14204.89 1005
14206.02 991
14207.14 996
14208.27 979
14209.39 1063
14210.52 1017
14211.65 1042
14212.77 1016
14213.90 1003
14215.02 983
14216.15 998
14217.28 951
14218.40 1002
14219.53 1006
14220.66 1018
14221.78 1044
14222.91 936
14224.04 975
14225.16 1008
14226.29 1027
14227.41 976
14228.54 1016
14229.67 937
14230.79 980
14231.92 921
14233.05 872
14234.17 941
14235.30 978
14236.43 937
14237.56 971
14238.68 968
14239.81 958
14240.94 975
14242.06 960
14243.19 955
14244.32 988
14245.45 1013
14246.57 1000
14247.70 988
14248.83 949
14249.96 913
14251.08 951
14252.21 942
14253.34 980
14254.47 947
14255.59 930
14256.72 927
14257.85 869
14258.98 922
14260.10 954
14261.23 894
14262.36 935
14263.49 930
14264.62 920
14265.74 970
14266.87 981
14268.00 915
14269.13 915
14270.26 895
14271.39 943
14272.51 909
14273.64 898
14274.77 918
14275.90 940
14277.03 974
14278.16 941
14279.28 933
14280.41 967
14281.54 1010
14282.67 894
14283.80 861
14284.93 876
14286.06 968
14287.19 886
14288.32 921
14289.44 925
14290.57 900
14291.70 893
14292.83 890
14293.96 832
14295.09 884
14296.22 947
14297.35 894
14298.48 890
14299.61 915
14300.74 911
14301.87 895
14303.00 883
14304.13 874
14305.26 952
14306.38 885
14307.51 840
14308.64 858
14309.77 815
14310.90 826
14312.03 838
14313.16 815
14314.29 869
14315.42 896
14316.55 921
14317.68 862
14318.81 905
14319.94 829
14321.07 850
14322.21 849
14323.34 867
14324.47 828
14325.60 837
14326.73 861
14327.86 854
14328.99 853
14330.12 868
14331.25 846
14332.38 859
14333.51 774
14334.64 797
14335.77 857
14336.90 824
14338.03 858
14339.17 855
14340.30 801
14341.43 761
14342.56 789
14343.69 809
14344.82 872
14345.95 839
14347.08 820
14348.21 798
14349.35 886
14350.48 909
14351.61 836
14352.74 779
14353.87 857
14355.00 833
14356.14 854
14357.27 864
14358.40 850
14359.53 833
14360.66 821
14361.79 856
14362.93 876
14364.06 899
14365.19 847
14366.32 815
14367.45 824
14368.59 831
14369.72 825
14370.85 856
14371.98 819
14373.12 847
14374.25 807
14375.38 862
14376.51 911
14377.65 829
14378.78 853
14379.91 863
14381.04 843
14382.18 872
14383.31 802
14384.44 868
14385.57 849
14386.71 842
14387.84 818
14388.97 780
14390.11 842
14391.24 804
14392.37 822
14393.51 839
14394.64 841
14395.77 826
14396.90 854
14398.04 833
14399.17 794
14400.30 806
14401.44 806
14402.57 842
14403.71 836
14404.84 827
14405.97 809
14407.11 780
14408.24 792
14409.37 815
14410.51 793
14411.64 790
14412.78 831
14413.91 876
14415.04 832
14416.18 763
14417.31 812
14418.45 866
14419.58 885
14420.71 866
14421.85 869
14422.98 844
14424.12 790
14425.25 785
14426.39 850
14427.52 882
14428.65 869
14429.79 826
14430.92 871
14432.06 816
14433.19 758
14434.33 756
14435.46 800
14436.60 797
14437.73 856
14438.87 853
14440.00 835
14441.14 866
14442.27 817
14443.41 792
14444.54 861
14445.68 894
14446.81 863
14447.95 856
14449.08 848
14450.22 831
14451.35 852
14452.49 820
14453.63 852
14454.76 840
14455.90 877
14457.03 862
14458.17 831
14459.30 871
14460.44 861
14461.58 851
14462.71 826
14463.85 826
14464.98 837
14466.12 798
14467.25 784
14468.39 783
14469.53 860
14470.66 886
14471.80 862
14472.94 888
14474.07 868
14475.21 931
14476.34 942
14477.48 876
14478.62 859
14479.75 807
14480.89 845
14482.03 853
14483.16 846
14484.30 908
14485.44 817
14486.57 826
14487.71 832
14488.85 835
14489.99 811
14491.12 838
14492.26 797
14493.40 846
14494.53 873
14495.67 899
14496.81 866
14497.94 895
14499.08 904
14500.22 849
14501.36 895
14502.49 882
14503.63 919
14504.77 821
14505.91 916
14507.04 908
14508.18 936
14509.32 943
14510.46 964
14511.60 981
14512.73 904
14513.87 953
14515.01 947
14516.15 978
14517.29 979
14518.42 934
14519.56 922
14520.70 957
14521.84 988
14522.98 1018
14524.11 948
14525.25 918
14526.39 912
14527.53 907
14528.67 943
14529.81 997
14530.94 1017
14532.08 991
14533.22 1016
14534.36 938
14535.50 965
14536.64 1017
14537.78 928
14538.92 909
14540.05 845
14541.19 905
14542.33 868
14543.47 894
14544.61 929
14545.75 874
14546.89 848
14548.03 879
14549.17 895
14550.31 897
14551.45 898
14552.59 846
14553.72 917
14554.86 904
14556.00 936
14557.14 992
14558.28 1021
14559.42 883
14560.56 872
14561.70 915
14562.84 899
14563.98 950
14565.12 959
14566.26 893
14567.40 917
14568.54 902
14569.68 906
14570.82 923
14571.96 938
14573.10 892
14574.24 920
14575.38 904
14576.52 899
14577.66 861
14578.80 936
14579.94 977
14581.08 931
14582.23 911
14583.37 908
14584.51 881
14585.65 861
14586.79 896
14587.93 961
14589.07 950
14590.21 971
14591.35 930
14592.49 923
14593.63 941
14594.77 877
14595.92 945
14597.06 978
14598.20 887
14599.34 886
14600.48 888
14601.62 897
14602.76 946
14603.90 968
14605.05 966
14606.19 951
14607.33 1013
14608.47 979
14609.61 950
14610.75 1019
14611.90 969
14613.04 936
14614.18 949
14615.32 993
14616.46 976
14617.61 971
14618.75 1002
14619.89 958
14621.03 1000
14622.17 1024
14623.32 985
14624.46 977
14625.60 1009
14626.74 973
14627.88 995
14629.03 1025
14630.17 1006
14631.31 1022
14632.45 1006
14633.60 1046
14634.74 1058
14635.88 1095
14637.03 1151
14638.17 1103
14639.31 1063
14640.45 1054
14641.60 1085
14642.74 1103
14643.88 1081
14645.03 1122
14646.17 1055
14647.31 1051
14648.45 1180
14649.60 1083
14650.74 1069
14651.88 1007
14653.03 1001
14654.17 985
14655.31 953
14656.46 981
14657.60 943
14658.74 981
14659.89 934
14661.03 935
14662.18 898
14663.32 942
14664.46 1022
14665.61 957
14666.75 915
14667.90 948
14669.04 874
14670.18 927
14671.33 958
14672.47 964
14673.62 880
14674.76 923
14675.90 854
14677.05 829
14678.19 887
14679.34 890
14680.48 909
14681.63 892
14682.77 912
14683.91 857
14685.06 853
14686.20 957
14687.35 901
14688.49 901
14689.64 873
14690.78 849
14691.93 871
14693.07 819
14694.22 849
14695.36 814
14696.51 822
14697.65 941
14698.80 892
14699.94 866
14701.09 833
14702.23 846
14703.38 869
14704.52 873
14705.67 923
14706.81 871
14707.96 872
14709.11 805
14710.25 783
14711.40 778
14712.54 782
14713.69 816
14714.83 852
14715.98 789
14717.13 797
14718.27 799
14719.42 806
14720.56 817
14721.71 824
14722.86 904
14724.00 874
14725.15 799
14726.29 832
14727.44 886
14728.59 831
14729.73 835
14730.88 793
14732.03 836
14733.17 830
14734.32 878
14735.47 840
14736.61 840
14737.76 815
14738.91 821
14740.05 846
14741.20 807
14742.35 799
14743.49 832
14744.64 809
14745.79 812
14746.93 878
14748.08 838
14749.23 798
14750.37 847
14751.52 809
14752.67 761
14753.82 818
14754.96 817
14756.11 842
14757.26 796
14758.41 801
14759.55 822
14760.70 830
14761.85 852
14763.00 799
14764.14 775
14765.29 784
14766.44 825
14767.59 823
14768.73 830
14769.88 830
14771.03 791
14772.18 773
14773.33 826
14774.47 794
14775.62 810
14776.77 862
14777.92 808
14779.07 785
14780.22 835
14781.36 760
14782.51 815
14783.66 846
14784.81 868
14785.96 785
14787.11 812
14788.26 745
14789.40 832
14790.55 792
14791.70 756
14792.85 772
14794.00 834
14795.15 788
14796.30 798
14797.45 766
14798.59 840
14799.74 880
14800.89 858
14802.04 803
14803.19 817
14804.34 823
14805.49 816
14806.64 835
14807.79 793
14808.94 816
14810.09 842
14811.24 807
14812.39 787
14813.54 851
14814.69 857
14815.84 832
14816.98 814
14818.13 758
14819.28 780
14820.43 783
14821.58 834
14822.73 821
14823.88 815
14825.03 746
14826.18 756
14827.33 767
14828.48 821
14829.63 779
14830.79 811
14831.94 801
14833.09 751
14834.24 764
14835.39 749
14836.54 782
14837.69 758
14838.84 747
14839.99 770
14841.14 796
14842.29 786
14843.44 808
14844.59 790
14845.74 782
14846.89 739
14848.04 774
14849.20 727
14850.35 713
14851.50 692
14852.65 702
14853.80 763
14854.95 790
14856.10 770
14857.25 723
14858.41 745
14859.56 809
14860.71 744
14861.86 728
14863.01 765
14864.16 720
14865.31 705
14866.47 766
14867.62 754
14868.77 753
14869.92 725
14871.07 750
14872.22 749
14873.38 716
14874.53 714
14875.68 747
14876.83 693
14877.98 691
14879.14 729
14880.29 718
14881.44 736
14882.59 797
14883.75 717
14884.90 752
14886.05 741
14887.20 713
14888.36 708
14889.51 746
14890.66 701
14891.81 719
14892.97 740
14894.12 745
14895.27 721
14896.42 766
14897.58 731
14898.73 688
14899.88 686
14901.04 674
14902.19 662
14903.34 693
14904.50 730
14905.65 708
14906.80 726
14907.96 710
14909.11 723
14910.26 726
14911.42 715
14912.57 708
14913.72 653
14914.88 664
14916.03 689
14917.18 700
14918.34 652
14919.49 664
14920.64 734
14921.80 697
14922.95 715
14924.11 723
14925.26 688
14926.41 744
14927.57 732
14928.72 727
14929.88 728
14931.03 715
14932.18 714
14933.34 706
14934.49 655
14935.65 695
14936.80 758
14937.96 774
14939.11 737
14940.26 762
14941.42 714
14942.57 749
14943.73 737
14944.88 791
14946.04 787
14947.19 690
14948.35 680
14949.50 719
14950.66 714
14951.81 756
14952.97 705
14954.12 699
14955.28 675
14956.43 707
14957.59 730
14958.74 697
14959.90 716
14961.05 767
14962.21 743
14963.36 722
14964.52 680
14965.68 711
14966.83 712
14967.99 727
14969.14 728
14970.30 682
14971.45 717
14972.61 670
14973.77 757
14974.92 721
14976.08 756
14977.23 729
14978.39 690
14979.54 680
14980.70 709
14981.86 697
14983.01 682
14984.17 713
14985.33 704
14986.48 698
14987.64 674
14988.79 714
14989.95 688
14991.11 721
14992.26 682
14993.42 735
14994.58 741
14995.73 689
14996.89 683
14998.05 682
14999.20 673
15000.36 734
15001.52 675
15002.68 702
15003.83 707
15004.99 684
15006.15 695
15007.30 681
15008.46 692
15009.62 686
15010.77 712
15011.93 669
15013.09 666
15014.25 687
15015.40 679
15016.56 738
15017.72 704
15018.88 663
15020.03 688
15021.19 723
15022.35 678
15023.51 680
15024.67 683
15025.82 708
15026.98 684
15028.14 714
15029.30 675
15030.45 717
15031.61 688
15032.77 721
15033.93 663
15035.09 698
15036.25 741
15037.40 708
15038.56 712
15039.72 766
15040.88 733
15042.04 669
15043.20 697
15044.35 696
15045.51 658
15046.67 666
15047.83 660
15048.99 700
15050.15 679
15051.31 692
15052.47 711
15053.62 674
15054.78 663
15055.94 686
15057.10 623
15058.26 645
15059.42 701
15060.58 684
15061.74 666
15062.90 687
15064.06 693
15065.22 702
15066.38 683
15067.53 657
15068.69 730
15069.85 647
15071.01 635
15072.17 656
15073.33 670
15074.49 630
15075.65 634
15076.81 712
15077.97 740
15079.13 726
15080.29 689
15081.45 715
15082.61 686
15083.77 689
15084.93 715
15086.09 650
15087.25 617
15088.41 665
15089.57 670
15090.73 669
15091.89 726
15093.05 748
15094.21 680
15095.37 704
15096.54 714
15097.70 704
15098.86 683
15100.02 704
15101.18 689
15102.34 650
15103.50 678
15104.66 669
15105.82 715
15106.98 697
15108.14 696
15109.30 699
15110.47 679
15111.63 671
15112.79 658
15113.95 686
15115.11 718
15116.27 689
15117.43 700
15118.59 713
15119.76 663
15120.92 668
15122.08 680
15123.24 695
15124.40 675
15125.56 750
15126.73 682
15127.89 696
15129.05 690
15130.21 701
15131.37 710
15132.53 740
15133.70 691
15134.86 707
15136.02 666
15137.18 654
15138.35 657
15139.51 675
15140.67 719
15141.83 683
15142.99 681
15144.16 692
15145.32 675
15146.48 714
15147.64 706
15148.81 623
15149.97 692
15151.13 691
15152.29 729
15153.46 698
15154.62 677
15155.78 739
15156.95 736
15158.11 706
15159.27 687
15160.43 708
15161.60 719
15162.76 693
15163.92 695
15165.09 659
15166.25 641
15167.41 717
15168.58 691
15169.74 729
15170.90 707
15172.07 698
15173.23 753
15174.39 759
15175.56 739
15176.72 751
15177.89 744
15179.05 759
15180.21 731
15181.38 665
15182.54 715
15183.70 722
15184.87 781
15186.03 686
15187.20 674
15188.36 704
15189.52 659
15190.69 661
15191.85 688
15193.02 733
15194.18 659
15195.35 710
15196.51 698
15197.68 691
15198.84 687
15200.00 727
15201.17 782
15202.33 761
15203.50 720
15204.66 708
15205.83 773
15206.99 783
15208.16 716
15209.32 757
15210.49 686
15211.65 678
15212.82 715
15213.98 724
15215.15 723
15216.31 761
15217.48 743
15218.64 723
15219.81 695
15220.97 749
15222.14 761
15223.30 753
15224.47 727
15225.64 733
15226.80 706
15227.97 818
15229.13 781
15230.30 784
15231.46 769
15232.63 739
15233.80 795
15234.96 746
15236.13 784
15237.29 803
15238.46 757
15239.63 784
15240.79 720
15241.96 752
15243.12 717
15244.29 782
15245.46 770
15246.62 739
15247.79 776
15248.96 752
15250.12 703
15251.29 738
15252.45 729
15253.62 735
15254.79 692
15255.95 766
15257.12 743
15258.29 751
15259.45 707
15260.62 741
15261.79 715
15262.96 731
15264.12 716
15265.29 762
15266.46 741
15267.62 738
15268.79 750
15269.96 749
15271.13 694
15272.29 678
15273.46 689
15274.63 740
15275.80 761
15276.96 742
15278.13 747
15279.30 817
15280.47 730
15281.63 696
15282.80 749
15283.97 763
15285.14 697
15286.30 713
15287.47 695
15288.64 730
15289.81 728
15290.98 687
15292.14 691
15293.31 733
15294.48 740
15295.65 682
15296.82 736
15297.99 727
15299.15 683
15300.32 775
15301.49 732
15302.66 713
15303.83 709
15305.00 685
15306.16 726
15307.33 717
15308.50 752
15309.67 733
15310.84 741
15312.01 774
15313.18 684
15314.35 722
15315.52 693
15316.68 693
15317.85 723
15319.02 763
15320.19 746
15321.36 744
15322.53 755
15323.70 729
15324.87 690
15326.04 687
15327.21 654
15328.38 692
15329.55 698
15330.72 729
15331.89 717
15333.05 676
15334.22 706
15335.39 728
15336.56 723
15337.73 769
15338.90 739
15340.07 734
15341.24 696
15342.41 749
15343.58 752
15344.75 707
15345.92 703
15347.09 726
15348.26 701
15349.43 656
15350.60 689
15351.78 701
15352.95 709
15354.12 755
15355.29 715
15356.46 690
15357.63 729
15358.80 672
15359.97 682
15361.14 710
15362.31 707
15363.48 681
15364.65 670
15365.82 740
15366.99 734
15368.16 724
15369.34 704
15370.51 722
15371.68 713
15372.85 724
15374.02 737
15375.19 726
15376.36 697
15377.53 662
15378.71 686
15379.88 700
15381.05 747
15382.22 734
15383.39 685
15384.56 663
15385.74 725
15386.91 695
15388.08 665
15389.25 662
15390.42 691
15391.59 696
15392.77 742
15393.94 676
15395.11 679
15396.28 675
15397.45 720
15398.63 721
15399.80 670
15400.97 721
15402.14 674
15403.32 701
15404.49 704
15405.66 721
15406.83 774
15408.01 704
15409.18 675
15410.35 692
15411.52 703
15412.70 677
15413.87 618
15415.04 639
15416.21 707
15417.39 658
15418.56 698
15419.73 699
15420.91 703
15422.08 700
15423.25 695
15424.42 724
15425.60 743
15426.77 668
15427.94 679
15429.12 688
15430.29 639
15431.46 697
15432.64 691
15433.81 700
15434.99 701
15436.16 714
15437.33 728
15438.51 724
15439.68 660
15440.85 654
15442.03 685
15443.20 718
15444.37 731
15445.55 698
15446.72 705
15447.90 699
15449.07 694
15450.25 687
15451.42 700
15452.59 676
15453.77 653
15454.94 652
15456.12 679
15457.29 703
15458.47 739
15459.64 639
15460.81 596
15461.99 675
15463.16 709
15464.34 666
15465.51 673
15466.69 653
15467.86 602
15469.04 664
15470.21 723
15471.39 716
15472.56 699
15473.74 682
15474.91 651
15476.09 619
15477.26 613
15478.44 713
15479.61 700
15480.79 696
15481.96 643
15483.14 692
15484.31 680
15485.49 671
15486.66 663
15487.84 658
15489.02 663
15490.19 630
15491.37 668
15492.54 716
15493.72 715
15494.89 732
15496.07 737
15497.25 730
15498.42 746
15499.60 737
15500.77 737
15501.95 678
15503.13 661
15504.30 699
15505.48 695
15506.66 642
15507.83 638
15509.01 638
15510.18 651
15511.36 711
15512.54 714
15513.71 604
15514.89 676
15516.07 706
15517.24 641
15518.42 664
15519.60 687
15520.77 681
15521.95 711
15523.13 671
15524.30 678
15525.48 661
15526.66 693
15527.84 692
15529.01 665
15530.19 675
15531.37 656
15532.54 675
15533.72 627
15534.90 651
15536.08 641
15537.25 677
15538.43 733
15539.61 694
15540.79 669
15541.96 682
15543.14 639
15544.32 676
15545.50 702
15546.67 677
15547.85 707
15549.03 716
15550.21 708
15551.39 733
15552.56 744
15553.74 727
15554.92 667
15556.10 676
15557.28 696
15558.46 680
15559.63 641
15560.81 627
15561.99 678
15563.17 631
15564.35 661
15565.53 733
15566.70 756
15567.88 726
15569.06 752
15570.24 728
15571.42 690
15572.60 664
15573.78 684
15574.96 738
15576.13 680
15577.31 697
15578.49 684
15579.67 697
15580.85 671
15582.03 645
15583.21 695
15584.39 679
15585.57 670
15586.75 709
15587.93 750
15589.10 762
15590.28 678
15591.46 658
15592.64 700
15593.82 748
15595.00 725
15596.18 746
15597.36 729
15598.54 673
15599.72 693
15600.90 713
15602.08 759
15603.26 688
15604.44 743
15605.62 750
15606.80 732
15607.98 715
15609.16 734
15610.34 756
15611.52 741
15612.70 723
15613.88 716
15615.06 752
15616.24 789
15617.42 789
15618.60 746
15619.78 777
15620.97 799
15622.15 751
15623.33 761
15624.51 755
15625.69 751
15626.87 787
15628.05 793
15629.23 761
15630.41 775
15631.59 780
15632.77 794
15633.96 770
15635.14 763
15636.32 791
15637.50 766
15638.68 824
15639.86 812
15641.04 742
15642.22 807
15643.41 792
15644.59 828
15645.77 837
15646.95 743
15648.13 806
15649.31 824
15650.50 848
15651.68 783
15652.86 780
15654.04 810
15655.22 803
15656.40 817
15657.59 814
15658.77 795
15659.95 824
15661.13 832
15662.31 815
15663.50 758
15664.68 805
15665.86 854
15667.04 872
15668.23 820
15669.41 770
15670.59 748
15671.77 802
15672.96 764
15674.14 794
15675.32 801
15676.50 802
15677.69 865
15678.87 801
15680.05 857
15681.24 776
15682.42 764
15683.60 811
15684.78 841
15685.97 766
15687.15 811
15688.33 824
15689.52 828
15690.70 860
15691.88 794
15693.07 832
15694.25 807
15695.43 784
15696.62 782
15697.80 791
15698.98 776
15700.17 804
15701.35 831
15702.54 733
15703.72 778
15704.90 734
15706.09 807
15707.27 831
15708.45 821
15709.64 827
15710.82 766
15712.01 791
15713.19 809
15714.37 775
15715.56 763
15716.74 839
15717.93 775
15719.11 751
15720.30 777
15721.48 739
15722.66 742
15723.85 791
15725.03 802
15726.22 791
15727.40 791
15728.59 782
15729.77 744
15730.96 835
15732.14 760
15733.33 816
15734.51 856
15735.70 853
15736.88 888
15738.07 830
15739.25 837
15740.44 805
15741.62 813
15742.81 850
15743.99 870
15745.18 804
15746.36 802
15747.55 845
15748.73 801
15749.92 897
15751.11 875
15752.29 881
15753.48 926
15754.66 885
15755.85 969
15757.03 909
15758.22 921
15759.40 929
15760.59 865
15761.78 855
15762.96 877
15764.15 877
15765.33 845
15766.52 858
15767.71 892
15768.89 845
15770.08 816
15771.27 828
15772.45 914
15773.64 834
15774.82 787
15776.01 825
15777.20 830
15778.38 816
15779.57 859
15780.76 822
15781.94 812
15783.13 771
15784.32 747
15785.50 766
15786.69 802
15787.88 807
15789.07 774
15790.25 759
15791.44 884
15792.63 822
15793.81 785
15795.00 802
15796.19 777
15797.38 799
15798.56 804
15799.75 802
15800.94 789
15802.13 787
15803.31 821
15804.50 789
15805.69 781
15806.88 747
15808.06 693
15809.25 750
15810.44 740
15811.63 761
15812.81 755
15814.00 778
15815.19 846
15816.38 774
15817.57 681
15818.75 744
15819.94 752
15821.13 760
15822.32 756
15823.51 728
15824.70 761
15825.88 766
15827.07 753
15828.26 787
15829.45 758
15830.64 762
15831.83 718
15833.01 747
15834.20 706
15835.39 746
15836.58 787
15837.77 787
15838.96 699
15840.15 704
15841.34 742
15842.52 724
15843.71 717
15844.90 738
15846.09 787
15847.28 724
15848.47 787
15849.66 765
15850.85 720
15852.04 724
15853.23 703
15854.42 748
15855.61 709
15856.80 712
15857.99 699
15859.18 770
15860.36 724
15861.55 770
15862.74 677
15863.93 729
15865.12 726
15866.31 692
15867.50 729
15868.69 784
15869.88 720
15871.07 702
15872.26 712
15873.45 754
15874.64 763
15875.83 757
15877.02 767
15878.21 743
15879.41 757
15880.60 783
15881.79 772
15882.98 778
15884.17 736
15885.36 753
15886.55 704
15887.74 674
15888.93 708
15890.12 706
15891.31 717
15892.50 731
15893.69 734
15894.88 706
15896.08 739
15897.27 750
15898.46 785
15899.65 731
15900.84 737
15902.03 742
15903.22 757
15904.41 707
15905.60 716
15906.80 808
15907.99 749
15909.18 754
15910.37 813
15911.56 768
15912.75 719
15913.95 782
15915.14 790
15916.33 806
15917.52 804
15918.71 787
15919.90 760
15921.10 720
15922.29 766
15923.48 728
15924.67 784
15925.86 803
15927.06 766
15928.25 710
15929.44 731
15930.63 749
15931.83 763
15933.02 794
15934.21 742
15935.40 752
15936.60 811
15937.79 759
15938.98 758
15940.17 803
15941.37 702
15942.56 747
15943.75 741
15944.94 707
15946.14 779
15947.33 747
15948.52 740
15949.72 753
15950.91 736
15952.10 794
15953.29 745
15954.49 710
15955.68 737
15956.87 688
15958.07 754
15959.26 732
15960.45 736
15961.65 711
15962.84 701
15964.04 662
15965.23 716
15966.42 753
15967.62 651
15968.81 694
15970.00 653
15971.20 696
15972.39 688
15973.59 665
15974.78 676
15975.97 672
15977.17 687
15978.36 671
15979.56 649
15980.75 732
15981.94 704
15983.14 689
15984.33 670
15985.53 636
15986.72 656
15987.92 691
15989.11 694
15990.30 682
15991.50 666
15992.69 673
15993.89 674
15995.08 639
15996.28 631
15997.47 671
15998.67 756
15999.86 707
16001.06 663
16002.25 645
16003.45 620
16004.64 628
16005.84 629
16007.03 721
16008.23 647
16009.42 602
16010.62 623
16011.81 603
16013.01 642
16014.20 643
16015.40 655
16016.60 657
16017.79 648
16018.99 765
16020.18 669
16021.38 614
16022.57 678
16023.77 663
16024.96 631
16026.16 600
16027.36 639
16028.55 623
16029.75 619
16030.94 554
16032.14 643
16033.34 641
16034.53 642
16035.73 711
16036.93 614
16038.12 558
16039.32 601
16040.51 612
16041.71 667
16042.91 667
16044.10 653
16045.30 648
16046.50 667
16047.69 686
16048.89 670
16050.09 645
16051.28 642
16052.48 641
16053.68 646
16054.87 641
16056.07 660
16057.27 693
16058.47 648
16059.66 600
16060.86 645
16062.06 696
16063.25 651
16064.45 613
16065.65 613
16066.85 609
16068.04 600
16069.24 653
16070.44 631
16071.64 589
16072.83 588
16074.03 632
16075.23 619
16076.43 607
16077.63 611
16078.82 593
16080.02 638
16081.22 578
16082.42 590
16083.61 663
16084.81 637
16086.01 636
16087.21 614
16088.41 619
16089.61 643
16090.80 566
16092.00 595
16093.20 626
16094.40 631
16095.60 624
16096.80 611
16097.99 578
16099.19 589
16100.39 599
16101.59 641
16102.79 619
16103.99 577
16105.19 617
16106.39 635
16107.58 654
16108.78 678
16109.98 546
16111.18 598
16112.38 582
16113.58 572
16114.78 607
16115.98 657
16117.18 578
16118.38 620
16119.58 592
16120.78 629
16121.97 606
16123.17 612
16124.37 630
16125.57 586
16126.77 613
16127.97 657
16129.17 636
16130.37 621
16131.57 608
16132.77 613
16133.97 618
16135.17 664
16136.37 603
16137.57 602
16138.77 594
16139.97 645
16141.17 614
16142.37 633
16143.57 627
16144.77 646
16145.97 592
16147.17 580
16148.37 560
16149.57 595
16150.78 619
16151.98 622
16153.18 602
16154.38 607
16155.58 575
16156.78 603
16157.98 600
16159.18 617
16160.38 644
16161.58 601
16162.78 591
16163.98 560
16165.18 622
16166.39 618
16167.59 627
16168.79 584
16169.99 568
16171.19 628
16172.39 626
16173.59 617
16174.79 586
16176.00 573
16177.20 610
16178.40 606
16179.60 627
16180.80 616
16182.00 625
16183.21 622
16184.41 593
16185.61 565
16186.81 591
16188.01 599
16189.22 605
16190.42 629
16191.62 636
16192.82 615
16194.02 594
16195.23 591
16196.43 598
16197.63 582
16198.83 594
16200.03 604
16201.24 571
16202.44 567
16203.64 593
16204.84 603
16206.05 595
16207.25 583
16208.45 616
16209.66 572
16210.86 593
16212.06 571
16213.26 571
16214.47 573
16215.67 595
16216.87 624
16218.08 623
16219.28 583
16220.48 613
16221.68 642
16222.89 644
16224.09 593
16225.29 579
16226.50 592
16227.70 602
16228.90 619
16230.11 570
16231.31 599
16232.52 626
16233.72 627
16234.92 646
16236.13 610
16237.33 596
16238.53 671
16239.74 655
16240.94 590
16242.15 641
16243.35 660
16244.55 603
16245.76 596
16246.96 553
16248.17 584
16249.37 570
16250.57 600
16251.78 662
16252.98 583
16254.19 607
16255.39 594
16256.60 577
16257.80 627
16259.00 583
16260.21 628
16261.41 593
16262.62 612
16263.82 591
16265.03 641
16266.23 615
16267.44 641
16268.64 636
16269.85 598
16271.05 631
16272.26 606
16273.46 614
16274.67 628
16275.87 626
16277.08 630
16278.28 631
16279.49 617
16280.69 609
16281.90 617
16283.11 616
16284.31 627
16285.52 623
16286.72 643
16287.93 566
16289.13 573
16290.34 613
16291.54 630
16292.75 656
16293.96 630
16295.16 650
16296.37 582
16297.57 598
16298.78 650
16299.99 639
16301.19 637
16302.40 629
16303.60 646
16304.81 650
16306.02 666
16307.22 678
16308.43 687
16309.64 575
16310.84 659
16312.05 655
16313.26 650
16314.46 650
16315.67 633
16316.88 647
16318.08 615
16319.29 628
16320.50 616
16321.70 639
16322.91 636
16324.12 649
16325.32 624
16326.53 589
16327.74 612
16328.95 627
16330.15 628
16331.36 560
16332.57 661
16333.77 615
16334.98 647
16336.19 628
16337.40 611
16338.60 606
16339.81 587
16341.02 639
16342.23 627
16343.43 531
16344.64 552
16345.85 591
16347.06 597
16348.27 614
16349.47 617
16350.68 642
16351.89 649
16353.10 636
16354.31 635
16355.51 634
16356.72 624
16357.93 607
16359.14 597
16360.35 603
16361.56 599
16362.76 604
16363.97 562
16365.18 564
16366.39 623
16367.60 579
16368.81 607
16370.01 547
16371.22 593
16372.43 588
16373.64 617
16374.85 612
16376.06 551
16377.27 566
16378.48 587
16379.69 606
16380.89 596
16382.10 540
16383.31 558
16384.52 587
16385.73 617
16386.94 600
16388.15 607
16389.36 563
16390.57 573
16391.78 527
16392.99 583
16394.20 587
16395.41 585
16396.62 558
16397.83 542
16399.04 576
16400.25 554
16401.46 576
16402.67 615
16403.88 571
16405.09 587
16406.30 554
16407.51 610
16408.72 660
16409.93 590
16411.14 600
16412.35 575
16413.56 636
16414.77 635
16415.98 560
16417.19 566
16418.40 605
16419.61 593
16420.82 554
16422.03 562
16423.24 563
16424.45 606
16425.66 605
16426.87 559
16428.08 535
16429.29 631
16430.51 605
16431.72 598
16432.93 563
16434.14 530
16435.35 594
16436.56 606
16437.77 590
16438.98 593
16440.19 552
16441.41 568
16442.62 579
16443.83 547
16445.04 553
16446.25 536
16447.46 518
16448.67 526
16449.89 586
16451.10 557
16452.31 517
16453.52 573
16454.73 585
16455.94 543
16457.16 583
16458.37 560
16459.58 571
16460.79 535
16462.00 545
16463.22 552
16464.43 492
16465.64 560
16466.85 561
16468.07 543
16469.28 547
16470.49 570
16471.70 576
16472.91 559
16474.13 528
16475.34 604
16476.55 575
16477.77 523
16478.98 546
16480.19 531
16481.40 539
16482.62 495
16483.83 566
16485.04 560
16486.25 569
16487.47 591
16488.68 543
16489.89 566
16491.11 559
16492.32 534
16493.53 573
16494.75 527
16495.96 495
16497.17 552
16498.39 631
16499.60 546
16500.81 534
16502.03 568
16503.24 604
16504.45 581
16505.67 571
16506.88 534
16508.10 573
16509.31 581
16510.52 596
16511.74 568
16512.95 566
16514.17 580
16515.38 567
16516.59 558
16517.81 581
16519.02 562
16520.24 587
16521.45 581
16522.66 571
16523.88 513
16525.09 546
16526.31 579
16527.52 581
16528.74 542
16529.95 610
16531.17 569
16532.38 525
16533.60 562
16534.81 542
16536.02 523
16537.24 546
16538.45 536
16539.67 517
16540.88 558
16542.10 604
16543.31 571
16544.53 558
16545.74 553
16546.96 536
16548.18 577
16549.39 530
16550.61 555
16551.82 531
16553.04 527
16554.25 533
16555.47 546
16556.68 545
16557.90 551
16559.11 532
16560.33 557
16561.55 561
16562.76 538
16563.98 629
16565.19 575
16566.41 538
16567.63 555
16568.84 542
16570.06 576
16571.27 572
16572.49 511
16573.71 551
16574.92 573
16576.14 536
16577.35 551
16578.57 557
16579.79 573
16581.00 624
16582.22 580
16583.44 561
16584.65 579
16585.87 564
16587.09 599
16588.30 591
16589.52 560
16590.74 543
16591.95 606
16593.17 622
16594.39 585
16595.60 611
16596.82 548
16598.04 552
16599.26 542
16600.47 574
16601.69 552
16602.91 550
16604.12 528
16605.34 557
16606.56 566
16607.78 577
16608.99 546
16610.21 567
16611.43 556
16612.65 595
16613.86 554
16615.08 622
16616.30 578
16617.52 536
16618.74 586
16619.95 639
16621.17 611
16622.39 542
16623.61 603
16624.83 585
16626.04 578
16627.26 589
16628.48 543
16629.70 535
16630.92 558
16632.14 527
16633.35 521
16634.57 533
16635.79 535
16637.01 557
16638.23 547
16639.45 567
16640.66 583
16641.88 566
16643.10 503
16644.32 541
16645.54 564
16646.76 594
16647.98 612
16649.20 617
16650.42 581
16651.63 545
16652.85 588
16654.07 539
16655.29 579
16656.51 524
16657.73 524
16658.95 542
16660.17 563
16661.39 514
16662.61 552
16663.83 552
16665.05 586
16666.27 529
16667.49 532
16668.71 550
16669.93 532
16671.15 551
16672.37 541
16673.59 525
16674.81 528
16676.03 551
16677.25 558
16678.47 520
16679.69 552
16680.91 550
16682.13 560
16683.35 564
16684.57 524
16685.79 531
16687.01 562
16688.23 562
16689.45 505
16690.67 533
16691.89 526
16693.11 563
16694.33 530
16695.55 524
16696.77 615
16697.99 582
16699.21 561
16700.43 586
16701.65 551
16702.88 539
16704.10 525
16705.32 540
16706.54 560
16707.76 561
16708.98 545
16710.20 531
16711.42 544
16712.64 522
16713.87 502
16715.09 510
16716.31 517
16717.53 506
16718.75 559
16719.97 516
16721.19 493
16722.42 541
16723.64 545
16724.86 567
16726.08 553
16727.30 515
16728.52 547
16729.75 546
16730.97 553
16732.19 502
16733.41 473
16734.63 538
16735.86 543
16737.08 579
16738.30 518
16739.52 526
16740.75 553
16741.97 541
16743.19 551
16744.41 535
16745.64 489
16746.86 564
16748.08 562
16749.30 561
16750.53 537
16751.75 536
16752.97 542
16754.19 526
16755.42 487
16756.64 510
16757.86 526
16759.09 568
16760.31 606
16761.53 584
16762.76 542
16763.98 543
16765.20 526
16766.43 454
16767.65 492
16768.87 521
16770.10 519
16771.32 550
16772.54 524
16773.77 517
16774.99 522
16776.21 495
16777.44 519
16778.66 545
16779.88 501
16781.11 506
16782.33 511
16783.56 568
16784.78 578
16786.00 556
16787.23 569
16788.45 542
16789.68 537
16790.90 513
16792.12 541
16793.35 529
16794.57 497
16795.80 534
16797.02 563
16798.25 487
16799.47 519
16800.69 517
16801.92 514
16803.14 491
16804.37 512
16805.59 509
16806.82 531
16808.04 521
16809.27 466
16810.49 519
16811.72 517
16812.94 501
16814.17 512
16815.39 525
16816.62 575
16817.84 537
16819.07 513
16820.29 527
16821.52 535
16822.74 552
16823.97 600
16825.19 539
16826.42 502
16827.64 535
16828.87 523
16830.10 514
16831.32 561
16832.55 539
16833.77 544
16835.00 542
16836.22 565
16837.45 544
16838.68 550
16839.90 572
16841.13 513
16842.35 566
16843.58 595
16844.81 553
16846.03 532
16847.26 543
16848.49 521
16849.71 522
16850.94 532
16852.16 550
16853.39 521
16854.62 505
16855.84 541
16857.07 519
16858.30 578
16859.52 596
16860.75 517
16861.98 573
16863.20 548
16864.43 567
16865.66 568
16866.88 516
16868.11 551
16869.34 536
16870.57 534
16871.79 523
16873.02 538
16874.25 526
16875.47 551
16876.70 526
16877.93 572
16879.16 616
16880.38 567
16881.61 631
16882.84 568
16884.07 526
16885.29 560
16886.52 595
16887.75 564
16888.98 554
16890.20 515
16891.43 554
16892.66 561
16893.89 608
16895.12 543
16896.34 519
16897.57 535
16898.80 553
16900.03 556
16901.26 577
16902.48 579
16903.71 606
16904.94 577
16906.17 553
16907.40 545
16908.63 550
16909.86 551
16911.08 553
16912.31 566
16913.54 541
16914.77 550
16916.00 591
16917.23 578
16918.46 618
16919.68 554
16920.91 606
16922.14 534
16923.37 556
16924.60 567
16925.83 543
16927.06 547
16928.29 562
16929.52 521
16930.75 536
16931.98 537
16933.20 570
16934.43 580
16935.66 506
16936.89 509
16938.12 565
16939.35 577
16940.58 561
16941.81 559
16943.04 579
16944.27 548
16945.50 565
16946.73 554
16947.96 518
16949.19 522
16950.42 500
16951.65 547
16952.88 542
16954.11 536
16955.34 535
16956.57 532
16957.80 501
16959.03 502
16960.26 517
16961.49 536
16962.72 559
16963.95 566
16965.18 552
16966.41 555
16967.64 544
16968.88 532
16970.11 534
16971.34 540
16972.57 569
16973.80 535
16975.03 505
16976.26 506
16977.49 533
16978.72 561
16979.95 559
16981.18 526
16982.42 468
16983.65 525
16984.88 527
16986.11 509
16987.34 525
16988.57 563
16989.80 488
16991.03 514
16992.27 508
16993.50 527
16994.73 511
16995.96 500
16997.19 492
16998.42 504
16999.66 470
17000.89 484
17002.12 530
17003.35 534
17004.58 520
17005.82 522
17007.05 511
17008.28 545
17009.51 598
17010.74 584
17011.98 558
17013.21 535
17014.44 498
17015.67 493
17016.91 494
17018.14 531
17019.37 514
17020.60 528
17021.84 501
17023.07 501
17024.30 510
17025.53 520
17026.77 508
17028.00 493
17029.23 507
17030.46 503
17031.70 483
17032.93 476
17034.16 507
17035.40 566
17036.63 539
17037.86 522
17039.10 482
17040.33 467
17041.56 481
17042.80 484
17044.03 483
17045.26 535
17046.50 493
17047.73 524
17048.96 491
17050.20 463
17051.43 486
17052.66 527
17053.90 574
17055.13 489
17056.37 506
17057.60 501
17058.83 520
17060.07 474
17061.30 519
17062.54 529
17063.77 486
17065.00 502
17066.24 506
17067.47 483
17068.71 515
17069.94 495
17071.17 506
17072.41 488
17073.64 510
17074.88 491
17076.11 500
17077.35 530
17078.58 537
17079.82 523
17081.05 510
17082.29 486
17083.52 501
17084.76 512
17085.99 512
17087.23 503
17088.46 526
17089.70 456
17090.93 480
17092.17 506
17093.40 553
17094.64 521
17095.87 465
17097.11 488
17098.34 461
17099.58 487
17100.81 517
17102.05 514
17103.28 560
17104.52 506
17105.76 512
17106.99 489
17108.23 469
17109.46 526
17110.70 507
17111.93 501
17113.17 526
17114.41 510
17115.64 506
17116.88 494
17118.11 513
17119.35 499
17120.59 473
17121.82 511
17123.06 536
17124.29 506
17125.53 531
17126.77 551
17128.00 524
17129.24 513
17130.48 498
17131.71 489
17132.95 487
17134.19 523
17135.42 469
17136.66 492
17137.90 530
17139.13 544
17140.37 481
17141.61 490
17142.84 501
17144.08 552
17145.32 543
17146.56 526
17147.79 503
17149.03 502
17150.27 498
17151.50 547
17152.74 484
17153.98 484
17155.22 494
17156.45 486
17157.69 485
17158.93 552
17160.17 568
17161.40 475
17162.64 494
17163.88 484
17165.12 511
17166.35 553
17167.59 522
17168.83 485
17170.07 485
17171.31 504
17172.54 485
17173.78 463
17175.02 516
17176.26 490
17177.50 476
17178.74 449
17179.97 494
17181.21 559
17182.45 513
17183.69 501
17184.93 495
17186.17 483
17187.40 497
17188.64 485
17189.88 470
17191.12 497
17192.36 508
17193.60 567
17194.84 512
17196.08 482
17197.31 477
17198.55 500
17199.79 442
17201.03 471
17202.27 473
17203.51 502
17204.75 463
17205.99 451
17207.23 453
17208.47 488
17209.71 475
17210.95 515
17212.19 490
17213.42 476
17214.66 440
17215.90 535
17217.14 525
17218.38 498
17219.62 483
17220.86 462
17222.10 471
17223.34 490
17224.58 481
17225.82 469
17227.06 489
17228.30 488
17229.54 484
17230.78 469
17232.02 516
17233.26 478
17234.50 504
17235.74 488
17236.98 506
17238.22 486
17239.46 506
17240.71 528
17241.95 512
17243.19 496
17244.43 491
17245.67 454
17246.91 521
17248.15 496
17249.39 482
17250.63 489
17251.87 508
17253.11 456
17254.35 502
17255.59 446
17256.84 481
17258.08 479
17259.32 469
17260.56 418
17261.80 479
17263.04 458
17264.28 484
17265.52 468
17266.77 450
17268.01 478
17269.25 538
17270.49 511
17271.73 472
17272.97 490
17274.22 477
17275.46 465
17276.70 460
17277.94 481
17279.18 446
17280.42 488
17281.67 532
17282.91 510
17284.15 505
17285.39 499
17286.63 498
17287.88 498
17289.12 494
17290.36 475
17291.60 531
17292.85 520
17294.09 473
17295.33 516
17296.57 474
17297.82 512
17299.06 441
17300.30 455
17301.54 490
17302.79 460
17304.03 497
17305.27 447
17306.52 475
17307.76 476
17309.00 537
17310.24 522
17311.49 507
17312.73 511
17313.97 499
17315.22 468
17316.46 490
17317.70 459
17318.95 472
17320.19 482
17321.43 469
17322.68 511
17323.92 439
17325.16 496
17326.41 445
17327.65 456
17328.89 475
17330.14 429
17331.38 470
17332.63 460
17333.87 459
17335.11 504
17336.36 471
17337.60 434
17338.85 477
17340.09 488
17341.33 443
17342.58 403
17343.82 474
17345.07 489
17346.31 478
17347.55 481
17348.80 505
17350.04 496
17351.29 517
17352.53 485
17353.78 507
17355.02 529
17356.27 512
17357.51 476
17358.76 539
17360.00 516
17361.25 470
17362.49 497
17363.74 479
17364.98 461
17366.23 516
17367.47 482
17368.72 429
17369.96 496
17371.21 513
17372.45 550
17373.70 507
17374.94 447
17376.19 493
17377.43 452
17378.68 458
17379.92 418
17381.17 452
17382.41 448
17383.66 490
17384.91 473
17386.15 456
17387.40 492
17388.64 512
17389.89 496
17391.13 524
17392.38 499
17393.63 521
17394.87 522
17396.12 459
17397.37 507
17398.61 463
17399.86 481
17401.10 454
17402.35 487
17403.60 517
17404.84 497
17406.09 549
17407.34 494
17408.58 510
17409.83 512
17411.08 466
17412.32 488
17413.57 490
17414.82 542
17416.06 511
17417.31 466
17418.56 487
17419.80 517
17421.05 495
17422.30 455
17423.54 451
17424.79 496
17426.04 500
17427.29 515
17428.53 540
17429.78 489
17431.03 486
17432.28 502
17433.52 450
17434.77 471
17436.02 502
17437.27 471
17438.51 483
17439.76 498
17441.01 476
17442.26 457
17443.50 459
17444.75 489
17446.00 482
17447.25 535
17448.50 521
17449.74 514
17450.99 541
17452.24 469
17453.49 460
17454.74 480
17455.98 500
17457.23 475
17458.48 465
17459.73 480
17460.98 493
17462.23 469
17463.47 499
17464.72 504
17465.97 505
17467.22 473
17468.47 467
17469.72 460
17470.97 480
17472.22 492
17473.46 484
17474.71 481
17475.96 478
17477.21 477
17478.46 464
17479.71 481
17480.96 495
17482.21 462
17483.46 509
17484.71 503
17485.96 517
17487.20 564
17488.45 543
17489.70 495
17490.95 473
17492.20 496
17493.45 518
17494.70 491
17495.95 522
17497.20 523
17498.45 457
17499.70 469
17500.95 444
17502.20 470
17503.45 496
17504.70 540
17505.95 517
17507.20 467
17508.45 508
17509.70 491
17510.95 518
17512.20 481
17513.45 492
17514.70 516
17515.95 511
17517.20 493
17518.45 483
17519.70 493
17520.95 516
17522.20 543
17523.46 513
17524.71 516
17525.96 479
17527.21 463
17528.46 477
17529.71 508
17530.96 499
17532.21 520
17533.46 500
17534.71 504
17535.96 483
17537.22 461
17538.47 465
17539.72 475
17540.97 521
17542.22 490
17543.47 513
17544.72 497
17545.97 524
17547.23 495
17548.48 502
17549.73 476
17550.98 504
17552.23 501
17553.48 507
17554.74 463
17555.99 516
17557.24 516
17558.49 470
17559.74 546
17561.00 527
17562.25 539
17563.50 503
17564.75 492
17566.00 478
17567.26 498
17568.51 479
17569.76 473
17571.01 511
17572.27 500
17573.52 486
17574.77 497
17576.02 497
17577.28 502
17578.53 536
17579.78 530
17581.03 444
17582.29 458
17583.54 505
17584.79 527
17586.04 556
17587.30 502
17588.55 550
17589.80 509
17591.06 477
17592.31 517
17593.56 508
17594.82 488
17596.07 513
17597.32 519
17598.58 517
17599.83 513
17601.08 497
17602.34 526
17603.59 521
17604.84 520
17606.10 542
17607.35 526
17608.60 493
17609.86 475
17611.11 474
17612.37 485
17613.62 527
17614.87 508
17616.13 459
17617.38 529
17618.64 494
17619.89 502
17621.14 500
17622.40 480
17623.65 480
17624.91 494
17626.16 486
17627.42 516
17628.67 493
17629.92 524
17631.18 516
17632.43 487
17633.69 478
17634.94 544
17636.20 492
17637.45 516
17638.71 524
17639.96 510
17641.22 527
17642.47 474
17643.73 540
17644.98 546
17646.24 562
17647.49 509
17648.75 463
17650.00 494
17651.26 494
17652.51 489
17653.77 548
17655.02 473
17656.28 524
17657.53 506
17658.79 471
17660.04 499
17661.30 426
17662.56 489
17663.81 473
17665.07 486
17666.32 467
17667.58 500
17668.83 481
17670.09 477
17671.35 510
17672.60 544
17673.86 496
17675.11 469
17676.37 443
17677.63 440
17678.88 485
17680.14 526
17681.40 508
17682.65 487
17683.91 471
17685.17 490
17686.42 506
17687.68 469
17688.93 427
17690.19 470
17691.45 495
17692.70 494
17693.96 468
17695.22 501
17696.47 473
17697.73 482
17698.99 429
17700.25 509
17701.50 551
17702.76 464
17704.02 509
17705.27 506
17706.53 435
17707.79 460
17709.05 508
17710.30 566
17711.56 549
17712.82 534
17714.08 499
17715.33 490
17716.59 472
17717.85 483
17719.11 514
17720.36 479
17721.62 491
17722.88 464
17724.14 484
17725.39 478
17726.65 473
17727.91 492
17729.17 495
17730.43 467
17731.68 452
17732.94 449
17734.20 435
17735.46 473
17736.72 476
17737.98 511
17739.23 480
17740.49 460
17741.75 468
17743.01 451
17744.27 447
17745.53 474
17746.78 495
17748.04 527
17749.30 473
17750.56 463
17751.82 488
17753.08 452
17754.34 454
17755.60 442
17756.86 450
17758.11 494
17759.37 497
17760.63 467
17761.89 472
17763.15 456
17764.41 451
17765.67 457
17766.93 488
17768.19 497
17769.45 466
17770.71 484
17771.97 486
17773.23 486
17774.49 495
17775.75 527
17777.01 472
17778.27 462
17779.52 495
17780.78 479
17782.04 497
17783.30 535
17784.56 526
17785.82 488
17787.08 504
17788.34 481
17789.60 468
17790.86 459
17792.13 453
17793.39 454
17794.65 497
17795.91 491
17797.17 454
17798.43 463
17799.69 498
17800.95 472
17802.21 498
17803.47 494
17804.73 464
17805.99 430
17807.25 424
17808.51 487
17809.77 468
17811.03 437
17812.30 447
17813.56 469
17814.82 432
17816.08 444
17817.34 496
17818.60 489
17819.86 502
17821.12 472
17822.38 471
17823.65 444
17824.91 446
17826.17 455
17827.43 461
17828.69 443
17829.95 408
17831.21 466
17832.48 508
17833.74 506
17835.00 463
17836.26 469
17837.52 446
17838.79 437
17840.05 457
17841.31 483
17842.57 407
17843.83 495
17845.10 490
17846.36 452
17847.62 449
17848.88 451
17850.14 488
17851.41 446
17852.67 449
17853.93 465
17855.19 423
17856.46 420
17857.72 467
17858.98 489
17860.24 465
17861.51 494
17862.77 458
17864.03 442
17865.30 460
17866.56 435
17867.82 485
17869.08 484
17870.35 424
17871.61 472
17872.87 458
17874.14 466
17875.40 475
17876.66 459
17877.93 477
17879.19 486
17880.45 484
17881.72 456
17882.98 457
17884.24 417
17885.51 432
17886.77 487
17888.03 488
17889.30 448
17890.56 473
17891.83 445
17893.09 437
17894.35 465
17895.62 447
17896.88 460
17898.14 446
17899.41 439
17900.67 465
17901.94 460
17903.20 445
17904.47 402
17905.73 412
17906.99 432
17908.26 444
17909.52 397
17910.79 463
17912.05 447
17913.32 489
17914.58 448
17915.85 440
17917.11 473
17918.37 433
17919.64 450
17920.90 483
17922.17 422
17923.43 434
17924.70 467
17925.96 467
17927.23 429
17928.49 469
17929.76 471
17931.02 441
17932.29 465
17933.55 536
17934.82 486
17936.09 422
17937.35 436
17938.62 519
17939.88 440
17941.15 445
17942.41 497
17943.68 480
17944.94 499
17946.21 509
17947.48 515
17948.74 483
17950.01 509
17951.27 509
17952.54 452
17953.81 509
17955.07 481
17956.34 459
17957.60 469
17958.87 457
17960.14 435
17961.40 410
17962.67 472
17963.93 505
17965.20 497
17966.47 482
17967.73 478
17969.00 453
17970.27 456
17971.53 458
17972.80 492
17974.07 477
17975.33 433
17976.60 456
17977.87 481
17979.13 466
17980.40 444
17981.67 498
17982.93 488
17984.20 471
17985.47 484
17986.74 459
17988.00 470
17989.27 495
17990.54 453
17991.80 443
17993.07 452
17994.34 444
17995.61 494
17996.87 474
17998.14 441
17999.41 462
18000.68 427
18001.95 487
18003.21 479
18004.48 447
18005.75 445
18007.02 494
18008.28 457
18009.55 469
18010.82 436
18012.09 466
18013.36 495
18014.62 460
18015.89 474
18017.16 422
18018.43 447
18019.70 435
18020.97 468
18022.23 485
18023.50 447
18024.77 427
18026.04 472
18027.31 480
18028.58 481
18029.85 436
18031.11 491
18032.38 453
18033.65 436
18034.92 429
18036.19 484
18037.46 447
18038.73 450
18040.00 431
18041.26 460
18042.53 453
18043.80 465
18045.07 480
18046.34 415
18047.61 442
18048.88 422
18050.15 416
18051.42 460
18052.69 466
18053.96 453
18055.23 466
18056.50 430
18057.77 466
18059.04 478
18060.31 398
18061.58 438
18062.85 444
18064.12 420
18065.39 440
18066.66 419
18067.93 493
18069.20 495
18070.47 496
18071.74 493
18073.01 487
18074.28 468
18075.55 518
18076.82 461
18078.09 399
18079.36 441
18080.63 464
18081.90 466
18083.17 454
18084.44 456
18085.71 429
18086.98 440
18088.25 430
18089.52 475
18090.79 483
18092.06 434
18093.33 445
18094.61 436
18095.88 434
18097.15 428
18098.42 430
18099.69 438
18100.96 468
18102.23 499
18103.50 474
18104.77 449
18106.05 467
18107.32 438
18108.59 462
18109.86 442
18111.13 493
18112.40 454
18113.68 497
18114.95 471
18116.22 433
18117.49 494
18118.76 465
18120.03 422
18121.31 433
18122.58 447
18123.85 434
18125.12 519
18126.39 461
18127.67 437
18128.94 413
18130.21 463
18131.48 515
18132.75 495
18134.03 484
18135.30 483
18136.57 507
18137.84 480
18139.12 496
18140.39 477
18141.66 499
18142.93 472
18144.21 435
18145.48 468
18146.75 500
18148.03 478
18149.30 441
18150.57 493
18151.84 504
18153.12 461
18154.39 449
18155.66 458
18156.94 493
18158.21 474
18159.48 445
18160.76 435
18162.03 476
18163.30 506
18164.58 463
18165.85 472
18167.12 464
18168.40 512
18169.67 509
18170.94 476
18172.22 467
18173.49 487
18174.77 431
18176.04 465
18177.31 457
18178.59 429
18179.86 460
18181.13 504
18182.41 480
18183.68 439
18184.96 462
18186.23 468
18187.51 512
18188.78 512
18190.05 450
18191.33 443
18192.60 515
18193.88 476
18195.15 472
18196.43 486
18197.70 455
18198.98 442
18200.25 442
18201.52 441
18202.80 458
18204.07 477
18205.35 473
18206.62 476
18207.90 433
18209.17 443
18210.45 489
18211.72 425
18213.00 443
18214.27 481
18215.55 477
18216.82 469
18218.10 453
18219.37 463
18220.65 446
18221.93 442
18223.20 487
18224.48 448
18225.75 474
18227.03 492
18228.30 495
18229.58 485
18230.85 453
18232.13 421
18233.41 467
18234.68 453
18235.96 441
18237.23 467
18238.51 478
18239.79 500
18241.06 496
18242.34 520
18243.61 477
18244.89 495
18246.17 490
18247.44 517
18248.72 468
18250.00 447
18251.27 477
18252.55 469
18253.83 469
18255.10 462
18256.38 450
18257.66 455
18258.93 470
18260.21 453
18261.49 401
18262.76 430
18264.04 490
18265.32 471
18266.59 503
18267.87 463
18269.15 477
18270.42 492
18271.70 448
18272.98 463
18274.26 463
18275.53 464
18276.81 479
18278.09 444
18279.37 459
18280.64 479
18281.92 494
18283.20 480
18284.48 474
18285.75 504
18287.03 480
18288.31 507
18289.59 489
18290.86 486
18292.14 472
18293.42 464
18294.70 417
18295.98 464
18297.25 460
18298.53 421
18299.81 421
18301.09 432
18302.37 456
18303.65 464
18304.92 483
18306.20 476
18307.48 452
18308.76 464
18310.04 478
18311.32 501
18312.59 475
18313.87 464
18315.15 476
18316.43 494
18317.71 470
18318.99 437
18320.27 395
18321.55 454
18322.83 466
18324.10 417
18325.38 454
18326.66 470
18327.94 456
18329.22 476
18330.50 436
18331.78 442
18333.06 479
18334.34 471
18335.62 463
18336.90 421
18338.18 439
18339.46 435
18340.74 456
18342.01 455
18343.29 442
18344.57 463
18345.85 445
18347.13 428
18348.41 455
18349.69 459
18350.97 525
18352.25 500
18353.53 474
18354.81 493
18356.09 452
18357.37 445
18358.65 427
18359.93 455
18361.21 423
18362.49 439
18363.78 451
18365.06 531
18366.34 444
18367.62 476
18368.90 441
18370.18 433
18371.46 451
18372.74 464
18374.02 447
18375.30 429
18376.58 433
18377.86 472
18379.14 464
18380.42 499
18381.71 467
18382.99 460
18384.27 443
18385.55 481
18386.83 430
18388.11 434
18389.39 435
18390.67 411
18391.96 438
18393.24 451
18394.52 450
18395.80 439
18397.08 456
18398.36 438
18399.64 489
18400.93 467
18402.21 475
18403.49 444
18404.77 423
18406.05 486
18407.34 454
18408.62 432
18409.90 433
18411.18 432
18412.46 446
18413.75 457
18415.03 406
18416.31 455
18417.59 437
18418.87 471
18420.16 439
18421.44 424
18422.72 453
18424.00 459
18425.29 495
18426.57 468
18427.85 448
18429.13 451
18430.42 466
18431.70 476
18432.98 442
18434.27 456
18435.55 451
18436.83 446
18438.11 432
18439.40 451
18440.68 417
18441.96 495
18443.25 470
18444.53 455
18445.81 490
18447.10 454
18448.38 490
18449.66 460
18450.95 471
18452.23 424
18453.51 429
18454.80 457
18456.08 443
18457.36 451
18458.65 437
18459.93 450
18461.22 492
18462.50 443
18463.78 456
18465.07 453
18466.35 509
18467.64 457
18468.92 474
18470.20 432
18471.49 435
18472.77 479
18474.06 484
18475.34 452
18476.62 444
18477.91 436
18479.19 459
18480.48 469
18481.76 477
18483.05 444
18484.33 453
18485.62 467
18486.90 457
18488.19 453
18489.47 431
18490.76 456
18492.04 499
18493.32 531
18494.61 484
18495.89 447
18497.18 480
18498.47 476
18499.75 412
18501.04 454
18502.32 461
18503.61 463
18504.89 415
18506.18 427
18507.46 428
18508.75 479
18510.03 471
18511.32 472
18512.60 447
18513.89 443
18515.18 476
18516.46 461
18517.75 449
18519.03 483
18520.32 435
18521.60 444
18522.89 453
18524.18 457
18525.46 467
18526.75 460
18528.03 482
18529.32 432
18530.61 466
18531.89 442
18533.18 480
18534.47 428
18535.75 465
18537.04 440
18538.33 483
18539.61 499
18540.90 456
18542.18 462
18543.47 438
18544.76 484
18546.04 533
18547.33 438
18548.62 426
18549.91 455
18551.19 430
18552.48 483
18553.77 459
18555.05 491
18556.34 516
18557.63 485
18558.91 486
18560.20 434
18561.49 459
18562.78 450
18564.06 492
18565.35 445
18566.64 447
18567.93 437
18569.21 470
18570.50 476
18571.79 470
18573.08 465
18574.36 424
18575.65 427
18576.94 454
18578.23 440
18579.52 493
18580.80 494
18582.09 481
18583.38 472
18584.67 439
18585.96 467
18587.24 446
18588.53 471
18589.82 477
18591.11 455
18592.40 445
18593.69 498
18594.97 466
18596.26 495
18597.55 508
18598.84 540
18600.13 486
18601.42 503
18602.71 445
18603.99 474
18605.28 490
18606.57 477
18607.86 462
18609.15 479
18610.44 458
18611.73 485
18613.02 493
18614.31 456
18615.60 488
18616.88 485
18618.17 531
18619.46 527
18620.75 491
18622.04 482
18623.33 460
18624.62 463
18625.91 477
18627.20 455
18628.49 477
18629.78 469
18631.07 490
18632.36 509
18633.65 489
18634.94 475
18636.23 460
18637.52 535
18638.81 474
18640.10 457
18641.39 507
18642.68 506
18643.97 467
18645.26 465
18646.55 487
18647.84 505
18649.13 510
18650.42 526
18651.71 466
18653.00 458
18654.29 464
18655.58 477
18656.87 495
18658.16 439
18659.45 456
18660.74 497
18662.04 443
18663.33 470
18664.62 486
18665.91 469
18667.20 440
18668.49 461
18669.78 465
18671.07 487
18672.36 499
18673.65 468
18674.95 454
18676.24 445
18677.53 443
18678.82 474
18680.11 482
18681.40 486
18682.69 504
18683.99 512
18685.28 449
18686.57 419
18687.86 465
18689.15 487
18690.44 478
18691.74 451
18693.03 449
18694.32 469
18695.61 456
18696.90 447
18698.20 421
18699.49 422
18700.78 511
18702.07 477
18703.36 470
18704.66 504
18705.95 469
18707.24 472
18708.53 462
18709.83 472
18711.12 461
18712.41 458
18713.70 418
18715.00 426
18716.29 453
18717.58 478
18718.87 517
18720.17 425
18721.46 472
18722.75 451
18724.05 471
18725.34 467
18726.63 423
18727.92 424
18729.22 423
18730.51 460
18731.80 438
18733.10 427
18734.39 454
18735.68 416
18736.98 437
18738.27 466
18739.56 473
18740.86 442
18742.15 472
18743.44 493
18744.74 456
18746.03 510
18747.33 498
18748.62 511
18749.91 467
18751.21 437
18752.50 411
18753.79 435
18755.09 471
18756.38 467
18757.68 439
18758.97 416
18760.27 440
18761.56 475
18762.85 444
18764.15 413
18765.44 465
18766.74 460
18768.03 471
18769.33 461
18770.62 459
18771.92 469
18773.21 469
18774.50 454
18775.80 473
18777.09 437
18778.39 460
18779.68 518
18780.98 480
18782.27 477
18783.57 448
18784.86 446
18786.16 460
18787.45 457
18788.75 442
18790.04 443
18791.34 466
18792.63 443
18793.93 438
18795.23 477
18796.52 443
18797.82 429
18799.11 451
18800.41 491
18801.70 476
18803.00 411
18804.29 443
18805.59 448
18806.89 445
18808.18 435
18809.48 464
18810.77 461
18812.07 451
18813.37 461
18814.66 488
18815.96 473
18817.25 443
18818.55 449
18819.85 462
18821.14 482
18822.44 466
18823.74 497
18825.03 443
18826.33 432
18827.62 449
18828.92 480
18830.22 472
18831.51 429
18832.81 488
18834.11 460
18835.40 484
18836.70 501
18838.00 479
18839.30 461
18840.59 448
18841.89 486
18843.19 480
18844.48 442
18845.78 476
18847.08 469
18848.37 469
18849.67 457
18850.97 474
18852.27 457
18853.56 463
18854.86 456
18856.16 446
18857.46 410
18858.75 474
18860.05 487
18861.35 469
18862.65 426
18863.94 446
18865.24 423
18866.54 447
18867.84 452
18869.14 410
18870.43 444
18871.73 440
18873.03 451
18874.33 458
18875.63 450
18876.93 431
18878.22 443
18879.52 472
18880.82 456
18882.12 420
18883.42 425
18884.72 492
18886.01 480
18887.31 503
18888.61 466
18889.91 449
18891.21 457
18892.51 455
18893.81 464
18895.10 450
18896.40 430
18897.70 424
18899.00 405
18900.30 445
18901.60 446
18902.90 467
18904.20 433
18905.50 443
18906.80 457
18908.10 430
18909.39 442
18910.69 453
18911.99 429
18913.29 399
18914.59 437
18915.89 460
18917.19 479
18918.49 421
18919.79 447
18921.09 406
18922.39 390
18923.69 404
18924.99 395
18926.29 425
18927.59 413
18928.89 444
18930.19 461
18931.49 476
18932.79 491
18934.09 494
18935.39 440
18936.69 452
18937.99 474
18939.29 413
18940.59 421
18941.89 444
18943.19 469
18944.49 432
18945.79 434
18947.09 410
18948.40 456
18949.70 399
18951.00 450
18952.30 446
18953.60 408
18954.90 403
18956.20 428
18957.50 410
18958.80 388
18960.10 416
18961.40 432
18962.71 453
18964.01 448
18965.31 455
18966.61 443
18967.91 405
18969.21 397
18970.51 404
18971.82 410
18973.12 472
18974.42 425
18975.72 417
18977.02 440
18978.32 439
18979.63 399
18980.93 385
18982.23 363
18983.53 401
18984.83 414
18986.13 417
18987.44 402
18988.74 432
18990.04 446
18991.34 420
18992.65 418
18993.95 434
18995.25 441
18996.55 464
18997.85 421
18999.16 416
19000.46 396
19001.76 428
19003.06 458
19004.37 470
19005.67 483
19006.97 423
19008.28 411
19009.58 399
19010.88 400
19012.18 419
19013.49 402
19014.79 443
19016.09 418
19017.40 409
19018.70 456
19020.00 424
19021.30 454
19022.61 455
19023.91 401
19025.21 457
19026.52 439
19027.82 368
19029.12 373
19030.43 403
19031.73 389
19033.04 447
19034.34 425
19035.64 426
19036.95 427
19038.25 398
19039.55 399
19040.86 360
19042.16 411
19043.47 414
19044.77 357
19046.07 374
19047.38 418
19048.68 411
19049.99 386
19051.29 407
19052.59 372
19053.90 436
19055.20 443
19056.51 386
19057.81 348
19059.12 387
19060.42 433
19061.73 433
19063.03 414
19064.34 426
19065.64 407
19066.94 416
19068.25 413
19069.55 435
19070.86 454
19072.16 447
19073.47 426
19074.77 450
19076.08 411
19077.38 406
19078.69 421
19079.99 414
19081.30 406
19082.61 402
19083.91 438
19085.22 417
19086.52 422
19087.83 429
19089.13 408
19090.44 401
19091.74 440
19093.05 418
19094.35 433
19095.66 434
19096.97 416
19098.27 428
19099.58 442
19100.88 423
19102.19 418
19103.50 427
19104.80 411
19106.11 415
19107.41 420
19108.72 437
19110.03 432
19111.33 440
19112.64 409
19113.95 392
19115.25 374
19116.56 352
19117.86 403
19119.17 386
19120.48 416
19121.78 390
19123.09 414
19124.40 409
19125.70 405
19127.01 394
19128.32 407
19129.63 394
19130.93 421
19132.24 420
19133.55 437
19134.85 434
19136.16 423
19137.47 468
19138.77 433
19140.08 413
19141.39 411
19142.70 404
19144.00 414
19145.31 401
19146.62 430
19147.93 390
19149.23 420
19150.54 433
19151.85 362
19153.16 393
19154.46 404
19155.77 447
19157.08 395
19158.39 368
19159.70 373
19161.00 435
19162.31 452
19163.62 411
19164.93 419
19166.24 402
19167.54 399
19168.85 394
19170.16 431
19171.47 429
19172.78 430
19174.09 447
19175.39 421
19176.70 423
19178.01 386
19179.32 430
19180.63 407
19181.94 405
19183.25 423
19184.56 453
19185.86 430
19187.17 438
19188.48 413
19189.79 418
19191.10 416
19192.41 426
19193.72 411
19195.03 392
19196.34 427
19197.65 405
19198.96 390
19200.26 449
19201.57 426
19202.88 437
19204.19 389
19205.50 401
19206.81 435
19208.12 414
19209.43 389
19210.74 384
19212.05 399
19213.36 447
19214.67 433
19215.98 404
19217.29 383
19218.60 401
19219.91 425
19221.22 448
19222.53 437
19223.84 374
19225.15 443
19226.46 414
19227.77 418
19229.08 431
19230.39 377
19231.70 416
19233.01 414
19234.32 406
19235.63 398
19236.94 424
19238.25 420
19239.56 429
19240.88 406
19242.19 399
19243.50 369
19244.81 407
19246.12 441
19247.43 433
19248.74 436
19250.05 420
19251.36 395
19252.67 410
19253.99 395
19255.30 402
19256.61 397
19257.92 425
19259.23 428
19260.54 404
19261.85 366
19263.16 407
19264.48 368
19265.79 399
19267.10 374
19268.41 413
19269.72 408
19271.03 487
19272.35 397
19273.66 438
19274.97 432
19276.28 428
19277.59 376
19278.91 409
19280.22 428
19281.53 475
19282.84 408
19284.15 384
19285.47 410
19286.78 457
19288.09 405
19289.40 379
19290.72 367
19292.03 393
19293.34 427
19294.65 365
19295.97 364
19297.28 358
19298.59 387
19299.90 384
19301.22 360
19302.53 380
19303.84 420
19305.16 439
19306.47 403
19307.78 376
19309.09 388
19310.41 414
19311.72 414
19313.03 472
19314.35 448
19315.66 412
19316.97 400
19318.29 369
19319.60 407
19320.91 389
19322.23 426
19323.54 382
19324.85 374
19326.17 430
19327.48 422
19328.79 406
19330.11 420
19331.42 409
19332.74 374
19334.05 408
19335.36 395
19336.68 405
19337.99 373
19339.31 369
19340.62 392
19341.93 368
19343.25 402
19344.56 397
19345.88 403
19347.19 382
19348.51 374
19349.82 412
19351.13 412
19352.45 420
19353.76 433
19355.08 444
19356.39 469
19357.71 448
19359.02 413
19360.34 415
19361.65 373
19362.97 377
19364.28 390
19365.60 422
19366.91 447
19368.23 431
19369.54 395
19370.86 403
19372.17 371
19373.49 369
19374.80 396
19376.12 422
19377.43 410
19378.75 436
19380.06 421
19381.38 420
19382.70 410
19384.01 418
19385.33 392
19386.64 406
19387.96 410
19389.27 411
19390.59 356
19391.91 410
19393.22 409
19394.54 364
19395.85 397
19397.17 377
19398.49 428
19399.80 443
19401.12 404
19402.43 463
19403.75 398
19405.07 379
19406.38 406
19407.70 361
19409.02 394
19410.33 411
19411.65 403
19412.97 427
19414.28 394
19415.60 382
19416.92 368
19418.23 403
19419.55 420
19420.87 366
19422.18 386
19423.50 449
19424.82 427
19426.13 397
19427.45 400
19428.77 398
19430.09 418
19431.40 369
19432.72 368
19434.04 424
19435.35 410
19436.67 402
19437.99 424
19439.31 411
19440.62 389
19441.94 377
19443.26 408
19444.58 398
19445.89 366
19447.21 391
19448.53 395
19449.85 370
19451.17 399
19452.48 408
19453.80 413
19455.12 385
19456.44 400
19457.76 390
19459.07 391
19460.39 433
19461.71 400
19463.03 405
19464.35 414
19465.67 385
19466.98 385
19468.30 398
19469.62 407
19470.94 418
19472.26 425
19473.58 402
19474.90 415
19476.21 375
19477.53 409
19478.85 380
19480.17 386
19481.49 395
19482.81 406
19484.13 418
19485.45 442
19486.77 421
19488.08 393
19489.40 398
19490.72 407
19492.04 391
19493.36 393
19494.68 398
19496.00 412
19497.32 397
19498.64 396
19499.96 368
19501.28 389
19502.60 409
19503.92 378
19505.24 387
19506.56 396
19507.88 384
19509.20 359
19510.52 380
19511.84 408
19513.16 391
19514.48 402
19515.80 402
19517.12 420
19518.44 392
19519.76 377
19521.08 346
19522.40 433
19523.72 398
19525.04 393
19526.36 413
19527.68 424
19529.00 380
19530.32 370
19531.64 397
19532.96 377
19534.28 362
19535.60 427
19536.92 431
19538.24 375
19539.57 404
19540.89 398
19542.21 409
19543.53 399
19544.85 394
19546.17 389
19547.49 383
19548.81 419
19550.13 410
19551.46 397
19552.78 398
19554.10 397
19555.42 411
19556.74 406
19558.06 396
19559.38 371
19560.71 416
19562.03 413
19563.35 393
19564.67 416
19565.99 392
19567.31 378
19568.64 396
19569.96 362
19571.28 374
19572.60 393
19573.92 389
19575.25 399
19576.57 375
19577.89 399
19579.21 377
19580.53 373
19581.86 390
19583.18 388
19584.50 418
19585.82 392
19587.15 404
19588.47 418
19589.79 360
19591.11 380
19592.44 377
19593.76 392
19595.08 405
19596.41 363
19597.73 371
19599.05 381
19600.37 380
19601.70 406
19603.02 413
19604.34 418
19605.67 443
19606.99 436
19608.31 400
19609.64 348
19610.96 437
19612.28 430
19613.61 387
19614.93 393
19616.25 390
19617.58 353
19618.90 339
19620.22 369
19621.55 377
19622.87 343
19624.19 374
19625.52 416
19626.84 397
19628.17 390
19629.49 401
19630.81 398
19632.14 370
19633.46 362
19634.79 401
19636.11 432
19637.43 392
19638.76 384
19640.08 410
19641.41 392
19642.73 406
19644.06 387
19645.38 382
19646.71 387
19648.03 373
19649.35 369
19650.68 395
19652.00 359
19653.33 362
19654.65 394
19655.98 378
19657.30 361
19658.63 355
19659.95 388
19661.28 385
19662.60 408
19663.93 350
19665.25 383
19666.58 383
19667.90 378
19669.23 384
19670.55 403
19671.88 416
19673.20 433
19674.53 409
19675.86 427
19677.18 383
19678.51 398
19679.83 360
19681.16 377
19682.48 383
19683.81 375
19685.14 403
19686.46 396
19687.79 402
19689.11 401
19690.44 364
19691.76 422
19693.09 433
19694.42 407
19695.74 390
19697.07 365
19698.40 385
19699.72 393
19701.05 393
19702.37 406
19703.70 385
19705.03 386
19706.35 377
19707.68 392
19709.01 374
19710.33 386
19711.66 411
19712.99 406
19714.31 404
19715.64 378
19716.97 388
19718.29 407
19719.62 447
19720.95 435
19722.28 436
19723.60 437
19724.93 438
19726.26 426
19727.58 402
19728.91 417
19730.24 408
19731.57 423
19732.89 378
19734.22 322
19735.55 368
19736.88 414
19738.20 449
19739.53 369
19740.86 374
19742.19 387
19743.51 396
19744.84 415
19746.17 360
19747.50 361
19748.83 363
19750.15 362
19751.48 398
19752.81 413
19754.14 370
19755.47 389
19756.80 380
19758.12 361
19759.45 379
19760.78 402
19762.11 391
19763.44 442
19764.77 441
19766.09 393
19767.42 437
19768.75 445
19770.08 406
19771.41 422
19772.74 437
19774.07 436
19775.40 393
19776.72 402
19778.05 372
19779.38 358
19780.71 363
19782.04 423
19783.37 385
19784.70 388
19786.03 386
19787.36 437
19788.69 395
19790.02 394
19791.34 373
19792.67 420
19794.00 398
19795.33 369
19796.66 402
19797.99 378
19799.32 354
19800.65 390
19801.98 395
19803.31 448
19804.64 413
19805.97 405
19807.30 425
19808.63 456
19809.96 396
19811.29 443
19812.62 380
19813.95 407
19815.28 361
19816.61 352
19817.94 366
19819.27 371
19820.60 371
19821.93 399
19823.26 393
19824.59 432
19825.92 406
19827.26 427
19828.59 379
19829.92 401
19831.25 372
19832.58 370
19833.91 409
19835.24 401
19836.57 402
19837.90 411
19839.23 384
19840.56 379
19841.89 425
19843.23 374
19844.56 352
19845.89 384
19847.22 378
19848.55 386
19849.88 351
19851.21 332
19852.54 329
19853.88 373
19855.21 431
19856.54 409
19857.87 368
19859.20 409
19860.53 389
19861.87 361
19863.20 366
19864.53 384
19865.86 378
19867.19 370
19868.53 389
19869.86 365
19871.19 393
19872.52 362
19873.85 381
19875.19 344
19876.52 399
19877.85 361
19879.18 393
19880.52 404
19881.85 403
19883.18 396
19884.51 440
19885.85 416
19887.18 381
19888.51 371
19889.84 402
19891.18 397
19892.51 400
19893.84 391
19895.17 432
19896.51 368
19897.84 368
19899.17 354
19900.51 371
19901.84 395
19903.17 391
19904.51 373
19905.84 374
19907.17 386
19908.51 414
19909.84 403
19911.17 363
19912.51 418
19913.84 385
19915.17 374
19916.51 386
19917.84 368
19919.17 376
19920.51 368
19921.84 358
19923.18 352
19924.51 366
19925.84 383
19927.18 399
19928.51 387
19929.85 381
19931.18 365
19932.51 409
19933.85 389
19935.18 402
19936.52 360
19937.85 440
19939.19 381
19940.52 368
19941.85 325
19943.19 363
19944.52 369
19945.86 385
19947.19 379
19948.53 379
19949.86 369
19951.20 354
19952.53 377
19953.87 387
19955.20 372
19956.54 366
19957.87 414
19959.21 431
19960.54 393
19961.88 359
19963.21 350
19964.55 407
19965.88 373
19967.22 385
19968.55 363
19969.89 376
19971.22 358
19972.56 400
19973.89 416
19975.23 397
19976.57 388
19977.90 366
19979.24 358
19980.57 388
19981.91 379
19983.24 405
19984.58 405
19985.92 345
19987.25 371
19988.59 418
19989.92 377
19991.26 383
19992.60 397
19993.93 409
19995.27 418
19996.61 360
19997.94 360
19999.28 351
20000.61 372
20001.95 329
20003.29 399
20004.62 392
20005.96 402
20007.30 416
20008.63 435
20009.97 377
20011.31 384
20012.64 380
20013.98 405
20015.32 417
20016.65 393
20017.99 401
20019.33 387
20020.67 394
20022.00 376
20023.34 407
20024.68 395
20026.01 385
20027.35 426
20028.69 413
20030.03 408
20031.36 417
20032.70 425
20034.04 391
20035.38 366
20036.71 358
20038.05 351
20039.39 352
20040.73 372
20042.07 366
20043.40 391
20044.74 398
20046.08 388
20047.42 367
20048.76 391
20050.09 384
20051.43 439
20052.77 418
20054.11 414
20055.45 404
20056.78 386
20058.12 416
20059.46 399
20060.80 373
20062.14 400
20063.48 410
20064.82 375
20066.15 341
20067.49 366
20068.83 389
20070.17 393
20071.51 412
20072.85 391
20074.19 373
20075.53 361
20076.86 373
20078.20 361
20079.54 400
20080.88 367
20082.22 381
20083.56 401
20084.90 371
20086.24 392
20087.58 396
20088.92 397
20090.26 364
20091.60 347
20092.94 360
20094.28 418
20095.61 381
20096.95 348
20098.29 366
20099.63 346
20100.97 408
20102.31 382
20103.65 409
20104.99 352
20106.33 389
20107.67 388
20109.01 413
20110.35 380
20111.69 364
20113.03 392
20114.37 416
20115.71 381
20117.05 394
20118.39 376
20119.74 389
20121.08 345
20122.42 430
20123.76 410
20125.10 439
20126.44 388
20127.78 434
20129.12 427
20130.46 382
20131.80 366
20133.14 385
20134.48 396
20135.82 391
20137.16 371
20138.51 352
20139.85 390
20141.19 431
20142.53 437
20143.87 357
20145.21 391
