# Supplementary material for: MALDI-TOF MS typing enables the classification of brewing yeasts of the genus Saccharomyces to major beer styles
Source: PLoS One. 2017 Aug 9;12(8):e0181694. doi: 10.1371/journal.pone.0181694 (PMC5549903; doi:10.1371/journal.pone.0181694)
Supplement: S5 File — The directory includes 90 raw files and was zipped to “.zip”; the folder has three strains with 30 spectra per strain; S1 Text explains the raw files with an example and Table 1 represents the yeast strains used within the experiment. (ZIP) [file pone.0181694.s008.zip › 13-15/30274-3H2-Dias-Dias-Dias-YPG-18h-E-E_2015-08-06_2_0_D11_1.dat]

2000.64 2254
2001.06 2371
2001.49 2348
2001.91 2397
2002.33 2224
2002.75 2050
2003.17 2261
2003.60 2315
2004.02 2478
2004.44 2332
2004.86 2570
2005.28 2542
2005.70 2526
2006.13 2349
2006.55 2356
2006.97 2332
2007.39 2231
2007.82 2325
2008.24 2435
2008.66 2402
2009.08 2398
2009.51 2454
2009.93 2297
2010.35 2302
2010.77 2407
2011.20 2263
2011.62 2213
2012.04 2285
2012.46 2194
2012.89 2217
2013.31 2373
2013.73 2417
2014.15 2301
2014.58 2246
2015.00 2410
2015.42 2404
2015.85 2418
2016.27 2297
2016.69 2368
2017.12 2435
2017.54 2494
2017.96 2598
2018.39 2477
2018.81 2449
2019.23 2485
2019.66 2444
2020.08 2460
2020.50 2321
2020.93 2596
2021.35 2391
2021.78 2290
2022.20 2404
2022.62 2304
2023.05 2364
2023.47 2366
2023.89 2203
2024.32 2280
2024.74 2395
2025.17 2229
2025.59 2321
2026.01 2250
2026.44 2330
2026.86 2266
2027.29 2124
2027.71 2212
2028.14 2392
2028.56 2279
2028.99 2327
2029.41 2308
2029.83 2364
2030.26 2291
2030.68 2246
2031.11 2229
2031.53 2344
2031.96 2434
2032.38 2182
2032.81 2285
2033.23 2384
2033.66 2238
2034.08 2296
2034.51 2435
2034.93 2485
2035.36 2335
2035.78 2331
2036.21 2393
2036.63 2442
2037.06 2358
2037.48 2262
2037.91 2252
2038.33 2253
2038.76 2400
2039.19 2300
2039.61 2257
2040.04 2467
2040.46 2420
2040.89 2226
2041.31 2280
2041.74 2383
2042.17 2412
2042.59 2332
2043.02 2232
2043.44 2247
2043.87 2366
2044.30 2285
2044.72 2368
2045.15 2424
2045.57 2253
2046.00 2328
2046.43 2401
2046.85 2238
2047.28 2287
2047.71 2058
2048.13 2177
2048.56 2384
2048.99 2299
2049.41 2308
2049.84 2324
2050.27 2228
2050.69 2059
2051.12 2255
2051.55 2332
2051.97 2167
2052.40 2269
2052.83 2213
2053.25 2361
2053.68 2278
2054.11 2345
2054.54 2347
2054.96 2314
2055.39 2476
2055.82 2309
2056.24 2362
2056.67 2352
2057.10 2421
2057.53 2413
2057.95 2283
2058.38 2399
2058.81 2467
2059.24 2301
2059.66 2462
2060.09 2443
2060.52 2394
2060.95 2395
2061.38 2311
2061.80 2330
2062.23 2564
2062.66 2485
2063.09 2324
2063.52 2259
2063.94 2299
2064.37 2160
2064.80 2362
2065.23 2271
2065.66 2317
2066.09 2510
2066.51 2207
2066.94 2184
2067.37 2311
2067.80 2126
2068.23 2144
2068.66 2070
2069.08 2215
2069.51 2345
2069.94 2217
2070.37 2314
2070.80 2242
2071.23 2268
2071.66 2269
2072.09 2098
2072.52 2112
2072.94 2258
2073.37 2241
2073.80 2239
2074.23 2258
2074.66 2183
2075.09 2201
2075.52 2307
2075.95 2266
2076.38 2169
2076.81 2304
2077.24 2144
2077.67 2316
2078.10 2337
2078.53 2439
2078.96 2521
2079.39 2461
2079.82 2515
2080.25 2350
2080.68 2396
2081.11 2413
2081.54 2358
2081.97 2588
2082.40 2539
2082.83 2479
2083.26 2562
2083.69 2553
2084.12 2385
2084.55 2353
2084.98 2225
2085.41 2063
2085.84 2299
2086.27 2442
2086.70 2426
2087.13 2241
2087.56 2351
2087.99 2433
2088.42 2302
2088.85 2392
2089.28 2388
2089.71 2365
2090.14 2346
2090.57 2232
2091.01 2234
2091.44 2337
2091.87 2040
2092.30 2213
2092.73 2326
2093.16 2392
2093.59 2298
2094.02 2226
2094.45 2477
2094.89 2556
2095.32 2567
2095.75 2276
2096.18 2172
2096.61 2083
2097.04 2323
2097.47 2279
2097.91 2359
2098.34 2274
2098.77 2240
2099.20 2286
2099.63 2300
2100.07 2274
2100.50 2202
2100.93 2393
2101.36 2256
2101.79 2273
2102.23 2466
2102.66 2259
2103.09 2209
2103.52 2170
2103.95 2229
2104.39 2216
2104.82 2153
2105.25 2217
2105.68 2244
2106.12 2300
2106.55 2410
2106.98 2513
2107.41 2344
2107.85 2312
2108.28 2250
2108.71 2307
2109.14 2260
2109.58 2223
2110.01 2223
2110.44 2322
2110.88 2434
2111.31 2344
2111.74 2145
2112.18 2200
2112.61 2480
2113.04 2381
2113.48 2250
2113.91 2339
2114.34 2217
2114.78 2332
2115.21 2157
2115.64 2216
2116.08 2297
2116.51 2182
2116.94 2307
2117.38 2188
2117.81 2234
2118.24 2416
2118.68 2335
2119.11 2348
2119.55 2297
2119.98 2538
2120.41 2550
2120.85 2355
2121.28 2433
2121.72 2229
2122.15 2295
2122.58 2235
2123.02 2267
2123.45 2119
2123.89 2169
2124.32 2132
2124.75 2152
2125.19 2436
2125.62 2409
2126.06 2496
2126.49 2285
2126.93 2336
2127.36 2426
2127.80 2261
2128.23 2257
2128.67 2215
2129.10 2291
2129.54 2309
2129.97 2472
2130.41 2365
2130.84 2439
2131.28 2400
2131.71 2313
2132.15 2322
2132.58 2451
2133.02 2526
2133.45 2466
2133.89 2394
2134.32 2415
2134.76 2532
2135.19 2580
2135.63 2531
2136.06 2375
2136.50 2419
2136.94 2443
2137.37 2384
2137.81 2337
2138.24 2348
2138.68 2239
2139.12 2247
2139.55 2443
2139.99 2402
2140.42 2439
2140.86 2372
2141.30 2395
2141.73 2333
2142.17 2374
2142.60 2302
2143.04 2329
2143.48 2172
2143.91 2009
2144.35 2124
2144.79 2207
2145.22 2259
2145.66 2142
2146.09 2105
2146.53 2250
2146.97 2156
2147.40 2321
2147.84 2398
2148.28 2253
2148.72 2378
2149.15 2347
2149.59 2263
2150.03 2495
2150.46 2572
2150.90 2387
2151.34 2470
2151.77 2525
2152.21 2405
2152.65 2303
2153.09 2475
2153.52 2396
2153.96 2229
2154.40 2278
2154.84 2337
2155.27 2309
2155.71 2153
2156.15 2381
2156.59 2241
2157.02 2324
2157.46 2405
2157.90 2277
2158.34 2181
2158.78 2411
2159.21 2463
2159.65 2186
2160.09 2259
2160.53 2435
2160.97 2353
2161.40 2102
2161.84 2216
2162.28 2126
2162.72 2070
2163.16 2163
2163.59 2178
2164.03 2324
2164.47 2293
2164.91 2286
2165.35 2274
2165.79 2170
2166.23 2369
2166.66 2242
2167.10 2262
2167.54 2213
2167.98 2217
2168.42 2430
2168.86 2502
2169.30 2611
2169.74 2224
2170.18 2232
2170.61 2384
2171.05 2358
2171.49 2490
2171.93 2376
2172.37 2389
2172.81 2693
2173.25 2312
2173.69 2480
2174.13 2363
2174.57 2538
2175.01 2564
2175.45 2332
2175.89 2446
2176.33 2382
2176.77 2407
2177.21 2375
2177.65 2353
2178.09 2463
2178.53 2258
2178.97 2282
2179.41 2502
2179.85 2364
2180.29 2260
2180.73 2360
2181.17 2202
2181.61 2271
2182.05 2340
2182.49 2261
2182.93 2342
2183.37 2284
2183.81 2405
2184.25 2323
2184.69 2235
2185.13 2159
2185.57 2177
2186.01 2224
2186.45 2347
2186.89 2316
2187.33 2280
2187.77 2319
2188.21 2280
2188.65 2364
2189.10 2363
2189.54 2365
2189.98 2336
2190.42 2349
2190.86 2443
2191.30 2430
2191.74 2381
2192.18 2441
2192.62 2456
2193.07 2415
2193.51 2446
2193.95 2397
2194.39 2278
2194.83 2395
2195.27 2327
2195.71 2501
2196.16 2498
2196.60 2349
2197.04 2379
2197.48 2359
2197.92 2295
2198.37 2491
2198.81 2575
2199.25 2363
2199.69 2361
2200.13 2361
2200.58 2312
2201.02 2283
2201.46 2259
2201.90 2121
2202.34 2353
2202.79 2353
2203.23 2197
2203.67 2614
2204.11 2501
2204.56 2373
2205.00 2289
2205.44 2523
2205.88 2443
2206.33 2495
2206.77 2225
2207.21 2310
2207.65 2417
2208.10 2292
2208.54 2495
2208.98 2456
2209.43 2305
2209.87 2346
2210.31 2521
2210.76 2268
2211.20 2220
2211.64 2351
2212.09 2472
2212.53 2490
2212.97 2385
2213.42 2324
2213.86 2263
2214.30 2246
2214.75 2361
2215.19 2258
2215.63 2421
2216.08 2705
2216.52 2524
2216.96 2322
2217.41 2337
2217.85 2507
2218.30 2341
2218.74 2482
2219.18 2351
2219.63 2314
2220.07 2285
2220.52 2344
2220.96 2467
2221.40 2463
2221.85 2283
2222.29 2370
2222.74 2457
2223.18 2676
2223.63 2479
2224.07 2551
2224.51 2903
2224.96 2763
2225.40 2535
2225.85 2586
2226.29 2859
2226.74 2900
2227.18 2723
2227.63 2796
2228.07 2707
2228.52 2654
2228.96 2752
2229.41 2549
2229.85 2718
2230.30 2592
2230.74 2512
2231.19 2636
2231.63 2537
2232.08 2585
2232.52 2690
2232.97 2471
2233.41 2357
2233.86 2641
2234.30 2701
2234.75 2475
2235.20 2476
2235.64 2595
2236.09 2653
2236.53 2501
2236.98 2470
2237.42 2559
2237.87 2491
2238.32 2333
2238.76 2468
2239.21 2400
2239.65 2449
2240.10 2379
2240.55 2349
2240.99 2508
2241.44 2485
2241.88 2285
2242.33 2209
2242.78 2389
2243.22 2369
2243.67 2436
2244.12 2477
2244.56 2568
2245.01 2594
2245.46 2559
2245.90 2414
2246.35 2344
2246.80 2315
2247.24 2325
2247.69 2473
2248.14 2267
2248.58 2364
2249.03 2469
2249.48 2395
2249.92 2447
2250.37 2292
2250.82 2278
2251.27 2347
2251.71 2578
2252.16 2555
2252.61 2531
2253.05 2567
2253.50 2561
2253.95 2405
2254.40 2505
2254.84 2454
2255.29 2314
2255.74 2396
2256.19 2306
2256.64 2274
2257.08 2302
2257.53 2403
2257.98 2424
2258.43 2425
2258.87 2385
2259.32 2362
2259.77 2513
2260.22 2341
2260.67 2415
2261.11 2492
2261.56 2619
2262.01 2724
2262.46 2654
2262.91 2673
2263.36 2775
2263.80 2665
2264.25 2504
2264.70 2634
2265.15 2720
2265.60 2767
2266.05 2744
2266.50 2486
2266.94 2486
2267.39 2733
2267.84 2630
2268.29 2659
2268.74 2526
2269.19 2564
2269.64 2621
2270.09 2515
2270.54 2670
2270.99 2689
2271.43 2456
2271.88 2558
2272.33 2611
2272.78 2617
2273.23 2594
2273.68 2439
2274.13 2347
2274.58 2510
2275.03 2414
2275.48 2524
2275.93 2603
2276.38 2295
2276.83 2354
2277.28 2328
2277.73 2571
2278.18 2312
2278.63 2285
2279.08 2504
2279.53 2634
2279.98 2563
2280.43 2413
2280.88 2558
2281.33 2482
2281.78 2455
2282.23 2484
2282.68 2540
2283.13 2591
2283.58 2612
2284.03 2902
2284.48 2766
2284.93 2738
2285.38 2669
2285.83 2453
2286.28 2643
2286.73 2611
2287.18 2620
2287.63 2650
2288.08 2438
2288.54 2665
2288.99 2775
2289.44 2933
2289.89 2909
2290.34 2867
2290.79 2852
2291.24 2854
2291.69 2932
2292.14 3032
2292.60 3033
2293.05 2945
2293.50 2799
2293.95 2685
2294.40 2780
2294.85 2682
2295.30 2727
2295.76 2705
2296.21 2775
2296.66 2576
2297.11 2608
2297.56 2571
2298.01 2418
2298.47 2403
2298.92 2430
2299.37 2270
2299.82 2312
2300.27 2448
2300.73 2593
2301.18 2538
2301.63 2329
2302.08 2708
2302.53 2745
2302.99 2416
2303.44 2504
2303.89 2636
2304.34 2679
2304.80 2447
2305.25 2535
2305.70 2585
2306.15 2423
2306.61 2417
2307.06 2574
2307.51 2865
2307.96 2531
2308.42 2645
2308.87 2703
2309.32 2671
2309.78 2724
2310.23 2663
2310.68 2630
2311.14 2552
2311.59 2640
2312.04 2562
2312.49 2741
2312.95 2724
2313.40 2508
2313.85 2686
2314.31 2674
2314.76 2500
2315.22 2615
2315.67 2521
2316.12 2512
2316.58 2503
2317.03 2664
2317.48 2512
2317.94 2459
2318.39 2463
2318.84 2535
2319.30 2636
2319.75 2674
2320.21 2705
2320.66 2583
2321.11 2536
2321.57 2537
2322.02 2607
2322.48 2512
2322.93 2510
2323.39 2612
2323.84 2496
2324.29 2619
2324.75 2455
2325.20 2499
2325.66 2562
2326.11 2461
2326.57 2534
2327.02 2474
2327.48 2648
2327.93 2562
2328.39 2544
2328.84 2758
2329.30 2762
2329.75 2753
2330.21 2829
2330.66 2903
2331.12 3030
2331.57 2888
2332.03 2717
2332.48 2796
2332.94 2814
2333.39 2869
2333.85 2854
2334.30 2675
2334.76 2714
2335.21 2608
2335.67 2652
2336.12 2722
2336.58 2706
2337.03 2775
2337.49 2697
2337.95 2715
2338.40 2675
2338.86 2641
2339.31 2684
2339.77 2762
2340.23 2671
2340.68 2562
2341.14 2526
2341.59 2537
2342.05 2550
2342.51 2546
2342.96 2669
2343.42 2603
2343.87 2424
2344.33 2481
2344.79 2490
2345.24 2586
2345.70 2468
2346.16 2640
2346.61 2525
2347.07 2538
2347.53 2653
2347.98 2613
2348.44 2677
2348.90 2617
2349.35 2535
2349.81 2619
2350.27 2961
2350.72 2620
2351.18 2762
2351.64 2865
2352.10 2614
2352.55 2684
2353.01 2755
2353.47 2843
2353.92 2688
2354.38 2480
2354.84 2544
2355.30 2447
2355.75 2576
2356.21 2544
2356.67 2616
2357.13 2611
2357.58 2677
2358.04 2537
2358.50 2501
2358.96 2561
2359.41 2676
2359.87 2676
2360.33 2723
2360.79 2699
2361.25 2749
2361.70 2751
2362.16 2595
2362.62 2870
2363.08 2710
2363.54 2531
2363.99 2602
2364.45 2574
2364.91 2643
2365.37 2552
2365.83 2776
2366.29 2774
2366.75 2601
2367.20 2472
2367.66 2831
2368.12 2960
2368.58 2766
2369.04 2937
2369.50 2785
2369.96 2562
2370.42 2596
2370.87 2670
2371.33 2757
2371.79 2656
2372.25 2597
2372.71 2702
2373.17 2487
2373.63 2470
2374.09 2476
2374.55 2614
2375.01 2493
2375.47 2347
2375.92 2540
2376.38 2573
2376.84 2641
2377.30 2475
2377.76 2606
2378.22 2517
2378.68 2585
2379.14 2362
2379.60 2488
2380.06 2764
2380.52 2535
2380.98 2525
2381.44 2386
2381.90 2689
2382.36 2620
2382.82 2598
2383.28 2805
2383.74 2508
2384.20 2642
2384.66 2544
2385.12 2554
2385.58 2519
2386.04 2680
2386.50 2514
2386.96 2446
2387.42 2693
2387.88 2737
2388.35 2465
2388.81 2662
2389.27 2549
2389.73 2425
2390.19 2415
2390.65 2351
2391.11 2330
2391.57 2629
2392.03 2316
2392.49 2479
2392.95 2489
2393.42 2481
2393.88 2397
2394.34 2466
2394.80 2462
2395.26 2341
2395.72 2408
2396.18 2372
2396.64 2303
2397.11 2249
2397.57 2424
2398.03 2501
2398.49 2538
2398.95 2716
2399.41 2667
2399.88 2547
2400.34 2439
2400.80 2609
2401.26 2387
2401.72 2542
2402.18 2684
2402.65 2516
2403.11 2617
2403.57 2581
2404.03 2697
2404.49 2715
2404.96 2604
2405.42 2529
2405.88 2576
2406.34 2517
2406.81 2567
2407.27 2787
2407.73 2697
2408.19 2642
2408.66 2659
2409.12 2550
2409.58 2560
2410.04 2696
2410.51 2708
2410.97 2506
2411.43 2384
2411.90 2522
2412.36 2494
2412.82 2404
2413.28 2341
2413.75 2387
2414.21 2365
2414.67 2394
2415.14 2461
2415.60 2446
2416.06 2377
2416.53 2713
2416.99 2607
2417.45 2542
2417.92 2514
2418.38 2805
2418.84 2958
2419.31 2718
2419.77 2714
2420.23 2802
2420.70 2554
2421.16 2594
2421.63 2717
2422.09 2663
2422.55 2617
2423.02 2684
2423.48 2662
2423.95 2511
2424.41 2763
2424.87 2672
2425.34 2657
2425.80 2778
2426.27 2841
2426.73 2773
2427.20 2870
2427.66 2729
2428.12 2682
2428.59 2714
2429.05 2645
2429.52 2710
2429.98 2725
2430.45 2578
2430.91 2607
2431.38 2685
2431.84 2525
2432.31 2536
2432.77 2448
2433.24 2635
2433.70 2579
2434.17 2563
2434.63 2397
2435.10 2307
2435.56 2535
2436.03 2622
2436.49 2713
2436.96 2519
2437.42 2528
2437.89 2467
2438.35 2626
2438.82 2728
2439.28 2664
2439.75 2542
2440.21 2521
2440.68 2786
2441.15 2844
2441.61 2587
2442.08 2634
2442.54 2770
2443.01 2690
2443.48 2704
2443.94 2638
2444.41 2647
2444.87 2507
2445.34 2455
2445.81 2480
2446.27 2414
2446.74 2548
2447.20 2423
2447.67 2361
2448.14 2544
2448.60 2497
2449.07 2507
2449.54 2518
2450.00 2329
2450.47 2404
2450.94 2430
2451.40 2344
2451.87 2362
2452.34 2418
2452.80 2390
2453.27 2654
2453.74 2668
2454.20 2570
2454.67 2629
2455.14 2738
2455.60 2573
2456.07 2732
2456.54 2620
2457.01 2593
2457.47 2776
2457.94 2565
2458.41 2674
2458.87 2534
2459.34 2475
2459.81 2659
2460.28 2685
2460.74 2622
2461.21 2715
2461.68 2516
2462.15 2550
2462.62 2576
2463.08 2715
2463.55 2653
2464.02 2540
2464.49 2659
2464.95 2666
2465.42 2579
2465.89 2658
2466.36 2557
2466.83 2558
2467.29 2480
2467.76 2715
2468.23 2771
2468.70 2620
2469.17 2722
2469.64 2612
2470.10 2651
2470.57 2593
2471.04 2625
2471.51 2578
2471.98 2575
2472.45 2566
2472.92 2295
2473.39 2532
2473.85 2599
2474.32 2632
2474.79 2687
2475.26 2622
2475.73 2522
2476.20 2659
2476.67 2897
2477.14 2652
2477.61 2676
2478.08 2632
2478.54 2633
2479.01 2627
2479.48 2668
2479.95 2829
2480.42 2748
2480.89 2617
2481.36 2903
2481.83 2867
2482.30 2690
2482.77 2707
2483.24 2724
2483.71 2960
2484.18 2766
2484.65 2678
2485.12 2511
2485.59 2614
2486.06 2663
2486.53 2459
2487.00 2305
2487.47 2415
2487.94 2476
2488.41 2384
2488.88 2480
2489.35 2320
2489.82 2449
2490.29 2533
2490.76 2410
2491.23 2590
2491.70 2401
2492.17 2491
2492.64 2572
2493.11 2400
2493.58 2396
2494.05 2509
2494.52 2766
2495.00 2631
2495.47 2528
2495.94 2448
2496.41 2542
2496.88 2608
2497.35 2683
2497.82 2714
2498.29 2504
2498.76 2640
2499.23 2756
2499.71 2718
2500.18 2741
2500.65 2817
2501.12 2586
2501.59 2434
2502.06 2500
2502.53 2500
2503.01 2686
2503.48 2806
2503.95 2827
2504.42 2472
2504.89 2443
2505.36 2666
2505.84 2580
2506.31 2535
2506.78 2669
2507.25 2717
2507.72 2750
2508.20 2663
2508.67 2735
2509.14 2844
2509.61 2742
2510.08 2806
2510.56 2717
2511.03 2729
2511.50 2708
2511.97 2525
2512.45 2525
2512.92 2573
2513.39 2574
2513.86 2548
2514.34 2569
2514.81 2601
2515.28 2655
2515.75 2709
2516.23 2691
2516.70 2660
2517.17 2614
2517.65 2592
2518.12 2555
2518.59 2662
2519.07 2657
2519.54 2757
2520.01 2695
2520.48 2674
2520.96 2418
2521.43 2604
2521.90 2650
2522.38 2489
2522.85 2676
2523.32 2710
2523.80 2485
2524.27 2451
2524.75 2495
2525.22 2515
2525.69 2534
2526.17 2281
2526.64 2465
2527.11 2398
2527.59 2418
2528.06 2525
2528.54 2604
2529.01 2595
2529.48 2660
2529.96 2626
2530.43 2549
2530.91 2804
2531.38 2735
2531.85 2626
2532.33 2556
2532.80 2634
2533.28 2597
2533.75 2745
2534.23 2830
2534.70 2598
2535.18 2763
2535.65 2690
2536.12 2639
2536.60 2907
2537.07 2776
2537.55 2680
2538.02 2641
2538.50 2612
2538.97 2777
2539.45 2636
2539.92 2729
2540.40 2638
2540.87 2467
2541.35 2531
2541.82 2586
2542.30 2573
2542.77 2543
2543.25 2557
2543.73 2645
2544.20 2873
2544.68 2733
2545.15 2655
2545.63 2660
2546.10 2697
2546.58 2699
2547.05 2712
2547.53 2784
2548.01 2807
2548.48 2952
2548.96 2841
2549.43 2689
2549.91 2709
2550.39 2832
2550.86 2817
2551.34 2900
2551.81 2803
2552.29 2808
2552.77 2908
2553.24 2751
2553.72 2861
2554.20 3014
2554.67 2843
2555.15 2804
2555.62 2810
2556.10 2857
2556.58 2767
2557.05 2737
2557.53 2827
2558.01 2820
2558.48 2598
2558.96 2514
2559.44 2577
2559.91 2663
2560.39 2554
2560.87 2487
2561.35 2680
2561.82 2825
2562.30 2582
2562.78 2484
2563.25 2536
2563.73 2581
2564.21 2728
2564.69 2475
2565.16 2570
2565.64 2419
2566.12 2391
2566.60 2543
2567.07 2503
2567.55 2581
2568.03 2676
2568.51 2581
2568.98 2503
2569.46 2699
2569.94 2549
2570.42 2647
2570.90 2688
2571.37 2650
2571.85 2565
2572.33 2714
2572.81 2588
2573.29 2526
2573.76 2736
2574.24 2638
2574.72 2677
2575.20 2798
2575.68 2770
2576.16 2773
2576.63 2656
2577.11 2770
2577.59 2863
2578.07 2853
2578.55 2739
2579.03 2615
2579.51 2876
2579.98 2767
2580.46 2683
2580.94 2634
2581.42 2612
2581.90 2618
2582.38 2603
2582.86 2610
2583.34 2676
2583.82 2664
2584.30 2603
2584.77 2561
2585.25 2657
2585.73 2848
2586.21 2825
2586.69 2764
2587.17 2710
2587.65 2697
2588.13 2694
2588.61 2805
2589.09 2716
2589.57 2660
2590.05 2652
2590.53 2670
2591.01 2760
2591.49 2845
2591.97 2676
2592.45 2749
2592.93 2822
2593.41 2489
2593.89 2695
2594.37 2792
2594.85 2818
2595.33 2577
2595.81 2678
2596.29 2823
2596.77 2668
2597.25 2689
2597.73 2635
2598.21 2798
2598.69 2717
2599.17 2594
2599.65 2640
2600.13 2712
2600.61 2732
2601.09 2590
2601.57 2662
2602.06 2830
2602.54 2740
2603.02 2774
2603.50 2672
2603.98 2543
2604.46 2649
2604.94 2634
2605.42 2644
2605.90 2715
2606.38 2550
2606.87 2563
2607.35 2562
2607.83 2723
2608.31 2804
2608.79 2764
2609.27 2727
2609.75 2744
2610.24 2521
2610.72 2597
2611.20 2700
2611.68 2924
2612.16 2991
2612.64 2657
2613.13 2836
2613.61 2826
2614.09 2832
2614.57 2802
2615.05 2653
2615.54 2930
2616.02 2650
2616.50 2514
2616.98 2522
2617.46 2679
2617.95 2501
2618.43 2572
2618.91 2549
2619.39 2503
2619.88 2569
2620.36 2587
2620.84 2447
2621.32 2513
2621.81 2674
2622.29 2530
2622.77 2628
2623.26 2723
2623.74 2704
2624.22 2676
2624.70 2746
2625.19 2667
2625.67 2596
2626.15 2549
2626.64 2558
2627.12 2583
2627.60 2542
2628.09 2614
2628.57 2642
2629.05 2471
2629.54 2770
2630.02 2670
2630.50 2714
2630.99 2707
2631.47 2811
2631.95 2743
2632.44 2701
2632.92 2665
2633.40 2908
2633.89 2816
2634.37 2785
2634.85 2782
2635.34 2684
2635.82 2744
2636.31 2649
2636.79 2696
2637.27 2738
2637.76 2670
2638.24 2711
2638.73 2768
2639.21 2745
2639.70 2729
2640.18 2747
2640.66 2714
2641.15 2580
2641.63 2802
2642.12 2787
2642.60 2591
2643.09 2515
2643.57 2486
2644.06 2485
2644.54 2706
2645.03 2709
2645.51 2627
2646.00 2657
2646.48 2460
2646.97 2445
2647.45 2560
2647.94 2775
2648.42 2810
2648.91 2603
2649.39 2616
2649.88 2738
2650.36 2648
2650.85 2539
2651.33 2789
2651.82 2910
2652.30 2744
2652.79 2709
2653.27 2484
2653.76 2576
2654.24 2667
2654.73 2739
2655.22 2670
2655.70 2639
2656.19 2715
2656.67 2571
2657.16 2537
2657.65 2533
2658.13 2579
2658.62 2539
2659.10 2555
2659.59 2628
2660.08 2536
2660.56 2561
2661.05 2523
2661.53 2457
2662.02 2630
2662.51 2653
2662.99 2616
2663.48 2577
2663.97 2553
2664.45 2641
2664.94 2642
2665.43 2457
2665.91 2463
2666.40 2581
2666.89 2718
2667.37 2754
2667.86 2712
2668.35 2584
2668.83 2477
2669.32 2625
2669.81 2452
2670.29 2509
2670.78 2735
2671.27 2654
2671.76 2509
2672.24 2714
2672.73 2756
2673.22 2617
2673.71 2645
2674.19 2682
2674.68 2821
2675.17 2772
2675.66 2610
2676.14 2707
2676.63 2906
2677.12 2892
2677.61 2786
2678.09 2790
2678.58 2688
2679.07 2797
2679.56 2716
2680.05 2620
2680.53 2672
2681.02 2938
2681.51 2813
2682.00 2663
2682.49 2799
2682.97 2965
2683.46 2949
2683.95 2899
2684.44 2828
2684.93 2772
2685.42 2686
2685.91 2873
2686.39 2920
2686.88 2858
2687.37 2930
2687.86 2723
2688.35 2777
2688.84 2808
2689.33 2735
2689.81 2591
2690.30 2540
2690.79 2675
2691.28 2867
2691.77 2854
2692.26 2697
2692.75 2594
2693.24 2752
2693.73 2690
2694.22 2608
2694.71 2643
2695.20 2640
2695.68 2424
2696.17 2648
2696.66 2670
2697.15 2619
2697.64 2672
2698.13 2612
2698.62 2598
2699.11 2618
2699.60 2603
2700.09 2704
2700.58 2884
2701.07 2754
2701.56 2655
2702.05 2815
2702.54 2859
2703.03 2792
2703.52 2937
2704.01 2916
2704.50 2819
2704.99 2622
2705.48 2690
2705.97 2779
2706.46 2623
2706.95 2684
2707.44 2737
2707.93 2780
2708.42 2565
2708.92 2702
2709.41 2599
2709.90 2597
2710.39 2665
2710.88 2697
2711.37 2675
2711.86 2584
2712.35 2604
2712.84 2564
2713.33 2588
2713.82 2645
2714.31 2583
2714.81 2654
2715.30 2765
2715.79 2788
2716.28 2763
2716.77 2560
2717.26 2585
2717.75 2478
2718.24 2692
2718.74 2683
2719.23 2580
2719.72 2687
2720.21 2622
2720.70 2769
2721.19 2803
2721.69 2836
2722.18 2798
2722.67 2899
2723.16 2744
2723.65 2887
2724.15 2924
2724.64 2997
2725.13 3041
2725.62 2860
2726.11 2638
2726.61 2654
2727.10 2700
2727.59 2644
2728.08 2571
2728.58 2620
2729.07 2793
2729.56 2718
2730.05 2787
2730.55 2708
2731.04 2636
2731.53 2588
2732.02 2577
2732.52 2652
2733.01 2646
2733.50 2713
2733.99 2617
2734.49 2554
2734.98 2630
2735.47 2605
2735.97 2428
2736.46 2418
2736.95 2478
2737.45 2588
2737.94 2743
2738.43 2665
2738.93 2616
2739.42 2561
2739.91 2816
2740.41 2681
2740.90 2634
2741.39 2644
2741.89 2633
2742.38 2722
2742.87 2620
2743.37 2481
2743.86 2614
2744.36 2568
2744.85 2740
2745.34 2616
2745.84 2772
2746.33 2750
2746.82 2569
2747.32 2582
2747.81 2616
2748.31 2712
2748.80 2755
2749.30 2720
2749.79 2658
2750.28 2555
2750.78 2656
2751.27 2575
2751.77 2356
2752.26 2514
2752.76 2624
2753.25 2673
2753.75 2482
2754.24 2654
2754.74 2838
2755.23 2729
2755.72 2788
2756.22 2541
2756.71 2763
2757.21 2622
2757.70 2795
2758.20 2744
2758.69 2830
2759.19 2634
2759.69 2689
2760.18 2686
2760.68 2652
2761.17 2622
2761.67 2628
2762.16 2600
2762.66 2722
2763.15 2714
2763.65 2725
2764.14 2602
2764.64 2620
2765.14 2787
2765.63 2734
2766.13 2643
2766.62 2635
2767.12 2779
2767.61 2808
2768.11 2751
2768.61 2563
2769.10 2769
2769.60 2832
2770.09 2653
2770.59 2707
2771.09 2845
2771.58 2640
2772.08 2508
2772.58 2622
2773.07 2739
2773.57 2615
2774.06 2546
2774.56 2792
2775.06 2708
2775.55 2572
2776.05 2643
2776.55 2709
2777.04 2800
2777.54 2790
2778.04 2737
2778.54 2481
2779.03 2615
2779.53 2719
2780.03 2685
2780.52 2586
2781.02 2825
2781.52 2875
2782.01 2829
2782.51 2619
2783.01 2575
2783.51 2435
2784.00 2668
2784.50 2465
2785.00 2553
2785.50 2517
2785.99 2540
2786.49 2698
2786.99 2621
2787.49 2659
2787.98 2493
2788.48 2766
2788.98 2673
2789.48 2526
2789.98 2667
2790.47 2664
2790.97 2731
2791.47 2632
2791.97 2588
2792.47 2609
2792.96 2532
2793.46 2600
2793.96 2790
2794.46 2793
2794.96 2885
2795.46 2640
2795.95 2697
2796.45 2955
2796.95 2994
2797.45 2915
2797.95 2787
2798.45 3001
2798.95 2962
2799.44 2959
2799.94 2795
2800.44 2660
2800.94 2610
2801.44 2620
2801.94 2673
2802.44 2772
2802.94 2711
2803.44 2788
2803.93 2746
2804.43 2811
2804.93 2716
2805.43 2775
2805.93 2850
2806.43 2826
2806.93 2992
2807.43 3100
2807.93 3136
2808.43 2966
2808.93 2997
2809.43 3153
2809.93 3082
2810.43 3010
2810.93 3080
2811.43 3112
2811.93 2915
2812.43 2871
2812.93 2900
2813.43 2670
2813.93 2602
2814.43 2654
2814.93 2757
2815.43 2651
2815.93 2664
2816.43 2845
2816.93 2734
2817.43 2748
2817.93 2591
2818.43 2579
2818.93 2553
2819.43 2628
2819.93 2653
2820.43 2610
2820.93 2368
2821.43 2515
2821.93 2586
2822.43 2443
2822.94 2611
2823.44 2668
2823.94 2529
2824.44 2632
2824.94 2646
2825.44 2572
2825.94 2507
2826.44 2762
2826.94 2880
2827.44 2803
2827.95 2776
2828.45 2702
2828.95 2668
2829.45 2705
2829.95 2758
2830.45 2861
2830.95 2828
2831.46 2863
2831.96 2881
2832.46 2751
2832.96 2686
2833.46 2858
2833.97 2855
2834.47 3067
2834.97 2962
2835.47 2891
2835.97 2838
2836.47 3053
2836.98 3197
2837.48 2887
2837.98 2817
2838.48 2852
2838.99 2730
2839.49 2682
2839.99 2734
2840.49 2605
2841.00 2717
2841.50 2790
2842.00 2775
2842.50 2689
2843.01 2724
2843.51 2664
2844.01 2593
2844.51 2711
2845.02 2683
2845.52 2830
2846.02 3015
2846.52 2764
2847.03 2603
2847.53 2722
2848.03 2676
2848.54 2635
2849.04 2815
2849.54 2816
2850.05 2929
2850.55 2634
2851.05 2714
2851.56 2742
2852.06 2682
2852.56 2610
2853.07 2291
2853.57 2515
2854.07 2634
2854.58 2592
2855.08 2670
2855.59 2686
2856.09 2706
2856.59 2598
2857.10 2526
2857.60 2714
2858.10 2687
2858.61 2616
2859.11 2571
2859.62 2569
2860.12 2554
2860.63 2549
2861.13 2597
2861.63 2639
2862.14 2598
2862.64 2565
2863.15 2379
2863.65 2528
2864.16 2585
2864.66 2601
2865.16 2640
2865.67 2589
2866.17 2371
2866.68 2613
2867.18 2638
2867.69 2561
2868.19 2700
2868.70 2713
2869.20 2659
2869.71 2713
2870.21 2659
2870.72 2753
2871.22 2547
2871.73 2709
2872.23 2784
2872.74 2708
2873.24 2657
2873.75 2583
2874.25 2644
2874.76 2425
2875.27 2627
2875.77 2572
2876.28 2631
2876.78 2733
2877.29 2747
2877.79 2723
2878.30 2758
2878.81 2596
2879.31 2644
2879.82 2720
2880.32 2539
2880.83 2522
2881.33 2547
2881.84 2686
2882.35 2825
2882.85 2914
2883.36 2784
2883.87 2828
2884.37 3035
2884.88 2898
2885.38 2742
2885.89 2636
2886.40 2842
2886.90 2718
2887.41 2755
2887.92 2797
2888.42 2769
2888.93 2936
2889.44 2953
2889.94 2851
2890.45 2752
2890.96 2757
2891.46 2881
2891.97 2752
2892.48 2691
2892.98 2732
2893.49 2554
2894.00 2666
2894.51 2512
2895.01 2568
2895.52 2547
2896.03 2568
2896.54 2568
2897.04 2715
2897.55 2856
2898.06 2764
2898.57 2664
2899.07 2745
2899.58 2844
2900.09 2868
2900.60 2865
2901.10 2852
2901.61 2813
2902.12 2722
2902.63 2842
2903.13 2915
2903.64 2902
2904.15 2804
2904.66 2921
2905.17 2892
2905.68 3156
2906.18 3009
2906.69 2883
2907.20 2897
2907.71 2728
2908.22 2894
2908.72 2722
2909.23 2746
2909.74 2736
2910.25 2670
2910.76 2691
2911.27 2749
2911.78 2720
2912.28 2891
2912.79 2773
2913.30 2661
2913.81 2820
2914.32 2768
2914.83 2559
2915.34 2689
2915.85 2621
2916.36 2749
2916.87 2815
2917.37 2682
2917.88 2726
2918.39 2755
2918.90 2611
2919.41 2607
2919.92 2621
2920.43 2662
2920.94 2905
2921.45 2739
2921.96 2695
2922.47 2855
2922.98 2937
2923.49 2987
2924.00 2985
2924.51 3033
2925.02 2965
2925.53 3122
2926.04 3310
2926.55 3097
2927.06 2824
2927.57 3025
2928.08 3073
2928.59 2884
2929.10 2894
2929.61 2804
2930.12 2655
2930.63 2635
2931.14 2765
2931.65 2625
2932.16 2711
2932.67 2614
2933.18 2630
2933.69 2648
2934.20 2737
2934.71 2502
2935.22 2554
2935.73 2878
2936.24 3081
2936.76 2810
2937.27 2775
2937.78 2877
2938.29 2801
2938.80 2981
2939.31 2807
2939.82 2690
2940.33 2724
2940.84 2691
2941.36 2732
2941.87 2730
2942.38 2739
2942.89 2653
2943.40 2763
2943.91 2878
2944.42 2976
2944.94 2914
2945.45 3065
2945.96 3005
2946.47 2780
2946.98 2730
2947.49 2856
2948.01 2847
2948.52 2763
2949.03 2609
2949.54 2680
2950.05 2834
2950.57 2855
2951.08 2922
2951.59 2776
2952.10 2811
2952.61 2762
2953.13 2735
2953.64 2774
2954.15 2725
2954.66 2753
2955.18 2584
2955.69 2663
2956.20 2650
2956.71 2708
2957.23 2469
2957.74 2520
2958.25 2613
2958.76 2639
2959.28 2749
2959.79 2794
2960.30 2700
2960.82 2840
2961.33 3050
2961.84 3007
2962.36 2865
2962.87 2776
2963.38 2837
2963.89 2884
2964.41 2973
2964.92 2648
2965.43 2557
2965.95 2663
2966.46 2718
2966.97 2807
2967.49 2727
2968.00 2669
2968.52 2766
2969.03 2733
2969.54 2786
2970.06 2620
2970.57 2622
2971.08 2793
2971.60 2577
2972.11 2531
2972.63 2665
2973.14 2529
2973.65 2737
2974.17 2814
2974.68 2526
2975.20 2681
2975.71 2564
2976.23 2902
2976.74 2838
2977.25 2699
2977.77 2869
2978.28 2859
2978.80 2678
2979.31 2767
2979.83 2897
2980.34 2701
2980.86 2652
2981.37 2548
2981.89 2630
2982.40 2617
2982.91 2760
2983.43 2890
2983.94 2832
2984.46 2945
2984.97 2771
2985.49 2820
2986.00 2831
2986.52 2587
2987.04 2802
2987.55 2774
2988.07 2938
2988.58 2933
2989.10 3025
2989.61 2993
2990.13 2804
2990.64 2609
2991.16 2640
2991.67 2922
2992.19 3025
2992.71 2695
2993.22 2608
2993.74 2888
2994.25 2847
2994.77 3022
2995.28 2795
2995.80 2975
2996.32 2936
2996.83 2959
2997.35 2847
2997.87 3147
2998.38 3007
2998.90 3138
2999.41 3212
2999.93 3159
3000.45 3283
3000.96 3156
3001.48 3052
3002.00 2930
3002.51 2991
3003.03 3091
3003.55 2969
3004.06 2954
3004.58 2930
3005.10 3031
3005.61 2856
3006.13 2972
3006.65 3015
3007.16 2869
3007.68 2848
3008.20 2897
3008.71 2659
3009.23 2568
3009.75 2695
3010.27 2984
3010.78 3025
3011.30 2735
3011.82 2714
3012.34 2643
3012.85 2717
3013.37 2642
3013.89 2623
3014.41 2664
3014.92 2731
3015.44 2596
3015.96 2679
3016.48 2638
3016.99 2730
3017.51 2707
3018.03 2800
3018.55 2864
3019.07 2904
3019.58 2847
3020.10 2701
3020.62 2888
3021.14 3032
3021.66 2880
3022.17 2943
3022.69 2967
3023.21 2961
3023.73 2889
3024.25 2875
3024.77 3010
3025.28 2962
3025.80 2981
3026.32 3041
3026.84 2996
3027.36 3017
3027.88 2982
3028.40 2979
3028.92 2889
3029.43 2852
3029.95 3105
3030.47 2892
3030.99 2837
3031.51 2940
3032.03 2862
3032.55 2699
3033.07 2823
3033.59 2957
3034.11 2925
3034.63 2915
3035.15 2891
3035.66 3189
3036.18 3112
3036.70 3093
3037.22 3313
3037.74 3194
3038.26 3213
3038.78 3144
3039.30 3195
3039.82 3294
3040.34 3124
3040.86 2984
3041.38 2894
3041.90 2931
3042.42 2974
3042.94 3016
3043.46 2848
3043.98 2760
3044.50 2861
3045.02 2739
3045.54 2895
3046.06 2835
3046.58 2892
3047.10 2863
3047.62 2727
3048.14 2746
3048.66 2653
3049.18 2585
3049.71 2678
3050.23 2821
3050.75 2989
3051.27 2788
3051.79 2658
3052.31 2607
3052.83 2778
3053.35 2818
3053.87 2836
3054.39 2636
3054.91 2839
3055.43 2822
3055.96 2770
3056.48 2905
3057.00 2770
3057.52 2868
3058.04 2736
3058.56 2937
3059.08 3025
3059.61 2977
3060.13 2908
3060.65 2947
3061.17 2877
3061.69 2861
3062.21 2735
3062.73 2828
3063.26 2875
3063.78 2863
3064.30 2800
3064.82 2762
3065.34 2885
3065.87 2889
3066.39 2705
3066.91 2702
3067.43 2766
3067.95 2844
3068.48 2945
3069.00 2825
3069.52 2868
3070.04 2854
3070.57 2658
3071.09 2918
3071.61 2920
3072.13 2999
3072.66 2952
3073.18 3004
3073.70 3303
3074.22 3186
3074.75 3178
3075.27 3165
3075.79 3234
3076.32 3295
3076.84 3238
3077.36 3097
3077.88 3116
3078.41 2993
3078.93 3066
3079.45 2896
3079.98 2959
3080.50 3024
3081.02 3106
3081.55 3058
3082.07 3034
3082.59 2884
3083.12 2749
3083.64 2760
3084.16 2992
3084.69 2613
3085.21 2586
3085.73 2606
3086.26 2625
3086.78 2878
3087.31 2833
3087.83 2651
3088.35 2949
3088.88 3029
3089.40 2834
3089.93 2754
3090.45 2740
3090.97 2747
3091.50 2661
3092.02 2688
3092.55 2744
3093.07 2755
3093.60 2734
3094.12 3012
3094.64 2991
3095.17 3081
3095.69 3023
3096.22 2931
3096.74 3062
3097.27 2980
3097.79 2870
3098.32 2970
3098.84 2829
3099.37 2827
3099.89 2927
3100.42 3141
3100.94 3203
3101.47 3319
3101.99 3364
3102.52 3523
3103.04 3620
3103.57 3486
3104.09 3623
3104.62 3697
3105.14 3595
3105.67 3461
3106.19 3435
3106.72 3223
3107.24 3237
3107.77 2850
3108.29 2943
3108.82 3053
3109.35 2982
3109.87 2872
3110.40 2949
3110.92 3222
3111.45 2890
3111.98 3136
3112.50 3111
3113.03 3107
3113.55 3158
3114.08 2910
3114.61 3073
3115.13 3208
3115.66 3015
3116.18 2916
3116.71 2873
3117.24 2964
3117.76 2929
3118.29 2929
3118.82 2779
3119.34 2800
3119.87 2686
3120.40 2699
3120.92 2815
3121.45 2978
3121.98 2750
3122.50 2713
3123.03 2946
3123.56 3162
3124.08 2906
3124.61 2823
3125.14 2771
3125.66 2842
3126.19 2909
3126.72 3023
3127.25 2933
3127.77 2734
3128.30 2694
3128.83 2806
3129.36 2815
3129.88 2622
3130.41 2551
3130.94 2735
3131.46 2835
3131.99 2712
3132.52 2853
3133.05 2772
3133.58 2772
3134.10 2792
3134.63 2634
3135.16 2665
3135.69 2841
3136.21 2678
3136.74 2777
3137.27 2923
3137.80 2870
3138.33 2941
3138.86 2796
3139.38 2846
3139.91 2752
3140.44 3055
3140.97 3052
3141.50 2880
3142.03 2718
3142.55 2791
3143.08 2909
3143.61 2792
3144.14 2885
3144.67 2646
3145.20 2843
3145.73 2687
3146.25 2755
3146.78 2916
3147.31 2770
3147.84 2827
3148.37 2719
3148.90 2990
3149.43 2963
3149.96 2980
3150.49 2806
3151.02 2908
3151.54 2871
3152.07 2840
3152.60 2894
3153.13 2780
3153.66 2746
3154.19 2832
3154.72 2703
3155.25 2759
3155.78 2753
3156.31 2821
3156.84 2672
3157.37 2802
3157.90 2823
3158.43 2826
3158.96 2874
3159.49 2742
3160.02 2759
3160.55 2697
3161.08 2683
3161.61 2756
3162.14 2912
3162.67 2691
3163.20 2674
3163.73 2782
3164.26 2747
3164.79 2706
3165.32 2780
3165.85 2887
3166.38 2849
3166.91 2694
3167.44 2804
3167.97 2748
3168.50 2680
3169.03 2729
3169.57 2698
3170.10 2889
3170.63 2717
3171.16 2675
3171.69 2792
3172.22 2786
3172.75 2681
3173.28 2476
3173.81 2618
3174.34 2735
3174.88 2890
3175.41 2765
3175.94 2724
3176.47 2715
3177.00 2698
3177.53 2731
3178.06 2646
3178.60 2655
3179.13 2781
3179.66 2723
3180.19 2635
3180.72 2653
3181.25 2800
3181.79 2733
3182.32 2766
3182.85 2757
3183.38 2700
3183.91 2672
3184.44 2521
3184.98 2638
3185.51 2539
3186.04 2721
3186.57 2747
3187.11 2690
3187.64 2706
3188.17 2401
3188.70 2606
3189.24 2889
3189.77 2753
3190.30 2590
3190.83 2692
3191.37 2793
3191.90 2690
3192.43 2613
3192.96 2799
3193.50 2712
3194.03 2640
3194.56 2812
3195.09 2762
3195.63 2458
3196.16 2498
3196.69 2604
3197.23 2730
3197.76 2655
3198.29 2678
3198.83 2830
3199.36 2779
3199.89 2792
3200.43 2820
3200.96 2749
3201.49 2878
3202.03 2874
3202.56 2693
3203.09 2790
3203.63 2766
3204.16 2733
3204.69 2802
3205.23 2788
3205.76 2845
3206.30 3028
3206.83 2817
3207.36 2840
3207.90 2627
3208.43 2859
3208.97 2796
3209.50 2724
3210.03 2717
3210.57 2820
3211.10 2930
3211.64 2849
3212.17 2868
3212.70 2859
3213.24 2881
3213.77 2860
3214.31 2818
3214.84 2729
3215.38 2796
3215.91 2886
3216.45 2698
3216.98 2706
3217.52 2852
3218.05 2786
3218.59 2746
3219.12 2809
3219.66 2828
3220.19 2782
3220.73 2668
3221.26 2674
3221.80 2712
3222.33 2934
3222.87 3048
3223.40 2703
3223.94 2784
3224.47 2978
3225.01 2969
3225.54 2869
3226.08 2712
3226.61 2983
3227.15 2904
3227.69 2866
3228.22 2824
3228.76 2688
3229.29 2860
3229.83 2964
3230.36 2931
3230.90 2962
3231.44 3099
3231.97 2860
3232.51 2830
3233.04 2834
3233.58 2834
3234.12 2833
3234.65 2891
3235.19 2775
3235.72 2857
3236.26 2833
3236.80 2868
3237.33 3070
3237.87 2995
3238.41 3025
3238.94 2910
3239.48 2703
3240.02 2838
3240.55 2783
3241.09 2893
3241.63 2695
3242.16 2758
3242.70 2787
3243.24 2847
3243.77 2965
3244.31 2995
3244.85 2865
3245.39 2865
3245.92 2900
3246.46 3018
3247.00 3003
3247.53 3049
3248.07 3188
3248.61 3013
3249.15 2993
3249.68 3000
3250.22 3038
3250.76 3042
3251.30 3029
3251.83 3025
3252.37 2930
3252.91 3018
3253.45 2912
3253.98 2891
3254.52 3018
3255.06 3021
3255.60 3107
3256.14 3066
3256.67 3066
3257.21 3040
3257.75 2922
3258.29 2855
3258.83 2816
3259.37 3085
3259.90 3096
3260.44 3136
3260.98 3070
3261.52 2985
3262.06 3230
3262.60 3191
3263.13 3143
3263.67 3222
3264.21 3401
3264.75 3421
3265.29 3503
3265.83 3659
3266.37 3577
3266.91 3473
3267.44 3464
3267.98 3861
3268.52 3833
3269.06 3689
3269.60 3469
3270.14 3354
3270.68 3211
3271.22 3348
3271.76 3298
3272.30 3169
3272.84 3175
3273.38 3257
3273.91 3220
3274.45 3116
3274.99 3149
3275.53 3307
3276.07 3240
3276.61 3140
3277.15 3447
3277.69 3402
3278.23 3370
3278.77 3285
3279.31 3287
3279.85 3207
3280.39 3254
3280.93 3355
3281.47 3291
3282.01 3394
3282.55 3390
3283.09 3298
3283.63 3253
3284.17 3308
3284.71 3446
3285.25 3436
3285.79 3414
3286.33 3334
3286.87 3284
3287.42 3241
3287.96 3227
3288.50 3167
3289.04 3220
3289.58 3193
3290.12 3417
3290.66 3320
3291.20 3400
3291.74 3419
3292.28 3411
3292.82 3641
3293.36 3817
3293.91 3675
3294.45 3637
3294.99 3751
3295.53 3816
3296.07 3788
3296.61 3827
3297.15 3856
3297.69 3832
3298.24 3806
3298.78 3597
3299.32 3656
3299.86 3560
3300.40 3459
3300.94 3363
3301.49 3495
3302.03 3489
3302.57 3590
3303.11 3504
3303.65 3308
3304.19 3493
3304.74 3618
3305.28 3649
3305.82 3621
3306.36 3578
3306.90 3534
3307.45 3636
3307.99 3532
3308.53 3479
3309.07 3552
3309.62 3543
3310.16 3449
3310.70 3481
3311.24 3718
3311.79 3644
3312.33 3451
3312.87 3472
3313.41 3578
3313.96 3521
3314.50 3494
3315.04 3520
3315.59 3698
3316.13 3899
3316.67 3923
3317.21 3890
3317.76 3845
3318.30 3883
3318.84 3857
3319.39 3956
3319.93 4224
3320.47 4141
3321.02 3941
3321.56 4113
3322.10 4102
3322.65 4098
3323.19 4180
3323.73 4137
3324.28 4172
3324.82 4035
3325.36 3807
3325.91 3938
3326.45 3920
3327.00 3847
3327.54 3884
3328.08 3945
3328.63 3841
3329.17 3844
3329.72 3973
3330.26 4092
3330.80 4010
3331.35 4330
3331.89 4633
3332.44 4990
3332.98 5533
3333.53 6361
3334.07 6718
3334.61 6869
3335.16 7621
3335.70 8105
3336.25 8457
3336.79 8928
3337.34 9406
3337.88 9218
3338.43 8575
3338.97 7925
3339.52 7428
3340.06 6643
3340.61 5991
3341.15 5496
3341.70 4927
3342.24 4518
3342.79 4299
3343.33 3841
3343.88 4012
3344.42 3720
3344.97 3684
3345.51 3655
3346.06 3541
3346.60 3597
3347.15 3531
3347.69 3562
3348.24 3612
3348.78 3463
3349.33 3508
3349.88 3789
3350.42 4026
3350.97 3721
3351.51 3661
3352.06 3970
3352.61 3790
3353.15 3942
3353.70 3688
3354.24 3694
3354.79 3783
3355.34 3854
3355.88 3803
3356.43 3720
3356.97 3635
3357.52 3596
3358.07 3787
3358.61 3790
3359.16 3753
3359.71 3669
3360.25 3666
3360.80 3683
3361.35 3729
3361.89 3645
3362.44 3564
3362.99 3747
3363.53 3553
3364.08 3535
3364.63 3618
3365.17 3705
3365.72 3747
3366.27 3642
3366.81 3684
3367.36 3737
3367.91 3614
3368.46 3806
3369.00 3870
3369.55 4063
3370.10 4085
3370.64 4116
3371.19 4377
3371.74 4594
3372.29 4783
3372.83 4941
3373.38 5008
3373.93 5409
3374.48 5631
3375.03 5494
3375.57 5635
3376.12 5725
3376.67 5402
3377.22 5311
3377.76 4872
3378.31 4628
3378.86 4353
3379.41 4209
3379.96 4011
3380.50 3702
3381.05 3567
3381.60 3424
3382.15 3315
3382.70 3376
3383.25 3451
3383.79 3250
3384.34 3373
3384.89 3175
3385.44 3104
3385.99 3066
3386.54 3084
3387.09 3060
3387.64 3183
3388.18 3092
3388.73 3127
3389.28 3146
3389.83 3094
3390.38 2961
3390.93 3131
3391.48 3311
3392.03 3197
3392.58 3234
3393.13 3307
3393.67 3213
3394.22 3249
3394.77 3127
3395.32 3020
3395.87 3071
3396.42 3160
3396.97 3071
3397.52 3050
3398.07 3044
3398.62 3163
3399.17 3187
3399.72 3091
3400.27 2897
3400.82 2988
3401.37 3035
3401.92 2943
3402.47 2961
3403.02 2965
3403.57 2710
3404.12 2839
3404.67 2947
3405.22 2847
3405.77 2671
3406.32 2971
3406.87 2925
3407.42 3012
3407.97 3082
3408.52 3318
3409.07 3243
3409.62 3170
3410.17 3324
3410.72 3257
3411.27 3382
3411.82 3490
3412.38 3682
3412.93 3774
3413.48 3671
3414.03 3759
3414.58 3571
3415.13 3368
3415.68 3236
3416.23 3111
3416.78 3150
3417.33 3266
3417.89 3038
3418.44 2853
3418.99 2916
3419.54 2879
3420.09 2685
3420.64 2836
3421.19 2839
3421.74 2797
3422.30 2778
3422.85 2824
3423.40 2590
3423.95 2696
3424.50 2559
3425.05 2823
3425.61 2649
3426.16 2798
3426.71 3031
3427.26 2766
3427.81 2632
3428.37 2460
3428.92 2609
3429.47 2732
3430.02 2928
3430.58 2794
3431.13 2496
3431.68 2724
3432.23 2662
3432.78 2491
3433.34 2720
3433.89 2638
3434.44 2496
3434.99 2542
3435.55 2698
3436.10 2794
3436.65 2741
3437.21 2671
3437.76 2481
3438.31 2526
3438.86 2593
3439.42 2773
3439.97 2705
3440.52 2708
3441.08 2526
3441.63 2638
3442.18 2629
3442.74 2640
3443.29 2750
3443.84 2610
3444.40 2639
3444.95 2782
3445.50 2690
3446.06 2791
3446.61 2667
3447.16 2618
3447.72 2690
3448.27 2640
3448.82 2702
3449.38 2709
3449.93 2862
3450.48 2853
3451.04 2770
3451.59 2717
3452.15 2692
3452.70 2580
3453.25 2578
3453.81 2510
3454.36 2338
3454.92 2508
3455.47 2671
3456.03 2572
3456.58 2512
3457.13 2586
3457.69 2504
3458.24 2457
3458.80 2481
3459.35 2718
3459.91 2649
3460.46 2515
3461.02 2680
3461.57 2646
3462.13 2508
3462.68 2562
3463.24 2619
3463.79 2526
3464.34 2547
3464.90 2666
3465.46 2760
3466.01 2680
3466.57 2509
3467.12 2624
3467.68 2631
3468.23 2769
3468.79 2676
3469.34 2508
3469.90 2643
3470.45 2828
3471.01 2772
3471.56 2649
3472.12 2602
3472.67 2674
3473.23 2467
3473.79 2432
3474.34 2522
3474.90 2425
3475.45 2565
3476.01 2768
3476.56 2871
3477.12 2669
3477.68 2691
3478.23 2765
3478.79 2754
3479.35 2704
3479.90 2668
3480.46 2904
3481.01 2725
3481.57 2942
3482.13 2809
3482.68 2741
3483.24 2972
3483.80 2698
3484.35 2620
3484.91 2603
3485.47 2785
3486.02 2747
3486.58 2918
3487.14 2882
3487.69 2809
3488.25 2798
3488.81 2855
3489.36 3004
3489.92 3078
3490.48 2898
3491.03 2922
3491.59 3111
3492.15 3076
3492.71 3045
3493.26 3279
3493.82 3241
3494.38 2908
3494.94 2899
3495.49 3183
3496.05 3149
3496.61 3111
3497.17 3098
3497.72 3037
3498.28 3081
3498.84 3269
3499.40 3328
3499.95 3174
3500.51 3493
3501.07 3548
3501.63 3616
3502.19 3464
3502.74 3389
3503.30 3404
3503.86 3347
3504.42 3479
3504.98 3480
3505.53 3553
3506.09 3436
3506.65 3442
3507.21 3341
3507.77 3300
3508.33 3294
3508.88 3208
3509.44 3214
3510.00 3188
3510.56 3090
3511.12 3044
3511.68 3049
3512.24 3004
3512.80 2866
3513.35 2776
3513.91 2759
3514.47 2662
3515.03 2828
3515.59 2776
3516.15 2869
3516.71 2926
3517.27 2843
3517.83 2802
3518.39 2790
3518.95 2821
3519.50 2941
3520.06 2812
3520.62 2835
3521.18 2963
3521.74 2849
3522.30 2982
3522.86 2841
3523.42 2496
3523.98 2729
3524.54 2656
3525.10 2567
3525.66 2648
3526.22 2719
3526.78 2699
3527.34 2545
3527.90 2475
3528.46 2641
3529.02 2797
3529.58 2633
3530.14 2642
3530.70 2710
3531.26 2804
3531.82 2472
3532.38 2620
3532.94 2798
3533.50 2861
3534.06 2761
3534.62 2772
3535.18 2824
3535.75 2661
3536.31 2604
3536.87 2702
3537.43 2609
3537.99 2578
3538.55 2674
3539.11 2949
3539.67 2944
3540.23 2696
3540.79 2784
3541.35 2911
3541.92 2838
3542.48 2918
3543.04 2868
3543.60 2896
3544.16 3002
3544.72 2775
3545.28 2755
3545.84 2868
3546.41 2953
3546.97 2838
3547.53 2733
3548.09 2859
3548.65 2751
3549.21 2593
3549.78 2643
3550.34 2644
3550.90 2646
3551.46 2477
3552.02 2641
3552.59 2613
3553.15 2644
3553.71 2480
3554.27 2584
3554.83 2779
3555.40 2596
3555.96 2620
3556.52 2557
3557.08 2577
3557.65 2592
3558.21 2744
3558.77 2610
3559.33 2545
3559.90 2489
3560.46 2576
3561.02 2627
3561.58 2651
3562.15 2538
3562.71 2746
3563.27 2705
3563.83 2389
3564.40 2351
3564.96 2544
3565.52 2553
3566.09 2489
3566.65 2615
3567.21 2432
3567.78 2438
3568.34 2293
3568.90 2325
3569.47 2372
3570.03 2429
3570.59 2469
3571.16 2482
3571.72 2483
3572.28 2476
3572.85 2710
3573.41 2614
3573.97 2585
3574.54 2537
3575.10 2392
3575.66 2560
3576.23 2531
3576.79 2616
3577.36 2672
3577.92 2556
3578.48 2628
3579.05 2712
3579.61 2521
3580.18 2489
3580.74 2509
3581.31 2650
3581.87 2752
3582.43 2716
3583.00 2750
3583.56 2818
3584.13 2622
3584.69 2510
3585.26 2736
3585.82 2483
3586.39 2530
3586.95 2438
3587.52 2359
3588.08 2441
3588.64 2506
3589.21 2626
3589.77 2658
3590.34 2560
3590.90 2571
3591.47 2481
3592.03 2522
3592.60 2585
3593.17 2661
3593.73 2655
3594.30 2569
3594.86 2594
3595.43 2616
3595.99 2574
3596.56 2514
3597.12 2418
3597.69 2448
3598.25 2544
3598.82 2520
3599.39 2530
3599.95 2668
3600.52 2568
3601.08 2333
3601.65 2512
3602.21 2514
3602.78 2419
3603.35 2582
3603.91 2401
3604.48 2528
3605.04 2484
3605.61 2530
3606.18 2379
3606.74 2551
3607.31 2472
3607.88 2543
3608.44 2556
3609.01 2448
3609.57 2497
3610.14 2478
3610.71 2456
3611.27 2329
3611.84 2450
3612.41 2643
3612.97 2647
3613.54 2690
3614.11 2718
3614.68 2604
3615.24 2738
3615.81 2742
3616.38 2765
3616.94 2919
3617.51 2994
3618.08 3238
3618.64 3144
3619.21 3109
3619.78 3143
3620.35 2958
3620.91 2978
3621.48 2989
3622.05 2784
3622.62 2817
3623.18 2850
3623.75 2664
3624.32 2634
3624.89 2552
3625.45 2525
3626.02 2546
3626.59 2557
3627.16 2724
3627.73 2482
3628.29 2530
3628.86 2524
3629.43 2446
3630.00 2528
3630.57 2670
3631.13 2588
3631.70 2540
3632.27 2439
3632.84 2475
3633.41 2538
3633.98 2480
3634.54 2352
3635.11 2426
3635.68 2526
3636.25 2413
3636.82 2450
3637.39 2596
3637.96 2377
3638.52 2586
3639.09 2624
3639.66 2483
3640.23 2542
3640.80 2672
3641.37 2613
3641.94 2590
3642.51 2678
3643.08 2666
3643.65 2645
3644.21 2655
3644.78 2685
3645.35 2706
3645.92 2520
3646.49 2571
3647.06 2518
3647.63 2545
3648.20 2463
3648.77 2465
3649.34 2571
3649.91 2692
3650.48 2726
3651.05 2614
3651.62 2621
3652.19 2701
3652.76 2669
3653.33 2659
3653.90 2649
3654.47 2652
3655.04 2649
3655.61 2821
3656.18 2781
3656.75 2612
3657.32 2764
3657.89 2872
3658.46 2879
3659.03 2827
3659.60 2771
3660.17 2791
3660.74 2798
3661.31 2699
3661.88 2615
3662.45 2705
3663.02 2710
3663.59 2611
3664.16 2651
3664.74 2641
3665.31 2650
3665.88 2478
3666.45 2504
3667.02 2615
3667.59 2589
3668.16 2722
3668.73 2595
3669.30 2457
3669.87 2592
3670.45 2405
3671.02 2524
3671.59 2629
3672.16 2551
3672.73 2615
3673.30 2695
3673.87 2560
3674.45 2733
3675.02 2703
3675.59 2666
3676.16 2640
3676.73 2493
3677.30 2540
3677.88 2602
3678.45 2585
3679.02 2487
3679.59 2551
3680.16 2573
3680.74 2593
3681.31 2749
3681.88 2723
3682.45 2632
3683.02 2600
3683.60 2551
3684.17 2475
3684.74 2612
3685.31 2425
3685.89 2577
3686.46 2396
3687.03 2619
3687.60 2699
3688.18 2406
3688.75 2573
3689.32 2580
3689.89 2542
3690.47 2478
3691.04 2665
3691.61 2657
3692.19 2642
3692.76 2697
3693.33 2655
3693.91 2508
3694.48 2694
3695.05 2616
3695.62 2572
3696.20 2626
3696.77 2588
3697.34 2526
3697.92 2474
3698.49 2559
3699.06 2343
3699.64 2408
3700.21 2392
3700.79 2543
3701.36 2686
3701.93 2443
3702.51 2370
3703.08 2401
3703.65 2399
3704.23 2531
3704.80 2475
3705.38 2466
3705.95 2529
3706.52 2474
3707.10 2592
3707.67 2678
3708.25 2612
3708.82 2590
3709.39 2558
3709.97 2631
3710.54 2722
3711.12 2560
3711.69 2606
3712.27 2498
3712.84 2452
3713.42 2576
3713.99 2538
3714.57 2509
3715.14 2582
3715.71 2521
3716.29 2564
3716.86 2542
3717.44 2564
3718.01 2641
3718.59 2627
3719.16 2540
3719.74 2622
3720.31 2512
3720.89 2360
3721.47 2468
3722.04 2465
3722.62 2456
3723.19 2424
3723.77 2578
3724.34 2577
3724.92 2446
3725.49 2538
3726.07 2651
3726.64 2540
3727.22 2577
3727.80 2498
3728.37 2527
3728.95 2505
3729.52 2507
3730.10 2671
3730.67 2729
3731.25 2633
3731.83 2758
3732.40 2958
3732.98 2736
3733.55 2836
3734.13 2811
3734.71 2765
3735.28 2786
3735.86 2637
3736.44 2512
3737.01 2469
3737.59 2613
3738.17 2577
3738.74 2592
3739.32 2522
3739.90 2481
3740.47 2425
3741.05 2455
3741.63 2333
3742.20 2417
3742.78 2576
3743.36 2520
3743.93 2598
3744.51 2580
3745.09 2690
3745.66 2582
3746.24 2589
3746.82 2494
3747.40 2407
3747.97 2469
3748.55 2581
3749.13 2602
3749.70 2424
3750.28 2468
3750.86 2473
3751.44 2525
3752.02 2463
3752.59 2370
3753.17 2470
3753.75 2451
3754.33 2558
3754.90 2522
3755.48 2458
3756.06 2427
3756.64 2447
3757.22 2656
3757.79 2565
3758.37 2631
3758.95 2663
3759.53 2586
3760.11 2687
3760.68 2587
3761.26 2601
3761.84 2688
3762.42 2534
3763.00 2473
3763.58 2392
3764.15 2546
3764.73 2553
3765.31 2498
3765.89 2431
3766.47 2586
3767.05 2664
3767.63 2683
3768.21 2615
3768.78 2505
3769.36 2655
3769.94 2720
3770.52 2674
3771.10 2539
3771.68 2672
3772.26 2661
3772.84 2582
3773.42 2616
3774.00 2687
3774.58 2576
3775.15 2627
3775.73 2685
3776.31 2665
3776.89 2684
3777.47 2563
3778.05 2658
3778.63 2402
3779.21 2494
3779.79 2525
3780.37 2521
3780.95 2446
3781.53 2423
3782.11 2506
3782.69 2416
3783.27 2504
3783.85 2582
3784.43 2498
3785.01 2455
3785.59 2456
3786.17 2363
3786.75 2493
3787.33 2494
3787.91 2431
3788.49 2369
3789.07 2511
3789.65 2507
3790.23 2554
3790.81 2378
3791.39 2525
3791.98 2454
3792.56 2417
3793.14 2391
3793.72 2458
3794.30 2365
3794.88 2457
3795.46 2426
3796.04 2351
3796.62 2456
3797.20 2551
3797.78 2511
3798.37 2604
3798.95 2541
3799.53 2595
3800.11 2651
3800.69 2691
3801.27 2477
3801.85 2571
3802.43 2436
3803.02 2503
3803.60 2439
3804.18 2480
3804.76 2568
3805.34 2586
3805.92 2496
3806.51 2591
3807.09 2529
3807.67 2463
3808.25 2482
3808.83 2588
3809.42 2523
3810.00 2465
3810.58 2340
3811.16 2560
3811.74 2666
3812.33 2458
3812.91 2474
3813.49 2381
3814.07 2592
3814.66 2598
3815.24 2508
3815.82 2498
3816.40 2526
3816.99 2498
3817.57 2406
3818.15 2322
3818.73 2253
3819.32 2408
3819.90 2452
3820.48 2488
3821.06 2251
3821.65 2289
3822.23 2350
3822.81 2235
3823.40 2272
3823.98 2362
3824.56 2413
3825.15 2370
3825.73 2402
3826.31 2316
3826.90 2253
3827.48 2229
3828.06 2372
3828.65 2286
3829.23 2235
3829.81 2333
3830.40 2304
3830.98 2287
3831.56 2378
3832.15 2415
3832.73 2441
3833.32 2442
3833.90 2524
3834.48 2416
3835.07 2405
3835.65 2368
3836.23 2315
3836.82 2423
3837.40 2420
3837.99 2408
3838.57 2453
3839.16 2347
3839.74 2384
3840.32 2462
3840.91 2370
3841.49 2343
3842.08 2511
3842.66 2624
3843.25 2362
3843.83 2195
3844.42 2530
3845.00 2351
3845.59 2370
3846.17 2407
3846.76 2580
3847.34 2468
3847.92 2538
3848.51 2732
3849.09 2720
3849.68 2621
3850.27 2785
3850.85 2675
3851.44 2508
3852.02 2548
3852.61 2435
3853.19 2548
3853.78 2504
3854.36 2564
3854.95 2387
3855.53 2395
3856.12 2517
3856.70 2572
3857.29 2438
3857.88 2452
3858.46 2684
3859.05 2770
3859.63 2736
3860.22 2921
3860.80 2997
3861.39 2962
3861.98 3058
3862.56 3052
3863.15 3014
3863.73 2849
3864.32 2747
3864.91 2833
3865.49 2720
3866.08 2688
3866.67 2630
3867.25 2623
3867.84 2468
3868.43 2495
3869.01 2501
3869.60 2591
3870.19 2603
3870.77 2328
3871.36 2470
3871.95 2387
3872.53 2576
3873.12 2661
3873.71 2378
3874.29 2419
3874.88 2303
3875.47 2430
3876.05 2513
3876.64 2458
3877.23 2536
3877.82 2569
3878.40 2520
3878.99 2454
3879.58 2446
3880.16 2285
3880.75 2509
3881.34 2601
3881.93 2401
3882.51 2326
3883.10 2467
3883.69 2466
3884.28 2395
3884.87 2459
3885.45 2547
3886.04 2634
3886.63 2450
3887.22 2438
3887.80 2376
3888.39 2449
3888.98 2454
3889.57 2605
3890.16 2555
3890.74 2587
3891.33 2600
3891.92 2529
3892.51 2617
3893.10 2603
3893.69 2608
3894.27 2648
3894.86 2515
3895.45 2581
3896.04 2639
3896.63 2661
3897.22 2723
3897.81 2681
3898.40 2657
3898.98 2754
3899.57 2669
3900.16 2575
3900.75 2634
3901.34 2860
3901.93 2688
3902.52 2480
3903.11 2496
3903.70 2533
3904.29 2676
3904.87 2570
3905.46 2435
3906.05 2443
3906.64 2335
3907.23 2408
3907.82 2297
3908.41 2468
3909.00 2499
3909.59 2635
3910.18 2502
3910.77 2549
3911.36 2405
3911.95 2390
3912.54 2359
3913.13 2396
3913.72 2517
3914.31 2535
3914.90 2537
3915.49 2612
3916.08 2413
3916.67 2323
3917.26 2353
3917.85 2417
3918.44 2493
3919.03 2471
3919.62 2381
3920.21 2323
3920.80 2382
3921.39 2407
3921.98 2367
3922.57 2280
3923.16 2316
3923.75 2410
3924.34 2422
3924.94 2383
3925.53 2561
3926.12 2644
3926.71 2671
3927.30 2421
3927.89 2427
3928.48 2385
3929.07 2320
3929.66 2411
3930.25 2400
3930.85 2370
3931.44 2390
3932.03 2395
3932.62 2500
3933.21 2484
3933.80 2432
3934.39 2280
3934.99 2390
3935.58 2447
3936.17 2446
3936.76 2507
3937.35 2653
3937.94 2601
3938.54 2575
3939.13 2511
3939.72 2458
3940.31 2466
3940.90 2362
3941.49 2452
3942.09 2382
3942.68 2336
3943.27 2458
3943.86 2341
3944.46 2225
3945.05 2344
3945.64 2422
3946.23 2418
3946.82 2326
3947.42 2324
3948.01 2373
3948.60 2369
3949.20 2266
3949.79 2344
3950.38 2371
3950.97 2369
3951.57 2304
3952.16 2276
3952.75 2326
3953.34 2309
3953.94 2603
3954.53 2459
3955.12 2136
3955.72 2281
3956.31 2333
3956.90 2376
3957.50 2340
3958.09 2315
3958.68 2346
3959.28 2378
3959.87 2413
3960.46 2469
3961.06 2356
3961.65 2324
3962.24 2330
3962.84 2350
3963.43 2311
3964.02 2287
3964.62 2264
3965.21 2571
3965.81 2447
3966.40 2414
3966.99 2496
3967.59 2493
3968.18 2307
3968.78 2323
3969.37 2350
3969.96 2396
3970.56 2433
3971.15 2362
3971.75 2426
3972.34 2401
3972.94 2413
3973.53 2383
3974.12 2243
3974.72 2387
3975.31 2580
3975.91 2361
3976.50 2271
3977.10 2297
3977.69 2468
3978.29 2476
3978.88 2355
3979.48 2350
3980.07 2285
3980.67 2556
3981.26 2376
3981.86 2225
3982.45 2260
3983.05 2307
3983.64 2395
3984.24 2255
3984.83 2470
3985.43 2506
3986.02 2261
3986.62 2379
3987.21 2407
3987.81 2288
3988.40 2398
3989.00 2461
3989.60 2482
3990.19 2314
3990.79 2328
3991.38 2297
3991.98 2422
3992.57 2319
3993.17 2282
3993.77 2251
3994.36 2299
3994.96 2512
3995.55 2367
3996.15 2227
3996.75 2429
3997.34 2441
3997.94 2563
3998.54 2522
3999.13 2433
3999.73 2360
4000.32 2395
4000.92 2352
4001.52 2366
4002.11 2452
4002.71 2429
4003.31 2595
4003.90 2393
4004.50 2423
4005.10 2593
4005.69 2568
4006.29 2460
4006.89 2552
4007.49 2510
4008.08 2464
4008.68 2324
4009.28 2332
4009.87 2389
4010.47 2363
4011.07 2290
4011.67 2353
4012.26 2348
4012.86 2330
4013.46 2295
4014.05 2413
4014.65 2338
4015.25 2272
4015.85 2201
4016.44 2450
4017.04 2385
4017.64 2385
4018.24 2443
4018.84 2417
4019.43 2414
4020.03 2265
4020.63 2245
4021.23 2377
4021.83 2374
4022.42 2262
4023.02 2180
4023.62 2272
4024.22 2334
4024.82 2460
4025.41 2318
4026.01 2295
4026.61 2286
4027.21 2280
4027.81 2194
4028.41 2244
4029.01 2333
4029.60 2310
4030.20 2278
4030.80 2249
4031.40 2309
4032.00 2272
4032.60 2322
4033.20 2317
4033.80 2324
4034.39 2206
4034.99 2410
4035.59 2363
4036.19 2184
4036.79 2436
4037.39 2471
4037.99 2165
4038.59 2168
4039.19 2407
4039.79 2322
4040.39 2371
4040.99 2351
4041.59 2267
4042.18 2490
4042.78 2475
4043.38 2414
4043.98 2331
4044.58 2414
4045.18 2317
4045.78 2401
4046.38 2415
4046.98 2349
4047.58 2266
4048.18 2319
4048.78 2452
4049.38 2344
4049.98 2395
4050.58 2326
4051.18 2404
4051.78 2488
4052.38 2492
4052.98 2443
4053.58 2291
4054.19 2363
4054.79 2384
4055.39 2420
4055.99 2319
4056.59 2307
4057.19 2449
4057.79 2348
4058.39 2377
4058.99 2302
4059.59 2268
4060.19 2411
4060.79 2349
4061.39 2219
4061.99 2285
4062.60 2195
4063.20 2349
4063.80 2230
4064.40 2324
4065.00 2232
4065.60 2307
4066.20 2260
4066.80 2131
4067.41 2217
4068.01 2203
4068.61 2135
4069.21 2252
4069.81 2265
4070.41 2347
4071.02 2251
4071.62 2284
4072.22 2259
4072.82 2301
4073.42 2244
4074.02 2134
4074.63 2237
4075.23 2308
4075.83 2133
4076.43 2289
4077.03 2282
4077.64 2270
4078.24 2196
4078.84 2197
4079.44 2166
4080.05 2210
4080.65 2230
4081.25 2269
4081.85 2477
4082.46 2360
4083.06 2328
4083.66 2431
4084.26 2361
4084.87 2287
4085.47 2286
4086.07 2318
4086.67 2422
4087.28 2181
4087.88 2234
4088.48 2286
4089.09 2340
4089.69 2325
4090.29 2339
4090.90 2269
4091.50 2263
4092.10 2283
4092.71 2453
4093.31 2481
4093.91 2544
4094.52 2481
4095.12 2550
4095.72 2485
4096.33 2415
4096.93 2480
4097.53 2536
4098.14 2416
4098.74 2398
4099.34 2422
4099.95 2303
4100.55 2205
4101.16 2255
4101.76 2385
4102.36 2260
4102.97 2387
4103.57 2394
4104.18 2161
4104.78 2138
4105.38 2366
4105.99 2291
4106.59 2095
4107.20 2295
4107.80 2222
4108.41 2134
4109.01 2033
4109.62 2240
4110.22 2313
4110.82 2285
4111.43 2130
4112.03 2192
4112.64 2254
4113.24 2179
4113.85 2238
4114.45 2324
4115.06 2276
4115.66 2235
4116.27 2330
4116.87 2359
4117.48 2112
4118.08 2193
4118.69 2231
4119.29 2119
4119.90 2105
4120.50 2116
4121.11 2157
4121.72 2190
4122.32 2361
4122.93 2344
4123.53 2308
4124.14 2250
4124.74 2252
4125.35 2125
4125.95 2170
4126.56 2335
4127.17 2244
4127.77 2197
4128.38 2259
4128.98 2208
4129.59 2258
4130.20 2190
4130.80 2235
4131.41 2422
4132.01 2507
4132.62 2345
4133.23 2306
4133.83 2468
4134.44 2334
4135.05 2377
4135.65 2274
4136.26 2287
4136.87 2417
4137.47 2230
4138.08 2451
4138.69 2359
4139.29 2183
4139.90 2186
4140.51 2238
4141.11 2251
4141.72 2271
4142.33 2311
4142.93 2394
4143.54 2364
4144.15 2236
4144.75 2192
4145.36 2182
4145.97 2118
4146.58 2198
4147.18 2243
4147.79 2169
4148.40 2161
4149.01 2296
4149.61 2272
4150.22 2236
4150.83 2256
4151.44 2245
4152.04 2188
4152.65 2193
4153.26 2148
4153.87 2100
4154.47 2125
4155.08 2288
4155.69 2250
4156.30 2089
4156.91 2042
4157.51 2196
4158.12 2286
4158.73 2120
4159.34 2174
4159.95 2298
4160.56 2229
4161.16 2145
4161.77 2233
4162.38 2346
4162.99 2216
4163.60 2284
4164.21 2187
4164.81 2166
4165.42 2281
4166.03 2377
4166.64 2345
4167.25 2315
4167.86 2212
4168.47 2222
4169.08 2236
4169.69 2333
4170.29 2400
4170.90 2325
4171.51 2359
4172.12 2325
4172.73 2331
4173.34 2490
4173.95 2281
4174.56 2252
4175.17 2303
4175.78 2131
4176.39 2223
4177.00 2179
4177.61 2168
4178.22 2269
4178.82 2118
4179.43 2122
4180.04 2157
4180.65 2090
4181.26 2022
4181.87 2015
4182.48 2091
4183.09 2147
4183.70 2097
4184.31 2083
4184.92 2285
4185.53 2173
4186.14 2117
4186.75 2200
4187.36 2191
4187.97 2089
4188.58 2099
4189.19 2147
4189.81 2274
4190.42 2188
4191.03 2044
4191.64 2126
4192.25 2140
4192.86 2097
4193.47 2194
4194.08 2064
4194.69 2214
4195.30 2293
4195.91 2350
4196.52 2252
4197.13 2266
4197.74 2376
4198.36 2253
4198.97 2132
4199.58 2196
4200.19 2192
4200.80 2154
4201.41 2230
4202.02 2426
4202.63 2270
4203.25 2171
4203.86 2152
4204.47 2199
4205.08 2178
4205.69 2265
4206.30 2277
4206.92 2191
4207.53 2222
4208.14 2245
4208.75 2172
4209.36 2241
4209.97 2294
4210.59 2338
4211.20 2149
4211.81 2121
4212.42 2135
4213.03 2023
4213.65 2030
4214.26 2063
4214.87 2231
4215.48 2129
4216.10 2129
4216.71 2277
4217.32 2190
4217.93 2121
4218.55 2170
4219.16 2157
4219.77 2159
4220.38 2226
4221.00 2293
4221.61 2268
4222.22 2500
4222.83 2481
4223.45 2465
4224.06 2480
4224.67 2371
4225.29 2332
4225.90 2425
4226.51 2407
4227.13 2501
4227.74 2398
4228.35 2528
4228.96 2433
4229.58 2528
4230.19 2460
4230.80 2382
4231.42 2356
4232.03 2218
4232.65 2305
4233.26 2296
4233.87 2311
4234.49 2193
4235.10 2293
4235.71 2325
4236.33 2204
4236.94 2237
4237.56 2370
4238.17 2194
4238.78 2139
4239.40 2098
4240.01 2203
4240.63 2290
4241.24 2193
4241.85 2092
4242.47 2241
4243.08 2346
4243.70 2182
4244.31 2125
4244.93 2190
4245.54 2247
4246.15 2348
4246.77 2259
4247.38 2278
4248.00 2295
4248.61 2277
4249.23 2185
4249.84 2175
4250.46 2196
4251.07 2281
4251.69 2171
4252.30 2131
4252.92 2096
4253.53 2171
4254.15 2112
4254.76 2179
4255.38 2112
4255.99 2138
4256.61 2053
4257.22 2175
4257.84 2166
4258.45 2170
4259.07 2333
4259.69 2130
4260.30 2274
4260.92 2095
4261.53 2084
4262.15 2155
4262.76 2306
4263.38 2296
4263.99 2158
4264.61 2275
4265.23 2258
4265.84 2279
4266.46 2270
4267.07 2293
4267.69 2267
4268.31 2226
4268.92 2298
4269.54 2387
4270.16 2341
4270.77 2170
4271.39 2179
4272.00 2228
4272.62 2399
4273.24 2259
4273.85 2080
4274.47 2145
4275.09 2085
4275.70 2085
4276.32 2184
4276.94 2010
4277.55 2089
4278.17 2117
4278.79 2085
4279.40 2160
4280.02 2225
4280.64 2145
4281.26 2027
4281.87 1915
4282.49 2105
4283.11 2125
4283.72 2145
4284.34 2177
4284.96 2175
4285.58 2292
4286.19 2242
4286.81 2095
4287.43 2052
4288.05 2150
4288.66 2198
4289.28 2157
4289.90 2242
4290.52 2079
4291.13 2227
4291.75 2189
4292.37 2103
4292.99 2091
4293.61 2036
4294.22 2254
4294.84 2266
4295.46 2290
4296.08 2132
4296.70 2058
4297.31 2037
4297.93 2243
4298.55 2074
4299.17 2201
4299.79 2236
4300.41 2132
4301.03 2212
4301.64 2174
4302.26 2059
4302.88 1997
4303.50 2068
4304.12 1983
4304.74 2066
4305.36 2162
4305.97 2113
4306.59 2152
4307.21 2096
4307.83 2137
4308.45 2245
4309.07 2133
4309.69 2240
4310.31 2103
4310.93 2263
4311.55 2384
4312.17 2318
4312.78 2236
4313.40 2209
4314.02 2126
4314.64 2075
4315.26 2244
4315.88 2187
4316.50 2046
4317.12 2237
4317.74 2027
4318.36 2137
4318.98 2317
4319.60 2138
4320.22 2151
4320.84 2126
4321.46 2037
4322.08 2101
4322.70 2076
4323.32 2071
4323.94 2111
4324.56 2066
4325.18 2252
4325.80 2250
4326.42 2213
4327.04 2139
4327.66 2217
4328.28 2194
4328.90 2158
4329.52 1990
4330.14 2074
4330.76 2279
4331.39 2161
4332.01 2040
4332.63 2132
4333.25 2166
4333.87 2181
4334.49 2155
4335.11 2040
4335.73 2102
4336.35 2205
4336.97 2103
4337.59 2093
4338.22 2205
4338.84 2250
4339.46 2120
4340.08 2145
4340.70 2210
4341.32 2187
4341.94 2170
4342.57 2144
4343.19 2282
4343.81 2300
4344.43 2347
4345.05 2477
4345.67 2400
4346.29 2400
4346.92 2609
4347.54 2571
4348.16 2502
4348.78 2419
4349.40 2517
4350.03 2349
4350.65 2261
4351.27 2280
4351.89 2100
4352.51 2088
4353.14 2234
4353.76 2216
4354.38 2357
4355.00 2251
4355.63 2121
4356.25 2228
4356.87 2302
4357.49 2249
4358.12 2149
4358.74 2145
4359.36 2274
4359.98 2108
4360.61 2156
4361.23 2245
4361.85 2162
4362.48 2160
4363.10 2097
4363.72 2179
4364.34 2166
4364.97 2254
4365.59 2152
4366.21 2170
4366.84 2240
4367.46 2295
4368.08 2424
4368.71 2430
4369.33 2291
4369.95 2164
4370.58 2086
4371.20 2199
4371.82 2153
4372.45 2196
4373.07 2201
4373.70 2204
4374.32 2095
4374.94 2068
4375.57 2082
4376.19 2286
4376.81 2234
4377.44 2189
4378.06 2274
4378.69 2280
4379.31 2223
4379.94 2177
4380.56 2254
4381.18 2342
4381.81 2268
4382.43 2263
4383.06 2300
4383.68 2318
4384.31 2392
4384.93 2352
4385.55 2259
4386.18 2302
4386.80 2328
4387.43 2498
4388.05 2380
4388.68 2282
4389.30 2400
4389.93 2431
4390.55 2528
4391.18 2489
4391.80 2540
4392.43 2611
4393.05 2495
4393.68 2817
4394.30 2675
4394.93 2417
4395.55 2616
4396.18 2456
4396.80 2357
4397.43 2418
4398.05 2449
4398.68 2406
4399.31 2383
4399.93 2361
4400.56 2365
4401.18 2331
4401.81 2457
4402.43 2380
4403.06 2294
4403.69 2374
4404.31 2268
4404.94 2381
4405.56 2368
4406.19 2266
4406.82 2226
4407.44 2280
4408.07 2369
4408.69 2264
4409.32 2237
4409.95 2243
4410.57 2267
4411.20 2335
4411.83 2211
4412.45 2213
4413.08 2179
4413.71 2304
4414.33 2283
4414.96 2228
4415.59 2255
4416.21 2082
4416.84 2148
4417.47 2300
4418.09 2422
4418.72 2275
4419.35 2324
4419.97 2282
4420.60 2259
4421.23 2309
4421.85 2290
4422.48 2245
4423.11 2118
4423.74 2290
4424.36 2245
4424.99 2263
4425.62 2219
4426.25 2209
4426.87 2147
4427.50 2031
4428.13 2060
4428.76 2169
4429.38 2232
4430.01 2213
4430.64 2083
4431.27 1987
4431.89 2013
4432.52 2099
4433.15 2219
4433.78 2177
4434.41 2210
4435.03 2151
4435.66 2093
4436.29 2074
4436.92 2175
4437.55 2069
4438.18 2097
4438.80 2189
4439.43 2204
4440.06 2088
4440.69 2191
4441.32 2228
4441.95 2078
4442.57 1965
4443.20 2055
4443.83 2150
4444.46 2196
4445.09 2115
4445.72 2076
4446.35 2159
4446.98 2201
4447.61 2186
4448.23 2048
4448.86 2186
4449.49 2050
4450.12 2123
4450.75 2062
4451.38 2036
4452.01 2136
4452.64 2057
4453.27 2090
4453.90 2165
4454.53 2104
4455.16 2038
4455.79 1982
4456.42 2060
4457.05 2116
4457.67 2124
4458.30 2026
4458.93 1932
4459.56 1921
4460.19 2053
4460.82 2047
4461.45 2085
4462.08 2028
4462.71 2129
4463.34 2057
4463.97 2034
4464.60 2027
4465.23 1995
4465.86 1984
4466.49 1964
4467.13 2065
4467.76 2014
4468.39 2004
4469.02 2073
4469.65 1995
4470.28 1933
4470.91 1967
4471.54 2060
4472.17 2115
4472.80 2016
4473.43 2035
4474.06 1956
4474.69 2073
4475.32 2013
4475.95 2197
4476.59 2009
4477.22 1968
4477.85 2062
4478.48 1973
4479.11 1955
4479.74 1987
4480.37 2023
4481.00 1968
4481.64 2030
4482.27 2089
4482.90 2026
4483.53 2035
4484.16 1984
4484.79 1955
4485.42 2105
4486.06 2076
4486.69 2189
4487.32 1926
4487.95 1936
4488.58 2000
4489.22 1978
4489.85 1999
4490.48 1993
4491.11 1986
4491.74 1977
4492.38 1912
4493.01 1837
4493.64 2050
4494.27 2022
4494.90 1907
4495.54 1984
4496.17 2133
4496.80 2036
4497.43 2084
4498.07 2003
4498.70 1926
4499.33 2037
4499.96 2175
4500.60 2163
4501.23 2029
4501.86 1932
4502.50 2064
4503.13 1976
4503.76 2152
4504.39 2104
4505.03 2117
4505.66 2059
4506.29 1999
4506.93 2005
4507.56 2155
4508.19 2033
4508.83 1888
4509.46 2002
4510.09 1996
4510.73 2007
4511.36 2008
4511.99 1958
4512.63 2066
4513.26 2053
4513.89 2019
4514.53 2041
4515.16 2085
4515.80 2057
4516.43 2035
4517.06 1920
4517.70 2001
4518.33 2063
4518.97 2030
4519.60 1940
4520.23 1955
4520.87 1952
4521.50 2104
4522.14 1881
4522.77 1967
4523.40 1867
4524.04 2049
4524.67 1980
4525.31 1975
4525.94 2190
4526.58 2126
4527.21 2048
4527.85 2139
4528.48 2124
4529.12 2120
4529.75 2314
4530.38 2477
4531.02 2661
4531.65 2594
4532.29 2580
4532.92 2581
4533.56 2724
4534.19 2677
4534.83 2527
4535.46 2511
4536.10 2605
4536.74 2470
4537.37 2206
4538.01 2196
4538.64 2267
4539.28 2084
4539.91 2017
4540.55 2197
4541.18 2085
4541.82 1978
4542.45 1955
4543.09 1843
4543.73 1902
4544.36 1810
4545.00 2024
4545.63 2144
4546.27 2122
4546.91 2006
4547.54 2140
4548.18 2195
4548.81 2103
4549.45 2112
4550.09 2040
4550.72 2020
4551.36 1981
4551.99 2050
4552.63 2174
4553.27 2135
4553.90 2155
4554.54 2210
4555.18 2093
4555.81 2152
4556.45 1982
4557.09 2037
4557.72 2193
4558.36 2257
4559.00 2098
4559.63 2123
4560.27 2081
4560.91 2077
4561.54 2070
4562.18 2101
4562.82 2073
4563.46 2102
4564.09 2047
4564.73 2067
4565.37 2251
4566.00 2143
4566.64 2165
4567.28 2179
4567.92 2154
4568.55 2236
4569.19 2310
4569.83 2349
4570.47 2286
4571.10 2283
4571.74 2214
4572.38 2264
4573.02 2234
4573.66 2104
4574.29 2160
4574.93 2232
4575.57 2110
4576.21 2093
4576.85 2000
4577.48 2071
4578.12 2078
4578.76 2103
4579.40 2146
4580.04 2156
4580.67 1949
4581.31 1783
4581.95 2016
4582.59 1979
4583.23 1906
4583.87 1874
4584.51 1879
4585.14 1870
4585.78 2009
4586.42 2013
4587.06 2053
4587.70 2180
4588.34 1998
4588.98 1877
4589.62 2021
4590.26 1946
4590.89 2008
4591.53 2054
4592.17 2104
4592.81 2037
4593.45 1974
4594.09 2075
4594.73 2022
4595.37 1954
4596.01 2046
4596.65 2139
4597.29 2010
4597.93 2101
4598.57 2027
4599.21 1983
4599.85 2003
4600.49 1921
4601.12 2016
4601.76 2160
4602.40 2084
4603.04 2071
4603.68 2082
4604.32 2146
4604.96 2220
4605.60 2303
4606.24 2093
4606.88 2089
4607.52 2106
4608.17 2157
4608.81 2112
4609.45 2074
4610.09 2109
4610.73 2041
4611.37 1986
4612.01 1996
4612.65 1920
4613.29 1919
4613.93 1959
4614.57 1959
4615.21 2019
4615.85 1976
4616.49 1915
4617.13 1877
4617.77 1915
4618.41 1970
4619.06 1997
4619.70 2010
4620.34 2025
4620.98 1939
4621.62 2046
4622.26 2057
4622.90 2095
4623.54 2020
4624.19 2012
4624.83 1910
4625.47 1911
4626.11 1871
4626.75 2097
4627.39 2021
4628.03 2034
4628.68 1926
4629.32 1960
4629.96 1937
4630.60 1946
4631.24 1998
4631.89 1962
4632.53 2064
4633.17 1901
4633.81 1983
4634.45 2138
4635.10 2061
4635.74 1879
4636.38 1920
4637.02 1944
4637.66 2095
4638.31 2007
4638.95 2154
4639.59 2017
4640.23 1965
4640.88 2075
4641.52 1995
4642.16 2200
4642.80 2253
4643.45 2072
4644.09 2071
4644.73 2015
4645.38 1994
4646.02 2054
4646.66 1950
4647.30 1986
4647.95 2058
4648.59 2017
4649.23 1912
4649.88 1945
4650.52 1863
4651.16 1998
4651.81 1999
4652.45 1906
4653.09 1936
4653.74 1975
4654.38 2071
4655.02 1933
4655.67 1902
4656.31 2027
4656.95 1935
4657.60 1816
4658.24 1947
4658.89 1869
4659.53 1952
4660.17 2078
4660.82 2147
4661.46 1894
4662.10 1809
4662.75 1667
4663.39 1790
4664.04 1832
4664.68 1842
4665.33 1903
4665.97 1963
4666.61 1832
4667.26 1809
4667.90 1862
4668.55 1966
4669.19 1928
4669.84 1799
4670.48 1859
4671.12 1838
4671.77 1910
4672.41 1952
4673.06 2056
4673.70 1939
4674.35 1898
4674.99 1983
4675.64 1957
4676.28 1869
4676.93 1788
4677.57 1891
4678.22 2113
4678.86 2083
4679.51 2050
4680.15 1995
4680.80 1891
4681.44 1891
4682.09 1964
4682.74 2064
4683.38 1792
4684.03 1816
4684.67 1867
4685.32 1819
4685.96 1835
4686.61 1796
4687.25 1772
4687.90 2012
4688.55 1983
4689.19 1899
4689.84 1822
4690.48 1833
4691.13 2016
4691.78 1937
4692.42 1860
4693.07 1787
4693.71 1871
4694.36 1884
4695.01 1878
4695.65 1916
4696.30 1787
4696.95 1723
4697.59 1879
4698.24 1890
4698.89 1794
4699.53 1783
4700.18 1929
4700.83 1835
4701.47 1815
4702.12 1987
4702.77 1940
4703.41 1837
4704.06 1937
4704.71 1817
4705.35 1806
4706.00 1747
4706.65 1877
4707.29 1713
4707.94 1931
4708.59 1987
4709.24 1849
4709.88 1940
4710.53 1917
4711.18 1956
4711.83 1865
4712.47 1860
4713.12 2004
4713.77 1813
4714.42 1777
4715.06 1825
4715.71 2007
4716.36 2006
4717.01 1991
4717.65 1881
4718.30 1858
4718.95 1904
4719.60 2012
4720.25 1976
4720.89 1868
4721.54 1970
4722.19 2014
4722.84 1907
4723.49 1887
4724.13 1931
4724.78 1932
4725.43 1953
4726.08 1876
4726.73 2084
4727.38 2166
4728.03 1915
4728.67 2045
4729.32 1998
4729.97 2084
4730.62 2006
4731.27 1957
4731.92 1997
4732.57 1954
4733.22 1803
4733.86 1854
4734.51 1900
4735.16 1897
4735.81 1877
4736.46 1861
4737.11 1918
4737.76 2011
4738.41 1841
4739.06 1818
4739.71 1921
4740.36 1933
4741.01 1784
4741.65 1793
4742.30 1826
4742.95 1857
4743.60 2011
4744.25 1875
4744.90 1903
4745.55 1880
4746.20 1941
4746.85 1850
4747.50 1871
4748.15 1980
4748.80 1970
4749.45 1894
4750.10 1968
4750.75 1994
4751.40 1784
4752.05 1910
4752.70 1942
4753.35 1978
4754.00 2038
4754.65 1955
4755.30 1841
4755.95 1912
4756.61 1908
4757.26 1973
4757.91 1987
4758.56 1998
4759.21 2055
4759.86 1979
4760.51 1946
4761.16 2053
4761.81 1935
4762.46 1880
4763.11 1878
4763.76 1767
4764.41 1895
4765.07 1815
4765.72 1840
4766.37 1944
4767.02 1846
4767.67 1914
4768.32 2034
4768.97 1901
4769.62 1871
4770.28 1874
4770.93 1918
4771.58 1942
4772.23 2028
4772.88 1854
4773.53 1814
4774.19 1928
4774.84 1820
4775.49 1911
4776.14 1937
4776.79 1934
4777.44 1849
4778.10 1945
4778.75 2005
4779.40 2024
4780.05 1968
4780.70 1846
4781.36 1935
4782.01 1849
4782.66 1874
4783.31 1835
4783.97 1939
4784.62 1837
4785.27 1904
4785.92 1819
4786.58 1848
4787.23 1875
4787.88 1778
4788.53 1927
4789.19 1991
4789.84 1824
4790.49 2004
4791.15 1902
4791.80 1771
4792.45 1919
4793.10 2015
4793.76 2028
4794.41 2001
4795.06 1928
4795.72 1864
4796.37 1842
4797.02 1815
4797.68 1833
4798.33 1762
4798.98 1757
4799.64 1915
4800.29 2037
4800.94 1905
4801.60 1711
4802.25 1878
4802.90 1901
4803.56 1847
4804.21 1880
4804.87 1805
4805.52 1703
4806.17 1757
4806.83 1884
4807.48 1895
4808.14 1909
4808.79 1757
4809.44 1835
4810.10 1883
4810.75 1887
4811.41 1687
4812.06 1751
4812.71 1913
4813.37 1810
4814.02 1826
4814.68 1843
4815.33 1790
4815.99 1770
4816.64 1745
4817.30 1775
4817.95 1861
4818.61 1952
4819.26 1809
4819.92 1780
4820.57 1961
4821.23 1927
4821.88 1897
4822.53 2019
4823.19 2034
4823.85 1938
4824.50 1812
4825.16 1850
4825.81 1912
4826.47 1885
4827.12 2058
4827.78 2051
4828.43 1945
4829.09 1993
4829.74 2041
4830.40 2047
4831.05 1948
4831.71 1980
4832.37 2005
4833.02 1904
4833.68 2000
4834.33 1907
4834.99 1790
4835.64 1882
4836.30 2035
4836.96 1810
4837.61 1883
4838.27 1899
4838.92 1842
4839.58 2020
4840.24 2061
4840.89 2033
4841.55 2035
4842.21 2078
4842.86 1979
4843.52 1955
4844.18 1874
4844.83 1871
4845.49 1905
4846.14 1911
4846.80 1872
4847.46 1977
4848.11 1910
4848.77 1807
4849.43 1756
4850.09 1867
4850.74 1971
4851.40 1898
4852.06 1976
4852.71 2024
4853.37 2004
4854.03 1955
4854.68 2048
4855.34 2084
4856.00 2013
4856.66 1915
4857.31 1919
4857.97 1997
4858.63 2002
4859.29 1705
4859.94 1867
4860.60 1972
4861.26 1934
4861.92 1939
4862.57 2018
4863.23 2055
4863.89 1996
4864.55 1999
4865.21 2012
4865.86 2024
4866.52 2054
4867.18 2014
4867.84 2095
4868.50 1955
4869.15 1962
4869.81 1964
4870.47 1932
4871.13 1974
4871.79 1964
4872.45 2040
4873.10 1971
4873.76 1893
4874.42 1935
4875.08 2122
4875.74 2057
4876.40 2083
4877.06 1987
4877.71 1888
4878.37 2051
4879.03 2033
4879.69 1897
4880.35 1947
4881.01 1956
4881.67 1851
4882.33 1846
4882.99 1884
4883.65 1820
4884.30 1735
4884.96 1803
4885.62 1895
4886.28 1945
4886.94 1803
4887.60 1907
4888.26 1733
4888.92 1708
4889.58 1809
4890.24 1916
4890.90 1830
4891.56 1770
4892.22 1688
4892.88 1781
4893.54 2038
4894.20 2112
4894.86 1913
4895.52 1807
4896.18 1761
4896.84 1587
4897.50 1675
4898.16 1908
4898.82 1805
4899.48 1709
4900.14 1837
4900.80 1802
4901.46 1899
4902.12 1858
4902.78 1708
4903.44 1710
4904.10 1678
4904.76 1708
4905.42 1796
4906.08 1810
4906.74 1845
4907.40 1905
4908.06 1886
4908.73 1927
4909.39 1830
4910.05 1851
4910.71 1889
4911.37 1748
4912.03 1806
4912.69 1709
4913.35 1777
4914.01 1818
4914.68 1763
4915.34 1837
4916.00 1937
4916.66 1788
4917.32 1778
4917.98 1855
4918.64 1803
4919.31 1733
4919.97 1637
4920.63 1707
4921.29 1797
4921.95 1669
4922.61 1773
4923.28 1853
4923.94 1844
4924.60 1830
4925.26 1817
4925.92 1811
4926.59 1738
4927.25 1766
4927.91 1706
4928.57 1841
4929.23 1757
4929.90 1701
4930.56 1840
4931.22 1868
4931.88 1992
4932.55 1820
4933.21 1701
4933.87 1747
4934.53 1762
4935.20 1791
4935.86 1859
4936.52 1927
4937.18 1834
4937.85 1916
4938.51 1849
4939.17 1866
4939.84 1809
4940.50 1720
4941.16 1786
4941.82 1749
4942.49 1780
4943.15 1871
4943.81 1685
4944.48 1778
4945.14 1819
4945.80 1693
4946.47 1767
4947.13 1768
4947.79 1672
4948.46 1718
4949.12 1721
4949.79 1717
4950.45 1757
4951.11 1697
4951.78 1719
4952.44 1850
4953.10 1786
4953.77 1610
4954.43 1728
4955.10 1768
4955.76 1760
4956.42 1671
4957.09 1694
4957.75 1754
4958.42 1700
4959.08 1708
4959.74 1782
4960.41 1915
4961.07 1833
4961.74 1744
4962.40 1883
4963.07 1878
4963.73 1881
4964.40 1781
4965.06 1855
4965.73 1778
4966.39 1856
4967.05 1823
4967.72 1848
4968.38 1863
4969.05 1848
4969.71 1781
4970.38 1813
4971.04 1747
4971.71 1685
4972.37 1658
4973.04 1719
4973.70 1997
4974.37 1799
4975.04 1826
4975.70 1835
4976.37 1893
4977.03 1826
4977.70 1733
4978.36 1745
4979.03 1734
4979.69 1692
4980.36 1683
4981.03 1824
4981.69 1894
4982.36 1780
4983.02 1772
4983.69 1805
4984.35 1662
4985.02 1745
4985.69 1849
4986.35 1941
4987.02 1892
4987.68 1959
4988.35 1882
4989.02 1974
4989.68 2081
4990.35 2044
4991.02 1919
4991.68 1994
4992.35 2026
4993.02 1965
4993.68 1923
4994.35 1951
4995.02 1862
4995.68 1960
4996.35 1878
4997.02 1835
4997.68 1789
4998.35 1795
4999.02 1849
4999.68 1804
5000.35 1748
5001.02 1730
5001.68 1805
5002.35 1706
5003.02 1805
5003.69 1767
5004.35 1842
5005.02 1851
5005.69 1926
5006.35 1868
5007.02 1915
5007.69 1901
5008.36 1879
5009.02 1897
5009.69 1757
5010.36 1860
5011.03 1865
5011.70 1845
5012.36 1839
5013.03 1733
5013.70 1829
5014.37 1792
5015.04 1905
5015.70 1777
5016.37 1789
5017.04 1823
5017.71 1751
5018.38 1642
5019.04 1711
5019.71 1839
5020.38 1890
5021.05 1862
5021.72 1901
5022.39 2004
5023.05 1965
5023.72 1908
5024.39 1947
5025.06 1926
5025.73 1916
5026.40 1944
5027.07 1900
5027.74 1889
5028.40 1927
5029.07 2008
5029.74 2028
5030.41 1909
5031.08 1890
5031.75 2016
5032.42 1864
5033.09 1855
5033.76 1737
5034.43 1960
5035.10 1910
5035.76 1833
5036.43 1904
5037.10 1835
5037.77 1790
5038.44 1710
5039.11 1794
5039.78 1801
5040.45 1946
5041.12 1800
5041.79 1722
5042.46 1718
5043.13 1679
5043.80 1799
5044.47 1848
5045.14 1783
5045.81 1772
5046.48 1831
5047.15 1833
5047.82 1824
5048.49 1865
5049.16 1808
5049.83 1855
5050.50 1807
5051.17 1775
5051.84 1864
5052.51 1788
5053.18 1793
5053.85 1691
5054.52 1866
5055.20 1841
5055.87 1815
5056.54 1980
5057.21 1953
5057.88 1976
5058.55 1847
5059.22 1741
5059.89 1806
5060.56 1974
5061.23 1823
5061.90 1845
5062.58 1907
5063.25 1802
5063.92 1945
5064.59 1791
5065.26 1880
5065.93 1925
5066.60 1864
5067.27 1800
5067.95 1791
5068.62 1839
5069.29 1838
5069.96 1785
5070.63 1789
5071.30 1961
5071.98 1872
5072.65 1812
5073.32 1780
5073.99 1858
5074.66 1819
5075.34 1741
5076.01 1735
5076.68 1738
5077.35 1818
5078.02 1759
5078.70 1802
5079.37 1790
5080.04 1939
5080.71 1919
5081.39 1799
5082.06 1812
5082.73 1880
5083.40 1854
5084.08 1767
5084.75 1881
5085.42 1670
5086.09 1661
5086.77 1680
5087.44 1801
5088.11 1881
5088.79 1786
5089.46 1840
5090.13 1665
5090.80 1690
5091.48 1733
5092.15 1778
5092.82 1847
5093.50 1829
5094.17 1864
5094.84 1896
5095.52 1742
5096.19 1758
5096.86 1756
5097.54 1775
5098.21 1841
5098.88 1857
5099.56 1967
5100.23 1780
5100.90 1832
5101.58 1811
5102.25 1957
5102.93 1883
5103.60 1857
5104.27 1954
5104.95 1993
5105.62 1757
5106.30 1668
5106.97 1782
5107.64 1782
5108.32 1856
5108.99 1743
5109.67 1878
5110.34 1846
5111.02 1746
5111.69 1709
5112.36 1800
5113.04 1872
5113.71 1742
5114.39 1707
5115.06 1850
5115.74 1884
5116.41 1842
5117.09 1815
5117.76 1679
5118.44 1827
5119.11 1779
5119.79 1764
5120.46 1768
5121.14 1703
5121.81 1855
5122.49 1784
5123.16 1745
5123.84 1744
5124.51 1760
5125.19 1837
5125.86 1800
5126.54 1819
5127.21 1744
5127.89 1727
5128.56 1747
5129.24 1768
5129.92 1755
5130.59 1711
5131.27 1833
5131.94 1779
5132.62 1792
5133.29 1695
5133.97 1625
5134.65 1655
5135.32 1799
5136.00 1811
5136.67 1881
5137.35 1788
5138.03 1793
5138.70 1721
5139.38 1734
5140.05 1817
5140.73 1822
5141.41 1859
5142.08 1861
5142.76 1886
5143.44 1893
5144.11 1870
5144.79 1863
5145.47 1795
5146.14 1796
5146.82 1782
5147.50 1809
5148.17 1661
5148.85 1651
5149.53 1659
5150.20 1713
5150.88 1613
5151.56 1749
5152.24 1838
5152.91 1723
5153.59 1772
5154.27 1709
5154.94 1723
5155.62 1834
5156.30 1712
5156.98 1838
5157.65 1791
5158.33 1700
5159.01 1682
5159.69 1644
5160.36 1602
5161.04 1675
5161.72 1734
5162.40 1807
5163.07 1721
5163.75 1782
5164.43 1726
5165.11 1648
5165.79 1702
5166.46 1867
5167.14 1829
5167.82 1857
5168.50 1812
5169.18 1776
5169.86 1690
5170.53 1715
5171.21 1640
5171.89 1722
5172.57 1717
5173.25 1767
5173.93 1842
5174.60 1809
5175.28 1711
5175.96 1727
5176.64 1704
5177.32 1728
5178.00 1769
5178.68 1679
5179.36 1773
5180.03 1709
5180.71 1792
5181.39 1799
5182.07 1713
5182.75 1727
5183.43 1630
5184.11 1726
5184.79 1760
5185.47 1797
5186.15 1800
5186.83 1759
5187.51 1700
5188.18 1709
5188.86 1679
5189.54 1705
5190.22 1605
5190.90 1735
5191.58 1758
5192.26 1759
5192.94 1693
5193.62 1641
5194.30 1699
5194.98 1801
5195.66 1694
5196.34 1682
5197.02 1607
5197.70 1647
5198.38 1760
5199.06 1648
5199.74 1652
5200.42 1600
5201.10 1609
5201.78 1589
5202.46 1771
5203.14 1782
5203.82 1768
5204.50 1662
5205.19 1761
5205.87 1696
5206.55 1751
5207.23 1664
5207.91 1751
5208.59 1742
5209.27 1725
5209.95 1739
5210.63 1613
5211.31 1595
5211.99 1606
5212.67 1712
5213.36 1736
5214.04 1719
5214.72 1753
5215.40 1768
5216.08 1614
5216.76 1604
5217.44 1634
5218.12 1711
5218.81 1736
5219.49 1831
5220.17 1782
5220.85 1805
5221.53 1817
5222.21 1762
5222.90 1743
5223.58 1674
5224.26 1553
5224.94 1670
5225.62 1740
5226.30 1772
5226.99 1687
5227.67 1792
5228.35 1701
5229.03 1669
5229.71 1768
5230.40 1645
5231.08 1721
5231.76 1760
5232.44 1697
5233.13 1662
5233.81 1634
5234.49 1559
5235.17 1728
5235.86 1635
5236.54 1775
5237.22 1697
5237.90 1662
5238.59 1709
5239.27 1835
5239.95 1889
5240.64 1816
5241.32 1658
5242.00 1812
5242.68 1930
5243.37 1706
5244.05 1796
5244.73 1812
5245.42 1824
5246.10 1967
5246.78 1804
5247.47 1777
5248.15 1726
5248.83 1767
5249.52 1734
5250.20 1803
5250.88 1895
5251.57 1860
5252.25 1671
5252.93 1621
5253.62 1766
5254.30 1733
5254.99 1727
5255.67 1710
5256.35 1656
5257.04 1792
5257.72 1690
5258.41 1752
5259.09 1759
5259.77 1772
5260.46 1791
5261.14 1817
5261.83 1764
5262.51 1609
5263.20 1665
5263.88 1643
5264.56 1675
5265.25 1621
5265.93 1627
5266.62 1712
5267.30 1671
5267.99 1741
5268.67 1716
5269.36 1744
5270.04 1692
5270.73 1707
5271.41 1732
5272.10 1694
5272.78 1775
5273.47 1713
5274.15 1730
5274.84 1627
5275.52 1713
5276.21 1806
5276.89 1761
5277.58 1608
5278.26 1720
5278.95 1764
5279.63 1789
5280.32 1746
5281.00 1832
5281.69 1753
5282.38 1911
5283.06 1887
5283.75 1832
5284.43 1842
5285.12 1864
5285.80 1750
5286.49 1864
5287.18 1829
5287.86 1676
5288.55 1675
5289.23 1660
5289.92 1721
5290.61 1756
5291.29 1777
5291.98 1682
5292.66 1680
5293.35 1705
5294.04 1871
5294.72 1744
5295.41 1881
5296.10 1795
5296.78 1808
5297.47 1717
5298.16 1766
5298.84 1793
5299.53 1767
5300.22 1702
5300.90 1779
5301.59 1803
5302.28 1851
5302.96 1863
5303.65 1732
5304.34 1678
5305.03 1719
5305.71 1726
5306.40 1699
5307.09 1630
5307.77 1683
5308.46 1736
5309.15 1767
5309.84 1630
5310.52 1753
5311.21 1800
5311.90 1864
5312.59 1658
5313.27 1507
5313.96 1734
5314.65 1745
5315.34 1726
5316.02 1669
5316.71 1914
5317.40 1819
5318.09 1905
5318.78 1890
5319.46 1741
5320.15 1761
5320.84 1862
5321.53 1708
5322.22 1718
5322.90 1674
5323.59 1736
5324.28 1623
5324.97 1680
5325.66 1803
5326.35 1686
5327.04 1776
5327.72 1672
5328.41 1847
5329.10 1826
5329.79 1768
5330.48 1751
5331.17 1824
5331.86 1749
5332.54 1785
5333.23 1834
5333.92 1781
5334.61 1868
5335.30 1808
5335.99 1704
5336.68 1556
5337.37 1691
5338.06 1777
5338.75 1758
5339.44 1771
5340.12 1771
5340.81 1760
5341.50 1743
5342.19 1727
5342.88 1625
5343.57 1720
5344.26 1627
5344.95 1808
5345.64 1758
5346.33 1737
5347.02 1692
5347.71 1657
5348.40 1756
5349.09 1763
5349.78 1769
5350.47 1911
5351.16 1971
5351.85 2032
5352.54 1852
5353.23 1853
5353.92 1879
5354.61 1782
5355.30 1713
5355.99 1811
5356.68 1769
5357.37 1790
5358.06 1803
5358.75 1675
5359.44 1585
5360.14 1680
5360.83 1681
5361.52 1813
5362.21 1782
5362.90 1723
5363.59 1699
5364.28 1648
5364.97 1643
5365.66 1645
5366.35 1656
5367.04 1699
5367.74 1696
5368.43 1695
5369.12 1747
5369.81 1729
5370.50 1641
5371.19 1680
5371.88 1671
5372.57 1641
5373.27 1656
5373.96 1772
5374.65 1716
5375.34 1735
5376.03 1606
5376.72 1778
5377.42 1680
5378.11 1622
5378.80 1730
5379.49 1850
5380.18 1696
5380.88 1713
5381.57 1682
5382.26 1681
5382.95 1651
5383.64 1669
5384.34 1723
5385.03 1761
5385.72 1669
5386.41 1814
5387.11 1716
5387.80 1713
5388.49 1680
5389.18 1547
5389.88 1699
5390.57 1671
5391.26 1659
5391.95 1673
5392.65 1693
5393.34 1652
5394.03 1684
5394.72 1732
5395.42 1709
5396.11 1628
5396.80 1720
5397.50 1712
5398.19 1746
5398.88 1653
5399.58 1655
5400.27 1638
5400.96 1729
5401.66 1701
5402.35 1738
5403.04 1763
5403.74 1706
5404.43 1748
5405.12 1663
5405.82 1676
5406.51 1586
5407.20 1605
5407.90 1627
5408.59 1715
5409.28 1673
5409.98 1636
5410.67 1586
5411.37 1649
5412.06 1616
5412.75 1798
5413.45 1631
5414.14 1671
5414.84 1696
5415.53 1710
5416.23 1746
5416.92 1742
5417.61 1707
5418.31 1650
5419.00 1609
5419.70 1694
5420.39 1739
5421.09 1678
5421.78 1759
5422.48 1578
5423.17 1637
5423.87 1674
5424.56 1590
5425.25 1662
5425.95 1718
5426.64 1670
5427.34 1630
5428.03 1674
5428.73 1761
5429.42 1770
5430.12 1721
5430.82 1746
5431.51 1772
5432.21 1729
5432.90 1748
5433.60 1622
5434.29 1659
5434.99 1584
5435.68 1649
5436.38 1786
5437.07 1762
5437.77 1752
5438.47 1724
5439.16 1824
5439.86 1778
5440.55 1711
5441.25 1736
5441.94 1751
5442.64 1690
5443.34 1757
5444.03 1694
5444.73 1628
5445.42 1735
5446.12 1815
5446.82 1835
5447.51 1744
5448.21 1869
5448.91 1787
5449.60 1760
5450.30 1914
5450.99 1783
5451.69 1830
5452.39 1824
5453.08 1812
5453.78 1778
5454.48 1867
5455.17 1753
5455.87 1734
5456.57 1758
5457.27 1841
5457.96 1704
5458.66 1759
5459.36 1863
5460.05 1891
5460.75 1828
5461.45 1810
5462.14 1949
5462.84 1860
5463.54 1772
5464.24 1746
5464.93 1892
5465.63 1885
5466.33 1793
5467.03 1886
5467.72 1836
5468.42 1773
5469.12 1796
5469.82 1804
5470.51 1803
5471.21 1768
5471.91 1945
5472.61 1753
5473.31 1848
5474.00 1834
5474.70 1811
5475.40 1778
5476.10 1795
5476.80 1785
5477.49 1856
5478.19 1853
5478.89 1852
5479.59 1822
5480.29 1782
5480.99 1819
5481.68 1904
5482.38 1960
5483.08 1974
5483.78 1826
5484.48 1859
5485.18 1795
5485.88 1831
5486.57 1806
5487.27 1866
5487.97 1832
5488.67 1854
5489.37 1796
5490.07 1856
5490.77 1890
5491.47 1813
5492.17 1795
5492.87 1863
5493.56 1892
5494.26 1797
5494.96 1913
5495.66 1934
5496.36 1882
5497.06 1780
5497.76 1835
5498.46 1861
5499.16 2038
5499.86 2001
5500.56 2110
5501.26 2047
5501.96 1960
5502.66 1985
5503.36 2053
5504.06 2059
5504.76 2007
5505.46 2065
5506.16 1963
5506.86 1818
5507.56 1725
5508.26 1878
5508.96 1936
5509.66 1936
5510.36 1833
5511.06 1850
5511.76 1945
5512.46 1938
5513.16 1888
5513.86 1866
5514.56 2010
5515.26 1863
5515.96 1906
5516.66 1998
5517.36 1855
5518.07 1799
5518.77 1787
5519.47 1869
5520.17 1913
5520.87 1885
5521.57 1911
5522.27 1774
5522.97 1793
5523.67 1734
5524.37 1763
5525.08 1754
5525.78 1766
5526.48 1885
5527.18 1778
5527.88 1796
5528.58 1731
5529.28 1763
5529.99 1758
5530.69 1761
5531.39 1841
5532.09 1699
5532.79 1732
5533.49 1901
5534.20 1806
5534.90 1748
5535.60 1849
5536.30 1795
5537.00 1857
5537.70 1871
5538.41 1761
5539.11 1815
5539.81 1870
5540.51 1755
5541.22 1764
5541.92 1813
5542.62 1766
5543.32 1641
5544.02 1721
5544.73 1626
5545.43 1670
5546.13 1760
5546.84 1743
5547.54 1822
5548.24 1745
5548.94 1747
5549.65 1713
5550.35 1747
5551.05 1907
5551.75 1795
5552.46 1717
5553.16 1736
5553.86 1847
5554.57 1790
5555.27 1725
5555.97 1674
5556.68 1653
5557.38 1722
5558.08 1699
5558.79 1717
5559.49 1687
5560.19 1688
5560.90 1688
5561.60 1683
5562.30 1665
5563.01 1831
5563.71 1669
5564.41 1575
5565.12 1714
5565.82 1700
5566.53 1772
5567.23 1740
5567.93 1586
5568.64 1708
5569.34 1650
5570.05 1735
5570.75 1854
5571.45 1755
5572.16 1706
5572.86 1787
5573.57 1777
5574.27 1736
5574.98 1822
5575.68 1690
5576.38 1696
5577.09 1615
5577.79 1653
5578.50 1738
5579.20 1659
5579.91 1665
5580.61 1752
5581.32 1694
5582.02 1644
5582.73 1694
5583.43 1719
5584.14 1739
5584.84 1702
5585.55 1664
5586.25 1706
5586.96 1681
5587.66 1614
5588.37 1659
5589.07 1734
5589.78 1633
5590.48 1580
5591.19 1704
5591.89 1743
5592.60 1548
5593.31 1711
5594.01 1631
5594.72 1606
5595.42 1654
5596.13 1662
5596.83 1632
5597.54 1712
5598.25 1795
5598.95 1674
5599.66 1679
5600.36 1597
5601.07 1571
5601.78 1529
5602.48 1587
5603.19 1651
5603.89 1668
5604.60 1668
5605.31 1751
5606.01 1613
5606.72 1654
5607.43 1597
5608.13 1619
5608.84 1603
5609.54 1559
5610.25 1708
5610.96 1626
5611.66 1614
5612.37 1624
5613.08 1604
5613.79 1514
5614.49 1702
5615.20 1687
5615.91 1597
5616.61 1611
5617.32 1603
5618.03 1600
5618.73 1710
5619.44 1587
5620.15 1652
5620.86 1619
5621.56 1523
5622.27 1437
5622.98 1528
5623.69 1554
5624.39 1586
5625.10 1559
5625.81 1534
5626.52 1482
5627.22 1601
5627.93 1469
5628.64 1534
5629.35 1550
5630.05 1610
5630.76 1671
5631.47 1705
5632.18 1630
5632.89 1665
5633.59 1541
5634.30 1620
5635.01 1613
5635.72 1526
5636.43 1640
5637.14 1668
5637.84 1737
5638.55 1582
5639.26 1621
5639.97 1571
5640.68 1548
5641.39 1630
5642.10 1592
5642.80 1556
5643.51 1553
5644.22 1577
5644.93 1555
5645.64 1663
5646.35 1574
5647.06 1538
5647.77 1494
5648.47 1613
5649.18 1636
5649.89 1614
5650.60 1571
5651.31 1630
5652.02 1570
5652.73 1545
5653.44 1642
5654.15 1636
5654.86 1766
5655.57 1642
5656.28 1586
5656.99 1595
5657.70 1567
5658.41 1502
5659.12 1591
5659.83 1599
5660.54 1543
5661.24 1468
5661.95 1566
5662.66 1706
5663.37 1525
5664.08 1499
5664.79 1616
5665.50 1618
5666.21 1538
5666.93 1574
5667.64 1510
5668.35 1487
5669.06 1686
5669.77 1640
5670.48 1608
5671.19 1580
5671.90 1540
5672.61 1652
5673.32 1623
5674.03 1626
5674.74 1588
5675.45 1660
5676.16 1587
5676.87 1642
5677.58 1590
5678.29 1561
5679.01 1591
5679.72 1601
5680.43 1542
5681.14 1605
5681.85 1660
5682.56 1548
5683.27 1571
5683.98 1578
5684.69 1601
5685.41 1484
5686.12 1506
5686.83 1505
5687.54 1531
5688.25 1496
5688.96 1515
5689.67 1559
5690.39 1486
5691.10 1453
5691.81 1570
5692.52 1571
5693.23 1567
5693.95 1591
5694.66 1562
5695.37 1563
5696.08 1596
5696.79 1568
5697.51 1590
5698.22 1518
5698.93 1525
5699.64 1487
5700.35 1436
5701.07 1521
5701.78 1463
5702.49 1491
5703.20 1684
5703.92 1497
5704.63 1484
5705.34 1486
5706.05 1569
5706.77 1516
5707.48 1542
5708.19 1580
5708.90 1526
5709.62 1505
5710.33 1560
5711.04 1534
5711.76 1556
5712.47 1574
5713.18 1593
5713.90 1607
5714.61 1532
5715.32 1594
5716.04 1599
5716.75 1564
5717.46 1627
5718.18 1575
5718.89 1631
5719.60 1697
5720.32 1746
5721.03 1636
5721.74 1562
5722.46 1562
5723.17 1631
5723.88 1605
5724.60 1504
5725.31 1538
5726.03 1448
5726.74 1579
5727.45 1515
5728.17 1669
5728.88 1749
5729.60 1636
5730.31 1684
5731.02 1621
5731.74 1607
5732.45 1636
5733.17 1510
5733.88 1481
5734.60 1529
5735.31 1544
5736.02 1579
5736.74 1686
5737.45 1621
5738.17 1606
5738.88 1757
5739.60 1705
5740.31 1728
5741.03 1688
5741.74 1746
5742.46 1711
5743.17 1646
5743.89 1675
5744.60 1643
5745.32 1799
5746.03 1778
5746.75 1734
5747.46 1782
5748.18 1780
5748.89 1745
5749.61 1707
5750.32 1696
5751.04 1703
5751.76 1730
5752.47 1741
5753.19 1761
5753.90 1747
5754.62 1811
5755.33 1742
5756.05 1778
5756.77 1774
5757.48 1772
5758.20 1796
5758.91 1807
5759.63 1771
5760.34 1677
5761.06 1767
5761.78 1812
5762.49 1938
5763.21 1837
5763.93 1837
5764.64 1973
5765.36 1912
5766.07 2023
5766.79 2011
5767.51 2070
5768.22 1924
5768.94 1954
5769.66 1943
5770.37 2072
5771.09 2057
5771.81 1989
5772.52 2279
5773.24 2374
5773.96 2512
5774.67 2519
5775.39 2573
5776.11 2664
5776.83 2427
5777.54 2284
5778.26 2300
5778.98 2344
5779.69 2073
5780.41 2046
5781.13 2069
5781.85 2163
5782.56 2104
5783.28 1960
5784.00 1993
5784.72 1897
5785.43 2052
5786.15 2094
5786.87 2049
5787.59 1942
5788.30 2088
5789.02 2073
5789.74 1981
5790.46 1929
5791.18 1922
5791.89 1953
5792.61 2039
5793.33 2216
5794.05 2110
5794.77 2021
5795.48 2059
5796.20 2003
5796.92 2061
5797.64 1979
5798.36 2005
5799.08 1980
5799.80 2018
5800.51 2048
5801.23 2224
5801.95 2254
5802.67 2298
5803.39 2506
5804.11 2340
5804.83 2489
5805.54 2345
5806.26 2166
5806.98 2105
5807.70 1871
5808.42 2037
5809.14 1944
5809.86 2035
5810.58 2099
5811.30 2032
5812.02 1956
5812.74 2111
5813.45 2078
5814.17 2046
5814.89 2067
5815.61 2044
5816.33 2248
5817.05 2103
5817.77 2070
5818.49 2154
5819.21 1940
5819.93 2037
5820.65 2231
5821.37 2065
5822.09 1979
5822.81 1992
5823.53 1853
5824.25 1934
5824.97 1931
5825.69 1906
5826.41 1991
5827.13 1805
5827.85 1889
5828.57 1845
5829.29 1945
5830.01 1889
5830.73 1862
5831.45 1834
5832.17 1840
5832.89 1963
5833.61 1893
5834.33 1881
5835.06 1704
5835.78 1754
5836.50 1709
5837.22 1821
5837.94 1855
5838.66 1846
5839.38 1848
5840.10 1888
5840.82 1811
5841.54 1853
5842.26 1849
5842.99 1851
5843.71 1749
5844.43 1831
5845.15 1800
5845.87 1730
5846.59 1766
5847.31 1802
5848.04 1795
5848.76 1747
5849.48 1836
5850.20 1772
5850.92 1739
5851.64 1811
5852.36 1864
5853.09 1827
5853.81 1874
5854.53 1862
5855.25 1795
5855.97 1776
5856.70 1820
5857.42 1880
5858.14 1787
5858.86 1768
5859.58 1744
5860.31 1754
5861.03 1724
5861.75 1770
5862.47 1694
5863.20 1796
5863.92 1763
5864.64 1599
5865.36 1769
5866.09 1754
5866.81 1654
5867.53 1763
5868.25 1862
5868.98 1763
5869.70 1842
5870.42 1754
5871.15 1742
5871.87 1744
5872.59 1748
5873.31 1823
5874.04 1796
5874.76 1746
5875.48 1763
5876.21 1759
5876.93 1679
5877.65 1703
5878.38 1871
5879.10 1754
5879.82 1752
5880.55 1833
5881.27 1791
5881.99 1726
5882.72 1804
5883.44 1846
5884.17 1742
5884.89 1753
5885.61 1674
5886.34 1761
5887.06 1679
5887.78 1741
5888.51 1795
5889.23 1660
5889.96 1620
5890.68 1827
5891.41 1720
5892.13 1702
5892.85 1694
5893.58 1800
5894.30 1758
5895.03 1810
5895.75 1794
5896.48 1655
5897.20 1585
5897.92 1643
5898.65 1717
5899.37 1704
5900.10 1729
5900.82 1691
5901.55 1643
5902.27 1611
5903.00 1541
5903.72 1642
5904.45 1617
5905.17 1633
5905.90 1676
5906.62 1774
5907.35 1839
5908.07 1748
5908.80 1768
5909.52 1693
5910.25 1711
5910.97 1628
5911.70 1612
5912.43 1761
5913.15 1832
5913.88 1791
5914.60 1715
5915.33 1856
5916.05 1784
5916.78 1742
5917.50 1686
5918.23 1740
5918.96 1836
5919.68 1846
5920.41 1786
5921.13 1845
5921.86 1804
5922.59 1806
5923.31 1855
5924.04 1844
5924.76 1839
5925.49 1813
5926.22 1826
5926.94 1825
5927.67 1807
5928.40 1756
5929.12 1633
5929.85 1644
5930.58 1710
5931.30 1773
5932.03 1768
5932.76 1815
5933.48 1804
5934.21 1874
5934.94 1805
5935.66 1840
5936.39 1828
5937.12 1878
5937.84 1813
5938.57 1834
5939.30 1853
5940.02 1706
5940.75 1833
5941.48 1925
5942.21 1805
5942.93 1847
5943.66 1871
5944.39 1951
5945.12 1992
5945.84 1793
5946.57 1839
5947.30 1793
5948.03 1883
5948.75 1807
5949.48 1826
5950.21 1900
5950.94 1918
5951.67 1832
5952.39 1925
5953.12 1906
5953.85 1836
5954.58 1934
5955.31 1999
5956.03 2006
5956.76 1904
5957.49 1962
5958.22 1874
5958.95 2000
5959.67 2018
5960.40 2003
5961.13 1938
5961.86 1919
5962.59 1932
5963.32 1910
5964.05 1975
5964.77 2109
5965.50 2139
5966.23 2092
5966.96 1984
5967.69 1874
5968.42 2088
5969.15 2041
5969.88 2083
5970.61 2130
5971.33 2077
5972.06 2022
5972.79 2029
5973.52 1879
5974.25 1957
5974.98 1997
5975.71 2170
5976.44 2112
5977.17 2132
5977.90 2127
5978.63 2127
5979.36 2117
5980.09 2135
5980.82 2205
5981.55 2095
5982.28 2132
5983.01 2167
5983.74 2140
5984.46 2184
5985.19 2167
5985.92 2113
5986.65 2166
5987.38 2230
5988.11 2154
5988.85 2147
5989.58 2176
5990.31 2153
5991.04 2106
5991.77 2159
5992.50 2103
5993.23 2077
5993.96 2123
5994.69 2231
5995.42 2205
5996.15 2153
5996.88 2223
5997.61 2024
5998.34 2249
5999.07 2285
5999.80 2192
6000.53 2098
6001.26 2228
6002.00 2161
6002.73 2106
6003.46 2241
6004.19 2143
6004.92 2228
6005.65 2143
6006.38 2121
6007.11 2211
6007.84 2245
6008.58 2309
6009.31 2366
6010.04 2486
6010.77 2553
6011.50 2635
6012.23 2670
6012.96 2634
6013.70 2827
6014.43 2886
6015.16 2826
6015.89 2687
6016.62 2729
6017.36 2522
6018.09 2432
6018.82 2442
6019.55 2346
6020.28 2400
6021.02 2261
6021.75 2172
6022.48 2202
6023.21 2128
6023.94 2103
6024.68 2120
6025.41 2149
6026.14 2016
6026.87 2075
6027.61 2112
6028.34 2133
6029.07 2174
6029.80 2035
6030.54 2050
6031.27 1998
6032.00 2043
6032.73 2170
6033.47 2096
6034.20 2086
6034.93 2039
6035.67 2011
6036.40 2156
6037.13 2099
6037.87 2045
6038.60 2043
6039.33 2097
6040.07 2130
6040.80 2125
6041.53 2150
6042.27 2115
6043.00 2233
6043.73 2077
6044.47 2082
6045.20 2165
6045.93 2074
6046.67 2221
6047.40 2176
6048.13 2219
6048.87 2264
6049.60 2242
6050.34 2293
6051.07 2287
6051.80 2352
6052.54 2228
6053.27 2274
6054.01 2324
6054.74 2260
6055.47 2302
6056.21 2224
6056.94 2213
6057.68 2041
6058.41 2022
6059.15 2249
6059.88 2243
6060.61 2127
6061.35 2052
6062.08 2162
6062.82 2159
6063.55 2216
6064.29 2227
6065.02 2159
6065.76 2125
6066.49 2128
6067.23 2194
6067.96 2099
6068.70 2088
6069.43 1953
6070.17 2047
6070.90 2058
6071.64 2176
6072.37 2151
6073.11 2074
6073.84 2161
6074.58 2177
6075.31 2109
6076.05 2138
6076.78 2084
6077.52 2016
6078.26 1930
6078.99 2031
6079.73 2018
6080.46 1986
6081.20 2129
6081.93 2072
6082.67 2147
6083.41 2105
6084.14 2071
6084.88 2075
6085.61 2007
6086.35 2105
6087.09 2054
6087.82 2042
6088.56 2038
6089.30 2058
6090.03 2142
6090.77 2189
6091.50 2065
6092.24 2118
6092.98 2031
6093.71 2037
6094.45 2062
6095.19 2163
6095.92 2172
6096.66 2160
6097.40 2153
6098.13 1990
6098.87 2040
6099.61 2021
6100.34 2134
6101.08 2106
6101.82 1944
6102.56 2100
6103.29 2083
6104.03 2055
6104.77 2023
6105.50 1935
6106.24 2116
6106.98 2095
6107.72 2071
6108.45 2066
6109.19 2037
6109.93 1985
6110.67 2000
6111.40 1991
6112.14 1996
6112.88 2237
6113.62 2121
6114.35 2208
6115.09 2142
6115.83 2026
6116.57 2049
6117.31 2120
6118.04 1990
6118.78 2099
6119.52 2055
6120.26 2076
6121.00 2033
6121.73 2024
6122.47 2113
6123.21 2095
6123.95 2110
6124.69 2144
6125.43 2175
6126.16 2098
6126.90 2049
6127.64 2127
6128.38 2160
6129.12 2128
6129.86 2169
6130.60 2226
6131.33 2198
6132.07 2184
6132.81 2036
6133.55 2183
6134.29 2238
6135.03 2240
6135.77 2244
6136.51 2153
6137.25 2166
6137.99 2283
6138.73 2320
6139.46 2281
6140.20 2257
6140.94 2228
6141.68 2269
6142.42 2264
6143.16 2317
6143.90 2287
6144.64 2169
6145.38 2236
6146.12 2279
6146.86 2359
6147.60 2411
6148.34 2343
6149.08 2258
6149.82 2307
6150.56 2281
6151.30 2318
6152.04 2369
6152.78 2305
6153.52 2257
6154.26 2336
6155.00 2332
6155.74 2399
6156.48 2409
6157.22 2365
6157.96 2345
6158.70 2324
6159.44 2451
6160.18 2445
6160.92 2274
6161.66 2382
6162.40 2420
6163.15 2508
6163.89 2424
6164.63 2472
6165.37 2543
6166.11 2628
6166.85 2623
6167.59 2629
6168.33 2603
6169.07 2709
6169.81 2840
6170.55 2708
6171.30 2645
6172.04 2637
6172.78 2688
6173.52 2486
6174.26 2634
6175.00 2769
6175.74 2740
6176.49 2600
6177.23 2588
6177.97 2717
6178.71 2606
6179.45 2578
6180.19 2652
6180.94 2593
6181.68 2684
6182.42 2643
6183.16 2625
6183.90 2673
6184.65 2641
6185.39 2612
6186.13 2710
6186.87 2623
6187.61 2656
6188.36 2652
6189.10 2686
6189.84 2807
6190.58 2642
6191.33 2798
6192.07 2933
6192.81 2902
6193.55 2736
6194.30 2804
6195.04 2859
6195.78 2935
6196.52 2895
6197.27 2920
6198.01 3044
6198.75 3000
6199.49 2908
6200.24 2938
6200.98 3078
6201.72 2993
6202.47 3047
6203.21 3070
6203.95 3151
6204.70 3242
6205.44 3234
6206.18 3555
6206.93 3745
6207.67 4190
6208.41 4523
6209.16 5061
6209.90 5085
6210.64 5285
6211.39 5472
6212.13 5037
6212.87 4731
6213.62 4629
6214.36 4186
6215.11 3754
6215.85 3561
6216.59 3435
6217.34 3204
6218.08 3016
6218.83 2908
6219.57 2854
6220.31 2754
6221.06 2681
6221.80 2663
6222.55 2641
6223.29 2620
6224.04 2699
6224.78 2667
6225.52 2895
6226.27 2693
6227.01 2742
6227.76 2658
6228.50 2593
6229.25 2542
6229.99 2450
6230.74 2482
6231.48 2390
6232.23 2439
6232.97 2356
6233.72 2376
6234.46 2519
6235.21 2375
6235.95 2458
6236.70 2455
6237.44 2404
6238.19 2459
6238.93 2479
6239.68 2495
6240.42 2391
6241.17 2410
6241.91 2499
6242.66 2502
6243.40 2534
6244.15 2810
6244.90 2869
6245.64 2651
6246.39 2907
6247.13 2891
6247.88 2919
6248.62 3142
6249.37 3248
6250.12 2868
6250.86 2949
6251.61 2866
6252.35 2775
6253.10 2614
6253.85 2481
6254.59 2524
6255.34 2412
6256.09 2432
6256.83 2416
6257.58 2273
6258.32 2216
6259.07 2430
6259.82 2399
6260.56 2376
6261.31 2329
6262.06 2324
6262.80 2266
6263.55 2134
6264.30 2331
6265.04 2260
6265.79 2152
6266.54 2345
6267.29 2376
6268.03 2259
6268.78 2169
6269.53 2180
6270.27 2204
6271.02 2259
6271.77 2129
6272.52 2152
6273.26 2236
6274.01 2252
6274.76 2165
6275.50 2163
6276.25 2219
6277.00 2175
6277.75 2067
6278.49 2181
6279.24 2144
6279.99 2112
6280.74 2089
6281.49 2165
6282.23 2115
6282.98 2161
6283.73 2222
6284.48 2270
6285.23 2219
6285.97 2214
6286.72 2166
6287.47 2165
6288.22 2138
6288.97 2045
6289.71 2188
6290.46 2209
6291.21 2207
6291.96 2252
6292.71 2170
6293.46 2154
6294.21 2028
6294.95 2044
6295.70 2178
6296.45 2098
6297.20 1970
6297.95 1997
6298.70 1984
6299.45 2007
6300.20 2052
6300.94 1935
6301.69 1935
6302.44 1923
6303.19 2006
6303.94 2143
6304.69 2000
6305.44 1847
6306.19 1880
6306.94 1974
6307.69 1907
6308.44 1902
6309.19 1895
6309.94 1870
6310.69 1854
6311.43 1929
6312.18 1922
6312.93 1932
6313.68 1922
6314.43 1954
6315.18 2033
6315.93 1850
6316.68 1854
6317.43 1970
6318.18 2045
6318.93 1968
6319.68 1902
6320.43 1909
6321.18 1898
6321.93 1863
6322.68 1805
6323.43 1860
6324.18 1846
6324.94 1877
6325.69 1792
6326.44 1704
6327.19 1803
6327.94 1799
6328.69 1774
6329.44 1734
6330.19 1818
6330.94 1776
6331.69 1810
6332.44 1737
6333.19 1718
6333.94 1840
6334.69 1825
6335.45 1691
6336.20 1757
6336.95 1779
6337.70 1758
6338.45 1683
6339.20 1784
6339.95 1769
6340.70 1784
6341.46 1811
6342.21 1746
6342.96 1779
6343.71 1744
6344.46 1695
6345.21 1725
6345.96 1715
6346.72 1755
6347.47 1809
6348.22 1674
6348.97 1693
6349.72 1728
6350.48 1822
6351.23 1801
6351.98 1857
6352.73 1805
6353.48 1856
6354.24 1788
6354.99 1741
6355.74 1662
6356.49 1655
6357.24 1692
6358.00 1659
6358.75 1609
6359.50 1623
6360.25 1594
6361.01 1686
6361.76 1676
6362.51 1592
6363.26 1608
6364.02 1714
6364.77 1736
6365.52 1683
6366.28 1720
6367.03 1685
6367.78 1691
6368.53 1647
6369.29 1721
6370.04 1684
6370.79 1632
6371.55 1698
6372.30 1677
6373.05 1688
6373.81 1545
6374.56 1588
6375.31 1583
6376.07 1561
6376.82 1660
6377.57 1678
6378.33 1647
6379.08 1709
6379.83 1780
6380.59 1665
6381.34 1737
6382.10 1715
6382.85 1740
6383.60 1666
6384.36 1592
6385.11 1689
6385.87 1648
6386.62 1558
6387.37 1662
6388.13 1636
6388.88 1650
6389.64 1620
6390.39 1592
6391.14 1617
6391.90 1609
6392.65 1583
6393.41 1655
6394.16 1697
6394.92 1778
6395.67 1690
6396.43 1618
6397.18 1589
6397.94 1701
6398.69 1672
6399.45 1662
6400.20 1607
6400.96 1539
6401.71 1653
6402.47 1667
6403.22 1722
6403.98 1613
6404.73 1550
6405.49 1579
6406.24 1534
6407.00 1593
6407.75 1656
6408.51 1629
6409.26 1712
6410.02 1649
6410.77 1703
6411.53 1662
6412.28 1649
6413.04 1689
6413.80 1725
6414.55 1652
6415.31 1698
6416.06 1626
6416.82 1590
6417.57 1625
6418.33 1625
6419.09 1791
6419.84 1622
6420.60 1641
6421.35 1652
6422.11 1657
6422.87 1642
6423.62 1667
6424.38 1722
6425.14 1681
6425.89 1676
6426.65 1764
6427.40 1642
6428.16 1696
6428.92 1600
6429.67 1742
6430.43 1768
6431.19 1766
6431.94 1715
6432.70 1619
6433.46 1697
6434.22 1722
6434.97 1632
6435.73 1727
6436.49 1766
6437.24 1758
6438.00 1706
6438.76 1764
6439.51 1792
6440.27 1772
6441.03 1692
6441.79 1716
6442.54 1659
6443.30 1641
6444.06 1674
6444.82 1689
6445.57 1801
6446.33 1765
6447.09 1804
6447.85 1751
6448.60 1746
6449.36 1736
6450.12 1713
6450.88 1738
6451.64 1737
6452.39 1767
6453.15 1886
6453.91 1846
6454.67 1779
6455.43 1824
6456.18 1827
6456.94 1763
6457.70 1817
6458.46 1787
6459.22 1833
6459.98 1808
6460.73 1996
6461.49 1949
6462.25 1872
6463.01 1828
6463.77 1856
6464.53 1877
6465.29 1772
6466.04 1730
6466.80 1886
6467.56 1846
6468.32 1743
6469.08 1793
6469.84 1974
6470.60 1971
6471.36 1902
6472.12 1954
6472.87 1859
6473.63 1842
6474.39 1943
6475.15 2071
6475.91 1886
6476.67 1936
6477.43 1988
6478.19 1981
6478.95 2056
6479.71 2104
6480.47 2103
6481.23 1974
6481.99 2035
6482.75 2016
6483.51 2048
6484.27 2002
6485.03 1959
6485.79 1975
6486.55 2051
6487.31 2136
6488.07 2083
6488.83 2091
6489.59 2135
6490.35 2127
6491.11 2070
6491.87 2113
6492.63 2391
6493.39 2215
6494.15 2162
6494.91 2269
6495.67 2320
6496.43 2318
6497.19 2238
6497.95 2103
6498.71 2204
6499.47 2284
6500.23 2209
6500.99 2129
6501.76 2174
6502.52 2170
6503.28 2170
6504.04 2166
6504.80 2305
6505.56 2232
6506.32 2347
6507.08 2304
6507.84 2294
6508.61 2432
6509.37 2381
6510.13 2422
6510.89 2490
6511.65 2445
6512.41 2504
6513.17 2541
6513.94 2633
6514.70 2614
6515.46 2724
6516.22 2652
6516.98 2610
6517.74 2705
6518.51 2646
6519.27 2454
6520.03 2618
6520.79 2631
6521.55 2559
6522.32 2560
6523.08 2588
6523.84 2644
6524.60 2601
6525.36 2705
6526.13 2585
6526.89 2718
6527.65 2791
6528.41 2815
6529.18 2822
6529.94 2895
6530.70 2905
6531.46 2878
6532.23 2782
6532.99 3016
6533.75 3122
6534.51 3535
6535.28 3888
6536.04 4164
6536.80 4120
6537.57 4391
6538.33 4723
6539.09 4757
6539.85 4370
6540.62 4239
6541.38 3893
6542.14 3651
6542.91 3349
6543.67 3168
6544.43 3032
6545.20 2867
6545.96 2660
6546.72 2540
6547.49 2557
6548.25 2581
6549.02 2554
6549.78 2685
6550.54 2620
6551.31 2625
6552.07 2626
6552.83 2660
6553.60 2526
6554.36 2603
6555.13 2561
6555.89 2539
6556.65 2456
6557.42 2472
6558.18 2457
6558.95 2478
6559.71 2499
6560.47 2477
6561.24 2447
6562.00 2544
6562.77 2664
6563.53 2609
6564.30 2643
6565.06 2598
6565.83 2633
6566.59 2611
6567.36 2671
6568.12 2771
6568.88 2698
6569.65 2824
6570.41 2894
6571.18 2791
6571.94 2787
6572.71 2806
6573.47 3158
6574.24 3272
6575.00 3329
6575.77 3535
6576.53 3446
6577.30 3289
6578.07 3356
6578.83 3371
6579.60 3285
6580.36 3146
6581.13 3011
6581.89 2936
6582.66 2656
6583.42 2675
6584.19 2653
6584.96 2637
6585.72 2553
6586.49 2468
6587.25 2616
6588.02 2585
6588.78 2475
6589.55 2472
6590.32 2609
6591.08 2662
6591.85 2572
6592.61 2661
6593.38 2776
6594.15 2782
6594.91 2812
6595.68 2788
6596.45 2726
6597.21 2749
6597.98 2761
6598.75 2745
6599.51 2618
6600.28 2543
6601.05 2469
6601.81 2480
6602.58 2461
6603.35 2459
6604.11 2574
6604.88 2511
6605.65 2500
6606.41 2578
6607.18 2379
6607.95 2479
6608.71 2492
6609.48 2483
6610.25 2492
6611.02 2546
6611.78 2698
6612.55 2752
6613.32 2771
6614.09 2793
6614.85 2662
6615.62 2670
6616.39 2696
6617.16 2575
6617.92 2556
6618.69 2603
6619.46 2444
6620.23 2341
6620.99 2472
6621.76 2276
6622.53 2315
6623.30 2362
6624.07 2367
6624.83 2333
6625.60 2385
6626.37 2353
6627.14 2390
6627.91 2404
6628.67 2335
6629.44 2273
6630.21 2305
6630.98 2373
6631.75 2309
6632.52 2292
6633.29 2364
6634.05 2568
6634.82 2540
6635.59 2486
6636.36 2514
6637.13 2645
6637.90 2515
6638.67 2459
6639.43 2414
6640.20 2241
6640.97 2226
6641.74 2323
6642.51 2322
6643.28 2184
6644.05 2105
6644.82 2087
6645.59 2119
6646.36 2138
6647.13 1997
6647.90 2043
6648.66 2188
6649.43 2151
6650.20 2157
6650.97 2108
6651.74 2068
6652.51 2059
6653.28 2082
6654.05 2236
6654.82 2113
6655.59 2089
6656.36 2173
6657.13 2150
6657.90 1904
6658.67 1954
6659.44 1979
6660.21 1988
6660.98 2050
6661.75 1917
6662.52 1937
6663.29 2015
6664.06 2041
6664.83 2021
6665.60 1918
6666.37 2046
6667.14 2100
6667.91 2048
6668.69 2103
6669.46 2043
6670.23 2012
6671.00 1954
6671.77 2068
6672.54 2035
6673.31 2075
6674.08 1955
6674.85 2051
6675.62 2111
6676.39 2028
6677.16 1955
6677.94 1926
6678.71 1903
6679.48 1977
6680.25 2002
6681.02 1850
6681.79 1791
6682.56 1908
6683.33 1943
6684.11 1879
6684.88 1857
6685.65 1927
6686.42 1883
6687.19 1967
6687.96 1932
6688.74 1982
6689.51 1889
6690.28 1905
6691.05 1838
6691.82 1822
6692.60 1863
6693.37 1909
6694.14 1879
6694.91 1841
6695.68 1681
6696.46 1704
6697.23 1777
6698.00 1782
6698.77 1731
6699.55 1718
6700.32 1805
6701.09 1780
6701.86 1778
6702.64 1705
6703.41 1776
6704.18 1795
6704.95 1751
6705.73 1863
6706.50 1843
6707.27 1843
6708.04 1749
6708.82 1707
6709.59 1825
6710.36 1747
6711.14 1684
6711.91 1705
6712.68 1818
6713.46 1798
6714.23 1854
6715.00 1794
6715.78 1663
6716.55 1647
6717.32 1754
6718.10 1767
6718.87 1698
6719.64 1706
6720.42 1739
6721.19 1674
6721.96 1691
6722.74 1750
6723.51 1769
6724.28 1725
6725.06 1737
6725.83 1782
6726.61 1638
6727.38 1602
6728.15 1589
6728.93 1615
6729.70 1573
6730.48 1628
6731.25 1645
6732.02 1644
6732.80 1696
6733.57 1567
6734.35 1587
6735.12 1644
6735.90 1595
6736.67 1605
6737.45 1688
6738.22 1641
6738.99 1630
6739.77 1562
6740.54 1551
6741.32 1598
6742.09 1638
6742.87 1696
6743.64 1577
6744.42 1651
6745.19 1727
6745.97 1666
6746.74 1644
6747.52 1610
6748.29 1664
6749.07 1692
6749.84 1563
6750.62 1674
6751.40 1651
6752.17 1643
6752.95 1694
6753.72 1616
6754.50 1566
6755.27 1631
6756.05 1604
6756.82 1522
6757.60 1596
6758.38 1547
6759.15 1527
6759.93 1584
6760.70 1590
6761.48 1542
6762.25 1621
6763.03 1578
6763.81 1648
6764.58 1693
6765.36 1650
6766.14 1739
6766.91 1720
6767.69 1629
6768.46 1611
6769.24 1636
6770.02 1460
6770.79 1605
6771.57 1484
6772.35 1621
6773.12 1688
6773.90 1663
6774.68 1617
6775.45 1514
6776.23 1537
6777.01 1587
6777.78 1566
6778.56 1597
6779.34 1552
6780.11 1504
6780.89 1520
6781.67 1643
6782.45 1583
6783.22 1500
6784.00 1653
6784.78 1717
6785.56 1701
6786.33 1605
6787.11 1569
6787.89 1606
6788.66 1615
6789.44 1610
6790.22 1535
6791.00 1496
6791.78 1557
6792.55 1570
6793.33 1510
6794.11 1505
6794.89 1547
6795.66 1614
6796.44 1615
6797.22 1569
6798.00 1549
6798.78 1643
6799.55 1556
6800.33 1538
6801.11 1611
6801.89 1512
6802.67 1543
6803.45 1562
6804.22 1498
6805.00 1535
6805.78 1577
6806.56 1467
6807.34 1471
6808.12 1459
6808.90 1499
6809.67 1453
6810.45 1525
6811.23 1559
6812.01 1562
6812.79 1598
6813.57 1617
6814.35 1536
6815.13 1467
6815.91 1503
6816.68 1412
6817.46 1516
6818.24 1541
6819.02 1528
6819.80 1483
6820.58 1594
6821.36 1579
6822.14 1614
6822.92 1576
6823.70 1488
6824.48 1503
6825.26 1539
6826.04 1615
6826.82 1706
6827.60 1664
6828.38 1523
6829.16 1508
6829.94 1534
6830.72 1511
6831.50 1571
6832.28 1513
6833.06 1462
6833.84 1554
6834.62 1606
6835.40 1561
6836.18 1551
6836.96 1523
6837.74 1569
6838.52 1522
6839.30 1554
6840.08 1549
6840.86 1530
6841.64 1603
6842.42 1682
6843.20 1625
6843.98 1627
6844.76 1641
6845.54 1663
6846.32 1670
6847.10 1538
6847.89 1634
6848.67 1673
6849.45 1640
6850.23 1724
6851.01 1836
6851.79 1783
6852.57 1709
6853.35 1810
6854.13 1807
6854.92 1809
6855.70 1662
6856.48 1676
6857.26 1648
6858.04 1574
6858.82 1592
6859.60 1650
6860.39 1623
6861.17 1636
6861.95 1540
6862.73 1592
6863.51 1662
6864.29 1566
6865.08 1717
6865.86 1687
6866.64 1701
6867.42 1605
6868.20 1634
6868.99 1631
6869.77 1610
6870.55 1605
6871.33 1582
6872.12 1653
6872.90 1595
6873.68 1634
6874.46 1635
6875.24 1668
6876.03 1730
6876.81 1553
6877.59 1675
6878.38 1640
6879.16 1637
6879.94 1640
6880.72 1645
6881.51 1733
6882.29 1627
6883.07 1627
6883.85 1707
6884.64 1734
6885.42 1697
6886.20 1807
6886.99 1807
6887.77 1888
6888.55 1896
6889.34 1761
6890.12 1860
6890.90 2010
6891.69 1912
6892.47 1762
6893.25 1917
6894.04 1886
6894.82 1708
6895.60 1811
6896.39 1795
6897.17 1699
6897.96 1774
6898.74 1734
6899.52 1866
6900.31 1821
6901.09 1860
6901.88 1822
6902.66 1802
6903.44 1701
6904.23 1710
6905.01 1884
6905.80 1924
6906.58 1798
6907.36 1825
6908.15 1779
6908.93 1883
6909.72 1872
6910.50 1885
6911.29 1935
6912.07 1773
6912.86 1856
6913.64 1925
6914.42 1918
6915.21 1868
6915.99 1940
6916.78 1831
6917.56 1817
6918.35 1910
6919.13 1866
6919.92 1890
6920.70 1876
6921.49 1955
6922.27 1824
6923.06 1878
6923.84 1944
6924.63 1968
6925.42 1968
6926.20 1941
6926.99 1966
6927.77 2114
6928.56 2090
6929.34 2078
6930.13 1988
6930.91 2016
6931.70 1901
6932.48 1988
6933.27 2104
6934.06 2080
6934.84 2007
6935.63 2049
6936.41 2036
6937.20 2085
6937.99 2039
6938.77 2123
6939.56 2048
6940.34 2067
6941.13 2134
6941.92 2060
6942.70 2194
6943.49 2289
6944.28 2162
6945.06 2236
6945.85 2268
6946.64 2268
6947.42 2322
6948.21 2245
6949.00 2258
6949.78 2215
6950.57 2207
6951.36 2093
6952.14 2185
6952.93 2243
6953.72 2130
6954.50 2221
6955.29 2124
6956.08 2180
6956.86 2258
6957.65 2199
6958.44 2447
6959.23 2306
6960.01 2204
6960.80 2307
6961.59 2306
6962.38 2263
6963.16 2274
6963.95 2304
6964.74 2360
6965.53 2414
6966.31 2316
6967.10 2289
6967.89 2402
6968.68 2504
6969.46 2422
6970.25 2455
6971.04 2531
6971.83 2514
6972.62 2471
6973.40 2505
6974.19 2461
6974.98 2553
6975.77 2762
6976.56 2666
6977.34 2621
6978.13 2592
6978.92 2705
6979.71 2662
6980.50 2660
6981.29 2723
6982.08 2790
6982.86 2980
6983.65 3245
6984.44 3384
6985.23 3566
6986.02 3736
6986.81 3848
6987.60 3893
6988.39 4002
6989.17 3744
6989.96 3675
6990.75 3612
6991.54 3419
6992.33 3162
6993.12 3116
6993.91 2820
6994.70 2807
6995.49 2808
6996.28 2708
6997.07 2908
6997.86 3087
6998.64 3231
6999.43 3316
7000.22 3485
7001.01 3461
7001.80 3637
7002.59 3704
7003.38 3535
7004.17 3348
7004.96 3270
7005.75 3002
7006.54 2867
7007.33 2749
7008.12 2603
7008.91 2428
7009.70 2464
7010.49 2248
7011.28 2292
7012.07 2247
7012.86 2238
7013.65 2170
7014.44 2325
7015.23 2250
7016.02 2303
7016.81 2401
7017.61 2367
7018.40 2380
7019.19 2365
7019.98 2460
7020.77 2480
7021.56 2431
7022.35 2509
7023.14 2616
7023.93 2720
7024.72 2754
7025.51 2522
7026.30 2608
7027.10 2648
7027.89 2616
7028.68 2666
7029.47 2389
7030.26 2292
7031.05 2311
7031.84 2404
7032.63 2299
7033.43 2269
7034.22 2353
7035.01 2405
7035.80 2396
7036.59 2418
7037.38 2484
7038.18 2346
7038.97 2350
7039.76 2388
7040.55 2390
7041.34 2391
7042.13 2368
7042.93 2233
7043.72 2223
7044.51 2272
7045.30 2134
7046.09 2207
7046.89 2117
7047.68 2118
7048.47 2110
7049.26 2141
7050.06 2082
7050.85 2129
7051.64 1999
7052.43 1996
7053.23 2110
7054.02 2183
7054.81 2085
7055.60 2071
7056.40 2098
7057.19 2074
7057.98 2070
7058.77 2048
7059.57 2095
7060.36 2043
7061.15 1985
7061.95 2069
7062.74 2071
7063.53 1992
7064.33 1946
7065.12 1925
7065.91 2023
7066.71 1995
7067.50 1877
7068.29 1905
7069.09 1850
7069.88 1998
7070.67 1895
7071.47 1782
7072.26 1878
7073.05 1914
7073.85 1881
7074.64 1890
7075.44 1983
7076.23 1920
7077.02 1842
7077.82 1885
7078.61 1817
7079.41 1864
7080.20 1887
7080.99 1797
7081.79 1821
7082.58 1843
7083.38 1895
7084.17 1827
7084.96 1734
7085.76 1715
7086.55 1577
7087.35 1668
7088.14 1689
7088.94 1703
7089.73 1731
7090.53 1791
7091.32 1767
7092.12 1688
7092.91 1691
7093.71 1698
7094.50 1677
7095.29 1667
7096.09 1712
7096.88 1620
7097.68 1632
7098.48 1633
7099.27 1625
7100.07 1708
7100.86 1630
7101.66 1701
7102.45 1699
7103.25 1720
7104.04 1588
7104.84 1580
7105.63 1519
7106.43 1524
7107.22 1600
7108.02 1557
7108.82 1499
7109.61 1570
7110.41 1604
7111.20 1600
7112.00 1542
7112.79 1593
7113.59 1460
7114.39 1549
7115.18 1468
7115.98 1443
7116.77 1512
7117.57 1596
7118.37 1418
7119.16 1383
7119.96 1417
7120.76 1400
7121.55 1472
7122.35 1528
7123.15 1524
7123.94 1442
7124.74 1433
7125.53 1446
7126.33 1489
7127.13 1423
7127.93 1407
7128.72 1426
7129.52 1425
7130.32 1477
7131.11 1509
7131.91 1535
7132.71 1483
7133.50 1377
7134.30 1426
7135.10 1375
7135.90 1462
7136.69 1378
7137.49 1352
7138.29 1268
7139.08 1327
7139.88 1324
7140.68 1295
7141.48 1361
7142.27 1378
7143.07 1420
7143.87 1454
7144.67 1354
7145.46 1351
7146.26 1452
7147.06 1500
7147.86 1430
7148.66 1328
7149.45 1385
7150.25 1441
7151.05 1349
7151.85 1386
7152.65 1288
7153.44 1321
7154.24 1367
7155.04 1313
7155.84 1337
7156.64 1380
7157.44 1285
7158.23 1292
7159.03 1296
7159.83 1320
7160.63 1310
7161.43 1325
7162.23 1392
7163.03 1351
7163.83 1329
7164.62 1402
7165.42 1396
7166.22 1285
7167.02 1330
7167.82 1390
7168.62 1283
7169.42 1301
7170.22 1375
7171.02 1366
7171.82 1350
7172.61 1246
7173.41 1328
7174.21 1347
7175.01 1268
7175.81 1303
7176.61 1352
7177.41 1276
7178.21 1286
7179.01 1244
7179.81 1281
7180.61 1372
7181.41 1248
7182.21 1276
7183.01 1376
7183.81 1322
7184.61 1416
7185.41 1454
7186.21 1310
7187.01 1284
7187.81 1252
7188.61 1295
7189.41 1259
7190.21 1252
7191.01 1287
7191.81 1280
7192.61 1247
7193.41 1230
7194.21 1219
7195.01 1252
7195.81 1193
7196.61 1191
7197.41 1283
7198.21 1241
7199.01 1245
7199.82 1192
7200.62 1217
7201.42 1208
7202.22 1221
7203.02 1198
7203.82 1270
7204.62 1194
7205.42 1141
7206.22 1211
7207.02 1303
7207.83 1352
7208.63 1326
7209.43 1272
7210.23 1308
7211.03 1236
7211.83 1334
7212.63 1244
7213.44 1272
7214.24 1232
7215.04 1306
7215.84 1300
7216.64 1242
7217.44 1233
7218.25 1214
7219.05 1175
7219.85 1189
7220.65 1237
7221.45 1231
7222.26 1145
7223.06 1198
7223.86 1256
7224.66 1155
7225.46 1148
7226.27 1184
7227.07 1281
7227.87 1193
7228.67 1158
7229.48 1170
7230.28 1180
7231.08 1172
7231.88 1289
7232.69 1259
7233.49 1123
7234.29 1213
7235.09 1186
7235.90 1174
7236.70 1184
7237.50 1187
7238.30 1214
7239.11 1125
7239.91 1149
7240.71 1181
7241.52 1115
7242.32 1218
7243.12 1275
7243.93 1204
7244.73 1181
7245.53 1197
7246.34 1172
7247.14 1138
7247.94 1099
7248.75 1208
7249.55 1271
7250.35 1270
7251.16 1220
7251.96 1220
7252.76 1160
7253.57 1170
7254.37 1213
7255.18 1277
7255.98 1323
7256.78 1293
7257.59 1196
7258.39 1140
7259.20 1124
7260.00 1177
7260.80 1200
7261.61 1268
7262.41 1306
7263.22 1175
7264.02 1188
7264.83 1256
7265.63 1169
7266.43 1299
7267.24 1202
7268.04 1183
7268.85 1212
7269.65 1266
7270.46 1214
7271.26 1223
7272.07 1204
7272.87 1242
7273.68 1286
7274.48 1231
7275.29 1240
7276.09 1273
7276.90 1257
7277.70 1211
7278.51 1216
7279.31 1252
7280.12 1261
7280.92 1283
7281.73 1361
7282.53 1427
7283.34 1413
7284.14 1401
7284.95 1454
7285.76 1527
7286.56 1475
7287.37 1499
7288.17 1426
7288.98 1373
7289.78 1391
7290.59 1313
7291.40 1331
7292.20 1338
7293.01 1242
7293.81 1287
7294.62 1309
7295.43 1236
7296.23 1277
7297.04 1326
7297.84 1272
7298.65 1327
7299.46 1300
7300.26 1288
7301.07 1243
7301.88 1177
7302.68 1200
7303.49 1279
7304.30 1227
7305.10 1342
7305.91 1251
7306.72 1263
7307.52 1340
7308.33 1289
7309.14 1202
7309.94 1287
7310.75 1399
7311.56 1416
7312.36 1296
7313.17 1264
7313.98 1348
7314.79 1290
7315.59 1324
7316.40 1362
7317.21 1355
7318.01 1371
7318.82 1392
7319.63 1427
7320.44 1372
7321.24 1332
7322.05 1273
7322.86 1319
7323.67 1465
7324.47 1367
7325.28 1321
7326.09 1458
7326.90 1414
7327.71 1420
7328.51 1386
7329.32 1313
7330.13 1316
7330.94 1370
7331.75 1404
7332.55 1442
7333.36 1365
7334.17 1366
7334.98 1501
7335.79 1579
7336.60 1549
7337.40 1519
7338.21 1578
7339.02 1566
7339.83 1485
7340.64 1429
7341.45 1459
7342.26 1439
7343.06 1355
7343.87 1334
7344.68 1285
7345.49 1365
7346.30 1322
7347.11 1339
7347.92 1301
7348.73 1308
7349.54 1317
7350.34 1243
7351.15 1243
7351.96 1280
7352.77 1308
7353.58 1249
7354.39 1358
7355.20 1297
7356.01 1412
7356.82 1421
7357.63 1297
7358.44 1447
7359.25 1394
7360.06 1252
7360.87 1354
7361.68 1363
7362.49 1336
7363.30 1307
7364.11 1242
7364.92 1373
7365.73 1344
7366.54 1384
7367.35 1316
7368.16 1303
7368.97 1329
7369.78 1336
7370.59 1288
7371.40 1311
7372.21 1285
7373.02 1366
7373.83 1476
7374.64 1322
7375.45 1374
7376.26 1292
7377.07 1270
7377.88 1336
7378.69 1353
7379.50 1387
7380.31 1422
7381.12 1373
7381.94 1416
7382.75 1418
7383.56 1437
7384.37 1459
7385.18 1436
7385.99 1435
7386.80 1372
7387.61 1329
7388.42 1244
7389.23 1233
7390.05 1348
7390.86 1234
7391.67 1225
7392.48 1341
7393.29 1261
7394.10 1310
7394.92 1275
7395.73 1187
7396.54 1196
7397.35 1266
7398.16 1313
7398.97 1345
7399.79 1315
7400.60 1328
7401.41 1351
7402.22 1461
7403.03 1444
7403.85 1370
7404.66 1384
7405.47 1425
7406.28 1396
7407.09 1358
7407.91 1318
7408.72 1223
7409.53 1361
7410.34 1207
7411.16 1264
7411.97 1289
7412.78 1239
7413.59 1221
7414.41 1251
7415.22 1185
7416.03 1228
7416.84 1234
7417.66 1203
7418.47 1249
7419.28 1205
7420.10 1230
7420.91 1223
7421.72 1101
7422.54 1189
7423.35 1320
7424.16 1236
7424.97 1186
7425.79 1276
7426.60 1212
7427.41 1293
7428.23 1342
7429.04 1258
7429.86 1142
7430.67 1264
7431.48 1210
7432.30 1228
7433.11 1234
7433.92 1247
7434.74 1237
7435.55 1231
7436.36 1155
7437.18 1202
7437.99 1276
7438.81 1305
7439.62 1289
7440.43 1188
7441.25 1271
7442.06 1326
7442.88 1249
7443.69 1213
7444.51 1281
7445.32 1188
7446.13 1179
7446.95 1217
7447.76 1260
7448.58 1149
7449.39 1165
7450.21 1190
7451.02 1184
7451.84 1232
7452.65 1209
7453.47 1232
7454.28 1258
7455.10 1296
7455.91 1220
7456.73 1292
7457.54 1235
7458.36 1178
7459.17 1247
7459.99 1147
7460.80 1169
7461.62 1150
7462.43 1123
7463.25 1120
7464.06 1060
7464.88 1149
7465.69 1095
7466.51 1067
7467.32 1192
7468.14 1101
7468.96 1099
7469.77 1174
7470.59 1186
7471.40 1198
7472.22 1218
7473.03 1169
7473.85 1197
7474.67 1241
7475.48 1278
7476.30 1269
7477.11 1262
7477.93 1136
7478.75 1157
7479.56 1186
7480.38 1179
7481.20 1091
7482.01 1177
7482.83 1105
7483.65 1103
7484.46 1210
7485.28 1133
7486.09 1022
7486.91 1089
7487.73 1099
7488.54 1229
7489.36 1176
7490.18 1069
7491.00 1148
7491.81 1117
7492.63 1073
7493.45 1118
7494.26 1043
7495.08 1143
7495.90 1134
7496.71 1081
7497.53 1111
7498.35 1117
7499.17 1122
7499.98 1089
7500.80 1114
7501.62 1166
7502.44 1093
7503.25 1155
7504.07 1022
7504.89 1139
7505.71 1124
7506.52 1089
7507.34 1152
7508.16 1100
7508.98 1105
7509.80 1107
7510.61 1088
7511.43 1117
7512.25 1138
7513.07 1092
7513.89 1105
7514.70 1150
7515.52 1103
7516.34 1088
7517.16 1136
7517.98 1095
7518.79 1121
7519.61 1124
7520.43 1065
7521.25 1063
7522.07 1075
7522.89 1152
7523.71 1169
7524.52 1136
7525.34 1093
7526.16 1123
7526.98 1175
7527.80 1177
7528.62 1090
7529.44 1155
7530.26 1141
7531.08 1126
7531.89 1122
7532.71 1050
7533.53 1056
7534.35 1112
7535.17 1165
7535.99 1054
7536.81 1074
7537.63 1045
7538.45 1049
7539.27 1128
7540.09 1132
7540.91 1143
7541.73 1110
7542.55 1104
7543.37 1097
7544.19 1159
7545.01 1062
7545.83 1096
7546.65 1083
7547.47 1137
7548.29 1022
7549.11 1104
7549.93 1060
7550.75 1062
7551.57 1112
7552.39 1176
7553.21 1122
7554.03 1109
7554.85 1104
7555.67 1127
7556.49 1106
7557.31 1105
7558.13 1128
7558.95 1125
7559.77 1029
7560.59 1032
7561.41 1056
7562.23 1057
7563.05 1164
7563.87 1168
7564.69 1043
7565.52 1075
7566.34 1056
7567.16 1042
7567.98 1138
7568.80 1124
7569.62 1131
7570.44 1071
7571.26 1034
7572.08 1028
7572.91 1148
7573.73 1175
7574.55 1114
7575.37 1047
7576.19 1105
7577.01 1090
7577.83 1092
7578.66 1043
7579.48 1140
7580.30 1093
7581.12 1041
7581.94 1068
7582.77 1048
7583.59 1012
7584.41 1032
7585.23 1055
7586.05 1131
7586.88 1008
7587.70 1099
7588.52 1112
7589.34 1092
7590.16 1057
7590.99 1031
7591.81 1042
7592.63 1119
7593.45 1147
7594.28 1111
7595.10 1094
7595.92 1059
7596.74 1121
7597.57 1143
7598.39 1159
7599.21 1098
7600.03 1097
7600.86 1155
7601.68 1087
7602.50 1117
7603.33 1146
7604.15 1083
7604.97 1114
7605.80 1139
7606.62 1196
7607.44 1149
7608.26 1162
7609.09 1163
7609.91 1158
7610.73 1177
7611.56 1113
7612.38 1099
7613.21 1066
7614.03 1082
7614.85 1175
7615.68 1064
7616.50 1060
7617.32 1058
7618.15 1058
7618.97 1002
7619.80 1013
7620.62 996
7621.44 1095
7622.27 1099
7623.09 1049
7623.92 1060
7624.74 1058
7625.56 1097
7626.39 1184
7627.21 1092
7628.04 1006
7628.86 1060
7629.68 1102
7630.51 1069
7631.33 1062
7632.16 1038
7632.98 1149
7633.81 1234
7634.63 1125
7635.46 1109
7636.28 1146
7637.11 1084
7637.93 1072
7638.76 1094
7639.58 1115
7640.41 1006
7641.23 1098
7642.06 1078
7642.88 1045
7643.71 1080
7644.53 1031
7645.36 983
7646.18 993
7647.01 1034
7647.83 1060
7648.66 1044
7649.48 1055
7650.31 1032
7651.14 1039
7651.96 1045
7652.79 1112
7653.61 1128
7654.44 1023
7655.26 1073
7656.09 1060
7656.92 956
7657.74 945
7658.57 990
7659.39 1001
7660.22 1004
7661.05 1001
7661.87 1018
7662.70 1028
7663.52 1006
7664.35 1063
7665.18 1076
7666.00 1062
7666.83 1018
7667.66 1003
7668.48 1056
7669.31 1119
7670.14 1018
7670.96 1015
7671.79 1000
7672.62 1077
7673.44 1135
7674.27 1027
7675.10 936
7675.92 1028
7676.75 1011
7677.58 1003
7678.40 1145
7679.23 1099
7680.06 1039
7680.89 962
7681.71 987
7682.54 1054
7683.37 1035
7684.19 1019
7685.02 968
7685.85 975
7686.68 982
7687.50 1016
7688.33 1025
7689.16 997
7689.99 984
7690.81 962
7691.64 928
7692.47 983
7693.30 1042
7694.13 1099
7694.95 1081
7695.78 1068
7696.61 1089
7697.44 951
7698.27 991
7699.09 1051
7699.92 1029
7700.75 992
7701.58 1067
7702.41 1106
7703.24 1009
7704.06 1007
7704.89 1017
7705.72 1052
7706.55 989
7707.38 1021
7708.21 1074
7709.04 1089
7709.86 1020
7710.69 988
7711.52 1022
7712.35 971
7713.18 1049
7714.01 1004
7714.84 1010
7715.67 1134
7716.50 980
7717.32 969
7718.15 1009
7718.98 1046
7719.81 1030
7720.64 963
7721.47 967
7722.30 1029
7723.13 1055
7723.96 1028
7724.79 1055
7725.62 1017
7726.45 987
7727.28 1056
7728.11 1045
7728.94 985
7729.77 1045
7730.60 919
7731.43 978
7732.26 1021
7733.09 1019
7733.92 1018
7734.75 939
7735.58 940
7736.41 1061
7737.24 998
7738.07 1009
7738.90 1038
7739.73 1014
7740.56 1065
7741.39 1019
7742.22 968
7743.05 978
7743.88 949
7744.71 1005
7745.54 992
7746.37 1038
7747.20 1174
7748.03 1226
7748.87 1145
7749.70 1221
7750.53 1195
7751.36 1109
7752.19 1118
7753.02 1180
7753.85 1110
7754.68 1067
7755.51 1046
7756.34 973
7757.18 1069
7758.01 968
7758.84 1002
7759.67 936
7760.50 986
7761.33 999
7762.16 958
7763.00 946
7763.83 998
7764.66 1013
7765.49 999
7766.32 1000
7767.16 979
7767.99 943
7768.82 980
7769.65 987
7770.48 938
7771.31 990
7772.15 1049
7772.98 960
7773.81 971
7774.64 1001
7775.48 978
7776.31 972
7777.14 1029
7777.97 1053
7778.81 1007
7779.64 1017
7780.47 1018
7781.30 1014
7782.14 962
7782.97 960
7783.80 1017
7784.63 1005
7785.47 986
7786.30 1094
7787.13 1095
7787.97 1058
7788.80 1078
7789.63 1063
7790.46 999
7791.30 1074
7792.13 948
7792.96 975
7793.80 928
7794.63 988
7795.46 980
7796.30 997
7797.13 966
7797.96 952
7798.80 1022
7799.63 1010
7800.46 1014
7801.30 943
7802.13 936
7802.97 1010
7803.80 1003
7804.63 1057
7805.47 1017
7806.30 1034
7807.13 992
7807.97 1003
7808.80 985
7809.64 945
7810.47 986
7811.31 1021
7812.14 1035
7812.97 1006
7813.81 970
7814.64 957
7815.48 968
7816.31 922
7817.15 969
7817.98 1018
7818.82 930
7819.65 1057
7820.48 947
7821.32 1012
7822.15 1009
7822.99 1024
7823.82 1060
7824.66 993
7825.49 981
7826.33 943
7827.16 1022
7828.00 1036
7828.83 1000
7829.67 972
7830.50 983
7831.34 941
7832.17 980
7833.01 1000
7833.85 970
7834.68 995
7835.52 929
7836.35 956
7837.19 982
7838.02 1005
7838.86 992
7839.69 981
7840.53 1079
7841.37 1105
7842.20 1051
7843.04 1028
7843.87 981
7844.71 945
7845.55 920
7846.38 961
7847.22 912
7848.05 911
7848.89 953
7849.73 1078
7850.56 935
7851.40 954
7852.24 904
7853.07 989
7853.91 1051
7854.74 966
7855.58 960
7856.42 928
7857.25 958
7858.09 983
7858.93 939
7859.76 986
7860.60 1037
7861.44 994
7862.28 971
7863.11 954
7863.95 1032
7864.79 979
7865.62 998
7866.46 934
7867.30 968
7868.14 992
7868.97 963
7869.81 1010
7870.65 966
7871.48 916
7872.32 882
7873.16 980
7874.00 941
7874.83 940
7875.67 907
7876.51 945
7877.35 951
7878.19 997
7879.02 973
7879.86 940
7880.70 1023
7881.54 976
7882.37 962
7883.21 921
7884.05 873
7884.89 906
7885.73 942
7886.57 998
7887.40 920
7888.24 901
7889.08 975
7889.92 1119
7890.76 1033
7891.60 990
7892.43 885
7893.27 954
7894.11 934
7894.95 916
7895.79 911
7896.63 977
7897.47 1058
7898.30 973
7899.14 906
7899.98 965
7900.82 1018
7901.66 1022
7902.50 919
7903.34 934
7904.18 914
7905.02 937
7905.86 1072
7906.70 923
7907.54 878
7908.37 904
7909.21 911
7910.05 962
7910.89 858
7911.73 932
7912.57 1020
7913.41 1034
7914.25 948
7915.09 977
7915.93 873
7916.77 960
7917.61 969
7918.45 957
7919.29 936
7920.13 962
7920.97 1020
7921.81 1069
7922.65 1026
7923.49 1065
7924.33 975
7925.17 913
7926.01 981
7926.85 950
7927.69 996
7928.53 974
7929.37 1050
7930.21 1023
7931.05 931
7931.90 1022
7932.74 995
7933.58 879
7934.42 948
7935.26 952
7936.10 961
7936.94 975
7937.78 949
7938.62 936
7939.46 972
7940.30 922
7941.14 970
7941.99 979
7942.83 963
7943.67 922
7944.51 948
7945.35 970
7946.19 933
7947.03 909
7947.88 937
7948.72 915
7949.56 902
7950.40 844
7951.24 892
7952.08 843
7952.93 847
7953.77 871
7954.61 906
7955.45 892
7956.29 1015
7957.13 922
7957.98 922
7958.82 884
7959.66 900
7960.50 886
7961.35 836
7962.19 871
7963.03 907
7963.87 851
7964.71 847
7965.56 882
7966.40 919
7967.24 900
7968.08 892
7968.93 852
7969.77 851
7970.61 882
7971.45 892
7972.30 894
7973.14 869
7973.98 890
7974.83 883
7975.67 847
7976.51 881
7977.36 915
7978.20 903
7979.04 825
7979.88 818
7980.73 835
7981.57 854
7982.41 820
7983.26 847
7984.10 883
7984.94 870
7985.79 932
7986.63 883
7987.47 944
7988.32 956
7989.16 902
7990.01 885
7990.85 842
7991.69 884
7992.54 850
7993.38 859
7994.23 872
7995.07 842
7995.91 827
7996.76 892
7997.60 871
7998.45 1007
7999.29 871
8000.13 864
8000.98 865
8001.82 883
8002.67 926
8003.51 857
8004.36 858
8005.20 862
8006.04 793
8006.89 797
8007.73 903
8008.58 893
8009.42 949
8010.27 894
8011.11 791
8011.96 826
8012.80 885
8013.65 840
8014.49 883
8015.34 867
8016.18 876
8017.03 807
8017.87 771
8018.72 880
8019.56 931
8020.41 821
8021.25 840
8022.10 863
8022.95 826
8023.79 845
8024.64 844
8025.48 871
8026.33 881
8027.17 851
8028.02 920
8028.86 863
8029.71 795
8030.56 847
8031.40 825
8032.25 779
8033.09 816
8033.94 837
8034.79 898
8035.63 937
8036.48 879
8037.32 841
8038.17 844
8039.02 903
8039.86 909
8040.71 876
8041.56 805
8042.40 899
8043.25 865
8044.10 821
8044.94 816
8045.79 880
8046.64 890
8047.48 902
8048.33 826
8049.18 783
8050.02 817
8050.87 888
8051.72 890
8052.56 858
8053.41 887
8054.26 816
8055.11 845
8055.95 818
8056.80 792
8057.65 777
8058.49 827
8059.34 841
8060.19 745
8061.04 800
8061.88 829
8062.73 808
8063.58 830
8064.43 843
8065.27 815
8066.12 816
8066.97 760
8067.82 804
8068.67 923
8069.51 823
8070.36 824
8071.21 855
8072.06 874
8072.91 909
8073.75 828
8074.60 797
8075.45 783
8076.30 832
8077.15 830
8078.00 801
8078.84 807
8079.69 870
8080.54 824
8081.39 852
8082.24 825
8083.09 836
8083.94 796
8084.78 835
8085.63 890
8086.48 863
8087.33 857
8088.18 838
8089.03 800
8089.88 785
8090.73 805
8091.58 887
8092.42 833
8093.27 808
8094.12 786
8094.97 792
8095.82 818
8096.67 820
8097.52 824
8098.37 807
8099.22 810
8100.07 860
8100.92 870
8101.77 862
8102.62 895
8103.47 854
8104.32 838
8105.17 780
8106.02 746
8106.87 754
8107.72 809
8108.57 832
8109.42 801
8110.27 724
8111.12 799
8111.97 838
8112.82 799
8113.67 760
8114.52 778
8115.37 856
8116.22 756
8117.07 772
8117.92 861
8118.77 869
8119.62 771
8120.47 802
8121.32 889
8122.17 860
8123.02 831
8123.87 904
8124.72 838
8125.57 839
8126.43 798
8127.28 818
8128.13 820
8128.98 859
8129.83 865
8130.68 814
8131.53 788
8132.38 819
8133.23 881
8134.09 783
8134.94 819
8135.79 841
8136.64 847
8137.49 820
8138.34 789
8139.19 850
8140.05 831
8140.90 745
8141.75 769
8142.60 803
8143.45 779
8144.30 815
8145.16 792
8146.01 867
8146.86 851
8147.71 799
8148.56 837
8149.42 838
8150.27 766
8151.12 766
8151.97 790
8152.83 828
8153.68 819
8154.53 763
8155.38 790
8156.24 767
8157.09 709
8157.94 843
8158.79 762
8159.65 753
8160.50 814
8161.35 797
8162.20 749
8163.06 789
8163.91 775
8164.76 772
8165.62 806
8166.47 801
8167.32 833
8168.17 860
8169.03 816
8169.88 751
8170.73 728
8171.59 830
8172.44 879
8173.29 853
8174.15 727
8175.00 823
8175.85 825
8176.71 869
8177.56 808
8178.42 782
8179.27 757
8180.12 820
8180.98 777
8181.83 759
8182.68 796
8183.54 796
8184.39 814
8185.25 747
8186.10 793
8186.95 763
8187.81 802
8188.66 786
8189.52 816
8190.37 781
8191.22 870
8192.08 833
8192.93 778
8193.79 778
8194.64 806
8195.50 805
8196.35 820
8197.21 825
8198.06 812
8198.92 809
8199.77 802
8200.63 779
8201.48 842
8202.33 842
8203.19 755
8204.04 826
8204.90 782
8205.75 747
8206.61 771
8207.47 805
8208.32 803
8209.18 784
8210.03 786
8210.89 727
8211.74 781
8212.60 825
8213.45 860
8214.31 828
8215.16 772
8216.02 753
8216.87 720
8217.73 738
8218.59 745
8219.44 733
8220.30 828
8221.15 766
8222.01 765
8222.87 782
8223.72 824
8224.58 833
8225.43 824
8226.29 829
8227.15 903
8228.00 795
8228.86 722
8229.71 751
8230.57 717
8231.43 785
8232.28 795
8233.14 814
8234.00 780
8234.85 817
8235.71 829
8236.57 849
8237.42 821
8238.28 785
8239.14 780
8239.99 733
8240.85 811
8241.71 789
8242.56 808
8243.42 774
8244.28 793
8245.14 790
8245.99 797
8246.85 771
8247.71 770
8248.56 874
8249.42 759
8250.28 748
8251.14 799
8251.99 795
8252.85 805
8253.71 815
8254.57 839
8255.42 774
8256.28 764
8257.14 769
8258.00 751
8258.86 773
8259.71 751
8260.57 766
8261.43 783
8262.29 744
8263.15 807
8264.00 785
8264.86 766
8265.72 735
8266.58 802
8267.44 743
8268.29 781
8269.15 802
8270.01 832
8270.87 827
8271.73 809
8272.59 827
8273.45 832
8274.30 829
8275.16 836
8276.02 875
8276.88 835
8277.74 779
8278.60 815
8279.46 857
8280.32 845
8281.18 760
8282.03 768
8282.89 805
8283.75 802
8284.61 861
8285.47 861
8286.33 860
8287.19 806
8288.05 749
8288.91 757
8289.77 817
8290.63 833
8291.49 773
8292.35 839
8293.21 868
8294.07 802
8294.93 835
8295.78 765
8296.64 796
8297.50 793
8298.36 816
8299.22 745
8300.08 778
8300.94 757
8301.80 757
8302.66 840
8303.52 806
8304.38 779
8305.25 784
8306.11 768
8306.97 792
8307.83 775
8308.69 841
8309.55 790
8310.41 782
8311.27 868
8312.13 818
8312.99 815
8313.85 754
8314.71 796
8315.57 855
8316.43 777
8317.29 756
8318.15 786
8319.02 818
8319.88 775
8320.74 729
8321.60 753
8322.46 816
8323.32 840
8324.18 772
8325.04 824
8325.90 832
8326.77 820
8327.63 864
8328.49 827
8329.35 818
8330.21 865
8331.07 848
8331.93 753
8332.80 789
8333.66 827
8334.52 783
8335.38 825
8336.24 870
8337.11 826
8337.97 883
8338.83 895
8339.69 776
8340.55 791
8341.42 785
8342.28 779
8343.14 810
8344.00 827
8344.86 882
8345.73 834
8346.59 873
8347.45 866
8348.31 887
8349.18 877
8350.04 829
8350.90 846
8351.76 799
8352.63 836
8353.49 914
8354.35 867
8355.22 792
8356.08 803
8356.94 854
8357.80 824
8358.67 826
8359.53 897
8360.39 842
8361.26 856
8362.12 918
8362.98 838
8363.85 801
8364.71 818
8365.57 802
8366.44 839
8367.30 854
8368.16 881
8369.03 943
8369.89 847
8370.75 846
8371.62 792
8372.48 784
8373.35 837
8374.21 870
8375.07 858
8375.94 898
8376.80 833
8377.67 848
8378.53 815
8379.39 831
8380.26 816
8381.12 866
8381.99 877
8382.85 923
8383.71 817
8384.58 824
8385.44 886
8386.31 923
8387.17 960
8388.04 900
8388.90 952
8389.77 862
8390.63 854
8391.50 841
8392.36 913
8393.22 865
8394.09 876
8394.95 919
8395.82 910
8396.68 815
8397.55 850
8398.41 821
8399.28 862
8400.14 835
8401.01 859
8401.88 842
8402.74 853
8403.61 970
8404.47 1037
8405.34 954
8406.20 971
8407.07 992
8407.93 924
8408.80 916
8409.66 987
8410.53 968
8411.40 871
8412.26 1003
8413.13 948
8413.99 988
8414.86 978
8415.73 1025
8416.59 917
8417.46 973
8418.32 1017
8419.19 1062
8420.06 1032
8420.92 944
8421.79 987
8422.65 967
8423.52 953
8424.39 968
8425.25 972
8426.12 956
8426.99 950
8427.85 928
8428.72 980
8429.59 984
8430.45 997
8431.32 985
8432.19 1064
8433.05 997
8433.92 1043
8434.79 1074
8435.65 1043
8436.52 1034
8437.39 1066
8438.26 977
8439.12 1028
8439.99 1070
8440.86 1042
8441.73 1102
8442.59 1116
8443.46 1098
8444.33 1084
8445.19 955
8446.06 1058
8446.93 1100
8447.80 1081
8448.67 1201
8449.53 1174
8450.40 1095
8451.27 1160
8452.14 1174
8453.00 1243
8453.87 1299
8454.74 1432
8455.61 1540
8456.48 1666
8457.34 1776
8458.21 1745
8459.08 1714
8459.95 1796
8460.82 1731
8461.69 1678
8462.55 1513
8463.42 1426
8464.29 1164
8465.16 1196
8466.03 1248
8466.90 1103
8467.77 1075
8468.63 1154
8469.50 1155
8470.37 1097
8471.24 1112
8472.11 1069
8472.98 1152
8473.85 1161
8474.72 1144
8475.58 1104
8476.45 1039
8477.32 1055
8478.19 1162
8479.06 1158
8479.93 1088
8480.80 1169
8481.67 1167
8482.54 1148
8483.41 1086
8484.28 1076
8485.15 1064
8486.02 1112
8486.89 1097
8487.76 1169
8488.63 1118
8489.50 1108
8490.37 1088
8491.24 1096
8492.11 1135
8492.98 1218
8493.85 1244
8494.72 1270
8495.59 1415
8496.46 1291
8497.33 1318
8498.20 1280
8499.07 1288
8499.94 1246
8500.81 1202
8501.68 1145
8502.55 1098
8503.42 1060
8504.29 1167
8505.16 1115
8506.03 1088
8506.90 965
8507.77 1038
8508.64 1098
8509.51 1106
8510.38 1119
8511.25 1087
8512.13 1036
8513.00 1015
8513.87 1065
8514.74 1033
8515.61 1043
8516.48 1080
8517.35 1062
8518.22 1160
8519.09 1098
8519.97 1153
8520.84 1173
8521.71 1076
8522.58 1167
8523.45 1155
8524.32 1230
8525.19 1143
8526.07 1203
8526.94 1141
8527.81 1045
8528.68 1091
8529.55 1106
8530.43 1116
8531.30 1119
8532.17 1127
8533.04 1189
8533.91 1223
8534.79 1310
8535.66 1186
8536.53 1172
8537.40 1158
8538.27 1211
8539.15 1119
8540.02 1107
8540.89 1075
8541.76 1055
8542.64 1155
8543.51 1103
8544.38 1116
8545.25 1147
8546.13 1218
8547.00 1074
8547.87 1043
8548.74 1065
8549.62 1070
8550.49 1061
8551.36 1007
8552.24 1068
8553.11 1008
8553.98 1060
8554.86 1093
8555.73 1077
8556.60 1112
8557.48 1053
8558.35 1088
8559.22 1067
8560.10 1165
8560.97 1159
8561.84 1183
8562.72 1076
8563.59 1059
8564.46 1039
8565.34 1064
8566.21 1110
8567.08 1065
8567.96 1142
8568.83 1097
8569.71 1070
8570.58 1125
8571.45 1182
8572.33 1074
8573.20 1059
8574.08 1143
8574.95 1144
8575.82 1215
8576.70 1123
8577.57 1085
8578.45 1105
8579.32 1089
8580.20 1030
8581.07 1085
8581.94 1091
8582.82 968
8583.69 1028
8584.57 1008
8585.44 1066
8586.32 1097
8587.19 1067
8588.07 1074
8588.94 1080
8589.82 1028
8590.69 1117
8591.57 1101
8592.44 1054
8593.32 1085
8594.19 1015
8595.07 1009
8595.94 1077
8596.82 1099
8597.69 975
8598.57 1061
8599.44 1008
8600.32 1013
8601.19 1051
8602.07 1075
8602.95 1129
8603.82 1122
8604.70 1014
8605.57 1017
8606.45 1097
8607.32 1053
8608.20 1117
8609.08 1125
8609.95 1111
8610.83 1122
8611.70 1129
8612.58 1127
8613.46 1075
8614.33 1136
8615.21 1190
8616.08 1059
8616.96 1101
8617.84 1117
8618.71 1059
8619.59 1033
8620.47 1042
8621.34 1020
8622.22 993
8623.10 1098
8623.97 1074
8624.85 1028
8625.73 1121
8626.60 1085
8627.48 1054
8628.36 1088
8629.23 1076
8630.11 1065
8630.99 1126
8631.87 1112
8632.74 1127
8633.62 1149
8634.50 1165
8635.37 1101
8636.25 1039
8637.13 1113
8638.01 1098
8638.88 1068
8639.76 1115
8640.64 1137
8641.52 1136
8642.39 1130
8643.27 1153
8644.15 1160
8645.03 1172
8645.90 1188
8646.78 1139
8647.66 1158
8648.54 1228
8649.42 1145
8650.29 1287
8651.17 1134
8652.05 1125
8652.93 1157
8653.81 1156
8654.68 1161
8655.56 1165
8656.44 1159
8657.32 1142
8658.20 1169
8659.08 1067
8659.95 1118
8660.83 1133
8661.71 1187
8662.59 1186
8663.47 1147
8664.35 1170
8665.23 1165
8666.10 1161
8666.98 1273
8667.86 1213
8668.74 1216
8669.62 1165
8670.50 1220
8671.38 1181
8672.26 1181
8673.14 1171
8674.02 1215
8674.90 1247
8675.77 1273
8676.65 1227
8677.53 1341
8678.41 1327
8679.29 1287
8680.17 1352
8681.05 1289
8681.93 1312
8682.81 1284
8683.69 1247
8684.57 1263
8685.45 1149
8686.33 1219
8687.21 1254
8688.09 1286
8688.97 1297
8689.85 1340
8690.73 1401
8691.61 1364
8692.49 1476
8693.37 1502
8694.25 1528
8695.13 1574
8696.01 1608
8696.89 1596
8697.77 1562
8698.65 1504
8699.53 1359
8700.41 1378
8701.29 1387
8702.17 1322
8703.05 1327
8703.94 1301
8704.82 1290
8705.70 1241
8706.58 1207
8707.46 1266
8708.34 1328
8709.22 1250
8710.10 1285
8710.98 1256
8711.86 1249
8712.75 1304
8713.63 1259
8714.51 1240
8715.39 1286
8716.27 1277
8717.15 1288
8718.03 1247
8718.91 1248
8719.80 1316
8720.68 1287
8721.56 1224
8722.44 1245
8723.32 1262
8724.20 1288
8725.09 1287
8725.97 1234
8726.85 1332
8727.73 1300
8728.61 1280
8729.50 1278
8730.38 1287
8731.26 1413
8732.14 1377
8733.02 1305
8733.91 1400
8734.79 1419
8735.67 1334
8736.55 1421
8737.44 1388
8738.32 1385
8739.20 1340
8740.08 1313
8740.97 1310
8741.85 1305
8742.73 1282
8743.61 1355
8744.50 1342
8745.38 1267
8746.26 1323
8747.15 1341
8748.03 1348
8748.91 1412
8749.79 1424
8750.68 1339
8751.56 1341
8752.44 1314
8753.33 1352
8754.21 1356
8755.09 1296
8755.98 1372
8756.86 1404
8757.74 1471
8758.63 1467
8759.51 1445
8760.39 1454
8761.28 1446
8762.16 1494
8763.05 1462
8763.93 1447
8764.81 1447
8765.70 1462
8766.58 1433
8767.46 1544
8768.35 1565
8769.23 1549
8770.12 1436
8771.00 1472
8771.89 1578
8772.77 1609
8773.65 1497
8774.54 1467
8775.42 1466
8776.31 1461
8777.19 1472
8778.08 1442
8778.96 1489
8779.84 1646
8780.73 1622
8781.61 1789
8782.50 2015
8783.38 2080
8784.27 2233
8785.15 2177
8786.04 2121
8786.92 2106
8787.81 1972
8788.69 1848
8789.58 1667
8790.46 1637
8791.35 1588
8792.23 1510
8793.12 1533
8794.00 1431
8794.89 1388
8795.77 1444
8796.66 1411
8797.55 1466
8798.43 1426
8799.32 1511
8800.20 1520
8801.09 1523
8801.97 1453
8802.86 1519
8803.74 1471
8804.63 1518
8805.52 1435
8806.40 1428
8807.29 1440
8808.17 1411
8809.06 1400
8809.95 1437
8810.83 1311
8811.72 1369
8812.60 1415
8813.49 1334
8814.38 1350
8815.26 1477
8816.15 1416
8817.04 1456
8817.92 1401
8818.81 1412
8819.70 1402
8820.58 1419
8821.47 1370
8822.36 1420
8823.24 1350
8824.13 1420
8825.02 1370
8825.90 1417
8826.79 1344
8827.68 1398
8828.56 1352
8829.45 1350
8830.34 1328
8831.23 1284
8832.11 1209
8833.00 1267
8833.89 1241
8834.77 1230
8835.66 1355
8836.55 1395
8837.44 1366
8838.32 1321
8839.21 1338
8840.10 1337
8840.99 1301
8841.88 1405
8842.76 1261
8843.65 1359
8844.54 1283
8845.43 1247
8846.31 1212
8847.20 1243
8848.09 1238
8848.98 1364
8849.87 1326
8850.75 1270
8851.64 1277
8852.53 1296
8853.42 1300
8854.31 1295
8855.20 1242
8856.08 1248
8856.97 1274
8857.86 1242
8858.75 1257
8859.64 1285
8860.53 1312
8861.42 1353
8862.30 1449
8863.19 1365
8864.08 1367
8864.97 1221
8865.86 1234
8866.75 1236
8867.64 1192
8868.53 1186
8869.42 1237
8870.30 1120
8871.19 1056
8872.08 1081
8872.97 1161
8873.86 1156
8874.75 1102
8875.64 1174
8876.53 1158
8877.42 1158
8878.31 1171
8879.20 1192
8880.09 1126
8880.98 1146
8881.87 1144
8882.76 1071
8883.65 1119
8884.54 1134
8885.43 1114
8886.32 1100
8887.21 1076
8888.10 1058
8888.99 1117
8889.88 1096
8890.77 1106
8891.66 1099
8892.55 1098
8893.44 1095
8894.33 1069
8895.22 1036
8896.11 1022
8897.00 1113
8897.89 1080
8898.78 1038
8899.67 1076
8900.56 1115
8901.45 1103
8902.34 1127
8903.23 1057
8904.12 1012
8905.02 1021
8905.91 1033
8906.80 998
8907.69 1000
8908.58 923
8909.47 972
8910.36 1078
8911.25 967
8912.14 1011
8913.04 990
8913.93 1040
8914.82 1028
8915.71 1033
8916.60 1055
8917.49 1008
8918.38 980
8919.28 985
8920.17 967
8921.06 843
8921.95 948
8922.84 958
8923.73 896
8924.63 920
8925.52 1014
8926.41 975
8927.30 968
8928.19 924
8929.09 944
8929.98 995
8930.87 958
8931.76 978
8932.65 906
8933.55 925
8934.44 976
8935.33 950
8936.22 970
8937.12 970
8938.01 896
8938.90 938
8939.79 983
8940.69 977
8941.58 903
8942.47 935
8943.37 973
8944.26 945
8945.15 890
8946.04 860
8946.94 874
8947.83 897
8948.72 950
8949.62 890
8950.51 934
8951.40 970
8952.30 875
8953.19 926
8954.08 888
8954.98 901
8955.87 890
8956.76 824
8957.66 941
8958.55 878
8959.44 883
8960.34 886
8961.23 868
8962.12 872
8963.02 871
8963.91 866
8964.81 909
8965.70 887
8966.59 862
8967.49 883
8968.38 878
8969.28 821
8970.17 834
8971.06 918
8971.96 910
8972.85 839
8973.75 836
8974.64 848
8975.54 835
8976.43 841
8977.32 823
8978.22 802
8979.11 827
8980.01 807
8980.90 893
8981.80 970
8982.69 860
8983.59 751
8984.48 801
8985.38 815
8986.27 855
8987.17 813
8988.06 787
8988.96 877
8989.85 876
8990.75 819
8991.64 781
8992.54 834
8993.43 790
8994.33 793
8995.22 847
8996.12 816
8997.01 754
8997.91 876
8998.81 841
8999.70 900
9000.60 766
9001.49 737
9002.39 797
9003.28 843
9004.18 827
9005.08 823
9005.97 883
9006.87 809
9007.76 788
9008.66 812
9009.56 825
9010.45 823
9011.35 839
9012.24 857
9013.14 739
9014.04 795
9014.93 786
9015.83 818
9016.73 796
9017.62 824
9018.52 787
9019.42 766
9020.31 741
9021.21 807
9022.11 681
9023.00 750
9023.90 793
9024.80 745
9025.69 774
9026.59 758
9027.49 839
9028.38 829
9029.28 736
9030.18 746
9031.08 753
9031.97 808
9032.87 764
9033.77 799
9034.66 754
9035.56 778
9036.46 781
9037.36 768
9038.25 731
9039.15 738
9040.05 735
9040.95 761
9041.85 787
9042.74 693
9043.64 706
9044.54 733
9045.44 769
9046.33 706
9047.23 717
9048.13 703
9049.03 709
9049.93 720
9050.82 748
9051.72 797
9052.62 662
9053.52 688
9054.42 683
9055.32 719
9056.21 726
9057.11 787
9058.01 759
9058.91 774
9059.81 761
9060.71 731
9061.61 750
9062.50 736
9063.40 777
9064.30 733
9065.20 659
9066.10 712
9067.00 658
9067.90 717
9068.80 743
9069.70 701
9070.60 770
9071.49 718
9072.39 693
9073.29 753
9074.19 683
9075.09 749
9075.99 739
9076.89 740
9077.79 756
9078.69 737
9079.59 705
9080.49 684
9081.39 722
9082.29 643
9083.19 677
9084.09 715
9084.99 746
9085.89 719
9086.79 749
9087.69 737
9088.59 686
9089.49 709
9090.39 708
9091.29 663
9092.19 699
9093.09 726
9093.99 672
9094.89 694
9095.79 709
9096.69 719
9097.59 678
9098.49 709
9099.39 717
9100.29 714
9101.19 769
9102.09 715
9102.99 689
9103.90 700
9104.80 745
9105.70 807
9106.60 750
9107.50 756
9108.40 711
9109.30 679
9110.20 741
9111.10 747
9112.00 692
9112.91 686
9113.81 795
9114.71 812
9115.61 673
9116.51 685
9117.41 625
9118.31 695
9119.22 745
9120.12 681
9121.02 709
9121.92 695
9122.82 732
9123.72 711
9124.63 651
9125.53 723
9126.43 734
9127.33 733
9128.23 730
9129.14 720
9130.04 709
9130.94 686
9131.84 699
9132.74 668
9133.65 652
9134.55 644
9135.45 669
9136.35 667
9137.26 674
9138.16 697
9139.06 689
9139.96 688
9140.87 675
9141.77 672
9142.67 688
9143.57 671
9144.48 676
9145.38 712
9146.28 743
9147.19 640
9148.09 663
9148.99 700
9149.90 669
9150.80 686
9151.70 661
9152.60 702
9153.51 731
9154.41 727
9155.31 695
9156.22 653
9157.12 685
9158.02 689
9158.93 698
9159.83 640
9160.74 697
9161.64 701
9162.54 692
9163.45 743
9164.35 698
9165.25 700
9166.16 673
9167.06 675
9167.97 658
9168.87 641
9169.77 710
9170.68 692
9171.58 719
9172.49 679
9173.39 698
9174.30 712
9175.20 700
9176.10 718
9177.01 703
9177.91 685
9178.82 629
9179.72 721
9180.63 696
9181.53 724
9182.44 697
9183.34 699
9184.25 700
9185.15 720
9186.05 789
9186.96 656
9187.86 607
9188.77 668
9189.67 680
9190.58 690
9191.48 682
9192.39 712
9193.30 723
9194.20 730
9195.11 700
9196.01 639
9196.92 666
9197.82 707
9198.73 705
9199.63 659
9200.54 711
9201.44 724
9202.35 682
9203.26 697
9204.16 713
9205.07 683
9205.97 676
9206.88 661
9207.78 625
9208.69 643
9209.60 667
9210.50 729
9211.41 677
9212.32 686
9213.22 649
9214.13 648
9215.03 636
9215.94 680
9216.85 695
9217.75 681
9218.66 690
9219.57 710
9220.47 723
9221.38 704
9222.29 700
9223.19 677
9224.10 652
9225.01 672
9225.91 677
9226.82 659
9227.73 650
9228.63 619
9229.54 640
9230.45 725
9231.36 699
9232.26 621
9233.17 636
9234.08 678
9234.98 655
9235.89 650
9236.80 658
9237.71 673
9238.61 652
9239.52 619
9240.43 642
9241.34 665
9242.24 620
9243.15 625
9244.06 650
9244.97 706
9245.87 679
9246.78 676
9247.69 689
9248.60 656
9249.51 687
9250.41 686
9251.32 739
9252.23 673
9253.14 697
9254.05 683
9254.96 709
9255.86 619
9256.77 615
9257.68 641
9258.59 721
9259.50 684
9260.41 725
9261.31 652
9262.22 642
9263.13 677
9264.04 640
9264.95 634
9265.86 685
9266.77 714
9267.68 735
9268.58 689
9269.49 702
9270.40 656
9271.31 601
9272.22 614
9273.13 670
9274.04 678
9274.95 690
9275.86 689
9276.77 656
9277.68 651
9278.59 649
9279.50 661
9280.40 741
9281.31 671
9282.22 656
9283.13 637
9284.04 738
9284.95 684
9285.86 742
9286.77 666
9287.68 688
9288.59 714
9289.50 689
9290.41 702
9291.32 652
9292.23 678
9293.14 716
9294.05 687
9294.96 641
9295.87 633
9296.78 662
9297.69 614
9298.60 624
9299.52 655
9300.43 653
9301.34 660
9302.25 644
9303.16 645
9304.07 677
9304.98 707
9305.89 671
9306.80 665
9307.71 680
9308.62 705
9309.53 632
9310.44 626
9311.36 703
9312.27 651
9313.18 605
9314.09 626
9315.00 688
9315.91 655
9316.82 653
9317.73 592
9318.64 641
9319.56 635
9320.47 629
9321.38 639
9322.29 674
9323.20 678
9324.11 661
9325.03 659
9325.94 646
9326.85 676
9327.76 626
9328.67 689
9329.59 716
9330.50 693
9331.41 619
9332.32 683
9333.23 612
9334.15 676
9335.06 599
9335.97 586
9336.88 681
9337.79 669
9338.71 663
9339.62 634
9340.53 686
9341.44 712
9342.36 705
9343.27 666
9344.18 609
9345.09 641
9346.01 684
9346.92 704
9347.83 690
9348.75 649
9349.66 669
9350.57 656
9351.48 682
9352.40 697
9353.31 689
9354.22 654
9355.14 686
9356.05 730
9356.96 696
9357.88 710
9358.79 730
9359.70 683
9360.62 670
9361.53 692
9362.44 696
9363.36 615
9364.27 670
9365.19 605
9366.10 577
9367.01 668
9367.93 692
9368.84 659
9369.75 670
9370.67 603
9371.58 618
9372.50 640
9373.41 633
9374.32 666
9375.24 634
9376.15 632
9377.07 586
9377.98 656
9378.90 664
9379.81 639
9380.72 672
9381.64 722
9382.55 691
9383.47 639
9384.38 624
9385.30 650
9386.21 609
9387.13 624
9388.04 656
9388.96 731
9389.87 645
9390.79 619
9391.70 619
9392.62 743
9393.53 628
9394.45 668
9395.36 717
9396.28 664
9397.19 626
9398.11 666
9399.02 676
9399.94 645
9400.85 634
9401.77 650
9402.68 647
9403.60 711
9404.52 719
9405.43 671
9406.35 645
9407.26 672
9408.18 680
9409.09 672
9410.01 654
9410.93 625
9411.84 657
9412.76 667
9413.67 647
9414.59 574
9415.51 639
9416.42 626
9417.34 683
9418.26 737
9419.17 683
9420.09 710
9421.00 737
9421.92 748
9422.84 676
9423.75 738
9424.67 748
9425.59 659
9426.50 697
9427.42 661
9428.34 730
9429.25 665
9430.17 651
9431.09 723
9432.00 689
9432.92 644
9433.84 666
9434.76 747
9435.67 721
9436.59 705
9437.51 666
9438.42 707
9439.34 775
9440.26 722
9441.18 734
9442.09 743
9443.01 750
9443.93 775
9444.85 707
9445.76 667
9446.68 663
9447.60 651
9448.52 735
9449.43 699
9450.35 651
9451.27 685
9452.19 742
9453.11 754
9454.02 772
9454.94 734
9455.86 750
9456.78 776
9457.70 827
9458.62 794
9459.53 757
9460.45 736
9461.37 757
9462.29 718
9463.21 750
9464.13 712
9465.04 693
9465.96 738
9466.88 778
9467.80 750
9468.72 721
9469.64 725
9470.56 709
9471.48 647
9472.39 689
9473.31 714
9474.23 704
9475.15 669
9476.07 676
9476.99 704
9477.91 721
9478.83 736
9479.75 679
9480.67 696
9481.59 654
9482.51 708
9483.42 717
9484.34 722
9485.26 702
9486.18 665
9487.10 714
9488.02 728
9488.94 664
9489.86 748
9490.78 688
9491.70 706
9492.62 706
9493.54 702
9494.46 749
9495.38 717
9496.30 674
9497.22 698
9498.14 710
9499.06 722
9499.98 689
9500.90 670
9501.82 705
9502.74 725
9503.66 702
9504.58 707
9505.50 714
9506.43 726
9507.35 757
9508.27 698
9509.19 690
9510.11 723
9511.03 667
9511.95 669
9512.87 694
9513.79 651
9514.71 697
9515.63 761
9516.55 786
9517.48 733
9518.40 758
9519.32 706
9520.24 725
9521.16 709
9522.08 664
9523.00 719
9523.92 695
9524.85 742
9525.77 720
9526.69 745
9527.61 726
9528.53 776
9529.45 702
9530.38 695
9531.30 678
9532.22 765
9533.14 783
9534.06 769
9534.98 739
9535.91 749
9536.83 790
9537.75 691
9538.67 679
9539.60 692
9540.52 670
9541.44 646
9542.36 721
9543.28 741
9544.21 709
9545.13 663
9546.05 700
9546.97 695
9547.90 679
9548.82 694
9549.74 738
9550.66 718
9551.59 690
9552.51 661
9553.43 652
9554.36 691
9555.28 741
9556.20 623
9557.13 649
9558.05 750
9558.97 713
9559.89 724
9560.82 726
9561.74 689
9562.66 732
9563.59 733
9564.51 739
9565.43 692
9566.36 690
9567.28 725
9568.20 815
9569.13 688
9570.05 651
9570.98 693
9571.90 747
9572.82 729
9573.75 723
9574.67 716
9575.60 702
9576.52 688
9577.44 694
9578.37 762
9579.29 767
9580.22 686
9581.14 691
9582.06 684
9582.99 691
9583.91 671
9584.84 681
9585.76 681
9586.69 699
9587.61 698
9588.53 713
9589.46 689
9590.38 775
9591.31 726
9592.23 724
9593.16 793
9594.08 733
9595.01 740
9595.93 764
9596.86 718
9597.78 673
9598.71 724
9599.63 700
9600.56 729
9601.48 755
9602.41 691
9603.33 741
9604.26 722
9605.18 766
9606.11 800
9607.03 738
9607.96 738
9608.89 737
9609.81 778
9610.74 755
9611.66 736
9612.59 732
9613.51 738
9614.44 764
9615.37 725
9616.29 763
9617.22 712
9618.14 723
9619.07 699
9620.00 751
9620.92 735
9621.85 727
9622.77 784
9623.70 750
9624.63 714
9625.55 770
9626.48 823
9627.41 768
9628.33 731
9629.26 736
9630.19 739
9631.11 792
9632.04 803
9632.97 770
9633.89 749
9634.82 742
9635.75 803
9636.67 798
9637.60 761
9638.53 724
9639.45 710
9640.38 709
9641.31 791
9642.23 800
9643.16 813
9644.09 777
9645.02 735
9645.94 778
9646.87 812
9647.80 864
9648.73 773
9649.65 722
9650.58 774
9651.51 768
9652.44 780
9653.36 776
9654.29 745
9655.22 809
9656.15 784
9657.08 758
9658.00 793
9658.93 828
9659.86 888
9660.79 809
9661.72 793
9662.64 795
9663.57 750
9664.50 789
9665.43 752
9666.36 797
9667.28 797
9668.21 853
9669.14 885
9670.07 756
9671.00 788
9671.93 775
9672.86 795
9673.78 852
9674.71 776
9675.64 758
9676.57 769
9677.50 775
9678.43 802
9679.36 824
9680.29 791
9681.21 793
9682.14 819
9683.07 862
9684.00 767
9684.93 786
9685.86 843
9686.79 784
9687.72 783
9688.65 840
9689.58 815
9690.51 733
9691.44 699
9692.37 792
9693.30 866
9694.23 801
9695.16 814
9696.09 828
9697.02 823
9697.94 841
9698.87 855
9699.80 833
9700.73 831
9701.66 885
9702.59 846
9703.52 842
9704.45 844
9705.39 859
9706.32 865
9707.25 807
9708.18 820
9709.11 851
9710.04 812
9710.97 717
9711.90 754
9712.83 772
9713.76 790
9714.69 824
9715.62 865
9716.55 790
9717.48 832
9718.41 783
9719.34 785
9720.27 789
9721.21 800
9722.14 847
9723.07 740
9724.00 750
9724.93 737
9725.86 742
9726.79 769
9727.72 753
9728.65 754
9729.59 765
9730.52 784
9731.45 848
9732.38 776
9733.31 725
9734.24 736
9735.17 720
9736.11 732
9737.04 785
9737.97 886
9738.90 797
9739.83 810
9740.77 794
9741.70 791
9742.63 730
9743.56 772
9744.49 733
9745.43 767
9746.36 752
9747.29 744
9748.22 688
9749.15 737
9750.09 758
9751.02 764
9751.95 737
9752.88 745
9753.82 730
9754.75 725
9755.68 759
9756.61 724
9757.55 741
9758.48 723
9759.41 732
9760.35 773
9761.28 743
9762.21 641
9763.14 694
9764.08 768
9765.01 725
9765.94 752
9766.88 770
9767.81 749
9768.74 832
9769.68 813
9770.61 734
9771.54 730
9772.48 709
9773.41 649
9774.34 695
9775.28 711
9776.21 734
9777.14 760
9778.08 747
9779.01 743
9779.94 706
9780.88 727
9781.81 719
9782.75 752
9783.68 739
9784.61 741
9785.55 783
9786.48 741
9787.42 732
9788.35 739
9789.28 717
9790.22 610
9791.15 663
9792.09 677
9793.02 669
9793.96 629
9794.89 700
9795.83 712
9796.76 717
9797.69 724
9798.63 702
9799.56 668
9800.50 688
9801.43 745
9802.37 753
9803.30 657
9804.24 709
9805.17 705
9806.11 663
9807.04 684
9807.98 633
9808.91 682
9809.85 691
9810.78 671
9811.72 695
9812.65 712
9813.59 705
9814.53 680
9815.46 713
9816.40 667
9817.33 615
9818.27 664
9819.20 670
9820.14 670
9821.07 640
9822.01 702
9822.95 727
9823.88 660
9824.82 606
9825.75 575
9826.69 685
9827.63 678
9828.56 721
9829.50 698
9830.43 650
9831.37 674
9832.31 583
9833.24 640
9834.18 636
9835.12 627
9836.05 568
9836.99 563
9837.93 584
9838.86 593
9839.80 618
9840.73 655
9841.67 625
9842.61 693
9843.55 672
9844.48 601
9845.42 604
9846.36 641
9847.29 606
9848.23 647
9849.17 632
9850.10 614
9851.04 644
9851.98 634
9852.92 652
9853.85 644
9854.79 631
9855.73 704
9856.67 702
9857.60 630
9858.54 641
9859.48 587
9860.42 595
9861.35 597
9862.29 607
9863.23 613
9864.17 637
9865.10 596
9866.04 591
9866.98 571
9867.92 578
9868.86 639
9869.79 672
9870.73 662
9871.67 655
9872.61 692
9873.55 619
9874.48 597
9875.42 617
9876.36 598
9877.30 612
9878.24 615
9879.18 684
9880.12 665
9881.05 606
9881.99 622
9882.93 611
9883.87 616
9884.81 656
9885.75 601
9886.69 604
9887.63 609
9888.56 571
9889.50 575
9890.44 633
9891.38 610
9892.32 598
9893.26 609
9894.20 589
9895.14 627
9896.08 580
9897.02 598
9897.96 595
9898.90 593
9899.84 620
9900.77 631
9901.71 598
9902.65 619
9903.59 611
9904.53 593
9905.47 638
9906.41 629
9907.35 609
9908.29 553
9909.23 534
9910.17 564
9911.11 580
9912.05 578
9912.99 538
9913.93 604
9914.87 578
9915.81 609
9916.75 590
9917.69 640
9918.63 580
9919.57 578
9920.52 562
9921.46 558
9922.40 601
9923.34 617
9924.28 638
9925.22 636
9926.16 617
9927.10 618
9928.04 666
9928.98 616
9929.92 568
9930.86 594
9931.80 643
9932.75 640
9933.69 689
9934.63 669
9935.57 640
9936.51 600
9937.45 617
9938.39 571
9939.33 565
9940.28 553
9941.22 590
9942.16 597
9943.10 576
9944.04 576
9944.98 605
9945.92 591
9946.87 597
9947.81 491
9948.75 534
9949.69 546
9950.63 512
9951.58 532
9952.52 556
9953.46 596
9954.40 615
9955.34 557
9956.29 515
9957.23 564
9958.17 598
9959.11 556
9960.06 554
9961.00 598
9961.94 590
9962.88 584
9963.83 573
9964.77 525
9965.71 524
9966.65 540
9967.60 582
9968.54 555
9969.48 547
9970.42 544
9971.37 622
9972.31 582
9973.25 538
9974.20 599
9975.14 623
9976.08 567
9977.03 592
9977.97 630
9978.91 583
9979.86 568
9980.80 547
9981.74 578
9982.69 577
9983.63 514
9984.57 556
9985.52 534
9986.46 544
9987.40 527
9988.35 641
9989.29 607
9990.23 566
9991.18 604
9992.12 550
9993.07 607
9994.01 521
9994.95 531
9995.90 570
9996.84 573
9997.79 604
9998.73 628
9999.67 583
10000.62 575
10001.56 497
10002.51 501
10003.45 586
10004.40 542
10005.34 574
10006.29 592
10007.23 619
10008.17 559
10009.12 565
10010.06 582
10011.01 588
10011.95 603
10012.90 577
10013.84 564
10014.79 512
10015.73 581
10016.68 588
10017.62 581
10018.57 560
10019.51 582
10020.46 551
10021.40 538
10022.35 540
10023.29 529
10024.24 549
10025.19 575
10026.13 580
10027.08 559
10028.02 539
10028.97 570
10029.91 559
10030.86 546
10031.80 596
10032.75 566
10033.70 598
10034.64 596
10035.59 493
10036.53 508
10037.48 545
10038.43 507
10039.37 520
10040.32 579
10041.26 551
10042.21 511
10043.16 496
10044.10 520
10045.05 487
10046.00 563
10046.94 523
10047.89 575
10048.84 542
10049.78 526
10050.73 540
10051.68 535
10052.62 502
10053.57 509
10054.52 540
10055.46 513
10056.41 557
10057.36 511
10058.30 503
10059.25 547
10060.20 555
10061.15 501
10062.09 537
10063.04 568
10063.99 525
10064.93 544
10065.88 551
10066.83 527
10067.78 555
10068.72 503
10069.67 545
10070.62 538
10071.57 550
10072.51 540
10073.46 565
10074.41 589
10075.36 550
10076.31 512
10077.25 569
10078.20 571
10079.15 489
10080.10 604
10081.05 562
10081.99 512
10082.94 496
10083.89 491
10084.84 478
10085.79 501
10086.74 488
10087.68 554
10088.63 516
10089.58 508
10090.53 499
10091.48 519
10092.43 543
10093.37 532
10094.32 535
10095.27 532
10096.22 557
10097.17 468
10098.12 499
10099.07 531
10100.02 592
10100.97 550
10101.91 528
10102.86 539
10103.81 519
10104.76 509
10105.71 523
10106.66 529
10107.61 509
10108.56 515
10109.51 511
10110.46 518
10111.41 510
10112.36 535
10113.31 494
10114.26 517
10115.21 496
10116.16 491
10117.11 503
10118.06 502
10119.01 547
10119.96 472
10120.91 509
10121.86 493
10122.81 493
10123.76 491
10124.71 521
10125.66 510
10126.61 485
10127.56 483
10128.51 544
10129.46 527
10130.41 494
10131.36 443
10132.31 458
10133.26 483
10134.21 456
10135.16 495
10136.11 570
10137.06 546
10138.01 550
10138.96 481
10139.91 461
10140.86 493
10141.82 513
10142.77 500
10143.72 494
10144.67 490
10145.62 497
10146.57 579
10147.52 517
10148.47 478
10149.42 474
10150.38 507
10151.33 532
10152.28 510
10153.23 501
10154.18 532
10155.13 547
10156.09 549
10157.04 525
10157.99 485
10158.94 493
10159.89 497
10160.84 506
10161.80 517
10162.75 486
10163.70 515
10164.65 543
10165.60 493
10166.56 544
10167.51 566
10168.46 503
10169.41 517
10170.36 495
10171.32 502
10172.27 523
10173.22 575
10174.17 525
10175.13 500
10176.08 491
10177.03 539
10177.98 523
10178.94 492
10179.89 500
10180.84 492
10181.80 500
10182.75 534
10183.70 562
10184.65 540
10185.61 508
10186.56 520
10187.51 500
10188.47 458
10189.42 461
10190.37 512
10191.33 509
10192.28 518
10193.23 512
10194.19 529
10195.14 576
10196.09 481
10197.05 450
10198.00 488
10198.95 483
10199.91 511
10200.86 566
10201.82 538
10202.77 533
10203.72 505
10204.68 511
10205.63 513
10206.58 460
10207.54 508
10208.49 549
10209.45 518
10210.40 549
10211.36 526
10212.31 500
10213.26 535
10214.22 536
10215.17 507
10216.13 525
10217.08 494
10218.04 510
10218.99 501
10219.94 442
10220.90 532
10221.85 529
10222.81 501
10223.76 506
10224.72 512
10225.67 519
10226.63 531
10227.58 477
10228.54 485
10229.49 503
10230.45 484
10231.40 518
10232.36 501
10233.31 513
10234.27 531
10235.22 526
10236.18 537
10237.14 540
10238.09 497
10239.05 540
10240.00 543
10240.96 538
10241.91 481
10242.87 491
10243.82 532
10244.78 473
10245.74 478
10246.69 493
10247.65 477
10248.60 485
10249.56 484
10250.52 578
10251.47 556
10252.43 560
10253.38 513
10254.34 565
10255.30 540
10256.25 518
10257.21 486
10258.17 481
10259.12 483
10260.08 493
10261.04 457
10261.99 437
10262.95 480
10263.91 469
10264.86 486
10265.82 442
10266.78 445
10267.73 477
10268.69 466
10269.65 496
10270.60 481
10271.56 494
10272.52 538
10273.47 443
10274.43 457
10275.39 487
10276.35 449
10277.30 439
10278.26 471
10279.22 517
10280.18 447
10281.13 452
10282.09 449
10283.05 459
10284.01 429
10284.96 424
10285.92 423
10286.88 475
10287.84 468
10288.79 479
10289.75 482
10290.71 481
10291.67 486
10292.63 508
10293.58 479
10294.54 484
10295.50 501
10296.46 496
10297.42 472
10298.38 481
10299.33 449
10300.29 470
10301.25 514
10302.21 508
10303.17 486
10304.13 455
10305.08 461
10306.04 484
10307.00 469
10307.96 472
10308.92 508
10309.88 453
10310.84 446
10311.80 488
10312.75 504
10313.71 476
10314.67 494
10315.63 496
10316.59 461
10317.55 481
10318.51 436
10319.47 447
10320.43 444
10321.39 468
10322.35 428
10323.31 471
10324.27 482
10325.23 505
10326.18 521
10327.14 446
10328.10 460
10329.06 418
10330.02 466
10330.98 509
10331.94 506
10332.90 477
10333.86 479
10334.82 525
10335.78 449
10336.74 441
10337.70 432
10338.66 461
10339.62 483
10340.58 412
10341.54 452
10342.50 461
10343.46 454
10344.43 469
10345.39 465
10346.35 476
10347.31 473
10348.27 448
10349.23 433
10350.19 430
10351.15 440
10352.11 467
10353.07 450
10354.03 461
10354.99 471
10355.95 497
10356.91 476
10357.88 479
10358.84 508
10359.80 495
10360.76 462
10361.72 425
10362.68 469
10363.64 469
10364.60 516
10365.57 467
10366.53 490
10367.49 455
10368.45 487
10369.41 471
10370.37 427
10371.34 441
10372.30 416
10373.26 422
10374.22 425
10375.18 445
10376.14 426
10377.11 483
10378.07 479
10379.03 489
10379.99 503
10380.95 449
10381.92 468
10382.88 479
10383.84 472
10384.80 523
10385.77 442
10386.73 474
10387.69 497
10388.65 451
10389.62 479
10390.58 531
10391.54 488
10392.50 488
10393.47 474
10394.43 456
10395.39 430
10396.35 484
10397.32 508
10398.28 492
10399.24 502
10400.21 454
10401.17 434
10402.13 413
10403.10 447
10404.06 455
10405.02 431
10405.99 502
10406.95 468
10407.91 443
10408.88 449
10409.84 436
10410.80 398
10411.77 417
10412.73 436
10413.69 417
10414.66 471
10415.62 485
10416.58 490
10417.55 490
10418.51 521
10419.48 492
10420.44 581
10421.40 497
10422.37 443
10423.33 480
10424.30 479
10425.26 473
10426.23 508
10427.19 497
10428.15 514
10429.12 506
10430.08 490
10431.05 460
10432.01 491
10432.98 474
10433.94 506
10434.91 445
10435.87 456
10436.83 486
10437.80 524
10438.76 478
10439.73 438
10440.69 442
10441.66 515
10442.62 505
10443.59 443
10444.55 425
10445.52 441
10446.48 452
10447.45 467
10448.41 454
10449.38 418
10450.35 471
10451.31 470
10452.28 457
10453.24 493
10454.21 497
10455.17 486
10456.14 497
10457.10 464
10458.07 454
10459.04 477
10460.00 497
10460.97 432
10461.93 488
10462.90 435
10463.87 448
10464.83 434
10465.80 511
10466.76 493
10467.73 451
10468.70 499
10469.66 462
10470.63 497
10471.59 478
10472.56 459
10473.53 443
10474.49 419
10475.46 475
10476.43 421
10477.39 496
10478.36 463
10479.33 455
10480.29 466
10481.26 453
10482.23 419
10483.19 454
10484.16 446
10485.13 419
10486.09 426
10487.06 450
10488.03 480
10489.00 446
10489.96 463
10490.93 428
10491.90 461
10492.87 460
10493.83 463
10494.80 440
10495.77 436
10496.73 438
10497.70 445
10498.67 474
10499.64 519
10500.61 442
10501.57 447
10502.54 504
10503.51 446
10504.48 494
10505.44 540
10506.41 462
10507.38 458
10508.35 473
10509.32 445
10510.28 434
10511.25 395
10512.22 416
10513.19 459
10514.16 421
10515.13 435
10516.09 460
10517.06 457
10518.03 465
10519.00 449
10519.97 436
10520.94 475
10521.91 454
10522.87 443
10523.84 467
10524.81 456
10525.78 438
10526.75 451
10527.72 425
10528.69 514
10529.66 459
10530.63 417
10531.59 430
10532.56 495
10533.53 483
10534.50 518
10535.47 537
10536.44 472
10537.41 486
10538.38 491
10539.35 466
10540.32 436
10541.29 490
10542.26 464
10543.23 467
10544.20 477
10545.17 439
10546.14 456
10547.11 498
10548.08 464
10549.05 408
10550.02 450
10550.99 451
10551.96 439
10552.93 434
10553.90 489
10554.87 465
10555.84 492
10556.81 506
10557.78 506
10558.75 462
10559.72 480
10560.69 446
10561.66 532
10562.63 503
10563.60 502
10564.57 558
10565.54 494
10566.51 446
10567.48 498
10568.45 512
10569.42 470
10570.40 436
10571.37 504
10572.34 500
10573.31 429
10574.28 452
10575.25 457
10576.22 445
10577.19 451
10578.16 432
10579.14 434
10580.11 465
10581.08 450
10582.05 483
10583.02 502
10583.99 470
10584.96 472
10585.94 511
10586.91 496
10587.88 469
10588.85 493
10589.82 444
10590.79 474
10591.77 491
10592.74 467
10593.71 492
10594.68 506
10595.65 489
10596.63 465
10597.60 468
10598.57 448
10599.54 485
10600.52 499
10601.49 482
10602.46 462
10603.43 467
10604.41 491
10605.38 480
10606.35 523
10607.32 425
10608.30 455
10609.27 490
10610.24 472
10611.21 408
10612.19 451
10613.16 445
10614.13 491
10615.11 481
10616.08 461
10617.05 434
10618.02 474
10619.00 437
10619.97 475
10620.94 436
10621.92 405
10622.89 485
10623.86 484
10624.84 469
10625.81 457
10626.78 491
10627.76 463
10628.73 492
10629.71 500
10630.68 442
10631.65 447
10632.63 500
10633.60 437
10634.57 446
10635.55 466
10636.52 497
10637.50 460
10638.47 462
10639.44 527
10640.42 522
10641.39 526
10642.37 518
10643.34 510
10644.31 456
10645.29 460
10646.26 485
10647.24 507
10648.21 473
10649.19 482
10650.16 474
10651.14 465
10652.11 452
10653.09 456
10654.06 536
10655.04 431
10656.01 414
10656.98 446
10657.96 449
10658.93 434
10659.91 427
10660.88 419
10661.86 476
10662.84 418
10663.81 460
10664.79 513
10665.76 433
10666.74 443
10667.71 446
10668.69 490
10669.66 484
10670.64 556
10671.61 484
10672.59 484
10673.56 477
10674.54 418
10675.52 437
10676.49 476
10677.47 487
10678.44 466
10679.42 465
10680.40 443
10681.37 470
10682.35 496
10683.32 477
10684.30 462
10685.28 394
10686.25 404
10687.23 459
10688.20 458
10689.18 466
10690.16 445
10691.13 456
10692.11 445
10693.09 470
10694.06 463
10695.04 427
10696.02 485
10696.99 441
10697.97 448
10698.95 480
10699.92 480
10700.90 455
10701.88 481
10702.85 452
10703.83 427
10704.81 421
10705.79 445
10706.76 464
10707.74 478
10708.72 451
10709.70 457
10710.67 508
10711.65 440
10712.63 446
10713.60 436
10714.58 450
10715.56 495
10716.54 477
10717.52 470
10718.49 447
10719.47 484
10720.45 482
10721.43 439
10722.40 487
10723.38 486
10724.36 448
10725.34 419
10726.32 389
10727.29 439
10728.27 520
10729.25 505
10730.23 476
10731.21 516
10732.19 425
10733.16 475
10734.14 516
10735.12 478
10736.10 472
10737.08 451
10738.06 439
10739.03 460
10740.01 468
10740.99 458
10741.97 454
10742.95 468
10743.93 455
10744.91 462
10745.89 446
10746.87 458
10747.84 420
10748.82 446
10749.80 471
10750.78 472
10751.76 461
10752.74 507
10753.72 470
10754.70 399
10755.68 404
10756.66 447
10757.64 459
10758.62 451
10759.60 431
10760.58 483
10761.56 442
10762.54 452
10763.52 417
10764.50 413
10765.48 431
10766.45 450
10767.43 428
10768.41 462
10769.39 487
10770.38 441
10771.36 444
10772.34 438
10773.32 400
10774.30 441
10775.28 427
10776.26 471
10777.24 434
10778.22 441
10779.20 421
10780.18 457
10781.16 502
10782.14 488
10783.12 462
10784.10 452
10785.08 426
10786.06 473
10787.04 478
10788.02 455
10789.00 417
10789.99 431
10790.97 490
10791.95 469
10792.93 464
10793.91 481
10794.89 485
10795.87 436
10796.85 485
10797.84 438
10798.82 491
10799.80 491
10800.78 450
10801.76 446
10802.74 453
10803.72 494
10804.71 457
10805.69 445
10806.67 408
10807.65 450
10808.63 470
10809.61 482
10810.60 400
10811.58 431
10812.56 437
10813.54 455
10814.52 511
10815.51 487
10816.49 495
10817.47 472
10818.45 486
10819.44 446
10820.42 440
10821.40 414
10822.38 437
10823.37 465
10824.35 481
10825.33 469
10826.31 488
10827.30 453
10828.28 445
10829.26 472
10830.24 460
10831.23 416
10832.21 431
10833.19 457
10834.18 429
10835.16 490
10836.14 430
10837.13 418
10838.11 473
10839.09 515
10840.07 502
10841.06 468
10842.04 480
10843.02 500
10844.01 445
10844.99 425
10845.98 416
10846.96 426
10847.94 418
10848.93 451
10849.91 469
10850.89 475
10851.88 436
10852.86 481
10853.84 506
10854.83 418
10855.81 436
10856.80 454
10857.78 439
10858.77 467
10859.75 510
10860.73 543
10861.72 507
10862.70 486
10863.69 517
10864.67 467
10865.66 478
10866.64 485
10867.62 556
10868.61 570
10869.59 502
10870.58 520
10871.56 510
10872.55 490
10873.53 519
10874.52 479
10875.50 513
10876.49 443
10877.47 479
10878.46 521
10879.44 481
10880.43 489
10881.41 504
10882.40 466
10883.38 528
10884.37 514
10885.35 479
10886.34 441
10887.32 439
10888.31 496
10889.29 499
10890.28 503
10891.27 517
10892.25 481
10893.24 460
10894.22 474
10895.21 481
10896.19 480
10897.18 471
10898.17 478
10899.15 495
10900.14 476
10901.12 489
10902.11 504
10903.10 479
10904.08 513
10905.07 458
10906.05 487
10907.04 530
10908.03 514
10909.01 455
10910.00 488
10910.99 505
10911.97 534
10912.96 573
10913.95 542
10914.93 518
10915.92 519
10916.91 473
10917.89 508
10918.88 522
10919.87 521
10920.85 528
10921.84 516
10922.83 517
10923.81 526
10924.80 496
10925.79 484
10926.78 475
10927.76 524
10928.75 515
10929.74 516
10930.73 554
10931.71 546
10932.70 533
10933.69 524
10934.68 480
10935.66 504
10936.65 528
10937.64 563
10938.63 509
10939.61 549
10940.60 514
10941.59 452
10942.58 499
10943.57 522
10944.55 542
10945.54 528
10946.53 549
10947.52 454
10948.51 510
10949.49 572
10950.48 530
10951.47 539
10952.46 569
10953.45 615
10954.44 540
10955.42 495
10956.41 524
10957.40 526
10958.39 559
10959.38 580
10960.37 573
10961.36 575
10962.34 589
10963.33 573
10964.32 581
10965.31 624
10966.30 598
10967.29 598
10968.28 618
10969.27 549
10970.26 594
10971.25 569
10972.24 560
10973.22 587
10974.21 579
10975.20 558
10976.19 491
10977.18 534
10978.17 594
10979.16 522
10980.15 558
10981.14 524
10982.13 551
10983.12 598
10984.11 572
10985.10 559
10986.09 603
10987.08 570
10988.07 552
10989.06 560
10990.05 573
10991.04 636
10992.03 592
10993.02 586
10994.01 559
10995.00 584
10995.99 589
10996.98 561
10997.97 545
10998.96 636
10999.95 638
11000.94 619
11001.93 613
11002.92 635
11003.92 706
11004.91 691
11005.90 667
11006.89 639
11007.88 675
11008.87 622
11009.86 609
11010.85 598
11011.84 510
11012.83 512
11013.82 521
11014.82 523
11015.81 550
11016.80 548
11017.79 546
11018.78 576
11019.77 601
11020.76 539
11021.76 490
11022.75 505
11023.74 531
11024.73 524
11025.72 590
11026.71 605
11027.70 594
11028.70 554
11029.69 527
11030.68 591
11031.67 609
11032.66 593
11033.66 565
11034.65 546
11035.64 532
11036.63 503
11037.62 514
11038.62 539
11039.61 569
11040.60 537
11041.59 576
11042.59 596
11043.58 588
11044.57 600
11045.56 581
11046.56 573
11047.55 576
11048.54 587
11049.53 530
11050.53 547
11051.52 498
11052.51 501
11053.51 560
11054.50 559
11055.49 548
11056.49 532
11057.48 530
11058.47 484
11059.46 485
11060.46 497
11061.45 493
11062.44 513
11063.44 545
11064.43 548
11065.42 470
11066.42 476
11067.41 539
11068.41 541
11069.40 584
11070.39 581
11071.39 523
11072.38 570
11073.37 599
11074.37 602
11075.36 582
11076.36 546
11077.35 500
11078.34 544
11079.34 571
11080.33 506
11081.33 497
11082.32 548
11083.31 508
11084.31 482
11085.30 512
11086.30 527
11087.29 527
11088.29 540
11089.28 527
11090.28 536
11091.27 523
11092.27 538
11093.26 579
11094.25 574
11095.25 547
11096.24 553
11097.24 517
11098.23 489
11099.23 568
11100.22 585
11101.22 544
11102.21 500
11103.21 520
11104.20 488
11105.20 466
11106.20 470
11107.19 496
11108.19 526
11109.18 510
11110.18 570
11111.17 474
11112.17 487
11113.16 535
11114.16 493
11115.15 490
11116.15 484
11117.15 490
11118.14 535
11119.14 528
11120.13 511
11121.13 505
11122.13 528
11123.12 495
11124.12 498
11125.11 561
11126.11 548
11127.11 529
11128.10 484
11129.10 520
11130.10 509
11131.09 519
11132.09 478
11133.09 511
11134.08 511
11135.08 526
11136.07 471
11137.07 493
11138.07 494
11139.07 503
11140.06 513
11141.06 522
11142.06 474
11143.05 499
11144.05 497
11145.05 489
11146.04 448
11147.04 457
11148.04 516
11149.04 508
11150.03 524
11151.03 472
11152.03 472
11153.02 440
11154.02 495
11155.02 467
11156.02 457
11157.01 506
11158.01 477
11159.01 541
11160.01 493
11161.01 424
11162.00 447
11163.00 472
11164.00 502
11165.00 486
11165.99 487
11166.99 469
11167.99 510
11168.99 482
11169.99 440
11170.99 448
11171.98 509
11172.98 491
11173.98 454
11174.98 459
11175.98 485
11176.98 442
11177.97 483
11178.97 456
11179.97 488
11180.97 467
11181.97 524
11182.97 531
11183.97 525
11184.96 488
11185.96 488
11186.96 515
11187.96 494
11188.96 487
11189.96 498
11190.96 483
11191.96 489
11192.96 502
11193.96 499
11194.96 460
11195.96 469
11196.95 529
11197.95 476
11198.95 454
11199.95 454
11200.95 478
11201.95 514
11202.95 488
11203.95 473
11204.95 429
11205.95 414
11206.95 491
11207.95 500
11208.95 455
11209.95 486
11210.95 462
11211.95 495
11212.95 468
11213.95 458
11214.95 511
11215.95 527
11216.95 545
11217.95 460
11218.95 481
11219.95 502
11220.95 502
11221.95 498
11222.95 460
11223.95 458
11224.95 428
11225.96 409
11226.96 488
11227.96 497
11228.96 495
11229.96 447
11230.96 457
11231.96 532
11232.96 437
11233.96 463
11234.96 467
11235.96 473
11236.97 488
11237.97 499
11238.97 518
11239.97 519
11240.97 460
11241.97 484
11242.97 514
11243.98 470
11244.98 489
11245.98 426
11246.98 517
11247.98 464
11248.98 492
11249.98 433
11250.99 467
11251.99 433
11252.99 456
11253.99 481
11254.99 501
11256.00 461
11257.00 472
11258.00 480
11259.00 523
11260.00 503
11261.01 459
11262.01 472
11263.01 465
11264.01 455
11265.02 458
11266.02 453
11267.02 445
11268.02 428
11269.03 443
11270.03 469
11271.03 502
11272.03 464
11273.04 473
11274.04 479
11275.04 484
11276.05 447
11277.05 461
11278.05 472
11279.05 493
11280.06 454
11281.06 435
11282.06 454
11283.07 442
11284.07 507
11285.07 476
11286.08 450
11287.08 445
11288.08 486
11289.09 477
11290.09 488
11291.09 459
11292.10 464
11293.10 462
11294.11 545
11295.11 540
11296.11 485
11297.12 449
11298.12 463
11299.13 511
11300.13 465
11301.13 456
11302.14 487
11303.14 450
11304.15 471
11305.15 440
11306.15 508
11307.16 514
11308.16 516
11309.17 517
11310.17 507
11311.18 484
11312.18 469
11313.18 479
11314.19 475
11315.19 471
11316.20 474
11317.20 470
11318.21 492
11319.21 500
11320.22 462
11321.22 455
11322.23 464
11323.23 494
11324.24 477
11325.24 486
11326.25 499
11327.25 518
11328.26 464
11329.26 475
11330.27 476
11331.27 480
11332.28 486
11333.29 481
11334.29 552
11335.30 514
11336.30 452
11337.31 476
11338.31 473
11339.32 548
11340.33 502
11341.33 494
11342.34 511
11343.34 502
11344.35 493
11345.35 472
11346.36 518
11347.37 559
11348.37 478
11349.38 486
11350.39 533
11351.39 515
11352.40 472
11353.40 439
11354.41 497
11355.42 525
11356.42 520
11357.43 530
11358.44 490
11359.44 499
11360.45 478
11361.46 487
11362.46 547
11363.47 523
11364.48 516
11365.48 504
11366.49 517
11367.50 521
11368.50 528
11369.51 516
11370.52 548
11371.53 559
11372.53 538
11373.54 574
11374.55 585
11375.56 489
11376.56 523
11377.57 540
11378.58 538
11379.59 452
11380.59 541
11381.60 554
11382.61 520
11383.62 554
11384.62 548
11385.63 532
11386.64 573
11387.65 560
11388.65 526
11389.66 522
11390.67 571
11391.68 515
11392.69 508
11393.69 570
11394.70 569
11395.71 559
11396.72 549
11397.73 557
11398.74 532
11399.74 532
11400.75 542
11401.76 565
11402.77 565
11403.78 569
11404.79 584
11405.80 527
11406.80 534
11407.81 543
11408.82 520
11409.83 528
11410.84 528
11411.85 496
11412.86 494
11413.87 532
11414.88 563
11415.89 585
11416.89 582
11417.90 543
11418.91 518
11419.92 593
11420.93 576
11421.94 541
11422.95 548
11423.96 556
11424.97 553
11425.98 554
11426.99 586
11428.00 561
11429.01 566
11430.02 603
11431.03 555
11432.04 566
11433.05 522
11434.06 552
11435.07 575
11436.08 557
11437.09 553
11438.10 567
11439.11 571
11440.12 570
11441.13 555
11442.14 557
11443.15 612
11444.16 555
11445.17 555
11446.18 586
11447.19 557
11448.20 591
11449.21 605
11450.22 615
11451.23 632
11452.24 606
11453.25 628
11454.27 567
11455.28 617
11456.29 650
11457.30 642
11458.31 556
11459.32 559
11460.33 651
11461.34 660
11462.35 648
11463.36 630
11464.38 608
11465.39 608
11466.40 598
11467.41 590
11468.42 590
11469.43 610
11470.44 595
11471.46 597
11472.47 654
11473.48 616
11474.49 583
11475.50 650
11476.52 668
11477.53 674
11478.54 659
11479.55 616
11480.56 618
11481.57 675
11482.59 638
11483.60 661
11484.61 684
11485.62 639
11486.64 650
11487.65 625
11488.66 619
11489.67 563
11490.69 556
11491.70 690
11492.71 667
11493.72 703
11494.74 632
11495.75 679
11496.76 731
11497.77 771
11498.79 649
11499.80 663
11500.81 698
11501.83 639
11502.84 672
11503.85 740
11504.86 726
11505.88 673
11506.89 661
11507.90 745
11508.92 759
11509.93 726
11510.94 670
11511.96 667
11512.97 739
11513.98 728
11515.00 775
11516.01 794
11517.02 775
11518.04 693
11519.05 745
11520.07 733
11521.08 749
11522.09 747
11523.11 747
11524.12 728
11525.13 729
11526.15 710
11527.16 763
11528.18 789
11529.19 813
11530.21 815
11531.22 837
11532.23 837
11533.25 788
11534.26 781
11535.28 780
11536.29 799
11537.31 822
11538.32 868
11539.34 866
11540.35 869
11541.36 855
11542.38 939
11543.39 1039
11544.41 1100
11545.42 1111
11546.44 1202
11547.45 1342
11548.47 1287
11549.48 1374
11550.50 1359
11551.51 1310
11552.53 1232
11553.54 1242
11554.56 1153
11555.57 1144
11556.59 1044
11557.61 987
11558.62 909
11559.64 876
11560.65 900
11561.67 843
11562.68 888
11563.70 929
11564.71 891
11565.73 848
11566.75 863
11567.76 917
11568.78 890
11569.79 850
11570.81 892
11571.83 846
11572.84 887
11573.86 916
11574.87 868
11575.89 850
11576.91 816
11577.92 869
11578.94 912
11579.96 929
11580.97 878
11581.99 894
11583.00 921
11584.02 853
11585.04 891
11586.05 922
11587.07 951
11588.09 970
11589.10 958
11590.12 1014
11591.14 1023
11592.16 1009
11593.17 965
11594.19 1019
11595.21 949
11596.22 907
11597.24 893
11598.26 949
11599.28 950
11600.29 935
11601.31 949
11602.33 1008
11603.34 1082
11604.36 1115
11605.38 1154
11606.40 1259
11607.41 1235
11608.43 1170
11609.45 1190
11610.47 1125
11611.49 1053
11612.50 1035
11613.52 1013
11614.54 1066
11615.56 1012
11616.58 912
11617.59 918
11618.61 871
11619.63 853
11620.65 859
11621.67 872
11622.68 934
11623.70 933
11624.72 958
11625.74 1013
11626.76 997
11627.78 917
11628.79 915
11629.81 963
11630.83 960
11631.85 868
11632.87 876
11633.89 887
11634.91 822
11635.93 887
11636.94 890
11637.96 878
11638.98 857
11640.00 788
11641.02 854
11642.04 922
11643.06 918
11644.08 884
11645.10 864
11646.12 907
11647.14 909
11648.16 866
11649.17 922
11650.19 951
11651.21 926
11652.23 863
11653.25 844
11654.27 831
11655.29 794
11656.31 768
11657.33 723
11658.35 833
11659.37 804
11660.39 823
11661.41 808
11662.43 825
11663.45 817
11664.47 804
11665.49 801
11666.51 790
11667.53 763
11668.55 817
11669.57 766
11670.59 768
11671.61 819
11672.63 851
11673.65 769
11674.67 758
11675.70 812
11676.72 788
11677.74 849
11678.76 768
11679.78 779
11680.80 770
11681.82 754
11682.84 769
11683.86 771
11684.88 856
11685.90 828
11686.92 864
11687.95 772
11688.97 798
11689.99 829
11691.01 798
11692.03 746
11693.05 765
11694.07 767
11695.10 775
11696.12 794
11697.14 834
11698.16 725
11699.18 727
11700.20 738
11701.22 734
11702.25 780
11703.27 769
11704.29 796
11705.31 757
11706.33 796
11707.36 763
11708.38 723
11709.40 708
11710.42 782
11711.44 812
11712.47 763
11713.49 704
11714.51 683
11715.53 694
11716.56 746
11717.58 710
11718.60 698
11719.62 763
11720.65 721
11721.67 695
11722.69 747
11723.71 740
11724.74 780
11725.76 801
11726.78 766
11727.80 701
11728.83 673
11729.85 723
11730.87 747
11731.90 745
11732.92 666
11733.94 634
11734.97 702
11735.99 675
11737.01 696
11738.04 717
11739.06 705
11740.08 648
11741.11 626
11742.13 714
11743.15 667
11744.18 668
11745.20 707
11746.22 692
11747.25 720
11748.27 626
11749.30 686
11750.32 717
11751.34 617
11752.37 641
11753.39 608
11754.42 613
11755.44 620
11756.46 658
11757.49 595
11758.51 638
11759.54 651
11760.56 626
11761.58 594
11762.61 637
11763.63 644
11764.66 647
11765.68 590
11766.71 621
11767.73 626
11768.76 527
11769.78 616
11770.81 624
11771.83 620
11772.86 589
11773.88 645
11774.91 673
11775.93 620
11776.96 616
11777.98 623
11779.01 629
11780.03 602
11781.06 600
11782.08 611
11783.11 564
11784.13 595
11785.16 580
11786.18 519
11787.21 600
11788.23 594
11789.26 582
11790.28 586
11791.31 612
11792.34 595
11793.36 494
11794.39 560
11795.41 579
11796.44 601
11797.47 610
11798.49 597
11799.52 644
11800.54 570
11801.57 535
11802.60 546
11803.62 570
11804.65 553
11805.67 635
11806.70 569
11807.73 613
11808.75 585
11809.78 510
11810.81 540
11811.83 555
11812.86 521
11813.89 569
11814.91 582
11815.94 566
11816.97 590
11817.99 568
11819.02 628
11820.05 553
11821.07 553
11822.10 552
11823.13 531
11824.16 512
11825.18 538
11826.21 568
11827.24 571
11828.26 521
11829.29 522
11830.32 561
11831.35 520
11832.37 497
11833.40 508
11834.43 501
11835.46 589
11836.48 594
11837.51 536
11838.54 542
11839.57 581
11840.59 576
11841.62 600
11842.65 533
11843.68 562
11844.71 546
11845.73 517
11846.76 531
11847.79 555
11848.82 551
11849.85 620
11850.88 557
11851.90 516
11852.93 527
11853.96 538
11854.99 527
11856.02 509
11857.05 517
11858.07 505
11859.10 521
11860.13 518
11861.16 532
11862.19 572
11863.22 534
11864.25 561
11865.28 537
11866.30 577
11867.33 508
11868.36 506
11869.39 556
11870.42 526
11871.45 526
11872.48 485
11873.51 559
11874.54 522
11875.57 560
11876.60 555
11877.63 554
11878.65 571
11879.68 509
11880.71 550
11881.74 554
11882.77 521
11883.80 545
11884.83 538
11885.86 528
11886.89 528
11887.92 496
11888.95 502
11889.98 483
11891.01 489
11892.04 541
11893.07 548
11894.10 531
11895.13 511
11896.16 488
11897.19 477
11898.22 487
11899.25 532
11900.28 507
11901.31 537
11902.34 507
11903.38 478
11904.41 511
11905.44 528
11906.47 533
11907.50 517
11908.53 521
11909.56 510
11910.59 551
11911.62 489
11912.65 603
11913.68 567
11914.71 503
11915.75 504
11916.78 533
11917.81 537
11918.84 484
11919.87 525
11920.90 581
11921.93 516
11922.96 522
11924.00 484
11925.03 519
11926.06 517
11927.09 558
11928.12 544
11929.15 538
11930.18 537
11931.22 524
11932.25 491
11933.28 510
11934.31 565
11935.34 549
11936.38 573
11937.41 531
11938.44 525
11939.47 551
11940.50 520
11941.54 505
11942.57 505
11943.60 512
11944.63 542
11945.67 503
11946.70 514
11947.73 483
11948.76 474
11949.80 539
11950.83 538
11951.86 490
11952.89 510
11953.93 513
11954.96 478
11955.99 526
11957.02 499
11958.06 496
11959.09 491
11960.12 517
11961.16 513
11962.19 503
11963.22 555
11964.26 543
11965.29 525
11966.32 487
11967.36 523
11968.39 522
11969.42 438
11970.46 468
11971.49 506
11972.52 500
11973.56 504
11974.59 499
11975.62 478
11976.66 484
11977.69 536
11978.73 542
11979.76 460
11980.79 507
11981.83 480
11982.86 481
11983.89 465
11984.93 494
11985.96 472
11987.00 511
11988.03 541
11989.07 536
11990.10 556
11991.13 564
11992.17 562
11993.20 526
11994.24 527
11995.27 484
11996.31 515
11997.34 481
11998.38 533
11999.41 492
12000.45 500
12001.48 500
12002.51 538
12003.55 509
12004.58 507
12005.62 508
12006.65 512
12007.69 494
12008.72 537
12009.76 499
12010.80 510
12011.83 488
12012.87 532
12013.90 537
12014.94 458
12015.97 508
12017.01 502
12018.04 471
12019.08 509
12020.11 505
12021.15 514
12022.19 513
12023.22 492
12024.26 505
12025.29 544
12026.33 549
12027.36 517
12028.40 500
12029.44 477
12030.47 475
12031.51 501
12032.54 540
12033.58 541
12034.62 510
12035.65 491
12036.69 499
12037.73 507
12038.76 498
12039.80 501
12040.84 507
12041.87 533
12042.91 480
12043.94 499
12044.98 491
12046.02 453
12047.06 508
12048.09 504
12049.13 546
12050.17 514
12051.20 490
12052.24 491
12053.28 470
12054.31 458
12055.35 527
12056.39 560
12057.43 513
12058.46 554
12059.50 541
12060.54 499
12061.57 439
12062.61 496
12063.65 524
12064.69 499
12065.72 481
12066.76 444
12067.80 491
12068.84 498
12069.88 537
12070.91 476
12071.95 461
12072.99 557
12074.03 507
12075.06 461
12076.10 501
12077.14 487
12078.18 501
12079.22 506
12080.26 522
12081.29 538
12082.33 530
12083.37 533
12084.41 526
12085.45 554
12086.49 540
12087.52 468
12088.56 462
12089.60 516
12090.64 535
12091.68 502
12092.72 526
12093.76 530
12094.79 528
12095.83 526
12096.87 527
12097.91 523
12098.95 491
12099.99 501
12101.03 513
12102.07 453
12103.11 506
12104.15 506
12105.19 521
12106.22 514
12107.26 524
12108.30 503
12109.34 565
12110.38 546
12111.42 490
12112.46 530
12113.50 513
12114.54 521
12115.58 480
12116.62 543
12117.66 503
12118.70 496
12119.74 476
12120.78 487
12121.82 471
12122.86 510
12123.90 487
12124.94 532
12125.98 513
12127.02 469
12128.06 505
12129.10 440
12130.14 503
12131.18 441
12132.22 465
12133.26 552
12134.30 541
12135.34 496
12136.38 541
12137.42 523
12138.47 476
12139.51 524
12140.55 493
12141.59 497
12142.63 461
12143.67 464
12144.71 480
12145.75 488
12146.79 478
12147.83 458
12148.87 447
12149.92 505
12150.96 475
12152.00 422
12153.04 448
12154.08 483
12155.12 508
12156.16 476
12157.21 436
12158.25 463
12159.29 483
12160.33 480
12161.37 466
12162.41 448
12163.46 486
12164.50 444
12165.54 484
12166.58 439
12167.62 439
12168.67 452
12169.71 482
12170.75 472
12171.79 439
12172.83 460
12173.88 441
12174.92 484
12175.96 450
12177.00 432
12178.05 454
12179.09 462
12180.13 477
12181.17 460
12182.22 496
12183.26 473
12184.30 494
12185.34 440
12186.39 409
12187.43 432
12188.47 491
12189.51 440
12190.56 467
12191.60 459
12192.64 473
12193.69 466
12194.73 469
12195.77 419
12196.82 420
12197.86 463
12198.90 499
12199.95 489
12200.99 465
12202.03 423
12203.08 449
12204.12 464
12205.16 523
12206.21 496
12207.25 444
12208.29 484
12209.34 486
12210.38 499
12211.43 522
12212.47 464
12213.51 488
12214.56 449
12215.60 432
12216.65 455
12217.69 446
12218.73 406
12219.78 441
12220.82 510
12221.87 450
12222.91 440
12223.96 405
12225.00 416
12226.04 484
12227.09 472
12228.13 445
12229.18 440
12230.22 410
12231.27 422
12232.31 400
12233.36 396
12234.40 436
12235.45 418
12236.49 410
12237.54 434
12238.58 448
12239.63 427
12240.67 459
12241.72 467
12242.76 441
12243.81 388
12244.85 432
12245.90 450
12246.94 435
12247.99 407
12249.03 384
12250.08 451
12251.12 402
12252.17 429
12253.22 445
12254.26 483
12255.31 401
12256.35 418
12257.40 404
12258.44 409
12259.49 375
12260.54 386
12261.58 429
12262.63 433
12263.67 380
12264.72 358
12265.77 398
12266.81 401
12267.86 402
12268.91 440
12269.95 432
12271.00 419
12272.04 392
12273.09 375
12274.14 428
12275.18 428
12276.23 409
12277.28 405
12278.32 438
12279.37 480
12280.42 429
12281.46 384
12282.51 413
12283.56 417
12284.61 432
12285.65 429
12286.70 398
12287.75 398
12288.79 402
12289.84 418
12290.89 414
12291.94 374
12292.98 416
12294.03 398
12295.08 417
12296.13 425
12297.17 395
12298.22 379
12299.27 412
12300.32 372
12301.36 390
12302.41 408
12303.46 419
12304.51 410
12305.55 408
12306.60 369
12307.65 401
12308.70 420
12309.75 425
12310.79 422
12311.84 399
12312.89 442
12313.94 405
12314.99 383
12316.04 429
12317.08 400
12318.13 380
12319.18 448
12320.23 432
12321.28 419
12322.33 361
12323.37 352
12324.42 379
12325.47 387
12326.52 405
12327.57 401
12328.62 423
12329.67 416
12330.72 417
12331.77 408
12332.81 388
12333.86 402
12334.91 398
12335.96 424
12337.01 397
12338.06 400
12339.11 446
12340.16 415
12341.21 434
12342.26 383
12343.31 384
12344.36 380
12345.41 376
12346.46 429
12347.51 370
12348.56 350
12349.61 361
12350.65 407
12351.70 412
12352.75 428
12353.80 363
12354.85 399
12355.90 399
12356.95 398
12358.00 421
12359.05 395
12360.11 363
12361.16 369
12362.21 399
12363.26 431
12364.31 410
12365.36 396
12366.41 379
12367.46 391
12368.51 363
12369.56 359
12370.61 396
12371.66 383
12372.71 425
12373.76 385
12374.81 390
12375.86 403
12376.91 379
12377.97 390
12379.02 375
12380.07 409
12381.12 384
12382.17 411
12383.22 358
12384.27 391
12385.32 366
12386.37 391
12387.43 400
12388.48 407
12389.53 410
12390.58 414
12391.63 393
12392.68 424
12393.74 400
12394.79 388
12395.84 369
12396.89 419
12397.94 426
12398.99 363
12400.05 395
12401.10 338
12402.15 385
12403.20 375
12404.25 379
12405.31 357
12406.36 408
12407.41 442
12408.46 398
12409.51 419
12410.57 372
12411.62 378
12412.67 358
12413.72 391
12414.78 336
12415.83 361
12416.88 433
12417.93 417
12418.99 403
12420.04 357
12421.09 346
12422.15 373
12423.20 342
12424.25 358
12425.30 372
12426.36 360
12427.41 393
12428.46 398
12429.52 384
12430.57 373
12431.62 419
12432.68 377
12433.73 409
12434.78 391
12435.84 358
12436.89 343
12437.94 365
12439.00 359
12440.05 353
12441.10 379
12442.16 390
12443.21 400
12444.27 358
12445.32 369
12446.37 339
12447.43 373
12448.48 347
12449.54 352
12450.59 328
12451.64 352
12452.70 404
12453.75 350
12454.81 365
12455.86 384
12456.91 365
12457.97 330
12459.02 372
12460.08 344
12461.13 367
12462.19 348
12463.24 407
12464.30 395
12465.35 345
12466.41 345
12467.46 392
12468.52 404
12469.57 355
12470.63 403
12471.68 344
12472.73 371
12473.79 370
12474.85 367
12475.90 306
12476.96 371
12478.01 340
12479.07 322
12480.12 335
12481.18 364
12482.23 385
12483.29 395
12484.34 361
12485.40 363
12486.45 363
12487.51 354
12488.57 404
12489.62 342
12490.68 333
12491.73 348
12492.79 362
12493.84 383
12494.90 354
12495.96 388
12497.01 358
12498.07 359
12499.12 422
12500.18 357
12501.24 381
12502.29 355
12503.35 387
12504.41 402
12505.46 382
12506.52 360
12507.57 376
12508.63 382
12509.69 377
12510.74 409
12511.80 403
12512.86 374
12513.91 404
12514.97 367
12516.03 367
12517.08 380
12518.14 368
12519.20 356
12520.26 350
12521.31 393
12522.37 375
12523.43 381
12524.48 370
12525.54 382
12526.60 360
12527.66 387
12528.71 374
12529.77 440
12530.83 437
12531.89 409
12532.94 380
12534.00 403
12535.06 398
12536.12 366
12537.17 361
12538.23 356
12539.29 389
12540.35 361
12541.41 384
12542.46 406
12543.52 362
12544.58 412
12545.64 396
12546.70 425
12547.75 360
12548.81 380
12549.87 368
12550.93 359
12551.99 370
12553.05 378
12554.10 337
12555.16 397
12556.22 344
12557.28 347
12558.34 380
12559.40 361
12560.46 362
12561.51 383
12562.57 402
12563.63 335
12564.69 347
12565.75 362
12566.81 343
12567.87 371
12568.93 379
12569.99 367
12571.04 386
12572.10 346
12573.16 353
12574.22 382
12575.28 371
12576.34 370
12577.40 405
12578.46 375
12579.52 367
12580.58 392
12581.64 369
12582.70 369
12583.76 395
12584.82 365
12585.88 353
12586.94 359
12588.00 387
12589.06 365
12590.12 340
12591.18 344
12592.24 360
12593.30 415
12594.36 375
12595.42 366
12596.48 352
12597.54 382
12598.60 375
12599.66 402
12600.72 393
12601.78 378
12602.84 405
12603.90 411
12604.96 386
12606.02 398
12607.08 353
12608.14 377
12609.20 359
12610.27 402
12611.33 421
12612.39 394
12613.45 422
12614.51 397
12615.57 422
12616.63 360
12617.69 363
12618.75 430
12619.81 381
12620.88 386
12621.94 373
12623.00 393
12624.06 405
12625.12 406
12626.18 394
12627.24 393
12628.31 379
12629.37 403
12630.43 371
12631.49 420
12632.55 362
12633.61 345
12634.68 343
12635.74 387
12636.80 383
12637.86 349
12638.92 382
12639.99 353
12641.05 354
12642.11 362
12643.17 363
12644.23 333
12645.30 360
12646.36 336
12647.42 339
12648.48 382
12649.55 360
12650.61 373
12651.67 357
12652.73 363
12653.80 364
12654.86 390
12655.92 362
12656.99 347
12658.05 399
12659.11 356
12660.17 346
12661.24 345
12662.30 359
12663.36 336
12664.43 324
12665.49 347
12666.55 363
12667.62 339
12668.68 391
12669.74 424
12670.81 349
12671.87 388
12672.93 360
12674.00 344
12675.06 359
12676.12 365
12677.19 333
12678.25 341
12679.31 369
12680.38 363
12681.44 332
12682.51 321
12683.57 365
12684.63 405
12685.70 401
12686.76 364
12687.83 363
12688.89 353
12689.95 319
12691.02 361
12692.08 329
12693.15 347
12694.21 340
12695.28 336
12696.34 378
12697.40 381
12698.47 406
12699.53 361
12700.60 370
12701.66 386
12702.73 352
12703.79 400
12704.86 359
12705.92 371
12706.99 333
12708.05 342
12709.12 334
12710.18 338
12711.25 354
12712.31 364
12713.38 350
12714.44 359
12715.51 317
12716.57 352
12717.64 326
12718.70 347
12719.77 347
12720.83 363
12721.90 359
12722.97 362
12724.03 390
12725.10 325
12726.16 363
12727.23 357
12728.29 373
12729.36 363
12730.43 346
12731.49 373
12732.56 353
12733.62 350
12734.69 368
12735.76 342
12736.82 340
12737.89 379
12738.95 352
12740.02 381
12741.09 367
12742.15 330
12743.22 327
12744.29 322
12745.35 380
12746.42 389
12747.49 346
12748.55 355
12749.62 340
12750.69 350
12751.75 318
12752.82 361
12753.89 359
12754.95 383
12756.02 382
12757.09 324
12758.15 327
12759.22 334
12760.29 353
12761.36 367
12762.42 350
12763.49 339
12764.56 313
12765.62 324
12766.69 331
12767.76 333
12768.83 289
12769.89 358
12770.96 366
12772.03 312
12773.10 307
12774.17 325
12775.23 326
12776.30 337
12777.37 389
12778.44 346
12779.50 308
12780.57 338
12781.64 303
12782.71 314
12783.78 334
12784.84 321
12785.91 349
12786.98 330
12788.05 349
12789.12 337
12790.19 347
12791.25 322
12792.32 341
12793.39 341
12794.46 380
12795.53 316
12796.60 351
12797.67 319
12798.73 311
12799.80 357
12800.87 318
12801.94 330
12803.01 362
12804.08 356
12805.15 299
12806.22 339
12807.29 360
12808.36 347
12809.42 363
12810.49 315
12811.56 298
12812.63 310
12813.70 290
12814.77 365
12815.84 320
12816.91 339
12817.98 327
12819.05 278
12820.12 349
12821.19 335
12822.26 323
12823.33 333
12824.40 298
12825.47 307
12826.54 329
12827.61 340
12828.68 354
12829.75 307
12830.82 343
12831.89 287
12832.96 285
12834.03 280
12835.10 314
12836.17 357
12837.24 314
12838.31 290
12839.38 319
12840.45 319
12841.52 356
12842.59 288
12843.66 258
12844.73 339
12845.80 381
12846.87 361
12847.95 325
12849.02 319
12850.09 304
12851.16 338
12852.23 306
12853.30 325
12854.37 343
12855.44 288
12856.51 329
12857.58 293
12858.66 292
12859.73 306
12860.80 338
12861.87 318
12862.94 310
12864.01 309
12865.08 279
12866.16 292
12867.23 326
12868.30 340
12869.37 310
12870.44 322
12871.51 355
12872.59 324
12873.66 315
12874.73 321
12875.80 290
12876.87 291
12877.95 301
12879.02 330
12880.09 304
12881.16 324
12882.23 312
12883.31 318
12884.38 326
12885.45 315
12886.52 309
12887.60 342
12888.67 293
12889.74 280
12890.81 290
12891.89 318
12892.96 328
12894.03 313
12895.11 278
12896.18 299
12897.25 331
12898.32 301
12899.40 272
12900.47 273
12901.54 289
12902.62 290
12903.69 291
12904.76 320
12905.84 357
12906.91 314
12907.98 330
12909.06 309
12910.13 357
12911.20 336
12912.28 323
12913.35 286
12914.42 292
12915.50 319
12916.57 327
12917.64 315
12918.72 331
12919.79 310
12920.87 288
12921.94 329
12923.01 308
12924.09 304
12925.16 304
12926.24 315
12927.31 313
12928.38 292
12929.46 291
12930.53 289
12931.61 274
12932.68 298
12933.76 292
12934.83 261
12935.90 288
12936.98 308
12938.05 292
12939.13 293
12940.20 304
12941.28 302
12942.35 287
12943.43 318
12944.50 340
12945.58 293
12946.65 277
12947.73 295
12948.80 314
12949.88 297
12950.95 273
12952.03 262
12953.10 286
12954.18 276
12955.25 294
12956.33 312
12957.40 336
12958.48 317
12959.55 284
12960.63 285
12961.70 282
12962.78 268
12963.86 286
12964.93 289
12966.01 290
12967.08 308
12968.16 280
12969.24 276
12970.31 278
12971.39 285
12972.46 290
12973.54 286
12974.62 276
12975.69 324
12976.77 339
12977.84 339
12978.92 333
12980.00 287
12981.07 294
12982.15 244
12983.23 274
12984.30 277
12985.38 282
12986.46 308
12987.53 276
12988.61 284
12989.69 278
12990.76 283
12991.84 302
12992.92 281
12993.99 276
12995.07 267
12996.15 308
12997.22 302
12998.30 303
12999.38 311
13000.45 285
13001.53 275
13002.61 337
13003.69 278
13004.76 305
13005.84 314
13006.92 279
13008.00 277
13009.07 288
13010.15 315
13011.23 305
13012.31 287
13013.38 283
13014.46 269
13015.54 293
13016.62 295
13017.70 272
13018.77 272
13019.85 304
13020.93 310
13022.01 286
13023.09 286
13024.16 328
13025.24 291
13026.32 288
13027.40 290
13028.48 290
13029.56 310
13030.63 260
13031.71 278
13032.79 277
13033.87 288
13034.95 285
13036.03 292
13037.11 309
13038.18 284
13039.26 291
13040.34 280
13041.42 297
13042.50 255
13043.58 292
13044.66 328
13045.74 330
13046.82 354
13047.89 338
13048.97 301
13050.05 292
13051.13 278
13052.21 296
13053.29 279
13054.37 291
13055.45 320
13056.53 302
13057.61 289
13058.69 285
13059.77 292
13060.85 294
13061.93 302
13063.01 268
13064.09 326
13065.17 302
13066.25 347
13067.33 311
13068.41 331
13069.49 298
13070.57 280
13071.65 309
13072.73 290
13073.81 276
13074.89 276
13075.97 285
13077.05 284
13078.13 301
13079.21 304
13080.29 317
13081.37 322
13082.45 273
13083.53 276
13084.61 297
13085.69 311
13086.77 283
13087.85 311
13088.94 300
13090.02 270
13091.10 264
13092.18 273
13093.26 282
13094.34 281
13095.42 327
13096.50 299
13097.58 294
13098.66 284
13099.75 301
13100.83 269
13101.91 286
13102.99 243
13104.07 275
13105.15 283
13106.23 309
13107.32 283
13108.40 276
13109.48 262
13110.56 294
13111.64 274
13112.72 279
13113.81 259
13114.89 300
13115.97 260
13117.05 313
13118.13 277
13119.22 294
13120.30 319
13121.38 284
13122.46 250
13123.55 273
13124.63 285
13125.71 283
13126.79 284
13127.88 268
13128.96 279
13130.04 271
13131.12 296
13132.21 290
13133.29 276
13134.37 290
13135.45 271
13136.54 272
13137.62 291
13138.70 273
13139.79 266
13140.87 294
13141.95 301
13143.03 289
13144.12 243
13145.20 279
13146.28 277
13147.37 300
13148.45 269
13149.53 245
13150.62 266
13151.70 282
13152.78 281
13153.87 283
13154.95 246
13156.03 256
13157.12 314
13158.20 297
13159.29 307
13160.37 254
13161.45 290
13162.54 288
13163.62 275
13164.71 265
13165.79 284
13166.87 271
13167.96 247
13169.04 273
13170.13 289
13171.21 292
13172.29 265
13173.38 270
13174.46 298
13175.55 300
13176.63 276
13177.72 300
13178.80 322
13179.89 294
13180.97 320
13182.06 307
13183.14 314
13184.22 294
13185.31 294
13186.39 276
13187.48 276
13188.56 301
13189.65 268
13190.73 294
13191.82 303
13192.90 271
13193.99 275
13195.07 305
13196.16 332
13197.25 317
13198.33 311
13199.42 323
13200.50 286
13201.59 295
13202.67 306
13203.76 311
13204.84 276
13205.93 286
13207.02 300
13208.10 274
13209.19 260
13210.27 251
13211.36 303
13212.44 271
13213.53 302
13214.62 334
13215.70 318
13216.79 310
13217.88 250
13218.96 268
13220.05 244
13221.13 263
13222.22 286
13223.31 309
13224.39 276
13225.48 288
13226.57 267
13227.65 272
13228.74 301
13229.83 294
13230.91 261
13232.00 277
13233.09 300
13234.17 292
13235.26 267
13236.35 271
13237.43 253
13238.52 279
13239.61 296
13240.70 277
13241.78 284
13242.87 282
13243.96 245
13245.04 261
13246.13 250
13247.22 273
13248.31 251
13249.39 257
13250.48 259
13251.57 296
13252.66 275
13253.74 243
13254.83 264
13255.92 269
13257.01 270
13258.10 296
13259.18 286
13260.27 274
13261.36 285
13262.45 241
13263.54 267
13264.62 335
13265.71 255
13266.80 263
13267.89 253
13268.98 298
13270.06 307
13271.15 265
13272.24 293
13273.33 291
13274.42 287
13275.51 307
13276.60 289
13277.68 285
13278.77 306
13279.86 317
13280.95 306
13282.04 289
13283.13 273
13284.22 261
13285.31 283
13286.39 270
13287.48 286
13288.57 263
13289.66 260
13290.75 254
13291.84 220
13292.93 233
13294.02 223
13295.11 261
13296.20 252
13297.29 297
13298.38 262
13299.47 276
13300.56 265
13301.65 282
13302.73 288
13303.82 293
13304.91 270
13306.00 321
13307.09 279
13308.18 288
13309.27 300
13310.36 246
13311.45 294
13312.54 315
13313.63 300
13314.72 268
13315.81 291
13316.90 298
13318.00 266
13319.09 281
13320.18 273
13321.27 293
13322.36 314
13323.45 265
13324.54 258
13325.63 305
13326.72 303
13327.81 293
13328.90 327
13329.99 318
13331.08 279
13332.17 259
13333.26 281
13334.35 295
13335.45 323
13336.54 299
13337.63 258
13338.72 277
13339.81 268
13340.90 253
13341.99 252
13343.08 273
13344.18 320
13345.27 302
13346.36 268
13347.45 271
13348.54 282
13349.63 267
13350.72 283
13351.82 279
13352.91 285
13354.00 308
13355.09 300
13356.18 309
13357.28 259
13358.37 337
13359.46 313
13360.55 285
13361.64 291
13362.74 302
13363.83 276
13364.92 260
13366.01 277
13367.10 298
13368.20 298
13369.29 313
13370.38 298
13371.47 295
13372.57 272
13373.66 280
13374.75 268
13375.84 256
13376.94 295
13378.03 301
13379.12 290
13380.22 331
13381.31 295
13382.40 330
13383.49 302
13384.59 327
13385.68 333
13386.77 312
13387.87 321
13388.96 330
13390.05 327
13391.15 283
13392.24 288
13393.33 288
13394.43 268
13395.52 309
13396.61 292
13397.71 267
13398.80 254
13399.90 271
13400.99 302
13402.08 300
13403.18 314
13404.27 272
13405.36 320
13406.46 294
13407.55 305
13408.65 274
13409.74 257
13410.83 257
13411.93 255
13413.02 230
13414.12 266
13415.21 277
13416.31 235
13417.40 264
13418.49 263
13419.59 252
13420.68 246
13421.78 301
13422.87 310
13423.97 287
13425.06 276
13426.16 262
13427.25 277
13428.35 273
13429.44 282
13430.54 326
13431.63 297
13432.73 252
13433.82 262
13434.92 278
13436.01 261
13437.11 288
13438.20 286
13439.30 245
13440.39 264
13441.49 284
13442.58 287
13443.68 335
13444.77 298
13445.87 283
13446.96 294
13448.06 281
13449.16 288
13450.25 300
13451.35 280
13452.44 264
13453.54 275
13454.64 331
13455.73 320
13456.83 260
13457.92 282
13459.02 273
13460.12 290
13461.21 269
13462.31 302
13463.40 254
13464.50 296
13465.60 288
13466.69 279
13467.79 274
13468.89 282
13469.98 272
13471.08 292
13472.18 301
13473.27 252
13474.37 270
13475.47 282
13476.56 306
13477.66 292
13478.76 254
13479.85 257
13480.95 286
13482.05 306
13483.14 313
13484.24 312
13485.34 260
13486.44 273
13487.53 307
13488.63 262
13489.73 266
13490.83 280
13491.92 309
13493.02 330
13494.12 315
13495.21 319
13496.31 278
13497.41 277
13498.51 262
13499.61 269
13500.70 300
13501.80 297
13502.90 346
13504.00 315
13505.10 312
13506.19 306
13507.29 328
13508.39 330
13509.49 300
13510.59 285
13511.68 311
13512.78 341
13513.88 316
13514.98 308
13516.08 320
13517.18 304
13518.27 282
13519.37 332
13520.47 301
13521.57 272
13522.67 278
13523.77 274
13524.87 319
13525.96 265
13527.06 282
13528.16 286
13529.26 297
13530.36 289
13531.46 277
13532.56 297
13533.66 265
13534.76 278
13535.86 275
13536.96 270
13538.05 260
13539.15 282
13540.25 310
13541.35 295
13542.45 289
13543.55 298
13544.65 297
13545.75 318
13546.85 307
13547.95 262
13549.05 283
13550.15 272
13551.25 281
13552.35 274
13553.45 295
13554.55 284
13555.65 328
13556.75 284
13557.85 271
13558.95 290
13560.05 248
13561.15 284
13562.25 282
13563.35 297
13564.45 256
13565.55 253
13566.65 295
13567.75 283
13568.85 280
13569.95 262
13571.05 234
13572.16 256
13573.26 262
13574.36 317
13575.46 288
13576.56 266
13577.66 327
13578.76 300
13579.86 278
13580.96 301
13582.06 283
13583.16 276
13584.27 289
13585.37 311
13586.47 295
13587.57 290
13588.67 297
13589.77 258
13590.87 284
13591.98 273
13593.08 286
13594.18 291
13595.28 295
13596.38 276
13597.48 254
13598.59 276
13599.69 296
13600.79 279
13601.89 281
13602.99 283
13604.10 293
13605.20 311
13606.30 258
13607.40 279
13608.50 270
13609.61 267
13610.71 306
13611.81 325
13612.91 302
13614.02 287
13615.12 231
13616.22 227
13617.32 267
13618.43 265
13619.53 291
13620.63 290
13621.73 293
13622.84 301
13623.94 342
13625.04 297
13626.14 265
13627.25 278
13628.35 269
13629.45 268
13630.56 295
13631.66 313
13632.76 277
13633.87 284
13634.97 268
13636.07 289
13637.18 284
13638.28 299
13639.38 275
13640.49 246
13641.59 309
13642.69 272
13643.80 268
13644.90 247
13646.00 282
13647.11 250
13648.21 261
13649.32 256
13650.42 262
13651.52 285
13652.63 274
13653.73 279
13654.84 282
13655.94 271
13657.04 268
13658.15 269
13659.25 269
13660.36 282
13661.46 252
13662.57 292
13663.67 290
13664.77 256
13665.88 229
13666.98 255
13668.09 252
13669.19 262
13670.30 266
13671.40 291
13672.51 294
13673.61 300
13674.72 297
13675.82 283
13676.93 289
13678.03 308
13679.14 282
13680.24 257
13681.35 264
13682.45 282
13683.56 296
13684.66 242
13685.77 230
13686.87 235
13687.98 244
13689.08 259
13690.19 311
13691.29 281
13692.40 284
13693.51 291
13694.61 285
13695.72 250
13696.82 308
13697.93 283
13699.03 287
13700.14 308
13701.25 277
13702.35 248
13703.46 283
13704.56 275
13705.67 220
13706.78 251
13707.88 299
13708.99 246
13710.10 257
13711.20 251
13712.31 321
13713.41 295
13714.52 253
13715.63 233
13716.73 250
13717.84 289
13718.95 312
13720.05 283
13721.16 278
13722.27 288
13723.37 304
13724.48 320
13725.59 288
13726.70 277
13727.80 305
13728.91 280
13730.02 272
13731.12 249
13732.23 261
13733.34 301
13734.45 314
13735.55 279
13736.66 260
13737.77 261
13738.87 288
13739.98 342
13741.09 254
13742.20 282
13743.31 278
13744.41 293
13745.52 279
13746.63 305
13747.74 269
13748.84 289
13749.95 306
13751.06 285
13752.17 254
13753.28 297
13754.38 284
13755.49 280
13756.60 280
13757.71 290
13758.82 288
13759.93 282
13761.03 278
13762.14 316
13763.25 297
13764.36 281
13765.47 319
13766.58 312
13767.68 313
13768.79 298
13769.90 281
13771.01 255
13772.12 294
13773.23 326
13774.34 299
13775.45 261
13776.56 309
13777.66 304
13778.77 320
13779.88 317
13780.99 308
13782.10 334
13783.21 301
13784.32 332
13785.43 321
13786.54 298
13787.65 272
13788.76 278
13789.87 261
13790.98 295
13792.09 285
13793.20 290
13794.31 264
13795.42 266
13796.52 268
13797.63 236
13798.74 292
13799.85 299
13800.96 272
13802.07 247
13803.18 269
13804.29 296
13805.40 300
13806.51 256
13807.63 250
13808.74 276
13809.85 248
13810.96 263
13812.07 285
13813.18 298
13814.29 305
13815.40 271
13816.51 313
13817.62 319
13818.73 274
13819.84 247
13820.95 281
13822.06 304
13823.17 267
13824.28 281
13825.40 274
13826.51 289
13827.62 273
13828.73 242
13829.84 300
13830.95 259
13832.06 247
13833.17 292
13834.28 292
13835.40 302
13836.51 270
13837.62 276
13838.73 289
13839.84 293
13840.95 270
13842.06 296
13843.18 276
13844.29 311
13845.40 269
13846.51 264
13847.62 268
13848.74 241
13849.85 264
13850.96 240
13852.07 243
13853.18 252
13854.30 277
13855.41 270
13856.52 277
13857.63 256
13858.74 268
13859.86 298
13860.97 274
13862.08 269
13863.19 240
13864.31 256
13865.42 307
13866.53 325
13867.64 314
13868.76 304
13869.87 263
13870.98 295
13872.10 258
13873.21 279
13874.32 280
13875.43 299
13876.55 280
13877.66 234
13878.77 258
13879.89 276
13881.00 279
13882.11 264
13883.23 256
13884.34 295
13885.45 293
13886.57 300
13887.68 272
13888.79 297
13889.91 298
13891.02 270
13892.13 254
13893.25 243
13894.36 276
13895.48 297
13896.59 272
13897.70 287
13898.82 266
13899.93 282
13901.05 274
13902.16 278
13903.27 264
13904.39 253
13905.50 279
13906.62 272
13907.73 304
13908.85 286
13909.96 293
13911.07 275
13912.19 284
13913.30 296
13914.42 279
13915.53 295
13916.65 259
13917.76 273
13918.88 243
13919.99 282
13921.11 270
13922.22 246
13923.34 265
13924.45 274
13925.57 273
13926.68 290
13927.80 264
13928.91 257
13930.03 237
13931.14 255
13932.26 305
13933.37 286
13934.49 309
13935.60 286
13936.72 307
13937.83 261
13938.95 297
13940.06 275
13941.18 251
13942.30 242
13943.41 256
13944.53 265
13945.64 262
13946.76 244
13947.87 256
13948.99 291
13950.11 288
13951.22 285
13952.34 269
13953.45 290
13954.57 263
13955.69 253
13956.80 287
13957.92 259
13959.04 277
13960.15 249
13961.27 259
13962.39 251
13963.50 284
13964.62 260
13965.73 264
13966.85 280
13967.97 286
13969.08 290
13970.20 256
13971.32 254
13972.44 292
13973.55 276
13974.67 267
13975.79 235
13976.90 233
13978.02 264
13979.14 268
13980.25 303
13981.37 298
13982.49 256
13983.61 275
13984.72 260
13985.84 235
13986.96 222
13988.08 262
13989.19 302
13990.31 300
13991.43 319
13992.55 276
13993.66 305
13994.78 295
13995.90 299
13997.02 274
13998.14 255
13999.25 280
14000.37 275
14001.49 279
14002.61 277
14003.73 285
14004.84 259
14005.96 253
14007.08 280
14008.20 295
14009.32 283
14010.44 310
14011.55 290
14012.67 275
14013.79 270
14014.91 255
14016.03 325
14017.15 262
14018.27 287
14019.38 278
14020.50 259
14021.62 226
14022.74 266
14023.86 267
14024.98 273
14026.10 250
14027.22 300
14028.34 270
14029.46 271
14030.57 281
14031.69 301
14032.81 256
14033.93 261
14035.05 267
14036.17 280
14037.29 255
14038.41 261
14039.53 260
14040.65 282
14041.77 246
14042.89 306
14044.01 283
14045.13 278
14046.25 230
14047.37 226
14048.49 225
14049.61 246
14050.73 286
14051.85 274
14052.97 279
14054.09 289
14055.21 283
14056.33 252
14057.45 234
14058.57 255
14059.69 277
14060.81 268
14061.93 263
14063.05 244
14064.17 249
14065.29 252
14066.41 237
14067.53 204
14068.65 236
14069.78 262
14070.90 268
14072.02 237
14073.14 279
14074.26 282
14075.38 291
14076.50 263
14077.62 270
14078.74 260
14079.86 252
14080.99 250
14082.11 272
14083.23 262
14084.35 249
14085.47 263
14086.59 265
14087.71 262
14088.84 282
14089.96 299
14091.08 255
14092.20 271
14093.32 288
14094.44 323
14095.57 266
14096.69 268
14097.81 330
14098.93 300
14100.05 283
14101.18 291
14102.30 298
14103.42 259
14104.54 239
14105.66 277
14106.79 275
14107.91 267
14109.03 305
14110.15 272
14111.28 270
14112.40 287
14113.52 262
14114.64 248
14115.77 233
14116.89 226
14118.01 244
14119.13 276
14120.26 273
14121.38 268
14122.50 252
14123.63 275
14124.75 250
14125.87 249
14126.99 264
14128.12 307
14129.24 265
14130.36 301
14131.49 290
14132.61 271
14133.73 259
14134.86 230
14135.98 273
14137.10 292
14138.23 267
14139.35 247
14140.47 280
14141.60 241
14142.72 297
14143.85 268
14144.97 228
14146.09 237
14147.22 259
14148.34 243
14149.47 261
14150.59 268
14151.71 264
14152.84 266
14153.96 293
14155.09 286
14156.21 257
14157.33 241
14158.46 257
14159.58 232
14160.71 241
14161.83 244
14162.96 211
14164.08 228
14165.21 240
14166.33 235
14167.45 236
14168.58 226
14169.70 250
14170.83 286
14171.95 247
14173.08 267
14174.20 264
14175.33 225
14176.45 254
14177.58 279
14178.70 245
14179.83 251
14180.95 268
14182.08 278
14183.20 241
14184.33 214
14185.46 250
14186.58 257
14187.71 236
14188.83 248
14189.96 240
14191.08 249
14192.21 282
14193.33 309
14194.46 276
14195.59 240
14196.71 258
14197.84 233
14198.96 212
14200.09 221
14201.22 221
14202.34 216
14203.47 235
14204.59 236
14205.72 207
14206.85 240
14207.97 248
14209.10 251
14210.23 268
14211.35 279
14212.48 264
14213.61 238
14214.73 237
14215.86 234
14216.99 231
14218.11 282
14219.24 254
14220.37 226
14221.49 234
14222.62 256
14223.75 249
14224.87 250
14226.00 229
14227.13 264
14228.25 265
14229.38 244
14230.51 261
14231.64 265
14232.76 245
14233.89 255
14235.02 258
14236.14 261
14237.27 240
14238.40 236
14239.53 238
14240.66 220
14241.78 230
14242.91 207
14244.04 239
14245.17 228
14246.29 248
14247.42 235
14248.55 223
14249.68 228
14250.81 259
14251.93 254
14253.06 233
14254.19 234
14255.32 209
14256.45 231
14257.57 252
14258.70 244
14259.83 245
14260.96 214
14262.09 259
14263.22 241
14264.34 235
14265.47 243
14266.60 253
14267.73 245
14268.86 264
14269.99 242
14271.12 251
14272.25 235
14273.37 230
14274.50 244
14275.63 260
14276.76 274
14277.89 269
14279.02 247
14280.15 223
14281.28 232
14282.41 231
14283.54 223
14284.67 257
14285.80 261
14286.92 251
14288.05 202
14289.18 222
14290.31 244
14291.44 208
14292.57 232
14293.70 234
14294.83 235
14295.96 269
14297.09 252
14298.22 240
14299.35 254
14300.48 253
14301.61 255
14302.74 246
14303.87 238
14305.00 303
14306.13 268
14307.26 227
14308.39 236
14309.52 244
14310.65 254
14311.78 245
14312.91 240
14314.04 227
14315.18 238
14316.31 216
14317.44 230
14318.57 195
14319.70 225
14320.83 223
14321.96 269
14323.09 254
14324.22 244
14325.35 213
14326.48 263
14327.61 266
14328.75 257
14329.88 267
14331.01 242
14332.14 241
14333.27 262
14334.40 241
14335.53 258
14336.66 216
14337.80 240
14338.93 274
14340.06 252
14341.19 234
14342.32 238
14343.45 214
14344.59 223
14345.72 261
14346.85 209
14347.98 225
14349.11 260
14350.24 239
14351.38 231
14352.51 238
14353.64 238
14354.77 257
14355.91 242
14357.04 219
14358.17 247
14359.30 197
14360.43 240
14361.57 280
14362.70 228
14363.83 233
14364.96 256
14366.10 240
14367.23 226
14368.36 213
14369.49 235
14370.63 219
14371.76 213
14372.89 210
14374.03 217
14375.16 230
14376.29 251
14377.42 224
14378.56 257
14379.69 241
14380.82 234
14381.96 219
14383.09 213
14384.22 244
14385.36 251
14386.49 281
14387.62 273
14388.76 235
14389.89 257
14391.02 232
14392.16 206
14393.29 199
14394.43 250
14395.56 269
14396.69 260
14397.83 236
14398.96 228
14400.09 225
14401.23 206
14402.36 209
14403.50 217
14404.63 237
14405.76 222
14406.90 222
14408.03 212
14409.17 237
14410.30 245
14411.44 228
14412.57 211
14413.70 234
14414.84 226
14415.97 229
14417.11 238
14418.24 218
14419.38 233
14420.51 275
14421.65 223
14422.78 215
14423.92 210
14425.05 236
14426.19 217
14427.32 223
14428.46 232
14429.59 229
14430.73 225
14431.86 208
14433.00 182
14434.13 224
14435.27 236
14436.40 224
14437.54 202
14438.67 221
14439.81 210
14440.95 170
14442.08 211
14443.22 254
14444.35 235
14445.49 197
14446.62 245
14447.76 220
14448.90 189
14450.03 212
14451.17 214
14452.30 201
14453.44 224
14454.58 249
14455.71 237
14456.85 216
14457.98 198
14459.12 225
14460.26 201
14461.39 220
14462.53 194
14463.67 206
14464.80 216
14465.94 210
14467.07 189
14468.21 212
14469.35 241
14470.48 242
14471.62 240
14472.76 239
14473.90 204
14475.03 200
14476.17 213
14477.31 229
14478.44 230
14479.58 225
14480.72 209
14481.85 221
14482.99 204
14484.13 233
14485.27 236
14486.40 192
14487.54 180
14488.68 209
14489.82 193
14490.95 223
14492.09 215
14493.23 192
14494.37 191
14495.50 209
14496.64 186
14497.78 218
14498.92 238
14500.05 213
14501.19 238
14502.33 222
14503.47 219
14504.61 201
14505.74 214
14506.88 215
14508.02 232
14509.16 231
14510.30 225
14511.44 235
14512.57 232
14513.71 204
14514.85 204
14515.99 236
14517.13 233
14518.27 253
14519.41 220
14520.54 224
14521.68 238
14522.82 254
14523.96 224
14525.10 238
14526.24 212
14527.38 221
14528.52 256
14529.65 237
14530.79 227
14531.93 214
14533.07 211
14534.21 222
14535.35 211
14536.49 245
14537.63 210
14538.77 225
14539.91 260
14541.05 237
14542.19 200
14543.33 197
14544.47 204
14545.61 222
14546.75 242
14547.89 207
14549.02 200
14550.16 194
14551.30 189
14552.44 196
14553.58 194
14554.72 206
14555.86 228
14557.00 225
14558.14 243
14559.29 234
14560.43 236
14561.57 246
14562.71 219
14563.85 239
14564.99 253
14566.13 246
14567.27 235
14568.41 237
14569.55 233
14570.69 208
14571.83 207
14572.97 215
14574.11 205
14575.25 189
14576.39 212
14577.53 241
14578.68 240
14579.82 206
14580.96 216
14582.10 207
14583.24 246
14584.38 233
14585.52 222
14586.66 214
14587.80 224
14588.95 206
14590.09 202
14591.23 210
14592.37 197
14593.51 237
14594.65 219
14595.79 208
14596.94 213
14598.08 207
14599.22 204
14600.36 230
14601.50 187
14602.65 185
14603.79 198
14604.93 177
14606.07 203
14607.21 194
14608.36 197
14609.50 219
14610.64 241
14611.78 227
14612.92 198
14614.07 214
14615.21 234
14616.35 224
14617.49 221
14618.64 186
14619.78 220
14620.92 203
14622.06 228
14623.21 215
14624.35 225
14625.49 220
14626.64 202
14627.78 230
14628.92 210
14630.06 205
14631.21 255
14632.35 256
14633.49 226
14634.64 218
14635.78 205
14636.92 236
14638.07 201
14639.21 223
14640.35 207
14641.50 202
14642.64 211
14643.78 197
14644.93 197
14646.07 185
14647.21 214
14648.36 211
14649.50 212
14650.65 214
14651.79 211
14652.93 191
14654.08 204
14655.22 204
14656.37 213
14657.51 241
14658.65 220
14659.80 237
14660.94 222
14662.09 179
14663.23 192
14664.37 187
14665.52 206
14666.66 173
14667.81 150
14668.95 194
14670.10 246
14671.24 237
14672.39 224
14673.53 235
14674.68 225
14675.82 226
14676.97 208
14678.11 210
14679.25 184
14680.40 205
14681.54 249
14682.69 236
14683.83 205
14684.98 227
14686.13 206
14687.27 226
14688.42 236
14689.56 211
14690.71 182
14691.85 179
14693.00 207
14694.14 227
14695.29 206
14696.43 199
14697.58 214
14698.72 191
14699.87 180
14701.02 209
14702.16 204
14703.31 224
14704.45 182
14705.60 166
14706.75 190
14707.89 200
14709.04 238
14710.18 237
14711.33 212
14712.48 219
14713.62 215
14714.77 208
14715.92 232
14717.06 220
14718.21 235
14719.35 182
14720.50 224
14721.65 231
14722.79 222
14723.94 214
14725.09 196
14726.23 190
14727.38 184
14728.53 183
14729.67 237
14730.82 206
14731.97 225
14733.12 216
14734.26 197
14735.41 193
14736.56 188
14737.70 249
14738.85 236
14740.00 237
14741.15 193
14742.29 206
14743.44 214
14744.59 182
14745.74 196
14746.88 203
14748.03 249
14749.18 190
14750.33 210
14751.47 200
14752.62 203
14753.77 198
14754.92 204
14756.07 215
14757.21 233
14758.36 220
14759.51 187
14760.66 164
14761.81 174
14762.95 213
14764.10 205
14765.25 172
14766.40 162
14767.55 166
14768.70 200
14769.84 204
14770.99 203
14772.14 191
14773.29 185
14774.44 205
14775.59 198
14776.74 200
14777.88 212
14779.03 195
14780.18 209
14781.33 198
14782.48 162
14783.63 232
14784.78 197
14785.93 195
14787.08 190
14788.22 173
14789.37 189
14790.52 218
14791.67 183
14792.82 174
14793.97 201
14795.12 176
14796.27 195
14797.42 182
14798.57 193
14799.72 167
14800.87 175
14802.02 176
14803.17 193
14804.32 212
14805.47 232
14806.62 230
14807.77 245
14808.92 187
14810.07 189
14811.22 204
14812.37 201
14813.52 214
14814.67 234
14815.82 235
14816.97 183
14818.12 186
14819.27 173
14820.42 179
14821.57 190
14822.72 195
14823.87 230
14825.02 219
14826.17 191
14827.32 188
14828.47 179
14829.62 189
14830.78 201
14831.93 198
14833.08 213
14834.23 175
14835.38 174
14836.53 185
14837.68 190
14838.83 180
14839.98 191
14841.13 183
14842.29 193
14843.44 202
14844.59 183
14845.74 186
14846.89 200
14848.04 216
14849.19 198
14850.35 196
14851.50 216
14852.65 178
14853.80 206
14854.95 187
14856.10 175
14857.26 169
14858.41 177
14859.56 157
14860.71 184
14861.86 212
14863.02 217
14864.17 226
14865.32 167
14866.47 183
14867.63 193
14868.78 193
14869.93 190
14871.08 216
14872.23 191
14873.39 192
14874.54 220
14875.69 212
14876.84 179
14878.00 202
14879.15 188
14880.30 167
14881.46 202
14882.61 179
14883.76 220
14884.91 183
14886.07 200
14887.22 221
14888.37 196
14889.53 166
14890.68 175
14891.83 199
14892.99 201
14894.14 172
14895.29 196
14896.45 195
14897.60 219
14898.75 198
14899.91 187
14901.06 207
14902.21 204
14903.37 205
14904.52 194
14905.67 204
14906.83 192
14907.98 188
14909.14 203
14910.29 208
14911.44 223
14912.60 227
14913.75 219
14914.91 225
14916.06 221
14917.21 190
14918.37 170
14919.52 179
14920.68 181
14921.83 183
14922.99 198
14924.14 188
14925.30 183
14926.45 188
14927.60 193
14928.76 157
14929.91 181
14931.07 191
14932.22 238
14933.38 205
14934.53 183
14935.69 185
14936.84 207
14938.00 197
14939.15 196
14940.31 180
14941.46 142
14942.62 146
14943.77 183
14944.93 180
14946.08 157
14947.24 177
14948.39 210
14949.55 193
14950.71 182
14951.86 204
14953.02 161
14954.17 178
14955.33 182
14956.48 181
14957.64 188
14958.80 210
14959.95 211
14961.11 204
14962.26 196
14963.42 211
14964.57 214
14965.73 198
14966.89 202
14968.04 177
14969.20 197
14970.36 195
14971.51 203
14972.67 216
14973.82 190
14974.98 190
14976.14 185
14977.29 161
14978.45 178
14979.61 189
14980.76 196
14981.92 180
14983.08 180
14984.23 175
14985.39 185
14986.55 175
14987.70 188
14988.86 165
14990.02 185
14991.18 188
14992.33 192
14993.49 174
14994.65 175
14995.80 163
14996.96 192
14998.12 196
14999.28 206
15000.43 182
15001.59 202
15002.75 193
15003.91 205
15005.06 175
15006.22 169
15007.38 184
15008.54 201
15009.69 213
15010.85 190
15012.01 207
15013.17 201
15014.33 177
15015.48 202
15016.64 204
15017.80 200
15018.96 241
15020.12 221
15021.27 189
15022.43 180
15023.59 201
15024.75 196
15025.91 172
15027.07 167
15028.23 163
15029.38 173
15030.54 195
15031.70 186
15032.86 165
15034.02 153
15035.18 206
15036.34 203
15037.49 206
15038.65 210
15039.81 177
15040.97 211
15042.13 179
15043.29 170
15044.45 179
15045.61 232
15046.77 207
15047.93 196
15049.09 174
15050.24 193
15051.40 165
15052.56 180
15053.72 188
15054.88 186
15056.04 169
15057.20 202
15058.36 195
15059.52 185
15060.68 202
15061.84 192
15063.00 208
15064.16 172
15065.32 185
15066.48 198
15067.64 189
15068.80 194
15069.96 219
15071.12 212
15072.28 191
15073.44 226
15074.60 216
15075.76 175
15076.92 178
15078.08 183
15079.24 213
15080.40 214
15081.56 207
15082.72 202
15083.89 180
15085.05 183
15086.21 191
15087.37 164
15088.53 152
15089.69 185
15090.85 166
15092.01 194
15093.17 184
15094.33 188
15095.49 183
15096.66 171
15097.82 179
15098.98 182
15100.14 183
15101.30 202
15102.46 188
15103.62 189
15104.78 194
15105.95 172
15107.11 193
15108.27 203
15109.43 187
15110.59 161
15111.75 181
15112.92 195
15114.08 202
15115.24 173
15116.40 158
15117.56 177
15118.73 171
15119.89 197
15121.05 202
15122.21 220
15123.37 261
15124.54 205
15125.70 193
15126.86 230
15128.02 229
15129.19 206
15130.35 179
15131.51 181
15132.67 203
15133.84 181
15135.00 157
15136.16 191
15137.32 189
15138.49 197
15139.65 203
15140.81 201
15141.97 193
15143.14 187
15144.30 205
15145.46 205
15146.63 176
15147.79 188
15148.95 177
15150.12 170
15151.28 187
15152.44 167
15153.61 168
15154.77 185
15155.93 206
15157.10 213
15158.26 177
15159.42 208
15160.59 183
15161.75 173
15162.91 180
15164.08 172
15165.24 179
15166.41 186
15167.57 178
15168.73 158
15169.90 161
15171.06 185
15172.23 176
15173.39 174
15174.55 155
15175.72 180
15176.88 181
15178.05 155
15179.21 172
15180.38 203
15181.54 227
15182.70 237
15183.87 189
15185.03 177
15186.20 178
15187.36 183
15188.53 192
15189.69 160
15190.86 206
15192.02 189
15193.19 189
15194.35 189
15195.52 194
15196.68 192
15197.85 182
15199.01 187
15200.18 169
15201.34 185
15202.51 188
15203.67 169
15204.84 165
15206.00 165
15207.17 202
15208.33 172
15209.50 167
15210.66 219
15211.83 166
15213.00 187
15214.16 190
15215.33 161
15216.49 160
15217.66 179
15218.82 170
15219.99 178
15221.16 185
15222.32 165
15223.49 149
15224.65 160
15225.82 170
15226.99 189
15228.15 172
15229.32 186
15230.49 198
15231.65 214
15232.82 166
15233.98 215
15235.15 181
15236.32 179
15237.48 181
15238.65 193
15239.82 178
15240.98 185
15242.15 215
15243.32 197
15244.48 161
15245.65 181
15246.82 175
15247.98 182
15249.15 167
15250.32 188
15251.49 185
15252.65 205
15253.82 208
15254.99 214
15256.16 209
15257.32 199
15258.49 206
15259.66 187
15260.82 173
15261.99 168
15263.16 189
15264.33 164
15265.49 164
15266.66 172
15267.83 182
15269.00 165
15270.17 193
15271.33 151
15272.50 165
15273.67 188
15274.84 164
15276.01 163
15277.17 197
15278.34 204
15279.51 172
15280.68 199
15281.85 208
15283.01 222
15284.18 216
15285.35 191
15286.52 222
15287.69 207
15288.86 193
15290.03 194
15291.19 168
15292.36 189
15293.53 195
15294.70 202
15295.87 165
15297.04 176
15298.21 185
15299.38 169
15300.54 168
15301.71 190
15302.88 194
15304.05 165
15305.22 219
15306.39 176
15307.56 202
15308.73 201
15309.90 191
15311.07 201
15312.24 181
15313.41 188
15314.58 195
15315.75 175
15316.92 169
15318.09 179
15319.25 175
15320.42 192
15321.59 185
15322.76 188
15323.93 178
15325.10 201
15326.27 172
15327.44 174
15328.61 181
15329.78 190
15330.95 197
15332.12 161
15333.29 179
15334.46 187
15335.64 187
15336.81 201
15337.98 203
15339.15 192
15340.32 195
15341.49 169
15342.66 160
15343.83 208
15345.00 169
15346.17 154
15347.34 201
15348.51 196
15349.68 162
15350.85 175
15352.02 155
15353.20 183
15354.37 202
15355.54 202
15356.71 215
15357.88 198
15359.05 173
15360.22 205
15361.39 195
15362.57 219
15363.74 181
15364.91 168
15366.08 174
15367.25 197
15368.42 203
15369.59 184
15370.77 201
15371.94 174
15373.11 210
15374.28 203
15375.45 182
15376.63 195
15377.80 187
15378.97 186
15380.14 193
15381.31 165
15382.49 200
15383.66 196
15384.83 245
15386.00 200
15387.17 208
15388.35 162
15389.52 171
15390.69 198
15391.86 170
15393.04 143
15394.21 159
15395.38 171
15396.55 161
15397.73 189
15398.90 180
15400.07 168
15401.25 184
15402.42 175
15403.59 166
15404.76 186
15405.94 206
15407.11 175
15408.28 178
15409.46 181
15410.63 187
15411.80 209
15412.98 208
15414.15 154
15415.32 193
15416.50 214
15417.67 191
15418.84 185
15420.02 180
15421.19 154
15422.36 153
15423.54 164
15424.71 207
15425.89 179
15427.06 229
15428.23 215
15429.41 179
15430.58 188
15431.76 224
15432.93 171
15434.10 176
15435.28 183
15436.45 204
15437.63 172
15438.80 166
15439.97 163
15441.15 158
15442.32 165
15443.50 186
15444.67 175
15445.85 176
15447.02 170
15448.20 173
15449.37 174
15450.55 173
15451.72 189
15452.89 165
15454.07 176
15455.24 191
15456.42 185
15457.59 168
15458.77 165
15459.94 208
15461.12 184
15462.30 158
15463.47 175
15464.65 185
15465.82 237
15467.00 191
15468.17 183
15469.35 162
15470.52 174
15471.70 197
15472.87 190
15474.05 191
15475.22 184
15476.40 207
15477.58 180
15478.75 165
15479.93 179
15481.10 191
15482.28 185
15483.46 183
15484.63 178
15485.81 158
15486.98 166
15488.16 183
15489.34 194
15490.51 176
15491.69 181
15492.87 167
15494.04 171
15495.22 203
15496.39 196
15497.57 157
15498.75 182
15499.92 186
15501.10 188
15502.28 189
15503.45 189
15504.63 178
15505.81 173
15506.98 173
15508.16 174
15509.34 158
15510.52 178
15511.69 194
15512.87 199
15514.05 200
15515.22 190
15516.40 176
15517.58 205
15518.76 178
15519.93 177
15521.11 199
15522.29 198
15523.47 202
15524.64 181
15525.82 183
15527.00 184
15528.18 170
15529.35 169
15530.53 196
15531.71 174
15532.89 179
15534.07 192
15535.24 164
15536.42 158
15537.60 146
15538.78 165
15539.96 187
15541.13 177
15542.31 173
15543.49 180
15544.67 170
15545.85 204
15547.03 192
15548.20 219
15549.38 193
15550.56 198
15551.74 198
15552.92 171
15554.10 167
15555.28 183
15556.45 188
15557.63 183
15558.81 181
15559.99 204
15561.17 200
15562.35 190
15563.53 188
15564.71 209
15565.89 199
15567.07 195
15568.24 172
15569.42 205
15570.60 187
15571.78 180
15572.96 156
15574.14 177
15575.32 182
15576.50 188
15577.68 181
15578.86 190
15580.04 172
15581.22 193
15582.40 194
15583.58 196
15584.76 179
15585.94 158
15587.12 156
15588.30 184
15589.48 200
15590.66 167
15591.84 214
15593.02 211
15594.20 184
15595.38 208
15596.56 200
15597.74 191
15598.92 183
15600.10 177
15601.28 189
15602.46 171
15603.64 158
15604.82 197
15606.00 194
15607.18 178
15608.36 165
15609.55 174
15610.73 190
15611.91 176
15613.09 185
15614.27 171
15615.45 176
15616.63 160
15617.81 144
15618.99 167
15620.17 188
15621.36 190
15622.54 186
15623.72 170
15624.90 184
15626.08 190
15627.26 174
15628.44 169
15629.63 188
15630.81 151
15631.99 188
15633.17 196
15634.35 201
15635.53 173
15636.72 202
15637.90 183
15639.08 181
15640.26 174
15641.44 169
15642.63 215
15643.81 188
15644.99 191
15646.17 167
15647.35 168
15648.54 165
15649.72 179
15650.90 176
15652.08 170
15653.27 152
15654.45 187
15655.63 173
15656.81 183
15658.00 178
15659.18 216
15660.36 213
15661.54 199
15662.73 188
15663.91 201
15665.09 184
15666.28 185
15667.46 191
15668.64 181
15669.82 177
15671.01 155
15672.19 145
15673.37 147
15674.56 178
15675.74 175
15676.92 206
15678.11 165
15679.29 219
15680.47 213
15681.66 184
15682.84 172
15684.03 215
15685.21 237
15686.39 183
15687.58 198
15688.76 167
15689.94 192
15691.13 218
15692.31 185
15693.50 155
15694.68 199
15695.86 258
15697.05 206
15698.23 171
15699.42 162
15700.60 197
15701.78 194
15702.97 199
15704.15 183
15705.34 160
15706.52 177
15707.71 200
15708.89 170
15710.08 147
15711.26 186
15712.45 176
15713.63 182
15714.81 203
15716.00 195
15717.18 152
15718.37 209
15719.55 190
15720.74 207
15721.92 204
15723.11 188
15724.29 229
15725.48 192
15726.66 203
15727.85 167
15729.04 184
15730.22 165
15731.41 167
15732.59 188
15733.78 198
15734.96 159
15736.15 162
15737.33 177
15738.52 182
15739.71 179
15740.89 193
15742.08 197
15743.26 224
15744.45 169
15745.63 181
15746.82 174
15748.01 182
15749.19 172
15750.38 192
15751.56 222
15752.75 210
15753.94 175
15755.12 206
15756.31 185
15757.50 151
15758.68 164
15759.87 149
15761.06 236
15762.24 215
15763.43 188
15764.62 184
15765.80 179
15766.99 199
15768.18 182
15769.36 183
15770.55 203
15771.74 199
15772.92 170
15774.11 211
15775.30 187
15776.48 179
15777.67 157
15778.86 170
15780.05 197
15781.23 165
15782.42 175
15783.61 183
15784.80 188
15785.98 155
15787.17 168
15788.36 146
15789.55 172
15790.73 188
15791.92 214
15793.11 171
15794.30 204
15795.48 184
15796.67 178
15797.86 171
15799.05 205
15800.24 200
15801.42 180
15802.61 198
15803.80 161
15804.99 185
15806.18 213
15807.37 209
15808.55 225
15809.74 181
15810.93 180
15812.12 144
15813.31 159
15814.50 164
15815.68 179
15816.87 189
15818.06 203
15819.25 197
15820.44 199
15821.63 167
15822.82 175
15824.01 180
15825.19 176
15826.38 209
15827.57 191
15828.76 180
15829.95 175
15831.14 202
15832.33 177
15833.52 189
15834.71 181
15835.90 165
15837.09 163
15838.28 161
15839.47 159
15840.66 181
15841.84 164
15843.03 196
15844.22 205
15845.41 219
15846.60 192
15847.79 218
15848.98 175
15850.17 159
15851.36 152
15852.55 165
15853.74 201
15854.93 202
15856.12 181
15857.31 186
15858.50 186
15859.69 173
15860.88 184
15862.07 167
15863.26 194
15864.46 185
15865.65 181
15866.84 178
15868.03 173
15869.22 169
15870.41 194
15871.60 184
15872.79 176
15873.98 145
15875.17 161
15876.36 173
15877.55 141
15878.74 183
15879.94 190
15881.13 193
15882.32 189
15883.51 185
15884.70 198
15885.89 205
15887.08 213
15888.27 205
15889.46 175
15890.66 147
15891.85 194
15893.04 206
15894.23 227
15895.42 187
15896.61 174
15897.81 168
15899.00 170
15900.19 190
15901.38 196
15902.57 152
15903.76 168
15904.96 160
15906.15 170
15907.34 170
15908.53 192
15909.72 154
15910.92 182
15912.11 157
15913.30 173
15914.49 188
15915.69 177
15916.88 162
15918.07 163
15919.26 185
15920.46 164
15921.65 173
15922.84 189
15924.03 186
15925.23 160
15926.42 156
15927.61 168
15928.81 174
15930.00 165
15931.19 190
15932.38 196
15933.58 225
15934.77 196
15935.96 179
15937.16 180
15938.35 166
15939.54 165
15940.74 195
15941.93 177
15943.12 189
15944.32 168
15945.51 167
15946.70 166
15947.90 166
15949.09 172
15950.28 155
15951.48 158
15952.67 183
15953.87 197
15955.06 177
15956.25 201
15957.45 190
15958.64 187
15959.84 186
15961.03 198
15962.22 199
15963.42 144
15964.61 135
15965.81 139
15967.00 170
15968.19 200
15969.39 170
15970.58 185
15971.78 187
15972.97 204
15974.17 166
15975.36 178
15976.56 175
15977.75 163
15978.95 157
15980.14 185
15981.34 171
15982.53 201
15983.72 187
15984.92 200
15986.11 175
15987.31 181
15988.50 134
15989.70 156
15990.90 182
15992.09 201
15993.29 182
15994.48 185
15995.68 171
15996.87 172
15998.07 190
15999.26 164
16000.46 190
16001.65 162
16002.85 171
16004.05 151
16005.24 184
16006.44 173
16007.63 220
16008.83 215
16010.02 199
16011.22 166
16012.42 179
16013.61 167
16014.81 158
16016.00 154
16017.20 170
16018.40 161
16019.59 171
16020.79 177
16021.99 159
16023.18 175
16024.38 161
16025.58 157
16026.77 144
16027.97 170
16029.16 159
16030.36 163
16031.56 184
16032.76 193
16033.95 224
16035.15 203
16036.35 170
16037.54 172
16038.74 191
16039.94 202
16041.13 158
16042.33 178
16043.53 178
16044.73 198
16045.92 192
16047.12 178
16048.32 156
16049.51 168
16050.71 194
16051.91 186
16053.11 185
16054.30 186
16055.50 209
16056.70 194
16057.90 182
16059.10 156
16060.29 175
16061.49 168
16062.69 181
16063.89 210
16065.08 177
16066.28 157
16067.48 158
16068.68 161
16069.88 171
16071.07 149
16072.27 173
16073.47 175
16074.67 167
16075.87 168
16077.07 190
16078.26 168
16079.46 183
16080.66 190
16081.86 183
16083.06 165
16084.26 145
16085.46 169
16086.66 151
16087.85 154
16089.05 162
16090.25 156
16091.45 163
16092.65 193
16093.85 184
16095.05 186
16096.25 155
16097.45 166
16098.65 175
16099.84 158
16101.04 140
16102.24 148
16103.44 142
16104.64 161
16105.84 160
16107.04 163
16108.24 168
16109.44 172
16110.64 172
16111.84 180
16113.04 214
16114.24 183
16115.44 154
16116.64 178
16117.84 187
16119.04 174
16120.24 180
16121.44 150
16122.64 170
16123.84 170
16125.04 160
16126.24 162
16127.44 163
16128.64 163
16129.84 156
16131.04 148
16132.24 131
16133.44 132
16134.64 144
16135.84 143
16137.04 145
16138.25 169
16139.45 202
16140.65 163
16141.85 172
16143.05 145
16144.25 130
16145.45 169
16146.65 194
16147.85 167
16149.05 167
16150.25 147
16151.46 146
16152.66 174
16153.86 175
16155.06 146
16156.26 170
16157.46 191
16158.66 178
16159.87 172
16161.07 174
16162.27 155
16163.47 165
16164.67 175
16165.87 184
16167.08 192
16168.28 168
16169.48 137
16170.68 123
16171.88 148
16173.09 175
16174.29 178
16175.49 135
16176.69 139
16177.89 174
16179.10 161
16180.30 134
16181.50 161
16182.70 143
16183.91 142
16185.11 153
16186.31 161
16187.51 138
16188.72 156
16189.92 164
16191.12 174
16192.32 150
16193.53 192
16194.73 207
16195.93 177
16197.13 160
16198.34 147
16199.54 165
16200.74 158
16201.95 150
16203.15 146
16204.35 175
16205.56 205
16206.76 202
16207.96 176
16209.17 145
16210.37 167
16211.57 160
16212.78 143
16213.98 145
16215.18 163
16216.39 195
16217.59 184
16218.79 182
16220.00 203
16221.20 207
16222.41 147
16223.61 147
16224.81 147
16226.02 154
16227.22 176
16228.43 159
16229.63 161
16230.83 158
16232.04 172
16233.24 158
16234.45 176
16235.65 152
16236.86 182
16238.06 137
16239.26 146
16240.47 137
16241.67 145
16242.88 189
16244.08 187
16245.29 173
16246.49 182
16247.70 151
16248.90 155
16250.11 159
16251.31 156
16252.52 188
16253.72 140
16254.93 155
16256.13 165
16257.34 163
16258.54 160
16259.75 158
16260.95 168
16262.16 149
16263.36 193
16264.57 198
16265.77 176
16266.98 154
16268.19 160
16269.39 154
16270.60 211
16271.80 152
16273.01 174
16274.21 134
16275.42 167
16276.63 179
16277.83 151
16279.04 139
16280.24 123
16281.45 167
16282.66 188
16283.86 183
16285.07 138
16286.27 148
16287.48 179
16288.69 150
16289.89 166
16291.10 179
16292.31 153
16293.51 155
16294.72 146
16295.93 151
16297.13 181
16298.34 173
16299.55 171
16300.75 191
16301.96 167
16303.17 158
16304.37 136
16305.58 138
16306.79 162
16307.99 170
16309.20 182
16310.41 177
16311.62 188
16312.82 158
16314.03 155
16315.24 143
16316.44 154
16317.65 185
16318.86 182
16320.07 137
16321.27 137
16322.48 138
16323.69 167
16324.90 146
16326.10 149
16327.31 136
16328.52 169
16329.73 139
16330.94 169
16332.14 158
16333.35 155
16334.56 143
16335.77 166
16336.98 161
16338.18 136
16339.39 134
16340.60 134
16341.81 149
16343.02 150
16344.23 144
16345.43 163
16346.64 169
16347.85 150
16349.06 144
16350.27 128
16351.48 136
16352.69 163
16353.89 142
16355.10 164
16356.31 146
16357.52 136
16358.73 145
16359.94 124
16361.15 155
16362.36 156
16363.57 148
16364.77 138
16365.98 133
16367.19 174
16368.40 147
16369.61 159
16370.82 157
16372.03 162
16373.24 163
16374.45 152
16375.66 142
16376.87 141
16378.08 184
16379.29 202
16380.50 145
16381.71 157
16382.92 132
16384.13 172
16385.34 143
16386.55 146
16387.76 155
16388.97 141
16390.18 160
16391.39 163
16392.60 164
16393.81 167
16395.02 143
16396.23 156
16397.44 170
16398.65 145
16399.86 161
16401.07 177
16402.28 165
16403.49 161
16404.70 177
16405.91 167
16407.12 128
16408.33 134
16409.54 154
16410.76 192
16411.97 144
16413.18 143
16414.39 163
16415.60 154
16416.81 212
16418.02 139
16419.23 161
16420.44 156
16421.66 147
16422.87 147
16424.08 173
16425.29 155
16426.50 145
16427.71 164
16428.92 168
16430.14 149
16431.35 127
16432.56 142
16433.77 143
16434.98 136
16436.19 127
16437.41 138
16438.62 155
16439.83 136
16441.04 145
16442.25 141
16443.47 145
16444.68 142
16445.89 147
16447.10 145
16448.31 181
16449.53 141
16450.74 148
16451.95 135
16453.16 185
16454.38 195
16455.59 173
16456.80 186
16458.01 143
16459.23 138
16460.44 147
16461.65 148
16462.86 165
16464.08 154
16465.29 145
16466.50 193
16467.72 155
16468.93 168
16470.14 168
16471.35 136
16472.57 127
16473.78 126
16474.99 130
16476.21 143
16477.42 142
16478.63 156
16479.85 164
16481.06 138
16482.27 154
16483.49 142
16484.70 127
16485.92 122
16487.13 138
16488.34 134
16489.56 142
16490.77 136
16491.98 145
16493.20 144
16494.41 135
16495.63 132
16496.84 107
16498.05 129
16499.27 186
16500.48 156
16501.70 136
16502.91 145
16504.13 131
16505.34 150
16506.55 146
16507.77 131
16508.98 129
16510.20 173
16511.41 131
16512.63 159
16513.84 148
16515.06 214
16516.27 192
16517.49 145
16518.70 144
16519.92 140
16521.13 160
16522.35 139
16523.56 153
16524.78 148
16525.99 170
16527.21 168
16528.42 187
16529.64 165
16530.85 175
16532.07 139
16533.28 177
16534.50 166
16535.71 123
16536.93 146
16538.14 159
16539.36 150
16540.58 150
16541.79 175
16543.01 189
16544.22 132
16545.44 145
16546.65 136
16547.87 123
16549.09 153
16550.30 137
16551.52 146
16552.73 123
16553.95 150
16555.17 129
16556.38 128
16557.60 148
16558.82 148
16560.03 150
16561.25 136
16562.46 144
16563.68 138
16564.90 129
16566.11 135
16567.33 156
16568.55 165
16569.76 155
16570.98 159
16572.20 145
16573.41 160
16574.63 158
16575.85 136
16577.07 163
16578.28 149
16579.50 185
16580.72 132
16581.93 144
16583.15 140
16584.37 114
16585.59 118
16586.80 149
16588.02 141
16589.24 164
16590.46 155
16591.67 163
16592.89 143
16594.11 142
16595.33 135
16596.54 144
16597.76 146
16598.98 152
16600.20 161
16601.41 147
16602.63 139
16603.85 149
16605.07 133
16606.29 150
16607.50 123
16608.72 148
16609.94 133
16611.16 142
16612.38 166
16613.60 156
16614.81 129
16616.03 138
16617.25 150
16618.47 157
16619.69 149
16620.91 125
16622.13 134
16623.34 119
16624.56 144
16625.78 125
16627.00 123
16628.22 133
16629.44 120
16630.66 134
16631.88 136
16633.10 133
16634.31 145
16635.53 117
16636.75 161
16637.97 150
16639.19 141
16640.41 163
16641.63 125
16642.85 125
16644.07 142
16645.29 136
16646.51 140
16647.73 135
16648.95 124
16650.17 127
16651.39 140
16652.61 171
16653.83 157
16655.05 133
16656.27 112
16657.49 136
16658.71 150
16659.93 122
16661.15 129
16662.37 148
16663.59 162
16664.81 163
16666.03 148
16667.25 139
16668.47 143
16669.69 147
16670.91 106
16672.13 137
16673.35 137
16674.57 148
16675.79 116
16677.01 134
16678.23 117
16679.45 113
16680.67 122
16681.89 133
16683.12 121
16684.34 137
16685.56 124
16686.78 136
16688.00 150
16689.22 154
16690.44 135
16691.66 139
16692.88 139
16694.11 150
16695.33 156
16696.55 172
16697.77 181
16698.99 159
16700.21 148
16701.43 147
16702.66 137
16703.88 166
16705.10 165
16706.32 148
16707.54 137
16708.77 132
16709.99 152
16711.21 140
16712.43 148
16713.65 151
16714.87 143
16716.10 140
16717.32 143
16718.54 149
16719.76 130
16720.99 126
16722.21 159
16723.43 126
16724.65 140
16725.88 139
16727.10 141
16728.32 149
16729.54 125
16730.77 168
16731.99 141
16733.21 137
16734.43 171
16735.66 161
16736.88 134
16738.10 149
16739.33 150
16740.55 161
16741.77 146
16742.99 150
16744.22 125
16745.44 151
16746.66 143
16747.89 137
16749.11 141
16750.33 136
16751.56 147
16752.78 159
16754.00 156
16755.23 144
16756.45 165
16757.68 146
16758.90 150
16760.12 150
16761.35 134
16762.57 155
16763.79 142
16765.02 145
16766.24 124
16767.47 131
16768.69 154
16769.91 151
16771.14 138
16772.36 142
16773.59 148
16774.81 142
16776.04 161
16777.26 124
16778.48 131
16779.71 162
16780.93 173
16782.16 164
16783.38 128
16784.61 146
16785.83 133
16787.06 138
16788.28 117
16789.51 129
16790.73 164
16791.96 145
16793.18 148
16794.41 117
16795.63 114
16796.86 125
16798.08 156
16799.31 165
16800.53 161
16801.76 134
16802.98 130
16804.21 132
16805.43 181
16806.66 162
16807.88 178
16809.11 158
16810.33 150
16811.56 148
16812.79 156
16814.01 130
16815.24 135
16816.46 142
16817.69 148
16818.91 146
16820.14 141
16821.37 124
16822.59 150
16823.82 146
16825.04 131
16826.27 159
16827.50 148
16828.72 136
16829.95 140
16831.18 153
16832.40 140
16833.63 131
16834.86 104
16836.08 131
16837.31 140
16838.53 130
16839.76 143
16840.99 146
16842.21 149
16843.44 140
16844.67 120
16845.90 156
16847.12 136
16848.35 160
16849.58 160
16850.80 138
16852.03 144
16853.26 138
16854.48 148
16855.71 132
16856.94 158
16858.17 174
16859.39 145
16860.62 137
16861.85 129
16863.08 131
16864.30 120
16865.53 126
16866.76 145
16867.99 129
16869.21 121
16870.44 115
16871.67 139
16872.90 140
16874.13 126
16875.35 142
16876.58 170
16877.81 133
16879.04 144
16880.27 148
16881.49 155
16882.72 148
16883.95 152
16885.18 134
16886.41 121
16887.64 133
16888.86 126
16890.09 126
16891.32 123
16892.55 159
16893.78 140
16895.01 128
16896.24 122
16897.46 130
16898.69 136
16899.92 130
16901.15 125
16902.38 146
16903.61 177
16904.84 140
16906.07 144
16907.30 141
16908.53 155
16909.75 157
16910.98 150
16912.21 131
16913.44 148
16914.67 151
16915.90 156
16917.13 154
16918.36 140
16919.59 145
16920.82 135
16922.05 143
16923.28 150
16924.51 155
16925.74 221
16926.97 157
16928.20 133
16929.43 139
16930.66 124
16931.89 112
16933.12 129
16934.35 141
16935.58 140
16936.81 127
16938.04 143
16939.27 170
16940.50 152
16941.73 158
16942.96 119
16944.19 154
16945.42 179
16946.65 148
16947.88 153
16949.11 161
16950.34 153
16951.57 119
16952.80 131
16954.04 125
16955.27 119
16956.50 136
16957.73 138
16958.96 160
16960.19 143
16961.42 132
16962.65 135
16963.88 169
16965.11 134
16966.35 139
16967.58 140
16968.81 152
16970.04 134
16971.27 176
16972.50 155
16973.73 126
16974.97 135
16976.20 156
16977.43 185
16978.66 169
16979.89 121
16981.12 161
16982.36 146
16983.59 130
16984.82 168
16986.05 161
16987.28 171
16988.52 151
16989.75 128
16990.98 123
16992.21 125
16993.45 149
16994.68 126
16995.91 138
16997.14 136
16998.37 133
16999.61 145
17000.84 153
17002.07 142
17003.31 155
17004.54 153
17005.77 175
17007.00 150
17008.24 159
17009.47 132
17010.70 142
17011.93 131
17013.17 140
17014.40 151
17015.63 132
17016.87 120
17018.10 145
17019.33 155
17020.57 131
17021.80 137
17023.03 129
17024.27 191
17025.50 152
17026.73 133
17027.97 129
17029.20 168
17030.43 172
17031.67 172
17032.90 150
17034.14 143
17035.37 126
17036.60 134
17037.84 142
17039.07 107
17040.30 139
17041.54 139
17042.77 141
17044.01 128
17045.24 140
17046.47 137
17047.71 146
17048.94 139
17050.18 139
17051.41 144
17052.65 138
17053.88 153
17055.12 150
17056.35 138
17057.58 137
17058.82 139
17060.05 138
17061.29 136
17062.52 148
17063.76 129
17064.99 120
17066.23 137
17067.46 129
17068.70 131
17069.93 138
17071.17 129
17072.40 117
17073.64 137
17074.87 152
17076.11 140
17077.34 147
17078.58 144
17079.81 123
17081.05 122
17082.29 154
17083.52 174
17084.76 141
17085.99 128
17087.23 115
17088.46 128
17089.70 140
17090.94 156
17092.17 125
17093.41 136
17094.64 149
17095.88 136
17097.12 136
17098.35 106
17099.59 116
17100.82 125
17102.06 115
17103.30 142
17104.53 140
17105.77 138
17107.00 170
17108.24 147
17109.48 127
17110.71 131
17111.95 119
17113.19 113
17114.42 130
17115.66 112
17116.90 122
17118.13 141
17119.37 138
17120.61 137
17121.85 119
17123.08 136
17124.32 129
17125.56 162
17126.79 131
17128.03 122
17129.27 142
17130.50 181
17131.74 158
17132.98 162
17134.22 155
17135.45 116
17136.69 122
17137.93 132
17139.17 133
17140.40 108
17141.64 124
17142.88 129
17144.12 141
17145.36 133
17146.59 128
17147.83 101
17149.07 121
17150.31 130
17151.54 134
17152.78 141
17154.02 153
17155.26 164
17156.50 132
17157.74 118
17158.97 141
17160.21 133
17161.45 113
17162.69 122
17163.93 124
17165.17 138
17166.40 114
17167.64 156
17168.88 148
17170.12 134
17171.36 140
17172.60 124
17173.84 150
17175.08 138
17176.31 143
17177.55 115
17178.79 131
17180.03 125
17181.27 149
17182.51 149
17183.75 164
17184.99 142
17186.23 126
17187.47 134
17188.71 141
17189.94 130
17191.18 117
17192.42 131
17193.66 167
17194.90 131
17196.14 133
17197.38 150
17198.62 166
17199.86 131
17201.10 126
17202.34 127
17203.58 130
17204.82 116
17206.06 125
17207.30 148
17208.54 121
17209.78 132
17211.02 188
17212.26 172
17213.50 156
17214.74 126
17215.98 113
17217.22 127
17218.46 127
17219.70 127
17220.94 123
17222.18 130
17223.43 138
17224.67 112
17225.91 127
17227.15 132
17228.39 113
17229.63 128
17230.87 156
17232.11 150
17233.35 138
17234.59 152
17235.83 157
17237.08 113
17238.32 122
17239.56 120
17240.80 117
17242.04 122
17243.28 142
17244.52 128
17245.76 111
17247.01 131
17248.25 117
17249.49 132
17250.73 130
17251.97 148
17253.21 137
17254.46 132
17255.70 130
17256.94 172
17258.18 110
17259.42 101
17260.66 135
17261.91 139
17263.15 132
17264.39 123
17265.63 146
17266.87 156
17268.12 146
17269.36 127
17270.60 122
17271.84 93
17273.09 123
17274.33 155
17275.57 153
17276.81 128
17278.06 139
17279.30 159
17280.54 151
17281.78 130
17283.03 150
17284.27 160
17285.51 123
17286.76 119
17288.00 120
17289.24 113
17290.48 128
17291.73 118
17292.97 126
17294.21 146
17295.46 122
17296.70 133
17297.94 127
17299.19 118
17300.43 126
17301.67 130
17302.92 155
17304.16 182
17305.40 169
17306.65 123
17307.89 104
17309.14 116
17310.38 118
17311.62 109
17312.87 109
17314.11 125
17315.35 156
17316.60 148
17317.84 145
17319.09 126
17320.33 123
17321.58 136
17322.82 143
17324.06 132
17325.31 127
17326.55 113
17327.80 136
17329.04 107
17330.29 127
17331.53 115
17332.77 131
17334.02 128
17335.26 127
17336.51 125
17337.75 109
17339.00 114
17340.24 134
17341.49 141
17342.73 144
17343.98 104
17345.22 136
17346.47 149
17347.71 141
17348.96 112
17350.20 99
17351.45 111
17352.69 136
17353.94 137
17355.18 109
17356.43 112
17357.68 143
17358.92 159
17360.17 118
17361.41 118
17362.66 117
17363.90 129
17365.15 121
17366.39 129
17367.64 160
17368.89 130
17370.13 148
17371.38 161
17372.62 138
17373.87 159
17375.12 125
17376.36 114
17377.61 133
17378.85 128
17380.10 143
17381.35 133
17382.59 112
17383.84 103
17385.09 120
17386.33 130
17387.58 143
17388.83 130
17390.07 133
17391.32 162
17392.57 131
17393.81 147
17395.06 119
17396.31 121
17397.55 140
17398.80 159
17400.05 107
17401.29 124
17402.54 132
17403.79 133
17405.04 144
17406.28 130
17407.53 129
17408.78 119
17410.02 117
17411.27 121
17412.52 159
17413.77 122
17415.01 120
17416.26 130
17417.51 135
17418.76 128
17420.00 126
17421.25 110
17422.50 108
17423.75 132
17425.00 154
17426.24 141
17427.49 155
17428.74 130
17429.99 126
17431.24 150
17432.48 140
17433.73 127
17434.98 137
17436.23 120
17437.48 151
17438.73 135
17439.97 118
17441.22 132
17442.47 129
17443.72 124
17444.97 133
17446.22 129
17447.47 126
17448.71 149
17449.96 143
17451.21 147
17452.46 145
17453.71 144
17454.96 138
17456.21 143
17457.46 133
17458.71 120
17459.95 120
17461.20 126
17462.45 125
17463.70 142
17464.95 138
17466.20 113
17467.45 135
17468.70 119
17469.95 124
17471.20 121
17472.45 124
17473.70 139
17474.95 132
17476.20 148
17477.45 138
17478.70 152
17479.95 125
17481.20 132
17482.45 142
17483.70 158
17484.95 124
17486.20 133
17487.45 120
17488.70 121
17489.95 127
17491.20 129
17492.45 135
17493.70 138
17494.95 139
17496.20 131
17497.45 92
17498.70 129
17499.95 126
17501.20 125
17502.45 113
17503.70 127
17504.95 137
17506.20 141
17507.46 131
17508.71 139
17509.96 131
17511.21 121
17512.46 143
17513.71 131
17514.96 110
17516.21 105
17517.46 126
17518.71 158
17519.97 133
17521.22 145
17522.47 156
17523.72 134
17524.97 124
17526.22 112
17527.47 145
17528.73 137
17529.98 147
17531.23 127
17532.48 143
17533.73 141
17534.99 109
17536.24 106
17537.49 122
17538.74 123
17539.99 133
17541.25 147
17542.50 110
17543.75 118
17545.00 113
17546.25 123
17547.51 100
17548.76 114
17550.01 121
17551.26 134
17552.52 126
17553.77 152
17555.02 150
17556.27 117
17557.53 113
17558.78 130
17560.03 127
17561.28 119
17562.54 143
17563.79 132
17565.04 133
17566.30 147
17567.55 152
17568.80 123
17570.05 133
17571.31 140
17572.56 134
17573.81 128
17575.07 154
17576.32 128
17577.57 112
17578.83 132
17580.08 131
17581.33 127
17582.59 143
17583.84 126
17585.10 132
17586.35 144
17587.60 124
17588.86 146
17590.11 142
17591.36 145
17592.62 126
17593.87 133
17595.13 147
17596.38 155
17597.63 144
17598.89 140
17600.14 117
17601.40 132
17602.65 127
17603.90 139
17605.16 115
17606.41 120
17607.67 132
17608.92 120
17610.18 122
17611.43 124
17612.69 127
17613.94 115
17615.20 121
17616.45 124
17617.71 122
17618.96 102
17620.21 117
17621.47 125
17622.72 123
17623.98 107
17625.23 134
17626.49 117
17627.75 116
17629.00 127
17630.26 131
17631.51 119
17632.77 121
17634.02 137
17635.28 157
17636.53 155
17637.79 124
17639.04 131
17640.30 131
17641.55 122
17642.81 135
17644.07 111
17645.32 138
17646.58 110
17647.83 135
17649.09 133
17650.35 127
17651.60 136
17652.86 151
17654.11 127
17655.37 120
17656.63 109
17657.88 142
17659.14 136
17660.39 142
17661.65 143
17662.91 122
17664.16 119
17665.42 132
17666.68 128
17667.93 117
17669.19 119
17670.45 114
17671.70 121
17672.96 137
17674.22 167
17675.47 117
17676.73 148
17677.99 146
17679.24 123
17680.50 120
17681.76 134
17683.02 144
17684.27 117
17685.53 109
17686.79 105
17688.05 95
17689.30 116
17690.56 136
17691.82 102
17693.07 117
17694.33 124
17695.59 138
17696.85 136
17698.11 112
17699.36 143
17700.62 136
17701.88 127
17703.14 138
17704.39 139
17705.65 123
17706.91 121
17708.17 141
17709.43 126
17710.68 126
17711.94 132
17713.20 117
17714.46 131
17715.72 129
17716.98 151
17718.23 199
17719.49 138
17720.75 144
17722.01 141
17723.27 139
17724.53 151
17725.79 166
17727.04 127
17728.30 127
17729.56 124
17730.82 143
17732.08 151
17733.34 144
17734.60 114
17735.86 124
17737.12 146
17738.37 137
17739.63 136
17740.89 125
17742.15 151
17743.41 136
17744.67 134
17745.93 115
17747.19 130
17748.45 139
17749.71 121
17750.97 137
17752.23 153
17753.49 104
17754.75 126
17756.01 117
17757.27 101
17758.53 136
17759.79 128
17761.05 130
17762.31 131
17763.57 130
17764.83 111
17766.09 121
17767.35 159
17768.61 146
17769.87 129
17771.13 134
17772.39 134
17773.65 114
17774.91 124
17776.17 125
17777.43 114
17778.69 140
17779.95 129
17781.21 113
17782.47 121
17783.73 123
17784.99 131
17786.25 127
17787.51 114
17788.78 125
17790.04 131
17791.30 168
17792.56 157
17793.82 132
17795.08 124
17796.34 127
17797.60 93
17798.86 101
17800.13 133
17801.39 135
17802.65 115
17803.91 114
17805.17 134
17806.43 118
17807.69 152
17808.96 138
17810.22 129
17811.48 132
17812.74 120
17814.00 150
17815.26 132
17816.53 119
17817.79 123
17819.05 116
17820.31 116
17821.57 151
17822.84 152
17824.10 135
17825.36 113
17826.62 114
17827.89 116
17829.15 114
17830.41 123
17831.67 147
17832.93 134
17834.20 123
17835.46 144
17836.72 129
17837.99 122
17839.25 125
17840.51 111
17841.77 144
17843.04 142
17844.30 102
17845.56 120
17846.82 155
17848.09 136
17849.35 129
17850.61 121
17851.88 130
17853.14 120
17854.40 124
17855.67 122
17856.93 139
17858.19 133
17859.46 116
17860.72 146
17861.98 128
17863.25 120
17864.51 147
17865.77 129
17867.04 119
17868.30 103
17869.57 106
17870.83 120
17872.09 128
17873.36 143
17874.62 100
17875.89 116
17877.15 112
17878.41 124
17879.68 132
17880.94 135
17882.21 155
17883.47 120
17884.73 117
17886.00 119
17887.26 135
17888.53 106
17889.79 117
17891.06 112
17892.32 148
17893.59 143
17894.85 129
17896.12 119
17897.38 113
17898.65 139
17899.91 157
17901.17 153
17902.44 157
17903.70 132
17904.97 139
17906.23 133
17907.50 129
17908.77 130
17910.03 130
17911.30 123
17912.56 108
17913.83 96
17915.09 108
17916.36 119
17917.62 108
17918.89 118
17920.15 135
17921.42 152
17922.68 136
17923.95 106
17925.22 99
17926.48 111
17927.75 102
17929.01 126
17930.28 121
17931.55 154
17932.81 131
17934.08 117
17935.34 121
17936.61 111
17937.88 141
17939.14 133
17940.41 134
17941.68 134
17942.94 122
17944.21 127
17945.47 134
17946.74 106
17948.01 91
17949.27 128
17950.54 144
17951.81 142
17953.07 115
17954.34 113
17955.61 122
17956.87 129
17958.14 149
17959.41 131
17960.68 125
17961.94 129
17963.21 119
17964.48 134
17965.74 135
17967.01 127
17968.28 121
17969.55 119
17970.81 133
17972.08 156
17973.35 130
17974.62 107
17975.88 136
17977.15 139
17978.42 136
17979.69 120
17980.95 122
17982.22 129
17983.49 109
17984.76 111
17986.03 104
17987.29 115
17988.56 136
17989.83 125
17991.10 122
17992.37 99
17993.63 118
17994.90 107
17996.17 139
17997.44 128
17998.71 97
17999.98 121
18001.24 129
18002.51 124
18003.78 113
18005.05 162
18006.32 122
18007.59 118
18008.86 116
18010.12 108
18011.39 118
18012.66 125
18013.93 122
18015.20 122
18016.47 132
18017.74 117
18019.01 124
18020.28 144
18021.54 133
18022.81 131
18024.08 144
18025.35 123
18026.62 118
18027.89 120
18029.16 120
18030.43 130
18031.70 141
18032.97 148
18034.24 152
18035.51 152
18036.78 126
18038.05 116
18039.32 139
18040.59 119
18041.86 110
18043.13 110
18044.40 121
18045.67 110
18046.94 106
18048.21 124
18049.48 127
18050.75 140
18052.02 137
18053.29 120
18054.56 131
18055.83 126
18057.10 117
18058.37 119
18059.64 140
18060.91 139
18062.18 121
18063.45 130
18064.72 132
18065.99 129
18067.26 126
18068.54 124
18069.81 133
18071.08 111
18072.35 119
18073.62 125
18074.89 130
18076.16 127
18077.43 143
18078.70 137
18079.97 108
18081.25 131
18082.52 130
18083.79 139
18085.06 143
18086.33 123
18087.60 143
18088.87 103
18090.15 121
18091.42 124
18092.69 144
18093.96 103
18095.23 125
18096.50 129
18097.78 124
18099.05 121
18100.32 143
18101.59 127
18102.86 155
18104.14 134
18105.41 127
18106.68 113
18107.95 144
18109.23 148
18110.50 141
18111.77 122
18113.04 101
18114.31 110
18115.59 155
18116.86 147
18118.13 120
18119.40 89
18120.68 115
18121.95 150
18123.22 162
18124.50 136
18125.77 149
18127.04 127
18128.31 140
18129.59 124
18130.86 131
18132.13 134
18133.41 148
18134.68 149
18135.95 148
18137.23 140
18138.50 127
18139.77 142
18141.05 134
18142.32 116
18143.59 134
18144.87 132
18146.14 123
18147.41 130
18148.69 134
18149.96 125
18151.23 121
18152.51 150
18153.78 129
18155.06 116
18156.33 133
18157.60 145
18158.88 152
18160.15 133
18161.43 125
18162.70 118
18163.97 108
18165.25 137
18166.52 124
18167.80 108
18169.07 118
18170.35 136
18171.62 125
18172.90 126
18174.17 140
18175.44 129
18176.72 104
18177.99 109
18179.27 138
18180.54 154
18181.82 133
18183.09 133
18184.37 134
18185.64 127
18186.92 149
18188.19 124
18189.47 109
18190.74 99
18192.02 134
18193.29 131
18194.57 128
18195.84 140
18197.12 131
18198.39 126
18199.67 152
18200.95 129
18202.22 120
18203.50 133
18204.77 120
18206.05 115
18207.32 119
18208.60 130
18209.88 131
18211.15 136
18212.43 152
18213.70 119
18214.98 143
18216.26 191
18217.53 134
18218.81 123
18220.08 110
18221.36 132
18222.64 134
18223.91 101
18225.19 121
18226.47 132
18227.74 125
18229.02 135
18230.29 121
18231.57 110
18232.85 123
18234.12 145
18235.40 144
18236.68 146
18237.95 128
18239.23 134
18240.51 132
18241.79 137
18243.06 148
18244.34 118
18245.62 107
18246.89 134
18248.17 117
18249.45 124
18250.73 115
18252.00 138
18253.28 127
18254.56 126
18255.83 129
18257.11 117
18258.39 120
18259.67 132
18260.94 153
18262.22 118
18263.50 115
18264.78 131
18266.06 137
18267.33 104
18268.61 132
18269.89 135
18271.17 128
18272.45 127
18273.72 120
18275.00 148
18276.28 146
18277.56 130
18278.84 114
18280.11 111
18281.39 142
18282.67 140
18283.95 176
18285.23 130
18286.51 119
18287.78 130
18289.06 110
18290.34 123
18291.62 127
18292.90 116
18294.18 120
18295.46 131
18296.74 125
18298.01 121
18299.29 126
18300.57 132
18301.85 124
18303.13 102
18304.41 118
18305.69 114
18306.97 107
18308.25 113
18309.53 149
18310.81 128
18312.09 117
18313.37 106
18314.64 117
18315.92 126
18317.20 128
18318.48 119
18319.76 140
18321.04 142
18322.32 146
18323.60 134
18324.88 122
18326.16 123
18327.44 127
18328.72 126
18330.00 132
18331.28 125
18332.56 118
18333.84 134
18335.12 134
18336.40 132
18337.68 132
18338.96 96
18340.24 103
18341.52 134
18342.80 136
18344.09 140
18345.37 123
18346.65 137
18347.93 130
18349.21 112
18350.49 143
18351.77 106
18353.05 139
18354.33 143
18355.61 138
18356.89 125
18358.17 139
18359.46 142
18360.74 132
18362.02 114
18363.30 113
18364.58 105
18365.86 119
18367.14 114
18368.42 100
18369.71 116
18370.99 128
18372.27 130
18373.55 129
18374.83 100
18376.11 109
18377.39 129
18378.68 116
18379.96 114
18381.24 108
18382.52 127
18383.80 162
18385.09 153
18386.37 117
18387.65 114
18388.93 133
18390.21 113
18391.50 117
18392.78 137
18394.06 151
18395.34 120
18396.63 103
18397.91 105
18399.19 101
18400.47 110
18401.76 146
18403.04 126
18404.32 102
18405.60 120
18406.89 126
18408.17 153
18409.45 108
18410.73 115
18412.02 119
18413.30 132
18414.58 118
18415.87 114
18417.15 108
18418.43 139
18419.72 117
18421.00 108
18422.28 124
18423.57 136
18424.85 119
18426.13 117
18427.42 115
18428.70 130
18429.98 150
18431.27 143
18432.55 152
18433.83 128
18435.12 133
18436.40 105
18437.68 103
18438.97 110
18440.25 117
18441.54 126
18442.82 125
18444.10 114
18445.39 129
18446.67 135
18447.96 197
18449.24 129
18450.53 120
18451.81 139
18453.09 140
18454.38 115
18455.66 121
18456.95 134
18458.23 112
18459.52 130
18460.80 126
18462.09 107
18463.37 124
18464.65 130
18465.94 129
18467.22 118
18468.51 121
18469.79 117
18471.08 135
18472.36 109
18473.65 95
18474.93 102
18476.22 123
18477.50 112
18478.79 112
18480.08 122
18481.36 150
18482.65 131
18483.93 150
18485.22 130
18486.50 106
18487.79 105
18489.07 120
18490.36 161
18491.64 116
18492.93 126
18494.22 135
18495.50 107
18496.79 132
18498.07 152
18499.36 104
18500.65 131
18501.93 132
18503.22 117
18504.50 143
18505.79 133
18507.08 123
18508.36 133
18509.65 136
18510.94 122
18512.22 113
18513.51 140
18514.80 110
18516.08 114
18517.37 102
18518.65 100
18519.94 116
18521.23 124
18522.51 112
18523.80 97
18525.09 131
18526.38 113
18527.66 106
18528.95 145
18530.24 101
18531.52 117
18532.81 112
18534.10 123
18535.39 152
18536.67 131
18537.96 130
18539.25 129
18540.53 139
18541.82 136
18543.11 151
18544.40 148
18545.68 113
18546.97 125
18548.26 121
18549.55 121
18550.84 126
18552.12 118
18553.41 105
18554.70 136
18555.99 126
18557.27 148
18558.56 132
18559.85 120
18561.14 139
18562.43 121
18563.72 108
18565.00 117
18566.29 129
18567.58 124
18568.87 119
18570.16 124
18571.45 105
18572.73 123
18574.02 121
18575.31 121
18576.60 147
18577.89 131
18579.18 163
18580.47 146
18581.75 127
18583.04 150
18584.33 125
18585.62 140
18586.91 133
18588.20 128
18589.49 132
18590.78 130
18592.07 129
18593.36 126
18594.65 127
18595.93 125
18597.22 128
18598.51 117
18599.80 103
18601.09 130
18602.38 116
18603.67 114
18604.96 145
18606.25 121
18607.54 131
18608.83 111
18610.12 136
18611.41 125
18612.70 132
18613.99 105
18615.28 116
18616.57 134
18617.86 138
18619.15 117
18620.44 113
18621.73 108
18623.02 128
18624.31 164
18625.60 122
18626.89 117
18628.18 110
18629.47 100
18630.76 111
18632.05 131
18633.34 99
18634.64 113
18635.93 125
18637.22 118
18638.51 127
18639.80 121
18641.09 118
18642.38 129
18643.67 123
18644.96 100
18646.25 110
18647.54 139
18648.84 147
18650.13 112
18651.42 127
18652.71 105
18654.00 113
18655.29 126
18656.58 118
18657.88 110
18659.17 91
18660.46 115
18661.75 126
18663.04 204
18664.33 203
18665.63 118
18666.92 117
18668.21 128
18669.50 132
18670.79 119
18672.08 132
18673.38 139
18674.67 133
18675.96 105
18677.25 106
18678.55 127
18679.84 114
18681.13 125
18682.42 110
18683.71 110
18685.01 118
18686.30 144
18687.59 110
18688.88 101
18690.18 104
18691.47 101
18692.76 118
18694.06 110
18695.35 126
18696.64 162
18697.93 144
18699.23 133
18700.52 125
18701.81 136
18703.11 130
18704.40 140
18705.69 133
18706.99 109
18708.28 114
18709.57 125
18710.86 119
18712.16 136
18713.45 108
18714.75 113
18716.04 108
18717.33 87
18718.63 116
18719.92 101
18721.21 125
18722.51 161
18723.80 129
18725.09 130
18726.39 111
18727.68 125
18728.98 122
18730.27 114
18731.56 114
18732.86 105
18734.15 133
18735.45 104
18736.74 99
18738.04 122
18739.33 134
18740.62 96
18741.92 103
18743.21 111
18744.51 150
18745.80 132
18747.10 124
18748.39 127
18749.69 122
18750.98 125
18752.27 122
18753.57 130
18754.86 134
18756.16 111
18757.45 111
18758.75 106
18760.04 110
18761.34 110
18762.63 170
18763.93 156
18765.23 132
18766.52 144
18767.82 118
18769.11 118
18770.41 110
18771.70 111
18773.00 122
18774.29 131
18775.59 132
18776.88 139
18778.18 136
18779.48 117
18780.77 104
18782.07 122
18783.36 123
18784.66 109
18785.95 121
18787.25 136
18788.55 126
18789.84 135
18791.14 117
18792.43 113
18793.73 118
18795.03 118
18796.32 129
18797.62 106
18798.92 122
18800.21 107
18801.51 109
18802.81 98
18804.10 95
18805.40 93
18806.70 107
18807.99 108
18809.29 111
18810.59 118
18811.88 131
18813.18 114
18814.48 123
18815.77 146
18817.07 144
18818.37 136
18819.66 123
18820.96 113
18822.26 109
18823.56 127
18824.85 116
18826.15 120
18827.45 130
18828.75 106
18830.04 122
18831.34 112
18832.64 107
18833.94 133
18835.23 126
18836.53 133
18837.83 112
18839.13 110
18840.42 108
18841.72 101
18843.02 106
18844.32 97
18845.62 110
18846.91 135
18848.21 134
18849.51 111
18850.81 145
18852.11 145
18853.40 115
18854.70 113
18856.00 107
18857.30 148
18858.60 151
18859.90 118
18861.20 126
18862.49 119
18863.79 123
18865.09 121
18866.39 137
18867.69 126
18868.99 113
18870.29 123
18871.59 110
18872.88 116
18874.18 112
18875.48 116
18876.78 137
18878.08 127
18879.38 129
18880.68 113
18881.98 144
18883.28 139
18884.58 135
18885.88 118
18887.18 121
18888.47 146
18889.77 144
18891.07 119
18892.37 119
18893.67 130
18894.97 110
18896.27 137
18897.57 129
18898.87 95
18900.17 109
18901.47 108
18902.77 106
18904.07 126
18905.37 112
18906.67 143
18907.97 118
18909.27 118
18910.57 134
18911.87 123
18913.17 104
18914.47 107
18915.77 100
18917.07 105
18918.38 110
18919.68 111
18920.98 142
18922.28 127
18923.58 127
18924.88 110
18926.18 102
18927.48 85
18928.78 89
18930.08 100
18931.38 94
18932.68 103
18933.98 111
18935.29 118
18936.59 110
18937.89 108
18939.19 154
18940.49 131
18941.79 101
18943.09 101
18944.39 114
18945.70 117
18947.00 100
18948.30 114
18949.60 108
18950.90 112
18952.20 101
18953.51 115
18954.81 140
18956.11 129
18957.41 97
18958.71 104
18960.02 106
18961.32 92
18962.62 95
18963.92 93
18965.22 107
18966.53 101
18967.83 114
18969.13 114
18970.43 101
18971.73 140
18973.04 119
18974.34 125
18975.64 109
18976.94 109
18978.25 96
18979.55 100
18980.85 101
18982.16 84
18983.46 116
18984.76 131
18986.06 132
18987.37 120
18988.67 104
18989.97 94
18991.28 115
18992.58 108
18993.88 95
18995.18 114
18996.49 111
18997.79 116
18999.09 130
19000.40 105
19001.70 131
19003.00 144
19004.31 137
19005.61 118
19006.92 97
19008.22 100
19009.52 101
19010.83 96
19012.13 110
19013.43 113
19014.74 107
19016.04 106
19017.35 100
19018.65 117
19019.95 120
19021.26 103
19022.56 127
19023.87 112
19025.17 104
19026.47 114
19027.78 108
19029.08 120
19030.39 106
19031.69 119
19033.00 117
19034.30 112
19035.61 112
19036.91 126
19038.21 123
19039.52 92
19040.82 120
19042.13 120
19043.43 107
19044.74 129
19046.04 102
19047.35 108
19048.65 113
19049.96 110
19051.26 112
19052.57 113
19053.87 141
19055.18 119
19056.48 110
19057.79 116
19059.09 110
19060.40 103
19061.71 108
19063.01 124
19064.32 105
19065.62 107
19066.93 110
19068.23 133
19069.54 117
19070.85 126
19072.15 138
19073.46 120
19074.76 133
19076.07 127
19077.37 96
19078.68 105
19079.99 134
19081.29 127
19082.60 112
19083.91 113
19085.21 130
19086.52 125
19087.82 120
19089.13 105
19090.44 106
19091.74 149
19093.05 124
19094.36 99
19095.66 136
19096.97 110
19098.28 130
19099.58 116
19100.89 105
19102.20 102
19103.50 94
19104.81 122
19106.12 95
19107.42 91
19108.73 89
19110.04 106
19111.35 92
19112.65 97
19113.96 134
19115.27 129
19116.58 123
19117.88 90
19119.19 112
19120.50 92
19121.81 98
19123.11 121
19124.42 103
19125.73 92
19127.04 86
19128.34 105
19129.65 123
19130.96 94
19132.27 99
19133.57 129
19134.88 110
19136.19 95
19137.50 103
19138.81 94
19140.12 113
19141.42 122
19142.73 106
19144.04 97
19145.35 114
19146.66 108
19147.97 94
19149.27 113
19150.58 102
19151.89 131
19153.20 104
19154.51 84
19155.82 99
19157.13 119
19158.43 96
19159.74 122
19161.05 112
19162.36 103
19163.67 108
19164.98 105
19166.29 130
19167.60 101
19168.91 98
19170.22 104
19171.52 103
19172.83 125
19174.14 125
19175.45 120
19176.76 126
19178.07 115
19179.38 115
19180.69 95
19182.00 138
19183.31 114
19184.62 86
19185.93 78
19187.24 107
19188.55 110
19189.86 92
19191.17 103
19192.48 121
19193.79 90
19195.10 111
19196.41 114
19197.72 119
19199.03 133
19200.34 112
19201.65 107
19202.96 133
19204.27 117
19205.58 111
19206.89 124
19208.20 111
19209.51 121
19210.82 107
19212.13 113
19213.44 130
19214.75 94
19216.06 129
19217.38 147
19218.69 98
19220.00 98
19221.31 114
19222.62 89
19223.93 92
19225.24 106
19226.55 131
19227.86 110
19229.17 112
19230.49 109
19231.80 110
19233.11 123
19234.42 122
19235.73 97
19237.04 118
19238.35 100
19239.67 97
19240.98 118
19242.29 111
19243.60 105
19244.91 118
19246.22 106
19247.54 109
19248.85 117
19250.16 102
19251.47 90
19252.78 114
19254.10 110
19255.41 122
19256.72 124
19258.03 105
19259.34 114
19260.66 103
19261.97 93
19263.28 109
19264.59 89
19265.91 132
19267.22 105
19268.53 124
19269.84 133
19271.16 121
19272.47 106
19273.78 99
19275.10 89
19276.41 115
19277.72 127
19279.03 98
19280.35 89
19281.66 103
19282.97 129
19284.29 98
19285.60 127
19286.91 96
19288.23 111
19289.54 127
19290.85 116
19292.17 125
19293.48 101
19294.79 100
19296.11 106
19297.42 105
19298.73 91
19300.05 90
19301.36 124
19302.67 103
19303.99 76
19305.30 92
19306.62 106
19307.93 125
19309.24 99
19310.56 100
19311.87 109
19313.19 93
19314.50 103
19315.81 92
19317.13 135
19318.44 134
19319.76 128
19321.07 130
19322.39 91
19323.70 86
19325.01 95
19326.33 87
19327.64 104
19328.96 119
19330.27 94
19331.59 113
19332.90 106
19334.22 110
19335.53 105
19336.85 102
19338.16 113
19339.48 108
19340.79 116
19342.11 97
19343.42 112
19344.74 115
19346.05 120
19347.37 111
19348.68 93
19350.00 90
19351.31 113
19352.63 114
19353.94 94
19355.26 87
19356.58 96
19357.89 100
19359.21 106
19360.52 110
19361.84 92
19363.15 103
19364.47 101
19365.79 107
19367.10 118
19368.42 120
19369.73 113
19371.05 98
19372.37 142
19373.68 153
19375.00 120
19376.31 100
19377.63 111
19378.95 103
19380.26 101
19381.58 120
19382.90 90
19384.21 88
19385.53 89
19386.85 143
19388.16 133
19389.48 121
19390.80 102
19392.11 99
19393.43 93
19394.75 105
19396.06 105
19397.38 100
19398.70 110
19400.01 102
19401.33 88
19402.65 95
19403.97 116
19405.28 100
19406.60 108
19407.92 131
19409.23 122
19410.55 121
19411.87 150
19413.19 112
19414.50 98
19415.82 121
19417.14 120
19418.46 111
19419.77 116
19421.09 111
19422.41 101
19423.73 102
19425.05 114
19426.36 112
19427.68 85
19429.00 95
19430.32 99
19431.64 122
19432.95 141
19434.27 117
19435.59 119
19436.91 112
19438.23 97
19439.55 117
19440.86 89
19442.18 101
19443.50 103
19444.82 104
19446.14 125
19447.46 109
19448.78 105
19450.09 102
19451.41 116
19452.73 78
19454.05 93
19455.37 102
19456.69 99
19458.01 111
19459.33 89
19460.65 101
19461.97 126
19463.28 122
19464.60 119
19465.92 115
19467.24 119
19468.56 110
19469.88 95
19471.20 100
19472.52 99
19473.84 99
19475.16 104
19476.48 116
19477.80 105
19479.12 109
19480.44 86
19481.76 98
19483.08 104
19484.40 95
19485.72 106
19487.04 102
19488.36 99
19489.68 78
19491.00 77
19492.32 92
19493.64 113
19494.96 106
19496.28 103
19497.60 99
19498.92 114
19500.24 124
19501.56 104
19502.88 118
19504.20 93
19505.52 97
19506.84 111
19508.16 104
19509.49 111
19510.81 105
19512.13 105
19513.45 110
19514.77 109
19516.09 133
19517.41 102
19518.73 102
19520.05 129
19521.37 120
19522.70 93
19524.02 116
19525.34 116
19526.66 99
19527.98 100
19529.30 117
19530.62 122
19531.95 130
19533.27 127
19534.59 109
19535.91 129
19537.23 119
19538.55 104
19539.88 94
19541.20 113
19542.52 106
19543.84 104
19545.16 85
19546.49 103
19547.81 106
19549.13 97
19550.45 106
19551.77 88
19553.10 110
19554.42 119
19555.74 97
19557.06 103
19558.39 91
19559.71 95
19561.03 110
19562.35 101
19563.68 95
19565.00 93
19566.32 102
19567.64 132
19568.97 120
19570.29 102
19571.61 94
19572.94 87
19574.26 126
19575.58 110
19576.90 98
19578.23 123
19579.55 101
19580.87 109
19582.20 97
19583.52 105
19584.84 119
19586.17 91
19587.49 78
19588.81 97
19590.14 128
19591.46 98
19592.78 89
19594.11 94
19595.43 111
19596.76 106
19598.08 127
19599.40 147
19600.73 98
19602.05 102
19603.37 102
19604.70 84
19606.02 110
19607.35 94
19608.67 106
19610.00 126
19611.32 116
19612.64 82
19613.97 104
19615.29 77
19616.62 99
19617.94 100
19619.27 88
19620.59 110
19621.92 121
19623.24 97
19624.56 93
19625.89 106
19627.21 103
19628.54 121
19629.86 108
19631.19 98
19632.51 104
19633.84 123
19635.16 120
19636.49 123
19637.81 122
19639.14 103
19640.46 134
19641.79 113
19643.11 109
19644.44 147
19645.77 127
19647.09 83
19648.42 97
19649.74 102
19651.07 128
19652.39 88
19653.72 96
19655.04 89
19656.37 105
19657.70 94
19659.02 113
19660.35 113
19661.67 108
19663.00 108
19664.33 96
19665.65 110
19666.98 119
19668.30 128
19669.63 125
19670.96 101
19672.28 103
19673.61 117
19674.94 116
19676.26 115
19677.59 96
19678.92 90
19680.24 82
19681.57 102
19682.90 137
19684.22 101
19685.55 144
19686.88 114
19688.20 110
19689.53 124
19690.86 114
19692.18 114
19693.51 110
19694.84 108
19696.16 137
19697.49 126
19698.82 98
19700.15 106
19701.47 115
19702.80 112
19704.13 95
19705.46 96
19706.78 99
19708.11 99
19709.44 121
19710.77 87
19712.09 96
19713.42 121
19714.75 111
19716.08 106
19717.40 89
19718.73 129
19720.06 104
19721.39 95
19722.72 84
19724.04 86
19725.37 96
19726.70 89
19728.03 91
19729.36 115
19730.68 110
19732.01 118
19733.34 120
19734.67 91
19736.00 101
19737.33 116
19738.66 110
19739.98 114
19741.31 95
19742.64 92
19743.97 83
19745.30 93
19746.63 99
19747.96 108
19749.29 111
19750.61 122
19751.94 85
19753.27 97
19754.60 107
19755.93 124
19757.26 96
19758.59 97
19759.92 104
19761.25 93
19762.58 81
19763.91 82
19765.24 83
19766.57 108
19767.89 132
19769.22 113
19770.55 114
19771.88 83
19773.21 96
19774.54 94
19775.87 105
19777.20 96
19778.53 110
19779.86 98
19781.19 103
19782.52 118
19783.85 112
19785.18 91
19786.51 92
19787.84 112
19789.17 107
19790.50 129
19791.83 103
19793.16 107
19794.49 75
19795.83 91
19797.16 118
19798.49 94
19799.82 116
19801.15 97
19802.48 81
19803.81 90
19805.14 98
19806.47 81
19807.80 106
19809.13 95
19810.46 121
19811.79 119
19813.13 99
19814.46 101
19815.79 108
19817.12 98
19818.45 91
19819.78 95
19821.11 94
19822.44 92
19823.78 98
19825.11 102
19826.44 109
19827.77 120
19829.10 123
19830.43 87
19831.77 94
19833.10 108
19834.43 110
19835.76 128
19837.09 92
19838.42 82
19839.76 90
19841.09 85
19842.42 91
19843.75 93
19845.08 107
19846.42 124
19847.75 109
19849.08 101
19850.41 120
19851.75 111
19853.08 131
19854.41 123
19855.74 116
19857.08 113
19858.41 92
19859.74 123
19861.07 104
19862.41 98
19863.74 116
19865.07 110
19866.41 95
19867.74 103
19869.07 85
19870.40 97
19871.74 97
19873.07 88
19874.40 95
19875.74 110
19877.07 126
19878.40 87
19879.74 91
19881.07 74
19882.40 90
19883.74 101
19885.07 98
19886.40 110
19887.74 101
19889.07 89
19890.40 68
19891.74 81
19893.07 95
19894.41 92
19895.74 93
19897.07 109
19898.41 99
19899.74 77
19901.08 90
19902.41 109
19903.74 96
19905.08 77
19906.41 89
19907.75 113
19909.08 117
19910.41 111
19911.75 104
19913.08 108
19914.42 111
19915.75 129
19917.09 101
19918.42 103
19919.76 87
19921.09 83
19922.43 98
19923.76 91
19925.10 72
19926.43 109
19927.77 111
19929.10 86
19930.44 100
19931.77 104
19933.11 94
19934.44 93
19935.78 97
19937.11 88
19938.45 98
19939.78 102
19941.12 85
19942.45 88
19943.79 90
19945.12 87
19946.46 100
19947.79 89
19949.13 88
19950.47 88
19951.80 103
19953.14 99
19954.47 92
19955.81 104
19957.15 102
19958.48 113
19959.82 92
19961.15 107
19962.49 113
19963.83 104
19965.16 123
19966.50 102
19967.83 73
19969.17 83
19970.51 90
19971.84 112
19973.18 100
19974.52 104
19975.85 110
19977.19 101
19978.53 105
19979.86 99
19981.20 105
19982.54 92
19983.87 86
19985.21 78
19986.55 81
19987.88 91
19989.22 96
19990.56 91
19991.89 88
19993.23 97
19994.57 120
19995.91 115
19997.24 103
19998.58 97
19999.92 91
20001.26 88
20002.59 109
20003.93 96
20005.27 116
20006.61 113
20007.94 93
20009.28 77
20010.62 100
20011.96 98
20013.29 99
20014.63 90
20015.97 121
20017.31 83
20018.65 76
20019.98 95
20021.32 88
20022.66 88
20024.00 89
20025.34 111
20026.67 111
20028.01 97
20029.35 92
20030.69 93
20032.03 112
20033.37 136
20034.71 90
20036.04 104
20037.38 75
20038.72 107
20040.06 116
20041.40 95
20042.74 111
20044.08 121
20045.42 131
20046.75 124
20048.09 123
20049.43 103
20050.77 100
20052.11 100
20053.45 114
20054.79 102
20056.13 120
20057.47 125
20058.81 111
20060.15 106
20061.49 119
20062.82 93
20064.16 126
20065.50 113
20066.84 142
20068.18 105
20069.52 97
20070.86 124
20072.20 127
20073.54 105
20074.88 109
20076.22 114
20077.56 115
20078.90 109
20080.24 115
20081.58 109
20082.92 106
20084.26 93
20085.60 92
20086.94 107
20088.28 88
20089.62 112
20090.96 116
20092.30 108
20093.64 109
20094.99 91
20096.33 87
20097.67 98
20099.01 99
20100.35 115
20101.69 100
20103.03 74
20104.37 85
20105.71 107
20107.05 120
20108.39 130
20109.73 104
20111.08 117
20112.42 95
20113.76 105
20115.10 106
20116.44 102
20117.78 94
20119.12 104
20120.46 104
20121.81 110
20123.15 97
20124.49 81
20125.83 84
20127.17 138
20128.51 106
20129.86 81
20131.20 102
20132.54 116
20133.88 100
20135.22 85
20136.56 110
20137.91 108
20139.25 89
