# Supplementary material for: MALDI-TOF MS typing enables the classification of brewing yeasts of the genus Saccharomyces to major beer styles
Source: PLoS One. 2017 Aug 9;12(8):e0181694. doi: 10.1371/journal.pone.0181694 (PMC5549903; doi:10.1371/journal.pone.0181694)
Supplement: S5 File — The directory includes 90 raw files and was zipped to “.zip”; the folder has three strains with 30 spectra per strain; S1 Text explains the raw files with an example and Table 1 represents the yeast strains used within the experiment. (ZIP) [file pone.0181694.s008.zip › 13-15/30274-3H2-Dias-Dias-Dias-YPG-18h-E-E_2015-08-18__0_A4_1.dat]

1999.93 2530
2000.35 2765
2000.77 2602
2001.19 2552
2001.61 2716
2002.03 2911
2002.46 2768
2002.88 2676
2003.30 2587
2003.72 2552
2004.14 2638
2004.57 2597
2004.99 2613
2005.41 2333
2005.83 2305
2006.25 2632
2006.68 2431
2007.10 2378
2007.52 2284
2007.94 2387
2008.37 2323
2008.79 2564
2009.21 2500
2009.63 2398
2010.06 2278
2010.48 2608
2010.90 2663
2011.32 2484
2011.75 2549
2012.17 2422
2012.59 2320
2013.02 2558
2013.44 2472
2013.86 2472
2014.29 2441
2014.71 2277
2015.13 2192
2015.55 2130
2015.98 2317
2016.40 2214
2016.82 2280
2017.25 2309
2017.67 2356
2018.10 2436
2018.52 2482
2018.94 2705
2019.37 2556
2019.79 2721
2020.21 2811
2020.64 2764
2021.06 2792
2021.48 3178
2021.91 2935
2022.33 2762
2022.76 2875
2023.18 2897
2023.60 2804
2024.03 2665
2024.45 2508
2024.88 2487
2025.30 2601
2025.73 2549
2026.15 2374
2026.57 2325
2027.00 2294
2027.42 2409
2027.85 2257
2028.27 2333
2028.70 2329
2029.12 2221
2029.55 2173
2029.97 2169
2030.40 2295
2030.82 2403
2031.24 2164
2031.67 2119
2032.09 2205
2032.52 2272
2032.94 2193
2033.37 2204
2033.79 2190
2034.22 2107
2034.65 2170
2035.07 2386
2035.50 2206
2035.92 2240
2036.35 2195
2036.77 2305
2037.20 2429
2037.62 2409
2038.05 2414
2038.47 2386
2038.90 2465
2039.33 2415
2039.75 2520
2040.18 2382
2040.60 2307
2041.03 2478
2041.45 2454
2041.88 2498
2042.31 2715
2042.73 2734
2043.16 2503
2043.58 2636
2044.01 2548
2044.44 2596
2044.86 2463
2045.29 2400
2045.72 2308
2046.14 2355
2046.57 2536
2047.00 2284
2047.42 2404
2047.85 2125
2048.28 2125
2048.70 2195
2049.13 2285
2049.56 2390
2049.98 2068
2050.41 2283
2050.84 2336
2051.26 2106
2051.69 2229
2052.12 2215
2052.54 2283
2052.97 2353
2053.40 2470
2053.83 2521
2054.25 2478
2054.68 2222
2055.11 2383
2055.53 2570
2055.96 2379
2056.39 2551
2056.82 2543
2057.24 2485
2057.67 2613
2058.10 2481
2058.53 2419
2058.96 2500
2059.38 2402
2059.81 2347
2060.24 2306
2060.67 2299
2061.10 2211
2061.52 2209
2061.95 2308
2062.38 2241
2062.81 2479
2063.24 2389
2063.66 2508
2064.09 2503
2064.52 2520
2064.95 2431
2065.38 2431
2065.81 2517
2066.23 2604
2066.66 2587
2067.09 2545
2067.52 2569
2067.95 2516
2068.38 2524
2068.81 2353
2069.23 2586
2069.66 2715
2070.09 2526
2070.52 2423
2070.95 2465
2071.38 2432
2071.81 2343
2072.24 2315
2072.67 2396
2073.10 2320
2073.53 2471
2073.95 2306
2074.38 2303
2074.81 2229
2075.24 2225
2075.67 2290
2076.10 2161
2076.53 2188
2076.96 2460
2077.39 2384
2077.82 2285
2078.25 2535
2078.68 2373
2079.11 2251
2079.54 2364
2079.97 2439
2080.40 2361
2080.83 2503
2081.26 2602
2081.69 2578
2082.12 2537
2082.55 2708
2082.98 2667
2083.41 2540
2083.84 2627
2084.27 2565
2084.70 2527
2085.13 2525
2085.56 2642
2085.99 2405
2086.42 2377
2086.85 2285
2087.29 2301
2087.72 2179
2088.15 2278
2088.58 2386
2089.01 2285
2089.44 2231
2089.87 2217
2090.30 2155
2090.73 2203
2091.16 2280
2091.59 2236
2092.03 2316
2092.46 2424
2092.89 2507
2093.32 2560
2093.75 2505
2094.18 2502
2094.61 2622
2095.05 2877
2095.48 3048
2095.91 2994
2096.34 2808
2096.77 2913
2097.20 2706
2097.63 2456
2098.07 2545
2098.50 2532
2098.93 2461
2099.36 2445
2099.79 2257
2100.23 2256
2100.66 2234
2101.09 2059
2101.52 2066
2101.95 2205
2102.39 2137
2102.82 2121
2103.25 2037
2103.68 2289
2104.12 2203
2104.55 2181
2104.98 2221
2105.41 2328
2105.85 2540
2106.28 2320
2106.71 2280
2107.14 2211
2107.58 2244
2108.01 2208
2108.44 2314
2108.88 2289
2109.31 2307
2109.74 2327
2110.18 2429
2110.61 2473
2111.04 2474
2111.47 2288
2111.91 2494
2112.34 2389
2112.77 2333
2113.21 2374
2113.64 2432
2114.07 2410
2114.51 2477
2114.94 2307
2115.37 2347
2115.81 2239
2116.24 2089
2116.68 2248
2117.11 2126
2117.54 1974
2117.98 2067
2118.41 1991
2118.85 2170
2119.28 2119
2119.71 2058
2120.15 2111
2120.58 2104
2121.02 2079
2121.45 2180
2121.88 2262
2122.32 2276
2122.75 2069
2123.19 2068
2123.62 2081
2124.06 2344
2124.49 2243
2124.92 2248
2125.36 2156
2125.79 2166
2126.23 2172
2126.66 2119
2127.10 2167
2127.53 2054
2127.97 2026
2128.40 1934
2128.84 2153
2129.27 2052
2129.71 2021
2130.14 2101
2130.58 2142
2131.01 2123
2131.45 2196
2131.88 2308
2132.32 2456
2132.75 2333
2133.19 2429
2133.63 2409
2134.06 2398
2134.50 2338
2134.93 2394
2135.37 2719
2135.80 2431
2136.24 2459
2136.67 2493
2137.11 2500
2137.55 2424
2137.98 2376
2138.42 2409
2138.85 2787
2139.29 2516
2139.73 2611
2140.16 2435
2140.60 2489
2141.03 2614
2141.47 2331
2141.91 2393
2142.34 2554
2142.78 2398
2143.22 2350
2143.65 2184
2144.09 2043
2144.53 2102
2144.96 1960
2145.40 1998
2145.84 2117
2146.27 2204
2146.71 2263
2147.15 2073
2147.58 1850
2148.02 2068
2148.46 2243
2148.89 2147
2149.33 2210
2149.77 2329
2150.21 2508
2150.64 2761
2151.08 2828
2151.52 2814
2151.95 2935
2152.39 3072
2152.83 3242
2153.27 2889
2153.70 2982
2154.14 2795
2154.58 2787
2155.02 2816
2155.45 2727
2155.89 2580
2156.33 2386
2156.77 2536
2157.21 2510
2157.64 2334
2158.08 2307
2158.52 2249
2158.96 2215
2159.40 2118
2159.83 2346
2160.27 2180
2160.71 2084
2161.15 2203
2161.59 2030
2162.02 1971
2162.46 2121
2162.90 2266
2163.34 2294
2163.78 2161
2164.22 2279
2164.66 2254
2165.09 2205
2165.53 2295
2165.97 2198
2166.41 2260
2166.85 2342
2167.29 2280
2167.73 2386
2168.17 2291
2168.60 2153
2169.04 2078
2169.48 2461
2169.92 2438
2170.36 2362
2170.80 2456
2171.24 2458
2171.68 2348
2172.12 2361
2172.56 2519
2173.00 2482
2173.44 2340
2173.88 2484
2174.32 2585
2174.76 2631
2175.20 2817
2175.64 2753
2176.07 2718
2176.51 2523
2176.95 2534
2177.39 2682
2177.83 2565
2178.27 2729
2178.71 2735
2179.15 2822
2179.59 2734
2180.03 2713
2180.47 2960
2180.92 2862
2181.36 2638
2181.80 2730
2182.24 2726
2182.68 2681
2183.12 2698
2183.56 2400
2184.00 2359
2184.44 2355
2184.88 2361
2185.32 2206
2185.76 2260
2186.20 2160
2186.64 2088
2187.08 2284
2187.52 2307
2187.97 2423
2188.41 2489
2188.85 2511
2189.29 2636
2189.73 2676
2190.17 2464
2190.61 2742
2191.05 2935
2191.49 2852
2191.94 2744
2192.38 2843
2192.82 2803
2193.26 2655
2193.70 2730
2194.14 2923
2194.58 2901
2195.03 2783
2195.47 2724
2195.91 2523
2196.35 2550
2196.79 2806
2197.24 2887
2197.68 2695
2198.12 2731
2198.56 2779
2199.00 2870
2199.45 2771
2199.89 2847
2200.33 2815
2200.77 2748
2201.21 2668
2201.66 2762
2202.10 2621
2202.54 2536
2202.98 2510
2203.43 2531
2203.87 2616
2204.31 2561
2204.75 2420
2205.20 2359
2205.64 2404
2206.08 2343
2206.53 2405
2206.97 2336
2207.41 2504
2207.85 2797
2208.30 2911
2208.74 2736
2209.18 2582
2209.63 2781
2210.07 2835
2210.51 2772
2210.96 2551
2211.40 2524
2211.84 2563
2212.29 2761
2212.73 2835
2213.17 2777
2213.62 2733
2214.06 2637
2214.50 2447
2214.95 2475
2215.39 2562
2215.84 2440
2216.28 2610
2216.72 2639
2217.17 2516
2217.61 2602
2218.05 2506
2218.50 2569
2218.94 2351
2219.39 2283
2219.83 2329
2220.28 2249
2220.72 2315
2221.16 2198
2221.61 2291
2222.05 2377
2222.50 2571
2222.94 2738
2223.39 3093
2223.83 3178
2224.28 3518
2224.72 3656
2225.16 4094
2225.61 4287
2226.05 4373
2226.50 4660
2226.94 4800
2227.39 4811
2227.83 4933
2228.28 4570
2228.72 4286
2229.17 4129
2229.61 4021
2230.06 3634
2230.50 3199
2230.95 2965
2231.40 2912
2231.84 3043
2232.29 2789
2232.73 2779
2233.18 2945
2233.62 2813
2234.07 2942
2234.51 3003
2234.96 3044
2235.41 2936
2235.85 2931
2236.30 3037
2236.74 3228
2237.19 3209
2237.63 2900
2238.08 2854
2238.53 2837
2238.97 2981
2239.42 2915
2239.86 2823
2240.31 2804
2240.76 2801
2241.20 2736
2241.65 2831
2242.10 2813
2242.54 3080
2242.99 2947
2243.44 2812
2243.88 2555
2244.33 2542
2244.78 2490
2245.22 2648
2245.67 2593
2246.12 2517
2246.56 2344
2247.01 2369
2247.46 2457
2247.90 2366
2248.35 2365
2248.80 2384
2249.24 2419
2249.69 2452
2250.14 2301
2250.59 2378
2251.03 2335
2251.48 2396
2251.93 2377
2252.38 2176
2252.82 2359
2253.27 2305
2253.72 2436
2254.17 2408
2254.61 2453
2255.06 2498
2255.51 2354
2255.96 2584
2256.40 2370
2256.85 2376
2257.30 2363
2257.75 2167
2258.20 2072
2258.64 2277
2259.09 2230
2259.54 2215
2259.99 2300
2260.44 2352
2260.88 2299
2261.33 2353
2261.78 2551
2262.23 2876
2262.68 2574
2263.13 2832
2263.58 2834
2264.02 2839
2264.47 3066
2264.92 3185
2265.37 3316
2265.82 3262
2266.27 3302
2266.72 3159
2267.17 2961
2267.61 2816
2268.06 2873
2268.51 2966
2268.96 2961
2269.41 2925
2269.86 3134
2270.31 3123
2270.76 2922
2271.21 3113
2271.66 2998
2272.11 3005
2272.56 3096
2273.00 3010
2273.45 2884
2273.90 2843
2274.35 2895
2274.80 2859
2275.25 2771
2275.70 2848
2276.15 2629
2276.60 2457
2277.05 2580
2277.50 2303
2277.95 2559
2278.40 2330
2278.85 2268
2279.30 2253
2279.75 2445
2280.20 2354
2280.65 2557
2281.10 2626
2281.55 2640
2282.00 2799
2282.45 3084
2282.90 3112
2283.35 3171
2283.81 3185
2284.26 3301
2284.71 3496
2285.16 3474
2285.61 3515
2286.06 3275
2286.51 3104
2286.96 3103
2287.41 2887
2287.86 2975
2288.31 3027
2288.76 3028
2289.22 3190
2289.67 3242
2290.12 3244
2290.57 3377
2291.02 3479
2291.47 3765
2291.92 4107
2292.37 4373
2292.83 4442
2293.28 4559
2293.73 4487
2294.18 4867
2294.63 4836
2295.08 4805
2295.53 4291
2295.99 4175
2296.44 4298
2296.89 4232
2297.34 4001
2297.79 3692
2298.25 3535
2298.70 3413
2299.15 3126
2299.60 2981
2300.05 2945
2300.51 2945
2300.96 2768
2301.41 2559
2301.86 2693
2302.32 2665
2302.77 2717
2303.22 2635
2303.67 2461
2304.13 2539
2304.58 2576
2305.03 2491
2305.48 2385
2305.94 2457
2306.39 2627
2306.84 2548
2307.29 2470
2307.75 2404
2308.20 2609
2308.65 2657
2309.11 2700
2309.56 2699
2310.01 2846
2310.47 2784
2310.92 2857
2311.37 3106
2311.83 3132
2312.28 3336
2312.73 3288
2313.19 3268
2313.64 3180
2314.09 3369
2314.55 3095
2315.00 2959
2315.45 2905
2315.91 2779
2316.36 2792
2316.81 2533
2317.27 2606
2317.72 2731
2318.18 2551
2318.63 2784
2319.08 2829
2319.54 2777
2319.99 2727
2320.45 2827
2320.90 2832
2321.35 2809
2321.81 2752
2322.26 2501
2322.72 2563
2323.17 2814
2323.63 3026
2324.08 3038
2324.54 2753
2324.99 2536
2325.44 2753
2325.90 2923
2326.35 2887
2326.81 2817
2327.26 2582
2327.72 2792
2328.17 2968
2328.63 2979
2329.08 2936
2329.54 3071
2329.99 2836
2330.45 2851
2330.90 2675
2331.36 2917
2331.81 3076
2332.27 3105
2332.72 3136
2333.18 3143
2333.64 2995
2334.09 3049
2334.55 3204
2335.00 3053
2335.46 2790
2335.91 2718
2336.37 2724
2336.82 2618
2337.28 2580
2337.74 2636
2338.19 2541
2338.65 2538
2339.10 2651
2339.56 2832
2340.02 2960
2340.47 3090
2340.93 2758
2341.38 3019
2341.84 3046
2342.30 3076
2342.75 3143
2343.21 3183
2343.67 3118
2344.12 3067
2344.58 3030
2345.04 3309
2345.49 3349
2345.95 3335
2346.41 3248
2346.86 3365
2347.32 3255
2347.78 3313
2348.23 3395
2348.69 3527
2349.15 3363
2349.60 3450
2350.06 3415
2350.52 3417
2350.97 3250
2351.43 3309
2351.89 3028
2352.35 2820
2352.80 3019
2353.26 3051
2353.72 2778
2354.18 2782
2354.63 2928
2355.09 2841
2355.55 2825
2356.01 2651
2356.46 2669
2356.92 2629
2357.38 2729
2357.84 2810
2358.29 2657
2358.75 2534
2359.21 2570
2359.67 2582
2360.13 2651
2360.58 2812
2361.04 2665
2361.50 2822
2361.96 3015
2362.42 3037
2362.88 3284
2363.33 3019
2363.79 3285
2364.25 3115
2364.71 3246
2365.17 3305
2365.63 3167
2366.08 2956
2366.54 3089
2367.00 3093
2367.46 2985
2367.92 2810
2368.38 2848
2368.84 3020
2369.30 2743
2369.75 2621
2370.21 2941
2370.67 2800
2371.13 2710
2371.59 2765
2372.05 2702
2372.51 2623
2372.97 2538
2373.43 2567
2373.89 2749
2374.35 2669
2374.81 2613
2375.27 2553
2375.72 2560
2376.18 2568
2376.64 2608
2377.10 2493
2377.56 2466
2378.02 2781
2378.48 2599
2378.94 2581
2379.40 2471
2379.86 2428
2380.32 2630
2380.78 2656
2381.24 2692
2381.70 2675
2382.16 2711
2382.62 2728
2383.08 2626
2383.54 2532
2384.00 2616
2384.46 2561
2384.92 2496
2385.39 2533
2385.85 2640
2386.31 2717
2386.77 2506
2387.23 2620
2387.69 2482
2388.15 2506
2388.61 2574
2389.07 2560
2389.53 2480
2389.99 2588
2390.45 2445
2390.91 2494
2391.38 2439
2391.84 2511
2392.30 2582
2392.76 2610
2393.22 2636
2393.68 2481
2394.14 2387
2394.60 2416
2395.06 2578
2395.53 2479
2395.99 2330
2396.45 2167
2396.91 2206
2397.37 2300
2397.83 2402
2398.30 2413
2398.76 2293
2399.22 2319
2399.68 2359
2400.14 2521
2400.61 2388
2401.07 2616
2401.53 2554
2401.99 2462
2402.45 2435
2402.92 2535
2403.38 2468
2403.84 2313
2404.30 2483
2404.76 2589
2405.23 2679
2405.69 2583
2406.15 2570
2406.61 2416
2407.08 2584
2407.54 2631
2408.00 2423
2408.46 2397
2408.93 2631
2409.39 2624
2409.85 2686
2410.32 2562
2410.78 2501
2411.24 2398
2411.70 2552
2412.17 2536
2412.63 2362
2413.09 2263
2413.56 2448
2414.02 2422
2414.48 2366
2414.95 2465
2415.41 2535
2415.87 2340
2416.34 2475
2416.80 2663
2417.26 2761
2417.73 2686
2418.19 2850
2418.65 2908
2419.12 2996
2419.58 3335
2420.05 3157
2420.51 3539
2420.97 3304
2421.44 3321
2421.90 3380
2422.37 3238
2422.83 3187
2423.29 2904
2423.76 3029
2424.22 3211
2424.69 3188
2425.15 3224
2425.62 3196
2426.08 3308
2426.54 3233
2427.01 3421
2427.47 3654
2427.94 3835
2428.40 3715
2428.87 3964
2429.33 4428
2429.80 4310
2430.26 4113
2430.73 4311
2431.19 4189
2431.66 3953
2432.12 3596
2432.59 3556
2433.05 3147
2433.52 3126
2433.98 2679
2434.45 2776
2434.91 2929
2435.38 3066
2435.84 2907
2436.31 2709
2436.77 2738
2437.24 2715
2437.70 2662
2438.17 2709
2438.63 2929
2439.10 2966
2439.57 2920
2440.03 3186
2440.50 3355
2440.96 3740
2441.43 3688
2441.89 4013
2442.36 4190
2442.83 4321
2443.29 4169
2443.76 4454
2444.22 4263
2444.69 4105
2445.16 3994
2445.62 3748
2446.09 3439
2446.56 3136
2447.02 2920
2447.49 2784
2447.96 2834
2448.42 2643
2448.89 2633
2449.35 2643
2449.82 2601
2450.29 2633
2450.75 2690
2451.22 2459
2451.69 2243
2452.16 2182
2452.62 2417
2453.09 2482
2453.56 2466
2454.02 2514
2454.49 2365
2454.96 2367
2455.42 2561
2455.89 2722
2456.36 2598
2456.83 2704
2457.29 2675
2457.76 2648
2458.23 2559
2458.70 2424
2459.16 2617
2459.63 2608
2460.10 2741
2460.57 2572
2461.03 2510
2461.50 2446
2461.97 2453
2462.44 2464
2462.91 2437
2463.37 2415
2463.84 2450
2464.31 2668
2464.78 2464
2465.25 2360
2465.71 2594
2466.18 2623
2466.65 2524
2467.12 2623
2467.59 2947
2468.06 2783
2468.52 2805
2468.99 2880
2469.46 2923
2469.93 2928
2470.40 2889
2470.87 2663
2471.34 2850
2471.80 2978
2472.27 2723
2472.74 2665
2473.21 2632
2473.68 2607
2474.15 2729
2474.62 2672
2475.09 2463
2475.56 2509
2476.02 2609
2476.49 2592
2476.96 2562
2477.43 2755
2477.90 2695
2478.37 2442
2478.84 2702
2479.31 2621
2479.78 2873
2480.25 2747
2480.72 2839
2481.19 2774
2481.66 2887
2482.13 2996
2482.60 3039
2483.07 3155
2483.54 3251
2484.01 3135
2484.48 3079
2484.95 3060
2485.42 2915
2485.89 2859
2486.36 2855
2486.83 2731
2487.30 2512
2487.77 2581
2488.24 2442
2488.71 2506
2489.18 2561
2489.65 2381
2490.12 2357
2490.59 2240
2491.06 2317
2491.53 2406
2492.00 2373
2492.47 2590
2492.94 2773
2493.41 2596
2493.88 2573
2494.36 2625
2494.83 2593
2495.30 2746
2495.77 2748
2496.24 3048
2496.71 2939
2497.18 2974
2497.65 2774
2498.12 2796
2498.60 3037
2499.07 3099
2499.54 3123
2500.01 2952
2500.48 2891
2500.95 3107
2501.42 2918
2501.90 2811
2502.37 2685
2502.84 2700
2503.31 2622
2503.78 2502
2504.25 2475
2504.73 2480
2505.20 2404
2505.67 2505
2506.14 2330
2506.61 2411
2507.09 2526
2507.56 2532
2508.03 2585
2508.50 2745
2508.97 2607
2509.45 2540
2509.92 2874
2510.39 2981
2510.86 2942
2511.34 3193
2511.81 3020
2512.28 2799
2512.75 3074
2513.23 2896
2513.70 2719
2514.17 2965
2514.65 3171
2515.12 3146
2515.59 3087
2516.06 2999
2516.54 2855
2517.01 2694
2517.48 2627
2517.96 2583
2518.43 2757
2518.90 2611
2519.38 2562
2519.85 2629
2520.32 2669
2520.80 2621
2521.27 2602
2521.74 2654
2522.22 2709
2522.69 2874
2523.16 2704
2523.64 2570
2524.11 2519
2524.58 2618
2525.06 2299
2525.53 2339
2526.01 2417
2526.48 2406
2526.95 2413
2527.43 2584
2527.90 2284
2528.38 2447
2528.85 2497
2529.32 2402
2529.80 2362
2530.27 2302
2530.75 2516
2531.22 2450
2531.70 2556
2532.17 2521
2532.64 2476
2533.12 2731
2533.59 2738
2534.07 2811
2534.54 2705
2535.02 2743
2535.49 2573
2535.97 2809
2536.44 2733
2536.92 2657
2537.39 2683
2537.87 2830
2538.34 2765
2538.82 2477
2539.29 2656
2539.77 2673
2540.24 2505
2540.72 2606
2541.19 2541
2541.67 2570
2542.14 2327
2542.62 2517
2543.09 2698
2543.57 2597
2544.04 2603
2544.52 2466
2545.00 2468
2545.47 2600
2545.95 2791
2546.42 2780
2546.90 2921
2547.37 2942
2547.85 3089
2548.33 3110
2548.80 3351
2549.28 3446
2549.75 3589
2550.23 3821
2550.71 3791
2551.18 3719
2551.66 3929
2552.14 3682
2552.61 3431
2553.09 3289
2553.57 3404
2554.04 3188
2554.52 3491
2554.99 3499
2555.47 3277
2555.95 3279
2556.42 3625
2556.90 3825
2557.38 3663
2557.86 3799
2558.33 3851
2558.81 3806
2559.29 3781
2559.76 3523
2560.24 3357
2560.72 3173
2561.19 3133
2561.67 2960
2562.15 3052
2562.63 2807
2563.10 2660
2563.58 2530
2564.06 2547
2564.54 2467
2565.01 2425
2565.49 2431
2565.97 2369
2566.45 2480
2566.92 2382
2567.40 2454
2567.88 2627
2568.36 2574
2568.83 2381
2569.31 2203
2569.79 2340
2570.27 2331
2570.75 2339
2571.22 2227
2571.70 2427
2572.18 2471
2572.66 2446
2573.14 2434
2573.62 2359
2574.09 2322
2574.57 2282
2575.05 2243
2575.53 2378
2576.01 2414
2576.49 2248
2576.97 2256
2577.44 2471
2577.92 2494
2578.40 2447
2578.88 2389
2579.36 2254
2579.84 2184
2580.32 2252
2580.80 2424
2581.27 2372
2581.75 2379
2582.23 2269
2582.71 2253
2583.19 2376
2583.67 2405
2584.15 2421
2584.63 2194
2585.11 2142
2585.59 2229
2586.07 2368
2586.55 2410
2587.03 2388
2587.51 2413
2587.99 2268
2588.47 2134
2588.94 2311
2589.42 2514
2589.90 2485
2590.38 2343
2590.86 2404
2591.34 2394
2591.82 2367
2592.30 2517
2592.78 2568
2593.26 2699
2593.74 2622
2594.22 2761
2594.71 2725
2595.19 2633
2595.67 2786
2596.15 2667
2596.63 2992
2597.11 2883
2597.59 2873
2598.07 2887
2598.55 2885
2599.03 2986
2599.51 3162
2599.99 3162
2600.47 3151
2600.95 2864
2601.43 2835
2601.91 2851
2602.40 2805
2602.88 2716
2603.36 2657
2603.84 2723
2604.32 2501
2604.80 2411
2605.28 2516
2605.76 2722
2606.24 2631
2606.73 2565
2607.21 2439
2607.69 2449
2608.17 2566
2608.65 2766
2609.13 2870
2609.62 3076
2610.10 2963
2610.58 3042
2611.06 3424
2611.54 3340
2612.02 3444
2612.51 3422
2612.99 3446
2613.47 3490
2613.95 3475
2614.43 3410
2614.92 3251
2615.40 3392
2615.88 3284
2616.36 3014
2616.85 3049
2617.33 2999
2617.81 2793
2618.29 2577
2618.78 2693
2619.26 2590
2619.74 2668
2620.22 2547
2620.71 2676
2621.19 2467
2621.67 2381
2622.15 2506
2622.64 2334
2623.12 2486
2623.60 2670
2624.09 2621
2624.57 2453
2625.05 2451
2625.53 2556
2626.02 2508
2626.50 2457
2626.98 2480
2627.47 2524
2627.95 2687
2628.43 2725
2628.92 2532
2629.40 2510
2629.88 2457
2630.37 2613
2630.85 2424
2631.34 2375
2631.82 2525
2632.30 2452
2632.79 2450
2633.27 2489
2633.75 2569
2634.24 2504
2634.72 2616
2635.21 2645
2635.69 2731
2636.17 2805
2636.66 2484
2637.14 2383
2637.63 2569
2638.11 2366
2638.60 2390
2639.08 2249
2639.56 2496
2640.05 2601
2640.53 2618
2641.02 2677
2641.50 2583
2641.99 2635
2642.47 2730
2642.96 2883
2643.44 2810
2643.93 2863
2644.41 2732
2644.90 2707
2645.38 2668
2645.87 2803
2646.35 2554
2646.84 2549
2647.32 2523
2647.81 2723
2648.29 2673
2648.78 2599
2649.26 2474
2649.75 2551
2650.23 2642
2650.72 2769
2651.20 2763
2651.69 2543
2652.17 2617
2652.66 2573
2653.15 2576
2653.63 2521
2654.12 2494
2654.60 2597
2655.09 2541
2655.57 2623
2656.06 2492
2656.55 2537
2657.03 2602
2657.52 2540
2658.00 2404
2658.49 2454
2658.98 2558
2659.46 2588
2659.95 2467
2660.44 2526
2660.92 2365
2661.41 2343
2661.90 2351
2662.38 2246
2662.87 2251
2663.35 2330
2663.84 2152
2664.33 2218
2664.81 2508
2665.30 2393
2665.79 2431
2666.28 2459
2666.76 2266
2667.25 2507
2667.74 2506
2668.22 2483
2668.71 2405
2669.20 2667
2669.68 2657
2670.17 2566
2670.66 2409
2671.15 2335
2671.63 2273
2672.12 2437
2672.61 2541
2673.10 2710
2673.58 2499
2674.07 2869
2674.56 2817
2675.05 3039
2675.53 3133
2676.02 2930
2676.51 3140
2677.00 3122
2677.49 3223
2677.97 3512
2678.46 3312
2678.95 3378
2679.44 3422
2679.93 3623
2680.41 3313
2680.90 3341
2681.39 3299
2681.88 3309
2682.37 3437
2682.85 3779
2683.34 3803
2683.83 3754
2684.32 3921
2684.81 4111
2685.30 3880
2685.79 3972
2686.27 4221
2686.76 4295
2687.25 4215
2687.74 3978
2688.23 3863
2688.72 3489
2689.21 3357
2689.70 3185
2690.19 3033
2690.67 3071
2691.16 2728
2691.65 2549
2692.14 2686
2692.63 2678
2693.12 2555
2693.61 2379
2694.10 2420
2694.59 2459
2695.08 2500
2695.57 2624
2696.06 2326
2696.55 2460
2697.04 2617
2697.53 2541
2698.02 2455
2698.51 2562
2699.00 2570
2699.49 2594
2699.98 2493
2700.47 2766
2700.96 2439
2701.45 2493
2701.94 2706
2702.43 2651
2702.92 2662
2703.41 2760
2703.90 2877
2704.39 2947
2704.88 2862
2705.37 2888
2705.86 2794
2706.35 2763
2706.84 2826
2707.33 2886
2707.82 2720
2708.31 2677
2708.80 2589
2709.29 2660
2709.78 2543
2710.27 2534
2710.77 2555
2711.26 2474
2711.75 2365
2712.24 2353
2712.73 2449
2713.22 2381
2713.71 2339
2714.20 2521
2714.69 2569
2715.19 2341
2715.68 2363
2716.17 2323
2716.66 2593
2717.15 2471
2717.64 2426
2718.13 2548
2718.63 2573
2719.12 2423
2719.61 2351
2720.10 2383
2720.59 2436
2721.08 2546
2721.58 2562
2722.07 2784
2722.56 2862
2723.05 2773
2723.54 2634
2724.04 2729
2724.53 2788
2725.02 2941
2725.51 2835
2726.01 3058
2726.50 3036
2726.99 2952
2727.48 2782
2727.98 2758
2728.47 2579
2728.96 2520
2729.45 2468
2729.95 2599
2730.44 2615
2730.93 2616
2731.42 2376
2731.92 2637
2732.41 2589
2732.90 2417
2733.40 2349
2733.89 2501
2734.38 2544
2734.87 2495
2735.37 2421
2735.86 2410
2736.35 2464
2736.85 2578
2737.34 2846
2737.83 2784
2738.33 2625
2738.82 2602
2739.31 2760
2739.81 2606
2740.30 2697
2740.79 2616
2741.29 2792
2741.78 2976
2742.28 2833
2742.77 2782
2743.26 2746
2743.76 2867
2744.25 2847
2744.75 2715
2745.24 2539
2745.73 2460
2746.23 2405
2746.72 2444
2747.22 2540
2747.71 2503
2748.20 2576
2748.70 2496
2749.19 2481
2749.69 2502
2750.18 2478
2750.68 2452
2751.17 2354
2751.67 2218
2752.16 2329
2752.66 2524
2753.15 2691
2753.64 2574
2754.14 2828
2754.63 2738
2755.13 2979
2755.62 3006
2756.12 2994
2756.61 3070
2757.11 2913
2757.60 2885
2758.10 2848
2758.59 2766
2759.09 2813
2759.59 2600
2760.08 2728
2760.58 2802
2761.07 2657
2761.57 2558
2762.06 2597
2762.56 2545
2763.05 2487
2763.55 2502
2764.05 2414
2764.54 2515
2765.04 2493
2765.53 2346
2766.03 2632
2766.52 2493
2767.02 2562
2767.52 2561
2768.01 2481
2768.51 2481
2769.00 2599
2769.50 2410
2770.00 2398
2770.49 2506
2770.99 2688
2771.49 2620
2771.98 2592
2772.48 2687
2772.98 2600
2773.47 2695
2773.97 2785
2774.47 2810
2774.96 2814
2775.46 2969
2775.96 3063
2776.45 3058
2776.95 2990
2777.45 3025
2777.94 3311
2778.44 3278
2778.94 3287
2779.43 3022
2779.93 3135
2780.43 3241
2780.93 3219
2781.42 3060
2781.92 3010
2782.42 3000
2782.92 3019
2783.41 2904
2783.91 3062
2784.41 2930
2784.91 2897
2785.40 2809
2785.90 2926
2786.40 2783
2786.90 2738
2787.39 2670
2787.89 2584
2788.39 2649
2788.89 2629
2789.39 2521
2789.88 2538
2790.38 2540
2790.88 2492
2791.38 2532
2791.88 2651
2792.37 2532
2792.87 2662
2793.37 2674
2793.87 2407
2794.37 2470
2794.87 2734
2795.37 2783
2795.86 2689
2796.36 2881
2796.86 2899
2797.36 3223
2797.86 3427
2798.36 3539
2798.86 3451
2799.35 4181
2799.85 4012
2800.35 3893
2800.85 3972
2801.35 3862
2801.85 3951
2802.35 3858
2802.85 3503
2803.35 3318
2803.85 3159
2804.35 3057
2804.85 2807
2805.34 2908
2805.84 2951
2806.34 2986
2806.84 3221
2807.34 3391
2807.84 3911
2808.34 4124
2808.84 4377
2809.34 4882
2809.84 5151
2810.34 5312
2810.84 5430
2811.34 5736
2811.84 5367
2812.34 5460
2812.84 5314
2813.34 5287
2813.84 4939
2814.34 4397
2814.84 4111
2815.34 3729
2815.84 3447
2816.34 3310
2816.84 3334
2817.34 3193
2817.84 3123
2818.35 2979
2818.85 3103
2819.35 2932
2819.85 2932
2820.35 2721
2820.85 2701
2821.35 2647
2821.85 2643
2822.35 2685
2822.85 2695
2823.35 2544
2823.85 2466
2824.36 2476
2824.86 2580
2825.36 2525
2825.86 2664
2826.36 2559
2826.86 2536
2827.36 2693
2827.86 2827
2828.37 2817
2828.87 2870
2829.37 2933
2829.87 3000
2830.37 3060
2830.87 2964
2831.38 2874
2831.88 3035
2832.38 3198
2832.88 3249
2833.38 3264
2833.88 3532
2834.39 3668
2834.89 3524
2835.39 3551
2835.89 3541
2836.40 3413
2836.90 3407
2837.40 3393
2837.90 3375
2838.40 3409
2838.91 3230
2839.41 2945
2839.91 2901
2840.41 3025
2840.92 2904
2841.42 2831
2841.92 2751
2842.42 2762
2842.93 2617
2843.43 2618
2843.93 2632
2844.44 2670
2844.94 2710
2845.44 2702
2845.94 2664
2846.45 2572
2846.95 2711
2847.45 2825
2847.96 2895
2848.46 2629
2848.96 2848
2849.47 2984
2849.97 3114
2850.47 3039
2850.98 3032
2851.48 3058
2851.98 3033
2852.49 2821
2852.99 2926
2853.50 2920
2854.00 2759
2854.50 2690
2855.01 2705
2855.51 2787
2856.01 2697
2856.52 2623
2857.02 2601
2857.53 2911
2858.03 2804
2858.53 2651
2859.04 2631
2859.54 2711
2860.05 2658
2860.55 2729
2861.06 2652
2861.56 2776
2862.06 3031
2862.57 2875
2863.07 2930
2863.58 3097
2864.08 3094
2864.59 3033
2865.09 2928
2865.60 2889
2866.10 2856
2866.61 2903
2867.11 2561
2867.62 2475
2868.12 2543
2868.63 2372
2869.13 2348
2869.64 2499
2870.14 2587
2870.65 2474
2871.15 2328
2871.66 2204
2872.16 2520
2872.67 2599
2873.17 2514
2873.68 2499
2874.18 2522
2874.69 2565
2875.20 2453
2875.70 2581
2876.21 2635
2876.71 2736
2877.22 2707
2877.72 2784
2878.23 2675
2878.74 2638
2879.24 2454
2879.75 2634
2880.25 2816
2880.76 2657
2881.27 2609
2881.77 2724
2882.28 2649
2882.79 2510
2883.29 2682
2883.80 2597
2884.30 2648
2884.81 2920
2885.32 2810
2885.82 2960
2886.33 3032
2886.84 3009
2887.34 3107
2887.85 3492
2888.36 3280
2888.86 3226
2889.37 3829
2889.88 3847
2890.38 3705
2890.89 3753
2891.40 3629
2891.91 3572
2892.41 3503
2892.92 3307
2893.43 3359
2893.93 3104
2894.44 3090
2894.95 3000
2895.46 2734
2895.96 2853
2896.47 2938
2896.98 2818
2897.49 2878
2897.99 2809
2898.50 2877
2899.01 2934
2899.52 3049
2900.03 3053
2900.53 3159
2901.04 3495
2901.55 3154
2902.06 3001
2902.56 2938
2903.07 3104
2903.58 3280
2904.09 3159
2904.60 3197
2905.11 3326
2905.61 3335
2906.12 3342
2906.63 3405
2907.14 3552
2907.65 3643
2908.16 3584
2908.66 3667
2909.17 3650
2909.68 3442
2910.19 3185
2910.70 3396
2911.21 3192
2911.72 3186
2912.23 3155
2912.73 2981
2913.24 2996
2913.75 2940
2914.26 2993
2914.77 3076
2915.28 3175
2915.79 2965
2916.30 3002
2916.81 3070
2917.32 2944
2917.83 2931
2918.33 2821
2918.84 2838
2919.35 2936
2919.86 2813
2920.37 2522
2920.88 2472
2921.39 2603
2921.90 2791
2922.41 2808
2922.92 2743
2923.43 2754
2923.94 3086
2924.45 3356
2924.96 3552
2925.47 3638
2925.98 4013
2926.49 4566
2927.00 5208
2927.51 5171
2928.02 5309
2928.53 5371
2929.04 5172
2929.55 4858
2930.06 4522
2930.57 4346
2931.08 4251
2931.59 3883
2932.11 3501
2932.62 3405
2933.13 3140
2933.64 2952
2934.15 2955
2934.66 3156
2935.17 3077
2935.68 2685
2936.19 2679
2936.70 2958
2937.21 2767
2937.72 2737
2938.24 2912
2938.75 2971
2939.26 2943
2939.77 2838
2940.28 3066
2940.79 3126
2941.30 2940
2941.81 2716
2942.33 2991
2942.84 2825
2943.35 2887
2943.86 2829
2944.37 2832
2944.88 2919
2945.40 2956
2945.91 3095
2946.42 3222
2946.93 3384
2947.44 3322
2947.96 3841
2948.47 3733
2948.98 4012
2949.49 3831
2950.00 3947
2950.52 3787
2951.03 3741
2951.54 3575
2952.05 3551
2952.57 3376
2953.08 3138
2953.59 2892
2954.10 2848
2954.62 3102
2955.13 2984
2955.64 2814
2956.15 2777
2956.67 2747
2957.18 2755
2957.69 2716
2958.20 2656
2958.72 2840
2959.23 2642
2959.74 2716
2960.26 2817
2960.77 2880
2961.28 2809
2961.80 2805
2962.31 3003
2962.82 3108
2963.34 3162
2963.85 3435
2964.36 3333
2964.88 3258
2965.39 3187
2965.90 3402
2966.42 3306
2966.93 3257
2967.44 3173
2967.96 3114
2968.47 3074
2968.98 2837
2969.50 2771
2970.01 2810
2970.53 2927
2971.04 2798
2971.55 2619
2972.07 2487
2972.58 2414
2973.10 2656
2973.61 2674
2974.12 2461
2974.64 2659
2975.15 2593
2975.67 2572
2976.18 2716
2976.70 2816
2977.21 2708
2977.73 2494
2978.24 2582
2978.75 2485
2979.27 2641
2979.78 2735
2980.30 2838
2980.81 2890
2981.33 2811
2981.84 2757
2982.36 2781
2982.87 2788
2983.39 2821
2983.90 2832
2984.42 2867
2984.93 3027
2985.45 3156
2985.96 2985
2986.48 2787
2987.00 3028
2987.51 3209
2988.03 3208
2988.54 3176
2989.06 3123
2989.57 3185
2990.09 3293
2990.60 3364
2991.12 3332
2991.64 3295
2992.15 3393
2992.67 3354
2993.18 3564
2993.70 3513
2994.21 3445
2994.73 3390
2995.25 3623
2995.76 3601
2996.28 3859
2996.80 3740
2997.31 3739
2997.83 4104
2998.34 4240
2998.86 4339
2999.38 4639
2999.89 4771
3000.41 4619
3000.93 4784
3001.44 4835
3001.96 4734
3002.48 4475
3002.99 4632
3003.51 4760
3004.03 4618
3004.54 4681
3005.06 5014
3005.58 5060
3006.09 5538
3006.61 5848
3007.13 5985
3007.65 6266
3008.16 6082
3008.68 6149
3009.20 5851
3009.71 5466
3010.23 5155
3010.75 4718
3011.27 4345
3011.78 3978
3012.30 3688
3012.82 3471
3013.34 3365
3013.85 3126
3014.37 3112
3014.89 3233
3015.41 3168
3015.93 3061
3016.44 3155
3016.96 3071
3017.48 2992
3018.00 3201
3018.52 3102
3019.03 3270
3019.55 3253
3020.07 3250
3020.59 3358
3021.11 3395
3021.63 3496
3022.14 3419
3022.66 3326
3023.18 3580
3023.70 3867
3024.22 3706
3024.74 3705
3025.25 3599
3025.77 3710
3026.29 3832
3026.81 3938
3027.33 3893
3027.85 3852
3028.37 3882
3028.89 3825
3029.41 3931
3029.92 3561
3030.44 3509
3030.96 3334
3031.48 3277
3032.00 3273
3032.52 3190
3033.04 3104
3033.56 3194
3034.08 3278
3034.60 3409
3035.12 3738
3035.64 4023
3036.16 4156
3036.68 4700
3037.20 4936
3037.72 4975
3038.24 5214
3038.76 5165
3039.28 5376
3039.80 5536
3040.32 5041
3040.84 4763
3041.36 4621
3041.88 4331
3042.40 3960
3042.92 3773
3043.44 3885
3043.96 3714
3044.48 3498
3045.00 3452
3045.52 3270
3046.04 3229
3046.56 3065
3047.08 3261
3047.60 3068
3048.12 2885
3048.64 3211
3049.16 2980
3049.68 3142
3050.20 3098
3050.72 2829
3051.24 2990
3051.77 2903
3052.29 2808
3052.81 3002
3053.33 2929
3053.85 2934
3054.37 2946
3054.89 2912
3055.41 2882
3055.93 3019
3056.46 3104
3056.98 2831
3057.50 2913
3058.02 2956
3058.54 2838
3059.06 2798
3059.58 3033
3060.11 3081
3060.63 3043
3061.15 3006
3061.67 3087
3062.19 3192
3062.71 3147
3063.24 3088
3063.76 2990
3064.28 3115
3064.80 3320
3065.32 3201
3065.85 2988
3066.37 3064
3066.89 3097
3067.41 3297
3067.94 3151
3068.46 2991
3068.98 3109
3069.50 3142
3070.03 3214
3070.55 2949
3071.07 3136
3071.59 3186
3072.12 3244
3072.64 2977
3073.16 3021
3073.68 3104
3074.21 3082
3074.73 2995
3075.25 2978
3075.78 3100
3076.30 3007
3076.82 3111
3077.34 3095
3077.87 3220
3078.39 3177
3078.91 3180
3079.44 3277
3079.96 3249
3080.48 3518
3081.01 3396
3081.53 3480
3082.05 3495
3082.58 3395
3083.10 3540
3083.63 3588
3084.15 3613
3084.67 3629
3085.20 3349
3085.72 3448
3086.24 3357
3086.77 3388
3087.29 3404
3087.82 3261
3088.34 3243
3088.86 3151
3089.39 3339
3089.91 3252
3090.44 3078
3090.96 3181
3091.49 3032
3092.01 3008
3092.53 3313
3093.06 3189
3093.58 3170
3094.11 3099
3094.63 3139
3095.16 3414
3095.68 3312
3096.21 3259
3096.73 3281
3097.26 3286
3097.78 3557
3098.31 3591
3098.83 3659
3099.36 3712
3099.88 3888
3100.41 4130
3100.93 4048
3101.46 4012
3101.98 4626
3102.51 5774
3103.03 6288
3103.56 6616
3104.08 7447
3104.61 8375
3105.13 8934
3105.66 9455
3106.18 10234
3106.71 10197
3107.24 9724
3107.76 9463
3108.29 8612
3108.81 7357
3109.34 6698
3109.86 5732
3110.39 4969
3110.92 4627
3111.44 4370
3111.97 4182
3112.49 4005
3113.02 3882
3113.55 3936
3114.07 3900
3114.60 3834
3115.12 3720
3115.65 3621
3116.18 3598
3116.70 3295
3117.23 3209
3117.76 3265
3118.28 2984
3118.81 2952
3119.34 3015
3119.86 3034
3120.39 2867
3120.92 2772
3121.44 3005
3121.97 2908
3122.50 2851
3123.02 2995
3123.55 3176
3124.08 3219
3124.61 3201
3125.13 3102
3125.66 3118
3126.19 3142
3126.72 2982
3127.24 3050
3127.77 2951
3128.30 2831
3128.82 2971
3129.35 2794
3129.88 2695
3130.41 2732
3130.93 2705
3131.46 2718
3131.99 2964
3132.52 2880
3133.05 2662
3133.57 2631
3134.10 2727
3134.63 2705
3135.16 2603
3135.69 2366
3136.21 2624
3136.74 2606
3137.27 2768
3137.80 2855
3138.33 2605
3138.85 2620
3139.38 2618
3139.91 2722
3140.44 2634
3140.97 2826
3141.50 2954
3142.03 2737
3142.55 2798
3143.08 2851
3143.61 2982
3144.14 2985
3144.67 2939
3145.20 3069
3145.73 3080
3146.26 3225
3146.79 3136
3147.31 3403
3147.84 3350
3148.37 3471
3148.90 3603
3149.43 3663
3149.96 3501
3150.49 3764
3151.02 3779
3151.55 3649
3152.08 3731
3152.61 3505
3153.14 3703
3153.67 3522
3154.20 3529
3154.73 3305
3155.25 3232
3155.78 3065
3156.31 3063
3156.84 2974
3157.37 3111
3157.90 3058
3158.43 3229
3158.96 3245
3159.49 3075
3160.02 3017
3160.55 3302
3161.08 3303
3161.61 3236
3162.14 3127
3162.68 3017
3163.21 3030
3163.74 3086
3164.27 3052
3164.80 3013
3165.33 2854
3165.86 2774
3166.39 3077
3166.92 2731
3167.45 2974
3167.98 2978
3168.51 3004
3169.04 2929
3169.57 3109
3170.10 3117
3170.64 3267
3171.17 3445
3171.70 3329
3172.23 2981
3172.76 2970
3173.29 3075
3173.82 2898
3174.35 3050
3174.88 2966
3175.42 2673
3175.95 2824
3176.48 2801
3177.01 2731
3177.54 2647
3178.07 2696
3178.61 2713
3179.14 2912
3179.67 2945
3180.20 2814
3180.73 2850
3181.26 2910
3181.80 2848
3182.33 2915
3182.86 2908
3183.39 2885
3183.92 2886
3184.46 2853
3184.99 2794
3185.52 2736
3186.05 2774
3186.59 2715
3187.12 2874
3187.65 2752
3188.18 2680
3188.72 2754
3189.25 2819
3189.78 2688
3190.31 2668
3190.85 2541
3191.38 2533
3191.91 2714
3192.44 2927
3192.98 2745
3193.51 2768
3194.04 2837
3194.58 2665
3195.11 2687
3195.64 2532
3196.17 2450
3196.71 2545
3197.24 2589
3197.77 2559
3198.31 2448
3198.84 2663
3199.37 2831
3199.91 2584
3200.44 2671
3200.98 2831
3201.51 2833
3202.04 2958
3202.58 2884
3203.11 2791
3203.64 2995
3204.18 2937
3204.71 3054
3205.24 3115
3205.78 3118
3206.31 3184
3206.85 3214
3207.38 3123
3207.91 2976
3208.45 3128
3208.98 3160
3209.52 3112
3210.05 2962
3210.59 3004
3211.12 2941
3211.65 2823
3212.19 2891
3212.72 2865
3213.26 2948
3213.79 3285
3214.33 3396
3214.86 3406
3215.40 3412
3215.93 3274
3216.47 3110
3217.00 3117
3217.54 3079
3218.07 3003
3218.61 3022
3219.14 2966
3219.68 2942
3220.21 2976
3220.75 2984
3221.28 3090
3221.82 2893
3222.35 3019
3222.89 3091
3223.42 3286
3223.96 3016
3224.49 3181
3225.03 3272
3225.57 3360
3226.10 3352
3226.64 3228
3227.17 3373
3227.71 3464
3228.24 3457
3228.78 3583
3229.32 3297
3229.85 3171
3230.39 3102
3230.92 2826
3231.46 2954
3232.00 2917
3232.53 2944
3233.07 3146
3233.60 2875
3234.14 2667
3234.68 2760
3235.21 3023
3235.75 2848
3236.29 2805
3236.82 2814
3237.36 2818
3237.90 2922
3238.43 2981
3238.97 3231
3239.51 3248
3240.04 3053
3240.58 3269
3241.12 3325
3241.65 3414
3242.19 3446
3242.73 3220
3243.26 3045
3243.80 2999
3244.34 3032
3244.88 3070
3245.41 2859
3245.95 3074
3246.49 3106
3247.02 2997
3247.56 3031
3248.10 2900
3248.64 2897
3249.17 2850
3249.71 2853
3250.25 3049
3250.79 3142
3251.33 3242
3251.86 3072
3252.40 3097
3252.94 2918
3253.48 2898
3254.01 2898
3254.55 2995
3255.09 3160
3255.63 3172
3256.17 3338
3256.70 3533
3257.24 3416
3257.78 3455
3258.32 3484
3258.86 3497
3259.40 3375
3259.93 3487
3260.47 3595
3261.01 3719
3261.55 3810
3262.09 3844
3262.63 3811
3263.17 3933
3263.70 4245
3264.24 4557
3264.78 4641
3265.32 4819
3265.86 5018
3266.40 5119
3266.94 5521
3267.48 5829
3268.02 5766
3268.56 5870
3269.09 5985
3269.63 5963
3270.17 6403
3270.71 6140
3271.25 5870
3271.79 5844
3272.33 5268
3272.87 4694
3273.41 3996
3273.95 3662
3274.49 3614
3275.03 3372
3275.57 3539
3276.11 3385
3276.65 3117
3277.19 3230
3277.73 3347
3278.27 3365
3278.81 3652
3279.35 3699
3279.89 3625
3280.43 3571
3280.97 3497
3281.51 3507
3282.05 3633
3282.59 3519
3283.13 3441
3283.67 3400
3284.21 3541
3284.75 3803
3285.29 3701
3285.83 3663
3286.37 3679
3286.91 3839
3287.45 3782
3287.99 3826
3288.53 3944
3289.08 3981
3289.62 3906
3290.16 4224
3290.70 4454
3291.24 4190
3291.78 3981
3292.32 4212
3292.86 4040
3293.40 4099
3293.95 3933
3294.49 4172
3295.03 4262
3295.57 4354
3296.11 4523
3296.65 4581
3297.19 5173
3297.73 5419
3298.28 5344
3298.82 5499
3299.36 5922
3299.90 5893
3300.44 5903
3300.99 5784
3301.53 5334
3302.07 4721
3302.61 4698
3303.15 4471
3303.69 4331
3304.24 4183
3304.78 4050
3305.32 3952
3305.86 4136
3306.41 4040
3306.95 3989
3307.49 3753
3308.03 3896
3308.58 3939
3309.12 3867
3309.66 4049
3310.20 4013
3310.75 4155
3311.29 4111
3311.83 4113
3312.37 4359
3312.92 4364
3313.46 4462
3314.00 4683
3314.54 4489
3315.09 4705
3315.63 4861
3316.17 4703
3316.72 4573
3317.26 4703
3317.80 4724
3318.35 4591
3318.89 4755
3319.43 4854
3319.98 4708
3320.52 4766
3321.06 4807
3321.61 4555
3322.15 4702
3322.69 4530
3323.24 4315
3323.78 4197
3324.33 4213
3324.87 4340
3325.41 4477
3325.96 4254
3326.50 4420
3327.04 4407
3327.59 4127
3328.13 4172
3328.68 4176
3329.22 4038
3329.76 4224
3330.31 3888
3330.85 3872
3331.40 4002
3331.94 4135
3332.49 4196
3333.03 4474
3333.58 5191
3334.12 5939
3334.66 7044
3335.21 8136
3335.75 9806
3336.30 11686
3336.84 13910
3337.39 16291
3337.93 17710
3338.48 19031
3339.02 20069
3339.57 20293
3340.11 20305
3340.66 19784
3341.20 18037
3341.75 15968
3342.29 14135
3342.84 12274
3343.38 10082
3343.93 8501
3344.47 7137
3345.02 6398
3345.57 5548
3346.11 5152
3346.66 4712
3347.20 4372
3347.75 4368
3348.29 4223
3348.84 3888
3349.38 4074
3349.93 3901
3350.48 3901
3351.02 4018
3351.57 4282
3352.11 4057
3352.66 4023
3353.21 4141
3353.75 4227
3354.30 4260
3354.84 4288
3355.39 4293
3355.94 4487
3356.48 4375
3357.03 4356
3357.58 4266
3358.12 4310
3358.67 4444
3359.22 4208
3359.76 4185
3360.31 4146
3360.86 4129
3361.40 3866
3361.95 3619
3362.50 3479
3363.04 3466
3363.59 3508
3364.14 3472
3364.68 3467
3365.23 3204
3365.78 3187
3366.33 3302
3366.87 3237
3367.42 3358
3367.97 3400
3368.51 3349
3369.06 3296
3369.61 3279
3370.16 3324
3370.70 3359
3371.25 3304
3371.80 3565
3372.35 3627
3372.90 3484
3373.44 3413
3373.99 3708
3374.54 3705
3375.09 3987
3375.63 4030
3376.18 4064
3376.73 4255
3377.28 4395
3377.83 4308
3378.37 4273
3378.92 3929
3379.47 3956
3380.02 3856
3380.57 3557
3381.12 3538
3381.66 3400
3382.21 3330
3382.76 3052
3383.31 2907
3383.86 2973
3384.41 3007
3384.96 3043
3385.50 2770
3386.05 2921
3386.60 2969
3387.15 2880
3387.70 2822
3388.25 2997
3388.80 2846
3389.35 2724
3389.90 2701
3390.44 2818
3390.99 2832
3391.54 2805
3392.09 2860
3392.64 2748
3393.19 2809
3393.74 2920
3394.29 2918
3394.84 2729
3395.39 2872
3395.94 2960
3396.49 2839
3397.04 2708
3397.59 3036
3398.14 2946
3398.69 2808
3399.24 2696
3399.79 2830
3400.34 2709
3400.89 2895
3401.44 2856
3401.99 2783
3402.54 2834
3403.09 2552
3403.64 2418
3404.19 2670
3404.74 2510
3405.29 2611
3405.84 2478
3406.39 2672
3406.94 2663
3407.49 2721
3408.04 2759
3408.59 2652
3409.14 2623
3409.69 2547
3410.24 2675
3410.79 2571
3411.34 2648
3411.89 2731
3412.45 2767
3413.00 2903
3413.55 2808
3414.10 2888
3414.65 2879
3415.20 2946
3415.75 2985
3416.30 3132
3416.85 3186
3417.41 3136
3417.96 3030
3418.51 3030
3419.06 2884
3419.61 2800
3420.16 2812
3420.71 2766
3421.27 2528
3421.82 2380
3422.37 2442
3422.92 2558
3423.47 2433
3424.02 2596
3424.58 2717
3425.13 2705
3425.68 2827
3426.23 2973
3426.78 2974
3427.34 2869
3427.89 2844
3428.44 3019
3428.99 2879
3429.55 2866
3430.10 2928
3430.65 2813
3431.20 2759
3431.76 2774
3432.31 2737
3432.86 2518
3433.41 2609
3433.97 2632
3434.52 2612
3435.07 2518
3435.62 2760
3436.18 2526
3436.73 2647
3437.28 2614
3437.84 2589
3438.39 2693
3438.94 2674
3439.49 2792
3440.05 2561
3440.60 2658
3441.15 2722
3441.71 2831
3442.26 2920
3442.81 2760
3443.37 2864
3443.92 2943
3444.47 2814
3445.03 2925
3445.58 2861
3446.13 2843
3446.69 2730
3447.24 2714
3447.80 2567
3448.35 2508
3448.90 2366
3449.46 2536
3450.01 2504
3450.57 2618
3451.12 2526
3451.67 2380
3452.23 2428
3452.78 2598
3453.34 2439
3453.89 2224
3454.44 2231
3455.00 2374
3455.55 2562
3456.11 2334
3456.66 2272
3457.22 2317
3457.77 2382
3458.33 2298
3458.88 2325
3459.43 2365
3459.99 2402
3460.54 2350
3461.10 2342
3461.65 2313
3462.21 2390
3462.76 2403
3463.32 2376
3463.87 2491
3464.43 2394
3464.98 2473
3465.54 2430
3466.09 2587
3466.65 2518
3467.21 2497
3467.76 2634
3468.32 2671
3468.87 2746
3469.43 2797
3469.98 2716
3470.54 2909
3471.09 2782
3471.65 2724
3472.20 2929
3472.76 2656
3473.32 2848
3473.87 2721
3474.43 2743
3474.98 2804
3475.54 2796
3476.10 2706
3476.65 2811
3477.21 2731
3477.76 2741
3478.32 2762
3478.88 2590
3479.43 2762
3479.99 2790
3480.55 2812
3481.10 2799
3481.66 2799
3482.22 2858
3482.77 3100
3483.33 3119
3483.89 3240
3484.44 3274
3485.00 3184
3485.56 3367
3486.11 3039
3486.67 3071
3487.23 3092
3487.78 3067
3488.34 3298
3488.90 3201
3489.45 3455
3490.01 3510
3490.57 3604
3491.13 3938
3491.68 4156
3492.24 4580
3492.80 4975
3493.35 5330
3493.91 5903
3494.47 6292
3495.03 6764
3495.58 6781
3496.14 6688
3496.70 6953
3497.26 6465
3497.82 6263
3498.37 6105
3498.93 5653
3499.49 5762
3500.05 6376
3500.61 6242
3501.16 6618
3501.72 6869
3502.28 7164
3502.84 7896
3503.40 7806
3503.95 7868
3504.51 7885
3505.07 7962
3505.63 8045
3506.19 7919
3506.75 7817
3507.30 8055
3507.86 8543
3508.42 8414
3508.98 8158
3509.54 7877
3510.10 7804
3510.66 7021
3511.22 6800
3511.77 6290
3512.33 5947
3512.89 4990
3513.45 4605
3514.01 4191
3514.57 4000
3515.13 3887
3515.69 3572
3516.25 3432
3516.81 3271
3517.37 3414
3517.92 3231
3518.48 3213
3519.04 3218
3519.60 3214
3520.16 3132
3520.72 3153
3521.28 3092
3521.84 3110
3522.40 3171
3522.96 3206
3523.52 3314
3524.08 3189
3524.64 2935
3525.20 3160
3525.76 3051
3526.32 3096
3526.88 2995
3527.44 3009
3528.00 2920
3528.56 2916
3529.12 3021
3529.68 2890
3530.24 3008
3530.80 2808
3531.36 2664
3531.92 2744
3532.48 2687
3533.04 2678
3533.60 2818
3534.17 2784
3534.73 2804
3535.29 2965
3535.85 2899
3536.41 2922
3536.97 3009
3537.53 2901
3538.09 2941
3538.65 3063
3539.21 3154
3539.77 3080
3540.34 3154
3540.90 3189
3541.46 2986
3542.02 2897
3542.58 3116
3543.14 3065
3543.70 3226
3544.26 3025
3544.83 3010
3545.39 2911
3545.95 3292
3546.51 3100
3547.07 3128
3547.63 3147
3548.20 3033
3548.76 3019
3549.32 3125
3549.88 2923
3550.44 2749
3551.01 2843
3551.57 2934
3552.13 2848
3552.69 2870
3553.25 2826
3553.82 2793
3554.38 2819
3554.94 2838
3555.50 2826
3556.07 2909
3556.63 2959
3557.19 2952
3557.75 3108
3558.32 2919
3558.88 2823
3559.44 3037
3560.00 3093
3560.57 2827
3561.13 2773
3561.69 2885
3562.26 2768
3562.82 2640
3563.38 2780
3563.94 2637
3564.51 2746
3565.07 2883
3565.63 2734
3566.20 2713
3566.76 2755
3567.32 2585
3567.89 2567
3568.45 2473
3569.01 2407
3569.58 2534
3570.14 2546
3570.70 2349
3571.27 2384
3571.83 2505
3572.39 2296
3572.96 2340
3573.52 2282
3574.09 2301
3574.65 2406
3575.21 2449
3575.78 2590
3576.34 2604
3576.91 2609
3577.47 2669
3578.03 2707
3578.60 2646
3579.16 2784
3579.73 2914
3580.29 2719
3580.86 2844
3581.42 2821
3581.98 2781
3582.55 2627
3583.11 2599
3583.68 2655
3584.24 2685
3584.81 2729
3585.37 2655
3585.94 2544
3586.50 2606
3587.07 2537
3587.63 2337
3588.20 2424
3588.76 2343
3589.33 2485
3589.89 2378
3590.46 2324
3591.02 2305
3591.59 2402
3592.15 2403
3592.72 2341
3593.28 2396
3593.85 2615
3594.41 2712
3594.98 2760
3595.54 2491
3596.11 2344
3596.68 2459
3597.24 2451
3597.81 2634
3598.37 2580
3598.94 2470
3599.50 2549
3600.07 2548
3600.64 2542
3601.20 2688
3601.77 2530
3602.33 2406
3602.90 2427
3603.47 2379
3604.03 2484
3604.60 2397
3605.16 2314
3605.73 2520
3606.30 2381
3606.86 2368
3607.43 2342
3608.00 2206
3608.56 2199
3609.13 2180
3609.70 2096
3610.26 2119
3610.83 2211
3611.40 2209
3611.96 2246
3612.53 2364
3613.10 2205
3613.66 2280
3614.23 2175
3614.80 2198
3615.36 2203
3615.93 2553
3616.50 2760
3617.07 2937
3617.63 2972
3618.20 3309
3618.77 3639
3619.34 4085
3619.90 4574
3620.47 5193
3621.04 5382
3621.61 5637
3622.17 5541
3622.74 5342
3623.31 5389
3623.88 4820
3624.44 4311
3625.01 4186
3625.58 3865
3626.15 3430
3626.72 3195
3627.28 2885
3627.85 2655
3628.42 2562
3628.99 2287
3629.56 2257
3630.12 2246
3630.69 2418
3631.26 2342
3631.83 2260
3632.40 2430
3632.97 2388
3633.53 2535
3634.10 2370
3634.67 2481
3635.24 2324
3635.81 2269
3636.38 2475
3636.95 2297
3637.52 2319
3638.08 2291
3638.65 2191
3639.22 2353
3639.79 2460
3640.36 2499
3640.93 2546
3641.50 2615
3642.07 2632
3642.64 2731
3643.21 3033
3643.78 3071
3644.34 3127
3644.91 3109
3645.48 3122
3646.05 3277
3646.62 3056
3647.19 3234
3647.76 3313
3648.33 2998
3648.90 2799
3649.47 2848
3650.04 2958
3650.61 2985
3651.18 2610
3651.75 2773
3652.32 2668
3652.89 2609
3653.46 2766
3654.03 2738
3654.60 2877
3655.17 2958
3655.74 3040
3656.31 2800
3656.88 2748
3657.45 2878
3658.02 2945
3658.59 2915
3659.16 2913
3659.73 2876
3660.30 2795
3660.87 2863
3661.45 2933
3662.02 2911
3662.59 2835
3663.16 2888
3663.73 2890
3664.30 2757
3664.87 2679
3665.44 2698
3666.01 2790
3666.58 2857
3667.15 2934
3667.73 3198
3668.30 3110
3668.87 3374
3669.44 3541
3670.01 3710
3670.58 3645
3671.15 3596
3671.73 3917
3672.30 3404
3672.87 3089
3673.44 3243
3674.01 3159
3674.58 3123
3675.16 2960
3675.73 2772
3676.30 2908
3676.87 3069
3677.44 3025
3678.01 2868
3678.59 3038
3679.16 2977
3679.73 3012
3680.30 3035
3680.88 3069
3681.45 2961
3682.02 2752
3682.59 2766
3683.16 2808
3683.74 2701
3684.31 2734
3684.88 2636
3685.45 2581
3686.03 2546
3686.60 2637
3687.17 2656
3687.74 2681
3688.32 2706
3688.89 2779
3689.46 2764
3690.04 3129
3690.61 3290
3691.18 3294
3691.76 3586
3692.33 3763
3692.90 3494
3693.47 3727
3694.05 3719
3694.62 3309
3695.19 3309
3695.77 3289
3696.34 3175
3696.91 3119
3697.49 2823
3698.06 2760
3698.64 2775
3699.21 2622
3699.78 2710
3700.36 2429
3700.93 2545
3701.50 2588
3702.08 2553
3702.65 2697
3703.23 2718
3703.80 2645
3704.37 2792
3704.95 2577
3705.52 2596
3706.10 2638
3706.67 2690
3707.24 2697
3707.82 2571
3708.39 2551
3708.97 2725
3709.54 2536
3710.12 2708
3710.69 2731
3711.27 2542
3711.84 2403
3712.41 2566
3712.99 2382
3713.56 2525
3714.14 2261
3714.71 2158
3715.29 2324
3715.86 2187
3716.44 2296
3717.01 2320
3717.59 2287
3718.16 2398
3718.74 2299
3719.31 2268
3719.89 2302
3720.46 2331
3721.04 2466
3721.61 2177
3722.19 2325
3722.77 2577
3723.34 2336
3723.92 2393
3724.49 2232
3725.07 2262
3725.64 2377
3726.22 2363
3726.79 2231
3727.37 2212
3727.95 2140
3728.52 2288
3729.10 2323
3729.67 2378
3730.25 2321
3730.83 2346
3731.40 2557
3731.98 2593
3732.56 2593
3733.13 2804
3733.71 3001
3734.28 3002
3734.86 3130
3735.44 3318
3736.01 3446
3736.59 3778
3737.17 3577
3737.74 3387
3738.32 3141
3738.90 3207
3739.47 3186
3740.05 3080
3740.63 2907
3741.20 2732
3741.78 2632
3742.36 2624
3742.93 2528
3743.51 2381
3744.09 2452
3744.67 2514
3745.24 2468
3745.82 2403
3746.40 2340
3746.97 2371
3747.55 2363
3748.13 2422
3748.71 2444
3749.28 2502
3749.86 2475
3750.44 2416
3751.02 2391
3751.59 2457
3752.17 2345
3752.75 2512
3753.33 2441
3753.91 2407
3754.48 2323
3755.06 2309
3755.64 2294
3756.22 2263
3756.80 2295
3757.37 2348
3757.95 2680
3758.53 2661
3759.11 2661
3759.69 2751
3760.27 2780
3760.84 2965
3761.42 3205
3762.00 3226
3762.58 3398
3763.16 3310
3763.74 3366
3764.31 3194
3764.89 3042
3765.47 2974
3766.05 2972
3766.63 2656
3767.21 2619
3767.79 2472
3768.37 2522
3768.95 2350
3769.52 2225
3770.10 2238
3770.68 2235
3771.26 2278
3771.84 2415
3772.42 2495
3773.00 2368
3773.58 2499
3774.16 2319
3774.74 2407
3775.32 2298
3775.90 2411
3776.48 2417
3777.06 2463
3777.64 2160
3778.22 2313
3778.80 2490
3779.38 2331
3779.96 2384
3780.54 2374
3781.12 2280
3781.70 2250
3782.28 2142
3782.86 2125
3783.44 2170
3784.02 2147
3784.60 2032
3785.18 2189
3785.76 2238
3786.34 2133
3786.92 2170
3787.50 2340
3788.08 2323
3788.66 2355
3789.24 2374
3789.82 2252
3790.40 2400
3790.98 2271
3791.56 2330
3792.14 2303
3792.72 2221
3793.30 2236
3793.89 2142
3794.47 2196
3795.05 2251
3795.63 2406
3796.21 2359
3796.79 2150
3797.37 2429
3797.95 2462
3798.53 2425
3799.12 2439
3799.70 2451
3800.28 2455
3800.86 2356
3801.44 2435
3802.02 2581
3802.60 2751
3803.19 2745
3803.77 2647
3804.35 2849
3804.93 2930
3805.51 2843
3806.10 2925
3806.68 2642
3807.26 2841
3807.84 2653
3808.42 2696
3809.01 2722
3809.59 2642
3810.17 2763
3810.75 2480
3811.33 2569
3811.92 2470
3812.50 2547
3813.08 2729
3813.66 2761
3814.25 2751
3814.83 2694
3815.41 2805
3815.99 2884
3816.58 2791
3817.16 3011
3817.74 2946
3818.32 2898
3818.91 2699
3819.49 2785
3820.07 2940
3820.66 2832
3821.24 2832
3821.82 2689
3822.41 2388
3822.99 2304
3823.57 2203
3824.16 2272
3824.74 2312
3825.32 2422
3825.91 2437
3826.49 2163
3827.07 2058
3827.66 2162
3828.24 2216
3828.82 2232
3829.41 2208
3829.99 2302
3830.57 2398
3831.16 2307
3831.74 2277
3832.33 2367
3832.91 2226
3833.49 2239
3834.08 2347
3834.66 2298
3835.25 2415
3835.83 2472
3836.41 2421
3837.00 2425
3837.58 2507
3838.17 2555
3838.75 2561
3839.34 2341
3839.92 2346
3840.50 2452
3841.09 2554
3841.67 2387
3842.26 2426
3842.84 2457
3843.43 2438
3844.01 2376
3844.60 2235
3845.18 2389
3845.77 2578
3846.35 2488
3846.94 2580
3847.52 3021
3848.11 2889
3848.69 2934
3849.28 3205
3849.86 3484
3850.45 3631
3851.03 3551
3851.62 3561
3852.20 3532
3852.79 3361
3853.37 3273
3853.96 3208
3854.55 2913
3855.13 2728
3855.72 2772
3856.30 2919
3856.89 2922
3857.47 2900
3858.06 2924
3858.65 2859
3859.23 2987
3859.82 3221
3860.40 3485
3860.99 3489
3861.58 4073
3862.16 4429
3862.75 4703
3863.33 4794
3863.92 5320
3864.51 5879
3865.09 5982
3865.68 5970
3866.27 5849
3866.85 5658
3867.44 5391
3868.03 5030
3868.61 4890
3869.20 4494
3869.79 4290
3870.37 4083
3870.96 3928
3871.55 3751
3872.13 3502
3872.72 3302
3873.31 3251
3873.89 3283
3874.48 3204
3875.07 3254
3875.66 3170
3876.24 3147
3876.83 3410
3877.42 3318
3878.00 3190
3878.59 3282
3879.18 3101
3879.77 3048
3880.35 2939
3880.94 2971
3881.53 2738
3882.12 2691
3882.70 2847
3883.29 2654
3883.88 2285
3884.47 2596
3885.06 2600
3885.64 2340
3886.23 2292
3886.82 2376
3887.41 2343
3888.00 2301
3888.58 2379
3889.17 2428
3889.76 2460
3890.35 2638
3890.94 2599
3891.53 2564
3892.11 2649
3892.70 2681
3893.29 2848
3893.88 2695
3894.47 2976
3895.06 3004
3895.65 3007
3896.23 2993
3896.82 3062
3897.41 3113
3898.00 3312
3898.59 3249
3899.18 3037
3899.77 3099
3900.36 3056
3900.95 3062
3901.53 3315
3902.12 3260
3902.71 3229
3903.30 3136
3903.89 2847
3904.48 2745
3905.07 2753
3905.66 2772
3906.25 2784
3906.84 2659
3907.43 2509
3908.02 2438
3908.61 2389
3909.20 2538
3909.79 2579
3910.38 2353
3910.97 2342
3911.56 2349
3912.15 2193
3912.74 2176
3913.33 2162
3913.92 2210
3914.51 2130
3915.10 2037
3915.69 2177
3916.28 1950
3916.87 2028
3917.46 2025
3918.05 2105
3918.64 2072
3919.23 2024
3919.82 2038
3920.41 2033
3921.00 2010
3921.59 2017
3922.18 2122
3922.77 2027
3923.36 2216
3923.95 2149
3924.55 2192
3925.14 2130
3925.73 2091
3926.32 2024
3926.91 2089
3927.50 2005
3928.09 2158
3928.68 2241
3929.27 2094
3929.87 2051
3930.46 2049
3931.05 2131
3931.64 2093
3932.23 2011
3932.82 2085
3933.41 2136
3934.01 2040
3934.60 2035
3935.19 2201
3935.78 2144
3936.37 2085
3936.96 1948
3937.56 1988
3938.15 2074
3938.74 2025
3939.33 2155
3939.92 2226
3940.52 2085
3941.11 2021
3941.70 2125
3942.29 2210
3942.88 2058
3943.48 2114
3944.07 2147
3944.66 2199
3945.25 2154
3945.85 2231
3946.44 2118
3947.03 2197
3947.62 2212
3948.22 2047
3948.81 1943
3949.40 2125
3949.99 1965
3950.59 2095
3951.18 2136
3951.77 2095
3952.37 2049
3952.96 2069
3953.55 2098
3954.15 1928
3954.74 1958
3955.33 1949
3955.93 2044
3956.52 2090
3957.11 2147
3957.71 2189
3958.30 2324
3958.89 2286
3959.49 2580
3960.08 2493
3960.67 2332
3961.27 2474
3961.86 2516
3962.45 2358
3963.05 2451
3963.64 2566
3964.23 2643
3964.83 2351
3965.42 2275
3966.02 2383
3966.61 2305
3967.20 2495
3967.80 2506
3968.39 2693
3968.99 2704
3969.58 2650
3970.18 2684
3970.77 2619
3971.36 2616
3971.96 2568
3972.55 2503
3973.15 2545
3973.74 2343
3974.34 2386
3974.93 2296
3975.53 2257
3976.12 2053
3976.72 2189
3977.31 2076
3977.91 2071
3978.50 2074
3979.10 1926
3979.69 1993
3980.29 2015
3980.88 2113
3981.48 2061
3982.07 2104
3982.67 2224
3983.26 2157
3983.86 2008
3984.45 2019
3985.05 2088
3985.64 2063
3986.24 2089
3986.83 2119
3987.43 2079
3988.03 2031
3988.62 2143
3989.22 2124
3989.81 1972
3990.41 2072
3991.00 2095
3991.60 1952
3992.20 1865
3992.79 1924
3993.39 2082
3993.98 1963
3994.58 2042
3995.18 2154
3995.77 2205
3996.37 2236
3996.97 2111
3997.56 2188
3998.16 2336
3998.75 2261
3999.35 2399
3999.95 2549
4000.54 2287
4001.14 2247
4001.74 2280
4002.33 2200
4002.93 2201
4003.53 2277
4004.12 2347
4004.72 2408
4005.32 2469
4005.92 2409
4006.51 2392
4007.11 2553
4007.71 2377
4008.30 2453
4008.90 2532
4009.50 2535
4010.10 2502
4010.69 2474
4011.29 2343
4011.89 2393
4012.49 2510
4013.08 2363
4013.68 2530
4014.28 2213
4014.88 2389
4015.47 2423
4016.07 2386
4016.67 2302
4017.27 2430
4017.86 2533
4018.46 2605
4019.06 2652
4019.66 2622
4020.26 2624
4020.85 2607
4021.45 2575
4022.05 2451
4022.65 2314
4023.25 2538
4023.85 2535
4024.44 2287
4025.04 2254
4025.64 2099
4026.24 1941
4026.84 1962
4027.44 2083
4028.03 2043
4028.63 2116
4029.23 1956
4029.83 2033
4030.43 2208
4031.03 2194
4031.63 2332
4032.23 2377
4032.83 2277
4033.42 2242
4034.02 2276
4034.62 2271
4035.22 2383
4035.82 2161
4036.42 2215
4037.02 2211
4037.62 2294
4038.22 2223
4038.82 2160
4039.42 2164
4040.02 2253
4040.62 2288
4041.22 2180
4041.82 2087
4042.41 2084
4043.01 2224
4043.61 2106
4044.21 2158
4044.81 2267
4045.41 2247
4046.01 2173
4046.61 2116
4047.21 2185
4047.81 2204
4048.41 2205
4049.01 2203
4049.61 2114
4050.21 2151
4050.82 2209
4051.42 2019
4052.02 2164
4052.62 2176
4053.22 2264
4053.82 2277
4054.42 2354
4055.02 2355
4055.62 2226
4056.22 2268
4056.82 2356
4057.42 2269
4058.02 2239
4058.62 2401
4059.22 2244
4059.83 2134
4060.43 2262
4061.03 2233
4061.63 2304
4062.23 2310
4062.83 2241
4063.43 2059
4064.03 2051
4064.63 2040
4065.24 1965
4065.84 1917
4066.44 1934
4067.04 1902
4067.64 1821
4068.24 1764
4068.85 1743
4069.45 1784
4070.05 1830
4070.65 1939
4071.25 1927
4071.85 1837
4072.46 1936
4073.06 1775
4073.66 2015
4074.26 2004
4074.86 2162
4075.47 2058
4076.07 2091
4076.67 2158
4077.27 2026
4077.88 1998
4078.48 1888
4079.08 1959
4079.68 2120
4080.29 1894
4080.89 1924
4081.49 1980
4082.09 2046
4082.70 2077
4083.30 1964
4083.90 2161
4084.50 2306
4085.11 2173
4085.71 2284
4086.31 2163
4086.92 2287
4087.52 2222
4088.12 2275
4088.72 2291
4089.33 2371
4089.93 2166
4090.53 2279
4091.14 2279
4091.74 2259
4092.34 2115
4092.95 2231
4093.55 2308
4094.16 2479
4094.76 2497
4095.36 2751
4095.97 2976
4096.57 3094
4097.17 3277
4097.78 3452
4098.38 3551
4098.98 3551
4099.59 3780
4100.19 3417
4100.80 3234
4101.40 3034
4102.00 2827
4102.61 2609
4103.21 2425
4103.82 2203
4104.42 2210
4105.03 2106
4105.63 2013
4106.23 2001
4106.84 1913
4107.44 1898
4108.05 1831
4108.65 1844
4109.26 1845
4109.86 1907
4110.47 2002
4111.07 1786
4111.68 1811
4112.28 1856
4112.89 1714
4113.49 1845
4114.10 1867
4114.70 1809
4115.31 1872
4115.91 1976
4116.52 2035
4117.12 1892
4117.73 1937
4118.33 1820
4118.94 1826
4119.54 1948
4120.15 1869
4120.75 1896
4121.36 1793
4121.97 1891
4122.57 1941
4123.18 1900
4123.78 1878
4124.39 1924
4124.99 1963
4125.60 1980
4126.21 1970
4126.81 1875
4127.42 1901
4128.02 1996
4128.63 1933
4129.24 1906
4129.84 1912
4130.45 1985
4131.05 2023
4131.66 2029
4132.27 1953
4132.87 1977
4133.48 1970
4134.09 1913
4134.69 2027
4135.30 2089
4135.91 2185
4136.51 2127
4137.12 2197
4137.73 2276
4138.33 2258
4138.94 2240
4139.55 2087
4140.15 2058
4140.76 2020
4141.37 2159
4141.97 2065
4142.58 2113
4143.19 2126
4143.80 2043
4144.40 2041
4145.01 2159
4145.62 2190
4146.22 2154
4146.83 2059
4147.44 2010
4148.05 2088
4148.65 2085
4149.26 2118
4149.87 2007
4150.48 1994
4151.09 2065
4151.69 2019
4152.30 2024
4152.91 1755
4153.52 1837
4154.12 1834
4154.73 2077
4155.34 1965
4155.95 1917
4156.56 1903
4157.16 1850
4157.77 1981
4158.38 1873
4158.99 1921
4159.60 2045
4160.21 1875
4160.81 1865
4161.42 1905
4162.03 1987
4162.64 1876
4163.25 1961
4163.86 2074
4164.47 2107
4165.08 2094
4165.68 2242
4166.29 2200
4166.90 2225
4167.51 2430
4168.12 2534
4168.73 2560
4169.34 2583
4169.95 2544
4170.56 2515
4171.16 2489
4171.77 2528
4172.38 2581
4172.99 2387
4173.60 2401
4174.21 2347
4174.82 2231
4175.43 2352
4176.04 2355
4176.65 2405
4177.26 2474
4177.87 2427
4178.48 2409
4179.09 2171
4179.70 2259
4180.31 2166
4180.92 2172
4181.53 2052
4182.14 2079
4182.75 2181
4183.36 2105
4183.97 2034
4184.58 2037
4185.19 2036
4185.80 2001
4186.41 1785
4187.02 1891
4187.63 1846
4188.24 1936
4188.85 1889
4189.46 1796
4190.07 1905
4190.68 1794
4191.29 1820
4191.90 1890
4192.51 1894
4193.13 1970
4193.74 2022
4194.35 2113
4194.96 2259
4195.57 2081
4196.18 2142
4196.79 2403
4197.40 2487
4198.01 2649
4198.62 2721
4199.24 2661
4199.85 2613
4200.46 2724
4201.07 2572
4201.68 2524
4202.29 2334
4202.90 2313
4203.52 2458
4204.13 2390
4204.74 2249
4205.35 2521
4205.96 2316
4206.57 2284
4207.19 2169
4207.80 2240
4208.41 2332
4209.02 2051
4209.63 2123
4210.25 2266
4210.86 2229
4211.47 2083
4212.08 2043
4212.69 1954
4213.31 2030
4213.92 1955
4214.53 1998
4215.14 2020
4215.76 2085
4216.37 2150
4216.98 2279
4217.59 2186
4218.21 2297
4218.82 2384
4219.43 2401
4220.04 2415
4220.66 2471
4221.27 2460
4221.88 2786
4222.50 2850
4223.11 3024
4223.72 3330
4224.33 3416
4224.95 3507
4225.56 3709
4226.17 3821
4226.79 4221
4227.40 4457
4228.01 4784
4228.63 4787
4229.24 5057
4229.85 5162
4230.47 5612
4231.08 5850
4231.69 5817
4232.31 5501
4232.92 4995
4233.54 4834
4234.15 4869
4234.76 4539
4235.38 3847
4235.99 3651
4236.61 3568
4237.22 3342
4237.83 3080
4238.45 2764
4239.06 2778
4239.68 2804
4240.29 2628
4240.90 2482
4241.52 2538
4242.13 2412
4242.75 2465
4243.36 2537
4243.98 2513
4244.59 2577
4245.21 2454
4245.82 2294
4246.43 2325
4247.05 2295
4247.66 2385
4248.28 2153
4248.89 2272
4249.51 2359
4250.12 2372
4250.74 2485
4251.35 2614
4251.97 2468
4252.58 2356
4253.20 2376
4253.81 2206
4254.43 2189
4255.04 2133
4255.66 2088
4256.28 2114
4256.89 2065
4257.51 2067
4258.12 2016
4258.74 2089
4259.35 2064
4259.97 2118
4260.58 2336
4261.20 2368
4261.82 2343
4262.43 2359
4263.05 2363
4263.66 2291
4264.28 2276
4264.90 2317
4265.51 2385
4266.13 2421
4266.74 2249
4267.36 2232
4267.98 2357
4268.59 2424
4269.21 2503
4269.82 2334
4270.44 2429
4271.06 2565
4271.67 2376
4272.29 2212
4272.91 2507
4273.52 2424
4274.14 2259
4274.76 2269
4275.37 2448
4275.99 2214
4276.61 2075
4277.22 2160
4277.84 2006
4278.46 2127
4279.08 2179
4279.69 2169
4280.31 1917
4280.93 1959
4281.54 1987
4282.16 1937
4282.78 2113
4283.40 2004
4284.01 2022
4284.63 2059
4285.25 2102
4285.87 2097
4286.48 1959
4287.10 2044
4287.72 2041
4288.34 2186
4288.95 2085
4289.57 2273
4290.19 2280
4290.81 2185
4291.43 1980
4292.04 2105
4292.66 2171
4293.28 2078
4293.90 2018
4294.52 1959
4295.13 1928
4295.75 2032
4296.37 1953
4296.99 1965
4297.61 1852
4298.23 1865
4298.84 2036
4299.46 1970
4300.08 1985
4300.70 1868
4301.32 2013
4301.94 1940
4302.56 1889
4303.17 1948
4303.79 1930
4304.41 1980
4305.03 1861
4305.65 1898
4306.27 1981
4306.89 1952
4307.51 1925
4308.13 1900
4308.75 2120
4309.36 1932
4309.98 1999
4310.60 2111
4311.22 2167
4311.84 2282
4312.46 2268
4313.08 2374
4313.70 2427
4314.32 2417
4314.94 2562
4315.56 2495
4316.18 2391
4316.80 2288
4317.42 2132
4318.04 2040
4318.66 2079
4319.28 2118
4319.90 2120
4320.52 2124
4321.14 1895
4321.76 1940
4322.38 1956
4323.00 1940
4323.62 1971
4324.24 1919
4324.86 1882
4325.48 1900
4326.10 2026
4326.72 2123
4327.34 2030
4327.96 2136
4328.58 1903
4329.20 1983
4329.82 2005
4330.44 2094
4331.07 2066
4331.69 2072
4332.31 1940
4332.93 1908
4333.55 1962
4334.17 1898
4334.79 1899
4335.41 1876
4336.03 1893
4336.65 1938
4337.28 2021
4337.90 2028
4338.52 2051
4339.14 2178
4339.76 2112
4340.38 2220
4341.00 2420
4341.63 2331
4342.25 2287
4342.87 2192
4343.49 2240
4344.11 2157
4344.73 2165
4345.36 2398
4345.98 2296
4346.60 2362
4347.22 2575
4347.84 2777
4348.47 2790
4349.09 3133
4349.71 3285
4350.33 3257
4350.95 3348
4351.58 3123
4352.20 3077
4352.82 3045
4353.44 2693
4354.07 2451
4354.69 2531
4355.31 2348
4355.93 2330
4356.56 2248
4357.18 2138
4357.80 2021
4358.42 2082
4359.05 2183
4359.67 2198
4360.29 2201
4360.92 2365
4361.54 2358
4362.16 2199
4362.78 2083
4363.41 2130
4364.03 2239
4364.65 2217
4365.28 2135
4365.90 2082
4366.52 2247
4367.15 2283
4367.77 2239
4368.39 2182
4369.02 2181
4369.64 2249
4370.26 2262
4370.89 2263
4371.51 2272
4372.14 2302
4372.76 2282
4373.38 2278
4374.01 2223
4374.63 2187
4375.25 2231
4375.88 2281
4376.50 2320
4377.13 2291
4377.75 2346
4378.37 2426
4379.00 2333
4379.62 2330
4380.25 2507
4380.87 2650
4381.50 2661
4382.12 2794
4382.75 2649
4383.37 2883
4383.99 2938
4384.62 3100
4385.24 3186
4385.87 3245
4386.49 3381
4387.12 3278
4387.74 3457
4388.37 3514
4388.99 3607
4389.62 4021
4390.24 4394
4390.87 4882
4391.49 5442
4392.12 6321
4392.74 7143
4393.37 7612
4393.99 8411
4394.62 9007
4395.24 9619
4395.87 9014
4396.49 8584
4397.12 8001
4397.75 7082
4398.37 6143
4399.00 5755
4399.62 5347
4400.25 4760
4400.87 4572
4401.50 4886
4402.13 4674
4402.75 4462
4403.38 4591
4404.00 4448
4404.63 4292
4405.26 4269
4405.88 3803
4406.51 3938
4407.13 3725
4407.76 3741
4408.39 3538
4409.01 3625
4409.64 3540
4410.27 3518
4410.89 3281
4411.52 3282
4412.15 3252
4412.77 3260
4413.40 3275
4414.03 3130
4414.65 3196
4415.28 3029
4415.91 3056
4416.53 2949
4417.16 2909
4417.79 2860
4418.41 2745
4419.04 2629
4419.67 2646
4420.30 2699
4420.92 2651
4421.55 2694
4422.18 2570
4422.80 2590
4423.43 2470
4424.06 2407
4424.69 2309
4425.31 2405
4425.94 2404
4426.57 2285
4427.20 2346
4427.82 2288
4428.45 2325
4429.08 2259
4429.71 2170
4430.34 2335
4430.96 2268
4431.59 2238
4432.22 2282
4432.85 2134
4433.48 2136
4434.10 2195
4434.73 2169
4435.36 2238
4435.99 2247
4436.62 2132
4437.25 2244
4437.87 2230
4438.50 2218
4439.13 2165
4439.76 2037
4440.39 2195
4441.02 2246
4441.64 2083
4442.27 2085
4442.90 2211
4443.53 2276
4444.16 2092
4444.79 2009
4445.42 2177
4446.05 2130
4446.68 2082
4447.30 2168
4447.93 2062
4448.56 1900
4449.19 1904
4449.82 2064
4450.45 2071
4451.08 1968
4451.71 2167
4452.34 2075
4452.97 2052
4453.60 1869
4454.23 1988
4454.86 2159
4455.49 1953
4456.12 1904
4456.75 1972
4457.38 1872
4458.01 1940
4458.64 1964
4459.27 1861
4459.90 1996
4460.53 1985
4461.16 1915
4461.79 2081
4462.42 1858
4463.05 1769
4463.68 1884
4464.31 1855
4464.94 1804
4465.57 1758
4466.20 1905
4466.83 1963
4467.46 1932
4468.09 1878
4468.72 1816
4469.35 1927
4469.98 1838
4470.61 1783
4471.24 1651
4471.87 1767
4472.50 1663
4473.13 1711
4473.77 1768
4474.40 1768
4475.03 1826
4475.66 1786
4476.29 1810
4476.92 1714
4477.55 1805
4478.18 1804
4478.82 1821
4479.45 1924
4480.08 1883
4480.71 1887
4481.34 1836
4481.97 1819
4482.60 1782
4483.24 1765
4483.87 1688
4484.50 1740
4485.13 1988
4485.76 1881
4486.39 1865
4487.03 1965
4487.66 1988
4488.29 2020
4488.92 1959
4489.55 1968
4490.19 1949
4490.82 1971
4491.45 1972
4492.08 1884
4492.71 1879
4493.35 1750
4493.98 1884
4494.61 1845
4495.24 1817
4495.88 1722
4496.51 1928
4497.14 1942
4497.77 1795
4498.41 1719
4499.04 1895
4499.67 1836
4500.31 1715
4500.94 1703
4501.57 1845
4502.20 1805
4502.84 1873
4503.47 1875
4504.10 1913
4504.74 1919
4505.37 1812
4506.00 1928
4506.64 1951
4507.27 1954
4507.90 1926
4508.54 1865
4509.17 1911
4509.80 1986
4510.44 1830
4511.07 1904
4511.70 1830
4512.34 1799
4512.97 1751
4513.60 1622
4514.24 1761
4514.87 1760
4515.51 1827
4516.14 1889
4516.77 1822
4517.41 1897
4518.04 2042
4518.68 2025
4519.31 1915
4519.94 2037
4520.58 1985
4521.21 2006
4521.85 1829
4522.48 1908
4523.12 1857
4523.75 1765
4524.39 1788
4525.02 1864
4525.65 1907
4526.29 1873
4526.92 1972
4527.56 1966
4528.19 2002
4528.83 2107
4529.46 2148
4530.10 2315
4530.73 2709
4531.37 3054
4532.00 3505
4532.64 3917
4533.27 4577
4533.91 4961
4534.54 4873
4535.18 5301
4535.81 5537
4536.45 5717
4537.09 5721
4537.72 4906
4538.36 4842
4538.99 4022
4539.63 3431
4540.26 3009
4540.90 2814
4541.53 2638
4542.17 2412
4542.81 2094
4543.44 2097
4544.08 2126
4544.71 2007
4545.35 1979
4545.99 1815
4546.62 1796
4547.26 1938
4547.89 1864
4548.53 1797
4549.17 1767
4549.80 1787
4550.44 1693
4551.08 1653
4551.71 1690
4552.35 1657
4552.98 1735
4553.62 1742
4554.26 1721
4554.89 1859
4555.53 1907
4556.17 1947
4556.80 1875
4557.44 1860
4558.08 1828
4558.72 1880
4559.35 2120
4559.99 1840
4560.63 1820
4561.26 1980
4561.90 1781
4562.54 1806
4563.17 1787
4563.81 1767
4564.45 1606
4565.09 1677
4565.72 1858
4566.36 1857
4567.00 1969
4567.64 1988
4568.27 1968
4568.91 2060
4569.55 2118
4570.19 2051
4570.82 1948
4571.46 2182
4572.10 2344
4572.74 2322
4573.38 2191
4574.01 2053
4574.65 2063
4575.29 2138
4575.93 2214
4576.57 2059
4577.20 1908
4577.84 1936
4578.48 1993
4579.12 1904
4579.76 1820
4580.40 1808
4581.04 1657
4581.67 1708
4582.31 1704
4582.95 1668
4583.59 1604
4584.23 1654
4584.87 1629
4585.51 1735
4586.14 1615
4586.78 1797
4587.42 1708
4588.06 1595
4588.70 1723
4589.34 1695
4589.98 1759
4590.62 1823
4591.26 1714
4591.90 1797
4592.54 1752
4593.17 1758
4593.81 1809
4594.45 1949
4595.09 2008
4595.73 1858
4596.37 1765
4597.01 1695
4597.65 1805
4598.29 1827
4598.93 1775
4599.57 1883
4600.21 1762
4600.85 1724
4601.49 1718
4602.13 1588
4602.77 1557
4603.41 1740
4604.05 1774
4604.69 1733
4605.33 1687
4605.97 1676
4606.61 1558
4607.25 1659
4607.89 1861
4608.53 1912
4609.17 1770
4609.81 1940
4610.45 1812
4611.09 1835
4611.73 1811
4612.38 1848
4613.02 1829
4613.66 1789
4614.30 1788
4614.94 1740
4615.58 1687
4616.22 1675
4616.86 1621
4617.50 1679
4618.14 1671
4618.78 1690
4619.43 1723
4620.07 1630
4620.71 1681
4621.35 1600
4621.99 1555
4622.63 1610
4623.27 1496
4623.91 1551
4624.56 1675
4625.20 1599
4625.84 1443
4626.48 1491
4627.12 1510
4627.76 1517
4628.41 1584
4629.05 1529
4629.69 1536
4630.33 1582
4630.97 1572
4631.62 1473
4632.26 1592
4632.90 1630
4633.54 1740
4634.18 1732
4634.83 1721
4635.47 1665
4636.11 1600
4636.75 1622
4637.40 1802
4638.04 1855
4638.68 1852
4639.32 1929
4639.97 1753
4640.61 1928
4641.25 2039
4641.89 2091
4642.54 1954
4643.18 2050
4643.82 1983
4644.46 1999
4645.11 2019
4645.75 2114
4646.39 1968
4647.04 1661
4647.68 1842
4648.32 1830
4648.97 1818
4649.61 1799
4650.25 1898
4650.90 1755
4651.54 1690
4652.18 1648
4652.83 1771
4653.47 1805
4654.11 1767
4654.76 1652
4655.40 1556
4656.04 1571
4656.69 1651
4657.33 1630
4657.98 1629
4658.62 1590
4659.26 1548
4659.91 1593
4660.55 1603
4661.20 1535
4661.84 1454
4662.48 1535
4663.13 1554
4663.77 1542
4664.42 1591
4665.06 1550
4665.71 1485
4666.35 1586
4666.99 1528
4667.64 1670
4668.28 1585
4668.93 1530
4669.57 1509
4670.22 1494
4670.86 1570
4671.51 1628
4672.15 1597
4672.80 1594
4673.44 1501
4674.09 1475
4674.73 1569
4675.38 1458
4676.02 1529
4676.67 1460
4677.31 1447
4677.96 1586
4678.60 1629
4679.25 1741
4679.89 1627
4680.54 1675
4681.18 1682
4681.83 1575
4682.47 1504
4683.12 1581
4683.77 1602
4684.41 1493
4685.06 1558
4685.70 1533
4686.35 1504
4686.99 1628
4687.64 1636
4688.29 1520
4688.93 1472
4689.58 1597
4690.22 1493
4690.87 1528
4691.52 1586
4692.16 1468
4692.81 1458
4693.45 1556
4694.10 1516
4694.75 1416
4695.39 1530
4696.04 1589
4696.69 1614
4697.33 1601
4697.98 1508
4698.63 1641
4699.27 1741
4699.92 1685
4700.57 1772
4701.21 1854
4701.86 1765
4702.51 1879
4703.15 1911
4703.80 1875
4704.45 1740
4705.10 1630
4705.74 1685
4706.39 1634
4707.04 1535
4707.68 1592
4708.33 1584
4708.98 1633
4709.63 1673
4710.27 1628
4710.92 1705
4711.57 1639
4712.22 1616
4712.86 1574
4713.51 1812
4714.16 1654
4714.81 1624
4715.45 1632
4716.10 1671
4716.75 1580
4717.40 1658
4718.05 1555
4718.69 1649
4719.34 1765
4719.99 1756
4720.64 1825
4721.29 1708
4721.94 1720
4722.58 1760
4723.23 1699
4723.88 1789
4724.53 1873
4725.18 1929
4725.83 2168
4726.47 2104
4727.12 2162
4727.77 2146
4728.42 2195
4729.07 2379
4729.72 2359
4730.37 2618
4731.02 2578
4731.66 2526
4732.31 2577
4732.96 2455
4733.61 2284
4734.26 2114
4734.91 1935
4735.56 1911
4736.21 1712
4736.86 1784
4737.51 1753
4738.16 1724
4738.81 1690
4739.45 1732
4740.10 1885
4740.75 1797
4741.40 2011
4742.05 1788
4742.70 2015
4743.35 2007
4744.00 1896
4744.65 2047
4745.30 1924
4745.95 1908
4746.60 2088
4747.25 2047
4747.90 1902
4748.55 1698
4749.20 1682
4749.85 1832
4750.50 1815
4751.15 1771
4751.80 1797
4752.45 1768
4753.10 1765
4753.75 1935
4754.40 1732
4755.05 1687
4755.71 2018
4756.36 2025
4757.01 1876
4757.66 2010
4758.31 1933
4758.96 1854
4759.61 1853
4760.26 1933
4760.91 1863
4761.56 1840
4762.21 1988
4762.86 1950
4763.52 1713
4764.17 1689
4764.82 1709
4765.47 1763
4766.12 1780
4766.77 1786
4767.42 1714
4768.07 1725
4768.73 1751
4769.38 1767
4770.03 1750
4770.68 1854
4771.33 1790
4771.98 1836
4772.64 1755
4773.29 1689
4773.94 1842
4774.59 1702
4775.24 1576
4775.89 1534
4776.55 1561
4777.20 1664
4777.85 1591
4778.50 1450
4779.15 1420
4779.81 1496
4780.46 1507
4781.11 1623
4781.76 1492
4782.42 1730
4783.07 1680
4783.72 1741
4784.37 1765
4785.03 1717
4785.68 1666
4786.33 1739
4786.98 1741
4787.64 1660
4788.29 1530
4788.94 1546
4789.60 1517
4790.25 1413
4790.90 1445
4791.55 1397
4792.21 1384
4792.86 1437
4793.51 1598
4794.17 1507
4794.82 1512
4795.47 1536
4796.13 1540
4796.78 1566
4797.43 1530
4798.09 1520
4798.74 1441
4799.39 1551
4800.05 1530
4800.70 1412
4801.36 1475
4802.01 1606
4802.66 1529
4803.32 1518
4803.97 1458
4804.62 1547
4805.28 1544
4805.93 1563
4806.59 1516
4807.24 1522
4807.89 1541
4808.55 1448
4809.20 1509
4809.86 1474
4810.51 1557
4811.17 1542
4811.82 1512
4812.47 1548
4813.13 1472
4813.78 1585
4814.44 1595
4815.09 1470
4815.75 1381
4816.40 1419
4817.06 1435
4817.71 1504
4818.37 1505
4819.02 1587
4819.68 1600
4820.33 1585
4820.99 1517
4821.64 1594
4822.30 1747
4822.95 1802
4823.61 1769
4824.26 1725
4824.92 1830
4825.57 1878
4826.23 1813
4826.88 1935
4827.54 1778
4828.19 1841
4828.85 1938
4829.51 1898
4830.16 1881
4830.82 1726
4831.47 1704
4832.13 1837
4832.78 1776
4833.44 1820
4834.10 1710
4834.75 1730
4835.41 1912
4836.06 1879
4836.72 1738
4837.38 1839
4838.03 2006
4838.69 1983
4839.34 1949
4840.00 2113
4840.66 2273
4841.31 2226
4841.97 2135
4842.63 2104
4843.28 2089
4843.94 2135
4844.60 2093
4845.25 2081
4845.91 2043
4846.57 1990
4847.22 1992
4847.88 1988
4848.54 2154
4849.19 2159
4849.85 2075
4850.51 2221
4851.17 2577
4851.82 2649
4852.48 2787
4853.14 2969
4853.79 3097
4854.45 2892
4855.11 2847
4855.77 2985
4856.42 2922
4857.08 2555
4857.74 2434
4858.40 2411
4859.05 2290
4859.71 2275
4860.37 2338
4861.03 2341
4861.68 2425
4862.34 2514
4863.00 2287
4863.66 2438
4864.32 2395
4864.97 2397
4865.63 2431
4866.29 2402
4866.95 2508
4867.61 2297
4868.26 2277
4868.92 2261
4869.58 2335
4870.24 2441
4870.90 2262
4871.56 2321
4872.21 2089
4872.87 2120
4873.53 2072
4874.19 2055
4874.85 2164
4875.51 2018
4876.17 2067
4876.83 1972
4877.48 1990
4878.14 2035
4878.80 2154
4879.46 2117
4880.12 2031
4880.78 1969
4881.44 1930
4882.10 1954
4882.76 1899
4883.42 1979
4884.08 2003
4884.73 1829
4885.39 1858
4886.05 1800
4886.71 1818
4887.37 1695
4888.03 1779
4888.69 1787
4889.35 1746
4890.01 1865
4890.67 1780
4891.33 1823
4891.99 1813
4892.65 1856
4893.31 2025
4893.97 1859
4894.63 2014
4895.29 1932
4895.95 1961
4896.61 1897
4897.27 1819
4897.93 1786
4898.59 1684
4899.25 1662
4899.91 1759
4900.57 1842
4901.23 1734
4901.89 1730
4902.55 1778
4903.21 1752
4903.88 1792
4904.54 1781
4905.20 1848
4905.86 1609
4906.52 1746
4907.18 1683
4907.84 1722
4908.50 1578
4909.16 1623
4909.82 1562
4910.48 1520
4911.15 1671
4911.81 1628
4912.47 1566
4913.13 1629
4913.79 1628
4914.45 1466
4915.11 1577
4915.77 1509
4916.44 1469
4917.10 1451
4917.76 1534
4918.42 1540
4919.08 1480
4919.74 1540
4920.41 1416
4921.07 1524
4921.73 1641
4922.39 1682
4923.05 1577
4923.72 1567
4924.38 1535
4925.04 1572
4925.70 1484
4926.36 1589
4927.03 1647
4927.69 1586
4928.35 1601
4929.01 1528
4929.67 1361
4930.34 1464
4931.00 1540
4931.66 1453
4932.32 1480
4932.99 1447
4933.65 1509
4934.31 1617
4934.98 1560
4935.64 1530
4936.30 1581
4936.96 1431
4937.63 1582
4938.29 1486
4938.95 1479
4939.62 1504
4940.28 1462
4940.94 1443
4941.61 1462
4942.27 1559
4942.93 1483
4943.60 1343
4944.26 1487
4944.92 1407
4945.59 1439
4946.25 1446
4946.91 1449
4947.58 1416
4948.24 1352
4948.90 1412
4949.57 1431
4950.23 1440
4950.89 1452
4951.56 1434
4952.22 1383
4952.89 1351
4953.55 1365
4954.21 1420
4954.88 1388
4955.54 1340
4956.21 1454
4956.87 1312
4957.53 1332
4958.20 1431
4958.86 1481
4959.53 1506
4960.19 1274
4960.86 1337
4961.52 1442
4962.19 1364
4962.85 1421
4963.52 1509
4964.18 1458
4964.84 1571
4965.51 1567
4966.17 1608
4966.84 1670
4967.50 1779
4968.17 1793
4968.83 1842
4969.50 1854
4970.16 1847
4970.83 1754
4971.49 1563
4972.16 1704
4972.82 1633
4973.49 1484
4974.16 1453
4974.82 1484
4975.49 1569
4976.15 1439
4976.82 1532
4977.48 1577
4978.15 1494
4978.81 1485
4979.48 1433
4980.15 1436
4980.81 1407
4981.48 1504
4982.14 1527
4982.81 1557
4983.48 1468
4984.14 1549
4984.81 1493
4985.47 1574
4986.14 1547
4986.81 1584
4987.47 1565
4988.14 1769
4988.80 1940
4989.47 1969
4990.14 2146
4990.80 2339
4991.47 2509
4992.14 2683
4992.80 2911
4993.47 3061
4994.14 2923
4994.80 2750
4995.47 2795
4996.14 2589
4996.80 2251
4997.47 2246
4998.14 1940
4998.81 1896
4999.47 1819
5000.14 1631
5000.81 1548
5001.47 1396
5002.14 1435
5002.81 1388
5003.48 1540
5004.14 1420
5004.81 1402
5005.48 1451
5006.15 1516
5006.81 1398
5007.48 1310
5008.15 1324
5008.82 1305
5009.48 1386
5010.15 1364
5010.82 1406
5011.49 1501
5012.16 1520
5012.82 1498
5013.49 1465
5014.16 1568
5014.83 1517
5015.50 1426
5016.16 1520
5016.83 1452
5017.50 1570
5018.17 1515
5018.84 1482
5019.50 1569
5020.17 1540
5020.84 1717
5021.51 1787
5022.18 1688
5022.85 1652
5023.52 1724
5024.19 1737
5024.85 1865
5025.52 1975
5026.19 1999
5026.86 2018
5027.53 2216
5028.20 2109
5028.87 1954
5029.54 1983
5030.21 1963
5030.87 1870
5031.54 1818
5032.21 1672
5032.88 1730
5033.55 1746
5034.22 1662
5034.89 1610
5035.56 1560
5036.23 1502
5036.90 1482
5037.57 1450
5038.24 1439
5038.91 1508
5039.58 1521
5040.25 1568
5040.92 1546
5041.59 1657
5042.26 1625
5042.93 1617
5043.60 1642
5044.27 1745
5044.94 1911
5045.61 1761
5046.28 1858
5046.95 1784
5047.62 1838
5048.29 1807
5048.96 1945
5049.63 1893
5050.30 1758
5050.97 1564
5051.64 1668
5052.31 1541
5052.98 1492
5053.65 1434
5054.32 1519
5054.99 1588
5055.66 1421
5056.34 1280
5057.01 1315
5057.68 1560
5058.35 1448
5059.02 1523
5059.69 1655
5060.36 1609
5061.03 1700
5061.70 1811
5062.38 1879
5063.05 1872
5063.72 1834
5064.39 1875
5065.06 1839
5065.73 1741
5066.40 1693
5067.08 1622
5067.75 1504
5068.42 1383
5069.09 1533
5069.76 1512
5070.43 1461
5071.11 1442
5071.78 1343
5072.45 1375
5073.12 1452
5073.79 1465
5074.47 1425
5075.14 1407
5075.81 1276
5076.48 1343
5077.15 1330
5077.83 1315
5078.50 1430
5079.17 1442
5079.84 1367
5080.52 1501
5081.19 1417
5081.86 1372
5082.53 1451
5083.21 1434
5083.88 1515
5084.55 1520
5085.22 1435
5085.90 1472
5086.57 1484
5087.24 1445
5087.92 1441
5088.59 1426
5089.26 1292
5089.93 1368
5090.61 1418
5091.28 1474
5091.95 1470
5092.63 1505
5093.30 1590
5093.97 1524
5094.65 1550
5095.32 1671
5095.99 1552
5096.67 1668
5097.34 1622
5098.02 1582
5098.69 1610
5099.36 1495
5100.04 1424
5100.71 1495
5101.38 1571
5102.06 1502
5102.73 1489
5103.41 1418
5104.08 1584
5104.75 1508
5105.43 1406
5106.10 1367
5106.78 1456
5107.45 1392
5108.12 1522
5108.80 1575
5109.47 1520
5110.15 1482
5110.82 1498
5111.50 1516
5112.17 1517
5112.85 1446
5113.52 1561
5114.20 1409
5114.87 1417
5115.54 1379
5116.22 1424
5116.89 1402
5117.57 1376
5118.24 1396
5118.92 1444
5119.59 1448
5120.27 1617
5120.94 1438
5121.62 1585
5122.30 1422
5122.97 1560
5123.65 1487
5124.32 1594
5125.00 1557
5125.67 1459
5126.35 1499
5127.02 1437
5127.70 1336
5128.37 1488
5129.05 1376
5129.73 1395
5130.40 1321
5131.08 1319
5131.75 1404
5132.43 1492
5133.10 1391
5133.78 1424
5134.46 1416
5135.13 1321
5135.81 1351
5136.49 1379
5137.16 1415
5137.84 1314
5138.51 1381
5139.19 1388
5139.87 1411
5140.54 1398
5141.22 1497
5141.90 1348
5142.57 1489
5143.25 1493
5143.93 1441
5144.60 1391
5145.28 1425
5145.96 1369
5146.63 1427
5147.31 1373
5147.99 1264
5148.66 1317
5149.34 1306
5150.02 1260
5150.69 1293
5151.37 1289
5152.05 1359
5152.73 1195
5153.40 1228
5154.08 1171
5154.76 1247
5155.44 1266
5156.11 1227
5156.79 1269
5157.47 1184
5158.15 1146
5158.82 1227
5159.50 1263
5160.18 1317
5160.86 1288
5161.53 1308
5162.21 1280
5162.89 1272
5163.57 1210
5164.25 1223
5164.92 1211
5165.60 1182
5166.28 1118
5166.96 1157
5167.64 1105
5168.31 1132
5168.99 1259
5169.67 1244
5170.35 1229
5171.03 1189
5171.71 1256
5172.39 1238
5173.06 1355
5173.74 1234
5174.42 1216
5175.10 1249
5175.78 1298
5176.46 1216
5177.14 1171
5177.82 1285
5178.49 1237
5179.17 1204
5179.85 1152
5180.53 1096
5181.21 1144
5181.89 1272
5182.57 1235
5183.25 1263
5183.93 1239
5184.61 1297
5185.29 1338
5185.97 1271
5186.64 1264
5187.32 1224
5188.00 1268
5188.68 1237
5189.36 1267
5190.04 1132
5190.72 1064
5191.40 1098
5192.08 1124
5192.76 1159
5193.44 1209
5194.12 1240
5194.80 1176
5195.48 1207
5196.16 1216
5196.84 1162
5197.52 1257
5198.20 1267
5198.88 1253
5199.56 1176
5200.24 1154
5200.92 1190
5201.60 1175
5202.28 1203
5202.96 1210
5203.65 1202
5204.33 1110
5205.01 1178
5205.69 1303
5206.37 1232
5207.05 1230
5207.73 1141
5208.41 1187
5209.09 1312
5209.77 1391
5210.45 1364
5211.13 1384
5211.82 1269
5212.50 1279
5213.18 1446
5213.86 1462
5214.54 1503
5215.22 1451
5215.90 1340
5216.58 1354
5217.27 1359
5217.95 1396
5218.63 1349
5219.31 1283
5219.99 1273
5220.67 1410
5221.36 1412
5222.04 1375
5222.72 1292
5223.40 1358
5224.08 1250
5224.77 1415
5225.45 1430
5226.13 1363
5226.81 1456
5227.49 1357
5228.18 1364
5228.86 1226
5229.54 1310
5230.22 1389
5230.91 1316
5231.59 1268
5232.27 1189
5232.95 1243
5233.63 1280
5234.32 1351
5235.00 1267
5235.68 1264
5236.37 1330
5237.05 1369
5237.73 1373
5238.41 1327
5239.10 1398
5239.78 1387
5240.46 1360
5241.15 1397
5241.83 1518
5242.51 1629
5243.20 1691
5243.88 1656
5244.56 1535
5245.24 1563
5245.93 1713
5246.61 1754
5247.29 1871
5247.98 1905
5248.66 1627
5249.35 1742
5250.03 1789
5250.71 1606
5251.40 1463
5252.08 1532
5252.76 1513
5253.45 1500
5254.13 1336
5254.82 1366
5255.50 1249
5256.18 1136
5256.87 1288
5257.55 1297
5258.24 1254
5258.92 1229
5259.60 1275
5260.29 1304
5260.97 1232
5261.66 1172
5262.34 1282
5263.03 1295
5263.71 1443
5264.40 1357
5265.08 1311
5265.76 1284
5266.45 1360
5267.13 1315
5267.82 1373
5268.50 1409
5269.19 1370
5269.87 1351
5270.56 1462
5271.24 1379
5271.93 1294
5272.61 1428
5273.30 1333
5273.98 1321
5274.67 1384
5275.35 1504
5276.04 1417
5276.72 1336
5277.41 1364
5278.10 1468
5278.78 1418
5279.47 1403
5280.15 1461
5280.84 1551
5281.52 1638
5282.21 1624
5282.89 1674
5283.58 1584
5284.27 1810
5284.95 1755
5285.64 1813
5286.32 1751
5287.01 1817
5287.70 1838
5288.38 1751
5289.07 1651
5289.75 1617
5290.44 1625
5291.13 1757
5291.81 1598
5292.50 1556
5293.19 1582
5293.87 1688
5294.56 1785
5295.25 1663
5295.93 1712
5296.62 1868
5297.31 1878
5297.99 1936
5298.68 1956
5299.37 1955
5300.05 1879
5300.74 1920
5301.43 1858
5302.11 1872
5302.80 1940
5303.49 2103
5304.18 2028
5304.86 2165
5305.55 2206
5306.24 2129
5306.92 2112
5307.61 1971
5308.30 1913
5308.99 1750
5309.67 1669
5310.36 1657
5311.05 1398
5311.74 1408
5312.42 1334
5313.11 1412
5313.80 1484
5314.49 1427
5315.18 1373
5315.86 1300
5316.55 1370
5317.24 1405
5317.93 1378
5318.62 1318
5319.30 1364
5319.99 1484
5320.68 1398
5321.37 1421
5322.06 1388
5322.74 1331
5323.43 1438
5324.12 1512
5324.81 1452
5325.50 1531
5326.19 1459
5326.88 1469
5327.56 1547
5328.25 1376
5328.94 1285
5329.63 1374
5330.32 1407
5331.01 1418
5331.70 1373
5332.39 1403
5333.07 1394
5333.76 1398
5334.45 1452
5335.14 1489
5335.83 1415
5336.52 1529
5337.21 1506
5337.90 1494
5338.59 1435
5339.28 1483
5339.97 1572
5340.66 1524
5341.35 1552
5342.04 1525
5342.73 1491
5343.42 1569
5344.10 1569
5344.79 1542
5345.48 1546
5346.17 1476
5346.86 1454
5347.55 1583
5348.24 1607
5348.93 1692
5349.62 1706
5350.31 1789
5351.00 1757
5351.69 1943
5352.39 2123
5353.08 2318
5353.77 2580
5354.46 2522
5355.15 2452
5355.84 2599
5356.53 2505
5357.22 2399
5357.91 2277
5358.60 2159
5359.29 2013
5359.98 1835
5360.67 1683
5361.36 1626
5362.05 1457
5362.74 1344
5363.44 1449
5364.13 1399
5364.82 1427
5365.51 1323
5366.20 1367
5366.89 1380
5367.58 1261
5368.27 1287
5368.96 1286
5369.66 1236
5370.35 1249
5371.04 1253
5371.73 1259
5372.42 1265
5373.11 1265
5373.81 1276
5374.50 1182
5375.19 1323
5375.88 1375
5376.57 1281
5377.26 1200
5377.96 1394
5378.65 1368
5379.34 1193
5380.03 1241
5380.72 1307
5381.42 1351
5382.11 1274
5382.80 1321
5383.49 1395
5384.18 1401
5384.88 1452
5385.57 1441
5386.26 1266
5386.95 1307
5387.65 1333
5388.34 1254
5389.03 1357
5389.72 1341
5390.42 1300
5391.11 1305
5391.80 1386
5392.50 1330
5393.19 1343
5393.88 1359
5394.57 1440
5395.27 1475
5395.96 1364
5396.65 1395
5397.35 1389
5398.04 1396
5398.73 1421
5399.43 1300
5400.12 1303
5400.81 1245
5401.51 1183
5402.20 1188
5402.89 1181
5403.59 1157
5404.28 1227
5404.97 1294
5405.67 1344
5406.36 1226
5407.06 1180
5407.75 1270
5408.44 1125
5409.14 1227
5409.83 1277
5410.53 1290
5411.22 1328
5411.91 1276
5412.61 1367
5413.30 1206
5414.00 1290
5414.69 1280
5415.38 1373
5416.08 1349
5416.77 1215
5417.47 1296
5418.16 1317
5418.86 1327
5419.55 1279
5420.25 1254
5420.94 1254
5421.64 1311
5422.33 1339
5423.03 1464
5423.72 1448
5424.41 1380
5425.11 1330
5425.80 1391
5426.50 1381
5427.19 1312
5427.89 1210
5428.59 1204
5429.28 1261
5429.98 1270
5430.67 1281
5431.37 1301
5432.06 1315
5432.76 1313
5433.45 1228
5434.15 1220
5434.84 1270
5435.54 1310
5436.23 1366
5436.93 1366
5437.63 1436
5438.32 1341
5439.02 1368
5439.71 1440
5440.41 1307
5441.11 1386
5441.80 1464
5442.50 1407
5443.19 1363
5443.89 1353
5444.59 1341
5445.28 1462
5445.98 1418
5446.68 1549
5447.37 1561
5448.07 1626
5448.76 1623
5449.46 1777
5450.16 1884
5450.85 2108
5451.55 2051
5452.25 2159
5452.94 2020
5453.64 2050
5454.34 2065
5455.03 1935
5455.73 2044
5456.43 1856
5457.13 1725
5457.82 1733
5458.52 1720
5459.22 1698
5459.91 1897
5460.61 1750
5461.31 1805
5462.01 1917
5462.70 1764
5463.40 1819
5464.10 1724
5464.80 1710
5465.49 1885
5466.19 1741
5466.89 1726
5467.59 1773
5468.28 1679
5468.98 1659
5469.68 1639
5470.38 1683
5471.07 1757
5471.77 1727
5472.47 1619
5473.17 1577
5473.87 1661
5474.56 1552
5475.26 1510
5475.96 1599
5476.66 1514
5477.36 1597
5478.06 1676
5478.75 1715
5479.45 1610
5480.15 1593
5480.85 1629
5481.55 1717
5482.25 1854
5482.95 1773
5483.64 1925
5484.34 1918
5485.04 1967
5485.74 2115
5486.44 2094
5487.14 1879
5487.84 1837
5488.54 1769
5489.23 1628
5489.93 1677
5490.63 1807
5491.33 1731
5492.03 1701
5492.73 1805
5493.43 1699
5494.13 1658
5494.83 1679
5495.53 1734
5496.23 1885
5496.93 1830
5497.63 1874
5498.33 1880
5499.03 1970
5499.73 1836
5500.43 2067
5501.13 2329
5501.83 2262
5502.53 2335
5503.23 2347
5503.93 2665
5504.63 2833
5505.33 2811
5506.03 2834
5506.73 2850
5507.43 2710
5508.13 2784
5508.83 2651
5509.53 2544
5510.23 2370
5510.93 2397
5511.63 2362
5512.33 2380
5513.03 2346
5513.73 2354
5514.43 2360
5515.13 2258
5515.83 2369
5516.53 2355
5517.23 2448
5517.93 2484
5518.64 2439
5519.34 2346
5520.04 2209
5520.74 2206
5521.44 2154
5522.14 1994
5522.84 1755
5523.54 1771
5524.24 1911
5524.95 1775
5525.65 1699
5526.35 1667
5527.05 1576
5527.75 1578
5528.45 1634
5529.15 1558
5529.86 1529
5530.56 1578
5531.26 1461
5531.96 1543
5532.66 1506
5533.36 1557
5534.07 1474
5534.77 1554
5535.47 1718
5536.17 1735
5536.87 1655
5537.58 1731
5538.28 1740
5538.98 1752
5539.68 1865
5540.39 1882
5541.09 1929
5541.79 1935
5542.49 1798
5543.20 1801
5543.90 1723
5544.60 1610
5545.30 1524
5546.01 1554
5546.71 1529
5547.41 1431
5548.11 1489
5548.82 1416
5549.52 1424
5550.22 1474
5550.93 1499
5551.63 1439
5552.33 1434
5553.03 1457
5553.74 1457
5554.44 1523
5555.14 1484
5555.85 1410
5556.55 1438
5557.25 1471
5557.96 1470
5558.66 1457
5559.36 1519
5560.07 1459
5560.77 1422
5561.48 1516
5562.18 1454
5562.88 1489
5563.59 1626
5564.29 1664
5564.99 1489
5565.70 1486
5566.40 1457
5567.11 1421
5567.81 1540
5568.51 1506
5569.22 1505
5569.92 1373
5570.63 1358
5571.33 1442
5572.04 1408
5572.74 1429
5573.44 1385
5574.15 1342
5574.85 1431
5575.56 1397
5576.26 1358
5576.97 1404
5577.67 1462
5578.38 1283
5579.08 1344
5579.79 1365
5580.49 1442
5581.20 1446
5581.90 1322
5582.61 1357
5583.31 1454
5584.02 1464
5584.72 1361
5585.43 1375
5586.13 1169
5586.84 1191
5587.54 1206
5588.25 1304
5588.95 1379
5589.66 1309
5590.36 1288
5591.07 1316
5591.77 1344
5592.48 1346
5593.19 1389
5593.89 1334
5594.60 1236
5595.30 1245
5596.01 1351
5596.71 1401
5597.42 1409
5598.13 1320
5598.83 1279
5599.54 1285
5600.24 1262
5600.95 1289
5601.66 1324
5602.36 1235
5603.07 1322
5603.78 1268
5604.48 1281
5605.19 1169
5605.89 1203
5606.60 1283
5607.31 1187
5608.01 1207
5608.72 1195
5609.43 1271
5610.13 1261
5610.84 1201
5611.55 1170
5612.25 1183
5612.96 1180
5613.67 1232
5614.38 1278
5615.08 1223
5615.79 1265
5616.50 1168
5617.20 1182
5617.91 1196
5618.62 1217
5619.33 1199
5620.03 1208
5620.74 1138
5621.45 1177
5622.15 1248
5622.86 1278
5623.57 1163
5624.28 1294
5624.99 1341
5625.69 1337
5626.40 1190
5627.11 1136
5627.82 1196
5628.52 1159
5629.23 1209
5629.94 1225
5630.65 1229
5631.36 1216
5632.06 1270
5632.77 1278
5633.48 1278
5634.19 1267
5634.90 1463
5635.61 1341
5636.31 1331
5637.02 1366
5637.73 1315
5638.44 1378
5639.15 1392
5639.86 1333
5640.56 1247
5641.27 1207
5641.98 1338
5642.69 1323
5643.40 1317
5644.11 1255
5644.82 1221
5645.53 1332
5646.24 1340
5646.94 1259
5647.65 1206
5648.36 1263
5649.07 1278
5649.78 1236
5650.49 1333
5651.20 1193
5651.91 1231
5652.62 1328
5653.33 1294
5654.04 1363
5654.75 1407
5655.46 1275
5656.17 1305
5656.88 1308
5657.59 1460
5658.30 1428
5659.01 1289
5659.71 1438
5660.42 1402
5661.13 1463
5661.84 1427
5662.55 1397
5663.26 1394
5663.97 1485
5664.69 1361
5665.40 1376
5666.11 1388
5666.82 1279
5667.53 1315
5668.24 1267
5668.95 1298
5669.66 1342
5670.37 1298
5671.08 1272
5671.79 1339
5672.50 1366
5673.21 1457
5673.92 1488
5674.63 1567
5675.34 1526
5676.05 1584
5676.76 1578
5677.48 1507
5678.19 1410
5678.90 1360
5679.61 1417
5680.32 1255
5681.03 1241
5681.74 1402
5682.45 1410
5683.16 1364
5683.88 1310
5684.59 1343
5685.30 1398
5686.01 1337
5686.72 1429
5687.43 1391
5688.15 1433
5688.86 1428
5689.57 1353
5690.28 1260
5690.99 1215
5691.70 1340
5692.42 1449
5693.13 1339
5693.84 1350
5694.55 1383
5695.26 1390
5695.98 1345
5696.69 1416
5697.40 1369
5698.11 1315
5698.82 1356
5699.54 1472
5700.25 1373
5700.96 1351
5701.67 1436
5702.39 1463
5703.10 1330
5703.81 1417
5704.52 1393
5705.24 1447
5705.95 1477
5706.66 1344
5707.38 1369
5708.09 1415
5708.80 1300
5709.51 1452
5710.23 1464
5710.94 1432
5711.65 1423
5712.37 1386
5713.08 1396
5713.79 1503
5714.51 1391
5715.22 1376
5715.93 1523
5716.65 1372
5717.36 1371
5718.07 1356
5718.79 1341
5719.50 1487
5720.21 1431
5720.93 1462
5721.64 1477
5722.36 1461
5723.07 1444
5723.78 1460
5724.50 1534
5725.21 1494
5725.92 1510
5726.64 1568
5727.35 1561
5728.07 1511
5728.78 1387
5729.50 1529
5730.21 1603
5730.92 1675
5731.64 1641
5732.35 1619
5733.07 1559
5733.78 1715
5734.50 1616
5735.21 1643
5735.93 1632
5736.64 1676
5737.35 1785
5738.07 1721
5738.78 1836
5739.50 1827
5740.21 1813
5740.93 1893
5741.64 1943
5742.36 1945
5743.07 2208
5743.79 2246
5744.50 2397
5745.22 2374
5745.93 2378
5746.65 2442
5747.37 2360
5748.08 2348
5748.80 2277
5749.51 2162
5750.23 2109
5750.94 2056
5751.66 2116
5752.37 2114
5753.09 2207
5753.81 2291
5754.52 2207
5755.24 2049
5755.95 2103
5756.67 2396
5757.38 2299
5758.10 2212
5758.82 2318
5759.53 2178
5760.25 2430
5760.96 2496
5761.68 2440
5762.40 2542
5763.11 2431
5763.83 2440
5764.55 2610
5765.26 2742
5765.98 2880
5766.70 3136
5767.41 3250
5768.13 3533
5768.85 3745
5769.56 4023
5770.28 3928
5771.00 4162
5771.71 4021
5772.43 4079
5773.15 4276
5773.86 4638
5774.58 5411
5775.30 6665
5776.01 7575
5776.73 8157
5777.45 9222
5778.17 9364
5778.88 9499
5779.60 9227
5780.32 8132
5781.04 7191
5781.75 6047
5782.47 5507
5783.19 4789
5783.91 4367
5784.62 4321
5785.34 4167
5786.06 4008
5786.78 3932
5787.49 3742
5788.21 3731
5788.93 3741
5789.65 3672
5790.37 3772
5791.08 3876
5791.80 3891
5792.52 3924
5793.24 3840
5793.96 3969
5794.68 3942
5795.39 3675
5796.11 3890
5796.83 3817
5797.55 3995
5798.27 3876
5798.99 3492
5799.70 3845
5800.42 3803
5801.14 3761
5801.86 3883
5802.58 4156
5803.30 4565
5804.02 5015
5804.74 5576
5805.45 6505
5806.17 6756
5806.89 7199
5807.61 7045
5808.33 7037
5809.05 6599
5809.77 5996
5810.49 5316
5811.21 4613
5811.93 4304
5812.65 3981
5813.37 3811
5814.09 3651
5814.81 3593
5815.52 3480
5816.24 3501
5816.96 3622
5817.68 3603
5818.40 3652
5819.12 3866
5819.84 3969
5820.56 3694
5821.28 3559
5822.00 3609
5822.72 3604
5823.44 3613
5824.16 3375
5824.88 3235
5825.60 3252
5826.32 3400
5827.04 3041
5827.76 3004
5828.48 2991
5829.21 2958
5829.93 2884
5830.65 2662
5831.37 2583
5832.09 2521
5832.81 2641
5833.53 2459
5834.25 2483
5834.97 2465
5835.69 2468
5836.41 2363
5837.13 2410
5837.85 2366
5838.57 2337
5839.30 2266
5840.02 2197
5840.74 2191
5841.46 2162
5842.18 2164
5842.90 2257
5843.62 2209
5844.34 2243
5845.07 2306
5845.79 2242
5846.51 2224
5847.23 2177
5847.95 2158
5848.67 2094
5849.39 2158
5850.12 2151
5850.84 2098
5851.56 2123
5852.28 2089
5853.00 1989
5853.73 1982
5854.45 2124
5855.17 1927
5855.89 1962
5856.61 1910
5857.34 1971
5858.06 2054
5858.78 1980
5859.50 2145
5860.23 1947
5860.95 1921
5861.67 1998
5862.39 2031
5863.11 1948
5863.84 1743
5864.56 1855
5865.28 1902
5866.01 1950
5866.73 1764
5867.45 1871
5868.17 1808
5868.90 1652
5869.62 1740
5870.34 1757
5871.07 1763
5871.79 1745
5872.51 1748
5873.23 1654
5873.96 1628
5874.68 1753
5875.40 1638
5876.13 1643
5876.85 1677
5877.57 1763
5878.30 1716
5879.02 1760
5879.74 1853
5880.47 1778
5881.19 1710
5881.92 1700
5882.64 1703
5883.36 1736
5884.09 1693
5884.81 1748
5885.53 1704
5886.26 1721
5886.98 1728
5887.71 1635
5888.43 1661
5889.15 1760
5889.88 1676
5890.60 1615
5891.33 1582
5892.05 1702
5892.78 1612
5893.50 1551
5894.23 1537
5894.95 1558
5895.67 1609
5896.40 1568
5897.12 1550
5897.85 1529
5898.57 1519
5899.30 1494
5900.02 1598
5900.75 1519
5901.47 1568
5902.20 1556
5902.92 1553
5903.65 1595
5904.37 1534
5905.10 1531
5905.82 1526
5906.55 1625
5907.27 1651
5908.00 1667
5908.72 1569
5909.45 1592
5910.17 1550
5910.90 1633
5911.62 1651
5912.35 1715
5913.08 1576
5913.80 1583
5914.53 1500
5915.25 1688
5915.98 1755
5916.70 1606
5917.43 1549
5918.16 1572
5918.88 1577
5919.61 1668
5920.33 1671
5921.06 1581
5921.79 1556
5922.51 1602
5923.24 1702
5923.97 1746
5924.69 1685
5925.42 1578
5926.14 1575
5926.87 1620
5927.60 1532
5928.32 1522
5929.05 1641
5929.78 1545
5930.50 1708
5931.23 1670
5931.96 1618
5932.68 1682
5933.41 1740
5934.14 1746
5934.86 1758
5935.59 1745
5936.32 1805
5937.05 1701
5937.77 1851
5938.50 1861
5939.23 1844
5939.95 1953
5940.68 2045
5941.41 2176
5942.14 2234
5942.86 2088
5943.59 2179
5944.32 2095
5945.05 2107
5945.77 2114
5946.50 1976
5947.23 1895
5947.96 1946
5948.68 1969
5949.41 1994
5950.14 2116
5950.87 1998
5951.60 1910
5952.32 1940
5953.05 2009
5953.78 1828
5954.51 2032
5955.24 2197
5955.96 2103
5956.69 2239
5957.42 2241
5958.15 2327
5958.88 2297
5959.61 2315
5960.33 2370
5961.06 2291
5961.79 2360
5962.52 2336
5963.25 2325
5963.98 2373
5964.71 2385
5965.44 2373
5966.16 2545
5966.89 2348
5967.62 2299
5968.35 2363
5969.08 2561
5969.81 2654
5970.54 2659
5971.27 2722
5972.00 2782
5972.73 2851
5973.46 2824
5974.18 2943
5974.91 2932
5975.64 2868
5976.37 2803
5977.10 2783
5977.83 2780
5978.56 2945
5979.29 2830
5980.02 2871
5980.75 2917
5981.48 3034
5982.21 2955
5982.94 3050
5983.67 3082
5984.40 3066
5985.13 3340
5985.86 3351
5986.59 3275
5987.32 3254
5988.05 3492
5988.78 3554
5989.51 3561
5990.24 3447
5990.97 3453
5991.70 3595
5992.43 3384
5993.16 3488
5993.89 3514
5994.62 3432
5995.35 3507
5996.09 3605
5996.82 3517
5997.55 3456
5998.28 3618
5999.01 3706
5999.74 3837
6000.47 3763
6001.20 3786
6001.93 3811
6002.66 3731
6003.39 3909
6004.13 3886
6004.86 4045
6005.59 3876
6006.32 3820
6007.05 3786
6007.78 3707
6008.51 3578
6009.25 3655
6009.98 3600
6010.71 3766
6011.44 4206
6012.17 4584
6012.90 5061
6013.64 5790
6014.37 6912
6015.10 7713
6015.83 8566
6016.56 9395
6017.29 10157
6018.03 10810
6018.76 10768
6019.49 10468
6020.22 9996
6020.96 9239
6021.69 8080
6022.42 7103
6023.15 6318
6023.88 5255
6024.62 4704
6025.35 4278
6026.08 3749
6026.81 3329
6027.55 3465
6028.28 3119
6029.01 3028
6029.75 3111
6030.48 2940
6031.21 2768
6031.94 2835
6032.68 2850
6033.41 2703
6034.14 2534
6034.88 2446
6035.61 2422
6036.34 2395
6037.07 2369
6037.81 2359
6038.54 2320
6039.27 2264
6040.01 2280
6040.74 2449
6041.47 2442
6042.21 2482
6042.94 2482
6043.68 2477
6044.41 2511
6045.14 2525
6045.88 2674
6046.61 2688
6047.34 2589
6048.08 2625
6048.81 2742
6049.55 2764
6050.28 2690
6051.01 2766
6051.75 2830
6052.48 2909
6053.22 3049
6053.95 2944
6054.68 2919
6055.42 3092
6056.15 3156
6056.89 3262
6057.62 3157
6058.36 3140
6059.09 3216
6059.83 3218
6060.56 3013
6061.29 2788
6062.03 2919
6062.76 2979
6063.50 2882
6064.23 2946
6064.97 2895
6065.70 2859
6066.44 2876
6067.17 2814
6067.91 2859
6068.64 2806
6069.38 2776
6070.11 2697
6070.85 2641
6071.58 2641
6072.32 2706
6073.06 2622
6073.79 2696
6074.53 2610
6075.26 2592
6076.00 2556
6076.73 2611
6077.47 2636
6078.20 2560
6078.94 2524
6079.68 2489
6080.41 2475
6081.15 2390
6081.88 2358
6082.62 2315
6083.35 2300
6084.09 2426
6084.83 2466
6085.56 2352
6086.30 2374
6087.04 2324
6087.77 2273
6088.51 2307
6089.24 2362
6089.98 2251
6090.72 2332
6091.45 2194
6092.19 2189
6092.93 2182
6093.66 2219
6094.40 2195
6095.14 2210
6095.87 2168
6096.61 2184
6097.35 2108
6098.08 2250
6098.82 2110
6099.56 2100
6100.29 2036
6101.03 2047
6101.77 1967
6102.51 2063
6103.24 2103
6103.98 2016
6104.72 2124
6105.46 2112
6106.19 2015
6106.93 2182
6107.67 2107
6108.41 2060
6109.14 2124
6109.88 2127
6110.62 1933
6111.36 2013
6112.09 2061
6112.83 2141
6113.57 2226
6114.31 2020
6115.04 2090
6115.78 2144
6116.52 2177
6117.26 2133
6118.00 2034
6118.73 2040
6119.47 2209
6120.21 2222
6120.95 2265
6121.69 2342
6122.43 2237
6123.16 2204
6123.90 2248
6124.64 2141
6125.38 2146
6126.12 2281
6126.86 2340
6127.60 2280
6128.33 2241
6129.07 2246
6129.81 2271
6130.55 2369
6131.29 2345
6132.03 2303
6132.77 2214
6133.51 2379
6134.25 2347
6134.98 2338
6135.72 2343
6136.46 2222
6137.20 2311
6137.94 2302
6138.68 2380
6139.42 2400
6140.16 2451
6140.90 2518
6141.64 2575
6142.38 2559
6143.12 2569
6143.86 2618
6144.60 2628
6145.34 2529
6146.08 2369
6146.82 2435
6147.56 2517
6148.30 2453
6149.04 2555
6149.78 2533
6150.52 2506
6151.26 2580
6152.00 2486
6152.74 2364
6153.48 2495
6154.22 2491
6154.96 2319
6155.70 2491
6156.44 2553
6157.18 2381
6157.92 2468
6158.66 2654
6159.40 2596
6160.14 2741
6160.88 2761
6161.62 2598
6162.36 2616
6163.10 2699
6163.85 2692
6164.59 2661
6165.33 2897
6166.07 2896
6166.81 2934
6167.55 3081
6168.29 3447
6169.03 3550
6169.77 3719
6170.51 3808
6171.26 3842
6172.00 3939
6172.74 4025
6173.48 4028
6174.22 4011
6174.96 4186
6175.70 3930
6176.45 3787
6177.19 3933
6177.93 3675
6178.67 3692
6179.41 3715
6180.16 3542
6180.90 3586
6181.64 3601
6182.38 3521
6183.12 3701
6183.87 3595
6184.61 3573
6185.35 3740
6186.09 3835
6186.83 3819
6187.58 3842
6188.32 3851
6189.06 3749
6189.80 3809
6190.55 3837
6191.29 3861
6192.03 3838
6192.77 3909
6193.52 3968
6194.26 4087
6195.00 4300
6195.74 4528
6196.49 4538
6197.23 4547
6197.97 4669
6198.72 4822
6199.46 4874
6200.20 4829
6200.94 4824
6201.69 4889
6202.43 4632
6203.17 4597
6203.92 4734
6204.66 4594
6205.40 4561
6206.15 4800
6206.89 5065
6207.63 5696
6208.38 6324
6209.12 7585
6209.87 9370
6210.61 11500
6211.35 14102
6212.10 16641
6212.84 19580
6213.58 21141
6214.33 22079
6215.07 21758
6215.82 21088
6216.56 19149
6217.30 16784
6218.05 14420
6218.79 12098
6219.54 10370
6220.28 8425
6221.02 7019
6221.77 6141
6222.51 5454
6223.26 4826
6224.00 4354
6224.75 4270
6225.49 4145
6226.24 4026
6226.98 3989
6227.73 4095
6228.47 3988
6229.21 3996
6229.96 3962
6230.70 3729
6231.45 3592
6232.19 3375
6232.94 3178
6233.68 3064
6234.43 2820
6235.17 2839
6235.92 2769
6236.67 2557
6237.41 2512
6238.16 2548
6238.90 2616
6239.65 2606
6240.39 2626
6241.14 2586
6241.88 2795
6242.63 2842
6243.37 2705
6244.12 2836
6244.87 2948
6245.61 2797
6246.36 2802
6247.10 2977
6247.85 3044
6248.59 2914
6249.34 3039
6250.09 3389
6250.83 3558
6251.58 3623
6252.33 3768
6253.07 4035
6253.82 3999
6254.56 3812
6255.31 3556
6256.06 3517
6256.80 3511
6257.55 3424
6258.30 3327
6259.04 3246
6259.79 3291
6260.54 3106
6261.28 3183
6262.03 3140
6262.78 3086
6263.52 3147
6264.27 3110
6265.02 3219
6265.76 3255
6266.51 3283
6267.26 3433
6268.01 3356
6268.75 3352
6269.50 3299
6270.25 3311
6270.99 3268
6271.74 3259
6272.49 3237
6273.24 3054
6273.98 3120
6274.73 3109
6275.48 3241
6276.23 3201
6276.97 3211
6277.72 3075
6278.47 3091
6279.22 3019
6279.96 3066
6280.71 3000
6281.46 3054
6282.21 3094
6282.96 2909
6283.70 3081
6284.45 3060
6285.20 2949
6285.95 2733
6286.70 2747
6287.45 2805
6288.19 2832
6288.94 2780
6289.69 2891
6290.44 2866
6291.19 2903
6291.94 3036
6292.68 3074
6293.43 3281
6294.18 3453
6294.93 3491
6295.68 3671
6296.43 3591
6297.18 3646
6297.93 3550
6298.67 3434
6299.42 3154
6300.17 3000
6300.92 2869
6301.67 2638
6302.42 2651
6303.17 2512
6303.92 2344
6304.67 2395
6305.42 2489
6306.17 2465
6306.92 2720
6307.67 2700
6308.41 2542
6309.16 2542
6309.91 2440
6310.66 2359
6311.41 2340
6312.16 2432
6312.91 2310
6313.66 2305
6314.41 2358
6315.16 2311
6315.91 2347
6316.66 2411
6317.41 2435
6318.16 2391
6318.91 2401
6319.66 2405
6320.41 2562
6321.16 2588
6321.91 2622
6322.66 2710
6323.41 2530
6324.16 2510
6324.92 2459
6325.67 2244
6326.42 2235
6327.17 2264
6327.92 2218
6328.67 2117
6329.42 2063
6330.17 2022
6330.92 2068
6331.67 2048
6332.42 2045
6333.17 1988
6333.92 1965
6334.68 2148
6335.43 1894
6336.18 1911
6336.93 1865
6337.68 1916
6338.43 1925
6339.18 1849
6339.93 1971
6340.69 1952
6341.44 1977
6342.19 2042
6342.94 2022
6343.69 1960
6344.44 1999
6345.20 2122
6345.95 2000
6346.70 1937
6347.45 1917
6348.20 1981
6348.95 2058
6349.71 1991
6350.46 2013
6351.21 1932
6351.96 1972
6352.71 2060
6353.47 2139
6354.22 1982
6354.97 2074
6355.72 2038
6356.48 2134
6357.23 2226
6357.98 2251
6358.73 2229
6359.49 2101
6360.24 2191
6360.99 2220
6361.74 2279
6362.50 2163
6363.25 1993
6364.00 1854
6364.76 2004
6365.51 1960
6366.26 1845
6367.01 1790
6367.77 1899
6368.52 1944
6369.27 1857
6370.03 1894
6370.78 1909
6371.53 1979
6372.29 1860
6373.04 1858
6373.79 1788
6374.55 1881
6375.30 1842
6376.05 1754
6376.81 1735
6377.56 1775
6378.31 1683
6379.07 1754
6379.82 1799
6380.58 1823
6381.33 1802
6382.08 1796
6382.84 1833
6383.59 1797
6384.35 1812
6385.10 1652
6385.85 1767
6386.61 1733
6387.36 1838
6388.12 1822
6388.87 1782
6389.62 1718
6390.38 1715
6391.13 1678
6391.89 1731
6392.64 1669
6393.40 1734
6394.15 1694
6394.91 1627
6395.66 1732
6396.42 1689
6397.17 1692
6397.93 1693
6398.68 1675
6399.44 1630
6400.19 1643
6400.95 1638
6401.70 1648
6402.46 1603
6403.21 1585
6403.97 1458
6404.72 1548
6405.48 1705
6406.23 1587
6406.99 1416
6407.74 1593
6408.50 1598
6409.25 1546
6410.01 1538
6410.76 1519
6411.52 1587
6412.28 1510
6413.03 1477
6413.79 1645
6414.54 1672
6415.30 1708
6416.05 1637
6416.81 1641
6417.57 1608
6418.32 1544
6419.08 1576
6419.83 1665
6420.59 1583
6421.35 1614
6422.10 1593
6422.86 1524
6423.62 1618
6424.37 1621
6425.13 1544
6425.89 1573
6426.64 1517
6427.40 1619
6428.15 1679
6428.91 1615
6429.67 1648
6430.42 1681
6431.18 1728
6431.94 1696
6432.70 1694
6433.45 1591
6434.21 1596
6434.97 1617
6435.72 1572
6436.48 1576
6437.24 1653
6437.99 1761
6438.75 1747
6439.51 1754
6440.27 1773
6441.02 1851
6441.78 1763
6442.54 1784
6443.30 1808
6444.05 1883
6444.81 1726
6445.57 1726
6446.33 1736
6447.08 1801
6447.84 1731
6448.60 1722
6449.36 1700
6450.12 1624
6450.87 1656
6451.63 1552
6452.39 1627
6453.15 1598
6453.91 1680
6454.66 1704
6455.42 1724
6456.18 1703
6456.94 1669
6457.70 1677
6458.46 1707
6459.21 1693
6459.97 1766
6460.73 1779
6461.49 1678
6462.25 1766
6463.01 1739
6463.77 1810
6464.52 1717
6465.28 1803
6466.04 1849
6466.80 1794
6467.56 1748
6468.32 1739
6469.08 1842
6469.84 1865
6470.60 1852
6471.36 1897
6472.11 1903
6472.87 1825
6473.63 1916
6474.39 2033
6475.15 1919
6475.91 1836
6476.67 1808
6477.43 1940
6478.19 2058
6478.95 1973
6479.71 2009
6480.47 2056
6481.23 1972
6481.99 1991
6482.75 2024
6483.51 2011
6484.27 2068
6485.03 2182
6485.79 2020
6486.55 2115
6487.31 2134
6488.07 2149
6488.83 2344
6489.59 2365
6490.35 2333
6491.11 2394
6491.87 2327
6492.63 2423
6493.39 2356
6494.15 2374
6494.91 2426
6495.67 2644
6496.43 2598
6497.19 2645
6497.95 2870
6498.71 2952
6499.48 2869
6500.24 2933
6501.00 2873
6501.76 2808
6502.52 2867
6503.28 2961
6504.04 2769
6504.80 2774
6505.56 2759
6506.32 2832
6507.09 2939
6507.85 2959
6508.61 3013
6509.37 2965
6510.13 2954
6510.89 3040
6511.65 3152
6512.42 3400
6513.18 3524
6513.94 3726
6514.70 3839
6515.46 3988
6516.22 4311
6516.99 4399
6517.75 4461
6518.51 4234
6519.27 4367
6520.03 4243
6520.80 4284
6521.56 4237
6522.32 4033
6523.08 3952
6523.84 3781
6524.61 3955
6525.37 3947
6526.13 4178
6526.89 4201
6527.66 4455
6528.42 4560
6529.18 4896
6529.94 5074
6530.71 5549
6531.47 5999
6532.23 6216
6533.00 6292
6533.76 6236
6534.52 6307
6535.28 6015
6536.05 5974
6536.81 6249
6537.57 6746
6538.34 7415
6539.10 8292
6539.86 9700
6540.63 10739
6541.39 11360
6542.15 11791
6542.92 11329
6543.68 10196
6544.44 9193
6545.21 8154
6545.97 6956
6546.73 6089
6547.50 5255
6548.26 4555
6549.02 4131
6549.79 3790
6550.55 3536
6551.31 3389
6552.08 3247
6552.84 3254
6553.61 3095
6554.37 3149
6555.13 3161
6555.90 3207
6556.66 3141
6557.43 3109
6558.19 2984
6558.96 3043
6559.72 3017
6560.48 3114
6561.25 2898
6562.01 2788
6562.78 3001
6563.54 3164
6564.31 3071
6565.07 3136
6565.84 3066
6566.60 3376
6567.37 3454
6568.13 3433
6568.90 3542
6569.66 3470
6570.43 3542
6571.19 3642
6571.96 3644
6572.72 3564
6573.49 3581
6574.25 3676
6575.02 3764
6575.78 3730
6576.55 4052
6577.31 4307
6578.08 4565
6578.84 5161
6579.61 5407
6580.37 5597
6581.14 5883
6581.91 6086
6582.67 5912
6583.44 5555
6584.20 5311
6584.97 4995
6585.73 4776
6586.50 4389
6587.27 4184
6588.03 4099
6588.80 3933
6589.56 3706
6590.33 3804
6591.10 3780
6591.86 3622
6592.63 3750
6593.39 3911
6594.16 4161
6594.93 4516
6595.69 4672
6596.46 5115
6597.23 5563
6597.99 5735
6598.76 6082
6599.53 6002
6600.29 5965
6601.06 5807
6601.83 5682
6602.59 5332
6603.36 4932
6604.13 4569
6604.89 4459
6605.66 4237
6606.43 3926
6607.20 3785
6607.96 3499
6608.73 3475
6609.50 3306
6610.26 3180
6611.03 3328
6611.80 3376
6612.57 3215
6613.33 3370
6614.10 3440
6614.87 3284
6615.64 3363
6616.40 3337
6617.17 3347
6617.94 3486
6618.71 3431
6619.48 3379
6620.24 3375
6621.01 3167
6621.78 3189
6622.55 3200
6623.32 3200
6624.08 3156
6624.85 3138
6625.62 3065
6626.39 3033
6627.16 3037
6627.92 2937
6628.69 2882
6629.46 2944
6630.23 3068
6631.00 3001
6631.77 3008
6632.54 3064
6633.30 3039
6634.07 3157
6634.84 3488
6635.61 3819
6636.38 4047
6637.15 4631
6637.92 5012
6638.69 5353
6639.45 5783
6640.22 5874
6640.99 5717
6641.76 5399
6642.53 5101
6643.30 4767
6644.07 4209
6644.84 3840
6645.61 3625
6646.38 3388
6647.15 3116
6647.92 2856
6648.69 2736
6649.46 2746
6650.22 2791
6650.99 2673
6651.76 2474
6652.53 2615
6653.30 2574
6654.07 2576
6654.84 2655
6655.61 2655
6656.38 2720
6657.15 2723
6657.92 2570
6658.69 2523
6659.46 2585
6660.23 2560
6661.00 2505
6661.77 2485
6662.54 2469
6663.31 2366
6664.09 2276
6664.86 2357
6665.63 2218
6666.40 2276
6667.17 2271
6667.94 2185
6668.71 2069
6669.48 2151
6670.25 2207
6671.02 2301
6671.79 2326
6672.56 2240
6673.33 2211
6674.10 2394
6674.88 2485
6675.65 2351
6676.42 2391
6677.19 2556
6677.96 2437
6678.73 2387
6679.50 2458
6680.27 2432
6681.05 2537
6681.82 2345
6682.59 2324
6683.36 2242
6684.13 2230
6684.90 2302
6685.67 2278
6686.45 2283
6687.22 2299
6687.99 2407
6688.76 2406
6689.53 2506
6690.31 2657
6691.08 2787
6691.85 2774
6692.62 2718
6693.39 2477
6694.17 2459
6694.94 2459
6695.71 2323
6696.48 2338
6697.25 2260
6698.03 2218
6698.80 2021
6699.57 2165
6700.34 2148
6701.12 1984
6701.89 2033
6702.66 2047
6703.43 2189
6704.21 2189
6704.98 2097
6705.75 2039
6706.53 2083
6707.30 2062
6708.07 2116
6708.84 2005
6709.62 2027
6710.39 2138
6711.16 2135
6711.94 2081
6712.71 1970
6713.48 2006
6714.26 2110
6715.03 2038
6715.80 1946
6716.58 1965
6717.35 2022
6718.12 1917
6718.90 1915
6719.67 1864
6720.45 1821
6721.22 1841
6721.99 1750
6722.77 1792
6723.54 1802
6724.31 1903
6725.09 1956
6725.86 1955
6726.64 1833
6727.41 1838
6728.18 1850
6728.96 1882
6729.73 1853
6730.51 1759
6731.28 1772
6732.06 1681
6732.83 1667
6733.60 1691
6734.38 1674
6735.15 1658
6735.93 1740
6736.70 1844
6737.48 1757
6738.25 1781
6739.03 1731
6739.80 1812
6740.58 1706
6741.35 1777
6742.13 1827
6742.90 1739
6743.68 1823
6744.45 1836
6745.23 1767
6746.00 1688
6746.78 1729
6747.55 1835
6748.33 1745
6749.10 1701
6749.88 1788
6750.65 1785
6751.43 1817
6752.20 1735
6752.98 1814
6753.75 1822
6754.53 1912
6755.31 1810
6756.08 1839
6756.86 1896
6757.63 2047
6758.41 2058
6759.19 1836
6759.96 1758
6760.74 1690
6761.51 1723
6762.29 1727
6763.07 1609
6763.84 1690
6764.62 1707
6765.39 1717
6766.17 1582
6766.95 1637
6767.72 1558
6768.50 1580
6769.28 1646
6770.05 1710
6770.83 1671
6771.61 1568
6772.38 1617
6773.16 1596
6773.94 1512
6774.71 1581
6775.49 1552
6776.27 1644
6777.04 1657
6777.82 1564
6778.60 1538
6779.37 1612
6780.15 1640
6780.93 1672
6781.71 1640
6782.48 1676
6783.26 1651
6784.04 1755
6784.81 1638
6785.59 1622
6786.37 1584
6787.15 1589
6787.92 1593
6788.70 1583
6789.48 1662
6790.26 1563
6791.04 1581
6791.81 1576
6792.59 1628
6793.37 1654
6794.15 1535
6794.92 1533
6795.70 1525
6796.48 1561
6797.26 1559
6798.04 1581
6798.81 1566
6799.59 1554
6800.37 1509
6801.15 1460
6801.93 1476
6802.71 1579
6803.48 1471
6804.26 1593
6805.04 1654
6805.82 1505
6806.60 1514
6807.38 1642
6808.16 1433
6808.94 1509
6809.71 1553
6810.49 1721
6811.27 1610
6812.05 1596
6812.83 1512
6813.61 1493
6814.39 1494
6815.17 1464
6815.95 1529
6816.73 1514
6817.50 1540
6818.28 1611
6819.06 1513
6819.84 1513
6820.62 1536
6821.40 1637
6822.18 1479
6822.96 1564
6823.74 1620
6824.52 1733
6825.30 1672
6826.08 1692
6826.86 1586
6827.64 1618
6828.42 1590
6829.20 1560
6829.98 1555
6830.76 1530
6831.54 1513
6832.32 1535
6833.10 1549
6833.88 1502
6834.66 1557
6835.44 1512
6836.22 1537
6837.00 1570
6837.78 1533
6838.56 1487
6839.34 1501
6840.12 1566
6840.90 1562
6841.68 1580
6842.46 1570
6843.24 1557
6844.03 1514
6844.81 1497
6845.59 1442
6846.37 1516
6847.15 1536
6847.93 1468
6848.71 1521
6849.49 1517
6850.27 1565
6851.05 1661
6851.84 1902
6852.62 2038
6853.40 2354
6854.18 2679
6854.96 2936
6855.74 3162
6856.52 3447
6857.30 3430
6858.09 3186
6858.87 2911
6859.65 2722
6860.43 2392
6861.21 2290
6861.99 2058
6862.78 1863
6863.56 1880
6864.34 1921
6865.12 1736
6865.90 1592
6866.69 1678
6867.47 1754
6868.25 1655
6869.03 1619
6869.82 1597
6870.60 1602
6871.38 1595
6872.16 1662
6872.94 1650
6873.73 1557
6874.51 1633
6875.29 1589
6876.07 1530
6876.86 1474
6877.64 1535
6878.42 1576
6879.21 1566
6879.99 1536
6880.77 1571
6881.55 1574
6882.34 1602
6883.12 1615
6883.90 1540
6884.69 1587
6885.47 1611
6886.25 1639
6887.04 1690
6887.82 1699
6888.60 1726
6889.39 1767
6890.17 1819
6890.95 1939
6891.74 2062
6892.52 2199
6893.30 2236
6894.09 2181
6894.87 2138
6895.65 2119
6896.44 2115
6897.22 2010
6898.01 1926
6898.79 1919
6899.57 1898
6900.36 1905
6901.14 1898
6901.93 1781
6902.71 1864
6903.49 1845
6904.28 1939
6905.06 1929
6905.85 1994
6906.63 1922
6907.42 1982
6908.20 2032
6908.98 1854
6909.77 1815
6910.55 1811
6911.34 1912
6912.12 1890
6912.91 1954
6913.69 1903
6914.48 1827
6915.26 1793
6916.05 1777
6916.83 1675
6917.62 1738
6918.40 1746
6919.19 1718
6919.97 1778
6920.76 1875
6921.54 1843
6922.33 1753
6923.11 1871
6923.90 1822
6924.68 1840
6925.47 1826
6926.25 1895
6927.04 1921
6927.82 1924
6928.61 1869
6929.40 1976
6930.18 1950
6930.97 1942
6931.75 1823
6932.54 1857
6933.32 1838
6934.11 1896
6934.90 1950
6935.68 1987
6936.47 1925
6937.25 1804
6938.04 1837
6938.83 1818
6939.61 1825
6940.40 1899
6941.19 2022
6941.97 2037
6942.76 2054
6943.54 2042
6944.33 2110
6945.12 2152
6945.90 2079
6946.69 2375
6947.48 2357
6948.26 2593
6949.05 2591
6949.84 2546
6950.62 2546
6951.41 2526
6952.20 2492
6952.99 2535
6953.77 2450
6954.56 2590
6955.35 2632
6956.13 2448
6956.92 2537
6957.71 2602
6958.50 2698
6959.28 2566
6960.07 2612
6960.86 2824
6961.64 2812
6962.43 2866
6963.22 2960
6964.01 2829
6964.80 2865
6965.58 2894
6966.37 2922
6967.16 2869
6967.95 2919
6968.73 2864
6969.52 2762
6970.31 2896
6971.10 3034
6971.89 3022
6972.67 3138
6973.46 3159
6974.25 3135
6975.04 3379
6975.83 3413
6976.62 3487
6977.40 3430
6978.19 3456
6978.98 3500
6979.77 3399
6980.56 3450
6981.35 3602
6982.13 3704
6982.92 3835
6983.71 4218
6984.50 4365
6985.29 4793
6986.08 5242
6986.87 5731
6987.66 6542
6988.45 7892
6989.23 9016
6990.02 10254
6990.81 10889
6991.60 11423
6992.39 11105
6993.18 10297
6993.97 9329
6994.76 8242
6995.55 7262
6996.34 6382
6997.13 5485
6997.92 5027
6998.71 4767
6999.50 4757
7000.29 5197
7001.07 5281
7001.86 6056
7002.65 7069
7003.44 8093
7004.23 8955
7005.02 9528
7005.81 9955
7006.60 9471
7007.39 8709
7008.18 7956
7008.97 6901
7009.76 5971
7010.55 5146
7011.34 4463
7012.14 3944
7012.93 3580
7013.72 3196
7014.51 2932
7015.30 2836
7016.09 2790
7016.88 2893
7017.67 2887
7018.46 2868
7019.25 2924
7020.04 2862
7020.83 2770
7021.62 2866
7022.41 2824
7023.20 2680
7024.00 2535
7024.79 2538
7025.58 2503
7026.37 2465
7027.16 2455
7027.95 2515
7028.74 2670
7029.53 2534
7030.32 2666
7031.12 2676
7031.91 2558
7032.70 2586
7033.49 2468
7034.28 2506
7035.07 2506
7035.87 2563
7036.66 2490
7037.45 2578
7038.24 2570
7039.03 2618
7039.82 2601
7040.62 2802
7041.41 2835
7042.20 2868
7042.99 2789
7043.78 2752
7044.58 3003
7045.37 2789
7046.16 2601
7046.95 2670
7047.75 2600
7048.54 2470
7049.33 2431
7050.12 2548
7050.92 2343
7051.71 2479
7052.50 2477
7053.29 2513
7054.09 2637
7054.88 2632
7055.67 2566
7056.46 2602
7057.26 2681
7058.05 2431
7058.84 2400
7059.64 2347
7060.43 2161
7061.22 2185
7062.02 2288
7062.81 2199
7063.60 2217
7064.39 2243
7065.19 2227
7065.98 2197
7066.77 2297
7067.57 2229
7068.36 2089
7069.16 2097
7069.95 2046
7070.74 2044
7071.54 2184
7072.33 2215
7073.12 2134
7073.92 2226
7074.71 2077
7075.51 2142
7076.30 2100
7077.09 2010
7077.89 2067
7078.68 1965
7079.48 1849
7080.27 1982
7081.06 2022
7081.86 1870
7082.65 1846
7083.45 1944
7084.24 1965
7085.04 2043
7085.83 1901
7086.62 1843
7087.42 1851
7088.21 1805
7089.01 1864
7089.80 1764
7090.60 1763
7091.39 1747
7092.19 1827
7092.98 1658
7093.78 1733
7094.57 1946
7095.37 1953
7096.16 1887
7096.96 1882
7097.75 1887
7098.55 1893
7099.34 1901
7100.14 1853
7100.93 1866
7101.73 1883
7102.52 1807
7103.32 1709
7104.11 1652
7104.91 1652
7105.71 1646
7106.50 1643
7107.30 1719
7108.09 1740
7108.89 1651
7109.68 1600
7110.48 1674
7111.28 1650
7112.07 1614
7112.87 1598
7113.66 1568
7114.46 1474
7115.26 1483
7116.05 1533
7116.85 1522
7117.65 1520
7118.44 1447
7119.24 1424
7120.03 1409
7120.83 1501
7121.63 1610
7122.42 1565
7123.22 1602
7124.02 1519
7124.81 1464
7125.61 1523
7126.41 1500
7127.20 1461
7128.00 1389
7128.80 1470
7129.59 1415
7130.39 1452
7131.19 1388
7131.99 1430
7132.78 1524
7133.58 1466
7134.38 1421
7135.17 1474
7135.97 1395
7136.77 1473
7137.57 1505
7138.36 1525
7139.16 1434
7139.96 1366
7140.76 1307
7141.55 1384
7142.35 1427
7143.15 1449
7143.95 1454
7144.74 1400
7145.54 1409
7146.34 1347
7147.14 1312
7147.94 1418
7148.73 1411
7149.53 1465
7150.33 1353
7151.13 1443
7151.93 1379
7152.72 1453
7153.52 1381
7154.32 1337
7155.12 1390
7155.92 1324
7156.72 1403
7157.51 1368
7158.31 1342
7159.11 1424
7159.91 1414
7160.71 1379
7161.51 1361
7162.31 1375
7163.11 1481
7163.90 1422
7164.70 1417
7165.50 1402
7166.30 1427
7167.10 1240
7167.90 1282
7168.70 1253
7169.50 1284
7170.30 1330
7171.10 1294
7171.90 1363
7172.69 1434
7173.49 1367
7174.29 1387
7175.09 1483
7175.89 1474
7176.69 1419
7177.49 1511
7178.29 1413
7179.09 1333
7179.89 1340
7180.69 1271
7181.49 1400
7182.29 1369
7183.09 1254
7183.89 1304
7184.69 1331
7185.49 1435
7186.29 1411
7187.09 1525
7187.89 1526
7188.69 1583
7189.49 1546
7190.29 1441
7191.09 1417
7191.89 1394
7192.69 1396
7193.49 1346
7194.29 1363
7195.09 1257
7195.89 1332
7196.70 1352
7197.50 1231
7198.30 1221
7199.10 1156
7199.90 1179
7200.70 1290
7201.50 1269
7202.30 1168
7203.10 1212
7203.90 1197
7204.70 1260
7205.51 1182
7206.31 1221
7207.11 1176
7207.91 1155
7208.71 1202
7209.51 1203
7210.31 1169
7211.12 1158
7211.92 1235
7212.72 1119
7213.52 1137
7214.32 1181
7215.12 1173
7215.92 1238
7216.73 1229
7217.53 1157
7218.33 1116
7219.13 1102
7219.93 1083
7220.74 1102
7221.54 1121
7222.34 1185
7223.14 1182
7223.94 1191
7224.75 1155
7225.55 1181
7226.35 1185
7227.15 1170
7227.96 1183
7228.76 1186
7229.56 1183
7230.36 1231
7231.17 1144
7231.97 1173
7232.77 1087
7233.57 1175
7234.38 1122
7235.18 1099
7235.98 1085
7236.79 1145
7237.59 1208
7238.39 1127
7239.19 1223
7240.00 1260
7240.80 1115
7241.60 1105
7242.41 1141
7243.21 1223
7244.01 1190
7244.82 1213
7245.62 1293
7246.42 1246
7247.23 1217
7248.03 1284
7248.83 1255
7249.64 1188
7250.44 1271
7251.25 1238
7252.05 1295
7252.85 1248
7253.66 1334
7254.46 1286
7255.27 1242
7256.07 1274
7256.87 1296
7257.68 1273
7258.48 1381
7259.29 1341
7260.09 1331
7260.89 1299
7261.70 1327
7262.50 1403
7263.31 1436
7264.11 1384
7264.92 1353
7265.72 1394
7266.53 1430
7267.33 1456
7268.13 1411
7268.94 1474
7269.74 1525
7270.55 1546
7271.35 1510
7272.16 1515
7272.96 1469
7273.77 1493
7274.57 1649
7275.38 1683
7276.18 1668
7276.99 1599
7277.79 1513
7278.60 1538
7279.40 1573
7280.21 1630
7281.01 1592
7281.82 1684
7282.63 1743
7283.43 1758
7284.24 1819
7285.04 2006
7285.85 2355
7286.65 2627
7287.46 2931
7288.27 3340
7289.07 3783
7289.88 4014
7290.68 3991
7291.49 4085
7292.29 3890
7293.10 3562
7293.91 2970
7294.71 2655
7295.52 2319
7296.33 2194
7297.13 2061
7297.94 1924
7298.74 1749
7299.55 1750
7300.36 1811
7301.16 1825
7301.97 1822
7302.78 1751
7303.58 1618
7304.39 1709
7305.20 1726
7306.00 1684
7306.81 1712
7307.62 1752
7308.42 1766
7309.23 1640
7310.04 1715
7310.84 1885
7311.65 1883
7312.46 1835
7313.27 1846
7314.07 1966
7314.88 2085
7315.69 2189
7316.50 2222
7317.30 2219
7318.11 2225
7318.92 2202
7319.72 2098
7320.53 2154
7321.34 2272
7322.15 2180
7322.96 2140
7323.76 2229
7324.57 2166
7325.38 2301
7326.19 2260
7326.99 2313
7327.80 2357
7328.61 2371
7329.42 2447
7330.23 2248
7331.03 2231
7331.84 2154
7332.65 2224
7333.46 2136
7334.27 2280
7335.08 2401
7335.88 2562
7336.69 2764
7337.50 2948
7338.31 3555
7339.12 3992
7339.93 4215
7340.74 4367
7341.54 4373
7342.35 4224
7343.16 3963
7343.97 3693
7344.78 3310
7345.59 3037
7346.40 2716
7347.21 2456
7348.02 2237
7348.82 2178
7349.63 2068
7350.44 2027
7351.25 1890
7352.06 1934
7352.87 1922
7353.68 1953
7354.49 1966
7355.30 1851
7356.11 1908
7356.92 1843
7357.73 1937
7358.54 1876
7359.35 1788
7360.16 1840
7360.97 1884
7361.78 1769
7362.59 1844
7363.40 1815
7364.21 1840
7365.02 1974
7365.83 1841
7366.64 1927
7367.45 1862
7368.26 1940
7369.07 2022
7369.88 2013
7370.69 2063
7371.50 1977
7372.31 1916
7373.12 1945
7373.93 1924
7374.74 1909
7375.55 2033
7376.36 2040
7377.17 1978
7377.98 2013
7378.79 2103
7379.60 2150
7380.42 2139
7381.23 2234
7382.04 2272
7382.85 2418
7383.66 2591
7384.47 2935
7385.28 3096
7386.09 3111
7386.90 3205
7387.71 3239
7388.53 3150
7389.34 3045
7390.15 2769
7390.96 2520
7391.77 2428
7392.58 2152
7393.39 2133
7394.21 2084
7395.02 1955
7395.83 1936
7396.64 1870
7397.45 1842
7398.27 1846
7399.08 1839
7399.89 1919
7400.70 1997
7401.51 1975
7402.33 2109
7403.14 2219
7403.95 2385
7404.76 2603
7405.57 2790
7406.39 2900
7407.20 2951
7408.01 2789
7408.82 2570
7409.64 2566
7410.45 2385
7411.26 2344
7412.07 2123
7412.89 2001
7413.70 2043
7414.51 1953
7415.32 1904
7416.14 1862
7416.95 1842
7417.76 1677
7418.58 1592
7419.39 1526
7420.20 1469
7421.02 1508
7421.83 1485
7422.64 1550
7423.45 1449
7424.27 1494
7425.08 1523
7425.89 1595
7426.71 1491
7427.52 1426
7428.33 1423
7429.15 1334
7429.96 1398
7430.78 1331
7431.59 1340
7432.40 1403
7433.22 1411
7434.03 1387
7434.84 1462
7435.66 1418
7436.47 1329
7437.29 1310
7438.10 1394
7438.91 1334
7439.73 1378
7440.54 1406
7441.36 1441
7442.17 1470
7442.99 1424
7443.80 1419
7444.61 1496
7445.43 1510
7446.24 1493
7447.06 1489
7447.87 1457
7448.69 1433
7449.50 1414
7450.32 1482
7451.13 1444
7451.95 1513
7452.76 1564
7453.58 1496
7454.39 1478
7455.21 1465
7456.02 1428
7456.84 1439
7457.65 1381
7458.47 1359
7459.28 1459
7460.10 1381
7460.91 1383
7461.73 1355
7462.54 1448
7463.36 1425
7464.17 1306
7464.99 1363
7465.80 1311
7466.62 1279
7467.44 1324
7468.25 1321
7469.07 1305
7469.88 1334
7470.70 1329
7471.51 1434
7472.33 1394
7473.15 1401
7473.96 1309
7474.78 1372
7475.59 1485
7476.41 1537
7477.23 1366
7478.04 1362
7478.86 1328
7479.67 1318
7480.49 1343
7481.31 1208
7482.12 1214
7482.94 1274
7483.76 1257
7484.57 1303
7485.39 1304
7486.21 1281
7487.02 1266
7487.84 1292
7488.66 1225
7489.47 1222
7490.29 1289
7491.11 1292
7491.92 1285
7492.74 1248
7493.56 1295
7494.38 1280
7495.19 1321
7496.01 1276
7496.83 1201
7497.64 1186
7498.46 1250
7499.28 1246
7500.10 1182
7500.91 1185
7501.73 1147
7502.55 1170
7503.37 1329
7504.18 1277
7505.00 1257
7505.82 1185
7506.64 1091
7507.46 1161
7508.27 1105
7509.09 1131
7509.91 1228
7510.73 1174
7511.55 1201
7512.36 1249
7513.18 1174
7514.00 1110
7514.82 1105
7515.64 1087
7516.45 1136
7517.27 1140
7518.09 1105
7518.91 1159
7519.73 1141
7520.55 1104
7521.37 1112
7522.18 1142
7523.00 1144
7523.82 1080
7524.64 1046
7525.46 1081
7526.28 1106
7527.10 1114
7527.92 1119
7528.74 1149
7529.55 1072
7530.37 1083
7531.19 1116
7532.01 1072
7532.83 1137
7533.65 1144
7534.47 1133
7535.29 1121
7536.11 1076
7536.93 1115
7537.75 1118
7538.57 1135
7539.39 1136
7540.21 1093
7541.03 1122
7541.84 1144
7542.66 1165
7543.48 1205
7544.30 1183
7545.12 1184
7545.94 1217
7546.76 1235
7547.58 1209
7548.40 1313
7549.22 1346
7550.04 1349
7550.86 1315
7551.68 1251
7552.51 1255
7553.33 1262
7554.15 1179
7554.97 1155
7555.79 1159
7556.61 1184
7557.43 1121
7558.25 1238
7559.07 1194
7559.89 1136
7560.71 1182
7561.53 1153
7562.35 1277
7563.17 1313
7563.99 1281
7564.81 1288
7565.64 1267
7566.46 1280
7567.28 1250
7568.10 1222
7568.92 1184
7569.74 1090
7570.56 1129
7571.38 1107
7572.21 1070
7573.03 1151
7573.85 1182
7574.67 1139
7575.49 1146
7576.31 1255
7577.13 1121
7577.96 1106
7578.78 1146
7579.60 1130
7580.42 1199
7581.24 1184
7582.07 1193
7582.89 1099
7583.71 1053
7584.53 1103
7585.35 1092
7586.18 1128
7587.00 1118
7587.82 1097
7588.64 1161
7589.46 1086
7590.29 1160
7591.11 1259
7591.93 1225
7592.75 1235
7593.58 1243
7594.40 1230
7595.22 1233
7596.04 1213
7596.87 1242
7597.69 1187
7598.51 1241
7599.34 1240
7600.16 1312
7600.98 1236
7601.80 1168
7602.63 1212
7603.45 1273
7604.27 1339
7605.10 1237
7605.92 1336
7606.74 1479
7607.57 1488
7608.39 1550
7609.21 1681
7610.04 1648
7610.86 1786
7611.68 1669
7612.51 1639
7613.33 1514
7614.15 1429
7614.98 1510
7615.80 1363
7616.62 1290
7617.45 1287
7618.27 1283
7619.10 1266
7619.92 1302
7620.74 1366
7621.57 1272
7622.39 1243
7623.22 1325
7624.04 1275
7624.86 1355
7625.69 1445
7626.51 1308
7627.34 1393
7628.16 1337
7628.99 1311
7629.81 1278
7630.64 1246
7631.46 1383
7632.28 1450
7633.11 1393
7633.93 1511
7634.76 1556
7635.58 1678
7636.41 1791
7637.23 1846
7638.06 1748
7638.88 1747
7639.71 1620
7640.53 1524
7641.36 1493
7642.18 1424
7643.01 1296
7643.83 1224
7644.66 1130
7645.48 1120
7646.31 1111
7647.14 1086
7647.96 1063
7648.79 1170
7649.61 1260
7650.44 1088
7651.26 1126
7652.09 1056
7652.91 1092
7653.74 1179
7654.57 1124
7655.39 1088
7656.22 1063
7657.04 1124
7657.87 1041
7658.70 1051
7659.52 1024
7660.35 1050
7661.17 996
7662.00 1041
7662.83 1050
7663.65 1086
7664.48 1021
7665.31 908
7666.13 973
7666.96 1030
7667.79 1039
7668.61 1005
7669.44 1114
7670.27 1101
7671.09 1046
7671.92 1023
7672.75 1083
7673.57 1089
7674.40 1098
7675.23 1082
7676.05 1028
7676.88 1080
7677.71 1070
7678.53 1098
7679.36 1026
7680.19 1084
7681.02 1057
7681.84 1019
7682.67 1081
7683.50 1080
7684.33 1071
7685.15 1056
7685.98 1089
7686.81 1153
7687.64 1047
7688.46 993
7689.29 1004
7690.12 1003
7690.95 1012
7691.77 1051
7692.60 1141
7693.43 1055
7694.26 1099
7695.09 1088
7695.91 1056
7696.74 1068
7697.57 1102
7698.40 1154
7699.23 1157
7700.06 1089
7700.88 1057
7701.71 1047
7702.54 1032
7703.37 1037
7704.20 1105
7705.03 1064
7705.85 1149
7706.68 1115
7707.51 1129
7708.34 1138
7709.17 1085
7710.00 1054
7710.83 1158
7711.66 1158
7712.48 1136
7713.31 1046
7714.14 1105
7714.97 1076
7715.80 1048
7716.63 1140
7717.46 1081
7718.29 1155
7719.12 1203
7719.95 1121
7720.78 1133
7721.61 1053
7722.44 1144
7723.27 1251
7724.09 1171
7724.92 1113
7725.75 1114
7726.58 1111
7727.41 1035
7728.24 1162
7729.07 1173
7729.90 1108
7730.73 1104
7731.56 1138
7732.39 1148
7733.22 1031
7734.05 1078
7734.88 1114
7735.71 1128
7736.54 1177
7737.37 1212
7738.20 1161
7739.03 1054
7739.86 1046
7740.70 1054
7741.53 1034
7742.36 1103
7743.19 1130
7744.02 1111
7744.85 1106
7745.68 1136
7746.51 1107
7747.34 1126
7748.17 1174
7749.00 1377
7749.83 1487
7750.66 1722
7751.50 2062
7752.33 2342
7753.16 2271
7753.99 2254
7754.82 2420
7755.65 2312
7756.48 1992
7757.31 1739
7758.15 1579
7758.98 1455
7759.81 1321
7760.64 1225
7761.47 1244
7762.30 1108
7763.13 1070
7763.97 1026
7764.80 1068
7765.63 1027
7766.46 1046
7767.29 1000
7768.13 996
7768.96 1029
7769.79 958
7770.62 1076
7771.45 1092
7772.29 955
7773.12 972
7773.95 912
7774.78 948
7775.62 907
7776.45 928
7777.28 875
7778.11 901
7778.95 967
7779.78 943
7780.61 935
7781.44 985
7782.28 1011
7783.11 949
7783.94 1004
7784.77 1032
7785.61 1072
7786.44 1002
7787.27 974
7788.11 1097
7788.94 1004
7789.77 1046
7790.61 1137
7791.44 1135
7792.27 1126
7793.10 1131
7793.94 1168
7794.77 1148
7795.60 1026
7796.44 1013
7797.27 1024
7798.11 1067
7798.94 1039
7799.77 989
7800.61 955
7801.44 1044
7802.27 1012
7803.11 1105
7803.94 1001
7804.78 1051
7805.61 988
7806.44 1040
7807.28 1081
7808.11 1012
7808.95 1085
7809.78 1042
7810.61 1039
7811.45 986
7812.28 1041
7813.12 990
7813.95 1081
7814.79 1102
7815.62 1034
7816.45 1091
7817.29 1059
7818.12 1083
7818.96 1215
7819.79 1245
7820.63 1222
7821.46 1188
7822.30 1198
7823.13 1193
7823.97 1151
7824.80 1154
7825.64 1231
7826.47 1205
7827.31 1231
7828.14 1084
7828.98 1140
7829.81 1126
7830.65 1104
7831.48 1122
7832.32 1187
7833.15 1137
7833.99 1155
7834.83 1121
7835.66 1113
7836.50 1070
7837.33 1065
7838.17 1132
7839.00 1106
7839.84 1051
7840.68 1119
7841.51 1036
7842.35 960
7843.18 1036
7844.02 1052
7844.86 1085
7845.69 1025
7846.53 1003
7847.36 981
7848.20 1030
7849.04 1071
7849.87 1018
7850.71 1067
7851.55 1035
7852.38 985
7853.22 881
7854.05 953
7854.89 991
7855.73 922
7856.56 950
7857.40 885
7858.24 899
7859.08 911
7859.91 881
7860.75 902
7861.59 998
7862.42 991
7863.26 900
7864.10 951
7864.93 988
7865.77 882
7866.61 986
7867.45 1005
7868.28 851
7869.12 933
7869.96 924
7870.80 949
7871.63 940
7872.47 896
7873.31 899
7874.15 950
7874.98 926
7875.82 959
7876.66 906
7877.50 936
7878.33 936
7879.17 966
7880.01 994
7880.85 995
7881.69 1003
7882.52 1060
7883.36 1095
7884.20 1120
7885.04 1038
7885.88 1043
7886.71 1011
7887.55 1081
7888.39 1026
7889.23 944
7890.07 958
7890.91 992
7891.75 1037
7892.58 1040
7893.42 1043
7894.26 996
7895.10 1000
7895.94 1051
7896.78 1102
7897.62 1031
7898.46 940
7899.29 976
7900.13 1115
7900.97 1038
7901.81 1018
7902.65 1054
7903.49 1168
7904.33 1137
7905.17 1055
7906.01 1053
7906.85 1035
7907.69 1134
7908.53 1167
7909.37 1062
7910.21 1020
7911.04 1058
7911.88 1078
7912.72 991
7913.56 993
7914.40 944
7915.24 996
7916.08 1067
7916.92 992
7917.76 1063
7918.60 1129
7919.44 1188
7920.28 1261
7921.12 1327
7921.96 1518
7922.80 1517
7923.64 1512
7924.48 1614
7925.32 1545
7926.16 1468
7927.01 1406
7927.85 1256
7928.69 1287
7929.53 1191
7930.37 1083
7931.21 1135
7932.05 1116
7932.89 1119
7933.73 1131
7934.57 1023
7935.41 989
7936.25 946
7937.09 922
7937.93 990
7938.78 998
7939.62 1080
7940.46 991
7941.30 896
7942.14 946
7942.98 934
7943.82 974
7944.66 868
7945.51 946
7946.35 976
7947.19 962
7948.03 936
7948.87 1110
7949.71 1100
7950.56 1046
7951.40 1003
7952.24 1016
7953.08 980
7953.92 998
7954.76 941
7955.61 895
7956.45 985
7957.29 1004
7958.13 938
7958.97 927
7959.82 965
7960.66 984
7961.50 985
7962.34 956
7963.19 896
7964.03 960
7964.87 930
7965.71 890
7966.56 928
7967.40 936
7968.24 880
7969.08 827
7969.93 914
7970.77 885
7971.61 881
7972.45 932
7973.30 994
7974.14 939
7974.98 855
7975.83 896
7976.67 861
7977.51 789
7978.36 833
7979.20 871
7980.04 917
7980.89 864
7981.73 916
7982.57 898
7983.42 896
7984.26 909
7985.10 855
7985.95 844
7986.79 940
7987.63 921
7988.48 865
7989.32 925
7990.16 898
7991.01 841
7991.85 827
7992.70 851
7993.54 807
7994.38 812
7995.23 819
7996.07 829
7996.92 877
7997.76 884
7998.60 826
7999.45 808
8000.29 808
8001.14 859
8001.98 836
8002.83 783
8003.67 793
8004.52 865
8005.36 866
8006.20 793
8007.05 851
8007.89 840
8008.74 787
8009.58 849
8010.43 857
8011.27 865
8012.12 811
8012.96 753
8013.81 800
8014.65 821
8015.50 798
8016.34 823
8017.19 839
8018.03 907
8018.88 847
8019.72 868
8020.57 841
8021.42 867
8022.26 820
8023.11 831
8023.95 870
8024.80 827
8025.64 809
8026.49 814
8027.33 830
8028.18 814
8029.03 779
8029.87 868
8030.72 832
8031.56 797
8032.41 771
8033.26 751
8034.10 760
8034.95 740
8035.79 815
8036.64 858
8037.49 856
8038.33 810
8039.18 934
8040.03 927
8040.87 824
8041.72 850
8042.57 917
8043.41 868
8044.26 925
8045.11 940
8045.95 834
8046.80 826
8047.65 787
8048.49 822
8049.34 819
8050.19 784
8051.03 798
8051.88 828
8052.73 903
8053.58 967
8054.42 902
8055.27 863
8056.12 840
8056.96 855
8057.81 881
8058.66 888
8059.51 765
8060.35 774
8061.20 809
8062.05 788
8062.90 823
8063.74 830
8064.59 862
8065.44 819
8066.29 798
8067.14 798
8067.98 804
8068.83 788
8069.68 756
8070.53 829
8071.38 797
8072.22 779
8073.07 781
8073.92 798
8074.77 761
8075.62 712
8076.46 749
8077.31 736
8078.16 759
8079.01 785
8079.86 769
8080.71 763
8081.56 781
8082.40 771
8083.25 774
8084.10 746
8084.95 753
8085.80 772
8086.65 658
8087.50 772
8088.35 811
8089.19 731
8090.04 782
8090.89 808
8091.74 760
8092.59 787
8093.44 757
8094.29 749
8095.14 788
8095.99 801
8096.84 712
8097.69 772
8098.54 746
8099.39 766
8100.24 763
8101.09 734
8101.94 790
8102.79 772
8103.63 860
8104.48 758
8105.33 720
8106.18 728
8107.03 768
8107.88 851
8108.73 792
8109.58 751
8110.43 778
8111.28 769
8112.14 700
8112.99 682
8113.84 781
8114.69 747
8115.54 714
8116.39 768
8117.24 741
8118.09 741
8118.94 732
8119.79 722
8120.64 805
8121.49 816
8122.34 791
8123.19 856
8124.04 865
8124.89 845
8125.74 817
8126.60 870
8127.45 820
8128.30 845
8129.15 849
8130.00 832
8130.85 825
8131.70 826
8132.55 739
8133.40 711
8134.26 705
8135.11 717
8135.96 798
8136.81 804
8137.66 780
8138.51 840
8139.37 790
8140.22 754
8141.07 814
8141.92 799
8142.77 748
8143.62 765
8144.48 696
8145.33 740
8146.18 764
8147.03 759
8147.88 765
8148.74 748
8149.59 766
8150.44 803
8151.29 758
8152.15 806
8153.00 803
8153.85 825
8154.70 759
8155.56 754
8156.41 753
8157.26 757
8158.11 772
8158.97 906
8159.82 885
8160.67 825
8161.52 825
8162.38 849
8163.23 886
8164.08 752
8164.94 751
8165.79 795
8166.64 796
8167.49 790
8168.35 807
8169.20 747
8170.05 782
8170.91 844
8171.76 757
8172.61 720
8173.47 687
8174.32 750
8175.17 705
8176.03 711
8176.88 740
8177.74 791
8178.59 732
8179.44 704
8180.30 710
8181.15 723
8182.00 709
8182.86 679
8183.71 695
8184.57 749
8185.42 668
8186.27 677
8187.13 704
8187.98 689
8188.84 731
8189.69 702
8190.55 695
8191.40 731
8192.25 683
8193.11 654
8193.96 706
8194.82 685
8195.67 715
8196.53 711
8197.38 702
8198.24 731
8199.09 729
8199.95 731
8200.80 690
8201.66 841
8202.51 789
8203.37 778
8204.22 701
8205.08 690
8205.93 713
8206.79 692
8207.64 694
8208.50 614
8209.35 712
8210.21 722
8211.06 678
8211.92 699
8212.77 790
8213.63 711
8214.48 730
8215.34 778
8216.20 690
8217.05 718
8217.91 727
8218.76 734
8219.62 702
8220.48 703
8221.33 723
8222.19 712
8223.04 793
8223.90 800
8224.76 783
8225.61 777
8226.47 777
8227.32 864
8228.18 875
8229.04 910
8229.89 933
8230.75 868
8231.61 847
8232.46 840
8233.32 813
8234.18 825
8235.03 795
8235.89 791
8236.75 793
8237.60 765
8238.46 730
8239.32 697
8240.17 667
8241.03 701
8241.89 745
8242.74 747
8243.60 723
8244.46 708
8245.32 790
8246.17 717
8247.03 719
8247.89 737
8248.74 689
8249.60 721
8250.46 673
8251.32 721
8252.17 727
8253.03 802
8253.89 744
8254.75 759
8255.60 760
8256.46 711
8257.32 678
8258.18 771
8259.04 734
8259.89 784
8260.75 815
8261.61 826
8262.47 774
8263.33 756
8264.18 731
8265.04 766
8265.90 758
8266.76 705
8267.62 727
8268.48 735
8269.33 700
8270.19 726
8271.05 765
8271.91 729
8272.77 698
8273.63 697
8274.49 789
8275.34 660
8276.20 672
8277.06 753
8277.92 720
8278.78 719
8279.64 713
8280.50 690
8281.36 741
8282.22 742
8283.08 732
8283.93 751
8284.79 749
8285.65 813
8286.51 751
8287.37 674
8288.23 659
8289.09 721
8289.95 762
8290.81 715
8291.67 700
8292.53 714
8293.39 768
8294.25 732
8295.11 739
8295.97 759
8296.83 737
8297.69 781
8298.55 752
8299.41 743
8300.27 756
8301.13 776
8301.99 746
8302.85 815
8303.71 738
8304.57 820
8305.43 704
8306.29 794
8307.15 727
8308.01 714
8308.87 704
8309.73 735
8310.59 702
8311.45 701
8312.31 718
8313.17 716
8314.03 760
8314.90 828
8315.76 736
8316.62 749
8317.48 697
8318.34 792
8319.20 946
8320.06 875
8320.92 831
8321.78 829
8322.64 774
8323.51 787
8324.37 822
8325.23 790
8326.09 848
8326.95 826
8327.81 805
8328.67 764
8329.54 811
8330.40 762
8331.26 776
8332.12 766
8332.98 746
8333.84 789
8334.71 786
8335.57 767
8336.43 727
8337.29 776
8338.15 814
8339.02 808
8339.88 778
8340.74 756
8341.60 752
8342.46 746
8343.33 820
8344.19 859
8345.05 764
8345.91 789
8346.78 823
8347.64 756
8348.50 823
8349.36 827
8350.23 971
8351.09 898
8351.95 845
8352.81 767
8353.68 717
8354.54 808
8355.40 874
8356.27 877
8357.13 830
8357.99 838
8358.86 835
8359.72 864
8360.58 849
8361.44 808
8362.31 909
8363.17 914
8364.03 809
8364.90 843
8365.76 808
8366.63 836
8367.49 843
8368.35 799
8369.22 786
8370.08 880
8370.94 865
8371.81 890
8372.67 906
8373.53 930
8374.40 957
8375.26 896
8376.13 905
8376.99 826
8377.85 895
8378.72 904
8379.58 923
8380.45 928
8381.31 944
8382.18 878
8383.04 957
8383.90 987
8384.77 940
8385.63 929
8386.50 1017
8387.36 994
8388.23 1037
8389.09 1012
8389.96 980
8390.82 1044
8391.69 1037
8392.55 1004
8393.42 1043
8394.28 1055
8395.15 1001
8396.01 1025
8396.88 1052
8397.74 1108
8398.61 1135
8399.47 1096
8400.34 1073
8401.20 1081
8402.07 1172
8402.93 1162
8403.80 1118
8404.66 1144
8405.53 1221
8406.39 1238
8407.26 1164
8408.12 1073
8408.99 1170
8409.86 1192
8410.72 1305
8411.59 1348
8412.45 1312
8413.32 1241
8414.19 1320
8415.05 1335
8415.92 1316
8416.78 1355
8417.65 1411
8418.52 1351
8419.38 1400
8420.25 1425
8421.11 1428
8421.98 1388
8422.85 1339
8423.71 1346
8424.58 1247
8425.45 1361
8426.31 1442
8427.18 1445
8428.05 1451
8428.91 1409
8429.78 1494
8430.65 1461
8431.51 1594
8432.38 1661
8433.25 1643
8434.11 1568
8434.98 1503
8435.85 1632
8436.72 1723
8437.58 1783
8438.45 1732
8439.32 1884
8440.18 1817
8441.05 1903
8441.92 2006
8442.79 1929
8443.65 2119
8444.52 2128
8445.39 2258
8446.26 2118
8447.12 2217
8447.99 2212
8448.86 2259
8449.73 2256
8450.60 2218
8451.46 2198
8452.33 2469
8453.20 2592
8454.07 2764
8454.94 2819
8455.80 3043
8456.67 3390
8457.54 3811
8458.41 4517
8459.28 5581
8460.14 6588
8461.01 7277
8461.88 7849
8462.75 8116
8463.62 7694
8464.49 7026
8465.36 6066
8466.22 5322
8467.09 4453
8467.96 3802
8468.83 3369
8469.70 2848
8470.57 2571
8471.44 2215
8472.31 2094
8473.17 1984
8474.04 1907
8474.91 1779
8475.78 1764
8476.65 1754
8477.52 1719
8478.39 1780
8479.26 1682
8480.13 1616
8481.00 1644
8481.87 1519
8482.74 1489
8483.61 1512
8484.48 1449
8485.34 1446
8486.21 1542
8487.08 1537
8487.95 1479
8488.82 1517
8489.69 1497
8490.56 1601
8491.43 1529
8492.30 1464
8493.17 1564
8494.04 1525
8494.91 1491
8495.78 1497
8496.65 1506
8497.52 1655
8498.39 1758
8499.26 1764
8500.13 1751
8501.01 1772
8501.88 1867
8502.75 1676
8503.62 1688
8504.49 1690
8505.36 1524
8506.23 1471
8507.10 1439
8507.97 1506
8508.84 1330
8509.71 1366
8510.58 1349
8511.45 1419
8512.32 1416
8513.20 1440
8514.07 1419
8514.94 1475
8515.81 1436
8516.68 1481
8517.55 1494
8518.42 1550
8519.29 1556
8520.17 1524
8521.04 1529
8521.91 1544
8522.78 1546
8523.65 1678
8524.52 1682
8525.39 1682
8526.27 1581
8527.14 1705
8528.01 1762
8528.88 1767
8529.75 1832
8530.63 1742
8531.50 1813
8532.37 1816
8533.24 1821
8534.11 1764
8534.99 1777
8535.86 1717
8536.73 1811
8537.60 1802
8538.47 1773
8539.35 1793
8540.22 1734
8541.09 1721
8541.96 1667
8542.84 1709
8543.71 1698
8544.58 1651
8545.46 1718
8546.33 1774
8547.20 1739
8548.07 1640
8548.95 1592
8549.82 1500
8550.69 1425
8551.57 1428
8552.44 1388
8553.31 1370
8554.18 1302
8555.06 1334
8555.93 1359
8556.80 1361
8557.68 1390
8558.55 1383
8559.42 1357
8560.30 1366
8561.17 1464
8562.04 1400
8562.92 1379
8563.79 1378
8564.67 1342
8565.54 1395
8566.41 1366
8567.29 1301
8568.16 1298
8569.03 1225
8569.91 1299
8570.78 1294
8571.66 1305
8572.53 1235
8573.40 1226
8574.28 1225
8575.15 1184
8576.03 1211
8576.90 1213
8577.78 1248
8578.65 1161
8579.52 1112
8580.40 1107
8581.27 1133
8582.15 1170
8583.02 1142
8583.90 1121
8584.77 1109
8585.65 1141
8586.52 1137
8587.40 1156
8588.27 1097
8589.15 1087
8590.02 1160
8590.90 1174
8591.77 1106
8592.65 1097
8593.52 1058
8594.40 1111
8595.27 1074
8596.15 1047
8597.02 1166
8597.90 1161
8598.77 1176
8599.65 1116
8600.52 1160
8601.40 1145
8602.28 1195
8603.15 1233
8604.03 1211
8604.90 1171
8605.78 1219
8606.65 1178
8607.53 1198
8608.41 1188
8609.28 1118
8610.16 1115
8611.03 1160
8611.91 1170
8612.79 1198
8613.66 1213
8614.54 1237
8615.41 1231
8616.29 1241
8617.17 1175
8618.04 1233
8618.92 1213
8619.80 1190
8620.67 1154
8621.55 1136
8622.43 1203
8623.30 1159
8624.18 1111
8625.06 1155
8625.93 1154
8626.81 1085
8627.69 1114
8628.56 1206
8629.44 1254
8630.32 1199
8631.20 1250
8632.07 1363
8632.95 1283
8633.83 1333
8634.70 1357
8635.58 1368
8636.46 1376
8637.34 1247
8638.21 1257
8639.09 1333
8639.97 1358
8640.85 1243
8641.72 1256
8642.60 1298
8643.48 1382
8644.36 1242
8645.23 1325
8646.11 1312
8646.99 1362
8647.87 1352
8648.75 1298
8649.62 1340
8650.50 1333
8651.38 1343
8652.26 1268
8653.14 1354
8654.01 1302
8654.89 1380
8655.77 1367
8656.65 1438
8657.53 1406
8658.41 1395
8659.29 1403
8660.16 1363
8661.04 1437
8661.92 1440
8662.80 1381
8663.68 1381
8664.56 1348
8665.44 1367
8666.31 1425
8667.19 1397
8668.07 1454
8668.95 1455
8669.83 1484
8670.71 1425
8671.59 1425
8672.47 1440
8673.35 1478
8674.23 1464
8675.11 1534
8675.99 1588
8676.86 1573
8677.74 1681
8678.62 1761
8679.50 1826
8680.38 1816
8681.26 1752
8682.14 1862
8683.02 1799
8683.90 1708
8684.78 1768
8685.66 1701
8686.54 1661
8687.42 1675
8688.30 1720
8689.18 1788
8690.06 1663
8690.94 1636
8691.82 1730
8692.70 1606
8693.58 1798
8694.46 1921
8695.34 2124
8696.22 2385
8697.10 2681
8697.98 2826
8698.86 2902
8699.74 2922
8700.62 2763
8701.51 2543
8702.39 2369
8703.27 2314
8704.15 2128
8705.03 2109
8705.91 1900
8706.79 1871
8707.67 1866
8708.55 1813
8709.43 1738
8710.31 1750
8711.20 1685
8712.08 1693
8712.96 1747
8713.84 1905
8714.72 1913
8715.60 1763
8716.48 1880
8717.36 1848
8718.25 1885
8719.13 1885
8720.01 1822
8720.89 1867
8721.77 1901
8722.65 1763
8723.54 1886
8724.42 1978
8725.30 2055
8726.18 2077
8727.06 2036
8727.95 2029
8728.83 2028
8729.71 2083
8730.59 2231
8731.47 2218
8732.36 2066
8733.24 2023
8734.12 2099
8735.00 2290
8735.89 2343
8736.77 2323
8737.65 2352
8738.53 2433
8739.42 2537
8740.30 2443
8741.18 2526
8742.06 2512
8742.95 2481
8743.83 2395
8744.71 2497
8745.59 2545
8746.48 2493
8747.36 2567
8748.24 2557
8749.13 2507
8750.01 2478
8750.89 2535
8751.78 2484
8752.66 2711
8753.54 2696
8754.43 2618
8755.31 2733
8756.19 2697
8757.08 2853
8757.96 2848
8758.84 2776
8759.73 2789
8760.61 2915
8761.49 2999
8762.38 3021
8763.26 3066
8764.15 3140
8765.03 3078
8765.91 3328
8766.80 3390
8767.68 3458
8768.57 3548
8769.45 3718
8770.33 3917
8771.22 4161
8772.10 4247
8772.99 4273
8773.87 4233
8774.75 4313
8775.64 4297
8776.52 4276
8777.41 4359
8778.29 4238
8779.18 4003
8780.06 3961
8780.95 3986
8781.83 4368
8782.72 4990
8783.60 5790
8784.49 6977
8785.37 8641
8786.26 10502
8787.14 12332
8788.03 13447
8788.91 13878
8789.80 13391
8790.68 12610
8791.57 11236
8792.45 9840
8793.34 8349
8794.22 7121
8795.11 6096
8795.99 5255
8796.88 4560
8797.76 4240
8798.65 3942
8799.53 3934
8800.42 3891
8801.31 3902
8802.19 4217
8803.08 4191
8803.96 4338
8804.85 4419
8805.74 4491
8806.62 4259
8807.51 4055
8808.39 3768
8809.28 3351
8810.17 3040
8811.05 2768
8811.94 2712
8812.82 2612
8813.71 2481
8814.60 2531
8815.48 2479
8816.37 2418
8817.26 2537
8818.14 2592
8819.03 2629
8819.92 2632
8820.80 2600
8821.69 2538
8822.58 2579
8823.46 2519
8824.35 2592
8825.24 2714
8826.12 2683
8827.01 2715
8827.90 2514
8828.78 2492
8829.67 2532
8830.56 2393
8831.45 2307
8832.33 2284
8833.22 2292
8834.11 2208
8835.00 2265
8835.88 2247
8836.77 2157
8837.66 2233
8838.55 2250
8839.43 2254
8840.32 2258
8841.21 2258
8842.10 2319
8842.98 2230
8843.87 2334
8844.76 2317
8845.65 2327
8846.54 2252
8847.42 2464
8848.31 2311
8849.20 2480
8850.09 2434
8850.98 2401
8851.86 2530
8852.75 2478
8853.64 2478
8854.53 2430
8855.42 2499
8856.31 2617
8857.19 2586
8858.08 2511
8858.97 2546
8859.86 2510
8860.75 2596
8861.64 2588
8862.53 2528
8863.42 2553
8864.30 2667
8865.19 2649
8866.08 2587
8866.97 2671
8867.86 2454
8868.75 2433
8869.64 2485
8870.53 2430
8871.42 2206
8872.31 2179
8873.20 2221
8874.08 2191
8874.97 2066
8875.86 2054
8876.75 1958
8877.64 2047
8878.53 2097
8879.42 1944
8880.31 1930
8881.20 1908
8882.09 1949
8882.98 1913
8883.87 1906
8884.76 1876
8885.65 1869
8886.54 1816
8887.43 1747
8888.32 1727
8889.21 1757
8890.10 1621
8890.99 1665
8891.88 1637
8892.77 1573
8893.66 1567
8894.55 1609
8895.44 1636
8896.33 1548
8897.22 1496
8898.11 1529
8899.00 1460
8899.90 1477
8900.79 1489
8901.68 1541
8902.57 1492
8903.46 1479
8904.35 1505
8905.24 1387
8906.13 1399
8907.02 1411
8907.91 1349
8908.80 1325
8909.70 1354
8910.59 1319
8911.48 1282
8912.37 1314
8913.26 1210
8914.15 1225
8915.04 1252
8915.93 1293
8916.83 1261
8917.72 1202
8918.61 1306
8919.50 1232
8920.39 1198
8921.28 1306
8922.18 1318
8923.07 1240
8923.96 1133
8924.85 1199
8925.74 1247
8926.64 1293
8927.53 1302
8928.42 1227
8929.31 1174
8930.20 1235
8931.10 1277
8931.99 1319
8932.88 1357
8933.77 1378
8934.67 1277
8935.56 1279
8936.45 1383
8937.34 1246
8938.24 1182
8939.13 1214
8940.02 1280
8940.91 1231
8941.81 1250
8942.70 1170
8943.59 1113
8944.49 1133
8945.38 1083
8946.27 1087
8947.16 1101
8948.06 1090
8948.95 1046
8949.84 1114
8950.74 1063
8951.63 1044
8952.52 1150
8953.42 1078
8954.31 1086
8955.20 1094
8956.10 1008
8956.99 947
8957.88 1066
8958.78 1113
8959.67 1134
8960.56 1086
8961.46 1017
8962.35 1076
8963.25 1072
8964.14 1126
8965.03 991
8965.93 1042
8966.82 963
8967.72 1042
8968.61 977
8969.50 958
8970.40 971
8971.29 954
8972.19 958
8973.08 965
8973.98 972
8974.87 1004
8975.76 1034
8976.66 996
8977.55 980
8978.45 931
8979.34 960
8980.24 881
8981.13 878
8982.03 915
8982.92 920
8983.82 918
8984.71 905
8985.61 885
8986.50 809
8987.40 840
8988.29 866
8989.19 842
8990.08 841
8990.98 813
8991.87 835
8992.77 867
8993.66 857
8994.56 917
8995.45 845
8996.35 775
8997.24 775
8998.14 786
8999.04 832
8999.93 828
9000.83 788
9001.72 754
9002.62 774
9003.51 809
9004.41 790
9005.31 716
9006.20 823
9007.10 755
9007.99 819
9008.89 776
9009.79 796
9010.68 767
9011.58 729
9012.48 797
9013.37 811
9014.27 853
9015.16 764
9016.06 722
9016.96 777
9017.85 735
9018.75 708
9019.65 679
9020.54 726
9021.44 774
9022.34 776
9023.23 776
9024.13 718
9025.03 710
9025.93 712
9026.82 683
9027.72 789
9028.62 727
9029.51 729
9030.41 728
9031.31 727
9032.21 719
9033.10 791
9034.00 809
9034.90 698
9035.79 691
9036.69 689
9037.59 761
9038.49 753
9039.38 797
9040.28 755
9041.18 765
9042.08 715
9042.98 755
9043.87 753
9044.77 743
9045.67 742
9046.57 764
9047.47 719
9048.36 692
9049.26 717
9050.16 758
9051.06 698
9051.96 655
9052.85 729
9053.75 797
9054.65 748
9055.55 760
9056.45 750
9057.35 726
9058.25 641
9059.14 701
9060.04 736
9060.94 703
9061.84 725
9062.74 702
9063.64 684
9064.54 733
9065.44 724
9066.33 763
9067.23 758
9068.13 735
9069.03 768
9069.93 771
9070.83 775
9071.73 805
9072.63 709
9073.53 666
9074.43 720
9075.33 769
9076.23 719
9077.13 697
9078.03 719
9078.92 698
9079.82 708
9080.72 723
9081.62 711
9082.52 775
9083.42 753
9084.32 673
9085.22 674
9086.12 622
9087.02 672
9087.92 692
9088.82 691
9089.72 684
9090.62 729
9091.52 721
9092.42 722
9093.32 678
9094.22 604
9095.12 645
9096.03 691
9096.93 636
9097.83 614
9098.73 650
9099.63 617
9100.53 664
9101.43 670
9102.33 648
9103.23 674
9104.13 717
9105.03 697
9105.93 680
9106.83 681
9107.74 692
9108.64 613
9109.54 750
9110.44 675
9111.34 651
9112.24 651
9113.14 671
9114.04 674
9114.94 663
9115.85 648
9116.75 667
9117.65 670
9118.55 652
9119.45 631
9120.35 651
9121.26 705
9122.16 703
9123.06 642
9123.96 680
9124.86 708
9125.77 719
9126.67 683
9127.57 651
9128.47 676
9129.37 747
9130.28 656
9131.18 659
9132.08 676
9132.98 674
9133.88 713
9134.79 683
9135.69 647
9136.59 658
9137.49 736
9138.40 711
9139.30 694
9140.20 678
9141.10 658
9142.01 637
9142.91 657
9143.81 560
9144.72 687
9145.62 687
9146.52 673
9147.42 665
9148.33 665
9149.23 699
9150.13 722
9151.04 686
9151.94 671
9152.84 645
9153.75 679
9154.65 706
9155.55 635
9156.46 661
9157.36 635
9158.26 643
9159.17 643
9160.07 700
9160.97 703
9161.88 691
9162.78 670
9163.69 682
9164.59 713
9165.49 707
9166.40 673
9167.30 666
9168.21 683
9169.11 693
9170.01 664
9170.92 698
9171.82 657
9172.73 657
9173.63 676
9174.53 680
9175.44 673
9176.34 639
9177.25 674
9178.15 687
9179.06 648
9179.96 614
9180.87 651
9181.77 677
9182.68 611
9183.58 664
9184.49 689
9185.39 650
9186.30 666
9187.20 694
9188.11 675
9189.01 657
9189.92 621
9190.82 655
9191.73 686
9192.63 659
9193.54 690
9194.44 675
9195.35 702
9196.25 689
9197.16 674
9198.06 636
9198.97 663
9199.87 667
9200.78 699
9201.69 727
9202.59 743
9203.50 640
9204.40 724
9205.31 721
9206.21 729
9207.12 706
9208.03 702
9208.93 774
9209.84 818
9210.74 725
9211.65 671
9212.56 704
9213.46 670
9214.37 736
9215.28 677
9216.18 657
9217.09 700
9218.00 715
9218.90 673
9219.81 697
9220.72 682
9221.62 698
9222.53 645
9223.44 693
9224.34 668
9225.25 681
9226.16 649
9227.06 677
9227.97 654
9228.88 698
9229.78 724
9230.69 671
9231.60 643
9232.51 621
9233.41 618
9234.32 687
9235.23 711
9236.13 701
9237.04 670
9237.95 674
9238.86 650
9239.76 611
9240.67 622
9241.58 634
9242.49 596
9243.39 644
9244.30 613
9245.21 604
9246.12 646
9247.03 621
9247.93 637
9248.84 642
9249.75 724
9250.66 658
9251.57 681
9252.47 653
9253.38 603
9254.29 613
9255.20 710
9256.11 696
9257.02 694
9257.92 696
9258.83 757
9259.74 673
9260.65 643
9261.56 674
9262.47 636
9263.38 624
9264.28 599
9265.19 714
9266.10 621
9267.01 593
9267.92 677
9268.83 660
9269.74 658
9270.65 669
9271.56 677
9272.47 663
9273.37 652
9274.28 646
9275.19 611
9276.10 736
9277.01 727
9277.92 687
9278.83 674
9279.74 719
9280.65 685
9281.56 688
9282.47 699
9283.38 683
9284.29 755
9285.20 670
9286.11 652
9287.02 687
9287.93 706
9288.84 676
9289.75 758
9290.66 659
9291.57 732
9292.48 694
9293.39 684
9294.30 746
9295.21 695
9296.12 654
9297.03 614
9297.94 705
9298.85 699
9299.76 662
9300.67 666
9301.58 683
9302.49 661
9303.40 673
9304.31 693
9305.23 648
9306.14 667
9307.05 702
9307.96 626
9308.87 667
9309.78 622
9310.69 687
9311.60 635
9312.51 651
9313.42 686
9314.34 651
9315.25 634
9316.16 694
9317.07 700
9317.98 702
9318.89 716
9319.80 681
9320.72 648
9321.63 715
9322.54 660
9323.45 670
9324.36 668
9325.27 671
9326.19 682
9327.10 671
9328.01 624
9328.92 617
9329.83 643
9330.74 593
9331.66 637
9332.57 655
9333.48 640
9334.39 653
9335.31 635
9336.22 624
9337.13 686
9338.04 606
9338.96 673
9339.87 634
9340.78 610
9341.69 645
9342.61 618
9343.52 629
9344.43 654
9345.34 621
9346.26 668
9347.17 642
9348.08 604
9348.99 660
9349.91 653
9350.82 642
9351.73 623
9352.65 674
9353.56 653
9354.47 708
9355.39 689
9356.30 657
9357.21 662
9358.13 699
9359.04 693
9359.95 708
9360.87 702
9361.78 611
9362.69 639
9363.61 695
9364.52 695
9365.43 678
9366.35 742
9367.26 699
9368.18 712
9369.09 692
9370.00 680
9370.92 710
9371.83 635
9372.75 660
9373.66 717
9374.57 662
9375.49 673
9376.40 621
9377.32 705
9378.23 724
9379.15 636
9380.06 658
9380.97 697
9381.89 726
9382.80 660
9383.72 699
9384.63 690
9385.55 714
9386.46 745
9387.38 713
9388.29 701
9389.21 678
9390.12 701
9391.04 682
9391.95 728
9392.87 713
9393.78 785
9394.70 774
9395.61 748
9396.53 790
9397.44 793
9398.36 817
9399.27 881
9400.19 916
9401.10 884
9402.02 847
9402.94 888
9403.85 848
9404.77 843
9405.68 846
9406.60 807
9407.51 852
9408.43 831
9409.35 810
9410.26 794
9411.18 874
9412.09 830
9413.01 750
9413.93 772
9414.84 839
9415.76 815
9416.67 799
9417.59 808
9418.51 845
9419.42 853
9420.34 842
9421.26 810
9422.17 838
9423.09 789
9424.01 815
9424.92 875
9425.84 830
9426.76 790
9427.67 770
9428.59 828
9429.51 796
9430.42 806
9431.34 749
9432.26 844
9433.17 877
9434.09 838
9435.01 876
9435.93 812
9436.84 815
9437.76 864
9438.68 875
9439.59 855
9440.51 1038
9441.43 930
9442.35 1047
9443.26 1001
9444.18 1053
9445.10 1025
9446.02 1020
9446.93 1045
9447.85 996
9448.77 1026
9449.69 1019
9450.61 1041
9451.52 993
9452.44 1018
9453.36 1049
9454.28 1063
9455.20 1184
9456.11 1333
9457.03 1536
9457.95 1682
9458.87 1855
9459.79 1957
9460.71 1896
9461.62 1870
9462.54 1774
9463.46 1654
9464.38 1465
9465.30 1300
9466.22 1238
9467.14 1123
9468.05 1019
9468.97 983
9469.89 948
9470.81 953
9471.73 956
9472.65 885
9473.57 893
9474.49 844
9475.41 858
9476.32 912
9477.24 891
9478.16 857
9479.08 853
9480.00 858
9480.92 872
9481.84 943
9482.76 981
9483.68 966
9484.60 996
9485.52 997
9486.44 1044
9487.36 1115
9488.28 1122
9489.20 1061
9490.12 1004
9491.04 989
9491.96 954
9492.88 888
9493.80 869
9494.72 900
9495.64 915
9496.56 920
9497.48 904
9498.40 936
9499.32 818
9500.24 863
9501.16 907
9502.08 843
9503.00 807
9503.92 848
9504.84 812
9505.76 776
9506.68 791
9507.60 796
9508.52 775
9509.44 742
9510.36 762
9511.28 781
9512.21 767
9513.13 759
9514.05 776
9514.97 805
9515.89 804
9516.81 766
9517.73 832
9518.65 813
9519.57 806
9520.50 801
9521.42 874
9522.34 835
9523.26 797
9524.18 837
9525.10 836
9526.02 807
9526.95 837
9527.87 816
9528.79 820
9529.71 849
9530.63 875
9531.55 918
9532.48 858
9533.40 878
9534.32 865
9535.24 886
9536.16 948
9537.09 1021
9538.01 1076
9538.93 1095
9539.85 1109
9540.77 1072
9541.70 1106
9542.62 989
9543.54 916
9544.46 874
9545.39 853
9546.31 862
9547.23 783
9548.15 844
9549.08 822
9550.00 829
9550.92 828
9551.85 737
9552.77 754
9553.69 855
9554.61 800
9555.54 775
9556.46 754
9557.38 769
9558.31 787
9559.23 783
9560.15 792
9561.08 764
9562.00 771
9562.92 766
9563.85 816
9564.77 839
9565.69 824
9566.62 846
9567.54 835
9568.46 867
9569.39 836
9570.31 830
9571.23 802
9572.16 824
9573.08 790
9574.01 793
9574.93 782
9575.85 753
9576.78 753
9577.70 742
9578.63 749
9579.55 779
9580.47 807
9581.40 796
9582.32 755
9583.25 736
9584.17 702
9585.10 739
9586.02 715
9586.94 756
9587.87 779
9588.79 719
9589.72 718
9590.64 753
9591.57 772
9592.49 709
9593.42 698
9594.34 754
9595.27 829
9596.19 829
9597.12 753
9598.04 723
9598.97 736
9599.89 730
9600.82 810
9601.74 772
9602.67 783
9603.59 793
9604.52 793
9605.44 794
9606.37 754
9607.29 741
9608.22 778
9609.15 781
9610.07 825
9611.00 797
9611.92 839
9612.85 854
9613.77 823
9614.70 753
9615.63 908
9616.55 872
9617.48 847
9618.40 867
9619.33 837
9620.26 786
9621.18 844
9622.11 826
9623.03 841
9623.96 789
9624.89 876
9625.81 967
9626.74 884
9627.67 841
9628.59 853
9629.52 834
9630.45 867
9631.37 938
9632.30 925
9633.23 924
9634.15 903
9635.08 918
9636.01 907
9636.93 847
9637.86 880
9638.79 967
9639.71 952
9640.64 935
9641.57 1008
9642.50 1023
9643.42 951
9644.35 998
9645.28 1028
9646.21 994
9647.13 1020
9648.06 1054
9648.99 1019
9649.92 1014
9650.84 1114
9651.77 1159
9652.70 1174
9653.63 1242
9654.55 1322
9655.48 1378
9656.41 1370
9657.34 1389
9658.26 1395
9659.19 1364
9660.12 1343
9661.05 1214
9661.98 1220
9662.91 1160
9663.83 1172
9664.76 1216
9665.69 1116
9666.62 1201
9667.55 1149
9668.48 1043
9669.40 1095
9670.33 1107
9671.26 1085
9672.19 1201
9673.12 1225
9674.05 1242
9674.98 1201
9675.90 1192
9676.83 1251
9677.76 1197
9678.69 1243
9679.62 1167
9680.55 1151
9681.48 1191
9682.41 1265
9683.34 1177
9684.27 1186
9685.19 1282
9686.12 1258
9687.05 1335
9687.98 1275
9688.91 1309
9689.84 1346
9690.77 1317
9691.70 1307
9692.63 1363
9693.56 1367
9694.49 1405
9695.42 1351
9696.35 1318
9697.28 1319
9698.21 1332
9699.14 1380
9700.07 1407
9701.00 1442
9701.93 1697
9702.86 1869
9703.79 1991
9704.72 2110
9705.65 2307
9706.58 2388
9707.51 2207
9708.44 2218
9709.37 2038
9710.30 1803
9711.23 1682
9712.16 1526
9713.09 1444
9714.02 1388
9714.95 1274
9715.88 1314
9716.82 1323
9717.75 1315
9718.68 1326
9719.61 1273
9720.54 1289
9721.47 1295
9722.40 1370
9723.33 1279
9724.26 1278
9725.19 1297
9726.13 1243
9727.06 1205
9727.99 1133
9728.92 1040
9729.85 1080
9730.78 1032
9731.71 1075
9732.64 1072
9733.58 1111
9734.51 1128
9735.44 1183
9736.37 1166
9737.30 1117
9738.23 1090
9739.17 1091
9740.10 1130
9741.03 1178
9741.96 1124
9742.89 1027
9743.83 1059
9744.76 1098
9745.69 1091
9746.62 1067
9747.55 1002
9748.49 1006
9749.42 1067
9750.35 995
9751.28 991
9752.22 993
9753.15 1054
9754.08 1054
9755.01 957
9755.95 956
9756.88 940
9757.81 979
9758.75 968
9759.68 1018
9760.61 898
9761.54 913
9762.48 878
9763.41 859
9764.34 970
9765.28 994
9766.21 900
9767.14 944
9768.08 908
9769.01 975
9769.94 945
9770.88 943
9771.81 943
9772.74 976
9773.68 951
9774.61 1002
9775.54 971
9776.48 986
9777.41 896
9778.34 942
9779.28 1012
9780.21 1022
9781.14 1052
9782.08 1033
9783.01 1050
9783.95 1119
9784.88 1171
9785.81 1178
9786.75 1190
9787.68 1196
9788.62 1143
9789.55 1087
9790.49 1052
9791.42 1054
9792.35 1045
9793.29 945
9794.22 1010
9795.16 967
9796.09 972
9797.03 895
9797.96 915
9798.90 941
9799.83 879
9800.77 874
9801.70 862
9802.64 925
9803.57 948
9804.51 904
9805.44 976
9806.38 939
9807.31 931
9808.25 943
9809.18 905
9810.12 847
9811.05 809
9811.99 853
9812.92 809
9813.86 799
9814.79 801
9815.73 792
9816.66 764
9817.60 737
9818.54 729
9819.47 711
9820.41 754
9821.34 754
9822.28 821
9823.21 752
9824.15 782
9825.09 755
9826.02 743
9826.96 734
9827.89 719
9828.83 771
9829.77 768
9830.70 765
9831.64 787
9832.57 710
9833.51 736
9834.45 792
9835.38 677
9836.32 682
9837.26 666
9838.19 672
9839.13 706
9840.07 730
9841.00 686
9841.94 701
9842.88 675
9843.81 603
9844.75 687
9845.69 693
9846.62 711
9847.56 734
9848.50 724
9849.44 696
9850.37 747
9851.31 680
9852.25 705
9853.18 729
9854.12 732
9855.06 705
9856.00 701
9856.93 717
9857.87 666
9858.81 691
9859.75 704
9860.68 678
9861.62 635
9862.56 695
9863.50 728
9864.44 698
9865.37 712
9866.31 723
9867.25 689
9868.19 621
9869.13 644
9870.06 683
9871.00 675
9871.94 675
9872.88 651
9873.82 663
9874.75 698
9875.69 647
9876.63 663
9877.57 695
9878.51 641
9879.45 648
9880.39 695
9881.32 706
9882.26 718
9883.20 683
9884.14 703
9885.08 703
9886.02 630
9886.96 637
9887.90 646
9888.83 644
9889.77 690
9890.71 691
9891.65 629
9892.59 686
9893.53 643
9894.47 671
9895.41 656
9896.35 701
9897.29 669
9898.23 631
9899.17 639
9900.11 614
9901.05 630
9901.99 599
9902.92 660
9903.86 664
9904.80 654
9905.74 614
9906.68 653
9907.62 622
9908.56 592
9909.50 566
9910.44 610
9911.38 650
9912.32 702
9913.26 622
9914.20 664
9915.14 690
9916.08 614
9917.02 587
9917.97 537
9918.91 623
9919.85 714
9920.79 637
9921.73 670
9922.67 599
9923.61 602
9924.55 584
9925.49 574
9926.43 625
9927.37 624
9928.31 669
9929.25 761
9930.19 771
9931.13 910
9932.08 932
9933.02 1042
9933.96 1035
9934.90 985
9935.84 997
9936.78 992
9937.72 943
9938.66 801
9939.61 810
9940.55 760
9941.49 687
9942.43 607
9943.37 602
9944.31 640
9945.26 617
9946.20 630
9947.14 580
9948.08 528
9949.02 589
9949.96 634
9950.91 592
9951.85 587
9952.79 572
9953.73 583
9954.67 581
9955.62 577
9956.56 557
9957.50 518
9958.44 533
9959.39 545
9960.33 580
9961.27 566
9962.21 556
9963.16 560
9964.10 547
9965.04 547
9965.98 543
9966.93 492
9967.87 522
9968.81 533
9969.75 549
9970.70 556
9971.64 528
9972.58 540
9973.53 547
9974.47 560
9975.41 590
9976.36 545
9977.30 534
9978.24 556
9979.18 588
9980.13 519
9981.07 563
9982.01 524
9982.96 516
9983.90 481
9984.85 510
9985.79 474
9986.73 535
9987.68 499
9988.62 508
9989.56 497
9990.51 547
9991.45 492
9992.40 477
9993.34 516
9994.28 612
9995.23 519
9996.17 485
9997.12 534
9998.06 544
9999.00 503
9999.95 575
10000.89 529
10001.84 525
10002.78 657
10003.73 586
10004.67 530
10005.61 526
10006.56 543
10007.50 556
10008.45 579
10009.39 619
10010.34 574
10011.28 571
10012.23 533
10013.17 550
10014.12 573
10015.06 559
10016.01 590
10016.95 606
10017.90 532
10018.84 476
10019.79 518
10020.73 559
10021.68 519
10022.62 493
10023.57 520
10024.51 518
10025.46 519
10026.41 559
10027.35 511
10028.30 520
10029.24 530
10030.19 523
10031.13 504
10032.08 502
10033.03 499
10033.97 440
10034.92 514
10035.86 537
10036.81 516
10037.76 483
10038.70 484
10039.65 539
10040.59 510
10041.54 501
10042.49 500
10043.43 483
10044.38 522
10045.33 549
10046.27 555
10047.22 494
10048.16 463
10049.11 478
10050.06 483
10051.00 527
10051.95 512
10052.90 468
10053.84 478
10054.79 498
10055.74 472
10056.69 479
10057.63 461
10058.58 518
10059.53 525
10060.47 541
10061.42 469
10062.37 502
10063.32 510
10064.26 469
10065.21 476
10066.16 514
10067.10 442
10068.05 490
10069.00 487
10069.95 467
10070.89 525
10071.84 475
10072.79 500
10073.74 490
10074.69 437
10075.63 507
10076.58 471
10077.53 507
10078.48 489
10079.43 443
10080.37 449
10081.32 475
10082.27 490
10083.22 492
10084.17 468
10085.11 441
10086.06 457
10087.01 486
10087.96 458
10088.91 469
10089.86 531
10090.81 473
10091.75 503
10092.70 470
10093.65 420
10094.60 472
10095.55 445
10096.50 461
10097.45 476
10098.40 461
10099.34 474
10100.29 453
10101.24 478
10102.19 416
10103.14 419
10104.09 428
10105.04 447
10105.99 445
10106.94 436
10107.89 475
10108.84 492
10109.79 484
10110.73 459
10111.68 475
10112.63 464
10113.58 471
10114.53 460
10115.48 479
10116.43 485
10117.38 408
10118.33 441
10119.28 459
10120.23 442
10121.18 432
10122.13 405
10123.08 459
10124.03 449
10124.98 447
10125.93 461
10126.88 483
10127.83 449
10128.78 464
10129.73 472
10130.68 414
10131.64 468
10132.59 451
10133.54 479
10134.49 483
10135.44 520
10136.39 436
10137.34 397
10138.29 395
10139.24 409
10140.19 426
10141.14 429
10142.09 456
10143.04 438
10144.00 444
10144.95 465
10145.90 419
10146.85 431
10147.80 493
10148.75 518
10149.70 452
10150.65 458
10151.61 506
10152.56 474
10153.51 442
10154.46 487
10155.41 505
10156.36 486
10157.31 475
10158.27 467
10159.22 485
10160.17 528
10161.12 515
10162.07 558
10163.03 503
10163.98 463
10164.93 480
10165.88 515
10166.83 484
10167.79 511
10168.74 514
10169.69 514
10170.64 535
10171.60 490
10172.55 477
10173.50 500
10174.45 504
10175.41 523
10176.36 463
10177.31 472
10178.26 538
10179.22 457
10180.17 450
10181.12 443
10182.07 506
10183.03 484
10183.98 486
10184.93 514
10185.89 457
10186.84 477
10187.79 543
10188.75 548
10189.70 575
10190.65 542
10191.60 543
10192.56 531
10193.51 511
10194.47 511
10195.42 463
10196.37 488
10197.33 492
10198.28 545
10199.23 473
10200.19 536
10201.14 565
10202.09 530
10203.05 509
10204.00 551
10204.96 512
10205.91 490
10206.86 469
10207.82 489
10208.77 491
10209.73 551
10210.68 510
10211.63 507
10212.59 516
10213.54 563
10214.50 581
10215.45 591
10216.41 532
10217.36 498
10218.32 606
10219.27 529
10220.22 489
10221.18 511
10222.13 540
10223.09 500
10224.04 484
10225.00 497
10225.95 525
10226.91 522
10227.86 504
10228.82 531
10229.77 564
10230.73 506
10231.68 510
10232.64 504
10233.59 522
10234.55 480
10235.50 452
10236.46 443
10237.42 527
10238.37 543
10239.33 534
10240.28 615
10241.24 678
10242.19 674
10243.15 689
10244.10 631
10245.06 645
10246.02 573
10246.97 579
10247.93 530
10248.88 544
10249.84 497
10250.80 510
10251.75 532
10252.71 516
10253.66 494
10254.62 434
10255.58 432
10256.53 451
10257.49 448
10258.45 426
10259.40 423
10260.36 464
10261.32 427
10262.27 468
10263.23 421
10264.19 480
10265.14 388
10266.10 437
10267.06 459
10268.01 457
10268.97 441
10269.93 435
10270.88 442
10271.84 441
10272.80 446
10273.76 424
10274.71 431
10275.67 467
10276.63 431
10277.58 440
10278.54 465
10279.50 464
10280.46 481
10281.41 429
10282.37 407
10283.33 434
10284.29 445
10285.24 467
10286.20 442
10287.16 438
10288.12 454
10289.08 426
10290.03 436
10290.99 461
10291.95 431
10292.91 488
10293.87 450
10294.82 433
10295.78 371
10296.74 405
10297.70 429
10298.66 397
10299.61 411
10300.57 461
10301.53 435
10302.49 468
10303.45 403
10304.41 419
10305.37 448
10306.32 416
10307.28 397
10308.24 401
10309.20 418
10310.16 412
10311.12 426
10312.08 407
10313.04 395
10314.00 395
10314.95 418
10315.91 432
10316.87 430
10317.83 404
10318.79 421
10319.75 408
10320.71 387
10321.67 408
10322.63 415
10323.59 472
10324.55 430
10325.51 411
10326.47 414
10327.43 410
10328.39 413
10329.35 451
10330.31 412
10331.27 478
10332.23 426
10333.19 400
10334.15 413
10335.11 366
10336.07 386
10337.03 366
10337.99 405
10338.95 419
10339.91 395
10340.87 409
10341.83 400
10342.79 382
10343.75 360
10344.71 405
10345.67 414
10346.63 412
10347.59 416
10348.55 409
10349.51 390
10350.47 443
10351.43 406
10352.39 392
10353.35 426
10354.31 387
10355.28 406
10356.24 383
10357.20 402
10358.16 399
10359.12 430
10360.08 369
10361.04 408
10362.00 392
10362.96 424
10363.93 422
10364.89 396
10365.85 431
10366.81 425
10367.77 367
10368.73 458
10369.69 418
10370.66 403
10371.62 379
10372.58 387
10373.54 438
10374.50 460
10375.47 458
10376.43 461
10377.39 414
10378.35 423
10379.31 397
10380.28 404
10381.24 383
10382.20 430
10383.16 382
10384.12 400
10385.09 432
10386.05 433
10387.01 415
10387.97 402
10388.94 406
10389.90 406
10390.86 386
10391.82 414
10392.79 433
10393.75 443
10394.71 412
10395.68 382
10396.64 361
10397.60 340
10398.56 383
10399.53 364
10400.49 406
10401.45 415
10402.42 396
10403.38 352
10404.34 379
10405.31 390
10406.27 398
10407.23 413
10408.20 410
10409.16 373
10410.12 436
10411.09 365
10412.05 404
10413.01 437
10413.98 450
10414.94 399
10415.90 404
10416.87 368
10417.83 396
10418.80 443
10419.76 412
10420.72 395
10421.69 408
10422.65 439
10423.62 471
10424.58 484
10425.54 493
10426.51 537
10427.47 534
10428.44 492
10429.40 467
10430.37 444
10431.33 438
10432.30 493
10433.26 471
10434.22 509
10435.19 437
10436.15 463
10437.12 430
10438.08 442
10439.05 411
10440.01 386
10440.98 436
10441.94 486
10442.91 457
10443.87 407
10444.84 361
10445.80 436
10446.77 410
10447.73 399
10448.70 468
10449.66 401
10450.63 387
10451.59 429
10452.56 435
10453.53 398
10454.49 391
10455.46 406
10456.42 404
10457.39 384
10458.35 343
10459.32 383
10460.29 431
10461.25 375
10462.22 423
10463.18 393
10464.15 355
10465.12 384
10466.08 400
10467.05 375
10468.01 395
10468.98 385
10469.95 348
10470.91 392
10471.88 375
10472.85 345
10473.81 339
10474.78 367
10475.74 336
10476.71 402
10477.68 394
10478.64 424
10479.61 440
10480.58 400
10481.54 357
10482.51 395
10483.48 394
10484.45 415
10485.41 419
10486.38 446
10487.35 412
10488.31 380
10489.28 388
10490.25 412
10491.22 407
10492.18 405
10493.15 390
10494.12 430
10495.08 380
10496.05 417
10497.02 430
10497.99 391
10498.95 399
10499.92 380
10500.89 382
10501.86 393
10502.83 416
10503.79 370
10504.76 373
10505.73 426
10506.70 392
10507.67 411
10508.63 384
10509.60 366
10510.57 366
10511.54 389
10512.51 400
10513.47 366
10514.44 391
10515.41 399
10516.38 391
10517.35 364
10518.32 386
10519.28 394
10520.25 404
10521.22 378
10522.19 410
10523.16 419
10524.13 376
10525.10 354
10526.07 337
10527.03 353
10528.00 406
10528.97 408
10529.94 391
10530.91 382
10531.88 413
10532.85 418
10533.82 432
10534.79 369
10535.76 387
10536.73 390
10537.70 393
10538.67 426
10539.63 450
10540.60 408
10541.57 427
10542.54 402
10543.51 443
10544.48 415
10545.45 378
10546.42 395
10547.39 389
10548.36 409
10549.33 385
10550.30 452
10551.27 425
10552.24 360
10553.21 388
10554.18 469
10555.15 416
10556.12 453
10557.09 399
10558.06 423
10559.03 472
10560.00 452
10560.97 460
10561.95 427
10562.92 442
10563.89 459
10564.86 490
10565.83 525
10566.80 614
10567.77 559
10568.74 605
10569.71 619
10570.68 580
10571.65 544
10572.62 520
10573.59 490
10574.57 486
10575.54 438
10576.51 475
10577.48 464
10578.45 429
10579.42 412
10580.39 413
10581.36 401
10582.34 405
10583.31 426
10584.28 414
10585.25 415
10586.22 416
10587.19 424
10588.17 412
10589.14 383
10590.11 408
10591.08 408
10592.05 394
10593.02 419
10594.00 420
10594.97 399
10595.94 399
10596.91 426
10597.89 477
10598.86 470
10599.83 438
10600.80 461
10601.77 415
10602.75 458
10603.72 437
10604.69 430
10605.66 473
10606.64 472
10607.61 419
10608.58 417
10609.55 407
10610.53 386
10611.50 372
10612.47 432
10613.45 414
10614.42 400
10615.39 406
10616.36 403
10617.34 427
10618.31 415
10619.28 356
10620.26 387
10621.23 424
10622.20 486
10623.18 463
10624.15 446
10625.12 440
10626.10 433
10627.07 469
10628.04 446
10629.02 408
10629.99 483
10630.97 469
10631.94 410
10632.91 400
10633.89 422
10634.86 420
10635.83 407
10636.81 413
10637.78 428
10638.76 433
10639.73 421
10640.70 408
10641.68 440
10642.65 462
10643.63 494
10644.60 527
10645.58 511
10646.55 505
10647.53 552
10648.50 521
10649.47 560
10650.45 495
10651.42 508
10652.40 486
10653.37 483
10654.35 420
10655.32 408
10656.30 401
10657.27 412
10658.25 441
10659.22 406
10660.20 436
10661.17 434
10662.15 415
10663.12 398
10664.10 460
10665.07 461
10666.05 406
10667.02 397
10668.00 425
10668.97 435
10669.95 395
10670.93 382
10671.90 417
10672.88 468
10673.85 432
10674.83 396
10675.80 409
10676.78 379
10677.76 401
10678.73 371
10679.71 384
10680.68 399
10681.66 409
10682.63 431
10683.61 398
10684.59 368
10685.56 396
10686.54 400
10687.52 383
10688.49 402
10689.47 443
10690.44 425
10691.42 366
10692.40 405
10693.37 403
10694.35 392
10695.33 394
10696.30 415
10697.28 422
10698.26 398
10699.23 438
10700.21 455
10701.19 396
10702.17 357
10703.14 391
10704.12 388
10705.10 385
10706.07 354
10707.05 349
10708.03 383
10709.01 382
10709.98 364
10710.96 397
10711.94 426
10712.91 396
10713.89 406
10714.87 407
10715.85 394
10716.83 353
10717.80 388
10718.78 365
10719.76 326
10720.74 389
10721.71 374
10722.69 361
10723.67 385
10724.65 393
10725.63 399
10726.60 422
10727.58 396
10728.56 380
10729.54 400
10730.52 362
10731.49 369
10732.47 397
10733.45 371
10734.43 375
10735.41 377
10736.39 344
10737.37 391
10738.34 353
10739.32 361
10740.30 378
10741.28 423
10742.26 392
10743.24 378
10744.22 351
10745.20 370
10746.17 370
10747.15 407
10748.13 375
10749.11 383
10750.09 381
10751.07 355
10752.05 391
10753.03 445
10754.01 390
10754.99 378
10755.97 409
10756.95 367
10757.93 365
10758.91 356
10759.88 352
10760.86 355
10761.84 335
10762.82 354
10763.80 362
10764.78 390
10765.76 371
10766.74 383
10767.72 366
10768.70 355
10769.68 363
10770.66 372
10771.64 387
10772.62 396
10773.60 389
10774.58 339
10775.56 347
10776.54 343
10777.52 398
10778.51 370
10779.49 371
10780.47 367
10781.45 361
10782.43 382
10783.41 381
10784.39 358
10785.37 404
10786.35 395
10787.33 409
10788.31 365
10789.29 422
10790.27 360
10791.26 389
10792.24 321
10793.22 359
10794.20 352
10795.18 389
10796.16 373
10797.14 312
10798.12 323
10799.10 405
10800.09 396
10801.07 371
10802.05 356
10803.03 338
10804.01 424
10804.99 364
10805.98 394
10806.96 337
10807.94 338
10808.92 329
10809.90 312
10810.89 346
10811.87 314
10812.85 363
10813.83 332
10814.81 352
10815.80 348
10816.78 379
10817.76 384
10818.74 370
10819.72 370
10820.71 370
10821.69 351
10822.67 349
10823.65 352
10824.64 379
10825.62 380
10826.60 332
10827.58 362
10828.57 369
10829.55 359
10830.53 398
10831.52 395
10832.50 362
10833.48 354
10834.46 376
10835.45 349
10836.43 370
10837.41 389
10838.40 379
10839.38 388
10840.36 391
10841.35 380
10842.33 365
10843.31 373
10844.30 363
10845.28 345
10846.26 368
10847.25 370
10848.23 406
10849.21 366
10850.20 405
10851.18 390
10852.17 436
10853.15 401
10854.13 431
10855.12 402
10856.10 368
10857.09 327
10858.07 350
10859.05 385
10860.04 403
10861.02 331
10862.01 389
10862.99 419
10863.97 429
10864.96 396
10865.94 374
10866.93 417
10867.91 389
10868.90 394
10869.88 354
10870.87 379
10871.85 414
10872.84 408
10873.82 399
10874.81 395
10875.79 375
10876.78 396
10877.76 423
10878.75 417
10879.73 383
10880.72 348
10881.70 418
10882.69 433
10883.67 451
10884.66 403
10885.64 391
10886.63 436
10887.61 447
10888.60 430
10889.58 415
10890.57 412
10891.55 407
10892.54 386
10893.53 425
10894.51 431
10895.50 423
10896.48 424
10897.47 413
10898.45 424
10899.44 411
10900.43 458
10901.41 475
10902.40 424
10903.38 440
10904.37 450
10905.36 492
10906.34 511
10907.33 409
10908.32 461
10909.30 469
10910.29 456
10911.28 422
10912.26 511
10913.25 463
10914.24 508
10915.22 460
10916.21 467
10917.20 454
10918.18 500
10919.17 471
10920.16 451
10921.14 495
10922.13 468
10923.12 515
10924.10 521
10925.09 541
10926.08 479
10927.07 452
10928.05 420
10929.04 471
10930.03 463
10931.01 447
10932.00 435
10932.99 457
10933.98 441
10934.96 469
10935.95 447
10936.94 497
10937.93 459
10938.92 489
10939.90 463
10940.89 427
10941.88 467
10942.87 510
10943.85 496
10944.84 525
10945.83 508
10946.82 494
10947.81 536
10948.79 526
10949.78 516
10950.77 548
10951.76 557
10952.75 571
10953.74 547
10954.72 537
10955.71 555
10956.70 589
10957.69 599
10958.68 565
10959.67 574
10960.66 635
10961.65 630
10962.63 656
10963.62 700
10964.61 678
10965.60 751
10966.59 777
10967.58 764
10968.57 706
10969.56 746
10970.55 737
10971.54 631
10972.52 576
10973.51 599
10974.50 616
10975.49 578
10976.48 658
10977.47 652
10978.46 635
10979.45 546
10980.44 555
10981.43 558
10982.42 562
10983.41 593
10984.40 604
10985.39 563
10986.38 611
10987.37 659
10988.36 646
10989.35 652
10990.34 692
10991.33 637
10992.32 670
10993.31 631
10994.30 604
10995.29 597
10996.28 606
10997.27 593
10998.26 641
10999.25 640
11000.24 699
11001.23 737
11002.22 843
11003.21 895
11004.20 890
11005.20 919
11006.19 1028
11007.18 1069
11008.17 1031
11009.16 1019
11010.15 985
11011.14 1039
11012.13 896
11013.12 809
11014.11 784
11015.10 713
11016.10 693
11017.09 628
11018.08 602
11019.07 551
11020.06 645
11021.05 598
11022.04 620
11023.04 616
11024.03 606
11025.02 567
11026.01 569
11027.00 544
11027.99 490
11028.99 580
11029.98 503
11030.97 515
11031.96 541
11032.95 591
11033.95 559
11034.94 514
11035.93 550
11036.92 581
11037.91 498
11038.91 509
11039.90 528
11040.89 520
11041.88 493
11042.88 513
11043.87 492
11044.86 489
11045.85 524
11046.85 486
11047.84 514
11048.83 545
11049.82 557
11050.82 520
11051.81 486
11052.80 553
11053.80 558
11054.79 483
11055.78 498
11056.77 544
11057.77 516
11058.76 489
11059.75 470
11060.75 480
11061.74 440
11062.73 452
11063.73 426
11064.72 452
11065.71 423
11066.71 452
11067.70 509
11068.69 505
11069.69 500
11070.68 491
11071.68 456
11072.67 456
11073.66 464
11074.66 512
11075.65 518
11076.65 521
11077.64 515
11078.63 507
11079.63 530
11080.62 510
11081.62 464
11082.61 509
11083.60 527
11084.60 513
11085.59 550
11086.59 507
11087.58 484
11088.58 473
11089.57 533
11090.57 546
11091.56 532
11092.55 486
11093.55 455
11094.54 519
11095.54 501
11096.53 512
11097.53 506
11098.52 454
11099.52 479
11100.51 485
11101.51 443
11102.50 477
11103.50 478
11104.49 499
11105.49 506
11106.48 493
11107.48 491
11108.48 431
11109.47 467
11110.47 470
11111.46 451
11112.46 427
11113.45 447
11114.45 462
11115.44 495
11116.44 471
11117.44 424
11118.43 420
11119.43 465
11120.42 434
11121.42 389
11122.42 437
11123.41 447
11124.41 491
11125.40 459
11126.40 462
11127.40 471
11128.39 473
11129.39 492
11130.38 457
11131.38 428
11132.38 434
11133.37 458
11134.37 438
11135.37 494
11136.36 456
11137.36 511
11138.36 482
11139.35 455
11140.35 464
11141.35 451
11142.34 461
11143.34 484
11144.34 456
11145.34 465
11146.33 453
11147.33 465
11148.33 415
11149.32 441
11150.32 437
11151.32 468
11152.32 467
11153.31 450
11154.31 453
11155.31 463
11156.31 467
11157.30 452
11158.30 432
11159.30 448
11160.30 432
11161.29 437
11162.29 425
11163.29 441
11164.29 422
11165.29 428
11166.28 432
11167.28 434
11168.28 387
11169.28 419
11170.28 419
11171.27 421
11172.27 442
11173.27 411
11174.27 413
11175.27 420
11176.27 430
11177.26 451
11178.26 375
11179.26 424
11180.26 448
11181.26 400
11182.26 407
11183.26 420
11184.26 428
11185.25 398
11186.25 423
11187.25 386
11188.25 347
11189.25 415
11190.25 376
11191.25 416
11192.25 418
11193.25 420
11194.25 381
11195.24 450
11196.24 402
11197.24 400
11198.24 333
11199.24 397
11200.24 443
11201.24 395
11202.24 428
11203.24 383
11204.24 424
11205.24 363
11206.24 403
11207.24 400
11208.24 427
11209.24 415
11210.24 426
11211.24 428
11212.24 416
11213.24 397
11214.24 438
11215.24 408
11216.24 399
11217.24 413
11218.24 400
11219.24 382
11220.24 414
11221.24 426
11222.24 412
11223.24 431
11224.24 416
11225.24 414
11226.24 389
11227.25 401
11228.25 426
11229.25 443
11230.25 414
11231.25 354
11232.25 417
11233.25 443
11234.25 426
11235.25 394
11236.25 363
11237.25 429
11238.26 443
11239.26 425
11240.26 454
11241.26 391
11242.26 406
11243.26 435
11244.26 444
11245.27 428
11246.27 418
11247.27 418
11248.27 397
11249.27 431
11250.27 403
11251.28 434
11252.28 443
11253.28 433
11254.28 421
11255.28 367
11256.29 401
11257.29 436
11258.29 467
11259.29 451
11260.29 445
11261.30 438
11262.30 382
11263.30 368
11264.30 443
11265.31 467
11266.31 468
11267.31 459
11268.31 441
11269.32 403
11270.32 428
11271.32 473
11272.32 494
11273.33 454
11274.33 479
11275.33 453
11276.33 444
11277.34 450
11278.34 450
11279.34 447
11280.35 429
11281.35 403
11282.35 436
11283.36 455
11284.36 487
11285.36 462
11286.37 459
11287.37 499
11288.37 494
11289.38 554
11290.38 534
11291.38 463
11292.39 484
11293.39 458
11294.39 464
11295.40 480
11296.40 446
11297.41 482
11298.41 470
11299.41 480
11300.42 493
11301.42 463
11302.43 430
11303.43 484
11304.43 491
11305.44 517
11306.44 486
11307.45 480
11308.45 468
11309.46 501
11310.46 488
11311.46 458
11312.47 478
11313.47 522
11314.48 560
11315.48 525
11316.49 511
11317.49 539
11318.50 525
11319.50 546
11320.51 544
11321.51 542
11322.52 547
11323.52 599
11324.53 533
11325.53 518
11326.54 533
11327.54 528
11328.55 533
11329.55 513
11330.56 545
11331.56 532
11332.57 497
11333.57 527
11334.58 506
11335.58 450
11336.59 509
11337.60 520
11338.60 515
11339.61 488
11340.61 490
11341.62 510
11342.62 505
11343.63 538
11344.64 510
11345.64 543
11346.65 574
11347.65 539
11348.66 561
11349.67 556
11350.67 582
11351.68 596
11352.69 539
11353.69 540
11354.70 529
11355.71 521
11356.71 503
11357.72 506
11358.72 539
11359.73 482
11360.74 519
11361.74 509
11362.75 524
11363.76 550
11364.76 539
11365.77 535
11366.78 496
11367.79 548
11368.79 527
11369.80 529
11370.81 549
11371.81 590
11372.82 618
11373.83 598
11374.84 575
11375.84 529
11376.85 573
11377.86 551
11378.87 555
11379.87 557
11380.88 595
11381.89 533
11382.90 533
11383.90 579
11384.91 575
11385.92 593
11386.93 535
11387.93 578
11388.94 599
11389.95 597
11390.96 567
11391.97 602
11392.97 617
11393.98 582
11394.99 553
11396.00 531
11397.01 579
11398.02 566
11399.02 608
11400.03 675
11401.04 618
11402.05 605
11403.06 596
11404.07 662
11405.08 696
11406.08 658
11407.09 623
11408.10 675
11409.11 626
11410.12 664
11411.13 621
11412.14 638
11413.15 625
11414.15 607
11415.16 591
11416.17 639
11417.18 643
11418.19 663
11419.20 633
11420.21 663
11421.22 667
11422.23 654
11423.24 645
11424.25 703
11425.26 690
11426.27 673
11427.28 676
11428.29 730
11429.30 688
11430.31 722
11431.32 681
11432.32 662
11433.33 705
11434.34 718
11435.35 738
11436.36 737
11437.37 679
11438.38 702
11439.39 736
11440.41 768
11441.42 715
11442.43 740
11443.44 785
11444.45 780
11445.46 746
11446.47 760
11447.48 747
11448.49 719
11449.50 747
11450.51 809
11451.52 763
11452.53 800
11453.54 792
11454.55 827
11455.56 840
11456.57 739
11457.59 748
11458.60 812
11459.61 857
11460.62 876
11461.63 878
11462.64 776
11463.65 785
11464.66 825
11465.67 873
11466.69 891
11467.70 882
11468.71 829
11469.72 850
11470.73 832
11471.74 802
11472.75 855
11473.77 898
11474.78 781
11475.79 872
11476.80 898
11477.81 919
11478.83 889
11479.84 951
11480.85 952
11481.86 933
11482.87 961
11483.89 992
11484.90 1005
11485.91 883
11486.92 917
11487.93 924
11488.95 957
11489.96 1070
11490.97 1019
11491.98 1067
11493.00 1034
11494.01 1082
11495.02 1082
11496.03 1068
11497.05 1089
11498.06 1106
11499.07 1105
11500.09 1198
11501.10 1143
11502.11 1207
11503.12 1204
11504.14 1134
11505.15 1145
11506.16 1207
11507.18 1198
11508.19 1198
11509.20 1225
11510.22 1205
11511.23 1302
11512.24 1340
11513.26 1294
11514.27 1305
11515.28 1362
11516.30 1368
11517.31 1415
11518.32 1415
11519.34 1416
11520.35 1425
11521.37 1437
11522.38 1396
11523.39 1487
11524.41 1541
11525.42 1566
11526.44 1540
11527.45 1555
11528.46 1668
11529.48 1698
11530.49 1749
11531.51 1777
11532.52 1931
11533.53 2038
11534.55 2019
11535.56 2190
11536.58 2224
11537.59 2198
11538.61 2343
11539.62 2259
11540.64 2261
11541.65 2412
11542.67 2531
11543.68 2583
11544.69 2880
11545.71 3091
11546.72 3360
11547.74 3697
11548.75 4265
11549.77 4887
11550.78 5308
11551.80 5742
11552.81 5897
11553.83 5842
11554.85 5794
11555.86 5485
11556.88 4985
11557.89 4512
11558.91 4064
11559.92 3636
11560.94 3276
11561.95 2850
11562.97 2656
11563.98 2535
11565.00 2379
11566.02 2453
11567.03 2297
11568.05 2213
11569.06 2070
11570.08 2141
11571.10 2082
11572.11 2010
11573.13 1935
11574.14 1895
11575.16 1959
11576.18 1932
11577.19 1907
11578.21 1909
11579.22 1942
11580.24 1958
11581.26 1906
11582.27 1940
11583.29 1886
11584.31 1898
11585.32 1900
11586.34 1963
11587.36 2069
11588.37 2076
11589.39 2055
11590.41 2174
11591.42 2312
11592.44 2305
11593.46 2353
11594.47 2386
11595.49 2253
11596.51 2240
11597.53 2222
11598.54 2214
11599.56 2291
11600.58 2324
11601.59 2249
11602.61 2354
11603.63 2442
11604.65 2665
11605.66 2908
11606.68 3246
11607.70 3737
11608.72 4026
11609.74 4217
11610.75 4393
11611.77 4549
11612.79 4383
11613.81 4153
11614.82 3904
11615.84 3505
11616.86 3066
11617.88 2950
11618.90 2649
11619.91 2479
11620.93 2312
11621.95 2133
11622.97 2089
11623.99 1973
11625.01 1975
11626.02 1941
11627.04 1898
11628.06 1860
11629.08 1881
11630.10 1879
11631.12 1894
11632.14 1880
11633.15 1855
11634.17 1879
11635.19 1876
11636.21 1732
11637.23 1819
11638.25 1831
11639.27 1721
11640.29 1606
11641.30 1667
11642.32 1635
11643.34 1648
11644.36 1586
11645.38 1581
11646.40 1635
11647.42 1640
11648.44 1614
11649.46 1656
11650.48 1578
11651.50 1613
11652.52 1542
11653.54 1545
11654.56 1478
11655.58 1448
11656.60 1428
11657.62 1367
11658.64 1313
11659.66 1321
11660.68 1301
11661.70 1268
11662.72 1258
11663.74 1245
11664.76 1240
11665.78 1269
11666.80 1189
11667.82 1252
11668.84 1236
11669.86 1227
11670.88 1214
11671.90 1237
11672.92 1268
11673.94 1265
11674.96 1207
11675.98 1202
11677.00 1268
11678.02 1160
11679.04 1130
11680.06 1169
11681.08 1122
11682.10 1172
11683.12 1118
11684.15 1162
11685.17 1164
11686.19 1253
11687.21 1273
11688.23 1222
11689.25 1241
11690.27 1260
11691.29 1260
11692.31 1246
11693.34 1283
11694.36 1284
11695.38 1243
11696.40 1227
11697.42 1151
11698.44 1195
11699.46 1219
11700.49 1137
11701.51 1198
11702.53 1125
11703.55 1175
11704.57 1233
11705.60 1143
11706.62 1130
11707.64 1110
11708.66 1071
11709.68 1106
11710.71 1110
11711.73 1104
11712.75 1045
11713.77 996
11714.79 1039
11715.82 1058
11716.84 984
11717.86 972
11718.88 946
11719.91 940
11720.93 956
11721.95 1024
11722.97 954
11724.00 947
11725.02 951
11726.04 918
11727.07 910
11728.09 944
11729.11 907
11730.13 870
11731.16 833
11732.18 822
11733.20 780
11734.23 818
11735.25 835
11736.27 829
11737.30 846
11738.32 787
11739.34 850
11740.37 808
11741.39 805
11742.41 727
11743.44 765
11744.46 737
11745.48 723
11746.51 730
11747.53 764
11748.55 722
11749.58 712
11750.60 750
11751.63 738
11752.65 740
11753.67 745
11754.70 703
11755.72 720
11756.75 710
11757.77 719
11758.79 671
11759.82 686
11760.84 690
11761.87 634
11762.89 664
11763.92 635
11764.94 693
11765.97 668
11766.99 640
11768.01 586
11769.04 630
11770.06 647
11771.09 642
11772.11 680
11773.14 632
11774.16 565
11775.19 559
11776.21 600
11777.24 629
11778.26 615
11779.29 638
11780.31 679
11781.34 682
11782.36 624
11783.39 599
11784.41 598
11785.44 570
11786.46 607
11787.49 605
11788.52 548
11789.54 595
11790.57 596
11791.59 615
11792.62 560
11793.64 536
11794.67 595
11795.70 556
11796.72 553
11797.75 560
11798.77 564
11799.80 570
11800.83 645
11801.85 589
11802.88 547
11803.90 526
11804.93 507
11805.96 480
11806.98 480
11808.01 515
11809.04 525
11810.06 531
11811.09 483
11812.11 528
11813.14 526
11814.17 532
11815.19 528
11816.22 469
11817.25 510
11818.27 524
11819.30 522
11820.33 511
11821.36 496
11822.38 477
11823.41 519
11824.44 483
11825.46 461
11826.49 452
11827.52 476
11828.54 478
11829.57 450
11830.60 487
11831.63 526
11832.65 553
11833.68 542
11834.71 450
11835.74 495
11836.76 474
11837.79 493
11838.82 507
11839.85 450
11840.88 452
11841.90 477
11842.93 493
11843.96 462
11844.99 478
11846.01 496
11847.04 479
11848.07 459
11849.10 447
11850.13 473
11851.16 479
11852.18 450
11853.21 428
11854.24 461
11855.27 465
11856.30 429
11857.33 416
11858.35 414
11859.38 413
11860.41 439
11861.44 452
11862.47 440
11863.50 441
11864.53 414
11865.56 445
11866.58 497
11867.61 462
11868.64 427
11869.67 483
11870.70 516
11871.73 471
11872.76 440
11873.79 428
11874.82 458
11875.85 451
11876.88 444
11877.91 469
11878.93 434
11879.96 492
11880.99 427
11882.02 438
11883.05 407
11884.08 441
11885.11 471
11886.14 450
11887.17 448
11888.20 398
11889.23 437
11890.26 438
11891.29 452
11892.32 446
11893.35 441
11894.38 507
11895.41 503
11896.44 473
11897.47 437
11898.50 440
11899.53 483
11900.56 461
11901.59 460
11902.62 458
11903.65 497
11904.69 464
11905.72 461
11906.75 492
11907.78 520
11908.81 431
11909.84 461
11910.87 441
11911.90 500
11912.93 454
11913.96 455
11914.99 439
11916.02 491
11917.06 446
11918.09 423
11919.12 440
11920.15 411
11921.18 452
11922.21 427
11923.24 418
11924.27 426
11925.31 486
11926.34 476
11927.37 475
11928.40 448
11929.43 468
11930.46 487
11931.50 475
11932.53 490
11933.56 457
11934.59 491
11935.62 482
11936.65 478
11937.69 502
11938.72 534
11939.75 509
11940.78 586
11941.81 543
11942.85 516
11943.88 527
11944.91 514
11945.94 513
11946.98 506
11948.01 440
11949.04 440
11950.07 448
11951.11 466
11952.14 455
11953.17 442
11954.20 436
11955.24 445
11956.27 467
11957.30 438
11958.34 467
11959.37 437
11960.40 411
11961.43 416
11962.47 426
11963.50 438
11964.53 451
11965.57 455
11966.60 434
11967.63 432
11968.67 479
11969.70 439
11970.73 489
11971.77 474
11972.80 415
11973.83 415
11974.87 433
11975.90 503
11976.94 480
11977.97 452
11979.00 451
11980.04 485
11981.07 509
11982.10 515
11983.14 485
11984.17 475
11985.21 474
11986.24 500
11987.27 458
11988.31 467
11989.34 482
11990.38 466
11991.41 497
11992.45 463
11993.48 446
11994.51 498
11995.55 476
11996.58 466
11997.62 445
11998.65 470
11999.69 488
12000.72 493
12001.76 449
12002.79 458
12003.83 464
12004.86 511
12005.90 485
12006.93 473
12007.97 458
12009.00 456
12010.04 478
12011.07 487
12012.11 521
12013.14 439
12014.18 454
12015.21 454
12016.25 483
12017.28 465
12018.32 464
12019.35 510
12020.39 521
12021.43 462
12022.46 504
12023.50 526
12024.53 523
12025.57 546
12026.60 477
12027.64 508
12028.68 521
12029.71 511
12030.75 527
12031.78 532
12032.82 501
12033.86 498
12034.89 527
12035.93 508
12036.97 482
12038.00 495
12039.04 509
12040.07 519
12041.11 472
12042.15 525
12043.18 516
12044.22 546
12045.26 526
12046.29 538
12047.33 555
12048.37 466
12049.40 493
12050.44 540
12051.48 482
12052.52 510
12053.55 480
12054.59 484
12055.63 484
12056.66 478
12057.70 491
12058.74 495
12059.78 481
12060.81 488
12061.85 469
12062.89 472
12063.92 533
12064.96 481
12066.00 503
12067.04 510
12068.07 484
12069.11 493
12070.15 488
12071.19 516
12072.23 546
12073.26 521
12074.30 471
12075.34 466
12076.38 479
12077.42 488
12078.45 468
12079.49 473
12080.53 516
12081.57 514
12082.61 510
12083.64 484
12084.68 478
12085.72 478
12086.76 529
12087.80 531
12088.84 502
12089.88 484
12090.91 487
12091.95 472
12092.99 501
12094.03 537
12095.07 546
12096.11 519
12097.15 493
12098.19 475
12099.22 545
12100.26 512
12101.30 549
12102.34 511
12103.38 485
12104.42 507
12105.46 533
12106.50 553
12107.54 492
12108.58 545
12109.62 548
12110.66 580
12111.70 565
12112.74 585
12113.77 566
12114.81 517
12115.85 500
12116.89 497
12117.93 507
12118.97 534
12120.01 498
12121.05 493
12122.09 500
12123.13 465
12124.17 492
12125.21 450
12126.25 462
12127.29 487
12128.33 423
12129.37 453
12130.41 459
12131.45 465
12132.50 440
12133.54 435
12134.58 416
12135.62 455
12136.66 446
12137.70 448
12138.74 395
12139.78 416
12140.82 450
12141.86 453
12142.90 439
12143.94 423
12144.98 485
12146.02 435
12147.07 430
12148.11 427
12149.15 424
12150.19 425
12151.23 396
12152.27 436
12153.31 442
12154.35 405
12155.40 407
12156.44 432
12157.48 432
12158.52 405
12159.56 408
12160.60 406
12161.64 423
12162.69 413
12163.73 428
12164.77 422
12165.81 419
12166.85 453
12167.90 424
12168.94 404
12169.98 428
12171.02 404
12172.06 454
12173.11 490
12174.15 448
12175.19 449
12176.23 452
12177.27 381
12178.32 408
12179.36 423
12180.40 390
12181.44 375
12182.49 402
12183.53 375
12184.57 378
12185.61 407
12186.66 431
12187.70 419
12188.74 407
12189.79 388
12190.83 393
12191.87 390
12192.91 388
12193.96 392
12195.00 385
12196.04 400
12197.09 407
12198.13 416
12199.17 390
12200.22 433
12201.26 402
12202.30 428
12203.35 405
12204.39 402
12205.43 407
12206.48 412
12207.52 397
12208.57 400
12209.61 367
12210.65 380
12211.70 408
12212.74 439
12213.78 404
12214.83 416
12215.87 403
12216.92 419
12217.96 433
12219.00 424
12220.05 404
12221.09 409
12222.14 389
12223.18 380
12224.23 401
12225.27 407
12226.31 417
12227.36 403
12228.40 414
12229.45 414
12230.49 392
12231.54 389
12232.58 390
12233.63 442
12234.67 409
12235.72 353
12236.76 397
12237.81 384
12238.85 367
12239.90 405
12240.94 407
12241.99 390
12243.03 394
12244.08 363
12245.12 348
12246.17 380
12247.21 371
12248.26 369
12249.30 364
12250.35 403
12251.39 378
12252.44 339
12253.49 369
12254.53 380
12255.58 411
12256.62 408
12257.67 391
12258.71 413
12259.76 356
12260.81 414
12261.85 399
12262.90 368
12263.94 364
12264.99 336
12266.04 344
12267.08 329
12268.13 341
12269.17 337
12270.22 393
12271.27 379
12272.31 347
12273.36 352
12274.41 343
12275.45 365
12276.50 362
12277.55 322
12278.59 313
12279.64 308
12280.69 344
12281.73 334
12282.78 333
12283.83 338
12284.87 334
12285.92 331
12286.97 365
12288.01 343
12289.06 370
12290.11 306
12291.16 297
12292.20 331
12293.25 339
12294.30 331
12295.35 303
12296.39 310
12297.44 357
12298.49 329
12299.54 331
12300.58 348
12301.63 329
12302.68 336
12303.73 319
12304.77 316
12305.82 362
12306.87 339
12307.92 344
12308.97 360
12310.01 339
12311.06 322
12312.11 345
12313.16 375
12314.21 332
12315.25 378
12316.30 387
12317.35 351
12318.40 355
12319.45 323
12320.50 312
12321.54 308
12322.59 352
12323.64 307
12324.69 328
12325.74 360
12326.79 347
12327.84 328
12328.89 307
12329.93 330
12330.98 346
12332.03 320
12333.08 291
12334.13 323
12335.18 363
12336.23 331
12337.28 314
12338.33 299
12339.38 357
12340.43 306
12341.47 352
12342.52 357
12343.57 312
12344.62 338
12345.67 338
12346.72 325
12347.77 294
12348.82 291
12349.87 374
12350.92 311
12351.97 315
12353.02 296
12354.07 305
12355.12 271
12356.17 269
12357.22 287
12358.27 301
12359.32 270
12360.37 301
12361.42 330
12362.47 315
12363.52 305
12364.57 337
12365.62 305
12366.67 281
12367.72 305
12368.77 315
12369.82 335
12370.87 274
12371.93 283
12372.98 291
12374.03 318
12375.08 327
12376.13 289
12377.18 281
12378.23 293
12379.28 319
12380.33 325
12381.38 295
12382.43 316
12383.49 341
12384.54 308
12385.59 292
12386.64 285
12387.69 316
12388.74 314
12389.79 332
12390.84 330
12391.90 326
12392.95 315
12394.00 299
12395.05 327
12396.10 317
12397.15 304
12398.21 324
12399.26 351
12400.31 306
12401.36 318
12402.41 341
12403.47 303
12404.52 313
12405.57 306
12406.62 291
12407.67 343
12408.73 335
12409.78 333
12410.83 313
12411.88 315
12412.94 327
12413.99 307
12415.04 314
12416.09 333
12417.15 305
12418.20 296
12419.25 325
12420.30 303
12421.36 320
12422.41 311
12423.46 324
12424.52 316
12425.57 334
12426.62 328
12427.67 299
12428.73 345
12429.78 335
12430.83 310
12431.89 310
12432.94 310
12433.99 321
12435.05 311
12436.10 325
12437.15 308
12438.21 334
12439.26 353
12440.31 329
12441.37 349
12442.42 335
12443.47 332
12444.53 305
12445.58 295
12446.64 314
12447.69 304
12448.74 338
12449.80 337
12450.85 303
12451.91 302
12452.96 299
12454.01 328
12455.07 308
12456.12 318
12457.18 338
12458.23 307
12459.29 307
12460.34 331
12461.39 312
12462.45 284
12463.50 328
12464.56 314
12465.61 312
12466.67 284
12467.72 311
12468.78 342
12469.83 279
12470.89 301
12471.94 306
12473.00 345
12474.05 371
12475.11 293
12476.16 290
12477.22 338
12478.27 285
12479.33 290
12480.38 311
12481.44 309
12482.49 295
12483.55 348
12484.60 365
12485.66 336
12486.71 342
12487.77 399
12488.83 325
12489.88 347
12490.94 343
12491.99 317
12493.05 309
12494.10 333
12495.16 309
12496.22 331
12497.27 350
12498.33 368
12499.38 314
12500.44 340
12501.50 336
12502.55 328
12503.61 365
12504.67 332
12505.72 348
12506.78 378
12507.83 354
12508.89 339
12509.95 309
12511.00 354
12512.06 400
12513.12 406
12514.17 413
12515.23 427
12516.29 405
12517.34 377
12518.40 427
12519.46 364
12520.52 391
12521.57 434
12522.63 448
12523.69 434
12524.74 470
12525.80 536
12526.86 546
12527.92 552
12528.97 577
12530.03 658
12531.09 608
12532.15 644
12533.20 662
12534.26 670
12535.32 628
12536.38 590
12537.43 593
12538.49 517
12539.55 534
12540.61 548
12541.66 500
12542.72 444
12543.78 440
12544.84 414
12545.90 447
12546.95 437
12548.01 389
12549.07 411
12550.13 431
12551.19 389
12552.25 422
12553.30 396
12554.36 451
12555.42 357
12556.48 365
12557.54 413
12558.60 406
12559.65 376
12560.71 406
12561.77 362
12562.83 384
12563.89 363
12564.95 402
12566.01 419
12567.07 383
12568.13 391
12569.18 382
12570.24 365
12571.30 345
12572.36 373
12573.42 373
12574.48 381
12575.54 353
12576.60 376
12577.66 404
12578.72 375
12579.78 390
12580.84 385
12581.90 349
12582.96 353
12584.02 358
12585.07 394
12586.13 373
12587.19 385
12588.25 377
12589.31 424
12590.37 395
12591.43 388
12592.49 405
12593.55 417
12594.61 399
12595.67 428
12596.73 414
12597.79 394
12598.86 414
12599.92 429
12600.98 423
12602.04 414
12603.10 439
12604.16 449
12605.22 425
12606.28 455
12607.34 493
12608.40 531
12609.46 577
12610.52 583
12611.58 594
12612.64 621
12613.70 631
12614.76 629
12615.83 649
12616.89 613
12617.95 589
12619.01 560
12620.07 473
12621.13 448
12622.19 478
12623.25 466
12624.32 513
12625.38 497
12626.44 466
12627.50 509
12628.56 499
12629.62 460
12630.68 448
12631.75 388
12632.81 429
12633.87 446
12634.93 473
12635.99 440
12637.05 417
12638.12 427
12639.18 425
12640.24 402
12641.30 431
12642.36 388
12643.43 360
12644.49 379
12645.55 422
12646.61 421
12647.68 386
12648.74 384
12649.80 408
12650.86 412
12651.93 398
12652.99 414
12654.05 383
12655.11 428
12656.18 413
12657.24 371
12658.30 372
12659.36 376
12660.43 381
12661.49 340
12662.55 364
12663.62 372
12664.68 361
12665.74 374
12666.81 356
12667.87 371
12668.93 390
12670.00 402
12671.06 388
12672.12 342
12673.19 351
12674.25 397
12675.31 395
12676.38 363
12677.44 366
12678.50 357
12679.57 351
12680.63 372
12681.69 358
12682.76 374
12683.82 422
12684.89 401
12685.95 399
12687.01 388
12688.08 391
12689.14 429
12690.21 433
12691.27 445
12692.33 452
12693.40 404
12694.46 448
12695.53 421
12696.59 404
12697.66 413
12698.72 464
12699.79 452
12700.85 385
12701.91 405
12702.98 447
12704.04 418
12705.11 369
12706.17 382
12707.24 399
12708.30 375
12709.37 425
12710.43 462
12711.50 405
12712.56 388
12713.63 390
12714.69 368
12715.76 375
12716.82 401
12717.89 385
12718.95 389
12720.02 451
12721.09 435
12722.15 390
12723.22 380
12724.28 405
12725.35 378
12726.41 379
12727.48 401
12728.54 396
12729.61 375
12730.68 356
12731.74 389
12732.81 388
12733.87 383
12734.94 354
12736.01 342
12737.07 355
12738.14 356
12739.20 392
12740.27 380
12741.34 391
12742.40 396
12743.47 363
12744.54 384
12745.60 380
12746.67 385
12747.74 363
12748.80 389
12749.87 351
12750.94 375
12752.00 332
12753.07 339
12754.14 339
12755.20 346
12756.27 354
12757.34 349
12758.40 346
12759.47 336
12760.54 322
12761.60 352
12762.67 350
12763.74 345
12764.81 314
12765.87 344
12766.94 329
12768.01 309
12769.08 357
12770.14 414
12771.21 336
12772.28 325
12773.35 333
12774.41 331
12775.48 322
12776.55 311
12777.62 304
12778.68 345
12779.75 352
12780.82 338
12781.89 287
12782.96 294
12784.02 317
12785.09 343
12786.16 321
12787.23 331
12788.30 329
12789.37 324
12790.43 347
12791.50 320
12792.57 321
12793.64 350
12794.71 320
12795.78 313
12796.84 330
12797.91 328
12798.98 355
12800.05 294
12801.12 319
12802.19 313
12803.26 302
12804.33 301
12805.40 303
12806.46 285
12807.53 300
12808.60 299
12809.67 285
12810.74 272
12811.81 305
12812.88 291
12813.95 285
12815.02 319
12816.09 300
12817.16 336
12818.23 314
12819.30 316
12820.37 309
12821.44 317
12822.50 339
12823.57 355
12824.64 311
12825.71 276
12826.78 281
12827.85 310
12828.92 308
12829.99 271
12831.06 284
12832.13 306
12833.20 298
12834.27 318
12835.34 314
12836.41 302
12837.49 290
12838.56 307
12839.63 316
12840.70 266
12841.77 289
12842.84 259
12843.91 291
12844.98 282
12846.05 286
12847.12 303
12848.19 323
12849.26 294
12850.33 263
12851.40 286
12852.47 316
12853.55 291
12854.62 259
12855.69 255
12856.76 264
12857.83 338
12858.90 260
12859.97 301
12861.04 284
12862.11 247
12863.19 258
12864.26 258
12865.33 289
12866.40 264
12867.47 255
12868.54 279
12869.62 285
12870.69 243
12871.76 252
12872.83 272
12873.90 273
12874.97 239
12876.05 251
12877.12 288
12878.19 297
12879.26 313
12880.33 283
12881.41 265
12882.48 242
12883.55 260
12884.62 232
12885.70 245
12886.77 232
12887.84 236
12888.91 245
12889.98 245
12891.06 290
12892.13 276
12893.20 240
12894.28 222
12895.35 241
12896.42 270
12897.49 267
12898.57 228
12899.64 254
12900.71 273
12901.79 276
12902.86 244
12903.93 255
12905.00 263
12906.08 252
12907.15 241
12908.22 260
12909.30 276
12910.37 247
12911.44 237
12912.52 295
12913.59 313
12914.66 265
12915.74 244
12916.81 248
12917.89 235
12918.96 258
12920.03 282
12921.11 256
12922.18 263
12923.25 262
12924.33 264
12925.40 277
12926.48 303
12927.55 289
12928.62 283
12929.70 253
12930.77 284
12931.85 271
12932.92 258
12934.00 255
12935.07 264
12936.14 283
12937.22 261
12938.29 235
12939.37 219
12940.44 242
12941.52 230
12942.59 203
12943.67 196
12944.74 249
12945.82 248
12946.89 260
12947.97 252
12949.04 270
12950.12 262
12951.19 253
12952.27 281
12953.34 264
12954.42 258
12955.49 236
12956.57 232
12957.64 253
12958.72 265
12959.79 277
12960.87 259
12961.94 305
12963.02 267
12964.10 269
12965.17 253
12966.25 268
12967.32 240
12968.40 240
12969.47 274
12970.55 261
12971.63 260
12972.70 238
12973.78 234
12974.85 235
12975.93 220
12977.01 233
12978.08 260
12979.16 256
12980.23 273
12981.31 238
12982.39 242
12983.46 259
12984.54 253
12985.62 243
12986.69 232
12987.77 237
12988.85 257
12989.92 206
12991.00 240
12992.08 240
12993.15 273
12994.23 251
12995.31 275
12996.38 248
12997.46 267
12998.54 250
12999.61 249
13000.69 235
13001.77 236
13002.85 245
13003.92 215
13005.00 250
13006.08 233
13007.16 236
13008.23 251
13009.31 219
13010.39 232
13011.47 223
13012.54 271
13013.62 254
13014.70 233
13015.78 239
13016.85 266
13017.93 265
13019.01 279
13020.09 240
13021.17 235
13022.24 240
13023.32 248
13024.40 236
13025.48 258
13026.56 237
13027.63 264
13028.71 237
13029.79 243
13030.87 255
13031.95 219
13033.03 252
13034.10 260
13035.18 258
13036.26 236
13037.34 275
13038.42 263
13039.50 244
13040.58 262
13041.66 306
13042.73 267
13043.81 271
13044.89 288
13045.97 323
13047.05 321
13048.13 289
13049.21 260
13050.29 265
13051.37 229
13052.45 273
13053.53 282
13054.60 284
13055.68 276
13056.76 264
13057.84 251
13058.92 281
13060.00 259
13061.08 264
13062.16 264
13063.24 247
13064.32 264
13065.40 255
13066.48 234
13067.56 283
13068.64 275
13069.72 232
13070.80 267
13071.88 285
13072.96 273
13074.04 223
13075.12 227
13076.20 227
13077.28 283
13078.36 255
13079.44 270
13080.52 274
13081.60 272
13082.68 270
13083.76 241
13084.84 244
13085.93 226
13087.01 245
13088.09 258
13089.17 273
13090.25 271
13091.33 247
13092.41 234
13093.49 211
13094.57 229
13095.65 227
13096.73 203
13097.82 204
13098.90 222
13099.98 222
13101.06 216
13102.14 216
13103.22 243
13104.30 244
13105.38 257
13106.47 237
13107.55 248
13108.63 236
13109.71 237
13110.79 269
13111.87 227
13112.96 258
13114.04 240
13115.12 245
13116.20 245
13117.28 234
13118.37 240
13119.45 236
13120.53 222
13121.61 228
13122.69 247
13123.78 227
13124.86 256
13125.94 266
13127.02 253
13128.11 241
13129.19 262
13130.27 263
13131.35 237
13132.44 258
13133.52 245
13134.60 273
13135.68 220
13136.77 228
13137.85 255
13138.93 235
13140.01 240
13141.10 255
13142.18 249
13143.26 229
13144.35 255
13145.43 275
13146.51 234
13147.60 234
13148.68 251
13149.76 215
13150.85 229
13151.93 258
13153.01 230
13154.10 249
13155.18 238
13156.26 243
13157.35 250
13158.43 275
13159.51 239
13160.60 229
13161.68 266
13162.77 232
13163.85 233
13164.93 257
13166.02 229
13167.10 229
13168.19 228
13169.27 235
13170.35 246
13171.44 228
13172.52 249
13173.61 233
13174.69 241
13175.78 254
13176.86 261
13177.94 229
13179.03 256
13180.11 234
13181.20 213
13182.28 243
13183.37 258
13184.45 234
13185.54 259
13186.62 220
13187.71 250
13188.79 253
13189.88 222
13190.96 264
13192.05 247
13193.13 252
13194.22 196
13195.30 246
13196.39 242
13197.47 239
13198.56 248
13199.64 259
13200.73 225
13201.81 242
13202.90 276
13203.98 254
13205.07 227
13206.16 242
13207.24 276
13208.33 286
13209.41 258
13210.50 256
13211.58 218
13212.67 226
13213.76 219
13214.84 236
13215.93 241
13217.01 242
13218.10 227
13219.19 253
13220.27 239
13221.36 236
13222.45 243
13223.53 229
13224.62 202
13225.70 233
13226.79 261
13227.88 284
13228.96 259
13230.05 203
13231.14 225
13232.22 230
13233.31 233
13234.40 210
13235.48 247
13236.57 218
13237.66 214
13238.74 243
13239.83 246
13240.92 234
13242.01 220
13243.09 223
13244.18 224
13245.27 225
13246.35 238
13247.44 244
13248.53 203
13249.62 229
13250.70 248
13251.79 224
13252.88 224
13253.97 238
13255.05 233
13256.14 229
13257.23 247
13258.32 233
13259.41 241
13260.49 223
13261.58 255
13262.67 243
13263.76 238
13264.85 201
13265.93 210
13267.02 215
13268.11 248
13269.20 239
13270.29 235
13271.37 219
13272.46 222
13273.55 201
13274.64 195
13275.73 218
13276.82 235
13277.91 217
13278.99 224
13280.08 211
13281.17 234
13282.26 230
13283.35 248
13284.44 251
13285.53 218
13286.62 232
13287.70 234
13288.79 241
13289.88 219
13290.97 204
13292.06 234
13293.15 224
13294.24 246
13295.33 269
13296.42 249
13297.51 237
13298.60 253
13299.69 229
13300.78 264
13301.87 234
13302.95 259
13304.04 268
13305.13 265
13306.22 253
13307.31 263
13308.40 276
13309.49 233
13310.58 247
13311.67 223
13312.76 242
13313.85 217
13314.94 224
13316.03 261
13317.12 255
13318.21 253
13319.30 258
13320.39 242
13321.48 243
13322.58 212
13323.67 253
13324.76 260
13325.85 273
13326.94 289
13328.03 289
13329.12 260
13330.21 266
13331.30 251
13332.39 260
13333.48 252
13334.57 214
13335.66 248
13336.75 235
13337.85 234
13338.94 250
13340.03 270
13341.12 241
13342.21 285
13343.30 250
13344.39 240
13345.48 271
13346.58 264
13347.67 230
13348.76 236
13349.85 254
13350.94 274
13352.03 239
13353.12 234
13354.22 240
13355.31 244
13356.40 264
13357.49 267
13358.58 301
13359.68 240
13360.77 211
13361.86 237
13362.95 263
13364.04 256
13365.14 231
13366.23 233
13367.32 256
13368.41 274
13369.51 280
13370.60 266
13371.69 267
13372.78 254
13373.87 269
13374.97 271
13376.06 295
13377.15 307
13378.25 305
13379.34 299
13380.43 266
13381.52 260
13382.62 298
13383.71 260
13384.80 281
13385.90 263
13386.99 240
13388.08 250
13389.17 245
13390.27 252
13391.36 249
13392.45 234
13393.55 239
13394.64 245
13395.73 240
13396.83 230
13397.92 256
13399.02 224
13400.11 219
13401.20 222
13402.30 205
13403.39 227
13404.48 240
13405.58 227
13406.67 234
13407.77 233
13408.86 266
13409.95 268
13411.05 288
13412.14 226
13413.24 232
13414.33 285
13415.42 235
13416.52 237
13417.61 243
13418.71 239
13419.80 248
13420.90 227
13421.99 247
13423.08 226
13424.18 210
13425.27 226
13426.37 238
13427.46 237
13428.56 215
13429.65 232
13430.75 259
13431.84 291
13432.94 242
13434.03 219
13435.13 212
13436.22 232
13437.32 246
13438.41 220
13439.51 258
13440.60 247
13441.70 263
13442.79 247
13443.89 232
13444.98 271
13446.08 244
13447.18 255
13448.27 260
13449.37 258
13450.46 257
13451.56 260
13452.65 294
13453.75 260
13454.85 275
13455.94 266
13457.04 243
13458.13 270
13459.23 210
13460.33 264
13461.42 281
13462.52 252
13463.61 280
13464.71 254
13465.81 262
13466.90 231
13468.00 246
13469.10 268
13470.19 262
13471.29 230
13472.38 255
13473.48 269
13474.58 277
13475.67 235
13476.77 246
13477.87 281
13478.96 280
13480.06 270
13481.16 242
13482.26 248
13483.35 277
13484.45 290
13485.55 295
13486.64 261
13487.74 243
13488.84 285
13489.94 284
13491.03 269
13492.13 229
13493.23 258
13494.32 274
13495.42 274
13496.52 309
13497.62 260
13498.72 273
13499.81 275
13500.91 289
13502.01 273
13503.11 285
13504.20 253
13505.30 246
13506.40 264
13507.50 276
13508.60 263
13509.69 293
13510.79 325
13511.89 329
13512.99 312
13514.09 273
13515.18 285
13516.28 339
13517.38 302
13518.48 301
13519.58 309
13520.68 313
13521.78 282
13522.87 257
13523.97 236
13525.07 265
13526.17 281
13527.27 263
13528.37 237
13529.47 250
13530.57 272
13531.66 268
13532.76 276
13533.86 266
13534.96 254
13536.06 259
13537.16 261
13538.26 264
13539.36 263
13540.46 242
13541.56 243
13542.66 279
13543.76 241
13544.86 234
13545.96 251
13547.05 237
13548.15 277
13549.25 241
13550.35 265
13551.45 243
13552.55 250
13553.65 252
13554.75 233
13555.85 247
13556.95 219
13558.05 252
13559.15 298
13560.25 262
13561.35 243
13562.45 254
13563.55 294
13564.65 242
13565.75 243
13566.85 254
13567.96 238
13569.06 254
13570.16 229
13571.26 236
13572.36 223
13573.46 214
13574.56 251
13575.66 261
13576.76 269
13577.86 243
13578.96 229
13580.06 252
13581.16 220
13582.27 231
13583.37 268
13584.47 248
13585.57 210
13586.67 205
13587.77 234
13588.87 235
13589.97 225
13591.08 230
13592.18 232
13593.28 254
13594.38 276
13595.48 249
13596.58 230
13597.68 212
13598.79 246
13599.89 225
13600.99 241
13602.09 235
13603.19 257
13604.30 288
13605.40 228
13606.50 183
13607.60 197
13608.70 227
13609.81 246
13610.91 255
13612.01 242
13613.11 224
13614.21 221
13615.32 253
13616.42 262
13617.52 239
13618.62 257
13619.73 239
13620.83 234
13621.93 265
13623.03 231
13624.14 260
13625.24 229
13626.34 212
13627.45 188
13628.55 223
13629.65 210
13630.75 202
13631.86 226
13632.96 212
13634.06 219
13635.17 235
13636.27 224
13637.37 222
13638.48 230
13639.58 276
13640.68 245
13641.79 235
13642.89 252
13643.99 213
13645.10 223
13646.20 233
13647.30 211
13648.41 240
13649.51 214
13650.62 225
13651.72 220
13652.82 219
13653.93 247
13655.03 222
13656.14 193
13657.24 221
13658.34 264
13659.45 251
13660.55 216
13661.66 241
13662.76 269
13663.87 225
13664.97 224
13666.07 249
13667.18 275
13668.28 226
13669.39 203
13670.49 220
13671.60 207
13672.70 204
13673.81 216
13674.91 231
13676.02 174
13677.12 216
13678.23 236
13679.33 261
13680.44 244
13681.54 215
13682.65 206
13683.75 228
13684.86 230
13685.96 228
13687.07 193
13688.17 216
13689.28 203
13690.38 214
13691.49 214
13692.59 236
13693.70 231
13694.80 239
13695.91 227
13697.02 209
13698.12 274
13699.23 243
13700.33 235
13701.44 226
13702.55 202
13703.65 239
13704.76 240
13705.86 204
13706.97 218
13708.08 249
13709.18 231
13710.29 263
13711.39 268
13712.50 242
13713.61 249
13714.71 269
13715.82 275
13716.93 242
13718.03 210
13719.14 214
13720.25 219
13721.35 253
13722.46 230
13723.57 247
13724.67 261
13725.78 335
13726.89 271
13727.99 248
13729.10 269
13730.21 248
13731.31 237
13732.42 245
13733.53 249
13734.64 260
13735.74 242
13736.85 213
13737.96 284
13739.07 252
13740.17 281
13741.28 245
13742.39 247
13743.50 256
13744.60 274
13745.71 256
13746.82 248
13747.93 283
13749.03 274
13750.14 268
13751.25 258
13752.36 264
13753.47 268
13754.57 298
13755.68 267
13756.79 262
13757.90 289
13759.01 257
13760.11 271
13761.22 281
13762.33 272
13763.44 274
13764.55 273
13765.66 295
13766.76 280
13767.87 287
13768.98 292
13770.09 272
13771.20 304
13772.31 297
13773.42 290
13774.53 321
13775.63 338
13776.74 355
13777.85 328
13778.96 363
13780.07 318
13781.18 375
13782.29 330
13783.40 368
13784.51 364
13785.62 358
13786.73 329
13787.83 337
13788.94 285
13790.05 295
13791.16 316
13792.27 278
13793.38 238
13794.49 285
13795.60 299
13796.71 310
13797.82 267
13798.93 268
13800.04 286
13801.15 300
13802.26 301
13803.37 280
13804.48 264
13805.59 252
13806.70 306
13807.81 254
13808.92 278
13810.03 269
13811.14 273
13812.25 258
13813.36 261
13814.47 230
13815.58 259
13816.69 268
13817.80 264
13818.91 227
13820.03 222
13821.14 284
13822.25 269
13823.36 269
13824.47 246
13825.58 253
13826.69 253
13827.80 298
13828.91 251
13830.02 238
13831.13 245
13832.25 258
13833.36 266
13834.47 252
13835.58 237
13836.69 275
13837.80 235
13838.91 226
13840.02 240
13841.14 243
13842.25 232
13843.36 246
13844.47 262
13845.58 264
13846.69 259
13847.81 222
13848.92 250
13850.03 260
13851.14 221
13852.25 222
13853.37 261
13854.48 272
13855.59 199
13856.70 214
13857.81 243
13858.93 258
13860.04 241
13861.15 241
13862.26 243
13863.38 260
13864.49 250
13865.60 247
13866.71 261
13867.83 249
13868.94 216
13870.05 232
13871.16 233
13872.28 211
13873.39 259
13874.50 285
13875.61 261
13876.73 244
13877.84 237
13878.95 260
13880.07 259
13881.18 263
13882.29 237
13883.41 240
13884.52 231
13885.63 250
13886.75 240
13887.86 232
13888.97 238
13890.09 247
13891.20 247
13892.31 227
13893.43 253
13894.54 252
13895.65 290
13896.77 269
13897.88 250
13899.00 265
13900.11 295
13901.22 263
13902.34 255
13903.45 287
13904.57 273
13905.68 246
13906.79 264
13907.91 264
13909.02 274
13910.14 279
13911.25 247
13912.37 258
13913.48 246
13914.59 262
13915.71 226
13916.82 251
13917.94 258
13919.05 235
13920.17 230
13921.28 253
13922.40 232
13923.51 242
13924.63 261
13925.74 270
13926.86 243
13927.97 256
13929.09 244
13930.20 224
13931.32 256
13932.43 252
13933.55 246
13934.66 278
13935.78 216
13936.89 258
13938.01 261
13939.12 215
13940.24 220
13941.35 222
13942.47 253
13943.59 254
13944.70 259
13945.82 240
13946.93 235
13948.05 250
13949.16 243
13950.28 230
13951.40 260
13952.51 244
13953.63 275
13954.74 235
13955.86 208
13956.98 218
13958.09 239
13959.21 215
13960.33 215
13961.44 214
13962.56 215
13963.67 235
13964.79 225
13965.91 230
13967.02 244
13968.14 248
13969.26 247
13970.37 206
13971.49 229
13972.61 232
13973.72 233
13974.84 201
13975.96 208
13977.08 225
13978.19 212
13979.31 210
13980.43 242
13981.54 222
13982.66 223
13983.78 207
13984.90 231
13986.01 229
13987.13 213
13988.25 233
13989.37 215
13990.48 237
13991.60 236
13992.72 223
13993.84 213
13994.95 218
13996.07 253
13997.19 223
13998.31 218
13999.42 264
14000.54 234
14001.66 249
14002.78 256
14003.90 236
14005.01 232
14006.13 225
14007.25 231
14008.37 210
14009.49 213
14010.61 221
14011.72 219
14012.84 230
14013.96 219
14015.08 237
14016.20 240
14017.32 239
14018.43 225
14019.55 217
14020.67 234
14021.79 237
14022.91 206
14024.03 214
14025.15 223
14026.27 222
14027.39 226
14028.50 248
14029.62 240
14030.74 211
14031.86 248
14032.98 225
14034.10 230
14035.22 210
14036.34 209
14037.46 195
14038.58 202
14039.70 243
14040.82 240
14041.94 218
14043.06 214
14044.18 198
14045.30 196
14046.41 228
14047.53 217
14048.65 209
14049.77 240
14050.89 222
14052.01 214
14053.13 199
14054.25 214
14055.37 212
14056.49 231
14057.61 233
14058.74 235
14059.86 211
14060.98 223
14062.10 199
14063.22 218
14064.34 202
14065.46 230
14066.58 233
14067.70 247
14068.82 276
14069.94 231
14071.06 250
14072.18 258
14073.30 226
14074.42 245
14075.54 240
14076.66 286
14077.79 245
14078.91 266
14080.03 249
14081.15 254
14082.27 268
14083.39 254
14084.51 216
14085.63 256
14086.76 269
14087.88 274
14089.00 268
14090.12 259
14091.24 259
14092.36 255
14093.48 270
14094.61 316
14095.73 223
14096.85 278
14097.97 287
14099.09 250
14100.22 278
14101.34 240
14102.46 275
14103.58 278
14104.70 319
14105.83 329
14106.95 290
14108.07 305
14109.19 259
14110.31 272
14111.44 269
14112.56 324
14113.68 284
14114.80 268
14115.93 269
14117.05 295
14118.17 254
14119.29 248
14120.42 241
14121.54 274
14122.66 252
14123.79 230
14124.91 234
14126.03 228
14127.15 246
14128.28 265
14129.40 233
14130.52 201
14131.65 238
14132.77 236
14133.89 261
14135.02 253
14136.14 226
14137.26 230
14138.39 252
14139.51 257
14140.63 191
14141.76 206
14142.88 232
14144.00 250
14145.13 220
14146.25 200
14147.38 238
14148.50 228
14149.62 242
14150.75 212
14151.87 188
14152.99 204
14154.12 208
14155.24 223
14156.37 224
14157.49 213
14158.62 245
14159.74 204
14160.86 202
14161.99 194
14163.11 198
14164.24 209
14165.36 233
14166.49 185
14167.61 172
14168.74 250
14169.86 227
14170.99 220
14172.11 218
14173.23 226
14174.36 191
14175.48 189
14176.61 222
14177.73 205
14178.86 238
14179.98 226
14181.11 192
14182.23 157
14183.36 164
14184.49 185
14185.61 214
14186.74 212
14187.86 184
14188.99 207
14190.11 201
14191.24 178
14192.36 232
14193.49 215
14194.61 225
14195.74 202
14196.87 219
14197.99 217
14199.12 242
14200.24 221
14201.37 186
14202.50 189
14203.62 215
14204.75 217
14205.87 173
14207.00 204
14208.13 200
14209.25 219
14210.38 184
14211.50 190
14212.63 203
14213.76 226
14214.88 215
14216.01 188
14217.14 192
14218.26 207
14219.39 208
14220.52 186
14221.64 214
14222.77 227
14223.90 217
14225.02 203
14226.15 198
14227.28 192
14228.41 186
14229.53 187
14230.66 195
14231.79 208
14232.91 178
14234.04 233
14235.17 239
14236.30 203
14237.42 199
14238.55 176
14239.68 190
14240.81 193
14241.93 192
14243.06 213
14244.19 185
14245.32 190
14246.44 195
14247.57 176
14248.70 213
14249.83 220
14250.95 173
14252.08 178
14253.21 235
14254.34 212
14255.47 200
14256.59 200
14257.72 212
14258.85 196
14259.98 194
14261.11 191
14262.24 195
14263.36 200
14264.49 233
14265.62 226
14266.75 201
14267.88 173
14269.01 226
14270.14 212
14271.26 184
14272.39 219
14273.52 222
14274.65 224
14275.78 205
14276.91 207
14278.04 232
14279.17 202
14280.30 218
14281.42 199
14282.55 196
14283.68 213
14284.81 212
14285.94 214
14287.07 210
14288.20 191
14289.33 207
14290.46 215
14291.59 216
14292.72 195
14293.85 214
14294.98 203
14296.11 227
14297.24 181
14298.37 210
14299.50 195
14300.63 181
14301.76 180
14302.89 185
14304.02 166
14305.15 179
14306.28 216
14307.41 242
14308.54 176
14309.67 170
14310.80 198
14311.93 177
14313.06 175
14314.19 200
14315.32 194
14316.45 185
14317.58 191
14318.71 204
14319.84 179
14320.97 181
14322.10 187
14323.23 173
14324.36 160
14325.49 184
14326.63 182
14327.76 204
14328.89 229
14330.02 223
14331.15 207
14332.28 208
14333.41 192
14334.54 226
14335.67 223
14336.81 215
14337.94 230
14339.07 201
14340.20 212
14341.33 232
14342.46 226
14343.59 210
14344.73 186
14345.86 215
14346.99 225
14348.12 235
14349.25 211
14350.38 234
14351.52 197
14352.65 196
14353.78 222
14354.91 221
14356.04 211
14357.18 208
14358.31 194
14359.44 178
14360.57 196
14361.71 213
14362.84 192
14363.97 187
14365.10 183
14366.24 185
14367.37 181
14368.50 195
14369.63 191
14370.77 183
14371.90 205
14373.03 179
14374.16 220
14375.30 208
14376.43 209
14377.56 166
14378.70 185
14379.83 162
14380.96 173
14382.09 188
14383.23 177
14384.36 202
14385.49 165
14386.63 202
14387.76 193
14388.89 186
14390.03 142
14391.16 214
14392.29 206
14393.43 201
14394.56 170
14395.70 164
14396.83 157
14397.96 172
14399.10 206
14400.23 239
14401.36 231
14402.50 175
14403.63 205
14404.77 195
14405.90 190
14407.03 178
14408.17 187
14409.30 184
14410.44 182
14411.57 200
14412.71 179
14413.84 219
14414.97 208
14416.11 204
14417.24 192
14418.38 184
14419.51 190
14420.65 174
14421.78 173
14422.92 181
14424.05 219
14425.19 205
14426.32 200
14427.46 206
14428.59 188
14429.73 213
14430.86 184
14432.00 172
14433.13 185
14434.27 205
14435.40 178
14436.54 172
14437.67 172
14438.81 177
14439.94 190
14441.08 179
14442.21 184
14443.35 175
14444.48 181
14445.62 169
14446.76 177
14447.89 168
14449.03 187
14450.16 200
14451.30 183
14452.43 184
14453.57 185
14454.71 218
14455.84 193
14456.98 189
14458.11 164
14459.25 212
14460.39 158
14461.52 199
14462.66 204
14463.80 183
14464.93 163
14466.07 210
14467.20 200
14468.34 222
14469.48 182
14470.61 178
14471.75 199
14472.89 199
14474.02 183
14475.16 182
14476.30 171
14477.43 189
14478.57 179
14479.71 174
14480.85 231
14481.98 180
14483.12 188
14484.26 145
14485.39 174
14486.53 164
14487.67 160
14488.81 156
14489.94 162
14491.08 219
14492.22 203
14493.36 189
14494.49 173
14495.63 179
14496.77 187
14497.91 209
14499.04 178
14500.18 173
14501.32 160
14502.46 199
14503.59 215
14504.73 185
14505.87 207
14507.01 211
14508.15 213
14509.28 212
14510.42 208
14511.56 189
14512.70 208
14513.84 203
14514.98 207
14516.11 213
14517.25 198
14518.39 211
14519.53 180
14520.67 158
14521.81 202
14522.95 211
14524.08 224
14525.22 193
14526.36 176
14527.50 193
14528.64 207
14529.78 227
14530.92 206
14532.06 192
14533.20 188
14534.33 206
14535.47 214
14536.61 192
14537.75 202
14538.89 205
14540.03 228
14541.17 189
14542.31 184
14543.45 159
14544.59 201
14545.73 180
14546.87 207
14548.01 167
14549.15 196
14550.29 188
14551.43 166
14552.57 189
14553.71 173
14554.85 174
14555.99 171
14557.13 173
14558.27 177
14559.41 185
14560.55 165
14561.69 170
14562.83 152
14563.97 178
14565.11 193
14566.25 185
14567.39 161
14568.53 158
14569.67 147
14570.81 174
14571.95 174
14573.09 193
14574.23 164
14575.37 200
14576.51 168
14577.65 154
14578.79 192
14579.94 173
14581.08 186
14582.22 192
14583.36 171
14584.50 173
14585.64 188
14586.78 201
14587.92 181
14589.06 174
14590.21 190
14591.35 199
14592.49 196
14593.63 174
14594.77 165
14595.91 176
14597.05 175
14598.20 192
14599.34 183
14600.48 161
14601.62 167
14602.76 198
14603.90 177
14605.05 203
14606.19 184
14607.33 190
14608.47 193
14609.61 154
14610.76 191
14611.90 161
14613.04 174
14614.18 174
14615.32 170
14616.47 159
14617.61 173
14618.75 163
14619.89 179
14621.04 172
14622.18 177
14623.32 168
14624.46 184
14625.61 149
14626.75 174
14627.89 188
14629.04 189
14630.18 212
14631.32 180
14632.46 199
14633.61 183
14634.75 199
14635.89 193
14637.04 208
14638.18 196
14639.32 170
14640.47 209
14641.61 200
14642.75 207
14643.90 204
14645.04 198
14646.18 202
14647.33 168
14648.47 191
14649.61 208
14650.76 207
14651.90 180
14653.05 169
14654.19 192
14655.33 183
14656.48 188
14657.62 199
14658.76 189
14659.91 154
14661.05 182
14662.20 195
14663.34 177
14664.49 172
14665.63 183
14666.77 190
14667.92 199
14669.06 195
14670.21 179
14671.35 191
14672.50 191
14673.64 196
14674.79 190
14675.93 178
14677.07 172
14678.22 205
14679.36 185
14680.51 176
14681.65 191
14682.80 200
14683.94 190
14685.09 169
14686.23 174
14687.38 168
14688.52 202
14689.67 181
14690.81 198
14691.96 188
14693.10 165
14694.25 167
14695.40 184
14696.54 163
14697.69 173
14698.83 188
14699.98 173
14701.12 204
14702.27 177
14703.41 155
14704.56 161
14705.71 192
14706.85 219
14708.00 184
14709.14 164
14710.29 164
14711.44 163
14712.58 178
14713.73 175
14714.87 176
14716.02 185
14717.17 193
14718.31 182
14719.46 166
14720.61 172
14721.75 177
14722.90 168
14724.05 139
14725.19 164
14726.34 157
14727.49 174
14728.63 158
14729.78 180
14730.93 157
14732.07 163
14733.22 148
14734.37 156
14735.51 183
14736.66 167
14737.81 177
14738.95 171
14740.10 188
14741.25 159
14742.40 176
14743.54 170
14744.69 189
14745.84 199
14746.99 186
14748.13 164
14749.28 181
14750.43 177
14751.58 159
14752.72 161
14753.87 161
14755.02 174
14756.17 184
14757.31 172
14758.46 161
14759.61 171
14760.76 180
14761.91 158
14763.05 169
14764.20 193
14765.35 173
14766.50 166
14767.65 195
14768.80 196
14769.94 168
14771.09 163
14772.24 165
14773.39 156
14774.54 177
14775.69 163
14776.83 151
14777.98 141
14779.13 173
14780.28 147
14781.43 156
14782.58 161
14783.73 162
14784.88 158
14786.03 168
14787.17 156
14788.32 147
14789.47 151
14790.62 149
14791.77 172
14792.92 191
14794.07 171
14795.22 183
14796.37 182
14797.52 155
14798.67 184
14799.82 144
14800.97 148
14802.12 164
14803.26 173
14804.41 149
14805.56 179
14806.71 159
14807.86 145
14809.01 156
14810.16 160
14811.31 171
14812.46 158
14813.61 166
14814.76 155
14815.91 184
14817.06 168
14818.21 149
14819.36 154
14820.51 198
14821.66 205
14822.82 164
14823.97 144
14825.12 159
14826.27 173
14827.42 154
14828.57 176
14829.72 148
14830.87 194
14832.02 159
14833.17 164
14834.32 146
14835.47 142
14836.62 143
14837.77 157
14838.93 184
14840.08 182
14841.23 175
14842.38 172
14843.53 174
14844.68 143
14845.83 190
14846.98 149
14848.14 138
14849.29 163
14850.44 166
14851.59 166
14852.74 146
14853.89 145
14855.04 177
14856.20 167
14857.35 137
14858.50 178
14859.65 156
14860.80 178
14861.96 186
14863.11 177
14864.26 179
14865.41 166
14866.56 174
14867.72 198
14868.87 150
14870.02 169
14871.17 167
14872.32 175
14873.48 159
14874.63 140
14875.78 198
14876.93 148
14878.09 146
14879.24 166
14880.39 198
14881.54 182
14882.70 154
14883.85 161
14885.00 148
14886.16 183
14887.31 152
14888.46 149
14889.61 170
14890.77 165
14891.92 155
14893.07 161
14894.23 161
14895.38 168
14896.53 155
14897.69 161
14898.84 172
14899.99 148
14901.15 187
14902.30 170
14903.45 158
14904.61 149
14905.76 163
14906.91 152
14908.07 170
14909.22 154
14910.38 150
14911.53 184
14912.68 162
14913.84 174
14914.99 165
14916.15 177
14917.30 162
14918.45 170
14919.61 169
14920.76 186
14921.92 154
14923.07 146
14924.22 173
14925.38 147
14926.53 147
14927.69 171
14928.84 185
14930.00 165
14931.15 165
14932.31 160
14933.46 167
14934.62 153
14935.77 174
14936.93 160
14938.08 148
14939.24 135
14940.39 157
14941.55 166
14942.70 192
14943.86 168
14945.01 192
14946.17 156
14947.32 162
14948.48 193
14949.63 163
14950.79 173
14951.94 183
14953.10 157
14954.25 173
14955.41 186
14956.56 175
14957.72 156
14958.88 151
14960.03 159
14961.19 167
14962.34 178
14963.50 184
14964.65 176
14965.81 154
14966.97 217
14968.12 188
14969.28 165
14970.43 149
14971.59 199
14972.75 187
14973.90 142
14975.06 159
14976.22 197
14977.37 194
14978.53 174
14979.69 172
14980.84 168
14982.00 159
14983.16 172
14984.31 162
14985.47 142
14986.63 175
14987.78 184
14988.94 178
14990.10 184
14991.25 161
14992.41 154
14993.57 193
14994.72 196
14995.88 205
14997.04 154
14998.20 171
14999.35 177
15000.51 162
15001.67 166
15002.82 179
15003.98 169
15005.14 172
15006.30 173
15007.45 161
15008.61 187
15009.77 151
15010.93 204
15012.09 151
15013.24 148
15014.40 162
15015.56 163
15016.72 182
15017.87 134
15019.03 174
15020.19 174
15021.35 168
15022.51 171
15023.67 134
15024.82 162
15025.98 167
15027.14 197
15028.30 137
15029.46 170
15030.62 171
15031.77 138
15032.93 144
15034.09 157
15035.25 138
15036.41 156
15037.57 181
15038.73 168
15039.88 174
15041.04 149
15042.20 171
15043.36 177
15044.52 171
15045.68 161
15046.84 157
15048.00 155
15049.16 156
15050.32 150
15051.47 128
15052.63 164
15053.79 142
15054.95 157
15056.11 154
15057.27 187
15058.43 191
15059.59 153
15060.75 135
15061.91 171
15063.07 160
15064.23 140
15065.39 150
15066.55 152
15067.71 150
15068.87 173
15070.03 145
15071.19 152
15072.35 167
15073.51 157
15074.67 156
15075.83 160
15076.99 161
15078.15 178
15079.31 144
15080.47 142
15081.63 167
15082.79 154
15083.95 168
15085.11 170
15086.27 149
15087.43 156
15088.59 127
15089.76 158
15090.92 192
15092.08 169
15093.24 135
15094.40 151
15095.56 164
15096.72 171
15097.88 173
15099.04 153
15100.20 146
15101.37 148
15102.53 123
15103.69 145
15104.85 141
15106.01 160
15107.17 158
15108.33 162
15109.50 170
15110.66 140
15111.82 146
15112.98 142
15114.14 159
15115.30 156
15116.47 131
15117.63 139
15118.79 142
15119.95 162
15121.11 144
15122.27 148
15123.44 172
15124.60 172
15125.76 166
15126.92 132
15128.09 152
15129.25 144
15130.41 134
15131.57 141
15132.73 142
15133.90 144
15135.06 167
15136.22 172
15137.38 155
15138.55 176
15139.71 176
15140.87 144
15142.04 137
15143.20 166
15144.36 145
15145.52 158
15146.69 161
15147.85 166
15149.01 172
15150.18 158
15151.34 169
15152.50 169
15153.67 161
15154.83 136
15155.99 141
15157.16 157
15158.32 148
15159.48 144
15160.65 143
15161.81 132
15162.97 155
15164.14 139
15165.30 135
15166.46 118
15167.63 149
15168.79 143
15169.95 138
15171.12 143
15172.28 148
15173.45 183
15174.61 149
15175.77 126
15176.94 166
15178.10 162
15179.27 166
15180.43 170
15181.60 146
15182.76 171
15183.92 165
15185.09 149
15186.25 159
15187.42 144
15188.58 172
15189.75 176
15190.91 136
15192.08 144
15193.24 167
15194.41 176
15195.57 154
15196.74 174
15197.90 169
15199.07 155
15200.23 157
15201.40 148
15202.56 160
15203.73 155
15204.89 169
15206.06 167
15207.22 147
15208.39 182
15209.55 123
15210.72 141
15211.88 145
15213.05 161
15214.21 167
15215.38 151
15216.54 150
15217.71 153
15218.88 167
15220.04 161
15221.21 150
15222.37 140
15223.54 160
15224.71 135
15225.87 149
15227.04 125
15228.20 159
15229.37 155
15230.54 166
15231.70 151
15232.87 156
15234.03 157
15235.20 171
15236.37 140
15237.53 153
15238.70 173
15239.87 138
15241.03 181
15242.20 129
15243.37 152
15244.53 176
15245.70 168
15246.87 167
15248.03 184
15249.20 160
15250.37 163
15251.53 143
15252.70 172
15253.87 145
15255.04 180
15256.20 169
15257.37 153
15258.54 137
15259.70 150
15260.87 147
15262.04 183
15263.21 165
15264.37 162
15265.54 162
15266.71 157
15267.88 159
15269.04 145
15270.21 141
15271.38 143
15272.55 130
15273.72 138
15274.88 147
15276.05 137
15277.22 164
15278.39 130
15279.56 123
15280.72 147
15281.89 150
15283.06 147
15284.23 144
15285.40 151
15286.56 134
15287.73 146
15288.90 165
15290.07 151
15291.24 147
15292.41 151
15293.58 166
15294.74 174
15295.91 153
15297.08 122
15298.25 149
15299.42 131
15300.59 175
15301.76 146
15302.93 143
15304.09 136
15305.26 157
15306.43 167
15307.60 137
15308.77 174
15309.94 146
15311.11 138
15312.28 155
15313.45 161
15314.62 153
15315.79 154
15316.96 146
15318.13 160
15319.30 147
15320.46 160
15321.63 138
15322.80 161
15323.97 158
15325.14 145
15326.31 151
15327.48 133
15328.65 145
15329.82 136
15330.99 150
15332.16 154
15333.33 146
15334.50 144
15335.67 185
15336.84 132
15338.01 142
15339.18 148
15340.36 155
15341.53 176
15342.70 134
15343.87 131
15345.04 142
15346.21 135
15347.38 131
15348.55 146
15349.72 162
15350.89 134
15352.06 134
15353.23 165
15354.40 161
15355.57 169
15356.75 160
15357.92 165
15359.09 158
15360.26 160
15361.43 161
15362.60 160
15363.77 170
15364.94 177
15366.11 178
15367.29 164
15368.46 149
15369.63 143
15370.80 136
15371.97 111
15373.14 153
15374.32 146
15375.49 132
15376.66 147
15377.83 168
15379.00 150
15380.17 158
15381.35 172
15382.52 153
15383.69 141
15384.86 125
15386.03 156
15387.21 129
15388.38 158
15389.55 146
15390.72 174
15391.90 142
15393.07 137
15394.24 155
15395.41 164
15396.59 161
15397.76 141
15398.93 150
15400.10 150
15401.28 163
15402.45 162
15403.62 115
15404.79 169
15405.97 215
15407.14 159
15408.31 153
15409.49 149
15410.66 135
15411.83 155
15413.01 132
15414.18 150
15415.35 140
15416.53 202
15417.70 144
15418.87 127
15420.05 146
15421.22 174
15422.39 154
15423.57 150
15424.74 136
15425.91 167
15427.09 159
15428.26 143
15429.43 138
15430.61 157
15431.78 156
15432.96 153
15434.13 141
15435.30 154
15436.48 146
15437.65 170
15438.83 166
15440.00 170
15441.17 171
15442.35 151
15443.52 170
15444.70 168
15445.87 158
15447.05 148
15448.22 170
15449.40 184
15450.57 188
15451.75 156
15452.92 174
15454.09 180
15455.27 178
15456.44 194
15457.62 147
15458.79 137
15459.97 147
15461.14 167
15462.32 148
15463.49 157
15464.67 146
15465.84 147
15467.02 137
15468.19 143
15469.37 145
15470.55 143
15471.72 118
15472.90 149
15474.07 150
15475.25 132
15476.42 150
15477.60 161
15478.77 153
15479.95 152
15481.13 134
15482.30 110
15483.48 127
15484.65 142
15485.83 124
15487.00 133
15488.18 144
15489.36 170
15490.53 158
15491.71 169
15492.89 142
15494.06 160
15495.24 172
15496.41 158
15497.59 137
15498.77 166
15499.94 163
15501.12 150
15502.30 127
15503.47 151
15504.65 160
15505.83 137
15507.00 126
15508.18 131
15509.36 152
15510.53 133
15511.71 123
15512.89 146
15514.06 141
15515.24 112
15516.42 132
15517.60 149
15518.77 142
15519.95 160
15521.13 161
15522.30 161
15523.48 166
15524.66 138
15525.84 150
15527.01 141
15528.19 157
15529.37 174
15530.55 150
15531.73 164
15532.90 157
15534.08 144
15535.26 151
15536.44 115
15537.61 143
15538.79 154
15539.97 149
15541.15 153
15542.33 135
15543.50 138
15544.68 145
15545.86 135
15547.04 135
15548.22 133
15549.40 124
15550.57 134
15551.75 151
15552.93 146
15554.11 137
15555.29 142
15556.47 153
15557.65 161
15558.82 129
15560.00 150
15561.18 157
15562.36 136
15563.54 152
15564.72 147
15565.90 141
15567.08 162
15568.26 151
15569.43 138
15570.61 152
15571.79 144
15572.97 175
15574.15 178
15575.33 125
15576.51 161
15577.69 153
15578.87 150
15580.05 160
15581.23 143
15582.41 136
15583.59 140
15584.77 159
15585.95 162
15587.13 145
15588.31 130
15589.49 135
15590.67 147
15591.85 153
15593.03 160
15594.21 146
15595.39 132
15596.57 163
15597.75 148
15598.93 168
15600.11 169
15601.29 154
15602.47 129
15603.65 126
15604.83 155
15606.01 165
15607.19 157
15608.37 156
15609.55 151
15610.73 151
15611.91 151
15613.09 157
15614.27 181
15615.45 170
15616.64 182
15617.82 146
15619.00 153
15620.18 137
15621.36 135
15622.54 170
15623.72 156
15624.90 162
15626.08 173
15627.27 182
15628.45 167
15629.63 159
15630.81 157
15631.99 159
15633.17 164
15634.35 159
15635.54 151
15636.72 168
15637.90 177
15639.08 162
15640.26 135
15641.45 163
15642.63 188
15643.81 153
15644.99 130
15646.17 146
15647.36 157
15648.54 156
15649.72 162
15650.90 189
15652.08 165
15653.27 168
15654.45 155
15655.63 189
15656.81 138
15658.00 162
15659.18 164
15660.36 165
15661.54 181
15662.73 153
15663.91 192
15665.09 237
15666.27 173
15667.46 167
15668.64 163
15669.82 166
15671.01 184
15672.19 196
15673.37 167
15674.56 134
15675.74 159
15676.92 172
15678.10 138
15679.29 151
15680.47 145
15681.65 184
15682.84 193
15684.02 201
15685.21 190
15686.39 223
15687.57 175
15688.76 150
15689.94 155
15691.12 182
15692.31 179
15693.49 169
15694.67 153
15695.86 150
15697.04 167
15698.23 166
15699.41 148
15700.59 161
15701.78 151
15702.96 166
15704.15 172
15705.33 157
15706.52 149
15707.70 180
15708.88 164
15710.07 145
15711.25 181
15712.44 133
15713.62 128
15714.81 137
15715.99 158
15717.18 147
15718.36 154
15719.55 132
15720.73 170
15721.92 147
15723.10 146
15724.29 164
15725.47 171
15726.66 171
15727.84 148
15729.03 170
15730.21 132
15731.40 166
15732.58 160
15733.77 137
15734.95 140
15736.14 135
15737.32 148
15738.51 188
15739.69 183
15740.88 163
15742.07 161
15743.25 177
15744.44 209
15745.62 174
15746.81 171
15747.99 139
15749.18 170
15750.37 200
15751.55 168
15752.74 149
15753.93 137
15755.11 161
15756.30 164
15757.48 142
15758.67 155
15759.86 124
15761.04 141
15762.23 170
15763.42 146
15764.60 173
15765.79 163
15766.98 179
15768.16 177
15769.35 173
15770.54 205
15771.72 161
15772.91 163
15774.10 168
15775.28 178
15776.47 168
15777.66 171
15778.84 162
15780.03 168
15781.22 144
15782.41 168
15783.59 155
15784.78 136
15785.97 157
15787.15 174
15788.34 166
15789.53 152
15790.72 177
15791.90 156
15793.09 158
15794.28 166
15795.47 184
15796.65 147
15797.84 163
15799.03 182
15800.22 183
15801.41 160
15802.59 131
15803.78 158
15804.97 175
15806.16 157
15807.35 174
15808.53 150
15809.72 163
15810.91 142
15812.10 137
15813.29 151
15814.48 155
15815.66 174
15816.85 157
15818.04 157
15819.23 151
15820.42 146
15821.61 160
15822.80 177
15823.98 162
15825.17 151
15826.36 160
15827.55 170
15828.74 164
15829.93 146
15831.12 181
15832.31 170
15833.50 155
15834.69 147
15835.87 149
15837.06 167
15838.25 115
15839.44 130
15840.63 133
15841.82 139
15843.01 136
15844.20 180
15845.39 139
15846.58 129
15847.77 147
15848.96 126
15850.15 148
15851.34 144
15852.53 143
15853.72 137
15854.91 129
15856.10 146
15857.29 189
15858.48 192
15859.67 135
15860.86 145
15862.05 145
15863.24 152
15864.43 153
15865.62 164
15866.81 159
15868.00 146
15869.19 144
15870.38 154
15871.57 182
15872.76 147
15873.95 156
15875.14 159
15876.33 138
15877.52 136
15878.72 154
15879.91 151
15881.10 159
15882.29 138
15883.48 145
15884.67 159
15885.86 139
15887.05 150
15888.24 128
15889.43 162
15890.63 148
15891.82 141
15893.01 163
15894.20 177
15895.39 124
15896.58 157
15897.77 172
15898.97 160
15900.16 176
15901.35 168
15902.54 124
15903.73 129
15904.92 147
15906.12 142
15907.31 166
15908.50 139
15909.69 148
15910.88 165
15912.08 155
15913.27 153
15914.46 160
15915.65 121
15916.85 157
15918.04 170
15919.23 162
15920.42 160
15921.61 150
15922.81 164
15924.00 150
15925.19 160
15926.38 173
15927.58 162
15928.77 157
15929.96 164
15931.16 131
15932.35 158
15933.54 149
15934.73 170
15935.93 132
15937.12 151
15938.31 163
15939.51 156
15940.70 149
15941.89 132
15943.09 142
15944.28 123
15945.47 162
15946.67 172
15947.86 150
15949.05 159
15950.25 167
15951.44 175
15952.63 152
15953.83 139
15955.02 122
15956.21 133
15957.41 126
15958.60 112
15959.80 143
15960.99 149
15962.18 116
15963.38 144
15964.57 134
15965.77 149
15966.96 134
15968.15 148
15969.35 148
15970.54 126
15971.74 160
15972.93 150
15974.13 152
15975.32 112
15976.51 130
15977.71 142
15978.90 148
15980.10 148
15981.29 152
15982.49 133
15983.68 121
15984.88 130
15986.07 145
15987.27 142
15988.46 104
15989.66 130
15990.85 155
15992.05 140
15993.24 129
15994.44 126
15995.63 152
15996.83 138
15998.02 123
15999.22 125
16000.41 118
16001.61 136
16002.80 164
16004.00 131
16005.20 120
16006.39 129
16007.59 135
16008.78 137
16009.98 132
16011.17 131
16012.37 135
16013.57 136
16014.76 143
16015.96 135
16017.15 132
16018.35 140
16019.55 136
16020.74 125
16021.94 143
16023.13 173
16024.33 139
16025.53 142
16026.72 142
16027.92 143
16029.12 137
16030.31 152
16031.51 120
16032.71 128
16033.90 134
16035.10 151
16036.30 137
16037.49 125
16038.69 151
16039.89 135
16041.08 111
16042.28 119
16043.48 127
16044.67 127
16045.87 139
16047.07 132
16048.27 142
16049.46 134
16050.66 148
16051.86 152
16053.06 157
16054.25 140
16055.45 136
16056.65 115
16057.84 140
16059.04 124
16060.24 148
16061.44 144
16062.64 144
16063.83 117
16065.03 101
16066.23 154
16067.43 136
16068.62 148
16069.82 130
16071.02 129
16072.22 110
16073.42 143
16074.62 151
16075.81 145
16077.01 114
16078.21 131
16079.41 163
16080.61 135
16081.81 115
16083.00 113
16084.20 112
16085.40 137
16086.60 155
16087.80 102
16089.00 115
16090.20 144
16091.39 122
16092.59 129
16093.79 104
16094.99 113
16096.19 119
16097.39 119
16098.59 103
16099.79 129
16100.99 113
16102.19 124
16103.38 103
16104.58 123
16105.78 127
16106.98 139
16108.18 136
16109.38 106
16110.58 111
16111.78 121
16112.98 146
16114.18 144
16115.38 120
16116.58 132
16117.78 120
16118.98 126
16120.18 114
16121.38 116
16122.58 154
16123.78 132
16124.98 131
16126.18 107
16127.38 133
16128.58 131
16129.78 153
16130.98 159
16132.18 118
16133.38 116
16134.58 124
16135.78 157
16136.98 138
16138.18 123
16139.38 120
16140.58 158
16141.78 125
16142.98 113
16144.19 128
16145.39 158
16146.59 163
16147.79 131
16148.99 128
16150.19 132
16151.39 147
16152.59 148
16153.79 110
16154.99 109
16156.20 154
16157.40 152
16158.60 145
16159.80 143
16161.00 98
16162.20 124
16163.40 135
16164.61 100
16165.81 143
16167.01 137
16168.21 141
16169.41 155
16170.61 131
16171.82 132
16173.02 106
16174.22 133
16175.42 134
16176.62 136
16177.82 87
16179.03 110
16180.23 142
16181.43 131
16182.63 105
16183.84 140
16185.04 137
16186.24 107
16187.44 126
16188.65 117
16189.85 134
16191.05 117
16192.25 125
16193.46 124
16194.66 104
16195.86 100
16197.06 128
16198.27 128
16199.47 116
16200.67 119
16201.87 144
16203.08 128
16204.28 130
16205.48 133
16206.69 120
16207.89 143
16209.09 143
16210.30 106
16211.50 125
16212.70 115
16213.91 138
16215.11 114
16216.31 123
16217.52 103
16218.72 106
16219.92 120
16221.13 98
16222.33 121
16223.53 140
16224.74 141
16225.94 133
16227.15 129
16228.35 140
16229.55 131
16230.76 122
16231.96 144
16233.17 109
16234.37 107
16235.57 115
16236.78 150
16237.98 121
16239.19 122
16240.39 136
16241.60 114
16242.80 117
16244.00 130
16245.21 114
16246.41 120
16247.62 162
16248.82 149
16250.03 99
16251.23 103
16252.44 128
16253.64 115
16254.85 141
16256.05 138
16257.26 122
16258.46 115
16259.67 132
16260.87 111
16262.08 121
16263.28 113
16264.49 122
16265.69 124
16266.90 151
16268.10 136
16269.31 142
16270.51 141
16271.72 160
16272.93 141
16274.13 148
16275.34 126
16276.54 130
16277.75 132
16278.95 119
16280.16 127
16281.37 127
16282.57 134
16283.78 152
16284.98 140
16286.19 141
16287.40 130
16288.60 109
16289.81 116
16291.01 146
16292.22 130
16293.43 133
16294.63 126
16295.84 115
16297.05 167
16298.25 135
16299.46 114
16300.67 150
16301.87 135
16303.08 112
16304.29 115
16305.49 136
16306.70 116
16307.91 169
16309.11 123
16310.32 145
16311.53 150
16312.73 147
16313.94 140
16315.15 131
16316.36 125
16317.56 132
16318.77 148
16319.98 133
16321.19 136
16322.39 158
16323.60 134
16324.81 129
16326.02 143
16327.22 137
16328.43 140
16329.64 119
16330.85 145
16332.05 140
16333.26 136
16334.47 130
16335.68 137
16336.88 158
16338.09 133
16339.30 106
16340.51 125
16341.72 131
16342.93 111
16344.13 139
16345.34 122
16346.55 125
16347.76 117
16348.97 131
16350.18 110
16351.38 103
16352.59 127
16353.80 135
16355.01 109
16356.22 109
16357.43 102
16358.64 132
16359.84 147
16361.05 108
16362.26 125
16363.47 97
16364.68 118
16365.89 99
16367.10 127
16368.31 146
16369.52 137
16370.73 125
16371.93 117
16373.14 114
16374.35 129
16375.56 111
16376.77 108
16377.98 115
16379.19 112
16380.40 121
16381.61 107
16382.82 100
16384.03 109
16385.24 136
16386.45 117
16387.66 122
16388.87 116
16390.08 113
16391.29 135
16392.50 132
16393.71 99
16394.92 118
16396.13 123
16397.34 127
16398.55 92
16399.76 98
16400.97 133
16402.18 133
16403.39 94
16404.60 102
16405.81 117
16407.02 127
16408.23 129
16409.44 108
16410.65 127
16411.86 123
16413.08 121
16414.29 143
16415.50 100
16416.71 117
16417.92 116
16419.13 122
16420.34 114
16421.55 114
16422.76 104
16423.97 110
16425.19 104
16426.40 108
16427.61 116
16428.82 103
16430.03 104
16431.24 119
16432.45 102
16433.67 107
16434.88 145
16436.09 109
16437.30 101
16438.51 110
16439.72 110
16440.94 111
16442.15 156
16443.36 135
16444.57 103
16445.78 123
16446.99 129
16448.21 132
16449.42 114
16450.63 137
16451.84 164
16453.06 154
16454.27 116
16455.48 129
16456.69 114
16457.90 134
16459.12 116
16460.33 130
16461.54 108
16462.75 130
16463.97 109
16465.18 125
16466.39 145
16467.61 129
16468.82 105
16470.03 136
16471.24 120
16472.46 109
16473.67 117
16474.88 108
16476.10 125
16477.31 127
16478.52 151
16479.74 120
16480.95 129
16482.16 100
16483.38 103
16484.59 104
16485.80 106
16487.02 107
16488.23 106
16489.44 126
16490.66 95
16491.87 111
16493.08 114
16494.30 119
16495.51 123
16496.73 112
16497.94 104
16499.15 136
16500.37 101
16501.58 111
16502.80 122
16504.01 136
16505.22 107
16506.44 130
16507.65 127
16508.87 104
16510.08 111
16511.30 118
16512.51 99
16513.72 100
16514.94 134
16516.15 105
16517.37 128
16518.58 119
16519.80 122
16521.01 105
16522.23 122
16523.44 100
16524.66 108
16525.87 111
16527.09 109
16528.30 128
16529.52 114
16530.73 104
16531.95 120
16533.16 134
16534.38 119
16535.59 104
16536.81 99
16538.02 102
16539.24 112
16540.45 125
16541.67 111
16542.89 109
16544.10 134
16545.32 111
16546.53 105
16547.75 107
16548.96 143
16550.18 122
16551.40 110
16552.61 107
16553.83 102
16555.04 116
16556.26 115
16557.48 98
16558.69 108
16559.91 115
16561.12 106
16562.34 131
16563.56 106
16564.77 104
16565.99 121
16567.21 102
16568.42 130
16569.64 108
16570.86 113
16572.07 113
16573.29 111
16574.51 90
16575.72 97
16576.94 109
16578.16 104
16579.37 119
16580.59 124
16581.81 94
16583.02 109
16584.24 111
16585.46 96
16586.68 94
16587.89 101
16589.11 118
16590.33 101
16591.54 103
16592.76 117
16593.98 96
16595.20 107
16596.41 121
16597.63 107
16598.85 84
16600.07 102
16601.29 103
16602.50 108
16603.72 111
16604.94 116
16606.16 102
16607.37 100
16608.59 96
16609.81 96
16611.03 101
16612.25 103
16613.46 94
16614.68 109
16615.90 118
16617.12 114
16618.34 121
16619.56 100
16620.77 99
16621.99 88
16623.21 105
16624.43 97
16625.65 107
16626.87 116
16628.09 105
16629.30 108
16630.52 111
16631.74 106
16632.96 90
16634.18 106
16635.40 108
16636.62 123
16637.84 123
16639.06 92
16640.28 119
16641.49 131
16642.71 93
16643.93 105
16645.15 105
16646.37 107
16647.59 101
16648.81 95
16650.03 99
16651.25 88
16652.47 92
16653.69 106
16654.91 101
16656.13 111
16657.35 106
16658.57 102
16659.79 109
16661.01 83
16662.23 96
16663.45 111
16664.67 126
16665.89 127
16667.11 109
16668.33 104
16669.55 120
16670.77 95
16671.99 90
16673.21 108
16674.43 95
16675.65 126
16676.87 123
16678.09 102
16679.31 123
16680.53 114
16681.75 111
16682.97 128
16684.19 120
16685.42 110
16686.64 113
16687.86 112
16689.08 117
16690.30 102
16691.52 103
16692.74 126
16693.96 87
16695.18 85
16696.40 120
16697.63 105
16698.85 100
16700.07 132
16701.29 124
16702.51 116
16703.73 134
16704.95 104
16706.18 111
16707.40 100
16708.62 112
16709.84 106
16711.06 87
16712.28 99
16713.51 107
16714.73 117
16715.95 106
16717.17 97
16718.39 106
16719.62 107
16720.84 120
16722.06 135
16723.28 112
16724.50 105
16725.73 106
16726.95 98
16728.17 98
16729.39 108
16730.62 107
16731.84 100
16733.06 101
16734.28 98
16735.51 100
16736.73 99
16737.95 82
16739.18 83
16740.40 114
16741.62 111
16742.84 106
16744.07 84
16745.29 101
16746.51 117
16747.74 91
16748.96 115
16750.18 118
16751.41 109
16752.63 105
16753.85 119
16755.08 123
16756.30 99
16757.52 101
16758.75 102
16759.97 108
16761.19 98
16762.42 90
16763.64 109
16764.86 94
16766.09 91
16767.31 94
16768.54 100
16769.76 123
16770.98 120
16772.21 97
16773.43 84
16774.66 98
16775.88 90
16777.10 94
16778.33 74
16779.55 79
16780.78 90
16782.00 100
16783.22 112
16784.45 110
16785.67 89
16786.90 96
16788.12 108
16789.35 79
16790.57 116
16791.80 103
16793.02 96
16794.25 110
16795.47 97
16796.70 105
16797.92 102
16799.15 105
16800.37 113
16801.60 84
16802.82 83
16804.05 113
16805.27 112
16806.50 83
16807.72 101
16808.95 89
16810.17 102
16811.40 118
16812.62 104
16813.85 87
16815.07 102
16816.30 101
16817.53 118
16818.75 86
16819.98 97
16821.20 106
16822.43 118
16823.65 80
16824.88 99
16826.11 90
16827.33 114
16828.56 102
16829.78 91
16831.01 89
16832.24 124
16833.46 142
16834.69 118
16835.92 107
16837.14 106
16838.37 87
16839.60 81
16840.82 98
16842.05 109
16843.27 108
16844.50 96
16845.73 102
16846.96 112
16848.18 96
16849.41 98
16850.64 106
16851.86 98
16853.09 99
16854.32 89
16855.54 90
16856.77 107
16858.00 82
16859.22 100
16860.45 103
16861.68 83
16862.91 94
16864.13 97
16865.36 97
16866.59 85
16867.82 101
16869.04 117
16870.27 120
16871.50 90
16872.73 97
16873.95 89
16875.18 76
16876.41 94
16877.64 109
16878.87 97
16880.09 105
16881.32 99
16882.55 102
16883.78 104
16885.01 102
16886.23 104
16887.46 111
16888.69 109
16889.92 99
16891.15 101
16892.38 107
16893.60 78
16894.83 106
16896.06 103
16897.29 77
16898.52 135
16899.75 108
16900.98 101
16902.20 112
16903.43 96
16904.66 108
16905.89 110
16907.12 125
16908.35 80
16909.58 71
16910.81 98
16912.04 109
16913.26 99
16914.49 92
16915.72 95
16916.95 98
16918.18 114
16919.41 112
16920.64 106
16921.87 90
16923.10 110
16924.33 94
16925.56 101
16926.79 88
16928.02 108
16929.25 121
16930.48 99
16931.71 106
16932.94 80
16934.17 100
16935.40 80
16936.63 84
16937.86 93
16939.09 95
16940.32 95
16941.55 99
16942.78 97
16944.01 98
16945.24 108
16946.47 127
16947.70 89
16948.93 94
16950.16 89
16951.39 99
16952.62 98
16953.85 100
16955.08 116
16956.31 111
16957.54 104
16958.77 125
16960.01 120
16961.24 109
16962.47 82
16963.70 105
16964.93 104
16966.16 105
16967.39 110
16968.62 98
16969.85 115
16971.08 119
16972.32 103
16973.55 92
16974.78 115
16976.01 127
16977.24 101
16978.47 99
16979.70 82
16980.94 91
16982.17 99
16983.40 110
16984.63 105
16985.86 97
16987.10 99
16988.33 111
16989.56 94
16990.79 120
16992.02 121
16993.26 108
16994.49 108
16995.72 82
16996.95 78
16998.18 90
16999.42 89
17000.65 96
17001.88 98
17003.11 101
17004.35 123
17005.58 85
17006.81 90
17008.04 98
17009.28 84
17010.51 90
17011.74 104
17012.97 88
17014.21 97
17015.44 89
17016.67 84
17017.91 78
17019.14 92
17020.37 97
17021.60 104
17022.84 90
17024.07 88
17025.30 86
17026.54 88
17027.77 96
17029.00 96
17030.24 91
17031.47 101
17032.70 73
17033.94 77
17035.17 99
17036.41 93
17037.64 90
17038.87 103
17040.11 101
17041.34 94
17042.57 109
17043.81 111
17045.04 97
17046.28 99
17047.51 112
17048.74 90
17049.98 91
17051.21 86
17052.45 95
17053.68 99
17054.92 116
17056.15 111
17057.38 85
17058.62 99
17059.85 106
17061.09 80
17062.32 66
17063.56 105
17064.79 111
17066.03 101
17067.26 101
17068.50 106
17069.73 130
17070.97 105
17072.20 100
17073.44 109
17074.67 107
17075.91 105
17077.14 105
17078.38 94
17079.61 76
17080.85 116
17082.08 90
17083.32 101
17084.55 86
17085.79 101
17087.02 110
17088.26 88
17089.49 90
17090.73 103
17091.97 102
17093.20 107
17094.44 98
17095.67 106
17096.91 91
17098.14 117
17099.38 96
17100.62 111
17101.85 111
17103.09 87
17104.32 109
17105.56 117
17106.80 106
17108.03 96
17109.27 90
17110.51 88
17111.74 87
17112.98 100
17114.21 103
17115.45 66
17116.69 103
17117.92 107
17119.16 91
17120.40 95
17121.63 105
17122.87 105
17124.11 101
17125.34 110
17126.58 105
17127.82 102
17129.06 98
17130.29 95
17131.53 103
17132.77 112
17134.00 96
17135.24 87
17136.48 80
17137.72 119
17138.95 103
17140.19 91
17141.43 104
17142.67 80
17143.90 103
17145.14 110
17146.38 96
17147.62 102
17148.85 98
17150.09 103
17151.33 98
17152.57 97
17153.80 103
17155.04 107
17156.28 99
17157.52 98
17158.76 82
17159.99 85
17161.23 91
17162.47 102
17163.71 90
17164.95 89
17166.19 132
17167.42 102
17168.66 105
17169.90 122
17171.14 106
17172.38 95
17173.62 90
17174.86 99
17176.09 97
17177.33 97
17178.57 75
17179.81 98
17181.05 98
17182.29 109
17183.53 105
17184.77 87
17186.01 74
17187.24 95
17188.48 133
17189.72 105
17190.96 107
17192.20 123
17193.44 111
17194.68 90
17195.92 84
17197.16 89
17198.40 98
17199.64 85
17200.88 101
17202.12 81
17203.36 103
17204.60 87
17205.84 95
17207.08 111
17208.32 90
17209.56 87
17210.80 104
17212.04 82
17213.28 89
17214.52 79
17215.76 91
17217.00 90
17218.24 109
17219.48 91
17220.72 88
17221.96 86
17223.20 94
17224.44 111
17225.68 97
17226.92 95
17228.16 126
17229.40 92
17230.64 109
17231.88 83
17233.12 83
17234.36 97
17235.60 114
17236.85 111
17238.09 115
17239.33 114
17240.57 96
17241.81 94
17243.05 100
17244.29 101
17245.53 92
17246.77 112
17248.02 103
17249.26 95
17250.50 98
17251.74 125
17252.98 117
17254.22 115
17255.46 116
17256.71 102
17257.95 100
17259.19 96
17260.43 85
17261.67 95
17262.91 111
17264.16 92
17265.40 114
17266.64 111
17267.88 83
17269.12 86
17270.37 99
17271.61 100
17272.85 104
17274.09 85
17275.34 101
17276.58 93
17277.82 84
17279.06 82
17280.30 102
17281.55 116
17282.79 101
17284.03 111
17285.27 106
17286.52 105
17287.76 120
17289.00 124
17290.25 91
17291.49 111
17292.73 102
17293.97 100
17295.22 83
17296.46 92
17297.70 79
17298.95 115
17300.19 109
17301.43 100
17302.68 88
17303.92 87
17305.16 85
17306.41 103
17307.65 94
17308.89 81
17310.14 101
17311.38 96
17312.62 91
17313.87 112
17315.11 102
17316.36 93
17317.60 102
17318.84 70
17320.09 83
17321.33 88
17322.58 119
17323.82 107
17325.06 89
17326.31 80
17327.55 77
17328.80 98
17330.04 94
17331.28 101
17332.53 85
17333.77 98
17335.02 111
17336.26 110
17337.51 89
17338.75 108
17340.00 97
17341.24 76
17342.48 102
17343.73 94
17344.97 106
17346.22 107
17347.46 96
17348.71 93
17349.95 102
17351.20 90
17352.44 99
17353.69 101
17354.93 84
17356.18 96
17357.42 96
17358.67 89
17359.92 90
17361.16 91
17362.41 75
17363.65 94
17364.90 81
17366.14 104
17367.39 89
17368.63 76
17369.88 90
17371.13 110
17372.37 89
17373.62 87
17374.86 86
17376.11 87
17377.35 71
17378.60 78
17379.85 114
17381.09 99
17382.34 96
17383.59 105
17384.83 95
17386.08 87
17387.32 80
17388.57 89
17389.82 95
17391.06 86
17392.31 95
17393.56 71
17394.80 88
17396.05 98
17397.30 77
17398.54 74
17399.79 83
17401.04 93
17402.28 91
17403.53 90
17404.78 83
17406.02 100
17407.27 96
17408.52 111
17409.77 73
17411.01 86
17412.26 90
17413.51 80
17414.75 81
17416.00 72
17417.25 129
17418.50 96
17419.74 101
17420.99 73
17422.24 107
17423.49 88
17424.73 114
17425.98 99
17427.23 83
17428.48 109
17429.73 104
17430.97 132
17432.22 94
17433.47 82
17434.72 85
17435.97 140
17437.21 100
17438.46 81
17439.71 99
17440.96 106
17442.21 96
17443.45 107
17444.70 72
17445.95 88
17447.20 88
17448.45 95
17449.70 88
17450.95 83
17452.19 95
17453.44 92
17454.69 99
17455.94 95
17457.19 106
17458.44 106
17459.69 109
17460.94 94
17462.19 90
17463.43 96
17464.68 91
17465.93 84
17467.18 92
17468.43 82
17469.68 103
17470.93 101
17472.18 86
17473.43 83
17474.68 105
17475.93 93
17477.18 78
17478.43 93
17479.68 98
17480.93 93
17482.18 107
17483.43 100
17484.68 83
17485.93 95
17487.17 98
17488.42 98
17489.67 100
17490.92 85
17492.18 120
17493.43 116
17494.68 84
17495.93 85
17497.18 108
17498.43 119
17499.68 98
17500.93 94
17502.18 92
17503.43 101
17504.68 102
17505.93 89
17507.18 88
17508.43 106
17509.68 100
17510.93 96
17512.18 109
17513.43 117
17514.68 94
17515.94 111
17517.19 94
17518.44 100
17519.69 110
17520.94 82
17522.19 125
17523.44 111
17524.69 113
17525.94 89
17527.20 114
17528.45 104
17529.70 104
17530.95 87
17532.20 80
17533.45 106
17534.70 101
17535.96 103
17537.21 113
17538.46 99
17539.71 104
17540.96 117
17542.22 104
17543.47 110
17544.72 92
17545.97 109
17547.22 78
17548.48 99
17549.73 98
17550.98 125
17552.23 91
17553.48 86
17554.74 100
17555.99 120
17557.24 122
17558.49 144
17559.75 84
17561.00 107
17562.25 106
17563.50 92
17564.76 118
17566.01 123
17567.26 119
17568.52 98
17569.77 125
17571.02 122
17572.27 109
17573.53 104
17574.78 121
17576.03 107
17577.29 100
17578.54 102
17579.79 107
17581.05 117
17582.30 100
17583.55 91
17584.81 110
17586.06 116
17587.31 120
17588.57 92
17589.82 115
17591.07 108
17592.33 87
17593.58 98
17594.83 107
17596.09 127
17597.34 101
17598.60 108
17599.85 94
17601.10 107
17602.36 117
17603.61 98
17604.87 94
17606.12 99
17607.37 102
17608.63 107
17609.88 99
17611.14 128
17612.39 113
17613.65 103
17614.90 120
17616.16 94
17617.41 90
17618.66 86
17619.92 93
17621.17 95
17622.43 114
17623.68 77
17624.94 93
17626.19 97
17627.45 93
17628.70 87
17629.96 113
17631.21 101
17632.47 73
17633.72 102
17634.98 113
17636.23 79
17637.49 81
17638.74 121
17640.00 89
17641.26 125
17642.51 97
17643.77 103
17645.02 101
17646.28 111
17647.53 95
17648.79 90
17650.04 108
17651.30 111
17652.56 111
17653.81 99
17655.07 94
17656.32 132
17657.58 93
17658.84 88
17660.09 116
17661.35 98
17662.60 115
17663.86 107
17665.12 101
17666.37 92
17667.63 93
17668.89 102
17670.14 87
17671.40 103
17672.66 89
17673.91 104
17675.17 104
17676.43 93
17677.68 87
17678.94 101
17680.20 104
17681.45 102
17682.71 102
17683.97 94
17685.22 89
17686.48 94
17687.74 95
17688.99 101
17690.25 110
17691.51 118
17692.77 110
17694.02 102
17695.28 104
17696.54 107
17697.80 102
17699.05 100
17700.31 132
17701.57 109
17702.83 95
17704.08 90
17705.34 88
17706.60 81
17707.86 96
17709.11 96
17710.37 101
17711.63 108
17712.89 98
17714.15 95
17715.40 107
17716.66 97
17717.92 100
17719.18 97
17720.44 103
17721.70 103
17722.95 106
17724.21 111
17725.47 129
17726.73 103
17727.99 97
17729.25 83
17730.51 90
17731.76 115
17733.02 97
17734.28 107
17735.54 95
17736.80 99
17738.06 100
17739.32 113
17740.58 112
17741.83 82
17743.09 91
17744.35 81
17745.61 107
17746.87 90
17748.13 100
17749.39 99
17750.65 95
17751.91 99
17753.17 128
17754.43 108
17755.69 99
17756.95 111
17758.21 129
17759.47 110
17760.73 84
17761.98 113
17763.24 114
17764.50 136
17765.76 147
17767.02 115
17768.28 93
17769.54 106
17770.80 120
17772.06 88
17773.32 94
17774.58 106
17775.84 106
17777.11 100
17778.37 99
17779.63 98
17780.89 111
17782.15 95
17783.41 87
17784.67 88
17785.93 80
17787.19 100
17788.45 96
17789.71 96
17790.97 80
17792.23 89
17793.49 83
17794.75 78
17796.01 120
17797.28 126
17798.54 98
17799.80 111
17801.06 123
17802.32 85
17803.58 100
17804.84 83
17806.10 86
17807.37 77
17808.63 107
17809.89 97
17811.15 122
17812.41 119
17813.67 91
17814.93 95
17816.20 78
17817.46 89
17818.72 117
17819.98 97
17821.24 106
17822.50 91
17823.77 104
17825.03 121
17826.29 119
17827.55 94
17828.81 110
17830.08 80
17831.34 105
17832.60 94
17833.86 108
17835.13 101
17836.39 97
17837.65 109
17838.91 91
17840.18 93
17841.44 88
17842.70 93
17843.96 104
17845.23 98
17846.49 113
17847.75 88
17849.01 83
17850.28 98
17851.54 122
17852.80 108
17854.07 115
17855.33 98
17856.59 82
17857.86 93
17859.12 104
17860.38 93
17861.65 110
17862.91 90
17864.17 96
17865.44 86
17866.70 107
17867.96 100
17869.23 92
17870.49 94
17871.75 96
17873.02 97
17874.28 79
17875.54 89
17876.81 82
17878.07 89
17879.34 95
17880.60 85
17881.86 97
17883.13 100
17884.39 111
17885.66 75
17886.92 71
17888.18 67
17889.45 84
17890.71 79
17891.98 75
17893.24 81
17894.51 78
17895.77 66
17897.04 80
17898.30 92
17899.56 80
17900.83 94
17902.09 92
17903.36 73
17904.62 94
17905.89 80
17907.15 79
17908.42 86
17909.68 92
17910.95 96
17912.21 100
17913.48 105
17914.74 105
17916.01 82
17917.27 78
17918.54 104
17919.80 112
17921.07 103
17922.34 91
17923.60 76
17924.87 99
17926.13 91
17927.40 91
17928.66 94
17929.93 105
17931.19 92
17932.46 95
17933.73 101
17934.99 78
17936.26 83
17937.52 88
17938.79 100
17940.06 88
17941.32 101
17942.59 92
17943.85 69
17945.12 80
17946.39 78
17947.65 95
17948.92 93
17950.19 80
17951.45 80
17952.72 108
17953.99 85
17955.25 87
17956.52 77
17957.79 108
17959.05 107
17960.32 84
17961.59 81
17962.85 84
17964.12 81
17965.39 86
17966.65 77
17967.92 86
17969.19 88
17970.45 88
17971.72 112
17972.99 82
17974.26 79
17975.52 78
17976.79 73
17978.06 80
17979.33 71
17980.59 87
17981.86 116
17983.13 75
17984.40 68
17985.66 88
17986.93 101
17988.20 87
17989.47 83
17990.73 90
17992.00 85
17993.27 80
17994.54 68
17995.81 96
17997.07 101
17998.34 115
17999.61 90
18000.88 98
18002.15 98
18003.42 91
18004.68 82
18005.95 87
18007.22 60
18008.49 99
18009.76 115
18011.03 77
18012.30 80
18013.56 96
18014.83 90
18016.10 117
18017.37 109
18018.64 88
18019.91 103
18021.18 94
18022.45 79
18023.71 94
18024.98 85
18026.25 90
18027.52 95
18028.79 82
18030.06 68
18031.33 80
18032.60 85
18033.87 99
18035.14 92
18036.41 97
18037.68 84
18038.95 113
18040.22 87
18041.49 85
18042.76 75
18044.02 105
18045.29 106
18046.56 86
18047.83 107
18049.10 98
18050.37 113
18051.64 84
18052.91 92
18054.18 105
18055.45 106
18056.72 113
18057.99 113
18059.27 99
18060.54 68
18061.81 94
18063.08 112
18064.35 85
18065.62 90
18066.89 94
18068.16 98
18069.43 101
18070.70 87
18071.97 85
18073.24 121
18074.51 117
18075.78 109
18077.05 93
18078.32 94
18079.60 116
18080.87 107
18082.14 100
18083.41 96
18084.68 93
18085.95 106
18087.22 88
18088.49 104
18089.77 96
18091.04 108
18092.31 85
18093.58 93
18094.85 99
18096.12 100
18097.39 93
18098.67 81
18099.94 105
18101.21 111
18102.48 101
18103.75 101
18105.02 97
18106.30 100
18107.57 92
18108.84 106
18110.11 128
18111.38 94
18112.66 109
18113.93 86
18115.20 97
18116.47 106
18117.75 103
18119.02 89
18120.29 97
18121.56 104
18122.84 95
18124.11 115
18125.38 102
18126.65 82
18127.93 97
18129.20 118
18130.47 94
18131.74 84
18133.02 115
18134.29 100
18135.56 83
18136.84 107
18138.11 100
18139.38 96
18140.66 93
18141.93 105
18143.20 110
18144.48 114
18145.75 111
18147.02 112
18148.30 97
18149.57 92
18150.84 104
18152.12 114
18153.39 91
18154.66 101
18155.94 96
18157.21 104
18158.48 101
18159.76 107
18161.03 91
18162.31 100
18163.58 93
18164.85 83
18166.13 106
18167.40 106
18168.68 102
18169.95 88
18171.22 87
18172.50 87
18173.77 93
18175.05 83
18176.32 102
18177.60 116
18178.87 92
18180.15 117
18181.42 104
18182.69 107
18183.97 99
18185.24 100
18186.52 104
18187.79 78
18189.07 104
18190.34 90
18191.62 102
18192.89 106
18194.17 122
18195.44 97
18196.72 82
18197.99 90
18199.27 91
18200.54 102
18201.82 86
18203.09 86
18204.37 82
18205.65 89
18206.92 99
18208.20 114
18209.47 80
18210.75 81
18212.02 82
18213.30 96
18214.57 104
18215.85 88
18217.13 89
18218.40 81
18219.68 83
18220.95 82
18222.23 84
18223.51 78
18224.78 90
18226.06 81
18227.33 112
18228.61 89
18229.89 105
18231.16 101
18232.44 109
18233.72 106
18234.99 91
18236.27 93
18237.55 106
18238.82 91
18240.10 98
18241.38 88
18242.65 72
18243.93 86
18245.21 91
18246.48 111
18247.76 85
18249.04 107
18250.31 89
18251.59 100
18252.87 104
18254.15 81
18255.42 77
18256.70 95
18257.98 105
18259.25 97
18260.53 87
18261.81 76
18263.09 99
18264.36 101
18265.64 88
18266.92 112
18268.20 92
18269.47 103
18270.75 107
18272.03 88
18273.31 97
18274.59 92
18275.86 99
18277.14 118
18278.42 93
18279.70 83
18280.98 79
18282.25 96
18283.53 84
18284.81 88
18286.09 94
18287.37 87
18288.64 100
18289.92 98
18291.20 96
18292.48 132
18293.76 98
18295.04 82
18296.32 90
18297.59 91
18298.87 87
18300.15 86
18301.43 97
18302.71 93
18303.99 94
18305.27 95
18306.55 92
18307.83 80
18309.10 76
18310.38 87
18311.66 93
18312.94 98
18314.22 92
18315.50 88
18316.78 109
18318.06 98
18319.34 87
18320.62 86
18321.90 88
18323.18 85
18324.46 72
18325.74 94
18327.02 84
18328.30 97
18329.58 82
18330.86 86
18332.14 90
18333.41 76
18334.69 88
18335.97 85
18337.25 79
18338.54 73
18339.82 80
18341.10 83
18342.38 97
18343.66 88
18344.94 98
18346.22 85
18347.50 99
18348.78 101
18350.06 107
18351.34 101
18352.62 99
18353.90 89
18355.18 78
18356.46 102
18357.74 92
18359.02 97
18360.30 73
18361.58 99
18362.87 84
18364.15 72
18365.43 82
18366.71 101
18367.99 84
18369.27 96
18370.55 100
18371.83 95
18373.11 80
18374.40 91
18375.68 99
18376.96 94
18378.24 97
18379.52 96
18380.80 97
18382.08 91
18383.37 81
18384.65 88
18385.93 92
18387.21 104
18388.49 81
18389.78 109
18391.06 76
18392.34 84
18393.62 90
18394.90 96
18396.19 78
18397.47 87
18398.75 97
18400.03 94
18401.31 98
18402.60 81
18403.88 108
18405.16 93
18406.44 92
18407.73 101
18409.01 104
18410.29 104
18411.57 114
18412.86 103
18414.14 92
18415.42 99
18416.71 86
18417.99 99
18419.27 102
18420.55 92
18421.84 78
18423.12 91
18424.40 114
18425.69 110
18426.97 83
18428.25 81
18429.54 95
18430.82 99
18432.10 95
18433.39 90
18434.67 87
18435.95 71
18437.24 98
18438.52 97
18439.80 73
18441.09 74
18442.37 97
18443.66 81
18444.94 88
18446.22 93
18447.51 119
18448.79 100
18450.08 78
18451.36 82
18452.64 90
18453.93 81
18455.21 84
18456.50 95
18457.78 102
18459.06 101
18460.35 74
18461.63 65
18462.92 94
18464.20 72
18465.49 82
18466.77 85
18468.06 62
18469.34 78
18470.63 89
18471.91 92
18473.19 87
18474.48 61
18475.76 75
18477.05 82
18478.33 103
18479.62 96
18480.90 92
18482.19 98
18483.47 100
18484.76 88
18486.05 104
18487.33 87
18488.62 88
18489.90 99
18491.19 85
18492.47 89
18493.76 95
18495.04 85
18496.33 94
18497.61 77
18498.90 83
18500.19 65
18501.47 83
18502.76 82
18504.04 84
18505.33 93
18506.62 106
18507.90 82
18509.19 94
18510.47 109
18511.76 93
18513.05 80
18514.33 88
18515.62 99
18516.90 91
18518.19 100
18519.48 109
18520.76 104
18522.05 108
18523.34 114
18524.62 84
18525.91 81
18527.20 88
18528.48 81
18529.77 90
18531.06 89
18532.34 90
18533.63 89
18534.92 107
18536.21 109
18537.49 81
18538.78 77
18540.07 86
18541.35 103
18542.64 94
18543.93 95
18545.22 88
18546.50 77
18547.79 82
18549.08 107
18550.37 109
18551.65 97
18552.94 92
18554.23 85
18555.52 86
18556.80 103
18558.09 102
18559.38 85
18560.67 110
18561.95 93
18563.24 91
18564.53 108
18565.82 120
18567.11 79
18568.39 116
18569.68 95
18570.97 83
18572.26 112
18573.55 118
18574.84 96
18576.12 97
18577.41 78
18578.70 86
18579.99 107
18581.28 96
18582.57 101
18583.86 92
18585.14 82
18586.43 102
18587.72 83
18589.01 66
18590.30 85
18591.59 77
18592.88 109
18594.17 117
18595.46 90
18596.74 102
18598.03 95
18599.32 83
18600.61 79
18601.90 97
18603.19 112
18604.48 107
18605.77 96
18607.06 116
18608.35 78
18609.64 96
18610.93 95
18612.22 83
18613.51 80
18614.80 84
18616.09 90
18617.38 89
18618.67 108
18619.96 86
18621.25 90
18622.54 79
18623.83 94
18625.12 79
18626.41 95
18627.70 95
18628.99 105
18630.28 79
18631.57 105
18632.86 79
18634.15 92
18635.44 106
18636.73 87
18638.02 95
18639.31 87
18640.60 112
18641.89 106
18643.18 96
18644.47 97
18645.76 84
18647.06 93
18648.35 90
18649.64 86
18650.93 102
18652.22 115
18653.51 97
18654.80 87
18656.09 113
18657.38 107
18658.68 86
18659.97 81
18661.26 65
18662.55 76
18663.84 96
18665.13 103
18666.42 94
18667.72 90
18669.01 83
18670.30 94
18671.59 114
18672.88 79
18674.17 82
18675.47 91
18676.76 102
18678.05 84
18679.34 78
18680.63 99
18681.93 98
18683.22 81
18684.51 69
18685.80 105
18687.09 92
18688.39 79
18689.68 97
18690.97 86
18692.26 78
18693.56 91
18694.85 94
18696.14 78
18697.43 100
18698.73 96
18700.02 100
18701.31 87
18702.60 81
18703.90 84
18705.19 94
18706.48 98
18707.78 75
18709.07 89
18710.36 86
18711.66 85
18712.95 87
18714.24 74
18715.54 91
18716.83 88
18718.12 82
18719.42 112
18720.71 92
18722.00 83
18723.30 87
18724.59 78
18725.88 118
18727.18 84
18728.47 78
18729.76 75
18731.06 101
18732.35 77
18733.65 79
18734.94 84
18736.23 67
18737.53 72
18738.82 81
18740.12 94
18741.41 98
18742.70 103
18744.00 77
18745.29 86
18746.59 78
18747.88 81
18749.18 84
18750.47 90
18751.76 81
18753.06 79
18754.35 74
18755.65 81
18756.94 84
18758.24 80
18759.53 82
18760.83 86
18762.12 94
18763.42 79
18764.71 98
18766.01 82
18767.30 67
18768.60 91
18769.89 92
18771.19 69
18772.48 63
18773.78 67
18775.07 83
18776.37 65
18777.66 70
18778.96 99
18780.25 89
18781.55 97
18782.85 93
18784.14 76
18785.44 66
18786.73 69
18788.03 84
18789.32 87
18790.62 97
18791.92 86
18793.21 87
18794.51 79
18795.80 81
18797.10 69
18798.40 83
18799.69 77
18800.99 90
18802.28 82
18803.58 58
18804.88 72
18806.17 88
18807.47 100
18808.77 90
18810.06 101
18811.36 89
18812.66 78
18813.95 90
18815.25 88
18816.55 82
18817.84 96
18819.14 89
18820.44 111
18821.73 101
18823.03 84
18824.33 72
18825.62 85
18826.92 100
18828.22 80
18829.52 72
18830.81 78
18832.11 91
18833.41 99
18834.71 97
18836.00 81
18837.30 83
18838.60 85
18839.90 97
18841.19 77
18842.49 75
18843.79 93
18845.09 114
18846.38 97
18847.68 99
18848.98 85
18850.28 75
18851.58 79
18852.87 85
18854.17 69
18855.47 85
18856.77 87
18858.07 83
18859.36 74
18860.66 72
18861.96 90
18863.26 70
18864.56 91
18865.86 87
18867.15 93
18868.45 75
18869.75 86
18871.05 103
18872.35 70
18873.65 70
18874.95 70
18876.24 76
18877.54 92
18878.84 92
18880.14 92
18881.44 106
18882.74 77
18884.04 75
18885.34 90
18886.64 103
18887.94 94
18889.24 76
18890.53 83
18891.83 110
18893.13 88
18894.43 67
18895.73 90
18897.03 63
18898.33 87
18899.63 68
18900.93 82
18902.23 67
18903.53 84
18904.83 94
18906.13 67
18907.43 69
18908.73 82
18910.03 82
18911.33 67
18912.63 78
18913.93 75
18915.23 72
18916.53 86
18917.83 92
18919.13 65
18920.43 67
18921.73 68
18923.03 78
18924.33 73
18925.63 91
18926.93 73
18928.23 75
18929.53 76
18930.84 74
18932.14 84
18933.44 81
18934.74 81
18936.04 78
18937.34 82
18938.64 69
18939.94 96
18941.24 77
18942.54 78
18943.84 71
18945.15 77
18946.45 67
18947.75 85
18949.05 97
18950.35 90
18951.65 86
18952.95 84
18954.26 89
18955.56 82
18956.86 93
18958.16 77
18959.46 75
18960.76 79
18962.07 86
18963.37 102
18964.67 92
18965.97 85
18967.27 72
18968.57 98
18969.88 83
18971.18 85
18972.48 100
18973.78 95
18975.09 113
18976.39 89
18977.69 80
18978.99 71
18980.29 69
18981.60 84
18982.90 94
18984.20 72
18985.50 80
18986.81 91
18988.11 88
18989.41 86
18990.72 89
18992.02 80
18993.32 109
18994.62 83
18995.93 75
18997.23 67
18998.53 96
18999.84 87
19001.14 89
19002.44 80
19003.75 81
19005.05 84
19006.35 92
19007.66 79
19008.96 84
19010.26 82
19011.57 85
19012.87 87
19014.17 71
19015.48 83
19016.78 77
19018.08 87
19019.39 88
19020.69 69
19021.99 79
19023.30 93
19024.60 94
19025.91 84
19027.21 84
19028.51 75
19029.82 76
19031.12 93
19032.43 62
19033.73 74
19035.04 78
19036.34 91
19037.64 80
19038.95 82
19040.25 68
19041.56 68
19042.86 100
19044.17 79
19045.47 83
19046.78 83
19048.08 74
19049.39 74
19050.69 79
19052.00 85
19053.30 66
19054.61 76
19055.91 88
19057.22 66
19058.52 66
19059.83 72
19061.13 69
19062.44 82
19063.74 85
19065.05 100
19066.35 97
19067.66 74
19068.96 56
19070.27 76
19071.57 69
19072.88 73
19074.18 87
19075.49 62
19076.80 67
19078.10 65
19079.41 84
19080.71 80
19082.02 78
19083.33 69
19084.63 79
19085.94 95
19087.24 56
19088.55 58
19089.86 89
19091.16 71
19092.47 64
19093.77 79
19095.08 90
19096.39 74
19097.69 56
19099.00 80
19100.31 76
19101.61 60
19102.92 106
19104.23 123
19105.53 61
19106.84 78
19108.15 57
19109.45 60
19110.76 78
19112.07 60
19113.37 83
19114.68 84
19115.99 67
19117.30 83
19118.60 73
19119.91 69
19121.22 62
19122.52 53
19123.83 66
19125.14 73
19126.45 59
19127.75 59
19129.06 67
19130.37 81
19131.68 78
19132.98 76
19134.29 74
19135.60 84
19136.91 79
19138.22 91
19139.52 83
19140.83 80
19142.14 64
19143.45 89
19144.76 92
19146.06 89
19147.37 54
19148.68 80
19149.99 82
19151.30 80
19152.60 89
19153.91 79
19155.22 71
19156.53 72
19157.84 91
19159.15 80
19160.46 89
19161.76 79
19163.07 67
19164.38 58
19165.69 68
19167.00 77
19168.31 93
19169.62 87
19170.93 76
19172.23 87
19173.54 79
19174.85 85
19176.16 71
19177.47 78
19178.78 67
19180.09 56
19181.40 81
19182.71 78
19184.02 62
19185.33 63
19186.64 72
19187.95 78
19189.26 64
19190.57 68
19191.87 72
19193.18 92
19194.49 86
19195.80 67
19197.11 72
19198.42 92
19199.73 72
19201.04 70
19202.35 84
19203.66 92
19204.97 67
19206.28 63
19207.59 61
19208.90 65
19210.21 87
19211.53 73
19212.84 79
19214.15 67
19215.46 86
19216.77 80
19218.08 69
19219.39 73
19220.70 72
19222.01 72
19223.32 87
19224.63 88
19225.94 78
19227.25 74
19228.56 87
19229.87 91
19231.19 79
19232.50 77
19233.81 94
19235.12 81
19236.43 73
19237.74 78
19239.05 60
19240.36 90
19241.68 89
19242.99 90
19244.30 60
19245.61 74
19246.92 73
19248.23 60
19249.54 78
19250.86 75
19252.17 79
19253.48 82
19254.79 71
19256.10 88
19257.42 75
19258.73 89
19260.04 83
19261.35 78
19262.66 70
19263.98 77
19265.29 69
19266.60 83
19267.91 51
19269.22 65
19270.54 67
19271.85 57
19273.16 55
19274.47 82
19275.79 68
19277.10 79
19278.41 64
19279.72 70
19281.04 63
19282.35 73
19283.66 84
19284.98 87
19286.29 90
19287.60 77
19288.91 68
19290.23 63
19291.54 67
19292.85 47
19294.17 59
19295.48 52
19296.79 74
19298.11 78
19299.42 63
19300.73 55
19302.05 59
19303.36 50
19304.67 55
19305.99 62
19307.30 77
19308.61 66
19309.93 66
19311.24 54
19312.56 70
19313.87 93
19315.18 70
19316.50 66
19317.81 74
19319.13 68
19320.44 74
19321.75 83
19323.07 74
19324.38 77
19325.70 72
19327.01 75
19328.32 75
19329.64 85
19330.95 81
19332.27 93
19333.58 75
19334.90 66
19336.21 65
19337.53 83
19338.84 84
19340.16 57
19341.47 77
19342.79 90
19344.10 72
19345.42 63
19346.73 75
19348.05 66
19349.36 83
19350.68 70
19351.99 72
19353.31 71
19354.62 74
19355.94 58
19357.25 77
19358.57 75
19359.88 67
19361.20 53
19362.51 72
19363.83 69
19365.14 77
19366.46 76
19367.78 82
19369.09 70
19370.41 96
19371.72 73
19373.04 60
19374.35 60
19375.67 69
19376.99 78
19378.30 70
19379.62 60
19380.93 75
19382.25 72
19383.57 70
19384.88 86
19386.20 110
19387.52 66
19388.83 78
19390.15 63
19391.47 66
19392.78 83
19394.10 63
19395.42 74
19396.73 69
19398.05 82
19399.37 87
19400.68 69
19402.00 77
19403.32 58
19404.63 73
19405.95 64
19407.27 58
19408.58 80
19409.90 65
19411.22 66
19412.54 68
19413.85 76
19415.17 74
19416.49 69
19417.80 79
19419.12 62
19420.44 68
19421.76 63
19423.07 70
19424.39 81
19425.71 60
19427.03 78
19428.35 81
19429.66 77
19430.98 70
19432.30 62
19433.62 71
19434.93 81
19436.25 94
19437.57 64
19438.89 65
19440.21 97
19441.53 90
19442.84 71
19444.16 73
19445.48 72
19446.80 81
19448.12 90
19449.44 65
19450.75 71
19452.07 88
19453.39 69
19454.71 70
19456.03 61
19457.35 47
19458.67 80
19459.98 66
19461.30 69
19462.62 54
19463.94 51
19465.26 86
19466.58 73
19467.90 70
19469.22 67
19470.54 83
19471.86 74
19473.18 75
19474.49 69
19475.81 76
19477.13 71
19478.45 64
19479.77 60
19481.09 73
19482.41 95
19483.73 76
19485.05 71
19486.37 62
19487.69 51
19489.01 60
19490.33 74
19491.65 79
19492.97 88
19494.29 82
19495.61 75
19496.93 83
19498.25 73
19499.57 55
19500.89 85
19502.21 105
19503.53 75
19504.85 76
19506.17 76
19507.49 76
19508.81 68
19510.13 87
19511.45 78
19512.77 65
19514.09 68
19515.42 76
19516.74 71
19518.06 70
19519.38 77
19520.70 77
19522.02 72
19523.34 69
19524.66 73
19525.98 48
19527.30 87
19528.62 68
19529.95 79
19531.27 58
19532.59 65
19533.91 51
19535.23 72
19536.55 70
19537.87 70
19539.20 79
19540.52 65
19541.84 63
19543.16 53
19544.48 80
19545.80 69
19547.13 55
19548.45 70
19549.77 93
19551.09 74
19552.41 49
19553.74 64
19555.06 75
19556.38 69
19557.70 80
19559.02 87
19560.35 67
19561.67 56
19562.99 61
19564.31 54
19565.64 74
19566.96 73
19568.28 72
19569.60 77
19570.93 85
19572.25 87
19573.57 52
19574.89 64
19576.22 71
19577.54 99
19578.86 55
19580.18 67
19581.51 67
19582.83 56
19584.15 60
19585.48 81
19586.80 80
19588.12 69
19589.45 87
19590.77 64
19592.09 62
19593.42 66
19594.74 64
19596.06 65
19597.39 69
19598.71 57
19600.03 70
19601.36 60
19602.68 64
19604.00 69
19605.33 63
19606.65 62
19607.98 64
19609.30 89
19610.62 92
19611.95 78
19613.27 58
19614.60 71
19615.92 83
19617.24 60
19618.57 61
19619.89 62
19621.22 81
19622.54 77
19623.87 74
19625.19 69
19626.51 61
19627.84 87
19629.16 81
19630.49 65
19631.81 57
19633.14 72
19634.46 80
19635.79 76
19637.11 68
19638.44 69
19639.76 81
19641.09 60
19642.41 53
19643.74 57
19645.06 63
19646.39 69
19647.71 77
19649.04 72
19650.36 70
19651.69 74
19653.01 71
19654.34 71
19655.66 54
19656.99 63
19658.32 69
19659.64 68
19660.97 52
19662.29 69
19663.62 59
19664.94 58
19666.27 67
19667.60 68
19668.92 80
19670.25 57
19671.57 77
19672.90 66
19674.23 58
19675.55 76
19676.88 78
19678.20 70
19679.53 91
19680.86 69
19682.18 52
19683.51 61
19684.84 83
19686.16 73
19687.49 73
19688.82 75
19690.14 89
19691.47 72
19692.80 63
19694.12 62
19695.45 60
19696.78 59
19698.10 55
19699.43 63
19700.76 54
19702.08 70
19703.41 86
19704.74 48
19706.07 43
19707.39 82
19708.72 63
19710.05 83
19711.37 73
19712.70 53
19714.03 50
19715.36 54
19716.68 78
19718.01 66
19719.34 67
19720.67 57
19721.99 73
19723.32 76
19724.65 71
19725.98 74
19727.31 81
19728.63 85
19729.96 81
19731.29 57
19732.62 64
19733.95 62
19735.27 75
19736.60 90
19737.93 59
19739.26 65
19740.59 64
19741.92 77
19743.24 68
19744.57 52
19745.90 72
19747.23 94
19748.56 85
19749.89 70
19751.22 59
19752.54 59
19753.87 71
19755.20 70
19756.53 74
19757.86 74
19759.19 82
19760.52 58
19761.85 61
19763.18 65
19764.50 66
19765.83 69
19767.16 76
19768.49 61
19769.82 63
19771.15 59
19772.48 71
19773.81 54
19775.14 61
19776.47 79
19777.80 66
19779.13 78
19780.46 56
19781.79 78
19783.12 83
19784.45 74
19785.78 67
19787.11 89
19788.44 51
19789.77 60
19791.10 57
19792.43 70
19793.76 77
19795.09 54
19796.42 53
19797.75 73
19799.08 62
19800.41 64
19801.74 45
19803.07 69
19804.40 99
19805.73 71
19807.06 62
19808.39 61
19809.72 55
19811.05 53
19812.38 62
19813.71 66
19815.05 61
19816.38 73
19817.71 75
19819.04 62
19820.37 58
19821.70 75
19823.03 92
19824.36 100
19825.69 85
19827.03 71
19828.36 80
19829.69 86
19831.02 87
19832.35 76
19833.68 63
19835.01 69
19836.35 75
19837.68 70
19839.01 66
19840.34 65
19841.67 73
19843.00 63
19844.34 81
19845.67 67
19847.00 71
19848.33 66
19849.66 89
19851.00 91
19852.33 62
19853.66 58
19854.99 72
19856.32 87
19857.66 73
19858.99 70
19860.32 70
19861.65 66
19862.99 55
19864.32 67
19865.65 53
19866.98 75
19868.32 59
19869.65 72
19870.98 63
19872.31 74
19873.65 71
19874.98 69
19876.31 67
19877.65 73
19878.98 78
19880.31 61
19881.65 91
19882.98 72
19884.31 54
19885.64 74
19886.98 83
19888.31 68
19889.64 63
19890.98 74
19892.31 87
19893.64 81
19894.98 49
19896.31 60
19897.65 46
19898.98 69
19900.31 56
19901.65 62
19902.98 75
19904.31 85
19905.65 68
19906.98 58
19908.32 68
19909.65 58
19910.98 58
19912.32 85
19913.65 63
19914.99 74
19916.32 64
19917.66 57
19918.99 72
19920.32 54
19921.66 80
19922.99 51
19924.33 57
19925.66 80
19927.00 55
19928.33 75
19929.67 65
19931.00 88
19932.34 75
19933.67 70
19935.01 71
19936.34 77
19937.68 62
19939.01 58
19940.35 68
19941.68 74
19943.02 46
19944.35 79
19945.69 55
19947.02 67
19948.36 59
19949.69 60
19951.03 77
19952.36 65
19953.70 68
19955.03 61
19956.37 76
19957.71 109
19959.04 107
19960.38 82
19961.71 52
19963.05 66
19964.38 78
19965.72 72
19967.06 66
19968.39 61
19969.73 70
19971.06 83
19972.40 79
19973.74 78
19975.07 60
19976.41 75
19977.75 68
19979.08 63
19980.42 56
19981.75 62
19983.09 75
19984.43 82
19985.76 74
19987.10 79
19988.44 68
19989.77 100
19991.11 93
19992.45 86
19993.78 62
19995.12 66
19996.46 78
19997.80 61
19999.13 66
20000.47 63
20001.81 57
20003.14 70
20004.48 65
20005.82 75
20007.16 81
20008.49 68
20009.83 77
20011.17 82
20012.51 65
20013.84 60
20015.18 80
20016.52 81
20017.86 74
20019.19 61
20020.53 83
20021.87 82
20023.21 71
20024.55 87
20025.88 79
20027.22 78
20028.56 83
20029.90 73
20031.24 63
20032.57 71
20033.91 65
20035.25 85
20036.59 72
20037.93 67
20039.26 68
20040.60 55
20041.94 70
20043.28 69
20044.62 67
20045.96 57
20047.30 79
20048.63 87
20049.97 76
20051.31 74
20052.65 82
20053.99 84
20055.33 88
20056.67 58
20058.01 77
20059.35 77
20060.69 90
20062.02 82
20063.36 64
20064.70 97
20066.04 66
20067.38 68
20068.72 68
20070.06 69
20071.40 77
20072.74 88
20074.08 71
20075.42 62
20076.76 66
20078.10 81
20079.44 79
20080.78 73
20082.12 63
20083.46 77
20084.80 89
20086.14 88
20087.48 68
20088.82 71
20090.16 75
20091.50 66
20092.84 71
20094.18 69
20095.52 66
20096.86 66
20098.20 64
20099.54 71
20100.88 68
20102.22 74
20103.56 92
20104.90 86
20106.24 52
20107.58 62
20108.92 74
20110.26 77
20111.60 54
20112.95 59
20114.29 79
20115.63 65
20116.97 71
20118.31 53
20119.65 57
20120.99 51
20122.33 53
20123.67 59
20125.02 76
20126.36 67
20127.70 69
20129.04 58
20130.38 65
20131.72 73
20133.06 62
20134.41 58
20135.75 53
