# Supplementary material for: MALDI-TOF MS typing enables the classification of brewing yeasts of the genus Saccharomyces to major beer styles
Source: PLoS One. 2017 Aug 9;12(8):e0181694. doi: 10.1371/journal.pone.0181694 (PMC5549903; doi:10.1371/journal.pone.0181694)
Supplement: S5 File — The directory includes 90 raw files and was zipped to “.zip”; the folder has three strains with 30 spectra per strain; S1 Text explains the raw files with an example and Table 1 represents the yeast strains used within the experiment. (ZIP) [file pone.0181694.s008.zip › 13-15/30274-3H2-Dias-Dias-Dias-YPG-18h-E-E_2016-11-15__0_A2_1.dat]

2000.06 1021
2000.49 937
2000.91 976
2001.33 1036
2001.75 1021
2002.17 1075
2002.59 1002
2003.02 1052
2003.44 1016
2003.86 921
2004.28 1003
2004.70 999
2005.13 987
2005.55 942
2005.97 918
2006.39 949
2006.81 942
2007.24 901
2007.66 948
2008.08 986
2008.50 963
2008.93 1003
2009.35 997
2009.77 1024
2010.19 1059
2010.62 1053
2011.04 1028
2011.46 925
2011.88 930
2012.31 893
2012.73 926
2013.15 874
2013.58 919
2014.00 830
2014.42 810
2014.84 850
2015.27 859
2015.69 874
2016.11 816
2016.54 882
2016.96 912
2017.38 912
2017.81 854
2018.23 954
2018.65 893
2019.08 995
2019.50 920
2019.92 1033
2020.35 985
2020.77 999
2021.20 1012
2021.62 1031
2022.04 1026
2022.47 927
2022.89 988
2023.31 981
2023.74 923
2024.16 905
2024.59 908
2025.01 915
2025.44 942
2025.86 837
2026.28 878
2026.71 847
2027.13 866
2027.56 907
2027.98 976
2028.41 926
2028.83 883
2029.25 819
2029.68 869
2030.10 871
2030.53 800
2030.95 803
2031.38 839
2031.80 841
2032.23 825
2032.65 857
2033.08 908
2033.50 952
2033.93 936
2034.35 904
2034.78 886
2035.20 887
2035.63 929
2036.05 876
2036.48 898
2036.90 928
2037.33 971
2037.76 997
2038.18 979
2038.61 874
2039.03 900
2039.46 1003
2039.88 911
2040.31 937
2040.73 1006
2041.16 927
2041.59 895
2042.01 941
2042.44 992
2042.86 903
2043.29 848
2043.72 965
2044.14 946
2044.57 865
2044.99 842
2045.42 943
2045.85 913
2046.27 932
2046.70 865
2047.13 937
2047.55 870
2047.98 841
2048.41 881
2048.83 852
2049.26 936
2049.69 925
2050.11 903
2050.54 909
2050.97 910
2051.39 897
2051.82 873
2052.25 847
2052.67 866
2053.10 814
2053.53 944
2053.96 965
2054.38 982
2054.81 975
2055.24 986
2055.66 953
2056.09 899
2056.52 885
2056.95 872
2057.37 865
2057.80 921
2058.23 980
2058.66 880
2059.08 836
2059.51 818
2059.94 886
2060.37 856
2060.80 841
2061.22 934
2061.65 869
2062.08 912
2062.51 868
2062.94 895
2063.36 860
2063.79 856
2064.22 852
2064.65 941
2065.08 935
2065.50 805
2065.93 894
2066.36 910
2066.79 879
2067.22 966
2067.65 953
2068.08 957
2068.50 972
2068.93 859
2069.36 865
2069.79 913
2070.22 959
2070.65 836
2071.08 940
2071.51 919
2071.94 827
2072.36 850
2072.79 946
2073.22 885
2073.65 816
2074.08 822
2074.51 850
2074.94 921
2075.37 912
2075.80 820
2076.23 870
2076.66 914
2077.09 892
2077.52 950
2077.95 920
2078.38 969
2078.81 913
2079.24 918
2079.67 951
2080.10 900
2080.53 1034
2080.95 980
2081.38 978
2081.82 978
2082.25 1052
2082.68 931
2083.11 915
2083.54 918
2083.97 899
2084.40 869
2084.83 958
2085.26 938
2085.69 830
2086.12 852
2086.55 954
2086.98 895
2087.41 879
2087.84 912
2088.27 904
2088.70 768
2089.13 786
2089.56 787
2089.99 778
2090.43 848
2090.86 830
2091.29 842
2091.72 886
2092.15 936
2092.58 1005
2093.01 968
2093.44 1012
2093.87 1000
2094.31 1032
2094.74 1013
2095.17 1028
2095.60 977
2096.03 1006
2096.46 999
2096.89 951
2097.33 926
2097.76 888
2098.19 847
2098.62 897
2099.05 800
2099.48 845
2099.92 833
2100.35 767
2100.78 789
2101.21 820
2101.64 821
2102.08 752
2102.51 824
2102.94 780
2103.37 797
2103.81 853
2104.24 911
2104.67 847
2105.10 821
2105.54 852
2105.97 884
2106.40 922
2106.83 901
2107.27 872
2107.70 912
2108.13 860
2108.56 862
2109.00 944
2109.43 919
2109.86 863
2110.30 881
2110.73 869
2111.16 867
2111.59 795
2112.03 852
2112.46 865
2112.89 849
2113.33 874
2113.76 864
2114.19 856
2114.63 873
2115.06 889
2115.49 856
2115.93 787
2116.36 755
2116.80 797
2117.23 804
2117.66 766
2118.10 806
2118.53 810
2118.96 826
2119.40 786
2119.83 851
2120.27 786
2120.70 801
2121.13 784
2121.57 829
2122.00 846
2122.44 828
2122.87 802
2123.31 850
2123.74 855
2124.17 831
2124.61 874
2125.04 818
2125.48 789
2125.91 843
2126.35 899
2126.78 802
2127.22 765
2127.65 787
2128.09 857
2128.52 832
2128.96 875
2129.39 904
2129.83 933
2130.26 886
2130.70 926
2131.13 962
2131.57 970
2132.00 929
2132.44 876
2132.87 981
2133.31 903
2133.74 913
2134.18 942
2134.61 919
2135.05 939
2135.48 972
2135.92 980
2136.36 995
2136.79 1019
2137.23 1027
2137.66 1061
2138.10 1016
2138.53 1094
2138.97 1021
2139.41 1041
2139.84 970
2140.28 1017
2140.71 970
2141.15 940
2141.59 866
2142.02 844
2142.46 852
2142.90 877
2143.33 929
2143.77 809
2144.20 760
2144.64 817
2145.08 786
2145.51 755
2145.95 833
2146.39 825
2146.82 866
2147.26 907
2147.70 813
2148.13 906
2148.57 957
2149.01 975
2149.45 916
2149.88 952
2150.32 995
2150.76 1058
2151.19 1083
2151.63 1050
2152.07 1055
2152.51 1046
2152.94 1010
2153.38 981
2153.82 985
2154.26 1025
2154.69 1036
2155.13 943
2155.57 962
2156.01 986
2156.44 1004
2156.88 918
2157.32 871
2157.76 897
2158.19 894
2158.63 902
2159.07 890
2159.51 810
2159.95 824
2160.38 817
2160.82 867
2161.26 941
2161.70 892
2162.14 847
2162.58 852
2163.01 920
2163.45 886
2163.89 904
2164.33 889
2164.77 842
2165.21 831
2165.65 896
2166.08 831
2166.52 848
2166.96 839
2167.40 884
2167.84 921
2168.28 879
2168.72 918
2169.16 903
2169.59 941
2170.03 1008
2170.47 999
2170.91 1021
2171.35 952
2171.79 913
2172.23 920
2172.67 964
2173.11 1026
2173.55 1013
2173.99 986
2174.43 1017
2174.87 1036
2175.31 1017
2175.75 959
2176.19 938
2176.63 1006
2177.06 1111
2177.50 1020
2177.94 1076
2178.38 1069
2178.82 1072
2179.26 1050
2179.70 1130
2180.14 980
2180.58 960
2181.03 949
2181.47 971
2181.91 948
2182.35 912
2182.79 847
2183.23 864
2183.67 861
2184.11 876
2184.55 796
2184.99 807
2185.43 857
2185.87 842
2186.31 841
2186.75 834
2187.19 901
2187.63 975
2188.07 1003
2188.51 985
2188.96 1046
2189.40 1005
2189.84 992
2190.28 993
2190.72 1033
2191.16 1013
2191.60 993
2192.04 962
2192.49 917
2192.93 967
2193.37 982
2193.81 1021
2194.25 1056
2194.69 1003
2195.13 996
2195.58 1009
2196.02 981
2196.46 1002
2196.90 989
2197.34 1050
2197.78 984
2198.23 970
2198.67 986
2199.11 1039
2199.55 941
2199.99 951
2200.44 961
2200.88 908
2201.32 987
2201.76 949
2202.21 976
2202.65 999
2203.09 1004
2203.53 982
2203.98 939
2204.42 993
2204.86 923
2205.30 970
2205.75 959
2206.19 1039
2206.63 983
2207.07 996
2207.52 1023
2207.96 1023
2208.40 1048
2208.85 1010
2209.29 1149
2209.73 1117
2210.18 1088
2210.62 1081
2211.06 1073
2211.51 1069
2211.95 1046
2212.39 998
2212.84 973
2213.28 1037
2213.72 990
2214.17 929
2214.61 985
2215.05 1026
2215.50 939
2215.94 904
2216.38 963
2216.83 924
2217.27 885
2217.72 872
2218.16 883
2218.60 874
2219.05 902
2219.49 929
2219.94 867
2220.38 882
2220.82 877
2221.27 948
2221.71 951
2222.16 1070
2222.60 1059
2223.05 1140
2223.49 1277
2223.93 1289
2224.38 1488
2224.82 1527
2225.27 1545
2225.71 1591
2226.16 1579
2226.60 1544
2227.05 1520
2227.49 1423
2227.94 1314
2228.38 1303
2228.83 1186
2229.27 1102
2229.72 1139
2230.16 1190
2230.61 1190
2231.05 1097
2231.50 1140
2231.94 1198
2232.39 1144
2232.83 1196
2233.28 1178
2233.72 1203
2234.17 1241
2234.62 1219
2235.06 1144
2235.51 1164
2235.95 1223
2236.40 1131
2236.84 1131
2237.29 1002
2237.74 1047
2238.18 1000
2238.63 990
2239.07 1050
2239.52 1104
2239.97 974
2240.41 968
2240.86 994
2241.30 967
2241.75 937
2242.20 1037
2242.64 987
2243.09 1007
2243.54 948
2243.98 903
2244.43 957
2244.88 937
2245.32 911
2245.77 866
2246.22 862
2246.66 819
2247.11 924
2247.56 887
2248.00 879
2248.45 909
2248.90 913
2249.34 818
2249.79 836
2250.24 854
2250.69 863
2251.13 871
2251.58 895
2252.03 880
2252.47 905
2252.92 925
2253.37 899
2253.82 885
2254.26 882
2254.71 968
2255.16 885
2255.61 841
2256.06 853
2256.50 826
2256.95 832
2257.40 787
2257.85 825
2258.29 863
2258.74 859
2259.19 842
2259.64 918
2260.09 889
2260.53 901
2260.98 970
2261.43 987
2261.88 1039
2262.33 1022
2262.78 1038
2263.22 1083
2263.67 1166
2264.12 1163
2264.57 1088
2265.02 1095
2265.47 1082
2265.92 1079
2266.36 1086
2266.81 1007
2267.26 1069
2267.71 1084
2268.16 1100
2268.61 1172
2269.06 1116
2269.51 1131
2269.96 1163
2270.41 1222
2270.85 1231
2271.30 1225
2271.75 1148
2272.20 1166
2272.65 1138
2273.10 1090
2273.55 1060
2274.00 1083
2274.45 1049
2274.90 980
2275.35 939
2275.80 958
2276.25 986
2276.70 911
2277.15 929
2277.60 874
2278.05 845
2278.50 865
2278.95 914
2279.40 948
2279.85 983
2280.30 1000
2280.75 1119
2281.20 1194
2281.65 1339
2282.10 1251
2282.55 1276
2283.00 1277
2283.45 1361
2283.90 1314
2284.35 1276
2284.80 1199
2285.25 1286
2285.70 1195
2286.15 1139
2286.60 1058
2287.05 1073
2287.51 1118
2287.96 1173
2288.41 1161
2288.86 1274
2289.31 1255
2289.76 1389
2290.21 1432
2290.66 1464
2291.11 1588
2291.56 1768
2292.02 1760
2292.47 1697
2292.92 1751
2293.37 1680
2293.82 1633
2294.27 1621
2294.72 1538
2295.18 1524
2295.63 1426
2296.08 1376
2296.53 1370
2296.98 1348
2297.43 1245
2297.89 1171
2298.34 1170
2298.79 1014
2299.24 1101
2299.69 1024
2300.15 1054
2300.60 1003
2301.05 1022
2301.50 1000
2301.95 925
2302.41 959
2302.86 1035
2303.31 934
2303.76 893
2304.22 967
2304.67 985
2305.12 925
2305.57 893
2306.03 937
2306.48 908
2306.93 981
2307.39 1120
2307.84 1122
2308.29 1120
2308.74 1147
2309.20 1165
2309.65 1182
2310.10 1217
2310.56 1230
2311.01 1267
2311.46 1236
2311.92 1248
2312.37 1280
2312.82 1247
2313.28 1147
2313.73 1158
2314.18 1125
2314.64 1070
2315.09 1065
2315.54 1006
2316.00 943
2316.45 976
2316.90 997
2317.36 988
2317.81 938
2318.27 1049
2318.72 963
2319.17 988
2319.63 1002
2320.08 1051
2320.54 1082
2320.99 967
2321.44 1059
2321.90 1081
2322.35 1015
2322.81 1068
2323.26 1072
2323.72 1037
2324.17 1099
2324.62 1033
2325.08 1005
2325.53 975
2325.99 973
2326.44 983
2326.90 977
2327.35 1034
2327.81 1000
2328.26 1081
2328.72 1065
2329.17 1127
2329.63 1132
2330.08 1135
2330.54 1117
2330.99 1114
2331.45 1129
2331.90 1122
2332.36 1087
2332.81 1088
2333.27 1117
2333.72 1029
2334.18 1032
2334.63 1060
2335.09 1070
2335.54 988
2336.00 974
2336.46 939
2336.91 1000
2337.37 1073
2337.82 1104
2338.28 1058
2338.73 1096
2339.19 1053
2339.65 1118
2340.10 1154
2340.56 1132
2341.01 1247
2341.47 1133
2341.93 1127
2342.38 1150
2342.84 1223
2343.30 1234
2343.75 1219
2344.21 1241
2344.66 1232
2345.12 1224
2345.58 1330
2346.03 1330
2346.49 1317
2346.95 1263
2347.40 1278
2347.86 1269
2348.32 1271
2348.77 1361
2349.23 1263
2349.69 1189
2350.15 1143
2350.60 1147
2351.06 1107
2351.52 1132
2351.97 1137
2352.43 1046
2352.89 1149
2353.35 1051
2353.80 1039
2354.26 993
2354.72 1016
2355.17 1000
2355.63 1042
2356.09 977
2356.55 1022
2357.01 1008
2357.46 1009
2357.92 982
2358.38 979
2358.84 1055
2359.29 1040
2359.75 1057
2360.21 1137
2360.67 1121
2361.13 1150
2361.58 1092
2362.04 1224
2362.50 1185
2362.96 1168
2363.42 1152
2363.87 1114
2364.33 1175
2364.79 1168
2365.25 1120
2365.71 1140
2366.17 1041
2366.63 1043
2367.08 1111
2367.54 1134
2368.00 1136
2368.46 1090
2368.92 1057
2369.38 1075
2369.84 1105
2370.30 1071
2370.75 1002
2371.21 951
2371.67 932
2372.13 963
2372.59 971
2373.05 991
2373.51 967
2373.97 937
2374.43 918
2374.89 957
2375.35 961
2375.81 934
2376.27 939
2376.73 981
2377.18 988
2377.64 1016
2378.10 967
2378.56 1073
2379.02 1084
2379.48 983
2379.94 1039
2380.40 1076
2380.86 1091
2381.32 1077
2381.78 1056
2382.24 1032
2382.70 1048
2383.16 980
2383.62 922
2384.08 980
2384.54 1053
2385.00 1048
2385.47 950
2385.93 1009
2386.39 1052
2386.85 1063
2387.31 1037
2387.77 1067
2388.23 1014
2388.69 1085
2389.15 1025
2389.61 1000
2390.07 982
2390.53 896
2390.99 915
2391.45 913
2391.92 968
2392.38 980
2392.84 938
2393.30 1007
2393.76 1004
2394.22 912
2394.68 1015
2395.14 989
2395.61 934
2396.07 940
2396.53 953
2396.99 944
2397.45 923
2397.91 895
2398.37 931
2398.84 903
2399.30 917
2399.76 940
2400.22 903
2400.68 920
2401.14 926
2401.61 933
2402.07 944
2402.53 935
2402.99 920
2403.46 957
2403.92 938
2404.38 961
2404.84 987
2405.30 974
2405.77 1000
2406.23 1009
2406.69 1058
2407.15 1032
2407.62 1005
2408.08 924
2408.54 999
2409.00 977
2409.47 960
2409.93 934
2410.39 943
2410.86 924
2411.32 906
2411.78 970
2412.24 998
2412.71 963
2413.17 929
2413.63 878
2414.10 921
2414.56 927
2415.02 935
2415.49 1010
2415.95 1026
2416.41 1098
2416.88 1154
2417.34 1134
2417.80 1271
2418.27 1332
2418.73 1337
2419.19 1335
2419.66 1341
2420.12 1364
2420.59 1326
2421.05 1274
2421.51 1278
2421.98 1203
2422.44 1153
2422.90 1200
2423.37 1182
2423.83 1163
2424.30 1195
2424.76 1131
2425.23 1080
2425.69 1142
2426.15 1257
2426.62 1313
2427.08 1267
2427.55 1342
2428.01 1419
2428.48 1455
2428.94 1500
2429.41 1397
2429.87 1357
2430.33 1275
2430.80 1250
2431.26 1164
2431.73 1125
2432.19 1110
2432.66 1066
2433.12 1093
2433.59 1045
2434.05 1067
2434.52 1094
2434.98 1125
2435.45 1120
2435.91 1019
2436.38 1080
2436.85 1104
2437.31 1085
2437.78 1178
2438.24 1215
2438.71 1240
2439.17 1282
2439.64 1368
2440.10 1443
2440.57 1512
2441.04 1583
2441.50 1553
2441.97 1585
2442.43 1599
2442.90 1497
2443.36 1452
2443.83 1392
2444.30 1315
2444.76 1218
2445.23 1119
2445.70 1061
2446.16 1059
2446.63 999
2447.09 1057
2447.56 1093
2448.03 943
2448.49 924
2448.96 918
2449.43 872
2449.89 938
2450.36 939
2450.83 969
2451.29 1023
2451.76 958
2452.23 1007
2452.69 1023
2453.16 893
2453.63 930
2454.09 953
2454.56 959
2455.03 959
2455.50 942
2455.96 1005
2456.43 1074
2456.90 1009
2457.36 977
2457.83 1032
2458.30 967
2458.77 1010
2459.23 929
2459.70 892
2460.17 931
2460.64 954
2461.10 920
2461.57 982
2462.04 997
2462.51 991
2462.97 992
2463.44 962
2463.91 972
2464.38 1069
2464.85 1077
2465.31 1012
2465.78 1043
2466.25 1058
2466.72 1074
2467.19 1069
2467.66 1117
2468.12 1050
2468.59 1121
2469.06 1094
2469.53 1121
2470.00 1122
2470.47 1095
2470.93 1193
2471.40 1084
2471.87 1011
2472.34 1089
2472.81 1081
2473.28 1072
2473.75 1011
2474.22 960
2474.69 985
2475.15 948
2475.62 941
2476.09 982
2476.56 961
2477.03 1052
2477.50 1036
2477.97 1080
2478.44 1127
2478.91 1193
2479.38 1217
2479.85 1289
2480.32 1286
2480.79 1287
2481.25 1258
2481.72 1376
2482.19 1368
2482.66 1340
2483.13 1271
2483.60 1261
2484.07 1206
2484.54 1132
2485.01 1061
2485.48 1043
2485.95 1097
2486.42 1069
2486.89 1006
2487.36 1028
2487.83 1021
2488.30 1050
2488.77 1003
2489.24 1045
2489.71 1053
2490.19 1018
2490.66 1058
2491.13 1078
2491.60 1070
2492.07 1049
2492.54 1047
2493.01 1093
2493.48 1172
2493.95 1155
2494.42 1127
2494.89 1078
2495.36 1182
2495.83 1169
2496.30 1234
2496.78 1182
2497.25 1169
2497.72 1116
2498.19 1105
2498.66 1240
2499.13 1167
2499.60 1193
2500.07 1160
2500.55 1079
2501.02 1058
2501.49 1072
2501.96 996
2502.43 882
2502.90 947
2503.37 997
2503.85 1016
2504.32 1023
2504.79 996
2505.26 987
2505.73 950
2506.21 1040
2506.68 1074
2507.15 1179
2507.62 1226
2508.09 1188
2508.57 1157
2509.04 1194
2509.51 1220
2509.98 1288
2510.45 1247
2510.93 1281
2511.40 1359
2511.87 1302
2512.34 1256
2512.82 1214
2513.29 1267
2513.76 1320
2514.23 1291
2514.71 1209
2515.18 1128
2515.65 1173
2516.13 1133
2516.60 1198
2517.07 1127
2517.54 1000
2518.02 1077
2518.49 1147
2518.96 1088
2519.44 1120
2519.91 1084
2520.38 1128
2520.86 1098
2521.33 1026
2521.80 958
2522.28 1100
2522.75 1067
2523.22 945
2523.70 970
2524.17 963
2524.65 940
2525.12 955
2525.59 1036
2526.07 1024
2526.54 973
2527.01 974
2527.49 1030
2527.96 939
2528.44 941
2528.91 952
2529.38 1039
2529.86 1030
2530.33 1048
2530.81 1089
2531.28 1067
2531.76 1020
2532.23 995
2532.70 1134
2533.18 1077
2533.65 1107
2534.13 1104
2534.60 1068
2535.08 1126
2535.55 1078
2536.03 1098
2536.50 1120
2536.98 1021
2537.45 1064
2537.93 1093
2538.40 1126
2538.88 1096
2539.35 1053
2539.83 1096
2540.30 1079
2540.78 1054
2541.25 1046
2541.73 1032
2542.20 1006
2542.68 992
2543.15 1036
2543.63 952
2544.10 1114
2544.58 1081
2545.05 1048
2545.53 1157
2546.01 1147
2546.48 1239
2546.96 1322
2547.43 1309
2547.91 1313
2548.38 1473
2548.86 1492
2549.34 1420
2549.81 1398
2550.29 1415
2550.76 1404
2551.24 1320
2551.72 1305
2552.19 1371
2552.67 1337
2553.15 1283
2553.62 1340
2554.10 1324
2554.58 1356
2555.05 1432
2555.53 1382
2556.00 1329
2556.48 1352
2556.96 1350
2557.44 1399
2557.91 1407
2558.39 1378
2558.87 1296
2559.34 1242
2559.82 1163
2560.30 1133
2560.77 1078
2561.25 1055
2561.73 1026
2562.20 997
2562.68 986
2563.16 995
2563.64 951
2564.11 1014
2564.59 986
2565.07 957
2565.55 1007
2566.02 953
2566.50 880
2566.98 916
2567.46 906
2567.93 989
2568.41 911
2568.89 922
2569.37 899
2569.85 920
2570.32 930
2570.80 971
2571.28 935
2571.76 1017
2572.24 931
2572.71 964
2573.19 992
2573.67 1029
2574.15 922
2574.63 927
2575.11 902
2575.58 870
2576.06 982
2576.54 889
2577.02 895
2577.50 923
2577.98 911
2578.46 921
2578.93 894
2579.41 912
2579.89 967
2580.37 982
2580.85 976
2581.33 869
2581.81 885
2582.29 954
2582.77 858
2583.24 905
2583.72 897
2584.20 947
2584.68 974
2585.16 911
2585.64 890
2586.12 936
2586.60 931
2587.08 969
2587.56 1025
2588.04 1046
2588.52 992
2589.00 961
2589.48 953
2589.96 1022
2590.44 976
2590.92 993
2591.40 1004
2591.88 1015
2592.36 1073
2592.84 995
2593.32 1001
2593.80 1043
2594.28 1132
2594.76 1141
2595.24 1115
2595.72 1095
2596.20 1185
2596.68 1162
2597.16 1173
2597.64 1229
2598.12 1120
2598.60 1185
2599.08 1230
2599.56 1168
2600.04 1082
2600.52 1106
2601.00 1126
2601.48 1086
2601.97 1013
2602.45 1030
2602.93 1003
2603.41 941
2603.89 935
2604.37 1036
2604.85 1038
2605.33 1001
2605.81 1003
2606.30 1010
2606.78 1059
2607.26 1033
2607.74 1086
2608.22 1081
2608.70 1139
2609.18 1181
2609.67 1283
2610.15 1288
2610.63 1325
2611.11 1323
2611.59 1240
2612.07 1249
2612.56 1251
2613.04 1187
2613.52 1118
2614.00 1141
2614.48 1155
2614.97 1058
2615.45 1021
2615.93 1087
2616.41 1038
2616.89 1036
2617.38 1056
2617.86 1022
2618.34 1005
2618.82 979
2619.31 984
2619.79 958
2620.27 976
2620.75 985
2621.24 971
2621.72 930
2622.20 952
2622.69 920
2623.17 948
2623.65 938
2624.13 939
2624.62 1038
2625.10 975
2625.58 1017
2626.07 986
2626.55 943
2627.03 995
2627.52 987
2628.00 941
2628.48 981
2628.97 966
2629.45 1011
2629.93 959
2630.42 980
2630.90 980
2631.38 981
2631.87 1018
2632.35 1078
2632.83 1003
2633.32 1045
2633.80 1055
2634.29 1079
2634.77 1075
2635.25 1022
2635.74 1049
2636.22 998
2636.71 956
2637.19 966
2637.67 1021
2638.16 967
2638.64 1049
2639.13 1097
2639.61 1174
2640.10 981
2640.58 1041
2641.06 1136
2641.55 1127
2642.03 1103
2642.52 1057
2643.00 1115
2643.49 1123
2643.97 1128
2644.46 1058
2644.94 1103
2645.43 1025
2645.91 971
2646.40 1037
2646.88 965
2647.37 948
2647.85 970
2648.34 1091
2648.82 1031
2649.31 964
2649.79 948
2650.28 983
2650.76 1005
2651.25 957
2651.73 975
2652.22 1025
2652.70 1001
2653.19 1016
2653.68 951
2654.16 1058
2654.65 992
2655.13 1035
2655.62 1065
2656.10 1083
2656.59 1073
2657.08 1027
2657.56 1052
2658.05 1028
2658.53 1079
2659.02 959
2659.51 979
2659.99 953
2660.48 954
2660.97 924
2661.45 957
2661.94 916
2662.43 940
2662.91 941
2663.40 951
2663.88 962
2664.37 934
2664.86 914
2665.34 956
2665.83 1042
2666.32 1000
2666.81 1003
2667.29 949
2667.78 1018
2668.27 956
2668.75 897
2669.24 964
2669.73 920
2670.21 962
2670.70 1019
2671.19 1010
2671.68 996
2672.16 1004
2672.65 1077
2673.14 1137
2673.63 1173
2674.11 1242
2674.60 1285
2675.09 1469
2675.58 1413
2676.06 1487
2676.55 1405
2677.04 1454
2677.53 1398
2678.01 1347
2678.50 1305
2678.99 1220
2679.48 1302
2679.97 1302
2680.45 1360
2680.94 1376
2681.43 1393
2681.92 1460
2682.41 1505
2682.90 1439
2683.38 1512
2683.87 1545
2684.36 1620
2684.85 1584
2685.34 1532
2685.83 1486
2686.32 1475
2686.80 1430
2687.29 1282
2687.78 1202
2688.27 1251
2688.76 1172
2689.25 1132
2689.74 1071
2690.23 998
2690.71 980
2691.20 949
2691.69 986
2692.18 925
2692.67 982
2693.16 1019
2693.65 955
2694.14 982
2694.63 972
2695.12 1017
2695.61 998
2696.10 1008
2696.59 1031
2697.08 1077
2697.57 1055
2698.06 1059
2698.55 1048
2699.03 1077
2699.52 1102
2700.01 1099
2700.50 1136
2700.99 1208
2701.48 1186
2701.97 1164
2702.46 1135
2702.95 1128
2703.44 1118
2703.94 1070
2704.43 1166
2704.92 1086
2705.41 1103
2705.90 1074
2706.39 1101
2706.88 1103
2707.37 1078
2707.86 951
2708.35 939
2708.84 959
2709.33 900
2709.82 918
2710.31 919
2710.80 910
2711.29 919
2711.78 941
2712.28 1038
2712.77 1007
2713.26 898
2713.75 969
2714.24 960
2714.73 984
2715.22 973
2715.71 993
2716.21 897
2716.70 916
2717.19 947
2717.68 952
2718.17 998
2718.66 914
2719.15 968
2719.65 970
2720.14 892
2720.63 933
2721.12 1014
2721.61 1033
2722.10 1122
2722.60 1101
2723.09 1138
2723.58 1108
2724.07 1108
2724.56 1110
2725.06 1207
2725.55 1195
2726.04 1001
2726.53 1061
2727.03 1058
2727.52 1079
2728.01 1036
2728.50 1076
2729.00 1013
2729.49 999
2729.98 1018
2730.47 989
2730.97 945
2731.46 950
2731.95 984
2732.44 975
2732.94 976
2733.43 1012
2733.92 1016
2734.42 1045
2734.91 1004
2735.40 1026
2735.90 1071
2736.39 988
2736.88 1050
2737.37 1064
2737.87 1077
2738.36 1012
2738.85 1021
2739.35 993
2739.84 1129
2740.34 1069
2740.83 1046
2741.32 1036
2741.82 988
2742.31 1037
2742.80 1077
2743.30 1059
2743.79 1004
2744.29 959
2744.78 990
2745.27 962
2745.77 909
2746.26 998
2746.76 1031
2747.25 958
2747.74 939
2748.24 977
2748.73 1017
2749.23 1024
2749.72 1029
2750.22 1012
2750.71 1032
2751.20 1002
2751.70 1087
2752.19 1065
2752.69 1210
2753.18 1111
2753.68 1169
2754.17 1186
2754.67 1178
2755.16 1162
2755.66 1171
2756.15 1213
2756.65 1039
2757.14 998
2757.64 1054
2758.13 1055
2758.63 997
2759.12 977
2759.62 968
2760.11 1000
2760.61 937
2761.10 959
2761.60 1009
2762.09 974
2762.59 946
2763.09 939
2763.58 948
2764.08 1011
2764.57 985
2765.07 918
2765.56 972
2766.06 985
2766.56 991
2767.05 1041
2767.55 996
2768.04 980
2768.54 1003
2769.04 1023
2769.53 1081
2770.03 987
2770.52 1013
2771.02 1084
2771.52 1108
2772.01 1132
2772.51 1170
2773.01 1172
2773.50 1086
2774.00 1185
2774.50 1196
2774.99 1230
2775.49 1213
2775.99 1304
2776.48 1281
2776.98 1296
2777.48 1316
2777.97 1254
2778.47 1251
2778.97 1225
2779.46 1160
2779.96 1102
2780.46 1144
2780.96 1179
2781.45 1138
2781.95 1115
2782.45 1163
2782.94 1124
2783.44 1063
2783.94 1066
2784.44 1069
2784.93 1086
2785.43 1027
2785.93 1055
2786.43 1138
2786.92 1086
2787.42 1013
2787.92 1062
2788.42 1045
2788.92 1148
2789.41 1080
2789.91 1044
2790.41 990
2790.91 989
2791.41 1027
2791.90 1050
2792.40 1093
2792.90 1085
2793.40 1086
2793.90 1163
2794.40 1203
2794.89 1245
2795.39 1282
2795.89 1372
2796.39 1418
2796.89 1555
2797.39 1626
2797.89 1711
2798.38 1612
2798.88 1588
2799.38 1636
2799.88 1657
2800.38 1507
2800.88 1427
2801.38 1299
2801.88 1239
2802.38 1140
2802.87 1148
2803.37 1099
2803.87 1135
2804.37 1124
2804.87 1169
2805.37 1210
2805.87 1288
2806.37 1340
2806.87 1367
2807.37 1569
2807.87 1601
2808.37 1577
2808.87 1673
2809.37 1740
2809.87 1791
2810.37 1870
2810.87 1758
2811.37 1712
2811.87 1648
2812.37 1592
2812.87 1464
2813.37 1344
2813.87 1255
2814.37 1226
2814.87 1198
2815.37 1207
2815.87 1040
2816.37 1066
2816.87 1094
2817.37 1126
2817.87 1078
2818.37 1014
2818.87 981
2819.37 938
2819.87 1003
2820.37 1025
2820.87 1039
2821.37 958
2821.87 981
2822.38 981
2822.88 987
2823.38 980
2823.88 959
2824.38 1055
2824.88 1024
2825.38 1015
2825.88 972
2826.38 1069
2826.89 1082
2827.39 1057
2827.89 1062
2828.39 1184
2828.89 1186
2829.39 1197
2829.89 1141
2830.40 1182
2830.90 1157
2831.40 1210
2831.90 1066
2832.40 1205
2832.90 1176
2833.41 1155
2833.91 1118
2834.41 1123
2834.91 1157
2835.41 1096
2835.92 1132
2836.42 1070
2836.92 1138
2837.42 1084
2837.92 1086
2838.43 1051
2838.93 1045
2839.43 1034
2839.93 1025
2840.44 1037
2840.94 961
2841.44 985
2841.94 1019
2842.45 1009
2842.95 1026
2843.45 1033
2843.96 1038
2844.46 1033
2844.96 1059
2845.46 1052
2845.97 1118
2846.47 1178
2846.97 1154
2847.48 1228
2847.98 1220
2848.48 1189
2848.99 1219
2849.49 1186
2849.99 1137
2850.50 1143
2851.00 1211
2851.50 1121
2852.01 1091
2852.51 1106
2853.01 1105
2853.52 1022
2854.02 1028
2854.52 1006
2855.03 1004
2855.53 997
2856.04 1007
2856.54 1022
2857.04 1017
2857.55 1019
2858.05 1042
2858.56 1038
2859.06 1038
2859.56 1078
2860.07 1087
2860.57 1144
2861.08 1173
2861.58 1100
2862.09 1031
2862.59 1059
2863.09 995
2863.60 1026
2864.10 1016
2864.61 962
2865.11 921
2865.62 1021
2866.12 969
2866.63 880
2867.13 928
2867.64 870
2868.14 877
2868.65 853
2869.15 937
2869.66 936
2870.16 950
2870.67 997
2871.17 981
2871.68 1019
2872.18 938
2872.69 985
2873.19 1036
2873.70 1027
2874.20 1036
2874.71 993
2875.21 966
2875.72 993
2876.23 979
2876.73 1038
2877.24 989
2877.74 980
2878.25 1002
2878.75 1005
2879.26 988
2879.77 1050
2880.27 1066
2880.78 1054
2881.28 966
2881.79 1107
2882.30 1098
2882.80 1054
2883.31 1118
2883.82 1029
2884.32 1205
2884.83 1184
2885.33 1255
2885.84 1320
2886.35 1319
2886.85 1377
2887.36 1393
2887.87 1459
2888.37 1501
2888.88 1522
2889.39 1434
2889.89 1486
2890.40 1437
2890.91 1265
2891.42 1248
2891.92 1225
2892.43 1128
2892.94 1192
2893.44 1174
2893.95 1082
2894.46 1150
2894.97 1129
2895.47 1042
2895.98 1103
2896.49 1107
2897.00 1151
2897.50 1224
2898.01 1167
2898.52 1145
2899.03 1150
2899.53 1158
2900.04 1210
2900.55 1281
2901.06 1272
2901.56 1316
2902.07 1332
2902.58 1333
2903.09 1325
2903.60 1395
2904.10 1355
2904.61 1342
2905.12 1284
2905.63 1353
2906.14 1340
2906.65 1325
2907.15 1311
2907.66 1258
2908.17 1306
2908.68 1189
2909.19 1245
2909.70 1254
2910.20 1101
2910.71 1097
2911.22 1069
2911.73 1070
2912.24 1087
2912.75 1085
2913.26 1133
2913.77 1052
2914.28 1073
2914.78 1078
2915.29 1107
2915.80 1142
2916.31 1067
2916.82 1106
2917.33 1021
2917.84 1028
2918.35 1009
2918.86 1010
2919.37 992
2919.88 1005
2920.39 1065
2920.90 1045
2921.41 1098
2921.92 1105
2922.43 1191
2922.93 1223
2923.44 1432
2923.95 1560
2924.46 1667
2924.97 1818
2925.48 1866
2925.99 1866
2926.50 1948
2927.01 1981
2927.52 1875
2928.03 1829
2928.54 1552
2929.06 1502
2929.57 1456
2930.08 1291
2930.59 1243
2931.10 1252
2931.61 1176
2932.12 1104
2932.63 1048
2933.14 1065
2933.65 1045
2934.16 1142
2934.67 1105
2935.18 1137
2935.69 1100
2936.20 1140
2936.71 1090
2937.23 1120
2937.74 1151
2938.25 1118
2938.76 1171
2939.27 1129
2939.78 1157
2940.29 1214
2940.80 1124
2941.31 1116
2941.83 1133
2942.34 1184
2942.85 1207
2943.36 1240
2943.87 1222
2944.38 1208
2944.90 1251
2945.41 1324
2945.92 1360
2946.43 1312
2946.94 1406
2947.45 1484
2947.97 1461
2948.48 1448
2948.99 1426
2949.50 1327
2950.01 1165
2950.53 1247
2951.04 1206
2951.55 1235
2952.06 1192
2952.58 1162
2953.09 1103
2953.60 1151
2954.11 1096
2954.63 1092
2955.14 989
2955.65 1037
2956.16 1063
2956.68 1002
2957.19 1017
2957.70 1094
2958.21 1050
2958.73 1118
2959.24 1091
2959.75 1152
2960.27 1221
2960.78 1254
2961.29 1210
2961.80 1309
2962.32 1366
2962.83 1342
2963.34 1339
2963.86 1351
2964.37 1311
2964.88 1304
2965.40 1243
2965.91 1245
2966.42 1188
2966.94 1155
2967.45 1152
2967.97 1056
2968.48 1098
2968.99 1041
2969.51 1002
2970.02 975
2970.53 1111
2971.05 1071
2971.56 1109
2972.08 1053
2972.59 1001
2973.10 1047
2973.62 1018
2974.13 1062
2974.65 1060
2975.16 1064
2975.68 1095
2976.19 1175
2976.70 1095
2977.22 1077
2977.73 1106
2978.25 1040
2978.76 1016
2979.28 1103
2979.79 1112
2980.31 1061
2980.82 1061
2981.34 1115
2981.85 1184
2982.37 1141
2982.88 1108
2983.40 1069
2983.91 1154
2984.43 1183
2984.94 1161
2985.46 1159
2985.97 1227
2986.49 1261
2987.00 1259
2987.52 1198
2988.03 1183
2988.55 1252
2989.06 1331
2989.58 1256
2990.09 1220
2990.61 1247
2991.13 1242
2991.64 1249
2992.16 1280
2992.67 1329
2993.19 1261
2993.70 1232
2994.22 1300
2994.74 1365
2995.25 1416
2995.77 1392
2996.29 1441
2996.80 1546
2997.32 1673
2997.83 1555
2998.35 1627
2998.87 1636
2999.38 1654
2999.90 1662
3000.42 1633
3000.93 1601
3001.45 1653
3001.97 1679
3002.48 1738
3003.00 1752
3003.52 2003
3004.03 2153
3004.55 2362
3005.07 2541
3005.58 2598
3006.10 2739
3006.62 2865
3007.13 2651
3007.65 2584
3008.17 2354
3008.68 2042
3009.20 1901
3009.72 1746
3010.24 1565
3010.75 1490
3011.27 1415
3011.79 1316
3012.31 1220
3012.82 1282
3013.34 1213
3013.86 1141
3014.38 1175
3014.89 1264
3015.41 1221
3015.93 1233
3016.45 1242
3016.97 1189
3017.48 1308
3018.00 1306
3018.52 1349
3019.04 1352
3019.56 1317
3020.07 1303
3020.59 1405
3021.11 1254
3021.63 1323
3022.15 1249
3022.67 1368
3023.18 1398
3023.70 1357
3024.22 1486
3024.74 1473
3025.26 1470
3025.78 1486
3026.30 1467
3026.81 1439
3027.33 1354
3027.85 1253
3028.37 1341
3028.89 1290
3029.41 1227
3029.93 1182
3030.45 1235
3030.97 1208
3031.48 1219
3032.00 1268
3032.52 1249
3033.04 1302
3033.56 1431
3034.08 1455
3034.60 1454
3035.12 1594
3035.64 1617
3036.16 1670
3036.68 1749
3037.20 1713
3037.72 1663
3038.24 1667
3038.76 1575
3039.28 1562
3039.80 1378
3040.32 1440
3040.84 1340
3041.36 1309
3041.88 1268
3042.40 1273
3042.92 1211
3043.44 1245
3043.96 1290
3044.48 1264
3045.00 1214
3045.52 1163
3046.04 1266
3046.56 1236
3047.08 1239
3047.60 1204
3048.12 1199
3048.64 1181
3049.16 1172
3049.68 1251
3050.20 1122
3050.72 1146
3051.24 1141
3051.77 1180
3052.29 1193
3052.81 1172
3053.33 1116
3053.85 1162
3054.37 1056
3054.89 1038
3055.41 1032
3055.93 1059
3056.46 1022
3056.98 1094
3057.50 1135
3058.02 1132
3058.54 1128
3059.06 1168
3059.58 1162
3060.11 1080
3060.63 1075
3061.15 1051
3061.67 1108
3062.19 1104
3062.71 1131
3063.24 1136
3063.76 1187
3064.28 1107
3064.80 1118
3065.32 1103
3065.85 1169
3066.37 1156
3066.89 1154
3067.41 1128
3067.93 1046
3068.46 1061
3068.98 1168
3069.50 1106
3070.02 1111
3070.55 1116
3071.07 1100
3071.59 1110
3072.11 1092
3072.64 1058
3073.16 1058
3073.68 1110
3074.20 1141
3074.73 1217
3075.25 1222
3075.77 1194
3076.30 1203
3076.82 1238
3077.34 1184
3077.87 1283
3078.39 1295
3078.91 1230
3079.44 1314
3079.96 1345
3080.48 1366
3081.01 1278
3081.53 1362
3082.05 1418
3082.58 1334
3083.10 1410
3083.62 1430
3084.15 1355
3084.67 1355
3085.19 1326
3085.72 1187
3086.24 1282
3086.76 1275
3087.29 1262
3087.81 1229
3088.34 1245
3088.86 1232
3089.38 1269
3089.91 1115
3090.43 1153
3090.96 1191
3091.48 1184
3092.01 1185
3092.53 1222
3093.05 1148
3093.58 1237
3094.10 1237
3094.63 1277
3095.15 1263
3095.68 1273
3096.20 1330
3096.73 1414
3097.25 1274
3097.78 1433
3098.30 1507
3098.83 1625
3099.35 1593
3099.88 1742
3100.40 1952
3100.93 2193
3101.45 2412
3101.98 2815
3102.50 3045
3103.03 3502
3103.55 4000
3104.08 4139
3104.60 3943
3105.13 3912
3105.65 3557
3106.18 3024
3106.70 2816
3107.23 2481
3107.76 2175
3108.28 1928
3108.81 1601
3109.33 1502
3109.86 1493
3110.38 1434
3110.91 1394
3111.44 1431
3111.96 1358
3112.49 1331
3113.01 1303
3113.54 1301
3114.07 1336
3114.59 1319
3115.12 1302
3115.65 1193
3116.17 1179
3116.70 1131
3117.22 1121
3117.75 1054
3118.28 1061
3118.80 1069
3119.33 1104
3119.86 1136
3120.38 1142
3120.91 1208
3121.44 1180
3121.96 1144
3122.49 1229
3123.02 1332
3123.55 1252
3124.07 1253
3124.60 1233
3125.13 1215
3125.65 1195
3126.18 1140
3126.71 1104
3127.24 1156
3127.76 1098
3128.29 1071
3128.82 1093
3129.35 1133
3129.87 1045
3130.40 1082
3130.93 1090
3131.46 1107
3131.98 1076
3132.51 1071
3133.04 1064
3133.57 1033
3134.09 1031
3134.62 1080
3135.15 1123
3135.68 1103
3136.21 1043
3136.73 955
3137.26 996
3137.79 1046
3138.32 1063
3138.85 1030
3139.38 1116
3139.90 1123
3140.43 1103
3140.96 1125
3141.49 1115
3142.02 1152
3142.55 1041
3143.07 1050
3143.60 1094
3144.13 1132
3144.66 1273
3145.19 1190
3145.72 1206
3146.25 1251
3146.78 1285
3147.31 1397
3147.83 1387
3148.36 1444
3148.89 1356
3149.42 1377
3149.95 1409
3150.48 1440
3151.01 1375
3151.54 1416
3152.07 1395
3152.60 1429
3153.13 1269
3153.66 1281
3154.19 1233
3154.72 1181
3155.25 1130
3155.77 1203
3156.30 1171
3156.83 1169
3157.36 1108
3157.89 1126
3158.42 1197
3158.95 1146
3159.48 1240
3160.01 1175
3160.54 1059
3161.07 1018
3161.60 1164
3162.13 1139
3162.66 1100
3163.20 1110
3163.73 1148
3164.26 1119
3164.79 1113
3165.32 1170
3165.85 1180
3166.38 1188
3166.91 1212
3167.44 1275
3167.97 1202
3168.50 1150
3169.03 1204
3169.56 1283
3170.09 1190
3170.62 1156
3171.16 1145
3171.69 1065
3172.22 1113
3172.75 1072
3173.28 1126
3173.81 1018
3174.34 1050
3174.87 1113
3175.40 1124
3175.94 1176
3176.47 1239
3177.00 1213
3177.53 1288
3178.06 1194
3178.59 1196
3179.13 1140
3179.66 1128
3180.19 1077
3180.72 1230
3181.25 1154
3181.78 1132
3182.32 1177
3182.85 1130
3183.38 1107
3183.91 1019
3184.44 1024
3184.98 1063
3185.51 1066
3186.04 1105
3186.57 1124
3187.11 1106
3187.64 1031
3188.17 1079
3188.70 1151
3189.24 1098
3189.77 1077
3190.30 1045
3190.83 1079
3191.37 1025
3191.90 1025
3192.43 1040
3192.96 994
3193.50 1031
3194.03 1118
3194.56 1132
3195.10 1052
3195.63 1033
3196.16 1002
3196.69 1006
3197.23 1083
3197.76 1176
3198.29 1103
3198.83 1043
3199.36 1110
3199.89 1068
3200.43 1012
3200.96 1104
3201.49 1229
3202.03 1162
3202.56 1223
3203.10 1219
3203.63 1273
3204.16 1178
3204.70 1179
3205.23 1204
3205.76 1235
3206.30 1117
3206.83 1149
3207.37 1117
3207.90 1184
3208.43 1118
3208.97 1163
3209.50 1172
3210.04 1189
3210.57 1304
3211.11 1277
3211.64 1267
3212.17 1209
3212.71 1149
3213.24 1210
3213.78 1192
3214.31 1200
3214.85 1288
3215.38 1212
3215.92 1198
3216.45 1124
3216.99 1132
3217.52 1203
3218.06 1183
3218.59 1164
3219.13 1188
3219.66 1253
3220.20 1258
3220.73 1255
3221.27 1301
3221.80 1278
3222.34 1228
3222.87 1221
3223.41 1232
3223.94 1283
3224.48 1211
3225.01 1300
3225.55 1256
3226.09 1225
3226.62 1211
3227.16 1231
3227.69 1205
3228.23 1186
3228.76 1289
3229.30 1246
3229.84 1107
3230.37 1059
3230.91 1063
3231.44 1038
3231.98 1066
3232.52 1028
3233.05 1121
3233.59 1075
3234.12 1043
3234.66 1156
3235.20 1126
3235.73 1223
3236.27 1279
3236.81 1221
3237.34 1211
3237.88 1220
3238.42 1249
3238.95 1392
3239.49 1296
3240.03 1346
3240.56 1321
3241.10 1306
3241.64 1338
3242.17 1200
3242.71 1185
3243.25 1204
3243.78 1219
3244.32 1140
3244.86 1169
3245.40 1115
3245.93 1149
3246.47 1167
3247.01 1190
3247.54 1160
3248.08 1199
3248.62 1215
3249.16 1185
3249.69 1272
3250.23 1241
3250.77 1151
3251.31 1294
3251.84 1306
3252.38 1302
3252.92 1333
3253.46 1321
3254.00 1382
3254.53 1428
3255.07 1411
3255.61 1425
3256.15 1498
3256.69 1599
3257.22 1653
3257.76 1598
3258.30 1554
3258.84 1638
3259.38 1661
3259.92 1660
3260.45 1670
3260.99 1683
3261.53 1824
3262.07 1946
3262.61 2068
3263.15 2109
3263.69 2137
3264.22 2283
3264.76 2314
3265.30 2491
3265.84 2487
3266.38 2579
3266.92 2553
3267.46 2627
3268.00 2578
3268.54 2494
3269.08 2415
3269.61 2222
3270.15 2039
3270.69 1779
3271.23 1632
3271.77 1475
3272.31 1456
3272.85 1384
3273.39 1352
3273.93 1360
3274.47 1271
3275.01 1303
3275.55 1321
3276.09 1447
3276.63 1464
3277.17 1416
3277.71 1416
3278.25 1446
3278.79 1458
3279.33 1466
3279.87 1319
3280.41 1413
3280.95 1445
3281.49 1529
3282.03 1538
3282.57 1473
3283.11 1458
3283.65 1468
3284.19 1359
3284.73 1430
3285.27 1501
3285.81 1585
3286.35 1576
3286.89 1437
3287.43 1566
3287.97 1666
3288.51 1707
3289.05 1718
3289.60 1701
3290.14 1608
3290.68 1582
3291.22 1574
3291.76 1623
3292.30 1737
3292.84 1727
3293.38 1872
3293.92 1995
3294.46 2114
3295.01 2283
3295.55 2449
3296.09 2594
3296.63 2598
3297.17 2648
3297.71 2539
3298.25 2381
3298.80 2388
3299.34 2153
3299.88 1972
3300.42 1863
3300.96 1902
3301.50 1745
3302.05 1682
3302.59 1562
3303.13 1585
3303.67 1575
3304.21 1596
3304.76 1540
3305.30 1429
3305.84 1422
3306.38 1454
3306.93 1455
3307.47 1420
3308.01 1438
3308.55 1457
3309.09 1411
3309.64 1412
3310.18 1484
3310.72 1563
3311.27 1516
3311.81 1517
3312.35 1572
3312.89 1570
3313.44 1633
3313.98 1610
3314.52 1678
3315.06 1736
3315.61 1924
3316.15 1946
3316.69 1821
3317.24 1839
3317.78 1845
3318.32 1883
3318.87 1788
3319.41 1792
3319.95 1783
3320.50 1860
3321.04 1859
3321.58 1746
3322.13 1855
3322.67 1768
3323.21 1808
3323.76 1719
3324.30 1748
3324.84 1713
3325.39 1762
3325.93 1730
3326.48 1600
3327.02 1662
3327.56 1614
3328.11 1596
3328.65 1564
3329.20 1591
3329.74 1687
3330.28 1745
3330.83 1986
3331.37 2396
3331.92 2861
3332.46 3462
3333.01 4294
3333.55 5449
3334.10 6483
3334.64 7672
3335.18 9036
3335.73 10294
3336.27 11343
3336.82 11571
3337.36 11132
3337.91 10982
3338.45 10005
3339.00 8842
3339.54 7704
3340.09 6584
3340.63 5297
3341.18 4281
3341.72 3619
3342.27 3028
3342.81 2618
3343.36 2295
3343.90 1995
3344.45 1807
3344.99 1837
3345.54 1747
3346.09 1664
3346.63 1705
3347.18 1636
3347.72 1628
3348.27 1639
3348.81 1583
3349.36 1552
3349.90 1530
3350.45 1535
3351.00 1525
3351.54 1471
3352.09 1490
3352.63 1585
3353.18 1560
3353.73 1596
3354.27 1611
3354.82 1666
3355.36 1750
3355.91 1787
3356.46 1758
3357.00 1748
3357.55 1721
3358.10 1636
3358.64 1551
3359.19 1510
3359.74 1484
3360.28 1451
3360.83 1413
3361.38 1374
3361.92 1334
3362.47 1269
3363.02 1301
3363.56 1298
3364.11 1265
3364.66 1255
3365.20 1280
3365.75 1298
3366.30 1330
3366.85 1293
3367.39 1321
3367.94 1324
3368.49 1320
3369.03 1321
3369.58 1405
3370.13 1325
3370.68 1422
3371.22 1538
3371.77 1511
3372.32 1614
3372.87 1832
3373.42 1828
3373.96 1807
3374.51 1873
3375.06 1960
3375.61 1937
3376.15 1912
3376.70 1773
3377.25 1641
3377.80 1590
3378.35 1482
3378.89 1356
3379.44 1342
3379.99 1247
3380.54 1250
3381.09 1281
3381.64 1139
3382.18 1122
3382.73 1144
3383.28 1177
3383.83 1141
3384.38 1153
3384.93 1125
3385.48 1076
3386.02 1083
3386.57 1155
3387.12 1122
3387.67 1098
3388.22 1094
3388.77 1106
3389.32 1117
3389.87 1140
3390.42 1190
3390.96 1175
3391.51 1106
3392.06 1203
3392.61 1156
3393.16 1148
3393.71 1109
3394.26 1139
3394.81 1151
3395.36 1130
3395.91 1253
3396.46 1193
3397.01 1215
3397.56 1147
3398.11 1240
3398.66 1206
3399.21 1234
3399.76 1202
3400.31 1168
3400.86 1162
3401.41 1058
3401.96 1077
3402.51 1085
3403.06 1055
3403.61 1128
3404.16 1046
3404.71 1064
3405.26 1124
3405.81 1176
3406.36 1132
3406.91 1054
3407.46 1048
3408.01 1080
3408.56 1046
3409.11 1054
3409.66 1157
3410.21 1178
3410.76 1153
3411.31 1220
3411.86 1191
3412.42 1133
3412.97 1239
3413.52 1196
3414.07 1158
3414.62 1204
3415.17 1202
3415.72 1238
3416.27 1133
3416.82 997
3417.37 1045
3417.93 1029
3418.48 1091
3419.03 982
3419.58 1006
3420.13 1065
3420.68 996
3421.23 1018
3421.79 1083
3422.34 1065
3422.89 1070
3423.44 1072
3423.99 1082
3424.55 1170
3425.10 1186
3425.65 1162
3426.20 1125
3426.75 1108
3427.31 1098
3427.86 1058
3428.41 1021
3428.96 1031
3429.51 1048
3430.07 1086
3430.62 1059
3431.17 1003
3431.72 977
3432.28 1061
3432.83 1059
3433.38 1021
3433.93 1035
3434.49 1004
3435.04 1077
3435.59 1055
3436.14 1039
3436.70 1051
3437.25 1058
3437.80 1122
3438.36 1087
3438.91 1135
3439.46 1138
3440.01 1121
3440.57 1159
3441.12 1126
3441.67 1195
3442.23 1191
3442.78 1202
3443.33 1070
3443.89 1064
3444.44 1073
3444.99 1009
3445.55 997
3446.10 1076
3446.66 1082
3447.21 992
3447.76 1029
3448.32 1008
3448.87 1096
3449.42 1002
3449.98 911
3450.53 1000
3451.09 1001
3451.64 956
3452.19 953
3452.75 924
3453.30 903
3453.86 978
3454.41 976
3454.96 953
3455.52 972
3456.07 992
3456.63 1006
3457.18 996
3457.74 941
3458.29 936
3458.85 966
3459.40 995
3459.96 995
3460.51 979
3461.07 1004
3461.62 992
3462.17 992
3462.73 1057
3463.28 986
3463.84 1014
3464.39 1072
3464.95 1139
3465.50 1121
3466.06 1139
3466.62 1185
3467.17 1166
3467.73 1168
3468.28 1226
3468.84 1131
3469.39 1130
3469.95 1148
3470.50 1101
3471.06 1089
3471.61 1185
3472.17 1073
3472.73 1140
3473.28 1124
3473.84 1012
3474.39 999
3474.95 1118
3475.50 1136
3476.06 1091
3476.62 1116
3477.17 1073
3477.73 1143
3478.29 1188
3478.84 1214
3479.40 1316
3479.95 1255
3480.51 1231
3481.07 1348
3481.62 1380
3482.18 1370
3482.74 1302
3483.29 1278
3483.85 1254
3484.41 1259
3484.96 1239
3485.52 1310
3486.08 1301
3486.63 1304
3487.19 1341
3487.75 1380
3488.30 1449
3488.86 1481
3489.42 1679
3489.97 1811
3490.53 1984
3491.09 2109
3491.65 2245
3492.20 2489
3492.76 2611
3493.32 2646
3493.88 2531
3494.43 2390
3494.99 2282
3495.55 2305
3496.11 2190
3496.66 2119
3497.22 2165
3497.78 2277
3498.34 2447
3498.89 2570
3499.45 2682
3500.01 2744
3500.57 2753
3501.13 2955
3501.68 2794
3502.24 2774
3502.80 2784
3503.36 2903
3503.92 2780
3504.48 2907
3505.03 2996
3505.59 3089
3506.15 3147
3506.71 2873
3507.27 2877
3507.83 2599
3508.38 2399
3508.94 2277
3509.50 2170
3510.06 1964
3510.62 1794
3511.18 1681
3511.74 1614
3512.30 1439
3512.85 1364
3513.41 1378
3513.97 1318
3514.53 1272
3515.09 1283
3515.65 1258
3516.21 1198
3516.77 1132
3517.33 1240
3517.89 1214
3518.45 1156
3519.01 1265
3519.56 1230
3520.12 1239
3520.68 1287
3521.24 1305
3521.80 1230
3522.36 1201
3522.92 1264
3523.48 1306
3524.04 1287
3524.60 1220
3525.16 1279
3525.72 1154
3526.28 1229
3526.84 1254
3527.40 1183
3527.96 1121
3528.52 1120
3529.08 1124
3529.64 1082
3530.20 1109
3530.76 1086
3531.32 1112
3531.88 1060
3532.44 1072
3533.01 1090
3533.57 1117
3534.13 1154
3534.69 1116
3535.25 1161
3535.81 1098
3536.37 1137
3536.93 1202
3537.49 1240
3538.05 1140
3538.61 1208
3539.17 1262
3539.74 1275
3540.30 1164
3540.86 1276
3541.42 1192
3541.98 1282
3542.54 1270
3543.10 1288
3543.66 1292
3544.23 1243
3544.79 1180
3545.35 1199
3545.91 1261
3546.47 1209
3547.03 1154
3547.59 1139
3548.16 1139
3548.72 1115
3549.28 1045
3549.84 1034
3550.40 1073
3550.97 1076
3551.53 1018
3552.09 1068
3552.65 1090
3553.21 990
3553.78 1070
3554.34 1088
3554.90 1061
3555.46 1042
3556.03 1041
3556.59 1137
3557.15 1093
3557.71 1081
3558.28 1093
3558.84 1052
3559.40 1087
3559.96 1063
3560.53 1083
3561.09 1062
3561.65 1047
3562.21 1057
3562.78 1024
3563.34 1051
3563.90 1046
3564.47 1032
3565.03 1111
3565.59 1026
3566.16 1021
3566.72 1025
3567.28 911
3567.85 885
3568.41 962
3568.97 980
3569.54 933
3570.10 894
3570.66 952
3571.23 901
3571.79 921
3572.35 966
3572.92 1021
3573.48 1030
3574.04 1039
3574.61 986
3575.17 1030
3575.74 1031
3576.30 981
3576.86 1054
3577.43 1018
3577.99 1058
3578.56 1073
3579.12 1036
3579.68 1041
3580.25 1039
3580.81 1026
3581.38 1027
3581.94 1075
3582.51 1061
3583.07 1062
3583.64 1038
3584.20 1009
3584.76 981
3585.33 931
3585.89 955
3586.46 1005
3587.02 955
3587.59 967
3588.15 990
3588.72 952
3589.28 962
3589.85 1007
3590.41 1065
3590.98 1097
3591.54 1037
3592.11 1102
3592.67 1129
3593.24 1136
3593.80 1048
3594.37 1087
3594.94 1064
3595.50 1032
3596.07 1106
3596.63 1091
3597.20 1024
3597.76 1040
3598.33 1039
3598.89 1005
3599.46 1101
3600.03 1034
3600.59 1001
3601.16 1042
3601.72 994
3602.29 971
3602.86 1002
3603.42 1001
3603.99 1007
3604.55 1014
3605.12 1005
3605.69 1008
3606.25 987
3606.82 971
3607.39 943
3607.95 958
3608.52 969
3609.09 904
3609.65 863
3610.22 940
3610.79 920
3611.35 907
3611.92 934
3612.49 974
3613.05 976
3613.62 1070
3614.19 1133
3614.75 1206
3615.32 1258
3615.89 1411
3616.45 1622
3617.02 1867
3617.59 2086
3618.16 2257
3618.72 2395
3619.29 2483
3619.86 2345
3620.43 2247
3620.99 2038
3621.56 1967
3622.13 1729
3622.70 1537
3623.26 1322
3623.83 1289
3624.40 1189
3624.97 1128
3625.53 1089
3626.10 1050
3626.67 1006
3627.24 987
3627.81 992
3628.37 988
3628.94 1036
3629.51 1044
3630.08 1009
3630.65 1015
3631.22 1048
3631.78 1048
3632.35 1003
3632.92 1015
3633.49 1031
3634.06 966
3634.63 968
3635.20 963
3635.76 932
3636.33 959
3636.90 937
3637.47 965
3638.04 975
3638.61 1067
3639.18 1068
3639.75 1086
3640.31 1136
3640.88 1136
3641.45 1231
3642.02 1263
3642.59 1343
3643.16 1383
3643.73 1284
3644.30 1204
3644.87 1217
3645.44 1192
3646.01 1162
3646.58 1187
3647.15 1149
3647.72 1132
3648.29 1190
3648.85 1167
3649.42 1139
3649.99 1120
3650.56 1150
3651.13 1207
3651.70 1150
3652.27 1083
3652.84 1195
3653.41 1162
3653.98 1239
3654.55 1214
3655.12 1189
3655.69 1236
3656.26 1215
3656.83 1249
3657.41 1257
3657.98 1232
3658.55 1227
3659.12 1182
3659.69 1283
3660.26 1283
3660.83 1272
3661.40 1172
3661.97 1167
3662.54 1149
3663.11 1199
3663.68 1160
3664.25 1254
3664.82 1377
3665.39 1492
3665.97 1500
3666.54 1616
3667.11 1765
3667.68 1774
3668.25 1776
3668.82 1769
3669.39 1542
3669.96 1542
3670.54 1411
3671.11 1350
3671.68 1220
3672.25 1251
3672.82 1198
3673.39 1179
3673.96 1125
3674.54 1100
3675.11 1195
3675.68 1229
3676.25 1204
3676.82 1215
3677.39 1207
3677.97 1139
3678.54 1171
3679.11 1156
3679.68 1076
3680.26 1096
3680.83 1153
3681.40 1133
3681.97 1110
3682.54 1068
3683.12 1184
3683.69 1129
3684.26 1117
3684.83 1081
3685.41 1107
3685.98 1123
3686.55 1130
3687.12 1310
3687.70 1316
3688.27 1388
3688.84 1365
3689.42 1513
3689.99 1511
3690.56 1498
3691.13 1393
3691.71 1518
3692.28 1377
3692.85 1331
3693.43 1233
3694.00 1236
3694.57 1212
3695.15 1111
3695.72 1096
3696.29 1083
3696.87 1044
3697.44 1099
3698.01 1073
3698.59 1085
3699.16 1094
3699.73 1097
3700.31 1012
3700.88 1116
3701.45 1080
3702.03 1069
3702.60 1069
3703.18 1028
3703.75 1084
3704.32 1033
3704.90 1111
3705.47 1108
3706.05 1095
3706.62 1078
3707.19 1044
3707.77 1071
3708.34 1027
3708.92 1021
3709.49 1024
3710.07 1043
3710.64 1066
3711.22 1058
3711.79 1030
3712.36 1000
3712.94 997
3713.51 997
3714.09 1018
3714.66 965
3715.24 975
3715.81 1047
3716.39 1021
3716.96 992
3717.54 1028
3718.11 1006
3718.69 962
3719.26 1000
3719.84 992
3720.41 1006
3720.99 1025
3721.56 917
3722.14 929
3722.72 1005
3723.29 934
3723.87 939
3724.44 968
3725.02 996
3725.59 907
3726.17 984
3726.74 987
3727.32 999
3727.90 990
3728.47 1006
3729.05 1057
3729.62 1080
3730.20 1062
3730.78 1195
3731.35 1311
3731.93 1225
3732.50 1249
3733.08 1297
3733.66 1461
3734.23 1438
3734.81 1343
3735.39 1341
3735.96 1250
3736.54 1209
3737.12 1211
3737.69 1126
3738.27 1139
3738.85 1038
3739.42 1053
3740.00 1088
3740.58 1042
3741.15 1040
3741.73 1049
3742.31 1003
3742.88 1015
3743.46 1015
3744.04 986
3744.61 985
3745.19 1015
3745.77 1015
3746.35 982
3746.92 954
3747.50 979
3748.08 972
3748.66 1007
3749.23 925
3749.81 1014
3750.39 999
3750.97 976
3751.54 901
3752.12 896
3752.70 947
3753.28 893
3753.85 853
3754.43 961
3755.01 987
3755.59 968
3756.17 1091
3756.74 1118
3757.32 1082
3757.90 1131
3758.48 1114
3759.06 1220
3759.63 1232
3760.21 1273
3760.79 1256
3761.37 1203
3761.95 1207
3762.53 1134
3763.11 1159
3763.68 1108
3764.26 1057
3764.84 1022
3765.42 1023
3766.00 1008
3766.58 964
3767.16 985
3767.74 1009
3768.31 952
3768.89 917
3769.47 916
3770.05 1000
3770.63 989
3771.21 941
3771.79 990
3772.37 944
3772.95 913
3773.53 964
3774.11 974
3774.69 912
3775.27 901
3775.84 941
3776.42 951
3777.00 852
3777.58 920
3778.16 959
3778.74 953
3779.32 964
3779.90 907
3780.48 880
3781.06 921
3781.64 987
3782.22 982
3782.80 907
3783.38 880
3783.96 930
3784.54 954
3785.12 878
3785.70 915
3786.28 869
3786.86 926
3787.44 938
3788.02 931
3788.61 941
3789.19 967
3789.77 920
3790.35 874
3790.93 874
3791.51 907
3792.09 969
3792.67 864
3793.25 905
3793.83 964
3794.41 922
3794.99 960
3795.57 1032
3796.16 1059
3796.74 968
3797.32 969
3797.90 1036
3798.48 1045
3799.06 1023
3799.64 1047
3800.22 1076
3800.81 1089
3801.39 1139
3801.97 1098
3802.55 1107
3803.13 1114
3803.71 1058
3804.30 1064
3804.88 1102
3805.46 1136
3806.04 1134
3806.62 1160
3807.20 1124
3807.79 1048
3808.37 1123
3808.95 1134
3809.53 1119
3810.12 1215
3810.70 1180
3811.28 1203
3811.86 1214
3812.44 1130
3813.03 1183
3813.61 1201
3814.19 1239
3814.77 1254
3815.36 1201
3815.94 1164
3816.52 1209
3817.10 1201
3817.69 1157
3818.27 1116
3818.85 1054
3819.44 980
3820.02 986
3820.60 943
3821.18 916
3821.77 900
3822.35 938
3822.93 917
3823.52 935
3824.10 999
3824.68 944
3825.27 934
3825.85 938
3826.43 876
3827.02 874
3827.60 1025
3828.18 1029
3828.77 1003
3829.35 938
3829.93 960
3830.52 913
3831.10 1025
3831.69 1070
3832.27 1013
3832.85 1008
3833.44 1062
3834.02 1009
3834.61 1061
3835.19 1018
3835.77 1054
3836.36 1056
3836.94 1025
3837.53 1007
3838.11 927
3838.70 1008
3839.28 1021
3839.86 969
3840.45 1001
3841.03 1052
3841.62 1018
3842.20 1037
3842.79 1036
3843.37 969
3843.96 1013
3844.54 1044
3845.13 1064
3845.71 1171
3846.30 1170
3846.88 1244
3847.47 1356
3848.05 1308
3848.64 1319
3849.22 1294
3849.81 1264
3850.39 1241
3850.98 1177
3851.56 1141
3852.15 1229
3852.73 1080
3853.32 1050
3853.90 1138
3854.49 1055
3855.07 1113
3855.66 1096
3856.25 1155
3856.83 1263
3857.42 1231
3858.00 1262
3858.59 1522
3859.17 1620
3859.76 1820
3860.35 1958
3860.93 2085
3861.52 2278
3862.11 2346
3862.69 2457
3863.28 2365
3863.86 2124
3864.45 2064
3865.04 1989
3865.62 1834
3866.21 1800
3866.80 1569
3867.38 1458
3867.97 1409
3868.56 1380
3869.14 1351
3869.73 1331
3870.32 1253
3870.90 1265
3871.49 1263
3872.08 1312
3872.66 1256
3873.25 1247
3873.84 1359
3874.42 1303
3875.01 1390
3875.60 1322
3876.19 1268
3876.77 1256
3877.36 1252
3877.95 1224
3878.53 1176
3879.12 1111
3879.71 1084
3880.30 1054
3880.88 1059
3881.47 991
3882.06 895
3882.65 922
3883.23 912
3883.82 966
3884.41 965
3885.00 961
3885.59 977
3886.17 973
3886.76 973
3887.35 1098
3887.94 1073
3888.53 1069
3889.11 1090
3889.70 1136
3890.29 1211
3890.88 1195
3891.47 1216
3892.06 1192
3892.64 1169
3893.23 1203
3893.82 1202
3894.41 1265
3895.00 1316
3895.59 1208
3896.18 1275
3896.76 1187
3897.35 1204
3897.94 1228
3898.53 1210
3899.12 1161
3899.71 1189
3900.30 1238
3900.89 1206
3901.48 1155
3902.07 1068
3902.65 1125
3903.24 1075
3903.83 1039
3904.42 1040
3905.01 920
3905.60 905
3906.19 939
3906.78 925
3907.37 1001
3907.96 981
3908.55 919
3909.14 886
3909.73 863
3910.32 879
3910.91 935
3911.50 886
3912.09 863
3912.68 894
3913.27 940
3913.86 864
3914.45 826
3915.04 838
3915.63 899
3916.22 875
3916.81 844
3917.40 863
3917.99 875
3918.58 851
3919.17 855
3919.76 866
3920.35 945
3920.94 917
3921.53 936
3922.12 884
3922.71 878
3923.30 919
3923.90 841
3924.49 850
3925.08 828
3925.67 838
3926.26 873
3926.85 874
3927.44 850
3928.03 770
3928.62 816
3929.21 855
3929.81 802
3930.40 841
3930.99 827
3931.58 900
3932.17 841
3932.76 840
3933.35 864
3933.95 874
3934.54 832
3935.13 862
3935.72 824
3936.31 808
3936.90 883
3937.50 882
3938.09 877
3938.68 909
3939.27 890
3939.86 840
3940.46 878
3941.05 853
3941.64 911
3942.23 934
3942.82 964
3943.42 872
3944.01 948
3944.60 901
3945.19 922
3945.79 856
3946.38 852
3946.97 938
3947.56 811
3948.16 895
3948.75 831
3949.34 892
3949.93 877
3950.53 863
3951.12 826
3951.71 835
3952.31 866
3952.90 842
3953.49 877
3954.09 916
3954.68 949
3955.27 958
3955.86 935
3956.46 987
3957.05 1007
3957.64 1024
3958.24 972
3958.83 1035
3959.43 1077
3960.02 1002
3960.61 1032
3961.21 930
3961.80 1009
3962.39 950
3962.99 954
3963.58 982
3964.17 916
3964.77 871
3965.36 955
3965.96 1026
3966.55 1054
3967.14 1083
3967.74 1011
3968.33 976
3968.93 1011
3969.52 1049
3970.12 934
3970.71 1010
3971.30 865
3971.90 873
3972.49 838
3973.09 906
3973.68 877
3974.28 854
3974.87 865
3975.47 870
3976.06 868
3976.66 879
3977.25 875
3977.84 887
3978.44 884
3979.03 868
3979.63 920
3980.22 856
3980.82 874
3981.41 816
3982.01 801
3982.61 798
3983.20 859
3983.80 885
3984.39 966
3984.99 917
3985.58 788
3986.18 800
3986.77 842
3987.37 878
3987.96 847
3988.56 861
3989.16 797
3989.75 897
3990.35 866
3990.94 894
3991.54 860
3992.13 951
3992.73 963
3993.33 862
3993.92 960
3994.52 967
3995.12 963
3995.71 984
3996.31 990
3996.90 926
3997.50 1014
3998.10 1035
3998.69 1022
3999.29 1082
3999.89 1025
4000.48 964
4001.08 961
4001.68 950
4002.27 964
4002.87 1057
4003.47 1058
4004.06 1000
4004.66 1012
4005.26 1076
4005.85 1058
4006.45 1104
4007.05 1063
4007.64 1064
4008.24 1032
4008.84 1027
4009.44 983
4010.03 983
4010.63 1057
4011.23 993
4011.83 1005
4012.42 984
4013.02 1056
4013.62 1009
4014.22 1030
4014.81 990
4015.41 1057
4016.01 1069
4016.61 1031
4017.20 1027
4017.80 1007
4018.40 993
4019.00 1073
4019.60 1002
4020.19 972
4020.79 964
4021.39 987
4021.99 917
4022.59 926
4023.18 933
4023.78 852
4024.38 911
4024.98 832
4025.58 863
4026.18 851
4026.77 818
4027.37 854
4027.97 886
4028.57 889
4029.17 856
4029.77 896
4030.37 888
4030.97 888
4031.56 866
4032.16 892
4032.76 816
4033.36 889
4033.96 833
4034.56 885
4035.16 887
4035.76 928
4036.36 911
4036.96 847
4037.56 825
4038.16 928
4038.75 882
4039.35 915
4039.95 926
4040.55 921
4041.15 822
4041.75 854
4042.35 892
4042.95 893
4043.55 925
4044.15 811
4044.75 863
4045.35 874
4045.95 916
4046.55 839
4047.15 810
4047.75 864
4048.35 905
4048.95 895
4049.55 925
4050.15 951
4050.75 977
4051.35 1026
4051.95 929
4052.55 968
4053.15 950
4053.75 991
4054.35 964
4054.96 920
4055.56 911
4056.16 886
4056.76 885
4057.36 910
4057.96 913
4058.56 863
4059.16 889
4059.76 894
4060.36 861
4060.96 795
4061.57 783
4062.17 772
4062.77 778
4063.37 779
4063.97 730
4064.57 780
4065.17 811
4065.77 725
4066.38 723
4066.98 728
4067.58 709
4068.18 713
4068.78 679
4069.38 723
4069.99 737
4070.59 780
4071.19 793
4071.79 812
4072.39 791
4072.99 834
4073.60 772
4074.20 780
4074.80 767
4075.40 764
4076.00 784
4076.61 820
4077.21 799
4077.81 798
4078.41 796
4079.02 820
4079.62 790
4080.22 819
4080.82 843
4081.43 855
4082.03 817
4082.63 836
4083.23 823
4083.84 850
4084.44 910
4085.04 903
4085.65 937
4086.25 851
4086.85 827
4087.45 837
4088.06 856
4088.66 827
4089.26 887
4089.87 871
4090.47 842
4091.07 961
4091.68 974
4092.28 938
4092.88 1037
4093.49 1089
4094.09 1194
4094.69 1285
4095.30 1277
4095.90 1287
4096.51 1330
4097.11 1294
4097.71 1206
4098.32 1180
4098.92 1044
4099.52 966
4100.13 888
4100.73 851
4101.34 804
4101.94 742
4102.54 752
4103.15 791
4103.75 749
4104.36 720
4104.96 740
4105.57 741
4106.17 716
4106.77 740
4107.38 767
4107.98 765
4108.59 756
4109.19 726
4109.80 765
4110.40 775
4111.01 778
4111.61 823
4112.22 763
4112.82 739
4113.43 718
4114.03 732
4114.64 776
4115.24 815
4115.85 777
4116.45 803
4117.06 821
4117.66 796
4118.27 845
4118.87 786
4119.48 773
4120.08 778
4120.69 793
4121.29 794
4121.90 839
4122.51 826
4123.11 880
4123.72 894
4124.32 846
4124.93 858
4125.53 829
4126.14 803
4126.75 785
4127.35 759
4127.96 838
4128.56 870
4129.17 810
4129.78 825
4130.38 876
4130.99 835
4131.60 816
4132.20 880
4132.81 837
4133.41 842
4134.02 788
4134.63 792
4135.23 780
4135.84 861
4136.45 841
4137.05 892
4137.66 872
4138.27 847
4138.87 923
4139.48 923
4140.09 871
4140.69 842
4141.30 908
4141.91 924
4142.52 919
4143.12 862
4143.73 866
4144.34 851
4144.94 821
4145.55 829
4146.16 843
4146.77 832
4147.37 827
4147.98 843
4148.59 773
4149.20 786
4149.80 851
4150.41 759
4151.02 748
4151.63 729
4152.24 723
4152.84 797
4153.45 834
4154.06 818
4154.67 871
4155.27 859
4155.88 854
4156.49 772
4157.10 742
4157.71 810
4158.32 829
4158.92 831
4159.53 873
4160.14 850
4160.75 844
4161.36 880
4161.97 917
4162.57 927
4163.18 941
4163.79 1030
4164.40 1074
4165.01 1106
4165.62 1075
4166.23 1144
4166.84 1088
4167.44 1026
4168.05 1123
4168.66 1163
4169.27 1120
4169.88 1037
4170.49 1051
4171.10 1061
4171.71 972
4172.32 996
4172.93 1028
4173.54 1031
4174.15 998
4174.75 967
4175.36 982
4175.97 940
4176.58 970
4177.19 913
4177.80 877
4178.41 818
4179.02 857
4179.63 910
4180.24 898
4180.85 857
4181.46 804
4182.07 839
4182.68 826
4183.29 809
4183.90 791
4184.51 762
4185.12 787
4185.73 759
4186.34 762
4186.95 765
4187.56 803
4188.17 816
4188.78 770
4189.39 783
4190.01 823
4190.62 837
4191.23 902
4191.84 960
4192.45 881
4193.06 1026
4193.67 1096
4194.28 1154
4194.89 1070
4195.50 1098
4196.11 1092
4196.72 1093
4197.34 1070
4197.95 1049
4198.56 1059
4199.17 1052
4199.78 980
4200.39 984
4201.00 1011
4201.61 1007
4202.23 963
4202.84 910
4203.45 909
4204.06 897
4204.67 925
4205.28 945
4205.90 942
4206.51 915
4207.12 857
4207.73 873
4208.34 919
4208.95 899
4209.57 872
4210.18 863
4210.79 880
4211.40 923
4212.01 949
4212.63 986
4213.24 925
4213.85 920
4214.46 949
4215.08 995
4215.69 998
4216.30 1007
4216.91 1046
4217.53 1105
4218.14 1163
4218.75 1207
4219.36 1193
4219.98 1258
4220.59 1377
4221.20 1487
4221.82 1467
4222.43 1536
4223.04 1699
4223.65 1665
4224.27 1775
4224.88 1830
4225.49 1997
4226.11 2199
4226.72 2240
4227.33 2196
4227.95 2151
4228.56 2287
4229.17 2220
4229.79 2021
4230.40 1952
4231.01 1820
4231.63 1641
4232.24 1460
4232.85 1349
4233.47 1256
4234.08 1205
4234.70 1226
4235.31 1110
4235.92 1092
4236.54 1104
4237.15 1033
4237.77 1042
4238.38 980
4238.99 1035
4239.61 1029
4240.22 1064
4240.84 998
4241.45 988
4242.07 1029
4242.68 889
4243.29 907
4243.91 945
4244.52 985
4245.14 927
4245.75 915
4246.37 938
4246.98 910
4247.60 948
4248.21 1037
4248.83 971
4249.44 984
4250.06 1002
4250.67 945
4251.29 903
4251.90 902
4252.52 829
4253.13 907
4253.75 924
4254.36 939
4254.98 873
4255.59 876
4256.21 858
4256.82 927
4257.44 951
4258.05 887
4258.67 944
4259.29 922
4259.90 900
4260.52 968
4261.13 955
4261.75 910
4262.36 980
4262.98 944
4263.60 920
4264.21 918
4264.83 1030
4265.44 953
4266.06 938
4266.68 960
4267.29 1010
4267.91 1042
4268.52 1017
4269.14 983
4269.76 965
4270.37 1043
4270.99 972
4271.61 980
4272.22 1000
4272.84 1003
4273.46 832
4274.07 854
4274.69 899
4275.31 897
4275.92 870
4276.54 886
4277.16 908
4277.77 845
4278.39 825
4279.01 832
4279.62 878
4280.24 795
4280.86 784
4281.48 795
4282.09 770
4282.71 796
4283.33 809
4283.95 750
4284.56 844
4285.18 898
4285.80 915
4286.42 862
4287.03 844
4287.65 854
4288.27 870
4288.89 878
4289.50 812
4290.12 788
4290.74 763
4291.36 741
4291.98 734
4292.59 773
4293.21 752
4293.83 761
4294.45 775
4295.07 762
4295.68 794
4296.30 757
4296.92 859
4297.54 873
4298.16 834
4298.78 767
4299.39 759
4300.01 801
4300.63 814
4301.25 807
4301.87 853
4302.49 838
4303.11 809
4303.73 827
4304.34 843
4304.96 788
4305.58 815
4306.20 839
4306.82 875
4307.44 886
4308.06 911
4308.68 933
4309.30 983
4309.92 971
4310.54 999
4311.15 1099
4311.77 1081
4312.39 1079
4313.01 997
4313.63 1003
4314.25 843
4314.87 902
4315.49 931
4316.11 948
4316.73 847
4317.35 838
4317.97 861
4318.59 784
4319.21 849
4319.83 788
4320.45 736
4321.07 864
4321.69 914
4322.31 894
4322.93 822
4323.55 897
4324.17 874
4324.79 893
4325.41 883
4326.03 918
4326.65 859
4327.27 911
4327.89 864
4328.51 806
4329.13 798
4329.76 881
4330.38 822
4331.00 820
4331.62 798
4332.24 777
4332.86 800
4333.48 827
4334.10 832
4334.72 849
4335.34 871
4335.96 884
4336.59 902
4337.21 940
4337.83 935
4338.45 936
4339.07 948
4339.69 914
4340.31 969
4340.94 1028
4341.56 1047
4342.18 1001
4342.80 1062
4343.42 1178
4344.04 1186
4344.67 1274
4345.29 1418
4345.91 1508
4346.53 1602
4347.15 1625
4347.77 1644
4348.40 1605
4349.02 1529
4349.64 1448
4350.26 1306
4350.89 1156
4351.51 1079
4352.13 1017
4352.75 997
4353.37 948
4354.00 904
4354.62 876
4355.24 906
4355.86 895
4356.49 876
4357.11 890
4357.73 950
4358.35 867
4358.98 915
4359.60 915
4360.22 929
4360.85 912
4361.47 859
4362.09 871
4362.72 893
4363.34 933
4363.96 927
4364.58 938
4365.21 952
4365.83 931
4366.45 958
4367.08 902
4367.70 928
4368.32 928
4368.95 930
4369.57 961
4370.20 937
4370.82 945
4371.44 913
4372.07 918
4372.69 903
4373.31 918
4373.94 897
4374.56 898
4375.19 947
4375.81 887
4376.43 1005
4377.06 970
4377.68 991
4378.31 1000
4378.93 1052
4379.55 1051
4380.18 1066
4380.80 1145
4381.43 1173
4382.05 1208
4382.68 1297
4383.30 1338
4383.93 1316
4384.55 1375
4385.17 1418
4385.80 1436
4386.42 1471
4387.05 1603
4387.67 1835
4388.30 2084
4388.92 2371
4389.55 2644
4390.17 3020
4390.80 3390
4391.42 3550
4392.05 3487
4392.67 3554
4393.30 3337
4393.92 2927
4394.55 2455
4395.18 2233
4395.80 2040
4396.43 1797
4397.05 1699
4397.68 1609
4398.30 1468
4398.93 1479
4399.55 1363
4400.18 1433
4400.81 1463
4401.43 1495
4402.06 1408
4402.68 1422
4403.31 1369
4403.93 1257
4404.56 1290
4405.19 1263
4405.81 1234
4406.44 1241
4407.07 1240
4407.69 1208
4408.32 1155
4408.94 1142
4409.57 1231
4410.20 1184
4410.82 1203
4411.45 1254
4412.08 1190
4412.70 1161
4413.33 1164
4413.96 1105
4414.58 1089
4415.21 1079
4415.84 1060
4416.46 1000
4417.09 1019
4417.72 1024
4418.34 1016
4418.97 972
4419.60 977
4420.23 1019
4420.85 947
4421.48 942
4422.11 974
4422.74 902
4423.36 907
4423.99 882
4424.62 900
4425.25 892
4425.87 850
4426.50 885
4427.13 814
4427.76 877
4428.38 817
4429.01 803
4429.64 920
4430.27 892
4430.89 913
4431.52 855
4432.15 826
4432.78 840
4433.41 871
4434.03 838
4434.66 832
4435.29 797
4435.92 789
4436.55 850
4437.18 860
4437.80 858
4438.43 831
4439.06 844
4439.69 849
4440.32 833
4440.95 820
4441.58 787
4442.20 818
4442.83 813
4443.46 831
4444.09 823
4444.72 810
4445.35 790
4445.98 796
4446.61 769
4447.24 822
4447.86 829
4448.49 846
4449.12 842
4449.75 861
4450.38 841
4451.01 764
4451.64 814
4452.27 868
4452.90 807
4453.53 807
4454.16 812
4454.79 775
4455.42 792
4456.05 801
4456.68 805
4457.31 724
4457.94 788
4458.57 791
4459.20 781
4459.83 736
4460.46 701
4461.09 719
4461.72 739
4462.35 711
4462.98 719
4463.61 749
4464.24 735
4464.87 741
4465.50 728
4466.13 749
4466.76 716
4467.39 754
4468.02 733
4468.65 748
4469.28 745
4469.91 743
4470.54 803
4471.17 734
4471.80 721
4472.44 698
4473.07 728
4473.70 705
4474.33 644
4474.96 667
4475.59 736
4476.22 725
4476.85 685
4477.48 673
4478.11 720
4478.75 710
4479.38 714
4480.01 752
4480.64 720
4481.27 738
4481.90 760
4482.53 776
4483.17 764
4483.80 796
4484.43 806
4485.06 786
4485.69 834
4486.33 786
4486.96 781
4487.59 767
4488.22 734
4488.85 771
4489.48 732
4490.12 769
4490.75 769
4491.38 757
4492.01 715
4492.65 754
4493.28 718
4493.91 677
4494.54 750
4495.18 726
4495.81 687
4496.44 716
4497.07 736
4497.71 691
4498.34 766
4498.97 733
4499.60 775
4500.24 756
4500.87 761
4501.50 822
4502.14 811
4502.77 806
4503.40 855
4504.03 883
4504.67 840
4505.30 861
4505.93 862
4506.57 781
4507.20 771
4507.83 786
4508.47 817
4509.10 733
4509.73 740
4510.37 758
4511.00 745
4511.64 793
4512.27 735
4512.90 756
4513.54 781
4514.17 803
4514.80 821
4515.44 867
4516.07 862
4516.71 873
4517.34 862
4517.97 861
4518.61 760
4519.24 743
4519.88 822
4520.51 840
4521.14 864
4521.78 800
4522.41 853
4523.05 808
4523.68 878
4524.32 861
4524.95 830
4525.59 912
4526.22 1068
4526.86 1197
4527.49 1373
4528.12 1456
4528.76 1740
4529.39 1971
4530.03 2229
4530.66 2426
4531.30 2717
4531.93 2937
4532.57 3045
4533.20 2956
4533.84 2820
4534.47 2540
4535.11 2306
4535.75 2059
4536.38 1662
4537.02 1513
4537.65 1295
4538.29 1109
4538.92 1032
4539.56 919
4540.19 922
4540.83 835
4541.47 854
4542.10 821
4542.74 829
4543.37 798
4544.01 816
4544.64 847
4545.28 765
4545.92 808
4546.55 759
4547.19 738
4547.82 765
4548.46 735
4549.10 655
4549.73 702
4550.37 723
4551.01 682
4551.64 735
4552.28 825
4552.92 797
4553.55 819
4554.19 884
4554.83 855
4555.46 804
4556.10 779
4556.74 802
4557.37 757
4558.01 790
4558.65 769
4559.28 782
4559.92 737
4560.56 801
4561.19 826
4561.83 821
4562.47 782
4563.11 793
4563.74 831
4564.38 833
4565.02 786
4565.66 915
4566.29 916
4566.93 969
4567.57 964
4568.21 1020
4568.84 1027
4569.48 1002
4570.12 1027
4570.76 1003
4571.39 994
4572.03 1021
4572.67 1009
4573.31 921
4573.95 874
4574.58 850
4575.22 859
4575.86 799
4576.50 834
4577.14 757
4577.77 751
4578.41 739
4579.05 746
4579.69 757
4580.33 716
4580.97 715
4581.61 715
4582.24 754
4582.88 719
4583.52 733
4584.16 756
4584.80 806
4585.44 754
4586.08 730
4586.72 757
4587.35 763
4587.99 744
4588.63 790
4589.27 768
4589.91 746
4590.55 759
4591.19 805
4591.83 853
4592.47 844
4593.11 793
4593.75 850
4594.39 821
4595.02 722
4595.66 733
4596.30 724
4596.94 742
4597.58 748
4598.22 798
4598.86 770
4599.50 791
4600.14 728
4600.78 693
4601.42 708
4602.06 737
4602.70 747
4603.34 725
4603.98 829
4604.62 771
4605.26 794
4605.90 786
4606.54 801
4607.18 794
4607.82 847
4608.46 780
4609.10 814
4609.74 812
4610.39 865
4611.03 828
4611.67 776
4612.31 776
4612.95 771
4613.59 755
4614.23 637
4614.87 652
4615.51 698
4616.15 748
4616.79 709
4617.43 683
4618.07 657
4618.72 658
4619.36 656
4620.00 680
4620.64 649
4621.28 586
4621.92 670
4622.56 673
4623.21 686
4623.85 732
4624.49 673
4625.13 667
4625.77 661
4626.41 678
4627.05 682
4627.70 688
4628.34 673
4628.98 671
4629.62 697
4630.26 732
4630.91 669
4631.55 664
4632.19 674
4632.83 747
4633.47 733
4634.12 774
4634.76 756
4635.40 809
4636.04 835
4636.69 895
4637.33 815
4637.97 908
4638.61 898
4639.26 917
4639.90 937
4640.54 945
4641.18 896
4641.83 869
4642.47 912
4643.11 851
4643.75 831
4644.40 801
4645.04 775
4645.68 727
4646.33 763
4646.97 722
4647.61 730
4648.26 735
4648.90 784
4649.54 759
4650.19 741
4650.83 714
4651.47 766
4652.12 789
4652.76 799
4653.40 740
4654.05 765
4654.69 749
4655.33 700
4655.98 696
4656.62 695
4657.26 732
4657.91 675
4658.55 720
4659.20 664
4659.84 675
4660.48 711
4661.13 700
4661.77 692
4662.42 673
4663.06 691
4663.70 641
4664.35 718
4664.99 653
4665.64 639
4666.28 682
4666.93 651
4667.57 714
4668.22 670
4668.86 624
4669.50 678
4670.15 656
4670.79 658
4671.44 686
4672.08 634
4672.73 639
4673.37 652
4674.02 704
4674.66 702
4675.31 668
4675.95 683
4676.60 678
4677.24 664
4677.89 619
4678.53 668
4679.18 680
4679.83 680
4680.47 705
4681.12 728
4681.76 700
4682.41 696
4683.05 698
4683.70 743
4684.34 658
4684.99 685
4685.64 664
4686.28 701
4686.93 680
4687.57 651
4688.22 641
4688.86 618
4689.51 596
4690.16 671
4690.80 649
4691.45 639
4692.10 597
4692.74 659
4693.39 694
4694.03 650
4694.68 716
4695.33 688
4695.97 725
4696.62 701
4697.27 738
4697.91 794
4698.56 767
4699.21 795
4699.85 834
4700.50 743
4701.15 720
4701.79 805
4702.44 694
4703.09 697
4703.73 659
4704.38 644
4705.03 680
4705.68 662
4706.32 681
4706.97 707
4707.62 681
4708.26 698
4708.91 707
4709.56 727
4710.21 735
4710.85 669
4711.50 744
4712.15 763
4712.80 691
4713.45 712
4714.09 767
4714.74 765
4715.39 759
4716.04 697
4716.68 682
4717.33 727
4717.98 743
4718.63 664
4719.28 748
4719.92 728
4720.57 714
4721.22 769
4721.87 776
4722.52 797
4723.17 809
4723.81 834
4724.46 795
4725.11 850
4725.76 781
4726.41 862
4727.06 886
4727.71 877
4728.35 833
4729.00 778
4729.65 783
4730.30 786
4730.95 692
4731.60 674
4732.25 680
4732.90 647
4733.54 629
4734.19 595
4734.84 612
4735.49 650
4736.14 651
4736.79 667
4737.44 706
4738.09 681
4738.74 732
4739.39 764
4740.04 765
4740.69 710
4741.34 723
4741.99 775
4742.64 764
4743.29 756
4743.94 740
4744.59 749
4745.24 721
4745.89 731
4746.54 685
4747.19 740
4747.84 723
4748.49 750
4749.14 779
4749.79 810
4750.44 827
4751.09 827
4751.74 842
4752.39 850
4753.04 822
4753.69 844
4754.34 855
4754.99 803
4755.64 842
4756.29 828
4756.94 805
4757.59 787
4758.24 849
4758.89 773
4759.54 769
4760.19 793
4760.85 805
4761.50 738
4762.15 771
4762.80 744
4763.45 741
4764.10 829
4764.75 871
4765.40 879
4766.05 951
4766.71 978
4767.36 1002
4768.01 1033
4768.66 996
4769.31 949
4769.96 881
4770.61 828
4771.27 799
4771.92 785
4772.57 731
4773.22 694
4773.87 713
4774.53 715
4775.18 710
4775.83 756
4776.48 816
4777.13 765
4777.79 772
4778.44 828
4779.09 864
4779.74 842
4780.39 904
4781.05 912
4781.70 928
4782.35 881
4783.00 854
4783.66 748
4784.31 728
4784.96 710
4785.61 718
4786.27 747
4786.92 715
4787.57 754
4788.22 743
4788.88 730
4789.53 680
4790.18 716
4790.84 707
4791.49 736
4792.14 694
4792.80 666
4793.45 656
4794.10 677
4794.76 642
4795.41 627
4796.06 719
4796.72 721
4797.37 681
4798.02 682
4798.68 703
4799.33 680
4799.98 693
4800.64 668
4801.29 672
4801.94 726
4802.60 718
4803.25 659
4803.91 716
4804.56 717
4805.21 677
4805.87 661
4806.52 689
4807.18 707
4807.83 667
4808.48 662
4809.14 620
4809.79 668
4810.45 718
4811.10 642
4811.76 655
4812.41 632
4813.06 597
4813.72 654
4814.37 689
4815.03 695
4815.68 651
4816.34 666
4816.99 708
4817.65 723
4818.30 738
4818.96 729
4819.61 716
4820.27 783
4820.92 768
4821.58 812
4822.23 820
4822.89 831
4823.54 797
4824.20 849
4824.85 925
4825.51 889
4826.16 835
4826.82 843
4827.47 853
4828.13 827
4828.79 832
4829.44 842
4830.10 753
4830.75 759
4831.41 725
4832.06 864
4832.72 840
4833.38 816
4834.03 884
4834.69 919
4835.34 946
4836.00 963
4836.66 971
4837.31 1063
4837.97 1015
4838.62 1038
4839.28 1022
4839.94 971
4840.59 951
4841.25 949
4841.91 914
4842.56 868
4843.22 935
4843.88 909
4844.53 939
4845.19 843
4845.85 852
4846.50 861
4847.16 890
4847.82 932
4848.47 953
4849.13 1033
4849.79 1070
4850.44 1016
4851.10 1048
4851.76 1057
4852.42 966
4853.07 941
4853.73 1017
4854.39 992
4855.05 956
4855.70 966
4856.36 976
4857.02 1037
4857.68 992
4858.33 1013
4858.99 987
4859.65 1041
4860.31 1032
4860.96 1016
4861.62 1009
4862.28 924
4862.94 942
4863.59 923
4864.25 979
4864.91 924
4865.57 951
4866.23 964
4866.89 984
4867.54 968
4868.20 961
4868.86 953
4869.52 910
4870.18 854
4870.84 865
4871.49 879
4872.15 903
4872.81 905
4873.47 828
4874.13 843
4874.79 812
4875.45 769
4876.10 805
4876.76 817
4877.42 796
4878.08 801
4878.74 764
4879.40 865
4880.06 796
4880.72 764
4881.38 789
4882.04 782
4882.69 750
4883.35 748
4884.01 795
4884.67 746
4885.33 804
4885.99 790
4886.65 803
4887.31 789
4887.97 848
4888.63 872
4889.29 866
4889.95 887
4890.61 849
4891.27 914
4891.93 887
4892.59 832
4893.25 831
4893.91 876
4894.57 802
4895.23 770
4895.89 767
4896.55 711
4897.21 668
4897.87 722
4898.53 766
4899.19 727
4899.85 756
4900.51 732
4901.17 681
4901.83 699
4902.49 702
4903.15 712
4903.81 687
4904.47 622
4905.13 670
4905.80 682
4906.46 664
4907.12 702
4907.78 717
4908.44 685
4909.10 687
4909.76 627
4910.42 662
4911.08 680
4911.74 678
4912.41 688
4913.07 619
4913.73 661
4914.39 662
4915.05 639
4915.71 620
4916.37 706
4917.04 676
4917.70 597
4918.36 635
4919.02 662
4919.68 628
4920.34 633
4921.01 633
4921.67 605
4922.33 608
4922.99 635
4923.65 648
4924.32 636
4924.98 595
4925.64 623
4926.30 649
4926.96 657
4927.63 629
4928.29 657
4928.95 604
4929.61 643
4930.28 680
4930.94 709
4931.60 694
4932.26 656
4932.93 672
4933.59 695
4934.25 693
4934.91 699
4935.58 614
4936.24 655
4936.90 636
4937.57 689
4938.23 667
4938.89 636
4939.56 639
4940.22 605
4940.88 668
4941.54 656
4942.21 625
4942.87 631
4943.53 669
4944.20 686
4944.86 682
4945.52 629
4946.19 638
4946.85 683
4947.52 647
4948.18 603
4948.84 580
4949.51 626
4950.17 663
4950.83 682
4951.50 629
4952.16 652
4952.83 649
4953.49 679
4954.15 650
4954.82 604
4955.48 587
4956.15 638
4956.81 664
4957.47 627
4958.14 601
4958.80 601
4959.47 664
4960.13 682
4960.80 742
4961.46 776
4962.13 707
4962.79 865
4963.46 925
4964.12 909
4964.78 897
4965.45 939
4966.11 1035
4966.78 961
4967.44 949
4968.11 826
4968.77 807
4969.44 781
4970.10 781
4970.77 743
4971.43 733
4972.10 763
4972.77 722
4973.43 708
4974.10 636
4974.76 633
4975.43 700
4976.09 698
4976.76 713
4977.42 709
4978.09 705
4978.76 720
4979.42 713
4980.09 708
4980.75 701
4981.42 646
4982.08 751
4982.75 755
4983.42 800
4984.08 774
4984.75 844
4985.41 944
4986.08 1131
4986.75 1263
4987.41 1348
4988.08 1579
4988.75 1661
4989.41 1834
4990.08 1772
4990.75 1763
4991.41 1665
4992.08 1507
4992.75 1392
4993.41 1179
4994.08 1039
4994.75 947
4995.41 887
4996.08 789
4996.75 697
4997.41 698
4998.08 701
4998.75 686
4999.41 672
5000.08 678
5000.75 668
5001.42 619
5002.08 643
5002.75 673
5003.42 679
5004.08 667
5004.75 680
5005.42 645
5006.09 659
5006.75 631
5007.42 643
5008.09 636
5008.76 663
5009.43 652
5010.09 636
5010.76 620
5011.43 672
5012.10 703
5012.77 675
5013.43 637
5014.10 642
5014.77 699
5015.44 713
5016.11 734
5016.77 751
5017.44 731
5018.11 789
5018.78 817
5019.45 862
5020.12 925
5020.78 970
5021.45 973
5022.12 990
5022.79 1068
5023.46 1110
5024.13 1095
5024.80 1110
5025.47 1077
5026.13 1037
5026.80 968
5027.47 944
5028.14 906
5028.81 889
5029.48 881
5030.15 813
5030.82 803
5031.49 754
5032.16 745
5032.83 728
5033.49 731
5034.16 681
5034.83 731
5035.50 725
5036.17 684
5036.84 715
5037.51 673
5038.18 687
5038.85 684
5039.52 734
5040.19 799
5040.86 737
5041.53 757
5042.20 782
5042.87 827
5043.54 844
5044.21 859
5044.88 841
5045.55 769
5046.22 728
5046.89 724
5047.56 709
5048.23 708
5048.90 651
5049.57 671
5050.24 617
5050.91 663
5051.58 623
5052.25 679
5052.93 628
5053.60 689
5054.27 709
5054.94 656
5055.61 651
5056.28 651
5056.95 692
5057.62 614
5058.29 665
5058.96 731
5059.63 768
5060.31 714
5060.98 704
5061.65 703
5062.32 673
5062.99 635
5063.66 663
5064.33 673
5065.00 667
5065.68 711
5066.35 708
5067.02 700
5067.69 633
5068.36 642
5069.03 633
5069.71 632
5070.38 634
5071.05 622
5071.72 584
5072.39 607
5073.07 558
5073.74 606
5074.41 608
5075.08 616
5075.75 590
5076.43 616
5077.10 638
5077.77 687
5078.44 647
5079.12 670
5079.79 675
5080.46 652
5081.13 649
5081.81 650
5082.48 654
5083.15 641
5083.82 614
5084.50 605
5085.17 622
5085.84 650
5086.52 692
5087.19 643
5087.86 670
5088.53 696
5089.21 696
5089.88 719
5090.55 725
5091.23 705
5091.90 685
5092.57 734
5093.25 719
5093.92 687
5094.59 670
5095.27 706
5095.94 664
5096.61 654
5097.29 635
5097.96 660
5098.63 618
5099.31 613
5099.98 622
5100.66 593
5101.33 621
5102.00 620
5102.68 649
5103.35 652
5104.03 694
5104.70 621
5105.37 635
5106.05 666
5106.72 647
5107.40 665
5108.07 650
5108.75 613
5109.42 582
5110.09 597
5110.77 583
5111.44 605
5112.12 602
5112.79 627
5113.47 612
5114.14 612
5114.82 644
5115.49 618
5116.17 626
5116.84 646
5117.52 601
5118.19 635
5118.87 642
5119.54 615
5120.22 620
5120.89 632
5121.57 643
5122.24 615
5122.92 653
5123.59 602
5124.27 624
5124.94 571
5125.62 582
5126.29 567
5126.97 605
5127.65 601
5128.32 572
5129.00 542
5129.67 665
5130.35 653
5131.02 611
5131.70 647
5132.38 627
5133.05 645
5133.73 612
5134.40 607
5135.08 593
5135.76 654
5136.43 567
5137.11 630
5137.79 604
5138.46 653
5139.14 688
5139.81 671
5140.49 669
5141.17 676
5141.84 652
5142.52 606
5143.20 583
5143.87 591
5144.55 541
5145.23 547
5145.90 573
5146.58 517
5147.26 573
5147.93 585
5148.61 598
5149.29 542
5149.97 543
5150.64 599
5151.32 572
5152.00 586
5152.67 598
5153.35 583
5154.03 553
5154.71 556
5155.38 528
5156.06 559
5156.74 507
5157.42 563
5158.09 544
5158.77 587
5159.45 597
5160.13 603
5160.81 552
5161.48 577
5162.16 547
5162.84 558
5163.52 565
5164.19 532
5164.87 576
5165.55 545
5166.23 614
5166.91 567
5167.59 592
5168.26 564
5168.94 579
5169.62 592
5170.30 585
5170.98 584
5171.66 554
5172.33 553
5173.01 531
5173.69 505
5174.37 552
5175.05 546
5175.73 542
5176.41 600
5177.09 536
5177.76 612
5178.44 555
5179.12 617
5179.80 600
5180.48 583
5181.16 564
5181.84 574
5182.52 547
5183.20 527
5183.88 516
5184.56 569
5185.24 589
5185.92 520
5186.59 497
5187.27 506
5187.95 502
5188.63 477
5189.31 516
5189.99 494
5190.67 541
5191.35 507
5192.03 536
5192.71 513
5193.39 557
5194.07 550
5194.75 529
5195.43 508
5196.11 552
5196.79 531
5197.47 529
5198.15 573
5198.83 552
5199.51 552
5200.19 513
5200.87 558
5201.55 515
5202.24 549
5202.92 511
5203.60 564
5204.28 551
5204.96 568
5205.64 538
5206.32 579
5207.00 575
5207.68 542
5208.36 581
5209.04 564
5209.72 648
5210.40 615
5211.09 623
5211.77 581
5212.45 524
5213.13 569
5213.81 622
5214.49 631
5215.17 615
5215.86 593
5216.54 547
5217.22 622
5217.90 648
5218.58 608
5219.26 582
5219.94 591
5220.63 555
5221.31 610
5221.99 547
5222.67 607
5223.35 534
5224.04 597
5224.72 613
5225.40 621
5226.08 606
5226.76 568
5227.45 569
5228.13 560
5228.81 564
5229.49 591
5230.18 551
5230.86 566
5231.54 574
5232.22 513
5232.90 578
5233.59 578
5234.27 603
5234.95 607
5235.64 600
5236.32 610
5237.00 623
5237.68 647
5238.37 680
5239.05 728
5239.73 677
5240.42 706
5241.10 707
5241.78 765
5242.46 758
5243.15 803
5243.83 760
5244.51 755
5245.20 697
5245.88 693
5246.56 654
5247.25 689
5247.93 600
5248.62 629
5249.30 609
5249.98 629
5250.67 627
5251.35 575
5252.03 640
5252.72 511
5253.40 606
5254.09 579
5254.77 562
5255.45 563
5256.14 503
5256.82 478
5257.51 549
5258.19 586
5258.87 593
5259.56 571
5260.24 514
5260.93 568
5261.61 594
5262.30 623
5262.98 615
5263.66 612
5264.35 607
5265.03 615
5265.72 575
5266.40 614
5267.09 586
5267.77 628
5268.46 545
5269.14 626
5269.83 632
5270.51 584
5271.20 595
5271.88 598
5272.57 604
5273.25 595
5273.94 648
5274.62 607
5275.31 648
5275.99 632
5276.68 701
5277.37 668
5278.05 647
5278.74 666
5279.42 718
5280.11 740
5280.79 734
5281.48 755
5282.16 761
5282.85 740
5283.54 702
5284.22 682
5284.91 659
5285.59 685
5286.28 633
5286.97 698
5287.65 702
5288.34 731
5289.02 780
5289.71 828
5290.40 786
5291.08 812
5291.77 884
5292.46 910
5293.14 910
5293.83 850
5294.52 880
5295.20 896
5295.89 929
5296.58 868
5297.26 821
5297.95 843
5298.64 871
5299.32 893
5300.01 924
5300.70 889
5301.38 920
5302.07 994
5302.76 924
5303.44 843
5304.13 792
5304.82 773
5305.51 699
5306.19 744
5306.88 663
5307.57 623
5308.26 610
5308.94 655
5309.63 632
5310.32 613
5311.01 586
5311.69 591
5312.38 593
5313.07 559
5313.76 578
5314.44 613
5315.13 610
5315.82 565
5316.51 565
5317.20 582
5317.88 578
5318.57 584
5319.26 629
5319.95 718
5320.64 673
5321.33 685
5322.01 650
5322.70 659
5323.39 596
5324.08 607
5324.77 577
5325.46 625
5326.14 583
5326.83 658
5327.52 652
5328.21 643
5328.90 622
5329.59 639
5330.28 642
5330.97 659
5331.66 637
5332.34 642
5333.03 689
5333.72 657
5334.41 654
5335.10 655
5335.79 673
5336.48 663
5337.17 687
5337.86 681
5338.55 717
5339.24 652
5339.93 707
5340.62 678
5341.31 753
5341.99 669
5342.68 678
5343.37 674
5344.06 719
5344.75 725
5345.44 679
5346.13 792
5346.82 781
5347.51 915
5348.20 941
5348.89 1035
5349.58 1009
5350.27 1172
5350.96 1163
5351.65 1210
5352.34 1157
5353.03 1169
5353.73 1082
5354.42 989
5355.11 931
5355.80 846
5356.49 805
5357.18 712
5357.87 686
5358.56 643
5359.25 651
5359.94 630
5360.63 620
5361.32 547
5362.01 598
5362.70 572
5363.40 600
5364.09 560
5364.78 597
5365.47 621
5366.16 602
5366.85 627
5367.54 586
5368.23 599
5368.93 578
5369.62 576
5370.31 564
5371.00 592
5371.69 581
5372.38 601
5373.07 670
5373.77 600
5374.46 621
5375.15 576
5375.84 585
5376.53 602
5377.23 594
5377.92 583
5378.61 610
5379.30 570
5379.99 603
5380.69 532
5381.38 605
5382.07 603
5382.76 610
5383.45 563
5384.15 601
5384.84 590
5385.53 616
5386.22 582
5386.92 638
5387.61 572
5388.30 614
5388.99 692
5389.69 635
5390.38 659
5391.07 633
5391.77 631
5392.46 570
5393.15 609
5393.84 630
5394.54 650
5395.23 607
5395.92 573
5396.62 546
5397.31 609
5398.00 587
5398.70 607
5399.39 579
5400.08 568
5400.78 550
5401.47 568
5402.16 620
5402.86 596
5403.55 575
5404.24 588
5404.94 568
5405.63 586
5406.33 634
5407.02 592
5407.71 634
5408.41 600
5409.10 587
5409.79 616
5410.49 574
5411.18 540
5411.88 546
5412.57 583
5413.27 579
5413.96 527
5414.65 590
5415.35 583
5416.04 582
5416.74 552
5417.43 608
5418.13 610
5418.82 571
5419.52 597
5420.21 618
5420.90 614
5421.60 610
5422.29 609
5422.99 593
5423.68 599
5424.38 600
5425.07 607
5425.77 634
5426.46 604
5427.16 612
5427.85 621
5428.55 586
5429.25 577
5429.94 589
5430.64 590
5431.33 572
5432.03 570
5432.72 608
5433.42 601
5434.11 571
5434.81 624
5435.50 619
5436.20 667
5436.90 617
5437.59 670
5438.29 674
5438.98 625
5439.68 644
5440.38 646
5441.07 675
5441.77 675
5442.46 640
5443.16 700
5443.86 647
5444.55 711
5445.25 756
5445.94 843
5446.64 900
5447.34 911
5448.03 926
5448.73 957
5449.43 935
5450.12 906
5450.82 917
5451.52 876
5452.21 806
5452.91 769
5453.61 758
5454.30 830
5455.00 787
5455.70 787
5456.39 794
5457.09 769
5457.79 757
5458.49 790
5459.18 764
5459.88 771
5460.58 752
5461.27 752
5461.97 785
5462.67 675
5463.37 666
5464.06 693
5464.76 723
5465.46 748
5466.16 723
5466.86 664
5467.55 712
5468.25 672
5468.95 706
5469.65 731
5470.34 706
5471.04 693
5471.74 646
5472.44 689
5473.14 691
5473.83 745
5474.53 727
5475.23 757
5475.93 775
5476.63 801
5477.33 805
5478.02 871
5478.72 847
5479.42 920
5480.12 928
5480.82 993
5481.52 956
5482.21 942
5482.91 905
5483.61 843
5484.31 823
5485.01 801
5485.71 773
5486.41 805
5487.11 792
5487.81 797
5488.50 787
5489.20 724
5489.90 765
5490.60 795
5491.30 730
5492.00 750
5492.70 773
5493.40 800
5494.10 815
5494.80 814
5495.50 830
5496.20 877
5496.90 878
5497.60 950
5498.30 1005
5499.00 1069
5499.70 1176
5500.40 1371
5501.10 1395
5501.80 1391
5502.50 1374
5503.20 1307
5503.90 1198
5504.60 1055
5505.30 1049
5506.00 993
5506.70 959
5507.40 911
5508.10 899
5508.80 967
5509.50 918
5510.20 847
5510.90 920
5511.60 973
5512.30 959
5513.00 927
5513.70 1010
5514.40 1085
5515.10 1043
5515.80 1020
5516.50 998
5517.20 865
5517.91 863
5518.61 836
5519.31 850
5520.01 831
5520.71 780
5521.41 834
5522.11 772
5522.81 688
5523.51 674
5524.22 710
5524.92 738
5525.62 681
5526.32 723
5527.02 680
5527.72 642
5528.42 636
5529.13 653
5529.83 636
5530.53 684
5531.23 678
5531.93 676
5532.63 703
5533.34 742
5534.04 770
5534.74 733
5535.44 770
5536.14 749
5536.85 774
5537.55 742
5538.25 753
5538.95 739
5539.66 681
5540.36 650
5541.06 665
5541.76 641
5542.47 636
5543.17 665
5543.87 649
5544.57 635
5545.28 650
5545.98 649
5546.68 654
5547.38 696
5548.09 644
5548.79 645
5549.49 650
5550.20 697
5550.90 679
5551.60 648
5552.31 646
5553.01 615
5553.71 607
5554.41 623
5555.12 625
5555.82 633
5556.52 616
5557.23 619
5557.93 633
5558.64 613
5559.34 646
5560.04 664
5560.75 639
5561.45 664
5562.15 643
5562.86 633
5563.56 649
5564.26 632
5564.97 611
5565.67 609
5566.38 638
5567.08 584
5567.78 585
5568.49 577
5569.19 561
5569.90 600
5570.60 600
5571.31 595
5572.01 549
5572.71 590
5573.42 549
5574.12 648
5574.83 599
5575.53 615
5576.24 622
5576.94 603
5577.65 607
5578.35 631
5579.06 664
5579.76 608
5580.47 626
5581.17 569
5581.88 606
5582.58 552
5583.29 573
5583.99 554
5584.70 601
5585.40 561
5586.11 615
5586.81 580
5587.52 555
5588.22 611
5588.93 649
5589.63 621
5590.34 596
5591.04 603
5591.75 589
5592.46 623
5593.16 600
5593.87 584
5594.57 569
5595.28 543
5595.99 561
5596.69 585
5597.40 600
5598.10 601
5598.81 593
5599.52 562
5600.22 536
5600.93 535
5601.63 577
5602.34 584
5603.05 557
5603.75 534
5604.46 540
5605.17 534
5605.87 529
5606.58 505
5607.29 533
5607.99 534
5608.70 524
5609.41 538
5610.11 526
5610.82 533
5611.53 524
5612.23 540
5612.94 539
5613.65 580
5614.35 572
5615.06 565
5615.77 523
5616.48 571
5617.18 579
5617.89 547
5618.60 523
5619.30 516
5620.01 529
5620.72 534
5621.43 554
5622.13 550
5622.84 518
5623.55 535
5624.26 553
5624.96 568
5625.67 575
5626.38 551
5627.09 550
5627.80 538
5628.50 546
5629.21 547
5629.92 550
5630.63 547
5631.34 592
5632.04 577
5632.75 600
5633.46 597
5634.17 606
5634.88 606
5635.59 568
5636.29 605
5637.00 576
5637.71 583
5638.42 569
5639.13 589
5639.84 573
5640.55 550
5641.25 525
5641.96 548
5642.67 523
5643.38 552
5644.09 605
5644.80 548
5645.51 614
5646.22 589
5646.93 609
5647.63 576
5648.34 554
5649.05 547
5649.76 592
5650.47 562
5651.18 586
5651.89 600
5652.60 589
5653.31 609
5654.02 587
5654.73 610
5655.44 613
5656.15 630
5656.86 590
5657.57 586
5658.28 598
5658.99 633
5659.70 666
5660.41 673
5661.12 653
5661.83 636
5662.54 593
5663.25 605
5663.96 618
5664.67 630
5665.38 589
5666.09 595
5666.80 596
5667.51 590
5668.22 598
5668.93 622
5669.64 621
5670.35 656
5671.06 671
5671.77 666
5672.48 673
5673.19 645
5673.90 584
5674.62 592
5675.33 593
5676.04 666
5676.75 577
5677.46 601
5678.17 609
5678.88 619
5679.59 606
5680.30 615
5681.01 605
5681.73 602
5682.44 643
5683.15 587
5683.86 589
5684.57 554
5685.28 579
5685.99 605
5686.71 619
5687.42 596
5688.13 629
5688.84 584
5689.55 595
5690.27 608
5690.98 624
5691.69 589
5692.40 573
5693.11 616
5693.82 605
5694.54 602
5695.25 577
5695.96 553
5696.67 525
5697.39 594
5698.10 613
5698.81 613
5699.52 577
5700.24 608
5700.95 611
5701.66 611
5702.37 648
5703.09 611
5703.80 638
5704.51 610
5705.22 584
5705.94 611
5706.65 610
5707.36 635
5708.08 608
5708.79 608
5709.50 573
5710.21 583
5710.93 642
5711.64 615
5712.35 616
5713.07 634
5713.78 644
5714.49 649
5715.21 603
5715.92 599
5716.63 566
5717.35 617
5718.06 614
5718.77 622
5719.49 600
5720.20 662
5720.92 658
5721.63 631
5722.34 613
5723.06 682
5723.77 660
5724.48 730
5725.20 669
5725.91 634
5726.63 652
5727.34 688
5728.06 707
5728.77 670
5729.48 687
5730.20 699
5730.91 701
5731.63 717
5732.34 657
5733.06 722
5733.77 733
5734.49 751
5735.20 743
5735.91 701
5736.63 805
5737.34 809
5738.06 812
5738.77 873
5739.49 885
5740.20 971
5740.92 985
5741.63 987
5742.35 992
5743.06 1054
5743.78 990
5744.49 971
5745.21 999
5745.92 890
5746.64 855
5747.36 848
5748.07 878
5748.79 852
5749.50 894
5750.22 912
5750.93 905
5751.65 890
5752.36 878
5753.08 873
5753.80 904
5754.51 886
5755.23 905
5755.94 900
5756.66 916
5757.38 952
5758.09 972
5758.81 959
5759.52 962
5760.24 1017
5760.96 1043
5761.67 1081
5762.39 1197
5763.11 1300
5763.82 1422
5764.54 1412
5765.25 1496
5765.97 1533
5766.69 1523
5767.40 1592
5768.12 1673
5768.84 1654
5769.55 1734
5770.27 1978
5770.99 2407
5771.71 2980
5772.42 3439
5773.14 3801
5773.86 4140
5774.57 4046
5775.29 3841
5776.01 3459
5776.72 2902
5777.44 2528
5778.16 2172
5778.88 1920
5779.59 1697
5780.31 1647
5781.03 1502
5781.75 1463
5782.46 1391
5783.18 1397
5783.90 1448
5784.62 1477
5785.33 1497
5786.05 1491
5786.77 1514
5787.49 1522
5788.21 1569
5788.92 1586
5789.64 1593
5790.36 1539
5791.08 1568
5791.80 1648
5792.51 1593
5793.23 1579
5793.95 1637
5794.67 1634
5795.39 1611
5796.11 1465
5796.83 1471
5797.54 1549
5798.26 1581
5798.98 1803
5799.70 2023
5800.42 2221
5801.14 2657
5801.86 3125
5802.57 3376
5803.29 3447
5804.01 3193
5804.73 2944
5805.45 2626
5806.17 2250
5806.89 1913
5807.61 1677
5808.33 1534
5809.05 1408
5809.77 1412
5810.48 1373
5811.20 1357
5811.92 1422
5812.64 1392
5813.36 1423
5814.08 1370
5814.80 1356
5815.52 1491
5816.24 1442
5816.96 1420
5817.68 1360
5818.40 1391
5819.12 1367
5819.84 1317
5820.56 1288
5821.28 1328
5822.00 1366
5822.72 1356
5823.44 1304
5824.16 1241
5824.88 1202
5825.60 1142
5826.32 1100
5827.04 1133
5827.76 1085
5828.48 1044
5829.20 973
5829.92 1015
5830.64 1041
5831.36 1050
5832.09 979
5832.81 1008
5833.53 1013
5834.25 948
5834.97 1013
5835.69 999
5836.41 989
5837.13 1003
5837.85 923
5838.57 941
5839.29 984
5840.02 983
5840.74 1004
5841.46 962
5842.18 942
5842.90 905
5843.62 946
5844.34 922
5845.06 913
5845.79 870
5846.51 876
5847.23 877
5847.95 897
5848.67 844
5849.39 881
5850.12 855
5850.84 836
5851.56 859
5852.28 895
5853.00 849
5853.73 805
5854.45 831
5855.17 807
5855.89 821
5856.61 771
5857.34 809
5858.06 818
5858.78 783
5859.50 805
5860.23 860
5860.95 825
5861.67 760
5862.39 762
5863.12 773
5863.84 783
5864.56 762
5865.28 787
5866.01 740
5866.73 774
5867.45 746
5868.18 759
5868.90 725
5869.62 800
5870.34 784
5871.07 757
5871.79 743
5872.51 766
5873.24 792
5873.96 795
5874.68 801
5875.41 753
5876.13 782
5876.85 776
5877.58 819
5878.30 799
5879.02 800
5879.75 794
5880.47 795
5881.19 767
5881.92 719
5882.64 787
5883.37 748
5884.09 745
5884.81 748
5885.54 776
5886.26 802
5886.99 793
5887.71 781
5888.43 763
5889.16 753
5889.88 758
5890.61 749
5891.33 702
5892.06 721
5892.78 745
5893.50 739
5894.23 737
5894.95 723
5895.68 725
5896.40 719
5897.13 688
5897.85 737
5898.58 756
5899.30 747
5900.03 726
5900.75 761
5901.48 762
5902.20 777
5902.93 816
5903.65 773
5904.38 735
5905.10 705
5905.83 714
5906.55 727
5907.28 703
5908.00 700
5908.73 741
5909.45 748
5910.18 773
5910.90 798
5911.63 759
5912.36 711
5913.08 729
5913.81 720
5914.53 707
5915.26 668
5915.98 741
5916.71 756
5917.44 784
5918.16 802
5918.89 814
5919.61 786
5920.34 769
5921.07 780
5921.79 744
5922.52 789
5923.25 780
5923.97 796
5924.70 786
5925.42 800
5926.15 789
5926.88 835
5927.60 827
5928.33 792
5929.06 805
5929.78 802
5930.51 819
5931.24 778
5931.96 864
5932.69 915
5933.42 826
5934.15 874
5934.87 959
5935.60 984
5936.33 1078
5937.05 1061
5937.78 1064
5938.51 1071
5939.24 1093
5939.96 1103
5940.69 1102
5941.42 1034
5942.14 1013
5942.87 1019
5943.60 1062
5944.33 1088
5945.06 1039
5945.78 1058
5946.51 1052
5947.24 1034
5947.97 1046
5948.69 1062
5949.42 995
5950.15 1103
5950.88 1095
5951.61 1147
5952.33 1173
5953.06 1219
5953.79 1173
5954.52 1200
5955.25 1215
5955.98 1248
5956.70 1242
5957.43 1246
5958.16 1247
5958.89 1237
5959.62 1203
5960.35 1210
5961.07 1243
5961.80 1216
5962.53 1330
5963.26 1360
5963.99 1316
5964.72 1306
5965.45 1411
5966.18 1446
5966.90 1483
5967.63 1539
5968.36 1579
5969.09 1622
5969.82 1605
5970.55 1704
5971.28 1671
5972.01 1723
5972.74 1632
5973.47 1595
5974.20 1659
5974.93 1723
5975.66 1612
5976.39 1683
5977.12 1702
5977.84 1730
5978.57 1725
5979.30 1713
5980.03 1869
5980.76 1858
5981.49 1873
5982.22 1919
5982.95 2022
5983.68 2117
5984.41 2034
5985.14 2037
5985.87 2103
5986.60 1988
5987.33 1986
5988.06 1933
5988.79 2009
5989.53 1976
5990.26 2022
5990.99 2058
5991.72 1999
5992.45 2014
5993.18 2116
5993.91 2214
5994.64 2218
5995.37 2189
5996.10 2257
5996.83 2304
5997.56 2427
5998.29 2447
5999.02 2459
5999.75 2374
6000.49 2377
6001.22 2403
6001.95 2276
6002.68 2198
6003.41 2202
6004.14 2225
6004.87 2169
6005.60 2153
6006.34 2125
6007.07 2201
6007.80 2365
6008.53 2609
6009.26 3045
6009.99 3640
6010.72 4469
6011.46 5457
6012.19 6410
6012.92 7337
6013.65 8114
6014.38 8461
6015.12 8456
6015.85 7980
6016.58 7421
6017.31 6581
6018.04 5660
6018.78 4839
6019.51 3878
6020.24 3403
6020.97 2838
6021.70 2402
6022.44 2197
6023.17 1972
6023.90 1786
6024.63 1651
6025.37 1618
6026.10 1653
6026.83 1591
6027.57 1490
6028.30 1545
6029.03 1452
6029.76 1424
6030.50 1350
6031.23 1359
6031.96 1345
6032.70 1262
6033.43 1265
6034.16 1323
6034.89 1297
6035.63 1207
6036.36 1197
6037.09 1225
6037.83 1293
6038.56 1291
6039.29 1312
6040.03 1346
6040.76 1431
6041.49 1414
6042.23 1418
6042.96 1500
6043.70 1504
6044.43 1503
6045.16 1478
6045.90 1503
6046.63 1460
6047.36 1504
6048.10 1565
6048.83 1638
6049.57 1716
6050.30 1797
6051.03 1849
6051.77 1883
6052.50 1942
6053.24 1982
6053.97 2018
6054.71 1864
6055.44 1751
6056.17 1782
6056.91 1767
6057.64 1709
6058.38 1740
6059.11 1654
6059.85 1629
6060.58 1592
6061.32 1568
6062.05 1557
6062.79 1607
6063.52 1512
6064.26 1580
6064.99 1461
6065.73 1407
6066.46 1458
6067.20 1442
6067.93 1380
6068.67 1329
6069.40 1380
6070.14 1423
6070.87 1362
6071.61 1378
6072.34 1359
6073.08 1320
6073.81 1316
6074.55 1311
6075.28 1370
6076.02 1312
6076.76 1308
6077.49 1332
6078.23 1314
6078.96 1287
6079.70 1296
6080.44 1251
6081.17 1282
6081.91 1238
6082.64 1206
6083.38 1164
6084.12 1146
6084.85 1158
6085.59 1071
6086.32 1152
6087.06 1122
6087.80 1082
6088.53 1169
6089.27 1205
6090.01 1126
6090.74 1219
6091.48 1217
6092.22 1207
6092.95 1194
6093.69 1183
6094.43 1130
6095.16 1059
6095.90 1048
6096.64 1007
6097.37 1044
6098.11 959
6098.85 994
6099.58 955
6100.32 985
6101.06 986
6101.80 995
6102.53 991
6103.27 999
6104.01 927
6104.74 947
6105.48 956
6106.22 938
6106.96 937
6107.69 1002
6108.43 966
6109.17 974
6109.91 1008
6110.65 1007
6111.38 1017
6112.12 1002
6112.86 999
6113.60 991
6114.33 937
6115.07 1000
6115.81 1022
6116.55 972
6117.29 969
6118.02 1012
6118.76 1080
6119.50 1041
6120.24 1014
6120.98 1036
6121.72 1045
6122.45 1070
6123.19 1042
6123.93 1094
6124.67 1082
6125.41 998
6126.15 1007
6126.89 1064
6127.63 1040
6128.36 1041
6129.10 1037
6129.84 1009
6130.58 1059
6131.32 1005
6132.06 1094
6132.80 1049
6133.54 1116
6134.28 1134
6135.02 1135
6135.75 1091
6136.49 1099
6137.23 1094
6137.97 1067
6138.71 1075
6139.45 1016
6140.19 1027
6140.93 1134
6141.67 1055
6142.41 1068
6143.15 1109
6143.89 1154
6144.63 1126
6145.37 1184
6146.11 1168
6146.85 1210
6147.59 1185
6148.33 1161
6149.07 1224
6149.81 1245
6150.55 1194
6151.29 1264
6152.03 1271
6152.77 1209
6153.51 1137
6154.25 1185
6154.99 1286
6155.73 1312
6156.47 1300
6157.21 1306
6157.95 1316
6158.69 1324
6159.43 1391
6160.17 1390
6160.92 1411
6161.66 1433
6162.40 1493
6163.14 1616
6163.88 1744
6164.62 1771
6165.36 1839
6166.10 1970
6166.84 2179
6167.58 2269
6168.33 2269
6169.07 2187
6169.81 2090
6170.55 2105
6171.29 2032
6172.03 1964
6172.77 1941
6173.52 1850
6174.26 1893
6175.00 1869
6175.74 1799
6176.48 1787
6177.22 1870
6177.97 1886
6178.71 1849
6179.45 1825
6180.19 1817
6180.93 1907
6181.67 1934
6182.42 1978
6183.16 1842
6183.90 1878
6184.64 1999
6185.39 1994
6186.13 1888
6186.87 1925
6187.61 2009
6188.35 2017
6189.10 2051
6189.84 2021
6190.58 2209
6191.33 2302
6192.07 2339
6192.81 2282
6193.55 2416
6194.30 2465
6195.04 2377
6195.78 2455
6196.52 2477
6197.27 2466
6198.01 2454
6198.75 2444
6199.50 2561
6200.24 2632
6200.98 2510
6201.73 2551
6202.47 2719
6203.21 2984
6203.96 3372
6204.70 3988
6205.44 5002
6206.19 6400
6206.93 8133
6207.67 10012
6208.42 11699
6209.16 12867
6209.90 13754
6210.65 13390
6211.39 12695
6212.14 11540
6212.88 9690
6213.62 8016
6214.37 6774
6215.11 5407
6215.86 4374
6216.60 3628
6217.34 2983
6218.09 2677
6218.83 2407
6219.58 2173
6220.32 2033
6221.07 1962
6221.81 1829
6222.55 1830
6223.30 1880
6224.04 1848
6224.79 1820
6225.53 1725
6226.28 1652
6227.02 1633
6227.77 1542
6228.51 1482
6229.26 1323
6230.00 1270
6230.75 1190
6231.49 1189
6232.24 1146
6232.98 1130
6233.73 1165
6234.47 1219
6235.22 1268
6235.96 1258
6236.71 1324
6237.45 1394
6238.20 1291
6238.94 1273
6239.69 1290
6240.44 1321
6241.18 1338
6241.93 1410
6242.67 1463
6243.42 1513
6244.16 1633
6244.91 1708
6245.66 1873
6246.40 1959
6247.15 2087
6247.89 1997
6248.64 2038
6249.39 2160
6250.13 2039
6250.88 1980
6251.62 1831
6252.37 1774
6253.12 1705
6253.86 1619
6254.61 1638
6255.36 1579
6256.10 1480
6256.85 1495
6257.59 1488
6258.34 1510
6259.09 1433
6259.83 1471
6260.58 1477
6261.33 1480
6262.08 1487
6262.82 1566
6263.57 1640
6264.32 1579
6265.06 1527
6265.81 1509
6266.56 1502
6267.30 1352
6268.05 1416
6268.80 1455
6269.55 1406
6270.29 1403
6271.04 1439
6271.79 1473
6272.54 1474
6273.28 1480
6274.03 1445
6274.78 1488
6275.53 1455
6276.27 1424
6277.02 1473
6277.77 1475
6278.52 1411
6279.26 1411
6280.01 1367
6280.76 1385
6281.51 1356
6282.26 1322
6283.00 1349
6283.75 1342
6284.50 1312
6285.25 1386
6286.00 1302
6286.75 1293
6287.49 1348
6288.24 1409
6288.99 1451
6289.74 1410
6290.49 1399
6291.24 1422
6291.99 1429
6292.73 1412
6293.48 1433
6294.23 1315
6294.98 1278
6295.73 1262
6296.48 1223
6297.23 1100
6297.98 1102
6298.72 1063
6299.47 1110
6300.22 1149
6300.97 1097
6301.72 1129
6302.47 1127
6303.22 1216
6303.97 1208
6304.72 1202
6305.47 1125
6306.22 1158
6306.97 1088
6307.72 1020
6308.47 1020
6309.22 1032
6309.97 1065
6310.72 1060
6311.47 1031
6312.22 969
6312.96 1076
6313.71 1081
6314.46 1101
6315.21 1099
6315.96 1104
6316.72 1163
6317.47 1128
6318.22 1078
6318.97 1150
6319.72 1128
6320.47 1127
6321.22 1104
6321.97 984
6322.72 988
6323.47 952
6324.22 990
6324.97 936
6325.72 948
6326.47 912
6327.22 923
6327.97 852
6328.72 895
6329.47 860
6330.22 865
6330.98 912
6331.73 918
6332.48 882
6333.23 869
6333.98 884
6334.73 906
6335.48 886
6336.23 929
6336.98 912
6337.74 904
6338.49 954
6339.24 885
6339.99 936
6340.74 883
6341.49 902
6342.25 899
6343.00 842
6343.75 879
6344.50 863
6345.25 869
6346.00 835
6346.76 868
6347.51 883
6348.26 869
6349.01 927
6349.76 892
6350.52 934
6351.27 985
6352.02 1078
6352.77 1075
6353.52 1055
6354.28 1090
6355.03 1084
6355.78 1062
6356.53 1075
6357.29 982
6358.04 988
6358.79 930
6359.54 926
6360.30 880
6361.05 919
6361.80 881
6362.56 815
6363.31 799
6364.06 881
6364.81 845
6365.57 852
6366.32 825
6367.07 829
6367.83 838
6368.58 825
6369.33 867
6370.09 870
6370.84 877
6371.59 878
6372.35 849
6373.10 869
6373.85 877
6374.61 872
6375.36 873
6376.11 862
6376.87 862
6377.62 844
6378.38 864
6379.13 849
6379.88 835
6380.64 897
6381.39 909
6382.14 891
6382.90 854
6383.65 885
6384.41 884
6385.16 840
6385.92 842
6386.67 823
6387.42 796
6388.18 830
6388.93 799
6389.69 785
6390.44 773
6391.20 772
6391.95 781
6392.71 803
6393.46 786
6394.21 756
6394.97 783
6395.72 771
6396.48 781
6397.23 740
6397.99 746
6398.74 768
6399.50 785
6400.25 758
6401.01 743
6401.76 750
6402.52 693
6403.27 733
6404.03 700
6404.79 695
6405.54 703
6406.30 742
6407.05 736
6407.81 730
6408.56 724
6409.32 790
6410.07 791
6410.83 774
6411.59 798
6412.34 740
6413.10 777
6413.85 791
6414.61 774
6415.36 768
6416.12 763
6416.88 748
6417.63 745
6418.39 753
6419.14 768
6419.90 760
6420.66 810
6421.41 806
6422.17 807
6422.93 762
6423.68 810
6424.44 804
6425.20 762
6425.95 772
6426.71 788
6427.47 760
6428.22 764
6428.98 782
6429.74 787
6430.49 811
6431.25 812
6432.01 807
6432.76 764
6433.52 792
6434.28 814
6435.03 788
6435.79 864
6436.55 860
6437.31 858
6438.06 870
6438.82 855
6439.58 859
6440.34 870
6441.09 910
6441.85 908
6442.61 910
6443.37 906
6444.12 894
6444.88 885
6445.64 818
6446.40 862
6447.15 852
6447.91 809
6448.67 814
6449.43 839
6450.19 785
6450.94 840
6451.70 836
6452.46 832
6453.22 848
6453.98 856
6454.74 815
6455.49 849
6456.25 873
6457.01 931
6457.77 937
6458.53 904
6459.29 854
6460.04 889
6460.80 917
6461.56 893
6462.32 915
6463.08 900
6463.84 929
6464.60 910
6465.36 920
6466.12 930
6466.87 942
6467.63 937
6468.39 946
6469.15 979
6469.91 947
6470.67 977
6471.43 1022
6472.19 1049
6472.95 1028
6473.71 1079
6474.47 1060
6475.23 1035
6475.99 1050
6476.74 1078
6477.50 1144
6478.26 1079
6479.02 1069
6479.78 1105
6480.54 1084
6481.30 1108
6482.06 1117
6482.82 1130
6483.58 1231
6484.34 1203
6485.10 1215
6485.86 1306
6486.62 1319
6487.38 1281
6488.14 1336
6488.90 1281
6489.66 1340
6490.42 1344
6491.19 1373
6491.95 1370
6492.71 1387
6493.47 1528
6494.23 1578
6494.99 1572
6495.75 1562
6496.51 1603
6497.27 1615
6498.03 1613
6498.79 1669
6499.55 1647
6500.31 1666
6501.07 1615
6501.84 1591
6502.60 1581
6503.36 1582
6504.12 1659
6504.88 1693
6505.64 1782
6506.40 1736
6507.16 1739
6507.93 1810
6508.69 1991
6509.45 2082
6510.21 2102
6510.97 2291
6511.73 2389
6512.50 2397
6513.26 2525
6514.02 2544
6514.78 2511
6515.54 2380
6516.30 2365
6517.07 2308
6517.83 2219
6518.59 2197
6519.35 2165
6520.11 2108
6520.88 2146
6521.64 2238
6522.40 2258
6523.16 2427
6523.93 2593
6524.69 2802
6525.45 3192
6526.21 3468
6526.98 3817
6527.74 4063
6528.50 4095
6529.26 4174
6530.03 4128
6530.79 4043
6531.55 3976
6532.31 3996
6533.08 4265
6533.84 4749
6534.60 5506
6535.37 6308
6536.13 6923
6536.89 7450
6537.66 7466
6538.42 7291
6539.18 6749
6539.95 5854
6540.71 5004
6541.47 4151
6542.24 3518
6543.00 2917
6543.76 2509
6544.53 2248
6545.29 2111
6546.05 1995
6546.82 1793
6547.58 1714
6548.34 1727
6549.11 1769
6549.87 1722
6550.64 1699
6551.40 1754
6552.16 1723
6552.93 1729
6553.69 1750
6554.46 1763
6555.22 1700
6555.98 1682
6556.75 1637
6557.51 1626
6558.28 1691
6559.04 1603
6559.81 1632
6560.57 1702
6561.34 1814
6562.10 1926
6562.86 1925
6563.63 1974
6564.39 2115
6565.16 2121
6565.92 1992
6566.69 1990
6567.45 2053
6568.22 2057
6568.98 1999
6569.75 2039
6570.51 2077
6571.28 2272
6572.04 2361
6572.81 2588
6573.57 2718
6574.34 2964
6575.10 3217
6575.87 3334
6576.64 3581
6577.40 3606
6578.17 3461
6578.93 3365
6579.70 3047
6580.46 2899
6581.23 2690
6581.99 2494
6582.76 2500
6583.53 2350
6584.29 2301
6585.06 2173
6585.82 2147
6586.59 2120
6587.36 2040
6588.12 2184
6588.89 2198
6589.65 2235
6590.42 2403
6591.19 2632
6591.95 2848
6592.72 3183
6593.49 3539
6594.25 3873
6595.02 3953
6595.79 3980
6596.55 3979
6597.32 3811
6598.09 3594
6598.85 3320
6599.62 3039
6600.39 2776
6601.15 2575
6601.92 2353
6602.69 2232
6603.45 2111
6604.22 1946
6604.99 1928
6605.75 1869
6606.52 1852
6607.29 1799
6608.06 1865
6608.82 1915
6609.59 1856
6610.36 1904
6611.13 1878
6611.89 1952
6612.66 1895
6613.43 1860
6614.20 1911
6614.96 1845
6615.73 1732
6616.50 1759
6617.27 1771
6618.03 1713
6618.80 1685
6619.57 1618
6620.34 1689
6621.11 1676
6621.87 1675
6622.64 1665
6623.41 1644
6624.18 1596
6624.95 1598
6625.72 1601
6626.48 1553
6627.25 1575
6628.02 1596
6628.79 1704
6629.56 1691
6630.33 1829
6631.09 2048
6631.86 2298
6632.63 2549
6633.40 2737
6634.17 2988
6634.94 3273
6635.71 3270
6636.48 3203
6637.25 2999
6638.01 2831
6638.78 2495
6639.55 2313
6640.32 2062
6641.09 1865
6641.86 1741
6642.63 1625
6643.40 1538
6644.17 1416
6644.94 1424
6645.71 1418
6646.48 1330
6647.25 1350
6648.02 1349
6648.78 1343
6649.55 1388
6650.32 1396
6651.09 1335
6651.86 1331
6652.63 1381
6653.40 1333
6654.17 1290
6654.94 1283
6655.71 1273
6656.48 1232
6657.25 1299
6658.02 1276
6658.79 1214
6659.56 1278
6660.33 1200
6661.10 1166
6661.88 1196
6662.65 1174
6663.42 1153
6664.19 1195
6664.96 1179
6665.73 1172
6666.50 1137
6667.27 1178
6668.04 1206
6668.81 1240
6669.58 1236
6670.35 1293
6671.12 1266
6671.89 1296
6672.67 1345
6673.44 1361
6674.21 1362
6674.98 1293
6675.75 1302
6676.52 1336
6677.29 1246
6678.06 1261
6678.84 1273
6679.61 1253
6680.38 1210
6681.15 1263
6681.92 1210
6682.69 1253
6683.46 1268
6684.24 1288
6685.01 1325
6685.78 1391
6686.55 1446
6687.32 1419
6688.10 1386
6688.87 1342
6689.64 1270
6690.41 1221
6691.18 1175
6691.96 1145
6692.73 1143
6693.50 1070
6694.27 1014
6695.04 1059
6695.82 1075
6696.59 1051
6697.36 1045
6698.13 1099
6698.91 1098
6699.68 1082
6700.45 1073
6701.22 1066
6702.00 1073
6702.77 1092
6703.54 975
6704.32 1027
6705.09 1051
6705.86 1065
6706.63 1068
6707.41 1048
6708.18 1034
6708.95 1044
6709.73 1031
6710.50 1029
6711.27 1029
6712.05 1031
6712.82 1030
6713.59 1004
6714.37 1009
6715.14 978
6715.91 959
6716.69 951
6717.46 934
6718.23 926
6719.01 881
6719.78 860
6720.56 881
6721.33 862
6722.10 835
6722.88 909
6723.65 832
6724.43 856
6725.20 927
6725.97 884
6726.75 925
6727.52 890
6728.30 867
6729.07 888
6729.84 836
6730.62 831
6731.39 895
6732.17 901
6732.94 879
6733.72 890
6734.49 908
6735.27 893
6736.04 859
6736.82 836
6737.59 843
6738.36 912
6739.14 976
6739.91 882
6740.69 881
6741.46 880
6742.24 879
6743.01 893
6743.79 863
6744.56 873
6745.34 972
6746.12 934
6746.89 967
6747.67 940
6748.44 950
6749.22 888
6749.99 950
6750.77 1032
6751.54 1035
6752.32 1037
6753.09 1071
6753.87 1030
6754.65 1083
6755.42 1041
6756.20 974
6756.97 974
6757.75 890
6758.53 826
6759.30 835
6760.08 881
6760.85 887
6761.63 873
6762.41 861
6763.18 847
6763.96 827
6764.74 839
6765.51 804
6766.29 790
6767.06 787
6767.84 808
6768.62 842
6769.39 828
6770.17 820
6770.95 837
6771.72 825
6772.50 872
6773.28 841
6774.05 857
6774.83 903
6775.61 858
6776.39 848
6777.16 851
6777.94 831
6778.72 891
6779.49 886
6780.27 865
6781.05 840
6781.83 825
6782.60 839
6783.38 837
6784.16 847
6784.94 845
6785.71 876
6786.49 820
6787.27 806
6788.05 817
6788.82 870
6789.60 818
6790.38 784
6791.16 771
6791.93 783
6792.71 747
6793.49 730
6794.27 702
6795.05 762
6795.82 749
6796.60 750
6797.38 759
6798.16 799
6798.94 780
6799.72 793
6800.49 769
6801.27 790
6802.05 785
6802.83 832
6803.61 804
6804.39 753
6805.17 771
6805.94 765
6806.72 792
6807.50 749
6808.28 728
6809.06 745
6809.84 753
6810.62 729
6811.40 725
6812.18 731
6812.95 762
6813.73 742
6814.51 739
6815.29 770
6816.07 805
6816.85 797
6817.63 788
6818.41 770
6819.19 773
6819.97 829
6820.75 834
6821.53 777
6822.31 810
6823.09 831
6823.87 848
6824.65 819
6825.43 758
6826.21 766
6826.99 786
6827.77 752
6828.55 784
6829.33 794
6830.11 773
6830.89 757
6831.67 794
6832.45 783
6833.23 780
6834.01 762
6834.79 782
6835.57 743
6836.35 744
6837.13 738
6837.91 730
6838.69 719
6839.47 701
6840.25 686
6841.03 687
6841.81 718
6842.59 711
6843.37 742
6844.16 742
6844.94 816
6845.72 813
6846.50 873
6847.28 936
6848.06 1082
6848.84 1303
6849.62 1509
6850.40 1684
6851.19 1762
6851.97 1788
6852.75 1773
6853.53 1714
6854.31 1576
6855.09 1364
6855.87 1191
6856.66 1155
6857.44 1006
6858.22 943
6859.00 901
6859.78 870
6860.56 819
6861.35 841
6862.13 820
6862.91 816
6863.69 802
6864.47 834
6865.26 840
6866.04 823
6866.82 857
6867.60 840
6868.39 813
6869.17 850
6869.95 826
6870.73 796
6871.51 788
6872.30 765
6873.08 805
6873.86 745
6874.65 803
6875.43 807
6876.21 839
6876.99 828
6877.78 852
6878.56 857
6879.34 857
6880.12 897
6880.91 801
6881.69 883
6882.47 844
6883.26 856
6884.04 834
6884.82 907
6885.61 993
6886.39 1057
6887.17 1160
6887.96 1257
6888.74 1270
6889.52 1163
6890.31 1209
6891.09 1147
6891.87 1101
6892.66 999
6893.44 966
6894.23 952
6895.01 953
6895.79 922
6896.58 938
6897.36 933
6898.14 921
6898.93 932
6899.71 1002
6900.50 945
6901.28 984
6902.07 1028
6902.85 1004
6903.63 1006
6904.42 956
6905.20 1023
6905.99 1009
6906.77 983
6907.56 959
6908.34 977
6909.13 856
6909.91 926
6910.69 871
6911.48 912
6912.26 948
6913.05 920
6913.83 885
6914.62 880
6915.40 903
6916.19 949
6916.97 966
6917.76 955
6918.54 959
6919.33 934
6920.11 923
6920.90 922
6921.68 1005
6922.47 937
6923.26 966
6924.04 963
6924.83 983
6925.61 994
6926.40 975
6927.18 990
6927.97 970
6928.75 991
6929.54 995
6930.33 974
6931.11 1005
6931.90 1008
6932.68 994
6933.47 1032
6934.26 1021
6935.04 1041
6935.83 986
6936.61 1025
6937.40 974
6938.19 1081
6938.97 1098
6939.76 1169
6940.55 1213
6941.33 1189
6942.12 1230
6942.91 1274
6943.69 1300
6944.48 1331
6945.27 1346
6946.05 1359
6946.84 1357
6947.63 1318
6948.41 1331
6949.20 1390
6949.99 1305
6950.77 1292
6951.56 1297
6952.35 1363
6953.13 1322
6953.92 1309
6954.71 1408
6955.50 1474
6956.28 1431
6957.07 1500
6957.86 1551
6958.65 1576
6959.43 1567
6960.22 1559
6961.01 1583
6961.80 1551
6962.58 1478
6963.37 1473
6964.16 1521
6964.95 1547
6965.73 1545
6966.52 1623
6967.31 1724
6968.10 1683
6968.89 1800
6969.67 1808
6970.46 1838
6971.25 1922
6972.04 1855
6972.83 1823
6973.61 1745
6974.40 1818
6975.19 1896
6975.98 1966
6976.77 1966
6977.56 1998
6978.34 2111
6979.13 2216
6979.92 2335
6980.71 2557
6981.50 2865
6982.29 3289
6983.08 3863
6983.87 4640
6984.65 5488
6985.44 6208
6986.23 6492
6987.02 6562
6987.81 6163
6988.60 5599
6989.39 5169
6990.18 4506
6990.97 4016
6991.76 3282
6992.55 2947
6993.34 2671
6994.12 2511
6994.91 2526
6995.70 2728
6996.49 3081
6997.28 3732
6998.07 4271
6998.86 4788
6999.65 5347
7000.44 5739
7001.23 5680
7002.02 5499
7002.81 4979
7003.60 4342
7004.39 3785
7005.18 3141
7005.97 2584
7006.76 2144
7007.55 1904
7008.34 1733
7009.13 1505
7009.92 1422
7010.71 1409
7011.50 1371
7012.29 1362
7013.08 1387
7013.88 1334
7014.67 1388
7015.46 1335
7016.25 1389
7017.04 1355
7017.83 1375
7018.62 1333
7019.41 1360
7020.20 1337
7020.99 1290
7021.78 1356
7022.57 1401
7023.37 1430
7024.16 1479
7024.95 1535
7025.74 1513
7026.53 1475
7027.32 1539
7028.11 1507
7028.90 1434
7029.70 1406
7030.49 1326
7031.28 1294
7032.07 1329
7032.86 1365
7033.65 1321
7034.45 1356
7035.24 1429
7036.03 1475
7036.82 1501
7037.61 1524
7038.40 1555
7039.20 1521
7039.99 1496
7040.78 1475
7041.57 1486
7042.36 1353
7043.16 1344
7043.95 1311
7044.74 1331
7045.53 1246
7046.33 1250
7047.12 1229
7047.91 1307
7048.70 1382
7049.50 1370
7050.29 1415
7051.08 1415
7051.87 1482
7052.67 1354
7053.46 1307
7054.25 1192
7055.05 1233
7055.84 1228
7056.63 1210
7057.42 1160
7058.22 1147
7059.01 1116
7059.80 1195
7060.60 1179
7061.39 1191
7062.18 1186
7062.98 1187
7063.77 1197
7064.56 1122
7065.36 1148
7066.15 1104
7066.94 1141
7067.74 1109
7068.53 1138
7069.32 1126
7070.12 1102
7070.91 1072
7071.71 1098
7072.50 1090
7073.29 1104
7074.09 1086
7074.88 1064
7075.68 1056
7076.47 1072
7077.26 1064
7078.06 1092
7078.85 1023
7079.65 998
7080.44 1031
7081.23 977
7082.03 1004
7082.82 965
7083.62 1001
7084.41 923
7085.21 993
7086.00 983
7086.80 954
7087.59 945
7088.39 953
7089.18 1001
7089.98 1055
7090.77 1057
7091.57 1036
7092.36 1016
7093.16 1029
7093.95 1063
7094.75 1020
7095.54 1009
7096.34 954
7097.13 889
7097.93 870
7098.72 882
7099.52 894
7100.31 898
7101.11 921
7101.90 928
7102.70 922
7103.49 961
7104.29 1004
7105.09 916
7105.88 896
7106.68 875
7107.47 872
7108.27 853
7109.07 820
7109.86 803
7110.66 773
7111.45 802
7112.25 774
7113.05 770
7113.84 776
7114.64 765
7115.43 765
7116.23 807
7117.03 719
7117.82 777
7118.62 747
7119.42 777
7120.21 790
7121.01 794
7121.81 773
7122.60 752
7123.40 737
7124.20 721
7124.99 736
7125.79 730
7126.59 770
7127.38 767
7128.18 767
7128.98 716
7129.77 813
7130.57 761
7131.37 790
7132.17 786
7132.96 774
7133.76 715
7134.56 756
7135.36 711
7136.15 712
7136.95 716
7137.75 723
7138.55 740
7139.34 725
7140.14 739
7140.94 737
7141.74 787
7142.53 741
7143.33 776
7144.13 765
7144.93 768
7145.73 763
7146.52 730
7147.32 769
7148.12 744
7148.92 694
7149.72 762
7150.51 738
7151.31 694
7152.11 717
7152.91 712
7153.71 740
7154.51 742
7155.30 691
7156.10 674
7156.90 740
7157.70 734
7158.50 708
7159.30 732
7160.10 651
7160.89 709
7161.69 675
7162.49 694
7163.29 674
7164.09 694
7164.89 702
7165.69 689
7166.49 706
7167.29 760
7168.09 761
7168.89 803
7169.68 779
7170.48 763
7171.28 740
7172.08 692
7172.88 708
7173.68 737
7174.48 702
7175.28 616
7176.08 675
7176.88 641
7177.68 674
7178.48 658
7179.28 707
7180.08 786
7180.88 769
7181.68 802
7182.48 867
7183.28 809
7184.08 789
7184.88 777
7185.68 829
7186.48 772
7187.28 755
7188.08 710
7188.88 654
7189.68 699
7190.48 720
7191.28 707
7192.08 631
7192.88 656
7193.68 663
7194.49 659
7195.29 643
7196.09 634
7196.89 624
7197.69 622
7198.49 629
7199.29 635
7200.09 651
7200.89 659
7201.69 673
7202.49 638
7203.30 620
7204.10 675
7204.90 635
7205.70 638
7206.50 580
7207.30 617
7208.10 614
7208.91 612
7209.71 638
7210.51 656
7211.31 645
7212.11 632
7212.91 591
7213.72 627
7214.52 620
7215.32 563
7216.12 609
7216.92 627
7217.73 613
7218.53 637
7219.33 629
7220.13 612
7220.93 618
7221.74 660
7222.54 663
7223.34 617
7224.14 616
7224.94 649
7225.75 670
7226.55 644
7227.35 622
7228.16 626
7228.96 676
7229.76 656
7230.56 702
7231.37 664
7232.17 598
7232.97 630
7233.77 674
7234.58 661
7235.38 663
7236.18 688
7236.99 649
7237.79 648
7238.59 678
7239.40 658
7240.20 694
7241.00 679
7241.81 688
7242.61 754
7243.41 716
7244.22 717
7245.02 730
7245.82 744
7246.63 776
7247.43 710
7248.23 703
7249.04 711
7249.84 723
7250.65 660
7251.45 773
7252.25 751
7253.06 712
7253.86 713
7254.66 757
7255.47 787
7256.27 737
7257.08 730
7257.88 776
7258.69 798
7259.49 845
7260.29 825
7261.10 840
7261.90 846
7262.71 877
7263.51 854
7264.32 851
7265.12 869
7265.93 839
7266.73 920
7267.54 892
7268.34 922
7269.15 931
7269.95 909
7270.76 942
7271.56 982
7272.37 962
7273.17 969
7273.98 969
7274.78 965
7275.59 936
7276.39 950
7277.20 964
7278.00 981
7278.81 997
7279.61 1106
7280.42 1192
7281.22 1346
7282.03 1607
7282.83 1929
7283.64 2091
7284.45 2299
7285.25 2448
7286.06 2464
7286.86 2378
7287.67 2164
7288.48 1956
7289.28 1750
7290.09 1518
7290.89 1408
7291.70 1335
7292.51 1179
7293.31 1152
7294.12 1100
7294.92 1100
7295.73 1082
7296.54 1059
7297.34 1060
7298.15 1025
7298.96 1027
7299.76 998
7300.57 1077
7301.38 1031
7302.18 1007
7302.99 1034
7303.80 997
7304.60 951
7305.41 1017
7306.22 1056
7307.02 1083
7307.83 1147
7308.64 1202
7309.44 1253
7310.25 1358
7311.06 1405
7311.87 1425
7312.67 1443
7313.48 1391
7314.29 1394
7315.10 1409
7315.90 1352
7316.71 1461
7317.52 1428
7318.33 1515
7319.13 1532
7319.94 1510
7320.75 1547
7321.56 1510
7322.36 1590
7323.17 1551
7323.98 1544
7324.79 1524
7325.60 1495
7326.40 1455
7327.21 1461
7328.02 1485
7328.83 1462
7329.64 1528
7330.44 1671
7331.25 1764
7332.06 2005
7332.87 2346
7333.68 2842
7334.49 3233
7335.30 3556
7336.10 3656
7336.91 3591
7337.72 3396
7338.53 3043
7339.34 2702
7340.15 2344
7340.96 2087
7341.76 1793
7342.57 1559
7343.38 1489
7344.19 1349
7345.00 1296
7345.81 1243
7346.62 1100
7347.43 1146
7348.24 1201
7349.05 1142
7349.86 1105
7350.67 1129
7351.47 1117
7352.28 1149
7353.09 1091
7353.90 1146
7354.71 1114
7355.52 1094
7356.33 1102
7357.14 1055
7357.95 1045
7358.76 1113
7359.57 1132
7360.38 1151
7361.19 1165
7362.00 1200
7362.81 1258
7363.62 1265
7364.43 1300
7365.24 1258
7366.05 1219
7366.86 1252
7367.67 1191
7368.48 1185
7369.29 1191
7370.10 1206
7370.91 1233
7371.72 1266
7372.54 1285
7373.35 1336
7374.16 1373
7374.97 1372
7375.78 1322
7376.59 1448
7377.40 1510
7378.21 1546
7379.02 1737
7379.83 1786
7380.64 1917
7381.45 1960
7382.27 1990
7383.08 2031
7383.89 1852
7384.70 1761
7385.51 1625
7386.32 1535
7387.13 1460
7387.94 1311
7388.76 1242
7389.57 1212
7390.38 1171
7391.19 1185
7392.00 1156
7392.81 1126
7393.63 1108
7394.44 1136
7395.25 1165
7396.06 1134
7396.87 1183
7397.69 1259
7398.50 1377
7399.31 1489
7400.12 1585
7400.93 1650
7401.75 1716
7402.56 1645
7403.37 1617
7404.18 1583
7404.99 1568
7405.81 1413
7406.62 1367
7407.43 1302
7408.24 1271
7409.06 1246
7409.87 1214
7410.68 1185
7411.50 1177
7412.31 1147
7413.12 1061
7413.93 1016
7414.75 983
7415.56 959
7416.37 915
7417.19 930
7418.00 977
7418.81 973
7419.63 980
7420.44 932
7421.25 885
7422.06 886
7422.88 831
7423.69 831
7424.51 824
7425.32 780
7426.13 803
7426.95 829
7427.76 840
7428.57 818
7429.39 793
7430.20 789
7431.01 799
7431.83 817
7432.64 804
7433.46 792
7434.27 794
7435.08 825
7435.90 819
7436.71 839
7437.53 870
7438.34 874
7439.15 849
7439.97 895
7440.78 919
7441.60 927
7442.41 888
7443.23 870
7444.04 833
7444.86 867
7445.67 867
7446.48 858
7447.30 856
7448.11 834
7448.93 821
7449.74 818
7450.56 847
7451.37 850
7452.19 785
7453.00 743
7453.82 744
7454.63 767
7455.45 776
7456.26 765
7457.08 801
7457.89 788
7458.71 829
7459.53 830
7460.34 790
7461.16 756
7461.97 751
7462.79 760
7463.60 722
7464.42 744
7465.23 741
7466.05 787
7466.87 775
7467.68 722
7468.50 770
7469.31 764
7470.13 804
7470.94 801
7471.76 789
7472.58 778
7473.39 786
7474.21 770
7475.03 752
7475.84 784
7476.66 733
7477.47 786
7478.29 736
7479.11 708
7479.92 705
7480.74 751
7481.56 741
7482.37 756
7483.19 729
7484.01 706
7484.82 743
7485.64 725
7486.46 687
7487.27 734
7488.09 722
7488.91 715
7489.72 713
7490.54 702
7491.36 699
7492.18 713
7492.99 688
7493.81 666
7494.63 691
7495.45 701
7496.26 680
7497.08 688
7497.90 659
7498.71 656
7499.53 608
7500.35 654
7501.17 658
7501.99 664
7502.80 652
7503.62 666
7504.44 637
7505.26 625
7506.07 669
7506.89 666
7507.71 640
7508.53 623
7509.35 650
7510.16 613
7510.98 619
7511.80 641
7512.62 653
7513.44 608
7514.26 701
7515.07 667
7515.89 636
7516.71 628
7517.53 591
7518.35 613
7519.17 601
7519.99 675
7520.80 646
7521.62 577
7522.44 617
7523.26 600
7524.08 574
7524.90 638
7525.72 592
7526.54 605
7527.36 641
7528.17 635
7528.99 624
7529.81 626
7530.63 588
7531.45 635
7532.27 619
7533.09 660
7533.91 681
7534.73 592
7535.55 633
7536.37 619
7537.19 624
7538.01 639
7538.83 650
7539.65 626
7540.47 628
7541.29 614
7542.11 651
7542.93 712
7543.75 668
7544.57 694
7545.39 663
7546.21 642
7547.03 626
7547.85 683
7548.67 646
7549.49 658
7550.31 573
7551.13 584
7551.95 620
7552.77 622
7553.59 581
7554.41 661
7555.23 647
7556.05 659
7556.87 651
7557.69 629
7558.51 658
7559.33 638
7560.15 650
7560.98 664
7561.80 664
7562.62 662
7563.44 648
7564.26 641
7565.08 659
7565.90 631
7566.72 666
7567.54 661
7568.37 662
7569.19 662
7570.01 638
7570.83 636
7571.65 642
7572.47 664
7573.29 636
7574.12 674
7574.94 610
7575.76 589
7576.58 625
7577.40 578
7578.23 596
7579.05 585
7579.87 585
7580.69 621
7581.51 636
7582.34 598
7583.16 634
7583.98 605
7584.80 591
7585.62 641
7586.45 685
7587.27 642
7588.09 719
7588.91 668
7589.74 651
7590.56 639
7591.38 721
7592.20 672
7593.03 671
7593.85 634
7594.67 669
7595.49 623
7596.32 613
7597.14 658
7597.96 643
7598.79 625
7599.61 659
7600.43 748
7601.25 739
7602.08 813
7602.90 866
7603.72 850
7604.55 896
7605.37 893
7606.19 923
7607.02 850
7607.84 829
7608.66 805
7609.49 766
7610.31 756
7611.14 730
7611.96 648
7612.78 686
7613.61 712
7614.43 716
7615.25 727
7616.08 743
7616.90 699
7617.73 682
7618.55 717
7619.37 696
7620.20 661
7621.02 683
7621.85 690
7622.67 652
7623.50 687
7624.32 701
7625.14 699
7625.97 677
7626.79 696
7627.62 763
7628.44 778
7629.27 853
7630.09 840
7630.92 956
7631.74 994
7632.57 1036
7633.39 1013
7634.22 976
7635.04 914
7635.87 789
7636.69 756
7637.52 752
7638.34 705
7639.17 669
7639.99 621
7640.82 661
7641.64 606
7642.47 629
7643.29 628
7644.12 605
7644.94 579
7645.77 604
7646.59 619
7647.42 567
7648.25 613
7649.07 562
7649.90 531
7650.72 562
7651.55 600
7652.37 559
7653.20 582
7654.03 565
7654.85 543
7655.68 604
7656.50 563
7657.33 547
7658.16 557
7658.98 562
7659.81 575
7660.64 584
7661.46 589
7662.29 555
7663.11 507
7663.94 557
7664.77 567
7665.59 549
7666.42 573
7667.25 579
7668.07 591
7668.90 613
7669.73 573
7670.55 551
7671.38 600
7672.21 575
7673.04 584
7673.86 582
7674.69 553
7675.52 567
7676.34 561
7677.17 517
7678.00 568
7678.83 534
7679.65 576
7680.48 564
7681.31 538
7682.14 571
7682.96 553
7683.79 580
7684.62 552
7685.45 567
7686.27 562
7687.10 551
7687.93 544
7688.76 587
7689.58 568
7690.41 582
7691.24 532
7692.07 600
7692.90 567
7693.72 590
7694.55 574
7695.38 584
7696.21 565
7697.04 584
7697.87 615
7698.69 598
7699.52 603
7700.35 549
7701.18 587
7702.01 559
7702.84 572
7703.67 617
7704.49 608
7705.32 594
7706.15 597
7706.98 610
7707.81 566
7708.64 575
7709.47 579
7710.30 591
7711.12 633
7711.95 599
7712.78 585
7713.61 593
7714.44 590
7715.27 596
7716.10 616
7716.93 612
7717.76 591
7718.59 591
7719.42 601
7720.25 566
7721.08 578
7721.91 580
7722.74 602
7723.57 587
7724.40 544
7725.23 581
7726.06 613
7726.89 604
7727.72 594
7728.55 576
7729.38 609
7730.21 571
7731.04 557
7731.87 572
7732.70 598
7733.53 601
7734.36 609
7735.19 601
7736.02 590
7736.85 603
7737.68 583
7738.51 594
7739.34 625
7740.17 562
7741.00 596
7741.83 614
7742.66 643
7743.49 724
7744.32 787
7745.15 875
7745.99 1031
7746.82 1202
7747.65 1409
7748.48 1450
7749.31 1437
7750.14 1353
7750.97 1286
7751.80 1219
7752.63 990
7753.47 859
7754.30 785
7755.13 719
7755.96 684
7756.79 647
7757.62 620
7758.45 628
7759.29 566
7760.12 571
7760.95 581
7761.78 580
7762.61 561
7763.44 578
7764.28 569
7765.11 536
7765.94 559
7766.77 548
7767.60 516
7768.44 506
7769.27 543
7770.10 531
7770.93 518
7771.77 510
7772.60 523
7773.43 500
7774.26 553
7775.10 574
7775.93 532
7776.76 521
7777.59 518
7778.43 548
7779.26 533
7780.09 558
7780.92 565
7781.76 551
7782.59 588
7783.42 607
7784.26 584
7785.09 640
7785.92 644
7786.75 628
7787.59 637
7788.42 612
7789.25 580
7790.09 614
7790.92 602
7791.75 591
7792.59 542
7793.42 537
7794.25 558
7795.09 553
7795.92 555
7796.76 583
7797.59 586
7798.42 586
7799.26 558
7800.09 562
7800.92 575
7801.76 534
7802.59 574
7803.43 568
7804.26 565
7805.09 540
7805.93 551
7806.76 543
7807.60 578
7808.43 596
7809.27 562
7810.10 563
7810.93 601
7811.77 599
7812.60 592
7813.44 634
7814.27 686
7815.11 699
7815.94 652
7816.78 677
7817.61 710
7818.45 699
7819.28 638
7820.12 630
7820.95 607
7821.79 621
7822.62 597
7823.46 609
7824.29 621
7825.13 620
7825.96 630
7826.80 630
7827.63 653
7828.47 666
7829.30 634
7830.14 636
7830.97 623
7831.81 560
7832.64 543
7833.48 586
7834.32 564
7835.15 556
7835.99 600
7836.82 570
7837.66 552
7838.50 607
7839.33 573
7840.17 639
7841.00 565
7841.84 580
7842.68 554
7843.51 557
7844.35 536
7845.18 516
7846.02 533
7846.86 516
7847.69 497
7848.53 457
7849.37 485
7850.20 512
7851.04 516
7851.88 481
7852.71 483
7853.55 511
7854.39 492
7855.22 487
7856.06 523
7856.90 475
7857.73 528
7858.57 534
7859.41 557
7860.24 519
7861.08 505
7861.92 494
7862.76 511
7863.59 520
7864.43 463
7865.27 506
7866.10 493
7866.94 481
7867.78 466
7868.62 486
7869.45 502
7870.29 483
7871.13 503
7871.97 517
7872.80 462
7873.64 490
7874.48 534
7875.32 555
7876.16 574
7876.99 522
7877.83 555
7878.67 502
7879.51 521
7880.35 508
7881.18 531
7882.02 529
7882.86 523
7883.70 518
7884.54 484
7885.38 507
7886.21 543
7887.05 527
7887.89 494
7888.73 519
7889.57 511
7890.41 507
7891.25 554
7892.08 555
7892.92 548
7893.76 533
7894.60 534
7895.44 541
7896.28 540
7897.12 567
7897.96 552
7898.80 543
7899.64 538
7900.47 551
7901.31 545
7902.15 547
7902.99 541
7903.83 563
7904.67 575
7905.51 551
7906.35 527
7907.19 511
7908.03 532
7908.87 527
7909.71 548
7910.55 531
7911.39 583
7912.23 580
7913.07 589
7913.91 647
7914.75 672
7915.59 684
7916.43 774
7917.27 802
7918.11 860
7918.95 919
7919.79 892
7920.63 867
7921.47 851
7922.31 790
7923.15 747
7923.99 709
7924.83 630
7925.67 556
7926.51 595
7927.35 543
7928.19 513
7929.03 503
7929.87 529
7930.72 499
7931.56 506
7932.40 510
7933.24 528
7934.08 518
7934.92 493
7935.76 509
7936.60 490
7937.44 483
7938.28 465
7939.13 482
7939.97 468
7940.81 486
7941.65 494
7942.49 512
7943.33 542
7944.17 567
7945.02 565
7945.86 572
7946.70 548
7947.54 545
7948.38 535
7949.22 565
7950.07 512
7950.91 508
7951.75 514
7952.59 505
7953.43 529
7954.28 489
7955.12 504
7955.96 486
7956.80 481
7957.64 482
7958.49 480
7959.33 431
7960.17 473
7961.01 476
7961.86 463
7962.70 466
7963.54 445
7964.38 480
7965.23 469
7966.07 451
7966.91 457
7967.76 476
7968.60 474
7969.44 481
7970.28 453
7971.13 471
7971.97 474
7972.81 465
7973.66 451
7974.50 443
7975.34 423
7976.19 486
7977.03 491
7977.87 431
7978.72 479
7979.56 439
7980.40 481
7981.25 475
7982.09 494
7982.93 433
7983.78 464
7984.62 439
7985.46 428
7986.31 464
7987.15 484
7988.00 451
7988.84 435
7989.68 455
7990.53 445
7991.37 460
7992.22 436
7993.06 446
7993.90 466
7994.75 458
7995.59 475
7996.44 464
7997.28 383
7998.12 426
7998.97 425
7999.81 446
8000.66 433
8001.50 428
8002.35 437
8003.19 443
8004.04 435
8004.88 446
8005.73 422
8006.57 458
8007.42 450
8008.26 468
8009.11 441
8009.95 461
8010.80 472
8011.64 463
8012.49 453
8013.33 475
8014.18 445
8015.02 428
8015.87 439
8016.71 423
8017.56 429
8018.40 418
8019.25 448
8020.09 426
8020.94 431
8021.79 410
8022.63 401
8023.48 405
8024.32 430
8025.17 417
8026.01 382
8026.86 413
8027.71 431
8028.55 426
8029.40 440
8030.24 414
8031.09 435
8031.94 425
8032.78 443
8033.63 447
8034.48 460
8035.32 465
8036.17 447
8037.01 465
8037.86 437
8038.71 407
8039.55 435
8040.40 408
8041.25 441
8042.09 446
8042.94 408
8043.79 412
8044.63 400
8045.48 434
8046.33 431
8047.18 425
8048.02 412
8048.87 427
8049.72 468
8050.56 456
8051.41 486
8052.26 467
8053.11 464
8053.95 470
8054.80 465
8055.65 463
8056.50 398
8057.34 407
8058.19 444
8059.04 426
8059.89 412
8060.73 373
8061.58 405
8062.43 396
8063.28 392
8064.12 397
8064.97 380
8065.82 395
8066.67 414
8067.52 411
8068.36 371
8069.21 407
8070.06 405
8070.91 396
8071.76 407
8072.61 386
8073.45 362
8074.30 371
8075.15 370
8076.00 363
8076.85 395
8077.70 382
8078.55 382
8079.39 394
8080.24 398
8081.09 400
8081.94 383
8082.79 401
8083.64 397
8084.49 432
8085.34 416
8086.18 395
8087.03 424
8087.88 425
8088.73 405
8089.58 372
8090.43 385
8091.28 381
8092.13 429
8092.98 385
8093.83 373
8094.68 387
8095.53 379
8096.38 389
8097.23 356
8098.08 388
8098.93 373
8099.78 380
8100.63 410
8101.48 374
8102.33 395
8103.18 391
8104.02 382
8104.88 407
8105.73 405
8106.58 380
8107.43 391
8108.28 400
8109.13 388
8109.98 417
8110.83 397
8111.68 389
8112.53 374
8113.38 409
8114.23 354
8115.08 357
8115.93 412
8116.78 435
8117.63 466
8118.48 433
8119.33 469
8120.18 429
8121.03 420
8121.88 447
8122.74 435
8123.59 411
8124.44 396
8125.29 428
8126.14 403
8126.99 379
8127.84 400
8128.69 365
8129.55 398
8130.40 369
8131.25 360
8132.10 379
8132.95 374
8133.80 354
8134.65 360
8135.51 383
8136.36 394
8137.21 384
8138.06 377
8138.91 404
8139.76 386
8140.62 401
8141.47 392
8142.32 391
8143.17 368
8144.02 376
8144.88 371
8145.73 390
8146.58 402
8147.43 362
8148.29 403
8149.14 386
8149.99 383
8150.84 398
8151.69 386
8152.55 391
8153.40 403
8154.25 398
8155.11 447
8155.96 441
8156.81 434
8157.66 440
8158.52 403
8159.37 384
8160.22 393
8161.08 404
8161.93 379
8162.78 355
8163.63 347
8164.49 377
8165.34 349
8166.19 354
8167.05 363
8167.90 410
8168.75 401
8169.61 396
8170.46 382
8171.31 377
8172.17 377
8173.02 383
8173.88 421
8174.73 382
8175.58 347
8176.44 354
8177.29 359
8178.14 378
8179.00 351
8179.85 357
8180.71 374
8181.56 404
8182.41 366
8183.27 369
8184.12 383
8184.98 386
8185.83 374
8186.69 345
8187.54 390
8188.39 369
8189.25 348
8190.10 334
8190.96 351
8191.81 349
8192.67 350
8193.52 362
8194.38 392
8195.23 348
8196.09 353
8196.94 366
8197.80 385
8198.65 353
8199.51 362
8200.36 362
8201.22 371
8202.07 339
8202.93 345
8203.78 328
8204.64 359
8205.49 407
8206.35 384
8207.20 377
8208.06 339
8208.91 344
8209.77 357
8210.62 375
8211.48 387
8212.34 381
8213.19 381
8214.05 356
8214.90 380
8215.76 387
8216.61 361
8217.47 389
8218.33 376
8219.18 360
8220.04 382
8220.89 389
8221.75 394
8222.61 405
8223.46 388
8224.32 425
8225.18 403
8226.03 388
8226.89 381
8227.74 383
8228.60 371
8229.46 377
8230.31 373
8231.17 358
8232.03 369
8232.88 374
8233.74 338
8234.60 324
8235.46 363
8236.31 376
8237.17 402
8238.03 355
8238.88 361
8239.74 402
8240.60 326
8241.45 330
8242.31 375
8243.17 392
8244.03 365
8244.88 339
8245.74 372
8246.60 393
8247.46 374
8248.31 412
8249.17 375
8250.03 388
8250.89 385
8251.74 377
8252.60 376
8253.46 385
8254.32 376
8255.18 369
8256.03 365
8256.89 351
8257.75 386
8258.61 374
8259.47 399
8260.32 381
8261.18 366
8262.04 365
8262.90 370
8263.76 411
8264.62 391
8265.47 359
8266.33 362
8267.19 378
8268.05 389
8268.91 345
8269.77 382
8270.63 371
8271.48 347
8272.34 387
8273.20 365
8274.06 405
8274.92 357
8275.78 388
8276.64 352
8277.50 363
8278.36 404
8279.21 398
8280.07 396
8280.93 402
8281.79 374
8282.65 344
8283.51 375
8284.37 390
8285.23 401
8286.09 353
8286.95 367
8287.81 381
8288.67 417
8289.53 420
8290.39 383
8291.25 357
8292.11 376
8292.97 372
8293.83 385
8294.69 370
8295.55 430
8296.41 394
8297.27 368
8298.13 393
8298.99 409
8299.85 387
8300.71 380
8301.57 448
8302.43 388
8303.29 401
8304.15 390
8305.01 399
8305.87 423
8306.73 441
8307.59 399
8308.45 405
8309.31 399
8310.17 375
8311.03 400
8311.90 400
8312.76 404
8313.62 403
8314.48 392
8315.34 396
8316.20 450
8317.06 454
8317.92 423
8318.78 422
8319.64 408
8320.51 416
8321.37 426
8322.23 441
8323.09 425
8323.95 415
8324.81 425
8325.67 409
8326.54 364
8327.40 381
8328.26 403
8329.12 424
8329.98 402
8330.85 409
8331.71 411
8332.57 416
8333.43 438
8334.29 408
8335.15 426
8336.02 396
8336.88 435
8337.74 420
8338.60 434
8339.47 430
8340.33 404
8341.19 429
8342.05 450
8342.92 437
8343.78 450
8344.64 444
8345.50 439
8346.37 423
8347.23 427
8348.09 420
8348.95 452
8349.82 432
8350.68 422
8351.54 459
8352.41 444
8353.27 447
8354.13 483
8354.99 471
8355.86 451
8356.72 455
8357.58 474
8358.45 496
8359.31 437
8360.17 451
8361.04 439
8361.90 501
8362.76 448
8363.63 454
8364.49 464
8365.35 423
8366.22 448
8367.08 462
8367.95 433
8368.81 434
8369.67 456
8370.54 478
8371.40 482
8372.27 488
8373.13 493
8373.99 524
8374.86 504
8375.72 478
8376.59 477
8377.45 484
8378.31 535
8379.18 507
8380.04 496
8380.91 471
8381.77 518
8382.64 507
8383.50 518
8384.37 504
8385.23 529
8386.10 584
8386.96 557
8387.82 566
8388.69 584
8389.55 587
8390.42 582
8391.28 565
8392.15 617
8393.01 586
8393.88 623
8394.74 595
8395.61 553
8396.48 577
8397.34 576
8398.21 579
8399.07 620
8399.94 604
8400.80 592
8401.67 658
8402.53 630
8403.40 612
8404.26 650
8405.13 673
8406.00 653
8406.86 632
8407.73 674
8408.59 687
8409.46 678
8410.32 729
8411.19 727
8412.06 683
8412.92 672
8413.79 746
8414.66 764
8415.52 715
8416.39 758
8417.25 718
8418.12 739
8418.99 772
8419.85 773
8420.72 744
8421.59 826
8422.45 859
8423.32 845
8424.19 830
8425.05 842
8425.92 845
8426.79 883
8427.65 902
8428.52 882
8429.39 894
8430.25 956
8431.12 950
8431.99 921
8432.86 939
8433.72 1026
8434.59 966
8435.46 1026
8436.32 1090
8437.19 1128
8438.06 1122
8438.93 1145
8439.79 1190
8440.66 1231
8441.53 1247
8442.40 1244
8443.26 1211
8444.13 1241
8445.00 1291
8445.87 1253
8446.74 1242
8447.60 1347
8448.47 1439
8449.34 1581
8450.21 1669
8451.07 1810
8451.94 2084
8452.81 2417
8453.68 2955
8454.55 3595
8455.42 4357
8456.28 4701
8457.15 4793
8458.02 4693
8458.89 4200
8459.76 3709
8460.63 3130
8461.49 2655
8462.36 2144
8463.23 1874
8464.10 1575
8464.97 1355
8465.84 1243
8466.71 1090
8467.58 1020
8468.45 959
8469.31 947
8470.18 907
8471.05 851
8471.92 864
8472.79 843
8473.66 821
8474.53 839
8475.40 839
8476.27 849
8477.14 806
8478.01 805
8478.88 761
8479.75 807
8480.62 789
8481.48 806
8482.35 759
8483.22 806
8484.09 832
8484.96 818
8485.83 799
8486.70 852
8487.57 799
8488.44 844
8489.31 839
8490.18 804
8491.05 867
8491.92 962
8492.79 1034
8493.66 1056
8494.53 1087
8495.40 1096
8496.28 1120
8497.15 1036
8498.02 962
8498.89 938
8499.76 873
8500.63 839
8501.50 816
8502.37 783
8503.24 776
8504.11 744
8504.98 766
8505.85 786
8506.72 746
8507.59 797
8508.47 780
8509.34 797
8510.21 792
8511.08 832
8511.95 819
8512.82 889
8513.69 851
8514.56 897
8515.43 878
8516.31 857
8517.18 893
8518.05 879
8518.92 883
8519.79 899
8520.66 927
8521.54 902
8522.41 938
8523.28 943
8524.15 890
8525.02 916
8525.89 929
8526.77 935
8527.64 975
8528.51 922
8529.38 905
8530.25 939
8531.13 887
8532.00 925
8532.87 871
8533.74 936
8534.62 941
8535.49 990
8536.36 932
8537.23 989
8538.11 994
8538.98 958
8539.85 962
8540.72 950
8541.60 893
8542.47 852
8543.34 904
8544.21 876
8545.09 838
8545.96 800
8546.83 810
8547.71 821
8548.58 785
8549.45 728
8550.33 750
8551.20 754
8552.07 769
8552.95 763
8553.82 753
8554.69 743
8555.57 692
8556.44 768
8557.31 755
8558.19 738
8559.06 743
8559.93 727
8560.81 667
8561.68 670
8562.55 640
8563.43 718
8564.30 674
8565.18 718
8566.05 661
8566.92 697
8567.80 690
8568.67 704
8569.55 708
8570.42 665
8571.29 663
8572.17 654
8573.04 702
8573.92 647
8574.79 642
8575.67 623
8576.54 641
8577.42 660
8578.29 620
8579.16 616
8580.04 622
8580.91 612
8581.79 615
8582.66 610
8583.54 608
8584.41 596
8585.29 588
8586.16 620
8587.04 645
8587.91 645
8588.79 618
8589.66 621
8590.54 615
8591.41 632
8592.29 589
8593.17 633
8594.04 644
8594.92 647
8595.79 601
8596.67 629
8597.54 651
8598.42 639
8599.29 658
8600.17 698
8601.05 655
8601.92 637
8602.80 666
8603.67 659
8604.55 652
8605.42 649
8606.30 647
8607.18 640
8608.05 694
8608.93 712
8609.81 643
8610.68 677
8611.56 610
8612.43 648
8613.31 644
8614.19 603
8615.06 598
8615.94 658
8616.82 646
8617.69 645
8618.57 642
8619.45 696
8620.32 657
8621.20 646
8622.08 659
8622.95 694
8623.83 646
8624.71 686
8625.58 708
8626.46 713
8627.34 739
8628.22 758
8629.09 804
8629.97 766
8630.85 777
8631.72 759
8632.60 800
8633.48 771
8634.36 755
8635.23 722
8636.11 739
8636.99 719
8637.87 701
8638.74 758
8639.62 799
8640.50 800
8641.38 790
8642.26 817
8643.13 799
8644.01 806
8644.89 870
8645.77 837
8646.65 836
8647.52 829
8648.40 792
8649.28 799
8650.16 812
8651.04 861
8651.92 866
8652.79 878
8653.67 872
8654.55 811
8655.43 874
8656.31 857
8657.19 834
8658.06 896
8658.94 825
8659.82 801
8660.70 815
8661.58 860
8662.46 862
8663.34 825
8664.22 878
8665.10 870
8665.97 893
8666.85 939
8667.73 892
8668.61 972
8669.49 958
8670.37 980
8671.25 1025
8672.13 1008
8673.01 1054
8673.89 1069
8674.77 1157
8675.65 1186
8676.53 1186
8677.41 1181
8678.29 1175
8679.17 1140
8680.05 1148
8680.93 1050
8681.81 1006
8682.69 1017
8683.57 1024
8684.45 995
8685.33 1039
8686.21 1050
8687.09 1129
8687.97 1203
8688.85 1331
8689.73 1474
8690.61 1687
8691.49 1949
8692.37 2089
8693.25 2323
8694.13 2313
8695.01 2272
8695.89 2076
8696.77 1935
8697.65 1706
8698.53 1495
8699.41 1387
8700.29 1281
8701.17 1181
8702.05 1085
8702.94 1047
8703.82 1015
8704.70 961
8705.58 1023
8706.46 1006
8707.34 1017
8708.22 1042
8709.10 1048
8709.98 1034
8710.87 1040
8711.75 1105
8712.63 986
8713.51 1030
8714.39 1013
8715.27 1055
8716.15 1050
8717.04 1054
8717.92 1073
8718.80 1038
8719.68 1026
8720.56 1117
8721.45 1112
8722.33 1200
8723.21 1185
8724.09 1161
8724.97 1175
8725.86 1164
8726.74 1223
8727.62 1243
8728.50 1285
8729.38 1310
8730.27 1315
8731.15 1374
8732.03 1313
8732.91 1310
8733.80 1377
8734.68 1376
8735.56 1426
8736.44 1419
8737.33 1394
8738.21 1426
8739.09 1406
8739.98 1416
8740.86 1368
8741.74 1445
8742.62 1429
8743.51 1436
8744.39 1430
8745.27 1445
8746.16 1373
8747.04 1390
8747.92 1377
8748.81 1415
8749.69 1447
8750.57 1534
8751.46 1546
8752.34 1499
8753.22 1531
8754.11 1567
8754.99 1562
8755.87 1547
8756.76 1610
8757.64 1651
8758.52 1667
8759.41 1694
8760.29 1668
8761.18 1827
8762.06 1963
8762.94 2041
8763.83 2143
8764.71 2221
8765.60 2364
8766.48 2466
8767.36 2396
8768.25 2498
8769.13 2453
8770.02 2495
8770.90 2362
8771.79 2373
8772.67 2337
8773.56 2323
8774.44 2223
8775.32 2207
8776.21 2360
8777.09 2633
8777.98 3068
8778.86 3794
8779.75 4821
8780.63 6002
8781.52 7259
8782.40 8014
8783.29 8357
8784.17 8332
8785.06 7790
8785.94 7072
8786.83 5979
8787.71 5043
8788.60 4291
8789.48 3564
8790.37 3085
8791.26 2609
8792.14 2221
8793.03 1950
8793.91 1808
8794.80 1820
8795.68 1764
8796.57 1777
8797.45 1759
8798.34 1792
8799.23 1758
8800.11 1822
8801.00 1773
8801.88 1646
8802.77 1508
8803.66 1476
8804.54 1399
8805.43 1325
8806.31 1262
8807.20 1174
8808.09 1185
8808.97 1203
8809.86 1300
8810.75 1253
8811.63 1234
8812.52 1223
8813.40 1201
8814.29 1210
8815.18 1225
8816.06 1210
8816.95 1279
8817.84 1334
8818.73 1357
8819.61 1433
8820.50 1493
8821.39 1537
8822.27 1525
8823.16 1481
8824.05 1409
8824.93 1359
8825.82 1297
8826.71 1243
8827.60 1212
8828.48 1162
8829.37 1199
8830.26 1163
8831.15 1110
8832.03 1077
8832.92 1125
8833.81 1180
8834.70 1179
8835.58 1176
8836.47 1214
8837.36 1214
8838.25 1187
8839.13 1174
8840.02 1180
8840.91 1237
8841.80 1280
8842.69 1264
8843.57 1293
8844.46 1332
8845.35 1265
8846.24 1248
8847.13 1322
8848.01 1367
8848.90 1366
8849.79 1297
8850.68 1292
8851.57 1261
8852.46 1296
8853.35 1328
8854.23 1281
8855.12 1294
8856.01 1274
8856.90 1323
8857.79 1312
8858.68 1343
8859.57 1362
8860.46 1325
8861.34 1317
8862.23 1297
8863.12 1284
8864.01 1220
8864.90 1217
8865.79 1166
8866.68 1183
8867.57 1158
8868.46 1095
8869.35 1093
8870.24 1061
8871.13 1063
8872.02 1083
8872.90 1053
8873.79 984
8874.68 995
8875.57 967
8876.46 963
8877.35 960
8878.24 962
8879.13 979
8880.02 976
8880.91 977
8881.80 925
8882.69 910
8883.58 921
8884.47 892
8885.36 899
8886.25 876
8887.14 849
8888.03 860
8888.92 799
8889.81 797
8890.70 738
8891.60 740
8892.49 810
8893.38 808
8894.27 779
8895.16 790
8896.05 777
8896.94 790
8897.83 790
8898.72 754
8899.61 713
8900.50 757
8901.39 763
8902.28 706
8903.18 723
8904.07 681
8904.96 621
8905.85 638
8906.74 662
8907.63 671
8908.52 673
8909.41 688
8910.31 680
8911.20 649
8912.09 644
8912.98 659
8913.87 698
8914.76 635
8915.65 646
8916.55 607
8917.44 643
8918.33 624
8919.22 632
8920.11 626
8921.01 641
8921.90 660
8922.79 652
8923.68 648
8924.57 647
8925.47 669
8926.36 690
8927.25 672
8928.14 673
8929.04 693
8929.93 686
8930.82 690
8931.71 656
8932.61 668
8933.50 607
8934.39 661
8935.28 642
8936.18 640
8937.07 585
8937.96 594
8938.85 575
8939.75 575
8940.64 556
8941.53 542
8942.43 569
8943.32 576
8944.21 552
8945.11 558
8946.00 537
8946.89 554
8947.78 511
8948.68 566
8949.57 562
8950.47 532
8951.36 533
8952.25 545
8953.15 504
8954.04 551
8954.93 589
8955.83 586
8956.72 585
8957.61 542
8958.51 580
8959.40 526
8960.30 495
8961.19 506
8962.08 524
8962.98 519
8963.87 501
8964.77 516
8965.66 508
8966.55 521
8967.45 539
8968.34 520
8969.24 553
8970.13 526
8971.03 544
8971.92 525
8972.82 533
8973.71 498
8974.60 515
8975.50 534
8976.39 477
8977.29 480
8978.18 476
8979.08 450
8979.97 401
8980.87 449
8981.76 460
8982.66 460
8983.55 434
8984.45 424
8985.34 462
8986.24 419
8987.13 416
8988.03 415
8988.92 429
8989.82 444
8990.72 414
8991.61 478
8992.51 433
8993.40 415
8994.30 407
8995.19 436
8996.09 467
8996.98 434
8997.88 417
8998.78 456
8999.67 416
9000.57 418
9001.46 432
9002.36 427
9003.26 435
9004.15 435
9005.05 398
9005.94 404
9006.84 418
9007.74 389
9008.63 410
9009.53 423
9010.43 394
9011.32 399
9012.22 399
9013.12 385
9014.01 402
9014.91 373
9015.81 359
9016.70 388
9017.60 389
9018.50 392
9019.39 383
9020.29 387
9021.19 396
9022.08 394
9022.98 411
9023.88 379
9024.78 364
9025.67 377
9026.57 392
9027.47 393
9028.36 380
9029.26 360
9030.16 366
9031.06 377
9031.95 414
9032.85 397
9033.75 371
9034.65 377
9035.54 396
9036.44 396
9037.34 374
9038.24 403
9039.14 395
9040.03 390
9040.93 370
9041.83 387
9042.73 353
9043.63 367
9044.52 366
9045.42 400
9046.32 382
9047.22 355
9048.12 398
9049.01 355
9049.91 370
9050.81 385
9051.71 410
9052.61 393
9053.51 397
9054.41 357
9055.30 374
9056.20 328
9057.10 381
9058.00 361
9058.90 388
9059.80 392
9060.70 360
9061.60 394
9062.50 407
9063.39 375
9064.29 387
9065.19 414
9066.09 375
9066.99 414
9067.89 387
9068.79 404
9069.69 388
9070.59 383
9071.49 403
9072.39 416
9073.29 390
9074.19 356
9075.09 379
9075.99 358
9076.89 347
9077.79 346
9078.69 354
9079.59 341
9080.49 362
9081.39 360
9082.29 381
9083.19 355
9084.09 340
9084.99 352
9085.89 376
9086.79 371
9087.69 346
9088.59 348
9089.49 369
9090.39 375
9091.29 368
9092.19 366
9093.09 341
9093.99 366
9094.89 365
9095.79 389
9096.69 373
9097.59 365
9098.49 347
9099.39 361
9100.29 326
9101.20 345
9102.10 351
9103.00 329
9103.90 341
9104.80 323
9105.70 371
9106.60 355
9107.50 374
9108.40 360
9109.31 345
9110.21 339
9111.11 369
9112.01 340
9112.91 379
9113.81 321
9114.72 362
9115.62 356
9116.52 374
9117.42 342
9118.32 335
9119.22 371
9120.13 356
9121.03 354
9121.93 354
9122.83 393
9123.73 340
9124.64 357
9125.54 355
9126.44 385
9127.34 360
9128.24 364
9129.15 356
9130.05 351
9130.95 331
9131.85 366
9132.76 356
9133.66 342
9134.56 354
9135.46 352
9136.37 396
9137.27 342
9138.17 330
9139.08 328
9139.98 336
9140.88 319
9141.78 338
9142.69 324
9143.59 344
9144.49 336
9145.40 356
9146.30 383
9147.20 339
9148.11 322
9149.01 343
9149.91 381
9150.82 347
9151.72 364
9152.62 372
9153.53 375
9154.43 341
9155.33 358
9156.24 368
9157.14 354
9158.05 365
9158.95 348
9159.85 337
9160.76 342
9161.66 375
9162.56 363
9163.47 384
9164.37 327
9165.28 356
9166.18 342
9167.09 352
9167.99 327
9168.89 340
9169.80 319
9170.70 353
9171.61 320
9172.51 360
9173.42 365
9174.32 334
9175.23 325
9176.13 341
9177.03 359
9177.94 339
9178.84 368
9179.75 360
9180.65 375
9181.56 326
9182.46 325
9183.37 325
9184.27 363
9185.18 324
9186.08 332
9186.99 374
9187.89 345
9188.80 372
9189.71 334
9190.61 340
9191.52 374
9192.42 361
9193.33 335
9194.23 364
9195.14 396
9196.04 362
9196.95 333
9197.86 380
9198.76 379
9199.67 445
9200.57 425
9201.48 425
9202.38 403
9203.29 427
9204.20 388
9205.10 383
9206.01 405
9206.92 398
9207.82 380
9208.73 355
9209.63 333
9210.54 361
9211.45 361
9212.35 349
9213.26 357
9214.17 358
9215.07 384
9215.98 369
9216.89 382
9217.79 385
9218.70 354
9219.61 411
9220.51 413
9221.42 339
9222.33 366
9223.23 387
9224.14 374
9225.05 359
9225.96 335
9226.86 350
9227.77 356
9228.68 385
9229.58 329
9230.49 352
9231.40 362
9232.31 329
9233.21 382
9234.12 360
9235.03 385
9235.94 389
9236.84 378
9237.75 374
9238.66 376
9239.57 353
9240.48 361
9241.38 358
9242.29 319
9243.20 382
9244.11 368
9245.02 368
9245.92 358
9246.83 364
9247.74 346
9248.65 391
9249.56 361
9250.46 347
9251.37 337
9252.28 340
9253.19 355
9254.10 355
9255.01 362
9255.92 359
9256.82 358
9257.73 369
9258.64 378
9259.55 337
9260.46 396
9261.37 363
9262.28 368
9263.19 365
9264.09 367
9265.00 356
9265.91 380
9266.82 351
9267.73 391
9268.64 418
9269.55 410
9270.46 387
9271.37 372
9272.28 406
9273.19 422
9274.10 434
9275.01 441
9275.92 453
9276.83 424
9277.74 400
9278.64 429
9279.55 421
9280.46 400
9281.37 400
9282.28 399
9283.19 425
9284.10 404
9285.01 383
9285.92 365
9286.83 361
9287.74 364
9288.65 352
9289.57 355
9290.48 372
9291.39 367
9292.30 346
9293.21 372
9294.12 354
9295.03 362
9295.94 364
9296.85 368
9297.76 370
9298.67 371
9299.58 399
9300.49 405
9301.40 410
9302.31 404
9303.22 363
9304.14 363
9305.05 406
9305.96 357
9306.87 395
9307.78 413
9308.69 383
9309.60 345
9310.51 347
9311.42 352
9312.34 352
9313.25 390
9314.16 381
9315.07 388
9315.98 376
9316.89 374
9317.81 387
9318.72 361
9319.63 345
9320.54 384
9321.45 347
9322.36 361
9323.28 358
9324.19 370
9325.10 358
9326.01 359
9326.92 355
9327.84 336
9328.75 360
9329.66 360
9330.57 350
9331.49 326
9332.40 330
9333.31 323
9334.22 354
9335.13 339
9336.05 368
9336.96 372
9337.87 378
9338.79 358
9339.70 290
9340.61 356
9341.52 315
9342.44 363
9343.35 367
9344.26 354
9345.18 355
9346.09 345
9347.00 350
9347.91 342
9348.83 347
9349.74 369
9350.65 346
9351.57 362
9352.48 367
9353.39 362
9354.31 358
9355.22 365
9356.13 369
9357.05 375
9357.96 371
9358.88 375
9359.79 372
9360.70 327
9361.62 332
9362.53 389
9363.44 340
9364.36 338
9365.27 368
9366.19 362
9367.10 360
9368.01 366
9368.93 356
9369.84 390
9370.76 373
9371.67 369
9372.59 364
9373.50 364
9374.41 362
9375.33 372
9376.24 347
9377.16 348
9378.07 385
9378.99 401
9379.90 386
9380.82 359
9381.73 372
9382.65 381
9383.56 381
9384.48 402
9385.39 415
9386.31 380
9387.22 417
9388.14 413
9389.05 407
9389.97 404
9390.88 425
9391.80 430
9392.71 428
9393.63 429
9394.54 430
9395.46 480
9396.37 439
9397.29 435
9398.21 435
9399.12 444
9400.04 442
9400.95 433
9401.87 396
9402.78 428
9403.70 427
9404.62 384
9405.53 399
9406.45 423
9407.36 397
9408.28 389
9409.20 433
9410.11 385
9411.03 396
9411.94 429
9412.86 431
9413.78 413
9414.69 362
9415.61 404
9416.53 425
9417.44 401
9418.36 404
9419.28 406
9420.19 441
9421.11 393
9422.03 364
9422.94 372
9423.86 413
9424.78 424
9425.69 383
9426.61 403
9427.53 409
9428.44 403
9429.36 398
9430.28 413
9431.20 417
9432.11 433
9433.03 467
9433.95 462
9434.87 476
9435.78 494
9436.70 488
9437.62 503
9438.54 504
9439.45 517
9440.37 521
9441.29 524
9442.21 524
9443.12 515
9444.04 529
9444.96 468
9445.88 466
9446.80 470
9447.71 489
9448.63 482
9449.55 517
9450.47 548
9451.39 600
9452.30 672
9453.22 692
9454.14 743
9455.06 739
9455.98 726
9456.90 641
9457.81 689
9458.73 637
9459.65 599
9460.57 543
9461.49 510
9462.41 485
9463.33 458
9464.24 503
9465.16 484
9466.08 472
9467.00 462
9467.92 480
9468.84 486
9469.76 481
9470.68 435
9471.60 453
9472.52 449
9473.44 467
9474.35 450
9475.27 473
9476.19 449
9477.11 479
9478.03 509
9478.95 469
9479.87 494
9480.79 513
9481.71 494
9482.63 485
9483.55 501
9484.47 503
9485.39 526
9486.31 502
9487.23 518
9488.15 495
9489.07 505
9489.99 499
9490.91 491
9491.83 503
9492.75 458
9493.67 492
9494.59 479
9495.51 465
9496.43 456
9497.35 466
9498.27 434
9499.19 463
9500.11 443
9501.03 429
9501.95 455
9502.88 427
9503.80 455
9504.72 451
9505.64 434
9506.56 460
9507.48 483
9508.40 482
9509.32 486
9510.24 467
9511.16 516
9512.08 506
9513.01 518
9513.93 488
9514.85 553
9515.77 508
9516.69 553
9517.61 574
9518.53 558
9519.46 569
9520.38 525
9521.30 557
9522.22 548
9523.14 535
9524.06 511
9524.98 570
9525.91 558
9526.83 591
9527.75 604
9528.67 669
9529.59 700
9530.52 739
9531.44 860
9532.36 920
9533.28 963
9534.21 994
9535.13 996
9536.05 964
9536.97 911
9537.89 839
9538.82 803
9539.74 700
9540.66 686
9541.58 609
9542.51 575
9543.43 536
9544.35 582
9545.28 534
9546.20 479
9547.12 481
9548.04 502
9548.97 491
9549.89 475
9550.81 472
9551.74 472
9552.66 534
9553.58 497
9554.50 486
9555.43 483
9556.35 543
9557.27 521
9558.20 519
9559.12 532
9560.05 563
9560.97 580
9561.89 569
9562.82 520
9563.74 498
9564.66 498
9565.59 492
9566.51 506
9567.43 470
9568.36 463
9569.28 443
9570.21 513
9571.13 467
9572.05 511
9572.98 503
9573.90 527
9574.83 486
9575.75 483
9576.68 435
9577.60 481
9578.52 479
9579.45 445
9580.37 476
9581.30 399
9582.22 449
9583.15 438
9584.07 447
9585.00 422
9585.92 439
9586.85 425
9587.77 484
9588.69 446
9589.62 451
9590.54 479
9591.47 473
9592.39 468
9593.32 445
9594.24 466
9595.17 441
9596.10 457
9597.02 472
9597.95 494
9598.87 476
9599.80 473
9600.72 451
9601.65 494
9602.57 463
9603.50 482
9604.42 483
9605.35 496
9606.28 526
9607.20 524
9608.13 531
9609.05 503
9609.98 526
9610.90 500
9611.83 565
9612.76 542
9613.68 558
9614.61 557
9615.53 543
9616.46 517
9617.39 524
9618.31 566
9619.24 526
9620.17 496
9621.09 510
9622.02 551
9622.95 506
9623.87 577
9624.80 550
9625.73 557
9626.65 527
9627.58 566
9628.51 578
9629.43 591
9630.36 608
9631.29 593
9632.21 565
9633.14 640
9634.07 665
9634.99 637
9635.92 635
9636.85 600
9637.78 649
9638.70 637
9639.63 692
9640.56 648
9641.49 674
9642.41 622
9643.34 721
9644.27 648
9645.20 717
9646.12 738
9647.05 763
9647.98 845
9648.91 920
9649.83 943
9650.76 953
9651.69 986
9652.62 926
9653.55 970
9654.47 848
9655.40 830
9656.33 777
9657.26 777
9658.19 687
9659.11 688
9660.04 659
9660.97 669
9661.90 668
9662.83 639
9663.76 622
9664.68 664
9665.61 700
9666.54 661
9667.47 704
9668.40 679
9669.33 682
9670.26 687
9671.19 698
9672.11 661
9673.04 684
9673.97 653
9674.90 735
9675.83 711
9676.76 647
9677.69 715
9678.62 709
9679.55 727
9680.48 692
9681.41 745
9682.34 713
9683.26 697
9684.19 727
9685.12 777
9686.05 714
9686.98 762
9687.91 787
9688.84 797
9689.77 772
9690.70 792
9691.63 767
9692.56 805
9693.49 795
9694.42 816
9695.35 837
9696.28 850
9697.21 934
9698.14 971
9699.07 1059
9700.00 1047
9700.93 1057
9701.86 1037
9702.79 1028
9703.72 965
9704.65 952
9705.58 873
9706.51 818
9707.45 776
9708.38 718
9709.31 719
9710.24 702
9711.17 726
9712.10 762
9713.03 826
9713.96 818
9714.89 819
9715.82 811
9716.75 814
9717.68 803
9718.62 782
9719.55 759
9720.48 745
9721.41 704
9722.34 668
9723.27 689
9724.20 665
9725.13 681
9726.07 590
9727.00 629
9727.93 623
9728.86 674
9729.79 654
9730.72 653
9731.66 648
9732.59 694
9733.52 666
9734.45 670
9735.38 648
9736.32 642
9737.25 665
9738.18 630
9739.11 600
9740.04 583
9740.98 619
9741.91 569
9742.84 588
9743.77 582
9744.71 599
9745.64 594
9746.57 566
9747.50 535
9748.44 583
9749.37 564
9750.30 552
9751.23 563
9752.17 531
9753.10 506
9754.03 521
9754.96 570
9755.90 544
9756.83 567
9757.76 549
9758.70 557
9759.63 546
9760.56 601
9761.50 549
9762.43 581
9763.36 589
9764.30 599
9765.23 594
9766.16 576
9767.10 627
9768.03 590
9768.96 576
9769.90 566
9770.83 564
9771.76 549
9772.70 591
9773.63 609
9774.56 600
9775.50 602
9776.43 618
9777.37 652
9778.30 660
9779.23 669
9780.17 692
9781.10 718
9782.04 685
9782.97 675
9783.91 685
9784.84 692
9785.77 615
9786.71 622
9787.64 571
9788.58 561
9789.51 581
9790.45 596
9791.38 515
9792.32 502
9793.25 457
9794.19 501
9795.12 520
9796.05 531
9796.99 531
9797.92 507
9798.86 525
9799.79 524
9800.73 536
9801.66 471
9802.60 504
9803.54 483
9804.47 497
9805.41 472
9806.34 456
9807.28 448
9808.21 462
9809.15 448
9810.08 445
9811.02 417
9811.95 450
9812.89 433
9813.83 426
9814.76 456
9815.70 443
9816.63 452
9817.57 437
9818.50 441
9819.44 461
9820.38 449
9821.31 422
9822.25 441
9823.18 436
9824.12 449
9825.06 411
9825.99 405
9826.93 417
9827.87 401
9828.80 448
9829.74 410
9830.68 398
9831.61 382
9832.55 407
9833.49 420
9834.42 415
9835.36 410
9836.30 413
9837.23 402
9838.17 413
9839.11 403
9840.04 418
9840.98 402
9841.92 397
9842.85 368
9843.79 406
9844.73 425
9845.67 412
9846.60 434
9847.54 419
9848.48 441
9849.41 397
9850.35 402
9851.29 376
9852.23 413
9853.16 439
9854.10 425
9855.04 434
9855.98 373
9856.92 426
9857.85 460
9858.79 464
9859.73 450
9860.67 473
9861.60 438
9862.54 415
9863.48 407
9864.42 407
9865.36 427
9866.30 462
9867.23 421
9868.17 391
9869.11 397
9870.05 392
9870.99 401
9871.93 429
9872.86 356
9873.80 371
9874.74 373
9875.68 382
9876.62 412
9877.56 396
9878.50 398
9879.43 373
9880.37 396
9881.31 370
9882.25 393
9883.19 375
9884.13 386
9885.07 397
9886.01 378
9886.95 376
9887.89 416
9888.83 387
9889.76 376
9890.70 352
9891.64 353
9892.58 345
9893.52 374
9894.46 374
9895.40 338
9896.34 369
9897.28 370
9898.22 384
9899.16 387
9900.10 372
9901.04 351
9901.98 377
9902.92 361
9903.86 374
9904.80 346
9905.74 366
9906.68 386
9907.62 339
9908.56 368
9909.50 386
9910.44 422
9911.38 396
9912.32 390
9913.26 371
9914.20 383
9915.14 394
9916.08 393
9917.02 381
9917.97 359
9918.91 355
9919.85 349
9920.79 382
9921.73 396
9922.67 414
9923.61 473
9924.55 536
9925.49 578
9926.43 693
9927.37 724
9928.32 712
9929.26 733
9930.20 695
9931.14 618
9932.08 646
9933.02 578
9933.96 518
9934.90 466
9935.85 422
9936.79 395
9937.73 397
9938.67 363
9939.61 323
9940.55 369
9941.50 363
9942.44 350
9943.38 314
9944.32 331
9945.26 342
9946.21 345
9947.15 333
9948.09 321
9949.03 336
9949.97 309
9950.92 298
9951.86 310
9952.80 319
9953.74 347
9954.69 377
9955.63 320
9956.57 355
9957.51 320
9958.46 345
9959.40 301
9960.34 314
9961.28 340
9962.23 353
9963.17 344
9964.11 363
9965.06 350
9966.00 335
9966.94 338
9967.88 305
9968.83 360
9969.77 338
9970.71 325
9971.66 335
9972.60 303
9973.54 302
9974.49 310
9975.43 311
9976.37 308
9977.32 297
9978.26 303
9979.20 305
9980.15 288
9981.09 297
9982.03 295
9982.98 316
9983.92 320
9984.87 287
9985.81 270
9986.75 302
9987.70 324
9988.64 318
9989.59 322
9990.53 312
9991.47 310
9992.42 323
9993.36 330
9994.31 325
9995.25 296
9996.20 311
9997.14 326
9998.08 322
9999.03 367
9999.97 337
10000.92 362
10001.86 309
10002.81 381
10003.75 337
10004.70 349
10005.64 367
10006.59 337
10007.53 360
10008.48 310
10009.42 311
10010.37 277
10011.31 322
10012.26 338
10013.20 343
10014.15 300
10015.09 300
10016.04 318
10016.98 322
10017.93 316
10018.87 334
10019.82 332
10020.77 324
10021.71 301
10022.66 316
10023.60 322
10024.55 311
10025.49 321
10026.44 308
10027.39 311
10028.33 311
10029.28 322
10030.22 290
10031.17 295
10032.12 304
10033.06 300
10034.01 295
10034.95 300
10035.90 311
10036.85 294
10037.79 301
10038.74 313
10039.69 305
10040.63 281
10041.58 291
10042.53 271
10043.47 295
10044.42 295
10045.37 300
10046.31 297
10047.26 311
10048.21 309
10049.15 293
10050.10 267
10051.05 297
10051.99 288
10052.94 282
10053.89 270
10054.83 271
10055.78 310
10056.73 258
10057.68 279
10058.62 275
10059.57 283
10060.52 272
10061.47 315
10062.41 269
10063.36 321
10064.31 277
10065.26 298
10066.20 283
10067.15 239
10068.10 290
10069.05 274
10070.00 271
10070.94 279
10071.89 279
10072.84 304
10073.79 287
10074.74 276
10075.68 288
10076.63 268
10077.58 271
10078.53 261
10079.48 273
10080.42 281
10081.37 281
10082.32 265
10083.27 260
10084.22 259
10085.17 256
10086.12 255
10087.06 253
10088.01 266
10088.96 253
10089.91 270
10090.86 226
10091.81 232
10092.76 246
10093.71 272
10094.66 241
10095.60 269
10096.55 260
10097.50 261
10098.45 258
10099.40 265
10100.35 272
10101.30 261
10102.25 270
10103.20 291
10104.15 290
10105.10 259
10106.05 262
10107.00 265
10107.95 292
10108.90 252
10109.85 278
10110.80 276
10111.75 286
10112.70 269
10113.65 274
10114.60 269
10115.55 244
10116.50 281
10117.45 285
10118.40 280
10119.35 263
10120.30 275
10121.25 268
10122.20 262
10123.15 251
10124.10 289
10125.05 268
10126.00 259
10126.95 264
10127.90 280
10128.85 276
10129.80 267
10130.75 298
10131.70 266
10132.65 264
10133.60 253
10134.56 265
10135.51 280
10136.46 269
10137.41 245
10138.36 262
10139.31 270
10140.26 276
10141.21 266
10142.16 264
10143.12 270
10144.07 280
10145.02 252
10145.97 289
10146.92 268
10147.87 257
10148.82 264
10149.78 247
10150.73 280
10151.68 280
10152.63 293
10153.58 263
10154.53 276
10155.49 281
10156.44 285
10157.39 285
10158.34 281
10159.29 288
10160.25 287
10161.20 272
10162.15 259
10163.10 293
10164.06 288
10165.01 328
10165.96 289
10166.91 286
10167.87 301
10168.82 312
10169.77 286
10170.72 323
10171.68 291
10172.63 305
10173.58 280
10174.53 304
10175.49 319
10176.44 259
10177.39 274
10178.35 268
10179.30 291
10180.25 285
10181.21 297
10182.16 305
10183.11 348
10184.06 286
10185.02 300
10185.97 292
10186.92 299
10187.88 275
10188.83 282
10189.79 314
10190.74 315
10191.69 317
10192.65 299
10193.60 316
10194.55 333
10195.51 355
10196.46 358
10197.41 330
10198.37 319
10199.32 271
10200.28 286
10201.23 314
10202.18 298
10203.14 306
10204.09 277
10205.05 269
10206.00 328
10206.96 330
10207.91 329
10208.86 312
10209.82 329
10210.77 294
10211.73 311
10212.68 297
10213.64 311
10214.59 287
10215.55 278
10216.50 299
10217.46 303
10218.41 298
10219.37 285
10220.32 314
10221.28 304
10222.23 266
10223.19 253
10224.14 300
10225.10 312
10226.05 308
10227.01 272
10227.96 301
10228.92 267
10229.87 311
10230.83 311
10231.78 273
10232.74 311
10233.70 326
10234.65 352
10235.61 367
10236.56 373
10237.52 368
10238.47 334
10239.43 334
10240.39 362
10241.34 322
10242.30 304
10243.25 282
10244.21 297
10245.17 299
10246.12 263
10247.08 301
10248.03 274
10248.99 274
10249.95 257
10250.90 289
10251.86 239
10252.82 272
10253.77 250
10254.73 281
10255.69 270
10256.64 267
10257.60 266
10258.56 272
10259.51 286
10260.47 246
10261.43 273
10262.38 271
10263.34 274
10264.30 241
10265.25 242
10266.21 257
10267.17 271
10268.13 274
10269.08 262
10270.04 261
10271.00 272
10271.95 253
10272.91 283
10273.87 247
10274.83 256
10275.78 254
10276.74 248
10277.70 251
10278.66 260
10279.62 276
10280.57 265
10281.53 279
10282.49 255
10283.45 265
10284.40 234
10285.36 254
10286.32 252
10287.28 265
10288.24 251
10289.20 242
10290.15 241
10291.11 253
10292.07 252
10293.03 223
10293.99 235
10294.95 245
10295.90 269
10296.86 239
10297.82 232
10298.78 252
10299.74 245
10300.70 249
10301.66 235
10302.61 227
10303.57 262
10304.53 249
10305.49 251
10306.45 251
10307.41 232
10308.37 267
10309.33 242
10310.29 248
10311.25 234
10312.20 239
10313.16 268
10314.12 274
10315.08 210
10316.04 235
10317.00 251
10317.96 261
10318.92 231
10319.88 245
10320.84 270
10321.80 266
10322.76 269
10323.72 233
10324.68 237
10325.64 236
10326.60 251
10327.56 253
10328.52 251
10329.48 229
10330.44 233
10331.40 214
10332.36 248
10333.32 246
10334.28 233
10335.24 219
10336.20 239
10337.16 247
10338.12 224
10339.08 262
10340.04 277
10341.00 259
10341.96 203
10342.92 246
10343.88 226
10344.85 242
10345.81 242
10346.77 232
10347.73 260
10348.69 244
10349.65 241
10350.61 254
10351.57 273
10352.53 244
10353.49 276
10354.46 270
10355.42 250
10356.38 218
10357.34 246
10358.30 253
10359.26 256
10360.22 247
10361.19 262
10362.15 270
10363.11 253
10364.07 253
10365.03 262
10365.99 250
10366.96 261
10367.92 249
10368.88 270
10369.84 253
10370.80 253
10371.77 258
10372.73 240
10373.69 243
10374.65 238
10375.61 265
10376.58 242
10377.54 251
10378.50 267
10379.46 224
10380.43 247
10381.39 223
10382.35 248
10383.31 237
10384.28 252
10385.24 237
10386.20 224
10387.16 222
10388.13 238
10389.09 240
10390.05 236
10391.02 249
10391.98 236
10392.94 210
10393.90 251
10394.87 237
10395.83 219
10396.79 235
10397.76 244
10398.72 234
10399.68 245
10400.65 234
10401.61 223
10402.57 232
10403.54 251
10404.50 247
10405.46 222
10406.43 236
10407.39 273
10408.36 240
10409.32 239
10410.28 236
10411.25 252
10412.21 275
10413.17 241
10414.14 223
10415.10 242
10416.07 241
10417.03 269
10418.00 277
10418.96 297
10419.92 299
10420.89 293
10421.85 276
10422.82 263
10423.78 316
10424.75 278
10425.71 260
10426.67 264
10427.64 250
10428.60 274
10429.57 280
10430.53 236
10431.50 255
10432.46 264
10433.43 271
10434.39 240
10435.36 245
10436.32 232
10437.29 240
10438.25 211
10439.22 241
10440.18 223
10441.15 238
10442.11 244
10443.08 243
10444.04 225
10445.01 225
10445.98 239
10446.94 222
10447.91 228
10448.87 245
10449.84 235
10450.80 248
10451.77 225
10452.74 251
10453.70 246
10454.67 231
10455.63 237
10456.60 247
10457.57 229
10458.53 213
10459.50 219
10460.46 228
10461.43 242
10462.40 237
10463.36 254
10464.33 234
10465.29 222
10466.26 218
10467.23 216
10468.19 229
10469.16 198
10470.13 222
10471.09 233
10472.06 230
10473.03 233
10473.99 222
10474.96 238
10475.93 242
10476.89 237
10477.86 230
10478.83 243
10479.80 213
10480.76 216
10481.73 242
10482.70 258
10483.66 226
10484.63 249
10485.60 254
10486.57 230
10487.53 203
10488.50 213
10489.47 247
10490.44 255
10491.40 218
10492.37 225
10493.34 239
10494.31 268
10495.27 256
10496.24 188
10497.21 248
10498.18 242
10499.15 241
10500.11 215
10501.08 240
10502.05 262
10503.02 214
10503.99 251
10504.95 233
10505.92 249
10506.89 240
10507.86 250
10508.83 236
10509.80 214
10510.76 254
10511.73 236
10512.70 216
10513.67 216
10514.64 223
10515.61 252
10516.58 228
10517.55 246
10518.51 255
10519.48 246
10520.45 265
10521.42 255
10522.39 272
10523.36 257
10524.33 244
10525.30 230
10526.27 243
10527.24 243
10528.20 251
10529.17 248
10530.14 244
10531.11 234
10532.08 241
10533.05 240
10534.02 224
10534.99 240
10535.96 227
10536.93 222
10537.90 226
10538.87 239
10539.84 251
10540.81 284
10541.78 251
10542.75 237
10543.72 263
10544.69 249
10545.66 259
10546.63 248
10547.60 260
10548.57 268
10549.54 258
10550.51 263
10551.48 251
10552.45 254
10553.42 231
10554.39 254
10555.36 287
10556.33 302
10557.30 282
10558.27 295
10559.25 351
10560.22 319
10561.19 369
10562.16 390
10563.13 370
10564.10 346
10565.07 338
10566.04 355
10567.01 329
10567.98 300
10568.96 256
10569.93 291
10570.90 267
10571.87 265
10572.84 269
10573.81 238
10574.78 262
10575.75 272
10576.73 271
10577.70 259
10578.67 244
10579.64 259
10580.61 245
10581.58 252
10582.56 240
10583.53 278
10584.50 252
10585.47 247
10586.44 244
10587.42 266
10588.39 272
10589.36 242
10590.33 300
10591.30 282
10592.28 274
10593.25 252
10594.22 273
10595.19 275
10596.17 265
10597.14 245
10598.11 255
10599.08 312
10600.06 263
10601.03 282
10602.00 286
10602.97 268
10603.95 252
10604.92 282
10605.89 261
10606.87 264
10607.84 252
10608.81 278
10609.78 217
10610.76 232
10611.73 227
10612.70 256
10613.68 261
10614.65 233
10615.62 208
10616.60 267
10617.57 236
10618.54 212
10619.52 228
10620.49 245
10621.46 251
10622.44 246
10623.41 268
10624.39 271
10625.36 270
10626.33 256
10627.31 262
10628.28 281
10629.25 234
10630.23 251
10631.20 281
10632.18 282
10633.15 266
10634.13 269
10635.10 289
10636.07 276
10637.05 297
10638.02 328
10639.00 345
10639.97 313
10640.95 299
10641.92 310
10642.89 321
10643.87 285
10644.84 290
10645.82 281
10646.79 252
10647.77 254
10648.74 273
10649.72 251
10650.69 274
10651.67 230
10652.64 251
10653.62 257
10654.59 247
10655.57 250
10656.54 287
10657.52 284
10658.49 245
10659.47 228
10660.44 252
10661.42 252
10662.40 238
10663.37 273
10664.35 240
10665.32 242
10666.30 249
10667.27 266
10668.25 267
10669.23 259
10670.20 286
10671.18 262
10672.15 241
10673.13 252
10674.10 263
10675.08 256
10676.06 243
10677.03 244
10678.01 293
10678.99 280
10679.96 250
10680.94 237
10681.91 268
10682.89 278
10683.87 246
10684.84 256
10685.82 255
10686.80 271
10687.77 241
10688.75 270
10689.73 273
10690.70 261
10691.68 270
10692.66 262
10693.63 227
10694.61 234
10695.59 242
10696.57 241
10697.54 214
10698.52 223
10699.50 226
10700.47 224
10701.45 262
10702.43 233
10703.41 208
10704.38 250
10705.36 236
10706.34 228
10707.32 216
10708.29 219
10709.27 212
10710.25 215
10711.23 233
10712.20 238
10713.18 231
10714.16 232
10715.14 234
10716.12 230
10717.09 231
10718.07 233
10719.05 240
10720.03 220
10721.01 243
10721.98 259
10722.96 248
10723.94 230
10724.92 234
10725.90 210
10726.88 207
10727.85 235
10728.83 244
10729.81 222
10730.79 209
10731.77 227
10732.75 235
10733.73 226
10734.70 232
10735.68 222
10736.66 249
10737.64 231
10738.62 240
10739.60 248
10740.58 279
10741.56 221
10742.54 215
10743.52 224
10744.49 243
10745.47 244
10746.45 253
10747.43 231
10748.41 241
10749.39 213
10750.37 235
10751.35 220
10752.33 224
10753.31 251
10754.29 214
10755.27 230
10756.25 247
10757.23 243
10758.21 235
10759.19 238
10760.17 228
10761.15 239
10762.13 212
10763.11 236
10764.09 233
10765.07 215
10766.05 198
10767.03 219
10768.01 240
10768.99 242
10769.97 227
10770.95 216
10771.93 233
10772.91 255
10773.89 247
10774.87 239
10775.85 242
10776.83 207
10777.81 227
10778.80 238
10779.78 233
10780.76 231
10781.74 230
10782.72 225
10783.70 218
10784.68 246
10785.66 221
10786.64 229
10787.62 209
10788.61 225
10789.59 230
10790.57 207
10791.55 219
10792.53 224
10793.51 249
10794.49 215
10795.48 223
10796.46 241
10797.44 223
10798.42 214
10799.40 209
10800.38 224
10801.37 219
10802.35 224
10803.33 191
10804.31 205
10805.29 240
10806.28 210
10807.26 227
10808.24 210
10809.22 219
10810.20 216
10811.19 217
10812.17 227
10813.15 221
10814.13 234
10815.12 212
10816.10 234
10817.08 232
10818.06 217
10819.05 229
10820.03 235
10821.01 203
10822.00 219
10822.98 254
10823.96 216
10824.94 229
10825.93 230
10826.91 228
10827.89 212
10828.88 214
10829.86 212
10830.84 232
10831.83 216
10832.81 229
10833.79 242
10834.78 244
10835.76 250
10836.74 226
10837.73 239
10838.71 265
10839.69 263
10840.68 253
10841.66 248
10842.64 253
10843.63 269
10844.61 271
10845.60 251
10846.58 223
10847.56 255
10848.55 253
10849.53 257
10850.51 234
10851.50 271
10852.48 260
10853.47 256
10854.45 263
10855.44 234
10856.42 250
10857.40 257
10858.39 263
10859.37 232
10860.36 272
10861.34 268
10862.33 242
10863.31 259
10864.30 261
10865.28 245
10866.27 255
10867.25 264
10868.24 249
10869.22 255
10870.21 253
10871.19 250
10872.18 250
10873.16 268
10874.15 266
10875.13 280
10876.12 286
10877.10 282
10878.09 260
10879.07 275
10880.06 288
10881.04 293
10882.03 268
10883.01 281
10884.00 293
10884.99 323
10885.97 273
10886.96 277
10887.94 288
10888.93 295
10889.91 320
10890.90 311
10891.89 318
10892.87 316
10893.86 291
10894.84 295
10895.83 318
10896.82 283
10897.80 269
10898.79 301
10899.78 325
10900.76 285
10901.75 311
10902.73 320
10903.72 319
10904.71 310
10905.69 265
10906.68 324
10907.67 320
10908.65 321
10909.64 319
10910.63 317
10911.61 314
10912.60 324
10913.59 311
10914.58 351
10915.56 351
10916.55 333
10917.54 323
10918.52 322
10919.51 323
10920.50 314
10921.49 337
10922.47 329
10923.46 361
10924.45 332
10925.44 350
10926.42 333
10927.41 344
10928.40 318
10929.39 358
10930.37 351
10931.36 364
10932.35 353
10933.34 341
10934.32 355
10935.31 352
10936.30 331
10937.29 351
10938.28 342
10939.26 348
10940.25 374
10941.24 371
10942.23 377
10943.22 369
10944.21 406
10945.19 379
10946.18 426
10947.17 435
10948.16 389
10949.15 418
10950.14 415
10951.13 481
10952.11 435
10953.10 442
10954.09 461
10955.08 484
10956.07 483
10957.06 503
10958.05 527
10959.04 537
10960.03 521
10961.01 543
10962.00 542
10962.99 525
10963.98 473
10964.97 516
10965.96 498
10966.95 450
10967.94 416
10968.93 407
10969.92 414
10970.91 409
10971.90 425
10972.89 424
10973.88 421
10974.87 413
10975.86 390
10976.85 409
10977.84 403
10978.83 397
10979.82 414
10980.81 408
10981.80 405
10982.79 422
10983.78 409
10984.77 447
10985.76 404
10986.75 461
10987.74 464
10988.73 481
10989.72 424
10990.71 433
10991.70 482
10992.69 451
10993.68 480
10994.67 512
10995.66 558
10996.65 521
10997.64 607
10998.63 685
10999.62 733
11000.61 776
11001.61 760
11002.60 760
11003.59 801
11004.58 667
11005.57 663
11006.56 620
11007.55 584
11008.54 531
11009.53 497
11010.53 448
11011.52 441
11012.51 434
11013.50 421
11014.49 419
11015.48 379
11016.47 376
11017.47 366
11018.46 387
11019.45 386
11020.44 394
11021.43 379
11022.43 343
11023.42 378
11024.41 381
11025.40 370
11026.39 329
11027.39 373
11028.38 365
11029.37 344
11030.36 329
11031.35 325
11032.35 350
11033.34 327
11034.33 354
11035.32 365
11036.32 392
11037.31 361
11038.30 360
11039.29 374
11040.29 407
11041.28 361
11042.27 341
11043.26 346
11044.26 362
11045.25 337
11046.24 349
11047.24 372
11048.23 336
11049.22 339
11050.22 332
11051.21 326
11052.20 334
11053.20 338
11054.19 312
11055.18 320
11056.18 298
11057.17 320
11058.16 349
11059.16 313
11060.15 311
11061.14 316
11062.14 325
11063.13 318
11064.12 292
11065.12 281
11066.11 338
11067.11 332
11068.10 328
11069.09 341
11070.09 358
11071.08 320
11072.08 355
11073.07 325
11074.06 344
11075.06 308
11076.05 320
11077.05 325
11078.04 369
11079.04 312
11080.03 315
11081.02 338
11082.02 317
11083.01 352
11084.01 322
11085.00 333
11086.00 319
11086.99 324
11087.99 328
11088.98 328
11089.98 308
11090.97 321
11091.97 306
11092.96 299
11093.96 297
11094.95 325
11095.95 313
11096.94 297
11097.94 318
11098.93 346
11099.93 323
11100.92 288
11101.92 324
11102.91 291
11103.91 343
11104.91 339
11105.90 299
11106.90 296
11107.89 304
11108.89 309
11109.88 318
11110.88 278
11111.88 286
11112.87 304
11113.87 302
11114.86 316
11115.86 281
11116.86 327
11117.85 297
11118.85 295
11119.85 273
11120.84 303
11121.84 323
11122.83 305
11123.83 301
11124.83 307
11125.82 317
11126.82 318
11127.82 293
11128.81 299
11129.81 307
11130.81 304
11131.80 318
11132.80 310
11133.80 299
11134.79 294
11135.79 295
11136.79 280
11137.79 274
11138.78 264
11139.78 298
11140.78 301
11141.77 300
11142.77 303
11143.77 273
11144.77 279
11145.76 272
11146.76 298
11147.76 274
11148.76 300
11149.75 290
11150.75 285
11151.75 269
11152.75 254
11153.74 267
11154.74 312
11155.74 316
11156.74 273
11157.74 247
11158.73 242
11159.73 258
11160.73 269
11161.73 280
11162.73 273
11163.72 267
11164.72 279
11165.72 264
11166.72 240
11167.72 257
11168.72 265
11169.72 286
11170.71 269
11171.71 273
11172.71 270
11173.71 278
11174.71 267
11175.71 261
11176.71 256
11177.70 252
11178.70 256
11179.70 258
11180.70 277
11181.70 276
11182.70 284
11183.70 242
11184.70 256
11185.70 262
11186.70 250
11187.70 238
11188.70 251
11189.69 267
11190.69 264
11191.69 287
11192.69 246
11193.69 253
11194.69 233
11195.69 253
11196.69 285
11197.69 258
11198.69 236
11199.69 239
11200.69 260
11201.69 247
11202.69 287
11203.69 268
11204.69 258
11205.69 245
11206.69 290
11207.69 252
11208.69 283
11209.69 271
11210.69 270
11211.69 241
11212.69 261
11213.69 240
11214.69 264
11215.69 251
11216.70 264
11217.70 245
11218.70 246
11219.70 264
11220.70 250
11221.70 256
11222.70 230
11223.70 263
11224.70 254
11225.70 243
11226.70 252
11227.70 254
11228.71 222
11229.71 259
11230.71 271
11231.71 264
11232.71 264
11233.71 251
11234.71 276
11235.72 256
11236.72 245
11237.72 245
11238.72 288
11239.72 282
11240.72 237
11241.72 248
11242.73 253
11243.73 246
11244.73 259
11245.73 275
11246.73 258
11247.74 255
11248.74 255
11249.74 292
11250.74 263
11251.74 289
11252.75 256
11253.75 281
11254.75 241
11255.75 252
11256.76 263
11257.76 275
11258.76 268
11259.76 288
11260.77 281
11261.77 294
11262.77 308
11263.77 260
11264.78 276
11265.78 278
11266.78 264
11267.79 264
11268.79 319
11269.79 304
11270.79 303
11271.80 274
11272.80 319
11273.80 310
11274.81 277
11275.81 277
11276.81 306
11277.82 293
11278.82 310
11279.82 284
11280.83 267
11281.83 288
11282.83 284
11283.84 314
11284.84 286
11285.85 289
11286.85 299
11287.85 314
11288.86 289
11289.86 295
11290.86 296
11291.87 347
11292.87 316
11293.88 281
11294.88 308
11295.88 303
11296.89 313
11297.89 318
11298.90 304
11299.90 315
11300.91 311
11301.91 328
11302.91 328
11303.92 310
11304.92 321
11305.93 314
11306.93 327
11307.94 317
11308.94 337
11309.95 301
11310.95 323
11311.96 335
11312.96 327
11313.97 371
11314.97 350
11315.98 379
11316.98 336
11317.99 336
11318.99 329
11320.00 353
11321.00 342
11322.01 305
11323.01 330
11324.02 313
11325.02 328
11326.03 330
11327.04 333
11328.04 338
11329.05 319
11330.05 327
11331.06 327
11332.06 334
11333.07 354
11334.08 314
11335.08 298
11336.09 311
11337.09 344
11338.10 343
11339.11 354
11340.11 348
11341.12 389
11342.12 351
11343.13 367
11344.14 370
11345.14 318
11346.15 346
11347.16 354
11348.16 361
11349.17 340
11350.18 348
11351.18 304
11352.19 327
11353.19 333
11354.20 327
11355.21 337
11356.22 308
11357.22 348
11358.23 352
11359.24 348
11360.24 292
11361.25 322
11362.26 326
11363.26 336
11364.27 365
11365.28 323
11366.29 362
11367.29 339
11368.30 311
11369.31 337
11370.32 350
11371.32 364
11372.33 312
11373.34 366
11374.35 354
11375.35 359
11376.36 359
11377.37 361
11378.38 377
11379.38 359
11380.39 384
11381.40 372
11382.41 385
11383.42 371
11384.42 392
11385.43 382
11386.44 409
11387.45 383
11388.46 376
11389.47 411
11390.47 410
11391.48 400
11392.49 360
11393.50 384
11394.51 368
11395.52 361
11396.53 420
11397.53 379
11398.54 367
11399.55 393
11400.56 415
11401.57 404
11402.58 420
11403.59 398
11404.60 396
11405.61 415
11406.61 436
11407.62 420
11408.63 422
11409.64 416
11410.65 439
11411.66 465
11412.67 453
11413.68 432
11414.69 461
11415.70 459
11416.71 442
11417.72 455
11418.73 487
11419.74 491
11420.75 486
11421.76 478
11422.77 444
11423.78 455
11424.79 470
11425.80 452
11426.81 486
11427.82 454
11428.83 466
11429.84 456
11430.85 483
11431.86 480
11432.87 475
11433.88 472
11434.89 478
11435.90 504
11436.91 457
11437.92 488
11438.93 468
11439.94 508
11440.95 518
11441.96 509
11442.97 541
11443.98 513
11444.99 520
11446.00 488
11447.01 552
11448.02 532
11449.04 582
11450.05 531
11451.06 511
11452.07 504
11453.08 520
11454.09 568
11455.10 576
11456.11 531
11457.13 525
11458.14 534
11459.15 572
11460.16 558
11461.17 565
11462.18 552
11463.19 531
11464.21 558
11465.22 597
11466.23 572
11467.24 618
11468.25 612
11469.26 585
11470.28 600
11471.29 574
11472.30 616
11473.31 623
11474.32 632
11475.34 641
11476.35 611
11477.36 652
11478.37 638
11479.39 657
11480.40 658
11481.41 661
11482.42 671
11483.44 667
11484.45 665
11485.46 676
11486.47 700
11487.49 697
11488.50 723
11489.51 699
11490.52 721
11491.54 737
11492.55 736
11493.56 712
11494.58 754
11495.59 760
11496.60 755
11497.61 759
11498.63 787
11499.64 800
11500.65 824
11501.67 801
11502.68 838
11503.69 845
11504.71 845
11505.72 849
11506.73 866
11507.75 923
11508.76 889
11509.78 877
11510.79 864
11511.80 933
11512.82 915
11513.83 930
11514.84 923
11515.86 950
11516.87 980
11517.89 957
11518.90 986
11519.91 977
11520.93 1051
11521.94 1039
11522.96 1101
11523.97 1154
11524.99 1144
11526.00 1208
11527.01 1271
11528.03 1303
11529.04 1343
11530.06 1413
11531.07 1447
11532.09 1450
11533.10 1472
11534.12 1508
11535.13 1549
11536.15 1526
11537.16 1633
11538.18 1824
11539.19 1996
11540.21 2097
11541.22 2289
11542.24 2579
11543.25 2904
11544.27 3174
11545.28 3464
11546.30 3768
11547.31 3841
11548.33 3934
11549.34 3745
11550.36 3617
11551.37 3269
11552.39 2916
11553.40 2595
11554.42 2296
11555.44 2067
11556.45 1849
11557.47 1694
11558.48 1539
11559.50 1432
11560.51 1437
11561.53 1346
11562.55 1322
11563.56 1309
11564.58 1262
11565.60 1248
11566.61 1257
11567.63 1288
11568.64 1223
11569.66 1167
11570.68 1172
11571.69 1190
11572.71 1199
11573.73 1158
11574.74 1199
11575.76 1187
11576.78 1235
11577.79 1222
11578.81 1259
11579.83 1267
11580.84 1327
11581.86 1413
11582.88 1426
11583.89 1486
11584.91 1534
11585.93 1488
11586.94 1558
11587.96 1552
11588.98 1545
11590.00 1490
11591.01 1549
11592.03 1519
11593.05 1505
11594.06 1511
11595.08 1513
11596.10 1594
11597.12 1619
11598.13 1757
11599.15 1818
11600.17 2057
11601.19 2217
11602.21 2405
11603.22 2617
11604.24 2786
11605.26 2994
11606.28 2937
11607.29 2931
11608.31 2853
11609.33 2712
11610.35 2397
11611.37 2220
11612.38 1935
11613.40 1759
11614.42 1666
11615.44 1500
11616.46 1375
11617.48 1346
11618.49 1259
11619.51 1207
11620.53 1186
11621.55 1160
11622.57 1155
11623.59 1145
11624.61 1182
11625.63 1134
11626.64 1109
11627.66 1136
11628.68 1154
11629.70 1083
11630.72 1074
11631.74 1038
11632.76 1062
11633.78 1033
11634.80 1022
11635.82 1039
11636.83 1038
11637.85 1006
11638.87 1012
11639.89 1084
11640.91 1053
11641.93 1082
11642.95 1110
11643.97 1131
11644.99 1079
11646.01 1045
11647.03 1037
11648.05 1007
11649.07 998
11650.09 940
11651.11 907
11652.13 891
11653.15 911
11654.17 863
11655.19 873
11656.21 864
11657.23 842
11658.25 857
11659.27 834
11660.29 824
11661.31 807
11662.33 830
11663.35 815
11664.37 826
11665.39 805
11666.41 830
11667.43 869
11668.45 814
11669.47 796
11670.49 798
11671.52 781
11672.54 809
11673.56 780
11674.58 797
11675.60 762
11676.62 743
11677.64 776
11678.66 801
11679.68 780
11680.70 800
11681.73 801
11682.75 780
11683.77 811
11684.79 797
11685.81 792
11686.83 787
11687.85 798
11688.88 800
11689.90 840
11690.92 792
11691.94 752
11692.96 771
11693.98 772
11695.01 757
11696.03 767
11697.05 760
11698.07 751
11699.09 730
11700.12 686
11701.14 721
11702.16 717
11703.18 706
11704.20 714
11705.23 672
11706.25 665
11707.27 693
11708.29 642
11709.32 668
11710.34 641
11711.36 623
11712.38 630
11713.41 640
11714.43 631
11715.45 598
11716.47 635
11717.50 634
11718.52 634
11719.54 647
11720.57 646
11721.59 621
11722.61 575
11723.63 592
11724.66 561
11725.68 567
11726.70 561
11727.73 577
11728.75 550
11729.77 530
11730.80 550
11731.82 533
11732.84 536
11733.87 530
11734.89 499
11735.91 524
11736.94 516
11737.96 486
11738.99 505
11740.01 532
11741.03 500
11742.06 472
11743.08 472
11744.11 480
11745.13 470
11746.15 490
11747.18 483
11748.20 465
11749.23 498
11750.25 458
11751.27 447
11752.30 437
11753.32 483
11754.35 466
11755.37 454
11756.40 416
11757.42 464
11758.45 451
11759.47 422
11760.49 415
11761.52 440
11762.54 414
11763.57 395
11764.59 383
11765.62 416
11766.64 411
11767.67 428
11768.69 434
11769.72 397
11770.74 411
11771.77 406
11772.79 412
11773.82 432
11774.84 425
11775.87 373
11776.90 382
11777.92 417
11778.95 428
11779.97 440
11781.00 412
11782.02 417
11783.05 411
11784.07 422
11785.10 380
11786.13 388
11787.15 369
11788.18 376
11789.20 384
11790.23 380
11791.26 361
11792.28 362
11793.31 390
11794.33 369
11795.36 346
11796.39 341
11797.41 345
11798.44 372
11799.47 360
11800.49 347
11801.52 327
11802.55 318
11803.57 337
11804.60 330
11805.62 340
11806.65 328
11807.68 334
11808.71 352
11809.73 351
11810.76 324
11811.79 332
11812.81 307
11813.84 327
11814.87 349
11815.89 330
11816.92 321
11817.95 311
11818.98 334
11820.00 336
11821.03 332
11822.06 312
11823.08 336
11824.11 356
11825.14 335
11826.17 310
11827.19 311
11828.22 317
11829.25 343
11830.28 333
11831.31 304
11832.33 321
11833.36 304
11834.39 343
11835.42 310
11836.45 308
11837.47 292
11838.50 322
11839.53 306
11840.56 311
11841.59 276
11842.61 266
11843.64 320
11844.67 289
11845.70 289
11846.73 298
11847.76 317
11848.78 297
11849.81 290
11850.84 285
11851.87 278
11852.90 286
11853.93 289
11854.96 300
11855.99 291
11857.01 275
11858.04 296
11859.07 298
11860.10 298
11861.13 304
11862.16 314
11863.19 299
11864.22 310
11865.25 331
11866.28 290
11867.31 283
11868.34 310
11869.36 304
11870.39 295
11871.42 330
11872.45 296
11873.48 283
11874.51 292
11875.54 295
11876.57 309
11877.60 290
11878.63 316
11879.66 277
11880.69 291
11881.72 294
11882.75 313
11883.78 279
11884.81 301
11885.84 291
11886.87 307
11887.90 303
11888.93 309
11889.96 311
11890.99 298
11892.02 322
11893.05 296
11894.08 285
11895.11 292
11896.15 312
11897.18 319
11898.21 315
11899.24 333
11900.27 333
11901.30 324
11902.33 321
11903.36 320
11904.39 337
11905.42 338
11906.45 314
11907.49 332
11908.52 325
11909.55 333
11910.58 296
11911.61 295
11912.64 291
11913.67 307
11914.70 299
11915.74 333
11916.77 328
11917.80 325
11918.83 346
11919.86 320
11920.89 305
11921.92 283
11922.96 324
11923.99 327
11925.02 327
11926.05 284
11927.08 327
11928.12 353
11929.15 354
11930.18 363
11931.21 387
11932.24 384
11933.28 423
11934.31 394
11935.34 399
11936.37 392
11937.41 380
11938.44 384
11939.47 363
11940.50 339
11941.54 339
11942.57 332
11943.60 338
11944.63 314
11945.67 267
11946.70 301
11947.73 302
11948.77 298
11949.80 262
11950.83 276
11951.86 276
11952.90 265
11953.93 277
11954.96 298
11956.00 287
11957.03 285
11958.06 284
11959.10 270
11960.13 293
11961.16 296
11962.20 286
11963.23 284
11964.26 280
11965.30 268
11966.33 275
11967.36 255
11968.40 277
11969.43 282
11970.47 292
11971.50 281
11972.53 313
11973.57 301
11974.60 284
11975.64 312
11976.67 288
11977.70 306
11978.74 295
11979.77 280
11980.81 292
11981.84 297
11982.88 284
11983.91 265
11984.94 283
11985.98 273
11987.01 306
11988.05 275
11989.08 297
11990.12 278
11991.15 268
11992.19 286
11993.22 300
11994.26 306
11995.29 301
11996.33 287
11997.36 317
11998.40 296
11999.43 284
12000.47 267
12001.50 277
12002.54 284
12003.57 292
12004.61 280
12005.64 290
12006.68 305
12007.71 291
12008.75 318
12009.78 287
12010.82 337
12011.86 316
12012.89 328
12013.93 304
12014.96 302
12016.00 317
12017.03 332
12018.07 343
12019.11 304
12020.14 317
12021.18 291
12022.21 342
12023.25 313
12024.29 320
12025.32 323
12026.36 341
12027.40 326
12028.43 318
12029.47 309
12030.50 318
12031.54 301
12032.58 332
12033.61 317
12034.65 330
12035.69 335
12036.72 341
12037.76 339
12038.80 339
12039.83 359
12040.87 346
12041.91 356
12042.95 318
12043.98 331
12045.02 342
12046.06 366
12047.09 325
12048.13 317
12049.17 346
12050.21 332
12051.24 319
12052.28 328
12053.32 376
12054.35 346
12055.39 321
12056.43 329
12057.47 315
12058.50 358
12059.54 322
12060.58 318
12061.62 355
12062.66 341
12063.69 358
12064.73 356
12065.77 349
12066.81 347
12067.85 344
12068.88 340
12069.92 317
12070.96 339
12072.00 320
12073.04 371
12074.07 335
12075.11 346
12076.15 337
12077.19 351
12078.23 357
12079.27 338
12080.31 315
12081.34 326
12082.38 349
12083.42 334
12084.46 362
12085.50 326
12086.54 341
12087.58 338
12088.62 348
12089.65 340
12090.69 347
12091.73 343
12092.77 369
12093.81 361
12094.85 381
12095.89 361
12096.93 350
12097.97 362
12099.01 364
12100.05 403
12101.09 408
12102.13 411
12103.17 405
12104.21 413
12105.24 376
12106.28 371
12107.32 373
12108.36 442
12109.40 389
12110.44 370
12111.48 387
12112.52 362
12113.56 351
12114.60 340
12115.64 353
12116.68 330
12117.72 321
12118.76 329
12119.80 335
12120.84 288
12121.89 330
12122.93 300
12123.97 340
12125.01 346
12126.05 336
12127.09 313
12128.13 326
12129.17 331
12130.21 333
12131.25 301
12132.29 305
12133.33 311
12134.37 290
12135.41 307
12136.46 282
12137.50 313
12138.54 309
12139.58 340
12140.62 309
12141.66 343
12142.70 301
12143.74 291
12144.78 311
12145.83 308
12146.87 290
12147.91 279
12148.95 307
12149.99 309
12151.03 289
12152.08 276
12153.12 302
12154.16 292
12155.20 295
12156.24 277
12157.28 293
12158.33 293
12159.37 292
12160.41 291
12161.45 305
12162.49 288
12163.54 281
12164.58 288
12165.62 302
12166.66 298
12167.71 297
12168.75 306
12169.79 296
12170.83 307
12171.88 282
12172.92 289
12173.96 300
12175.00 279
12176.05 262
12177.09 301
12178.13 268
12179.17 280
12180.22 306
12181.26 289
12182.30 270
12183.35 280
12184.39 303
12185.43 259
12186.48 289
12187.52 242
12188.56 295
12189.61 277
12190.65 302
12191.69 270
12192.74 284
12193.78 281
12194.82 295
12195.87 285
12196.91 279
12197.95 281
12199.00 238
12200.04 268
12201.08 274
12202.13 251
12203.17 264
12204.22 287
12205.26 301
12206.30 293
12207.35 270
12208.39 315
12209.44 268
12210.48 264
12211.52 235
12212.57 316
12213.61 309
12214.66 273
12215.70 278
12216.75 270
12217.79 289
12218.84 271
12219.88 309
12220.92 261
12221.97 291
12223.01 250
12224.06 270
12225.10 283
12226.15 252
12227.19 273
12228.24 272
12229.28 278
12230.33 252
12231.37 257
12232.42 261
12233.46 242
12234.51 239
12235.55 269
12236.60 279
12237.65 275
12238.69 245
12239.74 276
12240.78 276
12241.83 280
12242.87 244
12243.92 274
12244.96 260
12246.01 251
12247.06 245
12248.10 271
12249.15 259
12250.19 261
12251.24 269
12252.28 267
12253.33 270
12254.38 244
12255.42 275
12256.47 230
12257.52 231
12258.56 234
12259.61 264
12260.65 237
12261.70 255
12262.75 251
12263.79 270
12264.84 265
12265.89 235
12266.93 244
12267.98 265
12269.03 251
12270.07 234
12271.12 245
12272.17 228
12273.21 249
12274.26 226
12275.31 253
12276.35 229
12277.40 247
12278.45 227
12279.50 239
12280.54 228
12281.59 239
12282.64 258
12283.68 249
12284.73 238
12285.78 240
12286.83 240
12287.87 243
12288.92 243
12289.97 216
12291.02 248
12292.06 260
12293.11 248
12294.16 237
12295.21 237
12296.26 233
12297.30 240
12298.35 248
12299.40 220
12300.45 215
12301.50 219
12302.54 239
12303.59 226
12304.64 232
12305.69 210
12306.74 235
12307.79 227
12308.83 240
12309.88 232
12310.93 238
12311.98 207
12313.03 234
12314.08 240
12315.13 215
12316.17 237
12317.22 227
12318.27 227
12319.32 230
12320.37 253
12321.42 226
12322.47 243
12323.52 207
12324.57 232
12325.61 216
12326.66 223
12327.71 210
12328.76 234
12329.81 200
12330.86 222
12331.91 247
12332.96 229
12334.01 228
12335.06 214
12336.11 216
12337.16 223
12338.21 249
12339.26 205
12340.31 230
12341.36 247
12342.41 245
12343.46 217
12344.51 228
12345.56 226
12346.61 209
12347.66 229
12348.71 212
12349.76 227
12350.81 216
12351.86 233
12352.91 212
12353.96 239
12355.01 205
12356.06 215
12357.11 212
12358.16 193
12359.21 202
12360.26 201
12361.31 214
12362.36 187
12363.41 217
12364.46 213
12365.51 229
12366.56 223
12367.62 219
12368.67 215
12369.72 219
12370.77 203
12371.82 222
12372.87 221
12373.92 225
12374.97 197
12376.02 224
12377.08 193
12378.13 214
12379.18 231
12380.23 225
12381.28 219
12382.33 207
12383.38 216
12384.44 197
12385.49 216
12386.54 218
12387.59 232
12388.64 228
12389.69 229
12390.75 198
12391.80 224
12392.85 222
12393.90 214
12394.95 232
12396.01 206
12397.06 220
12398.11 227
12399.16 230
12400.22 200
12401.27 227
12402.32 226
12403.37 204
12404.43 214
12405.48 215
12406.53 224
12407.58 243
12408.64 201
12409.69 217
12410.74 204
12411.79 200
12412.85 217
12413.90 210
12414.95 213
12416.01 208
12417.06 221
12418.11 224
12419.16 216
12420.22 220
12421.27 238
12422.32 232
12423.38 227
12424.43 219
12425.48 215
12426.54 222
12427.59 225
12428.64 237
12429.70 223
12430.75 222
12431.81 253
12432.86 224
12433.91 234
12434.97 205
12436.02 229
12437.07 217
12438.13 231
12439.18 220
12440.24 225
12441.29 232
12442.34 212
12443.40 242
12444.45 231
12445.51 247
12446.56 216
12447.62 238
12448.67 210
12449.72 212
12450.78 234
12451.83 212
12452.89 218
12453.94 220
12455.00 243
12456.05 210
12457.11 237
12458.16 203
12459.22 220
12460.27 215
12461.33 205
12462.38 216
12463.44 225
12464.49 224
12465.55 206
12466.60 234
12467.66 196
12468.71 223
12469.77 226
12470.82 223
12471.88 212
12472.93 223
12473.99 226
12475.04 227
12476.10 236
12477.15 249
12478.21 216
12479.27 230
12480.32 230
12481.38 253
12482.43 223
12483.49 227
12484.55 231
12485.60 232
12486.66 245
12487.71 226
12488.77 238
12489.83 239
12490.88 238
12491.94 226
12492.99 244
12494.05 239
12495.11 257
12496.16 243
12497.22 222
12498.28 240
12499.33 251
12500.39 263
12501.45 257
12502.50 227
12503.56 255
12504.62 274
12505.67 270
12506.73 272
12507.79 267
12508.84 262
12509.90 247
12510.96 271
12512.01 266
12513.07 271
12514.13 261
12515.19 281
12516.24 303
12517.30 298
12518.36 297
12519.41 298
12520.47 350
12521.53 390
12522.59 369
12523.64 402
12524.70 451
12525.76 436
12526.82 445
12527.87 424
12528.93 448
12529.99 440
12531.05 381
12532.11 377
12533.16 367
12534.22 353
12535.28 331
12536.34 329
12537.40 284
12538.45 296
12539.51 278
12540.57 270
12541.63 248
12542.69 267
12543.75 264
12544.80 275
12545.86 272
12546.92 241
12547.98 255
12549.04 232
12550.10 268
12551.16 273
12552.21 252
12553.27 248
12554.33 246
12555.39 282
12556.45 273
12557.51 231
12558.57 268
12559.63 269
12560.69 279
12561.75 272
12562.81 238
12563.86 250
12564.92 283
12565.98 277
12567.04 268
12568.10 261
12569.16 265
12570.22 246
12571.28 273
12572.34 266
12573.40 273
12574.46 239
12575.52 259
12576.58 283
12577.64 247
12578.70 246
12579.76 247
12580.82 276
12581.88 277
12582.94 289
12584.00 287
12585.06 286
12586.12 269
12587.18 279
12588.24 298
12589.30 274
12590.36 289
12591.42 268
12592.48 308
12593.54 291
12594.60 307
12595.66 312
12596.72 301
12597.78 340
12598.84 339
12599.91 353
12600.97 396
12602.03 404
12603.09 410
12604.15 398
12605.21 451
12606.27 452
12607.33 447
12608.39 420
12609.45 375
12610.52 380
12611.58 401
12612.64 406
12613.70 359
12614.76 371
12615.82 371
12616.88 309
12617.95 322
12619.01 323
12620.07 302
12621.13 296
12622.19 299
12623.25 292
12624.32 310
12625.38 258
12626.44 289
12627.50 273
12628.56 280
12629.63 281
12630.69 289
12631.75 290
12632.81 291
12633.87 241
12634.94 284
12636.00 273
12637.06 269
12638.12 275
12639.19 269
12640.25 261
12641.31 240
12642.37 287
12643.44 283
12644.50 269
12645.56 262
12646.62 278
12647.69 281
12648.75 274
12649.81 285
12650.88 276
12651.94 290
12653.00 289
12654.06 263
12655.13 276
12656.19 261
12657.25 234
12658.32 266
12659.38 247
12660.44 262
12661.51 269
12662.57 259
12663.63 252
12664.70 252
12665.76 242
12666.82 266
12667.89 264
12668.95 270
12670.02 253
12671.08 256
12672.14 270
12673.21 273
12674.27 260
12675.34 263
12676.40 255
12677.46 277
12678.53 277
12679.59 246
12680.66 275
12681.72 307
12682.78 318
12683.85 287
12684.91 299
12685.98 304
12687.04 308
12688.11 320
12689.17 282
12690.24 287
12691.30 315
12692.36 290
12693.43 309
12694.49 289
12695.56 303
12696.62 308
12697.69 306
12698.75 273
12699.82 290
12700.88 301
12701.95 308
12703.01 304
12704.08 314
12705.14 294
12706.21 327
12707.27 338
12708.34 289
12709.41 304
12710.47 302
12711.54 304
12712.60 276
12713.67 280
12714.73 280
12715.80 292
12716.86 298
12717.93 280
12719.00 292
12720.06 269
12721.13 278
12722.19 290
12723.26 295
12724.33 285
12725.39 249
12726.46 278
12727.52 292
12728.59 296
12729.66 249
12730.72 277
12731.79 257
12732.86 281
12733.92 273
12734.99 257
12736.05 262
12737.12 265
12738.19 242
12739.25 267
12740.32 257
12741.39 264
12742.45 254
12743.52 258
12744.59 258
12745.66 243
12746.72 277
12747.79 278
12748.86 269
12749.92 212
12750.99 264
12752.06 243
12753.13 257
12754.19 264
12755.26 242
12756.33 225
12757.39 223
12758.46 214
12759.53 228
12760.60 245
12761.66 228
12762.73 224
12763.80 234
12764.87 242
12765.94 251
12767.00 214
12768.07 214
12769.14 221
12770.21 224
12771.28 246
12772.34 215
12773.41 234
12774.48 229
12775.55 231
12776.62 228
12777.68 220
12778.75 200
12779.82 229
12780.89 232
12781.96 217
12783.03 251
12784.09 223
12785.16 236
12786.23 209
12787.30 223
12788.37 231
12789.44 239
12790.51 219
12791.58 241
12792.64 220
12793.71 227
12794.78 211
12795.85 224
12796.92 227
12797.99 225
12799.06 224
12800.13 216
12801.20 212
12802.27 237
12803.34 225
12804.41 216
12805.47 235
12806.54 211
12807.61 235
12808.68 205
12809.75 222
12810.82 212
12811.89 225
12812.96 203
12814.03 227
12815.10 210
12816.17 214
12817.24 209
12818.31 183
12819.38 226
12820.45 200
12821.52 245
12822.59 193
12823.66 197
12824.73 201
12825.80 189
12826.87 197
12827.94 194
12829.01 209
12830.08 198
12831.15 212
12832.22 192
12833.30 186
12834.37 172
12835.44 220
12836.51 179
12837.58 207
12838.65 191
12839.72 215
12840.79 216
12841.86 176
12842.93 216
12844.00 220
12845.08 222
12846.15 194
12847.22 214
12848.29 190
12849.36 204
12850.43 210
12851.50 206
12852.57 181
12853.65 187
12854.72 174
12855.79 232
12856.86 211
12857.93 198
12859.00 187
12860.08 200
12861.15 196
12862.22 186
12863.29 198
12864.36 199
12865.43 192
12866.51 172
12867.58 185
12868.65 191
12869.72 195
12870.79 190
12871.87 183
12872.94 199
12874.01 191
12875.08 181
12876.16 214
12877.23 210
12878.30 191
12879.37 189
12880.45 169
12881.52 183
12882.59 177
12883.66 186
12884.74 197
12885.81 205
12886.88 164
12887.96 202
12889.03 178
12890.10 192
12891.17 166
12892.25 193
12893.32 202
12894.39 167
12895.47 192
12896.54 175
12897.61 182
12898.69 163
12899.76 185
12900.83 186
12901.91 194
12902.98 187
12904.05 184
12905.13 161
12906.20 161
12907.28 182
12908.35 159
12909.42 171
12910.50 170
12911.57 168
12912.64 201
12913.72 176
12914.79 161
12915.87 177
12916.94 159
12918.01 196
12919.09 181
12920.16 169
12921.24 162
12922.31 162
12923.39 167
12924.46 181
12925.53 158
12926.61 160
12927.68 174
12928.76 176
12929.83 175
12930.91 167
12931.98 185
12933.06 142
12934.13 173
12935.21 161
12936.28 184
12937.36 153
12938.43 183
12939.51 155
12940.58 186
12941.66 175
12942.73 164
12943.81 194
12944.88 202
12945.96 165
12947.03 154
12948.11 183
12949.18 158
12950.26 197
12951.34 176
12952.41 168
12953.49 179
12954.56 163
12955.64 177
12956.71 176
12957.79 186
12958.87 177
12959.94 163
12961.02 158
12962.09 170
12963.17 161
12964.25 171
12965.32 150
12966.40 151
12967.47 169
12968.55 178
12969.63 176
12970.70 170
12971.78 180
12972.86 175
12973.93 168
12975.01 161
12976.08 160
12977.16 174
12978.24 162
12979.31 176
12980.39 179
12981.47 158
12982.55 178
12983.62 172
12984.70 187
12985.78 179
12986.85 138
12987.93 158
12989.01 193
12990.08 171
12991.16 167
12992.24 158
12993.32 178
12994.39 173
12995.47 171
12996.55 173
12997.63 156
12998.70 152
12999.78 177
13000.86 177
13001.94 169
13003.01 166
13004.09 188
13005.17 166
13006.25 184
13007.32 162
13008.40 162
13009.48 165
13010.56 155
13011.64 164
13012.71 171
13013.79 174
13014.87 181
13015.95 171
13017.03 165
13018.11 167
13019.18 161
13020.26 162
13021.34 181
13022.42 171
13023.50 183
13024.58 171
13025.66 176
13026.73 161
13027.81 178
13028.89 180
13029.97 171
13031.05 161
13032.13 173
13033.21 165
13034.29 154
13035.36 178
13036.44 183
13037.52 181
13038.60 167
13039.68 194
13040.76 174
13041.84 152
13042.92 154
13044.00 152
13045.08 153
13046.16 147
13047.24 173
13048.32 145
13049.40 155
13050.48 159
13051.56 156
13052.64 170
13053.72 180
13054.80 156
13055.88 168
13056.95 190
13058.03 181
13059.11 170
13060.20 178
13061.28 149
13062.36 155
13063.44 169
13064.52 190
13065.60 165
13066.68 162
13067.76 190
13068.84 166
13069.92 177
13071.00 180
13072.08 169
13073.16 180
13074.24 164
13075.32 159
13076.40 152
13077.48 153
13078.56 152
13079.64 183
13080.72 176
13081.81 169
13082.89 185
13083.97 177
13085.05 182
13086.13 164
13087.21 175
13088.29 154
13089.37 159
13090.46 178
13091.54 161
13092.62 176
13093.70 170
13094.78 180
13095.86 161
13096.94 176
13098.03 157
13099.11 165
13100.19 195
13101.27 178
13102.35 169
13103.43 169
13104.52 154
13105.60 179
13106.68 202
13107.76 169
13108.84 165
13109.93 163
13111.01 157
13112.09 148
13113.17 151
13114.26 180
13115.34 182
13116.42 161
13117.50 170
13118.59 152
13119.67 171
13120.75 165
13121.83 161
13122.92 160
13124.00 155
13125.08 174
13126.16 179
13127.25 180
13128.33 159
13129.41 185
13130.50 184
13131.58 193
13132.66 177
13133.74 171
13134.83 174
13135.91 173
13136.99 177
13138.08 168
13139.16 192
13140.24 175
13141.33 177
13142.41 165
13143.49 158
13144.58 178
13145.66 170
13146.75 175
13147.83 148
13148.91 161
13150.00 155
13151.08 182
13152.16 180
13153.25 175
13154.33 182
13155.42 182
13156.50 193
13157.58 157
13158.67 174
13159.75 156
13160.84 170
13161.92 184
13163.01 180
13164.09 172
13165.17 185
13166.26 191
13167.34 185
13168.43 187
13169.51 166
13170.60 162
13171.68 170
13172.77 157
13173.85 180
13174.94 168
13176.02 175
13177.11 169
13178.19 189
13179.28 160
13180.36 172
13181.45 173
13182.53 199
13183.62 165
13184.70 177
13185.79 175
13186.87 167
13187.96 165
13189.04 158
13190.13 169
13191.21 179
13192.30 174
13193.38 177
13194.47 178
13195.56 163
13196.64 181
13197.73 181
13198.81 177
13199.90 172
13200.99 190
13202.07 176
13203.16 165
13204.24 191
13205.33 187
13206.42 171
13207.50 171
13208.59 168
13209.67 182
13210.76 158
13211.85 181
13212.93 191
13214.02 173
13215.11 166
13216.19 159
13217.28 175
13218.37 167
13219.45 187
13220.54 184
13221.63 178
13222.71 159
13223.80 184
13224.89 148
13225.97 184
13227.06 186
13228.15 184
13229.23 186
13230.32 201
13231.41 155
13232.50 192
13233.58 172
13234.67 169
13235.76 187
13236.85 168
13237.93 168
13239.02 154
13240.11 185
13241.19 162
13242.28 179
13243.37 189
13244.46 179
13245.55 182
13246.63 166
13247.72 149
13248.81 170
13249.90 176
13250.99 175
13252.07 168
13253.16 183
13254.25 182
13255.34 162
13256.43 193
13257.51 164
13258.60 180
13259.69 186
13260.78 179
13261.87 197
13262.96 183
13264.04 173
13265.13 194
13266.22 176
13267.31 179
13268.40 183
13269.49 186
13270.58 188
13271.66 194
13272.75 206
13273.84 188
13274.93 193
13276.02 195
13277.11 171
13278.20 184
13279.29 159
13280.38 169
13281.47 176
13282.56 185
13283.64 180
13284.73 173
13285.82 208
13286.91 191
13288.00 192
13289.09 180
13290.18 190
13291.27 186
13292.36 173
13293.45 189
13294.54 202
13295.63 171
13296.72 194
13297.81 233
13298.90 206
13299.99 181
13301.08 190
13302.17 209
13303.26 192
13304.35 186
13305.44 206
13306.53 205
13307.62 203
13308.71 206
13309.80 217
13310.89 203
13311.98 174
13313.07 198
13314.16 204
13315.25 216
13316.34 196
13317.44 198
13318.53 207
13319.62 187
13320.71 174
13321.80 202
13322.89 194
13323.98 186
13325.07 192
13326.16 199
13327.25 185
13328.34 179
13329.44 182
13330.53 195
13331.62 178
13332.71 198
13333.80 181
13334.89 186
13335.98 199
13337.08 174
13338.17 190
13339.26 172
13340.35 220
13341.44 177
13342.53 193
13343.63 197
13344.72 191
13345.81 193
13346.90 217
13347.99 205
13349.09 167
13350.18 182
13351.27 187
13352.36 190
13353.45 181
13354.55 184
13355.64 206
13356.73 192
13357.82 198
13358.92 186
13360.01 175
13361.10 186
13362.19 201
13363.29 194
13364.38 197
13365.47 220
13366.56 190
13367.66 207
13368.75 198
13369.84 211
13370.93 236
13372.03 211
13373.12 230
13374.21 205
13375.31 231
13376.40 223
13377.49 201
13378.59 193
13379.68 199
13380.77 201
13381.87 194
13382.96 181
13384.05 169
13385.15 199
13386.24 172
13387.33 215
13388.43 201
13389.52 179
13390.61 210
13391.71 195
13392.80 195
13393.90 181
13394.99 169
13396.08 204
13397.18 179
13398.27 174
13399.37 187
13400.46 173
13401.55 172
13402.65 178
13403.74 203
13404.84 198
13405.93 199
13407.03 185
13408.12 176
13409.21 182
13410.31 190
13411.40 202
13412.50 197
13413.59 196
13414.69 187
13415.78 189
13416.88 183
13417.97 197
13419.07 171
13420.16 177
13421.26 203
13422.35 186
13423.45 184
13424.54 184
13425.64 188
13426.73 156
13427.83 202
13428.92 194
13430.02 183
13431.11 176
13432.21 183
13433.30 205
13434.40 177
13435.49 201
13436.59 170
13437.69 180
13438.78 189
13439.88 202
13440.97 191
13442.07 196
13443.16 178
13444.26 186
13445.36 211
13446.45 213
13447.55 173
13448.64 185
13449.74 205
13450.84 198
13451.93 195
13453.03 237
13454.13 192
13455.22 192
13456.32 168
13457.42 206
13458.51 196
13459.61 174
13460.70 197
13461.80 207
13462.90 218
13463.99 192
13465.09 196
13466.19 203
13467.29 212
13468.38 210
13469.48 211
13470.58 231
13471.67 200
13472.77 210
13473.87 191
13474.96 186
13476.06 172
13477.16 220
13478.26 237
13479.35 208
13480.45 198
13481.55 199
13482.65 209
13483.74 205
13484.84 209
13485.94 219
13487.04 201
13488.13 207
13489.23 241
13490.33 235
13491.43 226
13492.52 218
13493.62 225
13494.72 229
13495.82 228
13496.92 201
13498.01 226
13499.11 235
13500.21 235
13501.31 243
13502.41 273
13503.51 260
13504.60 241
13505.70 272
13506.80 232
13507.90 243
13509.00 249
13510.10 271
13511.20 271
13512.29 241
13513.39 233
13514.49 233
13515.59 224
13516.69 218
13517.79 221
13518.89 202
13519.99 221
13521.09 209
13522.18 205
13523.28 207
13524.38 207
13525.48 210
13526.58 197
13527.68 194
13528.78 190
13529.88 192
13530.98 200
13532.08 214
13533.18 179
13534.28 181
13535.38 183
13536.48 203
13537.58 172
13538.68 187
13539.78 194
13540.88 211
13541.98 174
13543.08 193
13544.18 177
13545.28 191
13546.38 189
13547.48 187
13548.58 205
13549.68 167
13550.78 184
13551.88 187
13552.98 184
13554.08 173
13555.18 201
13556.28 174
13557.38 178
13558.48 178
13559.58 179
13560.68 176
13561.78 188
13562.88 192
13563.98 177
13565.08 167
13566.18 185
13567.29 178
13568.39 196
13569.49 178
13570.59 155
13571.69 164
13572.79 168
13573.89 193
13574.99 170
13576.09 181
13577.20 160
13578.30 189
13579.40 179
13580.50 181
13581.60 193
13582.70 183
13583.80 181
13584.91 189
13586.01 177
13587.11 171
13588.21 191
13589.31 189
13590.42 195
13591.52 163
13592.62 191
13593.72 179
13594.82 179
13595.93 187
13597.03 192
13598.13 187
13599.23 193
13600.33 185
13601.44 179
13602.54 173
13603.64 168
13604.74 173
13605.85 173
13606.95 161
13608.05 182
13609.15 178
13610.26 176
13611.36 183
13612.46 178
13613.57 157
13614.67 178
13615.77 184
13616.87 192
13617.98 167
13619.08 173
13620.18 180
13621.29 158
13622.39 143
13623.49 164
13624.60 176
13625.70 178
13626.80 184
13627.91 180
13629.01 175
13630.11 202
13631.22 177
13632.32 171
13633.42 161
13634.53 171
13635.63 165
13636.73 178
13637.84 177
13638.94 178
13640.05 162
13641.15 158
13642.25 172
13643.36 178
13644.46 198
13645.57 169
13646.67 178
13647.77 169
13648.88 165
13649.98 142
13651.09 181
13652.19 182
13653.30 153
13654.40 173
13655.51 169
13656.61 159
13657.71 156
13658.82 180
13659.92 169
13661.03 179
13662.13 161
13663.24 149
13664.34 184
13665.45 175
13666.55 154
13667.66 188
13668.76 177
13669.87 158
13670.97 143
13672.08 183
13673.18 168
13674.29 153
13675.39 152
13676.50 160
13677.61 180
13678.71 172
13679.82 169
13680.92 165
13682.03 175
13683.13 174
13684.24 181
13685.34 163
13686.45 169
13687.56 159
13688.66 165
13689.77 164
13690.87 188
13691.98 174
13693.09 169
13694.19 172
13695.30 166
13696.40 179
13697.51 159
13698.62 166
13699.72 165
13700.83 193
13701.94 181
13703.04 183
13704.15 163
13705.26 174
13706.36 174
13707.47 168
13708.57 154
13709.68 156
13710.79 159
13711.90 174
13713.00 179
13714.11 164
13715.22 171
13716.32 165
13717.43 202
13718.54 190
13719.64 188
13720.75 178
13721.86 170
13722.97 183
13724.07 166
13725.18 175
13726.29 191
13727.40 181
13728.50 185
13729.61 200
13730.72 198
13731.83 176
13732.93 174
13734.04 197
13735.15 212
13736.26 182
13737.36 201
13738.47 211
13739.58 172
13740.69 215
13741.80 169
13742.90 209
13744.01 177
13745.12 216
13746.23 200
13747.34 179
13748.45 190
13749.55 171
13750.66 234
13751.77 192
13752.88 213
13753.99 208
13755.10 222
13756.20 230
13757.31 192
13758.42 223
13759.53 211
13760.64 215
13761.75 235
13762.86 236
13763.97 208
13765.07 241
13766.18 241
13767.29 250
13768.40 246
13769.51 244
13770.62 268
13771.73 271
13772.84 275
13773.95 286
13775.06 275
13776.17 301
13777.28 268
13778.39 316
13779.50 265
13780.60 283
13781.71 280
13782.82 243
13783.93 253
13785.04 228
13786.15 241
13787.26 215
13788.37 238
13789.48 214
13790.59 226
13791.70 198
13792.81 179
13793.92 183
13795.03 200
13796.14 200
13797.25 182
13798.36 192
13799.47 192
13800.59 213
13801.70 185
13802.81 194
13803.92 180
13805.03 183
13806.14 177
13807.25 197
13808.36 204
13809.47 206
13810.58 167
13811.69 186
13812.80 176
13813.91 200
13815.02 196
13816.14 182
13817.25 183
13818.36 186
13819.47 182
13820.58 172
13821.69 189
13822.80 179
13823.91 192
13825.03 166
13826.14 183
13827.25 183
13828.36 188
13829.47 184
13830.58 175
13831.69 180
13832.81 173
13833.92 173
13835.03 166
13836.14 192
13837.25 167
13838.37 197
13839.48 154
13840.59 196
13841.70 177
13842.81 182
13843.93 164
13845.04 179
13846.15 177
13847.26 177
13848.37 178
13849.49 159
13850.60 173
13851.71 186
13852.82 180
13853.94 161
13855.05 168
13856.16 171
13857.27 180
13858.39 154
13859.50 170
13860.61 172
13861.73 182
13862.84 163
13863.95 157
13865.06 171
13866.18 164
13867.29 191
13868.40 172
13869.52 189
13870.63 195
13871.74 201
13872.86 173
13873.97 186
13875.08 162
13876.20 185
13877.31 177
13878.42 186
13879.54 169
13880.65 186
13881.77 177
13882.88 182
13883.99 168
13885.11 151
13886.22 158
13887.33 182
13888.45 196
13889.56 164
13890.68 173
13891.79 180
13892.90 199
13894.02 179
13895.13 214
13896.25 194
13897.36 205
13898.48 189
13899.59 183
13900.70 189
13901.82 177
13902.93 200
13904.05 208
13905.16 214
13906.28 194
13907.39 180
13908.51 160
13909.62 159
13910.74 176
13911.85 174
13912.97 173
13914.08 165
13915.20 161
13916.31 171
13917.43 168
13918.54 158
13919.66 159
13920.77 188
13921.89 183
13923.00 179
13924.12 144
13925.23 152
13926.35 166
13927.46 158
13928.58 178
13929.70 154
13930.81 172
13931.93 143
13933.04 173
13934.16 197
13935.27 166
13936.39 166
13937.51 176
13938.62 184
13939.74 168
13940.85 161
13941.97 161
13943.09 168
13944.20 148
13945.32 174
13946.44 167
13947.55 174
13948.67 174
13949.78 163
13950.90 178
13952.02 147
13953.13 161
13954.25 183
13955.37 184
13956.48 171
13957.60 191
13958.72 162
13959.83 147
13960.95 146
13962.07 167
13963.18 149
13964.30 182
13965.42 161
13966.54 167
13967.65 182
13968.77 193
13969.89 153
13971.00 173
13972.12 175
13973.24 161
13974.36 151
13975.47 159
13976.59 170
13977.71 160
13978.83 200
13979.94 156
13981.06 150
13982.18 155
13983.30 154
13984.42 167
13985.53 182
13986.65 149
13987.77 173
13988.89 177
13990.01 158
13991.12 162
13992.24 156
13993.36 168
13994.48 157
13995.60 162
13996.71 155
13997.83 178
13998.95 171
14000.07 175
14001.19 151
14002.31 160
14003.42 137
14004.54 193
14005.66 167
14006.78 151
14007.90 145
14009.02 181
14010.14 178
14011.26 138
14012.37 177
14013.49 177
14014.61 186
14015.73 165
14016.85 153
14017.97 158
14019.09 182
14020.21 164
14021.33 179
14022.45 178
14023.57 199
14024.69 171
14025.81 164
14026.93 161
14028.04 151
14029.16 170
14030.28 165
14031.40 174
14032.52 153
14033.64 150
14034.76 159
14035.88 155
14037.00 162
14038.12 161
14039.24 149
14040.36 166
14041.48 184
14042.60 185
14043.72 175
14044.84 150
14045.96 182
14047.08 172
14048.20 178
14049.32 171
14050.45 168
14051.57 174
14052.69 168
14053.81 162
14054.93 198
14056.05 155
14057.17 194
14058.29 167
14059.41 185
14060.53 188
14061.65 186
14062.77 189
14063.89 182
14065.02 180
14066.14 171
14067.26 188
14068.38 183
14069.50 183
14070.62 176
14071.74 217
14072.86 191
14073.98 186
14075.11 179
14076.23 176
14077.35 196
14078.47 184
14079.59 206
14080.71 180
14081.84 205
14082.96 188
14084.08 234
14085.20 233
14086.32 210
14087.45 206
14088.57 221
14089.69 197
14090.81 205
14091.93 212
14093.06 202
14094.18 211
14095.30 211
14096.42 207
14097.54 234
14098.67 246
14099.79 228
14100.91 223
14102.03 221
14103.16 245
14104.28 210
14105.40 227
14106.52 211
14107.65 222
14108.77 221
14109.89 211
14111.02 207
14112.14 185
14113.26 205
14114.39 205
14115.51 182
14116.63 150
14117.75 214
14118.88 166
14120.00 190
14121.12 172
14122.25 199
14123.37 172
14124.49 169
14125.62 164
14126.74 166
14127.86 168
14128.99 154
14130.11 181
14131.24 170
14132.36 157
14133.48 163
14134.61 164
14135.73 188
14136.85 164
14137.98 146
14139.10 182
14140.23 169
14141.35 154
14142.47 174
14143.60 194
14144.72 172
14145.85 173
14146.97 162
14148.10 158
14149.22 143
14150.35 155
14151.47 166
14152.59 155
14153.72 162
14154.84 154
14155.97 153
14157.09 147
14158.22 167
14159.34 154
14160.47 173
14161.59 150
14162.72 157
14163.84 174
14164.97 168
14166.09 151
14167.22 156
14168.34 161
14169.47 152
14170.59 183
14171.72 166
14172.84 163
14173.97 148
14175.09 150
14176.22 154
14177.35 159
14178.47 138
14179.60 145
14180.72 150
14181.85 157
14182.97 154
14184.10 148
14185.23 160
14186.35 133
14187.48 168
14188.60 143
14189.73 163
14190.85 153
14191.98 157
14193.11 153
14194.23 150
14195.36 157
14196.49 141
14197.61 147
14198.74 148
14199.87 150
14200.99 166
14202.12 163
14203.24 124
14204.37 149
14205.50 127
14206.62 170
14207.75 130
14208.88 135
14210.00 164
14211.13 166
14212.26 124
14213.39 145
14214.51 144
14215.64 159
14216.77 137
14217.89 138
14219.02 144
14220.15 144
14221.28 141
14222.40 130
14223.53 176
14224.66 134
14225.79 154
14226.91 154
14228.04 159
14229.17 160
14230.30 167
14231.42 157
14232.55 146
14233.68 144
14234.81 148
14235.93 156
14237.06 140
14238.19 149
14239.32 138
14240.45 156
14241.57 146
14242.70 150
14243.83 152
14244.96 150
14246.09 151
14247.22 150
14248.34 160
14249.47 139
14250.60 162
14251.73 140
14252.86 153
14253.99 150
14255.11 143
14256.24 140
14257.37 175
14258.50 131
14259.63 138
14260.76 155
14261.89 156
14263.02 133
14264.15 147
14265.27 138
14266.40 155
14267.53 139
14268.66 151
14269.79 148
14270.92 143
14272.05 172
14273.18 160
14274.31 167
14275.44 159
14276.57 149
14277.70 150
14278.83 132
14279.96 151
14281.09 154
14282.22 158
14283.34 148
14284.47 147
14285.60 145
14286.73 150
14287.86 151
14288.99 150
14290.12 138
14291.25 159
14292.38 144
14293.51 141
14294.64 134
14295.77 129
14296.91 139
14298.04 147
14299.17 147
14300.30 145
14301.43 153
14302.56 152
14303.69 143
14304.82 147
14305.95 137
14307.08 127
14308.21 190
14309.34 146
14310.47 141
14311.60 158
14312.73 150
14313.86 134
14315.00 138
14316.13 162
14317.26 152
14318.39 127
14319.52 137
14320.65 148
14321.78 165
14322.91 143
14324.05 156
14325.18 154
14326.31 159
14327.44 158
14328.57 168
14329.70 149
14330.83 162
14331.97 161
14333.10 152
14334.23 188
14335.36 167
14336.49 153
14337.63 158
14338.76 169
14339.89 169
14341.02 163
14342.15 163
14343.29 148
14344.42 146
14345.55 156
14346.68 172
14347.81 147
14348.95 169
14350.08 152
14351.21 152
14352.34 139
14353.48 166
14354.61 167
14355.74 148
14356.87 153
14358.01 146
14359.14 153
14360.27 151
14361.41 150
14362.54 144
14363.67 143
14364.80 139
14365.94 147
14367.07 142
14368.20 149
14369.34 135
14370.47 130
14371.60 154
14372.74 157
14373.87 149
14375.00 138
14376.14 158
14377.27 136
14378.40 133
14379.54 128
14380.67 136
14381.80 130
14382.94 138
14384.07 126
14385.21 142
14386.34 158
14387.47 140
14388.61 133
14389.74 139
14390.88 143
14392.01 130
14393.14 144
14394.28 138
14395.41 145
14396.55 139
14397.68 128
14398.81 145
14399.95 155
14401.08 148
14402.22 130
14403.35 125
14404.49 131
14405.62 144
14406.76 145
14407.89 116
14409.03 133
14410.16 164
14411.29 133
14412.43 131
14413.56 130
14414.70 127
14415.83 139
14416.97 142
14418.10 118
14419.24 128
14420.38 125
14421.51 126
14422.65 135
14423.78 138
14424.92 137
14426.05 148
14427.19 143
14428.32 147
14429.46 149
14430.59 136
14431.73 146
14432.86 144
14434.00 146
14435.14 149
14436.27 131
14437.41 137
14438.54 147
14439.68 145
14440.82 146
14441.95 123
14443.09 143
14444.22 141
14445.36 170
14446.50 139
14447.63 130
14448.77 140
14449.91 118
14451.04 141
14452.18 128
14453.31 165
14454.45 137
14455.59 136
14456.72 132
14457.86 138
14459.00 136
14460.13 145
14461.27 158
14462.41 150
14463.54 136
14464.68 149
14465.82 161
14466.96 138
14468.09 139
14469.23 144
14470.37 148
14471.50 143
14472.64 130
14473.78 139
14474.92 153
14476.05 140
14477.19 138
14478.33 146
14479.47 154
14480.60 129
14481.74 151
14482.88 131
14484.02 120
14485.15 136
14486.29 153
14487.43 133
14488.57 138
14489.71 136
14490.84 144
14491.98 157
14493.12 135
14494.26 152
14495.40 153
14496.53 146
14497.67 136
14498.81 150
14499.95 151
14501.09 144
14502.23 159
14503.36 131
14504.50 138
14505.64 149
14506.78 151
14507.92 153
14509.06 157
14510.20 134
14511.33 150
14512.47 166
14513.61 143
14514.75 136
14515.89 156
14517.03 160
14518.17 156
14519.31 164
14520.45 165
14521.59 147
14522.72 167
14523.86 170
14525.00 160
14526.14 160
14527.28 151
14528.42 164
14529.56 153
14530.70 149
14531.84 146
14532.98 145
14534.12 147
14535.26 138
14536.40 152
14537.54 154
14538.68 138
14539.82 131
14540.96 149
14542.10 155
14543.24 136
14544.38 131
14545.52 138
14546.66 152
14547.80 124
14548.94 135
14550.08 133
14551.22 144
14552.36 137
14553.50 133
14554.64 138
14555.78 127
14556.92 151
14558.06 168
14559.20 141
14560.34 129
14561.48 122
14562.63 150
14563.77 130
14564.91 128
14566.05 145
14567.19 135
14568.33 132
14569.47 127
14570.61 148
14571.75 151
14572.89 128
14574.04 135
14575.18 138
14576.32 146
14577.46 118
14578.60 133
14579.74 132
14580.88 148
14582.03 125
14583.17 121
14584.31 147
14585.45 150
14586.59 131
14587.73 146
14588.88 145
14590.02 146
14591.16 150
14592.30 130
14593.44 143
14594.59 119
14595.73 142
14596.87 133
14598.01 152
14599.15 130
14600.30 142
14601.44 150
14602.58 127
14603.72 149
14604.87 137
14606.01 135
14607.15 126
14608.29 145
14609.44 131
14610.58 156
14611.72 146
14612.86 156
14614.01 129
14615.15 149
14616.29 149
14617.44 147
14618.58 143
14619.72 162
14620.87 149
14622.01 169
14623.15 173
14624.29 120
14625.44 159
14626.58 157
14627.72 157
14628.87 130
14630.01 149
14631.15 146
14632.30 149
14633.44 133
14634.59 154
14635.73 146
14636.87 141
14638.02 131
14639.16 153
14640.30 152
14641.45 134
14642.59 173
14643.74 171
14644.88 154
14646.02 124
14647.17 170
14648.31 147
14649.46 140
14650.60 111
14651.75 155
14652.89 147
14654.03 172
14655.18 133
14656.32 136
14657.47 146
14658.61 132
14659.76 155
14660.90 143
14662.05 142
14663.19 123
14664.34 147
14665.48 125
14666.63 145
14667.77 132
14668.91 175
14670.06 153
14671.20 131
14672.35 150
14673.50 151
14674.64 124
14675.79 153
14676.93 141
14678.08 143
14679.22 129
14680.37 125
14681.51 155
14682.66 137
14683.80 141
14684.95 135
14686.09 131
14687.24 124
14688.39 135
14689.53 140
14690.68 128
14691.82 128
14692.97 111
14694.12 143
14695.26 137
14696.41 153
14697.55 126
14698.70 142
14699.85 126
14700.99 129
14702.14 118
14703.28 141
14704.43 121
14705.58 132
14706.72 135
14707.87 147
14709.02 132
14710.16 120
14711.31 135
14712.46 117
14713.60 125
14714.75 118
14715.90 132
14717.04 150
14718.19 148
14719.34 114
14720.48 139
14721.63 125
14722.78 132
14723.93 139
14725.07 157
14726.22 115
14727.37 128
14728.51 134
14729.66 127
14730.81 149
14731.96 122
14733.10 151
14734.25 124
14735.40 149
14736.55 117
14737.69 147
14738.84 131
14739.99 139
14741.14 136
14742.29 156
14743.43 144
14744.58 138
14745.73 142
14746.88 142
14748.03 121
14749.17 123
14750.32 136
14751.47 157
14752.62 146
14753.77 132
14754.92 159
14756.06 128
14757.21 123
14758.36 123
14759.51 132
14760.66 133
14761.81 116
14762.95 130
14764.10 138
14765.25 122
14766.40 122
14767.55 140
14768.70 128
14769.85 128
14771.00 131
14772.15 156
14773.29 118
14774.44 126
14775.59 130
14776.74 149
14777.89 129
14779.04 140
14780.19 145
14781.34 136
14782.49 138
14783.64 121
14784.79 131
14785.94 114
14787.09 137
14788.24 126
14789.39 151
14790.54 132
14791.69 134
14792.84 132
14793.98 127
14795.13 124
14796.28 138
14797.43 120
14798.58 129
14799.73 133
14800.89 126
14802.04 129
14803.19 134
14804.34 144
14805.49 142
14806.64 151
14807.79 123
14808.94 133
14810.09 134
14811.24 153
14812.39 138
14813.54 163
14814.69 135
14815.84 136
14816.99 119
14818.14 102
14819.29 128
14820.44 121
14821.60 126
14822.75 124
14823.90 133
14825.05 129
14826.20 120
14827.35 108
14828.50 137
14829.65 130
14830.80 145
14831.96 127
14833.11 130
14834.26 133
14835.41 147
14836.56 129
14837.71 110
14838.86 116
14840.02 123
14841.17 143
14842.32 137
14843.47 126
14844.62 123
14845.78 132
14846.93 117
14848.08 123
14849.23 117
14850.38 136
14851.54 131
14852.69 125
14853.84 125
14854.99 112
14856.14 121
14857.30 133
14858.45 144
14859.60 119
14860.75 130
14861.91 128
14863.06 159
14864.21 130
14865.36 141
14866.52 128
14867.67 163
14868.82 143
14869.97 127
14871.13 132
14872.28 145
14873.43 137
14874.59 121
14875.74 149
14876.89 132
14878.05 128
14879.20 116
14880.35 129
14881.51 122
14882.66 114
14883.81 126
14884.97 152
14886.12 131
14887.27 129
14888.43 125
14889.58 132
14890.73 134
14891.89 134
14893.04 130
14894.19 125
14895.35 129
14896.50 116
14897.66 126
14898.81 99
14899.96 134
14901.12 117
14902.27 148
14903.43 138
14904.58 145
14905.73 115
14906.89 135
14908.04 134
14909.20 116
14910.35 141
14911.51 126
14912.66 133
14913.82 117
14914.97 119
14916.12 123
14917.28 154
14918.43 117
14919.59 121
14920.74 140
14921.90 129
14923.05 139
14924.21 121
14925.36 138
14926.52 116
14927.67 137
14928.83 131
14929.98 143
14931.14 123
14932.29 121
14933.45 121
14934.60 145
14935.76 124
14936.92 122
14938.07 128
14939.23 119
14940.38 125
14941.54 125
14942.69 120
14943.85 138
14945.00 135
14946.16 141
14947.32 148
14948.47 126
14949.63 125
14950.78 134
14951.94 137
14953.10 114
14954.25 150
14955.41 125
14956.56 141
14957.72 122
14958.88 112
14960.03 132
14961.19 131
14962.35 147
14963.50 143
14964.66 126
14965.82 124
14966.97 141
14968.13 126
14969.29 122
14970.44 112
14971.60 127
14972.76 137
14973.91 135
14975.07 136
14976.23 127
14977.38 131
14978.54 140
14979.70 141
14980.85 148
14982.01 137
14983.17 125
14984.33 130
14985.48 135
14986.64 127
14987.80 118
14988.96 143
14990.11 148
14991.27 137
14992.43 110
14993.59 143
14994.74 128
14995.90 139
14997.06 137
14998.22 148
14999.37 141
15000.53 141
15001.69 145
15002.85 135
15004.01 131
15005.16 120
15006.32 141
15007.48 125
15008.64 127
15009.80 119
15010.96 111
15012.11 109
15013.27 129
15014.43 132
15015.59 131
15016.75 141
15017.91 140
15019.07 122
15020.22 122
15021.38 119
15022.54 102
15023.70 131
15024.86 115
15026.02 120
15027.18 123
15028.34 116
15029.49 145
15030.65 150
15031.81 132
15032.97 141
15034.13 120
15035.29 129
15036.45 137
15037.61 116
15038.77 123
15039.93 125
15041.09 119
15042.25 129
15043.41 141
15044.57 116
15045.73 117
15046.89 126
15048.05 107
15049.20 109
15050.36 119
15051.52 139
15052.68 107
15053.84 141
15055.00 120
15056.16 117
15057.32 117
15058.48 144
15059.64 144
15060.81 131
15061.97 116
15063.13 113
15064.29 122
15065.45 128
15066.61 116
15067.77 141
15068.93 131
15070.09 125
15071.25 118
15072.41 97
15073.57 115
15074.73 120
15075.89 112
15077.05 115
15078.21 137
15079.37 119
15080.54 141
15081.70 108
15082.86 122
15084.02 115
15085.18 115
15086.34 113
15087.50 123
15088.66 142
15089.83 123
15090.99 136
15092.15 123
15093.31 107
15094.47 121
15095.63 151
15096.79 114
15097.96 107
15099.12 131
15100.28 123
15101.44 109
15102.60 125
15103.77 128
15104.93 126
15106.09 129
15107.25 115
15108.41 122
15109.58 119
15110.74 129
15111.90 122
15113.06 135
15114.22 111
15115.39 124
15116.55 106
15117.71 133
15118.87 103
15120.04 121
15121.20 121
15122.36 113
15123.52 134
15124.69 100
15125.85 135
15127.01 126
15128.18 119
15129.34 127
15130.50 116
15131.66 112
15132.83 105
15133.99 129
15135.15 125
15136.32 119
15137.48 121
15138.64 119
15139.81 118
15140.97 117
15142.13 104
15143.30 124
15144.46 116
15145.62 105
15146.79 131
15147.95 116
15149.11 111
15150.28 115
15151.44 114
15152.61 116
15153.77 109
15154.93 117
15156.10 118
15157.26 107
15158.42 118
15159.59 108
15160.75 139
15161.92 114
15163.08 122
15164.25 128
15165.41 130
15166.57 117
15167.74 109
15168.90 102
15170.07 115
15171.23 120
15172.40 105
15173.56 121
15174.73 133
15175.89 119
15177.05 109
15178.22 114
15179.38 126
15180.55 112
15181.71 125
15182.88 146
15184.04 115
15185.21 121
15186.37 125
15187.54 127
15188.70 120
15189.87 126
15191.04 138
15192.20 131
15193.37 107
15194.53 118
15195.70 131
15196.86 119
15198.03 108
15199.19 95
15200.36 119
15201.52 129
15202.69 116
15203.86 120
15205.02 133
15206.19 102
15207.35 118
15208.52 138
15209.69 96
15210.85 135
15212.02 110
15213.18 120
15214.35 118
15215.52 121
15216.68 127
15217.85 110
15219.01 121
15220.18 134
15221.35 146
15222.51 118
15223.68 121
15224.85 106
15226.01 144
15227.18 131
15228.35 113
15229.51 128
15230.68 121
15231.85 122
15233.01 103
15234.18 132
15235.35 142
15236.52 117
15237.68 100
15238.85 131
15240.02 115
15241.18 113
15242.35 112
15243.52 131
15244.69 103
15245.85 106
15247.02 120
15248.19 138
15249.36 124
15250.52 120
15251.69 125
15252.86 124
15254.03 115
15255.19 101
15256.36 147
15257.53 115
15258.70 113
15259.86 121
15261.03 104
15262.20 115
15263.37 119
15264.54 151
15265.71 136
15266.87 129
15268.04 129
15269.21 146
15270.38 117
15271.55 98
15272.71 121
15273.88 121
15275.05 140
15276.22 113
15277.39 117
15278.56 138
15279.73 109
15280.90 97
15282.06 113
15283.23 108
15284.40 114
15285.57 127
15286.74 133
15287.91 124
15289.08 119
15290.25 108
15291.42 124
15292.58 129
15293.75 117
15294.92 115
15296.09 135
15297.26 117
15298.43 124
15299.60 127
15300.77 121
15301.94 109
15303.11 113
15304.28 133
15305.45 125
15306.62 115
15307.79 130
15308.96 124
15310.13 118
15311.30 129
15312.47 127
15313.64 140
15314.81 118
15315.98 134
15317.15 131
15318.32 126
15319.49 121
15320.66 146
15321.83 124
15323.00 134
15324.17 127
15325.34 115
15326.51 127
15327.68 132
15328.85 121
15330.02 131
15331.19 132
15332.36 102
15333.53 116
15334.70 132
15335.88 127
15337.05 100
15338.22 109
15339.39 152
15340.56 130
15341.73 112
15342.90 106
15344.07 101
15345.24 109
15346.41 138
15347.59 95
15348.76 113
15349.93 101
15351.10 124
15352.27 108
15353.44 119
15354.61 98
15355.79 122
15356.96 119
15358.13 134
15359.30 116
15360.47 120
15361.65 134
15362.82 94
15363.99 129
15365.16 126
15366.33 112
15367.50 100
15368.68 134
15369.85 128
15371.02 138
15372.19 131
15373.37 135
15374.54 129
15375.71 129
15376.88 104
15378.06 109
15379.23 132
15380.40 122
15381.57 166
15382.75 122
15383.92 113
15385.09 104
15386.26 129
15387.44 111
15388.61 117
15389.78 118
15390.96 113
15392.13 117
15393.30 127
15394.47 114
15395.65 133
15396.82 123
15397.99 139
15399.17 129
15400.34 112
15401.51 115
15402.69 112
15403.86 126
15405.03 127
15406.21 121
15407.38 130
15408.55 134
15409.73 121
15410.90 120
15412.08 114
15413.25 121
15414.42 103
15415.60 109
15416.77 139
15417.95 114
15419.12 118
15420.29 117
15421.47 146
15422.64 119
15423.82 127
15424.99 99
15426.16 128
15427.34 125
15428.51 135
15429.69 125
15430.86 124
15432.04 108
15433.21 119
15434.39 135
15435.56 122
15436.73 132
15437.91 89
15439.08 121
15440.26 131
15441.43 119
15442.61 120
15443.78 131
15444.96 122
15446.13 113
15447.31 119
15448.48 118
15449.66 120
15450.83 108
15452.01 140
15453.19 127
15454.36 131
15455.54 94
15456.71 118
15457.89 117
15459.06 117
15460.24 120
15461.41 120
15462.59 140
15463.77 130
15464.94 125
15466.12 107
15467.29 116
15468.47 105
15469.64 126
15470.82 120
15472.00 104
15473.17 98
15474.35 112
15475.52 122
15476.70 113
15477.88 98
15479.05 118
15480.23 110
15481.41 114
15482.58 117
15483.76 127
15484.94 98
15486.11 112
15487.29 104
15488.47 100
15489.64 113
15490.82 111
15492.00 133
15493.17 116
15494.35 120
15495.53 121
15496.70 117
15497.88 110
15499.06 121
15500.23 106
15501.41 118
15502.59 114
15503.77 128
15504.94 128
15506.12 111
15507.30 103
15508.48 109
15509.65 118
15510.83 128
15512.01 98
15513.19 126
15514.36 121
15515.54 117
15516.72 123
15517.90 120
15519.07 105
15520.25 101
15521.43 116
15522.61 132
15523.79 133
15524.96 112
15526.14 118
15527.32 120
15528.50 105
15529.68 123
15530.86 127
15532.03 109
15533.21 114
15534.39 115
15535.57 111
15536.75 103
15537.93 117
15539.10 119
15540.28 128
15541.46 128
15542.64 112
15543.82 126
15545.00 125
15546.18 126
15547.36 123
15548.54 125
15549.71 127
15550.89 96
15552.07 121
15553.25 92
15554.43 110
15555.61 108
15556.79 126
15557.97 117
15559.15 111
15560.33 104
15561.51 115
15562.69 121
15563.87 103
15565.05 119
15566.23 120
15567.40 120
15568.58 110
15569.76 115
15570.94 126
15572.12 139
15573.30 110
15574.48 112
15575.66 126
15576.84 113
15578.02 114
15579.20 124
15580.38 117
15581.56 117
15582.74 117
15583.92 133
15585.11 97
15586.29 114
15587.47 133
15588.65 97
15589.83 118
15591.01 137
15592.19 128
15593.37 140
15594.55 114
15595.73 114
15596.91 128
15598.09 125
15599.27 104
15600.45 113
15601.63 125
15602.82 125
15604.00 122
15605.18 130
15606.36 121
15607.54 127
15608.72 107
15609.90 116
15611.08 130
15612.27 118
15613.45 119
15614.63 115
15615.81 120
15616.99 102
15618.17 131
15619.36 126
15620.54 123
15621.72 150
15622.90 157
15624.08 107
15625.26 135
15626.45 123
15627.63 131
15628.81 115
15629.99 138
15631.17 125
15632.36 146
15633.54 143
15634.72 136
15635.90 136
15637.09 142
15638.27 113
15639.45 124
15640.63 137
15641.82 116
15643.00 118
15644.18 133
15645.36 131
15646.55 136
15647.73 148
15648.91 137
15650.09 147
15651.28 128
15652.46 125
15653.64 125
15654.83 136
15656.01 129
15657.19 142
15658.37 144
15659.56 145
15660.74 114
15661.92 140
15663.11 121
15664.29 120
15665.47 147
15666.66 122
15667.84 140
15669.03 122
15670.21 127
15671.39 126
15672.58 110
15673.76 116
15674.94 146
15676.13 129
15677.31 130
15678.50 128
15679.68 132
15680.86 140
15682.05 125
15683.23 134
15684.42 131
15685.60 133
15686.78 128
15687.97 122
15689.15 121
15690.34 120
15691.52 119
15692.71 132
15693.89 141
15695.07 121
15696.26 122
15697.44 126
15698.63 112
15699.81 107
15701.00 107
15702.18 119
15703.37 127
15704.55 131
15705.74 156
15706.92 134
15708.11 125
15709.29 119
15710.48 153
15711.66 130
15712.85 116
15714.03 125
15715.22 140
15716.40 120
15717.59 125
15718.77 127
15719.96 124
15721.15 135
15722.33 119
15723.52 127
15724.70 126
15725.89 119
15727.07 133
15728.26 125
15729.45 145
15730.63 126
15731.82 134
15733.00 140
15734.19 123
15735.38 114
15736.56 120
15737.75 120
15738.93 142
15740.12 133
15741.31 146
15742.49 142
15743.68 158
15744.87 121
15746.05 148
15747.24 149
15748.42 139
15749.61 148
15750.80 150
15751.98 114
15753.17 128
15754.36 143
15755.54 140
15756.73 161
15757.92 119
15759.11 128
15760.29 154
15761.48 130
15762.67 131
15763.85 135
15765.04 151
15766.23 133
15767.42 133
15768.60 149
15769.79 134
15770.98 135
15772.17 152
15773.35 160
15774.54 138
15775.73 134
15776.92 128
15778.10 141
15779.29 135
15780.48 147
15781.67 132
15782.85 133
15784.04 131
15785.23 138
15786.42 134
15787.61 126
15788.79 142
15789.98 136
15791.17 129
15792.36 122
15793.55 141
15794.74 119
15795.92 139
15797.11 114
15798.30 128
15799.49 129
15800.68 133
15801.87 129
15803.05 142
15804.24 120
15805.43 112
15806.62 114
15807.81 132
15809.00 128
15810.19 116
15811.38 130
15812.57 130
15813.75 104
15814.94 120
15816.13 117
15817.32 143
15818.51 128
15819.70 140
15820.89 122
15822.08 130
15823.27 115
15824.46 125
15825.65 123
15826.84 130
15828.03 122
15829.22 130
15830.41 120
15831.59 113
15832.78 111
15833.97 131
15835.16 125
15836.35 131
15837.54 123
15838.73 120
15839.92 135
15841.11 117
15842.30 113
15843.49 128
15844.68 142
15845.87 119
15847.06 128
15848.26 116
15849.45 130
15850.64 105
15851.83 112
15853.02 125
15854.21 116
15855.40 106
15856.59 118
15857.78 130
15858.97 119
15860.16 128
15861.35 132
15862.54 128
15863.73 128
15864.92 124
15866.12 109
15867.31 147
15868.50 125
15869.69 145
15870.88 128
15872.07 115
15873.26 99
15874.45 113
15875.65 124
15876.84 97
15878.03 102
15879.22 125
15880.41 117
15881.60 128
15882.79 125
15883.99 112
15885.18 119
15886.37 100
15887.56 120
15888.75 117
15889.94 113
15891.14 97
15892.33 124
15893.52 121
15894.71 109
15895.91 120
15897.10 137
15898.29 146
15899.48 120
15900.67 138
15901.87 116
15903.06 120
15904.25 126
15905.44 127
15906.64 137
15907.83 123
15909.02 122
15910.21 133
15911.41 118
15912.60 114
15913.79 130
15914.99 122
15916.18 126
15917.37 126
15918.56 129
15919.76 116
15920.95 135
15922.14 110
15923.34 109
15924.53 108
15925.72 122
15926.92 127
15928.11 115
15929.30 137
15930.50 115
15931.69 139
15932.88 130
15934.08 144
15935.27 124
15936.46 124
15937.66 123
15938.85 135
15940.05 115
15941.24 108
15942.43 125
15943.63 129
15944.82 148
15946.01 131
15947.21 134
15948.40 123
15949.60 112
15950.79 126
15951.99 136
15953.18 112
15954.37 121
15955.57 112
15956.76 116
15957.96 104
15959.15 109
15960.35 116
15961.54 126
15962.74 119
15963.93 119
15965.13 107
15966.32 106
15967.51 114
15968.71 120
15969.90 107
15971.10 108
15972.29 116
15973.49 117
15974.68 120
15975.88 94
15977.07 109
15978.27 99
15979.47 113
15980.66 122
15981.86 106
15983.05 101
15984.25 103
15985.44 106
15986.64 116
15987.83 103
15989.03 99
15990.22 118
15991.42 127
15992.62 108
15993.81 91
15995.01 120
15996.20 126
15997.40 115
15998.60 100
15999.79 122
16000.99 124
16002.18 117
16003.38 94
16004.58 91
16005.77 119
16006.97 122
16008.17 119
16009.36 105
16010.56 106
16011.75 99
16012.95 117
16014.15 92
16015.34 120
16016.54 108
16017.74 117
16018.93 126
16020.13 110
16021.33 110
16022.52 108
16023.72 105
16024.92 100
16026.12 116
16027.31 134
16028.51 117
16029.71 101
16030.90 117
16032.10 114
16033.30 102
16034.50 117
16035.69 109
16036.89 96
16038.09 101
16039.29 111
16040.48 108
16041.68 119
16042.88 121
16044.08 125
16045.27 111
16046.47 117
16047.67 126
16048.87 117
16050.07 106
16051.26 116
16052.46 103
16053.66 107
16054.86 115
16056.06 108
16057.25 102
16058.45 115
16059.65 115
16060.85 113
16062.05 112
16063.25 117
16064.44 100
16065.64 104
16066.84 104
16068.04 111
16069.24 100
16070.44 104
16071.64 117
16072.83 127
16074.03 110
16075.23 100
16076.43 120
16077.63 121
16078.83 113
16080.03 122
16081.23 102
16082.43 112
16083.63 126
16084.82 116
16086.02 89
16087.22 114
16088.42 101
16089.62 113
16090.82 122
16092.02 123
16093.22 137
16094.42 127
16095.62 120
16096.82 115
16098.02 127
16099.22 105
16100.42 113
16101.62 101
16102.82 116
16104.02 117
16105.22 113
16106.42 119
16107.62 103
16108.82 128
16110.02 102
16111.22 106
16112.42 105
16113.62 132
16114.82 108
16116.02 110
16117.22 118
16118.42 97
16119.62 96
16120.82 99
16122.02 100
16123.22 90
16124.42 114
16125.62 100
16126.83 107
16128.03 99
16129.23 117
16130.43 96
16131.63 113
16132.83 109
16134.03 132
16135.23 99
16136.43 117
16137.63 111
16138.84 101
16140.04 109
16141.24 105
16142.44 115
16143.64 118
16144.84 132
16146.04 101
16147.25 112
16148.45 107
16149.65 108
16150.85 110
16152.05 106
16153.25 110
16154.46 121
16155.66 103
16156.86 109
16158.06 113
16159.26 85
16160.47 123
16161.67 103
16162.87 101
16164.07 98
16165.27 113
16166.48 113
16167.68 108
16168.88 115
16170.08 123
16171.29 111
16172.49 113
16173.69 96
16174.89 122
16176.10 108
16177.30 109
16178.50 95
16179.71 92
16180.91 107
16182.11 107
16183.31 111
16184.52 111
16185.72 121
16186.92 101
16188.13 136
16189.33 102
16190.53 108
16191.74 104
16192.94 109
16194.14 96
16195.35 96
16196.55 99
16197.75 109
16198.96 108
16200.16 126
16201.36 102
16202.57 118
16203.77 107
16204.97 104
16206.18 107
16207.38 103
16208.58 101
16209.79 96
16210.99 106
16212.20 99
16213.40 99
16214.60 106
16215.81 116
16217.01 98
16218.22 87
16219.42 112
16220.63 122
16221.83 114
16223.03 106
16224.24 124
16225.44 105
16226.65 118
16227.85 107
16229.06 113
16230.26 101
16231.47 105
16232.67 104
16233.88 106
16235.08 107
16236.29 103
16237.49 106
16238.70 107
16239.90 100
16241.11 106
16242.31 135
16243.52 107
16244.72 95
16245.93 87
16247.13 114
16248.34 102
16249.54 110
16250.75 109
16251.95 136
16253.16 97
16254.36 102
16255.57 93
16256.78 120
16257.98 118
16259.19 112
16260.39 123
16261.60 114
16262.80 126
16264.01 92
16265.22 129
16266.42 97
16267.63 104
16268.83 98
16270.04 113
16271.25 117
16272.45 102
16273.66 114
16274.87 132
16276.07 128
16277.28 122
16278.49 122
16279.69 107
16280.90 101
16282.10 105
16283.31 138
16284.52 114
16285.72 104
16286.93 105
16288.14 120
16289.35 106
16290.55 107
16291.76 115
16292.97 125
16294.17 107
16295.38 110
16296.59 124
16297.79 111
16299.00 140
16300.21 108
16301.42 124
16302.62 104
16303.83 115
16305.04 127
16306.25 111
16307.45 100
16308.66 93
16309.87 115
16311.08 127
16312.28 101
16313.49 112
16314.70 135
16315.91 105
16317.12 118
16318.32 107
16319.53 114
16320.74 92
16321.95 103
16323.16 113
16324.36 125
16325.57 111
16326.78 122
16327.99 116
16329.20 92
16330.41 120
16331.61 114
16332.82 121
16334.03 100
16335.24 117
16336.45 108
16337.66 121
16338.87 93
16340.07 92
16341.28 105
16342.49 110
16343.70 91
16344.91 115
16346.12 102
16347.33 114
16348.54 106
16349.75 95
16350.95 113
16352.16 102
16353.37 125
16354.58 90
16355.79 118
16357.00 99
16358.21 96
16359.42 110
16360.63 116
16361.84 105
16363.05 108
16364.26 110
16365.47 110
16366.68 95
16367.89 104
16369.10 103
16370.31 105
16371.52 112
16372.73 102
16373.94 116
16375.15 88
16376.36 92
16377.57 105
16378.78 114
16379.99 101
16381.20 100
16382.41 99
16383.62 95
16384.83 104
16386.04 103
16387.25 119
16388.46 91
16389.67 108
16390.88 97
16392.09 114
16393.30 99
16394.51 96
16395.72 89
16396.94 97
16398.15 88
16399.36 103
16400.57 93
16401.78 98
16402.99 102
16404.20 105
16405.41 92
16406.62 103
16407.84 116
16409.05 94
16410.26 107
16411.47 105
16412.68 112
16413.89 97
16415.10 95
16416.32 81
16417.53 77
16418.74 97
16419.95 100
16421.16 104
16422.37 93
16423.59 106
16424.80 96
16426.01 103
16427.22 108
16428.43 106
16429.65 90
16430.86 105
16432.07 107
16433.28 98
16434.49 85
16435.71 104
16436.92 98
16438.13 96
16439.34 96
16440.56 91
16441.77 106
16442.98 90
16444.19 121
16445.41 100
16446.62 96
16447.83 90
16449.04 106
16450.26 95
16451.47 95
16452.68 83
16453.90 101
16455.11 86
16456.32 110
16457.54 94
16458.75 90
16459.96 104
16461.18 89
16462.39 101
16463.60 75
16464.82 114
16466.03 80
16467.24 97
16468.46 87
16469.67 121
16470.88 93
16472.10 113
16473.31 84
16474.52 108
16475.74 99
16476.95 99
16478.17 99
16479.38 82
16480.59 91
16481.81 83
16483.02 104
16484.24 100
16485.45 98
16486.66 86
16487.88 94
16489.09 85
16490.31 109
16491.52 90
16492.74 95
16493.95 91
16495.16 86
16496.38 92
16497.59 105
16498.81 108
16500.02 87
16501.24 91
16502.45 80
16503.67 97
16504.88 106
16506.10 101
16507.31 98
16508.53 91
16509.74 88
16510.96 93
16512.17 97
16513.39 100
16514.60 110
16515.82 84
16517.03 95
16518.25 98
16519.46 106
16520.68 77
16521.89 110
16523.11 87
16524.33 85
16525.54 107
16526.76 90
16527.97 107
16529.19 91
16530.40 100
16531.62 105
16532.84 106
16534.05 102
16535.27 79
16536.48 87
16537.70 108
16538.92 85
16540.13 106
16541.35 92
16542.56 96
16543.78 99
16545.00 104
16546.21 106
16547.43 107
16548.65 102
16549.86 91
16551.08 107
16552.30 109
16553.51 86
16554.73 94
16555.95 94
16557.16 81
16558.38 100
16559.60 106
16560.81 108
16562.03 93
16563.25 79
16564.46 92
16565.68 84
16566.90 91
16568.12 81
16569.33 86
16570.55 83
16571.77 90
16572.99 90
16574.20 105
16575.42 92
16576.64 95
16577.86 91
16579.07 98
16580.29 84
16581.51 85
16582.73 116
16583.94 109
16585.16 108
16586.38 96
16587.60 94
16588.82 93
16590.03 114
16591.25 95
16592.47 90
16593.69 79
16594.91 94
16596.12 103
16597.34 83
16598.56 94
16599.78 97
16601.00 95
16602.22 103
16603.43 94
16604.65 77
16605.87 99
16607.09 95
16608.31 78
16609.53 97
16610.75 98
16611.97 93
16613.18 86
16614.40 75
16615.62 85
16616.84 102
16618.06 89
16619.28 103
16620.50 88
16621.72 92
16622.94 80
16624.16 94
16625.38 88
16626.59 90
16627.81 92
16629.03 107
16630.25 84
16631.47 90
16632.69 68
16633.91 82
16635.13 98
16636.35 93
16637.57 97
16638.79 107
16640.01 98
16641.23 96
16642.45 102
16643.67 84
16644.89 91
16646.11 111
16647.33 102
16648.55 102
16649.77 82
16650.99 91
16652.21 96
16653.43 94
16654.65 100
16655.87 99
16657.09 94
16658.31 107
16659.53 91
16660.75 97
16661.98 83
16663.20 106
16664.42 83
16665.64 76
16666.86 98
16668.08 88
16669.30 98
16670.52 81
16671.74 94
16672.96 94
16674.18 83
16675.41 97
16676.63 97
16677.85 92
16679.07 101
16680.29 85
16681.51 102
16682.73 96
16683.95 85
16685.18 90
16686.40 93
16687.62 96
16688.84 98
16690.06 103
16691.28 90
16692.51 101
16693.73 88
16694.95 86
16696.17 79
16697.39 117
16698.62 102
16699.84 98
16701.06 91
16702.28 82
16703.50 105
16704.73 91
16705.95 89
16707.17 102
16708.39 92
16709.62 98
16710.84 88
16712.06 87
16713.28 95
16714.51 83
16715.73 103
16716.95 90
16718.17 101
16719.40 105
16720.62 108
16721.84 97
16723.07 100
16724.29 91
16725.51 87
16726.73 92
16727.96 83
16729.18 94
16730.40 86
16731.63 89
16732.85 80
16734.07 113
16735.30 98
16736.52 101
16737.74 92
16738.97 91
16740.19 95
16741.41 79
16742.64 86
16743.86 105
16745.09 102
16746.31 86
16747.53 96
16748.76 94
16749.98 104
16751.20 105
16752.43 107
16753.65 104
16754.88 98
16756.10 83
16757.32 108
16758.55 86
16759.77 85
16761.00 87
16762.22 96
16763.45 75
16764.67 99
16765.90 106
16767.12 79
16768.34 106
16769.57 96
16770.79 79
16772.02 96
16773.24 99
16774.47 88
16775.69 95
16776.92 89
16778.14 76
16779.37 87
16780.59 106
16781.82 99
16783.04 89
16784.27 100
16785.49 98
16786.72 89
16787.94 86
16789.17 106
16790.39 87
16791.62 89
16792.85 90
16794.07 116
16795.30 76
16796.52 68
16797.75 94
16798.97 117
16800.20 89
16801.42 88
16802.65 77
16803.88 106
16805.10 89
16806.33 82
16807.55 108
16808.78 100
16810.01 82
16811.23 89
16812.46 119
16813.68 96
16814.91 82
16816.14 83
16817.36 88
16818.59 86
16819.82 94
16821.04 100
16822.27 88
16823.50 92
16824.72 94
16825.95 107
16827.18 91
16828.40 87
16829.63 97
16830.86 116
16832.08 97
16833.31 81
16834.54 74
16835.76 120
16836.99 94
16838.22 93
16839.45 86
16840.67 75
16841.90 79
16843.13 93
16844.36 109
16845.58 87
16846.81 95
16848.04 80
16849.26 109
16850.49 103
16851.72 76
16852.95 93
16854.18 105
16855.40 72
16856.63 100
16857.86 104
16859.09 91
16860.31 92
16861.54 92
16862.77 100
16864.00 95
16865.23 83
16866.46 94
16867.68 116
16868.91 80
16870.14 92
16871.37 89
16872.60 89
16873.83 79
16875.05 86
16876.28 81
16877.51 91
16878.74 73
16879.97 96
16881.20 109
16882.43 80
16883.65 93
16884.88 78
16886.11 108
16887.34 84
16888.57 101
16889.80 85
16891.03 93
16892.26 77
16893.49 86
16894.72 91
16895.94 83
16897.17 75
16898.40 86
16899.63 94
16900.86 96
16902.09 94
16903.32 105
16904.55 105
16905.78 81
16907.01 103
16908.24 94
16909.47 93
16910.70 82
16911.93 115
16913.16 96
16914.39 107
16915.62 70
16916.85 85
16918.08 104
16919.31 89
16920.54 94
16921.77 108
16923.00 116
16924.23 83
16925.46 89
16926.69 88
16927.92 104
16929.15 83
16930.38 100
16931.61 92
16932.84 99
16934.07 74
16935.30 80
16936.53 99
16937.77 101
16939.00 91
16940.23 93
16941.46 112
16942.69 102
16943.92 89
16945.15 71
16946.38 102
16947.61 71
16948.84 104
16950.08 108
16951.31 97
16952.54 71
16953.77 92
16955.00 108
16956.23 110
16957.46 102
16958.70 98
16959.93 95
16961.16 79
16962.39 94
16963.62 80
16964.85 98
16966.09 85
16967.32 85
16968.55 91
16969.78 105
16971.01 86
16972.25 82
16973.48 115
16974.71 76
16975.94 86
16977.17 84
16978.41 115
16979.64 82
16980.87 79
16982.10 94
16983.34 87
16984.57 93
16985.80 85
16987.03 82
16988.27 109
16989.50 93
16990.73 87
16991.96 103
16993.20 95
16994.43 88
16995.66 98
16996.90 117
16998.13 84
16999.36 92
17000.59 90
17001.83 102
17003.06 82
17004.29 98
17005.53 81
17006.76 83
17007.99 81
17009.23 80
17010.46 111
17011.69 83
17012.93 106
17014.16 99
17015.39 89
17016.63 82
17017.86 87
17019.10 99
17020.33 96
17021.56 72
17022.80 99
17024.03 89
17025.26 104
17026.50 68
17027.73 93
17028.97 85
17030.20 96
17031.44 96
17032.67 79
17033.90 88
17035.14 79
17036.37 92
17037.61 87
17038.84 92
17040.08 85
17041.31 100
17042.54 94
17043.78 108
17045.01 88
17046.25 85
17047.48 103
17048.72 94
17049.95 82
17051.19 84
17052.42 98
17053.66 83
17054.89 93
17056.13 90
17057.36 86
17058.60 84
17059.83 107
17061.07 95
17062.30 81
17063.54 86
17064.78 97
17066.01 94
17067.25 81
17068.48 81
17069.72 89
17070.95 83
17072.19 88
17073.42 82
17074.66 79
17075.90 85
17077.13 75
17078.37 105
17079.60 90
17080.84 91
17082.08 75
17083.31 86
17084.55 81
17085.78 81
17087.02 86
17088.26 94
17089.49 104
17090.73 85
17091.97 91
17093.20 90
17094.44 87
17095.67 87
17096.91 99
17098.15 90
17099.38 75
17100.62 79
17101.86 78
17103.09 90
17104.33 81
17105.57 92
17106.81 103
17108.04 97
17109.28 95
17110.52 85
17111.75 87
17112.99 83
17114.23 85
17115.47 82
17116.70 76
17117.94 91
17119.18 81
17120.41 98
17121.65 79
17122.89 91
17124.13 90
17125.36 94
17126.60 90
17127.84 77
17129.08 83
17130.32 93
17131.55 81
17132.79 82
17134.03 84
17135.27 94
17136.51 93
17137.74 88
17138.98 89
17140.22 79
17141.46 85
17142.70 92
17143.93 88
17145.17 86
17146.41 81
17147.65 76
17148.89 103
17150.13 82
17151.36 72
17152.60 71
17153.84 99
17155.08 92
17156.32 103
17157.56 82
17158.80 74
17160.04 95
17161.27 89
17162.51 102
17163.75 86
17164.99 96
17166.23 96
17167.47 83
17168.71 88
17169.95 89
17171.19 87
17172.43 85
17173.67 93
17174.91 89
17176.15 86
17177.38 78
17178.62 81
17179.86 83
17181.10 95
17182.34 83
17183.58 83
17184.82 82
17186.06 111
17187.30 90
17188.54 79
17189.78 85
17191.02 88
17192.26 87
17193.50 117
17194.74 105
17195.98 100
17197.22 97
17198.46 95
17199.70 78
17200.94 82
17202.18 109
17203.42 85
17204.66 101
17205.91 84
17207.15 76
17208.39 93
17209.63 89
17210.87 103
17212.11 85
17213.35 101
17214.59 96
17215.83 92
17217.07 107
17218.31 95
17219.55 96
17220.79 91
17222.04 92
17223.28 105
17224.52 88
17225.76 100
17227.00 92
17228.24 89
17229.48 89
17230.73 97
17231.97 96
17233.21 80
17234.45 87
17235.69 103
17236.93 98
17238.17 79
17239.42 98
17240.66 97
17241.90 93
17243.14 88
17244.38 95
17245.63 99
17246.87 97
17248.11 96
17249.35 90
17250.59 91
17251.84 95
17253.08 90
17254.32 110
17255.56 91
17256.81 84
17258.05 93
17259.29 82
17260.53 105
17261.78 97
17263.02 94
17264.26 102
17265.50 102
17266.75 81
17267.99 107
17269.23 90
17270.47 84
17271.72 110
17272.96 97
17274.20 86
17275.45 84
17276.69 95
17277.93 79
17279.18 89
17280.42 86
17281.66 102
17282.91 87
17284.15 80
17285.39 82
17286.64 97
17287.88 90
17289.12 102
17290.37 107
17291.61 94
17292.85 94
17294.10 89
17295.34 93
17296.58 95
17297.83 87
17299.07 80
17300.32 77
17301.56 76
17302.80 84
17304.05 81
17305.29 99
17306.54 84
17307.78 76
17309.03 87
17310.27 95
17311.51 95
17312.76 110
17314.00 98
17315.25 94
17316.49 96
17317.74 101
17318.98 90
17320.23 92
17321.47 88
17322.71 93
17323.96 81
17325.20 79
17326.45 74
17327.69 85
17328.94 93
17330.18 79
17331.43 82
17332.67 94
17333.92 79
17335.16 101
17336.41 81
17337.66 99
17338.90 94
17340.15 79
17341.39 90
17342.64 92
17343.88 69
17345.13 83
17346.37 87
17347.62 104
17348.86 94
17350.11 103
17351.36 90
17352.60 86
17353.85 81
17355.09 82
17356.34 87
17357.59 106
17358.83 100
17360.08 81
17361.32 83
17362.57 68
17363.82 88
17365.06 96
17366.31 91
17367.56 77
17368.80 83
17370.05 94
17371.30 81
17372.54 87
17373.79 86
17375.03 93
17376.28 92
17377.53 86
17378.78 63
17380.02 76
17381.27 86
17382.52 98
17383.76 92
17385.01 74
17386.26 94
17387.50 83
17388.75 81
17390.00 97
17391.25 96
17392.49 91
17393.74 88
17394.99 79
17396.23 81
17397.48 87
17398.73 91
17399.98 73
17401.22 91
17402.47 89
17403.72 103
17404.97 94
17406.22 89
17407.46 81
17408.71 83
17409.96 86
17411.21 80
17412.45 79
17413.70 94
17414.95 98
17416.20 95
17417.45 100
17418.70 71
17419.94 85
17421.19 76
17422.44 99
17423.69 89
17424.94 97
17426.19 95
17427.43 81
17428.68 72
17429.93 94
17431.18 69
17432.43 90
17433.68 88
17434.93 97
17436.18 92
17437.42 87
17438.67 88
17439.92 78
17441.17 91
17442.42 88
17443.67 98
17444.92 81
17446.17 76
17447.42 94
17448.67 96
17449.92 90
17451.16 89
17452.41 99
17453.66 92
17454.91 89
17456.16 83
17457.41 85
17458.66 77
17459.91 101
17461.16 99
17462.41 90
17463.66 80
17464.91 97
17466.16 71
17467.41 84
17468.66 92
17469.91 98
17471.16 80
17472.41 116
17473.66 90
17474.91 98
17476.16 102
17477.41 102
17478.66 98
17479.91 94
17481.16 93
17482.41 99
17483.66 109
17484.91 94
17486.17 97
17487.42 87
17488.67 107
17489.92 109
17491.17 84
17492.42 102
17493.67 89
17494.92 88
17496.17 112
17497.42 105
17498.67 94
17499.93 91
17501.18 95
17502.43 102
17503.68 91
17504.93 87
17506.18 92
17507.43 107
17508.68 92
17509.94 90
17511.19 92
17512.44 86
17513.69 89
17514.94 92
17516.19 94
17517.45 95
17518.70 103
17519.95 111
17521.20 119
17522.45 89
17523.71 90
17524.96 87
17526.21 94
17527.46 82
17528.71 89
17529.97 96
17531.22 97
17532.47 98
17533.72 108
17534.98 102
17536.23 100
17537.48 107
17538.73 93
17539.99 108
17541.24 97
17542.49 100
17543.74 90
17545.00 99
17546.25 84
17547.50 114
17548.75 108
17550.01 89
17551.26 91
17552.51 103
17553.77 114
17555.02 113
17556.27 106
17557.53 87
17558.78 115
17560.03 83
17561.29 94
17562.54 90
17563.79 111
17565.05 104
17566.30 116
17567.55 110
17568.81 89
17570.06 91
17571.31 110
17572.57 98
17573.82 108
17575.08 101
17576.33 103
17577.58 95
17578.84 89
17580.09 96
17581.35 98
17582.60 114
17583.85 100
17585.11 106
17586.36 88
17587.62 113
17588.87 97
17590.13 118
17591.38 101
17592.63 97
17593.89 93
17595.14 89
17596.40 103
17597.65 85
17598.91 103
17600.16 94
17601.42 105
17602.67 79
17603.93 99
17605.18 88
17606.44 95
17607.69 74
17608.95 109
17610.20 103
17611.46 95
17612.71 96
17613.97 113
17615.22 119
17616.48 84
17617.73 98
17618.99 106
17620.24 114
17621.50 78
17622.75 94
17624.01 96
17625.27 108
17626.52 93
17627.78 97
17629.03 89
17630.29 115
17631.54 107
17632.80 98
17634.06 93
17635.31 75
17636.57 107
17637.82 77
17639.08 113
17640.34 72
17641.59 105
17642.85 93
17644.11 77
17645.36 80
17646.62 87
17647.87 89
17649.13 93
17650.39 92
17651.64 94
17652.90 99
17654.16 91
17655.41 93
17656.67 75
17657.93 83
17659.18 93
17660.44 104
17661.70 83
17662.96 79
17664.21 84
17665.47 90
17666.73 89
17667.98 80
17669.24 77
17670.50 103
17671.76 118
17673.01 89
17674.27 96
17675.53 88
17676.79 93
17678.04 93
17679.30 107
17680.56 93
17681.82 96
17683.07 103
17684.33 92
17685.59 94
17686.85 94
17688.10 99
17689.36 96
17690.62 109
17691.88 79
17693.14 91
17694.39 73
17695.65 88
17696.91 85
17698.17 84
17699.43 98
17700.69 86
17701.94 81
17703.20 89
17704.46 64
17705.72 99
17706.98 88
17708.24 89
17709.50 81
17710.75 85
17712.01 107
17713.27 79
17714.53 82
17715.79 90
17717.05 85
17718.31 83
17719.57 80
17720.83 96
17722.08 106
17723.34 86
17724.60 95
17725.86 100
17727.12 103
17728.38 102
17729.64 94
17730.90 94
17732.16 65
17733.42 83
17734.68 92
17735.94 81
17737.20 96
17738.46 84
17739.72 85
17740.98 95
17742.24 92
17743.50 98
17744.76 97
17746.02 99
17747.28 105
17748.54 98
17749.80 94
17751.06 98
17752.32 82
17753.58 79
17754.84 98
17756.10 110
17757.36 98
17758.62 99
17759.88 103
17761.14 83
17762.40 94
17763.66 104
17764.92 106
17766.18 102
17767.44 88
17768.70 93
17769.96 96
17771.22 97
17772.48 94
17773.75 112
17775.01 86
17776.27 87
17777.53 96
17778.79 97
17780.05 81
17781.31 101
17782.57 83
17783.83 102
17785.10 98
17786.36 98
17787.62 89
17788.88 103
17790.14 85
17791.40 98
17792.66 94
17793.93 93
17795.19 98
17796.45 88
17797.71 109
17798.97 70
17800.24 95
17801.50 82
17802.76 88
17804.02 92
17805.28 100
17806.55 94
17807.81 91
17809.07 92
17810.33 91
17811.59 96
17812.86 105
17814.12 104
17815.38 111
17816.64 78
17817.91 81
17819.17 88
17820.43 75
17821.69 103
17822.96 86
17824.22 83
17825.48 87
17826.75 95
17828.01 92
17829.27 84
17830.53 87
17831.80 80
17833.06 89
17834.32 96
17835.59 115
17836.85 89
17838.11 105
17839.38 91
17840.64 104
17841.90 89
17843.17 99
17844.43 77
17845.69 94
17846.96 89
17848.22 79
17849.48 84
17850.75 87
17852.01 68
17853.27 99
17854.54 85
17855.80 79
17857.07 69
17858.33 90
17859.59 83
17860.86 87
17862.12 85
17863.39 88
17864.65 77
17865.92 85
17867.18 77
17868.44 82
17869.71 96
17870.97 83
17872.24 90
17873.50 92
17874.77 84
17876.03 81
17877.30 82
17878.56 82
17879.82 72
17881.09 82
17882.35 77
17883.62 79
17884.88 75
17886.15 83
17887.41 97
17888.68 80
17889.94 75
17891.21 81
17892.47 98
17893.74 89
17895.00 83
17896.27 86
17897.54 99
17898.80 73
17900.07 81
17901.33 80
17902.60 91
17903.86 83
17905.13 81
17906.39 96
17907.66 88
17908.93 82
17910.19 84
17911.46 78
17912.72 72
17913.99 91
17915.25 79
17916.52 79
17917.79 80
17919.05 91
17920.32 71
17921.59 81
17922.85 87
17924.12 75
17925.38 80
17926.65 91
17927.92 74
17929.18 74
17930.45 93
17931.72 80
17932.98 86
17934.25 81
17935.52 96
17936.78 85
17938.05 95
17939.32 80
17940.58 75
17941.85 75
17943.12 74
17944.38 93
17945.65 96
17946.92 86
17948.19 90
17949.45 92
17950.72 75
17951.99 90
17953.25 103
17954.52 92
17955.79 84
17957.06 87
17958.32 71
17959.59 71
17960.86 82
17962.13 96
17963.39 75
17964.66 82
17965.93 74
17967.20 80
17968.47 88
17969.73 63
17971.00 77
17972.27 78
17973.54 101
17974.81 70
17976.07 81
17977.34 84
17978.61 72
17979.88 92
17981.15 82
17982.42 85
17983.68 84
17984.95 87
17986.22 70
17987.49 86
17988.76 66
17990.03 70
17991.30 85
17992.56 89
17993.83 81
17995.10 88
17996.37 84
17997.64 85
17998.91 77
18000.18 90
18001.45 91
18002.72 90
18003.98 80
18005.25 76
18006.52 90
18007.79 93
18009.06 95
18010.33 80
18011.60 85
18012.87 82
18014.14 97
18015.41 77
18016.68 79
18017.95 80
18019.22 88
18020.49 85
18021.76 92
18023.03 77
18024.30 74
18025.57 91
18026.84 83
18028.11 82
18029.38 87
18030.65 106
18031.92 81
18033.19 96
18034.46 96
18035.73 90
18037.00 80
18038.27 107
18039.54 101
18040.81 101
18042.08 95
18043.35 99
18044.62 87
18045.89 84
18047.16 92
18048.43 101
18049.70 107
18050.97 85
18052.24 117
18053.51 106
18054.79 116
18056.06 86
18057.33 84
18058.60 90
18059.87 94
18061.14 98
18062.41 89
18063.68 96
18064.95 80
18066.23 99
18067.50 99
18068.77 118
18070.04 81
18071.31 89
18072.58 106
18073.85 87
18075.13 84
18076.40 84
18077.67 104
18078.94 88
18080.21 84
18081.49 87
18082.76 96
18084.03 97
18085.30 92
18086.57 89
18087.85 105
18089.12 106
18090.39 106
18091.66 115
18092.93 108
18094.21 74
18095.48 88
18096.75 111
18098.02 75
18099.30 78
18100.57 85
18101.84 106
18103.11 96
18104.39 96
18105.66 87
18106.93 102
18108.20 89
18109.48 108
18110.75 87
18112.02 76
18113.30 86
18114.57 103
18115.84 115
18117.12 99
18118.39 84
18119.66 96
18120.94 109
18122.21 100
18123.48 109
18124.76 88
18126.03 99
18127.30 84
18128.58 89
18129.85 89
18131.12 86
18132.40 85
18133.67 106
18134.94 96
18136.22 100
18137.49 80
18138.77 104
18140.04 103
18141.31 88
18142.59 86
18143.86 95
18145.14 97
18146.41 72
18147.68 95
18148.96 99
18150.23 104
18151.51 97
18152.78 78
18154.06 104
18155.33 96
18156.60 98
18157.88 79
18159.15 89
18160.43 92
18161.70 105
18162.98 96
18164.25 99
18165.53 85
18166.80 83
18168.08 87
18169.35 80
18170.63 84
18171.90 90
18173.18 91
18174.45 86
18175.73 88
18177.00 92
18178.28 75
18179.55 87
18180.83 96
18182.10 76
18183.38 96
18184.66 92
18185.93 99
18187.21 95
18188.48 93
18189.76 66
18191.03 96
18192.31 103
18193.59 95
18194.86 77
18196.14 96
18197.41 94
18198.69 83
18199.97 104
18201.24 89
18202.52 84
18203.79 99
18205.07 83
18206.35 81
18207.62 81
18208.90 82
18210.18 87
18211.45 103
18212.73 95
18214.00 99
18215.28 86
18216.56 83
18217.83 92
18219.11 93
18220.39 74
18221.66 98
18222.94 84
18224.22 87
18225.50 80
18226.77 98
18228.05 89
18229.33 112
18230.60 83
18231.88 88
18233.16 84
18234.44 85
18235.71 87
18236.99 79
18238.27 88
18239.54 84
18240.82 101
18242.10 76
18243.38 86
18244.65 84
18245.93 78
18247.21 93
18248.49 94
18249.77 85
18251.04 94
18252.32 83
18253.60 97
18254.88 87
18256.16 84
18257.43 94
18258.71 90
18259.99 89
18261.27 70
18262.55 82
18263.82 86
18265.10 91
18266.38 87
18267.66 96
18268.94 77
18270.22 84
18271.50 75
18272.77 85
18274.05 94
18275.33 85
18276.61 95
18277.89 88
18279.17 85
18280.45 79
18281.73 96
18283.00 87
18284.28 76
18285.56 83
18286.84 97
18288.12 76
18289.40 72
18290.68 80
18291.96 84
18293.24 88
18294.52 72
18295.80 96
18297.08 86
18298.36 91
18299.63 91
18300.91 96
18302.19 68
18303.47 82
18304.75 77
18306.03 89
18307.31 71
18308.59 80
18309.87 68
18311.15 87
18312.43 100
18313.71 70
18314.99 97
18316.27 90
18317.55 90
18318.83 94
18320.11 84
18321.39 91
18322.67 86
18323.95 85
18325.24 109
18326.52 92
18327.80 85
18329.08 95
18330.36 87
18331.64 71
18332.92 83
18334.20 100
18335.48 86
18336.76 85
18338.04 90
18339.32 107
18340.60 95
18341.89 95
18343.17 91
18344.45 108
18345.73 83
18347.01 79
18348.29 78
18349.57 89
18350.85 82
18352.14 90
18353.42 87
18354.70 77
18355.98 76
18357.26 75
18358.54 95
18359.82 100
18361.11 88
18362.39 78
18363.67 98
18364.95 72
18366.23 78
18367.52 79
18368.80 88
18370.08 77
18371.36 90
18372.64 90
18373.93 70
18375.21 87
18376.49 79
18377.77 108
18379.05 89
18380.34 73
18381.62 94
18382.90 101
18384.18 70
18385.47 75
18386.75 75
18388.03 97
18389.32 78
18390.60 79
18391.88 77
18393.16 85
18394.45 95
18395.73 95
18397.01 94
18398.30 81
18399.58 90
18400.86 93
18402.14 98
18403.43 68
18404.71 78
18405.99 63
18407.28 77
18408.56 83
18409.84 80
18411.13 91
18412.41 96
18413.70 88
18414.98 80
18416.26 86
18417.55 88
18418.83 79
18420.11 79
18421.40 92
18422.68 83
18423.97 91
18425.25 93
18426.53 83
18427.82 63
18429.10 89
18430.39 77
18431.67 97
18432.95 79
18434.24 83
18435.52 88
18436.81 79
18438.09 80
18439.38 87
18440.66 111
18441.94 85
18443.23 100
18444.51 80
18445.80 94
18447.08 87
18448.37 103
18449.65 74
18450.94 69
18452.22 85
18453.51 100
18454.79 84
18456.08 79
18457.36 100
18458.65 91
18459.93 87
18461.22 83
18462.50 79
18463.79 88
18465.07 78
18466.36 84
18467.65 96
18468.93 80
18470.22 77
18471.50 80
18472.79 98
18474.07 74
18475.36 87
18476.64 90
18477.93 80
18479.22 87
18480.50 78
18481.79 107
18483.07 81
18484.36 101
18485.65 75
18486.93 99
18488.22 83
18489.50 80
18490.79 82
18492.08 96
18493.36 101
18494.65 72
18495.94 79
18497.22 73
18498.51 92
18499.80 93
18501.08 88
18502.37 91
18503.66 91
18504.94 93
18506.23 99
18507.52 104
18508.80 90
18510.09 93
18511.38 106
18512.66 92
18513.95 78
18515.24 85
18516.53 84
18517.81 103
18519.10 103
18520.39 81
18521.67 69
18522.96 91
18524.25 99
18525.54 90
18526.82 82
18528.11 77
18529.40 99
18530.69 94
18531.97 96
18533.26 79
18534.55 90
18535.84 95
18537.13 102
18538.41 80
18539.70 89
18540.99 87
18542.28 95
18543.57 90
18544.85 84
18546.14 109
18547.43 93
18548.72 89
18550.01 105
18551.30 107
18552.58 95
18553.87 90
18555.16 90
18556.45 94
18557.74 92
18559.03 91
18560.32 91
18561.60 93
18562.89 93
18564.18 94
18565.47 66
18566.76 109
18568.05 83
18569.34 96
18570.63 88
18571.92 94
18573.20 103
18574.49 73
18575.78 83
18577.07 87
18578.36 87
18579.65 81
18580.94 73
18582.23 101
18583.52 103
18584.81 104
18586.10 96
18587.39 93
18588.68 86
18589.97 94
18591.26 104
18592.55 94
18593.84 91
18595.13 93
18596.42 95
18597.71 83
18599.00 91
18600.29 86
18601.58 77
18602.87 92
18604.16 80
18605.45 90
18606.74 93
18608.03 86
18609.32 90
18610.61 92
18611.90 88
18613.19 81
18614.48 95
18615.77 76
18617.06 87
18618.35 98
18619.64 67
18620.93 76
18622.22 106
18623.52 101
18624.81 92
18626.10 86
18627.39 85
18628.68 96
18629.97 90
18631.26 74
18632.55 76
18633.84 93
18635.14 93
18636.43 93
18637.72 81
18639.01 80
18640.30 85
18641.59 84
18642.88 76
18644.18 79
18645.47 92
18646.76 88
18648.05 90
18649.34 96
18650.63 68
18651.93 79
18653.22 85
18654.51 91
18655.80 68
18657.09 77
18658.39 81
18659.68 92
18660.97 76
18662.26 72
18663.56 81
18664.85 98
18666.14 97
18667.43 103
18668.72 83
18670.02 85
18671.31 91
18672.60 78
18673.90 94
18675.19 72
18676.48 81
18677.77 78
18679.07 73
18680.36 59
18681.65 82
18682.95 79
18684.24 90
18685.53 73
18686.82 76
18688.12 82
18689.41 90
18690.70 97
18692.00 78
18693.29 71
18694.58 92
18695.88 93
18697.17 85
18698.46 73
18699.76 72
18701.05 97
18702.34 86
18703.64 58
18704.93 77
18706.23 82
18707.52 73
18708.81 80
18710.11 85
18711.40 75
18712.70 71
18713.99 72
18715.28 92
18716.58 79
18717.87 82
18719.17 72
18720.46 91
18721.75 75
18723.05 87
18724.34 68
18725.64 88
18726.93 78
18728.23 74
18729.52 87
18730.82 85
18732.11 76
18733.41 72
18734.70 93
18735.99 89
18737.29 78
18738.58 90
18739.88 81
18741.17 81
18742.47 81
18743.76 80
18745.06 91
18746.35 85
18747.65 80
18748.95 83
18750.24 102
18751.54 76
18752.83 70
18754.13 71
18755.42 74
18756.72 84
18758.01 84
18759.31 81
18760.60 69
18761.90 74
18763.20 82
18764.49 76
18765.79 79
18767.08 83
18768.38 92
18769.68 105
18770.97 78
18772.27 82
18773.56 79
18774.86 83
18776.16 86
18777.45 95
18778.75 84
18780.04 84
18781.34 75
18782.64 82
18783.93 83
18785.23 94
18786.53 78
18787.82 65
18789.12 76
18790.42 88
18791.71 101
18793.01 90
18794.31 75
18795.60 83
18796.90 79
18798.20 72
18799.50 67
18800.79 80
18802.09 91
18803.39 81
18804.68 75
18805.98 94
18807.28 92
18808.58 81
18809.87 89
18811.17 83
18812.47 88
18813.77 73
18815.06 82
18816.36 87
18817.66 81
18818.96 78
18820.25 77
18821.55 86
18822.85 95
18824.15 86
18825.44 71
18826.74 75
18828.04 70
18829.34 67
18830.64 86
18831.93 73
18833.23 93
18834.53 72
18835.83 99
18837.13 87
18838.43 86
18839.72 84
18841.02 84
18842.32 82
18843.62 74
18844.92 89
18846.22 72
18847.52 77
18848.81 73
18850.11 94
18851.41 89
18852.71 90
18854.01 83
18855.31 66
18856.61 73
18857.91 71
18859.21 81
18860.51 92
18861.80 83
18863.10 78
18864.40 81
18865.70 96
18867.00 80
18868.30 82
18869.60 99
18870.90 107
18872.20 78
18873.50 75
18874.80 88
18876.10 81
18877.40 83
18878.70 78
18880.00 92
18881.30 72
18882.60 88
18883.90 82
18885.20 69
18886.50 73
18887.80 78
18889.10 84
18890.40 66
18891.70 81
18893.00 85
18894.30 86
18895.60 84
18896.90 101
18898.20 85
18899.50 88
18900.80 89
18902.10 87
18903.40 85
18904.70 94
18906.00 79
18907.30 87
18908.60 84
18909.90 93
18911.21 72
18912.51 70
18913.81 101
18915.11 86
18916.41 95
18917.71 76
18919.01 90
18920.31 80
18921.61 91
18922.92 85
18924.22 84
18925.52 81
18926.82 88
18928.12 93
18929.42 75
18930.72 72
18932.03 74
18933.33 73
18934.63 81
18935.93 79
18937.23 82
18938.53 100
18939.84 87
18941.14 80
18942.44 90
18943.74 81
18945.04 72
18946.35 100
18947.65 79
18948.95 71
18950.25 90
18951.56 72
18952.86 93
18954.16 78
18955.46 104
18956.76 71
18958.07 86
18959.37 77
18960.67 75
18961.97 80
18963.28 92
18964.58 81
18965.88 80
18967.19 103
18968.49 57
18969.79 80
18971.09 74
18972.40 80
18973.70 70
18975.00 78
18976.31 75
18977.61 85
18978.91 79
18980.22 78
18981.52 83
18982.82 90
18984.13 85
18985.43 90
18986.73 85
18988.04 76
18989.34 75
18990.64 80
18991.95 71
18993.25 66
18994.56 82
18995.86 81
18997.16 82
18998.47 91
18999.77 71
19001.07 79
19002.38 91
19003.68 75
19004.99 81
19006.29 76
19007.60 81
19008.90 80
19010.20 70
19011.51 86
19012.81 75
19014.12 78
19015.42 76
19016.73 87
19018.03 76
19019.34 76
19020.64 77
19021.94 92
19023.25 81
19024.55 69
19025.86 99
19027.16 65
19028.47 93
19029.77 73
19031.08 73
19032.38 62
19033.69 85
19034.99 74
19036.30 72
19037.60 69
19038.91 84
19040.21 76
19041.52 89
19042.83 77
19044.13 80
19045.44 85
19046.74 84
19048.05 77
19049.35 68
19050.66 76
19051.96 81
19053.27 78
19054.58 70
19055.88 75
19057.19 85
19058.49 78
19059.80 62
19061.11 85
19062.41 85
19063.72 73
19065.02 92
19066.33 82
19067.64 75
19068.94 73
19070.25 82
19071.56 79
19072.86 70
19074.17 63
19075.48 74
19076.78 85
19078.09 78
19079.40 76
19080.70 95
19082.01 78
19083.32 62
19084.62 71
19085.93 69
19087.24 53
19088.54 76
19089.85 79
19091.16 73
19092.46 88
19093.77 64
19095.08 90
19096.39 67
19097.69 93
19099.00 70
19100.31 65
19101.62 81
19102.92 80
19104.23 85
19105.54 84
19106.85 89
19108.15 78
19109.46 84
19110.77 85
19112.08 71
19113.38 60
19114.69 73
19116.00 78
19117.31 68
19118.62 76
19119.92 59
19121.23 65
19122.54 74
19123.85 76
19125.16 84
19126.47 89
19127.77 74
19129.08 80
19130.39 71
19131.70 82
19133.01 71
19134.32 85
19135.63 79
19136.93 78
19138.24 79
19139.55 76
19140.86 66
19142.17 78
19143.48 81
19144.79 77
19146.10 61
19147.40 72
19148.71 77
19150.02 89
19151.33 83
19152.64 83
19153.95 68
19155.26 85
19156.57 78
19157.88 75
19159.19 78
19160.50 76
19161.81 68
19163.12 64
19164.43 74
19165.74 69
19167.05 68
19168.36 71
19169.66 75
19170.97 75
19172.28 57
19173.59 68
19174.90 77
19176.21 73
19177.52 70
19178.83 73
19180.14 72
19181.45 91
19182.77 67
19184.08 81
19185.39 61
19186.70 80
19188.01 81
19189.32 81
19190.63 55
19191.94 76
19193.25 73
19194.56 91
19195.87 74
19197.18 75
19198.49 78
19199.80 85
19201.11 79
19202.42 74
19203.73 78
19205.05 73
19206.36 68
19207.67 67
19208.98 86
19210.29 77
19211.60 87
19212.91 72
19214.22 60
19215.54 73
19216.85 74
19218.16 66
19219.47 67
19220.78 81
19222.09 63
19223.40 91
19224.72 77
19226.03 89
19227.34 70
19228.65 88
19229.96 70
19231.28 77
19232.59 74
19233.90 80
19235.21 86
19236.52 77
19237.84 77
19239.15 75
19240.46 86
19241.77 78
19243.08 80
19244.40 82
19245.71 75
19247.02 66
19248.33 76
19249.65 86
19250.96 77
19252.27 65
19253.58 59
19254.90 71
19256.21 78
19257.52 67
19258.84 68
19260.15 67
19261.46 74
19262.77 76
19264.09 71
19265.40 77
19266.71 56
19268.03 75
19269.34 75
19270.65 77
19271.97 75
19273.28 76
19274.59 78
19275.91 78
19277.22 69
19278.53 69
19279.85 74
19281.16 87
19282.47 72
19283.79 67
19285.10 80
19286.42 80
19287.73 75
19289.04 81
19290.36 69
19291.67 78
19292.99 83
19294.30 63
19295.61 72
19296.93 76
19298.24 70
19299.56 79
19300.87 86
19302.18 77
19303.50 67
19304.81 82
19306.13 69
19307.44 80
19308.76 78
19310.07 66
19311.39 76
19312.70 77
19314.02 74
19315.33 70
19316.64 74
19317.96 60
19319.27 84
19320.59 74
19321.90 71
19323.22 72
19324.53 66
19325.85 62
19327.17 55
19328.48 84
19329.80 70
19331.11 68
19332.43 73
19333.74 69
19335.06 81
19336.37 68
19337.69 73
19339.00 61
19340.32 87
19341.64 56
19342.95 61
19344.27 72
19345.58 74
19346.90 78
19348.21 78
19349.53 74
19350.85 68
19352.16 75
19353.48 85
19354.79 81
19356.11 75
19357.43 62
19358.74 72
19360.06 87
19361.38 69
19362.69 68
19364.01 79
19365.32 81
19366.64 75
19367.96 89
19369.27 77
19370.59 66
19371.91 71
19373.22 75
19374.54 82
19375.86 68
19377.18 70
19378.49 83
19379.81 96
19381.13 81
19382.44 71
19383.76 76
19385.08 71
19386.39 80
19387.71 71
19389.03 91
19390.35 75
19391.66 82
19392.98 83
19394.30 68
19395.62 63
19396.93 61
19398.25 76
19399.57 85
19400.89 70
19402.20 71
19403.52 66
19404.84 82
19406.16 75
19407.48 74
19408.79 75
19410.11 84
19411.43 75
19412.75 74
19414.07 71
19415.38 76
19416.70 78
19418.02 77
19419.34 70
19420.66 58
19421.98 77
19423.29 82
19424.61 78
19425.93 78
19427.25 80
19428.57 80
19429.89 63
19431.21 78
19432.53 76
19433.84 68
19435.16 72
19436.48 67
19437.80 74
19439.12 76
19440.44 72
19441.76 74
19443.08 72
19444.40 78
19445.72 71
19447.03 64
19448.35 71
19449.67 76
19450.99 62
19452.31 79
19453.63 73
19454.95 76
19456.27 79
19457.59 64
19458.91 71
19460.23 73
19461.55 76
19462.87 76
19464.19 75
19465.51 77
19466.83 79
19468.15 79
19469.47 69
19470.79 62
19472.11 61
19473.43 77
19474.75 74
19476.07 63
19477.39 71
19478.71 70
19480.03 60
19481.35 79
19482.67 70
19483.99 69
19485.31 56
19486.63 85
19487.95 89
19489.28 76
19490.60 75
19491.92 73
19493.24 67
19494.56 84
19495.88 77
19497.20 83
19498.52 84
19499.84 72
19501.16 66
19502.49 56
19503.81 58
19505.13 66
19506.45 75
19507.77 67
19509.09 76
19510.41 71
19511.73 68
19513.06 86
19514.38 69
19515.70 70
19517.02 61
19518.34 74
19519.66 68
19520.99 63
19522.31 63
19523.63 70
19524.95 66
19526.27 66
19527.60 64
19528.92 75
19530.24 74
19531.56 70
19532.88 68
19534.21 77
19535.53 82
19536.85 74
19538.17 70
19539.50 65
19540.82 68
19542.14 67
19543.46 70
19544.79 61
19546.11 75
19547.43 73
19548.75 75
19550.08 80
19551.40 82
19552.72 79
19554.05 93
19555.37 73
19556.69 84
19558.01 87
19559.34 64
19560.66 73
19561.98 49
19563.31 58
19564.63 71
19565.95 77
19567.28 76
19568.60 78
19569.92 65
19571.25 68
19572.57 72
19573.89 81
19575.22 65
19576.54 74
19577.87 63
19579.19 74
19580.51 61
19581.84 83
19583.16 74
19584.49 72
19585.81 72
19587.13 61
19588.46 64
19589.78 61
19591.11 67
19592.43 66
19593.75 78
19595.08 69
19596.40 68
19597.73 85
19599.05 71
19600.38 63
19601.70 62
19603.03 75
19604.35 56
19605.67 80
19607.00 78
19608.32 60
19609.65 55
19610.97 76
19612.30 78
19613.62 81
19614.95 69
19616.27 72
19617.60 60
19618.92 73
19620.25 73
19621.57 74
19622.90 80
19624.22 75
19625.55 63
19626.88 76
19628.20 62
19629.53 64
19630.85 74
19632.18 65
19633.50 81
19634.83 57
19636.15 62
19637.48 72
19638.81 71
19640.13 62
19641.46 75
19642.78 77
19644.11 74
19645.44 65
19646.76 74
19648.09 67
19649.41 67
19650.74 68
19652.07 62
19653.39 84
19654.72 79
19656.05 68
19657.37 86
19658.70 63
19660.02 74
19661.35 71
19662.68 67
19664.00 60
19665.33 83
19666.66 77
19667.98 65
19669.31 63
19670.64 73
19671.97 67
19673.29 68
19674.62 41
19675.95 70
19677.27 88
19678.60 83
19679.93 62
19681.26 72
19682.58 75
19683.91 68
19685.24 80
19686.56 79
19687.89 65
19689.22 66
19690.55 68
19691.87 56
19693.20 77
19694.53 72
19695.86 66
19697.19 72
19698.51 70
19699.84 67
19701.17 61
19702.50 68
19703.83 74
19705.15 69
19706.48 80
19707.81 60
19709.14 75
19710.47 62
19711.79 67
19713.12 80
19714.45 65
19715.78 79
19717.11 76
19718.44 60
19719.76 57
19721.09 80
19722.42 74
19723.75 66
19725.08 56
19726.41 76
19727.74 73
19729.07 70
19730.39 66
19731.72 67
19733.05 71
19734.38 76
19735.71 64
19737.04 76
19738.37 84
19739.70 61
19741.03 83
19742.36 78
19743.69 77
19745.02 61
19746.35 83
19747.67 73
19749.00 74
19750.33 62
19751.66 69
19752.99 73
19754.32 65
19755.65 57
19756.98 78
19758.31 73
19759.64 73
19760.97 83
19762.30 72
19763.63 73
19764.96 54
19766.29 63
19767.62 65
19768.95 79
19770.28 79
19771.61 82
19772.94 66
19774.27 62
19775.60 79
19776.93 80
19778.27 65
19779.60 68
19780.93 81
19782.26 75
19783.59 63
19784.92 60
19786.25 69
19787.58 62
19788.91 79
19790.24 70
19791.57 96
19792.90 69
19794.24 79
19795.57 67
19796.90 81
19798.23 65
19799.56 65
19800.89 84
19802.22 88
19803.55 70
19804.89 74
19806.22 93
19807.55 74
19808.88 60
19810.21 73
19811.54 95
19812.87 90
19814.21 75
19815.54 75
19816.87 76
19818.20 77
19819.53 79
19820.87 83
19822.20 78
19823.53 72
19824.86 75
19826.19 94
19827.53 63
19828.86 88
19830.19 68
19831.52 78
19832.86 73
19834.19 71
19835.52 70
19836.85 67
19838.19 70
19839.52 69
19840.85 78
19842.18 61
19843.52 71
19844.85 70
19846.18 81
19847.51 59
19848.85 72
19850.18 82
19851.51 99
19852.85 57
19854.18 67
19855.51 65
19856.85 69
19858.18 67
19859.51 75
19860.85 85
19862.18 71
19863.51 67
19864.85 74
19866.18 75
19867.51 60
19868.85 82
19870.18 65
19871.51 81
19872.85 67
19874.18 70
19875.52 60
19876.85 90
19878.18 76
19879.52 70
19880.85 63
19882.18 65
19883.52 64
19884.85 63
19886.19 72
19887.52 65
19888.86 76
19890.19 65
19891.52 83
19892.86 68
19894.19 77
19895.53 75
19896.86 87
19898.20 75
19899.53 75
19900.87 68
19902.20 76
19903.54 73
19904.87 63
19906.21 68
19907.54 65
19908.88 75
19910.21 79
19911.55 78
19912.88 61
19914.22 73
19915.55 69
19916.89 88
19918.22 52
19919.56 76
19920.89 75
19922.23 76
19923.56 69
19924.90 68
19926.23 61
19927.57 61
19928.90 77
19930.24 64
19931.58 67
19932.91 72
19934.25 86
19935.58 59
19936.92 73
19938.26 78
19939.59 69
19940.93 67
19942.26 74
19943.60 75
19944.94 84
19946.27 80
19947.61 68
19948.94 81
19950.28 82
19951.62 82
19952.95 58
19954.29 63
19955.63 73
19956.96 67
19958.30 69
19959.64 74
19960.97 79
19962.31 65
19963.65 60
19964.98 92
19966.32 72
19967.66 71
19968.99 67
19970.33 73
19971.67 82
19973.00 59
19974.34 80
19975.68 62
19977.02 86
19978.35 79
19979.69 79
19981.03 69
19982.37 80
19983.70 61
19985.04 66
19986.38 73
19987.72 76
19989.05 79
19990.39 86
19991.73 65
19993.07 57
19994.40 74
19995.74 59
19997.08 75
19998.42 82
19999.76 78
20001.09 72
20002.43 69
20003.77 68
20005.11 82
20006.45 75
20007.79 76
20009.12 76
20010.46 84
20011.80 76
20013.14 78
20014.48 101
20015.82 78
20017.15 85
20018.49 61
20019.83 87
20021.17 97
20022.51 87
20023.85 88
20025.19 81
20026.53 77
20027.86 76
20029.20 83
20030.54 83
20031.88 87
20033.22 71
20034.56 82
20035.90 74
20037.24 75
20038.58 77
20039.92 71
20041.26 67
20042.60 86
20043.94 60
20045.27 89
20046.61 71
20047.95 96
20049.29 75
20050.63 82
20051.97 85
20053.31 71
20054.65 89
20055.99 61
20057.33 85
20058.67 73
20060.01 94
20061.35 71
20062.69 75
20064.03 67
20065.37 82
20066.71 79
20068.05 76
20069.39 65
20070.73 70
20072.07 71
20073.42 97
20074.76 86
20076.10 67
20077.44 74
20078.78 85
20080.12 82
20081.46 89
20082.80 72
20084.14 64
20085.48 81
20086.82 61
20088.16 84
20089.50 75
20090.85 74
20092.19 72
20093.53 75
20094.87 73
20096.21 74
20097.55 81
20098.89 65
20100.23 87
20101.58 65
20102.92 88
20104.26 55
20105.60 91
20106.94 57
20108.28 67
20109.63 88
20110.97 77
20112.31 97
20113.65 74
20114.99 87
20116.33 57
20117.68 74
20119.02 82
20120.36 73
20121.70 74
20123.04 88
20124.39 62
20125.73 75
20127.07 62
20128.41 65
20129.76 69
20131.10 81
20132.44 69
20133.78 79
