# Supplementary material for: MALDI-TOF MS typing enables the classification of brewing yeasts of the genus Saccharomyces to major beer styles
Source: PLoS One. 2017 Aug 9;12(8):e0181694. doi: 10.1371/journal.pone.0181694 (PMC5549903; doi:10.1371/journal.pone.0181694)
Supplement: S5 File — The directory includes 90 raw files and was zipped to “.zip”; the folder has three strains with 30 spectra per strain; S1 Text explains the raw files with an example and Table 1 represents the yeast strains used within the experiment. (ZIP) [file pone.0181694.s008.zip › 13-15/30262-213-OG-Ale-Ale-YPG-18h-E-E_2015-08-07_1_0_E4_1.dat]

2000.64 1835
2001.06 1794
2001.49 1856
2001.91 1926
2002.33 2185
2002.75 1883
2003.17 1996
2003.60 1908
2004.02 1936
2004.44 1925
2004.86 1712
2005.28 1809
2005.70 1691
2006.13 1788
2006.55 1811
2006.97 1759
2007.39 1781
2007.82 1793
2008.24 1599
2008.66 1817
2009.08 1703
2009.51 1761
2009.93 1755
2010.35 1925
2010.77 1817
2011.20 1766
2011.62 1746
2012.04 1822
2012.46 1852
2012.89 1706
2013.31 1704
2013.73 1631
2014.15 1646
2014.58 1799
2015.00 1787
2015.42 1687
2015.85 1634
2016.27 1627
2016.69 1816
2017.12 1743
2017.54 1961
2017.96 1735
2018.39 1719
2018.81 1707
2019.23 1750
2019.66 1822
2020.08 1737
2020.50 1767
2020.93 1871
2021.35 1879
2021.78 1745
2022.20 1861
2022.62 1880
2023.05 1923
2023.47 1778
2023.89 1700
2024.32 1677
2024.74 1714
2025.17 1569
2025.59 1587
2026.01 1744
2026.44 1664
2026.86 1582
2027.29 1681
2027.71 1734
2028.14 1618
2028.56 1665
2028.99 1716
2029.41 1635
2029.83 1506
2030.26 1404
2030.68 1395
2031.11 1425
2031.53 1513
2031.96 1510
2032.38 1569
2032.81 1477
2033.23 1465
2033.66 1583
2034.08 1452
2034.51 1558
2034.93 1632
2035.36 1590
2035.78 1536
2036.21 1563
2036.63 1611
2037.06 1602
2037.48 1566
2037.91 1389
2038.33 1649
2038.76 1665
2039.19 1557
2039.61 1823
2040.04 1651
2040.46 1709
2040.89 1672
2041.31 1761
2041.74 1669
2042.17 1562
2042.59 1607
2043.02 1681
2043.44 1847
2043.87 1652
2044.30 1671
2044.72 1674
2045.15 1439
2045.57 1529
2046.00 1345
2046.43 1485
2046.85 1471
2047.28 1526
2047.71 1616
2048.13 1806
2048.56 1653
2048.99 1521
2049.41 1568
2049.84 1465
2050.27 1465
2050.69 1578
2051.12 1563
2051.55 1536
2051.97 1598
2052.40 1528
2052.83 1471
2053.25 1606
2053.68 1674
2054.11 1660
2054.54 1515
2054.96 1706
2055.39 1501
2055.82 1489
2056.24 1436
2056.67 1314
2057.10 1435
2057.53 1559
2057.95 1404
2058.38 1591
2058.81 1554
2059.24 1583
2059.66 1503
2060.09 1404
2060.52 1543
2060.95 1668
2061.38 1787
2061.80 1676
2062.23 1636
2062.66 1743
2063.09 1696
2063.52 1624
2063.94 1623
2064.37 1599
2064.80 1740
2065.23 1522
2065.66 1599
2066.09 1734
2066.51 1572
2066.94 1690
2067.37 1521
2067.80 1690
2068.23 1776
2068.66 1524
2069.08 1665
2069.51 1728
2069.94 1541
2070.37 1505
2070.80 1555
2071.23 1482
2071.66 1645
2072.09 1620
2072.52 1683
2072.94 1678
2073.37 1655
2073.80 1484
2074.23 1525
2074.66 1535
2075.09 1662
2075.52 1559
2075.95 1622
2076.38 1545
2076.81 1569
2077.24 1773
2077.67 1684
2078.10 1706
2078.53 1600
2078.96 1598
2079.39 1665
2079.82 1647
2080.25 1769
2080.68 1731
2081.11 1840
2081.54 2069
2081.97 2167
2082.40 2085
2082.83 2124
2083.26 2040
2083.69 1876
2084.12 1868
2084.55 1756
2084.98 1788
2085.41 1732
2085.84 1627
2086.27 1631
2086.70 1805
2087.13 1730
2087.56 1655
2087.99 1613
2088.42 1509
2088.85 1550
2089.28 1553
2089.71 1563
2090.14 1619
2090.57 1490
2091.01 1558
2091.44 1511
2091.87 1425
2092.30 1791
2092.73 1656
2093.16 1787
2093.59 1858
2094.02 1831
2094.45 2039
2094.89 1928
2095.32 2036
2095.75 2040
2096.18 1798
2096.61 1931
2097.04 1853
2097.47 1778
2097.91 1832
2098.34 1821
2098.77 1706
2099.20 1822
2099.63 1703
2100.07 1490
2100.50 1457
2100.93 1509
2101.36 1556
2101.79 1636
2102.23 1645
2102.66 1497
2103.09 1495
2103.52 1575
2103.95 1713
2104.39 1510
2104.82 1408
2105.25 1535
2105.68 1526
2106.12 1521
2106.55 1572
2106.98 1583
2107.41 1557
2107.85 1516
2108.28 1749
2108.71 1668
2109.14 1603
2109.58 1744
2110.01 1759
2110.44 1852
2110.88 1832
2111.31 1618
2111.74 1570
2112.18 1774
2112.61 1759
2113.04 1838
2113.48 1804
2113.91 1680
2114.34 1756
2114.78 1669
2115.21 1711
2115.64 1647
2116.08 1521
2116.51 1538
2116.94 1689
2117.38 1524
2117.81 1510
2118.24 1394
2118.68 1652
2119.11 1587
2119.55 1557
2119.98 1309
2120.41 1606
2120.85 1715
2121.28 1654
2121.72 1528
2122.15 1485
2122.58 1624
2123.02 1614
2123.45 1569
2123.89 1571
2124.32 1610
2124.75 1664
2125.19 1581
2125.62 1586
2126.06 1506
2126.49 1602
2126.93 1514
2127.36 1440
2127.80 1506
2128.23 1537
2128.67 1682
2129.10 1446
2129.54 1434
2129.97 1494
2130.41 1526
2130.84 1580
2131.28 1640
2131.71 1925
2132.15 1706
2132.58 1826
2133.02 1700
2133.45 1542
2133.89 1658
2134.32 1769
2134.76 1586
2135.19 1584
2135.63 1646
2136.06 1627
2136.50 1624
2136.94 1524
2137.37 1493
2137.81 1542
2138.24 1688
2138.68 1556
2139.12 1679
2139.55 1543
2139.99 1531
2140.42 1564
2140.86 1583
2141.30 1616
2141.73 1584
2142.17 1447
2142.60 1401
2143.04 1570
2143.48 1546
2143.91 1417
2144.35 1388
2144.79 1450
2145.22 1393
2145.66 1476
2146.09 1381
2146.53 1387
2146.97 1418
2147.40 1541
2147.84 1459
2148.28 1505
2148.72 1627
2149.15 1503
2149.59 1650
2150.03 1899
2150.46 1849
2150.90 2015
2151.34 2033
2151.77 2161
2152.21 2338
2152.65 2071
2153.09 1820
2153.52 2010
2153.96 1972
2154.40 1905
2154.84 1789
2155.27 1968
2155.71 1773
2156.15 1521
2156.59 1568
2157.02 1591
2157.46 1554
2157.90 1488
2158.34 1440
2158.78 1540
2159.21 1573
2159.65 1529
2160.09 1535
2160.53 1595
2160.97 1553
2161.40 1739
2161.84 1593
2162.28 1536
2162.72 1507
2163.16 1579
2163.59 1644
2164.03 1681
2164.47 1706
2164.91 1732
2165.35 1583
2165.79 1558
2166.23 1688
2166.66 1600
2167.10 1476
2167.54 1587
2167.98 1624
2168.42 1695
2168.86 1811
2169.30 1684
2169.74 1854
2170.18 1981
2170.61 1976
2171.05 1828
2171.49 1828
2171.93 1858
2172.37 2062
2172.81 1883
2173.25 1772
2173.69 1809
2174.13 1850
2174.57 1812
2175.01 1725
2175.45 1727
2175.89 1823
2176.33 2003
2176.77 2080
2177.21 2106
2177.65 1891
2178.09 1835
2178.53 2012
2178.97 2070
2179.41 1977
2179.85 2083
2180.29 2021
2180.73 1815
2181.17 1914
2181.61 2013
2182.05 2049
2182.49 1861
2182.93 1707
2183.37 1557
2183.81 1541
2184.25 1667
2184.69 1650
2185.13 1721
2185.57 1752
2186.01 1766
2186.45 1631
2186.89 1534
2187.33 1905
2187.77 1864
2188.21 1692
2188.65 1777
2189.10 1886
2189.54 2058
2189.98 2022
2190.42 1981
2190.86 2054
2191.30 2095
2191.74 2060
2192.18 2071
2192.62 2022
2193.07 2044
2193.51 1957
2193.95 1855
2194.39 1923
2194.83 2046
2195.27 1965
2195.71 1956
2196.16 1935
2196.60 1948
2197.04 2095
2197.48 2216
2197.92 2050
2198.37 1853
2198.81 1837
2199.25 2034
2199.69 2076
2200.13 2284
2200.58 2011
2201.02 1677
2201.46 1855
2201.90 1925
2202.34 2062
2202.79 1896
2203.23 1910
2203.67 1846
2204.11 1992
2204.56 1839
2205.00 1916
2205.44 1896
2205.88 1811
2206.33 1995
2206.77 1932
2207.21 1809
2207.65 1912
2208.10 2023
2208.54 2051
2208.98 2150
2209.43 2168
2209.87 2175
2210.31 2129
2210.76 2236
2211.20 1984
2211.64 2176
2212.09 2161
2212.53 2231
2212.97 2083
2213.42 2065
2213.86 2196
2214.30 2012
2214.75 2155
2215.19 2192
2215.63 2110
2216.08 2155
2216.52 2084
2216.96 2115
2217.41 1974
2217.85 1992
2218.30 1996
2218.74 1968
2219.18 1988
2219.63 2018
2220.07 1886
2220.52 1826
2220.96 1865
2221.40 1933
2221.85 2095
2222.29 2181
2222.74 2279
2223.18 2307
2223.63 2580
2224.07 2684
2224.51 2991
2224.96 3086
2225.40 3206
2225.85 3339
2226.29 3591
2226.74 3820
2227.18 3474
2227.63 3633
2228.07 3413
2228.52 3379
2228.96 3095
2229.41 2943
2229.85 2678
2230.30 2920
2230.74 2707
2231.19 2405
2231.63 2563
2232.08 2493
2232.52 2438
2232.97 2378
2233.41 2296
2233.86 2339
2234.30 2525
2234.75 2507
2235.20 2404
2235.64 2345
2236.09 2379
2236.53 2339
2236.98 2281
2237.42 2249
2237.87 2285
2238.32 2308
2238.76 2220
2239.21 2423
2239.65 2442
2240.10 2255
2240.55 2347
2240.99 2269
2241.44 2353
2241.88 2221
2242.33 2273
2242.78 2104
2243.22 2108
2243.67 2077
2244.12 2284
2244.56 2278
2245.01 2411
2245.46 2211
2245.90 2054
2246.35 2183
2246.80 2250
2247.24 2078
2247.69 2051
2248.14 2173
2248.58 2232
2249.03 2218
2249.48 2207
2249.92 2243
2250.37 2300
2250.82 2175
2251.27 2191
2251.71 2276
2252.16 2397
2252.61 2215
2253.05 2359
2253.50 2260
2253.95 2366
2254.40 2447
2254.84 2406
2255.29 2221
2255.74 2183
2256.19 2213
2256.64 2052
2257.08 2313
2257.53 2344
2257.98 2239
2258.43 2089
2258.87 2058
2259.32 2104
2259.77 1981
2260.22 2093
2260.67 2272
2261.11 2392
2261.56 2385
2262.01 2341
2262.46 2459
2262.91 2458
2263.36 2489
2263.80 2578
2264.25 2954
2264.70 2848
2265.15 2900
2265.60 3003
2266.05 3057
2266.50 2909
2266.94 2891
2267.39 2919
2267.84 3036
2268.29 2877
2268.74 2766
2269.19 2828
2269.64 2815
2270.09 2788
2270.54 2976
2270.99 2935
2271.43 2962
2271.88 2981
2272.33 2989
2272.78 2912
2273.23 3029
2273.68 3102
2274.13 3229
2274.58 2947
2275.03 2612
2275.48 2874
2275.93 2447
2276.38 2415
2276.83 2406
2277.28 2203
2277.73 2124
2278.18 2453
2278.63 2211
2279.08 2126
2279.53 2042
2279.98 2151
2280.43 2266
2280.88 2325
2281.33 2351
2281.78 2398
2282.23 2472
2282.68 2520
2283.13 2471
2283.58 2448
2284.03 2427
2284.48 2359
2284.93 2409
2285.38 2361
2285.83 2387
2286.28 2258
2286.73 2146
2287.18 2176
2287.63 2201
2288.08 2385
2288.54 2522
2288.99 2466
2289.44 2575
2289.89 2804
2290.34 3035
2290.79 3190
2291.24 3322
2291.69 3428
2292.14 3751
2292.60 3793
2293.05 3838
2293.50 3847
2293.95 3781
2294.40 3625
2294.85 3529
2295.30 3529
2295.76 3443
2296.21 2970
2296.66 2913
2297.11 2933
2297.56 2619
2298.01 2735
2298.47 2702
2298.92 2632
2299.37 2452
2299.82 2258
2300.27 2462
2300.73 2225
2301.18 2261
2301.63 2263
2302.08 2260
2302.53 2321
2302.99 2354
2303.44 2277
2303.89 2220
2304.34 2466
2304.80 2305
2305.25 2339
2305.70 2345
2306.15 2322
2306.61 2332
2307.06 2430
2307.51 2564
2307.96 2474
2308.42 2389
2308.87 2408
2309.32 2514
2309.78 2661
2310.23 2634
2310.68 2606
2311.14 2604
2311.59 2837
2312.04 2777
2312.49 2689
2312.95 2692
2313.40 2759
2313.85 2771
2314.31 2521
2314.76 2552
2315.22 2406
2315.67 2266
2316.12 2237
2316.58 2008
2317.03 2032
2317.48 2179
2317.94 2119
2318.39 2038
2318.84 2023
2319.30 2138
2319.75 2288
2320.21 2097
2320.66 2185
2321.11 2331
2321.57 2377
2322.02 2216
2322.48 2219
2322.93 2233
2323.39 2277
2323.84 2399
2324.29 2397
2324.75 2438
2325.20 2228
2325.66 2061
2326.11 2264
2326.57 2356
2327.02 2457
2327.48 2471
2327.93 2422
2328.39 2393
2328.84 2426
2329.30 2485
2329.75 2580
2330.21 2412
2330.66 2495
2331.12 2464
2331.57 2497
2332.03 2489
2332.48 2510
2332.94 2481
2333.39 2427
2333.85 2300
2334.30 2493
2334.76 2430
2335.21 2191
2335.67 2161
2336.12 2023
2336.58 2083
2337.03 2165
2337.49 2232
2337.95 2193
2338.40 2126
2338.86 2220
2339.31 2577
2339.77 2828
2340.23 3045
2340.68 3091
2341.14 3202
2341.59 3504
2342.05 3946
2342.51 4030
2342.96 4184
2343.42 4248
2343.87 4242
2344.33 4084
2344.79 3881
2345.24 3515
2345.70 3218
2346.16 3170
2346.61 3097
2347.07 3228
2347.53 3303
2347.98 3271
2348.44 3116
2348.90 2982
2349.35 3095
2349.81 2901
2350.27 2679
2350.72 2837
2351.18 2663
2351.64 2565
2352.10 2505
2352.55 2214
2353.01 2196
2353.47 2097
2353.92 1986
2354.38 1958
2354.84 2190
2355.30 2094
2355.75 2043
2356.21 2248
2356.67 1957
2357.13 1960
2357.58 1897
2358.04 2061
2358.50 1992
2358.96 1902
2359.41 1902
2359.87 1931
2360.33 2101
2360.79 2223
2361.25 2167
2361.70 2074
2362.16 2067
2362.62 2175
2363.08 2231
2363.54 2213
2363.99 2016
2364.45 2102
2364.91 2441
2365.37 2131
2365.83 2026
2366.29 2208
2366.75 2103
2367.20 2361
2367.66 2423
2368.12 2253
2368.58 2386
2369.04 2328
2369.50 2381
2369.96 2424
2370.42 2478
2370.87 2417
2371.33 2356
2371.79 2576
2372.25 2577
2372.71 2487
2373.17 2323
2373.63 2148
2374.09 2249
2374.55 2045
2375.01 2245
2375.47 2309
2375.92 2209
2376.38 2223
2376.84 2308
2377.30 2397
2377.76 2208
2378.22 2109
2378.68 2156
2379.14 2219
2379.60 2279
2380.06 2426
2380.52 2464
2380.98 2350
2381.44 2267
2381.90 2341
2382.36 2512
2382.82 2521
2383.28 2279
2383.74 2249
2384.20 2407
2384.66 2412
2385.12 2347
2385.58 2228
2386.04 2257
2386.50 2082
2386.96 1998
2387.42 1935
2387.88 2006
2388.35 1895
2388.81 2010
2389.27 1927
2389.73 1946
2390.19 2059
2390.65 1974
2391.11 2064
2391.57 2175
2392.03 2084
2392.49 2013
2392.95 1935
2393.42 1871
2393.88 1852
2394.34 1919
2394.80 2097
2395.26 1947
2395.72 1895
2396.18 1844
2396.64 1888
2397.11 2045
2397.57 1833
2398.03 1937
2398.49 2059
2398.95 2144
2399.41 2032
2399.88 2264
2400.34 2079
2400.80 1857
2401.26 1972
2401.72 2065
2402.18 1913
2402.65 2015
2403.11 1899
2403.57 1865
2404.03 1757
2404.49 1853
2404.96 1968
2405.42 1903
2405.88 1915
2406.34 1853
2406.81 1985
2407.27 2134
2407.73 2154
2408.19 2090
2408.66 2121
2409.12 2208
2409.58 2177
2410.04 2261
2410.51 1968
2410.97 2007
2411.43 1927
2411.90 1830
2412.36 1860
2412.82 1910
2413.28 1796
2413.75 1931
2414.21 1973
2414.67 1973
2415.14 1995
2415.60 2070
2416.06 2014
2416.53 2059
2416.99 2247
2417.45 2011
2417.92 2225
2418.38 2395
2418.84 2386
2419.31 2427
2419.77 2467
2420.23 2615
2420.70 2594
2421.16 2466
2421.63 2428
2422.09 2403
2422.55 2302
2423.02 2449
2423.48 2401
2423.95 2304
2424.41 2292
2424.87 2150
2425.34 2167
2425.80 2109
2426.27 2211
2426.73 2340
2427.20 2295
2427.66 2427
2428.12 2530
2428.59 2846
2429.05 2636
2429.52 2457
2429.98 2467
2430.45 2348
2430.91 2489
2431.38 2392
2431.84 2268
2432.31 2164
2432.77 2196
2433.24 2052
2433.70 2051
2434.17 1964
2434.63 2104
2435.10 2208
2435.56 2111
2436.03 2030
2436.49 2024
2436.96 2084
2437.42 2201
2437.89 2093
2438.35 2197
2438.82 2241
2439.28 2507
2439.75 2524
2440.21 2633
2440.68 2518
2441.15 2633
2441.61 2971
2442.08 3169
2442.54 3161
2443.01 3199
2443.48 3301
2443.94 3034
2444.41 2925
2444.87 2667
2445.34 2583
2445.81 2328
2446.27 2366
2446.74 2173
2447.20 2191
2447.67 2022
2448.14 2015
2448.60 1957
2449.07 1827
2449.54 1880
2450.00 1966
2450.47 2075
2450.94 1905
2451.40 1839
2451.87 1906
2452.34 1853
2452.80 1992
2453.27 2001
2453.74 2038
2454.20 1986
2454.67 1816
2455.14 1904
2455.60 2073
2456.07 2000
2456.54 2097
2457.01 2107
2457.47 2083
2457.94 2032
2458.41 2096
2458.87 2072
2459.34 1861
2459.81 2073
2460.28 2232
2460.74 1986
2461.21 1936
2461.68 2082
2462.15 1877
2462.62 1837
2463.08 1886
2463.55 1851
2464.02 1883
2464.49 1797
2464.95 1692
2465.42 1761
2465.89 2017
2466.36 2008
2466.83 1854
2467.29 1901
2467.76 1954
2468.23 1976
2468.70 2125
2469.17 2136
2469.64 2122
2470.10 2018
2470.57 2040
2471.04 2101
2471.51 2057
2471.98 2206
2472.45 2146
2472.92 2024
2473.39 2113
2473.85 1891
2474.32 1819
2474.79 1910
2475.26 1932
2475.73 1902
2476.20 1669
2476.67 1767
2477.14 1972
2477.61 1943
2478.08 1914
2478.54 1839
2479.01 1896
2479.48 2189
2479.95 2170
2480.42 2196
2480.89 2340
2481.36 2450
2481.83 2403
2482.30 2535
2482.77 2354
2483.24 2313
2483.71 2320
2484.18 2182
2484.65 2097
2485.12 1994
2485.59 2141
2486.06 2247
2486.53 2051
2487.00 2247
2487.47 2117
2487.94 2030
2488.41 1949
2488.88 2162
2489.35 2149
2489.82 2116
2490.29 2088
2490.76 2033
2491.23 1814
2491.70 1720
2492.17 1886
2492.64 1892
2493.11 1971
2493.58 1911
2494.05 2110
2494.52 2084
2495.00 1895
2495.47 1928
2495.94 2070
2496.41 2035
2496.88 1886
2497.35 1991
2497.82 2035
2498.29 2165
2498.76 2127
2499.23 2080
2499.71 2094
2500.18 2001
2500.65 1880
2501.12 1883
2501.59 1826
2502.06 1880
2502.53 1855
2503.01 1952
2503.48 1947
2503.95 1791
2504.42 1840
2504.89 1954
2505.36 1854
2505.84 1729
2506.31 1849
2506.78 1986
2507.25 1825
2507.72 1955
2508.20 2183
2508.67 2073
2509.14 2105
2509.61 2033
2510.08 2025
2510.56 2119
2511.03 2217
2511.50 2273
2511.97 2351
2512.45 2392
2512.92 2301
2513.39 2438
2513.86 2405
2514.34 2438
2514.81 2664
2515.28 2580
2515.75 2480
2516.23 2570
2516.70 2250
2517.17 2347
2517.65 2339
2518.12 2117
2518.59 2203
2519.07 2285
2519.54 2132
2520.01 2217
2520.48 2344
2520.96 2169
2521.43 2040
2521.90 2167
2522.38 1904
2522.85 1980
2523.32 2085
2523.80 2170
2524.27 2289
2524.75 2123
2525.22 2103
2525.69 2230
2526.17 1802
2526.64 2012
2527.11 2116
2527.59 2014
2528.06 2153
2528.54 2226
2529.01 2447
2529.48 2241
2529.96 2156
2530.43 2272
2530.91 2158
2531.38 2151
2531.85 2069
2532.33 2190
2532.80 2215
2533.28 2244
2533.75 2349
2534.23 2224
2534.70 2223
2535.18 2147
2535.65 2152
2536.12 2108
2536.60 2235
2537.07 2111
2537.55 1930
2538.02 1969
2538.50 2015
2538.97 1953
2539.45 1909
2539.92 1847
2540.40 1905
2540.87 2050
2541.35 1996
2541.82 1908
2542.30 1936
2542.77 2127
2543.25 2230
2543.73 2161
2544.20 2233
2544.68 2152
2545.15 2087
2545.63 2200
2546.10 2241
2546.58 2336
2547.05 2411
2547.53 2583
2548.01 2738
2548.48 2680
2548.96 2817
2549.43 2885
2549.91 3032
2550.39 2987
2550.86 3037
2551.34 3088
2551.81 2887
2552.29 2859
2552.77 2835
2553.24 2775
2553.72 2771
2554.20 2927
2554.67 2950
2555.15 2870
2555.62 3238
2556.10 3377
2556.58 3517
2557.05 3736
2557.53 3841
2558.01 3975
2558.48 4143
2558.96 4084
2559.44 4071
2559.91 3894
2560.39 3606
2560.87 3207
2561.35 2905
2561.82 2726
2562.30 2523
2562.78 2387
2563.25 2347
2563.73 2223
2564.21 2138
2564.69 2199
2565.16 2357
2565.64 2086
2566.12 1912
2566.60 1878
2567.07 2097
2567.55 2173
2568.03 2100
2568.51 2015
2568.98 1982
2569.46 2058
2569.94 1975
2570.42 2054
2570.90 1858
2571.37 1908
2571.85 1919
2572.33 1838
2572.81 2092
2573.29 2150
2573.76 2089
2574.24 2006
2574.72 2052
2575.20 1847
2575.68 1859
2576.16 1841
2576.63 1998
2577.11 1942
2577.59 1938
2578.07 2108
2578.55 1905
2579.03 1933
2579.51 1758
2579.98 1936
2580.46 1927
2580.94 2159
2581.42 1810
2581.90 1811
2582.38 2001
2582.86 1796
2583.34 1939
2583.82 2005
2584.30 1905
2584.77 1767
2585.25 1894
2585.73 1870
2586.21 1994
2586.69 2057
2587.17 2250
2587.65 2057
2588.13 2089
2588.61 2167
2589.09 2175
2589.57 2179
2590.05 2186
2590.53 2099
2591.01 2203
2591.49 2034
2591.97 2184
2592.45 2073
2592.93 2166
2593.41 2086
2593.89 2008
2594.37 2271
2594.85 2543
2595.33 2548
2595.81 2530
2596.29 2723
2596.77 2701
2597.25 2796
2597.73 2505
2598.21 2731
2598.69 2565
2599.17 2606
2599.65 2605
2600.13 2249
2600.61 2260
2601.09 2329
2601.57 2119
2602.06 2007
2602.54 2035
2603.02 2242
2603.50 2030
2603.98 1935
2604.46 1966
2604.94 1832
2605.42 1860
2605.90 1822
2606.38 1756
2606.87 1906
2607.35 2000
2607.83 1959
2608.31 1905
2608.79 2011
2609.27 1941
2609.75 2038
2610.24 2228
2610.72 2025
2611.20 2243
2611.68 2339
2612.16 2418
2612.64 2518
2613.13 2419
2613.61 2667
2614.09 2848
2614.57 2560
2615.05 2482
2615.54 2398
2616.02 2455
2616.50 2525
2616.98 2344
2617.46 2290
2617.95 2229
2618.43 2192
2618.91 2071
2619.39 1935
2619.88 1877
2620.36 1770
2620.84 2003
2621.32 1764
2621.81 1921
2622.29 1878
2622.77 1958
2623.26 1922
2623.74 1891
2624.22 2038
2624.70 1979
2625.19 1987
2625.67 2018
2626.15 1963
2626.64 1990
2627.12 1874
2627.60 1727
2628.09 1778
2628.57 1863
2629.05 1909
2629.54 1891
2630.02 1871
2630.50 1789
2630.99 1933
2631.47 2148
2631.95 2031
2632.44 2199
2632.92 2129
2633.40 2039
2633.89 2132
2634.37 2232
2634.85 2182
2635.34 2006
2635.82 1958
2636.31 1944
2636.79 1992
2637.27 1980
2637.76 1841
2638.24 2080
2638.73 1990
2639.21 1910
2639.70 1866
2640.18 1965
2640.66 2050
2641.15 1888
2641.63 2007
2642.12 2023
2642.60 1952
2643.09 1889
2643.57 1981
2644.06 1974
2644.54 1899
2645.03 1817
2645.51 1671
2646.00 1713
2646.48 1792
2646.97 1808
2647.45 1756
2647.94 1753
2648.42 1781
2648.91 1835
2649.39 1935
2649.88 1966
2650.36 1946
2650.85 1811
2651.33 1902
2651.82 1843
2652.30 2019
2652.79 1943
2653.27 1997
2653.76 1923
2654.24 1802
2654.73 1822
2655.22 2027
2655.70 1919
2656.19 1913
2656.67 1901
2657.16 1850
2657.65 1799
2658.13 1908
2658.62 1953
2659.10 1758
2659.59 1745
2660.08 1790
2660.56 1638
2661.05 1855
2661.53 1846
2662.02 1732
2662.51 1753
2662.99 1716
2663.48 1834
2663.97 1898
2664.45 1733
2664.94 1603
2665.43 1856
2665.91 1915
2666.40 1873
2666.89 1849
2667.37 1769
2667.86 1804
2668.35 2084
2668.83 1921
2669.32 1941
2669.81 1827
2670.29 1886
2670.78 1718
2671.27 1893
2671.76 2072
2672.24 2038
2672.73 2197
2673.22 2152
2673.71 2136
2674.19 2293
2674.68 2466
2675.17 2627
2675.66 2581
2676.14 2563
2676.63 2573
2677.12 2630
2677.61 2654
2678.09 2599
2678.58 2525
2679.07 2403
2679.56 2730
2680.05 2708
2680.53 2371
2681.02 2427
2681.51 2490
2682.00 2426
2682.49 2695
2682.97 2918
2683.46 3133
2683.95 3057
2684.44 3144
2684.93 3169
2685.42 3601
2685.91 3580
2686.39 3540
2686.88 3564
2687.37 3491
2687.86 3304
2688.35 3045
2688.84 3112
2689.33 2805
2689.81 2420
2690.30 2476
2690.79 2452
2691.28 2345
2691.77 2109
2692.26 2153
2692.75 2062
2693.24 2062
2693.73 1942
2694.22 1828
2694.71 1963
2695.20 1881
2695.68 1952
2696.17 1903
2696.66 1948
2697.15 2025
2697.64 1923
2698.13 1976
2698.62 1968
2699.11 1747
2699.60 1944
2700.09 1949
2700.58 1972
2701.07 2002
2701.56 1921
2702.05 2213
2702.54 2021
2703.03 2270
2703.52 2409
2704.01 2111
2704.50 2269
2704.99 2211
2705.48 2259
2705.97 2322
2706.46 2177
2706.95 2072
2707.44 1964
2707.93 1819
2708.42 1952
2708.92 1981
2709.41 2125
2709.90 1884
2710.39 1872
2710.88 1815
2711.37 1788
2711.86 1945
2712.35 2039
2712.84 1883
2713.33 1921
2713.82 2026
2714.31 2228
2714.81 2171
2715.30 2129
2715.79 2248
2716.28 2100
2716.77 2106
2717.26 2122
2717.75 2122
2718.24 2072
2718.74 2111
2719.23 2095
2719.72 2063
2720.21 2101
2720.70 2108
2721.19 1892
2721.69 1911
2722.18 2038
2722.67 2054
2723.16 2156
2723.65 2078
2724.15 2215
2724.64 2642
2725.13 2621
2725.62 2569
2726.11 2336
2726.61 2279
2727.10 2331
2727.59 2187
2728.08 2287
2728.58 2002
2729.07 1870
2729.56 1968
2730.05 2005
2730.55 2018
2731.04 1903
2731.53 2022
2732.02 2016
2732.52 2040
2733.01 1972
2733.50 1911
2733.99 2047
2734.49 2065
2734.98 2090
2735.47 1955
2735.97 1960
2736.46 2167
2736.95 2127
2737.45 2228
2737.94 2057
2738.43 2054
2738.93 2019
2739.42 2043
2739.91 2039
2740.41 2013
2740.90 2018
2741.39 2108
2741.89 2256
2742.38 2049
2742.87 2050
2743.37 1956
2743.86 1942
2744.36 1749
2744.85 1941
2745.34 1751
2745.84 1701
2746.33 1801
2746.82 1636
2747.32 1794
2747.81 1795
2748.31 1901
2748.80 1865
2749.30 1849
2749.79 1854
2750.28 1902
2750.78 2021
2751.27 1900
2751.77 1831
2752.26 1903
2752.76 1963
2753.25 2037
2753.75 2136
2754.24 2014
2754.74 2005
2755.23 1879
2755.72 1933
2756.22 2018
2756.71 2266
2757.21 2294
2757.70 2274
2758.20 2113
2758.69 2032
2759.19 2038
2759.69 1938
2760.18 2074
2760.68 2050
2761.17 2004
2761.67 2046
2762.16 1978
2762.66 2044
2763.15 1861
2763.65 1764
2764.14 1993
2764.64 1917
2765.14 1814
2765.63 1903
2766.13 1880
2766.62 2086
2767.12 1925
2767.61 1833
2768.11 1840
2768.61 1845
2769.10 1948
2769.60 1778
2770.09 1792
2770.59 1988
2771.09 1949
2771.58 2077
2772.08 2089
2772.58 2016
2773.07 2149
2773.57 2197
2774.06 2179
2774.56 2095
2775.06 2156
2775.55 2051
2776.05 2260
2776.55 2299
2777.04 2562
2777.54 2568
2778.04 2571
2778.54 2821
2779.03 2761
2779.53 2700
2780.03 2630
2780.52 2775
2781.02 2573
2781.52 2434
2782.01 2448
2782.51 2393
2783.01 2151
2783.51 2224
2784.00 2127
2784.50 2176
2785.00 1897
2785.50 2021
2785.99 2066
2786.49 2042
2786.99 1826
2787.49 1994
2787.98 2052
2788.48 2033
2788.98 1836
2789.48 1792
2789.98 1895
2790.47 1896
2790.97 1938
2791.47 1911
2791.97 1940
2792.47 1809
2792.96 1880
2793.46 1838
2793.96 1937
2794.46 2141
2794.96 2329
2795.46 2291
2795.95 2513
2796.45 2704
2796.95 3135
2797.45 3292
2797.95 3624
2798.45 4045
2798.95 4157
2799.44 4249
2799.94 4177
2800.44 3958
2800.94 3760
2801.44 3623
2801.94 3269
2802.44 2937
2802.94 2918
2803.44 2667
2803.93 2538
2804.43 2459
2804.93 2425
2805.43 2321
2805.93 2569
2806.43 2851
2806.93 2984
2807.43 3164
2807.93 3475
2808.43 3553
2808.93 3893
2809.43 3946
2809.93 4293
2810.43 4669
2810.93 4522
2811.43 4370
2811.93 4185
2812.43 3884
2812.93 3837
2813.43 3556
2813.93 3232
2814.43 3046
2814.93 2864
2815.43 2644
2815.93 2381
2816.43 2248
2816.93 2418
2817.43 2363
2817.93 2154
2818.43 2102
2818.93 2122
2819.43 2315
2819.93 2401
2820.43 2262
2820.93 2462
2821.43 2314
2821.93 2117
2822.43 2072
2822.94 2135
2823.44 2175
2823.94 2152
2824.44 2223
2824.94 2344
2825.44 1981
2825.94 2013
2826.44 2104
2826.94 2044
2827.44 2182
2827.95 2131
2828.45 2053
2828.95 2212
2829.45 1968
2829.95 2213
2830.45 2186
2830.95 1998
2831.46 1998
2831.96 1843
2832.46 1893
2832.96 1812
2833.46 1892
2833.97 2079
2834.47 1992
2834.97 2153
2835.47 2161
2835.97 2257
2836.47 2292
2836.98 2246
2837.48 2510
2837.98 2491
2838.48 2375
2838.99 2295
2839.49 2409
2839.99 2625
2840.49 2642
2841.00 2557
2841.50 2551
2842.00 2456
2842.50 2298
2843.01 2394
2843.51 2330
2844.01 2293
2844.51 2161
2845.02 2030
2845.52 2155
2846.02 2244
2846.52 2148
2847.03 2070
2847.53 2121
2848.03 2303
2848.54 2255
2849.04 2251
2849.54 2471
2850.05 2355
2850.55 2361
2851.05 2327
2851.56 2234
2852.06 2232
2852.56 2190
2853.07 2133
2853.57 2081
2854.07 1960
2854.58 1936
2855.08 2045
2855.59 1929
2856.09 1983
2856.59 1947
2857.10 2306
2857.60 2288
2858.10 1941
2858.61 1910
2859.11 1973
2859.62 2084
2860.12 2257
2860.63 2126
2861.13 2189
2861.63 2184
2862.14 2078
2862.64 2025
2863.15 2182
2863.65 1994
2864.16 1947
2864.66 2100
2865.16 1848
2865.67 1929
2866.17 1921
2866.68 1929
2867.18 1797
2867.69 1846
2868.19 1859
2868.70 1833
2869.20 1804
2869.71 1770
2870.21 1746
2870.72 1930
2871.22 1963
2871.73 2029
2872.23 2239
2872.74 2258
2873.24 2217
2873.75 2238
2874.25 2436
2874.76 2400
2875.27 2308
2875.77 2414
2876.28 2332
2876.78 2347
2877.29 2361
2877.79 2396
2878.30 2263
2878.81 2340
2879.31 2448
2879.82 2568
2880.32 2581
2880.83 2469
2881.33 2711
2881.84 2778
2882.35 2950
2882.85 3136
2883.36 3181
2883.87 3461
2884.37 3585
2884.88 3431
2885.38 3595
2885.89 3759
2886.40 3502
2886.90 3386
2887.41 3526
2887.92 3296
2888.42 3261
2888.93 3371
2889.44 3548
2889.94 3139
2890.45 3064
2890.96 3239
2891.46 2961
2891.97 2690
2892.48 2576
2892.98 2483
2893.49 2446
2894.00 2309
2894.51 2301
2895.01 2290
2895.52 2156
2896.03 2120
2896.54 2186
2897.04 2306
2897.55 2462
2898.06 2405
2898.57 2353
2899.07 2493
2899.58 2398
2900.09 2238
2900.60 2433
2901.10 2274
2901.61 2180
2902.12 2019
2902.63 2129
2903.13 2132
2903.64 2255
2904.15 2339
2904.66 2462
2905.17 2365
2905.68 2192
2906.18 2346
2906.69 2524
2907.20 2375
2907.71 2585
2908.22 2420
2908.72 2211
2909.23 2382
2909.74 2443
2910.25 2391
2910.76 2384
2911.27 2321
2911.78 2300
2912.28 2198
2912.79 2304
2913.30 2217
2913.81 2402
2914.32 2425
2914.83 2617
2915.34 2688
2915.85 2561
2916.36 2642
2916.87 2493
2917.37 2470
2917.88 2433
2918.39 2562
2918.90 2603
2919.41 2695
2919.92 2570
2920.43 2620
2920.94 2525
2921.45 2732
2921.96 2808
2922.47 2770
2922.98 3010
2923.49 3355
2924.00 3481
2924.51 3508
2925.02 3737
2925.53 4023
2926.04 4412
2926.55 5126
2927.06 5023
2927.57 5270
2928.08 5470
2928.59 5260
2929.10 5007
2929.61 4379
2930.12 4156
2930.63 3764
2931.14 3112
2931.65 2755
2932.16 2559
2932.67 2619
2933.18 2337
2933.69 2214
2934.20 2126
2934.71 2093
2935.22 1957
2935.73 1988
2936.24 2097
2936.76 1984
2937.27 2071
2937.78 1968
2938.29 2186
2938.80 2308
2939.31 2211
2939.82 2034
2940.33 2099
2940.84 1987
2941.36 2171
2941.87 2132
2942.38 2146
2942.89 2044
2943.40 2237
2943.91 2163
2944.42 2220
2944.94 2234
2945.45 2150
2945.96 2384
2946.47 2516
2946.98 2548
2947.49 2480
2948.01 2632
2948.52 2547
2949.03 2480
2949.54 2522
2950.05 2422
2950.57 2414
2951.08 2336
2951.59 2244
2952.10 2244
2952.61 2208
2953.13 2292
2953.64 2334
2954.15 2284
2954.66 2204
2955.18 2342
2955.69 2436
2956.20 2418
2956.71 2217
2957.23 2377
2957.74 2342
2958.25 2207
2958.76 2142
2959.28 2326
2959.79 2128
2960.30 2298
2960.82 2210
2961.33 2394
2961.84 2683
2962.36 2775
2962.87 2718
2963.38 2598
2963.89 2834
2964.41 2654
2964.92 2691
2965.43 2837
2965.95 2730
2966.46 2773
2966.97 2836
2967.49 2513
2968.00 2538
2968.52 2216
2969.03 2342
2969.54 2427
2970.06 2301
2970.57 1992
2971.08 2025
2971.60 2057
2972.11 2005
2972.63 2069
2973.14 2040
2973.65 2069
2974.17 2192
2974.68 2015
2975.20 2133
2975.71 2161
2976.23 2018
2976.74 2034
2977.25 2067
2977.77 2163
2978.28 1954
2978.80 2069
2979.31 2170
2979.83 2083
2980.34 2080
2980.86 2139
2981.37 2268
2981.89 2288
2982.40 2362
2982.91 2171
2983.43 2116
2983.94 2112
2984.46 2274
2984.97 2260
2985.49 2302
2986.00 2253
2986.52 2260
2987.04 2171
2987.55 2261
2988.07 2182
2988.58 2044
2989.10 2181
2989.61 2443
2990.13 2252
2990.64 2264
2991.16 2446
2991.67 2563
2992.19 2634
2992.71 2775
2993.22 2904
2993.74 3074
2994.25 3225
2994.77 3326
2995.28 3198
2995.80 3348
2996.32 3266
2996.83 3071
2997.35 3165
2997.87 3080
2998.38 3182
2998.90 3164
2999.41 3068
2999.93 3056
3000.45 3063
3000.96 3076
3001.48 3422
3002.00 3479
3002.51 3056
3003.03 2925
3003.55 2930
3004.06 2986
3004.58 2976
3005.10 2924
3005.61 3120
3006.13 2980
3006.65 2855
3007.16 2905
3007.68 2990
3008.20 3085
3008.71 2690
3009.23 2692
3009.75 2480
3010.27 2363
3010.78 2352
3011.30 2327
3011.82 2032
3012.34 2118
3012.85 2105
3013.37 2176
3013.89 2277
3014.41 2079
3014.92 2085
3015.44 2124
3015.96 2290
3016.48 2282
3016.99 2275
3017.51 2287
3018.03 2264
3018.55 2140
3019.07 2112
3019.58 2402
3020.10 2375
3020.62 2303
3021.14 2447
3021.66 2450
3022.17 2268
3022.69 2263
3023.21 2337
3023.73 2551
3024.25 2607
3024.77 2660
3025.28 2876
3025.80 2902
3026.32 2854
3026.84 2895
3027.36 2897
3027.88 2850
3028.40 2823
3028.92 2621
3029.43 2596
3029.95 2463
3030.47 2598
3030.99 2581
3031.51 2389
3032.03 2342
3032.55 2538
3033.07 2340
3033.59 2399
3034.11 2476
3034.63 2676
3035.15 2972
3035.66 3097
3036.18 3356
3036.70 3595
3037.22 3720
3037.74 3796
3038.26 3967
3038.78 4040
3039.30 3947
3039.82 3798
3040.34 3500
3040.86 3321
3041.38 3009
3041.90 2859
3042.42 2779
3042.94 2511
3043.46 2372
3043.98 2151
3044.50 2096
3045.02 2111
3045.54 2137
3046.06 2206
3046.58 2195
3047.10 2092
3047.62 2012
3048.14 2127
3048.66 2114
3049.18 2107
3049.71 2181
3050.23 2104
3050.75 2085
3051.27 2061
3051.79 2082
3052.31 2161
3052.83 2149
3053.35 2207
3053.87 2223
3054.39 2022
3054.91 2020
3055.43 2123
3055.96 2336
3056.48 2110
3057.00 2154
3057.52 2176
3058.04 2474
3058.56 2404
3059.08 2154
3059.61 2204
3060.13 2049
3060.65 2369
3061.17 2149
3061.69 2200
3062.21 2147
3062.73 2103
3063.26 2205
3063.78 2229
3064.30 2347
3064.82 2393
3065.34 2467
3065.87 2617
3066.39 2536
3066.91 2426
3067.43 2494
3067.95 2457
3068.48 2505
3069.00 2290
3069.52 2401
3070.04 2476
3070.57 2269
3071.09 2259
3071.61 2264
3072.13 2288
3072.66 2302
3073.18 2364
3073.70 2317
3074.22 2400
3074.75 2410
3075.27 2560
3075.79 2541
3076.32 2766
3076.84 2817
3077.36 2658
3077.88 2759
3078.41 2752
3078.93 2798
3079.45 2788
3079.98 2745
3080.50 2732
3081.02 2676
3081.55 2593
3082.07 2607
3082.59 2708
3083.12 2561
3083.64 2612
3084.16 2321
3084.69 2277
3085.21 2306
3085.73 2456
3086.26 2348
3086.78 2331
3087.31 2416
3087.83 2325
3088.35 2290
3088.88 2135
3089.40 2284
3089.93 2268
3090.45 2232
3090.97 2168
3091.50 2305
3092.02 2423
3092.55 2163
3093.07 2028
3093.60 2215
3094.12 2237
3094.64 2098
3095.17 2136
3095.69 2286
3096.22 2033
3096.74 2185
3097.27 2363
3097.79 2325
3098.32 2433
3098.84 2350
3099.37 2258
3099.89 2352
3100.42 2442
3100.94 2770
3101.47 2980
3101.99 3412
3102.52 3616
3103.04 3913
3103.57 4381
3104.09 4634
3104.62 4788
3105.14 5236
3105.67 5127
3106.19 5041
3106.72 4751
3107.24 4385
3107.77 4417
3108.29 3870
3108.82 3395
3109.35 3105
3109.87 2782
3110.40 2690
3110.92 2746
3111.45 2720
3111.98 2775
3112.50 2879
3113.03 2740
3113.55 2992
3114.08 2984
3114.61 2836
3115.13 2815
3115.66 2701
3116.18 2731
3116.71 2632
3117.24 2468
3117.76 2415
3118.29 2134
3118.82 2245
3119.34 2203
3119.87 2181
3120.40 2095
3120.92 2198
3121.45 2120
3121.98 2153
3122.50 2218
3123.03 2230
3123.56 2207
3124.08 2294
3124.61 2544
3125.14 2253
3125.66 2153
3126.19 2120
3126.72 2161
3127.25 2126
3127.77 2075
3128.30 2234
3128.83 2256
3129.36 2202
3129.88 1998
3130.41 2045
3130.94 2075
3131.46 2184
3131.99 2046
3132.52 2254
3133.05 2068
3133.58 2262
3134.10 2162
3134.63 2084
3135.16 2095
3135.69 2019
3136.21 2047
3136.74 2008
3137.27 2062
3137.80 2037
3138.33 1968
3138.86 2024
3139.38 2098
3139.91 1893
3140.44 2055
3140.97 2118
3141.50 2203
3142.03 2072
3142.55 1914
3143.08 1999
3143.61 2067
3144.14 1950
3144.67 1942
3145.20 1966
3145.73 2110
3146.25 2151
3146.78 2123
3147.31 1970
3147.84 2232
3148.37 2332
3148.90 2508
3149.43 2610
3149.96 2525
3150.49 2349
3151.02 2677
3151.54 2569
3152.07 2582
3152.60 2462
3153.13 2461
3153.66 2326
3154.19 2279
3154.72 2213
3155.25 2261
3155.78 2448
3156.31 2254
3156.84 2126
3157.37 1996
3157.90 2248
3158.43 2220
3158.96 2296
3159.49 2205
3160.02 2378
3160.55 2467
3161.08 2227
3161.61 2162
3162.14 2053
3162.67 2094
3163.20 2042
3163.73 1973
3164.26 2035
3164.79 2176
3165.32 2075
3165.85 2069
3166.38 2107
3166.91 1994
3167.44 2219
3167.97 1988
3168.50 1916
3169.03 2212
3169.57 2228
3170.10 2044
3170.63 2276
3171.16 2233
3171.69 2421
3172.22 2233
3172.75 2130
3173.28 2136
3173.81 1923
3174.34 1850
3174.88 1805
3175.41 1787
3175.94 1891
3176.47 1963
3177.00 2007
3177.53 2017
3178.06 1888
3178.60 2014
3179.13 2168
3179.66 1928
3180.19 1887
3180.72 1828
3181.25 1973
3181.79 2104
3182.32 2249
3182.85 2059
3183.38 1970
3183.91 2244
3184.44 2085
3184.98 1965
3185.51 1881
3186.04 2011
3186.57 2146
3187.11 2040
3187.64 2055
3188.17 2310
3188.70 2045
3189.24 2031
3189.77 2260
3190.30 1986
3190.83 2071
3191.37 2137
3191.90 2088
3192.43 1898
3192.96 1948
3193.50 1928
3194.03 2025
3194.56 1987
3195.09 1903
3195.63 1865
3196.16 2032
3196.69 2143
3197.23 2166
3197.76 2172
3198.29 2250
3198.83 2174
3199.36 2172
3199.89 2190
3200.43 2181
3200.96 2278
3201.49 2328
3202.03 2244
3202.56 2481
3203.09 2487
3203.63 2491
3204.16 2630
3204.69 2767
3205.23 2733
3205.76 2607
3206.30 2724
3206.83 2509
3207.36 2386
3207.90 2368
3208.43 2298
3208.97 2396
3209.50 2133
3210.03 2213
3210.57 2188
3211.10 2157
3211.64 2072
3212.17 2101
3212.70 2086
3213.24 2167
3213.77 2349
3214.31 2300
3214.84 2387
3215.38 2154
3215.91 2105
3216.45 2129
3216.98 2225
3217.52 2115
3218.05 2017
3218.59 1989
3219.12 2065
3219.66 2084
3220.19 1942
3220.73 1904
3221.26 1887
3221.80 1987
3222.33 2034
3222.87 2144
3223.40 2129
3223.94 2258
3224.47 2273
3225.01 2318
3225.54 2381
3226.08 2470
3226.61 2592
3227.15 2590
3227.69 2631
3228.22 2628
3228.76 2432
3229.29 2332
3229.83 2270
3230.36 2324
3230.90 2433
3231.44 2250
3231.97 2180
3232.51 1997
3233.04 2008
3233.58 2005
3234.12 2033
3234.65 2140
3235.19 2171
3235.72 2096
3236.26 2014
3236.80 2009
3237.33 2098
3237.87 2127
3238.41 2206
3238.94 2203
3239.48 2274
3240.02 2330
3240.55 2347
3241.09 2227
3241.63 2356
3242.16 2217
3242.70 2425
3243.24 2316
3243.77 2244
3244.31 2132
3244.85 2221
3245.39 2142
3245.92 2108
3246.46 2131
3247.00 2283
3247.53 2191
3248.07 2096
3248.61 2075
3249.15 2208
3249.68 2292
3250.22 2178
3250.76 2258
3251.30 2109
3251.83 2380
3252.37 2204
3252.91 2124
3253.45 2255
3253.98 2112
3254.52 1985
3255.06 2248
3255.60 2267
3256.14 2182
3256.67 2056
3257.21 2174
3257.75 2146
3258.29 2386
3258.83 2312
3259.37 2260
3259.90 2465
3260.44 2473
3260.98 2646
3261.52 2891
3262.06 3236
3262.60 3290
3263.13 3358
3263.67 3576
3264.21 3417
3264.75 3397
3265.29 3609
3265.83 3664
3266.37 3647
3266.91 3589
3267.44 3645
3267.98 3623
3268.52 3445
3269.06 3533
3269.60 3586
3270.14 3221
3270.68 3360
3271.22 3174
3271.76 2938
3272.30 2777
3272.84 2696
3273.38 2473
3273.91 2390
3274.45 2495
3274.99 2481
3275.53 2433
3276.07 2397
3276.61 2305
3277.15 2491
3277.69 2431
3278.23 2379
3278.77 2606
3279.31 2716
3279.85 2847
3280.39 2679
3280.93 2824
3281.47 2603
3282.01 2900
3282.55 2857
3283.09 2650
3283.63 2675
3284.17 2891
3284.71 2885
3285.25 3001
3285.79 3065
3286.33 2993
3286.87 3139
3287.42 3428
3287.96 3405
3288.50 3561
3289.04 3430
3289.58 3541
3290.12 3467
3290.66 3124
3291.20 2859
3291.74 2748
3292.28 2677
3292.82 2690
3293.36 2514
3293.91 2806
3294.45 3128
3294.99 3204
3295.53 3501
3296.07 3646
3296.61 3759
3297.15 3887
3297.69 3859
3298.24 4074
3298.78 3897
3299.32 3887
3299.86 3646
3300.40 3773
3300.94 3450
3301.49 3252
3302.03 3168
3302.57 3100
3303.11 2766
3303.65 2718
3304.19 2670
3304.74 2582
3305.28 2670
3305.82 2432
3306.36 2467
3306.90 2438
3307.45 2327
3307.99 2476
3308.53 2369
3309.07 2530
3309.62 2429
3310.16 2226
3310.70 2115
3311.24 2435
3311.79 2241
3312.33 2239
3312.87 2344
3313.41 2344
3313.96 2388
3314.50 2565
3315.04 2529
3315.59 2615
3316.13 2487
3316.67 2656
3317.21 2873
3317.76 2747
3318.30 2588
3318.84 2633
3319.39 2556
3319.93 2698
3320.47 2761
3321.02 2676
3321.56 2686
3322.10 2821
3322.65 2940
3323.19 2744
3323.73 2848
3324.28 3022
3324.82 2925
3325.36 2991
3325.91 2849
3326.45 2925
3327.00 2893
3327.54 2847
3328.08 2916
3328.63 2694
3329.17 2626
3329.72 2659
3330.26 2719
3330.80 2713
3331.35 2828
3331.89 2676
3332.44 2783
3332.98 3259
3333.53 3559
3334.07 3999
3334.61 4484
3335.16 5033
3335.70 5850
3336.25 6862
3336.79 8157
3337.34 9309
3337.88 9481
3338.43 9728
3338.97 9449
3339.52 9460
3340.06 9369
3340.61 8678
3341.15 7437
3341.70 6285
3342.24 5421
3342.79 4825
3343.33 4058
3343.88 3547
3344.42 3306
3344.97 3028
3345.51 2776
3346.06 2599
3346.60 2484
3347.15 2524
3347.69 2357
3348.24 2365
3348.78 2611
3349.33 2524
3349.88 2559
3350.42 2505
3350.97 2491
3351.51 2597
3352.06 2701
3352.61 2994
3353.15 3097
3353.70 2965
3354.24 2919
3354.79 3007
3355.34 3020
3355.88 3066
3356.43 3157
3356.97 3168
3357.52 3205
3358.07 3371
3358.61 3092
3359.16 2902
3359.71 3050
3360.25 2861
3360.80 2777
3361.35 2569
3361.89 2386
3362.44 2314
3362.99 2475
3363.53 2509
3364.08 2302
3364.63 2327
3365.17 2395
3365.72 2471
3366.27 2421
3366.81 2327
3367.36 2438
3367.91 2414
3368.46 2262
3369.00 2358
3369.55 2351
3370.10 2247
3370.64 2284
3371.19 2387
3371.74 2270
3372.29 2534
3372.83 2424
3373.38 2671
3373.93 2646
3374.48 2773
3375.03 2985
3375.57 3222
3376.12 3191
3376.67 3155
3377.22 3328
3377.76 3231
3378.31 2804
3378.86 2693
3379.41 2552
3379.96 2433
3380.50 2444
3381.05 2394
3381.60 2086
3382.15 2124
3382.70 2165
3383.25 2281
3383.79 2100
3384.34 2190
3384.89 2124
3385.44 2085
3385.99 2277
3386.54 2204
3387.09 1985
3387.64 2186
3388.18 2277
3388.73 2210
3389.28 2228
3389.83 2168
3390.38 2164
3390.93 2088
3391.48 2234
3392.03 2111
3392.58 2194
3393.13 2338
3393.67 2201
3394.22 2080
3394.77 2304
3395.32 2194
3395.87 2130
3396.42 2246
3396.97 2284
3397.52 2021
3398.07 2100
3398.62 2013
3399.17 2144
3399.72 2359
3400.27 1985
3400.82 1901
3401.37 1866
3401.92 2053
3402.47 1839
3403.02 1901
3403.57 1888
3404.12 1843
3404.67 1831
3405.22 1910
3405.77 1842
3406.32 1884
3406.87 2035
3407.42 1824
3407.97 1931
3408.52 1859
3409.07 1862
3409.62 1828
3410.17 1811
3410.72 1922
3411.27 2023
3411.82 2042
3412.38 2064
3412.93 2050
3413.48 2286
3414.03 2244
3414.58 2363
3415.13 2164
3415.68 2108
3416.23 2250
3416.78 2112
3417.33 2235
3417.89 2308
3418.44 2344
3418.99 1943
3419.54 1898
3420.09 1771
3420.64 1871
3421.19 1880
3421.74 1811
3422.30 1745
3422.85 1848
3423.40 1894
3423.95 1785
3424.50 1871
3425.05 1876
3425.61 1939
3426.16 1979
3426.71 1940
3427.26 1903
3427.81 1928
3428.37 1897
3428.92 1872
3429.47 1808
3430.02 1820
3430.58 1888
3431.13 1834
3431.68 1778
3432.23 1902
3432.78 1929
3433.34 2002
3433.89 2031
3434.44 1999
3434.99 1843
3435.55 1877
3436.10 1937
3436.65 1964
3437.21 2019
3437.76 1987
3438.31 2072
3438.86 2118
3439.42 2134
3439.97 2127
3440.52 2050
3441.08 2056
3441.63 1987
3442.18 2021
3442.74 1956
3443.29 1881
3443.84 2066
3444.40 1983
3444.95 2041
3445.50 2020
3446.06 1908
3446.61 1991
3447.16 1770
3447.72 1682
3448.27 1722
3448.82 1789
3449.38 1747
3449.93 1788
3450.48 1589
3451.04 1494
3451.59 1604
3452.15 1737
3452.70 1544
3453.25 1685
3453.81 1721
3454.36 1723
3454.92 1887
3455.47 1727
3456.03 1614
3456.58 1662
3457.13 1671
3457.69 1704
3458.24 1698
3458.80 1762
3459.35 1856
3459.91 1705
3460.46 1661
3461.02 1604
3461.57 1603
3462.13 1705
3462.68 1620
3463.24 1661
3463.79 1539
3464.34 1577
3464.90 1729
3465.46 1713
3466.01 1730
3466.57 1675
3467.12 1833
3467.68 1767
3468.23 1733
3468.79 1755
3469.34 1625
3469.90 1706
3470.45 1832
3471.01 1650
3471.56 1604
3472.12 1835
3472.67 1815
3473.23 1811
3473.79 1865
3474.34 1950
3474.90 1911
3475.45 2066
3476.01 1963
3476.56 1951
3477.12 1940
3477.68 1948
3478.23 1921
3478.79 1976
3479.35 1771
3479.90 1901
3480.46 2038
3481.01 2196
3481.57 2096
3482.13 1987
3482.68 2186
3483.24 2167
3483.80 1995
3484.35 1951
3484.91 1922
3485.47 2089
3486.02 2127
3486.58 2054
3487.14 2096
3487.69 1999
3488.25 2102
3488.81 2257
3489.36 2331
3489.92 2277
3490.48 2435
3491.03 2751
3491.59 3217
3492.15 3393
3492.71 3556
3493.26 3967
3493.82 4204
3494.38 4460
3494.94 4798
3495.49 4756
3496.05 4489
3496.61 4082
3497.17 3607
3497.72 3340
3498.28 3303
3498.84 2918
3499.40 3125
3499.95 3269
3500.51 3267
3501.07 3366
3501.63 3450
3502.19 3522
3502.74 3483
3503.30 3643
3503.86 3618
3504.42 3518
3504.98 3522
3505.53 3546
3506.09 3302
3506.65 3337
3507.21 3352
3507.77 3428
3508.33 3412
3508.88 3409
3509.44 3321
3510.00 2965
3510.56 2885
3511.12 2672
3511.68 2674
3512.24 2577
3512.80 2621
3513.35 2339
3513.91 2418
3514.47 2354
3515.03 2338
3515.59 2197
3516.15 2126
3516.71 2069
3517.27 2089
3517.83 1993
3518.39 1936
3518.95 2196
3519.50 1927
3520.06 2012
3520.62 2159
3521.18 2016
3521.74 2124
3522.30 2120
3522.86 2088
3523.42 2068
3523.98 2047
3524.54 2171
3525.10 2275
3525.66 2185
3526.22 2086
3526.78 1916
3527.34 1911
3527.90 1933
3528.46 1961
3529.02 2065
3529.58 2059
3530.14 1815
3530.70 1945
3531.26 2087
3531.82 1914
3532.38 1868
3532.94 1725
3533.50 1900
3534.06 1940
3534.62 1991
3535.18 2005
3535.75 1942
3536.31 1955
3536.87 2226
3537.43 2268
3537.99 2299
3538.55 2230
3539.11 2296
3539.67 2403
3540.23 2311
3540.79 2297
3541.35 2387
3541.92 2380
3542.48 2595
3543.04 2651
3543.60 2599
3544.16 2851
3544.72 2914
3545.28 2938
3545.84 2810
3546.41 2629
3546.97 2680
3547.53 2321
3548.09 2371
3548.65 2373
3549.21 2266
3549.78 2283
3550.34 2219
3550.90 2045
3551.46 2077
3552.02 1852
3552.59 1907
3553.15 1995
3553.71 1961
3554.27 1954
3554.83 2025
3555.40 2081
3555.96 2066
3556.52 2022
3557.08 1964
3557.65 2056
3558.21 2161
3558.77 1971
3559.33 1960
3559.90 1947
3560.46 1874
3561.02 2092
3561.58 2039
3562.15 2009
3562.71 1919
3563.27 2005
3563.83 2032
3564.40 2081
3564.96 2028
3565.52 1889
3566.09 1773
3566.65 1914
3567.21 1817
3567.78 1736
3568.34 1730
3568.90 1809
3569.47 1894
3570.03 1988
3570.59 1880
3571.16 1847
3571.72 1857
3572.28 1922
3572.85 1783
3573.41 1896
3573.97 1925
3574.54 1865
3575.10 1803
3575.66 1846
3576.23 2011
3576.79 1946
3577.36 1955
3577.92 1840
3578.48 1885
3579.05 1927
3579.61 2026
3580.18 1976
3580.74 1771
3581.31 1888
3581.87 2019
3582.43 1991
3583.00 1841
3583.56 1863
3584.13 1835
3584.69 1743
3585.26 1834
3585.82 1967
3586.39 2100
3586.95 1952
3587.52 1742
3588.08 1941
3588.64 1805
3589.21 1865
3589.77 1948
3590.34 1809
3590.90 1842
3591.47 1833
3592.03 1863
3592.60 1892
3593.17 1823
3593.73 1886
3594.30 1861
3594.86 1766
3595.43 1737
3595.99 1753
3596.56 1652
3597.12 1770
3597.69 1831
3598.25 1830
3598.82 1753
3599.39 1792
3599.95 1984
3600.52 2008
3601.08 1917
3601.65 2097
3602.21 1988
3602.78 1956
3603.35 1994
3603.91 2110
3604.48 1858
3605.04 1802
3605.61 1746
3606.18 1870
3606.74 1870
3607.31 1622
3607.88 1710
3608.44 1751
3609.01 1759
3609.57 1724
3610.14 1783
3610.71 1769
3611.27 1696
3611.84 1706
3612.41 1698
3612.97 1734
3613.54 1767
3614.11 1989
3614.68 2075
3615.24 2086
3615.81 2446
3616.38 2962
3616.94 3293
3617.51 3794
3618.08 4763
3618.64 5562
3619.21 6224
3619.78 7000
3620.35 7353
3620.91 7900
3621.48 7999
3622.05 7412
3622.62 6990
3623.18 5886
3623.75 5324
3624.32 4753
3624.89 3976
3625.45 3371
3626.02 2832
3626.59 2547
3627.16 2260
3627.73 2025
3628.29 1978
3628.86 1869
3629.43 1874
3630.00 1809
3630.57 1902
3631.13 1769
3631.70 1821
3632.27 1796
3632.84 1793
3633.41 1598
3633.98 1787
3634.54 1787
3635.11 1568
3635.68 1517
3636.25 1577
3636.82 1472
3637.39 1366
3637.96 1548
3638.52 1691
3639.09 1496
3639.66 1430
3640.23 1517
3640.80 1567
3641.37 1734
3641.94 1875
3642.51 1841
3643.08 1711
3643.65 1968
3644.21 1986
3644.78 2091
3645.35 2099
3645.92 2096
3646.49 2030
3647.06 2052
3647.63 2427
3648.20 2392
3648.77 2372
3649.34 2161
3649.91 2334
3650.48 2300
3651.05 2135
3651.62 2145
3652.19 2099
3652.76 2219
3653.33 2213
3653.90 2182
3654.47 2354
3655.04 2293
3655.61 2385
3656.18 2370
3656.75 2464
3657.32 2554
3657.89 2621
3658.46 2623
3659.03 2728
3659.60 2715
3660.17 2526
3660.74 2517
3661.31 2581
3661.88 2323
3662.45 2209
3663.02 2260
3663.59 2139
3664.16 1940
3664.74 1942
3665.31 1677
3665.88 1656
3666.45 1667
3667.02 1744
3667.59 1734
3668.16 1687
3668.73 1855
3669.30 1759
3669.87 1651
3670.45 1761
3671.02 1784
3671.59 1696
3672.16 1665
3672.73 1624
3673.30 1493
3673.87 1704
3674.45 1755
3675.02 1869
3675.59 1998
3676.16 1929
3676.73 1968
3677.30 2044
3677.88 1978
3678.45 2039
3679.02 2065
3679.59 2090
3680.16 2046
3680.74 1817
3681.31 1829
3681.88 1759
3682.45 1760
3683.02 1623
3683.60 1736
3684.17 1837
3684.74 1890
3685.31 1824
3685.89 1782
3686.46 1801
3687.03 1654
3687.60 1806
3688.18 1903
3688.75 1941
3689.32 1934
3689.89 2012
3690.47 2044
3691.04 1931
3691.61 2048
3692.19 2130
3692.76 2253
3693.33 2427
3693.91 2262
3694.48 2341
3695.05 2261
3695.62 2233
3696.20 2270
3696.77 2212
3697.34 2118
3697.92 2041
3698.49 2012
3699.06 1840
3699.64 1790
3700.21 1766
3700.79 1843
3701.36 1836
3701.93 1973
3702.51 1762
3703.08 1668
3703.65 1616
3704.23 1586
3704.80 1667
3705.38 1763
3705.95 1799
3706.52 1704
3707.10 1731
3707.67 1748
3708.25 1671
3708.82 1797
3709.39 1860
3709.97 1692
3710.54 1747
3711.12 1740
3711.69 1713
3712.27 1652
3712.84 1560
3713.42 1623
3713.99 1802
3714.57 1677
3715.14 1733
3715.71 1766
3716.29 1782
3716.86 1920
3717.44 1894
3718.01 1851
3718.59 1840
3719.16 1871
3719.74 1716
3720.31 1763
3720.89 1781
3721.47 1674
3722.04 1637
3722.62 1638
3723.19 1634
3723.77 1669
3724.34 1645
3724.92 1659
3725.49 1605
3726.07 1684
3726.64 1480
3727.22 1557
3727.80 1607
3728.37 1614
3728.95 1653
3729.52 1552
3730.10 1852
3730.67 1951
3731.25 2116
3731.83 2102
3732.40 2200
3732.98 2541
3733.55 2717
3734.13 2831
3734.71 3235
3735.28 3533
3735.86 3283
3736.44 3552
3737.01 3604
3737.59 3362
3738.17 3121
3738.74 2963
3739.32 2744
3739.90 2489
3740.47 2183
3741.05 2037
3741.63 1942
3742.20 1920
3742.78 1977
3743.36 2029
3743.93 1947
3744.51 1846
3745.09 1849
3745.66 1753
3746.24 1833
3746.82 1971
3747.40 1687
3747.97 1739
3748.55 1876
3749.13 1826
3749.70 1754
3750.28 1797
3750.86 1784
3751.44 1846
3752.02 1742
3752.59 1729
3753.17 1848
3753.75 1677
3754.33 1655
3754.90 1906
3755.48 1851
3756.06 1668
3756.64 1550
3757.22 1884
3757.79 1866
3758.37 1876
3758.95 1902
3759.53 1985
3760.11 2026
3760.68 1980
3761.26 2103
3761.84 2276
3762.42 2175
3763.00 2174
3763.58 2214
3764.15 1982
3764.73 2216
3765.31 1984
3765.89 1785
3766.47 1790
3767.05 1845
3767.63 1865
3768.21 1939
3768.78 1874
3769.36 1877
3769.94 1927
3770.52 1990
3771.10 2047
3771.68 1940
3772.26 2001
3772.84 1979
3773.42 2100
3774.00 1987
3774.58 1952
3775.15 1883
3775.73 2053
3776.31 2255
3776.89 2080
3777.47 1898
3778.05 1791
3778.63 1962
3779.21 1935
3779.79 1723
3780.37 1617
3780.95 1700
3781.53 1889
3782.11 1713
3782.69 1576
3783.27 1587
3783.85 1543
3784.43 1534
3785.01 1465
3785.59 1437
3786.17 1636
3786.75 1671
3787.33 1614
3787.91 1530
3788.49 1633
3789.07 1682
3789.65 1688
3790.23 1714
3790.81 1642
3791.39 1623
3791.98 1589
3792.56 1719
3793.14 1663
3793.72 1689
3794.30 1571
3794.88 1796
3795.46 1718
3796.04 1677
3796.62 1565
3797.20 1697
3797.78 1768
3798.37 1785
3798.95 1750
3799.53 1806
3800.11 1747
3800.69 1563
3801.27 1686
3801.85 1755
3802.43 1773
3803.02 1776
3803.60 1881
3804.18 1705
3804.76 1707
3805.34 1902
3805.92 2027
3806.51 2044
3807.09 2072
3807.67 2104
3808.25 1907
3808.83 1906
3809.42 1948
3810.00 2120
3810.58 2000
3811.16 2164
3811.74 2302
3812.33 2111
3812.91 2124
3813.49 2142
3814.07 2079
3814.66 2081
3815.24 2063
3815.82 2092
3816.40 1995
3816.99 2036
3817.57 2064
3818.15 2071
3818.73 2059
3819.32 1997
3819.90 2114
3820.48 1854
3821.06 1843
3821.65 1803
3822.23 1694
3822.81 1571
3823.40 1705
3823.98 1502
3824.56 1545
3825.15 1528
3825.73 1496
3826.31 1653
3826.90 1669
3827.48 1686
3828.06 1659
3828.65 1633
3829.23 1613
3829.81 1613
3830.40 1686
3830.98 1603
3831.56 1616
3832.15 1715
3832.73 1778
3833.32 1651
3833.90 1631
3834.48 1877
3835.07 1834
3835.65 1870
3836.23 1762
3836.82 1711
3837.40 1812
3837.99 1835
3838.57 1701
3839.16 1839
3839.74 1753
3840.32 1742
3840.91 1822
3841.49 1793
3842.08 1755
3842.66 1718
3843.25 1636
3843.83 1694
3844.42 1762
3845.00 1737
3845.59 1819
3846.17 1776
3846.76 1734
3847.34 1751
3847.92 1796
3848.51 1838
3849.09 1948
3849.68 1964
3850.27 1870
3850.85 1852
3851.44 1883
3852.02 1838
3852.61 1974
3853.19 1848
3853.78 1855
3854.36 1942
3854.95 1745
3855.53 1904
3856.12 2036
3856.70 1945
3857.29 1957
3857.88 2148
3858.46 2351
3859.05 2782
3859.63 3006
3860.22 3725
3860.80 4559
3861.39 4852
3861.98 5599
3862.56 6342
3863.15 7445
3863.73 7972
3864.32 8561
3864.91 8427
3865.49 7954
3866.08 7580
3866.67 6690
3867.25 5648
3867.84 5073
3868.43 4480
3869.01 3720
3869.60 3079
3870.19 3020
3870.77 2608
3871.36 2443
3871.95 2195
3872.53 2058
3873.12 2142
3873.71 2129
3874.29 2118
3874.88 2056
3875.47 2356
3876.05 2329
3876.64 2369
3877.23 2400
3877.82 2201
3878.40 2340
3878.99 2218
3879.58 2104
3880.16 2093
3880.75 1883
3881.34 1984
3881.93 1787
3882.51 1774
3883.10 1809
3883.69 1817
3884.28 1655
3884.87 1683
3885.45 1736
3886.04 1932
3886.63 1722
3887.22 1907
3887.80 2081
3888.39 1896
3888.98 1948
3889.57 1991
3890.16 2111
3890.74 2206
3891.33 2150
3891.92 2154
3892.51 2227
3893.10 2266
3893.69 2174
3894.27 2293
3894.86 2340
3895.45 2512
3896.04 2374
3896.63 2328
3897.22 2193
3897.81 2348
3898.40 2361
3898.98 2504
3899.57 2646
3900.16 2729
3900.75 2605
3901.34 2851
3901.93 3092
3902.52 2948
3903.11 3033
3903.70 2994
3904.29 2778
3904.87 2566
3905.46 2354
3906.05 2172
3906.64 2098
3907.23 2075
3907.82 1985
3908.41 1707
3909.00 1841
3909.59 1835
3910.18 1678
3910.77 1649
3911.36 1582
3911.95 1638
3912.54 1814
3913.13 1915
3913.72 1774
3914.31 1576
3914.90 1832
3915.49 1724
3916.08 1668
3916.67 1719
3917.26 1749
3917.85 1638
3918.44 1660
3919.03 1737
3919.62 1533
3920.21 1554
3920.80 1666
3921.39 1767
3921.98 1651
3922.57 1642
3923.16 1843
3923.75 1597
3924.34 1637
3924.94 1660
3925.53 1745
3926.12 1896
3926.71 1787
3927.30 1712
3927.89 1724
3928.48 1768
3929.07 1726
3929.66 1644
3930.25 1692
3930.85 1715
3931.44 1535
3932.03 1737
3932.62 1649
3933.21 1628
3933.80 1563
3934.39 1793
3934.99 1755
3935.58 1717
3936.17 1663
3936.76 1822
3937.35 1788
3937.94 1760
3938.54 1756
3939.13 1734
3939.72 1885
3940.31 1760
3940.90 1848
3941.49 1973
3942.09 1868
3942.68 1809
3943.27 1757
3943.86 1720
3944.46 1881
3945.05 1872
3945.64 1836
3946.23 1798
3946.82 1760
3947.42 1833
3948.01 1566
3948.60 1527
3949.20 1502
3949.79 1533
3950.38 1469
3950.97 1422
3951.57 1522
3952.16 1534
3952.75 1535
3953.34 1503
3953.94 1540
3954.53 1435
3955.12 1466
3955.72 1546
3956.31 1556
3956.90 1599
3957.50 1581
3958.09 1527
3958.68 1512
3959.28 1360
3959.87 1501
3960.46 1546
3961.06 1556
3961.65 1507
3962.24 1571
3962.84 1660
3963.43 1606
3964.02 1723
3964.62 1758
3965.21 1554
3965.81 1557
3966.40 1586
3966.99 1759
3967.59 1743
3968.18 1554
3968.78 1601
3969.37 1796
3969.96 1685
3970.56 1691
3971.15 1636
3971.75 1691
3972.34 1756
3972.94 1554
3973.53 1502
3974.12 1536
3974.72 1607
3975.31 1603
3975.91 1488
3976.50 1536
3977.10 1577
3977.69 1673
3978.29 1611
3978.88 1781
3979.48 1860
3980.07 1836
3980.67 1814
3981.26 1758
3981.86 1709
3982.45 1672
3983.05 1715
3983.64 1692
3984.24 1545
3984.83 1422
3985.43 1404
3986.02 1693
3986.62 1538
3987.21 1424
3987.81 1417
3988.40 1562
3989.00 1537
3989.60 1472
3990.19 1550
3990.79 1686
3991.38 1637
3991.98 1569
3992.57 1562
3993.17 1483
3993.77 1570
3994.36 1561
3994.96 1748
3995.55 1673
3996.15 1616
3996.75 1713
3997.34 1772
3997.94 2011
3998.54 1956
3999.13 1999
3999.73 1955
4000.32 2056
4000.92 2021
4001.52 1838
4002.11 1787
4002.71 1860
4003.31 1856
4003.90 1751
4004.50 1723
4005.10 1833
4005.69 1880
4006.29 1820
4006.89 1926
4007.49 1999
4008.08 1839
4008.68 1882
4009.28 2109
4009.87 1910
4010.47 1821
4011.07 2022
4011.67 1883
4012.26 1830
4012.86 2015
4013.46 1853
4014.05 1945
4014.65 2046
4015.25 2193
4015.85 2368
4016.44 2341
4017.04 2407
4017.64 2687
4018.24 2932
4018.84 3056
4019.43 3140
4020.03 3280
4020.63 3096
4021.23 2753
4021.83 2723
4022.42 2450
4023.02 2239
4023.62 2331
4024.22 2051
4024.82 1959
4025.41 1932
4026.01 1821
4026.61 1826
4027.21 2120
4027.81 2147
4028.41 2276
4029.01 2446
4029.60 2360
4030.20 2364
4030.80 2479
4031.40 2478
4032.00 2550
4032.60 2496
4033.20 2339
4033.80 2343
4034.39 2206
4034.99 2056
4035.59 2076
4036.19 1948
4036.79 1794
4037.39 1726
4037.99 1760
4038.59 1673
4039.19 1660
4039.79 1774
4040.39 1755
4040.99 1503
4041.59 1731
4042.18 1832
4042.78 1606
4043.38 1642
4043.98 1666
4044.58 1647
4045.18 1596
4045.78 1657
4046.38 1742
4046.98 1865
4047.58 1935
4048.18 1935
4048.78 1932
4049.38 1927
4049.98 1971
4050.58 2089
4051.18 1965
4051.78 1999
4052.38 1854
4052.98 1962
4053.58 1946
4054.19 1829
4054.79 1924
4055.39 2080
4055.99 1837
4056.59 1697
4057.19 1813
4057.79 1735
4058.39 1787
4058.99 1752
4059.59 1766
4060.19 1771
4060.79 1666
4061.39 1614
4061.99 1667
4062.60 1475
4063.20 1500
4063.80 1672
4064.40 1552
4065.00 1556
4065.60 1635
4066.20 1675
4066.80 1630
4067.41 1584
4068.01 1758
4068.61 1789
4069.21 1738
4069.81 1630
4070.41 1551
4071.02 1661
4071.62 1578
4072.22 1707
4072.82 1731
4073.42 1736
4074.02 1625
4074.63 1565
4075.23 1638
4075.83 1752
4076.43 1749
4077.03 1648
4077.64 1554
4078.24 1600
4078.84 1628
4079.44 1601
4080.05 1591
4080.65 1605
4081.25 1611
4081.85 1510
4082.46 1460
4083.06 1479
4083.66 1364
4084.26 1416
4084.87 1445
4085.47 1521
4086.07 1522
4086.67 1648
4087.28 1601
4087.88 1676
4088.48 1582
4089.09 1567
4089.69 1449
4090.29 1527
4090.90 1674
4091.50 1677
4092.10 1796
4092.71 1586
4093.31 1576
4093.91 1567
4094.52 1563
4095.12 1551
4095.72 1613
4096.33 1706
4096.93 1747
4097.53 1735
4098.14 1697
4098.74 1749
4099.34 1618
4099.95 1710
4100.55 1614
4101.16 1594
4101.76 1561
4102.36 1486
4102.97 1601
4103.57 1510
4104.18 1473
4104.78 1505
4105.38 1472
4105.99 1530
4106.59 1472
4107.20 1593
4107.80 1521
4108.41 1587
4109.01 1581
4109.62 1717
4110.22 1586
4110.82 1578
4111.43 1568
4112.03 1576
4112.64 1549
4113.24 1547
4113.85 1490
4114.45 1567
4115.06 1391
4115.66 1384
4116.27 1526
4116.87 1565
4117.48 1507
4118.08 1391
4118.69 1444
4119.29 1371
4119.90 1348
4120.50 1446
4121.11 1472
4121.72 1528
4122.32 1567
4122.93 1545
4123.53 1617
4124.14 1882
4124.74 1770
4125.35 1736
4125.95 2052
4126.56 2096
4127.17 1962
4127.77 2035
4128.38 2104
4128.98 2008
4129.59 1972
4130.20 1996
4130.80 1946
4131.41 1792
4132.01 1733
4132.62 1555
4133.23 1524
4133.83 1613
4134.44 1558
4135.05 1592
4135.65 1679
4136.26 1555
4136.87 1643
4137.47 1657
4138.08 1769
4138.69 1690
4139.29 1677
4139.90 1693
4140.51 1660
4141.11 1546
4141.72 1605
4142.33 1791
4142.93 1690
4143.54 1646
4144.15 1793
4144.75 1886
4145.36 1739
4145.97 1679
4146.58 1673
4147.18 1683
4147.79 1533
4148.40 1690
4149.01 1568
4149.61 1522
4150.22 1478
4150.83 1443
4151.44 1440
4152.04 1465
4152.65 1374
4153.26 1360
4153.87 1400
4154.47 1507
4155.08 1348
4155.69 1349
4156.30 1350
4156.91 1488
4157.51 1497
4158.12 1433
4158.73 1469
4159.34 1363
4159.95 1347
4160.56 1309
4161.16 1373
4161.77 1460
4162.38 1420
4162.99 1416
4163.60 1411
4164.21 1436
4164.81 1516
4165.42 1531
4166.03 1530
4166.64 1525
4167.25 1607
4167.86 1657
4168.47 1622
4169.08 1559
4169.69 1548
4170.29 1459
4170.90 1597
4171.51 1533
4172.12 1504
4172.73 1468
4173.34 1367
4173.95 1449
4174.56 1504
4175.17 1443
4175.78 1510
4176.39 1798
4177.00 1681
4177.61 1480
4178.22 1615
4178.82 1512
4179.43 1572
4180.04 1476
4180.65 1459
4181.26 1482
4181.87 1515
4182.48 1501
4183.09 1556
4183.70 1511
4184.31 1574
4184.92 1481
4185.53 1300
4186.14 1360
4186.75 1365
4187.36 1534
4187.97 1431
4188.58 1415
4189.19 1378
4189.81 1355
4190.42 1457
4191.03 1471
4191.64 1337
4192.25 1452
4192.86 1577
4193.47 1403
4194.08 1424
4194.69 1530
4195.30 1599
4195.91 1659
4196.52 1526
4197.13 1554
4197.74 1687
4198.36 1785
4198.97 1617
4199.58 1617
4200.19 1727
4200.80 1560
4201.41 1553
4202.02 1618
4202.63 1534
4203.25 1487
4203.86 1414
4204.47 1490
4205.08 1595
4205.69 1539
4206.30 1392
4206.92 1400
4207.53 1528
4208.14 1589
4208.75 1335
4209.36 1389
4209.97 1371
4210.59 1408
4211.20 1476
4211.81 1473
4212.42 1550
4213.03 1466
4213.65 1504
4214.26 1628
4214.87 1562
4215.48 1476
4216.10 1714
4216.71 1551
4217.32 1540
4217.93 1545
4218.55 1699
4219.16 1709
4219.77 1838
4220.38 1881
4221.00 2035
4221.61 2176
4222.22 2426
4222.83 2380
4223.45 2956
4224.06 3124
4224.67 3026
4225.29 2967
4225.90 3235
4226.51 3293
4227.13 3381
4227.74 3318
4228.35 3223
4228.96 3076
4229.58 3214
4230.19 3233
4230.80 3259
4231.42 3224
4232.03 2972
4232.65 2858
4233.26 2981
4233.87 2785
4234.49 2529
4235.10 2362
4235.71 2257
4236.33 2038
4236.94 1937
4237.56 1901
4238.17 1921
4238.78 1837
4239.40 1906
4240.01 1872
4240.63 1790
4241.24 1650
4241.85 1678
4242.47 1555
4243.08 1759
4243.70 1724
4244.31 1627
4244.93 1541
4245.54 1525
4246.15 1554
4246.77 1619
4247.38 1490
4248.00 1676
4248.61 1586
4249.23 1542
4249.84 1672
4250.46 1639
4251.07 1697
4251.69 1730
4252.30 1897
4252.92 2023
4253.53 2052
4254.15 1897
4254.76 1978
4255.38 2047
4255.99 1914
4256.61 2059
4257.22 1955
4257.84 1954
4258.45 2001
4259.07 2010
4259.69 1966
4260.30 1890
4260.92 1875
4261.53 1921
4262.15 1921
4262.76 1846
4263.38 2004
4263.99 1935
4264.61 1980
4265.23 2036
4265.84 1931
4266.46 1942
4267.07 1981
4267.69 1976
4268.31 2012
4268.92 1887
4269.54 1947
4270.16 2043
4270.77 1911
4271.39 1978
4272.00 1992
4272.62 1825
4273.24 1871
4273.85 1708
4274.47 1747
4275.09 1492
4275.70 1504
4276.32 1614
4276.94 1447
4277.55 1439
4278.17 1584
4278.79 1617
4279.40 1550
4280.02 1487
4280.64 1590
4281.26 1565
4281.87 1621
4282.49 1365
4283.11 1290
4283.72 1278
4284.34 1399
4284.96 1351
4285.58 1420
4286.19 1427
4286.81 1620
4287.43 1521
4288.05 1490
4288.66 1595
4289.28 1653
4289.90 1667
4290.52 1539
4291.13 1597
4291.75 1595
4292.37 1589
4292.99 1554
4293.61 1501
4294.22 1444
4294.84 1496
4295.46 1394
4296.08 1408
4296.70 1533
4297.31 1577
4297.93 1505
4298.55 1430
4299.17 1536
4299.79 1519
4300.41 1546
4301.03 1374
4301.64 1419
4302.26 1506
4302.88 1397
4303.50 1409
4304.12 1537
4304.74 1530
4305.36 1561
4305.97 1509
4306.59 1418
4307.21 1612
4307.83 1567
4308.45 1435
4309.07 1383
4309.69 1513
4310.31 1507
4310.93 1502
4311.55 1554
4312.17 1485
4312.78 1474
4313.40 1457
4314.02 1509
4314.64 1336
4315.26 1279
4315.88 1346
4316.50 1477
4317.12 1442
4317.74 1455
4318.36 1409
4318.98 1396
4319.60 1435
4320.22 1437
4320.84 1331
4321.46 1240
4322.08 1312
4322.70 1387
4323.32 1451
4323.94 1382
4324.56 1471
4325.18 1463
4325.80 1495
4326.42 1541
4327.04 1489
4327.66 1568
4328.28 1521
4328.90 1459
4329.52 1405
4330.14 1524
4330.76 1512
4331.39 1515
4332.01 1636
4332.63 1573
4333.25 1528
4333.87 1465
4334.49 1466
4335.11 1452
4335.73 1488
4336.35 1540
4336.97 1508
4337.59 1568
4338.22 1627
4338.84 1683
4339.46 1656
4340.08 1747
4340.70 1904
4341.32 1831
4341.94 1854
4342.57 1884
4343.19 1947
4343.81 1867
4344.43 2002
4345.05 2275
4345.67 2242
4346.29 2384
4346.92 2505
4347.54 2912
4348.16 3136
4348.78 3144
4349.40 3306
4350.03 3240
4350.65 2964
4351.27 2761
4351.89 2714
4352.51 2451
4353.14 2393
4353.76 2246
4354.38 2050
4355.00 1749
4355.63 1717
4356.25 1863
4356.87 1952
4357.49 1708
4358.12 1771
4358.74 1774
4359.36 1844
4359.98 1761
4360.61 1775
4361.23 1742
4361.85 1612
4362.48 1627
4363.10 1738
4363.72 1794
4364.34 1619
4364.97 1622
4365.59 1794
4366.21 1788
4366.84 1745
4367.46 1786
4368.08 1693
4368.71 1556
4369.33 1720
4369.95 1633
4370.58 1605
4371.20 1537
4371.82 1567
4372.45 1476
4373.07 1612
4373.70 1513
4374.32 1542
4374.94 1487
4375.57 1364
4376.19 1401
4376.81 1460
4377.44 1323
4378.06 1464
4378.69 1578
4379.31 1510
4379.94 1562
4380.56 1528
4381.18 1611
4381.81 1587
4382.43 1584
4383.06 1570
4383.68 1512
4384.31 1512
4384.93 1602
4385.55 1560
4386.18 1497
4386.80 1527
4387.43 1615
4388.05 1738
4388.68 1650
4389.30 1537
4389.93 1771
4390.55 1797
4391.18 1847
4391.80 1992
4392.43 2038
4393.05 2160
4393.68 2166
4394.30 2174
4394.93 2146
4395.55 2070
4396.18 1978
4396.80 1900
4397.43 1988
4398.05 1890
4398.68 1690
4399.31 1954
4399.93 1916
4400.56 1906
4401.18 1946
4401.81 1873
4402.43 2037
4403.06 1968
4403.69 1883
4404.31 1932
4404.94 1893
4405.56 1736
4406.19 1801
4406.82 1759
4407.44 1664
4408.07 1606
4408.69 1741
4409.32 1687
4409.95 1798
4410.57 1719
4411.20 1911
4411.83 1792
4412.45 1872
4413.08 1938
4413.71 1796
4414.33 1677
4414.96 1600
4415.59 1664
4416.21 1592
4416.84 1654
4417.47 1784
4418.09 1773
4418.72 1712
4419.35 1747
4419.97 1830
4420.60 1864
4421.23 1853
4421.85 1793
4422.48 1916
4423.11 1893
4423.74 1778
4424.36 1716
4424.99 1678
4425.62 1793
4426.25 1733
4426.87 1578
4427.50 1611
4428.13 1508
4428.76 1460
4429.38 1552
4430.01 1404
4430.64 1339
4431.27 1444
4431.89 1447
4432.52 1342
4433.15 1455
4433.78 1274
4434.41 1324
4435.03 1371
4435.66 1452
4436.29 1403
4436.92 1476
4437.55 1446
4438.18 1346
4438.80 1270
4439.43 1373
4440.06 1428
4440.69 1379
4441.32 1381
4441.95 1404
4442.57 1526
4443.20 1462
4443.83 1360
4444.46 1277
4445.09 1368
4445.72 1478
4446.35 1375
4446.98 1232
4447.61 1295
4448.23 1251
4448.86 1268
4449.49 1317
4450.12 1445
4450.75 1593
4451.38 1393
4452.01 1531
4452.64 1479
4453.27 1389
4453.90 1520
4454.53 1544
4455.16 1443
4455.79 1311
4456.42 1380
4457.05 1430
4457.67 1448
4458.30 1381
4458.93 1405
4459.56 1520
4460.19 1501
4460.82 1392
4461.45 1333
4462.08 1314
4462.71 1307
4463.34 1317
4463.97 1207
4464.60 1260
4465.23 1202
4465.86 1378
4466.49 1251
4467.13 1202
4467.76 1264
4468.39 1298
4469.02 1311
4469.65 1340
4470.28 1235
4470.91 1326
4471.54 1313
4472.17 1241
4472.80 1169
4473.43 1221
4474.06 1199
4474.69 1288
4475.32 1322
4475.95 1270
4476.59 1174
4477.22 1187
4477.85 1297
4478.48 1258
4479.11 1312
4479.74 1241
4480.37 1371
4481.00 1365
4481.64 1285
4482.27 1316
4482.90 1352
4483.53 1309
4484.16 1305
4484.79 1351
4485.42 1302
4486.06 1293
4486.69 1464
4487.32 1363
4487.95 1444
4488.58 1403
4489.22 1369
4489.85 1445
4490.48 1389
4491.11 1438
4491.74 1343
4492.38 1316
4493.01 1424
4493.64 1412
4494.27 1449
4494.90 1424
4495.54 1461
4496.17 1458
4496.80 1413
4497.43 1425
4498.07 1360
4498.70 1344
4499.33 1464
4499.96 1328
4500.60 1355
4501.23 1382
4501.86 1537
4502.50 1600
4503.13 1637
4503.76 1851
4504.39 2029
4505.03 1896
4505.66 1845
4506.29 1929
4506.93 1994
4507.56 1841
4508.19 1771
4508.83 1870
4509.46 1668
4510.09 1800
4510.73 1634
4511.36 1481
4511.99 1466
4512.63 1510
4513.26 1485
4513.89 1468
4514.53 1454
4515.16 1533
4515.80 1630
4516.43 1624
4517.06 1603
4517.70 1534
4518.33 1685
4518.97 1583
4519.60 1417
4520.23 1492
4520.87 1530
4521.50 1637
4522.14 1604
4522.77 1518
4523.40 1450
4524.04 1441
4524.67 1623
4525.31 1719
4525.94 1776
4526.58 1724
4527.21 1812
4527.85 2029
4528.48 2188
4529.12 2378
4529.75 2588
4530.38 2985
4531.02 3497
4531.65 4065
4532.29 4663
4532.92 5382
4533.56 6007
4534.19 6283
4534.83 6363
4535.46 6484
4536.10 5887
4536.74 5568
4537.37 4757
4538.01 4204
4538.64 3319
4539.28 2928
4539.91 2597
4540.55 2422
4541.18 2065
4541.82 2029
4542.45 1788
4543.09 1682
4543.73 1867
4544.36 1746
4545.00 1715
4545.63 1818
4546.27 1949
4546.91 2011
4547.54 2137
4548.18 2062
4548.81 2316
4549.45 2561
4550.09 2619
4550.72 2720
4551.36 2795
4551.99 2794
4552.63 2946
4553.27 2830
4553.90 2560
4554.54 2414
4555.18 2275
4555.81 2157
4556.45 1827
4557.09 1767
4557.72 1709
4558.36 1758
4559.00 1691
4559.63 1619
4560.27 1687
4560.91 1817
4561.54 1782
4562.18 1781
4562.82 1683
4563.46 1775
4564.09 1897
4564.73 1908
4565.37 1784
4566.00 1790
4566.64 1819
4567.28 1839
4567.92 1843
4568.55 1835
4569.19 1975
4569.83 1961
4570.47 2120
4571.10 2223
4571.74 2323
4572.38 2301
4573.02 2367
4573.66 2271
4574.29 2098
4574.93 2048
4575.57 1936
4576.21 1915
4576.85 1785
4577.48 1746
4578.12 1633
4578.76 1612
4579.40 1524
4580.04 1466
4580.67 1580
4581.31 1568
4581.95 1617
4582.59 1541
4583.23 1654
4583.87 1558
4584.51 1622
4585.14 1600
4585.78 1646
4586.42 1626
4587.06 1696
4587.70 1616
4588.34 1585
4588.98 1668
4589.62 1686
4590.26 1763
4590.89 1687
4591.53 1675
4592.17 1737
4592.81 1641
4593.45 1610
4594.09 1634
4594.73 1542
4595.37 1570
4596.01 1453
4596.65 1380
4597.29 1413
4597.93 1514
4598.57 1404
4599.21 1456
4599.85 1415
4600.49 1395
4601.12 1323
4601.76 1309
4602.40 1379
4603.04 1395
4603.68 1539
4604.32 1353
4604.96 1494
4605.60 1517
4606.24 1606
4606.88 1525
4607.52 1579
4608.17 1632
4608.81 1612
4609.45 1582
4610.09 1690
4610.73 1724
4611.37 1692
4612.01 1628
4612.65 1464
4613.29 1448
4613.93 1530
4614.57 1425
4615.21 1424
4615.85 1564
4616.49 1418
4617.13 1494
4617.77 1452
4618.41 1516
4619.06 1329
4619.70 1339
4620.34 1378
4620.98 1224
4621.62 1212
4622.26 1385
4622.90 1440
4623.54 1409
4624.19 1288
4624.83 1401
4625.47 1384
4626.11 1427
4626.75 1266
4627.39 1236
4628.03 1195
4628.68 1128
4629.32 1180
4629.96 1216
4630.60 1161
4631.24 1298
4631.89 1229
4632.53 1393
4633.17 1312
4633.81 1305
4634.45 1308
4635.10 1477
4635.74 1429
4636.38 1290
4637.02 1298
4637.66 1308
4638.31 1422
4638.95 1448
4639.59 1370
4640.23 1457
4640.88 1449
4641.52 1463
4642.16 1535
4642.80 1410
4643.45 1460
4644.09 1510
4644.73 1541
4645.38 1578
4646.02 1434
4646.66 1370
4647.30 1320
4647.95 1270
4648.59 1324
4649.23 1326
4649.88 1315
4650.52 1420
4651.16 1373
4651.81 1476
4652.45 1275
4653.09 1339
4653.74 1356
4654.38 1412
4655.02 1316
4655.67 1267
4656.31 1415
4656.95 1488
4657.60 1324
4658.24 1300
4658.89 1338
4659.53 1195
4660.17 1188
4660.82 1182
4661.46 1162
4662.10 1226
4662.75 1204
4663.39 1278
4664.04 1224
4664.68 1240
4665.33 1265
4665.97 1141
4666.61 1213
4667.26 1203
4667.90 1160
4668.55 1210
4669.19 1187
4669.84 1208
4670.48 1231
4671.12 1202
4671.77 1258
4672.41 1148
4673.06 1129
4673.70 1187
4674.35 1118
4674.99 1050
4675.64 1132
4676.28 1106
4676.93 1263
4677.57 1260
4678.22 1192
4678.86 1210
4679.51 1219
4680.15 1198
4680.80 1183
4681.44 1182
4682.09 1185
4682.74 1334
4683.38 1243
4684.03 1163
4684.67 1293
4685.32 1337
4685.96 1298
4686.61 1383
4687.25 1344
4687.90 1379
4688.55 1170
4689.19 1254
4689.84 1257
4690.48 1207
4691.13 1130
4691.78 1082
4692.42 1124
4693.07 1150
4693.71 1153
4694.36 1284
4695.01 1193
4695.65 1160
4696.30 1276
4696.95 1207
4697.59 1252
4698.24 1341
4698.89 1394
4699.53 1368
4700.18 1247
4700.83 1302
4701.47 1297
4702.12 1301
4702.77 1380
4703.41 1223
4704.06 1290
4704.71 1370
4705.35 1255
4706.00 1231
4706.65 1186
4707.29 1163
4707.94 1152
4708.59 1203
4709.24 1275
4709.88 1187
4710.53 1119
4711.18 1241
4711.83 1250
4712.47 1256
4713.12 1255
4713.77 1224
4714.42 1305
4715.06 1190
4715.71 1211
4716.36 1161
4717.01 1191
4717.65 1048
4718.30 1101
4718.95 1181
4719.60 1290
4720.25 1242
4720.89 1256
4721.54 1361
4722.19 1238
4722.84 1241
4723.49 1346
4724.13 1372
4724.78 1403
4725.43 1301
4726.08 1340
4726.73 1256
4727.38 1279
4728.03 1413
4728.67 1421
4729.32 1255
4729.97 1156
4730.62 1239
4731.27 1174
4731.92 1270
4732.57 1166
4733.22 1145
4733.86 1131
4734.51 1200
4735.16 1117
4735.81 1199
4736.46 1230
4737.11 1235
4737.76 1152
4738.41 1114
4739.06 1160
4739.71 1251
4740.36 1263
4741.01 1227
4741.65 1348
4742.30 1448
4742.95 1453
4743.60 1440
4744.25 1416
4744.90 1300
4745.55 1333
4746.20 1224
4746.85 1236
4747.50 1277
4748.15 1285
4748.80 1341
4749.45 1297
4750.10 1222
4750.75 1298
4751.40 1351
4752.05 1350
4752.70 1478
4753.35 1519
4754.00 1546
4754.65 1575
4755.30 1456
4755.95 1432
4756.61 1480
4757.26 1439
4757.91 1536
4758.56 1386
4759.21 1386
4759.86 1318
4760.51 1314
4761.16 1311
4761.81 1314
4762.46 1375
4763.11 1312
4763.76 1325
4764.41 1574
4765.07 1661
4765.72 1693
4766.37 1700
4767.02 1710
4767.67 1610
4768.32 1558
4768.97 1650
4769.62 1443
4770.28 1533
4770.93 1383
4771.58 1447
4772.23 1296
4772.88 1299
4773.53 1291
4774.19 1229
4774.84 1090
4775.49 1072
4776.14 1086
4776.79 1099
4777.44 1119
4778.10 1157
4778.75 1125
4779.40 1076
4780.05 1097
4780.70 1194
4781.36 1114
4782.01 1184
4782.66 1217
4783.31 1176
4783.97 1238
4784.62 1196
4785.27 1196
4785.92 1216
4786.58 1050
4787.23 1082
4787.88 1109
4788.53 1196
4789.19 1165
4789.84 1034
4790.49 1131
4791.15 1089
4791.80 1068
4792.45 1112
4793.10 1194
4793.76 1200
4794.41 1117
4795.06 1168
4795.72 1209
4796.37 1140
4797.02 1062
4797.68 1013
4798.33 1118
4798.98 1219
4799.64 1237
4800.29 1161
4800.94 1209
4801.60 1121
4802.25 1270
4802.90 1351
4803.56 1287
4804.21 1339
4804.87 1372
4805.52 1141
4806.17 1206
4806.83 1163
4807.48 1177
4808.14 1107
4808.79 1120
4809.44 1150
4810.10 1105
4810.75 1213
4811.41 1048
4812.06 1091
4812.71 1136
4813.37 1028
4814.02 1129
4814.68 1081
4815.33 1115
4815.99 1185
4816.64 1037
4817.30 1065
4817.95 1301
4818.61 1224
4819.26 1117
4819.92 1332
4820.57 1435
4821.23 1307
4821.88 1321
4822.53 1158
4823.19 1270
4823.85 1392
4824.50 1290
4825.16 1194
4825.81 1229
4826.47 1272
4827.12 1256
4827.78 1267
4828.43 1325
4829.09 1315
4829.74 1315
4830.40 1255
4831.05 1255
4831.71 1317
4832.37 1209
4833.02 1328
4833.68 1205
4834.33 1261
4834.99 1329
4835.64 1448
4836.30 1351
4836.96 1381
4837.61 1560
4838.27 1638
4838.92 1647
4839.58 1727
4840.24 1651
4840.89 1737
4841.55 1799
4842.21 1703
4842.86 1725
4843.52 1596
4844.18 1609
4844.83 1588
4845.49 1402
4846.14 1264
4846.80 1387
4847.46 1414
4848.11 1486
4848.77 1472
4849.43 1555
4850.09 1500
4850.74 1667
4851.40 1862
4852.06 2009
4852.71 1800
4853.37 1699
4854.03 1975
4854.68 1826
4855.34 1875
4856.00 1679
4856.66 1593
4857.31 1669
4857.97 1581
4858.63 1539
4859.29 1836
4859.94 1821
4860.60 1579
4861.26 1646
4861.92 1511
4862.57 1614
4863.23 1612
4863.89 1612
4864.55 1737
4865.21 1671
4865.86 1594
4866.52 1423
4867.18 1626
4867.84 1742
4868.50 1762
4869.15 1713
4869.81 1543
4870.47 1665
4871.13 1586
4871.79 1654
4872.45 1567
4873.10 1658
4873.76 1666
4874.42 1598
4875.08 1528
4875.74 1628
4876.40 1555
4877.06 1591
4877.71 1620
4878.37 1497
4879.03 1585
4879.69 1587
4880.35 1532
4881.01 1493
4881.67 1500
4882.33 1488
4882.99 1503
4883.65 1618
4884.30 1476
4884.96 1466
4885.62 1434
4886.28 1513
4886.94 1306
4887.60 1261
4888.26 1336
4888.92 1360
4889.58 1285
4890.24 1377
4890.90 1384
4891.56 1326
4892.22 1372
4892.88 1106
4893.54 1190
4894.20 1274
4894.86 1396
4895.52 1313
4896.18 1245
4896.84 1276
4897.50 1228
4898.16 1291
4898.82 1254
4899.48 1237
4900.14 1299
4900.80 1225
4901.46 1313
4902.12 1317
4902.78 1293
4903.44 1265
4904.10 1211
4904.76 1274
4905.42 1358
4906.08 1270
4906.74 1230
4907.40 1311
4908.06 1176
4908.73 1162
4909.39 1158
4910.05 1169
4910.71 1258
4911.37 1259
4912.03 1231
4912.69 1154
4913.35 1241
4914.01 1231
4914.68 1049
4915.34 1165
4916.00 1091
4916.66 1075
4917.32 1206
4917.98 1047
4918.64 1122
4919.31 1182
4919.97 1236
4920.63 1146
4921.29 1121
4921.95 1144
4922.61 1037
4923.28 1042
4923.94 1131
4924.60 1093
4925.26 1013
4925.92 1043
4926.59 1122
4927.25 1000
4927.91 1162
4928.57 1097
4929.23 1067
4929.90 1038
4930.56 990
4931.22 1111
4931.88 1126
4932.55 1219
4933.21 1118
4933.87 1195
4934.53 1068
4935.20 1125
4935.86 1178
4936.52 1074
4937.18 1142
4937.85 1151
4938.51 1114
4939.17 1068
4939.84 1138
4940.50 1181
4941.16 1168
4941.82 1112
4942.49 1108
4943.15 1098
4943.81 1102
4944.48 1054
4945.14 1053
4945.80 1054
4946.47 1092
4947.13 1091
4947.79 1017
4948.46 1082
4949.12 1222
4949.79 1043
4950.45 960
4951.11 997
4951.78 959
4952.44 1034
4953.10 1147
4953.77 1038
4954.43 988
4955.10 1065
4955.76 1027
4956.42 1059
4957.09 1091
4957.75 1029
4958.42 1104
4959.08 1116
4959.74 1031
4960.41 1002
4961.07 977
4961.74 1018
4962.40 970
4963.07 1017
4963.73 1036
4964.40 1115
4965.06 1144
4965.73 1177
4966.39 1122
4967.05 1199
4967.72 1148
4968.38 1155
4969.05 1069
4969.71 1093
4970.38 1055
4971.04 1100
4971.71 1054
4972.37 1027
4973.04 970
4973.70 1011
4974.37 1071
4975.04 1067
4975.70 1023
4976.37 1078
4977.03 1049
4977.70 984
4978.36 1009
4979.03 998
4979.69 978
4980.36 990
4981.03 1029
4981.69 1012
4982.36 1061
4983.02 1045
4983.69 1018
4984.35 974
4985.02 1038
4985.69 1118
4986.35 1115
4987.02 1113
4987.68 1114
4988.35 1159
4989.02 1228
4989.68 1273
4990.35 1235
4991.02 1305
4991.68 1386
4992.35 1456
4993.02 1373
4993.68 1420
4994.35 1373
4995.02 1255
4995.68 1314
4996.35 1184
4997.02 1109
4997.68 1006
4998.35 1024
4999.02 898
4999.68 977
5000.35 989
5001.02 983
5001.68 1097
5002.35 955
5003.02 972
5003.69 936
5004.35 844
5005.02 904
5005.69 1019
5006.35 1028
5007.02 988
5007.69 1017
5008.36 1038
5009.02 1070
5009.69 1068
5010.36 964
5011.03 1057
5011.70 951
5012.36 1025
5013.03 1071
5013.70 1003
5014.37 1096
5015.04 1094
5015.70 1054
5016.37 1049
5017.04 982
5017.71 997
5018.38 1005
5019.04 1183
5019.71 1126
5020.38 1032
5021.05 1141
5021.72 1156
5022.39 1240
5023.05 1276
5023.72 1244
5024.39 1329
5025.06 1434
5025.73 1421
5026.40 1376
5027.07 1292
5027.74 1453
5028.40 1442
5029.07 1188
5029.74 1323
5030.41 1291
5031.08 1152
5031.75 1123
5032.42 1122
5033.09 1128
5033.76 1121
5034.43 1089
5035.10 1027
5035.76 1052
5036.43 944
5037.10 973
5037.77 1126
5038.44 1052
5039.11 1012
5039.78 1028
5040.45 1066
5041.12 1041
5041.79 1081
5042.46 1142
5043.13 1069
5043.80 1111
5044.47 1185
5045.14 1325
5045.81 1219
5046.48 1196
5047.15 1263
5047.82 1292
5048.49 1224
5049.16 1214
5049.83 1173
5050.50 1210
5051.17 1153
5051.84 1058
5052.51 1103
5053.18 1114
5053.85 1188
5054.52 1196
5055.20 1125
5055.87 1107
5056.54 1128
5057.21 1135
5057.88 1061
5058.55 1054
5059.22 1007
5059.89 1080
5060.56 1062
5061.23 1057
5061.90 1165
5062.58 1144
5063.25 1198
5063.92 1119
5064.59 1044
5065.26 1037
5065.93 991
5066.60 1142
5067.27 1040
5067.95 1000
5068.62 1031
5069.29 954
5069.96 1024
5070.63 1095
5071.30 1000
5071.98 977
5072.65 962
5073.32 904
5073.99 910
5074.66 960
5075.34 892
5076.01 974
5076.68 1100
5077.35 1065
5078.02 1044
5078.70 1044
5079.37 1044
5080.04 1089
5080.71 1109
5081.39 1099
5082.06 1098
5082.73 1154
5083.40 1102
5084.08 1004
5084.75 1018
5085.42 1127
5086.09 1137
5086.77 1133
5087.44 1175
5088.11 1089
5088.79 1083
5089.46 1004
5090.13 1045
5090.80 1108
5091.48 1248
5092.15 1184
5092.82 1359
5093.50 1214
5094.17 1398
5094.84 1291
5095.52 1327
5096.19 1302
5096.86 1037
5097.54 1157
5098.21 1192
5098.88 1143
5099.56 1079
5100.23 1092
5100.90 1159
5101.58 1149
5102.25 1121
5102.93 1161
5103.60 1013
5104.27 990
5104.95 1139
5105.62 1027
5106.30 1134
5106.97 1192
5107.64 1201
5108.32 1048
5108.99 1018
5109.67 1139
5110.34 1165
5111.02 1072
5111.69 1068
5112.36 1060
5113.04 1008
5113.71 1014
5114.39 1101
5115.06 1049
5115.74 933
5116.41 1018
5117.09 1040
5117.76 953
5118.44 1078
5119.11 1093
5119.79 1010
5120.46 1005
5121.14 954
5121.81 1014
5122.49 1034
5123.16 1054
5123.84 1069
5124.51 1081
5125.19 1007
5125.86 1025
5126.54 1097
5127.21 1052
5127.89 1095
5128.56 952
5129.24 1028
5129.92 1069
5130.59 1130
5131.27 1121
5131.94 1065
5132.62 1103
5133.29 1009
5133.97 1013
5134.65 1064
5135.32 989
5136.00 985
5136.67 1067
5137.35 1012
5138.03 1164
5138.70 1069
5139.38 1044
5140.05 1156
5140.73 1066
5141.41 1089
5142.08 1080
5142.76 1105
5143.44 1003
5144.11 1012
5144.79 1041
5145.47 946
5146.14 955
5146.82 1067
5147.50 1010
5148.17 1063
5148.85 1083
5149.53 1062
5150.20 920
5150.88 1028
5151.56 977
5152.24 1018
5152.91 1124
5153.59 960
5154.27 910
5154.94 871
5155.62 924
5156.30 917
5156.98 944
5157.65 969
5158.33 1015
5159.01 995
5159.69 1005
5160.36 946
5161.04 977
5161.72 982
5162.40 969
5163.07 942
5163.75 911
5164.43 976
5165.11 916
5165.79 901
5166.46 952
5167.14 902
5167.82 905
5168.50 925
5169.18 981
5169.86 966
5170.53 895
5171.21 890
5171.89 850
5172.57 864
5173.25 983
5173.93 945
5174.60 1015
5175.28 946
5175.96 1007
5176.64 1012
5177.32 908
5178.00 862
5178.68 847
5179.36 941
5180.03 963
5180.71 963
5181.39 1062
5182.07 1051
5182.75 965
5183.43 961
5184.11 976
5184.79 977
5185.47 982
5186.15 1057
5186.83 959
5187.51 970
5188.18 875
5188.86 944
5189.54 951
5190.22 931
5190.90 916
5191.58 934
5192.26 926
5192.94 948
5193.62 970
5194.30 984
5194.98 931
5195.66 970
5196.34 897
5197.02 1014
5197.70 925
5198.38 913
5199.06 886
5199.74 916
5200.42 828
5201.10 921
5201.78 972
5202.46 907
5203.14 923
5203.82 937
5204.50 888
5205.19 958
5205.87 846
5206.55 934
5207.23 901
5207.91 893
5208.59 923
5209.27 979
5209.95 935
5210.63 918
5211.31 946
5211.99 905
5212.67 951
5213.36 843
5214.04 906
5214.72 1017
5215.40 961
5216.08 957
5216.76 1039
5217.44 996
5218.12 954
5218.81 981
5219.49 976
5220.17 958
5220.85 911
5221.53 936
5222.21 922
5222.90 1085
5223.58 944
5224.26 926
5224.94 984
5225.62 930
5226.30 816
5226.99 847
5227.67 965
5228.35 963
5229.03 918
5229.71 948
5230.40 886
5231.08 954
5231.76 963
5232.44 969
5233.13 980
5233.81 935
5234.49 966
5235.17 964
5235.86 967
5236.54 914
5237.22 1004
5237.90 963
5238.59 1104
5239.27 1183
5239.95 1164
5240.64 1077
5241.32 922
5242.00 1002
5242.68 1188
5243.37 1154
5244.05 979
5244.73 1018
5245.42 964
5246.10 940
5246.78 912
5247.47 924
5248.15 1096
5248.83 1176
5249.52 1099
5250.20 1158
5250.88 1048
5251.57 1133
5252.25 1123
5252.93 1090
5253.62 1068
5254.30 1038
5254.99 1142
5255.67 999
5256.35 966
5257.04 975
5257.72 935
5258.41 937
5259.09 933
5259.77 985
5260.46 1040
5261.14 939
5261.83 1015
5262.51 1084
5263.20 1040
5263.88 1055
5264.56 1019
5265.25 925
5265.93 966
5266.62 965
5267.30 916
5267.99 981
5268.67 980
5269.36 989
5270.04 928
5270.73 985
5271.41 1053
5272.10 1096
5272.78 980
5273.47 981
5274.15 1080
5274.84 977
5275.52 1008
5276.21 1116
5276.89 1049
5277.58 886
5278.26 1011
5278.95 1025
5279.63 1104
5280.32 1098
5281.00 1055
5281.69 1018
5282.38 1038
5283.06 994
5283.75 1082
5284.43 1066
5285.12 1065
5285.80 1115
5286.49 1053
5287.18 1122
5287.86 1094
5288.55 1126
5289.23 1060
5289.92 1002
5290.61 1056
5291.29 978
5291.98 967
5292.66 1020
5293.35 1102
5294.04 1045
5294.72 999
5295.41 1007
5296.10 998
5296.78 996
5297.47 1100
5298.16 1024
5298.84 959
5299.53 1118
5300.22 1014
5300.90 1029
5301.59 1154
5302.28 1160
5302.96 1206
5303.65 1180
5304.34 1204
5305.03 1258
5305.71 1190
5306.40 1164
5307.09 1146
5307.77 1088
5308.46 1085
5309.15 1156
5309.84 1123
5310.52 1212
5311.21 1068
5311.90 1082
5312.59 1071
5313.27 995
5313.96 1108
5314.65 1052
5315.34 1100
5316.02 1058
5316.71 1120
5317.40 1053
5318.09 1032
5318.78 1046
5319.46 1020
5320.15 1069
5320.84 1106
5321.53 1059
5322.22 1086
5322.90 1211
5323.59 1318
5324.28 1249
5324.97 1306
5325.66 1149
5326.35 1219
5327.04 1167
5327.72 1082
5328.41 1137
5329.10 1184
5329.79 1197
5330.48 1156
5331.17 1266
5331.86 1312
5332.54 1463
5333.23 1625
5333.92 1570
5334.61 1482
5335.30 1636
5335.99 1658
5336.68 1779
5337.37 1731
5338.06 1563
5338.75 1360
5339.44 1426
5340.12 1344
5340.81 1268
5341.50 1297
5342.19 1315
5342.88 1328
5343.57 1221
5344.26 1331
5344.95 1265
5345.64 1200
5346.33 1293
5347.02 1287
5347.71 1458
5348.40 1479
5349.09 1541
5349.78 1645
5350.47 1918
5351.16 2041
5351.85 2309
5352.54 2624
5353.23 2765
5353.92 2846
5354.61 2922
5355.30 2862
5355.99 2814
5356.68 2562
5357.37 2280
5358.06 2057
5358.75 1779
5359.44 1727
5360.14 1568
5360.83 1327
5361.52 1308
5362.21 1125
5362.90 1234
5363.59 1238
5364.28 1192
5364.97 1287
5365.66 1231
5366.35 1278
5367.04 1313
5367.74 1129
5368.43 1161
5369.12 1207
5369.81 1189
5370.50 1241
5371.19 1246
5371.88 1105
5372.57 1267
5373.27 1250
5373.96 1194
5374.65 1202
5375.34 1235
5376.03 1144
5376.72 1124
5377.42 1186
5378.11 1246
5378.80 1269
5379.49 1211
5380.18 1298
5380.88 1394
5381.57 1446
5382.26 1514
5382.95 1513
5383.64 1435
5384.34 1482
5385.03 1420
5385.72 1344
5386.41 1424
5387.11 1341
5387.80 1306
5388.49 1293
5389.18 1316
5389.88 1293
5390.57 1282
5391.26 1308
5391.95 1392
5392.65 1425
5393.34 1476
5394.03 1457
5394.72 1419
5395.42 1330
5396.11 1319
5396.80 1399
5397.50 1327
5398.19 1217
5398.88 1112
5399.58 1129
5400.27 1101
5400.96 1092
5401.66 1144
5402.35 1116
5403.04 1097
5403.74 1150
5404.43 1229
5405.12 1119
5405.82 1080
5406.51 1111
5407.20 1108
5407.90 1076
5408.59 1126
5409.28 1125
5409.98 1170
5410.67 1165
5411.37 1069
5412.06 1098
5412.75 1014
5413.45 1040
5414.14 1107
5414.84 1211
5415.53 1125
5416.23 1067
5416.92 1035
5417.61 1024
5418.31 1003
5419.00 1061
5419.70 1057
5420.39 1018
5421.09 1001
5421.78 1126
5422.48 1067
5423.17 1096
5423.87 1090
5424.56 1069
5425.25 1092
5425.95 1135
5426.64 1097
5427.34 1217
5428.03 1016
5428.73 1076
5429.42 1134
5430.12 1139
5430.82 1109
5431.51 989
5432.21 1067
5432.90 1020
5433.60 960
5434.29 1000
5434.99 988
5435.68 1058
5436.38 1119
5437.07 1105
5437.77 1111
5438.47 1010
5439.16 1057
5439.86 1066
5440.55 975
5441.25 1043
5441.94 1040
5442.64 1112
5443.34 1076
5444.03 1095
5444.73 1157
5445.42 1044
5446.12 1033
5446.82 1090
5447.51 1040
5448.21 1083
5448.91 1164
5449.60 1274
5450.30 1238
5450.99 1245
5451.69 1380
5452.39 1307
5453.08 1224
5453.78 1240
5454.48 1160
5455.17 1179
5455.87 1154
5456.57 1160
5457.27 1164
5457.96 1185
5458.66 1069
5459.36 1097
5460.05 1102
5460.75 1110
5461.45 1134
5462.14 1235
5462.84 1158
5463.54 1190
5464.24 1195
5464.93 1428
5465.63 1430
5466.33 1433
5467.03 1458
5467.72 1407
5468.42 1482
5469.12 1324
5469.82 1415
5470.51 1377
5471.21 1188
5471.91 1348
5472.61 1256
5473.31 1135
5474.00 1081
5474.70 1103
5475.40 1099
5476.10 1152
5476.80 1263
5477.49 1334
5478.19 1202
5478.89 1146
5479.59 1190
5480.29 1314
5480.99 1308
5481.68 1358
5482.38 1384
5483.08 1536
5483.78 1537
5484.48 1571
5485.18 1555
5485.88 1507
5486.57 1385
5487.27 1387
5487.97 1360
5488.67 1329
5489.37 1380
5490.07 1350
5490.77 1415
5491.47 1356
5492.17 1339
5492.87 1286
5493.56 1236
5494.26 1204
5494.96 1412
5495.66 1484
5496.36 1428
5497.06 1510
5497.76 1463
5498.46 1500
5499.16 1436
5499.86 1549
5500.56 1724
5501.26 1801
5501.96 1951
5502.66 2091
5503.36 2336
5504.06 2233
5504.76 2255
5505.46 2404
5506.16 2336
5506.86 2057
5507.56 1886
5508.26 1818
5508.96 1813
5509.66 1612
5510.36 1445
5511.06 1394
5511.76 1477
5512.46 1379
5513.16 1511
5513.86 1547
5514.56 1426
5515.26 1319
5515.96 1253
5516.66 1435
5517.36 1435
5518.07 1522
5518.77 1409
5519.47 1407
5520.17 1509
5520.87 1488
5521.57 1552
5522.27 1512
5522.97 1550
5523.67 1532
5524.37 1527
5525.08 1518
5525.78 1466
5526.48 1380
5527.18 1343
5527.88 1260
5528.58 1218
5529.28 1209
5529.99 1216
5530.69 1258
5531.39 1226
5532.09 1177
5532.79 1285
5533.49 1314
5534.20 1229
5534.90 1155
5535.60 1158
5536.30 1222
5537.00 1059
5537.70 1058
5538.41 1090
5539.11 1213
5539.81 1208
5540.51 1233
5541.22 1208
5541.92 1318
5542.62 1165
5543.32 1235
5544.02 1200
5544.73 1185
5545.43 1286
5546.13 1404
5546.84 1518
5547.54 1493
5548.24 1423
5548.94 1412
5549.65 1419
5550.35 1423
5551.05 1433
5551.75 1259
5552.46 1220
5553.16 1245
5553.86 1249
5554.57 1203
5555.27 1226
5555.97 1228
5556.68 1292
5557.38 1228
5558.08 1110
5558.79 1033
5559.49 1070
5560.19 1095
5560.90 1155
5561.60 1060
5562.30 1127
5563.01 1089
5563.71 1043
5564.41 1044
5565.12 1084
5565.82 1173
5566.53 1092
5567.23 1166
5567.93 1177
5568.64 1161
5569.34 1153
5570.05 1200
5570.75 1111
5571.45 1113
5572.16 1135
5572.86 1167
5573.57 1018
5574.27 1123
5574.98 1068
5575.68 1077
5576.38 1080
5577.09 1126
5577.79 1204
5578.50 1171
5579.20 1163
5579.91 1105
5580.61 1052
5581.32 1100
5582.02 1158
5582.73 1137
5583.43 963
5584.14 1002
5584.84 966
5585.55 1037
5586.25 1090
5586.96 1096
5587.66 1100
5588.37 1034
5589.07 1116
5589.78 1127
5590.48 1178
5591.19 1028
5591.89 1046
5592.60 1048
5593.31 965
5594.01 942
5594.72 996
5595.42 1057
5596.13 955
5596.83 918
5597.54 875
5598.25 963
5598.95 1022
5599.66 986
5600.36 1039
5601.07 973
5601.78 998
5602.48 963
5603.19 976
5603.89 1064
5604.60 853
5605.31 956
5606.01 843
5606.72 870
5607.43 995
5608.13 975
5608.84 995
5609.54 959
5610.25 958
5610.96 927
5611.66 923
5612.37 985
5613.08 939
5613.79 951
5614.49 1119
5615.20 1009
5615.91 1004
5616.61 964
5617.32 949
5618.03 1009
5618.73 849
5619.44 805
5620.15 847
5620.86 878
5621.56 845
5622.27 849
5622.98 896
5623.69 882
5624.39 901
5625.10 906
5625.81 836
5626.52 951
5627.22 961
5627.93 942
5628.64 892
5629.35 822
5630.05 919
5630.76 918
5631.47 869
5632.18 875
5632.89 970
5633.59 1019
5634.30 929
5635.01 898
5635.72 983
5636.43 1006
5637.14 958
5637.84 956
5638.55 1052
5639.26 1095
5639.97 906
5640.68 895
5641.39 1022
5642.10 952
5642.80 980
5643.51 965
5644.22 945
5644.93 1012
5645.64 1016
5646.35 1046
5647.06 910
5647.77 956
5648.47 885
5649.18 897
5649.89 921
5650.60 980
5651.31 928
5652.02 992
5652.73 1055
5653.44 1015
5654.15 1023
5654.86 966
5655.57 1021
5656.28 957
5656.99 1054
5657.70 1018
5658.41 934
5659.12 955
5659.83 1097
5660.54 1067
5661.24 1175
5661.95 1109
5662.66 1122
5663.37 1053
5664.08 958
5664.79 943
5665.50 1032
5666.21 1046
5666.93 1048
5667.64 1054
5668.35 1023
5669.06 930
5669.77 859
5670.48 984
5671.19 956
5671.90 1045
5672.61 963
5673.32 1077
5674.03 1065
5674.74 1002
5675.45 997
5676.16 995
5676.87 980
5677.58 974
5678.29 1032
5679.01 951
5679.72 893
5680.43 917
5681.14 975
5681.85 1000
5682.56 983
5683.27 973
5683.98 941
5684.69 979
5685.41 1017
5686.12 983
5686.83 1023
5687.54 993
5688.25 984
5688.96 1002
5689.67 960
5690.39 934
5691.10 952
5691.81 1069
5692.52 1057
5693.23 957
5693.95 1008
5694.66 870
5695.37 952
5696.08 1171
5696.79 1151
5697.51 1019
5698.22 1012
5698.93 904
5699.64 974
5700.35 1039
5701.07 979
5701.78 963
5702.49 931
5703.20 858
5703.92 971
5704.63 947
5705.34 1003
5706.05 1014
5706.77 956
5707.48 994
5708.19 1015
5708.90 1018
5709.62 1046
5710.33 1009
5711.04 981
5711.76 937
5712.47 1002
5713.18 1022
5713.90 962
5714.61 938
5715.32 943
5716.04 871
5716.75 808
5717.46 891
5718.18 902
5718.89 914
5719.60 956
5720.32 954
5721.03 956
5721.74 1007
5722.46 940
5723.17 1020
5723.88 1028
5724.60 1022
5725.31 987
5726.03 980
5726.74 955
5727.45 1110
5728.17 1107
5728.88 1197
5729.60 1142
5730.31 1159
5731.02 1184
5731.74 1289
5732.45 1167
5733.17 1204
5733.88 1246
5734.60 1194
5735.31 1154
5736.02 1125
5736.74 1103
5737.45 1209
5738.17 1157
5738.88 1209
5739.60 1073
5740.31 1116
5741.03 1282
5741.74 1059
5742.46 1086
5743.17 1074
5743.89 1097
5744.60 1061
5745.32 1136
5746.03 1185
5746.75 1136
5747.46 1084
5748.18 1112
5748.89 1282
5749.61 1295
5750.32 1214
5751.04 1204
5751.76 1404
5752.47 1367
5753.19 1475
5753.90 1597
5754.62 1655
5755.33 1761
5756.05 2067
5756.77 2257
5757.48 2301
5758.20 2467
5758.91 2458
5759.63 2341
5760.34 2202
5761.06 2029
5761.78 1880
5762.49 1708
5763.21 1484
5763.93 1519
5764.64 1650
5765.36 1594
5766.07 1784
5766.79 1771
5767.51 1759
5768.22 1935
5768.94 1776
5769.66 1767
5770.37 1633
5771.09 1608
5771.81 1613
5772.52 1541
5773.24 1469
5773.96 1447
5774.67 1452
5775.39 1321
5776.11 1262
5776.83 1265
5777.54 1294
5778.26 1297
5778.98 1303
5779.69 1463
5780.41 1492
5781.13 1429
5781.85 1481
5782.56 1476
5783.28 1531
5784.00 1564
5784.72 1571
5785.43 1619
5786.15 1524
5786.87 1414
5787.59 1359
5788.30 1423
5789.02 1512
5789.74 1452
5790.46 1469
5791.18 1496
5791.89 1534
5792.61 1505
5793.33 1559
5794.05 1517
5794.77 1600
5795.48 1604
5796.20 1501
5796.92 1676
5797.64 1588
5798.36 1668
5799.08 1770
5799.80 1854
5800.51 1884
5801.23 2197
5801.95 2197
5802.67 2563
5803.39 2654
5804.11 2663
5804.83 2512
5805.54 2470
5806.26 2384
5806.98 1977
5807.70 2010
5808.42 1863
5809.14 1759
5809.86 1637
5810.58 1617
5811.30 1751
5812.02 1736
5812.74 1719
5813.45 1634
5814.17 1613
5814.89 1708
5815.61 1563
5816.33 1737
5817.05 1669
5817.77 1913
5818.49 2114
5819.21 2318
5819.93 2540
5820.65 2462
5821.37 2398
5822.09 2328
5822.81 2448
5823.53 2182
5824.25 1933
5824.97 1810
5825.69 1662
5826.41 1752
5827.13 1662
5827.85 1662
5828.57 1459
5829.29 1526
5830.01 1535
5830.73 1482
5831.45 1445
5832.17 1534
5832.89 1489
5833.61 1548
5834.33 1499
5835.06 1509
5835.78 1503
5836.50 1507
5837.22 1436
5837.94 1401
5838.66 1525
5839.38 1415
5840.10 1411
5840.82 1395
5841.54 1293
5842.26 1376
5842.99 1412
5843.71 1364
5844.43 1256
5845.15 1232
5845.87 1302
5846.59 1264
5847.31 1270
5848.04 1288
5848.76 1263
5849.48 1297
5850.20 1237
5850.92 1136
5851.64 1154
5852.36 1206
5853.09 1139
5853.81 1183
5854.53 1153
5855.25 1113
5855.97 1111
5856.70 1184
5857.42 1170
5858.14 1112
5858.86 1098
5859.58 1140
5860.31 1223
5861.03 1211
5861.75 1158
5862.47 1150
5863.20 1185
5863.92 1165
5864.64 1059
5865.36 1018
5866.09 996
5866.81 990
5867.53 1148
5868.25 1110
5868.98 1055
5869.70 1060
5870.42 1113
5871.15 1100
5871.87 997
5872.59 1033
5873.31 1153
5874.04 1150
5874.76 1066
5875.48 1118
5876.21 1072
5876.93 990
5877.65 1035
5878.38 1066
5879.10 1022
5879.82 1064
5880.55 1067
5881.27 1044
5881.99 1106
5882.72 1126
5883.44 1030
5884.17 1022
5884.89 1058
5885.61 1001
5886.34 1054
5887.06 1075
5887.78 1057
5888.51 1005
5889.23 1163
5889.96 1061
5890.68 1057
5891.41 1061
5892.13 1047
5892.85 1046
5893.58 1050
5894.30 1139
5895.03 1069
5895.75 1118
5896.48 1146
5897.20 1058
5897.92 957
5898.65 1085
5899.37 1119
5900.10 1078
5900.82 974
5901.55 999
5902.27 1066
5903.00 986
5903.72 1108
5904.45 1094
5905.17 1046
5905.90 1104
5906.62 1031
5907.35 973
5908.07 956
5908.80 990
5909.52 917
5910.25 1061
5910.97 1040
5911.70 977
5912.43 1055
5913.15 980
5913.88 1031
5914.60 1000
5915.33 927
5916.05 917
5916.78 1036
5917.50 1164
5918.23 1125
5918.96 1004
5919.68 1042
5920.41 1087
5921.13 1023
5921.86 1132
5922.59 1052
5923.31 1105
5924.04 1175
5924.76 996
5925.49 951
5926.22 1101
5926.94 952
5927.67 945
5928.40 1017
5929.12 1100
5929.85 1046
5930.58 1145
5931.30 1185
5932.03 1186
5932.76 1115
5933.48 1145
5934.21 1154
5934.94 1160
5935.66 1110
5936.39 1203
5937.12 1087
5937.84 1106
5938.57 1176
5939.30 1243
5940.02 1278
5940.75 1259
5941.48 1287
5942.21 1279
5942.93 1324
5943.66 1279
5944.39 1310
5945.12 1246
5945.84 1274
5946.57 1313
5947.30 1305
5948.03 1255
5948.75 1278
5949.48 1310
5950.21 1261
5950.94 1335
5951.67 1406
5952.39 1388
5953.12 1464
5953.85 1516
5954.58 1450
5955.31 1420
5956.03 1441
5956.76 1495
5957.49 1377
5958.22 1434
5958.95 1433
5959.67 1437
5960.40 1533
5961.13 1462
5961.86 1464
5962.59 1521
5963.32 1552
5964.05 1557
5964.77 1503
5965.50 1599
5966.23 1745
5966.96 1915
5967.69 1989
5968.42 2092
5969.15 2164
5969.88 2497
5970.61 2480
5971.33 2422
5972.06 2460
5972.79 2209
5973.52 2122
5974.25 2094
5974.98 1908
5975.71 1803
5976.44 1752
5977.17 1757
5977.90 1712
5978.63 1666
5979.36 1607
5980.09 1688
5980.82 1606
5981.55 1773
5982.28 1664
5983.01 1670
5983.74 1720
5984.46 1734
5985.19 1730
5985.92 1881
5986.65 1758
5987.38 1810
5988.11 1851
5988.85 1816
5989.58 1744
5990.31 1713
5991.04 1805
5991.77 1788
5992.50 1762
5993.23 1724
5993.96 1739
5994.69 1762
5995.42 1827
5996.15 1869
5996.88 1911
5997.61 1917
5998.34 1943
5999.07 1909
5999.80 1859
6000.53 1892
6001.26 1912
6002.00 1985
6002.73 1977
6003.46 1900
6004.19 1740
6004.92 1889
6005.65 2002
6006.38 2024
6007.11 1971
6007.84 2040
6008.58 2002
6009.31 1954
6010.04 2207
6010.77 2369
6011.50 2683
6012.23 2866
6012.96 3208
6013.70 3313
6014.43 3639
6015.16 3790
6015.89 4066
6016.62 4039
6017.36 4157
6018.09 3929
6018.82 3615
6019.55 3432
6020.28 3083
6021.02 2656
6021.75 2302
6022.48 2260
6023.21 1892
6023.94 1796
6024.68 1835
6025.41 1642
6026.14 1685
6026.87 1573
6027.61 1636
6028.34 1555
6029.07 1524
6029.80 1492
6030.54 1370
6031.27 1491
6032.00 1523
6032.73 1467
6033.47 1463
6034.20 1404
6034.93 1468
6035.67 1559
6036.40 1417
6037.13 1390
6037.87 1402
6038.60 1403
6039.33 1422
6040.07 1336
6040.80 1452
6041.53 1563
6042.27 1551
6043.00 1405
6043.73 1409
6044.47 1488
6045.20 1550
6045.93 1483
6046.67 1537
6047.40 1571
6048.13 1576
6048.87 1654
6049.60 1587
6050.34 1615
6051.07 1731
6051.80 1739
6052.54 1829
6053.27 1842
6054.01 1815
6054.74 2024
6055.47 2013
6056.21 2062
6056.94 2005
6057.68 1708
6058.41 1694
6059.15 1699
6059.88 1780
6060.61 1777
6061.35 1703
6062.08 1620
6062.82 1619
6063.55 1621
6064.29 1457
6065.02 1533
6065.76 1421
6066.49 1421
6067.23 1509
6067.96 1573
6068.70 1480
6069.43 1507
6070.17 1488
6070.90 1519
6071.64 1424
6072.37 1464
6073.11 1486
6073.84 1510
6074.58 1527
6075.31 1503
6076.05 1406
6076.78 1418
6077.52 1408
6078.26 1399
6078.99 1271
6079.73 1335
6080.46 1319
6081.20 1362
6081.93 1323
6082.67 1413
6083.41 1374
6084.14 1388
6084.88 1386
6085.61 1300
6086.35 1420
6087.09 1395
6087.82 1319
6088.56 1274
6089.30 1374
6090.03 1386
6090.77 1380
6091.50 1362
6092.24 1372
6092.98 1544
6093.71 1526
6094.45 1405
6095.19 1400
6095.92 1378
6096.66 1357
6097.40 1277
6098.13 1395
6098.87 1206
6099.61 1243
6100.34 1243
6101.08 1243
6101.82 1391
6102.56 1309
6103.29 1293
6104.03 1267
6104.77 1183
6105.50 1122
6106.24 1249
6106.98 1267
6107.72 1244
6108.45 1297
6109.19 1240
6109.93 1263
6110.67 1373
6111.40 1376
6112.14 1320
6112.88 1268
6113.62 1164
6114.35 1170
6115.09 1290
6115.83 1345
6116.57 1201
6117.31 1187
6118.04 1221
6118.78 1333
6119.52 1326
6120.26 1406
6121.00 1396
6121.73 1390
6122.47 1404
6123.21 1336
6123.95 1464
6124.69 1592
6125.43 1648
6126.16 1597
6126.90 1509
6127.64 1434
6128.38 1499
6129.12 1410
6129.86 1408
6130.60 1477
6131.33 1367
6132.07 1264
6132.81 1323
6133.55 1285
6134.29 1370
6135.03 1483
6135.77 1415
6136.51 1381
6137.25 1334
6137.99 1297
6138.73 1394
6139.46 1373
6140.20 1345
6140.94 1385
6141.68 1324
6142.42 1402
6143.16 1285
6143.90 1209
6144.64 1298
6145.38 1332
6146.12 1335
6146.86 1350
6147.60 1379
6148.34 1284
6149.08 1366
6149.82 1278
6150.56 1349
6151.30 1445
6152.04 1405
6152.78 1423
6153.52 1491
6154.26 1508
6155.00 1555
6155.74 1517
6156.48 1391
6157.22 1498
6157.96 1462
6158.70 1548
6159.44 1505
6160.18 1571
6160.92 1440
6161.66 1429
6162.40 1520
6163.15 1610
6163.89 1674
6164.63 1553
6165.37 1691
6166.11 1730
6166.85 1844
6167.59 1950
6168.33 1883
6169.07 1859
6169.81 2031
6170.55 2148
6171.30 2090
6172.04 2243
6172.78 2131
6173.52 2112
6174.26 2173
6175.00 2006
6175.74 1920
6176.49 1916
6177.23 1922
6177.97 1827
6178.71 1834
6179.45 1874
6180.19 1842
6180.94 1874
6181.68 1979
6182.42 1876
6183.16 1926
6183.90 1995
6184.65 2017
6185.39 1898
6186.13 1944
6186.87 2034
6187.61 2147
6188.36 2080
6189.10 2054
6189.84 1986
6190.58 2081
6191.33 2121
6192.07 2115
6192.81 2058
6193.55 2253
6194.30 2379
6195.04 2399
6195.78 2389
6196.52 2361
6197.27 2449
6198.01 2478
6198.75 2668
6199.49 2496
6200.24 2485
6200.98 2499
6201.72 2481
6202.47 2497
6203.21 2464
6203.95 2498
6204.70 2450
6205.44 2668
6206.18 2927
6206.93 3216
6207.67 3713
6208.41 4613
6209.16 5345
6209.90 6938
6210.64 8269
6211.39 9981
6212.13 11064
6212.87 11724
6213.62 11540
6214.36 10467
6215.11 9645
6215.85 8619
6216.59 7262
6217.34 6145
6218.08 5175
6218.83 4262
6219.57 3575
6220.31 3209
6221.06 2927
6221.80 2762
6222.55 2490
6223.29 2361
6224.04 2465
6224.78 2711
6225.52 2700
6226.27 2699
6227.01 2793
6227.76 2874
6228.50 3104
6229.25 2922
6229.99 2833
6230.74 2629
6231.48 2307
6232.23 2025
6232.97 1968
6233.72 1950
6234.46 1791
6235.21 1837
6235.95 1733
6236.70 1760
6237.44 1734
6238.19 1809
6238.93 1827
6239.68 1760
6240.42 1672
6241.17 1940
6241.91 1983
6242.66 1928
6243.40 1872
6244.15 1922
6244.90 1928
6245.64 2056
6246.39 2216
6247.13 2126
6247.88 2293
6248.62 2304
6249.37 2574
6250.12 2770
6250.86 2643
6251.61 2700
6252.35 2565
6253.10 2536
6253.85 2671
6254.59 2343
6255.34 2197
6256.09 2093
6256.83 2034
6257.58 1908
6258.32 2002
6259.07 2028
6259.82 1871
6260.56 1896
6261.31 1961
6262.06 1996
6262.80 1956
6263.55 2033
6264.30 2028
6265.04 2091
6265.79 2149
6266.54 2161
6267.29 2115
6268.03 2231
6268.78 2177
6269.53 2023
6270.27 1991
6271.02 1883
6271.77 1838
6272.52 1877
6273.26 1888
6274.01 1888
6274.76 1767
6275.50 1797
6276.25 1918
6277.00 1955
6277.75 1982
6278.49 2080
6279.24 2348
6279.99 2278
6280.74 2304
6281.49 2191
6282.23 2087
6282.98 2031
6283.73 1925
6284.48 1935
6285.23 1867
6285.97 1742
6286.72 1712
6287.47 1769
6288.22 1763
6288.97 1573
6289.71 1634
6290.46 1614
6291.21 1704
6291.96 1646
6292.71 1657
6293.46 1550
6294.21 1660
6294.95 1676
6295.70 1525
6296.45 1515
6297.20 1525
6297.95 1508
6298.70 1462
6299.45 1509
6300.20 1421
6300.94 1355
6301.69 1319
6302.44 1414
6303.19 1424
6303.94 1528
6304.69 1541
6305.44 1543
6306.19 1565
6306.94 1485
6307.69 1518
6308.44 1594
6309.19 1678
6309.94 1518
6310.69 1533
6311.43 1448
6312.18 1572
6312.93 1496
6313.68 1593
6314.43 1568
6315.18 1482
6315.93 1604
6316.68 1591
6317.43 1448
6318.18 1482
6318.93 1549
6319.68 1568
6320.43 1562
6321.18 1546
6321.93 1484
6322.68 1374
6323.43 1415
6324.18 1429
6324.94 1418
6325.69 1343
6326.44 1485
6327.19 1441
6327.94 1288
6328.69 1222
6329.44 1292
6330.19 1241
6330.94 1277
6331.69 1263
6332.44 1281
6333.19 1173
6333.94 1281
6334.69 1189
6335.45 1201
6336.20 1213
6336.95 1215
6337.70 1268
6338.45 1184
6339.20 1121
6339.95 1063
6340.70 1195
6341.46 1138
6342.21 1114
6342.96 1275
6343.71 1211
6344.46 1246
6345.21 1127
6345.96 1177
6346.72 1270
6347.47 1368
6348.22 1312
6348.97 1287
6349.72 1272
6350.48 1179
6351.23 1134
6351.98 1249
6352.73 1214
6353.48 1264
6354.24 1322
6354.99 1328
6355.74 1313
6356.49 1453
6357.24 1304
6358.00 1257
6358.75 1376
6359.50 1378
6360.25 1255
6361.01 1160
6361.76 1125
6362.51 1311
6363.26 1172
6364.02 1162
6364.77 1182
6365.52 1126
6366.28 1232
6367.03 1193
6367.78 1127
6368.53 1053
6369.29 1100
6370.04 1117
6370.79 1172
6371.55 1204
6372.30 1094
6373.05 1201
6373.81 1215
6374.56 1147
6375.31 1166
6376.07 1217
6376.82 1270
6377.57 1212
6378.33 1146
6379.08 1081
6379.83 1066
6380.59 1219
6381.34 1277
6382.10 1267
6382.85 1128
6383.60 1229
6384.36 1328
6385.11 1166
6385.87 1149
6386.62 1224
6387.37 1216
6388.13 1086
6388.88 997
6389.64 1098
6390.39 1213
6391.14 1280
6391.90 1334
6392.65 1280
6393.41 1325
6394.16 1201
6394.92 1214
6395.67 1160
6396.43 1255
6397.18 1243
6397.94 1169
6398.69 1109
6399.45 1097
6400.20 1089
6400.96 1133
6401.71 999
6402.47 991
6403.22 1035
6403.98 1079
6404.73 1092
6405.49 1038
6406.24 1067
6407.00 1068
6407.75 1051
6408.51 1048
6409.26 1064
6410.02 1156
6410.77 1108
6411.53 1110
6412.28 1086
6413.04 1092
6413.80 1193
6414.55 1099
6415.31 1017
6416.06 1103
6416.82 1069
6417.57 1048
6418.33 1015
6419.09 1022
6419.84 1095
6420.60 1153
6421.35 1149
6422.11 1168
6422.87 1184
6423.62 1132
6424.38 1143
6425.14 1194
6425.89 1087
6426.65 1076
6427.40 1039
6428.16 1005
6428.92 1024
6429.67 1091
6430.43 1101
6431.19 1118
6431.94 1076
6432.70 1053
6433.46 1127
6434.22 1041
6434.97 1018
6435.73 1113
6436.49 1232
6437.24 1209
6438.00 1097
6438.76 1085
6439.51 1170
6440.27 1214
6441.03 1152
6441.79 1217
6442.54 1144
6443.30 1140
6444.06 1107
6444.82 1121
6445.57 1143
6446.33 1132
6447.09 1018
6447.85 1093
6448.60 1092
6449.36 1063
6450.12 996
6450.88 1096
6451.64 1114
6452.39 1063
6453.15 1090
6453.91 1086
6454.67 1199
6455.43 1245
6456.18 1143
6456.94 1118
6457.70 1198
6458.46 1233
6459.22 1303
6459.98 1260
6460.73 1167
6461.49 1171
6462.25 1320
6463.01 1107
6463.77 1187
6464.53 1232
6465.29 1140
6466.04 1243
6466.80 1282
6467.56 1240
6468.32 1182
6469.08 1175
6469.84 1158
6470.60 1287
6471.36 1303
6472.12 1292
6472.87 1237
6473.63 1363
6474.39 1299
6475.15 1166
6475.91 1213
6476.67 1203
6477.43 1248
6478.19 1208
6478.95 1308
6479.71 1383
6480.47 1307
6481.23 1420
6481.99 1427
6482.75 1510
6483.51 1428
6484.27 1478
6485.03 1495
6485.79 1478
6486.55 1551
6487.31 1599
6488.07 1610
6488.83 1620
6489.59 1566
6490.35 1590
6491.11 1649
6491.87 1748
6492.63 1633
6493.39 1668
6494.15 1667
6494.91 1535
6495.67 1643
6496.43 1811
6497.19 1770
6497.95 1728
6498.71 1817
6499.47 1878
6500.23 1876
6500.99 1864
6501.76 1768
6502.52 1734
6503.28 1860
6504.04 1767
6504.80 1889
6505.56 1781
6506.32 1779
6507.08 1876
6507.84 1908
6508.61 2027
6509.37 2014
6510.13 1968
6510.89 2035
6511.65 2018
6512.41 2044
6513.17 2087
6513.94 2186
6514.70 2091
6515.46 2209
6516.22 2162
6516.98 2117
6517.74 2123
6518.51 2145
6519.27 2207
6520.03 2260
6520.79 2361
6521.55 2622
6522.32 3019
6523.08 3366
6523.84 3676
6524.60 4250
6525.36 4643
6526.13 4857
6526.89 5091
6527.65 4992
6528.41 5174
6529.18 5051
6529.94 4885
6530.70 4452
6531.46 4362
6532.23 4267
6532.99 3954
6533.75 3831
6534.51 3760
6535.28 3898
6536.04 3964
6536.80 4328
6537.57 4931
6538.33 5365
6539.09 6232
6539.85 6862
6540.62 6674
6541.38 6438
6542.14 6168
6542.91 5404
6543.67 4745
6544.43 4178
6545.20 3394
6545.96 2935
6546.72 2522
6547.49 2450
6548.25 2270
6549.02 2060
6549.78 2003
6550.54 2003
6551.31 2011
6552.07 2103
6552.83 2044
6553.60 2086
6554.36 2151
6555.13 1932
6555.89 2090
6556.65 2071
6557.42 2020
6558.18 1946
6558.95 1939
6559.71 1896
6560.47 1913
6561.24 2053
6562.00 1975
6562.77 2051
6563.53 2127
6564.30 2244
6565.06 2383
6565.83 2571
6566.59 2488
6567.36 2406
6568.12 2338
6568.88 2351
6569.65 2367
6570.41 2404
6571.18 2271
6571.94 2368
6572.71 2276
6573.47 2357
6574.24 2296
6575.00 2379
6575.77 2615
6576.53 2697
6577.30 2774
6578.07 2824
6578.83 2870
6579.60 3006
6580.36 2916
6581.13 2856
6581.89 2797
6582.66 2687
6583.42 2607
6584.19 2420
6584.96 2433
6585.72 2477
6586.49 2330
6587.25 2374
6588.02 2417
6588.78 2278
6589.55 2303
6590.32 2285
6591.08 2252
6591.85 2323
6592.61 2627
6593.38 2754
6594.15 2894
6594.91 2957
6595.68 3113
6596.45 3573
6597.21 3495
6597.98 3673
6598.75 3772
6599.51 3823
6600.28 3655
6601.05 3304
6601.81 3161
6602.58 2851
6603.35 2699
6604.11 2575
6604.88 2280
6605.65 2332
6606.41 2338
6607.18 2188
6607.95 2208
6608.71 2085
6609.48 2015
6610.25 2066
6611.02 2044
6611.78 1966
6612.55 1943
6613.32 1961
6614.09 1968
6614.85 2011
6615.62 1924
6616.39 1847
6617.16 1893
6617.92 1928
6618.69 1889
6619.46 2023
6620.23 1887
6620.99 1776
6621.76 1851
6622.53 2002
6623.30 2010
6624.07 1960
6624.83 1946
6625.60 2073
6626.37 2037
6627.14 1804
6627.91 1894
6628.67 1829
6629.44 1766
6630.21 1873
6630.98 1766
6631.75 1738
6632.52 1881
6633.29 1823
6634.05 2003
6634.82 2138
6635.59 2047
6636.36 2359
6637.13 2428
6637.90 2423
6638.67 2543
6639.43 2549
6640.20 2481
6640.97 2340
6641.74 2270
6642.51 1999
6643.28 1988
6644.05 1848
6644.82 1859
6645.59 1652
6646.36 1673
6647.13 1696
6647.90 1749
6648.66 1809
6649.43 1758
6650.20 1823
6650.97 1827
6651.74 1795
6652.51 1734
6653.28 1722
6654.05 1836
6654.82 1869
6655.59 1821
6656.36 1700
6657.13 1703
6657.90 1774
6658.67 1742
6659.44 1573
6660.21 1696
6660.98 1639
6661.75 1713
6662.52 1837
6663.29 1824
6664.06 1919
6664.83 1974
6665.60 2045
6666.37 2147
6667.14 2304
6667.91 2585
6668.69 2657
6669.46 2662
6670.23 2489
6671.00 2481
6671.77 2333
6672.54 2229
6673.31 2130
6674.08 1907
6674.85 1902
6675.62 1803
6676.39 1829
6677.16 1750
6677.94 1647
6678.71 1611
6679.48 1737
6680.25 1717
6681.02 1560
6681.79 1483
6682.56 1546
6683.33 1650
6684.11 1505
6684.88 1499
6685.65 1639
6686.42 1646
6687.19 1657
6687.96 1707
6688.74 1640
6689.51 1664
6690.28 1667
6691.05 1578
6691.82 1557
6692.60 1532
6693.37 1506
6694.14 1526
6694.91 1439
6695.68 1545
6696.46 1482
6697.23 1465
6698.00 1457
6698.77 1397
6699.55 1412
6700.32 1422
6701.09 1339
6701.86 1418
6702.64 1488
6703.41 1509
6704.18 1462
6704.95 1610
6705.73 1650
6706.50 1559
6707.27 1628
6708.04 1538
6708.82 1571
6709.59 1501
6710.36 1409
6711.14 1483
6711.91 1414
6712.68 1393
6713.46 1371
6714.23 1425
6715.00 1317
6715.78 1292
6716.55 1371
6717.32 1314
6718.10 1243
6718.87 1286
6719.64 1328
6720.42 1242
6721.19 1303
6721.96 1231
6722.74 1131
6723.51 1270
6724.28 1280
6725.06 1285
6725.83 1294
6726.61 1300
6727.38 1253
6728.15 1303
6728.93 1247
6729.70 1288
6730.48 1310
6731.25 1299
6732.02 1229
6732.80 1292
6733.57 1248
6734.35 1187
6735.12 1137
6735.90 1133
6736.67 1222
6737.45 1253
6738.22 1305
6738.99 1302
6739.77 1335
6740.54 1376
6741.32 1371
6742.09 1327
6742.87 1339
6743.64 1306
6744.42 1297
6745.19 1304
6745.97 1209
6746.74 1314
6747.52 1291
6748.29 1186
6749.07 1161
6749.84 1227
6750.62 1218
6751.40 1183
6752.17 1249
6752.95 1390
6753.72 1487
6754.50 1391
6755.27 1419
6756.05 1321
6756.82 1344
6757.60 1377
6758.38 1260
6759.15 1261
6759.93 1200
6760.70 1195
6761.48 1135
6762.25 1208
6763.03 1237
6763.81 1202
6764.58 1186
6765.36 1091
6766.14 1172
6766.91 1201
6767.69 1233
6768.46 1108
6769.24 1099
6770.02 1216
6770.79 1105
6771.57 1177
6772.35 1206
6773.12 1226
6773.90 1141
6774.68 1099
6775.45 1106
6776.23 1188
6777.01 1219
6777.78 1175
6778.56 1116
6779.34 1060
6780.11 1161
6780.89 1179
6781.67 1181
6782.45 1212
6783.22 1201
6784.00 1215
6784.78 1187
6785.56 1069
6786.33 1049
6787.11 1146
6787.89 1093
6788.66 1073
6789.44 986
6790.22 1073
6791.00 1046
6791.78 1046
6792.55 1050
6793.33 1069
6794.11 1202
6794.89 1117
6795.66 1026
6796.44 1052
6797.22 1089
6798.00 1132
6798.78 1051
6799.55 1059
6800.33 1103
6801.11 1112
6801.89 1123
6802.67 1141
6803.45 1100
6804.22 1159
6805.00 1081
6805.78 1048
6806.56 1132
6807.34 1121
6808.12 1113
6808.90 1093
6809.67 1114
6810.45 1052
6811.23 1014
6812.01 1038
6812.79 1119
6813.57 1012
6814.35 997
6815.13 1044
6815.91 1044
6816.68 1061
6817.46 1133
6818.24 1120
6819.02 1182
6819.80 1059
6820.58 1041
6821.36 1136
6822.14 1117
6822.92 1152
6823.70 1094
6824.48 1076
6825.26 1145
6826.04 1106
6826.82 1103
6827.60 1148
6828.38 1201
6829.16 1034
6829.94 979
6830.72 954
6831.50 1073
6832.28 1145
6833.06 1071
6833.84 1113
6834.62 1109
6835.40 1120
6836.18 1141
6836.96 1196
6837.74 1198
6838.52 1102
6839.30 1056
6840.08 1086
6840.86 1004
6841.64 925
6842.42 1062
6843.20 1225
6843.98 1109
6844.76 1080
6845.54 1081
6846.32 1118
6847.10 1103
6847.89 983
6848.67 1045
6849.45 1200
6850.23 1281
6851.01 1309
6851.79 1493
6852.57 1573
6853.35 1785
6854.13 2003
6854.92 1975
6855.70 2029
6856.48 1885
6857.26 1756
6858.04 1627
6858.82 1477
6859.60 1467
6860.39 1397
6861.17 1253
6861.95 1135
6862.73 1193
6863.51 1190
6864.29 1235
6865.08 1247
6865.86 1267
6866.64 1178
6867.42 1167
6868.20 1258
6868.99 1305
6869.77 1357
6870.55 1266
6871.33 1325
6872.12 1152
6872.90 1275
6873.68 1217
6874.46 1169
6875.24 1209
6876.03 1182
6876.81 1153
6877.59 1125
6878.38 1089
6879.16 1093
6879.94 1221
6880.72 1214
6881.51 1252
6882.29 1206
6883.07 1202
6883.85 1235
6884.64 1266
6885.42 1292
6886.20 1277
6886.99 1243
6887.77 1312
6888.55 1445
6889.34 1619
6890.12 1746
6890.90 1927
6891.69 2114
6892.47 2090
6893.25 2096
6894.04 1848
6894.82 1774
6895.60 1570
6896.39 1552
6897.17 1431
6897.96 1422
6898.74 1392
6899.52 1317
6900.31 1447
6901.09 1418
6901.88 1407
6902.66 1267
6903.44 1415
6904.23 1417
6905.01 1532
6905.80 1456
6906.58 1411
6907.36 1428
6908.15 1524
6908.93 1413
6909.72 1383
6910.50 1372
6911.29 1406
6912.07 1421
6912.86 1366
6913.64 1306
6914.42 1264
6915.21 1326
6915.99 1278
6916.78 1244
6917.56 1242
6918.35 1254
6919.13 1284
6919.92 1341
6920.70 1226
6921.49 1309
6922.27 1309
6923.06 1298
6923.84 1317
6924.63 1397
6925.42 1495
6926.20 1234
6926.99 1368
6927.77 1441
6928.56 1416
6929.34 1413
6930.13 1383
6930.91 1335
6931.70 1357
6932.48 1357
6933.27 1437
6934.06 1396
6934.84 1403
6935.63 1360
6936.41 1409
6937.20 1437
6937.99 1430
6938.77 1408
6939.56 1444
6940.34 1360
6941.13 1379
6941.92 1561
6942.70 1503
6943.49 1510
6944.28 1698
6945.06 1715
6945.85 1827
6946.64 1831
6947.42 1778
6948.21 1802
6949.00 1883
6949.78 1935
6950.57 1906
6951.36 1897
6952.14 1888
6952.93 1909
6953.72 1762
6954.50 1659
6955.29 1782
6956.08 1780
6956.86 1757
6957.65 1854
6958.44 1719
6959.23 1809
6960.01 1850
6960.80 1853
6961.59 1843
6962.38 1779
6963.16 1812
6963.95 2001
6964.74 1973
6965.53 1990
6966.31 1891
6967.10 1916
6967.89 1968
6968.68 1946
6969.46 2062
6970.25 2056
6971.04 2295
6971.83 2425
6972.62 2387
6973.40 2431
6974.19 2299
6974.98 2375
6975.77 2426
6976.56 2397
6977.34 2410
6978.13 2418
6978.92 2346
6979.71 2431
6980.50 2360
6981.29 2362
6982.08 2700
6982.86 2862
6983.65 2994
6984.44 3479
6985.23 3860
6986.02 4824
6986.81 5885
6987.60 7246
6988.39 8538
6989.17 9357
6989.96 9737
6990.75 9552
6991.54 8901
6992.33 7955
6993.12 6596
6993.91 5757
6994.70 4853
6995.49 4087
6996.28 3576
6997.07 3038
6997.86 2693
6998.64 2642
6999.43 2759
7000.22 2817
7001.01 2944
7001.80 3150
7002.59 3449
7003.38 3614
7004.17 3797
7004.96 3693
7005.75 3516
7006.54 3256
7007.33 2949
7008.12 2749
7008.91 2441
7009.70 2076
7010.49 2019
7011.28 1830
7012.07 1685
7012.86 1757
7013.65 1735
7014.44 1975
7015.23 1936
7016.02 1994
7016.81 2035
7017.61 2052
7018.40 1986
7019.19 2003
7019.98 2016
7020.77 1981
7021.56 1849
7022.35 1949
7023.14 1982
7023.93 1928
7024.72 1936
7025.51 2121
7026.30 2178
7027.10 2212
7027.89 2448
7028.68 2439
7029.47 2390
7030.26 2307
7031.05 2255
7031.84 2115
7032.63 1993
7033.43 1852
7034.22 1799
7035.01 1690
7035.80 1767
7036.59 1721
7037.38 1804
7038.18 1841
7038.97 1891
7039.76 1782
7040.55 1842
7041.34 2010
7042.13 1971
7042.93 1902
7043.72 1931
7044.51 1953
7045.30 1843
7046.09 1964
7046.89 1954
7047.68 1901
7048.47 1867
7049.26 1973
7050.06 1829
7050.85 2045
7051.64 2204
7052.43 2146
7053.23 2158
7054.02 2228
7054.81 2229
7055.60 2261
7056.40 2148
7057.19 2011
7057.98 2099
7058.77 1907
7059.57 1989
7060.36 2002
7061.15 1882
7061.95 1940
7062.74 2034
7063.53 2064
7064.33 1918
7065.12 2052
7065.91 2003
7066.71 2037
7067.50 2010
7068.29 2124
7069.09 1979
7069.88 2011
7070.67 2178
7071.47 2224
7072.26 2047
7073.05 2098
7073.85 2097
7074.64 1983
7075.44 2057
7076.23 2020
7077.02 1979
7077.82 1927
7078.61 1876
7079.41 1844
7080.20 1801
7080.99 1696
7081.79 1720
7082.58 1833
7083.38 1857
7084.17 1885
7084.96 1847
7085.76 1903
7086.55 2058
7087.35 2330
7088.14 2579
7088.94 3016
7089.73 3331
7090.53 3789
7091.32 4085
7092.12 4209
7092.91 4150
7093.71 3738
7094.50 3517
7095.29 3252
7096.09 2778
7096.88 2406
7097.68 2282
7098.48 1858
7099.27 1801
7100.07 1777
7100.86 1731
7101.66 1679
7102.45 1627
7103.25 1621
7104.04 1590
7104.84 1468
7105.63 1547
7106.43 1507
7107.22 1539
7108.02 1552
7108.82 1564
7109.61 1463
7110.41 1458
7111.20 1370
7112.00 1377
7112.79 1363
7113.59 1277
7114.39 1271
7115.18 1311
7115.98 1377
7116.77 1360
7117.57 1383
7118.37 1518
7119.16 1437
7119.96 1498
7120.76 1381
7121.55 1451
7122.35 1368
7123.15 1473
7123.94 1479
7124.74 1544
7125.53 1554
7126.33 1558
7127.13 1613
7127.93 1626
7128.72 1686
7129.52 1651
7130.32 1562
7131.11 1632
7131.91 1665
7132.71 1503
7133.50 1460
7134.30 1350
7135.10 1356
7135.90 1414
7136.69 1385
7137.49 1346
7138.29 1362
7139.08 1244
7139.88 1311
7140.68 1373
7141.48 1360
7142.27 1281
7143.07 1387
7143.87 1346
7144.67 1292
7145.46 1355
7146.26 1349
7147.06 1283
7147.86 1171
7148.66 1284
7149.45 1263
7150.25 1242
7151.05 1177
7151.85 1242
7152.65 1248
7153.44 1239
7154.24 1191
7155.04 1268
7155.84 1255
7156.64 1196
7157.44 1222
7158.23 1190
7159.03 1255
7159.83 1181
7160.63 1262
7161.43 1252
7162.23 1238
7163.03 1204
7163.83 1218
7164.62 1242
7165.42 1227
7166.22 1177
7167.02 1318
7167.82 1176
7168.62 1298
7169.42 1189
7170.22 1204
7171.02 1313
7171.82 1283
7172.61 1238
7173.41 1209
7174.21 1154
7175.01 1034
7175.81 1147
7176.61 1065
7177.41 982
7178.21 1084
7179.01 1071
7179.81 1073
7180.61 1043
7181.41 989
7182.21 1020
7183.01 1038
7183.81 1085
7184.61 1115
7185.41 1094
7186.21 1116
7187.01 1091
7187.81 1088
7188.61 952
7189.41 972
7190.21 1076
7191.01 1006
7191.81 939
7192.61 940
7193.41 941
7194.21 986
7195.01 944
7195.81 887
7196.61 895
7197.41 902
7198.21 985
7199.01 886
7199.82 864
7200.62 948
7201.42 911
7202.22 964
7203.02 930
7203.82 970
7204.62 1019
7205.42 989
7206.22 974
7207.02 978
7207.83 1026
7208.63 879
7209.43 949
7210.23 941
7211.03 917
7211.83 940
7212.63 848
7213.44 848
7214.24 927
7215.04 898
7215.84 920
7216.64 942
7217.44 926
7218.25 872
7219.05 942
7219.85 932
7220.65 955
7221.45 892
7222.26 899
7223.06 893
7223.86 897
7224.66 904
7225.46 834
7226.27 814
7227.07 974
7227.87 1002
7228.67 885
7229.48 913
7230.28 800
7231.08 824
7231.88 885
7232.69 919
7233.49 881
7234.29 929
7235.09 936
7235.90 936
7236.70 865
7237.50 868
7238.30 876
7239.11 934
7239.91 866
7240.71 865
7241.52 911
7242.32 902
7243.12 891
7243.93 872
7244.73 881
7245.53 864
7246.34 865
7247.14 892
7247.94 908
7248.75 827
7249.55 925
7250.35 821
7251.16 806
7251.96 803
7252.76 820
7253.57 894
7254.37 923
7255.18 807
7255.98 808
7256.78 786
7257.59 777
7258.39 811
7259.20 842
7260.00 882
7260.80 981
7261.61 963
7262.41 939
7263.22 964
7264.02 903
7264.83 946
7265.63 979
7266.43 1012
7267.24 965
7268.04 885
7268.85 871
7269.65 845
7270.46 909
7271.26 920
7272.07 965
7272.87 923
7273.68 921
7274.48 1006
7275.29 1065
7276.09 950
7276.90 974
7277.70 1016
7278.51 952
7279.31 893
7280.12 1001
7280.92 981
7281.73 976
7282.53 999
7283.34 1109
7284.14 1145
7284.95 1314
7285.76 1411
7286.56 1526
7287.37 1529
7288.17 1665
7288.98 1707
7289.78 1668
7290.59 1646
7291.40 1472
7292.20 1395
7293.01 1253
7293.81 1125
7294.62 1121
7295.43 1133
7296.23 1037
7297.04 924
7297.84 917
7298.65 926
7299.46 951
7300.26 955
7301.07 914
7301.88 903
7302.68 949
7303.49 990
7304.30 948
7305.10 976
7305.91 1045
7306.72 956
7307.52 924
7308.33 957
7309.14 1026
7309.94 1057
7310.75 971
7311.56 1039
7312.36 1020
7313.17 955
7313.98 987
7314.79 1053
7315.59 1055
7316.40 1047
7317.21 953
7318.01 1032
7318.82 1207
7319.63 1116
7320.44 1126
7321.24 1145
7322.05 1260
7322.86 1348
7323.67 1426
7324.47 1328
7325.28 1299
7326.09 1345
7326.90 1315
7327.71 1296
7328.51 1267
7329.32 1135
7330.13 1073
7330.94 984
7331.75 1010
7332.55 1004
7333.36 996
7334.17 976
7334.98 947
7335.79 978
7336.60 1021
7337.40 966
7338.21 940
7339.02 943
7339.83 948
7340.64 1013
7341.45 961
7342.26 972
7343.06 910
7343.87 949
7344.68 965
7345.49 911
7346.30 891
7347.11 916
7347.92 875
7348.73 920
7349.54 910
7350.34 841
7351.15 836
7351.96 967
7352.77 918
7353.58 853
7354.39 855
7355.20 861
7356.01 893
7356.82 890
7357.63 930
7358.44 862
7359.25 861
7360.06 899
7360.87 919
7361.68 907
7362.49 912
7363.30 964
7364.11 927
7364.92 1002
7365.73 991
7366.54 1002
7367.35 1016
7368.16 923
7368.97 921
7369.78 967
7370.59 869
7371.40 928
7372.21 901
7373.02 918
7373.83 851
7374.64 884
7375.45 884
7376.26 907
7377.07 945
7377.88 901
7378.69 967
7379.50 921
7380.31 989
7381.12 938
7381.94 1011
7382.75 1121
7383.56 1181
7384.37 1237
7385.18 1202
7385.99 1249
7386.80 1319
7387.61 1107
7388.42 1013
7389.23 1060
7390.05 974
7390.86 885
7391.67 924
7392.48 968
7393.29 928
7394.10 1015
7394.92 877
7395.73 906
7396.54 879
7397.35 938
7398.16 942
7398.97 889
7399.79 877
7400.60 881
7401.41 933
7402.22 934
7403.03 1092
7403.85 1092
7404.66 1135
7405.47 1118
7406.28 1041
7407.09 1044
7407.91 1023
7408.72 992
7409.53 1055
7410.34 1019
7411.16 1022
7411.97 956
7412.78 904
7413.59 917
7414.41 868
7415.22 888
7416.03 807
7416.84 893
7417.66 878
7418.47 844
7419.28 843
7420.10 763
7420.91 723
7421.72 681
7422.54 795
7423.35 832
7424.16 831
7424.97 818
7425.79 796
7426.60 778
7427.41 780
7428.23 834
7429.04 792
7429.86 849
7430.67 838
7431.48 825
7432.30 830
7433.11 814
7433.92 787
7434.74 794
7435.55 778
7436.36 778
7437.18 795
7437.99 743
7438.81 777
7439.62 785
7440.43 802
7441.25 811
7442.06 764
7442.88 762
7443.69 793
7444.51 741
7445.32 816
7446.13 828
7446.95 874
7447.76 818
7448.58 829
7449.39 827
7450.21 905
7451.02 809
7451.84 737
7452.65 762
7453.47 842
7454.28 770
7455.10 753
7455.91 770
7456.73 776
7457.54 713
7458.36 762
7459.17 775
7459.99 798
7460.80 824
7461.62 819
7462.43 784
7463.25 808
7464.06 763
7464.88 769
7465.69 822
7466.51 774
7467.32 724
7468.14 806
7468.96 826
7469.77 835
7470.59 758
7471.40 759
7472.22 796
7473.03 779
7473.85 770
7474.67 826
7475.48 823
7476.30 742
7477.11 728
7477.93 802
7478.75 862
7479.56 826
7480.38 768
7481.20 781
7482.01 814
7482.83 815
7483.65 762
7484.46 772
7485.28 780
7486.09 760
7486.91 737
7487.73 731
7488.54 739
7489.36 777
7490.18 746
7491.00 729
7491.81 742
7492.63 767
7493.45 717
7494.26 682
7495.08 734
7495.90 756
7496.71 749
7497.53 745
7498.35 728
7499.17 721
7499.98 745
7500.80 773
7501.62 760
7502.44 707
7503.25 761
7504.07 725
7504.89 732
7505.71 712
7506.52 808
7507.34 738
7508.16 722
7508.98 693
7509.80 752
7510.61 695
7511.43 711
7512.25 719
7513.07 715
7513.89 681
7514.70 672
7515.52 734
7516.34 715
7517.16 673
7517.98 719
7518.79 763
7519.61 740
7520.43 700
7521.25 776
7522.07 752
7522.89 686
7523.71 676
7524.52 656
7525.34 670
7526.16 645
7526.98 646
7527.80 675
7528.62 695
7529.44 696
7530.26 735
7531.08 666
7531.89 727
7532.71 728
7533.53 727
7534.35 727
7535.17 777
7535.99 751
7536.81 768
7537.63 701
7538.45 709
7539.27 750
7540.09 711
7540.91 689
7541.73 669
7542.55 696
7543.37 681
7544.19 718
7545.01 717
7545.83 727
7546.65 750
7547.47 802
7548.29 687
7549.11 741
7549.93 743
7550.75 751
7551.57 734
7552.39 656
7553.21 686
7554.03 741
7554.85 755
7555.67 737
7556.49 705
7557.31 743
7558.13 781
7558.95 740
7559.77 809
7560.59 814
7561.41 704
7562.23 740
7563.05 797
7563.87 799
7564.69 876
7565.52 794
7566.34 744
7567.16 810
7567.98 770
7568.80 756
7569.62 766
7570.44 736
7571.26 787
7572.08 777
7572.91 706
7573.73 684
7574.55 751
7575.37 728
7576.19 738
7577.01 723
7577.83 667
7578.66 782
7579.48 841
7580.30 817
7581.12 684
7581.94 711
7582.77 738
7583.59 781
7584.41 761
7585.23 846
7586.05 754
7586.88 676
7587.70 699
7588.52 745
7589.34 762
7590.16 808
7590.99 735
7591.81 789
7592.63 725
7593.45 766
7594.28 787
7595.10 826
7595.92 842
7596.74 732
7597.57 826
7598.39 830
7599.21 806
7600.03 809
7600.86 876
7601.68 777
7602.50 719
7603.33 794
7604.15 800
7604.97 959
7605.80 1014
7606.62 891
7607.44 974
7608.26 1011
7609.09 987
7609.91 963
7610.73 960
7611.56 887
7612.38 926
7613.21 826
7614.03 819
7614.85 826
7615.68 780
7616.50 894
7617.32 840
7618.15 809
7618.97 867
7619.80 905
7620.62 878
7621.44 900
7622.27 851
7623.09 896
7623.92 860
7624.74 894
7625.56 900
7626.39 832
7627.21 871
7628.04 869
7628.86 803
7629.68 871
7630.51 890
7631.33 856
7632.16 863
7632.98 1027
7633.81 1089
7634.63 1083
7635.46 1190
7636.28 1154
7637.11 1198
7637.93 1122
7638.76 972
7639.58 932
7640.41 844
7641.23 838
7642.06 818
7642.88 779
7643.71 823
7644.53 915
7645.36 882
7646.18 799
7647.01 796
7647.83 817
7648.66 772
7649.48 758
7650.31 768
7651.14 812
7651.96 791
7652.79 749
7653.61 716
7654.44 735
7655.26 744
7656.09 696
7656.92 726
7657.74 792
7658.57 761
7659.39 724
7660.22 700
7661.05 702
7661.87 719
7662.70 736
7663.52 677
7664.35 746
7665.18 737
7666.00 781
7666.83 794
7667.66 743
7668.48 737
7669.31 718
7670.14 712
7670.96 797
7671.79 763
7672.62 775
7673.44 724
7674.27 737
7675.10 711
7675.92 719
7676.75 731
7677.58 710
7678.40 681
7679.23 703
7680.06 659
7680.89 671
7681.71 665
7682.54 643
7683.37 700
7684.19 641
7685.02 720
7685.85 659
7686.68 652
7687.50 697
7688.33 721
7689.16 672
7689.99 749
7690.81 739
7691.64 710
7692.47 690
7693.30 667
7694.13 753
7694.95 749
7695.78 723
7696.61 660
7697.44 655
7698.27 716
7699.09 724
7699.92 716
7700.75 692
7701.58 715
7702.41 782
7703.24 790
7704.06 688
7704.89 691
7705.72 744
7706.55 746
7707.38 695
7708.21 686
7709.04 756
7709.86 798
7710.69 837
7711.52 768
7712.35 790
7713.18 739
7714.01 738
7714.84 719
7715.67 729
7716.50 750
7717.32 788
7718.15 721
7718.98 696
7719.81 726
7720.64 727
7721.47 720
7722.30 678
7723.13 705
7723.96 758
7724.79 755
7725.62 738
7726.45 711
7727.28 702
7728.11 699
7728.94 666
7729.77 722
7730.60 665
7731.43 696
7732.26 714
7733.09 718
7733.92 744
7734.75 674
7735.58 726
7736.41 711
7737.24 715
7738.07 714
7738.90 733
7739.73 728
7740.56 673
7741.39 634
7742.22 668
7743.05 669
7743.88 716
7744.71 731
7745.54 778
7746.37 740
7747.20 846
7748.03 942
7748.87 1039
7749.70 1161
7750.53 1350
7751.36 1436
7752.19 1428
7753.02 1495
7753.85 1293
7754.68 1273
7755.51 1195
7756.34 992
7757.18 927
7758.01 924
7758.84 903
7759.67 811
7760.50 797
7761.33 710
7762.16 802
7763.00 815
7763.83 839
7764.66 827
7765.49 771
7766.32 743
7767.16 749
7767.99 711
7768.82 732
7769.65 747
7770.48 767
7771.31 709
7772.15 759
7772.98 687
7773.81 671
7774.64 640
7775.48 693
7776.31 709
7777.14 714
7777.97 671
7778.81 728
7779.64 692
7780.47 703
7781.30 731
7782.14 650
7782.97 712
7783.80 708
7784.63 710
7785.47 697
7786.30 651
7787.13 724
7787.97 760
7788.80 780
7789.63 769
7790.46 869
7791.30 788
7792.13 750
7792.96 790
7793.80 749
7794.63 763
7795.46 768
7796.30 680
7797.13 743
7797.96 697
7798.80 687
7799.63 704
7800.46 711
7801.30 719
7802.13 716
7802.97 682
7803.80 698
7804.63 740
7805.47 659
7806.30 718
7807.13 773
7807.97 724
7808.80 814
7809.64 772
7810.47 749
7811.31 744
7812.14 718
7812.97 758
7813.81 731
7814.64 766
7815.48 757
7816.31 799
7817.15 728
7817.98 694
7818.82 714
7819.65 754
7820.48 759
7821.32 746
7822.15 789
7822.99 833
7823.82 807
7824.66 742
7825.49 786
7826.33 808
7827.16 782
7828.00 859
7828.83 818
7829.67 836
7830.50 861
7831.34 909
7832.17 738
7833.01 759
7833.85 792
7834.68 764
7835.52 745
7836.35 782
7837.19 793
7838.02 833
7838.86 718
7839.69 735
7840.53 740
7841.37 910
7842.20 870
7843.04 760
7843.87 749
7844.71 800
7845.55 872
7846.38 787
7847.22 750
7848.05 888
7848.89 836
7849.73 764
7850.56 766
7851.40 730
7852.24 701
7853.07 787
7853.91 852
7854.74 771
7855.58 744
7856.42 747
7857.25 762
7858.09 798
7858.93 801
7859.76 706
7860.60 731
7861.44 766
7862.28 753
7863.11 678
7863.95 766
7864.79 718
7865.62 776
7866.46 739
7867.30 659
7868.14 647
7868.97 662
7869.81 765
7870.65 735
7871.48 784
7872.32 726
7873.16 665
7874.00 633
7874.83 721
7875.67 693
7876.51 671
7877.35 772
7878.19 784
7879.02 703
7879.86 800
7880.70 735
7881.54 822
7882.37 814
7883.21 834
7884.05 730
7884.89 781
7885.73 803
7886.57 721
7887.40 703
7888.24 700
7889.08 778
7889.92 802
7890.76 784
7891.60 733
7892.43 710
7893.27 719
7894.11 797
7894.95 738
7895.79 742
7896.63 712
7897.47 697
7898.30 762
7899.14 829
7899.98 710
7900.82 768
7901.66 913
7902.50 824
7903.34 832
7904.18 878
7905.02 886
7905.86 831
7906.70 749
7907.54 771
7908.37 754
7909.21 789
7910.05 775
7910.89 696
7911.73 708
7912.57 726
7913.41 757
7914.25 722
7915.09 678
7915.93 752
7916.77 743
7917.61 883
7918.45 959
7919.29 895
7920.13 973
7920.97 1025
7921.81 1013
7922.65 954
7923.49 1000
7924.33 981
7925.17 835
7926.01 761
7926.85 825
7927.69 820
7928.53 763
7929.37 776
7930.21 711
7931.05 810
7931.90 804
7932.74 823
7933.58 751
7934.42 784
7935.26 787
7936.10 815
7936.94 727
7937.78 782
7938.62 741
7939.46 686
7940.30 821
7941.14 737
7941.99 772
7942.83 722
7943.67 714
7944.51 686
7945.35 726
7946.19 715
7947.03 704
7947.88 641
7948.72 663
7949.56 634
7950.40 736
7951.24 691
7952.08 705
7952.93 663
7953.77 668
7954.61 726
7955.45 732
7956.29 673
7957.13 642
7957.98 684
7958.82 757
7959.66 775
7960.50 736
7961.35 687
7962.19 657
7963.03 644
7963.87 700
7964.71 716
7965.56 682
7966.40 675
7967.24 744
7968.08 801
7968.93 692
7969.77 648
7970.61 738
7971.45 684
7972.30 685
7973.14 736
7973.98 854
7974.83 795
7975.67 689
7976.51 639
7977.36 655
7978.20 638
7979.04 683
7979.88 695
7980.73 791
7981.57 753
7982.41 718
7983.26 698
7984.10 692
7984.94 665
7985.79 686
7986.63 680
7987.47 643
7988.32 697
7989.16 637
7990.01 620
7990.85 666
7991.69 679
7992.54 615
7993.38 675
7994.23 673
7995.07 669
7995.91 611
7996.76 617
7997.60 643
7998.45 669
7999.29 688
8000.13 688
8000.98 674
8001.82 680
8002.67 689
8003.51 594
8004.36 686
8005.20 733
8006.04 704
8006.89 591
8007.73 645
8008.58 659
8009.42 649
8010.27 667
8011.11 639
8011.96 708
8012.80 635
8013.65 694
8014.49 697
8015.34 695
8016.18 675
8017.03 638
8017.87 635
8018.72 646
8019.56 634
8020.41 615
8021.25 630
8022.10 597
8022.95 613
8023.79 625
8024.64 703
8025.48 597
8026.33 573
8027.17 595
8028.02 608
8028.86 593
8029.71 598
8030.56 624
8031.40 654
8032.25 637
8033.09 562
8033.94 642
8034.79 594
8035.63 619
8036.48 711
8037.32 717
8038.17 693
8039.02 646
8039.86 619
8040.71 692
8041.56 723
8042.40 638
8043.25 611
8044.10 595
8044.94 614
8045.79 603
8046.64 627
8047.48 667
8048.33 689
8049.18 625
8050.02 625
8050.87 646
8051.72 626
8052.56 624
8053.41 611
8054.26 589
8055.11 696
8055.95 688
8056.80 624
8057.65 683
8058.49 606
8059.34 593
8060.19 552
8061.04 500
8061.88 618
8062.73 597
8063.58 625
8064.43 606
8065.27 554
8066.12 551
8066.97 589
8067.82 577
8068.67 589
8069.51 681
8070.36 580
8071.21 588
8072.06 582
8072.91 563
8073.75 567
8074.60 596
8075.45 592
8076.30 565
8077.15 621
8078.00 599
8078.84 526
8079.69 500
8080.54 595
8081.39 572
8082.24 599
8083.09 602
8083.94 540
8084.78 567
8085.63 556
8086.48 560
8087.33 560
8088.18 573
8089.03 604
8089.88 578
8090.73 577
8091.58 605
8092.42 660
8093.27 596
8094.12 624
8094.97 564
8095.82 570
8096.67 576
8097.52 580
8098.37 526
8099.22 519
8100.07 530
8100.92 601
8101.77 572
8102.62 526
8103.47 557
8104.32 532
8105.17 546
8106.02 615
8106.87 617
8107.72 602
8108.57 590
8109.42 580
8110.27 539
8111.12 547
8111.97 595
8112.82 574
8113.67 556
8114.52 532
8115.37 562
8116.22 517
8117.07 520
8117.92 536
8118.77 569
8119.62 581
8120.47 607
8121.32 582
8122.17 573
8123.02 688
8123.87 615
8124.72 605
8125.57 595
8126.43 582
8127.28 571
8128.13 634
8128.98 673
8129.83 547
8130.68 589
8131.53 603
8132.38 575
8133.23 492
8134.09 550
8134.94 537
8135.79 575
8136.64 649
8137.49 614
8138.34 657
8139.19 594
8140.05 543
8140.90 481
8141.75 537
8142.60 558
8143.45 607
8144.30 531
8145.16 552
8146.01 611
8146.86 627
8147.71 498
8148.56 576
8149.42 611
8150.27 586
8151.12 631
8151.97 614
8152.83 560
8153.68 490
8154.53 556
8155.38 682
8156.24 678
8157.09 593
8157.94 603
8158.79 606
8159.65 603
8160.50 581
8161.35 620
8162.20 600
8163.06 556
8163.91 578
8164.76 668
8165.62 607
8166.47 624
8167.32 579
8168.17 636
8169.03 556
8169.88 593
8170.73 582
8171.59 607
8172.44 557
8173.29 526
8174.15 550
8175.00 579
8175.85 579
8176.71 566
8177.56 557
8178.42 601
8179.27 575
8180.12 511
8180.98 550
8181.83 579
8182.68 580
8183.54 598
8184.39 622
8185.25 598
8186.10 565
8186.95 535
8187.81 525
8188.66 620
8189.52 550
8190.37 581
8191.22 546
8192.08 592
8192.93 523
8193.79 489
8194.64 506
8195.50 533
8196.35 574
8197.21 550
8198.06 532
8198.92 563
8199.77 586
8200.63 489
8201.48 491
8202.33 495
8203.19 589
8204.04 547
8204.90 493
8205.75 524
8206.61 487
8207.47 564
8208.32 542
8209.18 562
8210.03 580
8210.89 595
8211.74 533
8212.60 545
8213.45 561
8214.31 548
8215.16 557
8216.02 602
8216.87 574
8217.73 515
8218.59 547
8219.44 485
8220.30 534
8221.15 594
8222.01 582
8222.87 531
8223.72 552
8224.58 576
8225.43 591
8226.29 581
8227.15 582
8228.00 580
8228.86 576
8229.71 612
8230.57 622
8231.43 634
8232.28 618
8233.14 601
8234.00 613
8234.85 603
8235.71 548
8236.57 534
8237.42 575
8238.28 512
8239.14 535
8239.99 501
8240.85 544
8241.71 534
8242.56 557
8243.42 531
8244.28 497
8245.14 499
8245.99 540
8246.85 542
8247.71 531
8248.56 531
8249.42 582
8250.28 560
8251.14 484
8251.99 588
8252.85 524
8253.71 521
8254.57 541
8255.42 559
8256.28 542
8257.14 476
8258.00 517
8258.86 525
8259.71 476
8260.57 499
8261.43 522
8262.29 543
8263.15 549
8264.00 503
8264.86 509
8265.72 600
8266.58 596
8267.44 527
8268.29 500
8269.15 537
8270.01 589
8270.87 577
8271.73 527
8272.59 435
8273.45 511
8274.30 525
8275.16 530
8276.02 542
8276.88 492
8277.74 523
8278.60 561
8279.46 475
8280.32 506
8281.18 475
8282.03 459
8282.89 563
8283.75 515
8284.61 568
8285.47 569
8286.33 548
8287.19 534
8288.05 523
8288.91 511
8289.77 570
8290.63 615
8291.49 574
8292.35 523
8293.21 580
8294.07 638
8294.93 551
8295.78 546
8296.64 563
8297.50 551
8298.36 523
8299.22 521
8300.08 597
8300.94 576
8301.80 547
8302.66 525
8303.52 490
8304.38 488
8305.25 505
8306.11 590
8306.97 565
8307.83 528
8308.69 504
8309.55 572
8310.41 542
8311.27 545
8312.13 535
8312.99 564
8313.85 541
8314.71 569
8315.57 586
8316.43 571
8317.29 474
8318.15 548
8319.02 586
8319.88 586
8320.74 549
8321.60 579
8322.46 551
8323.32 595
8324.18 607
8325.04 535
8325.90 593
8326.77 599
8327.63 537
8328.49 551
8329.35 604
8330.21 541
8331.07 590
8331.93 616
8332.80 583
8333.66 541
8334.52 525
8335.38 556
8336.24 534
8337.11 546
8337.97 537
8338.83 524
8339.69 588
8340.55 532
8341.42 501
8342.28 571
8343.14 546
8344.00 553
8344.86 574
8345.73 573
8346.59 532
8347.45 518
8348.31 590
8349.18 587
8350.04 639
8350.90 543
8351.76 591
8352.63 614
8353.49 512
8354.35 539
8355.22 587
8356.08 536
8356.94 554
8357.80 558
8358.67 574
8359.53 576
8360.39 570
8361.26 498
8362.12 590
8362.98 614
8363.85 594
8364.71 583
8365.57 610
8366.44 552
8367.30 553
8368.16 579
8369.03 621
8369.89 578
8370.75 576
8371.62 519
8372.48 585
8373.35 645
8374.21 618
8375.07 578
8375.94 543
8376.80 594
8377.67 610
8378.53 550
8379.39 536
8380.26 544
8381.12 544
8381.99 558
8382.85 578
8383.71 527
8384.58 556
8385.44 600
8386.31 647
8387.17 578
8388.04 550
8388.90 590
8389.77 598
8390.63 613
8391.50 614
8392.36 568
8393.22 593
8394.09 663
8394.95 568
8395.82 550
8396.68 558
8397.55 661
8398.41 604
8399.28 630
8400.14 709
8401.01 632
8401.88 599
8402.74 598
8403.61 663
8404.47 647
8405.34 659
8406.20 715
8407.07 697
8407.93 628
8408.80 650
8409.66 640
8410.53 629
8411.40 644
8412.26 656
8413.13 669
8413.99 656
8414.86 642
8415.73 626
8416.59 721
8417.46 755
8418.32 766
8419.19 764
8420.06 709
8420.92 724
8421.79 681
8422.65 639
8423.52 718
8424.39 665
8425.25 767
8426.12 803
8426.99 771
8427.85 746
8428.72 790
8429.59 742
8430.45 742
8431.32 830
8432.19 772
8433.05 776
8433.92 787
8434.79 822
8435.65 793
8436.52 867
8437.39 804
8438.26 820
8439.12 836
8439.99 877
8440.86 845
8441.73 933
8442.59 938
8443.46 961
8444.33 989
8445.19 1009
8446.06 1037
8446.93 1030
8447.80 996
8448.67 1028
8449.53 1087
8450.40 1099
8451.27 981
8452.14 1106
8453.00 1121
8453.87 1111
8454.74 1160
8455.61 1238
8456.48 1496
8457.34 1794
8458.21 2125
8459.08 2705
8459.95 3075
8460.82 3171
8461.69 3246
8462.55 2963
8463.42 2677
8464.29 2353
8465.16 2029
8466.03 1778
8466.90 1499
8467.77 1244
8468.63 1223
8469.50 1030
8470.37 1022
8471.24 967
8472.11 909
8472.98 900
8473.85 868
8474.72 847
8475.58 868
8476.45 932
8477.32 829
8478.19 865
8479.06 918
8479.93 916
8480.80 911
8481.67 817
8482.54 912
8483.41 863
8484.28 802
8485.15 823
8486.02 815
8486.89 838
8487.76 905
8488.63 890
8489.50 894
8490.37 839
8491.24 888
8492.11 910
8492.98 877
8493.85 912
8494.72 917
8495.59 914
8496.46 1013
8497.33 1087
8498.20 1084
8499.07 1108
8499.94 1062
8500.81 1084
8501.68 929
8502.55 1011
8503.42 972
8504.29 938
8505.16 842
8506.03 864
8506.90 843
8507.77 891
8508.64 868
8509.51 743
8510.38 739
8511.25 731
8512.13 755
8513.00 757
8513.87 713
8514.74 799
8515.61 789
8516.48 824
8517.35 776
8518.22 812
8519.09 783
8519.97 876
8520.84 822
8521.71 801
8522.58 884
8523.45 867
8524.32 852
8525.19 809
8526.07 841
8526.94 868
8527.81 880
8528.68 884
8529.55 972
8530.43 938
8531.30 876
8532.17 912
8533.04 846
8533.91 863
8534.79 892
8535.66 887
8536.53 773
8537.40 847
8538.27 897
8539.15 864
8540.02 896
8540.89 882
8541.76 876
8542.64 849
8543.51 893
8544.38 786
8545.25 729
8546.13 787
8547.00 787
8547.87 715
8548.74 784
8549.62 854
8550.49 810
8551.36 709
8552.24 723
8553.11 749
8553.98 763
8554.86 700
8555.73 732
8556.60 712
8557.48 818
8558.35 856
8559.22 872
8560.10 886
8560.97 833
8561.84 798
8562.72 811
8563.59 735
8564.46 697
8565.34 668
8566.21 710
8567.08 750
8567.96 736
8568.83 732
8569.71 734
8570.58 712
8571.45 735
8572.33 805
8573.20 778
8574.08 778
8574.95 731
8575.82 706
8576.70 738
8577.57 704
8578.45 594
8579.32 643
8580.20 807
8581.07 673
8581.94 656
8582.82 675
8583.69 701
8584.57 737
8585.44 621
8586.32 637
8587.19 679
8588.07 663
8588.94 685
8589.82 721
8590.69 718
8591.57 745
8592.44 706
8593.32 676
8594.19 658
8595.07 655
8595.94 626
8596.82 749
8597.69 658
8598.57 802
8599.44 721
8600.32 685
8601.19 662
8602.07 663
8602.95 697
8603.82 693
8604.70 687
8605.57 718
8606.45 675
8607.32 717
8608.20 761
8609.08 722
8609.95 665
8610.83 681
8611.70 746
8612.58 695
8613.46 669
8614.33 698
8615.21 699
8616.08 651
8616.96 708
8617.84 684
8618.71 730
8619.59 701
8620.47 700
8621.34 625
8622.22 704
8623.10 719
8623.97 725
8624.85 768
8625.73 723
8626.60 793
8627.48 749
8628.36 751
8629.23 740
8630.11 691
8630.99 760
8631.87 742
8632.74 782
8633.62 746
8634.50 807
8635.37 833
8636.25 847
8637.13 786
8638.01 864
8638.88 783
8639.76 866
8640.64 886
8641.52 863
8642.39 864
8643.27 837
8644.15 901
8645.03 832
8645.90 817
8646.78 832
8647.66 896
8648.54 797
8649.42 931
8650.29 880
8651.17 817
8652.05 991
8652.93 976
8653.81 947
8654.68 897
8655.56 863
8656.44 821
8657.32 898
8658.20 1016
8659.08 1039
8659.95 952
8660.83 978
8661.71 924
8662.59 958
8663.47 950
8664.35 987
8665.23 916
8666.10 977
8666.98 987
8667.86 912
8668.74 938
8669.62 934
8670.50 949
8671.38 1019
8672.26 1089
8673.14 1034
8674.02 1136
8674.90 1155
8675.77 1239
8676.65 1278
8677.53 1358
8678.41 1521
8679.29 1521
8680.17 1384
8681.05 1376
8681.93 1328
8682.81 1336
8683.69 1300
8684.57 1292
8685.45 1259
8686.33 1121
8687.21 1140
8688.09 1173
8688.97 1144
8689.85 1160
8690.73 1226
8691.61 1356
8692.49 1482
8693.37 1723
8694.25 2046
8695.13 2501
8696.01 2726
8696.89 2862
8697.77 2946
8698.65 2851
8699.53 2579
8700.41 2277
8701.29 1983
8702.17 1802
8703.05 1537
8703.94 1423
8704.82 1312
8705.70 1168
8706.58 1194
8707.46 1045
8708.34 1093
8709.22 997
8710.10 982
8710.98 997
8711.86 1052
8712.75 1044
8713.63 1020
8714.51 1002
8715.39 998
8716.27 929
8717.15 1037
8718.03 1001
8718.91 1069
8719.80 923
8720.68 892
8721.56 872
8722.44 864
8723.32 897
8724.20 938
8725.09 1034
8725.97 1056
8726.85 1009
8727.73 1008
8728.61 985
8729.50 969
8730.38 980
8731.26 968
8732.14 1042
8733.02 1153
8733.91 1234
8734.79 1160
8735.67 1103
8736.55 1139
8737.44 1179
8738.32 1136
8739.20 1130
8740.08 1107
8740.97 1046
8741.85 1030
8742.73 1036
8743.61 1076
8744.50 948
8745.38 971
8746.26 968
8747.15 963
8748.03 888
8748.91 949
8749.79 996
8750.68 989
8751.56 1044
8752.44 973
8753.33 975
8754.21 1035
8755.09 1094
8755.98 1094
8756.86 1144
8757.74 1088
8758.63 1129
8759.51 1114
8760.39 1185
8761.28 1141
8762.16 1068
8763.05 1113
8763.93 1161
8764.81 1156
8765.70 1146
8766.58 1149
8767.46 1197
8768.35 1302
8769.23 1342
8770.12 1329
8771.00 1383
8771.89 1391
8772.77 1296
8773.65 1350
8774.54 1367
8775.42 1329
8776.31 1313
8777.19 1239
8778.08 1261
8778.96 1218
8779.84 1278
8780.73 1345
8781.61 1525
8782.50 1638
8783.38 1888
8784.27 2165
8785.15 2354
8786.04 2423
8786.92 2551
8787.81 2625
8788.69 2356
8789.58 2190
8790.46 1988
8791.35 1739
8792.23 1604
8793.12 1514
8794.00 1367
8794.89 1426
8795.77 1256
8796.66 1171
8797.55 1326
8798.43 1313
8799.32 1430
8800.20 1498
8801.09 1679
8801.97 1791
8802.86 1881
8803.74 1815
8804.63 1676
8805.52 1576
8806.40 1591
8807.29 1415
8808.17 1333
8809.06 1295
8809.95 1121
8810.83 1095
8811.72 1103
8812.60 1144
8813.49 1171
8814.38 1124
8815.26 1257
8816.15 1283
8817.04 1222
8817.92 1162
8818.81 1242
8819.70 1264
8820.58 1099
8821.47 1143
8822.36 1226
8823.24 1259
8824.13 1175
8825.02 1076
8825.90 1016
8826.79 995
8827.68 1054
8828.56 967
8829.45 1022
8830.34 968
8831.23 966
8832.11 1004
8833.00 958
8833.89 1012
8834.77 965
8835.66 933
8836.55 1006
8837.44 960
8838.32 938
8839.21 977
8840.10 980
8840.99 964
8841.88 952
8842.76 982
8843.65 971
8844.54 936
8845.43 933
8846.31 1003
8847.20 877
8848.09 903
8848.98 883
8849.87 879
8850.75 910
8851.64 874
8852.53 878
8853.42 827
8854.31 858
8855.20 912
8856.08 954
8856.97 893
8857.86 967
8858.75 961
8859.64 905
8860.53 876
8861.42 863
8862.30 906
8863.19 865
8864.08 890
8864.97 824
8865.86 873
8866.75 870
8867.64 840
8868.53 814
8869.42 817
8870.30 872
8871.19 883
8872.08 811
8872.97 839
8873.86 745
8874.75 742
8875.64 767
8876.53 759
8877.42 797
8878.31 821
8879.20 788
8880.09 800
8880.98 801
8881.87 786
8882.76 712
8883.65 711
8884.54 690
8885.43 735
8886.32 709
8887.21 753
8888.10 683
8888.99 678
8889.88 701
8890.77 713
8891.66 698
8892.55 673
8893.44 650
8894.33 689
8895.22 744
8896.11 666
8897.00 663
8897.89 673
8898.78 656
8899.67 727
8900.56 746
8901.45 672
8902.34 671
8903.23 725
8904.12 681
8905.02 659
8905.91 633
8906.80 642
8907.69 653
8908.58 639
8909.47 642
8910.36 612
8911.25 587
8912.14 611
8913.04 642
8913.93 618
8914.82 690
8915.71 674
8916.60 716
8917.49 702
8918.38 662
8919.28 643
8920.17 605
8921.06 671
8921.95 576
8922.84 556
8923.73 655
8924.63 616
8925.52 637
8926.41 627
8927.30 655
8928.19 654
8929.09 602
8929.98 658
8930.87 638
8931.76 595
8932.65 629
8933.55 662
8934.44 653
8935.33 591
8936.22 545
8937.12 595
8938.01 642
8938.90 602
8939.79 646
8940.69 585
8941.58 588
8942.47 586
8943.37 629
8944.26 580
8945.15 618
8946.04 588
8946.94 574
8947.83 614
8948.72 607
8949.62 577
8950.51 585
8951.40 545
8952.30 553
8953.19 645
8954.08 496
8954.98 556
8955.87 540
8956.76 582
8957.66 552
8958.55 592
8959.44 627
8960.34 539
8961.23 569
8962.12 625
8963.02 553
8963.91 570
8964.81 500
8965.70 538
8966.59 530
8967.49 553
8968.38 545
8969.28 526
8970.17 555
8971.06 554
8971.96 569
8972.85 534
8973.75 539
8974.64 529
8975.54 547
8976.43 481
8977.32 553
8978.22 485
8979.11 525
8980.01 547
8980.90 546
8981.80 529
8982.69 528
8983.59 542
8984.48 510
8985.38 483
8986.27 517
8987.17 594
8988.06 546
8988.96 510
8989.85 450
8990.75 500
8991.64 487
8992.54 525
8993.43 475
8994.33 495
8995.22 525
8996.12 498
8997.01 523
8997.91 510
8998.81 459
8999.70 519
9000.60 528
9001.49 494
9002.39 530
9003.28 559
9004.18 502
9005.08 517
9005.97 497
9006.87 537
9007.76 561
9008.66 519
9009.56 527
9010.45 489
9011.35 484
9012.24 485
9013.14 451
9014.04 469
9014.93 446
9015.83 496
9016.73 501
9017.62 479
9018.52 478
9019.42 442
9020.31 458
9021.21 436
9022.11 423
9023.00 477
9023.90 492
9024.80 509
9025.69 498
9026.59 508
9027.49 528
9028.38 488
9029.28 475
9030.18 436
9031.08 450
9031.97 465
9032.87 506
9033.77 470
9034.66 417
9035.56 446
9036.46 460
9037.36 472
9038.25 485
9039.15 461
9040.05 424
9040.95 474
9041.85 473
9042.74 442
9043.64 447
9044.54 460
9045.44 501
9046.33 471
9047.23 474
9048.13 473
9049.03 477
9049.93 500
9050.82 508
9051.72 476
9052.62 469
9053.52 486
9054.42 479
9055.32 494
9056.21 460
9057.11 439
9058.01 481
9058.91 481
9059.81 455
9060.71 520
9061.61 470
9062.50 482
9063.40 474
9064.30 481
9065.20 501
9066.10 466
9067.00 472
9067.90 525
9068.80 513
9069.70 480
9070.60 553
9071.49 522
9072.39 466
9073.29 503
9074.19 447
9075.09 489
9075.99 486
9076.89 471
9077.79 453
9078.69 505
9079.59 533
9080.49 511
9081.39 482
9082.29 422
9083.19 435
9084.09 437
9084.99 407
9085.89 485
9086.79 468
9087.69 500
9088.59 445
9089.49 488
9090.39 469
9091.29 450
9092.19 464
9093.09 460
9093.99 476
9094.89 519
9095.79 509
9096.69 444
9097.59 481
9098.49 500
9099.39 456
9100.29 433
9101.19 421
9102.09 447
9102.99 485
9103.90 528
9104.80 460
9105.70 439
9106.60 464
9107.50 445
9108.40 476
9109.30 446
9110.20 402
9111.10 470
9112.00 430
9112.91 427
9113.81 442
9114.71 457
9115.61 466
9116.51 472
9117.41 455
9118.31 474
9119.22 409
9120.12 463
9121.02 447
9121.92 459
9122.82 438
9123.72 475
9124.63 428
9125.53 395
9126.43 417
9127.33 413
9128.23 453
9129.14 464
9130.04 497
9130.94 469
9131.84 461
9132.74 459
9133.65 481
9134.55 457
9135.45 459
9136.35 485
9137.26 451
9138.16 467
9139.06 435
9139.96 407
9140.87 447
9141.77 462
9142.67 449
9143.57 424
9144.48 491
9145.38 438
9146.28 438
9147.19 419
9148.09 428
9148.99 443
9149.90 427
9150.80 475
9151.70 475
9152.60 452
9153.51 426
9154.41 472
9155.31 497
9156.22 490
9157.12 465
9158.02 429
9158.93 464
9159.83 447
9160.74 441
9161.64 453
9162.54 436
9163.45 448
9164.35 453
9165.25 408
9166.16 407
9167.06 450
9167.97 440
9168.87 447
9169.77 411
9170.68 408
9171.58 439
9172.49 408
9173.39 412
9174.30 438
9175.20 470
9176.10 430
9177.01 400
9177.91 386
9178.82 411
9179.72 429
9180.63 443
9181.53 436
9182.44 415
9183.34 429
9184.25 407
9185.15 371
9186.05 401
9186.96 410
9187.86 367
9188.77 433
9189.67 454
9190.58 442
9191.48 425
9192.39 415
9193.30 422
9194.20 405
9195.11 425
9196.01 421
9196.92 443
9197.82 437
9198.73 469
9199.63 476
9200.54 461
9201.44 420
9202.35 464
9203.26 480
9204.16 496
9205.07 492
9205.97 549
9206.88 449
9207.78 481
9208.69 469
9209.60 480
9210.50 444
9211.41 467
9212.32 456
9213.22 378
9214.13 436
9215.03 444
9215.94 399
9216.85 457
9217.75 454
9218.66 416
9219.57 425
9220.47 438
9221.38 470
9222.29 459
9223.19 513
9224.10 503
9225.01 520
9225.91 529
9226.82 450
9227.73 422
9228.63 490
9229.54 456
9230.45 451
9231.36 482
9232.26 435
9233.17 432
9234.08 412
9234.98 392
9235.89 408
9236.80 412
9237.71 467
9238.61 433
9239.52 487
9240.43 419
9241.34 435
9242.24 473
9243.15 507
9244.06 494
9244.97 448
9245.87 432
9246.78 396
9247.69 454
9248.60 449
9249.51 394
9250.41 429
9251.32 472
9252.23 488
9253.14 429
9254.05 462
9254.96 412
9255.86 441
9256.77 402
9257.68 426
9258.59 407
9259.50 394
9260.41 396
9261.31 425
9262.22 378
9263.13 398
9264.04 433
9264.95 474
9265.86 482
9266.77 428
9267.68 454
9268.58 452
9269.49 417
9270.40 418
9271.31 453
9272.22 433
9273.13 392
9274.04 393
9274.95 411
9275.86 472
9276.77 460
9277.68 511
9278.59 499
9279.50 413
9280.40 418
9281.31 446
9282.22 464
9283.13 399
9284.04 455
9284.95 468
9285.86 395
9286.77 392
9287.68 433
9288.59 434
9289.50 480
9290.41 474
9291.32 467
9292.23 425
9293.14 478
9294.05 481
9294.96 469
9295.87 442
9296.78 440
9297.69 479
9298.60 447
9299.52 420
9300.43 457
9301.34 454
9302.25 434
9303.16 430
9304.07 450
9304.98 427
9305.89 454
9306.80 463
9307.71 472
9308.62 432
9309.53 477
9310.44 555
9311.36 455
9312.27 509
9313.18 509
9314.09 430
9315.00 419
9315.91 433
9316.82 435
9317.73 412
9318.64 440
9319.56 445
9320.47 431
9321.38 495
9322.29 461
9323.20 457
9324.11 434
9325.03 397
9325.94 435
9326.85 399
9327.76 417
9328.67 442
9329.59 493
9330.50 477
9331.41 438
9332.32 416
9333.23 420
9334.15 481
9335.06 452
9335.97 443
9336.88 414
9337.79 397
9338.71 428
9339.62 491
9340.53 412
9341.44 400
9342.36 450
9343.27 441
9344.18 417
9345.09 439
9346.01 444
9346.92 401
9347.83 422
9348.75 410
9349.66 422
9350.57 485
9351.48 431
9352.40 443
9353.31 451
9354.22 421
9355.14 434
9356.05 514
9356.96 477
9357.88 459
9358.79 480
9359.70 496
9360.62 545
9361.53 422
9362.44 456
9363.36 433
9364.27 422
9365.19 447
9366.10 435
9367.01 437
9367.93 428
9368.84 483
9369.75 491
9370.67 452
9371.58 417
9372.50 443
9373.41 422
9374.32 480
9375.24 433
9376.15 397
9377.07 444
9377.98 459
9378.90 450
9379.81 441
9380.72 411
9381.64 418
9382.55 354
9383.47 413
9384.38 449
9385.30 396
9386.21 418
9387.13 367
9388.04 415
9388.96 467
9389.87 465
9390.79 449
9391.70 467
9392.62 453
9393.53 457
9394.45 395
9395.36 459
9396.28 468
9397.19 519
9398.11 537
9399.02 531
9399.94 492
9400.85 491
9401.77 434
9402.68 403
9403.60 414
9404.52 431
9405.43 473
9406.35 462
9407.26 466
9408.18 449
9409.09 436
9410.01 434
9410.93 496
9411.84 439
9412.76 476
9413.67 467
9414.59 459
9415.51 419
9416.42 391
9417.34 431
9418.26 413
9419.17 427
9420.09 458
9421.00 442
9421.92 480
9422.84 462
9423.75 430
9424.67 441
9425.59 436
9426.50 471
9427.42 431
9428.34 400
9429.25 419
9430.17 377
9431.09 498
9432.00 427
9432.92 457
9433.84 485
9434.76 447
9435.67 435
9436.59 461
9437.51 447
9438.42 492
9439.34 537
9440.26 464
9441.18 492
9442.09 462
9443.01 446
9443.93 505
9444.85 516
9445.76 432
9446.68 474
9447.60 437
9448.52 492
9449.43 467
9450.35 472
9451.27 477
9452.19 485
9453.11 502
9454.02 490
9454.94 508
9455.86 557
9456.78 599
9457.70 608
9458.62 608
9459.53 515
9460.45 562
9461.37 616
9462.29 499
9463.21 550
9464.13 485
9465.04 458
9465.96 545
9466.88 517
9467.80 524
9468.72 513
9469.64 527
9470.56 501
9471.48 522
9472.39 522
9473.31 513
9474.23 517
9475.15 521
9476.07 503
9476.99 495
9477.91 495
9478.83 497
9479.75 498
9480.67 586
9481.59 621
9482.51 677
9483.42 721
9484.34 653
9485.26 658
9486.18 682
9487.10 667
9488.02 683
9488.94 619
9489.86 597
9490.78 579
9491.70 586
9492.62 520
9493.54 436
9494.46 475
9495.38 467
9496.30 500
9497.22 514
9498.14 534
9499.06 479
9499.98 477
9500.90 466
9501.82 498
9502.74 426
9503.66 489
9504.58 483
9505.50 434
9506.43 462
9507.35 490
9508.27 445
9509.19 455
9510.11 464
9511.03 506
9511.95 530
9512.87 477
9513.79 509
9514.71 455
9515.63 459
9516.55 482
9517.48 500
9518.40 496
9519.32 500
9520.24 456
9521.16 487
9522.08 521
9523.00 498
9523.92 550
9524.85 457
9525.77 446
9526.69 471
9527.61 537
9528.53 509
9529.45 462
9530.38 466
9531.30 546
9532.22 499
9533.14 499
9534.06 448
9534.98 527
9535.91 542
9536.83 516
9537.75 519
9538.67 519
9539.60 547
9540.52 510
9541.44 429
9542.36 498
9543.28 473
9544.21 533
9545.13 470
9546.05 452
9546.97 469
9547.90 491
9548.82 518
9549.74 538
9550.66 468
9551.59 521
9552.51 523
9553.43 515
9554.36 507
9555.28 480
9556.20 505
9557.13 495
9558.05 492
9558.97 499
9559.89 570
9560.82 554
9561.74 570
9562.66 513
9563.59 522
9564.51 521
9565.43 556
9566.36 598
9567.28 535
9568.20 485
9569.13 504
9570.05 542
9570.98 541
9571.90 482
9572.82 584
9573.75 462
9574.67 447
9575.60 509
9576.52 470
9577.44 437
9578.37 500
9579.29 512
9580.22 518
9581.14 531
9582.06 525
9582.99 549
9583.91 467
9584.84 482
9585.76 502
9586.69 520
9587.61 523
9588.53 475
9589.46 468
9590.38 462
9591.31 530
9592.23 549
9593.16 562
9594.08 494
9595.01 527
9595.93 526
9596.86 535
9597.78 545
9598.71 534
9599.63 518
9600.56 534
9601.48 499
9602.41 492
9603.33 510
9604.26 535
9605.18 496
9606.11 532
9607.03 541
9607.96 489
9608.89 548
9609.81 586
9610.74 564
9611.66 531
9612.59 528
9613.51 571
9614.44 517
9615.37 499
9616.29 481
9617.22 537
9618.14 520
9619.07 524
9620.00 555
9620.92 611
9621.85 593
9622.77 602
9623.70 489
9624.63 558
9625.55 633
9626.48 574
9627.41 570
9628.33 516
9629.26 513
9630.19 533
9631.11 525
9632.04 597
9632.97 591
9633.89 619
9634.82 596
9635.75 639
9636.67 546
9637.60 595
9638.53 581
9639.45 647
9640.38 638
9641.31 642
9642.23 616
9643.16 647
9644.09 692
9645.02 620
9645.94 640
9646.87 575
9647.80 609
9648.73 654
9649.65 658
9650.58 620
9651.51 681
9652.44 734
9653.36 714
9654.29 723
9655.22 711
9656.15 711
9657.08 724
9658.00 709
9658.93 676
9659.86 638
9660.79 698
9661.72 752
9662.64 672
9663.57 656
9664.50 682
9665.43 698
9666.36 690
9667.28 712
9668.21 688
9669.14 648
9670.07 777
9671.00 782
9671.93 821
9672.86 780
9673.78 786
9674.71 835
9675.64 792
9676.57 734
9677.50 755
9678.43 749
9679.36 794
9680.29 784
9681.21 813
9682.14 862
9683.07 809
9684.00 815
9684.93 758
9685.86 839
9686.79 855
9687.72 851
9688.65 920
9689.58 864
9690.51 855
9691.44 835
9692.37 904
9693.30 869
9694.23 844
9695.16 861
9696.09 814
9697.02 914
9697.94 887
9698.87 969
9699.80 919
9700.73 947
9701.66 1120
9702.59 1239
9703.52 1223
9704.45 1328
9705.39 1255
9706.32 1248
9707.25 1214
9708.18 1094
9709.11 1069
9710.04 1026
9710.97 1033
9711.90 875
9712.83 948
9713.76 873
9714.69 829
9715.62 921
9716.55 1024
9717.48 899
9718.41 924
9719.34 935
9720.27 925
9721.21 923
9722.14 905
9723.07 903
9724.00 942
9724.93 914
9725.86 878
9726.79 767
9727.72 824
9728.65 777
9729.59 751
9730.52 748
9731.45 816
9732.38 784
9733.31 767
9734.24 833
9735.17 844
9736.11 790
9737.04 809
9737.97 822
9738.90 832
9739.83 798
9740.77 782
9741.70 823
9742.63 771
9743.56 758
9744.49 764
9745.43 757
9746.36 739
9747.29 680
9748.22 706
9749.15 703
9750.09 641
9751.02 671
9751.95 738
9752.88 745
9753.82 739
9754.75 684
9755.68 700
9756.61 673
9757.55 653
9758.48 709
9759.41 653
9760.35 660
9761.28 629
9762.21 694
9763.14 697
9764.08 702
9765.01 672
9765.94 658
9766.88 638
9767.81 642
9768.74 671
9769.68 723
9770.61 692
9771.54 680
9772.48 670
9773.41 632
9774.34 685
9775.28 698
9776.21 708
9777.14 776
9778.08 704
9779.01 742
9779.94 670
9780.88 682
9781.81 711
9782.75 716
9783.68 737
9784.61 677
9785.55 659
9786.48 720
9787.42 701
9788.35 724
9789.28 702
9790.22 697
9791.15 694
9792.09 724
9793.02 764
9793.96 684
9794.89 663
9795.83 649
9796.76 622
9797.69 596
9798.63 625
9799.56 679
9800.50 647
9801.43 662
9802.37 659
9803.30 659
9804.24 667
9805.17 722
9806.11 644
9807.04 651
9807.98 705
9808.91 638
9809.85 640
9810.78 571
9811.72 600
9812.65 543
9813.59 544
9814.53 569
9815.46 545
9816.40 594
9817.33 612
9818.27 592
9819.20 551
9820.14 596
9821.07 534
9822.01 563
9822.95 559
9823.88 580
9824.82 641
9825.75 545
9826.69 492
9827.63 476
9828.56 558
9829.50 594
9830.43 632
9831.37 599
9832.31 581
9833.24 543
9834.18 543
9835.12 571
9836.05 571
9836.99 563
9837.93 570
9838.86 544
9839.80 515
9840.73 487
9841.67 501
9842.61 570
9843.55 579
9844.48 574
9845.42 521
9846.36 534
9847.29 535
9848.23 577
9849.17 612
9850.10 626
9851.04 555
9851.98 558
9852.92 525
9853.85 508
9854.79 512
9855.73 549
9856.67 546
9857.60 576
9858.54 539
9859.48 506
9860.42 502
9861.35 494
9862.29 533
9863.23 496
9864.17 487
9865.10 521
9866.04 545
9866.98 510
9867.92 504
9868.86 569
9869.79 522
9870.73 498
9871.67 520
9872.61 555
9873.55 513
9874.48 510
9875.42 534
9876.36 532
9877.30 482
9878.24 514
9879.18 573
9880.12 556
9881.05 508
9881.99 540
9882.93 517
9883.87 499
9884.81 554
9885.75 574
9886.69 581
9887.63 526
9888.56 521
9889.50 471
9890.44 415
9891.38 476
9892.32 473
9893.26 498
9894.20 470
9895.14 505
9896.08 502
9897.02 550
9897.96 555
9898.90 512
9899.84 543
9900.77 482
9901.71 457
9902.65 518
9903.59 546
9904.53 483
9905.47 516
9906.41 527
9907.35 487
9908.29 486
9909.23 518
9910.17 469
9911.11 471
9912.05 460
9912.99 501
9913.93 426
9914.87 444
9915.81 514
9916.75 518
9917.69 529
9918.63 530
9919.57 515
9920.52 482
9921.46 526
9922.40 495
9923.34 538
9924.28 503
9925.22 508
9926.16 505
9927.10 545
9928.04 578
9928.98 619
9929.92 643
9930.86 682
9931.80 760
9932.75 717
9933.69 713
9934.63 740
9935.57 598
9936.51 577
9937.45 561
9938.39 555
9939.33 508
9940.28 546
9941.22 527
9942.16 484
9943.10 432
9944.04 462
9944.98 495
9945.92 519
9946.87 528
9947.81 449
9948.75 446
9949.69 444
9950.63 441
9951.58 467
9952.52 392
9953.46 449
9954.40 483
9955.34 442
9956.29 462
9957.23 448
9958.17 484
9959.11 518
9960.06 486
9961.00 472
9961.94 474
9962.88 460
9963.83 456
9964.77 490
9965.71 477
9966.65 520
9967.60 487
9968.54 449
9969.48 467
9970.42 470
9971.37 463
9972.31 456
9973.25 465
9974.20 483
9975.14 460
9976.08 462
9977.03 523
9977.97 453
9978.91 413
9979.86 421
9980.80 387
9981.74 399
9982.69 426
9983.63 453
9984.57 464
9985.52 414
9986.46 480
9987.40 467
9988.35 426
9989.29 457
9990.23 450
9991.18 433
9992.12 408
9993.07 373
9994.01 385
9994.95 420
9995.90 418
9996.84 436
9997.79 453
9998.73 430
9999.67 457
10000.62 454
10001.56 426
10002.51 461
10003.45 403
10004.40 378
10005.34 446
10006.29 484
10007.23 476
10008.17 448
10009.12 451
10010.06 430
10011.01 447
10011.95 448
10012.90 459
10013.84 441
10014.79 426
10015.73 432
10016.68 429
10017.62 464
10018.57 469
10019.51 398
10020.46 382
10021.40 403
10022.35 420
10023.29 420
10024.24 410
10025.19 468
10026.13 429
10027.08 384
10028.02 439
10028.97 429
10029.91 426
10030.86 426
10031.80 480
10032.75 435
10033.70 431
10034.64 410
10035.59 420
10036.53 411
10037.48 428
10038.43 412
10039.37 400
10040.32 363
10041.26 411
10042.21 422
10043.16 405
10044.10 446
10045.05 448
10046.00 414
10046.94 416
10047.89 392
10048.84 408
10049.78 416
10050.73 365
10051.68 422
10052.62 418
10053.57 400
10054.52 397
10055.46 409
10056.41 451
10057.36 423
10058.30 401
10059.25 414
10060.20 399
10061.15 387
10062.09 414
10063.04 403
10063.99 399
10064.93 378
10065.88 392
10066.83 361
10067.78 365
10068.72 409
10069.67 408
10070.62 431
10071.57 464
10072.51 408
10073.46 416
10074.41 434
10075.36 374
10076.31 387
10077.25 399
10078.20 417
10079.15 441
10080.10 452
10081.05 374
10081.99 420
10082.94 387
10083.89 375
10084.84 377
10085.79 406
10086.74 422
10087.68 392
10088.63 430
10089.58 366
10090.53 367
10091.48 398
10092.43 382
10093.37 403
10094.32 407
10095.27 402
10096.22 404
10097.17 366
10098.12 378
10099.07 411
10100.02 388
10100.97 368
10101.91 383
10102.86 392
10103.81 425
10104.76 400
10105.71 454
10106.66 372
10107.61 327
10108.56 417
10109.51 442
10110.46 403
10111.41 360
10112.36 384
10113.31 364
10114.26 411
10115.21 407
10116.16 443
10117.11 397
10118.06 337
10119.01 387
10119.96 426
10120.91 388
10121.86 397
10122.81 423
10123.76 405
10124.71 374
10125.66 353
10126.61 379
10127.56 343
10128.51 332
10129.46 348
10130.41 384
10131.36 386
10132.31 398
10133.26 367
10134.21 376
10135.16 368
10136.11 380
10137.06 408
10138.01 505
10138.96 410
10139.91 412
10140.86 376
10141.82 386
10142.77 384
10143.72 381
10144.67 383
10145.62 386
10146.57 392
10147.52 392
10148.47 341
10149.42 392
10150.38 443
10151.33 384
10152.28 393
10153.23 413
10154.18 393
10155.13 397
10156.09 366
10157.04 401
10157.99 426
10158.94 402
10159.89 400
10160.84 378
10161.80 411
10162.75 396
10163.70 354
10164.65 359
10165.60 454
10166.56 399
10167.51 432
10168.46 400
10169.41 409
10170.36 397
10171.32 410
10172.27 409
10173.22 410
10174.17 452
10175.13 439
10176.08 446
10177.03 431
10177.98 417
10178.94 409
10179.89 417
10180.84 403
10181.80 375
10182.75 374
10183.70 386
10184.65 433
10185.61 426
10186.56 424
10187.51 391
10188.47 447
10189.42 427
10190.37 404
10191.33 378
10192.28 413
10193.23 440
10194.19 424
10195.14 433
10196.09 415
10197.05 410
10198.00 471
10198.95 445
10199.91 411
10200.86 475
10201.82 453
10202.77 440
10203.72 406
10204.68 443
10205.63 415
10206.58 474
10207.54 444
10208.49 436
10209.45 450
10210.40 522
10211.36 468
10212.31 498
10213.26 514
10214.22 462
10215.17 488
10216.13 429
10217.08 446
10218.04 454
10218.99 435
10219.94 431
10220.90 455
10221.85 404
10222.81 478
10223.76 422
10224.72 431
10225.67 437
10226.63 421
10227.58 401
10228.54 443
10229.49 429
10230.45 423
10231.40 457
10232.36 466
10233.31 440
10234.27 418
10235.22 413
10236.18 414
10237.14 427
10238.09 390
10239.05 397
10240.00 470
10240.96 502
10241.91 465
10242.87 437
10243.82 436
10244.78 420
10245.74 452
10246.69 444
10247.65 443
10248.60 402
10249.56 392
10250.52 411
10251.47 405
10252.43 406
10253.38 381
10254.34 386
10255.30 350
10256.25 402
10257.21 360
10258.17 366
10259.12 438
10260.08 431
10261.04 418
10261.99 420
10262.95 447
10263.91 410
10264.86 358
10265.82 352
10266.78 405
10267.73 382
10268.69 406
10269.65 381
10270.60 351
10271.56 376
10272.52 414
10273.47 378
10274.43 396
10275.39 413
10276.35 366
10277.30 383
10278.26 402
10279.22 448
10280.18 404
10281.13 387
10282.09 393
10283.05 345
10284.01 358
10284.96 343
10285.92 379
10286.88 363
10287.84 352
10288.79 333
10289.75 353
10290.71 406
10291.67 339
10292.63 388
10293.58 407
10294.54 410
10295.50 392
10296.46 356
10297.42 342
10298.38 370
10299.33 413
10300.29 383
10301.25 386
10302.21 383
10303.17 364
10304.13 393
10305.08 362
10306.04 367
10307.00 361
10307.96 345
10308.92 382
10309.88 407
10310.84 385
10311.80 344
10312.75 367
10313.71 379
10314.67 366
10315.63 364
10316.59 382
10317.55 330
10318.51 308
10319.47 361
10320.43 350
10321.39 368
10322.35 353
10323.31 396
10324.27 394
10325.23 354
10326.18 348
10327.14 347
10328.10 303
10329.06 339
10330.02 366
10330.98 415
10331.94 393
10332.90 364
10333.86 356
10334.82 361
10335.78 367
10336.74 371
10337.70 374
10338.66 350
10339.62 344
10340.58 323
10341.54 380
10342.50 372
10343.46 373
10344.43 355
10345.39 391
10346.35 394
10347.31 342
10348.27 383
10349.23 409
10350.19 375
10351.15 370
10352.11 359
10353.07 328
10354.03 370
10354.99 374
10355.95 353
10356.91 373
10357.88 408
10358.84 413
10359.80 357
10360.76 347
10361.72 380
10362.68 364
10363.64 356
10364.60 368
10365.57 360
10366.53 336
10367.49 346
10368.45 393
10369.41 384
10370.37 342
10371.34 358
10372.30 363
10373.26 364
10374.22 397
10375.18 401
10376.14 345
10377.11 383
10378.07 369
10379.03 366
10379.99 367
10380.95 376
10381.92 309
10382.88 358
10383.84 377
10384.80 398
10385.77 392
10386.73 367
10387.69 373
10388.65 389
10389.62 430
10390.58 379
10391.54 335
10392.50 355
10393.47 388
10394.43 359
10395.39 374
10396.35 340
10397.32 339
10398.28 369
10399.24 404
10400.21 388
10401.17 405
10402.13 366
10403.10 395
10404.06 348
10405.02 385
10405.99 388
10406.95 446
10407.91 398
10408.88 400
10409.84 427
10410.80 411
10411.77 392
10412.73 402
10413.69 415
10414.66 398
10415.62 372
10416.58 359
10417.55 368
10418.51 370
10419.48 381
10420.44 353
10421.40 328
10422.37 352
10423.33 342
10424.30 398
10425.26 378
10426.23 445
10427.19 387
10428.15 384
10429.12 337
10430.08 375
10431.05 357
10432.01 350
10432.98 298
10433.94 347
10434.91 341
10435.87 328
10436.83 353
10437.80 375
10438.76 380
10439.73 322
10440.69 367
10441.66 334
10442.62 339
10443.59 313
10444.55 316
10445.52 334
10446.48 369
10447.45 335
10448.41 341
10449.38 364
10450.35 348
10451.31 331
10452.28 361
10453.24 288
10454.21 281
10455.17 324
10456.14 317
10457.10 350
10458.07 317
10459.04 345
10460.00 318
10460.97 361
10461.93 358
10462.90 336
10463.87 357
10464.83 363
10465.80 370
10466.76 346
10467.73 297
10468.70 316
10469.66 340
10470.63 334
10471.59 345
10472.56 370
10473.53 343
10474.49 328
10475.46 342
10476.43 321
10477.39 306
10478.36 313
10479.33 350
10480.29 342
10481.26 302
10482.23 311
10483.19 355
10484.16 349
10485.13 330
10486.09 331
10487.06 302
10488.03 331
10489.00 382
10489.96 420
10490.93 364
10491.90 357
10492.87 332
10493.83 347
10494.80 319
10495.77 312
10496.73 351
10497.70 369
10498.67 329
10499.64 296
10500.61 356
10501.57 349
10502.54 344
10503.51 350
10504.48 352
10505.44 353
10506.41 354
10507.38 341
10508.35 370
10509.32 347
10510.28 314
10511.25 358
10512.22 312
10513.19 346
10514.16 391
10515.13 338
10516.09 388
10517.06 351
10518.03 296
10519.00 325
10519.97 340
10520.94 349
10521.91 408
10522.87 365
10523.84 388
10524.81 403
10525.78 347
10526.75 339
10527.72 347
10528.69 358
10529.66 313
10530.63 322
10531.59 331
10532.56 349
10533.53 342
10534.50 320
10535.47 349
10536.44 317
10537.41 326
10538.38 329
10539.35 356
10540.32 353
10541.29 347
10542.26 298
10543.23 273
10544.20 310
10545.17 307
10546.14 351
10547.11 332
10548.08 340
10549.05 335
10550.02 375
10550.99 337
10551.96 289
10552.93 328
10553.90 360
10554.87 351
10555.84 376
10556.81 405
10557.78 387
10558.75 318
10559.72 353
10560.69 386
10561.66 357
10562.63 380
10563.60 423
10564.57 387
10565.54 402
10566.51 374
10567.48 365
10568.45 410
10569.42 412
10570.40 443
10571.37 415
10572.34 322
10573.31 345
10574.28 371
10575.25 339
10576.22 350
10577.19 379
10578.16 374
10579.14 380
10580.11 292
10581.08 318
10582.05 308
10583.02 296
10583.99 336
10584.96 349
10585.94 304
10586.91 332
10587.88 325
10588.85 397
10589.82 333
10590.79 343
10591.77 337
10592.74 336
10593.71 312
10594.68 348
10595.65 381
10596.63 382
10597.60 408
10598.57 395
10599.54 374
10600.52 365
10601.49 349
10602.46 380
10603.43 379
10604.41 339
10605.38 404
10606.35 381
10607.32 370
10608.30 350
10609.27 322
10610.24 342
10611.21 382
10612.19 345
10613.16 323
10614.13 340
10615.11 333
10616.08 392
10617.05 406
10618.02 345
10619.00 377
10619.97 385
10620.94 336
10621.92 353
10622.89 377
10623.86 337
10624.84 390
10625.81 383
10626.78 347
10627.76 377
10628.73 306
10629.71 354
10630.68 392
10631.65 352
10632.63 364
10633.60 336
10634.57 358
10635.55 385
10636.52 347
10637.50 355
10638.47 342
10639.44 367
10640.42 396
10641.39 405
10642.37 450
10643.34 395
10644.31 464
10645.29 430
10646.26 376
10647.24 426
10648.21 405
10649.19 399
10650.16 366
10651.14 371
10652.11 382
10653.09 391
10654.06 354
10655.04 346
10656.01 361
10656.98 368
10657.96 293
10658.93 307
10659.91 337
10660.88 303
10661.86 324
10662.84 320
10663.81 334
10664.79 353
10665.76 313
10666.74 308
10667.71 335
10668.69 344
10669.66 320
10670.64 353
10671.61 356
10672.59 360
10673.56 366
10674.54 344
10675.52 337
10676.49 245
10677.47 290
10678.44 303
10679.42 325
10680.40 345
10681.37 345
10682.35 364
10683.32 383
10684.30 325
10685.28 347
10686.25 334
10687.23 313
10688.20 322
10689.18 319
10690.16 353
10691.13 335
10692.11 304
10693.09 314
10694.06 344
10695.04 348
10696.02 315
10696.99 329
10697.97 321
10698.95 338
10699.92 329
10700.90 286
10701.88 313
10702.85 323
10703.83 326
10704.81 330
10705.79 302
10706.76 355
10707.74 364
10708.72 324
10709.70 342
10710.67 316
10711.65 335
10712.63 328
10713.60 363
10714.58 368
10715.56 325
10716.54 347
10717.52 334
10718.49 302
10719.47 358
10720.45 359
10721.43 337
10722.40 384
10723.38 364
10724.36 359
10725.34 336
10726.32 304
10727.29 338
10728.27 361
10729.25 357
10730.23 343
10731.21 331
10732.19 353
10733.16 346
10734.14 302
10735.12 298
10736.10 304
10737.08 312
10738.06 305
10739.03 322
10740.01 289
10740.99 318
10741.97 322
10742.95 311
10743.93 316
10744.91 345
10745.89 343
10746.87 309
10747.84 306
10748.82 332
10749.80 329
10750.78 349
10751.76 329
10752.74 359
10753.72 325
10754.70 325
10755.68 296
10756.66 306
10757.64 336
10758.62 323
10759.60 300
10760.58 299
10761.56 330
10762.54 336
10763.52 324
10764.50 387
10765.48 311
10766.45 295
10767.43 336
10768.41 343
10769.39 300
10770.38 305
10771.36 336
10772.34 338
10773.32 326
10774.30 314
10775.28 288
10776.26 290
10777.24 354
10778.22 382
10779.20 357
10780.18 353
10781.16 346
10782.14 405
10783.12 374
10784.10 318
10785.08 313
10786.06 326
10787.04 320
10788.02 264
10789.00 321
10789.99 316
10790.97 318
10791.95 307
10792.93 361
10793.91 388
10794.89 335
10795.87 320
10796.85 360
10797.84 349
10798.82 326
10799.80 332
10800.78 313
10801.76 305
10802.74 301
10803.72 334
10804.71 326
10805.69 399
10806.67 335
10807.65 276
10808.63 329
10809.61 342
10810.60 314
10811.58 353
10812.56 320
10813.54 298
10814.52 305
10815.51 345
10816.49 336
10817.47 273
10818.45 280
10819.44 343
10820.42 349
10821.40 291
10822.38 320
10823.37 338
10824.35 335
10825.33 344
10826.31 345
10827.30 353
10828.28 302
10829.26 376
10830.24 331
10831.23 387
10832.21 335
10833.19 356
10834.18 348
10835.16 317
10836.14 313
10837.13 293
10838.11 351
10839.09 314
10840.07 292
10841.06 329
10842.04 340
10843.02 357
10844.01 349
10844.99 295
10845.98 341
10846.96 299
10847.94 293
10848.93 387
10849.91 310
10850.89 308
10851.88 345
10852.86 339
10853.84 331
10854.83 356
10855.81 361
10856.80 336
10857.78 331
10858.77 303
10859.75 313
10860.73 327
10861.72 317
10862.70 328
10863.69 334
10864.67 350
10865.66 348
10866.64 364
10867.62 346
10868.61 375
10869.59 336
10870.58 322
10871.56 329
10872.55 338
10873.53 354
10874.52 333
10875.50 343
10876.49 409
10877.47 346
10878.46 356
10879.44 361
10880.43 339
10881.41 322
10882.40 362
10883.38 378
10884.37 348
10885.35 372
10886.34 362
10887.32 345
10888.31 382
10889.29 371
10890.28 314
10891.27 388
10892.25 407
10893.24 365
10894.22 319
10895.21 344
10896.19 400
10897.18 360
10898.17 381
10899.15 425
10900.14 391
10901.12 381
10902.11 377
10903.10 409
10904.08 418
10905.07 396
10906.05 400
10907.04 441
10908.03 448
10909.01 497
10910.00 448
10910.99 393
10911.97 445
10912.96 455
10913.95 441
10914.93 421
10915.92 405
10916.91 432
10917.89 389
10918.88 400
10919.87 397
10920.85 405
10921.84 449
10922.83 398
10923.81 442
10924.80 468
10925.79 416
10926.78 465
10927.76 462
10928.75 414
10929.74 416
10930.73 393
10931.71 427
10932.70 437
10933.69 418
10934.68 444
10935.66 462
10936.65 448
10937.64 448
10938.63 442
10939.61 467
10940.60 457
10941.59 454
10942.58 418
10943.57 426
10944.55 494
10945.54 460
10946.53 491
10947.52 458
10948.51 545
10949.49 535
10950.48 522
10951.47 509
10952.46 495
10953.45 466
10954.44 472
10955.42 530
10956.41 559
10957.40 576
10958.39 531
10959.38 571
10960.37 597
10961.36 534
10962.34 656
10963.33 685
10964.32 682
10965.31 673
10966.30 662
10967.29 676
10968.28 647
10969.27 606
10970.26 607
10971.25 585
10972.24 563
10973.22 539
10974.21 544
10975.20 517
10976.19 537
10977.18 558
10978.17 557
10979.16 510
10980.15 543
10981.14 575
10982.13 546
10983.12 555
10984.11 592
10985.10 590
10986.09 562
10987.08 563
10988.07 552
10989.06 592
10990.05 632
10991.04 621
10992.03 628
10993.02 597
10994.01 628
10995.00 662
10995.99 623
10996.98 644
10997.97 675
10998.96 693
10999.95 724
11000.94 738
11001.93 788
11002.92 850
11003.92 952
11004.91 977
11005.90 1064
11006.89 995
11007.88 905
11008.87 861
11009.86 874
11010.85 834
11011.84 735
11012.83 716
11013.82 621
11014.82 583
11015.81 576
11016.80 635
11017.79 538
11018.78 514
11019.77 512
11020.76 579
11021.76 533
11022.75 521
11023.74 505
11024.73 469
11025.72 465
11026.71 538
11027.70 530
11028.70 475
11029.69 479
11030.68 553
11031.67 507
11032.66 451
11033.66 456
11034.65 452
11035.64 488
11036.63 511
11037.62 499
11038.62 440
11039.61 505
11040.60 484
11041.59 522
11042.59 457
11043.58 459
11044.57 530
11045.56 510
11046.56 509
11047.55 493
11048.54 464
11049.53 472
11050.53 443
11051.52 469
11052.51 443
11053.51 452
11054.50 407
11055.49 421
11056.49 397
11057.48 431
11058.47 419
11059.46 476
11060.46 448
11061.45 439
11062.44 429
11063.44 415
11064.43 429
11065.42 450
11066.42 456
11067.41 479
11068.41 449
11069.40 412
11070.39 388
11071.39 400
11072.38 407
11073.37 379
11074.37 403
11075.36 443
11076.36 437
11077.35 426
11078.34 402
11079.34 373
11080.33 406
11081.33 438
11082.32 449
11083.31 413
11084.31 414
11085.30 422
11086.30 430
11087.29 419
11088.29 427
11089.28 447
11090.28 450
11091.27 417
11092.27 408
11093.26 349
11094.25 395
11095.25 471
11096.24 461
11097.24 393
11098.23 387
11099.23 387
11100.22 405
11101.22 372
11102.21 328
11103.21 393
11104.20 395
11105.20 400
11106.20 355
11107.19 371
11108.19 419
11109.18 399
11110.18 390
11111.17 341
11112.17 422
11113.16 357
11114.16 374
11115.15 365
11116.15 392
11117.15 399
11118.14 418
11119.14 382
11120.13 449
11121.13 426
11122.13 425
11123.12 425
11124.12 421
11125.11 373
11126.11 409
11127.11 353
11128.10 422
11129.10 390
11130.10 371
11131.09 358
11132.09 420
11133.09 400
11134.08 390
11135.08 465
11136.07 393
11137.07 337
11138.07 366
11139.07 392
11140.06 332
11141.06 376
11142.06 341
11143.05 321
11144.05 360
11145.05 379
11146.04 379
11147.04 379
11148.04 404
11149.04 393
11150.03 385
11151.03 351
11152.03 395
11153.02 339
11154.02 359
11155.02 329
11156.02 337
11157.01 347
11158.01 324
11159.01 378
11160.01 377
11161.01 336
11162.00 341
11163.00 333
11164.00 307
11165.00 346
11165.99 384
11166.99 327
11167.99 359
11168.99 372
11169.99 350
11170.99 352
11171.98 337
11172.98 335
11173.98 362
11174.98 360
11175.98 343
11176.98 347
11177.97 321
11178.97 345
11179.97 351
11180.97 339
11181.97 331
11182.97 386
11183.97 393
11184.96 354
11185.96 394
11186.96 334
11187.96 376
11188.96 413
11189.96 352
11190.96 350
11191.96 377
11192.96 331
11193.96 359
11194.96 336
11195.96 335
11196.95 336
11197.95 329
11198.95 315
11199.95 324
11200.95 346
11201.95 299
11202.95 363
11203.95 360
11204.95 378
11205.95 365
11206.95 348
11207.95 370
11208.95 329
11209.95 346
11210.95 312
11211.95 371
11212.95 337
11213.95 334
11214.95 346
11215.95 405
11216.95 347
11217.95 355
11218.95 367
11219.95 374
11220.95 307
11221.95 326
11222.95 338
11223.95 315
11224.95 307
11225.96 340
11226.96 376
11227.96 364
11228.96 344
11229.96 364
11230.96 326
11231.96 330
11232.96 305
11233.96 332
11234.96 294
11235.96 311
11236.97 312
11237.97 345
11238.97 323
11239.97 273
11240.97 311
11241.97 306
11242.97 287
11243.98 312
11244.98 285
11245.98 314
11246.98 297
11247.98 315
11248.98 321
11249.98 342
11250.99 322
11251.99 333
11252.99 303
11253.99 328
11254.99 324
11256.00 364
11257.00 277
11258.00 298
11259.00 367
11260.00 363
11261.01 346
11262.01 349
11263.01 317
11264.01 308
11265.02 351
11266.02 321
11267.02 345
11268.02 344
11269.03 322
11270.03 341
11271.03 307
11272.03 341
11273.04 360
11274.04 363
11275.04 306
11276.05 328
11277.05 302
11278.05 331
11279.05 339
11280.06 338
11281.06 326
11282.06 305
11283.07 326
11284.07 341
11285.07 317
11286.08 328
11287.08 329
11288.08 352
11289.09 366
11290.09 341
11291.09 306
11292.10 350
11293.10 324
11294.11 331
11295.11 309
11296.11 341
11297.12 357
11298.12 372
11299.13 325
11300.13 318
11301.13 343
11302.14 340
11303.14 330
11304.15 333
11305.15 352
11306.15 331
11307.16 354
11308.16 337
11309.17 306
11310.17 324
11311.18 322
11312.18 329
11313.18 333
11314.19 356
11315.19 352
11316.20 414
11317.20 326
11318.21 335
11319.21 377
11320.22 349
11321.22 404
11322.23 404
11323.23 414
11324.24 339
11325.24 346
11326.25 417
11327.25 385
11328.26 427
11329.26 319
11330.27 330
11331.27 340
11332.28 346
11333.29 312
11334.29 300
11335.30 332
11336.30 370
11337.31 345
11338.31 375
11339.32 375
11340.33 341
11341.33 359
11342.34 386
11343.34 376
11344.35 410
11345.35 428
11346.36 422
11347.37 385
11348.37 386
11349.38 361
11350.39 385
11351.39 394
11352.40 348
11353.40 367
11354.41 384
11355.42 335
11356.42 358
11357.43 316
11358.44 334
11359.44 350
11360.45 338
11361.46 297
11362.46 324
11363.47 331
11364.48 349
11365.48 316
11366.49 315
11367.50 359
11368.50 372
11369.51 362
11370.52 343
11371.53 343
11372.53 330
11373.54 347
11374.55 359
11375.56 311
11376.56 289
11377.57 330
11378.58 396
11379.59 361
11380.59 332
11381.60 312
11382.61 286
11383.62 314
11384.62 340
11385.63 334
11386.64 347
11387.65 314
11388.65 312
11389.66 326
11390.67 309
11391.68 319
11392.69 312
11393.69 335
11394.70 302
11395.71 302
11396.72 335
11397.73 404
11398.74 318
11399.74 283
11400.75 344
11401.76 336
11402.77 282
11403.78 331
11404.79 314
11405.80 320
11406.80 334
11407.81 328
11408.82 411
11409.83 364
11410.84 363
11411.85 347
11412.86 370
11413.87 338
11414.88 301
11415.89 332
11416.89 314
11417.90 316
11418.91 323
11419.92 326
11420.93 349
11421.94 338
11422.95 315
11423.96 380
11424.97 321
11425.98 354
11426.99 376
11428.00 349
11429.01 349
11430.02 314
11431.03 303
11432.04 354
11433.05 340
11434.06 321
11435.07 315
11436.08 299
11437.09 314
11438.10 324
11439.11 372
11440.12 350
11441.13 344
11442.14 333
11443.15 389
11444.16 365
11445.17 329
11446.18 338
11447.19 337
11448.20 359
11449.21 374
11450.22 309
11451.23 296
11452.24 299
11453.25 329
11454.27 400
11455.28 346
11456.29 339
11457.30 333
11458.31 387
11459.32 355
11460.33 357
11461.34 355
11462.35 335
11463.36 301
11464.38 354
11465.39 378
11466.40 330
11467.41 371
11468.42 390
11469.43 329
11470.44 350
11471.46 406
11472.47 353
11473.48 375
11474.49 403
11475.50 406
11476.52 337
11477.53 384
11478.54 357
11479.55 360
11480.56 379
11481.57 358
11482.59 320
11483.60 327
11484.61 337
11485.62 336
11486.64 348
11487.65 374
11488.66 340
11489.67 374
11490.69 365
11491.70 338
11492.71 344
11493.72 388
11494.74 370
11495.75 374
11496.76 389
11497.77 351
11498.79 361
11499.80 366
11500.81 347
11501.83 314
11502.84 400
11503.85 391
11504.86 396
11505.88 391
11506.89 461
11507.90 358
11508.92 405
11509.93 425
11510.94 373
11511.96 398
11512.97 371
11513.98 411
11515.00 336
11516.01 384
11517.02 392
11518.04 408
11519.05 412
11520.07 394
11521.08 400
11522.09 383
11523.11 388
11524.12 388
11525.13 380
11526.15 332
11527.16 350
11528.18 333
11529.19 388
11530.21 405
11531.22 416
11532.23 416
11533.25 412
11534.26 409
11535.28 404
11536.29 401
11537.31 386
11538.32 478
11539.34 454
11540.35 397
11541.36 383
11542.38 390
11543.39 385
11544.41 443
11545.42 460
11546.44 470
11547.45 465
11548.47 417
11549.48 456
11550.50 423
11551.51 423
11552.53 443
11553.54 429
11554.56 401
11555.57 464
11556.59 499
11557.61 502
11558.62 481
11559.64 487
11560.65 451
11561.67 473
11562.68 450
11563.70 473
11564.71 470
11565.73 415
11566.75 503
11567.76 484
11568.78 426
11569.79 431
11570.81 442
11571.83 486
11572.84 507
11573.86 486
11574.87 509
11575.89 531
11576.91 564
11577.92 554
11578.94 561
11579.96 562
11580.97 512
11581.99 559
11583.00 535
11584.02 584
11585.04 631
11586.05 655
11587.07 683
11588.09 716
11589.10 718
11590.12 658
11591.14 652
11592.16 700
11593.17 695
11594.19 703
11595.21 774
11596.22 792
11597.24 827
11598.26 806
11599.28 967
11600.29 947
11601.31 1010
11602.33 1119
11603.34 1201
11604.36 1235
11605.38 1347
11606.40 1361
11607.41 1333
11608.43 1188
11609.45 1116
11610.47 967
11611.49 904
11612.50 882
11613.52 862
11614.54 848
11615.56 790
11616.58 743
11617.59 783
11618.61 829
11619.63 820
11620.65 776
11621.67 774
11622.68 816
11623.70 804
11624.72 758
11625.74 796
11626.76 718
11627.78 769
11628.79 700
11629.81 813
11630.83 839
11631.85 940
11632.87 960
11633.89 968
11634.91 1062
11635.93 1179
11636.94 1257
11637.96 1288
11638.98 1356
11640.00 1400
11641.02 1382
11642.04 1303
11643.06 1230
11644.08 1139
11645.10 1098
11646.12 1028
11647.14 864
11648.16 794
11649.17 767
11650.19 718
11651.21 726
11652.23 659
11653.25 624
11654.27 631
11655.29 606
11656.31 589
11657.33 635
11658.35 622
11659.37 640
11660.39 634
11661.41 586
11662.43 559
11663.45 561
11664.47 584
11665.49 518
11666.51 503
11667.53 555
11668.55 571
11669.57 585
11670.59 598
11671.61 566
11672.63 569
11673.65 606
11674.67 597
11675.70 633
11676.72 606
11677.74 600
11678.76 599
11679.78 621
11680.80 629
11681.82 600
11682.84 619
11683.86 525
11684.88 522
11685.90 563
11686.92 595
11687.95 557
11688.97 491
11689.99 489
11691.01 527
11692.03 544
11693.05 537
11694.07 540
11695.10 603
11696.12 558
11697.14 517
11698.16 447
11699.18 472
11700.20 519
11701.22 509
11702.25 477
11703.27 516
11704.29 504
11705.31 528
11706.33 531
11707.36 502
11708.38 521
11709.40 517
11710.42 559
11711.44 512
11712.47 577
11713.49 543
11714.51 503
11715.53 491
11716.56 519
11717.58 502
11718.60 523
11719.62 551
11720.65 541
11721.67 564
11722.69 526
11723.71 509
11724.74 506
11725.76 502
11726.78 472
11727.80 530
11728.83 475
11729.85 487
11730.87 469
11731.90 479
11732.92 514
11733.94 456
11734.97 438
11735.99 437
11737.01 518
11738.04 459
11739.06 463
11740.08 472
11741.11 471
11742.13 469
11743.15 468
11744.18 506
11745.20 501
11746.22 460
11747.25 537
11748.27 519
11749.30 481
11750.32 459
11751.34 436
11752.37 419
11753.39 439
11754.42 454
11755.44 431
11756.46 437
11757.49 397
11758.51 441
11759.54 454
11760.56 445
11761.58 463
11762.61 431
11763.63 415
11764.66 415
11765.68 445
11766.71 428
11767.73 474
11768.76 468
11769.78 435
11770.81 429
11771.83 421
11772.86 419
11773.88 390
11774.91 435
11775.93 424
11776.96 346
11777.98 413
11779.01 425
11780.03 365
11781.06 358
11782.08 405
11783.11 453
11784.13 444
11785.16 386
11786.18 403
11787.21 426
11788.23 444
11789.26 433
11790.28 411
11791.31 420
11792.34 407
11793.36 390
11794.39 398
11795.41 406
11796.44 334
11797.47 387
11798.49 363
11799.52 378
11800.54 400
11801.57 394
11802.60 376
11803.62 317
11804.65 387
11805.67 378
11806.70 383
11807.73 393
11808.75 382
11809.78 359
11810.81 376
11811.83 398
11812.86 339
11813.89 336
11814.91 392
11815.94 380
11816.97 446
11817.99 390
11819.02 338
11820.05 358
11821.07 379
11822.10 411
11823.13 368
11824.16 372
11825.18 376
11826.21 380
11827.24 383
11828.26 394
11829.29 362
11830.32 410
11831.35 336
11832.37 400
11833.40 370
11834.43 403
11835.46 363
11836.48 351
11837.51 367
11838.54 390
11839.57 451
11840.59 375
11841.62 343
11842.65 327
11843.68 360
11844.71 341
11845.73 325
11846.76 335
11847.79 391
11848.82 406
11849.85 387
11850.88 385
11851.90 339
11852.93 397
11853.96 337
11854.99 318
11856.02 315
11857.05 375
11858.07 382
11859.10 363
11860.13 340
11861.16 361
11862.19 382
11863.22 390
11864.25 428
11865.28 399
11866.30 388
11867.33 371
11868.36 408
11869.39 378
11870.42 387
11871.45 386
11872.48 349
11873.51 393
11874.54 377
11875.57 325
11876.60 355
11877.63 402
11878.65 386
11879.68 339
11880.71 403
11881.74 396
11882.77 375
11883.80 336
11884.83 375
11885.86 378
11886.89 346
11887.92 355
11888.95 357
11889.98 320
11891.01 363
11892.04 414
11893.07 373
11894.10 378
11895.13 370
11896.16 371
11897.19 345
11898.22 351
11899.25 370
11900.28 374
11901.31 396
11902.34 450
11903.38 475
11904.41 440
11905.44 419
11906.47 381
11907.50 440
11908.53 453
11909.56 421
11910.59 418
11911.62 445
11912.65 440
11913.68 415
11914.71 415
11915.75 440
11916.78 427
11917.81 474
11918.84 417
11919.87 435
11920.90 412
11921.93 401
11922.96 402
11924.00 437
11925.03 455
11926.06 451
11927.09 463
11928.12 427
11929.15 480
11930.18 456
11931.22 451
11932.25 427
11933.28 514
11934.31 540
11935.34 628
11936.38 608
11937.41 584
11938.44 593
11939.47 587
11940.50 584
11941.54 583
11942.57 514
11943.60 483
11944.63 432
11945.67 414
11946.70 511
11947.73 426
11948.76 424
11949.80 444
11950.83 436
11951.86 386
11952.89 471
11953.93 400
11954.96 453
11955.99 437
11957.02 398
11958.06 363
11959.09 421
11960.12 391
11961.16 319
11962.19 359
11963.22 381
11964.26 379
11965.29 385
11966.32 367
11967.36 412
11968.39 397
11969.42 401
11970.46 372
11971.49 406
11972.52 397
11973.56 378
11974.59 400
11975.62 419
11976.66 388
11977.69 380
11978.73 346
11979.76 360
11980.79 400
11981.83 369
11982.86 370
11983.89 409
11984.93 380
11985.96 360
11987.00 352
11988.03 373
11989.07 413
11990.10 377
11991.13 367
11992.17 360
11993.20 377
11994.24 373
11995.27 354
11996.31 355
11997.34 355
11998.38 354
11999.41 349
12000.45 381
12001.48 412
12002.51 373
12003.55 384
12004.58 373
12005.62 407
12006.65 369
12007.69 346
12008.72 344
12009.76 371
12010.80 407
12011.83 378
12012.87 385
12013.90 404
12014.94 335
12015.97 339
12017.01 369
12018.04 389
12019.08 437
12020.11 393
12021.15 373
12022.19 369
12023.22 434
12024.26 442
12025.29 426
12026.33 402
12027.36 397
12028.40 391
12029.44 415
12030.47 402
12031.51 388
12032.54 388
12033.58 395
12034.62 413
12035.65 383
12036.69 341
12037.73 311
12038.76 365
12039.80 352
12040.84 359
12041.87 400
12042.91 395
12043.94 386
12044.98 339
12046.02 350
12047.06 342
12048.09 364
12049.13 371
12050.17 391
12051.20 377
12052.24 368
12053.28 343
12054.31 357
12055.35 415
12056.39 407
12057.43 410
12058.46 389
12059.50 394
12060.54 396
12061.57 364
12062.61 403
12063.65 384
12064.69 403
12065.72 407
12066.76 435
12067.80 393
12068.84 404
12069.88 369
12070.91 386
12071.95 389
12072.99 364
12074.03 371
12075.06 438
12076.10 411
12077.14 405
12078.18 414
12079.22 368
12080.26 350
12081.29 371
12082.33 386
12083.37 395
12084.41 375
12085.45 401
12086.49 392
12087.52 377
12088.56 397
12089.60 395
12090.64 460
12091.68 394
12092.72 429
12093.76 408
12094.79 428
12095.83 432
12096.87 433
12097.91 401
12098.95 426
12099.99 383
12101.03 423
12102.07 415
12103.11 429
12104.15 458
12105.19 462
12106.22 443
12107.26 487
12108.30 453
12109.34 436
12110.38 483
12111.42 484
12112.46 460
12113.50 440
12114.54 443
12115.58 430
12116.62 458
12117.66 421
12118.70 379
12119.74 384
12120.78 361
12121.82 381
12122.86 382
12123.90 354
12124.94 366
12125.98 387
12127.02 448
12128.06 424
12129.10 387
12130.14 370
12131.18 355
12132.22 352
12133.26 335
12134.30 388
12135.34 407
12136.38 329
12137.42 349
12138.47 346
12139.51 430
12140.55 402
12141.59 363
12142.63 384
12143.67 346
12144.71 326
12145.75 353
12146.79 359
12147.83 357
12148.87 367
12149.92 355
12150.96 321
12152.00 326
12153.04 326
12154.08 298
12155.12 322
12156.16 344
12157.21 367
12158.25 337
12159.29 333
12160.33 329
12161.37 289
12162.41 310
12163.46 310
12164.50 326
12165.54 314
12166.58 325
12167.62 325
12168.67 325
12169.71 313
12170.75 344
12171.79 342
12172.83 343
12173.88 296
12174.92 293
12175.96 330
12177.00 315
12178.05 304
12179.09 331
12180.13 317
12181.17 339
12182.22 319
12183.26 287
12184.30 294
12185.34 315
12186.39 338
12187.43 331
12188.47 354
12189.51 349
12190.56 296
12191.60 342
12192.64 313
12193.69 295
12194.73 324
12195.77 324
12196.82 314
12197.86 324
12198.90 317
12199.95 308
12200.99 326
12202.03 318
12203.08 315
12204.12 364
12205.16 314
12206.21 330
12207.25 308
12208.29 326
12209.34 294
12210.38 336
12211.43 357
12212.47 319
12213.51 321
12214.56 297
12215.60 280
12216.65 362
12217.69 352
12218.73 313
12219.78 304
12220.82 307
12221.87 284
12222.91 328
12223.96 294
12225.00 321
12226.04 322
12227.09 306
12228.13 258
12229.18 283
12230.22 319
12231.27 288
12232.31 314
12233.36 328
12234.40 359
12235.45 338
12236.49 328
12237.54 290
12238.58 294
12239.63 305
12240.67 300
12241.72 335
12242.76 313
12243.81 316
12244.85 321
12245.90 301
12246.94 332
12247.99 284
12249.03 308
12250.08 335
12251.12 303
12252.17 331
12253.22 279
12254.26 281
12255.31 336
12256.35 329
12257.40 312
12258.44 296
12259.49 320
12260.54 310
12261.58 290
12262.63 303
12263.67 297
12264.72 286
12265.77 317
12266.81 322
12267.86 323
12268.91 321
12269.95 296
12271.00 296
12272.04 290
12273.09 305
12274.14 283
12275.18 292
12276.23 297
12277.28 306
12278.32 258
12279.37 293
12280.42 279
12281.46 297
12282.51 280
12283.56 283
12284.61 305
12285.65 290
12286.70 302
12287.75 295
12288.79 286
12289.84 289
12290.89 259
12291.94 278
12292.98 313
12294.03 244
12295.08 256
12296.13 302
12297.17 260
12298.22 269
12299.27 264
12300.32 295
12301.36 284
12302.41 285
12303.46 259
12304.51 299
12305.55 254
12306.60 265
12307.65 287
12308.70 285
12309.75 284
12310.79 312
12311.84 333
12312.89 295
12313.94 275
12314.99 308
12316.04 333
12317.08 286
12318.13 294
12319.18 273
12320.23 281
12321.28 272
12322.33 283
12323.37 250
12324.42 267
12325.47 247
12326.52 289
12327.57 285
12328.62 295
12329.67 334
12330.72 292
12331.77 292
12332.81 273
12333.86 289
12334.91 268
12335.96 289
12337.01 286
12338.06 295
12339.11 283
12340.16 291
12341.21 285
12342.26 272
12343.31 224
12344.36 266
12345.41 269
12346.46 257
12347.51 296
12348.56 302
12349.61 286
12350.65 258
12351.70 258
12352.75 277
12353.80 236
12354.85 242
12355.90 288
12356.95 287
12358.00 308
12359.05 307
12360.11 281
12361.16 253
12362.21 274
12363.26 257
12364.31 235
12365.36 254
12366.41 284
12367.46 261
12368.51 232
12369.56 280
12370.61 275
12371.66 265
12372.71 266
12373.76 296
12374.81 260
12375.86 291
12376.91 269
12377.97 271
12379.02 288
12380.07 272
12381.12 288
12382.17 273
12383.22 297
12384.27 317
12385.32 275
12386.37 290
12387.43 290
12388.48 266
12389.53 268
12390.58 266
12391.63 263
12392.68 253
12393.74 278
12394.79 293
12395.84 237
12396.89 253
12397.94 260
12398.99 253
12400.05 245
12401.10 247
12402.15 303
12403.20 275
12404.25 299
12405.31 285
12406.36 282
12407.41 265
12408.46 258
12409.51 252
12410.57 282
12411.62 286
12412.67 284
12413.72 306
12414.78 312
12415.83 279
12416.88 266
12417.93 284
12418.99 243
12420.04 276
12421.09 285
12422.15 311
12423.20 311
12424.25 276
12425.30 308
12426.36 276
12427.41 263
12428.46 259
12429.52 294
12430.57 325
12431.62 299
12432.68 316
12433.73 302
12434.78 300
12435.84 297
12436.89 280
12437.94 271
12439.00 282
12440.05 287
12441.10 302
12442.16 373
12443.21 306
12444.27 268
12445.32 254
12446.37 271
12447.43 266
12448.48 271
12449.54 256
12450.59 299
12451.64 282
12452.70 303
12453.75 277
12454.81 294
12455.86 280
12456.91 269
12457.97 220
12459.02 221
12460.08 266
12461.13 297
12462.19 283
12463.24 258
12464.30 286
12465.35 269
12466.41 270
12467.46 260
12468.52 275
12469.57 283
12470.63 316
12471.68 290
12472.73 252
12473.79 268
12474.85 307
12475.90 304
12476.96 278
12478.01 287
12479.07 270
12480.12 305
12481.18 311
12482.23 306
12483.29 291
12484.34 291
12485.40 329
12486.45 348
12487.51 292
12488.57 282
12489.62 297
12490.68 321
12491.73 260
12492.79 305
12493.84 312
12494.90 319
12495.96 318
12497.01 358
12498.07 372
12499.12 390
12500.18 385
12501.24 377
12502.29 417
12503.35 369
12504.41 343
12505.46 342
12506.52 349
12507.57 367
12508.63 341
12509.69 316
12510.74 301
12511.80 328
12512.86 330
12513.91 291
12514.97 334
12516.03 342
12517.08 338
12518.14 323
12519.20 318
12520.26 329
12521.31 346
12522.37 361
12523.43 343
12524.48 331
12525.54 402
12526.60 441
12527.66 431
12528.71 430
12529.77 432
12530.83 440
12531.89 443
12532.94 441
12534.00 430
12535.06 416
12536.12 419
12537.17 376
12538.23 406
12539.29 376
12540.35 405
12541.41 363
12542.46 334
12543.52 330
12544.58 323
12545.64 300
12546.70 319
12547.75 311
12548.81 318
12549.87 329
12550.93 313
12551.99 306
12553.05 306
12554.10 318
12555.16 347
12556.22 292
12557.28 279
12558.34 291
12559.40 301
12560.46 314
12561.51 334
12562.57 343
12563.63 349
12564.69 293
12565.75 337
12566.81 324
12567.87 322
12568.93 310
12569.99 347
12571.04 314
12572.10 369
12573.16 291
12574.22 306
12575.28 315
12576.34 299
12577.40 366
12578.46 337
12579.52 365
12580.58 339
12581.64 327
12582.70 321
12583.76 361
12584.82 294
12585.88 320
12586.94 306
12588.00 338
12589.06 327
12590.12 326
12591.18 328
12592.24 301
12593.30 278
12594.36 358
12595.42 356
12596.48 341
12597.54 296
12598.60 291
12599.66 319
12600.72 369
12601.78 330
12602.84 320
12603.90 363
12604.96 357
12606.02 365
12607.08 324
12608.14 355
12609.20 357
12610.27 399
12611.33 382
12612.39 391
12613.45 374
12614.51 374
12615.57 364
12616.63 343
12617.69 361
12618.75 331
12619.81 373
12620.88 353
12621.94 346
12623.00 337
12624.06 351
12625.12 339
12626.18 345
12627.24 334
12628.31 316
12629.37 283
12630.43 309
12631.49 332
12632.55 320
12633.61 326
12634.68 330
12635.74 334
12636.80 312
12637.86 292
12638.92 287
12639.99 318
12641.05 317
12642.11 320
12643.17 308
12644.23 283
12645.30 299
12646.36 287
12647.42 283
12648.48 291
12649.55 299
12650.61 327
12651.67 277
12652.73 302
12653.80 289
12654.86 330
12655.92 304
12656.99 330
12658.05 311
12659.11 319
12660.17 259
12661.24 272
12662.30 276
12663.36 282
12664.43 351
12665.49 293
12666.55 319
12667.62 331
12668.68 292
12669.74 276
12670.81 319
12671.87 325
12672.93 296
12674.00 291
12675.06 326
12676.12 300
12677.19 302
12678.25 330
12679.31 323
12680.38 310
12681.44 295
12682.51 297
12683.57 295
12684.63 324
12685.70 341
12686.76 297
12687.83 322
12688.89 309
12689.95 330
12691.02 319
12692.08 352
12693.15 342
12694.21 336
12695.28 385
12696.34 307
12697.40 313
12698.47 345
12699.53 378
12700.60 321
12701.66 314
12702.73 317
12703.79 350
12704.86 314
12705.92 293
12706.99 268
12708.05 275
12709.12 276
12710.18 283
12711.25 320
12712.31 285
12713.38 285
12714.44 288
12715.51 308
12716.57 302
12717.64 271
12718.70 280
12719.77 305
12720.83 285
12721.90 278
12722.97 341
12724.03 312
12725.10 299
12726.16 241
12727.23 305
12728.29 314
12729.36 310
12730.43 334
12731.49 329
12732.56 291
12733.62 275
12734.69 279
12735.76 275
12736.82 290
12737.89 275
12738.95 275
12740.02 301
12741.09 254
12742.15 270
12743.22 280
12744.29 294
12745.35 290
12746.42 312
12747.49 326
12748.55 320
12749.62 314
12750.69 280
12751.75 270
12752.82 277
12753.89 312
12754.95 292
12756.02 267
12757.09 280
12758.15 323
12759.22 277
12760.29 273
12761.36 287
12762.42 319
12763.49 313
12764.56 275
12765.62 295
12766.69 302
12767.76 291
12768.83 251
12769.89 273
12770.96 274
12772.03 283
12773.10 270
12774.17 254
12775.23 273
12776.30 255
12777.37 251
12778.44 289
12779.50 280
12780.57 266
12781.64 255
12782.71 274
12783.78 273
12784.84 239
12785.91 279
12786.98 268
12788.05 336
12789.12 290
12790.19 273
12791.25 260
12792.32 237
12793.39 262
12794.46 269
12795.53 286
12796.60 244
12797.67 271
12798.73 265
12799.80 234
12800.87 274
12801.94 267
12803.01 264
12804.08 250
12805.15 227
12806.22 265
12807.29 242
12808.36 235
12809.42 268
12810.49 260
12811.56 256
12812.63 284
12813.70 312
12814.77 275
12815.84 276
12816.91 259
12817.98 283
12819.05 279
12820.12 283
12821.19 291
12822.26 272
12823.33 238
12824.40 263
12825.47 262
12826.54 259
12827.61 263
12828.68 303
12829.75 273
12830.82 271
12831.89 266
12832.96 273
12834.03 270
12835.10 260
12836.17 267
12837.24 286
12838.31 278
12839.38 294
12840.45 253
12841.52 224
12842.59 245
12843.66 302
12844.73 265
12845.80 283
12846.87 250
12847.95 280
12849.02 274
12850.09 249
12851.16 239
12852.23 278
12853.30 252
12854.37 252
12855.44 265
12856.51 295
12857.58 265
12858.66 260
12859.73 262
12860.80 221
12861.87 258
12862.94 246
12864.01 286
12865.08 228
12866.16 240
12867.23 257
12868.30 266
12869.37 247
12870.44 279
12871.51 261
12872.59 221
12873.66 236
12874.73 259
12875.80 192
12876.87 221
12877.95 207
12879.02 260
12880.09 222
12881.16 241
12882.23 238
12883.31 221
12884.38 242
12885.45 253
12886.52 240
12887.60 243
12888.67 243
12889.74 222
12890.81 250
12891.89 198
12892.96 221
12894.03 246
12895.11 253
12896.18 245
12897.25 230
12898.32 237
12899.40 259
12900.47 255
12901.54 245
12902.62 228
12903.69 226
12904.76 247
12905.84 227
12906.91 222
12907.98 239
12909.06 219
12910.13 241
12911.20 218
12912.28 214
12913.35 255
12914.42 218
12915.50 247
12916.57 224
12917.64 223
12918.72 241
12919.79 249
12920.87 267
12921.94 219
12923.01 268
12924.09 250
12925.16 236
12926.24 210
12927.31 223
12928.38 178
12929.46 211
12930.53 236
12931.61 246
12932.68 267
12933.76 219
12934.83 201
12935.90 222
12936.98 223
12938.05 223
12939.13 212
12940.20 237
12941.28 229
12942.35 245
12943.43 235
12944.50 188
12945.58 261
12946.65 220
12947.73 201
12948.80 217
12949.88 229
12950.95 228
12952.03 204
12953.10 182
12954.18 208
12955.25 228
12956.33 236
12957.40 277
12958.48 229
12959.55 224
12960.63 239
12961.70 209
12962.78 259
12963.86 247
12964.93 246
12966.01 190
12967.08 201
12968.16 247
12969.24 269
12970.31 260
12971.39 241
12972.46 238
12973.54 227
12974.62 239
12975.69 224
12976.77 232
12977.84 231
12978.92 187
12980.00 198
12981.07 205
12982.15 215
12983.23 239
12984.30 208
12985.38 253
12986.46 241
12987.53 218
12988.61 216
12989.69 250
12990.76 204
12991.84 212
12992.92 229
12993.99 206
12995.07 239
12996.15 274
12997.22 229
12998.30 228
12999.38 223
13000.45 245
13001.53 247
13002.61 230
13003.69 259
13004.76 266
13005.84 224
13006.92 212
13008.00 203
13009.07 213
13010.15 241
13011.23 228
13012.31 213
13013.38 185
13014.46 208
13015.54 227
13016.62 197
13017.70 194
13018.77 214
13019.85 227
13020.93 235
13022.01 264
13023.09 223
13024.16 201
13025.24 206
13026.32 238
13027.40 210
13028.48 215
13029.56 242
13030.63 274
13031.71 222
13032.79 258
13033.87 216
13034.95 247
13036.03 228
13037.11 219
13038.18 230
13039.26 236
13040.34 219
13041.42 214
13042.50 244
13043.58 236
13044.66 231
13045.74 216
13046.82 228
13047.89 236
13048.97 197
13050.05 223
13051.13 263
13052.21 263
13053.29 242
13054.37 261
13055.45 274
13056.53 246
13057.61 211
13058.69 209
13059.77 241
13060.85 240
13061.93 249
13063.01 233
13064.09 213
13065.17 225
13066.25 242
13067.33 232
13068.41 218
13069.49 225
13070.57 222
13071.65 244
13072.73 247
13073.81 265
13074.89 235
13075.97 243
13077.05 213
13078.13 232
13079.21 266
13080.29 227
13081.37 227
13082.45 210
13083.53 192
13084.61 253
13085.69 247
13086.77 240
13087.85 231
13088.94 211
13090.02 212
13091.10 221
13092.18 262
13093.26 232
13094.34 221
13095.42 205
13096.50 241
13097.58 241
13098.66 227
13099.75 245
13100.83 227
13101.91 297
13102.99 258
13104.07 218
13105.15 196
13106.23 226
13107.32 225
13108.40 194
13109.48 242
13110.56 264
13111.64 247
13112.72 222
13113.81 213
13114.89 213
13115.97 194
13117.05 222
13118.13 206
13119.22 200
13120.30 237
13121.38 238
13122.46 240
13123.55 198
13124.63 230
13125.71 225
13126.79 239
13127.88 235
13128.96 254
13130.04 235
13131.12 244
13132.21 219
13133.29 248
13134.37 252
13135.45 206
13136.54 192
13137.62 231
13138.70 195
13139.79 226
13140.87 246
13141.95 247
13143.03 212
13144.12 225
13145.20 281
13146.28 227
13147.37 220
13148.45 237
13149.53 247
13150.62 254
13151.70 258
13152.78 219
13153.87 225
13154.95 220
13156.03 225
13157.12 236
13158.20 229
13159.29 211
13160.37 207
13161.45 210
13162.54 244
13163.62 218
13164.71 226
13165.79 217
13166.87 202
13167.96 189
13169.04 261
13170.13 228
13171.21 214
13172.29 235
13173.38 244
13174.46 220
13175.55 227
13176.63 218
13177.72 215
13178.80 254
13179.89 265
13180.97 258
13182.06 241
13183.14 235
13184.22 222
13185.31 238
13186.39 229
13187.48 243
13188.56 209
13189.65 206
13190.73 205
13191.82 203
13192.90 209
13193.99 255
13195.07 242
13196.16 253
13197.25 206
13198.33 215
13199.42 246
13200.50 250
13201.59 218
13202.67 233
13203.76 261
13204.84 239
13205.93 276
13207.02 238
13208.10 219
13209.19 189
13210.27 221
13211.36 219
13212.44 218
13213.53 202
13214.62 247
13215.70 265
13216.79 252
13217.88 241
13218.96 200
13220.05 264
13221.13 257
13222.22 228
13223.31 230
13224.39 221
13225.48 211
13226.57 243
13227.65 231
13228.74 225
13229.83 227
13230.91 248
13232.00 254
13233.09 269
13234.17 233
13235.26 217
13236.35 246
13237.43 205
13238.52 219
13239.61 205
13240.70 255
13241.78 233
13242.87 218
13243.96 205
13245.04 207
13246.13 244
13247.22 232
13248.31 198
13249.39 208
13250.48 231
13251.57 257
13252.66 250
13253.74 245
13254.83 215
13255.92 226
13257.01 233
13258.10 212
13259.18 231
13260.27 241
13261.36 254
13262.45 235
13263.54 222
13264.62 229
13265.71 212
13266.80 269
13267.89 248
13268.98 244
13270.06 239
13271.15 233
13272.24 238
13273.33 274
13274.42 230
13275.51 218
13276.60 271
13277.68 261
13278.77 246
13279.86 232
13280.95 202
13282.04 237
13283.13 244
13284.22 243
13285.31 249
13286.39 253
13287.48 302
13288.57 275
13289.66 299
13290.75 289
13291.84 293
13292.93 254
13294.02 256
13295.11 281
13296.20 269
13297.29 272
13298.38 271
13299.47 230
13300.56 198
13301.65 232
13302.73 266
13303.82 307
13304.91 272
13306.00 240
13307.09 259
13308.18 271
13309.27 236
13310.36 273
13311.45 213
13312.54 270
13313.63 264
13314.72 241
13315.81 255
13316.90 271
13318.00 274
13319.09 300
13320.18 260
13321.27 225
13322.36 231
13323.45 245
13324.54 258
13325.63 222
13326.72 232
13327.81 265
13328.90 287
13329.99 276
13331.08 252
13332.17 245
13333.26 290
13334.35 244
13335.45 243
13336.54 260
13337.63 254
13338.72 258
13339.81 266
13340.90 287
13341.99 262
13343.08 305
13344.18 268
13345.27 253
13346.36 291
13347.45 282
13348.54 273
13349.63 273
13350.72 255
13351.82 257
13352.91 276
13354.00 243
13355.09 289
13356.18 276
13357.28 309
13358.37 305
13359.46 283
13360.55 270
13361.64 225
13362.74 272
13363.83 301
13364.92 272
13366.01 303
13367.10 279
13368.20 298
13369.29 264
13370.38 294
13371.47 302
13372.57 283
13373.66 304
13374.75 285
13375.84 250
13376.94 305
13378.03 323
13379.12 314
13380.22 276
13381.31 295
13382.40 330
13383.49 306
13384.59 303
13385.68 287
13386.77 250
13387.87 273
13388.96 290
13390.05 264
13391.15 294
13392.24 325
13393.33 273
13394.43 219
13395.52 263
13396.61 246
13397.71 268
13398.80 297
13399.90 278
13400.99 246
13402.08 255
13403.18 251
13404.27 258
13405.36 245
13406.46 264
13407.55 275
13408.65 267
13409.74 261
13410.83 241
13411.93 235
13413.02 275
13414.12 266
13415.21 282
13416.31 296
13417.40 270
13418.49 259
13419.59 265
13420.68 254
13421.78 275
13422.87 266
13423.97 277
13425.06 241
13426.16 242
13427.25 250
13428.35 268
13429.44 244
13430.54 239
13431.63 255
13432.73 259
13433.82 264
13434.92 300
13436.01 283
13437.11 280
13438.20 248
13439.30 262
13440.39 250
13441.49 247
13442.58 253
13443.68 273
13444.77 265
13445.87 284
13446.96 231
13448.06 299
13449.16 289
13450.25 284
13451.35 251
13452.44 249
13453.54 300
13454.64 280
13455.73 246
13456.83 249
13457.92 307
13459.02 283
13460.12 281
13461.21 232
13462.31 246
13463.40 271
13464.50 271
13465.60 287
13466.69 293
13467.79 278
13468.89 256
13469.98 299
13471.08 279
13472.18 272
13473.27 281
13474.37 311
13475.47 275
13476.56 329
13477.66 274
13478.76 298
13479.85 311
13480.95 268
13482.05 254
13483.14 291
13484.24 262
13485.34 254
13486.44 307
13487.53 279
13488.63 248
13489.73 281
13490.83 332
13491.92 340
13493.02 325
13494.12 290
13495.21 281
13496.31 305
13497.41 289
13498.51 319
13499.61 309
13500.70 297
13501.80 317
13502.90 315
13504.00 314
13505.10 312
13506.19 337
13507.29 323
13508.39 370
13509.49 354
13510.59 347
13511.68 336
13512.78 323
13513.88 297
13514.98 288
13516.08 352
13517.18 357
13518.27 321
13519.37 331
13520.47 324
13521.57 256
13522.67 276
13523.77 317
13524.87 271
13525.96 273
13527.06 255
13528.16 269
13529.26 267
13530.36 282
13531.46 299
13532.56 266
13533.66 281
13534.76 283
13535.86 292
13536.96 303
13538.05 261
13539.15 291
13540.25 241
13541.35 300
13542.45 312
13543.55 302
13544.65 245
13545.75 251
13546.85 265
13547.95 260
13549.05 255
13550.15 286
13551.25 243
13552.35 230
13553.45 276
13554.55 284
13555.65 249
13556.75 239
13557.85 237
13558.95 250
13560.05 251
13561.15 216
13562.25 200
13563.35 254
13564.45 229
13565.55 247
13566.65 240
13567.75 262
13568.85 257
13569.95 239
13571.05 267
13572.16 264
13573.26 252
13574.36 233
13575.46 264
13576.56 290
13577.66 259
13578.76 260
13579.86 281
13580.96 274
13582.06 282
13583.16 253
13584.27 244
13585.37 227
13586.47 236
13587.57 250
13588.67 232
13589.77 240
13590.87 230
13591.98 230
13593.08 232
13594.18 248
13595.28 242
13596.38 261
13597.48 254
13598.59 251
13599.69 273
13600.79 250
13601.89 262
13602.99 228
13604.10 239
13605.20 236
13606.30 266
13607.40 302
13608.50 288
13609.61 238
13610.71 242
13611.81 255
13612.91 260
13614.02 285
13615.12 246
13616.22 243
13617.32 232
13618.43 221
13619.53 240
13620.63 260
13621.73 271
13622.84 256
13623.94 225
13625.04 224
13626.14 245
13627.25 232
13628.35 258
13629.45 262
13630.56 258
13631.66 279
13632.76 276
13633.87 260
13634.97 226
13636.07 263
13637.18 231
13638.28 221
13639.38 270
13640.49 292
13641.59 286
13642.69 226
13643.80 231
13644.90 237
13646.00 231
13647.11 247
13648.21 241
13649.32 263
13650.42 243
13651.52 216
13652.63 220
13653.73 226
13654.84 243
13655.94 244
13657.04 257
13658.15 261
13659.25 249
13660.36 284
13661.46 235
13662.57 269
13663.67 237
13664.77 284
13665.88 265
13666.98 248
13668.09 213
13669.19 254
13670.30 269
13671.40 275
13672.51 271
13673.61 229
13674.72 228
13675.82 255
13676.93 232
13678.03 251
13679.14 213
13680.24 226
13681.35 265
13682.45 275
13683.56 275
13684.66 249
13685.77 264
13686.87 232
13687.98 280
13689.08 275
13690.19 270
13691.29 250
13692.40 240
13693.51 263
13694.61 278
13695.72 287
13696.82 282
13697.93 249
13699.03 231
13700.14 257
13701.25 232
13702.35 232
13703.46 277
13704.56 283
13705.67 267
13706.78 272
13707.88 246
13708.99 247
13710.10 246
13711.20 244
13712.31 249
13713.41 236
13714.52 276
13715.63 251
13716.73 281
13717.84 296
13718.95 304
13720.05 267
13721.16 250
13722.27 232
13723.37 287
13724.48 282
13725.59 325
13726.70 316
13727.80 294
13728.91 302
13730.02 314
13731.12 324
13732.23 286
13733.34 317
13734.45 319
13735.55 301
13736.66 308
13737.77 294
13738.87 297
13739.98 268
13741.09 298
13742.20 303
13743.31 302
13744.41 329
13745.52 322
13746.63 279
13747.74 317
13748.84 295
13749.95 302
13751.06 317
13752.17 255
13753.28 316
13754.38 300
13755.49 274
13756.60 346
13757.71 343
13758.82 322
13759.93 323
13761.03 320
13762.14 378
13763.25 322
13764.36 317
13765.47 348
13766.58 391
13767.68 397
13768.79 440
13769.90 386
13771.01 374
13772.12 401
13773.23 430
13774.34 440
13775.45 462
13776.56 426
13777.66 468
13778.77 472
13779.88 453
13780.99 500
13782.10 473
13783.21 494
13784.32 474
13785.43 475
13786.54 444
13787.65 424
13788.76 435
13789.87 364
13790.98 348
13792.09 344
13793.20 310
13794.31 335
13795.42 333
13796.52 315
13797.63 316
13798.74 324
13799.85 317
13800.96 293
13802.07 309
13803.18 321
13804.29 268
13805.40 297
13806.51 321
13807.63 305
13808.74 304
13809.85 354
13810.96 328
13812.07 306
13813.18 292
13814.29 319
13815.40 340
13816.51 356
13817.62 288
13818.73 289
13819.84 276
13820.95 230
13822.06 288
13823.17 297
13824.28 304
13825.40 301
13826.51 280
13827.62 257
13828.73 299
13829.84 300
13830.95 276
13832.06 291
13833.17 298
13834.28 252
13835.40 261
13836.51 271
13837.62 302
13838.73 265
13839.84 271
13840.95 266
13842.06 300
13843.18 276
13844.29 258
13845.40 278
13846.51 280
13847.62 302
13848.74 291
13849.85 275
13850.96 265
13852.07 295
13853.18 277
13854.30 268
13855.41 269
13856.52 312
13857.63 302
13858.74 288
13859.86 266
13860.97 251
13862.08 291
13863.19 290
13864.31 281
13865.42 258
13866.53 260
13867.64 253
13868.76 238
13869.87 293
13870.98 306
13872.10 252
13873.21 291
13874.32 276
13875.43 293
13876.55 304
13877.66 308
13878.77 299
13879.89 268
13881.00 267
13882.11 259
13883.23 282
13884.34 307
13885.45 269
13886.57 259
13887.68 322
13888.79 292
13889.91 286
13891.02 247
13892.13 286
13893.25 270
13894.36 286
13895.48 297
13896.59 285
13897.70 328
13898.82 309
13899.93 332
13901.05 284
13902.16 366
13903.27 344
13904.39 303
13905.50 325
13906.62 322
13907.73 320
13908.85 287
13909.96 292
13911.07 307
13912.19 271
13913.30 263
13914.42 254
13915.53 278
13916.65 325
13917.76 310
13918.88 296
13919.99 312
13921.11 344
13922.22 259
13923.34 262
13924.45 270
13925.57 311
13926.68 291
13927.80 253
13928.91 250
13930.03 225
13931.14 234
13932.26 275
13933.37 257
13934.49 266
13935.60 278
13936.72 310
13937.83 312
13938.95 272
13940.06 244
13941.18 234
13942.30 263
13943.41 314
13944.53 317
13945.64 256
13946.76 269
13947.87 303
13948.99 271
13950.11 239
13951.22 249
13952.34 254
13953.45 268
13954.57 280
13955.69 238
13956.80 242
13957.92 241
13959.04 283
13960.15 244
13961.27 211
13962.39 218
13963.50 228
13964.62 253
13965.73 264
13966.85 257
13967.97 237
13969.08 254
13970.20 252
13971.32 234
13972.44 278
13973.55 258
13974.67 276
13975.79 243
13976.90 259
13978.02 248
13979.14 299
13980.25 283
13981.37 245
13982.49 233
13983.61 250
13984.72 248
13985.84 262
13986.96 265
13988.08 225
13989.19 245
13990.31 273
13991.43 245
13992.55 235
13993.66 240
13994.78 249
13995.90 247
13997.02 283
13998.14 228
13999.25 241
14000.37 238
14001.49 240
14002.61 244
14003.73 230
14004.84 238
14005.96 256
14007.08 242
14008.20 229
14009.32 249
14010.44 245
14011.55 260
14012.67 237
14013.79 251
14014.91 199
14016.03 241
14017.15 256
14018.27 269
14019.38 276
14020.50 190
14021.62 282
14022.74 305
14023.86 246
14024.98 280
14026.10 233
14027.22 244
14028.34 273
14029.46 234
14030.57 259
14031.69 275
14032.81 277
14033.93 270
14035.05 280
14036.17 216
14037.29 226
14038.41 225
14039.53 236
14040.65 259
14041.77 250
14042.89 249
14044.01 236
14045.13 237
14046.25 223
14047.37 237
14048.49 228
14049.61 255
14050.73 262
14051.85 259
14052.97 256
14054.09 233
14055.21 251
14056.33 259
14057.45 287
14058.57 266
14059.69 296
14060.81 296
14061.93 305
14063.05 302
14064.17 254
14065.29 280
14066.41 300
14067.53 256
14068.65 273
14069.78 281
14070.90 268
14072.02 253
14073.14 301
14074.26 262
14075.38 274
14076.50 279
14077.62 314
14078.74 292
14079.86 256
14080.99 291
14082.11 258
14083.23 289
14084.35 301
14085.47 263
14086.59 315
14087.71 325
14088.84 315
14089.96 313
14091.08 332
14092.20 319
14093.32 372
14094.44 344
14095.57 340
14096.69 286
14097.81 297
14098.93 344
14100.05 328
14101.18 368
14102.30 356
14103.42 368
14104.54 394
14105.66 402
14106.79 383
14107.91 386
14109.03 368
14110.15 310
14111.28 300
14112.40 370
14113.52 339
14114.64 302
14115.77 283
14116.89 303
14118.01 298
14119.13 245
14120.26 237
14121.38 330
14122.50 322
14123.63 294
14124.75 301
14125.87 311
14126.99 278
14128.12 286
14129.24 249
14130.36 237
14131.49 251
14132.61 242
14133.73 251
14134.86 277
14135.98 281
14137.10 288
14138.23 278
14139.35 278
14140.47 251
14141.60 269
14142.72 260
14143.85 239
14144.97 258
14146.09 309
14147.22 240
14148.34 222
14149.47 239
14150.59 261
14151.71 236
14152.84 240
14153.96 268
14155.09 284
14156.21 268
14157.33 256
14158.46 243
14159.58 256
14160.71 239
14161.83 225
14162.96 274
14164.08 253
14165.21 276
14166.33 244
14167.45 284
14168.58 225
14169.70 211
14170.83 256
14171.95 225
14173.08 233
14174.20 239
14175.33 227
14176.45 228
14177.58 246
14178.70 240
14179.83 249
14180.95 225
14182.08 262
14183.20 241
14184.33 254
14185.46 231
14186.58 231
14187.71 244
14188.83 222
14189.96 254
14191.08 258
14192.21 254
14193.33 292
14194.46 265
14195.59 218
14196.71 232
14197.84 238
14198.96 271
14200.09 227
14201.22 224
14202.34 191
14203.47 210
14204.59 242
14205.72 259
14206.85 217
14207.97 251
14209.10 248
14210.23 251
14211.35 211
14212.48 210
14213.61 237
14214.73 229
14215.86 228
14216.99 227
14218.11 230
14219.24 204
14220.37 206
14221.49 178
14222.62 211
14223.75 216
14224.87 226
14226.00 234
14227.13 217
14228.25 223
14229.38 209
14230.51 231
14231.64 220
14232.76 227
14233.89 222
14235.02 198
14236.14 220
14237.27 255
14238.40 223
14239.53 243
14240.66 212
14241.78 197
14242.91 197
14244.04 264
14245.17 217
14246.29 200
14247.42 197
14248.55 199
14249.68 179
14250.81 236
14251.93 211
14253.06 227
14254.19 223
14255.32 277
14256.45 216
14257.57 213
14258.70 191
14259.83 205
14260.96 204
14262.09 245
14263.22 213
14264.34 238
14265.47 228
14266.60 227
14267.73 242
14268.86 234
14269.99 200
14271.12 241
14272.25 207
14273.37 223
14274.50 230
14275.63 231
14276.76 219
14277.89 210
14279.02 212
14280.15 242
14281.28 200
14282.41 203
14283.54 215
14284.67 196
14285.80 221
14286.92 212
14288.05 254
14289.18 213
14290.31 220
14291.44 243
14292.57 226
14293.70 235
14294.83 234
14295.96 219
14297.09 210
14298.22 201
14299.35 215
14300.48 229
14301.61 208
14302.74 195
14303.87 188
14305.00 184
14306.13 184
14307.26 193
14308.39 230
14309.52 241
14310.65 204
14311.78 202
14312.91 227
14314.04 228
14315.18 207
14316.31 205
14317.44 184
14318.57 189
14319.70 192
14320.83 167
14321.96 188
14323.09 198
14324.22 162
14325.35 207
14326.48 200
14327.61 213
14328.75 207
14329.88 189
14331.01 176
14332.14 170
14333.27 177
14334.40 223
14335.53 192
14336.66 201
14337.80 166
14338.93 188
14340.06 206
14341.19 205
14342.32 178
14343.45 176
14344.59 215
14345.72 189
14346.85 240
14347.98 207
14349.11 186
14350.24 208
14351.38 196
14352.51 173
14353.64 151
14354.77 161
14355.91 207
14357.04 196
14358.17 158
14359.30 167
14360.43 177
14361.57 186
14362.70 201
14363.83 189
14364.96 206
14366.10 199
14367.23 214
14368.36 204
14369.49 193
14370.63 189
14371.76 195
14372.89 182
14374.03 170
14375.16 186
14376.29 160
14377.42 197
14378.56 207
14379.69 195
14380.82 195
14381.96 187
14383.09 182
14384.22 197
14385.36 227
14386.49 211
14387.62 153
14388.76 190
14389.89 200
14391.02 218
14392.16 205
14393.29 216
14394.43 175
14395.56 175
14396.69 198
14397.83 162
14398.96 186
14400.09 205
14401.23 244
14402.36 219
14403.50 179
14404.63 207
14405.76 180
14406.90 183
14408.03 182
14409.17 183
14410.30 187
14411.44 193
14412.57 182
14413.70 185
14414.84 174
14415.97 188
14417.11 192
14418.24 179
14419.38 216
14420.51 205
14421.65 189
14422.78 167
14423.92 174
14425.05 192
14426.19 187
14427.32 195
14428.46 196
14429.59 182
14430.73 176
14431.86 187
14433.00 184
14434.13 180
14435.27 184
14436.40 188
14437.54 220
14438.67 191
14439.81 202
14440.95 177
14442.08 177
14443.22 189
14444.35 202
14445.49 170
14446.62 196
14447.76 177
14448.90 188
14450.03 178
14451.17 188
14452.30 211
14453.44 199
14454.58 207
14455.71 200
14456.85 191
14457.98 178
14459.12 196
14460.26 184
14461.39 203
14462.53 203
14463.67 198
14464.80 183
14465.94 199
14467.07 188
14468.21 178
14469.35 190
14470.48 190
14471.62 184
14472.76 212
14473.90 179
14475.03 209
14476.17 218
14477.31 202
14478.44 178
14479.58 213
14480.72 174
14481.85 197
14482.99 205
14484.13 214
14485.27 217
14486.40 194
14487.54 193
14488.68 180
14489.82 196
14490.95 184
14492.09 217
14493.23 183
14494.37 189
14495.50 195
14496.64 226
14497.78 170
14498.92 199
14500.05 167
14501.19 184
14502.33 192
14503.47 204
14504.61 210
14505.74 184
14506.88 208
14508.02 216
14509.16 233
14510.30 212
14511.44 196
14512.57 190
14513.71 168
14514.85 204
14515.99 225
14517.13 225
14518.27 238
14519.41 215
14520.54 234
14521.68 218
14522.82 180
14523.96 220
14525.10 239
14526.24 202
14527.38 205
14528.52 218
14529.65 232
14530.79 202
14531.93 215
14533.07 247
14534.21 195
14535.35 213
14536.49 231
14537.63 188
14538.77 189
14539.91 208
14541.05 216
14542.19 189
14543.33 175
14544.47 214
14545.61 216
14546.75 190
14547.89 196
14549.02 193
14550.16 185
14551.30 176
14552.44 198
14553.58 169
14554.72 166
14555.86 205
14557.00 188
14558.14 195
14559.29 197
14560.43 207
14561.57 197
14562.71 224
14563.85 210
14564.99 205
14566.13 201
14567.27 196
14568.41 193
14569.55 203
14570.69 204
14571.83 207
14572.97 205
14574.11 238
14575.25 207
14576.39 196
14577.53 196
14578.68 190
14579.82 197
14580.96 200
14582.10 180
14583.24 178
14584.38 208
14585.52 164
14586.66 195
14587.80 210
14588.95 203
14590.09 182
14591.23 159
14592.37 164
14593.51 200
14594.65 185
14595.79 182
14596.94 179
14598.08 196
14599.22 228
14600.36 185
14601.50 186
14602.65 209
14603.79 186
14604.93 213
14606.07 245
14607.21 217
14608.36 198
14609.50 193
14610.64 208
14611.78 208
14612.92 210
14614.07 215
14615.21 176
14616.35 190
14617.49 204
14618.64 207
14619.78 207
14620.92 193
14622.06 179
14623.21 231
14624.35 191
14625.49 200
14626.64 214
14627.78 171
14628.92 214
14630.06 220
14631.21 210
14632.35 193
14633.49 200
14634.64 184
14635.78 200
14636.92 220
14638.07 245
14639.21 233
14640.35 211
14641.50 229
14642.64 225
14643.78 205
14644.93 248
14646.07 248
14647.21 227
14648.36 207
14649.50 197
14650.65 234
14651.79 201
14652.93 220
14654.08 207
14655.22 239
14656.37 222
14657.51 186
14658.65 176
14659.80 216
14660.94 184
14662.09 214
14663.23 192
14664.37 227
14665.52 213
14666.66 182
14667.81 218
14668.95 165
14670.10 142
14671.24 177
14672.39 223
14673.53 241
14674.68 188
14675.82 204
14676.97 173
14678.11 176
14679.25 207
14680.40 181
14681.54 190
14682.69 202
14683.83 189
14684.98 163
14686.13 184
14687.27 214
14688.42 203
14689.56 187
14690.71 192
14691.85 155
14693.00 160
14694.14 194
14695.29 243
14696.43 198
14697.58 172
14698.72 180
14699.87 173
14701.02 201
14702.16 178
14703.31 176
14704.45 170
14705.60 166
14706.75 178
14707.89 184
14709.04 192
14710.18 215
14711.33 178
14712.48 175
14713.62 164
14714.77 153
14715.92 187
14717.06 200
14718.21 175
14719.35 194
14720.50 185
14721.65 201
14722.79 203
14723.94 195
14725.09 186
14726.23 167
14727.38 180
14728.53 145
14729.67 178
14730.82 152
14731.97 170
14733.12 172
14734.26 186
14735.41 181
14736.56 180
14737.70 190
14738.85 168
14740.00 170
14741.15 178
14742.29 200
14743.44 164
14744.59 175
14745.74 177
14746.88 180
14748.03 189
14749.18 193
14750.33 189
14751.47 155
14752.62 188
14753.77 191
14754.92 168
14756.07 150
14757.21 168
14758.36 182
14759.51 208
14760.66 201
14761.81 202
14762.95 176
14764.10 175
14765.25 163
14766.40 162
14767.55 186
14768.70 171
14769.84 176
14770.99 172
14772.14 167
14773.29 215
14774.44 217
14775.59 176
14776.74 153
14777.88 192
14779.03 174
14780.18 163
14781.33 186
14782.48 202
14783.63 182
14784.78 185
14785.93 161
14787.08 169
14788.22 175
14789.37 157
14790.52 166
14791.67 152
14792.82 201
14793.97 188
14795.12 174
14796.27 173
14797.42 173
14798.57 162
14799.72 175
14800.87 221
14802.02 175
14803.17 193
14804.32 190
14805.47 167
14806.62 168
14807.77 209
14808.92 178
14810.07 159
14811.22 188
14812.37 200
14813.52 193
14814.67 217
14815.82 170
14816.97 198
14818.12 180
14819.27 180
14820.42 153
14821.57 186
14822.72 174
14823.87 174
14825.02 187
14826.17 172
14827.32 182
14828.47 172
14829.62 141
14830.78 165
14831.93 157
14833.08 160
14834.23 182
14835.38 163
14836.53 156
14837.68 162
14838.83 184
14839.98 154
14841.13 161
14842.29 148
14843.44 204
14844.59 155
14845.74 168
14846.89 162
14848.04 171
14849.19 170
14850.35 189
14851.50 167
14852.65 156
14853.80 163
14854.95 161
14856.10 150
14857.26 143
14858.41 176
14859.56 191
14860.71 165
14861.86 159
14863.02 168
14864.17 156
14865.32 158
14866.47 160
14867.63 140
14868.78 163
14869.93 148
14871.08 170
14872.23 146
14873.39 136
14874.54 153
14875.69 141
14876.84 143
14878.00 148
14879.15 140
14880.30 164
14881.46 174
14882.61 171
14883.76 167
14884.91 155
14886.07 160
14887.22 180
14888.37 186
14889.53 165
14890.68 137
14891.83 191
14892.99 176
14894.14 142
14895.29 134
14896.45 144
14897.60 166
14898.75 173
14899.91 161
14901.06 144
14902.21 149
14903.37 178
14904.52 157
14905.67 161
14906.83 173
14907.98 165
14909.14 137
14910.29 123
14911.44 154
14912.60 158
14913.75 142
14914.91 147
14916.06 183
14917.21 173
14918.37 139
14919.52 122
14920.68 165
14921.83 147
14922.99 138
14924.14 152
14925.30 170
14926.45 181
14927.60 157
14928.76 166
14929.91 165
14931.07 182
14932.22 184
14933.38 165
14934.53 183
14935.69 156
14936.84 147
14938.00 149
14939.15 131
14940.31 166
14941.46 146
14942.62 186
14943.77 154
14944.93 143
14946.08 132
14947.24 146
14948.39 182
14949.55 146
14950.71 160
14951.86 178
14953.02 173
14954.17 174
14955.33 173
14956.48 178
14957.64 185
14958.80 158
14959.95 148
14961.11 124
14962.26 162
14963.42 150
14964.57 157
14965.73 134
14966.89 138
14968.04 172
14969.20 175
14970.36 160
14971.51 164
14972.67 170
14973.82 165
14974.98 175
14976.14 148
14977.29 161
14978.45 189
14979.61 206
14980.76 161
14981.92 164
14983.08 147
14984.23 160
14985.39 159
14986.55 161
14987.70 138
14988.86 152
14990.02 137
14991.18 165
14992.33 168
14993.49 162
14994.65 170
14995.80 156
14996.96 145
14998.12 160
14999.28 146
15000.43 125
15001.59 158
15002.75 164
15003.91 167
15005.06 144
15006.22 180
15007.38 197
15008.54 156
15009.69 160
15010.85 131
15012.01 149
15013.17 159
15014.33 171
15015.48 158
15016.64 150
15017.80 163
15018.96 149
15020.12 159
15021.27 132
15022.43 152
15023.59 170
15024.75 132
15025.91 141
15027.07 131
15028.23 127
15029.38 140
15030.54 141
15031.70 180
15032.86 175
15034.02 144
15035.18 125
15036.34 159
15037.49 163
15038.65 144
15039.81 146
15040.97 151
15042.13 142
15043.29 147
15044.45 142
15045.61 153
15046.77 148
15047.93 169
15049.09 180
15050.24 162
15051.40 176
15052.56 165
15053.72 159
15054.88 146
15056.04 139
15057.20 148
15058.36 166
15059.52 207
15060.68 150
15061.84 171
15063.00 154
15064.16 173
15065.32 159
15066.48 162
15067.64 155
15068.80 170
15069.96 124
15071.12 166
15072.28 159
15073.44 162
15074.60 149
15075.76 130
15076.92 163
15078.08 186
15079.24 160
15080.40 153
15081.56 150
15082.72 167
15083.89 145
15085.05 171
15086.21 158
15087.37 170
15088.53 163
15089.69 171
15090.85 159
15092.01 145
15093.17 145
15094.33 156
15095.49 140
15096.66 156
15097.82 147
15098.98 137
15100.14 178
15101.30 156
15102.46 156
15103.62 143
15104.78 121
15105.95 155
15107.11 146
15108.27 136
15109.43 140
15110.59 140
15111.75 166
15112.92 125
15114.08 143
15115.24 142
15116.40 134
15117.56 133
15118.73 145
15119.89 159
15121.05 157
15122.21 159
15123.37 140
15124.54 155
15125.70 155
15126.86 171
15128.02 169
15129.19 150
15130.35 143
15131.51 171
15132.67 159
15133.84 158
15135.00 136
15136.16 118
15137.32 144
15138.49 177
15139.65 147
15140.81 163
15141.97 164
15143.14 169
15144.30 128
15145.46 126
15146.63 143
15147.79 146
15148.95 139
15150.12 135
15151.28 134
15152.44 148
15153.61 148
15154.77 166
15155.93 140
15157.10 158
15158.26 158
15159.42 185
15160.59 181
15161.75 168
15162.91 142
15164.08 143
15165.24 137
15166.41 159
15167.57 159
15168.73 155
15169.90 163
15171.06 196
15172.23 159
15173.39 159
15174.55 164
15175.72 145
15176.88 141
15178.05 142
15179.21 194
15180.38 166
15181.54 144
15182.70 157
15183.87 182
15185.03 180
15186.20 173
15187.36 201
15188.53 157
15189.69 137
15190.86 182
15192.02 125
15193.19 144
15194.35 144
15195.52 155
15196.68 161
15197.85 147
15199.01 162
15200.18 160
15201.34 163
15202.51 129
15203.67 188
15204.84 136
15206.00 137
15207.17 153
15208.33 166
15209.50 138
15210.66 152
15211.83 162
15213.00 129
15214.16 141
15215.33 176
15216.49 160
15217.66 123
15218.82 169
15219.99 186
15221.16 170
15222.32 154
15223.49 172
15224.65 157
15225.82 171
15226.99 141
15228.15 163
15229.32 165
15230.49 152
15231.65 158
15232.82 169
15233.98 160
15235.15 179
15236.32 192
15237.48 170
15238.65 170
15239.82 147
15240.98 159
15242.15 232
15243.32 193
15244.48 166
15245.65 185
15246.82 176
15247.98 180
15249.15 199
15250.32 152
15251.49 159
15252.65 157
15253.82 152
15254.99 167
15256.16 181
15257.32 152
15258.49 147
15259.66 173
15260.82 184
15261.99 157
15263.16 142
15264.33 150
15265.49 137
15266.66 113
15267.83 146
15269.00 126
15270.17 163
15271.33 174
15272.50 146
15273.67 146
15274.84 185
15276.01 147
15277.17 159
15278.34 166
15279.51 152
15280.68 140
15281.85 160
15283.01 130
15284.18 108
15285.35 158
15286.52 173
15287.69 174
15288.86 164
15290.03 142
15291.19 169
15292.36 120
15293.53 161
15294.70 132
15295.87 147
15297.04 132
15298.21 157
15299.38 149
15300.54 157
15301.71 156
15302.88 168
15304.05 159
15305.22 162
15306.39 129
15307.56 135
15308.73 164
15309.90 139
15311.07 132
15312.24 113
15313.41 152
15314.58 157
15315.75 184
15316.92 151
15318.09 160
15319.25 161
15320.42 118
15321.59 126
15322.76 131
15323.93 119
15325.10 143
15326.27 143
15327.44 128
15328.61 115
15329.78 111
15330.95 152
15332.12 143
15333.29 153
15334.46 136
15335.64 136
15336.81 156
15337.98 163
15339.15 142
15340.32 146
15341.49 174
15342.66 204
15343.83 143
15345.00 174
15346.17 170
15347.34 143
15348.51 164
15349.68 139
15350.85 136
15352.02 157
15353.20 172
15354.37 145
15355.54 179
15356.71 140
15357.88 161
15359.05 176
15360.22 135
15361.39 141
15362.57 144
15363.74 164
15364.91 147
15366.08 166
15367.25 145
15368.42 150
15369.59 144
15370.77 139
15371.94 146
15373.11 134
15374.28 148
15375.45 141
15376.63 145
15377.80 144
15378.97 153
15380.14 168
15381.31 166
15382.49 145
15383.66 179
15384.83 167
15386.00 160
15387.17 156
15388.35 150
15389.52 154
15390.69 152
15391.86 163
15393.04 152
15394.21 146
15395.38 152
15396.55 130
15397.73 134
15398.90 158
15400.07 183
15401.25 156
15402.42 167
15403.59 134
15404.76 138
15405.94 145
15407.11 157
15408.28 153
15409.46 173
15410.63 150
15411.80 158
15412.98 168
15414.15 149
15415.32 149
15416.50 158
15417.67 142
15418.84 169
15420.02 156
15421.19 135
15422.36 151
15423.54 118
15424.71 143
15425.89 128
15427.06 131
15428.23 160
15429.41 124
15430.58 116
15431.76 147
15432.93 132
15434.10 152
15435.28 127
15436.45 152
15437.63 157
15438.80 158
15439.97 161
15441.15 158
15442.32 178
15443.50 154
15444.67 133
15445.85 152
15447.02 150
15448.20 162
15449.37 158
15450.55 127
15451.72 156
15452.89 148
15454.07 156
15455.24 178
15456.42 136
15457.59 134
15458.77 145
15459.94 132
15461.12 164
15462.30 160
15463.47 130
15464.65 144
15465.82 150
15467.00 160
15468.17 153
15469.35 166
15470.52 147
15471.70 127
15472.87 165
15474.05 143
15475.22 130
15476.40 175
15477.58 150
15478.75 133
15479.93 157
15481.10 165
15482.28 156
15483.46 129
15484.63 128
15485.81 145
15486.98 137
15488.16 149
15489.34 162
15490.51 159
15491.69 145
15492.87 130
15494.04 136
15495.22 153
15496.39 131
15497.57 149
15498.75 160
15499.92 155
15501.10 156
15502.28 133
15503.45 138
15504.63 151
15505.81 164
15506.98 158
15508.16 118
15509.34 168
15510.52 175
15511.69 165
15512.87 132
15514.05 136
15515.22 145
15516.40 129
15517.58 143
15518.76 157
15519.93 122
15521.11 150
15522.29 170
15523.47 166
15524.64 136
15525.82 140
15527.00 138
15528.18 140
15529.35 163
15530.53 151
15531.71 168
15532.89 154
15534.07 148
15535.24 141
15536.42 130
15537.60 135
15538.78 151
15539.96 174
15541.13 147
15542.31 159
15543.49 161
15544.67 157
15545.85 167
15547.03 163
15548.20 177
15549.38 157
15550.56 143
15551.74 148
15552.92 160
15554.10 174
15555.28 130
15556.45 148
15557.63 168
15558.81 155
15559.99 135
15561.17 138
15562.35 138
15563.53 139
15564.71 159
15565.89 178
15567.07 164
15568.24 150
15569.42 155
15570.60 162
15571.78 192
15572.96 136
15574.14 159
15575.32 149
15576.50 137
15577.68 116
15578.86 140
15580.04 226
15581.22 183
15582.40 162
15583.58 137
15584.76 127
15585.94 140
15587.12 140
15588.30 170
15589.48 150
15590.66 166
15591.84 174
15593.02 161
15594.20 148
15595.38 154
15596.56 179
15597.74 162
15598.92 157
15600.10 145
15601.28 130
15602.46 160
15603.64 165
15604.82 156
15606.00 146
15607.18 170
15608.36 160
15609.55 152
15610.73 160
15611.91 158
15613.09 159
15614.27 182
15615.45 148
15616.63 137
15617.81 154
15618.99 180
15620.17 156
15621.36 136
15622.54 132
15623.72 143
15624.90 166
15626.08 157
15627.26 157
15628.44 168
15629.63 152
15630.81 130
15631.99 187
15633.17 156
15634.35 167
15635.53 171
15636.72 197
15637.90 169
15639.08 195
15640.26 166
15641.44 179
15642.63 156
15643.81 155
15644.99 165
15646.17 174
15647.35 154
15648.54 148
15649.72 167
15650.90 177
15652.08 191
15653.27 200
15654.45 201
15655.63 165
15656.81 167
15658.00 201
15659.18 215
15660.36 189
15661.54 184
15662.73 204
15663.91 219
15665.09 179
15666.28 147
15667.46 186
15668.64 171
15669.82 176
15671.01 170
15672.19 162
15673.37 181
15674.56 172
15675.74 200
15676.92 208
15678.11 193
15679.29 193
15680.47 198
15681.66 204
15682.84 222
15684.03 206
15685.21 162
15686.39 180
15687.58 177
15688.76 188
15689.94 172
15691.13 156
15692.31 184
15693.50 189
15694.68 188
15695.86 186
15697.05 158
15698.23 180
15699.42 186
15700.60 180
15701.78 185
15702.97 208
15704.15 200
15705.34 194
15706.52 152
15707.71 186
15708.89 213
15710.08 172
15711.26 183
15712.45 174
15713.63 142
15714.81 160
15716.00 167
15717.18 163
15718.37 191
15719.55 179
15720.74 238
15721.92 199
15723.11 173
15724.29 189
15725.48 213
15726.66 205
15727.85 187
15729.04 172
15730.22 187
15731.41 176
15732.59 149
15733.78 149
15734.96 127
15736.15 160
15737.33 200
15738.52 199
15739.71 175
15740.89 190
15742.08 205
15743.26 199
15744.45 151
15745.63 173
15746.82 189
15748.01 190
15749.19 189
15750.38 168
15751.56 195
15752.75 182
15753.94 198
15755.12 210
15756.31 177
15757.50 189
15758.68 202
15759.87 191
15761.06 197
15762.24 203
15763.43 228
15764.62 187
15765.80 175
15766.99 189
15768.18 192
15769.36 163
15770.55 198
15771.74 181
15772.92 156
15774.11 198
15775.30 192
15776.48 193
15777.67 192
15778.86 160
15780.05 192
15781.23 174
15782.42 186
15783.61 180
15784.80 173
15785.98 202
15787.17 169
15788.36 194
15789.55 184
15790.73 180
15791.92 176
15793.11 171
15794.30 200
15795.48 198
15796.67 188
15797.86 155
15799.05 148
15800.24 168
15801.42 164
15802.61 145
15803.80 169
15804.99 160
15806.18 156
15807.37 158
15808.55 173
15809.74 158
15810.93 144
15812.12 150
15813.31 153
15814.50 161
15815.68 156
15816.87 176
15818.06 179
15819.25 157
15820.44 168
15821.63 174
15822.82 174
15824.01 194
15825.19 172
15826.38 143
15827.57 139
15828.76 157
15829.95 209
15831.14 180
15832.33 151
15833.52 153
15834.71 181
15835.90 149
15837.09 163
15838.28 137
15839.47 195
15840.66 166
15841.84 157
15843.03 162
15844.22 170
15845.41 162
15846.60 149
15847.79 140
15848.98 130
15850.17 148
15851.36 152
15852.55 137
15853.74 162
15854.93 131
15856.12 158
15857.31 146
15858.50 134
15859.69 165
15860.88 159
15862.07 183
15863.26 174
15864.46 141
15865.65 179
15866.84 146
15868.03 179
15869.22 157
15870.41 157
15871.60 137
15872.79 171
15873.98 165
15875.17 193
15876.36 140
15877.55 157
15878.74 140
15879.94 153
15881.13 164
15882.32 167
15883.51 144
15884.70 122
15885.89 125
15887.08 142
15888.27 140
15889.46 159
15890.66 143
15891.85 139
15893.04 131
15894.23 144
15895.42 166
15896.61 173
15897.81 150
15899.00 161
15900.19 160
15901.38 145
15902.57 185
15903.76 169
15904.96 150
15906.15 191
15907.34 160
15908.53 199
15909.72 150
15910.92 152
15912.11 163
15913.30 181
15914.49 161
15915.69 167
15916.88 177
15918.07 165
15919.26 178
15920.46 154
15921.65 143
15922.84 173
15924.03 166
15925.23 155
15926.42 139
15927.61 141
15928.81 184
15930.00 159
15931.19 169
15932.38 165
15933.58 150
15934.77 166
15935.96 167
15937.16 162
15938.35 160
15939.54 151
15940.74 185
15941.93 181
15943.12 152
15944.32 202
15945.51 199
15946.70 163
15947.90 149
15949.09 169
15950.28 167
15951.48 155
15952.67 140
15953.87 154
15955.06 150
15956.25 134
15957.45 154
15958.64 175
15959.84 144
15961.03 143
15962.22 141
15963.42 143
15964.61 139
15965.81 138
15967.00 136
15968.19 158
15969.39 173
15970.58 144
15971.78 127
15972.97 161
15974.17 144
15975.36 114
15976.56 144
15977.75 141
15978.95 137
15980.14 143
15981.34 137
15982.53 139
15983.72 128
15984.92 152
15986.11 139
15987.31 156
15988.50 141
15989.70 144
15990.90 154
15992.09 146
15993.29 135
15994.48 179
15995.68 127
15996.87 130
15998.07 164
15999.26 154
16000.46 151
16001.65 160
16002.85 152
16004.05 114
16005.24 143
16006.44 118
16007.63 164
16008.83 160
16010.02 130
16011.22 116
16012.42 138
16013.61 135
16014.81 126
16016.00 144
16017.20 118
16018.40 132
16019.59 130
16020.79 141
16021.99 133
16023.18 136
16024.38 150
16025.58 115
16026.77 135
16027.97 126
16029.16 141
16030.36 145
16031.56 125
16032.76 138
16033.95 150
16035.15 113
16036.35 126
16037.54 126
16038.74 130
16039.94 135
16041.13 139
16042.33 144
16043.53 172
16044.73 130
16045.92 136
16047.12 106
16048.32 139
16049.51 125
16050.71 143
16051.91 138
16053.11 138
16054.30 117
16055.50 110
16056.70 113
16057.90 138
16059.10 138
16060.29 136
16061.49 148
16062.69 149
16063.89 145
16065.08 131
16066.28 116
16067.48 94
16068.68 120
16069.88 123
16071.07 130
16072.27 137
16073.47 139
16074.67 123
16075.87 137
16077.07 139
16078.26 144
16079.46 152
16080.66 140
16081.86 139
16083.06 134
16084.26 126
16085.46 118
16086.66 158
16087.85 143
16089.05 129
16090.25 140
16091.45 142
16092.65 137
16093.85 135
16095.05 128
16096.25 107
16097.45 129
16098.65 134
16099.84 131
16101.04 114
16102.24 126
16103.44 150
16104.64 174
16105.84 146
16107.04 146
16108.24 145
16109.44 148
16110.64 128
16111.84 111
16113.04 119
16114.24 129
16115.44 138
16116.64 103
16117.84 139
16119.04 133
16120.24 127
16121.44 136
16122.64 137
16123.84 134
16125.04 130
16126.24 134
16127.44 133
16128.64 116
16129.84 124
16131.04 160
16132.24 141
16133.44 117
16134.64 157
16135.84 149
16137.04 130
16138.25 137
16139.45 137
16140.65 122
16141.85 154
16143.05 120
16144.25 133
16145.45 122
16146.65 120
16147.85 159
16149.05 135
16150.25 140
16151.46 137
16152.66 144
16153.86 140
16155.06 144
16156.26 137
16157.46 139
16158.66 154
16159.87 141
16161.07 143
16162.27 117
16163.47 177
16164.67 118
16165.87 126
16167.08 124
16168.28 127
16169.48 123
16170.68 174
16171.88 156
16173.09 95
16174.29 140
16175.49 126
16176.69 133
16177.89 143
16179.10 122
16180.30 132
16181.50 146
16182.70 114
16183.91 110
16185.11 120
16186.31 131
16187.51 127
16188.72 136
16189.92 116
16191.12 109
16192.32 147
16193.53 131
16194.73 132
16195.93 131
16197.13 134
16198.34 131
16199.54 129
16200.74 84
16201.95 140
16203.15 122
16204.35 164
16205.56 146
16206.76 144
16207.96 119
16209.17 127
16210.37 156
16211.57 155
16212.78 140
16213.98 131
16215.18 132
16216.39 117
16217.59 141
16218.79 147
16220.00 134
16221.20 161
16222.41 145
16223.61 107
16224.81 149
16226.02 115
16227.22 116
16228.43 120
16229.63 128
16230.83 144
16232.04 109
16233.24 136
16234.45 146
16235.65 154
16236.86 129
16238.06 134
16239.26 143
16240.47 118
16241.67 117
16242.88 127
16244.08 132
16245.29 130
16246.49 128
16247.70 122
16248.90 122
16250.11 98
16251.31 134
16252.52 138
16253.72 139
16254.93 128
16256.13 148
16257.34 119
16258.54 125
16259.75 132
16260.95 154
16262.16 130
16263.36 139
16264.57 140
16265.77 131
16266.98 140
16268.19 129
16269.39 163
16270.60 162
16271.80 131
16273.01 149
16274.21 145
16275.42 153
16276.63 128
16277.83 105
16279.04 143
16280.24 124
16281.45 130
16282.66 136
16283.86 126
16285.07 125
16286.27 122
16287.48 142
16288.69 119
16289.89 137
16291.10 119
16292.31 121
16293.51 119
16294.72 143
16295.93 156
16297.13 167
16298.34 143
16299.55 145
16300.75 149
16301.96 129
16303.17 128
16304.37 129
16305.58 144
16306.79 146
16307.99 154
16309.20 169
16310.41 152
16311.62 131
16312.82 155
16314.03 120
16315.24 132
16316.44 152
16317.65 181
16318.86 147
16320.07 132
16321.27 152
16322.48 155
16323.69 114
16324.90 139
16326.10 123
16327.31 156
16328.52 136
16329.73 150
16330.94 148
16332.14 105
16333.35 138
16334.56 141
16335.77 132
16336.98 139
16338.18 155
16339.39 136
16340.60 145
16341.81 131
16343.02 145
16344.23 153
16345.43 162
16346.64 163
16347.85 150
16349.06 128
16350.27 126
16351.48 129
16352.69 129
16353.89 139
16355.10 139
16356.31 111
16357.52 113
16358.73 123
16359.94 128
16361.15 119
16362.36 97
16363.57 118
16364.77 154
16365.98 91
16367.19 135
16368.40 128
16369.61 131
16370.82 118
16372.03 121
16373.24 122
16374.45 110
16375.66 135
16376.87 135
16378.08 107
16379.29 114
16380.50 131
16381.71 122
16382.92 109
16384.13 129
16385.34 126
16386.55 158
16387.76 142
16388.97 116
16390.18 125
16391.39 127
16392.60 137
16393.81 135
16395.02 102
16396.23 123
16397.44 155
16398.65 147
16399.86 122
16401.07 93
16402.28 108
16403.49 119
16404.70 139
16405.91 154
16407.12 121
16408.33 111
16409.54 128
16410.76 141
16411.97 154
16413.18 137
16414.39 118
16415.60 120
16416.81 138
16418.02 130
16419.23 122
16420.44 123
16421.66 136
16422.87 127
16424.08 129
16425.29 136
16426.50 129
16427.71 99
16428.92 139
16430.14 153
16431.35 142
16432.56 131
16433.77 124
16434.98 123
16436.19 146
16437.41 153
16438.62 117
16439.83 138
16441.04 121
16442.25 112
16443.47 96
16444.68 122
16445.89 129
16447.10 122
16448.31 119
16449.53 119
16450.74 109
16451.95 113
16453.16 116
16454.38 119
16455.59 125
16456.80 157
16458.01 133
16459.23 153
16460.44 116
16461.65 121
16462.86 133
16464.08 152
16465.29 116
16466.50 108
16467.72 140
16468.93 122
16470.14 113
16471.35 124
16472.57 131
16473.78 146
16474.99 137
16476.21 137
16477.42 158
16478.63 134
16479.85 145
16481.06 139
16482.27 104
16483.49 108
16484.70 116
16485.92 128
16487.13 115
16488.34 123
16489.56 122
16490.77 137
16491.98 116
16493.20 98
16494.41 104
16495.63 132
16496.84 136
16498.05 113
16499.27 129
16500.48 138
16501.70 129
16502.91 135
16504.13 139
16505.34 117
16506.55 112
16507.77 96
16508.98 126
16510.20 116
16511.41 128
16512.63 129
16513.84 108
16515.06 127
16516.27 100
16517.49 121
16518.70 121
16519.92 134
16521.13 91
16522.35 128
16523.56 128
16524.78 130
16525.99 109
16527.21 100
16528.42 96
16529.64 137
16530.85 106
16532.07 137
16533.28 122
16534.50 143
16535.71 130
16536.93 114
16538.14 121
16539.36 122
16540.58 139
16541.79 138
16543.01 125
16544.22 140
16545.44 128
16546.65 129
16547.87 114
16549.09 103
16550.30 130
16551.52 138
16552.73 124
16553.95 112
16555.17 118
16556.38 97
16557.60 120
16558.82 117
16560.03 126
16561.25 118
16562.46 116
16563.68 112
16564.90 111
16566.11 115
16567.33 124
16568.55 109
16569.76 90
16570.98 136
16572.20 124
16573.41 134
16574.63 115
16575.85 128
16577.07 114
16578.28 113
16579.50 133
16580.72 132
16581.93 132
16583.15 119
16584.37 141
16585.59 150
16586.80 133
16588.02 138
16589.24 138
16590.46 136
16591.67 127
16592.89 111
16594.11 112
16595.33 115
16596.54 106
16597.76 127
16598.98 116
16600.20 113
16601.41 109
16602.63 98
16603.85 118
16605.07 123
16606.29 118
16607.50 117
16608.72 107
16609.94 124
16611.16 126
16612.38 117
16613.60 131
16614.81 121
16616.03 147
16617.25 99
16618.47 118
16619.69 120
16620.91 121
16622.13 113
16623.34 115
16624.56 131
16625.78 108
16627.00 137
16628.22 105
16629.44 99
16630.66 106
16631.88 131
16633.10 124
16634.31 118
16635.53 135
16636.75 140
16637.97 109
16639.19 118
16640.41 110
16641.63 112
16642.85 112
16644.07 136
16645.29 99
16646.51 126
16647.73 129
16648.95 132
16650.17 138
16651.39 110
16652.61 121
16653.83 96
16655.05 123
16656.27 130
16657.49 119
16658.71 137
16659.93 133
16661.15 144
16662.37 127
16663.59 106
16664.81 125
16666.03 125
16667.25 127
16668.47 141
16669.69 152
16670.91 121
16672.13 135
16673.35 129
16674.57 115
16675.79 122
16677.01 96
16678.23 118
16679.45 86
16680.67 123
16681.89 100
16683.12 131
16684.34 123
16685.56 118
16686.78 116
16688.00 100
16689.22 111
16690.44 99
16691.66 127
16692.88 121
16694.11 129
16695.33 134
16696.55 132
16697.77 129
16698.99 113
16700.21 120
16701.43 114
16702.66 99
16703.88 121
16705.10 125
16706.32 120
16707.54 117
16708.77 116
16709.99 129
16711.21 100
16712.43 107
16713.65 112
16714.87 109
16716.10 114
16717.32 129
16718.54 94
16719.76 113
16720.99 119
16722.21 128
16723.43 112
16724.65 104
16725.88 110
16727.10 128
16728.32 116
16729.54 120
16730.77 145
16731.99 152
16733.21 153
16734.43 125
16735.66 120
16736.88 109
16738.10 120
16739.33 127
16740.55 118
16741.77 112
16742.99 126
16744.22 144
16745.44 126
16746.66 119
16747.89 129
16749.11 117
16750.33 150
16751.56 107
16752.78 108
16754.00 139
16755.23 131
16756.45 120
16757.68 109
16758.90 114
16760.12 100
16761.35 104
16762.57 144
16763.79 114
16765.02 116
16766.24 144
16767.47 96
16768.69 113
16769.91 121
16771.14 116
16772.36 123
16773.59 114
16774.81 112
16776.04 122
16777.26 121
16778.48 148
16779.71 98
16780.93 95
16782.16 144
16783.38 124
16784.61 133
16785.83 135
16787.06 148
16788.28 134
16789.51 112
16790.73 114
16791.96 129
16793.18 100
16794.41 95
16795.63 117
16796.86 127
16798.08 102
16799.31 119
16800.53 111
16801.76 124
16802.98 95
16804.21 93
16805.43 107
16806.66 96
16807.88 100
16809.11 117
16810.33 123
16811.56 119
16812.79 120
16814.01 124
16815.24 119
16816.46 99
16817.69 101
16818.91 148
16820.14 118
16821.37 124
16822.59 121
16823.82 137
16825.04 117
16826.27 127
16827.50 118
16828.72 106
16829.95 97
16831.18 108
16832.40 102
16833.63 114
16834.86 108
16836.08 123
16837.31 134
16838.53 129
16839.76 134
16840.99 136
16842.21 134
16843.44 138
16844.67 126
16845.90 151
16847.12 130
16848.35 95
16849.58 139
16850.80 135
16852.03 102
16853.26 94
16854.48 111
16855.71 123
16856.94 120
16858.17 133
16859.39 118
16860.62 130
16861.85 116
16863.08 126
16864.30 133
16865.53 131
16866.76 88
16867.99 105
16869.21 120
16870.44 113
16871.67 95
16872.90 102
16874.13 122
16875.35 112
16876.58 113
16877.81 131
16879.04 109
16880.27 135
16881.49 121
16882.72 133
16883.95 143
16885.18 115
16886.41 110
16887.64 115
16888.86 138
16890.09 133
16891.32 138
16892.55 107
16893.78 116
16895.01 122
16896.24 110
16897.46 112
16898.69 139
16899.92 139
16901.15 123
16902.38 117
16903.61 134
16904.84 107
16906.07 88
16907.30 101
16908.53 108
16909.75 112
16910.98 102
16912.21 109
16913.44 127
16914.67 129
16915.90 94
16917.13 101
16918.36 95
16919.59 120
16920.82 122
16922.05 91
16923.28 113
16924.51 104
16925.74 107
16926.97 118
16928.20 113
16929.43 95
16930.66 119
16931.89 111
16933.12 112
16934.35 91
16935.58 99
16936.81 73
16938.04 93
16939.27 86
16940.50 77
16941.73 105
16942.96 106
16944.19 87
16945.42 106
16946.65 108
16947.88 130
16949.11 116
16950.34 119
16951.57 121
16952.80 94
16954.04 159
16955.27 124
16956.50 100
16957.73 93
16958.96 111
16960.19 118
16961.42 97
16962.65 115
16963.88 92
16965.11 109
16966.35 107
16967.58 96
16968.81 109
16970.04 136
16971.27 125
16972.50 114
16973.73 122
16974.97 96
16976.20 139
16977.43 107
16978.66 128
16979.89 106
16981.12 101
16982.36 133
16983.59 116
16984.82 95
16986.05 107
16987.28 94
16988.52 99
16989.75 128
16990.98 93
16992.21 104
16993.45 117
16994.68 112
16995.91 119
16997.14 104
16998.37 83
16999.61 110
17000.84 110
17002.07 112
17003.31 126
17004.54 107
17005.77 104
17007.00 103
17008.24 79
17009.47 120
17010.70 123
17011.93 108
17013.17 137
17014.40 119
17015.63 115
17016.87 115
17018.10 124
17019.33 122
17020.57 136
17021.80 101
17023.03 93
17024.27 84
17025.50 113
17026.73 149
17027.97 113
17029.20 97
17030.43 108
17031.67 124
17032.90 115
17034.14 105
17035.37 106
17036.60 106
17037.84 122
17039.07 107
17040.30 136
17041.54 120
17042.77 108
17044.01 116
17045.24 112
17046.47 129
17047.71 127
17048.94 122
17050.18 98
17051.41 132
17052.65 106
17053.88 75
17055.12 111
17056.35 128
17057.58 111
17058.82 94
17060.05 114
17061.29 107
17062.52 97
17063.76 95
17064.99 110
17066.23 108
17067.46 136
17068.70 115
17069.93 97
17071.17 125
17072.40 122
17073.64 121
17074.87 109
17076.11 89
17077.34 117
17078.58 114
17079.81 116
17081.05 108
17082.29 120
17083.52 111
17084.76 123
17085.99 119
17087.23 115
17088.46 107
17089.70 127
17090.94 116
17092.17 108
17093.41 104
17094.64 108
17095.88 107
17097.12 105
17098.35 96
17099.59 94
17100.82 82
17102.06 115
17103.30 92
17104.53 99
17105.77 112
17107.00 109
17108.24 96
17109.48 103
17110.71 131
17111.95 132
17113.19 111
17114.42 103
17115.66 95
17116.90 95
17118.13 114
17119.37 113
17120.61 103
17121.85 119
17123.08 89
17124.32 88
17125.56 108
17126.79 100
17128.03 82
17129.27 119
17130.50 127
17131.74 134
17132.98 112
17134.22 103
17135.45 142
17136.69 107
17137.93 110
17139.17 115
17140.40 121
17141.64 114
17142.88 112
17144.12 115
17145.36 139
17146.59 134
17147.83 113
17149.07 112
17150.31 93
17151.54 102
17152.78 117
17154.02 94
17155.26 123
17156.50 95
17157.74 116
17158.97 93
17160.21 113
17161.45 104
17162.69 120
17163.93 125
17165.17 134
17166.40 137
17167.64 120
17168.88 110
17170.12 131
17171.36 123
17172.60 112
17173.84 128
17175.08 99
17176.31 105
17177.55 111
17178.79 113
17180.03 113
17181.27 106
17182.51 119
17183.75 119
17184.99 130
17186.23 86
17187.47 108
17188.71 132
17189.94 109
17191.18 99
17192.42 96
17193.66 111
17194.90 143
17196.14 136
17197.38 118
17198.62 101
17199.86 103
17201.10 115
17202.34 129
17203.58 106
17204.82 112
17206.06 146
17207.30 130
17208.54 124
17209.78 100
17211.02 112
17212.26 108
17213.50 114
17214.74 119
17215.98 106
17217.22 124
17218.46 142
17219.70 95
17220.94 102
17222.18 87
17223.43 104
17224.67 114
17225.91 93
17227.15 127
17228.39 90
17229.63 108
17230.87 98
17232.11 108
17233.35 86
17234.59 106
17235.83 119
17237.08 132
17238.32 98
17239.56 100
17240.80 158
17242.04 125
17243.28 107
17244.52 83
17245.76 127
17247.01 111
17248.25 105
17249.49 108
17250.73 104
17251.97 112
17253.21 102
17254.46 112
17255.70 110
17256.94 138
17258.18 88
17259.42 96
17260.66 111
17261.91 108
17263.15 113
17264.39 108
17265.63 110
17266.87 122
17268.12 132
17269.36 109
17270.60 84
17271.84 102
17273.09 99
17274.33 103
17275.57 114
17276.81 117
17278.06 104
17279.30 116
17280.54 94
17281.78 107
17283.03 106
17284.27 95
17285.51 133
17286.76 114
17288.00 111
17289.24 92
17290.48 94
17291.73 116
17292.97 94
17294.21 108
17295.46 94
17296.70 77
17297.94 104
17299.19 82
17300.43 105
17301.67 99
17302.92 91
17304.16 109
17305.40 117
17306.65 111
17307.89 91
17309.14 91
17310.38 118
17311.62 115
17312.87 126
17314.11 149
17315.35 128
17316.60 103
17317.84 136
17319.09 124
17320.33 125
17321.58 101
17322.82 109
17324.06 92
17325.31 115
17326.55 90
17327.80 94
17329.04 100
17330.29 102
17331.53 97
17332.77 110
17334.02 128
17335.26 132
17336.51 83
17337.75 93
17339.00 98
17340.24 115
17341.49 115
17342.73 114
17343.98 93
17345.22 143
17346.47 121
17347.71 113
17348.96 94
17350.20 73
17351.45 112
17352.69 103
17353.94 101
17355.18 101
17356.43 107
17357.68 124
17358.92 110
17360.17 119
17361.41 85
17362.66 90
17363.90 134
17365.15 118
17366.39 86
17367.64 105
17368.89 107
17370.13 106
17371.38 87
17372.62 83
17373.87 101
17375.12 105
17376.36 118
17377.61 110
17378.85 101
17380.10 76
17381.35 100
17382.59 116
17383.84 106
17385.09 107
17386.33 106
17387.58 96
17388.83 101
17390.07 94
17391.32 114
17392.57 111
17393.81 100
17395.06 82
17396.31 112
17397.55 98
17398.80 78
17400.05 82
17401.29 102
17402.54 96
17403.79 105
17405.04 100
17406.28 100
17407.53 93
17408.78 111
17410.02 106
17411.27 122
17412.52 115
17413.77 116
17415.01 109
17416.26 135
17417.51 105
17418.76 110
17420.00 92
17421.25 94
17422.50 110
17423.75 109
17425.00 96
17426.24 107
17427.49 94
17428.74 94
17429.99 89
17431.24 102
17432.48 103
17433.73 98
17434.98 123
17436.23 102
17437.48 106
17438.73 104
17439.97 116
17441.22 110
17442.47 119
17443.72 114
17444.97 135
17446.22 114
17447.47 115
17448.71 106
17449.96 106
17451.21 99
17452.46 103
17453.71 113
17454.96 101
17456.21 89
17457.46 101
17458.71 119
17459.95 143
17461.20 115
17462.45 94
17463.70 95
17464.95 110
17466.20 117
17467.45 118
17468.70 105
17469.95 112
17471.20 105
17472.45 114
17473.70 85
17474.95 94
17476.20 103
17477.45 107
17478.70 100
17479.95 79
17481.20 101
17482.45 109
17483.70 120
17484.95 105
17486.20 98
17487.45 82
17488.70 85
17489.95 91
17491.20 79
17492.45 76
17493.70 82
17494.95 105
17496.20 82
17497.45 119
17498.70 135
17499.95 99
17501.20 93
17502.45 99
17503.70 110
17504.95 88
17506.20 89
17507.46 111
17508.71 103
17509.96 136
17511.21 108
17512.46 76
17513.71 95
17514.96 142
17516.21 91
17517.46 92
17518.71 83
17519.97 106
17521.22 128
17522.47 125
17523.72 100
17524.97 102
17526.22 144
17527.47 92
17528.73 106
17529.98 102
17531.23 93
17532.48 124
17533.73 105
17534.99 88
17536.24 99
17537.49 115
17538.74 111
17539.99 93
17541.25 98
17542.50 72
17543.75 96
17545.00 120
17546.25 90
17547.51 88
17548.76 105
17550.01 127
17551.26 118
17552.52 100
17553.77 115
17555.02 126
17556.27 97
17557.53 120
17558.78 117
17560.03 105
17561.28 115
17562.54 98
17563.79 90
17565.04 111
17566.30 127
17567.55 100
17568.80 100
17570.05 121
17571.31 114
17572.56 110
17573.81 81
17575.07 100
17576.32 99
17577.57 108
17578.83 87
17580.08 106
17581.33 104
17582.59 100
17583.84 100
17585.10 106
17586.35 108
17587.60 110
17588.86 111
17590.11 113
17591.36 77
17592.62 90
17593.87 92
17595.13 87
17596.38 115
17597.63 111
17598.89 106
17600.14 115
17601.40 117
17602.65 113
17603.90 94
17605.16 90
17606.41 112
17607.67 96
17608.92 111
17610.18 117
17611.43 117
17612.69 131
17613.94 107
17615.20 80
17616.45 110
17617.71 122
17618.96 122
17620.21 100
17621.47 93
17622.72 95
17623.98 104
17625.23 97
17626.49 86
17627.75 94
17629.00 100
17630.26 103
17631.51 116
17632.77 94
17634.02 89
17635.28 87
17636.53 119
17637.79 91
17639.04 99
17640.30 99
17641.55 98
17642.81 100
17644.07 102
17645.32 107
17646.58 116
17647.83 79
17649.09 101
17650.35 87
17651.60 140
17652.86 109
17654.11 97
17655.37 101
17656.63 99
17657.88 144
17659.14 110
17660.39 95
17661.65 110
17662.91 110
17664.16 110
17665.42 90
17666.68 93
17667.93 88
17669.19 93
17670.45 110
17671.70 89
17672.96 105
17674.22 111
17675.47 125
17676.73 105
17677.99 118
17679.24 113
17680.50 111
17681.76 116
17683.02 85
17684.27 96
17685.53 98
17686.79 108
17688.05 107
17689.30 105
17690.56 139
17691.82 131
17693.07 103
17694.33 116
17695.59 112
17696.85 112
17698.11 106
17699.36 115
17700.62 105
17701.88 106
17703.14 124
17704.39 103
17705.65 83
17706.91 91
17708.17 104
17709.43 99
17710.68 108
17711.94 119
17713.20 102
17714.46 115
17715.72 107
17716.98 83
17718.23 92
17719.49 97
17720.75 122
17722.01 117
17723.27 108
17724.53 108
17725.79 109
17727.04 91
17728.30 73
17729.56 113
17730.82 93
17732.08 91
17733.34 114
17734.60 108
17735.86 108
17737.12 96
17738.37 131
17739.63 101
17740.89 106
17742.15 101
17743.41 83
17744.67 86
17745.93 103
17747.19 110
17748.45 96
17749.71 92
17750.97 88
17752.23 84
17753.49 89
17754.75 92
17756.01 116
17757.27 119
17758.53 136
17759.79 99
17761.05 110
17762.31 95
17763.57 118
17764.83 127
17766.09 134
17767.35 101
17768.61 96
17769.87 85
17771.13 89
17772.39 107
17773.65 117
17774.91 108
17776.17 101
17777.43 111
17778.69 96
17779.95 103
17781.21 109
17782.47 119
17783.73 90
17784.99 99
17786.25 94
17787.51 111
17788.78 103
17790.04 120
17791.30 90
17792.56 101
17793.82 102
17795.08 129
17796.34 91
17797.60 112
17798.86 110
17800.13 105
17801.39 118
17802.65 114
17803.91 108
17805.17 125
17806.43 107
17807.69 110
17808.96 104
17810.22 115
17811.48 119
17812.74 100
17814.00 101
17815.26 106
17816.53 96
17817.79 99
17819.05 92
17820.31 101
17821.57 101
17822.84 107
17824.10 104
17825.36 93
17826.62 86
17827.89 97
17829.15 110
17830.41 106
17831.67 107
17832.93 109
17834.20 111
17835.46 123
17836.72 98
17837.99 128
17839.25 90
17840.51 107
17841.77 126
17843.04 101
17844.30 99
17845.56 107
17846.82 103
17848.09 95
17849.35 118
17850.61 103
17851.88 114
17853.14 117
17854.40 102
17855.67 119
17856.93 130
17858.19 108
17859.46 112
17860.72 125
17861.98 110
17863.25 88
17864.51 106
17865.77 97
17867.04 101
17868.30 82
17869.57 84
17870.83 107
17872.09 89
17873.36 102
17874.62 83
17875.89 94
17877.15 102
17878.41 92
17879.68 103
17880.94 97
17882.21 108
17883.47 110
17884.73 87
17886.00 114
17887.26 118
17888.53 112
17889.79 98
17891.06 127
17892.32 113
17893.59 98
17894.85 147
17896.12 101
17897.38 76
17898.65 81
17899.91 85
17901.17 123
17902.44 98
17903.70 104
17904.97 108
17906.23 88
17907.50 87
17908.77 76
17910.03 94
17911.30 97
17912.56 80
17913.83 104
17915.09 82
17916.36 115
17917.62 98
17918.89 102
17920.15 104
17921.42 105
17922.68 102
17923.95 96
17925.22 112
17926.48 104
17927.75 121
17929.01 102
17930.28 101
17931.55 103
17932.81 83
17934.08 90
17935.34 90
17936.61 82
17937.88 97
17939.14 91
17940.41 101
17941.68 109
17942.94 96
17944.21 92
17945.47 100
17946.74 102
17948.01 77
17949.27 80
17950.54 95
17951.81 104
17953.07 77
17954.34 101
17955.61 92
17956.87 94
17958.14 89
17959.41 96
17960.68 112
17961.94 117
17963.21 102
17964.48 94
17965.74 105
17967.01 96
17968.28 88
17969.55 95
17970.81 114
17972.08 89
17973.35 95
17974.62 90
17975.88 96
17977.15 124
17978.42 114
17979.69 106
17980.95 98
17982.22 96
17983.49 113
17984.76 111
17986.03 102
17987.29 96
17988.56 75
17989.83 89
17991.10 91
17992.37 114
17993.63 91
17994.90 86
17996.17 76
17997.44 88
17998.71 75
17999.98 80
18001.24 103
18002.51 106
18003.78 96
18005.05 91
18006.32 98
18007.59 111
18008.86 86
18010.12 75
18011.39 98
18012.66 118
18013.93 93
18015.20 125
18016.47 93
18017.74 93
18019.01 114
18020.28 97
18021.54 96
18022.81 102
18024.08 86
18025.35 92
18026.62 100
18027.89 90
18029.16 110
18030.43 96
18031.70 70
18032.97 99
18034.24 116
18035.51 114
18036.78 106
18038.05 100
18039.32 115
18040.59 104
18041.86 105
18043.13 123
18044.40 114
18045.67 104
18046.94 129
18048.21 137
18049.48 119
18050.75 98
18052.02 118
18053.29 123
18054.56 111
18055.83 98
18057.10 119
18058.37 101
18059.64 109
18060.91 103
18062.18 85
18063.45 85
18064.72 103
18065.99 107
18067.26 89
18068.54 77
18069.81 96
18071.08 111
18072.35 118
18073.62 85
18074.89 88
18076.16 98
18077.43 113
18078.70 102
18079.97 73
18081.25 90
18082.52 82
18083.79 76
18085.06 97
18086.33 95
18087.60 85
18088.87 98
18090.15 97
18091.42 113
18092.69 103
18093.96 100
18095.23 108
18096.50 109
18097.78 112
18099.05 74
18100.32 84
18101.59 63
18102.86 81
18104.14 110
18105.41 112
18106.68 88
18107.95 104
18109.23 95
18110.50 92
18111.77 92
18113.04 104
18114.31 116
18115.59 104
18116.86 107
18118.13 106
18119.40 107
18120.68 103
18121.95 122
18123.22 76
18124.50 96
18125.77 115
18127.04 105
18128.31 106
18129.59 105
18130.86 75
18132.13 101
18133.41 100
18134.68 111
18135.95 108
18137.23 83
18138.50 108
18139.77 101
18141.05 95
18142.32 109
18143.59 128
18144.87 126
18146.14 111
18147.41 101
18148.69 98
18149.96 124
18151.23 100
18152.51 70
18153.78 73
18155.06 118
18156.33 119
18157.60 114
18158.88 136
18160.15 90
18161.43 122
18162.70 109
18163.97 89
18165.25 87
18166.52 95
18167.80 105
18169.07 129
18170.35 100
18171.62 89
18172.90 119
18174.17 83
18175.44 93
18176.72 104
18177.99 110
18179.27 110
18180.54 115
18181.82 91
18183.09 109
18184.37 121
18185.64 106
18186.92 131
18188.19 85
18189.47 86
18190.74 88
18192.02 115
18193.29 103
18194.57 95
18195.84 102
18197.12 100
18198.39 106
18199.67 77
18200.95 79
18202.22 84
18203.50 99
18204.77 103
18206.05 112
18207.32 104
18208.60 101
18209.88 103
18211.15 92
18212.43 107
18213.70 61
18214.98 84
18216.26 99
18217.53 90
18218.81 98
18220.08 89
18221.36 110
18222.64 83
18223.91 93
18225.19 100
18226.47 97
18227.74 107
18229.02 96
18230.29 97
18231.57 96
18232.85 98
18234.12 84
18235.40 87
18236.68 89
18237.95 113
18239.23 127
18240.51 108
18241.79 113
18243.06 103
18244.34 107
18245.62 82
18246.89 82
18248.17 107
18249.45 85
18250.73 93
18252.00 103
18253.28 109
18254.56 112
18255.83 126
18257.11 110
18258.39 101
18259.67 92
18260.94 104
18262.22 107
18263.50 96
18264.78 82
18266.06 83
18267.33 87
18268.61 106
18269.89 121
18271.17 116
18272.45 104
18273.72 105
18275.00 106
18276.28 125
18277.56 121
18278.84 108
18280.11 100
18281.39 114
18282.67 91
18283.95 73
18285.23 78
18286.51 108
18287.78 92
18289.06 125
18290.34 110
18291.62 101
18292.90 110
18294.18 112
18295.46 93
18296.74 81
18298.01 81
18299.29 101
18300.57 102
18301.85 100
18303.13 123
18304.41 113
18305.69 97
18306.97 103
18308.25 87
18309.53 95
18310.81 91
18312.09 101
18313.37 102
18314.64 80
18315.92 94
18317.20 94
18318.48 73
18319.76 96
18321.04 105
18322.32 114
18323.60 82
18324.88 86
18326.16 105
18327.44 86
18328.72 107
18330.00 86
18331.28 91
18332.56 115
18333.84 119
18335.12 99
18336.40 85
18337.68 106
18338.96 129
18340.24 108
18341.52 86
18342.80 84
18344.09 95
18345.37 98
18346.65 100
18347.93 76
18349.21 91
18350.49 80
18351.77 101
18353.05 113
18354.33 81
18355.61 93
18356.89 99
18358.17 91
18359.46 104
18360.74 112
18362.02 90
18363.30 99
18364.58 127
18365.86 106
18367.14 105
18368.42 102
18369.71 99
18370.99 73
18372.27 104
18373.55 88
18374.83 100
18376.11 113
18377.39 117
18378.68 94
18379.96 96
18381.24 86
18382.52 127
18383.80 98
18385.09 82
18386.37 117
18387.65 94
18388.93 80
18390.21 105
18391.50 97
18392.78 104
18394.06 95
18395.34 98
18396.63 108
18397.91 80
18399.19 84
18400.47 88
18401.76 91
18403.04 78
18404.32 101
18405.60 97
18406.89 113
18408.17 97
18409.45 106
18410.73 105
18412.02 119
18413.30 128
18414.58 107
18415.87 85
18417.15 80
18418.43 89
18419.72 84
18421.00 86
18422.28 91
18423.57 84
18424.85 83
18426.13 91
18427.42 63
18428.70 76
18429.98 86
18431.27 95
18432.55 88
18433.83 93
18435.12 107
18436.40 105
18437.68 112
18438.97 91
18440.25 75
18441.54 89
18442.82 119
18444.10 91
18445.39 89
18446.67 73
18447.96 92
18449.24 104
18450.53 95
18451.81 135
18453.09 90
18454.38 98
18455.66 103
18456.95 79
18458.23 89
18459.52 116
18460.80 99
18462.09 107
18463.37 123
18464.65 88
18465.94 115
18467.22 104
18468.51 112
18469.79 115
18471.08 88
18472.36 101
18473.65 90
18474.93 96
18476.22 90
18477.50 110
18478.79 113
18480.08 76
18481.36 86
18482.65 85
18483.93 70
18485.22 90
18486.50 129
18487.79 114
18489.07 98
18490.36 91
18491.64 89
18492.93 115
18494.22 134
18495.50 101
18496.79 80
18498.07 109
18499.36 97
18500.65 111
18501.93 114
18503.22 87
18504.50 77
18505.79 105
18507.08 108
18508.36 93
18509.65 93
18510.94 79
18512.22 83
18513.51 94
18514.80 94
18516.08 95
18517.37 106
18518.65 98
18519.94 114
18521.23 98
18522.51 89
18523.80 94
18525.09 110
18526.38 98
18527.66 84
18528.95 89
18530.24 95
18531.52 100
18532.81 92
18534.10 103
18535.39 79
18536.67 72
18537.96 88
18539.25 117
18540.53 106
18541.82 87
18543.11 102
18544.40 107
18545.68 94
18546.97 92
18548.26 82
18549.55 90
18550.84 104
18552.12 86
18553.41 96
18554.70 95
18555.99 125
18557.27 113
18558.56 84
18559.85 86
18561.14 105
18562.43 82
18563.72 107
18565.00 123
18566.29 120
18567.58 106
18568.87 117
18570.16 102
18571.45 107
18572.73 85
18574.02 95
18575.31 100
18576.60 110
18577.89 102
18579.18 78
18580.47 107
18581.75 95
18583.04 72
18584.33 71
18585.62 73
18586.91 104
18588.20 97
18589.49 93
18590.78 91
18592.07 102
18593.36 103
18594.65 113
18595.93 84
18597.22 93
18598.51 109
18599.80 85
18601.09 111
18602.38 92
18603.67 103
18604.96 107
18606.25 127
18607.54 132
18608.83 94
18610.12 82
18611.41 108
18612.70 90
18613.99 72
18615.28 82
18616.57 101
18617.86 119
18619.15 92
18620.44 91
18621.73 99
18623.02 94
18624.31 101
18625.60 95
18626.89 129
18628.18 103
18629.47 102
18630.76 119
18632.05 89
18633.34 139
18634.64 123
18635.93 83
18637.22 89
18638.51 88
18639.80 102
18641.09 114
18642.38 87
18643.67 98
18644.96 111
18646.25 90
18647.54 94
18648.84 96
18650.13 99
18651.42 91
18652.71 83
18654.00 109
18655.29 102
18656.58 95
18657.88 87
18659.17 102
18660.46 106
18661.75 91
18663.04 95
18664.33 119
18665.63 126
18666.92 112
18668.21 89
18669.50 99
18670.79 110
18672.08 89
18673.38 91
18674.67 92
18675.96 91
18677.25 72
18678.55 86
18679.84 104
18681.13 99
18682.42 105
18683.71 100
18685.01 123
18686.30 87
18687.59 88
18688.88 101
18690.18 82
18691.47 59
18692.76 92
18694.06 111
18695.35 111
18696.64 97
18697.93 95
18699.23 84
18700.52 104
18701.81 91
18703.11 68
18704.40 82
18705.69 95
18706.99 92
18708.28 94
18709.57 108
18710.86 101
18712.16 94
18713.45 96
18714.75 87
18716.04 76
18717.33 90
18718.63 101
18719.92 111
18721.21 95
18722.51 109
18723.80 90
18725.09 89
18726.39 105
18727.68 92
18728.98 79
18730.27 91
18731.56 111
18732.86 86
18734.15 78
18735.45 93
18736.74 98
18738.04 93
18739.33 109
18740.62 98
18741.92 92
18743.21 104
18744.51 93
18745.80 81
18747.10 94
18748.39 108
18749.69 102
18750.98 71
18752.27 91
18753.57 100
18754.86 84
18756.16 75
18757.45 80
18758.75 88
18760.04 93
18761.34 88
18762.63 105
18763.93 81
18765.23 92
18766.52 76
18767.82 85
18769.11 87
18770.41 99
18771.70 99
18773.00 86
18774.29 98
18775.59 77
18776.88 91
18778.18 109
18779.48 87
18780.77 91
18782.07 101
18783.36 91
18784.66 98
18785.95 89
18787.25 104
18788.55 75
18789.84 91
18791.14 106
18792.43 78
18793.73 82
18795.03 105
18796.32 86
18797.62 99
18798.92 90
18800.21 93
18801.51 108
18802.81 91
18804.10 102
18805.40 107
18806.70 118
18807.99 84
18809.29 114
18810.59 101
18811.88 103
18813.18 74
18814.48 77
18815.77 98
18817.07 105
18818.37 105
18819.66 90
18820.96 100
18822.26 98
18823.56 93
18824.85 95
18826.15 112
18827.45 114
18828.75 101
18830.04 104
18831.34 106
18832.64 102
18833.94 97
18835.23 86
18836.53 106
18837.83 106
18839.13 80
18840.42 98
18841.72 92
18843.02 91
18844.32 82
18845.62 105
18846.91 114
18848.21 91
18849.51 81
18850.81 86
18852.11 96
18853.40 73
18854.70 93
18856.00 114
18857.30 76
18858.60 98
18859.90 113
18861.20 100
18862.49 82
18863.79 107
18865.09 92
18866.39 94
18867.69 104
18868.99 112
18870.29 94
18871.59 94
18872.88 86
18874.18 88
18875.48 79
18876.78 86
18878.08 78
18879.38 78
18880.68 93
18881.98 89
18883.28 91
18884.58 87
18885.88 101
18887.18 101
18888.47 92
18889.77 85
18891.07 73
18892.37 103
18893.67 87
18894.97 107
18896.27 109
18897.57 116
18898.87 99
18900.17 74
18901.47 86
18902.77 120
18904.07 97
18905.37 71
18906.67 100
18907.97 106
18909.27 113
18910.57 84
18911.87 90
18913.17 106
18914.47 128
18915.77 97
18917.07 90
18918.38 83
18919.68 90
18920.98 101
18922.28 90
18923.58 88
18924.88 79
18926.18 99
18927.48 114
18928.78 94
18930.08 100
18931.38 100
18932.68 95
18933.98 99
18935.29 80
18936.59 101
18937.89 109
18939.19 111
18940.49 97
18941.79 98
18943.09 92
18944.39 96
18945.70 82
18947.00 110
18948.30 93
18949.60 87
18950.90 83
18952.20 87
18953.51 101
18954.81 69
18956.11 84
18957.41 85
18958.71 88
18960.02 85
18961.32 84
18962.62 88
18963.92 91
18965.22 83
18966.53 96
18967.83 81
18969.13 64
18970.43 78
18971.73 73
18973.04 95
18974.34 82
18975.64 88
18976.94 92
18978.25 110
18979.55 77
18980.85 91
18982.16 59
18983.46 93
18984.76 92
18986.06 95
18987.37 77
18988.67 100
18989.97 104
18991.28 114
18992.58 78
18993.88 105
18995.18 78
18996.49 108
18997.79 109
18999.09 104
19000.40 72
19001.70 85
19003.00 106
19004.31 94
19005.61 74
19006.92 109
19008.22 90
19009.52 85
19010.83 94
19012.13 93
19013.43 102
19014.74 104
19016.04 89
19017.35 111
19018.65 81
19019.95 81
19021.26 82
19022.56 107
19023.87 88
19025.17 83
19026.47 79
19027.78 90
19029.08 58
19030.39 109
19031.69 90
19033.00 75
19034.30 109
19035.61 107
19036.91 97
19038.21 69
19039.52 69
19040.82 95
19042.13 96
19043.43 96
19044.74 91
19046.04 69
19047.35 77
19048.65 83
19049.96 80
19051.26 95
19052.57 112
19053.87 107
19055.18 95
19056.48 82
19057.79 63
19059.09 71
19060.40 74
19061.71 84
19063.01 70
19064.32 76
19065.62 84
19066.93 81
19068.23 81
19069.54 82
19070.85 74
19072.15 93
19073.46 82
19074.76 97
19076.07 89
19077.37 94
19078.68 128
19079.99 87
19081.29 71
19082.60 65
19083.91 89
19085.21 72
19086.52 63
19087.82 84
19089.13 79
19090.44 84
19091.74 86
19093.05 92
19094.36 104
19095.66 88
19096.97 90
19098.28 84
19099.58 75
19100.89 85
19102.20 105
19103.50 97
19104.81 75
19106.12 84
19107.42 82
19108.73 95
19110.04 101
19111.35 87
19112.65 96
19113.96 107
19115.27 100
19116.58 117
19117.88 91
19119.19 84
19120.50 89
19121.81 80
19123.11 104
19124.42 107
19125.73 78
19127.04 93
19128.34 76
19129.65 85
19130.96 72
19132.27 95
19133.57 90
19134.88 97
19136.19 73
19137.50 90
19138.81 82
19140.12 70
19141.42 97
19142.73 109
19144.04 85
19145.35 90
19146.66 89
19147.97 72
19149.27 93
19150.58 80
19151.89 90
19153.20 89
19154.51 94
19155.82 80
19157.13 72
19158.43 81
19159.74 104
19161.05 82
19162.36 88
19163.67 82
19164.98 95
19166.29 84
19167.60 80
19168.91 107
19170.22 102
19171.52 93
19172.83 97
19174.14 99
19175.45 103
19176.76 99
19178.07 80
19179.38 85
19180.69 104
19182.00 78
19183.31 81
19184.62 69
19185.93 66
19187.24 84
19188.55 107
19189.86 119
19191.17 65
19192.48 96
19193.79 98
19195.10 84
19196.41 98
19197.72 78
19199.03 74
19200.34 75
19201.65 92
19202.96 94
19204.27 78
19205.58 68
19206.89 77
19208.20 94
19209.51 84
19210.82 97
19212.13 75
19213.44 81
19214.75 87
19216.06 102
19217.38 83
19218.69 82
19220.00 81
19221.31 86
19222.62 97
19223.93 111
19225.24 87
19226.55 75
19227.86 74
19229.17 103
19230.49 82
19231.80 77
19233.11 92
19234.42 94
19235.73 108
19237.04 85
19238.35 72
19239.67 87
19240.98 126
19242.29 108
19243.60 81
19244.91 62
19246.22 64
19247.54 82
19248.85 102
19250.16 71
19251.47 80
19252.78 98
19254.10 110
19255.41 90
19256.72 83
19258.03 97
19259.34 100
19260.66 111
19261.97 114
19263.28 79
19264.59 82
19265.91 98
19267.22 92
19268.53 88
19269.84 94
19271.16 95
19272.47 83
19273.78 83
19275.10 80
19276.41 92
19277.72 92
19279.03 89
19280.35 95
19281.66 66
19282.97 96
19284.29 106
19285.60 91
19286.91 70
19288.23 86
19289.54 88
19290.85 84
19292.17 86
19293.48 67
19294.79 77
19296.11 97
19297.42 90
19298.73 75
19300.05 63
19301.36 83
19302.67 78
19303.99 73
19305.30 82
19306.62 67
19307.93 110
19309.24 101
19310.56 75
19311.87 84
19313.19 92
19314.50 96
19315.81 64
19317.13 72
19318.44 93
19319.76 134
19321.07 107
19322.39 95
19323.70 65
19325.01 98
19326.33 85
19327.64 117
19328.96 96
19330.27 61
19331.59 87
19332.90 103
19334.22 109
19335.53 101
19336.85 91
19338.16 83
19339.48 89
19340.79 80
19342.11 90
19343.42 85
19344.74 86
19346.05 72
19347.37 100
19348.68 94
19350.00 89
19351.31 88
19352.63 99
19353.94 85
19355.26 74
19356.58 92
19357.89 83
19359.21 86
19360.52 99
19361.84 105
19363.15 93
19364.47 89
19365.79 105
19367.10 108
19368.42 95
19369.73 88
19371.05 98
19372.37 126
19373.68 85
19375.00 94
19376.31 70
19377.63 78
19378.95 108
19380.26 80
19381.58 79
19382.90 87
19384.21 111
19385.53 97
19386.85 94
19388.16 87
19389.48 94
19390.80 116
19392.11 101
19393.43 72
19394.75 91
19396.06 106
19397.38 72
19398.70 92
19400.01 97
19401.33 96
19402.65 95
19403.97 105
19405.28 83
19406.60 91
19407.92 78
19409.23 81
19410.55 74
19411.87 108
19413.19 106
19414.50 102
19415.82 106
19417.14 104
19418.46 78
19419.77 82
19421.09 93
19422.41 78
19423.73 122
19425.05 73
19426.36 96
19427.68 76
19429.00 74
19430.32 117
19431.64 94
19432.95 94
19434.27 76
19435.59 105
19436.91 86
19438.23 89
19439.55 80
19440.86 80
19442.18 83
19443.50 92
19444.82 86
19446.14 93
19447.46 72
19448.78 67
19450.09 86
19451.41 69
19452.73 87
19454.05 96
19455.37 68
19456.69 83
19458.01 87
19459.33 68
19460.65 73
19461.97 71
19463.28 90
19464.60 89
19465.92 110
19467.24 120
19468.56 104
19469.88 101
19471.20 78
19472.52 62
19473.84 89
19475.16 91
19476.48 76
19477.80 78
19479.12 86
19480.44 91
19481.76 80
19483.08 100
19484.40 98
19485.72 83
19487.04 88
19488.36 87
19489.68 86
19491.00 79
19492.32 62
19493.64 83
19494.96 83
19496.28 91
19497.60 93
19498.92 71
19500.24 88
19501.56 109
19502.88 88
19504.20 95
19505.52 62
19506.84 82
19508.16 79
19509.49 70
19510.81 74
19512.13 82
19513.45 84
19514.77 82
19516.09 81
19517.41 79
19518.73 70
19520.05 92
19521.37 90
19522.70 94
19524.02 80
19525.34 105
19526.66 97
19527.98 76
19529.30 89
19530.62 97
19531.95 93
19533.27 89
19534.59 87
19535.91 85
19537.23 80
19538.55 84
19539.88 73
19541.20 86
19542.52 84
19543.84 76
19545.16 70
19546.49 63
19547.81 67
19549.13 85
19550.45 70
19551.77 82
19553.10 87
19554.42 58
19555.74 66
19557.06 85
19558.39 75
19559.71 86
19561.03 63
19562.35 61
19563.68 72
19565.00 69
19566.32 72
19567.64 74
19568.97 89
19570.29 65
19571.61 65
19572.94 63
19574.26 71
19575.58 71
19576.90 117
19578.23 108
19579.55 85
19580.87 73
19582.20 124
19583.52 97
19584.84 91
19586.17 104
19587.49 80
19588.81 81
19590.14 91
19591.46 89
19592.78 99
19594.11 71
19595.43 89
19596.76 78
19598.08 96
19599.40 60
19600.73 88
19602.05 101
19603.37 96
19604.70 87
19606.02 95
19607.35 64
19608.67 79
19610.00 75
19611.32 100
19612.64 96
19613.97 78
19615.29 68
19616.62 93
19617.94 77
19619.27 94
19620.59 86
19621.92 61
19623.24 81
19624.56 79
19625.89 84
19627.21 81
19628.54 88
19629.86 83
19631.19 76
19632.51 70
19633.84 62
19635.16 84
19636.49 67
19637.81 72
19639.14 70
19640.46 68
19641.79 79
19643.11 87
19644.44 70
19645.77 81
19647.09 86
19648.42 92
19649.74 94
19651.07 107
19652.39 80
19653.72 84
19655.04 94
19656.37 80
19657.70 90
19659.02 74
19660.35 81
19661.67 94
19663.00 97
19664.33 75
19665.65 76
19666.98 76
19668.30 102
19669.63 88
19670.96 85
19672.28 76
19673.61 75
19674.94 84
19676.26 87
19677.59 92
19678.92 78
19680.24 46
19681.57 84
19682.90 86
19684.22 83
19685.55 94
19686.88 72
19688.20 91
19689.53 104
19690.86 83
19692.18 75
19693.51 86
19694.84 108
19696.16 77
19697.49 79
19698.82 88
19700.15 70
19701.47 85
19702.80 88
19704.13 87
19705.46 95
19706.78 81
19708.11 67
19709.44 84
19710.77 84
19712.09 96
19713.42 91
19714.75 81
19716.08 77
19717.40 87
19718.73 88
19720.06 79
19721.39 73
19722.72 83
19724.04 95
19725.37 76
19726.70 87
19728.03 89
19729.36 107
19730.68 87
19732.01 83
19733.34 81
19734.67 70
19736.00 74
19737.33 108
19738.66 99
19739.98 89
19741.31 73
19742.64 70
19743.97 67
19745.30 83
19746.63 84
19747.96 75
19749.29 88
19750.61 77
19751.94 80
19753.27 78
19754.60 89
19755.93 95
19757.26 63
19758.59 84
19759.92 81
19761.25 72
19762.58 63
19763.91 73
19765.24 83
19766.57 90
19767.89 87
19769.22 105
19770.55 88
19771.88 74
19773.21 99
19774.54 76
19775.87 85
19777.20 93
19778.53 103
19779.86 79
19781.19 62
19782.52 90
19783.85 78
19785.18 81
19786.51 74
19787.84 88
19789.17 73
19790.50 69
19791.83 68
19793.16 63
19794.49 72
19795.83 76
19797.16 104
19798.49 101
19799.82 92
19801.15 88
19802.48 70
19803.81 71
19805.14 79
19806.47 84
19807.80 65
19809.13 83
19810.46 97
19811.79 69
19813.13 65
19814.46 56
19815.79 81
19817.12 94
19818.45 92
19819.78 65
19821.11 76
19822.44 100
19823.78 80
19825.11 73
19826.44 66
19827.77 97
19829.10 74
19830.43 89
19831.77 82
19833.10 68
19834.43 67
19835.76 61
19837.09 70
19838.42 72
19839.76 74
19841.09 75
19842.42 73
19843.75 100
19845.08 87
19846.42 67
19847.75 57
19849.08 65
19850.41 76
19851.75 81
19853.08 90
19854.41 83
19855.74 93
19857.08 81
19858.41 83
19859.74 71
19861.07 74
19862.41 77
19863.74 74
19865.07 82
19866.41 57
19867.74 71
19869.07 82
19870.40 77
19871.74 89
19873.07 77
19874.40 72
19875.74 79
19877.07 69
19878.40 76
19879.74 63
19881.07 83
19882.40 74
19883.74 93
19885.07 73
19886.40 94
19887.74 81
19889.07 82
19890.40 69
19891.74 77
19893.07 84
19894.41 50
19895.74 70
19897.07 89
19898.41 72
19899.74 67
19901.08 74
19902.41 76
19903.74 81
19905.08 83
19906.41 71
19907.75 82
19909.08 107
19910.41 84
19911.75 70
19913.08 68
19914.42 90
19915.75 89
19917.09 59
19918.42 74
19919.76 73
19921.09 94
19922.43 85
19923.76 73
19925.10 78
19926.43 77
19927.77 76
19929.10 104
19930.44 99
19931.77 104
19933.11 82
19934.44 83
19935.78 61
19937.11 55
19938.45 77
19939.78 80
19941.12 95
19942.45 96
19943.79 79
19945.12 75
19946.46 72
19947.79 96
19949.13 93
19950.47 79
19951.80 130
19953.14 93
19954.47 96
19955.81 80
19957.15 61
19958.48 73
19959.82 68
19961.15 66
19962.49 60
19963.83 70
19965.16 77
19966.50 90
19967.83 87
19969.17 85
19970.51 80
19971.84 94
19973.18 66
19974.52 59
19975.85 70
19977.19 82
19978.53 97
19979.86 62
19981.20 82
19982.54 86
19983.87 65
19985.21 63
19986.55 92
19987.88 71
19989.22 77
19990.56 79
19991.89 83
19993.23 81
19994.57 76
19995.91 89
19997.24 76
19998.58 79
19999.92 80
20001.26 72
20002.59 80
20003.93 92
20005.27 68
20006.61 70
20007.94 80
20009.28 81
20010.62 97
20011.96 94
20013.29 74
20014.63 85
20015.97 94
20017.31 99
20018.65 91
20019.98 106
20021.32 77
20022.66 76
20024.00 103
20025.34 88
20026.67 79
20028.01 63
20029.35 75
20030.69 92
20032.03 69
20033.37 71
20034.71 75
20036.04 92
20037.38 94
20038.72 92
20040.06 82
20041.40 82
20042.74 58
20044.08 79
20045.42 66
20046.75 75
20048.09 72
20049.43 70
20050.77 91
20052.11 80
20053.45 72
20054.79 66
20056.13 113
20057.47 93
20058.81 70
20060.15 79
20061.49 82
20062.82 87
20064.16 68
20065.50 112
20066.84 72
20068.18 71
20069.52 65
20070.86 57
20072.20 100
20073.54 83
20074.88 96
20076.22 100
20077.56 80
20078.90 56
20080.24 65
20081.58 78
20082.92 77
20084.26 89
20085.60 97
20086.94 87
20088.28 81
20089.62 82
20090.96 94
20092.30 86
20093.64 100
20094.99 112
20096.33 77
20097.67 75
20099.01 83
20100.35 92
20101.69 66
20103.03 66
20104.37 76
20105.71 72
20107.05 85
20108.39 83
20109.73 78
20111.08 72
20112.42 102
20113.76 101
20115.10 83
20116.44 73
20117.78 72
20119.12 89
20120.46 77
20121.81 74
20123.15 79
20124.49 60
20125.83 100
20127.17 111
20128.51 83
20129.86 73
20131.20 68
20132.54 93
20133.88 109
20135.22 86
20136.56 81
20137.91 97
20139.25 106
