# Supplementary material for: MALDI-TOF MS typing enables the classification of brewing yeasts of the genus Saccharomyces to major beer styles
Source: PLoS One. 2017 Aug 9;12(8):e0181694. doi: 10.1371/journal.pone.0181694 (PMC5549903; doi:10.1371/journal.pone.0181694)
Supplement: S5 File — The directory includes 90 raw files and was zipped to “.zip”; the folder has three strains with 30 spectra per strain; S1 Text explains the raw files with an example and Table 1 represents the yeast strains used within the experiment. (ZIP) [file pone.0181694.s008.zip › 13-15/30273-3D2-Dias-Dias-Dias-YPG-18h-E-E_2015-08-18__0_A3_1.dat]

1999.93 2276
2000.35 2316
2000.77 2456
2001.19 2336
2001.61 2508
2002.03 2636
2002.46 2595
2002.88 2369
2003.30 2312
2003.72 2473
2004.14 2589
2004.57 2596
2004.99 2409
2005.41 2467
2005.83 2318
2006.25 2325
2006.68 2197
2007.10 2154
2007.52 2223
2007.94 2207
2008.37 2314
2008.79 2276
2009.21 2065
2009.63 2275
2010.06 2131
2010.48 2205
2010.90 2100
2011.32 2161
2011.75 2230
2012.17 2266
2012.59 2202
2013.02 2299
2013.44 2161
2013.86 1992
2014.29 2123
2014.71 2126
2015.13 2143
2015.55 2262
2015.98 2223
2016.40 2226
2016.82 2234
2017.25 2297
2017.67 2261
2018.10 2360
2018.52 2493
2018.94 2491
2019.37 2557
2019.79 2882
2020.21 2875
2020.64 3057
2021.06 2884
2021.48 2824
2021.91 2871
2022.33 2790
2022.76 2919
2023.18 3126
2023.60 2886
2024.03 2699
2024.45 2611
2024.88 2509
2025.30 2343
2025.73 2137
2026.15 2137
2026.57 2123
2027.00 2202
2027.42 2089
2027.85 2124
2028.27 1943
2028.70 1991
2029.12 2002
2029.55 2018
2029.97 1856
2030.40 1866
2030.82 1991
2031.24 1990
2031.67 1923
2032.09 1912
2032.52 2007
2032.94 2011
2033.37 2094
2033.79 2162
2034.22 1982
2034.65 2089
2035.07 2199
2035.50 2132
2035.92 2166
2036.35 2181
2036.77 2225
2037.20 2288
2037.62 2260
2038.05 2049
2038.47 2111
2038.90 2141
2039.33 2238
2039.75 2401
2040.18 2145
2040.60 2323
2041.03 2483
2041.45 2322
2041.88 2271
2042.31 2402
2042.73 2427
2043.16 2327
2043.58 2340
2044.01 2334
2044.44 2227
2044.86 2360
2045.29 2466
2045.72 2157
2046.14 2148
2046.57 2221
2047.00 2289
2047.42 2285
2047.85 2148
2048.28 2002
2048.70 2133
2049.13 2051
2049.56 2094
2049.98 2103
2050.41 2161
2050.84 2113
2051.26 2098
2051.69 2203
2052.12 2158
2052.54 2160
2052.97 2126
2053.40 2273
2053.83 2034
2054.25 2162
2054.68 2017
2055.11 2068
2055.53 2118
2055.96 2014
2056.39 1915
2056.82 2092
2057.24 1931
2057.67 2072
2058.10 2070
2058.53 2015
2058.96 2131
2059.38 1911
2059.81 1922
2060.24 1976
2060.67 1982
2061.10 2045
2061.52 2090
2061.95 2013
2062.38 2082
2062.81 2158
2063.24 2118
2063.66 2045
2064.09 2066
2064.52 1970
2064.95 1935
2065.38 2198
2065.81 2269
2066.23 2099
2066.66 2163
2067.09 2303
2067.52 2326
2067.95 2293
2068.38 2564
2068.81 2467
2069.23 2218
2069.66 2338
2070.09 2154
2070.52 2128
2070.95 2070
2071.38 1967
2071.81 1999
2072.24 2087
2072.67 2333
2073.10 2147
2073.53 2055
2073.95 2015
2074.38 2035
2074.81 2166
2075.24 2165
2075.67 2194
2076.10 2096
2076.53 2192
2076.96 2184
2077.39 2004
2077.82 2010
2078.25 2087
2078.68 1956
2079.11 2076
2079.54 2135
2079.97 2033
2080.40 2103
2080.83 2321
2081.26 2120
2081.69 2330
2082.12 2310
2082.55 2199
2082.98 2320
2083.41 2287
2083.84 2183
2084.27 2403
2084.70 2262
2085.13 2131
2085.56 2218
2085.99 2255
2086.42 2154
2086.85 2336
2087.29 2151
2087.72 2131
2088.15 1970
2088.58 2099
2089.01 1941
2089.44 2011
2089.87 2063
2090.30 2276
2090.73 2175
2091.16 2136
2091.59 2252
2092.03 2353
2092.46 2432
2092.89 2602
2093.32 2791
2093.75 2772
2094.18 2732
2094.61 2853
2095.05 2900
2095.48 2927
2095.91 2903
2096.34 2966
2096.77 3190
2097.20 2852
2097.63 2676
2098.07 2623
2098.50 2352
2098.93 2384
2099.36 2365
2099.79 2102
2100.23 1914
2100.66 1955
2101.09 1885
2101.52 1879
2101.95 1987
2102.39 2083
2102.82 1963
2103.25 1841
2103.68 1905
2104.12 1888
2104.55 1961
2104.98 1928
2105.41 1912
2105.85 1855
2106.28 2017
2106.71 2207
2107.14 2279
2107.58 2029
2108.01 2100
2108.44 2258
2108.88 2331
2109.31 2322
2109.74 2421
2110.18 2402
2110.61 2414
2111.04 2260
2111.47 2359
2111.91 2502
2112.34 2345
2112.77 2410
2113.21 2328
2113.64 2270
2114.07 2280
2114.51 2356
2114.94 2206
2115.37 2101
2115.81 2058
2116.24 2064
2116.68 1829
2117.11 1946
2117.54 1858
2117.98 1713
2118.41 1892
2118.85 1848
2119.28 1807
2119.71 1882
2120.15 1832
2120.58 1757
2121.02 1839
2121.45 1818
2121.88 1867
2122.32 1939
2122.75 1994
2123.19 2099
2123.62 2155
2124.06 2170
2124.49 2053
2124.92 1983
2125.36 2132
2125.79 2004
2126.23 2104
2126.66 1958
2127.10 1853
2127.53 1883
2127.97 1651
2128.40 1827
2128.84 1929
2129.27 1916
2129.71 2034
2130.14 2104
2130.58 2149
2131.01 2126
2131.45 2103
2131.88 2215
2132.32 2199
2132.75 2079
2133.19 2102
2133.63 2361
2134.06 2277
2134.50 2184
2134.93 2119
2135.37 2128
2135.80 2224
2136.24 2219
2136.67 2218
2137.11 2290
2137.55 2267
2137.98 2396
2138.42 2215
2138.85 2197
2139.29 2302
2139.73 2556
2140.16 2370
2140.60 2392
2141.03 2579
2141.47 2480
2141.91 2302
2142.34 2163
2142.78 2197
2143.22 2268
2143.65 2032
2144.09 2070
2144.53 1980
2144.96 1946
2145.40 1892
2145.84 1912
2146.27 1871
2146.71 1969
2147.15 1842
2147.58 1877
2148.02 1923
2148.46 2011
2148.89 2037
2149.33 2100
2149.77 2286
2150.21 2252
2150.64 2185
2151.08 2215
2151.52 2355
2151.95 2661
2152.39 2578
2152.83 2464
2153.27 2419
2153.70 2366
2154.14 2502
2154.58 2219
2155.02 2201
2155.45 2386
2155.89 2285
2156.33 2274
2156.77 2280
2157.21 2109
2157.64 2106
2158.08 2079
2158.52 2023
2158.96 1892
2159.40 1845
2159.83 1922
2160.27 1956
2160.71 1953
2161.15 1998
2161.59 1953
2162.02 2095
2162.46 2037
2162.90 1961
2163.34 1933
2163.78 2181
2164.22 2070
2164.66 2081
2165.09 2140
2165.53 2140
2165.97 2019
2166.41 1905
2166.85 1982
2167.29 2110
2167.73 2218
2168.17 2277
2168.60 2046
2169.04 2277
2169.48 2310
2169.92 2382
2170.36 2149
2170.80 2085
2171.24 2132
2171.68 2261
2172.12 2236
2172.56 2432
2173.00 2520
2173.44 2338
2173.88 2184
2174.32 2260
2174.76 2182
2175.20 2384
2175.64 2346
2176.07 2277
2176.51 2218
2176.95 2332
2177.39 2237
2177.83 2400
2178.27 2641
2178.71 2459
2179.15 2392
2179.59 2321
2180.03 2469
2180.47 2605
2180.92 2588
2181.36 2596
2181.80 2468
2182.24 2425
2182.68 2625
2183.12 2486
2183.56 2425
2184.00 2212
2184.44 1961
2184.88 2021
2185.32 1996
2185.76 2030
2186.20 1970
2186.64 2006
2187.08 2009
2187.52 1850
2187.97 2178
2188.41 2243
2188.85 2081
2189.29 2235
2189.73 2290
2190.17 2232
2190.61 2093
2191.05 2181
2191.49 2218
2191.94 2427
2192.38 2407
2192.82 2356
2193.26 2348
2193.70 2318
2194.14 2331
2194.58 2328
2195.03 2218
2195.47 2333
2195.91 2352
2196.35 2404
2196.79 2639
2197.24 2714
2197.68 2665
2198.12 2642
2198.56 2481
2199.00 2441
2199.45 2436
2199.89 2461
2200.33 2314
2200.77 2252
2201.21 2396
2201.66 2533
2202.10 2361
2202.54 2233
2202.98 2208
2203.43 2301
2203.87 2341
2204.31 2277
2204.75 2122
2205.20 2049
2205.64 2040
2206.08 2211
2206.53 2186
2206.97 2131
2207.41 2181
2207.85 2346
2208.30 2544
2208.74 2271
2209.18 2373
2209.63 2531
2210.07 2521
2210.51 2563
2210.96 2395
2211.40 2371
2211.84 2567
2212.29 2539
2212.73 2432
2213.17 2482
2213.62 2302
2214.06 2173
2214.50 2263
2214.95 2214
2215.39 2334
2215.84 2209
2216.28 2081
2216.72 2113
2217.17 2293
2217.61 2247
2218.05 2100
2218.50 2082
2218.94 2040
2219.39 2223
2219.83 2213
2220.28 2187
2220.72 2127
2221.16 2146
2221.61 2273
2222.05 2294
2222.50 2476
2222.94 2738
2223.39 3178
2223.83 3532
2224.28 4031
2224.72 4472
2225.16 4898
2225.61 5170
2226.05 5436
2226.50 5532
2226.94 5979
2227.39 6333
2227.83 6059
2228.28 5763
2228.72 5215
2229.17 4794
2229.61 4623
2230.06 4062
2230.50 3782
2230.95 3564
2231.40 3027
2231.84 2942
2232.29 2900
2232.73 2546
2233.18 2594
2233.62 2661
2234.07 2552
2234.51 2769
2234.96 2979
2235.41 2941
2235.85 2647
2236.30 2881
2236.74 2862
2237.19 2770
2237.63 2959
2238.08 2952
2238.53 2931
2238.97 3029
2239.42 2906
2239.86 2985
2240.31 3012
2240.76 3019
2241.20 2957
2241.65 3060
2242.10 3211
2242.54 3283
2242.99 3133
2243.44 2979
2243.88 3101
2244.33 2820
2244.78 2778
2245.22 2623
2245.67 2437
2246.12 2500
2246.56 2430
2247.01 2336
2247.46 2350
2247.90 2347
2248.35 2336
2248.80 2275
2249.24 2358
2249.69 2274
2250.14 2162
2250.59 2164
2251.03 1950
2251.48 2082
2251.93 2105
2252.38 2287
2252.82 2257
2253.27 2262
2253.72 2276
2254.17 2251
2254.61 2110
2255.06 2075
2255.51 2074
2255.96 2239
2256.40 2227
2256.85 2308
2257.30 2201
2257.75 2123
2258.20 2322
2258.64 2278
2259.09 2022
2259.54 2157
2259.99 2205
2260.44 2337
2260.88 2245
2261.33 2299
2261.78 2511
2262.23 2832
2262.68 2759
2263.13 2910
2263.58 3082
2264.02 3307
2264.47 3263
2264.92 3169
2265.37 3437
2265.82 3168
2266.27 3142
2266.72 3264
2267.17 3264
2267.61 3085
2268.06 3214
2268.51 3109
2268.96 2973
2269.41 2954
2269.86 2948
2270.31 2960
2270.76 2942
2271.21 2656
2271.66 2695
2272.11 2923
2272.56 2861
2273.00 2848
2273.45 2923
2273.90 2681
2274.35 2648
2274.80 2616
2275.25 2461
2275.70 2500
2276.15 2201
2276.60 2305
2277.05 2514
2277.50 2430
2277.95 2067
2278.40 2205
2278.85 2120
2279.30 2330
2279.75 2250
2280.20 2325
2280.65 2443
2281.10 2474
2281.55 2783
2282.00 2648
2282.45 2700
2282.90 2692
2283.35 2938
2283.81 2798
2284.26 3008
2284.71 2959
2285.16 2966
2285.61 2946
2286.06 2720
2286.51 2765
2286.96 2770
2287.41 2763
2287.86 2980
2288.31 2625
2288.76 2625
2289.22 2685
2289.67 2919
2290.12 3132
2290.57 3008
2291.02 3173
2291.47 3250
2291.92 3323
2292.37 3685
2292.83 3971
2293.28 3976
2293.73 3934
2294.18 4004
2294.63 4262
2295.08 4104
2295.53 4049
2295.99 4026
2296.44 4145
2296.89 3911
2297.34 3744
2297.79 3565
2298.25 3464
2298.70 3187
2299.15 3168
2299.60 2872
2300.05 2896
2300.51 2900
2300.96 2666
2301.41 2656
2301.86 2618
2302.32 2611
2302.77 2523
2303.22 2677
2303.67 2472
2304.13 2560
2304.58 2613
2305.03 2539
2305.48 2541
2305.94 2466
2306.39 2339
2306.84 2403
2307.29 2456
2307.75 2444
2308.20 2567
2308.65 2662
2309.11 2446
2309.56 2412
2310.01 2700
2310.47 2837
2310.92 2689
2311.37 2851
2311.83 2747
2312.28 2850
2312.73 2843
2313.19 2783
2313.64 2874
2314.09 2773
2314.55 2739
2315.00 2566
2315.45 2520
2315.91 2509
2316.36 2344
2316.81 2487
2317.27 2679
2317.72 2476
2318.18 2361
2318.63 2612
2319.08 2379
2319.54 2434
2319.99 2299
2320.45 2320
2320.90 2383
2321.35 2404
2321.81 2358
2322.26 2454
2322.72 2388
2323.17 2471
2323.63 2553
2324.08 2577
2324.54 2498
2324.99 2598
2325.44 2513
2325.90 2463
2326.35 2274
2326.81 2452
2327.26 2642
2327.72 2603
2328.17 2570
2328.63 2622
2329.08 2527
2329.54 2590
2329.99 2567
2330.45 2565
2330.90 2599
2331.36 2684
2331.81 2641
2332.27 2615
2332.72 2596
2333.18 2579
2333.64 2763
2334.09 2781
2334.55 2655
2335.00 2651
2335.46 2632
2335.91 2500
2336.37 2504
2336.82 2581
2337.28 2491
2337.74 2573
2338.19 2576
2338.65 2559
2339.10 2789
2339.56 3091
2340.02 3097
2340.47 3464
2340.93 3594
2341.38 3733
2341.84 3649
2342.30 4036
2342.75 4190
2343.21 3932
2343.67 4164
2344.12 4053
2344.58 4091
2345.04 4059
2345.49 3649
2345.95 3965
2346.41 3944
2346.86 3938
2347.32 3946
2347.78 3783
2348.23 3576
2348.69 3686
2349.15 3694
2349.60 3457
2350.06 3401
2350.52 3394
2350.97 3192
2351.43 3095
2351.89 2842
2352.35 2965
2352.80 2952
2353.26 2812
2353.72 2786
2354.18 2901
2354.63 2740
2355.09 2716
2355.55 2612
2356.01 2636
2356.46 2724
2356.92 2706
2357.38 2697
2357.84 2538
2358.29 2561
2358.75 2400
2359.21 2462
2359.67 2583
2360.13 2569
2360.58 2688
2361.04 2755
2361.50 2778
2361.96 2763
2362.42 3233
2362.88 3196
2363.33 3293
2363.79 3381
2364.25 3340
2364.71 3173
2365.17 3282
2365.63 3295
2366.08 2873
2366.54 3036
2367.00 3061
2367.46 2837
2367.92 2995
2368.38 2811
2368.84 2700
2369.30 2697
2369.75 2641
2370.21 2786
2370.67 2826
2371.13 2750
2371.59 3040
2372.05 2809
2372.51 2614
2372.97 2535
2373.43 2695
2373.89 2452
2374.35 2464
2374.81 2270
2375.27 2274
2375.72 2262
2376.18 2195
2376.64 2390
2377.10 2505
2377.56 2515
2378.02 2451
2378.48 2507
2378.94 2424
2379.40 2570
2379.86 2407
2380.32 2389
2380.78 2537
2381.24 2385
2381.70 2446
2382.16 2572
2382.62 2668
2383.08 2663
2383.54 2502
2384.00 2485
2384.46 2565
2384.92 2559
2385.39 2686
2385.85 2478
2386.31 2494
2386.77 2511
2387.23 2403
2387.69 2487
2388.15 2405
2388.61 2523
2389.07 2515
2389.53 2294
2389.99 2279
2390.45 2198
2390.91 2399
2391.38 2368
2391.84 2497
2392.30 2452
2392.76 2368
2393.22 2272
2393.68 2127
2394.14 2242
2394.60 2237
2395.06 2277
2395.53 2258
2395.99 2206
2396.45 2240
2396.91 2207
2397.37 2343
2397.83 2426
2398.30 2358
2398.76 2166
2399.22 2346
2399.68 2458
2400.14 2300
2400.61 2283
2401.07 2313
2401.53 2368
2401.99 2367
2402.45 2314
2402.92 2211
2403.38 2276
2403.84 2224
2404.30 2138
2404.76 2129
2405.23 2315
2405.69 2367
2406.15 2303
2406.61 2416
2407.08 2372
2407.54 2423
2408.00 2290
2408.46 2625
2408.93 2630
2409.39 2429
2409.85 2384
2410.32 2436
2410.78 2426
2411.24 2495
2411.70 2357
2412.17 2425
2412.63 2476
2413.09 2443
2413.56 2333
2414.02 2367
2414.48 2234
2414.95 2250
2415.41 2334
2415.87 2386
2416.34 2472
2416.80 2360
2417.26 2536
2417.73 2702
2418.19 2650
2418.65 2687
2419.12 2855
2419.58 2861
2420.05 2943
2420.51 2943
2420.97 3246
2421.44 3079
2421.90 2948
2422.37 2840
2422.83 2774
2423.29 2872
2423.76 2879
2424.22 2876
2424.69 2983
2425.15 3321
2425.62 3129
2426.08 3270
2426.54 3507
2427.01 3983
2427.47 4311
2427.94 4491
2428.40 4876
2428.87 4956
2429.33 5116
2429.80 5343
2430.26 5312
2430.73 5542
2431.19 5147
2431.66 5020
2432.12 4478
2432.59 4096
2433.05 3895
2433.52 3474
2433.98 3319
2434.45 3292
2434.91 3032
2435.38 2982
2435.84 3143
2436.31 2943
2436.77 2871
2437.24 2980
2437.70 3009
2438.17 3116
2438.63 3033
2439.10 3380
2439.57 3737
2440.03 3896
2440.50 4080
2440.96 4392
2441.43 4576
2441.89 4742
2442.36 4900
2442.83 4966
2443.29 5088
2443.76 5149
2444.22 4954
2444.69 4669
2445.16 4400
2445.62 4195
2446.09 4050
2446.56 3700
2447.02 3188
2447.49 2972
2447.96 2825
2448.42 2602
2448.89 2733
2449.35 2620
2449.82 2453
2450.29 2371
2450.75 2407
2451.22 2375
2451.69 2422
2452.16 2564
2452.62 2468
2453.09 2495
2453.56 2571
2454.02 2455
2454.49 2478
2454.96 2502
2455.42 2512
2455.89 2629
2456.36 2741
2456.83 2514
2457.29 2502
2457.76 2543
2458.23 2463
2458.70 2538
2459.16 2602
2459.63 2541
2460.10 2651
2460.57 2549
2461.03 2577
2461.50 2510
2461.97 2540
2462.44 2477
2462.91 2296
2463.37 2371
2463.84 2353
2464.31 2574
2464.78 2522
2465.25 2667
2465.71 2819
2466.18 2656
2466.65 2629
2467.12 2846
2467.59 2767
2468.06 2782
2468.52 2923
2468.99 3058
2469.46 2950
2469.93 2793
2470.40 2769
2470.87 2792
2471.34 2759
2471.80 2805
2472.27 2900
2472.74 2799
2473.21 2736
2473.68 2726
2474.15 2687
2474.62 2676
2475.09 2582
2475.56 2611
2476.02 2478
2476.49 2451
2476.96 2522
2477.43 2423
2477.90 2638
2478.37 2676
2478.84 2775
2479.31 2917
2479.78 2985
2480.25 3159
2480.72 3170
2481.19 3396
2481.66 3463
2482.13 3270
2482.60 3431
2483.07 3604
2483.54 3640
2484.01 3597
2484.48 3658
2484.95 3595
2485.42 3477
2485.89 3082
2486.36 3087
2486.83 3270
2487.30 2867
2487.77 2625
2488.24 2600
2488.71 2579
2489.18 2644
2489.65 2614
2490.12 2509
2490.59 2477
2491.06 2363
2491.53 2415
2492.00 2363
2492.47 2431
2492.94 2393
2493.41 2510
2493.88 2468
2494.36 2613
2494.83 2579
2495.30 2365
2495.77 2496
2496.24 2434
2496.71 2559
2497.18 2679
2497.65 2673
2498.12 2660
2498.60 2608
2499.07 2567
2499.54 2473
2500.01 2607
2500.48 2688
2500.95 2614
2501.42 2556
2501.90 2445
2502.37 2457
2502.84 2557
2503.31 2449
2503.78 2430
2504.25 2218
2504.73 2389
2505.20 2418
2505.67 2409
2506.14 2398
2506.61 2427
2507.09 2566
2507.56 2716
2508.03 2558
2508.50 2605
2508.97 2644
2509.45 2808
2509.92 3093
2510.39 2865
2510.86 3002
2511.34 3396
2511.81 3420
2512.28 3112
2512.75 3150
2513.23 2978
2513.70 3008
2514.17 2984
2514.65 2943
2515.12 2920
2515.59 3030
2516.06 2781
2516.54 2825
2517.01 2843
2517.48 2590
2517.96 2584
2518.43 2704
2518.90 2724
2519.38 2671
2519.85 2647
2520.32 2689
2520.80 2738
2521.27 2831
2521.74 2904
2522.22 2690
2522.69 2727
2523.16 2636
2523.64 2363
2524.11 2391
2524.58 2323
2525.06 2291
2525.53 2471
2526.01 2317
2526.48 2344
2526.95 2396
2527.43 2408
2527.90 2338
2528.38 2655
2528.85 2600
2529.32 2479
2529.80 2553
2530.27 2607
2530.75 2404
2531.22 2413
2531.70 2262
2532.17 2465
2532.64 2588
2533.12 2593
2533.59 2376
2534.07 2405
2534.54 2516
2535.02 2517
2535.49 2580
2535.97 2416
2536.44 2666
2536.92 2912
2537.39 2604
2537.87 2498
2538.34 2587
2538.82 2586
2539.29 2497
2539.77 2354
2540.24 2579
2540.72 2731
2541.19 2564
2541.67 2562
2542.14 2545
2542.62 2465
2543.09 2678
2543.57 2695
2544.04 2448
2544.52 2437
2545.00 2661
2545.47 2678
2545.95 2505
2546.42 2660
2546.90 2816
2547.37 2923
2547.85 2967
2548.33 3320
2548.80 3419
2549.28 3340
2549.75 3406
2550.23 3463
2550.71 3579
2551.18 3544
2551.66 3439
2552.14 3405
2552.61 3435
2553.09 3226
2553.57 3259
2554.04 3351
2554.52 3297
2554.99 3514
2555.47 3456
2555.95 3585
2556.42 3814
2556.90 4307
2557.38 4227
2557.86 4426
2558.33 4384
2558.81 4471
2559.29 4111
2559.76 3985
2560.24 4232
2560.72 3763
2561.19 3562
2561.67 3325
2562.15 3269
2562.63 3052
2563.10 2917
2563.58 2787
2564.06 2637
2564.54 2829
2565.01 2801
2565.49 2829
2565.97 3034
2566.45 2779
2566.92 2703
2567.40 3063
2567.88 2715
2568.36 2535
2568.83 2553
2569.31 2427
2569.79 2406
2570.27 2510
2570.75 2484
2571.22 2375
2571.70 2335
2572.18 2285
2572.66 2229
2573.14 2468
2573.62 2438
2574.09 2421
2574.57 2363
2575.05 2339
2575.53 2215
2576.01 2479
2576.49 2471
2576.97 2379
2577.44 2238
2577.92 2285
2578.40 2196
2578.88 2234
2579.36 2251
2579.84 2347
2580.32 2312
2580.80 2425
2581.27 2399
2581.75 2287
2582.23 2251
2582.71 2210
2583.19 2261
2583.67 2419
2584.15 2436
2584.63 2437
2585.11 2402
2585.59 2530
2586.07 2449
2586.55 2444
2587.03 2371
2587.51 2515
2587.99 2351
2588.47 2478
2588.94 2611
2589.42 2571
2589.90 2323
2590.38 2442
2590.86 2457
2591.34 2461
2591.82 2328
2592.30 2398
2592.78 2397
2593.26 2436
2593.74 2653
2594.22 2660
2594.71 2663
2595.19 2760
2595.67 2925
2596.15 2916
2596.63 2799
2597.11 2800
2597.59 2917
2598.07 3117
2598.55 3201
2599.03 3183
2599.51 3305
2599.99 3289
2600.47 3152
2600.95 3242
2601.43 3129
2601.91 3011
2602.40 2902
2602.88 2982
2603.36 2805
2603.84 2708
2604.32 2477
2604.80 2625
2605.28 2609
2605.76 2408
2606.24 2325
2606.73 2275
2607.21 2463
2607.69 2562
2608.17 2672
2608.65 2699
2609.13 2787
2609.62 2933
2610.10 3232
2610.58 3633
2611.06 3606
2611.54 3642
2612.02 4009
2612.51 4147
2612.99 4497
2613.47 4369
2613.95 4024
2614.43 4003
2614.92 3493
2615.40 3570
2615.88 3683
2616.36 3403
2616.85 3147
2617.33 3132
2617.81 3246
2618.29 2895
2618.78 2734
2619.26 2570
2619.74 2521
2620.22 2451
2620.71 2313
2621.19 2335
2621.67 2252
2622.15 2406
2622.64 2324
2623.12 2249
2623.60 2256
2624.09 2398
2624.57 2315
2625.05 2194
2625.53 2126
2626.02 2364
2626.50 2408
2626.98 2359
2627.47 2323
2627.95 2310
2628.43 2427
2628.92 2458
2629.40 2417
2629.88 2417
2630.37 2482
2630.85 2528
2631.34 2390
2631.82 2533
2632.30 2380
2632.79 2324
2633.27 2383
2633.75 2500
2634.24 2397
2634.72 2613
2635.21 2694
2635.69 2567
2636.17 2418
2636.66 2526
2637.14 2446
2637.63 2554
2638.11 2463
2638.60 2585
2639.08 2624
2639.56 2577
2640.05 2415
2640.53 2353
2641.02 2476
2641.50 2513
2641.99 2351
2642.47 2408
2642.96 2566
2643.44 2552
2643.93 2646
2644.41 2412
2644.90 2500
2645.38 2354
2645.87 2289
2646.35 2518
2646.84 2308
2647.32 2437
2647.81 2351
2648.29 2423
2648.78 2405
2649.26 2486
2649.75 2591
2650.23 2651
2650.72 2688
2651.20 2642
2651.69 2409
2652.17 2464
2652.66 2405
2653.15 2634
2653.63 2450
2654.12 2262
2654.60 2478
2655.09 2459
2655.57 2431
2656.06 2441
2656.55 2412
2657.03 2446
2657.52 2502
2658.00 2379
2658.49 2310
2658.98 2215
2659.46 2292
2659.95 2336
2660.44 2290
2660.92 2244
2661.41 2371
2661.90 2398
2662.38 2374
2662.87 2328
2663.35 2176
2663.84 2135
2664.33 2345
2664.81 2315
2665.30 2333
2665.79 2307
2666.28 2278
2666.76 2291
2667.25 2428
2667.74 2344
2668.22 2217
2668.71 2227
2669.20 2256
2669.68 2426
2670.17 2513
2670.66 2446
2671.15 2407
2671.63 2487
2672.12 2467
2672.61 2485
2673.10 2546
2673.58 2553
2674.07 2733
2674.56 2840
2675.05 2963
2675.53 3143
2676.02 3121
2676.51 3196
2677.00 3399
2677.49 3585
2677.97 3304
2678.46 3320
2678.95 3350
2679.44 3610
2679.93 3508
2680.41 3576
2680.90 3583
2681.39 3934
2681.88 3918
2682.37 3910
2682.85 4123
2683.34 4162
2683.83 4701
2684.32 4751
2684.81 5029
2685.30 4835
2685.79 5125
2686.27 5299
2686.76 5101
2687.25 5194
2687.74 5036
2688.23 4617
2688.72 4683
2689.21 4369
2689.70 3833
2690.19 3760
2690.67 3323
2691.16 3120
2691.65 2944
2692.14 2645
2692.63 2616
2693.12 2479
2693.61 2575
2694.10 2557
2694.59 2564
2695.08 2623
2695.57 2462
2696.06 2573
2696.55 2565
2697.04 2505
2697.53 2390
2698.02 2510
2698.51 2573
2699.00 2389
2699.49 2618
2699.98 2796
2700.47 2726
2700.96 2635
2701.45 2678
2701.94 2591
2702.43 2715
2702.92 2950
2703.41 2924
2703.90 2932
2704.39 2759
2704.88 2974
2705.37 3023
2705.86 3093
2706.35 3043
2706.84 2921
2707.33 2931
2707.82 2877
2708.31 2842
2708.80 2547
2709.29 2413
2709.78 2398
2710.27 2328
2710.77 2474
2711.26 2580
2711.75 2514
2712.24 2397
2712.73 2384
2713.22 2396
2713.71 2493
2714.20 2400
2714.69 2607
2715.19 2456
2715.68 2397
2716.17 2425
2716.66 2432
2717.15 2480
2717.64 2312
2718.13 2173
2718.63 2245
2719.12 2404
2719.61 2390
2720.10 2325
2720.59 2307
2721.08 2361
2721.58 2489
2722.07 2600
2722.56 2615
2723.05 2777
2723.54 2718
2724.04 2761
2724.53 2762
2725.02 2906
2725.51 2733
2726.01 2858
2726.50 2906
2726.99 3096
2727.48 2740
2727.98 2620
2728.47 2470
2728.96 2458
2729.45 2505
2729.95 2397
2730.44 2373
2730.93 2521
2731.42 2452
2731.92 2435
2732.41 2289
2732.90 2222
2733.40 2399
2733.89 2601
2734.38 2414
2734.87 2474
2735.37 2359
2735.86 2271
2736.35 2396
2736.85 2380
2737.34 2486
2737.83 2217
2738.33 2243
2738.82 2362
2739.31 2562
2739.81 2445
2740.30 2487
2740.79 2507
2741.29 2584
2741.78 2700
2742.28 2484
2742.77 2540
2743.26 2435
2743.76 2538
2744.25 2438
2744.75 2359
2745.24 2333
2745.73 2327
2746.23 2353
2746.72 2349
2747.22 2371
2747.71 2350
2748.20 2314
2748.70 2238
2749.19 2246
2749.69 2265
2750.18 2482
2750.68 2501
2751.17 2508
2751.67 2345
2752.16 2361
2752.66 2569
2753.15 2550
2753.64 2579
2754.14 2830
2754.63 3094
2755.13 3002
2755.62 3264
2756.12 3092
2756.61 3012
2757.11 3452
2757.60 3472
2758.10 3112
2758.59 3257
2759.09 3120
2759.59 2954
2760.08 3256
2760.58 3089
2761.07 2857
2761.57 2856
2762.06 2608
2762.56 2529
2763.05 2501
2763.55 2574
2764.05 2479
2764.54 2434
2765.04 2467
2765.53 2284
2766.03 2554
2766.52 2481
2767.02 2367
2767.52 2330
2768.01 2415
2768.51 2330
2769.00 2346
2769.50 2331
2770.00 2315
2770.49 2405
2770.99 2505
2771.49 2533
2771.98 2372
2772.48 2310
2772.98 2549
2773.47 2734
2773.97 2481
2774.47 2515
2774.96 2595
2775.46 2666
2775.96 2601
2776.45 2858
2776.95 2996
2777.45 3107
2777.94 2932
2778.44 3082
2778.94 2977
2779.43 2828
2779.93 2919
2780.43 3070
2780.93 3021
2781.42 2816
2781.92 2691
2782.42 2912
2782.92 2896
2783.41 3009
2783.91 2757
2784.41 2727
2784.91 2886
2785.40 2815
2785.90 2793
2786.40 2774
2786.90 2725
2787.39 2602
2787.89 2769
2788.39 2901
2788.89 2704
2789.39 2589
2789.88 2806
2790.38 2710
2790.88 2471
2791.38 2523
2791.88 2406
2792.37 2700
2792.87 2773
2793.37 2583
2793.87 2358
2794.37 2543
2794.87 2782
2795.37 2860
2795.86 3092
2796.36 3349
2796.86 3532
2797.36 3810
2797.86 4016
2798.36 4244
2798.86 4628
2799.35 4616
2799.85 5071
2800.35 5255
2800.85 4827
2801.35 4900
2801.85 4576
2802.35 4519
2802.85 3990
2803.35 3950
2803.85 3866
2804.35 3413
2804.85 3345
2805.34 3194
2805.84 3209
2806.34 3125
2806.84 3268
2807.34 3675
2807.84 4005
2808.34 4531
2808.84 4786
2809.34 4893
2809.84 5337
2810.34 6027
2810.84 6307
2811.34 6272
2811.84 6525
2812.34 6279
2812.84 6444
2813.34 6138
2813.84 5656
2814.34 5315
2814.84 4814
2815.34 4569
2815.84 4269
2816.34 3666
2816.84 3622
2817.34 3320
2817.84 3026
2818.35 3312
2818.85 3144
2819.35 3340
2819.85 3281
2820.35 3347
2820.85 3562
2821.35 3467
2821.85 3798
2822.35 3552
2822.85 3505
2823.35 3453
2823.85 3275
2824.36 3453
2824.86 3158
2825.36 3144
2825.86 2953
2826.36 2788
2826.86 2838
2827.36 2878
2827.86 2863
2828.37 2751
2828.87 2938
2829.37 2897
2829.87 2879
2830.37 2870
2830.87 2861
2831.38 2949
2831.88 2840
2832.38 2701
2832.88 2970
2833.38 3090
2833.88 3142
2834.39 2998
2834.89 3197
2835.39 3247
2835.89 3174
2836.40 3359
2836.90 3453
2837.40 3413
2837.90 3343
2838.40 3326
2838.91 3191
2839.41 3387
2839.91 3185
2840.41 3082
2840.92 2955
2841.42 2706
2841.92 2736
2842.42 2537
2842.93 2580
2843.43 2634
2843.93 2451
2844.44 2703
2844.94 2640
2845.44 2434
2845.94 2884
2846.45 2896
2846.95 2915
2847.45 3029
2847.96 2846
2848.46 2918
2848.96 2860
2849.47 2954
2849.97 3018
2850.47 3225
2850.98 3024
2851.48 3058
2851.98 2876
2852.49 2716
2852.99 2815
2853.50 2812
2854.00 2615
2854.50 2584
2855.01 2719
2855.51 2557
2856.01 2556
2856.52 2453
2857.02 2560
2857.53 2633
2858.03 2687
2858.53 2589
2859.04 2555
2859.54 2627
2860.05 2653
2860.55 2920
2861.06 3115
2861.56 2988
2862.06 2862
2862.57 2847
2863.07 3013
2863.58 3154
2864.08 3061
2864.59 3065
2865.09 3272
2865.60 3099
2866.10 2965
2866.61 2853
2867.11 2813
2867.62 2592
2868.12 2666
2868.63 2671
2869.13 2406
2869.64 2316
2870.14 2425
2870.65 2457
2871.15 2419
2871.66 2477
2872.16 2490
2872.67 2491
2873.17 2642
2873.68 2578
2874.18 2555
2874.69 2605
2875.20 2580
2875.70 2591
2876.21 2552
2876.71 2556
2877.22 2604
2877.72 2538
2878.23 2632
2878.74 2819
2879.24 2761
2879.75 2616
2880.25 2771
2880.76 2869
2881.27 2951
2881.77 3084
2882.28 3053
2882.79 2886
2883.29 3048
2883.80 3134
2884.30 3132
2884.81 3312
2885.32 3295
2885.82 3339
2886.33 3540
2886.84 3576
2887.34 3806
2887.85 3992
2888.36 4164
2888.86 4600
2889.37 4717
2889.88 4544
2890.38 4622
2890.89 4782
2891.40 4651
2891.91 4539
2892.41 4395
2892.92 3947
2893.43 3598
2893.93 3306
2894.44 3250
2894.95 3221
2895.46 3114
2895.96 2887
2896.47 2833
2896.98 2897
2897.49 2808
2897.99 2808
2898.50 2803
2899.01 2752
2899.52 2904
2900.03 3080
2900.53 2877
2901.04 3103
2901.55 2994
2902.06 3232
2902.56 3236
2903.07 2998
2903.58 3213
2904.09 3226
2904.60 3085
2905.11 3202
2905.61 3235
2906.12 3004
2906.63 3072
2907.14 3162
2907.65 3283
2908.16 3274
2908.66 2995
2909.17 3120
2909.68 2983
2910.19 3241
2910.70 3263
2911.21 3172
2911.72 3052
2912.23 3249
2912.73 3077
2913.24 3008
2913.75 3000
2914.26 3060
2914.77 3140
2915.28 3019
2915.79 3037
2916.30 3073
2916.81 2933
2917.32 2955
2917.83 2947
2918.33 3118
2918.84 3188
2919.35 2637
2919.86 2631
2920.37 2775
2920.88 2806
2921.39 2674
2921.90 2816
2922.41 3006
2922.92 2996
2923.43 3149
2923.94 3184
2924.45 3634
2924.96 4024
2925.47 4486
2925.98 4853
2926.49 5436
2927.00 6110
2927.51 6276
2928.02 6620
2928.53 6956
2929.04 6697
2929.55 6789
2930.06 6007
2930.57 5673
2931.08 5395
2931.59 4612
2932.11 4249
2932.62 3840
2933.13 3632
2933.64 3405
2934.15 3138
2934.66 3075
2935.17 3155
2935.68 2823
2936.19 2860
2936.70 2903
2937.21 2957
2937.72 2986
2938.24 2961
2938.75 2813
2939.26 2902
2939.77 2855
2940.28 2736
2940.79 2811
2941.30 2688
2941.81 2851
2942.33 2729
2942.84 2712
2943.35 2746
2943.86 2663
2944.37 2787
2944.88 2954
2945.40 3283
2945.91 3274
2946.42 3152
2946.93 3309
2947.44 3534
2947.96 3697
2948.47 3642
2948.98 3686
2949.49 3721
2950.00 3682
2950.52 3756
2951.03 3718
2951.54 3569
2952.05 3424
2952.57 3407
2953.08 3186
2953.59 3151
2954.10 3063
2954.62 3041
2955.13 2825
2955.64 2819
2956.15 2821
2956.67 2875
2957.18 2819
2957.69 2734
2958.20 2822
2958.72 2815
2959.23 2630
2959.74 2700
2960.26 2601
2960.77 2920
2961.28 3126
2961.80 2982
2962.31 2833
2962.82 2967
2963.34 3206
2963.85 3304
2964.36 3446
2964.88 3610
2965.39 3470
2965.90 3252
2966.42 3238
2966.93 3023
2967.44 2955
2967.96 2957
2968.47 2995
2968.98 3092
2969.50 2954
2970.01 2848
2970.53 2740
2971.04 2747
2971.55 2781
2972.07 2603
2972.58 2562
2973.10 2465
2973.61 2463
2974.12 2390
2974.64 2642
2975.15 2759
2975.67 2676
2976.18 2599
2976.70 2598
2977.21 2577
2977.73 2844
2978.24 2635
2978.75 2607
2979.27 2770
2979.78 2764
2980.30 2845
2980.81 2678
2981.33 2701
2981.84 2885
2982.36 3023
2982.87 2977
2983.39 3001
2983.90 3032
2984.42 2999
2984.93 3000
2985.45 3039
2985.96 3001
2986.48 2986
2987.00 3007
2987.51 3105
2988.03 3227
2988.54 3193
2989.06 3330
2989.57 3059
2990.09 3011
2990.60 3067
2991.12 3100
2991.64 3089
2992.15 3101
2992.67 2878
2993.18 3021
2993.70 3026
2994.21 3242
2994.73 3055
2995.25 3184
2995.76 3117
2996.28 3379
2996.80 3637
2997.31 3841
2997.83 4153
2998.34 4521
2998.86 4465
2999.38 4905
2999.89 5048
3000.41 5281
3000.93 5343
3001.44 5331
3001.96 5180
3002.48 5365
3002.99 5136
3003.51 4938
3004.03 4992
3004.54 4507
3005.06 4579
3005.58 4551
3006.09 4707
3006.61 5026
3007.13 4743
3007.65 4678
3008.16 4682
3008.68 4760
3009.20 4679
3009.71 4386
3010.23 4050
3010.75 3928
3011.27 3701
3011.78 3532
3012.30 3392
3012.82 3224
3013.34 3052
3013.85 3064
3014.37 3134
3014.89 2895
3015.41 2719
3015.93 2856
3016.44 2861
3016.96 2926
3017.48 2783
3018.00 3013
3018.52 2937
3019.03 3114
3019.55 3097
3020.07 2996
3020.59 3077
3021.11 3184
3021.63 3258
3022.14 3182
3022.66 3510
3023.18 3619
3023.70 3501
3024.22 3690
3024.74 3884
3025.25 4016
3025.77 3875
3026.29 4006
3026.81 4177
3027.33 4211
3027.85 4124
3028.37 4228
3028.89 4222
3029.41 4233
3029.92 4119
3030.44 3630
3030.96 3637
3031.48 3705
3032.00 3363
3032.52 3527
3033.04 3570
3033.56 3385
3034.08 3678
3034.60 3867
3035.12 4117
3035.64 4553
3036.16 5097
3036.68 5546
3037.20 6054
3037.72 6073
3038.24 6193
3038.76 6699
3039.28 6672
3039.80 6516
3040.32 6164
3040.84 5775
3041.36 5613
3041.88 5156
3042.40 4986
3042.92 4576
3043.44 4060
3043.96 3757
3044.48 3578
3045.00 3205
3045.52 3168
3046.04 3026
3046.56 2920
3047.08 2948
3047.60 2994
3048.12 2862
3048.64 2862
3049.16 2863
3049.68 2894
3050.20 2867
3050.72 2981
3051.24 2928
3051.77 2840
3052.29 2802
3052.81 2793
3053.33 2705
3053.85 2736
3054.37 2725
3054.89 2766
3055.41 2601
3055.93 2801
3056.46 2782
3056.98 2945
3057.50 3122
3058.02 2846
3058.54 2783
3059.06 3008
3059.58 3134
3060.11 2982
3060.63 2906
3061.15 2994
3061.67 2945
3062.19 2765
3062.71 2870
3063.24 2955
3063.76 2827
3064.28 2864
3064.80 2935
3065.32 3225
3065.85 3193
3066.37 2980
3066.89 3217
3067.41 3265
3067.94 3178
3068.46 3186
3068.98 3228
3069.50 3100
3070.03 3126
3070.55 3094
3071.07 2932
3071.59 2638
3072.12 2959
3072.64 2937
3073.16 3054
3073.68 3147
3074.21 3239
3074.73 3207
3075.25 3269
3075.78 3393
3076.30 3414
3076.82 3408
3077.34 3308
3077.87 3685
3078.39 3757
3078.91 3600
3079.44 3142
3079.96 3287
3080.48 3368
3081.01 3195
3081.53 3274
3082.05 3197
3082.58 3199
3083.10 3472
3083.63 3183
3084.15 3344
3084.67 3202
3085.20 3130
3085.72 3115
3086.24 3006
3086.77 3156
3087.29 2993
3087.82 2812
3088.34 2832
3088.86 2779
3089.39 2772
3089.91 2885
3090.44 2875
3090.96 2871
3091.49 2663
3092.01 2809
3092.53 2972
3093.06 2867
3093.58 2830
3094.11 2917
3094.63 2900
3095.16 2968
3095.68 2955
3096.21 2938
3096.73 3017
3097.26 3073
3097.78 3085
3098.31 3105
3098.83 3200
3099.36 3441
3099.88 3632
3100.41 3559
3100.93 3920
3101.46 4001
3101.98 4194
3102.51 4728
3103.03 5402
3103.56 5868
3104.08 6275
3104.61 7352
3105.13 7387
3105.66 8046
3106.18 8154
3106.71 8046
3107.24 7768
3107.76 7371
3108.29 6877
3108.81 6609
3109.34 5777
3109.86 4914
3110.39 4370
3110.92 4028
3111.44 3650
3111.97 3694
3112.49 3717
3113.02 3577
3113.55 3432
3114.07 3286
3114.60 3396
3115.12 3501
3115.65 3420
3116.18 3587
3116.70 3385
3117.23 3242
3117.76 3038
3118.28 2832
3118.81 2977
3119.34 2753
3119.86 2584
3120.39 2662
3120.92 2650
3121.44 2678
3121.97 2547
3122.50 2709
3123.02 2837
3123.55 2804
3124.08 2814
3124.61 2979
3125.13 2910
3125.66 2928
3126.19 2934
3126.72 2897
3127.24 2996
3127.77 2852
3128.30 2902
3128.82 2936
3129.35 2909
3129.88 2944
3130.41 2793
3130.93 2774
3131.46 2599
3131.99 2534
3132.52 2655
3133.05 2474
3133.57 2566
3134.10 2486
3134.63 2540
3135.16 2517
3135.69 2518
3136.21 2660
3136.74 2631
3137.27 2631
3137.80 2748
3138.33 2877
3138.85 2784
3139.38 2990
3139.91 3061
3140.44 2916
3140.97 2872
3141.50 3061
3142.03 2886
3142.55 2875
3143.08 2758
3143.61 2715
3144.14 2824
3144.67 2613
3145.20 2727
3145.73 2926
3146.26 2822
3146.79 2771
3147.31 2957
3147.84 3085
3148.37 3116
3148.90 3247
3149.43 3212
3149.96 3327
3150.49 3512
3151.02 3329
3151.55 3501
3152.08 3439
3152.61 3396
3153.14 3235
3153.67 3229
3154.20 3151
3154.73 3091
3155.25 3128
3155.78 3030
3156.31 3110
3156.84 2938
3157.37 2902
3157.90 2824
3158.43 2812
3158.96 2807
3159.49 2758
3160.02 2870
3160.55 2782
3161.08 2864
3161.61 2679
3162.14 2627
3162.68 2872
3163.21 2861
3163.74 2680
3164.27 2646
3164.80 2722
3165.33 2668
3165.86 2614
3166.39 2532
3166.92 2587
3167.45 2881
3167.98 2764
3168.51 2812
3169.04 3169
3169.57 3280
3170.10 3418
3170.64 3530
3171.17 3580
3171.70 3238
3172.23 3215
3172.76 3238
3173.29 3199
3173.82 2919
3174.35 2786
3174.88 2887
3175.42 2874
3175.95 2726
3176.48 2804
3177.01 2642
3177.54 2623
3178.07 2817
3178.61 2894
3179.14 2793
3179.67 2524
3180.20 2538
3180.73 2679
3181.26 2798
3181.80 2801
3182.33 2684
3182.86 2700
3183.39 2710
3183.92 2799
3184.46 2933
3184.99 2864
3185.52 2721
3186.05 2653
3186.59 2562
3187.12 2621
3187.65 2551
3188.18 2558
3188.72 2558
3189.25 2619
3189.78 2570
3190.31 2536
3190.85 2753
3191.38 2658
3191.91 2420
3192.44 2468
3192.98 2529
3193.51 2453
3194.04 2398
3194.58 2396
3195.11 2491
3195.64 2556
3196.17 2464
3196.71 2380
3197.24 2559
3197.77 2544
3198.31 2667
3198.84 2590
3199.37 2497
3199.91 2593
3200.44 2695
3200.98 2847
3201.51 2829
3202.04 2730
3202.58 2828
3203.11 2790
3203.64 3019
3204.18 3051
3204.71 2941
3205.24 3013
3205.78 2911
3206.31 3190
3206.85 3006
3207.38 2971
3207.91 3263
3208.45 3072
3208.98 2909
3209.52 3002
3210.05 2984
3210.59 2916
3211.12 2838
3211.65 2856
3212.19 2672
3212.72 2724
3213.26 2516
3213.79 2766
3214.33 2840
3214.86 2768
3215.40 2811
3215.93 2718
3216.47 2470
3217.00 2528
3217.54 2432
3218.07 2456
3218.61 2533
3219.14 2376
3219.68 2498
3220.21 2737
3220.75 2827
3221.28 2787
3221.82 2498
3222.35 2806
3222.89 2734
3223.42 2696
3223.96 2653
3224.49 2786
3225.03 2775
3225.57 2795
3226.10 2701
3226.64 2676
3227.17 2836
3227.71 2790
3228.24 2875
3228.78 2695
3229.32 2845
3229.85 2709
3230.39 2628
3230.92 2657
3231.46 2509
3232.00 2677
3232.53 2517
3233.07 2531
3233.60 2654
3234.14 2571
3234.68 2542
3235.21 2564
3235.75 2645
3236.29 2580
3236.82 2419
3237.36 2468
3237.90 2761
3238.43 2694
3238.97 2761
3239.51 2704
3240.04 2690
3240.58 2823
3241.12 2648
3241.65 2766
3242.19 2738
3242.73 2643
3243.26 2801
3243.80 2835
3244.34 2808
3244.88 2800
3245.41 2780
3245.95 2671
3246.49 2640
3247.02 2809
3247.56 2701
3248.10 2590
3248.64 2591
3249.17 2614
3249.71 2479
3250.25 2450
3250.79 2736
3251.33 2665
3251.86 2709
3252.40 2748
3252.94 2884
3253.48 2798
3254.01 2767
3254.55 2887
3255.09 2896
3255.63 2877
3256.17 2856
3256.70 3100
3257.24 3201
3257.78 3271
3258.32 3250
3258.86 3435
3259.40 3375
3259.93 3634
3260.47 3674
3261.01 3893
3261.55 3850
3262.09 3895
3262.63 4058
3263.17 4315
3263.70 4218
3264.24 4224
3264.78 4519
3265.32 4459
3265.86 4101
3266.40 4043
3266.94 4136
3267.48 4125
3268.02 3958
3268.56 3791
3269.09 4256
3269.63 3931
3270.17 3824
3270.71 3821
3271.25 3721
3271.79 3537
3272.33 3379
3272.87 3439
3273.41 3229
3273.95 3034
3274.49 2993
3275.03 3062
3275.57 2966
3276.11 3121
3276.65 3021
3277.19 2909
3277.73 2901
3278.27 3107
3278.81 3144
3279.35 3264
3279.89 3342
3280.43 3328
3280.97 3432
3281.51 3428
3282.05 3474
3282.59 3209
3283.13 3160
3283.67 3270
3284.21 3309
3284.75 3246
3285.29 3202
3285.83 3466
3286.37 3536
3286.91 3470
3287.45 3554
3287.99 3626
3288.53 3426
3289.08 3660
3289.62 3438
3290.16 3599
3290.70 3523
3291.24 3564
3291.78 3646
3292.32 3322
3292.86 3251
3293.40 3476
3293.95 3840
3294.49 4018
3295.03 4029
3295.57 4417
3296.11 4643
3296.65 5027
3297.19 5381
3297.73 5626
3298.28 6085
3298.82 6178
3299.36 6305
3299.90 6075
3300.44 5810
3300.99 5478
3301.53 5083
3302.07 4878
3302.61 4688
3303.15 4476
3303.69 4262
3304.24 4023
3304.78 3831
3305.32 3589
3305.86 3582
3306.41 3417
3306.95 3662
3307.49 3628
3308.03 3631
3308.58 3525
3309.12 3622
3309.66 3575
3310.20 3747
3310.75 3760
3311.29 3711
3311.83 3732
3312.37 3803
3312.92 3744
3313.46 3960
3314.00 3999
3314.54 3809
3315.09 4050
3315.63 4183
3316.17 4220
3316.72 4512
3317.26 4961
3317.80 5272
3318.35 5131
3318.89 5255
3319.43 5422
3319.98 5491
3320.52 5313
3321.06 5311
3321.61 4904
3322.15 5013
3322.69 4780
3323.24 4671
3323.78 4643
3324.33 4768
3324.87 4545
3325.41 4537
3325.96 4412
3326.50 4245
3327.04 4553
3327.59 4304
3328.13 4371
3328.68 4229
3329.22 4078
3329.76 4116
3330.31 3863
3330.85 3752
3331.40 3956
3331.94 4045
3332.49 4234
3333.03 4549
3333.58 4805
3334.12 5652
3334.66 6373
3335.21 7551
3335.75 8840
3336.30 10343
3336.84 11466
3337.39 12758
3337.93 14552
3338.48 15106
3339.02 16519
3339.57 17207
3340.11 16283
3340.66 15370
3341.20 14751
3341.75 13288
3342.29 11247
3342.84 9738
3343.38 8189
3343.93 7200
3344.47 6413
3345.02 5564
3345.57 4952
3346.11 4495
3346.66 4164
3347.20 3924
3347.75 3740
3348.29 3920
3348.84 3879
3349.38 3873
3349.93 3676
3350.48 3603
3351.02 3628
3351.57 3652
3352.11 3787
3352.66 3763
3353.21 3671
3353.75 3567
3354.30 3955
3354.84 4244
3355.39 4336
3355.94 4264
3356.48 4436
3357.03 4706
3357.58 4580
3358.12 4763
3358.67 4560
3359.22 4761
3359.76 4612
3360.31 4483
3360.86 4259
3361.40 3922
3361.95 3573
3362.50 3634
3363.04 3534
3363.59 3397
3364.14 3420
3364.68 3290
3365.23 3165
3365.78 3174
3366.33 2989
3366.87 3112
3367.42 3131
3367.97 3103
3368.51 3143
3369.06 3085
3369.61 3115
3370.16 3086
3370.70 3048
3371.25 3034
3371.80 3079
3372.35 3013
3372.90 3126
3373.44 3128
3373.99 3274
3374.54 3468
3375.09 3501
3375.63 3626
3376.18 3693
3376.73 3588
3377.28 3641
3377.83 3572
3378.37 3711
3378.92 3591
3379.47 3564
3380.02 3320
3380.57 3165
3381.12 3178
3381.66 3013
3382.21 2959
3382.76 2998
3383.31 2785
3383.86 2793
3384.41 2825
3384.96 2836
3385.50 2675
3386.05 2720
3386.60 2702
3387.15 2600
3387.70 2744
3388.25 2678
3388.80 2600
3389.35 2660
3389.90 2603
3390.44 2669
3390.99 2749
3391.54 2714
3392.09 2666
3392.64 2704
3393.19 2639
3393.74 2743
3394.29 2754
3394.84 2639
3395.39 2682
3395.94 2896
3396.49 2835
3397.04 2662
3397.59 2850
3398.14 2811
3398.69 2846
3399.24 2866
3399.79 2585
3400.34 2694
3400.89 2608
3401.44 2554
3401.99 2545
3402.54 2530
3403.09 2560
3403.64 2545
3404.19 2528
3404.74 2511
3405.29 2646
3405.84 2371
3406.39 2452
3406.94 2476
3407.49 2291
3408.04 2502
3408.59 2540
3409.14 2465
3409.69 2454
3410.24 2483
3410.79 2542
3411.34 2581
3411.89 2589
3412.45 2576
3413.00 2435
3413.55 2807
3414.10 2844
3414.65 2750
3415.20 2662
3415.75 2885
3416.30 2741
3416.85 2902
3417.41 2873
3417.96 2772
3418.51 2698
3419.06 2678
3419.61 2507
3420.16 2444
3420.71 2295
3421.27 2362
3421.82 2166
3422.37 2298
3422.92 2373
3423.47 2370
3424.02 2413
3424.58 2464
3425.13 2596
3425.68 2588
3426.23 2747
3426.78 2810
3427.34 2653
3427.89 2865
3428.44 2651
3428.99 2715
3429.55 2849
3430.10 2776
3430.65 2408
3431.20 2461
3431.76 2513
3432.31 2379
3432.86 2501
3433.41 2383
3433.97 2386
3434.52 2327
3435.07 2349
3435.62 2346
3436.18 2439
3436.73 2417
3437.28 2571
3437.84 2616
3438.39 2520
3438.94 2416
3439.49 2427
3440.05 2315
3440.60 2332
3441.15 2443
3441.71 2422
3442.26 2304
3442.81 2376
3443.37 2318
3443.92 2562
3444.47 2670
3445.03 2732
3445.58 2309
3446.13 2425
3446.69 2431
3447.24 2270
3447.80 2203
3448.35 2292
3448.90 2344
3449.46 2405
3450.01 2223
3450.57 2311
3451.12 2338
3451.67 2363
3452.23 2344
3452.78 2321
3453.34 2328
3453.89 2267
3454.44 2356
3455.00 2245
3455.55 2217
3456.11 2320
3456.66 2201
3457.22 2227
3457.77 2216
3458.33 2145
3458.88 2179
3459.43 2092
3459.99 1942
3460.54 2144
3461.10 2078
3461.65 2087
3462.21 2210
3462.76 2292
3463.32 2215
3463.87 2165
3464.43 2217
3464.98 2248
3465.54 2308
3466.09 2439
3466.65 2425
3467.21 2484
3467.76 2435
3468.32 2233
3468.87 2374
3469.43 2324
3469.98 2327
3470.54 2635
3471.09 2638
3471.65 2623
3472.20 2575
3472.76 2568
3473.32 2540
3473.87 2653
3474.43 2500
3474.98 2564
3475.54 2493
3476.10 2347
3476.65 2334
3477.21 2415
3477.76 2484
3478.32 2520
3478.88 2381
3479.43 2688
3479.99 2618
3480.55 2590
3481.10 2610
3481.66 2743
3482.22 3011
3482.77 2795
3483.33 2909
3483.89 2783
3484.44 2948
3485.00 2994
3485.56 3008
3486.11 2937
3486.67 2875
3487.23 2915
3487.78 2853
3488.34 2904
3488.90 2947
3489.45 2932
3490.01 3317
3490.57 3394
3491.13 3509
3491.68 3526
3492.24 3940
3492.80 4440
3493.35 4748
3493.91 4914
3494.47 5184
3495.03 5532
3495.58 5519
3496.14 5282
3496.70 5104
3497.26 4882
3497.82 4826
3498.37 5005
3498.93 5070
3499.49 5053
3500.05 4935
3500.61 5082
3501.16 5610
3501.72 5543
3502.28 5718
3502.84 5980
3503.40 6695
3503.95 7316
3504.51 7529
3505.07 7530
3505.63 8170
3506.19 8511
3506.75 9070
3507.30 9083
3507.86 9334
3508.42 9496
3508.98 9701
3509.54 9661
3510.10 8727
3510.66 8462
3511.22 7646
3511.77 6812
3512.33 6221
3512.89 5421
3513.45 4768
3514.01 4023
3514.57 3847
3515.13 3571
3515.69 3566
3516.25 3262
3516.81 3153
3517.37 3102
3517.92 2886
3518.48 2841
3519.04 2969
3519.60 2804
3520.16 2931
3520.72 3036
3521.28 2982
3521.84 2915
3522.40 3060
3522.96 2838
3523.52 2901
3524.08 2862
3524.64 3031
3525.20 3006
3525.76 3181
3526.32 3145
3526.88 3033
3527.44 3069
3528.00 3017
3528.56 3008
3529.12 3200
3529.68 3014
3530.24 2884
3530.80 2821
3531.36 2677
3531.92 2706
3532.48 2768
3533.04 2675
3533.60 2712
3534.17 2846
3534.73 2760
3535.29 2665
3535.85 2786
3536.41 3014
3536.97 2979
3537.53 3016
3538.09 3174
3538.65 3034
3539.21 3070
3539.77 3069
3540.34 3227
3540.90 3183
3541.46 3077
3542.02 3247
3542.58 3144
3543.14 3140
3543.70 3339
3544.26 3298
3544.83 3355
3545.39 3355
3545.95 3362
3546.51 3295
3547.07 3389
3547.63 3436
3548.20 3330
3548.76 3315
3549.32 3198
3549.88 3039
3550.44 3116
3551.01 2926
3551.57 2939
3552.13 2679
3552.69 2800
3553.25 2868
3553.82 2940
3554.38 2961
3554.94 3374
3555.50 3476
3556.07 3406
3556.63 3647
3557.19 3635
3557.75 3673
3558.32 3980
3558.88 3829
3559.44 3944
3560.00 3861
3560.57 3758
3561.13 3593
3561.69 3268
3562.26 3151
3562.82 3213
3563.38 2849
3563.94 2825
3564.51 2844
3565.07 2837
3565.63 2729
3566.20 2516
3566.76 2525
3567.32 2547
3567.89 2456
3568.45 2564
3569.01 2694
3569.58 2571
3570.14 2666
3570.70 2584
3571.27 2587
3571.83 2393
3572.39 2402
3572.96 2547
3573.52 2488
3574.09 2430
3574.65 2564
3575.21 2501
3575.78 2527
3576.34 2647
3576.91 2606
3577.47 2802
3578.03 2782
3578.60 2796
3579.16 2892
3579.73 2931
3580.29 2913
3580.86 2774
3581.42 2851
3581.98 2922
3582.55 2850
3583.11 2997
3583.68 2938
3584.24 2825
3584.81 2601
3585.37 2594
3585.94 2570
3586.50 2544
3587.07 2593
3587.63 2596
3588.20 2485
3588.76 2588
3589.33 2480
3589.89 2555
3590.46 2409
3591.02 2282
3591.59 2383
3592.15 2337
3592.72 2353
3593.28 2427
3593.85 2466
3594.41 2490
3594.98 2422
3595.54 2415
3596.11 2318
3596.68 2428
3597.24 2374
3597.81 2225
3598.37 2364
3598.94 2395
3599.50 2550
3600.07 2379
3600.64 2404
3601.20 2423
3601.77 2503
3602.33 2521
3602.90 2345
3603.47 2357
3604.03 2637
3604.60 2578
3605.16 2584
3605.73 2730
3606.30 2670
3606.86 2677
3607.43 2504
3608.00 2386
3608.56 2419
3609.13 2457
3609.70 2420
3610.26 2303
3610.83 2226
3611.40 2202
3611.96 2310
3612.53 2455
3613.10 2190
3613.66 2131
3614.23 2202
3614.80 2398
3615.36 2446
3615.93 2725
3616.50 2822
3617.07 3399
3617.63 3994
3618.20 4363
3618.77 4994
3619.34 5368
3619.90 6249
3620.47 6736
3621.04 6941
3621.61 7120
3622.17 7155
3622.74 7183
3623.31 6680
3623.88 6656
3624.44 5820
3625.01 5081
3625.58 4325
3626.15 4045
3626.72 3539
3627.28 3219
3627.85 3008
3628.42 2651
3628.99 2558
3629.56 2625
3630.12 2356
3630.69 2163
3631.26 2194
3631.83 2299
3632.40 2268
3632.97 2361
3633.53 2398
3634.10 2386
3634.67 2228
3635.24 2257
3635.81 2257
3636.38 2428
3636.95 2414
3637.52 2339
3638.08 2310
3638.65 2252
3639.22 2308
3639.79 2408
3640.36 2226
3640.93 2433
3641.50 2409
3642.07 2603
3642.64 2772
3643.21 2939
3643.78 2919
3644.34 2828
3644.91 2992
3645.48 3372
3646.05 3121
3646.62 3134
3647.19 3178
3647.76 2964
3648.33 3066
3648.90 3038
3649.47 2977
3650.04 2998
3650.61 3045
3651.18 2963
3651.75 2867
3652.32 2903
3652.89 2829
3653.46 2855
3654.03 2967
3654.60 2824
3655.17 2912
3655.74 2994
3656.31 3231
3656.88 3143
3657.45 3230
3658.02 3249
3658.59 3277
3659.16 3344
3659.73 3471
3660.30 3551
3660.87 3692
3661.45 3759
3662.02 3658
3662.59 3747
3663.16 3568
3663.73 3600
3664.30 3568
3664.87 3553
3665.44 3393
3666.01 3430
3666.58 3407
3667.15 3377
3667.73 3195
3668.30 3253
3668.87 3326
3669.44 3377
3670.01 3464
3670.58 3333
3671.15 3479
3671.73 3282
3672.30 3124
3672.87 3005
3673.44 3047
3674.01 3113
3674.58 2969
3675.16 2925
3675.73 2751
3676.30 2827
3676.87 2884
3677.44 2879
3678.01 3000
3678.59 2833
3679.16 2847
3679.73 2932
3680.30 2872
3680.88 2584
3681.45 2636
3682.02 2745
3682.59 2655
3683.16 2689
3683.74 2856
3684.31 2832
3684.88 2620
3685.45 2476
3686.03 2702
3686.60 2731
3687.17 2864
3687.74 2830
3688.32 2889
3688.89 3010
3689.46 3236
3690.04 3213
3690.61 3422
3691.18 3566
3691.76 3334
3692.33 3331
3692.90 3372
3693.47 3539
3694.05 3518
3694.62 3508
3695.19 3338
3695.77 3110
3696.34 3406
3696.91 3334
3697.49 2773
3698.06 2838
3698.64 2809
3699.21 2866
3699.78 2774
3700.36 2526
3700.93 2513
3701.50 2487
3702.08 2658
3702.65 2639
3703.23 2466
3703.80 2311
3704.37 2499
3704.95 2490
3705.52 2512
3706.10 2513
3706.67 2565
3707.24 2609
3707.82 2566
3708.39 2482
3708.97 2367
3709.54 2540
3710.12 2365
3710.69 2414
3711.27 2293
3711.84 2385
3712.41 2504
3712.99 2450
3713.56 2467
3714.14 2352
3714.71 2353
3715.29 2396
3715.86 2669
3716.44 2562
3717.01 2524
3717.59 2448
3718.16 2612
3718.74 2719
3719.31 2524
3719.89 2445
3720.46 2630
3721.04 2649
3721.61 2643
3722.19 2656
3722.77 2504
3723.34 2498
3723.92 2489
3724.49 2310
3725.07 2273
3725.64 2420
3726.22 2529
3726.79 2467
3727.37 2535
3727.95 2378
3728.52 2294
3729.10 2261
3729.67 2466
3730.25 2480
3730.83 2475
3731.40 2637
3731.98 2992
3732.56 3033
3733.13 3121
3733.71 3310
3734.28 3423
3734.86 3774
3735.44 3735
3736.01 3917
3736.59 3999
3737.17 4100
3737.74 4020
3738.32 3936
3738.90 3431
3739.47 3392
3740.05 3404
3740.63 3211
3741.20 2928
3741.78 2782
3742.36 2820
3742.93 2737
3743.51 2627
3744.09 2455
3744.67 2562
3745.24 2633
3745.82 2532
3746.40 2557
3746.97 2440
3747.55 2416
3748.13 2403
3748.71 2441
3749.28 2496
3749.86 2267
3750.44 2584
3751.02 2524
3751.59 2346
3752.17 2233
3752.75 2312
3753.33 2267
3753.91 2239
3754.48 2302
3755.06 2269
3755.64 2417
3756.22 2519
3756.80 2589
3757.37 2584
3757.95 2698
3758.53 2802
3759.11 3058
3759.69 3092
3760.27 3458
3760.84 3567
3761.42 3777
3762.00 3848
3762.58 3800
3763.16 3859
3763.74 3675
3764.31 3480
3764.89 3449
3765.47 3204
3766.05 3312
3766.63 3120
3767.21 2993
3767.79 2836
3768.37 2551
3768.95 2398
3769.52 2498
3770.10 2351
3770.68 2227
3771.26 2391
3771.84 2291
3772.42 2387
3773.00 2411
3773.58 2368
3774.16 2412
3774.74 2478
3775.32 2386
3775.90 2360
3776.48 2418
3777.06 2349
3777.64 2257
3778.22 2439
3778.80 2439
3779.38 2419
3779.96 2245
3780.54 2145
3781.12 2269
3781.70 2271
3782.28 2242
3782.86 2322
3783.44 2180
3784.02 2323
3784.60 2108
3785.18 2101
3785.76 2171
3786.34 2282
3786.92 2178
3787.50 2250
3788.08 2261
3788.66 2389
3789.24 2273
3789.82 2108
3790.40 2239
3790.98 2246
3791.56 2314
3792.14 2273
3792.72 2459
3793.30 2505
3793.89 2371
3794.47 2246
3795.05 2191
3795.63 2251
3796.21 2370
3796.79 2290
3797.37 2238
3797.95 2318
3798.53 2411
3799.12 2496
3799.70 2454
3800.28 2416
3800.86 2620
3801.44 2639
3802.02 2757
3802.60 2832
3803.19 2854
3803.77 2881
3804.35 2642
3804.93 2784
3805.51 3014
3806.10 2829
3806.68 2708
3807.26 2626
3807.84 2713
3808.42 2456
3809.01 2457
3809.59 2797
3810.17 2652
3810.75 2686
3811.33 2639
3811.92 2721
3812.50 2868
3813.08 2745
3813.66 2652
3814.25 2757
3814.83 2709
3815.41 2726
3815.99 2751
3816.58 2739
3817.16 2733
3817.74 2585
3818.32 2815
3818.91 2800
3819.49 2553
3820.07 2656
3820.66 2591
3821.24 2598
3821.82 2465
3822.41 2493
3822.99 2518
3823.57 2483
3824.16 2403
3824.74 2307
3825.32 2378
3825.91 2355
3826.49 2182
3827.07 2253
3827.66 2065
3828.24 2070
3828.82 2149
3829.41 2138
3829.99 2141
3830.57 2206
3831.16 2379
3831.74 2455
3832.33 2418
3832.91 2324
3833.49 2367
3834.08 2516
3834.66 2468
3835.25 2386
3835.83 2437
3836.41 2469
3837.00 2394
3837.58 2469
3838.17 2571
3838.75 2478
3839.34 2351
3839.92 2378
3840.50 2369
3841.09 2371
3841.67 2278
3842.26 2496
3842.84 2404
3843.43 2351
3844.01 2336
3844.60 2251
3845.18 2402
3845.77 2426
3846.35 2464
3846.94 2385
3847.52 2238
3848.11 2169
3848.69 2208
3849.28 2223
3849.86 2329
3850.45 2366
3851.03 2271
3851.62 2359
3852.20 2531
3852.79 2324
3853.37 2284
3853.96 2186
3854.55 2423
3855.13 2667
3855.72 2485
3856.30 2548
3856.89 2602
3857.47 2582
3858.06 2768
3858.65 2783
3859.23 2982
3859.82 3422
3860.40 3646
3860.99 4170
3861.58 4844
3862.16 5453
3862.75 5961
3863.33 6739
3863.92 7265
3864.51 7598
3865.09 8123
3865.68 8320
3866.27 7907
3866.85 7647
3867.44 7691
3868.03 7259
3868.61 6517
3869.20 6139
3869.79 5908
3870.37 5560
3870.96 4949
3871.55 4273
3872.13 4108
3872.72 4136
3873.31 3805
3873.89 3762
3874.48 3518
3875.07 3644
3875.66 3562
3876.24 3514
3876.83 3578
3877.42 3621
3878.00 3689
3878.59 3674
3879.18 3422
3879.77 3343
3880.35 3169
3880.94 3021
3881.53 3066
3882.12 2893
3882.70 2703
3883.29 2491
3883.88 2611
3884.47 2637
3885.06 2591
3885.64 2494
3886.23 2500
3886.82 2549
3887.41 2577
3888.00 2569
3888.58 2589
3889.17 2646
3889.76 2562
3890.35 2900
3890.94 2747
3891.53 2809
3892.11 3010
3892.70 2943
3893.29 3118
3893.88 3424
3894.47 3312
3895.06 3227
3895.65 3202
3896.23 3317
3896.82 3608
3897.41 3442
3898.00 3520
3898.59 3649
3899.18 3411
3899.77 3542
3900.36 3611
3900.95 3628
3901.53 3381
3902.12 3275
3902.71 3357
3903.30 3330
3903.89 3256
3904.48 3260
3905.07 3086
3905.66 3026
3906.25 2875
3906.84 2792
3907.43 2757
3908.02 2677
3908.61 2555
3909.20 2468
3909.79 2464
3910.38 2395
3910.97 2387
3911.56 2462
3912.15 2493
3912.74 2438
3913.33 2474
3913.92 2557
3914.51 2313
3915.10 2178
3915.69 2241
3916.28 2313
3916.87 2285
3917.46 2170
3918.05 2164
3918.64 2148
3919.23 2219
3919.82 2167
3920.41 2138
3921.00 2196
3921.59 2190
3922.18 2235
3922.77 2198
3923.36 2155
3923.95 2071
3924.55 2190
3925.14 2198
3925.73 2223
3926.32 2178
3926.91 2233
3927.50 2276
3928.09 2213
3928.68 2277
3929.27 2153
3929.87 2201
3930.46 2329
3931.05 2180
3931.64 2145
3932.23 2427
3932.82 2318
3933.41 2407
3934.01 2258
3934.60 2435
3935.19 2208
3935.78 2136
3936.37 2136
3936.96 2183
3937.56 2061
3938.15 2206
3938.74 2253
3939.33 2173
3939.92 2293
3940.52 2320
3941.11 2304
3941.70 2321
3942.29 2014
3942.88 2198
3943.48 2260
3944.07 2329
3944.66 2335
3945.25 2419
3945.85 2278
3946.44 2202
3947.03 2083
3947.62 2206
3948.22 2137
3948.81 2066
3949.40 2258
3949.99 2221
3950.59 1979
3951.18 2057
3951.77 2205
3952.37 2191
3952.96 2065
3953.55 2088
3954.15 2101
3954.74 2234
3955.33 2160
3955.93 2149
3956.52 2308
3957.11 2210
3957.71 2395
3958.30 2211
3958.89 2195
3959.49 2138
3960.08 2085
3960.67 1979
3961.27 2134
3961.86 2080
3962.45 2033
3963.05 2054
3963.64 1897
3964.23 2064
3964.83 2155
3965.42 2120
3966.02 2200
3966.61 2448
3967.20 2499
3967.80 2479
3968.39 2498
3968.99 2684
3969.58 3001
3970.18 3064
3970.77 2806
3971.36 2636
3971.96 2731
3972.55 2508
3973.15 2418
3973.74 2533
3974.34 2503
3974.93 2233
3975.53 2150
3976.12 2160
3976.72 2154
3977.31 2106
3977.91 2098
3978.50 2184
3979.10 2260
3979.69 2172
3980.29 2143
3980.88 2096
3981.48 2110
3982.07 2143
3982.67 2122
3983.26 1998
3983.86 1911
3984.45 1948
3985.05 2042
3985.64 2005
3986.24 1996
3986.83 2074
3987.43 2001
3988.03 2105
3988.62 1972
3989.22 1997
3989.81 1955
3990.41 1969
3991.00 1959
3991.60 1911
3992.20 1987
3992.79 2021
3993.39 2154
3993.98 2021
3994.58 2034
3995.18 1992
3995.77 2041
3996.37 2198
3996.97 2119
3997.56 2023
3998.16 2054
3998.75 2301
3999.35 2342
3999.95 2357
4000.54 2386
4001.14 2297
4001.74 2203
4002.33 2145
4002.93 2231
4003.53 2248
4004.12 2286
4004.72 2284
4005.32 2504
4005.92 2439
4006.51 2565
4007.11 2525
4007.71 2496
4008.30 2303
4008.90 2608
4009.50 2628
4010.10 2503
4010.69 2446
4011.29 2585
4011.89 2552
4012.49 2461
4013.08 2672
4013.68 2565
4014.28 2427
4014.88 2481
4015.47 2684
4016.07 2816
4016.67 2951
4017.27 2832
4017.86 2952
4018.46 3322
4019.06 3373
4019.66 3449
4020.26 3552
4020.85 3626
4021.45 3599
4022.05 3622
4022.65 3315
4023.25 2993
4023.85 2732
4024.44 2646
4025.04 2480
4025.64 2311
4026.24 2171
4026.84 2209
4027.44 2318
4028.03 2311
4028.63 2303
4029.23 2245
4029.83 2179
4030.43 2183
4031.03 2475
4031.63 2440
4032.23 2432
4032.83 2352
4033.42 2281
4034.02 2401
4034.62 2358
4035.22 2226
4035.82 2388
4036.42 2361
4037.02 2158
4037.62 2303
4038.22 2204
4038.82 2201
4039.42 2183
4040.02 2130
4040.62 2158
4041.22 2178
4041.82 2170
4042.41 2262
4043.01 2335
4043.61 2176
4044.21 2083
4044.81 2230
4045.41 2230
4046.01 2246
4046.61 2395
4047.21 2524
4047.81 2524
4048.41 2345
4049.01 2279
4049.61 2202
4050.21 2232
4050.82 2148
4051.42 2238
4052.02 2240
4052.62 2287
4053.22 2169
4053.82 2238
4054.42 2255
4055.02 2271
4055.62 2264
4056.22 2140
4056.82 2223
4057.42 2133
4058.02 2106
4058.62 2136
4059.22 2028
4059.83 1923
4060.43 1866
4061.03 1967
4061.63 2174
4062.23 1985
4062.83 1944
4063.43 2001
4064.03 1912
4064.63 1948
4065.24 1979
4065.84 1912
4066.44 1798
4067.04 1950
4067.64 2011
4068.24 1796
4068.85 1847
4069.45 1838
4070.05 1905
4070.65 1849
4071.25 1834
4071.85 1887
4072.46 1905
4073.06 2003
4073.66 2016
4074.26 1853
4074.86 1931
4075.47 2067
4076.07 2091
4076.67 2064
4077.27 2009
4077.88 2019
4078.48 2152
4079.08 2208
4079.68 2087
4080.29 2015
4080.89 2142
4081.49 2127
4082.09 2141
4082.70 2177
4083.30 2151
4083.90 2082
4084.50 1993
4085.11 2029
4085.71 2109
4086.31 2177
4086.92 2210
4087.52 2266
4088.12 2300
4088.72 2369
4089.33 2321
4089.93 2167
4090.53 2320
4091.14 2176
4091.74 2093
4092.34 2359
4092.95 2475
4093.55 2575
4094.16 2588
4094.76 2794
4095.36 3110
4095.97 3235
4096.57 3697
4097.17 3832
4097.78 4206
4098.38 4222
4098.98 4224
4099.59 4118
4100.19 4154
4100.80 4157
4101.40 3832
4102.00 3535
4102.61 3170
4103.21 2795
4103.82 2409
4104.42 2371
4105.03 2193
4105.63 1931
4106.23 1909
4106.84 1885
4107.44 1853
4108.05 1862
4108.65 1840
4109.26 1777
4109.86 1796
4110.47 1850
4111.07 1903
4111.68 1799
4112.28 1896
4112.89 1899
4113.49 2000
4114.10 1906
4114.70 1860
4115.31 1829
4115.91 1940
4116.52 1851
4117.12 1855
4117.73 1885
4118.33 1908
4118.94 1951
4119.54 1908
4120.15 1865
4120.75 1971
4121.36 1929
4121.97 1982
4122.57 1812
4123.18 1881
4123.78 1845
4124.39 2000
4124.99 1964
4125.60 1913
4126.21 2020
4126.81 1992
4127.42 2097
4128.02 2042
4128.63 2113
4129.24 2042
4129.84 2060
4130.45 2215
4131.05 2202
4131.66 2060
4132.27 2063
4132.87 2114
4133.48 2155
4134.09 2053
4134.69 2099
4135.30 2101
4135.91 2155
4136.51 2195
4137.12 2290
4137.73 2385
4138.33 2206
4138.94 2213
4139.55 2315
4140.15 2178
4140.76 2194
4141.37 2298
4141.97 2166
4142.58 2077
4143.19 2113
4143.80 2101
4144.40 2112
4145.01 2170
4145.62 2218
4146.22 2291
4146.83 2288
4147.44 2178
4148.05 2229
4148.65 2160
4149.26 1972
4149.87 1866
4150.48 2007
4151.09 2083
4151.69 1970
4152.30 2014
4152.91 1866
4153.52 1849
4154.12 1762
4154.73 1873
4155.34 1946
4155.95 1883
4156.56 1904
4157.16 1869
4157.77 1885
4158.38 1772
4158.99 1794
4159.60 1758
4160.21 1746
4160.81 1752
4161.42 1816
4162.03 1960
4162.64 1820
4163.25 1794
4163.86 1732
4164.47 1776
4165.08 1927
4165.68 1835
4166.29 1813
4166.90 1812
4167.51 1838
4168.12 1945
4168.73 1912
4169.34 1852
4169.95 1940
4170.56 2081
4171.16 2106
4171.77 2036
4172.38 2124
4172.99 2025
4173.60 2176
4174.21 2143
4174.82 2111
4175.43 2114
4176.04 2111
4176.65 2041
4177.26 2094
4177.87 2101
4178.48 2074
4179.09 2011
4179.70 1980
4180.31 1965
4180.92 2036
4181.53 1984
4182.14 1837
4182.75 2010
4183.36 1946
4183.97 2036
4184.58 2047
4185.19 2005
4185.80 1914
4186.41 1906
4187.02 1852
4187.63 2023
4188.24 1958
4188.85 1916
4189.46 1875
4190.07 1854
4190.68 1813
4191.29 1918
4191.90 2094
4192.51 1855
4193.13 1915
4193.74 2037
4194.35 2049
4194.96 2093
4195.57 2145
4196.18 2344
4196.79 2369
4197.40 2523
4198.01 2543
4198.62 2470
4199.24 2507
4199.85 2771
4200.46 2796
4201.07 2615
4201.68 2496
4202.29 2419
4202.90 2307
4203.52 2216
4204.13 2282
4204.74 2255
4205.35 2343
4205.96 2363
4206.57 2127
4207.19 2086
4207.80 2164
4208.41 2148
4209.02 2151
4209.63 2112
4210.25 2088
4210.86 2089
4211.47 2090
4212.08 2287
4212.69 2022
4213.31 2065
4213.92 2197
4214.53 2286
4215.14 2143
4215.76 2175
4216.37 2309
4216.98 2352
4217.59 2469
4218.21 2483
4218.82 2536
4219.43 2670
4220.04 2906
4220.66 2886
4221.27 3046
4221.88 3300
4222.50 3626
4223.11 3704
4223.72 4249
4224.33 4633
4224.95 4759
4225.56 4854
4226.17 5231
4226.79 5148
4227.40 5473
4228.01 5413
4228.63 5671
4229.24 5494
4229.85 5472
4230.47 5402
4231.08 5045
4231.69 4989
4232.31 5026
4232.92 4718
4233.54 4630
4234.15 4777
4234.76 4577
4235.38 4378
4235.99 4322
4236.61 4270
4237.22 4059
4237.83 4010
4238.45 3981
4239.06 3618
4239.68 3738
4240.29 3686
4240.90 3546
4241.52 3338
4242.13 3095
4242.75 3046
4243.36 2837
4243.98 2511
4244.59 2554
4245.21 2581
4245.82 2378
4246.43 2394
4247.05 2504
4247.66 2390
4248.28 2491
4248.89 2420
4249.51 2391
4250.12 2385
4250.74 2481
4251.35 2462
4251.97 2410
4252.58 2503
4253.20 2349
4253.81 2347
4254.43 2485
4255.04 2536
4255.66 2497
4256.28 2385
4256.89 2428
4257.51 2398
4258.12 2472
4258.74 2603
4259.35 2467
4259.97 2464
4260.58 2347
4261.20 2452
4261.82 2491
4262.43 2661
4263.05 2596
4263.66 2565
4264.28 2538
4264.90 2646
4265.51 2589
4266.13 2612
4266.74 2614
4267.36 2498
4267.98 2543
4268.59 2608
4269.21 2683
4269.82 2698
4270.44 2578
4271.06 2507
4271.67 2475
4272.29 2571
4272.91 2650
4273.52 2538
4274.14 2546
4274.76 2509
4275.37 2384
4275.99 2263
4276.61 2267
4277.22 2308
4277.84 2426
4278.46 2388
4279.08 2238
4279.69 2229
4280.31 2300
4280.93 2311
4281.54 2222
4282.16 2232
4282.78 2107
4283.40 2110
4284.01 2204
4284.63 2155
4285.25 2081
4285.87 2108
4286.48 2156
4287.10 2255
4287.72 2150
4288.34 2097
4288.95 2200
4289.57 2508
4290.19 2544
4290.81 2521
4291.43 2580
4292.04 2386
4292.66 2285
4293.28 2349
4293.90 2413
4294.52 2329
4295.13 2286
4295.75 2318
4296.37 2320
4296.99 2367
4297.61 2307
4298.23 2238
4298.84 2118
4299.46 2127
4300.08 2206
4300.70 2084
4301.32 2182
4301.94 2155
4302.56 2146
4303.17 2072
4303.79 1983
4304.41 2007
4305.03 2123
4305.65 1975
4306.27 2033
4306.89 1932
4307.51 1948
4308.13 2230
4308.75 2211
4309.36 2276
4309.98 2322
4310.60 2367
4311.22 2405
4311.84 2670
4312.46 2706
4313.08 2698
4313.70 2699
4314.32 2898
4314.94 2838
4315.56 2744
4316.18 2774
4316.80 2774
4317.42 2682
4318.04 2521
4318.66 2431
4319.28 2208
4319.90 2103
4320.52 2038
4321.14 2002
4321.76 1869
4322.38 1906
4323.00 1960
4323.62 2006
4324.24 1944
4324.86 2001
4325.48 1942
4326.10 2005
4326.72 2119
4327.34 2310
4327.96 2348
4328.58 2213
4329.20 2131
4329.82 2135
4330.44 2056
4331.07 2230
4331.69 2120
4332.31 2223
4332.93 2121
4333.55 2063
4334.17 2033
4334.79 2072
4335.41 1929
4336.03 1935
4336.65 2055
4337.28 2148
4337.90 2180
4338.52 2120
4339.14 2041
4339.76 2128
4340.38 2314
4341.00 2275
4341.63 2185
4342.25 2210
4342.87 2120
4343.49 2236
4344.11 2166
4344.73 2126
4345.36 2163
4345.98 2253
4346.60 2350
4347.22 2526
4347.84 2614
4348.47 2749
4349.09 2913
4349.71 3050
4350.33 3145
4350.95 3412
4351.58 3136
4352.20 3016
4352.82 2836
4353.44 2780
4354.07 2555
4354.69 2396
4355.31 2348
4355.93 2223
4356.56 2339
4357.18 2300
4357.80 2147
4358.42 2130
4359.05 2201
4359.67 2278
4360.29 2231
4360.92 2234
4361.54 2239
4362.16 2372
4362.78 2350
4363.41 2297
4364.03 2411
4364.65 2472
4365.28 2342
4365.90 2372
4366.52 2351
4367.15 2438
4367.77 2430
4368.39 2319
4369.02 2417
4369.64 2392
4370.26 2470
4370.89 2385
4371.51 2458
4372.14 2443
4372.76 2651
4373.38 2530
4374.01 2484
4374.63 2402
4375.25 2326
4375.88 2562
4376.50 2580
4377.13 2370
4377.75 2625
4378.37 2789
4379.00 2835
4379.62 2852
4380.25 2856
4380.87 2852
4381.50 2895
4382.12 2955
4382.75 2858
4383.37 2982
4383.99 3028
4384.62 3333
4385.24 3483
4385.87 3676
4386.49 3867
4387.12 3981
4387.74 4175
4388.37 4301
4388.99 4349
4389.62 4903
4390.24 5229
4390.87 5834
4391.49 6881
4392.12 7820
4392.74 8871
4393.37 9867
4393.99 10915
4394.62 11355
4395.24 11323
4395.87 11058
4396.49 10496
4397.12 9822
4397.75 9118
4398.37 8372
4399.00 7380
4399.62 6565
4400.25 5916
4400.87 5466
4401.50 5509
4402.13 5363
4402.75 5219
4403.38 5417
4404.00 5723
4404.63 5456
4405.26 4835
4405.88 4679
4406.51 4585
4407.13 4291
4407.76 4176
4408.39 4128
4409.01 4160
4409.64 4106
4410.27 4144
4410.89 3986
4411.52 3809
4412.15 4021
4412.77 3932
4413.40 3778
4414.03 3653
4414.65 3719
4415.28 3502
4415.91 3468
4416.53 3396
4417.16 3434
4417.79 3250
4418.41 3061
4419.04 2995
4419.67 2936
4420.30 2826
4420.92 2899
4421.55 2949
4422.18 2898
4422.80 2903
4423.43 2914
4424.06 2707
4424.69 2704
4425.31 2585
4425.94 2600
4426.57 2713
4427.20 2761
4427.82 2586
4428.45 2476
4429.08 2585
4429.71 2449
4430.34 2340
4430.96 2462
4431.59 2581
4432.22 2499
4432.85 2593
4433.48 2436
4434.10 2482
4434.73 2604
4435.36 2339
4435.99 2340
4436.62 2452
4437.25 2291
4437.87 2307
4438.50 2251
4439.13 2288
4439.76 2267
4440.39 2298
4441.02 2239
4441.64 2279
4442.27 2383
4442.90 2453
4443.53 2376
4444.16 2290
4444.79 2242
4445.42 2217
4446.05 2300
4446.68 2269
4447.30 2264
4447.93 2234
4448.56 2274
4449.19 2225
4449.82 2179
4450.45 2217
4451.08 2190
4451.71 2133
4452.34 2040
4452.97 1961
4453.60 1970
4454.23 1990
4454.86 2123
4455.49 2123
4456.12 2033
4456.75 2107
4457.38 2021
4458.01 2012
4458.64 2105
4459.27 2119
4459.90 2058
4460.53 1887
4461.16 1937
4461.79 1850
4462.42 1860
4463.05 1915
4463.68 2036
4464.31 2012
4464.94 1969
4465.57 1889
4466.20 2001
4466.83 2077
4467.46 1867
4468.09 1995
4468.72 1966
4469.35 1996
4469.98 1974
4470.61 1935
4471.24 1915
4471.87 1855
4472.50 1801
4473.13 1785
4473.77 1896
4474.40 1818
4475.03 1731
4475.66 1812
4476.29 1715
4476.92 1721
4477.55 1876
4478.18 1846
4478.82 1747
4479.45 1810
4480.08 1852
4480.71 1858
4481.34 1900
4481.97 1922
4482.60 1903
4483.24 1789
4483.87 1762
4484.50 1928
4485.13 1929
4485.76 1980
4486.39 1919
4487.03 1910
4487.66 1889
4488.29 1963
4488.92 1932
4489.55 2005
4490.19 1918
4490.82 1945
4491.45 1993
4492.08 1937
4492.71 1817
4493.35 1861
4493.98 1929
4494.61 1817
4495.24 1740
4495.88 1755
4496.51 1823
4497.14 1913
4497.77 1730
4498.41 1632
4499.04 1747
4499.67 1730
4500.31 1819
4500.94 1819
4501.57 1868
4502.20 1832
4502.84 1863
4503.47 1909
4504.10 1977
4504.74 1909
4505.37 2015
4506.00 2265
4506.64 1955
4507.27 2056
4507.90 2154
4508.54 2273
4509.17 1979
4509.80 1848
4510.44 1774
4511.07 1865
4511.70 1938
4512.34 1932
4512.97 1824
4513.60 1886
4514.24 1860
4514.87 1907
4515.51 1852
4516.14 2025
4516.77 2000
4517.41 2120
4518.04 2101
4518.68 2283
4519.31 2195
4519.94 2225
4520.58 2112
4521.21 2169
4521.85 2213
4522.48 2018
4523.12 2113
4523.75 2112
4524.39 1966
4525.02 2102
4525.65 2063
4526.29 1972
4526.92 2211
4527.56 2118
4528.19 2336
4528.83 2614
4529.46 2771
4530.10 3108
4530.73 3667
4531.37 4325
4532.00 4800
4532.64 5712
4533.27 6311
4533.91 6908
4534.54 7303
4535.18 7792
4535.81 8144
4536.45 8142
4537.09 7969
4537.72 7279
4538.36 6582
4538.99 5810
4539.63 5231
4540.26 4370
4540.90 3826
4541.53 3494
4542.17 2795
4542.81 2563
4543.44 2335
4544.08 2243
4544.71 2214
4545.35 2098
4545.99 1876
4546.62 1893
4547.26 2013
4547.89 1896
4548.53 1813
4549.17 1779
4549.80 1735
4550.44 1778
4551.08 1581
4551.71 1769
4552.35 1822
4552.98 1831
4553.62 1844
4554.26 1907
4554.89 1833
4555.53 1900
4556.17 1922
4556.80 1839
4557.44 1971
4558.08 1945
4558.72 2042
4559.35 2066
4559.99 1899
4560.63 1929
4561.26 1960
4561.90 1819
4562.54 1953
4563.17 2079
4563.81 1998
4564.45 2009
4565.09 2058
4565.72 2057
4566.36 2017
4567.00 1960
4567.64 2117
4568.27 2150
4568.91 2133
4569.55 2468
4570.19 2411
4570.82 2406
4571.46 2446
4572.10 2580
4572.74 2578
4573.38 2746
4574.01 2764
4574.65 2793
4575.29 2647
4575.93 2378
4576.57 2318
4577.20 2228
4577.84 2340
4578.48 2126
4579.12 1986
4579.76 1913
4580.40 2004
4581.04 1993
4581.67 1789
4582.31 1793
4582.95 1819
4583.59 1799
4584.23 1749
4584.87 1787
4585.51 1774
4586.14 1770
4586.78 1979
4587.42 1952
4588.06 1871
4588.70 1667
4589.34 1705
4589.98 1630
4590.62 1811
4591.26 1889
4591.90 1727
4592.54 1841
4593.17 1762
4593.81 1761
4594.45 1803
4595.09 1731
4595.73 1636
4596.37 1633
4597.01 1637
4597.65 1584
4598.29 1659
4598.93 1692
4599.57 1636
4600.21 1524
4600.85 1587
4601.49 1615
4602.13 1564
4602.77 1537
4603.41 1498
4604.05 1644
4604.69 1648
4605.33 1711
4605.97 1830
4606.61 1758
4607.25 1602
4607.89 1804
4608.53 1846
4609.17 1826
4609.81 1816
4610.45 1934
4611.09 1963
4611.73 1994
4612.38 1951
4613.02 1889
4613.66 1819
4614.30 1829
4614.94 1786
4615.58 1742
4616.22 1777
4616.86 1762
4617.50 1715
4618.14 1740
4618.78 1697
4619.43 1811
4620.07 1705
4620.71 1620
4621.35 1582
4621.99 1596
4622.63 1646
4623.27 1609
4623.91 1560
4624.56 1660
4625.20 1554
4625.84 1588
4626.48 1709
4627.12 1556
4627.76 1520
4628.41 1622
4629.05 1600
4629.69 1616
4630.33 1500
4630.97 1483
4631.62 1499
4632.26 1507
4632.90 1548
4633.54 1550
4634.18 1570
4634.83 1610
4635.47 1675
4636.11 1717
4636.75 1612
4637.40 1703
4638.04 1623
4638.68 1662
4639.32 1685
4639.97 1768
4640.61 1682
4641.25 1668
4641.89 1681
4642.54 1869
4643.18 1762
4643.82 1700
4644.46 1926
4645.11 1859
4645.75 1741
4646.39 1745
4647.04 1663
4647.68 1559
4648.32 1573
4648.97 1651
4649.61 1614
4650.25 1630
4650.90 1553
4651.54 1694
4652.18 1779
4652.83 1685
4653.47 1666
4654.11 1781
4654.76 1955
4655.40 1760
4656.04 1768
4656.69 1795
4657.33 1887
4657.98 1925
4658.62 1820
4659.26 1803
4659.91 1739
4660.55 1671
4661.20 1540
4661.84 1588
4662.48 1509
4663.13 1606
4663.77 1484
4664.42 1424
4665.06 1476
4665.71 1493
4666.35 1463
4666.99 1444
4667.64 1483
4668.28 1492
4668.93 1447
4669.57 1426
4670.22 1414
4670.86 1470
4671.51 1407
4672.15 1390
4672.80 1406
4673.44 1549
4674.09 1499
4674.73 1384
4675.38 1400
4676.02 1406
4676.67 1474
4677.31 1476
4677.96 1451
4678.60 1415
4679.25 1286
4679.89 1441
4680.54 1592
4681.18 1498
4681.83 1509
4682.47 1543
4683.12 1459
4683.77 1489
4684.41 1498
4685.06 1514
4685.70 1543
4686.35 1516
4686.99 1647
4687.64 1404
4688.29 1439
4688.93 1433
4689.58 1503
4690.22 1434
4690.87 1487
4691.52 1508
4692.16 1422
4692.81 1474
4693.45 1524
4694.10 1469
4694.75 1480
4695.39 1340
4696.04 1433
4696.69 1466
4697.33 1589
4697.98 1423
4698.63 1466
4699.27 1469
4699.92 1443
4700.57 1566
4701.21 1594
4701.86 1646
4702.51 1655
4703.15 1667
4703.80 1623
4704.45 1603
4705.10 1526
4705.74 1663
4706.39 1662
4707.04 1473
4707.68 1610
4708.33 1638
4708.98 1416
4709.63 1433
4710.27 1668
4710.92 1632
4711.57 1522
4712.22 1476
4712.86 1514
4713.51 1506
4714.16 1509
4714.81 1596
4715.45 1500
4716.10 1414
4716.75 1559
4717.40 1597
4718.05 1535
4718.69 1456
4719.34 1555
4719.99 1534
4720.64 1617
4721.29 1553
4721.94 1579
4722.58 1645
4723.23 1645
4723.88 1849
4724.53 1713
4725.18 1685
4725.83 1721
4726.47 1874
4727.12 1856
4727.77 1871
4728.42 1975
4729.07 2030
4729.72 2098
4730.37 1906
4731.02 2049
4731.66 1960
4732.31 1878
4732.96 1769
4733.61 1652
4734.26 1783
4734.91 1737
4735.56 1674
4736.21 1566
4736.86 1537
4737.51 1596
4738.16 1719
4738.81 1633
4739.45 1729
4740.10 1617
4740.75 1674
4741.40 1615
4742.05 1629
4742.70 1604
4743.35 1708
4744.00 1713
4744.65 1741
4745.30 1765
4745.95 1795
4746.60 1569
4747.25 1554
4747.90 1651
4748.55 1680
4749.20 1674
4749.85 1786
4750.50 1642
4751.15 1577
4751.80 1597
4752.45 1695
4753.10 1806
4753.75 1840
4754.40 1779
4755.05 1754
4755.71 1662
4756.36 1677
4757.01 1754
4757.66 1788
4758.31 1772
4758.96 1748
4759.61 1895
4760.26 1733
4760.91 1753
4761.56 1751
4762.21 1915
4762.86 1644
4763.52 1488
4764.17 1758
4764.82 1757
4765.47 1756
4766.12 1696
4766.77 1634
4767.42 1710
4768.07 1687
4768.73 1604
4769.38 1516
4770.03 1587
4770.68 1624
4771.33 1697
4771.98 1639
4772.64 1609
4773.29 1535
4773.94 1567
4774.59 1551
4775.24 1474
4775.89 1549
4776.55 1535
4777.20 1479
4777.85 1431
4778.50 1416
4779.15 1348
4779.81 1472
4780.46 1431
4781.11 1411
4781.76 1532
4782.42 1460
4783.07 1492
4783.72 1482
4784.37 1465
4785.03 1506
4785.68 1519
4786.33 1487
4786.98 1338
4787.64 1323
4788.29 1422
4788.94 1369
4789.60 1320
4790.25 1436
4790.90 1406
4791.55 1504
4792.21 1448
4792.86 1408
4793.51 1316
4794.17 1398
4794.82 1534
4795.47 1478
4796.13 1393
4796.78 1370
4797.43 1393
4798.09 1425
4798.74 1409
4799.39 1398
4800.05 1455
4800.70 1360
4801.36 1486
4802.01 1357
4802.66 1451
4803.32 1378
4803.97 1468
4804.62 1469
4805.28 1444
4805.93 1506
4806.59 1451
4807.24 1468
4807.89 1485
4808.55 1311
4809.20 1454
4809.86 1486
4810.51 1377
4811.17 1417
4811.82 1425
4812.47 1470
4813.13 1329
4813.78 1440
4814.44 1340
4815.09 1487
4815.75 1443
4816.40 1423
4817.06 1412
4817.71 1365
4818.37 1422
4819.02 1435
4819.68 1420
4820.33 1426
4820.99 1542
4821.64 1616
4822.30 1675
4822.95 1602
4823.61 1593
4824.26 1726
4824.92 1822
4825.57 1720
4826.23 1676
4826.88 1697
4827.54 1800
4828.19 1804
4828.85 1634
4829.51 1600
4830.16 1623
4830.82 1586
4831.47 1708
4832.13 1639
4832.78 1695
4833.44 1642
4834.10 1639
4834.75 1576
4835.41 1676
4836.06 1798
4836.72 1769
4837.38 1898
4838.03 2002
4838.69 2085
4839.34 2110
4840.00 2140
4840.66 2365
4841.31 2370
4841.97 2267
4842.63 2250
4843.28 2157
4843.94 2091
4844.60 2153
4845.25 1990
4845.91 1979
4846.57 1894
4847.22 1833
4847.88 1741
4848.54 1695
4849.19 1730
4849.85 1873
4850.51 1875
4851.17 1871
4851.82 1901
4852.48 2066
4853.14 2155
4853.79 2180
4854.45 2148
4855.11 2174
4855.77 2033
4856.42 2129
4857.08 1906
4857.74 1877
4858.40 1914
4859.05 1854
4859.71 1876
4860.37 1830
4861.03 2004
4861.68 1963
4862.34 1937
4863.00 1891
4863.66 1783
4864.32 1899
4864.97 1746
4865.63 1789
4866.29 1856
4866.95 1812
4867.61 1857
4868.26 1876
4868.92 1875
4869.58 1866
4870.24 1982
4870.90 1928
4871.56 1847
4872.21 1875
4872.87 1814
4873.53 1912
4874.19 1641
4874.85 1702
4875.51 1688
4876.17 1763
4876.83 1880
4877.48 1789
4878.14 1716
4878.80 1678
4879.46 1739
4880.12 1712
4880.78 1664
4881.44 1634
4882.10 1625
4882.76 1577
4883.42 1628
4884.08 1590
4884.73 1575
4885.39 1602
4886.05 1663
4886.71 1722
4887.37 1711
4888.03 1608
4888.69 1591
4889.35 1609
4890.01 1657
4890.67 1617
4891.33 1658
4891.99 1707
4892.65 1726
4893.31 1734
4893.97 1657
4894.63 1489
4895.29 1558
4895.95 1738
4896.61 1615
4897.27 1606
4897.93 1446
4898.59 1573
4899.25 1577
4899.91 1522
4900.57 1497
4901.23 1507
4901.89 1459
4902.55 1494
4903.21 1563
4903.88 1557
4904.54 1474
4905.20 1513
4905.86 1500
4906.52 1418
4907.18 1383
4907.84 1495
4908.50 1527
4909.16 1474
4909.82 1438
4910.48 1551
4911.15 1405
4911.81 1380
4912.47 1497
4913.13 1415
4913.79 1528
4914.45 1418
4915.11 1339
4915.77 1548
4916.44 1496
4917.10 1432
4917.76 1482
4918.42 1365
4919.08 1356
4919.74 1305
4920.41 1395
4921.07 1446
4921.73 1558
4922.39 1366
4923.05 1274
4923.72 1308
4924.38 1308
4925.04 1321
4925.70 1298
4926.36 1321
4927.03 1298
4927.69 1352
4928.35 1246
4929.01 1199
4929.67 1296
4930.34 1344
4931.00 1472
4931.66 1483
4932.32 1317
4932.99 1350
4933.65 1294
4934.31 1339
4934.98 1389
4935.64 1409
4936.30 1447
4936.96 1556
4937.63 1498
4938.29 1377
4938.95 1405
4939.62 1473
4940.28 1471
4940.94 1493
4941.61 1406
4942.27 1418
4942.93 1415
4943.60 1443
4944.26 1488
4944.92 1486
4945.59 1517
4946.25 1405
4946.91 1422
4947.58 1449
4948.24 1415
4948.90 1425
4949.57 1433
4950.23 1423
4950.89 1369
4951.56 1366
4952.22 1356
4952.89 1273
4953.55 1273
4954.21 1244
4954.88 1297
4955.54 1380
4956.21 1332
4956.87 1326
4957.53 1367
4958.20 1307
4958.86 1326
4959.53 1415
4960.19 1326
4960.86 1418
4961.52 1444
4962.19 1374
4962.85 1413
4963.52 1367
4964.18 1262
4964.84 1382
4965.51 1426
4966.17 1352
4966.84 1425
4967.50 1616
4968.17 1430
4968.83 1520
4969.50 1527
4970.16 1415
4970.83 1478
4971.49 1506
4972.16 1456
4972.82 1503
4973.49 1539
4974.16 1397
4974.82 1488
4975.49 1455
4976.15 1493
4976.82 1535
4977.48 1494
4978.15 1683
4978.81 1624
4979.48 1593
4980.15 1558
4980.81 1500
4981.48 1594
4982.14 1623
4982.81 1633
4983.48 1544
4984.14 1574
4984.81 1677
4985.47 1536
4986.14 1577
4986.81 1810
4987.47 1887
4988.14 2065
4988.80 2436
4989.47 2556
4990.14 2791
4990.80 3092
4991.47 3296
4992.14 3644
4992.80 3931
4993.47 4058
4994.14 4198
4994.80 4252
4995.47 3644
4996.14 3446
4996.80 3183
4997.47 2882
4998.14 2494
4998.81 2257
4999.47 1913
5000.14 1857
5000.81 1740
5001.47 1535
5002.14 1568
5002.81 1494
5003.48 1486
5004.14 1436
5004.81 1393
5005.48 1525
5006.15 1429
5006.81 1508
5007.48 1530
5008.15 1421
5008.82 1400
5009.48 1552
5010.15 1445
5010.82 1472
5011.49 1391
5012.16 1461
5012.82 1448
5013.49 1483
5014.16 1434
5014.83 1382
5015.50 1332
5016.16 1411
5016.83 1479
5017.50 1469
5018.17 1497
5018.84 1600
5019.50 1633
5020.17 1705
5020.84 1708
5021.51 1680
5022.18 1840
5022.85 2031
5023.52 2059
5024.19 2200
5024.85 2255
5025.52 2268
5026.19 2364
5026.86 2426
5027.53 2433
5028.20 2320
5028.87 2415
5029.54 2346
5030.21 2242
5030.87 2234
5031.54 2144
5032.21 2027
5032.88 2075
5033.55 2043
5034.22 1961
5034.89 1828
5035.56 1745
5036.23 1743
5036.90 1643
5037.57 1588
5038.24 1584
5038.91 1520
5039.58 1594
5040.25 1648
5040.92 1635
5041.59 1588
5042.26 1750
5042.93 1880
5043.60 2034
5044.27 2129
5044.94 2132
5045.61 2274
5046.28 2467
5046.95 2417
5047.62 2334
5048.29 2319
5048.96 2410
5049.63 2263
5050.30 2272
5050.97 2147
5051.64 1942
5052.31 1996
5052.98 1868
5053.65 1622
5054.32 1513
5054.99 1487
5055.66 1503
5056.34 1582
5057.01 1409
5057.68 1416
5058.35 1427
5059.02 1524
5059.69 1601
5060.36 1495
5061.03 1647
5061.70 1582
5062.38 1647
5063.05 1841
5063.72 1839
5064.39 1722
5065.06 1658
5065.73 1689
5066.40 1734
5067.08 1688
5067.75 1627
5068.42 1559
5069.09 1421
5069.76 1419
5070.43 1435
5071.11 1355
5071.78 1381
5072.45 1489
5073.12 1415
5073.79 1373
5074.47 1424
5075.14 1425
5075.81 1333
5076.48 1376
5077.15 1402
5077.83 1519
5078.50 1408
5079.17 1339
5079.84 1377
5080.52 1498
5081.19 1576
5081.86 1538
5082.53 1470
5083.21 1480
5083.88 1453
5084.55 1401
5085.22 1591
5085.90 1513
5086.57 1520
5087.24 1452
5087.92 1468
5088.59 1441
5089.26 1495
5089.93 1510
5090.61 1443
5091.28 1378
5091.95 1453
5092.63 1454
5093.30 1526
5093.97 1476
5094.65 1482
5095.32 1501
5095.99 1476
5096.67 1444
5097.34 1656
5098.02 1509
5098.69 1563
5099.36 1557
5100.04 1475
5100.71 1485
5101.38 1445
5102.06 1497
5102.73 1464
5103.41 1380
5104.08 1355
5104.75 1510
5105.43 1423
5106.10 1380
5106.78 1408
5107.45 1480
5108.12 1588
5108.80 1489
5109.47 1358
5110.15 1398
5110.82 1409
5111.50 1432
5112.17 1563
5112.85 1463
5113.52 1436
5114.20 1418
5114.87 1447
5115.54 1396
5116.22 1454
5116.89 1361
5117.57 1448
5118.24 1482
5118.92 1479
5119.59 1469
5120.27 1399
5120.94 1249
5121.62 1402
5122.30 1476
5122.97 1386
5123.65 1489
5124.32 1578
5125.00 1527
5125.67 1374
5126.35 1342
5127.02 1408
5127.70 1455
5128.37 1394
5129.05 1331
5129.73 1302
5130.40 1293
5131.08 1388
5131.75 1276
5132.43 1262
5133.10 1332
5133.78 1317
5134.46 1335
5135.13 1321
5135.81 1248
5136.49 1203
5137.16 1404
5137.84 1376
5138.51 1195
5139.19 1325
5139.87 1252
5140.54 1351
5141.22 1349
5141.90 1313
5142.57 1384
5143.25 1424
5143.93 1458
5144.60 1319
5145.28 1410
5145.96 1301
5146.63 1272
5147.31 1260
5147.99 1255
5148.66 1293
5149.34 1369
5150.02 1150
5150.69 1222
5151.37 1275
5152.05 1227
5152.73 1224
5153.40 1212
5154.08 1265
5154.76 1227
5155.44 1270
5156.11 1225
5156.79 1170
5157.47 1267
5158.15 1251
5158.82 1246
5159.50 1220
5160.18 1249
5160.86 1382
5161.53 1183
5162.21 1188
5162.89 1208
5163.57 1215
5164.25 1239
5164.92 1214
5165.60 1226
5166.28 1288
5166.96 1259
5167.64 1221
5168.31 1208
5168.99 1216
5169.67 1179
5170.35 1190
5171.03 1162
5171.71 1228
5172.39 1240
5173.06 1159
5173.74 1258
5174.42 1182
5175.10 1139
5175.78 1127
5176.46 1131
5177.14 1165
5177.82 1124
5178.49 1153
5179.17 1150
5179.85 1206
5180.53 1239
5181.21 1143
5181.89 1229
5182.57 1202
5183.25 1182
5183.93 1243
5184.61 1167
5185.29 1069
5185.97 1218
5186.64 1229
5187.32 1185
5188.00 1142
5188.68 1149
5189.36 1105
5190.04 1167
5190.72 1281
5191.40 1221
5192.08 1218
5192.76 1138
5193.44 1207
5194.12 1142
5194.80 1156
5195.48 1137
5196.16 1245
5196.84 1112
5197.52 1056
5198.20 1141
5198.88 1179
5199.56 1145
5200.24 1181
5200.92 1160
5201.60 1192
5202.28 1209
5202.96 1110
5203.65 1074
5204.33 1157
5205.01 1144
5205.69 1191
5206.37 1197
5207.05 1287
5207.73 1124
5208.41 1110
5209.09 1198
5209.77 1140
5210.45 1229
5211.13 1230
5211.82 1232
5212.50 1147
5213.18 1156
5213.86 1236
5214.54 1214
5215.22 1200
5215.90 1353
5216.58 1382
5217.27 1353
5217.95 1309
5218.63 1326
5219.31 1265
5219.99 1245
5220.67 1358
5221.36 1271
5222.04 1259
5222.72 1266
5223.40 1248
5224.08 1232
5224.77 1140
5225.45 1212
5226.13 1232
5226.81 1278
5227.49 1294
5228.18 1223
5228.86 1189
5229.54 1154
5230.22 1196
5230.91 1162
5231.59 1188
5232.27 1240
5232.95 1182
5233.63 1087
5234.32 1125
5235.00 1129
5235.68 1136
5236.37 1175
5237.05 1218
5237.73 1321
5238.41 1415
5239.10 1368
5239.78 1300
5240.46 1383
5241.15 1359
5241.83 1361
5242.51 1412
5243.20 1261
5243.88 1215
5244.56 1331
5245.24 1272
5245.93 1324
5246.61 1351
5247.29 1361
5247.98 1178
5248.66 1108
5249.35 1290
5250.03 1212
5250.71 1179
5251.40 1275
5252.08 1156
5252.76 1179
5253.45 1292
5254.13 1327
5254.82 1184
5255.50 1221
5256.18 1302
5256.87 1334
5257.55 1271
5258.24 1193
5258.92 1184
5259.60 1292
5260.29 1166
5260.97 1210
5261.66 1168
5262.34 1248
5263.03 1314
5263.71 1318
5264.40 1287
5265.08 1335
5265.76 1305
5266.45 1334
5267.13 1366
5267.82 1401
5268.50 1314
5269.19 1330
5269.87 1327
5270.56 1249
5271.24 1430
5271.93 1339
5272.61 1257
5273.30 1382
5273.98 1293
5274.67 1346
5275.35 1431
5276.04 1306
5276.72 1199
5277.41 1391
5278.10 1415
5278.78 1376
5279.47 1352
5280.15 1464
5280.84 1433
5281.52 1392
5282.21 1397
5282.89 1538
5283.58 1540
5284.27 1521
5284.95 1526
5285.64 1442
5286.32 1566
5287.01 1615
5287.70 1595
5288.38 1447
5289.07 1446
5289.75 1461
5290.44 1420
5291.13 1457
5291.81 1437
5292.50 1285
5293.19 1370
5293.87 1432
5294.56 1498
5295.25 1528
5295.93 1467
5296.62 1468
5297.31 1481
5297.99 1524
5298.68 1585
5299.37 1619
5300.05 1757
5300.74 1761
5301.43 1974
5302.11 2051
5302.80 2370
5303.49 2451
5304.18 2673
5304.86 2680
5305.55 2780
5306.24 2948
5306.92 2966
5307.61 2700
5308.30 2592
5308.99 2323
5309.67 2204
5310.36 1990
5311.05 1747
5311.74 1713
5312.42 1589
5313.11 1623
5313.80 1509
5314.49 1525
5315.18 1531
5315.86 1458
5316.55 1347
5317.24 1428
5317.93 1437
5318.62 1426
5319.30 1459
5319.99 1435
5320.68 1428
5321.37 1384
5322.06 1396
5322.74 1554
5323.43 1403
5324.12 1500
5324.81 1546
5325.50 1577
5326.19 1416
5326.88 1337
5327.56 1387
5328.25 1471
5328.94 1379
5329.63 1401
5330.32 1454
5331.01 1457
5331.70 1543
5332.39 1463
5333.07 1496
5333.76 1610
5334.45 1584
5335.14 1711
5335.83 1641
5336.52 1655
5337.21 1623
5337.90 1673
5338.59 1619
5339.28 1583
5339.97 1640
5340.66 1654
5341.35 1898
5342.04 1765
5342.73 1615
5343.42 1786
5344.10 1934
5344.79 1782
5345.48 1713
5346.17 1857
5346.86 1969
5347.55 1882
5348.24 1816
5348.93 1909
5349.62 2179
5350.31 2394
5351.00 2552
5351.69 2810
5352.39 3057
5353.08 3296
5353.77 3521
5354.46 3881
5355.15 3982
5355.84 4024
5356.53 3936
5357.22 3934
5357.91 3725
5358.60 3422
5359.29 2945
5359.98 2773
5360.67 2426
5361.36 2115
5362.05 1880
5362.74 1734
5363.44 1595
5364.13 1661
5364.82 1566
5365.51 1572
5366.20 1542
5366.89 1551
5367.58 1474
5368.27 1396
5368.96 1488
5369.66 1461
5370.35 1421
5371.04 1454
5371.73 1401
5372.42 1363
5373.11 1389
5373.81 1382
5374.50 1299
5375.19 1277
5375.88 1225
5376.57 1280
5377.26 1387
5377.96 1497
5378.65 1471
5379.34 1394
5380.03 1468
5380.72 1516
5381.42 1501
5382.11 1349
5382.80 1379
5383.49 1502
5384.18 1490
5384.88 1439
5385.57 1410
5386.26 1440
5386.95 1459
5387.65 1518
5388.34 1438
5389.03 1484
5389.72 1531
5390.42 1600
5391.11 1608
5391.80 1595
5392.50 1647
5393.19 1628
5393.88 1743
5394.57 1700
5395.27 1622
5395.96 1688
5396.65 1533
5397.35 1574
5398.04 1505
5398.73 1407
5399.43 1287
5400.12 1342
5400.81 1353
5401.51 1303
5402.20 1267
5402.89 1290
5403.59 1328
5404.28 1318
5404.97 1311
5405.67 1308
5406.36 1418
5407.06 1312
5407.75 1369
5408.44 1369
5409.14 1420
5409.83 1469
5410.53 1495
5411.22 1417
5411.91 1348
5412.61 1281
5413.30 1413
5414.00 1497
5414.69 1291
5415.38 1212
5416.08 1287
5416.77 1303
5417.47 1205
5418.16 1390
5418.86 1343
5419.55 1237
5420.25 1209
5420.94 1224
5421.64 1184
5422.33 1221
5423.03 1310
5423.72 1172
5424.41 1209
5425.11 1298
5425.80 1290
5426.50 1270
5427.19 1380
5427.89 1371
5428.59 1330
5429.28 1387
5429.98 1284
5430.67 1326
5431.37 1193
5432.06 1174
5432.76 1237
5433.45 1288
5434.15 1267
5434.84 1256
5435.54 1200
5436.23 1311
5436.93 1327
5437.63 1280
5438.32 1349
5439.02 1306
5439.71 1288
5440.41 1308
5441.11 1395
5441.80 1398
5442.50 1322
5443.19 1388
5443.89 1413
5444.59 1279
5445.28 1422
5445.98 1324
5446.68 1268
5447.37 1360
5448.07 1420
5448.76 1422
5449.46 1483
5450.16 1540
5450.85 1547
5451.55 1606
5452.25 1703
5452.94 1695
5453.64 1517
5454.34 1666
5455.03 1611
5455.73 1663
5456.43 1537
5457.13 1516
5457.82 1528
5458.52 1508
5459.22 1328
5459.91 1368
5460.61 1378
5461.31 1421
5462.01 1274
5462.70 1325
5463.40 1363
5464.10 1397
5464.80 1364
5465.49 1385
5466.19 1518
5466.89 1610
5467.59 1643
5468.28 1671
5468.98 1566
5469.68 1542
5470.38 1508
5471.07 1523
5471.77 1438
5472.47 1518
5473.17 1481
5473.87 1428
5474.56 1542
5475.26 1511
5475.96 1553
5476.66 1559
5477.36 1584
5478.06 1546
5478.75 1381
5479.45 1599
5480.15 1744
5480.85 1590
5481.55 1638
5482.25 1653
5482.95 1850
5483.64 1920
5484.34 1773
5485.04 1787
5485.74 1769
5486.44 1784
5487.14 1684
5487.84 1770
5488.54 1754
5489.23 1713
5489.93 1650
5490.63 1617
5491.33 1555
5492.03 1632
5492.73 1637
5493.43 1590
5494.13 1628
5494.83 1624
5495.53 1665
5496.23 1797
5496.93 1806
5497.63 1786
5498.33 1747
5499.03 1728
5499.73 1732
5500.43 1802
5501.13 1950
5501.83 2110
5502.53 2363
5503.23 2392
5503.93 2573
5504.63 2603
5505.33 2630
5506.03 2609
5506.73 2653
5507.43 2647
5508.13 2474
5508.83 2452
5509.53 2432
5510.23 2308
5510.93 2252
5511.63 2153
5512.33 2200
5513.03 2310
5513.73 2292
5514.43 2294
5515.13 2316
5515.83 2463
5516.53 2447
5517.23 2404
5517.93 2498
5518.64 2495
5519.34 2683
5520.04 2608
5520.74 2547
5521.44 2392
5522.14 2399
5522.84 2164
5523.54 2031
5524.24 2055
5524.95 2019
5525.65 1991
5526.35 2028
5527.05 1923
5527.75 1874
5528.45 1622
5529.15 1616
5529.86 1595
5530.56 1675
5531.26 1725
5531.96 1678
5532.66 1604
5533.36 1500
5534.07 1505
5534.77 1519
5535.47 1633
5536.17 1703
5536.87 1597
5537.58 1720
5538.28 1648
5538.98 1753
5539.68 1792
5540.39 1657
5541.09 1663
5541.79 1686
5542.49 1620
5543.20 1597
5543.90 1637
5544.60 1580
5545.30 1560
5546.01 1510
5546.71 1514
5547.41 1596
5548.11 1681
5548.82 1557
5549.52 1451
5550.22 1484
5550.93 1601
5551.63 1704
5552.33 1674
5553.03 1716
5553.74 1770
5554.44 1704
5555.14 1709
5555.85 1689
5556.55 1654
5557.25 1523
5557.96 1451
5558.66 1467
5559.36 1496
5560.07 1395
5560.77 1448
5561.48 1467
5562.18 1446
5562.88 1456
5563.59 1392
5564.29 1422
5564.99 1392
5565.70 1426
5566.40 1551
5567.11 1464
5567.81 1360
5568.51 1351
5569.22 1413
5569.92 1392
5570.63 1400
5571.33 1454
5572.04 1299
5572.74 1293
5573.44 1364
5574.15 1428
5574.85 1489
5575.56 1472
5576.26 1416
5576.97 1394
5577.67 1489
5578.38 1453
5579.08 1499
5579.79 1439
5580.49 1377
5581.20 1372
5581.90 1416
5582.61 1382
5583.31 1364
5584.02 1315
5584.72 1245
5585.43 1319
5586.13 1356
5586.84 1376
5587.54 1409
5588.25 1356
5588.95 1313
5589.66 1302
5590.36 1289
5591.07 1298
5591.77 1366
5592.48 1294
5593.19 1261
5593.89 1308
5594.60 1285
5595.30 1262
5596.01 1220
5596.71 1212
5597.42 1299
5598.13 1240
5598.83 1252
5599.54 1351
5600.24 1316
5600.95 1337
5601.66 1248
5602.36 1207
5603.07 1329
5603.78 1324
5604.48 1237
5605.19 1187
5605.89 1200
5606.60 1167
5607.31 1198
5608.01 1203
5608.72 1202
5609.43 1172
5610.13 1219
5610.84 1176
5611.55 1147
5612.25 1230
5612.96 1340
5613.67 1233
5614.38 1293
5615.08 1286
5615.79 1256
5616.50 1185
5617.20 1149
5617.91 1204
5618.62 1272
5619.33 1293
5620.03 1219
5620.74 1226
5621.45 1228
5622.15 1232
5622.86 1321
5623.57 1199
5624.28 1097
5624.99 1164
5625.69 1182
5626.40 1200
5627.11 1095
5627.82 1198
5628.52 1230
5629.23 1115
5629.94 1151
5630.65 1232
5631.36 1295
5632.06 1275
5632.77 1176
5633.48 1161
5634.19 1389
5634.90 1491
5635.61 1579
5636.31 1474
5637.02 1494
5637.73 1373
5638.44 1425
5639.15 1419
5639.86 1358
5640.56 1266
5641.27 1267
5641.98 1239
5642.69 1177
5643.40 1265
5644.11 1152
5644.82 1292
5645.53 1259
5646.24 1236
5646.94 1260
5647.65 1278
5648.36 1213
5649.07 1252
5649.78 1138
5650.49 1251
5651.20 1284
5651.91 1268
5652.62 1124
5653.33 1121
5654.04 1266
5654.75 1274
5655.46 1324
5656.17 1339
5656.88 1189
5657.59 1217
5658.30 1157
5659.01 1312
5659.71 1245
5660.42 1260
5661.13 1263
5661.84 1185
5662.55 1220
5663.26 1150
5663.97 1193
5664.69 1214
5665.40 1256
5666.11 1290
5666.82 1274
5667.53 1300
5668.24 1188
5668.95 1212
5669.66 1265
5670.37 1313
5671.08 1261
5671.79 1219
5672.50 1281
5673.21 1436
5673.92 1509
5674.63 1467
5675.34 1368
5676.05 1363
5676.76 1478
5677.48 1580
5678.19 1377
5678.90 1410
5679.61 1376
5680.32 1345
5681.03 1352
5681.74 1297
5682.45 1299
5683.16 1290
5683.88 1460
5684.59 1390
5685.30 1315
5686.01 1419
5686.72 1307
5687.43 1341
5688.15 1372
5688.86 1386
5689.57 1403
5690.28 1401
5690.99 1404
5691.70 1303
5692.42 1323
5693.13 1336
5693.84 1411
5694.55 1404
5695.26 1420
5695.98 1380
5696.69 1440
5697.40 1333
5698.11 1271
5698.82 1268
5699.54 1338
5700.25 1403
5700.96 1309
5701.67 1364
5702.39 1448
5703.10 1383
5703.81 1329
5704.52 1233
5705.24 1246
5705.95 1166
5706.66 1243
5707.38 1335
5708.09 1323
5708.80 1299
5709.51 1353
5710.23 1300
5710.94 1331
5711.65 1264
5712.37 1310
5713.08 1254
5713.79 1158
5714.51 1314
5715.22 1410
5715.93 1275
5716.65 1294
5717.36 1207
5718.07 1180
5718.79 1210
5719.50 1285
5720.21 1383
5720.93 1345
5721.64 1232
5722.36 1335
5723.07 1466
5723.78 1430
5724.50 1412
5725.21 1328
5725.92 1300
5726.64 1337
5727.35 1344
5728.07 1319
5728.78 1346
5729.50 1332
5730.21 1476
5730.92 1464
5731.64 1521
5732.35 1427
5733.07 1371
5733.78 1436
5734.50 1424
5735.21 1481
5735.93 1576
5736.64 1489
5737.35 1557
5738.07 1569
5738.78 1578
5739.50 1575
5740.21 1629
5740.93 1851
5741.64 1749
5742.36 1755
5743.07 1739
5743.79 1740
5744.50 1827
5745.22 1915
5745.93 1885
5746.65 1991
5747.37 2014
5748.08 1930
5748.80 1964
5749.51 2003
5750.23 1918
5750.94 1805
5751.66 1716
5752.37 1715
5753.09 1620
5753.81 1703
5754.52 1798
5755.24 1830
5755.95 1891
5756.67 1800
5757.38 1871
5758.10 1926
5758.82 1886
5759.53 1861
5760.25 2033
5760.96 2077
5761.68 1922
5762.40 2011
5763.11 2124
5763.83 2327
5764.55 2474
5765.26 2659
5765.98 2802
5766.70 2891
5767.41 3336
5768.13 3410
5768.85 3418
5769.56 3439
5770.28 3303
5771.00 3280
5771.71 3166
5772.43 3131
5773.15 2719
5773.86 2638
5774.58 2506
5775.30 2395
5776.01 2340
5776.73 2305
5777.45 2199
5778.17 2172
5778.88 2096
5779.60 2232
5780.32 2271
5781.04 2302
5781.75 2370
5782.47 2555
5783.19 2438
5783.91 2545
5784.62 2566
5785.34 2501
5786.06 2521
5786.78 2386
5787.49 2481
5788.21 2477
5788.93 2577
5789.65 2602
5790.37 2632
5791.08 2598
5791.80 2636
5792.52 2485
5793.24 2516
5793.96 2581
5794.68 2823
5795.39 3119
5796.11 2996
5796.83 2911
5797.55 3154
5798.27 3084
5798.99 3347
5799.70 3535
5800.42 3764
5801.14 3934
5801.86 4393
5802.58 5213
5803.30 6000
5804.02 7073
5804.74 8614
5805.45 9939
5806.17 10543
5806.89 10926
5807.61 11186
5808.33 10596
5809.05 9503
5809.77 8515
5810.49 7429
5811.21 6082
5811.93 5398
5812.65 4905
5813.37 4563
5814.09 4206
5814.81 4147
5815.52 4151
5816.24 4009
5816.96 3983
5817.68 4233
5818.40 4276
5819.12 4159
5819.84 4447
5820.56 4342
5821.28 4253
5822.00 4182
5822.72 4318
5823.44 4158
5824.16 4023
5824.88 3866
5825.60 3744
5826.32 3652
5827.04 3683
5827.76 3463
5828.48 3601
5829.21 3350
5829.93 3289
5830.65 3001
5831.37 3053
5832.09 2889
5832.81 2673
5833.53 2598
5834.25 2739
5834.97 2743
5835.69 2630
5836.41 2565
5837.13 2507
5837.85 2508
5838.57 2513
5839.30 2451
5840.02 2482
5840.74 2466
5841.46 2402
5842.18 2438
5842.90 2448
5843.62 2384
5844.34 2261
5845.07 2251
5845.79 2303
5846.51 2313
5847.23 2319
5847.95 2316
5848.67 2230
5849.39 2199
5850.12 2227
5850.84 2090
5851.56 2165
5852.28 2109
5853.00 2090
5853.73 2040
5854.45 2046
5855.17 2129
5855.89 2078
5856.61 2040
5857.34 1937
5858.06 1921
5858.78 1987
5859.50 1896
5860.23 1963
5860.95 2037
5861.67 1854
5862.39 1997
5863.11 1961
5863.84 1864
5864.56 1940
5865.28 1921
5866.01 1913
5866.73 1863
5867.45 1822
5868.17 1922
5868.90 1846
5869.62 1762
5870.34 1861
5871.07 1798
5871.79 1795
5872.51 1783
5873.23 1835
5873.96 1793
5874.68 1830
5875.40 1812
5876.13 1707
5876.85 1714
5877.57 1820
5878.30 1874
5879.02 1807
5879.74 1836
5880.47 1840
5881.19 1909
5881.92 1775
5882.64 1742
5883.36 1755
5884.09 1620
5884.81 1669
5885.53 1810
5886.26 1631
5886.98 1661
5887.71 1663
5888.43 1666
5889.15 1696
5889.88 1632
5890.60 1704
5891.33 1758
5892.05 1804
5892.78 1747
5893.50 1696
5894.23 1642
5894.95 1701
5895.67 1643
5896.40 1664
5897.12 1675
5897.85 1663
5898.57 1744
5899.30 1628
5900.02 1706
5900.75 1602
5901.47 1549
5902.20 1582
5902.92 1587
5903.65 1600
5904.37 1570
5905.10 1584
5905.82 1610
5906.55 1570
5907.27 1489
5908.00 1543
5908.72 1468
5909.45 1497
5910.17 1527
5910.90 1529
5911.62 1489
5912.35 1602
5913.08 1666
5913.80 1557
5914.53 1503
5915.25 1603
5915.98 1502
5916.70 1538
5917.43 1486
5918.16 1525
5918.88 1546
5919.61 1650
5920.33 1618
5921.06 1577
5921.79 1478
5922.51 1460
5923.24 1617
5923.97 1456
5924.69 1389
5925.42 1484
5926.14 1508
5926.87 1609
5927.60 1674
5928.32 1562
5929.05 1600
5929.78 1635
5930.50 1566
5931.23 1606
5931.96 1541
5932.68 1569
5933.41 1545
5934.14 1694
5934.86 1665
5935.59 1584
5936.32 1780
5937.05 1739
5937.77 1817
5938.50 1852
5939.23 1879
5939.95 1957
5940.68 2155
5941.41 2228
5942.14 2346
5942.86 2384
5943.59 2256
5944.32 2202
5945.05 2235
5945.77 2004
5946.50 1964
5947.23 1889
5947.96 1929
5948.68 1917
5949.41 1899
5950.14 1804
5950.87 1838
5951.60 1840
5952.32 1898
5953.05 1922
5953.78 1930
5954.51 1803
5955.24 1985
5955.96 1927
5956.69 1998
5957.42 1902
5958.15 2024
5958.88 2051
5959.61 1935
5960.33 1991
5961.06 1973
5961.79 1971
5962.52 1988
5963.25 2014
5963.98 2041
5964.71 2045
5965.44 1968
5966.16 2070
5966.89 2037
5967.62 2180
5968.35 2077
5969.08 2230
5969.81 2462
5970.54 2332
5971.27 2206
5972.00 2386
5972.73 2401
5973.46 2278
5974.18 2409
5974.91 2419
5975.64 2371
5976.37 2452
5977.10 2416
5977.83 2495
5978.56 2286
5979.29 2323
5980.02 2401
5980.75 2445
5981.48 2463
5982.21 2653
5982.94 2541
5983.67 2472
5984.40 2636
5985.13 2547
5985.86 2584
5986.59 2713
5987.32 2873
5988.05 2802
5988.78 2899
5989.51 2937
5990.24 2870
5990.97 2832
5991.70 2795
5992.43 2838
5993.16 2815
5993.89 2838
5994.62 2958
5995.35 2942
5996.09 3097
5996.82 3053
5997.55 2944
5998.28 2900
5999.01 2931
5999.74 2926
6000.47 3063
6001.20 3072
6001.93 3094
6002.66 3187
6003.39 3236
6004.13 3080
6004.86 3071
6005.59 2928
6006.32 2883
6007.05 3176
6007.78 2930
6008.51 2884
6009.25 2881
6009.98 2903
6010.71 3064
6011.44 3326
6012.17 3709
6012.90 3920
6013.64 4299
6014.37 5048
6015.10 5576
6015.83 5916
6016.56 6240
6017.29 6889
6018.03 6851
6018.76 6642
6019.49 6611
6020.22 6286
6020.96 5731
6021.69 5386
6022.42 4822
6023.15 3901
6023.88 3617
6024.62 3198
6025.35 2975
6026.08 2784
6026.81 2607
6027.55 2450
6028.28 2385
6029.01 2292
6029.75 2177
6030.48 2262
6031.21 2216
6031.94 2205
6032.68 2113
6033.41 2090
6034.14 2050
6034.88 2000
6035.61 2039
6036.34 2034
6037.07 2059
6037.81 1918
6038.54 1970
6039.27 2005
6040.01 2038
6040.74 2107
6041.47 2126
6042.21 2045
6042.94 2120
6043.68 2049
6044.41 1993
6045.14 2106
6045.88 2052
6046.61 2077
6047.34 2211
6048.08 2242
6048.81 2261
6049.55 2311
6050.28 2185
6051.01 2413
6051.75 2514
6052.48 2532
6053.22 2439
6053.95 2381
6054.68 2409
6055.42 2535
6056.15 2514
6056.89 2560
6057.62 2516
6058.36 2492
6059.09 2566
6059.83 2683
6060.56 2507
6061.29 2517
6062.03 2498
6062.76 2483
6063.50 2344
6064.23 2347
6064.97 2465
6065.70 2366
6066.44 2402
6067.17 2350
6067.91 2255
6068.64 2345
6069.38 2441
6070.11 2363
6070.85 2363
6071.58 2243
6072.32 2213
6073.06 2257
6073.79 2395
6074.53 2421
6075.26 2298
6076.00 2325
6076.73 2117
6077.47 2217
6078.20 2067
6078.94 1951
6079.68 2102
6080.41 2114
6081.15 2020
6081.88 2032
6082.62 2049
6083.35 2056
6084.09 2060
6084.83 1946
6085.56 1933
6086.30 1828
6087.04 1791
6087.77 1852
6088.51 1870
6089.24 1849
6089.98 1891
6090.72 1883
6091.45 1804
6092.19 1751
6092.93 1803
6093.66 1869
6094.40 1906
6095.14 1972
6095.87 1887
6096.61 1939
6097.35 1825
6098.08 1874
6098.82 1837
6099.56 1770
6100.29 1864
6101.03 1938
6101.77 1867
6102.51 1950
6103.24 1863
6103.98 1676
6104.72 1826
6105.46 1773
6106.19 1756
6106.93 1879
6107.67 1760
6108.41 1761
6109.14 1807
6109.88 1796
6110.62 1753
6111.36 1779
6112.09 1892
6112.83 1792
6113.57 1720
6114.31 1911
6115.04 1840
6115.78 1985
6116.52 1969
6117.26 1921
6118.00 1920
6118.73 1900
6119.47 1913
6120.21 1983
6120.95 1951
6121.69 2020
6122.43 1884
6123.16 1961
6123.90 1956
6124.64 2027
6125.38 2058
6126.12 1977
6126.86 2035
6127.60 2026
6128.33 1988
6129.07 2019
6129.81 1783
6130.55 1895
6131.29 2028
6132.03 1980
6132.77 1990
6133.51 1882
6134.25 2030
6134.98 2147
6135.72 2179
6136.46 1928
6137.20 1920
6137.94 2108
6138.68 2206
6139.42 2115
6140.16 2170
6140.90 2067
6141.64 2176
6142.38 2090
6143.12 2175
6143.86 2226
6144.60 2219
6145.34 2207
6146.08 2227
6146.82 2173
6147.56 2149
6148.30 2084
6149.04 2116
6149.78 2198
6150.52 2226
6151.26 2102
6152.00 2071
6152.74 2062
6153.48 2145
6154.22 2129
6154.96 2068
6155.70 2076
6156.44 2193
6157.18 2174
6157.92 2206
6158.66 2208
6159.40 2137
6160.14 2176
6160.88 2183
6161.62 2174
6162.36 2183
6163.10 2175
6163.85 2224
6164.59 2353
6165.33 2483
6166.07 2515
6166.81 2613
6167.55 2673
6168.29 2788
6169.03 3094
6169.77 3240
6170.51 3238
6171.26 3201
6172.00 3211
6172.74 3256
6173.48 3188
6174.22 3308
6174.96 3224
6175.70 3079
6176.45 3063
6177.19 2986
6177.93 2938
6178.67 3005
6179.41 3120
6180.16 2815
6180.90 2898
6181.64 2864
6182.38 2893
6183.12 3016
6183.87 3017
6184.61 3021
6185.35 3107
6186.09 3157
6186.83 3150
6187.58 3223
6188.32 3172
6189.06 3217
6189.80 3289
6190.55 3179
6191.29 3381
6192.03 3298
6192.77 3526
6193.52 3471
6194.26 3425
6195.00 3464
6195.74 3582
6196.49 3767
6197.23 3805
6197.97 3873
6198.72 3852
6199.46 3972
6200.20 4087
6200.94 4041
6201.69 3952
6202.43 4102
6203.17 4026
6203.92 4147
6204.66 4037
6205.40 4129
6206.15 4172
6206.89 4431
6207.63 4862
6208.38 5510
6209.12 6542
6209.87 7444
6210.61 8748
6211.35 10461
6212.10 12556
6212.84 13990
6213.58 15329
6214.33 16181
6215.07 16015
6215.82 14935
6216.56 13737
6217.30 12157
6218.05 10919
6218.79 9227
6219.54 7858
6220.28 6513
6221.02 5430
6221.77 4795
6222.51 4389
6223.26 3978
6224.00 3740
6224.75 3438
6225.49 3203
6226.24 3384
6226.98 3285
6227.73 3193
6228.47 3160
6229.21 3230
6229.96 3220
6230.70 3175
6231.45 2879
6232.19 2718
6232.94 2726
6233.68 2558
6234.43 2413
6235.17 2236
6235.92 2346
6236.67 2421
6237.41 2407
6238.16 2314
6238.90 2380
6239.65 2365
6240.39 2597
6241.14 2600
6241.88 2503
6242.63 2531
6243.37 2622
6244.12 2548
6244.87 2544
6245.61 2496
6246.36 2582
6247.10 2731
6247.85 2743
6248.59 2807
6249.34 2862
6250.09 2995
6250.83 3036
6251.58 3175
6252.33 3424
6253.07 3554
6253.82 3333
6254.56 3368
6255.31 3399
6256.06 3223
6256.80 3197
6257.55 3208
6258.30 3021
6259.04 3050
6259.79 3066
6260.54 2988
6261.28 2945
6262.03 2745
6262.78 2827
6263.52 2893
6264.27 2982
6265.02 2930
6265.76 2810
6266.51 2783
6267.26 2832
6268.01 2965
6268.75 2876
6269.50 2795
6270.25 2956
6270.99 2889
6271.74 2787
6272.49 2949
6273.24 2820
6273.98 2807
6274.73 2815
6275.48 2936
6276.23 3121
6276.97 3143
6277.72 3248
6278.47 3378
6279.22 3513
6279.96 3754
6280.71 3690
6281.46 3620
6282.21 3704
6282.96 3691
6283.70 3519
6284.45 3472
6285.20 3144
6285.95 3048
6286.70 2964
6287.45 2829
6288.19 2718
6288.94 2686
6289.69 2792
6290.44 2732
6291.19 2842
6291.94 2730
6292.68 2938
6293.43 3026
6294.18 3039
6294.93 2969
6295.68 2938
6296.43 3076
6297.18 2968
6297.93 2888
6298.67 2753
6299.42 2757
6300.17 2667
6300.92 2560
6301.67 2384
6302.42 2299
6303.17 2222
6303.92 2316
6304.67 2251
6305.42 2319
6306.17 2191
6306.92 2385
6307.67 2445
6308.41 2331
6309.16 2248
6309.91 2236
6310.66 2308
6311.41 2282
6312.16 2383
6312.91 2352
6313.66 2082
6314.41 2157
6315.16 2243
6315.91 2192
6316.66 2190
6317.41 2178
6318.16 2246
6318.91 2378
6319.66 2399
6320.41 2384
6321.16 2368
6321.91 2307
6322.66 2338
6323.41 2369
6324.16 2277
6324.92 2245
6325.67 2247
6326.42 2207
6327.17 2057
6327.92 2018
6328.67 1900
6329.42 1896
6330.17 1928
6330.92 1911
6331.67 1817
6332.42 1868
6333.17 2004
6333.92 1972
6334.68 1936
6335.43 1892
6336.18 1797
6336.93 1793
6337.68 1836
6338.43 1866
6339.18 1702
6339.93 1748
6340.69 1816
6341.44 1750
6342.19 1824
6342.94 1798
6343.69 1726
6344.44 1770
6345.20 1724
6345.95 1748
6346.70 1788
6347.45 1705
6348.20 1795
6348.95 1717
6349.71 1765
6350.46 1696
6351.21 1706
6351.96 1689
6352.71 1855
6353.47 1744
6354.22 1836
6354.97 1916
6355.72 1944
6356.48 1960
6357.23 1959
6357.98 1844
6358.73 1906
6359.49 1860
6360.24 1889
6360.99 1851
6361.74 1885
6362.50 1852
6363.25 1772
6364.00 1735
6364.76 1731
6365.51 1742
6366.26 1716
6367.01 1631
6367.77 1601
6368.52 1665
6369.27 1644
6370.03 1595
6370.78 1610
6371.53 1689
6372.29 1638
6373.04 1657
6373.79 1602
6374.55 1814
6375.30 1579
6376.05 1665
6376.81 1496
6377.56 1606
6378.31 1625
6379.07 1510
6379.82 1496
6380.58 1475
6381.33 1476
6382.08 1535
6382.84 1508
6383.59 1542
6384.35 1613
6385.10 1562
6385.85 1604
6386.61 1647
6387.36 1639
6388.12 1606
6388.87 1590
6389.62 1608
6390.38 1618
6391.13 1452
6391.89 1440
6392.64 1480
6393.40 1433
6394.15 1441
6394.91 1456
6395.66 1574
6396.42 1562
6397.17 1426
6397.93 1405
6398.68 1443
6399.44 1464
6400.19 1568
6400.95 1585
6401.70 1496
6402.46 1575
6403.21 1537
6403.97 1467
6404.72 1402
6405.48 1435
6406.23 1424
6406.99 1468
6407.74 1415
6408.50 1390
6409.25 1405
6410.01 1516
6410.76 1328
6411.52 1480
6412.28 1406
6413.03 1472
6413.79 1378
6414.54 1389
6415.30 1450
6416.05 1467
6416.81 1414
6417.57 1480
6418.32 1481
6419.08 1471
6419.83 1398
6420.59 1452
6421.35 1513
6422.10 1470
6422.86 1534
6423.62 1434
6424.37 1462
6425.13 1378
6425.89 1524
6426.64 1579
6427.40 1482
6428.15 1539
6428.91 1489
6429.67 1559
6430.42 1510
6431.18 1435
6431.94 1476
6432.70 1469
6433.45 1452
6434.21 1405
6434.97 1429
6435.72 1419
6436.48 1500
6437.24 1466
6437.99 1429
6438.75 1476
6439.51 1564
6440.27 1618
6441.02 1687
6441.78 1717
6442.54 1732
6443.30 1640
6444.05 1684
6444.81 1707
6445.57 1673
6446.33 1673
6447.08 1632
6447.84 1560
6448.60 1590
6449.36 1563
6450.12 1523
6450.87 1589
6451.63 1622
6452.39 1532
6453.15 1513
6453.91 1529
6454.66 1537
6455.42 1633
6456.18 1558
6456.94 1596
6457.70 1544
6458.46 1698
6459.21 1627
6459.97 1700
6460.73 1724
6461.49 1698
6462.25 1601
6463.01 1595
6463.77 1724
6464.52 1675
6465.28 1635
6466.04 1657
6466.80 1706
6467.56 1612
6468.32 1639
6469.08 1581
6469.84 1601
6470.60 1752
6471.36 1682
6472.11 1786
6472.87 1783
6473.63 1704
6474.39 1629
6475.15 1779
6475.91 1926
6476.67 1877
6477.43 1907
6478.19 1891
6478.95 1893
6479.71 1857
6480.47 1974
6481.23 1994
6481.99 1880
6482.75 1950
6483.51 1950
6484.27 1958
6485.03 2021
6485.79 2056
6486.55 2005
6487.31 2045
6488.07 2141
6488.83 1969
6489.59 2181
6490.35 2200
6491.11 2171
6491.87 2214
6492.63 2205
6493.39 2231
6494.15 2160
6494.91 2254
6495.67 2271
6496.43 2315
6497.19 2482
6497.95 2495
6498.71 2475
6499.48 2497
6500.24 2555
6501.00 2635
6501.76 2634
6502.52 2734
6503.28 2654
6504.04 2574
6504.80 2699
6505.56 2717
6506.32 2718
6507.09 2631
6507.85 2601
6508.61 2609
6509.37 2822
6510.13 2928
6510.89 2868
6511.65 3037
6512.42 3208
6513.18 3392
6513.94 3755
6514.70 3894
6515.46 4229
6516.22 4511
6516.99 4765
6517.75 4864
6518.51 4965
6519.27 4773
6520.03 4710
6520.80 4471
6521.56 4473
6522.32 4459
6523.08 4500
6523.84 4629
6524.61 4769
6525.37 5159
6526.13 5369
6526.89 5705
6527.66 6177
6528.42 6241
6529.18 6200
6529.94 6261
6530.71 6083
6531.47 5980
6532.23 5728
6533.00 5528
6533.76 4984
6534.52 4772
6535.28 4729
6536.05 4441
6536.81 4316
6537.57 4446
6538.34 4709
6539.10 4888
6539.86 5146
6540.63 5277
6541.39 5510
6542.15 5558
6542.92 5641
6543.68 5103
6544.44 4638
6545.21 4354
6545.97 4018
6546.73 3651
6547.50 3356
6548.26 2987
6549.02 2861
6549.79 2732
6550.55 2683
6551.31 2616
6552.08 2550
6552.84 2738
6553.61 2649
6554.37 2540
6555.13 2577
6555.90 2749
6556.66 2774
6557.43 2758
6558.19 2747
6558.96 2647
6559.72 2547
6560.48 2608
6561.25 2704
6562.01 2777
6562.78 2755
6563.54 2883
6564.31 2788
6565.07 2860
6565.84 2917
6566.60 3003
6567.37 2922
6568.13 3116
6568.90 3006
6569.66 3075
6570.43 3032
6571.19 3040
6571.96 3044
6572.72 2894
6573.49 2929
6574.25 3239
6575.02 3097
6575.78 3292
6576.55 3398
6577.31 3509
6578.08 3655
6578.84 3451
6579.61 3571
6580.37 3827
6581.14 3807
6581.91 3812
6582.67 3726
6583.44 3653
6584.20 3506
6584.97 3388
6585.73 3311
6586.50 3245
6587.27 3120
6588.03 3043
6588.80 3132
6589.56 3203
6590.33 3124
6591.10 3152
6591.86 3275
6592.63 3360
6593.39 3390
6594.16 3597
6594.93 3753
6595.69 3989
6596.46 4173
6597.23 4557
6597.99 4682
6598.76 4851
6599.53 5126
6600.29 5089
6601.06 4950
6601.83 4647
6602.59 4514
6603.36 4371
6604.13 4023
6604.89 3868
6605.66 3722
6606.43 3571
6607.20 3386
6607.96 3263
6608.73 3253
6609.50 3048
6610.26 3143
6611.03 3071
6611.80 3048
6612.57 2977
6613.33 3137
6614.10 3158
6614.87 3214
6615.64 3122
6616.40 3099
6617.17 2984
6617.94 3110
6618.71 3208
6619.48 3044
6620.24 3137
6621.01 3191
6621.78 3158
6622.55 3300
6623.32 3434
6624.08 3299
6624.85 3261
6625.62 3267
6626.39 3356
6627.16 3319
6627.92 3422
6628.69 3360
6629.46 3304
6630.23 3205
6631.00 3219
6631.77 3421
6632.54 3509
6633.30 3642
6634.07 4057
6634.84 4535
6635.61 4835
6636.38 5520
6637.15 6276
6637.92 7080
6638.69 7887
6639.45 8496
6640.22 8389
6640.99 8435
6641.76 7750
6642.53 7291
6643.30 6531
6644.07 5726
6644.84 5051
6645.61 4387
6646.38 3944
6647.15 3568
6647.92 3133
6648.69 2815
6649.46 2800
6650.22 2790
6650.99 2713
6651.76 2655
6652.53 2713
6653.30 2765
6654.07 2639
6654.84 2681
6655.61 2564
6656.38 2670
6657.15 2616
6657.92 2551
6658.69 2511
6659.46 2408
6660.23 2383
6661.00 2525
6661.77 2452
6662.54 2260
6663.31 2171
6664.09 2316
6664.86 2417
6665.63 2310
6666.40 2311
6667.17 2208
6667.94 2383
6668.71 2266
6669.48 2328
6670.25 2345
6671.02 2262
6671.79 2339
6672.56 2406
6673.33 2349
6674.10 2468
6674.88 2471
6675.65 2556
6676.42 2612
6677.19 2593
6677.96 2648
6678.73 2547
6679.50 2628
6680.27 2550
6681.05 2372
6681.82 2417
6682.59 2423
6683.36 2327
6684.13 2294
6684.90 2286
6685.67 2300
6686.45 2313
6687.22 2372
6687.99 2561
6688.76 2401
6689.53 2511
6690.31 2574
6691.08 2493
6691.85 2671
6692.62 2525
6693.39 2486
6694.17 2405
6694.94 2425
6695.71 2459
6696.48 2440
6697.25 2398
6698.03 2251
6698.80 2128
6699.57 2140
6700.34 2255
6701.12 2133
6701.89 2042
6702.66 2175
6703.43 2213
6704.21 2075
6704.98 2082
6705.75 2036
6706.53 2129
6707.30 2115
6708.07 2132
6708.84 2152
6709.62 2057
6710.39 2139
6711.16 2075
6711.94 2162
6712.71 2014
6713.48 2009
6714.26 2140
6715.03 2137
6715.80 2044
6716.58 2029
6717.35 2004
6718.12 1943
6718.90 1982
6719.67 1971
6720.45 1894
6721.22 1869
6721.99 1881
6722.77 1881
6723.54 1861
6724.31 1909
6725.09 1865
6725.86 1806
6726.64 1863
6727.41 1933
6728.18 1779
6728.96 1860
6729.73 1767
6730.51 1735
6731.28 1791
6732.06 1823
6732.83 1697
6733.60 1705
6734.38 1681
6735.15 1733
6735.93 1708
6736.70 1621
6737.48 1582
6738.25 1656
6739.03 1690
6739.80 1603
6740.58 1644
6741.35 1472
6742.13 1614
6742.90 1659
6743.68 1614
6744.45 1676
6745.23 1692
6746.00 1589
6746.78 1570
6747.55 1623
6748.33 1634
6749.10 1653
6749.88 1740
6750.65 1665
6751.43 1693
6752.20 1650
6752.98 1693
6753.75 1742
6754.53 1785
6755.31 1808
6756.08 1729
6756.86 1712
6757.63 1827
6758.41 1805
6759.19 1731
6759.96 1649
6760.74 1636
6761.51 1657
6762.29 1528
6763.07 1553
6763.84 1554
6764.62 1611
6765.39 1538
6766.17 1591
6766.95 1527
6767.72 1555
6768.50 1531
6769.28 1517
6770.05 1624
6770.83 1580
6771.61 1622
6772.38 1755
6773.16 1637
6773.94 1533
6774.71 1493
6775.49 1476
6776.27 1447
6777.04 1605
6777.82 1555
6778.60 1466
6779.37 1635
6780.15 1566
6780.93 1551
6781.71 1606
6782.48 1662
6783.26 1691
6784.04 1623
6784.81 1683
6785.59 1613
6786.37 1520
6787.15 1550
6787.92 1457
6788.70 1627
6789.48 1567
6790.26 1610
6791.04 1511
6791.81 1535
6792.59 1506
6793.37 1516
6794.15 1414
6794.92 1431
6795.70 1433
6796.48 1497
6797.26 1583
6798.04 1419
6798.81 1506
6799.59 1512
6800.37 1548
6801.15 1519
6801.93 1594
6802.71 1445
6803.48 1490
6804.26 1490
6805.04 1517
6805.82 1520
6806.60 1532
6807.38 1503
6808.16 1527
6808.94 1538
6809.71 1643
6810.49 1615
6811.27 1668
6812.05 1661
6812.83 1567
6813.61 1493
6814.39 1483
6815.17 1526
6815.95 1462
6816.73 1687
6817.50 1553
6818.28 1505
6819.06 1590
6819.84 1508
6820.62 1617
6821.40 1593
6822.18 1614
6822.96 1768
6823.74 1854
6824.52 1823
6825.30 1666
6826.08 1768
6826.86 1723
6827.64 1725
6828.42 1687
6829.20 1611
6829.98 1565
6830.76 1557
6831.54 1543
6832.32 1529
6833.10 1534
6833.88 1523
6834.66 1555
6835.44 1513
6836.22 1557
6837.00 1494
6837.78 1413
6838.56 1539
6839.34 1512
6840.12 1425
6840.90 1442
6841.68 1517
6842.46 1554
6843.24 1438
6844.03 1422
6844.81 1451
6845.59 1486
6846.37 1536
6847.15 1567
6847.93 1544
6848.71 1508
6849.49 1444
6850.27 1557
6851.05 1680
6851.84 1819
6852.62 2065
6853.40 2158
6854.18 2365
6854.96 2696
6855.74 2661
6856.52 2759
6857.30 2654
6858.09 2635
6858.87 2496
6859.65 2394
6860.43 2364
6861.21 2095
6861.99 2030
6862.78 2127
6863.56 2054
6864.34 1962
6865.12 1876
6865.90 1813
6866.69 1681
6867.47 1629
6868.25 1663
6869.03 1635
6869.82 1671
6870.60 1690
6871.38 1638
6872.16 1577
6872.94 1515
6873.73 1483
6874.51 1464
6875.29 1518
6876.07 1453
6876.86 1486
6877.64 1535
6878.42 1479
6879.21 1493
6879.99 1527
6880.77 1429
6881.55 1524
6882.34 1511
6883.12 1536
6883.90 1517
6884.69 1443
6885.47 1546
6886.25 1537
6887.04 1522
6887.82 1570
6888.60 1544
6889.39 1561
6890.17 1585
6890.95 1580
6891.74 1758
6892.52 1738
6893.30 1736
6894.09 1629
6894.87 1716
6895.65 1743
6896.44 1714
6897.22 1619
6898.01 1623
6898.79 1606
6899.57 1644
6900.36 1695
6901.14 1570
6901.93 1572
6902.71 1676
6903.49 1639
6904.28 1600
6905.06 1626
6905.85 1634
6906.63 1666
6907.42 1668
6908.20 1689
6908.98 1537
6909.77 1510
6910.55 1639
6911.34 1771
6912.12 1672
6912.91 1627
6913.69 1593
6914.48 1532
6915.26 1559
6916.05 1541
6916.83 1662
6917.62 1573
6918.40 1687
6919.19 1584
6919.97 1532
6920.76 1604
6921.54 1721
6922.33 1707
6923.11 1641
6923.90 1569
6924.68 1658
6925.47 1667
6926.25 1658
6927.04 1698
6927.82 1754
6928.61 1783
6929.40 1666
6930.18 1667
6930.97 1612
6931.75 1726
6932.54 1608
6933.32 1667
6934.11 1734
6934.90 1784
6935.68 1665
6936.47 1720
6937.25 1767
6938.04 1763
6938.83 1762
6939.61 1779
6940.40 1716
6941.19 1663
6941.97 1718
6942.76 1818
6943.54 1822
6944.33 1835
6945.12 1968
6945.90 2030
6946.69 2065
6947.48 2093
6948.26 2164
6949.05 2191
6949.84 2185
6950.62 2206
6951.41 2211
6952.20 2138
6952.99 2142
6953.77 2317
6954.56 2229
6955.35 2130
6956.13 2063
6956.92 2114
6957.71 2294
6958.50 2255
6959.28 2174
6960.07 2154
6960.86 2242
6961.64 2363
6962.43 2343
6963.22 2410
6964.01 2385
6964.80 2430
6965.58 2456
6966.37 2396
6967.16 2398
6967.95 2408
6968.73 2501
6969.52 2443
6970.31 2481
6971.10 2505
6971.89 2635
6972.67 2541
6973.46 2718
6974.25 2673
6975.04 2754
6975.83 2862
6976.62 2955
6977.40 2935
6978.19 2840
6978.98 2892
6979.77 2986
6980.56 2953
6981.35 3044
6982.13 3074
6982.92 3165
6983.71 3342
6984.50 3516
6985.29 3791
6986.08 4150
6986.87 4722
6987.66 5423
6988.45 6124
6989.23 6902
6990.02 7382
6990.81 7810
6991.60 7751
6992.39 7709
6993.18 7229
6993.97 6531
6994.76 5916
6995.55 5238
6996.34 4713
6997.13 4293
6997.92 4053
6998.71 3963
6999.50 3838
7000.29 4200
7001.07 4485
7001.86 5035
7002.65 5635
7003.44 6095
7004.23 6719
7005.02 7015
7005.81 7087
7006.60 6723
7007.39 6313
7008.18 5743
7008.97 4962
7009.76 4401
7010.55 3791
7011.34 3448
7012.14 3000
7012.93 2785
7013.72 2661
7014.51 2407
7015.30 2356
7016.09 2312
7016.88 2183
7017.67 2402
7018.46 2348
7019.25 2275
7020.04 2318
7020.83 2228
7021.62 2219
7022.41 2204
7023.20 2172
7024.00 2056
7024.79 2103
7025.58 2044
7026.37 2180
7027.16 2184
7027.95 2118
7028.74 2217
7029.53 2265
7030.32 2281
7031.12 2265
7031.91 2188
7032.70 2120
7033.49 2138
7034.28 2059
7035.07 2063
7035.87 1988
7036.66 2030
7037.45 2024
7038.24 2099
7039.03 2151
7039.82 2062
7040.62 2039
7041.41 2107
7042.20 2211
7042.99 2183
7043.78 2188
7044.58 2267
7045.37 2359
7046.16 2373
7046.95 2190
7047.75 2251
7048.54 2152
7049.33 2093
7050.12 2075
7050.92 2097
7051.71 2200
7052.50 2339
7053.29 2283
7054.09 2383
7054.88 2300
7055.67 2253
7056.46 2309
7057.26 2271
7058.05 2212
7058.84 2081
7059.64 2145
7060.43 2063
7061.22 1970
7062.02 1935
7062.81 1950
7063.60 2035
7064.39 1976
7065.19 1875
7065.98 1911
7066.77 1990
7067.57 2011
7068.36 2099
7069.16 1963
7069.95 1879
7070.74 1870
7071.54 1910
7072.33 1898
7073.12 1853
7073.92 1851
7074.71 1943
7075.51 1941
7076.30 1890
7077.09 1824
7077.89 1840
7078.68 1921
7079.48 1819
7080.27 1743
7081.06 1807
7081.86 1762
7082.65 1689
7083.45 1748
7084.24 1754
7085.04 1706
7085.83 1843
7086.62 1795
7087.42 1747
7088.21 1715
7089.01 1802
7089.80 1789
7090.60 1697
7091.39 1701
7092.19 1813
7092.98 1844
7093.78 1942
7094.57 2131
7095.37 2146
7096.16 2149
7096.96 2196
7097.75 2244
7098.55 2259
7099.34 2227
7100.14 2112
7100.93 2028
7101.73 1911
7102.52 1846
7103.32 1757
7104.11 1589
7104.91 1715
7105.71 1596
7106.50 1634
7107.30 1616
7108.09 1626
7108.89 1681
7109.68 1649
7110.48 1591
7111.28 1535
7112.07 1560
7112.87 1585
7113.66 1468
7114.46 1496
7115.26 1420
7116.05 1388
7116.85 1426
7117.65 1321
7118.44 1230
7119.24 1343
7120.03 1342
7120.83 1470
7121.63 1526
7122.42 1344
7123.22 1407
7124.02 1317
7124.81 1453
7125.61 1418
7126.41 1429
7127.20 1415
7128.00 1365
7128.80 1423
7129.59 1343
7130.39 1321
7131.19 1352
7131.99 1321
7132.78 1337
7133.58 1392
7134.38 1388
7135.17 1452
7135.97 1475
7136.77 1386
7137.57 1372
7138.36 1468
7139.16 1467
7139.96 1394
7140.76 1318
7141.55 1334
7142.35 1276
7143.15 1339
7143.95 1366
7144.74 1384
7145.54 1314
7146.34 1289
7147.14 1414
7147.94 1383
7148.73 1256
7149.53 1340
7150.33 1387
7151.13 1358
7151.93 1442
7152.72 1376
7153.52 1315
7154.32 1375
7155.12 1316
7155.92 1360
7156.72 1353
7157.51 1286
7158.31 1379
7159.11 1280
7159.91 1256
7160.71 1331
7161.51 1348
7162.31 1369
7163.11 1316
7163.90 1266
7164.70 1220
7165.50 1188
7166.30 1289
7167.10 1321
7167.90 1339
7168.70 1219
7169.50 1219
7170.30 1296
7171.10 1321
7171.90 1270
7172.69 1235
7173.49 1287
7174.29 1268
7175.09 1270
7175.89 1306
7176.69 1224
7177.49 1242
7178.29 1310
7179.09 1213
7179.89 1230
7180.69 1235
7181.49 1277
7182.29 1161
7183.09 1106
7183.89 1190
7184.69 1245
7185.49 1286
7186.29 1314
7187.09 1241
7187.89 1274
7188.69 1303
7189.49 1297
7190.29 1253
7191.09 1221
7191.89 1168
7192.69 1242
7193.49 1122
7194.29 1109
7195.09 1172
7195.89 1154
7196.70 1093
7197.50 1090
7198.30 1077
7199.10 1066
7199.90 1033
7200.70 1144
7201.50 1131
7202.30 1135
7203.10 1072
7203.90 1163
7204.70 1182
7205.51 1173
7206.31 1157
7207.11 1195
7207.91 1150
7208.71 1156
7209.51 1110
7210.31 1128
7211.12 1097
7211.92 1150
7212.72 1107
7213.52 1218
7214.32 1151
7215.12 1137
7215.92 1061
7216.73 1121
7217.53 1040
7218.33 1023
7219.13 1080
7219.93 1148
7220.74 1065
7221.54 1135
7222.34 1128
7223.14 1174
7223.94 1124
7224.75 1092
7225.55 1147
7226.35 1139
7227.15 1101
7227.96 1168
7228.76 1209
7229.56 1009
7230.36 1112
7231.17 1199
7231.97 1112
7232.77 1163
7233.57 1214
7234.38 1194
7235.18 1206
7235.98 1131
7236.79 1177
7237.59 1122
7238.39 1130
7239.19 1161
7240.00 1225
7240.80 1266
7241.60 1267
7242.41 1232
7243.21 1236
7244.01 1220
7244.82 1200
7245.62 1215
7246.42 1180
7247.23 1184
7248.03 1264
7248.83 1260
7249.64 1301
7250.44 1350
7251.25 1385
7252.05 1273
7252.85 1267
7253.66 1324
7254.46 1305
7255.27 1240
7256.07 1223
7256.87 1305
7257.68 1361
7258.48 1363
7259.29 1391
7260.09 1373
7260.89 1412
7261.70 1334
7262.50 1329
7263.31 1350
7264.11 1443
7264.92 1440
7265.72 1461
7266.53 1511
7267.33 1581
7268.13 1627
7268.94 1542
7269.74 1618
7270.55 1577
7271.35 1563
7272.16 1568
7272.96 1637
7273.77 1613
7274.57 1630
7275.38 1621
7276.18 1637
7276.99 1702
7277.79 1692
7278.60 1652
7279.40 1685
7280.21 1705
7281.01 1738
7281.82 1806
7282.63 1753
7283.43 1911
7284.24 1983
7285.04 2197
7285.85 2345
7286.65 2497
7287.46 3006
7288.27 3340
7289.07 3516
7289.88 3689
7290.68 3744
7291.49 3653
7292.29 3500
7293.10 3172
7293.91 2889
7294.71 2546
7295.52 2444
7296.33 2274
7297.13 2097
7297.94 1986
7298.74 1897
7299.55 1828
7300.36 1962
7301.16 2010
7301.97 1977
7302.78 1878
7303.58 1942
7304.39 2029
7305.20 1979
7306.00 2048
7306.81 2100
7307.62 1868
7308.42 2023
7309.23 2057
7310.04 2036
7310.84 2029
7311.65 2062
7312.46 2133
7313.27 2216
7314.07 2176
7314.88 2275
7315.69 2330
7316.50 2543
7317.30 2515
7318.11 2623
7318.92 2606
7319.72 2489
7320.53 2519
7321.34 2666
7322.15 2930
7322.96 3109
7323.76 3316
7324.57 3681
7325.38 3834
7326.19 3967
7326.99 3939
7327.80 3929
7328.61 3847
7329.42 3603
7330.23 3424
7331.03 3027
7331.84 2671
7332.65 2474
7333.46 2343
7334.27 2324
7335.08 2388
7335.88 2472
7336.69 2597
7337.50 2713
7338.31 2784
7339.12 3076
7339.93 3425
7340.74 3374
7341.54 3356
7342.35 3126
7343.16 3011
7343.97 2978
7344.78 2699
7345.59 2436
7346.40 2305
7347.21 2223
7348.02 2014
7348.82 2004
7349.63 1918
7350.44 1877
7351.25 1846
7352.06 1923
7352.87 2003
7353.68 2004
7354.49 2001
7355.30 2033
7356.11 2008
7356.92 1943
7357.73 1935
7358.54 1792
7359.35 1839
7360.16 1795
7360.97 1833
7361.78 1865
7362.59 1900
7363.40 1891
7364.21 1941
7365.02 1929
7365.83 2069
7366.64 2062
7367.45 2020
7368.26 1931
7369.07 1925
7369.88 2070
7370.69 2036
7371.50 1920
7372.31 2065
7373.12 1959
7373.93 1898
7374.74 1889
7375.55 1956
7376.36 1984
7377.17 2028
7377.98 1981
7378.79 2050
7379.60 2090
7380.42 2162
7381.23 2191
7382.04 2385
7382.85 2181
7383.66 2454
7384.47 2758
7385.28 2857
7386.09 2839
7386.90 2974
7387.71 2948
7388.53 2833
7389.34 2696
7390.15 2552
7390.96 2370
7391.77 2188
7392.58 2089
7393.39 2067
7394.21 2001
7395.02 1955
7395.83 1894
7396.64 1900
7397.45 1842
7398.27 1777
7399.08 1786
7399.89 1792
7400.70 1915
7401.51 1905
7402.33 1925
7403.14 2101
7403.95 2166
7404.76 2271
7405.57 2289
7406.39 2273
7407.20 2271
7408.01 2247
7408.82 2280
7409.64 2194
7410.45 2107
7411.26 1930
7412.07 1964
7412.89 1901
7413.70 1804
7414.51 1774
7415.32 1680
7416.14 1673
7416.95 1671
7417.76 1715
7418.58 1633
7419.39 1439
7420.20 1465
7421.02 1473
7421.83 1417
7422.64 1485
7423.45 1530
7424.27 1522
7425.08 1505
7425.89 1416
7426.71 1368
7427.52 1322
7428.33 1361
7429.15 1364
7429.96 1408
7430.78 1362
7431.59 1360
7432.40 1274
7433.22 1325
7434.03 1366
7434.84 1414
7435.66 1356
7436.47 1339
7437.29 1312
7438.10 1245
7438.91 1354
7439.73 1257
7440.54 1390
7441.36 1331
7442.17 1339
7442.99 1346
7443.80 1382
7444.61 1434
7445.43 1371
7446.24 1309
7447.06 1326
7447.87 1290
7448.69 1301
7449.50 1369
7450.32 1408
7451.13 1372
7451.95 1354
7452.76 1380
7453.58 1369
7454.39 1418
7455.21 1418
7456.02 1345
7456.84 1220
7457.65 1300
7458.47 1325
7459.28 1294
7460.10 1306
7460.91 1322
7461.73 1308
7462.54 1368
7463.36 1294
7464.17 1311
7464.99 1376
7465.80 1331
7466.62 1222
7467.44 1311
7468.25 1243
7469.07 1305
7469.88 1389
7470.70 1287
7471.51 1212
7472.33 1212
7473.15 1193
7473.96 1287
7474.78 1311
7475.59 1249
7476.41 1221
7477.23 1167
7478.04 1264
7478.86 1291
7479.67 1235
7480.49 1197
7481.31 1128
7482.12 1161
7482.94 1175
7483.76 1185
7484.57 1218
7485.39 1154
7486.21 1186
7487.02 1213
7487.84 1162
7488.66 1141
7489.47 1154
7490.29 1216
7491.11 1199
7491.92 1216
7492.74 1219
7493.56 1183
7494.38 1186
7495.19 1187
7496.01 1202
7496.83 1169
7497.64 1105
7498.46 1188
7499.28 1269
7500.10 1231
7500.91 1196
7501.73 1141
7502.55 1108
7503.37 1080
7504.18 1099
7505.00 1152
7505.82 1126
7506.64 1116
7507.46 1099
7508.27 1046
7509.09 1125
7509.91 1097
7510.73 1043
7511.55 970
7512.36 1060
7513.18 1011
7514.00 1061
7514.82 1054
7515.64 1045
7516.45 1123
7517.27 1109
7518.09 1136
7518.91 1100
7519.73 1080
7520.55 1084
7521.37 1089
7522.18 1069
7523.00 1094
7523.82 1065
7524.64 1058
7525.46 1121
7526.28 1093
7527.10 1065
7527.92 1117
7528.74 1038
7529.55 1047
7530.37 1055
7531.19 1043
7532.01 1025
7532.83 1071
7533.65 1062
7534.47 1052
7535.29 1127
7536.11 1078
7536.93 1080
7537.75 1091
7538.57 1135
7539.39 1118
7540.21 1043
7541.03 1063
7541.84 1095
7542.66 999
7543.48 1027
7544.30 1000
7545.12 1052
7545.94 1126
7546.76 1112
7547.58 1159
7548.40 1152
7549.22 1171
7550.04 1211
7550.86 1165
7551.68 1066
7552.51 1072
7553.33 1123
7554.15 1124
7554.97 1172
7555.79 1147
7556.61 1016
7557.43 1083
7558.25 1121
7559.07 1087
7559.89 1137
7560.71 1130
7561.53 1182
7562.35 1127
7563.17 1156
7563.99 1214
7564.81 1251
7565.64 1226
7566.46 1192
7567.28 1280
7568.10 1244
7568.92 1159
7569.74 1124
7570.56 1109
7571.38 992
7572.21 1070
7573.03 1129
7573.85 1096
7574.67 1092
7575.49 1129
7576.31 1128
7577.13 1155
7577.96 1084
7578.78 1083
7579.60 1105
7580.42 1119
7581.24 1175
7582.07 1084
7582.89 1091
7583.71 1133
7584.53 1046
7585.35 1082
7586.18 1134
7587.00 1052
7587.82 1080
7588.64 1114
7589.46 1086
7590.29 1120
7591.11 1152
7591.93 1191
7592.75 1144
7593.58 1183
7594.40 1093
7595.22 1204
7596.04 1156
7596.87 1091
7597.69 1117
7598.51 1159
7599.34 1130
7600.16 1089
7600.98 1110
7601.80 1155
7602.63 1121
7603.45 1115
7604.27 1116
7605.10 1226
7605.92 1276
7606.74 1269
7607.57 1254
7608.39 1353
7609.21 1488
7610.04 1494
7610.86 1569
7611.68 1570
7612.51 1440
7613.33 1363
7614.15 1266
7614.98 1254
7615.80 1198
7616.62 1144
7617.45 1181
7618.27 1214
7619.10 1297
7619.92 1198
7620.74 1137
7621.57 1207
7622.39 1298
7623.22 1235
7624.04 1275
7624.86 1217
7625.69 1157
7626.51 1190
7627.34 1205
7628.16 1191
7628.99 1251
7629.81 1251
7630.64 1192
7631.46 1196
7632.28 1215
7633.11 1306
7633.93 1373
7634.76 1458
7635.58 1531
7636.41 1503
7637.23 1565
7638.06 1727
7638.88 1687
7639.71 1429
7640.53 1430
7641.36 1368
7642.18 1365
7643.01 1271
7643.83 1198
7644.66 1225
7645.48 982
7646.31 999
7647.14 979
7647.96 941
7648.79 1051
7649.61 998
7650.44 923
7651.26 1031
7652.09 1075
7652.91 1073
7653.74 1035
7654.57 979
7655.39 1042
7656.22 1017
7657.04 977
7657.87 978
7658.70 1036
7659.52 1059
7660.35 1031
7661.17 1050
7662.00 991
7662.83 953
7663.65 1056
7664.48 978
7665.31 1037
7666.13 1025
7666.96 996
7667.79 1080
7668.61 1054
7669.44 1079
7670.27 983
7671.09 998
7671.92 1028
7672.75 1000
7673.57 942
7674.40 1030
7675.23 983
7676.05 997
7676.88 997
7677.71 985
7678.53 999
7679.36 978
7680.19 1036
7681.02 1049
7681.84 994
7682.67 957
7683.50 940
7684.33 1011
7685.15 955
7685.98 999
7686.81 1000
7687.64 883
7688.46 966
7689.29 1065
7690.12 1047
7690.95 983
7691.77 986
7692.60 1029
7693.43 1108
7694.26 1085
7695.09 1033
7695.91 992
7696.74 954
7697.57 1098
7698.40 1063
7699.23 1071
7700.06 1017
7700.88 1033
7701.71 1020
7702.54 1034
7703.37 1093
7704.20 1091
7705.03 1096
7705.85 1082
7706.68 1084
7707.51 1126
7708.34 1056
7709.17 1072
7710.00 972
7710.83 1027
7711.66 1147
7712.48 1133
7713.31 1144
7714.14 1050
7714.97 1109
7715.80 1156
7716.63 1107
7717.46 1061
7718.29 1134
7719.12 1160
7719.95 1137
7720.78 1121
7721.61 1191
7722.44 1105
7723.27 1082
7724.09 1122
7724.92 988
7725.75 1080
7726.58 1125
7727.41 1142
7728.24 1099
7729.07 1120
7729.90 1159
7730.73 1097
7731.56 1193
7732.39 1069
7733.22 1069
7734.05 1099
7734.88 1023
7735.71 1085
7736.54 1087
7737.37 1119
7738.20 1141
7739.03 1086
7739.86 1042
7740.70 1016
7741.53 1030
7742.36 1119
7743.19 1090
7744.02 1129
7744.85 1096
7745.68 1075
7746.51 1102
7747.34 1229
7748.17 1319
7749.00 1484
7749.83 1750
7750.66 1940
7751.50 2200
7752.33 2348
7753.16 2496
7753.99 2603
7754.82 2511
7755.65 2359
7756.48 2068
7757.31 1745
7758.15 1766
7758.98 1483
7759.81 1297
7760.64 1254
7761.47 1181
7762.30 1120
7763.13 1138
7763.97 1149
7764.80 1115
7765.63 1068
7766.46 1174
7767.29 1142
7768.13 1159
7768.96 1254
7769.79 1140
7770.62 1036
7771.45 1029
7772.29 1032
7773.12 931
7773.95 957
7774.78 926
7775.62 861
7776.45 907
7777.28 872
7778.11 891
7778.95 905
7779.78 948
7780.61 1004
7781.44 981
7782.28 909
7783.11 927
7783.94 942
7784.77 912
7785.61 974
7786.44 1001
7787.27 996
7788.11 986
7788.94 955
7789.77 1040
7790.61 1054
7791.44 1079
7792.27 1062
7793.10 1041
7793.94 1093
7794.77 1028
7795.60 1049
7796.44 1033
7797.27 1053
7798.11 1003
7798.94 1026
7799.77 1033
7800.61 1003
7801.44 1043
7802.27 970
7803.11 1022
7803.94 1028
7804.78 1023
7805.61 1058
7806.44 1010
7807.28 1034
7808.11 1111
7808.95 1050
7809.78 1065
7810.61 1073
7811.45 1046
7812.28 1060
7813.12 1112
7813.95 1077
7814.79 1091
7815.62 1087
7816.45 1083
7817.29 1093
7818.12 1111
7818.96 1110
7819.79 1127
7820.63 1093
7821.46 1065
7822.30 1113
7823.13 1056
7823.97 1071
7824.80 1091
7825.64 986
7826.47 1082
7827.31 1120
7828.14 1076
7828.98 1136
7829.81 1043
7830.65 1089
7831.48 1137
7832.32 1023
7833.15 1066
7833.99 1054
7834.83 1035
7835.66 1048
7836.50 1011
7837.33 978
7838.17 1013
7839.00 1023
7839.84 1024
7840.68 1091
7841.51 1040
7842.35 1044
7843.18 980
7844.02 973
7844.86 931
7845.69 909
7846.53 901
7847.36 970
7848.20 915
7849.04 871
7849.87 914
7850.71 923
7851.55 946
7852.38 976
7853.22 923
7854.05 852
7854.89 890
7855.73 883
7856.56 873
7857.40 895
7858.24 831
7859.08 891
7859.91 873
7860.75 880
7861.59 905
7862.42 910
7863.26 908
7864.10 891
7864.93 912
7865.77 867
7866.61 878
7867.45 892
7868.28 857
7869.12 874
7869.96 911
7870.80 940
7871.63 880
7872.47 920
7873.31 875
7874.15 852
7874.98 914
7875.82 976
7876.66 885
7877.50 886
7878.33 930
7879.17 894
7880.01 886
7880.85 900
7881.69 948
7882.52 896
7883.36 888
7884.20 942
7885.04 875
7885.88 891
7886.71 894
7887.55 984
7888.39 932
7889.23 950
7890.07 940
7890.91 974
7891.75 962
7892.58 1005
7893.42 941
7894.26 1019
7895.10 1018
7895.94 956
7896.78 1057
7897.62 1079
7898.46 894
7899.29 926
7900.13 936
7900.97 998
7901.81 969
7902.65 964
7903.49 981
7904.33 965
7905.17 925
7906.01 934
7906.85 920
7907.69 976
7908.53 1002
7909.37 1016
7910.21 963
7911.04 936
7911.88 898
7912.72 873
7913.56 892
7914.40 846
7915.24 919
7916.08 912
7916.92 964
7917.76 1012
7918.60 960
7919.44 1106
7920.28 1165
7921.12 1181
7921.96 1238
7922.80 1341
7923.64 1265
7924.48 1264
7925.32 1292
7926.16 1178
7927.01 1158
7927.85 1069
7928.69 1031
7929.53 1037
7930.37 994
7931.21 935
7932.05 959
7932.89 896
7933.73 874
7934.57 841
7935.41 889
7936.25 915
7937.09 864
7937.93 900
7938.78 818
7939.62 896
7940.46 873
7941.30 843
7942.14 799
7942.98 741
7943.82 814
7944.66 865
7945.51 902
7946.35 878
7947.19 867
7948.03 852
7948.87 883
7949.71 870
7950.56 872
7951.40 929
7952.24 826
7953.08 840
7953.92 825
7954.76 888
7955.61 942
7956.45 862
7957.29 881
7958.13 868
7958.97 839
7959.82 859
7960.66 914
7961.50 887
7962.34 833
7963.19 882
7964.03 907
7964.87 893
7965.71 815
7966.56 837
7967.40 830
7968.24 826
7969.08 786
7969.93 835
7970.77 835
7971.61 893
7972.45 877
7973.30 851
7974.14 844
7974.98 884
7975.83 915
7976.67 856
7977.51 836
7978.36 748
7979.20 792
7980.04 760
7980.89 719
7981.73 763
7982.57 807
7983.42 854
7984.26 794
7985.10 795
7985.95 829
7986.79 856
7987.63 809
7988.48 789
7989.32 802
7990.16 869
7991.01 844
7991.85 744
7992.70 830
7993.54 847
7994.38 817
7995.23 819
7996.07 803
7996.92 784
7997.76 846
7998.60 787
7999.45 771
8000.29 800
8001.14 790
8001.98 791
8002.83 760
8003.67 721
8004.52 737
8005.36 761
8006.20 794
8007.05 795
8007.89 756
8008.74 827
8009.58 839
8010.43 761
8011.27 781
8012.12 763
8012.96 775
8013.81 776
8014.65 808
8015.50 737
8016.34 816
8017.19 851
8018.03 794
8018.88 822
8019.72 825
8020.57 793
8021.42 736
8022.26 695
8023.11 741
8023.95 768
8024.80 785
8025.64 778
8026.49 753
8027.33 799
8028.18 769
8029.03 761
8029.87 734
8030.72 700
8031.56 723
8032.41 793
8033.26 784
8034.10 717
8034.95 761
8035.79 805
8036.64 771
8037.49 799
8038.33 848
8039.18 820
8040.03 850
8040.87 817
8041.72 920
8042.57 883
8043.41 883
8044.26 854
8045.11 827
8045.95 829
8046.80 807
8047.65 827
8048.49 818
8049.34 832
8050.19 815
8051.03 746
8051.88 758
8052.73 763
8053.58 750
8054.42 786
8055.27 848
8056.12 785
8056.96 795
8057.81 754
8058.66 778
8059.51 815
8060.35 753
8061.20 752
8062.05 716
8062.90 745
8063.74 708
8064.59 726
8065.44 738
8066.29 755
8067.14 811
8067.98 742
8068.83 707
8069.68 760
8070.53 713
8071.38 792
8072.22 752
8073.07 738
8073.92 750
8074.77 790
8075.62 798
8076.46 807
8077.31 733
8078.16 667
8079.01 688
8079.86 747
8080.71 750
8081.56 733
8082.40 732
8083.25 745
8084.10 738
8084.95 718
8085.80 777
8086.65 675
8087.50 695
8088.35 668
8089.19 684
8090.04 700
8090.89 723
8091.74 704
8092.59 723
8093.44 731
8094.29 671
8095.14 709
8095.99 735
8096.84 743
8097.69 749
8098.54 707
8099.39 687
8100.24 721
8101.09 702
8101.94 668
8102.79 701
8103.63 767
8104.48 674
8105.33 673
8106.18 766
8107.03 694
8107.88 658
8108.73 786
8109.58 749
8110.43 748
8111.28 711
8112.14 690
8112.99 731
8113.84 696
8114.69 641
8115.54 683
8116.39 668
8117.24 693
8118.09 706
8118.94 745
8119.79 700
8120.64 755
8121.49 667
8122.34 784
8123.19 812
8124.04 825
8124.89 846
8125.74 805
8126.60 812
8127.45 765
8128.30 769
8129.15 770
8130.00 725
8130.85 673
8131.70 675
8132.55 675
8133.40 765
8134.26 733
8135.11 716
8135.96 687
8136.81 667
8137.66 680
8138.51 665
8139.37 633
8140.22 731
8141.07 764
8141.92 789
8142.77 760
8143.62 708
8144.48 692
8145.33 687
8146.18 769
8147.03 680
8147.88 715
8148.74 689
8149.59 738
8150.44 701
8151.29 673
8152.15 733
8153.00 749
8153.85 660
8154.70 725
8155.56 717
8156.41 698
8157.26 714
8158.11 804
8158.97 784
8159.82 793
8160.67 781
8161.52 778
8162.38 713
8163.23 748
8164.08 816
8164.94 753
8165.79 689
8166.64 713
8167.49 734
8168.35 671
8169.20 694
8170.05 690
8170.91 661
8171.76 708
8172.61 689
8173.47 644
8174.32 702
8175.17 682
8176.03 681
8176.88 672
8177.74 671
8178.59 697
8179.44 693
8180.30 749
8181.15 732
8182.00 608
8182.86 625
8183.71 696
8184.57 656
8185.42 730
8186.27 703
8187.13 635
8187.98 663
8188.84 666
8189.69 650
8190.55 606
8191.40 700
8192.25 702
8193.11 681
8193.96 665
8194.82 677
8195.67 727
8196.53 685
8197.38 679
8198.24 724
8199.09 644
8199.95 645
8200.80 749
8201.66 659
8202.51 670
8203.37 679
8204.22 727
8205.08 711
8205.93 702
8206.79 654
8207.64 648
8208.50 658
8209.35 738
8210.21 649
8211.06 647
8211.92 715
8212.77 687
8213.63 668
8214.48 639
8215.34 708
8216.20 670
8217.05 712
8217.91 672
8218.76 751
8219.62 712
8220.48 671
8221.33 702
8222.19 690
8223.04 684
8223.90 632
8224.76 693
8225.61 690
8226.47 736
8227.32 799
8228.18 816
8229.04 798
8229.89 784
8230.75 763
8231.61 808
8232.46 821
8233.32 792
8234.18 752
8235.03 731
8235.89 783
8236.75 682
8237.60 599
8238.46 698
8239.32 721
8240.17 784
8241.03 766
8241.89 661
8242.74 691
8243.60 684
8244.46 695
8245.32 647
8246.17 730
8247.03 709
8247.89 731
8248.74 710
8249.60 638
8250.46 662
8251.32 678
8252.17 678
8253.03 668
8253.89 642
8254.75 675
8255.60 686
8256.46 654
8257.32 687
8258.18 668
8259.04 720
8259.89 698
8260.75 678
8261.61 625
8262.47 648
8263.33 626
8264.18 649
8265.04 666
8265.90 714
8266.76 701
8267.62 691
8268.48 704
8269.33 639
8270.19 624
8271.05 742
8271.91 720
8272.77 699
8273.63 693
8274.49 759
8275.34 658
8276.20 682
8277.06 722
8277.92 697
8278.78 702
8279.64 713
8280.50 678
8281.36 729
8282.22 730
8283.08 751
8283.93 704
8284.79 669
8285.65 708
8286.51 740
8287.37 702
8288.23 764
8289.09 731
8289.95 681
8290.81 664
8291.67 698
8292.53 736
8293.39 672
8294.25 726
8295.11 764
8295.97 725
8296.83 721
8297.69 719
8298.55 703
8299.41 753
8300.27 708
8301.13 668
8301.99 627
8302.85 669
8303.71 718
8304.57 743
8305.43 771
8306.29 733
8307.15 771
8308.01 781
8308.87 728
8309.73 665
8310.59 702
8311.45 752
8312.31 753
8313.17 737
8314.03 802
8314.90 752
8315.76 748
8316.62 690
8317.48 701
8318.34 672
8319.20 696
8320.06 837
8320.92 735
8321.78 689
8322.64 722
8323.51 751
8324.37 798
8325.23 757
8326.09 761
8326.95 680
8327.81 732
8328.67 731
8329.54 808
8330.40 765
8331.26 725
8332.12 718
8332.98 800
8333.84 784
8334.71 732
8335.57 753
8336.43 759
8337.29 708
8338.15 741
8339.02 778
8339.88 747
8340.74 703
8341.60 742
8342.46 725
8343.33 702
8344.19 736
8345.05 735
8345.91 817
8346.78 812
8347.64 764
8348.50 739
8349.36 779
8350.23 824
8351.09 756
8351.95 782
8352.81 754
8353.68 709
8354.54 756
8355.40 831
8356.27 822
8357.13 771
8357.99 839
8358.86 847
8359.72 825
8360.58 783
8361.44 738
8362.31 793
8363.17 916
8364.03 839
8364.90 823
8365.76 785
8366.63 789
8367.49 868
8368.35 922
8369.22 872
8370.08 847
8370.94 875
8371.81 927
8372.67 924
8373.53 865
8374.40 831
8375.26 932
8376.13 908
8376.99 834
8377.85 870
8378.72 871
8379.58 878
8380.45 935
8381.31 946
8382.18 973
8383.04 874
8383.90 880
8384.77 913
8385.63 927
8386.50 939
8387.36 997
8388.23 941
8389.09 1023
8389.96 1000
8390.82 1050
8391.69 1058
8392.55 1008
8393.42 933
8394.28 1002
8395.15 1024
8396.01 1045
8396.88 1069
8397.74 1048
8398.61 988
8399.47 1066
8400.34 1088
8401.20 1135
8402.07 1120
8402.93 1094
8403.80 1122
8404.66 1067
8405.53 1091
8406.39 1063
8407.26 1012
8408.12 1187
8408.99 1111
8409.86 1099
8410.72 1183
8411.59 1178
8412.45 1178
8413.32 1298
8414.19 1243
8415.05 1224
8415.92 1184
8416.78 1209
8417.65 1299
8418.52 1307
8419.38 1373
8420.25 1266
8421.11 1279
8421.98 1414
8422.85 1254
8423.71 1301
8424.58 1386
8425.45 1378
8426.31 1408
8427.18 1490
8428.05 1496
8428.91 1510
8429.78 1520
8430.65 1433
8431.51 1463
8432.38 1488
8433.25 1526
8434.11 1684
8434.98 1623
8435.85 1674
8436.72 1566
8437.58 1687
8438.45 1702
8439.32 1653
8440.18 1699
8441.05 1782
8441.92 1829
8442.79 1891
8443.65 1844
8444.52 1952
8445.39 2040
8446.26 2086
8447.12 2120
8447.99 2003
8448.86 2185
8449.73 2227
8450.60 2243
8451.46 2284
8452.33 2311
8453.20 2540
8454.07 2623
8454.94 2738
8455.80 2941
8456.67 3044
8457.54 3171
8458.41 3487
8459.28 3982
8460.14 4351
8461.01 4780
8461.88 5001
8462.75 5001
8463.62 4787
8464.49 4635
8465.36 4315
8466.22 3729
8467.09 3431
8467.96 3167
8468.83 2834
8469.70 2725
8470.57 2653
8471.44 2745
8472.31 2983
8473.17 3474
8474.04 3750
8474.91 4147
8475.78 4548
8476.65 4793
8477.52 4486
8478.39 4152
8479.26 3714
8480.13 3204
8481.00 2872
8481.87 2442
8482.74 2134
8483.61 1968
8484.48 1933
8485.34 1796
8486.21 1683
8487.08 1640
8487.95 1601
8488.82 1622
8489.69 1517
8490.56 1582
8491.43 1653
8492.30 1594
8493.17 1607
8494.04 1518
8494.91 1509
8495.78 1504
8496.65 1507
8497.52 1526
8498.39 1502
8499.26 1526
8500.13 1664
8501.01 1590
8501.88 1663
8502.75 1668
8503.62 1588
8504.49 1578
8505.36 1569
8506.23 1508
8507.10 1573
8507.97 1512
8508.84 1483
8509.71 1529
8510.58 1473
8511.45 1545
8512.32 1593
8513.20 1588
8514.07 1694
8514.94 1638
8515.81 1646
8516.68 1665
8517.55 1639
8518.42 1664
8519.29 1607
8520.17 1623
8521.04 1577
8521.91 1623
8522.78 1553
8523.65 1569
8524.52 1656
8525.39 1603
8526.27 1657
8527.14 1718
8528.01 1686
8528.88 1826
8529.75 1799
8530.63 1827
8531.50 1812
8532.37 1779
8533.24 1837
8534.11 1801
8534.99 1776
8535.86 1786
8536.73 1808
8537.60 1846
8538.47 1803
8539.35 1852
8540.22 1885
8541.09 1856
8541.96 1896
8542.84 1781
8543.71 1859
8544.58 1919
8545.46 1985
8546.33 1826
8547.20 1872
8548.07 1811
8548.95 1747
8549.82 1767
8550.69 1778
8551.57 1702
8552.44 1599
8553.31 1581
8554.18 1490
8555.06 1479
8555.93 1479
8556.80 1435
8557.68 1410
8558.55 1494
8559.42 1489
8560.30 1511
8561.17 1567
8562.04 1502
8562.92 1424
8563.79 1410
8564.67 1331
8565.54 1449
8566.41 1538
8567.29 1451
8568.16 1334
8569.03 1408
8569.91 1376
8570.78 1371
8571.66 1284
8572.53 1361
8573.40 1313
8574.28 1298
8575.15 1334
8576.03 1366
8576.90 1280
8577.78 1253
8578.65 1309
8579.52 1237
8580.40 1200
8581.27 1235
8582.15 1177
8583.02 1274
8583.90 1179
8584.77 1216
8585.65 1171
8586.52 1238
8587.40 1300
8588.27 1269
8589.15 1217
8590.02 1190
8590.90 1225
8591.77 1306
8592.65 1176
8593.52 1241
8594.40 1279
8595.27 1293
8596.15 1266
8597.02 1164
8597.90 1181
8598.77 1197
8599.65 1263
8600.52 1195
8601.40 1175
8602.28 1233
8603.15 1191
8604.03 1209
8604.90 1259
8605.78 1221
8606.65 1360
8607.53 1284
8608.41 1278
8609.28 1244
8610.16 1263
8611.03 1271
8611.91 1254
8612.79 1276
8613.66 1223
8614.54 1328
8615.41 1344
8616.29 1330
8617.17 1268
8618.04 1310
8618.92 1368
8619.80 1386
8620.67 1352
8621.55 1256
8622.43 1220
8623.30 1307
8624.18 1238
8625.06 1307
8625.93 1349
8626.81 1359
8627.69 1361
8628.56 1291
8629.44 1312
8630.32 1334
8631.20 1390
8632.07 1395
8632.95 1364
8633.83 1333
8634.70 1388
8635.58 1413
8636.46 1314
8637.34 1346
8638.21 1400
8639.09 1358
8639.97 1315
8640.85 1299
8641.72 1345
8642.60 1435
8643.48 1380
8644.36 1398
8645.23 1479
8646.11 1439
8646.99 1415
8647.87 1455
8648.75 1507
8649.62 1489
8650.50 1452
8651.38 1436
8652.26 1451
8653.14 1506
8654.01 1462
8654.89 1473
8655.77 1537
8656.65 1474
8657.53 1471
8658.41 1597
8659.29 1561
8660.16 1534
8661.04 1533
8661.92 1579
8662.80 1585
8663.68 1519
8664.56 1518
8665.44 1544
8666.31 1538
8667.19 1568
8668.07 1593
8668.95 1553
8669.83 1450
8670.71 1575
8671.59 1525
8672.47 1650
8673.35 1551
8674.23 1640
8675.11 1631
8675.99 1596
8676.86 1651
8677.74 1707
8678.62 1747
8679.50 1856
8680.38 1905
8681.26 1876
8682.14 1900
8683.02 1957
8683.90 1963
8684.78 1773
8685.66 1853
8686.54 1796
8687.42 1753
8688.30 1769
8689.18 1803
8690.06 1739
8690.94 1879
8691.82 1978
8692.70 1941
8693.58 1906
8694.46 2184
8695.34 2303
8696.22 2377
8697.10 2667
8697.98 2839
8698.86 2872
8699.74 2808
8700.62 2776
8701.51 2556
8702.39 2456
8703.27 2312
8704.15 2243
8705.03 2129
8705.91 2122
8706.79 2047
8707.67 1955
8708.55 2092
8709.43 2157
8710.31 2191
8711.20 2140
8712.08 2206
8712.96 2301
8713.84 2236
8714.72 2119
8715.60 2217
8716.48 2287
8717.36 2244
8718.25 2308
8719.13 2338
8720.01 2327
8720.89 2299
8721.77 2492
8722.65 2465
8723.54 2409
8724.42 2522
8725.30 2544
8726.18 2582
8727.06 2701
8727.95 2618
8728.83 2444
8729.71 2676
8730.59 2619
8731.47 2514
8732.36 2549
8733.24 2666
8734.12 2843
8735.00 2879
8735.89 2783
8736.77 2873
8737.65 2948
8738.53 2989
8739.42 2967
8740.30 2930
8741.18 3127
8742.06 3196
8742.95 3282
8743.83 3268
8744.71 3495
8745.59 3350
8746.48 3291
8747.36 3336
8748.24 3468
8749.13 3378
8750.01 3368
8750.89 3402
8751.78 3348
8752.66 3417
8753.54 3488
8754.43 3562
8755.31 3691
8756.19 3638
8757.08 3686
8757.96 3725
8758.84 3694
8759.73 3760
8760.61 3737
8761.49 3731
8762.38 3952
8763.26 3985
8764.15 3788
8765.03 4072
8765.91 4108
8766.80 4345
8767.68 4678
8768.57 4871
8769.45 5028
8770.33 5166
8771.22 5367
8772.10 5399
8772.99 5546
8773.87 5785
8774.75 5972
8775.64 5618
8776.52 5414
8777.41 5481
8778.29 5341
8779.18 5512
8780.06 5424
8780.95 5643
8781.83 6102
8782.72 6909
8783.60 8109
8784.49 10123
8785.37 12221
8786.26 14617
8787.14 16566
8788.03 17713
8788.91 17912
8789.80 17030
8790.68 15621
8791.57 13845
8792.45 11824
8793.34 10092
8794.22 8533
8795.11 7368
8795.99 6533
8796.88 5777
8797.76 5267
8798.65 5014
8799.53 4882
8800.42 4984
8801.31 5237
8802.19 5386
8803.08 5579
8803.96 5592
8804.85 5461
8805.74 5376
8806.62 5160
8807.51 4760
8808.39 4468
8809.28 3998
8810.17 3738
8811.05 3535
8811.94 3377
8812.82 3210
8813.71 3088
8814.60 3223
8815.48 3235
8816.37 3173
8817.26 3254
8818.14 3368
8819.03 3337
8819.92 3396
8820.80 3445
8821.69 3408
8822.58 3401
8823.46 3450
8824.35 3516
8825.24 3594
8826.12 3556
8827.01 3475
8827.90 3347
8828.78 3497
8829.67 3262
8830.56 3163
8831.45 2969
8832.33 2849
8833.22 2884
8834.11 2829
8835.00 2845
8835.88 2900
8836.77 2751
8837.66 2770
8838.55 2860
8839.43 2853
8840.32 2869
8841.21 2881
8842.10 2868
8842.98 2912
8843.87 2959
8844.76 3076
8845.65 2989
8846.54 3008
8847.42 3003
8848.31 3075
8849.20 3063
8850.09 3169
8850.98 3215
8851.86 3215
8852.75 3256
8853.64 3299
8854.53 3278
8855.42 3296
8856.31 3270
8857.19 3238
8858.08 3269
8858.97 3346
8859.86 3229
8860.75 3241
8861.64 3204
8862.53 3320
8863.42 3358
8864.30 3413
8865.19 3423
8866.08 3273
8866.97 3369
8867.86 3240
8868.75 3040
8869.64 3028
8870.53 2952
8871.42 2925
8872.31 2839
8873.20 2828
8874.08 2708
8874.97 2665
8875.86 2650
8876.75 2523
8877.64 2617
8878.53 2472
8879.42 2435
8880.31 2509
8881.20 2427
8882.09 2284
8882.98 2256
8883.87 2247
8884.76 2194
8885.65 2195
8886.54 2296
8887.43 2229
8888.32 2202
8889.21 2139
8890.10 2043
8890.99 2135
8891.88 2107
8892.77 2032
8893.66 2014
8894.55 2044
8895.44 1900
8896.33 1927
8897.22 1910
8898.11 1833
8899.00 1869
8899.90 1859
8900.79 1864
8901.68 1822
8902.57 1833
8903.46 1791
8904.35 1741
8905.24 1787
8906.13 1729
8907.02 1792
8907.91 1713
8908.80 1667
8909.70 1700
8910.59 1676
8911.48 1593
8912.37 1633
8913.26 1574
8914.15 1732
8915.04 1711
8915.93 1581
8916.83 1497
8917.72 1494
8918.61 1504
8919.50 1517
8920.39 1526
8921.28 1535
8922.18 1497
8923.07 1500
8923.96 1468
8924.85 1490
8925.74 1494
8926.64 1463
8927.53 1488
8928.42 1423
8929.31 1465
8930.20 1543
8931.10 1583
8931.99 1536
8932.88 1603
8933.77 1594
8934.67 1551
8935.56 1610
8936.45 1525
8937.34 1563
8938.24 1532
8939.13 1495
8940.02 1415
8940.91 1408
8941.81 1407
8942.70 1392
8943.59 1359
8944.49 1291
8945.38 1291
8946.27 1252
8947.16 1218
8948.06 1264
8948.95 1316
8949.84 1194
8950.74 1182
8951.63 1219
8952.52 1181
8953.42 1188
8954.31 1195
8955.20 1225
8956.10 1279
8956.99 1284
8957.88 1231
8958.78 1245
8959.67 1185
8960.56 1321
8961.46 1325
8962.35 1230
8963.25 1163
8964.14 1159
8965.03 1212
8965.93 1172
8966.82 1178
8967.72 1105
8968.61 1101
8969.50 1146
8970.40 1085
8971.29 1097
8972.19 1083
8973.08 1151
8973.98 1135
8974.87 1199
8975.76 1227
8976.66 1137
8977.55 1091
8978.45 1114
8979.34 1046
8980.24 991
8981.13 978
8982.03 1023
8982.92 1015
8983.82 958
8984.71 991
8985.61 992
8986.50 936
8987.40 994
8988.29 909
8989.19 958
8990.08 965
8990.98 984
8991.87 900
8992.77 950
8993.66 941
8994.56 921
8995.45 936
8996.35 924
8997.24 879
8998.14 839
8999.04 933
8999.93 882
9000.83 831
9001.72 805
9002.62 830
9003.51 899
9004.41 891
9005.31 828
9006.20 836
9007.10 898
9007.99 862
9008.89 906
9009.79 815
9010.68 904
9011.58 862
9012.48 920
9013.37 853
9014.27 769
9015.16 844
9016.06 824
9016.96 735
9017.85 808
9018.75 864
9019.65 849
9020.54 782
9021.44 818
9022.34 810
9023.23 788
9024.13 778
9025.03 796
9025.93 760
9026.82 750
9027.72 791
9028.62 797
9029.51 775
9030.41 747
9031.31 820
9032.21 794
9033.10 796
9034.00 794
9034.90 748
9035.79 791
9036.69 759
9037.59 790
9038.49 778
9039.38 727
9040.28 766
9041.18 812
9042.08 823
9042.98 776
9043.87 799
9044.77 792
9045.67 750
9046.57 787
9047.47 758
9048.36 734
9049.26 782
9050.16 730
9051.06 755
9051.96 785
9052.85 743
9053.75 747
9054.65 776
9055.55 827
9056.45 772
9057.35 735
9058.25 707
9059.14 752
9060.04 695
9060.94 721
9061.84 716
9062.74 695
9063.64 782
9064.54 695
9065.44 698
9066.33 776
9067.23 748
9068.13 747
9069.03 758
9069.93 748
9070.83 751
9071.73 768
9072.63 775
9073.53 715
9074.43 691
9075.33 688
9076.23 681
9077.13 679
9078.03 701
9078.92 660
9079.82 689
9080.72 708
9081.62 731
9082.52 699
9083.42 646
9084.32 663
9085.22 715
9086.12 700
9087.02 678
9087.92 742
9088.82 760
9089.72 656
9090.62 727
9091.52 706
9092.42 707
9093.32 682
9094.22 677
9095.12 742
9096.03 720
9096.93 618
9097.83 717
9098.73 733
9099.63 656
9100.53 708
9101.43 703
9102.33 707
9103.23 638
9104.13 712
9105.03 739
9105.93 726
9106.83 681
9107.74 691
9108.64 680
9109.54 712
9110.44 686
9111.34 690
9112.24 747
9113.14 706
9114.04 767
9114.94 697
9115.85 634
9116.75 690
9117.65 711
9118.55 651
9119.45 702
9120.35 636
9121.26 661
9122.16 670
9123.06 680
9123.96 708
9124.86 731
9125.77 728
9126.67 650
9127.57 657
9128.47 741
9129.37 711
9130.28 741
9131.18 746
9132.08 705
9132.98 648
9133.88 704
9134.79 699
9135.69 664
9136.59 660
9137.49 687
9138.40 698
9139.30 632
9140.20 667
9141.10 670
9142.01 668
9142.91 629
9143.81 640
9144.72 683
9145.62 683
9146.52 661
9147.42 702
9148.33 701
9149.23 677
9150.13 691
9151.04 732
9151.94 667
9152.84 646
9153.75 680
9154.65 701
9155.55 680
9156.46 670
9157.36 672
9158.26 680
9159.17 699
9160.07 625
9160.97 662
9161.88 664
9162.78 706
9163.69 694
9164.59 656
9165.49 653
9166.40 711
9167.30 747
9168.21 661
9169.11 611
9170.01 659
9170.92 696
9171.82 684
9172.73 635
9173.63 659
9174.53 694
9175.44 670
9176.34 661
9177.25 659
9178.15 695
9179.06 660
9179.96 647
9180.87 668
9181.77 658
9182.68 660
9183.58 690
9184.49 683
9185.39 639
9186.30 684
9187.20 722
9188.11 680
9189.01 695
9189.92 664
9190.82 670
9191.73 637
9192.63 728
9193.54 690
9194.44 658
9195.35 671
9196.25 705
9197.16 694
9198.06 642
9198.97 714
9199.87 689
9200.78 653
9201.69 684
9202.59 710
9203.50 695
9204.40 740
9205.31 786
9206.21 772
9207.12 725
9208.03 633
9208.93 682
9209.84 713
9210.74 671
9211.65 665
9212.56 663
9213.46 672
9214.37 657
9215.28 690
9216.18 699
9217.09 642
9218.00 665
9218.90 738
9219.81 684
9220.72 667
9221.62 677
9222.53 754
9223.44 730
9224.34 716
9225.25 774
9226.16 764
9227.06 678
9227.97 629
9228.88 649
9229.78 620
9230.69 724
9231.60 649
9232.51 679
9233.41 698
9234.32 664
9235.23 725
9236.13 702
9237.04 635
9237.95 645
9238.86 651
9239.76 693
9240.67 659
9241.58 636
9242.49 665
9243.39 634
9244.30 663
9245.21 637
9246.12 654
9247.03 652
9247.93 633
9248.84 601
9249.75 602
9250.66 567
9251.57 649
9252.47 625
9253.38 610
9254.29 605
9255.20 578
9256.11 607
9257.02 610
9257.92 686
9258.83 692
9259.74 604
9260.65 683
9261.56 648
9262.47 626
9263.38 659
9264.28 617
9265.19 614
9266.10 635
9267.01 620
9267.92 602
9268.83 645
9269.74 638
9270.65 653
9271.56 642
9272.47 627
9273.37 638
9274.28 701
9275.19 673
9276.10 583
9277.01 729
9277.92 685
9278.83 770
9279.74 684
9280.65 668
9281.56 630
9282.47 707
9283.38 746
9284.29 726
9285.20 736
9286.11 703
9287.02 727
9287.93 598
9288.84 653
9289.75 618
9290.66 632
9291.57 630
9292.48 725
9293.39 690
9294.30 584
9295.21 596
9296.12 569
9297.03 596
9297.94 624
9298.85 661
9299.76 662
9300.67 674
9301.58 640
9302.49 694
9303.40 675
9304.31 657
9305.23 632
9306.14 709
9307.05 718
9307.96 729
9308.87 657
9309.78 689
9310.69 649
9311.60 665
9312.51 654
9313.42 661
9314.34 689
9315.25 703
9316.16 803
9317.07 707
9317.98 655
9318.89 649
9319.80 625
9320.72 652
9321.63 652
9322.54 698
9323.45 629
9324.36 629
9325.27 662
9326.19 678
9327.10 585
9328.01 599
9328.92 606
9329.83 625
9330.74 633
9331.66 603
9332.57 579
9333.48 539
9334.39 617
9335.31 561
9336.22 554
9337.13 571
9338.04 621
9338.96 584
9339.87 563
9340.78 591
9341.69 583
9342.61 596
9343.52 573
9344.43 554
9345.34 595
9346.26 568
9347.17 563
9348.08 555
9348.99 586
9349.91 549
9350.82 630
9351.73 639
9352.65 674
9353.56 591
9354.47 630
9355.39 630
9356.30 651
9357.21 655
9358.13 611
9359.04 624
9359.95 632
9360.87 639
9361.78 608
9362.69 637
9363.61 601
9364.52 632
9365.43 602
9366.35 629
9367.26 642
9368.18 663
9369.09 661
9370.00 678
9370.92 673
9371.83 609
9372.75 628
9373.66 625
9374.57 627
9375.49 653
9376.40 632
9377.32 616
9378.23 606
9379.15 608
9380.06 610
9380.97 622
9381.89 636
9382.80 607
9383.72 680
9384.63 645
9385.55 607
9386.46 651
9387.38 644
9388.29 614
9389.21 619
9390.12 637
9391.04 621
9391.95 661
9392.87 659
9393.78 647
9394.70 630
9395.61 651
9396.53 723
9397.44 742
9398.36 754
9399.27 656
9400.19 674
9401.10 655
9402.02 735
9402.94 694
9403.85 672
9404.77 696
9405.68 723
9406.60 620
9407.51 622
9408.43 662
9409.35 685
9410.26 660
9411.18 676
9412.09 693
9413.01 632
9413.93 635
9414.84 653
9415.76 644
9416.67 619
9417.59 609
9418.51 668
9419.42 651
9420.34 649
9421.26 688
9422.17 666
9423.09 655
9424.01 681
9424.92 655
9425.84 706
9426.76 678
9427.67 648
9428.59 702
9429.51 683
9430.42 688
9431.34 607
9432.26 691
9433.17 722
9434.09 659
9435.01 709
9435.93 665
9436.84 676
9437.76 679
9438.68 712
9439.59 759
9440.51 758
9441.43 753
9442.35 746
9443.26 762
9444.18 753
9445.10 847
9446.02 760
9446.93 818
9447.85 779
9448.77 722
9449.69 723
9450.61 726
9451.52 738
9452.44 787
9453.36 822
9454.28 898
9455.20 984
9456.11 968
9457.03 1077
9457.95 1123
9458.87 1149
9459.79 1261
9460.71 1342
9461.62 1223
9462.54 1154
9463.46 1022
9464.38 962
9465.30 883
9466.22 831
9467.14 825
9468.05 746
9468.97 743
9469.89 764
9470.81 722
9471.73 695
9472.65 689
9473.57 675
9474.49 648
9475.41 649
9476.32 694
9477.24 643
9478.16 623
9479.08 640
9480.00 720
9480.92 633
9481.84 677
9482.76 668
9483.68 677
9484.60 692
9485.52 716
9486.44 738
9487.36 820
9488.28 770
9489.20 834
9490.12 776
9491.04 683
9491.96 708
9492.88 713
9493.80 666
9494.72 705
9495.64 669
9496.56 651
9497.48 743
9498.40 647
9499.32 690
9500.24 682
9501.16 650
9502.08 622
9503.00 665
9503.92 632
9504.84 665
9505.76 640
9506.68 641
9507.60 614
9508.52 662
9509.44 655
9510.36 661
9511.28 674
9512.21 580
9513.13 604
9514.05 587
9514.97 608
9515.89 658
9516.81 700
9517.73 686
9518.65 663
9519.57 675
9520.50 672
9521.42 661
9522.34 631
9523.26 669
9524.18 694
9525.10 714
9526.02 636
9526.95 634
9527.87 664
9528.79 687
9529.71 693
9530.63 697
9531.55 693
9532.48 724
9533.40 719
9534.32 706
9535.24 742
9536.16 743
9537.09 820
9538.01 821
9538.93 832
9539.85 858
9540.77 845
9541.70 859
9542.62 814
9543.54 774
9544.46 712
9545.39 636
9546.31 682
9547.23 607
9548.15 596
9549.08 681
9550.00 631
9550.92 642
9551.85 622
9552.77 694
9553.69 639
9554.61 674
9555.54 678
9556.46 635
9557.38 649
9558.31 688
9559.23 650
9560.15 543
9561.08 598
9562.00 664
9562.92 660
9563.85 653
9564.77 654
9565.69 630
9566.62 695
9567.54 647
9568.46 627
9569.39 586
9570.31 597
9571.23 638
9572.16 595
9573.08 606
9574.01 628
9574.93 588
9575.85 584
9576.78 610
9577.70 580
9578.63 627
9579.55 634
9580.47 649
9581.40 605
9582.32 613
9583.25 633
9584.17 594
9585.10 583
9586.02 647
9586.94 656
9587.87 669
9588.79 564
9589.72 576
9590.64 541
9591.57 545
9592.49 620
9593.42 626
9594.34 615
9595.27 589
9596.19 613
9597.12 584
9598.04 594
9598.97 611
9599.89 639
9600.82 665
9601.74 599
9602.67 609
9603.59 617
9604.52 647
9605.44 686
9606.37 668
9607.29 668
9608.22 676
9609.15 628
9610.07 596
9611.00 667
9611.92 668
9612.85 681
9613.77 680
9614.70 679
9615.63 698
9616.55 664
9617.48 708
9618.40 689
9619.33 688
9620.26 680
9621.18 682
9622.11 678
9623.03 626
9623.96 711
9624.89 632
9625.81 676
9626.74 757
9627.67 737
9628.59 674
9629.52 667
9630.45 694
9631.37 697
9632.30 730
9633.23 702
9634.15 653
9635.08 758
9636.01 768
9636.93 709
9637.86 767
9638.79 800
9639.71 780
9640.64 751
9641.57 721
9642.50 748
9643.42 795
9644.35 716
9645.28 761
9646.21 751
9647.13 792
9648.06 760
9648.99 772
9649.92 838
9650.84 828
9651.77 857
9652.70 959
9653.63 977
9654.55 946
9655.48 945
9656.41 992
9657.34 1033
9658.26 997
9659.19 922
9660.12 936
9661.05 939
9661.98 932
9662.91 807
9663.83 805
9664.76 778
9665.69 906
9666.62 924
9667.55 860
9668.48 837
9669.40 793
9670.33 813
9671.26 844
9672.19 787
9673.12 849
9674.05 865
9674.98 881
9675.90 831
9676.83 759
9677.76 833
9678.69 844
9679.62 912
9680.55 866
9681.48 819
9682.41 883
9683.34 889
9684.27 940
9685.19 856
9686.12 929
9687.05 890
9687.98 903
9688.91 923
9689.84 886
9690.77 892
9691.70 939
9692.63 890
9693.56 846
9694.49 899
9695.42 879
9696.35 895
9697.28 909
9698.21 948
9699.14 938
9700.07 923
9701.00 1018
9701.93 1070
9702.86 1114
9703.79 1163
9704.72 1267
9705.65 1324
9706.58 1295
9707.51 1230
9708.44 1204
9709.37 1142
9710.30 1073
9711.23 996
9712.16 907
9713.09 964
9714.02 952
9714.95 920
9715.88 922
9716.82 932
9717.75 958
9718.68 965
9719.61 945
9720.54 952
9721.47 989
9722.40 961
9723.33 936
9724.26 865
9725.19 878
9726.13 855
9727.06 763
9727.99 782
9728.92 780
9729.85 774
9730.78 791
9731.71 830
9732.64 800
9733.58 755
9734.51 835
9735.44 805
9736.37 787
9737.30 799
9738.23 775
9739.17 789
9740.10 859
9741.03 823
9741.96 819
9742.89 831
9743.83 814
9744.76 801
9745.69 746
9746.62 735
9747.55 748
9748.49 775
9749.42 737
9750.35 740
9751.28 758
9752.22 815
9753.15 736
9754.08 747
9755.01 745
9755.95 735
9756.88 658
9757.81 686
9758.75 707
9759.68 709
9760.61 753
9761.54 677
9762.48 702
9763.41 678
9764.34 700
9765.28 752
9766.21 721
9767.14 624
9768.08 615
9769.01 715
9769.94 771
9770.88 754
9771.81 717
9772.74 739
9773.68 730
9774.61 736
9775.54 757
9776.48 750
9777.41 788
9778.34 662
9779.28 704
9780.21 805
9781.14 794
9782.08 807
9783.01 831
9783.95 781
9784.88 796
9785.81 883
9786.75 838
9787.68 831
9788.62 761
9789.55 813
9790.49 825
9791.42 789
9792.35 832
9793.29 759
9794.22 679
9795.16 723
9796.09 724
9797.03 677
9797.96 677
9798.90 647
9799.83 715
9800.77 698
9801.70 697
9802.64 696
9803.57 695
9804.51 668
9805.44 680
9806.38 642
9807.31 649
9808.25 659
9809.18 578
9810.12 598
9811.05 587
9811.99 614
9812.92 607
9813.86 607
9814.79 623
9815.73 642
9816.66 657
9817.60 635
9818.54 592
9819.47 581
9820.41 525
9821.34 543
9822.28 596
9823.21 560
9824.15 590
9825.09 553
9826.02 527
9826.96 592
9827.89 586
9828.83 518
9829.77 560
9830.70 584
9831.64 586
9832.57 557
9833.51 561
9834.45 595
9835.38 559
9836.32 573
9837.26 587
9838.19 552
9839.13 528
9840.07 588
9841.00 542
9841.94 571
9842.88 578
9843.81 519
9844.75 564
9845.69 610
9846.62 568
9847.56 542
9848.50 575
9849.44 583
9850.37 599
9851.31 559
9852.25 557
9853.18 553
9854.12 577
9855.06 574
9856.00 601
9856.93 545
9857.87 543
9858.81 570
9859.75 566
9860.68 593
9861.62 586
9862.56 533
9863.50 540
9864.44 575
9865.37 553
9866.31 544
9867.25 544
9868.19 542
9869.13 485
9870.06 504
9871.00 548
9871.94 524
9872.88 532
9873.82 539
9874.75 521
9875.69 503
9876.63 524
9877.57 484
9878.51 500
9879.45 499
9880.39 507
9881.32 557
9882.26 566
9883.20 524
9884.14 547
9885.08 582
9886.02 554
9886.96 516
9887.90 523
9888.83 484
9889.77 567
9890.71 540
9891.65 518
9892.59 587
9893.53 594
9894.47 542
9895.41 533
9896.35 497
9897.29 534
9898.23 528
9899.17 510
9900.11 516
9901.05 533
9901.99 509
9902.92 495
9903.86 538
9904.80 496
9905.74 521
9906.68 551
9907.62 573
9908.56 535
9909.50 580
9910.44 552
9911.38 573
9912.32 531
9913.26 526
9914.20 527
9915.14 571
9916.08 557
9917.02 588
9917.97 657
9918.91 666
9919.85 656
9920.79 681
9921.73 611
9922.67 566
9923.61 613
9924.55 583
9925.49 563
9926.43 586
9927.37 567
9928.31 583
9929.25 566
9930.19 578
9931.13 617
9932.08 685
9933.02 713
9933.96 828
9934.90 758
9935.84 698
9936.78 595
9937.72 622
9938.66 608
9939.61 491
9940.55 497
9941.49 545
9942.43 576
9943.37 500
9944.31 435
9945.26 466
9946.20 439
9947.14 441
9948.08 456
9949.02 500
9949.96 463
9950.91 486
9951.85 505
9952.79 445
9953.73 470
9954.67 489
9955.62 454
9956.56 465
9957.50 444
9958.44 472
9959.39 393
9960.33 426
9961.27 472
9962.21 413
9963.16 422
9964.10 461
9965.04 447
9965.98 441
9966.93 426
9967.87 451
9968.81 472
9969.75 424
9970.70 471
9971.64 489
9972.58 477
9973.53 479
9974.47 514
9975.41 478
9976.36 495
9977.30 469
9978.24 418
9979.18 429
9980.13 451
9981.07 481
9982.01 422
9982.96 435
9983.90 458
9984.85 463
9985.79 440
9986.73 437
9987.68 450
9988.62 461
9989.56 439
9990.51 437
9991.45 462
9992.40 497
9993.34 434
9994.28 449
9995.23 401
9996.17 455
9997.12 495
9998.06 490
9999.00 430
9999.95 435
10000.89 498
10001.84 478
10002.78 455
10003.73 488
10004.67 473
10005.61 460
10006.56 434
10007.50 456
10008.45 500
10009.39 448
10010.34 496
10011.28 480
10012.23 417
10013.17 404
10014.12 388
10015.06 409
10016.01 451
10016.95 464
10017.90 461
10018.84 462
10019.79 413
10020.73 364
10021.68 416
10022.62 446
10023.57 431
10024.51 444
10025.46 443
10026.41 437
10027.35 471
10028.30 429
10029.24 442
10030.19 440
10031.13 421
10032.08 393
10033.03 412
10033.97 443
10034.92 469
10035.86 479
10036.81 447
10037.76 427
10038.70 454
10039.65 456
10040.59 457
10041.54 388
10042.49 414
10043.43 414
10044.38 439
10045.33 480
10046.27 461
10047.22 480
10048.16 467
10049.11 408
10050.06 446
10051.00 407
10051.95 418
10052.90 436
10053.84 400
10054.79 392
10055.74 422
10056.69 433
10057.63 402
10058.58 406
10059.53 397
10060.47 406
10061.42 491
10062.37 464
10063.32 422
10064.26 444
10065.21 470
10066.16 485
10067.10 437
10068.05 389
10069.00 387
10069.95 392
10070.89 452
10071.84 442
10072.79 426
10073.74 424
10074.69 409
10075.63 455
10076.58 437
10077.53 444
10078.48 412
10079.43 442
10080.37 420
10081.32 417
10082.27 407
10083.22 390
10084.17 378
10085.11 410
10086.06 352
10087.01 361
10087.96 381
10088.91 448
10089.86 389
10090.81 364
10091.75 367
10092.70 405
10093.65 374
10094.60 377
10095.55 372
10096.50 339
10097.45 350
10098.40 347
10099.34 363
10100.29 410
10101.24 445
10102.19 390
10103.14 335
10104.09 394
10105.04 383
10105.99 372
10106.94 417
10107.89 421
10108.84 385
10109.79 344
10110.73 374
10111.68 387
10112.63 366
10113.58 352
10114.53 357
10115.48 386
10116.43 377
10117.38 419
10118.33 401
10119.28 352
10120.23 414
10121.18 346
10122.13 388
10123.08 350
10124.03 358
10124.98 396
10125.93 368
10126.88 343
10127.83 353
10128.78 358
10129.73 391
10130.68 358
10131.64 401
10132.59 400
10133.54 355
10134.49 374
10135.44 344
10136.39 309
10137.34 343
10138.29 448
10139.24 455
10140.19 412
10141.14 406
10142.09 336
10143.04 410
10144.00 388
10144.95 381
10145.90 387
10146.85 392
10147.80 403
10148.75 387
10149.70 389
10150.65 398
10151.61 403
10152.56 465
10153.51 392
10154.46 422
10155.41 460
10156.36 424
10157.31 407
10158.27 415
10159.22 356
10160.17 389
10161.12 435
10162.07 417
10163.03 409
10163.98 377
10164.93 397
10165.88 393
10166.83 420
10167.79 397
10168.74 438
10169.69 400
10170.64 379
10171.60 382
10172.55 461
10173.50 433
10174.45 397
10175.41 414
10176.36 404
10177.31 408
10178.26 383
10179.22 409
10180.17 432
10181.12 475
10182.07 460
10183.03 389
10183.98 438
10184.93 427
10185.89 439
10186.84 452
10187.79 435
10188.75 453
10189.70 445
10190.65 444
10191.60 495
10192.56 435
10193.51 458
10194.47 492
10195.42 510
10196.37 480
10197.33 503
10198.28 540
10199.23 564
10200.19 622
10201.14 590
10202.09 497
10203.05 510
10204.00 482
10204.96 460
10205.91 464
10206.86 462
10207.82 524
10208.77 517
10209.73 517
10210.68 460
10211.63 500
10212.59 530
10213.54 534
10214.50 464
10215.45 483
10216.41 509
10217.36 503
10218.32 526
10219.27 529
10220.22 485
10221.18 409
10222.13 485
10223.09 472
10224.04 474
10225.00 462
10225.95 432
10226.91 458
10227.86 410
10228.82 400
10229.77 470
10230.73 470
10231.68 408
10232.64 396
10233.59 428
10234.55 465
10235.50 466
10236.46 404
10237.42 406
10238.37 509
10239.33 458
10240.28 449
10241.24 443
10242.19 492
10243.15 499
10244.10 500
10245.06 487
10246.02 531
10246.97 449
10247.93 410
10248.88 391
10249.84 399
10250.80 403
10251.75 404
10252.71 411
10253.66 414
10254.62 416
10255.58 408
10256.53 423
10257.49 417
10258.45 404
10259.40 389
10260.36 413
10261.32 400
10262.27 388
10263.23 368
10264.19 334
10265.14 367
10266.10 396
10267.06 396
10268.01 343
10268.97 397
10269.93 408
10270.88 429
10271.84 408
10272.80 385
10273.76 400
10274.71 459
10275.67 436
10276.63 370
10277.58 401
10278.54 413
10279.50 422
10280.46 441
10281.41 414
10282.37 377
10283.33 386
10284.29 360
10285.24 410
10286.20 420
10287.16 413
10288.12 376
10289.08 384
10290.03 363
10290.99 385
10291.95 381
10292.91 366
10293.87 385
10294.82 328
10295.78 301
10296.74 331
10297.70 362
10298.66 334
10299.61 349
10300.57 433
10301.53 405
10302.49 362
10303.45 360
10304.41 373
10305.37 324
10306.32 357
10307.28 379
10308.24 371
10309.20 353
10310.16 331
10311.12 319
10312.08 361
10313.04 308
10314.00 386
10314.95 383
10315.91 343
10316.87 366
10317.83 353
10318.79 335
10319.75 343
10320.71 380
10321.67 292
10322.63 311
10323.59 354
10324.55 330
10325.51 338
10326.47 315
10327.43 331
10328.39 349
10329.35 328
10330.31 379
10331.27 386
10332.23 354
10333.19 342
10334.15 347
10335.11 366
10336.07 380
10337.03 347
10337.99 341
10338.95 353
10339.91 372
10340.87 399
10341.83 367
10342.79 342
10343.75 332
10344.71 351
10345.67 385
10346.63 334
10347.59 346
10348.55 313
10349.51 318
10350.47 365
10351.43 331
10352.39 359
10353.35 360
10354.31 365
10355.28 297
10356.24 363
10357.20 363
10358.16 335
10359.12 347
10360.08 334
10361.04 308
10362.00 352
10362.96 399
10363.93 391
10364.89 406
10365.85 391
10366.81 390
10367.77 354
10368.73 391
10369.69 355
10370.66 335
10371.62 349
10372.58 332
10373.54 383
10374.50 351
10375.47 354
10376.43 343
10377.39 359
10378.35 337
10379.31 358
10380.28 339
10381.24 347
10382.20 327
10383.16 371
10384.12 357
10385.09 345
10386.05 360
10387.01 371
10387.97 345
10388.94 308
10389.90 269
10390.86 325
10391.82 350
10392.79 335
10393.75 312
10394.71 333
10395.68 387
10396.64 340
10397.60 367
10398.56 355
10399.53 330
10400.49 355
10401.45 370
10402.42 343
10403.38 316
10404.34 349
10405.31 337
10406.27 324
10407.23 357
10408.20 337
10409.16 365
10410.12 381
10411.09 384
10412.05 367
10413.01 388
10413.98 376
10414.94 377
10415.90 361
10416.87 370
10417.83 381
10418.80 356
10419.76 385
10420.72 392
10421.69 339
10422.65 340
10423.62 378
10424.58 387
10425.54 457
10426.51 430
10427.47 420
10428.44 362
10429.40 446
10430.37 376
10431.33 339
10432.30 380
10433.26 418
10434.22 433
10435.19 404
10436.15 377
10437.12 376
10438.08 376
10439.05 333
10440.01 356
10440.98 320
10441.94 346
10442.91 355
10443.87 308
10444.84 326
10445.80 332
10446.77 328
10447.73 303
10448.70 314
10449.66 297
10450.63 316
10451.59 350
10452.56 361
10453.53 320
10454.49 369
10455.46 347
10456.42 334
10457.39 352
10458.35 321
10459.32 333
10460.29 329
10461.25 342
10462.22 351
10463.18 299
10464.15 335
10465.12 340
10466.08 332
10467.05 373
10468.01 343
10468.98 339
10469.95 320
10470.91 339
10471.88 360
10472.85 361
10473.81 325
10474.78 343
10475.74 319
10476.71 311
10477.68 323
10478.64 401
10479.61 384
10480.58 376
10481.54 367
10482.51 342
10483.48 386
10484.45 390
10485.41 403
10486.38 339
10487.35 372
10488.31 386
10489.28 366
10490.25 353
10491.22 367
10492.18 374
10493.15 371
10494.12 350
10495.08 332
10496.05 388
10497.02 343
10497.99 325
10498.95 335
10499.92 361
10500.89 349
10501.86 355
10502.83 316
10503.79 333
10504.76 293
10505.73 328
10506.70 326
10507.67 327
10508.63 370
10509.60 378
10510.57 331
10511.54 343
10512.51 442
10513.47 396
10514.44 368
10515.41 372
10516.38 380
10517.35 371
10518.32 352
10519.28 312
10520.25 315
10521.22 340
10522.19 380
10523.16 359
10524.13 315
10525.10 328
10526.07 343
10527.03 361
10528.00 442
10528.97 365
10529.94 333
10530.91 354
10531.88 385
10532.85 322
10533.82 369
10534.79 337
10535.76 393
10536.73 394
10537.70 360
10538.67 379
10539.63 366
10540.60 383
10541.57 362
10542.54 335
10543.51 334
10544.48 316
10545.45 336
10546.42 365
10547.39 364
10548.36 359
10549.33 350
10550.30 345
10551.27 386
10552.24 340
10553.21 347
10554.18 343
10555.15 349
10556.12 344
10557.09 357
10558.06 354
10559.03 405
10560.00 364
10560.97 408
10561.95 371
10562.92 358
10563.89 387
10564.86 442
10565.83 467
10566.80 489
10567.77 502
10568.74 529
10569.71 508
10570.68 487
10571.65 444
10572.62 487
10573.59 410
10574.57 397
10575.54 385
10576.51 379
10577.48 373
10578.45 377
10579.42 354
10580.39 366
10581.36 381
10582.34 393
10583.31 373
10584.28 353
10585.25 355
10586.22 399
10587.19 331
10588.17 337
10589.14 402
10590.11 380
10591.08 364
10592.05 394
10593.02 382
10594.00 403
10594.97 346
10595.94 355
10596.91 361
10597.89 379
10598.86 381
10599.83 387
10600.80 362
10601.77 392
10602.75 393
10603.72 351
10604.69 300
10605.66 342
10606.64 385
10607.61 341
10608.58 369
10609.55 358
10610.53 361
10611.50 353
10612.47 345
10613.45 314
10614.42 340
10615.39 312
10616.36 326
10617.34 327
10618.31 301
10619.28 345
10620.26 361
10621.23 358
10622.20 350
10623.18 392
10624.15 391
10625.12 336
10626.10 350
10627.07 362
10628.04 367
10629.02 338
10629.99 374
10630.97 354
10631.94 369
10632.91 357
10633.89 378
10634.86 368
10635.83 349
10636.81 336
10637.78 366
10638.76 346
10639.73 362
10640.70 342
10641.68 361
10642.65 405
10643.63 411
10644.60 437
10645.58 382
10646.55 410
10647.53 451
10648.50 464
10649.47 411
10650.45 389
10651.42 355
10652.40 380
10653.37 404
10654.35 374
10655.32 342
10656.30 373
10657.27 331
10658.25 342
10659.22 355
10660.20 375
10661.17 399
10662.15 373
10663.12 372
10664.10 374
10665.07 332
10666.05 362
10667.02 389
10668.00 356
10668.97 346
10669.95 349
10670.93 378
10671.90 409
10672.88 337
10673.85 359
10674.83 366
10675.80 350
10676.78 369
10677.76 354
10678.73 386
10679.71 346
10680.68 338
10681.66 382
10682.63 416
10683.61 390
10684.59 392
10685.56 361
10686.54 305
10687.52 280
10688.49 347
10689.47 396
10690.44 353
10691.42 378
10692.40 334
10693.37 352
10694.35 359
10695.33 371
10696.30 396
10697.28 350
10698.26 331
10699.23 375
10700.21 351
10701.19 327
10702.17 291
10703.14 307
10704.12 338
10705.10 334
10706.07 325
10707.05 330
10708.03 368
10709.01 345
10709.98 340
10710.96 390
10711.94 366
10712.91 349
10713.89 366
10714.87 320
10715.85 321
10716.83 314
10717.80 319
10718.78 366
10719.76 345
10720.74 350
10721.71 307
10722.69 303
10723.67 368
10724.65 357
10725.63 345
10726.60 349
10727.58 356
10728.56 351
10729.54 321
10730.52 327
10731.49 359
10732.47 375
10733.45 378
10734.43 354
10735.41 332
10736.39 314
10737.37 345
10738.34 355
10739.32 370
10740.30 377
10741.28 386
10742.26 381
10743.24 385
10744.22 364
10745.20 393
10746.17 384
10747.15 356
10748.13 333
10749.11 344
10750.09 327
10751.07 314
10752.05 332
10753.03 326
10754.01 368
10754.99 413
10755.97 386
10756.95 334
10757.93 325
10758.91 343
10759.88 334
10760.86 364
10761.84 396
10762.82 379
10763.80 375
10764.78 356
10765.76 273
10766.74 333
10767.72 378
10768.70 308
10769.68 347
10770.66 317
10771.64 345
10772.62 359
10773.60 347
10774.58 308
10775.56 352
10776.54 340
10777.52 349
10778.51 365
10779.49 381
10780.47 359
10781.45 304
10782.43 342
10783.41 340
10784.39 348
10785.37 363
10786.35 411
10787.33 350
10788.31 361
10789.29 350
10790.27 363
10791.26 351
10792.24 340
10793.22 358
10794.20 385
10795.18 363
10796.16 310
10797.14 290
10798.12 327
10799.10 359
10800.09 343
10801.07 361
10802.05 346
10803.03 383
10804.01 339
10804.99 369
10805.98 338
10806.96 334
10807.94 379
10808.92 345
10809.90 330
10810.89 345
10811.87 350
10812.85 368
10813.83 335
10814.81 304
10815.80 339
10816.78 318
10817.76 311
10818.74 336
10819.72 342
10820.71 361
10821.69 361
10822.67 361
10823.65 299
10824.64 297
10825.62 334
10826.60 354
10827.58 352
10828.57 296
10829.55 301
10830.53 289
10831.52 323
10832.50 310
10833.48 372
10834.46 303
10835.45 331
10836.43 319
10837.41 300
10838.40 344
10839.38 321
10840.36 349
10841.35 375
10842.33 343
10843.31 344
10844.30 341
10845.28 362
10846.26 341
10847.25 338
10848.23 347
10849.21 365
10850.20 347
10851.18 387
10852.17 341
10853.15 334
10854.13 335
10855.12 369
10856.10 351
10857.09 322
10858.07 320
10859.05 358
10860.04 341
10861.02 287
10862.01 355
10862.99 380
10863.97 341
10864.96 342
10865.94 371
10866.93 355
10867.91 366
10868.90 342
10869.88 353
10870.87 367
10871.85 371
10872.84 356
10873.82 383
10874.81 367
10875.79 365
10876.78 359
10877.76 382
10878.75 358
10879.73 375
10880.72 380
10881.70 360
10882.69 402
10883.67 317
10884.66 365
10885.64 400
10886.63 365
10887.61 357
10888.60 383
10889.58 342
10890.57 338
10891.55 368
10892.54 353
10893.53 385
10894.51 366
10895.50 386
10896.48 402
10897.47 382
10898.45 372
10899.44 417
10900.43 430
10901.41 410
10902.40 414
10903.38 361
10904.37 387
10905.36 451
10906.34 419
10907.33 397
10908.32 392
10909.30 379
10910.29 402
10911.28 379
10912.26 458
10913.25 387
10914.24 400
10915.22 405
10916.21 421
10917.20 397
10918.18 402
10919.17 425
10920.16 417
10921.14 374
10922.13 433
10923.12 465
10924.10 422
10925.09 421
10926.08 429
10927.07 396
10928.05 442
10929.04 495
10930.03 425
10931.01 456
10932.00 476
10932.99 465
10933.98 443
10934.96 441
10935.95 498
10936.94 463
10937.93 445
10938.92 501
10939.90 493
10940.89 461
10941.88 450
10942.87 426
10943.85 457
10944.84 521
10945.83 459
10946.82 498
10947.81 512
10948.79 494
10949.78 509
10950.77 507
10951.76 502
10952.75 505
10953.74 550
10954.72 547
10955.71 569
10956.70 616
10957.69 530
10958.68 561
10959.67 600
10960.66 598
10961.65 592
10962.63 614
10963.62 619
10964.61 635
10965.60 636
10966.59 621
10967.58 577
10968.57 582
10969.56 607
10970.55 578
10971.54 551
10972.52 551
10973.51 560
10974.50 512
10975.49 519
10976.48 536
10977.47 558
10978.46 547
10979.45 519
10980.44 512
10981.43 504
10982.42 498
10983.41 501
10984.40 521
10985.39 549
10986.38 551
10987.37 571
10988.36 549
10989.35 499
10990.34 532
10991.33 529
10992.32 564
10993.31 574
10994.30 513
10995.29 526
10996.28 537
10997.27 546
10998.26 532
10999.25 571
11000.24 580
11001.23 592
11002.22 706
11003.21 708
11004.20 801
11005.20 791
11006.19 820
11007.18 897
11008.17 854
11009.16 853
11010.15 702
11011.14 703
11012.13 702
11013.12 635
11014.11 620
11015.10 556
11016.10 537
11017.09 545
11018.08 513
11019.07 502
11020.06 494
11021.05 553
11022.04 505
11023.04 487
11024.03 489
11025.02 421
11026.01 440
11027.00 513
11027.99 434
11028.99 420
11029.98 453
11030.97 484
11031.96 485
11032.95 478
11033.95 476
11034.94 474
11035.93 503
11036.92 512
11037.91 473
11038.91 461
11039.90 498
11040.89 434
11041.88 418
11042.88 445
11043.87 434
11044.86 474
11045.85 456
11046.85 424
11047.84 442
11048.83 460
11049.82 473
11050.82 435
11051.81 443
11052.80 474
11053.80 427
11054.79 430
11055.78 398
11056.77 412
11057.77 403
11058.76 415
11059.75 440
11060.75 486
11061.74 419
11062.73 426
11063.73 445
11064.72 429
11065.71 436
11066.71 390
11067.70 406
11068.69 407
11069.69 407
11070.68 402
11071.68 401
11072.67 398
11073.66 435
11074.66 428
11075.65 394
11076.65 393
11077.64 427
11078.63 447
11079.63 434
11080.62 430
11081.62 449
11082.61 454
11083.60 479
11084.60 395
11085.59 370
11086.59 414
11087.58 421
11088.58 424
11089.57 386
11090.57 411
11091.56 416
11092.55 425
11093.55 438
11094.54 433
11095.54 448
11096.53 440
11097.53 416
11098.52 401
11099.52 438
11100.51 384
11101.51 360
11102.50 400
11103.50 434
11104.49 384
11105.49 381
11106.48 376
11107.48 366
11108.48 389
11109.47 390
11110.47 394
11111.46 380
11112.46 388
11113.45 406
11114.45 381
11115.44 380
11116.44 436
11117.44 395
11118.43 363
11119.43 401
11120.42 442
11121.42 423
11122.42 399
11123.41 413
11124.41 406
11125.40 403
11126.40 428
11127.40 363
11128.39 340
11129.39 413
11130.38 362
11131.38 395
11132.38 389
11133.37 399
11134.37 436
11135.37 372
11136.36 433
11137.36 463
11138.36 427
11139.35 419
11140.35 436
11141.35 465
11142.34 417
11143.34 432
11144.34 414
11145.34 414
11146.33 452
11147.33 405
11148.33 405
11149.32 414
11150.32 446
11151.32 403
11152.32 375
11153.31 391
11154.31 388
11155.31 383
11156.31 430
11157.30 364
11158.30 426
11159.30 399
11160.30 384
11161.29 427
11162.29 432
11163.29 431
11164.29 410
11165.29 418
11166.28 389
11167.28 371
11168.28 374
11169.28 360
11170.28 424
11171.27 383
11172.27 415
11173.27 461
11174.27 379
11175.27 346
11176.27 404
11177.26 419
11178.26 399
11179.26 334
11180.26 354
11181.26 349
11182.26 366
11183.26 367
11184.26 369
11185.25 374
11186.25 358
11187.25 329
11188.25 370
11189.25 370
11190.25 368
11191.25 357
11192.25 352
11193.25 356
11194.25 360
11195.24 382
11196.24 385
11197.24 379
11198.24 408
11199.24 357
11200.24 363
11201.24 391
11202.24 377
11203.24 376
11204.24 320
11205.24 324
11206.24 361
11207.24 373
11208.24 363
11209.24 383
11210.24 359
11211.24 377
11212.24 346
11213.24 329
11214.24 344
11215.24 350
11216.24 355
11217.24 384
11218.24 396
11219.24 343
11220.24 369
11221.24 379
11222.24 331
11223.24 362
11224.24 390
11225.24 371
11226.24 328
11227.25 324
11228.25 324
11229.25 355
11230.25 379
11231.25 379
11232.25 378
11233.25 375
11234.25 363
11235.25 348
11236.25 360
11237.25 315
11238.26 390
11239.26 410
11240.26 365
11241.26 356
11242.26 370
11243.26 355
11244.26 380
11245.27 334
11246.27 366
11247.27 404
11248.27 365
11249.27 365
11250.27 359
11251.28 366
11252.28 375
11253.28 361
11254.28 362
11255.28 410
11256.29 449
11257.29 390
11258.29 365
11259.29 412
11260.29 398
11261.30 408
11262.30 404
11263.30 360
11264.30 391
11265.31 381
11266.31 416
11267.31 383
11268.31 391
11269.32 396
11270.32 391
11271.32 354
11272.32 389
11273.33 371
11274.33 385
11275.33 399
11276.33 399
11277.34 429
11278.34 430
11279.34 407
11280.35 406
11281.35 398
11282.35 394
11283.36 380
11284.36 380
11285.36 396
11286.37 420
11287.37 377
11288.37 440
11289.38 425
11290.38 389
11291.38 369
11292.39 352
11293.39 406
11294.39 420
11295.40 397
11296.40 388
11297.41 423
11298.41 431
11299.41 443
11300.42 454
11301.42 438
11302.43 396
11303.43 445
11304.43 433
11305.44 456
11306.44 384
11307.45 396
11308.45 375
11309.46 445
11310.46 407
11311.46 408
11312.47 399
11313.47 401
11314.48 403
11315.48 429
11316.49 428
11317.49 425
11318.50 422
11319.50 368
11320.51 421
11321.51 408
11322.52 413
11323.52 414
11324.53 461
11325.53 437
11326.54 421
11327.54 494
11328.55 400
11329.55 440
11330.56 427
11331.56 447
11332.57 466
11333.57 452
11334.58 399
11335.58 418
11336.59 408
11337.60 443
11338.60 469
11339.61 452
11340.61 427
11341.62 446
11342.62 472
11343.63 492
11344.64 478
11345.64 491
11346.65 532
11347.65 541
11348.66 519
11349.67 559
11350.67 549
11351.68 507
11352.69 480
11353.69 488
11354.70 507
11355.71 466
11356.71 427
11357.72 438
11358.72 404
11359.73 426
11360.74 449
11361.74 434
11362.75 430
11363.76 446
11364.76 457
11365.77 459
11366.78 434
11367.79 449
11368.79 433
11369.80 461
11370.81 448
11371.81 466
11372.82 454
11373.83 461
11374.84 469
11375.84 434
11376.85 476
11377.86 469
11378.87 464
11379.87 422
11380.88 448
11381.89 428
11382.90 463
11383.90 450
11384.91 427
11385.92 468
11386.93 446
11387.93 466
11388.94 453
11389.95 451
11390.96 450
11391.97 461
11392.97 462
11393.98 466
11394.99 422
11396.00 404
11397.01 474
11398.02 499
11399.02 492
11400.03 485
11401.04 478
11402.05 504
11403.06 502
11404.07 448
11405.08 485
11406.08 508
11407.09 469
11408.10 482
11409.11 478
11410.12 520
11411.13 487
11412.14 522
11413.15 484
11414.15 495
11415.16 491
11416.17 517
11417.18 511
11418.19 502
11419.20 527
11420.21 494
11421.22 511
11422.23 495
11423.24 517
11424.25 483
11425.26 531
11426.27 466
11427.28 523
11428.29 587
11429.30 576
11430.31 550
11431.32 577
11432.32 543
11433.33 537
11434.34 556
11435.35 533
11436.36 514
11437.37 545
11438.38 536
11439.39 610
11440.41 610
11441.42 644
11442.43 620
11443.44 587
11444.45 600
11445.46 633
11446.47 586
11447.48 565
11448.49 615
11449.50 653
11450.51 592
11451.52 592
11452.53 608
11453.54 619
11454.55 634
11455.56 631
11456.57 619
11457.59 652
11458.60 611
11459.61 652
11460.62 621
11461.63 644
11462.64 592
11463.65 662
11464.66 627
11465.67 629
11466.69 625
11467.70 672
11468.71 707
11469.72 668
11470.73 738
11471.74 671
11472.75 690
11473.77 698
11474.78 624
11475.79 633
11476.80 668
11477.81 661
11478.83 682
11479.84 660
11480.85 701
11481.86 662
11482.87 713
11483.89 724
11484.90 692
11485.91 691
11486.92 736
11487.93 728
11488.95 693
11489.96 689
11490.97 674
11491.98 723
11493.00 751
11494.01 720
11495.02 715
11496.03 732
11497.05 719
11498.06 713
11499.07 747
11500.09 676
11501.10 753
11502.11 779
11503.12 804
11504.14 794
11505.15 747
11506.16 760
11507.18 830
11508.19 776
11509.20 831
11510.22 830
11511.23 835
11512.24 792
11513.26 784
11514.27 789
11515.28 776
11516.30 796
11517.31 836
11518.32 802
11519.34 813
11520.35 869
11521.37 923
11522.38 865
11523.39 864
11524.41 892
11525.42 832
11526.44 930
11527.45 908
11528.46 908
11529.48 952
11530.49 895
11531.51 949
11532.52 924
11533.53 869
11534.55 949
11535.56 957
11536.58 958
11537.59 959
11538.61 946
11539.62 971
11540.64 980
11541.65 1001
11542.67 1002
11543.68 940
11544.69 1027
11545.71 1052
11546.72 1120
11547.74 1120
11548.75 1085
11549.77 1100
11550.78 1181
11551.80 1105
11552.81 1121
11553.83 1110
11554.85 1184
11555.86 1156
11556.88 1154
11557.89 1127
11558.91 1209
11559.92 1222
11560.94 1297
11561.95 1258
11562.97 1339
11563.98 1308
11565.00 1381
11566.02 1334
11567.03 1388
11568.05 1407
11569.06 1438
11570.08 1458
11571.10 1456
11572.11 1433
11573.13 1399
11574.14 1481
11575.16 1466
11576.18 1471
11577.19 1639
11578.21 1610
11579.22 1525
11580.24 1564
11581.26 1637
11582.27 1689
11583.29 1739
11584.31 1790
11585.32 1909
11586.34 1919
11587.36 2025
11588.37 2193
11589.39 2199
11590.41 2306
11591.42 2303
11592.44 2371
11593.46 2536
11594.47 2620
11595.49 2554
11596.51 2607
11597.53 2693
11598.54 2849
11599.56 2808
11600.58 2969
11601.59 3054
11602.61 3344
11603.63 3714
11604.65 4254
11605.66 4958
11606.68 5603
11607.70 6219
11608.72 6713
11609.74 7210
11610.75 7306
11611.77 7142
11612.79 6630
11613.81 6136
11614.82 5470
11615.84 4771
11616.86 4264
11617.88 3685
11618.90 3246
11619.91 2940
11620.93 2650
11621.95 2469
11622.97 2283
11623.99 2154
11625.01 2103
11626.02 2043
11627.04 1987
11628.06 1982
11629.08 1894
11630.10 1825
11631.12 1802
11632.14 1640
11633.15 1606
11634.17 1644
11635.19 1599
11636.21 1533
11637.23 1515
11638.25 1506
11639.27 1477
11640.29 1515
11641.30 1493
11642.32 1431
11643.34 1442
11644.36 1468
11645.38 1526
11646.40 1492
11647.42 1567
11648.44 1575
11649.46 1638
11650.48 1528
11651.50 1548
11652.52 1426
11653.54 1328
11654.56 1225
11655.58 1292
11656.60 1176
11657.62 1170
11658.64 1148
11659.66 1188
11660.68 1183
11661.70 1115
11662.72 1184
11663.74 1203
11664.76 1157
11665.78 1172
11666.80 1114
11667.82 1088
11668.84 1169
11669.86 1140
11670.88 1218
11671.90 1190
11672.92 1153
11673.94 1173
11674.96 1217
11675.98 1206
11677.00 1253
11678.02 1266
11679.04 1290
11680.06 1296
11681.08 1314
11682.10 1338
11683.12 1380
11684.15 1430
11685.17 1436
11686.19 1386
11687.21 1418
11688.23 1364
11689.25 1433
11690.27 1451
11691.29 1456
11692.31 1527
11693.34 1504
11694.36 1471
11695.38 1440
11696.40 1398
11697.42 1415
11698.44 1439
11699.46 1338
11700.49 1361
11701.51 1338
11702.53 1327
11703.55 1350
11704.57 1324
11705.60 1282
11706.62 1375
11707.64 1292
11708.66 1271
11709.68 1252
11710.71 1309
11711.73 1222
11712.75 1211
11713.77 1238
11714.79 1187
11715.82 1190
11716.84 1198
11717.86 1175
11718.88 1139
11719.91 1088
11720.93 1150
11721.95 1128
11722.97 1107
11724.00 1133
11725.02 1118
11726.04 1094
11727.07 1063
11728.09 1000
11729.11 1003
11730.13 932
11731.16 984
11732.18 1053
11733.20 956
11734.23 909
11735.25 913
11736.27 971
11737.30 928
11738.32 940
11739.34 929
11740.37 955
11741.39 913
11742.41 858
11743.44 861
11744.46 839
11745.48 840
11746.51 843
11747.53 891
11748.55 850
11749.58 899
11750.60 889
11751.63 862
11752.65 833
11753.67 834
11754.70 880
11755.72 918
11756.75 890
11757.77 836
11758.79 815
11759.82 820
11760.84 827
11761.87 831
11762.89 808
11763.92 735
11764.94 746
11765.97 770
11766.99 736
11768.01 776
11769.04 743
11770.06 671
11771.09 632
11772.11 723
11773.14 712
11774.16 667
11775.19 660
11776.21 683
11777.24 686
11778.26 692
11779.29 742
11780.31 693
11781.34 684
11782.36 701
11783.39 708
11784.41 643
11785.44 635
11786.46 679
11787.49 673
11788.52 671
11789.54 647
11790.57 621
11791.59 573
11792.62 670
11793.64 632
11794.67 602
11795.70 648
11796.72 623
11797.75 583
11798.77 614
11799.80 598
11800.83 575
11801.85 589
11802.88 566
11803.90 527
11804.93 548
11805.96 557
11806.98 585
11808.01 543
11809.04 560
11810.06 558
11811.09 489
11812.11 521
11813.14 552
11814.17 524
11815.19 510
11816.22 533
11817.25 508
11818.27 508
11819.30 530
11820.33 540
11821.36 558
11822.38 522
11823.41 496
11824.44 511
11825.46 528
11826.49 547
11827.52 538
11828.54 482
11829.57 503
11830.60 528
11831.63 506
11832.65 450
11833.68 447
11834.71 471
11835.74 547
11836.76 537
11837.79 489
11838.82 500
11839.85 520
11840.88 465
11841.90 464
11842.93 489
11843.96 506
11844.99 500
11846.01 437
11847.04 477
11848.07 481
11849.10 444
11850.13 446
11851.16 502
11852.18 429
11853.21 422
11854.24 458
11855.27 499
11856.30 474
11857.33 467
11858.35 449
11859.38 481
11860.41 544
11861.44 435
11862.47 459
11863.50 474
11864.53 429
11865.56 426
11866.58 467
11867.61 423
11868.64 434
11869.67 440
11870.70 414
11871.73 437
11872.76 404
11873.79 420
11874.82 456
11875.85 445
11876.88 441
11877.91 432
11878.93 435
11879.96 457
11880.99 403
11882.02 434
11883.05 411
11884.08 429
11885.11 445
11886.14 453
11887.17 458
11888.20 408
11889.23 438
11890.26 403
11891.29 437
11892.32 442
11893.35 457
11894.38 482
11895.41 419
11896.44 462
11897.47 458
11898.50 435
11899.53 418
11900.56 439
11901.59 423
11902.62 453
11903.65 468
11904.69 446
11905.72 398
11906.75 435
11907.78 442
11908.81 481
11909.84 461
11910.87 429
11911.90 457
11912.93 450
11913.96 443
11914.99 447
11916.02 422
11917.06 411
11918.09 442
11919.12 416
11920.15 394
11921.18 401
11922.21 444
11923.24 443
11924.27 479
11925.31 416
11926.34 444
11927.37 408
11928.40 422
11929.43 444
11930.46 397
11931.50 430
11932.53 475
11933.56 474
11934.59 465
11935.62 478
11936.65 507
11937.69 504
11938.72 494
11939.75 444
11940.78 444
11941.81 460
11942.85 500
11943.88 455
11944.91 419
11945.94 471
11946.98 450
11948.01 443
11949.04 385
11950.07 393
11951.11 415
11952.14 440
11953.17 442
11954.20 424
11955.24 402
11956.27 408
11957.30 422
11958.34 393
11959.37 417
11960.40 400
11961.43 416
11962.47 389
11963.50 382
11964.53 386
11965.57 362
11966.60 375
11967.63 378
11968.67 382
11969.70 409
11970.73 439
11971.77 379
11972.80 365
11973.83 364
11974.87 375
11975.90 379
11976.94 431
11977.97 424
11979.00 438
11980.04 408
11981.07 401
11982.10 411
11983.14 393
11984.17 399
11985.21 417
11986.24 449
11987.27 426
11988.31 420
11989.34 396
11990.38 449
11991.41 428
11992.45 371
11993.48 370
11994.51 411
11995.55 408
11996.58 377
11997.62 406
11998.65 412
11999.69 436
12000.72 452
12001.76 374
12002.79 370
12003.83 416
12004.86 418
12005.90 371
12006.93 406
12007.97 449
12009.00 439
12010.04 461
12011.07 438
12012.11 412
12013.14 415
12014.18 409
12015.21 437
12016.25 402
12017.28 404
12018.32 434
12019.35 437
12020.39 420
12021.43 453
12022.46 446
12023.50 480
12024.53 438
12025.57 446
12026.60 450
12027.64 449
12028.68 447
12029.71 434
12030.75 439
12031.78 468
12032.82 444
12033.86 454
12034.89 496
12035.93 456
12036.97 445
12038.00 454
12039.04 500
12040.07 473
12041.11 459
12042.15 449
12043.18 440
12044.22 441
12045.26 410
12046.29 410
12047.33 451
12048.37 456
12049.40 442
12050.44 479
12051.48 460
12052.52 423
12053.55 408
12054.59 480
12055.63 466
12056.66 455
12057.70 434
12058.74 489
12059.78 443
12060.81 434
12061.85 430
12062.89 429
12063.92 426
12064.96 449
12066.00 430
12067.04 455
12068.07 445
12069.11 441
12070.15 460
12071.19 439
12072.23 416
12073.26 427
12074.30 432
12075.34 422
12076.38 426
12077.42 372
12078.45 445
12079.49 460
12080.53 463
12081.57 468
12082.61 454
12083.64 451
12084.68 457
12085.72 462
12086.76 464
12087.80 461
12088.84 476
12089.88 459
12090.91 488
12091.95 525
12092.99 461
12094.03 488
12095.07 490
12096.11 417
12097.15 465
12098.19 428
12099.22 461
12100.26 479
12101.30 462
12102.34 434
12103.38 434
12104.42 484
12105.46 501
12106.50 491
12107.54 506
12108.58 478
12109.62 515
12110.66 486
12111.70 453
12112.74 496
12113.77 469
12114.81 507
12115.85 487
12116.89 446
12117.93 455
12118.97 454
12120.01 465
12121.05 482
12122.09 428
12123.13 405
12124.17 399
12125.21 418
12126.25 405
12127.29 413
12128.33 457
12129.37 430
12130.41 414
12131.45 428
12132.50 385
12133.54 399
12134.58 455
12135.62 444
12136.66 426
12137.70 409
12138.74 425
12139.78 397
12140.82 424
12141.86 398
12142.90 377
12143.94 412
12144.98 407
12146.02 392
12147.07 390
12148.11 417
12149.15 409
12150.19 423
12151.23 421
12152.27 380
12153.31 404
12154.35 395
12155.40 412
12156.44 395
12157.48 386
12158.52 421
12159.56 371
12160.60 350
12161.64 409
12162.69 374
12163.73 406
12164.77 378
12165.81 366
12166.85 379
12167.90 402
12168.94 420
12169.98 376
12171.02 396
12172.06 342
12173.11 385
12174.15 351
12175.19 347
12176.23 369
12177.27 373
12178.32 382
12179.36 350
12180.40 386
12181.44 373
12182.49 342
12183.53 406
12184.57 361
12185.61 362
12186.66 391
12187.70 371
12188.74 394
12189.79 349
12190.83 365
12191.87 353
12192.91 383
12193.96 392
12195.00 384
12196.04 391
12197.09 371
12198.13 392
12199.17 413
12200.22 373
12201.26 372
12202.30 354
12203.35 389
12204.39 387
12205.43 360
12206.48 359
12207.52 356
12208.57 404
12209.61 357
12210.65 358
12211.70 331
12212.74 396
12213.78 380
12214.83 384
12215.87 391
12216.92 359
12217.96 345
12219.00 377
12220.05 356
12221.09 346
12222.14 394
12223.18 399
12224.23 392
12225.27 362
12226.31 369
12227.36 406
12228.40 420
12229.45 364
12230.49 368
12231.54 350
12232.58 353
12233.63 325
12234.67 346
12235.72 400
12236.76 432
12237.81 384
12238.85 387
12239.90 357
12240.94 346
12241.99 369
12243.03 393
12244.08 353
12245.12 330
12246.17 356
12247.21 369
12248.26 352
12249.30 366
12250.35 343
12251.39 372
12252.44 348
12253.49 374
12254.53 347
12255.58 383
12256.62 403
12257.67 377
12258.71 334
12259.76 323
12260.81 383
12261.85 374
12262.90 314
12263.94 323
12264.99 342
12266.04 335
12267.08 312
12268.13 342
12269.17 333
12270.22 363
12271.27 372
12272.31 319
12273.36 306
12274.41 316
12275.45 323
12276.50 309
12277.55 345
12278.59 298
12279.64 340
12280.69 377
12281.73 338
12282.78 344
12283.83 368
12284.87 323
12285.92 308
12286.97 301
12288.01 365
12289.06 355
12290.11 318
12291.16 308
12292.20 308
12293.25 337
12294.30 366
12295.35 302
12296.39 285
12297.44 303
12298.49 309
12299.54 324
12300.58 357
12301.63 348
12302.68 322
12303.73 312
12304.77 322
12305.82 333
12306.87 339
12307.92 303
12308.97 287
12310.01 309
12311.06 286
12312.11 318
12313.16 300
12314.21 313
12315.25 325
12316.30 316
12317.35 320
12318.40 304
12319.45 330
12320.50 344
12321.54 328
12322.59 324
12323.64 316
12324.69 328
12325.74 363
12326.79 303
12327.84 298
12328.89 301
12329.93 300
12330.98 303
12332.03 299
12333.08 310
12334.13 324
12335.18 266
12336.23 281
12337.28 294
12338.33 294
12339.38 293
12340.43 297
12341.47 298
12342.52 313
12343.57 311
12344.62 286
12345.67 308
12346.72 304
12347.77 291
12348.82 314
12349.87 299
12350.92 284
12351.97 321
12353.02 276
12354.07 295
12355.12 323
12356.17 314
12357.22 315
12358.27 287
12359.32 331
12360.37 307
12361.42 315
12362.47 291
12363.52 289
12364.57 331
12365.62 316
12366.67 285
12367.72 283
12368.77 285
12369.82 357
12370.87 294
12371.93 271
12372.98 276
12374.03 274
12375.08 279
12376.13 295
12377.18 332
12378.23 248
12379.28 276
12380.33 291
12381.38 276
12382.43 288
12383.49 299
12384.54 308
12385.59 274
12386.64 274
12387.69 278
12388.74 275
12389.79 288
12390.84 281
12391.90 271
12392.95 295
12394.00 278
12395.05 314
12396.10 297
12397.15 280
12398.21 270
12399.26 312
12400.31 296
12401.36 275
12402.41 284
12403.47 289
12404.52 323
12405.57 314
12406.62 302
12407.67 342
12408.73 330
12409.78 270
12410.83 250
12411.88 286
12412.94 307
12413.99 288
12415.04 291
12416.09 269
12417.15 306
12418.20 317
12419.25 285
12420.30 301
12421.36 316
12422.41 267
12423.46 298
12424.52 332
12425.57 305
12426.62 307
12427.67 335
12428.73 282
12429.78 292
12430.83 288
12431.89 295
12432.94 281
12433.99 336
12435.05 311
12436.10 300
12437.15 285
12438.21 284
12439.26 281
12440.31 302
12441.37 314
12442.42 252
12443.47 303
12444.53 285
12445.58 295
12446.64 296
12447.69 261
12448.74 257
12449.80 271
12450.85 298
12451.91 294
12452.96 281
12454.01 291
12455.07 276
12456.12 267
12457.18 265
12458.23 289
12459.29 296
12460.34 301
12461.39 275
12462.45 291
12463.50 284
12464.56 281
12465.61 311
12466.67 308
12467.72 279
12468.78 291
12469.83 295
12470.89 276
12471.94 309
12473.00 271
12474.05 271
12475.11 304
12476.16 319
12477.22 290
12478.27 292
12479.33 269
12480.38 299
12481.44 291
12482.49 299
12483.55 318
12484.60 355
12485.66 291
12486.71 285
12487.77 302
12488.83 322
12489.88 322
12490.94 319
12491.99 288
12493.05 282
12494.10 346
12495.16 378
12496.22 324
12497.27 316
12498.33 345
12499.38 323
12500.44 325
12501.50 367
12502.55 399
12503.61 396
12504.67 362
12505.72 393
12506.78 350
12507.83 355
12508.89 329
12509.95 314
12511.00 338
12512.06 343
12513.12 329
12514.17 342
12515.23 328
12516.29 333
12517.34 310
12518.40 312
12519.46 320
12520.52 349
12521.57 382
12522.63 358
12523.69 343
12524.74 337
12525.80 341
12526.86 356
12527.92 381
12528.97 370
12530.03 311
12531.09 368
12532.15 376
12533.20 369
12534.26 351
12535.32 388
12536.38 357
12537.43 409
12538.49 409
12539.55 363
12540.61 339
12541.66 298
12542.72 294
12543.78 312
12544.84 298
12545.90 364
12546.95 297
12548.01 292
12549.07 312
12550.13 340
12551.19 316
12552.25 316
12553.30 315
12554.36 341
12555.42 296
12556.48 290
12557.54 286
12558.60 287
12559.65 305
12560.71 349
12561.77 343
12562.83 274
12563.89 293
12564.95 297
12566.01 301
12567.07 301
12568.13 305
12569.18 297
12570.24 275
12571.30 320
12572.36 281
12573.42 344
12574.48 372
12575.54 356
12576.60 324
12577.66 375
12578.72 371
12579.78 377
12580.84 349
12581.90 401
12582.96 379
12584.02 365
12585.07 406
12586.13 322
12587.19 325
12588.25 380
12589.31 363
12590.37 400
12591.43 313
12592.49 308
12593.55 348
12594.61 317
12595.67 304
12596.73 278
12597.79 296
12598.86 338
12599.92 348
12600.98 296
12602.04 331
12603.10 366
12604.16 371
12605.22 312
12606.28 352
12607.34 371
12608.40 373
12609.46 388
12610.52 341
12611.58 356
12612.64 376
12613.70 406
12614.76 369
12615.83 397
12616.89 350
12617.95 362
12619.01 367
12620.07 369
12621.13 352
12622.19 316
12623.25 305
12624.32 344
12625.38 338
12626.44 330
12627.50 335
12628.56 354
12629.62 357
12630.68 340
12631.75 343
12632.81 354
12633.87 319
12634.93 305
12635.99 329
12637.05 337
12638.12 313
12639.18 342
12640.24 361
12641.30 305
12642.36 276
12643.43 277
12644.49 269
12645.55 335
12646.61 331
12647.68 327
12648.74 321
12649.80 329
12650.86 332
12651.93 321
12652.99 306
12654.05 299
12655.11 322
12656.18 308
12657.24 306
12658.30 295
12659.36 321
12660.43 322
12661.49 373
12662.55 327
12663.62 357
12664.68 360
12665.74 340
12666.81 308
12667.87 304
12668.93 339
12670.00 334
12671.06 295
12672.12 327
12673.19 300
12674.25 333
12675.31 315
12676.38 275
12677.44 293
12678.50 316
12679.57 310
12680.63 318
12681.69 296
12682.76 310
12683.82 326
12684.89 290
12685.95 289
12687.01 351
12688.08 352
12689.14 331
12690.21 328
12691.27 302
12692.33 318
12693.40 349
12694.46 354
12695.53 308
12696.59 244
12697.66 297
12698.72 328
12699.79 323
12700.85 319
12701.91 328
12702.98 334
12704.04 313
12705.11 352
12706.17 354
12707.24 330
12708.30 313
12709.37 349
12710.43 306
12711.50 291
12712.56 312
12713.63 300
12714.69 318
12715.76 320
12716.82 340
12717.89 357
12718.95 331
12720.02 282
12721.09 291
12722.15 273
12723.22 308
12724.28 286
12725.35 302
12726.41 329
12727.48 339
12728.54 294
12729.61 307
12730.68 311
12731.74 309
12732.81 283
12733.87 303
12734.94 301
12736.01 280
12737.07 268
12738.14 266
12739.20 302
12740.27 340
12741.34 292
12742.40 319
12743.47 324
12744.54 272
12745.60 290
12746.67 309
12747.74 296
12748.80 273
12749.87 290
12750.94 301
12752.00 295
12753.07 297
12754.14 282
12755.20 284
12756.27 277
12757.34 269
12758.40 303
12759.47 283
12760.54 270
12761.60 296
12762.67 272
12763.74 285
12764.81 290
12765.87 290
12766.94 281
12768.01 275
12769.08 285
12770.14 267
12771.21 276
12772.28 250
12773.35 261
12774.41 234
12775.48 248
12776.55 241
12777.62 279
12778.68 266
12779.75 292
12780.82 285
12781.89 246
12782.96 274
12784.02 264
12785.09 273
12786.16 257
12787.23 259
12788.30 213
12789.37 247
12790.43 306
12791.50 283
12792.57 270
12793.64 267
12794.71 271
12795.78 280
12796.84 219
12797.91 251
12798.98 283
12800.05 280
12801.12 232
12802.19 270
12803.26 243
12804.33 257
12805.40 239
12806.46 291
12807.53 282
12808.60 286
12809.67 262
12810.74 244
12811.81 269
12812.88 244
12813.95 257
12815.02 265
12816.09 250
12817.16 259
12818.23 290
12819.30 245
12820.37 236
12821.44 239
12822.50 278
12823.57 253
12824.64 258
12825.71 274
12826.78 226
12827.85 258
12828.92 288
12829.99 264
12831.06 276
12832.13 265
12833.20 260
12834.27 277
12835.34 288
12836.41 255
12837.49 255
12838.56 248
12839.63 263
12840.70 251
12841.77 254
12842.84 227
12843.91 253
12844.98 279
12846.05 245
12847.12 231
12848.19 254
12849.26 296
12850.33 275
12851.40 251
12852.47 235
12853.55 212
12854.62 265
12855.69 288
12856.76 287
12857.83 238
12858.90 242
12859.97 246
12861.04 266
12862.11 248
12863.19 261
12864.26 233
12865.33 244
12866.40 242
12867.47 230
12868.54 234
12869.62 230
12870.69 281
12871.76 274
12872.83 252
12873.90 269
12874.97 252
12876.05 232
12877.12 248
12878.19 236
12879.26 241
12880.33 260
12881.41 259
12882.48 222
12883.55 212
12884.62 266
12885.70 242
12886.77 228
12887.84 223
12888.91 257
12889.98 230
12891.06 239
12892.13 220
12893.20 198
12894.28 225
12895.35 259
12896.42 266
12897.49 248
12898.57 235
12899.64 203
12900.71 235
12901.79 269
12902.86 246
12903.93 225
12905.00 207
12906.08 227
12907.15 250
12908.22 276
12909.30 255
12910.37 196
12911.44 229
12912.52 236
12913.59 221
12914.66 224
12915.74 218
12916.81 227
12917.89 218
12918.96 193
12920.03 230
12921.11 248
12922.18 233
12923.25 247
12924.33 232
12925.40 211
12926.48 247
12927.55 257
12928.62 219
12929.70 205
12930.77 234
12931.85 192
12932.92 244
12934.00 274
12935.07 238
12936.14 207
12937.22 225
12938.29 241
12939.37 222
12940.44 207
12941.52 214
12942.59 208
12943.67 195
12944.74 228
12945.82 230
12946.89 174
12947.97 193
12949.04 215
12950.12 239
12951.19 236
12952.27 233
12953.34 177
12954.42 188
12955.49 235
12956.57 226
12957.64 213
12958.72 214
12959.79 236
12960.87 240
12961.94 196
12963.02 208
12964.10 209
12965.17 273
12966.25 240
12967.32 216
12968.40 216
12969.47 236
12970.55 212
12971.63 236
12972.70 202
12973.78 268
12974.85 217
12975.93 233
12977.01 248
12978.08 247
12979.16 218
12980.23 189
12981.31 204
12982.39 248
12983.46 197
12984.54 218
12985.62 249
12986.69 236
12987.77 206
12988.85 224
12989.92 214
12991.00 224
12992.08 244
12993.15 194
12994.23 213
12995.31 207
12996.38 244
12997.46 229
12998.54 268
12999.61 261
13000.69 224
13001.77 248
13002.85 235
13003.92 239
13005.00 242
13006.08 264
13007.16 248
13008.23 245
13009.31 216
13010.39 255
13011.47 264
13012.54 211
13013.62 227
13014.70 227
13015.78 216
13016.85 212
13017.93 219
13019.01 230
13020.09 217
13021.17 238
13022.24 236
13023.32 227
13024.40 226
13025.48 248
13026.56 230
13027.63 235
13028.71 246
13029.79 231
13030.87 225
13031.95 227
13033.03 262
13034.10 238
13035.18 219
13036.26 268
13037.34 244
13038.42 255
13039.50 217
13040.58 248
13041.66 286
13042.73 261
13043.81 251
13044.89 251
13045.97 230
13047.05 243
13048.13 243
13049.21 233
13050.29 254
13051.37 248
13052.45 280
13053.53 236
13054.60 230
13055.68 234
13056.76 248
13057.84 237
13058.92 244
13060.00 233
13061.08 241
13062.16 222
13063.24 234
13064.32 239
13065.40 263
13066.48 209
13067.56 230
13068.64 246
13069.72 222
13070.80 230
13071.88 237
13072.96 261
13074.04 218
13075.12 224
13076.20 222
13077.28 216
13078.36 239
13079.44 238
13080.52 211
13081.60 215
13082.68 237
13083.76 224
13084.84 234
13085.93 235
13087.01 229
13088.09 234
13089.17 228
13090.25 205
13091.33 199
13092.41 210
13093.49 264
13094.57 201
13095.65 185
13096.73 232
13097.82 250
13098.90 248
13099.98 247
13101.06 249
13102.14 234
13103.22 229
13104.30 244
13105.38 236
13106.47 230
13107.55 200
13108.63 223
13109.71 260
13110.79 212
13111.87 194
13112.96 197
13114.04 228
13115.12 201
13116.20 193
13117.28 205
13118.37 216
13119.45 198
13120.53 218
13121.61 233
13122.69 244
13123.78 200
13124.86 243
13125.94 274
13127.02 210
13128.11 221
13129.19 243
13130.27 291
13131.35 224
13132.44 211
13133.52 233
13134.60 232
13135.68 274
13136.77 247
13137.85 221
13138.93 224
13140.01 219
13141.10 245
13142.18 236
13143.26 222
13144.35 220
13145.43 204
13146.51 232
13147.60 233
13148.68 266
13149.76 225
13150.85 205
13151.93 220
13153.01 204
13154.10 219
13155.18 230
13156.26 239
13157.35 226
13158.43 236
13159.51 210
13160.60 245
13161.68 222
13162.77 195
13163.85 200
13164.93 228
13166.02 224
13167.10 190
13168.19 221
13169.27 217
13170.35 238
13171.44 234
13172.52 216
13173.61 196
13174.69 251
13175.78 176
13176.86 178
13177.94 161
13179.03 225
13180.11 228
13181.20 237
13182.28 235
13183.37 252
13184.45 232
13185.54 204
13186.62 219
13187.71 214
13188.79 185
13189.88 223
13190.96 228
13192.05 198
13193.13 221
13194.22 203
13195.30 235
13196.39 209
13197.47 231
13198.56 208
13199.64 229
13200.73 234
13201.81 225
13202.90 186
13203.98 203
13205.07 208
13206.16 215
13207.24 214
13208.33 205
13209.41 220
13210.50 228
13211.58 221
13212.67 186
13213.76 229
13214.84 249
13215.93 221
13217.01 209
13218.10 216
13219.19 224
13220.27 247
13221.36 206
13222.45 190
13223.53 190
13224.62 199
13225.70 207
13226.79 227
13227.88 195
13228.96 207
13230.05 222
13231.14 237
13232.22 196
13233.31 183
13234.40 189
13235.48 210
13236.57 195
13237.66 172
13238.74 187
13239.83 224
13240.92 210
13242.01 203
13243.09 183
13244.18 221
13245.27 192
13246.35 195
13247.44 177
13248.53 239
13249.62 237
13250.70 226
13251.79 235
13252.88 251
13253.97 230
13255.05 222
13256.14 242
13257.23 256
13258.32 224
13259.41 254
13260.49 265
13261.58 228
13262.67 220
13263.76 191
13264.85 231
13265.93 214
13267.02 200
13268.11 198
13269.20 222
13270.29 215
13271.37 213
13272.46 208
13273.55 202
13274.64 193
13275.73 247
13276.82 212
13277.91 213
13278.99 236
13280.08 232
13281.17 223
13282.26 240
13283.35 233
13284.44 228
13285.53 242
13286.62 250
13287.70 202
13288.79 189
13289.88 218
13290.97 211
13292.06 211
13293.15 230
13294.24 252
13295.33 258
13296.42 262
13297.51 274
13298.60 219
13299.69 221
13300.78 232
13301.87 216
13302.95 220
13304.04 209
13305.13 200
13306.22 232
13307.31 261
13308.40 236
13309.49 241
13310.58 236
13311.67 254
13312.76 266
13313.85 243
13314.94 223
13316.03 235
13317.12 238
13318.21 260
13319.30 205
13320.39 248
13321.48 262
13322.58 248
13323.67 236
13324.76 230
13325.85 242
13326.94 230
13328.03 251
13329.12 239
13330.21 241
13331.30 202
13332.39 186
13333.48 229
13334.57 218
13335.66 215
13336.75 240
13337.85 215
13338.94 251
13340.03 244
13341.12 248
13342.21 250
13343.30 236
13344.39 240
13345.48 219
13346.58 239
13347.67 238
13348.76 259
13349.85 251
13350.94 250
13352.03 217
13353.12 187
13354.22 211
13355.31 205
13356.40 191
13357.49 221
13358.58 222
13359.68 229
13360.77 258
13361.86 232
13362.95 255
13364.04 251
13365.14 243
13366.23 212
13367.32 228
13368.41 252
13369.51 223
13370.60 228
13371.69 276
13372.78 228
13373.87 235
13374.97 258
13376.06 272
13377.15 266
13378.25 257
13379.34 258
13380.43 254
13381.52 245
13382.62 222
13383.71 230
13384.80 218
13385.90 274
13386.99 247
13388.08 209
13389.17 244
13390.27 226
13391.36 226
13392.45 197
13393.55 205
13394.64 210
13395.73 225
13396.83 254
13397.92 223
13399.02 207
13400.11 223
13401.20 223
13402.30 237
13403.39 223
13404.48 191
13405.58 200
13406.67 209
13407.77 214
13408.86 229
13409.95 240
13411.05 235
13412.14 245
13413.24 264
13414.33 240
13415.42 216
13416.52 235
13417.61 249
13418.71 233
13419.80 240
13420.90 221
13421.99 203
13423.08 208
13424.18 222
13425.27 220
13426.37 222
13427.46 229
13428.56 209
13429.65 225
13430.75 201
13431.84 248
13432.94 254
13434.03 233
13435.13 208
13436.22 248
13437.32 275
13438.41 225
13439.51 215
13440.60 226
13441.70 232
13442.79 280
13443.89 228
13444.98 215
13446.08 214
13447.18 247
13448.27 247
13449.37 245
13450.46 239
13451.56 227
13452.65 236
13453.75 256
13454.85 241
13455.94 235
13457.04 234
13458.13 230
13459.23 207
13460.33 224
13461.42 263
13462.52 247
13463.61 240
13464.71 237
13465.81 224
13466.90 250
13468.00 261
13469.10 235
13470.19 254
13471.29 237
13472.38 246
13473.48 250
13474.58 237
13475.67 247
13476.77 248
13477.87 237
13478.96 251
13480.06 260
13481.16 260
13482.26 259
13483.35 292
13484.45 353
13485.55 266
13486.64 238
13487.74 241
13488.84 293
13489.94 257
13491.03 230
13492.13 249
13493.23 253
13494.32 261
13495.42 281
13496.52 263
13497.62 271
13498.72 242
13499.81 258
13500.91 306
13502.01 282
13503.11 283
13504.20 258
13505.30 269
13506.40 289
13507.50 259
13508.60 298
13509.69 273
13510.79 311
13511.89 320
13512.99 294
13514.09 291
13515.18 304
13516.28 290
13517.38 249
13518.48 231
13519.58 270
13520.68 267
13521.78 243
13522.87 254
13523.97 269
13525.07 248
13526.17 245
13527.27 232
13528.37 221
13529.47 278
13530.57 272
13531.66 254
13532.76 241
13533.86 245
13534.96 229
13536.06 219
13537.16 231
13538.26 258
13539.36 234
13540.46 242
13541.56 260
13542.66 225
13543.76 233
13544.86 263
13545.96 266
13547.05 228
13548.15 230
13549.25 221
13550.35 230
13551.45 238
13552.55 265
13553.65 244
13554.75 237
13555.85 219
13556.95 206
13558.05 224
13559.15 211
13560.25 214
13561.35 261
13562.45 197
13563.55 230
13564.65 228
13565.75 219
13566.85 234
13567.96 196
13569.06 195
13570.16 218
13571.26 231
13572.36 238
13573.46 209
13574.56 202
13575.66 218
13576.76 249
13577.86 238
13578.96 224
13580.06 206
13581.16 195
13582.27 238
13583.37 276
13584.47 262
13585.57 241
13586.67 232
13587.77 222
13588.87 234
13589.97 253
13591.08 242
13592.18 212
13593.28 230
13594.38 216
13595.48 216
13596.58 223
13597.68 207
13598.79 248
13599.89 240
13600.99 239
13602.09 206
13603.19 259
13604.30 242
13605.40 256
13606.50 229
13607.60 209
13608.70 197
13609.81 228
13610.91 246
13612.01 216
13613.11 231
13614.21 252
13615.32 239
13616.42 275
13617.52 256
13618.62 225
13619.73 220
13620.83 258
13621.93 244
13623.03 247
13624.14 249
13625.24 242
13626.34 211
13627.45 223
13628.55 259
13629.65 235
13630.75 256
13631.86 233
13632.96 219
13634.06 210
13635.17 251
13636.27 203
13637.37 232
13638.48 224
13639.58 248
13640.68 280
13641.79 219
13642.89 271
13643.99 274
13645.10 248
13646.20 235
13647.30 230
13648.41 220
13649.51 252
13650.62 249
13651.72 234
13652.82 248
13653.93 246
13655.03 236
13656.14 219
13657.24 226
13658.34 238
13659.45 256
13660.55 222
13661.66 216
13662.76 239
13663.87 232
13664.97 225
13666.07 235
13667.18 200
13668.28 277
13669.39 256
13670.49 246
13671.60 245
13672.70 220
13673.81 218
13674.91 260
13676.02 244
13677.12 221
13678.23 233
13679.33 245
13680.44 213
13681.54 249
13682.65 233
13683.75 198
13684.86 221
13685.96 201
13687.07 220
13688.17 257
13689.28 256
13690.38 222
13691.49 221
13692.59 215
13693.70 210
13694.80 262
13695.91 277
13697.02 236
13698.12 216
13699.23 239
13700.33 230
13701.44 258
13702.55 280
13703.65 242
13704.76 231
13705.86 277
13706.97 235
13708.08 262
13709.18 249
13710.29 267
13711.39 262
13712.50 232
13713.61 221
13714.71 266
13715.82 273
13716.93 280
13718.03 279
13719.14 264
13720.25 255
13721.35 253
13722.46 301
13723.57 299
13724.67 287
13725.78 251
13726.89 275
13727.99 298
13729.10 322
13730.21 285
13731.31 244
13732.42 276
13733.53 228
13734.64 242
13735.74 239
13736.85 220
13737.96 264
13739.07 244
13740.17 249
13741.28 259
13742.39 219
13743.50 192
13744.60 234
13745.71 229
13746.82 222
13747.93 217
13749.03 225
13750.14 240
13751.25 239
13752.36 234
13753.47 216
13754.57 243
13755.68 248
13756.79 240
13757.90 238
13759.01 222
13760.11 249
13761.22 253
13762.33 248
13763.44 231
13764.55 225
13765.66 263
13766.76 250
13767.87 222
13768.98 240
13770.09 269
13771.20 267
13772.31 226
13773.42 244
13774.53 288
13775.63 265
13776.74 269
13777.85 250
13778.96 206
13780.07 232
13781.18 262
13782.29 272
13783.40 281
13784.51 252
13785.62 232
13786.73 251
13787.83 212
13788.94 204
13790.05 241
13791.16 249
13792.27 242
13793.38 213
13794.49 197
13795.60 209
13796.71 248
13797.82 236
13798.93 195
13800.04 233
13801.15 226
13802.26 228
13803.37 212
13804.48 210
13805.59 212
13806.70 238
13807.81 230
13808.92 222
13810.03 210
13811.14 217
13812.25 227
13813.36 249
13814.47 247
13815.58 208
13816.69 203
13817.80 188
13818.91 218
13820.03 232
13821.14 212
13822.25 244
13823.36 231
13824.47 263
13825.58 197
13826.69 247
13827.80 215
13828.91 244
13830.02 224
13831.13 188
13832.25 208
13833.36 211
13834.47 238
13835.58 225
13836.69 212
13837.80 224
13838.91 200
13840.02 198
13841.14 221
13842.25 220
13843.36 226
13844.47 244
13845.58 194
13846.69 231
13847.81 227
13848.92 222
13850.03 220
13851.14 217
13852.25 237
13853.37 233
13854.48 261
13855.59 216
13856.70 199
13857.81 217
13858.93 241
13860.04 227
13861.15 191
13862.26 202
13863.38 218
13864.49 241
13865.60 210
13866.71 202
13867.83 241
13868.94 259
13870.05 209
13871.16 213
13872.28 191
13873.39 186
13874.50 237
13875.61 228
13876.73 203
13877.84 181
13878.95 227
13880.07 235
13881.18 243
13882.29 204
13883.41 204
13884.52 217
13885.63 230
13886.75 214
13887.86 236
13888.97 218
13890.09 209
13891.20 199
13892.31 202
13893.43 243
13894.54 235
13895.65 230
13896.77 217
13897.88 210
13899.00 237
13900.11 269
13901.22 253
13902.34 225
13903.45 253
13904.57 223
13905.68 226
13906.79 237
13907.91 220
13909.02 216
13910.14 210
13911.25 218
13912.37 220
13913.48 220
13914.59 202
13915.71 197
13916.82 236
13917.94 221
13919.05 226
13920.17 228
13921.28 211
13922.40 250
13923.51 205
13924.63 192
13925.74 211
13926.86 223
13927.97 179
13929.09 190
13930.20 202
13931.32 204
13932.43 204
13933.55 205
13934.66 214
13935.78 226
13936.89 199
13938.01 191
13939.12 191
13940.24 169
13941.35 188
13942.47 206
13943.59 195
13944.70 240
13945.82 200
13946.93 223
13948.05 179
13949.16 191
13950.28 202
13951.40 229
13952.51 210
13953.63 204
13954.74 187
13955.86 187
13956.98 189
13958.09 168
13959.21 181
13960.33 193
13961.44 193
13962.56 179
13963.67 176
13964.79 198
13965.91 205
13967.02 173
13968.14 203
13969.26 185
13970.37 202
13971.49 193
13972.61 191
13973.72 211
13974.84 208
13975.96 169
13977.08 226
13978.19 199
13979.31 197
13980.43 191
13981.54 215
13982.66 193
13983.78 219
13984.90 231
13986.01 245
13987.13 211
13988.25 196
13989.37 245
13990.48 242
13991.60 213
13992.72 208
13993.84 203
13994.95 199
13996.07 209
13997.19 211
13998.31 205
13999.42 199
14000.54 220
14001.66 201
14002.78 188
14003.90 202
14005.01 167
14006.13 187
14007.25 195
14008.37 217
14009.49 238
14010.61 203
14011.72 191
14012.84 183
14013.96 179
14015.08 197
14016.20 238
14017.32 190
14018.43 177
14019.55 233
14020.67 199
14021.79 202
14022.91 200
14024.03 205
14025.15 213
14026.27 195
14027.39 192
14028.50 187
14029.62 206
14030.74 188
14031.86 204
14032.98 203
14034.10 189
14035.22 201
14036.34 210
14037.46 205
14038.58 195
14039.70 195
14040.82 222
14041.94 193
14043.06 208
14044.18 167
14045.30 193
14046.41 217
14047.53 201
14048.65 201
14049.77 215
14050.89 216
14052.01 210
14053.13 206
14054.25 222
14055.37 197
14056.49 241
14057.61 223
14058.74 191
14059.86 213
14060.98 221
14062.10 228
14063.22 193
14064.34 195
14065.46 198
14066.58 228
14067.70 230
14068.82 216
14069.94 234
14071.06 205
14072.18 200
14073.30 202
14074.42 212
14075.54 234
14076.66 243
14077.79 239
14078.91 275
14080.03 230
14081.15 209
14082.27 192
14083.39 211
14084.51 242
14085.63 235
14086.76 217
14087.88 219
14089.00 235
14090.12 255
14091.24 278
14092.36 257
14093.48 219
14094.61 268
14095.73 279
14096.85 236
14097.97 279
14099.09 233
14100.22 236
14101.34 276
14102.46 285
14103.58 283
14104.70 286
14105.83 281
14106.95 275
14108.07 284
14109.19 266
14110.31 249
14111.44 238
14112.56 266
14113.68 225
14114.80 228
14115.93 235
14117.05 266
14118.17 251
14119.29 206
14120.42 207
14121.54 206
14122.66 205
14123.79 238
14124.91 225
14126.03 224
14127.15 228
14128.28 205
14129.40 188
14130.52 206
14131.65 238
14132.77 207
14133.89 220
14135.02 183
14136.14 182
14137.26 197
14138.39 218
14139.51 197
14140.63 198
14141.76 204
14142.88 216
14144.00 188
14145.13 177
14146.25 214
14147.38 238
14148.50 195
14149.62 173
14150.75 183
14151.87 173
14152.99 211
14154.12 206
14155.24 219
14156.37 194
14157.49 179
14158.62 200
14159.74 155
14160.86 197
14161.99 218
14163.11 215
14164.24 160
14165.36 174
14166.49 194
14167.61 210
14168.74 239
14169.86 199
14170.99 172
14172.11 195
14173.23 210
14174.36 179
14175.48 216
14176.61 193
14177.73 190
14178.86 192
14179.98 215
14181.11 203
14182.23 203
14183.36 205
14184.49 215
14185.61 185
14186.74 193
14187.86 180
14188.99 214
14190.11 233
14191.24 217
14192.36 177
14193.49 205
14194.61 170
14195.74 188
14196.87 156
14197.99 194
14199.12 204
14200.24 159
14201.37 189
14202.50 205
14203.62 214
14204.75 182
14205.87 190
14207.00 167
14208.13 211
14209.25 166
14210.38 169
14211.50 204
14212.63 166
14213.76 165
14214.88 205
14216.01 191
14217.14 169
14218.26 177
14219.39 181
14220.52 191
14221.64 223
14222.77 220
14223.90 185
14225.02 187
14226.15 159
14227.28 175
14228.41 177
14229.53 186
14230.66 201
14231.79 199
14232.91 191
14234.04 185
14235.17 201
14236.30 190
14237.42 202
14238.55 175
14239.68 180
14240.81 218
14241.93 192
14243.06 194
14244.19 169
14245.32 152
14246.44 169
14247.57 177
14248.70 172
14249.83 172
14250.95 184
14252.08 170
14253.21 185
14254.34 208
14255.47 178
14256.59 162
14257.72 176
14258.85 229
14259.98 186
14261.11 178
14262.24 177
14263.36 171
14264.49 180
14265.62 174
14266.75 169
14267.88 182
14269.01 184
14270.14 173
14271.26 175
14272.39 170
14273.52 179
14274.65 163
14275.78 153
14276.91 165
14278.04 179
14279.17 186
14280.30 200
14281.42 201
14282.55 170
14283.68 210
14284.81 180
14285.94 192
14287.07 162
14288.20 176
14289.33 204
14290.46 204
14291.59 199
14292.72 179
14293.85 153
14294.98 162
14296.11 164
14297.24 178
14298.37 173
14299.50 179
14300.63 173
14301.76 198
14302.89 171
14304.02 197
14305.15 183
14306.28 174
14307.41 183
14308.54 181
14309.67 162
14310.80 183
14311.93 167
14313.06 183
14314.19 183
14315.32 175
14316.45 158
14317.58 179
14318.71 156
14319.84 172
14320.97 157
14322.10 178
14323.23 173
14324.36 148
14325.49 167
14326.63 169
14327.76 212
14328.89 175
14330.02 182
14331.15 178
14332.28 180
14333.41 150
14334.54 169
14335.67 157
14336.81 171
14337.94 181
14339.07 160
14340.20 173
14341.33 178
14342.46 161
14343.59 158
14344.73 148
14345.86 188
14346.99 144
14348.12 168
14349.25 170
14350.38 156
14351.52 145
14352.65 132
14353.78 151
14354.91 169
14356.04 142
14357.18 191
14358.31 201
14359.44 165
14360.57 199
14361.71 187
14362.84 151
14363.97 172
14365.10 166
14366.24 161
14367.37 178
14368.50 154
14369.63 168
14370.77 153
14371.90 140
14373.03 161
14374.16 195
14375.30 128
14376.43 167
14377.56 167
14378.70 171
14379.83 189
14380.96 151
14382.09 177
14383.23 167
14384.36 167
14385.49 159
14386.63 168
14387.76 159
14388.89 171
14390.03 164
14391.16 172
14392.29 185
14393.43 203
14394.56 165
14395.70 157
14396.83 166
14397.96 151
14399.10 136
14400.23 169
14401.36 169
14402.50 176
14403.63 161
14404.77 164
14405.90 159
14407.03 157
14408.17 188
14409.30 161
14410.44 167
14411.57 165
14412.71 138
14413.84 170
14414.97 163
14416.11 188
14417.24 155
14418.38 148
14419.51 161
14420.65 171
14421.78 157
14422.92 169
14424.05 157
14425.19 145
14426.32 167
14427.46 161
14428.59 176
14429.73 177
14430.86 163
14432.00 171
14433.13 157
14434.27 174
14435.40 177
14436.54 174
14437.67 147
14438.81 148
14439.94 158
14441.08 165
14442.21 145
14443.35 169
14444.48 162
14445.62 162
14446.76 164
14447.89 143
14449.03 161
14450.16 181
14451.30 193
14452.43 198
14453.57 122
14454.71 139
14455.84 164
14456.98 167
14458.11 155
14459.25 159
14460.39 179
14461.52 191
14462.66 176
14463.80 183
14464.93 149
14466.07 144
14467.20 187
14468.34 214
14469.48 196
14470.61 173
14471.75 196
14472.89 186
14474.02 181
14475.16 156
14476.30 157
14477.43 161
14478.57 169
14479.71 206
14480.85 176
14481.98 172
14483.12 170
14484.26 149
14485.39 174
14486.53 145
14487.67 164
14488.81 137
14489.94 181
14491.08 175
14492.22 176
14493.36 196
14494.49 175
14495.63 184
14496.77 158
14497.91 183
14499.04 181
14500.18 179
14501.32 178
14502.46 178
14503.59 175
14504.73 207
14505.87 215
14507.01 194
14508.15 199
14509.28 155
14510.42 165
14511.56 181
14512.70 192
14513.84 186
14514.98 167
14516.11 178
14517.25 173
14518.39 159
14519.53 162
14520.67 185
14521.81 204
14522.95 178
14524.08 203
14525.22 171
14526.36 196
14527.50 219
14528.64 223
14529.78 180
14530.92 201
14532.06 179
14533.20 193
14534.33 188
14535.47 185
14536.61 161
14537.75 179
14538.89 179
14540.03 172
14541.17 176
14542.31 205
14543.45 193
14544.59 173
14545.73 175
14546.87 204
14548.01 202
14549.15 192
14550.29 191
14551.43 183
14552.57 257
14553.71 206
14554.85 187
14555.99 134
14557.13 170
14558.27 192
14559.41 184
14560.55 215
14561.69 196
14562.83 169
14563.97 177
14565.11 165
14566.25 174
14567.39 169
14568.53 179
14569.67 164
14570.81 178
14571.95 159
14573.09 196
14574.23 171
14575.37 167
14576.51 168
14577.65 159
14578.79 207
14579.94 207
14581.08 141
14582.22 157
14583.36 179
14584.50 169
14585.64 171
14586.78 166
14587.92 166
14589.06 173
14590.21 185
14591.35 166
14592.49 185
14593.63 184
14594.77 176
14595.91 189
14597.05 182
14598.20 192
14599.34 202
14600.48 182
14601.62 180
14602.76 197
14603.90 181
14605.05 170
14606.19 190
14607.33 210
14608.47 186
14609.61 209
14610.76 197
14611.90 203
14613.04 206
14614.18 183
14615.32 203
14616.47 169
14617.61 148
14618.75 179
14619.89 163
14621.04 154
14622.18 185
14623.32 176
14624.46 198
14625.61 197
14626.75 170
14627.89 164
14629.04 174
14630.18 184
14631.32 154
14632.46 158
14633.61 149
14634.75 138
14635.89 170
14637.04 154
14638.18 177
14639.32 176
14640.47 208
14641.61 194
14642.75 160
14643.90 186
14645.04 182
14646.18 199
14647.33 184
14648.47 194
14649.61 172
14650.76 177
14651.90 157
14653.05 202
14654.19 182
14655.33 177
14656.48 161
14657.62 160
14658.76 186
14659.91 185
14661.05 208
14662.20 198
14663.34 171
14664.49 155
14665.63 178
14666.77 196
14667.92 178
14669.06 167
14670.21 165
14671.35 156
14672.50 169
14673.64 160
14674.79 186
14675.93 163
14677.07 163
14678.22 181
14679.36 161
14680.51 169
14681.65 157
14682.80 146
14683.94 183
14685.09 167
14686.23 164
14687.38 170
14688.52 181
14689.67 177
14690.81 146
14691.96 157
14693.10 176
14694.25 172
14695.40 180
14696.54 163
14697.69 160
14698.83 167
14699.98 165
14701.12 159
14702.27 162
14703.41 175
14704.56 162
14705.71 138
14706.85 149
14708.00 142
14709.14 143
14710.29 159
14711.44 166
14712.58 156
14713.73 135
14714.87 138
14716.02 150
14717.17 148
14718.31 140
14719.46 153
14720.61 186
14721.75 146
14722.90 153
14724.05 167
14725.19 144
14726.34 160
14727.49 168
14728.63 186
14729.78 172
14730.93 159
14732.07 193
14733.22 156
14734.37 135
14735.51 153
14736.66 149
14737.81 140
14738.95 142
14740.10 165
14741.25 141
14742.40 147
14743.54 156
14744.69 159
14745.84 162
14746.99 143
14748.13 165
14749.28 177
14750.43 147
14751.58 148
14752.72 156
14753.87 188
14755.02 169
14756.17 158
14757.31 135
14758.46 166
14759.61 146
14760.76 149
14761.91 175
14763.05 137
14764.20 158
14765.35 161
14766.50 168
14767.65 157
14768.80 165
14769.94 160
14771.09 170
14772.24 123
14773.39 162
14774.54 145
14775.69 142
14776.83 152
14777.98 149
14779.13 163
14780.28 143
14781.43 163
14782.58 154
14783.73 145
14784.88 145
14786.03 156
14787.17 149
14788.32 154
14789.47 157
14790.62 165
14791.77 134
14792.92 133
14794.07 132
14795.22 142
14796.37 170
14797.52 162
14798.67 138
14799.82 167
14800.97 145
14802.12 147
14803.26 183
14804.41 155
14805.56 149
14806.71 147
14807.86 170
14809.01 186
14810.16 169
14811.31 140
14812.46 180
14813.61 165
14814.76 138
14815.91 146
14817.06 155
14818.21 133
14819.36 147
14820.51 148
14821.66 125
14822.82 160
14823.97 189
14825.12 125
14826.27 150
14827.42 158
14828.57 151
14829.72 149
14830.87 139
14832.02 140
14833.17 165
14834.32 160
14835.47 149
14836.62 150
14837.77 151
14838.93 130
14840.08 159
14841.23 142
14842.38 150
14843.53 143
14844.68 168
14845.83 156
14846.98 140
14848.14 134
14849.29 136
14850.44 145
14851.59 131
14852.74 129
14853.89 138
14855.04 154
14856.20 129
14857.35 133
14858.50 164
14859.65 155
14860.80 120
14861.96 145
14863.11 167
14864.26 161
14865.41 138
14866.56 141
14867.72 119
14868.87 160
14870.02 143
14871.17 152
14872.32 166
14873.48 171
14874.63 177
14875.78 144
14876.93 147
14878.09 182
14879.24 194
14880.39 169
14881.54 161
14882.70 147
14883.85 148
14885.00 129
14886.16 157
14887.31 144
14888.46 155
14889.61 134
14890.77 130
14891.92 166
14893.07 141
14894.23 155
14895.38 162
14896.53 146
14897.69 140
14898.84 152
14899.99 147
14901.15 149
14902.30 120
14903.45 152
14904.61 130
14905.76 137
14906.91 133
14908.07 136
14909.22 158
14910.38 145
14911.53 165
14912.68 166
14913.84 166
14914.99 130
14916.15 156
14917.30 135
14918.45 166
14919.61 144
14920.76 145
14921.92 154
14923.07 167
14924.22 170
14925.38 159
14926.53 156
14927.69 160
14928.84 149
14930.00 167
14931.15 170
14932.31 161
14933.46 139
14934.62 179
14935.77 176
14936.93 166
14938.08 153
14939.24 174
14940.39 158
14941.55 167
14942.70 174
14943.86 163
14945.01 180
14946.17 160
14947.32 169
14948.48 155
14949.63 119
14950.79 119
14951.94 147
14953.10 177
14954.25 165
14955.41 151
14956.56 137
14957.72 153
14958.88 189
14960.03 174
14961.19 164
14962.34 157
14963.50 183
14964.65 135
14965.81 162
14966.97 135
14968.12 145
14969.28 164
14970.43 151
14971.59 156
14972.75 160
14973.90 154
14975.06 177
14976.22 177
14977.37 158
14978.53 179
14979.69 145
14980.84 172
14982.00 180
14983.16 149
14984.31 169
14985.47 169
14986.63 155
14987.78 155
14988.94 144
14990.10 163
14991.25 161
14992.41 172
14993.57 171
14994.72 173
14995.88 188
14997.04 161
14998.20 135
14999.35 142
15000.51 156
15001.67 178
15002.82 186
15003.98 164
15005.14 167
15006.30 174
15007.45 157
15008.61 163
15009.77 164
15010.93 165
15012.09 166
15013.24 170
15014.40 168
15015.56 172
15016.72 165
15017.87 151
15019.03 160
15020.19 165
15021.35 149
15022.51 162
15023.67 169
15024.82 174
15025.98 163
15027.14 175
15028.30 158
15029.46 151
15030.62 153
15031.77 183
15032.93 152
15034.09 171
15035.25 118
15036.41 141
15037.57 146
15038.73 146
15039.88 147
15041.04 148
15042.20 161
15043.36 160
15044.52 164
15045.68 154
15046.84 170
15048.00 182
15049.16 156
15050.32 163
15051.47 145
15052.63 173
15053.79 171
15054.95 148
15056.11 145
15057.27 145
15058.43 142
15059.59 147
15060.75 163
15061.91 152
15063.07 152
15064.23 166
15065.39 138
15066.55 174
15067.71 152
15068.87 163
15070.03 147
15071.19 148
15072.35 139
15073.51 151
15074.67 138
15075.83 140
15076.99 175
15078.15 133
15079.31 137
15080.47 120
15081.63 146
15082.79 138
15083.95 124
15085.11 170
15086.27 144
15087.43 164
15088.59 160
15089.76 133
15090.92 163
15092.08 143
15093.24 129
15094.40 136
15095.56 147
15096.72 159
15097.88 147
15099.04 125
15100.20 160
15101.37 150
15102.53 132
15103.69 185
15104.85 165
15106.01 136
15107.17 122
15108.33 134
15109.50 142
15110.66 150
15111.82 139
15112.98 161
15114.14 144
15115.30 180
15116.47 150
15117.63 178
15118.79 160
15119.95 160
15121.11 172
15122.27 171
15123.44 151
15124.60 169
15125.76 170
15126.92 168
15128.09 142
15129.25 165
15130.41 186
15131.57 188
15132.73 136
15133.90 155
15135.06 163
15136.22 160
15137.38 137
15138.55 139
15139.71 144
15140.87 155
15142.04 126
15143.20 134
15144.36 151
15145.52 149
15146.69 140
15147.85 133
15149.01 162
15150.18 164
15151.34 165
15152.50 155
15153.67 133
15154.83 151
15155.99 139
15157.16 139
15158.32 162
15159.48 158
15160.65 160
15161.81 160
15162.97 134
15164.14 128
15165.30 109
15166.46 136
15167.63 144
15168.79 158
15169.95 161
15171.12 140
15172.28 137
15173.45 148
15174.61 139
15175.77 153
15176.94 148
15178.10 193
15179.27 167
15180.43 170
15181.60 152
15182.76 139
15183.92 139
15185.09 163
15186.25 168
15187.42 136
15188.58 154
15189.75 137
15190.91 135
15192.08 140
15193.24 152
15194.41 139
15195.57 123
15196.74 137
15197.90 115
15199.07 129
15200.23 140
15201.40 144
15202.56 151
15203.73 151
15204.89 166
15206.06 149
15207.22 133
15208.39 185
15209.55 172
15210.72 152
15211.88 159
15213.05 164
15214.21 135
15215.38 147
15216.54 157
15217.71 138
15218.88 132
15220.04 149
15221.21 150
15222.37 133
15223.54 150
15224.71 150
15225.87 156
15227.04 176
15228.20 162
15229.37 157
15230.54 144
15231.70 146
15232.87 132
15234.03 153
15235.20 140
15236.37 147
15237.53 142
15238.70 145
15239.87 144
15241.03 155
15242.20 150
15243.37 136
15244.53 175
15245.70 164
15246.87 141
15248.03 164
15249.20 142
15250.37 149
15251.53 156
15252.70 137
15253.87 151
15255.04 136
15256.20 158
15257.37 152
15258.54 160
15259.70 128
15260.87 121
15262.04 180
15263.21 181
15264.37 153
15265.54 141
15266.71 147
15267.88 155
15269.04 127
15270.21 123
15271.38 121
15272.55 137
15273.72 131
15274.88 121
15276.05 139
15277.22 159
15278.39 126
15279.56 158
15280.72 152
15281.89 156
15283.06 169
15284.23 151
15285.40 152
15286.56 129
15287.73 144
15288.90 141
15290.07 136
15291.24 156
15292.41 153
15293.58 160
15294.74 139
15295.91 140
15297.08 149
15298.25 137
15299.42 157
15300.59 156
15301.76 149
15302.93 123
15304.09 176
15305.26 151
15306.43 131
15307.60 128
15308.77 113
15309.94 153
15311.11 160
15312.28 158
15313.45 125
15314.62 161
15315.79 172
15316.96 155
15318.13 144
15319.30 135
15320.46 144
15321.63 157
15322.80 144
15323.97 147
15325.14 160
15326.31 165
15327.48 121
15328.65 131
15329.82 184
15330.99 176
15332.16 168
15333.33 150
15334.50 137
15335.67 119
15336.84 146
15338.01 151
15339.18 155
15340.36 146
15341.53 139
15342.70 121
15343.87 136
15345.04 134
15346.21 167
15347.38 150
15348.55 122
15349.72 131
15350.89 132
15352.06 140
15353.23 155
15354.40 147
15355.57 140
15356.75 128
15357.92 136
15359.09 153
15360.26 119
15361.43 147
15362.60 161
15363.77 153
15364.94 157
15366.11 143
15367.29 180
15368.46 169
15369.63 153
15370.80 150
15371.97 150
15373.14 155
15374.32 144
15375.49 141
15376.66 143
15377.83 143
15379.00 161
15380.17 140
15381.35 138
15382.52 146
15383.69 133
15384.86 152
15386.03 160
15387.21 161
15388.38 157
15389.55 140
15390.72 144
15391.90 164
15393.07 161
15394.24 142
15395.41 165
15396.59 184
15397.76 160
15398.93 182
15400.10 152
15401.28 153
15402.45 157
15403.62 160
15404.79 137
15405.97 156
15407.14 163
15408.31 162
15409.49 116
15410.66 165
15411.83 174
15413.01 152
15414.18 183
15415.35 132
15416.53 143
15417.70 177
15418.87 170
15420.05 159
15421.22 129
15422.39 150
15423.57 167
15424.74 164
15425.91 149
15427.09 165
15428.26 184
15429.43 168
15430.61 151
15431.78 148
15432.96 172
15434.13 160
15435.30 154
15436.48 132
15437.65 149
15438.83 170
15440.00 166
15441.17 153
15442.35 126
15443.52 140
15444.70 150
15445.87 163
15447.05 148
15448.22 126
15449.40 159
15450.57 133
15451.75 141
15452.92 132
15454.09 134
15455.27 149
15456.44 143
15457.62 138
15458.79 127
15459.97 140
15461.14 137
15462.32 170
15463.49 158
15464.67 166
15465.84 142
15467.02 132
15468.19 147
15469.37 161
15470.55 167
15471.72 170
15472.90 144
15474.07 122
15475.25 152
15476.42 156
15477.60 160
15478.77 121
15479.95 148
15481.13 143
15482.30 167
15483.48 120
15484.65 132
15485.83 128
15487.00 134
15488.18 155
15489.36 150
15490.53 145
15491.71 121
15492.89 172
15494.06 135
15495.24 123
15496.41 154
15497.59 149
15498.77 161
15499.94 134
15501.12 145
15502.30 148
15503.47 155
15504.65 167
15505.83 143
15507.00 144
15508.18 162
15509.36 111
15510.53 137
15511.71 145
15512.89 138
15514.06 128
15515.24 133
15516.42 146
15517.60 152
15518.77 131
15519.95 134
15521.13 148
15522.30 128
15523.48 134
15524.66 174
15525.84 119
15527.01 148
15528.19 161
15529.37 120
15530.55 119
15531.73 153
15532.90 149
15534.08 160
15535.26 111
15536.44 132
15537.61 151
15538.79 131
15539.97 126
15541.15 127
15542.33 161
15543.50 151
15544.68 137
15545.86 138
15547.04 142
15548.22 126
15549.40 161
15550.57 144
15551.75 118
15552.93 143
15554.11 149
15555.29 143
15556.47 118
15557.65 115
15558.82 155
15560.00 156
15561.18 125
15562.36 115
15563.54 154
15564.72 140
15565.90 153
15567.08 141
15568.26 134
15569.43 135
15570.61 156
15571.79 137
15572.97 133
15574.15 144
15575.33 162
15576.51 153
15577.69 146
15578.87 161
15580.05 140
15581.23 127
15582.41 156
15583.59 160
15584.77 130
15585.95 159
15587.13 135
15588.31 141
15589.49 148
15590.67 142
15591.85 138
15593.03 176
15594.21 154
15595.39 151
15596.57 145
15597.75 153
15598.93 179
15600.11 158
15601.29 142
15602.47 152
15603.65 144
15604.83 147
15606.01 150
15607.19 154
15608.37 182
15609.55 169
15610.73 173
15611.91 180
15613.09 175
15614.27 151
15615.45 153
15616.64 155
15617.82 155
15619.00 144
15620.18 133
15621.36 130
15622.54 165
15623.72 153
15624.90 163
15626.08 163
15627.27 132
15628.45 144
15629.63 168
15630.81 140
15631.99 142
15633.17 163
15634.35 141
15635.54 161
15636.72 159
15637.90 146
15639.08 151
15640.26 167
15641.45 174
15642.63 165
15643.81 168
15644.99 165
15646.17 147
15647.36 142
15648.54 151
15649.72 161
15650.90 155
15652.08 152
15653.27 158
15654.45 167
15655.63 181
15656.81 189
15658.00 154
15659.18 158
15660.36 158
15661.54 164
15662.73 148
15663.91 172
15665.09 182
15666.27 179
15667.46 161
15668.64 143
15669.82 173
15671.01 176
15672.19 153
15673.37 150
15674.56 160
15675.74 175
15676.92 172
15678.10 179
15679.29 171
15680.47 172
15681.65 151
15682.84 167
15684.02 145
15685.21 113
15686.39 178
15687.57 201
15688.76 185
15689.94 152
15691.12 160
15692.31 148
15693.49 144
15694.67 148
15695.86 143
15697.04 154
15698.23 149
15699.41 149
15700.59 164
15701.78 163
15702.96 136
15704.15 152
15705.33 171
15706.52 165
15707.70 164
15708.88 181
15710.07 175
15711.25 164
15712.44 153
15713.62 176
15714.81 169
15715.99 168
15717.18 159
15718.36 146
15719.55 144
15720.73 127
15721.92 145
15723.10 133
15724.29 139
15725.47 141
15726.66 138
15727.84 131
15729.03 171
15730.21 169
15731.40 197
15732.58 131
15733.77 147
15734.95 152
15736.14 172
15737.32 169
15738.51 134
15739.69 161
15740.88 153
15742.07 153
15743.25 146
15744.44 172
15745.62 163
15746.81 173
15747.99 192
15749.18 168
15750.37 159
15751.55 166
15752.74 179
15753.93 135
15755.11 154
15756.30 136
15757.48 152
15758.67 154
15759.86 179
15761.04 206
15762.23 193
15763.42 160
15764.60 174
15765.79 152
15766.98 174
15768.16 179
15769.35 197
15770.54 144
15771.72 157
15772.91 144
15774.10 168
15775.28 159
15776.47 170
15777.66 170
15778.84 167
15780.03 169
15781.22 146
15782.41 135
15783.59 163
15784.78 167
15785.97 143
15787.15 168
15788.34 159
15789.53 151
15790.72 162
15791.90 146
15793.09 178
15794.28 177
15795.47 161
15796.65 158
15797.84 154
15799.03 137
15800.22 141
15801.41 149
15802.59 172
15803.78 162
15804.97 152
15806.16 175
15807.35 144
15808.53 148
15809.72 142
15810.91 147
15812.10 156
15813.29 142
15814.48 156
15815.66 132
15816.85 156
15818.04 152
15819.23 145
15820.42 132
15821.61 151
15822.80 157
15823.98 184
15825.17 129
15826.36 154
15827.55 144
15828.74 143
15829.93 146
15831.12 138
15832.31 159
15833.50 159
15834.69 127
15835.87 178
15837.06 155
15838.25 137
15839.44 135
15840.63 132
15841.82 127
15843.01 143
15844.20 149
15845.39 161
15846.58 143
15847.77 147
15848.96 115
15850.15 126
15851.34 167
15852.53 188
15853.72 145
15854.91 132
15856.10 134
15857.29 127
15858.48 126
15859.67 132
15860.86 164
15862.05 146
15863.24 152
15864.43 144
15865.62 106
15866.81 137
15868.00 132
15869.19 140
15870.38 143
15871.57 161
15872.76 160
15873.95 159
15875.14 154
15876.33 129
15877.52 125
15878.72 133
15879.91 128
15881.10 143
15882.29 114
15883.48 144
15884.67 122
15885.86 137
15887.05 147
15888.24 164
15889.43 139
15890.63 143
15891.82 157
15893.01 179
15894.20 154
15895.39 129
15896.58 156
15897.77 145
15898.97 160
15900.16 123
15901.35 148
15902.54 148
15903.73 138
15904.92 147
15906.12 145
15907.31 130
15908.50 138
15909.69 142
15910.88 139
15912.08 160
15913.27 137
15914.46 139
15915.65 145
15916.85 137
15918.04 148
15919.23 154
15920.42 152
15921.61 126
15922.81 165
15924.00 155
15925.19 143
15926.38 148
15927.58 145
15928.77 160
15929.96 122
15931.16 125
15932.35 106
15933.54 126
15934.73 150
15935.93 138
15937.12 139
15938.31 152
15939.51 156
15940.70 153
15941.89 151
15943.09 136
15944.28 138
15945.47 148
15946.67 137
15947.86 157
15949.05 152
15950.25 141
15951.44 146
15952.63 140
15953.83 148
15955.02 160
15956.21 137
15957.41 122
15958.60 141
15959.80 180
15960.99 164
15962.18 150
15963.38 104
15964.57 150
15965.77 166
15966.96 136
15968.15 139
15969.35 126
15970.54 131
15971.74 127
15972.93 135
15974.13 124
15975.32 104
15976.51 146
15977.71 174
15978.90 172
15980.10 118
15981.29 137
15982.49 159
15983.68 150
15984.88 110
15986.07 123
15987.27 130
15988.46 159
15989.66 147
15990.85 121
15992.05 132
15993.24 126
15994.44 127
15995.63 142
15996.83 115
15998.02 106
15999.22 111
16000.41 146
16001.61 134
16002.80 114
16004.00 124
16005.20 129
16006.39 128
16007.59 141
16008.78 142
16009.98 133
16011.17 130
16012.37 122
16013.57 121
16014.76 109
16015.96 124
16017.15 128
16018.35 142
16019.55 145
16020.74 113
16021.94 125
16023.13 129
16024.33 123
16025.53 111
16026.72 108
16027.92 136
16029.12 119
16030.31 113
16031.51 134
16032.71 128
16033.90 125
16035.10 124
16036.30 130
16037.49 143
16038.69 135
16039.89 173
16041.08 126
16042.28 135
16043.48 110
16044.67 140
16045.87 128
16047.07 129
16048.27 114
16049.46 121
16050.66 106
16051.86 148
16053.06 121
16054.25 114
16055.45 102
16056.65 118
16057.84 159
16059.04 163
16060.24 122
16061.44 138
16062.64 135
16063.83 122
16065.03 120
16066.23 128
16067.43 146
16068.62 124
16069.82 141
16071.02 135
16072.22 124
16073.42 143
16074.62 143
16075.81 132
16077.01 128
16078.21 118
16079.41 152
16080.61 164
16081.81 160
16083.00 139
16084.20 121
16085.40 162
16086.60 110
16087.80 153
16089.00 155
16090.20 142
16091.39 135
16092.59 104
16093.79 128
16094.99 123
16096.19 124
16097.39 150
16098.59 132
16099.79 150
16100.99 133
16102.19 136
16103.38 129
16104.58 108
16105.78 152
16106.98 137
16108.18 128
16109.38 118
16110.58 135
16111.78 123
16112.98 149
16114.18 120
16115.38 168
16116.58 133
16117.78 131
16118.98 149
16120.18 113
16121.38 130
16122.58 118
16123.78 142
16124.98 127
16126.18 122
16127.38 117
16128.58 110
16129.78 121
16130.98 126
16132.18 121
16133.38 121
16134.58 133
16135.78 121
16136.98 114
16138.18 104
16139.38 156
16140.58 138
16141.78 125
16142.98 127
16144.19 129
16145.39 141
16146.59 139
16147.79 113
16148.99 107
16150.19 98
16151.39 147
16152.59 141
16153.79 113
16154.99 121
16156.20 153
16157.40 136
16158.60 136
16159.80 134
16161.00 116
16162.20 129
16163.40 119
16164.61 109
16165.81 107
16167.01 122
16168.21 118
16169.41 118
16170.61 97
16171.82 96
16173.02 124
16174.22 123
16175.42 126
16176.62 113
16177.82 125
16179.03 147
16180.23 130
16181.43 125
16182.63 98
16183.84 130
16185.04 134
16186.24 110
16187.44 122
16188.65 112
16189.85 118
16191.05 127
16192.25 115
16193.46 115
16194.66 107
16195.86 103
16197.06 108
16198.27 127
16199.47 122
16200.67 127
16201.87 103
16203.08 114
16204.28 113
16205.48 110
16206.69 126
16207.89 109
16209.09 116
16210.30 117
16211.50 112
16212.70 126
16213.91 141
16215.11 138
16216.31 141
16217.52 150
16218.72 130
16219.92 123
16221.13 120
16222.33 119
16223.53 165
16224.74 118
16225.94 124
16227.15 104
16228.35 103
16229.55 117
16230.76 109
16231.96 118
16233.17 114
16234.37 113
16235.57 114
16236.78 118
16237.98 124
16239.19 120
16240.39 124
16241.60 121
16242.80 113
16244.00 116
16245.21 125
16246.41 115
16247.62 129
16248.82 133
16250.03 98
16251.23 119
16252.44 124
16253.64 117
16254.85 111
16256.05 102
16257.26 126
16258.46 116
16259.67 108
16260.87 92
16262.08 110
16263.28 145
16264.49 143
16265.69 139
16266.90 112
16268.10 113
16269.31 109
16270.51 134
16271.72 121
16272.93 126
16274.13 128
16275.34 128
16276.54 133
16277.75 134
16278.95 114
16280.16 117
16281.37 104
16282.57 124
16283.78 131
16284.98 118
16286.19 128
16287.40 119
16288.60 134
16289.81 83
16291.01 111
16292.22 148
16293.43 131
16294.63 116
16295.84 127
16297.05 128
16298.25 127
16299.46 121
16300.67 94
16301.87 109
16303.08 147
16304.29 144
16305.49 108
16306.70 113
16307.91 108
16309.11 122
16310.32 124
16311.53 109
16312.73 110
16313.94 130
16315.15 131
16316.36 104
16317.56 131
16318.77 126
16319.98 130
16321.19 135
16322.39 107
16323.60 108
16324.81 141
16326.02 146
16327.22 134
16328.43 114
16329.64 126
16330.85 127
16332.05 145
16333.26 139
16334.47 120
16335.68 126
16336.88 114
16338.09 125
16339.30 128
16340.51 111
16341.72 116
16342.93 118
16344.13 130
16345.34 120
16346.55 124
16347.76 123
16348.97 107
16350.18 133
16351.38 132
16352.59 151
16353.80 114
16355.01 145
16356.22 111
16357.43 106
16358.64 127
16359.84 144
16361.05 119
16362.26 120
16363.47 93
16364.68 108
16365.89 111
16367.10 129
16368.31 101
16369.52 115
16370.73 106
16371.93 119
16373.14 107
16374.35 118
16375.56 101
16376.77 92
16377.98 107
16379.19 110
16380.40 108
16381.61 119
16382.82 120
16384.03 124
16385.24 119
16386.45 124
16387.66 112
16388.87 115
16390.08 110
16391.29 94
16392.50 102
16393.71 124
16394.92 131
16396.13 138
16397.34 162
16398.55 123
16399.76 120
16400.97 111
16402.18 114
16403.39 122
16404.60 120
16405.81 109
16407.02 147
16408.23 125
16409.44 119
16410.65 122
16411.86 98
16413.08 94
16414.29 121
16415.50 114
16416.71 103
16417.92 105
16419.13 95
16420.34 123
16421.55 115
16422.76 121
16423.97 114
16425.19 115
16426.40 97
16427.61 102
16428.82 102
16430.03 115
16431.24 113
16432.45 136
16433.67 101
16434.88 99
16436.09 102
16437.30 100
16438.51 112
16439.72 131
16440.94 113
16442.15 87
16443.36 112
16444.57 122
16445.78 108
16446.99 115
16448.21 136
16449.42 128
16450.63 117
16451.84 102
16453.06 94
16454.27 104
16455.48 105
16456.69 109
16457.90 106
16459.12 87
16460.33 98
16461.54 108
16462.75 97
16463.97 95
16465.18 92
16466.39 128
16467.61 117
16468.82 115
16470.03 123
16471.24 119
16472.46 101
16473.67 111
16474.88 110
16476.10 108
16477.31 101
16478.52 115
16479.74 82
16480.95 105
16482.16 82
16483.38 104
16484.59 107
16485.80 101
16487.02 128
16488.23 125
16489.44 119
16490.66 96
16491.87 115
16493.08 129
16494.30 122
16495.51 106
16496.73 126
16497.94 123
16499.15 96
16500.37 80
16501.58 84
16502.80 100
16504.01 109
16505.22 110
16506.44 103
16507.65 100
16508.87 95
16510.08 110
16511.30 104
16512.51 87
16513.72 104
16514.94 115
16516.15 94
16517.37 114
16518.58 91
16519.80 122
16521.01 101
16522.23 85
16523.44 104
16524.66 115
16525.87 86
16527.09 117
16528.30 115
16529.52 109
16530.73 106
16531.95 101
16533.16 106
16534.38 99
16535.59 100
16536.81 119
16538.02 121
16539.24 122
16540.45 100
16541.67 114
16542.89 109
16544.10 107
16545.32 119
16546.53 124
16547.75 98
16548.96 100
16550.18 107
16551.40 112
16552.61 87
16553.83 104
16555.04 114
16556.26 113
16557.48 112
16558.69 81
16559.91 101
16561.12 111
16562.34 99
16563.56 112
16564.77 114
16565.99 108
16567.21 87
16568.42 103
16569.64 106
16570.86 104
16572.07 122
16573.29 98
16574.51 122
16575.72 93
16576.94 103
16578.16 107
16579.37 87
16580.59 104
16581.81 110
16583.02 102
16584.24 120
16585.46 115
16586.68 109
16587.89 98
16589.11 96
16590.33 102
16591.54 88
16592.76 134
16593.98 124
16595.20 94
16596.41 81
16597.63 91
16598.85 121
16600.07 84
16601.29 104
16602.50 101
16603.72 122
16604.94 112
16606.16 123
16607.37 103
16608.59 110
16609.81 94
16611.03 121
16612.25 82
16613.46 96
16614.68 117
16615.90 115
16617.12 124
16618.34 106
16619.56 103
16620.77 116
16621.99 116
16623.21 99
16624.43 114
16625.65 99
16626.87 123
16628.09 93
16629.30 114
16630.52 116
16631.74 108
16632.96 105
16634.18 108
16635.40 115
16636.62 114
16637.84 85
16639.06 99
16640.28 101
16641.49 101
16642.71 102
16643.93 89
16645.15 94
16646.37 89
16647.59 104
16648.81 117
16650.03 113
16651.25 86
16652.47 82
16653.69 100
16654.91 100
16656.13 105
16657.35 73
16658.57 81
16659.79 104
16661.01 107
16662.23 116
16663.45 120
16664.67 121
16665.89 125
16667.11 106
16668.33 85
16669.55 80
16670.77 90
16671.99 92
16673.21 122
16674.43 116
16675.65 120
16676.87 97
16678.09 99
16679.31 104
16680.53 93
16681.75 110
16682.97 109
16684.19 98
16685.42 108
16686.64 119
16687.86 133
16689.08 104
16690.30 110
16691.52 85
16692.74 99
16693.96 87
16695.18 93
16696.40 92
16697.63 104
16698.85 117
16700.07 115
16701.29 94
16702.51 119
16703.73 108
16704.95 101
16706.18 88
16707.40 94
16708.62 95
16709.84 103
16711.06 102
16712.28 98
16713.51 79
16714.73 104
16715.95 116
16717.17 96
16718.39 104
16719.62 85
16720.84 85
16722.06 89
16723.28 94
16724.50 90
16725.73 95
16726.95 110
16728.17 117
16729.39 84
16730.62 95
16731.84 112
16733.06 112
16734.28 88
16735.51 102
16736.73 105
16737.95 126
16739.18 117
16740.40 112
16741.62 120
16742.84 85
16744.07 97
16745.29 86
16746.51 93
16747.74 86
16748.96 95
16750.18 96
16751.41 110
16752.63 101
16753.85 107
16755.08 83
16756.30 83
16757.52 109
16758.75 110
16759.97 107
16761.19 122
16762.42 95
16763.64 70
16764.86 107
16766.09 88
16767.31 94
16768.54 113
16769.76 125
16770.98 106
16772.21 107
16773.43 96
16774.66 99
16775.88 91
16777.10 91
16778.33 110
16779.55 114
16780.78 90
16782.00 95
16783.22 101
16784.45 97
16785.67 91
16786.90 100
16788.12 105
16789.35 116
16790.57 105
16791.80 118
16793.02 95
16794.25 115
16795.47 97
16796.70 99
16797.92 113
16799.15 118
16800.37 97
16801.60 92
16802.82 98
16804.05 87
16805.27 88
16806.50 92
16807.72 91
16808.95 89
16810.17 104
16811.40 111
16812.62 100
16813.85 89
16815.07 79
16816.30 91
16817.53 99
16818.75 87
16819.98 95
16821.20 121
16822.43 108
16823.65 91
16824.88 88
16826.11 93
16827.33 90
16828.56 76
16829.78 107
16831.01 93
16832.24 92
16833.46 105
16834.69 123
16835.92 97
16837.14 109
16838.37 109
16839.60 137
16840.82 108
16842.05 99
16843.27 101
16844.50 106
16845.73 106
16846.96 102
16848.18 106
16849.41 106
16850.64 120
16851.86 93
16853.09 103
16854.32 89
16855.54 95
16856.77 78
16858.00 102
16859.22 96
16860.45 86
16861.68 90
16862.91 88
16864.13 93
16865.36 77
16866.59 77
16867.82 95
16869.04 113
16870.27 115
16871.50 102
16872.73 104
16873.95 96
16875.18 120
16876.41 107
16877.64 99
16878.87 89
16880.09 96
16881.32 88
16882.55 96
16883.78 92
16885.01 101
16886.23 99
16887.46 110
16888.69 97
16889.92 108
16891.15 112
16892.38 120
16893.60 130
16894.83 106
16896.06 120
16897.29 90
16898.52 107
16899.75 143
16900.98 104
16902.20 103
16903.43 107
16904.66 85
16905.89 110
16907.12 96
16908.35 116
16909.58 111
16910.81 99
16912.04 102
16913.26 95
16914.49 110
16915.72 103
16916.95 105
16918.18 106
16919.41 124
16920.64 103
16921.87 100
16923.10 92
16924.33 96
16925.56 104
16926.79 83
16928.02 105
16929.25 108
16930.48 92
16931.71 107
16932.94 93
16934.17 82
16935.40 85
16936.63 110
16937.86 119
16939.09 92
16940.32 87
16941.55 94
16942.78 101
16944.01 113
16945.24 95
16946.47 100
16947.70 120
16948.93 97
16950.16 94
16951.39 109
16952.62 94
16953.85 89
16955.08 105
16956.31 115
16957.54 113
16958.77 113
16960.01 106
16961.24 140
16962.47 93
16963.70 97
16964.93 90
16966.16 93
16967.39 110
16968.62 90
16969.85 76
16971.08 93
16972.32 98
16973.55 88
16974.78 78
16976.01 102
16977.24 108
16978.47 95
16979.70 103
16980.94 86
16982.17 90
16983.40 118
16984.63 98
16985.86 92
16987.10 110
16988.33 85
16989.56 106
16990.79 107
16992.02 113
16993.26 114
16994.49 107
16995.72 88
16996.95 86
16998.18 75
16999.42 90
17000.65 95
17001.88 82
17003.11 93
17004.35 100
17005.58 100
17006.81 63
17008.04 92
17009.28 96
17010.51 96
17011.74 90
17012.97 89
17014.21 99
17015.44 118
17016.67 133
17017.91 78
17019.14 90
17020.37 102
17021.60 120
17022.84 103
17024.07 86
17025.30 106
17026.54 73
17027.77 107
17029.00 107
17030.24 110
17031.47 133
17032.70 109
17033.94 93
17035.17 97
17036.41 108
17037.64 113
17038.87 109
17040.11 100
17041.34 81
17042.57 103
17043.81 95
17045.04 110
17046.28 67
17047.51 81
17048.74 93
17049.98 93
17051.21 100
17052.45 88
17053.68 120
17054.92 110
17056.15 117
17057.38 82
17058.62 93
17059.85 104
17061.09 114
17062.32 82
17063.56 94
17064.79 72
17066.03 117
17067.26 111
17068.50 75
17069.73 83
17070.97 85
17072.20 87
17073.44 92
17074.67 106
17075.91 101
17077.14 69
17078.38 110
17079.61 79
17080.85 111
17082.08 90
17083.32 98
17084.55 107
17085.79 92
17087.02 107
17088.26 92
17089.49 100
17090.73 91
17091.97 85
17093.20 100
17094.44 89
17095.67 89
17096.91 94
17098.14 103
17099.38 100
17100.62 129
17101.85 111
17103.09 80
17104.32 114
17105.56 108
17106.80 92
17108.03 103
17109.27 101
17110.51 64
17111.74 92
17112.98 121
17114.21 90
17115.45 85
17116.69 115
17117.92 106
17119.16 96
17120.40 72
17121.63 90
17122.87 92
17124.11 94
17125.34 94
17126.58 95
17127.82 75
17129.06 91
17130.29 77
17131.53 95
17132.77 100
17134.00 93
17135.24 102
17136.48 85
17137.72 92
17138.95 81
17140.19 97
17141.43 93
17142.67 92
17143.90 96
17145.14 110
17146.38 95
17147.62 113
17148.85 108
17150.09 99
17151.33 99
17152.57 90
17153.80 109
17155.04 91
17156.28 95
17157.52 81
17158.76 92
17159.99 83
17161.23 88
17162.47 96
17163.71 82
17164.95 101
17166.19 101
17167.42 94
17168.66 86
17169.90 82
17171.14 98
17172.38 101
17173.62 90
17174.86 97
17176.09 84
17177.33 95
17178.57 112
17179.81 101
17181.05 101
17182.29 114
17183.53 105
17184.77 106
17186.01 90
17187.24 82
17188.48 95
17189.72 77
17190.96 98
17192.20 93
17193.44 107
17194.68 98
17195.92 91
17197.16 76
17198.40 84
17199.64 79
17200.88 98
17202.12 98
17203.36 124
17204.60 94
17205.84 105
17207.08 93
17208.32 96
17209.56 104
17210.80 106
17212.04 123
17213.28 104
17214.52 95
17215.76 92
17217.00 114
17218.24 127
17219.48 97
17220.72 102
17221.96 117
17223.20 112
17224.44 119
17225.68 112
17226.92 111
17228.16 110
17229.40 109
17230.64 98
17231.88 97
17233.12 98
17234.36 100
17235.60 119
17236.85 117
17238.09 120
17239.33 106
17240.57 102
17241.81 100
17243.05 118
17244.29 111
17245.53 112
17246.77 119
17248.02 84
17249.26 95
17250.50 116
17251.74 128
17252.98 91
17254.22 119
17255.46 115
17256.71 99
17257.95 109
17259.19 90
17260.43 96
17261.67 93
17262.91 89
17264.16 104
17265.40 96
17266.64 88
17267.88 107
17269.12 103
17270.37 90
17271.61 89
17272.85 107
17274.09 115
17275.34 88
17276.58 87
17277.82 111
17279.06 104
17280.30 89
17281.55 109
17282.79 103
17284.03 105
17285.27 97
17286.52 126
17287.76 97
17289.00 94
17290.25 93
17291.49 94
17292.73 59
17293.97 83
17295.22 96
17296.46 110
17297.70 96
17298.95 120
17300.19 100
17301.43 87
17302.68 110
17303.92 100
17305.16 88
17306.41 98
17307.65 111
17308.89 103
17310.14 83
17311.38 84
17312.62 116
17313.87 97
17315.11 140
17316.36 81
17317.60 108
17318.84 99
17320.09 111
17321.33 121
17322.58 103
17323.82 100
17325.06 85
17326.31 85
17327.55 113
17328.80 106
17330.04 101
17331.28 90
17332.53 92
17333.77 138
17335.02 115
17336.26 114
17337.51 114
17338.75 100
17340.00 99
17341.24 81
17342.48 79
17343.73 88
17344.97 94
17346.22 86
17347.46 89
17348.71 92
17349.95 106
17351.20 125
17352.44 128
17353.69 79
17354.93 72
17356.18 80
17357.42 106
17358.67 88
17359.92 90
17361.16 97
17362.41 94
17363.65 93
17364.90 91
17366.14 88
17367.39 90
17368.63 96
17369.88 76
17371.13 91
17372.37 104
17373.62 121
17374.86 119
17376.11 86
17377.35 99
17378.60 131
17379.85 97
17381.09 75
17382.34 104
17383.59 93
17384.83 93
17386.08 92
17387.32 107
17388.57 99
17389.82 109
17391.06 86
17392.31 100
17393.56 81
17394.80 81
17396.05 103
17397.30 107
17398.54 100
17399.79 84
17401.04 85
17402.28 119
17403.53 98
17404.78 100
17406.02 92
17407.27 97
17408.52 112
17409.77 103
17411.01 87
17412.26 79
17413.51 98
17414.75 116
17416.00 86
17417.25 123
17418.50 98
17419.74 113
17420.99 105
17422.24 117
17423.49 89
17424.73 107
17425.98 100
17427.23 110
17428.48 98
17429.73 97
17430.97 93
17432.22 132
17433.47 100
17434.72 127
17435.97 103
17437.21 106
17438.46 96
17439.71 100
17440.96 115
17442.21 99
17443.45 109
17444.70 98
17445.95 92
17447.20 87
17448.45 95
17449.70 88
17450.95 113
17452.19 96
17453.44 99
17454.69 92
17455.94 83
17457.19 89
17458.44 88
17459.69 75
17460.94 93
17462.19 97
17463.43 108
17464.68 116
17465.93 108
17467.18 100
17468.43 92
17469.68 112
17470.93 95
17472.18 103
17473.43 95
17474.68 117
17475.93 100
17477.18 82
17478.43 101
17479.68 105
17480.93 91
17482.18 102
17483.43 94
17484.68 88
17485.93 92
17487.17 88
17488.42 88
17489.67 95
17490.92 94
17492.18 109
17493.43 129
17494.68 136
17495.93 103
17497.18 92
17498.43 104
17499.68 93
17500.93 103
17502.18 111
17503.43 100
17504.68 124
17505.93 94
17507.18 105
17508.43 92
17509.68 107
17510.93 95
17512.18 104
17513.43 100
17514.68 103
17515.94 98
17517.19 104
17518.44 108
17519.69 115
17520.94 101
17522.19 122
17523.44 104
17524.69 95
17525.94 105
17527.20 98
17528.45 117
17529.70 109
17530.95 121
17532.20 101
17533.45 115
17534.70 135
17535.96 100
17537.21 112
17538.46 115
17539.71 109
17540.96 105
17542.22 88
17543.47 106
17544.72 109
17545.97 120
17547.22 119
17548.48 105
17549.73 131
17550.98 107
17552.23 107
17553.48 112
17554.74 106
17555.99 112
17557.24 119
17558.49 115
17559.75 124
17561.00 94
17562.25 71
17563.50 104
17564.76 99
17566.01 127
17567.26 134
17568.52 92
17569.77 104
17571.02 132
17572.27 122
17573.53 106
17574.78 105
17576.03 111
17577.29 113
17578.54 115
17579.79 107
17581.05 124
17582.30 107
17583.55 117
17584.81 95
17586.06 108
17587.31 119
17588.57 114
17589.82 126
17591.07 100
17592.33 90
17593.58 96
17594.83 115
17596.09 106
17597.34 120
17598.60 92
17599.85 101
17601.10 83
17602.36 100
17603.61 116
17604.87 105
17606.12 118
17607.37 101
17608.63 101
17609.88 99
17611.14 107
17612.39 101
17613.65 112
17614.90 120
17616.16 117
17617.41 115
17618.66 82
17619.92 118
17621.17 106
17622.43 92
17623.68 105
17624.94 117
17626.19 116
17627.45 104
17628.70 100
17629.96 128
17631.21 98
17632.47 97
17633.72 106
17634.98 107
17636.23 116
17637.49 94
17638.74 110
17640.00 124
17641.26 108
17642.51 130
17643.77 110
17645.02 111
17646.28 95
17647.53 108
17648.79 108
17650.04 106
17651.30 99
17652.56 96
17653.81 95
17655.07 84
17656.32 102
17657.58 118
17658.84 109
17660.09 125
17661.35 95
17662.60 99
17663.86 72
17665.12 96
17666.37 91
17667.63 116
17668.89 104
17670.14 134
17671.40 100
17672.66 99
17673.91 98
17675.17 100
17676.43 103
17677.68 75
17678.94 107
17680.20 94
17681.45 105
17682.71 103
17683.97 99
17685.22 93
17686.48 72
17687.74 106
17688.99 103
17690.25 92
17691.51 78
17692.77 84
17694.02 93
17695.28 80
17696.54 101
17697.80 99
17699.05 111
17700.31 128
17701.57 95
17702.83 111
17704.08 81
17705.34 101
17706.60 87
17707.86 113
17709.11 101
17710.37 92
17711.63 89
17712.89 106
17714.15 78
17715.40 97
17716.66 88
17717.92 95
17719.18 94
17720.44 112
17721.70 97
17722.95 93
17724.21 97
17725.47 101
17726.73 81
17727.99 95
17729.25 97
17730.51 88
17731.76 104
17733.02 83
17734.28 107
17735.54 105
17736.80 111
17738.06 76
17739.32 97
17740.58 85
17741.83 82
17743.09 80
17744.35 93
17745.61 92
17746.87 101
17748.13 96
17749.39 96
17750.65 91
17751.91 95
17753.17 105
17754.43 116
17755.69 104
17756.95 97
17758.21 106
17759.47 110
17760.73 96
17761.98 103
17763.24 99
17764.50 95
17765.76 107
17767.02 91
17768.28 89
17769.54 81
17770.80 87
17772.06 85
17773.32 96
17774.58 97
17775.84 113
17777.11 96
17778.37 105
17779.63 96
17780.89 90
17782.15 85
17783.41 100
17784.67 88
17785.93 107
17787.19 91
17788.45 112
17789.71 103
17790.97 101
17792.23 105
17793.49 104
17794.75 90
17796.01 96
17797.28 101
17798.54 103
17799.80 115
17801.06 101
17802.32 94
17803.58 93
17804.84 113
17806.10 121
17807.37 78
17808.63 89
17809.89 114
17811.15 99
17812.41 104
17813.67 109
17814.93 125
17816.20 123
17817.46 101
17818.72 101
17819.98 85
17821.24 108
17822.50 104
17823.77 76
17825.03 84
17826.29 121
17827.55 89
17828.81 91
17830.08 102
17831.34 93
17832.60 91
17833.86 84
17835.13 100
17836.39 75
17837.65 86
17838.91 79
17840.18 99
17841.44 101
17842.70 88
17843.96 114
17845.23 99
17846.49 77
17847.75 99
17849.01 93
17850.28 103
17851.54 105
17852.80 118
17854.07 107
17855.33 100
17856.59 93
17857.86 69
17859.12 64
17860.38 102
17861.65 90
17862.91 102
17864.17 107
17865.44 87
17866.70 103
17867.96 97
17869.23 89
17870.49 107
17871.75 89
17873.02 92
17874.28 78
17875.54 95
17876.81 94
17878.07 85
17879.34 109
17880.60 98
17881.86 103
17883.13 80
17884.39 103
17885.66 105
17886.92 93
17888.18 95
17889.45 79
17890.71 92
17891.98 89
17893.24 106
17894.51 97
17895.77 83
17897.04 74
17898.30 85
17899.56 124
17900.83 105
17902.09 90
17903.36 87
17904.62 92
17905.89 106
17907.15 120
17908.42 79
17909.68 87
17910.95 86
17912.21 93
17913.48 97
17914.74 73
17916.01 91
17917.27 94
17918.54 94
17919.80 96
17921.07 86
17922.34 89
17923.60 107
17924.87 120
17926.13 73
17927.40 102
17928.66 82
17929.93 85
17931.19 89
17932.46 96
17933.73 87
17934.99 89
17936.26 86
17937.52 91
17938.79 93
17940.06 102
17941.32 75
17942.59 80
17943.85 75
17945.12 58
17946.39 100
17947.65 97
17948.92 85
17950.19 79
17951.45 65
17952.72 79
17953.99 101
17955.25 93
17956.52 62
17957.79 64
17959.05 94
17960.32 96
17961.59 91
17962.85 77
17964.12 80
17965.39 86
17966.65 101
17967.92 78
17969.19 92
17970.45 97
17971.72 77
17972.99 90
17974.26 111
17975.52 73
17976.79 96
17978.06 106
17979.33 119
17980.59 82
17981.86 65
17983.13 75
17984.40 84
17985.66 79
17986.93 59
17988.20 79
17989.47 111
17990.73 68
17992.00 82
17993.27 96
17994.54 72
17995.81 84
17997.07 87
17998.34 69
17999.61 73
18000.88 84
18002.15 89
18003.42 87
18004.68 96
18005.95 95
18007.22 103
18008.49 105
18009.76 82
18011.03 87
18012.30 94
18013.56 82
18014.83 86
18016.10 81
18017.37 89
18018.64 90
18019.91 76
18021.18 86
18022.45 63
18023.71 90
18024.98 86
18026.25 81
18027.52 95
18028.79 71
18030.06 72
18031.33 101
18032.60 106
18033.87 105
18035.14 90
18036.41 86
18037.68 99
18038.95 99
18040.22 63
18041.49 79
18042.76 79
18044.02 77
18045.29 112
18046.56 89
18047.83 78
18049.10 102
18050.37 112
18051.64 88
18052.91 85
18054.18 83
18055.45 102
18056.72 93
18057.99 96
18059.27 103
18060.54 92
18061.81 81
18063.08 85
18064.35 107
18065.62 71
18066.89 85
18068.16 99
18069.43 86
18070.70 122
18071.97 94
18073.24 94
18074.51 89
18075.78 89
18077.05 85
18078.32 105
18079.60 67
18080.87 73
18082.14 79
18083.41 88
18084.68 70
18085.95 75
18087.22 91
18088.49 81
18089.77 85
18091.04 88
18092.31 75
18093.58 75
18094.85 98
18096.12 101
18097.39 86
18098.67 90
18099.94 89
18101.21 85
18102.48 98
18103.75 81
18105.02 83
18106.30 106
18107.57 91
18108.84 98
18110.11 64
18111.38 103
18112.66 104
18113.93 91
18115.20 70
18116.47 79
18117.75 86
18119.02 80
18120.29 83
18121.56 97
18122.84 79
18124.11 63
18125.38 96
18126.65 94
18127.93 95
18129.20 79
18130.47 79
18131.74 81
18133.02 84
18134.29 92
18135.56 98
18136.84 101
18138.11 92
18139.38 90
18140.66 114
18141.93 116
18143.20 79
18144.48 92
18145.75 97
18147.02 85
18148.30 95
18149.57 95
18150.84 100
18152.12 85
18153.39 94
18154.66 97
18155.94 79
18157.21 77
18158.48 97
18159.76 109
18161.03 96
18162.31 87
18163.58 88
18164.85 87
18166.13 97
18167.40 78
18168.68 108
18169.95 98
18171.22 87
18172.50 103
18173.77 101
18175.05 75
18176.32 84
18177.60 82
18178.87 80
18180.15 78
18181.42 96
18182.69 107
18183.97 93
18185.24 87
18186.52 86
18187.79 86
18189.07 101
18190.34 108
18191.62 92
18192.89 115
18194.17 100
18195.44 122
18196.72 90
18197.99 80
18199.27 80
18200.54 95
18201.82 87
18203.09 104
18204.37 95
18205.65 90
18206.92 96
18208.20 86
18209.47 105
18210.75 83
18212.02 98
18213.30 89
18214.57 99
18215.85 96
18217.13 111
18218.40 99
18219.68 100
18220.95 103
18222.23 101
18223.51 95
18224.78 104
18226.06 86
18227.33 74
18228.61 83
18229.89 80
18231.16 88
18232.44 62
18233.72 84
18234.99 115
18236.27 106
18237.55 85
18238.82 86
18240.10 86
18241.38 95
18242.65 86
18243.93 77
18245.21 96
18246.48 97
18247.76 98
18249.04 85
18250.31 77
18251.59 88
18252.87 86
18254.15 68
18255.42 100
18256.70 120
18257.98 99
18259.25 73
18260.53 90
18261.81 95
18263.09 80
18264.36 70
18265.64 103
18266.92 72
18268.20 99
18269.47 96
18270.75 82
18272.03 85
18273.31 83
18274.59 89
18275.86 92
18277.14 95
18278.42 94
18279.70 84
18280.98 101
18282.25 94
18283.53 87
18284.81 106
18286.09 75
18287.37 77
18288.64 92
18289.92 97
18291.20 79
18292.48 73
18293.76 84
18295.04 88
18296.32 84
18297.59 83
18298.87 78
18300.15 98
18301.43 77
18302.71 94
18303.99 77
18305.27 79
18306.55 96
18307.83 90
18309.10 81
18310.38 108
18311.66 99
18312.94 101
18314.22 85
18315.50 71
18316.78 83
18318.06 116
18319.34 93
18320.62 96
18321.90 72
18323.18 88
18324.46 88
18325.74 102
18327.02 97
18328.30 86
18329.58 88
18330.86 87
18332.14 88
18333.41 87
18334.69 80
18335.97 84
18337.25 86
18338.54 97
18339.82 64
18341.10 82
18342.38 86
18343.66 96
18344.94 100
18346.22 79
18347.50 104
18348.78 82
18350.06 90
18351.34 85
18352.62 85
18353.90 101
18355.18 88
18356.46 90
18357.74 76
18359.02 83
18360.30 98
18361.58 66
18362.87 91
18364.15 89
18365.43 87
18366.71 88
18367.99 107
18369.27 109
18370.55 67
18371.83 83
18373.11 71
18374.40 85
18375.68 75
18376.96 86
18378.24 88
18379.52 108
18380.80 103
18382.08 86
18383.37 95
18384.65 98
18385.93 105
18387.21 88
18388.49 79
18389.78 88
18391.06 96
18392.34 73
18393.62 81
18394.90 88
18396.19 85
18397.47 86
18398.75 85
18400.03 79
18401.31 76
18402.60 79
18403.88 79
18405.16 100
18406.44 91
18407.73 87
18409.01 85
18410.29 90
18411.57 99
18412.86 108
18414.14 96
18415.42 93
18416.71 98
18417.99 83
18419.27 70
18420.55 87
18421.84 75
18423.12 57
18424.40 69
18425.69 98
18426.97 99
18428.25 84
18429.54 70
18430.82 98
18432.10 74
18433.39 100
18434.67 107
18435.95 88
18437.24 91
18438.52 62
18439.80 82
18441.09 83
18442.37 87
18443.66 110
18444.94 71
18446.22 63
18447.51 77
18448.79 104
18450.08 67
18451.36 79
18452.64 70
18453.93 75
18455.21 93
18456.50 77
18457.78 99
18459.06 70
18460.35 70
18461.63 70
18462.92 83
18464.20 81
18465.49 94
18466.77 98
18468.06 110
18469.34 84
18470.63 68
18471.91 67
18473.19 74
18474.48 99
18475.76 73
18477.05 80
18478.33 91
18479.62 87
18480.90 67
18482.19 64
18483.47 71
18484.76 77
18486.05 92
18487.33 98
18488.62 104
18489.90 87
18491.19 102
18492.47 110
18493.76 94
18495.04 78
18496.33 75
18497.61 85
18498.90 87
18500.19 98
18501.47 109
18502.76 131
18504.04 76
18505.33 81
18506.62 71
18507.90 86
18509.19 89
18510.47 83
18511.76 84
18513.05 81
18514.33 83
18515.62 82
18516.90 74
18518.19 72
18519.48 87
18520.76 88
18522.05 93
18523.34 83
18524.62 105
18525.91 96
18527.20 69
18528.48 83
18529.77 81
18531.06 92
18532.34 81
18533.63 81
18534.92 106
18536.21 92
18537.49 65
18538.78 68
18540.07 109
18541.35 106
18542.64 95
18543.93 114
18545.22 94
18546.50 116
18547.79 116
18549.08 100
18550.37 99
18551.65 85
18552.94 94
18554.23 103
18555.52 118
18556.80 98
18558.09 88
18559.38 103
18560.67 101
18561.95 98
18563.24 95
18564.53 81
18565.82 88
18567.11 86
18568.39 88
18569.68 96
18570.97 89
18572.26 95
18573.55 93
18574.84 93
18576.12 85
18577.41 97
18578.70 103
18579.99 81
18581.28 92
18582.57 111
18583.86 87
18585.14 84
18586.43 85
18587.72 108
18589.01 118
18590.30 107
18591.59 81
18592.88 105
18594.17 78
18595.46 97
18596.74 78
18598.03 87
18599.32 86
18600.61 111
18601.90 95
18603.19 114
18604.48 115
18605.77 110
18607.06 100
18608.35 105
18609.64 76
18610.93 112
18612.22 110
18613.51 92
18614.80 87
18616.09 65
18617.38 96
18618.67 92
18619.96 106
18621.25 103
18622.54 105
18623.83 86
18625.12 98
18626.41 97
18627.70 89
18628.99 107
18630.28 105
18631.57 95
18632.86 105
18634.15 87
18635.44 91
18636.73 82
18638.02 114
18639.31 85
18640.60 96
18641.89 91
18643.18 92
18644.47 87
18645.76 85
18647.06 83
18648.35 72
18649.64 94
18650.93 92
18652.22 99
18653.51 82
18654.80 75
18656.09 71
18657.38 93
18658.68 92
18659.97 99
18661.26 72
18662.55 86
18663.84 92
18665.13 72
18666.42 84
18667.72 72
18669.01 95
18670.30 88
18671.59 62
18672.88 85
18674.17 86
18675.47 80
18676.76 62
18678.05 76
18679.34 98
18680.63 110
18681.93 118
18683.22 101
18684.51 88
18685.80 85
18687.09 90
18688.39 89
18689.68 114
18690.97 94
18692.26 70
18693.56 86
18694.85 67
18696.14 62
18697.43 92
18698.73 95
18700.02 98
18701.31 87
18702.60 80
18703.90 78
18705.19 77
18706.48 92
18707.78 96
18709.07 78
18710.36 68
18711.66 76
18712.95 85
18714.24 94
18715.54 75
18716.83 84
18718.12 104
18719.42 81
18720.71 97
18722.00 78
18723.30 84
18724.59 78
18725.88 71
18727.18 75
18728.47 91
18729.76 93
18731.06 108
18732.35 85
18733.65 68
18734.94 77
18736.23 75
18737.53 93
18738.82 73
18740.12 88
18741.41 95
18742.70 91
18744.00 75
18745.29 86
18746.59 95
18747.88 101
18749.18 89
18750.47 125
18751.76 107
18753.06 94
18754.35 73
18755.65 77
18756.94 76
18758.24 104
18759.53 92
18760.83 77
18762.12 57
18763.42 75
18764.71 88
18766.01 112
18767.30 72
18768.60 77
18769.89 107
18771.19 73
18772.48 67
18773.78 82
18775.07 78
18776.37 83
18777.66 72
18778.96 70
18780.25 77
18781.55 88
18782.85 81
18784.14 77
18785.44 66
18786.73 79
18788.03 82
18789.32 82
18790.62 73
18791.92 83
18793.21 78
18794.51 79
18795.80 71
18797.10 66
18798.40 81
18799.69 102
18800.99 97
18802.28 60
18803.58 78
18804.88 75
18806.17 83
18807.47 88
18808.77 74
18810.06 70
18811.36 104
18812.66 82
18813.95 81
18815.25 54
18816.55 57
18817.84 80
18819.14 78
18820.44 74
18821.73 101
18823.03 88
18824.33 83
18825.62 85
18826.92 72
18828.22 56
18829.52 81
18830.81 81
18832.11 93
18833.41 83
18834.71 70
18836.00 65
18837.30 85
18838.60 92
18839.90 72
18841.19 77
18842.49 103
18843.79 105
18845.09 88
18846.38 81
18847.68 72
18848.98 73
18850.28 76
18851.58 89
18852.87 85
18854.17 59
18855.47 86
18856.77 93
18858.07 81
18859.36 71
18860.66 88
18861.96 81
18863.26 80
18864.56 67
18865.86 70
18867.15 70
18868.45 73
18869.75 79
18871.05 69
18872.35 94
18873.65 91
18874.95 92
18876.24 83
18877.54 75
18878.84 76
18880.14 88
18881.44 86
18882.74 91
18884.04 88
18885.34 84
18886.64 97
18887.94 97
18889.24 91
18890.53 79
18891.83 84
18893.13 76
18894.43 74
18895.73 61
18897.03 84
18898.33 69
18899.63 82
18900.93 96
18902.23 77
18903.53 75
18904.83 67
18906.13 67
18907.43 97
18908.73 82
18910.03 99
18911.33 87
18912.63 110
18913.93 86
18915.23 88
18916.53 90
18917.83 91
18919.13 77
18920.43 80
18921.73 92
18923.03 63
18924.33 62
18925.63 57
18926.93 91
18928.23 70
18929.53 64
18930.84 76
18932.14 88
18933.44 71
18934.74 93
18936.04 87
18937.34 88
18938.64 93
18939.94 97
18941.24 73
18942.54 81
18943.84 78
18945.15 75
18946.45 73
18947.75 72
18949.05 70
18950.35 85
18951.65 73
18952.95 88
18954.26 71
18955.56 88
18956.86 83
18958.16 111
18959.46 94
18960.76 88
18962.07 100
18963.37 82
18964.67 65
18965.97 77
18967.27 70
18968.57 62
18969.88 79
18971.18 71
18972.48 56
18973.78 97
18975.09 92
18976.39 80
18977.69 75
18978.99 76
18980.29 94
18981.60 100
18982.90 91
18984.20 79
18985.50 107
18986.81 77
18988.11 66
18989.41 76
18990.72 70
18992.02 64
18993.32 76
18994.62 80
18995.93 90
18997.23 94
18998.53 85
18999.84 61
19001.14 87
19002.44 81
19003.75 88
19005.05 81
19006.35 76
19007.66 72
19008.96 79
19010.26 81
19011.57 65
19012.87 68
19014.17 76
19015.48 55
19016.78 87
19018.08 89
19019.39 67
19020.69 73
19021.99 92
19023.30 70
19024.60 69
19025.91 80
19027.21 84
19028.51 90
19029.82 63
19031.12 73
19032.43 94
19033.73 79
19035.04 46
19036.34 60
19037.64 77
19038.95 51
19040.25 64
19041.56 78
19042.86 74
19044.17 79
19045.47 74
19046.78 68
19048.08 83
19049.39 56
19050.69 62
19052.00 70
19053.30 71
19054.61 88
19055.91 86
19057.22 64
19058.52 71
19059.83 92
19061.13 73
19062.44 80
19063.74 71
19065.05 64
19066.35 82
19067.66 74
19068.96 77
19070.27 69
19071.57 75
19072.88 68
19074.18 60
19075.49 75
19076.80 88
19078.10 80
19079.41 87
19080.71 83
19082.02 82
19083.33 75
19084.63 63
19085.94 73
19087.24 71
19088.55 70
19089.86 78
19091.16 96
19092.47 96
19093.77 79
19095.08 80
19096.39 104
19097.69 69
19099.00 70
19100.31 78
19101.61 67
19102.92 71
19104.23 79
19105.53 59
19106.84 82
19108.15 77
19109.45 73
19110.76 71
19112.07 75
19113.37 85
19114.68 71
19115.99 58
19117.30 70
19118.60 68
19119.91 76
19121.22 70
19122.52 76
19123.83 76
19125.14 88
19126.45 77
19127.75 72
19129.06 67
19130.37 66
19131.68 70
19132.98 85
19134.29 88
19135.60 72
19136.91 61
19138.22 79
19139.52 92
19140.83 64
19142.14 60
19143.45 73
19144.76 88
19146.06 71
19147.37 80
19148.68 76
19149.99 48
19151.30 101
19152.60 66
19153.91 81
19155.22 60
19156.53 72
19157.84 77
19159.15 78
19160.46 72
19161.76 66
19163.07 73
19164.38 73
19165.69 100
19167.00 67
19168.31 77
19169.62 87
19170.93 88
19172.23 74
19173.54 68
19174.85 72
19176.16 75
19177.47 76
19178.78 89
19180.09 62
19181.40 90
19182.71 80
19184.02 91
19185.33 75
19186.64 85
19187.95 61
19189.26 67
19190.57 70
19191.87 52
19193.18 62
19194.49 72
19195.80 51
19197.11 68
19198.42 71
19199.73 87
19201.04 65
19202.35 78
19203.66 80
19204.97 92
19206.28 96
19207.59 70
19208.90 76
19210.21 79
19211.53 72
19212.84 65
19214.15 75
19215.46 55
19216.77 71
19218.08 75
19219.39 73
19220.70 70
19222.01 60
19223.32 77
19224.63 76
19225.94 76
19227.25 78
19228.56 70
19229.87 65
19231.19 84
19232.50 62
19233.81 68
19235.12 70
19236.43 80
19237.74 47
19239.05 57
19240.36 73
19241.68 81
19242.99 86
19244.30 55
19245.61 59
19246.92 68
19248.23 92
19249.54 68
19250.86 77
19252.17 76
19253.48 61
19254.79 76
19256.10 66
19257.42 68
19258.73 74
19260.04 78
19261.35 63
19262.66 83
19263.98 74
19265.29 88
19266.60 72
19267.91 48
19269.22 77
19270.54 74
19271.85 72
19273.16 59
19274.47 60
19275.79 80
19277.10 64
19278.41 55
19279.72 70
19281.04 57
19282.35 63
19283.66 60
19284.98 69
19286.29 53
19287.60 57
19288.91 64
19290.23 60
19291.54 80
19292.85 51
19294.17 66
19295.48 58
19296.79 71
19298.11 50
19299.42 62
19300.73 65
19302.05 77
19303.36 63
19304.67 61
19305.99 72
19307.30 92
19308.61 80
19309.93 67
19311.24 61
19312.56 78
19313.87 76
19315.18 83
19316.50 71
19317.81 64
19319.13 85
19320.44 67
19321.75 78
19323.07 73
19324.38 74
19325.70 74
19327.01 62
19328.32 49
19329.64 59
19330.95 70
19332.27 72
19333.58 67
19334.90 62
19336.21 68
19337.53 66
19338.84 78
19340.16 86
19341.47 68
19342.79 62
19344.10 57
19345.42 72
19346.73 80
19348.05 68
19349.36 79
19350.68 80
19351.99 79
19353.31 70
19354.62 56
19355.94 64
19357.25 70
19358.57 85
19359.88 62
19361.20 70
19362.51 74
19363.83 67
19365.14 84
19366.46 67
19367.78 67
19369.09 74
19370.41 94
19371.72 100
19373.04 68
19374.35 67
19375.67 81
19376.99 88
19378.30 79
19379.62 44
19380.93 60
19382.25 71
19383.57 79
19384.88 82
19386.20 71
19387.52 53
19388.83 96
19390.15 108
19391.47 71
19392.78 62
19394.10 70
19395.42 87
19396.73 80
19398.05 73
19399.37 64
19400.68 55
19402.00 73
19403.32 62
19404.63 66
19405.95 69
19407.27 69
19408.58 62
19409.90 49
19411.22 68
19412.54 56
19413.85 70
19415.17 84
19416.49 75
19417.80 64
19419.12 62
19420.44 85
19421.76 84
19423.07 62
19424.39 53
19425.71 71
19427.03 99
19428.35 88
19429.66 105
19430.98 55
19432.30 58
19433.62 78
19434.93 77
19436.25 70
19437.57 71
19438.89 59
19440.21 82
19441.53 75
19442.84 80
19444.16 67
19445.48 76
19446.80 76
19448.12 57
19449.44 61
19450.75 91
19452.07 86
19453.39 67
19454.71 78
19456.03 62
19457.35 71
19458.67 80
19459.98 60
19461.30 77
19462.62 72
19463.94 73
19465.26 69
19466.58 77
19467.90 75
19469.22 87
19470.54 60
19471.86 61
19473.18 61
19474.49 62
19475.81 87
19477.13 83
19478.45 76
19479.77 77
19481.09 76
19482.41 82
19483.73 63
19485.05 59
19486.37 73
19487.69 77
19489.01 65
19490.33 67
19491.65 72
19492.97 70
19494.29 63
19495.61 79
19496.93 62
19498.25 77
19499.57 67
19500.89 77
19502.21 81
19503.53 65
19504.85 67
19506.17 69
19507.49 56
19508.81 63
19510.13 78
19511.45 65
19512.77 60
19514.09 59
19515.42 70
19516.74 74
19518.06 55
19519.38 70
19520.70 60
19522.02 78
19523.34 60
19524.66 51
19525.98 82
19527.30 87
19528.62 66
19529.95 56
19531.27 74
19532.59 81
19533.91 87
19535.23 66
19536.55 65
19537.87 71
19539.20 74
19540.52 54
19541.84 74
19543.16 68
19544.48 64
19545.80 73
19547.13 59
19548.45 69
19549.77 83
19551.09 82
19552.41 80
19553.74 63
19555.06 95
19556.38 66
19557.70 65
19559.02 73
19560.35 63
19561.67 52
19562.99 82
19564.31 72
19565.64 66
19566.96 67
19568.28 64
19569.60 77
19570.93 57
19572.25 67
19573.57 57
19574.89 54
19576.22 81
19577.54 99
19578.86 132
19580.18 75
19581.51 51
19582.83 73
19584.15 69
19585.48 73
19586.80 60
19588.12 67
19589.45 96
19590.77 94
19592.09 92
19593.42 56
19594.74 76
19596.06 45
19597.39 72
19598.71 72
19600.03 72
19601.36 63
19602.68 80
19604.00 78
19605.33 71
19606.65 75
19607.98 60
19609.30 72
19610.62 57
19611.95 41
19613.27 57
19614.60 61
19615.92 67
19617.24 71
19618.57 71
19619.89 75
19621.22 63
19622.54 56
19623.87 45
19625.19 67
19626.51 68
19627.84 66
19629.16 68
19630.49 52
19631.81 61
19633.14 72
19634.46 73
19635.79 56
19637.11 60
19638.44 88
19639.76 75
19641.09 64
19642.41 53
19643.74 60
19645.06 60
19646.39 81
19647.71 74
19649.04 64
19650.36 70
19651.69 60
19653.01 66
19654.34 85
19655.66 66
19656.99 60
19658.32 60
19659.64 60
19660.97 78
19662.29 75
19663.62 66
19664.94 76
19666.27 50
19667.60 76
19668.92 63
19670.25 60
19671.57 88
19672.90 63
19674.23 56
19675.55 62
19676.88 93
19678.20 64
19679.53 64
19680.86 59
19682.18 80
19683.51 80
19684.84 63
19686.16 68
19687.49 56
19688.82 52
19690.14 72
19691.47 94
19692.80 63
19694.12 62
19695.45 72
19696.78 66
19698.10 74
19699.43 66
19700.76 52
19702.08 61
19703.41 55
19704.74 86
19706.07 78
19707.39 77
19708.72 89
19710.05 54
19711.37 77
19712.70 63
19714.03 90
19715.36 87
19716.68 74
19718.01 69
19719.34 56
19720.67 60
19721.99 61
19723.32 63
19724.65 80
19725.98 75
19727.31 71
19728.63 75
19729.96 67
19731.29 59
19732.62 67
19733.95 79
19735.27 73
19736.60 80
19737.93 66
19739.26 75
19740.59 65
19741.92 69
19743.24 72
19744.57 69
19745.90 69
19747.23 85
19748.56 90
19749.89 57
19751.22 64
19752.54 62
19753.87 76
19755.20 80
19756.53 71
19757.86 65
19759.19 77
19760.52 57
19761.85 69
19763.18 61
19764.50 80
19765.83 79
19767.16 86
19768.49 68
19769.82 47
19771.15 61
19772.48 65
19773.81 55
19775.14 76
19776.47 69
19777.80 66
19779.13 74
19780.46 58
19781.79 56
19783.12 42
19784.45 64
19785.78 66
19787.11 67
19788.44 74
19789.77 73
19791.10 77
19792.43 77
19793.76 64
19795.09 65
19796.42 68
19797.75 72
19799.08 63
19800.41 58
19801.74 93
19803.07 85
19804.40 49
19805.73 69
19807.06 69
19808.39 85
19809.72 79
19811.05 73
19812.38 83
19813.71 57
19815.05 65
19816.38 81
19817.71 54
19819.04 77
19820.37 79
19821.70 62
19823.03 68
19824.36 66
19825.69 50
19827.03 58
19828.36 76
19829.69 68
19831.02 59
19832.35 69
19833.68 59
19835.01 80
19836.35 69
19837.68 69
19839.01 67
19840.34 79
19841.67 74
19843.00 64
19844.34 72
19845.67 83
19847.00 56
19848.33 61
19849.66 80
19851.00 85
19852.33 61
19853.66 49
19854.99 48
19856.32 72
19857.66 87
19858.99 62
19860.32 69
19861.65 95
19862.99 75
19864.32 57
19865.65 50
19866.98 51
19868.32 65
19869.65 76
19870.98 63
19872.31 62
19873.65 49
19874.98 70
19876.31 74
19877.65 75
19878.98 78
19880.31 63
19881.65 78
19882.98 56
19884.31 58
19885.64 70
19886.98 79
19888.31 85
19889.64 65
19890.98 57
19892.31 65
19893.64 57
19894.98 69
19896.31 66
19897.65 64
19898.98 67
19900.31 68
19901.65 59
19902.98 68
19904.31 77
19905.65 74
19906.98 76
19908.32 59
19909.65 52
19910.98 69
19912.32 73
19913.65 52
19914.99 47
19916.32 54
19917.66 52
19918.99 69
19920.32 60
19921.66 71
19922.99 60
19924.33 58
19925.66 58
19927.00 61
19928.33 55
19929.67 68
19931.00 59
19932.34 64
19933.67 54
19935.01 76
19936.34 67
19937.68 39
19939.01 59
19940.35 59
19941.68 70
19943.02 63
19944.35 69
19945.69 85
19947.02 73
19948.36 78
19949.69 72
19951.03 71
19952.36 62
19953.70 69
19955.03 75
19956.37 78
19957.71 93
19959.04 75
19960.38 76
19961.71 67
19963.05 78
19964.38 64
19965.72 75
19967.06 67
19968.39 73
19969.73 67
19971.06 56
19972.40 78
19973.74 70
19975.07 62
19976.41 69
19977.75 81
19979.08 68
19980.42 73
19981.75 61
19983.09 69
19984.43 65
19985.76 60
19987.10 78
19988.44 70
19989.77 64
19991.11 72
19992.45 62
19993.78 61
19995.12 62
19996.46 60
19997.80 69
19999.13 55
20000.47 67
20001.81 58
20003.14 60
20004.48 63
20005.82 78
20007.16 66
20008.49 53
20009.83 72
20011.17 68
20012.51 84
20013.84 71
20015.18 71
20016.52 57
20017.86 58
20019.19 84
20020.53 66
20021.87 55
20023.21 81
20024.55 78
20025.88 63
20027.22 74
20028.56 63
20029.90 56
20031.24 91
20032.57 75
20033.91 90
20035.25 68
20036.59 74
20037.93 66
20039.26 65
20040.60 59
20041.94 74
20043.28 76
20044.62 82
20045.96 56
20047.30 63
20048.63 88
20049.97 69
20051.31 62
20052.65 84
20053.99 69
20055.33 75
20056.67 81
20058.01 64
20059.35 81
20060.69 90
20062.02 83
20063.36 85
20064.70 75
20066.04 77
20067.38 81
20068.72 74
20070.06 88
20071.40 71
20072.74 82
20074.08 83
20075.42 76
20076.76 61
20078.10 61
20079.44 71
20080.78 79
20082.12 87
20083.46 84
20084.80 98
20086.14 79
20087.48 71
20088.82 64
20090.16 75
20091.50 73
20092.84 72
20094.18 73
20095.52 75
20096.86 82
20098.20 88
20099.54 72
20100.88 60
20102.22 60
20103.56 67
20104.90 68
20106.24 43
20107.58 51
20108.92 80
20110.26 76
20111.60 48
20112.95 58
20114.29 87
20115.63 73
20116.97 75
20118.31 61
20119.65 83
20120.99 88
20122.33 72
20123.67 86
20125.02 77
20126.36 68
20127.70 70
20129.04 82
20130.38 74
20131.72 67
20133.06 77
20134.41 64
20135.75 80
