# Supplementary material for: MALDI-TOF MS typing enables the classification of brewing yeasts of the genus Saccharomyces to major beer styles
Source: PLoS One. 2017 Aug 9;12(8):e0181694. doi: 10.1371/journal.pone.0181694 (PMC5549903; doi:10.1371/journal.pone.0181694)
Supplement: S5 File — The directory includes 90 raw files and was zipped to “.zip”; the folder has three strains with 30 spectra per strain; S1 Text explains the raw files with an example and Table 1 represents the yeast strains used within the experiment. (ZIP) [file pone.0181694.s008.zip › 13-15/30273-3D2-Dias-Dias-Dias-YPG-18h-E-E_2015-08-10__0_D9_1.dat]

2000.98 7681
2001.40 7817
2001.82 7822
2002.25 7583
2002.67 7613
2003.09 7612
2003.51 7332
2003.93 7729
2004.35 6944
2004.78 6793
2005.20 6688
2005.62 7022
2006.04 7042
2006.47 6700
2006.89 7148
2007.31 7211
2007.73 6764
2008.16 6832
2008.58 6931
2009.00 6959
2009.42 7102
2009.85 7083
2010.27 6784
2010.69 7184
2011.11 7245
2011.54 7674
2011.96 7792
2012.38 7867
2012.80 8032
2013.23 7569
2013.65 7567
2014.07 7643
2014.50 7633
2014.92 7264
2015.34 7080
2015.77 6454
2016.19 6830
2016.61 7469
2017.04 7458
2017.46 7290
2017.88 7400
2018.31 7521
2018.73 7507
2019.15 7668
2019.58 7690
2020.00 7522
2020.42 7383
2020.85 7304
2021.27 7507
2021.70 7597
2022.12 7698
2022.54 7428
2022.97 7479
2023.39 7399
2023.82 7264
2024.24 7082
2024.66 7352
2025.09 7067
2025.51 6973
2025.94 7000
2026.36 7046
2026.79 7289
2027.21 7284
2027.63 7325
2028.06 7437
2028.48 7541
2028.91 7434
2029.33 7598
2029.76 7751
2030.18 7282
2030.61 7224
2031.03 7053
2031.46 7017
2031.88 7172
2032.31 6974
2032.73 6680
2033.16 6509
2033.58 6688
2034.01 6654
2034.43 6584
2034.86 6492
2035.28 6982
2035.71 6898
2036.13 6825
2036.56 7104
2036.98 6851
2037.41 6747
2037.84 7032
2038.26 6901
2038.69 6983
2039.11 7488
2039.54 7510
2039.96 7476
2040.39 7290
2040.82 7527
2041.24 7440
2041.67 7051
2042.09 7319
2042.52 7057
2042.95 6856
2043.37 7218
2043.80 6735
2044.22 6662
2044.65 6642
2045.08 6610
2045.50 6745
2045.93 6871
2046.36 6485
2046.78 6443
2047.21 6600
2047.64 6273
2048.06 6513
2048.49 6303
2048.92 6459
2049.34 6412
2049.77 6249
2050.20 6333
2050.62 6549
2051.05 6312
2051.48 6707
2051.90 6882
2052.33 6686
2052.76 6430
2053.18 6469
2053.61 6740
2054.04 6574
2054.47 6848
2054.89 6594
2055.32 6721
2055.75 7051
2056.18 6679
2056.60 6660
2057.03 6237
2057.46 6537
2057.89 6683
2058.31 6465
2058.74 6386
2059.17 6034
2059.60 5955
2060.03 6199
2060.45 6072
2060.88 5857
2061.31 6127
2061.74 6011
2062.17 6038
2062.59 6333
2063.02 6434
2063.45 6321
2063.88 6249
2064.31 6446
2064.73 6601
2065.16 6278
2065.59 6312
2066.02 6372
2066.45 6522
2066.88 6825
2067.31 6556
2067.73 6641
2068.16 6659
2068.59 6779
2069.02 6856
2069.45 7027
2069.88 6790
2070.31 6630
2070.74 6534
2071.17 6681
2071.59 6370
2072.02 6614
2072.45 6543
2072.88 6613
2073.31 6741
2073.74 6471
2074.17 6555
2074.60 6412
2075.03 6445
2075.46 6347
2075.89 5917
2076.32 5908
2076.75 6195
2077.18 6342
2077.61 6025
2078.04 6246
2078.47 6246
2078.89 6525
2079.32 6660
2079.75 6583
2080.18 6747
2080.61 6851
2081.04 6511
2081.47 6672
2081.90 6953
2082.34 7084
2082.77 7075
2083.20 6791
2083.63 6624
2084.06 6715
2084.49 7190
2084.92 7049
2085.35 6907
2085.78 6605
2086.21 6505
2086.64 6582
2087.07 6485
2087.50 6693
2087.93 6365
2088.36 6732
2088.79 6778
2089.22 6317
2089.65 6579
2090.09 6449
2090.52 6595
2090.95 6154
2091.38 5894
2091.81 6325
2092.24 6798
2092.67 6804
2093.10 6761
2093.54 7155
2093.97 7246
2094.40 8342
2094.83 7999
2095.26 8075
2095.69 8642
2096.12 8522
2096.56 8581
2096.99 8610
2097.42 8099
2097.85 8091
2098.28 7748
2098.71 7225
2099.15 7244
2099.58 6871
2100.01 7140
2100.44 7021
2100.87 6672
2101.31 6393
2101.74 6098
2102.17 6179
2102.60 5939
2103.04 5943
2103.47 6008
2103.90 6136
2104.33 6481
2104.77 6045
2105.20 6028
2105.63 6316
2106.06 6408
2106.50 6203
2106.93 6132
2107.36 6220
2107.79 6638
2108.23 6475
2108.66 6612
2109.09 6551
2109.53 6900
2109.96 6676
2110.39 6839
2110.82 7157
2111.26 7216
2111.69 7241
2112.12 6843
2112.56 7123
2112.99 7173
2113.42 7202
2113.86 6957
2114.29 7385
2114.72 7256
2115.16 6759
2115.59 6762
2116.03 6548
2116.46 6363
2116.89 6402
2117.33 6187
2117.76 6033
2118.19 6082
2118.63 6124
2119.06 5863
2119.50 5583
2119.93 5801
2120.36 5865
2120.80 6059
2121.23 6089
2121.67 5951
2122.10 5676
2122.54 5912
2122.97 6003
2123.40 6013
2123.84 5970
2124.27 6111
2124.71 6638
2125.14 6621
2125.58 6556
2126.01 6563
2126.45 6696
2126.88 6264
2127.32 6321
2127.75 6196
2128.19 5946
2128.62 6455
2129.06 6495
2129.49 6146
2129.93 6115
2130.36 6575
2130.80 6428
2131.23 6548
2131.67 6595
2132.10 6564
2132.54 6869
2132.97 7231
2133.41 7066
2133.84 7032
2134.28 7118
2134.71 6956
2135.15 6803
2135.59 6968
2136.02 6944
2136.46 6592
2136.89 7038
2137.33 6940
2137.76 6717
2138.20 7029
2138.64 6981
2139.07 6900
2139.51 7301
2139.94 7482
2140.38 7698
2140.82 7324
2141.25 7255
2141.69 6998
2142.13 7332
2142.56 7272
2143.00 7046
2143.43 7231
2143.87 6867
2144.31 6555
2144.74 6531
2145.18 6409
2145.62 6549
2146.05 6450
2146.49 5820
2146.93 6282
2147.36 6310
2147.80 6214
2148.24 6154
2148.68 6180
2149.11 6077
2149.55 6366
2149.99 6559
2150.42 6770
2150.86 6826
2151.30 7051
2151.74 7815
2152.17 7761
2152.61 7998
2153.05 8304
2153.49 8155
2153.92 7838
2154.36 8191
2154.80 8137
2155.24 7346
2155.67 7313
2156.11 7330
2156.55 6840
2156.99 6671
2157.42 6581
2157.86 6423
2158.30 6144
2158.74 5920
2159.18 5972
2159.61 5865
2160.05 5905
2160.49 6137
2160.93 6418
2161.37 6302
2161.81 6058
2162.24 6269
2162.68 5980
2163.12 6092
2163.56 6303
2164.00 6478
2164.44 6591
2164.87 6517
2165.31 5962
2165.75 6049
2166.19 6209
2166.63 6111
2167.07 6124
2167.51 6249
2167.95 6448
2168.39 6756
2168.82 6307
2169.26 6668
2169.70 6626
2170.14 6912
2170.58 6663
2171.02 6749
2171.46 6975
2171.90 7065
2172.34 7112
2172.78 7219
2173.22 6726
2173.66 6939
2174.10 6981
2174.54 6914
2174.98 7229
2175.42 7020
2175.85 6703
2176.29 6707
2176.73 6455
2177.17 6730
2177.61 7039
2178.05 7004
2178.49 6914
2178.93 6993
2179.37 7117
2179.81 7097
2180.25 6935
2180.69 7183
2181.14 7779
2181.58 7518
2182.02 7428
2182.46 7513
2182.90 7432
2183.34 7131
2183.78 7305
2184.22 6794
2184.66 6873
2185.10 6266
2185.54 6281
2185.98 6340
2186.42 6279
2186.86 6382
2187.30 6403
2187.74 6324
2188.19 6339
2188.63 6066
2189.07 6554
2189.51 6766
2189.95 6846
2190.39 6648
2190.83 7069
2191.27 7140
2191.72 7375
2192.16 7482
2192.60 7609
2193.04 7141
2193.48 6680
2193.92 6799
2194.36 7057
2194.81 7202
2195.25 7027
2195.69 6818
2196.13 6931
2196.57 7303
2197.01 7186
2197.46 7115
2197.90 7286
2198.34 7294
2198.78 7159
2199.22 7576
2199.67 7244
2200.11 7204
2200.55 7196
2200.99 6807
2201.44 6732
2201.88 6699
2202.32 6656
2202.76 6825
2203.21 6997
2203.65 6699
2204.09 7108
2204.53 6849
2204.98 6687
2205.42 6587
2205.86 6643
2206.30 6938
2206.75 6560
2207.19 6421
2207.63 6683
2208.08 6904
2208.52 6666
2208.96 6480
2209.41 6620
2209.85 6503
2210.29 6919
2210.73 7340
2211.18 7320
2211.62 7042
2212.06 7284
2212.51 7484
2212.95 7893
2213.40 7583
2213.84 7439
2214.28 7615
2214.73 7218
2215.17 7117
2215.61 7010
2216.06 7125
2216.50 6796
2216.95 6849
2217.39 6968
2217.83 6843
2218.28 6733
2218.72 6460
2219.17 6469
2219.61 6778
2220.05 6924
2220.50 6751
2220.94 6999
2221.39 6827
2221.83 6763
2222.28 7078
2222.72 7451
2223.16 7948
2223.61 8534
2224.05 9241
2224.50 9712
2224.94 10623
2225.39 11726
2225.83 12572
2226.28 13284
2226.72 13539
2227.17 14479
2227.61 14821
2228.06 14429
2228.50 13843
2228.95 13817
2229.39 13177
2229.84 11850
2230.28 11206
2230.73 10871
2231.17 9709
2231.62 9052
2232.06 8710
2232.51 8460
2232.95 8116
2233.40 7848
2233.85 7803
2234.29 7946
2234.74 8270
2235.18 8426
2235.63 8204
2236.07 8462
2236.52 8499
2236.97 8558
2237.41 8687
2237.86 8463
2238.30 8380
2238.75 8704
2239.20 9186
2239.64 9355
2240.09 9782
2240.53 10041
2240.98 10142
2241.43 10168
2241.87 10662
2242.32 10776
2242.77 10938
2243.21 10826
2243.66 10280
2244.11 10107
2244.55 9857
2245.00 9672
2245.45 9109
2245.89 8658
2246.34 8634
2246.79 8390
2247.23 8052
2247.68 7929
2248.13 7531
2248.57 7618
2249.02 7331
2249.47 7508
2249.92 7354
2250.36 7023
2250.81 6893
2251.26 7057
2251.70 7051
2252.15 7305
2252.60 6819
2253.05 6791
2253.49 6986
2253.94 7161
2254.39 6938
2254.84 7645
2255.28 7536
2255.73 7348
2256.18 7548
2256.63 7579
2257.08 7892
2257.52 8209
2257.97 8672
2258.42 8245
2258.87 8306
2259.32 8335
2259.76 7856
2260.21 8036
2260.66 7859
2261.11 7470
2261.56 7833
2262.01 7561
2262.45 7689
2262.90 7659
2263.35 7475
2263.80 7557
2264.25 7893
2264.70 8264
2265.15 8559
2265.59 8325
2266.04 8117
2266.49 8205
2266.94 8364
2267.39 8420
2267.84 8401
2268.29 8574
2268.74 8482
2269.19 8212
2269.63 8011
2270.08 8198
2270.53 7970
2270.98 8747
2271.43 8208
2271.88 8417
2272.33 8829
2272.78 9483
2273.23 9437
2273.68 9562
2274.13 9614
2274.58 9584
2275.03 9695
2275.48 9095
2275.93 9021
2276.38 8718
2276.83 8375
2277.28 8316
2277.73 8233
2278.18 8046
2278.63 7726
2279.08 7787
2279.53 7660
2279.98 7238
2280.43 7442
2280.88 7910
2281.33 7813
2281.78 7744
2282.23 7948
2282.68 8022
2283.13 7918
2283.58 8099
2284.03 8567
2284.48 8470
2284.93 8626
2285.38 8622
2285.83 8339
2286.28 8173
2286.73 8224
2287.19 8367
2287.64 8130
2288.09 8334
2288.54 8571
2288.99 8678
2289.44 8388
2289.89 8910
2290.34 9780
2290.79 9992
2291.25 10626
2291.70 11333
2292.15 11530
2292.60 12148
2293.05 12987
2293.50 13996
2293.95 13595
2294.41 13500
2294.86 13376
2295.31 12820
2295.76 12691
2296.21 12413
2296.66 12296
2297.12 11915
2297.57 11614
2298.02 11093
2298.47 10510
2298.92 9732
2299.38 9916
2299.83 9219
2300.28 8882
2300.73 8585
2301.18 8202
2301.64 8230
2302.09 7916
2302.54 7537
2302.99 7394
2303.45 7314
2303.90 7486
2304.35 7404
2304.80 7202
2305.26 6990
2305.71 7354
2306.16 7610
2306.61 7318
2307.07 7351
2307.52 7630
2307.97 7505
2308.43 7413
2308.88 7893
2309.33 8190
2309.79 8133
2310.24 8139
2310.69 8121
2311.15 8344
2311.60 8525
2312.05 8926
2312.51 9251
2312.96 9055
2313.41 9216
2313.87 9343
2314.32 9137
2314.77 8899
2315.23 8750
2315.68 8700
2316.13 8520
2316.59 7842
2317.04 7610
2317.49 7637
2317.95 7692
2318.40 7574
2318.86 7569
2319.31 7615
2319.76 7788
2320.22 7529
2320.67 7566
2321.13 7574
2321.58 7076
2322.04 7154
2322.49 7331
2322.94 7408
2323.40 7735
2323.85 7652
2324.31 7361
2324.76 7432
2325.22 7385
2325.67 7241
2326.13 7109
2326.58 7266
2327.04 7497
2327.49 7430
2327.95 7593
2328.40 7414
2328.86 7468
2329.31 7555
2329.77 7678
2330.22 7937
2330.68 8057
2331.13 7835
2331.59 7941
2332.04 8168
2332.50 8039
2332.95 8091
2333.41 8351
2333.86 8183
2334.32 7854
2334.77 8004
2335.23 7955
2335.69 7957
2336.14 7621
2336.60 7428
2337.05 7693
2337.51 7578
2337.96 7674
2338.42 7898
2338.88 7634
2339.33 7913
2339.79 8215
2340.24 8615
2340.70 8773
2341.16 9179
2341.61 9758
2342.07 10126
2342.52 10097
2342.98 10704
2343.44 10616
2343.89 10441
2344.35 10781
2344.81 10840
2345.26 10536
2345.72 10319
2346.18 10340
2346.63 10204
2347.09 10115
2347.55 9868
2348.00 9955
2348.46 9710
2348.92 9892
2349.37 10143
2349.83 9699
2350.29 9071
2350.75 9451
2351.20 9415
2351.66 8865
2352.12 9015
2352.57 8614
2353.03 8494
2353.49 8527
2353.95 8228
2354.40 8008
2354.86 8025
2355.32 7938
2355.78 8123
2356.23 7989
2356.69 7937
2357.15 7880
2357.61 7605
2358.07 7126
2358.52 7245
2358.98 7427
2359.44 7688
2359.90 7461
2360.36 7327
2360.81 7591
2361.27 8057
2361.73 8002
2362.19 8183
2362.65 8211
2363.10 8503
2363.56 8548
2364.02 8627
2364.48 8802
2364.94 9021
2365.40 9069
2365.86 9067
2366.31 8814
2366.77 8575
2367.23 7960
2367.69 8126
2368.15 8332
2368.61 8428
2369.07 8601
2369.53 8340
2369.98 8521
2370.44 8290
2370.90 8367
2371.36 8491
2371.82 8492
2372.28 8116
2372.74 8324
2373.20 8144
2373.66 8053
2374.12 8007
2374.58 7513
2375.04 7263
2375.50 7132
2375.95 7107
2376.41 7281
2376.87 7495
2377.33 7571
2377.79 7200
2378.25 7601
2378.71 7836
2379.17 7845
2379.63 7597
2380.09 7890
2380.55 7720
2381.01 7817
2381.47 8038
2381.93 7882
2382.39 8169
2382.85 7999
2383.31 7760
2383.77 7567
2384.23 7702
2384.69 7718
2385.15 7463
2385.62 7555
2386.08 7926
2386.54 7558
2387.00 7412
2387.46 7437
2387.92 7523
2388.38 7620
2388.84 7521
2389.30 7277
2389.76 7363
2390.22 7403
2390.68 7420
2391.14 7454
2391.61 7356
2392.07 7569
2392.53 7672
2392.99 7316
2393.45 7039
2393.91 7013
2394.37 7163
2394.83 7362
2395.30 7471
2395.76 6966
2396.22 7147
2396.68 7157
2397.14 7378
2397.60 7185
2398.07 6936
2398.53 7138
2398.99 7161
2399.45 7071
2399.91 7047
2400.37 7365
2400.84 7432
2401.30 7031
2401.76 6933
2402.22 7064
2402.68 7146
2403.15 7043
2403.61 7052
2404.07 7159
2404.53 6873
2405.00 6840
2405.46 7389
2405.92 7832
2406.38 7452
2406.85 7530
2407.31 7753
2407.77 7816
2408.23 7956
2408.70 7534
2409.16 7889
2409.62 8171
2410.08 7984
2410.55 7591
2411.01 7134
2411.47 7313
2411.94 7319
2412.40 7127
2412.86 7183
2413.33 7177
2413.79 7122
2414.25 7210
2414.72 7058
2415.18 7149
2415.64 7027
2416.11 7172
2416.57 7249
2417.03 7387
2417.50 7487
2417.96 7859
2418.42 7633
2418.89 8143
2419.35 8231
2419.81 8205
2420.28 8472
2420.74 8562
2421.21 8937
2421.67 8977
2422.13 8986
2422.60 8873
2423.06 8671
2423.53 8459
2423.99 8784
2424.45 8379
2424.92 8227
2425.38 8521
2425.85 8553
2426.31 8809
2426.78 8875
2427.24 9115
2427.71 9668
2428.17 10031
2428.63 10527
2429.10 10992
2429.56 12071
2430.03 11886
2430.49 11870
2430.96 12273
2431.42 11944
2431.89 11770
2432.35 10938
2432.82 10721
2433.28 9776
2433.75 9405
2434.21 9188
2434.68 8779
2435.14 8160
2435.61 7769
2436.07 7907
2436.54 8278
2437.01 8307
2437.47 8272
2437.94 7913
2438.40 8442
2438.87 8411
2439.33 8646
2439.80 9103
2440.26 9313
2440.73 9458
2441.20 9578
2441.66 10449
2442.13 11068
2442.59 11763
2443.06 11855
2443.53 11713
2443.99 12002
2444.46 11821
2444.92 11251
2445.39 10892
2445.86 10233
2446.32 9744
2446.79 8908
2447.26 8694
2447.72 8533
2448.19 8252
2448.66 8054
2449.12 8133
2449.59 7898
2450.05 7755
2450.52 7601
2450.99 7643
2451.46 7416
2451.92 7248
2452.39 7381
2452.86 7486
2453.32 7294
2453.79 7570
2454.26 7488
2454.72 7381
2455.19 7650
2455.66 7322
2456.13 7295
2456.59 7134
2457.06 7104
2457.53 7278
2458.00 8000
2458.46 7834
2458.93 7254
2459.40 7435
2459.87 7374
2460.33 7470
2460.80 7585
2461.27 7546
2461.74 7405
2462.20 7505
2462.67 7361
2463.14 7257
2463.61 7179
2464.08 7141
2464.54 7195
2465.01 7099
2465.48 7407
2465.95 7428
2466.42 7555
2466.88 7583
2467.35 7724
2467.82 8438
2468.29 8264
2468.76 8061
2469.23 8465
2469.70 8404
2470.16 8386
2470.63 8492
2471.10 8669
2471.57 8626
2472.04 8337
2472.51 8329
2472.98 8534
2473.44 8098
2473.91 7768
2474.38 7965
2474.85 8207
2475.32 7825
2475.79 7925
2476.26 7815
2476.73 7556
2477.20 7479
2477.67 7352
2478.14 7651
2478.61 7638
2479.08 7523
2479.54 7616
2480.01 8141
2480.48 8613
2480.95 8424
2481.42 8802
2481.89 9024
2482.36 9192
2482.83 9447
2483.30 9188
2483.77 9208
2484.24 9181
2484.71 8656
2485.18 8331
2485.65 8202
2486.12 8184
2486.59 8049
2487.06 7705
2487.53 7484
2488.00 7459
2488.47 7218
2488.94 7213
2489.41 7213
2489.88 7244
2490.35 7195
2490.83 7005
2491.30 7164
2491.77 6833
2492.24 7125
2492.71 7071
2493.18 7129
2493.65 7055
2494.12 6916
2494.59 7333
2495.06 7159
2495.53 7010
2496.00 7388
2496.48 7109
2496.95 7311
2497.42 7641
2497.89 7740
2498.36 7678
2498.83 8356
2499.30 8635
2499.77 8307
2500.25 8245
2500.72 8140
2501.19 8295
2501.66 7598
2502.13 7493
2502.60 7509
2503.07 7415
2503.55 7233
2504.02 7296
2504.49 7353
2504.96 7085
2505.43 7073
2505.91 6830
2506.38 7027
2506.85 7112
2507.32 7199
2507.79 7376
2508.27 7512
2508.74 7796
2509.21 7455
2509.68 7914
2510.16 7638
2510.63 8163
2511.10 7863
2511.57 8249
2512.05 8632
2512.52 8601
2512.99 8599
2513.46 9104
2513.94 8800
2514.41 8640
2514.88 8671
2515.35 8602
2515.83 8589
2516.30 8571
2516.77 8325
2517.25 8383
2517.72 8532
2518.19 8332
2518.67 7945
2519.14 8492
2519.61 8100
2520.09 7851
2520.56 7731
2521.03 7741
2521.51 7790
2521.98 7887
2522.45 7864
2522.93 7568
2523.40 7886
2523.87 7446
2524.35 7077
2524.82 7320
2525.29 7111
2525.77 7135
2526.24 7202
2526.72 7441
2527.19 7140
2527.66 7535
2528.14 7356
2528.61 7532
2529.09 7524
2529.56 7393
2530.03 7261
2530.51 7303
2530.98 7509
2531.46 7555
2531.93 7497
2532.41 7613
2532.88 7627
2533.36 7837
2533.83 7894
2534.31 7607
2534.78 8030
2535.25 7546
2535.73 7634
2536.20 7748
2536.68 7896
2537.15 8007
2537.63 8073
2538.10 7613
2538.58 7786
2539.05 7712
2539.53 7604
2540.00 7469
2540.48 7643
2540.95 7513
2541.43 7893
2541.91 7647
2542.38 7875
2542.86 7464
2543.33 7492
2543.81 7298
2544.28 7229
2544.76 7370
2545.23 7449
2545.71 7773
2546.19 7965
2546.66 7844
2547.14 8246
2547.61 8447
2548.09 8249
2548.56 8926
2549.04 8960
2549.52 9941
2549.99 10147
2550.47 9621
2550.95 9897
2551.42 10268
2551.90 10669
2552.37 10430
2552.85 10210
2553.33 10057
2553.80 10177
2554.28 9660
2554.76 10065
2555.23 10807
2555.71 10620
2556.19 10771
2556.66 11492
2557.14 11500
2557.62 11756
2558.09 12091
2558.57 12481
2559.05 12565
2559.52 12232
2560.00 12232
2560.48 11687
2560.96 11028
2561.43 10469
2561.91 10004
2562.39 9555
2562.86 9065
2563.34 8974
2563.82 8823
2564.30 8773
2564.77 8300
2565.25 8784
2565.73 8517
2566.21 8315
2566.68 8082
2567.16 8264
2567.64 8191
2568.12 8174
2568.60 7826
2569.07 7811
2569.55 7563
2570.03 7153
2570.51 7371
2570.99 7392
2571.46 7490
2571.94 7223
2572.42 7027
2572.90 7107
2573.38 7459
2573.85 7069
2574.33 6885
2574.81 6942
2575.29 7178
2575.77 7194
2576.25 7023
2576.73 7188
2577.20 7325
2577.68 7400
2578.16 7544
2578.64 7321
2579.12 7379
2579.60 7776
2580.08 7313
2580.56 7477
2581.04 7357
2581.51 7565
2581.99 7358
2582.47 7554
2582.95 7360
2583.43 7385
2583.91 7208
2584.39 7519
2584.87 7080
2585.35 7265
2585.83 7286
2586.31 7376
2586.79 7336
2587.27 7082
2587.75 7252
2588.23 7361
2588.71 7530
2589.18 7678
2589.66 7356
2590.14 7313
2590.62 7712
2591.10 7604
2591.58 7383
2592.06 7408
2592.54 7545
2593.02 7875
2593.50 7642
2593.98 7657
2594.47 8117
2594.95 8157
2595.43 8223
2595.91 7992
2596.39 8283
2596.87 8237
2597.35 8927
2597.83 9281
2598.31 8497
2598.79 8860
2599.27 8903
2599.75 8973
2600.23 8753
2600.71 8712
2601.19 8528
2601.67 8560
2602.16 8563
2602.64 8240
2603.12 8198
2603.60 8091
2604.08 7591
2604.56 7710
2605.04 7628
2605.52 7352
2606.00 7286
2606.49 7452
2606.97 7238
2607.45 7262
2607.93 7482
2608.41 7602
2608.89 7928
2609.37 8137
2609.86 8341
2610.34 8455
2610.82 9218
2611.30 9597
2611.78 9720
2612.27 10045
2612.75 10654
2613.23 10174
2613.71 10062
2614.19 10455
2614.68 10026
2615.16 9851
2615.64 9664
2616.12 9402
2616.60 8847
2617.09 8598
2617.57 8584
2618.05 8381
2618.53 7792
2619.02 7709
2619.50 7820
2619.98 7477
2620.46 7072
2620.95 7534
2621.43 7513
2621.91 7328
2622.40 7252
2622.88 7295
2623.36 7363
2623.84 7418
2624.33 7242
2624.81 7436
2625.29 7657
2625.78 7502
2626.26 7855
2626.74 8192
2627.23 8170
2627.71 8455
2628.19 8603
2628.68 8506
2629.16 8588
2629.64 8525
2630.13 8467
2630.61 8283
2631.09 8273
2631.58 7936
2632.06 7883
2632.54 7731
2633.03 7440
2633.51 7733
2634.00 7523
2634.48 7580
2634.96 7741
2635.45 7881
2635.93 7715
2636.42 7432
2636.90 7813
2637.38 7588
2637.87 7403
2638.35 7211
2638.84 7181
2639.32 7625
2639.81 7683
2640.29 7680
2640.78 7501
2641.26 7491
2641.74 7804
2642.23 7543
2642.71 7790
2643.20 8105
2643.68 8302
2644.17 8112
2644.65 7813
2645.14 7973
2645.62 8213
2646.11 7820
2646.59 7822
2647.08 8025
2647.56 7903
2648.05 7692
2648.53 7459
2649.02 7743
2649.50 7674
2649.99 7951
2650.48 7954
2650.96 7678
2651.45 7595
2651.93 7379
2652.42 7499
2652.90 7322
2653.39 7684
2653.87 7877
2654.36 7503
2654.85 7112
2655.33 7222
2655.82 7533
2656.30 7672
2656.79 7212
2657.28 7076
2657.76 6985
2658.25 7007
2658.73 7227
2659.22 7180
2659.71 6823
2660.19 6941
2660.68 7124
2661.17 7014
2661.65 7165
2662.14 6814
2662.62 6980
2663.11 7066
2663.60 7203
2664.08 7357
2664.57 7226
2665.06 7219
2665.55 7585
2666.03 7610
2666.52 7584
2667.01 7458
2667.49 7496
2667.98 7426
2668.47 7806
2668.95 7986
2669.44 7755
2669.93 7402
2670.42 7450
2670.90 7481
2671.39 7294
2671.88 7354
2672.36 7207
2672.85 7297
2673.34 7668
2673.83 7643
2674.31 7479
2674.80 7777
2675.29 7731
2675.78 7982
2676.27 8298
2676.75 8559
2677.24 8636
2677.73 8667
2678.22 9213
2678.71 9309
2679.19 9163
2679.68 9653
2680.17 10006
2680.66 9738
2681.15 9655
2681.63 9647
2682.12 9668
2682.61 9974
2683.10 10658
2683.59 11047
2684.08 11538
2684.56 12127
2685.05 11883
2685.54 12237
2686.03 12289
2686.52 12334
2687.01 12421
2687.50 12383
2687.99 12168
2688.47 11795
2688.96 11203
2689.45 11173
2689.94 10511
2690.43 9590
2690.92 9070
2691.41 8944
2691.90 8394
2692.39 7900
2692.88 7789
2693.37 7928
2693.85 7831
2694.34 7758
2694.83 7480
2695.32 7587
2695.81 7669
2696.30 7906
2696.79 7823
2697.28 8018
2697.77 7969
2698.26 7952
2698.75 8169
2699.24 8033
2699.73 8455
2700.22 8184
2700.71 8330
2701.20 8544
2701.69 8487
2702.18 8345
2702.67 8659
2703.16 8849
2703.65 8739
2704.14 8709
2704.63 8828
2705.12 9218
2705.61 9341
2706.10 9237
2706.59 8734
2707.08 8562
2707.58 8697
2708.07 8192
2708.56 8068
2709.05 7592
2709.54 7835
2710.03 7856
2710.52 7847
2711.01 7485
2711.50 7144
2711.99 7383
2712.48 7571
2712.98 7666
2713.47 7615
2713.96 7534
2714.45 7415
2714.94 7756
2715.43 7817
2715.92 7922
2716.41 7271
2716.91 7302
2717.40 7503
2717.89 7555
2718.38 7462
2718.87 7462
2719.36 7349
2719.86 7583
2720.35 7741
2720.84 7921
2721.33 7843
2721.82 8101
2722.31 7995
2722.81 8246
2723.30 8104
2723.79 8339
2724.28 8329
2724.77 8430
2725.27 8485
2725.76 8614
2726.25 8471
2726.74 8614
2727.24 8426
2727.73 8314
2728.22 8249
2728.71 7862
2729.21 7963
2729.70 7962
2730.19 7609
2730.68 7284
2731.18 7439
2731.67 7176
2732.16 7028
2732.66 7305
2733.15 6930
2733.64 7131
2734.13 7267
2734.63 7452
2735.12 7175
2735.61 7331
2736.11 7581
2736.60 7685
2737.09 7646
2737.59 7895
2738.08 8068
2738.57 8089
2739.07 7769
2739.56 7600
2740.05 7701
2740.55 7876
2741.04 7659
2741.54 7549
2742.03 7689
2742.52 7371
2743.02 7576
2743.51 7349
2744.00 7352
2744.50 7279
2744.99 7375
2745.49 7336
2745.98 7227
2746.47 7076
2746.97 7096
2747.46 7214
2747.96 7125
2748.45 6818
2748.95 6901
2749.44 7336
2749.93 7104
2750.43 6956
2750.92 7123
2751.42 7294
2751.91 7369
2752.41 7110
2752.90 7395
2753.40 7529
2753.89 7473
2754.39 7844
2754.88 7894
2755.38 8358
2755.87 8624
2756.37 8277
2756.86 8634
2757.36 8551
2757.85 8909
2758.35 8744
2758.84 8777
2759.34 8700
2759.83 8406
2760.33 8298
2760.82 8358
2761.32 8213
2761.81 7821
2762.31 7713
2762.81 7465
2763.30 7457
2763.80 7503
2764.29 7435
2764.79 7221
2765.28 7594
2765.78 7291
2766.28 7447
2766.77 7333
2767.27 7449
2767.76 7427
2768.26 7153
2768.76 7132
2769.25 7179
2769.75 7221
2770.25 7201
2770.74 7219
2771.24 7374
2771.73 7121
2772.23 7176
2772.73 7307
2773.22 7405
2773.72 7627
2774.22 7788
2774.71 7846
2775.21 8177
2775.71 8379
2776.20 8601
2776.70 8367
2777.20 8512
2777.69 8588
2778.19 8631
2778.69 8676
2779.19 8951
2779.68 8905
2780.18 8479
2780.68 8115
2781.17 8200
2781.67 8596
2782.17 8834
2782.67 8509
2783.16 8829
2783.66 8501
2784.16 8651
2784.66 8732
2785.15 8322
2785.65 8179
2786.15 8730
2786.65 8623
2787.15 8195
2787.64 8314
2788.14 8600
2788.64 8735
2789.14 8533
2789.63 8545
2790.13 8857
2790.63 8552
2791.13 8227
2791.63 8142
2792.13 8004
2792.62 8148
2793.12 7988
2793.62 8041
2794.12 8154
2794.62 8148
2795.12 8175
2795.61 8502
2796.11 8567
2796.61 9356
2797.11 9643
2797.61 9841
2798.11 10394
2798.61 10835
2799.11 11414
2799.60 11800
2800.10 12091
2800.60 12361
2801.10 12648
2801.60 12128
2802.10 12074
2802.60 11448
2803.10 10855
2803.60 10325
2804.10 9969
2804.60 10287
2805.10 9938
2805.59 9613
2806.09 9254
2806.59 9125
2807.09 9509
2807.59 9916
2808.09 9892
2808.59 10423
2809.09 11025
2809.59 11333
2810.09 12145
2810.59 13790
2811.09 14551
2811.59 14461
2812.09 15294
2812.59 15394
2813.09 14594
2813.59 13955
2814.09 13953
2814.59 13572
2815.09 12187
2815.59 11389
2816.09 10926
2816.59 10223
2817.09 10072
2817.59 9177
2818.09 9181
2818.60 9120
2819.10 9132
2819.60 9832
2820.10 10103
2820.60 10308
2821.10 10451
2821.60 10523
2822.10 11008
2822.60 11490
2823.10 11455
2823.60 11316
2824.10 11234
2824.61 11402
2825.11 11192
2825.61 10589
2826.11 10662
2826.61 10836
2827.11 10600
2827.61 10985
2828.12 10747
2828.62 10838
2829.12 10754
2829.62 10449
2830.12 9992
2830.62 9754
2831.12 9648
2831.63 9334
2832.13 9363
2832.63 8986
2833.13 8832
2833.63 9072
2834.14 9375
2834.64 9786
2835.14 9874
2835.64 9889
2836.14 10225
2836.65 10451
2837.15 10414
2837.65 10312
2838.15 10442
2838.66 10553
2839.16 9778
2839.66 9269
2840.16 8912
2840.67 8746
2841.17 8810
2841.67 8710
2842.17 8472
2842.68 8288
2843.18 8124
2843.68 8124
2844.18 8008
2844.69 8048
2845.19 7972
2845.69 7741
2846.20 7934
2846.70 8188
2847.20 8370
2847.71 8481
2848.21 8533
2848.71 9002
2849.22 8888
2849.72 8764
2850.22 8876
2850.73 9261
2851.23 8917
2851.73 8733
2852.24 8626
2852.74 8765
2853.24 8429
2853.75 8186
2854.25 8072
2854.75 8471
2855.26 8627
2855.76 8107
2856.27 7886
2856.77 7999
2857.27 8281
2857.78 8160
2858.28 8198
2858.79 8354
2859.29 8319
2859.80 8221
2860.30 8490
2860.80 8456
2861.31 8759
2861.81 9085
2862.32 9161
2862.82 9117
2863.33 9248
2863.83 9264
2864.34 8914
2864.84 9161
2865.34 9205
2865.85 8939
2866.35 8032
2866.86 8020
2867.36 8165
2867.87 8519
2868.37 7924
2868.88 7684
2869.38 7480
2869.89 7156
2870.39 6940
2870.90 7386
2871.41 7353
2871.91 7658
2872.42 7488
2872.92 7639
2873.43 7761
2873.93 7759
2874.44 7885
2874.94 7790
2875.45 7973
2875.95 7854
2876.46 8090
2876.97 8264
2877.47 7875
2877.98 8355
2878.48 8151
2878.99 7980
2879.50 8264
2880.00 8732
2880.51 8932
2881.01 8821
2881.52 8990
2882.03 8457
2882.53 8396
2883.04 8297
2883.54 8134
2884.05 8479
2884.56 8510
2885.06 8999
2885.57 8988
2886.08 9453
2886.58 9332
2887.09 9921
2887.60 10248
2888.10 10928
2888.61 11462
2889.12 12310
2889.62 12510
2890.13 12518
2890.64 12917
2891.15 12970
2891.65 13000
2892.16 12566
2892.67 12251
2893.17 11197
2893.68 10700
2894.19 10050
2894.70 9381
2895.20 9256
2895.71 9097
2896.22 9137
2896.73 8741
2897.23 8212
2897.74 8468
2898.25 8421
2898.76 8475
2899.26 8196
2899.77 8243
2900.28 8547
2900.79 8329
2901.29 8109
2901.80 8395
2902.31 8906
2902.82 8706
2903.33 8716
2903.83 9097
2904.34 9388
2904.85 9233
2905.36 8856
2905.87 9009
2906.38 9729
2906.88 9788
2907.39 9466
2907.90 9454
2908.41 9435
2908.92 9627
2909.43 9695
2909.94 9351
2910.44 9368
2910.95 9331
2911.46 9388
2911.97 9436
2912.48 9244
2912.99 8944
2913.50 8670
2914.01 8426
2914.52 8628
2915.02 8901
2915.53 9023
2916.04 8762
2916.55 8540
2917.06 8930
2917.57 8958
2918.08 8864
2918.59 8803
2919.10 8776
2919.61 9027
2920.12 8667
2920.63 8389
2921.14 8387
2921.65 8176
2922.16 8147
2922.67 8418
2923.18 8644
2923.69 8583
2924.20 8456
2924.71 9050
2925.22 9685
2925.73 10037
2926.24 10993
2926.75 11914
2927.26 12341
2927.77 12661
2928.28 13549
2928.79 14165
2929.30 13980
2929.81 14012
2930.32 13806
2930.83 12927
2931.34 11858
2931.85 11476
2932.36 11105
2932.87 10091
2933.38 9392
2933.89 8806
2934.40 8277
2934.91 8260
2935.42 8005
2935.94 7853
2936.45 7827
2936.96 7973
2937.47 8010
2937.98 7799
2938.49 7925
2939.00 8150
2939.51 8007
2940.02 8029
2940.54 8315
2941.05 8278
2941.56 8381
2942.07 8276
2942.58 7954
2943.09 7872
2943.61 8168
2944.12 7908
2944.63 8018
2945.14 8566
2945.65 8639
2946.16 8594
2946.68 8841
2947.19 9425
2947.70 9619
2948.21 9948
2948.72 9993
2949.24 10249
2949.75 10459
2950.26 10595
2950.77 10017
2951.28 9719
2951.80 10106
2952.31 9645
2952.82 9662
2953.33 9302
2953.85 9005
2954.36 8454
2954.87 8550
2955.38 8409
2955.90 8434
2956.41 8287
2956.92 8252
2957.43 7981
2957.95 8136
2958.46 8226
2958.97 7953
2959.49 7843
2960.00 8007
2960.51 8162
2961.03 8082
2961.54 8224
2962.05 8379
2962.57 8639
2963.08 8834
2963.59 8901
2964.11 9378
2964.62 9422
2965.13 9680
2965.65 9448
2966.16 9666
2966.67 9479
2967.19 9294
2967.70 9345
2968.21 8763
2968.73 8671
2969.24 8396
2969.76 8307
2970.27 8277
2970.78 7786
2971.30 7714
2971.81 7608
2972.33 7661
2972.84 7827
2973.35 7914
2973.87 7714
2974.38 7788
2974.90 7566
2975.41 7898
2975.92 7881
2976.44 7650
2976.95 7650
2977.47 7558
2977.98 7897
2978.50 7692
2979.01 7674
2979.53 7759
2980.04 7799
2980.56 7652
2981.07 8023
2981.59 8107
2982.10 8039
2982.62 8079
2983.13 8310
2983.65 8522
2984.16 8451
2984.68 8702
2985.19 8669
2985.71 8452
2986.22 8787
2986.74 8545
2987.25 8442
2987.77 8566
2988.28 8722
2988.80 8768
2989.31 8634
2989.83 8576
2990.35 8446
2990.86 8867
2991.38 8624
2991.89 8538
2992.41 8916
2992.92 9032
2993.44 8759
2993.96 8954
2994.47 8925
2994.99 9228
2995.50 9377
2996.02 9649
2996.54 9941
2997.05 10265
2997.57 10453
2998.09 10516
2998.60 10888
2999.12 11212
2999.64 11785
3000.15 12254
3000.67 12514
3001.18 12943
3001.70 13050
3002.22 12655
3002.73 12880
3003.25 12578
3003.77 11662
3004.29 11116
3004.80 10923
3005.32 10702
3005.84 9951
3006.35 9516
3006.87 9214
3007.39 9533
3007.90 9667
3008.42 9688
3008.94 9701
3009.46 9313
3009.97 9422
3010.49 9333
3011.01 9103
3011.53 9560
3012.04 9202
3012.56 9256
3013.08 9309
3013.60 8960
3014.11 9092
3014.63 9126
3015.15 9416
3015.67 9533
3016.18 9555
3016.70 9858
3017.22 9501
3017.74 9610
3018.26 9869
3018.77 9823
3019.29 9817
3019.81 9777
3020.33 9742
3020.85 9554
3021.37 9601
3021.88 9698
3022.40 9531
3022.92 9522
3023.44 9316
3023.96 9715
3024.48 9759
3025.00 9814
3025.51 9661
3026.03 9919
3026.55 9980
3027.07 10214
3027.59 10300
3028.11 10137
3028.63 10321
3029.15 9979
3029.67 9778
3030.18 9633
3030.70 9981
3031.22 9587
3031.74 9538
3032.26 9533
3032.78 9324
3033.30 9521
3033.82 9727
3034.34 9800
3034.86 10236
3035.38 11230
3035.90 11764
3036.42 12298
3036.94 12920
3037.46 13339
3037.98 14981
3038.50 15316
3039.02 15624
3039.54 16539
3040.06 16396
3040.58 16131
3041.10 15641
3041.62 13919
3042.14 13647
3042.66 12737
3043.18 12095
3043.70 11376
3044.22 9914
3044.74 9709
3045.26 9699
3045.78 9274
3046.30 9380
3046.82 9016
3047.34 8811
3047.86 8686
3048.38 8798
3048.90 9033
3049.42 8816
3049.94 9088
3050.46 8919
3050.98 9269
3051.50 9528
3052.03 9689
3052.55 9986
3053.07 10120
3053.59 10624
3054.11 10808
3054.63 10701
3055.15 11029
3055.67 10876
3056.19 10768
3056.72 10654
3057.24 10275
3057.76 10098
3058.28 9784
3058.80 9517
3059.32 9291
3059.84 8927
3060.37 9236
3060.89 9246
3061.41 8934
3061.93 8504
3062.45 8774
3062.98 8774
3063.50 8476
3064.02 8125
3064.54 8501
3065.06 8275
3065.59 9014
3066.11 9243
3066.63 9424
3067.15 9282
3067.67 9077
3068.20 9310
3068.72 9007
3069.24 9570
3069.76 9498
3070.29 9345
3070.81 9365
3071.33 9515
3071.85 9357
3072.38 9198
3072.90 9269
3073.42 9118
3073.95 9021
3074.47 9420
3074.99 9412
3075.51 9349
3076.04 9555
3076.56 9702
3077.08 9806
3077.61 10096
3078.13 10401
3078.65 9900
3079.18 10081
3079.70 10015
3080.22 9892
3080.75 10147
3081.27 9886
3081.79 10106
3082.32 9923
3082.84 9646
3083.36 9564
3083.89 9632
3084.41 9583
3084.93 9460
3085.46 9447
3085.98 9279
3086.51 9141
3087.03 8849
3087.55 8919
3088.08 8505
3088.60 8752
3089.13 8701
3089.65 8695
3090.17 8519
3090.70 8484
3091.22 8647
3091.75 8665
3092.27 8870
3092.80 9087
3093.32 8981
3093.85 8901
3094.37 9019
3094.89 9102
3095.42 9088
3095.94 9004
3096.47 8900
3096.99 8490
3097.52 8810
3098.04 8910
3098.57 9158
3099.09 9380
3099.62 9487
3100.14 9556
3100.67 9681
3101.19 9738
3101.72 10144
3102.24 10473
3102.77 10992
3103.29 11336
3103.82 12023
3104.34 12867
3104.87 12978
3105.40 13567
3105.92 14372
3106.45 14262
3106.97 14492
3107.50 14026
3108.02 13764
3108.55 13457
3109.08 12708
3109.60 11893
3110.13 11223
3110.65 10427
3111.18 10225
3111.70 10134
3112.23 9938
3112.76 9618
3113.28 9448
3113.81 9694
3114.34 10213
3114.86 9954
3115.39 10011
3115.91 10135
3116.44 9519
3116.97 8942
3117.49 9103
3118.02 8638
3118.55 8712
3119.07 8263
3119.60 8214
3120.13 8624
3120.65 8344
3121.18 8371
3121.71 8209
3122.23 7906
3122.76 8267
3123.29 8091
3123.82 8030
3124.34 8557
3124.87 8087
3125.40 8290
3125.92 8155
3126.45 8021
3126.98 8115
3127.51 8321
3128.03 8248
3128.56 8207
3129.09 8612
3129.62 8355
3130.14 8275
3130.67 8218
3131.20 8756
3131.73 8571
3132.25 8119
3132.78 8342
3133.31 7867
3133.84 7753
3134.37 7882
3134.89 7829
3135.42 7404
3135.95 7319
3136.48 7439
3137.01 7424
3137.53 7514
3138.06 7348
3138.59 7550
3139.12 7443
3139.65 7074
3140.18 7262
3140.70 7394
3141.23 7367
3141.76 7498
3142.29 7796
3142.82 7594
3143.35 7416
3143.88 7253
3144.40 7366
3144.93 7631
3145.46 7539
3145.99 7468
3146.52 7526
3147.05 7993
3147.58 7726
3148.11 7548
3148.64 7925
3149.17 8136
3149.70 8171
3150.22 8356
3150.75 8598
3151.28 8465
3151.81 9112
3152.34 8899
3152.87 8377
3153.40 8653
3153.93 8339
3154.46 8516
3154.99 8275
3155.52 8191
3156.05 8287
3156.58 7931
3157.11 7872
3157.64 8088
3158.17 7609
3158.70 7400
3159.23 7878
3159.76 7640
3160.29 8170
3160.82 8279
3161.35 7898
3161.88 7871
3162.41 7986
3162.94 8166
3163.47 7787
3164.00 7674
3164.53 7533
3165.06 7612
3165.59 7601
3166.12 7618
3166.65 7578
3167.18 7459
3167.72 7783
3168.25 7900
3168.78 8123
3169.31 7908
3169.84 8235
3170.37 8232
3170.90 8326
3171.43 8291
3171.96 8266
3172.49 8296
3173.03 8173
3173.56 8134
3174.09 7733
3174.62 7718
3175.15 7651
3175.68 7758
3176.21 7549
3176.74 7221
3177.28 7319
3177.81 7451
3178.34 7362
3178.87 7600
3179.40 7541
3179.93 7434
3180.47 7559
3181.00 7351
3181.53 7214
3182.06 7502
3182.59 7860
3183.13 7865
3183.66 7948
3184.19 8196
3184.72 8012
3185.25 7974
3185.79 8075
3186.32 8375
3186.85 8217
3187.38 7966
3187.92 8223
3188.45 8212
3188.98 8123
3189.51 8098
3190.05 8163
3190.58 7912
3191.11 7963
3191.64 7832
3192.18 7359
3192.71 7424
3193.24 7609
3193.78 7561
3194.31 7336
3194.84 7482
3195.38 7239
3195.91 7275
3196.44 7446
3196.97 7549
3197.51 7477
3198.04 7596
3198.57 7578
3199.11 7644
3199.64 7617
3200.17 7770
3200.71 7848
3201.24 7758
3201.78 7858
3202.31 7948
3202.84 8154
3203.38 8545
3203.91 8742
3204.44 8757
3204.98 8823
3205.51 8855
3206.05 9103
3206.58 8973
3207.11 8965
3207.65 8686
3208.18 8770
3208.72 8865
3209.25 8899
3209.78 8637
3210.32 8516
3210.85 8435
3211.39 8886
3211.92 8784
3212.46 8736
3212.99 8660
3213.53 8753
3214.06 8929
3214.59 9293
3215.13 8896
3215.66 8808
3216.20 8819
3216.73 8579
3217.27 8321
3217.80 8665
3218.34 8268
3218.87 7926
3219.41 8012
3219.94 7695
3220.48 7817
3221.01 7488
3221.55 7572
3222.08 7785
3222.62 7960
3223.16 7969
3223.69 7992
3224.23 7894
3224.76 8147
3225.30 8222
3225.83 8257
3226.37 8402
3226.90 8518
3227.44 9023
3227.98 8776
3228.51 8712
3229.05 8881
3229.58 8946
3230.12 8865
3230.66 8778
3231.19 8301
3231.73 8175
3232.26 8294
3232.80 8083
3233.34 7810
3233.87 7828
3234.41 7839
3234.95 7451
3235.48 7439
3236.02 7764
3236.55 7652
3237.09 7695
3237.63 7737
3238.16 7557
3238.70 7696
3239.24 8073
3239.77 8294
3240.31 8231
3240.85 8552
3241.38 8502
3241.92 8273
3242.46 8393
3243.00 8966
3243.53 8697
3244.07 8503
3244.61 8301
3245.14 8499
3245.68 8123
3246.22 7691
3246.76 7729
3247.29 7507
3247.83 7481
3248.37 7593
3248.91 7681
3249.44 7600
3249.98 7414
3250.52 7615
3251.06 7486
3251.59 7141
3252.13 7764
3252.67 7779
3253.21 7971
3253.75 7722
3254.28 7718
3254.82 7742
3255.36 8090
3255.90 7646
3256.44 7741
3256.97 8267
3257.51 8346
3258.05 8349
3258.59 8284
3259.13 8197
3259.67 8194
3260.20 8570
3260.74 8919
3261.28 8570
3261.82 9221
3262.36 9699
3262.90 9947
3263.44 10072
3263.97 10041
3264.51 10422
3265.05 10280
3265.59 10105
3266.13 10291
3266.67 10087
3267.21 10066
3267.75 9846
3268.29 9854
3268.83 9954
3269.36 10001
3269.90 9630
3270.44 9611
3270.98 9498
3271.52 9757
3272.06 9742
3272.60 9569
3273.14 9179
3273.68 8820
3274.22 8551
3274.76 8378
3275.30 8085
3275.84 8200
3276.38 8348
3276.92 8193
3277.46 7958
3278.00 8267
3278.54 8754
3279.08 8869
3279.62 9037
3280.16 8868
3280.70 8894
3281.24 8945
3281.78 9317
3282.32 9225
3282.86 9234
3283.40 9670
3283.94 9637
3284.48 9370
3285.02 9155
3285.56 9149
3286.10 8981
3286.64 9116
3287.18 9457
3287.72 9324
3288.26 9159
3288.81 9221
3289.35 9106
3289.89 9006
3290.43 9169
3290.97 9130
3291.51 9406
3292.05 9262
3292.59 9285
3293.13 9448
3293.67 9251
3294.22 10004
3294.76 9954
3295.30 9897
3295.84 10726
3296.38 11660
3296.92 12405
3297.46 12839
3298.01 12971
3298.55 13182
3299.09 13731
3299.63 14438
3300.17 13857
3300.71 13796
3301.26 13297
3301.80 12939
3302.34 12454
3302.88 11765
3303.42 11124
3303.97 10778
3304.51 10203
3305.05 10204
3305.59 10195
3306.13 9983
3306.68 9886
3307.22 9866
3307.76 9812
3308.30 9754
3308.85 9710
3309.39 10212
3309.93 10169
3310.47 9867
3311.02 10286
3311.56 10457
3312.10 10527
3312.64 11007
3313.19 11120
3313.73 10907
3314.27 10998
3314.82 10890
3315.36 11355
3315.90 11600
3316.45 11412
3316.99 11259
3317.53 11145
3318.07 11355
3318.62 11320
3319.16 10732
3319.70 11237
3320.25 11838
3320.79 11743
3321.34 12372
3321.88 11975
3322.42 11912
3322.97 11803
3323.51 12172
3324.05 12548
3324.60 12614
3325.14 12906
3325.68 13197
3326.23 12893
3326.77 12869
3327.32 13024
3327.86 12843
3328.40 12625
3328.95 12618
3329.49 11944
3330.04 11464
3330.58 11613
3331.13 11573
3331.67 11313
3332.21 11698
3332.76 11476
3333.30 11896
3333.85 12970
3334.39 13754
3334.94 15334
3335.48 17282
3336.03 19700
3336.57 22415
3337.12 25056
3337.66 27963
3338.21 30823
3338.75 32476
3339.30 34303
3339.84 35248
3340.39 35710
3340.93 34479
3341.48 33040
3342.02 31552
3342.57 29584
3343.11 26509
3343.66 23180
3344.20 20380
3344.75 17819
3345.29 15538
3345.84 14386
3346.38 12956
3346.93 12366
3347.47 11684
3348.02 11210
3348.57 11012
3349.11 10957
3349.66 10809
3350.20 10851
3350.75 11341
3351.30 11611
3351.84 11888
3352.39 12325
3352.93 12042
3353.48 12444
3354.03 13584
3354.57 13865
3355.12 14377
3355.66 14392
3356.21 14186
3356.76 14296
3357.30 13915
3357.85 13751
3358.40 12794
3358.94 12810
3359.49 12642
3360.04 12073
3360.58 11731
3361.13 11078
3361.68 10762
3362.22 10742
3362.77 10149
3363.32 10095
3363.86 10188
3364.41 9879
3364.96 9417
3365.50 9325
3366.05 9628
3366.60 9647
3367.15 9828
3367.69 10013
3368.24 10303
3368.79 10345
3369.34 10465
3369.88 10543
3370.43 10213
3370.98 10074
3371.53 10413
3372.07 9844
3372.62 9786
3373.17 10178
3373.72 10352
3374.26 10075
3374.81 10337
3375.36 10181
3375.91 10086
3376.46 10669
3377.00 10487
3377.55 10779
3378.10 10851
3378.65 10311
3379.20 10449
3379.74 10108
3380.29 10157
3380.84 9972
3381.39 9516
3381.94 9143
3382.49 8897
3383.04 9151
3383.58 9526
3384.13 9105
3384.68 9488
3385.23 9845
3385.78 9746
3386.33 9807
3386.88 9931
3387.43 10431
3387.97 10008
3388.52 9804
3389.07 9620
3389.62 9446
3390.17 9181
3390.72 8807
3391.27 8789
3391.82 8840
3392.37 8921
3392.92 8720
3393.47 8389
3394.01 8422
3394.56 8174
3395.11 8314
3395.66 8205
3396.21 8289
3396.76 8030
3397.31 8041
3397.86 7950
3398.41 7974
3398.96 8083
3399.51 7966
3400.06 7530
3400.61 7577
3401.16 7617
3401.71 7489
3402.26 7437
3402.81 7566
3403.36 7387
3403.91 7193
3404.46 7114
3405.01 7006
3405.56 6980
3406.11 7246
3406.66 7074
3407.21 7298
3407.76 7134
3408.32 7251
3408.87 6947
3409.42 6935
3409.97 7213
3410.52 7309
3411.07 7134
3411.62 7122
3412.17 7227
3412.72 7258
3413.27 7254
3413.82 7196
3414.37 7564
3414.93 7597
3415.48 7707
3416.03 7920
3416.58 7424
3417.13 7313
3417.68 8028
3418.23 7841
3418.78 7588
3419.34 7324
3419.89 7400
3420.44 7250
3420.99 7311
3421.54 7146
3422.09 6899
3422.65 7003
3423.20 7173
3423.75 7181
3424.30 7180
3424.85 7000
3425.40 6934
3425.96 7011
3426.51 7420
3427.06 7263
3427.61 7235
3428.17 6993
3428.72 7025
3429.27 7053
3429.82 6717
3430.37 6855
3430.93 7169
3431.48 6972
3432.03 6780
3432.58 6900
3433.14 6746
3433.69 6699
3434.24 6912
3434.79 6949
3435.35 6923
3435.90 6842
3436.45 6945
3437.01 6671
3437.56 6959
3438.11 6787
3438.66 7078
3439.22 7051
3439.77 7111
3440.32 7028
3440.88 7466
3441.43 7275
3441.98 6995
3442.54 7141
3443.09 7239
3443.64 7187
3444.20 7352
3444.75 7025
3445.30 6951
3445.86 7148
3446.41 6913
3446.97 7008
3447.52 6951
3448.07 6507
3448.63 6429
3449.18 6644
3449.73 6732
3450.29 6650
3450.84 6395
3451.40 6595
3451.95 6895
3452.50 6785
3453.06 6649
3453.61 6666
3454.17 6762
3454.72 6906
3455.28 6487
3455.83 6456
3456.38 6071
3456.94 6312
3457.49 6356
3458.05 6340
3458.60 6691
3459.16 6761
3459.71 6426
3460.27 6394
3460.82 6665
3461.38 6535
3461.93 6688
3462.49 6597
3463.04 6445
3463.60 6626
3464.15 6435
3464.71 6530
3465.26 6615
3465.82 6585
3466.37 6462
3466.93 6587
3467.48 6478
3468.04 6855
3468.59 6892
3469.15 6625
3469.70 6748
3470.26 6813
3470.82 7148
3471.37 7116
3471.93 7136
3472.48 7326
3473.04 6953
3473.59 7193
3474.15 7060
3474.71 7204
3475.26 7116
3475.82 7266
3476.37 7422
3476.93 7309
3477.49 7232
3478.04 7030
3478.60 6742
3479.16 6817
3479.71 6914
3480.27 7122
3480.82 7357
3481.38 7453
3481.94 7274
3482.49 7620
3483.05 7392
3483.61 7503
3484.16 7899
3484.72 7890
3485.28 7739
3485.83 7642
3486.39 7965
3486.95 7409
3487.50 7181
3488.06 7753
3488.62 8073
3489.18 7559
3489.73 7766
3490.29 8104
3490.85 8260
3491.40 8628
3491.96 8729
3492.52 9202
3493.08 9390
3493.63 9864
3494.19 10329
3494.75 10394
3495.31 10919
3495.86 11672
3496.42 11084
3496.98 10904
3497.54 11032
3498.09 10633
3498.65 10939
3499.21 10469
3499.77 10887
3500.33 11094
3500.88 10870
3501.44 11211
3502.00 11814
3502.56 12390
3503.12 12724
3503.67 13280
3504.23 13937
3504.79 14362
3505.35 14277
3505.91 14249
3506.47 14421
3507.03 14848
3507.58 15702
3508.14 15718
3508.70 15953
3509.26 15938
3509.82 16069
3510.38 15480
3510.94 14598
3511.49 13928
3512.05 12728
3512.61 12138
3513.17 11438
3513.73 10684
3514.29 9754
3514.85 8970
3515.41 8535
3515.97 8450
3516.53 8507
3517.09 8409
3517.64 8062
3518.20 8101
3518.76 8105
3519.32 7918
3519.88 7666
3520.44 7618
3521.00 7836
3521.56 7815
3522.12 7916
3522.68 8098
3523.24 8198
3523.80 8100
3524.36 8242
3524.92 8636
3525.48 8288
3526.04 8345
3526.60 8416
3527.16 8264
3527.72 8043
3528.28 8472
3528.84 8217
3529.40 8183
3529.96 7916
3530.52 7728
3531.08 7597
3531.64 7443
3532.20 7271
3532.76 7235
3533.32 7412
3533.89 7200
3534.45 7147
3535.01 7420
3535.57 7656
3536.13 7769
3536.69 7447
3537.25 7525
3537.81 7791
3538.37 7555
3538.93 7748
3539.49 7957
3540.06 8160
3540.62 8164
3541.18 8154
3541.74 8109
3542.30 7943
3542.86 8096
3543.42 7939
3543.98 7895
3544.55 7790
3545.11 7883
3545.67 8051
3546.23 7752
3546.79 7765
3547.35 7566
3547.92 7700
3548.48 7817
3549.04 7685
3549.60 7592
3550.16 7503
3550.72 7131
3551.29 7096
3551.85 7156
3552.41 6982
3552.97 7003
3553.54 6821
3554.10 6883
3554.66 6819
3555.22 6947
3555.78 7002
3556.35 7044
3556.91 7210
3557.47 7043
3558.03 7029
3558.60 7124
3559.16 7232
3559.72 6865
3560.29 6819
3560.85 6985
3561.41 6940
3561.97 7383
3562.54 7294
3563.10 7149
3563.66 7239
3564.23 6951
3564.79 6959
3565.35 7076
3565.91 7213
3566.48 7041
3567.04 6932
3567.60 7055
3568.17 6891
3568.73 6778
3569.29 7334
3569.86 7163
3570.42 7154
3570.99 7221
3571.55 7169
3572.11 7054
3572.68 6847
3573.24 7030
3573.80 7275
3574.37 7328
3574.93 7320
3575.50 7281
3576.06 7688
3576.62 7531
3577.19 7432
3577.75 7644
3578.32 7507
3578.88 7306
3579.44 7321
3580.01 7687
3580.57 7870
3581.14 7819
3581.70 7615
3582.27 7665
3582.83 7530
3583.40 7669
3583.96 7502
3584.52 7513
3585.09 7112
3585.65 7329
3586.22 7345
3586.78 7317
3587.35 7109
3587.91 7086
3588.48 7519
3589.04 7351
3589.61 7477
3590.17 7786
3590.74 7428
3591.30 7260
3591.87 7214
3592.43 7267
3593.00 7250
3593.56 6995
3594.13 6916
3594.70 7102
3595.26 7042
3595.83 6915
3596.39 7184
3596.96 7191
3597.52 6657
3598.09 6860
3598.65 6789
3599.22 7099
3599.79 6885
3600.35 6815
3600.92 7114
3601.48 7357
3602.05 7382
3602.62 7219
3603.18 7303
3603.75 7484
3604.32 7811
3604.88 7760
3605.45 7638
3606.01 7657
3606.58 7721
3607.15 7742
3607.71 7476
3608.28 7210
3608.85 7377
3609.41 7301
3609.98 6989
3610.55 6664
3611.11 6553
3611.68 6863
3612.25 6710
3612.81 6659
3613.38 6389
3613.95 6409
3614.51 6645
3615.08 6874
3615.65 6838
3616.22 7168
3616.78 7417
3617.35 8010
3617.92 8894
3618.48 9163
3619.05 9954
3619.62 11258
3620.19 12125
3620.75 12810
3621.32 13509
3621.89 14516
3622.46 14807
3623.02 15239
3623.59 14323
3624.16 13901
3624.73 13193
3625.30 11856
3625.86 11126
3626.43 10080
3627.00 9129
3627.57 8342
3628.14 7718
3628.70 7249
3629.27 6807
3629.84 6973
3630.41 6835
3630.98 6760
3631.55 6697
3632.11 6611
3632.68 6467
3633.25 6553
3633.82 6520
3634.39 6658
3634.96 6833
3635.52 6508
3636.09 6487
3636.66 6577
3637.23 6352
3637.80 6247
3638.37 6416
3638.94 6412
3639.51 6185
3640.08 6372
3640.64 6301
3641.21 6489
3641.78 6397
3642.35 6595
3642.92 6853
3643.49 7042
3644.06 7109
3644.63 7069
3645.20 6978
3645.77 7141
3646.34 7379
3646.91 7013
3647.48 7068
3648.05 7180
3648.62 7569
3649.19 7350
3649.76 7568
3650.33 7534
3650.90 7670
3651.47 7456
3652.03 7559
3652.60 7378
3653.17 7639
3653.75 7521
3654.32 7385
3654.89 7541
3655.46 7364
3656.03 7255
3656.60 7164
3657.17 7472
3657.74 7399
3658.31 7287
3658.88 7155
3659.45 7196
3660.02 7459
3660.59 7485
3661.16 7451
3661.73 7663
3662.30 7836
3662.87 7695
3663.44 7509
3664.01 7645
3664.59 7339
3665.16 7381
3665.73 6998
3666.30 6878
3666.87 6873
3667.44 6777
3668.01 6981
3668.58 6848
3669.15 6914
3669.73 6899
3670.30 6672
3670.87 6685
3671.44 6647
3672.01 6296
3672.58 6672
3673.15 6536
3673.73 6855
3674.30 6861
3674.87 6854
3675.44 6850
3676.01 6779
3676.58 7022
3677.16 6989
3677.73 6975
3678.30 7297
3678.87 7222
3679.44 7482
3680.02 7478
3680.59 7550
3681.16 7468
3681.73 7281
3682.31 6874
3682.88 6922
3683.45 6882
3684.02 6773
3684.60 6620
3685.17 6562
3685.74 6828
3686.31 6429
3686.89 6385
3687.46 6527
3688.03 6562
3688.60 6549
3689.18 6572
3689.75 6850
3690.32 7096
3690.90 7379
3691.47 7421
3692.04 7664
3692.61 8298
3693.19 7994
3693.76 7833
3694.33 8247
3694.91 8109
3695.48 7991
3696.05 7692
3696.63 7490
3697.20 7537
3697.77 7319
3698.35 7287
3698.92 7068
3699.50 6654
3700.07 6721
3700.64 6768
3701.22 6632
3701.79 6652
3702.36 6656
3702.94 6605
3703.51 6432
3704.09 6348
3704.66 6389
3705.23 6672
3705.81 6641
3706.38 6525
3706.96 6759
3707.53 6587
3708.11 6560
3708.68 6545
3709.25 6327
3709.83 6625
3710.40 6735
3710.98 6657
3711.55 6715
3712.13 6522
3712.70 6425
3713.28 6198
3713.85 6509
3714.43 6779
3715.00 6670
3715.58 6663
3716.15 6638
3716.73 6610
3717.30 6734
3717.88 6465
3718.45 6599
3719.03 6480
3719.60 6397
3720.18 6846
3720.75 6588
3721.33 6751
3721.90 6944
3722.48 6842
3723.05 6529
3723.63 6466
3724.20 6537
3724.78 6704
3725.36 6446
3725.93 6210
3726.51 6258
3727.08 6066
3727.66 6135
3728.23 6256
3728.81 6039
3729.39 6126
3729.96 6374
3730.54 6246
3731.11 6513
3731.69 6955
3732.27 7048
3732.84 7565
3733.42 7799
3734.00 7948
3734.57 8248
3735.15 8427
3735.72 8827
3736.30 8981
3736.88 8971
3737.45 9428
3738.03 9541
3738.61 9205
3739.18 9107
3739.76 8850
3740.34 8327
3740.92 8226
3741.49 7891
3742.07 7784
3742.65 7466
3743.22 7624
3743.80 6984
3744.38 6801
3744.95 6973
3745.53 6918
3746.11 6944
3746.69 7062
3747.26 6883
3747.84 6959
3748.42 7138
3749.00 7042
3749.57 6994
3750.15 7112
3750.73 7195
3751.31 7359
3751.88 7299
3752.46 7422
3753.04 7069
3753.62 7256
3754.19 7027
3754.77 7022
3755.35 6815
3755.93 6881
3756.51 6630
3757.08 6633
3757.66 6615
3758.24 6628
3758.82 6829
3759.40 7079
3759.98 7282
3760.55 7171
3761.13 7327
3761.71 7370
3762.29 7784
3762.87 7957
3763.45 8038
3764.03 8352
3764.60 7829
3765.18 7914
3765.76 7664
3766.34 7681
3766.92 7717
3767.50 7255
3768.08 7421
3768.66 7153
3769.24 7039
3769.81 6733
3770.39 6609
3770.97 6571
3771.55 6842
3772.13 6612
3772.71 6817
3773.29 6904
3773.87 6929
3774.45 6914
3775.03 6670
3775.61 7116
3776.19 7142
3776.77 7340
3777.35 7224
3777.93 7158
3778.51 7063
3779.09 7304
3779.67 7271
3780.25 7104
3780.83 7337
3781.41 6954
3781.99 6751
3782.57 6972
3783.15 6293
3783.73 6311
3784.31 6258
3784.89 6216
3785.47 5979
3786.05 6199
3786.63 6321
3787.21 6173
3787.79 6085
3788.37 6154
3788.95 6355
3789.53 6456
3790.11 6633
3790.69 6516
3791.27 6618
3791.85 6738
3792.43 6756
3793.01 6569
3793.59 6563
3794.18 6415
3794.76 6745
3795.34 6594
3795.92 6435
3796.50 6609
3797.08 6268
3797.66 6241
3798.24 6298
3798.83 6269
3799.41 6140
3799.99 6229
3800.57 5986
3801.15 5974
3801.73 6366
3802.31 6449
3802.90 6338
3803.48 6245
3804.06 6189
3804.64 6314
3805.22 6409
3805.80 6570
3806.39 6639
3806.97 6766
3807.55 6663
3808.13 6740
3808.71 6748
3809.30 7118
3809.88 7089
3810.46 7026
3811.04 6930
3811.63 6923
3812.21 7124
3812.79 6805
3813.37 7214
3813.95 7153
3814.54 7161
3815.12 7373
3815.70 6943
3816.29 6961
3816.87 6712
3817.45 6629
3818.03 6617
3818.62 6711
3819.20 6905
3819.78 6611
3820.36 6592
3820.95 6587
3821.53 6566
3822.11 6730
3822.70 6565
3823.28 6412
3823.86 6226
3824.45 6214
3825.03 6306
3825.61 6354
3826.20 6299
3826.78 5922
3827.36 6009
3827.95 6257
3828.53 6105
3829.11 6035
3829.70 5933
3830.28 5875
3830.87 6367
3831.45 6155
3832.03 6187
3832.62 6161
3833.20 6339
3833.79 6441
3834.37 6584
3834.95 6725
3835.54 7015
3836.12 6881
3836.71 6843
3837.29 6728
3837.87 6774
3838.46 6761
3839.04 6454
3839.63 6400
3840.21 6519
3840.80 6709
3841.38 6440
3841.97 6772
3842.55 6420
3843.13 6402
3843.72 6387
3844.30 6400
3844.89 6221
3845.47 6130
3846.06 6252
3846.64 6253
3847.23 6406
3847.81 6391
3848.40 6571
3848.98 6384
3849.57 6334
3850.15 6480
3850.74 6576
3851.33 6539
3851.91 6451
3852.50 6583
3853.08 6381
3853.67 6699
3854.25 6675
3854.84 6555
3855.42 6472
3856.01 6406
3856.60 6789
3857.18 7043
3857.77 6754
3858.35 6961
3858.94 7077
3859.52 7140
3860.11 7503
3860.70 7971
3861.28 8803
3861.87 9634
3862.45 10349
3863.04 11334
3863.63 12256
3864.21 13496
3864.80 14836
3865.39 15412
3865.97 15907
3866.56 15360
3867.15 15079
3867.73 14745
3868.32 13928
3868.91 12521
3869.49 12095
3870.08 11472
3870.67 10518
3871.25 9852
3871.84 9030
3872.43 8524
3873.01 8080
3873.60 8210
3874.19 7880
3874.77 8055
3875.36 7869
3875.95 7617
3876.54 7760
3877.12 8156
3877.71 7589
3878.30 7463
3878.89 7278
3879.47 7402
3880.06 7268
3880.65 7232
3881.24 7306
3881.82 6957
3882.41 6728
3883.00 6650
3883.59 6857
3884.17 6820
3884.76 6894
3885.35 6824
3885.94 6600
3886.53 6488
3887.11 6521
3887.70 6562
3888.29 6739
3888.88 6952
3889.47 6980
3890.05 6892
3890.64 7075
3891.23 7244
3891.82 6983
3892.41 7157
3893.00 7754
3893.59 7850
3894.17 7892
3894.76 8085
3895.35 8223
3895.94 8558
3896.53 8173
3897.12 8340
3897.71 8435
3898.30 8512
3898.88 8470
3899.47 8664
3900.06 8658
3900.65 8706
3901.24 8645
3901.83 8580
3902.42 8799
3903.01 8747
3903.60 8600
3904.19 8338
3904.78 7914
3905.37 7777
3905.95 7709
3906.54 7453
3907.13 7435
3907.72 7193
3908.31 7041
3908.90 6977
3909.49 6537
3910.08 6532
3910.67 6292
3911.26 6569
3911.85 6475
3912.44 6404
3913.03 6253
3913.62 6414
3914.21 6493
3914.80 6251
3915.39 6209
3915.98 6231
3916.57 6499
3917.16 6421
3917.75 6326
3918.34 6228
3918.93 6111
3919.52 6185
3920.12 6405
3920.71 6335
3921.30 6126
3921.89 5982
3922.48 6048
3923.07 6253
3923.66 6211
3924.25 6014
3924.84 6157
3925.43 6042
3926.02 6212
3926.61 6114
3927.20 5874
3927.80 5966
3928.39 6027
3928.98 6015
3929.57 5800
3930.16 6056
3930.75 6058
3931.34 5878
3931.94 5853
3932.53 5672
3933.12 5856
3933.71 5781
3934.30 5732
3934.89 5896
3935.48 6026
3936.08 6181
3936.67 6225
3937.26 6117
3937.85 5900
3938.44 5902
3939.04 6093
3939.63 6240
3940.22 6036
3940.81 5928
3941.40 5995
3942.00 6078
3942.59 6377
3943.18 6403
3943.77 6427
3944.37 6398
3944.96 6414
3945.55 6455
3946.14 6241
3946.74 6296
3947.33 6331
3947.92 6171
3948.51 6115
3949.11 5959
3949.70 6246
3950.29 5784
3950.88 5907
3951.48 5730
3952.07 5662
3952.66 5947
3953.26 5827
3953.85 5599
3954.44 5756
3955.04 5767
3955.63 5924
3956.22 5841
3956.82 5829
3957.41 5965
3958.00 6320
3958.60 6316
3959.19 6146
3959.78 5895
3960.38 5956
3960.97 6026
3961.56 5877
3962.16 5985
3962.75 5741
3963.34 5825
3963.94 5550
3964.53 5685
3965.13 5783
3965.72 5850
3966.31 6092
3966.91 6351
3967.50 6180
3968.10 6425
3968.69 6968
3969.28 7037
3969.88 6967
3970.47 7259
3971.07 7382
3971.66 7384
3972.26 7365
3972.85 6747
3973.45 6556
3974.04 6760
3974.63 6727
3975.23 6150
3975.82 6203
3976.42 6223
3977.01 6065
3977.61 5934
3978.20 5744
3978.80 5914
3979.39 6022
3979.99 6110
3980.58 5810
3981.18 6207
3981.77 6036
3982.37 5861
3982.96 6020
3983.56 6046
3984.15 6257
3984.75 6079
3985.35 5863
3985.94 5844
3986.54 6202
3987.13 6394
3987.73 5985
3988.32 6000
3988.92 6169
3989.51 6093
3990.11 5940
3990.71 5798
3991.30 5875
3991.90 5690
3992.49 5951
3993.09 5941
3993.69 6031
3994.28 5771
3994.88 5812
3995.47 6079
3996.07 6164
3996.67 5930
3997.26 6082
3997.86 6674
3998.46 6348
3999.05 6219
3999.65 6595
4000.25 6731
4000.84 6740
4001.44 6457
4002.04 6581
4002.63 6629
4003.23 6495
4003.83 6669
4004.42 6566
4005.02 6497
4005.62 6741
4006.21 6830
4006.81 6697
4007.41 6706
4008.01 7073
4008.60 6678
4009.20 6826
4009.80 6624
4010.39 6845
4010.99 6969
4011.59 7067
4012.19 6813
4012.78 6702
4013.38 6622
4013.98 6735
4014.58 6894
4015.17 7281
4015.77 6994
4016.37 7198
4016.97 7431
4017.57 7554
4018.16 7685
4018.76 8036
4019.36 7971
4019.96 8433
4020.56 8679
4021.15 8995
4021.75 9131
4022.35 8836
4022.95 8679
4023.55 8357
4024.14 8017
4024.74 7852
4025.34 7045
4025.94 7028
4026.54 6743
4027.14 6680
4027.74 6503
4028.33 6713
4028.93 6639
4029.53 6424
4030.13 6614
4030.73 6739
4031.33 6688
4031.93 6543
4032.53 6659
4033.12 6996
4033.72 6833
4034.32 6815
4034.92 6880
4035.52 6737
4036.12 6832
4036.72 6572
4037.32 6609
4037.92 6642
4038.52 6409
4039.12 6232
4039.72 6001
4040.32 6182
4040.92 6269
4041.52 6085
4042.12 6189
4042.71 5974
4043.31 5880
4043.91 6164
4044.51 6112
4045.11 5844
4045.71 6029
4046.31 6172
4046.91 5987
4047.51 6143
4048.11 6128
4048.71 5996
4049.31 5950
4049.91 5859
4050.52 5966
4051.12 5863
4051.72 6099
4052.32 6174
4052.92 6041
4053.52 5985
4054.12 6075
4054.72 6256
4055.32 6169
4055.92 6257
4056.52 6131
4057.12 6330
4057.72 6367
4058.32 6546
4058.92 6257
4059.52 6137
4060.13 6452
4060.73 6244
4061.33 5979
4061.93 6010
4062.53 5945
4063.13 5908
4063.73 5615
4064.33 5494
4064.94 5699
4065.54 5760
4066.14 5432
4066.74 5614
4067.34 5696
4067.94 5832
4068.54 5800
4069.15 5707
4069.75 5695
4070.35 5836
4070.95 5736
4071.55 5804
4072.16 5877
4072.76 5975
4073.36 5675
4073.96 5715
4074.56 6019
4075.17 5995
4075.77 5870
4076.37 5880
4076.97 5745
4077.57 5689
4078.18 5824
4078.78 6102
4079.38 6017
4079.98 5994
4080.59 5770
4081.19 5795
4081.79 5777
4082.39 5642
4083.00 5643
4083.60 5738
4084.20 5506
4084.81 5502
4085.41 5773
4086.01 5835
4086.61 5937
4087.22 5803
4087.82 5906
4088.42 5728
4089.03 5883
4089.63 6015
4090.23 5995
4090.84 5893
4091.44 5759
4092.04 6074
4092.65 6270
4093.25 6154
4093.85 6359
4094.46 6770
4095.06 6981
4095.66 7491
4096.27 7963
4096.87 8369
4097.48 8475
4098.08 9379
4098.68 9520
4099.29 9688
4099.89 9546
4100.49 9595
4101.10 9108
4101.70 8606
4102.31 8490
4102.91 7720
4103.52 7289
4104.12 6906
4104.72 6399
4105.33 6204
4105.93 6019
4106.54 5942
4107.14 5952
4107.75 5846
4108.35 6137
4108.96 6086
4109.56 5984
4110.16 5874
4110.77 6110
4111.37 6187
4111.98 6200
4112.58 6156
4113.19 6564
4113.79 6890
4114.40 6956
4115.00 6966
4115.61 7113
4116.21 6963
4116.82 6773
4117.42 6479
4118.03 6598
4118.64 6271
4119.24 6186
4119.85 6209
4120.45 6239
4121.06 5875
4121.66 5763
4122.27 5938
4122.87 5781
4123.48 5570
4124.09 5743
4124.69 5776
4125.30 5637
4125.90 5658
4126.51 5957
4127.11 5973
4127.72 6046
4128.33 6000
4128.93 6047
4129.54 5611
4130.14 6009
4130.75 6011
4131.36 6044
4131.96 5947
4132.57 5792
4133.18 6044
4133.78 5898
4134.39 5925
4135.00 5906
4135.60 6109
4136.21 6229
4136.82 6056
4137.42 6212
4138.03 6150
4138.64 6262
4139.24 6367
4139.85 6208
4140.46 6317
4141.06 6158
4141.67 6455
4142.28 6267
4142.88 6248
4143.49 6474
4144.10 6182
4144.71 6281
4145.31 6519
4145.92 6293
4146.53 6199
4147.14 5963
4147.74 6063
4148.35 6133
4148.96 6114
4149.57 5615
4150.17 5647
4150.78 5861
4151.39 6038
4152.00 5794
4152.60 5663
4153.21 5774
4153.82 5480
4154.43 5409
4155.04 5545
4155.64 5528
4156.25 5658
4156.86 5776
4157.47 5557
4158.08 5391
4158.69 5460
4159.29 5453
4159.90 5193
4160.51 5309
4161.12 5455
4161.73 5238
4162.34 4999
4162.94 5120
4163.55 5266
4164.16 5088
4164.77 5295
4165.38 5191
4165.99 5480
4166.60 5444
4167.21 5367
4167.81 5581
4168.42 5434
4169.03 5422
4169.64 5417
4170.25 5304
4170.86 5361
4171.47 5626
4172.08 5596
4172.69 5445
4173.30 5429
4173.91 5564
4174.52 5612
4175.13 5707
4175.74 5683
4176.34 5412
4176.95 5423
4177.56 5638
4178.17 5602
4178.78 5386
4179.39 5637
4180.00 5586
4180.61 5663
4181.22 5675
4181.83 5464
4182.44 5685
4183.05 5657
4183.66 5606
4184.27 5665
4184.88 5563
4185.49 5536
4186.10 5621
4186.71 5471
4187.32 5235
4187.93 5310
4188.55 5375
4189.16 5547
4189.77 5400
4190.38 5334
4190.99 5254
4191.60 5305
4192.21 5575
4192.82 5530
4193.43 5515
4194.04 5301
4194.65 5532
4195.26 5371
4195.87 5648
4196.49 6007
4197.10 5984
4197.71 6014
4198.32 6007
4198.93 6253
4199.54 6235
4200.15 6354
4200.76 6480
4201.38 6091
4201.99 6371
4202.60 6012
4203.21 5889
4203.82 5699
4204.43 5914
4205.04 6049
4205.66 5970
4206.27 6018
4206.88 5882
4207.49 5743
4208.10 5571
4208.72 5528
4209.33 5826
4209.94 5308
4210.55 5307
4211.16 5438
4211.78 5539
4212.39 5367
4213.00 5580
4213.61 5710
4214.22 5710
4214.84 5801
4215.45 5711
4216.06 5591
4216.67 5760
4217.29 5888
4217.90 5950
4218.51 5945
4219.13 6090
4219.74 6462
4220.35 6520
4220.96 6508
4221.58 6688
4222.19 7053
4222.80 7086
4223.42 7406
4224.03 7643
4224.64 8009
4225.25 8397
4225.87 8942
4226.48 9343
4227.09 9748
4227.71 9918
4228.32 10014
4228.93 9874
4229.55 9927
4230.16 10017
4230.77 9752
4231.39 9759
4232.00 9281
4232.62 9108
4233.23 9505
4233.84 9239
4234.46 8753
4235.07 8535
4235.68 8439
4236.30 8268
4236.91 8452
4237.53 8268
4238.14 8448
4238.75 8320
4239.37 7760
4239.98 7634
4240.60 7578
4241.21 7347
4241.83 7445
4242.44 7506
4243.05 7088
4243.67 6798
4244.28 6715
4244.90 6550
4245.51 6356
4246.13 6171
4246.74 5918
4247.36 5801
4247.97 6050
4248.59 6120
4249.20 6291
4249.82 6215
4250.43 6052
4251.05 6245
4251.66 6109
4252.28 5956
4252.89 6245
4253.51 6425
4254.12 6168
4254.74 6150
4255.35 6323
4255.97 6242
4256.58 6048
4257.20 5912
4257.81 6196
4258.43 6124
4259.05 6186
4259.66 6065
4260.28 5994
4260.89 6250
4261.51 6249
4262.12 6019
4262.74 6155
4263.36 6075
4263.97 5798
4264.59 6027
4265.20 6193
4265.82 6248
4266.44 6051
4267.05 6091
4267.67 6469
4268.28 6198
4268.90 6452
4269.52 6372
4270.13 6448
4270.75 6613
4271.37 6616
4271.98 6556
4272.60 6476
4273.22 6591
4273.83 6480
4274.45 6397
4275.07 6178
4275.68 6092
4276.30 6355
4276.92 6164
4277.53 5965
4278.15 5828
4278.77 5805
4279.38 5661
4280.00 5756
4280.62 5623
4281.24 5616
4281.85 5465
4282.47 5444
4283.09 5324
4283.70 5313
4284.32 5378
4284.94 5372
4285.56 5797
4286.17 5371
4286.79 5485
4287.41 5399
4288.03 5477
4288.65 5546
4289.26 5553
4289.88 5541
4290.50 5867
4291.12 5654
4291.73 5580
4292.35 5635
4292.97 5420
4293.59 5753
4294.21 5665
4294.83 5384
4295.44 5608
4296.06 5699
4296.68 5641
4297.30 5542
4297.92 5838
4298.54 5659
4299.15 5607
4299.77 5640
4300.39 5600
4301.01 5528
4301.63 5372
4302.25 5535
4302.87 5488
4303.48 5557
4304.10 5458
4304.72 5452
4305.34 5594
4305.96 5714
4306.58 5809
4307.20 5624
4307.82 5625
4308.44 5618
4309.06 5708
4309.67 5370
4310.29 5627
4310.91 5910
4311.53 6027
4312.15 6259
4312.77 6390
4313.39 6239
4314.01 6338
4314.63 6418
4315.25 6752
4315.87 6545
4316.49 6363
4317.11 6398
4317.73 6168
4318.35 6145
4318.97 6038
4319.59 5837
4320.21 5736
4320.83 5688
4321.45 5787
4322.07 5640
4322.69 5411
4323.31 5717
4323.93 5378
4324.55 5245
4325.17 5407
4325.79 5560
4326.41 5803
4327.03 5612
4327.65 5750
4328.27 5868
4328.89 5807
4329.51 5633
4330.13 5968
4330.76 5836
4331.38 5947
4332.00 5918
4332.62 5828
4333.24 5742
4333.86 5579
4334.48 5366
4335.10 5356
4335.72 5316
4336.34 5282
4336.97 5371
4337.59 5521
4338.21 5467
4338.83 5778
4339.45 5633
4340.07 5399
4340.69 5397
4341.31 5641
4341.94 5747
4342.56 5746
4343.18 5847
4343.80 6106
4344.42 5901
4345.04 5808
4345.67 5816
4346.29 6083
4346.91 6404
4347.53 6622
4348.15 6500
4348.78 6943
4349.40 6792
4350.02 7158
4350.64 7241
4351.26 7257
4351.89 7465
4352.51 7429
4353.13 7153
4353.75 6878
4354.38 6803
4355.00 6548
4355.62 6248
4356.24 6167
4356.87 6055
4357.49 5770
4358.11 5700
4358.74 5727
4359.36 5695
4359.98 5652
4360.60 5530
4361.23 5718
4361.85 5812
4362.47 5689
4363.10 5434
4363.72 5636
4364.34 5714
4364.97 5708
4365.59 5728
4366.21 5767
4366.83 5779
4367.46 5546
4368.08 5709
4368.71 5703
4369.33 5868
4369.95 6093
4370.58 5744
4371.20 5474
4371.82 5654
4372.45 5880
4373.07 5604
4373.69 5512
4374.32 5619
4374.94 5463
4375.57 5402
4376.19 5573
4376.81 5547
4377.44 5707
4378.06 5916
4378.69 5744
4379.31 5709
4379.94 5943
4380.56 5813
4381.18 5785
4381.81 5884
4382.43 5868
4383.06 5864
4383.68 5726
4384.31 5893
4384.93 6192
4385.56 6280
4386.18 6113
4386.81 6166
4387.43 6181
4388.05 6159
4388.68 6247
4389.30 6423
4389.93 6604
4390.55 6741
4391.18 6834
4391.81 6763
4392.43 7307
4393.06 7546
4393.68 7682
4394.31 7971
4394.93 8146
4395.56 8010
4396.18 8084
4396.81 8138
4397.43 7933
4398.06 7994
4398.68 7959
4399.31 7621
4399.94 7562
4400.56 8059
4401.19 8186
4401.81 8688
4402.44 8904
4403.06 8871
4403.69 8711
4404.32 8460
4404.94 8519
4405.57 8471
4406.20 8714
4406.82 8425
4407.45 8157
4408.07 8197
4408.70 8184
4409.33 7701
4409.95 8122
4410.58 8517
4411.21 8121
4411.83 8312
4412.46 8563
4413.09 8241
4413.71 7791
4414.34 7722
4414.97 7776
4415.59 7922
4416.22 7983
4416.85 7798
4417.47 7473
4418.10 7720
4418.73 7551
4419.35 7656
4419.98 7521
4420.61 7517
4421.24 7310
4421.86 7143
4422.49 7023
4423.12 7192
4423.75 6801
4424.37 7008
4425.00 6838
4425.63 6716
4426.26 6852
4426.88 6348
4427.51 6583
4428.14 6631
4428.77 6581
4429.39 6507
4430.02 6311
4430.65 6026
4431.28 6232
4431.91 6376
4432.53 6442
4433.16 6312
4433.79 6119
4434.42 6221
4435.05 6153
4435.67 6377
4436.30 5989
4436.93 6077
4437.56 6136
4438.19 6132
4438.82 5833
4439.44 5838
4440.07 5621
4440.70 5911
4441.33 5942
4441.96 6013
4442.59 5730
4443.22 5652
4443.85 5732
4444.47 5568
4445.10 5515
4445.73 5428
4446.36 5462
4446.99 5542
4447.62 5450
4448.25 5258
4448.88 5360
4449.51 5304
4450.14 5477
4450.77 5480
4451.39 5490
4452.02 5437
4452.65 5516
4453.28 5516
4453.91 5331
4454.54 5119
4455.17 5191
4455.80 5453
4456.43 5299
4457.06 5481
4457.69 5449
4458.32 5403
4458.95 5331
4459.58 5490
4460.21 5372
4460.84 5438
4461.47 5342
4462.10 5378
4462.73 5013
4463.36 4891
4463.99 5234
4464.62 5155
4465.25 5147
4465.88 5169
4466.51 5303
4467.14 5115
4467.77 4887
4468.40 4898
4469.03 4877
4469.67 4940
4470.30 4904
4470.93 4767
4471.56 4809
4472.19 4728
4472.82 4796
4473.45 4887
4474.08 4847
4474.71 4912
4475.34 4779
4475.97 4887
4476.61 4807
4477.24 4903
4477.87 4843
4478.50 4993
4479.13 4808
4479.76 4703
4480.39 4905
4481.02 4794
4481.66 4868
4482.29 4848
4482.92 4580
4483.55 4789
4484.18 4973
4484.81 5112
4485.45 4820
4486.08 4857
4486.71 5069
4487.34 4856
4487.97 5093
4488.61 5191
4489.24 4943
4489.87 5163
4490.50 4973
4491.13 5126
4491.77 5211
4492.40 5149
4493.03 5211
4493.66 5145
4494.30 5132
4494.93 5132
4495.56 5131
4496.19 4863
4496.83 5027
4497.46 4989
4498.09 4976
4498.72 4902
4499.36 4819
4499.99 4932
4500.62 5059
4501.25 5064
4501.89 4755
4502.52 4947
4503.15 5129
4503.79 5306
4504.42 5557
4505.05 5415
4505.69 5515
4506.32 5679
4506.95 5931
4507.59 5839
4508.22 5417
4508.85 5713
4509.49 5642
4510.12 5406
4510.75 5367
4511.39 5607
4512.02 5172
4512.65 5214
4513.29 5023
4513.92 4986
4514.56 5080
4515.19 4982
4515.82 5036
4516.46 4968
4517.09 4857
4517.73 5055
4518.36 5123
4518.99 5086
4519.63 5070
4520.26 5315
4520.90 5199
4521.53 5313
4522.16 5231
4522.80 5034
4523.43 5094
4524.07 5149
4524.70 5132
4525.34 5071
4525.97 5039
4526.61 5231
4527.24 5340
4527.88 5320
4528.51 5568
4529.15 5779
4529.78 6081
4530.42 6500
4531.05 7083
4531.69 7754
4532.32 8167
4532.96 9218
4533.59 9745
4534.23 10800
4534.86 12139
4535.50 12922
4536.13 13115
4536.77 13693
4537.40 13241
4538.04 12774
4538.67 12467
4539.31 10844
4539.94 9384
4540.58 8473
4541.22 7633
4541.85 6877
4542.49 6588
4543.12 6059
4543.76 5699
4544.40 5620
4545.03 5498
4545.67 5318
4546.30 5048
4546.94 4997
4547.58 5144
4548.21 5343
4548.85 5021
4549.48 5116
4550.12 4771
4550.76 4784
4551.39 4695
4552.03 4506
4552.67 4836
4553.30 4890
4553.94 5007
4554.58 5018
4555.21 4788
4555.85 5219
4556.49 5321
4557.12 5502
4557.76 5632
4558.40 5611
4559.03 5614
4559.67 5229
4560.31 5311
4560.94 5507
4561.58 5511
4562.22 5449
4562.86 5492
4563.49 5158
4564.13 5339
4564.77 5482
4565.41 5389
4566.04 5457
4566.68 5184
4567.32 5522
4567.96 5724
4568.59 5541
4569.23 5633
4569.87 5693
4570.51 5942
4571.14 6180
4571.78 6205
4572.42 5896
4573.06 5948
4573.70 6287
4574.33 6057
4574.97 6019
4575.61 6101
4576.25 6006
4576.89 5673
4577.52 5589
4578.16 5739
4578.80 5360
4579.44 5267
4580.08 5069
4580.72 4956
4581.35 5042
4581.99 4874
4582.63 4907
4583.27 4945
4583.91 4905
4584.55 4792
4585.19 4763
4585.83 4696
4586.46 4676
4587.10 4877
4587.74 4666
4588.38 4809
4589.02 4826
4589.66 4658
4590.30 4554
4590.94 4444
4591.58 4620
4592.22 4794
4592.85 4670
4593.49 4755
4594.13 4679
4594.77 4636
4595.41 4576
4596.05 4596
4596.69 4834
4597.33 4729
4597.97 4586
4598.61 4574
4599.25 4353
4599.89 4394
4600.53 4414
4601.17 4420
4601.81 4469
4602.45 4529
4603.09 4536
4603.73 4442
4604.37 4475
4605.01 4555
4605.65 4495
4606.29 4526
4606.93 4730
4607.57 4528
4608.21 4688
4608.85 4686
4609.49 4780
4610.13 4868
4610.77 4732
4611.41 4833
4612.05 4966
4612.70 4745
4613.34 4880
4613.98 4895
4614.62 4793
4615.26 4586
4615.90 4729
4616.54 4660
4617.18 4454
4617.82 4507
4618.46 4395
4619.10 4734
4619.75 4680
4620.39 4770
4621.03 4662
4621.67 4585
4622.31 4683
4622.95 4334
4623.59 4315
4624.24 4504
4624.88 4502
4625.52 4612
4626.16 4762
4626.80 4534
4627.44 4387
4628.09 4339
4628.73 4334
4629.37 4299
4630.01 4335
4630.65 4480
4631.29 4427
4631.94 4284
4632.58 4468
4633.22 4319
4633.86 4535
4634.51 4564
4635.15 4454
4635.79 4325
4636.43 4248
4637.07 4286
4637.72 4596
4638.36 4499
4639.00 4759
4639.64 4708
4640.29 4890
4640.93 4930
4641.57 4921
4642.21 5000
4642.86 5024
4643.50 4994
4644.14 5064
4644.79 4908
4645.43 5005
4646.07 4543
4646.72 4569
4647.36 4722
4648.00 4541
4648.64 4518
4649.29 4496
4649.93 4349
4650.57 4213
4651.22 4119
4651.86 4355
4652.50 4343
4653.15 4483
4653.79 4417
4654.44 4573
4655.08 4490
4655.72 4442
4656.37 4671
4657.01 4793
4657.65 4621
4658.30 4704
4658.94 4744
4659.59 4611
4660.23 4457
4660.87 4239
4661.52 4394
4662.16 4371
4662.81 4329
4663.45 4297
4664.09 4056
4664.74 4166
4665.38 3983
4666.03 4188
4666.67 3931
4667.32 4184
4667.96 4226
4668.61 4103
4669.25 4028
4669.89 4165
4670.54 4250
4671.18 4096
4671.83 4140
4672.47 4266
4673.12 4307
4673.76 4236
4674.41 4198
4675.05 4267
4675.70 4357
4676.34 3928
4676.99 4113
4677.63 3968
4678.28 3940
4678.92 4115
4679.57 4307
4680.22 4334
4680.86 4316
4681.51 4261
4682.15 4125
4682.80 4082
4683.44 4203
4684.09 4154
4684.73 4088
4685.38 4235
4686.03 4052
4686.67 4076
4687.32 4151
4687.96 4022
4688.61 4108
4689.25 4147
4689.90 4127
4690.55 4072
4691.19 4135
4691.84 4097
4692.49 4272
4693.13 4149
4693.78 3907
4694.42 3991
4695.07 4087
4695.72 3850
4696.36 3948
4697.01 4036
4697.66 3926
4698.30 3964
4698.95 4240
4699.60 4245
4700.24 4145
4700.89 3912
4701.54 4165
4702.18 4180
4702.83 4098
4703.48 4364
4704.12 4175
4704.77 3944
4705.42 3891
4706.07 4087
4706.71 4138
4707.36 4044
4708.01 3906
4708.66 4131
4709.30 4274
4709.95 3982
4710.60 3829
4711.24 3959
4711.89 4345
4712.54 3994
4713.19 4047
4713.84 4118
4714.48 4306
4715.13 4288
4715.78 4224
4716.43 4235
4717.07 4218
4717.72 4163
4718.37 4159
4719.02 4151
4719.67 4048
4720.31 4139
4720.96 4180
4721.61 4348
4722.26 4303
4722.91 4312
4723.56 4453
4724.20 4801
4724.85 4572
4725.50 4539
4726.15 4624
4726.80 4660
4727.45 4672
4728.10 4893
4728.74 4500
4729.39 4878
4730.04 4903
4730.69 4814
4731.34 4700
4731.99 4531
4732.64 4693
4733.29 4665
4733.94 4527
4734.58 4233
4735.23 4206
4735.88 4339
4736.53 4288
4737.18 4068
4737.83 3940
4738.48 3941
4739.13 4286
4739.78 4131
4740.43 3976
4741.08 4082
4741.73 4038
4742.38 4244
4743.03 4219
4743.68 4286
4744.33 4246
4744.98 4269
4745.63 4336
4746.28 4641
4746.93 4757
4747.58 4564
4748.23 4483
4748.88 4379
4749.53 4281
4750.18 4441
4750.83 4326
4751.48 4408
4752.13 4583
4752.78 4399
4753.43 4588
4754.08 4539
4754.73 4676
4755.38 4862
4756.03 4722
4756.68 4802
4757.33 4781
4757.98 4709
4758.63 4813
4759.28 4580
4759.93 4586
4760.59 4478
4761.24 4417
4761.89 4366
4762.54 4337
4763.19 4437
4763.84 4313
4764.49 4427
4765.14 4341
4765.79 4088
4766.45 4161
4767.10 4279
4767.75 4207
4768.40 4275
4769.05 4116
4769.70 3885
4770.35 4113
4771.01 4099
4771.66 4188
4772.31 4163
4772.96 4305
4773.61 4209
4774.26 4168
4774.92 4251
4775.57 3921
4776.22 4059
4776.87 4081
4777.52 4117
4778.18 4150
4778.83 4169
4779.48 3890
4780.13 3864
4780.79 3818
4781.44 3832
4782.09 3975
4782.74 3802
4783.40 3906
4784.05 4095
4784.70 3946
4785.35 4158
4786.01 3986
4786.66 4007
4787.31 4033
4787.96 4071
4788.62 4146
4789.27 3907
4789.92 3958
4790.58 4137
4791.23 3846
4791.88 3989
4792.53 3914
4793.19 4091
4793.84 3980
4794.49 4178
4795.15 4012
4795.80 4109
4796.45 4154
4797.11 4043
4797.76 4043
4798.41 4062
4799.07 4035
4799.72 3907
4800.37 4042
4801.03 3930
4801.68 3872
4802.34 4066
4802.99 3977
4803.64 3794
4804.30 3913
4804.95 3941
4805.61 4051
4806.26 3992
4806.91 3839
4807.57 4186
4808.22 4077
4808.88 3941
4809.53 3951
4810.18 4086
4810.84 4082
4811.49 3870
4812.15 3708
4812.80 3951
4813.46 4067
4814.11 3999
4814.77 4095
4815.42 4103
4816.07 3967
4816.73 3944
4817.38 4120
4818.04 3968
4818.69 4198
4819.35 4238
4820.00 4148
4820.66 4262
4821.31 4404
4821.97 4269
4822.62 4207
4823.28 4338
4823.93 4653
4824.59 4730
4825.24 4420
4825.90 4548
4826.56 4700
4827.21 4555
4827.87 4502
4828.52 4548
4829.18 4357
4829.83 4563
4830.49 4286
4831.14 4327
4831.80 4139
4832.46 4194
4833.11 4241
4833.77 4288
4834.42 4191
4835.08 4443
4835.74 4421
4836.39 4256
4837.05 4394
4837.70 4468
4838.36 4606
4839.02 4723
4839.67 4949
4840.33 5118
4840.99 5067
4841.64 5029
4842.30 5182
4842.96 5242
4843.61 5295
4844.27 5259
4844.92 5056
4845.58 4814
4846.24 4389
4846.90 4327
4847.55 4451
4848.21 4418
4848.87 4339
4849.52 4469
4850.18 4456
4850.84 4602
4851.49 4727
4852.15 4833
4852.81 4854
4853.47 4910
4854.12 4983
4854.78 5012
4855.44 5052
4856.09 4968
4856.75 5067
4857.41 4740
4858.07 4847
4858.72 4745
4859.38 4773
4860.04 4559
4860.70 4573
4861.36 4695
4862.01 4724
4862.67 4468
4863.33 4579
4863.99 4606
4864.64 4824
4865.30 4634
4865.96 4756
4866.62 4981
4867.28 4722
4867.94 4862
4868.59 4865
4869.25 4818
4869.91 4995
4870.57 4915
4871.23 4742
4871.89 4574
4872.54 4432
4873.20 4590
4873.86 4730
4874.52 4527
4875.18 4545
4875.84 4320
4876.50 4472
4877.16 4532
4877.81 4541
4878.47 4722
4879.13 4908
4879.79 4560
4880.45 4495
4881.11 4572
4881.77 4646
4882.43 4508
4883.09 4383
4883.75 4350
4884.41 4229
4885.06 4386
4885.72 4358
4886.38 4425
4887.04 4278
4887.70 4105
4888.36 3985
4889.02 4239
4889.68 4179
4890.34 4179
4891.00 3955
4891.66 4172
4892.32 4135
4892.98 4190
4893.64 4291
4894.30 4258
4894.96 4309
4895.62 4223
4896.28 4158
4896.94 4258
4897.60 4090
4898.26 4176
4898.92 4286
4899.58 4181
4900.24 4160
4900.90 4131
4901.56 4047
4902.22 4088
4902.88 3994
4903.54 4037
4904.21 3961
4904.87 3928
4905.53 3826
4906.19 4040
4906.85 4134
4907.51 3899
4908.17 3983
4908.83 3923
4909.49 4051
4910.15 3965
4910.81 3925
4911.48 4152
4912.14 3967
4912.80 3891
4913.46 3909
4914.12 3814
4914.78 3927
4915.44 3751
4916.11 3964
4916.77 4002
4917.43 3983
4918.09 4010
4918.75 3910
4919.41 3758
4920.07 3768
4920.74 3810
4921.40 3869
4922.06 3640
4922.72 3600
4923.38 3627
4924.05 3543
4924.71 3483
4925.37 3602
4926.03 3765
4926.69 3615
4927.36 3722
4928.02 3590
4928.68 3461
4929.34 3524
4930.01 3543
4930.67 3818
4931.33 3738
4931.99 3819
4932.66 3718
4933.32 3969
4933.98 3774
4934.64 3736
4935.31 3849
4935.97 3819
4936.63 3917
4937.30 3820
4937.96 3920
4938.62 3864
4939.28 3848
4939.95 3842
4940.61 3959
4941.27 3694
4941.94 3766
4942.60 3768
4943.26 3751
4943.93 3821
4944.59 3817
4945.25 3871
4945.92 3843
4946.58 4021
4947.24 3907
4947.91 4074
4948.57 4114
4949.23 3925
4949.90 4194
4950.56 4094
4951.23 3869
4951.89 3923
4952.55 3976
4953.22 3998
4953.88 3859
4954.55 3685
4955.21 3775
4955.87 3917
4956.54 3760
4957.20 3899
4957.87 3736
4958.53 3777
4959.20 3570
4959.86 3747
4960.52 3835
4961.19 3849
4961.85 3845
4962.52 3872
4963.18 3884
4963.85 3821
4964.51 3887
4965.18 3900
4965.84 4096
4966.51 3829
4967.17 3878
4967.84 4010
4968.50 4223
4969.17 3950
4969.83 4019
4970.50 4027
4971.16 4031
4971.83 4100
4972.49 4028
4973.16 3970
4973.82 3965
4974.49 3908
4975.15 3845
4975.82 3921
4976.48 3997
4977.15 4048
4977.82 4192
4978.48 4010
4979.15 4043
4979.81 4157
4980.48 4057
4981.14 4103
4981.81 4272
4982.48 4121
4983.14 4001
4983.81 3953
4984.47 4070
4985.14 3858
4985.81 4075
4986.47 4215
4987.14 4332
4987.81 4639
4988.47 4666
4989.14 4863
4989.80 5018
4990.47 5372
4991.14 5856
4991.80 6304
4992.47 6714
4993.14 7548
4993.80 7922
4994.47 7731
4995.14 7861
4995.80 7501
4996.47 7124
4997.14 6615
4997.80 6121
4998.47 5642
4999.14 5118
4999.81 4777
5000.47 4425
5001.14 4214
5001.81 4263
5002.47 4153
5003.14 4008
5003.81 4034
5004.48 4014
5005.14 3887
5005.81 3829
5006.48 4055
5007.15 4243
5007.81 4036
5008.48 3868
5009.15 3791
5009.82 3981
5010.49 4001
5011.15 3944
5011.82 3984
5012.49 3860
5013.16 4180
5013.83 4199
5014.49 4272
5015.16 4128
5015.83 4108
5016.50 4134
5017.17 4130
5017.83 4015
5018.50 4188
5019.17 4283
5019.84 4209
5020.51 4445
5021.18 4383
5021.84 4517
5022.51 4754
5023.18 4579
5023.85 4834
5024.52 5055
5025.19 5241
5025.86 5448
5026.53 5544
5027.19 5426
5027.86 5817
5028.53 5721
5029.20 5726
5029.87 5697
5030.54 5451
5031.21 5320
5031.88 5307
5032.55 5140
5033.22 5033
5033.89 4995
5034.56 4635
5035.23 4512
5035.89 4711
5036.56 4498
5037.23 4348
5037.90 4270
5038.57 4334
5039.24 4276
5039.91 4370
5040.58 4242
5041.25 4295
5041.92 4300
5042.59 4538
5043.26 4364
5043.93 4210
5044.60 4561
5045.27 4528
5045.94 4532
5046.61 4739
5047.28 4849
5047.95 4649
5048.62 4754
5049.29 4873
5049.96 4953
5050.63 4883
5051.31 4626
5051.98 4517
5052.65 4560
5053.32 4572
5053.99 4378
5054.66 4180
5055.33 4195
5056.00 4321
5056.67 4350
5057.34 4112
5058.01 4284
5058.68 4098
5059.35 4190
5060.03 4197
5060.70 4454
5061.37 4487
5062.04 4809
5062.71 4936
5063.38 5107
5064.05 4988
5064.72 4927
5065.40 4960
5066.07 4847
5066.74 4742
5067.41 4545
5068.08 4540
5068.75 4547
5069.43 4529
5070.10 4424
5070.77 4305
5071.44 4303
5072.11 4165
5072.79 4100
5073.46 4118
5074.13 4176
5074.80 4133
5075.47 4225
5076.15 4126
5076.82 4207
5077.49 4296
5078.16 4365
5078.83 4564
5079.51 4401
5080.18 4236
5080.85 4398
5081.52 4272
5082.20 4434
5082.87 4439
5083.54 4246
5084.22 4376
5084.89 4379
5085.56 4231
5086.23 4429
5086.91 4313
5087.58 4445
5088.25 4379
5088.93 4220
5089.60 4097
5090.27 4115
5090.94 4189
5091.62 4135
5092.29 4070
5092.96 4098
5093.64 4344
5094.31 4278
5094.98 4299
5095.66 4447
5096.33 4640
5097.00 4441
5097.68 4401
5098.35 4522
5099.03 4324
5099.70 4177
5100.37 4119
5101.05 4188
5101.72 4216
5102.39 4218
5103.07 4110
5103.74 4033
5104.42 4058
5105.09 4086
5105.77 4179
5106.44 4128
5107.11 4136
5107.79 4147
5108.46 4209
5109.14 4219
5109.81 4431
5110.49 4252
5111.16 4111
5111.83 4184
5112.51 4203
5113.18 4073
5113.86 3956
5114.53 3907
5115.21 3950
5115.88 3788
5116.56 3968
5117.23 3946
5117.91 3968
5118.58 3996
5119.26 4003
5119.93 3864
5120.61 3901
5121.28 4124
5121.96 4025
5122.63 4138
5123.31 4041
5123.98 3941
5124.66 3848
5125.33 3810
5126.01 3704
5126.69 3815
5127.36 3764
5128.04 4033
5128.71 4035
5129.39 3840
5130.06 4018
5130.74 4153
5131.42 4014
5132.09 3961
5132.77 3865
5133.44 3944
5134.12 3971
5134.79 4008
5135.47 3767
5136.15 3870
5136.82 3739
5137.50 3965
5138.18 3927
5138.85 3767
5139.53 3756
5140.20 3995
5140.88 3912
5141.56 3916
5142.23 4026
5142.91 4036
5143.59 4111
5144.26 3971
5144.94 3828
5145.62 3868
5146.29 4029
5146.97 3953
5147.65 3673
5148.33 3572
5149.00 3667
5149.68 3800
5150.36 3773
5151.03 3550
5151.71 3508
5152.39 3581
5153.06 3632
5153.74 3517
5154.42 3702
5155.10 3697
5155.77 3623
5156.45 3747
5157.13 3701
5157.81 3550
5158.48 3586
5159.16 3617
5159.84 3663
5160.52 3568
5161.20 3517
5161.87 3696
5162.55 3697
5163.23 3617
5163.91 3610
5164.58 3603
5165.26 3460
5165.94 3562
5166.62 3475
5167.30 3580
5167.98 3566
5168.65 3703
5169.33 3607
5170.01 3502
5170.69 3431
5171.37 3556
5172.05 3721
5172.72 3595
5173.40 3608
5174.08 3886
5174.76 3687
5175.44 3555
5176.12 3607
5176.80 3576
5177.48 3498
5178.15 3435
5178.83 3479
5179.51 3507
5180.19 3352
5180.87 3551
5181.55 3638
5182.23 3797
5182.91 3915
5183.59 3722
5184.27 3706
5184.95 3560
5185.63 3521
5186.30 3804
5186.98 3809
5187.66 3703
5188.34 3499
5189.02 3482
5189.70 3427
5190.38 3339
5191.06 3380
5191.74 3524
5192.42 3522
5193.10 3450
5193.78 3535
5194.46 3483
5195.14 3524
5195.82 3324
5196.50 3383
5197.18 3587
5197.86 3298
5198.54 3365
5199.22 3414
5199.90 3565
5200.58 3481
5201.26 3405
5201.94 3508
5202.62 3302
5203.31 3434
5203.99 3392
5204.67 3297
5205.35 3392
5206.03 3444
5206.71 3484
5207.39 3474
5208.07 3479
5208.75 3361
5209.43 3557
5210.11 3617
5210.79 3669
5211.48 3570
5212.16 3416
5212.84 3572
5213.52 3718
5214.20 3774
5214.88 3758
5215.56 3771
5216.24 3774
5216.93 3801
5217.61 3876
5218.29 3662
5218.97 3659
5219.65 3646
5220.33 3839
5221.02 3882
5221.70 3898
5222.38 3866
5223.06 3711
5223.74 3644
5224.42 3470
5225.11 3806
5225.79 3767
5226.47 3655
5227.15 3650
5227.83 3669
5228.52 3465
5229.20 3618
5229.88 3662
5230.56 3612
5231.25 3526
5231.93 3478
5232.61 3524
5233.29 3442
5233.98 3464
5234.66 3657
5235.34 3525
5236.02 3342
5236.71 3647
5237.39 3692
5238.07 3741
5238.76 3582
5239.44 3597
5240.12 3506
5240.80 3599
5241.49 3555
5242.17 3782
5242.85 3782
5243.54 3629
5244.22 3514
5244.90 3650
5245.59 3783
5246.27 3653
5246.95 3598
5247.64 3633
5248.32 3545
5249.00 3796
5249.69 3905
5250.37 4042
5251.05 4046
5251.74 3959
5252.42 3878
5253.11 3999
5253.79 4292
5254.47 4235
5255.16 4226
5255.84 4034
5256.53 3773
5257.21 4103
5257.89 3925
5258.58 3784
5259.26 3844
5259.95 3517
5260.63 3622
5261.32 3676
5262.00 3751
5262.68 3814
5263.37 3591
5264.05 3886
5264.74 3574
5265.42 3544
5266.11 4000
5266.79 3910
5267.48 3909
5268.16 3694
5268.85 3772
5269.53 3735
5270.22 3772
5270.90 3787
5271.59 3758
5272.27 3900
5272.96 3768
5273.64 4046
5274.33 3958
5275.01 3835
5275.70 3841
5276.38 3905
5277.07 3916
5277.75 3728
5278.44 3682
5279.12 3635
5279.81 3853
5280.49 3813
5281.18 3800
5281.87 3842
5282.55 3954
5283.24 3977
5283.92 4004
5284.61 4156
5285.30 4376
5285.98 4360
5286.67 4171
5287.35 4400
5288.04 4008
5288.73 4085
5289.41 4470
5290.10 4314
5290.78 4133
5291.47 4113
5292.16 4172
5292.84 4224
5293.53 4111
5294.22 4070
5294.90 4318
5295.59 4147
5296.28 4119
5296.96 4093
5297.65 4019
5298.34 4273
5299.02 4223
5299.71 4311
5300.40 4488
5301.08 4719
5301.77 4913
5302.46 5058
5303.14 5290
5303.83 5628
5304.52 6431
5305.21 6419
5305.89 6531
5306.58 7015
5307.27 6649
5307.96 6655
5308.64 6323
5309.33 6027
5310.02 5708
5310.71 5272
5311.39 4773
5312.08 4674
5312.77 4459
5313.46 4279
5314.14 4291
5314.83 4263
5315.52 4312
5316.21 4152
5316.89 4100
5317.58 4146
5318.27 3938
5318.96 4095
5319.65 4045
5320.34 3977
5321.02 4092
5321.71 4191
5322.40 4184
5323.09 4230
5323.78 4214
5324.47 4049
5325.15 4246
5325.84 4234
5326.53 4388
5327.22 4212
5327.91 4085
5328.60 4075
5329.29 4099
5329.97 4052
5330.66 3963
5331.35 3949
5332.04 4251
5332.73 4274
5333.42 3983
5334.11 4050
5334.80 4410
5335.49 4243
5336.18 4335
5336.87 4473
5337.55 4437
5338.24 4481
5338.93 4352
5339.62 4450
5340.31 4384
5341.00 4620
5341.69 4610
5342.38 4650
5343.07 4692
5343.76 4707
5344.45 4714
5345.14 4812
5345.83 4620
5346.52 4685
5347.21 4811
5347.90 4743
5348.59 4789
5349.28 4798
5349.97 5029
5350.66 5077
5351.35 5324
5352.04 5662
5352.73 5857
5353.42 6399
5354.11 6765
5354.80 6989
5355.49 7042
5356.18 7233
5356.87 7450
5357.56 7363
5358.25 6752
5358.94 6461
5359.64 5994
5360.33 5524
5361.02 5497
5361.71 5143
5362.40 4675
5363.09 4689
5363.78 4647
5364.47 4353
5365.16 4180
5365.85 4405
5366.55 4272
5367.24 4081
5367.93 4228
5368.62 4084
5369.31 4112
5370.00 4170
5370.69 4317
5371.38 4284
5372.08 4174
5372.77 4213
5373.46 4233
5374.15 4125
5374.84 4197
5375.53 4139
5376.23 3985
5376.92 3923
5377.61 3913
5378.30 3842
5378.99 3971
5379.69 4024
5380.38 4054
5381.07 3989
5381.76 4001
5382.45 4133
5383.15 4037
5383.84 4190
5384.53 4072
5385.22 3945
5385.92 4038
5386.61 4008
5387.30 4057
5387.99 4073
5388.69 4042
5389.38 3977
5390.07 3890
5390.76 4022
5391.46 4106
5392.15 4068
5392.84 4213
5393.54 4181
5394.23 4371
5394.92 4427
5395.61 4430
5396.31 4410
5397.00 4189
5397.69 3972
5398.39 4150
5399.08 3988
5399.77 4256
5400.47 4065
5401.16 3912
5401.85 4028
5402.55 3964
5403.24 3939
5403.93 3867
5404.63 3804
5405.32 3917
5406.02 3906
5406.71 3594
5407.40 3792
5408.10 3874
5408.79 3824
5409.48 3992
5410.18 4008
5410.87 4002
5411.57 4026
5412.26 3998
5412.95 4148
5413.65 3906
5414.34 3850
5415.04 3980
5415.73 3881
5416.43 3902
5417.12 3702
5417.82 3704
5418.51 3769
5419.20 3745
5419.90 3798
5420.59 3809
5421.29 3776
5421.98 3847
5422.68 3736
5423.37 3752
5424.07 3815
5424.76 3771
5425.46 3753
5426.15 3805
5426.85 3828
5427.54 3788
5428.24 3891
5428.93 3722
5429.63 3818
5430.32 3941
5431.02 3649
5431.71 3678
5432.41 3601
5433.10 3727
5433.80 3742
5434.50 3787
5435.19 3881
5435.89 3943
5436.58 3850
5437.28 3801
5437.97 3658
5438.67 3921
5439.37 3995
5440.06 3828
5440.76 3939
5441.45 3884
5442.15 3852
5442.85 3931
5443.54 3921
5444.24 3951
5444.93 4010
5445.63 4031
5446.33 3991
5447.02 4073
5447.72 3991
5448.42 4156
5449.11 4361
5449.81 4440
5450.51 4640
5451.20 4817
5451.90 4871
5452.60 4975
5453.29 4882
5453.99 5051
5454.69 5114
5455.38 4952
5456.08 4829
5456.78 4510
5457.47 4398
5458.17 4425
5458.87 4221
5459.57 4193
5460.26 4372
5460.96 4253
5461.66 4168
5462.35 4208
5463.05 4179
5463.75 4219
5464.45 4309
5465.14 4348
5465.84 4552
5466.54 4653
5467.24 4800
5467.93 4915
5468.63 5043
5469.33 4993
5470.03 5091
5470.73 4841
5471.42 4925
5472.12 5008
5472.82 4959
5473.52 4740
5474.22 4755
5474.91 4629
5475.61 4779
5476.31 4651
5477.01 4571
5477.71 4497
5478.40 4388
5479.10 4124
5479.80 4331
5480.50 4642
5481.20 4724
5481.90 4656
5482.60 4556
5483.29 4620
5483.99 4829
5484.69 4714
5485.39 5006
5486.09 4817
5486.79 4766
5487.49 4787
5488.19 4859
5488.89 4722
5489.58 4494
5490.28 4650
5490.98 4845
5491.68 4754
5492.38 4697
5493.08 4611
5493.78 4564
5494.48 4552
5495.18 4830
5495.88 4748
5496.58 4651
5497.28 4678
5497.98 4689
5498.68 4649
5499.38 4961
5500.08 4993
5500.78 5091
5501.48 5101
5502.18 5133
5502.88 5388
5503.58 5495
5504.28 5666
5504.98 5801
5505.68 6138
5506.38 6194
5507.08 6045
5507.78 5901
5508.48 5737
5509.18 5390
5509.88 5577
5510.58 5642
5511.28 5439
5511.98 5560
5512.68 5507
5513.38 5477
5514.08 5563
5514.78 5864
5515.48 5738
5516.18 5814
5516.88 5995
5517.58 6032
5518.28 6282
5518.99 6652
5519.69 6436
5520.39 6724
5521.09 6496
5521.79 6417
5522.49 6005
5523.19 5805
5523.89 5727
5524.59 5637
5525.30 5550
5526.00 5354
5526.70 5219
5527.40 4929
5528.10 5143
5528.80 5132
5529.50 5127
5530.21 4788
5530.91 4939
5531.61 4791
5532.31 4622
5533.01 4497
5533.72 4658
5534.42 4615
5535.12 4622
5535.82 4529
5536.52 4478
5537.23 4707
5537.93 4725
5538.63 4790
5539.33 4826
5540.03 4990
5540.74 4941
5541.44 4820
5542.14 4982
5542.84 4868
5543.55 4761
5544.25 4730
5544.95 4959
5545.65 4719
5546.36 4604
5547.06 4489
5547.76 4530
5548.47 4635
5549.17 4504
5549.87 4735
5550.57 4656
5551.28 4673
5551.98 4665
5552.68 4837
5553.39 4924
5554.09 4830
5554.79 4626
5555.50 4763
5556.20 4916
5556.90 4846
5557.61 4920
5558.31 4757
5559.01 4611
5559.72 4643
5560.42 4437
5561.12 4308
5561.83 4166
5562.53 4334
5563.23 4273
5563.94 4201
5564.64 4293
5565.35 4297
5566.05 4211
5566.75 4198
5567.46 4252
5568.16 4308
5568.87 4352
5569.57 4209
5570.27 4040
5570.98 4015
5571.68 4019
5572.39 4177
5573.09 4146
5573.80 4097
5574.50 4117
5575.21 4168
5575.91 4116
5576.61 4101
5577.32 4206
5578.02 4220
5578.73 4133
5579.43 4239
5580.14 4376
5580.84 4305
5581.55 4299
5582.25 4176
5582.96 4050
5583.66 4063
5584.37 4188
5585.07 4143
5585.78 3959
5586.48 3981
5587.19 4122
5587.89 3899
5588.60 3845
5589.30 4118
5590.01 4119
5590.72 3940
5591.42 3773
5592.13 3982
5592.83 4073
5593.54 3951
5594.24 4087
5594.95 4103
5595.66 3916
5596.36 3908
5597.07 3905
5597.77 3873
5598.48 3798
5599.18 3940
5599.89 3747
5600.60 3778
5601.30 3794
5602.01 3779
5602.72 3677
5603.42 3603
5604.13 3871
5604.83 3821
5605.54 3678
5606.25 3752
5606.95 3766
5607.66 3747
5608.37 3627
5609.07 3691
5609.78 3745
5610.49 3704
5611.19 3814
5611.90 3717
5612.61 3543
5613.31 3585
5614.02 3628
5614.73 3570
5615.44 3565
5616.14 3566
5616.85 3596
5617.56 3667
5618.26 3739
5618.97 3711
5619.68 3722
5620.39 3631
5621.09 3568
5621.80 3422
5622.51 3504
5623.22 3727
5623.92 3705
5624.63 3497
5625.34 3401
5626.05 3582
5626.75 3441
5627.46 3319
5628.17 3564
5628.88 3626
5629.59 3474
5630.29 3589
5631.00 3371
5631.71 3440
5632.42 3428
5633.13 3393
5633.83 3547
5634.54 3599
5635.25 3546
5635.96 3556
5636.67 3637
5637.38 3654
5638.08 3592
5638.79 3506
5639.50 3654
5640.21 3778
5640.92 3599
5641.63 3614
5642.34 3722
5643.05 3641
5643.75 3345
5644.46 3554
5645.17 3720
5645.88 3675
5646.59 3495
5647.30 3524
5648.01 3603
5648.72 3517
5649.43 3519
5650.14 3537
5650.85 3735
5651.55 3748
5652.26 3719
5652.97 3843
5653.68 3688
5654.39 3530
5655.10 3763
5655.81 3728
5656.52 3587
5657.23 3719
5657.94 3771
5658.65 3686
5659.36 3679
5660.07 3588
5660.78 3763
5661.49 3811
5662.20 3885
5662.91 3679
5663.62 3763
5664.33 3754
5665.04 3589
5665.75 3692
5666.46 3648
5667.17 3747
5667.88 3749
5668.59 3832
5669.30 3854
5670.01 3879
5670.72 3732
5671.43 3891
5672.14 4000
5672.85 3832
5673.57 3702
5674.28 3811
5674.99 4019
5675.70 3962
5676.41 3880
5677.12 3898
5677.83 3863
5678.54 3969
5679.25 3837
5679.96 3812
5680.68 3718
5681.39 3858
5682.10 3813
5682.81 3650
5683.52 3803
5684.23 3767
5684.94 3804
5685.65 3825
5686.37 3744
5687.08 3640
5687.79 3689
5688.50 3808
5689.21 3976
5689.92 3855
5690.64 3872
5691.35 3802
5692.06 3891
5692.77 3910
5693.48 3865
5694.20 3745
5694.91 3972
5695.62 3871
5696.33 3694
5697.04 3867
5697.76 3998
5698.47 3773
5699.18 3732
5699.89 3976
5700.61 3857
5701.32 3747
5702.03 3693
5702.74 3658
5703.46 3716
5704.17 3693
5704.88 3698
5705.59 3762
5706.31 3764
5707.02 3702
5707.73 3778
5708.45 3738
5709.16 3711
5709.87 3852
5710.58 3846
5711.30 3896
5712.01 3866
5712.72 3696
5713.44 3791
5714.15 3776
5714.86 3700
5715.58 3721
5716.29 3629
5717.00 3774
5717.72 3887
5718.43 4031
5719.14 4039
5719.86 3663
5720.57 3721
5721.28 3836
5722.00 3761
5722.71 3990
5723.43 3833
5724.14 3851
5724.85 3872
5725.57 3901
5726.28 3793
5727.00 3872
5727.71 3981
5728.42 4080
5729.14 3745
5729.85 3812
5730.57 3906
5731.28 3880
5732.00 3795
5732.71 3886
5733.42 4023
5734.14 4030
5734.85 4182
5735.57 4240
5736.28 4318
5737.00 4080
5737.71 4030
5738.43 4088
5739.14 3988
5739.86 4043
5740.57 4208
5741.29 4500
5742.00 4390
5742.72 4481
5743.43 4591
5744.15 4477
5744.86 4735
5745.58 4716
5746.29 4671
5747.01 4627
5747.72 4519
5748.44 4353
5749.15 4507
5749.87 4565
5750.58 4401
5751.30 4515
5752.02 4565
5752.73 4500
5753.45 4566
5754.16 4627
5754.88 4618
5755.59 4577
5756.31 4619
5757.03 4664
5757.74 4552
5758.46 4575
5759.17 4829
5759.89 4792
5760.61 4740
5761.32 4997
5762.04 5146
5762.76 5049
5763.47 5014
5764.19 5307
5764.90 5176
5765.62 5244
5766.34 5478
5767.05 5534
5767.77 5567
5768.49 5777
5769.20 6011
5769.92 6015
5770.64 5958
5771.35 6062
5772.07 6104
5772.79 5719
5773.51 5610
5774.22 5616
5774.94 5459
5775.66 5301
5776.37 5462
5777.09 5352
5777.81 5164
5778.53 5241
5779.24 5334
5779.96 5756
5780.68 5612
5781.39 5612
5782.11 5561
5782.83 5818
5783.55 6128
5784.26 6482
5784.98 6391
5785.70 6394
5786.42 6675
5787.14 6556
5787.85 6417
5788.57 6412
5789.29 6528
5790.01 6192
5790.73 5922
5791.44 5876
5792.16 6120
5792.88 6112
5793.60 6180
5794.32 6242
5795.03 6387
5795.75 6418
5796.47 6536
5797.19 6621
5797.91 6730
5798.63 6941
5799.35 7328
5800.06 7396
5800.78 8069
5801.50 8318
5802.22 8671
5802.94 9177
5803.66 9644
5804.38 10921
5805.10 12362
5805.81 14063
5806.53 15484
5807.25 16165
5807.97 16518
5808.69 16270
5809.41 15347
5810.13 14091
5810.85 12358
5811.57 11280
5812.29 10410
5813.01 9733
5813.73 9658
5814.45 9525
5815.17 9070
5815.88 9180
5816.60 8939
5817.32 9107
5818.04 9095
5818.76 8990
5819.48 8784
5820.20 9141
5820.92 9248
5821.64 9595
5822.36 9749
5823.08 8991
5823.80 8618
5824.52 8557
5825.24 8324
5825.96 8093
5826.68 7828
5827.40 7828
5828.12 7658
5828.84 7468
5829.57 7514
5830.29 7263
5831.01 7372
5831.73 7174
5832.45 7063
5833.17 6986
5833.89 7017
5834.61 6693
5835.33 6480
5836.05 6747
5836.77 6500
5837.49 6265
5838.21 6207
5838.94 6316
5839.66 6154
5840.38 5567
5841.10 5787
5841.82 5951
5842.54 6055
5843.26 5870
5843.98 5927
5844.70 5789
5845.43 5892
5846.15 5801
5846.87 5603
5847.59 5788
5848.31 5666
5849.03 5660
5849.76 5712
5850.48 5608
5851.20 5486
5851.92 5498
5852.64 5260
5853.36 5290
5854.09 5493
5854.81 5527
5855.53 5266
5856.25 5406
5856.97 5156
5857.70 5224
5858.42 5206
5859.14 5166
5859.86 5025
5860.59 5126
5861.31 5247
5862.03 5206
5862.75 5443
5863.48 5159
5864.20 5169
5864.92 4928
5865.64 5119
5866.37 5111
5867.09 5184
5867.81 5044
5868.54 4988
5869.26 4880
5869.98 4814
5870.70 4788
5871.43 4592
5872.15 4733
5872.87 4688
5873.60 4783
5874.32 4813
5875.04 4805
5875.77 4540
5876.49 4742
5877.21 4821
5877.94 4603
5878.66 4918
5879.38 4771
5880.11 4745
5880.83 4702
5881.55 4706
5882.28 4646
5883.00 4854
5883.73 4810
5884.45 4688
5885.17 4604
5885.90 4594
5886.62 4498
5887.34 4627
5888.07 4481
5888.79 4363
5889.52 4466
5890.24 4506
5890.97 4432
5891.69 4350
5892.41 4186
5893.14 4421
5893.86 4390
5894.59 4641
5895.31 4354
5896.04 4416
5896.76 4461
5897.49 4477
5898.21 4496
5898.93 4181
5899.66 4354
5900.38 4423
5901.11 4399
5901.83 4330
5902.56 4062
5903.28 4198
5904.01 4139
5904.73 4118
5905.46 4140
5906.18 4180
5906.91 4168
5907.64 4119
5908.36 4243
5909.09 4230
5909.81 4043
5910.54 4089
5911.26 4238
5911.99 4151
5912.71 4231
5913.44 4368
5914.16 4332
5914.89 4081
5915.62 4111
5916.34 4151
5917.07 4034
5917.79 4075
5918.52 3967
5919.25 4180
5919.97 3946
5920.70 4017
5921.42 4184
5922.15 4181
5922.88 4166
5923.60 4107
5924.33 4075
5925.05 4140
5925.78 4107
5926.51 4240
5927.23 4269
5927.96 4279
5928.69 4193
5929.41 4222
5930.14 4229
5930.87 4211
5931.59 4205
5932.32 4236
5933.05 4245
5933.77 4504
5934.50 4490
5935.23 4310
5935.95 4220
5936.68 4384
5937.41 4313
5938.14 4296
5938.86 4588
5939.59 4713
5940.32 4822
5941.04 4751
5941.77 5054
5942.50 5024
5943.23 4850
5943.95 4675
5944.68 4790
5945.41 4867
5946.14 4701
5946.87 4510
5947.59 4666
5948.32 4562
5949.05 4711
5949.78 4678
5950.50 4529
5951.23 4561
5951.96 4591
5952.69 4658
5953.42 4667
5954.14 4753
5954.87 4834
5955.60 4819
5956.33 4739
5957.06 4934
5957.79 4919
5958.51 4898
5959.24 5059
5959.97 4944
5960.70 4904
5961.43 4959
5962.16 4939
5962.88 4984
5963.61 4722
5964.34 4953
5965.07 4877
5965.80 4914
5966.53 4825
5967.26 4822
5967.99 4838
5968.72 5058
5969.44 5100
5970.17 5242
5970.90 5315
5971.63 5331
5972.36 5430
5973.09 5563
5973.82 5455
5974.55 5340
5975.28 5575
5976.01 5365
5976.74 5501
5977.47 5597
5978.20 5395
5978.93 5474
5979.66 5317
5980.39 5275
5981.12 5341
5981.85 5355
5982.58 5400
5983.31 5566
5984.04 5330
5984.77 5359
5985.50 5641
5986.23 5294
5986.96 5455
5987.69 5593
5988.42 5388
5989.15 5477
5989.88 5663
5990.61 5725
5991.34 5861
5992.07 5682
5992.80 5603
5993.53 5645
5994.26 5708
5994.99 5734
5995.72 5683
5996.45 5809
5997.18 5834
5997.91 5808
5998.64 5937
5999.37 5961
6000.11 5914
6000.84 6086
6001.57 6006
6002.30 5956
6003.03 5988
6003.76 5803
6004.49 5933
6005.22 6001
6005.95 5881
6006.69 5890
6007.42 5684
6008.15 5530
6008.88 5732
6009.61 5356
6010.34 5719
6011.07 6037
6011.81 6284
6012.54 6480
6013.27 6642
6014.00 6902
6014.73 7203
6015.46 8021
6016.20 8618
6016.93 8791
6017.66 8826
6018.39 8457
6019.12 8504
6019.86 8223
6020.59 7917
6021.32 7987
6022.05 7235
6022.79 6882
6023.52 6556
6024.25 6124
6024.98 5912
6025.72 5707
6026.45 5273
6027.18 5250
6027.91 5037
6028.65 5154
6029.38 5137
6030.11 5027
6030.84 5234
6031.58 4878
6032.31 4929
6033.04 5173
6033.78 5106
6034.51 5083
6035.24 4920
6035.98 4899
6036.71 4928
6037.44 5022
6038.17 4994
6038.91 5003
6039.64 4885
6040.37 4953
6041.11 5103
6041.84 4897
6042.58 4812
6043.31 4937
6044.04 4975
6044.78 4894
6045.51 5037
6046.24 5061
6046.98 5042
6047.71 5102
6048.44 4997
6049.18 5138
6049.91 5213
6050.65 5546
6051.38 5315
6052.11 5185
6052.85 5233
6053.58 5236
6054.32 5223
6055.05 5265
6055.79 5349
6056.52 5278
6057.25 5401
6057.99 5551
6058.72 5426
6059.46 5497
6060.19 5237
6060.93 5249
6061.66 5226
6062.40 5157
6063.13 5360
6063.87 5401
6064.60 5266
6065.34 5287
6066.07 5164
6066.81 5104
6067.54 5183
6068.28 5365
6069.01 5279
6069.75 5344
6070.48 5246
6071.22 5098
6071.95 5310
6072.69 5274
6073.42 5353
6074.16 5105
6074.89 5061
6075.63 5265
6076.36 5205
6077.10 5071
6077.84 5034
6078.57 4979
6079.31 4872
6080.04 4899
6080.78 4891
6081.51 4893
6082.25 4944
6082.99 5069
6083.72 5066
6084.46 5013
6085.20 4856
6085.93 4804
6086.67 4885
6087.40 5103
6088.14 4816
6088.88 4806
6089.61 4801
6090.35 4857
6091.09 4923
6091.82 4803
6092.56 4629
6093.30 4757
6094.03 4805
6094.77 5115
6095.51 4993
6096.24 4892
6096.98 4885
6097.72 4797
6098.45 4935
6099.19 4947
6099.93 4530
6100.66 4682
6101.40 4847
6102.14 4642
6102.87 4800
6103.61 4891
6104.35 4685
6105.09 4770
6105.82 4747
6106.56 4701
6107.30 4835
6108.04 4792
6108.77 4674
6109.51 4668
6110.25 4639
6110.99 4631
6111.72 4752
6112.46 4807
6113.20 4915
6113.94 5098
6114.68 4965
6115.41 4891
6116.15 4902
6116.89 5091
6117.63 4932
6118.37 4908
6119.10 4961
6119.84 4966
6120.58 4937
6121.32 4798
6122.06 5120
6122.80 5036
6123.53 4973
6124.27 4947
6125.01 4982
6125.75 4974
6126.49 5157
6127.23 5242
6127.97 5304
6128.70 5200
6129.44 5220
6130.18 5261
6130.92 5359
6131.66 5270
6132.40 5314
6133.14 5245
6133.88 5020
6134.62 5235
6135.35 5271
6136.09 5385
6136.83 5158
6137.57 5176
6138.31 5120
6139.05 5430
6139.79 5443
6140.53 5374
6141.27 5395
6142.01 5220
6142.75 5405
6143.49 5508
6144.23 5535
6144.97 5346
6145.71 5462
6146.45 5437
6147.19 5344
6147.93 5324
6148.67 5670
6149.41 5617
6150.15 5407
6150.89 5254
6151.63 5608
6152.37 5733
6153.11 5485
6153.85 5720
6154.59 5922
6155.33 5768
6156.07 5810
6156.81 6018
6157.55 5970
6158.29 6015
6159.03 6227
6159.77 6039
6160.51 6104
6161.25 6255
6161.99 6300
6162.73 6285
6163.47 6407
6164.22 6364
6164.96 6306
6165.70 6302
6166.44 6377
6167.18 6615
6167.92 6910
6168.66 7037
6169.40 7434
6170.14 7709
6170.89 8081
6171.63 8272
6172.37 8343
6173.11 8395
6173.85 8489
6174.59 8407
6175.33 8300
6176.08 8300
6176.82 8344
6177.56 7821
6178.30 7876
6179.04 7813
6179.78 7514
6180.53 7485
6181.27 7551
6182.01 7387
6182.75 7717
6183.49 7752
6184.24 7880
6184.98 7841
6185.72 8097
6186.46 8121
6187.20 8340
6187.95 8132
6188.69 8270
6189.43 8525
6190.17 8586
6190.92 8413
6191.66 8775
6192.40 8554
6193.14 8527
6193.89 8661
6194.63 8876
6195.37 8634
6196.12 8934
6196.86 9131
6197.60 9531
6198.34 9851
6199.09 10041
6199.83 9885
6200.57 10117
6201.32 9941
6202.06 10044
6202.80 10017
6203.55 9772
6204.29 9912
6205.03 9947
6205.78 9861
6206.52 9979
6207.26 9879
6208.01 10394
6208.75 11109
6209.49 12198
6210.24 13392
6210.98 15798
6211.72 18011
6212.47 20942
6213.21 24108
6213.96 27006
6214.70 28379
6215.44 28944
6216.19 28566
6216.93 27754
6217.68 25431
6218.42 23127
6219.16 20439
6219.91 17787
6220.65 15328
6221.40 13379
6222.14 12085
6222.89 10898
6223.63 10052
6224.37 9676
6225.12 9579
6225.86 9453
6226.61 9649
6227.35 9948
6228.10 10594
6228.84 10879
6229.59 11219
6230.33 11649
6231.08 11814
6231.82 11375
6232.57 11421
6233.31 10734
6234.06 9799
6234.80 9078
6235.55 8537
6236.29 8113
6237.04 7866
6237.78 7747
6238.53 7371
6239.27 7528
6240.02 7752
6240.76 7379
6241.51 7486
6242.26 7461
6243.00 7337
6243.75 7626
6244.49 7764
6245.24 7798
6245.98 7808
6246.73 8130
6247.48 7832
6248.22 7903
6248.97 7743
6249.71 7827
6250.46 8071
6251.21 8256
6251.95 8619
6252.70 8492
6253.44 8691
6254.19 8823
6254.94 8750
6255.68 8233
6256.43 8309
6257.18 8252
6257.92 8044
6258.67 7987
6259.42 7971
6260.16 7871
6260.91 7840
6261.66 7757
6262.40 7973
6263.15 7976
6263.90 8109
6264.64 8062
6265.39 7829
6266.14 7953
6266.88 7854
6267.63 7893
6268.38 7683
6269.13 7567
6269.87 7483
6270.62 7532
6271.37 7274
6272.11 7378
6272.86 7315
6273.61 7454
6274.36 7472
6275.10 7431
6275.85 7284
6276.60 7462
6277.35 7595
6278.10 7777
6278.84 7631
6279.59 7613
6280.34 7706
6281.09 7997
6281.83 7920
6282.58 7888
6283.33 7799
6284.08 7701
6284.83 7658
6285.57 7468
6286.32 7226
6287.07 7279
6287.82 6947
6288.57 6944
6289.32 6737
6290.06 6711
6290.81 6841
6291.56 6717
6292.31 6606
6293.06 6930
6293.81 6954
6294.56 7111
6295.30 7116
6296.05 7131
6296.80 7002
6297.55 7087
6298.30 7172
6299.05 7018
6299.80 6724
6300.55 6524
6301.30 6480
6302.05 6213
6302.79 6027
6303.54 6066
6304.29 6046
6305.04 6002
6305.79 5999
6306.54 5765
6307.29 5913
6308.04 5961
6308.79 5984
6309.54 6207
6310.29 6220
6311.04 5978
6311.79 6006
6312.54 5753
6313.29 5704
6314.04 5859
6314.79 5756
6315.54 5673
6316.29 5752
6317.04 5787
6317.79 5843
6318.54 5933
6319.29 5830
6320.04 5682
6320.79 5969
6321.54 5932
6322.29 5786
6323.04 5982
6323.79 5816
6324.54 5792
6325.29 5564
6326.04 5415
6326.79 5474
6327.54 5246
6328.29 5016
6329.04 5231
6329.79 5127
6330.55 4906
6331.30 5100
6332.05 5110
6332.80 5264
6333.55 5086
6334.30 5052
6335.05 5092
6335.80 5001
6336.55 5053
6337.30 5021
6338.06 5055
6338.81 5053
6339.56 4944
6340.31 4741
6341.06 4926
6341.81 4815
6342.56 4996
6343.32 4697
6344.07 4733
6344.82 4866
6345.57 4761
6346.32 4745
6347.07 4809
6347.83 4820
6348.58 4851
6349.33 4895
6350.08 4792
6350.83 4776
6351.59 4874
6352.34 4822
6353.09 4790
6353.84 4793
6354.60 5012
6355.35 5117
6356.10 4928
6356.85 5060
6357.61 4907
6358.36 4838
6359.11 4923
6359.86 4897
6360.62 5031
6361.37 4955
6362.12 4815
6362.87 4700
6363.63 4780
6364.38 4726
6365.13 4626
6365.88 4872
6366.64 4791
6367.39 4866
6368.14 4753
6368.90 4886
6369.65 4582
6370.40 4769
6371.16 4773
6371.91 4704
6372.66 4689
6373.42 4659
6374.17 4568
6374.92 4504
6375.68 4644
6376.43 4521
6377.18 4509
6377.94 4736
6378.69 4534
6379.45 4420
6380.20 4318
6380.95 4443
6381.71 4466
6382.46 4411
6383.21 4489
6383.97 4411
6384.72 4443
6385.48 4504
6386.23 4432
6386.98 4412
6387.74 4457
6388.49 4466
6389.25 4440
6390.00 4343
6390.76 4164
6391.51 4045
6392.27 4169
6393.02 4271
6393.77 4248
6394.53 4300
6395.28 4309
6396.04 4220
6396.79 4283
6397.55 4119
6398.30 4137
6399.06 4438
6399.81 4450
6400.57 4403
6401.32 4408
6402.08 4317
6402.83 4419
6403.59 4216
6404.34 4244
6405.10 4283
6405.85 4200
6406.61 4304
6407.36 4121
6408.12 4234
6408.88 4214
6409.63 4355
6410.39 4262
6411.14 4218
6411.90 4128
6412.65 4058
6413.41 4234
6414.16 4357
6414.92 4375
6415.68 4254
6416.43 4373
6417.19 4347
6417.94 4441
6418.70 4310
6419.46 4370
6420.21 4296
6420.97 4287
6421.73 4381
6422.48 4128
6423.24 4227
6423.99 4217
6424.75 4347
6425.51 4282
6426.26 4429
6427.02 4325
6427.78 4246
6428.53 4121
6429.29 4160
6430.05 4286
6430.80 4358
6431.56 4458
6432.32 4204
6433.07 4326
6433.83 4252
6434.59 4240
6435.34 4472
6436.10 4347
6436.86 4270
6437.62 4289
6438.37 4339
6439.13 4405
6439.89 4540
6440.65 4518
6441.40 4461
6442.16 4578
6442.92 4633
6443.68 4417
6444.43 4615
6445.19 4715
6445.95 4791
6446.71 4683
6447.46 4445
6448.22 4475
6448.98 4484
6449.74 4533
6450.49 4577
6451.25 4665
6452.01 4591
6452.77 4528
6453.53 4815
6454.29 4736
6455.04 4725
6455.80 4786
6456.56 4940
6457.32 4791
6458.08 4559
6458.84 4816
6459.59 5055
6460.35 4971
6461.11 4857
6461.87 4934
6462.63 4971
6463.39 4908
6464.15 4914
6464.90 5060
6465.66 5073
6466.42 5080
6467.18 5230
6467.94 5377
6468.70 5275
6469.46 5248
6470.22 5131
6470.98 5355
6471.73 5192
6472.49 4918
6473.25 5180
6474.01 5283
6474.77 5216
6475.53 5287
6476.29 5398
6477.05 5469
6477.81 5400
6478.57 5358
6479.33 5432
6480.09 5512
6480.85 5502
6481.61 5501
6482.37 5827
6483.13 5677
6483.89 5713
6484.65 5815
6485.41 5886
6486.17 6101
6486.93 6212
6487.69 6151
6488.45 6168
6489.21 6001
6489.97 6176
6490.73 6124
6491.49 6311
6492.25 6439
6493.01 6328
6493.77 6506
6494.53 6353
6495.29 6432
6496.05 6725
6496.81 6724
6497.57 6819
6498.33 7102
6499.10 7050
6499.86 7037
6500.62 6975
6501.38 7520
6502.14 7527
6502.90 7138
6503.66 7338
6504.42 7334
6505.18 7461
6505.94 7690
6506.71 7641
6507.47 7685
6508.23 7761
6508.99 7709
6509.75 7807
6510.51 7825
6511.27 7863
6512.04 7900
6512.80 8374
6513.56 8701
6514.32 8959
6515.08 8990
6515.84 9637
6516.61 10261
6517.37 10562
6518.13 10938
6518.89 10919
6519.65 11014
6520.42 10642
6521.18 10583
6521.94 10439
6522.70 10196
6523.46 10644
6524.23 11123
6524.99 11682
6525.75 12552
6526.51 13944
6527.28 15011
6528.04 15868
6528.80 16453
6529.56 16932
6530.33 16549
6531.09 16263
6531.85 15255
6532.61 14650
6533.38 14025
6534.14 12794
6534.90 12242
6535.67 11299
6536.43 11315
6537.19 11187
6537.95 10915
6538.72 11547
6539.48 12164
6540.24 13107
6541.01 13975
6541.77 15140
6542.53 15808
6543.30 16175
6544.06 16143
6544.82 15211
6545.59 13833
6546.35 12790
6547.11 11355
6547.88 10106
6548.64 9472
6549.41 8802
6550.17 8313
6550.93 7906
6551.70 7354
6552.46 7363
6553.22 7376
6553.99 7371
6554.75 7597
6555.52 7895
6556.28 7796
6557.05 7845
6557.81 7544
6558.57 7547
6559.34 7559
6560.10 7654
6560.87 7532
6561.63 7633
6562.40 7601
6563.16 7718
6563.92 7896
6564.69 7658
6565.45 7672
6566.22 8085
6566.98 8126
6567.75 8286
6568.51 8461
6569.28 8325
6570.04 8357
6570.81 8343
6571.57 8274
6572.34 8277
6573.10 8167
6573.87 8129
6574.63 8172
6575.40 8125
6576.16 8214
6576.93 8229
6577.69 8379
6578.46 8590
6579.23 8695
6579.99 8808
6580.76 9007
6581.52 8793
6582.29 8880
6583.05 8727
6583.82 8545
6584.59 8701
6585.35 8497
6586.12 8133
6586.88 8311
6587.65 8302
6588.41 8343
6589.18 8121
6589.95 8232
6590.71 8029
6591.48 8283
6592.25 8412
6593.01 8534
6593.78 8753
6594.54 8698
6595.31 9174
6596.08 9616
6596.84 9807
6597.61 10278
6598.38 9969
6599.14 10258
6599.91 10396
6600.68 10425
6601.44 10146
6602.21 9985
6602.98 9616
6603.74 9454
6604.51 9222
6605.28 9072
6606.05 8841
6606.81 8694
6607.58 8419
6608.35 8206
6609.11 7940
6609.88 7904
6610.65 7950
6611.42 7884
6612.18 7878
6612.95 8140
6613.72 8124
6614.49 7984
6615.25 7979
6616.02 8387
6616.79 8162
6617.56 8139
6618.32 7849
6619.09 7791
6619.86 7863
6620.63 7767
6621.40 7525
6622.16 7696
6622.93 7818
6623.70 8160
6624.47 7965
6625.24 7967
6626.00 8030
6626.77 7771
6627.54 7784
6628.31 7882
6629.08 7694
6629.85 7592
6630.61 7506
6631.38 7699
6632.15 7694
6632.92 7812
6633.69 7793
6634.46 7929
6635.23 8172
6635.99 8466
6636.76 9076
6637.53 10137
6638.30 11036
6639.07 11916
6639.84 13184
6640.61 13737
6641.38 14384
6642.15 14290
6642.92 13303
6643.68 12460
6644.45 11562
6645.22 10167
6645.99 9391
6646.76 8646
6647.53 7996
6648.30 7478
6649.07 7327
6649.84 6831
6650.61 6857
6651.38 6638
6652.15 6434
6652.92 6582
6653.69 6446
6654.46 6818
6655.23 6525
6656.00 6839
6656.77 6725
6657.54 6624
6658.31 6596
6659.08 6517
6659.85 6540
6660.62 6338
6661.39 6373
6662.16 6113
6662.93 6083
6663.70 5809
6664.47 5722
6665.24 5830
6666.01 6081
6666.78 5913
6667.55 5851
6668.32 5945
6669.09 6154
6669.86 6064
6670.64 6186
6671.41 6015
6672.18 6100
6672.95 6063
6673.72 6066
6674.49 5935
6675.26 6109
6676.03 6219
6676.80 6258
6677.57 6269
6678.35 6447
6679.12 6311
6679.89 6084
6680.66 6168
6681.43 6104
6682.20 5849
6682.97 5642
6683.75 5690
6684.52 5750
6685.29 5908
6686.06 5760
6686.83 5864
6687.60 5702
6688.38 5862
6689.15 6035
6689.92 6123
6690.69 6033
6691.46 6047
6692.24 6038
6693.01 6039
6693.78 6060
6694.55 6049
6695.32 5999
6696.10 5916
6696.87 5722
6697.64 5473
6698.41 5398
6699.19 5562
6699.96 5569
6700.73 5389
6701.50 5369
6702.28 5486
6703.05 5185
6703.82 5123
6704.59 5309
6705.37 5218
6706.14 5172
6706.91 5211
6707.69 5390
6708.46 5221
6709.23 5504
6710.00 5308
6710.78 5235
6711.55 5322
6712.32 5403
6713.10 5219
6713.87 5102
6714.64 5290
6715.42 5284
6716.19 5109
6716.96 5070
6717.74 4989
6718.51 4939
6719.28 4850
6720.06 4890
6720.83 4784
6721.61 4790
6722.38 4715
6723.15 4655
6723.93 4683
6724.70 4679
6725.47 4592
6726.25 4457
6727.02 4441
6727.80 4489
6728.57 4459
6729.35 4283
6730.12 4541
6730.89 4493
6731.67 4617
6732.44 4510
6733.22 4233
6733.99 4269
6734.77 4280
6735.54 4239
6736.31 4161
6737.09 4258
6737.86 4280
6738.64 4312
6739.41 4286
6740.19 4419
6740.96 4396
6741.74 4466
6742.51 4450
6743.29 4424
6744.06 4359
6744.84 4304
6745.61 4336
6746.39 4249
6747.16 4384
6747.94 4352
6748.71 4380
6749.49 4497
6750.26 4325
6751.04 4268
6751.82 4435
6752.59 4322
6753.37 4386
6754.14 4400
6754.92 4472
6755.69 4387
6756.47 4669
6757.25 4510
6758.02 4506
6758.80 4515
6759.57 4465
6760.35 4168
6761.12 4302
6761.90 4240
6762.68 4211
6763.45 4216
6764.23 4104
6765.01 4034
6765.78 4169
6766.56 4185
6767.33 4110
6768.11 4411
6768.89 4037
6769.66 4161
6770.44 4128
6771.22 4087
6771.99 4156
6772.77 4045
6773.55 4050
6774.32 4152
6775.10 4157
6775.88 4201
6776.65 4131
6777.43 4025
6778.21 4011
6778.99 3927
6779.76 4154
6780.54 4112
6781.32 4146
6782.09 4213
6782.87 4061
6783.65 4219
6784.43 4124
6785.20 4148
6785.98 4309
6786.76 4153
6787.54 4073
6788.31 4095
6789.09 3990
6789.87 4067
6790.65 4077
6791.42 3884
6792.20 3902
6792.98 3960
6793.76 3990
6794.54 4001
6795.31 3940
6796.09 3958
6796.87 3875
6797.65 3874
6798.43 3818
6799.20 3916
6799.98 3765
6800.76 3899
6801.54 3982
6802.32 3886
6803.10 3873
6803.87 3874
6804.65 3982
6805.43 4119
6806.21 3924
6806.99 3857
6807.77 3848
6808.55 3935
6809.32 4065
6810.10 3970
6810.88 4022
6811.66 4000
6812.44 3876
6813.22 3864
6814.00 3850
6814.78 3899
6815.56 3946
6816.34 3893
6817.11 3861
6817.89 3918
6818.67 4023
6819.45 4037
6820.23 3955
6821.01 3873
6821.79 4037
6822.57 3945
6823.35 3984
6824.13 3994
6824.91 3985
6825.69 4194
6826.47 4096
6827.25 4051
6828.03 4086
6828.81 3949
6829.59 3989
6830.37 4174
6831.15 3972
6831.93 4026
6832.71 4169
6833.49 4015
6834.27 3916
6835.05 4006
6835.83 4103
6836.61 4039
6837.39 4132
6838.17 4028
6838.95 4179
6839.73 4260
6840.51 4302
6841.29 4255
6842.07 4152
6842.85 4077
6843.63 4106
6844.42 4126
6845.20 3968
6845.98 4177
6846.76 4196
6847.54 4055
6848.32 4068
6849.10 4207
6849.88 4119
6850.66 3986
6851.44 4130
6852.23 4144
6853.01 4473
6853.79 4783
6854.57 5083
6855.35 5093
6856.13 5240
6856.91 5447
6857.70 5446
6858.48 5618
6859.26 5378
6860.04 5253
6860.82 4929
6861.60 4913
6862.39 4787
6863.17 4745
6863.95 4622
6864.73 4665
6865.51 4927
6866.30 4945
6867.08 4591
6867.86 4461
6868.64 4590
6869.42 4634
6870.21 4523
6870.99 4783
6871.77 4898
6872.55 4942
6873.34 5048
6874.12 4915
6874.90 4831
6875.68 4742
6876.47 4629
6877.25 4580
6878.03 4490
6878.81 4508
6879.60 4313
6880.38 4225
6881.16 4449
6881.95 4244
6882.73 4293
6883.51 4249
6884.29 4253
6885.08 4550
6885.86 4458
6886.64 4280
6887.43 4553
6888.21 4623
6888.99 4537
6889.78 4452
6890.56 4612
6891.34 4672
6892.13 4658
6892.91 4626
6893.69 4905
6894.48 4843
6895.26 4790
6896.05 4731
6896.83 4791
6897.61 4704
6898.40 4772
6899.18 4618
6899.97 4877
6900.75 4687
6901.53 4665
6902.32 4720
6903.10 4881
6903.89 4916
6904.67 4894
6905.45 4727
6906.24 4883
6907.02 4948
6907.81 4758
6908.59 4771
6909.38 4795
6910.16 4860
6910.95 4748
6911.73 4506
6912.51 4614
6913.30 4694
6914.08 4848
6914.87 4729
6915.65 4852
6916.44 4692
6917.22 4775
6918.01 4936
6918.79 4535
6919.58 4729
6920.36 4739
6921.15 4865
6921.93 4635
6922.72 4744
6923.50 5018
6924.29 5122
6925.08 4864
6925.86 5165
6926.65 5108
6927.43 5294
6928.22 5334
6929.00 5370
6929.79 5045
6930.57 4979
6931.36 5229
6932.15 5224
6932.93 5239
6933.72 5334
6934.50 5097
6935.29 5238
6936.08 5263
6936.86 5448
6937.65 5344
6938.43 5293
6939.22 5295
6940.01 5415
6940.79 5449
6941.58 5520
6942.37 5495
6943.15 5465
6943.94 5767
6944.72 5873
6945.51 5955
6946.30 6066
6947.08 6107
6947.87 6137
6948.66 6137
6949.44 6514
6950.23 6638
6951.02 6622
6951.80 6693
6952.59 6725
6953.38 6650
6954.17 6674
6954.95 6689
6955.74 6467
6956.53 6449
6957.31 6500
6958.10 6417
6958.89 6699
6959.68 6706
6960.46 6839
6961.25 7082
6962.04 6959
6962.83 6935
6963.61 7263
6964.40 7520
6965.19 7448
6965.98 7282
6966.76 7362
6967.55 7431
6968.34 7396
6969.13 7279
6969.92 7130
6970.70 7255
6971.49 7414
6972.28 7436
6973.07 7802
6973.86 7896
6974.64 7924
6975.43 8295
6976.22 8257
6977.01 8567
6977.80 8621
6978.59 8346
6979.37 8488
6980.16 8550
6980.95 8817
6981.74 8780
6982.53 8626
6983.32 8821
6984.11 9349
6984.90 9415
6985.68 9809
6986.47 10251
6987.26 11055
6988.05 12277
6988.84 13565
6989.63 15574
6990.42 17365
6991.21 19007
6992.00 20117
6992.79 20395
6993.57 19758
6994.36 18700
6995.15 17486
6995.94 15901
6996.73 14192
6997.52 12817
6998.31 11681
6999.10 10898
6999.89 10689
7000.68 10573
7001.47 11115
7002.26 11975
7003.05 13343
7003.84 14914
7004.63 16726
7005.42 18024
7006.21 18930
7007.00 18840
7007.79 18262
7008.58 17474
7009.37 15956
7010.16 14329
7010.95 12674
7011.74 11357
7012.53 10222
7013.32 9248
7014.11 8342
7014.90 7740
7015.69 7700
7016.48 7539
7017.27 7551
7018.06 7517
7018.85 7376
7019.65 7781
7020.44 7582
7021.23 7823
7022.02 7926
7022.81 7948
7023.60 7708
7024.39 7415
7025.18 6964
7025.97 6940
7026.76 6998
7027.56 6831
7028.35 6915
7029.14 6917
7029.93 7002
7030.72 6912
7031.51 7110
7032.30 7133
7033.09 6868
7033.89 6675
7034.68 6702
7035.47 6707
7036.26 6601
7037.05 6425
7037.84 6388
7038.64 6354
7039.43 6312
7040.22 6110
7041.01 6249
7041.80 6444
7042.60 6282
7043.39 6637
7044.18 6621
7044.97 6602
7045.76 6802
7046.56 6768
7047.35 6567
7048.14 6572
7048.93 6615
7049.73 6546
7050.52 6314
7051.31 6256
7052.10 5999
7052.90 6044
7053.69 6232
7054.48 6248
7055.27 6287
7056.07 6230
7056.86 6377
7057.65 6428
7058.45 6237
7059.24 6240
7060.03 6017
7060.83 5997
7061.62 6013
7062.41 5849
7063.20 5931
7064.00 5764
7064.79 5686
7065.58 5850
7066.38 5837
7067.17 5653
7067.96 5846
7068.76 5847
7069.55 5692
7070.35 5638
7071.14 5710
7071.93 5711
7072.73 5574
7073.52 5675
7074.31 5691
7075.11 5681
7075.90 5596
7076.70 5283
7077.49 5389
7078.28 5382
7079.08 5434
7079.87 5102
7080.67 5290
7081.46 5274
7082.25 5474
7083.05 5244
7083.84 5309
7084.64 4960
7085.43 5121
7086.23 5126
7087.02 5004
7087.82 4968
7088.61 4943
7089.41 5013
7090.20 4948
7090.99 4771
7091.79 4900
7092.58 4886
7093.38 4898
7094.17 4991
7094.97 5017
7095.76 4954
7096.56 5200
7097.35 5509
7098.15 5758
7098.94 5616
7099.74 5625
7100.54 5677
7101.33 5296
7102.13 5001
7102.92 4881
7103.72 4900
7104.51 4743
7105.31 4545
7106.10 4522
7106.90 4469
7107.70 4556
7108.49 4682
7109.29 4391
7110.08 4493
7110.88 4334
7111.67 4294
7112.47 4431
7113.27 4223
7114.06 4309
7114.86 4415
7115.65 4256
7116.45 4104
7117.25 4302
7118.04 4295
7118.84 4056
7119.64 4002
7120.43 3950
7121.23 4173
7122.03 4250
7122.82 4019
7123.62 4100
7124.41 4304
7125.21 4263
7126.01 4354
7126.81 4417
7127.60 4230
7128.40 4316
7129.20 4173
7129.99 3953
7130.79 4128
7131.59 4083
7132.38 4090
7133.18 4134
7133.98 4020
7134.78 3896
7135.57 4079
7136.37 4048
7137.17 4075
7137.96 4219
7138.76 4163
7139.56 4192
7140.36 4248
7141.15 4142
7141.95 4151
7142.75 4106
7143.55 4041
7144.35 4029
7145.14 3992
7145.94 3959
7146.74 4024
7147.54 3955
7148.33 4050
7149.13 3920
7149.93 3957
7150.73 3975
7151.53 3929
7152.33 3953
7153.12 3988
7153.92 4081
7154.72 3960
7155.52 3913
7156.32 3815
7157.12 3894
7157.91 3882
7158.71 3995
7159.51 3903
7160.31 3881
7161.11 3985
7161.91 3883
7162.71 3965
7163.50 3817
7164.30 3588
7165.10 3819
7165.90 3901
7166.70 3663
7167.50 3663
7168.30 3552
7169.10 3726
7169.90 3523
7170.70 3563
7171.50 3635
7172.29 3729
7173.09 3745
7173.89 3805
7174.69 3786
7175.49 3827
7176.29 3845
7177.09 3617
7177.89 3700
7178.69 3705
7179.49 3554
7180.29 3556
7181.09 3496
7181.89 3434
7182.69 3287
7183.49 3465
7184.29 3574
7185.09 3552
7185.89 3321
7186.69 3296
7187.49 3568
7188.29 3508
7189.09 3497
7189.89 3569
7190.69 3621
7191.49 3611
7192.29 3534
7193.09 3451
7193.89 3438
7194.69 3522
7195.49 3544
7196.29 3564
7197.10 3515
7197.90 3303
7198.70 3230
7199.50 3360
7200.30 3403
7201.10 3299
7201.90 3294
7202.70 3573
7203.50 3528
7204.30 3283
7205.11 3178
7205.91 3181
7206.71 3281
7207.51 3269
7208.31 3392
7209.11 3345
7209.91 3273
7210.71 3289
7211.52 3329
7212.32 3239
7213.12 3366
7213.92 3360
7214.72 3309
7215.52 3302
7216.33 3263
7217.13 3271
7217.93 3285
7218.73 3402
7219.53 3328
7220.34 3249
7221.14 3325
7221.94 3281
7222.74 3202
7223.54 3116
7224.35 3169
7225.15 3132
7225.95 3091
7226.75 3245
7227.56 3083
7228.36 3209
7229.16 3378
7229.96 3496
7230.77 3307
7231.57 3325
7232.37 3342
7233.17 3412
7233.98 3415
7234.78 3249
7235.58 3371
7236.38 3334
7237.19 3298
7237.99 3302
7238.79 3451
7239.60 3338
7240.40 3336
7241.20 3338
7242.01 3349
7242.81 3232
7243.61 3255
7244.42 3487
7245.22 3427
7246.02 3468
7246.83 3417
7247.63 3349
7248.43 3469
7249.24 3566
7250.04 3608
7250.84 3589
7251.65 3520
7252.45 3514
7253.26 3545
7254.06 3625
7254.86 3499
7255.67 3592
7256.47 3605
7257.28 3419
7258.08 3588
7258.88 3651
7259.69 3530
7260.49 3572
7261.30 3562
7262.10 3616
7262.90 3568
7263.71 3828
7264.51 3803
7265.32 3629
7266.12 3662
7266.93 3867
7267.73 4009
7268.54 3943
7269.34 3965
7270.15 3992
7270.95 3903
7271.76 3919
7272.56 4033
7273.37 3948
7274.17 4111
7274.98 4047
7275.78 4027
7276.59 3900
7277.39 3965
7278.20 4128
7279.00 4191
7279.81 4304
7280.61 4085
7281.42 3963
7282.22 3960
7283.03 4208
7283.83 4236
7284.64 4321
7285.45 4388
7286.25 4625
7287.06 4950
7287.86 5552
7288.67 5898
7289.47 6490
7290.28 6953
7291.09 7181
7291.89 7222
7292.70 7107
7293.50 6523
7294.31 6263
7295.12 6004
7295.92 5439
7296.73 5204
7297.53 4911
7298.34 4750
7299.15 4334
7299.95 4300
7300.76 4156
7301.57 4126
7302.37 4148
7303.18 4101
7303.99 4081
7304.79 4145
7305.60 4326
7306.41 4383
7307.21 4336
7308.02 4107
7308.83 4220
7309.63 4130
7310.44 4390
7311.25 4336
7312.06 4460
7312.86 4385
7313.67 4622
7314.48 4642
7315.28 4750
7316.09 4760
7316.90 4558
7317.71 4863
7318.51 4911
7319.32 4765
7320.13 4769
7320.94 4814
7321.74 4869
7322.55 4992
7323.36 5186
7324.17 5291
7324.97 5565
7325.78 5589
7326.59 5721
7327.40 5881
7328.21 6104
7329.01 5977
7329.82 5872
7330.63 5627
7331.44 5493
7332.25 5137
7333.06 5032
7333.86 4972
7334.67 4957
7335.48 4945
7336.29 4787
7337.10 4780
7337.91 4696
7338.71 4892
7339.52 5271
7340.33 5490
7341.14 5974
7341.95 5925
7342.76 5753
7343.57 5825
7344.38 5681
7345.18 5554
7345.99 5509
7346.80 5158
7347.61 4879
7348.42 4641
7349.23 4546
7350.04 4409
7350.85 4510
7351.66 4551
7352.47 4614
7353.28 4448
7354.09 4425
7354.89 4599
7355.70 4696
7356.51 4747
7357.32 4586
7358.13 4535
7358.94 4757
7359.75 4764
7360.56 4594
7361.37 4438
7362.18 4335
7362.99 4447
7363.80 4396
7364.61 4353
7365.42 4279
7366.23 4240
7367.04 4358
7367.85 4485
7368.66 4582
7369.47 4514
7370.28 4614
7371.09 4569
7371.90 4527
7372.71 4535
7373.52 4616
7374.33 4458
7375.15 4478
7375.96 4403
7376.77 4433
7377.58 4526
7378.39 4662
7379.20 4650
7380.01 4811
7380.82 4559
7381.63 4543
7382.44 4643
7383.25 4828
7384.06 5113
7384.88 5174
7385.69 5528
7386.50 5649
7387.31 5871
7388.12 6052
7388.93 6209
7389.74 6006
7390.55 5698
7391.37 5278
7392.18 4912
7392.99 4814
7393.80 4516
7394.61 4418
7395.42 4340
7396.24 4340
7397.05 4366
7397.86 4245
7398.67 4245
7399.48 4263
7400.30 4293
7401.11 4436
7401.92 4387
7402.73 4303
7403.54 4389
7404.36 4494
7405.17 4831
7405.98 5000
7406.79 5141
7407.60 5136
7408.42 5176
7409.23 5133
7410.04 4909
7410.85 4550
7411.67 4605
7412.48 4588
7413.29 4524
7414.11 4302
7414.92 4404
7415.73 4336
7416.54 4060
7417.36 4215
7418.17 4037
7418.98 3950
7419.80 3892
7420.61 3745
7421.42 3803
7422.23 3757
7423.05 3672
7423.86 3563
7424.67 3643
7425.49 3726
7426.30 3825
7427.11 3627
7427.93 3690
7428.74 3686
7429.56 3645
7430.37 3569
7431.18 3591
7432.00 3543
7432.81 3593
7433.62 3647
7434.44 3495
7435.25 3476
7436.07 3403
7436.88 3479
7437.69 3345
7438.51 3250
7439.32 3267
7440.14 3260
7440.95 3296
7441.76 3451
7442.58 3611
7443.39 3452
7444.21 3390
7445.02 3478
7445.84 3543
7446.65 3391
7447.46 3646
7448.28 3611
7449.09 3433
7449.91 3396
7450.72 3340
7451.54 3460
7452.35 3369
7453.17 3399
7453.98 3450
7454.80 3392
7455.61 3347
7456.43 3452
7457.24 3516
7458.06 3371
7458.87 3265
7459.69 3262
7460.50 3323
7461.32 3311
7462.13 3351
7462.95 3331
7463.77 3445
7464.58 3460
7465.40 3336
7466.21 3318
7467.03 3321
7467.84 3275
7468.66 3400
7469.47 3317
7470.29 3361
7471.11 3225
7471.92 3235
7472.74 3238
7473.55 3287
7474.37 3373
7475.19 3275
7476.00 3318
7476.82 3272
7477.63 3223
7478.45 3192
7479.27 3385
7480.08 3278
7480.90 3314
7481.72 3273
7482.53 3295
7483.35 3360
7484.17 3344
7484.98 3350
7485.80 3201
7486.62 3290
7487.43 3154
7488.25 3065
7489.07 3038
7489.88 3000
7490.70 3145
7491.52 3206
7492.33 3144
7493.15 3132
7493.97 3245
7494.78 3066
7495.60 2987
7496.42 3287
7497.24 3134
7498.05 3108
7498.87 3105
7499.69 3036
7500.51 3102
7501.32 3127
7502.14 2987
7502.96 3039
7503.78 3033
7504.59 2984
7505.41 2900
7506.23 2961
7507.05 2993
7507.86 3004
7508.68 3078
7509.50 3049
7510.32 3174
7511.14 3069
7511.95 3222
7512.77 3134
7513.59 3048
7514.41 3030
7515.23 2992
7516.05 2987
7516.86 3027
7517.68 3065
7518.50 3033
7519.32 2923
7520.14 2985
7520.96 2899
7521.78 2966
7522.59 2882
7523.41 3052
7524.23 3039
7525.05 2852
7525.87 2968
7526.69 2890
7527.51 2839
7528.33 2950
7529.14 2960
7529.96 2919
7530.78 3006
7531.60 2965
7532.42 2890
7533.24 2887
7534.06 2864
7534.88 2859
7535.70 2786
7536.52 2939
7537.34 2949
7538.16 2875
7538.98 2930
7539.80 2825
7540.62 2771
7541.44 2856
7542.25 2908
7543.07 2862
7543.89 2877
7544.71 2856
7545.53 2924
7546.35 2800
7547.17 2875
7547.99 3011
7548.81 2939
7549.63 2876
7550.45 2984
7551.27 3127
7552.09 2858
7552.92 2871
7553.74 2868
7554.56 2724
7555.38 2900
7556.20 2981
7557.02 2983
7557.84 3014
7558.66 2907
7559.48 2891
7560.30 2913
7561.12 3032
7561.94 3049
7562.76 3020
7563.58 3107
7564.40 2982
7565.23 3027
7566.05 3008
7566.87 3022
7567.69 3070
7568.51 3051
7569.33 3006
7570.15 2857
7570.97 2929
7571.79 2860
7572.62 3019
7573.44 2861
7574.26 2847
7575.08 3018
7575.90 2903
7576.72 2991
7577.55 3027
7578.37 2912
7579.19 2910
7580.01 3035
7580.83 2970
7581.65 2932
7582.48 2988
7583.30 2895
7584.12 2790
7584.94 2856
7585.76 2794
7586.59 2829
7587.41 2860
7588.23 2784
7589.05 2847
7589.88 2798
7590.70 2830
7591.52 2949
7592.34 2960
7593.16 2949
7593.99 2992
7594.81 2996
7595.63 3001
7596.46 3110
7597.28 3045
7598.10 3031
7598.92 2939
7599.75 2914
7600.57 3028
7601.39 3013
7602.22 2992
7603.04 2838
7603.86 2785
7604.68 2875
7605.51 2861
7606.33 2938
7607.15 2925
7607.98 2979
7608.80 3086
7609.62 3134
7610.45 3287
7611.27 3350
7612.09 3251
7612.92 3378
7613.74 3138
7614.57 3082
7615.39 3100
7616.21 3109
7617.04 2969
7617.86 2973
7618.68 2930
7619.51 3009
7620.33 3000
7621.16 2978
7621.98 3120
7622.80 3199
7623.63 2927
7624.45 3187
7625.28 3053
7626.10 3072
7626.93 3022
7627.75 3052
7628.57 3140
7629.40 3084
7630.22 2877
7631.05 2792
7631.87 2904
7632.70 3065
7633.52 3055
7634.35 3229
7635.17 3232
7636.00 3097
7636.82 3244
7637.65 3302
7638.47 3249
7639.30 3253
7640.12 3228
7640.95 3092
7641.77 3141
7642.60 2986
7643.42 2954
7644.25 2981
7645.07 3011
7645.90 2987
7646.72 2820
7647.55 2693
7648.37 2684
7649.20 2698
7650.02 2709
7650.85 2723
7651.68 2917
7652.50 2768
7653.33 2794
7654.15 2857
7654.98 2778
7655.81 2837
7656.63 2872
7657.46 2690
7658.28 2810
7659.11 2747
7659.94 2720
7660.76 2710
7661.59 2869
7662.41 2695
7663.24 2662
7664.07 2601
7664.89 2744
7665.72 2720
7666.55 2897
7667.37 2843
7668.20 2738
7669.03 2729
7669.85 2771
7670.68 2766
7671.51 2776
7672.33 2637
7673.16 2784
7673.99 2610
7674.81 2746
7675.64 2678
7676.47 2582
7677.29 2658
7678.12 2678
7678.95 2715
7679.78 2800
7680.60 2843
7681.43 2637
7682.26 2703
7683.08 2538
7683.91 2605
7684.74 2559
7685.57 2514
7686.39 2643
7687.22 2718
7688.05 2599
7688.88 2680
7689.70 2658
7690.53 2644
7691.36 2744
7692.19 2706
7693.02 2743
7693.84 2734
7694.67 2725
7695.50 2660
7696.33 2728
7697.16 2794
7697.98 2673
7698.81 2740
7699.64 2658
7700.47 2770
7701.30 2685
7702.13 2664
7702.95 2707
7703.78 2755
7704.61 2841
7705.44 2702
7706.27 2732
7707.10 2604
7707.93 2710
7708.75 2814
7709.58 2920
7710.41 3050
7711.24 2763
7712.07 2836
7712.90 2844
7713.73 2747
7714.56 2829
7715.39 2727
7716.22 2729
7717.04 2936
7717.87 2730
7718.70 2730
7719.53 2771
7720.36 2900
7721.19 2925
7722.02 2913
7722.85 2683
7723.68 2813
7724.51 2841
7725.34 2903
7726.17 2850
7727.00 2804
7727.83 2922
7728.66 2826
7729.49 2807
7730.32 2803
7731.15 2773
7731.98 2783
7732.81 2827
7733.64 2820
7734.47 2851
7735.30 2848
7736.13 2807
7736.96 2836
7737.79 2859
7738.62 3027
7739.45 2906
7740.28 2880
7741.11 2876
7741.94 2749
7742.77 2822
7743.60 2802
7744.43 2827
7745.26 2839
7746.09 2877
7746.93 2967
7747.76 2960
7748.59 3028
7749.42 3167
7750.25 3344
7751.08 3638
7751.91 3928
7752.74 4233
7753.57 4436
7754.40 4615
7755.24 4563
7756.07 4631
7756.90 4348
7757.73 4094
7758.56 3635
7759.39 3411
7760.22 3396
7761.06 3263
7761.89 3027
7762.72 2967
7763.55 2957
7764.38 2928
7765.21 2916
7766.05 2950
7766.88 3060
7767.71 3153
7768.54 3234
7769.37 3180
7770.21 3172
7771.04 3195
7771.87 3115
7772.70 3160
7773.53 2950
7774.37 2933
7775.20 2866
7776.03 2814
7776.86 2848
7777.70 2700
7778.53 2648
7779.36 2809
7780.19 2811
7781.03 2802
7781.86 2906
7782.69 2724
7783.52 2668
7784.36 2593
7785.19 2691
7786.02 2881
7786.86 2939
7787.69 2793
7788.52 2753
7789.36 2796
7790.19 2823
7791.02 2876
7791.85 2921
7792.69 2847
7793.52 2895
7794.35 2820
7795.19 2785
7796.02 2692
7796.86 2843
7797.69 2667
7798.52 2884
7799.36 2753
7800.19 2672
7801.02 2694
7801.86 2716
7802.69 2651
7803.52 2668
7804.36 2731
7805.19 2662
7806.03 2616
7806.86 2697
7807.69 2759
7808.53 2719
7809.36 2690
7810.20 2761
7811.03 2675
7811.87 2745
7812.70 2705
7813.53 2726
7814.37 2760
7815.20 2841
7816.04 2719
7816.87 2719
7817.71 2699
7818.54 2784
7819.38 2753
7820.21 2691
7821.05 2845
7821.88 2840
7822.72 2898
7823.55 2911
7824.39 2818
7825.22 2783
7826.06 2814
7826.89 2901
7827.73 2829
7828.56 2815
7829.40 2824
7830.23 2842
7831.07 2811
7831.90 2863
7832.74 2745
7833.57 2778
7834.41 2802
7835.24 2922
7836.08 2773
7836.91 2802
7837.75 2704
7838.59 2700
7839.42 2767
7840.26 2808
7841.09 2616
7841.93 2822
7842.77 2761
7843.60 2725
7844.44 2725
7845.27 2645
7846.11 2837
7846.95 2845
7847.78 2746
7848.62 2731
7849.45 2675
7850.29 2629
7851.13 2570
7851.96 2655
7852.80 2733
7853.64 2670
7854.47 2775
7855.31 2624
7856.15 2638
7856.98 2510
7857.82 2429
7858.66 2654
7859.49 2607
7860.33 2554
7861.17 2419
7862.00 2394
7862.84 2526
7863.68 2518
7864.52 2570
7865.35 2580
7866.19 2555
7867.03 2457
7867.86 2490
7868.70 2618
7869.54 2589
7870.38 2495
7871.21 2453
7872.05 2544
7872.89 2567
7873.73 2600
7874.56 2520
7875.40 2398
7876.24 2308
7877.08 2493
7877.92 2466
7878.75 2526
7879.59 2434
7880.43 2505
7881.27 2547
7882.10 2549
7882.94 2522
7883.78 2503
7884.62 2499
7885.46 2567
7886.30 2568
7887.13 2526
7887.97 2568
7888.81 2512
7889.65 2457
7890.49 2450
7891.33 2508
7892.16 2510
7893.00 2581
7893.84 2668
7894.68 2636
7895.52 2610
7896.36 2690
7897.20 2590
7898.04 2581
7898.88 2708
7899.71 2653
7900.55 2613
7901.39 2606
7902.23 2590
7903.07 2598
7903.91 2689
7904.75 2558
7905.59 2570
7906.43 2544
7907.27 2526
7908.11 2514
7908.95 2565
7909.79 2529
7910.62 2532
7911.46 2513
7912.30 2480
7913.14 2460
7913.98 2486
7914.82 2504
7915.66 2388
7916.50 2350
7917.34 2451
7918.18 2535
7919.02 2491
7919.86 2615
7920.70 2685
7921.54 2570
7922.38 2585
7923.22 2712
7924.06 2681
7924.90 2789
7925.74 2692
7926.58 2633
7927.43 2646
7928.27 2676
7929.11 2491
7929.95 2563
7930.79 2499
7931.63 2405
7932.47 2365
7933.31 2523
7934.15 2569
7934.99 2636
7935.83 2489
7936.67 2443
7937.51 2375
7938.36 2422
7939.20 2468
7940.04 2445
7940.88 2371
7941.72 2408
7942.56 2404
7943.40 2300
7944.24 2361
7945.09 2299
7945.93 2268
7946.77 2420
7947.61 2405
7948.45 2324
7949.29 2379
7950.13 2424
7950.98 2315
7951.82 2255
7952.66 2316
7953.50 2351
7954.34 2395
7955.19 2373
7956.03 2307
7956.87 2298
7957.71 2422
7958.55 2397
7959.40 2382
7960.24 2437
7961.08 2429
7961.92 2295
7962.76 2407
7963.61 2510
7964.45 2375
7965.29 2353
7966.13 2313
7966.98 2417
7967.82 2269
7968.66 2294
7969.50 2308
7970.35 2337
7971.19 2313
7972.03 2501
7972.88 2573
7973.72 2422
7974.56 2430
7975.40 2391
7976.25 2411
7977.09 2372
7977.93 2397
7978.78 2340
7979.62 2396
7980.46 2310
7981.31 2305
7982.15 2307
7982.99 2336
7983.84 2282
7984.68 2331
7985.52 2256
7986.37 2360
7987.21 2313
7988.06 2358
7988.90 2462
7989.74 2421
7990.59 2481
7991.43 2360
7992.27 2359
7993.12 2466
7993.96 2344
7994.81 2474
7995.65 2383
7996.49 2338
7997.34 2410
7998.18 2480
7999.03 2410
7999.87 2289
8000.72 2316
8001.56 2372
8002.40 2255
8003.25 2324
8004.09 2406
8004.94 2429
8005.78 2356
8006.63 2292
8007.47 2390
8008.32 2246
8009.16 2253
8010.01 2238
8010.85 2377
8011.70 2403
8012.54 2369
8013.39 2282
8014.23 2367
8015.08 2510
8015.92 2414
8016.77 2294
8017.61 2465
8018.46 2492
8019.30 2375
8020.15 2268
8020.99 2355
8021.84 2324
8022.68 2342
8023.53 2291
8024.38 2230
8025.22 2259
8026.07 2292
8026.91 2264
8027.76 2244
8028.60 2236
8029.45 2277
8030.30 2245
8031.14 2162
8031.99 2192
8032.83 2153
8033.68 2144
8034.53 2278
8035.37 2144
8036.22 2132
8037.06 2271
8037.91 2274
8038.76 2313
8039.60 2256
8040.45 2307
8041.30 2341
8042.14 2318
8042.99 2500
8043.84 2247
8044.68 2320
8045.53 2345
8046.38 2226
8047.22 2219
8048.07 2053
8048.92 2185
8049.76 2164
8050.61 2200
8051.46 2207
8052.30 2139
8053.15 2129
8054.00 2225
8054.85 2358
8055.69 2292
8056.54 2275
8057.39 2321
8058.24 2216
8059.08 2317
8059.93 2291
8060.78 2263
8061.63 2284
8062.47 2194
8063.32 2158
8064.17 2169
8065.02 2138
8065.86 2160
8066.71 2174
8067.56 2169
8068.41 2154
8069.26 2116
8070.10 2252
8070.95 2213
8071.80 2286
8072.65 2274
8073.50 2194
8074.34 2229
8075.19 2193
8076.04 2234
8076.89 2230
8077.74 2228
8078.59 2286
8079.43 2195
8080.28 2141
8081.13 2165
8081.98 2352
8082.83 2209
8083.68 2163
8084.53 2276
8085.37 2169
8086.22 2264
8087.07 2116
8087.92 2204
8088.77 2350
8089.62 2241
8090.47 2139
8091.32 2252
8092.17 2349
8093.02 2214
8093.87 2218
8094.71 2200
8095.56 2239
8096.41 2351
8097.26 2249
8098.11 2189
8098.96 2098
8099.81 2260
8100.66 2219
8101.51 2178
8102.36 2235
8103.21 2175
8104.06 2193
8104.91 2114
8105.76 2169
8106.61 2105
8107.46 2210
8108.31 2248
8109.16 2160
8110.01 2129
8110.86 2193
8111.71 2143
8112.56 2198
8113.41 2111
8114.26 2126
8115.11 2083
8115.96 2140
8116.81 2183
8117.66 2149
8118.51 2087
8119.36 2122
8120.21 2074
8121.06 1990
8121.92 2125
8122.77 2187
8123.62 2269
8124.47 2222
8125.32 2130
8126.17 2176
8127.02 2271
8127.87 2266
8128.72 2318
8129.57 2260
8130.43 2385
8131.28 2349
8132.13 2241
8132.98 2206
8133.83 2149
8134.68 2188
8135.53 2216
8136.38 2039
8137.24 2096
8138.09 2211
8138.94 2171
8139.79 2222
8140.64 2221
8141.49 2146
8142.35 2130
8143.20 2142
8144.05 2170
8144.90 2048
8145.75 2035
8146.61 2005
8147.46 2055
8148.31 2097
8149.16 2080
8150.01 2196
8150.87 2186
8151.72 2134
8152.57 2089
8153.42 2139
8154.28 2141
8155.13 2014
8155.98 2100
8156.83 2226
8157.69 2205
8158.54 2169
8159.39 2091
8160.24 2137
8161.10 2175
8161.95 2197
8162.80 2186
8163.66 2245
8164.51 2277
8165.36 2170
8166.21 2160
8167.07 2199
8167.92 2131
8168.77 2174
8169.63 2153
8170.48 2233
8171.33 2231
8172.19 2121
8173.04 2163
8173.89 2261
8174.75 2271
8175.60 2241
8176.46 2166
8177.31 2188
8178.16 2219
8179.02 2135
8179.87 2215
8180.72 2219
8181.58 2136
8182.43 2122
8183.29 2143
8184.14 2085
8184.99 2159
8185.85 2209
8186.70 2097
8187.56 1991
8188.41 2029
8189.26 2050
8190.12 2039
8190.97 2072
8191.83 2014
8192.68 2095
8193.54 2136
8194.39 2241
8195.25 1997
8196.10 2096
8196.95 2067
8197.81 2201
8198.66 2071
8199.52 2071
8200.37 2052
8201.23 2119
8202.08 2192
8202.94 2137
8203.79 2165
8204.65 2074
8205.50 2189
8206.36 2176
8207.21 2145
8208.07 2129
8208.92 2183
8209.78 2098
8210.64 2085
8211.49 2127
8212.35 2149
8213.20 2122
8214.06 2057
8214.91 2038
8215.77 2115
8216.62 2148
8217.48 2199
8218.34 2185
8219.19 2224
8220.05 2134
8220.90 2110
8221.76 2183
8222.61 2164
8223.47 2172
8224.33 2292
8225.18 2221
8226.04 2214
8226.90 2321
8227.75 2469
8228.61 2565
8229.46 2417
8230.32 2561
8231.18 2596
8232.03 2465
8232.89 2368
8233.75 2283
8234.60 2261
8235.46 2169
8236.32 2260
8237.17 2118
8238.03 2139
8238.89 2235
8239.74 2205
8240.60 2193
8241.46 2067
8242.32 2056
8243.17 1990
8244.03 2150
8244.89 2143
8245.74 2102
8246.60 2121
8247.46 2085
8248.32 2080
8249.17 2174
8250.03 2202
8250.89 2202
8251.75 2058
8252.60 2123
8253.46 2200
8254.32 2192
8255.18 2259
8256.03 2284
8256.89 2184
8257.75 2140
8258.61 2105
8259.47 2214
8260.32 2178
8261.18 2109
8262.04 2126
8262.90 2191
8263.76 2189
8264.61 2102
8265.47 2186
8266.33 2045
8267.19 2138
8268.05 2115
8268.91 2117
8269.76 2128
8270.62 2127
8271.48 2183
8272.34 2091
8273.20 2154
8274.06 2090
8274.92 2191
8275.77 2260
8276.63 2135
8277.49 2060
8278.35 2176
8279.21 2171
8280.07 2306
8280.93 2173
8281.79 2143
8282.65 2262
8283.51 2173
8284.36 2065
8285.22 2123
8286.08 2154
8286.94 2138
8287.80 2165
8288.66 2231
8289.52 2203
8290.38 2149
8291.24 2144
8292.10 2107
8292.96 2159
8293.82 2135
8294.68 2278
8295.54 2237
8296.40 2190
8297.26 2416
8298.12 2272
8298.98 2207
8299.84 2213
8300.70 2248
8301.56 2180
8302.42 2121
8303.28 2171
8304.14 2300
8305.00 2385
8305.86 2261
8306.72 2170
8307.58 2201
8308.44 2216
8309.30 2258
8310.16 2265
8311.02 2254
8311.88 2190
8312.74 2163
8313.60 2119
8314.46 2228
8315.33 2205
8316.19 2262
8317.05 2206
8317.91 2185
8318.77 2234
8319.63 2250
8320.49 2307
8321.35 2307
8322.21 2318
8323.08 2289
8323.94 2205
8324.80 2219
8325.66 2250
8326.52 2206
8327.38 2348
8328.24 2361
8329.10 2308
8329.97 2263
8330.83 2366
8331.69 2215
8332.55 2307
8333.41 2360
8334.28 2313
8335.14 2303
8336.00 2350
8336.86 2426
8337.72 2441
8338.58 2413
8339.45 2444
8340.31 2281
8341.17 2340
8342.03 2316
8342.90 2336
8343.76 2378
8344.62 2479
8345.48 2342
8346.35 2388
8347.21 2365
8348.07 2438
8348.93 2532
8349.80 2529
8350.66 2499
8351.52 2403
8352.38 2247
8353.25 2293
8354.11 2331
8354.97 2483
8355.83 2532
8356.70 2493
8357.56 2542
8358.42 2580
8359.29 2453
8360.15 2470
8361.01 2509
8361.88 2535
8362.74 2505
8363.60 2540
8364.47 2513
8365.33 2574
8366.19 2615
8367.06 2593
8367.92 2436
8368.78 2555
8369.65 2619
8370.51 2516
8371.38 2484
8372.24 2649
8373.10 2641
8373.97 2607
8374.83 2744
8375.69 2877
8376.56 2553
8377.42 2464
8378.29 2632
8379.15 2703
8380.01 2714
8380.88 2588
8381.74 2719
8382.61 2705
8383.47 2734
8384.34 2647
8385.20 2533
8386.07 2651
8386.93 2751
8387.79 2812
8388.66 2752
8389.52 2889
8390.39 2817
8391.25 2723
8392.12 2867
8392.98 2931
8393.85 2915
8394.71 2844
8395.58 2916
8396.44 2803
8397.31 2942
8398.17 2957
8399.04 2973
8399.90 3068
8400.77 2964
8401.63 2971
8402.50 2918
8403.36 2956
8404.23 3029
8405.10 3051
8405.96 3052
8406.83 3038
8407.69 2996
8408.56 3159
8409.42 3295
8410.29 3176
8411.15 3170
8412.02 3207
8412.89 3286
8413.75 3361
8414.62 3210
8415.48 3347
8416.35 3286
8417.22 3262
8418.08 3232
8418.95 3446
8419.82 3433
8420.68 3407
8421.55 3628
8422.41 3439
8423.28 3450
8424.15 3619
8425.01 3505
8425.88 3622
8426.75 3750
8427.61 3628
8428.48 3689
8429.35 3766
8430.21 3745
8431.08 3739
8431.95 3877
8432.81 3898
8433.68 4044
8434.55 3973
8435.41 4001
8436.28 3965
8437.15 3897
8438.02 4044
8438.88 4141
8439.75 4053
8440.62 4020
8441.49 4253
8442.35 4275
8443.22 4374
8444.09 4296
8444.96 4721
8445.82 4676
8446.69 4729
8447.56 4894
8448.43 4926
8449.29 4770
8450.16 4853
8451.03 5003
8451.90 4898
8452.77 4926
8453.63 5111
8454.50 5062
8455.37 5006
8456.24 5253
8457.11 5317
8457.97 5572
8458.84 6017
8459.71 6414
8460.58 7230
8461.45 7962
8462.32 9063
8463.18 9455
8464.05 9695
8464.92 9860
8465.79 9498
8466.66 8864
8467.53 8108
8468.40 7317
8469.26 6940
8470.13 6375
8471.00 6185
8471.87 5978
8472.74 6214
8473.61 6331
8474.48 6705
8475.35 7571
8476.22 8295
8477.09 8880
8477.95 9154
8478.82 9117
8479.69 8600
8480.56 8106
8481.43 7481
8482.30 6733
8483.17 6107
8484.04 5602
8484.91 5247
8485.78 4934
8486.65 4752
8487.52 4625
8488.39 4591
8489.26 4421
8490.13 4446
8491.00 4395
8491.87 4438
8492.74 4524
8493.61 4370
8494.48 4205
8495.35 4434
8496.22 4355
8497.09 4239
8497.96 4336
8498.83 4267
8499.70 4302
8500.57 4472
8501.44 4317
8502.31 4486
8503.18 4514
8504.05 4372
8504.92 4553
8505.79 4496
8506.66 4331
8507.53 4496
8508.41 4257
8509.28 4222
8510.15 4178
8511.02 4006
8511.89 4113
8512.76 4274
8513.63 4484
8514.50 4390
8515.37 4529
8516.24 4539
8517.12 4639
8517.99 4595
8518.86 4509
8519.73 4398
8520.60 4292
8521.47 4308
8522.34 4423
8523.22 4502
8524.09 4324
8524.96 4271
8525.83 4245
8526.70 4481
8527.57 4406
8528.45 4211
8529.32 4404
8530.19 4393
8531.06 4393
8531.93 4303
8532.81 4451
8533.68 4528
8534.55 4425
8535.42 4481
8536.29 4592
8537.17 4553
8538.04 4510
8538.91 4675
8539.78 4531
8540.66 4714
8541.53 4730
8542.40 4779
8543.27 4829
8544.15 4842
8545.02 4667
8545.89 4562
8546.76 4483
8547.64 4485
8548.51 4573
8549.38 4633
8550.26 4396
8551.13 4281
8552.00 4304
8552.87 4291
8553.75 4318
8554.62 4195
8555.49 4127
8556.37 4211
8557.24 4165
8558.11 4291
8558.99 4195
8559.86 4213
8560.73 4152
8561.61 4287
8562.48 4317
8563.36 4207
8564.23 4257
8565.10 4111
8565.98 4118
8566.85 3939
8567.72 3899
8568.60 3908
8569.47 3862
8570.35 3872
8571.22 3916
8572.09 3871
8572.97 3818
8573.84 3756
8574.72 3741
8575.59 3829
8576.46 3699
8577.34 3815
8578.21 3860
8579.09 3895
8579.96 3877
8580.84 3826
8581.71 3761
8582.59 3659
8583.46 3803
8584.34 3787
8585.21 3720
8586.08 3709
8586.96 3839
8587.83 3725
8588.71 3890
8589.58 3729
8590.46 3676
8591.33 3735
8592.21 3705
8593.08 3738
8593.96 3771
8594.83 3778
8595.71 3765
8596.59 3651
8597.46 3635
8598.34 3700
8599.21 3688
8600.09 3577
8600.96 3638
8601.84 3743
8602.71 3797
8603.59 3752
8604.46 3604
8605.34 3884
8606.22 3746
8607.09 3848
8607.97 3807
8608.84 3816
8609.72 3879
8610.60 3668
8611.47 3713
8612.35 3682
8613.22 3756
8614.10 3868
8614.98 3673
8615.85 3634
8616.73 3704
8617.61 3813
8618.48 3777
8619.36 3946
8620.24 3867
8621.11 3896
8621.99 3832
8622.87 3737
8623.74 3864
8624.62 3757
8625.50 3734
8626.37 3786
8627.25 3809
8628.13 3947
8629.00 3849
8629.88 3921
8630.76 3851
8631.63 3959
8632.51 4094
8633.39 4100
8634.27 4088
8635.14 4123
8636.02 4072
8636.90 4004
8637.77 4113
8638.65 4218
8639.53 4081
8640.41 4096
8641.28 4150
8642.16 4014
8643.04 4098
8643.92 4027
8644.80 4071
8645.67 3989
8646.55 4063
8647.43 4116
8648.31 4163
8649.19 4191
8650.06 4267
8650.94 4264
8651.82 4276
8652.70 4176
8653.58 4335
8654.45 4398
8655.33 4531
8656.21 4539
8657.09 4463
8657.97 4436
8658.85 4516
8659.72 4647
8660.60 4588
8661.48 4680
8662.36 4567
8663.24 4656
8664.12 4620
8665.00 4797
8665.88 4598
8666.75 4373
8667.63 4485
8668.51 4541
8669.39 4452
8670.27 4682
8671.15 4524
8672.03 4586
8672.91 4660
8673.79 4626
8674.67 4761
8675.55 4724
8676.42 4759
8677.30 4992
8678.18 4862
8679.06 5080
8679.94 5157
8680.82 5170
8681.70 5272
8682.58 5279
8683.46 5290
8684.34 5445
8685.22 5224
8686.10 5173
8686.98 5402
8687.86 5331
8688.74 4990
8689.62 5148
8690.50 5157
8691.38 5094
8692.26 5152
8693.14 5336
8694.02 5314
8694.90 5668
8695.78 6069
8696.66 6347
8697.54 6664
8698.42 7306
8699.30 7683
8700.18 7796
8701.07 8163
8701.95 7835
8702.83 7480
8703.71 7063
8704.59 6639
8705.47 6161
8706.35 5889
8707.23 5843
8708.11 5547
8708.99 5301
8709.87 5244
8710.75 5351
8711.64 5241
8712.52 5267
8713.40 5290
8714.28 5283
8715.16 5271
8716.04 5348
8716.92 5270
8717.81 5199
8718.69 5335
8719.57 5304
8720.45 5406
8721.33 5247
8722.21 5245
8723.10 5397
8723.98 5464
8724.86 5412
8725.74 5587
8726.62 5694
8727.50 5567
8728.39 5659
8729.27 5676
8730.15 5695
8731.03 5827
8731.91 5657
8732.80 5659
8733.68 5761
8734.56 5748
8735.44 5950
8736.33 5850
8737.21 6079
8738.09 6118
8738.97 6181
8739.86 6152
8740.74 6173
8741.62 6328
8742.50 6380
8743.39 6512
8744.27 6429
8745.15 6260
8746.04 6276
8746.92 6488
8747.80 6343
8748.68 6288
8749.57 6368
8750.45 6537
8751.33 6412
8752.22 6427
8753.10 6274
8753.98 6388
8754.87 6465
8755.75 6669
8756.63 6690
8757.52 6866
8758.40 6866
8759.28 6939
8760.17 7074
8761.05 7172
8761.94 6942
8762.82 7085
8763.70 7177
8764.59 7078
8765.47 7006
8766.36 7178
8767.24 7196
8768.12 7126
8769.01 7322
8769.89 7586
8770.78 7557
8771.66 7690
8772.54 8025
8773.43 7997
8774.31 8180
8775.20 8296
8776.08 8145
8776.97 8068
8777.85 8150
8778.73 8096
8779.62 7876
8780.50 7961
8781.39 8097
8782.27 8219
8783.16 8230
8784.04 8371
8784.93 8827
8785.81 9650
8786.70 10646
8787.58 11635
8788.47 12579
8789.35 13056
8790.24 13332
8791.12 13372
8792.01 13022
8792.89 12418
8793.78 11889
8794.66 11236
8795.55 10312
8796.44 9843
8797.32 9287
8798.21 8974
8799.09 8941
8799.98 9001
8800.86 9351
8801.75 9605
8802.63 10645
8803.52 11613
8804.41 12002
8805.29 12425
8806.18 12700
8807.06 12759
8807.95 12396
8808.84 11929
8809.72 11093
8810.61 10526
8811.49 9653
8812.38 9345
8813.27 8819
8814.15 8637
8815.04 8653
8815.93 8624
8816.81 8775
8817.70 9234
8818.59 9594
8819.47 9880
8820.36 10490
8821.25 10524
8822.13 10661
8823.02 10675
8823.91 10441
8824.79 10045
8825.68 9499
8826.57 9061
8827.45 8795
8828.34 8811
8829.23 8313
8830.12 8151
8831.00 7807
8831.89 7911
8832.78 8011
8833.66 8132
8834.55 8419
8835.44 8314
8836.33 8403
8837.21 8927
8838.10 8949
8838.99 9027
8839.88 8884
8840.76 8618
8841.65 8307
8842.54 7937
8843.43 7902
8844.32 7721
8845.20 7457
8846.09 7386
8846.98 7203
8847.87 7477
8848.76 7414
8849.64 7440
8850.53 7843
8851.42 7738
8852.31 8007
8853.20 8144
8854.09 8071
8854.97 7909
8855.86 7606
8856.75 7619
8857.64 7509
8858.53 7230
8859.42 7002
8860.30 6872
8861.19 6895
8862.08 6966
8862.97 6863
8863.86 6792
8864.75 6817
8865.64 7040
8866.53 6966
8867.42 7034
8868.30 6990
8869.19 7025
8870.08 7038
8870.97 7072
8871.86 6968
8872.75 6960
8873.64 6738
8874.53 6597
8875.42 6707
8876.31 6406
8877.20 6444
8878.09 6339
8878.98 6261
8879.87 6109
8880.76 6204
8881.65 6254
8882.54 6164
8883.43 5986
8884.32 5943
8885.21 6364
8886.10 5951
8886.99 5952
8887.88 5952
8888.77 5982
8889.66 6040
8890.55 5689
8891.44 5590
8892.33 5709
8893.22 5646
8894.11 5647
8895.00 5618
8895.89 5620
8896.78 5476
8897.67 5307
8898.56 5506
8899.45 5323
8900.34 5408
8901.23 5342
8902.12 5218
8903.01 5048
8903.90 5085
8904.79 5173
8905.69 5045
8906.58 4974
8907.47 4965
8908.36 4902
8909.25 4860
8910.14 4751
8911.03 4625
8911.92 4622
8912.82 4748
8913.71 4664
8914.60 4675
8915.49 4558
8916.38 4532
8917.27 4622
8918.16 4685
8919.06 4701
8919.95 4470
8920.84 4496
8921.73 4405
8922.62 4301
8923.51 4435
8924.41 4234
8925.30 4326
8926.19 4166
8927.08 4154
8927.97 4297
8928.87 4161
8929.76 4158
8930.65 4122
8931.54 4134
8932.43 4278
8933.33 4237
8934.22 4165
8935.11 4159
8936.00 4065
8936.90 4047
8937.79 3971
8938.68 3916
8939.57 4055
8940.47 4042
8941.36 3840
8942.25 3837
8943.15 3827
8944.04 3845
8944.93 3762
8945.82 3745
8946.72 3655
8947.61 3715
8948.50 3767
8949.40 3763
8950.29 3749
8951.18 3650
8952.08 3706
8952.97 3720
8953.86 3504
8954.76 3511
8955.65 3612
8956.54 3491
8957.44 3532
8958.33 3417
8959.22 3479
8960.12 3416
8961.01 3486
8961.91 3431
8962.80 3267
8963.69 3421
8964.59 3378
8965.48 3391
8966.37 3361
8967.27 3343
8968.16 3236
8969.06 3344
8969.95 3270
8970.85 3366
8971.74 3245
8972.63 3213
8973.53 3137
8974.42 3182
8975.32 3211
8976.21 3113
8977.11 3059
8978.00 3195
8978.90 3134
8979.79 3182
8980.68 3106
8981.58 3089
8982.47 3057
8983.37 3082
8984.26 3122
8985.16 2960
8986.05 3025
8986.95 2981
8987.84 3013
8988.74 3058
8989.63 3018
8990.53 3049
8991.42 2991
8992.32 2936
8993.22 2935
8994.11 2903
8995.01 2843
8995.90 2852
8996.80 2764
8997.69 2773
8998.59 2851
8999.48 2816
9000.38 2853
9001.28 2835
9002.17 2724
9003.07 2739
9003.96 2775
9004.86 2728
9005.75 2675
9006.65 2751
9007.55 2769
9008.44 2608
9009.34 2693
9010.23 2698
9011.13 2694
9012.03 2606
9012.92 2749
9013.82 2747
9014.72 2705
9015.61 2606
9016.51 2693
9017.41 2601
9018.30 2488
9019.20 2599
9020.10 2649
9020.99 2596
9021.89 2565
9022.79 2562
9023.68 2615
9024.58 2532
9025.48 2643
9026.37 2610
9027.27 2490
9028.17 2493
9029.06 2428
9029.96 2469
9030.86 2493
9031.76 2465
9032.65 2461
9033.55 2456
9034.45 2530
9035.35 2483
9036.24 2493
9037.14 2460
9038.04 2391
9038.94 2403
9039.83 2369
9040.73 2356
9041.63 2473
9042.53 2304
9043.42 2362
9044.32 2317
9045.22 2345
9046.12 2437
9047.02 2355
9047.91 2372
9048.81 2423
9049.71 2411
9050.61 2412
9051.51 2390
9052.41 2399
9053.30 2353
9054.20 2459
9055.10 2373
9056.00 2295
9056.90 2285
9057.80 2299
9058.69 2321
9059.59 2266
9060.49 2243
9061.39 2295
9062.29 2263
9063.19 2369
9064.09 2351
9064.99 2264
9065.88 2228
9066.78 2290
9067.68 2263
9068.58 2352
9069.48 2523
9070.38 2440
9071.28 2319
9072.18 2349
9073.08 2397
9073.98 2284
9074.88 2470
9075.78 2381
9076.68 2259
9077.58 2227
9078.47 2240
9079.37 2362
9080.27 2289
9081.17 2271
9082.07 2259
9082.97 2197
9083.87 2235
9084.77 2213
9085.67 2214
9086.57 2224
9087.47 2279
9088.37 2280
9089.27 2136
9090.17 2147
9091.07 2185
9091.97 2177
9092.87 2142
9093.77 2258
9094.67 2243
9095.58 2256
9096.48 2061
9097.38 2196
9098.28 2187
9099.18 2217
9100.08 2223
9100.98 2184
9101.88 2234
9102.78 2179
9103.68 2250
9104.58 2134
9105.48 2195
9106.38 2223
9107.28 2055
9108.19 2086
9109.09 2087
9109.99 2071
9110.89 2176
9111.79 2047
9112.69 2063
9113.59 2097
9114.49 2089
9115.40 2083
9116.30 2044
9117.20 2042
9118.10 2090
9119.00 2136
9119.90 2076
9120.81 2119
9121.71 2083
9122.61 2044
9123.51 2056
9124.41 2141
9125.31 2092
9126.22 2008
9127.12 2100
9128.02 2145
9128.92 2172
9129.82 2180
9130.73 2164
9131.63 2137
9132.53 2193
9133.43 2182
9134.34 2090
9135.24 2109
9136.14 2068
9137.04 2062
9137.95 2096
9138.85 2098
9139.75 2204
9140.65 2191
9141.56 2209
9142.46 2071
9143.36 2132
9144.26 2145
9145.17 2196
9146.07 2227
9146.97 2168
9147.88 2144
9148.78 2082
9149.68 2152
9150.59 2262
9151.49 2244
9152.39 2149
9153.29 2099
9154.20 2085
9155.10 2144
9156.01 2100
9156.91 2126
9157.81 2067
9158.72 2108
9159.62 2111
9160.52 2102
9161.43 2105
9162.33 2103
9163.23 2037
9164.14 2156
9165.04 2148
9165.95 2065
9166.85 2093
9167.75 2064
9168.66 2135
9169.56 2131
9170.47 2128
9171.37 2002
9172.27 2064
9173.18 2014
9174.08 2059
9174.99 2075
9175.89 2083
9176.80 2117
9177.70 2035
9178.60 2008
9179.51 2037
9180.41 2069
9181.32 1965
9182.22 2123
9183.13 2105
9184.03 2102
9184.94 2163
9185.84 2069
9186.75 2035
9187.65 2027
9188.56 2066
9189.46 1950
9190.37 2009
9191.27 2057
9192.18 2066
9193.08 2093
9193.99 2119
9194.89 2067
9195.80 2102
9196.71 2115
9197.61 2125
9198.52 2043
9199.42 1995
9200.33 2112
9201.23 2096
9202.14 2114
9203.04 2124
9203.95 2087
9204.86 2087
9205.76 2118
9206.67 2135
9207.57 2251
9208.48 2255
9209.39 2147
9210.29 2297
9211.20 2088
9212.10 2157
9213.01 2001
9213.92 2054
9214.82 2151
9215.73 2126
9216.64 1992
9217.54 2040
9218.45 2060
9219.36 2042
9220.26 2013
9221.17 2113
9222.08 2088
9222.98 2068
9223.89 2074
9224.80 2184
9225.70 2111
9226.61 2125
9227.52 2098
9228.42 2164
9229.33 2116
9230.24 2102
9231.14 2039
9232.05 2093
9232.96 2086
9233.87 1983
9234.77 2069
9235.68 2005
9236.59 2183
9237.50 2151
9238.40 2002
9239.31 2005
9240.22 2024
9241.13 1950
9242.03 2071
9242.94 1983
9243.85 2011
9244.76 2065
9245.66 2093
9246.57 2010
9247.48 1980
9248.39 1985
9249.30 2064
9250.20 2037
9251.11 2012
9252.02 2071
9252.93 2044
9253.84 1997
9254.75 1919
9255.65 1887
9256.56 2078
9257.47 2039
9258.38 1910
9259.29 1989
9260.20 1958
9261.10 1870
9262.01 1981
9262.92 2038
9263.83 2022
9264.74 1983
9265.65 1987
9266.56 2009
9267.47 1996
9268.37 1994
9269.28 1989
9270.19 2029
9271.10 1954
9272.01 1899
9272.92 1906
9273.83 1964
9274.74 1979
9275.65 1878
9276.56 1993
9277.47 1955
9278.38 1937
9279.29 2000
9280.20 2004
9281.11 1918
9282.01 2018
9282.92 2004
9283.83 1925
9284.74 2001
9285.65 2039
9286.56 2043
9287.47 2036
9288.38 1957
9289.29 2034
9290.20 1999
9291.11 1952
9292.02 1971
9292.93 1982
9293.84 2018
9294.75 1982
9295.66 1832
9296.57 1985
9297.49 2103
9298.40 2101
9299.31 2000
9300.22 1964
9301.13 1999
9302.04 1953
9302.95 1963
9303.86 2092
9304.77 2047
9305.68 1936
9306.59 2051
9307.50 2038
9308.41 1976
9309.32 1961
9310.24 1985
9311.15 2019
9312.06 1974
9312.97 1997
9313.88 2015
9314.79 2060
9315.70 2001
9316.61 1987
9317.53 2038
9318.44 2045
9319.35 2111
9320.26 1984
9321.17 1902
9322.08 2050
9322.99 2026
9323.91 2003
9324.82 1912
9325.73 2004
9326.64 2042
9327.55 1929
9328.46 1917
9329.38 1887
9330.29 1829
9331.20 1871
9332.11 1871
9333.03 1871
9333.94 1930
9334.85 2005
9335.76 1920
9336.67 1921
9337.59 1943
9338.50 1917
9339.41 1829
9340.32 1931
9341.24 1902
9342.15 1897
9343.06 1883
9343.97 1929
9344.89 1865
9345.80 1881
9346.71 1972
9347.63 1940
9348.54 1892
9349.45 1987
9350.36 1936
9351.28 1931
9352.19 1880
9353.10 1904
9354.02 1968
9354.93 2044
9355.84 1971
9356.76 1944
9357.67 1931
9358.58 1953
9359.50 1979
9360.41 1923
9361.32 1936
9362.24 1938
9363.15 1844
9364.06 1860
9364.98 1888
9365.89 1967
9366.81 1870
9367.72 1942
9368.63 1935
9369.55 1874
9370.46 1823
9371.38 1878
9372.29 1925
9373.20 1831
9374.12 1936
9375.03 1912
9375.95 1895
9376.86 2029
9377.77 1955
9378.69 2006
9379.60 2007
9380.52 2006
9381.43 1955
9382.35 1978
9383.26 2040
9384.18 2003
9385.09 2028
9386.01 2002
9386.92 1997
9387.83 1987
9388.75 2055
9389.66 2012
9390.58 1970
9391.49 1934
9392.41 1965
9393.32 1997
9394.24 1886
9395.16 1996
9396.07 1978
9396.99 1964
9397.90 2083
9398.82 1993
9399.73 2125
9400.65 1989
9401.56 2064
9402.48 2081
9403.39 1994
9404.31 1951
9405.22 1997
9406.14 1926
9407.06 2141
9407.97 1994
9408.89 2002
9409.80 2075
9410.72 1997
9411.64 2123
9412.55 2103
9413.47 2128
9414.38 2081
9415.30 2106
9416.22 2071
9417.13 2056
9418.05 2095
9418.97 2063
9419.88 2077
9420.80 2041
9421.71 1940
9422.63 1926
9423.55 2081
9424.46 2127
9425.38 2065
9426.30 2011
9427.21 1993
9428.13 1957
9429.05 2043
9429.96 2044
9430.88 2064
9431.80 2014
9432.72 2014
9433.63 2019
9434.55 2010
9435.47 2108
9436.38 2077
9437.30 2060
9438.22 2061
9439.14 2169
9440.05 2196
9440.97 2154
9441.89 2099
9442.81 2175
9443.72 2229
9444.64 2159
9445.56 2275
9446.48 2193
9447.39 2162
9448.31 2136
9449.23 2206
9450.15 2308
9451.07 2214
9451.98 2153
9452.90 2125
9453.82 2138
9454.74 2191
9455.66 2198
9456.57 2284
9457.49 2480
9458.41 2530
9459.33 2733
9460.25 2871
9461.16 2914
9462.08 2892
9463.00 2940
9463.92 2784
9464.84 2719
9465.76 2553
9466.68 2504
9467.59 2373
9468.51 2390
9469.43 2244
9470.35 2102
9471.27 2160
9472.19 2115
9473.11 2185
9474.03 2145
9474.95 2180
9475.87 2123
9476.78 2231
9477.70 2196
9478.62 2125
9479.54 2098
9480.46 2148
9481.38 2027
9482.30 2053
9483.22 2117
9484.14 2211
9485.06 2096
9485.98 2155
9486.90 2186
9487.82 2139
9488.74 2372
9489.66 2306
9490.58 2373
9491.50 2498
9492.42 2386
9493.34 2336
9494.26 2292
9495.18 2197
9496.10 2269
9497.02 2207
9497.94 2222
9498.86 2261
9499.78 2130
9500.70 2157
9501.62 2118
9502.54 2108
9503.46 2071
9504.38 2030
9505.30 2083
9506.22 2051
9507.14 1990
9508.06 2013
9508.98 2083
9509.90 2105
9510.82 2146
9511.75 2161
9512.67 1957
9513.59 2021
9514.51 1987
9515.43 2044
9516.35 2001
9517.27 2076
9518.19 2065
9519.11 1999
9520.03 1993
9520.96 1985
9521.88 2010
9522.80 1946
9523.72 2023
9524.64 2116
9525.56 2030
9526.48 2075
9527.41 2063
9528.33 1976
9529.25 1920
9530.17 1926
9531.09 2046
9532.02 2126
9532.94 2050
9533.86 1990
9534.78 2085
9535.70 2048
9536.63 2057
9537.55 2132
9538.47 2095
9539.39 2188
9540.31 2167
9541.24 2253
9542.16 2339
9543.08 2262
9544.00 2350
9544.93 2313
9545.85 2184
9546.77 2105
9547.69 2114
9548.62 2073
9549.54 2055
9550.46 2085
9551.38 2018
9552.31 2041
9553.23 2029
9554.15 2056
9555.08 2007
9556.00 2097
9556.92 2087
9557.84 1962
9558.77 2053
9559.69 1976
9560.61 1947
9561.54 1985
9562.46 2143
9563.38 2066
9564.31 1982
9565.23 1935
9566.15 2013
9567.08 2137
9568.00 1984
9568.93 2027
9569.85 2050
9570.77 2022
9571.70 1945
9572.62 2059
9573.54 2036
9574.47 2035
9575.39 1944
9576.32 1877
9577.24 1843
9578.16 2042
9579.09 2030
9580.01 2036
9580.94 2061
9581.86 1922
9582.78 1951
9583.71 1928
9584.63 2026
9585.56 1946
9586.48 2016
9587.41 1923
9588.33 1940
9589.26 1921
9590.18 1961
9591.11 1986
9592.03 2035
9592.96 1928
9593.88 1930
9594.80 1958
9595.73 1929
9596.65 1902
9597.58 1965
9598.50 2017
9599.43 2037
9600.35 2058
9601.28 2041
9602.21 2026
9603.13 2030
9604.06 1941
9604.98 1885
9605.91 2048
9606.83 2061
9607.76 2151
9608.68 2169
9609.61 2069
9610.53 2034
9611.46 2091
9612.39 2093
9613.31 2088
9614.24 2064
9615.16 2064
9616.09 2009
9617.02 2044
9617.94 2184
9618.87 2152
9619.79 2006
9620.72 2039
9621.65 2099
9622.57 2077
9623.50 2139
9624.42 2222
9625.35 2177
9626.28 2114
9627.20 2149
9628.13 2198
9629.06 2127
9629.98 2104
9630.91 2084
9631.84 2059
9632.76 2180
9633.69 2249
9634.62 2244
9635.54 2163
9636.47 2130
9637.40 2108
9638.32 2179
9639.25 2168
9640.18 2215
9641.11 2216
9642.03 2129
9642.96 2054
9643.89 2189
9644.81 2248
9645.74 2329
9646.67 2167
9647.60 2212
9648.52 2255
9649.45 2286
9650.38 2264
9651.31 2280
9652.23 2362
9653.16 2393
9654.09 2395
9655.02 2382
9655.95 2524
9656.87 2462
9657.80 2585
9658.73 2595
9659.66 2653
9660.58 2598
9661.51 2475
9662.44 2513
9663.37 2490
9664.30 2477
9665.23 2385
9666.15 2354
9667.08 2359
9668.01 2332
9668.94 2452
9669.87 2404
9670.80 2462
9671.73 2496
9672.65 2421
9673.58 2560
9674.51 2462
9675.44 2528
9676.37 2586
9677.30 2558
9678.23 2580
9679.16 2568
9680.08 2653
9681.01 2518
9681.94 2370
9682.87 2395
9683.80 2450
9684.73 2531
9685.66 2448
9686.59 2553
9687.52 2617
9688.45 2553
9689.38 2587
9690.31 2632
9691.24 2586
9692.17 2595
9693.09 2528
9694.02 2587
9694.95 2617
9695.88 2489
9696.81 2552
9697.74 2491
9698.67 2480
9699.60 2610
9700.53 2547
9701.46 2515
9702.39 2667
9703.32 2709
9704.25 2787
9705.18 2908
9706.11 2939
9707.04 3046
9707.97 3103
9708.91 3112
9709.84 3062
9710.77 3025
9711.70 2933
9712.63 2720
9713.56 2695
9714.49 2658
9715.42 2644
9716.35 2583
9717.28 2500
9718.21 2509
9719.14 2463
9720.07 2484
9721.00 2428
9721.93 2498
9722.87 2542
9723.80 2438
9724.73 2428
9725.66 2361
9726.59 2351
9727.52 2359
9728.45 2361
9729.38 2390
9730.32 2349
9731.25 2412
9732.18 2434
9733.11 2321
9734.04 2339
9734.97 2341
9735.91 2334
9736.84 2332
9737.77 2421
9738.70 2462
9739.63 2316
9740.56 2311
9741.50 2375
9742.43 2372
9743.36 2289
9744.29 2290
9745.22 2288
9746.16 2228
9747.09 2261
9748.02 2266
9748.95 2179
9749.89 2299
9750.82 2329
9751.75 2323
9752.68 2208
9753.62 2139
9754.55 2215
9755.48 2276
9756.41 2255
9757.35 2188
9758.28 2254
9759.21 2183
9760.14 2077
9761.08 2228
9762.01 2235
9762.94 2081
9763.88 2013
9764.81 2145
9765.74 2205
9766.68 2109
9767.61 2145
9768.54 2133
9769.48 2194
9770.41 2234
9771.34 2181
9772.28 2074
9773.21 2089
9774.14 2184
9775.08 2107
9776.01 2087
9776.94 2203
9777.88 2133
9778.81 2095
9779.74 2083
9780.68 2123
9781.61 2171
9782.55 2186
9783.48 2213
9784.41 2196
9785.35 2280
9786.28 2205
9787.22 2178
9788.15 2310
9789.08 2275
9790.02 2299
9790.95 2140
9791.89 2130
9792.82 2124
9793.76 2161
9794.69 2129
9795.63 2137
9796.56 2051
9797.49 2014
9798.43 2005
9799.36 1967
9800.30 2015
9801.23 2029
9802.17 2049
9803.10 2084
9804.04 2060
9804.97 1977
9805.91 2030
9806.84 1987
9807.78 2090
9808.71 2073
9809.65 2001
9810.58 2009
9811.52 2026
9812.45 1892
9813.39 1929
9814.33 1970
9815.26 1976
9816.20 1945
9817.13 1961
9818.07 1904
9819.00 1891
9819.94 1803
9820.87 1886
9821.81 1912
9822.75 1860
9823.68 1848
9824.62 1862
9825.55 1825
9826.49 1864
9827.43 1865
9828.36 1852
9829.30 1857
9830.23 1938
9831.17 1889
9832.11 1887
9833.04 1868
9833.98 1820
9834.92 1809
9835.85 1844
9836.79 1892
9837.73 1847
9838.66 1807
9839.60 1893
9840.54 1802
9841.47 1824
9842.41 1907
9843.35 1815
9844.28 1756
9845.22 1851
9846.16 1795
9847.09 1737
9848.03 1657
9848.97 1665
9849.90 1774
9850.84 1843
9851.78 1742
9852.72 1781
9853.65 1780
9854.59 1751
9855.53 1746
9856.47 1732
9857.40 1710
9858.34 1714
9859.28 1694
9860.22 1864
9861.15 1808
9862.09 1831
9863.03 1829
9863.97 1750
9864.90 1756
9865.84 1794
9866.78 1689
9867.72 1751
9868.66 1707
9869.59 1720
9870.53 1721
9871.47 1705
9872.41 1736
9873.35 1791
9874.29 1769
9875.22 1840
9876.16 1795
9877.10 1819
9878.04 1754
9878.98 1746
9879.92 1737
9880.85 1733
9881.79 1788
9882.73 1674
9883.67 1704
9884.61 1616
9885.55 1669
9886.49 1731
9887.43 1682
9888.37 1750
9889.30 1772
9890.24 1728
9891.18 1711
9892.12 1683
9893.06 1684
9894.00 1731
9894.94 1776
9895.88 1652
9896.82 1621
9897.76 1695
9898.70 1704
9899.64 1660
9900.58 1688
9901.52 1672
9902.45 1674
9903.39 1739
9904.33 1769
9905.27 1709
9906.21 1648
9907.15 1645
9908.09 1685
9909.03 1651
9909.97 1659
9910.91 1654
9911.85 1769
9912.79 1674
9913.73 1650
9914.67 1767
9915.61 1681
9916.55 1674
9917.49 1789
9918.44 1813
9919.38 1769
9920.32 1864
9921.26 1916
9922.20 1964
9923.14 1961
9924.08 1909
9925.02 1866
9925.96 1792
9926.90 1819
9927.84 1755
9928.78 1743
9929.72 1791
9930.66 1719
9931.61 1834
9932.55 1824
9933.49 1890
9934.43 1984
9935.37 2006
9936.31 1995
9937.25 2027
9938.19 1955
9939.14 1870
9940.08 1816
9941.02 1797
9941.96 1631
9942.90 1625
9943.84 1662
9944.78 1657
9945.73 1677
9946.67 1616
9947.61 1605
9948.55 1624
9949.49 1617
9950.44 1691
9951.38 1621
9952.32 1657
9953.26 1722
9954.20 1620
9955.15 1624
9956.09 1621
9957.03 1607
9957.97 1579
9958.91 1663
9959.86 1606
9960.80 1672
9961.74 1593
9962.68 1622
9963.63 1617
9964.57 1545
9965.51 1680
9966.45 1691
9967.40 1597
9968.34 1613
9969.28 1622
9970.23 1681
9971.17 1552
9972.11 1536
9973.05 1548
9974.00 1528
9974.94 1579
9975.88 1514
9976.83 1474
9977.77 1554
9978.71 1457
9979.66 1493
9980.60 1572
9981.54 1596
9982.49 1545
9983.43 1512
9984.37 1535
9985.32 1539
9986.26 1550
9987.20 1469
9988.15 1479
9989.09 1418
9990.04 1525
9990.98 1555
9991.92 1488
9992.87 1508
9993.81 1526
9994.76 1443
9995.70 1471
9996.64 1546
9997.59 1527
9998.53 1472
9999.48 1536
10000.42 1463
10001.36 1556
10002.31 1521
10003.25 1479
10004.20 1569
10005.14 1500
10006.09 1542
10007.03 1626
10007.98 1526
10008.92 1538
10009.87 1462
10010.81 1478
10011.76 1571
10012.70 1588
10013.64 1595
10014.59 1579
10015.53 1508
10016.48 1514
10017.43 1559
10018.37 1563
10019.32 1498
10020.26 1475
10021.21 1544
10022.15 1534
10023.10 1503
10024.04 1549
10024.99 1499
10025.93 1548
10026.88 1477
10027.82 1486
10028.77 1494
10029.72 1512
10030.66 1493
10031.61 1458
10032.55 1585
10033.50 1534
10034.44 1497
10035.39 1522
10036.34 1423
10037.28 1463
10038.23 1389
10039.17 1446
10040.12 1415
10041.07 1491
10042.01 1457
10042.96 1507
10043.91 1509
10044.85 1457
10045.80 1384
10046.74 1401
10047.69 1509
10048.64 1547
10049.58 1475
10050.53 1489
10051.48 1494
10052.42 1449
10053.37 1543
10054.32 1498
10055.27 1425
10056.21 1523
10057.16 1490
10058.11 1491
10059.05 1460
10060.00 1419
10060.95 1441
10061.89 1461
10062.84 1455
10063.79 1495
10064.74 1393
10065.68 1406
10066.63 1382
10067.58 1411
10068.53 1372
10069.47 1361
10070.42 1401
10071.37 1483
10072.32 1289
10073.26 1439
10074.21 1460
10075.16 1441
10076.11 1385
10077.06 1523
10078.00 1493
10078.95 1487
10079.90 1405
10080.85 1480
10081.80 1508
10082.74 1453
10083.69 1412
10084.64 1404
10085.59 1467
10086.54 1436
10087.49 1432
10088.43 1417
10089.38 1414
10090.33 1352
10091.28 1344
10092.23 1381
10093.18 1339
10094.13 1378
10095.07 1369
10096.02 1405
10096.97 1433
10097.92 1460
10098.87 1407
10099.82 1352
10100.77 1360
10101.72 1375
10102.67 1402
10103.61 1387
10104.56 1392
10105.51 1380
10106.46 1405
10107.41 1449
10108.36 1386
10109.31 1425
10110.26 1444
10111.21 1407
10112.16 1374
10113.11 1412
10114.06 1393
10115.01 1391
10115.96 1429
10116.91 1419
10117.86 1419
10118.81 1483
10119.76 1514
10120.71 1487
10121.66 1390
10122.61 1369
10123.56 1389
10124.51 1384
10125.46 1399
10126.41 1440
10127.36 1424
10128.31 1428
10129.26 1442
10130.21 1426
10131.16 1348
10132.11 1319
10133.06 1426
10134.01 1411
10134.96 1346
10135.91 1334
10136.86 1347
10137.81 1280
10138.76 1397
10139.72 1458
10140.67 1493
10141.62 1364
10142.57 1366
10143.52 1328
10144.47 1297
10145.42 1366
10146.37 1246
10147.32 1353
10148.28 1473
10149.23 1307
10150.18 1377
10151.13 1304
10152.08 1319
10153.03 1280
10153.98 1292
10154.94 1409
10155.89 1470
10156.84 1309
10157.79 1420
10158.74 1482
10159.69 1411
10160.65 1401
10161.60 1436
10162.55 1395
10163.50 1431
10164.45 1369
10165.41 1446
10166.36 1473
10167.31 1450
10168.26 1378
10169.21 1384
10170.17 1427
10171.12 1319
10172.07 1372
10173.02 1447
10173.98 1417
10174.93 1390
10175.88 1392
10176.83 1339
10177.79 1343
10178.74 1358
10179.69 1393
10180.64 1437
10181.60 1416
10182.55 1466
10183.50 1428
10184.46 1429
10185.41 1369
10186.36 1353
10187.32 1356
10188.27 1437
10189.22 1563
10190.18 1470
10191.13 1436
10192.08 1443
10193.03 1430
10193.99 1485
10194.94 1413
10195.90 1537
10196.85 1559
10197.80 1504
10198.76 1469
10199.71 1466
10200.66 1481
10201.62 1548
10202.57 1497
10203.52 1477
10204.48 1486
10205.43 1431
10206.39 1504
10207.34 1590
10208.29 1463
10209.25 1480
10210.20 1531
10211.16 1494
10212.11 1517
10213.07 1633
10214.02 1501
10214.97 1503
10215.93 1467
10216.88 1535
10217.84 1583
10218.79 1512
10219.75 1449
10220.70 1438
10221.66 1532
10222.61 1580
10223.57 1485
10224.52 1511
10225.48 1488
10226.43 1518
10227.39 1533
10228.34 1459
10229.30 1440
10230.25 1479
10231.21 1509
10232.16 1464
10233.12 1402
10234.07 1438
10235.03 1417
10235.98 1525
10236.94 1551
10237.89 1523
10238.85 1462
10239.80 1507
10240.76 1530
10241.72 1550
10242.67 1536
10243.63 1430
10244.58 1555
10245.54 1563
10246.49 1525
10247.45 1518
10248.41 1458
10249.36 1513
10250.32 1568
10251.27 1554
10252.23 1433
10253.19 1401
10254.14 1509
10255.10 1567
10256.06 1465
10257.01 1444
10257.97 1455
10258.92 1389
10259.88 1416
10260.84 1442
10261.79 1390
10262.75 1367
10263.71 1378
10264.66 1355
10265.62 1441
10266.58 1455
10267.53 1410
10268.49 1430
10269.45 1499
10270.41 1476
10271.36 1351
10272.32 1352
10273.28 1364
10274.23 1388
10275.19 1397
10276.15 1411
10277.11 1392
10278.06 1402
10279.02 1340
10279.98 1302
10280.94 1470
10281.89 1449
10282.85 1426
10283.81 1436
10284.77 1374
10285.72 1406
10286.68 1393
10287.64 1427
10288.60 1415
10289.55 1359
10290.51 1334
10291.47 1324
10292.43 1330
10293.39 1380
10294.34 1341
10295.30 1407
10296.26 1436
10297.22 1337
10298.18 1372
10299.14 1373
10300.09 1390
10301.05 1325
10302.01 1295
10302.97 1351
10303.93 1392
10304.89 1334
10305.85 1300
10306.80 1331
10307.76 1419
10308.72 1333
10309.68 1321
10310.64 1292
10311.60 1328
10312.56 1384
10313.52 1355
10314.47 1316
10315.43 1310
10316.39 1290
10317.35 1298
10318.31 1352
10319.27 1314
10320.23 1395
10321.19 1298
10322.15 1298
10323.11 1264
10324.07 1293
10325.03 1332
10325.99 1290
10326.95 1306
10327.91 1340
10328.87 1237
10329.83 1313
10330.79 1344
10331.75 1379
10332.71 1454
10333.67 1310
10334.63 1282
10335.59 1303
10336.55 1308
10337.51 1286
10338.47 1325
10339.43 1391
10340.39 1361
10341.35 1289
10342.31 1307
10343.27 1269
10344.23 1278
10345.19 1368
10346.15 1350
10347.11 1307
10348.07 1351
10349.03 1356
10349.99 1308
10350.95 1283
10351.91 1332
10352.87 1365
10353.83 1326
10354.79 1374
10355.76 1360
10356.72 1379
10357.68 1340
10358.64 1361
10359.60 1328
10360.56 1307
10361.52 1285
10362.48 1290
10363.45 1324
10364.41 1325
10365.37 1189
10366.33 1303
10367.29 1252
10368.25 1375
10369.21 1404
10370.18 1396
10371.14 1362
10372.10 1368
10373.06 1364
10374.02 1404
10374.98 1288
10375.95 1311
10376.91 1247
10377.87 1317
10378.83 1258
10379.79 1262
10380.76 1223
10381.72 1229
10382.68 1255
10383.64 1266
10384.61 1283
10385.57 1303
10386.53 1328
10387.49 1359
10388.46 1295
10389.42 1258
10390.38 1326
10391.34 1223
10392.31 1280
10393.27 1285
10394.23 1315
10395.19 1332
10396.16 1287
10397.12 1188
10398.08 1330
10399.05 1288
10400.01 1234
10400.97 1349
10401.93 1318
10402.90 1355
10403.86 1458
10404.82 1352
10405.79 1273
10406.75 1305
10407.71 1381
10408.68 1333
10409.64 1376
10410.60 1327
10411.57 1363
10412.53 1277
10413.50 1233
10414.46 1267
10415.42 1346
10416.39 1398
10417.35 1448
10418.31 1295
10419.28 1243
10420.24 1320
10421.21 1309
10422.17 1301
10423.13 1259
10424.10 1330
10425.06 1437
10426.03 1474
10426.99 1415
10427.96 1379
10428.92 1341
10429.88 1476
10430.85 1384
10431.81 1453
10432.78 1393
10433.74 1352
10434.71 1348
10435.67 1290
10436.64 1348
10437.60 1336
10438.57 1368
10439.53 1402
10440.50 1254
10441.46 1286
10442.43 1310
10443.39 1314
10444.36 1268
10445.32 1197
10446.29 1236
10447.25 1267
10448.22 1280
10449.18 1323
10450.15 1280
10451.11 1281
10452.08 1341
10453.04 1282
10454.01 1287
10454.97 1195
10455.94 1243
10456.91 1318
10457.87 1261
10458.84 1258
10459.80 1256
10460.77 1346
10461.73 1329
10462.70 1328
10463.67 1312
10464.63 1399
10465.60 1315
10466.56 1302
10467.53 1281
10468.50 1336
10469.46 1238
10470.43 1335
10471.40 1267
10472.36 1227
10473.33 1301
10474.30 1321
10475.26 1366
10476.23 1276
10477.19 1243
10478.16 1352
10479.13 1268
10480.09 1302
10481.06 1296
10482.03 1343
10483.00 1328
10483.96 1302
10484.93 1242
10485.90 1312
10486.86 1388
10487.83 1379
10488.80 1233
10489.76 1267
10490.73 1334
10491.70 1350
10492.67 1257
10493.63 1357
10494.60 1304
10495.57 1253
10496.54 1225
10497.50 1325
10498.47 1428
10499.44 1359
10500.41 1298
10501.37 1276
10502.34 1287
10503.31 1348
10504.28 1304
10505.25 1257
10506.21 1355
10507.18 1324
10508.15 1325
10509.12 1385
10510.09 1376
10511.05 1309
10512.02 1260
10512.99 1284
10513.96 1325
10514.93 1235
10515.90 1281
10516.86 1284
10517.83 1262
10518.80 1288
10519.77 1257
10520.74 1317
10521.71 1262
10522.68 1266
10523.64 1255
10524.61 1253
10525.58 1349
10526.55 1358
10527.52 1317
10528.49 1348
10529.46 1363
10530.43 1355
10531.40 1355
10532.36 1409
10533.33 1385
10534.30 1334
10535.27 1389
10536.24 1348
10537.21 1366
10538.18 1355
10539.15 1289
10540.12 1277
10541.09 1327
10542.06 1328
10543.03 1352
10544.00 1350
10544.97 1301
10545.94 1298
10546.91 1339
10547.88 1324
10548.85 1283
10549.82 1411
10550.79 1298
10551.76 1245
10552.73 1351
10553.70 1323
10554.67 1317
10555.64 1422
10556.61 1559
10557.58 1447
10558.55 1387
10559.52 1294
10560.49 1315
10561.46 1313
10562.43 1278
10563.40 1323
10564.37 1408
10565.34 1467
10566.31 1517
10567.28 1441
10568.25 1568
10569.23 1532
10570.20 1519
10571.17 1501
10572.14 1520
10573.11 1561
10574.08 1546
10575.05 1502
10576.02 1468
10576.99 1409
10577.96 1374
10578.94 1507
10579.91 1333
10580.88 1266
10581.85 1322
10582.82 1376
10583.79 1381
10584.76 1363
10585.74 1359
10586.71 1356
10587.68 1350
10588.65 1323
10589.62 1383
10590.60 1354
10591.57 1348
10592.54 1315
10593.51 1398
10594.48 1283
10595.45 1276
10596.43 1301
10597.40 1401
10598.37 1360
10599.34 1394
10600.32 1457
10601.29 1435
10602.26 1410
10603.23 1343
10604.21 1329
10605.18 1410
10606.15 1370
10607.12 1345
10608.10 1346
10609.07 1389
10610.04 1453
10611.01 1398
10611.99 1343
10612.96 1229
10613.93 1373
10614.91 1380
10615.88 1403
10616.85 1338
10617.82 1379
10618.80 1393
10619.77 1341
10620.74 1370
10621.72 1282
10622.69 1376
10623.66 1367
10624.64 1254
10625.61 1308
10626.58 1409
10627.56 1401
10628.53 1379
10629.51 1355
10630.48 1396
10631.45 1335
10632.43 1316
10633.40 1375
10634.37 1366
10635.35 1382
10636.32 1372
10637.30 1389
10638.27 1434
10639.24 1375
10640.22 1431
10641.19 1423
10642.17 1438
10643.14 1458
10644.11 1478
10645.09 1409
10646.06 1486
10647.04 1462
10648.01 1458
10648.99 1479
10649.96 1488
10650.94 1491
10651.91 1470
10652.89 1432
10653.86 1348
10654.83 1303
10655.81 1347
10656.78 1370
10657.76 1387
10658.73 1320
10659.71 1386
10660.68 1329
10661.66 1356
10662.63 1393
10663.61 1408
10664.59 1348
10665.56 1255
10666.54 1312
10667.51 1288
10668.49 1273
10669.46 1271
10670.44 1309
10671.41 1349
10672.39 1303
10673.36 1296
10674.34 1387
10675.32 1365
10676.29 1319
10677.27 1419
10678.24 1386
10679.22 1349
10680.19 1331
10681.17 1273
10682.15 1291
10683.12 1253
10684.10 1381
10685.08 1337
10686.05 1349
10687.03 1295
10688.00 1312
10688.98 1253
10689.96 1302
10690.93 1282
10691.91 1336
10692.89 1360
10693.86 1430
10694.84 1257
10695.82 1262
10696.79 1288
10697.77 1262
10698.75 1317
10699.72 1271
10700.70 1316
10701.68 1352
10702.65 1363
10703.63 1260
10704.61 1273
10705.59 1294
10706.56 1303
10707.54 1228
10708.52 1204
10709.49 1205
10710.47 1340
10711.45 1278
10712.43 1296
10713.40 1274
10714.38 1314
10715.36 1307
10716.34 1224
10717.31 1220
10718.29 1263
10719.27 1259
10720.25 1200
10721.22 1284
10722.20 1274
10723.18 1321
10724.16 1296
10725.14 1290
10726.11 1266
10727.09 1295
10728.07 1257
10729.05 1188
10730.03 1295
10731.01 1217
10731.98 1318
10732.96 1347
10733.94 1312
10734.92 1322
10735.90 1288
10736.88 1320
10737.85 1289
10738.83 1268
10739.81 1255
10740.79 1299
10741.77 1310
10742.75 1362
10743.73 1316
10744.71 1257
10745.69 1290
10746.66 1295
10747.64 1308
10748.62 1264
10749.60 1304
10750.58 1358
10751.56 1331
10752.54 1276
10753.52 1282
10754.50 1359
10755.48 1306
10756.46 1387
10757.44 1311
10758.42 1324
10759.39 1406
10760.37 1302
10761.35 1298
10762.33 1301
10763.31 1264
10764.29 1297
10765.27 1326
10766.25 1316
10767.23 1307
10768.21 1290
10769.19 1347
10770.17 1318
10771.15 1262
10772.13 1291
10773.11 1279
10774.09 1338
10775.07 1240
10776.05 1201
10777.03 1207
10778.02 1322
10779.00 1360
10779.98 1259
10780.96 1282
10781.94 1326
10782.92 1307
10783.90 1364
10784.88 1238
10785.86 1271
10786.84 1276
10787.82 1277
10788.80 1323
10789.78 1273
10790.76 1250
10791.75 1229
10792.73 1215
10793.71 1287
10794.69 1266
10795.67 1300
10796.65 1383
10797.63 1436
10798.61 1285
10799.60 1237
10800.58 1289
10801.56 1308
10802.54 1373
10803.52 1295
10804.50 1277
10805.49 1320
10806.47 1215
10807.45 1226
10808.43 1288
10809.41 1335
10810.39 1268
10811.38 1258
10812.36 1273
10813.34 1296
10814.32 1198
10815.30 1257
10816.29 1265
10817.27 1286
10818.25 1258
10819.23 1230
10820.22 1296
10821.20 1222
10822.18 1280
10823.16 1346
10824.15 1290
10825.13 1269
10826.11 1290
10827.09 1257
10828.08 1258
10829.06 1313
10830.04 1314
10831.02 1280
10832.01 1231
10832.99 1266
10833.97 1270
10834.96 1358
10835.94 1315
10836.92 1386
10837.91 1310
10838.89 1317
10839.87 1360
10840.85 1194
10841.84 1244
10842.82 1364
10843.81 1372
10844.79 1351
10845.77 1384
10846.76 1391
10847.74 1329
10848.72 1360
10849.71 1296
10850.69 1389
10851.67 1413
10852.66 1313
10853.64 1325
10854.63 1330
10855.61 1346
10856.59 1324
10857.58 1391
10858.56 1421
10859.55 1307
10860.53 1334
10861.51 1335
10862.50 1333
10863.48 1366
10864.47 1321
10865.45 1386
10866.44 1429
10867.42 1320
10868.41 1380
10869.39 1322
10870.37 1351
10871.36 1390
10872.34 1352
10873.33 1304
10874.31 1344
10875.30 1366
10876.28 1348
10877.27 1331
10878.25 1487
10879.24 1362
10880.22 1298
10881.21 1372
10882.19 1463
10883.18 1455
10884.16 1515
10885.15 1372
10886.13 1407
10887.12 1476
10888.11 1381
10889.09 1445
10890.08 1460
10891.06 1422
10892.05 1438
10893.03 1493
10894.02 1515
10895.00 1392
10895.99 1345
10896.98 1387
10897.96 1459
10898.95 1461
10899.93 1481
10900.92 1496
10901.91 1411
10902.89 1477
10903.88 1455
10904.86 1444
10905.85 1424
10906.84 1492
10907.82 1504
10908.81 1455
10909.80 1439
10910.78 1501
10911.77 1502
10912.76 1510
10913.74 1460
10914.73 1464
10915.72 1541
10916.70 1551
10917.69 1516
10918.68 1550
10919.66 1449
10920.65 1554
10921.64 1555
10922.62 1585
10923.61 1585
10924.60 1569
10925.58 1534
10926.57 1546
10927.56 1574
10928.55 1540
10929.53 1539
10930.52 1577
10931.51 1550
10932.50 1634
10933.48 1578
10934.47 1569
10935.46 1618
10936.45 1631
10937.43 1627
10938.42 1482
10939.41 1587
10940.40 1601
10941.38 1693
10942.37 1642
10943.36 1642
10944.35 1723
10945.34 1704
10946.32 1689
10947.31 1694
10948.30 1632
10949.29 1680
10950.28 1739
10951.27 1645
10952.25 1727
10953.24 1803
10954.23 1781
10955.22 1712
10956.21 1761
10957.20 1917
10958.18 1791
10959.17 1736
10960.16 1821
10961.15 1789
10962.14 1836
10963.13 1906
10964.12 1958
10965.11 1923
10966.10 2004
10967.08 2070
10968.07 2073
10969.06 2039
10970.05 2009
10971.04 1926
10972.03 1892
10973.02 1892
10974.01 1873
10975.00 1899
10975.99 1883
10976.98 1898
10977.97 1889
10978.96 1850
10979.95 1764
10980.94 1733
10981.92 1706
10982.91 1745
10983.90 1749
10984.89 1736
10985.88 1858
10986.87 1795
10987.86 1743
10988.85 1749
10989.84 1767
10990.83 1859
10991.82 1818
10992.81 1774
10993.80 1883
10994.79 1920
10995.78 1915
10996.78 1915
10997.77 1899
10998.76 1897
10999.75 1862
11000.74 1877
11001.73 1933
11002.72 1916
11003.71 2011
11004.70 2030
11005.69 2153
11006.68 2211
11007.67 2291
11008.66 2339
11009.65 2280
11010.64 2361
11011.64 2295
11012.63 2264
11013.62 2236
11014.61 2113
11015.60 2032
11016.59 1966
11017.58 1996
11018.57 1971
11019.57 1842
11020.56 1856
11021.55 1844
11022.54 1823
11023.53 1817
11024.52 1818
11025.51 1830
11026.51 1735
11027.50 1738
11028.49 1822
11029.48 1828
11030.47 1843
11031.47 1819
11032.46 1774
11033.45 1771
11034.44 1685
11035.43 1673
11036.43 1719
11037.42 1751
11038.41 1713
11039.40 1708
11040.39 1763
11041.39 1734
11042.38 1733
11043.37 1699
11044.36 1775
11045.36 1650
11046.35 1662
11047.34 1608
11048.34 1639
11049.33 1636
11050.32 1670
11051.31 1692
11052.31 1629
11053.30 1646
11054.29 1614
11055.29 1667
11056.28 1646
11057.27 1522
11058.26 1592
11059.26 1603
11060.25 1551
11061.24 1553
11062.24 1508
11063.23 1620
11064.22 1586
11065.22 1495
11066.21 1568
11067.20 1619
11068.20 1606
11069.19 1532
11070.19 1546
11071.18 1520
11072.17 1561
11073.17 1505
11074.16 1574
11075.15 1541
11076.15 1543
11077.14 1527
11078.14 1567
11079.13 1519
11080.12 1576
11081.12 1547
11082.11 1530
11083.11 1602
11084.10 1541
11085.10 1551
11086.09 1629
11087.08 1582
11088.08 1635
11089.07 1538
11090.07 1488
11091.06 1600
11092.06 1568
11093.05 1495
11094.05 1591
11095.04 1573
11096.04 1591
11097.03 1535
11098.03 1542
11099.02 1487
11100.02 1474
11101.01 1570
11102.01 1454
11103.00 1565
11104.00 1674
11104.99 1572
11105.99 1500
11106.98 1547
11107.98 1498
11108.97 1457
11109.97 1518
11110.96 1558
11111.96 1505
11112.95 1455
11113.95 1488
11114.95 1490
11115.94 1495
11116.94 1489
11117.93 1513
11118.93 1542
11119.93 1505
11120.92 1444
11121.92 1509
11122.91 1480
11123.91 1496
11124.91 1633
11125.90 1569
11126.90 1522
11127.89 1539
11128.89 1594
11129.89 1622
11130.88 1566
11131.88 1532
11132.88 1460
11133.87 1464
11134.87 1552
11135.87 1458
11136.86 1461
11137.86 1467
11138.86 1479
11139.85 1506
11140.85 1549
11141.85 1529
11142.84 1505
11143.84 1507
11144.84 1569
11145.83 1535
11146.83 1458
11147.83 1498
11148.83 1583
11149.82 1540
11150.82 1493
11151.82 1469
11152.82 1462
11153.81 1453
11154.81 1465
11155.81 1462
11156.80 1565
11157.80 1538
11158.80 1474
11159.80 1425
11160.80 1515
11161.79 1541
11162.79 1441
11163.79 1445
11164.79 1502
11165.78 1411
11166.78 1421
11167.78 1436
11168.78 1482
11169.78 1484
11170.78 1377
11171.77 1372
11172.77 1466
11173.77 1394
11174.77 1449
11175.77 1507
11176.77 1448
11177.76 1426
11178.76 1445
11179.76 1415
11180.76 1425
11181.76 1423
11182.76 1429
11183.76 1415
11184.75 1468
11185.75 1414
11186.75 1379
11187.75 1377
11188.75 1409
11189.75 1426
11190.75 1383
11191.75 1418
11192.75 1477
11193.75 1387
11194.75 1425
11195.74 1504
11196.74 1438
11197.74 1457
11198.74 1396
11199.74 1393
11200.74 1381
11201.74 1454
11202.74 1419
11203.74 1478
11204.74 1363
11205.74 1401
11206.74 1437
11207.74 1393
11208.74 1300
11209.74 1391
11210.74 1395
11211.74 1441
11212.74 1480
11213.74 1485
11214.74 1528
11215.74 1435
11216.74 1444
11217.74 1483
11218.74 1506
11219.74 1477
11220.74 1404
11221.74 1366
11222.74 1412
11223.74 1437
11224.74 1450
11225.74 1389
11226.74 1392
11227.75 1408
11228.75 1403
11229.75 1399
11230.75 1412
11231.75 1415
11232.75 1443
11233.75 1415
11234.75 1459
11235.75 1416
11236.75 1396
11237.76 1418
11238.76 1302
11239.76 1413
11240.76 1511
11241.76 1453
11242.76 1380
11243.76 1453
11244.76 1418
11245.77 1364
11246.77 1453
11247.77 1511
11248.77 1446
11249.77 1364
11250.77 1329
11251.78 1504
11252.78 1454
11253.78 1470
11254.78 1434
11255.78 1484
11256.79 1504
11257.79 1436
11258.79 1427
11259.79 1464
11260.79 1451
11261.80 1423
11262.80 1415
11263.80 1432
11264.80 1398
11265.81 1436
11266.81 1434
11267.81 1366
11268.81 1424
11269.82 1409
11270.82 1401
11271.82 1538
11272.82 1562
11273.83 1415
11274.83 1540
11275.83 1462
11276.84 1439
11277.84 1526
11278.84 1506
11279.85 1530
11280.85 1416
11281.85 1380
11282.85 1409
11283.86 1528
11284.86 1489
11285.86 1469
11286.87 1496
11287.87 1520
11288.87 1590
11289.88 1508
11290.88 1520
11291.89 1459
11292.89 1504
11293.89 1513
11294.90 1467
11295.90 1470
11296.90 1481
11297.91 1491
11298.91 1396
11299.92 1452
11300.92 1495
11301.92 1480
11302.93 1507
11303.93 1527
11304.94 1523
11305.94 1485
11306.94 1501
11307.95 1619
11308.95 1558
11309.96 1469
11310.96 1499
11311.97 1485
11312.97 1549
11313.98 1586
11314.98 1511
11315.98 1485
11316.99 1611
11317.99 1574
11319.00 1418
11320.00 1448
11321.01 1426
11322.01 1577
11323.02 1566
11324.02 1558
11325.03 1553
11326.03 1644
11327.04 1616
11328.04 1618
11329.05 1543
11330.05 1531
11331.06 1677
11332.07 1691
11333.07 1625
11334.08 1577
11335.08 1569
11336.09 1606
11337.09 1639
11338.10 1563
11339.10 1509
11340.11 1567
11341.12 1632
11342.12 1685
11343.13 1655
11344.13 1625
11345.14 1711
11346.15 1741
11347.15 1674
11348.16 1712
11349.16 1730
11350.17 1639
11351.18 1804
11352.18 1829
11353.19 1873
11354.20 1823
11355.20 1714
11356.21 1769
11357.21 1734
11358.22 1760
11359.23 1739
11360.23 1665
11361.24 1701
11362.25 1548
11363.25 1705
11364.26 1691
11365.27 1741
11366.28 1607
11367.28 1601
11368.29 1645
11369.30 1703
11370.30 1772
11371.31 1719
11372.32 1656
11373.32 1629
11374.33 1684
11375.34 1694
11376.35 1623
11377.35 1615
11378.36 1623
11379.37 1697
11380.38 1576
11381.38 1673
11382.39 1664
11383.40 1644
11384.41 1679
11385.41 1681
11386.42 1659
11387.43 1585
11388.44 1660
11389.45 1693
11390.45 1527
11391.46 1742
11392.47 1679
11393.48 1594
11394.49 1646
11395.49 1693
11396.50 1672
11397.51 1699
11398.52 1706
11399.53 1656
11400.54 1637
11401.55 1758
11402.55 1731
11403.56 1775
11404.57 1801
11405.58 1772
11406.59 1750
11407.60 1705
11408.61 1730
11409.61 1627
11410.62 1690
11411.63 1659
11412.64 1727
11413.65 1794
11414.66 1767
11415.67 1777
11416.68 1761
11417.69 1775
11418.70 1740
11419.71 1739
11420.71 1715
11421.72 1838
11422.73 1834
11423.74 1781
11424.75 1779
11425.76 1837
11426.77 1837
11427.78 1808
11428.79 1869
11429.80 1851
11430.81 1825
11431.82 1861
11432.83 1917
11433.84 1939
11434.85 1849
11435.86 1911
11436.87 2030
11437.88 1953
11438.89 2009
11439.90 1924
11440.91 1929
11441.92 2023
11442.93 2029
11443.94 1960
11444.95 1904
11445.96 1964
11446.97 1970
11447.98 2087
11448.99 2049
11450.00 2067
11451.01 2020
11452.03 2099
11453.04 1992
11454.05 1988
11455.06 2026
11456.07 2079
11457.08 2124
11458.09 2052
11459.10 2074
11460.11 2106
11461.12 2071
11462.14 2089
11463.15 2089
11464.16 2152
11465.17 2102
11466.18 2091
11467.19 2147
11468.20 2105
11469.21 2246
11470.23 2186
11471.24 2169
11472.25 2307
11473.26 2216
11474.27 2164
11475.28 2340
11476.30 2268
11477.31 2276
11478.32 2245
11479.33 2284
11480.34 2352
11481.36 2324
11482.37 2290
11483.38 2270
11484.39 2344
11485.40 2303
11486.42 2313
11487.43 2393
11488.44 2320
11489.45 2304
11490.47 2352
11491.48 2357
11492.49 2342
11493.50 2364
11494.52 2480
11495.53 2417
11496.54 2471
11497.55 2462
11498.57 2477
11499.58 2436
11500.59 2461
11501.61 2507
11502.62 2469
11503.63 2489
11504.64 2510
11505.66 2520
11506.67 2492
11507.68 2533
11508.70 2491
11509.71 2503
11510.72 2550
11511.74 2691
11512.75 2835
11513.76 2667
11514.78 2669
11515.79 2622
11516.80 2602
11517.82 2632
11518.83 2658
11519.84 2685
11520.86 2688
11521.87 2729
11522.89 2795
11523.90 2660
11524.91 2737
11525.93 2827
11526.94 2743
11527.96 2776
11528.97 2731
11529.98 2754
11531.00 2785
11532.01 2740
11533.03 3015
11534.04 2949
11535.06 2819
11536.07 2900
11537.08 2944
11538.10 3044
11539.11 2999
11540.13 2933
11541.14 2882
11542.16 2932
11543.17 3100
11544.19 3079
11545.20 3037
11546.22 3128
11547.23 3133
11548.25 3085
11549.26 3052
11550.28 3181
11551.29 3163
11552.31 3169
11553.32 3298
11554.34 3321
11555.35 3249
11556.37 3165
11557.38 3382
11558.40 3453
11559.41 3510
11560.43 3565
11561.45 3655
11562.46 3659
11563.48 3666
11564.49 3789
11565.51 3836
11566.52 3841
11567.54 3697
11568.56 3740
11569.57 3863
11570.59 3899
11571.60 4012
11572.62 4038
11573.64 4094
11574.65 4255
11575.67 4235
11576.68 4123
11577.70 4214
11578.72 4312
11579.73 4254
11580.75 4208
11581.77 4422
11582.78 4291
11583.80 4281
11584.82 4446
11585.83 4627
11586.85 4773
11587.87 4972
11588.88 4944
11589.90 5147
11590.92 5324
11591.93 5326
11592.95 5439
11593.97 5603
11594.98 5852
11596.00 5913
11597.02 6154
11598.03 6210
11599.05 6266
11600.07 6316
11601.09 6314
11602.10 6557
11603.12 6835
11604.14 6940
11605.16 7482
11606.17 8054
11607.19 8455
11608.21 9208
11609.23 9974
11610.24 10829
11611.26 11912
11612.28 12634
11613.30 13071
11614.32 13267
11615.33 12967
11616.35 12202
11617.37 11312
11618.39 10568
11619.41 9535
11620.42 8683
11621.44 7837
11622.46 7217
11623.48 6815
11624.50 6392
11625.51 6113
11626.53 5970
11627.55 5951
11628.57 5877
11629.59 5988
11630.61 5773
11631.63 5660
11632.64 5567
11633.66 5288
11634.68 5340
11635.70 5003
11636.72 5075
11637.74 4863
11638.76 4998
11639.78 4903
11640.80 4784
11641.81 4815
11642.83 4753
11643.85 4727
11644.87 4731
11645.89 4599
11646.91 4481
11647.93 4388
11648.95 4399
11649.97 4427
11650.99 4262
11652.01 4306
11653.03 4322
11654.05 4131
11655.07 4242
11656.09 4173
11657.11 4013
11658.13 4015
11659.15 3875
11660.17 3871
11661.19 3842
11662.21 3744
11663.23 3587
11664.25 3514
11665.27 3646
11666.29 3550
11667.31 3529
11668.33 3575
11669.35 3547
11670.37 3630
11671.39 3716
11672.41 3747
11673.43 3640
11674.45 3580
11675.47 3593
11676.49 3479
11677.51 3736
11678.53 3528
11679.55 3720
11680.57 3737
11681.59 3738
11682.61 3714
11683.64 3892
11684.66 3960
11685.68 3890
11686.70 3922
11687.72 3967
11688.74 4024
11689.76 4003
11690.78 4115
11691.80 4169
11692.83 4102
11693.85 4058
11694.87 3993
11695.89 4066
11696.91 4056
11697.93 3936
11698.95 3979
11699.98 3982
11701.00 3867
11702.02 3814
11703.04 3869
11704.06 3755
11705.08 3785
11706.11 3809
11707.13 3719
11708.15 3803
11709.17 3753
11710.19 3694
11711.22 3680
11712.24 3629
11713.26 3587
11714.28 3625
11715.31 3717
11716.33 3658
11717.35 3619
11718.37 3401
11719.40 3447
11720.42 3309
11721.44 3405
11722.46 3438
11723.49 3382
11724.51 3468
11725.53 3304
11726.55 3166
11727.58 3299
11728.60 3357
11729.62 3262
11730.65 3191
11731.67 3177
11732.69 3110
11733.71 3111
11734.74 3002
11735.76 3109
11736.78 3126
11737.81 2929
11738.83 2971
11739.85 2977
11740.88 2932
11741.90 2905
11742.92 2875
11743.95 2822
11744.97 2807
11746.00 2712
11747.02 2746
11748.04 2752
11749.07 2790
11750.09 2703
11751.11 2745
11752.14 2695
11753.16 2708
11754.19 2715
11755.21 2626
11756.23 2804
11757.26 2897
11758.28 2735
11759.31 2658
11760.33 2593
11761.36 2605
11762.38 2610
11763.40 2572
11764.43 2588
11765.45 2478
11766.48 2557
11767.50 2577
11768.53 2646
11769.55 2482
11770.58 2494
11771.60 2417
11772.63 2389
11773.65 2336
11774.68 2449
11775.70 2265
11776.73 2287
11777.75 2314
11778.78 2390
11779.80 2346
11780.83 2305
11781.85 2318
11782.88 2274
11783.90 2310
11784.93 2339
11785.95 2247
11786.98 2223
11788.00 2180
11789.03 2144
11790.05 2209
11791.08 2178
11792.11 2229
11793.13 2097
11794.16 2097
11795.18 2105
11796.21 2178
11797.23 2183
11798.26 2088
11799.29 2047
11800.31 2109
11801.34 2124
11802.36 2061
11803.39 2004
11804.42 2030
11805.44 1995
11806.47 2055
11807.50 2089
11808.52 1997
11809.55 1916
11810.57 1915
11811.60 1908
11812.63 1912
11813.65 1922
11814.68 2020
11815.71 1952
11816.73 1869
11817.76 1865
11818.79 1897
11819.81 1827
11820.84 1840
11821.87 1872
11822.90 1891
11823.92 1783
11824.95 1805
11825.98 1844
11827.00 1874
11828.03 1801
11829.06 1821
11830.09 1854
11831.11 1796
11832.14 1834
11833.17 1827
11834.20 1785
11835.22 1818
11836.25 1808
11837.28 1813
11838.31 1862
11839.33 1879
11840.36 1826
11841.39 1790
11842.42 1749
11843.45 1768
11844.47 1753
11845.50 1768
11846.53 1763
11847.56 1710
11848.59 1749
11849.61 1812
11850.64 1775
11851.67 1724
11852.70 1669
11853.73 1621
11854.75 1689
11855.78 1733
11856.81 1674
11857.84 1700
11858.87 1672
11859.90 1726
11860.93 1680
11861.95 1704
11862.98 1675
11864.01 1677
11865.04 1740
11866.07 1635
11867.10 1661
11868.13 1673
11869.16 1616
11870.19 1656
11871.21 1690
11872.24 1733
11873.27 1640
11874.30 1679
11875.33 1724
11876.36 1685
11877.39 1688
11878.42 1538
11879.45 1630
11880.48 1661
11881.51 1667
11882.54 1710
11883.57 1670
11884.60 1599
11885.63 1627
11886.66 1664
11887.69 1684
11888.72 1588
11889.75 1646
11890.78 1750
11891.81 1575
11892.84 1668
11893.87 1661
11894.90 1612
11895.93 1660
11896.96 1602
11897.99 1674
11899.02 1687
11900.05 1646
11901.08 1634
11902.11 1631
11903.14 1591
11904.17 1599
11905.20 1576
11906.23 1615
11907.26 1592
11908.29 1733
11909.32 1673
11910.35 1645
11911.38 1643
11912.42 1553
11913.45 1716
11914.48 1654
11915.51 1672
11916.54 1715
11917.57 1565
11918.60 1677
11919.63 1695
11920.66 1589
11921.70 1622
11922.73 1532
11923.76 1576
11924.79 1671
11925.82 1642
11926.85 1688
11927.88 1700
11928.92 1530
11929.95 1572
11930.98 1621
11932.01 1654
11933.04 1530
11934.07 1569
11935.11 1611
11936.14 1712
11937.17 1638
11938.20 1676
11939.23 1718
11940.27 1685
11941.30 1640
11942.33 1733
11943.36 1730
11944.40 1739
11945.43 1698
11946.46 1725
11947.49 1627
11948.53 1673
11949.56 1646
11950.59 1569
11951.62 1619
11952.66 1642
11953.69 1651
11954.72 1612
11955.75 1599
11956.79 1669
11957.82 1588
11958.85 1526
11959.88 1545
11960.92 1605
11961.95 1600
11962.98 1549
11964.02 1555
11965.05 1540
11966.08 1522
11967.12 1523
11968.15 1572
11969.18 1570
11970.22 1562
11971.25 1467
11972.28 1533
11973.32 1527
11974.35 1452
11975.38 1547
11976.42 1565
11977.45 1641
11978.49 1490
11979.52 1570
11980.55 1634
11981.59 1580
11982.62 1573
11983.66 1513
11984.69 1578
11985.72 1582
11986.76 1528
11987.79 1602
11988.83 1565
11989.86 1404
11990.89 1490
11991.93 1578
11992.96 1594
11994.00 1618
11995.03 1540
11996.07 1553
11997.10 1623
11998.14 1539
11999.17 1583
12000.20 1547
12001.24 1608
12002.27 1630
12003.31 1638
12004.34 1630
12005.38 1611
12006.41 1576
12007.45 1660
12008.48 1656
12009.52 1620
12010.55 1619
12011.59 1590
12012.62 1551
12013.66 1553
12014.70 1649
12015.73 1611
12016.77 1687
12017.80 1616
12018.84 1706
12019.87 1666
12020.91 1610
12021.94 1674
12022.98 1729
12024.02 1725
12025.05 1717
12026.09 1727
12027.12 1783
12028.16 1697
12029.19 1738
12030.23 1661
12031.27 1707
12032.30 1627
12033.34 1627
12034.37 1686
12035.41 1691
12036.45 1695
12037.48 1593
12038.52 1677
12039.56 1656
12040.59 1698
12041.63 1698
12042.67 1681
12043.70 1670
12044.74 1670
12045.78 1633
12046.81 1613
12047.85 1709
12048.89 1582
12049.92 1648
12050.96 1609
12052.00 1633
12053.03 1632
12054.07 1599
12055.11 1582
12056.14 1620
12057.18 1670
12058.22 1593
12059.26 1614
12060.29 1648
12061.33 1684
12062.37 1622
12063.41 1639
12064.44 1582
12065.48 1617
12066.52 1583
12067.56 1536
12068.59 1587
12069.63 1628
12070.67 1609
12071.71 1563
12072.74 1593
12073.78 1570
12074.82 1686
12075.86 1639
12076.90 1526
12077.93 1568
12078.97 1580
12080.01 1601
12081.05 1548
12082.09 1599
12083.13 1675
12084.16 1562
12085.20 1603
12086.24 1602
12087.28 1651
12088.32 1555
12089.36 1541
12090.39 1574
12091.43 1676
12092.47 1600
12093.51 1630
12094.55 1647
12095.59 1621
12096.63 1633
12097.67 1591
12098.70 1565
12099.74 1590
12100.78 1605
12101.82 1609
12102.86 1597
12103.90 1620
12104.94 1578
12105.98 1576
12107.02 1609
12108.06 1637
12109.10 1592
12110.14 1692
12111.18 1744
12112.22 1720
12113.25 1601
12114.29 1693
12115.33 1705
12116.37 1662
12117.41 1633
12118.45 1653
12119.49 1615
12120.53 1601
12121.57 1599
12122.61 1532
12123.65 1505
12124.69 1507
12125.73 1540
12126.77 1478
12127.81 1530
12128.85 1544
12129.89 1531
12130.93 1442
12131.97 1484
12133.02 1508
12134.06 1565
12135.10 1565
12136.14 1548
12137.18 1465
12138.22 1538
12139.26 1526
12140.30 1498
12141.34 1480
12142.38 1399
12143.42 1474
12144.46 1485
12145.50 1499
12146.54 1440
12147.59 1537
12148.63 1516
12149.67 1538
12150.71 1528
12151.75 1526
12152.79 1577
12153.83 1588
12154.87 1458
12155.92 1469
12156.96 1516
12158.00 1511
12159.04 1482
12160.08 1505
12161.12 1520
12162.17 1436
12163.21 1486
12164.25 1429
12165.29 1455
12166.33 1489
12167.37 1465
12168.42 1490
12169.46 1444
12170.50 1476
12171.54 1497
12172.58 1421
12173.63 1392
12174.67 1387
12175.71 1413
12176.75 1329
12177.80 1372
12178.84 1418
12179.88 1311
12180.92 1329
12181.97 1404
12183.01 1422
12184.05 1447
12185.09 1371
12186.14 1478
12187.18 1379
12188.22 1437
12189.26 1470
12190.31 1348
12191.35 1440
12192.39 1432
12193.44 1363
12194.48 1437
12195.52 1426
12196.57 1437
12197.61 1366
12198.65 1347
12199.70 1408
12200.74 1378
12201.78 1366
12202.83 1452
12203.87 1487
12204.91 1425
12205.96 1401
12207.00 1472
12208.04 1417
12209.09 1339
12210.13 1326
12211.17 1372
12212.22 1360
12213.26 1331
12214.31 1329
12215.35 1354
12216.39 1385
12217.44 1401
12218.48 1377
12219.53 1327
12220.57 1383
12221.61 1298
12222.66 1283
12223.70 1401
12224.75 1370
12225.79 1400
12226.84 1364
12227.88 1346
12228.93 1367
12229.97 1307
12231.01 1314
12232.06 1331
12233.10 1307
12234.15 1387
12235.19 1416
12236.24 1400
12237.28 1412
12238.33 1483
12239.37 1389
12240.42 1376
12241.46 1338
12242.51 1341
12243.55 1410
12244.60 1328
12245.64 1353
12246.69 1354
12247.74 1369
12248.78 1276
12249.83 1351
12250.87 1337
12251.92 1374
12252.96 1362
12254.01 1345
12255.05 1352
12256.10 1315
12257.15 1337
12258.19 1271
12259.24 1316
12260.28 1373
12261.33 1369
12262.37 1322
12263.42 1313
12264.47 1278
12265.51 1353
12266.56 1391
12267.61 1300
12268.65 1273
12269.70 1278
12270.74 1297
12271.79 1303
12272.84 1321
12273.88 1251
12274.93 1310
12275.98 1233
12277.02 1257
12278.07 1228
12279.12 1261
12280.16 1296
12281.21 1278
12282.26 1293
12283.30 1282
12284.35 1256
12285.40 1240
12286.44 1253
12287.49 1277
12288.54 1302
12289.59 1275
12290.63 1231
12291.68 1190
12292.73 1184
12293.77 1257
12294.82 1304
12295.87 1209
12296.92 1301
12297.96 1264
12299.01 1262
12300.06 1203
12301.11 1277
12302.15 1276
12303.20 1252
12304.25 1298
12305.30 1290
12306.35 1232
12307.39 1299
12308.44 1265
12309.49 1246
12310.54 1296
12311.59 1240
12312.63 1204
12313.68 1241
12314.73 1203
12315.78 1263
12316.83 1266
12317.88 1278
12318.92 1287
12319.97 1184
12321.02 1208
12322.07 1208
12323.12 1180
12324.17 1193
12325.21 1241
12326.26 1208
12327.31 1311
12328.36 1328
12329.41 1184
12330.46 1170
12331.51 1246
12332.56 1235
12333.61 1219
12334.65 1107
12335.70 1191
12336.75 1258
12337.80 1334
12338.85 1229
12339.90 1178
12340.95 1118
12342.00 1210
12343.05 1168
12344.10 1190
12345.15 1179
12346.20 1201
12347.25 1165
12348.30 1154
12349.35 1130
12350.40 1207
12351.45 1199
12352.50 1296
12353.55 1303
12354.60 1194
12355.65 1103
12356.70 1139
12357.75 1186
12358.80 1198
12359.85 1156
12360.90 1145
12361.95 1197
12363.00 1230
12364.05 1139
12365.10 1151
12366.15 1191
12367.20 1224
12368.25 1179
12369.30 1160
12370.35 1128
12371.40 1172
12372.45 1146
12373.50 1185
12374.55 1138
12375.60 1152
12376.65 1192
12377.70 1174
12378.76 1136
12379.81 1194
12380.86 1183
12381.91 1170
12382.96 1154
12384.01 1179
12385.06 1147
12386.11 1190
12387.17 1216
12388.22 1162
12389.27 1173
12390.32 1167
12391.37 1119
12392.42 1209
12393.47 1232
12394.53 1177
12395.58 1164
12396.63 1122
12397.68 1162
12398.73 1206
12399.78 1209
12400.84 1229
12401.89 1193
12402.94 1166
12403.99 1205
12405.04 1192
12406.10 1207
12407.15 1198
12408.20 1258
12409.25 1291
12410.31 1177
12411.36 1193
12412.41 1180
12413.46 1256
12414.51 1214
12415.57 1204
12416.62 1247
12417.67 1272
12418.72 1119
12419.78 1137
12420.83 1132
12421.88 1197
12422.94 1159
12423.99 1143
12425.04 1135
12426.09 1129
12427.15 1162
12428.20 1166
12429.25 1128
12430.31 1237
12431.36 1155
12432.41 1158
12433.47 1185
12434.52 1186
12435.57 1183
12436.63 1097
12437.68 1139
12438.73 1190
12439.79 1183
12440.84 1158
12441.89 1228
12442.95 1171
12444.00 1120
12445.06 1114
12446.11 1138
12447.16 1221
12448.22 1108
12449.27 1208
12450.33 1171
12451.38 1150
12452.43 1213
12453.49 1172
12454.54 1131
12455.60 1132
12456.65 1156
12457.70 1219
12458.76 1218
12459.81 1170
12460.87 1129
12461.92 1187
12462.98 1189
12464.03 1238
12465.09 1194
12466.14 1206
12467.19 1168
12468.25 1182
12469.30 1157
12470.36 1112
12471.41 1192
12472.47 1180
12473.52 1182
12474.58 1224
12475.63 1189
12476.69 1186
12477.74 1152
12478.80 1175
12479.85 1164
12480.91 1169
12481.97 1173
12483.02 1142
12484.08 1174
12485.13 1228
12486.19 1104
12487.24 1212
12488.30 1162
12489.35 1204
12490.41 1238
12491.47 1138
12492.52 1202
12493.58 1220
12494.63 1260
12495.69 1187
12496.74 1196
12497.80 1239
12498.86 1205
12499.91 1278
12500.97 1330
12502.03 1363
12503.08 1302
12504.14 1313
12505.19 1319
12506.25 1280
12507.31 1261
12508.36 1326
12509.42 1345
12510.48 1307
12511.53 1294
12512.59 1240
12513.65 1246
12514.70 1230
12515.76 1260
12516.82 1210
12517.87 1205
12518.93 1230
12519.99 1212
12521.04 1241
12522.10 1302
12523.16 1303
12524.22 1253
12525.27 1301
12526.33 1300
12527.39 1184
12528.44 1167
12529.50 1217
12530.56 1229
12531.62 1340
12532.67 1364
12533.73 1283
12534.79 1371
12535.85 1445
12536.90 1399
12537.96 1313
12539.02 1329
12540.08 1316
12541.14 1248
12542.19 1317
12543.25 1298
12544.31 1241
12545.37 1244
12546.43 1188
12547.48 1259
12548.54 1238
12549.60 1222
12550.66 1215
12551.72 1270
12552.77 1186
12553.83 1110
12554.89 1181
12555.95 1174
12557.01 1167
12558.07 1171
12559.13 1151
12560.18 1182
12561.24 1150
12562.30 1194
12563.36 1162
12564.42 1218
12565.48 1202
12566.54 1219
12567.60 1187
12568.65 1185
12569.71 1203
12570.77 1208
12571.83 1157
12572.89 1212
12573.95 1181
12575.01 1238
12576.07 1324
12577.13 1283
12578.19 1273
12579.25 1300
12580.31 1319
12581.37 1311
12582.43 1214
12583.49 1276
12584.55 1247
12585.60 1305
12586.66 1320
12587.72 1374
12588.78 1305
12589.84 1331
12590.90 1369
12591.96 1260
12593.02 1246
12594.08 1249
12595.14 1277
12596.20 1238
12597.26 1257
12598.32 1231
12599.39 1218
12600.45 1241
12601.51 1252
12602.57 1230
12603.63 1225
12604.69 1210
12605.75 1217
12606.81 1189
12607.87 1133
12608.93 1196
12609.99 1273
12611.05 1348
12612.11 1235
12613.17 1340
12614.23 1346
12615.30 1328
12616.36 1344
12617.42 1315
12618.48 1312
12619.54 1347
12620.60 1302
12621.66 1364
12622.72 1335
12623.78 1269
12624.85 1262
12625.91 1189
12626.97 1194
12628.03 1255
12629.09 1239
12630.15 1242
12631.22 1227
12632.28 1269
12633.34 1159
12634.40 1162
12635.46 1187
12636.52 1226
12637.59 1181
12638.65 1167
12639.71 1128
12640.77 1120
12641.83 1136
12642.90 1167
12643.96 1113
12645.02 1165
12646.08 1155
12647.14 1127
12648.21 1138
12649.27 1167
12650.33 1173
12651.39 1207
12652.46 1181
12653.52 1161
12654.58 1166
12655.65 1168
12656.71 1199
12657.77 1221
12658.83 1288
12659.90 1219
12660.96 1238
12662.02 1199
12663.09 1176
12664.15 1199
12665.21 1199
12666.27 1223
12667.34 1082
12668.40 1109
12669.46 1170
12670.53 1194
12671.59 1206
12672.65 1210
12673.72 1208
12674.78 1120
12675.84 1142
12676.91 1129
12677.97 1140
12679.04 1121
12680.10 1174
12681.16 1198
12682.23 1222
12683.29 1157
12684.35 1140
12685.42 1072
12686.48 1209
12687.55 1148
12688.61 1164
12689.67 1077
12690.74 1116
12691.80 1129
12692.87 1144
12693.93 1228
12695.00 1196
12696.06 1215
12697.12 1180
12698.19 1186
12699.25 1202
12700.32 1213
12701.38 1211
12702.45 1144
12703.51 1157
12704.58 1101
12705.64 1193
12706.71 1170
12707.77 1179
12708.84 1214
12709.90 1130
12710.97 1201
12712.03 1245
12713.10 1181
12714.16 1085
12715.23 1124
12716.29 1179
12717.36 1220
12718.42 1179
12719.49 1138
12720.55 1143
12721.62 1141
12722.68 1118
12723.75 1160
12724.81 1191
12725.88 1216
12726.95 1199
12728.01 1089
12729.08 1088
12730.14 1126
12731.21 1098
12732.28 1187
12733.34 1112
12734.41 1078
12735.47 1090
12736.54 1112
12737.61 1201
12738.67 1142
12739.74 1064
12740.80 1037
12741.87 1048
12742.94 1047
12744.00 1111
12745.07 1136
12746.14 1114
12747.20 1112
12748.27 1074
12749.34 1090
12750.40 1054
12751.47 1039
12752.54 1025
12753.60 1077
12754.67 1060
12755.74 1046
12756.80 1147
12757.87 1000
12758.94 1075
12760.00 1097
12761.07 1141
12762.14 1061
12763.21 1086
12764.27 1086
12765.34 1072
12766.41 1092
12767.47 1115
12768.54 1051
12769.61 1002
12770.68 1050
12771.74 1123
12772.81 1006
12773.88 999
12774.95 1005
12776.02 1091
12777.08 1064
12778.15 1022
12779.22 941
12780.29 990
12781.35 1024
12782.42 1049
12783.49 1049
12784.56 1007
12785.63 1055
12786.70 1106
12787.76 1061
12788.83 938
12789.90 988
12790.97 994
12792.04 1052
12793.11 1032
12794.17 990
12795.24 984
12796.31 1056
12797.38 1103
12798.45 1038
12799.52 1076
12800.59 1041
12801.65 1040
12802.72 1081
12803.79 1059
12804.86 1116
12805.93 1000
12807.00 1063
12808.07 973
12809.14 991
12810.21 1032
12811.28 989
12812.34 1049
12813.41 1035
12814.48 1052
12815.55 1042
12816.62 1004
12817.69 1032
12818.76 981
12819.83 975
12820.90 1021
12821.97 963
12823.04 1033
12824.11 927
12825.18 974
12826.25 1050
12827.32 1036
12828.39 1040
12829.46 1010
12830.53 1029
12831.60 1046
12832.67 996
12833.74 996
12834.81 939
12835.88 965
12836.95 998
12838.02 985
12839.09 1021
12840.16 1027
12841.23 975
12842.30 973
12843.37 908
12844.44 1017
12845.51 1038
12846.58 978
12847.66 923
12848.73 975
12849.80 949
12850.87 967
12851.94 947
12853.01 1011
12854.08 951
12855.15 947
12856.22 907
12857.29 894
12858.36 903
12859.44 1007
12860.51 971
12861.58 982
12862.65 977
12863.72 944
12864.79 920
12865.86 956
12866.94 1009
12868.01 973
12869.08 972
12870.15 963
12871.22 929
12872.29 894
12873.37 979
12874.44 1085
12875.51 991
12876.58 982
12877.65 963
12878.73 981
12879.80 1003
12880.87 964
12881.94 1044
12883.01 972
12884.09 903
12885.16 904
12886.23 950
12887.30 940
12888.38 988
12889.45 1006
12890.52 964
12891.59 995
12892.67 939
12893.74 896
12894.81 926
12895.88 995
12896.96 959
12898.03 939
12899.10 937
12900.18 930
12901.25 897
12902.32 897
12903.39 891
12904.47 912
12905.54 930
12906.61 983
12907.69 955
12908.76 921
12909.83 915
12910.91 969
12911.98 932
12913.05 913
12914.13 898
12915.20 990
12916.28 1009
12917.35 963
12918.42 899
12919.50 907
12920.57 891
12921.64 942
12922.72 951
12923.79 974
12924.87 943
12925.94 966
12927.01 989
12928.09 980
12929.16 971
12930.24 962
12931.31 982
12932.38 990
12933.46 968
12934.53 964
12935.61 924
12936.68 971
12937.76 961
12938.83 940
12939.91 943
12940.98 926
12942.05 976
12943.13 951
12944.20 918
12945.28 934
12946.35 969
12947.43 1022
12948.50 939
12949.58 937
12950.65 926
12951.73 955
12952.80 874
12953.88 926
12954.95 855
12956.03 862
12957.10 921
12958.18 894
12959.26 903
12960.33 963
12961.41 918
12962.48 920
12963.56 937
12964.63 936
12965.71 914
12966.78 926
12967.86 940
12968.94 910
12970.01 882
12971.09 915
12972.16 967
12973.24 901
12974.32 925
12975.39 883
12976.47 940
12977.54 951
12978.62 948
12979.70 937
12980.77 919
12981.85 903
12982.93 925
12984.00 1042
12985.08 893
12986.15 938
12987.23 985
12988.31 908
12989.38 935
12990.46 886
12991.54 962
12992.61 944
12993.69 952
12994.77 984
12995.85 962
12996.92 956
12998.00 956
12999.08 982
13000.15 951
13001.23 927
13002.31 967
13003.38 939
13004.46 924
13005.54 900
13006.62 950
13007.69 905
13008.77 937
13009.85 977
13010.93 893
13012.00 915
13013.08 945
13014.16 940
13015.24 907
13016.32 942
13017.39 1024
13018.47 1050
13019.55 973
13020.63 929
13021.70 883
13022.78 958
13023.86 965
13024.94 940
13026.02 954
13027.10 940
13028.17 947
13029.25 964
13030.33 971
13031.41 938
13032.49 1014
13033.57 941
13034.64 923
13035.72 908
13036.80 943
13037.88 971
13038.96 921
13040.04 936
13041.12 1007
13042.19 893
13043.27 911
13044.35 881
13045.43 972
13046.51 971
13047.59 979
13048.67 947
13049.75 998
13050.83 986
13051.91 1022
13052.99 1029
13054.06 1005
13055.14 994
13056.22 883
13057.30 946
13058.38 973
13059.46 951
13060.54 980
13061.62 996
13062.70 955
13063.78 1019
13064.86 1032
13065.94 984
13067.02 977
13068.10 944
13069.18 933
13070.26 866
13071.34 923
13072.42 920
13073.50 974
13074.58 1013
13075.66 1002
13076.74 948
13077.82 934
13078.90 918
13079.98 914
13081.06 977
13082.14 1030
13083.22 995
13084.30 917
13085.38 967
13086.47 896
13087.55 890
13088.63 973
13089.71 962
13090.79 941
13091.87 930
13092.95 881
13094.03 928
13095.11 962
13096.19 1019
13097.27 997
13098.36 920
13099.44 950
13100.52 901
13101.60 887
13102.68 928
13103.76 969
13104.84 924
13105.93 942
13107.01 975
13108.09 1017
13109.17 952
13110.25 975
13111.33 949
13112.42 908
13113.50 898
13114.58 945
13115.66 986
13116.74 955
13117.82 1064
13118.91 903
13119.99 901
13121.07 920
13122.15 941
13123.23 864
13124.32 921
13125.40 906
13126.48 927
13127.56 920
13128.65 901
13129.73 978
13130.81 921
13131.89 977
13132.98 930
13134.06 946
13135.14 907
13136.22 902
13137.31 928
13138.39 906
13139.47 912
13140.56 903
13141.64 908
13142.72 933
13143.81 926
13144.89 926
13145.97 935
13147.05 894
13148.14 960
13149.22 966
13150.30 1004
13151.39 914
13152.47 865
13153.55 934
13154.64 891
13155.72 833
13156.81 856
13157.89 926
13158.97 997
13160.06 834
13161.14 860
13162.22 904
13163.31 927
13164.39 982
13165.48 944
13166.56 855
13167.64 869
13168.73 930
13169.81 911
13170.90 876
13171.98 898
13173.06 901
13174.15 853
13175.23 897
13176.32 893
13177.40 882
13178.49 893
13179.57 973
13180.66 874
13181.74 851
13182.82 939
13183.91 795
13184.99 838
13186.08 852
13187.16 832
13188.25 818
13189.33 861
13190.42 901
13191.50 830
13192.59 823
13193.67 931
13194.76 890
13195.84 850
13196.93 873
13198.01 870
13199.10 887
13200.19 924
13201.27 933
13202.36 899
13203.44 915
13204.53 938
13205.61 811
13206.70 833
13207.78 871
13208.87 932
13209.96 960
13211.04 927
13212.13 855
13213.21 876
13214.30 867
13215.38 872
13216.47 931
13217.56 883
13218.64 913
13219.73 931
13220.82 866
13221.90 893
13222.99 955
13224.07 892
13225.16 931
13226.25 927
13227.33 863
13228.42 852
13229.51 924
13230.59 1003
13231.68 915
13232.77 860
13233.85 953
13234.94 853
13236.03 929
13237.11 865
13238.20 867
13239.29 880
13240.38 882
13241.46 872
13242.55 899
13243.64 904
13244.72 905
13245.81 911
13246.90 862
13247.99 904
13249.07 846
13250.16 840
13251.25 903
13252.34 847
13253.42 898
13254.51 912
13255.60 870
13256.69 896
13257.77 882
13258.86 899
13259.95 912
13261.04 911
13262.13 843
13263.21 916
13264.30 895
13265.39 904
13266.48 962
13267.57 865
13268.65 876
13269.74 884
13270.83 888
13271.92 898
13273.01 921
13274.10 892
13275.18 852
13276.27 997
13277.36 901
13278.45 874
13279.54 886
13280.63 891
13281.72 853
13282.80 879
13283.89 917
13284.98 869
13286.07 902
13287.16 913
13288.25 849
13289.34 939
13290.43 963
13291.52 918
13292.61 894
13293.69 884
13294.78 946
13295.87 927
13296.96 892
13298.05 850
13299.14 897
13300.23 873
13301.32 864
13302.41 864
13303.50 897
13304.59 898
13305.68 836
13306.77 861
13307.86 903
13308.95 837
13310.04 837
13311.13 911
13312.22 900
13313.31 878
13314.40 898
13315.49 893
13316.58 865
13317.67 843
13318.76 933
13319.85 994
13320.94 971
13322.03 947
13323.12 913
13324.21 934
13325.30 912
13326.39 943
13327.48 989
13328.57 928
13329.66 931
13330.75 914
13331.85 953
13332.94 900
13334.03 909
13335.12 924
13336.21 944
13337.30 891
13338.39 862
13339.48 878
13340.57 926
13341.66 923
13342.76 875
13343.85 918
13344.94 906
13346.03 940
13347.12 954
13348.21 1002
13349.30 913
13350.40 931
13351.49 910
13352.58 941
13353.67 910
13354.76 833
13355.85 906
13356.95 969
13358.04 985
13359.13 952
13360.22 903
13361.31 934
13362.41 931
13363.50 930
13364.59 908
13365.68 928
13366.77 941
13367.87 962
13368.96 931
13370.05 901
13371.14 927
13372.24 1028
13373.33 962
13374.42 947
13375.51 951
13376.61 1011
13377.70 1042
13378.79 957
13379.88 917
13380.98 940
13382.07 939
13383.16 935
13384.26 987
13385.35 1031
13386.44 880
13387.54 872
13388.63 962
13389.72 936
13390.81 878
13391.91 830
13393.00 861
13394.09 956
13395.19 944
13396.28 888
13397.37 912
13398.47 883
13399.56 902
13400.66 887
13401.75 885
13402.84 884
13403.94 905
13405.03 853
13406.12 819
13407.22 887
13408.31 807
13409.41 912
13410.50 899
13411.59 871
13412.69 865
13413.78 895
13414.88 912
13415.97 906
13417.07 911
13418.16 886
13419.25 901
13420.35 930
13421.44 939
13422.54 880
13423.63 844
13424.73 867
13425.82 884
13426.92 889
13428.01 876
13429.11 874
13430.20 968
13431.29 986
13432.39 860
13433.48 907
13434.58 852
13435.67 899
13436.77 915
13437.86 866
13438.96 904
13440.06 908
13441.15 887
13442.25 975
13443.34 871
13444.44 853
13445.53 877
13446.63 903
13447.72 883
13448.82 892
13449.91 857
13451.01 926
13452.11 908
13453.20 904
13454.30 906
13455.39 871
13456.49 945
13457.59 945
13458.68 962
13459.78 946
13460.87 914
13461.97 921
13463.07 924
13464.16 958
13465.26 1004
13466.35 922
13467.45 924
13468.55 893
13469.64 899
13470.74 886
13471.84 953
13472.93 929
13474.03 938
13475.13 932
13476.22 859
13477.32 877
13478.42 922
13479.51 960
13480.61 898
13481.71 950
13482.80 918
13483.90 935
13485.00 923
13486.10 943
13487.19 959
13488.29 886
13489.39 902
13490.48 949
13491.58 951
13492.68 944
13493.78 893
13494.87 946
13495.97 944
13497.07 968
13498.17 960
13499.26 947
13500.36 967
13501.46 948
13502.56 906
13503.65 930
13504.75 874
13505.85 982
13506.95 1005
13508.05 932
13509.14 1016
13510.24 939
13511.34 958
13512.44 968
13513.54 912
13514.64 968
13515.73 1007
13516.83 1012
13517.93 975
13519.03 957
13520.13 909
13521.23 945
13522.32 967
13523.42 921
13524.52 920
13525.62 923
13526.72 963
13527.82 868
13528.92 955
13530.02 910
13531.12 925
13532.21 924
13533.31 925
13534.41 907
13535.51 943
13536.61 973
13537.71 888
13538.81 822
13539.91 861
13541.01 888
13542.11 884
13543.21 943
13544.31 906
13545.41 914
13546.50 938
13547.60 916
13548.70 887
13549.80 920
13550.90 898
13552.00 949
13553.10 925
13554.20 916
13555.30 948
13556.40 889
13557.50 875
13558.60 918
13559.70 896
13560.80 884
13561.90 930
13563.00 878
13564.10 896
13565.20 863
13566.30 906
13567.41 878
13568.51 867
13569.61 872
13570.71 867
13571.81 837
13572.91 879
13574.01 957
13575.11 884
13576.21 897
13577.31 928
13578.41 872
13579.51 914
13580.61 893
13581.71 877
13582.82 854
13583.92 859
13585.02 808
13586.12 934
13587.22 882
13588.32 881
13589.42 929
13590.52 912
13591.63 894
13592.73 955
13593.83 885
13594.93 845
13596.03 824
13597.13 868
13598.24 852
13599.34 901
13600.44 930
13601.54 919
13602.64 878
13603.74 870
13604.85 885
13605.95 900
13607.05 867
13608.15 878
13609.25 923
13610.36 896
13611.46 926
13612.56 828
13613.66 955
13614.77 868
13615.87 860
13616.97 846
13618.07 857
13619.18 900
13620.28 894
13621.38 901
13622.48 874
13623.59 824
13624.69 882
13625.79 907
13626.89 895
13628.00 959
13629.10 920
13630.20 927
13631.31 951
13632.41 900
13633.51 887
13634.62 888
13635.72 874
13636.82 882
13637.93 847
13639.03 886
13640.13 881
13641.24 832
13642.34 907
13643.44 869
13644.55 841
13645.65 839
13646.75 873
13647.86 893
13648.96 868
13650.06 960
13651.17 910
13652.27 868
13653.38 876
13654.48 900
13655.58 929
13656.69 904
13657.79 891
13658.90 921
13660.00 897
13661.10 843
13662.21 846
13663.31 905
13664.42 911
13665.52 899
13666.63 880
13667.73 935
13668.84 866
13669.94 867
13671.04 911
13672.15 912
13673.25 905
13674.36 854
13675.46 920
13676.57 884
13677.67 865
13678.78 882
13679.88 907
13680.99 880
13682.09 917
13683.20 889
13684.30 880
13685.41 923
13686.51 890
13687.62 935
13688.72 920
13689.83 884
13690.94 942
13692.04 981
13693.15 889
13694.25 913
13695.36 914
13696.46 975
13697.57 938
13698.67 906
13699.78 906
13700.89 907
13701.99 921
13703.10 947
13704.20 896
13705.31 896
13706.42 928
13707.52 940
13708.63 917
13709.73 897
13710.84 939
13711.95 932
13713.05 955
13714.16 925
13715.27 943
13716.37 993
13717.48 983
13718.59 968
13719.69 924
13720.80 983
13721.91 995
13723.01 1005
13724.12 949
13725.23 987
13726.33 1047
13727.44 1056
13728.55 1026
13729.65 1008
13730.76 1031
13731.87 984
13732.98 1036
13734.08 972
13735.19 982
13736.30 982
13737.40 1054
13738.51 936
13739.62 949
13740.73 996
13741.83 947
13742.94 944
13744.05 931
13745.16 879
13746.26 871
13747.37 952
13748.48 969
13749.59 894
13750.70 1008
13751.80 892
13752.91 1014
13754.02 990
13755.13 897
13756.24 920
13757.34 934
13758.45 953
13759.56 908
13760.67 918
13761.78 980
13762.88 954
13763.99 931
13765.10 961
13766.21 962
13767.32 917
13768.43 929
13769.54 917
13770.64 931
13771.75 1065
13772.86 946
13773.97 971
13775.08 959
13776.19 967
13777.30 973
13778.41 970
13779.52 967
13780.62 978
13781.73 1003
13782.84 890
13783.95 899
13785.06 964
13786.17 957
13787.28 944
13788.39 872
13789.50 863
13790.61 929
13791.72 930
13792.83 928
13793.94 1004
13795.05 972
13796.16 909
13797.27 900
13798.38 898
13799.49 894
13800.60 899
13801.71 885
13802.82 853
13803.93 904
13805.04 924
13806.15 923
13807.26 935
13808.37 885
13809.48 877
13810.59 868
13811.70 893
13812.81 898
13813.92 884
13815.03 889
13816.14 891
13817.25 875
13818.36 857
13819.47 923
13820.58 959
13821.69 904
13822.80 910
13823.91 921
13825.02 898
13826.13 937
13827.25 860
13828.36 942
13829.47 866
13830.58 927
13831.69 972
13832.80 934
13833.91 853
13835.02 857
13836.13 852
13837.25 867
13838.36 888
13839.47 849
13840.58 950
13841.69 922
13842.80 863
13843.91 873
13845.03 894
13846.14 960
13847.25 890
13848.36 905
13849.47 872
13850.59 867
13851.70 830
13852.81 887
13853.92 892
13855.03 885
13856.15 901
13857.26 922
13858.37 851
13859.48 838
13860.59 892
13861.71 866
13862.82 929
13863.93 862
13865.04 832
13866.16 814
13867.27 911
13868.38 901
13869.49 871
13870.61 878
13871.72 921
13872.83 941
13873.95 872
13875.06 886
13876.17 931
13877.28 875
13878.40 880
13879.51 905
13880.62 893
13881.74 928
13882.85 940
13883.96 886
13885.08 923
13886.19 881
13887.30 918
13888.42 941
13889.53 886
13890.64 878
13891.76 828
13892.87 898
13893.98 969
13895.10 926
13896.21 902
13897.33 930
13898.44 913
13899.55 946
13900.67 883
13901.78 883
13902.89 916
13904.01 933
13905.12 954
13906.24 991
13907.35 899
13908.47 962
13909.58 950
13910.69 881
13911.81 903
13912.92 938
13914.04 946
13915.15 939
13916.27 933
13917.38 953
13918.50 934
13919.61 932
13920.72 877
13921.84 888
13922.95 890
13924.07 892
13925.18 886
13926.30 849
13927.41 839
13928.53 902
13929.64 929
13930.76 903
13931.87 900
13932.99 884
13934.10 846
13935.22 834
13936.34 925
13937.45 914
13938.57 858
13939.68 865
13940.80 914
13941.91 854
13943.03 848
13944.14 865
13945.26 884
13946.38 882
13947.49 888
13948.61 875
13949.72 841
13950.84 926
13951.95 839
13953.07 878
13954.19 886
13955.30 901
13956.42 961
13957.53 845
13958.65 825
13959.77 813
13960.88 869
13962.00 957
13963.12 881
13964.23 814
13965.35 809
13966.47 802
13967.58 879
13968.70 862
13969.82 907
13970.93 953
13972.05 856
13973.17 920
13974.28 909
13975.40 787
13976.52 854
13977.63 856
13978.75 903
13979.87 914
13980.99 883
13982.10 856
13983.22 890
13984.34 906
13985.45 784
13986.57 841
13987.69 858
13988.81 911
13989.92 878
13991.04 851
13992.16 870
13993.28 890
13994.39 928
13995.51 885
13996.63 869
13997.75 880
13998.87 908
13999.98 885
14001.10 899
14002.22 879
14003.34 892
14004.46 857
14005.57 869
14006.69 898
14007.81 848
14008.93 898
14010.05 840
14011.16 893
14012.28 850
14013.40 882
14014.52 903
14015.64 917
14016.76 859
14017.88 861
14018.99 807
14020.11 851
14021.23 831
14022.35 805
14023.47 831
14024.59 857
14025.71 833
14026.83 861
14027.94 884
14029.06 904
14030.18 862
14031.30 971
14032.42 931
14033.54 881
14034.66 897
14035.78 860
14036.90 850
14038.02 827
14039.14 835
14040.26 763
14041.38 799
14042.50 897
14043.62 900
14044.74 854
14045.86 872
14046.97 823
14048.09 881
14049.21 880
14050.33 900
14051.45 901
14052.57 921
14053.69 949
14054.81 909
14055.93 920
14057.05 906
14058.17 864
14059.30 874
14060.42 900
14061.54 970
14062.66 876
14063.78 856
14064.90 845
14066.02 891
14067.14 933
14068.26 956
14069.38 864
14070.50 929
14071.62 926
14072.74 867
14073.86 907
14074.98 907
14076.10 910
14077.23 808
14078.35 906
14079.47 859
14080.59 894
14081.71 911
14082.83 912
14083.95 969
14085.07 979
14086.19 936
14087.32 922
14088.44 917
14089.56 866
14090.68 904
14091.80 930
14092.92 906
14094.05 929
14095.17 929
14096.29 933
14097.41 931
14098.53 920
14099.65 948
14100.78 932
14101.90 990
14103.02 1029
14104.14 1047
14105.26 997
14106.39 978
14107.51 1013
14108.63 1017
14109.75 1010
14110.88 1064
14112.00 1018
14113.12 998
14114.24 1023
14115.37 1049
14116.49 1018
14117.61 1023
14118.73 1036
14119.86 905
14120.98 962
14122.10 960
14123.22 943
14124.35 920
14125.47 936
14126.59 903
14127.72 964
14128.84 928
14129.96 850
14131.09 883
14132.21 828
14133.33 825
14134.45 876
14135.58 839
14136.70 829
14137.82 838
14138.95 866
14140.07 910
14141.20 869
14142.32 855
14143.44 921
14144.57 867
14145.69 855
14146.81 886
14147.94 828
14149.06 877
14150.19 881
14151.31 898
14152.43 846
14153.56 832
14154.68 859
14155.81 880
14156.93 887
14158.05 915
14159.18 827
14160.30 835
14161.43 850
14162.55 847
14163.68 833
14164.80 802
14165.92 827
14167.05 933
14168.17 877
14169.30 863
14170.42 915
14171.55 905
14172.67 937
14173.80 829
14174.92 832
14176.05 817
14177.17 876
14178.30 873
14179.42 848
14180.55 824
14181.67 802
14182.80 813
14183.92 845
14185.05 927
14186.17 823
14187.30 876
14188.42 849
14189.55 846
14190.67 873
14191.80 826
14192.93 830
14194.05 871
14195.18 883
14196.30 845
14197.43 849
14198.55 859
14199.68 845
14200.81 828
14201.93 836
14203.06 838
14204.18 793
14205.31 829
14206.44 788
14207.56 797
14208.69 791
14209.82 800
14210.94 844
14212.07 829
14213.19 890
14214.32 872
14215.45 867
14216.57 843
14217.70 833
14218.83 799
14219.95 810
14221.08 797
14222.21 788
14223.33 844
14224.46 838
14225.59 824
14226.71 786
14227.84 775
14228.97 782
14230.10 807
14231.22 782
14232.35 807
14233.48 780
14234.60 763
14235.73 819
14236.86 817
14237.99 809
14239.11 799
14240.24 769
14241.37 794
14242.50 799
14243.62 752
14244.75 781
14245.88 851
14247.01 819
14248.13 787
14249.26 791
14250.39 797
14251.52 835
14252.65 796
14253.77 852
14254.90 832
14256.03 817
14257.16 830
14258.29 803
14259.42 765
14260.54 788
14261.67 816
14262.80 806
14263.93 822
14265.06 799
14266.19 791
14267.31 828
14268.44 853
14269.57 797
14270.70 813
14271.83 794
14272.96 907
14274.09 821
14275.22 765
14276.34 833
14277.47 781
14278.60 772
14279.73 772
14280.86 775
14281.99 820
14283.12 797
14284.25 777
14285.38 767
14286.51 803
14287.64 788
14288.76 808
14289.89 856
14291.02 792
14292.15 797
14293.28 779
14294.41 786
14295.54 796
14296.67 743
14297.80 771
14298.93 782
14300.06 755
14301.19 791
14302.32 828
14303.45 798
14304.58 811
14305.71 790
14306.84 791
14307.97 773
14309.10 828
14310.23 777
14311.36 757
14312.49 775
14313.62 788
14314.75 816
14315.88 798
14317.01 746
14318.15 732
14319.28 819
14320.41 743
14321.54 723
14322.67 830
14323.80 761
14324.93 755
14326.06 813
14327.19 780
14328.32 748
14329.45 764
14330.58 778
14331.72 764
14332.85 798
14333.98 767
14335.11 807
14336.24 815
14337.37 759
14338.50 723
14339.63 757
14340.77 777
14341.90 715
14343.03 763
14344.16 724
14345.29 748
14346.42 724
14347.56 767
14348.69 753
14349.82 750
14350.95 768
14352.08 776
14353.21 745
14354.35 795
14355.48 736
14356.61 790
14357.74 768
14358.88 777
14360.01 696
14361.14 764
14362.27 744
14363.40 710
14364.54 757
14365.67 754
14366.80 750
14367.93 701
14369.07 822
14370.20 707
14371.33 795
14372.46 747
14373.60 727
14374.73 746
14375.86 733
14377.00 666
14378.13 769
14379.26 756
14380.39 729
14381.53 787
14382.66 786
14383.79 799
14384.93 817
14386.06 751
14387.19 704
14388.33 729
14389.46 830
14390.59 751
14391.73 747
14392.86 741
14393.99 724
14395.13 778
14396.26 792
14397.40 706
14398.53 742
14399.66 741
14400.80 710
14401.93 785
14403.06 716
14404.20 768
14405.33 780
14406.47 731
14407.60 753
14408.74 766
14409.87 790
14411.00 774
14412.14 774
14413.27 768
14414.41 731
14415.54 720
14416.68 747
14417.81 746
14418.94 718
14420.08 775
14421.21 785
14422.35 749
14423.48 709
14424.62 744
14425.75 777
14426.89 778
14428.02 795
14429.16 759
14430.29 832
14431.43 768
14432.56 780
14433.70 765
14434.83 671
14435.97 719
14437.10 777
14438.24 799
14439.37 761
14440.51 822
14441.64 789
14442.78 741
14443.92 764
14445.05 759
14446.19 725
14447.32 727
14448.46 787
14449.59 770
14450.73 748
14451.87 757
14453.00 820
14454.14 788
14455.27 742
14456.41 781
14457.55 747
14458.68 762
14459.82 737
14460.95 752
14462.09 747
14463.23 736
14464.36 698
14465.50 800
14466.64 718
14467.77 793
14468.91 875
14470.05 830
14471.18 812
14472.32 813
14473.46 807
14474.59 856
14475.73 792
14476.87 803
14478.00 760
14479.14 758
14480.28 801
14481.41 734
14482.55 774
14483.69 780
14484.83 820
14485.96 839
14487.10 814
14488.24 804
14489.37 861
14490.51 850
14491.65 780
14492.79 832
14493.92 851
14495.06 887
14496.20 840
14497.34 818
14498.47 872
14499.61 845
14500.75 828
14501.89 838
14503.03 797
14504.16 810
14505.30 828
14506.44 818
14507.58 771
14508.72 846
14509.85 779
14510.99 837
14512.13 853
14513.27 847
14514.41 827
14515.55 838
14516.68 809
14517.82 807
14518.96 839
14520.10 874
14521.24 908
14522.38 891
14523.51 879
14524.65 841
14525.79 856
14526.93 889
14528.07 841
14529.21 861
14530.35 856
14531.49 895
14532.63 845
14533.76 888
14534.90 864
14536.04 853
14537.18 901
14538.32 898
14539.46 858
14540.60 782
14541.74 853
14542.88 834
14544.02 812
14545.16 854
14546.30 881
14547.44 886
14548.58 813
14549.72 815
14550.86 829
14552.00 845
14553.14 891
14554.28 848
14555.42 822
14556.56 859
14557.70 828
14558.84 848
14559.98 777
14561.12 834
14562.26 846
14563.40 866
14564.54 796
14565.68 811
14566.82 795
14567.96 811
14569.10 789
14570.24 741
14571.38 724
14572.52 778
14573.66 787
14574.80 799
14575.94 761
14577.08 688
14578.22 727
14579.36 790
14580.51 744
14581.65 747
14582.79 769
14583.93 785
14585.07 806
14586.21 808
14587.35 747
14588.49 788
14589.63 829
14590.78 781
14591.92 784
14593.06 764
14594.20 741
14595.34 837
14596.48 761
14597.62 708
14598.77 774
14599.91 748
14601.05 768
14602.19 749
14603.33 733
14604.48 726
14605.62 775
14606.76 778
14607.90 836
14609.04 809
14610.19 757
14611.33 800
14612.47 798
14613.61 756
14614.75 820
14615.90 817
14617.04 781
14618.18 750
14619.32 816
14620.47 803
14621.61 807
14622.75 799
14623.89 787
14625.04 750
14626.18 778
14627.32 735
14628.46 766
14629.61 776
14630.75 798
14631.89 797
14633.04 821
14634.18 811
14635.32 824
14636.47 843
14637.61 820
14638.75 831
14639.89 822
14641.04 758
14642.18 766
14643.32 786
14644.47 829
14645.61 825
14646.76 823
14647.90 782
14649.04 874
14650.19 853
14651.33 787
14652.47 795
14653.62 871
14654.76 805
14655.90 776
14657.05 778
14658.19 826
14659.34 764
14660.48 761
14661.62 804
14662.77 815
14663.91 779
14665.06 775
14666.20 776
14667.35 759
14668.49 785
14669.63 791
14670.78 775
14671.92 760
14673.07 824
14674.21 792
14675.36 831
14676.50 793
14677.65 781
14678.79 742
14679.94 840
14681.08 825
14682.23 772
14683.37 724
14684.52 783
14685.66 804
14686.81 749
14687.95 685
14689.10 708
14690.24 772
14691.39 782
14692.53 756
14693.68 778
14694.82 746
14695.97 776
14697.11 725
14698.26 751
14699.41 701
14700.55 738
14701.70 759
14702.84 718
14703.99 697
14705.13 693
14706.28 697
14707.43 771
14708.57 742
14709.72 743
14710.86 699
14712.01 759
14713.16 748
14714.30 725
14715.45 732
14716.59 731
14717.74 746
14718.89 701
14720.03 751
14721.18 727
14722.33 772
14723.47 774
14724.62 730
14725.77 699
14726.91 709
14728.06 708
14729.21 748
14730.35 778
14731.50 742
14732.65 686
14733.79 737
14734.94 785
14736.09 744
14737.23 710
14738.38 756
14739.53 792
14740.68 754
14741.82 778
14742.97 748
14744.12 778
14745.26 767
14746.41 756
14747.56 672
14748.71 704
14749.85 714
14751.00 745
14752.15 704
14753.30 671
14754.45 732
14755.59 735
14756.74 736
14757.89 676
14759.04 673
14760.18 698
14761.33 718
14762.48 734
14763.63 766
14764.78 703
14765.92 746
14767.07 752
14768.22 738
14769.37 709
14770.52 706
14771.67 750
14772.81 711
14773.96 730
14775.11 679
14776.26 710
14777.41 726
14778.56 695
14779.71 718
14780.86 702
14782.00 670
14783.15 768
14784.30 683
14785.45 706
14786.60 725
14787.75 684
14788.90 744
14790.05 674
14791.20 673
14792.35 693
14793.49 694
14794.64 716
14795.79 697
14796.94 740
14798.09 747
14799.24 734
14800.39 735
14801.54 700
14802.69 743
14803.84 723
14804.99 695
14806.14 669
14807.29 708
14808.44 748
14809.59 700
14810.74 718
14811.89 752
14813.04 745
14814.19 693
14815.34 693
14816.49 752
14817.64 748
14818.79 735
14819.94 750
14821.09 752
14822.24 699
14823.39 740
14824.54 735
14825.69 704
14826.84 716
14827.99 717
14829.14 737
14830.29 706
14831.44 702
14832.60 747
14833.75 700
14834.90 757
14836.05 806
14837.20 720
14838.35 680
14839.50 695
14840.65 700
14841.80 709
14842.95 688
14844.11 651
14845.26 667
14846.41 680
14847.56 691
14848.71 706
14849.86 671
14851.01 711
14852.17 723
14853.32 659
14854.47 689
14855.62 709
14856.77 692
14857.92 718
14859.08 715
14860.23 700
14861.38 707
14862.53 721
14863.68 708
14864.84 674
14865.99 656
14867.14 723
14868.29 611
14869.44 636
14870.60 697
14871.75 663
14872.90 718
14874.05 690
14875.21 741
14876.36 716
14877.51 668
14878.66 669
14879.82 716
14880.97 682
14882.12 716
14883.27 685
14884.43 767
14885.58 695
14886.73 755
14887.89 767
14889.04 730
14890.19 710
14891.34 681
14892.50 733
14893.65 711
14894.80 742
14895.96 709
14897.11 700
14898.26 652
14899.42 626
14900.57 648
14901.72 711
14902.88 698
14904.03 715
14905.18 683
14906.34 684
14907.49 659
14908.65 678
14909.80 715
14910.95 631
14912.11 719
14913.26 731
14914.41 722
14915.57 671
14916.72 637
14917.88 689
14919.03 721
14920.18 723
14921.34 739
14922.49 669
14923.65 733
14924.80 720
14925.96 742
14927.11 700
14928.27 696
14929.42 699
14930.57 666
14931.73 697
14932.88 700
14934.04 679
14935.19 656
14936.35 709
14937.50 713
14938.66 742
14939.81 720
14940.97 716
14942.12 687
14943.28 680
14944.43 764
14945.59 680
14946.74 659
14947.90 666
14949.05 730
14950.21 740
14951.36 711
14952.52 729
14953.68 690
14954.83 735
14955.99 698
14957.14 682
14958.30 699
14959.45 725
14960.61 720
14961.77 709
14962.92 739
14964.08 684
14965.23 660
14966.39 690
14967.54 717
14968.70 743
14969.86 713
14971.01 739
14972.17 703
14973.33 735
14974.48 718
14975.64 679
14976.79 766
14977.95 700
14979.11 704
14980.26 746
14981.42 696
14982.58 686
14983.73 699
14984.89 712
14986.05 698
14987.20 734
14988.36 688
14989.52 680
14990.67 747
14991.83 751
14992.99 719
14994.15 751
14995.30 756
14996.46 755
14997.62 691
14998.77 698
14999.93 720
15001.09 749
15002.25 699
15003.40 680
15004.56 661
15005.72 697
15006.88 689
15008.03 683
15009.19 676
15010.35 698
15011.51 666
15012.66 687
15013.82 735
15014.98 736
15016.14 686
15017.30 668
15018.45 758
15019.61 746
15020.77 733
15021.93 744
15023.09 759
15024.24 727
15025.40 698
15026.56 682
15027.72 736
15028.88 704
15030.04 737
15031.19 719
15032.35 689
15033.51 740
15034.67 682
15035.83 680
15036.99 739
15038.15 737
15039.30 697
15040.46 727
15041.62 655
15042.78 708
15043.94 654
15045.10 701
15046.26 704
15047.42 671
15048.58 702
15049.74 698
15050.90 735
15052.05 742
15053.21 768
15054.37 728
15055.53 722
15056.69 765
15057.85 695
15059.01 701
15060.17 683
15061.33 702
15062.49 665
15063.65 722
15064.81 743
15065.97 686
15067.13 713
15068.29 738
15069.45 783
15070.61 722
15071.77 744
15072.93 750
15074.09 679
15075.25 726
15076.41 698
15077.57 685
15078.73 692
15079.89 701
15081.05 668
15082.21 600
15083.37 663
15084.53 671
15085.69 629
15086.85 651
15088.01 725
15089.18 685
15090.34 686
15091.50 692
15092.66 745
15093.82 733
15094.98 704
15096.14 722
15097.30 706
15098.46 650
15099.62 633
15100.78 672
15101.95 702
15103.11 679
15104.27 698
15105.43 721
15106.59 669
15107.75 693
15108.91 676
15110.08 682
15111.24 727
15112.40 751
15113.56 737
15114.72 717
15115.88 719
15117.05 683
15118.21 657
15119.37 650
15120.53 644
15121.69 681
15122.86 702
15124.02 688
15125.18 700
15126.34 654
15127.50 737
15128.67 708
15129.83 687
15130.99 697
15132.15 686
15133.32 644
15134.48 672
15135.64 656
15136.80 732
15137.97 696
15139.13 653
15140.29 636
15141.45 689
15142.62 687
15143.78 644
15144.94 704
15146.11 692
15147.27 666
15148.43 640
15149.59 661
15150.76 657
15151.92 700
15153.08 671
15154.25 686
15155.41 694
15156.57 669
15157.74 655
15158.90 643
15160.06 643
15161.23 608
15162.39 666
15163.55 652
15164.72 734
15165.88 639
15167.05 631
15168.21 660
15169.37 672
15170.54 671
15171.70 721
15172.86 663
15174.03 701
15175.19 602
15176.36 654
15177.52 681
15178.69 701
15179.85 674
15181.01 612
15182.18 684
15183.34 615
15184.51 696
15185.67 692
15186.84 698
15188.00 662
15189.16 685
15190.33 722
15191.49 670
15192.66 656
15193.82 684
15194.99 672
15196.15 635
15197.32 703
15198.48 677
15199.65 658
15200.81 731
15201.98 700
15203.14 620
15204.31 656
15205.47 650
15206.64 695
15207.80 691
15208.97 669
15210.13 635
15211.30 655
15212.47 690
15213.63 716
15214.80 713
15215.96 698
15217.13 720
15218.29 664
15219.46 666
15220.62 642
15221.79 704
15222.96 682
15224.12 662
15225.29 672
15226.45 637
15227.62 672
15228.79 665
15229.95 704
15231.12 736
15232.29 654
15233.45 663
15234.62 690
15235.78 711
15236.95 711
15238.12 718
15239.28 663
15240.45 686
15241.62 711
15242.78 685
15243.95 700
15245.12 655
15246.28 708
15247.45 719
15248.62 712
15249.78 690
15250.95 683
15252.12 730
15253.28 697
15254.45 691
15255.62 649
15256.79 739
15257.95 723
15259.12 696
15260.29 669
15261.46 698
15262.62 681
15263.79 652
15264.96 698
15266.13 722
15267.29 715
15268.46 677
15269.63 665
15270.80 667
15271.96 707
15273.13 692
15274.30 713
15275.47 730
15276.64 661
15277.80 681
15278.97 686
15280.14 690
15281.31 663
15282.48 655
15283.64 652
15284.81 650
15285.98 663
15287.15 729
15288.32 680
15289.49 723
15290.65 663
15291.82 736
15292.99 664
15294.16 698
15295.33 705
15296.50 666
15297.67 686
15298.83 719
15300.00 722
15301.17 708
15302.34 655
15303.51 650
15304.68 673
15305.85 682
15307.02 764
15308.19 678
15309.36 667
15310.52 704
15311.69 689
15312.86 676
15314.03 692
15315.20 675
15316.37 707
15317.54 709
15318.71 679
15319.88 684
15321.05 639
15322.22 668
15323.39 648
15324.56 690
15325.73 766
15326.90 695
15328.07 693
15329.24 658
15330.41 739
15331.58 700
15332.75 621
15333.92 685
15335.09 722
15336.26 733
15337.43 738
15338.60 671
15339.77 696
15340.94 666
15342.11 738
15343.28 738
15344.45 670
15345.62 659
15346.79 678
15347.96 706
15349.13 675
15350.31 649
15351.48 624
15352.65 671
15353.82 704
15354.99 657
15356.16 634
15357.33 758
15358.50 742
15359.67 673
15360.84 657
15362.02 677
15363.19 662
15364.36 643
15365.53 671
15366.70 629
15367.87 666
15369.04 645
15370.21 690
15371.39 672
15372.56 694
15373.73 644
15374.90 679
15376.07 685
15377.24 665
15378.42 630
15379.59 658
15380.76 674
15381.93 696
15383.10 669
15384.28 645
15385.45 660
15386.62 706
15387.79 686
15388.97 630
15390.14 661
15391.31 695
15392.48 714
15393.65 699
15394.83 680
15396.00 726
15397.17 722
15398.34 717
15399.52 680
15400.69 682
15401.86 688
15403.04 689
15404.21 651
15405.38 663
15406.55 688
15407.73 640
15408.90 688
15410.07 687
15411.25 646
15412.42 682
15413.59 698
15414.77 693
15415.94 711
15417.11 675
15418.29 668
15419.46 710
15420.63 662
15421.81 633
15422.98 709
15424.15 728
15425.33 673
15426.50 643
15427.67 602
15428.85 658
15430.02 682
15431.20 668
15432.37 694
15433.54 619
15434.72 669
15435.89 687
15437.07 681
15438.24 677
15439.41 681
15440.59 686
15441.76 714
15442.94 733
15444.11 680
15445.29 718
15446.46 723
15447.63 653
15448.81 651
15449.98 683
15451.16 695
15452.33 742
15453.51 738
15454.68 735
15455.86 649
15457.03 629
15458.21 628
15459.38 708
15460.56 720
15461.73 669
15462.91 646
15464.08 718
15465.26 678
15466.43 668
15467.61 688
15468.78 649
15469.96 655
15471.13 673
15472.31 661
15473.48 645
15474.66 667
15475.83 726
15477.01 729
15478.19 670
15479.36 676
15480.54 682
15481.71 671
15482.89 658
15484.06 666
15485.24 699
15486.42 675
15487.59 638
15488.77 649
15489.94 655
15491.12 673
15492.30 675
15493.47 657
15494.65 636
15495.83 636
15497.00 660
15498.18 724
15499.36 700
15500.53 689
15501.71 669
15502.88 696
15504.06 678
15505.24 636
15506.41 645
15507.59 673
15508.77 657
15509.95 681
15511.12 649
15512.30 649
15513.48 639
15514.65 603
15515.83 620
15517.01 670
15518.18 682
15519.36 640
15520.54 628
15521.72 626
15522.89 645
15524.07 689
15525.25 660
15526.43 673
15527.60 711
15528.78 690
15529.96 736
15531.14 717
15532.31 702
15533.49 698
15534.67 713
15535.85 712
15537.03 684
15538.20 678
15539.38 724
15540.56 724
15541.74 653
15542.92 632
15544.09 696
15545.27 696
15546.45 644
15547.63 642
15548.81 666
15549.98 636
15551.16 670
15552.34 643
15553.52 616
15554.70 709
15555.88 689
15557.06 634
15558.23 676
15559.41 627
15560.59 637
15561.77 655
15562.95 625
15564.13 641
15565.31 650
15566.49 666
15567.67 711
15568.84 691
15570.02 655
15571.20 640
15572.38 681
15573.56 675
15574.74 683
15575.92 681
15577.10 655
15578.28 691
15579.46 655
15580.64 639
15581.82 641
15583.00 680
15584.18 671
15585.36 615
15586.54 656
15587.72 671
15588.90 667
15590.08 679
15591.26 667
15592.44 723
15593.62 689
15594.80 684
15595.98 652
15597.16 661
15598.34 665
15599.52 674
15600.70 670
15601.88 661
15603.06 681
15604.24 696
15605.42 706
15606.60 682
15607.78 696
15608.96 719
15610.14 641
15611.32 712
15612.50 654
15613.68 711
15614.86 718
15616.05 724
15617.23 717
15618.41 629
15619.59 664
15620.77 722
15621.95 693
15623.13 702
15624.31 675
15625.49 685
15626.68 716
15627.86 696
15629.04 661
15630.22 660
15631.40 688
15632.58 590
15633.76 679
15634.95 673
15636.13 688
15637.31 673
15638.49 651
15639.67 655
15640.85 705
15642.04 692
15643.22 727
15644.40 677
15645.58 688
15646.76 695
15647.95 665
15649.13 621
15650.31 657
15651.49 669
15652.67 659
15653.86 683
15655.04 701
15656.22 653
15657.40 650
15658.59 663
15659.77 683
15660.95 636
15662.13 697
15663.32 680
15664.50 679
15665.68 713
15666.87 688
15668.05 681
15669.23 726
15670.41 716
15671.60 697
15672.78 696
15673.96 716
15675.15 707
15676.33 693
15677.51 665
15678.70 731
15679.88 698
15681.06 661
15682.25 677
15683.43 679
15684.61 640
15685.80 697
15686.98 669
15688.16 663
15689.35 713
15690.53 634
15691.72 704
15692.90 700
15694.08 691
15695.27 652
15696.45 660
15697.63 672
15698.82 633
15700.00 616
15701.19 671
15702.37 690
15703.56 655
15704.74 711
15705.92 692
15707.11 679
15708.29 658
15709.48 645
15710.66 711
15711.85 697
15713.03 655
15714.21 643
15715.40 653
15716.58 731
15717.77 697
15718.95 663
15720.14 657
15721.32 636
15722.51 693
15723.69 678
15724.88 661
15726.06 710
15727.25 654
15728.43 703
15729.62 683
15730.80 660
15731.99 681
15733.17 758
15734.36 766
15735.55 697
15736.73 705
15737.92 735
15739.10 676
15740.29 706
15741.47 735
15742.66 692
15743.84 660
15745.03 666
15746.22 629
15747.40 691
15748.59 709
15749.77 720
15750.96 714
15752.15 702
15753.33 621
15754.52 712
15755.70 716
15756.89 713
15758.08 724
15759.26 724
15760.45 679
15761.64 696
15762.82 707
15764.01 666
15765.20 734
15766.38 695
15767.57 690
15768.76 696
15769.94 718
15771.13 728
15772.32 749
15773.50 697
15774.69 732
15775.88 683
15777.06 646
15778.25 704
15779.44 687
15780.62 665
15781.81 655
15783.00 651
15784.19 710
15785.37 720
15786.56 715
15787.75 705
15788.94 647
15790.12 679
15791.31 680
15792.50 732
15793.69 712
15794.87 693
15796.06 702
15797.25 679
15798.44 706
15799.62 698
15800.81 679
15802.00 717
15803.19 686
15804.38 648
15805.56 668
15806.75 683
15807.94 673
15809.13 670
15810.32 707
15811.50 705
15812.69 726
15813.88 695
15815.07 700
15816.26 674
15817.45 613
15818.64 610
15819.82 644
15821.01 672
15822.20 677
15823.39 724
15824.58 631
15825.77 636
15826.96 661
15828.15 656
15829.33 688
15830.52 684
15831.71 669
15832.90 668
15834.09 738
15835.28 679
15836.47 651
15837.66 629
15838.85 623
15840.04 672
15841.23 702
15842.42 678
15843.61 655
15844.79 676
15845.98 665
15847.17 638
15848.36 669
15849.55 662
15850.74 688
15851.93 723
15853.12 687
15854.31 662
15855.50 646
15856.69 623
15857.88 668
15859.07 642
15860.26 664
15861.45 712
15862.64 721
15863.83 635
15865.02 663
15866.21 690
15867.40 690
15868.60 677
15869.79 643
15870.98 642
15872.17 700
15873.36 697
15874.55 620
15875.74 640
15876.93 637
15878.12 650
15879.31 615
15880.50 655
15881.69 626
15882.88 629
15884.07 614
15885.27 586
15886.46 609
15887.65 604
15888.84 669
15890.03 657
15891.22 596
15892.41 658
15893.60 643
15894.80 642
15895.99 580
15897.18 628
15898.37 657
15899.56 669
15900.75 660
15901.95 609
15903.14 600
15904.33 647
15905.52 627
15906.71 664
15907.90 660
15909.10 639
15910.29 657
15911.48 705
15912.67 657
15913.86 640
15915.06 682
15916.25 623
15917.44 616
15918.63 650
15919.83 661
15921.02 607
15922.21 696
15923.40 661
15924.60 674
15925.79 628
15926.98 620
15928.17 628
15929.37 636
15930.56 606
15931.75 645
15932.94 649
15934.14 600
15935.33 605
15936.52 603
15937.72 640
15938.91 651
15940.10 631
15941.30 631
15942.49 671
15943.68 695
15944.88 658
15946.07 657
15947.26 643
15948.46 637
15949.65 661
15950.84 621
15952.04 655
15953.23 660
15954.42 637
15955.62 648
15956.81 628
15958.01 639
15959.20 598
15960.39 654
15961.59 642
15962.78 600
15963.97 619
15965.17 657
15966.36 606
15967.56 637
15968.75 620
15969.95 585
15971.14 655
15972.33 622
15973.53 570
15974.72 625
15975.92 649
15977.11 623
15978.31 650
15979.50 615
15980.70 622
15981.89 620
15983.09 630
15984.28 589
15985.47 668
15986.67 656
15987.86 561
15989.06 636
15990.25 651
15991.45 657
15992.64 636
15993.84 621
15995.03 596
15996.23 645
15997.43 643
15998.62 608
15999.82 623
16001.01 638
16002.21 631
16003.40 628
16004.60 556
16005.79 591
16006.99 596
16008.18 602
16009.38 594
16010.58 625
16011.77 580
16012.97 592
16014.16 612
16015.36 631
16016.56 590
16017.75 587
16018.95 605
16020.14 590
16021.34 633
16022.54 612
16023.73 625
16024.93 609
16026.13 699
16027.32 668
16028.52 661
16029.71 637
16030.91 617
16032.11 648
16033.30 592
16034.50 632
16035.70 599
16036.89 645
16038.09 647
16039.29 608
16040.49 557
16041.68 606
16042.88 624
16044.08 639
16045.27 602
16046.47 624
16047.67 612
16048.86 626
16050.06 568
16051.26 614
16052.46 653
16053.65 612
16054.85 650
16056.05 610
16057.25 623
16058.44 549
16059.64 608
16060.84 668
16062.04 614
16063.23 583
16064.43 596
16065.63 562
16066.83 573
16068.03 590
16069.22 623
16070.42 594
16071.62 575
16072.82 646
16074.02 587
16075.21 599
16076.41 580
16077.61 621
16078.81 619
16080.01 600
16081.21 594
16082.40 570
16083.60 581
16084.80 602
16086.00 621
16087.20 603
16088.40 628
16089.60 586
16090.79 601
16091.99 562
16093.19 567
16094.39 606
16095.59 605
16096.79 585
16097.99 614
16099.19 562
16100.39 611
16101.59 585
16102.78 591
16103.98 625
16105.18 580
16106.38 615
16107.58 617
16108.78 602
16109.98 592
16111.18 604
16112.38 642
16113.58 672
16114.78 627
16115.98 641
16117.18 589
16118.38 574
16119.58 611
16120.78 587
16121.98 607
16123.18 630
16124.38 606
16125.58 530
16126.78 590
16127.98 573
16129.18 575
16130.38 587
16131.58 645
16132.78 611
16133.98 622
16135.18 584
16136.38 630
16137.58 587
16138.78 607
16139.98 622
16141.18 603
16142.38 622
16143.58 640
16144.79 614
16145.99 616
16147.19 628
16148.39 563
16149.59 584
16150.79 573
16151.99 627
16153.19 594
16154.39 632
16155.59 614
16156.80 637
16158.00 601
16159.20 555
16160.40 628
16161.60 627
16162.80 623
16164.00 568
16165.21 582
16166.41 580
16167.61 606
16168.81 604
16170.01 552
16171.21 537
16172.42 593
16173.62 614
16174.82 629
16176.02 609
16177.22 579
16178.43 557
16179.63 617
16180.83 610
16182.03 599
16183.23 611
16184.44 609
16185.64 621
16186.84 616
16188.04 589
16189.25 577
16190.45 605
16191.65 580
16192.85 584
16194.06 557
16195.26 630
16196.46 602
16197.66 579
16198.87 578
16200.07 610
16201.27 590
16202.48 577
16203.68 608
16204.88 538
16206.09 583
16207.29 619
16208.49 577
16209.69 599
16210.90 580
16212.10 561
16213.30 571
16214.51 573
16215.71 561
16216.91 597
16218.12 602
16219.32 637
16220.53 577
16221.73 578
16222.93 583
16224.14 577
16225.34 537
16226.54 578
16227.75 562
16228.95 609
16230.16 576
16231.36 603
16232.56 623
16233.77 635
16234.97 566
16236.18 607
16237.38 531
16238.59 587
16239.79 632
16240.99 577
16242.20 562
16243.40 594
16244.61 616
16245.81 607
16247.02 547
16248.22 611
16249.43 622
16250.63 621
16251.84 607
16253.04 594
16254.24 561
16255.45 550
16256.65 558
16257.86 580
16259.06 565
16260.27 579
16261.48 615
16262.68 580
16263.89 588
16265.09 569
16266.30 590
16267.50 556
16268.71 619
16269.91 626
16271.12 612
16272.32 617
16273.53 573
16274.73 583
16275.94 588
16277.15 558
16278.35 559
16279.56 588
16280.76 602
16281.97 610
16283.18 636
16284.38 567
16285.59 563
16286.79 591
16288.00 597
16289.21 577
16290.41 603
16291.62 596
16292.82 640
16294.03 576
16295.24 602
16296.44 572
16297.65 584
16298.86 651
16300.06 667
16301.27 595
16302.48 597
16303.68 588
16304.89 574
16306.10 592
16307.30 581
16308.51 560
16309.72 631
16310.92 633
16312.13 629
16313.34 610
16314.55 603
16315.75 576
16316.96 627
16318.17 604
16319.37 536
16320.58 585
16321.79 625
16323.00 619
16324.20 631
16325.41 633
16326.62 615
16327.83 626
16329.03 582
16330.24 586
16331.45 583
16332.66 590
16333.87 554
16335.07 645
16336.28 602
16337.49 563
16338.70 581
16339.90 602
16341.11 668
16342.32 596
16343.53 585
16344.74 531
16345.95 550
16347.15 573
16348.36 557
16349.57 575
16350.78 571
16351.99 649
16353.20 534
16354.40 544
16355.61 538
16356.82 554
16358.03 542
16359.24 542
16360.45 534
16361.66 543
16362.87 603
16364.08 568
16365.28 581
16366.49 582
16367.70 524
16368.91 545
16370.12 547
16371.33 575
16372.54 615
16373.75 573
16374.96 544
16376.17 587
16377.38 593
16378.59 594
16379.80 554
16381.01 541
16382.21 566
16383.42 566
16384.63 551
16385.84 572
16387.05 590
16388.26 555
16389.47 549
16390.68 488
16391.89 549
16393.10 604
16394.31 553
16395.52 539
16396.73 576
16397.94 516
16399.15 529
16400.36 520
16401.57 536
16402.79 590
16404.00 587
16405.21 566
16406.42 570
16407.63 573
16408.84 560
16410.05 530
16411.26 533
16412.47 496
16413.68 505
16414.89 548
16416.10 545
16417.31 544
16418.52 558
16419.74 551
16420.95 513
16422.16 547
16423.37 565
16424.58 577
16425.79 538
16427.00 531
16428.21 541
16429.42 575
16430.64 571
16431.85 547
16433.06 562
16434.27 527
16435.48 593
16436.69 536
16437.91 523
16439.12 569
16440.33 585
16441.54 572
16442.75 564
16443.96 604
16445.18 538
16446.39 561
16447.60 594
16448.81 595
16450.02 569
16451.24 520
16452.45 577
16453.66 581
16454.87 592
16456.09 564
16457.30 579
16458.51 593
16459.72 524
16460.94 545
16462.15 561
16463.36 550
16464.57 557
16465.79 548
16467.00 551
16468.21 570
16469.43 578
16470.64 517
16471.85 522
16473.06 525
16474.28 518
16475.49 606
16476.70 560
16477.92 522
16479.13 581
16480.34 614
16481.56 603
16482.77 607
16483.98 529
16485.20 530
16486.41 571
16487.62 608
16488.84 535
16490.05 528
16491.26 544
16492.48 574
16493.69 554
16494.91 521
16496.12 499
16497.33 529
16498.55 520
16499.76 565
16500.97 614
16502.19 606
16503.40 565
16504.62 535
16505.83 534
16507.05 576
16508.26 557
16509.47 575
16510.69 519
16511.90 552
16513.12 545
16514.33 520
16515.55 553
16516.76 475
16517.98 503
16519.19 511
16520.41 591
16521.62 504
16522.83 510
16524.05 499
16525.26 555
16526.48 516
16527.69 531
16528.91 522
16530.12 541
16531.34 549
16532.55 546
16533.77 570
16534.99 572
16536.20 556
16537.42 521
16538.63 523
16539.85 606
16541.06 570
16542.28 535
16543.49 518
16544.71 543
16545.92 554
16547.14 555
16548.36 551
16549.57 527
16550.79 545
16552.00 547
16553.22 538
16554.44 529
16555.65 587
16556.87 523
16558.08 554
16559.30 559
16560.52 520
16561.73 535
16562.95 540
16564.17 523
16565.38 555
16566.60 573
16567.81 579
16569.03 495
16570.25 488
16571.46 534
16572.68 562
16573.90 506
16575.11 525
16576.33 518
16577.55 495
16578.76 529
16579.98 543
16581.20 557
16582.42 519
16583.63 571
16584.85 581
16586.07 539
16587.28 537
16588.50 574
16589.72 602
16590.94 527
16592.15 532
16593.37 568
16594.59 517
16595.81 540
16597.02 541
16598.24 518
16599.46 553
16600.68 546
16601.89 533
16603.11 556
16604.33 497
16605.55 547
16606.77 511
16607.98 509
16609.20 563
16610.42 513
16611.64 550
16612.86 565
16614.07 531
16615.29 524
16616.51 529
16617.73 477
16618.95 530
16620.17 569
16621.38 536
16622.60 539
16623.82 522
16625.04 554
16626.26 522
16627.48 523
16628.70 472
16629.91 513
16631.13 536
16632.35 530
16633.57 516
16634.79 518
16636.01 475
16637.23 503
16638.45 550
16639.67 489
16640.89 498
16642.10 511
16643.32 488
16644.54 509
16645.76 533
16646.98 532
16648.20 511
16649.42 525
16650.64 527
16651.86 551
16653.08 507
16654.30 505
16655.52 500
16656.74 555
16657.96 497
16659.18 494
16660.40 516
16661.62 516
16662.84 530
16664.06 555
16665.28 519
16666.50 528
16667.72 544
16668.94 513
16670.16 523
16671.38 489
16672.60 525
16673.82 571
16675.04 510
16676.26 516
16677.48 505
16678.70 495
16679.92 531
16681.14 537
16682.36 508
16683.58 487
16684.80 474
16686.03 540
16687.25 532
16688.47 522
16689.69 490
16690.91 484
16692.13 497
16693.35 506
16694.57 509
16695.79 484
16697.02 477
16698.24 522
16699.46 505
16700.68 472
16701.90 529
16703.12 522
16704.34 489
16705.57 513
16706.79 543
16708.01 487
16709.23 552
16710.45 540
16711.67 523
16712.90 494
16714.12 488
16715.34 507
16716.56 531
16717.78 549
16719.01 515
16720.23 516
16721.45 478
16722.67 521
16723.89 491
16725.12 520
16726.34 566
16727.56 545
16728.78 524
16730.01 510
16731.23 521
16732.45 526
16733.67 506
16734.90 499
16736.12 475
16737.34 515
16738.56 528
16739.79 541
16741.01 540
16742.23 521
16743.46 532
16744.68 567
16745.90 491
16747.12 493
16748.35 480
16749.57 483
16750.79 465
16752.02 479
16753.24 527
16754.46 523
16755.69 533
16756.91 507
16758.13 541
16759.36 527
16760.58 523
16761.80 513
16763.03 484
16764.25 482
16765.48 531
16766.70 530
16767.92 483
16769.15 485
16770.37 505
16771.60 536
16772.82 562
16774.04 509
16775.27 508
16776.49 492
16777.72 491
16778.94 533
16780.16 497
16781.39 501
16782.61 554
16783.84 539
16785.06 506
16786.29 532
16787.51 471
16788.74 478
16789.96 536
16791.18 508
16792.41 496
16793.63 493
16794.86 506
16796.08 502
16797.31 519
16798.53 502
16799.76 514
16800.98 578
16802.21 537
16803.43 512
16804.66 534
16805.88 510
16807.11 549
16808.33 522
16809.56 500
16810.79 511
16812.01 519
16813.24 529
16814.46 505
16815.69 475
16816.91 494
16818.14 528
16819.36 492
16820.59 489
16821.82 531
16823.04 494
16824.27 524
16825.49 504
16826.72 507
16827.95 528
16829.17 484
16830.40 497
16831.62 514
16832.85 513
16834.08 546
16835.30 473
16836.53 488
16837.76 498
16838.98 512
16840.21 529
16841.44 563
16842.66 530
16843.89 496
16845.11 527
16846.34 502
16847.57 491
16848.80 499
16850.02 509
16851.25 540
16852.48 555
16853.70 498
16854.93 542
16856.16 494
16857.38 503
16858.61 517
16859.84 548
16861.07 558
16862.29 520
16863.52 523
16864.75 468
16865.97 530
16867.20 519
16868.43 545
16869.66 542
16870.89 548
16872.11 532
16873.34 544
16874.57 576
16875.80 543
16877.02 539
16878.25 492
16879.48 540
16880.71 520
16881.94 489
16883.16 491
16884.39 498
16885.62 496
16886.85 529
16888.08 480
16889.30 536
16890.53 529
16891.76 551
16892.99 563
16894.22 570
16895.45 490
16896.67 518
16897.90 540
16899.13 527
16900.36 490
16901.59 484
16902.82 516
16904.05 530
16905.28 499
16906.50 520
16907.73 527
16908.96 531
16910.19 520
16911.42 515
16912.65 531
16913.88 492
16915.11 527
16916.34 592
16917.57 523
16918.80 574
16920.03 566
16921.26 570
16922.48 516
16923.71 534
16924.94 531
16926.17 515
16927.40 513
16928.63 470
16929.86 488
16931.09 478
16932.32 489
16933.55 535
16934.78 500
16936.01 514
16937.24 499
16938.47 523
16939.70 500
16940.93 509
16942.16 533
16943.39 515
16944.62 521
16945.85 494
16947.08 450
16948.31 487
16949.54 489
16950.78 519
16952.01 481
16953.24 495
16954.47 519
16955.70 473
16956.93 494
16958.16 503
16959.39 504
16960.62 522
16961.85 525
16963.08 493
16964.31 458
16965.54 497
16966.78 520
16968.01 563
16969.24 559
16970.47 485
16971.70 520
16972.93 551
16974.16 532
16975.39 538
16976.63 502
16977.86 492
16979.09 481
16980.32 487
16981.55 496
16982.78 514
16984.02 515
16985.25 501
16986.48 486
16987.71 492
16988.94 476
16990.18 482
16991.41 472
16992.64 492
16993.87 506
16995.10 523
16996.34 509
16997.57 532
16998.80 482
17000.03 544
17001.26 515
17002.50 509
17003.73 501
17004.96 528
17006.19 505
17007.43 489
17008.66 481
17009.89 517
17011.12 537
17012.36 518
17013.59 494
17014.82 458
17016.06 484
17017.29 464
17018.52 453
17019.76 488
17020.99 473
17022.22 516
17023.45 468
17024.69 528
17025.92 531
17027.15 474
17028.39 477
17029.62 509
17030.85 527
17032.09 485
17033.32 445
17034.55 459
17035.79 536
17037.02 532
17038.26 529
17039.49 506
17040.72 491
17041.96 508
17043.19 489
17044.43 511
17045.66 517
17046.89 498
17048.13 502
17049.36 442
17050.60 512
17051.83 517
17053.06 489
17054.30 530
17055.53 460
17056.77 492
17058.00 506
17059.24 517
17060.47 513
17061.70 473
17062.94 520
17064.17 506
17065.41 519
17066.64 491
17067.88 466
17069.11 494
17070.35 507
17071.58 517
17072.82 507
17074.05 478
17075.29 489
17076.52 544
17077.76 469
17078.99 509
17080.23 503
17081.46 526
17082.70 511
17083.93 473
17085.17 437
17086.41 456
17087.64 483
17088.88 486
17090.11 480
17091.35 454
17092.58 518
17093.82 544
17095.05 487
17096.29 495
17097.53 476
17098.76 530
17100.00 539
17101.23 518
17102.47 506
17103.71 537
17104.94 492
17106.18 490
17107.41 496
17108.65 534
17109.89 489
17111.12 540
17112.36 523
17113.60 509
17114.83 492
17116.07 473
17117.31 491
17118.54 549
17119.78 546
17121.02 542
17122.25 563
17123.49 535
17124.73 497
17125.96 482
17127.20 547
17128.44 556
17129.67 525
17130.91 427
17132.15 497
17133.39 472
17134.62 515
17135.86 467
17137.10 473
17138.33 492
17139.57 497
17140.81 496
17142.05 532
17143.28 470
17144.52 511
17145.76 502
17147.00 500
17148.23 496
17149.47 495
17150.71 511
17151.95 487
17153.19 513
17154.42 474
17155.66 506
17156.90 541
17158.14 518
17159.38 525
17160.61 529
17161.85 455
17163.09 513
17164.33 503
17165.57 482
17166.81 495
17168.04 474
17169.28 523
17170.52 483
17171.76 494
17173.00 530
17174.24 529
17175.47 516
17176.71 488
17177.95 489
17179.19 523
17180.43 478
17181.67 465
17182.91 509
17184.15 528
17185.39 524
17186.62 470
17187.86 488
17189.10 531
17190.34 484
17191.58 500
17192.82 549
17194.06 457
17195.30 431
17196.54 495
17197.78 511
17199.02 492
17200.26 526
17201.50 536
17202.74 496
17203.98 491
17205.22 557
17206.46 525
17207.70 464
17208.94 464
17210.18 513
17211.42 474
17212.66 479
17213.90 468
17215.14 531
17216.38 546
17217.62 550
17218.86 548
17220.10 529
17221.34 487
17222.58 576
17223.82 517
17225.06 497
17226.30 510
17227.54 520
17228.78 487
17230.02 499
17231.26 486
17232.50 470
17233.74 527
17234.98 523
17236.22 553
17237.47 497
17238.71 486
17239.95 517
17241.19 500
17242.43 519
17243.67 500
17244.91 501
17246.15 507
17247.39 482
17248.64 503
17249.88 430
17251.12 525
17252.36 532
17253.60 499
17254.84 462
17256.08 479
17257.33 514
17258.57 490
17259.81 519
17261.05 493
17262.29 531
17263.54 531
17264.78 549
17266.02 497
17267.26 507
17268.50 469
17269.75 516
17270.99 486
17272.23 532
17273.47 501
17274.71 511
17275.96 509
17277.20 521
17278.44 467
17279.68 529
17280.93 479
17282.17 493
17283.41 458
17284.65 478
17285.90 497
17287.14 482
17288.38 557
17289.62 480
17290.87 489
17292.11 483
17293.35 520
17294.60 546
17295.84 585
17297.08 517
17298.33 497
17299.57 531
17300.81 515
17302.05 516
17303.30 545
17304.54 542
17305.78 507
17307.03 504
17308.27 477
17309.52 498
17310.76 502
17312.00 523
17313.25 513
17314.49 516
17315.73 486
17316.98 466
17318.22 537
17319.47 508
17320.71 530
17321.95 484
17323.20 501
17324.44 555
17325.69 547
17326.93 468
17328.17 515
17329.42 495
17330.66 501
17331.91 519
17333.15 492
17334.40 502
17335.64 498
17336.88 473
17338.13 489
17339.37 507
17340.62 464
17341.86 524
17343.11 516
17344.35 481
17345.60 459
17346.84 447
17348.09 499
17349.33 479
17350.58 502
17351.82 522
17353.07 576
17354.31 525
17355.56 482
17356.80 470
17358.05 463
17359.29 478
17360.54 483
17361.78 517
17363.03 559
17364.27 522
17365.52 542
17366.77 513
17368.01 475
17369.26 489
17370.50 518
17371.75 495
17372.99 476
17374.24 499
17375.49 549
17376.73 512
17377.98 537
17379.22 563
17380.47 493
17381.72 502
17382.96 477
17384.21 472
17385.45 493
17386.70 513
17387.95 507
17389.19 527
17390.44 482
17391.69 504
17392.93 523
17394.18 501
17395.43 520
17396.67 483
17397.92 520
17399.17 518
17400.41 535
17401.66 531
17402.91 552
17404.15 508
17405.40 493
17406.65 512
17407.89 499
17409.14 513
17410.39 490
17411.64 508
17412.88 483
17414.13 512
17415.38 529
17416.63 494
17417.87 503
17419.12 514
17420.37 515
17421.62 501
17422.86 467
17424.11 526
17425.36 506
17426.61 523
17427.85 466
17429.10 470
17430.35 501
17431.60 497
17432.85 482
17434.09 477
17435.34 497
17436.59 497
17437.84 543
17439.09 566
17440.33 586
17441.58 563
17442.83 537
17444.08 480
17445.33 516
17446.58 492
17447.82 527
17449.07 545
17450.32 459
17451.57 530
17452.82 514
17454.07 503
17455.32 477
17456.57 543
17457.81 507
17459.06 520
17460.31 494
17461.56 519
17462.81 541
17464.06 496
17465.31 534
17466.56 482
17467.81 460
17469.06 472
17470.30 508
17471.55 506
17472.80 540
17474.05 524
17475.30 474
17476.55 477
17477.80 485
17479.05 496
17480.30 513
17481.55 505
17482.80 533
17484.05 512
17485.30 522
17486.55 526
17487.80 504
17489.05 480
17490.30 499
17491.55 509
17492.80 547
17494.05 521
17495.30 511
17496.55 510
17497.80 518
17499.05 518
17500.30 514
17501.55 516
17502.80 511
17504.05 530
17505.30 510
17506.55 524
17507.80 506
17509.06 510
17510.31 471
17511.56 512
17512.81 511
17514.06 508
17515.31 545
17516.56 524
17517.81 498
17519.06 520
17520.31 510
17521.56 475
17522.82 504
17524.07 523
17525.32 574
17526.57 511
17527.82 546
17529.07 534
17530.32 495
17531.58 484
17532.83 568
17534.08 524
17535.33 544
17536.58 515
17537.83 510
17539.09 513
17540.34 512
17541.59 531
17542.84 523
17544.09 487
17545.35 497
17546.60 485
17547.85 527
17549.10 550
17550.35 531
17551.61 502
17552.86 493
17554.11 476
17555.36 511
17556.62 515
17557.87 521
17559.12 494
17560.37 578
17561.63 544
17562.88 548
17564.13 517
17565.38 496
17566.64 494
17567.89 525
17569.14 510
17570.39 504
17571.65 557
17572.90 534
17574.15 544
17575.41 502
17576.66 497
17577.91 526
17579.17 518
17580.42 523
17581.67 537
17582.93 520
17584.18 512
17585.43 525
17586.69 510
17587.94 524
17589.19 504
17590.45 533
17591.70 522
17592.95 533
17594.21 514
17595.46 533
17596.72 474
17597.97 479
17599.22 511
17600.48 510
17601.73 516
17602.99 496
17604.24 507
17605.49 518
17606.75 535
17608.00 503
17609.26 507
17610.51 562
17611.76 571
17613.02 532
17614.27 597
17615.53 546
17616.78 534
17618.04 579
17619.29 516
17620.55 521
17621.80 555
17623.06 562
17624.31 557
17625.57 527
17626.82 532
17628.08 531
17629.33 534
17630.59 579
17631.84 509
17633.10 497
17634.35 526
17635.61 536
17636.86 518
17638.12 498
17639.37 440
17640.63 518
17641.88 539
17643.14 536
17644.39 459
17645.65 501
17646.91 542
17648.16 516
17649.42 564
17650.67 537
17651.93 527
17653.18 503
17654.44 490
17655.70 480
17656.95 507
17658.21 535
17659.46 481
17660.72 554
17661.98 538
17663.23 517
17664.49 586
17665.75 511
17667.00 496
17668.26 507
17669.51 509
17670.77 513
17672.03 525
17673.28 459
17674.54 517
17675.80 506
17677.05 501
17678.31 481
17679.57 509
17680.82 552
17682.08 501
17683.34 554
17684.60 496
17685.85 509
17687.11 485
17688.37 522
17689.62 487
17690.88 569
17692.14 492
17693.40 536
17694.65 526
17695.91 537
17697.17 521
17698.42 483
17699.68 447
17700.94 483
17702.20 543
17703.46 546
17704.71 523
17705.97 523
17707.23 500
17708.49 494
17709.74 507
17711.00 494
17712.26 518
17713.52 545
17714.78 534
17716.03 513
17717.29 480
17718.55 502
17719.81 510
17721.07 508
17722.33 474
17723.58 495
17724.84 474
17726.10 474
17727.36 475
17728.62 486
17729.88 550
17731.13 491
17732.39 500
17733.65 479
17734.91 466
17736.17 492
17737.43 494
17738.69 534
17739.95 505
17741.21 515
17742.46 486
17743.72 492
17744.98 489
17746.24 479
17747.50 462
17748.76 468
17750.02 521
17751.28 493
17752.54 452
17753.80 509
17755.06 523
17756.32 478
17757.58 470
17758.84 496
17760.10 512
17761.36 506
17762.61 439
17763.87 501
17765.13 508
17766.39 520
17767.65 519
17768.91 534
17770.17 492
17771.43 487
17772.69 479
17773.95 497
17775.21 487
17776.48 486
17777.74 497
17779.00 558
17780.26 557
17781.52 502
17782.78 533
17784.04 545
17785.30 514
17786.56 473
17787.82 477
17789.08 486
17790.34 522
17791.60 532
17792.86 530
17794.12 506
17795.38 474
17796.65 517
17797.91 580
17799.17 526
17800.43 487
17801.69 561
17802.95 514
17804.21 456
17805.47 468
17806.73 466
17808.00 508
17809.26 505
17810.52 499
17811.78 499
17813.04 487
17814.30 516
17815.56 491
17816.83 486
17818.09 481
17819.35 511
17820.61 555
17821.87 536
17823.14 512
17824.40 482
17825.66 524
17826.92 487
17828.18 488
17829.45 470
17830.71 497
17831.97 479
17833.23 507
17834.49 496
17835.76 472
17837.02 525
17838.28 522
17839.54 535
17840.81 560
17842.07 515
17843.33 536
17844.59 528
17845.86 508
17847.12 528
17848.38 508
17849.65 521
17850.91 475
17852.17 480
17853.43 527
17854.70 516
17855.96 475
17857.22 465
17858.49 481
17859.75 456
17861.01 488
17862.28 466
17863.54 508
17864.80 500
17866.07 510
17867.33 481
17868.59 518
17869.86 482
17871.12 456
17872.38 498
17873.65 524
17874.91 506
17876.18 491
17877.44 534
17878.70 528
17879.97 468
17881.23 464
17882.50 519
17883.76 497
17885.02 496
17886.29 480
17887.55 504
17888.82 505
17890.08 515
17891.35 504
17892.61 490
17893.87 471
17895.14 484
17896.40 497
17897.67 492
17898.93 458
17900.20 456
17901.46 465
17902.73 483
17903.99 521
17905.26 492
17906.52 472
17907.79 498
17909.05 520
17910.32 487
17911.58 483
17912.85 522
17914.11 467
17915.38 485
17916.64 486
17917.91 504
17919.17 503
17920.44 521
17921.70 500
17922.97 493
17924.23 490
17925.50 479
17926.76 522
17928.03 484
17929.30 463
17930.56 477
17931.83 502
17933.09 472
17934.36 486
17935.62 512
17936.89 519
17938.16 530
17939.42 495
17940.69 486
17941.96 485
17943.22 537
17944.49 488
17945.75 473
17947.02 495
17948.29 508
17949.55 481
17950.82 491
17952.09 510
17953.35 451
17954.62 485
17955.89 484
17957.15 473
17958.42 482
17959.69 508
17960.95 501
17962.22 479
17963.49 491
17964.75 489
17966.02 486
17967.29 512
17968.55 487
17969.82 509
17971.09 482
17972.36 487
17973.62 505
17974.89 477
17976.16 486
17977.42 449
17978.69 463
17979.96 489
17981.23 459
17982.49 479
17983.76 437
17985.03 475
17986.30 483
17987.57 473
17988.83 481
17990.10 479
17991.37 486
17992.64 443
17993.90 479
17995.17 534
17996.44 483
17997.71 464
17998.98 484
18000.25 473
18001.51 476
18002.78 462
18004.05 479
18005.32 486
18006.59 487
18007.86 464
18009.12 474
18010.39 469
18011.66 518
18012.93 510
18014.20 510
18015.47 487
18016.74 485
18018.00 491
18019.27 489
18020.54 514
18021.81 483
18023.08 446
18024.35 491
18025.62 487
18026.89 464
18028.16 501
18029.43 480
18030.69 517
18031.96 514
18033.23 493
18034.50 440
18035.77 475
18037.04 490
18038.31 469
18039.58 469
18040.85 471
18042.12 523
18043.39 470
18044.66 472
18045.93 456
18047.20 463
18048.47 480
18049.74 517
18051.01 482
18052.28 512
18053.55 509
18054.82 499
18056.09 516
18057.36 452
18058.63 500
18059.90 531
18061.17 512
18062.44 501
18063.71 485
18064.98 460
18066.25 493
18067.52 518
18068.79 508
18070.06 456
18071.33 443
18072.61 481
18073.88 511
18075.15 474
18076.42 494
18077.69 481
18078.96 464
18080.23 510
18081.50 475
18082.77 458
18084.04 489
18085.32 511
18086.59 484
18087.86 505
18089.13 458
18090.40 498
18091.67 505
18092.94 465
18094.22 477
18095.49 480
18096.76 518
18098.03 458
18099.30 487
18100.57 468
18101.85 495
18103.12 520
18104.39 511
18105.66 486
18106.93 453
18108.20 511
18109.48 466
18110.75 470
18112.02 494
18113.29 479
18114.57 513
18115.84 492
18117.11 468
18118.38 496
18119.65 498
18120.93 504
18122.20 516
18123.47 554
18124.74 513
18126.02 484
18127.29 530
18128.56 545
18129.84 482
18131.11 523
18132.38 542
18133.65 566
18134.93 508
18136.20 458
18137.47 504
18138.75 505
18140.02 477
18141.29 486
18142.57 496
18143.84 491
18145.11 533
18146.39 488
18147.66 450
18148.93 498
18150.21 497
18151.48 476
18152.75 464
18154.03 483
18155.30 550
18156.57 475
18157.85 458
18159.12 519
18160.40 457
18161.67 489
18162.94 522
18164.22 487
18165.49 466
18166.77 501
18168.04 489
18169.31 578
18170.59 513
18171.86 520
18173.14 518
18174.41 500
18175.68 463
18176.96 466
18178.23 492
18179.51 523
18180.78 489
18182.06 542
18183.33 535
18184.61 467
18185.88 501
18187.16 507
18188.43 485
18189.71 482
18190.98 525
18192.26 498
18193.53 490
18194.81 517
18196.08 526
18197.36 535
18198.63 517
18199.91 494
18201.18 469
18202.46 487
18203.73 525
18205.01 515
18206.28 481
18207.56 488
18208.83 494
18210.11 516
18211.39 482
18212.66 458
18213.94 508
18215.21 449
18216.49 511
18217.76 483
18219.04 507
18220.32 540
18221.59 508
18222.87 565
18224.14 534
18225.42 505
18226.70 501
18227.97 462
18229.25 525
18230.53 527
18231.80 524
18233.08 501
18234.35 534
18235.63 516
18236.91 517
18238.18 467
18239.46 461
18240.74 472
18242.01 488
18243.29 472
18244.57 455
18245.84 447
18247.12 473
18248.40 485
18249.68 507
18250.95 480
18252.23 452
18253.51 552
18254.78 506
18256.06 466
18257.34 465
18258.62 530
18259.89 457
18261.17 518
18262.45 476
18263.72 463
18265.00 526
18266.28 493
18267.56 499
18268.84 461
18270.11 467
18271.39 497
18272.67 513
18273.95 463
18275.22 474
18276.50 506
18277.78 472
18279.06 509
18280.34 502
18281.61 499
18282.89 533
18284.17 504
18285.45 520
18286.73 483
18288.01 462
18289.28 444
18290.56 478
18291.84 497
18293.12 485
18294.40 473
18295.68 438
18296.95 445
18298.23 460
18299.51 466
18300.79 469
18302.07 494
18303.35 458
18304.63 480
18305.91 536
18307.19 472
18308.46 475
18309.74 476
18311.02 525
18312.30 466
18313.58 485
18314.86 482
18316.14 488
18317.42 492
18318.70 461
18319.98 472
18321.26 465
18322.54 443
18323.82 438
18325.10 471
18326.38 522
18327.66 534
18328.94 487
18330.22 512
18331.50 510
18332.77 497
18334.05 533
18335.33 509
18336.61 462
18337.90 502
18339.18 482
18340.46 470
18341.74 462
18343.02 425
18344.30 462
18345.58 476
18346.86 449
18348.14 425
18349.42 439
18350.70 469
18351.98 487
18353.26 494
18354.54 503
18355.82 512
18357.10 516
18358.38 477
18359.66 501
18360.94 486
18362.22 514
18363.51 491
18364.79 472
18366.07 513
18367.35 476
18368.63 507
18369.91 518
18371.19 534
18372.47 532
18373.76 470
18375.04 473
18376.32 527
18377.60 475
18378.88 473
18380.16 452
18381.44 496
18382.73 441
18384.01 434
18385.29 455
18386.57 449
18387.85 456
18389.13 451
18390.42 436
18391.70 457
18392.98 479
18394.26 466
18395.54 511
18396.83 483
18398.11 530
18399.39 504
18400.67 480
18401.96 442
18403.24 441
18404.52 429
18405.80 479
18407.09 475
18408.37 477
18409.65 502
18410.93 437
18412.22 432
18413.50 443
18414.78 470
18416.06 489
18417.35 504
18418.63 460
18419.91 440
18421.20 492
18422.48 494
18423.76 418
18425.05 417
18426.33 419
18427.61 408
18428.89 431
18430.18 490
18431.46 493
18432.74 427
18434.03 481
18435.31 445
18436.60 470
18437.88 455
18439.16 485
18440.45 488
18441.73 478
18443.01 472
18444.30 435
18445.58 473
18446.87 467
18448.15 476
18449.43 480
18450.72 465
18452.00 427
18453.29 458
18454.57 467
18455.85 455
18457.14 470
18458.42 497
18459.71 479
18460.99 439
18462.28 420
18463.56 426
18464.84 473
18466.13 463
18467.41 476
18468.70 442
18469.98 456
18471.27 471
18472.55 484
18473.84 496
18475.12 521
18476.41 497
18477.69 462
18478.98 474
18480.26 469
18481.55 476
18482.83 449
18484.12 509
18485.40 472
18486.69 484
18487.97 478
18489.26 490
18490.54 434
18491.83 443
18493.11 447
18494.40 468
18495.69 515
18496.97 463
18498.26 463
18499.54 482
18500.83 488
18502.11 468
18503.40 492
18504.69 552
18505.97 483
18507.26 492
18508.54 473
18509.83 462
18511.12 447
18512.40 478
18513.69 480
18514.98 483
18516.26 463
18517.55 449
18518.83 525
18520.12 505
18521.41 475
18522.69 473
18523.98 450
18525.27 477
18526.55 445
18527.84 458
18529.13 463
18530.41 463
18531.70 487
18532.99 464
18534.27 465
18535.56 492
18536.85 467
18538.14 497
18539.42 472
18540.71 425
18542.00 446
18543.28 465
18544.57 456
18545.86 452
18547.15 457
18548.43 485
18549.72 492
18551.01 463
18552.30 485
18553.58 521
18554.87 543
18556.16 491
18557.45 459
18558.73 487
18560.02 498
18561.31 433
18562.60 470
18563.89 497
18565.17 479
18566.46 448
18567.75 492
18569.04 509
18570.33 514
18571.62 470
18572.90 508
18574.19 534
18575.48 466
18576.77 490
18578.06 472
18579.35 450
18580.63 503
18581.92 493
18583.21 489
18584.50 460
18585.79 460
18587.08 492
18588.37 505
18589.66 517
18590.94 481
18592.23 483
18593.52 496
18594.81 469
18596.10 461
18597.39 466
18598.68 535
18599.97 497
18601.26 495
18602.55 500
18603.84 467
18605.13 538
18606.41 516
18607.70 457
18608.99 482
18610.28 524
18611.57 498
18612.86 541
18614.15 510
18615.44 465
18616.73 472
18618.02 500
18619.31 487
18620.60 461
18621.89 429
18623.18 486
18624.47 485
18625.76 454
18627.05 468
18628.34 519
18629.63 500
18630.92 471
18632.21 516
18633.50 470
18634.79 462
18636.08 469
18637.37 468
18638.67 439
18639.96 497
18641.25 499
18642.54 510
18643.83 486
18645.12 454
18646.41 488
18647.70 509
18648.99 485
18650.28 462
18651.57 528
18652.86 546
18654.16 495
18655.45 473
18656.74 516
18658.03 433
18659.32 491
18660.61 449
18661.90 470
18663.19 473
18664.49 491
18665.78 490
18667.07 502
18668.36 497
18669.65 423
18670.94 482
18672.24 460
18673.53 488
18674.82 489
18676.11 458
18677.40 467
18678.70 524
18679.99 490
18681.28 446
18682.57 487
18683.86 529
18685.16 446
18686.45 502
18687.74 478
18689.03 455
18690.33 495
18691.62 493
18692.91 450
18694.20 495
18695.50 464
18696.79 499
18698.08 542
18699.37 516
18700.67 445
18701.96 447
18703.25 479
18704.54 474
18705.84 472
18707.13 466
18708.42 440
18709.72 435
18711.01 487
18712.30 464
18713.60 429
18714.89 479
18716.18 513
18717.48 427
18718.77 472
18720.06 476
18721.36 456
18722.65 434
18723.94 495
18725.24 495
18726.53 443
18727.82 440
18729.12 474
18730.41 409
18731.70 413
18733.00 460
18734.29 453
18735.59 522
18736.88 476
18738.17 432
18739.47 431
18740.76 451
18742.06 462
18743.35 464
18744.64 438
18745.94 461
18747.23 437
18748.53 509
18749.82 435
18751.12 477
18752.41 460
18753.71 469
18755.00 431
18756.30 471
18757.59 439
18758.88 466
18760.18 464
18761.47 470
18762.77 471
18764.06 464
18765.36 445
18766.65 462
18767.95 467
18769.24 472
18770.54 513
18771.83 511
18773.13 486
18774.43 462
18775.72 469
18777.02 484
18778.31 470
18779.61 432
18780.90 458
18782.20 416
18783.49 467
18784.79 457
18786.08 413
18787.38 416
18788.68 446
18789.97 455
18791.27 453
18792.56 471
18793.86 475
18795.16 435
18796.45 465
18797.75 487
18799.04 451
18800.34 445
18801.64 424
18802.93 429
18804.23 442
18805.53 415
18806.82 422
18808.12 440
18809.41 417
18810.71 450
18812.01 463
18813.30 474
18814.60 474
18815.90 482
18817.19 464
18818.49 450
18819.79 472
18821.09 448
18822.38 469
18823.68 429
18824.98 450
18826.27 495
18827.57 473
18828.87 469
18830.16 469
18831.46 465
18832.76 464
18834.06 442
18835.35 440
18836.65 434
18837.95 469
18839.25 488
18840.54 454
18841.84 505
18843.14 451
18844.44 458
18845.73 442
18847.03 429
18848.33 416
18849.63 393
18850.93 436
18852.22 422
18853.52 446
18854.82 406
18856.12 429
18857.42 448
18858.71 450
18860.01 487
18861.31 485
18862.61 425
18863.91 432
18865.21 458
18866.50 467
18867.80 452
18869.10 456
18870.40 513
18871.70 467
18873.00 421
18874.30 414
18875.60 459
18876.89 432
18878.19 429
18879.49 442
18880.79 460
18882.09 456
18883.39 458
18884.69 416
18885.99 446
18887.29 446
18888.59 484
18889.88 466
18891.18 489
18892.48 447
18893.78 431
18895.08 437
18896.38 413
18897.68 429
18898.98 431
18900.28 458
18901.58 477
18902.88 453
18904.18 471
18905.48 499
18906.78 447
18908.08 498
18909.38 504
18910.68 462
18911.98 443
18913.28 442
18914.58 479
18915.88 390
18917.18 498
18918.48 467
18919.78 451
18921.08 444
18922.38 451
18923.68 460
18924.98 434
18926.28 441
18927.58 474
18928.88 432
18930.18 438
18931.49 446
18932.79 421
18934.09 432
18935.39 437
18936.69 500
18937.99 409
18939.29 466
18940.59 454
18941.89 431
18943.19 437
18944.49 503
18945.80 457
18947.10 431
18948.40 468
18949.70 479
18951.00 430
18952.30 387
18953.60 445
18954.91 468
18956.21 449
18957.51 441
18958.81 443
18960.11 420
18961.41 445
18962.72 483
18964.02 468
18965.32 451
18966.62 429
18967.92 461
18969.23 405
18970.53 408
18971.83 463
18973.13 455
18974.43 454
18975.74 468
18977.04 417
18978.34 475
18979.64 425
18980.95 363
18982.25 429
18983.55 430
18984.85 399
18986.16 431
18987.46 454
18988.76 397
18990.06 444
18991.37 413
18992.67 409
18993.97 391
18995.28 437
18996.58 415
18997.88 414
18999.18 450
19000.49 449
19001.79 436
19003.09 439
19004.40 409
19005.70 395
19007.00 444
19008.31 455
19009.61 393
19010.91 389
19012.22 394
19013.52 414
19014.82 442
19016.13 414
19017.43 449
19018.74 419
19020.04 416
19021.34 443
19022.65 425
19023.95 384
19025.25 396
19026.56 437
19027.86 474
19029.17 432
19030.47 398
19031.77 423
19033.08 421
19034.38 399
19035.69 423
19036.99 377
19038.30 420
19039.60 479
19040.91 414
19042.21 388
19043.51 450
19044.82 449
19046.12 421
19047.43 426
19048.73 452
19050.04 422
19051.34 407
19052.65 455
19053.95 423
19055.26 407
19056.56 422
19057.87 420
19059.17 403
19060.48 423
19061.78 412
19063.09 404
19064.39 480
19065.70 394
19067.00 432
19068.31 438
19069.62 403
19070.92 445
19072.23 434
19073.53 412
19074.84 410
19076.14 414
19077.45 386
19078.75 389
19080.06 397
19081.37 381
19082.67 418
19083.98 427
19085.28 418
19086.59 434
19087.90 386
19089.20 447
19090.51 442
19091.82 416
19093.12 423
19094.43 410
19095.73 417
19097.04 406
19098.35 479
19099.65 403
19100.96 403
19102.27 398
19103.57 406
19104.88 381
19106.19 373
19107.49 407
19108.80 412
19110.11 381
19111.41 395
19112.72 442
19114.03 419
19115.33 409
19116.64 405
19117.95 430
19119.26 427
19120.56 460
19121.87 443
19123.18 429
19124.49 378
19125.79 440
19127.10 467
19128.41 394
19129.72 361
19131.02 386
19132.33 385
19133.64 431
19134.95 442
19136.25 437
19137.56 436
19138.87 416
19140.18 416
19141.49 369
19142.79 403
19144.10 419
19145.41 425
19146.72 444
19148.03 434
19149.33 444
19150.64 413
19151.95 405
19153.26 391
19154.57 404
19155.88 414
19157.18 456
19158.49 475
19159.80 443
19161.11 400
19162.42 437
19163.73 465
19165.04 415
19166.34 417
19167.65 387
19168.96 387
19170.27 458
19171.58 386
19172.89 378
19174.20 384
19175.51 423
19176.82 439
19178.13 396
19179.43 419
19180.74 423
19182.05 435
19183.36 433
19184.67 433
19185.98 435
19187.29 483
19188.60 443
19189.91 402
19191.22 397
19192.53 408
19193.84 416
19195.15 411
19196.46 433
19197.77 392
19199.08 419
19200.39 429
19201.70 417
19203.01 399
19204.32 425
19205.63 409
19206.94 440
19208.25 389
19209.56 413
19210.87 456
19212.18 431
19213.49 412
19214.80 448
19216.11 420
19217.42 395
19218.73 453
19220.04 412
19221.35 402
19222.66 395
19223.98 441
19225.29 379
19226.60 452
19227.91 424
19229.22 360
19230.53 409
19231.84 428
19233.15 425
19234.46 459
19235.77 399
19237.09 371
19238.40 369
19239.71 361
19241.02 396
19242.33 417
19243.64 453
19244.95 410
19246.27 414
19247.58 404
19248.89 446
19250.20 423
19251.51 433
19252.82 389
19254.14 371
19255.45 383
19256.76 397
19258.07 376
19259.38 361
19260.70 402
19262.01 369
19263.32 418
19264.63 413
19265.94 407
19267.26 369
19268.57 397
19269.88 389
19271.19 406
19272.51 413
19273.82 398
19275.13 382
19276.44 374
19277.76 389
19279.07 431
19280.38 396
19281.69 384
19283.01 406
19284.32 436
19285.63 430
19286.94 372
19288.26 425
19289.57 429
19290.88 376
19292.20 409
19293.51 449
19294.82 439
19296.14 424
19297.45 434
19298.76 392
19300.08 378
19301.39 408
19302.70 412
19304.02 407
19305.33 399
19306.64 369
19307.96 383
19309.27 394
19310.59 377
19311.90 346
19313.21 415
19314.53 429
19315.84 374
19317.15 401
19318.47 412
19319.78 405
19321.10 334
19322.41 358
19323.72 406
19325.04 452
19326.35 413
19327.67 392
19328.98 388
19330.30 364
19331.61 378
19332.93 399
19334.24 431
19335.55 424
19336.87 420
19338.18 403
19339.50 398
19340.81 381
19342.13 405
19343.44 394
19344.76 405
19346.07 427
19347.39 433
19348.70 393
19350.02 392
19351.33 399
19352.65 410
19353.96 418
19355.28 396
19356.59 416
19357.91 428
19359.22 402
19360.54 442
19361.86 446
19363.17 431
19364.49 423
19365.80 404
19367.12 398
19368.43 375
19369.75 380
19371.06 395
19372.38 409
19373.70 382
19375.01 398
19376.33 407
19377.64 398
19378.96 412
19380.28 390
19381.59 389
19382.91 412
19384.23 417
19385.54 420
19386.86 409
19388.17 407
19389.49 376
19390.81 371
19392.12 379
19393.44 412
19394.76 407
19396.07 411
19397.39 372
19398.71 389
19400.02 391
19401.34 383
19402.66 422
19403.97 441
19405.29 402
19406.61 403
19407.93 381
19409.24 401
19410.56 418
19411.88 396
19413.19 406
19414.51 404
19415.83 389
19417.15 372
19418.46 394
19419.78 398
19421.10 437
19422.42 417
19423.73 407
19425.05 419
19426.37 391
19427.69 422
19429.00 402
19430.32 392
19431.64 424
19432.96 426
19434.28 417
19435.59 442
19436.91 393
19438.23 403
19439.55 426
19440.87 471
19442.18 380
19443.50 408
19444.82 411
19446.14 379
19447.46 385
19448.78 409
19450.09 379
19451.41 364
19452.73 389
19454.05 378
19455.37 401
19456.69 417
19458.01 431
19459.33 429
19460.64 423
19461.96 374
19463.28 415
19464.60 406
19465.92 409
19467.24 383
19468.56 398
19469.88 409
19471.20 391
19472.52 387
19473.83 392
19475.15 377
19476.47 401
19477.79 434
19479.11 366
19480.43 386
19481.75 373
19483.07 395
19484.39 406
19485.71 417
19487.03 394
19488.35 417
19489.67 353
19490.99 375
19492.31 405
19493.63 388
19494.95 430
19496.27 393
19497.59 421
19498.91 375
19500.23 372
19501.55 411
19502.87 381
19504.19 374
19505.51 431
19506.83 432
19508.15 433
19509.47 386
19510.79 388
19512.11 364
19513.43 383
19514.75 419
19516.08 412
19517.40 421
19518.72 404
19520.04 380
19521.36 359
19522.68 339
19524.00 362
19525.32 373
19526.64 417
19527.96 393
19529.29 381
19530.61 356
19531.93 360
19533.25 369
19534.57 378
19535.89 391
19537.21 430
19538.53 387
19539.86 416
19541.18 395
19542.50 426
19543.82 421
19545.14 402
19546.46 414
19547.79 386
19549.11 395
19550.43 349
19551.75 403
19553.07 421
19554.40 399
19555.72 386
19557.04 404
19558.36 391
19559.68 424
19561.01 388
19562.33 388
19563.65 396
19564.97 396
19566.30 419
19567.62 371
19568.94 364
19570.26 404
19571.59 376
19572.91 388
19574.23 382
19575.55 389
19576.88 358
19578.20 376
19579.52 414
19580.85 386
19582.17 377
19583.49 402
19584.82 400
19586.14 386
19587.46 427
19588.78 361
19590.11 393
19591.43 385
19592.75 403
19594.08 391
19595.40 375
19596.72 390
19598.05 395
19599.37 447
19600.70 398
19602.02 439
19603.34 367
19604.67 378
19605.99 379
19607.31 397
19608.64 401
19609.96 414
19611.29 431
19612.61 414
19613.93 367
19615.26 382
19616.58 414
19617.91 409
19619.23 372
19620.55 374
19621.88 342
19623.20 357
19624.53 384
19625.85 384
19627.18 436
19628.50 428
19629.83 399
19631.15 378
19632.48 389
19633.80 356
19635.12 327
19636.45 404
19637.77 386
19639.10 397
19640.42 409
19641.75 385
19643.07 376
19644.40 357
19645.72 381
19647.05 376
19648.37 383
19649.70 396
19651.03 348
19652.35 390
19653.68 392
19655.00 399
19656.33 390
19657.65 389
19658.98 389
19660.30 376
19661.63 406
19662.96 363
19664.28 386
19665.61 396
19666.93 399
19668.26 346
19669.58 391
19670.91 455
19672.24 439
19673.56 385
19674.89 352
19676.21 349
19677.54 389
19678.87 408
19680.19 381
19681.52 370
19682.85 372
19684.17 396
19685.50 443
19686.83 418
19688.15 352
19689.48 445
19690.81 404
19692.13 382
19693.46 417
19694.79 447
19696.11 419
19697.44 367
19698.77 374
19700.09 387
19701.42 379
19702.75 390
19704.07 413
19705.40 393
19706.73 407
19708.06 392
19709.38 414
19710.71 380
19712.04 378
19713.37 407
19714.69 421
19716.02 401
19717.35 356
19718.68 394
19720.00 418
19721.33 408
19722.66 382
19723.99 391
19725.31 368
19726.64 395
19727.97 370
19729.30 390
19730.63 361
19731.95 355
19733.28 351
19734.61 385
19735.94 374
19737.27 338
19738.59 392
19739.92 419
19741.25 390
19742.58 394
19743.91 417
19745.24 356
19746.57 368
19747.89 397
19749.22 374
19750.55 415
19751.88 363
19753.21 351
19754.54 416
19755.87 380
19757.20 366
19758.52 426
19759.85 378
19761.18 404
19762.51 383
19763.84 385
19765.17 366
19766.50 381
19767.83 403
19769.16 367
19770.49 314
19771.82 351
19773.15 413
19774.47 406
19775.80 386
19777.13 415
19778.46 377
19779.79 380
19781.12 414
19782.45 370
19783.78 382
19785.11 392
19786.44 407
19787.77 412
19789.10 415
19790.43 370
19791.76 387
19793.09 349
19794.42 375
19795.75 363
19797.08 391
19798.41 386
19799.74 415
19801.07 353
19802.40 380
19803.73 378
19805.07 379
19806.40 394
19807.73 421
19809.06 431
19810.39 384
19811.72 396
19813.05 418
19814.38 380
19815.71 352
19817.04 398
19818.37 376
19819.70 334
19821.03 360
19822.37 354
19823.70 389
19825.03 386
19826.36 420
19827.69 361
19829.02 396
19830.35 410
19831.68 378
19833.02 387
19834.35 413
19835.68 385
19837.01 388
19838.34 423
19839.67 408
19841.01 401
19842.34 353
19843.67 384
19845.00 376
19846.33 381
19847.67 395
19849.00 360
19850.33 332
19851.66 392
19852.99 381
19854.33 363
19855.66 374
19856.99 384
19858.32 385
19859.65 372
19860.99 369
19862.32 347
19863.65 367
19864.98 366
19866.32 409
19867.65 444
19868.98 382
19870.32 365
19871.65 376
19872.98 375
19874.31 382
19875.65 401
19876.98 362
19878.31 369
19879.65 357
19880.98 377
19882.31 366
19883.64 353
19884.98 367
19886.31 398
19887.64 365
19888.98 385
19890.31 344
19891.64 420
19892.98 401
19894.31 389
19895.65 394
19896.98 434
19898.31 437
19899.65 424
19900.98 377
19902.31 359
19903.65 361
19904.98 367
19906.32 385
19907.65 357
19908.98 383
19910.32 389
19911.65 369
19912.99 359
19914.32 366
19915.65 368
19916.99 373
19918.32 386
19919.66 370
19920.99 404
19922.33 415
19923.66 397
19924.99 374
19926.33 411
19927.66 372
19929.00 412
19930.33 432
19931.67 428
19933.00 371
19934.34 408
19935.67 374
19937.01 376
19938.34 399
19939.68 388
19941.01 410
19942.35 402
19943.68 355
19945.02 370
19946.35 374
19947.69 381
19949.02 386
19950.36 351
19951.70 353
19953.03 349
19954.37 366
19955.70 348
19957.04 335
19958.37 340
19959.71 375
19961.04 359
19962.38 360
19963.72 364
19965.05 373
19966.39 338
19967.72 386
19969.06 380
19970.40 375
19971.73 410
19973.07 382
19974.40 369
19975.74 369
19977.08 349
19978.41 342
19979.75 357
19981.09 341
19982.42 364
19983.76 403
19985.10 367
19986.43 376
19987.77 389
19989.11 399
19990.44 400
19991.78 345
19993.12 389
19994.45 410
19995.79 370
19997.13 393
19998.46 378
19999.80 359
20001.14 399
20002.48 402
20003.81 378
20005.15 403
20006.49 366
20007.82 362
20009.16 354
20010.50 413
20011.84 405
20013.17 381
20014.51 393
20015.85 378
20017.19 367
20018.52 344
20019.86 374
20021.20 353
20022.54 400
20023.88 352
20025.21 370
20026.55 367
20027.89 411
20029.23 335
20030.57 343
20031.90 423
20033.24 377
20034.58 412
20035.92 391
20037.26 386
20038.60 389
20039.93 437
20041.27 408
20042.61 400
20043.95 395
20045.29 400
20046.63 422
20047.97 398
20049.30 376
20050.64 434
20051.98 404
20053.32 378
20054.66 424
20056.00 374
20057.34 407
20058.68 419
20060.02 434
20061.35 434
20062.69 379
20064.03 415
20065.37 405
20066.71 383
20068.05 387
20069.39 386
20070.73 392
20072.07 425
20073.41 404
20074.75 413
20076.09 414
20077.43 413
20078.77 410
20080.11 400
20081.45 425
20082.79 408
20084.13 416
20085.47 376
20086.81 394
20088.15 387
20089.49 357
20090.83 393
20092.17 391
20093.51 374
20094.85 382
20096.19 410
20097.53 393
20098.87 403
20100.21 419
20101.55 434
20102.89 403
20104.23 432
20105.57 419
20106.91 400
20108.25 391
20109.59 432
20110.93 414
20112.27 385
20113.62 434
20114.96 403
20116.30 428
20117.64 429
20118.98 416
20120.32 414
20121.66 350
20123.00 389
20124.34 355
20125.69 394
20127.03 421
20128.37 393
20129.71 416
20131.05 391
20132.39 376
20133.73 399
20135.08 389
20136.42 375
20137.76 407
20139.10 365
20140.44 379
