# Supplementary material for: MALDI-TOF MS typing enables the classification of brewing yeasts of the genus Saccharomyces to major beer styles
Source: PLoS One. 2017 Aug 9;12(8):e0181694. doi: 10.1371/journal.pone.0181694 (PMC5549903; doi:10.1371/journal.pone.0181694)
Supplement: S5 File — The directory includes 90 raw files and was zipped to “.zip”; the folder has three strains with 30 spectra per strain; S1 Text explains the raw files with an example and Table 1 represents the yeast strains used within the experiment. (ZIP) [file pone.0181694.s008.zip › 13-15/30262-213-OG-Ale-Ale-YPG-18h-E-E_2015-08-06_3_0_E6_1.dat]

2000.64 487
2001.06 574
2001.49 624
2001.91 649
2002.33 526
2002.75 411
2003.17 441
2003.60 528
2004.02 488
2004.44 525
2004.86 457
2005.28 477
2005.70 624
2006.13 514
2006.55 515
2006.97 557
2007.39 527
2007.82 641
2008.24 548
2008.66 498
2009.08 511
2009.51 539
2009.93 538
2010.35 534
2010.77 486
2011.20 545
2011.62 392
2012.04 475
2012.46 529
2012.89 516
2013.31 456
2013.73 467
2014.15 444
2014.58 434
2015.00 424
2015.42 419
2015.85 407
2016.27 481
2016.69 446
2017.12 452
2017.54 470
2017.96 469
2018.39 578
2018.81 468
2019.23 453
2019.66 534
2020.08 575
2020.50 513
2020.93 498
2021.35 426
2021.78 428
2022.20 490
2022.62 468
2023.05 530
2023.47 522
2023.89 437
2024.32 514
2024.74 464
2025.17 384
2025.59 513
2026.01 528
2026.44 491
2026.86 423
2027.29 443
2027.71 400
2028.14 468
2028.56 395
2028.99 440
2029.41 462
2029.83 413
2030.26 436
2030.68 605
2031.11 444
2031.53 459
2031.96 509
2032.38 449
2032.81 478
2033.23 469
2033.66 502
2034.08 461
2034.51 516
2034.93 426
2035.36 467
2035.78 530
2036.21 529
2036.63 462
2037.06 495
2037.48 513
2037.91 463
2038.33 474
2038.76 545
2039.19 554
2039.61 495
2040.04 435
2040.46 497
2040.89 510
2041.31 532
2041.74 548
2042.17 541
2042.59 571
2043.02 461
2043.44 479
2043.87 469
2044.30 373
2044.72 537
2045.15 470
2045.57 469
2046.00 579
2046.43 541
2046.85 480
2047.28 471
2047.71 470
2048.13 509
2048.56 477
2048.99 499
2049.41 555
2049.84 547
2050.27 477
2050.69 458
2051.12 499
2051.55 508
2051.97 465
2052.40 414
2052.83 425
2053.25 470
2053.68 443
2054.11 465
2054.54 480
2054.96 408
2055.39 393
2055.82 522
2056.24 437
2056.67 490
2057.10 448
2057.53 501
2057.95 438
2058.38 496
2058.81 424
2059.24 458
2059.66 457
2060.09 377
2060.52 482
2060.95 548
2061.38 588
2061.80 507
2062.23 495
2062.66 555
2063.09 541
2063.52 585
2063.94 551
2064.37 492
2064.80 520
2065.23 502
2065.66 499
2066.09 441
2066.51 572
2066.94 577
2067.37 597
2067.80 578
2068.23 572
2068.66 442
2069.08 478
2069.51 400
2069.94 535
2070.37 599
2070.80 439
2071.23 482
2071.66 472
2072.09 465
2072.52 472
2072.94 407
2073.37 459
2073.80 444
2074.23 480
2074.66 501
2075.09 500
2075.52 472
2075.95 442
2076.38 410
2076.81 463
2077.24 457
2077.67 452
2078.10 470
2078.53 420
2078.96 454
2079.39 494
2079.82 582
2080.25 572
2080.68 545
2081.11 505
2081.54 531
2081.97 642
2082.40 704
2082.83 652
2083.26 603
2083.69 477
2084.12 529
2084.55 573
2084.98 609
2085.41 562
2085.84 524
2086.27 470
2086.70 458
2087.13 471
2087.56 554
2087.99 559
2088.42 519
2088.85 455
2089.28 449
2089.71 427
2090.14 514
2090.57 475
2091.01 456
2091.44 470
2091.87 480
2092.30 482
2092.73 475
2093.16 501
2093.59 519
2094.02 425
2094.45 448
2094.89 552
2095.32 535
2095.75 498
2096.18 506
2096.61 541
2097.04 493
2097.47 518
2097.91 480
2098.34 452
2098.77 504
2099.20 492
2099.63 509
2100.07 434
2100.50 479
2100.93 470
2101.36 495
2101.79 388
2102.23 369
2102.66 433
2103.09 499
2103.52 499
2103.95 517
2104.39 525
2104.82 465
2105.25 488
2105.68 516
2106.12 519
2106.55 511
2106.98 566
2107.41 559
2107.85 417
2108.28 444
2108.71 499
2109.14 552
2109.58 490
2110.01 551
2110.44 514
2110.88 477
2111.31 563
2111.74 466
2112.18 464
2112.61 582
2113.04 460
2113.48 428
2113.91 463
2114.34 473
2114.78 418
2115.21 493
2115.64 455
2116.08 382
2116.51 441
2116.94 480
2117.38 533
2117.81 429
2118.24 376
2118.68 471
2119.11 458
2119.55 463
2119.98 480
2120.41 413
2120.85 420
2121.28 419
2121.72 522
2122.15 436
2122.58 562
2123.02 560
2123.45 490
2123.89 537
2124.32 544
2124.75 500
2125.19 531
2125.62 557
2126.06 465
2126.49 489
2126.93 595
2127.36 507
2127.80 414
2128.23 400
2128.67 574
2129.10 473
2129.54 462
2129.97 470
2130.41 359
2130.84 402
2131.28 425
2131.71 537
2132.15 521
2132.58 467
2133.02 450
2133.45 480
2133.89 446
2134.32 550
2134.76 473
2135.19 474
2135.63 595
2136.06 506
2136.50 554
2136.94 636
2137.37 588
2137.81 603
2138.24 652
2138.68 693
2139.12 661
2139.55 597
2139.99 537
2140.42 514
2140.86 516
2141.30 476
2141.73 441
2142.17 515
2142.60 479
2143.04 473
2143.48 467
2143.91 393
2144.35 448
2144.79 397
2145.22 536
2145.66 430
2146.09 357
2146.53 436
2146.97 398
2147.40 403
2147.84 449
2148.28 448
2148.72 539
2149.15 521
2149.59 433
2150.03 590
2150.46 660
2150.90 635
2151.34 574
2151.77 659
2152.21 635
2152.65 555
2153.09 553
2153.52 482
2153.96 535
2154.40 559
2154.84 582
2155.27 579
2155.71 506
2156.15 476
2156.59 462
2157.02 552
2157.46 678
2157.90 566
2158.34 523
2158.78 483
2159.21 482
2159.65 493
2160.09 374
2160.53 400
2160.97 429
2161.40 441
2161.84 469
2162.28 559
2162.72 452
2163.16 523
2163.59 434
2164.03 516
2164.47 442
2164.91 432
2165.35 478
2165.79 508
2166.23 483
2166.66 496
2167.10 526
2167.54 560
2167.98 507
2168.42 567
2168.86 438
2169.30 440
2169.74 424
2170.18 468
2170.61 506
2171.05 601
2171.49 563
2171.93 588
2172.37 412
2172.81 465
2173.25 504
2173.69 521
2174.13 582
2174.57 643
2175.01 581
2175.45 592
2175.89 697
2176.33 598
2176.77 576
2177.21 591
2177.65 499
2178.09 572
2178.53 626
2178.97 521
2179.41 567
2179.85 577
2180.29 541
2180.73 550
2181.17 508
2181.61 575
2182.05 573
2182.49 586
2182.93 515
2183.37 430
2183.81 545
2184.25 498
2184.69 569
2185.13 665
2185.57 568
2186.01 498
2186.45 531
2186.89 538
2187.33 556
2187.77 520
2188.21 525
2188.65 623
2189.10 594
2189.54 655
2189.98 634
2190.42 690
2190.86 656
2191.30 594
2191.74 636
2192.18 633
2192.62 517
2193.07 567
2193.51 566
2193.95 554
2194.39 510
2194.83 665
2195.27 567
2195.71 453
2196.16 614
2196.60 669
2197.04 531
2197.48 563
2197.92 593
2198.37 542
2198.81 561
2199.25 607
2199.69 581
2200.13 571
2200.58 508
2201.02 493
2201.46 557
2201.90 497
2202.34 506
2202.79 622
2203.23 653
2203.67 627
2204.11 537
2204.56 542
2205.00 498
2205.44 479
2205.88 600
2206.33 633
2206.77 572
2207.21 586
2207.65 602
2208.10 676
2208.54 603
2208.98 628
2209.43 562
2209.87 582
2210.31 580
2210.76 639
2211.20 640
2211.64 706
2212.09 577
2212.53 655
2212.97 641
2213.42 694
2213.86 554
2214.30 579
2214.75 642
2215.19 585
2215.63 506
2216.08 496
2216.52 590
2216.96 621
2217.41 597
2217.85 492
2218.30 403
2218.74 519
2219.18 617
2219.63 594
2220.07 462
2220.52 479
2220.96 534
2221.40 605
2221.85 568
2222.29 546
2222.74 731
2223.18 739
2223.63 656
2224.07 666
2224.51 726
2224.96 811
2225.40 921
2225.85 830
2226.29 766
2226.74 890
2227.18 882
2227.63 972
2228.07 919
2228.52 864
2228.96 709
2229.41 781
2229.85 779
2230.30 712
2230.74 637
2231.19 697
2231.63 655
2232.08 607
2232.52 631
2232.97 596
2233.41 572
2233.86 563
2234.30 659
2234.75 603
2235.20 739
2235.64 775
2236.09 737
2236.53 745
2236.98 703
2237.42 731
2237.87 687
2238.32 637
2238.76 581
2239.21 607
2239.65 561
2240.10 637
2240.55 522
2240.99 603
2241.44 568
2241.88 584
2242.33 545
2242.78 566
2243.22 668
2243.67 607
2244.12 544
2244.56 578
2245.01 540
2245.46 575
2245.90 493
2246.35 479
2246.80 548
2247.24 479
2247.69 501
2248.14 514
2248.58 542
2249.03 556
2249.48 575
2249.92 561
2250.37 550
2250.82 486
2251.27 531
2251.71 598
2252.16 520
2252.61 534
2253.05 592
2253.50 621
2253.95 643
2254.40 540
2254.84 559
2255.29 590
2255.74 614
2256.19 498
2256.64 476
2257.08 505
2257.53 567
2257.98 644
2258.43 455
2258.87 416
2259.32 480
2259.77 439
2260.22 438
2260.67 446
2261.11 624
2261.56 570
2262.01 602
2262.46 551
2262.91 689
2263.36 814
2263.80 692
2264.25 763
2264.70 713
2265.15 696
2265.60 875
2266.05 822
2266.50 771
2266.94 755
2267.39 708
2267.84 778
2268.29 709
2268.74 741
2269.19 694
2269.64 629
2270.09 708
2270.54 745
2270.99 734
2271.43 818
2271.88 834
2272.33 770
2272.78 770
2273.23 732
2273.68 760
2274.13 663
2274.58 622
2275.03 676
2275.48 638
2275.93 607
2276.38 629
2276.83 565
2277.28 659
2277.73 615
2278.18 566
2278.63 596
2279.08 510
2279.53 538
2279.98 514
2280.43 599
2280.88 673
2281.33 592
2281.78 621
2282.23 718
2282.68 638
2283.13 573
2283.58 643
2284.03 736
2284.48 701
2284.93 601
2285.38 617
2285.83 670
2286.28 690
2286.73 739
2287.18 651
2287.63 629
2288.08 696
2288.54 649
2288.99 688
2289.44 739
2289.89 765
2290.34 829
2290.79 818
2291.24 986
2291.69 1100
2292.14 1206
2292.60 1024
2293.05 1025
2293.50 1281
2293.95 1304
2294.40 1249
2294.85 1021
2295.30 1012
2295.76 1124
2296.21 923
2296.66 987
2297.11 965
2297.56 836
2298.01 842
2298.47 758
2298.92 742
2299.37 743
2299.82 706
2300.27 685
2300.73 607
2301.18 548
2301.63 532
2302.08 567
2302.53 586
2302.99 614
2303.44 618
2303.89 785
2304.34 744
2304.80 574
2305.25 530
2305.70 569
2306.15 642
2306.61 574
2307.06 596
2307.51 586
2307.96 743
2308.42 640
2308.87 611
2309.32 668
2309.78 756
2310.23 773
2310.68 729
2311.14 784
2311.59 790
2312.04 833
2312.49 850
2312.95 699
2313.40 680
2313.85 732
2314.31 752
2314.76 702
2315.22 597
2315.67 582
2316.12 621
2316.58 603
2317.03 610
2317.48 547
2317.94 546
2318.39 553
2318.84 705
2319.30 629
2319.75 590
2320.21 553
2320.66 612
2321.11 635
2321.57 627
2322.02 736
2322.48 637
2322.93 659
2323.39 730
2323.84 658
2324.29 620
2324.75 706
2325.20 720
2325.66 753
2326.11 616
2326.57 752
2327.02 826
2327.48 689
2327.93 648
2328.39 751
2328.84 723
2329.30 673
2329.75 718
2330.21 871
2330.66 777
2331.12 753
2331.57 755
2332.03 698
2332.48 755
2332.94 754
2333.39 794
2333.85 710
2334.30 694
2334.76 716
2335.21 658
2335.67 745
2336.12 745
2336.58 593
2337.03 649
2337.49 717
2337.95 698
2338.40 729
2338.86 714
2339.31 719
2339.77 854
2340.23 830
2340.68 874
2341.14 1013
2341.59 997
2342.05 967
2342.51 1094
2342.96 997
2343.42 943
2343.87 1033
2344.33 976
2344.79 931
2345.24 969
2345.70 1059
2346.16 913
2346.61 1055
2347.07 1029
2347.53 966
2347.98 942
2348.44 856
2348.90 872
2349.35 842
2349.81 826
2350.27 763
2350.72 819
2351.18 736
2351.64 777
2352.10 731
2352.55 679
2353.01 634
2353.47 592
2353.92 681
2354.38 700
2354.84 642
2355.30 596
2355.75 730
2356.21 644
2356.67 482
2357.13 497
2357.58 625
2358.04 644
2358.50 538
2358.96 569
2359.41 576
2359.87 656
2360.33 674
2360.79 697
2361.25 704
2361.70 626
2362.16 710
2362.62 665
2363.08 585
2363.54 698
2363.99 775
2364.45 722
2364.91 556
2365.37 531
2365.83 618
2366.29 644
2366.75 653
2367.20 633
2367.66 653
2368.12 684
2368.58 575
2369.04 654
2369.50 660
2369.96 640
2370.42 715
2370.87 717
2371.33 680
2371.79 701
2372.25 631
2372.71 655
2373.17 754
2373.63 687
2374.09 656
2374.55 610
2375.01 608
2375.47 624
2375.92 569
2376.38 511
2376.84 615
2377.30 574
2377.76 606
2378.22 614
2378.68 675
2379.14 718
2379.60 628
2380.06 765
2380.52 784
2380.98 698
2381.44 691
2381.90 636
2382.36 574
2382.82 637
2383.28 711
2383.74 594
2384.20 577
2384.66 580
2385.12 576
2385.58 609
2386.04 650
2386.50 639
2386.96 539
2387.42 569
2387.88 679
2388.35 702
2388.81 619
2389.27 598
2389.73 639
2390.19 590
2390.65 591
2391.11 585
2391.57 668
2392.03 553
2392.49 630
2392.95 634
2393.42 537
2393.88 532
2394.34 527
2394.80 495
2395.26 599
2395.72 524
2396.18 529
2396.64 586
2397.11 617
2397.57 681
2398.03 597
2398.49 509
2398.95 579
2399.41 617
2399.88 575
2400.34 599
2400.80 623
2401.26 570
2401.72 536
2402.18 528
2402.65 576
2403.11 589
2403.57 667
2404.03 622
2404.49 528
2404.96 550
2405.42 636
2405.88 627
2406.34 581
2406.81 552
2407.27 607
2407.73 635
2408.19 669
2408.66 627
2409.12 634
2409.58 717
2410.04 595
2410.51 561
2410.97 592
2411.43 519
2411.90 544
2412.36 569
2412.82 579
2413.28 529
2413.75 558
2414.21 631
2414.67 680
2415.14 711
2415.60 511
2416.06 487
2416.53 621
2416.99 673
2417.45 620
2417.92 779
2418.38 819
2418.84 737
2419.31 787
2419.77 798
2420.23 773
2420.70 610
2421.16 632
2421.63 775
2422.09 878
2422.55 803
2423.02 773
2423.48 744
2423.95 644
2424.41 689
2424.87 721
2425.34 638
2425.80 669
2426.27 685
2426.73 735
2427.20 629
2427.66 687
2428.12 781
2428.59 615
2429.05 621
2429.52 735
2429.98 683
2430.45 575
2430.91 630
2431.38 566
2431.84 679
2432.31 668
2432.77 610
2433.24 612
2433.70 641
2434.17 616
2434.63 647
2435.10 598
2435.56 763
2436.03 710
2436.49 638
2436.96 711
2437.42 678
2437.89 642
2438.35 676
2438.82 701
2439.28 788
2439.75 818
2440.21 1024
2440.68 1054
2441.15 1161
2441.61 1167
2442.08 1340
2442.54 1139
2443.01 990
2443.48 999
2443.94 1019
2444.41 846
2444.87 850
2445.34 781
2445.81 707
2446.27 647
2446.74 682
2447.20 562
2447.67 547
2448.14 545
2448.60 610
2449.07 584
2449.54 522
2450.00 527
2450.47 486
2450.94 576
2451.40 587
2451.87 692
2452.34 554
2452.80 563
2453.27 609
2453.74 582
2454.20 623
2454.67 636
2455.14 659
2455.60 587
2456.07 531
2456.54 634
2457.01 543
2457.47 555
2457.94 519
2458.41 580
2458.87 573
2459.34 647
2459.81 634
2460.28 637
2460.74 621
2461.21 572
2461.68 543
2462.15 560
2462.62 511
2463.08 512
2463.55 454
2464.02 626
2464.49 563
2464.95 655
2465.42 548
2465.89 490
2466.36 511
2466.83 642
2467.29 635
2467.76 682
2468.23 566
2468.70 625
2469.17 627
2469.64 670
2470.10 545
2470.57 650
2471.04 578
2471.51 672
2471.98 692
2472.45 587
2472.92 556
2473.39 572
2473.85 639
2474.32 570
2474.79 585
2475.26 617
2475.73 541
2476.20 674
2476.67 577
2477.14 582
2477.61 618
2478.08 732
2478.54 604
2479.01 662
2479.48 728
2479.95 710
2480.42 727
2480.89 739
2481.36 680
2481.83 664
2482.30 829
2482.77 785
2483.24 874
2483.71 690
2484.18 640
2484.65 731
2485.12 658
2485.59 680
2486.06 646
2486.53 556
2487.00 587
2487.47 584
2487.94 587
2488.41 583
2488.88 621
2489.35 547
2489.82 656
2490.29 649
2490.76 528
2491.23 544
2491.70 604
2492.17 614
2492.64 567
2493.11 539
2493.58 647
2494.05 626
2494.52 616
2495.00 647
2495.47 618
2495.94 650
2496.41 664
2496.88 598
2497.35 635
2497.82 596
2498.29 711
2498.76 671
2499.23 567
2499.71 613
2500.18 550
2500.65 548
2501.12 702
2501.59 660
2502.06 567
2502.53 576
2503.01 573
2503.48 491
2503.95 530
2504.42 635
2504.89 649
2505.36 523
2505.84 613
2506.31 727
2506.78 723
2507.25 697
2507.72 598
2508.20 661
2508.67 821
2509.14 815
2509.61 756
2510.08 698
2510.56 686
2511.03 678
2511.50 741
2511.97 766
2512.45 803
2512.92 868
2513.39 847
2513.86 782
2514.34 804
2514.81 780
2515.28 642
2515.75 644
2516.23 656
2516.70 676
2517.17 767
2517.65 813
2518.12 658
2518.59 602
2519.07 652
2519.54 592
2520.01 598
2520.48 579
2520.96 636
2521.43 619
2521.90 600
2522.38 684
2522.85 578
2523.32 620
2523.80 678
2524.27 544
2524.75 624
2525.22 565
2525.69 688
2526.17 578
2526.64 532
2527.11 577
2527.59 655
2528.06 652
2528.54 642
2529.01 673
2529.48 653
2529.96 756
2530.43 607
2530.91 658
2531.38 674
2531.85 558
2532.33 624
2532.80 695
2533.28 632
2533.75 681
2534.23 624
2534.70 657
2535.18 665
2535.65 618
2536.12 661
2536.60 569
2537.07 653
2537.55 610
2538.02 700
2538.50 632
2538.97 660
2539.45 707
2539.92 705
2540.40 743
2540.87 666
2541.35 655
2541.82 651
2542.30 714
2542.77 630
2543.25 616
2543.73 603
2544.20 649
2544.68 738
2545.15 699
2545.63 636
2546.10 703
2546.58 747
2547.05 820
2547.53 827
2548.01 790
2548.48 813
2548.96 977
2549.43 1012
2549.91 1087
2550.39 1052
2550.86 963
2551.34 885
2551.81 934
2552.29 945
2552.77 957
2553.24 951
2553.72 899
2554.20 887
2554.67 932
2555.15 1061
2555.62 1024
2556.10 1230
2556.58 1157
2557.05 1142
2557.53 1227
2558.01 1175
2558.48 1138
2558.96 1168
2559.44 1080
2559.91 988
2560.39 923
2560.87 750
2561.35 768
2561.82 650
2562.30 700
2562.78 676
2563.25 602
2563.73 699
2564.21 619
2564.69 663
2565.16 659
2565.64 650
2566.12 708
2566.60 762
2567.07 626
2567.55 697
2568.03 638
2568.51 648
2568.98 707
2569.46 654
2569.94 639
2570.42 586
2570.90 603
2571.37 661
2571.85 636
2572.33 544
2572.81 623
2573.29 493
2573.76 606
2574.24 639
2574.72 621
2575.20 651
2575.68 685
2576.16 681
2576.63 692
2577.11 611
2577.59 565
2578.07 657
2578.55 616
2579.03 605
2579.51 612
2579.98 537
2580.46 648
2580.94 626
2581.42 569
2581.90 605
2582.38 655
2582.86 665
2583.34 548
2583.82 607
2584.30 625
2584.77 621
2585.25 524
2585.73 632
2586.21 690
2586.69 731
2587.17 744
2587.65 633
2588.13 618
2588.61 628
2589.09 712
2589.57 728
2590.05 660
2590.53 670
2591.01 621
2591.49 612
2591.97 712
2592.45 782
2592.93 716
2593.41 758
2593.89 776
2594.37 784
2594.85 723
2595.33 747
2595.81 823
2596.29 791
2596.77 879
2597.25 773
2597.73 781
2598.21 798
2598.69 733
2599.17 750
2599.65 682
2600.13 644
2600.61 779
2601.09 750
2601.57 655
2602.06 623
2602.54 626
2603.02 654
2603.50 630
2603.98 636
2604.46 587
2604.94 564
2605.42 615
2605.90 675
2606.38 596
2606.87 598
2607.35 569
2607.83 626
2608.31 637
2608.79 684
2609.27 650
2609.75 848
2610.24 844
2610.72 783
2611.20 821
2611.68 837
2612.16 842
2612.64 784
2613.13 777
2613.61 722
2614.09 858
2614.57 756
2615.05 703
2615.54 751
2616.02 731
2616.50 633
2616.98 654
2617.46 555
2617.95 493
2618.43 658
2618.91 691
2619.39 595
2619.88 559
2620.36 613
2620.84 589
2621.32 630
2621.81 636
2622.29 559
2622.77 540
2623.26 526
2623.74 539
2624.22 598
2624.70 662
2625.19 595
2625.67 528
2626.15 515
2626.64 559
2627.12 494
2627.60 600
2628.09 578
2628.57 580
2629.05 522
2629.54 635
2630.02 727
2630.50 614
2630.99 642
2631.47 702
2631.95 590
2632.44 626
2632.92 619
2633.40 568
2633.89 545
2634.37 623
2634.85 589
2635.34 642
2635.82 609
2636.31 627
2636.79 593
2637.27 579
2637.76 637
2638.24 724
2638.73 672
2639.21 660
2639.70 680
2640.18 655
2640.66 666
2641.15 667
2641.63 738
2642.12 615
2642.60 758
2643.09 684
2643.57 745
2644.06 697
2644.54 591
2645.03 633
2645.51 498
2646.00 546
2646.48 601
2646.97 589
2647.45 565
2647.94 522
2648.42 608
2648.91 602
2649.39 630
2649.88 622
2650.36 572
2650.85 545
2651.33 590
2651.82 663
2652.30 667
2652.79 614
2653.27 571
2653.76 666
2654.24 687
2654.73 671
2655.22 664
2655.70 650
2656.19 592
2656.67 573
2657.16 607
2657.65 685
2658.13 657
2658.62 642
2659.10 669
2659.59 659
2660.08 612
2660.56 574
2661.05 584
2661.53 605
2662.02 499
2662.51 539
2662.99 534
2663.48 606
2663.97 624
2664.45 578
2664.94 642
2665.43 609
2665.91 652
2666.40 622
2666.89 627
2667.37 620
2667.86 723
2668.35 794
2668.83 669
2669.32 581
2669.81 717
2670.29 726
2670.78 537
2671.27 640
2671.76 705
2672.24 666
2672.73 746
2673.22 821
2673.71 781
2674.19 788
2674.68 773
2675.17 835
2675.66 799
2676.14 723
2676.63 856
2677.12 1038
2677.61 1005
2678.09 865
2678.58 766
2679.07 901
2679.56 847
2680.05 822
2680.53 873
2681.02 1029
2681.51 1103
2682.00 972
2682.49 1068
2682.97 1079
2683.46 1324
2683.95 1311
2684.44 1259
2684.93 1200
2685.42 1353
2685.91 1438
2686.39 1216
2686.88 1214
2687.37 1140
2687.86 999
2688.35 931
2688.84 858
2689.33 920
2689.81 812
2690.30 828
2690.79 707
2691.28 753
2691.77 706
2692.26 677
2692.75 742
2693.24 775
2693.73 630
2694.22 620
2694.71 691
2695.20 636
2695.68 704
2696.17 767
2696.66 646
2697.15 578
2697.64 585
2698.13 573
2698.62 625
2699.11 772
2699.60 730
2700.09 743
2700.58 719
2701.07 722
2701.56 723
2702.05 652
2702.54 727
2703.03 799
2703.52 693
2704.01 693
2704.50 797
2704.99 762
2705.48 815
2705.97 728
2706.46 694
2706.95 710
2707.44 847
2707.93 701
2708.42 620
2708.92 707
2709.41 715
2709.90 566
2710.39 713
2710.88 671
2711.37 623
2711.86 659
2712.35 632
2712.84 648
2713.33 666
2713.82 731
2714.31 810
2714.81 705
2715.30 743
2715.79 759
2716.28 757
2716.77 660
2717.26 642
2717.75 694
2718.24 670
2718.74 641
2719.23 600
2719.72 612
2720.21 658
2720.70 755
2721.19 655
2721.69 722
2722.18 776
2722.67 718
2723.16 718
2723.65 745
2724.15 867
2724.64 831
2725.13 762
2725.62 729
2726.11 694
2726.61 584
2727.10 574
2727.59 613
2728.08 619
2728.58 702
2729.07 688
2729.56 573
2730.05 672
2730.55 731
2731.04 649
2731.53 623
2732.02 683
2732.52 657
2733.01 714
2733.50 711
2733.99 664
2734.49 685
2734.98 753
2735.47 772
2735.97 702
2736.46 596
2736.95 661
2737.45 663
2737.94 691
2738.43 725
2738.93 660
2739.42 702
2739.91 668
2740.41 687
2740.90 660
2741.39 707
2741.89 626
2742.38 591
2742.87 615
2743.37 595
2743.86 541
2744.36 610
2744.85 603
2745.34 602
2745.84 621
2746.33 634
2746.82 664
2747.32 501
2747.81 513
2748.31 583
2748.80 634
2749.30 582
2749.79 611
2750.28 665
2750.78 661
2751.27 587
2751.77 650
2752.26 703
2752.76 682
2753.25 573
2753.75 582
2754.24 618
2754.74 613
2755.23 680
2755.72 690
2756.22 758
2756.71 703
2757.21 772
2757.70 794
2758.20 583
2758.69 658
2759.19 674
2759.69 674
2760.18 707
2760.68 635
2761.17 740
2761.67 745
2762.16 562
2762.66 552
2763.15 583
2763.65 653
2764.14 651
2764.64 645
2765.14 585
2765.63 584
2766.13 652
2766.62 657
2767.12 618
2767.61 667
2768.11 556
2768.61 555
2769.10 532
2769.60 604
2770.09 761
2770.59 625
2771.09 765
2771.58 773
2772.08 720
2772.58 767
2773.07 722
2773.57 653
2774.06 781
2774.56 869
2775.06 739
2775.55 749
2776.05 773
2776.55 793
2777.04 855
2777.54 871
2778.04 839
2778.54 792
2779.03 891
2779.53 955
2780.03 854
2780.52 779
2781.02 782
2781.52 902
2782.01 800
2782.51 777
2783.01 852
2783.51 796
2784.00 838
2784.50 842
2785.00 816
2785.50 754
2785.99 765
2786.49 750
2786.99 645
2787.49 751
2787.98 700
2788.48 689
2788.98 664
2789.48 675
2789.98 657
2790.47 678
2790.97 642
2791.47 573
2791.97 656
2792.47 655
2792.96 707
2793.46 740
2793.96 743
2794.46 731
2794.96 721
2795.46 868
2795.95 959
2796.45 987
2796.95 1009
2797.45 1036
2797.95 1186
2798.45 1185
2798.95 1186
2799.44 1234
2799.94 1170
2800.44 1086
2800.94 1030
2801.44 989
2801.94 1005
2802.44 959
2802.94 956
2803.44 887
2803.93 768
2804.43 819
2804.93 871
2805.43 955
2805.93 883
2806.43 1003
2806.93 1133
2807.43 1081
2807.93 1196
2808.43 1417
2808.93 1376
2809.43 1454
2809.93 1561
2810.43 1494
2810.93 1670
2811.43 1612
2811.93 1497
2812.43 1449
2812.93 1279
2813.43 1061
2813.93 876
2814.43 848
2814.93 780
2815.43 770
2815.93 837
2816.43 814
2816.93 813
2817.43 904
2817.93 799
2818.43 747
2818.93 695
2819.43 711
2819.93 802
2820.43 888
2820.93 829
2821.43 874
2821.93 758
2822.43 680
2822.94 765
2823.44 564
2823.94 669
2824.44 706
2824.94 597
2825.44 710
2825.94 803
2826.44 741
2826.94 707
2827.44 595
2827.95 713
2828.45 660
2828.95 724
2829.45 800
2829.95 778
2830.45 735
2830.95 659
2831.46 710
2831.96 631
2832.46 657
2832.96 648
2833.46 678
2833.97 687
2834.47 644
2834.97 685
2835.47 767
2835.97 784
2836.47 764
2836.98 766
2837.48 758
2837.98 785
2838.48 641
2838.99 721
2839.49 813
2839.99 781
2840.49 793
2841.00 738
2841.50 747
2842.00 805
2842.50 774
2843.01 755
2843.51 735
2844.01 700
2844.51 853
2845.02 798
2845.52 765
2846.02 695
2846.52 778
2847.03 781
2847.53 812
2848.03 818
2848.54 807
2849.04 954
2849.54 735
2850.05 770
2850.55 886
2851.05 894
2851.56 777
2852.06 688
2852.56 643
2853.07 645
2853.57 649
2854.07 615
2854.58 623
2855.08 630
2855.59 711
2856.09 750
2856.59 654
2857.10 570
2857.60 635
2858.10 705
2858.61 632
2859.11 661
2859.62 672
2860.12 827
2860.63 887
2861.13 703
2861.63 611
2862.14 620
2862.64 679
2863.15 677
2863.65 739
2864.16 630
2864.66 719
2865.16 804
2865.67 668
2866.17 706
2866.68 595
2867.18 811
2867.69 722
2868.19 665
2868.70 674
2869.20 686
2869.71 673
2870.21 748
2870.72 634
2871.22 667
2871.73 661
2872.23 652
2872.74 721
2873.24 704
2873.75 739
2874.25 767
2874.76 777
2875.27 756
2875.77 769
2876.28 789
2876.78 726
2877.29 765
2877.79 777
2878.30 805
2878.81 771
2879.31 777
2879.82 860
2880.32 950
2880.83 1040
2881.33 1068
2881.84 999
2882.35 1091
2882.85 979
2883.36 1012
2883.87 998
2884.37 1038
2884.88 1141
2885.38 1084
2885.89 1061
2886.40 1033
2886.90 1168
2887.41 1277
2887.92 1307
2888.42 1221
2888.93 1253
2889.44 1336
2889.94 1282
2890.45 1264
2890.96 1112
2891.46 989
2891.97 1017
2892.48 946
2892.98 824
2893.49 857
2894.00 807
2894.51 761
2895.01 805
2895.52 843
2896.03 836
2896.54 771
2897.04 725
2897.55 769
2898.06 812
2898.57 786
2899.07 892
2899.58 937
2900.09 817
2900.60 836
2901.10 752
2901.61 865
2902.12 852
2902.63 843
2903.13 898
2903.64 946
2904.15 869
2904.66 840
2905.17 975
2905.68 1002
2906.18 1014
2906.69 922
2907.20 1007
2907.71 955
2908.22 990
2908.72 904
2909.23 861
2909.74 819
2910.25 823
2910.76 869
2911.27 872
2911.78 815
2912.28 893
2912.79 981
2913.30 905
2913.81 825
2914.32 850
2914.83 923
2915.34 975
2915.85 950
2916.36 961
2916.87 1009
2917.37 977
2917.88 920
2918.39 882
2918.90 945
2919.41 1043
2919.92 961
2920.43 1025
2920.94 956
2921.45 841
2921.96 890
2922.47 910
2922.98 958
2923.49 1055
2924.00 1129
2924.51 1078
2925.02 1227
2925.53 1410
2926.04 1326
2926.55 1319
2927.06 1464
2927.57 1455
2928.08 1451
2928.59 1354
2929.10 1383
2929.61 1208
2930.12 1103
2930.63 902
2931.14 875
2931.65 855
2932.16 882
2932.67 821
2933.18 734
2933.69 790
2934.20 836
2934.71 734
2935.22 761
2935.73 673
2936.24 770
2936.76 706
2937.27 742
2937.78 655
2938.29 609
2938.80 685
2939.31 737
2939.82 742
2940.33 755
2940.84 717
2941.36 717
2941.87 667
2942.38 719
2942.89 696
2943.40 683
2943.91 646
2944.42 738
2944.94 769
2945.45 726
2945.96 841
2946.47 836
2946.98 777
2947.49 896
2948.01 1080
2948.52 972
2949.03 1011
2949.54 990
2950.05 914
2950.57 1004
2951.08 816
2951.59 763
2952.10 792
2952.61 761
2953.13 806
2953.64 721
2954.15 813
2954.66 918
2955.18 843
2955.69 713
2956.20 692
2956.71 768
2957.23 755
2957.74 729
2958.25 725
2958.76 792
2959.28 874
2959.79 772
2960.30 744
2960.82 761
2961.33 874
2961.84 850
2962.36 898
2962.87 871
2963.38 932
2963.89 995
2964.41 960
2964.92 868
2965.43 831
2965.95 868
2966.46 903
2966.97 877
2967.49 831
2968.00 858
2968.52 825
2969.03 703
2969.54 715
2970.06 804
2970.57 809
2971.08 696
2971.60 713
2972.11 665
2972.63 743
2973.14 724
2973.65 796
2974.17 853
2974.68 759
2975.20 763
2975.71 787
2976.23 702
2976.74 708
2977.25 674
2977.77 680
2978.28 715
2978.80 754
2979.31 731
2979.83 695
2980.34 718
2980.86 769
2981.37 682
2981.89 755
2982.40 712
2982.91 758
2983.43 842
2983.94 816
2984.46 861
2984.97 878
2985.49 780
2986.00 780
2986.52 843
2987.04 741
2987.55 740
2988.07 846
2988.58 793
2989.10 805
2989.61 884
2990.13 844
2990.64 912
2991.16 949
2991.67 839
2992.19 853
2992.71 1007
2993.22 1016
2993.74 1043
2994.25 919
2994.77 1031
2995.28 1126
2995.80 1026
2996.32 970
2996.83 931
2997.35 981
2997.87 1124
2998.38 1075
2998.90 1034
2999.41 1197
2999.93 1169
3000.45 1050
3000.96 1071
3001.48 1162
3002.00 1095
3002.51 1016
3003.03 1186
3003.55 1192
3004.06 1126
3004.58 1194
3005.10 1148
3005.61 1274
3006.13 1245
3006.65 1236
3007.16 1277
3007.68 1292
3008.20 1422
3008.71 1215
3009.23 1161
3009.75 1137
3010.27 1078
3010.78 990
3011.30 934
3011.82 895
3012.34 864
3012.85 818
3013.37 790
3013.89 663
3014.41 787
3014.92 819
3015.44 782
3015.96 792
3016.48 928
3016.99 944
3017.51 956
3018.03 1035
3018.55 940
3019.07 929
3019.58 857
3020.10 783
3020.62 837
3021.14 967
3021.66 931
3022.17 906
3022.69 878
3023.21 967
3023.73 896
3024.25 886
3024.77 852
3025.28 894
3025.80 1014
3026.32 933
3026.84 1053
3027.36 1091
3027.88 860
3028.40 814
3028.92 839
3029.43 784
3029.95 794
3030.47 905
3030.99 910
3031.51 858
3032.03 740
3032.55 697
3033.07 805
3033.59 840
3034.11 830
3034.63 822
3035.15 787
3035.66 950
3036.18 1122
3036.70 1130
3037.22 967
3037.74 929
3038.26 973
3038.78 1063
3039.30 838
3039.82 963
3040.34 1030
3040.86 908
3041.38 794
3041.90 713
3042.42 757
3042.94 742
3043.46 718
3043.98 700
3044.50 772
3045.02 831
3045.54 715
3046.06 725
3046.58 724
3047.10 748
3047.62 803
3048.14 766
3048.66 746
3049.18 747
3049.71 705
3050.23 681
3050.75 744
3051.27 740
3051.79 696
3052.31 684
3052.83 699
3053.35 788
3053.87 743
3054.39 712
3054.91 899
3055.43 870
3055.96 1033
3056.48 806
3057.00 832
3057.52 738
3058.04 781
3058.56 751
3059.08 694
3059.61 812
3060.13 763
3060.65 750
3061.17 674
3061.69 705
3062.21 710
3062.73 814
3063.26 824
3063.78 846
3064.30 755
3064.82 840
3065.34 899
3065.87 871
3066.39 826
3066.91 868
3067.43 882
3067.95 895
3068.48 778
3069.00 821
3069.52 779
3070.04 764
3070.57 803
3071.09 836
3071.61 837
3072.13 812
3072.66 704
3073.18 722
3073.70 674
3074.22 785
3074.75 819
3075.27 907
3075.79 974
3076.32 972
3076.84 721
3077.36 882
3077.88 936
3078.41 825
3078.93 941
3079.45 1121
3079.98 937
3080.50 978
3081.02 1091
3081.55 1060
3082.07 1097
3082.59 1032
3083.12 1014
3083.64 1058
3084.16 1025
3084.69 1008
3085.21 909
3085.73 915
3086.26 899
3086.78 868
3087.31 850
3087.83 954
3088.35 920
3088.88 991
3089.40 942
3089.93 886
3090.45 878
3090.97 987
3091.50 884
3092.02 874
3092.55 865
3093.07 902
3093.60 936
3094.12 908
3094.64 750
3095.17 759
3095.69 747
3096.22 850
3096.74 1000
3097.27 996
3097.79 999
3098.32 1019
3098.84 961
3099.37 1171
3099.89 958
3100.42 1196
3100.94 1323
3101.47 1380
3101.99 1538
3102.52 1699
3103.04 1778
3103.57 2125
3104.09 2095
3104.62 2156
3105.14 2129
3105.67 2101
3106.19 1979
3106.72 1778
3107.24 1558
3107.77 1486
3108.29 1280
3108.82 1211
3109.35 1178
3109.87 1002
3110.40 1006
3110.92 888
3111.45 968
3111.98 947
3112.50 979
3113.03 980
3113.55 955
3114.08 875
3114.61 966
3115.13 1002
3115.66 908
3116.18 820
3116.71 853
3117.24 914
3117.76 915
3118.29 817
3118.82 817
3119.34 906
3119.87 787
3120.40 830
3120.92 788
3121.45 713
3121.98 784
3122.50 820
3123.03 936
3123.56 837
3124.08 789
3124.61 813
3125.14 809
3125.66 680
3126.19 748
3126.72 850
3127.25 805
3127.77 827
3128.30 781
3128.83 882
3129.36 835
3129.88 871
3130.41 825
3130.94 832
3131.46 781
3131.99 813
3132.52 863
3133.05 806
3133.58 748
3134.10 823
3134.63 679
3135.16 679
3135.69 739
3136.21 783
3136.74 755
3137.27 813
3137.80 918
3138.33 819
3138.86 736
3139.38 819
3139.91 706
3140.44 725
3140.97 692
3141.50 715
3142.03 664
3142.55 638
3143.08 639
3143.61 698
3144.14 707
3144.67 651
3145.20 679
3145.73 824
3146.25 845
3146.78 707
3147.31 758
3147.84 835
3148.37 863
3148.90 949
3149.43 977
3149.96 917
3150.49 915
3151.02 930
3151.54 851
3152.07 955
3152.60 989
3153.13 899
3153.66 873
3154.19 925
3154.72 788
3155.25 800
3155.78 722
3156.31 672
3156.84 804
3157.37 808
3157.90 819
3158.43 814
3158.96 803
3159.49 873
3160.02 816
3160.55 797
3161.08 826
3161.61 719
3162.14 676
3162.67 847
3163.20 781
3163.73 772
3164.26 746
3164.79 715
3165.32 756
3165.85 631
3166.38 671
3166.91 728
3167.44 581
3167.97 687
3168.50 745
3169.03 783
3169.57 735
3170.10 750
3170.63 740
3171.16 801
3171.69 696
3172.22 739
3172.75 684
3173.28 726
3173.81 712
3174.34 671
3174.88 680
3175.41 733
3175.94 783
3176.47 695
3177.00 628
3177.53 643
3178.06 660
3178.60 703
3179.13 644
3179.66 746
3180.19 754
3180.72 723
3181.25 678
3181.79 661
3182.32 619
3182.85 745
3183.38 760
3183.91 778
3184.44 695
3184.98 736
3185.51 801
3186.04 761
3186.57 619
3187.11 748
3187.64 787
3188.17 825
3188.70 785
3189.24 758
3189.77 725
3190.30 759
3190.83 696
3191.37 799
3191.90 851
3192.43 673
3192.96 629
3193.50 655
3194.03 654
3194.56 646
3195.09 679
3195.63 707
3196.16 790
3196.69 722
3197.23 808
3197.76 709
3198.29 685
3198.83 685
3199.36 789
3199.89 908
3200.43 899
3200.96 771
3201.49 815
3202.03 761
3202.56 808
3203.09 971
3203.63 949
3204.16 991
3204.69 1015
3205.23 924
3205.76 909
3206.30 964
3206.83 812
3207.36 801
3207.90 778
3208.43 791
3208.97 851
3209.50 729
3210.03 743
3210.57 865
3211.10 915
3211.64 871
3212.17 893
3212.70 875
3213.24 921
3213.77 982
3214.31 1017
3214.84 982
3215.38 922
3215.91 903
3216.45 813
3216.98 784
3217.52 766
3218.05 813
3218.59 853
3219.12 865
3219.66 890
3220.19 827
3220.73 811
3221.26 798
3221.80 884
3222.33 901
3222.87 755
3223.40 825
3223.94 799
3224.47 995
3225.01 913
3225.54 918
3226.08 935
3226.61 1011
3227.15 1025
3227.69 1005
3228.22 1058
3228.76 912
3229.29 807
3229.83 837
3230.36 776
3230.90 761
3231.44 790
3231.97 906
3232.51 847
3233.04 781
3233.58 833
3234.12 709
3234.65 742
3235.19 708
3235.72 780
3236.26 710
3236.80 806
3237.33 806
3237.87 714
3238.41 761
3238.94 890
3239.48 845
3240.02 790
3240.55 809
3241.09 834
3241.63 884
3242.16 942
3242.70 898
3243.24 1009
3243.77 1064
3244.31 1048
3244.85 767
3245.39 729
3245.92 769
3246.46 716
3247.00 722
3247.53 719
3248.07 776
3248.61 854
3249.15 787
3249.68 870
3250.22 902
3250.76 914
3251.30 804
3251.83 809
3252.37 758
3252.91 857
3253.45 914
3253.98 876
3254.52 771
3255.06 766
3255.60 879
3256.14 917
3256.67 802
3257.21 924
3257.75 961
3258.29 959
3258.83 926
3259.37 931
3259.90 1091
3260.44 1132
3260.98 1157
3261.52 1284
3262.06 1309
3262.60 1304
3263.13 1256
3263.67 1413
3264.21 1290
3264.75 1299
3265.29 1393
3265.83 1324
3266.37 1262
3266.91 1340
3267.44 1483
3267.98 1479
3268.52 1453
3269.06 1450
3269.60 1326
3270.14 1306
3270.68 1150
3271.22 1049
3271.76 1030
3272.30 1174
3272.84 1077
3273.38 990
3273.91 939
3274.45 921
3274.99 927
3275.53 888
3276.07 926
3276.61 908
3277.15 927
3277.69 995
3278.23 947
3278.77 978
3279.31 974
3279.85 1037
3280.39 1077
3280.93 1075
3281.47 997
3282.01 1033
3282.55 955
3283.09 835
3283.63 894
3284.17 961
3284.71 1072
3285.25 1239
3285.79 1001
3286.33 992
3286.87 1110
3287.42 1222
3287.96 1166
3288.50 1130
3289.04 1068
3289.58 944
3290.12 983
3290.66 956
3291.20 936
3291.74 855
3292.28 974
3292.82 1151
3293.36 1161
3293.91 986
3294.45 1202
3294.99 1370
3295.53 1475
3296.07 1613
3296.61 1585
3297.15 1606
3297.69 1578
3298.24 1562
3298.78 1543
3299.32 1576
3299.86 1396
3300.40 1299
3300.94 1169
3301.49 1261
3302.03 1228
3302.57 1124
3303.11 982
3303.65 1036
3304.19 1086
3304.74 1060
3305.28 1081
3305.82 990
3306.36 1042
3306.90 931
3307.45 800
3307.99 869
3308.53 841
3309.07 832
3309.62 682
3310.16 706
3310.70 921
3311.24 931
3311.79 985
3312.33 876
3312.87 939
3313.41 891
3313.96 844
3314.50 912
3315.04 935
3315.59 1089
3316.13 919
3316.67 1064
3317.21 996
3317.76 1112
3318.30 1049
3318.84 1049
3319.39 1073
3319.93 1058
3320.47 1093
3321.02 1081
3321.56 1282
3322.10 1248
3322.65 1021
3323.19 1094
3323.73 1115
3324.28 1088
3324.82 1117
3325.36 1155
3325.91 1141
3326.45 1064
3327.00 911
3327.54 1106
3328.08 1034
3328.63 1071
3329.17 1099
3329.72 1155
3330.26 1020
3330.80 910
3331.35 987
3331.89 1296
3332.44 1355
3332.98 1454
3333.53 1715
3334.07 1790
3334.61 2077
3335.16 2417
3335.70 2768
3336.25 3113
3336.79 3604
3337.34 3851
3337.88 4260
3338.43 4189
3338.97 4187
3339.52 3821
3340.06 3207
3340.61 2905
3341.15 2719
3341.70 2443
3342.24 1862
3342.79 1744
3343.33 1562
3343.88 1329
3344.42 1160
3344.97 1146
3345.51 1262
3346.06 1154
3346.60 956
3347.15 1025
3347.69 1015
3348.24 908
3348.78 998
3349.33 954
3349.88 987
3350.42 1105
3350.97 1079
3351.51 1071
3352.06 1042
3352.61 940
3353.15 1060
3353.70 1099
3354.24 1107
3354.79 1048
3355.34 999
3355.88 926
3356.43 1018
3356.97 1100
3357.52 1031
3358.07 901
3358.61 975
3359.16 1131
3359.71 942
3360.25 881
3360.80 901
3361.35 804
3361.89 767
3362.44 774
3362.99 824
3363.53 906
3364.08 798
3364.63 788
3365.17 844
3365.72 800
3366.27 790
3366.81 868
3367.36 716
3367.91 729
3368.46 763
3369.00 747
3369.55 895
3370.10 910
3370.64 955
3371.19 962
3371.74 972
3372.29 853
3372.83 918
3373.38 924
3373.93 1025
3374.48 1129
3375.03 1032
3375.57 1015
3376.12 1023
3376.67 1036
3377.22 1026
3377.76 940
3378.31 953
3378.86 952
3379.41 912
3379.96 918
3380.50 769
3381.05 815
3381.60 770
3382.15 762
3382.70 801
3383.25 807
3383.79 749
3384.34 758
3384.89 840
3385.44 803
3385.99 854
3386.54 824
3387.09 799
3387.64 822
3388.18 876
3388.73 774
3389.28 796
3389.83 852
3390.38 758
3390.93 828
3391.48 791
3392.03 712
3392.58 810
3393.13 830
3393.67 775
3394.22 716
3394.77 805
3395.32 870
3395.87 845
3396.42 835
3396.97 800
3397.52 780
3398.07 751
3398.62 774
3399.17 768
3399.72 786
3400.27 743
3400.82 749
3401.37 695
3401.92 644
3402.47 646
3403.02 636
3403.57 636
3404.12 561
3404.67 639
3405.22 600
3405.77 640
3406.32 798
3406.87 748
3407.42 728
3407.97 743
3408.52 749
3409.07 712
3409.62 666
3410.17 662
3410.72 734
3411.27 824
3411.82 719
3412.38 749
3412.93 809
3413.48 716
3414.03 765
3414.58 811
3415.13 646
3415.68 767
3416.23 740
3416.78 724
3417.33 683
3417.89 658
3418.44 710
3418.99 794
3419.54 731
3420.09 651
3420.64 654
3421.19 672
3421.74 650
3422.30 679
3422.85 749
3423.40 766
3423.95 814
3424.50 777
3425.05 704
3425.61 745
3426.16 728
3426.71 742
3427.26 761
3427.81 741
3428.37 679
3428.92 635
3429.47 661
3430.02 760
3430.58 689
3431.13 643
3431.68 613
3432.23 553
3432.78 679
3433.34 557
3433.89 623
3434.44 800
3434.99 746
3435.55 739
3436.10 775
3436.65 683
3437.21 707
3437.76 711
3438.31 743
3438.86 756
3439.42 778
3439.97 805
3440.52 739
3441.08 867
3441.63 734
3442.18 767
3442.74 746
3443.29 829
3443.84 803
3444.40 684
3444.95 769
3445.50 733
3446.06 727
3446.61 663
3447.16 696
3447.72 712
3448.27 678
3448.82 714
3449.38 791
3449.93 732
3450.48 651
3451.04 728
3451.59 619
3452.15 592
3452.70 629
3453.25 811
3453.81 729
3454.36 752
3454.92 728
3455.47 778
3456.03 671
3456.58 616
3457.13 646
3457.69 628
3458.24 520
3458.80 496
3459.35 530
3459.91 679
3460.46 586
3461.02 521
3461.57 624
3462.13 592
3462.68 681
3463.24 607
3463.79 598
3464.34 674
3464.90 658
3465.46 659
3466.01 789
3466.57 702
3467.12 735
3467.68 738
3468.23 645
3468.79 676
3469.34 724
3469.90 625
3470.45 841
3471.01 775
3471.56 716
3472.12 857
3472.67 853
3473.23 880
3473.79 820
3474.34 839
3474.90 819
3475.45 742
3476.01 721
3476.56 821
3477.12 766
3477.68 728
3478.23 707
3478.79 654
3479.35 744
3479.90 843
3480.46 875
3481.01 823
3481.57 894
3482.13 984
3482.68 966
3483.24 947
3483.80 902
3484.35 995
3484.91 880
3485.47 867
3486.02 865
3486.58 835
3487.14 852
3487.69 903
3488.25 826
3488.81 869
3489.36 954
3489.92 1074
3490.48 1158
3491.03 1443
3491.59 1709
3492.15 1762
3492.71 1867
3493.26 1955
3493.82 2234
3494.38 2112
3494.94 2005
3495.49 2052
3496.05 1628
3496.61 1636
3497.17 1628
3497.72 1382
3498.28 1346
3498.84 1302
3499.40 1310
3499.95 1239
3500.51 1351
3501.07 1319
3501.63 1273
3502.19 1531
3502.74 1546
3503.30 1569
3503.86 1503
3504.42 1572
3504.98 1677
3505.53 1612
3506.09 1662
3506.65 1654
3507.21 1692
3507.77 1651
3508.33 1588
3508.88 1504
3509.44 1549
3510.00 1367
3510.56 1167
3511.12 1082
3511.68 991
3512.24 1043
3512.80 1000
3513.35 919
3513.91 948
3514.47 810
3515.03 732
3515.59 821
3516.15 704
3516.71 757
3517.27 806
3517.83 807
3518.39 817
3518.95 675
3519.50 855
3520.06 878
3520.62 899
3521.18 922
3521.74 832
3522.30 928
3522.86 867
3523.42 852
3523.98 959
3524.54 852
3525.10 870
3525.66 906
3526.22 983
3526.78 897
3527.34 802
3527.90 866
3528.46 784
3529.02 688
3529.58 788
3530.14 786
3530.70 801
3531.26 781
3531.82 807
3532.38 679
3532.94 734
3533.50 902
3534.06 842
3534.62 797
3535.18 772
3535.75 783
3536.31 778
3536.87 889
3537.43 951
3537.99 890
3538.55 969
3539.11 915
3539.67 873
3540.23 803
3540.79 861
3541.35 978
3541.92 1010
3542.48 993
3543.04 899
3543.60 988
3544.16 1073
3544.72 1033
3545.28 1095
3545.84 1105
3546.41 997
3546.97 986
3547.53 939
3548.09 860
3548.65 836
3549.21 728
3549.78 755
3550.34 781
3550.90 792
3551.46 717
3552.02 699
3552.59 696
3553.15 667
3553.71 790
3554.27 828
3554.83 805
3555.40 801
3555.96 828
3556.52 848
3557.08 736
3557.65 760
3558.21 780
3558.77 740
3559.33 843
3559.90 747
3560.46 782
3561.02 807
3561.58 743
3562.15 835
3562.71 833
3563.27 768
3563.83 810
3564.40 853
3564.96 755
3565.52 776
3566.09 782
3566.65 638
3567.21 661
3567.78 699
3568.34 541
3568.90 566
3569.47 640
3570.03 730
3570.59 678
3571.16 689
3571.72 661
3572.28 681
3572.85 582
3573.41 689
3573.97 676
3574.54 661
3575.10 663
3575.66 706
3576.23 723
3576.79 659
3577.36 774
3577.92 740
3578.48 757
3579.05 783
3579.61 821
3580.18 724
3580.74 761
3581.31 732
3581.87 674
3582.43 738
3583.00 701
3583.56 592
3584.13 722
3584.69 800
3585.26 678
3585.82 663
3586.39 580
3586.95 689
3587.52 749
3588.08 667
3588.64 613
3589.21 693
3589.77 673
3590.34 627
3590.90 620
3591.47 660
3592.03 691
3592.60 684
3593.17 709
3593.73 709
3594.30 744
3594.86 639
3595.43 648
3595.99 716
3596.56 686
3597.12 769
3597.69 760
3598.25 653
3598.82 708
3599.39 708
3599.95 664
3600.52 724
3601.08 793
3601.65 771
3602.21 736
3602.78 796
3603.35 709
3603.91 664
3604.48 730
3605.04 734
3605.61 646
3606.18 663
3606.74 671
3607.31 670
3607.88 710
3608.44 667
3609.01 632
3609.57 643
3610.14 633
3610.71 589
3611.27 639
3611.84 605
3612.41 609
3612.97 609
3613.54 591
3614.11 644
3614.68 752
3615.24 880
3615.81 943
3616.38 1137
3616.94 1204
3617.51 1412
3618.08 1674
3618.64 1806
3619.21 1857
3619.78 1908
3620.35 2073
3620.91 2026
3621.48 1986
3622.05 2047
3622.62 1771
3623.18 1681
3623.75 1454
3624.32 1294
3624.89 1088
3625.45 1025
3626.02 839
3626.59 653
3627.16 631
3627.73 619
3628.29 711
3628.86 628
3629.43 663
3630.00 713
3630.57 685
3631.13 583
3631.70 673
3632.27 686
3632.84 627
3633.41 601
3633.98 685
3634.54 689
3635.11 620
3635.68 611
3636.25 522
3636.82 464
3637.39 540
3637.96 592
3638.52 543
3639.09 631
3639.66 761
3640.23 723
3640.80 663
3641.37 720
3641.94 717
3642.51 759
3643.08 749
3643.65 859
3644.21 841
3644.78 769
3645.35 865
3645.92 911
3646.49 785
3647.06 740
3647.63 781
3648.20 929
3648.77 780
3649.34 856
3649.91 803
3650.48 836
3651.05 736
3651.62 776
3652.19 894
3652.76 828
3653.33 748
3653.90 898
3654.47 803
3655.04 875
3655.61 814
3656.18 978
3656.75 1037
3657.32 963
3657.89 899
3658.46 937
3659.03 884
3659.60 920
3660.17 870
3660.74 890
3661.31 921
3661.88 799
3662.45 799
3663.02 782
3663.59 851
3664.16 695
3664.74 701
3665.31 765
3665.88 686
3666.45 794
3667.02 774
3667.59 806
3668.16 640
3668.73 665
3669.30 707
3669.87 694
3670.45 717
3671.02 589
3671.59 678
3672.16 705
3672.73 710
3673.30 816
3673.87 673
3674.45 641
3675.02 722
3675.59 840
3676.16 754
3676.73 815
3677.30 748
3677.88 822
3678.45 791
3679.02 848
3679.59 755
3680.16 681
3680.74 740
3681.31 664
3681.88 723
3682.45 785
3683.02 741
3683.60 772
3684.17 733
3684.74 661
3685.31 701
3685.89 667
3686.46 666
3687.03 774
3687.60 816
3688.18 736
3688.75 815
3689.32 920
3689.89 954
3690.47 863
3691.04 936
3691.61 1023
3692.19 1069
3692.76 1044
3693.33 934
3693.91 876
3694.48 840
3695.05 780
3695.62 685
3696.20 733
3696.77 737
3697.34 631
3697.92 573
3698.49 580
3699.06 608
3699.64 642
3700.21 667
3700.79 680
3701.36 692
3701.93 692
3702.51 629
3703.08 583
3703.65 705
3704.23 696
3704.80 725
3705.38 749
3705.95 723
3706.52 709
3707.10 754
3707.67 764
3708.25 730
3708.82 606
3709.39 702
3709.97 751
3710.54 700
3711.12 658
3711.69 624
3712.27 702
3712.84 820
3713.42 724
3713.99 608
3714.57 640
3715.14 764
3715.71 756
3716.29 668
3716.86 605
3717.44 696
3718.01 797
3718.59 735
3719.16 709
3719.74 696
3720.31 647
3720.89 707
3721.47 688
3722.04 694
3722.62 594
3723.19 656
3723.77 674
3724.34 629
3724.92 605
3725.49 603
3726.07 644
3726.64 576
3727.22 568
3727.80 624
3728.37 654
3728.95 691
3729.52 853
3730.10 672
3730.67 767
3731.25 900
3731.83 837
3732.40 922
3732.98 939
3733.55 1051
3734.13 1068
3734.71 1048
3735.28 1020
3735.86 1094
3736.44 1184
3737.01 1176
3737.59 1202
3738.17 1038
3738.74 924
3739.32 857
3739.90 819
3740.47 801
3741.05 782
3741.63 775
3742.20 877
3742.78 764
3743.36 692
3743.93 718
3744.51 690
3745.09 644
3745.66 716
3746.24 711
3746.82 739
3747.40 692
3747.97 758
3748.55 742
3749.13 768
3749.70 725
3750.28 730
3750.86 711
3751.44 686
3752.02 651
3752.59 714
3753.17 647
3753.75 657
3754.33 760
3754.90 731
3755.48 693
3756.06 621
3756.64 705
3757.22 695
3757.79 665
3758.37 691
3758.95 750
3759.53 808
3760.11 764
3760.68 762
3761.26 798
3761.84 796
3762.42 828
3763.00 800
3763.58 697
3764.15 696
3764.73 776
3765.31 660
3765.89 645
3766.47 779
3767.05 748
3767.63 679
3768.21 564
3768.78 749
3769.36 741
3769.94 666
3770.52 715
3771.10 666
3771.68 791
3772.26 785
3772.84 738
3773.42 732
3774.00 704
3774.58 675
3775.15 681
3775.73 599
3776.31 671
3776.89 781
3777.47 639
3778.05 487
3778.63 560
3779.21 630
3779.79 596
3780.37 524
3780.95 599
3781.53 707
3782.11 669
3782.69 665
3783.27 580
3783.85 551
3784.43 732
3785.01 721
3785.59 626
3786.17 643
3786.75 625
3787.33 641
3787.91 607
3788.49 575
3789.07 622
3789.65 571
3790.23 632
3790.81 622
3791.39 674
3791.98 651
3792.56 577
3793.14 552
3793.72 649
3794.30 616
3794.88 651
3795.46 647
3796.04 601
3796.62 537
3797.20 558
3797.78 667
3798.37 567
3798.95 541
3799.53 558
3800.11 625
3800.69 641
3801.27 616
3801.85 586
3802.43 605
3803.02 642
3803.60 695
3804.18 684
3804.76 626
3805.34 661
3805.92 685
3806.51 675
3807.09 596
3807.67 712
3808.25 718
3808.83 610
3809.42 687
3810.00 718
3810.58 699
3811.16 686
3811.74 699
3812.33 816
3812.91 756
3813.49 724
3814.07 682
3814.66 694
3815.24 740
3815.82 636
3816.40 680
3816.99 794
3817.57 809
3818.15 786
3818.73 779
3819.32 747
3819.90 682
3820.48 628
3821.06 728
3821.65 710
3822.23 644
3822.81 700
3823.40 558
3823.98 567
3824.56 623
3825.15 579
3825.73 575
3826.31 535
3826.90 576
3827.48 608
3828.06 525
3828.65 524
3829.23 611
3829.81 561
3830.40 621
3830.98 619
3831.56 694
3832.15 715
3832.73 695
3833.32 673
3833.90 757
3834.48 775
3835.07 689
3835.65 659
3836.23 663
3836.82 642
3837.40 666
3837.99 599
3838.57 638
3839.16 682
3839.74 630
3840.32 620
3840.91 673
3841.49 662
3842.08 662
3842.66 765
3843.25 760
3843.83 732
3844.42 680
3845.00 733
3845.59 562
3846.17 511
3846.76 583
3847.34 572
3847.92 632
3848.51 625
3849.09 582
3849.68 777
3850.27 778
3850.85 846
3851.44 846
3852.02 824
3852.61 694
3853.19 681
3853.78 747
3854.36 737
3854.95 684
3855.53 687
3856.12 677
3856.70 686
3857.29 663
3857.88 704
3858.46 805
3859.05 1016
3859.63 1235
3860.22 1373
3860.80 1424
3861.39 1502
3861.98 1987
3862.56 2088
3863.15 2264
3863.73 2254
3864.32 2321
3864.91 2163
3865.49 1820
3866.08 1811
3866.67 1737
3867.25 1560
3867.84 1457
3868.43 1230
3869.01 1124
3869.60 921
3870.19 875
3870.77 910
3871.36 870
3871.95 736
3872.53 748
3873.12 804
3873.71 743
3874.29 841
3874.88 967
3875.47 867
3876.05 980
3876.64 951
3877.23 900
3877.82 866
3878.40 912
3878.99 928
3879.58 875
3880.16 786
3880.75 681
3881.34 779
3881.93 706
3882.51 733
3883.10 650
3883.69 679
3884.28 677
3884.87 657
3885.45 739
3886.04 673
3886.63 652
3887.22 777
3887.80 654
3888.39 689
3888.98 704
3889.57 822
3890.16 813
3890.74 910
3891.33 817
3891.92 865
3892.51 887
3893.10 876
3893.69 897
3894.27 891
3894.86 868
3895.45 871
3896.04 906
3896.63 941
3897.22 791
3897.81 759
3898.40 745
3898.98 861
3899.57 945
3900.16 927
3900.75 960
3901.34 923
3901.93 882
3902.52 934
3903.11 930
3903.70 833
3904.29 873
3904.87 816
3905.46 847
3906.05 782
3906.64 778
3907.23 636
3907.82 652
3908.41 762
3909.00 637
3909.59 598
3910.18 698
3910.77 647
3911.36 627
3911.95 652
3912.54 546
3913.13 667
3913.72 772
3914.31 639
3914.90 596
3915.49 655
3916.08 555
3916.67 645
3917.26 585
3917.85 644
3918.44 629
3919.03 575
3919.62 584
3920.21 595
3920.80 589
3921.39 608
3921.98 668
3922.57 756
3923.16 682
3923.75 670
3924.34 685
3924.94 652
3925.53 740
3926.12 704
3926.71 708
3927.30 675
3927.89 595
3928.48 680
3929.07 754
3929.66 657
3930.25 578
3930.85 583
3931.44 579
3932.03 526
3932.62 673
3933.21 617
3933.80 651
3934.39 683
3934.99 599
3935.58 621
3936.17 603
3936.76 541
3937.35 528
3937.94 533
3938.54 700
3939.13 582
3939.72 612
3940.31 692
3940.90 663
3941.49 769
3942.09 669
3942.68 604
3943.27 661
3943.86 669
3944.46 678
3945.05 705
3945.64 686
3946.23 638
3946.82 628
3947.42 589
3948.01 653
3948.60 569
3949.20 551
3949.79 555
3950.38 637
3950.97 632
3951.57 666
3952.16 586
3952.75 586
3953.34 670
3953.94 669
3954.53 569
3955.12 656
3955.72 652
3956.31 619
3956.90 604
3957.50 515
3958.09 607
3958.68 607
3959.28 579
3959.87 588
3960.46 597
3961.06 554
3961.65 501
3962.24 524
3962.84 545
3963.43 652
3964.02 588
3964.62 524
3965.21 537
3965.81 673
3966.40 661
3966.99 612
3967.59 619
3968.18 723
3968.78 763
3969.37 768
3969.96 604
3970.56 700
3971.15 649
3971.75 643
3972.34 628
3972.94 575
3973.53 575
3974.12 622
3974.72 525
3975.31 627
3975.91 630
3976.50 665
3977.10 795
3977.69 598
3978.29 600
3978.88 641
3979.48 643
3980.07 600
3980.67 644
3981.26 715
3981.86 680
3982.45 686
3983.05 613
3983.64 529
3984.24 526
3984.83 596
3985.43 620
3986.02 538
3986.62 550
3987.21 592
3987.81 619
3988.40 561
3989.00 578
3989.60 580
3990.19 622
3990.79 719
3991.38 701
3991.98 691
3992.57 705
3993.17 794
3993.77 567
3994.36 669
3994.96 690
3995.55 802
3996.15 730
3996.75 647
3997.34 713
3997.94 737
3998.54 768
3999.13 842
3999.73 903
4000.32 859
4000.92 756
4001.52 759
4002.11 810
4002.71 864
4003.31 736
4003.90 706
4004.50 684
4005.10 657
4005.69 758
4006.29 714
4006.89 718
4007.49 743
4008.08 741
4008.68 825
4009.28 736
4009.87 782
4010.47 753
4011.07 713
4011.67 718
4012.26 695
4012.86 798
4013.46 756
4014.05 741
4014.65 845
4015.25 875
4015.85 945
4016.44 990
4017.04 995
4017.64 1028
4018.24 1079
4018.84 1149
4019.43 1155
4020.03 1159
4020.63 1106
4021.23 1127
4021.83 996
4022.42 959
4023.02 907
4023.62 766
4024.22 770
4024.82 689
4025.41 639
4026.01 654
4026.61 677
4027.21 755
4027.81 705
4028.41 764
4029.01 744
4029.60 807
4030.20 796
4030.80 856
4031.40 745
4032.00 840
4032.60 758
4033.20 756
4033.80 791
4034.39 684
4034.99 674
4035.59 722
4036.19 644
4036.79 601
4037.39 715
4037.99 706
4038.59 690
4039.19 667
4039.79 749
4040.39 752
4040.99 754
4041.59 696
4042.18 591
4042.78 611
4043.38 617
4043.98 585
4044.58 617
4045.18 795
4045.78 591
4046.38 720
4046.98 720
4047.58 681
4048.18 723
4048.78 723
4049.38 786
4049.98 736
4050.58 788
4051.18 747
4051.78 698
4052.38 815
4052.98 784
4053.58 728
4054.19 720
4054.79 651
4055.39 715
4055.99 792
4056.59 805
4057.19 689
4057.79 692
4058.39 652
4058.99 680
4059.59 635
4060.19 692
4060.79 583
4061.39 595
4061.99 585
4062.60 629
4063.20 555
4063.80 603
4064.40 626
4065.00 549
4065.60 655
4066.20 590
4066.80 587
4067.41 628
4068.01 633
4068.61 599
4069.21 584
4069.81 579
4070.41 530
4071.02 623
4071.62 595
4072.22 508
4072.82 634
4073.42 690
4074.02 691
4074.63 747
4075.23 721
4075.83 686
4076.43 630
4077.03 659
4077.64 664
4078.24 698
4078.84 685
4079.44 595
4080.05 638
4080.65 563
4081.25 582
4081.85 541
4082.46 619
4083.06 605
4083.66 561
4084.26 563
4084.87 549
4085.47 577
4086.07 559
4086.67 590
4087.28 597
4087.88 578
4088.48 574
4089.09 619
4089.69 623
4090.29 593
4090.90 576
4091.50 585
4092.10 595
4092.71 680
4093.31 605
4093.91 583
4094.52 668
4095.12 684
4095.72 719
4096.33 659
4096.93 646
4097.53 656
4098.14 655
4098.74 600
4099.34 617
4099.95 593
4100.55 610
4101.16 590
4101.76 593
4102.36 674
4102.97 546
4103.57 554
4104.18 592
4104.78 495
4105.38 527
4105.99 526
4106.59 548
4107.20 542
4107.80 558
4108.41 554
4109.01 571
4109.62 495
4110.22 547
4110.82 606
4111.43 655
4112.03 572
4112.64 569
4113.24 517
4113.85 603
4114.45 554
4115.06 526
4115.66 647
4116.27 615
4116.87 555
4117.48 566
4118.08 596
4118.69 640
4119.29 590
4119.90 583
4120.50 608
4121.11 646
4121.72 606
4122.32 632
4122.93 694
4123.53 726
4124.14 733
4124.74 674
4125.35 696
4125.95 739
4126.56 773
4127.17 697
4127.77 716
4128.38 666
4128.98 754
4129.59 737
4130.20 678
4130.80 543
4131.41 526
4132.01 519
4132.62 549
4133.23 567
4133.83 650
4134.44 605
4135.05 614
4135.65 566
4136.26 514
4136.87 581
4137.47 636
4138.08 705
4138.69 685
4139.29 597
4139.90 711
4140.51 671
4141.11 685
4141.72 609
4142.33 664
4142.93 661
4143.54 753
4144.15 648
4144.75 555
4145.36 611
4145.97 638
4146.58 565
4147.18 599
4147.79 594
4148.40 570
4149.01 628
4149.61 591
4150.22 551
4150.83 541
4151.44 531
4152.04 517
4152.65 551
4153.26 587
4153.87 590
4154.47 495
4155.08 497
4155.69 420
4156.30 495
4156.91 502
4157.51 488
4158.12 566
4158.73 606
4159.34 622
4159.95 563
4160.56 459
4161.16 521
4161.77 548
4162.38 610
4162.99 583
4163.60 664
4164.21 621
4164.81 628
4165.42 700
4166.03 676
4166.64 712
4167.25 741
4167.86 679
4168.47 697
4169.08 708
4169.69 639
4170.29 660
4170.90 643
4171.51 555
4172.12 617
4172.73 611
4173.34 581
4173.95 564
4174.56 597
4175.17 662
4175.78 632
4176.39 686
4177.00 705
4177.61 680
4178.22 621
4178.82 667
4179.43 692
4180.04 682
4180.65 599
4181.26 515
4181.87 652
4182.48 586
4183.09 666
4183.70 610
4184.31 490
4184.92 620
4185.53 618
4186.14 557
4186.75 529
4187.36 538
4187.97 510
4188.58 466
4189.19 544
4189.81 620
4190.42 529
4191.03 532
4191.64 548
4192.25 644
4192.86 674
4193.47 556
4194.08 643
4194.69 681
4195.30 727
4195.91 683
4196.52 541
4197.13 631
4197.74 642
4198.36 689
4198.97 696
4199.58 613
4200.19 654
4200.80 661
4201.41 663
4202.02 649
4202.63 661
4203.25 632
4203.86 584
4204.47 634
4205.08 645
4205.69 671
4206.30 743
4206.92 708
4207.53 678
4208.14 669
4208.75 649
4209.36 546
4209.97 550
4210.59 590
4211.20 639
4211.81 653
4212.42 732
4213.03 686
4213.65 634
4214.26 625
4214.87 670
4215.48 663
4216.10 663
4216.71 695
4217.32 758
4217.93 833
4218.55 831
4219.16 959
4219.77 852
4220.38 909
4221.00 944
4221.61 1050
4222.22 1185
4222.83 1209
4223.45 1426
4224.06 1393
4224.67 1250
4225.29 1470
4225.90 1421
4226.51 1445
4227.13 1567
4227.74 1414
4228.35 1444
4228.96 1557
4229.58 1559
4230.19 1432
4230.80 1324
4231.42 1362
4232.03 1254
4232.65 970
4233.26 1022
4233.87 1097
4234.49 931
4235.10 858
4235.71 923
4236.33 938
4236.94 801
4237.56 861
4238.17 816
4238.78 843
4239.40 808
4240.01 768
4240.63 770
4241.24 850
4241.85 735
4242.47 655
4243.08 689
4243.70 688
4244.31 695
4244.93 669
4245.54 627
4246.15 628
4246.77 620
4247.38 725
4248.00 739
4248.61 722
4249.23 749
4249.84 728
4250.46 640
4251.07 823
4251.69 902
4252.30 800
4252.92 760
4253.53 935
4254.15 924
4254.76 961
4255.38 758
4255.99 778
4256.61 738
4257.22 681
4257.84 793
4258.45 821
4259.07 728
4259.69 643
4260.30 690
4260.92 733
4261.53 773
4262.15 801
4262.76 806
4263.38 693
4263.99 695
4264.61 656
4265.23 656
4265.84 752
4266.46 772
4267.07 699
4267.69 639
4268.31 678
4268.92 673
4269.54 705
4270.16 672
4270.77 653
4271.39 604
4272.00 652
4272.62 636
4273.24 649
4273.85 617
4274.47 637
4275.09 610
4275.70 641
4276.32 622
4276.94 604
4277.55 609
4278.17 633
4278.79 595
4279.40 583
4280.02 619
4280.64 609
4281.26 593
4281.87 579
4282.49 529
4283.11 565
4283.72 564
4284.34 545
4284.96 493
4285.58 508
4286.19 552
4286.81 583
4287.43 610
4288.05 568
4288.66 636
4289.28 688
4289.90 633
4290.52 658
4291.13 595
4291.75 632
4292.37 563
4292.99 593
4293.61 679
4294.22 647
4294.84 666
4295.46 614
4296.08 581
4296.70 624
4297.31 666
4297.93 561
4298.55 553
4299.17 653
4299.79 611
4300.41 628
4301.03 583
4301.64 573
4302.26 662
4302.88 546
4303.50 524
4304.12 560
4304.74 617
4305.36 630
4305.97 607
4306.59 697
4307.21 628
4307.83 640
4308.45 556
4309.07 641
4309.69 619
4310.31 541
4310.93 557
4311.55 631
4312.17 618
4312.78 559
4313.40 607
4314.02 577
4314.64 530
4315.26 536
4315.88 534
4316.50 539
4317.12 488
4317.74 569
4318.36 611
4318.98 535
4319.60 607
4320.22 562
4320.84 618
4321.46 597
4322.08 559
4322.70 560
4323.32 521
4323.94 621
4324.56 564
4325.18 580
4325.80 648
4326.42 506
4327.04 680
4327.66 612
4328.28 632
4328.90 638
4329.52 640
4330.14 687
4330.76 654
4331.39 609
4332.01 629
4332.63 521
4333.25 610
4333.87 614
4334.49 513
4335.11 591
4335.73 637
4336.35 629
4336.97 627
4337.59 724
4338.22 863
4338.84 818
4339.46 784
4340.08 758
4340.70 830
4341.32 760
4341.94 919
4342.57 926
4343.19 920
4343.81 849
4344.43 859
4345.05 1013
4345.67 993
4346.29 930
4346.92 1020
4347.54 1030
4348.16 1158
4348.78 1209
4349.40 1238
4350.03 1202
4350.65 1171
4351.27 1179
4351.89 1112
4352.51 1091
4353.14 1003
4353.76 849
4354.38 740
4355.00 720
4355.63 730
4356.25 689
4356.87 725
4357.49 713
4358.12 683
4358.74 710
4359.36 638
4359.98 639
4360.61 626
4361.23 652
4361.85 717
4362.48 641
4363.10 628
4363.72 765
4364.34 687
4364.97 689
4365.59 694
4366.21 742
4366.84 673
4367.46 642
4368.08 659
4368.71 680
4369.33 713
4369.95 698
4370.58 643
4371.20 614
4371.82 554
4372.45 561
4373.07 585
4373.70 653
4374.32 611
4374.94 596
4375.57 689
4376.19 615
4376.81 575
4377.44 672
4378.06 544
4378.69 610
4379.31 648
4379.94 689
4380.56 673
4381.18 581
4381.81 583
4382.43 697
4383.06 658
4383.68 720
4384.31 751
4384.93 904
4385.55 747
4386.18 748
4386.80 622
4387.43 647
4388.05 818
4388.68 836
4389.30 931
4389.93 850
4390.55 938
4391.18 1103
4391.80 1157
4392.43 1157
4393.05 1376
4393.68 1122
4394.30 990
4394.93 1072
4395.55 977
4396.18 883
4396.80 913
4397.43 891
4398.05 868
4398.68 790
4399.31 723
4399.93 958
4400.56 862
4401.18 783
4401.81 766
4402.43 942
4403.06 827
4403.69 753
4404.31 684
4404.94 833
4405.56 822
4406.19 759
4406.82 668
4407.44 787
4408.07 834
4408.69 762
4409.32 720
4409.95 728
4410.57 670
4411.20 749
4411.83 711
4412.45 703
4413.08 719
4413.71 712
4414.33 760
4414.96 669
4415.59 606
4416.21 658
4416.84 587
4417.47 622
4418.09 724
4418.72 745
4419.35 662
4419.97 677
4420.60 733
4421.23 758
4421.85 638
4422.48 625
4423.11 758
4423.74 671
4424.36 733
4424.99 704
4425.62 598
4426.25 718
4426.87 708
4427.50 608
4428.13 607
4428.76 640
4429.38 598
4430.01 491
4430.64 554
4431.27 608
4431.89 516
4432.52 574
4433.15 584
4433.78 557
4434.41 588
4435.03 587
4435.66 615
4436.29 492
4436.92 543
4437.55 561
4438.18 582
4438.80 536
4439.43 544
4440.06 592
4440.69 638
4441.32 587
4441.95 555
4442.57 500
4443.20 498
4443.83 586
4444.46 635
4445.09 604
4445.72 559
4446.35 568
4446.98 545
4447.61 575
4448.23 604
4448.86 591
4449.49 649
4450.12 593
4450.75 574
4451.38 527
4452.01 497
4452.64 532
4453.27 656
4453.90 632
4454.53 605
4455.16 610
4455.79 644
4456.42 540
4457.05 515
4457.67 543
4458.30 556
4458.93 529
4459.56 606
4460.19 589
4460.82 557
4461.45 583
4462.08 619
4462.71 566
4463.34 528
4463.97 577
4464.60 522
4465.23 519
4465.86 562
4466.49 538
4467.13 671
4467.76 575
4468.39 542
4469.02 490
4469.65 555
4470.28 466
4470.91 462
4471.54 456
4472.17 546
4472.80 495
4473.43 543
4474.06 589
4474.69 492
4475.32 482
4475.95 506
4476.59 501
4477.22 516
4477.85 496
4478.48 533
4479.11 455
4479.74 433
4480.37 550
4481.00 557
4481.64 490
4482.27 457
4482.90 501
4483.53 561
4484.16 593
4484.79 645
4485.42 684
4486.06 574
4486.69 626
4487.32 597
4487.95 625
4488.58 581
4489.22 586
4489.85 598
4490.48 588
4491.11 583
4491.74 633
4492.38 577
4493.01 568
4493.64 571
4494.27 485
4494.90 584
4495.54 578
4496.17 606
4496.80 529
4497.43 570
4498.07 579
4498.70 635
4499.33 599
4499.96 581
4500.60 580
4501.23 680
4501.86 624
4502.50 626
4503.13 781
4503.76 749
4504.39 775
4505.03 741
4505.66 620
4506.29 650
4506.93 679
4507.56 589
4508.19 648
4508.83 576
4509.46 634
4510.09 602
4510.73 704
4511.36 643
4511.99 634
4512.63 567
4513.26 620
4513.89 599
4514.53 657
4515.16 658
4515.80 540
4516.43 547
4517.06 569
4517.70 624
4518.33 622
4518.97 629
4519.60 629
4520.23 631
4520.87 616
4521.50 647
4522.14 597
4522.77 577
4523.40 690
4524.04 659
4524.67 629
4525.31 712
4525.94 748
4526.58 772
4527.21 758
4527.85 891
4528.48 966
4529.12 1088
4529.75 1166
4530.38 1427
4531.02 1532
4531.65 1770
4532.29 1833
4532.92 2184
4533.56 2163
4534.19 2235
4534.83 2064
4535.46 1970
4536.10 1859
4536.74 1715
4537.37 1574
4538.01 1333
4538.64 1205
4539.28 903
4539.91 781
4540.55 704
4541.18 802
4541.82 801
4542.45 663
4543.09 701
4543.73 644
4544.36 757
4545.00 749
4545.63 748
4546.27 830
4546.91 735
4547.54 915
4548.18 1010
4548.81 1056
4549.45 1126
4550.09 1254
4550.72 1320
4551.36 1171
4551.99 1079
4552.63 972
4553.27 1040
4553.90 1022
4554.54 912
4555.18 935
4555.81 794
4556.45 694
4557.09 696
4557.72 662
4558.36 657
4559.00 583
4559.63 542
4560.27 661
4560.91 619
4561.54 638
4562.18 719
4562.82 751
4563.46 754
4564.09 720
4564.73 694
4565.37 697
4566.00 650
4566.64 744
4567.28 739
4567.92 687
4568.55 685
4569.19 682
4569.83 688
4570.47 730
4571.10 787
4571.74 744
4572.38 799
4573.02 725
4573.66 747
4574.29 679
4574.93 656
4575.57 705
4576.21 556
4576.85 615
4577.48 624
4578.12 557
4578.76 581
4579.40 635
4580.04 644
4580.67 583
4581.31 562
4581.95 654
4582.59 683
4583.23 640
4583.87 617
4584.51 631
4585.14 690
4585.78 684
4586.42 608
4587.06 664
4587.70 655
4588.34 670
4588.98 706
4589.62 633
4590.26 712
4590.89 712
4591.53 590
4592.17 688
4592.81 627
4593.45 720
4594.09 675
4594.73 586
4595.37 595
4596.01 543
4596.65 590
4597.29 564
4597.93 595
4598.57 540
4599.21 574
4599.85 576
4600.49 548
4601.12 603
4601.76 522
4602.40 552
4603.04 482
4603.68 595
4604.32 520
4604.96 564
4605.60 576
4606.24 537
4606.88 591
4607.52 584
4608.17 649
4608.81 573
4609.45 590
4610.09 571
4610.73 560
4611.37 608
4612.01 528
4612.65 525
4613.29 566
4613.93 567
4614.57 582
4615.21 537
4615.85 593
4616.49 572
4617.13 553
4617.77 564
4618.41 499
4619.06 505
4619.70 565
4620.34 499
4620.98 506
4621.62 526
4622.26 528
4622.90 490
4623.54 526
4624.19 522
4624.83 456
4625.47 475
4626.11 516
4626.75 563
4627.39 522
4628.03 499
4628.68 426
4629.32 479
4629.96 555
4630.60 550
4631.24 439
4631.89 460
4632.53 557
4633.17 529
4633.81 487
4634.45 469
4635.10 516
4635.74 564
4636.38 555
4637.02 521
4637.66 559
4638.31 525
4638.95 529
4639.59 671
4640.23 680
4640.88 631
4641.52 571
4642.16 664
4642.80 686
4643.45 606
4644.09 514
4644.73 543
4645.38 560
4646.02 464
4646.66 536
4647.30 587
4647.95 565
4648.59 491
4649.23 538
4649.88 545
4650.52 492
4651.16 565
4651.81 586
4652.45 602
4653.09 554
4653.74 628
4654.38 662
4655.02 585
4655.67 602
4656.31 563
4656.95 491
4657.60 556
4658.24 448
4658.89 501
4659.53 428
4660.17 448
4660.82 429
4661.46 486
4662.10 480
4662.75 482
4663.39 482
4664.04 541
4664.68 503
4665.33 464
4665.97 438
4666.61 495
4667.26 448
4667.90 467
4668.55 453
4669.19 431
4669.84 436
4670.48 428
4671.12 471
4671.77 458
4672.41 476
4673.06 437
4673.70 445
4674.35 457
4674.99 446
4675.64 467
4676.28 500
4676.93 488
4677.57 432
4678.22 379
4678.86 425
4679.51 451
4680.15 421
4680.80 446
4681.44 545
4682.09 521
4682.74 490
4683.38 462
4684.03 423
4684.67 491
4685.32 478
4685.96 441
4686.61 398
4687.25 407
4687.90 442
4688.55 449
4689.19 393
4689.84 440
4690.48 512
4691.13 474
4691.78 468
4692.42 477
4693.07 448
4693.71 445
4694.36 380
4695.01 369
4695.65 432
4696.30 423
4696.95 556
4697.59 538
4698.24 532
4698.89 499
4699.53 558
4700.18 527
4700.83 467
4701.47 572
4702.12 513
4702.77 478
4703.41 489
4704.06 498
4704.71 469
4705.35 501
4706.00 469
4706.65 472
4707.29 462
4707.94 436
4708.59 537
4709.24 465
4709.88 467
4710.53 523
4711.18 511
4711.83 415
4712.47 459
4713.12 479
4713.77 512
4714.42 463
4715.06 490
4715.71 445
4716.36 455
4717.01 487
4717.65 544
4718.30 579
4718.95 545
4719.60 495
4720.25 466
4720.89 478
4721.54 517
4722.19 545
4722.84 538
4723.49 463
4724.13 483
4724.78 499
4725.43 580
4726.08 542
4726.73 516
4727.38 520
4728.03 507
4728.67 492
4729.32 473
4729.97 355
4730.62 404
4731.27 500
4731.92 467
4732.57 466
4733.22 489
4733.86 460
4734.51 494
4735.16 423
4735.81 502
4736.46 519
4737.11 416
4737.76 511
4738.41 462
4739.06 424
4739.71 506
4740.36 546
4741.01 493
4741.65 489
4742.30 518
4742.95 497
4743.60 584
4744.25 581
4744.90 520
4745.55 542
4746.20 531
4746.85 453
4747.50 532
4748.15 498
4748.80 448
4749.45 486
4750.10 562
4750.75 638
4751.40 631
4752.05 510
4752.70 519
4753.35 516
4754.00 565
4754.65 512
4755.30 653
4755.95 663
4756.61 572
4757.26 599
4757.91 588
4758.56 504
4759.21 555
4759.86 584
4760.51 514
4761.16 495
4761.81 530
4762.46 553
4763.11 600
4763.76 567
4764.41 551
4765.07 640
4765.72 567
4766.37 588
4767.02 673
4767.67 645
4768.32 640
4768.97 656
4769.62 653
4770.28 518
4770.93 497
4771.58 430
4772.23 500
4772.88 416
4773.53 455
4774.19 455
4774.84 456
4775.49 397
4776.14 438
4776.79 467
4777.44 476
4778.10 401
4778.75 414
4779.40 453
4780.05 445
4780.70 546
4781.36 591
4782.01 472
4782.66 485
4783.31 451
4783.97 475
4784.62 489
4785.27 559
4785.92 553
4786.58 411
4787.23 421
4787.88 531
4788.53 478
4789.19 548
4789.84 503
4790.49 440
4791.15 456
4791.80 441
4792.45 444
4793.10 468
4793.76 435
4794.41 502
4795.06 507
4795.72 468
4796.37 470
4797.02 499
4797.68 489
4798.33 502
4798.98 443
4799.64 543
4800.29 501
4800.94 514
4801.60 476
4802.25 462
4802.90 433
4803.56 488
4804.21 513
4804.87 464
4805.52 449
4806.17 473
4806.83 458
4807.48 514
4808.14 498
4808.79 505
4809.44 454
4810.10 442
4810.75 503
4811.41 481
4812.06 457
4812.71 383
4813.37 460
4814.02 486
4814.68 484
4815.33 469
4815.99 488
4816.64 521
4817.30 550
4817.95 520
4818.61 458
4819.26 583
4819.92 559
4820.57 596
4821.23 607
4821.88 592
4822.53 566
4823.19 638
4823.85 565
4824.50 619
4825.16 615
4825.81 631
4826.47 614
4827.12 586
4827.78 606
4828.43 557
4829.09 576
4829.74 598
4830.40 595
4831.05 534
4831.71 521
4832.37 641
4833.02 572
4833.68 570
4834.33 593
4834.99 660
4835.64 593
4836.30 664
4836.96 692
4837.61 697
4838.27 761
4838.92 801
4839.58 775
4840.24 734
4840.89 754
4841.55 737
4842.21 686
4842.86 713
4843.52 676
4844.18 698
4844.83 669
4845.49 634
4846.14 560
4846.80 622
4847.46 701
4848.11 610
4848.77 617
4849.43 585
4850.09 685
4850.74 817
4851.40 867
4852.06 759
4852.71 795
4853.37 801
4854.03 708
4854.68 651
4855.34 714
4856.00 738
4856.66 796
4857.31 730
4857.97 644
4858.63 757
4859.29 803
4859.94 737
4860.60 783
4861.26 837
4861.92 761
4862.57 683
4863.23 780
4863.89 746
4864.55 711
4865.21 828
4865.86 771
4866.52 725
4867.18 749
4867.84 797
4868.50 701
4869.15 791
4869.81 643
4870.47 708
4871.13 696
4871.79 749
4872.45 695
4873.10 607
4873.76 732
4874.42 686
4875.08 743
4875.74 608
4876.40 612
4877.06 603
4877.71 599
4878.37 654
4879.03 656
4879.69 683
4880.35 639
4881.01 599
4881.67 615
4882.33 613
4882.99 569
4883.65 568
4884.30 593
4884.96 610
4885.62 552
4886.28 595
4886.94 473
4887.60 502
4888.26 568
4888.92 564
4889.58 562
4890.24 526
4890.90 535
4891.56 553
4892.22 491
4892.88 536
4893.54 536
4894.20 568
4894.86 563
4895.52 475
4896.18 410
4896.84 485
4897.50 467
4898.16 431
4898.82 471
4899.48 471
4900.14 478
4900.80 502
4901.46 474
4902.12 434
4902.78 402
4903.44 423
4904.10 422
4904.76 461
4905.42 456
4906.08 536
4906.74 475
4907.40 545
4908.06 576
4908.73 510
4909.39 451
4910.05 416
4910.71 373
4911.37 491
4912.03 531
4912.69 520
4913.35 445
4914.01 429
4914.68 439
4915.34 483
4916.00 438
4916.66 476
4917.32 467
4917.98 434
4918.64 468
4919.31 479
4919.97 397
4920.63 371
4921.29 387
4921.95 396
4922.61 353
4923.28 472
4923.94 450
4924.60 499
4925.26 471
4925.92 451
4926.59 377
4927.25 383
4927.91 369
4928.57 378
4929.23 379
4929.90 428
4930.56 367
4931.22 477
4931.88 447
4932.55 420
4933.21 440
4933.87 429
4934.53 455
4935.20 396
4935.86 443
4936.52 447
4937.18 409
4937.85 391
4938.51 372
4939.17 397
4939.84 385
4940.50 457
4941.16 423
4941.82 460
4942.49 437
4943.15 442
4943.81 431
4944.48 456
4945.14 517
4945.80 475
4946.47 408
4947.13 492
4947.79 517
4948.46 425
4949.12 394
4949.79 430
4950.45 402
4951.11 372
4951.78 362
4952.44 409
4953.10 425
4953.77 422
4954.43 486
4955.10 444
4955.76 331
4956.42 288
4957.09 399
4957.75 438
4958.42 487
4959.08 378
4959.74 378
4960.41 441
4961.07 429
4961.74 401
4962.40 419
4963.07 416
4963.73 462
4964.40 470
4965.06 479
4965.73 523
4966.39 478
4967.05 397
4967.72 362
4968.38 450
4969.05 416
4969.71 383
4970.38 334
4971.04 361
4971.71 385
4972.37 413
4973.04 350
4973.70 485
4974.37 495
4975.04 418
4975.70 424
4976.37 369
4977.03 380
4977.70 390
4978.36 392
4979.03 391
4979.69 402
4980.36 458
4981.03 447
4981.69 432
4982.36 483
4983.02 410
4983.69 438
4984.35 446
4985.02 518
4985.69 458
4986.35 517
4987.02 471
4987.68 527
4988.35 569
4989.02 538
4989.68 524
4990.35 549
4991.02 531
4991.68 531
4992.35 550
4993.02 552
4993.68 582
4994.35 542
4995.02 529
4995.68 450
4996.35 459
4997.02 498
4997.68 489
4998.35 482
4999.02 425
4999.68 448
5000.35 400
5001.02 381
5001.68 383
5002.35 367
5003.02 403
5003.69 344
5004.35 408
5005.02 427
5005.69 470
5006.35 443
5007.02 439
5007.69 424
5008.36 490
5009.02 436
5009.69 437
5010.36 382
5011.03 426
5011.70 441
5012.36 454
5013.03 385
5013.70 427
5014.37 396
5015.04 431
5015.70 416
5016.37 425
5017.04 448
5017.71 381
5018.38 383
5019.04 464
5019.71 462
5020.38 476
5021.05 562
5021.72 618
5022.39 605
5023.05 584
5023.72 597
5024.39 612
5025.06 688
5025.73 626
5026.40 621
5027.07 691
5027.74 666
5028.40 595
5029.07 641
5029.74 536
5030.41 523
5031.08 446
5031.75 416
5032.42 526
5033.09 421
5033.76 408
5034.43 375
5035.10 446
5035.76 424
5036.43 442
5037.10 455
5037.77 466
5038.44 468
5039.11 497
5039.78 373
5040.45 406
5041.12 430
5041.79 476
5042.46 492
5043.13 519
5043.80 503
5044.47 478
5045.14 489
5045.81 524
5046.48 559
5047.15 534
5047.82 541
5048.49 487
5049.16 527
5049.83 505
5050.50 501
5051.17 478
5051.84 524
5052.51 523
5053.18 529
5053.85 430
5054.52 434
5055.20 423
5055.87 486
5056.54 468
5057.21 440
5057.88 458
5058.55 447
5059.22 426
5059.89 395
5060.56 365
5061.23 379
5061.90 429
5062.58 414
5063.25 471
5063.92 533
5064.59 446
5065.26 395
5065.93 455
5066.60 454
5067.27 418
5067.95 427
5068.62 445
5069.29 438
5069.96 397
5070.63 391
5071.30 379
5071.98 370
5072.65 388
5073.32 392
5073.99 377
5074.66 388
5075.34 410
5076.01 445
5076.68 361
5077.35 378
5078.02 331
5078.70 381
5079.37 374
5080.04 451
5080.71 382
5081.39 387
5082.06 391
5082.73 418
5083.40 430
5084.08 399
5084.75 473
5085.42 422
5086.09 461
5086.77 463
5087.44 383
5088.11 448
5088.79 476
5089.46 389
5090.13 433
5090.80 444
5091.48 469
5092.15 498
5092.82 538
5093.50 488
5094.17 448
5094.84 552
5095.52 571
5096.19 453
5096.86 392
5097.54 468
5098.21 461
5098.88 494
5099.56 423
5100.23 392
5100.90 345
5101.58 410
5102.25 383
5102.93 366
5103.60 339
5104.27 414
5104.95 406
5105.62 411
5106.30 505
5106.97 475
5107.64 424
5108.32 473
5108.99 397
5109.67 406
5110.34 438
5111.02 407
5111.69 376
5112.36 347
5113.04 387
5113.71 413
5114.39 364
5115.06 379
5115.74 381
5116.41 395
5117.09 428
5117.76 360
5118.44 427
5119.11 401
5119.79 368
5120.46 399
5121.14 479
5121.81 458
5122.49 368
5123.16 389
5123.84 453
5124.51 400
5125.19 414
5125.86 431
5126.54 403
5127.21 379
5127.89 379
5128.56 363
5129.24 386
5129.92 374
5130.59 384
5131.27 405
5131.94 373
5132.62 393
5133.29 402
5133.97 388
5134.65 383
5135.32 385
5136.00 426
5136.67 376
5137.35 393
5138.03 359
5138.70 364
5139.38 511
5140.05 433
5140.73 407
5141.41 388
5142.08 430
5142.76 446
5143.44 437
5144.11 368
5144.79 368
5145.47 483
5146.14 416
5146.82 367
5147.50 402
5148.17 462
5148.85 340
5149.53 403
5150.20 406
5150.88 374
5151.56 387
5152.24 407
5152.91 378
5153.59 388
5154.27 422
5154.94 409
5155.62 396
5156.30 383
5156.98 356
5157.65 402
5158.33 428
5159.01 423
5159.69 425
5160.36 404
5161.04 390
5161.72 482
5162.40 436
5163.07 402
5163.75 369
5164.43 412
5165.11 436
5165.79 359
5166.46 394
5167.14 371
5167.82 373
5168.50 320
5169.18 392
5169.86 361
5170.53 383
5171.21 398
5171.89 390
5172.57 358
5173.25 383
5173.93 297
5174.60 334
5175.28 386
5175.96 398
5176.64 431
5177.32 393
5178.00 350
5178.68 426
5179.36 341
5180.03 367
5180.71 396
5181.39 422
5182.07 442
5182.75 399
5183.43 400
5184.11 382
5184.79 359
5185.47 332
5186.15 327
5186.83 334
5187.51 373
5188.18 355
5188.86 327
5189.54 320
5190.22 308
5190.90 321
5191.58 323
5192.26 395
5192.94 352
5193.62 364
5194.30 302
5194.98 332
5195.66 436
5196.34 426
5197.02 380
5197.70 355
5198.38 394
5199.06 392
5199.74 365
5200.42 380
5201.10 396
5201.78 400
5202.46 359
5203.14 364
5203.82 415
5204.50 445
5205.19 375
5205.87 335
5206.55 380
5207.23 397
5207.91 372
5208.59 342
5209.27 337
5209.95 368
5210.63 432
5211.31 398
5211.99 350
5212.67 427
5213.36 328
5214.04 404
5214.72 449
5215.40 446
5216.08 367
5216.76 375
5217.44 449
5218.12 440
5218.81 362
5219.49 414
5220.17 432
5220.85 385
5221.53 385
5222.21 401
5222.90 398
5223.58 388
5224.26 307
5224.94 361
5225.62 326
5226.30 304
5226.99 331
5227.67 371
5228.35 359
5229.03 379
5229.71 361
5230.40 383
5231.08 451
5231.76 395
5232.44 383
5233.13 391
5233.81 362
5234.49 348
5235.17 360
5235.86 354
5236.54 407
5237.22 384
5237.90 429
5238.59 513
5239.27 405
5239.95 416
5240.64 405
5241.32 433
5242.00 417
5242.68 393
5243.37 394
5244.05 425
5244.73 411
5245.42 360
5246.10 397
5246.78 454
5247.47 453
5248.15 386
5248.83 431
5249.52 407
5250.20 405
5250.88 410
5251.57 423
5252.25 399
5252.93 387
5253.62 397
5254.30 390
5254.99 355
5255.67 360
5256.35 384
5257.04 405
5257.72 378
5258.41 395
5259.09 367
5259.77 379
5260.46 374
5261.14 343
5261.83 406
5262.51 405
5263.20 380
5263.88 350
5264.56 415
5265.25 428
5265.93 403
5266.62 498
5267.30 349
5267.99 408
5268.67 401
5269.36 396
5270.04 420
5270.73 466
5271.41 439
5272.10 372
5272.78 389
5273.47 389
5274.15 394
5274.84 395
5275.52 459
5276.21 380
5276.89 433
5277.58 381
5278.26 484
5278.95 430
5279.63 415
5280.32 409
5281.00 406
5281.69 434
5282.38 475
5283.06 506
5283.75 420
5284.43 429
5285.12 405
5285.80 393
5286.49 423
5287.18 416
5287.86 420
5288.55 369
5289.23 392
5289.92 334
5290.61 354
5291.29 455
5291.98 411
5292.66 379
5293.35 337
5294.04 372
5294.72 354
5295.41 369
5296.10 367
5296.78 402
5297.47 448
5298.16 395
5298.84 468
5299.53 449
5300.22 477
5300.90 470
5301.59 430
5302.28 526
5302.96 460
5303.65 499
5304.34 552
5305.03 449
5305.71 436
5306.40 467
5307.09 496
5307.77 464
5308.46 419
5309.15 407
5309.84 469
5310.52 422
5311.21 454
5311.90 415
5312.59 520
5313.27 432
5313.96 464
5314.65 484
5315.34 434
5316.02 419
5316.71 435
5317.40 441
5318.09 476
5318.78 497
5319.46 450
5320.15 452
5320.84 430
5321.53 528
5322.22 511
5322.90 576
5323.59 526
5324.28 459
5324.97 464
5325.66 482
5326.35 549
5327.04 484
5327.72 478
5328.41 505
5329.10 502
5329.79 447
5330.48 466
5331.17 585
5331.86 613
5332.54 626
5333.23 526
5333.92 608
5334.61 718
5335.30 644
5335.99 607
5336.68 544
5337.37 565
5338.06 510
5338.75 473
5339.44 563
5340.12 502
5340.81 504
5341.50 588
5342.19 629
5342.88 627
5343.57 497
5344.26 521
5344.95 462
5345.64 528
5346.33 522
5347.02 549
5347.71 582
5348.40 525
5349.09 650
5349.78 810
5350.47 892
5351.16 954
5351.85 1068
5352.54 1119
5353.23 1207
5353.92 1206
5354.61 1195
5355.30 1149
5355.99 1012
5356.68 913
5357.37 804
5358.06 714
5358.75 677
5359.44 582
5360.14 567
5360.83 564
5361.52 476
5362.21 467
5362.90 549
5363.59 455
5364.28 447
5364.97 507
5365.66 527
5366.35 469
5367.04 469
5367.74 520
5368.43 448
5369.12 470
5369.81 496
5370.50 434
5371.19 416
5371.88 518
5372.57 499
5373.27 508
5373.96 470
5374.65 448
5375.34 442
5376.03 479
5376.72 469
5377.42 432
5378.11 465
5378.80 477
5379.49 510
5380.18 526
5380.88 592
5381.57 561
5382.26 533
5382.95 574
5383.64 589
5384.34 584
5385.03 632
5385.72 585
5386.41 538
5387.11 533
5387.80 631
5388.49 550
5389.18 490
5389.88 492
5390.57 552
5391.26 528
5391.95 610
5392.65 566
5393.34 533
5394.03 552
5394.72 533
5395.42 545
5396.11 465
5396.80 438
5397.50 478
5398.19 497
5398.88 482
5399.58 493
5400.27 445
5400.96 433
5401.66 444
5402.35 413
5403.04 444
5403.74 458
5404.43 423
5405.12 438
5405.82 390
5406.51 416
5407.20 395
5407.90 492
5408.59 542
5409.28 431
5409.98 412
5410.67 423
5411.37 417
5412.06 442
5412.75 431
5413.45 388
5414.14 405
5414.84 393
5415.53 368
5416.23 446
5416.92 408
5417.61 369
5418.31 389
5419.00 455
5419.70 396
5420.39 361
5421.09 366
5421.78 441
5422.48 400
5423.17 426
5423.87 500
5424.56 436
5425.25 452
5425.95 438
5426.64 458
5427.34 474
5428.03 453
5428.73 405
5429.42 417
5430.12 429
5430.82 441
5431.51 394
5432.21 380
5432.90 401
5433.60 386
5434.29 412
5434.99 445
5435.68 454
5436.38 461
5437.07 415
5437.77 373
5438.47 422
5439.16 421
5439.86 473
5440.55 455
5441.25 467
5441.94 440
5442.64 422
5443.34 443
5444.03 431
5444.73 494
5445.42 453
5446.12 434
5446.82 471
5447.51 466
5448.21 510
5448.91 497
5449.60 541
5450.30 561
5450.99 584
5451.69 575
5452.39 473
5453.08 451
5453.78 468
5454.48 503
5455.17 575
5455.87 521
5456.57 503
5457.27 433
5457.96 460
5458.66 511
5459.36 506
5460.05 447
5460.75 480
5461.45 538
5462.14 423
5462.84 429
5463.54 503
5464.24 443
5464.93 503
5465.63 572
5466.33 551
5467.03 608
5467.72 562
5468.42 585
5469.12 534
5469.82 467
5470.51 506
5471.21 507
5471.91 558
5472.61 478
5473.31 502
5474.00 535
5474.70 545
5475.40 572
5476.10 464
5476.80 385
5477.49 521
5478.19 521
5478.89 513
5479.59 554
5480.29 674
5480.99 595
5481.68 619
5482.38 638
5483.08 629
5483.78 685
5484.48 660
5485.18 619
5485.88 546
5486.57 531
5487.27 577
5487.97 615
5488.67 541
5489.37 564
5490.07 529
5490.77 564
5491.47 544
5492.17 467
5492.87 554
5493.56 521
5494.26 578
5494.96 585
5495.66 551
5496.36 566
5497.06 586
5497.76 617
5498.46 578
5499.16 585
5499.86 733
5500.56 783
5501.26 755
5501.96 861
5502.66 974
5503.36 928
5504.06 1010
5504.76 867
5505.46 894
5506.16 803
5506.86 737
5507.56 722
5508.26 650
5508.96 615
5509.66 598
5510.36 657
5511.06 644
5511.76 527
5512.46 602
5513.16 628
5513.86 584
5514.56 618
5515.26 582
5515.96 552
5516.66 583
5517.36 644
5518.07 575
5518.77 464
5519.47 515
5520.17 548
5520.87 500
5521.57 548
5522.27 531
5522.97 533
5523.67 537
5524.37 539
5525.08 495
5525.78 509
5526.48 432
5527.18 490
5527.88 460
5528.58 510
5529.28 552
5529.99 509
5530.69 475
5531.39 429
5532.09 430
5532.79 470
5533.49 496
5534.20 471
5534.90 410
5535.60 427
5536.30 427
5537.00 409
5537.70 418
5538.41 397
5539.11 426
5539.81 412
5540.51 502
5541.22 451
5541.92 526
5542.62 471
5543.32 441
5544.02 389
5544.73 449
5545.43 444
5546.13 427
5546.84 516
5547.54 569
5548.24 507
5548.94 506
5549.65 509
5550.35 511
5551.05 453
5551.75 476
5552.46 419
5553.16 443
5553.86 505
5554.57 468
5555.27 436
5555.97 421
5556.68 453
5557.38 355
5558.08 394
5558.79 404
5559.49 391
5560.19 395
5560.90 409
5561.60 375
5562.30 445
5563.01 447
5563.71 434
5564.41 466
5565.12 429
5565.82 460
5566.53 428
5567.23 478
5567.93 384
5568.64 364
5569.34 380
5570.05 470
5570.75 510
5571.45 447
5572.16 441
5572.86 378
5573.57 404
5574.27 439
5574.98 550
5575.68 490
5576.38 464
5577.09 499
5577.79 405
5578.50 419
5579.20 450
5579.91 399
5580.61 448
5581.32 387
5582.02 428
5582.73 461
5583.43 434
5584.14 397
5584.84 409
5585.55 440
5586.25 345
5586.96 408
5587.66 356
5588.37 411
5589.07 399
5589.78 394
5590.48 374
5591.19 419
5591.89 432
5592.60 395
5593.31 403
5594.01 374
5594.72 403
5595.42 371
5596.13 338
5596.83 409
5597.54 355
5598.25 396
5598.95 388
5599.66 364
5600.36 394
5601.07 306
5601.78 337
5602.48 361
5603.19 381
5603.89 324
5604.60 356
5605.31 416
5606.01 441
5606.72 388
5607.43 309
5608.13 381
5608.84 389
5609.54 391
5610.25 430
5610.96 348
5611.66 357
5612.37 377
5613.08 325
5613.79 430
5614.49 423
5615.20 390
5615.91 387
5616.61 409
5617.32 422
5618.03 380
5618.73 381
5619.44 353
5620.15 339
5620.86 356
5621.56 398
5622.27 388
5622.98 390
5623.69 345
5624.39 316
5625.10 354
5625.81 409
5626.52 363
5627.22 399
5627.93 364
5628.64 340
5629.35 340
5630.05 360
5630.76 366
5631.47 410
5632.18 429
5632.89 368
5633.59 328
5634.30 335
5635.01 370
5635.72 353
5636.43 324
5637.14 393
5637.84 395
5638.55 404
5639.26 374
5639.97 353
5640.68 355
5641.39 352
5642.10 357
5642.80 307
5643.51 376
5644.22 472
5644.93 499
5645.64 425
5646.35 375
5647.06 362
5647.77 354
5648.47 418
5649.18 370
5649.89 346
5650.60 343
5651.31 331
5652.02 327
5652.73 300
5653.44 372
5654.15 345
5654.86 392
5655.57 352
5656.28 395
5656.99 392
5657.70 369
5658.41 395
5659.12 406
5659.83 386
5660.54 422
5661.24 426
5661.95 473
5662.66 456
5663.37 409
5664.08 434
5664.79 445
5665.50 399
5666.21 352
5666.93 417
5667.64 424
5668.35 406
5669.06 371
5669.77 377
5670.48 375
5671.19 459
5671.90 415
5672.61 410
5673.32 471
5674.03 377
5674.74 399
5675.45 378
5676.16 462
5676.87 399
5677.58 375
5678.29 395
5679.01 416
5679.72 355
5680.43 356
5681.14 394
5681.85 402
5682.56 426
5683.27 364
5683.98 370
5684.69 438
5685.41 462
5686.12 375
5686.83 374
5687.54 365
5688.25 376
5688.96 359
5689.67 335
5690.39 378
5691.10 317
5691.81 358
5692.52 453
5693.23 398
5693.95 358
5694.66 379
5695.37 371
5696.08 378
5696.79 400
5697.51 383
5698.22 357
5698.93 437
5699.64 438
5700.35 360
5701.07 425
5701.78 408
5702.49 408
5703.20 368
5703.92 436
5704.63 414
5705.34 348
5706.05 340
5706.77 392
5707.48 410
5708.19 380
5708.90 336
5709.62 458
5710.33 419
5711.04 354
5711.76 355
5712.47 327
5713.18 402
5713.90 429
5714.61 381
5715.32 373
5716.04 443
5716.75 369
5717.46 363
5718.18 385
5718.89 463
5719.60 417
5720.32 394
5721.03 429
5721.74 406
5722.46 400
5723.17 436
5723.88 342
5724.60 388
5725.31 497
5726.03 453
5726.74 422
5727.45 422
5728.17 480
5728.88 491
5729.60 559
5730.31 559
5731.02 524
5731.74 549
5732.45 502
5733.17 472
5733.88 438
5734.60 480
5735.31 475
5736.02 504
5736.74 554
5737.45 452
5738.17 477
5738.88 473
5739.60 499
5740.31 551
5741.03 474
5741.74 463
5742.46 467
5743.17 502
5743.89 471
5744.60 453
5745.32 458
5746.03 433
5746.75 440
5747.46 501
5748.18 538
5748.89 441
5749.61 478
5750.32 525
5751.04 515
5751.76 530
5752.47 577
5753.19 688
5753.90 663
5754.62 648
5755.33 719
5756.05 915
5756.77 907
5757.48 879
5758.20 799
5758.91 810
5759.63 797
5760.34 686
5761.06 618
5761.78 603
5762.49 651
5763.21 570
5763.93 594
5764.64 639
5765.36 669
5766.07 699
5766.79 745
5767.51 713
5768.22 637
5768.94 536
5769.66 656
5770.37 615
5771.09 621
5771.81 631
5772.52 563
5773.24 575
5773.96 597
5774.67 517
5775.39 527
5776.11 503
5776.83 514
5777.54 532
5778.26 528
5778.98 556
5779.69 546
5780.41 516
5781.13 565
5781.85 554
5782.56 544
5783.28 556
5784.00 573
5784.72 597
5785.43 588
5786.15 576
5786.87 579
5787.59 617
5788.30 569
5789.02 552
5789.74 595
5790.46 618
5791.18 655
5791.89 631
5792.61 647
5793.33 628
5794.05 663
5794.77 624
5795.48 651
5796.20 760
5796.92 813
5797.64 780
5798.36 927
5799.08 875
5799.80 1013
5800.51 1357
5801.23 1378
5801.95 1441
5802.67 1506
5803.39 1601
5804.11 1470
5804.83 1331
5805.54 1143
5806.26 995
5806.98 936
5807.70 965
5808.42 958
5809.14 768
5809.86 818
5810.58 712
5811.30 680
5812.02 782
5812.74 750
5813.45 785
5814.17 774
5814.89 755
5815.61 889
5816.33 1056
5817.05 1118
5817.77 1160
5818.49 1246
5819.21 1438
5819.93 1495
5820.65 1377
5821.37 1310
5822.09 1140
5822.81 965
5823.53 934
5824.25 881
5824.97 812
5825.69 779
5826.41 730
5827.13 671
5827.85 756
5828.57 736
5829.29 697
5830.01 689
5830.73 700
5831.45 750
5832.17 731
5832.89 661
5833.61 694
5834.33 715
5835.06 727
5835.78 655
5836.50 602
5837.22 589
5837.94 623
5838.66 632
5839.38 736
5840.10 641
5840.82 635
5841.54 612
5842.26 563
5842.99 557
5843.71 498
5844.43 594
5845.15 602
5845.87 543
5846.59 519
5847.31 558
5848.04 535
5848.76 525
5849.48 584
5850.20 601
5850.92 630
5851.64 601
5852.36 543
5853.09 527
5853.81 468
5854.53 509
5855.25 503
5855.97 529
5856.70 560
5857.42 548
5858.14 562
5858.86 454
5859.58 519
5860.31 534
5861.03 514
5861.75 525
5862.47 519
5863.20 531
5863.92 552
5864.64 486
5865.36 478
5866.09 470
5866.81 474
5867.53 497
5868.25 445
5868.98 473
5869.70 463
5870.42 490
5871.15 529
5871.87 515
5872.59 503
5873.31 473
5874.04 526
5874.76 461
5875.48 375
5876.21 425
5876.93 477
5877.65 479
5878.38 418
5879.10 453
5879.82 405
5880.55 435
5881.27 368
5881.99 448
5882.72 468
5883.44 444
5884.17 411
5884.89 458
5885.61 506
5886.34 485
5887.06 520
5887.78 459
5888.51 458
5889.23 446
5889.96 456
5890.68 495
5891.41 472
5892.13 462
5892.85 454
5893.58 518
5894.30 504
5895.03 464
5895.75 463
5896.48 488
5897.20 430
5897.92 435
5898.65 546
5899.37 468
5900.10 458
5900.82 400
5901.55 474
5902.27 498
5903.00 448
5903.72 477
5904.45 494
5905.17 453
5905.90 495
5906.62 524
5907.35 440
5908.07 447
5908.80 434
5909.52 421
5910.25 417
5910.97 516
5911.70 397
5912.43 467
5913.15 398
5913.88 394
5914.60 492
5915.33 452
5916.05 432
5916.78 422
5917.50 418
5918.23 463
5918.96 520
5919.68 464
5920.41 479
5921.13 505
5921.86 472
5922.59 485
5923.31 467
5924.04 442
5924.76 496
5925.49 500
5926.22 566
5926.94 501
5927.67 471
5928.40 499
5929.12 546
5929.85 565
5930.58 526
5931.30 543
5932.03 499
5932.76 531
5933.48 507
5934.21 545
5934.94 658
5935.66 615
5936.39 579
5937.12 581
5937.84 573
5938.57 601
5939.30 609
5940.02 650
5940.75 602
5941.48 548
5942.21 613
5942.93 676
5943.66 620
5944.39 666
5945.12 693
5945.84 638
5946.57 684
5947.30 677
5948.03 685
5948.75 735
5949.48 657
5950.21 721
5950.94 680
5951.67 692
5952.39 742
5953.12 793
5953.85 768
5954.58 782
5955.31 758
5956.03 833
5956.76 800
5957.49 786
5958.22 870
5958.95 839
5959.67 822
5960.40 764
5961.13 782
5961.86 830
5962.59 740
5963.32 837
5964.05 813
5964.77 752
5965.50 870
5966.23 948
5966.96 1076
5967.69 1084
5968.42 1086
5969.15 1072
5969.88 1172
5970.61 1295
5971.33 1121
5972.06 1198
5972.79 1080
5973.52 989
5974.25 947
5974.98 930
5975.71 1020
5976.44 980
5977.17 928
5977.90 874
5978.63 913
5979.36 881
5980.09 936
5980.82 927
5981.55 924
5982.28 894
5983.01 1061
5983.74 1143
5984.46 1058
5985.19 1007
5985.92 1113
5986.65 1077
5987.38 1043
5988.11 1147
5988.85 1137
5989.58 1104
5990.31 965
5991.04 1116
5991.77 1079
5992.50 992
5993.23 1029
5993.96 1048
5994.69 1082
5995.42 1108
5996.15 1150
5996.88 1135
5997.61 1116
5998.34 1155
5999.07 1247
5999.80 1132
6000.53 1183
6001.26 1192
6002.00 1267
6002.73 1195
6003.46 1189
6004.19 1158
6004.92 1190
6005.65 1139
6006.38 1116
6007.11 1219
6007.84 1073
6008.58 1113
6009.31 1231
6010.04 1322
6010.77 1383
6011.50 1641
6012.23 1911
6012.96 2168
6013.70 2446
6014.43 2713
6015.16 2642
6015.89 2795
6016.62 2699
6017.36 2623
6018.09 2406
6018.82 2189
6019.55 2054
6020.28 1743
6021.02 1680
6021.75 1474
6022.48 1381
6023.21 1128
6023.94 980
6024.68 936
6025.41 975
6026.14 888
6026.87 844
6027.61 835
6028.34 769
6029.07 759
6029.80 851
6030.54 810
6031.27 807
6032.00 786
6032.73 674
6033.47 665
6034.20 624
6034.93 699
6035.67 778
6036.40 695
6037.13 790
6037.87 805
6038.60 812
6039.33 770
6040.07 881
6040.80 879
6041.53 774
6042.27 805
6043.00 844
6043.73 844
6044.47 780
6045.20 865
6045.93 849
6046.67 895
6047.40 967
6048.13 961
6048.87 862
6049.60 869
6050.34 984
6051.07 965
6051.80 890
6052.54 951
6053.27 965
6054.01 1038
6054.74 1087
6055.47 1052
6056.21 948
6056.94 1069
6057.68 1086
6058.41 989
6059.15 956
6059.88 952
6060.61 979
6061.35 937
6062.08 900
6062.82 778
6063.55 854
6064.29 859
6065.02 831
6065.76 847
6066.49 762
6067.23 824
6067.96 891
6068.70 806
6069.43 834
6070.17 804
6070.90 758
6071.64 718
6072.37 729
6073.11 704
6073.84 776
6074.58 743
6075.31 702
6076.05 673
6076.78 731
6077.52 760
6078.26 645
6078.99 678
6079.73 671
6080.46 648
6081.20 708
6081.93 672
6082.67 760
6083.41 806
6084.14 704
6084.88 614
6085.61 705
6086.35 723
6087.09 652
6087.82 652
6088.56 616
6089.30 671
6090.03 737
6090.77 743
6091.50 745
6092.24 688
6092.98 646
6093.71 653
6094.45 637
6095.19 628
6095.92 611
6096.66 614
6097.40 570
6098.13 641
6098.87 624
6099.61 585
6100.34 631
6101.08 609
6101.82 582
6102.56 587
6103.29 580
6104.03 589
6104.77 617
6105.50 592
6106.24 584
6106.98 560
6107.72 567
6108.45 586
6109.19 581
6109.93 603
6110.67 631
6111.40 580
6112.14 663
6112.88 638
6113.62 627
6114.35 575
6115.09 632
6115.83 594
6116.57 608
6117.31 596
6118.04 637
6118.78 614
6119.52 709
6120.26 640
6121.00 719
6121.73 780
6122.47 710
6123.21 690
6123.95 650
6124.69 721
6125.43 753
6126.16 776
6126.90 686
6127.64 710
6128.38 631
6129.12 636
6129.86 641
6130.60 707
6131.33 660
6132.07 637
6132.81 606
6133.55 617
6134.29 674
6135.03 684
6135.77 620
6136.51 708
6137.25 661
6137.99 651
6138.73 607
6139.46 630
6140.20 649
6140.94 641
6141.68 679
6142.42 643
6143.16 589
6143.90 662
6144.64 718
6145.38 711
6146.12 681
6146.86 651
6147.60 704
6148.34 606
6149.08 644
6149.82 698
6150.56 774
6151.30 774
6152.04 825
6152.78 724
6153.52 731
6154.26 650
6155.00 780
6155.74 858
6156.48 755
6157.22 836
6157.96 928
6158.70 813
6159.44 783
6160.18 810
6160.92 737
6161.66 860
6162.40 851
6163.15 900
6163.89 912
6164.63 991
6165.37 946
6166.11 929
6166.85 987
6167.59 1008
6168.33 1051
6169.07 1139
6169.81 1186
6170.55 1138
6171.30 1070
6172.04 1076
6172.78 1180
6173.52 1162
6174.26 1022
6175.00 989
6175.74 986
6176.49 980
6177.23 927
6177.97 984
6178.71 1000
6179.45 1032
6180.19 973
6180.94 930
6181.68 1054
6182.42 1067
6183.16 1010
6183.90 1010
6184.65 1036
6185.39 1080
6186.13 1094
6186.87 1161
6187.61 1100
6188.36 1074
6189.10 1041
6189.84 1105
6190.58 1036
6191.33 1102
6192.07 1183
6192.81 1140
6193.55 1152
6194.30 1183
6195.04 1239
6195.78 1285
6196.52 1236
6197.27 1268
6198.01 1341
6198.75 1303
6199.49 1326
6200.24 1383
6200.98 1393
6201.72 1404
6202.47 1307
6203.21 1303
6203.95 1328
6204.70 1594
6205.44 1593
6206.18 1679
6206.93 1945
6207.67 2445
6208.41 3232
6209.16 3719
6209.90 4505
6210.64 4991
6211.39 5411
6212.13 5842
6212.87 5533
6213.62 5156
6214.36 4671
6215.11 4042
6215.85 3600
6216.59 2913
6217.34 2388
6218.08 2035
6218.83 1675
6219.57 1487
6220.31 1340
6221.06 1183
6221.80 1283
6222.55 1200
6223.29 1079
6224.04 1140
6224.78 1151
6225.52 1163
6226.27 1140
6227.01 1170
6227.76 1145
6228.50 1182
6229.25 1105
6229.99 1112
6230.74 925
6231.48 854
6232.23 840
6232.97 807
6233.72 854
6234.46 866
6235.21 814
6235.95 858
6236.70 770
6237.44 777
6238.19 799
6238.93 811
6239.68 872
6240.42 870
6241.17 753
6241.91 802
6242.66 861
6243.40 870
6244.15 855
6244.90 879
6245.64 943
6246.39 924
6247.13 1068
6247.88 1122
6248.62 1058
6249.37 1157
6250.12 1188
6250.86 1218
6251.61 1169
6252.35 1122
6253.10 1078
6253.85 1074
6254.59 1102
6255.34 1008
6256.09 1028
6256.83 932
6257.58 913
6258.32 888
6259.07 930
6259.82 904
6260.56 893
6261.31 837
6262.06 882
6262.80 895
6263.55 918
6264.30 965
6265.04 898
6265.79 1009
6266.54 1028
6267.29 1029
6268.03 971
6268.78 1017
6269.53 989
6270.27 959
6271.02 852
6271.77 871
6272.52 851
6273.26 825
6274.01 849
6274.76 919
6275.50 883
6276.25 930
6277.00 907
6277.75 870
6278.49 898
6279.24 924
6279.99 1000
6280.74 1022
6281.49 968
6282.23 990
6282.98 936
6283.73 921
6284.48 925
6285.23 864
6285.97 810
6286.72 796
6287.47 829
6288.22 786
6288.97 734
6289.71 749
6290.46 763
6291.21 757
6291.96 669
6292.71 674
6293.46 668
6294.21 658
6294.95 707
6295.70 654
6296.45 640
6297.20 576
6297.95 637
6298.70 683
6299.45 666
6300.20 614
6300.94 699
6301.69 686
6302.44 668
6303.19 711
6303.94 791
6304.69 733
6305.44 710
6306.19 731
6306.94 684
6307.69 661
6308.44 724
6309.19 617
6309.94 598
6310.69 630
6311.43 637
6312.18 689
6312.93 661
6313.68 693
6314.43 675
6315.18 684
6315.93 685
6316.68 646
6317.43 639
6318.18 723
6318.93 693
6319.68 652
6320.43 674
6321.18 661
6321.93 637
6322.68 624
6323.43 562
6324.18 593
6324.94 514
6325.69 546
6326.44 550
6327.19 538
6327.94 575
6328.69 603
6329.44 595
6330.19 568
6330.94 498
6331.69 619
6332.44 620
6333.19 585
6333.94 580
6334.69 582
6335.45 518
6336.20 523
6336.95 514
6337.70 555
6338.45 531
6339.20 532
6339.95 565
6340.70 611
6341.46 573
6342.21 566
6342.96 549
6343.71 594
6344.46 566
6345.21 609
6345.96 616
6346.72 544
6347.47 573
6348.22 553
6348.97 547
6349.72 572
6350.48 589
6351.23 598
6351.98 570
6352.73 636
6353.48 567
6354.24 566
6354.99 585
6355.74 685
6356.49 635
6357.24 572
6358.00 512
6358.75 526
6359.50 538
6360.25 481
6361.01 557
6361.76 542
6362.51 525
6363.26 501
6364.02 501
6364.77 507
6365.52 536
6366.28 595
6367.03 592
6367.78 457
6368.53 503
6369.29 451
6370.04 464
6370.79 469
6371.55 444
6372.30 508
6373.05 551
6373.81 489
6374.56 520
6375.31 495
6376.07 476
6376.82 522
6377.57 524
6378.33 491
6379.08 567
6379.83 595
6380.59 546
6381.34 490
6382.10 553
6382.85 539
6383.60 596
6384.36 560
6385.11 479
6385.87 509
6386.62 569
6387.37 527
6388.13 603
6388.88 542
6389.64 503
6390.39 552
6391.14 539
6391.90 482
6392.65 540
6393.41 597
6394.16 555
6394.92 571
6395.67 505
6396.43 572
6397.18 538
6397.94 556
6398.69 537
6399.45 499
6400.20 506
6400.96 477
6401.71 476
6402.47 452
6403.22 469
6403.98 466
6404.73 493
6405.49 452
6406.24 508
6407.00 427
6407.75 469
6408.51 473
6409.26 475
6410.02 473
6410.77 413
6411.53 510
6412.28 453
6413.04 467
6413.80 484
6414.55 445
6415.31 510
6416.06 442
6416.82 450
6417.57 494
6418.33 446
6419.09 510
6419.84 511
6420.60 498
6421.35 426
6422.11 464
6422.87 441
6423.62 485
6424.38 510
6425.14 470
6425.89 459
6426.65 523
6427.40 585
6428.16 485
6428.92 519
6429.67 496
6430.43 472
6431.19 502
6431.94 500
6432.70 496
6433.46 538
6434.22 512
6434.97 534
6435.73 544
6436.49 586
6437.24 607
6438.00 537
6438.76 591
6439.51 602
6440.27 571
6441.03 620
6441.79 545
6442.54 563
6443.30 524
6444.06 605
6444.82 524
6445.57 512
6446.33 516
6447.09 480
6447.85 620
6448.60 562
6449.36 515
6450.12 536
6450.88 568
6451.64 596
6452.39 546
6453.15 569
6453.91 532
6454.67 540
6455.43 586
6456.18 588
6456.94 548
6457.70 534
6458.46 603
6459.22 612
6459.98 556
6460.73 593
6461.49 627
6462.25 620
6463.01 595
6463.77 547
6464.53 573
6465.29 565
6466.04 641
6466.80 678
6467.56 669
6468.32 667
6469.08 638
6469.84 628
6470.60 626
6471.36 634
6472.12 629
6472.87 634
6473.63 646
6474.39 646
6475.15 618
6475.91 582
6476.67 646
6477.43 610
6478.19 648
6478.95 646
6479.71 692
6480.47 675
6481.23 767
6481.99 676
6482.75 744
6483.51 780
6484.27 752
6485.03 696
6485.79 802
6486.55 852
6487.31 866
6488.07 841
6488.83 808
6489.59 815
6490.35 794
6491.11 753
6491.87 779
6492.63 865
6493.39 917
6494.15 948
6494.91 915
6495.67 1002
6496.43 979
6497.19 1094
6497.95 1046
6498.71 888
6499.47 946
6500.23 982
6500.99 936
6501.76 1057
6502.52 1054
6503.28 882
6504.04 942
6504.80 840
6505.56 892
6506.32 1010
6507.08 969
6507.84 1035
6508.61 1041
6509.37 1071
6510.13 1125
6510.89 1186
6511.65 1147
6512.41 1054
6513.17 1157
6513.94 1253
6514.70 1258
6515.46 1175
6516.22 1168
6516.98 1037
6517.74 1120
6518.51 1361
6519.27 1286
6520.03 1311
6520.79 1481
6521.55 1552
6522.32 1738
6523.08 1855
6523.84 2054
6524.60 2221
6525.36 2401
6526.13 2503
6526.89 2535
6527.65 2557
6528.41 2580
6529.18 2483
6529.94 2396
6530.70 2203
6531.46 2043
6532.23 1855
6532.99 1776
6533.75 1807
6534.51 1936
6535.28 2044
6536.04 2235
6536.80 2542
6537.57 2919
6538.33 3190
6539.09 3271
6539.85 3425
6540.62 3196
6541.38 3074
6542.14 2750
6542.91 2260
6543.67 1901
6544.43 1679
6545.20 1426
6545.96 1304
6546.72 1167
6547.49 1122
6548.25 1083
6549.02 970
6549.78 912
6550.54 901
6551.31 1016
6552.07 920
6552.83 850
6553.60 944
6554.36 986
6555.13 1023
6555.89 965
6556.65 1033
6557.42 1076
6558.18 1016
6558.95 925
6559.71 890
6560.47 1009
6561.24 1111
6562.00 1046
6562.77 1075
6563.53 1122
6564.30 1044
6565.06 1243
6565.83 1143
6566.59 1136
6567.36 1112
6568.12 1139
6568.88 1157
6569.65 1124
6570.41 1050
6571.18 1014
6571.94 1013
6572.71 1032
6573.47 1078
6574.24 1053
6575.00 1176
6575.77 1267
6576.53 1221
6577.30 1332
6578.07 1318
6578.83 1342
6579.60 1361
6580.36 1274
6581.13 1381
6581.89 1240
6582.66 1221
6583.42 1262
6584.19 1174
6584.96 1124
6585.72 1306
6586.49 1165
6587.25 997
6588.02 1084
6588.78 1211
6589.55 1145
6590.32 1205
6591.08 1126
6591.85 1221
6592.61 1322
6593.38 1301
6594.15 1501
6594.91 1567
6595.68 1654
6596.45 1787
6597.21 1839
6597.98 1783
6598.75 1769
6599.51 1621
6600.28 1563
6601.05 1380
6601.81 1316
6602.58 1163
6603.35 1048
6604.11 1075
6604.88 1052
6605.65 983
6606.41 961
6607.18 937
6607.95 983
6608.71 949
6609.48 959
6610.25 913
6611.02 916
6611.78 860
6612.55 802
6613.32 914
6614.09 902
6614.85 908
6615.62 967
6616.39 867
6617.16 790
6617.92 810
6618.69 841
6619.46 834
6620.23 813
6620.99 783
6621.76 850
6622.53 886
6623.30 820
6624.07 773
6624.83 826
6625.60 850
6626.37 885
6627.14 866
6627.91 902
6628.67 821
6629.44 778
6630.21 860
6630.98 817
6631.75 762
6632.52 825
6633.29 892
6634.05 898
6634.82 958
6635.59 1044
6636.36 1146
6637.13 1189
6637.90 1143
6638.67 1106
6639.43 1085
6640.20 1072
6640.97 1079
6641.74 945
6642.51 767
6643.28 777
6644.05 830
6644.82 818
6645.59 763
6646.36 697
6647.13 785
6647.90 820
6648.66 743
6649.43 768
6650.20 775
6650.97 779
6651.74 802
6652.51 813
6653.28 748
6654.05 787
6654.82 762
6655.59 852
6656.36 809
6657.13 834
6657.90 813
6658.67 764
6659.44 867
6660.21 819
6660.98 712
6661.75 742
6662.52 792
6663.29 793
6664.06 774
6664.83 870
6665.60 932
6666.37 976
6667.14 993
6667.91 1087
6668.69 1066
6669.46 974
6670.23 928
6671.00 809
6671.77 804
6672.54 841
6673.31 922
6674.08 825
6674.85 813
6675.62 677
6676.39 723
6677.16 637
6677.94 670
6678.71 673
6679.48 731
6680.25 723
6681.02 673
6681.79 653
6682.56 613
6683.33 663
6684.11 715
6684.88 734
6685.65 712
6686.42 710
6687.19 740
6687.96 795
6688.74 695
6689.51 725
6690.28 762
6691.05 757
6691.82 654
6692.60 728
6693.37 659
6694.14 654
6694.91 588
6695.68 505
6696.46 626
6697.23 617
6698.00 585
6698.77 689
6699.55 600
6700.32 632
6701.09 698
6701.86 668
6702.64 622
6703.41 669
6704.18 688
6704.95 603
6705.73 672
6706.50 598
6707.27 559
6708.04 534
6708.82 606
6709.59 585
6710.36 603
6711.14 562
6711.91 508
6712.68 540
6713.46 597
6714.23 560
6715.00 553
6715.78 633
6716.55 576
6717.32 549
6718.10 552
6718.87 558
6719.64 562
6720.42 557
6721.19 605
6721.96 489
6722.74 542
6723.51 531
6724.28 570
6725.06 614
6725.83 609
6726.61 578
6727.38 534
6728.15 588
6728.93 592
6729.70 589
6730.48 521
6731.25 535
6732.02 537
6732.80 524
6733.57 561
6734.35 605
6735.12 568
6735.90 510
6736.67 476
6737.45 574
6738.22 554
6738.99 540
6739.77 591
6740.54 546
6741.32 548
6742.09 539
6742.87 548
6743.64 568
6744.42 541
6745.19 556
6745.97 569
6746.74 547
6747.52 527
6748.29 490
6749.07 531
6749.84 610
6750.62 537
6751.40 491
6752.17 574
6752.95 664
6753.72 605
6754.50 593
6755.27 671
6756.05 599
6756.82 652
6757.60 619
6758.38 579
6759.15 550
6759.93 595
6760.70 541
6761.48 544
6762.25 556
6763.03 442
6763.81 466
6764.58 444
6765.36 474
6766.14 507
6766.91 533
6767.69 495
6768.46 548
6769.24 517
6770.02 582
6770.79 555
6771.57 490
6772.35 541
6773.12 487
6773.90 531
6774.68 484
6775.45 536
6776.23 470
6777.01 455
6777.78 487
6778.56 470
6779.34 453
6780.11 482
6780.89 502
6781.67 531
6782.45 492
6783.22 533
6784.00 442
6784.78 475
6785.56 501
6786.33 509
6787.11 545
6787.89 500
6788.66 511
6789.44 439
6790.22 406
6791.00 465
6791.78 501
6792.55 518
6793.33 437
6794.11 478
6794.89 486
6795.66 459
6796.44 441
6797.22 435
6798.00 444
6798.78 448
6799.55 485
6800.33 501
6801.11 464
6801.89 430
6802.67 412
6803.45 462
6804.22 463
6805.00 460
6805.78 463
6806.56 439
6807.34 465
6808.12 488
6808.90 494
6809.67 467
6810.45 484
6811.23 463
6812.01 497
6812.79 484
6813.57 492
6814.35 475
6815.13 435
6815.91 500
6816.68 489
6817.46 452
6818.24 451
6819.02 448
6819.80 475
6820.58 424
6821.36 428
6822.14 444
6822.92 465
6823.70 455
6824.48 509
6825.26 502
6826.04 518
6826.82 538
6827.60 455
6828.38 415
6829.16 400
6829.94 456
6830.72 483
6831.50 470
6832.28 485
6833.06 457
6833.84 440
6834.62 464
6835.40 486
6836.18 491
6836.96 483
6837.74 453
6838.52 526
6839.30 457
6840.08 473
6840.86 479
6841.64 508
6842.42 480
6843.20 485
6843.98 536
6844.76 458
6845.54 433
6846.32 553
6847.10 500
6847.89 498
6848.67 493
6849.45 540
6850.23 648
6851.01 748
6851.79 808
6852.57 880
6853.35 995
6854.13 944
6854.92 893
6855.70 937
6856.48 868
6857.26 834
6858.04 757
6858.82 603
6859.60 609
6860.39 539
6861.17 559
6861.95 524
6862.73 517
6863.51 544
6864.29 589
6865.08 532
6865.86 524
6866.64 526
6867.42 536
6868.20 593
6868.99 615
6869.77 558
6870.55 542
6871.33 651
6872.12 613
6872.90 554
6873.68 539
6874.46 560
6875.24 500
6876.03 566
6876.81 606
6877.59 632
6878.38 567
6879.16 490
6879.94 548
6880.72 575
6881.51 609
6882.29 598
6883.07 580
6883.85 632
6884.64 630
6885.42 653
6886.20 740
6886.99 757
6887.77 755
6888.55 786
6889.34 951
6890.12 976
6890.90 899
6891.69 1020
6892.47 915
6893.25 812
6894.04 720
6894.82 773
6895.60 732
6896.39 701
6897.17 712
6897.96 676
6898.74 696
6899.52 660
6900.31 671
6901.09 706
6901.88 706
6902.66 687
6903.44 658
6904.23 659
6905.01 620
6905.80 619
6906.58 706
6907.36 629
6908.15 729
6908.93 684
6909.72 702
6910.50 648
6911.29 646
6912.07 643
6912.86 554
6913.64 605
6914.42 697
6915.21 653
6915.99 610
6916.78 612
6917.56 647
6918.35 626
6919.13 674
6919.92 673
6920.70 687
6921.49 639
6922.27 633
6923.06 687
6923.84 675
6924.63 680
6925.42 751
6926.20 711
6926.99 718
6927.77 705
6928.56 706
6929.34 664
6930.13 616
6930.91 636
6931.70 666
6932.48 648
6933.27 688
6934.06 648
6934.84 739
6935.63 700
6936.41 724
6937.20 826
6937.99 692
6938.77 707
6939.56 723
6940.34 758
6941.13 891
6941.92 797
6942.70 808
6943.49 943
6944.28 956
6945.06 1045
6945.85 1061
6946.64 1162
6947.42 1127
6948.21 1044
6949.00 1045
6949.78 1069
6950.57 1056
6951.36 1061
6952.14 978
6952.93 991
6953.72 1024
6954.50 933
6955.29 921
6956.08 948
6956.86 960
6957.65 906
6958.44 1036
6959.23 1016
6960.01 1069
6960.80 984
6961.59 969
6962.38 948
6963.16 978
6963.95 937
6964.74 929
6965.53 990
6966.31 1004
6967.10 1071
6967.89 1101
6968.68 1069
6969.46 1004
6970.25 1078
6971.04 1164
6971.83 1302
6972.62 1490
6973.40 1389
6974.19 1399
6974.98 1406
6975.77 1434
6976.56 1425
6977.34 1359
6978.13 1413
6978.92 1412
6979.71 1388
6980.50 1416
6981.29 1445
6982.08 1593
6982.86 1707
6983.65 2021
6984.44 2407
6985.23 2866
6986.02 3458
6986.81 4103
6987.60 4605
6988.39 5000
6989.17 4937
6989.96 4927
6990.75 4478
6991.54 4060
6992.33 3486
6993.12 2892
6993.91 2421
6994.70 1978
6995.49 1709
6996.28 1617
6997.07 1322
6997.86 1358
6998.64 1397
6999.43 1426
7000.22 1454
7001.01 1672
7001.80 1789
7002.59 1802
7003.38 1798
7004.17 1661
7004.96 1613
7005.75 1553
7006.54 1322
7007.33 1227
7008.12 1086
7008.91 1000
7009.70 923
7010.49 901
7011.28 845
7012.07 820
7012.86 811
7013.65 887
7014.44 895
7015.23 968
7016.02 964
7016.81 984
7017.61 922
7018.40 927
7019.19 964
7019.98 886
7020.77 874
7021.56 891
7022.35 875
7023.14 939
7023.93 1002
7024.72 958
7025.51 1002
7026.30 977
7027.10 882
7027.89 1074
7028.68 1119
7029.47 997
7030.26 950
7031.05 950
7031.84 850
7032.63 907
7033.43 764
7034.22 745
7035.01 757
7035.80 809
7036.59 786
7037.38 827
7038.18 877
7038.97 850
7039.76 880
7040.55 849
7041.34 855
7042.13 834
7042.93 909
7043.72 865
7044.51 909
7045.30 909
7046.09 977
7046.89 881
7047.68 808
7048.47 796
7049.26 806
7050.06 818
7050.85 897
7051.64 896
7052.43 946
7053.23 997
7054.02 925
7054.81 966
7055.60 968
7056.40 899
7057.19 851
7057.98 863
7058.77 739
7059.57 755
7060.36 833
7061.15 826
7061.95 836
7062.74 921
7063.53 883
7064.33 859
7065.12 811
7065.91 820
7066.71 863
7067.50 813
7068.29 801
7069.09 798
7069.88 815
7070.67 756
7071.47 761
7072.26 798
7073.05 793
7073.85 823
7074.64 829
7075.44 832
7076.23 734
7077.02 785
7077.82 811
7078.61 763
7079.41 769
7080.20 797
7080.99 743
7081.79 684
7082.58 723
7083.38 727
7084.17 773
7084.96 789
7085.76 828
7086.55 908
7087.35 949
7088.14 1097
7088.94 1278
7089.73 1318
7090.53 1435
7091.32 1506
7092.12 1509
7092.91 1446
7093.71 1319
7094.50 1078
7095.29 940
7096.09 826
7096.88 848
7097.68 745
7098.48 696
7099.27 668
7100.07 663
7100.86 586
7101.66 659
7102.45 624
7103.25 632
7104.04 652
7104.84 684
7105.63 632
7106.43 625
7107.22 583
7108.02 547
7108.82 676
7109.61 631
7110.41 539
7111.20 486
7112.00 439
7112.79 524
7113.59 542
7114.39 534
7115.18 535
7115.98 548
7116.77 503
7117.57 497
7118.37 535
7119.16 580
7119.96 569
7120.76 557
7121.55 543
7122.35 589
7123.15 535
7123.94 546
7124.74 596
7125.53 591
7126.33 600
7127.13 610
7127.93 571
7128.72 557
7129.52 597
7130.32 578
7131.11 536
7131.91 490
7132.71 520
7133.50 523
7134.30 616
7135.10 580
7135.90 549
7136.69 576
7137.49 542
7138.29 525
7139.08 568
7139.88 510
7140.68 509
7141.48 482
7142.27 484
7143.07 498
7143.87 536
7144.67 500
7145.46 514
7146.26 536
7147.06 522
7147.86 485
7148.66 473
7149.45 458
7150.25 470
7151.05 495
7151.85 533
7152.65 528
7153.44 500
7154.24 474
7155.04 493
7155.84 456
7156.64 500
7157.44 501
7158.23 530
7159.03 470
7159.83 511
7160.63 454
7161.43 463
7162.23 420
7163.03 438
7163.83 447
7164.62 498
7165.42 412
7166.22 417
7167.02 452
7167.82 461
7168.62 424
7169.42 414
7170.22 400
7171.02 406
7171.82 420
7172.61 400
7173.41 476
7174.21 450
7175.01 394
7175.81 408
7176.61 348
7177.41 358
7178.21 324
7179.01 363
7179.81 400
7180.61 409
7181.41 456
7182.21 412
7183.01 372
7183.81 396
7184.61 442
7185.41 438
7186.21 414
7187.01 402
7187.81 381
7188.61 381
7189.41 403
7190.21 361
7191.01 340
7191.81 361
7192.61 371
7193.41 388
7194.21 364
7195.01 394
7195.81 369
7196.61 371
7197.41 412
7198.21 370
7199.01 329
7199.82 361
7200.62 386
7201.42 389
7202.22 349
7203.02 388
7203.82 381
7204.62 349
7205.42 362
7206.22 308
7207.02 328
7207.83 364
7208.63 326
7209.43 329
7210.23 317
7211.03 301
7211.83 382
7212.63 394
7213.44 353
7214.24 347
7215.04 342
7215.84 390
7216.64 339
7217.44 386
7218.25 370
7219.05 367
7219.85 358
7220.65 329
7221.45 332
7222.26 305
7223.06 379
7223.86 311
7224.66 350
7225.46 398
7226.27 317
7227.07 377
7227.87 396
7228.67 385
7229.48 340
7230.28 337
7231.08 342
7231.88 377
7232.69 315
7233.49 328
7234.29 320
7235.09 336
7235.90 303
7236.70 354
7237.50 366
7238.30 332
7239.11 398
7239.91 387
7240.71 380
7241.52 380
7242.32 352
7243.12 340
7243.93 393
7244.73 366
7245.53 374
7246.34 325
7247.14 347
7247.94 334
7248.75 357
7249.55 358
7250.35 431
7251.16 413
7251.96 316
7252.76 363
7253.57 328
7254.37 318
7255.18 332
7255.98 319
7256.78 440
7257.59 394
7258.39 381
7259.20 380
7260.00 416
7260.80 409
7261.61 417
7262.41 393
7263.22 424
7264.02 474
7264.83 467
7265.63 407
7266.43 432
7267.24 488
7268.04 430
7268.85 451
7269.65 375
7270.46 431
7271.26 421
7272.07 415
7272.87 429
7273.68 394
7274.48 404
7275.29 488
7276.09 451
7276.90 429
7277.70 481
7278.51 485
7279.31 504
7280.12 439
7280.92 417
7281.73 433
7282.53 500
7283.34 543
7284.14 609
7284.95 699
7285.76 756
7286.56 814
7287.37 770
7288.17 867
7288.98 807
7289.78 738
7290.59 737
7291.40 659
7292.20 502
7293.01 542
7293.81 476
7294.62 498
7295.43 436
7296.23 488
7297.04 461
7297.84 442
7298.65 389
7299.46 428
7300.26 419
7301.07 443
7301.88 415
7302.68 465
7303.49 475
7304.30 400
7305.10 419
7305.91 419
7306.72 413
7307.52 480
7308.33 539
7309.14 498
7309.94 475
7310.75 456
7311.56 548
7312.36 580
7313.17 581
7313.98 627
7314.79 657
7315.59 585
7316.40 551
7317.21 550
7318.01 551
7318.82 571
7319.63 659
7320.44 751
7321.24 785
7322.05 736
7322.86 793
7323.67 887
7324.47 813
7325.28 753
7326.09 775
7326.90 727
7327.71 734
7328.51 649
7329.32 618
7330.13 513
7330.94 502
7331.75 444
7332.55 423
7333.36 485
7334.17 416
7334.98 428
7335.79 504
7336.60 499
7337.40 455
7338.21 484
7339.02 462
7339.83 479
7340.64 445
7341.45 429
7342.26 438
7343.06 502
7343.87 446
7344.68 465
7345.49 433
7346.30 408
7347.11 418
7347.92 460
7348.73 458
7349.54 388
7350.34 389
7351.15 392
7351.96 441
7352.77 397
7353.58 396
7354.39 407
7355.20 461
7356.01 485
7356.82 425
7357.63 441
7358.44 434
7359.25 472
7360.06 489
7360.87 421
7361.68 411
7362.49 434
7363.30 471
7364.11 428
7364.92 452
7365.73 445
7366.54 465
7367.35 405
7368.16 433
7368.97 459
7369.78 472
7370.59 453
7371.40 471
7372.21 384
7373.02 444
7373.83 468
7374.64 446
7375.45 404
7376.26 483
7377.07 483
7377.88 449
7378.69 443
7379.50 474
7380.31 554
7381.12 560
7381.94 574
7382.75 629
7383.56 634
7384.37 658
7385.18 655
7385.99 618
7386.80 530
7387.61 574
7388.42 487
7389.23 488
7390.05 491
7390.86 437
7391.67 352
7392.48 376
7393.29 397
7394.10 381
7394.92 418
7395.73 423
7396.54 453
7397.35 381
7398.16 382
7398.97 446
7399.79 507
7400.60 481
7401.41 495
7402.22 593
7403.03 620
7403.85 569
7404.66 515
7405.47 502
7406.28 445
7407.09 530
7407.91 423
7408.72 477
7409.53 467
7410.34 404
7411.16 408
7411.97 427
7412.78 396
7413.59 393
7414.41 417
7415.22 406
7416.03 371
7416.84 341
7417.66 351
7418.47 401
7419.28 347
7420.10 350
7420.91 371
7421.72 370
7422.54 334
7423.35 354
7424.16 374
7424.97 392
7425.79 347
7426.60 311
7427.41 330
7428.23 372
7429.04 365
7429.86 365
7430.67 361
7431.48 350
7432.30 331
7433.11 319
7433.92 305
7434.74 337
7435.55 326
7436.36 333
7437.18 313
7437.99 336
7438.81 324
7439.62 361
7440.43 362
7441.25 387
7442.06 345
7442.88 324
7443.69 317
7444.51 292
7445.32 325
7446.13 330
7446.95 371
7447.76 302
7448.58 373
7449.39 321
7450.21 315
7451.02 344
7451.84 354
7452.65 334
7453.47 329
7454.28 374
7455.10 379
7455.91 361
7456.73 323
7457.54 309
7458.36 339
7459.17 317
7459.99 349
7460.80 363
7461.62 325
7462.43 297
7463.25 312
7464.06 278
7464.88 314
7465.69 317
7466.51 301
7467.32 312
7468.14 297
7468.96 319
7469.77 334
7470.59 369
7471.40 365
7472.22 346
7473.03 304
7473.85 332
7474.67 343
7475.48 334
7476.30 359
7477.11 308
7477.93 297
7478.75 397
7479.56 314
7480.38 300
7481.20 333
7482.01 332
7482.83 270
7483.65 364
7484.46 368
7485.28 336
7486.09 324
7486.91 303
7487.73 324
7488.54 296
7489.36 307
7490.18 302
7491.00 278
7491.81 323
7492.63 283
7493.45 300
7494.26 337
7495.08 310
7495.90 312
7496.71 334
7497.53 274
7498.35 262
7499.17 272
7499.98 289
7500.80 310
7501.62 278
7502.44 304
7503.25 261
7504.07 284
7504.89 261
7505.71 220
7506.52 306
7507.34 253
7508.16 272
7508.98 239
7509.80 273
7510.61 297
7511.43 238
7512.25 286
7513.07 289
7513.89 297
7514.70 256
7515.52 270
7516.34 220
7517.16 259
7517.98 280
7518.79 232
7519.61 237
7520.43 279
7521.25 263
7522.07 275
7522.89 301
7523.71 293
7524.52 277
7525.34 286
7526.16 300
7526.98 303
7527.80 291
7528.62 293
7529.44 273
7530.26 287
7531.08 309
7531.89 289
7532.71 320
7533.53 282
7534.35 303
7535.17 365
7535.99 298
7536.81 267
7537.63 272
7538.45 243
7539.27 267
7540.09 286
7540.91 305
7541.73 269
7542.55 301
7543.37 275
7544.19 245
7545.01 254
7545.83 302
7546.65 304
7547.47 330
7548.29 322
7549.11 293
7549.93 248
7550.75 265
7551.57 260
7552.39 258
7553.21 294
7554.03 310
7554.85 257
7555.67 313
7556.49 275
7557.31 301
7558.13 334
7558.95 282
7559.77 236
7560.59 255
7561.41 245
7562.23 269
7563.05 326
7563.87 340
7564.69 310
7565.52 296
7566.34 252
7567.16 310
7567.98 328
7568.80 310
7569.62 285
7570.44 281
7571.26 338
7572.08 280
7572.91 278
7573.73 257
7574.55 212
7575.37 273
7576.19 281
7577.01 261
7577.83 273
7578.66 282
7579.48 284
7580.30 264
7581.12 266
7581.94 298
7582.77 268
7583.59 273
7584.41 282
7585.23 251
7586.05 236
7586.88 281
7587.70 277
7588.52 296
7589.34 234
7590.16 265
7590.99 302
7591.81 331
7592.63 289
7593.45 292
7594.28 328
7595.10 278
7595.92 287
7596.74 234
7597.57 276
7598.39 268
7599.21 261
7600.03 237
7600.86 288
7601.68 270
7602.50 294
7603.33 318
7604.15 301
7604.97 371
7605.80 309
7606.62 289
7607.44 263
7608.26 267
7609.09 297
7609.91 252
7610.73 261
7611.56 312
7612.38 260
7613.21 273
7614.03 291
7614.85 312
7615.68 339
7616.50 298
7617.32 255
7618.15 343
7618.97 335
7619.80 325
7620.62 368
7621.44 346
7622.27 341
7623.09 310
7623.92 259
7624.74 246
7625.56 285
7626.39 304
7627.21 340
7628.04 276
7628.86 304
7629.68 265
7630.51 330
7631.33 283
7632.16 325
7632.98 340
7633.81 328
7634.63 380
7635.46 344
7636.28 365
7637.11 368
7637.93 296
7638.76 277
7639.58 335
7640.41 314
7641.23 266
7642.06 272
7642.88 255
7643.71 254
7644.53 296
7645.36 295
7646.18 255
7647.01 281
7647.83 259
7648.66 266
7649.48 266
7650.31 265
7651.14 251
7651.96 265
7652.79 268
7653.61 255
7654.44 263
7655.26 276
7656.09 237
7656.92 330
7657.74 301
7658.57 244
7659.39 230
7660.22 263
7661.05 233
7661.87 286
7662.70 268
7663.52 272
7664.35 292
7665.18 281
7666.00 250
7666.83 255
7667.66 297
7668.48 280
7669.31 256
7670.14 237
7670.96 289
7671.79 291
7672.62 268
7673.44 262
7674.27 280
7675.10 258
7675.92 275
7676.75 226
7677.58 273
7678.40 235
7679.23 234
7680.06 266
7680.89 222
7681.71 228
7682.54 226
7683.37 241
7684.19 269
7685.02 268
7685.85 260
7686.68 271
7687.50 330
7688.33 315
7689.16 272
7689.99 264
7690.81 256
7691.64 232
7692.47 234
7693.30 244
7694.13 292
7694.95 299
7695.78 306
7696.61 225
7697.44 265
7698.27 267
7699.09 289
7699.92 268
7700.75 221
7701.58 240
7702.41 246
7703.24 268
7704.06 249
7704.89 231
7705.72 221
7706.55 247
7707.38 294
7708.21 275
7709.04 276
7709.86 239
7710.69 224
7711.52 203
7712.35 230
7713.18 212
7714.01 232
7714.84 284
7715.67 288
7716.50 240
7717.32 270
7718.15 298
7718.98 283
7719.81 279
7720.64 294
7721.47 294
7722.30 306
7723.13 293
7723.96 243
7724.79 238
7725.62 230
7726.45 248
7727.28 271
7728.11 279
7728.94 311
7729.77 299
7730.60 309
7731.43 303
7732.26 253
7733.09 285
7733.92 255
7734.75 283
7735.58 313
7736.41 317
7737.24 329
7738.07 316
7738.90 274
7739.73 283
7740.56 319
7741.39 311
7742.22 340
7743.05 279
7743.88 310
7744.71 311
7745.54 270
7746.37 311
7747.20 415
7748.03 474
7748.87 574
7749.70 561
7750.53 676
7751.36 644
7752.19 580
7753.02 583
7753.85 555
7754.68 495
7755.51 404
7756.34 388
7757.18 362
7758.01 329
7758.84 333
7759.67 291
7760.50 260
7761.33 313
7762.16 303
7763.00 256
7763.83 306
7764.66 294
7765.49 251
7766.32 289
7767.16 304
7767.99 307
7768.82 261
7769.65 226
7770.48 275
7771.31 232
7772.15 250
7772.98 256
7773.81 252
7774.64 222
7775.48 280
7776.31 234
7777.14 259
7777.97 278
7778.81 253
7779.64 276
7780.47 279
7781.30 330
7782.14 320
7782.97 347
7783.80 366
7784.63 274
7785.47 331
7786.30 315
7787.13 237
7787.97 313
7788.80 341
7789.63 316
7790.46 252
7791.30 257
7792.13 360
7792.96 359
7793.80 298
7794.63 280
7795.46 335
7796.30 301
7797.13 295
7797.96 306
7798.80 272
7799.63 286
7800.46 304
7801.30 278
7802.13 305
7802.97 322
7803.80 298
7804.63 289
7805.47 348
7806.30 336
7807.13 328
7807.97 311
7808.80 327
7809.64 313
7810.47 307
7811.31 338
7812.14 313
7812.97 254
7813.81 257
7814.64 315
7815.48 363
7816.31 281
7817.15 248
7817.98 315
7818.82 277
7819.65 271
7820.48 311
7821.32 337
7822.15 325
7822.99 308
7823.82 312
7824.66 316
7825.49 241
7826.33 275
7827.16 300
7828.00 383
7828.83 373
7829.67 326
7830.50 352
7831.34 337
7832.17 331
7833.01 336
7833.85 295
7834.68 330
7835.52 334
7836.35 297
7837.19 322
7838.02 294
7838.86 321
7839.69 311
7840.53 332
7841.37 350
7842.20 298
7843.04 326
7843.87 315
7844.71 272
7845.55 334
7846.38 305
7847.22 313
7848.05 336
7848.89 313
7849.73 339
7850.56 328
7851.40 307
7852.24 266
7853.07 270
7853.91 297
7854.74 293
7855.58 297
7856.42 297
7857.25 276
7858.09 294
7858.93 274
7859.76 284
7860.60 285
7861.44 308
7862.28 299
7863.11 286
7863.95 285
7864.79 336
7865.62 295
7866.46 304
7867.30 337
7868.14 300
7868.97 272
7869.81 280
7870.65 305
7871.48 357
7872.32 316
7873.16 323
7874.00 283
7874.83 236
7875.67 295
7876.51 298
7877.35 331
7878.19 309
7879.02 316
7879.86 309
7880.70 305
7881.54 270
7882.37 274
7883.21 294
7884.05 300
7884.89 304
7885.73 280
7886.57 260
7887.40 325
7888.24 304
7889.08 315
7889.92 275
7890.76 234
7891.60 253
7892.43 329
7893.27 311
7894.11 326
7894.95 282
7895.79 283
7896.63 277
7897.47 260
7898.30 304
7899.14 285
7899.98 280
7900.82 293
7901.66 279
7902.50 283
7903.34 314
7904.18 295
7905.02 278
7905.86 280
7906.70 368
7907.54 322
7908.37 321
7909.21 314
7910.05 252
7910.89 246
7911.73 273
7912.57 242
7913.41 280
7914.25 246
7915.09 263
7915.93 257
7916.77 317
7917.61 334
7918.45 344
7919.29 361
7920.13 412
7920.97 398
7921.81 425
7922.65 358
7923.49 366
7924.33 359
7925.17 314
7926.01 262
7926.85 275
7927.69 283
7928.53 285
7929.37 233
7930.21 226
7931.05 254
7931.90 249
7932.74 282
7933.58 296
7934.42 301
7935.26 260
7936.10 284
7936.94 263
7937.78 283
7938.62 251
7939.46 225
7940.30 272
7941.14 233
7941.99 193
7942.83 260
7943.67 233
7944.51 224
7945.35 236
7946.19 236
7947.03 248
7947.88 275
7948.72 262
7949.56 303
7950.40 295
7951.24 236
7952.08 252
7952.93 279
7953.77 263
7954.61 262
7955.45 261
7956.29 231
7957.13 261
7957.98 260
7958.82 245
7959.66 232
7960.50 230
7961.35 256
7962.19 287
7963.03 259
7963.87 245
7964.71 291
7965.56 257
7966.40 254
7967.24 275
7968.08 241
7968.93 223
7969.77 285
7970.61 315
7971.45 309
7972.30 274
7973.14 266
7973.98 249
7974.83 261
7975.67 201
7976.51 231
7977.36 240
7978.20 223
7979.04 272
7979.88 253
7980.73 273
7981.57 309
7982.41 271
7983.26 279
7984.10 272
7984.94 239
7985.79 263
7986.63 293
7987.47 285
7988.32 241
7989.16 247
7990.01 264
7990.85 244
7991.69 247
7992.54 243
7993.38 285
7994.23 221
7995.07 201
7995.91 265
7996.76 298
7997.60 266
7998.45 252
7999.29 253
8000.13 219
8000.98 267
8001.82 221
8002.67 270
8003.51 264
8004.36 288
8005.20 225
8006.04 247
8006.89 291
8007.73 269
8008.58 301
8009.42 273
8010.27 298
8011.11 292
8011.96 239
8012.80 250
8013.65 271
8014.49 260
8015.34 217
8016.18 270
8017.03 238
8017.87 223
8018.72 221
8019.56 223
8020.41 175
8021.25 208
8022.10 227
8022.95 219
8023.79 219
8024.64 206
8025.48 241
8026.33 242
8027.17 221
8028.02 262
8028.86 230
8029.71 209
8030.56 196
8031.40 188
8032.25 196
8033.09 192
8033.94 187
8034.79 181
8035.63 197
8036.48 170
8037.32 193
8038.17 241
8039.02 237
8039.86 217
8040.71 250
8041.56 281
8042.40 207
8043.25 182
8044.10 250
8044.94 216
8045.79 218
8046.64 221
8047.48 187
8048.33 195
8049.18 185
8050.02 226
8050.87 235
8051.72 212
8052.56 208
8053.41 242
8054.26 221
8055.11 190
8055.95 196
8056.80 220
8057.65 202
8058.49 233
8059.34 189
8060.19 189
8061.04 181
8061.88 202
8062.73 205
8063.58 210
8064.43 221
8065.27 189
8066.12 246
8066.97 206
8067.82 215
8068.67 196
8069.51 205
8070.36 189
8071.21 237
8072.06 194
8072.91 195
8073.75 214
8074.60 203
8075.45 184
8076.30 188
8077.15 237
8078.00 177
8078.84 196
8079.69 216
8080.54 185
8081.39 179
8082.24 205
8083.09 196
8083.94 201
8084.78 228
8085.63 212
8086.48 223
8087.33 214
8088.18 216
8089.03 218
8089.88 201
8090.73 202
8091.58 183
8092.42 224
8093.27 212
8094.12 235
8094.97 250
8095.82 205
8096.67 181
8097.52 215
8098.37 226
8099.22 227
8100.07 253
8100.92 239
8101.77 195
8102.62 180
8103.47 225
8104.32 243
8105.17 207
8106.02 214
8106.87 208
8107.72 239
8108.57 231
8109.42 224
8110.27 167
8111.12 162
8111.97 176
8112.82 169
8113.67 198
8114.52 182
8115.37 189
8116.22 191
8117.07 198
8117.92 186
8118.77 240
8119.62 212
8120.47 169
8121.32 203
8122.17 228
8123.02 260
8123.87 224
8124.72 223
8125.57 247
8126.43 261
8127.28 258
8128.13 184
8128.98 213
8129.83 170
8130.68 187
8131.53 221
8132.38 220
8133.23 193
8134.09 156
8134.94 217
8135.79 243
8136.64 251
8137.49 243
8138.34 203
8139.19 215
8140.05 195
8140.90 227
8141.75 220
8142.60 176
8143.45 219
8144.30 200
8145.16 228
8146.01 276
8146.86 208
8147.71 258
8148.56 212
8149.42 256
8150.27 247
8151.12 217
8151.97 196
8152.83 214
8153.68 183
8154.53 201
8155.38 188
8156.24 227
8157.09 214
8157.94 243
8158.79 220
8159.65 202
8160.50 188
8161.35 247
8162.20 208
8163.06 199
8163.91 192
8164.76 191
8165.62 218
8166.47 216
8167.32 220
8168.17 182
8169.03 218
8169.88 216
8170.73 194
8171.59 162
8172.44 190
8173.29 205
8174.15 185
8175.00 163
8175.85 161
8176.71 181
8177.56 200
8178.42 227
8179.27 203
8180.12 240
8180.98 190
8181.83 212
8182.68 204
8183.54 163
8184.39 168
8185.25 208
8186.10 199
8186.95 210
8187.81 183
8188.66 178
8189.52 192
8190.37 192
8191.22 193
8192.08 177
8192.93 109
8193.79 164
8194.64 187
8195.50 184
8196.35 195
8197.21 159
8198.06 216
8198.92 185
8199.77 190
8200.63 174
8201.48 203
8202.33 190
8203.19 164
8204.04 187
8204.90 223
8205.75 216
8206.61 196
8207.47 201
8208.32 201
8209.18 217
8210.03 191
8210.89 173
8211.74 227
8212.60 188
8213.45 175
8214.31 190
8215.16 180
8216.02 218
8216.87 211
8217.73 165
8218.59 180
8219.44 197
8220.30 225
8221.15 218
8222.01 223
8222.87 214
8223.72 174
8224.58 200
8225.43 181
8226.29 243
8227.15 247
8228.00 163
8228.86 188
8229.71 198
8230.57 206
8231.43 204
8232.28 196
8233.14 208
8234.00 183
8234.85 162
8235.71 186
8236.57 203
8237.42 195
8238.28 178
8239.14 208
8239.99 234
8240.85 202
8241.71 199
8242.56 204
8243.42 146
8244.28 191
8245.14 196
8245.99 232
8246.85 212
8247.71 225
8248.56 184
8249.42 218
8250.28 187
8251.14 191
8251.99 173
8252.85 147
8253.71 236
8254.57 197
8255.42 213
8256.28 225
8257.14 198
8258.00 150
8258.86 181
8259.71 199
8260.57 176
8261.43 217
8262.29 180
8263.15 165
8264.00 189
8264.86 186
8265.72 190
8266.58 203
8267.44 183
8268.29 174
8269.15 207
8270.01 182
8270.87 200
8271.73 198
8272.59 221
8273.45 172
8274.30 187
8275.16 197
8276.02 191
8276.88 206
8277.74 190
8278.60 191
8279.46 207
8280.32 174
8281.18 195
8282.03 192
8282.89 183
8283.75 203
8284.61 244
8285.47 223
8286.33 226
8287.19 203
8288.05 235
8288.91 198
8289.77 184
8290.63 195
8291.49 223
8292.35 226
8293.21 229
8294.07 220
8294.93 199
8295.78 207
8296.64 206
8297.50 195
8298.36 178
8299.22 208
8300.08 240
8300.94 235
8301.80 249
8302.66 230
8303.52 187
8304.38 212
8305.25 205
8306.11 212
8306.97 190
8307.83 174
8308.69 196
8309.55 188
8310.41 209
8311.27 175
8312.13 200
8312.99 186
8313.85 225
8314.71 213
8315.57 212
8316.43 185
8317.29 218
8318.15 242
8319.02 227
8319.88 233
8320.74 182
8321.60 204
8322.46 203
8323.32 238
8324.18 225
8325.04 202
8325.90 223
8326.77 218
8327.63 191
8328.49 218
8329.35 201
8330.21 216
8331.07 251
8331.93 197
8332.80 200
8333.66 226
8334.52 228
8335.38 218
8336.24 208
8337.11 212
8337.97 192
8338.83 244
8339.69 208
8340.55 182
8341.42 197
8342.28 223
8343.14 225
8344.00 199
8344.86 225
8345.73 248
8346.59 242
8347.45 229
8348.31 168
8349.18 163
8350.04 206
8350.90 200
8351.76 224
8352.63 244
8353.49 246
8354.35 230
8355.22 227
8356.08 225
8356.94 280
8357.80 270
8358.67 271
8359.53 242
8360.39 270
8361.26 236
8362.12 248
8362.98 230
8363.85 250
8364.71 207
8365.57 226
8366.44 229
8367.30 228
8368.16 255
8369.03 255
8369.89 251
8370.75 295
8371.62 235
8372.48 193
8373.35 263
8374.21 174
8375.07 199
8375.94 225
8376.80 197
8377.67 260
8378.53 245
8379.39 251
8380.26 287
8381.12 238
8381.99 254
8382.85 270
8383.71 268
8384.58 262
8385.44 271
8386.31 248
8387.17 250
8388.04 255
8388.90 274
8389.77 284
8390.63 259
8391.50 253
8392.36 283
8393.22 295
8394.09 250
8394.95 262
8395.82 266
8396.68 279
8397.55 285
8398.41 279
8399.28 322
8400.14 291
8401.01 243
8401.88 283
8402.74 292
8403.61 317
8404.47 267
8405.34 262
8406.20 313
8407.07 295
8407.93 267
8408.80 323
8409.66 323
8410.53 276
8411.40 318
8412.26 355
8413.13 334
8413.99 341
8414.86 324
8415.73 332
8416.59 314
8417.46 343
8418.32 336
8419.19 332
8420.06 341
8420.92 349
8421.79 376
8422.65 375
8423.52 384
8424.39 381
8425.25 375
8426.12 357
8426.99 353
8427.85 448
8428.72 467
8429.59 376
8430.45 402
8431.32 401
8432.19 400
8433.05 391
8433.92 411
8434.79 427
8435.65 401
8436.52 387
8437.39 448
8438.26 472
8439.12 429
8439.99 418
8440.86 410
8441.73 477
8442.59 492
8443.46 475
8444.33 562
8445.19 542
8446.06 550
8446.93 520
8447.80 493
8448.67 524
8449.53 518
8450.40 518
8451.27 487
8452.14 510
8453.00 576
8453.87 597
8454.74 682
8455.61 813
8456.48 1010
8457.34 1290
8458.21 1483
8459.08 1685
8459.95 1742
8460.82 1680
8461.69 1548
8462.55 1372
8463.42 1178
8464.29 984
8465.16 800
8466.03 741
8466.90 582
8467.77 527
8468.63 472
8469.50 498
8470.37 462
8471.24 378
8472.11 329
8472.98 417
8473.85 427
8474.72 393
8475.58 365
8476.45 377
8477.32 389
8478.19 340
8479.06 356
8479.93 362
8480.80 384
8481.67 376
8482.54 375
8483.41 384
8484.28 341
8485.15 383
8486.02 375
8486.89 399
8487.76 384
8488.63 368
8489.50 408
8490.37 409
8491.24 390
8492.11 365
8492.98 408
8493.85 364
8494.72 413
8495.59 411
8496.46 413
8497.33 424
8498.20 426
8499.07 461
8499.94 432
8500.81 438
8501.68 409
8502.55 318
8503.42 334
8504.29 317
8505.16 378
8506.03 357
8506.90 323
8507.77 311
8508.64 309
8509.51 355
8510.38 354
8511.25 347
8512.13 353
8513.00 333
8513.87 350
8514.74 327
8515.61 346
8516.48 409
8517.35 378
8518.22 373
8519.09 433
8519.97 456
8520.84 414
8521.71 409
8522.58 399
8523.45 402
8524.32 385
8525.19 423
8526.07 412
8526.94 361
8527.81 391
8528.68 381
8529.55 435
8530.43 388
8531.30 368
8532.17 369
8533.04 445
8533.91 434
8534.79 348
8535.66 322
8536.53 415
8537.40 357
8538.27 341
8539.15 385
8540.02 353
8540.89 351
8541.76 391
8542.64 333
8543.51 305
8544.38 365
8545.25 390
8546.13 337
8547.00 296
8547.87 311
8548.74 357
8549.62 343
8550.49 304
8551.36 298
8552.24 295
8553.11 316
8553.98 359
8554.86 322
8555.73 311
8556.60 347
8557.48 391
8558.35 356
8559.22 324
8560.10 335
8560.97 351
8561.84 324
8562.72 339
8563.59 287
8564.46 255
8565.34 265
8566.21 306
8567.08 252
8567.96 268
8568.83 297
8569.71 341
8570.58 317
8571.45 324
8572.33 341
8573.20 295
8574.08 321
8574.95 354
8575.82 284
8576.70 327
8577.57 307
8578.45 267
8579.32 294
8580.20 300
8581.07 251
8581.94 301
8582.82 325
8583.69 290
8584.57 288
8585.44 311
8586.32 333
8587.19 320
8588.07 307
8588.94 274
8589.82 279
8590.69 282
8591.57 282
8592.44 322
8593.32 319
8594.19 304
8595.07 312
8595.94 324
8596.82 334
8597.69 322
8598.57 316
8599.44 326
8600.32 347
8601.19 356
8602.07 351
8602.95 312
8603.82 274
8604.70 325
8605.57 321
8606.45 374
8607.32 331
8608.20 293
8609.08 320
8609.95 311
8610.83 347
8611.70 356
8612.58 330
8613.46 339
8614.33 303
8615.21 351
8616.08 272
8616.96 293
8617.84 292
8618.71 312
8619.59 343
8620.47 297
8621.34 357
8622.22 358
8623.10 360
8623.97 390
8624.85 362
8625.73 375
8626.60 371
8627.48 376
8628.36 362
8629.23 353
8630.11 404
8630.99 374
8631.87 398
8632.74 397
8633.62 416
8634.50 388
8635.37 369
8636.25 386
8637.13 473
8638.01 444
8638.88 443
8639.76 375
8640.64 373
8641.52 441
8642.39 350
8643.27 373
8644.15 374
8645.03 428
8645.90 420
8646.78 447
8647.66 494
8648.54 451
8649.42 444
8650.29 456
8651.17 493
8652.05 509
8652.93 528
8653.81 497
8654.68 441
8655.56 429
8656.44 437
8657.32 469
8658.20 525
8659.08 563
8659.95 522
8660.83 489
8661.71 435
8662.59 469
8663.47 419
8664.35 498
8665.23 501
8666.10 496
8666.98 507
8667.86 516
8668.74 529
8669.62 559
8670.50 601
8671.38 608
8672.26 577
8673.14 537
8674.02 626
8674.90 641
8675.77 791
8676.65 848
8677.53 868
8678.41 829
8679.29 878
8680.17 814
8681.05 710
8681.93 749
8682.81 751
8683.69 627
8684.57 579
8685.45 619
8686.33 630
8687.21 615
8688.09 629
8688.97 632
8689.85 635
8690.73 681
8691.61 783
8692.49 923
8693.37 1034
8694.25 1205
8695.13 1380
8696.01 1368
8696.89 1309
8697.77 1219
8698.65 1111
8699.53 969
8700.41 917
8701.29 783
8702.17 650
8703.05 633
8703.94 614
8704.82 546
8705.70 499
8706.58 500
8707.46 500
8708.34 477
8709.22 471
8710.10 483
8710.98 491
8711.86 491
8712.75 452
8713.63 483
8714.51 490
8715.39 455
8716.27 441
8717.15 457
8718.03 422
8718.91 510
8719.80 449
8720.68 451
8721.56 444
8722.44 468
8723.32 546
8724.20 534
8725.09 535
8725.97 506
8726.85 525
8727.73 470
8728.61 508
8729.50 470
8730.38 532
8731.26 563
8732.14 517
8733.02 605
8733.91 600
8734.79 547
8735.67 546
8736.55 589
8737.44 604
8738.32 608
8739.20 589
8740.08 541
8740.97 560
8741.85 490
8742.73 531
8743.61 573
8744.50 569
8745.38 579
8746.26 550
8747.15 539
8748.03 554
8748.91 528
8749.79 522
8750.68 535
8751.56 547
8752.44 611
8753.33 622
8754.21 579
8755.09 549
8755.98 607
8756.86 641
8757.74 555
8758.63 566
8759.51 564
8760.39 591
8761.28 614
8762.16 664
8763.05 625
8763.93 675
8764.81 693
8765.70 629
8766.58 675
8767.46 689
8768.35 759
8769.23 745
8770.12 736
8771.00 769
8771.89 807
8772.77 763
8773.65 693
8774.54 694
8775.42 665
8776.31 648
8777.19 696
8778.08 756
8778.96 771
8779.84 808
8780.73 861
8781.61 950
8782.50 1195
8783.38 1415
8784.27 1617
8785.15 1756
8786.04 1815
8786.92 1812
8787.81 1612
8788.69 1303
8789.58 1184
8790.46 1012
8791.35 837
8792.23 780
8793.12 683
8794.00 668
8794.89 666
8795.77 650
8796.66 665
8797.55 754
8798.43 805
8799.32 788
8800.20 742
8801.09 823
8801.97 779
8802.86 765
8803.74 773
8804.63 709
8805.52 675
8806.40 585
8807.29 575
8808.17 525
8809.06 506
8809.95 494
8810.83 556
8811.72 540
8812.60 495
8813.49 535
8814.38 568
8815.26 591
8816.15 510
8817.04 508
8817.92 545
8818.81 524
8819.70 513
8820.58 557
8821.47 521
8822.36 505
8823.24 501
8824.13 499
8825.02 509
8825.90 485
8826.79 481
8827.68 468
8828.56 478
8829.45 486
8830.34 449
8831.23 391
8832.11 435
8833.00 453
8833.89 472
8834.77 389
8835.66 412
8836.55 436
8837.44 433
8838.32 428
8839.21 451
8840.10 504
8840.99 471
8841.88 408
8842.76 427
8843.65 467
8844.54 420
8845.43 424
8846.31 431
8847.20 422
8848.09 453
8848.98 453
8849.87 385
8850.75 397
8851.64 459
8852.53 466
8853.42 455
8854.31 413
8855.20 408
8856.08 393
8856.97 429
8857.86 418
8858.75 396
8859.64 513
8860.53 430
8861.42 449
8862.30 446
8863.19 392
8864.08 408
8864.97 432
8865.86 428
8866.75 485
8867.64 438
8868.53 458
8869.42 431
8870.30 364
8871.19 354
8872.08 353
8872.97 387
8873.86 353
8874.75 394
8875.64 406
8876.53 371
8877.42 371
8878.31 382
8879.20 336
8880.09 350
8880.98 345
8881.87 303
8882.76 279
8883.65 344
8884.54 357
8885.43 319
8886.32 279
8887.21 282
8888.10 289
8888.99 320
8889.88 293
8890.77 332
8891.66 299
8892.55 284
8893.44 316
8894.33 291
8895.22 303
8896.11 285
8897.00 273
8897.89 320
8898.78 322
8899.67 320
8900.56 281
8901.45 329
8902.34 302
8903.23 309
8904.12 318
8905.02 328
8905.91 316
8906.80 273
8907.69 281
8908.58 252
8909.47 275
8910.36 228
8911.25 289
8912.14 337
8913.04 286
8913.93 256
8914.82 259
8915.71 275
8916.60 259
8917.49 289
8918.38 311
8919.28 331
8920.17 306
8921.06 246
8921.95 279
8922.84 329
8923.73 237
8924.63 265
8925.52 293
8926.41 230
8927.30 295
8928.19 285
8929.09 273
8929.98 250
8930.87 242
8931.76 287
8932.65 291
8933.55 280
8934.44 238
8935.33 262
8936.22 244
8937.12 267
8938.01 240
8938.90 266
8939.79 269
8940.69 181
8941.58 182
8942.47 222
8943.37 225
8944.26 188
8945.15 217
8946.04 225
8946.94 223
8947.83 252
8948.72 262
8949.62 263
8950.51 240
8951.40 277
8952.30 221
8953.19 211
8954.08 208
8954.98 219
8955.87 197
8956.76 189
8957.66 221
8958.55 249
8959.44 227
8960.34 261
8961.23 222
8962.12 166
8963.02 215
8963.91 244
8964.81 203
8965.70 195
8966.59 240
8967.49 255
8968.38 247
8969.28 244
8970.17 229
8971.06 220
8971.96 266
8972.85 235
8973.75 213
8974.64 217
8975.54 191
8976.43 213
8977.32 259
8978.22 231
8979.11 208
8980.01 227
8980.90 196
8981.80 210
8982.69 238
8983.59 218
8984.48 179
8985.38 171
8986.27 201
8987.17 171
8988.06 190
8988.96 205
8989.85 184
8990.75 186
8991.64 222
8992.54 256
8993.43 178
8994.33 162
8995.22 170
8996.12 164
8997.01 205
8997.91 223
8998.81 250
8999.70 180
9000.60 213
9001.49 196
9002.39 204
9003.28 206
9004.18 227
9005.08 231
9005.97 214
9006.87 216
9007.76 189
9008.66 164
9009.56 194
9010.45 166
9011.35 214
9012.24 179
9013.14 164
9014.04 184
9014.93 174
9015.83 160
9016.73 168
9017.62 174
9018.52 203
9019.42 224
9020.31 211
9021.21 186
9022.11 189
9023.00 193
9023.90 171
9024.80 188
9025.69 217
9026.59 190
9027.49 140
9028.38 145
9029.28 166
9030.18 181
9031.08 136
9031.97 182
9032.87 211
9033.77 201
9034.66 197
9035.56 170
9036.46 171
9037.36 169
9038.25 175
9039.15 180
9040.05 150
9040.95 216
9041.85 212
9042.74 223
9043.64 166
9044.54 181
9045.44 178
9046.33 244
9047.23 180
9048.13 157
9049.03 184
9049.93 184
9050.82 188
9051.72 163
9052.62 169
9053.52 190
9054.42 193
9055.32 161
9056.21 199
9057.11 200
9058.01 205
9058.91 203
9059.81 194
9060.71 191
9061.61 199
9062.50 196
9063.40 224
9064.30 223
9065.20 202
9066.10 224
9067.00 178
9067.90 150
9068.80 184
9069.70 173
9070.60 227
9071.49 214
9072.39 166
9073.29 142
9074.19 169
9075.09 166
9075.99 220
9076.89 213
9077.79 221
9078.69 172
9079.59 202
9080.49 175
9081.39 152
9082.29 164
9083.19 181
9084.09 175
9084.99 189
9085.89 184
9086.79 177
9087.69 181
9088.59 193
9089.49 196
9090.39 187
9091.29 197
9092.19 224
9093.09 181
9093.99 147
9094.89 200
9095.79 210
9096.69 175
9097.59 200
9098.49 164
9099.39 185
9100.29 192
9101.19 165
9102.09 148
9102.99 199
9103.90 204
9104.80 181
9105.70 156
9106.60 164
9107.50 166
9108.40 187
9109.30 193
9110.20 207
9111.10 178
9112.00 165
9112.91 173
9113.81 171
9114.71 160
9115.61 184
9116.51 186
9117.41 180
9118.31 175
9119.22 161
9120.12 169
9121.02 199
9121.92 156
9122.82 151
9123.72 183
9124.63 175
9125.53 170
9126.43 214
9127.33 191
9128.23 165
9129.14 174
9130.04 174
9130.94 165
9131.84 184
9132.74 168
9133.65 150
9134.55 175
9135.45 195
9136.35 228
9137.26 189
9138.16 162
9139.06 159
9139.96 170
9140.87 189
9141.77 179
9142.67 186
9143.57 167
9144.48 209
9145.38 182
9146.28 175
9147.19 184
9148.09 180
9148.99 148
9149.90 173
9150.80 150
9151.70 174
9152.60 159
9153.51 168
9154.41 176
9155.31 182
9156.22 148
9157.12 173
9158.02 139
9158.93 128
9159.83 174
9160.74 185
9161.64 174
9162.54 192
9163.45 196
9164.35 171
9165.25 175
9166.16 185
9167.06 216
9167.97 165
9168.87 180
9169.77 171
9170.68 190
9171.58 205
9172.49 207
9173.39 185
9174.30 193
9175.20 144
9176.10 183
9177.01 195
9177.91 181
9178.82 171
9179.72 130
9180.63 170
9181.53 171
9182.44 186
9183.34 178
9184.25 189
9185.15 191
9186.05 177
9186.96 138
9187.86 133
9188.77 229
9189.67 185
9190.58 162
9191.48 185
9192.39 147
9193.30 165
9194.20 149
9195.11 139
9196.01 157
9196.92 153
9197.82 208
9198.73 192
9199.63 175
9200.54 149
9201.44 161
9202.35 217
9203.26 212
9204.16 192
9205.07 186
9205.97 218
9206.88 231
9207.78 151
9208.69 145
9209.60 170
9210.50 162
9211.41 161
9212.32 160
9213.22 166
9214.13 143
9215.03 154
9215.94 185
9216.85 174
9217.75 163
9218.66 197
9219.57 172
9220.47 181
9221.38 201
9222.29 186
9223.19 206
9224.10 205
9225.01 153
9225.91 147
9226.82 185
9227.73 186
9228.63 178
9229.54 179
9230.45 160
9231.36 168
9232.26 173
9233.17 163
9234.08 173
9234.98 179
9235.89 168
9236.80 180
9237.71 162
9238.61 154
9239.52 142
9240.43 139
9241.34 185
9242.24 177
9243.15 176
9244.06 196
9244.97 196
9245.87 194
9246.78 143
9247.69 146
9248.60 162
9249.51 150
9250.41 171
9251.32 155
9252.23 165
9253.14 162
9254.05 148
9254.96 163
9255.86 184
9256.77 182
9257.68 166
9258.59 153
9259.50 149
9260.41 209
9261.31 167
9262.22 190
9263.13 153
9264.04 134
9264.95 176
9265.86 190
9266.77 190
9267.68 162
9268.58 152
9269.49 161
9270.40 145
9271.31 151
9272.22 158
9273.13 176
9274.04 191
9274.95 193
9275.86 176
9276.77 164
9277.68 193
9278.59 180
9279.50 169
9280.40 190
9281.31 190
9282.22 229
9283.13 161
9284.04 158
9284.95 143
9285.86 153
9286.77 191
9287.68 146
9288.59 129
9289.50 140
9290.41 180
9291.32 208
9292.23 159
9293.14 161
9294.05 159
9294.96 155
9295.87 164
9296.78 188
9297.69 154
9298.60 137
9299.52 118
9300.43 170
9301.34 194
9302.25 178
9303.16 178
9304.07 155
9304.98 156
9305.89 149
9306.80 147
9307.71 161
9308.62 169
9309.53 190
9310.44 185
9311.36 209
9312.27 197
9313.18 164
9314.09 174
9315.00 195
9315.91 188
9316.82 181
9317.73 192
9318.64 194
9319.56 185
9320.47 183
9321.38 152
9322.29 139
9323.20 170
9324.11 180
9325.03 194
9325.94 158
9326.85 190
9327.76 196
9328.67 194
9329.59 164
9330.50 179
9331.41 166
9332.32 170
9333.23 183
9334.15 163
9335.06 158
9335.97 148
9336.88 153
9337.79 139
9338.71 138
9339.62 158
9340.53 199
9341.44 173
9342.36 184
9343.27 165
9344.18 171
9345.09 196
9346.01 169
9346.92 142
9347.83 128
9348.75 146
9349.66 127
9350.57 140
9351.48 183
9352.40 135
9353.31 156
9354.22 158
9355.14 148
9356.05 147
9356.96 192
9357.88 194
9358.79 142
9359.70 137
9360.62 157
9361.53 166
9362.44 143
9363.36 137
9364.27 154
9365.19 168
9366.10 187
9367.01 184
9367.93 154
9368.84 160
9369.75 214
9370.67 187
9371.58 171
9372.50 164
9373.41 177
9374.32 146
9375.24 155
9376.15 163
9377.07 162
9377.98 152
9378.90 179
9379.81 203
9380.72 165
9381.64 160
9382.55 178
9383.47 185
9384.38 167
9385.30 163
9386.21 182
9387.13 176
9388.04 150
9388.96 164
9389.87 172
9390.79 155
9391.70 147
9392.62 182
9393.53 178
9394.45 184
9395.36 170
9396.28 180
9397.19 230
9398.11 221
9399.02 214
9399.94 187
9400.85 199
9401.77 167
9402.68 208
9403.60 206
9404.52 196
9405.43 168
9406.35 207
9407.26 204
9408.18 196
9409.09 183
9410.01 193
9410.93 198
9411.84 213
9412.76 203
9413.67 226
9414.59 192
9415.51 191
9416.42 195
9417.34 214
9418.26 174
9419.17 151
9420.09 140
9421.00 162
9421.92 192
9422.84 186
9423.75 197
9424.67 191
9425.59 166
9426.50 170
9427.42 177
9428.34 212
9429.25 230
9430.17 199
9431.09 168
9432.00 187
9432.92 223
9433.84 163
9434.76 199
9435.67 160
9436.59 174
9437.51 210
9438.42 183
9439.34 197
9440.26 223
9441.18 211
9442.09 215
9443.01 222
9443.93 225
9444.85 225
9445.76 175
9446.68 230
9447.60 203
9448.52 191
9449.43 180
9450.35 199
9451.27 180
9452.19 171
9453.11 191
9454.02 258
9454.94 231
9455.86 242
9456.78 240
9457.70 192
9458.62 206
9459.53 194
9460.45 225
9461.37 203
9462.29 209
9463.21 181
9464.13 223
9465.04 247
9465.96 209
9466.88 214
9467.80 224
9468.72 253
9469.64 203
9470.56 205
9471.48 239
9472.39 194
9473.31 184
9474.23 169
9475.15 191
9476.07 176
9476.99 203
9477.91 220
9478.83 250
9479.75 194
9480.67 237
9481.59 276
9482.51 291
9483.42 321
9484.34 326
9485.26 305
9486.18 275
9487.10 325
9488.02 285
9488.94 264
9489.86 274
9490.78 231
9491.70 216
9492.62 189
9493.54 203
9494.46 195
9495.38 212
9496.30 194
9497.22 219
9498.14 214
9499.06 200
9499.98 206
9500.90 202
9501.82 189
9502.74 220
9503.66 229
9504.58 183
9505.50 189
9506.43 168
9507.35 201
9508.27 206
9509.19 213
9510.11 219
9511.03 237
9511.95 247
9512.87 225
9513.79 237
9514.71 216
9515.63 219
9516.55 248
9517.48 230
9518.40 233
9519.32 164
9520.24 181
9521.16 230
9522.08 224
9523.00 190
9523.92 217
9524.85 205
9525.77 208
9526.69 194
9527.61 196
9528.53 181
9529.45 211
9530.38 251
9531.30 275
9532.22 266
9533.14 190
9534.06 175
9534.98 224
9535.91 301
9536.83 256
9537.75 249
9538.67 240
9539.60 224
9540.52 249
9541.44 201
9542.36 198
9543.28 242
9544.21 241
9545.13 222
9546.05 238
9546.97 225
9547.90 225
9548.82 236
9549.74 166
9550.66 199
9551.59 215
9552.51 195
9553.43 220
9554.36 230
9555.28 212
9556.20 200
9557.13 224
9558.05 216
9558.97 230
9559.89 224
9560.82 245
9561.74 279
9562.66 274
9563.59 278
9564.51 281
9565.43 263
9566.36 224
9567.28 244
9568.20 245
9569.13 287
9570.05 257
9570.98 260
9571.90 219
9572.82 191
9573.75 203
9574.67 227
9575.60 225
9576.52 206
9577.44 213
9578.37 201
9579.29 191
9580.22 201
9581.14 221
9582.06 193
9582.99 215
9583.91 216
9584.84 230
9585.76 213
9586.69 235
9587.61 213
9588.53 217
9589.46 240
9590.38 263
9591.31 237
9592.23 235
9593.16 189
9594.08 227
9595.01 236
9595.93 228
9596.86 216
9597.78 224
9598.71 276
9599.63 223
9600.56 223
9601.48 211
9602.41 237
9603.33 212
9604.26 190
9605.18 216
9606.11 252
9607.03 286
9607.96 247
9608.89 256
9609.81 246
9610.74 251
9611.66 234
9612.59 282
9613.51 242
9614.44 236
9615.37 251
9616.29 265
9617.22 240
9618.14 211
9619.07 271
9620.00 233
9620.92 259
9621.85 259
9622.77 226
9623.70 236
9624.63 288
9625.55 286
9626.48 255
9627.41 238
9628.33 262
9629.26 263
9630.19 284
9631.11 268
9632.04 306
9632.97 295
9633.89 227
9634.82 288
9635.75 312
9636.67 269
9637.60 319
9638.53 282
9639.45 307
9640.38 309
9641.31 286
9642.23 303
9643.16 307
9644.09 309
9645.02 272
9645.94 289
9646.87 308
9647.80 336
9648.73 338
9649.65 337
9650.58 341
9651.51 347
9652.44 352
9653.36 363
9654.29 345
9655.22 371
9656.15 383
9657.08 377
9658.00 330
9658.93 328
9659.86 325
9660.79 292
9661.72 303
9662.64 365
9663.57 339
9664.50 308
9665.43 361
9666.36 353
9667.28 327
9668.21 368
9669.14 372
9670.07 379
9671.00 391
9671.93 422
9672.86 382
9673.78 347
9674.71 340
9675.64 361
9676.57 351
9677.50 345
9678.43 366
9679.36 348
9680.29 352
9681.21 367
9682.14 371
9683.07 360
9684.00 370
9684.93 401
9685.86 423
9686.79 363
9687.72 367
9688.65 369
9689.58 400
9690.51 398
9691.44 379
9692.37 346
9693.30 390
9694.23 430
9695.16 427
9696.09 423
9697.02 391
9697.94 438
9698.87 446
9699.80 506
9700.73 489
9701.66 480
9702.59 523
9703.52 577
9704.45 580
9705.39 596
9706.32 509
9707.25 464
9708.18 526
9709.11 431
9710.04 401
9710.97 434
9711.90 408
9712.83 370
9713.76 402
9714.69 470
9715.62 438
9716.55 450
9717.48 414
9718.41 400
9719.34 425
9720.27 422
9721.21 446
9722.14 425
9723.07 381
9724.00 377
9724.93 347
9725.86 315
9726.79 313
9727.72 335
9728.65 304
9729.59 317
9730.52 366
9731.45 358
9732.38 290
9733.31 322
9734.24 343
9735.17 345
9736.11 392
9737.04 377
9737.97 371
9738.90 351
9739.83 368
9740.77 330
9741.70 372
9742.63 350
9743.56 291
9744.49 282
9745.43 278
9746.36 313
9747.29 329
9748.22 270
9749.15 319
9750.09 306
9751.02 282
9751.95 304
9752.88 316
9753.82 329
9754.75 321
9755.68 293
9756.61 285
9757.55 291
9758.48 330
9759.41 271
9760.35 240
9761.28 255
9762.21 271
9763.14 262
9764.08 243
9765.01 235
9765.94 261
9766.88 295
9767.81 271
9768.74 270
9769.68 271
9770.61 260
9771.54 266
9772.48 213
9773.41 258
9774.34 271
9775.28 302
9776.21 320
9777.14 294
9778.08 233
9779.01 282
9779.94 302
9780.88 273
9781.81 307
9782.75 282
9783.68 280
9784.61 314
9785.55 289
9786.48 273
9787.42 305
9788.35 249
9789.28 262
9790.22 201
9791.15 233
9792.09 306
9793.02 242
9793.96 223
9794.89 239
9795.83 261
9796.76 252
9797.69 234
9798.63 222
9799.56 211
9800.50 229
9801.43 220
9802.37 233
9803.30 245
9804.24 235
9805.17 256
9806.11 245
9807.04 231
9807.98 258
9808.91 238
9809.85 196
9810.78 199
9811.72 229
9812.65 198
9813.59 200
9814.53 202
9815.46 202
9816.40 216
9817.33 246
9818.27 240
9819.20 240
9820.14 215
9821.07 203
9822.01 193
9822.95 195
9823.88 224
9824.82 236
9825.75 199
9826.69 195
9827.63 208
9828.56 210
9829.50 222
9830.43 182
9831.37 189
9832.31 177
9833.24 179
9834.18 169
9835.12 213
9836.05 189
9836.99 208
9837.93 197
9838.86 195
9839.80 196
9840.73 194
9841.67 247
9842.61 230
9843.55 208
9844.48 195
9845.42 180
9846.36 181
9847.29 191
9848.23 178
9849.17 180
9850.10 180
9851.04 249
9851.98 202
9852.92 206
9853.85 212
9854.79 227
9855.73 200
9856.67 189
9857.60 225
9858.54 236
9859.48 245
9860.42 214
9861.35 220
9862.29 184
9863.23 222
9864.17 149
9865.10 131
9866.04 184
9866.98 194
9867.92 220
9868.86 185
9869.79 183
9870.73 203
9871.67 200
9872.61 236
9873.55 225
9874.48 197
9875.42 192
9876.36 164
9877.30 178
9878.24 186
9879.18 190
9880.12 212
9881.05 219
9881.99 164
9882.93 195
9883.87 175
9884.81 213
9885.75 183
9886.69 215
9887.63 211
9888.56 194
9889.50 201
9890.44 189
9891.38 187
9892.32 184
9893.26 164
9894.20 200
9895.14 160
9896.08 160
9897.02 177
9897.96 211
9898.90 179
9899.84 177
9900.77 163
9901.71 197
9902.65 198
9903.59 201
9904.53 163
9905.47 207
9906.41 189
9907.35 179
9908.29 143
9909.23 167
9910.17 205
9911.11 193
9912.05 201
9912.99 164
9913.93 168
9914.87 205
9915.81 188
9916.75 167
9917.69 180
9918.63 196
9919.57 180
9920.52 184
9921.46 159
9922.40 193
9923.34 200
9924.28 175
9925.22 217
9926.16 235
9927.10 219
9928.04 266
9928.98 319
9929.92 335
9930.86 374
9931.80 388
9932.75 343
9933.69 317
9934.63 273
9935.57 264
9936.51 287
9937.45 247
9938.39 196
9939.33 202
9940.28 154
9941.22 203
9942.16 188
9943.10 199
9944.04 174
9944.98 177
9945.92 173
9946.87 149
9947.81 170
9948.75 158
9949.69 170
9950.63 170
9951.58 178
9952.52 164
9953.46 190
9954.40 166
9955.34 158
9956.29 205
9957.23 210
9958.17 164
9959.11 179
9960.06 187
9961.00 179
9961.94 154
9962.88 107
9963.83 128
9964.77 124
9965.71 166
9966.65 193
9967.60 166
9968.54 156
9969.48 180
9970.42 162
9971.37 170
9972.31 157
9973.25 134
9974.20 139
9975.14 196
9976.08 175
9977.03 162
9977.97 152
9978.91 161
9979.86 182
9980.80 161
9981.74 155
9982.69 161
9983.63 147
9984.57 147
9985.52 139
9986.46 160
9987.40 167
9988.35 146
9989.29 161
9990.23 162
9991.18 156
9992.12 196
9993.07 177
9994.01 142
9994.95 140
9995.90 166
9996.84 154
9997.79 138
9998.73 155
9999.67 152
10000.62 185
10001.56 175
10002.51 168
10003.45 164
10004.40 180
10005.34 158
10006.29 214
10007.23 171
10008.17 183
10009.12 187
10010.06 178
10011.01 180
10011.95 168
10012.90 126
10013.84 179
10014.79 165
10015.73 141
10016.68 159
10017.62 166
10018.57 177
10019.51 146
10020.46 178
10021.40 163
10022.35 151
10023.29 161
10024.24 144
10025.19 141
10026.13 125
10027.08 186
10028.02 112
10028.97 153
10029.91 148
10030.86 159
10031.80 160
10032.75 189
10033.70 154
10034.64 161
10035.59 160
10036.53 151
10037.48 150
10038.43 121
10039.37 123
10040.32 139
10041.26 154
10042.21 142
10043.16 141
10044.10 152
10045.05 190
10046.00 145
10046.94 152
10047.89 160
10048.84 178
10049.78 148
10050.73 169
10051.68 164
10052.62 147
10053.57 175
10054.52 146
10055.46 137
10056.41 132
10057.36 138
10058.30 166
10059.25 164
10060.20 136
10061.15 158
10062.09 126
10063.04 130
10063.99 130
10064.93 137
10065.88 149
10066.83 145
10067.78 159
10068.72 119
10069.67 131
10070.62 142
10071.57 161
10072.51 155
10073.46 113
10074.41 127
10075.36 141
10076.31 131
10077.25 143
10078.20 156
10079.15 131
10080.10 148
10081.05 135
10081.99 144
10082.94 151
10083.89 148
10084.84 152
10085.79 169
10086.74 111
10087.68 113
10088.63 123
10089.58 124
10090.53 125
10091.48 145
10092.43 162
10093.37 120
10094.32 121
10095.27 175
10096.22 153
10097.17 134
10098.12 114
10099.07 138
10100.02 163
10100.97 165
10101.91 163
10102.86 117
10103.81 134
10104.76 148
10105.71 125
10106.66 147
10107.61 121
10108.56 135
10109.51 162
10110.46 181
10111.41 143
10112.36 147
10113.31 168
10114.26 148
10115.21 168
10116.16 149
10117.11 132
10118.06 146
10119.01 158
10119.96 126
10120.91 147
10121.86 107
10122.81 116
10123.76 147
10124.71 163
10125.66 126
10126.61 124
10127.56 171
10128.51 158
10129.46 153
10130.41 151
10131.36 138
10132.31 169
10133.26 115
10134.21 124
10135.16 135
10136.11 115
10137.06 138
10138.01 128
10138.96 133
10139.91 146
10140.86 174
10141.82 150
10142.77 131
10143.72 148
10144.67 158
10145.62 134
10146.57 145
10147.52 150
10148.47 158
10149.42 137
10150.38 124
10151.33 149
10152.28 123
10153.23 158
10154.18 154
10155.13 157
10156.09 113
10157.04 141
10157.99 117
10158.94 153
10159.89 170
10160.84 139
10161.80 123
10162.75 150
10163.70 141
10164.65 139
10165.60 151
10166.56 146
10167.51 154
10168.46 173
10169.41 143
10170.36 161
10171.32 201
10172.27 166
10173.22 130
10174.17 163
10175.13 175
10176.08 147
10177.03 168
10177.98 160
10178.94 154
10179.89 156
10180.84 137
10181.80 135
10182.75 118
10183.70 179
10184.65 161
10185.61 143
10186.56 156
10187.51 163
10188.47 147
10189.42 115
10190.37 162
10191.33 137
10192.28 115
10193.23 124
10194.19 142
10195.14 139
10196.09 163
10197.05 169
10198.00 157
10198.95 128
10199.91 129
10200.86 172
10201.82 174
10202.77 158
10203.72 177
10204.68 163
10205.63 201
10206.58 168
10207.54 149
10208.49 185
10209.45 194
10210.40 219
10211.36 204
10212.31 191
10213.26 186
10214.22 187
10215.17 212
10216.13 178
10217.08 127
10218.04 161
10218.99 136
10219.94 159
10220.90 163
10221.85 150
10222.81 163
10223.76 151
10224.72 166
10225.67 151
10226.63 145
10227.58 151
10228.54 135
10229.49 120
10230.45 134
10231.40 118
10232.36 135
10233.31 152
10234.27 158
10235.22 162
10236.18 127
10237.14 154
10238.09 147
10239.05 181
10240.00 182
10240.96 155
10241.91 154
10242.87 171
10243.82 145
10244.78 147
10245.74 161
10246.69 144
10247.65 176
10248.60 171
10249.56 150
10250.52 128
10251.47 127
10252.43 161
10253.38 151
10254.34 132
10255.30 119
10256.25 127
10257.21 122
10258.17 152
10259.12 153
10260.08 119
10261.04 129
10261.99 147
10262.95 178
10263.91 135
10264.86 106
10265.82 132
10266.78 115
10267.73 132
10268.69 138
10269.65 141
10270.60 125
10271.56 144
10272.52 121
10273.47 143
10274.43 106
10275.39 153
10276.35 136
10277.30 160
10278.26 157
10279.22 149
10280.18 178
10281.13 142
10282.09 127
10283.05 121
10284.01 133
10284.96 103
10285.92 162
10286.88 142
10287.84 132
10288.79 153
10289.75 151
10290.71 123
10291.67 121
10292.63 140
10293.58 133
10294.54 139
10295.50 139
10296.46 133
10297.42 136
10298.38 157
10299.33 140
10300.29 164
10301.25 157
10302.21 149
10303.17 121
10304.13 147
10305.08 135
10306.04 137
10307.00 157
10307.96 140
10308.92 131
10309.88 109
10310.84 113
10311.80 155
10312.75 130
10313.71 116
10314.67 137
10315.63 117
10316.59 122
10317.55 119
10318.51 124
10319.47 118
10320.43 133
10321.39 126
10322.35 148
10323.31 115
10324.27 147
10325.23 152
10326.18 158
10327.14 169
10328.10 141
10329.06 122
10330.02 142
10330.98 140
10331.94 132
10332.90 119
10333.86 117
10334.82 116
10335.78 126
10336.74 132
10337.70 131
10338.66 143
10339.62 119
10340.58 121
10341.54 128
10342.50 112
10343.46 101
10344.43 99
10345.39 118
10346.35 105
10347.31 137
10348.27 105
10349.23 155
10350.19 116
10351.15 102
10352.11 92
10353.07 120
10354.03 136
10354.99 151
10355.95 153
10356.91 129
10357.88 159
10358.84 161
10359.80 164
10360.76 138
10361.72 127
10362.68 156
10363.64 131
10364.60 109
10365.57 114
10366.53 141
10367.49 167
10368.45 137
10369.41 126
10370.37 147
10371.34 118
10372.30 140
10373.26 136
10374.22 107
10375.18 147
10376.14 155
10377.11 150
10378.07 156
10379.03 94
10379.99 139
10380.95 152
10381.92 118
10382.88 89
10383.84 102
10384.80 102
10385.77 118
10386.73 118
10387.69 105
10388.65 134
10389.62 130
10390.58 143
10391.54 135
10392.50 95
10393.47 111
10394.43 110
10395.39 115
10396.35 117
10397.32 116
10398.28 118
10399.24 130
10400.21 110
10401.17 145
10402.13 112
10403.10 118
10404.06 121
10405.02 126
10405.99 126
10406.95 126
10407.91 100
10408.88 138
10409.84 150
10410.80 151
10411.77 152
10412.73 123
10413.69 135
10414.66 135
10415.62 115
10416.58 154
10417.55 116
10418.51 149
10419.48 137
10420.44 117
10421.40 142
10422.37 172
10423.33 101
10424.30 152
10425.26 158
10426.23 145
10427.19 141
10428.15 147
10429.12 142
10430.08 131
10431.05 139
10432.01 133
10432.98 115
10433.94 123
10434.91 138
10435.87 106
10436.83 116
10437.80 113
10438.76 116
10439.73 117
10440.69 121
10441.66 113
10442.62 173
10443.59 124
10444.55 128
10445.52 136
10446.48 123
10447.45 159
10448.41 148
10449.38 119
10450.35 107
10451.31 126
10452.28 120
10453.24 177
10454.21 141
10455.17 129
10456.14 135
10457.10 130
10458.07 148
10459.04 142
10460.00 123
10460.97 120
10461.93 128
10462.90 97
10463.87 127
10464.83 119
10465.80 134
10466.76 122
10467.73 133
10468.70 136
10469.66 128
10470.63 93
10471.59 125
10472.56 83
10473.53 85
10474.49 105
10475.46 109
10476.43 117
10477.39 108
10478.36 141
10479.33 133
10480.29 106
10481.26 122
10482.23 114
10483.19 119
10484.16 125
10485.13 116
10486.09 127
10487.06 90
10488.03 105
10489.00 152
10489.96 133
10490.93 120
10491.90 120
10492.87 115
10493.83 143
10494.80 159
10495.77 103
10496.73 117
10497.70 117
10498.67 120
10499.64 108
10500.61 144
10501.57 144
10502.54 124
10503.51 146
10504.48 137
10505.44 139
10506.41 146
10507.38 160
10508.35 99
10509.32 116
10510.28 117
10511.25 78
10512.22 129
10513.19 139
10514.16 132
10515.13 127
10516.09 144
10517.06 111
10518.03 114
10519.00 127
10519.97 109
10520.94 115
10521.91 111
10522.87 113
10523.84 107
10524.81 125
10525.78 154
10526.75 127
10527.72 123
10528.69 107
10529.66 111
10530.63 126
10531.59 142
10532.56 120
10533.53 144
10534.50 112
10535.47 124
10536.44 104
10537.41 123
10538.38 127
10539.35 150
10540.32 117
10541.29 133
10542.26 116
10543.23 129
10544.20 117
10545.17 113
10546.14 117
10547.11 111
10548.08 149
10549.05 128
10550.02 132
10550.99 146
10551.96 138
10552.93 156
10553.90 125
10554.87 135
10555.84 129
10556.81 115
10557.78 135
10558.75 142
10559.72 117
10560.69 131
10561.66 164
10562.63 156
10563.60 135
10564.57 143
10565.54 165
10566.51 157
10567.48 147
10568.45 171
10569.42 137
10570.40 125
10571.37 144
10572.34 129
10573.31 140
10574.28 154
10575.25 179
10576.22 117
10577.19 127
10578.16 126
10579.14 135
10580.11 126
10581.08 116
10582.05 123
10583.02 122
10583.99 117
10584.96 139
10585.94 141
10586.91 133
10587.88 156
10588.85 131
10589.82 103
10590.79 141
10591.77 160
10592.74 143
10593.71 133
10594.68 107
10595.65 112
10596.63 116
10597.60 127
10598.57 128
10599.54 109
10600.52 105
10601.49 142
10602.46 137
10603.43 160
10604.41 135
10605.38 125
10606.35 120
10607.32 105
10608.30 130
10609.27 125
10610.24 129
10611.21 122
10612.19 115
10613.16 115
10614.13 110
10615.11 148
10616.08 129
10617.05 124
10618.02 107
10619.00 130
10619.97 132
10620.94 130
10621.92 125
10622.89 123
10623.86 149
10624.84 131
10625.81 123
10626.78 130
10627.76 118
10628.73 134
10629.71 135
10630.68 138
10631.65 132
10632.63 142
10633.60 139
10634.57 155
10635.55 129
10636.52 130
10637.50 155
10638.47 107
10639.44 141
10640.42 146
10641.39 172
10642.37 158
10643.34 208
10644.31 179
10645.29 163
10646.26 158
10647.24 153
10648.21 130
10649.19 141
10650.16 142
10651.14 186
10652.11 143
10653.09 148
10654.06 135
10655.04 130
10656.01 135
10656.98 128
10657.96 127
10658.93 118
10659.91 147
10660.88 157
10661.86 144
10662.84 143
10663.81 107
10664.79 112
10665.76 135
10666.74 120
10667.71 140
10668.69 138
10669.66 122
10670.64 128
10671.61 140
10672.59 152
10673.56 154
10674.54 132
10675.52 131
10676.49 148
10677.47 150
10678.44 142
10679.42 131
10680.40 131
10681.37 110
10682.35 93
10683.32 118
10684.30 144
10685.28 138
10686.25 132
10687.23 126
10688.20 124
10689.18 111
10690.16 105
10691.13 109
10692.11 139
10693.09 134
10694.06 110
10695.04 149
10696.02 142
10696.99 100
10697.97 93
10698.95 125
10699.92 131
10700.90 135
10701.88 131
10702.85 130
10703.83 134
10704.81 144
10705.79 126
10706.76 116
10707.74 122
10708.72 151
10709.70 139
10710.67 133
10711.65 123
10712.63 134
10713.60 118
10714.58 124
10715.56 135
10716.54 114
10717.52 107
10718.49 116
10719.47 121
10720.45 132
10721.43 131
10722.40 106
10723.38 107
10724.36 169
10725.34 140
10726.32 110
10727.29 138
10728.27 120
10729.25 127
10730.23 116
10731.21 115
10732.19 123
10733.16 150
10734.14 147
10735.12 117
10736.10 132
10737.08 101
10738.06 113
10739.03 119
10740.01 123
10740.99 144
10741.97 131
10742.95 138
10743.93 133
10744.91 138
10745.89 140
10746.87 132
10747.84 133
10748.82 128
10749.80 121
10750.78 121
10751.76 123
10752.74 110
10753.72 102
10754.70 123
10755.68 114
10756.66 130
10757.64 108
10758.62 113
10759.60 153
10760.58 119
10761.56 158
10762.54 123
10763.52 118
10764.50 136
10765.48 100
10766.45 101
10767.43 122
10768.41 122
10769.39 150
10770.38 118
10771.36 130
10772.34 126
10773.32 149
10774.30 131
10775.28 120
10776.26 117
10777.24 101
10778.22 149
10779.20 124
10780.18 140
10781.16 128
10782.14 122
10783.12 149
10784.10 133
10785.08 125
10786.06 147
10787.04 144
10788.02 106
10789.00 98
10789.99 115
10790.97 99
10791.95 110
10792.93 115
10793.91 125
10794.89 124
10795.87 149
10796.85 110
10797.84 124
10798.82 121
10799.80 110
10800.78 112
10801.76 115
10802.74 114
10803.72 106
10804.71 150
10805.69 148
10806.67 140
10807.65 105
10808.63 124
10809.61 117
10810.60 134
10811.58 123
10812.56 140
10813.54 126
10814.52 107
10815.51 114
10816.49 151
10817.47 135
10818.45 136
10819.44 141
10820.42 102
10821.40 116
10822.38 134
10823.37 133
10824.35 140
10825.33 107
10826.31 111
10827.30 135
10828.28 113
10829.26 99
10830.24 124
10831.23 150
10832.21 152
10833.19 129
10834.18 128
10835.16 94
10836.14 137
10837.13 150
10838.11 118
10839.09 132
10840.07 123
10841.06 87
10842.04 126
10843.02 141
10844.01 142
10844.99 129
10845.98 135
10846.96 135
10847.94 130
10848.93 126
10849.91 145
10850.89 128
10851.88 130
10852.86 143
10853.84 143
10854.83 133
10855.81 152
10856.80 144
10857.78 135
10858.77 113
10859.75 126
10860.73 141
10861.72 135
10862.70 147
10863.69 139
10864.67 121
10865.66 125
10866.64 137
10867.62 156
10868.61 142
10869.59 148
10870.58 148
10871.56 145
10872.55 167
10873.53 156
10874.52 166
10875.50 150
10876.49 143
10877.47 141
10878.46 160
10879.44 160
10880.43 160
10881.41 171
10882.40 137
10883.38 136
10884.37 165
10885.35 152
10886.34 132
10887.32 151
10888.31 149
10889.29 163
10890.28 142
10891.27 159
10892.25 174
10893.24 182
10894.22 137
10895.21 165
10896.19 186
10897.18 185
10898.17 192
10899.15 203
10900.14 184
10901.12 162
10902.11 167
10903.10 151
10904.08 175
10905.07 187
10906.05 173
10907.04 171
10908.03 165
10909.01 170
10910.00 167
10910.99 157
10911.97 173
10912.96 170
10913.95 169
10914.93 191
10915.92 173
10916.91 171
10917.89 185
10918.88 191
10919.87 198
10920.85 205
10921.84 192
10922.83 185
10923.81 180
10924.80 187
10925.79 192
10926.78 163
10927.76 168
10928.75 214
10929.74 232
10930.73 221
10931.71 185
10932.70 194
10933.69 190
10934.68 165
10935.66 167
10936.65 206
10937.64 203
10938.63 248
10939.61 213
10940.60 201
10941.59 195
10942.58 211
10943.57 239
10944.55 270
10945.54 261
10946.53 220
10947.52 240
10948.51 206
10949.49 228
10950.48 223
10951.47 227
10952.46 237
10953.45 214
10954.44 232
10955.42 230
10956.41 211
10957.40 268
10958.39 250
10959.38 294
10960.37 300
10961.36 296
10962.34 325
10963.33 329
10964.32 348
10965.31 272
10966.30 317
10967.29 247
10968.28 240
10969.27 250
10970.26 198
10971.25 224
10972.24 242
10973.22 259
10974.21 210
10975.20 236
10976.19 252
10977.18 259
10978.17 236
10979.16 228
10980.15 215
10981.14 212
10982.13 225
10983.12 252
10984.11 248
10985.10 257
10986.09 245
10987.08 228
10988.07 237
10989.06 213
10990.05 202
10991.04 259
10992.03 248
10993.02 229
10994.01 228
10995.00 231
10995.99 275
10996.98 285
10997.97 313
10998.96 344
10999.95 372
11000.94 370
11001.93 403
11002.92 466
11003.92 456
11004.91 448
11005.90 385
11006.89 379
11007.88 371
11008.87 332
11009.86 304
11010.85 275
11011.84 252
11012.83 222
11013.82 238
11014.82 252
11015.81 216
11016.80 202
11017.79 219
11018.78 202
11019.77 243
11020.76 225
11021.76 201
11022.75 223
11023.74 228
11024.73 209
11025.72 214
11026.71 186
11027.70 198
11028.70 217
11029.69 232
11030.68 206
11031.67 176
11032.66 215
11033.66 199
11034.65 187
11035.64 204
11036.63 219
11037.62 191
11038.62 188
11039.61 189
11040.60 183
11041.59 190
11042.59 191
11043.58 189
11044.57 234
11045.56 192
11046.56 167
11047.55 174
11048.54 162
11049.53 168
11050.53 150
11051.52 176
11052.51 186
11053.51 181
11054.50 150
11055.49 188
11056.49 178
11057.48 178
11058.47 155
11059.46 201
11060.46 201
11061.45 182
11062.44 152
11063.44 161
11064.43 170
11065.42 193
11066.42 199
11067.41 175
11068.41 168
11069.40 164
11070.39 147
11071.39 204
11072.38 187
11073.37 189
11074.37 175
11075.36 213
11076.36 204
11077.35 175
11078.34 203
11079.34 214
11080.33 187
11081.33 149
11082.32 171
11083.31 203
11084.31 172
11085.30 193
11086.30 172
11087.29 147
11088.29 167
11089.28 159
11090.28 145
11091.27 149
11092.27 164
11093.26 189
11094.25 186
11095.25 167
11096.24 169
11097.24 137
11098.23 145
11099.23 147
11100.22 139
11101.22 189
11102.21 154
11103.21 152
11104.20 164
11105.20 157
11106.20 152
11107.19 150
11108.19 145
11109.18 129
11110.18 173
11111.17 143
11112.17 188
11113.16 146
11114.16 166
11115.15 138
11116.15 136
11117.15 161
11118.14 157
11119.14 151
11120.13 132
11121.13 138
11122.13 145
11123.12 134
11124.12 139
11125.11 162
11126.11 128
11127.11 131
11128.10 138
11129.10 124
11130.10 122
11131.09 123
11132.09 142
11133.09 140
11134.08 153
11135.08 130
11136.07 143
11137.07 145
11138.07 164
11139.07 179
11140.06 142
11141.06 142
11142.06 150
11143.05 149
11144.05 165
11145.05 141
11146.04 109
11147.04 124
11148.04 140
11149.04 140
11150.03 142
11151.03 129
11152.03 142
11153.02 146
11154.02 137
11155.02 152
11156.02 142
11157.01 112
11158.01 140
11159.01 122
11160.01 156
11161.01 121
11162.00 126
11163.00 153
11164.00 131
11165.00 136
11165.99 123
11166.99 117
11167.99 134
11168.99 133
11169.99 123
11170.99 141
11171.98 129
11172.98 140
11173.98 146
11174.98 135
11175.98 124
11176.98 90
11177.97 129
11178.97 160
11179.97 131
11180.97 96
11181.97 101
11182.97 115
11183.97 115
11184.96 126
11185.96 135
11186.96 157
11187.96 108
11188.96 126
11189.96 160
11190.96 134
11191.96 125
11192.96 151
11193.96 129
11194.96 100
11195.96 100
11196.95 141
11197.95 136
11198.95 131
11199.95 128
11200.95 139
11201.95 131
11202.95 143
11203.95 166
11204.95 139
11205.95 135
11206.95 163
11207.95 144
11208.95 164
11209.95 150
11210.95 143
11211.95 133
11212.95 121
11213.95 141
11214.95 154
11215.95 125
11216.95 166
11217.95 150
11218.95 132
11219.95 146
11220.95 143
11221.95 142
11222.95 113
11223.95 108
11224.95 123
11225.96 128
11226.96 144
11227.96 164
11228.96 106
11229.96 147
11230.96 139
11231.96 124
11232.96 112
11233.96 118
11234.96 117
11235.96 124
11236.97 101
11237.97 140
11238.97 136
11239.97 149
11240.97 125
11241.97 128
11242.97 118
11243.98 123
11244.98 120
11245.98 113
11246.98 118
11247.98 130
11248.98 136
11249.98 117
11250.99 119
11251.99 124
11252.99 114
11253.99 102
11254.99 112
11256.00 101
11257.00 100
11258.00 132
11259.00 143
11260.00 148
11261.01 146
11262.01 116
11263.01 118
11264.01 151
11265.02 163
11266.02 130
11267.02 150
11268.02 130
11269.03 136
11270.03 126
11271.03 118
11272.03 129
11273.04 138
11274.04 100
11275.04 125
11276.05 118
11277.05 135
11278.05 156
11279.05 145
11280.06 143
11281.06 140
11282.06 123
11283.07 114
11284.07 118
11285.07 168
11286.08 165
11287.08 157
11288.08 127
11289.09 121
11290.09 144
11291.09 126
11292.10 131
11293.10 163
11294.11 121
11295.11 117
11296.11 134
11297.12 148
11298.12 127
11299.13 165
11300.13 149
11301.13 150
11302.14 143
11303.14 160
11304.15 148
11305.15 140
11306.15 146
11307.16 159
11308.16 158
11309.17 120
11310.17 131
11311.18 146
11312.18 152
11313.18 125
11314.19 130
11315.19 160
11316.20 142
11317.20 172
11318.21 157
11319.21 149
11320.22 168
11321.22 138
11322.23 148
11323.23 153
11324.24 111
11325.24 122
11326.25 123
11327.25 139
11328.26 143
11329.26 126
11330.27 145
11331.27 163
11332.28 163
11333.29 145
11334.29 139
11335.30 165
11336.30 148
11337.31 114
11338.31 153
11339.32 131
11340.33 169
11341.33 136
11342.34 128
11343.34 159
11344.35 183
11345.35 160
11346.36 165
11347.37 153
11348.37 144
11349.38 169
11350.39 160
11351.39 180
11352.40 165
11353.40 161
11354.41 142
11355.42 143
11356.42 173
11357.43 144
11358.44 146
11359.44 163
11360.45 171
11361.46 137
11362.46 107
11363.47 130
11364.48 153
11365.48 149
11366.49 141
11367.50 121
11368.50 141
11369.51 127
11370.52 129
11371.53 115
11372.53 164
11373.54 128
11374.55 126
11375.56 124
11376.56 141
11377.57 126
11378.58 114
11379.59 140
11380.59 134
11381.60 133
11382.61 125
11383.62 128
11384.62 205
11385.63 123
11386.64 124
11387.65 128
11388.65 133
11389.66 136
11390.67 133
11391.68 132
11392.69 123
11393.69 120
11394.70 122
11395.71 140
11396.72 160
11397.73 142
11398.74 127
11399.74 152
11400.75 131
11401.76 139
11402.77 140
11403.78 138
11404.79 166
11405.80 151
11406.80 122
11407.81 157
11408.82 165
11409.83 168
11410.84 145
11411.85 144
11412.86 156
11413.87 134
11414.88 144
11415.89 127
11416.89 137
11417.90 123
11418.91 159
11419.92 138
11420.93 159
11421.94 185
11422.95 170
11423.96 161
11424.97 125
11425.98 128
11426.99 187
11428.00 160
11429.01 196
11430.02 181
11431.03 134
11432.04 152
11433.05 161
11434.06 181
11435.07 191
11436.08 150
11437.09 145
11438.10 156
11439.11 183
11440.12 155
11441.13 169
11442.14 164
11443.15 151
11444.16 154
11445.17 149
11446.18 198
11447.19 143
11448.20 145
11449.21 172
11450.22 162
11451.23 159
11452.24 155
11453.25 142
11454.27 135
11455.28 129
11456.29 135
11457.30 164
11458.31 186
11459.32 163
11460.33 187
11461.34 139
11462.35 162
11463.36 178
11464.38 169
11465.39 201
11466.40 197
11467.41 196
11468.42 206
11469.43 221
11470.44 170
11471.46 196
11472.47 164
11473.48 194
11474.49 183
11475.50 183
11476.52 175
11477.53 167
11478.54 189
11479.55 221
11480.56 196
11481.57 158
11482.59 190
11483.60 190
11484.61 176
11485.62 180
11486.64 165
11487.65 152
11488.66 152
11489.67 165
11490.69 188
11491.70 170
11492.71 203
11493.72 212
11494.74 186
11495.75 196
11496.76 189
11497.77 211
11498.79 160
11499.80 197
11500.81 202
11501.83 185
11502.84 198
11503.85 195
11504.86 188
11505.88 216
11506.89 196
11507.90 192
11508.92 172
11509.93 204
11510.94 211
11511.96 216
11512.97 194
11513.98 198
11515.00 243
11516.01 229
11517.02 260
11518.04 208
11519.05 245
11520.07 238
11521.08 225
11522.09 210
11523.11 201
11524.12 219
11525.13 289
11526.15 218
11527.16 235
11528.18 208
11529.19 217
11530.21 206
11531.22 241
11532.23 216
11533.25 231
11534.26 191
11535.28 209
11536.29 219
11537.31 199
11538.32 216
11539.34 242
11540.35 221
11541.36 203
11542.38 231
11543.39 257
11544.41 255
11545.42 193
11546.44 219
11547.45 254
11548.47 248
11549.48 272
11550.50 229
11551.51 228
11552.53 266
11553.54 254
11554.56 212
11555.57 255
11556.59 257
11557.61 256
11558.62 266
11559.64 235
11560.65 285
11561.67 312
11562.68 319
11563.70 295
11564.71 270
11565.73 249
11566.75 305
11567.76 294
11568.78 289
11569.79 324
11570.81 349
11571.83 321
11572.84 318
11573.86 316
11574.87 336
11575.89 284
11576.91 275
11577.92 323
11578.94 337
11579.96 328
11580.97 355
11581.99 347
11583.00 373
11584.02 368
11585.04 392
11586.05 449
11587.07 411
11588.09 425
11589.10 474
11590.12 406
11591.14 478
11592.16 459
11593.17 460
11594.19 512
11595.21 470
11596.22 514
11597.24 517
11598.26 589
11599.28 681
11600.29 790
11601.31 856
11602.33 941
11603.34 1005
11604.36 973
11605.38 963
11606.40 866
11607.41 768
11608.43 743
11609.45 681
11610.47 656
11611.49 539
11612.50 526
11613.52 527
11614.54 494
11615.56 464
11616.58 442
11617.59 464
11618.61 489
11619.63 451
11620.65 474
11621.67 447
11622.68 421
11623.70 437
11624.72 402
11625.74 422
11626.76 421
11627.78 457
11628.79 459
11629.81 505
11630.83 475
11631.85 547
11632.87 606
11633.89 698
11634.91 741
11635.93 813
11636.94 874
11637.96 843
11638.98 862
11640.00 819
11641.02 724
11642.04 683
11643.06 644
11644.08 589
11645.10 544
11646.12 458
11647.14 415
11648.16 402
11649.17 430
11650.19 433
11651.21 354
11652.23 338
11653.25 360
11654.27 333
11655.29 373
11656.31 335
11657.33 334
11658.35 338
11659.37 324
11660.39 274
11661.41 306
11662.43 331
11663.45 325
11664.47 334
11665.49 321
11666.51 376
11667.53 332
11668.55 301
11669.57 317
11670.59 314
11671.61 360
11672.63 365
11673.65 339
11674.67 361
11675.70 346
11676.72 344
11677.74 367
11678.76 348
11679.78 394
11680.80 343
11681.82 310
11682.84 309
11683.86 309
11684.88 304
11685.90 286
11686.92 264
11687.95 284
11688.97 279
11689.99 268
11691.01 283
11692.03 322
11693.05 335
11694.07 276
11695.10 288
11696.12 299
11697.14 303
11698.16 273
11699.18 276
11700.20 292
11701.22 292
11702.25 304
11703.27 315
11704.29 295
11705.31 290
11706.33 273
11707.36 262
11708.38 275
11709.40 262
11710.42 296
11711.44 282
11712.47 283
11713.49 283
11714.51 264
11715.53 307
11716.56 325
11717.58 300
11718.60 281
11719.62 264
11720.65 288
11721.67 278
11722.69 275
11723.71 269
11724.74 279
11725.76 282
11726.78 280
11727.80 239
11728.83 274
11729.85 247
11730.87 260
11731.90 299
11732.92 307
11733.94 256
11734.97 223
11735.99 234
11737.01 221
11738.04 217
11739.06 272
11740.08 233
11741.11 234
11742.13 223
11743.15 269
11744.18 240
11745.20 257
11746.22 243
11747.25 233
11748.27 243
11749.30 224
11750.32 216
11751.34 222
11752.37 235
11753.39 231
11754.42 283
11755.44 238
11756.46 220
11757.49 228
11758.51 215
11759.54 212
11760.56 222
11761.58 223
11762.61 190
11763.63 210
11764.66 226
11765.68 183
11766.71 165
11767.73 224
11768.76 204
11769.78 202
11770.81 213
11771.83 181
11772.86 177
11773.88 196
11774.91 186
11775.93 216
11776.96 199
11777.98 189
11779.01 212
11780.03 250
11781.06 213
11782.08 188
11783.11 200
11784.13 192
11785.16 192
11786.18 174
11787.21 206
11788.23 203
11789.26 194
11790.28 217
11791.31 181
11792.34 194
11793.36 217
11794.39 165
11795.41 171
11796.44 188
11797.47 187
11798.49 163
11799.52 169
11800.54 181
11801.57 185
11802.60 153
11803.62 133
11804.65 172
11805.67 162
11806.70 146
11807.73 186
11808.75 172
11809.78 181
11810.81 157
11811.83 177
11812.86 184
11813.89 188
11814.91 154
11815.94 182
11816.97 163
11817.99 181
11819.02 157
11820.05 160
11821.07 182
11822.10 161
11823.13 187
11824.16 172
11825.18 165
11826.21 162
11827.24 189
11828.26 198
11829.29 177
11830.32 143
11831.35 179
11832.37 186
11833.40 208
11834.43 191
11835.46 133
11836.48 139
11837.51 159
11838.54 167
11839.57 167
11840.59 157
11841.62 147
11842.65 149
11843.68 163
11844.71 173
11845.73 209
11846.76 168
11847.79 194
11848.82 164
11849.85 146
11850.88 158
11851.90 154
11852.93 135
11853.96 143
11854.99 181
11856.02 178
11857.05 156
11858.07 186
11859.10 166
11860.13 152
11861.16 151
11862.19 177
11863.22 161
11864.25 153
11865.28 170
11866.30 197
11867.33 182
11868.36 212
11869.39 181
11870.42 182
11871.45 153
11872.48 183
11873.51 182
11874.54 187
11875.57 197
11876.60 178
11877.63 166
11878.65 149
11879.68 166
11880.71 152
11881.74 156
11882.77 177
11883.80 193
11884.83 200
11885.86 179
11886.89 232
11887.92 225
11888.95 195
11889.98 200
11891.01 207
11892.04 203
11893.07 196
11894.10 150
11895.13 203
11896.16 195
11897.19 177
11898.22 189
11899.25 190
11900.28 205
11901.31 180
11902.34 188
11903.38 211
11904.41 229
11905.44 210
11906.47 219
11907.50 197
11908.53 199
11909.56 202
11910.59 167
11911.62 195
11912.65 209
11913.68 201
11914.71 183
11915.75 209
11916.78 211
11917.81 183
11918.84 202
11919.87 203
11920.90 186
11921.93 185
11922.96 170
11924.00 168
11925.03 173
11926.06 193
11927.09 226
11928.12 220
11929.15 226
11930.18 232
11931.22 208
11932.25 210
11933.28 231
11934.31 269
11935.34 276
11936.38 343
11937.41 308
11938.44 291
11939.47 325
11940.50 254
11941.54 228
11942.57 225
11943.60 197
11944.63 165
11945.67 151
11946.70 202
11947.73 173
11948.76 154
11949.80 147
11950.83 148
11951.86 177
11952.89 181
11953.93 157
11954.96 159
11955.99 164
11957.02 134
11958.06 141
11959.09 158
11960.12 174
11961.16 172
11962.19 143
11963.22 165
11964.26 186
11965.29 169
11966.32 165
11967.36 153
11968.39 152
11969.42 170
11970.46 170
11971.49 173
11972.52 183
11973.56 158
11974.59 143
11975.62 176
11976.66 169
11977.69 161
11978.73 152
11979.76 180
11980.79 165
11981.83 170
11982.86 165
11983.89 155
11984.93 158
11985.96 140
11987.00 151
11988.03 150
11989.07 145
11990.10 169
11991.13 168
11992.17 182
11993.20 154
11994.24 165
11995.27 177
11996.31 124
11997.34 173
11998.38 150
11999.41 161
12000.45 162
12001.48 160
12002.51 198
12003.55 182
12004.58 151
12005.62 176
12006.65 153
12007.69 178
12008.72 204
12009.76 165
12010.80 189
12011.83 173
12012.87 211
12013.90 201
12014.94 199
12015.97 166
12017.01 193
12018.04 193
12019.08 177
12020.11 158
12021.15 155
12022.19 187
12023.22 174
12024.26 150
12025.29 147
12026.33 168
12027.36 203
12028.40 201
12029.44 186
12030.47 176
12031.51 208
12032.54 181
12033.58 188
12034.62 166
12035.65 154
12036.69 155
12037.73 148
12038.76 172
12039.80 142
12040.84 185
12041.87 181
12042.91 149
12043.94 169
12044.98 169
12046.02 185
12047.06 170
12048.09 162
12049.13 135
12050.17 156
12051.20 177
12052.24 175
12053.28 173
12054.31 167
12055.35 182
12056.39 141
12057.43 150
12058.46 173
12059.50 160
12060.54 189
12061.57 201
12062.61 183
12063.65 184
12064.69 192
12065.72 162
12066.76 183
12067.80 186
12068.84 212
12069.88 233
12070.91 203
12071.95 216
12072.99 236
12074.03 170
12075.06 163
12076.10 183
12077.14 249
12078.18 209
12079.22 195
12080.26 191
12081.29 182
12082.33 201
12083.37 171
12084.41 185
12085.45 176
12086.49 205
12087.52 215
12088.56 213
12089.60 167
12090.64 202
12091.68 194
12092.72 196
12093.76 212
12094.79 204
12095.83 203
12096.87 212
12097.91 278
12098.95 199
12099.99 217
12101.03 235
12102.07 232
12103.11 212
12104.15 229
12105.19 225
12106.22 242
12107.26 257
12108.30 304
12109.34 245
12110.38 236
12111.42 218
12112.46 195
12113.50 229
12114.54 199
12115.58 183
12116.62 180
12117.66 208
12118.70 164
12119.74 156
12120.78 170
12121.82 171
12122.86 164
12123.90 160
12124.94 132
12125.98 142
12127.02 165
12128.06 157
12129.10 178
12130.14 163
12131.18 167
12132.22 150
12133.26 166
12134.30 153
12135.34 162
12136.38 169
12137.42 170
12138.47 146
12139.51 151
12140.55 140
12141.59 186
12142.63 167
12143.67 165
12144.71 178
12145.75 167
12146.79 161
12147.83 146
12148.87 151
12149.92 169
12150.96 159
12152.00 145
12153.04 148
12154.08 142
12155.12 138
12156.16 182
12157.21 164
12158.25 176
12159.29 188
12160.33 135
12161.37 129
12162.41 162
12163.46 147
12164.50 148
12165.54 150
12166.58 152
12167.62 127
12168.67 135
12169.71 143
12170.75 121
12171.79 127
12172.83 154
12173.88 173
12174.92 167
12175.96 139
12177.00 184
12178.05 152
12179.09 126
12180.13 118
12181.17 134
12182.22 140
12183.26 131
12184.30 169
12185.34 157
12186.39 131
12187.43 140
12188.47 142
12189.51 129
12190.56 119
12191.60 147
12192.64 161
12193.69 137
12194.73 105
12195.77 136
12196.82 145
12197.86 185
12198.90 211
12199.95 169
12200.99 163
12202.03 135
12203.08 116
12204.12 119
12205.16 101
12206.21 152
12207.25 125
12208.29 115
12209.34 128
12210.38 141
12211.43 134
12212.47 136
12213.51 180
12214.56 164
12215.60 127
12216.65 147
12217.69 159
12218.73 149
12219.78 113
12220.82 106
12221.87 144
12222.91 145
12223.96 146
12225.00 140
12226.04 120
12227.09 112
12228.13 119
12229.18 137
12230.22 128
12231.27 136
12232.31 128
12233.36 155
12234.40 136
12235.45 111
12236.49 132
12237.54 152
12238.58 163
12239.63 135
12240.67 145
12241.72 132
12242.76 140
12243.81 110
12244.85 121
12245.90 118
12246.94 134
12247.99 144
12249.03 155
12250.08 122
12251.12 107
12252.17 107
12253.22 110
12254.26 115
12255.31 179
12256.35 123
12257.40 120
12258.44 144
12259.49 109
12260.54 126
12261.58 128
12262.63 113
12263.67 116
12264.72 107
12265.77 103
12266.81 94
12267.86 122
12268.91 118
12269.95 121
12271.00 121
12272.04 113
12273.09 116
12274.14 130
12275.18 119
12276.23 122
12277.28 124
12278.32 147
12279.37 127
12280.42 129
12281.46 126
12282.51 135
12283.56 119
12284.61 136
12285.65 132
12286.70 131
12287.75 104
12288.79 116
12289.84 111
12290.89 121
12291.94 95
12292.98 113
12294.03 118
12295.08 108
12296.13 124
12297.17 121
12298.22 116
12299.27 142
12300.32 156
12301.36 112
12302.41 150
12303.46 135
12304.51 95
12305.55 144
12306.60 143
12307.65 122
12308.70 142
12309.75 139
12310.79 112
12311.84 126
12312.89 115
12313.94 131
12314.99 108
12316.04 116
12317.08 107
12318.13 106
12319.18 139
12320.23 119
12321.28 133
12322.33 128
12323.37 109
12324.42 109
12325.47 128
12326.52 103
12327.57 119
12328.62 110
12329.67 135
12330.72 129
12331.77 122
12332.81 139
12333.86 114
12334.91 132
12335.96 103
12337.01 113
12338.06 131
12339.11 113
12340.16 113
12341.21 112
12342.26 125
12343.31 115
12344.36 101
12345.41 109
12346.46 113
12347.51 123
12348.56 122
12349.61 103
12350.65 80
12351.70 100
12352.75 94
12353.80 121
12354.85 113
12355.90 100
12356.95 136
12358.00 136
12359.05 134
12360.11 125
12361.16 98
12362.21 106
12363.26 115
12364.31 121
12365.36 105
12366.41 108
12367.46 115
12368.51 105
12369.56 116
12370.61 94
12371.66 91
12372.71 135
12373.76 113
12374.81 140
12375.86 96
12376.91 102
12377.97 106
12379.02 103
12380.07 129
12381.12 121
12382.17 96
12383.22 130
12384.27 107
12385.32 105
12386.37 99
12387.43 131
12388.48 150
12389.53 103
12390.58 103
12391.63 116
12392.68 119
12393.74 103
12394.79 118
12395.84 121
12396.89 123
12397.94 125
12398.99 98
12400.05 95
12401.10 119
12402.15 97
12403.20 109
12404.25 125
12405.31 122
12406.36 105
12407.41 113
12408.46 125
12409.51 128
12410.57 119
12411.62 127
12412.67 145
12413.72 116
12414.78 104
12415.83 138
12416.88 132
12417.93 120
12418.99 121
12420.04 128
12421.09 119
12422.15 101
12423.20 118
12424.25 120
12425.30 118
12426.36 129
12427.41 157
12428.46 124
12429.52 101
12430.57 82
12431.62 123
12432.68 136
12433.73 107
12434.78 132
12435.84 95
12436.89 114
12437.94 121
12439.00 126
12440.05 125
12441.10 131
12442.16 125
12443.21 118
12444.27 117
12445.32 112
12446.37 128
12447.43 87
12448.48 116
12449.54 118
12450.59 127
12451.64 119
12452.70 130
12453.75 131
12454.81 127
12455.86 127
12456.91 138
12457.97 138
12459.02 143
12460.08 149
12461.13 143
12462.19 163
12463.24 170
12464.30 143
12465.35 136
12466.41 117
12467.46 121
12468.52 107
12469.57 118
12470.63 117
12471.68 148
12472.73 108
12473.79 124
12474.85 131
12475.90 107
12476.96 111
12478.01 135
12479.07 118
12480.12 145
12481.18 142
12482.23 126
12483.29 166
12484.34 159
12485.40 150
12486.45 159
12487.51 144
12488.57 140
12489.62 135
12490.68 154
12491.73 151
12492.79 139
12493.84 174
12494.90 171
12495.96 162
12497.01 189
12498.07 172
12499.12 185
12500.18 184
12501.24 175
12502.29 160
12503.35 168
12504.41 185
12505.46 161
12506.52 185
12507.57 187
12508.63 180
12509.69 169
12510.74 168
12511.80 156
12512.86 173
12513.91 172
12514.97 204
12516.03 206
12517.08 202
12518.14 161
12519.20 164
12520.26 150
12521.31 142
12522.37 154
12523.43 193
12524.48 173
12525.54 194
12526.60 206
12527.66 186
12528.71 227
12529.77 261
12530.83 252
12531.89 250
12532.94 220
12534.00 246
12535.06 157
12536.12 173
12537.17 223
12538.23 177
12539.29 166
12540.35 156
12541.41 170
12542.46 167
12543.52 125
12544.58 143
12545.64 148
12546.70 126
12547.75 188
12548.81 139
12549.87 113
12550.93 125
12551.99 166
12553.05 141
12554.10 145
12555.16 165
12556.22 179
12557.28 178
12558.34 149
12559.40 154
12560.46 145
12561.51 125
12562.57 149
12563.63 163
12564.69 170
12565.75 174
12566.81 176
12567.87 171
12568.93 181
12569.99 158
12571.04 155
12572.10 177
12573.16 194
12574.22 148
12575.28 160
12576.34 171
12577.40 171
12578.46 176
12579.52 186
12580.58 194
12581.64 199
12582.70 221
12583.76 191
12584.82 165
12585.88 146
12586.94 153
12588.00 202
12589.06 188
12590.12 153
12591.18 179
12592.24 178
12593.30 169
12594.36 160
12595.42 182
12596.48 173
12597.54 160
12598.60 185
12599.66 143
12600.72 176
12601.78 180
12602.84 177
12603.90 183
12604.96 214
12606.02 211
12607.08 199
12608.14 253
12609.20 235
12610.27 205
12611.33 228
12612.39 238
12613.45 200
12614.51 211
12615.57 169
12616.63 199
12617.69 193
12618.75 151
12619.81 160
12620.88 142
12621.94 156
12623.00 180
12624.06 173
12625.12 179
12626.18 151
12627.24 147
12628.31 129
12629.37 137
12630.43 166
12631.49 177
12632.55 167
12633.61 170
12634.68 184
12635.74 153
12636.80 155
12637.86 143
12638.92 139
12639.99 156
12641.05 164
12642.11 171
12643.17 172
12644.23 136
12645.30 145
12646.36 168
12647.42 139
12648.48 149
12649.55 149
12650.61 142
12651.67 135
12652.73 148
12653.80 124
12654.86 140
12655.92 177
12656.99 179
12658.05 189
12659.11 154
12660.17 150
12661.24 164
12662.30 173
12663.36 178
12664.43 169
12665.49 172
12666.55 135
12667.62 139
12668.68 135
12669.74 139
12670.81 152
12671.87 141
12672.93 146
12674.00 159
12675.06 140
12676.12 128
12677.19 151
12678.25 154
12679.31 158
12680.38 178
12681.44 180
12682.51 146
12683.57 167
12684.63 156
12685.70 156
12686.76 190
12687.83 175
12688.89 187
12689.95 192
12691.02 170
12692.08 164
12693.15 151
12694.21 145
12695.28 167
12696.34 162
12697.40 140
12698.47 179
12699.53 195
12700.60 129
12701.66 142
12702.73 134
12703.79 187
12704.86 152
12705.92 130
12706.99 128
12708.05 154
12709.12 134
12710.18 151
12711.25 140
12712.31 133
12713.38 129
12714.44 135
12715.51 136
12716.57 145
12717.64 160
12718.70 164
12719.77 169
12720.83 150
12721.90 109
12722.97 137
12724.03 163
12725.10 131
12726.16 158
12727.23 162
12728.29 142
12729.36 141
12730.43 108
12731.49 108
12732.56 140
12733.62 124
12734.69 156
12735.76 122
12736.82 109
12737.89 132
12738.95 135
12740.02 104
12741.09 124
12742.15 169
12743.22 131
12744.29 131
12745.35 134
12746.42 149
12747.49 146
12748.55 136
12749.62 156
12750.69 148
12751.75 148
12752.82 140
12753.89 121
12754.95 126
12756.02 136
12757.09 124
12758.15 147
12759.22 122
12760.29 114
12761.36 106
12762.42 128
12763.49 110
12764.56 114
12765.62 155
12766.69 119
12767.76 118
12768.83 143
12769.89 128
12770.96 110
12772.03 93
12773.10 95
12774.17 112
12775.23 104
12776.30 107
12777.37 98
12778.44 111
12779.50 112
12780.57 91
12781.64 107
12782.71 83
12783.78 82
12784.84 110
12785.91 128
12786.98 118
12788.05 118
12789.12 94
12790.19 117
12791.25 103
12792.32 105
12793.39 114
12794.46 89
12795.53 116
12796.60 96
12797.67 103
12798.73 93
12799.80 96
12800.87 111
12801.94 98
12803.01 82
12804.08 76
12805.15 91
12806.22 95
12807.29 102
12808.36 98
12809.42 112
12810.49 125
12811.56 142
12812.63 92
12813.70 85
12814.77 124
12815.84 109
12816.91 81
12817.98 94
12819.05 87
12820.12 117
12821.19 126
12822.26 97
12823.33 89
12824.40 95
12825.47 121
12826.54 123
12827.61 112
12828.68 130
12829.75 121
12830.82 129
12831.89 92
12832.96 102
12834.03 103
12835.10 80
12836.17 106
12837.24 97
12838.31 67
12839.38 94
12840.45 113
12841.52 117
12842.59 85
12843.66 106
12844.73 93
12845.80 98
12846.87 110
12847.95 112
12849.02 122
12850.09 117
12851.16 109
12852.23 101
12853.30 105
12854.37 119
12855.44 134
12856.51 146
12857.58 106
12858.66 109
12859.73 117
12860.80 101
12861.87 105
12862.94 99
12864.01 108
12865.08 115
12866.16 82
12867.23 60
12868.30 104
12869.37 113
12870.44 113
12871.51 103
12872.59 110
12873.66 78
12874.73 92
12875.80 95
12876.87 104
12877.95 99
12879.02 88
12880.09 90
12881.16 84
12882.23 87
12883.31 93
12884.38 90
12885.45 131
12886.52 108
12887.60 92
12888.67 105
12889.74 106
12890.81 97
12891.89 101
12892.96 103
12894.03 90
12895.11 73
12896.18 86
12897.25 91
12898.32 97
12899.40 83
12900.47 93
12901.54 80
12902.62 93
12903.69 76
12904.76 88
12905.84 89
12906.91 86
12907.98 87
12909.06 98
12910.13 99
12911.20 92
12912.28 86
12913.35 82
12914.42 72
12915.50 80
12916.57 99
12917.64 106
12918.72 88
12919.79 68
12920.87 101
12921.94 97
12923.01 98
12924.09 89
12925.16 81
12926.24 79
12927.31 93
12928.38 100
12929.46 85
12930.53 78
12931.61 73
12932.68 89
12933.76 79
12934.83 87
12935.90 80
12936.98 91
12938.05 82
12939.13 70
12940.20 96
12941.28 96
12942.35 76
12943.43 94
12944.50 101
12945.58 78
12946.65 104
12947.73 124
12948.80 99
12949.88 101
12950.95 79
12952.03 89
12953.10 97
12954.18 83
12955.25 104
12956.33 111
12957.40 107
12958.48 84
12959.55 71
12960.63 90
12961.70 114
12962.78 104
12963.86 84
12964.93 88
12966.01 72
12967.08 84
12968.16 72
12969.24 103
12970.31 100
12971.39 92
12972.46 68
12973.54 79
12974.62 71
12975.69 75
12976.77 85
12977.84 84
12978.92 65
12980.00 75
12981.07 94
12982.15 85
12983.23 99
12984.30 81
12985.38 91
12986.46 79
12987.53 80
12988.61 92
12989.69 97
12990.76 79
12991.84 89
12992.92 96
12993.99 76
12995.07 76
12996.15 83
12997.22 65
12998.30 87
12999.38 85
13000.45 98
13001.53 100
13002.61 78
13003.69 97
13004.76 85
13005.84 85
13006.92 97
13008.00 85
13009.07 81
13010.15 90
13011.23 83
13012.31 81
13013.38 72
13014.46 84
13015.54 69
13016.62 94
13017.70 90
13018.77 70
13019.85 94
13020.93 107
13022.01 89
13023.09 108
13024.16 90
13025.24 89
13026.32 88
13027.40 86
13028.48 82
13029.56 97
13030.63 84
13031.71 105
13032.79 82
13033.87 86
13034.95 96
13036.03 102
13037.11 107
13038.18 92
13039.26 88
13040.34 100
13041.42 92
13042.50 84
13043.58 95
13044.66 83
13045.74 89
13046.82 105
13047.89 77
13048.97 70
13050.05 95
13051.13 117
13052.21 111
13053.29 78
13054.37 96
13055.45 103
13056.53 104
13057.61 97
13058.69 125
13059.77 102
13060.85 106
13061.93 100
13063.01 121
13064.09 90
13065.17 103
13066.25 95
13067.33 103
13068.41 92
13069.49 95
13070.57 78
13071.65 91
13072.73 106
13073.81 97
13074.89 97
13075.97 80
13077.05 97
13078.13 96
13079.21 104
13080.29 100
13081.37 78
13082.45 86
13083.53 95
13084.61 79
13085.69 103
13086.77 108
13087.85 116
13088.94 111
13090.02 120
13091.10 100
13092.18 96
13093.26 96
13094.34 101
13095.42 85
13096.50 94
13097.58 113
13098.66 96
13099.75 123
13100.83 80
13101.91 84
13102.99 91
13104.07 108
13105.15 67
13106.23 86
13107.32 98
13108.40 86
13109.48 84
13110.56 86
13111.64 91
13112.72 105
13113.81 98
13114.89 100
13115.97 83
13117.05 106
13118.13 92
13119.22 97
13120.30 101
13121.38 99
13122.46 98
13123.55 85
13124.63 86
13125.71 83
13126.79 103
13127.88 89
13128.96 85
13130.04 107
13131.12 92
13132.21 77
13133.29 104
13134.37 111
13135.45 83
13136.54 88
13137.62 102
13138.70 89
13139.79 90
13140.87 80
13141.95 88
13143.03 87
13144.12 105
13145.20 99
13146.28 104
13147.37 92
13148.45 73
13149.53 89
13150.62 98
13151.70 96
13152.78 97
13153.87 112
13154.95 101
13156.03 93
13157.12 104
13158.20 83
13159.29 81
13160.37 127
13161.45 79
13162.54 80
13163.62 101
13164.71 98
13165.79 88
13166.87 96
13167.96 94
13169.04 93
13170.13 87
13171.21 89
13172.29 108
13173.38 86
13174.46 101
13175.55 81
13176.63 98
13177.72 95
13178.80 81
13179.89 73
13180.97 79
13182.06 78
13183.14 74
13184.22 101
13185.31 92
13186.39 78
13187.48 74
13188.56 95
13189.65 113
13190.73 99
13191.82 121
13192.90 111
13193.99 66
13195.07 102
13196.16 107
13197.25 95
13198.33 106
13199.42 112
13200.50 100
13201.59 88
13202.67 134
13203.76 93
13204.84 80
13205.93 70
13207.02 91
13208.10 100
13209.19 106
13210.27 93
13211.36 83
13212.44 87
13213.53 91
13214.62 81
13215.70 108
13216.79 100
13217.88 96
13218.96 80
13220.05 96
13221.13 80
13222.22 92
13223.31 83
13224.39 113
13225.48 99
13226.57 88
13227.65 87
13228.74 84
13229.83 100
13230.91 87
13232.00 83
13233.09 106
13234.17 88
13235.26 80
13236.35 88
13237.43 115
13238.52 89
13239.61 81
13240.70 99
13241.78 96
13242.87 85
13243.96 81
13245.04 121
13246.13 103
13247.22 96
13248.31 90
13249.39 108
13250.48 99
13251.57 85
13252.66 98
13253.74 91
13254.83 105
13255.92 98
13257.01 100
13258.10 101
13259.18 106
13260.27 107
13261.36 87
13262.45 108
13263.54 107
13264.62 102
13265.71 104
13266.80 107
13267.89 105
13268.98 87
13270.06 95
13271.15 119
13272.24 110
13273.33 101
13274.42 86
13275.51 101
13276.60 81
13277.68 86
13278.77 100
13279.86 103
13280.95 112
13282.04 111
13283.13 96
13284.22 101
13285.31 93
13286.39 127
13287.48 119
13288.57 117
13289.66 98
13290.75 120
13291.84 108
13292.93 122
13294.02 116
13295.11 94
13296.20 98
13297.29 116
13298.38 113
13299.47 101
13300.56 100
13301.65 99
13302.73 128
13303.82 109
13304.91 93
13306.00 110
13307.09 126
13308.18 113
13309.27 109
13310.36 79
13311.45 93
13312.54 130
13313.63 103
13314.72 117
13315.81 126
13316.90 113
13318.00 87
13319.09 102
13320.18 108
13321.27 101
13322.36 131
13323.45 105
13324.54 102
13325.63 115
13326.72 90
13327.81 69
13328.90 109
13329.99 113
13331.08 119
13332.17 91
13333.26 111
13334.35 112
13335.45 127
13336.54 106
13337.63 124
13338.72 146
13339.81 133
13340.90 124
13341.99 120
13343.08 121
13344.18 123
13345.27 126
13346.36 107
13347.45 104
13348.54 120
13349.63 118
13350.72 153
13351.82 109
13352.91 96
13354.00 117
13355.09 130
13356.18 116
13357.28 125
13358.37 108
13359.46 116
13360.55 116
13361.64 112
13362.74 85
13363.83 100
13364.92 107
13366.01 107
13367.10 129
13368.20 102
13369.29 148
13370.38 127
13371.47 142
13372.57 123
13373.66 110
13374.75 121
13375.84 134
13376.94 122
13378.03 149
13379.12 127
13380.22 111
13381.31 119
13382.40 103
13383.49 111
13384.59 132
13385.68 144
13386.77 128
13387.87 137
13388.96 130
13390.05 118
13391.15 104
13392.24 113
13393.33 125
13394.43 113
13395.52 107
13396.61 134
13397.71 108
13398.80 113
13399.90 160
13400.99 131
13402.08 144
13403.18 83
13404.27 93
13405.36 105
13406.46 120
13407.55 106
13408.65 99
13409.74 82
13410.83 115
13411.93 115
13413.02 103
13414.12 142
13415.21 134
13416.31 141
13417.40 109
13418.49 91
13419.59 124
13420.68 131
13421.78 117
13422.87 122
13423.97 90
13425.06 128
13426.16 126
13427.25 112
13428.35 111
13429.44 104
13430.54 112
13431.63 99
13432.73 128
13433.82 111
13434.92 112
13436.01 106
13437.11 110
13438.20 100
13439.30 130
13440.39 134
13441.49 120
13442.58 119
13443.68 134
13444.77 106
13445.87 106
13446.96 91
13448.06 114
13449.16 130
13450.25 126
13451.35 132
13452.44 112
13453.54 108
13454.64 128
13455.73 125
13456.83 122
13457.92 120
13459.02 130
13460.12 114
13461.21 136
13462.31 134
13463.40 110
13464.50 134
13465.60 138
13466.69 169
13467.79 144
13468.89 119
13469.98 110
13471.08 125
13472.18 130
13473.27 136
13474.37 121
13475.47 108
13476.56 137
13477.66 138
13478.76 146
13479.85 149
13480.95 95
13482.05 136
13483.14 145
13484.24 133
13485.34 114
13486.44 125
13487.53 143
13488.63 141
13489.73 144
13490.83 114
13491.92 154
13493.02 134
13494.12 120
13495.21 132
13496.31 149
13497.41 127
13498.51 142
13499.61 148
13500.70 163
13501.80 153
13502.90 170
13504.00 135
13505.10 131
13506.19 177
13507.29 173
13508.39 176
13509.49 150
13510.59 161
13511.68 189
13512.78 168
13513.88 148
13514.98 108
13516.08 127
13517.18 133
13518.27 155
13519.37 107
13520.47 104
13521.57 97
13522.67 102
13523.77 109
13524.87 139
13525.96 101
13527.06 106
13528.16 126
13529.26 106
13530.36 113
13531.46 117
13532.56 108
13533.66 81
13534.76 109
13535.86 91
13536.96 138
13538.05 142
13539.15 106
13540.25 112
13541.35 112
13542.45 112
13543.55 106
13544.65 114
13545.75 125
13546.85 111
13547.95 113
13549.05 102
13550.15 97
13551.25 100
13552.35 80
13553.45 116
13554.55 134
13555.65 88
13556.75 106
13557.85 97
13558.95 87
13560.05 98
13561.15 104
13562.25 120
13563.35 121
13564.45 113
13565.55 128
13566.65 101
13567.75 102
13568.85 109
13569.95 110
13571.05 99
13572.16 109
13573.26 102
13574.36 105
13575.46 106
13576.56 84
13577.66 120
13578.76 109
13579.86 100
13580.96 115
13582.06 99
13583.16 94
13584.27 109
13585.37 94
13586.47 87
13587.57 118
13588.67 107
13589.77 91
13590.87 104
13591.98 124
13593.08 117
13594.18 94
13595.28 106
13596.38 94
13597.48 109
13598.59 95
13599.69 98
13600.79 97
13601.89 97
13602.99 96
13604.10 97
13605.20 85
13606.30 90
13607.40 98
13608.50 112
13609.61 110
13610.71 94
13611.81 109
13612.91 92
13614.02 108
13615.12 136
13616.22 97
13617.32 105
13618.43 85
13619.53 124
13620.63 110
13621.73 91
13622.84 112
13623.94 124
13625.04 81
13626.14 101
13627.25 125
13628.35 98
13629.45 92
13630.56 97
13631.66 102
13632.76 111
13633.87 119
13634.97 126
13636.07 107
13637.18 128
13638.28 125
13639.38 125
13640.49 96
13641.59 93
13642.69 100
13643.80 86
13644.90 105
13646.00 100
13647.11 94
13648.21 100
13649.32 92
13650.42 106
13651.52 76
13652.63 75
13653.73 102
13654.84 103
13655.94 105
13657.04 119
13658.15 106
13659.25 123
13660.36 131
13661.46 107
13662.57 77
13663.67 94
13664.77 104
13665.88 76
13666.98 119
13668.09 100
13669.19 83
13670.30 103
13671.40 75
13672.51 81
13673.61 82
13674.72 95
13675.82 104
13676.93 109
13678.03 101
13679.14 107
13680.24 87
13681.35 124
13682.45 86
13683.56 84
13684.66 85
13685.77 105
13686.87 102
13687.98 131
13689.08 137
13690.19 117
13691.29 101
13692.40 128
13693.51 109
13694.61 124
13695.72 122
13696.82 106
13697.93 114
13699.03 115
13700.14 88
13701.25 100
13702.35 97
13703.46 123
13704.56 117
13705.67 108
13706.78 103
13707.88 82
13708.99 87
13710.10 108
13711.20 121
13712.31 103
13713.41 120
13714.52 121
13715.63 108
13716.73 124
13717.84 121
13718.95 100
13720.05 133
13721.16 111
13722.27 124
13723.37 104
13724.48 100
13725.59 120
13726.70 128
13727.80 137
13728.91 132
13730.02 111
13731.12 113
13732.23 102
13733.34 136
13734.45 113
13735.55 104
13736.66 129
13737.77 114
13738.87 85
13739.98 117
13741.09 125
13742.20 123
13743.31 128
13744.41 133
13745.52 133
13746.63 135
13747.74 153
13748.84 148
13749.95 125
13751.06 133
13752.17 135
13753.28 124
13754.38 144
13755.49 108
13756.60 138
13757.71 126
13758.82 122
13759.93 99
13761.03 133
13762.14 140
13763.25 153
13764.36 134
13765.47 145
13766.58 160
13767.68 152
13768.79 166
13769.90 182
13771.01 217
13772.12 199
13773.23 197
13774.34 240
13775.45 209
13776.56 220
13777.66 223
13778.77 252
13779.88 236
13780.99 215
13782.10 198
13783.21 192
13784.32 143
13785.43 183
13786.54 165
13787.65 156
13788.76 145
13789.87 153
13790.98 155
13792.09 123
13793.20 133
13794.31 119
13795.42 124
13796.52 100
13797.63 161
13798.74 136
13799.85 119
13800.96 122
13802.07 94
13803.18 122
13804.29 138
13805.40 149
13806.51 150
13807.63 125
13808.74 134
13809.85 117
13810.96 102
13812.07 126
13813.18 118
13814.29 92
13815.40 82
13816.51 117
13817.62 112
13818.73 107
13819.84 98
13820.95 121
13822.06 113
13823.17 91
13824.28 128
13825.40 126
13826.51 100
13827.62 110
13828.73 92
13829.84 105
13830.95 95
13832.06 95
13833.17 96
13834.28 98
13835.40 86
13836.51 119
13837.62 105
13838.73 108
13839.84 109
13840.95 97
13842.06 113
13843.18 106
13844.29 103
13845.40 111
13846.51 84
13847.62 109
13848.74 124
13849.85 124
13850.96 109
13852.07 111
13853.18 135
13854.30 128
13855.41 105
13856.52 102
13857.63 127
13858.74 114
13859.86 107
13860.97 110
13862.08 107
13863.19 96
13864.31 118
13865.42 95
13866.53 125
13867.64 94
13868.76 140
13869.87 128
13870.98 123
13872.10 110
13873.21 87
13874.32 107
13875.43 117
13876.55 114
13877.66 93
13878.77 103
13879.89 124
13881.00 114
13882.11 107
13883.23 116
13884.34 113
13885.45 116
13886.57 91
13887.68 119
13888.79 113
13889.91 105
13891.02 105
13892.13 124
13893.25 149
13894.36 105
13895.48 112
13896.59 131
13897.70 98
13898.82 140
13899.93 138
13901.05 132
13902.16 114
13903.27 132
13904.39 143
13905.50 145
13906.62 104
13907.73 100
13908.85 125
13909.96 123
13911.07 128
13912.19 112
13913.30 108
13914.42 102
13915.53 112
13916.65 126
13917.76 124
13918.88 93
13919.99 114
13921.11 119
13922.22 116
13923.34 101
13924.45 98
13925.57 96
13926.68 90
13927.80 117
13928.91 103
13930.03 99
13931.14 104
13932.26 106
13933.37 113
13934.49 86
13935.60 99
13936.72 101
13937.83 83
13938.95 100
13940.06 146
13941.18 106
13942.30 102
13943.41 106
13944.53 117
13945.64 90
13946.76 108
13947.87 130
13948.99 104
13950.11 106
13951.22 100
13952.34 91
13953.45 97
13954.57 93
13955.69 81
13956.80 110
13957.92 90
13959.04 82
13960.15 107
13961.27 98
13962.39 101
13963.50 93
13964.62 88
13965.73 94
13966.85 108
13967.97 104
13969.08 104
13970.20 126
13971.32 100
13972.44 84
13973.55 105
13974.67 118
13975.79 112
13976.90 101
13978.02 104
13979.14 93
13980.25 86
13981.37 101
13982.49 105
13983.61 105
13984.72 115
13985.84 105
13986.96 94
13988.08 85
13989.19 78
13990.31 96
13991.43 92
13992.55 81
13993.66 104
13994.78 101
13995.90 112
13997.02 108
13998.14 81
13999.25 92
14000.37 90
14001.49 88
14002.61 105
14003.73 102
14004.84 98
14005.96 97
14007.08 118
14008.20 123
14009.32 115
14010.44 75
14011.55 92
14012.67 94
14013.79 107
14014.91 113
14016.03 97
14017.15 86
14018.27 63
14019.38 93
14020.50 106
14021.62 91
14022.74 79
14023.86 90
14024.98 85
14026.10 73
14027.22 86
14028.34 99
14029.46 118
14030.57 75
14031.69 100
14032.81 89
14033.93 79
14035.05 92
14036.17 90
14037.29 111
14038.41 123
14039.53 86
14040.65 101
14041.77 126
14042.89 101
14044.01 91
14045.13 98
14046.25 102
14047.37 84
14048.49 102
14049.61 98
14050.73 98
14051.85 136
14052.97 115
14054.09 118
14055.21 135
14056.33 97
14057.45 119
14058.57 105
14059.69 115
14060.81 73
14061.93 83
14063.05 88
14064.17 120
14065.29 111
14066.41 101
14067.53 103
14068.65 101
14069.78 90
14070.90 103
14072.02 118
14073.14 86
14074.26 94
14075.38 108
14076.50 116
14077.62 127
14078.74 131
14079.86 121
14080.99 112
14082.11 104
14083.23 111
14084.35 110
14085.47 129
14086.59 152
14087.71 147
14088.84 134
14089.96 120
14091.08 130
14092.20 93
14093.32 128
14094.44 131
14095.57 128
14096.69 150
14097.81 106
14098.93 110
14100.05 100
14101.18 138
14102.30 138
14103.42 122
14104.54 119
14105.66 166
14106.79 172
14107.91 160
14109.03 147
14110.15 141
14111.28 145
14112.40 135
14113.52 124
14114.64 118
14115.77 89
14116.89 104
14118.01 118
14119.13 110
14120.26 123
14121.38 88
14122.50 100
14123.63 130
14124.75 101
14125.87 88
14126.99 107
14128.12 117
14129.24 99
14130.36 97
14131.49 89
14132.61 124
14133.73 84
14134.86 84
14135.98 88
14137.10 103
14138.23 111
14139.35 99
14140.47 86
14141.60 106
14142.72 111
14143.85 80
14144.97 77
14146.09 92
14147.22 113
14148.34 91
14149.47 91
14150.59 106
14151.71 81
14152.84 82
14153.96 120
14155.09 116
14156.21 100
14157.33 91
14158.46 91
14159.58 85
14160.71 90
14161.83 91
14162.96 102
14164.08 89
14165.21 84
14166.33 91
14167.45 80
14168.58 114
14169.70 91
14170.83 93
14171.95 126
14173.08 89
14174.20 91
14175.33 92
14176.45 78
14177.58 77
14178.70 94
14179.83 82
14180.95 99
14182.08 107
14183.20 101
14184.33 102
14185.46 91
14186.58 80
14187.71 72
14188.83 78
14189.96 92
14191.08 87
14192.21 96
14193.33 92
14194.46 77
14195.59 84
14196.71 70
14197.84 81
14198.96 81
14200.09 65
14201.22 71
14202.34 91
14203.47 65
14204.59 81
14205.72 92
14206.85 78
14207.97 93
14209.10 60
14210.23 88
14211.35 73
14212.48 77
14213.61 80
14214.73 86
14215.86 92
14216.99 72
14218.11 74
14219.24 87
14220.37 90
14221.49 82
14222.62 68
14223.75 51
14224.87 77
14226.00 75
14227.13 99
14228.25 97
14229.38 73
14230.51 71
14231.64 86
14232.76 77
14233.89 87
14235.02 82
14236.14 92
14237.27 82
14238.40 89
14239.53 101
14240.66 89
14241.78 77
14242.91 85
14244.04 84
14245.17 104
14246.29 87
14247.42 91
14248.55 101
14249.68 80
14250.81 70
14251.93 70
14253.06 95
14254.19 74
14255.32 60
14256.45 74
14257.57 81
14258.70 71
14259.83 62
14260.96 80
14262.09 73
14263.22 82
14264.34 94
14265.47 70
14266.60 75
14267.73 74
14268.86 47
14269.99 67
14271.12 60
14272.25 72
14273.37 69
14274.50 71
14275.63 78
14276.76 64
14277.89 81
14279.02 60
14280.15 71
14281.28 74
14282.41 65
14283.54 74
14284.67 77
14285.80 70
14286.92 56
14288.05 82
14289.18 72
14290.31 87
14291.44 87
14292.57 73
14293.70 70
14294.83 78
14295.96 67
14297.09 70
14298.22 73
14299.35 85
14300.48 81
14301.61 66
14302.74 58
14303.87 48
14305.00 62
14306.13 46
14307.26 63
14308.39 72
14309.52 106
14310.65 78
14311.78 64
14312.91 70
14314.04 83
14315.18 70
14316.31 65
14317.44 66
14318.57 56
14319.70 61
14320.83 65
14321.96 57
14323.09 59
14324.22 58
14325.35 57
14326.48 59
14327.61 59
14328.75 66
14329.88 86
14331.01 75
14332.14 63
14333.27 47
14334.40 40
14335.53 52
14336.66 62
14337.80 70
14338.93 70
14340.06 55
14341.19 64
14342.32 63
14343.45 66
14344.59 73
14345.72 63
14346.85 70
14347.98 47
14349.11 62
14350.24 78
14351.38 75
14352.51 80
14353.64 63
14354.77 68
14355.91 43
14357.04 47
14358.17 58
14359.30 83
14360.43 62
14361.57 70
14362.70 79
14363.83 56
14364.96 73
14366.10 64
14367.23 83
14368.36 59
14369.49 63
14370.63 83
14371.76 80
14372.89 60
14374.03 72
14375.16 59
14376.29 68
14377.42 79
14378.56 78
14379.69 50
14380.82 54
14381.96 59
14383.09 69
14384.22 76
14385.36 41
14386.49 60
14387.62 54
14388.76 63
14389.89 56
14391.02 77
14392.16 63
14393.29 57
14394.43 66
14395.56 51
14396.69 59
14397.83 45
14398.96 61
14400.09 64
14401.23 52
14402.36 51
14403.50 74
14404.63 67
14405.76 53
14406.90 52
14408.03 53
14409.17 56
14410.30 51
14411.44 70
14412.57 59
14413.70 46
14414.84 67
14415.97 58
14417.11 74
14418.24 70
14419.38 57
14420.51 60
14421.65 57
14422.78 51
14423.92 63
14425.05 82
14426.19 49
14427.32 58
14428.46 69
14429.59 66
14430.73 68
14431.86 72
14433.00 82
14434.13 60
14435.27 58
14436.40 69
14437.54 73
14438.67 56
14439.81 55
14440.95 62
14442.08 77
14443.22 84
14444.35 68
14445.49 62
14446.62 81
14447.76 55
14448.90 71
14450.03 72
14451.17 69
14452.30 76
14453.44 89
14454.58 72
14455.71 62
14456.85 56
14457.98 74
14459.12 75
14460.26 92
14461.39 84
14462.53 78
14463.67 58
14464.80 57
14465.94 80
14467.07 84
14468.21 54
14469.35 75
14470.48 63
14471.62 71
14472.76 85
14473.90 73
14475.03 69
14476.17 52
14477.31 66
14478.44 70
14479.58 97
14480.72 102
14481.85 94
14482.99 71
14484.13 53
14485.27 75
14486.40 88
14487.54 74
14488.68 79
14489.82 88
14490.95 79
14492.09 71
14493.23 57
14494.37 67
14495.50 80
14496.64 76
14497.78 83
14498.92 79
14500.05 64
14501.19 77
14502.33 76
14503.47 68
14504.61 77
14505.74 70
14506.88 74
14508.02 86
14509.16 71
14510.30 75
14511.44 80
14512.57 83
14513.71 83
14514.85 98
14515.99 93
14517.13 97
14518.27 90
14519.41 77
14520.54 81
14521.68 64
14522.82 75
14523.96 92
14525.10 110
14526.24 104
14527.38 92
14528.52 96
14529.65 85
14530.79 86
14531.93 69
14533.07 75
14534.21 82
14535.35 101
14536.49 85
14537.63 75
14538.77 80
14539.91 86
14541.05 107
14542.19 77
14543.33 70
14544.47 62
14545.61 51
14546.75 67
14547.89 89
14549.02 101
14550.16 75
14551.30 73
14552.44 83
14553.58 68
14554.72 69
14555.86 76
14557.00 62
14558.14 64
14559.29 75
14560.43 90
14561.57 88
14562.71 59
14563.85 70
14564.99 70
14566.13 94
14567.27 79
14568.41 99
14569.55 88
14570.69 78
14571.83 63
14572.97 84
14574.11 83
14575.25 81
14576.39 81
14577.53 71
14578.68 73
14579.82 85
14580.96 67
14582.10 87
14583.24 84
14584.38 81
14585.52 77
14586.66 93
14587.80 94
14588.95 57
14590.09 73
14591.23 79
14592.37 93
14593.51 69
14594.65 82
14595.79 69
14596.94 61
14598.08 74
14599.22 76
14600.36 85
14601.50 73
14602.65 88
14603.79 86
14604.93 97
14606.07 100
14607.21 102
14608.36 85
14609.50 93
14610.64 84
14611.78 89
14612.92 117
14614.07 96
14615.21 83
14616.35 75
14617.49 66
14618.64 60
14619.78 87
14620.92 95
14622.06 87
14623.21 82
14624.35 91
14625.49 91
14626.64 80
14627.78 67
14628.92 59
14630.06 71
14631.21 103
14632.35 102
14633.49 90
14634.64 101
14635.78 87
14636.92 77
14638.07 102
14639.21 102
14640.35 74
14641.50 107
14642.64 107
14643.78 129
14644.93 99
14646.07 91
14647.21 93
14648.36 75
14649.50 76
14650.65 117
14651.79 102
14652.93 84
14654.08 82
14655.22 64
14656.37 69
14657.51 63
14658.65 89
14659.80 81
14660.94 63
14662.09 75
14663.23 94
14664.37 94
14665.52 72
14666.66 69
14667.81 77
14668.95 66
14670.10 58
14671.24 71
14672.39 65
14673.53 93
14674.68 102
14675.82 65
14676.97 61
14678.11 61
14679.25 65
14680.40 72
14681.54 72
14682.69 75
14683.83 72
14684.98 75
14686.13 73
14687.27 64
14688.42 67
14689.56 72
14690.71 81
14691.85 77
14693.00 81
14694.14 53
14695.29 57
14696.43 55
14697.58 87
14698.72 75
14699.87 66
14701.02 91
14702.16 87
14703.31 80
14704.45 58
14705.60 59
14706.75 67
14707.89 65
14709.04 63
14710.18 62
14711.33 62
14712.48 80
14713.62 72
14714.77 57
14715.92 55
14717.06 73
14718.21 71
14719.35 47
14720.50 74
14721.65 65
14722.79 67
14723.94 56
14725.09 58
14726.23 57
14727.38 75
14728.53 56
14729.67 74
14730.82 86
14731.97 53
14733.12 50
14734.26 78
14735.41 70
14736.56 70
14737.70 53
14738.85 68
14740.00 70
14741.15 77
14742.29 88
14743.44 63
14744.59 65
14745.74 76
14746.88 69
14748.03 69
14749.18 55
14750.33 60
14751.47 59
14752.62 49
14753.77 73
14754.92 79
14756.07 71
14757.21 65
14758.36 58
14759.51 68
14760.66 75
14761.81 61
14762.95 59
14764.10 61
14765.25 69
14766.40 58
14767.55 59
14768.70 83
14769.84 76
14770.99 70
14772.14 67
14773.29 80
14774.44 53
14775.59 67
14776.74 81
14777.88 72
14779.03 70
14780.18 67
14781.33 55
14782.48 68
14783.63 59
14784.78 63
14785.93 58
14787.08 51
14788.22 74
14789.37 72
14790.52 65
14791.67 77
14792.82 66
14793.97 91
14795.12 62
14796.27 78
14797.42 76
14798.57 78
14799.72 65
14800.87 51
14802.02 50
14803.17 57
14804.32 53
14805.47 66
14806.62 73
14807.77 76
14808.92 77
14810.07 70
14811.22 77
14812.37 54
14813.52 51
14814.67 63
14815.82 76
14816.97 43
14818.12 59
14819.27 65
14820.42 63
14821.57 67
14822.72 80
14823.87 66
14825.02 56
14826.17 54
14827.32 58
14828.47 49
14829.62 73
14830.78 47
14831.93 49
14833.08 70
14834.23 56
14835.38 55
14836.53 58
14837.68 45
14838.83 52
14839.98 45
14841.13 37
14842.29 48
14843.44 74
14844.59 66
14845.74 62
14846.89 67
14848.04 69
14849.19 55
14850.35 78
14851.50 55
14852.65 46
14853.80 55
14854.95 66
14856.10 54
14857.26 65
14858.41 69
14859.56 65
14860.71 44
14861.86 60
14863.02 55
14864.17 50
14865.32 50
14866.47 70
14867.63 50
14868.78 54
14869.93 64
14871.08 78
14872.23 52
14873.39 54
14874.54 61
14875.69 49
14876.84 56
14878.00 60
14879.15 65
14880.30 53
14881.46 39
14882.61 49
14883.76 74
14884.91 55
14886.07 44
14887.22 43
14888.37 48
14889.53 57
14890.68 55
14891.83 50
14892.99 58
14894.14 53
14895.29 52
14896.45 57
14897.60 53
14898.75 53
14899.91 55
14901.06 48
14902.21 53
14903.37 60
14904.52 58
14905.67 68
14906.83 58
14907.98 39
14909.14 47
14910.29 58
14911.44 51
14912.60 54
14913.75 50
14914.91 70
14916.06 34
14917.21 46
14918.37 55
14919.52 52
14920.68 52
14921.83 62
14922.99 70
14924.14 65
14925.30 53
14926.45 57
14927.60 48
14928.76 68
14929.91 78
14931.07 67
14932.22 49
14933.38 37
14934.53 34
14935.69 37
14936.84 46
14938.00 50
14939.15 62
14940.31 78
14941.46 54
14942.62 53
14943.77 48
14944.93 44
14946.08 65
14947.24 62
14948.39 45
14949.55 70
14950.71 56
14951.86 53
14953.02 59
14954.17 49
14955.33 52
14956.48 49
14957.64 46
14958.80 64
14959.95 76
14961.11 66
14962.26 54
14963.42 38
14964.57 52
14965.73 41
14966.89 54
14968.04 54
14969.20 53
14970.36 53
14971.51 41
14972.67 35
14973.82 61
14974.98 54
14976.14 40
14977.29 57
14978.45 49
14979.61 46
14980.76 55
14981.92 53
14983.08 53
14984.23 52
14985.39 59
14986.55 52
14987.70 43
14988.86 43
14990.02 57
14991.18 44
14992.33 66
14993.49 66
14994.65 69
14995.80 43
14996.96 38
14998.12 48
14999.28 39
15000.43 46
15001.59 63
15002.75 34
15003.91 58
15005.06 51
15006.22 52
15007.38 54
15008.54 66
15009.69 37
15010.85 48
15012.01 46
15013.17 64
15014.33 54
15015.48 43
15016.64 47
15017.80 49
15018.96 58
15020.12 48
15021.27 44
15022.43 69
15023.59 56
15024.75 48
15025.91 52
15027.07 61
15028.23 44
15029.38 55
15030.54 67
15031.70 58
15032.86 41
15034.02 58
15035.18 55
15036.34 50
15037.49 47
15038.65 54
15039.81 50
15040.97 37
15042.13 36
15043.29 42
15044.45 56
15045.61 35
15046.77 54
15047.93 49
15049.09 49
15050.24 54
15051.40 30
15052.56 43
15053.72 38
15054.88 41
15056.04 39
15057.20 43
15058.36 58
15059.52 51
15060.68 56
15061.84 87
15063.00 52
15064.16 56
15065.32 79
15066.48 57
15067.64 45
15068.80 38
15069.96 38
15071.12 77
15072.28 62
15073.44 77
15074.60 47
15075.76 58
15076.92 38
15078.08 43
15079.24 39
15080.40 45
15081.56 52
15082.72 39
15083.89 35
15085.05 65
15086.21 56
15087.37 41
15088.53 41
15089.69 53
15090.85 51
15092.01 48
15093.17 45
15094.33 45
15095.49 54
15096.66 51
15097.82 51
15098.98 42
15100.14 56
15101.30 59
15102.46 54
15103.62 43
15104.78 39
15105.95 61
15107.11 46
15108.27 56
15109.43 53
15110.59 50
15111.75 60
15112.92 41
15114.08 59
15115.24 45
15116.40 38
15117.56 46
15118.73 43
15119.89 42
15121.05 55
15122.21 43
15123.37 67
15124.54 38
15125.70 37
15126.86 43
15128.02 61
15129.19 63
15130.35 78
15131.51 49
15132.67 52
15133.84 49
15135.00 49
15136.16 59
15137.32 70
15138.49 59
15139.65 41
15140.81 55
15141.97 65
15143.14 51
15144.30 44
15145.46 48
15146.63 66
15147.79 64
15148.95 65
15150.12 52
15151.28 61
15152.44 55
15153.61 82
15154.77 70
15155.93 43
15157.10 52
15158.26 47
15159.42 55
15160.59 49
15161.75 56
15162.91 44
15164.08 56
15165.24 52
15166.41 49
15167.57 55
15168.73 50
15169.90 49
15171.06 54
15172.23 44
15173.39 57
15174.55 43
15175.72 38
15176.88 45
15178.05 57
15179.21 62
15180.38 46
15181.54 54
15182.70 60
15183.87 53
15185.03 40
15186.20 53
15187.36 78
15188.53 46
15189.69 39
15190.86 45
15192.02 45
15193.19 38
15194.35 36
15195.52 51
15196.68 57
15197.85 41
15199.01 55
15200.18 58
15201.34 52
15202.51 57
15203.67 53
15204.84 60
15206.00 60
15207.17 53
15208.33 55
15209.50 55
15210.66 34
15211.83 51
15213.00 69
15214.16 50
15215.33 59
15216.49 53
15217.66 59
15218.82 50
15219.99 49
15221.16 66
15222.32 33
15223.49 52
15224.65 52
15225.82 60
15226.99 57
15228.15 73
15229.32 54
15230.49 39
15231.65 41
15232.82 57
15233.98 40
15235.15 45
15236.32 48
15237.48 65
15238.65 57
15239.82 48
15240.98 49
15242.15 71
15243.32 64
15244.48 64
15245.65 78
15246.82 55
15247.98 54
15249.15 75
15250.32 41
15251.49 46
15252.65 56
15253.82 65
15254.99 51
15256.16 61
15257.32 45
15258.49 36
15259.66 49
15260.82 45
15261.99 31
15263.16 43
15264.33 44
15265.49 63
15266.66 49
15267.83 32
15269.00 37
15270.17 59
15271.33 47
15272.50 54
15273.67 57
15274.84 41
15276.01 57
15277.17 59
15278.34 38
15279.51 61
15280.68 65
15281.85 40
15283.01 68
15284.18 67
15285.35 70
15286.52 62
15287.69 62
15288.86 43
15290.03 54
15291.19 64
15292.36 62
15293.53 58
15294.70 48
15295.87 52
15297.04 38
15298.21 56
15299.38 62
15300.54 51
15301.71 47
15302.88 42
15304.05 59
15305.22 37
15306.39 44
15307.56 64
15308.73 54
15309.90 50
15311.07 43
15312.24 52
15313.41 60
15314.58 47
15315.75 55
15316.92 56
15318.09 65
15319.25 64
15320.42 69
15321.59 81
15322.76 68
15323.93 65
15325.10 66
15326.27 56
15327.44 52
15328.61 56
15329.78 32
15330.95 45
15332.12 58
15333.29 53
15334.46 65
15335.64 55
15336.81 45
15337.98 42
15339.15 42
15340.32 61
15341.49 58
15342.66 66
15343.83 49
15345.00 60
15346.17 26
15347.34 44
15348.51 46
15349.68 56
15350.85 49
15352.02 57
15353.20 73
15354.37 56
15355.54 60
15356.71 57
15357.88 48
15359.05 55
15360.22 75
15361.39 54
15362.57 61
15363.74 43
15364.91 44
15366.08 44
15367.25 53
15368.42 60
15369.59 54
15370.77 43
15371.94 40
15373.11 47
15374.28 43
15375.45 32
15376.63 48
15377.80 45
15378.97 47
15380.14 53
15381.31 37
15382.49 61
15383.66 50
15384.83 37
15386.00 39
15387.17 52
15388.35 43
15389.52 52
15390.69 69
15391.86 48
15393.04 66
15394.21 56
15395.38 54
15396.55 64
15397.73 54
15398.90 46
15400.07 56
15401.25 58
15402.42 54
15403.59 66
15404.76 47
15405.94 56
15407.11 47
15408.28 53
15409.46 47
15410.63 49
15411.80 39
15412.98 39
15414.15 60
15415.32 67
15416.50 47
15417.67 44
15418.84 43
15420.02 60
15421.19 43
15422.36 57
15423.54 40
15424.71 61
15425.89 53
15427.06 46
15428.23 68
15429.41 45
15430.58 50
15431.76 40
15432.93 39
15434.10 46
15435.28 51
15436.45 68
15437.63 71
15438.80 53
15439.97 42
15441.15 54
15442.32 59
15443.50 54
15444.67 40
15445.85 47
15447.02 47
15448.20 48
15449.37 42
15450.55 56
15451.72 64
15452.89 58
15454.07 55
15455.24 71
15456.42 54
15457.59 58
15458.77 63
15459.94 53
15461.12 46
15462.30 46
15463.47 50
15464.65 59
15465.82 68
15467.00 42
15468.17 36
15469.35 44
15470.52 38
15471.70 48
15472.87 49
15474.05 43
15475.22 50
15476.40 55
15477.58 44
15478.75 50
15479.93 54
15481.10 48
15482.28 46
15483.46 38
15484.63 34
15485.81 51
15486.98 55
15488.16 49
15489.34 41
15490.51 54
15491.69 49
15492.87 49
15494.04 49
15495.22 33
15496.39 54
15497.57 61
15498.75 53
15499.92 71
15501.10 51
15502.28 39
15503.45 69
15504.63 48
15505.81 51
15506.98 32
15508.16 53
15509.34 63
15510.52 50
15511.69 37
15512.87 55
15514.05 65
15515.22 63
15516.40 43
15517.58 66
15518.76 51
15519.93 60
15521.11 53
15522.29 52
15523.47 52
15524.64 71
15525.82 67
15527.00 55
15528.18 43
15529.35 47
15530.53 60
15531.71 54
15532.89 48
15534.07 46
15535.24 48
15536.42 54
15537.60 40
15538.78 37
15539.96 34
15541.13 44
15542.31 47
15543.49 40
15544.67 33
15545.85 52
15547.03 45
15548.20 60
15549.38 64
15550.56 57
15551.74 44
15552.92 40
15554.10 39
15555.28 41
15556.45 51
15557.63 53
15558.81 42
15559.99 43
15561.17 65
15562.35 54
15563.53 48
15564.71 32
15565.89 61
15567.07 42
15568.24 49
15569.42 67
15570.60 44
15571.78 42
15572.96 59
15574.14 39
15575.32 43
15576.50 58
15577.68 66
15578.86 70
15580.04 51
15581.22 61
15582.40 64
15583.58 71
15584.76 54
15585.94 74
15587.12 68
15588.30 66
15589.48 62
15590.66 67
15591.84 65
15593.02 73
15594.20 76
15595.38 45
15596.56 47
15597.74 50
15598.92 47
15600.10 55
15601.28 61
15602.46 36
15603.64 64
15604.82 60
15606.00 64
15607.18 60
15608.36 41
15609.55 44
15610.73 57
15611.91 51
15613.09 61
15614.27 53
15615.45 55
15616.63 63
15617.81 53
15618.99 61
15620.17 68
15621.36 70
15622.54 66
15623.72 62
15624.90 79
15626.08 58
15627.26 45
15628.44 60
15629.63 51
15630.81 52
15631.99 37
15633.17 48
15634.35 63
15635.53 58
15636.72 49
15637.90 58
15639.08 59
15640.26 47
15641.44 60
15642.63 66
15643.81 75
15644.99 61
15646.17 49
15647.35 56
15648.54 78
15649.72 47
15650.90 45
15652.08 62
15653.27 60
15654.45 67
15655.63 68
15656.81 67
15658.00 65
15659.18 75
15660.36 87
15661.54 60
15662.73 68
15663.91 74
15665.09 80
15666.28 57
15667.46 59
15668.64 60
15669.82 82
15671.01 76
15672.19 70
15673.37 80
15674.56 68
15675.74 97
15676.92 73
15678.11 74
15679.29 50
15680.47 64
15681.66 76
15682.84 92
15684.03 54
15685.21 54
15686.39 70
15687.58 68
15688.76 65
15689.94 59
15691.13 60
15692.31 71
15693.50 70
15694.68 68
15695.86 57
15697.05 54
15698.23 72
15699.42 56
15700.60 35
15701.78 73
15702.97 58
15704.15 64
15705.34 57
15706.52 56
15707.71 60
15708.89 72
15710.08 67
15711.26 52
15712.45 74
15713.63 58
15714.81 40
15716.00 56
15717.18 68
15718.37 62
15719.55 61
15720.74 70
15721.92 62
15723.11 66
15724.29 70
15725.48 91
15726.66 53
15727.85 53
15729.04 47
15730.22 62
15731.41 73
15732.59 65
15733.78 57
15734.96 59
15736.15 61
15737.33 63
15738.52 73
15739.71 68
15740.89 52
15742.08 44
15743.26 68
15744.45 81
15745.63 51
15746.82 57
15748.01 71
15749.19 68
15750.38 66
15751.56 54
15752.75 64
15753.94 70
15755.12 56
15756.31 64
15757.50 97
15758.68 70
15759.87 64
15761.06 61
15762.24 68
15763.43 82
15764.62 92
15765.80 60
15766.99 77
15768.18 66
15769.36 61
15770.55 72
15771.74 82
15772.92 73
15774.11 56
15775.30 71
15776.48 65
15777.67 58
15778.86 74
15780.05 56
15781.23 70
15782.42 86
15783.61 55
15784.80 74
15785.98 60
15787.17 66
15788.36 55
15789.55 53
15790.73 46
15791.92 54
15793.11 58
15794.30 64
15795.48 67
15796.67 60
15797.86 68
15799.05 73
15800.24 51
15801.42 64
15802.61 50
15803.80 68
15804.99 51
15806.18 67
15807.37 61
15808.55 79
15809.74 64
15810.93 64
15812.12 50
15813.31 64
15814.50 49
15815.68 71
15816.87 58
15818.06 53
15819.25 56
15820.44 68
15821.63 50
15822.82 77
15824.01 47
15825.19 83
15826.38 57
15827.57 48
15828.76 68
15829.95 43
15831.14 76
15832.33 56
15833.52 45
15834.71 39
15835.90 58
15837.09 47
15838.28 43
15839.47 63
15840.66 49
15841.84 60
15843.03 64
15844.22 62
15845.41 62
15846.60 53
15847.79 54
15848.98 58
15850.17 50
15851.36 50
15852.55 65
15853.74 74
15854.93 50
15856.12 61
15857.31 51
15858.50 67
15859.69 55
15860.88 58
15862.07 50
15863.26 52
15864.46 59
15865.65 61
15866.84 48
15868.03 45
15869.22 63
15870.41 61
15871.60 71
15872.79 63
15873.98 58
15875.17 60
15876.36 70
15877.55 57
15878.74 57
15879.94 57
15881.13 57
15882.32 76
15883.51 51
15884.70 66
15885.89 61
15887.08 61
15888.27 54
15889.46 41
15890.66 61
15891.85 54
15893.04 58
15894.23 61
15895.42 41
15896.61 46
15897.81 46
15899.00 62
15900.19 49
15901.38 48
15902.57 42
15903.76 59
15904.96 76
15906.15 82
15907.34 59
15908.53 61
15909.72 66
15910.92 51
15912.11 51
15913.30 49
15914.49 48
15915.69 49
15916.88 55
15918.07 61
15919.26 73
15920.46 88
15921.65 67
15922.84 46
15924.03 67
15925.23 60
15926.42 61
15927.61 72
15928.81 69
15930.00 47
15931.19 39
15932.38 63
15933.58 50
15934.77 63
15935.96 54
15937.16 55
15938.35 70
15939.54 51
15940.74 57
15941.93 44
15943.12 47
15944.32 44
15945.51 68
15946.70 66
15947.90 44
15949.09 62
15950.28 79
15951.48 42
15952.67 52
15953.87 69
15955.06 54
15956.25 55
15957.45 48
15958.64 48
15959.84 60
15961.03 58
15962.22 48
15963.42 42
15964.61 55
15965.81 52
15967.00 36
15968.19 47
15969.39 43
15970.58 48
15971.78 56
15972.97 54
15974.17 56
15975.36 40
15976.56 39
15977.75 47
15978.95 45
15980.14 46
15981.34 55
15982.53 51
15983.72 49
15984.92 48
15986.11 47
15987.31 57
15988.50 60
15989.70 50
15990.90 35
15992.09 53
15993.29 42
15994.48 60
15995.68 54
15996.87 47
15998.07 38
15999.26 49
16000.46 49
16001.65 41
16002.85 41
16004.05 50
16005.24 47
16006.44 44
16007.63 57
16008.83 51
16010.02 31
16011.22 39
16012.42 37
16013.61 54
16014.81 41
16016.00 35
16017.20 64
16018.40 42
16019.59 61
16020.79 54
16021.99 42
16023.18 42
16024.38 48
16025.58 46
16026.77 48
16027.97 63
16029.16 40
16030.36 50
16031.56 31
16032.76 42
16033.95 35
16035.15 47
16036.35 55
16037.54 41
16038.74 52
16039.94 62
16041.13 41
16042.33 39
16043.53 48
16044.73 34
16045.92 29
16047.12 44
16048.32 54
16049.51 45
16050.71 56
16051.91 47
16053.11 52
16054.30 55
16055.50 40
16056.70 61
16057.90 46
16059.10 49
16060.29 43
16061.49 49
16062.69 44
16063.89 48
16065.08 48
16066.28 36
16067.48 51
16068.68 45
16069.88 35
16071.07 35
16072.27 45
16073.47 43
16074.67 38
16075.87 39
16077.07 31
16078.26 44
16079.46 49
16080.66 40
16081.86 36
16083.06 43
16084.26 45
16085.46 40
16086.66 63
16087.85 36
16089.05 67
16090.25 70
16091.45 59
16092.65 51
16093.85 54
16095.05 43
16096.25 54
16097.45 43
16098.65 52
16099.84 41
16101.04 71
16102.24 34
16103.44 50
16104.64 56
16105.84 61
16107.04 57
16108.24 45
16109.44 36
16110.64 33
16111.84 60
16113.04 69
16114.24 52
16115.44 53
16116.64 53
16117.84 77
16119.04 38
16120.24 38
16121.44 46
16122.64 51
16123.84 28
16125.04 32
16126.24 47
16127.44 40
16128.64 82
16129.84 42
16131.04 37
16132.24 34
16133.44 67
16134.64 44
16135.84 35
16137.04 44
16138.25 56
16139.45 73
16140.65 37
16141.85 47
16143.05 49
16144.25 53
16145.45 47
16146.65 53
16147.85 53
16149.05 50
16150.25 49
16151.46 73
16152.66 39
16153.86 42
16155.06 41
16156.26 50
16157.46 41
16158.66 39
16159.87 47
16161.07 46
16162.27 60
16163.47 57
16164.67 53
16165.87 43
16167.08 26
16168.28 46
16169.48 39
16170.68 49
16171.88 35
16173.09 41
16174.29 44
16175.49 47
16176.69 57
16177.89 52
16179.10 48
16180.30 34
16181.50 46
16182.70 45
16183.91 39
16185.11 32
16186.31 43
16187.51 40
16188.72 44
16189.92 44
16191.12 45
16192.32 45
16193.53 41
16194.73 40
16195.93 44
16197.13 50
16198.34 43
16199.54 44
16200.74 42
16201.95 47
16203.15 41
16204.35 67
16205.56 60
16206.76 45
16207.96 37
16209.17 44
16210.37 43
16211.57 43
16212.78 37
16213.98 51
16215.18 55
16216.39 56
16217.59 56
16218.79 46
16220.00 36
16221.20 41
16222.41 49
16223.61 43
16224.81 43
16226.02 63
16227.22 69
16228.43 49
16229.63 37
16230.83 36
16232.04 39
16233.24 35
16234.45 31
16235.65 58
16236.86 54
16238.06 41
16239.26 38
16240.47 46
16241.67 62
16242.88 50
16244.08 42
16245.29 61
16246.49 35
16247.70 73
16248.90 42
16250.11 48
16251.31 38
16252.52 37
16253.72 45
16254.93 42
16256.13 31
16257.34 41
16258.54 41
16259.75 57
16260.95 48
16262.16 34
16263.36 40
16264.57 54
16265.77 62
16266.98 43
16268.19 32
16269.39 38
16270.60 40
16271.80 51
16273.01 51
16274.21 35
16275.42 53
16276.63 52
16277.83 47
16279.04 53
16280.24 46
16281.45 52
16282.66 38
16283.86 40
16285.07 52
16286.27 22
16287.48 45
16288.69 47
16289.89 47
16291.10 52
16292.31 48
16293.51 46
16294.72 54
16295.93 49
16297.13 51
16298.34 30
16299.55 47
16300.75 50
16301.96 39
16303.17 38
16304.37 32
16305.58 32
16306.79 33
16307.99 49
16309.20 52
16310.41 40
16311.62 42
16312.82 51
16314.03 65
16315.24 42
16316.44 55
16317.65 50
16318.86 36
16320.07 55
16321.27 51
16322.48 42
16323.69 48
16324.90 56
16326.10 49
16327.31 39
16328.52 46
16329.73 59
16330.94 58
16332.14 37
16333.35 40
16334.56 41
16335.77 43
16336.98 37
16338.18 35
16339.39 52
16340.60 56
16341.81 57
16343.02 48
16344.23 55
16345.43 44
16346.64 39
16347.85 30
16349.06 49
16350.27 49
16351.48 48
16352.69 30
16353.89 50
16355.10 61
16356.31 44
16357.52 46
16358.73 32
16359.94 41
16361.15 56
16362.36 51
16363.57 55
16364.77 38
16365.98 37
16367.19 44
16368.40 39
16369.61 42
16370.82 40
16372.03 48
16373.24 69
16374.45 45
16375.66 44
16376.87 50
16378.08 40
16379.29 41
16380.50 45
16381.71 47
16382.92 42
16384.13 44
16385.34 42
16386.55 38
16387.76 43
16388.97 34
16390.18 49
16391.39 45
16392.60 36
16393.81 28
16395.02 41
16396.23 41
16397.44 52
16398.65 44
16399.86 38
16401.07 45
16402.28 51
16403.49 44
16404.70 39
16405.91 48
16407.12 66
16408.33 47
16409.54 30
16410.76 51
16411.97 54
16413.18 37
16414.39 39
16415.60 26
16416.81 61
16418.02 37
16419.23 51
16420.44 66
16421.66 48
16422.87 37
16424.08 40
16425.29 43
16426.50 57
16427.71 52
16428.92 37
16430.14 56
16431.35 57
16432.56 65
16433.77 48
16434.98 36
16436.19 38
16437.41 49
16438.62 46
16439.83 46
16441.04 47
16442.25 47
16443.47 65
16444.68 79
16445.89 50
16447.10 43
16448.31 47
16449.53 59
16450.74 43
16451.95 39
16453.16 51
16454.38 39
16455.59 36
16456.80 55
16458.01 50
16459.23 44
16460.44 48
16461.65 55
16462.86 44
16464.08 37
16465.29 47
16466.50 46
16467.72 42
16468.93 29
16470.14 27
16471.35 34
16472.57 40
16473.78 25
16474.99 33
16476.21 37
16477.42 31
16478.63 43
16479.85 34
16481.06 45
16482.27 43
16483.49 56
16484.70 34
16485.92 38
16487.13 41
16488.34 39
16489.56 41
16490.77 32
16491.98 37
16493.20 46
16494.41 42
16495.63 34
16496.84 41
16498.05 38
16499.27 43
16500.48 45
16501.70 56
16502.91 41
16504.13 36
16505.34 55
16506.55 39
16507.77 49
16508.98 54
16510.20 59
16511.41 67
16512.63 45
16513.84 33
16515.06 38
16516.27 32
16517.49 34
16518.70 64
16519.92 46
16521.13 44
16522.35 45
16523.56 47
16524.78 40
16525.99 47
16527.21 45
16528.42 25
16529.64 43
16530.85 41
16532.07 27
16533.28 34
16534.50 41
16535.71 42
16536.93 34
16538.14 27
16539.36 35
16540.58 42
16541.79 38
16543.01 53
16544.22 48
16545.44 41
16546.65 40
16547.87 55
16549.09 53
16550.30 56
16551.52 49
16552.73 45
16553.95 51
16555.17 48
16556.38 41
16557.60 38
16558.82 44
16560.03 41
16561.25 35
16562.46 42
16563.68 35
16564.90 31
16566.11 42
16567.33 45
16568.55 26
16569.76 30
16570.98 36
16572.20 52
16573.41 39
16574.63 49
16575.85 49
16577.07 48
16578.28 52
16579.50 36
16580.72 59
16581.93 48
16583.15 52
16584.37 39
16585.59 32
16586.80 41
16588.02 43
16589.24 42
16590.46 37
16591.67 52
16592.89 45
16594.11 56
16595.33 50
16596.54 41
16597.76 42
16598.98 32
16600.20 51
16601.41 27
16602.63 43
16603.85 37
16605.07 42
16606.29 44
16607.50 39
16608.72 46
16609.94 62
16611.16 46
16612.38 46
16613.60 35
16614.81 48
16616.03 40
16617.25 44
16618.47 23
16619.69 33
16620.91 35
16622.13 39
16623.34 41
16624.56 26
16625.78 36
16627.00 29
16628.22 41
16629.44 38
16630.66 32
16631.88 31
16633.10 41
16634.31 41
16635.53 36
16636.75 26
16637.97 32
16639.19 34
16640.41 42
16641.63 36
16642.85 40
16644.07 48
16645.29 48
16646.51 47
16647.73 37
16648.95 28
16650.17 33
16651.39 43
16652.61 39
16653.83 30
16655.05 44
16656.27 38
16657.49 39
16658.71 52
16659.93 52
16661.15 36
16662.37 31
16663.59 21
16664.81 41
16666.03 50
16667.25 37
16668.47 50
16669.69 44
16670.91 39
16672.13 35
16673.35 43
16674.57 32
16675.79 39
16677.01 38
16678.23 32
16679.45 52
16680.67 47
16681.89 30
16683.12 30
16684.34 40
16685.56 33
16686.78 37
16688.00 54
16689.22 40
16690.44 48
16691.66 34
16692.88 25
16694.11 49
16695.33 41
16696.55 57
16697.77 36
16698.99 38
16700.21 38
16701.43 28
16702.66 35
16703.88 28
16705.10 27
16706.32 29
16707.54 25
16708.77 33
16709.99 52
16711.21 40
16712.43 47
16713.65 32
16714.87 35
16716.10 22
16717.32 34
16718.54 40
16719.76 42
16720.99 42
16722.21 31
16723.43 28
16724.65 48
16725.88 31
16727.10 38
16728.32 46
16729.54 47
16730.77 35
16731.99 41
16733.21 48
16734.43 49
16735.66 33
16736.88 51
16738.10 55
16739.33 50
16740.55 61
16741.77 38
16742.99 37
16744.22 30
16745.44 51
16746.66 33
16747.89 46
16749.11 52
16750.33 56
16751.56 55
16752.78 33
16754.00 36
16755.23 30
16756.45 40
16757.68 36
16758.90 44
16760.12 39
16761.35 49
16762.57 39
16763.79 57
16765.02 37
16766.24 57
16767.47 44
16768.69 34
16769.91 26
16771.14 40
16772.36 39
16773.59 45
16774.81 50
16776.04 30
16777.26 55
16778.48 34
16779.71 32
16780.93 42
16782.16 62
16783.38 43
16784.61 45
16785.83 45
16787.06 42
16788.28 51
16789.51 40
16790.73 34
16791.96 63
16793.18 34
16794.41 44
16795.63 44
16796.86 39
16798.08 35
16799.31 37
16800.53 36
16801.76 25
16802.98 32
16804.21 40
16805.43 37
16806.66 45
16807.88 40
16809.11 61
16810.33 59
16811.56 38
16812.79 31
16814.01 42
16815.24 43
16816.46 40
16817.69 43
16818.91 49
16820.14 49
16821.37 38
16822.59 49
16823.82 38
16825.04 46
16826.27 37
16827.50 40
16828.72 37
16829.95 29
16831.18 29
16832.40 34
16833.63 30
16834.86 30
16836.08 37
16837.31 27
16838.53 46
16839.76 39
16840.99 38
16842.21 37
16843.44 28
16844.67 32
16845.90 47
16847.12 53
16848.35 34
16849.58 45
16850.80 54
16852.03 39
16853.26 27
16854.48 22
16855.71 37
16856.94 29
16858.17 29
16859.39 28
16860.62 51
16861.85 48
16863.08 45
16864.30 43
16865.53 37
16866.76 43
16867.99 53
16869.21 39
16870.44 47
16871.67 39
16872.90 37
16874.13 65
16875.35 46
16876.58 46
16877.81 42
16879.04 44
16880.27 46
16881.49 34
16882.72 46
16883.95 35
16885.18 32
16886.41 33
16887.64 51
16888.86 51
16890.09 46
16891.32 38
16892.55 35
16893.78 48
16895.01 42
16896.24 45
16897.46 39
16898.69 48
16899.92 30
16901.15 35
16902.38 38
16903.61 38
16904.84 44
16906.07 60
16907.30 39
16908.53 29
16909.75 39
16910.98 47
16912.21 41
16913.44 49
16914.67 41
16915.90 61
16917.13 43
16918.36 37
16919.59 45
16920.82 49
16922.05 50
16923.28 49
16924.51 53
16925.74 33
16926.97 47
16928.20 38
16929.43 46
16930.66 45
16931.89 32
16933.12 23
16934.35 45
16935.58 54
16936.81 48
16938.04 39
16939.27 41
16940.50 30
16941.73 49
16942.96 47
16944.19 45
16945.42 49
16946.65 28
16947.88 36
16949.11 37
16950.34 36
16951.57 40
16952.80 49
16954.04 35
16955.27 38
16956.50 41
16957.73 38
16958.96 43
16960.19 46
16961.42 27
16962.65 40
16963.88 47
16965.11 42
16966.35 52
16967.58 33
16968.81 48
16970.04 36
16971.27 45
16972.50 19
16973.73 39
16974.97 42
16976.20 40
16977.43 44
16978.66 30
16979.89 34
16981.12 52
16982.36 47
16983.59 39
16984.82 45
16986.05 29
16987.28 47
16988.52 44
16989.75 47
16990.98 52
16992.21 30
16993.45 35
16994.68 38
16995.91 37
16997.14 41
16998.37 44
16999.61 29
17000.84 23
17002.07 25
17003.31 40
17004.54 30
17005.77 35
17007.00 47
17008.24 28
17009.47 36
17010.70 51
17011.93 39
17013.17 52
17014.40 25
17015.63 39
17016.87 34
17018.10 39
17019.33 43
17020.57 54
17021.80 29
17023.03 29
17024.27 40
17025.50 30
17026.73 44
17027.97 34
17029.20 41
17030.43 43
17031.67 32
17032.90 42
17034.14 33
17035.37 42
17036.60 30
17037.84 36
17039.07 31
17040.30 53
17041.54 28
17042.77 41
17044.01 34
17045.24 49
17046.47 36
17047.71 28
17048.94 33
17050.18 38
17051.41 43
17052.65 30
17053.88 28
17055.12 54
17056.35 40
17057.58 46
17058.82 41
17060.05 30
17061.29 40
17062.52 44
17063.76 46
17064.99 46
17066.23 46
17067.46 33
17068.70 48
17069.93 34
17071.17 58
17072.40 39
17073.64 47
17074.87 39
17076.11 37
17077.34 37
17078.58 40
17079.81 51
17081.05 33
17082.29 35
17083.52 44
17084.76 53
17085.99 43
17087.23 37
17088.46 40
17089.70 31
17090.94 35
17092.17 32
17093.41 45
17094.64 50
17095.88 44
17097.12 38
17098.35 36
17099.59 34
17100.82 29
17102.06 31
17103.30 43
17104.53 38
17105.77 41
17107.00 38
17108.24 48
17109.48 29
17110.71 26
17111.95 43
17113.19 45
17114.42 50
17115.66 40
17116.90 44
17118.13 41
17119.37 40
17120.61 36
17121.85 38
17123.08 39
17124.32 33
17125.56 35
17126.79 40
17128.03 32
17129.27 39
17130.50 34
17131.74 27
17132.98 48
17134.22 34
17135.45 42
17136.69 45
17137.93 49
17139.17 41
17140.40 44
17141.64 18
17142.88 40
17144.12 35
17145.36 37
17146.59 47
17147.83 40
17149.07 50
17150.31 45
17151.54 32
17152.78 42
17154.02 36
17155.26 36
17156.50 33
17157.74 41
17158.97 44
17160.21 40
17161.45 38
17162.69 41
17163.93 44
17165.17 50
17166.40 31
17167.64 37
17168.88 50
17170.12 39
17171.36 31
17172.60 32
17173.84 36
17175.08 38
17176.31 38
17177.55 37
17178.79 39
17180.03 27
17181.27 37
17182.51 29
17183.75 45
17184.99 35
17186.23 33
17187.47 37
17188.71 37
17189.94 28
17191.18 49
17192.42 36
17193.66 32
17194.90 46
17196.14 45
17197.38 39
17198.62 43
17199.86 40
17201.10 27
17202.34 38
17203.58 38
17204.82 31
17206.06 27
17207.30 28
17208.54 43
17209.78 82
17211.02 59
17212.26 36
17213.50 45
17214.74 26
17215.98 24
17217.22 38
17218.46 47
17219.70 53
17220.94 30
17222.18 43
17223.43 36
17224.67 40
17225.91 37
17227.15 24
17228.39 28
17229.63 46
17230.87 49
17232.11 24
17233.35 37
17234.59 35
17235.83 37
17237.08 51
17238.32 36
17239.56 35
17240.80 34
17242.04 41
17243.28 40
17244.52 40
17245.76 41
17247.01 33
17248.25 38
17249.49 50
17250.73 32
17251.97 34
17253.21 43
17254.46 48
17255.70 34
17256.94 30
17258.18 34
17259.42 27
17260.66 35
17261.91 29
17263.15 28
17264.39 25
17265.63 40
17266.87 44
17268.12 45
17269.36 36
17270.60 52
17271.84 53
17273.09 45
17274.33 25
17275.57 31
17276.81 37
17278.06 46
17279.30 30
17280.54 24
17281.78 27
17283.03 21
17284.27 44
17285.51 38
17286.76 27
17288.00 44
17289.24 32
17290.48 39
17291.73 43
17292.97 33
17294.21 35
17295.46 34
17296.70 27
17297.94 26
17299.19 18
17300.43 33
17301.67 21
17302.92 30
17304.16 46
17305.40 31
17306.65 31
17307.89 45
17309.14 29
17310.38 26
17311.62 39
17312.87 45
17314.11 37
17315.35 42
17316.60 29
17317.84 33
17319.09 50
17320.33 38
17321.58 40
17322.82 33
17324.06 47
17325.31 36
17326.55 46
17327.80 48
17329.04 36
17330.29 45
17331.53 37
17332.77 37
17334.02 46
17335.26 47
17336.51 42
17337.75 35
17339.00 46
17340.24 49
17341.49 28
17342.73 39
17343.98 30
17345.22 34
17346.47 44
17347.71 45
17348.96 35
17350.20 26
17351.45 42
17352.69 35
17353.94 36
17355.18 36
17356.43 44
17357.68 31
17358.92 42
17360.17 40
17361.41 32
17362.66 35
17363.90 25
17365.15 21
17366.39 23
17367.64 36
17368.89 47
17370.13 35
17371.38 48
17372.62 34
17373.87 35
17375.12 43
17376.36 43
17377.61 36
17378.85 45
17380.10 46
17381.35 42
17382.59 45
17383.84 52
17385.09 43
17386.33 49
17387.58 38
17388.83 38
17390.07 38
17391.32 30
17392.57 29
17393.81 50
17395.06 34
17396.31 30
17397.55 30
17398.80 28
17400.05 33
17401.29 31
17402.54 63
17403.79 57
17405.04 53
17406.28 32
17407.53 33
17408.78 25
17410.02 47
17411.27 29
17412.52 48
17413.77 46
17415.01 38
17416.26 47
17417.51 38
17418.76 31
17420.00 28
17421.25 33
17422.50 34
17423.75 36
17425.00 25
17426.24 30
17427.49 33
17428.74 30
17429.99 32
17431.24 36
17432.48 51
17433.73 31
17434.98 33
17436.23 20
17437.48 19
17438.73 36
17439.97 48
17441.22 31
17442.47 31
17443.72 32
17444.97 35
17446.22 40
17447.47 44
17448.71 54
17449.96 44
17451.21 47
17452.46 32
17453.71 42
17454.96 21
17456.21 41
17457.46 34
17458.71 27
17459.95 42
17461.20 35
17462.45 37
17463.70 37
17464.95 35
17466.20 51
17467.45 49
17468.70 47
17469.95 38
17471.20 28
17472.45 23
17473.70 41
17474.95 41
17476.20 43
17477.45 38
17478.70 57
17479.95 61
17481.20 41
17482.45 52
17483.70 31
17484.95 37
17486.20 36
17487.45 36
17488.70 55
17489.95 34
17491.20 41
17492.45 29
17493.70 42
17494.95 33
17496.20 27
17497.45 38
17498.70 36
17499.95 34
17501.20 47
17502.45 32
17503.70 49
17504.95 36
17506.20 41
17507.46 58
17508.71 38
17509.96 59
17511.21 46
17512.46 46
17513.71 37
17514.96 38
17516.21 51
17517.46 43
17518.71 34
17519.97 38
17521.22 52
17522.47 39
17523.72 27
17524.97 43
17526.22 30
17527.47 38
17528.73 41
17529.98 46
17531.23 34
17532.48 30
17533.73 23
17534.99 36
17536.24 52
17537.49 62
17538.74 33
17539.99 39
17541.25 36
17542.50 46
17543.75 48
17545.00 30
17546.25 42
17547.51 32
17548.76 37
17550.01 42
17551.26 26
17552.52 26
17553.77 37
17555.02 47
17556.27 40
17557.53 38
17558.78 37
17560.03 40
17561.28 35
17562.54 43
17563.79 56
17565.04 43
17566.30 38
17567.55 29
17568.80 23
17570.05 37
17571.31 52
17572.56 38
17573.81 43
17575.07 26
17576.32 48
17577.57 44
17578.83 38
17580.08 26
17581.33 46
17582.59 59
17583.84 58
17585.10 38
17586.35 55
17587.60 34
17588.86 43
17590.11 42
17591.36 45
17592.62 32
17593.87 39
17595.13 39
17596.38 43
17597.63 29
17598.89 28
17600.14 51
17601.40 53
17602.65 32
17603.90 30
17605.16 30
17606.41 36
17607.67 39
17608.92 40
17610.18 32
17611.43 45
17612.69 42
17613.94 42
17615.20 32
17616.45 35
17617.71 45
17618.96 34
17620.21 47
17621.47 39
17622.72 39
17623.98 38
17625.23 36
17626.49 51
17627.75 41
17629.00 25
17630.26 32
17631.51 40
17632.77 29
17634.02 49
17635.28 39
17636.53 26
17637.79 45
17639.04 37
17640.30 33
17641.55 32
17642.81 37
17644.07 35
17645.32 37
17646.58 37
17647.83 32
17649.09 32
17650.35 41
17651.60 26
17652.86 37
17654.11 35
17655.37 25
17656.63 30
17657.88 54
17659.14 50
17660.39 42
17661.65 41
17662.91 39
17664.16 40
17665.42 27
17666.68 37
17667.93 29
17669.19 20
17670.45 35
17671.70 35
17672.96 30
17674.22 35
17675.47 61
17676.73 32
17677.99 36
17679.24 24
17680.50 20
17681.76 31
17683.02 32
17684.27 31
17685.53 41
17686.79 27
17688.05 37
17689.30 37
17690.56 31
17691.82 40
17693.07 45
17694.33 36
17695.59 19
17696.85 41
17698.11 35
17699.36 49
17700.62 31
17701.88 28
17703.14 46
17704.39 37
17705.65 37
17706.91 40
17708.17 30
17709.43 30
17710.68 32
17711.94 43
17713.20 33
17714.46 29
17715.72 25
17716.98 39
17718.23 42
17719.49 34
17720.75 43
17722.01 30
17723.27 36
17724.53 34
17725.79 43
17727.04 29
17728.30 39
17729.56 22
17730.82 20
17732.08 42
17733.34 37
17734.60 28
17735.86 25
17737.12 31
17738.37 35
17739.63 39
17740.89 43
17742.15 58
17743.41 71
17744.67 30
17745.93 29
17747.19 29
17748.45 25
17749.71 26
17750.97 41
17752.23 30
17753.49 33
17754.75 41
17756.01 38
17757.27 23
17758.53 31
17759.79 43
17761.05 29
17762.31 41
17763.57 39
17764.83 32
17766.09 35
17767.35 35
17768.61 33
17769.87 33
17771.13 32
17772.39 44
17773.65 35
17774.91 31
17776.17 34
17777.43 38
17778.69 36
17779.95 34
17781.21 46
17782.47 35
17783.73 34
17784.99 22
17786.25 39
17787.51 27
17788.78 34
17790.04 44
17791.30 39
17792.56 26
17793.82 37
17795.08 30
17796.34 21
17797.60 40
17798.86 39
17800.13 40
17801.39 47
17802.65 55
17803.91 41
17805.17 42
17806.43 37
17807.69 36
17808.96 46
17810.22 34
17811.48 31
17812.74 34
17814.00 31
17815.26 29
17816.53 41
17817.79 35
17819.05 41
17820.31 48
17821.57 45
17822.84 36
17824.10 40
17825.36 49
17826.62 32
17827.89 30
17829.15 42
17830.41 38
17831.67 40
17832.93 38
17834.20 34
17835.46 34
17836.72 36
17837.99 34
17839.25 31
17840.51 38
17841.77 32
17843.04 28
17844.30 33
17845.56 23
17846.82 27
17848.09 25
17849.35 30
17850.61 34
17851.88 47
17853.14 54
17854.40 39
17855.67 39
17856.93 26
17858.19 38
17859.46 30
17860.72 40
17861.98 34
17863.25 40
17864.51 53
17865.77 18
17867.04 26
17868.30 29
17869.57 30
17870.83 29
17872.09 49
17873.36 42
17874.62 34
17875.89 34
17877.15 28
17878.41 45
17879.68 36
17880.94 33
17882.21 34
17883.47 42
17884.73 34
17886.00 32
17887.26 32
17888.53 54
17889.79 42
17891.06 27
17892.32 38
17893.59 46
17894.85 36
17896.12 31
17897.38 43
17898.65 31
17899.91 25
17901.17 32
17902.44 29
17903.70 28
17904.97 25
17906.23 49
17907.50 47
17908.77 24
17910.03 20
17911.30 34
17912.56 41
17913.83 31
17915.09 23
17916.36 17
17917.62 42
17918.89 27
17920.15 31
17921.42 41
17922.68 44
17923.95 41
17925.22 40
17926.48 46
17927.75 27
17929.01 43
17930.28 56
17931.55 25
17932.81 43
17934.08 36
17935.34 30
17936.61 55
17937.88 38
17939.14 27
17940.41 30
17941.68 44
17942.94 40
17944.21 37
17945.47 33
17946.74 50
17948.01 38
17949.27 44
17950.54 29
17951.81 38
17953.07 33
17954.34 59
17955.61 35
17956.87 31
17958.14 17
17959.41 32
17960.68 37
17961.94 37
17963.21 29
17964.48 37
17965.74 50
17967.01 45
17968.28 37
17969.55 37
17970.81 37
17972.08 39
17973.35 53
17974.62 36
17975.88 32
17977.15 23
17978.42 34
17979.69 40
17980.95 33
17982.22 25
17983.49 28
17984.76 36
17986.03 34
17987.29 30
17988.56 29
17989.83 28
17991.10 28
17992.37 28
17993.63 29
17994.90 28
17996.17 42
17997.44 41
17998.71 42
17999.98 35
18001.24 35
18002.51 45
18003.78 39
18005.05 43
18006.32 43
18007.59 34
18008.86 25
18010.12 33
18011.39 33
18012.66 35
18013.93 34
18015.20 24
18016.47 28
18017.74 31
18019.01 29
18020.28 33
18021.54 47
18022.81 46
18024.08 34
18025.35 40
18026.62 33
18027.89 24
18029.16 33
18030.43 41
18031.70 35
18032.97 35
18034.24 29
18035.51 53
18036.78 25
18038.05 28
18039.32 36
18040.59 49
18041.86 41
18043.13 36
18044.40 43
18045.67 39
18046.94 21
18048.21 30
18049.48 34
18050.75 32
18052.02 32
18053.29 27
18054.56 21
18055.83 34
18057.10 22
18058.37 27
18059.64 41
18060.91 28
18062.18 45
18063.45 33
18064.72 28
18065.99 30
18067.26 27
18068.54 43
18069.81 42
18071.08 28
18072.35 36
18073.62 37
18074.89 59
18076.16 47
18077.43 25
18078.70 28
18079.97 34
18081.25 27
18082.52 29
18083.79 32
18085.06 38
18086.33 49
18087.60 40
18088.87 36
18090.15 58
18091.42 48
18092.69 51
18093.96 42
18095.23 15
18096.50 35
18097.78 50
18099.05 44
18100.32 35
18101.59 26
18102.86 42
18104.14 44
18105.41 32
18106.68 42
18107.95 38
18109.23 38
18110.50 43
18111.77 34
18113.04 24
18114.31 38
18115.59 31
18116.86 38
18118.13 40
18119.40 37
18120.68 37
18121.95 44
18123.22 31
18124.50 35
18125.77 23
18127.04 32
18128.31 42
18129.59 41
18130.86 40
18132.13 30
18133.41 41
18134.68 32
18135.95 46
18137.23 23
18138.50 39
18139.77 43
18141.05 40
18142.32 50
18143.59 48
18144.87 47
18146.14 43
18147.41 42
18148.69 40
18149.96 58
18151.23 63
18152.51 40
18153.78 67
18155.06 37
18156.33 42
18157.60 22
18158.88 36
18160.15 35
18161.43 32
18162.70 46
18163.97 44
18165.25 38
18166.52 37
18167.80 29
18169.07 37
18170.35 44
18171.62 41
18172.90 34
18174.17 49
18175.44 40
18176.72 36
18177.99 23
18179.27 31
18180.54 31
18181.82 33
18183.09 27
18184.37 36
18185.64 38
18186.92 29
18188.19 36
18189.47 35
18190.74 22
18192.02 27
18193.29 49
18194.57 47
18195.84 46
18197.12 29
18198.39 47
18199.67 42
18200.95 47
18202.22 45
18203.50 52
18204.77 43
18206.05 42
18207.32 55
18208.60 30
18209.88 20
18211.15 21
18212.43 34
18213.70 45
18214.98 36
18216.26 33
18217.53 33
18218.81 31
18220.08 41
18221.36 32
18222.64 33
18223.91 32
18225.19 36
18226.47 45
18227.74 43
18229.02 24
18230.29 30
18231.57 41
18232.85 36
18234.12 33
18235.40 12
18236.68 39
18237.95 38
18239.23 27
18240.51 32
18241.79 39
18243.06 32
18244.34 37
18245.62 30
18246.89 27
18248.17 25
18249.45 32
18250.73 35
18252.00 26
18253.28 45
18254.56 44
18255.83 47
18257.11 46
18258.39 30
18259.67 17
18260.94 35
18262.22 37
18263.50 35
18264.78 28
18266.06 43
18267.33 13
18268.61 34
18269.89 35
18271.17 37
18272.45 33
18273.72 23
18275.00 60
18276.28 37
18277.56 41
18278.84 29
18280.11 48
18281.39 52
18282.67 33
18283.95 28
18285.23 43
18286.51 33
18287.78 26
18289.06 33
18290.34 40
18291.62 34
18292.90 49
18294.18 27
18295.46 45
18296.74 42
18298.01 24
18299.29 43
18300.57 35
18301.85 37
18303.13 34
18304.41 35
18305.69 30
18306.97 31
18308.25 32
18309.53 43
18310.81 31
18312.09 41
18313.37 37
18314.64 33
18315.92 36
18317.20 35
18318.48 34
18319.76 36
18321.04 28
18322.32 45
18323.60 39
18324.88 44
18326.16 36
18327.44 57
18328.72 31
18330.00 40
18331.28 44
18332.56 22
18333.84 18
18335.12 38
18336.40 42
18337.68 43
18338.96 32
18340.24 41
18341.52 36
18342.80 50
18344.09 39
18345.37 65
18346.65 43
18347.93 34
18349.21 58
18350.49 39
18351.77 36
18353.05 27
18354.33 34
18355.61 35
18356.89 38
18358.17 28
18359.46 22
18360.74 27
18362.02 37
18363.30 32
18364.58 28
18365.86 32
18367.14 38
18368.42 27
18369.71 27
18370.99 33
18372.27 34
18373.55 24
18374.83 29
18376.11 22
18377.39 27
18378.68 25
18379.96 40
18381.24 38
18382.52 30
18383.80 20
18385.09 24
18386.37 22
18387.65 43
18388.93 30
18390.21 40
18391.50 29
18392.78 35
18394.06 47
18395.34 43
18396.63 35
18397.91 47
18399.19 29
18400.47 36
18401.76 36
18403.04 22
18404.32 34
18405.60 35
18406.89 37
18408.17 50
18409.45 32
18410.73 38
18412.02 50
18413.30 45
18414.58 36
18415.87 39
18417.15 27
18418.43 36
18419.72 36
18421.00 31
18422.28 24
18423.57 34
18424.85 19
18426.13 16
18427.42 30
18428.70 25
18429.98 45
18431.27 34
18432.55 39
18433.83 36
18435.12 32
18436.40 45
18437.68 34
18438.97 28
18440.25 28
18441.54 49
18442.82 27
18444.10 31
18445.39 36
18446.67 44
18447.96 44
18449.24 29
18450.53 41
18451.81 25
18453.09 32
18454.38 41
18455.66 21
18456.95 33
18458.23 30
18459.52 42
18460.80 39
18462.09 27
18463.37 29
18464.65 33
18465.94 32
18467.22 48
18468.51 26
18469.79 24
18471.08 39
18472.36 50
18473.65 33
18474.93 44
18476.22 32
18477.50 45
18478.79 38
18480.08 31
18481.36 25
18482.65 37
18483.93 62
18485.22 46
18486.50 43
18487.79 36
18489.07 25
18490.36 45
18491.64 34
18492.93 24
18494.22 24
18495.50 44
18496.79 46
18498.07 37
18499.36 44
18500.65 36
18501.93 48
18503.22 39
18504.50 41
18505.79 30
18507.08 43
18508.36 39
18509.65 26
18510.94 25
18512.22 37
18513.51 44
18514.80 39
18516.08 32
18517.37 42
18518.65 30
18519.94 39
18521.23 44
18522.51 37
18523.80 41
18525.09 41
18526.38 33
18527.66 56
18528.95 36
18530.24 23
18531.52 47
18532.81 58
18534.10 45
18535.39 31
18536.67 46
18537.96 51
18539.25 39
18540.53 32
18541.82 48
18543.11 53
18544.40 40
18545.68 38
18546.97 41
18548.26 31
18549.55 34
18550.84 37
18552.12 48
18553.41 66
18554.70 39
18555.99 37
18557.27 30
18558.56 25
18559.85 35
18561.14 37
18562.43 53
18563.72 33
18565.00 31
18566.29 36
18567.58 47
18568.87 39
18570.16 35
18571.45 42
18572.73 33
18574.02 31
18575.31 47
18576.60 22
18577.89 28
18579.18 40
18580.47 43
18581.75 50
18583.04 28
18584.33 39
18585.62 40
18586.91 35
18588.20 38
18589.49 41
18590.78 47
18592.07 54
18593.36 45
18594.65 37
18595.93 46
18597.22 44
18598.51 49
18599.80 30
18601.09 34
18602.38 43
18603.67 41
18604.96 42
18606.25 67
18607.54 47
18608.83 42
18610.12 50
18611.41 50
18612.70 39
18613.99 38
18615.28 31
18616.57 30
18617.86 26
18619.15 43
18620.44 40
18621.73 37
18623.02 30
18624.31 33
18625.60 47
18626.89 48
18628.18 24
18629.47 34
18630.76 33
18632.05 45
18633.34 73
18634.64 50
18635.93 33
18637.22 29
18638.51 36
18639.80 47
18641.09 33
18642.38 46
18643.67 33
18644.96 33
18646.25 39
18647.54 33
18648.84 42
18650.13 30
18651.42 26
18652.71 31
18654.00 40
18655.29 31
18656.58 31
18657.88 34
18659.17 41
18660.46 36
18661.75 40
18663.04 45
18664.33 36
18665.63 40
18666.92 30
18668.21 38
18669.50 26
18670.79 40
18672.08 65
18673.38 40
18674.67 34
18675.96 42
18677.25 31
18678.55 30
18679.84 36
18681.13 41
18682.42 43
18683.71 33
18685.01 35
18686.30 36
18687.59 24
18688.88 31
18690.18 28
18691.47 34
18692.76 30
18694.06 23
18695.35 37
18696.64 34
18697.93 19
18699.23 36
18700.52 35
18701.81 43
18703.11 31
18704.40 30
18705.69 35
18706.99 29
18708.28 40
18709.57 49
18710.86 44
18712.16 37
18713.45 47
18714.75 30
18716.04 36
18717.33 37
18718.63 47
18719.92 51
18721.21 47
18722.51 37
18723.80 37
18725.09 39
18726.39 26
18727.68 36
18728.98 34
18730.27 35
18731.56 38
18732.86 36
18734.15 29
18735.45 29
18736.74 25
18738.04 50
18739.33 41
18740.62 39
18741.92 29
18743.21 28
18744.51 40
18745.80 23
18747.10 30
18748.39 46
18749.69 40
18750.98 30
18752.27 27
18753.57 35
18754.86 36
18756.16 33
18757.45 18
18758.75 40
18760.04 38
18761.34 30
18762.63 51
18763.93 42
18765.23 40
18766.52 46
18767.82 30
18769.11 40
18770.41 30
18771.70 27
18773.00 30
18774.29 38
18775.59 20
18776.88 40
18778.18 29
18779.48 34
18780.77 30
18782.07 37
18783.36 37
18784.66 38
18785.95 47
18787.25 40
18788.55 22
18789.84 47
18791.14 35
18792.43 43
18793.73 38
18795.03 33
18796.32 41
18797.62 55
18798.92 42
18800.21 43
18801.51 45
18802.81 40
18804.10 41
18805.40 37
18806.70 34
18807.99 44
18809.29 51
18810.59 36
18811.88 39
18813.18 38
18814.48 44
18815.77 24
18817.07 51
18818.37 40
18819.66 23
18820.96 31
18822.26 35
18823.56 53
18824.85 34
18826.15 36
18827.45 43
18828.75 38
18830.04 33
18831.34 22
18832.64 43
18833.94 38
18835.23 21
18836.53 23
18837.83 34
18839.13 34
18840.42 29
18841.72 26
18843.02 31
18844.32 27
18845.62 46
18846.91 32
18848.21 42
18849.51 46
18850.81 40
18852.11 30
18853.40 28
18854.70 32
18856.00 29
18857.30 28
18858.60 35
18859.90 38
18861.20 47
18862.49 35
18863.79 21
18865.09 29
18866.39 24
18867.69 26
18868.99 37
18870.29 35
18871.59 45
18872.88 34
18874.18 35
18875.48 44
18876.78 41
18878.08 26
18879.38 37
18880.68 39
18881.98 40
18883.28 40
18884.58 32
18885.88 32
18887.18 36
18888.47 20
18889.77 29
18891.07 63
18892.37 57
18893.67 45
18894.97 37
18896.27 35
18897.57 42
18898.87 34
18900.17 33
18901.47 35
18902.77 39
18904.07 39
18905.37 35
18906.67 47
18907.97 31
18909.27 39
18910.57 33
18911.87 43
18913.17 37
18914.47 29
18915.77 24
18917.07 35
18918.38 44
18919.68 30
18920.98 42
18922.28 39
18923.58 37
18924.88 23
18926.18 37
18927.48 31
18928.78 31
18930.08 32
18931.38 33
18932.68 34
18933.98 35
18935.29 29
18936.59 43
18937.89 31
18939.19 39
18940.49 41
18941.79 38
18943.09 20
18944.39 34
18945.70 40
18947.00 30
18948.30 39
18949.60 34
18950.90 27
18952.20 22
18953.51 37
18954.81 82
18956.11 42
18957.41 23
18958.71 33
18960.02 29
18961.32 48
18962.62 25
18963.92 26
18965.22 36
18966.53 23
18967.83 38
18969.13 29
18970.43 31
18971.73 23
18973.04 27
18974.34 36
18975.64 21
18976.94 31
18978.25 26
18979.55 33
18980.85 29
18982.16 23
18983.46 33
18984.76 21
18986.06 37
18987.37 35
18988.67 53
18989.97 48
18991.28 38
18992.58 48
18993.88 28
18995.18 27
18996.49 40
18997.79 35
18999.09 32
19000.40 29
19001.70 39
19003.00 40
19004.31 22
19005.61 25
19006.92 30
19008.22 28
19009.52 25
19010.83 32
19012.13 28
19013.43 36
19014.74 31
19016.04 24
19017.35 32
19018.65 34
19019.95 31
19021.26 17
19022.56 31
19023.87 34
19025.17 24
19026.47 28
19027.78 54
19029.08 35
19030.39 39
19031.69 38
19033.00 32
19034.30 38
19035.61 21
19036.91 33
19038.21 34
19039.52 41
19040.82 33
19042.13 36
19043.43 36
19044.74 45
19046.04 32
19047.35 26
19048.65 26
19049.96 16
19051.26 31
19052.57 45
19053.87 25
19055.18 31
19056.48 34
19057.79 48
19059.09 30
19060.40 35
19061.71 41
19063.01 29
19064.32 48
19065.62 35
19066.93 42
19068.23 36
19069.54 24
19070.85 43
19072.15 47
19073.46 33
19074.76 41
19076.07 27
19077.37 31
19078.68 33
19079.99 37
19081.29 20
19082.60 34
19083.91 35
19085.21 46
19086.52 43
19087.82 35
19089.13 44
19090.44 26
19091.74 36
19093.05 40
19094.36 30
19095.66 48
19096.97 40
19098.28 34
19099.58 35
19100.89 31
19102.20 41
19103.50 34
19104.81 28
19106.12 24
19107.42 29
19108.73 36
19110.04 25
19111.35 37
19112.65 35
19113.96 33
19115.27 30
19116.58 40
19117.88 42
19119.19 21
19120.50 28
19121.81 23
19123.11 40
19124.42 42
19125.73 29
19127.04 25
19128.34 26
19129.65 41
19130.96 38
19132.27 36
19133.57 43
19134.88 26
19136.19 37
19137.50 39
19138.81 40
19140.12 31
19141.42 20
19142.73 27
19144.04 31
19145.35 36
19146.66 34
19147.97 24
19149.27 23
19150.58 25
19151.89 33
19153.20 40
19154.51 25
19155.82 29
19157.13 31
19158.43 28
19159.74 32
19161.05 46
19162.36 31
19163.67 27
19164.98 33
19166.29 24
19167.60 32
19168.91 31
19170.22 28
19171.52 29
19172.83 25
19174.14 36
19175.45 30
19176.76 25
19178.07 29
19179.38 22
19180.69 10
19182.00 27
19183.31 21
19184.62 25
19185.93 37
19187.24 40
19188.55 27
19189.86 25
19191.17 38
19192.48 16
19193.79 24
19195.10 30
19196.41 24
19197.72 36
19199.03 36
19200.34 33
19201.65 27
19202.96 38
19204.27 35
19205.58 37
19206.89 41
19208.20 29
19209.51 26
19210.82 25
19212.13 26
19213.44 30
19214.75 39
19216.06 28
19217.38 29
19218.69 28
19220.00 37
19221.31 28
19222.62 46
19223.93 42
19225.24 28
19226.55 32
19227.86 26
19229.17 35
19230.49 34
19231.80 41
19233.11 41
19234.42 35
19235.73 37
19237.04 26
19238.35 34
19239.67 18
19240.98 23
19242.29 20
19243.60 27
19244.91 24
19246.22 21
19247.54 25
19248.85 14
19250.16 37
19251.47 25
19252.78 27
19254.10 27
19255.41 26
19256.72 22
19258.03 42
19259.34 36
19260.66 23
19261.97 20
19263.28 27
19264.59 37
19265.91 29
19267.22 15
19268.53 23
19269.84 21
19271.16 34
19272.47 22
19273.78 47
19275.10 36
19276.41 25
19277.72 38
19279.03 35
19280.35 41
19281.66 30
19282.97 23
19284.29 26
19285.60 31
19286.91 29
19288.23 31
19289.54 25
19290.85 32
19292.17 36
19293.48 21
19294.79 26
19296.11 36
19297.42 29
19298.73 31
19300.05 36
19301.36 21
19302.67 29
19303.99 24
19305.30 32
19306.62 29
19307.93 31
19309.24 28
19310.56 37
19311.87 28
19313.19 26
19314.50 28
19315.81 32
19317.13 33
19318.44 36
19319.76 20
19321.07 32
19322.39 41
19323.70 27
19325.01 33
19326.33 41
19327.64 25
19328.96 25
19330.27 22
19331.59 34
19332.90 28
19334.22 28
19335.53 32
19336.85 41
19338.16 26
19339.48 28
19340.79 40
19342.11 41
19343.42 52
19344.74 36
19346.05 39
19347.37 23
19348.68 27
19350.00 24
19351.31 33
19352.63 54
19353.94 39
19355.26 39
19356.58 29
19357.89 28
19359.21 23
19360.52 40
19361.84 32
19363.15 32
19364.47 21
19365.79 24
19367.10 36
19368.42 39
19369.73 31
19371.05 36
19372.37 39
19373.68 27
19375.00 28
19376.31 32
19377.63 23
19378.95 24
19380.26 22
19381.58 30
19382.90 26
19384.21 31
19385.53 51
19386.85 41
19388.16 39
19389.48 31
19390.80 41
19392.11 26
19393.43 28
19394.75 37
19396.06 29
19397.38 29
19398.70 27
19400.01 28
19401.33 30
19402.65 47
19403.97 46
19405.28 51
19406.60 35
19407.92 19
19409.23 32
19410.55 26
19411.87 38
19413.19 30
19414.50 25
19415.82 27
19417.14 32
19418.46 27
19419.77 24
19421.09 32
19422.41 20
19423.73 28
19425.05 33
19426.36 44
19427.68 27
19429.00 23
19430.32 29
19431.64 25
19432.95 23
19434.27 24
19435.59 32
19436.91 33
19438.23 29
19439.55 30
19440.86 23
19442.18 19
19443.50 33
19444.82 16
19446.14 34
19447.46 23
19448.78 33
19450.09 46
19451.41 33
19452.73 24
19454.05 32
19455.37 34
19456.69 35
19458.01 22
19459.33 37
19460.65 43
19461.97 29
19463.28 30
19464.60 23
19465.92 34
19467.24 15
19468.56 30
19469.88 37
19471.20 53
19472.52 33
19473.84 31
19475.16 23
19476.48 27
19477.80 27
19479.12 24
19480.44 33
19481.76 34
19483.08 36
19484.40 23
19485.72 21
19487.04 24
19488.36 34
19489.68 43
19491.00 29
19492.32 32
19493.64 34
19494.96 43
19496.28 28
19497.60 27
19498.92 22
19500.24 28
19501.56 36
19502.88 26
19504.20 27
19505.52 21
19506.84 40
19508.16 44
19509.49 24
19510.81 26
19512.13 25
19513.45 35
19514.77 23
19516.09 23
19517.41 27
19518.73 28
19520.05 35
19521.37 26
19522.70 33
19524.02 30
19525.34 27
19526.66 29
19527.98 24
19529.30 28
19530.62 32
19531.95 35
19533.27 39
19534.59 34
19535.91 25
19537.23 11
19538.55 36
19539.88 28
19541.20 33
19542.52 44
19543.84 37
19545.16 38
19546.49 27
19547.81 18
19549.13 29
19550.45 46
19551.77 35
19553.10 38
19554.42 25
19555.74 22
19557.06 20
19558.39 25
19559.71 32
19561.03 29
19562.35 18
19563.68 21
19565.00 34
19566.32 25
19567.64 31
19568.97 22
19570.29 24
19571.61 28
19572.94 17
19574.26 33
19575.58 31
19576.90 17
19578.23 33
19579.55 39
19580.87 35
19582.20 20
19583.52 37
19584.84 39
19586.17 51
19587.49 37
19588.81 17
19590.14 34
19591.46 24
19592.78 28
19594.11 26
19595.43 45
19596.76 40
19598.08 39
19599.40 50
19600.73 35
19602.05 43
19603.37 39
19604.70 36
19606.02 20
19607.35 32
19608.67 25
19610.00 27
19611.32 38
19612.64 32
19613.97 26
19615.29 19
19616.62 26
19617.94 29
19619.27 26
19620.59 27
19621.92 29
19623.24 26
19624.56 33
19625.89 44
19627.21 22
19628.54 30
19629.86 26
19631.19 25
19632.51 33
19633.84 35
19635.16 23
19636.49 22
19637.81 23
19639.14 21
19640.46 28
19641.79 27
19643.11 33
19644.44 24
19645.77 29
19647.09 27
19648.42 44
19649.74 35
19651.07 28
19652.39 31
19653.72 18
19655.04 32
19656.37 24
19657.70 26
19659.02 25
19660.35 33
19661.67 39
19663.00 38
19664.33 38
19665.65 39
19666.98 39
19668.30 33
19669.63 30
19670.96 30
19672.28 24
19673.61 33
19674.94 53
19676.26 39
19677.59 26
19678.92 23
19680.24 44
19681.57 19
19682.90 27
19684.22 33
19685.55 31
19686.88 40
19688.20 29
19689.53 13
19690.86 32
19692.18 27
19693.51 23
19694.84 44
19696.16 23
19697.49 40
19698.82 39
19700.15 31
19701.47 29
19702.80 30
19704.13 33
19705.46 34
19706.78 25
19708.11 23
19709.44 42
19710.77 45
19712.09 27
19713.42 20
19714.75 25
19716.08 27
19717.40 39
19718.73 33
19720.06 18
19721.39 32
19722.72 33
19724.04 35
19725.37 42
19726.70 33
19728.03 35
19729.36 30
19730.68 29
19732.01 12
19733.34 34
19734.67 32
19736.00 21
19737.33 31
19738.66 42
19739.98 53
19741.31 33
19742.64 24
19743.97 32
19745.30 21
19746.63 34
19747.96 43
19749.29 20
19750.61 42
19751.94 40
19753.27 38
19754.60 28
19755.93 21
19757.26 21
19758.59 22
19759.92 25
19761.25 20
19762.58 23
19763.91 32
19765.24 46
19766.57 26
19767.89 30
19769.22 23
19770.55 23
19771.88 21
19773.21 26
19774.54 37
19775.87 25
19777.20 33
19778.53 29
19779.86 28
19781.19 31
19782.52 28
19783.85 36
19785.18 41
19786.51 44
19787.84 45
19789.17 14
19790.50 21
19791.83 17
19793.16 24
19794.49 27
19795.83 19
19797.16 28
19798.49 29
19799.82 28
19801.15 34
19802.48 26
19803.81 25
19805.14 38
19806.47 27
19807.80 24
19809.13 25
19810.46 33
19811.79 25
19813.13 38
19814.46 29
19815.79 23
19817.12 28
19818.45 37
19819.78 31
19821.11 23
19822.44 33
19823.78 33
19825.11 28
19826.44 28
19827.77 31
19829.10 31
19830.43 35
19831.77 41
19833.10 39
19834.43 19
19835.76 24
19837.09 35
19838.42 34
19839.76 28
19841.09 22
19842.42 26
19843.75 24
19845.08 27
19846.42 18
19847.75 21
19849.08 33
19850.41 17
19851.75 31
19853.08 31
19854.41 24
19855.74 30
19857.08 16
19858.41 38
19859.74 46
19861.07 35
19862.41 30
19863.74 27
19865.07 23
19866.41 30
19867.74 28
19869.07 24
19870.40 27
19871.74 26
19873.07 21
19874.40 30
19875.74 34
19877.07 30
19878.40 32
19879.74 33
19881.07 37
19882.40 33
19883.74 19
19885.07 26
19886.40 20
19887.74 35
19889.07 36
19890.40 38
19891.74 32
19893.07 35
19894.41 27
19895.74 40
19897.07 38
19898.41 45
19899.74 50
19901.08 52
19902.41 41
19903.74 29
19905.08 30
19906.41 36
19907.75 39
19909.08 24
19910.41 27
19911.75 33
19913.08 32
19914.42 36
19915.75 35
19917.09 31
19918.42 26
19919.76 19
19921.09 37
19922.43 30
19923.76 32
19925.10 34
19926.43 29
19927.77 32
19929.10 15
19930.44 32
19931.77 46
19933.11 21
19934.44 16
19935.78 29
19937.11 36
19938.45 35
19939.78 34
19941.12 35
19942.45 28
19943.79 23
19945.12 24
19946.46 30
19947.79 29
19949.13 25
19950.47 31
19951.80 42
19953.14 25
19954.47 31
19955.81 33
19957.15 39
19958.48 48
19959.82 18
19961.15 28
19962.49 24
19963.83 16
19965.16 19
19966.50 32
19967.83 22
19969.17 23
19970.51 32
19971.84 38
19973.18 31
19974.52 18
19975.85 32
19977.19 27
19978.53 29
19979.86 20
19981.20 26
19982.54 41
19983.87 31
19985.21 24
19986.55 24
19987.88 37
19989.22 26
19990.56 22
19991.89 42
19993.23 25
19994.57 22
19995.91 25
19997.24 31
19998.58 25
19999.92 28
20001.26 24
20002.59 25
20003.93 23
20005.27 25
20006.61 38
20007.94 25
20009.28 25
20010.62 39
20011.96 32
20013.29 22
20014.63 29
20015.97 24
20017.31 30
20018.65 31
20019.98 20
20021.32 25
20022.66 21
20024.00 34
20025.34 19
20026.67 30
20028.01 31
20029.35 32
20030.69 22
20032.03 21
20033.37 19
20034.71 31
20036.04 23
20037.38 24
20038.72 25
20040.06 38
20041.40 44
20042.74 38
20044.08 25
20045.42 16
20046.75 23
20048.09 19
20049.43 32
20050.77 25
20052.11 18
20053.45 25
20054.79 28
20056.13 20
20057.47 33
20058.81 32
20060.15 29
20061.49 20
20062.82 26
20064.16 31
20065.50 18
20066.84 28
20068.18 33
20069.52 31
20070.86 28
20072.20 25
20073.54 19
20074.88 22
20076.22 30
20077.56 38
20078.90 32
20080.24 27
20081.58 34
20082.92 23
20084.26 20
20085.60 24
20086.94 17
20088.28 34
20089.62 31
20090.96 26
20092.30 34
20093.64 21
20094.99 27
20096.33 37
20097.67 22
20099.01 29
20100.35 24
20101.69 30
20103.03 26
20104.37 39
20105.71 15
20107.05 30
20108.39 43
20109.73 38
20111.08 27
20112.42 21
20113.76 12
20115.10 29
20116.44 35
20117.78 29
20119.12 36
20120.46 41
20121.81 22
20123.15 19
20124.49 27
20125.83 30
20127.17 40
20128.51 21
20129.86 27
20131.20 34
20132.54 28
20133.88 21
20135.22 26
20136.56 17
20137.91 18
20139.25 22
