# Supplementary material for: MALDI-TOF MS typing enables the classification of brewing yeasts of the genus Saccharomyces to major beer styles
Source: PLoS One. 2017 Aug 9;12(8):e0181694. doi: 10.1371/journal.pone.0181694 (PMC5549903; doi:10.1371/journal.pone.0181694)
Supplement: S5 File — The directory includes 90 raw files and was zipped to “.zip”; the folder has three strains with 30 spectra per strain; S1 Text explains the raw files with an example and Table 1 represents the yeast strains used within the experiment. (ZIP) [file pone.0181694.s008.zip › 13-15/30274-3H2-Dias-Dias-Dias-YPG-18h-E-E_2015-08-13__0_B6_1.dat]

1999.93 1292
2000.35 1340
2000.77 1427
2001.19 1432
2001.61 1275
2002.03 1240
2002.46 1376
2002.88 1350
2003.30 1367
2003.72 1374
2004.14 1448
2004.57 1421
2004.99 1380
2005.41 1489
2005.83 1569
2006.25 1464
2006.68 1409
2007.10 1373
2007.52 1463
2007.94 1431
2008.37 1446
2008.79 1401
2009.21 1602
2009.63 1593
2010.06 1435
2010.48 1426
2010.90 1420
2011.32 1399
2011.75 1435
2012.17 1500
2012.59 1460
2013.02 1502
2013.44 1246
2013.86 1403
2014.29 1453
2014.71 1221
2015.13 1322
2015.55 1339
2015.98 1336
2016.40 1285
2016.82 1239
2017.25 1260
2017.67 1281
2018.10 1325
2018.52 1283
2018.94 1234
2019.37 1429
2019.79 1412
2020.21 1391
2020.64 1284
2021.06 1382
2021.48 1325
2021.91 1392
2022.33 1410
2022.76 1524
2023.18 1554
2023.60 1421
2024.03 1387
2024.45 1395
2024.88 1309
2025.30 1258
2025.73 1291
2026.15 1362
2026.57 1376
2027.00 1549
2027.42 1436
2027.85 1421
2028.27 1407
2028.70 1265
2029.12 1226
2029.55 1183
2029.97 1236
2030.40 1210
2030.82 1175
2031.24 1175
2031.67 1283
2032.09 1333
2032.52 1352
2032.94 1403
2033.37 1207
2033.79 1312
2034.22 1399
2034.65 1414
2035.07 1308
2035.50 1256
2035.92 1275
2036.35 1415
2036.77 1421
2037.20 1365
2037.62 1419
2038.05 1457
2038.47 1356
2038.90 1348
2039.33 1330
2039.75 1321
2040.18 1470
2040.60 1590
2041.03 1465
2041.45 1413
2041.88 1394
2042.31 1478
2042.73 1495
2043.16 1489
2043.58 1355
2044.01 1301
2044.44 1403
2044.86 1431
2045.29 1451
2045.72 1440
2046.14 1505
2046.57 1529
2047.00 1386
2047.42 1290
2047.85 1319
2048.28 1312
2048.70 1395
2049.13 1339
2049.56 1321
2049.98 1219
2050.41 1157
2050.84 1337
2051.26 1307
2051.69 1211
2052.12 1232
2052.54 1372
2052.97 1379
2053.40 1460
2053.83 1279
2054.25 1169
2054.68 1186
2055.11 1234
2055.53 1219
2055.96 1313
2056.39 1437
2056.82 1336
2057.24 1425
2057.67 1404
2058.10 1245
2058.53 1378
2058.96 1320
2059.38 1283
2059.81 1389
2060.24 1376
2060.67 1501
2061.10 1469
2061.52 1478
2061.95 1419
2062.38 1565
2062.81 1549
2063.24 1450
2063.66 1519
2064.09 1574
2064.52 1533
2064.95 1511
2065.38 1550
2065.81 1474
2066.23 1516
2066.66 1600
2067.09 1561
2067.52 1506
2067.95 1656
2068.38 1579
2068.81 1503
2069.23 1632
2069.66 1458
2070.09 1393
2070.52 1210
2070.95 1426
2071.38 1465
2071.81 1249
2072.24 1381
2072.67 1309
2073.10 1368
2073.53 1460
2073.95 1348
2074.38 1388
2074.81 1354
2075.24 1364
2075.67 1316
2076.10 1421
2076.53 1278
2076.96 1512
2077.39 1378
2077.82 1435
2078.25 1429
2078.68 1465
2079.11 1452
2079.54 1458
2079.97 1494
2080.40 1468
2080.83 1340
2081.26 1446
2081.69 1470
2082.12 1577
2082.55 1661
2082.98 1593
2083.41 1412
2083.84 1475
2084.27 1532
2084.70 1533
2085.13 1506
2085.56 1369
2085.99 1263
2086.42 1390
2086.85 1406
2087.29 1442
2087.72 1494
2088.15 1495
2088.58 1397
2089.01 1470
2089.44 1588
2089.87 1532
2090.30 1436
2090.73 1424
2091.16 1544
2091.59 1499
2092.03 1579
2092.46 1614
2092.89 1417
2093.32 1408
2093.75 1568
2094.18 1639
2094.61 1576
2095.05 1544
2095.48 1682
2095.91 1709
2096.34 1583
2096.77 1534
2097.20 1619
2097.63 1660
2098.07 1569
2098.50 1555
2098.93 1489
2099.36 1427
2099.79 1503
2100.23 1448
2100.66 1310
2101.09 1267
2101.52 1374
2101.95 1353
2102.39 1326
2102.82 1393
2103.25 1412
2103.68 1458
2104.12 1509
2104.55 1379
2104.98 1348
2105.41 1177
2105.85 1185
2106.28 1305
2106.71 1418
2107.14 1475
2107.58 1452
2108.01 1428
2108.44 1410
2108.88 1435
2109.31 1273
2109.74 1376
2110.18 1455
2110.61 1401
2111.04 1492
2111.47 1475
2111.91 1410
2112.34 1346
2112.77 1488
2113.21 1366
2113.64 1474
2114.07 1510
2114.51 1424
2114.94 1381
2115.37 1346
2115.81 1506
2116.24 1247
2116.68 1354
2117.11 1450
2117.54 1256
2117.98 1185
2118.41 1268
2118.85 1335
2119.28 1329
2119.71 1243
2120.15 1234
2120.58 1220
2121.02 1233
2121.45 1241
2121.88 1246
2122.32 1154
2122.75 1246
2123.19 1270
2123.62 1402
2124.06 1377
2124.49 1419
2124.92 1299
2125.36 1258
2125.79 1332
2126.23 1388
2126.66 1359
2127.10 1482
2127.53 1495
2127.97 1259
2128.40 1244
2128.84 1336
2129.27 1447
2129.71 1345
2130.14 1350
2130.58 1345
2131.01 1450
2131.45 1435
2131.88 1472
2132.32 1461
2132.75 1456
2133.19 1610
2133.63 1553
2134.06 1508
2134.50 1446
2134.93 1456
2135.37 1437
2135.80 1510
2136.24 1509
2136.67 1492
2137.11 1465
2137.55 1462
2137.98 1502
2138.42 1519
2138.85 1539
2139.29 1464
2139.73 1377
2140.16 1312
2140.60 1437
2141.03 1478
2141.47 1496
2141.91 1439
2142.34 1390
2142.78 1350
2143.22 1336
2143.65 1338
2144.09 1241
2144.53 1306
2144.96 1368
2145.40 1494
2145.84 1338
2146.27 1349
2146.71 1180
2147.15 1353
2147.58 1390
2148.02 1398
2148.46 1494
2148.89 1522
2149.33 1406
2149.77 1486
2150.21 1505
2150.64 1626
2151.08 1764
2151.52 1849
2151.95 1823
2152.39 1817
2152.83 1939
2153.27 1913
2153.70 1880
2154.14 1878
2154.58 1553
2155.02 1653
2155.45 1602
2155.89 1633
2156.33 1516
2156.77 1603
2157.21 1474
2157.64 1459
2158.08 1395
2158.52 1421
2158.96 1398
2159.40 1442
2159.83 1435
2160.27 1430
2160.71 1458
2161.15 1527
2161.59 1513
2162.02 1343
2162.46 1424
2162.90 1351
2163.34 1339
2163.78 1483
2164.22 1422
2164.66 1353
2165.09 1309
2165.53 1309
2165.97 1318
2166.41 1434
2166.85 1388
2167.29 1344
2167.73 1438
2168.17 1346
2168.60 1407
2169.04 1463
2169.48 1443
2169.92 1521
2170.36 1646
2170.80 1525
2171.24 1579
2171.68 1533
2172.12 1488
2172.56 1484
2173.00 1526
2173.44 1582
2173.88 1700
2174.32 1895
2174.76 1768
2175.20 1684
2175.64 1642
2176.07 1762
2176.51 1817
2176.95 1796
2177.39 1719
2177.83 1833
2178.27 1787
2178.71 1732
2179.15 1908
2179.59 1832
2180.03 1823
2180.47 1768
2180.92 1780
2181.36 1765
2181.80 1714
2182.24 1661
2182.68 1755
2183.12 1575
2183.56 1631
2184.00 1510
2184.44 1553
2184.88 1358
2185.32 1353
2185.76 1438
2186.20 1393
2186.64 1600
2187.08 1599
2187.52 1541
2187.97 1506
2188.41 1549
2188.85 1453
2189.29 1581
2189.73 1749
2190.17 1918
2190.61 1929
2191.05 1950
2191.49 1936
2191.94 1923
2192.38 1849
2192.82 1801
2193.26 1751
2193.70 1751
2194.14 1795
2194.58 1644
2195.03 1649
2195.47 1735
2195.91 1855
2196.35 1797
2196.79 1607
2197.24 1675
2197.68 1798
2198.12 1772
2198.56 1636
2199.00 1555
2199.45 1612
2199.89 1752
2200.33 1649
2200.77 1677
2201.21 1679
2201.66 1608
2202.10 1520
2202.54 1600
2202.98 1568
2203.43 1524
2203.87 1450
2204.31 1611
2204.75 1524
2205.20 1515
2205.64 1484
2206.08 1503
2206.53 1635
2206.97 1539
2207.41 1592
2207.85 1516
2208.30 1646
2208.74 1764
2209.18 1922
2209.63 1815
2210.07 1739
2210.51 1772
2210.96 1714
2211.40 1737
2211.84 1790
2212.29 1799
2212.73 1639
2213.17 1915
2213.62 1846
2214.06 1698
2214.50 1753
2214.95 1688
2215.39 1728
2215.84 1676
2216.28 1534
2216.72 1600
2217.17 1370
2217.61 1487
2218.05 1485
2218.50 1402
2218.94 1409
2219.39 1486
2219.83 1576
2220.28 1611
2220.72 1679
2221.16 1579
2221.61 1524
2222.05 1580
2222.50 1559
2222.94 1777
2223.39 1809
2223.83 1790
2224.28 1956
2224.72 2154
2225.16 2168
2225.61 2356
2226.05 2543
2226.50 2575
2226.94 2428
2227.39 2420
2227.83 2494
2228.28 2578
2228.72 2385
2229.17 2226
2229.61 2017
2230.06 2115
2230.50 2227
2230.95 1994
2231.40 1901
2231.84 1878
2232.29 1839
2232.73 1888
2233.18 1869
2233.62 1818
2234.07 1819
2234.51 1774
2234.96 1722
2235.41 1733
2235.85 1830
2236.30 1835
2236.74 1823
2237.19 1762
2237.63 1738
2238.08 1714
2238.53 1674
2238.97 1663
2239.42 1592
2239.86 1634
2240.31 1584
2240.76 1447
2241.20 1582
2241.65 1492
2242.10 1522
2242.54 1563
2242.99 1623
2243.44 1544
2243.88 1393
2244.33 1434
2244.78 1468
2245.22 1359
2245.67 1378
2246.12 1384
2246.56 1263
2247.01 1473
2247.46 1392
2247.90 1450
2248.35 1689
2248.80 1591
2249.24 1622
2249.69 1507
2250.14 1449
2250.59 1512
2251.03 1598
2251.48 1672
2251.93 1682
2252.38 1586
2252.82 1693
2253.27 1724
2253.72 1660
2254.17 1619
2254.61 1512
2255.06 1455
2255.51 1541
2255.96 1645
2256.40 1564
2256.85 1508
2257.30 1467
2257.75 1633
2258.20 1462
2258.64 1375
2259.09 1343
2259.54 1662
2259.99 1711
2260.44 1558
2260.88 1506
2261.33 1464
2261.78 1580
2262.23 1452
2262.68 1437
2263.13 1377
2263.58 1747
2264.02 1818
2264.47 1704
2264.92 1662
2265.37 1759
2265.82 1736
2266.27 1841
2266.72 1733
2267.17 1903
2267.61 1811
2268.06 1785
2268.51 1743
2268.96 1796
2269.41 1973
2269.86 1921
2270.31 1911
2270.76 1690
2271.21 1752
2271.66 1878
2272.11 1837
2272.56 1917
2273.00 1920
2273.45 1849
2273.90 1934
2274.35 1876
2274.80 1895
2275.25 1743
2275.70 1789
2276.15 1959
2276.60 1848
2277.05 1772
2277.50 1798
2277.95 1596
2278.40 1540
2278.85 1638
2279.30 1410
2279.75 1445
2280.20 1534
2280.65 1588
2281.10 1596
2281.55 1570
2282.00 1753
2282.45 1586
2282.90 1552
2283.35 1831
2283.81 2015
2284.26 1870
2284.71 1936
2285.16 1868
2285.61 1964
2286.06 1934
2286.51 1809
2286.96 1711
2287.41 1817
2287.86 1727
2288.31 1885
2288.76 1994
2289.22 2035
2289.67 2100
2290.12 2448
2290.57 2506
2291.02 2900
2291.47 3074
2291.92 3484
2292.37 3377
2292.83 3560
2293.28 3659
2293.73 3685
2294.18 3759
2294.63 3760
2295.08 3640
2295.53 3494
2295.99 3210
2296.44 3115
2296.89 2942
2297.34 2734
2297.79 2803
2298.25 2636
2298.70 2441
2299.15 2519
2299.60 2065
2300.05 1909
2300.51 1918
2300.96 1795
2301.41 1814
2301.86 1912
2302.32 1800
2302.77 1621
2303.22 1662
2303.67 1623
2304.13 1607
2304.58 1706
2305.03 1622
2305.48 1629
2305.94 1703
2306.39 1598
2306.84 1663
2307.29 1748
2307.75 1863
2308.20 1627
2308.65 1594
2309.11 1622
2309.56 1780
2310.01 1829
2310.47 1831
2310.92 1938
2311.37 2121
2311.83 2008
2312.28 2078
2312.73 2162
2313.19 1949
2313.64 2051
2314.09 2157
2314.55 2108
2315.00 2026
2315.45 2016
2315.91 1941
2316.36 1987
2316.81 2016
2317.27 1827
2317.72 1785
2318.18 1835
2318.63 1926
2319.08 1842
2319.54 1788
2319.99 1864
2320.45 2002
2320.90 1954
2321.35 1982
2321.81 1901
2322.26 2070
2322.72 1988
2323.17 1895
2323.63 2007
2324.08 1936
2324.54 1989
2324.99 2071
2325.44 1881
2325.90 1961
2326.35 1997
2326.81 1879
2327.26 1929
2327.72 1865
2328.17 2048
2328.63 1844
2329.08 1925
2329.54 1943
2329.99 2060
2330.45 2080
2330.90 2162
2331.36 2405
2331.81 2410
2332.27 2166
2332.72 2217
2333.18 2185
2333.64 2156
2334.09 2202
2334.55 2141
2335.00 2040
2335.46 1863
2335.91 1728
2336.37 1821
2336.82 1838
2337.28 1708
2337.74 1719
2338.19 1744
2338.65 1687
2339.10 1851
2339.56 1694
2340.02 1799
2340.47 1711
2340.93 1788
2341.38 1879
2341.84 1821
2342.30 1874
2342.75 1945
2343.21 1804
2343.67 1810
2344.12 1933
2344.58 1932
2345.04 2032
2345.49 1937
2345.95 1890
2346.41 1940
2346.86 1935
2347.32 1961
2347.78 1965
2348.23 2052
2348.69 2017
2349.15 1870
2349.60 1984
2350.06 1982
2350.52 1909
2350.97 2002
2351.43 1898
2351.89 1767
2352.35 1934
2352.80 2033
2353.26 1834
2353.72 2012
2354.18 1966
2354.63 1953
2355.09 1768
2355.55 1828
2356.01 1808
2356.46 1757
2356.92 1716
2357.38 1771
2357.84 1634
2358.29 1681
2358.75 1702
2359.21 1689
2359.67 1741
2360.13 1691
2360.58 1684
2361.04 1699
2361.50 1735
2361.96 1702
2362.42 1672
2362.88 1798
2363.33 1866
2363.79 1776
2364.25 1905
2364.71 1990
2365.17 1938
2365.63 1963
2366.08 1813
2366.54 1747
2367.00 1886
2367.46 1768
2367.92 1914
2368.38 2157
2368.84 2039
2369.30 1903
2369.75 2021
2370.21 2099
2370.67 2043
2371.13 1932
2371.59 1870
2372.05 1957
2372.51 1979
2372.97 1941
2373.43 1900
2373.89 1926
2374.35 2028
2374.81 1893
2375.27 1762
2375.72 1782
2376.18 1782
2376.64 1893
2377.10 1940
2377.56 1899
2378.02 2017
2378.48 1979
2378.94 2000
2379.40 1722
2379.86 1878
2380.32 1904
2380.78 1845
2381.24 1881
2381.70 1916
2382.16 1898
2382.62 1904
2383.08 1770
2383.54 1886
2384.00 1669
2384.46 1614
2384.92 1542
2385.39 1710
2385.85 1621
2386.31 1588
2386.77 1569
2387.23 1512
2387.69 1693
2388.15 1621
2388.61 1648
2389.07 1629
2389.53 1671
2389.99 1715
2390.45 1752
2390.91 1811
2391.38 1734
2391.84 1774
2392.30 1822
2392.76 1742
2393.22 1784
2393.68 1697
2394.14 1815
2394.60 1820
2395.06 1820
2395.53 1800
2395.99 1645
2396.45 1718
2396.91 1759
2397.37 1670
2397.83 1782
2398.30 1787
2398.76 1687
2399.22 1741
2399.68 1769
2400.14 1724
2400.61 1626
2401.07 1706
2401.53 1765
2401.99 1877
2402.45 1842
2402.92 1763
2403.38 1812
2403.84 1606
2404.30 1645
2404.76 1677
2405.23 1614
2405.69 1684
2406.15 1669
2406.61 1798
2407.08 1791
2407.54 1772
2408.00 1667
2408.46 1681
2408.93 1710
2409.39 1690
2409.85 1915
2410.32 1789
2410.78 1683
2411.24 1669
2411.70 1708
2412.17 1585
2412.63 1708
2413.09 1720
2413.56 1672
2414.02 1561
2414.48 1695
2414.95 1657
2415.41 1612
2415.87 1736
2416.34 1688
2416.80 1829
2417.26 2112
2417.73 2088
2418.19 2044
2418.65 2064
2419.12 1968
2419.58 2184
2420.05 2372
2420.51 2396
2420.97 2365
2421.44 2290
2421.90 2196
2422.37 2016
2422.83 2072
2423.29 2192
2423.76 2111
2424.22 2071
2424.69 2098
2425.15 1839
2425.62 1942
2426.08 2033
2426.54 2135
2427.01 2168
2427.47 1842
2427.94 1668
2428.40 1876
2428.87 2168
2429.33 2035
2429.80 2084
2430.26 2037
2430.73 2142
2431.19 2074
2431.66 2168
2432.12 1912
2432.59 1873
2433.05 1763
2433.52 1789
2433.98 1942
2434.45 2038
2434.91 2019
2435.38 1821
2435.84 1813
2436.31 1903
2436.77 1977
2437.24 1993
2437.70 2015
2438.17 1950
2438.63 1937
2439.10 2004
2439.57 1961
2440.03 2032
2440.50 2048
2440.96 2130
2441.43 2178
2441.89 2127
2442.36 2345
2442.83 2366
2443.29 2163
2443.76 2286
2444.22 2168
2444.69 2225
2445.16 2269
2445.62 2014
2446.09 1955
2446.56 1865
2447.02 1870
2447.49 1758
2447.96 1799
2448.42 1698
2448.89 1821
2449.35 1709
2449.82 1737
2450.29 1732
2450.75 1689
2451.22 1670
2451.69 1732
2452.16 1694
2452.62 1525
2453.09 1708
2453.56 1728
2454.02 1818
2454.49 1788
2454.96 1893
2455.42 1781
2455.89 1886
2456.36 1797
2456.83 1731
2457.29 1808
2457.76 1788
2458.23 1791
2458.70 1713
2459.16 1691
2459.63 1769
2460.10 1702
2460.57 1680
2461.03 1592
2461.50 1793
2461.97 1714
2462.44 1758
2462.91 1694
2463.37 1697
2463.84 1697
2464.31 1618
2464.78 1552
2465.25 1571
2465.71 1708
2466.18 1730
2466.65 1537
2467.12 1541
2467.59 1640
2468.06 1737
2468.52 1662
2468.99 1773
2469.46 1652
2469.93 1692
2470.40 1693
2470.87 1873
2471.34 1935
2471.80 1885
2472.27 1992
2472.74 1983
2473.21 1787
2473.68 1853
2474.15 1885
2474.62 1694
2475.09 1703
2475.56 1669
2476.02 1659
2476.49 1857
2476.96 1915
2477.43 1774
2477.90 1735
2478.37 1702
2478.84 1782
2479.31 1635
2479.78 1672
2480.25 1836
2480.72 1857
2481.19 1625
2481.66 1850
2482.13 1751
2482.60 1640
2483.07 1738
2483.54 1801
2484.01 1761
2484.48 1809
2484.95 1746
2485.42 1700
2485.89 1940
2486.36 1800
2486.83 1771
2487.30 1866
2487.77 1744
2488.24 1708
2488.71 1687
2489.18 1674
2489.65 1728
2490.12 1677
2490.59 1557
2491.06 1665
2491.53 1810
2492.00 1788
2492.47 1709
2492.94 1732
2493.41 1913
2493.88 1769
2494.36 1606
2494.83 1684
2495.30 1850
2495.77 1935
2496.24 2100
2496.71 1993
2497.18 1986
2497.65 1958
2498.12 1988
2498.60 1983
2499.07 2058
2499.54 2074
2500.01 1989
2500.48 2053
2500.95 1966
2501.42 1890
2501.90 1931
2502.37 1761
2502.84 1739
2503.31 1766
2503.78 1725
2504.25 1588
2504.73 1489
2505.20 1597
2505.67 1580
2506.14 1682
2506.61 1630
2507.09 1720
2507.56 1778
2508.03 1864
2508.50 1834
2508.97 1900
2509.45 1712
2509.92 1965
2510.39 1982
2510.86 1945
2511.34 1925
2511.81 1941
2512.28 2128
2512.75 2065
2513.23 2063
2513.70 1975
2514.17 1948
2514.65 2090
2515.12 2122
2515.59 2014
2516.06 2001
2516.54 1992
2517.01 2064
2517.48 1802
2517.96 1734
2518.43 1797
2518.90 1833
2519.38 1769
2519.85 1761
2520.32 1782
2520.80 1769
2521.27 1761
2521.74 1689
2522.22 1722
2522.69 1748
2523.16 1759
2523.64 1722
2524.11 1642
2524.58 1755
2525.06 1709
2525.53 1640
2526.01 1768
2526.48 1715
2526.95 1814
2527.43 1735
2527.90 1732
2528.38 1870
2528.85 1910
2529.32 1804
2529.80 1768
2530.27 1760
2530.75 1796
2531.22 1819
2531.70 1723
2532.17 1910
2532.64 1981
2533.12 2024
2533.59 2022
2534.07 1901
2534.54 2051
2535.02 1962
2535.49 2032
2535.97 2040
2536.44 2019
2536.92 2020
2537.39 1941
2537.87 2039
2538.34 1895
2538.82 1788
2539.29 1926
2539.77 1824
2540.24 1817
2540.72 1843
2541.19 1798
2541.67 1814
2542.14 1837
2542.62 1658
2543.09 1960
2543.57 2059
2544.04 2062
2544.52 1978
2545.00 1964
2545.47 2013
2545.95 2129
2546.42 2271
2546.90 2099
2547.37 2070
2547.85 2459
2548.33 2663
2548.80 2673
2549.28 2718
2549.75 2861
2550.23 2821
2550.71 2880
2551.18 2850
2551.66 3025
2552.14 2991
2552.61 2701
2553.09 2609
2553.57 2716
2554.04 2777
2554.52 2561
2554.99 2608
2555.47 2578
2555.95 2552
2556.42 2350
2556.90 2554
2557.38 2502
2557.86 2356
2558.33 2120
2558.81 2136
2559.29 2246
2559.76 2331
2560.24 2102
2560.72 1992
2561.19 2026
2561.67 1934
2562.15 1944
2562.63 1922
2563.10 1868
2563.58 1924
2564.06 2090
2564.54 1841
2565.01 1962
2565.49 1895
2565.97 1759
2566.45 1681
2566.92 1800
2567.40 1684
2567.88 1636
2568.36 1596
2568.83 1584
2569.31 1657
2569.79 1754
2570.27 1655
2570.75 1832
2571.22 1804
2571.70 1838
2572.18 1813
2572.66 1811
2573.14 1788
2573.62 1721
2574.09 1702
2574.57 1667
2575.05 1629
2575.53 1711
2576.01 1568
2576.49 1778
2576.97 1897
2577.44 1807
2577.92 1698
2578.40 1802
2578.88 1806
2579.36 1747
2579.84 1677
2580.32 1780
2580.80 1888
2581.27 1880
2581.75 1660
2582.23 1694
2582.71 1690
2583.19 1818
2583.67 1776
2584.15 1855
2584.63 1821
2585.11 1717
2585.59 1695
2586.07 1631
2586.55 1796
2587.03 1790
2587.51 1960
2587.99 1818
2588.47 1911
2588.94 1819
2589.42 1939
2589.90 1942
2590.38 1979
2590.86 2008
2591.34 2016
2591.82 1834
2592.30 1893
2592.78 2001
2593.26 1887
2593.74 1919
2594.22 2008
2594.71 2017
2595.19 2087
2595.67 2060
2596.15 2058
2596.63 2051
2597.11 2195
2597.59 2056
2598.07 2021
2598.55 2159
2599.03 1989
2599.51 2050
2599.99 1991
2600.47 1997
2600.95 1839
2601.43 1958
2601.91 1941
2602.40 1941
2602.88 1979
2603.36 1951
2603.84 1884
2604.32 1999
2604.80 1897
2605.28 1790
2605.76 1767
2606.24 1791
2606.73 1730
2607.21 1869
2607.69 2036
2608.17 2016
2608.65 2064
2609.13 2036
2609.62 2039
2610.10 2058
2610.58 1954
2611.06 2053
2611.54 1851
2612.02 1902
2612.51 2062
2612.99 2062
2613.47 2191
2613.95 2177
2614.43 2152
2614.92 2048
2615.40 2058
2615.88 2116
2616.36 2035
2616.85 1949
2617.33 1977
2617.81 2066
2618.29 1921
2618.78 1856
2619.26 1760
2619.74 1873
2620.22 2002
2620.71 1970
2621.19 1971
2621.67 1912
2622.15 2015
2622.64 1878
2623.12 1911
2623.60 1912
2624.09 1882
2624.57 1947
2625.05 1977
2625.53 1834
2626.02 1726
2626.50 1883
2626.98 1942
2627.47 1814
2627.95 1808
2628.43 1979
2628.92 1900
2629.40 1774
2629.88 1770
2630.37 1857
2630.85 1885
2631.34 1799
2631.82 1966
2632.30 1939
2632.79 1939
2633.27 1846
2633.75 1747
2634.24 1808
2634.72 1980
2635.21 1926
2635.69 1864
2636.17 1861
2636.66 1884
2637.14 1982
2637.63 1960
2638.11 1984
2638.60 1933
2639.08 1825
2639.56 1930
2640.05 2004
2640.53 1871
2641.02 2109
2641.50 2187
2641.99 2073
2642.47 2230
2642.96 2159
2643.44 2147
2643.93 2150
2644.41 2110
2644.90 1992
2645.38 2002
2645.87 2010
2646.35 1951
2646.84 1880
2647.32 1864
2647.81 1949
2648.29 1872
2648.78 1750
2649.26 1818
2649.75 1934
2650.23 1968
2650.72 1899
2651.20 1740
2651.69 1856
2652.17 1946
2652.66 1987
2653.15 2025
2653.63 2016
2654.12 1974
2654.60 2069
2655.09 1922
2655.57 2058
2656.06 2054
2656.55 2013
2657.03 2068
2657.52 2192
2658.00 2152
2658.49 2204
2658.98 2220
2659.46 2330
2659.95 2215
2660.44 2206
2660.92 2194
2661.41 2114
2661.90 1999
2662.38 2038
2662.87 2078
2663.35 1944
2663.84 1828
2664.33 1909
2664.81 1945
2665.30 1922
2665.79 2010
2666.28 2003
2666.76 1804
2667.25 1913
2667.74 1848
2668.22 1985
2668.71 2031
2669.20 2019
2669.68 2022
2670.17 2006
2670.66 1925
2671.15 1869
2671.63 2068
2672.12 2162
2672.61 1992
2673.10 2136
2673.58 2267
2674.07 2332
2674.56 2088
2675.05 2286
2675.53 2515
2676.02 2610
2676.51 2618
2677.00 2826
2677.49 2825
2677.97 2911
2678.46 2806
2678.95 2727
2679.44 2570
2679.93 2675
2680.41 2726
2680.90 2509
2681.39 2342
2681.88 2291
2682.37 2288
2682.85 2446
2683.34 2449
2683.83 2448
2684.32 2581
2684.81 2520
2685.30 2560
2685.79 2535
2686.27 2721
2686.76 2423
2687.25 2387
2687.74 2275
2688.23 2169
2688.72 2102
2689.21 2129
2689.70 2100
2690.19 2017
2690.67 1963
2691.16 1863
2691.65 2000
2692.14 1900
2692.63 1782
2693.12 1848
2693.61 1938
2694.10 1857
2694.59 1710
2695.08 1853
2695.57 1971
2696.06 1992
2696.55 1906
2697.04 2079
2697.53 2120
2698.02 2023
2698.51 1934
2699.00 2035
2699.49 2111
2699.98 1973
2700.47 2091
2700.96 2042
2701.45 2269
2701.94 2253
2702.43 2231
2702.92 2179
2703.41 2292
2703.90 2203
2704.39 2349
2704.88 2378
2705.37 2338
2705.86 2154
2706.35 2258
2706.84 2182
2707.33 2034
2707.82 2024
2708.31 2082
2708.80 2064
2709.29 1865
2709.78 1925
2710.27 2060
2710.77 1932
2711.26 1986
2711.75 1973
2712.24 1929
2712.73 2047
2713.22 2028
2713.71 1920
2714.20 1977
2714.69 2092
2715.19 1929
2715.68 1975
2716.17 1958
2716.66 1989
2717.15 1962
2717.64 1949
2718.13 1891
2718.63 1927
2719.12 1843
2719.61 1947
2720.10 1791
2720.59 1922
2721.08 1966
2721.58 1881
2722.07 2001
2722.56 2219
2723.05 2260
2723.54 2398
2724.04 2425
2724.53 2554
2725.02 2413
2725.51 2334
2726.01 2319
2726.50 2525
2726.99 2279
2727.48 2164
2727.98 2188
2728.47 2065
2728.96 2189
2729.45 2172
2729.95 2232
2730.44 2179
2730.93 2113
2731.42 2053
2731.92 2172
2732.41 2180
2732.90 2072
2733.40 2198
2733.89 2308
2734.38 2339
2734.87 2390
2735.37 2408
2735.86 2302
2736.35 2369
2736.85 2428
2737.34 2438
2737.83 2238
2738.33 2266
2738.82 2327
2739.31 2369
2739.81 2294
2740.30 2199
2740.79 2248
2741.29 2233
2741.78 2256
2742.28 2199
2742.77 2142
2743.26 2199
2743.76 2114
2744.25 2039
2744.75 2126
2745.24 1963
2745.73 2033
2746.23 2062
2746.72 2107
2747.22 2049
2747.71 1849
2748.20 1987
2748.70 2115
2749.19 1961
2749.69 1878
2750.18 2136
2750.68 2122
2751.17 2316
2751.67 2120
2752.16 2180
2752.66 2255
2753.15 2241
2753.64 2296
2754.14 2442
2754.63 2511
2755.13 2429
2755.62 2650
2756.12 2688
2756.61 2890
2757.11 2507
2757.60 2512
2758.10 2560
2758.59 2500
2759.09 2287
2759.59 2112
2760.08 2310
2760.58 2267
2761.07 2212
2761.57 2187
2762.06 2136
2762.56 2181
2763.05 2139
2763.55 2242
2764.05 2155
2764.54 2066
2765.04 2077
2765.53 2281
2766.03 2249
2766.52 2113
2767.02 2185
2767.52 2139
2768.01 2229
2768.51 2227
2769.00 2139
2769.50 2269
2770.00 2226
2770.49 1992
2770.99 2164
2771.49 2231
2771.98 2352
2772.48 2185
2772.98 2248
2773.47 2302
2773.97 2237
2774.47 2541
2774.96 2524
2775.46 2683
2775.96 2738
2776.45 2896
2776.95 2970
2777.45 3016
2777.94 3137
2778.44 3223
2778.94 3546
2779.43 3365
2779.93 3207
2780.43 3324
2780.93 3047
2781.42 3142
2781.92 2969
2782.42 2664
2782.92 2665
2783.41 2633
2783.91 2545
2784.41 2386
2784.91 2299
2785.40 2206
2785.90 2301
2786.40 2430
2786.90 2317
2787.39 2183
2787.89 2055
2788.39 2196
2788.89 2305
2789.39 2336
2789.88 2181
2790.38 2089
2790.88 2171
2791.38 2058
2791.88 2053
2792.37 1936
2792.87 2056
2793.37 2171
2793.87 2114
2794.37 1960
2794.87 2134
2795.37 2044
2795.86 2147
2796.36 2104
2796.86 2256
2797.36 2293
2797.86 2322
2798.36 2514
2798.86 2637
2799.35 2703
2799.85 2580
2800.35 2662
2800.85 2577
2801.35 2640
2801.85 2634
2802.35 2476
2802.85 2545
2803.35 2366
2803.85 2576
2804.35 2415
2804.85 2440
2805.34 2436
2805.84 2548
2806.34 2561
2806.84 2892
2807.34 3006
2807.84 3220
2808.34 3339
2808.84 3613
2809.34 3695
2809.84 3870
2810.34 3778
2810.84 3633
2811.34 3657
2811.84 3734
2812.34 3526
2812.84 3508
2813.34 3425
2813.84 3115
2814.34 2934
2814.84 2704
2815.34 2610
2815.84 2609
2816.34 2383
2816.84 2299
2817.34 2237
2817.84 2053
2818.35 2069
2818.85 2111
2819.35 2100
2819.85 2248
2820.35 2168
2820.85 2056
2821.35 2038
2821.85 1919
2822.35 1828
2822.85 1972
2823.35 1961
2823.85 1937
2824.36 1792
2824.86 1843
2825.36 2000
2825.86 1970
2826.36 2008
2826.86 2014
2827.36 2095
2827.86 2160
2828.37 2078
2828.87 2118
2829.37 2068
2829.87 2240
2830.37 2283
2830.87 2236
2831.38 2567
2831.88 2570
2832.38 2565
2832.88 2521
2833.38 2471
2833.88 2371
2834.39 2493
2834.89 2560
2835.39 2359
2835.89 2522
2836.40 2379
2836.90 2305
2837.40 2403
2837.90 2468
2838.40 2427
2838.91 2270
2839.41 2132
2839.91 2108
2840.41 2139
2840.92 2179
2841.42 1951
2841.92 2144
2842.42 1914
2842.93 1958
2843.43 2027
2843.93 2166
2844.44 2108
2844.94 1993
2845.44 2066
2845.94 2175
2846.45 2059
2846.95 2001
2847.45 2174
2847.96 2219
2848.46 2171
2848.96 2168
2849.47 2189
2849.97 2062
2850.47 2286
2850.98 2375
2851.48 2110
2851.98 2208
2852.49 2108
2852.99 2054
2853.50 2058
2854.00 2034
2854.50 2179
2855.01 2138
2855.51 2038
2856.01 2022
2856.52 2135
2857.02 2202
2857.53 2123
2858.03 2251
2858.53 2204
2859.04 2231
2859.54 2297
2860.05 2211
2860.55 2129
2861.06 1962
2861.56 2224
2862.06 2064
2862.57 2004
2863.07 2104
2863.58 2044
2864.08 2046
2864.59 2061
2865.09 2115
2865.60 2007
2866.10 1836
2866.61 2016
2867.11 1939
2867.62 2004
2868.12 1829
2868.63 2006
2869.13 2024
2869.64 2052
2870.14 1986
2870.65 1868
2871.15 1980
2871.66 1970
2872.16 1943
2872.67 1914
2873.17 2070
2873.68 2116
2874.18 2057
2874.69 2168
2875.20 2138
2875.70 2126
2876.21 2199
2876.71 2174
2877.22 2182
2877.72 2093
2878.23 2172
2878.74 2140
2879.24 2293
2879.75 2297
2880.25 2072
2880.76 2071
2881.27 2219
2881.77 2101
2882.28 2139
2882.79 2158
2883.29 2276
2883.80 2347
2884.30 2228
2884.81 2396
2885.32 2548
2885.82 2360
2886.33 2500
2886.84 2562
2887.34 2685
2887.85 2847
2888.36 2805
2888.86 2856
2889.37 2724
2889.88 2906
2890.38 3185
2890.89 2807
2891.40 2853
2891.91 2778
2892.41 2785
2892.92 2733
2893.43 2480
2893.93 2661
2894.44 2557
2894.95 2617
2895.46 2556
2895.96 2522
2896.47 2625
2896.98 2580
2897.49 2575
2897.99 2617
2898.50 2726
2899.01 2717
2899.52 2584
2900.03 2555
2900.53 2610
2901.04 2503
2901.55 2519
2902.06 2501
2902.56 2568
2903.07 2480
2903.58 2458
2904.09 2373
2904.60 2495
2905.11 2595
2905.61 2535
2906.12 2431
2906.63 2576
2907.14 2912
2907.65 2742
2908.16 2619
2908.66 2764
2909.17 2698
2909.68 2925
2910.19 2894
2910.70 2914
2911.21 2813
2911.72 2452
2912.23 2359
2912.73 2576
2913.24 2495
2913.75 2362
2914.26 2522
2914.77 2452
2915.28 2478
2915.79 2462
2916.30 2425
2916.81 2561
2917.32 2377
2917.83 2462
2918.33 2370
2918.84 2450
2919.35 2414
2919.86 2291
2920.37 2369
2920.88 2426
2921.39 2259
2921.90 2079
2922.41 2150
2922.92 2245
2923.43 2380
2923.94 2230
2924.45 2442
2924.96 2561
2925.47 2663
2925.98 2716
2926.49 2835
2927.00 3053
2927.51 3028
2928.02 3276
2928.53 3072
2929.04 2667
2929.55 3086
2930.06 2896
2930.57 2577
2931.08 2551
2931.59 2458
2932.11 2241
2932.62 2226
2933.13 2297
2933.64 2284
2934.15 2136
2934.66 2078
2935.17 1972
2935.68 2203
2936.19 2162
2936.70 2194
2937.21 2205
2937.72 2143
2938.24 2241
2938.75 2551
2939.26 2522
2939.77 2544
2940.28 2423
2940.79 2320
2941.30 2225
2941.81 2325
2942.33 2285
2942.84 2218
2943.35 2311
2943.86 2391
2944.37 2373
2944.88 2428
2945.40 2191
2945.91 2393
2946.42 2352
2946.93 2485
2947.44 2489
2947.96 2549
2948.47 2433
2948.98 2433
2949.49 2349
2950.00 2427
2950.52 2573
2951.03 2555
2951.54 2519
2952.05 2368
2952.57 2282
2953.08 2251
2953.59 2155
2954.10 2259
2954.62 2171
2955.13 2167
2955.64 2224
2956.15 2108
2956.67 2104
2957.18 2282
2957.69 2077
2958.20 2172
2958.72 2194
2959.23 2207
2959.74 2158
2960.26 2174
2960.77 2264
2961.28 2298
2961.80 2167
2962.31 2465
2962.82 2599
2963.34 2606
2963.85 2503
2964.36 2451
2964.88 2496
2965.39 2601
2965.90 2505
2966.42 2611
2966.93 2570
2967.44 2221
2967.96 2297
2968.47 2312
2968.98 2299
2969.50 2241
2970.01 2159
2970.53 2205
2971.04 2166
2971.55 2041
2972.07 2176
2972.58 2236
2973.10 2262
2973.61 2049
2974.12 2099
2974.64 2070
2975.15 2082
2975.67 1991
2976.18 2062
2976.70 2152
2977.21 2094
2977.73 2113
2978.24 2268
2978.75 2355
2979.27 2278
2979.78 2182
2980.30 2357
2980.81 2262
2981.33 2287
2981.84 2376
2982.36 2364
2982.87 2470
2983.39 2473
2983.90 2345
2984.42 2289
2984.93 2323
2985.45 2402
2985.96 2351
2986.48 2487
2987.00 2545
2987.51 2525
2988.03 2521
2988.54 2665
2989.06 2557
2989.57 2474
2990.09 2743
2990.60 2731
2991.12 2906
2991.64 3027
2992.15 3092
2992.67 3098
2993.18 3209
2993.70 3216
2994.21 3418
2994.73 3562
2995.25 3449
2995.76 3455
2996.28 3470
2996.80 3632
2997.31 3506
2997.83 3334
2998.34 3376
2998.86 3442
2999.38 3340
2999.89 3310
3000.41 3326
3000.93 3118
3001.44 3194
3001.96 3312
3002.48 3487
3002.99 3430
3003.51 3404
3004.03 3196
3004.54 3716
3005.06 3823
3005.58 4170
3006.09 4324
3006.61 4608
3007.13 4817
3007.65 4802
3008.16 5106
3008.68 4740
3009.20 4944
3009.71 4763
3010.23 4209
3010.75 4143
3011.27 3566
3011.78 3383
3012.30 3298
3012.82 3194
3013.34 2860
3013.85 2817
3014.37 2714
3014.89 2662
3015.41 2778
3015.93 2711
3016.44 2729
3016.96 2755
3017.48 2655
3018.00 2726
3018.52 2739
3019.03 2804
3019.55 2691
3020.07 2783
3020.59 2792
3021.11 2782
3021.63 2787
3022.14 2903
3022.66 2789
3023.18 2690
3023.70 2676
3024.22 2937
3024.74 2993
3025.25 2857
3025.77 3186
3026.29 3227
3026.81 3263
3027.33 3231
3027.85 3258
3028.37 3268
3028.89 3194
3029.41 3143
3029.92 2969
3030.44 2864
3030.96 2924
3031.48 2757
3032.00 2758
3032.52 2771
3033.04 2637
3033.56 2733
3034.08 2840
3034.60 2979
3035.12 2984
3035.64 3309
3036.16 3375
3036.68 3422
3037.20 3327
3037.72 3570
3038.24 3695
3038.76 3738
3039.28 3489
3039.80 3471
3040.32 3626
3040.84 3416
3041.36 3317
3041.88 3272
3042.40 2939
3042.92 2835
3043.44 2713
3043.96 2656
3044.48 2672
3045.00 2568
3045.52 2584
3046.04 2456
3046.56 2398
3047.08 2459
3047.60 2669
3048.12 2410
3048.64 2672
3049.16 2494
3049.68 2626
3050.20 2573
3050.72 2642
3051.24 2757
3051.77 2597
3052.29 2437
3052.81 2521
3053.33 2721
3053.85 2627
3054.37 2730
3054.89 2586
3055.41 2429
3055.93 2595
3056.46 2263
3056.98 2555
3057.50 2598
3058.02 2639
3058.54 2758
3059.06 2833
3059.58 2519
3060.11 2648
3060.63 2560
3061.15 2662
3061.67 2715
3062.19 2695
3062.71 2787
3063.24 2940
3063.76 2607
3064.28 2455
3064.80 2735
3065.32 2671
3065.85 2576
3066.37 2795
3066.89 2760
3067.41 2688
3067.94 2587
3068.46 2678
3068.98 2608
3069.50 2883
3070.03 2797
3070.55 2794
3071.07 2921
3071.59 2670
3072.12 2537
3072.64 2525
3073.16 2631
3073.68 2551
3074.21 2530
3074.73 2654
3075.25 2518
3075.78 2388
3076.30 2534
3076.82 2658
3077.34 2837
3077.87 2703
3078.39 2627
3078.91 2798
3079.44 2759
3079.96 2871
3080.48 3132
3081.01 3167
3081.53 2990
3082.05 3396
3082.58 3356
3083.10 3251
3083.63 3085
3084.15 3220
3084.67 3378
3085.20 3266
3085.72 3300
3086.24 3351
3086.77 3285
3087.29 3544
3087.82 3211
3088.34 3102
3088.86 3248
3089.39 3203
3089.91 3129
3090.44 2971
3090.96 2934
3091.49 2966
3092.01 3287
3092.53 3128
3093.06 3011
3093.58 3020
3094.11 3141
3094.63 3210
3095.16 3132
3095.68 3207
3096.21 3291
3096.73 3103
3097.26 2965
3097.78 3085
3098.31 3175
3098.83 3240
3099.36 3297
3099.88 3390
3100.41 3414
3100.93 3473
3101.46 3667
3101.98 3980
3102.51 4451
3103.03 5258
3103.56 5576
3104.08 6465
3104.61 7029
3105.13 7811
3105.66 8349
3106.18 8398
3106.71 8139
3107.24 8032
3107.76 7515
3108.29 6891
3108.81 6388
3109.34 5761
3109.86 5010
3110.39 4142
3110.92 3675
3111.44 3552
3111.97 3362
3112.49 3444
3113.02 3347
3113.55 3299
3114.07 3369
3114.60 3109
3115.12 2929
3115.65 2849
3116.18 2954
3116.70 3026
3117.23 2737
3117.76 2660
3118.28 2657
3118.81 2485
3119.34 2586
3119.86 2655
3120.39 2470
3120.92 2415
3121.44 2495
3121.97 2596
3122.50 2599
3123.02 2557
3123.55 2753
3124.08 2693
3124.61 2501
3125.13 2565
3125.66 2378
3126.19 2553
3126.72 2675
3127.24 2879
3127.77 2823
3128.30 2602
3128.82 2488
3129.35 2592
3129.88 2408
3130.41 2555
3130.93 2502
3131.46 2535
3131.99 2523
3132.52 2315
3133.05 2334
3133.57 2239
3134.10 2285
3134.63 2369
3135.16 2383
3135.69 2343
3136.21 2374
3136.74 2459
3137.27 2396
3137.80 2246
3138.33 2335
3138.85 2269
3139.38 2323
3139.91 2277
3140.44 2350
3140.97 2367
3141.50 2216
3142.03 2238
3142.55 2225
3143.08 2326
3143.61 2314
3144.14 2370
3144.67 2237
3145.20 2422
3145.73 2324
3146.26 2520
3146.79 2525
3147.31 2559
3147.84 2561
3148.37 2676
3148.90 2712
3149.43 2804
3149.96 3021
3150.49 2944
3151.02 3168
3151.55 3002
3152.08 2884
3152.61 3050
3153.14 3025
3153.67 2825
3154.20 2733
3154.73 2905
3155.25 2818
3155.78 2686
3156.31 2693
3156.84 2466
3157.37 2505
3157.90 2597
3158.43 2628
3158.96 2629
3159.49 2678
3160.02 2645
3160.55 2684
3161.08 2781
3161.61 2776
3162.14 3035
3162.68 2763
3163.21 2836
3163.74 2966
3164.27 2778
3164.80 2674
3165.33 2722
3165.86 2766
3166.39 2849
3166.92 2653
3167.45 2832
3167.98 2589
3168.51 2507
3169.04 2498
3169.57 2621
3170.10 2635
3170.64 2762
3171.17 2690
3171.70 2625
3172.23 2553
3172.76 2535
3173.29 2578
3173.82 2603
3174.35 2526
3174.88 2495
3175.42 2368
3175.95 2291
3176.48 2491
3177.01 2422
3177.54 2283
3178.07 2243
3178.61 2325
3179.14 2173
3179.67 2452
3180.20 2511
3180.73 2403
3181.26 2353
3181.80 2436
3182.33 2454
3182.86 2322
3183.39 2162
3183.92 2333
3184.46 2337
3184.99 2338
3185.52 2276
3186.05 2353
3186.59 2197
3187.12 2170
3187.65 2343
3188.18 2437
3188.72 2276
3189.25 2294
3189.78 2514
3190.31 2438
3190.85 2373
3191.38 2381
3191.91 2285
3192.44 2231
3192.98 2137
3193.51 2128
3194.04 2246
3194.58 2342
3195.11 2236
3195.64 2148
3196.17 2240
3196.71 2319
3197.24 2328
3197.77 2275
3198.31 2228
3198.84 2456
3199.37 2576
3199.91 2326
3200.44 2345
3200.98 2544
3201.51 2471
3202.04 2630
3202.58 2662
3203.11 2705
3203.64 2568
3204.18 2565
3204.71 2588
3205.24 2674
3205.78 2576
3206.31 2767
3206.85 2732
3207.38 2864
3207.91 2832
3208.45 2518
3208.98 2579
3209.52 2732
3210.05 2646
3210.59 2628
3211.12 2702
3211.65 2807
3212.19 2855
3212.72 3018
3213.26 3219
3213.79 3389
3214.33 3336
3214.86 3284
3215.40 3270
3215.93 3278
3216.47 3160
3217.00 2931
3217.54 2844
3218.07 2880
3218.61 2796
3219.14 2720
3219.68 2492
3220.21 2530
3220.75 2353
3221.28 2490
3221.82 2525
3222.35 2544
3222.89 2668
3223.42 2797
3223.96 2639
3224.49 2932
3225.03 2923
3225.57 2907
3226.10 3069
3226.64 3262
3227.17 3161
3227.71 3193
3228.24 3266
3228.78 3299
3229.32 3242
3229.85 3116
3230.39 3047
3230.92 2900
3231.46 2940
3232.00 2982
3232.53 2781
3233.07 2692
3233.60 2841
3234.14 2694
3234.68 2653
3235.21 2645
3235.75 2516
3236.29 2630
3236.82 2821
3237.36 2862
3237.90 2905
3238.43 2876
3238.97 2945
3239.51 3027
3240.04 3320
3240.58 3339
3241.12 3278
3241.65 3297
3242.19 3154
3242.73 3161
3243.26 3189
3243.80 3208
3244.34 3159
3244.88 2965
3245.41 2912
3245.95 2890
3246.49 2811
3247.02 2671
3247.56 2809
3248.10 2860
3248.64 2915
3249.17 2990
3249.71 2853
3250.25 2972
3250.79 3074
3251.33 3021
3251.86 2866
3252.40 2797
3252.94 2878
3253.48 3057
3254.01 2918
3254.55 2940
3255.09 3051
3255.63 3142
3256.17 2933
3256.70 3162
3257.24 3261
3257.78 3390
3258.32 3216
3258.86 3347
3259.40 3260
3259.93 3368
3260.47 3508
3261.01 3581
3261.55 3683
3262.09 3844
3262.63 4195
3263.17 4442
3263.70 4559
3264.24 4937
3264.78 5287
3265.32 5697
3265.86 6144
3266.40 6435
3266.94 6393
3267.48 6403
3268.02 6331
3268.56 6427
3269.09 6925
3269.63 7228
3270.17 7090
3270.71 7101
3271.25 6696
3271.79 5875
3272.33 5421
3272.87 5044
3273.41 4801
3273.95 4606
3274.49 4204
3275.03 4131
3275.57 3809
3276.11 3664
3276.65 3724
3277.19 3473
3277.73 3700
3278.27 3920
3278.81 3883
3279.35 3964
3279.89 3824
3280.43 3793
3280.97 3728
3281.51 3827
3282.05 3828
3282.59 3947
3283.13 3566
3283.67 3587
3284.21 3743
3284.75 3640
3285.29 3617
3285.83 3682
3286.37 3652
3286.91 3722
3287.45 3747
3287.99 3736
3288.53 3940
3289.08 3900
3289.62 4186
3290.16 4262
3290.70 4128
3291.24 4034
3291.78 4053
3292.32 3782
3292.86 3748
3293.40 3487
3293.95 3557
3294.49 3760
3295.03 3752
3295.57 3979
3296.11 3924
3296.65 4284
3297.19 4501
3297.73 4854
3298.28 5098
3298.82 5332
3299.36 5414
3299.90 5419
3300.44 5262
3300.99 4828
3301.53 5022
3302.07 4637
3302.61 4098
3303.15 4004
3303.69 3783
3304.24 3857
3304.78 3805
3305.32 3669
3305.86 3709
3306.41 3463
3306.95 3496
3307.49 3582
3308.03 3492
3308.58 3513
3309.12 3472
3309.66 3310
3310.20 3506
3310.75 3755
3311.29 3680
3311.83 3613
3312.37 3565
3312.92 3518
3313.46 3632
3314.00 3848
3314.54 3814
3315.09 3942
3315.63 3943
3316.17 3869
3316.72 4075
3317.26 4358
3317.80 4150
3318.35 4449
3318.89 4242
3319.43 4124
3319.98 4136
3320.52 3810
3321.06 3961
3321.61 3868
3322.15 3827
3322.69 3844
3323.24 3869
3323.78 3796
3324.33 3696
3324.87 3681
3325.41 3562
3325.96 3544
3326.50 3469
3327.04 3581
3327.59 3578
3328.13 3554
3328.68 3558
3329.22 3474
3329.76 3446
3330.31 3461
3330.85 3365
3331.40 3180
3331.94 3268
3332.49 3424
3333.03 3720
3333.58 3966
3334.12 4924
3334.66 5375
3335.21 5817
3335.75 7140
3336.30 8314
3336.84 9273
3337.39 10564
3337.93 11270
3338.48 12036
3339.02 12888
3339.57 12935
3340.11 12478
3340.66 12003
3341.20 10854
3341.75 9680
3342.29 8522
3342.84 7741
3343.38 6589
3343.93 5650
3344.47 5004
3345.02 4440
3345.57 4141
3346.11 3928
3346.66 3678
3347.20 3599
3347.75 3618
3348.29 3376
3348.84 3273
3349.38 3317
3349.93 3316
3350.48 3274
3351.02 3233
3351.57 3325
3352.11 3155
3352.66 2913
3353.21 3256
3353.75 3289
3354.30 3147
3354.84 3051
3355.39 2921
3355.94 2939
3356.48 3057
3357.03 3258
3357.58 3226
3358.12 3043
3358.67 3093
3359.22 3111
3359.76 3079
3360.31 3023
3360.86 3108
3361.40 3102
3361.95 2996
3362.50 2865
3363.04 2725
3363.59 2804
3364.14 2913
3364.68 2744
3365.23 2786
3365.78 2814
3366.33 2903
3366.87 2960
3367.42 2809
3367.97 2777
3368.51 2675
3369.06 2770
3369.61 2701
3370.16 2635
3370.70 2732
3371.25 2663
3371.80 2747
3372.35 2732
3372.90 2802
3373.44 2938
3373.99 2891
3374.54 2887
3375.09 3127
3375.63 3144
3376.18 3254
3376.73 3230
3377.28 3148
3377.83 3051
3378.37 3118
3378.92 3070
3379.47 3121
3380.02 2917
3380.57 2763
3381.12 2626
3381.66 2557
3382.21 2542
3382.76 2461
3383.31 2494
3383.86 2350
3384.41 2504
3384.96 2442
3385.50 2269
3386.05 2409
3386.60 2492
3387.15 2367
3387.70 2567
3388.25 2338
3388.80 2358
3389.35 2315
3389.90 2320
3390.44 2355
3390.99 2375
3391.54 2367
3392.09 2460
3392.64 2505
3393.19 2354
3393.74 2371
3394.29 2320
3394.84 2407
3395.39 2447
3395.94 2395
3396.49 2415
3397.04 2218
3397.59 2375
3398.14 2522
3398.69 2538
3399.24 2577
3399.79 2439
3400.34 2391
3400.89 2440
3401.44 2355
3401.99 2423
3402.54 2455
3403.09 2462
3403.64 2339
3404.19 2312
3404.74 2513
3405.29 2481
3405.84 2548
3406.39 2769
3406.94 2567
3407.49 2511
3408.04 2492
3408.59 2464
3409.14 2391
3409.69 2327
3410.24 2308
3410.79 2484
3411.34 2361
3411.89 2423
3412.45 2360
3413.00 2406
3413.55 2573
3414.10 2786
3414.65 2625
3415.20 2592
3415.75 2679
3416.30 2587
3416.85 2399
3417.41 2402
3417.96 2443
3418.51 2381
3419.06 2316
3419.61 2303
3420.16 2216
3420.71 2285
3421.27 2204
3421.82 2153
3422.37 2095
3422.92 2141
3423.47 2076
3424.02 2436
3424.58 2410
3425.13 2537
3425.68 2431
3426.23 2376
3426.78 2503
3427.34 2507
3427.89 2492
3428.44 2507
3428.99 2403
3429.55 2463
3430.10 2284
3430.65 2323
3431.20 2304
3431.76 2141
3432.31 2262
3432.86 2277
3433.41 2145
3433.97 2167
3434.52 2233
3435.07 2275
3435.62 2363
3436.18 2202
3436.73 2285
3437.28 2430
3437.84 2481
3438.39 2258
3438.94 2321
3439.49 2449
3440.05 2490
3440.60 2572
3441.15 2803
3441.71 2778
3442.26 2718
3442.81 2704
3443.37 2791
3443.92 2714
3444.47 2649
3445.03 2523
3445.58 2441
3446.13 2631
3446.69 2420
3447.24 2326
3447.80 2375
3448.35 2290
3448.90 2242
3449.46 2230
3450.01 2314
3450.57 2295
3451.12 2305
3451.67 2319
3452.23 2340
3452.78 2303
3453.34 2295
3453.89 2247
3454.44 2119
3455.00 2387
3455.55 2299
3456.11 2170
3456.66 2183
3457.22 2135
3457.77 2173
3458.33 2157
3458.88 2131
3459.43 2178
3459.99 2253
3460.54 2371
3461.10 2322
3461.65 2345
3462.21 2288
3462.76 2212
3463.32 2197
3463.87 2402
3464.43 2371
3464.98 2297
3465.54 2335
3466.09 2372
3466.65 2291
3467.21 2446
3467.76 2591
3468.32 2437
3468.87 2558
3469.43 2582
3469.98 2481
3470.54 2430
3471.09 2398
3471.65 2407
3472.20 2432
3472.76 2558
3473.32 2697
3473.87 2768
3474.43 2850
3474.98 2764
3475.54 2401
3476.10 2496
3476.65 2652
3477.21 2792
3477.76 2590
3478.32 2701
3478.88 2893
3479.43 2739
3479.99 2812
3480.55 2836
3481.10 2816
3481.66 2917
3482.22 3090
3482.77 2919
3483.33 3077
3483.89 3149
3484.44 2999
3485.00 2934
3485.56 3054
3486.11 3096
3486.67 3086
3487.23 3044
3487.78 2848
3488.34 2998
3488.90 2940
3489.45 3146
3490.01 3365
3490.57 3701
3491.13 3805
3491.68 4121
3492.24 4480
3492.80 5113
3493.35 5417
3493.91 5695
3494.47 6245
3495.03 6375
3495.58 6361
3496.14 6492
3496.70 6333
3497.26 5883
3497.82 6069
3498.37 5534
3498.93 5675
3499.49 5750
3500.05 6012
3500.61 6355
3501.16 6372
3501.72 6374
3502.28 6613
3502.84 6707
3503.40 6690
3503.95 6574
3504.51 6456
3505.07 6360
3505.63 6207
3506.19 6063
3506.75 5683
3507.30 5722
3507.86 5687
3508.42 5280
3508.98 5474
3509.54 5145
3510.10 4585
3510.66 4765
3511.22 4642
3511.77 4428
3512.33 4170
3512.89 3835
3513.45 3667
3514.01 3521
3514.57 3461
3515.13 3190
3515.69 3122
3516.25 3179
3516.81 3192
3517.37 2960
3517.92 2892
3518.48 2980
3519.04 2955
3519.60 3029
3520.16 2961
3520.72 3050
3521.28 3085
3521.84 3018
3522.40 3014
3522.96 3119
3523.52 2970
3524.08 2859
3524.64 2749
3525.20 2926
3525.76 2961
3526.32 2885
3526.88 2858
3527.44 2841
3528.00 2940
3528.56 2844
3529.12 2856
3529.68 2808
3530.24 2479
3530.80 2663
3531.36 2603
3531.92 2659
3532.48 2668
3533.04 2533
3533.60 2482
3534.17 2489
3534.73 2652
3535.29 2437
3535.85 2421
3536.41 2522
3536.97 2578
3537.53 2640
3538.09 2611
3538.65 2892
3539.21 2736
3539.77 2654
3540.34 2662
3540.90 2825
3541.46 2695
3542.02 2766
3542.58 2849
3543.14 2973
3543.70 2731
3544.26 2642
3544.83 2737
3545.39 2506
3545.95 2625
3546.51 2499
3547.07 2495
3547.63 2722
3548.20 2641
3548.76 2513
3549.32 2535
3549.88 2490
3550.44 2528
3551.01 2437
3551.57 2370
3552.13 2389
3552.69 2395
3553.25 2407
3553.82 2458
3554.38 2598
3554.94 2705
3555.50 2545
3556.07 2656
3556.63 2554
3557.19 2424
3557.75 2575
3558.32 2324
3558.88 2395
3559.44 2494
3560.00 2678
3560.57 2607
3561.13 2473
3561.69 2419
3562.26 2575
3562.82 2584
3563.38 2594
3563.94 2396
3564.51 2287
3565.07 2351
3565.63 2183
3566.20 2327
3566.76 2360
3567.32 2216
3567.89 2352
3568.45 2334
3569.01 2363
3569.58 2263
3570.14 2189
3570.70 2276
3571.27 2218
3571.83 2155
3572.39 2241
3572.96 2193
3573.52 2248
3574.09 2156
3574.65 2126
3575.21 2262
3575.78 2315
3576.34 2390
3576.91 2376
3577.47 2480
3578.03 2561
3578.60 2441
3579.16 2378
3579.73 2513
3580.29 2575
3580.86 2430
3581.42 2470
3581.98 2426
3582.55 2522
3583.11 2561
3583.68 2433
3584.24 2403
3584.81 2269
3585.37 2257
3585.94 2453
3586.50 2481
3587.07 2430
3587.63 2463
3588.20 2358
3588.76 2413
3589.33 2421
3589.89 2298
3590.46 2247
3591.02 2329
3591.59 2353
3592.15 2441
3592.72 2542
3593.28 2534
3593.85 2445
3594.41 2246
3594.98 2271
3595.54 2360
3596.11 2496
3596.68 2570
3597.24 2526
3597.81 2368
3598.37 2467
3598.94 2308
3599.50 2495
3600.07 2468
3600.64 2459
3601.20 2525
3601.77 2353
3602.33 2465
3602.90 2466
3603.47 2428
3604.03 2323
3604.60 2373
3605.16 2314
3605.73 2217
3606.30 2319
3606.86 2283
3607.43 2262
3608.00 2300
3608.56 2119
3609.13 2178
3609.70 2257
3610.26 2154
3610.83 2074
3611.40 2065
3611.96 2099
3612.53 2272
3613.10 2143
3613.66 2047
3614.23 2069
3614.80 2189
3615.36 2235
3615.93 2254
3616.50 2624
3617.07 2740
3617.63 3160
3618.20 3420
3618.77 3578
3619.34 3885
3619.90 4117
3620.47 4275
3621.04 4548
3621.61 4949
3622.17 4780
3622.74 4681
3623.31 4257
3623.88 4040
3624.44 3875
3625.01 3423
3625.58 3024
3626.15 2952
3626.72 2763
3627.28 2749
3627.85 2446
3628.42 2173
3628.99 2115
3629.56 2174
3630.12 2337
3630.69 2485
3631.26 2236
3631.83 2275
3632.40 2234
3632.97 2181
3633.53 2194
3634.10 2237
3634.67 2074
3635.24 2177
3635.81 2163
3636.38 2129
3636.95 2133
3637.52 1982
3638.08 1938
3638.65 1973
3639.22 2156
3639.79 2132
3640.36 2199
3640.93 2268
3641.50 2330
3642.07 2362
3642.64 2398
3643.21 2322
3643.78 2487
3644.34 2475
3644.91 2416
3645.48 2665
3646.05 2790
3646.62 2706
3647.19 2595
3647.76 2692
3648.33 2750
3648.90 2730
3649.47 2529
3650.04 2513
3650.61 2644
3651.18 2645
3651.75 2611
3652.32 2549
3652.89 2624
3653.46 2599
3654.03 2724
3654.60 2645
3655.17 2816
3655.74 2645
3656.31 2540
3656.88 2770
3657.45 2803
3658.02 2843
3658.59 2554
3659.16 2536
3659.73 2554
3660.30 2482
3660.87 2483
3661.45 2519
3662.02 2490
3662.59 2386
3663.16 2483
3663.73 2457
3664.30 2427
3664.87 2448
3665.44 2342
3666.01 2309
3666.58 2416
3667.15 2572
3667.73 2700
3668.30 2660
3668.87 2554
3669.44 2836
3670.01 2806
3670.58 2528
3671.15 2333
3671.73 2471
3672.30 2409
3672.87 2326
3673.44 2293
3674.01 2345
3674.58 2462
3675.16 2628
3675.73 2610
3676.30 2631
3676.87 2509
3677.44 2556
3678.01 2594
3678.59 2718
3679.16 2791
3679.73 2848
3680.30 2771
3680.88 2626
3681.45 2511
3682.02 2564
3682.59 2364
3683.16 2284
3683.74 2361
3684.31 2336
3684.88 2258
3685.45 2061
3686.03 2207
3686.60 2383
3687.17 2212
3687.74 2250
3688.32 2261
3688.89 2156
3689.46 2372
3690.04 2617
3690.61 2674
3691.18 2533
3691.76 2722
3692.33 2705
3692.90 2512
3693.47 2630
3694.05 2646
3694.62 2730
3695.19 2625
3695.77 2629
3696.34 2425
3696.91 2454
3697.49 2353
3698.06 2097
3698.64 2143
3699.21 2226
3699.78 2117
3700.36 2223
3700.93 2241
3701.50 2087
3702.08 2292
3702.65 2311
3703.23 2208
3703.80 2215
3704.37 2254
3704.95 2211
3705.52 2075
3706.10 2145
3706.67 2278
3707.24 2340
3707.82 2297
3708.39 2371
3708.97 2458
3709.54 2351
3710.12 2261
3710.69 2229
3711.27 2459
3711.84 2362
3712.41 2301
3712.99 2351
3713.56 2326
3714.14 2252
3714.71 2229
3715.29 2225
3715.86 2349
3716.44 2330
3717.01 2113
3717.59 2172
3718.16 2102
3718.74 1990
3719.31 2057
3719.89 2247
3720.46 2117
3721.04 1936
3721.61 2040
3722.19 2080
3722.77 2113
3723.34 2051
3723.92 2097
3724.49 2038
3725.07 2053
3725.64 2178
3726.22 1967
3726.79 1904
3727.37 2049
3727.95 2041
3728.52 2177
3729.10 2176
3729.67 2130
3730.25 2158
3730.83 2216
3731.40 2151
3731.98 2356
3732.56 2753
3733.13 2813
3733.71 2702
3734.28 2804
3734.86 2907
3735.44 2974
3736.01 3076
3736.59 2923
3737.17 3000
3737.74 2907
3738.32 2926
3738.90 3006
3739.47 2962
3740.05 2825
3740.63 2827
3741.20 2837
3741.78 2615
3742.36 2547
3742.93 2460
3743.51 2473
3744.09 2329
3744.67 2421
3745.24 2583
3745.82 2389
3746.40 2364
3746.97 2365
3747.55 2526
3748.13 2477
3748.71 2209
3749.28 2392
3749.86 2433
3750.44 2420
3751.02 2305
3751.59 2444
3752.17 2456
3752.75 2223
3753.33 2321
3753.91 2408
3754.48 2404
3755.06 2406
3755.64 2272
3756.22 2218
3756.80 2403
3757.37 2457
3757.95 2589
3758.53 2522
3759.11 2430
3759.69 2617
3760.27 2812
3760.84 2931
3761.42 2856
3762.00 3046
3762.58 2976
3763.16 2789
3763.74 2813
3764.31 2730
3764.89 2673
3765.47 2562
3766.05 2530
3766.63 2611
3767.21 2689
3767.79 2582
3768.37 2456
3768.95 2407
3769.52 2372
3770.10 2360
3770.68 2455
3771.26 2468
3771.84 2306
3772.42 2174
3773.00 2217
3773.58 2318
3774.16 2309
3774.74 2276
3775.32 2353
3775.90 2430
3776.48 2271
3777.06 2243
3777.64 2351
3778.22 2255
3778.80 2197
3779.38 2323
3779.96 2455
3780.54 2264
3781.12 2284
3781.70 2331
3782.28 2322
3782.86 2146
3783.44 2165
3784.02 2240
3784.60 2259
3785.18 2239
3785.76 2147
3786.34 2376
3786.92 2363
3787.50 2398
3788.08 2378
3788.66 2297
3789.24 2354
3789.82 2176
3790.40 2340
3790.98 2159
3791.56 2335
3792.14 2312
3792.72 2240
3793.30 2156
3793.89 2443
3794.47 2293
3795.05 2424
3795.63 2559
3796.21 2493
3796.79 2444
3797.37 2556
3797.95 2179
3798.53 2507
3799.12 2675
3799.70 2542
3800.28 2469
3800.86 2531
3801.44 2694
3802.02 2620
3802.60 2726
3803.19 3077
3803.77 3226
3804.35 3184
3804.93 3251
3805.51 3241
3806.10 3260
3806.68 3116
3807.26 3144
3807.84 3037
3808.42 2945
3809.01 2967
3809.59 2714
3810.17 2723
3810.75 2834
3811.33 2965
3811.92 2884
3812.50 2928
3813.08 2859
3813.66 3033
3814.25 3216
3814.83 3096
3815.41 3117
3815.99 3285
3816.58 3429
3817.16 3177
3817.74 3165
3818.32 3458
3818.91 3481
3819.49 3405
3820.07 3153
3820.66 3074
3821.24 2956
3821.82 2536
3822.41 2510
3822.99 2562
3823.57 2540
3824.16 2535
3824.74 2423
3825.32 2288
3825.91 2343
3826.49 2419
3827.07 2310
3827.66 2425
3828.24 2406
3828.82 2506
3829.41 2319
3829.99 2311
3830.57 2112
3831.16 2197
3831.74 2300
3832.33 2365
3832.91 2382
3833.49 2515
3834.08 2345
3834.66 2259
3835.25 2331
3835.83 2387
3836.41 2375
3837.00 2327
3837.58 2372
3838.17 2446
3838.75 2442
3839.34 2255
3839.92 2370
3840.50 2368
3841.09 2328
3841.67 2373
3842.26 2204
3842.84 2325
3843.43 2246
3844.01 2258
3844.60 2216
3845.18 2147
3845.77 2347
3846.35 2294
3846.94 2206
3847.52 2199
3848.11 2388
3848.69 2438
3849.28 2508
3849.86 2511
3850.45 2543
3851.03 2427
3851.62 2575
3852.20 2508
3852.79 2348
3853.37 2242
3853.96 2254
3854.55 2390
3855.13 2478
3855.72 2545
3856.30 2378
3856.89 2363
3857.47 2386
3858.06 2530
3858.65 2582
3859.23 2613
3859.82 2689
3860.40 2844
3860.99 3042
3861.58 3251
3862.16 3492
3862.75 3716
3863.33 3940
3863.92 4265
3864.51 4561
3865.09 4392
3865.68 4569
3866.27 4224
3866.85 4071
3867.44 3624
3868.03 3656
3868.61 3482
3869.20 3366
3869.79 3130
3870.37 3007
3870.96 2778
3871.55 2616
3872.13 2546
3872.72 2620
3873.31 2598
3873.89 2593
3874.48 2553
3875.07 2471
3875.66 2426
3876.24 2529
3876.83 2481
3877.42 2638
3878.00 2536
3878.59 2647
3879.18 2426
3879.77 2259
3880.35 2345
3880.94 2517
3881.53 2379
3882.12 2297
3882.70 2341
3883.29 2475
3883.88 2303
3884.47 2347
3885.06 2313
3885.64 2091
3886.23 2125
3886.82 2148
3887.41 2108
3888.00 2225
3888.58 2218
3889.17 2096
3889.76 2373
3890.35 2390
3890.94 2282
3891.53 2345
3892.11 2568
3892.70 2573
3893.29 2420
3893.88 2414
3894.47 2402
3895.06 2507
3895.65 2660
3896.23 2736
3896.82 2690
3897.41 2605
3898.00 2738
3898.59 2771
3899.18 2689
3899.77 2907
3900.36 2935
3900.95 2824
3901.53 2791
3902.12 2762
3902.71 2602
3903.30 2781
3903.89 2830
3904.48 2736
3905.07 2745
3905.66 2522
3906.25 2506
3906.84 2393
3907.43 2370
3908.02 2256
3908.61 2208
3909.20 2287
3909.79 2101
3910.38 2182
3910.97 2223
3911.56 2183
3912.15 2206
3912.74 2117
3913.33 2145
3913.92 2047
3914.51 2126
3915.10 2096
3915.69 2056
3916.28 2047
3916.87 2079
3917.46 2020
3918.05 2099
3918.64 2111
3919.23 1999
3919.82 2005
3920.41 1946
3921.00 2054
3921.59 2184
3922.18 2262
3922.77 2393
3923.36 2289
3923.95 2260
3924.55 2246
3925.14 2160
3925.73 2212
3926.32 2212
3926.91 2141
3927.50 2262
3928.09 2025
3928.68 2037
3929.27 2197
3929.87 2079
3930.46 2117
3931.05 2052
3931.64 2191
3932.23 2160
3932.82 2102
3933.41 2099
3934.01 2280
3934.60 2143
3935.19 2049
3935.78 2138
3936.37 2042
3936.96 2022
3937.56 1931
3938.15 2080
3938.74 2065
3939.33 2046
3939.92 2008
3940.52 2067
3941.11 2175
3941.70 2290
3942.29 2221
3942.88 2273
3943.48 2413
3944.07 2473
3944.66 2398
3945.25 2468
3945.85 2448
3946.44 2397
3947.03 2450
3947.62 2486
3948.22 2508
3948.81 2368
3949.40 2283
3949.99 2432
3950.59 2289
3951.18 2103
3951.77 2225
3952.37 2243
3952.96 2105
3953.55 2172
3954.15 2040
3954.74 2145
3955.33 2471
3955.93 2266
3956.52 2272
3957.11 2333
3957.71 2393
3958.30 2483
3958.89 2686
3959.49 2711
3960.08 2646
3960.67 2709
3961.27 2867
3961.86 2868
3962.45 2664
3963.05 2638
3963.64 2652
3964.23 2537
3964.83 2645
3965.42 2632
3966.02 2505
3966.61 2575
3967.20 2655
3967.80 2711
3968.39 2746
3968.99 2803
3969.58 3024
3970.18 3067
3970.77 2853
3971.36 2746
3971.96 2709
3972.55 2499
3973.15 2386
3973.74 2439
3974.34 2472
3974.93 2429
3975.53 2319
3976.12 2329
3976.72 2440
3977.31 2456
3977.91 2508
3978.50 2517
3979.10 2472
3979.69 2601
3980.29 2367
3980.88 2640
3981.48 2538
3982.07 2547
3982.67 2353
3983.26 2408
3983.86 2305
3984.45 2311
3985.05 2365
3985.64 2427
3986.24 2276
3986.83 2428
3987.43 2346
3988.03 2256
3988.62 2403
3989.22 2426
3989.81 2438
3990.41 2389
3991.00 2385
3991.60 2303
3992.20 2425
3992.79 2236
3993.39 2307
3993.98 2276
3994.58 2394
3995.18 2450
3995.77 2434
3996.37 2480
3996.97 2454
3997.56 2430
3998.16 2587
3998.75 2692
3999.35 2688
3999.95 2704
4000.54 2649
4001.14 2757
4001.74 2610
4002.33 2588
4002.93 2695
4003.53 2606
4004.12 2539
4004.72 2700
4005.32 2833
4005.92 2859
4006.51 2879
4007.11 2739
4007.71 2818
4008.30 2725
4008.90 2847
4009.50 2748
4010.10 2576
4010.69 2552
4011.29 2630
4011.89 2588
4012.49 2725
4013.08 2507
4013.68 2589
4014.28 2522
4014.88 2420
4015.47 2381
4016.07 2477
4016.67 2375
4017.27 2635
4017.86 2701
4018.46 2755
4019.06 2710
4019.66 2660
4020.26 2876
4020.85 2888
4021.45 2907
4022.05 2903
4022.65 2538
4023.25 2561
4023.85 2694
4024.44 2614
4025.04 2512
4025.64 2528
4026.24 2510
4026.84 2534
4027.44 2503
4028.03 2451
4028.63 2585
4029.23 2764
4029.83 2801
4030.43 2843
4031.03 2856
4031.63 2973
4032.23 2968
4032.83 3147
4033.42 3119
4034.02 2955
4034.62 2664
4035.22 2681
4035.82 2713
4036.42 2626
4037.02 2708
4037.62 2748
4038.22 2901
4038.82 2638
4039.42 2424
4040.02 2482
4040.62 2439
4041.22 2459
4041.82 2316
4042.41 2213
4043.01 2342
4043.61 2428
4044.21 2467
4044.81 2340
4045.41 2367
4046.01 2403
4046.61 2368
4047.21 2234
4047.81 2120
4048.41 2252
4049.01 2258
4049.61 2299
4050.21 2281
4050.82 2099
4051.42 2264
4052.02 2414
4052.62 2232
4053.22 2206
4053.82 2405
4054.42 2363
4055.02 2405
4055.62 2569
4056.22 2570
4056.82 2838
4057.42 2685
4058.02 2921
4058.62 3138
4059.22 3121
4059.83 2951
4060.43 2911
4061.03 2931
4061.63 2826
4062.23 2786
4062.83 2986
4063.43 2754
4064.03 2597
4064.63 2486
4065.24 2438
4065.84 2457
4066.44 2298
4067.04 2323
4067.64 2221
4068.24 2192
4068.85 2245
4069.45 2215
4070.05 2187
4070.65 2193
4071.25 2066
4071.85 2194
4072.46 2071
4073.06 1998
4073.66 2113
4074.26 2176
4074.86 2109
4075.47 2151
4076.07 2171
4076.67 2217
4077.27 2242
4077.88 2151
4078.48 2114
4079.08 2301
4079.68 2288
4080.29 2222
4080.89 2106
4081.49 2090
4082.09 2231
4082.70 2096
4083.30 2124
4083.90 2242
4084.50 2195
4085.11 2162
4085.71 2259
4086.31 2411
4086.92 2426
4087.52 2313
4088.12 2325
4088.72 2320
4089.33 2241
4089.93 2339
4090.53 2453
4091.14 2389
4091.74 2345
4092.34 2413
4092.95 2603
4093.55 2458
4094.16 2672
4094.76 2915
4095.36 3014
4095.97 3211
4096.57 3283
4097.17 3562
4097.78 3638
4098.38 3621
4098.98 3624
4099.59 3607
4100.19 3513
4100.80 3450
4101.40 3300
4102.00 3095
4102.61 2773
4103.21 2587
4103.82 2487
4104.42 2432
4105.03 2308
4105.63 2201
4106.23 2027
4106.84 2027
4107.44 2104
4108.05 2117
4108.65 1943
4109.26 2070
4109.86 2064
4110.47 2026
4111.07 2054
4111.68 1889
4112.28 1901
4112.89 2000
4113.49 2053
4114.10 2104
4114.70 2051
4115.31 1987
4115.91 2132
4116.52 1964
4117.12 1935
4117.73 1938
4118.33 2006
4118.94 1982
4119.54 2050
4120.15 2207
4120.75 2114
4121.36 2156
4121.97 2125
4122.57 2252
4123.18 2225
4123.78 2101
4124.39 2104
4124.99 2286
4125.60 2243
4126.21 2155
4126.81 2271
4127.42 2222
4128.02 2187
4128.63 2130
4129.24 2196
4129.84 2262
4130.45 2386
4131.05 2277
4131.66 2182
4132.27 2269
4132.87 2289
4133.48 2319
4134.09 2363
4134.69 2397
4135.30 2308
4135.91 2200
4136.51 2288
4137.12 2420
4137.73 2552
4138.33 2495
4138.94 2414
4139.55 2428
4140.15 2534
4140.76 2449
4141.37 2588
4141.97 2568
4142.58 2549
4143.19 2589
4143.80 2680
4144.40 2777
4145.01 2797
4145.62 2919
4146.22 2884
4146.83 2699
4147.44 2714
4148.05 2598
4148.65 2604
4149.26 2538
4149.87 2428
4150.48 2231
4151.09 2314
4151.69 2255
4152.30 2073
4152.91 2154
4153.52 2059
4154.12 2059
4154.73 1990
4155.34 1930
4155.95 2015
4156.56 1989
4157.16 2028
4157.77 1941
4158.38 2004
4158.99 1940
4159.60 2021
4160.21 2081
4160.81 2035
4161.42 1947
4162.03 2028
4162.64 2190
4163.25 2238
4163.86 2138
4164.47 2188
4165.08 2344
4165.68 2393
4166.29 2426
4166.90 2450
4167.51 2433
4168.12 2721
4168.73 2757
4169.34 2782
4169.95 2765
4170.56 2626
4171.16 2632
4171.77 2674
4172.38 2649
4172.99 2477
4173.60 2566
4174.21 2612
4174.82 2737
4175.43 2609
4176.04 2462
4176.65 2527
4177.26 2391
4177.87 2551
4178.48 2513
4179.09 2359
4179.70 2350
4180.31 2337
4180.92 2384
4181.53 2365
4182.14 2303
4182.75 2285
4183.36 2385
4183.97 2320
4184.58 2228
4185.19 2129
4185.80 2182
4186.41 2123
4187.02 2141
4187.63 2094
4188.24 2011
4188.85 2062
4189.46 2128
4190.07 2048
4190.68 2252
4191.29 2176
4191.90 1979
4192.51 1975
4193.13 2183
4193.74 2287
4194.35 2267
4194.96 2345
4195.57 2405
4196.18 2522
4196.79 2486
4197.40 2498
4198.01 2477
4198.62 2609
4199.24 2541
4199.85 2414
4200.46 2448
4201.07 2455
4201.68 2364
4202.29 2317
4202.90 2415
4203.52 2476
4204.13 2256
4204.74 2238
4205.35 2307
4205.96 2257
4206.57 2263
4207.19 2173
4207.80 2081
4208.41 1977
4209.02 2071
4209.63 2113
4210.25 2221
4210.86 2178
4211.47 2110
4212.08 2182
4212.69 2224
4213.31 2108
4213.92 2123
4214.53 2183
4215.14 2176
4215.76 2171
4216.37 2145
4216.98 2176
4217.59 2283
4218.21 2223
4218.82 2278
4219.43 2389
4220.04 2450
4220.66 2494
4221.27 2793
4221.88 3079
4222.50 2964
4223.11 2874
4223.72 2866
4224.33 3183
4224.95 3210
4225.56 3165
4226.17 3348
4226.79 3306
4227.40 3305
4228.01 3337
4228.63 3801
4229.24 3860
4229.85 4019
4230.47 3761
4231.08 4132
4231.69 4373
4232.31 4101
4232.92 3956
4233.54 3918
4234.15 3671
4234.76 3366
4235.38 3144
4235.99 3043
4236.61 2942
4237.22 2872
4237.83 2777
4238.45 2650
4239.06 2564
4239.68 2482
4240.29 2528
4240.90 2633
4241.52 2653
4242.13 2581
4242.75 2434
4243.36 2407
4243.98 2377
4244.59 2233
4245.21 2440
4245.82 2298
4246.43 2321
4247.05 2290
4247.66 2264
4248.28 2132
4248.89 2191
4249.51 2156
4250.12 2251
4250.74 2310
4251.35 2227
4251.97 2236
4252.58 2343
4253.20 2258
4253.81 2286
4254.43 2232
4255.04 2075
4255.66 2177
4256.28 2334
4256.89 2257
4257.51 2179
4258.12 2297
4258.74 2212
4259.35 2237
4259.97 2309
4260.58 2212
4261.20 2330
4261.82 2141
4262.43 2268
4263.05 2073
4263.66 2333
4264.28 2327
4264.90 2177
4265.51 2376
4266.13 2570
4266.74 2472
4267.36 2625
4267.98 2573
4268.59 2376
4269.21 2415
4269.82 2677
4270.44 2739
4271.06 2660
4271.67 2622
4272.29 2636
4272.91 2602
4273.52 2488
4274.14 2552
4274.76 2363
4275.37 2450
4275.99 2552
4276.61 2283
4277.22 2273
4277.84 2315
4278.46 2255
4279.08 2218
4279.69 2137
4280.31 2244
4280.93 2200
4281.54 2192
4282.16 2307
4282.78 2221
4283.40 2112
4284.01 2218
4284.63 2198
4285.25 2129
4285.87 2198
4286.48 2197
4287.10 2181
4287.72 2172
4288.34 2211
4288.95 2133
4289.57 2352
4290.19 2328
4290.81 2276
4291.43 2203
4292.04 2167
4292.66 2277
4293.28 2234
4293.90 2135
4294.52 2049
4295.13 2066
4295.75 2209
4296.37 2120
4296.99 2088
4297.61 2237
4298.23 2282
4298.84 2264
4299.46 2335
4300.08 2334
4300.70 2250
4301.32 2184
4301.94 2252
4302.56 2198
4303.17 2045
4303.79 2203
4304.41 2285
4305.03 2107
4305.65 2097
4306.27 2320
4306.89 2222
4307.51 2223
4308.13 2263
4308.75 2263
4309.36 2219
4309.98 2258
4310.60 2317
4311.22 2399
4311.84 2504
4312.46 2611
4313.08 2632
4313.70 2507
4314.32 2658
4314.94 2675
4315.56 2525
4316.18 2659
4316.80 2713
4317.42 2647
4318.04 2463
4318.66 2438
4319.28 2269
4319.90 2383
4320.52 2350
4321.14 2220
4321.76 2259
4322.38 2263
4323.00 2288
4323.62 2304
4324.24 2326
4324.86 2343
4325.48 2245
4326.10 2398
4326.72 2580
4327.34 2582
4327.96 2585
4328.58 2599
4329.20 2584
4329.82 2565
4330.44 2599
4331.07 2452
4331.69 2528
4332.31 2626
4332.93 2594
4333.55 2677
4334.17 2391
4334.79 2445
4335.41 2640
4336.03 2719
4336.65 2569
4337.28 2641
4337.90 2887
4338.52 3098
4339.14 3325
4339.76 3382
4340.38 3404
4341.00 3624
4341.63 3692
4342.25 3700
4342.87 3562
4343.49 3655
4344.11 3576
4344.73 3640
4345.36 3796
4345.98 4128
4346.60 4487
4347.22 4911
4347.84 5525
4348.47 6082
4349.09 6404
4349.71 6758
4350.33 6788
4350.95 7134
4351.58 6529
4352.20 6184
4352.82 5576
4353.44 4722
4354.07 4423
4354.69 3998
4355.31 3658
4355.93 3393
4356.56 3190
4357.18 3155
4357.80 3034
4358.42 3005
4359.05 2812
4359.67 2739
4360.29 2855
4360.92 2984
4361.54 3080
4362.16 3017
4362.78 3034
4363.41 2884
4364.03 2761
4364.65 2987
4365.28 2922
4365.90 2945
4366.52 2728
4367.15 2880
4367.77 2866
4368.39 2666
4369.02 2740
4369.64 2777
4370.26 2617
4370.89 2536
4371.51 2481
4372.14 2439
4372.76 2452
4373.38 2440
4374.01 2481
4374.63 2484
4375.25 2381
4375.88 2317
4376.50 2403
4377.13 2329
4377.75 2344
4378.37 2330
4379.00 2415
4379.62 2404
4380.25 2373
4380.87 2496
4381.50 2537
4382.12 2552
4382.75 2598
4383.37 2543
4383.99 2587
4384.62 2645
4385.24 2581
4385.87 2725
4386.49 2671
4387.12 2553
4387.74 2606
4388.37 2667
4388.99 2653
4389.62 2668
4390.24 2888
4390.87 2842
4391.49 3173
4392.12 3351
4392.74 3489
4393.37 3549
4393.99 3690
4394.62 3687
4395.24 3703
4395.87 3555
4396.49 3533
4397.12 3479
4397.75 3339
4398.37 2868
4399.00 2910
4399.62 2834
4400.25 2854
4400.87 2818
4401.50 2702
4402.13 2751
4402.75 2665
4403.38 2776
4404.00 2806
4404.63 2732
4405.26 2511
4405.88 2466
4406.51 2399
4407.13 2584
4407.76 2396
4408.39 2584
4409.01 2549
4409.64 2418
4410.27 2487
4410.89 2387
4411.52 2510
4412.15 2437
4412.77 2359
4413.40 2162
4414.03 2226
4414.65 2375
4415.28 2330
4415.91 2400
4416.53 2337
4417.16 2234
4417.79 2424
4418.41 2440
4419.04 2266
4419.67 2298
4420.30 2349
4420.92 2295
4421.55 2207
4422.18 2418
4422.80 2218
4423.43 2144
4424.06 2207
4424.69 2223
4425.31 2260
4425.94 2243
4426.57 2129
4427.20 2149
4427.82 2017
4428.45 2058
4429.08 2173
4429.71 2097
4430.34 1972
4430.96 1932
4431.59 1935
4432.22 1929
4432.85 1962
4433.48 1966
4434.10 1990
4434.73 2012
4435.36 2027
4435.99 2181
4436.62 2228
4437.25 2201
4437.87 2297
4438.50 2361
4439.13 2303
4439.76 2128
4440.39 2109
4441.02 2169
4441.64 2168
4442.27 2292
4442.90 2185
4443.53 2190
4444.16 2134
4444.79 2100
4445.42 2189
4446.05 2170
4446.68 2159
4447.30 2090
4447.93 2101
4448.56 2053
4449.19 2065
4449.82 2154
4450.45 2055
4451.08 1991
4451.71 2051
4452.34 2091
4452.97 2014
4453.60 2163
4454.23 2089
4454.86 2139
4455.49 2093
4456.12 2252
4456.75 2201
4457.38 2160
4458.01 2217
4458.64 2177
4459.27 2308
4459.90 2254
4460.53 2144
4461.16 2199
4461.79 2332
4462.42 2139
4463.05 1942
4463.68 1943
4464.31 2121
4464.94 1993
4465.57 1980
4466.20 2051
4466.83 1924
4467.46 1912
4468.09 1915
4468.72 2005
4469.35 2033
4469.98 2011
4470.61 1952
4471.24 1978
4471.87 2021
4472.50 2011
4473.13 1821
4473.77 1775
4474.40 1744
4475.03 1832
4475.66 1863
4476.29 1700
4476.92 1838
4477.55 1896
4478.18 1822
4478.82 1852
4479.45 1950
4480.08 1970
4480.71 2030
4481.34 1904
4481.97 1841
4482.60 1991
4483.24 2011
4483.87 2059
4484.50 2113
4485.13 2107
4485.76 2145
4486.39 2190
4487.03 2104
4487.66 2204
4488.29 2140
4488.92 2116
4489.55 2185
4490.19 2075
4490.82 2109
4491.45 2125
4492.08 2154
4492.71 2178
4493.35 2162
4493.98 2035
4494.61 2190
4495.24 2125
4495.88 1981
4496.51 2128
4497.14 2133
4497.77 2222
4498.41 1999
4499.04 2051
4499.67 2123
4500.31 2042
4500.94 2227
4501.57 2415
4502.20 2437
4502.84 2535
4503.47 2634
4504.10 2906
4504.74 3047
4505.37 3086
4506.00 3200
4506.64 3204
4507.27 3004
4507.90 3114
4508.54 2887
4509.17 2821
4509.80 2751
4510.44 2559
4511.07 2697
4511.70 2371
4512.34 2277
4512.97 2306
4513.60 2352
4514.24 2317
4514.87 2283
4515.51 2296
4516.14 2377
4516.77 2358
4517.41 2449
4518.04 2432
4518.68 2390
4519.31 2420
4519.94 2476
4520.58 2395
4521.21 2319
4521.85 2374
4522.48 2345
4523.12 2369
4523.75 2198
4524.39 2375
4525.02 2255
4525.65 2188
4526.29 2100
4526.92 2142
4527.56 2112
4528.19 2322
4528.83 2376
4529.46 2431
4530.10 2489
4530.73 2779
4531.37 2892
4532.00 3153
4532.64 3619
4533.27 3640
4533.91 4027
4534.54 4336
4535.18 4300
4535.81 4308
4536.45 4165
4537.09 4046
4537.72 3885
4538.36 3384
4538.99 3111
4539.63 2913
4540.26 2796
4540.90 2770
4541.53 2616
4542.17 2388
4542.81 2327
4543.44 2304
4544.08 2218
4544.71 2115
4545.35 2139
4545.99 2129
4546.62 2076
4547.26 2060
4547.89 2075
4548.53 2051
4549.17 1956
4549.80 1949
4550.44 1879
4551.08 2029
4551.71 2040
4552.35 1850
4552.98 1888
4553.62 2141
4554.26 2190
4554.89 2025
4555.53 2175
4556.17 2233
4556.80 2191
4557.44 2122
4558.08 2127
4558.72 2153
4559.35 2242
4559.99 2339
4560.63 2272
4561.26 2140
4561.90 2059
4562.54 2073
4563.17 2072
4563.81 2049
4564.45 2136
4565.09 2124
4565.72 2073
4566.36 1911
4567.00 2095
4567.64 2129
4568.27 2035
4568.91 1972
4569.55 2117
4570.19 2203
4570.82 2276
4571.46 2197
4572.10 2179
4572.74 2310
4573.38 2320
4574.01 2216
4574.65 2201
4575.29 2049
4575.93 2083
4576.57 1928
4577.20 2013
4577.84 1966
4578.48 1957
4579.12 1873
4579.76 1913
4580.40 1964
4581.04 2024
4581.67 1902
4582.31 1849
4582.95 1893
4583.59 1910
4584.23 2062
4584.87 2047
4585.51 2029
4586.14 1982
4586.78 2034
4587.42 2193
4588.06 2304
4588.70 2062
4589.34 2100
4589.98 2146
4590.62 2239
4591.26 2262
4591.90 2435
4592.54 2387
4593.17 2606
4593.81 2741
4594.45 2655
4595.09 2850
4595.73 2648
4596.37 2611
4597.01 2645
4597.65 2403
4598.29 2313
4598.93 2213
4599.57 2235
4600.21 2196
4600.85 2169
4601.49 2128
4602.13 2124
4602.77 2091
4603.41 2157
4604.05 2025
4604.69 2211
4605.33 2220
4605.97 2179
4606.61 2193
4607.25 2310
4607.89 2273
4608.53 2268
4609.17 2185
4609.81 2046
4610.45 2204
4611.09 2318
4611.73 2098
4612.38 2261
4613.02 2130
4613.66 2153
4614.30 2149
4614.94 2144
4615.58 2104
4616.22 2099
4616.86 2221
4617.50 2083
4618.14 2156
4618.78 2040
4619.43 2034
4620.07 2131
4620.71 2167
4621.35 2018
4621.99 1902
4622.63 1963
4623.27 1877
4623.91 1897
4624.56 1780
4625.20 1927
4625.84 2001
4626.48 1979
4627.12 1954
4627.76 2026
4628.41 2018
4629.05 1964
4629.69 1918
4630.33 2068
4630.97 2138
4631.62 2020
4632.26 2013
4632.90 1923
4633.54 1978
4634.18 2025
4634.83 2156
4635.47 2120
4636.11 2027
4636.75 2119
4637.40 2033
4638.04 2177
4638.68 2115
4639.32 2236
4639.97 2210
4640.61 2364
4641.25 2380
4641.89 2404
4642.54 2343
4643.18 2387
4643.82 2635
4644.46 2589
4645.11 2446
4645.75 2411
4646.39 2409
4647.04 2414
4647.68 2256
4648.32 2049
4648.97 2051
4649.61 2186
4650.25 2136
4650.90 1959
4651.54 2054
4652.18 2011
4652.83 1913
4653.47 1924
4654.11 2162
4654.76 2041
4655.40 2014
4656.04 2055
4656.69 2065
4657.33 1923
4657.98 1983
4658.62 1879
4659.26 1778
4659.91 1867
4660.55 1876
4661.20 1804
4661.84 1754
4662.48 1800
4663.13 1824
4663.77 1818
4664.42 1978
4665.06 1843
4665.71 1781
4666.35 1732
4666.99 1876
4667.64 1822
4668.28 1826
4668.93 1892
4669.57 1779
4670.22 1928
4670.86 1898
4671.51 1899
4672.15 1866
4672.80 1788
4673.44 1844
4674.09 1905
4674.73 1848
4675.38 1813
4676.02 1737
4676.67 1888
4677.31 1888
4677.96 1928
4678.60 2043
4679.25 1933
4679.89 1891
4680.54 1929
4681.18 1950
4681.83 1872
4682.47 1918
4683.12 2000
4683.77 1989
4684.41 2009
4685.06 1926
4685.70 1950
4686.35 1968
4686.99 1858
4687.64 1867
4688.29 1784
4688.93 1800
4689.58 1884
4690.22 1889
4690.87 1899
4691.52 1955
4692.16 1901
4692.81 1828
4693.45 1994
4694.10 1949
4694.75 1828
4695.39 1915
4696.04 2055
4696.69 2019
4697.33 2184
4697.98 2217
4698.63 2194
4699.27 2414
4699.92 2450
4700.57 2695
4701.21 2746
4701.86 2825
4702.51 2766
4703.15 2745
4703.80 2681
4704.45 2736
4705.10 2610
4705.74 2355
4706.39 2302
4707.04 2141
4707.68 2219
4708.33 2248
4708.98 2092
4709.63 2117
4710.27 2100
4710.92 2382
4711.57 2132
4712.22 2156
4712.86 2165
4713.51 2086
4714.16 2116
4714.81 2165
4715.45 2200
4716.10 2174
4716.75 2124
4717.40 2176
4718.05 2175
4718.69 2084
4719.34 2004
4719.99 2045
4720.64 1913
4721.29 2006
4721.94 2123
4722.58 2097
4723.23 2049
4723.88 2054
4724.53 2202
4725.18 2221
4725.83 2243
4726.47 2215
4727.12 2204
4727.77 2212
4728.42 2246
4729.07 2162
4729.72 2452
4730.37 2365
4731.02 2425
4731.66 2485
4732.31 2335
4732.96 2200
4733.61 2029
4734.26 1984
4734.91 1984
4735.56 1947
4736.21 1990
4736.86 1979
4737.51 1996
4738.16 1965
4738.81 1960
4739.45 1949
4740.10 1868
4740.75 1997
4741.40 2035
4742.05 2058
4742.70 2052
4743.35 2044
4744.00 2166
4744.65 1995
4745.30 2060
4745.95 2010
4746.60 1949
4747.25 2058
4747.90 1989
4748.55 1969
4749.20 1972
4749.85 1959
4750.50 1971
4751.15 2003
4751.80 2101
4752.45 2081
4753.10 2161
4753.75 2287
4754.40 2326
4755.05 2355
4755.71 2490
4756.36 2437
4757.01 2407
4757.66 2412
4758.31 2323
4758.96 2305
4759.61 2385
4760.26 2164
4760.91 2131
4761.56 2144
4762.21 2028
4762.86 1959
4763.52 1927
4764.17 1941
4764.82 1972
4765.47 1903
4766.12 1889
4766.77 1950
4767.42 1940
4768.07 1937
4768.73 1984
4769.38 2113
4770.03 1980
4770.68 1948
4771.33 1895
4771.98 1861
4772.64 1766
4773.29 1836
4773.94 1775
4774.59 1855
4775.24 1870
4775.89 1741
4776.55 1765
4777.20 1855
4777.85 1818
4778.50 1899
4779.15 1810
4779.81 1950
4780.46 1975
4781.11 1993
4781.76 2010
4782.42 2010
4783.07 2032
4783.72 1925
4784.37 1939
4785.03 1937
4785.68 1982
4786.33 1900
4786.98 1867
4787.64 1994
4788.29 2021
4788.94 1915
4789.60 1921
4790.25 1875
4790.90 1843
4791.55 1717
4792.21 1818
4792.86 1849
4793.51 1944
4794.17 1921
4794.82 1919
4795.47 1855
4796.13 1759
4796.78 1762
4797.43 1827
4798.09 1938
4798.74 1858
4799.39 1745
4800.05 1788
4800.70 1887
4801.36 1913
4802.01 1894
4802.66 1925
4803.32 1983
4803.97 1988
4804.62 2037
4805.28 1931
4805.93 1883
4806.59 1896
4807.24 1829
4807.89 1923
4808.55 1954
4809.20 1921
4809.86 1793
4810.51 1840
4811.17 1796
4811.82 1830
4812.47 1707
4813.13 1789
4813.78 1990
4814.44 1891
4815.09 1840
4815.75 1991
4816.40 2013
4817.06 2067
4817.71 2106
4818.37 2193
4819.02 2180
4819.68 2088
4820.33 2087
4820.99 2227
4821.64 2240
4822.30 2086
4822.95 2109
4823.61 2071
4824.26 2024
4824.92 2302
4825.57 2190
4826.23 2222
4826.88 2173
4827.54 2292
4828.19 2288
4828.85 2449
4829.51 2239
4830.16 2442
4830.82 2382
4831.47 2249
4832.13 2110
4832.78 2264
4833.44 2327
4834.10 2270
4834.75 2359
4835.41 2411
4836.06 2259
4836.72 2392
4837.38 2534
4838.03 2645
4838.69 2603
4839.34 2649
4840.00 2638
4840.66 2680
4841.31 2722
4841.97 2795
4842.63 2643
4843.28 2693
4843.94 2680
4844.60 2575
4845.25 2620
4845.91 2694
4846.57 2599
4847.22 2804
4847.88 2664
4848.54 2827
4849.19 2866
4849.85 2993
4850.51 3258
4851.17 3277
4851.82 3426
4852.48 3695
4853.14 3843
4853.79 3903
4854.45 3987
4855.11 4057
4855.77 3882
4856.42 3776
4857.08 3539
4857.74 3370
4858.40 3249
4859.05 3244
4859.71 3382
4860.37 3427
4861.03 3620
4861.68 3632
4862.34 3447
4863.00 3517
4863.66 3559
4864.32 3375
4864.97 3527
4865.63 3400
4866.29 3455
4866.95 3569
4867.61 3429
4868.26 3371
4868.92 3470
4869.58 3522
4870.24 3588
4870.90 3443
4871.56 3406
4872.21 3350
4872.87 3348
4873.53 3287
4874.19 2913
4874.85 2855
4875.51 3024
4876.17 3131
4876.83 3123
4877.48 3077
4878.14 2998
4878.80 3003
4879.46 2890
4880.12 2982
4880.78 3072
4881.44 2958
4882.10 2927
4882.76 3131
4883.42 3179
4884.08 2934
4884.73 2825
4885.39 2829
4886.05 2887
4886.71 2704
4887.37 2639
4888.03 2609
4888.69 2635
4889.35 2555
4890.01 2618
4890.67 2673
4891.33 2701
4891.99 2699
4892.65 2885
4893.31 2883
4893.97 2938
4894.63 2774
4895.29 2749
4895.95 2791
4896.61 2802
4897.27 2791
4897.93 2796
4898.59 2689
4899.25 2712
4899.91 2632
4900.57 2654
4901.23 2506
4901.89 2454
4902.55 2627
4903.21 2829
4903.88 2889
4904.54 2766
4905.20 2588
4905.86 2750
4906.52 2637
4907.18 2511
4907.84 2279
4908.50 2264
4909.16 2344
4909.82 2370
4910.48 2281
4911.15 2174
4911.81 2148
4912.47 2216
4913.13 2162
4913.79 2187
4914.45 2083
4915.11 2211
4915.77 2198
4916.44 2101
4917.10 2233
4917.76 2211
4918.42 2170
4919.08 2062
4919.74 2196
4920.41 2006
4921.07 2080
4921.73 2153
4922.39 2037
4923.05 2073
4923.72 2125
4924.38 2112
4925.04 1884
4925.70 2135
4926.36 2142
4927.03 2211
4927.69 2023
4928.35 1896
4929.01 1938
4929.67 1970
4930.34 1981
4931.00 2003
4931.66 2041
4932.32 2031
4932.99 1997
4933.65 1958
4934.31 1889
4934.98 2150
4935.64 2095
4936.30 2047
4936.96 2080
4937.63 2063
4938.29 2117
4938.95 2114
4939.62 1997
4940.28 2093
4940.94 1972
4941.61 1960
4942.27 2066
4942.93 1933
4943.60 2032
4944.26 1852
4944.92 1907
4945.59 1766
4946.25 1874
4946.91 1937
4947.58 1949
4948.24 1884
4948.90 1883
4949.57 1821
4950.23 1746
4950.89 1864
4951.56 1826
4952.22 1791
4952.89 1856
4953.55 1875
4954.21 1905
4954.88 1812
4955.54 1810
4956.21 1817
4956.87 1868
4957.53 1982
4958.20 1887
4958.86 1847
4959.53 1808
4960.19 1805
4960.86 1825
4961.52 1924
4962.19 1823
4962.85 1855
4963.52 1862
4964.18 1837
4964.84 1918
4965.51 2066
4966.17 2021
4966.84 2182
4967.50 2116
4968.17 2162
4968.83 2159
4969.50 1941
4970.16 2018
4970.83 1997
4971.49 1883
4972.16 1846
4972.82 1877
4973.49 1820
4974.16 1771
4974.82 1853
4975.49 1856
4976.15 1877
4976.82 1726
4977.48 1922
4978.15 1843
4978.81 1896
4979.48 1963
4980.15 1919
4980.81 1916
4981.48 2055
4982.14 2100
4982.81 1934
4983.48 2023
4984.14 1916
4984.81 1781
4985.47 1863
4986.14 1837
4986.81 1947
4987.47 1845
4988.14 1921
4988.80 2034
4989.47 2257
4990.14 2271
4990.80 2511
4991.47 2361
4992.14 2536
4992.80 2556
4993.47 2871
4994.14 2688
4994.80 2440
4995.47 2400
4996.14 2356
4996.80 2272
4997.47 2214
4998.14 2084
4998.81 2076
4999.47 2010
5000.14 1962
5000.81 1824
5001.47 1846
5002.14 1825
5002.81 1710
5003.48 1672
5004.14 1641
5004.81 1737
5005.48 1740
5006.15 1672
5006.81 1711
5007.48 1745
5008.15 1646
5008.82 1705
5009.48 1753
5010.15 1724
5010.82 1798
5011.49 1897
5012.16 1731
5012.82 1703
5013.49 1900
5014.16 1853
5014.83 1868
5015.50 1844
5016.16 1770
5016.83 1725
5017.50 1747
5018.17 1748
5018.84 1697
5019.50 1745
5020.17 1792
5020.84 1749
5021.51 1970
5022.18 1959
5022.85 1961
5023.52 1967
5024.19 2080
5024.85 2181
5025.52 2163
5026.19 2218
5026.86 2238
5027.53 2218
5028.20 2092
5028.87 2033
5029.54 2073
5030.21 2071
5030.87 1901
5031.54 1914
5032.21 1916
5032.88 1964
5033.55 1988
5034.22 1965
5034.89 1921
5035.56 2020
5036.23 1806
5036.90 1894
5037.57 1928
5038.24 1897
5038.91 1750
5039.58 1833
5040.25 1901
5040.92 1822
5041.59 1844
5042.26 1970
5042.93 1973
5043.60 1991
5044.27 2147
5044.94 1998
5045.61 2002
5046.28 2096
5046.95 2180
5047.62 2282
5048.29 2114
5048.96 2174
5049.63 2137
5050.30 1945
5050.97 1949
5051.64 1944
5052.31 1885
5052.98 1811
5053.65 1771
5054.32 1698
5054.99 1677
5055.66 1763
5056.34 1870
5057.01 1811
5057.68 1823
5058.35 1937
5059.02 1798
5059.69 1897
5060.36 1952
5061.03 2065
5061.70 1893
5062.38 2084
5063.05 2122
5063.72 2009
5064.39 2023
5065.06 1946
5065.73 2040
5066.40 1951
5067.08 1831
5067.75 1829
5068.42 1885
5069.09 1867
5069.76 1658
5070.43 1690
5071.11 1793
5071.78 1842
5072.45 1859
5073.12 1916
5073.79 1932
5074.47 1895
5075.14 1717
5075.81 1748
5076.48 1777
5077.15 1722
5077.83 1853
5078.50 1845
5079.17 1901
5079.84 1967
5080.52 1977
5081.19 1871
5081.86 1966
5082.53 2181
5083.21 2152
5083.88 2064
5084.55 2105
5085.22 2033
5085.90 2129
5086.57 2033
5087.24 1890
5087.92 2014
5088.59 1940
5089.26 1884
5089.93 1888
5090.61 2038
5091.28 2013
5091.95 2101
5092.63 2095
5093.30 2018
5093.97 2181
5094.65 2127
5095.32 2358
5095.99 2345
5096.67 2274
5097.34 2308
5098.02 2175
5098.69 2221
5099.36 2117
5100.04 2028
5100.71 2080
5101.38 1956
5102.06 1836
5102.73 1854
5103.41 1885
5104.08 1857
5104.75 1840
5105.43 1839
5106.10 1825
5106.78 1812
5107.45 1911
5108.12 1947
5108.80 1871
5109.47 1863
5110.15 1880
5110.82 1964
5111.50 1885
5112.17 1915
5112.85 1880
5113.52 1891
5114.20 1909
5114.87 2052
5115.54 2081
5116.22 1925
5116.89 1925
5117.57 1881
5118.24 1793
5118.92 1761
5119.59 1944
5120.27 1957
5120.94 2084
5121.62 2023
5122.30 2015
5122.97 2202
5123.65 2173
5124.32 2028
5125.00 2016
5125.67 1867
5126.35 1819
5127.02 1932
5127.70 1779
5128.37 1821
5129.05 1869
5129.73 1880
5130.40 1801
5131.08 1951
5131.75 1955
5132.43 1886
5133.10 1949
5133.78 1934
5134.46 1932
5135.13 1964
5135.81 2029
5136.49 1956
5137.16 1941
5137.84 2082
5138.51 1965
5139.19 1995
5139.87 2102
5140.54 2152
5141.22 1988
5141.90 2124
5142.57 2162
5143.25 2185
5143.93 2249
5144.60 2416
5145.28 2143
5145.96 1995
5146.63 1863
5147.31 1874
5147.99 1880
5148.66 1811
5149.34 1737
5150.02 1786
5150.69 1788
5151.37 1722
5152.05 1786
5152.73 1788
5153.40 1786
5154.08 1802
5154.76 1746
5155.44 1705
5156.11 1693
5156.79 1741
5157.47 1759
5158.15 1651
5158.82 1656
5159.50 1680
5160.18 1606
5160.86 1685
5161.53 1675
5162.21 1657
5162.89 1706
5163.57 1624
5164.25 1652
5164.92 1637
5165.60 1642
5166.28 1659
5166.96 1706
5167.64 1723
5168.31 1664
5168.99 1733
5169.67 1660
5170.35 1767
5171.03 1885
5171.71 1700
5172.39 1754
5173.06 1657
5173.74 1685
5174.42 1729
5175.10 1744
5175.78 1612
5176.46 1652
5177.14 1577
5177.82 1630
5178.49 1643
5179.17 1613
5179.85 1588
5180.53 1652
5181.21 1598
5181.89 1727
5182.57 1755
5183.25 1924
5183.93 1901
5184.61 1852
5185.29 1857
5185.97 1829
5186.64 1789
5187.32 1759
5188.00 1712
5188.68 1731
5189.36 1700
5190.04 1780
5190.72 1771
5191.40 1610
5192.08 1678
5192.76 1634
5193.44 1674
5194.12 1637
5194.80 1566
5195.48 1595
5196.16 1690
5196.84 1714
5197.52 1653
5198.20 1638
5198.88 1691
5199.56 1685
5200.24 1772
5200.92 1687
5201.60 1796
5202.28 1745
5202.96 1809
5203.65 1755
5204.33 1772
5205.01 1787
5205.69 1834
5206.37 1733
5207.05 1688
5207.73 1845
5208.41 1745
5209.09 1598
5209.77 1707
5210.45 1726
5211.13 1778
5211.82 1809
5212.50 1971
5213.18 2047
5213.86 1981
5214.54 2073
5215.22 2046
5215.90 1957
5216.58 2077
5217.27 2030
5217.95 1875
5218.63 1870
5219.31 1994
5219.99 1994
5220.67 1948
5221.36 1986
5222.04 2021
5222.72 1898
5223.40 2065
5224.08 2012
5224.77 1924
5225.45 1960
5226.13 2069
5226.81 2114
5227.49 2047
5228.18 1955
5228.86 1966
5229.54 1874
5230.22 1910
5230.91 1925
5231.59 1994
5232.27 1980
5232.95 1985
5233.63 1847
5234.32 1793
5235.00 1791
5235.68 1881
5236.37 1859
5237.05 1849
5237.73 1926
5238.41 1791
5239.10 1842
5239.78 2084
5240.46 2097
5241.15 2162
5241.83 2047
5242.51 2194
5243.20 2252
5243.88 2203
5244.56 2290
5245.24 2351
5245.93 2509
5246.61 2633
5247.29 2667
5247.98 2577
5248.66 2524
5249.35 2508
5250.03 2614
5250.71 2696
5251.40 2666
5252.08 2709
5252.76 2563
5253.45 2576
5254.13 2590
5254.82 2391
5255.50 2336
5256.18 2339
5256.87 2257
5257.55 2040
5258.24 1900
5258.92 1851
5259.60 1842
5260.29 1732
5260.97 1888
5261.66 1996
5262.34 2058
5263.03 1905
5263.71 1802
5264.40 1809
5265.08 1989
5265.76 1918
5266.45 1952
5267.13 1989
5267.82 1899
5268.50 1857
5269.19 1986
5269.87 2013
5270.56 1990
5271.24 1918
5271.93 2051
5272.61 1970
5273.30 1979
5273.98 1851
5274.67 1909
5275.35 2018
5276.04 2023
5276.72 2058
5277.41 2024
5278.10 2025
5278.78 1895
5279.47 2026
5280.15 2099
5280.84 2108
5281.52 2096
5282.21 2339
5282.89 2285
5283.58 2441
5284.27 2387
5284.95 2512
5285.64 2419
5286.32 2443
5287.01 2485
5287.70 2463
5288.38 2431
5289.07 2312
5289.75 2370
5290.44 2259
5291.13 2280
5291.81 2216
5292.50 2207
5293.19 2260
5293.87 2322
5294.56 2269
5295.25 2304
5295.93 2397
5296.62 2496
5297.31 2574
5297.99 2635
5298.68 2718
5299.37 2529
5300.05 2568
5300.74 2586
5301.43 2564
5302.11 2415
5302.80 2519
5303.49 2716
5304.18 2742
5304.86 2827
5305.55 2841
5306.24 2725
5306.92 2603
5307.61 2621
5308.30 2560
5308.99 2320
5309.67 2247
5310.36 2159
5311.05 2076
5311.74 2053
5312.42 2096
5313.11 2146
5313.80 2135
5314.49 2149
5315.18 2144
5315.86 2061
5316.55 2035
5317.24 1975
5317.93 1917
5318.62 1941
5319.30 1940
5319.99 1860
5320.68 1992
5321.37 2108
5322.06 2026
5322.74 2056
5323.43 1994
5324.12 2278
5324.81 2198
5325.50 2174
5326.19 2163
5326.88 2069
5327.56 1888
5328.25 1937
5328.94 1862
5329.63 1868
5330.32 2000
5331.01 1958
5331.70 1915
5332.39 1851
5333.07 1937
5333.76 2108
5334.45 2077
5335.14 1954
5335.83 1881
5336.52 2082
5337.21 2083
5337.90 2003
5338.59 1992
5339.28 2017
5339.97 2044
5340.66 1887
5341.35 1870
5342.04 2101
5342.73 1950
5343.42 1988
5344.10 1966
5344.79 2065
5345.48 2006
5346.17 1996
5346.86 1901
5347.55 2086
5348.24 2147
5348.93 2110
5349.62 2282
5350.31 2238
5351.00 2286
5351.69 2297
5352.39 2443
5353.08 2530
5353.77 2774
5354.46 2861
5355.15 2731
5355.84 2791
5356.53 2794
5357.22 2670
5357.91 2388
5358.60 2342
5359.29 2171
5359.98 2180
5360.67 2089
5361.36 1915
5362.05 1864
5362.74 1857
5363.44 1986
5364.13 1901
5364.82 1882
5365.51 1985
5366.20 1916
5366.89 1947
5367.58 1951
5368.27 1891
5368.96 1836
5369.66 1818
5370.35 1832
5371.04 1817
5371.73 1812
5372.42 1757
5373.11 1815
5373.81 1816
5374.50 1755
5375.19 1784
5375.88 1714
5376.57 1753
5377.26 1843
5377.96 1790
5378.65 1695
5379.34 1747
5380.03 1683
5380.72 1726
5381.42 1705
5382.11 1773
5382.80 1885
5383.49 1777
5384.18 1719
5384.88 1773
5385.57 1617
5386.26 1661
5386.95 1791
5387.65 1722
5388.34 1772
5389.03 1756
5389.72 1801
5390.42 1846
5391.11 1998
5391.80 1862
5392.50 1895
5393.19 2004
5393.88 1973
5394.57 2099
5395.27 2083
5395.96 2001
5396.65 1981
5397.35 1864
5398.04 1837
5398.73 1894
5399.43 1868
5400.12 1743
5400.81 1720
5401.51 1630
5402.20 1651
5402.89 1796
5403.59 1748
5404.28 1656
5404.97 1785
5405.67 1972
5406.36 1737
5407.06 1602
5407.75 1846
5408.44 1906
5409.14 1813
5409.83 1899
5410.53 1789
5411.22 1902
5411.91 1861
5412.61 1882
5413.30 1887
5414.00 1924
5414.69 1813
5415.38 1775
5416.08 1835
5416.77 1724
5417.47 1748
5418.16 1790
5418.86 1852
5419.55 1807
5420.25 1813
5420.94 1799
5421.64 1738
5422.33 1643
5423.03 1677
5423.72 1778
5424.41 1684
5425.11 1808
5425.80 1906
5426.50 1804
5427.19 1785
5427.89 1753
5428.59 1885
5429.28 1762
5429.98 1814
5430.67 1693
5431.37 1836
5432.06 1766
5432.76 1798
5433.45 1913
5434.15 1782
5434.84 1806
5435.54 1921
5436.23 1993
5436.93 1947
5437.63 1864
5438.32 1895
5439.02 1902
5439.71 1994
5440.41 2000
5441.11 1926
5441.80 2025
5442.50 1989
5443.19 1867
5443.89 1921
5444.59 1914
5445.28 2003
5445.98 2077
5446.68 2133
5447.37 2124
5448.07 2229
5448.76 2191
5449.46 2207
5450.16 2446
5450.85 2589
5451.55 2782
5452.25 2713
5452.94 2743
5453.64 2586
5454.34 2641
5455.03 2692
5455.73 2526
5456.43 2586
5457.13 2522
5457.82 2460
5458.52 2591
5459.22 2680
5459.91 2686
5460.61 2547
5461.31 2749
5462.01 2601
5462.70 2543
5463.40 2535
5464.10 2694
5464.80 2728
5465.49 2790
5466.19 2875
5466.89 2863
5467.59 3043
5468.28 2953
5468.98 3110
5469.68 2995
5470.38 2971
5471.07 2799
5471.77 2733
5472.47 2835
5473.17 2678
5473.87 2804
5474.56 2572
5475.26 2577
5475.96 2649
5476.66 2646
5477.36 2610
5478.06 2518
5478.75 2643
5479.45 2705
5480.15 2842
5480.85 2735
5481.55 3085
5482.25 3287
5482.95 3363
5483.64 3398
5484.34 3578
5485.04 3598
5485.74 3640
5486.44 3493
5487.14 3485
5487.84 3345
5488.54 3081
5489.23 3093
5489.93 3026
5490.63 2881
5491.33 2743
5492.03 2768
5492.73 2733
5493.43 2864
5494.13 2974
5494.83 2996
5495.53 2970
5496.23 2976
5496.93 3248
5497.63 3029
5498.33 3188
5499.03 3464
5499.73 3355
5500.43 3569
5501.13 3865
5501.83 4151
5502.53 4509
5503.23 4950
5503.93 5346
5504.63 5517
5505.33 5831
5506.03 5899
5506.73 5319
5507.43 4889
5508.13 4352
5508.83 4131
5509.53 3697
5510.23 3562
5510.93 3339
5511.63 3280
5512.33 3337
5513.03 3330
5513.73 3288
5514.43 3269
5515.13 3267
5515.83 3578
5516.53 3572
5517.23 3836
5517.93 3628
5518.64 3512
5519.34 3671
5520.04 3618
5520.74 3395
5521.44 3161
5522.14 3171
5522.84 2904
5523.54 2703
5524.24 2449
5524.95 2502
5525.65 2479
5526.35 2284
5527.05 2275
5527.75 2351
5528.45 2315
5529.15 2150
5529.86 2149
5530.56 2166
5531.26 2194
5531.96 2159
5532.66 2199
5533.36 2284
5534.07 2147
5534.77 2154
5535.47 2102
5536.17 2180
5536.87 2262
5537.58 2346
5538.28 2411
5538.98 2360
5539.68 2484
5540.39 2309
5541.09 2349
5541.79 2110
5542.49 2185
5543.20 2149
5543.90 2326
5544.60 2083
5545.30 1975
5546.01 1952
5546.71 2060
5547.41 2054
5548.11 2079
5548.82 1885
5549.52 2016
5550.22 2079
5550.93 2081
5551.63 2092
5552.33 2104
5553.03 2010
5553.74 1970
5554.44 2027
5555.14 2068
5555.85 1997
5556.55 2070
5557.25 2049
5557.96 2013
5558.66 1955
5559.36 2062
5560.07 2118
5560.77 1968
5561.48 2104
5562.18 2055
5562.88 1978
5563.59 1979
5564.29 2094
5564.99 2184
5565.70 2083
5566.40 2097
5567.11 2136
5567.81 2053
5568.51 2091
5569.22 2063
5569.92 1958
5570.63 1860
5571.33 1881
5572.04 1860
5572.74 1733
5573.44 1841
5574.15 1894
5574.85 1818
5575.56 1781
5576.26 1871
5576.97 1931
5577.67 1975
5578.38 1978
5579.08 1890
5579.79 1829
5580.49 1850
5581.20 1836
5581.90 1890
5582.61 1859
5583.31 1757
5584.02 1781
5584.72 1744
5585.43 1788
5586.13 1864
5586.84 1815
5587.54 1725
5588.25 1758
5588.95 1800
5589.66 1787
5590.36 1761
5591.07 1845
5591.77 1704
5592.48 1826
5593.19 1843
5593.89 1845
5594.60 1745
5595.30 1780
5596.01 1861
5596.71 1790
5597.42 1799
5598.13 1853
5598.83 1823
5599.54 1711
5600.24 1669
5600.95 1784
5601.66 1751
5602.36 1642
5603.07 1671
5603.78 1754
5604.48 1732
5605.19 1623
5605.89 1588
5606.60 1562
5607.31 1665
5608.01 1624
5608.72 1697
5609.43 1668
5610.13 1564
5610.84 1593
5611.55 1642
5612.25 1772
5612.96 1695
5613.67 1751
5614.38 1751
5615.08 1657
5615.79 1690
5616.50 1684
5617.20 1629
5617.91 1537
5618.62 1570
5619.33 1633
5620.03 1618
5620.74 1656
5621.45 1709
5622.15 1693
5622.86 1559
5623.57 1647
5624.28 1701
5624.99 1587
5625.69 1578
5626.40 1700
5627.11 1631
5627.82 1655
5628.52 1639
5629.23 1674
5629.94 1691
5630.65 1682
5631.36 1684
5632.06 1660
5632.77 1792
5633.48 1811
5634.19 1759
5634.90 1722
5635.61 1916
5636.31 1980
5637.02 1816
5637.73 1867
5638.44 1898
5639.15 1810
5639.86 1791
5640.56 1799
5641.27 1838
5641.98 1817
5642.69 1859
5643.40 1860
5644.11 1877
5644.82 1882
5645.53 1890
5646.24 1980
5646.94 1903
5647.65 1837
5648.36 1898
5649.07 1994
5649.78 1777
5650.49 1881
5651.20 1719
5651.91 1702
5652.62 1784
5653.33 1772
5654.04 1769
5654.75 1877
5655.46 1790
5656.17 1809
5656.88 1818
5657.59 1795
5658.30 1883
5659.01 1934
5659.71 1962
5660.42 1996
5661.13 2083
5661.84 2120
5662.55 2193
5663.26 2146
5663.97 2064
5664.69 1979
5665.40 2034
5666.11 1998
5666.82 1826
5667.53 1744
5668.24 1797
5668.95 1752
5669.66 1969
5670.37 1922
5671.08 1833
5671.79 1820
5672.50 1927
5673.21 1849
5673.92 2010
5674.63 1872
5675.34 1962
5676.05 1958
5676.76 1786
5677.48 1860
5678.19 1989
5678.90 1852
5679.61 1840
5680.32 1741
5681.03 1782
5681.74 1774
5682.45 1804
5683.16 1849
5683.88 1810
5684.59 1817
5685.30 1838
5686.01 1758
5686.72 1869
5687.43 1862
5688.15 1849
5688.86 1791
5689.57 1755
5690.28 1849
5690.99 1805
5691.70 1665
5692.42 1795
5693.13 1712
5693.84 1861
5694.55 1924
5695.26 1915
5695.98 1836
5696.69 1735
5697.40 1756
5698.11 1794
5698.82 1742
5699.54 1691
5700.25 1777
5700.96 1809
5701.67 1735
5702.39 1658
5703.10 1769
5703.81 1827
5704.52 1887
5705.24 1845
5705.95 1870
5706.66 1828
5707.38 1891
5708.09 1946
5708.80 1873
5709.51 1776
5710.23 1767
5710.94 1866
5711.65 1851
5712.37 1810
5713.08 1830
5713.79 1946
5714.51 1744
5715.22 1737
5715.93 1755
5716.65 1788
5717.36 1684
5718.07 1725
5718.79 1793
5719.50 1760
5720.21 1878
5720.93 1884
5721.64 1728
5722.36 1731
5723.07 1858
5723.78 1879
5724.50 1840
5725.21 1834
5725.92 1771
5726.64 1709
5727.35 1777
5728.07 1755
5728.78 1857
5729.50 1912
5730.21 1826
5730.92 1913
5731.64 1936
5732.35 1866
5733.07 1989
5733.78 1906
5734.50 1891
5735.21 1851
5735.93 1973
5736.64 2001
5737.35 2084
5738.07 1992
5738.78 1971
5739.50 2142
5740.21 2202
5740.93 2301
5741.64 2648
5742.36 2650
5743.07 2774
5743.79 2927
5744.50 2986
5745.22 3070
5745.93 3115
5746.65 3012
5747.37 2821
5748.08 2770
5748.80 2655
5749.51 2401
5750.23 2403
5750.94 2165
5751.66 2305
5752.37 2217
5753.09 2271
5753.81 2270
5754.52 2252
5755.24 2188
5755.95 2261
5756.67 2324
5757.38 2277
5758.10 2218
5758.82 2318
5759.53 2294
5760.25 2255
5760.96 2223
5761.68 2267
5762.40 2421
5763.11 2608
5763.83 2576
5764.55 2786
5765.26 2772
5765.98 3044
5766.70 3069
5767.41 3320
5768.13 3499
5768.85 3552
5769.56 3501
5770.28 3568
5771.00 3394
5771.71 3296
5772.43 3204
5773.15 3333
5773.86 3592
5774.58 3954
5775.30 4091
5776.01 4788
5776.73 5151
5777.45 5072
5778.17 5086
5778.88 4955
5779.60 4636
5780.32 4442
5781.04 4060
5781.75 3622
5782.47 3559
5783.19 3474
5783.91 3484
5784.62 3246
5785.34 2963
5786.06 2925
5786.78 2954
5787.49 2842
5788.21 2686
5788.93 2622
5789.65 2704
5790.37 2910
5791.08 2876
5791.80 2695
5792.52 2648
5793.24 2640
5793.96 2710
5794.68 2885
5795.39 2751
5796.11 2724
5796.83 2733
5797.55 2599
5798.27 2598
5798.99 2618
5799.70 2696
5800.42 2750
5801.14 2842
5801.86 2885
5802.58 2795
5803.30 2918
5804.02 3306
5804.74 3550
5805.45 3575
5806.17 3826
5806.89 4237
5807.61 3797
5808.33 3691
5809.05 3568
5809.77 3398
5810.49 3084
5811.21 2894
5811.93 2875
5812.65 2613
5813.37 2600
5814.09 2588
5814.81 2465
5815.52 2428
5816.24 2608
5816.96 2649
5817.68 2751
5818.40 2801
5819.12 2785
5819.84 2682
5820.56 2641
5821.28 2720
5822.00 2782
5822.72 2849
5823.44 2663
5824.16 2610
5824.88 2522
5825.60 2422
5826.32 2508
5827.04 2636
5827.76 2477
5828.48 2526
5829.21 2518
5829.93 2431
5830.65 2258
5831.37 2227
5832.09 2132
5832.81 2255
5833.53 2359
5834.25 2082
5834.97 2040
5835.69 2071
5836.41 2057
5837.13 2057
5837.85 2065
5838.57 2138
5839.30 2058
5840.02 2005
5840.74 2023
5841.46 2063
5842.18 2068
5842.90 2041
5843.62 2014
5844.34 2055
5845.07 2016
5845.79 1921
5846.51 2009
5847.23 2025
5847.95 1880
5848.67 1954
5849.39 1968
5850.12 1965
5850.84 2030
5851.56 1997
5852.28 2071
5853.00 2070
5853.73 2012
5854.45 2000
5855.17 2081
5855.89 2060
5856.61 2140
5857.34 2054
5858.06 2108
5858.78 2057
5859.50 2107
5860.23 1911
5860.95 1950
5861.67 1886
5862.39 1956
5863.11 2056
5863.84 1935
5864.56 1839
5865.28 1858
5866.01 1829
5866.73 1882
5867.45 1951
5868.17 1934
5868.90 1920
5869.62 1810
5870.34 1726
5871.07 1735
5871.79 1749
5872.51 1771
5873.23 1724
5873.96 1754
5874.68 1798
5875.40 1763
5876.13 1819
5876.85 1827
5877.57 1863
5878.30 1811
5879.02 1977
5879.74 2008
5880.47 1963
5881.19 1927
5881.92 1805
5882.64 1945
5883.36 1951
5884.09 1960
5884.81 1883
5885.53 1918
5886.26 1964
5886.98 1840
5887.71 1889
5888.43 2000
5889.15 2012
5889.88 1908
5890.60 1786
5891.33 1951
5892.05 1936
5892.78 1932
5893.50 1860
5894.23 1925
5894.95 1886
5895.67 1872
5896.40 1902
5897.12 1811
5897.85 1774
5898.57 1773
5899.30 1818
5900.02 1879
5900.75 1969
5901.47 1893
5902.20 1797
5902.92 1893
5903.65 1852
5904.37 1865
5905.10 1870
5905.82 1958
5906.55 1946
5907.27 1941
5908.00 1983
5908.72 1980
5909.45 1994
5910.17 1940
5910.90 1905
5911.62 1977
5912.35 1967
5913.08 1956
5913.80 1883
5914.53 1907
5915.25 2063
5915.98 1970
5916.70 2024
5917.43 2057
5918.16 2005
5918.88 1954
5919.61 2010
5920.33 2125
5921.06 2050
5921.79 2028
5922.51 2105
5923.24 2127
5923.97 2087
5924.69 1999
5925.42 2104
5926.14 2092
5926.87 2101
5927.60 2167
5928.32 2158
5929.05 2069
5929.78 2268
5930.50 2323
5931.23 2237
5931.96 2053
5932.68 2179
5933.41 2270
5934.14 2299
5934.86 2171
5935.59 2384
5936.32 2321
5937.05 2361
5937.77 2406
5938.50 2418
5939.23 2564
5939.95 2695
5940.68 2612
5941.41 2902
5942.14 2857
5942.86 2699
5943.59 2683
5944.32 2807
5945.05 2845
5945.77 2752
5946.50 2751
5947.23 2733
5947.96 2692
5948.68 2807
5949.41 2784
5950.14 2893
5950.87 3009
5951.60 2808
5952.32 2826
5953.05 2929
5953.78 3127
5954.51 3233
5955.24 3324
5955.96 3327
5956.69 3448
5957.42 3423
5958.15 3541
5958.88 3477
5959.61 3364
5960.33 3282
5961.06 3444
5961.79 3580
5962.52 3362
5963.25 3370
5963.98 3347
5964.71 3505
5965.44 3589
5966.16 3591
5966.89 3600
5967.62 3865
5968.35 4130
5969.08 4434
5969.81 4714
5970.54 5144
5971.27 5085
5972.00 5002
5972.73 4911
5973.46 4877
5974.18 4575
5974.91 4486
5975.64 4084
5976.37 4095
5977.10 4033
5977.83 3906
5978.56 3882
5979.29 3701
5980.02 3892
5980.75 3960
5981.48 4072
5982.21 4329
5982.94 4226
5983.67 4215
5984.40 4524
5985.13 4396
5985.86 4579
5986.59 4620
5987.32 4556
5988.05 4776
5988.78 4721
5989.51 4736
5990.24 4523
5990.97 4609
5991.70 4641
5992.43 4584
5993.16 4651
5993.89 4635
5994.62 4419
5995.35 4594
5996.09 4699
5996.82 4532
5997.55 4502
5998.28 4624
5999.01 4632
5999.74 4712
6000.47 4825
6001.20 4865
6001.93 5019
6002.66 4914
6003.39 4678
6004.13 4796
6004.86 4592
6005.59 4822
6006.32 4635
6007.05 4639
6007.78 4540
6008.51 4565
6009.25 4489
6009.98 4645
6010.71 4939
6011.44 5033
6012.17 5513
6012.90 6187
6013.64 7014
6014.37 7875
6015.10 8995
6015.83 10147
6016.56 10942
6017.29 11864
6018.03 12115
6018.76 12181
6019.49 11716
6020.22 10856
6020.96 9901
6021.69 9100
6022.42 8181
6023.15 6818
6023.88 5975
6024.62 5388
6025.35 4738
6026.08 4504
6026.81 4278
6027.55 4278
6028.28 3902
6029.01 3740
6029.75 3862
6030.48 3695
6031.21 3441
6031.94 3473
6032.68 3458
6033.41 3581
6034.14 3384
6034.88 3322
6035.61 3314
6036.34 3198
6037.07 3117
6037.81 3193
6038.54 3188
6039.27 3068
6040.01 3106
6040.74 3105
6041.47 3310
6042.21 3320
6042.94 3284
6043.68 3393
6044.41 3232
6045.14 3428
6045.88 3449
6046.61 3440
6047.34 3489
6048.08 3678
6048.81 3569
6049.55 3694
6050.28 3886
6051.01 4001
6051.75 3885
6052.48 3897
6053.22 4038
6053.95 3935
6054.68 4263
6055.42 4509
6056.15 4645
6056.89 4537
6057.62 4750
6058.36 4582
6059.09 4632
6059.83 4396
6060.56 4228
6061.29 3999
6062.03 3783
6062.76 3478
6063.50 3822
6064.23 3652
6064.97 3670
6065.70 3640
6066.44 3539
6067.17 3528
6067.91 3394
6068.64 3319
6069.38 3309
6070.11 3233
6070.85 3268
6071.58 3389
6072.32 3491
6073.06 3390
6073.79 3279
6074.53 3266
6075.26 3292
6076.00 3372
6076.73 3061
6077.47 2928
6078.20 3045
6078.94 3066
6079.68 3106
6080.41 3140
6081.15 2913
6081.88 2928
6082.62 3132
6083.35 3114
6084.09 3083
6084.83 2947
6085.56 2885
6086.30 2799
6087.04 2878
6087.77 2841
6088.51 2868
6089.24 2838
6089.98 2727
6090.72 2603
6091.45 2639
6092.19 2767
6092.93 2764
6093.66 2799
6094.40 2801
6095.14 2942
6095.87 2743
6096.61 2769
6097.35 2851
6098.08 2752
6098.82 2724
6099.56 2719
6100.29 2750
6101.03 2592
6101.77 2532
6102.51 2646
6103.24 2700
6103.98 2619
6104.72 2602
6105.46 2529
6106.19 2664
6106.93 2614
6107.67 2625
6108.41 2601
6109.14 2632
6109.88 2555
6110.62 2586
6111.36 2702
6112.09 2626
6112.83 2642
6113.57 2697
6114.31 2679
6115.04 2715
6115.78 2805
6116.52 2810
6117.26 2711
6118.00 2702
6118.73 2728
6119.47 2869
6120.21 2881
6120.95 2702
6121.69 2860
6122.43 2906
6123.16 2893
6123.90 2881
6124.64 2897
6125.38 2940
6126.12 2965
6126.86 3038
6127.60 3108
6128.33 3072
6129.07 2917
6129.81 2895
6130.55 2931
6131.29 2938
6132.03 2904
6132.77 2789
6133.51 2937
6134.25 2950
6134.98 2749
6135.72 2819
6136.46 2995
6137.20 3119
6137.94 3057
6138.68 3017
6139.42 3160
6140.16 3139
6140.90 3053
6141.64 3061
6142.38 3117
6143.12 3257
6143.86 3119
6144.60 3176
6145.34 3192
6146.08 3064
6146.82 3053
6147.56 3067
6148.30 3027
6149.04 2927
6149.78 2902
6150.52 3034
6151.26 3007
6152.00 3020
6152.74 3007
6153.48 3070
6154.22 3225
6154.96 3121
6155.70 3005
6156.44 3066
6157.18 3198
6157.92 3099
6158.66 3236
6159.40 3241
6160.14 3280
6160.88 3118
6161.62 3266
6162.36 3465
6163.10 3443
6163.85 3307
6164.59 3509
6165.33 3499
6166.07 3553
6166.81 3848
6167.55 3898
6168.29 4098
6169.03 4154
6169.77 4302
6170.51 4526
6171.26 4787
6172.00 4858
6172.74 4872
6173.48 4784
6174.22 4820
6174.96 5020
6175.70 4873
6176.45 4822
6177.19 4685
6177.93 4479
6178.67 4501
6179.41 4602
6180.16 4667
6180.90 4483
6181.64 4403
6182.38 4475
6183.12 4443
6183.87 4538
6184.61 4490
6185.35 4493
6186.09 4436
6186.83 4485
6187.58 4473
6188.32 4452
6189.06 4356
6189.80 4302
6190.55 4383
6191.29 4639
6192.03 4864
6192.77 4717
6193.52 4859
6194.26 4908
6195.00 5074
6195.74 4978
6196.49 5236
6197.23 5335
6197.97 5590
6198.72 5667
6199.46 5675
6200.20 5686
6200.94 5722
6201.69 5651
6202.43 5478
6203.17 5518
6203.92 5577
6204.66 5483
6205.40 5547
6206.15 5821
6206.89 6130
6207.63 6905
6208.38 7650
6209.12 9212
6209.87 11079
6210.61 13696
6211.35 17004
6212.10 19619
6212.84 21327
6213.58 23236
6214.33 24217
6215.07 23080
6215.82 21636
6216.56 19768
6217.30 17089
6218.05 14229
6218.79 12093
6219.54 10235
6220.28 8214
6221.02 7053
6221.77 6173
6222.51 5616
6223.26 5176
6224.00 4811
6224.75 4749
6225.49 4653
6226.24 4541
6226.98 4329
6227.73 4339
6228.47 4306
6229.21 4252
6229.96 4121
6230.70 3904
6231.45 3730
6232.19 3398
6232.94 3234
6233.68 3256
6234.43 3164
6235.17 3077
6235.92 3074
6236.67 2968
6237.41 2941
6238.16 2957
6238.90 3108
6239.65 3137
6240.39 3234
6241.14 3246
6241.88 3262
6242.63 3345
6243.37 3288
6244.12 3182
6244.87 3109
6245.61 3235
6246.36 3338
6247.10 3411
6247.85 3453
6248.59 3542
6249.34 3581
6250.09 3668
6250.83 3872
6251.58 3912
6252.33 4057
6253.07 3968
6253.82 3930
6254.56 3911
6255.31 3818
6256.06 3888
6256.80 3689
6257.55 3645
6258.30 3494
6259.04 3487
6259.79 3488
6260.54 3506
6261.28 3413
6262.03 3519
6262.78 3449
6263.52 3500
6264.27 3446
6265.02 3640
6265.76 3813
6266.51 3849
6267.26 3835
6268.01 3838
6268.75 3745
6269.50 3631
6270.25 3531
6270.99 3427
6271.74 3486
6272.49 3305
6273.24 3205
6273.98 3136
6274.73 3204
6275.48 3283
6276.23 3293
6276.97 3268
6277.72 3334
6278.47 3370
6279.22 3311
6279.96 3272
6280.71 3235
6281.46 3222
6282.21 3185
6282.96 3129
6283.70 3051
6284.45 3118
6285.20 3011
6285.95 3067
6286.70 3123
6287.45 2926
6288.19 2904
6288.94 2936
6289.69 2986
6290.44 2971
6291.19 2921
6291.94 2991
6292.68 3109
6293.43 3053
6294.18 3082
6294.93 3104
6295.68 3189
6296.43 3157
6297.18 2980
6297.93 2894
6298.67 2844
6299.42 2731
6300.17 2665
6300.92 2681
6301.67 2667
6302.42 2543
6303.17 2666
6303.92 2602
6304.67 2584
6305.42 2697
6306.17 2670
6306.92 2792
6307.67 2673
6308.41 2720
6309.16 2712
6309.91 2529
6310.66 2529
6311.41 2667
6312.16 2647
6312.91 2514
6313.66 2629
6314.41 2570
6315.16 2554
6315.91 2549
6316.66 2564
6317.41 2689
6318.16 2686
6318.91 2773
6319.66 2528
6320.41 2449
6321.16 2667
6321.91 2628
6322.66 2529
6323.41 2425
6324.16 2484
6324.92 2519
6325.67 2495
6326.42 2449
6327.17 2486
6327.92 2324
6328.67 2283
6329.42 2389
6330.17 2389
6330.92 2272
6331.67 2262
6332.42 2315
6333.17 2257
6333.92 2293
6334.68 2319
6335.43 2324
6336.18 2242
6336.93 2276
6337.68 2402
6338.43 2490
6339.18 2217
6339.93 2386
6340.69 2306
6341.44 2399
6342.19 2473
6342.94 2323
6343.69 2372
6344.44 2439
6345.20 2482
6345.95 2449
6346.70 2504
6347.45 2542
6348.20 2577
6348.95 2412
6349.71 2445
6350.46 2520
6351.21 2542
6351.96 2530
6352.71 2598
6353.47 2742
6354.22 2882
6354.97 2930
6355.72 2903
6356.48 2905
6357.23 2877
6357.98 3038
6358.73 3005
6359.49 2823
6360.24 2945
6360.99 2822
6361.74 2636
6362.50 2779
6363.25 2722
6364.00 2562
6364.76 2461
6365.51 2441
6366.26 2395
6367.01 2347
6367.77 2356
6368.52 2293
6369.27 2356
6370.03 2306
6370.78 2299
6371.53 2381
6372.29 2499
6373.04 2473
6373.79 2524
6374.55 2380
6375.30 2316
6376.05 2312
6376.81 2450
6377.56 2387
6378.31 2359
6379.07 2373
6379.82 2477
6380.58 2410
6381.33 2396
6382.08 2374
6382.84 2371
6383.59 2427
6384.35 2429
6385.10 2505
6385.85 2492
6386.61 2497
6387.36 2414
6388.12 2341
6388.87 2445
6389.62 2371
6390.38 2352
6391.13 2189
6391.89 2179
6392.64 2168
6393.40 2124
6394.15 2196
6394.91 2136
6395.66 2187
6396.42 2187
6397.17 2157
6397.93 2273
6398.68 2169
6399.44 2256
6400.19 2335
6400.95 2243
6401.70 2140
6402.46 2147
6403.21 2112
6403.97 2079
6404.72 2012
6405.48 2026
6406.23 2008
6406.99 2065
6407.74 2113
6408.50 2174
6409.25 2072
6410.01 2126
6410.76 2232
6411.52 2254
6412.28 2165
6413.03 2211
6413.79 2239
6414.54 2273
6415.30 2204
6416.05 2251
6416.81 2212
6417.57 2196
6418.32 2258
6419.08 2188
6419.83 2138
6420.59 2163
6421.35 2170
6422.10 2242
6422.86 2241
6423.62 2253
6424.37 2189
6425.13 2118
6425.89 2162
6426.64 2230
6427.40 2216
6428.15 2230
6428.91 2282
6429.67 2380
6430.42 2325
6431.18 2176
6431.94 2247
6432.70 2264
6433.45 2224
6434.21 2237
6434.97 2354
6435.72 2249
6436.48 2170
6437.24 2183
6437.99 2329
6438.75 2215
6439.51 2181
6440.27 2182
6441.02 2312
6441.78 2343
6442.54 2299
6443.30 2364
6444.05 2330
6444.81 2217
6445.57 2188
6446.33 2383
6447.08 2310
6447.84 2321
6448.60 2349
6449.36 2298
6450.12 2419
6450.87 2461
6451.63 2354
6452.39 2288
6453.15 2354
6453.91 2327
6454.66 2357
6455.42 2375
6456.18 2496
6456.94 2565
6457.70 2519
6458.46 2538
6459.21 2573
6459.97 2537
6460.73 2505
6461.49 2474
6462.25 2555
6463.01 2631
6463.77 2636
6464.52 2464
6465.28 2594
6466.04 2730
6466.80 2668
6467.56 2623
6468.32 2573
6469.08 2701
6469.84 2692
6470.60 2635
6471.36 2761
6472.11 2756
6472.87 2834
6473.63 2770
6474.39 2887
6475.15 2818
6475.91 2951
6476.67 2938
6477.43 3043
6478.19 3022
6478.95 2985
6479.71 3047
6480.47 3008
6481.23 3074
6481.99 3036
6482.75 3058
6483.51 3214
6484.27 3058
6485.03 3057
6485.79 3194
6486.55 3215
6487.31 3292
6488.07 3358
6488.83 3528
6489.59 3494
6490.35 3527
6491.11 3680
6491.87 3719
6492.63 3530
6493.39 3594
6494.15 3754
6494.91 3731
6495.67 3830
6496.43 3847
6497.19 4168
6497.95 4320
6498.71 4486
6499.48 4433
6500.24 4384
6501.00 4381
6501.76 4439
6502.52 4473
6503.28 4594
6504.04 4451
6504.80 4243
6505.56 4216
6506.32 4369
6507.09 4301
6507.85 4292
6508.61 4319
6509.37 4378
6510.13 4713
6510.89 4788
6511.65 4733
6512.42 4834
6513.18 4864
6513.94 5298
6514.70 5428
6515.46 5422
6516.22 5488
6516.99 5719
6517.75 5805
6518.51 5681
6519.27 5655
6520.03 5474
6520.80 5451
6521.56 5498
6522.32 5726
6523.08 5855
6523.84 5590
6524.61 6229
6525.37 6008
6526.13 6069
6526.89 6299
6527.66 6916
6528.42 7333
6529.18 8076
6529.94 8230
6530.71 8954
6531.47 9222
6532.23 9783
6533.00 9856
6533.76 9933
6534.52 9479
6535.28 9531
6536.05 9675
6536.81 9946
6537.57 10902
6538.34 12617
6539.10 14898
6539.86 16341
6540.63 17696
6541.39 18347
6542.15 17843
6542.92 17024
6543.68 15577
6544.44 13246
6545.21 11736
6545.97 9897
6546.73 8511
6547.50 7370
6548.26 6479
6549.02 5787
6549.79 5257
6550.55 4944
6551.31 4880
6552.08 4858
6552.84 4662
6553.61 4710
6554.37 4538
6555.13 4665
6555.90 4802
6556.66 4450
6557.43 4572
6558.19 4449
6558.96 4309
6559.72 4396
6560.48 4411
6561.25 4416
6562.01 4260
6562.78 4317
6563.54 4420
6564.31 4461
6565.07 4548
6565.84 4718
6566.60 4886
6567.37 5179
6568.13 5192
6568.90 5208
6569.66 5317
6570.43 5307
6571.19 5224
6571.96 5147
6572.72 5088
6573.49 4995
6574.25 5235
6575.02 5327
6575.78 5310
6576.55 5654
6577.31 5957
6578.08 6403
6578.84 6600
6579.61 6933
6580.37 7505
6581.14 7694
6581.91 7538
6582.67 7220
6583.44 7171
6584.20 7101
6584.97 6463
6585.73 6173
6586.50 5921
6587.27 5616
6588.03 5561
6588.80 5548
6589.56 5424
6590.33 5574
6591.10 5521
6591.86 5480
6592.63 5605
6593.39 5622
6594.16 6014
6594.93 6575
6595.69 6839
6596.46 7607
6597.23 8294
6597.99 8685
6598.76 9184
6599.53 9448
6600.29 9099
6601.06 8780
6601.83 8214
6602.59 7571
6603.36 7085
6604.13 6523
6604.89 6040
6605.66 5765
6606.43 5317
6607.20 5033
6607.96 4889
6608.73 5002
6609.50 4806
6610.26 4799
6611.03 4865
6611.80 4816
6612.57 4957
6613.33 5117
6614.10 5419
6614.87 5315
6615.64 5306
6616.40 5180
6617.17 4903
6617.94 4877
6618.71 4743
6619.48 4483
6620.24 4399
6621.01 4308
6621.78 4255
6622.55 4177
6623.32 4243
6624.08 4323
6624.85 4295
6625.62 4339
6626.39 4187
6627.16 4275
6627.92 4180
6628.69 4101
6629.46 4082
6630.23 3990
6631.00 3915
6631.77 3947
6632.54 3926
6633.30 4034
6634.07 4338
6634.84 4517
6635.61 4740
6636.38 5088
6637.15 5425
6637.92 5783
6638.69 6111
6639.45 6248
6640.22 6346
6640.99 6317
6641.76 5819
6642.53 5648
6643.30 5317
6644.07 4885
6644.84 4659
6645.61 4369
6646.38 3928
6647.15 4054
6647.92 3876
6648.69 3743
6649.46 3550
6650.22 3703
6650.99 3615
6651.76 3576
6652.53 3665
6653.30 3772
6654.07 3716
6654.84 3584
6655.61 3774
6656.38 3888
6657.15 3924
6657.92 3857
6658.69 3845
6659.46 3816
6660.23 3779
6661.00 3716
6661.77 3738
6662.54 3786
6663.31 3563
6664.09 3453
6664.86 3554
6665.63 3548
6666.40 3412
6667.17 3446
6667.94 3380
6668.71 3277
6669.48 3367
6670.25 3427
6671.02 3412
6671.79 3531
6672.56 3473
6673.33 3436
6674.10 3390
6674.88 3537
6675.65 3419
6676.42 3620
6677.19 3631
6677.96 3652
6678.73 3484
6679.50 3498
6680.27 3578
6681.05 3438
6681.82 3189
6682.59 3249
6683.36 3394
6684.13 3539
6684.90 3507
6685.67 3551
6686.45 3531
6687.22 3700
6687.99 3973
6688.76 4186
6689.53 4457
6690.31 4373
6691.08 4436
6691.85 4319
6692.62 4238
6693.39 4123
6694.17 3749
6694.94 3649
6695.71 3378
6696.48 3269
6697.25 3243
6698.03 3247
6698.80 3032
6699.57 3018
6700.34 3057
6701.12 3099
6701.89 3164
6702.66 3117
6703.43 2982
6704.21 3016
6704.98 3128
6705.75 3121
6706.53 3044
6707.30 3013
6708.07 3083
6708.84 3065
6709.62 3213
6710.39 3099
6711.16 2994
6711.94 2956
6712.71 3113
6713.48 2985
6714.26 2860
6715.03 2852
6715.80 2738
6716.58 2809
6717.35 2807
6718.12 2775
6718.90 2749
6719.67 2881
6720.45 3002
6721.22 2866
6721.99 2901
6722.77 2840
6723.54 2687
6724.31 2759
6725.09 2757
6725.86 2808
6726.64 2839
6727.41 2804
6728.18 2769
6728.96 2729
6729.73 2806
6730.51 2831
6731.28 2795
6732.06 2825
6732.83 2744
6733.60 2833
6734.38 2716
6735.15 2705
6735.93 2680
6736.70 2722
6737.48 2802
6738.25 2763
6739.03 2856
6739.80 2984
6740.58 2881
6741.35 2858
6742.13 2887
6742.90 2899
6743.68 2859
6744.45 2908
6745.23 2750
6746.00 2716
6746.78 2763
6747.55 2759
6748.33 2674
6749.10 2738
6749.88 2779
6750.65 2870
6751.43 2860
6752.20 2837
6752.98 3128
6753.75 3268
6754.53 3283
6755.31 3414
6756.08 3525
6756.86 3707
6757.63 3755
6758.41 3882
6759.19 3819
6759.96 3440
6760.74 3395
6761.51 3134
6762.29 2916
6763.07 2738
6763.84 2710
6764.62 2822
6765.39 2663
6766.17 2683
6766.95 2685
6767.72 2594
6768.50 2674
6769.28 2672
6770.05 2705
6770.83 2666
6771.61 2734
6772.38 2828
6773.16 2651
6773.94 2706
6774.71 2707
6775.49 2576
6776.27 2603
6777.04 2567
6777.82 2599
6778.60 2615
6779.37 2473
6780.15 2490
6780.93 2551
6781.71 2468
6782.48 2663
6783.26 2468
6784.04 2465
6784.81 2580
6785.59 2445
6786.37 2510
6787.15 2445
6787.92 2325
6788.70 2319
6789.48 2356
6790.26 2287
6791.04 2205
6791.81 2174
6792.59 2238
6793.37 2264
6794.15 2166
6794.92 2132
6795.70 2134
6796.48 2136
6797.26 2119
6798.04 2147
6798.81 2181
6799.59 2293
6800.37 2204
6801.15 2247
6801.93 2193
6802.71 2099
6803.48 2194
6804.26 2306
6805.04 2394
6805.82 2522
6806.60 2420
6807.38 2508
6808.16 2513
6808.94 2473
6809.71 2460
6810.49 2351
6811.27 2373
6812.05 2357
6812.83 2263
6813.61 2194
6814.39 2107
6815.17 2198
6815.95 2248
6816.73 2331
6817.50 2313
6818.28 2236
6819.06 2340
6819.84 2290
6820.62 2342
6821.40 2387
6822.18 2360
6822.96 2325
6823.74 2399
6824.52 2357
6825.30 2293
6826.08 2337
6826.86 2258
6827.64 2285
6828.42 2280
6829.20 2288
6829.98 2197
6830.76 2227
6831.54 2245
6832.32 2310
6833.10 2150
6833.88 2136
6834.66 2268
6835.44 2238
6836.22 2162
6837.00 2164
6837.78 2175
6838.56 2227
6839.34 2179
6840.12 2170
6840.90 2192
6841.68 2063
6842.46 2092
6843.24 2155
6844.03 2147
6844.81 2112
6845.59 2139
6846.37 2031
6847.15 2109
6847.93 2098
6848.71 2244
6849.49 2211
6850.27 2313
6851.05 2368
6851.84 2430
6852.62 2497
6853.40 2846
6854.18 3064
6854.96 3436
6855.74 3404
6856.52 3449
6857.30 3215
6858.09 3149
6858.87 2999
6859.65 2830
6860.43 2720
6861.21 2621
6861.99 2476
6862.78 2447
6863.56 2424
6864.34 2391
6865.12 2446
6865.90 2340
6866.69 2371
6867.47 2344
6868.25 2329
6869.03 2430
6869.82 2378
6870.60 2418
6871.38 2536
6872.16 2431
6872.94 2465
6873.73 2545
6874.51 2466
6875.29 2518
6876.07 2425
6876.86 2429
6877.64 2510
6878.42 2569
6879.21 2660
6879.99 2610
6880.77 2540
6881.55 2487
6882.34 2537
6883.12 2662
6883.90 2699
6884.69 2790
6885.47 2894
6886.25 2856
6887.04 3086
6887.82 3145
6888.60 3313
6889.39 3712
6890.17 4143
6890.95 4438
6891.74 4868
6892.52 5178
6893.30 5144
6894.09 4957
6894.87 4506
6895.65 4128
6896.44 3648
6897.22 3467
6898.01 3366
6898.79 3197
6899.57 3091
6900.36 2967
6901.14 3042
6901.93 3027
6902.71 2931
6903.49 2974
6904.28 3065
6905.06 3132
6905.85 3050
6906.63 3038
6907.42 3071
6908.20 3137
6908.98 3168
6909.77 3076
6910.55 2929
6911.34 2911
6912.12 2852
6912.91 2827
6913.69 2798
6914.48 2781
6915.26 2549
6916.05 2633
6916.83 2671
6917.62 2739
6918.40 2893
6919.19 2859
6919.97 2818
6920.76 2848
6921.54 2939
6922.33 2917
6923.11 2843
6923.90 2905
6924.68 2923
6925.47 2782
6926.25 2829
6927.04 2846
6927.82 2752
6928.61 2780
6929.40 2994
6930.18 2899
6930.97 2978
6931.75 2967
6932.54 3014
6933.32 3145
6934.11 3044
6934.90 3083
6935.68 2907
6936.47 2946
6937.25 3114
6938.04 3084
6938.83 3140
6939.61 2987
6940.40 3036
6941.19 3066
6941.97 3077
6942.76 3053
6943.54 3333
6944.33 3537
6945.12 3681
6945.90 3588
6946.69 3648
6947.48 3770
6948.26 3808
6949.05 3873
6949.84 3841
6950.62 4194
6951.41 4398
6952.20 4280
6952.99 4530
6953.77 4408
6954.56 4351
6955.35 4354
6956.13 4350
6956.92 4195
6957.71 3987
6958.50 3920
6959.28 4164
6960.07 4285
6960.86 4194
6961.64 4305
6962.43 4666
6963.22 4670
6964.01 4483
6964.80 4402
6965.58 4468
6966.37 4404
6967.16 4418
6967.95 4413
6968.73 4468
6969.52 4457
6970.31 4649
6971.10 4498
6971.89 4771
6972.67 4747
6973.46 4956
6974.25 4989
6975.04 5265
6975.83 5033
6976.62 5175
6977.40 5156
6978.19 5044
6978.98 5325
6979.77 5433
6980.56 5259
6981.35 5278
6982.13 5524
6982.92 5738
6983.71 5954
6984.50 6443
6985.29 6839
6986.08 7370
6986.87 8467
6987.66 9911
6988.45 11618
6989.23 12876
6990.02 14171
6990.81 14782
6991.60 14857
6992.39 13965
6993.18 12809
6993.97 11661
6994.76 10360
6995.55 8789
6996.34 7874
6997.13 7293
6997.92 6644
6998.71 6412
6999.50 6585
7000.29 7002
7001.07 7996
7001.86 8948
7002.65 10116
7003.44 11299
7004.23 12395
7005.02 12473
7005.81 12532
7006.60 12122
7007.39 10773
7008.18 9630
7008.97 8175
7009.76 7080
7010.55 6108
7011.34 5374
7012.14 5035
7012.93 4587
7013.72 4186
7014.51 4099
7015.30 3945
7016.09 4138
7016.88 4106
7017.67 4210
7018.46 4094
7019.25 4180
7020.04 4219
7020.83 4022
7021.62 3944
7022.41 3811
7023.20 3628
7024.00 3638
7024.79 3545
7025.58 3455
7026.37 3628
7027.16 3590
7027.95 3743
7028.74 3700
7029.53 3848
7030.32 3944
7031.12 3900
7031.91 4123
7032.70 4080
7033.49 4064
7034.28 3990
7035.07 3913
7035.87 3961
7036.66 3863
7037.45 3735
7038.24 3873
7039.03 3927
7039.82 3915
7040.62 4032
7041.41 4080
7042.20 4024
7042.99 4103
7043.78 4019
7044.58 3954
7045.37 3985
7046.16 4158
7046.95 4147
7047.75 4115
7048.54 4152
7049.33 4026
7050.12 3953
7050.92 4106
7051.71 4353
7052.50 4765
7053.29 5035
7054.09 5317
7054.88 5615
7055.67 5611
7056.46 5420
7057.26 4838
7058.05 4560
7058.84 4356
7059.64 4141
7060.43 3949
7061.22 3733
7062.02 3713
7062.81 3554
7063.60 3762
7064.39 3715
7065.19 3702
7065.98 3669
7066.77 3669
7067.57 3745
7068.36 3648
7069.16 3566
7069.95 3611
7070.74 3626
7071.54 3561
7072.33 3629
7073.12 3486
7073.92 3323
7074.71 3389
7075.51 3426
7076.30 3288
7077.09 3258
7077.89 3099
7078.68 3235
7079.48 3242
7080.27 3157
7081.06 3047
7081.86 3061
7082.65 2941
7083.45 2882
7084.24 2710
7085.04 2794
7085.83 2839
7086.62 2821
7087.42 2743
7088.21 2634
7089.01 2595
7089.80 2699
7090.60 2715
7091.39 2552
7092.19 2503
7092.98 2646
7093.78 2751
7094.57 2749
7095.37 2668
7096.16 2747
7096.96 2819
7097.75 2750
7098.55 2695
7099.34 2670
7100.14 2543
7100.93 2575
7101.73 2401
7102.52 2363
7103.32 2471
7104.11 2415
7104.91 2387
7105.71 2417
7106.50 2365
7107.30 2426
7108.09 2412
7108.89 2321
7109.68 2260
7110.48 2174
7111.28 2146
7112.07 2189
7112.87 2170
7113.66 2188
7114.46 2083
7115.26 2110
7116.05 2095
7116.85 2070
7117.65 2213
7118.44 2127
7119.24 2080
7120.03 2064
7120.83 2105
7121.63 2213
7122.42 2182
7123.22 2104
7124.02 2092
7124.81 2159
7125.61 2246
7126.41 2212
7127.20 2081
7128.00 1995
7128.80 2081
7129.59 2026
7130.39 1984
7131.19 2061
7131.99 2114
7132.78 2089
7133.58 2178
7134.38 2173
7135.17 2036
7135.97 2076
7136.77 2184
7137.57 2092
7138.36 2057
7139.16 2061
7139.96 1964
7140.76 2067
7141.55 2144
7142.35 2038
7143.15 1941
7143.95 1893
7144.74 1927
7145.54 1936
7146.34 2035
7147.14 1954
7147.94 1984
7148.73 2043
7149.53 2042
7150.33 2091
7151.13 2016
7151.93 1983
7152.72 2049
7153.52 2067
7154.32 1998
7155.12 1937
7155.92 1931
7156.72 1952
7157.51 1927
7158.31 2013
7159.11 1922
7159.91 1900
7160.71 1811
7161.51 1861
7162.31 1966
7163.11 1903
7163.90 1883
7164.70 1759
7165.50 1739
7166.30 1732
7167.10 1865
7167.90 1845
7168.70 1819
7169.50 1869
7170.30 1910
7171.10 1997
7171.90 2048
7172.69 1983
7173.49 1952
7174.29 1999
7175.09 1878
7175.89 1955
7176.69 1885
7177.49 1952
7178.29 1794
7179.09 1802
7179.89 1770
7180.69 1760
7181.49 1745
7182.29 1852
7183.09 1767
7183.89 1793
7184.69 1833
7185.49 1875
7186.29 1991
7187.09 2041
7187.89 2153
7188.69 2166
7189.49 2046
7190.29 2018
7191.09 1974
7191.89 1866
7192.69 1958
7193.49 1810
7194.29 1594
7195.09 1608
7195.89 1614
7196.70 1653
7197.50 1575
7198.30 1611
7199.10 1596
7199.90 1597
7200.70 1613
7201.50 1593
7202.30 1560
7203.10 1578
7203.90 1654
7204.70 1618
7205.51 1527
7206.31 1702
7207.11 1598
7207.91 1453
7208.71 1536
7209.51 1545
7210.31 1539
7211.12 1542
7211.92 1435
7212.72 1510
7213.52 1583
7214.32 1555
7215.12 1618
7215.92 1633
7216.73 1586
7217.53 1570
7218.33 1527
7219.13 1592
7219.93 1523
7220.74 1511
7221.54 1540
7222.34 1466
7223.14 1552
7223.94 1554
7224.75 1562
7225.55 1585
7226.35 1613
7227.15 1619
7227.96 1636
7228.76 1686
7229.56 1642
7230.36 1564
7231.17 1534
7231.97 1574
7232.77 1582
7233.57 1596
7234.38 1445
7235.18 1605
7235.98 1513
7236.79 1548
7237.59 1578
7238.39 1610
7239.19 1486
7240.00 1568
7240.80 1463
7241.60 1534
7242.41 1545
7243.21 1535
7244.01 1539
7244.82 1626
7245.62 1528
7246.42 1535
7247.23 1662
7248.03 1658
7248.83 1571
7249.64 1621
7250.44 1540
7251.25 1556
7252.05 1516
7252.85 1557
7253.66 1580
7254.46 1560
7255.27 1638
7256.07 1549
7256.87 1592
7257.68 1697
7258.48 1637
7259.29 1694
7260.09 1632
7260.89 1630
7261.70 1687
7262.50 1704
7263.31 1697
7264.11 1828
7264.92 1886
7265.72 1816
7266.53 1856
7267.33 1818
7268.13 1824
7268.94 1697
7269.74 1635
7270.55 1731
7271.35 1728
7272.16 1692
7272.96 1709
7273.77 1729
7274.57 1756
7275.38 1697
7276.18 1676
7276.99 1762
7277.79 1765
7278.60 1869
7279.40 1779
7280.21 1767
7281.01 1629
7281.82 1773
7282.63 1879
7283.43 1917
7284.24 1900
7285.04 1969
7285.85 2211
7286.65 2672
7287.46 2814
7288.27 2979
7289.07 3248
7289.88 3439
7290.68 3472
7291.49 3161
7292.29 2910
7293.10 2688
7293.91 2497
7294.71 2277
7295.52 1992
7296.33 1970
7297.13 1990
7297.94 1852
7298.74 1773
7299.55 1793
7300.36 1653
7301.16 1717
7301.97 1761
7302.78 1746
7303.58 1643
7304.39 1809
7305.20 1775
7306.00 1665
7306.81 1665
7307.62 1848
7308.42 1733
7309.23 1643
7310.04 1600
7310.84 1544
7311.65 1686
7312.46 1694
7313.27 1657
7314.07 1733
7314.88 1828
7315.69 1868
7316.50 1916
7317.30 1825
7318.11 1824
7318.92 1837
7319.72 1965
7320.53 2021
7321.34 2171
7322.15 2288
7322.96 2381
7323.76 2381
7324.57 2464
7325.38 2304
7326.19 2129
7326.99 2164
7327.80 2091
7328.61 1983
7329.42 1920
7330.23 1851
7331.03 1811
7331.84 1781
7332.65 1764
7333.46 1797
7334.27 1866
7335.08 1924
7335.88 1915
7336.69 1913
7337.50 1982
7338.31 1995
7339.12 2062
7339.93 2097
7340.74 1951
7341.54 1871
7342.35 1924
7343.16 1830
7343.97 1894
7344.78 1847
7345.59 1863
7346.40 1800
7347.21 1845
7348.02 1820
7348.82 1730
7349.63 1725
7350.44 1723
7351.25 1784
7352.06 1723
7352.87 1654
7353.68 1696
7354.49 1633
7355.30 1724
7356.11 1796
7356.92 1742
7357.73 1637
7358.54 1741
7359.35 1658
7360.16 1730
7360.97 1777
7361.78 1702
7362.59 1761
7363.40 1746
7364.21 1716
7365.02 1700
7365.83 1616
7366.64 1714
7367.45 1691
7368.26 1686
7369.07 1702
7369.88 1713
7370.69 1764
7371.50 1708
7372.31 1800
7373.12 1670
7373.93 1723
7374.74 1701
7375.55 1665
7376.36 1725
7377.17 1757
7377.98 1817
7378.79 1871
7379.60 1807
7380.42 1831
7381.23 1959
7382.04 1985
7382.85 2033
7383.66 2183
7384.47 2323
7385.28 2451
7386.09 2588
7386.90 2630
7387.71 2467
7388.53 2310
7389.34 2301
7390.15 2108
7390.96 1984
7391.77 1952
7392.58 1793
7393.39 1680
7394.21 1667
7395.02 1654
7395.83 1677
7396.64 1650
7397.45 1607
7398.27 1671
7399.08 1609
7399.89 1605
7400.70 1685
7401.51 1640
7402.33 1718
7403.14 1917
7403.95 2095
7404.76 2200
7405.57 2340
7406.39 2232
7407.20 2201
7408.01 2210
7408.82 2166
7409.64 2100
7410.45 1929
7411.26 1850
7412.07 1752
7412.89 1704
7413.70 1643
7414.51 1645
7415.32 1618
7416.14 1576
7416.95 1564
7417.76 1496
7418.58 1496
7419.39 1456
7420.20 1541
7421.02 1492
7421.83 1527
7422.64 1501
7423.45 1490
7424.27 1494
7425.08 1396
7425.89 1418
7426.71 1556
7427.52 1483
7428.33 1427
7429.15 1460
7429.96 1439
7430.78 1420
7431.59 1429
7432.40 1398
7433.22 1430
7434.03 1470
7434.84 1409
7435.66 1492
7436.47 1453
7437.29 1426
7438.10 1411
7438.91 1404
7439.73 1452
7440.54 1441
7441.36 1446
7442.17 1409
7442.99 1412
7443.80 1532
7444.61 1606
7445.43 1537
7446.24 1530
7447.06 1523
7447.87 1544
7448.69 1522
7449.50 1571
7450.32 1522
7451.13 1546
7451.95 1532
7452.76 1545
7453.58 1478
7454.39 1470
7455.21 1541
7456.02 1545
7456.84 1485
7457.65 1492
7458.47 1450
7459.28 1576
7460.10 1597
7460.91 1531
7461.73 1632
7462.54 1504
7463.36 1506
7464.17 1463
7464.99 1404
7465.80 1395
7466.62 1382
7467.44 1419
7468.25 1376
7469.07 1464
7469.88 1540
7470.70 1496
7471.51 1560
7472.33 1581
7473.15 1626
7473.96 1538
7474.78 1560
7475.59 1528
7476.41 1595
7477.23 1542
7478.04 1602
7478.86 1450
7479.67 1521
7480.49 1499
7481.31 1443
7482.12 1410
7482.94 1390
7483.76 1379
7484.57 1410
7485.39 1416
7486.21 1464
7487.02 1373
7487.84 1398
7488.66 1496
7489.47 1427
7490.29 1438
7491.11 1394
7491.92 1450
7492.74 1473
7493.56 1425
7494.38 1509
7495.19 1508
7496.01 1351
7496.83 1382
7497.64 1446
7498.46 1411
7499.28 1401
7500.10 1485
7500.91 1466
7501.73 1448
7502.55 1497
7503.37 1496
7504.18 1458
7505.00 1459
7505.82 1420
7506.64 1428
7507.46 1446
7508.27 1463
7509.09 1467
7509.91 1475
7510.73 1412
7511.55 1449
7512.36 1493
7513.18 1489
7514.00 1531
7514.82 1498
7515.64 1449
7516.45 1400
7517.27 1485
7518.09 1456
7518.91 1475
7519.73 1423
7520.55 1433
7521.37 1404
7522.18 1492
7523.00 1490
7523.82 1525
7524.64 1426
7525.46 1379
7526.28 1418
7527.10 1512
7527.92 1487
7528.74 1473
7529.55 1426
7530.37 1518
7531.19 1529
7532.01 1454
7532.83 1472
7533.65 1416
7534.47 1567
7535.29 1545
7536.11 1573
7536.93 1531
7537.75 1498
7538.57 1589
7539.39 1559
7540.21 1561
7541.03 1577
7541.84 1574
7542.66 1555
7543.48 1578
7544.30 1566
7545.12 1560
7545.94 1626
7546.76 1682
7547.58 1606
7548.40 1652
7549.22 1723
7550.04 1811
7550.86 1700
7551.68 1676
7552.51 1641
7553.33 1725
7554.15 1762
7554.97 1583
7555.79 1629
7556.61 1636
7557.43 1599
7558.25 1603
7559.07 1672
7559.89 1748
7560.71 1790
7561.53 1810
7562.35 1939
7563.17 2000
7563.99 1957
7564.81 1955
7565.64 1883
7566.46 1895
7567.28 1957
7568.10 1887
7568.92 1729
7569.74 1742
7570.56 1828
7571.38 1788
7572.21 1794
7573.03 1755
7573.85 1719
7574.67 1776
7575.49 1658
7576.31 1722
7577.13 1793
7577.96 1717
7578.78 1683
7579.60 1670
7580.42 1699
7581.24 1796
7582.07 1717
7582.89 1764
7583.71 1741
7584.53 1749
7585.35 1745
7586.18 1816
7587.00 1883
7587.82 1862
7588.64 1816
7589.46 1914
7590.29 1965
7591.11 2024
7591.93 2070
7592.75 2029
7593.58 2134
7594.40 2170
7595.22 2144
7596.04 2059
7596.87 2100
7597.69 2146
7598.51 2182
7599.34 2036
7600.16 2073
7600.98 2067
7601.80 2058
7602.63 2127
7603.45 2219
7604.27 2331
7605.10 2318
7605.92 2384
7606.74 2772
7607.57 3029
7608.39 3140
7609.21 3271
7610.04 3338
7610.86 3267
7611.68 3141
7612.51 3048
7613.33 2796
7614.15 2660
7614.98 2513
7615.80 2266
7616.62 2392
7617.45 2329
7618.27 2380
7619.10 2380
7619.92 2423
7620.74 2460
7621.57 2479
7622.39 2621
7623.22 2677
7624.04 2683
7624.86 2532
7625.69 2465
7626.51 2503
7627.34 2333
7628.16 2385
7628.99 2397
7629.81 2297
7630.64 2331
7631.46 2425
7632.28 2561
7633.11 2800
7633.93 2994
7634.76 3143
7635.58 3496
7636.41 3789
7637.23 3833
7638.06 3737
7638.88 3500
7639.71 3290
7640.53 2885
7641.36 2727
7642.18 2428
7643.01 2336
7643.83 2119
7644.66 1919
7645.48 1879
7646.31 1883
7647.14 1834
7647.96 1837
7648.79 1826
7649.61 1952
7650.44 1896
7651.26 1828
7652.09 1735
7652.91 1844
7653.74 1745
7654.57 1606
7655.39 1614
7656.22 1611
7657.04 1615
7657.87 1671
7658.70 1658
7659.52 1573
7660.35 1534
7661.17 1623
7662.00 1707
7662.83 1595
7663.65 1579
7664.48 1644
7665.31 1634
7666.13 1626
7666.96 1575
7667.79 1643
7668.61 1653
7669.44 1563
7670.27 1650
7671.09 1662
7671.92 1679
7672.75 1673
7673.57 1571
7674.40 1603
7675.23 1581
7676.05 1662
7676.88 1618
7677.71 1567
7678.53 1606
7679.36 1585
7680.19 1529
7681.02 1525
7681.84 1553
7682.67 1503
7683.50 1445
7684.33 1467
7685.15 1476
7685.98 1568
7686.81 1618
7687.64 1497
7688.46 1600
7689.29 1495
7690.12 1570
7690.95 1557
7691.77 1572
7692.60 1599
7693.43 1561
7694.26 1602
7695.09 1605
7695.91 1544
7696.74 1643
7697.57 1627
7698.40 1602
7699.23 1611
7700.06 1597
7700.88 1678
7701.71 1738
7702.54 1770
7703.37 1832
7704.20 1759
7705.03 1699
7705.85 1671
7706.68 1699
7707.51 1657
7708.34 1642
7709.17 1648
7710.00 1641
7710.83 1585
7711.66 1618
7712.48 1544
7713.31 1528
7714.14 1537
7714.97 1433
7715.80 1514
7716.63 1610
7717.46 1513
7718.29 1533
7719.12 1555
7719.95 1509
7720.78 1565
7721.61 1533
7722.44 1468
7723.27 1493
7724.09 1455
7724.92 1451
7725.75 1378
7726.58 1320
7727.41 1329
7728.24 1341
7729.07 1363
7729.90 1360
7730.73 1385
7731.56 1332
7732.39 1360
7733.22 1315
7734.05 1368
7734.88 1440
7735.71 1355
7736.54 1392
7737.37 1324
7738.20 1337
7739.03 1397
7739.86 1396
7740.70 1358
7741.53 1379
7742.36 1347
7743.19 1295
7744.02 1482
7744.85 1376
7745.68 1243
7746.51 1367
7747.34 1461
7748.17 1435
7749.00 1467
7749.83 1472
7750.66 1686
7751.50 1886
7752.33 1922
7753.16 1940
7753.99 1899
7754.82 1782
7755.65 1726
7756.48 1669
7757.31 1644
7758.15 1588
7758.98 1450
7759.81 1449
7760.64 1380
7761.47 1380
7762.30 1383
7763.13 1311
7763.97 1392
7764.80 1324
7765.63 1347
7766.46 1257
7767.29 1270
7768.13 1322
7768.96 1333
7769.79 1278
7770.62 1248
7771.45 1322
7772.29 1248
7773.12 1200
7773.95 1266
7774.78 1293
7775.62 1301
7776.45 1326
7777.28 1241
7778.11 1339
7778.95 1399
7779.78 1336
7780.61 1330
7781.44 1318
7782.28 1385
7783.11 1350
7783.94 1350
7784.77 1278
7785.61 1293
7786.44 1346
7787.27 1338
7788.11 1418
7788.94 1389
7789.77 1449
7790.61 1408
7791.44 1422
7792.27 1350
7793.10 1427
7793.94 1417
7794.77 1437
7795.60 1397
7796.44 1433
7797.27 1442
7798.11 1334
7798.94 1366
7799.77 1376
7800.61 1454
7801.44 1416
7802.27 1318
7803.11 1334
7803.94 1347
7804.78 1368
7805.61 1367
7806.44 1457
7807.28 1479
7808.11 1546
7808.95 1471
7809.78 1462
7810.61 1481
7811.45 1447
7812.28 1456
7813.12 1526
7813.95 1641
7814.79 1547
7815.62 1514
7816.45 1550
7817.29 1598
7818.12 1712
7818.96 1664
7819.79 1908
7820.63 1759
7821.46 1844
7822.30 1809
7823.13 1741
7823.97 1842
7824.80 1819
7825.64 1746
7826.47 1746
7827.31 1778
7828.14 1737
7828.98 1869
7829.81 1930
7830.65 2103
7831.48 2062
7832.32 2046
7833.15 2059
7833.99 2007
7834.83 1996
7835.66 1905
7836.50 1823
7837.33 1852
7838.17 1821
7839.00 1850
7839.84 1843
7840.68 1831
7841.51 1917
7842.35 1936
7843.18 1832
7844.02 1884
7844.86 1889
7845.69 1949
7846.53 1807
7847.36 1818
7848.20 1686
7849.04 1776
7849.87 1724
7850.71 1658
7851.55 1691
7852.38 1676
7853.22 1676
7854.05 1604
7854.89 1585
7855.73 1535
7856.56 1592
7857.40 1572
7858.24 1597
7859.08 1603
7859.91 1553
7860.75 1572
7861.59 1594
7862.42 1420
7863.26 1477
7864.10 1620
7864.93 1744
7865.77 1625
7866.61 1624
7867.45 1539
7868.28 1510
7869.12 1509
7869.96 1543
7870.80 1551
7871.63 1559
7872.47 1595
7873.31 1596
7874.15 1525
7874.98 1700
7875.82 1681
7876.66 1610
7877.50 1743
7878.33 1754
7879.17 1695
7880.01 1831
7880.85 1857
7881.69 2045
7882.52 2165
7883.36 2125
7884.20 2102
7885.04 1929
7885.88 1796
7886.71 1844
7887.55 1784
7888.39 1767
7889.23 1681
7890.07 1616
7890.91 1807
7891.75 1769
7892.58 1790
7893.42 1893
7894.26 1803
7895.10 1903
7895.94 1940
7896.78 1883
7897.62 1896
7898.46 1880
7899.29 1842
7900.13 1767
7900.97 1739
7901.81 1688
7902.65 1811
7903.49 1867
7904.33 1823
7905.17 1898
7906.01 1742
7906.85 1755
7907.69 1673
7908.53 1765
7909.37 1670
7910.21 1635
7911.04 1696
7911.88 1699
7912.72 1776
7913.56 1687
7914.40 1565
7915.24 1603
7916.08 1667
7916.92 1767
7917.76 1812
7918.60 1982
7919.44 1987
7920.28 2194
7921.12 2202
7921.96 2313
7922.80 2537
7923.64 2366
7924.48 2319
7925.32 2256
7926.16 2141
7927.01 2087
7927.85 1994
7928.69 1990
7929.53 1780
7930.37 1647
7931.21 1585
7932.05 1686
7932.89 1707
7933.73 1687
7934.57 1578
7935.41 1578
7936.25 1600
7937.09 1608
7937.93 1607
7938.78 1531
7939.62 1447
7940.46 1550
7941.30 1483
7942.14 1463
7942.98 1412
7943.82 1461
7944.66 1479
7945.51 1514
7946.35 1496
7947.19 1440
7948.03 1477
7948.87 1460
7949.71 1511
7950.56 1507
7951.40 1533
7952.24 1536
7953.08 1592
7953.92 1619
7954.76 1519
7955.61 1609
7956.45 1611
7957.29 1677
7958.13 1754
7958.97 1800
7959.82 1742
7960.66 1737
7961.50 1649
7962.34 1737
7963.19 1728
7964.03 1624
7964.87 1686
7965.71 1746
7966.56 1740
7967.40 1682
7968.24 1727
7969.08 1707
7969.93 1803
7970.77 1991
7971.61 2084
7972.45 2138
7973.30 2134
7974.14 1953
7974.98 1942
7975.83 1944
7976.67 1790
7977.51 1677
7978.36 1692
7979.20 1622
7980.04 1578
7980.89 1581
7981.73 1657
7982.57 1580
7983.42 1544
7984.26 1598
7985.10 1531
7985.95 1574
7986.79 1629
7987.63 1561
7988.48 1531
7989.32 1500
7990.16 1570
7991.01 1464
7991.85 1365
7992.70 1349
7993.54 1385
7994.38 1328
7995.23 1284
7996.07 1378
7996.92 1390
7997.76 1368
7998.60 1426
7999.45 1308
8000.29 1397
8001.14 1363
8001.98 1314
8002.83 1347
8003.67 1470
8004.52 1346
8005.36 1350
8006.20 1348
8007.05 1402
8007.89 1375
8008.74 1341
8009.58 1284
8010.43 1334
8011.27 1334
8012.12 1432
8012.96 1455
8013.81 1353
8014.65 1354
8015.50 1379
8016.34 1432
8017.19 1363
8018.03 1374
8018.88 1279
8019.72 1280
8020.57 1348
8021.42 1282
8022.26 1248
8023.11 1250
8023.95 1356
8024.80 1330
8025.64 1332
8026.49 1279
8027.33 1272
8028.18 1231
8029.03 1320
8029.87 1348
8030.72 1320
8031.56 1290
8032.41 1255
8033.26 1298
8034.10 1355
8034.95 1327
8035.79 1264
8036.64 1313
8037.49 1292
8038.33 1356
8039.18 1356
8040.03 1343
8040.87 1476
8041.72 1475
8042.57 1409
8043.41 1411
8044.26 1315
8045.11 1354
8045.95 1344
8046.80 1247
8047.65 1363
8048.49 1300
8049.34 1223
8050.19 1225
8051.03 1376
8051.88 1336
8052.73 1393
8053.58 1318
8054.42 1351
8055.27 1406
8056.12 1418
8056.96 1288
8057.81 1272
8058.66 1293
8059.51 1197
8060.35 1161
8061.20 1167
8062.05 1171
8062.90 1141
8063.74 1244
8064.59 1222
8065.44 1269
8066.29 1205
8067.14 1142
8067.98 1215
8068.83 1164
8069.68 1203
8070.53 1202
8071.38 1143
8072.22 1104
8073.07 1131
8073.92 1109
8074.77 1133
8075.62 1155
8076.46 1125
8077.31 1072
8078.16 1121
8079.01 1095
8079.86 1145
8080.71 1129
8081.56 1102
8082.40 1147
8083.25 1095
8084.10 1084
8084.95 1070
8085.80 1138
8086.65 1164
8087.50 1126
8088.35 1082
8089.19 1087
8090.04 1098
8090.89 1091
8091.74 1083
8092.59 1106
8093.44 1180
8094.29 1163
8095.14 1134
8095.99 1123
8096.84 1130
8097.69 1141
8098.54 1215
8099.39 1124
8100.24 1111
8101.09 1108
8101.94 1110
8102.79 1117
8103.63 1066
8104.48 1071
8105.33 1157
8106.18 1056
8107.03 1068
8107.88 1085
8108.73 1027
8109.58 1086
8110.43 1081
8111.28 1087
8112.14 1136
8112.99 1082
8113.84 1077
8114.69 1157
8115.54 1023
8116.39 1099
8117.24 1081
8118.09 1080
8118.94 1080
8119.79 1099
8120.64 1152
8121.49 1152
8122.34 1174
8123.19 1144
8124.04 1152
8124.89 1133
8125.74 1156
8126.60 1113
8127.45 1090
8128.30 1116
8129.15 1136
8130.00 1116
8130.85 1099
8131.70 1158
8132.55 1161
8133.40 1149
8134.26 1046
8135.11 1107
8135.96 1078
8136.81 1069
8137.66 1178
8138.51 1160
8139.37 1128
8140.22 1161
8141.07 1128
8141.92 1153
8142.77 1062
8143.62 1148
8144.48 1170
8145.33 1126
8146.18 1084
8147.03 1097
8147.88 1047
8148.74 1090
8149.59 1163
8150.44 1127
8151.29 1128
8152.15 1156
8153.00 1186
8153.85 1132
8154.70 1173
8155.56 1171
8156.41 1216
8157.26 1195
8158.11 1235
8158.97 1314
8159.82 1463
8160.67 1457
8161.52 1362
8162.38 1389
8163.23 1383
8164.08 1313
8164.94 1181
8165.79 1193
8166.64 1212
8167.49 1238
8168.35 1180
8169.20 1170
8170.05 1106
8170.91 1213
8171.76 1203
8172.61 1168
8173.47 1184
8174.32 1118
8175.17 1126
8176.03 1099
8176.88 1158
8177.74 1106
8178.59 1120
8179.44 1105
8180.30 1099
8181.15 1132
8182.00 1106
8182.86 1070
8183.71 1113
8184.57 1054
8185.42 1072
8186.27 1091
8187.13 1104
8187.98 1085
8188.84 1152
8189.69 1120
8190.55 1089
8191.40 1043
8192.25 1077
8193.11 1109
8193.96 1057
8194.82 1115
8195.67 1043
8196.53 1131
8197.38 1083
8198.24 1034
8199.09 1034
8199.95 980
8200.80 928
8201.66 1019
8202.51 1022
8203.37 943
8204.22 985
8205.08 1047
8205.93 1095
8206.79 1048
8207.64 1026
8208.50 1001
8209.35 961
8210.21 973
8211.06 1074
8211.92 1085
8212.77 1067
8213.63 1090
8214.48 1072
8215.34 1073
8216.20 1011
8217.05 1031
8217.91 1000
8218.76 1016
8219.62 1019
8220.48 1039
8221.33 1029
8222.19 979
8223.04 1031
8223.90 1084
8224.76 1095
8225.61 1088
8226.47 1118
8227.32 1170
8228.18 1225
8229.04 1176
8229.89 1186
8230.75 1080
8231.61 1088
8232.46 1029
8233.32 1067
8234.18 1091
8235.03 1065
8235.89 1050
8236.75 1066
8237.60 1086
8238.46 1055
8239.32 1011
8240.17 1035
8241.03 998
8241.89 941
8242.74 989
8243.60 1026
8244.46 1036
8245.32 1044
8246.17 1000
8247.03 1051
8247.89 1061
8248.74 1041
8249.60 1099
8250.46 1028
8251.32 1053
8252.17 1091
8253.03 1024
8253.89 974
8254.75 972
8255.60 996
8256.46 1078
8257.32 1040
8258.18 1048
8259.04 1077
8259.89 1082
8260.75 1007
8261.61 992
8262.47 1010
8263.33 1067
8264.18 1025
8265.04 974
8265.90 940
8266.76 1075
8267.62 1081
8268.48 1035
8269.33 1036
8270.19 1089
8271.05 1008
8271.91 996
8272.77 1044
8273.63 1073
8274.49 1002
8275.34 1139
8276.20 1048
8277.06 1061
8277.92 1017
8278.78 1009
8279.64 1130
8280.50 1117
8281.36 1085
8282.22 1041
8283.08 1013
8283.93 1082
8284.79 1057
8285.65 1008
8286.51 1093
8287.37 1038
8288.23 1064
8289.09 1035
8289.95 1105
8290.81 1152
8291.67 1140
8292.53 1119
8293.39 1098
8294.25 1113
8295.11 1154
8295.97 1152
8296.83 1124
8297.69 1043
8298.55 1196
8299.41 1192
8300.27 1176
8301.13 1187
8301.99 1129
8302.85 1120
8303.71 1172
8304.57 1165
8305.43 1093
8306.29 1080
8307.15 999
8308.01 1045
8308.87 1051
8309.73 1088
8310.59 1099
8311.45 1112
8312.31 1034
8313.17 1112
8314.03 1116
8314.90 1091
8315.76 1058
8316.62 1118
8317.48 1062
8318.34 1133
8319.20 1092
8320.06 1057
8320.92 982
8321.78 997
8322.64 1042
8323.51 1078
8324.37 1072
8325.23 1066
8326.09 1129
8326.95 1051
8327.81 979
8328.67 1028
8329.54 1133
8330.40 1055
8331.26 1032
8332.12 1099
8332.98 1077
8333.84 1135
8334.71 1156
8335.57 1020
8336.43 1102
8337.29 1098
8338.15 1047
8339.02 1068
8339.88 1062
8340.74 989
8341.60 1054
8342.46 1076
8343.33 1112
8344.19 1097
8345.05 1125
8345.91 1101
8346.78 1049
8347.64 1088
8348.50 1115
8349.36 1105
8350.23 1053
8351.09 1092
8351.95 1146
8352.81 1087
8353.68 1103
8354.54 1080
8355.40 1160
8356.27 1178
8357.13 1122
8357.99 1163
8358.86 1242
8359.72 1131
8360.58 1121
8361.44 1071
8362.31 1107
8363.17 1194
8364.03 1217
8364.90 1192
8365.76 1162
8366.63 1129
8367.49 1141
8368.35 1177
8369.22 1163
8370.08 1207
8370.94 1216
8371.81 1166
8372.67 1168
8373.53 1213
8374.40 1222
8375.26 1183
8376.13 1198
8376.99 1151
8377.85 1134
8378.72 1175
8379.58 1165
8380.45 1158
8381.31 1152
8382.18 1241
8383.04 1190
8383.90 1201
8384.77 1154
8385.63 1217
8386.50 1303
8387.36 1299
8388.23 1244
8389.09 1238
8389.96 1241
8390.82 1331
8391.69 1356
8392.55 1377
8393.42 1352
8394.28 1272
8395.15 1274
8396.01 1355
8396.88 1335
8397.74 1351
8398.61 1346
8399.47 1416
8400.34 1376
8401.20 1321
8402.07 1360
8402.93 1392
8403.80 1414
8404.66 1318
8405.53 1363
8406.39 1476
8407.26 1486
8408.12 1419
8408.99 1459
8409.86 1386
8410.72 1324
8411.59 1490
8412.45 1496
8413.32 1502
8414.19 1475
8415.05 1471
8415.92 1560
8416.78 1480
8417.65 1498
8418.52 1469
8419.38 1593
8420.25 1497
8421.11 1464
8421.98 1458
8422.85 1536
8423.71 1490
8424.58 1554
8425.45 1496
8426.31 1514
8427.18 1513
8428.05 1575
8428.91 1622
8429.78 1642
8430.65 1627
8431.51 1604
8432.38 1624
8433.25 1675
8434.11 1669
8434.98 1690
8435.85 1765
8436.72 1692
8437.58 1751
8438.45 1752
8439.32 1855
8440.18 1961
8441.05 1894
8441.92 2004
8442.79 2041
8443.65 2144
8444.52 2120
8445.39 2235
8446.26 2389
8447.12 2365
8447.99 2319
8448.86 2317
8449.73 2378
8450.60 2408
8451.46 2378
8452.33 2305
8453.20 2353
8454.07 2526
8454.94 2531
8455.80 2724
8456.67 2881
8457.54 3321
8458.41 3827
8459.28 4580
8460.14 5318
8461.01 5798
8461.88 6388
8462.75 6097
8463.62 5827
8464.49 5537
8465.36 4910
8466.22 4285
8467.09 3712
8467.96 3208
8468.83 2865
8469.70 2580
8470.57 2349
8471.44 2106
8472.31 1977
8473.17 1949
8474.04 1935
8474.91 1861
8475.78 1758
8476.65 1734
8477.52 1696
8478.39 1792
8479.26 1551
8480.13 1650
8481.00 1641
8481.87 1596
8482.74 1587
8483.61 1535
8484.48 1550
8485.34 1560
8486.21 1550
8487.08 1580
8487.95 1580
8488.82 1602
8489.69 1593
8490.56 1670
8491.43 1650
8492.30 1602
8493.17 1592
8494.04 1691
8494.91 1651
8495.78 1614
8496.65 1612
8497.52 1674
8498.39 1785
8499.26 1823
8500.13 1796
8501.01 1733
8501.88 1701
8502.75 1683
8503.62 1694
8504.49 1694
8505.36 1588
8506.23 1589
8507.10 1658
8507.97 1604
8508.84 1665
8509.71 1638
8510.58 1578
8511.45 1511
8512.32 1549
8513.20 1584
8514.07 1602
8514.94 1640
8515.81 1688
8516.68 1698
8517.55 1648
8518.42 1626
8519.29 1714
8520.17 1801
8521.04 1739
8521.91 1778
8522.78 1720
8523.65 1747
8524.52 1756
8525.39 1787
8526.27 1674
8527.14 1717
8528.01 1723
8528.88 1785
8529.75 1823
8530.63 1902
8531.50 1866
8532.37 1855
8533.24 1880
8534.11 1818
8534.99 1872
8535.86 1902
8536.73 1855
8537.60 1807
8538.47 1903
8539.35 1922
8540.22 1881
8541.09 1815
8541.96 1786
8542.84 1890
8543.71 1877
8544.58 1818
8545.46 1805
8546.33 1668
8547.20 1646
8548.07 1609
8548.95 1724
8549.82 1707
8550.69 1602
8551.57 1650
8552.44 1560
8553.31 1537
8554.18 1575
8555.06 1566
8555.93 1685
8556.80 1718
8557.68 1804
8558.55 1802
8559.42 1926
8560.30 1995
8561.17 1951
8562.04 1907
8562.92 1815
8563.79 1664
8564.67 1678
8565.54 1598
8566.41 1598
8567.29 1638
8568.16 1618
8569.03 1543
8569.91 1486
8570.78 1572
8571.66 1521
8572.53 1562
8573.40 1570
8574.28 1525
8575.15 1501
8576.03 1535
8576.90 1523
8577.78 1558
8578.65 1526
8579.52 1504
8580.40 1512
8581.27 1580
8582.15 1501
8583.02 1502
8583.90 1512
8584.77 1478
8585.65 1493
8586.52 1491
8587.40 1461
8588.27 1512
8589.15 1535
8590.02 1550
8590.90 1497
8591.77 1548
8592.65 1517
8593.52 1554
8594.40 1576
8595.27 1478
8596.15 1557
8597.02 1598
8597.90 1642
8598.77 1512
8599.65 1516
8600.52 1604
8601.40 1702
8602.28 1678
8603.15 1543
8604.03 1605
8604.90 1698
8605.78 1605
8606.65 1635
8607.53 1651
8608.41 1720
8609.28 1690
8610.16 1759
8611.03 1695
8611.91 1577
8612.79 1593
8613.66 1697
8614.54 1717
8615.41 1712
8616.29 1694
8617.17 1744
8618.04 1675
8618.92 1765
8619.80 1703
8620.67 1715
8621.55 1748
8622.43 1760
8623.30 1704
8624.18 1800
8625.06 1803
8625.93 1868
8626.81 1855
8627.69 1813
8628.56 1818
8629.44 1955
8630.32 2047
8631.20 2061
8632.07 2074
8632.95 2145
8633.83 2198
8634.70 2290
8635.58 2340
8636.46 2315
8637.34 2293
8638.21 2271
8639.09 2236
8639.97 2266
8640.85 2284
8641.72 2272
8642.60 2237
8643.48 2276
8644.36 2302
8645.23 2302
8646.11 2278
8646.99 2306
8647.87 2306
8648.75 2317
8649.62 2366
8650.50 2459
8651.38 2496
8652.26 2612
8653.14 2555
8654.01 2643
8654.89 2592
8655.77 2688
8656.65 2779
8657.53 2661
8658.41 2679
8659.29 2796
8660.16 2746
8661.04 2710
8661.92 2715
8662.80 2625
8663.68 2722
8664.56 2821
8665.44 2814
8666.31 2939
8667.19 2827
8668.07 2694
8668.95 2836
8669.83 2915
8670.71 2912
8671.59 2893
8672.47 2906
8673.35 3065
8674.23 3174
8675.11 3441
8675.99 3599
8676.86 3944
8677.74 4260
8678.62 4588
8679.50 4924
8680.38 4962
8681.26 5074
8682.14 5090
8683.02 4865
8683.90 4637
8684.78 4373
8685.66 4083
8686.54 3893
8687.42 3535
8688.30 3577
8689.18 3585
8690.06 3481
8690.94 3587
8691.82 3904
8692.70 4256
8693.58 4617
8694.46 5366
8695.34 6449
8696.22 7759
8697.10 8888
8697.98 9376
8698.86 9629
8699.74 9425
8700.62 8471
8701.51 7392
8702.39 6418
8703.27 5714
8704.15 4967
8705.03 4280
8705.91 3758
8706.79 3472
8707.67 3173
8708.55 2952
8709.43 2861
8710.31 2826
8711.20 2905
8712.08 2610
8712.96 2546
8713.84 2574
8714.72 2571
8715.60 2445
8716.48 2548
8717.36 2468
8718.25 2403
8719.13 2450
8720.01 2295
8720.89 2315
8721.77 2329
8722.65 2313
8723.54 2397
8724.42 2387
8725.30 2517
8726.18 2384
8727.06 2523
8727.95 2471
8728.83 2505
8729.71 2478
8730.59 2339
8731.47 2331
8732.36 2427
8733.24 2424
8734.12 2357
8735.00 2545
8735.89 2470
8736.77 2548
8737.65 2592
8738.53 2386
8739.42 2494
8740.30 2455
8741.18 2430
8742.06 2378
8742.95 2413
8743.83 2388
8744.71 2356
8745.59 2331
8746.48 2328
8747.36 2281
8748.24 2320
8749.13 2372
8750.01 2383
8750.89 2424
8751.78 2361
8752.66 2361
8753.54 2398
8754.43 2540
8755.31 2572
8756.19 2503
8757.08 2506
8757.96 2545
8758.84 2594
8759.73 2568
8760.61 2615
8761.49 2695
8762.38 2765
8763.26 2704
8764.15 2840
8765.03 2904
8765.91 2776
8766.80 2764
8767.68 2863
8768.57 2891
8769.45 2933
8770.33 2923
8771.22 2849
8772.10 2976
8772.99 2962
8773.87 3012
8774.75 3003
8775.64 2958
8776.52 2951
8777.41 2959
8778.29 2947
8779.18 2741
8780.06 2710
8780.95 2796
8781.83 2912
8782.72 3123
8783.60 3358
8784.49 3865
8785.37 4504
8786.26 5003
8787.14 5416
8788.03 5440
8788.91 5495
8789.80 5229
8790.68 4987
8791.57 4387
8792.45 3893
8793.34 3590
8794.22 3220
8795.11 2898
8795.99 2669
8796.88 2535
8797.76 2372
8798.65 2461
8799.53 2373
8800.42 2422
8801.31 2371
8802.19 2383
8803.08 2479
8803.96 2312
8804.85 2284
8805.74 2244
8806.62 2312
8807.51 2207
8808.39 2152
8809.28 2067
8810.17 1964
8811.05 1952
8811.94 1998
8812.82 1943
8813.71 1897
8814.60 1903
8815.48 1919
8816.37 1900
8817.26 1862
8818.14 1864
8819.03 1842
8819.92 1893
8820.80 1874
8821.69 1855
8822.58 1876
8823.46 1821
8824.35 1926
8825.24 1877
8826.12 1770
8827.01 1747
8827.90 1720
8828.78 1850
8829.67 1769
8830.56 1657
8831.45 1727
8832.33 1629
8833.22 1690
8834.11 1723
8835.00 1664
8835.88 1672
8836.77 1630
8837.66 1646
8838.55 1582
8839.43 1575
8840.32 1587
8841.21 1665
8842.10 1667
8842.98 1669
8843.87 1729
8844.76 1665
8845.65 1652
8846.54 1655
8847.42 1682
8848.31 1705
8849.20 1691
8850.09 1742
8850.98 1694
8851.86 1720
8852.75 1633
8853.64 1767
8854.53 1704
8855.42 1691
8856.31 1601
8857.19 1637
8858.08 1728
8858.97 1670
8859.86 1593
8860.75 1574
8861.64 1602
8862.53 1694
8863.42 1587
8864.30 1649
8865.19 1548
8866.08 1575
8866.97 1650
8867.86 1588
8868.75 1578
8869.64 1634
8870.53 1652
8871.42 1593
8872.31 1489
8873.20 1465
8874.08 1466
8874.97 1426
8875.86 1463
8876.75 1440
8877.64 1433
8878.53 1393
8879.42 1421
8880.31 1404
8881.20 1309
8882.09 1405
8882.98 1362
8883.87 1364
8884.76 1409
8885.65 1354
8886.54 1385
8887.43 1437
8888.32 1429
8889.21 1320
8890.10 1261
8890.99 1338
8891.88 1317
8892.77 1255
8893.66 1205
8894.55 1323
8895.44 1284
8896.33 1254
8897.22 1189
8898.11 1282
8899.00 1265
8899.90 1210
8900.79 1209
8901.68 1195
8902.57 1235
8903.46 1268
8904.35 1190
8905.24 1154
8906.13 1179
8907.02 1259
8907.91 1301
8908.80 1222
8909.70 1181
8910.59 1207
8911.48 1154
8912.37 1253
8913.26 1151
8914.15 1159
8915.04 1152
8915.93 1185
8916.83 1132
8917.72 1172
8918.61 1138
8919.50 1161
8920.39 1180
8921.28 1184
8922.18 1136
8923.07 1126
8923.96 1115
8924.85 1070
8925.74 1081
8926.64 1182
8927.53 1119
8928.42 1070
8929.31 1109
8930.20 1212
8931.10 1170
8931.99 1154
8932.88 1162
8933.77 1148
8934.67 1085
8935.56 1143
8936.45 1111
8937.34 1113
8938.24 1107
8939.13 1088
8940.02 1067
8940.91 986
8941.81 1110
8942.70 1101
8943.59 1075
8944.49 1116
8945.38 1087
8946.27 1051
8947.16 1075
8948.06 1116
8948.95 1104
8949.84 1080
8950.74 1048
8951.63 1094
8952.52 1117
8953.42 1055
8954.31 1005
8955.20 947
8956.10 1019
8956.99 1077
8957.88 1117
8958.78 1033
8959.67 962
8960.56 1016
8961.46 1089
8962.35 998
8963.25 1015
8964.14 1024
8965.03 985
8965.93 950
8966.82 964
8967.72 943
8968.61 988
8969.50 995
8970.40 974
8971.29 974
8972.19 1056
8973.08 1069
8973.98 979
8974.87 959
8975.76 1075
8976.66 1052
8977.55 1016
8978.45 958
8979.34 1041
8980.24 1084
8981.13 1013
8982.03 1006
8982.92 1097
8983.82 1016
8984.71 1022
8985.61 952
8986.50 987
8987.40 977
8988.29 987
8989.19 939
8990.08 1020
8990.98 979
8991.87 965
8992.77 977
8993.66 911
8994.56 928
8995.45 886
8996.35 925
8997.24 985
8998.14 999
8999.04 958
8999.93 989
9000.83 964
9001.72 923
9002.62 937
9003.51 980
9004.41 977
9005.31 930
9006.20 891
9007.10 927
9007.99 1039
9008.89 967
9009.79 967
9010.68 912
9011.58 922
9012.48 908
9013.37 928
9014.27 954
9015.16 961
9016.06 985
9016.96 913
9017.85 906
9018.75 945
9019.65 916
9020.54 905
9021.44 898
9022.34 872
9023.23 939
9024.13 914
9025.03 943
9025.93 956
9026.82 919
9027.72 895
9028.62 951
9029.51 929
9030.41 950
9031.31 976
9032.21 942
9033.10 956
9034.00 873
9034.90 900
9035.79 923
9036.69 898
9037.59 939
9038.49 946
9039.38 911
9040.28 917
9041.18 915
9042.08 938
9042.98 876
9043.87 999
9044.77 1039
9045.67 963
9046.57 892
9047.47 938
9048.36 919
9049.26 935
9050.16 929
9051.06 987
9051.96 992
9052.85 988
9053.75 983
9054.65 924
9055.55 912
9056.45 964
9057.35 955
9058.25 949
9059.14 925
9060.04 965
9060.94 921
9061.84 978
9062.74 939
9063.64 980
9064.54 913
9065.44 996
9066.33 967
9067.23 966
9068.13 1006
9069.03 978
9069.93 972
9070.83 1030
9071.73 903
9072.63 1006
9073.53 948
9074.43 933
9075.33 1025
9076.23 987
9077.13 960
9078.03 996
9078.92 958
9079.82 913
9080.72 906
9081.62 915
9082.52 909
9083.42 919
9084.32 935
9085.22 852
9086.12 863
9087.02 926
9087.92 983
9088.82 936
9089.72 925
9090.62 958
9091.52 960
9092.42 1036
9093.32 942
9094.22 977
9095.12 987
9096.03 940
9096.93 917
9097.83 917
9098.73 965
9099.63 939
9100.53 944
9101.43 971
9102.33 929
9103.23 947
9104.13 983
9105.03 942
9105.93 916
9106.83 933
9107.74 923
9108.64 951
9109.54 916
9110.44 925
9111.34 947
9112.24 940
9113.14 900
9114.04 967
9114.94 928
9115.85 858
9116.75 891
9117.65 901
9118.55 946
9119.45 889
9120.35 910
9121.26 928
9122.16 902
9123.06 941
9123.96 896
9124.86 906
9125.77 931
9126.67 916
9127.57 880
9128.47 920
9129.37 907
9130.28 906
9131.18 918
9132.08 891
9132.98 940
9133.88 907
9134.79 952
9135.69 966
9136.59 911
9137.49 929
9138.40 880
9139.30 936
9140.20 925
9141.10 926
9142.01 898
9142.91 907
9143.81 961
9144.72 891
9145.62 862
9146.52 903
9147.42 928
9148.33 896
9149.23 911
9150.13 934
9151.04 906
9151.94 900
9152.84 949
9153.75 888
9154.65 825
9155.55 852
9156.46 903
9157.36 908
9158.26 923
9159.17 866
9160.07 896
9160.97 893
9161.88 893
9162.78 870
9163.69 917
9164.59 932
9165.49 869
9166.40 880
9167.30 870
9168.21 910
9169.11 1029
9170.01 875
9170.92 964
9171.82 934
9172.73 911
9173.63 935
9174.53 858
9175.44 889
9176.34 917
9177.25 816
9178.15 863
9179.06 845
9179.96 835
9180.87 942
9181.77 947
9182.68 926
9183.58 904
9184.49 878
9185.39 915
9186.30 927
9187.20 918
9188.11 904
9189.01 915
9189.92 932
9190.82 919
9191.73 949
9192.63 896
9193.54 944
9194.44 934
9195.35 1022
9196.25 1054
9197.16 970
9198.06 957
9198.97 957
9199.87 981
9200.78 1016
9201.69 957
9202.59 945
9203.50 964
9204.40 1024
9205.31 956
9206.21 1020
9207.12 1049
9208.03 1076
9208.93 1055
9209.84 969
9210.74 945
9211.65 965
9212.56 935
9213.46 916
9214.37 1003
9215.28 930
9216.18 953
9217.09 969
9218.00 958
9218.90 942
9219.81 877
9220.72 964
9221.62 976
9222.53 965
9223.44 983
9224.34 996
9225.25 974
9226.16 929
9227.06 945
9227.97 958
9228.88 936
9229.78 912
9230.69 941
9231.60 927
9232.51 913
9233.41 877
9234.32 910
9235.23 899
9236.13 893
9237.04 872
9237.95 907
9238.86 933
9239.76 905
9240.67 911
9241.58 899
9242.49 912
9243.39 893
9244.30 858
9245.21 887
9246.12 958
9247.03 942
9247.93 917
9248.84 897
9249.75 842
9250.66 871
9251.57 870
9252.47 901
9253.38 909
9254.29 892
9255.20 861
9256.11 836
9257.02 885
9257.92 878
9258.83 899
9259.74 919
9260.65 954
9261.56 898
9262.47 936
9263.38 988
9264.28 897
9265.19 885
9266.10 871
9267.01 899
9267.92 954
9268.83 901
9269.74 867
9270.65 909
9271.56 879
9272.47 917
9273.37 915
9274.28 944
9275.19 921
9276.10 844
9277.01 899
9277.92 901
9278.83 888
9279.74 906
9280.65 885
9281.56 936
9282.47 995
9283.38 905
9284.29 965
9285.20 953
9286.11 847
9287.02 900
9287.93 899
9288.84 871
9289.75 863
9290.66 922
9291.57 911
9292.48 902
9293.39 964
9294.30 879
9295.21 953
9296.12 972
9297.03 937
9297.94 955
9298.85 949
9299.76 952
9300.67 936
9301.58 928
9302.49 985
9303.40 966
9304.31 1017
9305.23 1004
9306.14 934
9307.05 987
9307.96 948
9308.87 937
9309.78 916
9310.69 945
9311.60 1041
9312.51 997
9313.42 1031
9314.34 1019
9315.25 1012
9316.16 1073
9317.07 981
9317.98 981
9318.89 1023
9319.80 993
9320.72 907
9321.63 959
9322.54 968
9323.45 965
9324.36 938
9325.27 966
9326.19 963
9327.10 971
9328.01 941
9328.92 924
9329.83 927
9330.74 866
9331.66 923
9332.57 877
9333.48 921
9334.39 927
9335.31 921
9336.22 952
9337.13 906
9338.04 897
9338.96 910
9339.87 910
9340.78 944
9341.69 958
9342.61 947
9343.52 972
9344.43 1010
9345.34 942
9346.26 958
9347.17 998
9348.08 973
9348.99 974
9349.91 1045
9350.82 992
9351.73 942
9352.65 972
9353.56 970
9354.47 1021
9355.39 958
9356.30 959
9357.21 948
9358.13 1013
9359.04 958
9359.95 926
9360.87 962
9361.78 951
9362.69 962
9363.61 944
9364.52 913
9365.43 873
9366.35 925
9367.26 963
9368.18 898
9369.09 920
9370.00 955
9370.92 950
9371.83 943
9372.75 925
9373.66 1014
9374.57 1007
9375.49 1001
9376.40 988
9377.32 998
9378.23 1026
9379.15 956
9380.06 1042
9380.97 971
9381.89 981
9382.80 1003
9383.72 1028
9384.63 993
9385.55 1004
9386.46 949
9387.38 1040
9388.29 1057
9389.21 1041
9390.12 1006
9391.04 1041
9391.95 1031
9392.87 1054
9393.78 1114
9394.70 1183
9395.61 1207
9396.53 1151
9397.44 1187
9398.36 1238
9399.27 1204
9400.19 1188
9401.10 1237
9402.02 1253
9402.94 1142
9403.85 1253
9404.77 1226
9405.68 1241
9406.60 1226
9407.51 1197
9408.43 1078
9409.35 1103
9410.26 1054
9411.18 1088
9412.09 1083
9413.01 1129
9413.93 1091
9414.84 1098
9415.76 1043
9416.67 1031
9417.59 1107
9418.51 1026
9419.42 1016
9420.34 1057
9421.26 1032
9422.17 1076
9423.09 1062
9424.01 1062
9424.92 1078
9425.84 1006
9426.76 1028
9427.67 984
9428.59 1055
9429.51 1078
9430.42 1033
9431.34 1060
9432.26 1063
9433.17 1046
9434.09 1025
9435.01 1081
9435.93 1071
9436.84 967
9437.76 1096
9438.68 1088
9439.59 1141
9440.51 1151
9441.43 1065
9442.35 1079
9443.26 1147
9444.18 1158
9445.10 1084
9446.02 1134
9446.93 1201
9447.85 1149
9448.77 1121
9449.69 1075
9450.61 1165
9451.52 1122
9452.44 1156
9453.36 1174
9454.28 1260
9455.20 1269
9456.11 1413
9457.03 1549
9457.95 1701
9458.87 1742
9459.79 1767
9460.71 1641
9461.62 1673
9462.54 1534
9463.46 1415
9464.38 1364
9465.30 1220
9466.22 1224
9467.14 1189
9468.05 1186
9468.97 1084
9469.89 1082
9470.81 1074
9471.73 1145
9472.65 1073
9473.57 1034
9474.49 1003
9475.41 1049
9476.32 1082
9477.24 1033
9478.16 1004
9479.08 1085
9480.00 1061
9480.92 1045
9481.84 1025
9482.76 1068
9483.68 1066
9484.60 1132
9485.52 1095
9486.44 1102
9487.36 1075
9488.28 1147
9489.20 1239
9490.12 1163
9491.04 1090
9491.96 1051
9492.88 1022
9493.80 1057
9494.72 1176
9495.64 1112
9496.56 1083
9497.48 1089
9498.40 1018
9499.32 1083
9500.24 1076
9501.16 1036
9502.08 1004
9503.00 1015
9503.92 1034
9504.84 1018
9505.76 1040
9506.68 1013
9507.60 1041
9508.52 1017
9509.44 973
9510.36 981
9511.28 1051
9512.21 1077
9513.13 1001
9514.05 1021
9514.97 1043
9515.89 1014
9516.81 1040
9517.73 1055
9518.65 1064
9519.57 1017
9520.50 1110
9521.42 1006
9522.34 1048
9523.26 1048
9524.18 999
9525.10 1056
9526.02 1110
9526.95 1104
9527.87 1115
9528.79 1122
9529.71 1082
9530.63 1066
9531.55 1115
9532.48 1102
9533.40 1083
9534.32 1155
9535.24 1143
9536.16 1158
9537.09 1185
9538.01 1266
9538.93 1192
9539.85 1252
9540.77 1262
9541.70 1156
9542.62 1174
9543.54 1171
9544.46 1127
9545.39 1098
9546.31 1126
9547.23 1159
9548.15 1066
9549.08 1054
9550.00 1048
9550.92 1022
9551.85 1031
9552.77 1039
9553.69 1110
9554.61 1128
9555.54 1046
9556.46 1127
9557.38 1086
9558.31 1094
9559.23 1097
9560.15 1038
9561.08 1078
9562.00 1100
9562.92 1143
9563.85 1102
9564.77 1073
9565.69 1110
9566.62 1118
9567.54 1126
9568.46 1101
9569.39 1062
9570.31 1184
9571.23 1132
9572.16 1078
9573.08 1113
9574.01 1120
9574.93 1155
9575.85 1099
9576.78 1073
9577.70 1070
9578.63 1084
9579.55 1135
9580.47 1116
9581.40 1080
9582.32 1096
9583.25 1194
9584.17 1155
9585.10 1244
9586.02 1149
9586.94 1090
9587.87 1167
9588.79 1216
9589.72 1167
9590.64 1197
9591.57 1195
9592.49 1167
9593.42 1137
9594.34 1195
9595.27 1183
9596.19 1183
9597.12 1141
9598.04 1171
9598.97 1211
9599.89 1187
9600.82 1221
9601.74 1322
9602.67 1241
9603.59 1258
9604.52 1204
9605.44 1310
9606.37 1329
9607.29 1215
9608.22 1217
9609.15 1274
9610.07 1250
9611.00 1283
9611.92 1216
9612.85 1205
9613.77 1276
9614.70 1338
9615.63 1275
9616.55 1273
9617.48 1346
9618.40 1315
9619.33 1383
9620.26 1363
9621.18 1364
9622.11 1315
9623.03 1324
9623.96 1324
9624.89 1339
9625.81 1423
9626.74 1374
9627.67 1370
9628.59 1449
9629.52 1470
9630.45 1482
9631.37 1488
9632.30 1440
9633.23 1443
9634.15 1548
9635.08 1533
9636.01 1519
9636.93 1563
9637.86 1513
9638.79 1542
9639.71 1574
9640.64 1575
9641.57 1557
9642.50 1561
9643.42 1595
9644.35 1579
9645.28 1593
9646.21 1739
9647.13 1654
9648.06 1606
9648.99 1718
9649.92 1710
9650.84 1641
9651.77 1751
9652.70 1845
9653.63 1891
9654.55 1894
9655.48 1882
9656.41 1883
9657.34 1942
9658.26 2065
9659.19 1995
9660.12 1936
9661.05 1877
9661.98 1945
9662.91 1931
9663.83 1943
9664.76 1945
9665.69 1990
9666.62 1906
9667.55 1971
9668.48 2037
9669.40 2009
9670.33 1994
9671.26 2108
9672.19 2246
9673.12 2213
9674.05 2181
9674.98 2147
9675.90 2199
9676.83 2105
9677.76 2169
9678.69 2125
9679.62 2036
9680.55 2106
9681.48 2060
9682.41 2115
9683.34 2153
9684.27 2146
9685.19 2171
9686.12 2234
9687.05 2306
9687.98 2355
9688.91 2428
9689.84 2346
9690.77 2309
9691.70 2347
9692.63 2401
9693.56 2411
9694.49 2425
9695.42 2427
9696.35 2509
9697.28 2576
9698.21 2621
9699.14 2641
9700.07 2863
9701.00 2983
9701.93 3148
9702.86 3369
9703.79 3583
9704.72 3764
9705.65 4003
9706.58 4036
9707.51 3852
9708.44 3673
9709.37 3462
9710.30 3181
9711.23 2889
9712.16 2789
9713.09 2726
9714.02 2596
9714.95 2584
9715.88 2589
9716.82 2661
9717.75 2628
9718.68 2676
9719.61 2838
9720.54 2810
9721.47 2850
9722.40 2842
9723.33 2700
9724.26 2697
9725.19 2627
9726.13 2592
9727.06 2520
9727.99 2410
9728.92 2352
9729.85 2344
9730.78 2269
9731.71 2251
9732.64 2189
9733.58 2236
9734.51 2281
9735.44 2244
9736.37 2502
9737.30 2406
9738.23 2446
9739.17 2476
9740.10 2395
9741.03 2204
9741.96 2358
9742.89 2318
9743.83 2327
9744.76 2143
9745.69 2058
9746.62 1987
9747.55 1973
9748.49 2029
9749.42 2010
9750.35 2040
9751.28 1908
9752.22 2001
9753.15 1949
9754.08 1948
9755.01 1925
9755.95 1930
9756.88 1958
9757.81 1979
9758.75 1991
9759.68 1934
9760.61 1890
9761.54 1925
9762.48 1897
9763.41 1899
9764.34 1972
9765.28 1865
9766.21 1998
9767.14 1929
9768.08 1908
9769.01 1937
9769.94 1979
9770.88 1996
9771.81 1943
9772.74 1989
9773.68 1956
9774.61 1953
9775.54 2030
9776.48 1977
9777.41 1956
9778.34 1987
9779.28 1966
9780.21 1945
9781.14 1991
9782.08 2086
9783.01 2005
9783.95 2046
9784.88 2226
9785.81 2351
9786.75 2247
9787.68 2281
9788.62 2357
9789.55 2358
9790.49 2302
9791.42 2292
9792.35 2372
9793.29 2176
9794.22 2129
9795.16 2022
9796.09 2011
9797.03 1910
9797.96 1981
9798.90 1943
9799.83 1842
9800.77 1852
9801.70 2013
9802.64 2025
9803.57 2085
9804.51 2116
9805.44 2108
9806.38 2031
9807.31 2050
9808.25 2059
9809.18 1893
9810.12 1756
9811.05 1729
9811.99 1635
9812.92 1679
9813.86 1666
9814.79 1666
9815.73 1550
9816.66 1476
9817.60 1546
9818.54 1552
9819.47 1461
9820.41 1533
9821.34 1518
9822.28 1539
9823.21 1562
9824.15 1546
9825.09 1475
9826.02 1437
9826.96 1456
9827.89 1453
9828.83 1449
9829.77 1471
9830.70 1456
9831.64 1399
9832.57 1368
9833.51 1380
9834.45 1397
9835.38 1362
9836.32 1443
9837.26 1426
9838.19 1385
9839.13 1343
9840.07 1438
9841.00 1433
9841.94 1372
9842.88 1352
9843.81 1467
9844.75 1418
9845.69 1437
9846.62 1374
9847.56 1410
9848.50 1452
9849.44 1448
9850.37 1479
9851.31 1504
9852.25 1432
9853.18 1411
9854.12 1445
9855.06 1418
9856.00 1415
9856.93 1457
9857.87 1387
9858.81 1456
9859.75 1472
9860.68 1480
9861.62 1442
9862.56 1383
9863.50 1382
9864.44 1453
9865.37 1372
9866.31 1381
9867.25 1453
9868.19 1470
9869.13 1397
9870.06 1364
9871.00 1406
9871.94 1400
9872.88 1325
9873.82 1369
9874.75 1356
9875.69 1342
9876.63 1378
9877.57 1386
9878.51 1370
9879.45 1334
9880.39 1313
9881.32 1354
9882.26 1370
9883.20 1417
9884.14 1368
9885.08 1367
9886.02 1338
9886.96 1276
9887.90 1248
9888.83 1250
9889.77 1265
9890.71 1267
9891.65 1205
9892.59 1256
9893.53 1233
9894.47 1222
9895.41 1254
9896.35 1232
9897.29 1164
9898.23 1179
9899.17 1190
9900.11 1262
9901.05 1245
9901.99 1216
9902.92 1188
9903.86 1201
9904.80 1233
9905.74 1188
9906.68 1150
9907.62 1135
9908.56 1160
9909.50 1158
9910.44 1166
9911.38 1151
9912.32 1168
9913.26 1248
9914.20 1268
9915.14 1159
9916.08 1158
9917.02 1124
9917.97 1213
9918.91 1141
9919.85 1102
9920.79 1206
9921.73 1180
9922.67 1186
9923.61 1189
9924.55 1183
9925.49 1180
9926.43 1170
9927.37 1205
9928.31 1312
9929.25 1408
9930.19 1558
9931.13 1663
9932.08 1688
9933.02 1758
9933.96 1761
9934.90 1704
9935.84 1690
9936.78 1537
9937.72 1537
9938.66 1381
9939.61 1273
9940.55 1227
9941.49 1195
9942.43 1149
9943.37 1103
9944.31 1155
9945.26 1110
9946.20 1133
9947.14 1099
9948.08 1074
9949.02 1165
9949.96 1078
9950.91 1114
9951.85 1173
9952.79 1147
9953.73 1078
9954.67 1046
9955.62 1138
9956.56 1115
9957.50 1115
9958.44 1089
9959.39 1150
9960.33 1108
9961.27 1080
9962.21 1107
9963.16 1148
9964.10 1079
9965.04 1121
9965.98 1160
9966.93 1073
9967.87 1074
9968.81 1037
9969.75 1059
9970.70 1069
9971.64 981
9972.58 1018
9973.53 1036
9974.47 1041
9975.41 1045
9976.36 1006
9977.30 980
9978.24 1022
9979.18 1090
9980.13 945
9981.07 986
9982.01 983
9982.96 924
9983.90 980
9984.85 940
9985.79 945
9986.73 1002
9987.68 991
9988.62 986
9989.56 980
9990.51 979
9991.45 979
9992.40 1002
9993.34 1027
9994.28 994
9995.23 939
9996.17 981
9997.12 995
9998.06 974
9999.00 962
9999.95 976
10000.89 996
10001.84 1002
10002.78 1017
10003.73 982
10004.67 956
10005.61 991
10006.56 972
10007.50 1005
10008.45 1010
10009.39 943
10010.34 943
10011.28 910
10012.23 974
10013.17 1038
10014.12 1006
10015.06 930
10016.01 925
10016.95 933
10017.90 973
10018.84 1009
10019.79 981
10020.73 1018
10021.68 963
10022.62 919
10023.57 975
10024.51 955
10025.46 842
10026.41 862
10027.35 912
10028.30 936
10029.24 985
10030.19 938
10031.13 904
10032.08 884
10033.03 860
10033.97 968
10034.92 955
10035.86 942
10036.81 962
10037.76 934
10038.70 920
10039.65 934
10040.59 942
10041.54 901
10042.49 927
10043.43 891
10044.38 935
10045.33 864
10046.27 900
10047.22 847
10048.16 878
10049.11 895
10050.06 863
10051.00 857
10051.95 862
10052.90 922
10053.84 879
10054.79 904
10055.74 900
10056.69 923
10057.63 884
10058.58 884
10059.53 979
10060.47 904
10061.42 819
10062.37 913
10063.32 893
10064.26 959
10065.21 898
10066.16 890
10067.10 918
10068.05 861
10069.00 916
10069.95 865
10070.89 879
10071.84 909
10072.79 845
10073.74 860
10074.69 846
10075.63 894
10076.58 904
10077.53 890
10078.48 826
10079.43 911
10080.37 929
10081.32 860
10082.27 914
10083.22 915
10084.17 932
10085.11 910
10086.06 890
10087.01 875
10087.96 978
10088.91 907
10089.86 912
10090.81 908
10091.75 825
10092.70 858
10093.65 902
10094.60 869
10095.55 910
10096.50 886
10097.45 890
10098.40 884
10099.34 828
10100.29 847
10101.24 872
10102.19 885
10103.14 880
10104.09 878
10105.04 848
10105.99 828
10106.94 875
10107.89 835
10108.84 835
10109.79 829
10110.73 788
10111.68 817
10112.63 893
10113.58 885
10114.53 875
10115.48 831
10116.43 856
10117.38 876
10118.33 881
10119.28 889
10120.23 911
10121.18 934
10122.13 886
10123.08 862
10124.03 904
10124.98 903
10125.93 871
10126.88 893
10127.83 855
10128.78 900
10129.73 878
10130.68 849
10131.64 841
10132.59 907
10133.54 918
10134.49 880
10135.44 847
10136.39 883
10137.34 888
10138.29 916
10139.24 959
10140.19 953
10141.14 942
10142.09 894
10143.04 931
10144.00 946
10144.95 964
10145.90 917
10146.85 909
10147.80 991
10148.75 988
10149.70 923
10150.65 949
10151.61 994
10152.56 948
10153.51 919
10154.46 957
10155.41 912
10156.36 886
10157.31 994
10158.27 941
10159.22 897
10160.17 924
10161.12 921
10162.07 946
10163.03 871
10163.98 895
10164.93 918
10165.88 894
10166.83 966
10167.79 941
10168.74 886
10169.69 919
10170.64 966
10171.60 960
10172.55 952
10173.50 938
10174.45 895
10175.41 989
10176.36 939
10177.31 960
10178.26 957
10179.22 916
10180.17 964
10181.12 891
10182.07 991
10183.03 926
10183.98 948
10184.93 974
10185.89 1012
10186.84 944
10187.79 942
10188.75 1019
10189.70 959
10190.65 999
10191.60 1000
10192.56 1035
10193.51 1051
10194.47 1014
10195.42 1082
10196.37 1051
10197.33 985
10198.28 1082
10199.23 1156
10200.19 1050
10201.14 1086
10202.09 1090
10203.05 1073
10204.00 1080
10204.96 1107
10205.91 1177
10206.86 1169
10207.82 1154
10208.77 1118
10209.73 1170
10210.68 1181
10211.63 1171
10212.59 1238
10213.54 1190
10214.50 1284
10215.45 1276
10216.41 1189
10217.36 1155
10218.32 1236
10219.27 1213
10220.22 1067
10221.18 1102
10222.13 1138
10223.09 1113
10224.04 1078
10225.00 1076
10225.95 1058
10226.91 1098
10227.86 1084
10228.82 1061
10229.77 1036
10230.73 1059
10231.68 1098
10232.64 1001
10233.59 1085
10234.55 1055
10235.50 1061
10236.46 1065
10237.42 1112
10238.37 1249
10239.33 1322
10240.28 1374
10241.24 1392
10242.19 1346
10243.15 1381
10244.10 1410
10245.06 1405
10246.02 1197
10246.97 1181
10247.93 1099
10248.88 1091
10249.84 1033
10250.80 990
10251.75 938
10252.71 965
10253.66 1034
10254.62 986
10255.58 884
10256.53 980
10257.49 948
10258.45 915
10259.40 915
10260.36 878
10261.32 906
10262.27 978
10263.23 1014
10264.19 940
10265.14 948
10266.10 881
10267.06 900
10268.01 922
10268.97 876
10269.93 892
10270.88 910
10271.84 904
10272.80 925
10273.76 908
10274.71 861
10275.67 889
10276.63 885
10277.58 888
10278.54 917
10279.50 917
10280.46 986
10281.41 867
10282.37 879
10283.33 824
10284.29 874
10285.24 908
10286.20 893
10287.16 831
10288.12 875
10289.08 901
10290.03 857
10290.99 851
10291.95 871
10292.91 877
10293.87 890
10294.82 850
10295.78 846
10296.74 818
10297.70 814
10298.66 916
10299.61 838
10300.57 825
10301.53 841
10302.49 846
10303.45 849
10304.41 825
10305.37 834
10306.32 854
10307.28 865
10308.24 789
10309.20 842
10310.16 891
10311.12 921
10312.08 873
10313.04 817
10314.00 786
10314.95 858
10315.91 856
10316.87 875
10317.83 876
10318.79 882
10319.75 859
10320.71 827
10321.67 805
10322.63 826
10323.59 810
10324.55 873
10325.51 838
10326.47 821
10327.43 854
10328.39 846
10329.35 830
10330.31 835
10331.27 832
10332.23 815
10333.19 838
10334.15 822
10335.11 822
10336.07 831
10337.03 874
10337.99 809
10338.95 804
10339.91 822
10340.87 769
10341.83 832
10342.79 793
10343.75 822
10344.71 827
10345.67 814
10346.63 775
10347.59 760
10348.55 783
10349.51 808
10350.47 805
10351.43 777
10352.39 858
10353.35 853
10354.31 845
10355.28 846
10356.24 844
10357.20 816
10358.16 874
10359.12 808
10360.08 829
10361.04 798
10362.00 830
10362.96 876
10363.93 847
10364.89 813
10365.85 873
10366.81 865
10367.77 859
10368.73 858
10369.69 839
10370.66 871
10371.62 836
10372.58 819
10373.54 846
10374.50 867
10375.47 782
10376.43 827
10377.39 860
10378.35 805
10379.31 850
10380.28 836
10381.24 799
10382.20 775
10383.16 790
10384.12 866
10385.09 876
10386.05 811
10387.01 821
10387.97 837
10388.94 801
10389.90 786
10390.86 800
10391.82 773
10392.79 804
10393.75 786
10394.71 755
10395.68 799
10396.64 746
10397.60 779
10398.56 788
10399.53 819
10400.49 775
10401.45 772
10402.42 809
10403.38 784
10404.34 766
10405.31 832
10406.27 772
10407.23 768
10408.20 812
10409.16 856
10410.12 893
10411.09 850
10412.05 864
10413.01 823
10413.98 835
10414.94 824
10415.90 823
10416.87 848
10417.83 911
10418.80 884
10419.76 912
10420.72 959
10421.69 929
10422.65 972
10423.62 1071
10424.58 1079
10425.54 1054
10426.51 1068
10427.47 1009
10428.44 1047
10429.40 1002
10430.37 974
10431.33 869
10432.30 887
10433.26 831
10434.22 833
10435.19 824
10436.15 803
10437.12 844
10438.08 886
10439.05 833
10440.01 756
10440.98 808
10441.94 768
10442.91 755
10443.87 804
10444.84 838
10445.80 721
10446.77 704
10447.73 748
10448.70 811
10449.66 717
10450.63 762
10451.59 778
10452.56 738
10453.53 760
10454.49 753
10455.46 788
10456.42 809
10457.39 790
10458.35 761
10459.32 748
10460.29 779
10461.25 857
10462.22 792
10463.18 792
10464.15 777
10465.12 781
10466.08 702
10467.05 695
10468.01 763
10468.98 775
10469.95 789
10470.91 728
10471.88 799
10472.85 804
10473.81 806
10474.78 806
10475.74 809
10476.71 709
10477.68 728
10478.64 763
10479.61 749
10480.58 724
10481.54 710
10482.51 763
10483.48 782
10484.45 785
10485.41 767
10486.38 823
10487.35 784
10488.31 751
10489.28 730
10490.25 757
10491.22 804
10492.18 750
10493.15 775
10494.12 721
10495.08 777
10496.05 753
10497.02 724
10497.99 721
10498.95 778
10499.92 767
10500.89 763
10501.86 796
10502.83 753
10503.79 783
10504.76 864
10505.73 843
10506.70 788
10507.67 777
10508.63 734
10509.60 791
10510.57 803
10511.54 766
10512.51 820
10513.47 790
10514.44 766
10515.41 778
10516.38 864
10517.35 774
10518.32 785
10519.28 795
10520.25 800
10521.22 811
10522.19 791
10523.16 827
10524.13 787
10525.10 773
10526.07 749
10527.03 768
10528.00 771
10528.97 789
10529.94 811
10530.91 839
10531.88 808
10532.85 800
10533.82 794
10534.79 823
10535.76 807
10536.73 775
10537.70 815
10538.67 830
10539.63 822
10540.60 800
10541.57 802
10542.54 768
10543.51 849
10544.48 795
10545.45 822
10546.42 877
10547.39 844
10548.36 859
10549.33 918
10550.30 838
10551.27 833
10552.24 885
10553.21 950
10554.18 911
10555.15 916
10556.12 901
10557.09 877
10558.06 822
10559.03 924
10560.00 901
10560.97 902
10561.95 950
10562.92 995
10563.89 1131
10564.86 1097
10565.83 1146
10566.80 1254
10567.77 1262
10568.74 1228
10569.71 1253
10570.68 1267
10571.65 1159
10572.62 1061
10573.59 1018
10574.57 1039
10575.54 1009
10576.51 908
10577.48 883
10578.45 828
10579.42 830
10580.39 864
10581.36 869
10582.34 885
10583.31 844
10584.28 832
10585.25 869
10586.22 874
10587.19 835
10588.17 916
10589.14 877
10590.11 834
10591.08 808
10592.05 827
10593.02 872
10594.00 859
10594.97 867
10595.94 896
10596.91 908
10597.89 899
10598.86 836
10599.83 800
10600.80 863
10601.77 914
10602.75 913
10603.72 921
10604.69 943
10605.66 934
10606.64 874
10607.61 858
10608.58 896
10609.55 825
10610.53 817
10611.50 852
10612.47 810
10613.45 841
10614.42 823
10615.39 834
10616.36 847
10617.34 808
10618.31 816
10619.28 810
10620.26 776
10621.23 811
10622.20 829
10623.18 806
10624.15 789
10625.12 771
10626.10 791
10627.07 856
10628.04 883
10629.02 862
10629.99 896
10630.97 826
10631.94 828
10632.91 858
10633.89 852
10634.86 847
10635.83 845
10636.81 798
10637.78 843
10638.76 826
10639.73 860
10640.70 885
10641.68 960
10642.65 904
10643.63 975
10644.60 1000
10645.58 995
10646.55 966
10647.53 955
10648.50 948
10649.47 904
10650.45 996
10651.42 955
10652.40 890
10653.37 820
10654.35 809
10655.32 827
10656.30 802
10657.27 747
10658.25 759
10659.22 761
10660.20 777
10661.17 775
10662.15 804
10663.12 765
10664.10 747
10665.07 799
10666.05 770
10667.02 762
10668.00 848
10668.97 775
10669.95 710
10670.93 804
10671.90 862
10672.88 834
10673.85 784
10674.83 803
10675.80 797
10676.78 774
10677.76 816
10678.73 810
10679.71 782
10680.68 756
10681.66 754
10682.63 749
10683.61 790
10684.59 797
10685.56 814
10686.54 811
10687.52 802
10688.49 781
10689.47 785
10690.44 835
10691.42 745
10692.40 724
10693.37 780
10694.35 787
10695.33 756
10696.30 775
10697.28 757
10698.26 726
10699.23 718
10700.21 754
10701.19 827
10702.17 790
10703.14 828
10704.12 749
10705.10 779
10706.07 788
10707.05 789
10708.03 801
10709.01 793
10709.98 803
10710.96 810
10711.94 770
10712.91 816
10713.89 742
10714.87 755
10715.85 691
10716.83 740
10717.80 806
10718.78 799
10719.76 807
10720.74 738
10721.71 793
10722.69 667
10723.67 774
10724.65 776
10725.63 812
10726.60 709
10727.58 771
10728.56 765
10729.54 805
10730.52 746
10731.49 773
10732.47 719
10733.45 748
10734.43 754
10735.41 779
10736.39 744
10737.37 743
10738.34 744
10739.32 727
10740.30 784
10741.28 787
10742.26 808
10743.24 769
10744.22 766
10745.20 779
10746.17 743
10747.15 724
10748.13 808
10749.11 797
10750.09 820
10751.07 815
10752.05 780
10753.03 722
10754.01 689
10754.99 702
10755.97 787
10756.95 756
10757.93 694
10758.91 750
10759.88 730
10760.86 691
10761.84 749
10762.82 719
10763.80 718
10764.78 731
10765.76 728
10766.74 736
10767.72 755
10768.70 747
10769.68 740
10770.66 747
10771.64 830
10772.62 787
10773.60 780
10774.58 808
10775.56 799
10776.54 763
10777.52 720
10778.51 745
10779.49 780
10780.47 829
10781.45 824
10782.43 816
10783.41 786
10784.39 847
10785.37 858
10786.35 888
10787.33 907
10788.31 893
10789.29 837
10790.27 799
10791.26 813
10792.24 740
10793.22 759
10794.20 709
10795.18 730
10796.16 709
10797.14 754
10798.12 794
10799.10 765
10800.09 750
10801.07 772
10802.05 747
10803.03 757
10804.01 772
10804.99 792
10805.98 796
10806.96 828
10807.94 782
10808.92 776
10809.90 797
10810.89 752
10811.87 798
10812.85 752
10813.83 764
10814.81 797
10815.80 846
10816.78 805
10817.76 830
10818.74 784
10819.72 789
10820.71 847
10821.69 783
10822.67 767
10823.65 745
10824.64 772
10825.62 769
10826.60 750
10827.58 786
10828.57 777
10829.55 811
10830.53 841
10831.52 807
10832.50 756
10833.48 819
10834.46 808
10835.45 790
10836.43 734
10837.41 811
10838.40 781
10839.38 808
10840.36 827
10841.35 747
10842.33 778
10843.31 806
10844.30 827
10845.28 801
10846.26 789
10847.25 773
10848.23 823
10849.21 842
10850.20 799
10851.18 786
10852.17 880
10853.15 883
10854.13 883
10855.12 829
10856.10 854
10857.09 859
10858.07 889
10859.05 857
10860.04 877
10861.02 880
10862.01 965
10862.99 905
10863.97 869
10864.96 923
10865.94 922
10866.93 917
10867.91 886
10868.90 868
10869.88 948
10870.87 887
10871.85 872
10872.84 868
10873.82 875
10874.81 889
10875.79 888
10876.78 911
10877.76 891
10878.75 992
10879.73 945
10880.72 915
10881.70 965
10882.69 916
10883.67 933
10884.66 951
10885.64 984
10886.63 996
10887.61 976
10888.60 978
10889.58 1025
10890.57 931
10891.55 987
10892.54 916
10893.53 1000
10894.51 1085
10895.50 1027
10896.48 1001
10897.47 992
10898.45 981
10899.44 995
10900.43 1007
10901.41 1124
10902.40 1107
10903.38 1074
10904.37 1078
10905.36 1067
10906.34 1035
10907.33 1058
10908.32 1087
10909.30 1140
10910.29 1221
10911.28 1198
10912.26 1133
10913.25 1161
10914.24 1119
10915.22 1163
10916.21 1155
10917.20 1123
10918.18 1135
10919.17 1089
10920.16 1160
10921.14 1157
10922.13 1161
10923.12 1223
10924.10 1253
10925.09 1224
10926.08 1276
10927.07 1198
10928.05 1217
10929.04 1306
10930.03 1251
10931.01 1242
10932.00 1275
10932.99 1334
10933.98 1265
10934.96 1251
10935.95 1315
10936.94 1327
10937.93 1279
10938.92 1232
10939.90 1333
10940.89 1306
10941.88 1346
10942.87 1323
10943.85 1294
10944.84 1255
10945.83 1392
10946.82 1493
10947.81 1408
10948.79 1421
10949.78 1412
10950.77 1507
10951.76 1503
10952.75 1527
10953.74 1535
10954.72 1603
10955.71 1609
10956.70 1617
10957.69 1592
10958.68 1647
10959.67 1814
10960.66 1893
10961.65 1882
10962.63 1964
10963.62 2070
10964.61 2236
10965.60 2275
10966.59 2260
10967.58 2140
10968.57 2099
10969.56 1992
10970.55 1857
10971.54 1868
10972.52 1789
10973.51 1743
10974.50 1687
10975.49 1662
10976.48 1612
10977.47 1548
10978.46 1587
10979.45 1596
10980.44 1566
10981.43 1589
10982.42 1574
10983.41 1601
10984.40 1622
10985.39 1626
10986.38 1659
10987.37 1662
10988.36 1717
10989.35 1680
10990.34 1752
10991.33 1646
10992.32 1647
10993.31 1681
10994.30 1720
10995.29 1730
10996.28 1796
10997.27 1779
10998.26 1866
10999.25 1979
11000.24 1978
11001.23 2097
11002.22 2299
11003.21 2573
11004.20 2815
11005.20 3043
11006.19 3151
11007.18 3170
11008.17 3058
11009.16 2846
11010.15 2784
11011.14 2598
11012.13 2442
11013.12 2226
11014.11 2025
11015.10 1803
11016.10 1703
11017.09 1616
11018.08 1563
11019.07 1465
11020.06 1538
11021.05 1490
11022.04 1504
11023.04 1505
11024.03 1406
11025.02 1350
11026.01 1348
11027.00 1335
11027.99 1263
11028.99 1332
11029.98 1313
11030.97 1331
11031.96 1298
11032.95 1237
11033.95 1277
11034.94 1382
11035.93 1321
11036.92 1213
11037.91 1297
11038.91 1247
11039.90 1265
11040.89 1304
11041.88 1277
11042.88 1235
11043.87 1216
11044.86 1208
11045.85 1242
11046.85 1201
11047.84 1179
11048.83 1152
11049.82 1163
11050.82 1187
11051.81 1171
11052.80 1227
11053.80 1190
11054.79 1141
11055.78 1129
11056.77 1138
11057.77 1057
11058.76 1049
11059.75 1092
11060.75 1106
11061.74 1112
11062.73 1139
11063.73 1084
11064.72 1062
11065.71 1087
11066.71 1147
11067.70 1124
11068.69 1118
11069.69 1103
11070.68 1149
11071.68 1093
11072.67 1079
11073.66 1166
11074.66 1137
11075.65 1155
11076.65 1137
11077.64 1092
11078.63 1104
11079.63 1111
11080.62 1116
11081.62 1154
11082.61 1115
11083.60 1133
11084.60 1182
11085.59 1154
11086.59 1162
11087.58 1036
11088.58 1175
11089.57 1172
11090.57 1046
11091.56 1076
11092.55 1064
11093.55 1059
11094.54 1045
11095.54 1035
11096.53 1055
11097.53 1044
11098.52 1079
11099.52 1121
11100.51 1091
11101.51 1049
11102.50 1002
11103.50 1025
11104.49 1015
11105.49 1080
11106.48 1071
11107.48 1053
11108.48 1009
11109.47 1032
11110.47 1042
11111.46 1046
11112.46 988
11113.45 1036
11114.45 1024
11115.44 968
11116.44 978
11117.44 931
11118.43 989
11119.43 1084
11120.42 1041
11121.42 995
11122.42 993
11123.41 1012
11124.41 1048
11125.40 1066
11126.40 1034
11127.40 1019
11128.39 942
11129.39 936
11130.38 1024
11131.38 1030
11132.38 1057
11133.37 1111
11134.37 1035
11135.37 948
11136.36 979
11137.36 1020
11138.36 950
11139.35 986
11140.35 980
11141.35 949
11142.34 958
11143.34 986
11144.34 1005
11145.34 904
11146.33 937
11147.33 887
11148.33 864
11149.32 923
11150.32 939
11151.32 938
11152.32 981
11153.31 973
11154.31 974
11155.31 1021
11156.31 948
11157.30 925
11158.30 879
11159.30 913
11160.30 953
11161.29 915
11162.29 857
11163.29 888
11164.29 909
11165.29 888
11166.28 788
11167.28 828
11168.28 860
11169.28 843
11170.28 877
11171.27 887
11172.27 864
11173.27 810
11174.27 839
11175.27 861
11176.27 858
11177.26 879
11178.26 889
11179.26 861
11180.26 860
11181.26 834
11182.26 906
11183.26 829
11184.26 819
11185.25 854
11186.25 849
11187.25 803
11188.25 824
11189.25 811
11190.25 796
11191.25 847
11192.25 879
11193.25 817
11194.25 844
11195.24 829
11196.24 906
11197.24 847
11198.24 849
11199.24 859
11200.24 854
11201.24 807
11202.24 818
11203.24 869
11204.24 788
11205.24 834
11206.24 876
11207.24 873
11208.24 888
11209.24 850
11210.24 864
11211.24 853
11212.24 860
11213.24 849
11214.24 882
11215.24 869
11216.24 841
11217.24 879
11218.24 891
11219.24 860
11220.24 813
11221.24 831
11222.24 820
11223.24 864
11224.24 828
11225.24 794
11226.24 857
11227.25 847
11228.25 834
11229.25 808
11230.25 815
11231.25 829
11232.25 834
11233.25 803
11234.25 823
11235.25 776
11236.25 849
11237.25 817
11238.26 862
11239.26 886
11240.26 820
11241.26 812
11242.26 796
11243.26 781
11244.26 784
11245.27 835
11246.27 874
11247.27 813
11248.27 836
11249.27 822
11250.27 864
11251.28 833
11252.28 813
11253.28 848
11254.28 822
11255.28 805
11256.29 824
11257.29 888
11258.29 838
11259.29 868
11260.29 856
11261.30 819
11262.30 863
11263.30 858
11264.30 855
11265.31 862
11266.31 880
11267.31 881
11268.31 877
11269.32 806
11270.32 895
11271.32 876
11272.32 842
11273.33 857
11274.33 864
11275.33 880
11276.33 873
11277.34 905
11278.34 977
11279.34 946
11280.35 974
11281.35 1015
11282.35 942
11283.36 969
11284.36 1015
11285.36 1038
11286.37 1112
11287.37 1107
11288.37 1049
11289.38 994
11290.38 999
11291.38 981
11292.39 926
11293.39 893
11294.39 900
11295.40 857
11296.40 890
11297.41 922
11298.41 926
11299.41 864
11300.42 899
11301.42 904
11302.43 1013
11303.43 937
11304.43 921
11305.44 935
11306.44 915
11307.45 901
11308.45 894
11309.46 909
11310.46 945
11311.46 866
11312.47 898
11313.47 958
11314.48 915
11315.48 890
11316.49 942
11317.49 971
11318.50 992
11319.50 1018
11320.51 1017
11321.51 1089
11322.52 1046
11323.52 1033
11324.53 1063
11325.53 982
11326.54 986
11327.54 995
11328.55 924
11329.55 953
11330.56 903
11331.56 930
11332.57 909
11333.57 882
11334.58 865
11335.58 891
11336.59 890
11337.60 858
11338.60 868
11339.61 864
11340.61 902
11341.62 936
11342.62 976
11343.63 951
11344.64 940
11345.64 955
11346.65 953
11347.65 862
11348.66 902
11349.67 912
11350.67 931
11351.68 920
11352.69 929
11353.69 901
11354.70 852
11355.71 891
11356.71 882
11357.72 870
11358.72 898
11359.73 886
11360.74 852
11361.74 862
11362.75 872
11363.76 883
11364.76 873
11365.77 944
11366.78 931
11367.79 910
11368.79 904
11369.80 874
11370.81 936
11371.81 956
11372.82 900
11373.83 924
11374.84 900
11375.84 897
11376.85 880
11377.86 870
11378.87 858
11379.87 866
11380.88 890
11381.89 975
11382.90 904
11383.90 881
11384.91 886
11385.92 907
11386.93 893
11387.93 886
11388.94 900
11389.95 858
11390.96 883
11391.97 848
11392.97 934
11393.98 962
11394.99 964
11396.00 950
11397.01 960
11398.02 914
11399.02 918
11400.03 855
11401.04 897
11402.05 941
11403.06 848
11404.07 894
11405.08 894
11406.08 912
11407.09 888
11408.10 921
11409.11 944
11410.12 907
11411.13 891
11412.14 896
11413.15 869
11414.15 903
11415.16 869
11416.17 946
11417.18 909
11418.19 897
11419.20 948
11420.21 947
11421.22 912
11422.23 855
11423.24 846
11424.25 889
11425.26 913
11426.27 843
11427.28 940
11428.29 896
11429.30 877
11430.31 956
11431.32 921
11432.32 968
11433.33 973
11434.34 898
11435.35 836
11436.36 865
11437.37 900
11438.38 877
11439.39 885
11440.41 926
11441.42 862
11442.43 927
11443.44 963
11444.45 968
11445.46 906
11446.47 886
11447.48 944
11448.49 939
11449.50 907
11450.51 971
11451.52 975
11452.53 996
11453.54 926
11454.55 979
11455.56 999
11456.57 1034
11457.59 994
11458.60 974
11459.61 972
11460.62 951
11461.63 911
11462.64 907
11463.65 981
11464.66 1028
11465.67 982
11466.69 1008
11467.70 1047
11468.71 1012
11469.72 989
11470.73 1025
11471.74 1030
11472.75 999
11473.77 1027
11474.78 986
11475.79 968
11476.80 1020
11477.81 1041
11478.83 1032
11479.84 1057
11480.85 1086
11481.86 1085
11482.87 1022
11483.89 1015
11484.90 1026
11485.91 1009
11486.92 1020
11487.93 1039
11488.95 1027
11489.96 1113
11490.97 1084
11491.98 1005
11493.00 1047
11494.01 1123
11495.02 1206
11496.03 1064
11497.05 1062
11498.06 1028
11499.07 1150
11500.09 1085
11501.10 1064
11502.11 1102
11503.12 1128
11504.14 1150
11505.15 1111
11506.16 1150
11507.18 1143
11508.19 1214
11509.20 1176
11510.22 1132
11511.23 1225
11512.24 1250
11513.26 1203
11514.27 1254
11515.28 1228
11516.30 1203
11517.31 1199
11518.32 1265
11519.34 1161
11520.35 1194
11521.37 1269
11522.38 1294
11523.39 1293
11524.41 1311
11525.42 1390
11526.44 1308
11527.45 1417
11528.46 1376
11529.48 1376
11530.49 1388
11531.51 1523
11532.52 1549
11533.53 1560
11534.55 1638
11535.56 1607
11536.58 1741
11537.59 1685
11538.61 1704
11539.62 1727
11540.64 1819
11541.65 1804
11542.67 1726
11543.68 1908
11544.69 2031
11545.71 2129
11546.72 2365
11547.74 2669
11548.75 2960
11549.77 3077
11550.78 3335
11551.80 3472
11552.81 3542
11553.83 3632
11554.85 3321
11555.86 3366
11556.88 3018
11557.89 2621
11558.91 2380
11559.92 2267
11560.94 2124
11561.95 1924
11562.97 1811
11563.98 1724
11565.00 1647
11566.02 1582
11567.03 1548
11568.05 1526
11569.06 1568
11570.08 1535
11571.10 1555
11572.11 1543
11573.13 1487
11574.14 1402
11575.16 1436
11576.18 1458
11577.19 1506
11578.21 1486
11579.22 1478
11580.24 1461
11581.26 1540
11582.27 1455
11583.29 1485
11584.31 1485
11585.32 1499
11586.34 1526
11587.36 1505
11588.37 1546
11589.39 1510
11590.41 1500
11591.42 1590
11592.44 1559
11593.46 1498
11594.47 1532
11595.49 1511
11596.51 1538
11597.53 1496
11598.54 1592
11599.56 1514
11600.58 1547
11601.59 1596
11602.61 1690
11603.63 1785
11604.65 1830
11605.66 1859
11606.68 2029
11607.70 2217
11608.72 2335
11609.74 2461
11610.75 2457
11611.77 2491
11612.79 2470
11613.81 2283
11614.82 2185
11615.84 2025
11616.86 1809
11617.88 1833
11618.90 1678
11619.91 1672
11620.93 1584
11621.95 1574
11622.97 1557
11623.99 1512
11625.01 1379
11626.02 1423
11627.04 1407
11628.06 1397
11629.08 1442
11630.10 1404
11631.12 1390
11632.14 1364
11633.15 1378
11634.17 1402
11635.19 1301
11636.21 1333
11637.23 1341
11638.25 1351
11639.27 1368
11640.29 1333
11641.30 1306
11642.32 1306
11643.34 1337
11644.36 1337
11645.38 1291
11646.40 1248
11647.42 1277
11648.44 1274
11649.46 1289
11650.48 1236
11651.50 1182
11652.52 1194
11653.54 1135
11654.56 1178
11655.58 1153
11656.60 1118
11657.62 1144
11658.64 1089
11659.66 1110
11660.68 1083
11661.70 1093
11662.72 1106
11663.74 1089
11664.76 1092
11665.78 1128
11666.80 1092
11667.82 1033
11668.84 1085
11669.86 1064
11670.88 1045
11671.90 1057
11672.92 1091
11673.94 1074
11674.96 1025
11675.98 1007
11677.00 1070
11678.02 1027
11679.04 991
11680.06 1049
11681.08 1068
11682.10 1018
11683.12 1008
11684.15 1071
11685.17 1038
11686.19 959
11687.21 1025
11688.23 1044
11689.25 1000
11690.27 1049
11691.29 999
11692.31 1102
11693.34 1061
11694.36 1044
11695.38 1042
11696.40 1077
11697.42 1064
11698.44 1017
11699.46 1052
11700.49 1019
11701.51 1033
11702.53 1035
11703.55 975
11704.57 1001
11705.60 1015
11706.62 1041
11707.64 1019
11708.66 997
11709.68 1009
11710.71 965
11711.73 1010
11712.75 993
11713.77 945
11714.79 906
11715.82 940
11716.84 937
11717.86 962
11718.88 934
11719.91 950
11720.93 1016
11721.95 949
11722.97 952
11724.00 966
11725.02 919
11726.04 934
11727.07 899
11728.09 940
11729.11 880
11730.13 895
11731.16 862
11732.18 902
11733.20 925
11734.23 933
11735.25 933
11736.27 857
11737.30 841
11738.32 906
11739.34 868
11740.37 867
11741.39 864
11742.41 823
11743.44 778
11744.46 800
11745.48 863
11746.51 898
11747.53 838
11748.55 889
11749.58 864
11750.60 897
11751.63 873
11752.65 863
11753.67 851
11754.70 820
11755.72 823
11756.75 845
11757.77 796
11758.79 867
11759.82 842
11760.84 902
11761.87 907
11762.89 861
11763.92 855
11764.94 835
11765.97 884
11766.99 835
11768.01 793
11769.04 800
11770.06 809
11771.09 790
11772.11 788
11773.14 778
11774.16 782
11775.19 822
11776.21 824
11777.24 790
11778.26 800
11779.29 904
11780.31 881
11781.34 836
11782.36 910
11783.39 837
11784.41 830
11785.44 837
11786.46 775
11787.49 853
11788.52 898
11789.54 875
11790.57 825
11791.59 872
11792.62 793
11793.64 815
11794.67 826
11795.70 823
11796.72 865
11797.75 841
11798.77 873
11799.80 833
11800.83 855
11801.85 864
11802.88 886
11803.90 845
11804.93 866
11805.96 813
11806.98 854
11808.01 844
11809.04 837
11810.06 810
11811.09 766
11812.11 830
11813.14 791
11814.17 848
11815.19 881
11816.22 854
11817.25 826
11818.27 848
11819.30 831
11820.33 845
11821.36 817
11822.38 836
11823.41 838
11824.44 823
11825.46 878
11826.49 915
11827.52 853
11828.54 870
11829.57 884
11830.60 830
11831.63 838
11832.65 810
11833.68 828
11834.71 869
11835.74 838
11836.76 934
11837.79 862
11838.82 839
11839.85 852
11840.88 863
11841.90 818
11842.93 795
11843.96 882
11844.99 868
11846.01 842
11847.04 841
11848.07 863
11849.10 836
11850.13 874
11851.16 854
11852.18 925
11853.21 909
11854.24 908
11855.27 915
11856.30 930
11857.33 860
11858.35 828
11859.38 836
11860.41 891
11861.44 896
11862.47 874
11863.50 919
11864.53 887
11865.56 912
11866.58 936
11867.61 907
11868.64 920
11869.67 935
11870.70 963
11871.73 958
11872.76 918
11873.79 929
11874.82 940
11875.85 915
11876.88 925
11877.91 997
11878.93 1042
11879.96 964
11880.99 881
11882.02 926
11883.05 1016
11884.08 977
11885.11 1014
11886.14 1009
11887.17 959
11888.20 989
11889.23 1061
11890.26 1046
11891.29 1039
11892.32 1017
11893.35 1000
11894.38 1033
11895.41 1089
11896.44 1070
11897.47 1101
11898.50 1116
11899.53 1177
11900.56 1174
11901.59 1190
11902.62 1188
11903.65 1227
11904.69 1204
11905.72 1295
11906.75 1293
11907.78 1300
11908.81 1306
11909.84 1289
11910.87 1286
11911.90 1285
11912.93 1291
11913.96 1239
11914.99 1177
11916.02 1189
11917.06 1190
11918.09 1246
11919.12 1204
11920.15 1253
11921.18 1267
11922.21 1193
11923.24 1135
11924.27 1174
11925.31 1185
11926.34 1163
11927.37 1206
11928.40 1254
11929.43 1233
11930.46 1271
11931.50 1285
11932.53 1454
11933.56 1452
11934.59 1507
11935.62 1641
11936.65 1800
11937.69 1822
11938.72 1894
11939.75 1956
11940.78 1822
11941.81 1740
11942.85 1715
11943.88 1666
11944.91 1553
11945.94 1457
11946.98 1426
11948.01 1340
11949.04 1252
11950.07 1270
11951.11 1240
11952.14 1226
11953.17 1218
11954.20 1138
11955.24 1115
11956.27 1136
11957.30 1088
11958.34 1052
11959.37 1114
11960.40 1077
11961.43 1058
11962.47 991
11963.50 1013
11964.53 1043
11965.57 1060
11966.60 996
11967.63 1026
11968.67 1110
11969.70 1073
11970.73 1000
11971.77 1021
11972.80 1094
11973.83 1059
11974.87 1014
11975.90 1005
11976.94 1027
11977.97 1035
11979.00 1033
11980.04 1000
11981.07 1075
11982.10 1038
11983.14 1026
11984.17 1041
11985.21 1061
11986.24 955
11987.27 1006
11988.31 996
11989.34 1022
11990.38 1040
11991.41 940
11992.45 1007
11993.48 1002
11994.51 1008
11995.55 1049
11996.58 977
11997.62 1001
11998.65 1015
11999.69 1042
12000.72 969
12001.76 996
12002.79 1061
12003.83 1013
12004.86 1058
12005.90 1044
12006.93 1023
12007.97 1021
12009.00 1063
12010.04 1069
12011.07 1000
12012.11 1030
12013.14 1075
12014.18 1092
12015.21 1078
12016.25 1055
12017.28 1067
12018.32 1095
12019.35 1085
12020.39 1100
12021.43 1072
12022.46 1163
12023.50 1192
12024.53 1221
12025.57 1238
12026.60 1209
12027.64 1254
12028.68 1145
12029.71 1188
12030.75 1219
12031.78 1191
12032.82 1256
12033.86 1218
12034.89 1131
12035.93 1117
12036.97 1140
12038.00 1108
12039.04 1112
12040.07 1080
12041.11 1128
12042.15 1166
12043.18 1133
12044.22 1109
12045.26 1136
12046.29 1160
12047.33 1118
12048.37 1103
12049.40 1057
12050.44 1121
12051.48 1107
12052.52 1129
12053.55 1113
12054.59 1037
12055.63 1094
12056.66 1094
12057.70 1108
12058.74 1108
12059.78 1022
12060.81 1052
12061.85 1003
12062.89 1087
12063.92 1110
12064.96 1104
12066.00 1093
12067.04 1060
12068.07 1096
12069.11 1089
12070.15 1102
12071.19 1084
12072.23 1129
12073.26 1122
12074.30 1138
12075.34 1137
12076.38 1106
12077.42 1059
12078.45 1030
12079.49 1057
12080.53 1157
12081.57 1115
12082.61 1160
12083.64 1135
12084.68 1069
12085.72 1135
12086.76 1191
12087.80 1097
12088.84 1105
12089.88 1037
12090.91 1062
12091.95 1054
12092.99 1142
12094.03 1171
12095.07 1113
12096.11 1132
12097.15 1134
12098.19 1107
12099.22 1146
12100.26 1207
12101.30 1215
12102.34 1252
12103.38 1198
12104.42 1245
12105.46 1283
12106.50 1241
12107.54 1324
12108.58 1355
12109.62 1348
12110.66 1379
12111.70 1412
12112.74 1353
12113.77 1327
12114.81 1302
12115.85 1308
12116.89 1239
12117.93 1252
12118.97 1128
12120.01 1164
12121.05 1068
12122.09 1003
12123.13 998
12124.17 1015
12125.21 985
12126.25 985
12127.29 961
12128.33 950
12129.37 961
12130.41 938
12131.45 962
12132.50 951
12133.54 936
12134.58 923
12135.62 930
12136.66 886
12137.70 914
12138.74 878
12139.78 910
12140.82 870
12141.86 867
12142.90 882
12143.94 904
12144.98 926
12146.02 828
12147.07 862
12148.11 849
12149.15 911
12150.19 919
12151.23 825
12152.27 868
12153.31 900
12154.35 901
12155.40 931
12156.44 825
12157.48 825
12158.52 839
12159.56 839
12160.60 816
12161.64 829
12162.69 855
12163.73 872
12164.77 856
12165.81 840
12166.85 809
12167.90 867
12168.94 872
12169.98 825
12171.02 851
12172.06 910
12173.11 850
12174.15 790
12175.19 786
12176.23 842
12177.27 832
12178.32 885
12179.36 781
12180.40 769
12181.44 823
12182.49 841
12183.53 833
12184.57 812
12185.61 775
12186.66 848
12187.70 836
12188.74 845
12189.79 829
12190.83 836
12191.87 856
12192.91 827
12193.96 824
12195.00 873
12196.04 878
12197.09 842
12198.13 814
12199.17 811
12200.22 824
12201.26 775
12202.30 773
12203.35 811
12204.39 851
12205.43 823
12206.48 849
12207.52 876
12208.57 867
12209.61 868
12210.65 827
12211.70 818
12212.74 806
12213.78 838
12214.83 872
12215.87 813
12216.92 800
12217.96 809
12219.00 809
12220.05 791
12221.09 802
12222.14 811
12223.18 803
12224.23 865
12225.27 796
12226.31 772
12227.36 862
12228.40 775
12229.45 794
12230.49 872
12231.54 822
12232.58 844
12233.63 804
12234.67 824
12235.72 808
12236.76 815
12237.81 839
12238.85 822
12239.90 839
12240.94 846
12241.99 817
12243.03 824
12244.08 803
12245.12 801
12246.17 764
12247.21 771
12248.26 760
12249.30 790
12250.35 761
12251.39 759
12252.44 743
12253.49 751
12254.53 785
12255.58 768
12256.62 734
12257.67 728
12258.71 793
12259.76 839
12260.81 740
12261.85 732
12262.90 770
12263.94 819
12264.99 780
12266.04 691
12267.08 751
12268.13 736
12269.17 731
12270.22 734
12271.27 737
12272.31 744
12273.36 712
12274.41 742
12275.45 703
12276.50 729
12277.55 722
12278.59 719
12279.64 719
12280.69 762
12281.73 698
12282.78 675
12283.83 650
12284.87 687
12285.92 703
12286.97 620
12288.01 635
12289.06 702
12290.11 718
12291.16 722
12292.20 707
12293.25 715
12294.30 683
12295.35 731
12296.39 699
12297.44 699
12298.49 713
12299.54 708
12300.58 702
12301.63 680
12302.68 692
12303.73 715
12304.77 727
12305.82 705
12306.87 737
12307.92 694
12308.97 717
12310.01 740
12311.06 706
12312.11 770
12313.16 730
12314.21 726
12315.25 667
12316.30 649
12317.35 684
12318.40 681
12319.45 698
12320.50 650
12321.54 690
12322.59 592
12323.64 639
12324.69 692
12325.74 668
12326.79 716
12327.84 696
12328.89 683
12329.93 647
12330.98 687
12332.03 698
12333.08 678
12334.13 642
12335.18 604
12336.23 630
12337.28 649
12338.33 666
12339.38 617
12340.43 623
12341.47 704
12342.52 655
12343.57 629
12344.62 646
12345.67 659
12346.72 647
12347.77 670
12348.82 629
12349.87 631
12350.92 638
12351.97 651
12353.02 671
12354.07 615
12355.12 695
12356.17 635
12357.22 651
12358.27 633
12359.32 640
12360.37 631
12361.42 650
12362.47 648
12363.52 668
12364.57 688
12365.62 667
12366.67 630
12367.72 675
12368.77 651
12369.82 637
12370.87 628
12371.93 690
12372.98 658
12374.03 646
12375.08 656
12376.13 679
12377.18 654
12378.23 672
12379.28 678
12380.33 708
12381.38 694
12382.43 661
12383.49 710
12384.54 703
12385.59 695
12386.64 688
12387.69 712
12388.74 618
12389.79 643
12390.84 713
12391.90 686
12392.95 632
12394.00 638
12395.05 668
12396.10 681
12397.15 711
12398.21 648
12399.26 693
12400.31 729
12401.36 689
12402.41 701
12403.47 653
12404.52 667
12405.57 633
12406.62 654
12407.67 659
12408.73 661
12409.78 677
12410.83 671
12411.88 640
12412.94 626
12413.99 632
12415.04 625
12416.09 654
12417.15 683
12418.20 733
12419.25 649
12420.30 673
12421.36 688
12422.41 736
12423.46 708
12424.52 713
12425.57 727
12426.62 730
12427.67 683
12428.73 673
12429.78 679
12430.83 655
12431.89 686
12432.94 739
12433.99 754
12435.05 786
12436.10 738
12437.15 760
12438.21 700
12439.26 773
12440.31 796
12441.37 764
12442.42 779
12443.47 686
12444.53 729
12445.58 759
12446.64 720
12447.69 700
12448.74 675
12449.80 677
12450.85 690
12451.91 701
12452.96 733
12454.01 678
12455.07 711
12456.12 723
12457.18 675
12458.23 742
12459.29 719
12460.34 677
12461.39 699
12462.45 683
12463.50 705
12464.56 721
12465.61 694
12466.67 675
12467.72 657
12468.78 648
12469.83 677
12470.89 678
12471.94 649
12473.00 686
12474.05 657
12475.11 617
12476.16 679
12477.22 681
12478.27 665
12479.33 672
12480.38 660
12481.44 713
12482.49 701
12483.55 683
12484.60 663
12485.66 703
12486.71 690
12487.77 731
12488.83 696
12489.88 759
12490.94 721
12491.99 700
12493.05 692
12494.10 790
12495.16 702
12496.22 698
12497.27 724
12498.33 783
12499.38 735
12500.44 676
12501.50 659
12502.55 691
12503.61 784
12504.67 789
12505.72 750
12506.78 757
12507.83 802
12508.89 816
12509.95 818
12511.00 720
12512.06 720
12513.12 716
12514.17 796
12515.23 810
12516.29 766
12517.34 753
12518.40 845
12519.46 843
12520.52 843
12521.57 802
12522.63 865
12523.69 923
12524.74 964
12525.80 982
12526.86 977
12527.92 1082
12528.97 1118
12530.03 1139
12531.09 1092
12532.15 1150
12533.20 1144
12534.26 1145
12535.32 1128
12536.38 1073
12537.43 1025
12538.49 1019
12539.55 1019
12540.61 927
12541.66 915
12542.72 864
12543.78 849
12544.84 836
12545.90 876
12546.95 824
12548.01 817
12549.07 822
12550.13 842
12551.19 825
12552.25 817
12553.30 810
12554.36 835
12555.42 822
12556.48 800
12557.54 856
12558.60 852
12559.65 838
12560.71 796
12561.77 802
12562.83 728
12563.89 832
12564.95 838
12566.01 785
12567.07 818
12568.13 730
12569.18 764
12570.24 770
12571.30 757
12572.36 723
12573.42 743
12574.48 810
12575.54 759
12576.60 711
12577.66 739
12578.72 768
12579.78 751
12580.84 741
12581.90 816
12582.96 710
12584.02 742
12585.07 778
12586.13 776
12587.19 776
12588.25 789
12589.31 813
12590.37 812
12591.43 790
12592.49 814
12593.55 877
12594.61 850
12595.67 846
12596.73 841
12597.79 847
12598.86 822
12599.92 864
12600.98 887
12602.04 897
12603.10 880
12604.16 891
12605.22 904
12606.28 954
12607.34 957
12608.40 958
12609.46 953
12610.52 947
12611.58 969
12612.64 997
12613.70 1013
12614.76 1010
12615.83 972
12616.89 929
12617.95 957
12619.01 989
12620.07 972
12621.13 902
12622.19 908
12623.25 930
12624.32 931
12625.38 892
12626.44 883
12627.50 950
12628.56 948
12629.62 911
12630.68 907
12631.75 880
12632.81 874
12633.87 934
12634.93 875
12635.99 861
12637.05 834
12638.12 854
12639.18 886
12640.24 852
12641.30 832
12642.36 834
12643.43 818
12644.49 847
12645.55 886
12646.61 841
12647.68 806
12648.74 841
12649.80 780
12650.86 828
12651.93 823
12652.99 811
12654.05 866
12655.11 812
12656.18 853
12657.24 807
12658.30 822
12659.36 861
12660.43 850
12661.49 801
12662.55 824
12663.62 842
12664.68 811
12665.74 851
12666.81 803
12667.87 823
12668.93 784
12670.00 827
12671.06 804
12672.12 812
12673.19 829
12674.25 839
12675.31 858
12676.38 816
12677.44 817
12678.50 834
12679.57 889
12680.63 838
12681.69 864
12682.76 848
12683.82 854
12684.89 936
12685.95 961
12687.01 985
12688.08 913
12689.14 937
12690.21 993
12691.27 972
12692.33 994
12693.40 1018
12694.46 1001
12695.53 942
12696.59 1003
12697.66 1028
12698.72 977
12699.79 993
12700.85 946
12701.91 968
12702.98 1015
12704.04 989
12705.11 1045
12706.17 1022
12707.24 1029
12708.30 1040
12709.37 1041
12710.43 1024
12711.50 1054
12712.56 980
12713.63 1019
12714.69 1044
12715.76 987
12716.82 1043
12717.89 1035
12718.95 1030
12720.02 975
12721.09 999
12722.15 940
12723.22 970
12724.28 994
12725.35 1002
12726.41 977
12727.48 1004
12728.54 984
12729.61 1016
12730.68 985
12731.74 993
12732.81 954
12733.87 1010
12734.94 988
12736.01 939
12737.07 922
12738.14 962
12739.20 965
12740.27 968
12741.34 952
12742.40 950
12743.47 944
12744.54 953
12745.60 933
12746.67 897
12747.74 888
12748.80 960
12749.87 863
12750.94 807
12752.00 862
12753.07 832
12754.14 799
12755.20 814
12756.27 855
12757.34 817
12758.40 776
12759.47 825
12760.54 806
12761.60 805
12762.67 801
12763.74 827
12764.81 785
12765.87 765
12766.94 750
12768.01 838
12769.08 777
12770.14 788
12771.21 749
12772.28 699
12773.35 759
12774.41 751
12775.48 732
12776.55 761
12777.62 782
12778.68 789
12779.75 796
12780.82 743
12781.89 702
12782.96 754
12784.02 785
12785.09 747
12786.16 814
12787.23 834
12788.30 864
12789.37 783
12790.43 775
12791.50 796
12792.57 824
12793.64 810
12794.71 793
12795.78 755
12796.84 766
12797.91 795
12798.98 778
12800.05 761
12801.12 792
12802.19 791
12803.26 815
12804.33 796
12805.40 724
12806.46 740
12807.53 765
12808.60 774
12809.67 780
12810.74 763
12811.81 785
12812.88 742
12813.95 717
12815.02 674
12816.09 721
12817.16 778
12818.23 746
12819.30 766
12820.37 797
12821.44 771
12822.50 766
12823.57 777
12824.64 817
12825.71 802
12826.78 787
12827.85 787
12828.92 774
12829.99 746
12831.06 729
12832.13 771
12833.20 725
12834.27 739
12835.34 735
12836.41 728
12837.49 728
12838.56 746
12839.63 722
12840.70 717
12841.77 677
12842.84 695
12843.91 753
12844.98 723
12846.05 674
12847.12 703
12848.19 680
12849.26 760
12850.33 765
12851.40 675
12852.47 702
12853.55 603
12854.62 658
12855.69 673
12856.76 710
12857.83 672
12858.90 651
12859.97 691
12861.04 646
12862.11 668
12863.19 692
12864.26 650
12865.33 675
12866.40 666
12867.47 704
12868.54 671
12869.62 632
12870.69 657
12871.76 700
12872.83 681
12873.90 638
12874.97 664
12876.05 687
12877.12 598
12878.19 634
12879.26 710
12880.33 659
12881.41 649
12882.48 718
12883.55 665
12884.62 648
12885.70 602
12886.77 672
12887.84 610
12888.91 615
12889.98 596
12891.06 614
12892.13 612
12893.20 657
12894.28 644
12895.35 667
12896.42 604
12897.49 692
12898.57 687
12899.64 669
12900.71 662
12901.79 640
12902.86 604
12903.93 591
12905.00 600
12906.08 603
12907.15 633
12908.22 651
12909.30 627
12910.37 571
12911.44 584
12912.52 637
12913.59 618
12914.66 609
12915.74 668
12916.81 650
12917.89 614
12918.96 601
12920.03 602
12921.11 644
12922.18 630
12923.25 630
12924.33 631
12925.40 566
12926.48 536
12927.55 561
12928.62 600
12929.70 603
12930.77 632
12931.85 620
12932.92 627
12934.00 580
12935.07 580
12936.14 595
12937.22 575
12938.29 594
12939.37 591
12940.44 614
12941.52 612
12942.59 593
12943.67 603
12944.74 601
12945.82 586
12946.89 649
12947.97 611
12949.04 614
12950.12 577
12951.19 572
12952.27 650
12953.34 613
12954.42 577
12955.49 594
12956.57 573
12957.64 621
12958.72 589
12959.79 605
12960.87 642
12961.94 623
12963.02 612
12964.10 588
12965.17 591
12966.25 600
12967.32 627
12968.40 622
12969.47 588
12970.55 606
12971.63 617
12972.70 626
12973.78 604
12974.85 581
12975.93 593
12977.01 632
12978.08 580
12979.16 566
12980.23 550
12981.31 556
12982.39 553
12983.46 577
12984.54 594
12985.62 622
12986.69 574
12987.77 586
12988.85 583
12989.92 599
12991.00 578
12992.08 583
12993.15 588
12994.23 575
12995.31 593
12996.38 598
12997.46 570
12998.54 609
12999.61 575
13000.69 591
13001.77 615
13002.85 596
13003.92 606
13005.00 610
13006.08 619
13007.16 583
13008.23 581
13009.31 575
13010.39 572
13011.47 567
13012.54 594
13013.62 572
13014.70 600
13015.78 608
13016.85 593
13017.93 617
13019.01 597
13020.09 582
13021.17 633
13022.24 595
13023.32 550
13024.40 590
13025.48 606
13026.56 594
13027.63 607
13028.71 659
13029.79 617
13030.87 618
13031.95 636
13033.03 620
13034.10 587
13035.18 607
13036.26 628
13037.34 601
13038.42 610
13039.50 580
13040.58 601
13041.66 635
13042.73 570
13043.81 584
13044.89 595
13045.97 584
13047.05 644
13048.13 600
13049.21 594
13050.29 593
13051.37 626
13052.45 638
13053.53 592
13054.60 612
13055.68 565
13056.76 598
13057.84 612
13058.92 597
13060.00 566
13061.08 623
13062.16 590
13063.24 628
13064.32 624
13065.40 608
13066.48 652
13067.56 614
13068.64 557
13069.72 596
13070.80 653
13071.88 605
13072.96 642
13074.04 572
13075.12 586
13076.20 591
13077.28 566
13078.36 621
13079.44 593
13080.52 577
13081.60 630
13082.68 624
13083.76 596
13084.84 636
13085.93 589
13087.01 607
13088.09 583
13089.17 596
13090.25 637
13091.33 622
13092.41 614
13093.49 572
13094.57 576
13095.65 556
13096.73 609
13097.82 555
13098.90 589
13099.98 591
13101.06 582
13102.14 565
13103.22 568
13104.30 583
13105.38 577
13106.47 628
13107.55 646
13108.63 567
13109.71 612
13110.79 618
13111.87 609
13112.96 630
13114.04 619
13115.12 590
13116.20 575
13117.28 592
13118.37 663
13119.45 630
13120.53 615
13121.61 623
13122.69 576
13123.78 593
13124.86 586
13125.94 593
13127.02 625
13128.11 566
13129.19 597
13130.27 545
13131.35 579
13132.44 568
13133.52 557
13134.60 585
13135.68 602
13136.77 611
13137.85 633
13138.93 591
13140.01 580
13141.10 608
13142.18 596
13143.26 635
13144.35 632
13145.43 559
13146.51 549
13147.60 561
13148.68 564
13149.76 570
13150.85 551
13151.93 607
13153.01 629
13154.10 593
13155.18 608
13156.26 583
13157.35 535
13158.43 609
13159.51 637
13160.60 581
13161.68 615
13162.77 653
13163.85 681
13164.93 598
13166.02 589
13167.10 585
13168.19 625
13169.27 608
13170.35 585
13171.44 629
13172.52 629
13173.61 603
13174.69 567
13175.78 560
13176.86 646
13177.94 617
13179.03 602
13180.11 640
13181.20 620
13182.28 614
13183.37 583
13184.45 569
13185.54 602
13186.62 620
13187.71 634
13188.79 596
13189.88 599
13190.96 590
13192.05 599
13193.13 630
13194.22 627
13195.30 634
13196.39 591
13197.47 609
13198.56 620
13199.64 633
13200.73 647
13201.81 588
13202.90 670
13203.98 614
13205.07 575
13206.16 574
13207.24 608
13208.33 602
13209.41 645
13210.50 609
13211.58 620
13212.67 635
13213.76 615
13214.84 673
13215.93 635
13217.01 649
13218.10 613
13219.19 669
13220.27 630
13221.36 602
13222.45 625
13223.53 691
13224.62 625
13225.70 592
13226.79 646
13227.88 621
13228.96 567
13230.05 601
13231.14 598
13232.22 630
13233.31 633
13234.40 640
13235.48 656
13236.57 620
13237.66 619
13238.74 593
13239.83 659
13240.92 627
13242.01 697
13243.09 648
13244.18 659
13245.27 684
13246.35 673
13247.44 684
13248.53 623
13249.62 640
13250.70 648
13251.79 637
13252.88 631
13253.97 679
13255.05 680
13256.14 672
13257.23 715
13258.32 690
13259.41 687
13260.49 654
13261.58 640
13262.67 662
13263.76 689
13264.85 745
13265.93 701
13267.02 665
13268.11 674
13269.20 707
13270.29 699
13271.37 731
13272.46 690
13273.55 665
13274.64 692
13275.73 709
13276.82 728
13277.91 707
13278.99 745
13280.08 677
13281.17 700
13282.26 739
13283.35 732
13284.44 763
13285.53 682
13286.62 710
13287.70 741
13288.79 714
13289.88 757
13290.97 777
13292.06 747
13293.15 773
13294.24 760
13295.33 700
13296.42 739
13297.51 777
13298.60 803
13299.69 774
13300.78 795
13301.87 729
13302.95 722
13304.04 772
13305.13 806
13306.22 792
13307.31 805
13308.40 797
13309.49 808
13310.58 839
13311.67 860
13312.76 813
13313.85 819
13314.94 835
13316.03 806
13317.12 842
13318.21 835
13319.30 912
13320.39 932
13321.48 855
13322.58 811
13323.67 838
13324.76 813
13325.85 901
13326.94 868
13328.03 776
13329.12 790
13330.21 821
13331.30 850
13332.39 829
13333.48 785
13334.57 801
13335.66 828
13336.75 799
13337.85 817
13338.94 818
13340.03 801
13341.12 865
13342.21 864
13343.30 880
13344.39 848
13345.48 885
13346.58 885
13347.67 867
13348.76 849
13349.85 829
13350.94 833
13352.03 864
13353.12 917
13354.22 864
13355.31 870
13356.40 877
13357.49 884
13358.58 920
13359.68 899
13360.77 896
13361.86 952
13362.95 943
13364.04 942
13365.14 893
13366.23 918
13367.32 977
13368.41 926
13369.51 918
13370.60 1021
13371.69 973
13372.78 1008
13373.87 1011
13374.97 1024
13376.06 1043
13377.15 976
13378.25 976
13379.34 1022
13380.43 1054
13381.52 1043
13382.62 964
13383.71 968
13384.80 930
13385.90 839
13386.99 843
13388.08 896
13389.17 871
13390.27 852
13391.36 843
13392.45 845
13393.55 810
13394.64 819
13395.73 840
13396.83 823
13397.92 819
13399.02 821
13400.11 858
13401.20 849
13402.30 837
13403.39 824
13404.48 815
13405.58 822
13406.67 797
13407.77 785
13408.86 852
13409.95 811
13411.05 750
13412.14 860
13413.24 840
13414.33 864
13415.42 813
13416.52 788
13417.61 841
13418.71 879
13419.80 856
13420.90 775
13421.99 791
13423.08 771
13424.18 806
13425.27 842
13426.37 814
13427.46 769
13428.56 780
13429.65 815
13430.75 816
13431.84 812
13432.94 804
13434.03 843
13435.13 842
13436.22 809
13437.32 825
13438.41 923
13439.51 857
13440.60 829
13441.70 852
13442.79 831
13443.89 847
13444.98 822
13446.08 871
13447.18 884
13448.27 872
13449.37 813
13450.46 917
13451.56 905
13452.65 854
13453.75 815
13454.85 851
13455.94 814
13457.04 871
13458.13 865
13459.23 906
13460.33 889
13461.42 899
13462.52 924
13463.61 906
13464.71 954
13465.81 984
13466.90 949
13468.00 1002
13469.10 980
13470.19 960
13471.29 969
13472.38 1036
13473.48 989
13474.58 957
13475.67 967
13476.77 910
13477.87 992
13478.96 957
13480.06 943
13481.16 988
13482.26 973
13483.35 945
13484.45 993
13485.55 992
13486.64 989
13487.74 923
13488.84 1046
13489.94 1011
13491.03 1029
13492.13 990
13493.23 1088
13494.32 1082
13495.42 1051
13496.52 990
13497.62 948
13498.72 1055
13499.81 1030
13500.91 1036
13502.01 1045
13503.11 1099
13504.20 1146
13505.30 1168
13506.40 1179
13507.50 1231
13508.60 1266
13509.69 1188
13510.79 1165
13511.89 1200
13512.99 1165
13514.09 1156
13515.18 1127
13516.28 1119
13517.38 1080
13518.48 1079
13519.58 976
13520.68 1019
13521.78 979
13522.87 942
13523.97 925
13525.07 884
13526.17 922
13527.27 969
13528.37 980
13529.47 932
13530.57 957
13531.66 909
13532.76 929
13533.86 923
13534.96 861
13536.06 826
13537.16 814
13538.26 842
13539.36 867
13540.46 863
13541.56 865
13542.66 747
13543.76 792
13544.86 850
13545.96 813
13547.05 921
13548.15 821
13549.25 786
13550.35 796
13551.45 802
13552.55 830
13553.65 848
13554.75 790
13555.85 786
13556.95 726
13558.05 774
13559.15 773
13560.25 809
13561.35 779
13562.45 798
13563.55 774
13564.65 764
13565.75 720
13566.85 788
13567.96 761
13569.06 793
13570.16 783
13571.26 767
13572.36 756
13573.46 707
13574.56 782
13575.66 791
13576.76 789
13577.86 814
13578.96 786
13580.06 790
13581.16 755
13582.27 736
13583.37 701
13584.47 745
13585.57 809
13586.67 792
13587.77 785
13588.87 783
13589.97 784
13591.08 747
13592.18 750
13593.28 747
13594.38 817
13595.48 758
13596.58 745
13597.68 733
13598.79 759
13599.89 740
13600.99 769
13602.09 790
13603.19 771
13604.30 751
13605.40 784
13606.50 751
13607.60 726
13608.70 754
13609.81 825
13610.91 773
13612.01 755
13613.11 808
13614.21 782
13615.32 795
13616.42 797
13617.52 854
13618.62 780
13619.73 767
13620.83 756
13621.93 752
13623.03 758
13624.14 743
13625.24 786
13626.34 782
13627.45 734
13628.55 779
13629.65 768
13630.75 786
13631.86 774
13632.96 789
13634.06 756
13635.17 756
13636.27 732
13637.37 695
13638.48 703
13639.58 728
13640.68 734
13641.79 717
13642.89 774
13643.99 784
13645.10 755
13646.20 788
13647.30 724
13648.41 740
13649.51 734
13650.62 743
13651.72 746
13652.82 761
13653.93 737
13655.03 804
13656.14 752
13657.24 767
13658.34 711
13659.45 708
13660.55 757
13661.66 762
13662.76 774
13663.87 720
13664.97 760
13666.07 730
13667.18 733
13668.28 756
13669.39 724
13670.49 788
13671.60 780
13672.70 761
13673.81 730
13674.91 718
13676.02 711
13677.12 713
13678.23 719
13679.33 740
13680.44 786
13681.54 835
13682.65 818
13683.75 747
13684.86 780
13685.96 780
13687.07 765
13688.17 717
13689.28 730
13690.38 754
13691.49 743
13692.59 771
13693.70 777
13694.80 744
13695.91 751
13697.02 759
13698.12 712
13699.23 766
13700.33 756
13701.44 757
13702.55 777
13703.65 783
13704.76 817
13705.86 764
13706.97 759
13708.08 770
13709.18 780
13710.29 771
13711.39 786
13712.50 735
13713.61 785
13714.71 818
13715.82 852
13716.93 863
13718.03 825
13719.14 878
13720.25 825
13721.35 813
13722.46 837
13723.57 843
13724.67 834
13725.78 874
13726.89 908
13727.99 873
13729.10 863
13730.21 856
13731.31 865
13732.42 912
13733.53 936
13734.64 880
13735.74 927
13736.85 908
13737.96 952
13739.07 986
13740.17 1006
13741.28 947
13742.39 903
13743.50 956
13744.60 969
13745.71 977
13746.82 1001
13747.93 989
13749.03 947
13750.14 963
13751.25 1021
13752.36 1066
13753.47 1038
13754.57 1019
13755.68 980
13756.79 1042
13757.90 1103
13759.01 1078
13760.11 1105
13761.22 1045
13762.33 1067
13763.44 1125
13764.55 1175
13765.66 1123
13766.76 1180
13767.87 1172
13768.98 1241
13770.09 1225
13771.20 1248
13772.31 1359
13773.42 1425
13774.53 1434
13775.63 1453
13776.74 1515
13777.85 1615
13778.96 1629
13780.07 1653
13781.18 1604
13782.29 1674
13783.40 1584
13784.51 1611
13785.62 1563
13786.73 1537
13787.83 1470
13788.94 1425
13790.05 1324
13791.16 1240
13792.27 1271
13793.38 1159
13794.49 1111
13795.60 1099
13796.71 1046
13797.82 1061
13798.93 1103
13800.04 1036
13801.15 1013
13802.26 1024
13803.37 998
13804.48 952
13805.59 977
13806.70 1000
13807.81 987
13808.92 957
13810.03 948
13811.14 1040
13812.25 1020
13813.36 990
13814.47 989
13815.58 944
13816.69 944
13817.80 895
13818.91 895
13820.03 874
13821.14 918
13822.25 885
13823.36 854
13824.47 888
13825.58 915
13826.69 925
13827.80 889
13828.91 917
13830.02 843
13831.13 864
13832.25 838
13833.36 839
13834.47 871
13835.58 878
13836.69 831
13837.80 817
13838.91 835
13840.02 838
13841.14 807
13842.25 852
13843.36 894
13844.47 866
13845.58 873
13846.69 879
13847.81 819
13848.92 843
13850.03 856
13851.14 822
13852.25 870
13853.37 856
13854.48 827
13855.59 880
13856.70 829
13857.81 813
13858.93 863
13860.04 895
13861.15 914
13862.26 837
13863.38 896
13864.49 912
13865.60 857
13866.71 878
13867.83 885
13868.94 899
13870.05 917
13871.16 915
13872.28 930
13873.39 924
13874.50 894
13875.61 933
13876.73 917
13877.84 920
13878.95 878
13880.07 876
13881.18 887
13882.29 893
13883.41 961
13884.52 945
13885.63 932
13886.75 907
13887.86 925
13888.97 928
13890.09 949
13891.20 928
13892.31 988
13893.43 925
13894.54 959
13895.65 930
13896.77 948
13897.88 1063
13899.00 1056
13900.11 1021
13901.22 1078
13902.34 1150
13903.45 1144
13904.57 1101
13905.68 1039
13906.79 1108
13907.91 1035
13909.02 1011
13910.14 1019
13911.25 993
13912.37 1081
13913.48 982
13914.59 963
13915.71 903
13916.82 940
13917.94 912
13919.05 924
13920.17 917
13921.28 939
13922.40 941
13923.51 907
13924.63 905
13925.74 922
13926.86 902
13927.97 893
13929.09 909
13930.20 880
13931.32 903
13932.43 905
13933.55 841
13934.66 868
13935.78 855
13936.89 797
13938.01 817
13939.12 821
13940.24 816
13941.35 793
13942.47 846
13943.59 822
13944.70 824
13945.82 852
13946.93 868
13948.05 834
13949.16 821
13950.28 791
13951.40 814
13952.51 800
13953.63 836
13954.74 823
13955.86 794
13956.98 779
13958.09 834
13959.21 785
13960.33 802
13961.44 818
13962.56 754
13963.67 743
13964.79 782
13965.91 853
13967.02 817
13968.14 809
13969.26 807
13970.37 761
13971.49 819
13972.61 821
13973.72 809
13974.84 813
13975.96 778
13977.08 767
13978.19 787
13979.31 788
13980.43 781
13981.54 773
13982.66 802
13983.78 812
13984.90 797
13986.01 792
13987.13 833
13988.25 823
13989.37 794
13990.48 785
13991.60 830
13992.72 829
13993.84 843
13994.95 846
13996.07 771
13997.19 764
13998.31 824
13999.42 809
14000.54 824
14001.66 821
14002.78 852
14003.90 848
14005.01 837
14006.13 772
14007.25 818
14008.37 786
14009.49 767
14010.61 757
14011.72 773
14012.84 794
14013.96 779
14015.08 798
14016.20 820
14017.32 832
14018.43 824
14019.55 769
14020.67 745
14021.79 766
14022.91 791
14024.03 788
14025.15 803
14026.27 728
14027.39 767
14028.50 775
14029.62 822
14030.74 795
14031.86 769
14032.98 807
14034.10 789
14035.22 802
14036.34 835
14037.46 811
14038.58 822
14039.70 886
14040.82 782
14041.94 804
14043.06 797
14044.18 879
14045.30 867
14046.41 800
14047.53 843
14048.65 883
14049.77 857
14050.89 857
14052.01 856
14053.13 821
14054.25 831
14055.37 872
14056.49 888
14057.61 919
14058.74 894
14059.86 844
14060.98 894
14062.10 922
14063.22 855
14064.34 926
14065.46 942
14066.58 932
14067.70 953
14068.82 899
14069.94 932
14071.06 989
14072.18 1018
14073.30 994
14074.42 986
14075.54 1043
14076.66 1006
14077.79 972
14078.91 1021
14080.03 1006
14081.15 1099
14082.27 1094
14083.39 1071
14084.51 1084
14085.63 1106
14086.76 1076
14087.88 1090
14089.00 1108
14090.12 1151
14091.24 1222
14092.36 1188
14093.48 1189
14094.61 1180
14095.73 1129
14096.85 1237
14097.97 1242
14099.09 1266
14100.22 1266
14101.34 1306
14102.46 1315
14103.58 1371
14104.70 1439
14105.83 1490
14106.95 1493
14108.07 1544
14109.19 1458
14110.31 1444
14111.44 1418
14112.56 1327
14113.68 1320
14114.80 1281
14115.93 1252
14117.05 1200
14118.17 1138
14119.29 1113
14120.42 1096
14121.54 1008
14122.66 1091
14123.79 1072
14124.91 1003
14126.03 1001
14127.15 1012
14128.28 989
14129.40 944
14130.52 998
14131.65 947
14132.77 956
14133.89 977
14135.02 961
14136.14 913
14137.26 890
14138.39 857
14139.51 967
14140.63 1009
14141.76 951
14142.88 850
14144.00 888
14145.13 883
14146.25 859
14147.38 833
14148.50 881
14149.62 899
14150.75 896
14151.87 845
14152.99 850
14154.12 894
14155.24 865
14156.37 852
14157.49 827
14158.62 820
14159.74 773
14160.86 838
14161.99 803
14163.11 807
14164.24 857
14165.36 840
14166.49 820
14167.61 839
14168.74 795
14169.86 811
14170.99 832
14172.11 875
14173.23 868
14174.36 835
14175.48 812
14176.61 839
14177.73 838
14178.86 821
14179.98 837
14181.11 812
14182.23 825
14183.36 752
14184.49 812
14185.61 835
14186.74 788
14187.86 802
14188.99 812
14190.11 749
14191.24 730
14192.36 739
14193.49 802
14194.61 802
14195.74 806
14196.87 775
14197.99 774
14199.12 772
14200.24 781
14201.37 821
14202.50 828
14203.62 802
14204.75 776
14205.87 781
14207.00 799
14208.13 745
14209.25 733
14210.38 765
14211.50 776
14212.63 767
14213.76 720
14214.88 723
14216.01 746
14217.14 754
14218.26 735
14219.39 695
14220.52 733
14221.64 738
14222.77 742
14223.90 714
14225.02 704
14226.15 739
14227.28 755
14228.41 773
14229.53 742
14230.66 705
14231.79 751
14232.91 740
14234.04 691
14235.17 723
14236.30 776
14237.42 771
14238.55 716
14239.68 711
14240.81 743
14241.93 741
14243.06 708
14244.19 713
14245.32 697
14246.44 738
14247.57 705
14248.70 698
14249.83 685
14250.95 687
14252.08 694
14253.21 753
14254.34 708
14255.47 669
14256.59 738
14257.72 742
14258.85 725
14259.98 702
14261.11 671
14262.24 703
14263.36 696
14264.49 706
14265.62 740
14266.75 652
14267.88 727
14269.01 751
14270.14 663
14271.26 699
14272.39 679
14273.52 695
14274.65 705
14275.78 689
14276.91 673
14278.04 721
14279.17 727
14280.30 685
14281.42 647
14282.55 669
14283.68 691
14284.81 671
14285.94 640
14287.07 672
14288.20 667
14289.33 695
14290.46 703
14291.59 628
14292.72 590
14293.85 598
14294.98 653
14296.11 660
14297.24 632
14298.37 635
14299.50 606
14300.63 624
14301.76 608
14302.89 652
14304.02 642
14305.15 641
14306.28 627
14307.41 614
14308.54 593
14309.67 638
14310.80 606
14311.93 637
14313.06 597
14314.19 593
14315.32 619
14316.45 638
14317.58 623
14318.71 625
14319.84 647
14320.97 619
14322.10 632
14323.23 664
14324.36 623
14325.49 612
14326.63 592
14327.76 658
14328.89 692
14330.02 636
14331.15 669
14332.28 665
14333.41 631
14334.54 655
14335.67 643
14336.81 672
14337.94 718
14339.07 660
14340.20 653
14341.33 678
14342.46 701
14343.59 706
14344.73 691
14345.86 710
14346.99 674
14348.12 608
14349.25 677
14350.38 645
14351.52 579
14352.65 568
14353.78 597
14354.91 633
14356.04 636
14357.18 612
14358.31 579
14359.44 597
14360.57 603
14361.71 574
14362.84 638
14363.97 595
14365.10 532
14366.24 560
14367.37 578
14368.50 550
14369.63 560
14370.77 577
14371.90 593
14373.03 593
14374.16 535
14375.30 524
14376.43 535
14377.56 554
14378.70 569
14379.83 559
14380.96 545
14382.09 577
14383.23 557
14384.36 575
14385.49 561
14386.63 549
14387.76 547
14388.89 562
14390.03 556
14391.16 523
14392.29 496
14393.43 567
14394.56 576
14395.70 561
14396.83 548
14397.96 584
14399.10 544
14400.23 571
14401.36 565
14402.50 578
14403.63 535
14404.77 544
14405.90 598
14407.03 586
14408.17 562
14409.30 508
14410.44 579
14411.57 594
14412.71 559
14413.84 550
14414.97 589
14416.11 604
14417.24 513
14418.38 579
14419.51 598
14420.65 550
14421.78 553
14422.92 543
14424.05 560
14425.19 565
14426.32 591
14427.46 595
14428.59 578
14429.73 545
14430.86 531
14432.00 575
14433.13 576
14434.27 531
14435.40 562
14436.54 597
14437.67 571
14438.81 590
14439.94 559
14441.08 541
14442.21 541
14443.35 532
14444.48 538
14445.62 577
14446.76 569
14447.89 523
14449.03 553
14450.16 535
14451.30 503
14452.43 570
14453.57 552
14454.71 559
14455.84 552
14456.98 556
14458.11 549
14459.25 536
14460.39 576
14461.52 577
14462.66 510
14463.80 547
14464.93 542
14466.07 533
14467.20 579
14468.34 540
14469.48 494
14470.61 559
14471.75 550
14472.89 598
14474.02 525
14475.16 576
14476.30 542
14477.43 520
14478.57 574
14479.71 579
14480.85 582
14481.98 566
14483.12 555
14484.26 590
14485.39 566
14486.53 508
14487.67 539
14488.81 532
14489.94 521
14491.08 534
14492.22 566
14493.36 550
14494.49 536
14495.63 589
14496.77 586
14497.91 553
14499.04 531
14500.18 541
14501.32 549
14502.46 536
14503.59 627
14504.73 602
14505.87 550
14507.01 557
14508.15 584
14509.28 568
14510.42 552
14511.56 601
14512.70 587
14513.84 537
14514.98 552
14516.11 629
14517.25 599
14518.39 545
14519.53 623
14520.67 615
14521.81 632
14522.95 587
14524.08 638
14525.22 594
14526.36 629
14527.50 643
14528.64 610
14529.78 594
14530.92 626
14532.06 617
14533.20 622
14534.33 606
14535.47 620
14536.61 618
14537.75 604
14538.89 581
14540.03 619
14541.17 644
14542.31 614
14543.45 612
14544.59 603
14545.73 576
14546.87 556
14548.01 582
14549.15 555
14550.29 578
14551.43 533
14552.57 534
14553.71 574
14554.85 560
14555.99 573
14557.13 530
14558.27 620
14559.41 567
14560.55 545
14561.69 540
14562.83 536
14563.97 580
14565.11 569
14566.25 571
14567.39 566
14568.53 568
14569.67 551
14570.81 541
14571.95 524
14573.09 540
14574.23 551
14575.37 548
14576.51 544
14577.65 552
14578.79 550
14579.94 573
14581.08 588
14582.22 535
14583.36 571
14584.50 602
14585.64 588
14586.78 610
14587.92 559
14589.06 564
14590.21 587
14591.35 546
14592.49 545
14593.63 578
14594.77 563
14595.91 591
14597.05 581
14598.20 552
14599.34 587
14600.48 583
14601.62 621
14602.76 595
14603.90 582
14605.05 557
14606.19 576
14607.33 595
14608.47 588
14609.61 568
14610.76 582
14611.90 599
14613.04 574
14614.18 555
14615.32 588
14616.47 565
14617.61 564
14618.75 570
14619.89 616
14621.04 577
14622.18 652
14623.32 661
14624.46 650
14625.61 599
14626.75 637
14627.89 631
14629.04 643
14630.18 655
14631.32 627
14632.46 660
14633.61 636
14634.75 722
14635.89 668
14637.04 704
14638.18 767
14639.32 719
14640.47 699
14641.61 725
14642.75 752
14643.90 750
14645.04 751
14646.18 667
14647.33 653
14648.47 676
14649.61 691
14650.76 633
14651.90 669
14653.05 644
14654.19 642
14655.33 633
14656.48 624
14657.62 622
14658.76 598
14659.91 612
14661.05 595
14662.20 577
14663.34 601
14664.49 631
14665.63 557
14666.77 546
14667.92 560
14669.06 597
14670.21 615
14671.35 565
14672.50 545
14673.64 528
14674.79 552
14675.93 564
14677.07 550
14678.22 527
14679.36 546
14680.51 503
14681.65 528
14682.80 531
14683.94 558
14685.09 547
14686.23 525
14687.38 528
14688.52 479
14689.67 488
14690.81 524
14691.96 525
14693.10 483
14694.25 477
14695.40 511
14696.54 530
14697.69 509
14698.83 499
14699.98 484
14701.12 483
14702.27 538
14703.41 513
14704.56 481
14705.71 496
14706.85 476
14708.00 464
14709.14 506
14710.29 472
14711.44 496
14712.58 465
14713.73 493
14714.87 499
14716.02 492
14717.17 470
14718.31 489
14719.46 478
14720.61 472
14721.75 507
14722.90 472
14724.05 491
14725.19 524
14726.34 508
14727.49 550
14728.63 518
14729.78 496
14730.93 504
14732.07 417
14733.22 452
14734.37 455
14735.51 498
14736.66 486
14737.81 520
14738.95 542
14740.10 514
14741.25 513
14742.40 495
14743.54 495
14744.69 483
14745.84 506
14746.99 489
14748.13 491
14749.28 452
14750.43 507
14751.58 527
14752.72 458
14753.87 466
14755.02 463
14756.17 532
14757.31 478
14758.46 454
14759.61 451
14760.76 439
14761.91 452
14763.05 445
14764.20 444
14765.35 464
14766.50 484
14767.65 454
14768.80 461
14769.94 445
14771.09 467
14772.24 486
14773.39 481
14774.54 501
14775.69 422
14776.83 467
14777.98 454
14779.13 495
14780.28 474
14781.43 478
14782.58 437
14783.73 473
14784.88 476
14786.03 454
14787.17 515
14788.32 443
14789.47 433
14790.62 445
14791.77 441
14792.92 441
14794.07 467
14795.22 528
14796.37 467
14797.52 454
14798.67 440
14799.82 436
14800.97 434
14802.12 468
14803.26 431
14804.41 461
14805.56 472
14806.71 478
14807.86 475
14809.01 473
14810.16 496
14811.31 442
14812.46 410
14813.61 469
14814.76 421
14815.91 443
14817.06 418
14818.21 410
14819.36 497
14820.51 502
14821.66 462
14822.82 423
14823.97 413
14825.12 439
14826.27 448
14827.42 429
14828.57 423
14829.72 424
14830.87 435
14832.02 431
14833.17 452
14834.32 424
14835.47 411
14836.62 460
14837.77 394
14838.93 406
14840.08 395
14841.23 421
14842.38 427
14843.53 409
14844.68 406
14845.83 404
14846.98 431
14848.14 418
14849.29 416
14850.44 412
14851.59 416
14852.74 414
14853.89 424
14855.04 375
14856.20 419
14857.35 437
14858.50 421
14859.65 412
14860.80 401
14861.96 423
14863.11 422
14864.26 423
14865.41 414
14866.56 432
14867.72 504
14868.87 435
14870.02 416
14871.17 398
14872.32 410
14873.48 400
14874.63 429
14875.78 439
14876.93 407
14878.09 410
14879.24 402
14880.39 442
14881.54 454
14882.70 399
14883.85 404
14885.00 396
14886.16 399
14887.31 404
14888.46 414
14889.61 392
14890.77 396
14891.92 422
14893.07 427
14894.23 411
14895.38 407
14896.53 428
14897.69 442
14898.84 388
14899.99 403
14901.15 417
14902.30 427
14903.45 381
14904.61 416
14905.76 405
14906.91 404
14908.07 406
14909.22 401
14910.38 415
14911.53 391
14912.68 443
14913.84 415
14914.99 434
14916.15 448
14917.30 442
14918.45 439
14919.61 415
14920.76 401
14921.92 422
14923.07 440
14924.22 423
14925.38 429
14926.53 424
14927.69 380
14928.84 430
14930.00 417
14931.15 416
14932.31 424
14933.46 392
14934.62 423
14935.77 411
14936.93 380
14938.08 416
14939.24 448
14940.39 404
14941.55 425
14942.70 473
14943.86 450
14945.01 432
14946.17 392
14947.32 428
14948.48 418
14949.63 412
14950.79 421
14951.94 413
14953.10 377
14954.25 419
14955.41 380
14956.56 406
14957.72 410
14958.88 387
14960.03 388
14961.19 391
14962.34 412
14963.50 373
14964.65 408
14965.81 400
14966.97 394
14968.12 386
14969.28 375
14970.43 435
14971.59 402
14972.75 389
14973.90 374
14975.06 393
14976.22 368
14977.37 396
14978.53 400
14979.69 413
14980.84 407
14982.00 390
14983.16 402
14984.31 400
14985.47 401
14986.63 430
14987.78 428
14988.94 437
14990.10 412
14991.25 413
14992.41 415
14993.57 436
14994.72 414
14995.88 420
14997.04 402
14998.20 399
14999.35 419
15000.51 373
15001.67 421
15002.82 430
15003.98 389
15005.14 409
15006.30 438
15007.45 418
15008.61 404
15009.77 366
15010.93 399
15012.09 430
15013.24 438
15014.40 379
15015.56 381
15016.72 383
15017.87 418
15019.03 429
15020.19 406
15021.35 403
15022.51 464
15023.67 419
15024.82 428
15025.98 401
15027.14 383
15028.30 435
15029.46 410
15030.62 380
15031.77 427
15032.93 432
15034.09 419
15035.25 439
15036.41 478
15037.57 423
15038.73 391
15039.88 384
15041.04 380
15042.20 425
15043.36 419
15044.52 431
15045.68 447
15046.84 406
15048.00 418
15049.16 386
15050.32 344
15051.47 373
15052.63 367
15053.79 406
15054.95 379
15056.11 375
15057.27 410
15058.43 416
15059.59 422
15060.75 382
15061.91 380
15063.07 376
15064.23 411
15065.39 418
15066.55 399
15067.71 399
15068.87 383
15070.03 385
15071.19 367
15072.35 359
15073.51 433
15074.67 420
15075.83 388
15076.99 376
15078.15 408
15079.31 397
15080.47 400
15081.63 417
15082.79 392
15083.95 387
15085.11 427
15086.27 413
15087.43 371
15088.59 412
15089.76 397
15090.92 390
15092.08 405
15093.24 384
15094.40 342
15095.56 353
15096.72 388
15097.88 415
15099.04 418
15100.20 379
15101.37 397
15102.53 394
15103.69 411
15104.85 409
15106.01 407
15107.17 426
15108.33 445
15109.50 417
15110.66 429
15111.82 402
15112.98 423
15114.14 422
15115.30 387
15116.47 395
15117.63 399
15118.79 428
15119.95 394
15121.11 433
15122.27 421
15123.44 375
15124.60 406
15125.76 401
15126.92 449
15128.09 406
15129.25 387
15130.41 412
15131.57 422
15132.73 388
15133.90 403
15135.06 426
15136.22 406
15137.38 387
15138.55 387
15139.71 412
15140.87 394
15142.04 392
15143.20 415
15144.36 399
15145.52 398
15146.69 406
15147.85 396
15149.01 443
15150.18 415
15151.34 392
15152.50 365
15153.67 398
15154.83 423
15155.99 425
15157.16 415
15158.32 445
15159.48 480
15160.65 448
15161.81 410
15162.97 415
15164.14 438
15165.30 450
15166.46 467
15167.63 405
15168.79 447
15169.95 440
15171.12 435
15172.28 403
15173.45 406
15174.61 417
15175.77 453
15176.94 410
15178.10 439
15179.27 461
15180.43 466
15181.60 453
15182.76 426
15183.92 454
15185.09 442
15186.25 448
15187.42 429
15188.58 465
15189.75 481
15190.91 481
15192.08 437
15193.24 409
15194.41 426
15195.57 446
15196.74 459
15197.90 445
15199.07 447
15200.23 439
15201.40 423
15202.56 507
15203.73 444
15204.89 443
15206.06 478
15207.22 477
15208.39 482
15209.55 490
15210.72 457
15211.88 462
15213.05 453
15214.21 457
15215.38 472
15216.54 484
15217.71 505
15218.88 474
15220.04 484
15221.21 511
15222.37 540
15223.54 509
15224.71 475
15225.87 507
15227.04 490
15228.20 550
15229.37 527
15230.54 525
15231.70 494
15232.87 537
15234.03 499
15235.20 478
15236.37 502
15237.53 554
15238.70 529
15239.87 547
15241.03 513
15242.20 534
15243.37 512
15244.53 516
15245.70 546
15246.87 557
15248.03 527
15249.20 514
15250.37 519
15251.53 500
15252.70 512
15253.87 505
15255.04 487
15256.20 474
15257.37 487
15258.54 463
15259.70 459
15260.87 490
15262.04 478
15263.21 505
15264.37 498
15265.54 485
15266.71 472
15267.88 448
15269.04 441
15270.21 428
15271.38 455
15272.55 465
15273.72 455
15274.88 463
15276.05 445
15277.22 481
15278.39 491
15279.56 424
15280.72 478
15281.89 460
15283.06 437
15284.23 406
15285.40 422
15286.56 459
15287.73 421
15288.90 451
15290.07 437
15291.24 414
15292.41 422
15293.58 411
15294.74 452
15295.91 443
15297.08 452
15298.25 470
15299.42 430
15300.59 462
15301.76 444
15302.93 454
15304.09 424
15305.26 409
15306.43 446
15307.60 458
15308.77 403
15309.94 412
15311.11 428
15312.28 421
15313.45 492
15314.62 451
15315.79 441
15316.96 434
15318.13 446
15319.30 413
15320.46 425
15321.63 452
15322.80 441
15323.97 464
15325.14 468
15326.31 445
15327.48 440
15328.65 427
15329.82 426
15330.99 409
15332.16 436
15333.33 473
15334.50 429
15335.67 422
15336.84 414
15338.01 412
15339.18 422
15340.36 471
15341.53 459
15342.70 491
15343.87 465
15345.04 456
15346.21 454
15347.38 465
15348.55 459
15349.72 428
15350.89 423
15352.06 460
15353.23 404
15354.40 419
15355.57 456
15356.75 458
15357.92 446
15359.09 467
15360.26 444
15361.43 437
15362.60 449
15363.77 428
15364.94 419
15366.11 425
15367.29 430
15368.46 422
15369.63 446
15370.80 420
15371.97 425
15373.14 479
15374.32 520
15375.49 480
15376.66 487
15377.83 433
15379.00 417
15380.17 435
15381.35 472
15382.52 429
15383.69 462
15384.86 460
15386.03 474
15387.21 466
15388.38 441
15389.55 427
15390.72 451
15391.90 446
15393.07 438
15394.24 419
15395.41 485
15396.59 480
15397.76 477
15398.93 480
15400.10 495
15401.28 501
15402.45 470
15403.62 479
15404.79 482
15405.97 470
15407.14 505
15408.31 487
15409.49 476
15410.66 460
15411.83 448
15413.01 463
15414.18 448
15415.35 450
15416.53 450
15417.70 470
15418.87 434
15420.05 496
15421.22 443
15422.39 429
15423.57 422
15424.74 436
15425.91 470
15427.09 414
15428.26 440
15429.43 400
15430.61 417
15431.78 406
15432.96 471
15434.13 450
15435.30 423
15436.48 407
15437.65 403
15438.83 429
15440.00 424
15441.17 431
15442.35 420
15443.52 440
15444.70 426
15445.87 441
15447.05 446
15448.22 416
15449.40 424
15450.57 416
15451.75 396
15452.92 407
15454.09 424
15455.27 382
15456.44 429
15457.62 383
15458.79 387
15459.97 451
15461.14 434
15462.32 409
15463.49 369
15464.67 402
15465.84 439
15467.02 409
15468.19 398
15469.37 423
15470.55 423
15471.72 414
15472.90 386
15474.07 415
15475.25 466
15476.42 452
15477.60 426
15478.77 377
15479.95 411
15481.13 428
15482.30 422
15483.48 423
15484.65 412
15485.83 418
15487.00 396
15488.18 429
15489.36 430
15490.53 391
15491.71 433
15492.89 461
15494.06 438
15495.24 447
15496.41 430
15497.59 445
15498.77 453
15499.94 432
15501.12 435
15502.30 408
15503.47 438
15504.65 436
15505.83 442
15507.00 419
15508.18 488
15509.36 405
15510.53 411
15511.71 392
15512.89 437
15514.06 417
15515.24 433
15516.42 412
15517.60 436
15518.77 427
15519.95 431
15521.13 434
15522.30 443
15523.48 431
15524.66 418
15525.84 466
15527.01 454
15528.19 480
15529.37 455
15530.55 490
15531.73 478
15532.90 439
15534.08 383
15535.26 404
15536.44 457
15537.61 445
15538.79 502
15539.97 478
15541.15 490
15542.33 465
15543.50 459
15544.68 472
15545.86 428
15547.04 398
15548.22 482
15549.40 413
15550.57 417
15551.75 473
15552.93 453
15554.11 427
15555.29 401
15556.47 416
15557.65 463
15558.82 462
15560.00 422
15561.18 489
15562.36 438
15563.54 447
15564.72 457
15565.90 509
15567.08 468
15568.26 429
15569.43 507
15570.61 462
15571.79 449
15572.97 463
15574.15 466
15575.33 431
15576.51 454
15577.69 527
15578.87 447
15580.05 473
15581.23 516
15582.41 480
15583.59 489
15584.77 490
15585.95 513
15587.13 483
15588.31 486
15589.49 481
15590.67 494
15591.85 478
15593.03 480
15594.21 490
15595.39 477
15596.57 490
15597.75 499
15598.93 485
15600.11 503
15601.29 521
15602.47 509
15603.65 527
15604.83 498
15606.01 462
15607.19 473
15608.37 502
15609.55 519
15610.73 508
15611.91 499
15613.09 511
15614.27 554
15615.45 519
15616.64 522
15617.82 523
15619.00 531
15620.18 547
15621.36 541
15622.54 544
15623.72 543
15624.90 563
15626.08 571
15627.27 564
15628.45 550
15629.63 593
15630.81 582
15631.99 569
15633.17 530
15634.35 547
15635.54 597
15636.72 578
15637.90 548
15639.08 563
15640.26 579
15641.45 600
15642.63 600
15643.81 606
15644.99 581
15646.17 584
15647.36 642
15648.54 625
15649.72 614
15650.90 642
15652.08 611
15653.27 646
15654.45 657
15655.63 644
15656.81 680
15658.00 649
15659.18 639
15660.36 660
15661.54 659
15662.73 675
15663.91 700
15665.09 677
15666.27 644
15667.46 666
15668.64 697
15669.82 611
15671.01 660
15672.19 674
15673.37 674
15674.56 653
15675.74 644
15676.92 669
15678.10 656
15679.29 646
15680.47 635
15681.65 620
15682.84 640
15684.02 658
15685.21 638
15686.39 596
15687.57 641
15688.76 619
15689.94 651
15691.12 597
15692.31 611
15693.49 617
15694.67 602
15695.86 581
15697.04 591
15698.23 587
15699.41 593
15700.59 596
15701.78 603
15702.96 585
15704.15 559
15705.33 587
15706.52 596
15707.70 650
15708.88 633
15710.07 611
15711.25 587
15712.44 638
15713.62 652
15714.81 606
15715.99 576
15717.18 588
15718.36 627
15719.55 676
15720.73 664
15721.92 627
15723.10 635
15724.29 621
15725.47 639
15726.66 590
15727.84 649
15729.03 612
15730.21 612
15731.40 632
15732.58 652
15733.77 621
15734.95 633
15736.14 612
15737.32 620
15738.51 644
15739.69 644
15740.88 621
15742.07 644
15743.25 654
15744.44 640
15745.62 665
15746.81 683
15747.99 674
15749.18 678
15750.37 662
15751.55 659
15752.74 648
15753.93 676
15755.11 687
15756.30 718
15757.48 711
15758.67 700
15759.86 757
15761.04 719
15762.23 735
15763.42 715
15764.60 703
15765.79 696
15766.98 730
15768.16 696
15769.35 657
15770.54 683
15771.72 675
15772.91 691
15774.10 688
15775.28 683
15776.47 694
15777.66 724
15778.84 651
15780.03 670
15781.22 664
15782.41 625
15783.59 607
15784.78 635
15785.97 653
15787.15 690
15788.34 683
15789.53 672
15790.72 640
15791.90 588
15793.09 610
15794.28 649
15795.47 661
15796.65 600
15797.84 629
15799.03 609
15800.22 588
15801.41 565
15802.59 579
15803.78 590
15804.97 519
15806.16 538
15807.35 534
15808.53 552
15809.72 561
15810.91 538
15812.10 552
15813.29 567
15814.48 571
15815.66 605
15816.85 568
15818.04 573
15819.23 567
15820.42 497
15821.61 519
15822.80 506
15823.98 526
15825.17 590
15826.36 550
15827.55 539
15828.74 551
15829.93 562
15831.12 559
15832.31 518
15833.50 537
15834.69 516
15835.87 490
15837.06 515
15838.25 525
15839.44 583
15840.63 501
15841.82 548
15843.01 531
15844.20 559
15845.39 548
15846.58 502
15847.77 500
15848.96 515
15850.15 549
15851.34 546
15852.53 560
15853.72 533
15854.91 500
15856.10 540
15857.29 522
15858.48 524
15859.67 544
15860.86 511
15862.05 490
15863.24 500
15864.43 523
15865.62 531
15866.81 636
15868.00 535
15869.19 521
15870.38 530
15871.57 552
15872.76 523
15873.95 550
15875.14 556
15876.33 565
15877.52 571
15878.72 554
15879.91 537
15881.10 539
15882.29 571
15883.48 571
15884.67 522
15885.86 501
15887.05 547
15888.24 597
15889.43 556
15890.63 558
15891.82 559
15893.01 550
15894.20 515
15895.39 544
15896.58 585
15897.77 550
15898.97 561
15900.16 582
15901.35 569
15902.54 543
15903.73 558
15904.92 615
15906.12 576
15907.31 597
15908.50 582
15909.69 631
15910.88 609
15912.08 596
15913.27 597
15914.46 615
15915.65 610
15916.85 610
15918.04 607
15919.23 568
15920.42 618
15921.61 636
15922.81 607
15924.00 591
15925.19 604
15926.38 590
15927.58 604
15928.77 608
15929.96 599
15931.16 598
15932.35 622
15933.54 594
15934.73 610
15935.93 630
15937.12 597
15938.31 619
15939.51 569
15940.70 595
15941.89 626
15943.09 619
15944.28 620
15945.47 629
15946.67 624
15947.86 641
15949.05 648
15950.25 618
15951.44 580
15952.63 558
15953.83 554
15955.02 561
15956.21 559
15957.41 551
15958.60 535
15959.80 552
15960.99 582
15962.18 545
15963.38 540
15964.57 522
15965.77 496
15966.96 485
15968.15 483
15969.35 518
15970.54 503
15971.74 453
15972.93 549
15974.13 496
15975.32 508
15976.51 453
15977.71 467
15978.90 467
15980.10 474
15981.29 463
15982.49 519
15983.68 463
15984.88 484
15986.07 446
15987.27 435
15988.46 468
15989.66 452
15990.85 455
15992.05 421
15993.24 414
15994.44 420
15995.63 425
15996.83 457
15998.02 496
15999.22 459
16000.41 485
16001.61 474
16002.80 466
16004.00 424
16005.20 459
16006.39 419
16007.59 449
16008.78 405
16009.98 428
16011.17 447
16012.37 412
16013.57 421
16014.76 436
16015.96 450
16017.15 440
16018.35 416
16019.55 408
16020.74 429
16021.94 466
16023.13 421
16024.33 395
16025.53 436
16026.72 469
16027.92 440
16029.12 429
16030.31 418
16031.51 390
16032.71 452
16033.90 453
16035.10 440
16036.30 393
16037.49 443
16038.69 467
16039.89 434
16041.08 423
16042.28 383
16043.48 423
16044.67 457
16045.87 441
16047.07 409
16048.27 435
16049.46 443
16050.66 457
16051.86 411
16053.06 436
16054.25 437
16055.45 387
16056.65 440
16057.84 416
16059.04 377
16060.24 387
16061.44 393
16062.64 404
16063.83 364
16065.03 412
16066.23 443
16067.43 414
16068.62 398
16069.82 430
16071.02 399
16072.22 448
16073.42 423
16074.62 393
16075.81 422
16077.01 431
16078.21 463
16079.41 381
16080.61 412
16081.81 421
16083.00 433
16084.20 402
16085.40 431
16086.60 415
16087.80 417
16089.00 427
16090.20 419
16091.39 440
16092.59 412
16093.79 404
16094.99 368
16096.19 397
16097.39 396
16098.59 460
16099.79 393
16100.99 394
16102.19 400
16103.38 444
16104.58 415
16105.78 411
16106.98 396
16108.18 394
16109.38 410
16110.58 423
16111.78 420
16112.98 422
16114.18 417
16115.38 416
16116.58 380
16117.78 399
16118.98 396
16120.18 376
16121.38 368
16122.58 387
16123.78 385
16124.98 404
16126.18 383
16127.38 415
16128.58 400
16129.78 393
16130.98 386
16132.18 374
16133.38 371
16134.58 396
16135.78 382
16136.98 392
16138.18 405
16139.38 372
16140.58 381
16141.78 409
16142.98 407
16144.19 383
16145.39 408
16146.59 385
16147.79 371
16148.99 366
16150.19 385
16151.39 355
16152.59 389
16153.79 385
16154.99 358
16156.20 397
16157.40 392
16158.60 390
16159.80 385
16161.00 393
16162.20 381
16163.40 399
16164.61 394
16165.81 385
16167.01 370
16168.21 369
16169.41 376
16170.61 381
16171.82 380
16173.02 358
16174.22 418
16175.42 401
16176.62 370
16177.82 367
16179.03 372
16180.23 386
16181.43 395
16182.63 371
16183.84 354
16185.04 375
16186.24 383
16187.44 400
16188.65 381
16189.85 356
16191.05 386
16192.25 407
16193.46 410
16194.66 368
16195.86 411
16197.06 396
16198.27 404
16199.47 387
16200.67 371
16201.87 426
16203.08 405
16204.28 359
16205.48 381
16206.69 380
16207.89 430
16209.09 378
16210.30 398
16211.50 397
16212.70 402
16213.91 412
16215.11 425
16216.31 394
16217.52 364
16218.72 387
16219.92 391
16221.13 393
16222.33 371
16223.53 410
16224.74 372
16225.94 403
16227.15 398
16228.35 412
16229.55 377
16230.76 390
16231.96 383
16233.17 355
16234.37 382
16235.57 405
16236.78 404
16237.98 364
16239.19 419
16240.39 433
16241.60 418
16242.80 408
16244.00 422
16245.21 425
16246.41 424
16247.62 412
16248.82 429
16250.03 371
16251.23 414
16252.44 447
16253.64 436
16254.85 423
16256.05 407
16257.26 388
16258.46 374
16259.67 389
16260.87 393
16262.08 405
16263.28 437
16264.49 413
16265.69 351
16266.90 391
16268.10 406
16269.31 416
16270.51 446
16271.72 435
16272.93 446
16274.13 428
16275.34 399
16276.54 421
16277.75 437
16278.95 395
16280.16 391
16281.37 398
16282.57 395
16283.78 414
16284.98 395
16286.19 432
16287.40 417
16288.60 383
16289.81 428
16291.01 399
16292.22 449
16293.43 402
16294.63 427
16295.84 406
16297.05 463
16298.25 386
16299.46 386
16300.67 425
16301.87 431
16303.08 429
16304.29 406
16305.49 422
16306.70 400
16307.91 432
16309.11 492
16310.32 445
16311.53 466
16312.73 455
16313.94 425
16315.15 460
16316.36 454
16317.56 425
16318.77 420
16319.98 446
16321.19 446
16322.39 459
16323.60 405
16324.81 433
16326.02 441
16327.22 451
16328.43 417
16329.64 412
16330.85 409
16332.05 411
16333.26 397
16334.47 393
16335.68 410
16336.88 456
16338.09 445
16339.30 390
16340.51 398
16341.72 384
16342.93 366
16344.13 435
16345.34 423
16346.55 383
16347.76 416
16348.97 429
16350.18 383
16351.38 414
16352.59 409
16353.80 389
16355.01 398
16356.22 374
16357.43 357
16358.64 351
16359.84 398
16361.05 414
16362.26 348
16363.47 398
16364.68 364
16365.89 400
16367.10 363
16368.31 416
16369.52 371
16370.73 405
16371.93 374
16373.14 373
16374.35 372
16375.56 381
16376.77 365
16377.98 344
16379.19 347
16380.40 385
16381.61 411
16382.82 358
16384.03 361
16385.24 386
16386.45 371
16387.66 368
16388.87 383
16390.08 327
16391.29 380
16392.50 396
16393.71 391
16394.92 423
16396.13 350
16397.34 352
16398.55 401
16399.76 415
16400.97 369
16402.18 380
16403.39 409
16404.60 398
16405.81 365
16407.02 381
16408.23 345
16409.44 369
16410.65 391
16411.86 390
16413.08 367
16414.29 400
16415.50 357
16416.71 390
16417.92 376
16419.13 366
16420.34 347
16421.55 397
16422.76 391
16423.97 345
16425.19 344
16426.40 343
16427.61 373
16428.82 388
16430.03 380
16431.24 370
16432.45 344
16433.67 383
16434.88 366
16436.09 370
16437.30 347
16438.51 351
16439.72 379
16440.94 409
16442.15 369
16443.36 377
16444.57 344
16445.78 379
16446.99 352
16448.21 357
16449.42 348
16450.63 358
16451.84 344
16453.06 384
16454.27 355
16455.48 376
16456.69 366
16457.90 349
16459.12 344
16460.33 365
16461.54 385
16462.75 351
16463.97 376
16465.18 360
16466.39 333
16467.61 365
16468.82 337
16470.03 340
16471.24 354
16472.46 333
16473.67 404
16474.88 383
16476.10 365
16477.31 330
16478.52 349
16479.74 368
16480.95 328
16482.16 321
16483.38 343
16484.59 351
16485.80 367
16487.02 361
16488.23 334
16489.44 348
16490.66 352
16491.87 384
16493.08 385
16494.30 346
16495.51 326
16496.73 339
16497.94 342
16499.15 349
16500.37 337
16501.58 310
16502.80 337
16504.01 336
16505.22 345
16506.44 361
16507.65 367
16508.87 316
16510.08 358
16511.30 365
16512.51 336
16513.72 375
16514.94 342
16516.15 344
16517.37 358
16518.58 399
16519.80 362
16521.01 373
16522.23 368
16523.44 372
16524.66 346
16525.87 366
16527.09 340
16528.30 346
16529.52 352
16530.73 349
16531.95 334
16533.16 366
16534.38 343
16535.59 359
16536.81 382
16538.02 312
16539.24 358
16540.45 354
16541.67 381
16542.89 365
16544.10 360
16545.32 340
16546.53 368
16547.75 339
16548.96 344
16550.18 312
16551.40 370
16552.61 381
16553.83 328
16555.04 355
16556.26 375
16557.48 377
16558.69 315
16559.91 375
16561.12 346
16562.34 354
16563.56 327
16564.77 315
16565.99 372
16567.21 317
16568.42 333
16569.64 352
16570.86 334
16572.07 333
16573.29 373
16574.51 326
16575.72 353
16576.94 355
16578.16 334
16579.37 362
16580.59 376
16581.81 372
16583.02 358
16584.24 341
16585.46 363
16586.68 343
16587.89 326
16589.11 360
16590.33 358
16591.54 392
16592.76 339
16593.98 368
16595.20 399
16596.41 377
16597.63 346
16598.85 368
16600.07 366
16601.29 412
16602.50 352
16603.72 347
16604.94 320
16606.16 369
16607.37 380
16608.59 361
16609.81 363
16611.03 367
16612.25 404
16613.46 359
16614.68 332
16615.90 328
16617.12 363
16618.34 344
16619.56 328
16620.77 349
16621.99 330
16623.21 336
16624.43 360
16625.65 346
16626.87 330
16628.09 345
16629.30 366
16630.52 338
16631.74 334
16632.96 315
16634.18 315
16635.40 368
16636.62 350
16637.84 343
16639.06 303
16640.28 335
16641.49 355
16642.71 339
16643.93 313
16645.15 297
16646.37 337
16647.59 341
16648.81 321
16650.03 315
16651.25 328
16652.47 309
16653.69 322
16654.91 288
16656.13 308
16657.35 292
16658.57 287
16659.79 349
16661.01 352
16662.23 325
16663.45 363
16664.67 347
16665.89 315
16667.11 356
16668.33 318
16669.55 303
16670.77 308
16671.99 318
16673.21 351
16674.43 339
16675.65 307
16676.87 334
16678.09 337
16679.31 326
16680.53 329
16681.75 362
16682.97 323
16684.19 364
16685.42 283
16686.64 306
16687.86 296
16689.08 349
16690.30 352
16691.52 370
16692.74 316
16693.96 280
16695.18 297
16696.40 309
16697.63 279
16698.85 291
16700.07 338
16701.29 334
16702.51 356
16703.73 340
16704.95 334
16706.18 332
16707.40 346
16708.62 345
16709.84 319
16711.06 378
16712.28 354
16713.51 329
16714.73 298
16715.95 334
16717.17 349
16718.39 327
16719.62 330
16720.84 317
16722.06 320
16723.28 324
16724.50 301
16725.73 333
16726.95 310
16728.17 314
16729.39 349
16730.62 319
16731.84 325
16733.06 291
16734.28 323
16735.51 339
16736.73 327
16737.95 297
16739.18 320
16740.40 341
16741.62 352
16742.84 323
16744.07 322
16745.29 328
16746.51 315
16747.74 321
16748.96 314
16750.18 328
16751.41 318
16752.63 312
16753.85 316
16755.08 326
16756.30 323
16757.52 331
16758.75 338
16759.97 316
16761.19 327
16762.42 325
16763.64 335
16764.86 302
16766.09 322
16767.31 355
16768.54 357
16769.76 325
16770.98 331
16772.21 299
16773.43 353
16774.66 325
16775.88 384
16777.10 343
16778.33 314
16779.55 299
16780.78 348
16782.00 307
16783.22 318
16784.45 344
16785.67 341
16786.90 319
16788.12 324
16789.35 323
16790.57 337
16791.80 323
16793.02 323
16794.25 341
16795.47 302
16796.70 327
16797.92 309
16799.15 320
16800.37 337
16801.60 354
16802.82 324
16804.05 298
16805.27 349
16806.50 310
16807.72 300
16808.95 354
16810.17 318
16811.40 312
16812.62 334
16813.85 341
16815.07 331
16816.30 306
16817.53 303
16818.75 322
16819.98 342
16821.20 365
16822.43 312
16823.65 298
16824.88 319
16826.11 307
16827.33 335
16828.56 339
16829.78 304
16831.01 307
16832.24 308
16833.46 327
16834.69 301
16835.92 311
16837.14 322
16838.37 317
16839.60 350
16840.82 311
16842.05 303
16843.27 304
16844.50 320
16845.73 317
16846.96 333
16848.18 331
16849.41 349
16850.64 312
16851.86 340
16853.09 352
16854.32 327
16855.54 316
16856.77 337
16858.00 309
16859.22 328
16860.45 324
16861.68 314
16862.91 347
16864.13 337
16865.36 354
16866.59 357
16867.82 383
16869.04 375
16870.27 374
16871.50 344
16872.73 380
16873.95 356
16875.18 355
16876.41 328
16877.64 352
16878.87 355
16880.09 362
16881.32 351
16882.55 378
16883.78 366
16885.01 383
16886.23 372
16887.46 382
16888.69 410
16889.92 363
16891.15 418
16892.38 367
16893.60 380
16894.83 404
16896.06 383
16897.29 411
16898.52 406
16899.75 385
16900.98 402
16902.20 365
16903.43 373
16904.66 395
16905.89 368
16907.12 393
16908.35 382
16909.58 356
16910.81 352
16912.04 356
16913.26 342
16914.49 351
16915.72 347
16916.95 375
16918.18 351
16919.41 376
16920.64 347
16921.87 383
16923.10 364
16924.33 356
16925.56 372
16926.79 355
16928.02 344
16929.25 348
16930.48 369
16931.71 348
16932.94 325
16934.17 318
16935.40 324
16936.63 339
16937.86 329
16939.09 311
16940.32 369
16941.55 325
16942.78 304
16944.01 316
16945.24 340
16946.47 353
16947.70 342
16948.93 320
16950.16 326
16951.39 311
16952.62 333
16953.85 317
16955.08 327
16956.31 356
16957.54 357
16958.77 323
16960.01 334
16961.24 336
16962.47 366
16963.70 315
16964.93 308
16966.16 330
16967.39 333
16968.62 375
16969.85 324
16971.08 321
16972.32 359
16973.55 356
16974.78 332
16976.01 313
16977.24 318
16978.47 346
16979.70 316
16980.94 335
16982.17 347
16983.40 372
16984.63 351
16985.86 344
16987.10 337
16988.33 337
16989.56 315
16990.79 337
16992.02 332
16993.26 334
16994.49 337
16995.72 314
16996.95 328
16998.18 335
16999.42 362
17000.65 314
17001.88 298
17003.11 314
17004.35 291
17005.58 361
17006.81 358
17008.04 308
17009.28 309
17010.51 314
17011.74 304
17012.97 320
17014.21 310
17015.44 313
17016.67 323
17017.91 311
17019.14 308
17020.37 316
17021.60 314
17022.84 302
17024.07 294
17025.30 316
17026.54 325
17027.77 334
17029.00 301
17030.24 322
17031.47 318
17032.70 341
17033.94 341
17035.17 314
17036.41 320
17037.64 305
17038.87 287
17040.11 323
17041.34 327
17042.57 295
17043.81 343
17045.04 363
17046.28 320
17047.51 298
17048.74 308
17049.98 307
17051.21 326
17052.45 288
17053.68 306
17054.92 295
17056.15 329
17057.38 309
17058.62 303
17059.85 313
17061.09 328
17062.32 341
17063.56 292
17064.79 306
17066.03 334
17067.26 333
17068.50 338
17069.73 337
17070.97 320
17072.20 324
17073.44 320
17074.67 285
17075.91 287
17077.14 309
17078.38 319
17079.61 337
17080.85 306
17082.08 289
17083.32 289
17084.55 310
17085.79 297
17087.02 338
17088.26 313
17089.49 300
17090.73 319
17091.97 289
17093.20 326
17094.44 334
17095.67 314
17096.91 280
17098.14 332
17099.38 307
17100.62 301
17101.85 300
17103.09 313
17104.32 326
17105.56 309
17106.80 314
17108.03 304
17109.27 337
17110.51 293
17111.74 287
17112.98 307
17114.21 308
17115.45 311
17116.69 299
17117.92 326
17119.16 321
17120.40 312
17121.63 293
17122.87 323
17124.11 286
17125.34 344
17126.58 284
17127.82 285
17129.06 328
17130.29 306
17131.53 317
17132.77 324
17134.00 338
17135.24 323
17136.48 310
17137.72 309
17138.95 298
17140.19 323
17141.43 343
17142.67 391
17143.90 330
17145.14 337
17146.38 321
17147.62 305
17148.85 309
17150.09 296
17151.33 296
17152.57 308
17153.80 329
17155.04 274
17156.28 296
17157.52 306
17158.76 285
17159.99 343
17161.23 338
17162.47 318
17163.71 330
17164.95 323
17166.19 297
17167.42 335
17168.66 305
17169.90 303
17171.14 286
17172.38 321
17173.62 315
17174.86 304
17176.09 296
17177.33 298
17178.57 304
17179.81 303
17181.05 324
17182.29 298
17183.53 305
17184.77 299
17186.01 296
17187.24 294
17188.48 316
17189.72 316
17190.96 294
17192.20 286
17193.44 285
17194.68 313
17195.92 293
17197.16 256
17198.40 300
17199.64 289
17200.88 314
17202.12 307
17203.36 290
17204.60 304
17205.84 290
17207.08 308
17208.32 310
17209.56 334
17210.80 277
17212.04 311
17213.28 315
17214.52 308
17215.76 309
17217.00 316
17218.24 321
17219.48 292
17220.72 275
17221.96 276
17223.20 298
17224.44 281
17225.68 304
17226.92 296
17228.16 279
17229.40 284
17230.64 354
17231.88 313
17233.12 293
17234.36 281
17235.60 346
17236.85 323
17238.09 295
17239.33 306
17240.57 308
17241.81 325
17243.05 311
17244.29 304
17245.53 291
17246.77 304
17248.02 295
17249.26 291
17250.50 284
17251.74 290
17252.98 254
17254.22 296
17255.46 259
17256.71 297
17257.95 286
17259.19 323
17260.43 333
17261.67 291
17262.91 290
17264.16 285
17265.40 296
17266.64 301
17267.88 275
17269.12 293
17270.37 265
17271.61 274
17272.85 251
17274.09 299
17275.34 297
17276.58 307
17277.82 327
17279.06 313
17280.30 302
17281.55 281
17282.79 304
17284.03 287
17285.27 288
17286.52 288
17287.76 267
17289.00 291
17290.25 277
17291.49 313
17292.73 308
17293.97 289
17295.22 312
17296.46 275
17297.70 299
17298.95 291
17300.19 266
17301.43 276
17302.68 324
17303.92 315
17305.16 284
17306.41 281
17307.65 284
17308.89 291
17310.14 286
17311.38 255
17312.62 276
17313.87 292
17315.11 281
17316.36 306
17317.60 305
17318.84 311
17320.09 299
17321.33 272
17322.58 268
17323.82 269
17325.06 293
17326.31 297
17327.55 308
17328.80 294
17330.04 276
17331.28 288
17332.53 294
17333.77 270
17335.02 259
17336.26 283
17337.51 262
17338.75 295
17340.00 285
17341.24 285
17342.48 285
17343.73 277
17344.97 273
17346.22 261
17347.46 294
17348.71 307
17349.95 307
17351.20 294
17352.44 320
17353.69 287
17354.93 273
17356.18 260
17357.42 311
17358.67 264
17359.92 260
17361.16 259
17362.41 259
17363.65 313
17364.90 286
17366.14 268
17367.39 279
17368.63 269
17369.88 270
17371.13 283
17372.37 309
17373.62 291
17374.86 291
17376.11 282
17377.35 305
17378.60 283
17379.85 287
17381.09 299
17382.34 297
17383.59 256
17384.83 281
17386.08 288
17387.32 296
17388.57 289
17389.82 292
17391.06 322
17392.31 297
17393.56 328
17394.80 320
17396.05 288
17397.30 287
17398.54 289
17399.79 284
17401.04 289
17402.28 283
17403.53 289
17404.78 328
17406.02 297
17407.27 281
17408.52 315
17409.77 279
17411.01 289
17412.26 281
17413.51 274
17414.75 303
17416.00 256
17417.25 306
17418.50 269
17419.74 282
17420.99 312
17422.24 278
17423.49 294
17424.73 280
17425.98 278
17427.23 298
17428.48 264
17429.73 284
17430.97 280
17432.22 295
17433.47 268
17434.72 254
17435.97 285
17437.21 305
17438.46 318
17439.71 285
17440.96 284
17442.21 270
17443.45 276
17444.70 288
17445.95 280
17447.20 288
17448.45 285
17449.70 293
17450.95 321
17452.19 269
17453.44 279
17454.69 293
17455.94 290
17457.19 276
17458.44 272
17459.69 271
17460.94 295
17462.19 338
17463.43 307
17464.68 296
17465.93 263
17467.18 303
17468.43 327
17469.68 303
17470.93 268
17472.18 279
17473.43 298
17474.68 259
17475.93 275
17477.18 287
17478.43 300
17479.68 299
17480.93 289
17482.18 312
17483.43 282
17484.68 295
17485.93 311
17487.17 290
17488.42 308
17489.67 301
17490.92 270
17492.18 294
17493.43 287
17494.68 275
17495.93 303
17497.18 297
17498.43 306
17499.68 294
17500.93 269
17502.18 283
17503.43 286
17504.68 294
17505.93 299
17507.18 329
17508.43 296
17509.68 325
17510.93 297
17512.18 268
17513.43 274
17514.68 284
17515.94 306
17517.19 301
17518.44 280
17519.69 289
17520.94 301
17522.19 321
17523.44 288
17524.69 305
17525.94 297
17527.20 298
17528.45 326
17529.70 292
17530.95 282
17532.20 269
17533.45 308
17534.70 322
17535.96 296
17537.21 310
17538.46 296
17539.71 316
17540.96 310
17542.22 320
17543.47 316
17544.72 327
17545.97 306
17547.22 275
17548.48 288
17549.73 292
17550.98 293
17552.23 346
17553.48 271
17554.74 294
17555.99 296
17557.24 322
17558.49 306
17559.75 325
17561.00 320
17562.25 340
17563.50 343
17564.76 290
17566.01 300
17567.26 299
17568.52 313
17569.77 272
17571.02 290
17572.27 265
17573.53 294
17574.78 267
17576.03 334
17577.29 303
17578.54 309
17579.79 328
17581.05 304
17582.30 285
17583.55 293
17584.81 315
17586.06 318
17587.31 297
17588.57 309
17589.82 287
17591.07 300
17592.33 310
17593.58 284
17594.83 327
17596.09 322
17597.34 308
17598.60 317
17599.85 288
17601.10 325
17602.36 323
17603.61 293
17604.87 294
17606.12 329
17607.37 338
17608.63 315
17609.88 284
17611.14 286
17612.39 301
17613.65 326
17614.90 283
17616.16 277
17617.41 294
17618.66 297
17619.92 290
17621.17 281
17622.43 272
17623.68 278
17624.94 281
17626.19 324
17627.45 336
17628.70 302
17629.96 287
17631.21 281
17632.47 287
17633.72 310
17634.98 292
17636.23 287
17637.49 287
17638.74 285
17640.00 294
17641.26 300
17642.51 267
17643.77 272
17645.02 278
17646.28 284
17647.53 311
17648.79 278
17650.04 292
17651.30 267
17652.56 295
17653.81 310
17655.07 292
17656.32 292
17657.58 320
17658.84 312
17660.09 272
17661.35 295
17662.60 291
17663.86 297
17665.12 288
17666.37 278
17667.63 295
17668.89 275
17670.14 261
17671.40 299
17672.66 292
17673.91 235
17675.17 299
17676.43 313
17677.68 296
17678.94 273
17680.20 304
17681.45 339
17682.71 274
17683.97 268
17685.22 290
17686.48 256
17687.74 281
17688.99 305
17690.25 272
17691.51 250
17692.77 267
17694.02 312
17695.28 282
17696.54 258
17697.80 244
17699.05 282
17700.31 274
17701.57 268
17702.83 292
17704.08 267
17705.34 266
17706.60 284
17707.86 316
17709.11 260
17710.37 258
17711.63 293
17712.89 266
17714.15 287
17715.40 277
17716.66 286
17717.92 274
17719.18 279
17720.44 270
17721.70 293
17722.95 286
17724.21 285
17725.47 264
17726.73 262
17727.99 280
17729.25 272
17730.51 286
17731.76 294
17733.02 235
17734.28 271
17735.54 251
17736.80 266
17738.06 273
17739.32 265
17740.58 306
17741.83 273
17743.09 261
17744.35 242
17745.61 266
17746.87 259
17748.13 288
17749.39 278
17750.65 294
17751.91 283
17753.17 314
17754.43 295
17755.69 267
17756.95 309
17758.21 288
17759.47 312
17760.73 267
17761.98 294
17763.24 294
17764.50 286
17765.76 256
17767.02 254
17768.28 283
17769.54 286
17770.80 295
17772.06 282
17773.32 277
17774.58 286
17775.84 317
17777.11 296
17778.37 252
17779.63 285
17780.89 276
17782.15 268
17783.41 282
17784.67 294
17785.93 251
17787.19 241
17788.45 253
17789.71 266
17790.97 288
17792.23 287
17793.49 296
17794.75 294
17796.01 271
17797.28 274
17798.54 307
17799.80 323
17801.06 348
17802.32 303
17803.58 273
17804.84 279
17806.10 294
17807.37 255
17808.63 253
17809.89 300
17811.15 309
17812.41 301
17813.67 273
17814.93 270
17816.20 282
17817.46 260
17818.72 278
17819.98 292
17821.24 274
17822.50 275
17823.77 284
17825.03 229
17826.29 252
17827.55 271
17828.81 290
17830.08 272
17831.34 249
17832.60 268
17833.86 260
17835.13 273
17836.39 257
17837.65 261
17838.91 282
17840.18 273
17841.44 285
17842.70 249
17843.96 256
17845.23 249
17846.49 272
17847.75 281
17849.01 271
17850.28 285
17851.54 279
17852.80 239
17854.07 252
17855.33 283
17856.59 262
17857.86 276
17859.12 290
17860.38 246
17861.65 269
17862.91 274
17864.17 257
17865.44 238
17866.70 269
17867.96 250
17869.23 285
17870.49 258
17871.75 263
17873.02 278
17874.28 297
17875.54 285
17876.81 293
17878.07 247
17879.34 281
17880.60 278
17881.86 268
17883.13 247
17884.39 288
17885.66 251
17886.92 263
17888.18 285
17889.45 278
17890.71 238
17891.98 260
17893.24 270
17894.51 251
17895.77 265
17897.04 273
17898.30 276
17899.56 249
17900.83 278
17902.09 285
17903.36 270
17904.62 258
17905.89 294
17907.15 293
17908.42 273
17909.68 261
17910.95 262
17912.21 296
17913.48 259
17914.74 292
17916.01 256
17917.27 263
17918.54 255
17919.80 266
17921.07 247
17922.34 261
17923.60 264
17924.87 313
17926.13 269
17927.40 263
17928.66 260
17929.93 248
17931.19 315
17932.46 257
17933.73 267
17934.99 276
17936.26 282
17937.52 299
17938.79 278
17940.06 263
17941.32 282
17942.59 313
17943.85 303
17945.12 275
17946.39 255
17947.65 250
17948.92 282
17950.19 293
17951.45 261
17952.72 256
17953.99 281
17955.25 250
17956.52 271
17957.79 285
17959.05 285
17960.32 298
17961.59 271
17962.85 277
17964.12 260
17965.39 268
17966.65 263
17967.92 248
17969.19 276
17970.45 272
17971.72 273
17972.99 262
17974.26 250
17975.52 288
17976.79 255
17978.06 280
17979.33 273
17980.59 284
17981.86 267
17983.13 273
17984.40 238
17985.66 270
17986.93 273
17988.20 267
17989.47 276
17990.73 266
17992.00 290
17993.27 255
17994.54 274
17995.81 273
17997.07 264
17998.34 282
17999.61 289
18000.88 265
18002.15 282
18003.42 275
18004.68 280
18005.95 290
18007.22 299
18008.49 316
18009.76 269
18011.03 255
18012.30 248
18013.56 304
18014.83 291
18016.10 268
18017.37 234
18018.64 278
18019.91 294
18021.18 281
18022.45 243
18023.71 270
18024.98 314
18026.25 285
18027.52 242
18028.79 245
18030.06 268
18031.33 284
18032.60 279
18033.87 256
18035.14 262
18036.41 308
18037.68 287
18038.95 280
18040.22 250
18041.49 266
18042.76 287
18044.02 276
18045.29 278
18046.56 243
18047.83 258
18049.10 270
18050.37 294
18051.64 290
18052.91 254
18054.18 272
18055.45 288
18056.72 261
18057.99 266
18059.27 260
18060.54 285
18061.81 270
18063.08 277
18064.35 266
18065.62 281
18066.89 256
18068.16 313
18069.43 272
18070.70 242
18071.97 251
18073.24 288
18074.51 292
18075.78 252
18077.05 267
18078.32 281
18079.60 305
18080.87 286
18082.14 298
18083.41 253
18084.68 291
18085.95 314
18087.22 294
18088.49 275
18089.77 285
18091.04 298
18092.31 317
18093.58 303
18094.85 279
18096.12 272
18097.39 268
18098.67 321
18099.94 269
18101.21 281
18102.48 258
18103.75 281
18105.02 298
18106.30 292
18107.57 289
18108.84 290
18110.11 323
18111.38 312
18112.66 268
18113.93 282
18115.20 281
18116.47 298
18117.75 287
18119.02 272
18120.29 295
18121.56 307
18122.84 260
18124.11 269
18125.38 280
18126.65 260
18127.93 247
18129.20 281
18130.47 284
18131.74 291
18133.02 293
18134.29 313
18135.56 274
18136.84 266
18138.11 280
18139.38 290
18140.66 299
18141.93 267
18143.20 278
18144.48 286
18145.75 269
18147.02 327
18148.30 293
18149.57 296
18150.84 287
18152.12 291
18153.39 262
18154.66 277
18155.94 313
18157.21 274
18158.48 283
18159.76 266
18161.03 299
18162.31 286
18163.58 266
18164.85 276
18166.13 315
18167.40 318
18168.68 324
18169.95 314
18171.22 300
18172.50 272
18173.77 299
18175.05 262
18176.32 277
18177.60 267
18178.87 318
18180.15 269
18181.42 270
18182.69 251
18183.97 262
18185.24 292
18186.52 291
18187.79 249
18189.07 250
18190.34 267
18191.62 260
18192.89 279
18194.17 264
18195.44 278
18196.72 270
18197.99 296
18199.27 281
18200.54 279
18201.82 284
18203.09 306
18204.37 268
18205.65 265
18206.92 295
18208.20 256
18209.47 258
18210.75 276
18212.02 284
18213.30 295
18214.57 328
18215.85 282
18217.13 282
18218.40 284
18219.68 266
18220.95 275
18222.23 290
18223.51 257
18224.78 246
18226.06 250
18227.33 260
18228.61 240
18229.89 285
18231.16 259
18232.44 267
18233.72 257
18234.99 254
18236.27 257
18237.55 277
18238.82 276
18240.10 267
18241.38 277
18242.65 283
18243.93 276
18245.21 286
18246.48 266
18247.76 258
18249.04 247
18250.31 238
18251.59 239
18252.87 273
18254.15 258
18255.42 266
18256.70 262
18257.98 265
18259.25 289
18260.53 289
18261.81 278
18263.09 246
18264.36 242
18265.64 272
18266.92 277
18268.20 264
18269.47 265
18270.75 278
18272.03 289
18273.31 254
18274.59 253
18275.86 262
18277.14 298
18278.42 282
18279.70 277
18280.98 277
18282.25 298
18283.53 286
18284.81 288
18286.09 252
18287.37 287
18288.64 278
18289.92 269
18291.20 298
18292.48 276
18293.76 244
18295.04 292
18296.32 289
18297.59 241
18298.87 271
18300.15 312
18301.43 291
18302.71 243
18303.99 257
18305.27 257
18306.55 296
18307.83 305
18309.10 242
18310.38 275
18311.66 274
18312.94 275
18314.22 281
18315.50 272
18316.78 230
18318.06 257
18319.34 316
18320.62 301
18321.90 260
18323.18 256
18324.46 270
18325.74 298
18327.02 288
18328.30 302
18329.58 294
18330.86 295
18332.14 272
18333.41 256
18334.69 314
18335.97 308
18337.25 291
18338.54 267
18339.82 266
18341.10 249
18342.38 277
18343.66 287
18344.94 252
18346.22 262
18347.50 264
18348.78 246
18350.06 276
18351.34 302
18352.62 292
18353.90 236
18355.18 276
18356.46 289
18357.74 274
18359.02 241
18360.30 237
18361.58 270
18362.87 245
18364.15 245
18365.43 264
18366.71 276
18367.99 311
18369.27 282
18370.55 275
18371.83 251
18373.11 278
18374.40 284
18375.68 283
18376.96 277
18378.24 263
18379.52 271
18380.80 278
18382.08 293
18383.37 257
18384.65 259
18385.93 230
18387.21 249
18388.49 271
18389.78 251
18391.06 268
18392.34 293
18393.62 301
18394.90 277
18396.19 256
18397.47 291
18398.75 283
18400.03 296
18401.31 271
18402.60 266
18403.88 282
18405.16 280
18406.44 250
18407.73 274
18409.01 298
18410.29 309
18411.57 258
18412.86 236
18414.14 277
18415.42 286
18416.71 295
18417.99 284
18419.27 268
18420.55 255
18421.84 274
18423.12 264
18424.40 274
18425.69 249
18426.97 256
18428.25 287
18429.54 331
18430.82 289
18432.10 275
18433.39 295
18434.67 313
18435.95 319
18437.24 295
18438.52 266
18439.80 295
18441.09 268
18442.37 279
18443.66 254
18444.94 279
18446.22 289
18447.51 265
18448.79 268
18450.08 273
18451.36 286
18452.64 301
18453.93 300
18455.21 282
18456.50 283
18457.78 289
18459.06 273
18460.35 269
18461.63 276
18462.92 266
18464.20 260
18465.49 299
18466.77 255
18468.06 249
18469.34 304
18470.63 262
18471.91 304
18473.19 262
18474.48 270
18475.76 290
18477.05 328
18478.33 306
18479.62 285
18480.90 250
18482.19 251
18483.47 293
18484.76 262
18486.05 269
18487.33 266
18488.62 264
18489.90 280
18491.19 278
18492.47 299
18493.76 278
18495.04 248
18496.33 279
18497.61 266
18498.90 263
18500.19 246
18501.47 266
18502.76 261
18504.04 267
18505.33 249
18506.62 291
18507.90 258
18509.19 262
18510.47 258
18511.76 241
18513.05 279
18514.33 273
18515.62 304
18516.90 275
18518.19 232
18519.48 257
18520.76 267
18522.05 278
18523.34 286
18524.62 280
18525.91 259
18527.20 296
18528.48 276
18529.77 273
18531.06 268
18532.34 297
18533.63 280
18534.92 276
18536.21 285
18537.49 316
18538.78 288
18540.07 277
18541.35 265
18542.64 289
18543.93 306
18545.22 323
18546.50 269
18547.79 265
18549.08 258
18550.37 284
18551.65 255
18552.94 301
18554.23 300
18555.52 293
18556.80 293
18558.09 260
18559.38 282
18560.67 286
18561.95 295
18563.24 271
18564.53 295
18565.82 284
18567.11 288
18568.39 285
18569.68 289
18570.97 277
18572.26 289
18573.55 312
18574.84 285
18576.12 282
18577.41 268
18578.70 286
18579.99 263
18581.28 274
18582.57 284
18583.86 280
18585.14 294
18586.43 268
18587.72 267
18589.01 299
18590.30 267
18591.59 270
18592.88 316
18594.17 286
18595.46 280
18596.74 290
18598.03 307
18599.32 302
18600.61 286
18601.90 285
18603.19 299
18604.48 281
18605.77 297
18607.06 302
18608.35 288
18609.64 302
18610.93 317
18612.22 315
18613.51 297
18614.80 303
18616.09 279
18617.38 302
18618.67 276
18619.96 288
18621.25 298
18622.54 257
18623.83 339
18625.12 357
18626.41 297
18627.70 274
18628.99 268
18630.28 312
18631.57 325
18632.86 272
18634.15 295
18635.44 323
18636.73 284
18638.02 283
18639.31 283
18640.60 278
18641.89 323
18643.18 309
18644.47 287
18645.76 293
18647.06 294
18648.35 282
18649.64 327
18650.93 295
18652.22 282
18653.51 264
18654.80 293
18656.09 289
18657.38 273
18658.68 288
18659.97 312
18661.26 289
18662.55 278
18663.84 268
18665.13 271
18666.42 278
18667.72 302
18669.01 272
18670.30 277
18671.59 278
18672.88 305
18674.17 308
18675.47 280
18676.76 258
18678.05 254
18679.34 275
18680.63 276
18681.93 297
18683.22 269
18684.51 262
18685.80 274
18687.09 274
18688.39 259
18689.68 289
18690.97 316
18692.26 288
18693.56 277
18694.85 257
18696.14 303
18697.43 260
18698.73 283
18700.02 268
18701.31 259
18702.60 294
18703.90 291
18705.19 288
18706.48 283
18707.78 284
18709.07 283
18710.36 283
18711.66 273
18712.95 292
18714.24 278
18715.54 273
18716.83 311
18718.12 288
18719.42 296
18720.71 252
18722.00 287
18723.30 297
18724.59 320
18725.88 291
18727.18 272
18728.47 246
18729.76 270
18731.06 297
18732.35 277
18733.65 233
18734.94 255
18736.23 282
18737.53 302
18738.82 278
18740.12 265
18741.41 278
18742.70 290
18744.00 300
18745.29 250
18746.59 266
18747.88 271
18749.18 296
18750.47 243
18751.76 272
18753.06 278
18754.35 309
18755.65 357
18756.94 286
18758.24 278
18759.53 285
18760.83 308
18762.12 305
18763.42 278
18764.71 288
18766.01 270
18767.30 251
18768.60 272
18769.89 257
18771.19 267
18772.48 285
18773.78 265
18775.07 234
18776.37 276
18777.66 306
18778.96 260
18780.25 300
18781.55 269
18782.85 291
18784.14 279
18785.44 280
18786.73 284
18788.03 244
18789.32 295
18790.62 321
18791.92 259
18793.21 278
18794.51 256
18795.80 278
18797.10 291
18798.40 283
18799.69 319
18800.99 304
18802.28 293
18803.58 320
18804.88 320
18806.17 280
18807.47 311
18808.77 261
18810.06 321
18811.36 290
18812.66 271
18813.95 275
18815.25 274
18816.55 276
18817.84 295
18819.14 256
18820.44 289
18821.73 270
18823.03 308
18824.33 281
18825.62 278
18826.92 274
18828.22 290
18829.52 286
18830.81 280
18832.11 265
18833.41 259
18834.71 256
18836.00 275
18837.30 274
18838.60 271
18839.90 290
18841.19 280
18842.49 291
18843.79 284
18845.09 284
18846.38 283
18847.68 283
18848.98 294
18850.28 264
18851.58 259
18852.87 266
18854.17 282
18855.47 278
18856.77 276
18858.07 282
18859.36 255
18860.66 296
18861.96 302
18863.26 293
18864.56 282
18865.86 280
18867.15 267
18868.45 278
18869.75 266
18871.05 274
18872.35 291
18873.65 257
18874.95 279
18876.24 279
18877.54 269
18878.84 252
18880.14 266
18881.44 264
18882.74 257
18884.04 236
18885.34 267
18886.64 268
18887.94 297
18889.24 276
18890.53 272
18891.83 301
18893.13 290
18894.43 300
18895.73 256
18897.03 270
18898.33 268
18899.63 309
18900.93 271
18902.23 290
18903.53 283
18904.83 263
18906.13 267
18907.43 254
18908.73 261
18910.03 256
18911.33 251
18912.63 250
18913.93 256
18915.23 275
18916.53 270
18917.83 268
18919.13 256
18920.43 251
18921.73 227
18923.03 273
18924.33 286
18925.63 258
18926.93 268
18928.23 231
18929.53 280
18930.84 279
18932.14 293
18933.44 276
18934.74 275
18936.04 272
18937.34 261
18938.64 282
18939.94 256
18941.24 270
18942.54 254
18943.84 271
18945.15 256
18946.45 243
18947.75 244
18949.05 277
18950.35 263
18951.65 233
18952.95 273
18954.26 287
18955.56 276
18956.86 274
18958.16 268
18959.46 274
18960.76 285
18962.07 297
18963.37 254
18964.67 273
18965.97 301
18967.27 257
18968.57 265
18969.88 219
18971.18 232
18972.48 252
18973.78 228
18975.09 224
18976.39 272
18977.69 241
18978.99 239
18980.29 272
18981.60 247
18982.90 242
18984.20 256
18985.50 258
18986.81 254
18988.11 269
18989.41 236
18990.72 247
18992.02 247
18993.32 243
18994.62 226
18995.93 251
18997.23 247
18998.53 261
18999.84 238
19001.14 265
19002.44 296
19003.75 279
19005.05 252
19006.35 238
19007.66 266
19008.96 267
19010.26 263
19011.57 277
19012.87 240
19014.17 251
19015.48 266
19016.78 303
19018.08 274
19019.39 259
19020.69 278
19021.99 242
19023.30 258
19024.60 241
19025.91 241
19027.21 249
19028.51 262
19029.82 276
19031.12 253
19032.43 255
19033.73 257
19035.04 286
19036.34 252
19037.64 243
19038.95 216
19040.25 233
19041.56 263
19042.86 240
19044.17 241
19045.47 240
19046.78 238
19048.08 278
19049.39 250
19050.69 238
19052.00 212
19053.30 265
19054.61 277
19055.91 235
19057.22 219
19058.52 250
19059.83 280
19061.13 238
19062.44 248
19063.74 274
19065.05 276
19066.35 271
19067.66 265
19068.96 241
19070.27 248
19071.57 265
19072.88 273
19074.18 255
19075.49 239
19076.80 238
19078.10 286
19079.41 267
19080.71 260
19082.02 264
19083.33 263
19084.63 284
19085.94 282
19087.24 273
19088.55 271
19089.86 243
19091.16 247
19092.47 255
19093.77 268
19095.08 250
19096.39 257
19097.69 272
19099.00 270
19100.31 229
19101.61 249
19102.92 241
19104.23 252
19105.53 239
19106.84 251
19108.15 263
19109.45 262
19110.76 260
19112.07 264
19113.37 228
19114.68 252
19115.99 270
19117.30 245
19118.60 234
19119.91 273
19121.22 273
19122.52 253
19123.83 237
19125.14 216
19126.45 235
19127.75 256
19129.06 283
19130.37 261
19131.68 242
19132.98 252
19134.29 281
19135.60 274
19136.91 234
19138.22 202
19139.52 253
19140.83 274
19142.14 294
19143.45 253
19144.76 240
19146.06 257
19147.37 231
19148.68 242
19149.99 216
19151.30 261
19152.60 250
19153.91 257
19155.22 253
19156.53 260
19157.84 263
19159.15 268
19160.46 271
19161.76 258
19163.07 253
19164.38 259
19165.69 282
19167.00 248
19168.31 247
19169.62 242
19170.93 254
19172.23 272
19173.54 251
19174.85 243
19176.16 236
19177.47 264
19178.78 258
19180.09 260
19181.40 275
19182.71 271
19184.02 295
19185.33 267
19186.64 287
19187.95 248
19189.26 272
19190.57 267
19191.87 251
19193.18 261
19194.49 292
19195.80 266
19197.11 267
19198.42 280
19199.73 243
19201.04 260
19202.35 237
19203.66 224
19204.97 279
19206.28 236
19207.59 261
19208.90 261
19210.21 274
19211.53 269
19212.84 281
19214.15 244
19215.46 241
19216.77 245
19218.08 258
19219.39 278
19220.70 252
19222.01 228
19223.32 240
19224.63 257
19225.94 266
19227.25 267
19228.56 289
19229.87 273
19231.19 263
19232.50 263
19233.81 245
19235.12 262
19236.43 249
19237.74 286
19239.05 286
19240.36 239
19241.68 255
19242.99 277
19244.30 270
19245.61 265
19246.92 266
19248.23 251
19249.54 281
19250.86 266
19252.17 251
19253.48 262
19254.79 261
19256.10 243
19257.42 288
19258.73 238
19260.04 240
19261.35 277
19262.66 283
19263.98 255
19265.29 266
19266.60 235
19267.91 239
19269.22 237
19270.54 249
19271.85 273
19273.16 260
19274.47 295
19275.79 272
19277.10 246
19278.41 261
19279.72 257
19281.04 252
19282.35 251
19283.66 283
19284.98 249
19286.29 230
19287.60 253
19288.91 263
19290.23 294
19291.54 265
19292.85 250
19294.17 268
19295.48 265
19296.79 274
19298.11 267
19299.42 233
19300.73 270
19302.05 254
19303.36 233
19304.67 233
19305.99 283
19307.30 252
19308.61 256
19309.93 253
19311.24 255
19312.56 245
19313.87 267
19315.18 237
19316.50 271
19317.81 286
19319.13 259
19320.44 266
19321.75 239
19323.07 270
19324.38 250
19325.70 269
19327.01 251
19328.32 238
19329.64 253
19330.95 279
19332.27 257
19333.58 250
19334.90 240
19336.21 266
19337.53 249
19338.84 267
19340.16 239
19341.47 248
19342.79 241
19344.10 262
19345.42 293
19346.73 271
19348.05 258
19349.36 252
19350.68 243
19351.99 281
19353.31 266
19354.62 244
19355.94 240
19357.25 233
19358.57 230
19359.88 242
19361.20 242
19362.51 283
19363.83 262
19365.14 258
19366.46 274
19367.78 257
19369.09 248
19370.41 270
19371.72 247
19373.04 280
19374.35 244
19375.67 286
19376.99 256
19378.30 246
19379.62 241
19380.93 257
19382.25 261
19383.57 240
19384.88 269
19386.20 260
19387.52 250
19388.83 259
19390.15 267
19391.47 245
19392.78 271
19394.10 261
19395.42 251
19396.73 265
19398.05 265
19399.37 265
19400.68 259
19402.00 229
19403.32 260
19404.63 256
19405.95 257
19407.27 239
19408.58 258
19409.90 261
19411.22 234
19412.54 252
19413.85 251
19415.17 257
19416.49 231
19417.80 266
19419.12 278
19420.44 282
19421.76 253
19423.07 259
19424.39 266
19425.71 269
19427.03 267
19428.35 265
19429.66 243
19430.98 233
19432.30 232
19433.62 260
19434.93 278
19436.25 252
19437.57 253
19438.89 261
19440.21 252
19441.53 239
19442.84 267
19444.16 261
19445.48 264
19446.80 253
19448.12 264
19449.44 222
19450.75 247
19452.07 250
19453.39 249
19454.71 251
19456.03 267
19457.35 261
19458.67 227
19459.98 246
19461.30 273
19462.62 265
19463.94 268
19465.26 259
19466.58 214
19467.90 279
19469.22 256
19470.54 244
19471.86 235
19473.18 239
19474.49 291
19475.81 223
19477.13 211
19478.45 247
19479.77 245
19481.09 266
19482.41 226
19483.73 238
19485.05 254
19486.37 258
19487.69 247
19489.01 266
19490.33 251
19491.65 249
19492.97 279
19494.29 264
19495.61 244
19496.93 267
19498.25 257
19499.57 277
19500.89 241
19502.21 264
19503.53 248
19504.85 238
19506.17 226
19507.49 274
19508.81 266
19510.13 245
19511.45 269
19512.77 226
19514.09 242
19515.42 254
19516.74 241
19518.06 243
19519.38 240
19520.70 253
19522.02 238
19523.34 253
19524.66 269
19525.98 234
19527.30 246
19528.62 255
19529.95 261
19531.27 264
19532.59 264
19533.91 246
19535.23 244
19536.55 255
19537.87 270
19539.20 283
19540.52 289
19541.84 263
19543.16 213
19544.48 214
19545.80 246
19547.13 235
19548.45 243
19549.77 235
19551.09 234
19552.41 275
19553.74 271
19555.06 260
19556.38 262
19557.70 246
19559.02 238
19560.35 257
19561.67 267
19562.99 239
19564.31 236
19565.64 251
19566.96 275
19568.28 260
19569.60 281
19570.93 262
19572.25 227
19573.57 257
19574.89 260
19576.22 260
19577.54 240
19578.86 242
19580.18 249
19581.51 267
19582.83 252
19584.15 223
19585.48 222
19586.80 254
19588.12 227
19589.45 228
19590.77 243
19592.09 250
19593.42 235
19594.74 254
19596.06 233
19597.39 229
19598.71 231
19600.03 270
19601.36 280
19602.68 256
19604.00 265
19605.33 259
19606.65 269
19607.98 236
19609.30 265
19610.62 239
19611.95 233
19613.27 259
19614.60 250
19615.92 235
19617.24 256
19618.57 239
19619.89 236
19621.22 244
19622.54 248
19623.87 272
19625.19 265
19626.51 242
19627.84 240
19629.16 263
19630.49 249
19631.81 244
19633.14 262
19634.46 230
19635.79 237
19637.11 236
19638.44 217
19639.76 234
19641.09 221
19642.41 255
19643.74 288
19645.06 261
19646.39 299
19647.71 274
19649.04 261
19650.36 257
19651.69 257
19653.01 239
19654.34 242
19655.66 246
19656.99 297
19658.32 263
19659.64 254
19660.97 241
19662.29 225
19663.62 260
19664.94 254
19666.27 263
19667.60 240
19668.92 254
19670.25 277
19671.57 257
19672.90 240
19674.23 250
19675.55 274
19676.88 264
19678.20 242
19679.53 253
19680.86 248
19682.18 276
19683.51 288
19684.84 244
19686.16 261
19687.49 266
19688.82 263
19690.14 277
19691.47 251
19692.80 240
19694.12 239
19695.45 260
19696.78 246
19698.10 244
19699.43 230
19700.76 250
19702.08 319
19703.41 280
19704.74 268
19706.07 263
19707.39 276
19708.72 295
19710.05 259
19711.37 297
19712.70 255
19714.03 261
19715.36 276
19716.68 273
19718.01 269
19719.34 226
19720.67 235
19721.99 251
19723.32 261
19724.65 240
19725.98 246
19727.31 267
19728.63 283
19729.96 233
19731.29 228
19732.62 254
19733.95 260
19735.27 261
19736.60 211
19737.93 244
19739.26 265
19740.59 236
19741.92 244
19743.24 247
19744.57 266
19745.90 272
19747.23 255
19748.56 302
19749.89 268
19751.22 236
19752.54 235
19753.87 235
19755.20 275
19756.53 290
19757.86 268
19759.19 247
19760.52 239
19761.85 237
19763.18 237
19764.50 231
19765.83 235
19767.16 238
19768.49 272
19769.82 285
19771.15 242
19772.48 250
19773.81 255
19775.14 279
19776.47 221
19777.80 228
19779.13 252
19780.46 276
19781.79 269
19783.12 261
19784.45 256
19785.78 237
19787.11 232
19788.44 243
19789.77 268
19791.10 236
19792.43 270
19793.76 245
19795.09 249
19796.42 240
19797.75 263
19799.08 277
19800.41 241
19801.74 237
19803.07 227
19804.40 238
19805.73 254
19807.06 229
19808.39 248
19809.72 242
19811.05 257
19812.38 243
19813.71 264
19815.05 265
19816.38 247
19817.71 225
19819.04 239
19820.37 211
19821.70 224
19823.03 237
19824.36 248
19825.69 268
19827.03 247
19828.36 249
19829.69 244
19831.02 278
19832.35 232
19833.68 242
19835.01 285
19836.35 246
19837.68 231
19839.01 265
19840.34 248
19841.67 254
19843.00 263
19844.34 255
19845.67 252
19847.00 242
19848.33 235
19849.66 254
19851.00 254
19852.33 268
19853.66 282
19854.99 263
19856.32 267
19857.66 242
19858.99 266
19860.32 232
19861.65 261
19862.99 267
19864.32 240
19865.65 239
19866.98 275
19868.32 274
19869.65 256
19870.98 285
19872.31 248
19873.65 246
19874.98 244
19876.31 249
19877.65 267
19878.98 269
19880.31 232
19881.65 211
19882.98 279
19884.31 257
19885.64 258
19886.98 269
19888.31 216
19889.64 249
19890.98 229
19892.31 251
19893.64 262
19894.98 260
19896.31 235
19897.65 257
19898.98 267
19900.31 255
19901.65 235
19902.98 250
19904.31 239
19905.65 264
19906.98 245
19908.32 238
19909.65 237
19910.98 238
19912.32 278
19913.65 249
19914.99 242
19916.32 257
19917.66 261
19918.99 260
19920.32 252
19921.66 264
19922.99 260
19924.33 266
19925.66 260
19927.00 263
19928.33 277
19929.67 247
19931.00 249
19932.34 255
19933.67 243
19935.01 253
19936.34 252
19937.68 259
19939.01 247
19940.35 231
19941.68 261
19943.02 254
19944.35 234
19945.69 265
19947.02 256
19948.36 254
19949.69 251
19951.03 233
19952.36 246
19953.70 272
19955.03 228
19956.37 254
19957.71 239
19959.04 252
19960.38 268
19961.71 257
19963.05 296
19964.38 239
19965.72 269
19967.06 252
19968.39 261
19969.73 261
19971.06 250
19972.40 256
19973.74 232
19975.07 204
19976.41 241
19977.75 233
19979.08 234
19980.42 249
19981.75 235
19983.09 243
19984.43 265
19985.76 278
19987.10 258
19988.44 233
19989.77 272
19991.11 257
19992.45 252
19993.78 221
19995.12 256
19996.46 247
19997.80 245
19999.13 243
20000.47 221
20001.81 211
20003.14 227
20004.48 235
20005.82 253
20007.16 243
20008.49 252
20009.83 254
20011.17 237
20012.51 256
20013.84 269
20015.18 229
20016.52 243
20017.86 266
20019.19 247
20020.53 252
20021.87 242
20023.21 261
20024.55 261
20025.88 258
20027.22 224
20028.56 266
20029.90 265
20031.24 267
20032.57 248
20033.91 272
20035.25 264
20036.59 261
20037.93 242
20039.26 261
20040.60 230
20041.94 241
20043.28 241
20044.62 259
20045.96 271
20047.30 242
20048.63 241
20049.97 268
20051.31 284
20052.65 254
20053.99 232
20055.33 250
20056.67 296
20058.01 285
20059.35 252
20060.69 246
20062.02 252
20063.36 270
20064.70 240
20066.04 248
20067.38 265
20068.72 256
20070.06 258
20071.40 249
20072.74 264
20074.08 241
20075.42 239
20076.76 245
20078.10 249
20079.44 261
20080.78 267
20082.12 265
20083.46 256
20084.80 254
20086.14 257
20087.48 258
20088.82 234
20090.16 237
20091.50 269
20092.84 260
20094.18 295
20095.52 253
20096.86 227
20098.20 220
20099.54 227
20100.88 263
20102.22 297
20103.56 268
20104.90 232
20106.24 239
20107.58 269
20108.92 265
20110.26 232
20111.60 247
20112.95 249
20114.29 265
20115.63 267
20116.97 221
20118.31 226
20119.65 249
20120.99 234
20122.33 265
20123.67 265
20125.02 244
20126.36 249
20127.70 277
20129.04 267
20130.38 251
20131.72 260
20133.06 253
20134.41 259
20135.75 235
