# Supplementary material for: MALDI-TOF MS typing enables the classification of brewing yeasts of the genus Saccharomyces to major beer styles
Source: PLoS One. 2017 Aug 9;12(8):e0181694. doi: 10.1371/journal.pone.0181694 (PMC5549903; doi:10.1371/journal.pone.0181694)
Supplement: S6 File — The directory includes 90 raw files and was zipped to “.zip”; the folder has three strains with 30 spectra per strain; S1 Text explains the raw files with an example and Table 1 represents the yeast strains used within the experiment. (ZIP) [file pone.0181694.s009.zip]

Archive with 91 entries (90 files):
- 16-18/
- 16-18/30277-59-Lag-Lag-Lag-YPG-18h-E-E_2016-09-21_4_0_A12_1.dat
- 16-18/30277-59-Lag-Lag-Lag-YPG-18h-E-E_2016-09-22_5_0_A8_1.dat
- 16-18/30276-3478-Lag-Lag-Lag-YPG-18h-E-E_2016-09-21_4_0_A6_1.dat
- 16-18/30277-59-Lag-Lag-Lag-YPG-18h-E-E_2016-09-22_5_0_A9_1.dat
- 16-18/30276-3478-Lag-Lag-Lag-YPG-18h-E-E_2016-09-23_8_0_A4_1.dat
- 16-18/30276-3478-Lag-Lag-Lag-YPG-18h-E-E_2016-09-27_10_0_A4_1.dat
- 16-18/30277-59-Lag-Lag-Lag-YPG-18h-E-E_2016-09-23_8_0_A11_1.dat
- 16-18/30276-3478-Lag-Lag-Lag-YPG-18h-E-E_2016-09-20_1_0_A3_1.dat
- 16-18/30276-3478-Lag-Lag-Lag-YPG-18h-E-E_2016-09-22_5_0_A1_1.dat
- 16-18/30275-3470-Lag-Lag-Lag-YPG-18h-E-E_2015-07-13_3_0_B12_1.dat
- 16-18/30276-3478-Lag-Lag-Lag-YPG-18h-E-E_2016-09-22_6_0_A6_1.dat
- 16-18/30275-3470-Lag-Lag-Lag-YPG-18h-E-E_2015-07-07__0_B1_1.dat
- 16-18/30276-3478-Lag-Lag-Lag-YPG-18h-E-E_2016-09-20_1_0_A2_1.dat
- 16-18/30277-59-Lag-Lag-Lag-YPG-18h-E-E_2016-09-20_2_0_A12_1.dat
- 16-18/30276-3478-Lag-Lag-Lag-YPG-18h-E-E_2016-09-22_6_0_A4_1.dat
- 16-18/30276-3478-Lag-Lag-Lag-YPG-18h-E-E_2016-09-20_2_0_A4_1.dat
- 16-18/30277-59-Lag-Lag-Lag-YPG-18h-E-E_2016-09-20_1_0_A8_1.dat
- 16-18/30277-59-Lag-Lag-Lag-YPG-18h-E-E_2016-09-27_10_0_A10_1.dat
- 16-18/30277-59-Lag-Lag-Lag-YPG-18h-E-E_2016-09-22_6_0_A10_1.dat
- 16-18/30277-59-Lag-Lag-Lag-YPG-18h-E-E_2016-09-27_9_0_A8_1.dat
- 16-18/30275-3470-Lag-Lag-Lag-YPG-18h-E-E_2015-07-06_3_0_B3_1.dat
- 16-18/30275-3470-Lag-Lag-Lag-YPG-18h-E-E_2015-07-17_1_0_C7_1.dat
- 16-18/30277-59-Lag-Lag-Lag-YPG-18h-E-E_2016-09-27_9_0_A7_1.dat
- 16-18/30275-3470-Lag-Lag-Lag-YPG-18h-E-E_2015-07-17_2_0_C8_1.dat
- 16-18/30277-59-Lag-Lag-Lag-YPG-18h-E-E_2016-09-22_5_0_A7_1.dat
- 16-18/30276-3478-Lag-Lag-Lag-YPG-18h-E-E_2016-09-23_7_0_A1_1.dat
- 16-18/30275-3470-Lag-Lag-Lag-YPG-18h-E-E_2015-07-16_3_0_B12_1.dat
- 16-18/30276-3478-Lag-Lag-Lag-YPG-18h-E-E_2016-09-22_5_0_A3_1.dat
- 16-18/30277-59-Lag-Lag-Lag-YPG-18h-E-E_2016-09-27_9_0_A9_1.dat
- 16-18/30276-3478-Lag-Lag-Lag-YPG-18h-E-E_2016-09-20_2_0_A6_1.dat
- 16-18/30275-3470-Lag-Lag-Lag-YPG-18h-E-E_2015-07-15_1_0_B10_1.dat
- 16-18/30275-3470-Lag-Lag-Lag-YPG-18h-E-E_2015-07-08_2_0_B2_1.dat
- 16-18/30277-59-Lag-Lag-Lag-YPG-18h-E-E_2016-09-20_1_0_A9_1.dat
- 16-18/30275-3470-Lag-Lag-Lag-YPG-18h-E-E_2015-07-17_2_0_B11_1.dat
- 16-18/30276-3478-Lag-Lag-Lag-YPG-18h-E-E_2016-09-21_3_0_A2_1.dat
- 16-18/30277-59-Lag-Lag-Lag-YPG-18h-E-E_2016-09-21_3_0_A7_1.dat
- 16-18/30277-59-Lag-Lag-Lag-YPG-18h-E-E_2016-09-23_8_0_A10_1.dat
- 16-18/30276-3478-Lag-Lag-Lag-YPG-18h-E-E_2016-09-27_10_0_A5_1.dat
- 16-18/30276-3478-Lag-Lag-Lag-YPG-18h-E-E_2016-09-27_10_0_A6_1.dat
- 16-18/30276-3478-Lag-Lag-Lag-YPG-18h-E-E_2016-09-22_6_0_A5_1.dat
- 16-18/30275-3470-Lag-Lag-Lag-YPG-18h-E-E_2015-07-17_3_0_B12_1.dat
- 16-18/30275-3470-Lag-Lag-Lag-YPG-18h-E-E_2015-07-15_2_0_B11_1.dat
- 16-18/30275-3470-Lag-Lag-Lag-YPG-18h-E-E_2015-07-21__0_B12_1.dat
- 16-18/30275-3470-Lag-Lag-Lag-YPG-18h-E-E_2015-07-17_1_0_B10_1.dat
- 16-18/30275-3470-Lag-Lag-Lag-YPG-18h-E-E_2015-07-07__0_B2_1.dat
- 16-18/30277-59-Lag-Lag-Lag-YPG-18h-E-E_2016-09-20_2_0_A11_1.dat
- 16-18/30275-3470-Lag-Lag-Lag-YPG-18h-E-E_2015-07-17_3_0_C9_1.dat
- 16-18/30275-3470-Lag-Lag-Lag-YPG-18h-E-E_2015-07-16_2_0_B11_1.dat
- 16-18/30275-3470-Lag-Lag-Lag-YPG-18h-E-E_2015-07-14_3_0_E6_1.dat
- 16-18/30276-3478-Lag-Lag-Lag-YPG-18h-E-E_2016-09-20_1_0_A1_1.dat
- 16-18/30275-3470-Lag-Lag-Lag-YPG-18h-E-E_2015-07-15_3_0_B12_1.dat
- 16-18/30277-59-Lag-Lag-Lag-YPG-18h-E-E_2016-09-27_10_0_A11_1.dat
- 16-18/30277-59-Lag-Lag-Lag-YPG-18h-E-E_2016-09-21_4_0_A10_1.dat
- 16-18/30275-3470-Lag-Lag-Lag-YPG-18h-E-E_2015-07-14_1_0_E4_1.dat
- 16-18/30276-3478-Lag-Lag-Lag-YPG-18h-E-E_2016-09-21_3_0_A3_1.dat
- 16-18/30275-3470-Lag-Lag-Lag-YPG-18h-E-E_2015-07-08_1_0_B1_1.dat
- 16-18/30275-3470-Lag-Lag-Lag-YPG-18h-E-E_2015-07-06_1_0_B1_1.dat
- 16-18/30277-59-Lag-Lag-Lag-YPG-18h-E-E_2016-09-20_2_0_A10_1.dat
- 16-18/30276-3478-Lag-Lag-Lag-YPG-18h-E-E_2016-09-21_3_0_A1_1.dat
- 16-18/30277-59-Lag-Lag-Lag-YPG-18h-E-E_2016-09-27_10_0_A12_1.dat
- 16-18/30276-3478-Lag-Lag-Lag-YPG-18h-E-E_2016-09-27_9_0_A1_1.dat
- 16-18/30275-3470-Lag-Lag-Lag-YPG-18h-E-E_2015-07-13_1_0_B10_1.dat
- 16-18/30276-3478-Lag-Lag-Lag-YPG-18h-E-E_2016-09-23_7_0_A3_1.dat
- 16-18/30276-3478-Lag-Lag-Lag-YPG-18h-E-E_2016-09-23_8_0_A5_1.dat
- 16-18/30277-59-Lag-Lag-Lag-YPG-18h-E-E_2016-09-23_8_0_A12_1.dat
- 16-18/30276-3478-Lag-Lag-Lag-YPG-18h-E-E_2016-09-22_5_0_A2_1.dat
- 16-18/30275-3470-Lag-Lag-Lag-YPG-18h-E-E_2015-07-08_3_0_B3_1.dat
- 16-18/30277-59-Lag-Lag-Lag-YPG-18h-E-E_2016-09-21_3_0_A8_1.dat
- 16-18/30277-59-Lag-Lag-Lag-YPG-18h-E-E_2016-09-21_4_0_A11_1.dat
- 16-18/30277-59-Lag-Lag-Lag-YPG-18h-E-E_2016-09-23_7_0_A9_1.dat
- 16-18/30277-59-Lag-Lag-Lag-YPG-18h-E-E_2016-09-23_7_0_A7_1.dat
- 16-18/30275-3470-Lag-Lag-Lag-YPG-18h-E-E_2015-07-14_2_0_E5_1.dat
- 16-18/30277-59-Lag-Lag-Lag-YPG-18h-E-E_2016-09-23_7_0_A8_1.dat
- 16-18/30275-3470-Lag-Lag-Lag-YPG-18h-E-E_2015-07-13_2_0_B11_1.dat
- 16-18/30276-3478-Lag-Lag-Lag-YPG-18h-E-E_2016-09-27_9_0_A2_1.dat
- 16-18/30275-3470-Lag-Lag-Lag-YPG-18h-E-E_2015-07-16_1_0_B10_1.dat
- 16-18/30277-59-Lag-Lag-Lag-YPG-18h-E-E_2016-09-22_6_0_A12_1.dat
- 16-18/30275-3470-Lag-Lag-Lag-YPG-18h-E-E_2015-07-07__0_B3_1.dat
- 16-18/30275-3470-Lag-Lag-Lag-YPG-18h-E-E_2015-07-06_2_0_B2_1.dat
- 16-18/30276-3478-Lag-Lag-Lag-YPG-18h-E-E_2016-09-23_8_0_A6_1.dat
- 16-18/30276-3478-Lag-Lag-Lag-YPG-18h-E-E_2016-09-21_4_0_A5_1.dat
- 16-18/30275-3470-Lag-Lag-Lag-YPG-18h-E-E_2015-07-21__0_B10_1.dat
- 16-18/30276-3478-Lag-Lag-Lag-YPG-18h-E-E_2016-09-21_4_0_A4_1.dat
- 16-18/30277-59-Lag-Lag-Lag-YPG-18h-E-E_2016-09-21_3_0_A9_1.dat
- 16-18/30276-3478-Lag-Lag-Lag-YPG-18h-E-E_2016-09-20_2_0_A5_1.dat
- 16-18/30276-3478-Lag-Lag-Lag-YPG-18h-E-E_2016-09-27_9_0_A3_1.dat
- 16-18/30277-59-Lag-Lag-Lag-YPG-18h-E-E_2016-09-20_1_0_A7_1.dat
- 16-18/30277-59-Lag-Lag-Lag-YPG-18h-E-E_2016-09-22_6_0_A11_1.dat
- 16-18/30276-3478-Lag-Lag-Lag-YPG-18h-E-E_2016-09-23_7_0_A2_1.dat
- 16-18/30275-3470-Lag-Lag-Lag-YPG-18h-E-E_2015-07-21__0_B11_1.dat
