# Supplementary material for: MALDI-TOF MS typing enables the classification of brewing yeasts of the genus Saccharomyces to major beer styles
Source: PLoS One. 2017 Aug 9;12(8):e0181694. doi: 10.1371/journal.pone.0181694 (PMC5549903; doi:10.1371/journal.pone.0181694)
Supplement: S6 File — The directory includes 90 raw files and was zipped to “.zip”; the folder has three strains with 30 spectra per strain; S1 Text explains the raw files with an example and Table 1 represents the yeast strains used within the experiment. (ZIP) [file pone.0181694.s009.zip › 16-18/30277-59-Lag-Lag-Lag-YPG-18h-E-E_2016-09-21_4_0_A12_1.dat]

1999.90 918
2000.32 962
2000.75 953
2001.17 944
2001.59 999
2002.01 943
2002.43 977
2002.86 896
2003.28 894
2003.70 899
2004.12 889
2004.54 890
2004.97 934
2005.39 905
2005.81 938
2006.23 1002
2006.66 870
2007.08 859
2007.50 916
2007.92 879
2008.35 865
2008.77 911
2009.19 858
2009.61 851
2010.04 849
2010.46 940
2010.88 875
2011.31 842
2011.73 863
2012.15 874
2012.57 871
2013.00 868
2013.42 835
2013.84 861
2014.27 848
2014.69 862
2015.11 863
2015.54 900
2015.96 882
2016.38 901
2016.81 889
2017.23 911
2017.65 962
2018.08 968
2018.50 1021
2018.93 982
2019.35 966
2019.77 999
2020.20 964
2020.62 970
2021.04 989
2021.47 933
2021.89 937
2022.32 929
2022.74 886
2023.17 887
2023.59 908
2024.01 934
2024.44 869
2024.86 842
2025.29 877
2025.71 872
2026.14 853
2026.56 856
2026.98 891
2027.41 880
2027.83 885
2028.26 909
2028.68 896
2029.11 873
2029.53 905
2029.96 863
2030.38 849
2030.81 871
2031.23 882
2031.66 872
2032.08 824
2032.51 875
2032.93 880
2033.36 845
2033.78 867
2034.21 912
2034.63 895
2035.06 898
2035.49 851
2035.91 872
2036.34 934
2036.76 900
2037.19 837
2037.61 875
2038.04 870
2038.47 856
2038.89 876
2039.32 910
2039.74 838
2040.17 830
2040.59 875
2041.02 889
2041.45 856
2041.87 822
2042.30 868
2042.73 892
2043.15 868
2043.58 861
2044.00 838
2044.43 912
2044.86 868
2045.28 880
2045.71 918
2046.14 902
2046.56 852
2046.99 823
2047.42 879
2047.84 851
2048.27 870
2048.70 942
2049.12 923
2049.55 853
2049.98 824
2050.40 839
2050.83 818
2051.26 901
2051.69 884
2052.11 878
2052.54 878
2052.97 838
2053.40 840
2053.82 896
2054.25 905
2054.68 921
2055.10 932
2055.53 910
2055.96 901
2056.39 951
2056.82 981
2057.24 959
2057.67 1016
2058.10 986
2058.53 1000
2058.95 962
2059.38 954
2059.81 929
2060.24 957
2060.67 888
2061.09 910
2061.52 899
2061.95 932
2062.38 902
2062.81 924
2063.24 956
2063.66 968
2064.09 1044
2064.52 1059
2064.95 1021
2065.38 1005
2065.81 1037
2066.24 1112
2066.66 965
2067.09 1011
2067.52 974
2067.95 944
2068.38 971
2068.81 966
2069.24 860
2069.67 934
2070.10 928
2070.52 861
2070.95 872
2071.38 885
2071.81 873
2072.24 879
2072.67 854
2073.10 910
2073.53 918
2073.96 926
2074.39 893
2074.82 1003
2075.25 960
2075.68 977
2076.11 962
2076.54 1006
2076.97 959
2077.40 962
2077.83 968
2078.26 894
2078.69 924
2079.12 900
2079.55 945
2079.98 944
2080.41 938
2080.84 888
2081.27 916
2081.70 945
2082.13 876
2082.56 904
2082.99 958
2083.42 951
2083.85 910
2084.28 893
2084.71 875
2085.14 877
2085.57 903
2086.00 883
2086.43 837
2086.86 980
2087.29 907
2087.73 845
2088.16 880
2088.59 900
2089.02 893
2089.45 829
2089.88 873
2090.31 858
2090.74 926
2091.17 899
2091.61 878
2092.04 886
2092.47 868
2092.90 825
2093.33 844
2093.76 873
2094.19 873
2094.63 841
2095.06 877
2095.49 879
2095.92 832
2096.35 852
2096.78 836
2097.22 789
2097.65 816
2098.08 856
2098.51 832
2098.94 827
2099.38 845
2099.81 851
2100.24 835
2100.67 901
2101.11 901
2101.54 852
2101.97 833
2102.40 833
2102.83 836
2103.27 898
2103.70 847
2104.13 836
2104.56 912
2105.00 872
2105.43 912
2105.86 865
2106.30 879
2106.73 906
2107.16 883
2107.59 905
2108.03 937
2108.46 933
2108.89 921
2109.33 901
2109.76 877
2110.19 896
2110.63 904
2111.06 878
2111.49 850
2111.93 853
2112.36 906
2112.79 860
2113.23 876
2113.66 856
2114.09 836
2114.53 829
2114.96 861
2115.40 806
2115.83 825
2116.26 807
2116.70 831
2117.13 817
2117.56 860
2118.00 841
2118.43 853
2118.87 822
2119.30 830
2119.73 853
2120.17 823
2120.60 850
2121.04 881
2121.47 906
2121.91 905
2122.34 888
2122.78 876
2123.21 853
2123.64 883
2124.08 889
2124.51 916
2124.95 894
2125.38 894
2125.82 887
2126.25 903
2126.69 912
2127.12 889
2127.56 895
2127.99 988
2128.43 1025
2128.86 1015
2129.30 1043
2129.73 1016
2130.17 1001
2130.60 974
2131.04 990
2131.47 1018
2131.91 983
2132.35 954
2132.78 954
2133.22 923
2133.65 993
2134.09 956
2134.52 957
2134.96 937
2135.40 962
2135.83 954
2136.27 898
2136.70 902
2137.14 935
2137.57 944
2138.01 934
2138.45 896
2138.88 920
2139.32 947
2139.76 905
2140.19 876
2140.63 852
2141.06 847
2141.50 878
2141.94 918
2142.37 837
2142.81 855
2143.25 846
2143.68 849
2144.12 822
2144.56 849
2144.99 857
2145.43 879
2145.87 856
2146.30 917
2146.74 918
2147.18 933
2147.62 1006
2148.05 1044
2148.49 1009
2148.93 1017
2149.36 1088
2149.80 1116
2150.24 1103
2150.68 1113
2151.11 1087
2151.55 1118
2151.99 1036
2152.43 992
2152.86 1018
2153.30 1005
2153.74 1050
2154.18 1014
2154.61 989
2155.05 1002
2155.49 1014
2155.93 958
2156.37 932
2156.80 900
2157.24 900
2157.68 939
2158.12 912
2158.56 938
2158.99 980
2159.43 1011
2159.87 935
2160.31 913
2160.75 905
2161.19 875
2161.62 938
2162.06 897
2162.50 948
2162.94 993
2163.38 1040
2163.82 1008
2164.26 999
2164.69 992
2165.13 970
2165.57 1025
2166.01 1004
2166.45 1048
2166.89 1069
2167.33 1075
2167.77 1030
2168.21 1072
2168.65 1028
2169.08 1053
2169.52 1044
2169.96 1056
2170.40 1065
2170.84 1032
2171.28 1046
2171.72 1052
2172.16 1064
2172.60 1010
2173.04 1004
2173.48 1085
2173.92 1051
2174.36 1073
2174.80 1097
2175.24 1123
2175.68 1118
2176.12 1166
2176.56 1115
2177.00 1048
2177.44 1070
2177.88 1102
2178.32 1098
2178.76 1095
2179.20 1041
2179.64 997
2180.08 983
2180.52 1058
2180.96 1053
2181.40 983
2181.84 953
2182.28 917
2182.72 947
2183.16 865
2183.60 887
2184.04 954
2184.48 936
2184.93 914
2185.37 934
2185.81 900
2186.25 953
2186.69 983
2187.13 969
2187.57 982
2188.01 998
2188.45 1027
2188.89 1018
2189.34 976
2189.78 975
2190.22 913
2190.66 956
2191.10 954
2191.54 1061
2191.98 1074
2192.43 1010
2192.87 971
2193.31 1069
2193.75 1066
2194.19 1082
2194.63 1142
2195.08 1145
2195.52 1096
2195.96 1103
2196.40 1105
2196.84 1086
2197.29 1074
2197.73 1070
2198.17 1011
2198.61 1019
2199.06 946
2199.50 948
2199.94 934
2200.38 890
2200.82 957
2201.27 955
2201.71 961
2202.15 998
2202.59 1041
2203.04 1020
2203.48 981
2203.92 1016
2204.37 1026
2204.81 1008
2205.25 1021
2205.69 1058
2206.14 1107
2206.58 1059
2207.02 1048
2207.47 1043
2207.91 1065
2208.35 1042
2208.80 1013
2209.24 1111
2209.68 1115
2210.13 1049
2210.57 1058
2211.01 1042
2211.46 1007
2211.90 1010
2212.34 962
2212.79 1019
2213.23 988
2213.67 999
2214.12 996
2214.56 962
2215.01 1004
2215.45 1004
2215.89 990
2216.34 952
2216.78 990
2217.23 951
2217.67 1002
2218.11 945
2218.56 949
2219.00 929
2219.45 962
2219.89 1029
2220.34 998
2220.78 943
2221.22 995
2221.67 1081
2222.11 1081
2222.56 1045
2223.00 1015
2223.45 1028
2223.89 1047
2224.34 1094
2224.78 1044
2225.23 1068
2225.67 1123
2226.12 1130
2226.56 1129
2227.01 1168
2227.45 1191
2227.90 1157
2228.34 1152
2228.79 1211
2229.23 1184
2229.68 1206
2230.12 1245
2230.57 1185
2231.01 1261
2231.46 1280
2231.90 1211
2232.35 1251
2232.80 1270
2233.24 1246
2233.69 1145
2234.13 1194
2234.58 1153
2235.02 1118
2235.47 1086
2235.92 1104
2236.36 1053
2236.81 1062
2237.25 1030
2237.70 1018
2238.15 1026
2238.59 1040
2239.04 940
2239.49 997
2239.93 1003
2240.38 996
2240.82 957
2241.27 952
2241.72 942
2242.16 922
2242.61 932
2243.06 958
2243.50 960
2243.95 955
2244.40 911
2244.84 876
2245.29 918
2245.74 912
2246.19 886
2246.63 895
2247.08 961
2247.53 944
2247.97 942
2248.42 964
2248.87 1001
2249.32 932
2249.76 935
2250.21 973
2250.66 967
2251.10 974
2251.55 948
2252.00 976
2252.45 953
2252.89 915
2253.34 952
2253.79 906
2254.24 959
2254.69 935
2255.13 917
2255.58 945
2256.03 927
2256.48 905
2256.93 913
2257.37 906
2257.82 951
2258.27 983
2258.72 972
2259.17 892
2259.61 907
2260.06 910
2260.51 959
2260.96 937
2261.41 955
2261.86 997
2262.31 965
2262.75 978
2263.20 992
2263.65 938
2264.10 945
2264.55 981
2265.00 1007
2265.45 981
2265.90 1033
2266.34 1024
2266.79 1022
2267.24 1089
2267.69 994
2268.14 1043
2268.59 1104
2269.04 1161
2269.49 1175
2269.94 1185
2270.39 1190
2270.84 1212
2271.29 1230
2271.74 1163
2272.18 1229
2272.63 1162
2273.08 1252
2273.53 1221
2273.98 1258
2274.43 1230
2274.88 1302
2275.33 1277
2275.78 1294
2276.23 1239
2276.68 1262
2277.13 1331
2277.58 1293
2278.03 1218
2278.48 1146
2278.93 1101
2279.38 1140
2279.83 1094
2280.28 1002
2280.73 1029
2281.19 1023
2281.64 1007
2282.09 1045
2282.54 1009
2282.99 968
2283.44 958
2283.89 1003
2284.34 987
2284.79 934
2285.24 914
2285.69 983
2286.14 956
2286.59 973
2287.04 1024
2287.50 1016
2287.95 1041
2288.40 1056
2288.85 1188
2289.30 1279
2289.75 1322
2290.20 1370
2290.65 1361
2291.11 1331
2291.56 1392
2292.01 1358
2292.46 1341
2292.91 1380
2293.36 1271
2293.82 1191
2294.27 1229
2294.72 1220
2295.17 1214
2295.62 1150
2296.07 1139
2296.53 1109
2296.98 1076
2297.43 1075
2297.88 1039
2298.33 1044
2298.79 1004
2299.24 1013
2299.69 982
2300.14 1008
2300.60 971
2301.05 932
2301.50 918
2301.95 964
2302.41 923
2302.86 940
2303.31 963
2303.76 975
2304.22 916
2304.67 935
2305.12 963
2305.57 910
2306.03 949
2306.48 1024
2306.93 1021
2307.39 1003
2307.84 1010
2308.29 1010
2308.75 1071
2309.20 1146
2309.65 1084
2310.11 1150
2310.56 1179
2311.01 1146
2311.47 1131
2311.92 1163
2312.37 1149
2312.83 1150
2313.28 1111
2313.73 1108
2314.19 1060
2314.64 1086
2315.09 1024
2315.55 1050
2316.00 1024
2316.46 1081
2316.91 1081
2317.36 1056
2317.82 1127
2318.27 1134
2318.73 1140
2319.18 1095
2319.63 1120
2320.09 1049
2320.54 1098
2321.00 1113
2321.45 1143
2321.91 1157
2322.36 1126
2322.82 1104
2323.27 1223
2323.72 1127
2324.18 1151
2324.63 1261
2325.09 1287
2325.54 1271
2326.00 1249
2326.45 1155
2326.91 1081
2327.36 1103
2327.82 1136
2328.27 1072
2328.73 1111
2329.18 1100
2329.64 1034
2330.09 1062
2330.55 1033
2331.00 1026
2331.46 1092
2331.92 1098
2332.37 1027
2332.83 1019
2333.28 1016
2333.74 1048
2334.19 1047
2334.65 1004
2335.10 974
2335.56 997
2336.02 1041
2336.47 988
2336.93 947
2337.38 938
2337.84 930
2338.30 946
2338.75 926
2339.21 945
2339.66 876
2340.12 986
2340.58 975
2341.03 1033
2341.49 960
2341.95 924
2342.40 960
2342.86 965
2343.32 1017
2343.77 1024
2344.23 953
2344.68 991
2345.14 998
2345.60 1021
2346.06 1008
2346.51 961
2346.97 1016
2347.43 1025
2347.88 1058
2348.34 1011
2348.80 1009
2349.25 1093
2349.71 1113
2350.17 1098
2350.63 1050
2351.08 999
2351.54 965
2352.00 972
2352.46 967
2352.91 961
2353.37 965
2353.83 938
2354.29 962
2354.74 948
2355.20 968
2355.66 941
2356.12 910
2356.57 952
2357.03 955
2357.49 972
2357.95 1009
2358.41 1036
2358.86 1033
2359.32 1067
2359.78 1110
2360.24 1118
2360.70 1084
2361.15 1168
2361.61 1102
2362.07 1059
2362.53 1124
2362.99 1145
2363.45 1104
2363.91 1052
2364.36 1058
2364.82 1071
2365.28 1067
2365.74 1044
2366.20 1075
2366.66 1031
2367.12 1049
2367.57 1068
2368.03 1080
2368.49 1013
2368.95 985
2369.41 1042
2369.87 1030
2370.33 1033
2370.79 1052
2371.25 994
2371.71 972
2372.17 1035
2372.63 985
2373.09 1041
2373.54 1104
2374.00 1049
2374.46 1087
2374.92 1108
2375.38 1178
2375.84 1093
2376.30 1054
2376.76 1120
2377.22 1070
2377.68 1076
2378.14 1064
2378.60 1059
2379.06 1039
2379.52 1074
2379.98 1044
2380.44 1016
2380.90 1029
2381.36 992
2381.82 1064
2382.28 1010
2382.74 967
2383.20 1009
2383.66 956
2384.12 1008
2384.59 1014
2385.05 978
2385.51 1014
2385.97 970
2386.43 981
2386.89 1037
2387.35 1088
2387.81 1032
2388.27 1070
2388.73 1058
2389.19 1073
2389.65 1080
2390.12 1076
2390.58 1115
2391.04 1025
2391.50 1073
2391.96 1093
2392.42 1040
2392.88 1014
2393.34 1041
2393.81 1070
2394.27 994
2394.73 1017
2395.19 1035
2395.65 1019
2396.11 1068
2396.57 1064
2397.04 1015
2397.50 1045
2397.96 1028
2398.42 1033
2398.88 1052
2399.35 1070
2399.81 1081
2400.27 1070
2400.73 1057
2401.19 1023
2401.66 962
2402.12 986
2402.58 1060
2403.04 1016
2403.51 1078
2403.97 1062
2404.43 980
2404.89 1034
2405.36 1049
2405.82 1023
2406.28 1058
2406.74 1086
2407.21 1060
2407.67 1083
2408.13 1038
2408.59 1007
2409.06 1020
2409.52 1010
2409.98 931
2410.45 976
2410.91 944
2411.37 1012
2411.84 1013
2412.30 943
2412.76 948
2413.23 1003
2413.69 1007
2414.15 1012
2414.62 1079
2415.08 1047
2415.54 1009
2416.01 1025
2416.47 1096
2416.93 1057
2417.40 1025
2417.86 1033
2418.32 1058
2418.79 1105
2419.25 1050
2419.72 1070
2420.18 1086
2420.64 1027
2421.11 1092
2421.57 1073
2422.04 1093
2422.50 955
2422.96 1020
2423.43 1035
2423.89 1093
2424.36 1070
2424.82 1023
2425.29 1049
2425.75 983
2426.22 974
2426.68 964
2427.15 999
2427.61 992
2428.07 970
2428.54 998
2429.00 957
2429.47 904
2429.93 930
2430.40 951
2430.86 926
2431.33 979
2431.79 998
2432.26 1002
2432.72 989
2433.19 999
2433.65 988
2434.12 967
2434.59 988
2435.05 1011
2435.52 1000
2435.98 1035
2436.45 1066
2436.91 1036
2437.38 1039
2437.84 1047
2438.31 1013
2438.78 1007
2439.24 1023
2439.71 1088
2440.17 1086
2440.64 1090
2441.10 1108
2441.57 1101
2442.04 1077
2442.50 1034
2442.97 1029
2443.44 992
2443.90 1015
2444.37 1003
2444.83 946
2445.30 999
2445.77 981
2446.23 951
2446.70 989
2447.17 955
2447.63 947
2448.10 1018
2448.57 949
2449.03 949
2449.50 937
2449.97 996
2450.43 1000
2450.90 1071
2451.37 1046
2451.83 1012
2452.30 991
2452.77 1021
2453.24 1008
2453.70 1002
2454.17 1033
2454.64 985
2455.10 943
2455.57 1005
2456.04 985
2456.51 992
2456.97 997
2457.44 969
2457.91 990
2458.38 1014
2458.84 988
2459.31 1008
2459.78 1076
2460.25 1005
2460.72 955
2461.18 1029
2461.65 1025
2462.12 966
2462.59 998
2463.06 981
2463.52 985
2463.99 968
2464.46 994
2464.93 1036
2465.40 968
2465.86 1051
2466.33 991
2466.80 994
2467.27 996
2467.74 1059
2468.21 978
2468.68 963
2469.14 995
2469.61 989
2470.08 924
2470.55 952
2471.02 1008
2471.49 987
2471.96 1015
2472.43 969
2472.90 999
2473.36 950
2473.83 982
2474.30 1001
2474.77 1007
2475.24 1020
2475.71 1011
2476.18 1026
2476.65 1054
2477.12 998
2477.59 1020
2478.06 1085
2478.53 1085
2479.00 1028
2479.47 975
2479.94 977
2480.41 958
2480.87 978
2481.34 1032
2481.81 958
2482.28 989
2482.75 951
2483.22 952
2483.69 977
2484.16 944
2484.63 939
2485.10 956
2485.57 1065
2486.05 1092
2486.52 1080
2486.99 1043
2487.46 1080
2487.93 1165
2488.40 1129
2488.87 1159
2489.34 1116
2489.81 1038
2490.28 1019
2490.75 1018
2491.22 1072
2491.69 1054
2492.16 1063
2492.63 1024
2493.10 1054
2493.58 1012
2494.05 1063
2494.52 1082
2494.99 1097
2495.46 1091
2495.93 1102
2496.40 1136
2496.87 1122
2497.34 1058
2497.82 1040
2498.29 1061
2498.76 1019
2499.23 983
2499.70 1001
2500.17 999
2500.64 1025
2501.12 947
2501.59 952
2502.06 989
2502.53 1004
2503.00 1012
2503.48 985
2503.95 1055
2504.42 1054
2504.89 961
2505.36 1050
2505.84 1104
2506.31 1036
2506.78 1016
2507.25 1097
2507.72 1094
2508.20 1124
2508.67 1170
2509.14 1207
2509.61 1204
2510.09 1203
2510.56 1271
2511.03 1419
2511.50 1403
2511.98 1403
2512.45 1447
2512.92 1370
2513.40 1439
2513.87 1423
2514.34 1328
2514.81 1308
2515.29 1261
2515.76 1197
2516.23 1218
2516.71 1208
2517.18 1160
2517.65 1169
2518.13 1156
2518.60 1188
2519.07 1179
2519.55 1236
2520.02 1209
2520.49 1122
2520.97 1076
2521.44 1073
2521.91 1088
2522.39 1111
2522.86 1076
2523.34 1092
2523.81 1094
2524.28 1067
2524.76 1073
2525.23 1109
2525.70 1122
2526.18 1116
2526.65 1112
2527.13 1174
2527.60 1173
2528.08 1142
2528.55 1139
2529.02 1213
2529.50 1216
2529.97 1150
2530.45 1170
2530.92 1186
2531.40 1163
2531.87 1175
2532.34 1194
2532.82 1165
2533.29 1175
2533.77 1202
2534.24 1200
2534.72 1160
2535.19 1154
2535.67 1229
2536.14 1112
2536.62 1070
2537.09 1025
2537.57 1093
2538.04 1104
2538.52 1086
2538.99 1089
2539.47 1139
2539.94 1139
2540.42 1092
2540.90 1127
2541.37 1123
2541.85 1088
2542.32 1065
2542.80 1101
2543.27 1009
2543.75 1073
2544.22 1097
2544.70 1043
2545.18 1158
2545.65 1193
2546.13 1188
2546.60 1263
2547.08 1316
2547.56 1267
2548.03 1289
2548.51 1328
2548.98 1407
2549.46 1383
2549.94 1412
2550.41 1380
2550.89 1379
2551.37 1345
2551.84 1262
2552.32 1282
2552.80 1264
2553.27 1287
2553.75 1236
2554.23 1197
2554.70 1156
2555.18 1169
2555.66 1192
2556.13 1163
2556.61 1121
2557.09 1097
2557.56 1147
2558.04 1177
2558.52 1130
2558.99 1189
2559.47 1130
2559.95 1145
2560.43 1126
2560.90 1106
2561.38 1060
2561.86 1099
2562.33 1072
2562.81 1067
2563.29 1033
2563.77 1040
2564.25 1050
2564.72 1019
2565.20 1025
2565.68 1043
2566.16 982
2566.63 951
2567.11 1023
2567.59 1043
2568.07 1032
2568.55 1023
2569.02 987
2569.50 1006
2569.98 1055
2570.46 1067
2570.94 1062
2571.41 1040
2571.89 1042
2572.37 1040
2572.85 1029
2573.33 1052
2573.81 1039
2574.28 1028
2574.76 1012
2575.24 1025
2575.72 1007
2576.20 1040
2576.68 1033
2577.16 1087
2577.64 1073
2578.11 1047
2578.59 1092
2579.07 1084
2579.55 1034
2580.03 1048
2580.51 1047
2580.99 1046
2581.47 1082
2581.95 1041
2582.43 990
2582.91 1038
2583.39 1031
2583.86 1015
2584.34 990
2584.82 975
2585.30 1057
2585.78 1002
2586.26 1002
2586.74 1036
2587.22 1112
2587.70 1109
2588.18 1046
2588.66 1042
2589.14 1092
2589.62 1053
2590.10 1035
2590.58 1107
2591.06 1068
2591.54 1074
2592.02 1094
2592.50 1065
2592.98 1059
2593.46 1035
2593.94 1044
2594.42 1003
2594.90 1010
2595.38 1038
2595.86 1005
2596.35 1023
2596.83 1042
2597.31 1074
2597.79 1035
2598.27 965
2598.75 959
2599.23 963
2599.71 991
2600.19 1005
2600.67 1023
2601.15 1070
2601.63 1008
2602.12 981
2602.60 991
2603.08 1078
2603.56 1097
2604.04 1113
2604.52 1159
2605.00 1196
2605.48 1088
2605.97 1110
2606.45 1163
2606.93 1155
2607.41 1071
2607.89 1056
2608.37 1104
2608.86 1087
2609.34 1052
2609.82 1052
2610.30 1056
2610.78 1082
2611.26 1038
2611.75 1041
2612.23 976
2612.71 1044
2613.19 1013
2613.68 1032
2614.16 1018
2614.64 992
2615.12 1066
2615.60 1045
2616.09 1101
2616.57 1058
2617.05 1029
2617.53 1107
2618.02 1057
2618.50 1087
2618.98 1032
2619.46 1026
2619.95 1023
2620.43 1037
2620.91 1056
2621.40 1028
2621.88 1057
2622.36 1038
2622.85 1004
2623.33 1075
2623.81 1045
2624.29 1036
2624.78 1052
2625.26 1065
2625.74 1108
2626.23 1157
2626.71 1159
2627.19 1105
2627.68 1105
2628.16 1065
2628.64 1148
2629.13 1132
2629.61 1137
2630.10 1167
2630.58 1210
2631.06 1214
2631.55 1214
2632.03 1156
2632.51 1165
2633.00 1202
2633.48 1166
2633.97 1214
2634.45 1151
2634.94 1099
2635.42 1117
2635.90 1091
2636.39 1115
2636.87 1066
2637.36 1103
2637.84 1083
2638.33 1013
2638.81 1014
2639.29 1012
2639.78 1044
2640.26 1020
2640.75 1061
2641.23 1016
2641.72 1005
2642.20 1034
2642.69 1096
2643.17 1058
2643.66 1060
2644.14 1090
2644.63 1103
2645.11 1082
2645.60 1097
2646.08 1086
2646.57 1038
2647.05 1076
2647.54 1116
2648.02 1125
2648.51 1110
2648.99 1054
2649.48 1140
2649.97 1100
2650.45 1087
2650.94 1064
2651.42 1067
2651.91 1100
2652.39 1082
2652.88 1072
2653.37 1165
2653.85 1111
2654.34 1107
2654.82 1162
2655.31 1194
2655.80 1136
2656.28 1178
2656.77 1158
2657.25 1154
2657.74 1152
2658.23 1153
2658.71 1149
2659.20 1108
2659.69 1079
2660.17 1053
2660.66 977
2661.14 986
2661.63 1019
2662.12 1078
2662.60 1088
2663.09 1074
2663.58 1077
2664.06 1083
2664.55 1096
2665.04 1029
2665.53 1065
2666.01 1129
2666.50 1087
2666.99 1057
2667.47 1105
2667.96 1057
2668.45 1091
2668.94 1119
2669.42 1101
2669.91 1079
2670.40 1182
2670.88 1121
2671.37 1082
2671.86 1143
2672.35 1216
2672.83 1290
2673.32 1298
2673.81 1394
2674.30 1414
2674.79 1457
2675.27 1443
2675.76 1377
2676.25 1379
2676.74 1315
2677.23 1273
2677.71 1271
2678.20 1266
2678.69 1198
2679.18 1091
2679.67 1129
2680.15 1053
2680.64 1089
2681.13 1096
2681.62 1048
2682.11 1070
2682.60 1078
2683.08 1050
2683.57 1026
2684.06 1060
2684.55 1090
2685.04 1109
2685.53 1069
2686.02 1033
2686.51 1074
2686.99 1081
2687.48 1077
2687.97 1056
2688.46 1068
2688.95 1077
2689.44 1069
2689.93 1096
2690.42 1117
2690.91 1098
2691.40 1101
2691.89 1109
2692.38 1113
2692.87 1116
2693.35 1165
2693.84 1186
2694.33 1215
2694.82 1186
2695.31 1147
2695.80 1159
2696.29 1112
2696.78 1055
2697.27 1069
2697.76 1068
2698.25 1113
2698.74 1095
2699.23 1107
2699.72 1095
2700.21 1052
2700.70 1089
2701.19 1104
2701.68 1117
2702.17 1097
2702.66 1060
2703.15 1098
2703.64 1116
2704.13 1146
2704.62 1176
2705.12 1134
2705.61 1095
2706.10 1076
2706.59 1079
2707.08 1070
2707.57 1047
2708.06 1033
2708.55 1089
2709.04 1047
2709.53 1018
2710.02 1055
2710.51 1088
2711.01 1072
2711.50 1074
2711.99 1075
2712.48 1077
2712.97 1111
2713.46 1080
2713.95 1103
2714.44 1051
2714.94 1073
2715.43 1017
2715.92 1084
2716.41 1081
2716.90 1005
2717.39 1056
2717.89 1018
2718.38 1041
2718.87 1075
2719.36 1073
2719.85 1106
2720.34 1125
2720.84 1139
2721.33 1142
2721.82 1144
2722.31 1217
2722.80 1154
2723.30 1093
2723.79 1113
2724.28 1150
2724.77 1121
2725.27 1068
2725.76 1118
2726.25 1107
2726.74 1114
2727.24 1062
2727.73 1018
2728.22 1054
2728.71 1028
2729.21 1017
2729.70 1127
2730.19 1112
2730.69 1154
2731.18 1136
2731.67 1134
2732.16 1130
2732.66 1171
2733.15 1201
2733.64 1113
2734.14 1146
2734.63 1214
2735.12 1198
2735.62 1184
2736.11 1237
2736.60 1178
2737.10 1169
2737.59 1182
2738.08 1175
2738.58 1182
2739.07 1182
2739.56 1160
2740.06 1137
2740.55 1108
2741.05 1159
2741.54 1158
2742.03 1112
2742.53 1054
2743.02 1091
2743.52 1072
2744.01 1070
2744.50 1053
2745.00 1123
2745.49 1144
2745.99 1075
2746.48 1106
2746.97 1104
2747.47 1108
2747.96 1062
2748.46 1114
2748.95 1109
2749.45 1055
2749.94 1082
2750.44 1031
2750.93 1038
2751.43 1042
2751.92 1029
2752.42 1055
2752.91 1027
2753.41 1064
2753.90 1038
2754.40 1036
2754.89 1092
2755.39 1067
2755.88 1111
2756.38 1068
2756.87 1092
2757.37 1113
2757.86 1074
2758.36 1026
2758.85 1057
2759.35 1146
2759.84 1150
2760.34 1106
2760.83 1097
2761.33 1111
2761.83 1146
2762.32 1138
2762.82 1117
2763.31 1111
2763.81 1113
2764.30 1151
2764.80 1144
2765.30 1098
2765.79 1081
2766.29 1172
2766.78 1067
2767.28 1105
2767.78 1114
2768.27 1057
2768.77 1054
2769.27 1060
2769.76 1063
2770.26 1038
2770.76 1054
2771.25 1071
2771.75 1076
2772.24 1120
2772.74 1114
2773.24 1171
2773.73 1174
2774.23 1211
2774.73 1212
2775.23 1242
2775.72 1301
2776.22 1332
2776.72 1279
2777.21 1229
2777.71 1205
2778.21 1219
2778.70 1172
2779.20 1141
2779.70 1120
2780.20 1089
2780.69 1062
2781.19 1076
2781.69 1058
2782.19 1060
2782.68 980
2783.18 1014
2783.68 1054
2784.18 986
2784.67 1047
2785.17 1052
2785.67 1055
2786.17 1071
2786.67 1027
2787.16 1060
2787.66 1018
2788.16 1078
2788.66 1092
2789.16 1032
2789.65 1046
2790.15 1064
2790.65 978
2791.15 944
2791.65 968
2792.15 1023
2792.64 1009
2793.14 1062
2793.64 1011
2794.14 1094
2794.64 1111
2795.14 1038
2795.64 1050
2796.13 1042
2796.63 1063
2797.13 1101
2797.63 1105
2798.13 1082
2798.63 1084
2799.13 1094
2799.63 1082
2800.13 1076
2800.62 1062
2801.12 1015
2801.62 1071
2802.12 1097
2802.62 1037
2803.12 1022
2803.62 1041
2804.12 1021
2804.62 1022
2805.12 1085
2805.62 1035
2806.12 1018
2806.62 1087
2807.12 1099
2807.62 1040
2808.12 1074
2808.62 1093
2809.12 1106
2809.62 1114
2810.12 1123
2810.62 1115
2811.12 1141
2811.62 1191
2812.12 1125
2812.62 1120
2813.12 1080
2813.62 1135
2814.12 1148
2814.62 1144
2815.12 1098
2815.62 1054
2816.12 1108
2816.62 1058
2817.12 1089
2817.62 1060
2818.12 1089
2818.62 1086
2819.12 1070
2819.63 1087
2820.13 1081
2820.63 1066
2821.13 1073
2821.63 1090
2822.13 1110
2822.63 1084
2823.13 1019
2823.63 1030
2824.13 993
2824.64 1018
2825.14 1081
2825.64 1019
2826.14 1017
2826.64 1024
2827.14 1035
2827.64 1018
2828.15 1062
2828.65 1038
2829.15 991
2829.65 984
2830.15 1001
2830.65 1015
2831.16 984
2831.66 964
2832.16 971
2832.66 1008
2833.16 996
2833.67 1054
2834.17 1049
2834.67 1035
2835.17 1090
2835.68 1084
2836.18 1086
2836.68 1105
2837.18 1110
2837.68 1107
2838.19 1088
2838.69 1050
2839.19 1094
2839.70 1088
2840.20 1035
2840.70 1052
2841.20 1086
2841.71 1037
2842.21 1053
2842.71 1044
2843.21 1000
2843.72 1029
2844.22 1069
2844.72 1098
2845.23 1180
2845.73 1180
2846.23 1105
2846.74 1100
2847.24 1165
2847.74 1204
2848.25 1211
2848.75 1190
2849.25 1135
2849.76 1174
2850.26 1127
2850.76 1134
2851.27 1093
2851.77 1098
2852.28 1023
2852.78 1071
2853.28 1101
2853.79 1068
2854.29 1070
2854.79 1105
2855.30 1104
2855.80 1118
2856.31 1121
2856.81 1119
2857.31 1110
2857.82 1065
2858.32 1007
2858.83 1025
2859.33 1065
2859.84 1083
2860.34 1069
2860.85 1024
2861.35 1044
2861.85 1065
2862.36 1044
2862.86 1079
2863.37 1035
2863.87 1074
2864.38 1045
2864.88 1052
2865.39 1057
2865.89 992
2866.40 1033
2866.90 1050
2867.41 1058
2867.91 1113
2868.42 1112
2868.92 1185
2869.43 1186
2869.93 1160
2870.44 1177
2870.94 1202
2871.45 1169
2871.96 1227
2872.46 1247
2872.97 1293
2873.47 1204
2873.98 1214
2874.48 1212
2874.99 1172
2875.49 1147
2876.00 1177
2876.51 1151
2877.01 1123
2877.52 1157
2878.02 1125
2878.53 1057
2879.04 1042
2879.54 1098
2880.05 1148
2880.55 1083
2881.06 1085
2881.57 1103
2882.07 1086
2882.58 1064
2883.09 1066
2883.59 1102
2884.10 1128
2884.61 1184
2885.11 1208
2885.62 1250
2886.13 1246
2886.63 1194
2887.14 1194
2887.65 1196
2888.15 1207
2888.66 1235
2889.17 1258
2889.67 1264
2890.18 1275
2890.69 1236
2891.20 1249
2891.70 1175
2892.21 1192
2892.72 1155
2893.22 1189
2893.73 1268
2894.24 1229
2894.75 1256
2895.25 1163
2895.76 1245
2896.27 1260
2896.78 1241
2897.29 1257
2897.79 1273
2898.30 1251
2898.81 1209
2899.32 1218
2899.82 1250
2900.33 1277
2900.84 1201
2901.35 1208
2901.86 1174
2902.36 1162
2902.87 1191
2903.38 1224
2903.89 1228
2904.40 1244
2904.91 1226
2905.41 1193
2905.92 1239
2906.43 1227
2906.94 1208
2907.45 1233
2907.96 1205
2908.47 1204
2908.97 1178
2909.48 1091
2909.99 1127
2910.50 1170
2911.01 1107
2911.52 1156
2912.03 1159
2912.54 1125
2913.05 1111
2913.55 1088
2914.06 1099
2914.57 1151
2915.08 1124
2915.59 1184
2916.10 1185
2916.61 1178
2917.12 1175
2917.63 1203
2918.14 1208
2918.65 1171
2919.16 1199
2919.67 1214
2920.18 1214
2920.69 1145
2921.20 1197
2921.71 1212
2922.22 1184
2922.73 1126
2923.24 1136
2923.75 1133
2924.26 1099
2924.77 1112
2925.28 1116
2925.79 1162
2926.30 1097
2926.81 1096
2927.32 1127
2927.83 1144
2928.34 1140
2928.85 1083
2929.36 1143
2929.87 1099
2930.38 1095
2930.89 1088
2931.40 1133
2931.91 1112
2932.42 1030
2932.93 1058
2933.45 1073
2933.96 1077
2934.47 1083
2934.98 1126
2935.49 1102
2936.00 1193
2936.51 1206
2937.02 1185
2937.53 1205
2938.04 1263
2938.56 1283
2939.07 1295
2939.58 1318
2940.09 1285
2940.60 1335
2941.11 1327
2941.62 1380
2942.14 1369
2942.65 1338
2943.16 1326
2943.67 1348
2944.18 1366
2944.70 1297
2945.21 1253
2945.72 1217
2946.23 1231
2946.74 1226
2947.26 1116
2947.77 1145
2948.28 1131
2948.79 1133
2949.30 1116
2949.82 1103
2950.33 1094
2950.84 1094
2951.35 1060
2951.87 1096
2952.38 1112
2952.89 1079
2953.40 1073
2953.92 1077
2954.43 1062
2954.94 1108
2955.45 1150
2955.97 1175
2956.48 1166
2956.99 1199
2957.51 1184
2958.02 1193
2958.53 1204
2959.04 1170
2959.56 1155
2960.07 1153
2960.58 1205
2961.10 1157
2961.61 1205
2962.12 1241
2962.64 1212
2963.15 1199
2963.66 1237
2964.18 1242
2964.69 1253
2965.21 1222
2965.72 1232
2966.23 1210
2966.75 1199
2967.26 1263
2967.77 1138
2968.29 1201
2968.80 1190
2969.32 1241
2969.83 1225
2970.34 1264
2970.86 1207
2971.37 1160
2971.89 1213
2972.40 1257
2972.91 1258
2973.43 1289
2973.94 1299
2974.46 1277
2974.97 1252
2975.49 1267
2976.00 1255
2976.52 1224
2977.03 1285
2977.55 1231
2978.06 1234
2978.57 1276
2979.09 1244
2979.60 1301
2980.12 1238
2980.63 1204
2981.15 1320
2981.66 1291
2982.18 1342
2982.69 1310
2983.21 1278
2983.73 1344
2984.24 1376
2984.76 1458
2985.27 1431
2985.79 1436
2986.30 1397
2986.82 1395
2987.33 1478
2987.85 1427
2988.36 1426
2988.88 1449
2989.40 1432
2989.91 1489
2990.43 1476
2990.94 1549
2991.46 1504
2991.97 1497
2992.49 1472
2993.01 1483
2993.52 1481
2994.04 1544
2994.55 1558
2995.07 1612
2995.59 1651
2996.10 1684
2996.62 1665
2997.14 1764
2997.65 1821
2998.17 1821
2998.69 1810
2999.20 1848
2999.72 1770
3000.24 1803
3000.75 1812
3001.27 1935
3001.79 2086
3002.30 2385
3002.82 2724
3003.34 3101
3003.85 3294
3004.37 3569
3004.89 3888
3005.40 3869
3005.92 3869
3006.44 3769
3006.96 3506
3007.47 2992
3007.99 2624
3008.51 2449
3009.03 2154
3009.54 1972
3010.06 1860
3010.58 1773
3011.10 1690
3011.61 1612
3012.13 1561
3012.65 1576
3013.17 1534
3013.68 1462
3014.20 1522
3014.72 1472
3015.24 1454
3015.76 1472
3016.27 1511
3016.79 1447
3017.31 1427
3017.83 1472
3018.35 1393
3018.86 1421
3019.38 1474
3019.90 1436
3020.42 1415
3020.94 1399
3021.46 1369
3021.97 1382
3022.49 1373
3023.01 1457
3023.53 1502
3024.05 1466
3024.57 1441
3025.09 1404
3025.61 1456
3026.12 1408
3026.64 1317
3027.16 1295
3027.68 1332
3028.20 1341
3028.72 1364
3029.24 1341
3029.76 1237
3030.28 1244
3030.80 1267
3031.32 1252
3031.84 1224
3032.35 1333
3032.87 1352
3033.39 1367
3033.91 1356
3034.43 1272
3034.95 1239
3035.47 1295
3035.99 1290
3036.51 1291
3037.03 1300
3037.55 1246
3038.07 1217
3038.59 1256
3039.11 1222
3039.63 1191
3040.15 1256
3040.67 1240
3041.19 1170
3041.71 1206
3042.23 1244
3042.75 1276
3043.27 1293
3043.79 1216
3044.31 1248
3044.83 1264
3045.35 1261
3045.87 1236
3046.40 1219
3046.92 1249
3047.44 1243
3047.96 1222
3048.48 1229
3049.00 1214
3049.52 1275
3050.04 1277
3050.56 1265
3051.08 1266
3051.60 1212
3052.12 1218
3052.65 1209
3053.17 1220
3053.69 1241
3054.21 1256
3054.73 1224
3055.25 1267
3055.77 1219
3056.30 1281
3056.82 1260
3057.34 1213
3057.86 1220
3058.38 1209
3058.90 1298
3059.42 1261
3059.95 1251
3060.47 1259
3060.99 1285
3061.51 1293
3062.03 1245
3062.56 1299
3063.08 1325
3063.60 1321
3064.12 1348
3064.64 1331
3065.17 1324
3065.69 1325
3066.21 1418
3066.73 1388
3067.26 1388
3067.78 1411
3068.30 1461
3068.82 1378
3069.35 1407
3069.87 1408
3070.39 1336
3070.91 1319
3071.44 1322
3071.96 1446
3072.48 1401
3073.01 1384
3073.53 1372
3074.05 1392
3074.57 1402
3075.10 1488
3075.62 1539
3076.14 1524
3076.67 1521
3077.19 1586
3077.71 1662
3078.24 1640
3078.76 1735
3079.28 1800
3079.81 1743
3080.33 1727
3080.85 1725
3081.38 1697
3081.90 1821
3082.42 1805
3082.95 1738
3083.47 1777
3084.00 1718
3084.52 1733
3085.04 1749
3085.57 1686
3086.09 1677
3086.62 1814
3087.14 1921
3087.66 2085
3088.19 2186
3088.71 2459
3089.24 2495
3089.76 2706
3090.29 2669
3090.81 2581
3091.33 2589
3091.86 2485
3092.38 2321
3092.91 2233
3093.43 2160
3093.96 2026
3094.48 1945
3095.01 1926
3095.53 2002
3096.06 1978
3096.58 1932
3097.11 1920
3097.63 1942
3098.16 1952
3098.68 2123
3099.21 2266
3099.73 2417
3100.26 2644
3100.78 3108
3101.31 3623
3101.83 4180
3102.36 4596
3102.88 4631
3103.41 4879
3103.93 4867
3104.46 4615
3104.99 4177
3105.51 3552
3106.04 3229
3106.56 2791
3107.09 2634
3107.61 2250
3108.14 2081
3108.67 1930
3109.19 1886
3109.72 1823
3110.24 1804
3110.77 1784
3111.30 1717
3111.82 1633
3112.35 1602
3112.87 1585
3113.40 1602
3113.93 1577
3114.45 1619
3114.98 1526
3115.51 1443
3116.03 1427
3116.56 1481
3117.09 1448
3117.61 1460
3118.14 1446
3118.67 1430
3119.19 1473
3119.72 1552
3120.25 1574
3120.77 1500
3121.30 1547
3121.83 1602
3122.35 1633
3122.88 1650
3123.41 1546
3123.94 1493
3124.46 1523
3124.99 1464
3125.52 1416
3126.05 1438
3126.57 1437
3127.10 1448
3127.63 1401
3128.16 1325
3128.68 1351
3129.21 1382
3129.74 1405
3130.27 1362
3130.79 1326
3131.32 1353
3131.85 1347
3132.38 1384
3132.91 1348
3133.43 1346
3133.96 1398
3134.49 1396
3135.02 1270
3135.55 1333
3136.07 1278
3136.60 1253
3137.13 1295
3137.66 1262
3138.19 1256
3138.72 1209
3139.24 1200
3139.77 1195
3140.30 1243
3140.83 1205
3141.36 1203
3141.89 1249
3142.42 1227
3142.95 1168
3143.47 1208
3144.00 1265
3144.53 1321
3145.06 1294
3145.59 1295
3146.12 1373
3146.65 1382
3147.18 1365
3147.71 1347
3148.24 1384
3148.76 1379
3149.29 1434
3149.82 1392
3150.35 1369
3150.88 1381
3151.41 1320
3151.94 1339
3152.47 1342
3153.00 1350
3153.53 1376
3154.06 1380
3154.59 1301
3155.12 1260
3155.65 1294
3156.18 1306
3156.71 1342
3157.24 1330
3157.77 1320
3158.30 1355
3158.83 1418
3159.36 1340
3159.89 1383
3160.42 1376
3160.95 1415
3161.48 1430
3162.01 1343
3162.54 1329
3163.07 1366
3163.60 1408
3164.13 1374
3164.66 1321
3165.20 1307
3165.73 1309
3166.26 1300
3166.79 1227
3167.32 1211
3167.85 1216
3168.38 1199
3168.91 1218
3169.44 1252
3169.97 1277
3170.50 1282
3171.04 1272
3171.57 1303
3172.10 1430
3172.63 1422
3173.16 1403
3173.69 1421
3174.22 1442
3174.75 1429
3175.29 1403
3175.82 1425
3176.35 1370
3176.88 1309
3177.41 1406
3177.94 1311
3178.48 1217
3179.01 1215
3179.54 1225
3180.07 1207
3180.60 1145
3181.14 1162
3181.67 1166
3182.20 1166
3182.73 1115
3183.26 1172
3183.80 1160
3184.33 1166
3184.86 1190
3185.39 1239
3185.93 1225
3186.46 1230
3186.99 1239
3187.52 1274
3188.06 1186
3188.59 1244
3189.12 1265
3189.65 1263
3190.19 1290
3190.72 1255
3191.25 1286
3191.79 1307
3192.32 1289
3192.85 1245
3193.38 1253
3193.92 1312
3194.45 1254
3194.98 1269
3195.52 1239
3196.05 1258
3196.58 1246
3197.12 1201
3197.65 1241
3198.18 1275
3198.72 1295
3199.25 1288
3199.78 1291
3200.32 1263
3200.85 1378
3201.39 1327
3201.92 1328
3202.45 1326
3202.99 1364
3203.52 1341
3204.05 1366
3204.59 1409
3205.12 1429
3205.66 1396
3206.19 1499
3206.72 1581
3207.26 1644
3207.79 1655
3208.33 1816
3208.86 1902
3209.40 1866
3209.93 1954
3210.47 1946
3211.00 1868
3211.53 1933
3212.07 1897
3212.60 1690
3213.14 1672
3213.67 1677
3214.21 1609
3214.74 1454
3215.28 1467
3215.81 1407
3216.35 1380
3216.88 1369
3217.42 1340
3217.95 1324
3218.49 1287
3219.02 1332
3219.56 1406
3220.09 1400
3220.63 1429
3221.16 1454
3221.70 1493
3222.23 1524
3222.77 1575
3223.31 1654
3223.84 1680
3224.38 1664
3224.91 1710
3225.45 1671
3225.98 1702
3226.52 1611
3227.06 1566
3227.59 1563
3228.13 1525
3228.66 1473
3229.20 1509
3229.74 1466
3230.27 1430
3230.81 1468
3231.34 1434
3231.88 1466
3232.42 1465
3232.95 1511
3233.49 1537
3234.03 1564
3234.56 1603
3235.10 1574
3235.64 1549
3236.17 1570
3236.71 1619
3237.25 1577
3237.78 1640
3238.32 1782
3238.86 1668
3239.39 1621
3239.93 1634
3240.47 1634
3241.00 1655
3241.54 1643
3242.08 1641
3242.61 1653
3243.15 1619
3243.69 1595
3244.23 1716
3244.76 1704
3245.30 1736
3245.84 1773
3246.38 1787
3246.91 1913
3247.45 1966
3247.99 1902
3248.53 1989
3249.06 2045
3249.60 2293
3250.14 2598
3250.68 2792
3251.21 3074
3251.75 3496
3252.29 3767
3252.83 3966
3253.37 3905
3253.90 3884
3254.44 3742
3254.98 3406
3255.52 3158
3256.06 2961
3256.60 2700
3257.13 2481
3257.67 2331
3258.21 2246
3258.75 2220
3259.29 2209
3259.83 2236
3260.36 2269
3260.90 2329
3261.44 2431
3261.98 2582
3262.52 2617
3263.06 2633
3263.60 2603
3264.14 2631
3264.68 2565
3265.21 2632
3265.75 2723
3266.29 2699
3266.83 2535
3267.37 2592
3267.91 2543
3268.45 2378
3268.99 2259
3269.53 2284
3270.07 2190
3270.61 2096
3271.15 2071
3271.69 1944
3272.23 1984
3272.76 2000
3273.30 1916
3273.84 1876
3274.38 1976
3274.92 1913
3275.46 1948
3276.00 1973
3276.54 1951
3277.08 1942
3277.62 1983
3278.16 1984
3278.70 1971
3279.24 2027
3279.78 2002
3280.32 1955
3280.86 1900
3281.41 1965
3281.95 1908
3282.49 1982
3283.03 1959
3283.57 1968
3284.11 1908
3284.65 1951
3285.19 1998
3285.73 1982
3286.27 2010
3286.81 2020
3287.35 2061
3287.89 2071
3288.43 2030
3288.97 2117
3289.52 2114
3290.06 2205
3290.60 2309
3291.14 2334
3291.68 2464
3292.22 2495
3292.76 2638
3293.30 2875
3293.85 3062
3294.39 3156
3294.93 3237
3295.47 3456
3296.01 3473
3296.55 3408
3297.09 3361
3297.64 3171
3298.18 3095
3298.72 2919
3299.26 2769
3299.80 2731
3300.34 2555
3300.89 2445
3301.43 2349
3301.97 2241
3302.51 2317
3303.06 2275
3303.60 2215
3304.14 2187
3304.68 2151
3305.22 2119
3305.77 2171
3306.31 2209
3306.85 2236
3307.39 2161
3307.94 2189
3308.48 2251
3309.02 2296
3309.56 2309
3310.11 2310
3310.65 2306
3311.19 2270
3311.74 2342
3312.28 2267
3312.82 2316
3313.36 2356
3313.91 2384
3314.45 2520
3314.99 2546
3315.54 2655
3316.08 2686
3316.62 2898
3317.17 3017
3317.71 3236
3318.25 3305
3318.80 3487
3319.34 3697
3319.88 3751
3320.43 3726
3320.97 3768
3321.51 3510
3322.06 3539
3322.60 3429
3323.14 3396
3323.69 3190
3324.23 3172
3324.78 3046
3325.32 3064
3325.86 2879
3326.41 2829
3326.95 2803
3327.50 2847
3328.04 2863
3328.59 2813
3329.13 3022
3329.67 3118
3330.22 3464
3330.76 3973
3331.31 4784
3331.85 5808
3332.40 7212
3332.94 9210
3333.49 11228
3334.03 13181
3334.57 15135
3335.12 16583
3335.66 17528
3336.21 17682
3336.75 17155
3337.30 16089
3337.84 14954
3338.39 13281
3338.93 11457
3339.48 9650
3340.02 7993
3340.57 6499
3341.11 5377
3341.66 4511
3342.20 3869
3342.75 3323
3343.30 2947
3343.84 2732
3344.39 2527
3344.93 2493
3345.48 2360
3346.02 2265
3346.57 2235
3347.11 2262
3347.66 2253
3348.21 2189
3348.75 2114
3349.30 2114
3349.84 1965
3350.39 1988
3350.94 1932
3351.48 1851
3352.03 1889
3352.57 1834
3353.12 1827
3353.67 1777
3354.21 1745
3354.76 1758
3355.31 1900
3355.85 1888
3356.40 1858
3356.95 1870
3357.49 1939
3358.04 1997
3358.59 1988
3359.13 2094
3359.68 2067
3360.23 2064
3360.77 2019
3361.32 2040
3361.87 2064
3362.41 2141
3362.96 2098
3363.51 2155
3364.05 2094
3364.60 2125
3365.15 2122
3365.70 2039
3366.24 2068
3366.79 1997
3367.34 1937
3367.89 1960
3368.43 2007
3368.98 1946
3369.53 2024
3370.08 2074
3370.62 2270
3371.17 2281
3371.72 2428
3372.27 2532
3372.81 2605
3373.36 2745
3373.91 2887
3374.46 2789
3375.01 2772
3375.55 2694
3376.10 2467
3376.65 2350
3377.20 2363
3377.75 2177
3378.30 2000
3378.84 1820
3379.39 1805
3379.94 1744
3380.49 1713
3381.04 1616
3381.59 1562
3382.13 1620
3382.68 1600
3383.23 1536
3383.78 1510
3384.33 1486
3384.88 1445
3385.43 1450
3385.98 1499
3386.52 1404
3387.07 1459
3387.62 1525
3388.17 1483
3388.72 1476
3389.27 1439
3389.82 1433
3390.37 1449
3390.92 1513
3391.47 1486
3392.02 1456
3392.57 1432
3393.12 1486
3393.66 1475
3394.21 1526
3394.76 1521
3395.31 1576
3395.86 1615
3396.41 1608
3396.96 1602
3397.51 1578
3398.06 1616
3398.61 1593
3399.16 1641
3399.71 1681
3400.26 1551
3400.81 1556
3401.36 1467
3401.91 1452
3402.46 1444
3403.01 1444
3403.56 1479
3404.11 1402
3404.66 1415
3405.21 1435
3405.77 1373
3406.32 1407
3406.87 1347
3407.42 1413
3407.97 1432
3408.52 1460
3409.07 1483
3409.62 1438
3410.17 1499
3410.72 1536
3411.27 1583
3411.82 1583
3412.37 1591
3412.93 1578
3413.48 1574
3414.03 1530
3414.58 1563
3415.13 1572
3415.68 1619
3416.23 1530
3416.78 1556
3417.34 1591
3417.89 1626
3418.44 1602
3418.99 1533
3419.54 1519
3420.09 1533
3420.65 1468
3421.20 1484
3421.75 1447
3422.30 1441
3422.85 1377
3423.40 1364
3423.96 1428
3424.51 1414
3425.06 1439
3425.61 1421
3426.17 1304
3426.72 1259
3427.27 1299
3427.82 1268
3428.37 1238
3428.93 1304
3429.48 1264
3430.03 1220
3430.58 1189
3431.14 1220
3431.69 1209
3432.24 1189
3432.79 1165
3433.35 1233
3433.90 1247
3434.45 1285
3435.01 1336
3435.56 1370
3436.11 1317
3436.66 1279
3437.22 1357
3437.77 1356
3438.32 1350
3438.88 1351
3439.43 1397
3439.98 1370
3440.54 1295
3441.09 1220
3441.64 1222
3442.20 1325
3442.75 1302
3443.30 1247
3443.86 1258
3444.41 1320
3444.96 1315
3445.52 1330
3446.07 1285
3446.63 1265
3447.18 1222
3447.73 1318
3448.29 1323
3448.84 1280
3449.40 1245
3449.95 1212
3450.50 1230
3451.06 1269
3451.61 1308
3452.17 1320
3452.72 1243
3453.27 1249
3453.83 1240
3454.38 1242
3454.94 1287
3455.49 1279
3456.05 1282
3456.60 1262
3457.16 1277
3457.71 1243
3458.27 1274
3458.82 1304
3459.38 1312
3459.93 1299
3460.49 1312
3461.04 1284
3461.60 1324
3462.15 1343
3462.71 1334
3463.26 1417
3463.82 1387
3464.37 1349
3464.93 1403
3465.48 1383
3466.04 1423
3466.59 1420
3467.15 1446
3467.70 1533
3468.26 1576
3468.81 1515
3469.37 1523
3469.93 1523
3470.48 1546
3471.04 1670
3471.59 1712
3472.15 1619
3472.70 1629
3473.26 1618
3473.82 1566
3474.37 1544
3474.93 1463
3475.48 1573
3476.04 1577
3476.60 1665
3477.15 1689
3477.71 1603
3478.27 1595
3478.82 1694
3479.38 1720
3479.93 1713
3480.49 1723
3481.05 1731
3481.60 1823
3482.16 1832
3482.72 1885
3483.27 1884
3483.83 1855
3484.39 1886
3484.95 2040
3485.50 2032
3486.06 2037
3486.62 1975
3487.17 2104
3487.73 2346
3488.29 2544
3488.84 2912
3489.40 3426
3489.96 4058
3490.52 4760
3491.07 5187
3491.63 5726
3492.19 5896
3492.75 5719
3493.30 5547
3493.86 5021
3494.42 4428
3494.98 4086
3495.53 3599
3496.09 3067
3496.65 2848
3497.21 2611
3497.77 2324
3498.32 2280
3498.88 2302
3499.44 2269
3500.00 2207
3500.56 2226
3501.11 2238
3501.67 2351
3502.23 2332
3502.79 2482
3503.35 2508
3503.91 2528
3504.46 2597
3505.02 2672
3505.58 2538
3506.14 2445
3506.70 2345
3507.26 2290
3507.81 2234
3508.37 2144
3508.93 2008
3509.49 1880
3510.05 1837
3510.61 1860
3511.17 1757
3511.73 1609
3512.29 1685
3512.85 1627
3513.40 1596
3513.96 1576
3514.52 1549
3515.08 1484
3515.64 1472
3516.20 1518
3516.76 1512
3517.32 1467
3517.88 1437
3518.44 1442
3519.00 1404
3519.56 1465
3520.12 1463
3520.68 1441
3521.24 1492
3521.80 1465
3522.36 1472
3522.92 1465
3523.48 1468
3524.04 1485
3524.60 1473
3525.16 1439
3525.72 1424
3526.28 1473
3526.84 1386
3527.40 1378
3527.96 1347
3528.52 1424
3529.08 1388
3529.64 1384
3530.20 1412
3530.76 1500
3531.32 1477
3531.88 1429
3532.44 1425
3533.00 1399
3533.56 1370
3534.12 1383
3534.68 1363
3535.25 1361
3535.81 1393
3536.37 1409
3536.93 1447
3537.49 1463
3538.05 1418
3538.61 1377
3539.17 1382
3539.73 1422
3540.30 1427
3540.86 1304
3541.42 1291
3541.98 1314
3542.54 1260
3543.10 1330
3543.66 1329
3544.23 1334
3544.79 1280
3545.35 1387
3545.91 1438
3546.47 1356
3547.03 1368
3547.60 1370
3548.16 1303
3548.72 1331
3549.28 1304
3549.84 1271
3550.41 1300
3550.97 1297
3551.53 1276
3552.09 1192
3552.65 1192
3553.22 1220
3553.78 1217
3554.34 1180
3554.90 1204
3555.47 1196
3556.03 1205
3556.59 1197
3557.15 1188
3557.72 1219
3558.28 1255
3558.84 1271
3559.41 1262
3559.97 1295
3560.53 1314
3561.09 1323
3561.66 1331
3562.22 1341
3562.78 1328
3563.35 1400
3563.91 1339
3564.47 1352
3565.04 1333
3565.60 1403
3566.16 1375
3566.73 1425
3567.29 1368
3567.85 1302
3568.42 1315
3568.98 1349
3569.54 1400
3570.11 1343
3570.67 1307
3571.23 1314
3571.80 1342
3572.36 1395
3572.93 1442
3573.49 1479
3574.05 1505
3574.62 1615
3575.18 1670
3575.75 1778
3576.31 1743
3576.87 1809
3577.44 1892
3578.00 1865
3578.57 1854
3579.13 1718
3579.70 1641
3580.26 1516
3580.82 1524
3581.39 1488
3581.95 1342
3582.52 1340
3583.08 1315
3583.65 1321
3584.21 1289
3584.78 1214
3585.34 1184
3585.91 1238
3586.47 1194
3587.04 1144
3587.60 1186
3588.17 1167
3588.73 1126
3589.30 1126
3589.86 1122
3590.43 1170
3590.99 1215
3591.56 1171
3592.12 1236
3592.69 1194
3593.25 1192
3593.82 1223
3594.39 1228
3594.95 1273
3595.52 1318
3596.08 1299
3596.65 1304
3597.21 1319
3597.78 1326
3598.35 1280
3598.91 1295
3599.48 1188
3600.04 1202
3600.61 1200
3601.18 1181
3601.74 1141
3602.31 1124
3602.87 1144
3603.44 1149
3604.01 1157
3604.57 1143
3605.14 1129
3605.71 1131
3606.27 1153
3606.84 1084
3607.41 1064
3607.97 1070
3608.54 1051
3609.11 1032
3609.67 1082
3610.24 1079
3610.81 1089
3611.37 1064
3611.94 1087
3612.51 1079
3613.07 1151
3613.64 1123
3614.21 1187
3614.78 1251
3615.34 1290
3615.91 1327
3616.48 1301
3617.04 1375
3617.61 1451
3618.18 1377
3618.75 1434
3619.31 1458
3619.88 1466
3620.45 1399
3621.02 1255
3621.58 1267
3622.15 1270
3622.72 1202
3623.29 1188
3623.86 1194
3624.42 1136
3624.99 1103
3625.56 1116
3626.13 1044
3626.70 1074
3627.26 1068
3627.83 1014
3628.40 1087
3628.97 1092
3629.54 1123
3630.11 1089
3630.67 1115
3631.24 1080
3631.81 1121
3632.38 1090
3632.95 1112
3633.52 1088
3634.08 1067
3634.65 1082
3635.22 1112
3635.79 1127
3636.36 1132
3636.93 1095
3637.50 1096
3638.07 1149
3638.64 1173
3639.20 1134
3639.77 1148
3640.34 1200
3640.91 1256
3641.48 1307
3642.05 1249
3642.62 1160
3643.19 1170
3643.76 1162
3644.33 1107
3644.90 1091
3645.47 1172
3646.04 1193
3646.61 1145
3647.18 1160
3647.75 1112
3648.32 1155
3648.89 1189
3649.46 1216
3650.03 1164
3650.60 1230
3651.17 1242
3651.74 1248
3652.31 1261
3652.88 1232
3653.45 1263
3654.02 1283
3654.59 1286
3655.16 1256
3655.73 1197
3656.30 1246
3656.87 1226
3657.44 1199
3658.01 1166
3658.58 1187
3659.15 1277
3659.72 1237
3660.29 1210
3660.86 1225
3661.43 1177
3662.00 1242
3662.58 1299
3663.15 1247
3663.72 1304
3664.29 1258
3664.86 1368
3665.43 1406
3666.00 1356
3666.57 1309
3667.14 1326
3667.72 1316
3668.29 1181
3668.86 1161
3669.43 1171
3670.00 1171
3670.57 1145
3671.14 1091
3671.72 1109
3672.29 1139
3672.86 1186
3673.43 1162
3674.00 1245
3674.57 1268
3675.15 1293
3675.72 1298
3676.29 1263
3676.86 1273
3677.43 1237
3678.01 1201
3678.58 1242
3679.15 1221
3679.72 1231
3680.30 1154
3680.87 1127
3681.44 1146
3682.01 1127
3682.58 1086
3683.16 1094
3683.73 1091
3684.30 1134
3684.88 1117
3685.45 1115
3686.02 1177
3686.59 1128
3687.17 1154
3687.74 1148
3688.31 1135
3688.88 1214
3689.46 1208
3690.03 1239
3690.60 1263
3691.18 1188
3691.75 1200
3692.32 1237
3692.90 1243
3693.47 1247
3694.04 1172
3694.62 1152
3695.19 1189
3695.76 1205
3696.34 1168
3696.91 1192
3697.48 1187
3698.06 1133
3698.63 1158
3699.21 1141
3699.78 1137
3700.35 1168
3700.93 1203
3701.50 1210
3702.08 1190
3702.65 1201
3703.22 1200
3703.80 1240
3704.37 1162
3704.95 1237
3705.52 1307
3706.09 1243
3706.67 1222
3707.24 1184
3707.82 1177
3708.39 1183
3708.97 1244
3709.54 1219
3710.12 1223
3710.69 1237
3711.26 1173
3711.84 1177
3712.41 1198
3712.99 1108
3713.56 1100
3714.14 1122
3714.71 1127
3715.29 1102
3715.86 1045
3716.44 1035
3717.01 1056
3717.59 1090
3718.16 1049
3718.74 1088
3719.32 1061
3719.89 1062
3720.47 1077
3721.04 1063
3721.62 1088
3722.19 1104
3722.77 1051
3723.34 1037
3723.92 985
3724.49 1069
3725.07 1109
3725.65 1058
3726.22 1028
3726.80 1124
3727.37 1104
3727.95 1159
3728.53 1113
3729.10 1123
3729.68 1124
3730.25 1169
3730.83 1247
3731.41 1270
3731.98 1365
3732.56 1303
3733.14 1299
3733.71 1297
3734.29 1288
3734.87 1364
3735.44 1318
3736.02 1352
3736.60 1250
3737.17 1178
3737.75 1198
3738.33 1147
3738.90 1062
3739.48 1074
3740.06 1099
3740.63 1120
3741.21 1049
3741.79 1040
3742.36 1123
3742.94 1051
3743.52 1058
3744.10 1075
3744.67 1072
3745.25 1126
3745.83 1088
3746.40 1049
3746.98 1033
3747.56 1065
3748.14 1112
3748.71 1094
3749.29 1037
3749.87 1038
3750.45 1066
3751.03 1105
3751.60 1024
3752.18 1042
3752.76 1095
3753.34 1048
3753.92 1080
3754.49 1037
3755.07 1061
3755.65 1061
3756.23 1019
3756.81 1054
3757.38 1076
3757.96 1045
3758.54 1072
3759.12 1121
3759.70 1253
3760.28 1230
3760.85 1160
3761.43 1134
3762.01 1205
3762.59 1155
3763.17 1189
3763.75 1180
3764.33 1191
3764.91 1150
3765.48 1123
3766.06 1176
3766.64 1140
3767.22 1056
3767.80 1077
3768.38 1137
3768.96 1157
3769.54 1164
3770.12 1096
3770.70 1074
3771.28 1106
3771.85 1083
3772.43 1132
3773.01 1113
3773.59 1114
3774.17 1098
3774.75 1099
3775.33 1096
3775.91 1142
3776.49 1087
3777.07 1144
3777.65 1120
3778.23 1091
3778.81 1151
3779.39 1151
3779.97 1115
3780.55 1121
3781.13 1108
3781.71 1094
3782.29 1024
3782.87 1006
3783.45 1006
3784.03 988
3784.61 1091
3785.19 1073
3785.77 1053
3786.35 1034
3786.93 1066
3787.51 1076
3788.10 1044
3788.68 1086
3789.26 1062
3789.84 1107
3790.42 1128
3791.00 1099
3791.58 1094
3792.16 1089
3792.74 1093
3793.32 1123
3793.90 1089
3794.48 1078
3795.07 1096
3795.65 1081
3796.23 1113
3796.81 1051
3797.39 1058
3797.97 1068
3798.55 1108
3799.14 1099
3799.72 1092
3800.30 1059
3800.88 1126
3801.46 1120
3802.04 1094
3802.62 1096
3803.21 1149
3803.79 1090
3804.37 1194
3804.95 1222
3805.53 1205
3806.12 1237
3806.70 1279
3807.28 1349
3807.86 1362
3808.44 1431
3809.03 1388
3809.61 1356
3810.19 1353
3810.77 1376
3811.36 1370
3811.94 1252
3812.52 1219
3813.10 1208
3813.69 1211
3814.27 1214
3814.85 1175
3815.43 1230
3816.02 1189
3816.60 1134
3817.18 1217
3817.77 1193
3818.35 1115
3818.93 1074
3819.51 1119
3820.10 1105
3820.68 1106
3821.26 1102
3821.85 1154
3822.43 1154
3823.01 1140
3823.60 1167
3824.18 1143
3824.76 1044
3825.35 1068
3825.93 1061
3826.51 1027
3827.10 1049
3827.68 1080
3828.27 1048
3828.85 1042
3829.43 1039
3830.02 1041
3830.60 1044
3831.18 1063
3831.77 1094
3832.35 1070
3832.94 1153
3833.52 1085
3834.10 1070
3834.69 1122
3835.27 1102
3835.86 1083
3836.44 1088
3837.03 1168
3837.61 1096
3838.19 1043
3838.78 1093
3839.36 1119
3839.95 1078
3840.53 1125
3841.12 1085
3841.70 1113
3842.29 1116
3842.87 1120
3843.46 1097
3844.04 1136
3844.63 1144
3845.21 1154
3845.80 1117
3846.38 1145
3846.97 1141
3847.55 1157
3848.14 1127
3848.72 1130
3849.31 1108
3849.89 1159
3850.48 1160
3851.06 1157
3851.65 1127
3852.23 1132
3852.82 1137
3853.41 1151
3853.99 1180
3854.58 1130
3855.16 1145
3855.75 1129
3856.33 1089
3856.92 1151
3857.51 1194
3858.09 1196
3858.68 1182
3859.26 1291
3859.85 1367
3860.44 1361
3861.02 1399
3861.61 1379
3862.20 1346
3862.78 1389
3863.37 1378
3863.95 1308
3864.54 1316
3865.13 1256
3865.71 1253
3866.30 1231
3866.89 1213
3867.47 1143
3868.06 1137
3868.65 1139
3869.23 1136
3869.82 1102
3870.41 1109
3870.99 1057
3871.58 1075
3872.17 1052
3872.76 1068
3873.34 1126
3873.93 1126
3874.52 1154
3875.10 1120
3875.69 1125
3876.28 1131
3876.87 1149
3877.45 1171
3878.04 1121
3878.63 1116
3879.22 1040
3879.80 1086
3880.39 1046
3880.98 1078
3881.57 1114
3882.15 1103
3882.74 1073
3883.33 1070
3883.92 1076
3884.51 1032
3885.09 1081
3885.68 1105
3886.27 1158
3886.86 1101
3887.45 1129
3888.04 1163
3888.62 1217
3889.21 1206
3889.80 1269
3890.39 1251
3890.98 1278
3891.57 1259
3892.15 1177
3892.74 1222
3893.33 1236
3893.92 1149
3894.51 1170
3895.10 1149
3895.69 1182
3896.28 1194
3896.86 1174
3897.45 1104
3898.04 1130
3898.63 1119
3899.22 1136
3899.81 1099
3900.40 1075
3900.99 1111
3901.58 1104
3902.17 1108
3902.76 1097
3903.34 1085
3903.93 1122
3904.52 1107
3905.11 1161
3905.70 1165
3906.29 1159
3906.88 1104
3907.47 1208
3908.06 1190
3908.65 1150
3909.24 1175
3909.83 1157
3910.42 1120
3911.01 1087
3911.60 1044
3912.19 1075
3912.78 1062
3913.37 1063
3913.96 1090
3914.55 1087
3915.14 1074
3915.73 1098
3916.32 1075
3916.91 1037
3917.50 1113
3918.09 1067
3918.68 1056
3919.28 1057
3919.87 1011
3920.46 994
3921.05 990
3921.64 1038
3922.23 1006
3922.82 995
3923.41 1006
3924.00 1004
3924.59 979
3925.18 1040
3925.77 1021
3926.37 1029
3926.96 949
3927.55 969
3928.14 1066
3928.73 1057
3929.32 959
3929.91 1002
3930.51 1018
3931.10 1007
3931.69 1025
3932.28 1061
3932.87 972
3933.46 1007
3934.05 979
3934.65 973
3935.24 966
3935.83 952
3936.42 960
3937.01 957
3937.61 1017
3938.20 1026
3938.79 1069
3939.38 1075
3939.97 1069
3940.57 1068
3941.16 1104
3941.75 1152
3942.34 1149
3942.94 1079
3943.53 1059
3944.12 1070
3944.71 1049
3945.31 1073
3945.90 1064
3946.49 1065
3947.08 1049
3947.68 1063
3948.27 971
3948.86 1005
3949.45 1056
3950.05 1036
3950.64 1037
3951.23 1000
3951.83 1032
3952.42 1057
3953.01 1071
3953.61 1086
3954.20 1049
3954.79 1032
3955.39 1077
3955.98 1102
3956.57 1167
3957.17 1159
3957.76 1178
3958.35 1130
3958.95 1167
3959.54 1163
3960.13 1152
3960.73 1230
3961.32 1248
3961.92 1190
3962.51 1168
3963.10 1207
3963.70 1250
3964.29 1264
3964.88 1298
3965.48 1337
3966.07 1346
3966.67 1336
3967.26 1288
3967.86 1309
3968.45 1321
3969.04 1231
3969.64 1176
3970.23 1127
3970.83 1171
3971.42 1198
3972.02 1118
3972.61 1076
3973.21 1136
3973.80 1104
3974.40 1151
3974.99 1133
3975.58 1113
3976.18 1248
3976.77 1280
3977.37 1270
3977.96 1243
3978.56 1261
3979.15 1183
3979.75 1179
3980.35 1185
3980.94 1111
3981.54 1070
3982.13 1151
3982.73 1215
3983.32 1143
3983.92 1101
3984.51 1190
3985.11 1215
3985.70 1186
3986.30 1226
3986.90 1199
3987.49 1205
3988.09 1186
3988.68 1183
3989.28 1146
3989.87 1205
3990.47 1191
3991.07 1225
3991.66 1269
3992.26 1267
3992.85 1251
3993.45 1228
3994.05 1310
3994.64 1313
3995.24 1296
3995.84 1290
3996.43 1369
3997.03 1317
3997.62 1319
3998.22 1309
3998.82 1234
3999.41 1243
4000.01 1273
4000.61 1256
4001.20 1243
4001.80 1229
4002.40 1152
4003.00 1163
4003.59 1138
4004.19 1139
4004.79 1157
4005.38 1156
4005.98 1125
4006.58 1107
4007.17 1128
4007.77 1183
4008.37 1143
4008.97 1090
4009.56 1027
4010.16 1043
4010.76 1084
4011.36 1103
4011.95 1084
4012.55 1047
4013.15 1047
4013.75 1093
4014.34 1020
4014.94 1001
4015.54 1040
4016.14 1059
4016.74 1103
4017.33 1103
4017.93 1106
4018.53 1140
4019.13 1209
4019.73 1164
4020.32 1153
4020.92 1198
4021.52 1110
4022.12 1153
4022.72 1151
4023.32 1119
4023.91 1142
4024.51 1180
4025.11 1127
4025.71 1192
4026.31 1241
4026.91 1247
4027.51 1184
4028.10 1207
4028.70 1266
4029.30 1277
4029.90 1252
4030.50 1225
4031.10 1225
4031.70 1181
4032.30 1154
4032.90 1172
4033.49 1216
4034.09 1225
4034.69 1263
4035.29 1197
4035.89 1190
4036.49 1171
4037.09 1172
4037.69 1078
4038.29 1055
4038.89 1055
4039.49 1049
4040.09 1058
4040.69 998
4041.29 979
4041.89 1044
4042.49 992
4043.09 930
4043.69 942
4044.29 1018
4044.89 996
4045.49 977
4046.09 968
4046.69 1022
4047.29 992
4047.89 997
4048.49 1011
4049.09 1056
4049.69 1009
4050.29 995
4050.89 1019
4051.49 1033
4052.09 1071
4052.69 1074
4053.29 1049
4053.89 1045
4054.49 979
4055.09 1048
4055.69 1054
4056.30 970
4056.90 1011
4057.50 964
4058.10 1003
4058.70 1010
4059.30 975
4059.90 985
4060.50 1032
4061.10 1051
4061.71 1086
4062.31 1087
4062.91 1055
4063.51 1079
4064.11 1135
4064.71 1157
4065.31 1112
4065.92 1128
4066.52 1127
4067.12 1120
4067.72 1079
4068.32 1094
4068.92 1033
4069.53 999
4070.13 991
4070.73 977
4071.33 970
4071.93 965
4072.54 972
4073.14 945
4073.74 957
4074.34 946
4074.94 898
4075.55 921
4076.15 929
4076.75 962
4077.35 926
4077.96 991
4078.56 989
4079.16 965
4079.76 956
4080.37 920
4080.97 914
4081.57 926
4082.17 957
4082.78 927
4083.38 901
4083.98 961
4084.59 940
4085.19 965
4085.79 1007
4086.39 962
4087.00 924
4087.60 937
4088.20 979
4088.81 1001
4089.41 982
4090.01 1008
4090.62 954
4091.22 972
4091.82 975
4092.43 967
4093.03 974
4093.63 972
4094.24 1002
4094.84 970
4095.45 976
4096.05 1031
4096.65 983
4097.26 1039
4097.86 1048
4098.47 979
4099.07 1039
4099.67 1053
4100.28 1031
4100.88 965
4101.49 954
4102.09 977
4102.69 965
4103.30 1000
4103.90 955
4104.51 940
4105.11 1017
4105.72 1003
4106.32 1000
4106.93 957
4107.53 971
4108.13 962
4108.74 954
4109.34 972
4109.95 981
4110.55 982
4111.16 1010
4111.76 986
4112.37 951
4112.97 903
4113.58 940
4114.18 969
4114.79 982
4115.39 977
4116.00 911
4116.60 913
4117.21 957
4117.82 977
4118.42 950
4119.03 896
4119.63 958
4120.24 898
4120.84 938
4121.45 936
4122.05 948
4122.66 936
4123.27 943
4123.87 889
4124.48 902
4125.08 923
4125.69 925
4126.30 919
4126.90 916
4127.51 936
4128.11 952
4128.72 924
4129.33 958
4129.93 1009
4130.54 1033
4131.15 953
4131.75 942
4132.36 950
4132.96 993
4133.57 994
4134.18 1000
4134.78 1026
4135.39 1047
4136.00 1031
4136.60 1002
4137.21 1026
4137.82 1041
4138.43 1032
4139.03 1049
4139.64 999
4140.25 1033
4140.85 1015
4141.46 1059
4142.07 1015
4142.68 1077
4143.28 1068
4143.89 1037
4144.50 1041
4145.10 1009
4145.71 1010
4146.32 1048
4146.93 1009
4147.53 1008
4148.14 969
4148.75 960
4149.36 977
4149.97 957
4150.57 961
4151.18 968
4151.79 934
4152.40 925
4153.00 955
4153.61 954
4154.22 923
4154.83 913
4155.44 963
4156.05 975
4156.65 946
4157.26 969
4157.87 937
4158.48 922
4159.09 942
4159.70 998
4160.30 977
4160.91 969
4161.52 960
4162.13 956
4162.74 960
4163.35 973
4163.96 984
4164.56 981
4165.17 932
4165.78 1012
4166.39 999
4167.00 991
4167.61 1000
4168.22 1005
4168.83 1010
4169.44 1049
4170.05 1016
4170.66 1093
4171.26 1104
4171.87 1035
4172.48 1064
4173.09 1070
4173.70 1046
4174.31 1024
4174.92 1033
4175.53 1052
4176.14 1072
4176.75 1049
4177.36 1029
4177.97 1060
4178.58 984
4179.19 947
4179.80 948
4180.41 956
4181.02 1003
4181.63 1019
4182.24 1014
4182.85 1004
4183.46 1001
4184.07 1036
4184.68 970
4185.29 973
4185.90 999
4186.51 978
4187.12 973
4187.73 946
4188.34 926
4188.95 942
4189.56 982
4190.18 974
4190.79 959
4191.40 990
4192.01 996
4192.62 1037
4193.23 1069
4193.84 1047
4194.45 1047
4195.06 1032
4195.67 1046
4196.28 1016
4196.90 947
4197.51 960
4198.12 998
4198.73 1019
4199.34 1016
4199.95 976
4200.56 964
4201.18 957
4201.79 983
4202.40 967
4203.01 953
4203.62 961
4204.23 978
4204.85 1041
4205.46 963
4206.07 931
4206.68 952
4207.29 987
4207.90 994
4208.52 975
4209.13 989
4209.74 1040
4210.35 1045
4210.97 1039
4211.58 1037
4212.19 1086
4212.80 1087
4213.41 1080
4214.03 1035
4214.64 1035
4215.25 1017
4215.86 1051
4216.48 1093
4217.09 1092
4217.70 1063
4218.32 1076
4218.93 1102
4219.54 1104
4220.15 1086
4220.77 1060
4221.38 1086
4221.99 1090
4222.61 1113
4223.22 1088
4223.83 1113
4224.44 1124
4225.06 1144
4225.67 1147
4226.28 1177
4226.90 1215
4227.51 1260
4228.13 1257
4228.74 1301
4229.35 1250
4229.97 1194
4230.58 1169
4231.19 1150
4231.81 1189
4232.42 1162
4233.03 1189
4233.65 1154
4234.26 1214
4234.88 1115
4235.49 1084
4236.10 1111
4236.72 1062
4237.33 1096
4237.95 1069
4238.56 1031
4239.17 1028
4239.79 1024
4240.40 1032
4241.02 1017
4241.63 1068
4242.25 1055
4242.86 1070
4243.48 1055
4244.09 1045
4244.71 1006
4245.32 1026
4245.93 1038
4246.55 1077
4247.16 1045
4247.78 1036
4248.39 1081
4249.01 1081
4249.62 1025
4250.24 1047
4250.85 1081
4251.47 1042
4252.08 1026
4252.70 1113
4253.32 1055
4253.93 1087
4254.55 1085
4255.16 1066
4255.78 1026
4256.39 1075
4257.01 1121
4257.62 1066
4258.24 1068
4258.85 1069
4259.47 1089
4260.09 1192
4260.70 1144
4261.32 1260
4261.93 1343
4262.55 1271
4263.17 1273
4263.78 1278
4264.40 1273
4265.01 1242
4265.63 1126
4266.25 1250
4266.86 1246
4267.48 1181
4268.10 1147
4268.71 1161
4269.33 1145
4269.94 1106
4270.56 1084
4271.18 1095
4271.79 1082
4272.41 1051
4273.03 1091
4273.64 1131
4274.26 1123
4274.88 1136
4275.49 1169
4276.11 1124
4276.73 1190
4277.35 1201
4277.96 1161
4278.58 1187
4279.20 1122
4279.81 1071
4280.43 1104
4281.05 1100
4281.67 1059
4282.28 1048
4282.90 1063
4283.52 1039
4284.14 981
4284.75 976
4285.37 989
4285.99 974
4286.61 979
4287.22 951
4287.84 962
4288.46 1040
4289.08 1041
4289.70 1011
4290.31 979
4290.93 1047
4291.55 1050
4292.17 1052
4292.79 1069
4293.40 1051
4294.02 1021
4294.64 1048
4295.26 1089
4295.88 1083
4296.50 1096
4297.11 1059
4297.73 1022
4298.35 1073
4298.97 1081
4299.59 1066
4300.21 1073
4300.83 1155
4301.44 1166
4302.06 1194
4302.68 1117
4303.30 1134
4303.92 1118
4304.54 1112
4305.16 1135
4305.78 1161
4306.40 1173
4307.02 1087
4307.63 1075
4308.25 1138
4308.87 1105
4309.49 1094
4310.11 1080
4310.73 1043
4311.35 1078
4311.97 1114
4312.59 1143
4313.21 1151
4313.83 1119
4314.45 1142
4315.07 1105
4315.69 1113
4316.31 1115
4316.93 1178
4317.55 1125
4318.17 1145
4318.79 1180
4319.41 1190
4320.03 1188
4320.65 1199
4321.27 1170
4321.89 1263
4322.51 1212
4323.13 1230
4323.75 1282
4324.37 1287
4324.99 1335
4325.61 1327
4326.23 1333
4326.85 1440
4327.47 1438
4328.09 1465
4328.71 1540
4329.33 1623
4329.96 1700
4330.58 1823
4331.20 2027
4331.82 2098
4332.44 2254
4333.06 2272
4333.68 2261
4334.30 2227
4334.92 2179
4335.54 2098
4336.17 2086
4336.79 2086
4337.41 2125
4338.03 2126
4338.65 2041
4339.27 1947
4339.89 1957
4340.52 1912
4341.14 1821
4341.76 1685
4342.38 1769
4343.00 1818
4343.62 1964
4344.25 2047
4344.87 2100
4345.49 2171
4346.11 2284
4346.73 2338
4347.36 2273
4347.98 2170
4348.60 2206
4349.22 2192
4349.84 2080
4350.47 2114
4351.09 2064
4351.71 1988
4352.33 1934
4352.96 1869
4353.58 1748
4354.20 1685
4354.82 1642
4355.45 1580
4356.07 1520
4356.69 1399
4357.31 1508
4357.94 1453
4358.56 1390
4359.18 1428
4359.81 1495
4360.43 1413
4361.05 1394
4361.68 1437
4362.30 1382
4362.92 1352
4363.55 1354
4364.17 1343
4364.79 1322
4365.42 1263
4366.04 1234
4366.66 1251
4367.29 1256
4367.91 1311
4368.53 1263
4369.16 1158
4369.78 1280
4370.40 1207
4371.03 1201
4371.65 1179
4372.27 1189
4372.90 1135
4373.52 1194
4374.15 1175
4374.77 1171
4375.39 1172
4376.02 1178
4376.64 1161
4377.27 1181
4377.89 1168
4378.52 1157
4379.14 1117
4379.76 1120
4380.39 1186
4381.01 1151
4381.64 1161
4382.26 1173
4382.89 1219
4383.51 1178
4384.14 1190
4384.76 1094
4385.39 1141
4386.01 1116
4386.64 1115
4387.26 1084
4387.89 1062
4388.51 1040
4389.14 1119
4389.76 1068
4390.39 1032
4391.01 1068
4391.64 1109
4392.26 1066
4392.89 1071
4393.51 1057
4394.14 1050
4394.76 1036
4395.39 1017
4396.01 1049
4396.64 1066
4397.26 1008
4397.89 1054
4398.52 1006
4399.14 1008
4399.77 1045
4400.39 1076
4401.02 1110
4401.65 1090
4402.27 1057
4402.90 1044
4403.52 1057
4404.15 1010
4404.78 1035
4405.40 1027
4406.03 1010
4406.65 1063
4407.28 1065
4407.91 1013
4408.53 1077
4409.16 1013
4409.79 1100
4410.41 1085
4411.04 1051
4411.67 1089
4412.29 1066
4412.92 1059
4413.55 1088
4414.17 1043
4414.80 1066
4415.43 1069
4416.05 1041
4416.68 1053
4417.31 1096
4417.94 1071
4418.56 1013
4419.19 995
4419.82 1029
4420.44 1071
4421.07 1015
4421.70 993
4422.33 979
4422.95 1018
4423.58 1025
4424.21 994
4424.84 1059
4425.46 1018
4426.09 932
4426.72 906
4427.35 920
4427.97 949
4428.60 951
4429.23 948
4429.86 959
4430.49 979
4431.11 985
4431.74 996
4432.37 987
4433.00 998
4433.63 1043
4434.26 1060
4434.88 1022
4435.51 999
4436.14 1058
4436.77 1090
4437.40 1076
4438.03 1006
4438.65 1029
4439.28 1051
4439.91 1027
4440.54 978
4441.17 982
4441.80 978
4442.43 1032
4443.06 1045
4443.68 1039
4444.31 1094
4444.94 1103
4445.57 1090
4446.20 1045
4446.83 1120
4447.46 1086
4448.09 1102
4448.72 1153
4449.35 1086
4449.98 1064
4450.61 1058
4451.24 1033
4451.86 1077
4452.49 1073
4453.12 1105
4453.75 1139
4454.38 1126
4455.01 1172
4455.64 1220
4456.27 1176
4456.90 1152
4457.53 1095
4458.16 1085
4458.79 1071
4459.42 1059
4460.05 1037
4460.68 995
4461.31 1004
4461.94 994
4462.57 1021
4463.20 972
4463.83 973
4464.46 942
4465.09 939
4465.72 969
4466.36 987
4466.99 1062
4467.62 1011
4468.25 983
4468.88 939
4469.51 946
4470.14 969
4470.77 994
4471.40 1007
4472.03 1023
4472.66 998
4473.29 992
4473.93 988
4474.56 972
4475.19 978
4475.82 965
4476.45 940
4477.08 957
4477.71 955
4478.34 952
4478.98 980
4479.61 991
4480.24 1016
4480.87 1024
4481.50 1016
4482.13 997
4482.76 986
4483.40 983
4484.03 966
4484.66 1041
4485.29 1043
4485.92 995
4486.56 1059
4487.19 1024
4487.82 942
4488.45 982
4489.08 1064
4489.72 1046
4490.35 1056
4490.98 1011
4491.61 988
4492.25 993
4492.88 998
4493.51 1004
4494.14 1001
4494.78 995
4495.41 1024
4496.04 1004
4496.67 999
4497.31 1085
4497.94 1134
4498.57 1111
4499.20 1203
4499.84 1213
4500.47 1314
4501.10 1389
4501.74 1438
4502.37 1466
4503.00 1447
4503.64 1384
4504.27 1369
4504.90 1372
4505.53 1314
4506.17 1255
4506.80 1184
4507.43 1212
4508.07 1183
4508.70 1136
4509.34 1138
4509.97 1221
4510.60 1205
4511.24 1125
4511.87 1092
4512.50 1032
4513.14 1066
4513.77 1096
4514.41 1065
4515.04 1054
4515.67 1001
4516.31 969
4516.94 1019
4517.58 965
4518.21 965
4518.84 969
4519.48 942
4520.11 991
4520.75 997
4521.38 1019
4522.02 976
4522.65 1011
4523.28 1027
4523.92 1048
4524.55 1074
4525.19 1059
4525.82 1042
4526.46 1016
4527.09 1042
4527.73 1083
4528.36 1094
4529.00 1143
4529.63 1204
4530.27 1293
4530.90 1199
4531.54 1279
4532.17 1256
4532.81 1203
4533.44 1189
4534.08 1154
4534.71 1180
4535.35 1120
4535.99 1056
4536.62 1040
4537.26 1014
4537.89 1049
4538.53 1013
4539.16 978
4539.80 989
4540.43 968
4541.07 953
4541.71 949
4542.34 1003
4542.98 1022
4543.61 949
4544.25 972
4544.89 951
4545.52 961
4546.16 926
4546.79 926
4547.43 918
4548.07 939
4548.70 928
4549.34 904
4549.98 914
4550.61 916
4551.25 953
4551.89 988
4552.52 966
4553.16 932
4553.80 927
4554.43 933
4555.07 967
4555.71 859
4556.34 843
4556.98 924
4557.62 914
4558.25 955
4558.89 932
4559.53 915
4560.16 927
4560.80 984
4561.44 992
4562.08 970
4562.71 957
4563.35 932
4563.99 910
4564.63 980
4565.26 995
4565.90 993
4566.54 1040
4567.18 1016
4567.81 977
4568.45 988
4569.09 991
4569.73 1003
4570.36 986
4571.00 988
4571.64 999
4572.28 974
4572.92 957
4573.55 980
4574.19 999
4574.83 970
4575.47 1009
4576.11 965
4576.75 951
4577.38 950
4578.02 1009
4578.66 1012
4579.30 998
4579.94 973
4580.58 1037
4581.21 1025
4581.85 1024
4582.49 1009
4583.13 1011
4583.77 1018
4584.41 1035
4585.05 1033
4585.69 962
4586.32 968
4586.96 1055
4587.60 1056
4588.24 1115
4588.88 1140
4589.52 1130
4590.16 1251
4590.80 1274
4591.44 1305
4592.08 1256
4592.72 1218
4593.36 1227
4594.00 1197
4594.63 1125
4595.27 1047
4595.91 1087
4596.55 1018
4597.19 1010
4597.83 1047
4598.47 950
4599.11 1011
4599.75 985
4600.39 1021
4601.03 1034
4601.67 1092
4602.31 1062
4602.95 1015
4603.59 1038
4604.23 1053
4604.87 990
4605.51 1065
4606.15 1030
4606.79 1015
4607.43 1004
4608.08 1002
4608.72 997
4609.36 976
4610.00 968
4610.64 946
4611.28 966
4611.92 978
4612.56 973
4613.20 949
4613.84 926
4614.48 1005
4615.12 960
4615.76 954
4616.41 964
4617.05 929
4617.69 886
4618.33 868
4618.97 917
4619.61 946
4620.25 946
4620.89 939
4621.54 884
4622.18 892
4622.82 896
4623.46 899
4624.10 868
4624.74 921
4625.38 956
4626.03 912
4626.67 938
4627.31 911
4627.95 892
4628.59 933
4629.24 926
4629.88 970
4630.52 973
4631.16 934
4631.80 929
4632.45 937
4633.09 995
4633.73 978
4634.37 959
4635.02 957
4635.66 979
4636.30 1039
4636.94 1064
4637.58 1054
4638.23 1072
4638.87 998
4639.51 1026
4640.16 995
4640.80 1079
4641.44 1097
4642.08 1001
4642.73 962
4643.37 979
4644.01 1010
4644.66 972
4645.30 937
4645.94 979
4646.58 993
4647.23 972
4647.87 1015
4648.51 968
4649.16 951
4649.80 979
4650.44 935
4651.09 944
4651.73 973
4652.37 959
4653.02 978
4653.66 956
4654.31 1004
4654.95 963
4655.59 963
4656.24 989
4656.88 989
4657.52 921
4658.17 951
4658.81 900
4659.46 971
4660.10 982
4660.75 900
4661.39 949
4662.03 971
4662.68 943
4663.32 940
4663.97 936
4664.61 873
4665.26 927
4665.90 882
4666.54 909
4667.19 900
4667.83 903
4668.48 853
4669.12 874
4669.77 920
4670.41 934
4671.06 937
4671.70 873
4672.35 797
4672.99 869
4673.64 910
4674.28 906
4674.93 911
4675.57 896
4676.22 889
4676.86 895
4677.51 913
4678.15 923
4678.80 951
4679.44 950
4680.09 932
4680.73 934
4681.38 907
4682.03 904
4682.67 874
4683.32 919
4683.96 947
4684.61 967
4685.25 929
4685.90 911
4686.55 898
4687.19 960
4687.84 937
4688.48 947
4689.13 1006
4689.78 1024
4690.42 1045
4691.07 1010
4691.72 1075
4692.36 1078
4693.01 1036
4693.65 1068
4694.30 1092
4694.95 1138
4695.59 1129
4696.24 1086
4696.89 1093
4697.53 1114
4698.18 1203
4698.83 1156
4699.47 1076
4700.12 1103
4700.77 1113
4701.41 1139
4702.06 1105
4702.71 1036
4703.36 1070
4704.00 1054
4704.65 1127
4705.30 1080
4705.94 1063
4706.59 1078
4707.24 1121
4707.89 1025
4708.53 1057
4709.18 1054
4709.83 1037
4710.48 1022
4711.12 1051
4711.77 1023
4712.42 1078
4713.07 1088
4713.71 1071
4714.36 1116
4715.01 1063
4715.66 1053
4716.31 1072
4716.95 1033
4717.60 1055
4718.25 1099
4718.90 1118
4719.55 1084
4720.19 1159
4720.84 1173
4721.49 1156
4722.14 1168
4722.79 1147
4723.44 1122
4724.08 1093
4724.73 1128
4725.38 1123
4726.03 1152
4726.68 1171
4727.33 1146
4727.98 1124
4728.63 1102
4729.27 1077
4729.92 1073
4730.57 1082
4731.22 1049
4731.87 1071
4732.52 1033
4733.17 1031
4733.82 1057
4734.47 1069
4735.12 1040
4735.77 1049
4736.41 1014
4737.06 1041
4737.71 1060
4738.36 1035
4739.01 1015
4739.66 1100
4740.31 1065
4740.96 1088
4741.61 1007
4742.26 1027
4742.91 1051
4743.56 1044
4744.21 1047
4744.86 1060
4745.51 1059
4746.16 1093
4746.81 1067
4747.46 1105
4748.11 1101
4748.76 1089
4749.41 1083
4750.06 1118
4750.71 1177
4751.36 1177
4752.01 1158
4752.66 1190
4753.31 1156
4753.96 1146
4754.61 1136
4755.26 1102
4755.92 1128
4756.57 1133
4757.22 1158
4757.87 1200
4758.52 1178
4759.17 1224
4759.82 1304
4760.47 1243
4761.12 1265
4761.77 1238
4762.42 1250
4763.08 1207
4763.73 1183
4764.38 1136
4765.03 1117
4765.68 1114
4766.33 1086
4766.98 1056
4767.64 1103
4768.29 1055
4768.94 1116
4769.59 1082
4770.24 1120
4770.89 1069
4771.54 1094
4772.20 1029
4772.85 1047
4773.50 1049
4774.15 1096
4774.80 1054
4775.46 1106
4776.11 1037
4776.76 1074
4777.41 1077
4778.06 1010
4778.72 1048
4779.37 1105
4780.02 1089
4780.67 1072
4781.33 1059
4781.98 1032
4782.63 1062
4783.28 1120
4783.94 1049
4784.59 1027
4785.24 1088
4785.89 1079
4786.55 1055
4787.20 1100
4787.85 1082
4788.51 1065
4789.16 1113
4789.81 1169
4790.46 1122
4791.12 1162
4791.77 1219
4792.42 1171
4793.08 1120
4793.73 1119
4794.38 1156
4795.04 1157
4795.69 1130
4796.34 1167
4797.00 1114
4797.65 1240
4798.30 1237
4798.96 1298
4799.61 1395
4800.27 1323
4800.92 1304
4801.57 1330
4802.23 1342
4802.88 1299
4803.53 1218
4804.19 1198
4804.84 1187
4805.50 1188
4806.15 1161
4806.81 1199
4807.46 1161
4808.11 1211
4808.77 1171
4809.42 1152
4810.08 1121
4810.73 1146
4811.39 1203
4812.04 1184
4812.69 1120
4813.35 1183
4814.00 1204
4814.66 1162
4815.31 1210
4815.97 1182
4816.62 1162
4817.28 1158
4817.93 1199
4818.59 1261
4819.24 1299
4819.90 1304
4820.55 1317
4821.21 1344
4821.86 1312
4822.52 1299
4823.17 1356
4823.83 1387
4824.48 1280
4825.14 1296
4825.79 1335
4826.45 1275
4827.11 1282
4827.76 1291
4828.42 1287
4829.07 1306
4829.73 1256
4830.38 1342
4831.04 1349
4831.70 1344
4832.35 1298
4833.01 1368
4833.66 1388
4834.32 1398
4834.98 1436
4835.63 1375
4836.29 1414
4836.94 1437
4837.60 1470
4838.26 1527
4838.91 1500
4839.57 1501
4840.23 1479
4840.88 1459
4841.54 1498
4842.20 1546
4842.85 1571
4843.51 1553
4844.17 1565
4844.82 1586
4845.48 1589
4846.14 1505
4846.79 1612
4847.45 1708
4848.11 1697
4848.76 1696
4849.42 1839
4850.08 1787
4850.73 1731
4851.39 1741
4852.05 1763
4852.71 1810
4853.36 1722
4854.02 1795
4854.68 1822
4855.34 1931
4855.99 2069
4856.65 2108
4857.31 2237
4857.97 2325
4858.62 2346
4859.28 2283
4859.94 2219
4860.60 2080
4861.25 1980
4861.91 1870
4862.57 1856
4863.23 1813
4863.89 1976
4864.54 1863
4865.20 1889
4865.86 1931
4866.52 1792
4867.18 1789
4867.84 1790
4868.49 1736
4869.15 1726
4869.81 1689
4870.47 1663
4871.13 1666
4871.79 1590
4872.44 1575
4873.10 1482
4873.76 1567
4874.42 1475
4875.08 1484
4875.74 1535
4876.40 1514
4877.06 1531
4877.72 1528
4878.37 1596
4879.03 1573
4879.69 1581
4880.35 1528
4881.01 1483
4881.67 1454
4882.33 1449
4882.99 1426
4883.65 1379
4884.31 1422
4884.97 1358
4885.63 1299
4886.29 1331
4886.95 1326
4887.61 1392
4888.26 1296
4888.92 1285
4889.58 1281
4890.24 1318
4890.90 1288
4891.56 1282
4892.22 1281
4892.88 1269
4893.54 1307
4894.20 1315
4894.86 1272
4895.52 1200
4896.18 1221
4896.84 1216
4897.51 1278
4898.17 1234
4898.83 1193
4899.49 1261
4900.15 1269
4900.81 1269
4901.47 1219
4902.13 1184
4902.79 1146
4903.45 1153
4904.11 1146
4904.77 1109
4905.43 1064
4906.09 1102
4906.75 1128
4907.41 1153
4908.08 1114
4908.74 1126
4909.40 1112
4910.06 1057
4910.72 1087
4911.38 1038
4912.04 1095
4912.70 1094
4913.37 1031
4914.03 1071
4914.69 1035
4915.35 1038
4916.01 1009
4916.67 1007
4917.33 1025
4918.00 1030
4918.66 1009
4919.32 1043
4919.98 1019
4920.64 1025
4921.31 990
4921.97 1067
4922.63 1014
4923.29 1013
4923.95 987
4924.62 1001
4925.28 981
4925.94 1004
4926.60 991
4927.26 988
4927.93 1010
4928.59 989
4929.25 956
4929.91 984
4930.58 1020
4931.24 1009
4931.90 953
4932.56 966
4933.23 993
4933.89 1025
4934.55 1077
4935.22 1040
4935.88 968
4936.54 998
4937.20 1038
4937.87 1025
4938.53 984
4939.19 1009
4939.86 958
4940.52 998
4941.18 993
4941.85 992
4942.51 1024
4943.17 956
4943.84 991
4944.50 941
4945.16 941
4945.83 973
4946.49 1030
4947.15 1019
4947.82 974
4948.48 968
4949.15 973
4949.81 964
4950.47 991
4951.14 1009
4951.80 1015
4952.47 975
4953.13 998
4953.79 965
4954.46 955
4955.12 951
4955.79 967
4956.45 935
4957.11 968
4957.78 976
4958.44 1020
4959.11 1072
4959.77 1084
4960.44 1098
4961.10 1101
4961.77 1159
4962.43 1149
4963.10 1138
4963.76 1163
4964.42 1123
4965.09 1108
4965.75 1130
4966.42 1113
4967.08 1046
4967.75 1004
4968.41 1005
4969.08 972
4969.74 987
4970.41 1008
4971.08 1016
4971.74 922
4972.41 985
4973.07 1044
4973.74 1043
4974.40 1118
4975.07 1116
4975.73 1125
4976.40 1112
4977.06 1042
4977.73 1017
4978.40 971
4979.06 984
4979.73 977
4980.39 964
4981.06 968
4981.73 962
4982.39 945
4983.06 928
4983.72 931
4984.39 926
4985.06 932
4985.72 928
4986.39 912
4987.05 905
4987.72 921
4988.39 902
4989.05 936
4989.72 948
4990.39 919
4991.05 953
4991.72 941
4992.39 941
4993.05 894
4993.72 929
4994.39 936
4995.05 922
4995.72 929
4996.39 914
4997.05 881
4997.72 873
4998.39 920
4999.06 924
4999.72 920
5000.39 855
5001.06 900
5001.73 867
5002.39 882
5003.06 900
5003.73 876
5004.39 872
5005.06 859
5005.73 878
5006.40 909
5007.07 922
5007.73 912
5008.40 913
5009.07 928
5009.74 989
5010.40 929
5011.07 934
5011.74 959
5012.41 945
5013.08 936
5013.74 898
5014.41 919
5015.08 931
5015.75 855
5016.42 864
5017.09 885
5017.75 891
5018.42 913
5019.09 944
5019.76 928
5020.43 901
5021.10 929
5021.76 921
5022.43 902
5023.10 904
5023.77 865
5024.44 906
5025.11 944
5025.78 852
5026.45 857
5027.12 866
5027.78 898
5028.45 877
5029.12 899
5029.79 877
5030.46 865
5031.13 863
5031.80 869
5032.47 916
5033.14 874
5033.81 920
5034.48 899
5035.15 900
5035.82 896
5036.49 851
5037.16 846
5037.83 864
5038.50 909
5039.16 888
5039.83 870
5040.50 868
5041.17 879
5041.84 881
5042.51 796
5043.18 854
5043.85 886
5044.52 870
5045.20 892
5045.87 871
5046.54 874
5047.21 924
5047.88 932
5048.55 856
5049.22 900
5049.89 900
5050.56 898
5051.23 881
5051.90 911
5052.57 923
5053.24 909
5053.91 853
5054.58 886
5055.25 894
5055.92 896
5056.60 901
5057.27 904
5057.94 894
5058.61 874
5059.28 884
5059.95 892
5060.62 904
5061.29 896
5061.96 919
5062.64 913
5063.31 873
5063.98 830
5064.65 833
5065.32 881
5065.99 886
5066.66 887
5067.34 889
5068.01 874
5068.68 897
5069.35 938
5070.02 913
5070.70 867
5071.37 876
5072.04 879
5072.71 892
5073.38 931
5074.06 887
5074.73 911
5075.40 906
5076.07 942
5076.74 944
5077.42 924
5078.09 944
5078.76 964
5079.43 983
5080.11 934
5080.78 915
5081.45 927
5082.12 901
5082.80 897
5083.47 915
5084.14 936
5084.82 863
5085.49 886
5086.16 988
5086.83 989
5087.51 978
5088.18 1012
5088.85 1043
5089.53 1052
5090.20 1025
5090.87 1060
5091.55 1043
5092.22 1095
5092.89 1053
5093.57 995
5094.24 1012
5094.91 1007
5095.59 942
5096.26 963
5096.93 963
5097.61 937
5098.28 936
5098.96 931
5099.63 954
5100.30 934
5100.98 901
5101.65 941
5102.32 973
5103.00 960
5103.67 961
5104.35 937
5105.02 968
5105.70 956
5106.37 923
5107.04 913
5107.72 927
5108.39 922
5109.07 898
5109.74 944
5110.42 945
5111.09 947
5111.77 950
5112.44 945
5113.11 985
5113.79 904
5114.46 954
5115.14 991
5115.81 980
5116.49 996
5117.16 1030
5117.84 1044
5118.51 1082
5119.19 1051
5119.86 1045
5120.54 1100
5121.21 1041
5121.89 994
5122.57 1055
5123.24 1051
5123.92 981
5124.59 1009
5125.27 980
5125.94 966
5126.62 964
5127.29 973
5127.97 950
5128.64 972
5129.32 988
5130.00 931
5130.67 943
5131.35 1026
5132.02 996
5132.70 968
5133.38 914
5134.05 920
5134.73 942
5135.40 942
5136.08 916
5136.76 920
5137.43 992
5138.11 964
5138.79 968
5139.46 921
5140.14 933
5140.82 953
5141.49 914
5142.17 903
5142.85 886
5143.52 922
5144.20 936
5144.88 905
5145.55 871
5146.23 852
5146.91 838
5147.58 917
5148.26 877
5148.94 870
5149.61 859
5150.29 803
5150.97 852
5151.65 875
5152.32 837
5153.00 873
5153.68 862
5154.36 874
5155.03 855
5155.71 876
5156.39 886
5157.07 916
5157.74 918
5158.42 883
5159.10 875
5159.78 927
5160.45 847
5161.13 846
5161.81 901
5162.49 876
5163.17 885
5163.84 900
5164.52 932
5165.20 894
5165.88 923
5166.56 911
5167.24 888
5167.91 879
5168.59 911
5169.27 847
5169.95 844
5170.63 799
5171.31 832
5171.98 855
5172.66 830
5173.34 873
5174.02 843
5174.70 814
5175.38 839
5176.06 832
5176.74 888
5177.41 857
5178.09 847
5178.77 876
5179.45 865
5180.13 859
5180.81 868
5181.49 828
5182.17 844
5182.85 845
5183.53 874
5184.21 830
5184.89 851
5185.57 823
5186.24 824
5186.92 855
5187.60 855
5188.28 832
5188.96 874
5189.64 859
5190.32 893
5191.00 853
5191.68 818
5192.36 822
5193.04 837
5193.72 861
5194.40 860
5195.08 849
5195.76 867
5196.44 831
5197.12 838
5197.80 838
5198.48 831
5199.16 813
5199.84 829
5200.52 838
5201.21 830
5201.89 802
5202.57 788
5203.25 843
5203.93 873
5204.61 839
5205.29 842
5205.97 838
5206.65 850
5207.33 874
5208.01 858
5208.69 871
5209.37 871
5210.06 850
5210.74 846
5211.42 880
5212.10 847
5212.78 851
5213.46 916
5214.14 903
5214.82 918
5215.51 872
5216.19 860
5216.87 849
5217.55 846
5218.23 850
5218.91 876
5219.60 901
5220.28 857
5220.96 897
5221.64 931
5222.32 940
5223.00 937
5223.69 910
5224.37 881
5225.05 905
5225.73 869
5226.41 910
5227.10 903
5227.78 864
5228.46 840
5229.14 831
5229.83 873
5230.51 918
5231.19 884
5231.87 828
5232.56 847
5233.24 875
5233.92 906
5234.60 913
5235.29 941
5235.97 902
5236.65 922
5237.34 943
5238.02 971
5238.70 966
5239.38 929
5240.07 994
5240.75 1021
5241.43 1027
5242.12 963
5242.80 918
5243.48 909
5244.17 882
5244.85 836
5245.53 869
5246.22 888
5246.90 875
5247.58 858
5248.27 882
5248.95 908
5249.63 914
5250.32 923
5251.00 924
5251.69 931
5252.37 897
5253.05 918
5253.74 907
5254.42 873
5255.11 858
5255.79 893
5256.47 855
5257.16 877
5257.84 884
5258.53 875
5259.21 902
5259.89 917
5260.58 898
5261.26 898
5261.95 899
5262.63 946
5263.32 920
5264.00 869
5264.69 930
5265.37 904
5266.06 911
5266.74 918
5267.43 910
5268.11 906
5268.79 889
5269.48 916
5270.16 906
5270.85 864
5271.53 866
5272.22 894
5272.91 902
5273.59 948
5274.28 920
5274.96 883
5275.65 848
5276.33 885
5277.02 895
5277.70 851
5278.39 904
5279.07 863
5279.76 905
5280.45 903
5281.13 941
5281.82 925
5282.50 935
5283.19 862
5283.87 866
5284.56 916
5285.25 913
5285.93 894
5286.62 884
5287.30 870
5287.99 901
5288.68 900
5289.36 862
5290.05 841
5290.74 891
5291.42 919
5292.11 916
5292.79 897
5293.48 886
5294.17 889
5294.85 964
5295.54 985
5296.23 987
5296.91 1001
5297.60 969
5298.29 975
5298.98 1009
5299.66 1063
5300.35 1048
5301.04 1076
5301.72 1096
5302.41 1111
5303.10 1099
5303.78 1084
5304.47 1123
5305.16 1152
5305.85 1112
5306.53 1156
5307.22 1152
5307.91 1116
5308.60 1126
5309.28 1069
5309.97 1109
5310.66 1138
5311.35 1127
5312.03 1104
5312.72 1193
5313.41 1186
5314.10 1161
5314.79 1174
5315.47 1127
5316.16 1072
5316.85 1083
5317.54 1101
5318.23 1104
5318.91 1085
5319.60 1066
5320.29 1063
5320.98 1019
5321.67 1016
5322.36 1017
5323.04 942
5323.73 935
5324.42 959
5325.11 981
5325.80 955
5326.49 898
5327.18 913
5327.86 930
5328.55 927
5329.24 929
5329.93 888
5330.62 872
5331.31 891
5332.00 888
5332.69 867
5333.38 878
5334.06 878
5334.75 890
5335.44 965
5336.13 913
5336.82 850
5337.51 872
5338.20 870
5338.89 894
5339.58 860
5340.27 895
5340.96 843
5341.65 894
5342.34 881
5343.03 879
5343.72 895
5344.41 939
5345.10 945
5345.79 920
5346.48 925
5347.17 941
5347.86 927
5348.55 1001
5349.24 998
5349.93 974
5350.62 957
5351.31 953
5352.00 968
5352.69 945
5353.38 956
5354.07 878
5354.76 924
5355.45 942
5356.14 925
5356.83 891
5357.52 858
5358.21 879
5358.90 878
5359.59 910
5360.29 925
5360.98 854
5361.67 918
5362.36 927
5363.05 951
5363.74 941
5364.43 916
5365.12 930
5365.81 883
5366.50 857
5367.20 836
5367.89 907
5368.58 911
5369.27 900
5369.96 892
5370.65 863
5371.34 865
5372.04 878
5372.73 886
5373.42 906
5374.11 846
5374.80 874
5375.49 869
5376.19 851
5376.88 873
5377.57 887
5378.26 884
5378.95 883
5379.65 910
5380.34 871
5381.03 856
5381.72 862
5382.42 870
5383.11 866
5383.80 832
5384.49 887
5385.19 864
5385.88 882
5386.57 918
5387.26 895
5387.96 947
5388.65 903
5389.34 908
5390.03 969
5390.73 974
5391.42 951
5392.11 926
5392.80 942
5393.50 966
5394.19 933
5394.88 907
5395.58 888
5396.27 909
5396.96 885
5397.66 879
5398.35 873
5399.04 826
5399.74 861
5400.43 864
5401.12 898
5401.82 846
5402.51 918
5403.20 932
5403.90 924
5404.59 941
5405.29 936
5405.98 969
5406.67 964
5407.37 962
5408.06 965
5408.75 916
5409.45 924
5410.14 855
5410.84 917
5411.53 930
5412.23 932
5412.92 931
5413.61 939
5414.31 911
5415.00 975
5415.70 892
5416.39 907
5417.09 988
5417.78 950
5418.47 980
5419.17 954
5419.86 984
5420.56 998
5421.25 997
5421.95 982
5422.64 975
5423.34 931
5424.03 963
5424.73 1013
5425.42 967
5426.12 986
5426.81 972
5427.51 992
5428.20 940
5428.90 929
5429.59 999
5430.29 951
5430.99 990
5431.68 982
5432.38 1000
5433.07 968
5433.77 964
5434.46 1009
5435.16 1044
5435.85 1045
5436.55 1061
5437.25 1073
5437.94 1089
5438.64 1005
5439.33 1016
5440.03 988
5440.73 1062
5441.42 1088
5442.12 1060
5442.81 1095
5443.51 1113
5444.21 1148
5444.90 1259
5445.60 1236
5446.29 1286
5446.99 1367
5447.69 1375
5448.38 1366
5449.08 1333
5449.78 1305
5450.47 1282
5451.17 1273
5451.87 1212
5452.56 1199
5453.26 1155
5453.96 1128
5454.65 1174
5455.35 1099
5456.05 1064
5456.75 1108
5457.44 1133
5458.14 1118
5458.84 1203
5459.53 1165
5460.23 1199
5460.93 1170
5461.63 1166
5462.32 1192
5463.02 1219
5463.72 1238
5464.42 1322
5465.11 1239
5465.81 1208
5466.51 1258
5467.21 1197
5467.90 1241
5468.60 1264
5469.30 1198
5470.00 1208
5470.70 1212
5471.39 1181
5472.09 1226
5472.79 1277
5473.49 1274
5474.19 1333
5474.88 1334
5475.58 1418
5476.28 1483
5476.98 1610
5477.68 1672
5478.38 1765
5479.07 1897
5479.77 2028
5480.47 1965
5481.17 1922
5481.87 1845
5482.57 1823
5483.27 1691
5483.96 1577
5484.66 1579
5485.36 1541
5486.06 1457
5486.76 1388
5487.46 1378
5488.16 1396
5488.86 1464
5489.56 1432
5490.26 1483
5490.96 1538
5491.65 1549
5492.35 1560
5493.05 1511
5493.75 1519
5494.45 1566
5495.15 1635
5495.85 1591
5496.55 1657
5497.25 1853
5497.95 2010
5498.65 2222
5499.35 2521
5500.05 2646
5500.75 2700
5501.45 2683
5502.15 2517
5502.85 2217
5503.55 2038
5504.25 1854
5504.95 1693
5505.65 1544
5506.35 1463
5507.05 1429
5507.75 1394
5508.45 1401
5509.15 1307
5509.85 1346
5510.55 1322
5511.25 1317
5511.95 1288
5512.65 1247
5513.35 1311
5514.05 1303
5514.76 1260
5515.46 1330
5516.16 1286
5516.86 1304
5517.56 1247
5518.26 1217
5518.96 1253
5519.66 1202
5520.36 1161
5521.06 1239
5521.77 1225
5522.47 1191
5523.17 1167
5523.87 1150
5524.57 1110
5525.27 1119
5525.97 1109
5526.67 1088
5527.38 1079
5528.08 1114
5528.78 1129
5529.48 1104
5530.18 1099
5530.88 1075
5531.59 1071
5532.29 1076
5532.99 1121
5533.69 1071
5534.39 1070
5535.10 1044
5535.80 1068
5536.50 1049
5537.20 1048
5537.90 1028
5538.61 1020
5539.31 1055
5540.01 1048
5540.71 1061
5541.42 1031
5542.12 1016
5542.82 1031
5543.52 997
5544.23 988
5544.93 1036
5545.63 1010
5546.33 1052
5547.04 1057
5547.74 978
5548.44 978
5549.15 1039
5549.85 1008
5550.55 982
5551.26 965
5551.96 996
5552.66 1016
5553.36 1017
5554.07 1004
5554.77 974
5555.47 971
5556.18 1011
5556.88 1042
5557.58 1004
5558.29 1000
5558.99 1035
5559.70 980
5560.40 950
5561.10 1009
5561.81 1036
5562.51 1068
5563.21 1061
5563.92 1002
5564.62 1015
5565.33 998
5566.03 1010
5566.73 1031
5567.44 989
5568.14 949
5568.85 972
5569.55 985
5570.25 989
5570.96 915
5571.66 975
5572.37 994
5573.07 1027
5573.78 963
5574.48 940
5575.19 969
5575.89 1002
5576.59 1040
5577.30 1020
5578.00 1022
5578.71 955
5579.41 959
5580.12 941
5580.82 953
5581.53 943
5582.23 969
5582.94 972
5583.64 976
5584.35 946
5585.05 941
5585.76 969
5586.46 927
5587.17 964
5587.88 986
5588.58 930
5589.29 942
5589.99 928
5590.70 907
5591.40 929
5592.11 943
5592.81 930
5593.52 919
5594.23 885
5594.93 912
5595.64 947
5596.34 930
5597.05 884
5597.76 897
5598.46 893
5599.17 941
5599.87 946
5600.58 928
5601.29 912
5601.99 892
5602.70 882
5603.41 925
5604.11 943
5604.82 919
5605.52 922
5606.23 945
5606.94 953
5607.64 931
5608.35 939
5609.06 931
5609.76 908
5610.47 915
5611.18 932
5611.88 966
5612.59 964
5613.30 968
5614.01 950
5614.71 971
5615.42 946
5616.13 914
5616.83 951
5617.54 911
5618.25 928
5618.96 912
5619.66 900
5620.37 945
5621.08 908
5621.79 900
5622.49 973
5623.20 972
5623.91 937
5624.62 930
5625.32 972
5626.03 909
5626.74 938
5627.45 998
5628.16 978
5628.86 1023
5629.57 979
5630.28 955
5630.99 930
5631.70 1023
5632.40 939
5633.11 1026
5633.82 1018
5634.53 1002
5635.24 1032
5635.95 1062
5636.65 1061
5637.36 1042
5638.07 988
5638.78 1063
5639.49 1083
5640.20 1016
5640.91 994
5641.61 1053
5642.32 1044
5643.03 1015
5643.74 997
5644.45 986
5645.16 974
5645.87 950
5646.58 963
5647.29 981
5648.00 985
5648.70 1023
5649.41 1036
5650.12 1045
5650.83 1013
5651.54 1031
5652.25 1034
5652.96 1033
5653.67 1014
5654.38 971
5655.09 995
5655.80 1037
5656.51 1029
5657.22 1075
5657.93 1064
5658.64 1151
5659.35 1114
5660.06 1075
5660.77 1099
5661.48 1093
5662.19 1106
5662.90 1071
5663.61 1013
5664.32 1011
5665.03 990
5665.74 986
5666.45 1017
5667.16 1034
5667.87 1068
5668.58 1053
5669.29 1091
5670.00 1156
5670.71 1182
5671.42 1170
5672.13 1167
5672.84 1123
5673.56 1165
5674.27 1066
5674.98 1019
5675.69 981
5676.40 945
5677.11 993
5677.82 968
5678.53 1030
5679.24 1011
5679.95 980
5680.67 1059
5681.38 1044
5682.09 1025
5682.80 1036
5683.51 1013
5684.22 1013
5684.93 1041
5685.65 1038
5686.36 1022
5687.07 982
5687.78 995
5688.49 958
5689.20 976
5689.92 958
5690.63 957
5691.34 978
5692.05 967
5692.76 955
5693.47 956
5694.19 925
5694.90 956
5695.61 960
5696.32 993
5697.04 953
5697.75 926
5698.46 922
5699.17 886
5699.89 921
5700.60 906
5701.31 975
5702.02 1015
5702.74 957
5703.45 934
5704.16 955
5704.87 947
5705.59 997
5706.30 991
5707.01 960
5707.72 953
5708.44 930
5709.15 949
5709.86 927
5710.58 906
5711.29 881
5712.00 908
5712.72 910
5713.43 959
5714.14 933
5714.86 915
5715.57 904
5716.28 905
5717.00 933
5717.71 911
5718.42 897
5719.14 885
5719.85 927
5720.56 932
5721.28 947
5721.99 894
5722.71 945
5723.42 954
5724.13 931
5724.85 943
5725.56 993
5726.28 950
5726.99 961
5727.70 959
5728.42 965
5729.13 975
5729.85 971
5730.56 996
5731.28 940
5731.99 964
5732.70 960
5733.42 951
5734.13 931
5734.85 929
5735.56 952
5736.28 931
5736.99 913
5737.71 931
5738.42 938
5739.14 914
5739.85 937
5740.57 948
5741.28 940
5742.00 926
5742.71 982
5743.43 967
5744.14 947
5744.86 989
5745.57 959
5746.29 948
5747.00 964
5747.72 923
5748.43 995
5749.15 944
5749.87 959
5750.58 969
5751.30 933
5752.01 963
5752.73 957
5753.44 949
5754.16 960
5754.88 954
5755.59 978
5756.31 985
5757.02 969
5757.74 1023
5758.46 1048
5759.17 1021
5759.89 963
5760.60 1034
5761.32 1035
5762.04 1010
5762.75 1028
5763.47 1016
5764.19 1101
5764.90 1096
5765.62 1063
5766.34 1094
5767.05 1171
5767.77 1222
5768.49 1317
5769.20 1420
5769.92 1446
5770.64 1430
5771.35 1500
5772.07 1431
5772.79 1321
5773.50 1230
5774.22 1150
5774.94 1101
5775.65 1118
5776.37 1054
5777.09 1053
5777.81 1099
5778.52 1097
5779.24 1053
5779.96 1049
5780.68 1141
5781.39 1091
5782.11 1058
5782.83 1078
5783.55 1031
5784.26 1036
5784.98 1000
5785.70 1049
5786.42 1060
5787.14 1066
5787.85 1022
5788.57 987
5789.29 1035
5790.01 1039
5790.73 1027
5791.44 1033
5792.16 998
5792.88 991
5793.60 1014
5794.32 1012
5795.03 1022
5795.75 1029
5796.47 1013
5797.19 1012
5797.91 973
5798.63 1001
5799.35 1020
5800.06 981
5800.78 1017
5801.50 1015
5802.22 973
5802.94 994
5803.66 998
5804.38 1008
5805.10 999
5805.82 1048
5806.53 995
5807.25 997
5807.97 1044
5808.69 1057
5809.41 1020
5810.13 1017
5810.85 1025
5811.57 1009
5812.29 972
5813.01 969
5813.73 991
5814.45 975
5815.17 964
5815.89 946
5816.61 1028
5817.33 1038
5818.05 982
5818.77 1012
5819.49 1032
5820.20 1016
5820.92 987
5821.64 1009
5822.36 992
5823.09 1030
5823.81 1011
5824.53 1037
5825.25 1013
5825.97 1020
5826.69 1039
5827.41 1073
5828.13 1020
5828.85 1033
5829.57 1012
5830.29 981
5831.01 969
5831.73 969
5832.45 982
5833.17 1033
5833.89 1038
5834.61 1025
5835.33 965
5836.05 979
5836.78 967
5837.50 939
5838.22 998
5838.94 1001
5839.66 965
5840.38 998
5841.10 1009
5841.82 998
5842.54 998
5843.27 982
5843.99 971
5844.71 1008
5845.43 998
5846.15 1001
5846.87 960
5847.59 961
5848.32 995
5849.04 1020
5849.76 1010
5850.48 1016
5851.20 1036
5851.93 1060
5852.65 1028
5853.37 1054
5854.09 1047
5854.81 1071
5855.54 1060
5856.26 1052
5856.98 1007
5857.70 1084
5858.42 1029
5859.15 1067
5859.87 1051
5860.59 1050
5861.31 1040
5862.04 1042
5862.76 1090
5863.48 1110
5864.20 1138
5864.93 1091
5865.65 1073
5866.37 1107
5867.10 1067
5867.82 1120
5868.54 1101
5869.26 1097
5869.99 1079
5870.71 1093
5871.43 1113
5872.16 1070
5872.88 1098
5873.60 1116
5874.33 1142
5875.05 1129
5875.77 1153
5876.50 1190
5877.22 1177
5877.94 1199
5878.67 1228
5879.39 1214
5880.11 1218
5880.84 1176
5881.56 1276
5882.28 1267
5883.01 1241
5883.73 1238
5884.46 1213
5885.18 1253
5885.90 1256
5886.63 1225
5887.35 1227
5888.08 1194
5888.80 1246
5889.52 1207
5890.25 1208
5890.97 1195
5891.70 1209
5892.42 1244
5893.15 1273
5893.87 1239
5894.59 1219
5895.32 1249
5896.04 1253
5896.77 1224
5897.49 1251
5898.22 1276
5898.94 1267
5899.67 1254
5900.39 1275
5901.12 1276
5901.84 1368
5902.57 1335
5903.29 1323
5904.02 1339
5904.74 1329
5905.47 1355
5906.19 1411
5906.92 1367
5907.64 1384
5908.37 1415
5909.09 1387
5909.82 1375
5910.55 1407
5911.27 1387
5912.00 1462
5912.72 1481
5913.45 1486
5914.17 1514
5914.90 1462
5915.63 1503
5916.35 1512
5917.08 1497
5917.80 1558
5918.53 1557
5919.25 1572
5919.98 1586
5920.71 1569
5921.43 1626
5922.16 1612
5922.89 1576
5923.61 1694
5924.34 1673
5925.06 1696
5925.79 1731
5926.52 1693
5927.24 1723
5927.97 1726
5928.70 1823
5929.42 1860
5930.15 1902
5930.88 1850
5931.60 1833
5932.33 1853
5933.06 1913
5933.78 1940
5934.51 2041
5935.24 2057
5935.97 2006
5936.69 2044
5937.42 1994
5938.15 2062
5938.87 2073
5939.60 2120
5940.33 2187
5941.06 2214
5941.78 2202
5942.51 2259
5943.24 2308
5943.97 2370
5944.69 2465
5945.42 2460
5946.15 2501
5946.88 2484
5947.60 2476
5948.33 2604
5949.06 2745
5949.79 2825
5950.52 2977
5951.24 3100
5951.97 3219
5952.70 3372
5953.43 3431
5954.16 3383
5954.88 3219
5955.61 3226
5956.34 3268
5957.07 3132
5957.80 3105
5958.53 3163
5959.25 3058
5959.98 3019
5960.71 3120
5961.44 3139
5962.17 3109
5962.90 3217
5963.63 3371
5964.36 3517
5965.08 3712
5965.81 3829
5966.54 3949
5967.27 3992
5968.00 4058
5968.73 3987
5969.46 3876
5970.19 3829
5970.92 3804
5971.65 3836
5972.37 3725
5973.10 3709
5973.83 3801
5974.56 3682
5975.29 3611
5976.02 3681
5976.75 3709
5977.48 3817
5978.21 3865
5978.94 3989
5979.67 4070
5980.40 4224
5981.13 4306
5981.86 4246
5982.59 4270
5983.32 4321
5984.05 4308
5984.78 4442
5985.51 4392
5986.24 4308
5986.97 4410
5987.70 4508
5988.43 4387
5989.16 4358
5989.89 4500
5990.62 4593
5991.35 4532
5992.08 4430
5992.81 4555
5993.54 4677
5994.27 4747
5995.00 4750
5995.74 4927
5996.47 5054
5997.20 5100
5997.93 5092
5998.66 5075
5999.39 5068
6000.12 4961
6000.85 4831
6001.58 4849
6002.31 4784
6003.04 4704
6003.78 4571
6004.51 4584
6005.24 4614
6005.97 4638
6006.70 4748
6007.43 5003
6008.16 5432
6008.90 6216
6009.63 7215
6010.36 8365
6011.09 9780
6011.82 11167
6012.55 12252
6013.29 12844
6014.02 13240
6014.75 12989
6015.48 12204
6016.21 11211
6016.95 10077
6017.68 8803
6018.41 7608
6019.14 6711
6019.87 5861
6020.61 5238
6021.34 4670
6022.07 4405
6022.80 4144
6023.54 3919
6024.27 3834
6025.00 3676
6025.73 3664
6026.47 3696
6027.20 3697
6027.93 3649
6028.66 3812
6029.40 3847
6030.13 3742
6030.86 3747
6031.59 3564
6032.33 3540
6033.06 3353
6033.79 3197
6034.53 3182
6035.26 3143
6035.99 3112
6036.73 3030
6037.46 3072
6038.19 3117
6038.93 3125
6039.66 3164
6040.39 3225
6041.13 3213
6041.86 3253
6042.59 3210
6043.33 3277
6044.06 3258
6044.79 3245
6045.53 3305
6046.26 3340
6047.00 3418
6047.73 3423
6048.46 3486
6049.20 3578
6049.93 3765
6050.67 3877
6051.40 4073
6052.13 4185
6052.87 4204
6053.60 4149
6054.34 3989
6055.07 3992
6055.81 3902
6056.54 3730
6057.27 3707
6058.01 3557
6058.74 3467
6059.48 3407
6060.21 3450
6060.95 3440
6061.68 3449
6062.42 3390
6063.15 3367
6063.89 3274
6064.62 3304
6065.36 3246
6066.09 3167
6066.83 3143
6067.56 3107
6068.30 3064
6069.03 2976
6069.77 2974
6070.50 3005
6071.24 2948
6071.97 2854
6072.71 2854
6073.44 2840
6074.18 2837
6074.91 2781
6075.65 2839
6076.39 2884
6077.12 2808
6077.86 2728
6078.59 2765
6079.33 2727
6080.06 2713
6080.80 2671
6081.54 2612
6082.27 2610
6083.01 2535
6083.74 2520
6084.48 2547
6085.22 2551
6085.95 2514
6086.69 2478
6087.42 2445
6088.16 2483
6088.90 2544
6089.63 2544
6090.37 2555
6091.11 2545
6091.84 2523
6092.58 2440
6093.32 2454
6094.05 2406
6094.79 2368
6095.53 2387
6096.26 2372
6097.00 2322
6097.74 2303
6098.47 2257
6099.21 2305
6099.95 2338
6100.69 2270
6101.42 2279
6102.16 2305
6102.90 2202
6103.63 2224
6104.37 2280
6105.11 2265
6105.85 2249
6106.58 2317
6107.32 2257
6108.06 2241
6108.80 2270
6109.53 2310
6110.27 2282
6111.01 2233
6111.75 2322
6112.49 2350
6113.22 2384
6113.96 2434
6114.70 2442
6115.44 2512
6116.17 2582
6116.91 2659
6117.65 2578
6118.39 2556
6119.13 2454
6119.87 2470
6120.60 2492
6121.34 2514
6122.08 2562
6122.82 2564
6123.56 2519
6124.30 2622
6125.03 2603
6125.77 2596
6126.51 2641
6127.25 2618
6127.99 2633
6128.73 2635
6129.47 2622
6130.21 2679
6130.94 2655
6131.68 2637
6132.42 2620
6133.16 2661
6133.90 2770
6134.64 2734
6135.38 2743
6136.12 2869
6136.86 2926
6137.60 2948
6138.34 3046
6139.08 3141
6139.81 3075
6140.55 3109
6141.29 3159
6142.03 3136
6142.77 3168
6143.51 3089
6144.25 3095
6144.99 3124
6145.73 3069
6146.47 3063
6147.21 3069
6147.95 3120
6148.69 3137
6149.43 3087
6150.17 3154
6150.91 3220
6151.65 3209
6152.39 3283
6153.13 3255
6153.87 3253
6154.61 3340
6155.35 3334
6156.09 3382
6156.83 3452
6157.58 3434
6158.32 3459
6159.06 3536
6159.80 3619
6160.54 3567
6161.28 3662
6162.02 3823
6162.76 4002
6163.50 4173
6164.24 4366
6164.98 4656
6165.72 4737
6166.46 4782
6167.21 4820
6167.95 4953
6168.69 4932
6169.43 4828
6170.17 4756
6170.91 4635
6171.65 4655
6172.39 4517
6173.14 4398
6173.88 4367
6174.62 4389
6175.36 4427
6176.10 4535
6176.84 4589
6177.59 4764
6178.33 5122
6179.07 5665
6179.81 6206
6180.55 6979
6181.30 7681
6182.04 8247
6182.78 8452
6183.52 8577
6184.26 8483
6185.01 8002
6185.75 7572
6186.49 7046
6187.23 6551
6187.97 6019
6188.72 5617
6189.46 5553
6190.20 5347
6190.94 5197
6191.69 5202
6192.43 5140
6193.17 5161
6193.92 5110
6194.66 5040
6195.40 4929
6196.14 5007
6196.89 4982
6197.63 4857
6198.37 4762
6199.12 4830
6199.86 4803
6200.60 4759
6201.34 4947
6202.09 5095
6202.83 5504
6203.57 5926
6204.32 6806
6205.06 8067
6205.80 9821
6206.55 11890
6207.29 13750
6208.03 15556
6208.78 16651
6209.52 16972
6210.27 16586
6211.01 15488
6211.75 13872
6212.50 12077
6213.24 10383
6213.98 8884
6214.73 7443
6215.47 6257
6216.22 5414
6216.96 4772
6217.71 4376
6218.45 4139
6219.19 3916
6219.94 3728
6220.68 3530
6221.43 3451
6222.17 3439
6222.92 3432
6223.66 3304
6224.40 3216
6225.15 3200
6225.89 3105
6226.64 2973
6227.38 2817
6228.13 2790
6228.87 2644
6229.62 2658
6230.36 2605
6231.11 2625
6231.85 2625
6232.60 2694
6233.34 2666
6234.09 2661
6234.83 2668
6235.58 2792
6236.32 2802
6237.07 2830
6237.81 2876
6238.56 2934
6239.30 3055
6240.05 3038
6240.80 3032
6241.54 3049
6242.29 2994
6243.03 2976
6243.78 3079
6244.52 3162
6245.27 3147
6246.02 3224
6246.76 3327
6247.51 3325
6248.25 3278
6249.00 3220
6249.75 3196
6250.49 3146
6251.24 3015
6251.98 3011
6252.73 2966
6253.48 2906
6254.22 2782
6254.97 2827
6255.72 2844
6256.46 2789
6257.21 2762
6257.95 2771
6258.70 2723
6259.45 2714
6260.19 2688
6260.94 2678
6261.69 2658
6262.43 2595
6263.18 2613
6263.93 2554
6264.68 2472
6265.42 2471
6266.17 2445
6266.92 2425
6267.66 2466
6268.41 2449
6269.16 2472
6269.91 2468
6270.65 2462
6271.40 2406
6272.15 2483
6272.89 2473
6273.64 2414
6274.39 2376
6275.14 2425
6275.88 2367
6276.63 2393
6277.38 2336
6278.13 2320
6278.88 2295
6279.62 2318
6280.37 2157
6281.12 2157
6281.87 2239
6282.62 2135
6283.36 2109
6284.11 2106
6284.86 2134
6285.61 2082
6286.36 2015
6287.10 1998
6287.85 2017
6288.60 1990
6289.35 1992
6290.10 2043
6290.85 1968
6291.59 1896
6292.34 1954
6293.09 1889
6293.84 1873
6294.59 1893
6295.34 1857
6296.09 1852
6296.84 1784
6297.58 1795
6298.33 1818
6299.08 1740
6299.83 1776
6300.58 1750
6301.33 1661
6302.08 1655
6302.83 1662
6303.58 1671
6304.33 1648
6305.08 1764
6305.83 1768
6306.58 1766
6307.32 1749
6308.07 1771
6308.82 1772
6309.57 1798
6310.32 1785
6311.07 1793
6311.82 1802
6312.57 1848
6313.32 1852
6314.07 1851
6314.82 1839
6315.57 1896
6316.32 1848
6317.07 1865
6317.82 1856
6318.57 1808
6319.32 1827
6320.07 1766
6320.82 1733
6321.57 1644
6322.32 1642
6323.07 1652
6323.82 1579
6324.58 1606
6325.33 1650
6326.08 1609
6326.83 1595
6327.58 1576
6328.33 1612
6329.08 1614
6329.83 1605
6330.58 1592
6331.33 1616
6332.08 1549
6332.83 1529
6333.58 1576
6334.34 1594
6335.09 1627
6335.84 1578
6336.59 1522
6337.34 1551
6338.09 1587
6338.84 1525
6339.59 1507
6340.35 1579
6341.10 1576
6341.85 1502
6342.60 1479
6343.35 1533
6344.10 1531
6344.86 1559
6345.61 1556
6346.36 1566
6347.11 1608
6347.86 1602
6348.62 1628
6349.37 1593
6350.12 1613
6350.87 1665
6351.62 1742
6352.38 1760
6353.13 1762
6353.88 1805
6354.63 1763
6355.38 1749
6356.14 1730
6356.89 1688
6357.64 1666
6358.39 1641
6359.15 1623
6359.90 1527
6360.65 1531
6361.40 1571
6362.16 1528
6362.91 1548
6363.66 1552
6364.42 1553
6365.17 1614
6365.92 1669
6366.67 1667
6367.43 1665
6368.18 1726
6368.93 1739
6369.69 1667
6370.44 1644
6371.19 1627
6371.95 1592
6372.70 1557
6373.45 1556
6374.21 1494
6374.96 1478
6375.71 1472
6376.47 1476
6377.22 1470
6377.98 1534
6378.73 1574
6379.48 1592
6380.24 1621
6380.99 1577
6381.74 1559
6382.50 1562
6383.25 1598
6384.01 1517
6384.76 1523
6385.51 1533
6386.27 1512
6387.02 1494
6387.78 1479
6388.53 1484
6389.29 1546
6390.04 1500
6390.79 1490
6391.55 1452
6392.30 1437
6393.06 1482
6393.81 1457
6394.57 1459
6395.32 1466
6396.08 1470
6396.83 1437
6397.59 1429
6398.34 1511
6399.10 1516
6399.85 1445
6400.61 1417
6401.36 1458
6402.12 1494
6402.87 1446
6403.63 1451
6404.38 1474
6405.14 1491
6405.89 1492
6406.65 1528
6407.40 1513
6408.16 1562
6408.91 1529
6409.67 1477
6410.43 1514
6411.18 1522
6411.94 1536
6412.69 1561
6413.45 1525
6414.20 1520
6414.96 1503
6415.72 1463
6416.47 1536
6417.23 1570
6417.98 1597
6418.74 1523
6419.50 1538
6420.25 1551
6421.01 1511
6421.77 1565
6422.52 1583
6423.28 1540
6424.03 1598
6424.79 1574
6425.55 1543
6426.30 1553
6427.06 1563
6427.82 1575
6428.57 1586
6429.33 1627
6430.09 1624
6430.84 1648
6431.60 1624
6432.36 1639
6433.11 1619
6433.87 1642
6434.63 1691
6435.39 1725
6436.14 1671
6436.90 1723
6437.66 1759
6438.41 1795
6439.17 1822
6439.93 1787
6440.69 1815
6441.44 1830
6442.20 1829
6442.96 1810
6443.72 1839
6444.47 1882
6445.23 1873
6445.99 1893
6446.75 1954
6447.50 1942
6448.26 1920
6449.02 1955
6449.78 1928
6450.54 1909
6451.29 1963
6452.05 1913
6452.81 1915
6453.57 1921
6454.33 1938
6455.08 1983
6455.84 1977
6456.60 1955
6457.36 1997
6458.12 1968
6458.88 2016
6459.64 2017
6460.39 2087
6461.15 2101
6461.91 2153
6462.67 2240
6463.43 2347
6464.19 2317
6464.95 2376
6465.70 2435
6466.46 2428
6467.22 2392
6467.98 2420
6468.74 2452
6469.50 2449
6470.26 2430
6471.02 2451
6471.78 2484
6472.54 2499
6473.30 2475
6474.05 2467
6474.81 2524
6475.57 2591
6476.33 2652
6477.09 2632
6477.85 2689
6478.61 2698
6479.37 2832
6480.13 2889
6480.89 2820
6481.65 2880
6482.41 2946
6483.17 3082
6483.93 3029
6484.69 2967
6485.45 3035
6486.21 3164
6486.97 3163
6487.73 3123
6488.49 3205
6489.25 3279
6490.01 3336
6490.77 3404
6491.53 3486
6492.29 3591
6493.05 3678
6493.81 3575
6494.57 3517
6495.33 3601
6496.10 3529
6496.86 3520
6497.62 3446
6498.38 3536
6499.14 3535
6499.90 3563
6500.66 3642
6501.42 3692
6502.18 3891
6502.94 4248
6503.70 4923
6504.47 5960
6505.23 7295
6505.99 9071
6506.75 10818
6507.51 12266
6508.27 13235
6509.03 13404
6509.79 12940
6510.56 12003
6511.32 10565
6512.08 9209
6512.84 7980
6513.60 6744
6514.36 5776
6515.13 5102
6515.89 4580
6516.65 4216
6517.41 4005
6518.17 3806
6518.94 3810
6519.70 3704
6520.46 3577
6521.22 3606
6521.98 3583
6522.75 3582
6523.51 3758
6524.27 3854
6525.03 3982
6525.79 4028
6526.56 4102
6527.32 4218
6528.08 4193
6528.84 4253
6529.61 4203
6530.37 4157
6531.13 4137
6531.90 4172
6532.66 4346
6533.42 4781
6534.18 5217
6534.95 5792
6535.71 6078
6536.47 6276
6537.24 6129
6538.00 6055
6538.76 5638
6539.53 5187
6540.29 4795
6541.05 4422
6541.82 4101
6542.58 3884
6543.34 3865
6544.11 3881
6544.87 3840
6545.63 3825
6546.40 3830
6547.16 3754
6547.92 3820
6548.69 3798
6549.45 3666
6550.21 3610
6550.98 3553
6551.74 3535
6552.51 3517
6553.27 3490
6554.03 3431
6554.80 3452
6555.56 3394
6556.33 3515
6557.09 3539
6557.85 3508
6558.62 3532
6559.38 3573
6560.15 3572
6560.91 3590
6561.68 3634
6562.44 3664
6563.21 3736
6563.97 3751
6564.74 3691
6565.50 3705
6566.26 3662
6567.03 3605
6567.79 3628
6568.56 3563
6569.32 3619
6570.09 3660
6570.85 3688
6571.62 3660
6572.38 3658
6573.15 3672
6573.91 3665
6574.68 3694
6575.44 3743
6576.21 3735
6576.98 3650
6577.74 3670
6578.51 3784
6579.27 3726
6580.04 3781
6580.80 3731
6581.57 3664
6582.33 3679
6583.10 3673
6583.87 3773
6584.63 3733
6585.40 3670
6586.16 3674
6586.93 3678
6587.70 3663
6588.46 3762
6589.23 3792
6589.99 3868
6590.76 4093
6591.53 4236
6592.29 4504
6593.06 4841
6593.82 5129
6594.59 5276
6595.36 5368
6596.12 5274
6596.89 5070
6597.66 4750
6598.42 4509
6599.19 4216
6599.96 3988
6600.72 3671
6601.49 3489
6602.26 3326
6603.02 3209
6603.79 3114
6604.56 3116
6605.33 3077
6606.09 2997
6606.86 3018
6607.63 3031
6608.39 2967
6609.16 2986
6609.93 2953
6610.70 3109
6611.46 3119
6612.23 3042
6613.00 2933
6613.77 2916
6614.53 2878
6615.30 2805
6616.07 2861
6616.84 2827
6617.60 2860
6618.37 2929
6619.14 2991
6619.91 3096
6620.68 3221
6621.44 3325
6622.21 3307
6622.98 3372
6623.75 3364
6624.52 3352
6625.28 3337
6626.05 3223
6626.82 3110
6627.59 3079
6628.36 3063
6629.13 2994
6629.89 2967
6630.66 3043
6631.43 3140
6632.20 3092
6632.97 3310
6633.74 3369
6634.51 3431
6635.27 3539
6636.04 3573
6636.81 3631
6637.58 3603
6638.35 3722
6639.12 3758
6639.89 3873
6640.66 3926
6641.43 4041
6642.19 4078
6642.96 3958
6643.73 3832
6644.50 3636
6645.27 3453
6646.04 3334
6646.81 3096
6647.58 2863
6648.35 2727
6649.12 2687
6649.89 2566
6650.66 2558
6651.43 2508
6652.20 2529
6652.97 2499
6653.74 2485
6654.51 2472
6655.28 2475
6656.05 2409
6656.82 2485
6657.59 2456
6658.36 2414
6659.13 2395
6659.90 2330
6660.67 2312
6661.44 2366
6662.21 2352
6662.98 2338
6663.75 2366
6664.52 2359
6665.29 2303
6666.06 2326
6666.83 2324
6667.60 2380
6668.37 2368
6669.14 2501
6669.91 2445
6670.68 2405
6671.46 2449
6672.23 2485
6673.00 2389
6673.77 2375
6674.54 2461
6675.31 2364
6676.08 2425
6676.85 2452
6677.62 2423
6678.40 2466
6679.17 2472
6679.94 2514
6680.71 2496
6681.48 2555
6682.25 2707
6683.02 2684
6683.80 2751
6684.57 2763
6685.34 2926
6686.11 2859
6686.88 2800
6687.65 2707
6688.43 2641
6689.20 2446
6689.97 2338
6690.74 2324
6691.51 2241
6692.29 2150
6693.06 2130
6693.83 2143
6694.60 2107
6695.37 2128
6696.15 2085
6696.92 2086
6697.69 2086
6698.46 2027
6699.24 2039
6700.01 2088
6700.78 1983
6701.55 1945
6702.33 1986
6703.10 1959
6703.87 2011
6704.64 1991
6705.42 1990
6706.19 1946
6706.96 1884
6707.74 1864
6708.51 1849
6709.28 1880
6710.06 1910
6710.83 1892
6711.60 1813
6712.37 1825
6713.15 1815
6713.92 1825
6714.69 1875
6715.47 1840
6716.24 1778
6717.01 1819
6717.79 1787
6718.56 1783
6719.34 1786
6720.11 1744
6720.88 1803
6721.66 1761
6722.43 1768
6723.20 1784
6723.98 1733
6724.75 1727
6725.53 1765
6726.30 1759
6727.07 1717
6727.85 1722
6728.62 1744
6729.40 1794
6730.17 1747
6730.95 1808
6731.72 1800
6732.49 1722
6733.27 1781
6734.04 1788
6734.82 1821
6735.59 1827
6736.37 1879
6737.14 1863
6737.92 1826
6738.69 1821
6739.47 1818
6740.24 1892
6741.01 1824
6741.79 1812
6742.56 1829
6743.34 1847
6744.11 1923
6744.89 1869
6745.67 1870
6746.44 1940
6747.22 2006
6747.99 1941
6748.77 1960
6749.54 1993
6750.32 2135
6751.09 2161
6751.87 2215
6752.64 2343
6753.42 2384
6754.19 2259
6754.97 2188
6755.75 2136
6756.52 2069
6757.30 2095
6758.07 2051
6758.85 2024
6759.63 2008
6760.40 1954
6761.18 1938
6761.95 1927
6762.73 1942
6763.51 1968
6764.28 1962
6765.06 2073
6765.83 2077
6766.61 2081
6767.39 2095
6768.16 2033
6768.94 2032
6769.72 1996
6770.49 1995
6771.27 1941
6772.05 1824
6772.82 1839
6773.60 1723
6774.38 1759
6775.15 1736
6775.93 1693
6776.71 1773
6777.48 1745
6778.26 1693
6779.04 1753
6779.82 1764
6780.59 1715
6781.37 1677
6782.15 1668
6782.92 1682
6783.70 1636
6784.48 1617
6785.26 1658
6786.03 1617
6786.81 1527
6787.59 1572
6788.37 1612
6789.14 1614
6789.92 1550
6790.70 1514
6791.48 1545
6792.25 1562
6793.03 1469
6793.81 1486
6794.59 1475
6795.37 1531
6796.14 1519
6796.92 1509
6797.70 1519
6798.48 1502
6799.26 1526
6800.04 1519
6800.81 1534
6801.59 1560
6802.37 1542
6803.15 1615
6803.93 1631
6804.71 1604
6805.48 1625
6806.26 1575
6807.04 1580
6807.82 1569
6808.60 1522
6809.38 1541
6810.16 1507
6810.94 1511
6811.71 1591
6812.49 1559
6813.27 1573
6814.05 1576
6814.83 1518
6815.61 1502
6816.39 1567
6817.17 1534
6817.95 1512
6818.73 1501
6819.51 1547
6820.29 1570
6821.07 1518
6821.84 1543
6822.62 1547
6823.40 1586
6824.18 1547
6824.96 1512
6825.74 1520
6826.52 1477
6827.30 1497
6828.08 1510
6828.86 1497
6829.64 1508
6830.42 1530
6831.20 1512
6831.98 1554
6832.76 1632
6833.54 1680
6834.32 1728
6835.10 1861
6835.88 2128
6836.66 2228
6837.44 2438
6838.22 2596
6839.01 2717
6839.79 2658
6840.57 2609
6841.35 2461
6842.13 2373
6842.91 2165
6843.69 2050
6844.47 1940
6845.25 1870
6846.03 1902
6846.81 1936
6847.59 1925
6848.37 2042
6849.16 2204
6849.94 2259
6850.72 2258
6851.50 2311
6852.28 2311
6853.06 2235
6853.84 2187
6854.62 2036
6855.41 1984
6856.19 1871
6856.97 1856
6857.75 1779
6858.53 1735
6859.31 1714
6860.10 1695
6860.88 1697
6861.66 1692
6862.44 1714
6863.22 1718
6864.00 1707
6864.79 1782
6865.57 1802
6866.35 1832
6867.13 1852
6867.91 1849
6868.70 1894
6869.48 1860
6870.26 1865
6871.04 1873
6871.83 1882
6872.61 1927
6873.39 1911
6874.17 1915
6874.96 1953
6875.74 1977
6876.52 1968
6877.30 2051
6878.09 2096
6878.87 2181
6879.65 2225
6880.43 2243
6881.22 2284
6882.00 2326
6882.78 2382
6883.57 2408
6884.35 2502
6885.13 2646
6885.92 2921
6886.70 3086
6887.48 3216
6888.27 3262
6889.05 3375
6889.83 3341
6890.62 3198
6891.40 3037
6892.18 2836
6892.97 2601
6893.75 2593
6894.53 2548
6895.32 2467
6896.10 2374
6896.88 2379
6897.67 2346
6898.45 2263
6899.24 2324
6900.02 2311
6900.80 2296
6901.59 2312
6902.37 2312
6903.16 2345
6903.94 2332
6904.73 2331
6905.51 2313
6906.29 2291
6907.08 2311
6907.86 2349
6908.65 2299
6909.43 2270
6910.22 2092
6911.00 2153
6911.79 2176
6912.57 2169
6913.35 2234
6914.14 2224
6914.92 2211
6915.71 2234
6916.49 2253
6917.28 2223
6918.06 2211
6918.85 2246
6919.63 2287
6920.42 2258
6921.20 2286
6921.99 2364
6922.78 2333
6923.56 2318
6924.35 2431
6925.13 2473
6925.92 2429
6926.70 2402
6927.49 2548
6928.27 2552
6929.06 2522
6929.84 2516
6930.63 2467
6931.42 2505
6932.20 2541
6932.99 2577
6933.77 2549
6934.56 2600
6935.35 2584
6936.13 2746
6936.92 2777
6937.70 2848
6938.49 2941
6939.28 3048
6940.06 3291
6940.85 3446
6941.63 3536
6942.42 3558
6943.21 3711
6943.99 3757
6944.78 3770
6945.57 3802
6946.35 3775
6947.14 3827
6947.93 3763
6948.71 3742
6949.50 3695
6950.29 3675
6951.07 3547
6951.86 3470
6952.65 3375
6953.44 3353
6954.22 3297
6955.01 3369
6955.80 3404
6956.58 3401
6957.37 3365
6958.16 3434
6958.95 3444
6959.73 3467
6960.52 3486
6961.31 3527
6962.09 3571
6962.88 3569
6963.67 3680
6964.46 3884
6965.25 4055
6966.03 4164
6966.82 4338
6967.61 4495
6968.40 4599
6969.18 4781
6969.97 4762
6970.76 4796
6971.55 4835
6972.34 4775
6973.12 4788
6973.91 4720
6974.70 4647
6975.49 4623
6976.28 4710
6977.07 4845
6977.85 5002
6978.64 5157
6979.43 5605
6980.22 6234
6981.01 7334
6981.80 8637
6982.59 10479
6983.37 12312
6984.16 14384
6984.95 16005
6985.74 16897
6986.53 16843
6987.32 16237
6988.11 14735
6988.90 13005
6989.69 11199
6990.47 9343
6991.26 7959
6992.05 6610
6992.84 5652
6993.63 4912
6994.42 4266
6995.21 3931
6996.00 3626
6996.79 3391
6997.58 3253
6998.37 3079
6999.16 2988
6999.95 2983
7000.74 2946
7001.53 2819
7002.32 2779
7003.11 2713
7003.90 2705
7004.69 2574
7005.48 2466
7006.27 2392
7007.06 2326
7007.85 2285
7008.64 2293
7009.43 2362
7010.22 2449
7011.01 2471
7011.80 2597
7012.59 2712
7013.38 2702
7014.17 2683
7014.96 2680
7015.75 2681
7016.54 2568
7017.33 2649
7018.12 2596
7018.91 2539
7019.70 2585
7020.49 2652
7021.28 2686
7022.07 2866
7022.87 2987
7023.66 2994
7024.45 3076
7025.24 3056
7026.03 2915
7026.82 2917
7027.61 2898
7028.40 2769
7029.19 2689
7029.99 2655
7030.78 2629
7031.57 2518
7032.36 2556
7033.15 2504
7033.94 2469
7034.74 2517
7035.53 2547
7036.32 2548
7037.11 2608
7037.90 2593
7038.69 2651
7039.49 2610
7040.28 2674
7041.07 2728
7041.86 2665
7042.65 2669
7043.45 2770
7044.24 2719
7045.03 2696
7045.82 2649
7046.61 2723
7047.41 2724
7048.20 2776
7048.99 2756
7049.78 2763
7050.58 2861
7051.37 2792
7052.16 2758
7052.95 2644
7053.75 2516
7054.54 2531
7055.33 2478
7056.13 2468
7056.92 2368
7057.71 2402
7058.50 2434
7059.30 2338
7060.09 2387
7060.88 2354
7061.68 2336
7062.47 2297
7063.26 2224
7064.06 2186
7064.85 2175
7065.64 2141
7066.44 2078
7067.23 2088
7068.02 2061
7068.82 2037
7069.61 1970
7070.40 1992
7071.20 1966
7071.99 1885
7072.78 1872
7073.58 1872
7074.37 1881
7075.17 1873
7075.96 1824
7076.75 1767
7077.55 1755
7078.34 1747
7079.14 1772
7079.93 1767
7080.72 1740
7081.52 1701
7082.31 1687
7083.11 1635
7083.90 1628
7084.70 1652
7085.49 1607
7086.28 1580
7087.08 1595
7087.87 1586
7088.67 1637
7089.46 1619
7090.26 1541
7091.05 1549
7091.85 1559
7092.64 1568
7093.44 1526
7094.23 1546
7095.03 1451
7095.82 1423
7096.62 1481
7097.41 1487
7098.21 1468
7099.00 1439
7099.80 1456
7100.59 1417
7101.39 1393
7102.18 1480
7102.98 1458
7103.77 1365
7104.57 1370
7105.37 1348
7106.16 1341
7106.96 1297
7107.75 1376
7108.55 1348
7109.34 1312
7110.14 1333
7110.94 1321
7111.73 1288
7112.53 1379
7113.32 1331
7114.12 1333
7114.92 1360
7115.71 1395
7116.51 1355
7117.30 1332
7118.10 1308
7118.90 1266
7119.69 1323
7120.49 1328
7121.29 1322
7122.08 1299
7122.88 1321
7123.68 1319
7124.47 1316
7125.27 1260
7126.07 1290
7126.86 1297
7127.66 1341
7128.46 1343
7129.25 1330
7130.05 1303
7130.85 1351
7131.64 1357
7132.44 1288
7133.24 1335
7134.04 1271
7134.83 1269
7135.63 1226
7136.43 1230
7137.23 1200
7138.02 1240
7138.82 1221
7139.62 1166
7140.42 1210
7141.21 1189
7142.01 1193
7142.81 1169
7143.61 1209
7144.40 1155
7145.20 1156
7146.00 1121
7146.80 1138
7147.59 1135
7148.39 1100
7149.19 1081
7149.99 1106
7150.79 1057
7151.59 1051
7152.38 1095
7153.18 1105
7153.98 1128
7154.78 1198
7155.58 1189
7156.38 1180
7157.17 1201
7157.97 1193
7158.77 1168
7159.57 1095
7160.37 1073
7161.17 1106
7161.97 1119
7162.76 1165
7163.56 1143
7164.36 1118
7165.16 1120
7165.96 1087
7166.76 1131
7167.56 1088
7168.36 1070
7169.16 1095
7169.96 1046
7170.75 1033
7171.55 1016
7172.35 1031
7173.15 1024
7173.95 1025
7174.75 1027
7175.55 1013
7176.35 1000
7177.15 975
7177.95 1024
7178.75 1007
7179.55 1051
7180.35 1051
7181.15 1064
7181.95 1012
7182.75 1000
7183.55 1032
7184.35 1019
7185.15 1018
7185.95 1002
7186.75 979
7187.55 967
7188.35 998
7189.15 1019
7189.95 962
7190.75 955
7191.55 934
7192.35 939
7193.15 934
7193.95 953
7194.75 984
7195.55 973
7196.35 936
7197.15 966
7197.95 921
7198.76 954
7199.56 935
7200.36 915
7201.16 922
7201.96 978
7202.76 951
7203.56 965
7204.36 952
7205.16 975
7205.96 943
7206.77 946
7207.57 939
7208.37 942
7209.17 979
7209.97 952
7210.77 952
7211.57 1001
7212.38 1023
7213.18 974
7213.98 923
7214.78 951
7215.58 950
7216.38 990
7217.19 994
7217.99 957
7218.79 959
7219.59 966
7220.39 951
7221.20 960
7222.00 1009
7222.80 1015
7223.60 964
7224.40 959
7225.21 983
7226.01 984
7226.81 975
7227.61 982
7228.42 974
7229.22 962
7230.02 959
7230.82 934
7231.63 960
7232.43 997
7233.23 1018
7234.03 1007
7234.84 1049
7235.64 1093
7236.44 1098
7237.25 1038
7238.05 1055
7238.85 1055
7239.65 1001
7240.46 1049
7241.26 1052
7242.06 1030
7242.87 1016
7243.67 971
7244.47 966
7245.28 986
7246.08 989
7246.88 976
7247.69 973
7248.49 1019
7249.30 973
7250.10 930
7250.90 928
7251.71 1006
7252.51 994
7253.31 970
7254.12 962
7254.92 1005
7255.73 1003
7256.53 1005
7257.33 990
7258.14 968
7258.94 1005
7259.75 993
7260.55 973
7261.35 989
7262.16 968
7262.96 978
7263.77 959
7264.57 973
7265.38 1009
7266.18 1041
7266.99 1025
7267.79 1001
7268.59 1021
7269.40 1031
7270.20 1004
7271.01 1004
7271.81 1011
7272.62 1069
7273.42 1083
7274.23 1038
7275.03 1058
7275.84 1040
7276.64 1055
7277.45 1082
7278.25 1051
7279.06 1154
7279.86 1174
7280.67 1263
7281.48 1364
7282.28 1423
7283.09 1519
7283.89 1581
7284.70 1604
7285.50 1584
7286.31 1597
7287.11 1531
7287.92 1463
7288.73 1361
7289.53 1290
7290.34 1212
7291.14 1193
7291.95 1148
7292.76 1172
7293.56 1132
7294.37 1103
7295.17 1109
7295.98 1087
7296.79 1122
7297.59 1066
7298.40 1085
7299.21 1094
7300.01 1099
7300.82 1090
7301.62 1111
7302.43 1161
7303.24 1148
7304.04 1136
7304.85 1177
7305.66 1125
7306.46 1090
7307.27 1154
7308.08 1150
7308.89 1190
7309.69 1205
7310.50 1214
7311.31 1234
7312.11 1203
7312.92 1197
7313.73 1260
7314.53 1335
7315.34 1433
7316.15 1496
7316.96 1623
7317.76 1730
7318.57 1889
7319.38 1978
7320.19 1900
7320.99 1851
7321.80 1774
7322.61 1642
7323.42 1572
7324.22 1438
7325.03 1441
7325.84 1373
7326.65 1302
7327.46 1283
7328.26 1218
7329.07 1236
7329.88 1197
7330.69 1219
7331.50 1195
7332.30 1233
7333.11 1204
7333.92 1208
7334.73 1250
7335.54 1185
7336.35 1198
7337.15 1215
7337.96 1198
7338.77 1219
7339.58 1186
7340.39 1162
7341.20 1162
7342.01 1113
7342.82 1057
7343.62 1125
7344.43 1126
7345.24 1117
7346.05 1089
7346.86 1112
7347.67 1099
7348.48 1065
7349.29 1015
7350.10 1077
7350.91 1072
7351.71 1050
7352.52 1010
7353.33 1030
7354.14 1023
7354.95 1030
7355.76 1032
7356.57 1010
7357.38 994
7358.19 1022
7359.00 1033
7359.81 1021
7360.62 1037
7361.43 1017
7362.24 1087
7363.05 1080
7363.86 1090
7364.67 1045
7365.48 1029
7366.29 1077
7367.10 1039
7367.91 1034
7368.72 1052
7369.53 1049
7370.34 1036
7371.15 1013
7371.96 1004
7372.77 1044
7373.58 1059
7374.39 1071
7375.20 1035
7376.01 1044
7376.82 1070
7377.63 1041
7378.45 1122
7379.26 1150
7380.07 1161
7380.88 1196
7381.69 1225
7382.50 1233
7383.31 1174
7384.12 1150
7384.93 1048
7385.74 1029
7386.56 1049
7387.37 985
7388.18 963
7388.99 950
7389.80 951
7390.61 957
7391.42 952
7392.24 949
7393.05 925
7393.86 901
7394.67 931
7395.48 930
7396.29 892
7397.10 870
7397.92 903
7398.73 876
7399.54 934
7400.35 928
7401.16 906
7401.98 886
7402.79 923
7403.60 885
7404.41 896
7405.23 927
7406.04 888
7406.85 906
7407.66 902
7408.47 890
7409.29 874
7410.10 903
7410.91 881
7411.72 868
7412.54 900
7413.35 854
7414.16 877
7414.98 897
7415.79 830
7416.60 852
7417.41 845
7418.23 837
7419.04 873
7419.85 866
7420.67 858
7421.48 842
7422.29 861
7423.11 826
7423.92 846
7424.73 797
7425.54 798
7426.36 826
7427.17 861
7427.99 851
7428.80 832
7429.61 811
7430.43 830
7431.24 849
7432.05 826
7432.87 825
7433.68 855
7434.49 867
7435.31 842
7436.12 837
7436.94 849
7437.75 863
7438.56 885
7439.38 893
7440.19 923
7441.01 919
7441.82 874
7442.64 864
7443.45 861
7444.26 830
7445.08 793
7445.89 822
7446.71 837
7447.52 804
7448.34 804
7449.15 806
7449.97 812
7450.78 855
7451.59 851
7452.41 838
7453.22 810
7454.04 796
7454.85 826
7455.67 804
7456.48 820
7457.30 804
7458.11 835
7458.93 816
7459.74 805
7460.56 805
7461.38 797
7462.19 828
7463.01 813
7463.82 790
7464.64 815
7465.45 790
7466.27 780
7467.08 833
7467.90 807
7468.72 819
7469.53 852
7470.35 820
7471.16 812
7471.98 824
7472.79 857
7473.61 822
7474.43 893
7475.24 834
7476.06 764
7476.87 802
7477.69 807
7478.51 822
7479.32 801
7480.14 786
7480.96 809
7481.77 847
7482.59 862
7483.41 809
7484.22 794
7485.04 821
7485.85 865
7486.67 804
7487.49 826
7488.31 804
7489.12 796
7489.94 769
7490.76 797
7491.57 823
7492.39 831
7493.21 804
7494.02 798
7494.84 835
7495.66 840
7496.48 828
7497.29 819
7498.11 832
7498.93 848
7499.74 830
7500.56 846
7501.38 813
7502.20 773
7503.01 845
7503.83 763
7504.65 773
7505.47 793
7506.29 755
7507.10 803
7507.92 825
7508.74 789
7509.56 800
7510.37 808
7511.19 791
7512.01 799
7512.83 783
7513.65 821
7514.47 799
7515.28 788
7516.10 803
7516.92 776
7517.74 797
7518.56 753
7519.38 781
7520.19 769
7521.01 742
7521.83 764
7522.65 800
7523.47 808
7524.29 789
7525.11 796
7525.92 787
7526.74 808
7527.56 836
7528.38 850
7529.20 854
7530.02 820
7530.84 824
7531.66 817
7532.48 802
7533.30 800
7534.12 808
7534.93 835
7535.75 789
7536.57 766
7537.39 764
7538.21 752
7539.03 766
7539.85 815
7540.67 826
7541.49 808
7542.31 811
7543.13 820
7543.95 852
7544.77 828
7545.59 855
7546.41 842
7547.23 845
7548.05 799
7548.87 810
7549.69 818
7550.51 822
7551.33 805
7552.15 799
7552.97 791
7553.79 815
7554.61 825
7555.43 786
7556.25 776
7557.07 803
7557.89 837
7558.71 870
7559.53 842
7560.36 835
7561.18 815
7562.00 816
7562.82 818
7563.64 793
7564.46 825
7565.28 846
7566.10 829
7566.92 822
7567.74 836
7568.56 798
7569.39 850
7570.21 805
7571.03 819
7571.85 867
7572.67 822
7573.49 856
7574.31 870
7575.14 866
7575.96 855
7576.78 838
7577.60 893
7578.42 888
7579.24 857
7580.06 870
7580.89 889
7581.71 874
7582.53 851
7583.35 879
7584.17 914
7585.00 873
7585.82 893
7586.64 918
7587.46 910
7588.29 865
7589.11 907
7589.93 922
7590.75 902
7591.57 944
7592.40 935
7593.22 945
7594.04 968
7594.86 987
7595.69 973
7596.51 917
7597.33 1006
7598.15 998
7598.98 1015
7599.80 966
7600.62 988
7601.45 1025
7602.27 1050
7603.09 1048
7603.92 1065
7604.74 1063
7605.56 1078
7606.38 1070
7607.21 1048
7608.03 1067
7608.85 1035
7609.68 1015
7610.50 1012
7611.32 1020
7612.15 1005
7612.97 1017
7613.80 1004
7614.62 1075
7615.44 1139
7616.27 1165
7617.09 1246
7617.91 1264
7618.74 1249
7619.56 1228
7620.39 1205
7621.21 1208
7622.03 1194
7622.86 1143
7623.68 1121
7624.51 1108
7625.33 1152
7626.15 1145
7626.98 1104
7627.80 1076
7628.63 1145
7629.45 1173
7630.28 1153
7631.10 1143
7631.93 1147
7632.75 1123
7633.58 1144
7634.40 1121
7635.22 1088
7636.05 1087
7636.87 1036
7637.70 1007
7638.52 975
7639.35 983
7640.17 933
7641.00 975
7641.82 945
7642.65 973
7643.47 1008
7644.30 984
7645.13 1037
7645.95 1010
7646.78 1019
7647.60 1033
7648.43 1022
7649.25 1012
7650.08 991
7650.90 991
7651.73 994
7652.55 950
7653.38 953
7654.21 930
7655.03 933
7655.86 903
7656.68 848
7657.51 848
7658.34 856
7659.16 874
7659.99 871
7660.81 876
7661.64 892
7662.47 895
7663.29 884
7664.12 883
7664.95 925
7665.77 899
7666.60 918
7667.42 891
7668.25 884
7669.08 833
7669.90 852
7670.73 889
7671.56 863
7672.38 843
7673.21 863
7674.04 843
7674.87 854
7675.69 858
7676.52 823
7677.35 842
7678.17 846
7679.00 890
7679.83 866
7680.65 810
7681.48 869
7682.31 900
7683.14 928
7683.96 929
7684.79 952
7685.62 959
7686.45 900
7687.27 896
7688.10 886
7688.93 866
7689.76 867
7690.58 848
7691.41 889
7692.24 873
7693.07 868
7693.90 855
7694.72 905
7695.55 912
7696.38 921
7697.21 905
7698.04 888
7698.86 950
7699.69 961
7700.52 933
7701.35 892
7702.18 847
7703.01 882
7703.83 879
7704.66 890
7705.49 826
7706.32 819
7707.15 832
7707.98 859
7708.81 820
7709.63 768
7710.46 829
7711.29 797
7712.12 826
7712.95 792
7713.78 813
7714.61 803
7715.44 800
7716.27 787
7717.10 801
7717.93 767
7718.75 762
7719.58 774
7720.41 775
7721.24 789
7722.07 774
7722.90 814
7723.73 849
7724.56 803
7725.39 827
7726.22 819
7727.05 811
7727.88 818
7728.71 806
7729.54 823
7730.37 787
7731.20 797
7732.03 782
7732.86 807
7733.69 802
7734.52 802
7735.35 773
7736.18 779
7737.01 797
7737.84 774
7738.67 777
7739.50 782
7740.33 761
7741.16 779
7741.99 773
7742.82 773
7743.65 786
7744.48 811
7745.31 766
7746.14 789
7746.98 755
7747.81 783
7748.64 809
7749.47 793
7750.30 798
7751.13 768
7751.96 756
7752.79 747
7753.62 749
7754.45 760
7755.29 762
7756.12 747
7756.95 748
7757.78 757
7758.61 792
7759.44 745
7760.27 748
7761.11 768
7761.94 796
7762.77 756
7763.60 749
7764.43 742
7765.26 768
7766.10 744
7766.93 777
7767.76 725
7768.59 754
7769.42 746
7770.26 772
7771.09 764
7771.92 754
7772.75 762
7773.58 749
7774.42 767
7775.25 772
7776.08 787
7776.91 775
7777.75 768
7778.58 773
7779.41 759
7780.24 757
7781.08 734
7781.91 793
7782.74 793
7783.57 780
7784.41 755
7785.24 728
7786.07 769
7786.91 753
7787.74 783
7788.57 764
7789.40 801
7790.24 817
7791.07 805
7791.90 753
7792.74 774
7793.57 801
7794.40 816
7795.24 805
7796.07 794
7796.90 837
7797.74 816
7798.57 786
7799.40 812
7800.24 826
7801.07 843
7801.91 881
7802.74 804
7803.57 858
7804.41 827
7805.24 839
7806.07 852
7806.91 824
7807.74 831
7808.58 838
7809.41 872
7810.25 892
7811.08 916
7811.91 919
7812.75 1017
7813.58 991
7814.42 1035
7815.25 1033
7816.09 1052
7816.92 1075
7817.75 1030
7818.59 1054
7819.42 1036
7820.26 1005
7821.09 1021
7821.93 965
7822.76 1017
7823.60 996
7824.43 999
7825.27 1002
7826.10 1010
7826.94 988
7827.77 986
7828.61 986
7829.44 998
7830.28 1000
7831.11 1001
7831.95 998
7832.78 960
7833.62 1024
7834.46 1071
7835.29 1038
7836.13 1024
7836.96 977
7837.80 942
7838.63 967
7839.47 968
7840.31 970
7841.14 919
7841.98 922
7842.81 915
7843.65 932
7844.48 898
7845.32 862
7846.16 888
7846.99 885
7847.83 864
7848.67 904
7849.50 886
7850.34 885
7851.17 872
7852.01 837
7852.85 865
7853.68 855
7854.52 866
7855.36 846
7856.19 827
7857.03 822
7857.87 896
7858.70 885
7859.54 822
7860.38 821
7861.21 815
7862.05 857
7862.89 819
7863.72 819
7864.56 847
7865.40 870
7866.24 839
7867.07 820
7867.91 809
7868.75 874
7869.59 877
7870.42 887
7871.26 879
7872.10 879
7872.94 867
7873.77 872
7874.61 917
7875.45 936
7876.29 962
7877.12 1009
7877.96 1016
7878.80 990
7879.64 1014
7880.47 1026
7881.31 1071
7882.15 1067
7882.99 1063
7883.83 1069
7884.66 1027
7885.50 966
7886.34 964
7887.18 943
7888.02 959
7888.86 993
7889.69 1021
7890.53 978
7891.37 1001
7892.21 999
7893.05 1005
7893.89 967
7894.73 961
7895.56 959
7896.40 914
7897.24 890
7898.08 927
7898.92 919
7899.76 886
7900.60 874
7901.44 857
7902.28 879
7903.12 875
7903.95 896
7904.79 847
7905.63 905
7906.47 898
7907.31 932
7908.15 921
7908.99 869
7909.83 908
7910.67 915
7911.51 907
7912.35 952
7913.19 998
7914.03 1063
7914.87 1067
7915.71 1037
7916.55 1050
7917.39 1118
7918.23 1147
7919.07 1140
7919.91 1099
7920.75 1081
7921.59 1042
7922.43 1021
7923.27 972
7924.11 926
7924.95 862
7925.79 829
7926.63 834
7927.47 821
7928.31 829
7929.15 809
7929.99 763
7930.83 818
7931.67 812
7932.51 796
7933.35 815
7934.19 822
7935.04 806
7935.88 775
7936.72 795
7937.56 785
7938.40 825
7939.24 804
7940.08 804
7940.92 817
7941.76 811
7942.60 791
7943.45 760
7944.29 787
7945.13 776
7945.97 821
7946.81 828
7947.65 826
7948.49 808
7949.34 804
7950.18 881
7951.02 890
7951.86 876
7952.70 829
7953.54 879
7954.39 947
7955.23 951
7956.07 905
7956.91 928
7957.75 916
7958.60 919
7959.44 931
7960.28 919
7961.12 924
7961.96 937
7962.81 934
7963.65 894
7964.49 908
7965.33 995
7966.18 1059
7967.02 1078
7967.86 1103
7968.70 1117
7969.55 1044
7970.39 1007
7971.23 994
7972.08 927
7972.92 944
7973.76 885
7974.60 855
7975.45 830
7976.29 846
7977.13 816
7977.98 804
7978.82 812
7979.66 792
7980.51 796
7981.35 787
7982.19 775
7983.04 786
7983.88 790
7984.72 789
7985.57 809
7986.41 780
7987.25 795
7988.10 800
7988.94 799
7989.78 741
7990.63 717
7991.47 707
7992.32 689
7993.16 730
7994.00 741
7994.85 688
7995.69 719
7996.54 691
7997.38 720
7998.22 694
7999.07 705
7999.91 674
8000.76 702
8001.60 698
8002.45 694
8003.29 687
8004.13 686
8004.98 709
8005.82 680
8006.67 669
8007.51 668
8008.36 692
8009.20 689
8010.05 689
8010.89 689
8011.74 698
8012.58 640
8013.43 663
8014.27 672
8015.12 651
8015.96 651
8016.81 637
8017.65 665
8018.50 670
8019.34 635
8020.19 642
8021.03 659
8021.88 642
8022.72 657
8023.57 674
8024.41 673
8025.26 652
8026.11 684
8026.95 643
8027.80 644
8028.64 660
8029.49 654
8030.33 617
8031.18 633
8032.03 649
8032.87 647
8033.72 652
8034.56 654
8035.41 631
8036.26 624
8037.10 650
8037.95 615
8038.80 642
8039.64 664
8040.49 647
8041.34 630
8042.18 639
8043.03 615
8043.87 643
8044.72 674
8045.57 621
8046.41 606
8047.26 636
8048.11 619
8048.96 623
8049.80 637
8050.65 646
8051.50 624
8052.34 628
8053.19 661
8054.04 610
8054.88 619
8055.73 624
8056.58 578
8057.43 623
8058.27 623
8059.12 619
8059.97 611
8060.82 627
8061.66 625
8062.51 627
8063.36 605
8064.21 607
8065.05 618
8065.90 592
8066.75 595
8067.60 596
8068.44 594
8069.29 583
8070.14 591
8070.99 576
8071.84 586
8072.68 627
8073.53 614
8074.38 610
8075.23 596
8076.08 591
8076.93 602
8077.77 581
8078.62 630
8079.47 629
8080.32 624
8081.17 572
8082.02 587
8082.87 608
8083.71 618
8084.56 608
8085.41 626
8086.26 648
8087.11 653
8087.96 633
8088.81 600
8089.66 613
8090.51 590
8091.35 598
8092.20 565
8093.05 589
8093.90 609
8094.75 613
8095.60 657
8096.45 613
8097.30 610
8098.15 612
8099.00 589
8099.85 596
8100.70 594
8101.55 577
8102.40 610
8103.25 628
8104.10 634
8104.95 609
8105.80 568
8106.65 595
8107.50 605
8108.35 593
8109.20 609
8110.05 598
8110.90 572
8111.75 583
8112.60 591
8113.45 619
8114.30 607
8115.15 643
8116.00 610
8116.85 635
8117.70 626
8118.55 652
8119.40 630
8120.25 644
8121.10 643
8121.95 616
8122.80 627
8123.65 627
8124.50 628
8125.35 641
8126.20 627
8127.06 632
8127.91 610
8128.76 624
8129.61 678
8130.46 670
8131.31 685
8132.16 668
8133.01 670
8133.86 665
8134.72 668
8135.57 660
8136.42 610
8137.27 651
8138.12 669
8138.97 688
8139.83 639
8140.68 616
8141.53 600
8142.38 637
8143.23 665
8144.08 655
8144.94 610
8145.79 651
8146.64 667
8147.49 682
8148.34 675
8149.20 663
8150.05 661
8150.90 675
8151.75 661
8152.60 659
8153.46 676
8154.31 712
8155.16 756
8156.01 772
8156.87 701
8157.72 714
8158.57 711
8159.42 653
8160.28 631
8161.13 645
8161.98 671
8162.84 626
8163.69 654
8164.54 607
8165.39 618
8166.25 649
8167.10 633
8167.95 604
8168.81 634
8169.66 631
8170.51 631
8171.37 628
8172.22 621
8173.07 600
8173.93 598
8174.78 609
8175.63 612
8176.49 598
8177.34 604
8178.19 600
8179.05 601
8179.90 620
8180.76 585
8181.61 591
8182.46 613
8183.32 610
8184.17 581
8185.02 608
8185.88 594
8186.73 574
8187.59 579
8188.44 600
8189.30 585
8190.15 597
8191.00 612
8191.86 562
8192.71 589
8193.57 623
8194.42 592
8195.28 612
8196.13 632
8196.99 602
8197.84 584
8198.69 583
8199.55 599
8200.40 603
8201.26 556
8202.11 549
8202.97 575
8203.82 579
8204.68 580
8205.53 599
8206.39 584
8207.24 596
8208.10 597
8208.95 611
8209.81 600
8210.67 637
8211.52 594
8212.38 609
8213.23 634
8214.09 646
8214.94 601
8215.80 609
8216.65 654
8217.51 648
8218.37 656
8219.22 615
8220.08 614
8220.93 616
8221.79 659
8222.64 641
8223.50 631
8224.36 646
8225.21 640
8226.07 616
8226.92 591
8227.78 616
8228.64 595
8229.49 592
8230.35 635
8231.21 640
8232.06 606
8232.92 606
8233.78 625
8234.63 606
8235.49 561
8236.35 553
8237.20 605
8238.06 566
8238.92 600
8239.77 592
8240.63 573
8241.49 581
8242.34 579
8243.20 578
8244.06 573
8244.91 568
8245.77 585
8246.63 568
8247.49 587
8248.34 601
8249.20 581
8250.06 615
8250.92 594
8251.77 611
8252.63 614
8253.49 622
8254.35 571
8255.20 570
8256.06 615
8256.92 596
8257.78 587
8258.63 598
8259.49 598
8260.35 563
8261.21 566
8262.07 574
8262.92 599
8263.78 597
8264.64 613
8265.50 622
8266.36 623
8267.22 609
8268.07 602
8268.93 622
8269.79 631
8270.65 644
8271.51 651
8272.37 629
8273.22 623
8274.08 635
8274.94 653
8275.80 609
8276.66 643
8277.52 688
8278.38 651
8279.24 669
8280.09 685
8280.95 643
8281.81 626
8282.67 651
8283.53 665
8284.39 635
8285.25 640
8286.11 635
8286.97 642
8287.83 638
8288.69 613
8289.55 649
8290.41 654
8291.26 648
8292.12 664
8292.98 683
8293.84 648
8294.70 644
8295.56 645
8296.42 648
8297.28 632
8298.14 656
8299.00 663
8299.86 652
8300.72 580
8301.58 588
8302.44 632
8303.30 595
8304.16 613
8305.02 659
8305.88 623
8306.74 605
8307.60 633
8308.46 602
8309.33 627
8310.19 626
8311.05 643
8311.91 607
8312.77 585
8313.63 600
8314.49 630
8315.35 588
8316.21 594
8317.07 599
8317.93 567
8318.79 604
8319.65 592
8320.52 610
8321.38 602
8322.24 606
8323.10 613
8323.96 605
8324.82 606
8325.68 591
8326.54 611
8327.41 573
8328.27 602
8329.13 607
8329.99 591
8330.85 590
8331.71 596
8332.57 586
8333.44 596
8334.30 629
8335.16 613
8336.02 609
8336.88 614
8337.75 607
8338.61 613
8339.47 645
8340.33 612
8341.19 600
8342.06 619
8342.92 635
8343.78 637
8344.64 615
8345.50 606
8346.37 612
8347.23 619
8348.09 595
8348.95 598
8349.82 623
8350.68 592
8351.54 635
8352.40 615
8353.27 610
8354.13 635
8354.99 626
8355.86 600
8356.72 632
8357.58 656
8358.45 648
8359.31 631
8360.17 675
8361.03 650
8361.90 639
8362.76 652
8363.62 624
8364.49 622
8365.35 633
8366.21 613
8367.08 628
8367.94 627
8368.80 635
8369.67 612
8370.53 629
8371.40 606
8372.26 639
8373.12 641
8373.99 624
8374.85 639
8375.71 660
8376.58 634
8377.44 646
8378.31 637
8379.17 621
8380.03 639
8380.90 614
8381.76 638
8382.63 654
8383.49 652
8384.36 670
8385.22 659
8386.08 669
8386.95 621
8387.81 681
8388.68 657
8389.54 624
8390.41 651
8391.27 644
8392.14 650
8393.00 650
8393.87 636
8394.73 649
8395.60 661
8396.46 659
8397.33 674
8398.19 686
8399.06 673
8399.92 669
8400.79 679
8401.65 691
8402.52 712
8403.38 699
8404.25 677
8405.11 683
8405.98 702
8406.84 688
8407.71 713
8408.58 734
8409.44 712
8410.31 762
8411.17 758
8412.04 734
8412.90 694
8413.77 725
8414.64 742
8415.50 717
8416.37 745
8417.23 733
8418.10 726
8418.97 763
8419.83 761
8420.70 770
8421.56 766
8422.43 760
8423.30 767
8424.16 793
8425.03 780
8425.90 756
8426.76 770
8427.63 826
8428.50 833
8429.36 837
8430.23 812
8431.10 819
8431.96 854
8432.83 834
8433.70 866
8434.56 862
8435.43 887
8436.30 890
8437.16 905
8438.03 893
8438.90 940
8439.77 971
8440.63 960
8441.50 966
8442.37 974
8443.24 950
8444.10 959
8444.97 997
8445.84 976
8446.71 1008
8447.57 998
8448.44 1028
8449.31 1058
8450.18 1036
8451.04 1022
8451.91 1123
8452.78 1228
8453.65 1352
8454.52 1477
8455.38 1556
8456.25 1680
8457.12 1645
8457.99 1662
8458.86 1602
8459.72 1485
8460.59 1317
8461.46 1229
8462.33 1176
8463.20 1088
8464.07 1033
8464.93 976
8465.80 991
8466.67 952
8467.54 953
8468.41 930
8469.28 932
8470.15 964
8471.02 933
8471.88 926
8472.75 889
8473.62 931
8474.49 897
8475.36 893
8476.23 913
8477.10 890
8477.97 938
8478.84 933
8479.71 969
8480.58 929
8481.44 961
8482.31 938
8483.18 980
8484.05 980
8484.92 938
8485.79 963
8486.66 956
8487.53 945
8488.40 943
8489.27 935
8490.14 979
8491.01 963
8491.88 928
8492.75 944
8493.62 964
8494.49 934
8495.36 959
8496.23 963
8497.10 936
8497.97 928
8498.84 906
8499.71 941
8500.58 944
8501.45 900
8502.32 943
8503.19 930
8504.06 922
8504.93 945
8505.80 993
8506.67 949
8507.55 988
8508.42 1003
8509.29 975
8510.16 1017
8511.03 994
8511.90 1008
8512.77 1044
8513.64 1048
8514.51 1029
8515.38 989
8516.25 1031
8517.13 1109
8518.00 1073
8518.87 1086
8519.74 1115
8520.61 1130
8521.48 1158
8522.35 1287
8523.23 1345
8524.10 1393
8524.97 1525
8525.84 1610
8526.71 1583
8527.58 1555
8528.46 1504
8529.33 1492
8530.20 1449
8531.07 1302
8531.94 1191
8532.81 1186
8533.69 1114
8534.56 1097
8535.43 1043
8536.30 1046
8537.18 1071
8538.05 1025
8538.92 1010
8539.79 994
8540.66 950
8541.54 955
8542.41 963
8543.28 1010
8544.15 975
8545.03 914
8545.90 920
8546.77 971
8547.64 962
8548.52 931
8549.39 978
8550.26 998
8551.14 1056
8552.01 1098
8552.88 1123
8553.76 1147
8554.63 1155
8555.50 1180
8556.37 1168
8557.25 1152
8558.12 1133
8558.99 1091
8559.87 1068
8560.74 1044
8561.61 1010
8562.49 1025
8563.36 1029
8564.24 1002
8565.11 989
8565.98 991
8566.86 982
8567.73 951
8568.60 969
8569.48 928
8570.35 952
8571.23 971
8572.10 964
8572.97 957
8573.85 952
8574.72 998
8575.60 986
8576.47 931
8577.34 965
8578.22 946
8579.09 976
8579.97 994
8580.84 957
8581.72 955
8582.59 992
8583.47 1024
8584.34 1038
8585.21 997
8586.09 1035
8586.96 1047
8587.84 1058
8588.71 1090
8589.59 1096
8590.46 1101
8591.34 1133
8592.21 1128
8593.09 1111
8593.96 1072
8594.84 1088
8595.71 1113
8596.59 1123
8597.46 1110
8598.34 1130
8599.22 1158
8600.09 1187
8600.97 1143
8601.84 1188
8602.72 1191
8603.59 1167
8604.47 1194
8605.34 1203
8606.22 1208
8607.10 1223
8607.97 1229
8608.85 1253
8609.72 1249
8610.60 1270
8611.47 1248
8612.35 1280
8613.23 1274
8614.10 1264
8614.98 1302
8615.86 1307
8616.73 1358
8617.61 1374
8618.48 1403
8619.36 1404
8620.24 1419
8621.11 1468
8621.99 1444
8622.87 1472
8623.74 1513
8624.62 1508
8625.50 1496
8626.37 1445
8627.25 1539
8628.13 1551
8629.00 1523
8629.88 1502
8630.76 1558
8631.64 1544
8632.51 1622
8633.39 1623
8634.27 1540
8635.14 1554
8636.02 1620
8636.90 1641
8637.78 1661
8638.65 1652
8639.53 1673
8640.41 1735
8641.29 1706
8642.16 1742
8643.04 1746
8643.92 1830
8644.80 1833
8645.67 1849
8646.55 1890
8647.43 1878
8648.31 1933
8649.18 1948
8650.06 1871
8650.94 1887
8651.82 1986
8652.70 1950
8653.58 1962
8654.45 1994
8655.33 2005
8656.21 2057
8657.09 2175
8657.97 2205
8658.84 2320
8659.72 2365
8660.60 2574
8661.48 2733
8662.36 2978
8663.24 3093
8664.12 3199
8664.99 3317
8665.87 3347
8666.75 3263
8667.63 3189
8668.51 3005
8669.39 2949
8670.27 2898
8671.15 2910
8672.03 2932
8672.91 3053
8673.78 3106
8674.66 3065
8675.54 3048
8676.42 2999
8677.30 2841
8678.18 2641
8679.06 2526
8679.94 2374
8680.82 2241
8681.70 2091
8682.58 2064
8683.46 2008
8684.34 2010
8685.22 1982
8686.10 1980
8686.98 2085
8687.86 2130
8688.74 2299
8689.62 2450
8690.50 2586
8691.38 2678
8692.26 2829
8693.14 2789
8694.02 2758
8694.90 2670
8695.78 2605
8696.66 2517
8697.54 2429
8698.42 2441
8699.30 2404
8700.18 2418
8701.06 2436
8701.94 2443
8702.82 2363
8703.70 2393
8704.58 2252
8705.46 2231
8706.34 2082
8707.23 1888
8708.11 1749
8708.99 1675
8709.87 1613
8710.75 1584
8711.63 1512
8712.51 1519
8713.39 1482
8714.27 1426
8715.16 1420
8716.04 1391
8716.92 1396
8717.80 1350
8718.68 1327
8719.56 1326
8720.44 1352
8721.33 1307
8722.21 1324
8723.09 1344
8723.97 1315
8724.85 1317
8725.73 1371
8726.62 1333
8727.50 1320
8728.38 1339
8729.26 1324
8730.14 1361
8731.03 1399
8731.91 1377
8732.79 1369
8733.67 1378
8734.55 1390
8735.44 1352
8736.32 1337
8737.20 1317
8738.08 1376
8738.97 1339
8739.85 1348
8740.73 1334
8741.61 1306
8742.50 1280
8743.38 1319
8744.26 1316
8745.14 1292
8746.03 1232
8746.91 1272
8747.79 1321
8748.68 1287
8749.56 1261
8750.44 1240
8751.33 1250
8752.21 1273
8753.09 1276
8753.97 1236
8754.86 1275
8755.74 1285
8756.62 1276
8757.51 1260
8758.39 1287
8759.28 1264
8760.16 1272
8761.04 1302
8761.93 1247
8762.81 1241
8763.69 1249
8764.58 1240
8765.46 1201
8766.34 1195
8767.23 1258
8768.11 1279
8769.00 1244
8769.88 1228
8770.76 1225
8771.65 1207
8772.53 1211
8773.42 1198
8774.30 1165
8775.19 1190
8776.07 1152
8776.95 1155
8777.84 1122
8778.72 1095
8779.61 1122
8780.49 1119
8781.38 1128
8782.26 1135
8783.15 1097
8784.03 1078
8784.92 1133
8785.80 1120
8786.69 1107
8787.57 1092
8788.46 1102
8789.34 1128
8790.23 1068
8791.11 1107
8792.00 1092
8792.88 1055
8793.77 1046
8794.65 1027
8795.54 1071
8796.42 1032
8797.31 984
8798.19 973
8799.08 1022
8799.96 1022
8800.85 1026
8801.74 1000
8802.62 1016
8803.51 1010
8804.39 989
8805.28 1014
8806.16 1001
8807.05 955
8807.94 942
8808.82 945
8809.71 948
8810.59 940
8811.48 964
8812.37 972
8813.25 987
8814.14 985
8815.03 1020
8815.91 1001
8816.80 1016
8817.68 1005
8818.57 1038
8819.46 1042
8820.34 1011
8821.23 943
8822.12 939
8823.00 922
8823.89 909
8824.78 902
8825.66 901
8826.55 935
8827.44 894
8828.33 883
8829.21 879
8830.10 872
8830.99 879
8831.87 863
8832.76 846
8833.65 880
8834.54 844
8835.42 842
8836.31 856
8837.20 868
8838.08 841
8838.97 812
8839.86 832
8840.75 821
8841.64 802
8842.52 780
8843.41 805
8844.30 800
8845.19 820
8846.07 791
8846.96 791
8847.85 797
8848.74 795
8849.63 826
8850.51 778
8851.40 760
8852.29 766
8853.18 729
8854.07 722
8854.96 745
8855.84 750
8856.73 757
8857.62 734
8858.51 712
8859.40 730
8860.29 705
8861.17 704
8862.06 695
8862.95 727
8863.84 735
8864.73 699
8865.62 659
8866.51 668
8867.40 687
8868.29 701
8869.17 664
8870.06 705
8870.95 718
8871.84 691
8872.73 663
8873.62 653
8874.51 655
8875.40 671
8876.29 690
8877.18 697
8878.07 682
8878.96 665
8879.85 670
8880.74 671
8881.63 649
8882.51 666
8883.40 689
8884.29 664
8885.18 670
8886.07 668
8886.96 671
8887.85 668
8888.74 655
8889.63 638
8890.52 626
8891.41 635
8892.30 656
8893.19 632
8894.09 599
8894.98 613
8895.87 642
8896.76 598
8897.65 637
8898.54 617
8899.43 593
8900.32 625
8901.21 650
8902.10 633
8902.99 586
8903.88 631
8904.77 614
8905.66 654
8906.55 646
8907.44 625
8908.34 598
8909.23 624
8910.12 606
8911.01 577
8911.90 614
8912.79 595
8913.68 577
8914.57 600
8915.47 632
8916.36 627
8917.25 601
8918.14 578
8919.03 579
8919.92 587
8920.81 606
8921.71 589
8922.60 581
8923.49 618
8924.38 574
8925.27 549
8926.16 562
8927.06 549
8927.95 573
8928.84 577
8929.73 535
8930.62 569
8931.52 563
8932.41 547
8933.30 579
8934.19 538
8935.09 579
8935.98 572
8936.87 578
8937.76 574
8938.66 582
8939.55 565
8940.44 547
8941.33 566
8942.23 558
8943.12 574
8944.01 588
8944.90 586
8945.80 555
8946.69 556
8947.58 533
8948.48 551
8949.37 579
8950.26 560
8951.16 548
8952.05 531
8952.94 569
8953.84 548
8954.73 560
8955.62 536
8956.52 564
8957.41 570
8958.30 557
8959.20 551
8960.09 596
8960.98 571
8961.88 561
8962.77 564
8963.66 568
8964.56 553
8965.45 553
8966.35 556
8967.24 529
8968.13 567
8969.03 579
8969.92 573
8970.82 571
8971.71 548
8972.60 582
8973.50 587
8974.39 565
8975.29 536
8976.18 541
8977.08 578
8977.97 561
8978.87 550
8979.76 548
8980.65 538
8981.55 565
8982.44 552
8983.34 571
8984.23 557
8985.13 527
8986.02 553
8986.92 543
8987.81 541
8988.71 541
8989.60 577
8990.50 606
8991.39 554
8992.29 576
8993.18 560
8994.08 555
8994.97 528
8995.87 531
8996.76 519
8997.66 554
8998.56 540
8999.45 558
9000.35 546
9001.24 532
9002.14 559
9003.03 548
9003.93 510
9004.83 542
9005.72 512
9006.62 514
9007.51 530
9008.41 557
9009.31 537
9010.20 529
9011.10 537
9011.99 514
9012.89 505
9013.79 523
9014.68 503
9015.58 550
9016.48 509
9017.37 503
9018.27 519
9019.16 526
9020.06 563
9020.96 523
9021.85 555
9022.75 526
9023.65 533
9024.54 540
9025.44 560
9026.34 484
9027.24 508
9028.13 512
9029.03 521
9029.93 520
9030.82 517
9031.72 520
9032.62 500
9033.52 503
9034.41 517
9035.31 516
9036.21 523
9037.10 509
9038.00 504
9038.90 534
9039.80 512
9040.69 548
9041.59 539
9042.49 517
9043.39 545
9044.29 528
9045.18 521
9046.08 546
9046.98 556
9047.88 543
9048.78 512
9049.67 537
9050.57 514
9051.47 500
9052.37 505
9053.27 504
9054.16 525
9055.06 526
9055.96 545
9056.86 533
9057.76 536
9058.66 558
9059.55 545
9060.45 547
9061.35 549
9062.25 535
9063.15 544
9064.05 539
9064.95 534
9065.85 530
9066.74 508
9067.64 539
9068.54 529
9069.44 512
9070.34 503
9071.24 547
9072.14 514
9073.04 539
9073.94 543
9074.84 529
9075.74 519
9076.64 519
9077.53 559
9078.43 523
9079.33 555
9080.23 537
9081.13 529
9082.03 569
9082.93 548
9083.83 513
9084.73 538
9085.63 539
9086.53 563
9087.43 544
9088.33 542
9089.23 540
9090.13 510
9091.03 546
9091.93 574
9092.83 570
9093.73 540
9094.63 543
9095.53 531
9096.43 554
9097.33 575
9098.23 550
9099.13 550
9100.04 554
9100.94 550
9101.84 567
9102.74 542
9103.64 539
9104.54 531
9105.44 550
9106.34 544
9107.24 515
9108.14 539
9109.04 533
9109.94 520
9110.85 517
9111.75 528
9112.65 545
9113.55 553
9114.45 575
9115.35 535
9116.25 526
9117.15 537
9118.06 540
9118.96 540
9119.86 539
9120.76 543
9121.66 522
9122.56 521
9123.46 551
9124.37 565
9125.27 547
9126.17 533
9127.07 535
9127.97 541
9128.88 514
9129.78 496
9130.68 518
9131.58 515
9132.48 520
9133.39 530
9134.29 519
9135.19 513
9136.09 553
9137.00 524
9137.90 516
9138.80 523
9139.70 523
9140.61 563
9141.51 525
9142.41 530
9143.31 501
9144.22 503
9145.12 544
9146.02 525
9146.92 524
9147.83 522
9148.73 524
9149.63 508
9150.54 504
9151.44 550
9152.34 519
9153.25 499
9154.15 537
9155.05 532
9155.96 525
9156.86 553
9157.76 533
9158.67 540
9159.57 538
9160.47 532
9161.38 561
9162.28 528
9163.18 547
9164.09 536
9164.99 540
9165.90 570
9166.80 514
9167.70 555
9168.61 592
9169.51 520
9170.42 533
9171.32 548
9172.22 539
9173.13 548
9174.03 535
9174.94 533
9175.84 541
9176.74 573
9177.65 535
9178.55 499
9179.46 528
9180.36 529
9181.27 538
9182.17 567
9183.08 551
9183.98 519
9184.89 553
9185.79 543
9186.70 517
9187.60 497
9188.51 525
9189.41 532
9190.32 525
9191.22 519
9192.13 529
9193.03 558
9193.94 571
9194.84 557
9195.75 573
9196.65 583
9197.56 586
9198.46 588
9199.37 584
9200.27 601
9201.18 590
9202.08 612
9202.99 615
9203.90 599
9204.80 620
9205.71 591
9206.61 559
9207.52 529
9208.42 534
9209.33 550
9210.24 536
9211.14 556
9212.05 552
9212.95 534
9213.86 558
9214.77 545
9215.67 558
9216.58 591
9217.49 539
9218.39 540
9219.30 544
9220.21 540
9221.11 524
9222.02 524
9222.93 556
9223.83 549
9224.74 520
9225.65 568
9226.55 525
9227.46 530
9228.37 526
9229.27 508
9230.18 512
9231.09 538
9231.99 524
9232.90 558
9233.81 537
9234.72 549
9235.62 521
9236.53 518
9237.44 551
9238.34 526
9239.25 535
9240.16 556
9241.07 550
9241.97 530
9242.88 496
9243.79 513
9244.70 522
9245.61 547
9246.51 558
9247.42 573
9248.33 529
9249.24 497
9250.14 501
9251.05 536
9251.96 510
9252.87 527
9253.78 536
9254.69 559
9255.59 557
9256.50 532
9257.41 538
9258.32 528
9259.23 516
9260.14 546
9261.04 557
9261.95 516
9262.86 522
9263.77 521
9264.68 510
9265.59 536
9266.50 562
9267.40 553
9268.31 541
9269.22 535
9270.13 514
9271.04 536
9271.95 541
9272.86 533
9273.77 504
9274.68 548
9275.59 590
9276.49 545
9277.40 546
9278.31 553
9279.22 568
9280.13 548
9281.04 524
9281.95 549
9282.86 542
9283.77 556
9284.68 547
9285.59 534
9286.50 564
9287.41 538
9288.32 545
9289.23 564
9290.14 553
9291.05 548
9291.96 528
9292.87 549
9293.78 556
9294.69 581
9295.60 544
9296.51 542
9297.42 570
9298.33 546
9299.24 547
9300.15 583
9301.06 596
9301.97 581
9302.88 566
9303.79 600
9304.70 588
9305.61 555
9306.53 579
9307.44 572
9308.35 580
9309.26 606
9310.17 594
9311.08 593
9311.99 593
9312.90 580
9313.81 595
9314.72 583
9315.63 611
9316.55 587
9317.46 574
9318.37 582
9319.28 566
9320.19 579
9321.10 585
9322.01 577
9322.93 567
9323.84 565
9324.75 590
9325.66 561
9326.57 582
9327.48 604
9328.40 590
9329.31 580
9330.22 549
9331.13 540
9332.04 535
9332.96 540
9333.87 560
9334.78 565
9335.69 569
9336.60 573
9337.52 588
9338.43 596
9339.34 586
9340.25 613
9341.17 585
9342.08 591
9342.99 597
9343.90 570
9344.82 595
9345.73 612
9346.64 590
9347.55 587
9348.47 604
9349.38 614
9350.29 624
9351.21 597
9352.12 644
9353.03 643
9353.94 621
9354.86 594
9355.77 615
9356.68 600
9357.60 594
9358.51 597
9359.42 625
9360.34 597
9361.25 625
9362.16 613
9363.08 603
9363.99 609
9364.90 615
9365.82 656
9366.73 581
9367.65 646
9368.56 602
9369.47 629
9370.39 625
9371.30 623
9372.21 616
9373.13 611
9374.04 639
9374.96 642
9375.87 635
9376.79 660
9377.70 649
9378.61 608
9379.53 647
9380.44 667
9381.36 651
9382.27 658
9383.19 646
9384.10 670
9385.01 691
9385.93 638
9386.84 672
9387.76 668
9388.67 704
9389.59 674
9390.50 709
9391.42 716
9392.33 705
9393.25 713
9394.16 696
9395.08 708
9395.99 690
9396.91 705
9397.82 714
9398.74 701
9399.65 716
9400.57 685
9401.48 652
9402.40 672
9403.32 704
9404.23 722
9405.15 729
9406.06 684
9406.98 715
9407.89 690
9408.81 678
9409.73 698
9410.64 728
9411.56 703
9412.47 690
9413.39 716
9414.30 703
9415.22 717
9416.14 684
9417.05 684
9417.97 724
9418.89 713
9419.80 734
9420.72 728
9421.63 744
9422.55 750
9423.47 743
9424.38 785
9425.30 788
9426.22 776
9427.13 790
9428.05 789
9428.97 802
9429.88 774
9430.80 747
9431.72 771
9432.63 788
9433.55 808
9434.47 850
9435.38 838
9436.30 812
9437.22 843
9438.14 872
9439.05 913
9439.97 909
9440.89 925
9441.81 928
9442.72 928
9443.64 930
9444.56 922
9445.47 905
9446.39 901
9447.31 920
9448.23 926
9449.15 902
9450.06 898
9450.98 940
9451.90 938
9452.82 916
9453.73 943
9454.65 925
9455.57 909
9456.49 946
9457.41 903
9458.32 857
9459.24 838
9460.16 824
9461.08 810
9462.00 777
9462.92 778
9463.83 812
9464.75 794
9465.67 751
9466.59 777
9467.51 806
9468.43 765
9469.35 814
9470.26 768
9471.18 774
9472.10 780
9473.02 781
9473.94 802
9474.86 802
9475.78 795
9476.70 804
9477.62 780
9478.54 794
9479.45 803
9480.37 821
9481.29 811
9482.21 806
9483.13 808
9484.05 801
9484.97 787
9485.89 777
9486.81 806
9487.73 804
9488.65 830
9489.57 773
9490.49 813
9491.41 828
9492.33 818
9493.25 823
9494.17 832
9495.09 831
9496.01 829
9496.93 840
9497.85 833
9498.77 846
9499.69 845
9500.61 860
9501.53 905
9502.45 892
9503.37 886
9504.29 892
9505.21 886
9506.13 883
9507.05 903
9507.97 920
9508.89 909
9509.81 907
9510.73 963
9511.65 976
9512.57 935
9513.49 919
9514.42 972
9515.34 1003
9516.26 1001
9517.18 1080
9518.10 1085
9519.02 1154
9519.94 1196
9520.86 1240
9521.78 1244
9522.71 1241
9523.63 1238
9524.55 1241
9525.47 1239
9526.39 1166
9527.31 1115
9528.23 1082
9529.16 1070
9530.08 1062
9531.00 1052
9531.92 964
9532.84 1015
9533.76 1021
9534.69 992
9535.61 957
9536.53 935
9537.45 956
9538.37 939
9539.30 966
9540.22 952
9541.14 965
9542.06 951
9542.98 914
9543.91 936
9544.83 973
9545.75 947
9546.67 930
9547.60 884
9548.52 905
9549.44 963
9550.36 965
9551.29 979
9552.21 964
9553.13 955
9554.06 951
9554.98 967
9555.90 977
9556.82 981
9557.75 1000
9558.67 983
9559.59 984
9560.52 997
9561.44 1015
9562.36 975
9563.29 988
9564.21 1016
9565.13 984
9566.06 1001
9566.98 1014
9567.90 1026
9568.83 1006
9569.75 967
9570.67 1013
9571.60 996
9572.52 1062
9573.44 1049
9574.37 1036
9575.29 1075
9576.22 1070
9577.14 1104
9578.06 1095
9578.99 1117
9579.91 1127
9580.84 1138
9581.76 1118
9582.68 1126
9583.61 1149
9584.53 1145
9585.46 1140
9586.38 1149
9587.31 1129
9588.23 1116
9589.15 1101
9590.08 1158
9591.00 1158
9591.93 1187
9592.85 1169
9593.78 1211
9594.70 1221
9595.63 1287
9596.55 1338
9597.48 1338
9598.40 1373
9599.33 1415
9600.25 1442
9601.18 1369
9602.10 1386
9603.03 1373
9603.95 1331
9604.88 1285
9605.80 1251
9606.73 1251
9607.65 1233
9608.58 1231
9609.50 1209
9610.43 1184
9611.35 1169
9612.28 1158
9613.21 1186
9614.13 1180
9615.06 1204
9615.98 1193
9616.91 1201
9617.84 1179
9618.76 1188
9619.69 1202
9620.61 1267
9621.54 1195
9622.47 1235
9623.39 1208
9624.32 1263
9625.24 1239
9626.17 1234
9627.10 1270
9628.02 1229
9628.95 1232
9629.88 1253
9630.80 1278
9631.73 1250
9632.65 1303
9633.58 1297
9634.51 1312
9635.43 1325
9636.36 1347
9637.29 1366
9638.22 1349
9639.14 1400
9640.07 1378
9641.00 1400
9641.92 1438
9642.85 1424
9643.78 1462
9644.70 1437
9645.63 1457
9646.56 1476
9647.49 1456
9648.41 1465
9649.34 1443
9650.27 1478
9651.20 1454
9652.12 1484
9653.05 1495
9653.98 1458
9654.91 1464
9655.83 1506
9656.76 1417
9657.69 1504
9658.62 1469
9659.55 1434
9660.47 1472
9661.40 1468
9662.33 1456
9663.26 1500
9664.19 1549
9665.11 1513
9666.04 1554
9666.97 1583
9667.90 1589
9668.83 1561
9669.75 1586
9670.68 1607
9671.61 1608
9672.54 1612
9673.47 1667
9674.40 1619
9675.33 1636
9676.25 1663
9677.18 1649
9678.11 1687
9679.04 1717
9679.97 1680
9680.90 1661
9681.83 1726
9682.76 1757
9683.69 1747
9684.61 1719
9685.54 1757
9686.47 1723
9687.40 1735
9688.33 1765
9689.26 1726
9690.19 1719
9691.12 1744
9692.05 1781
9692.98 1750
9693.91 1796
9694.84 1788
9695.77 1859
9696.70 1884
9697.63 1827
9698.56 1873
9699.49 1922
9700.42 1920
9701.35 1987
9702.28 1908
9703.21 1831
9704.14 1797
9705.07 1787
9706.00 1703
9706.93 1772
9707.86 1704
9708.79 1716
9709.72 1749
9710.65 1801
9711.58 1843
9712.51 1898
9713.44 1946
9714.37 2073
9715.30 2038
9716.23 2004
9717.16 2013
9718.09 1945
9719.02 1888
9719.95 1814
9720.88 1759
9721.81 1713
9722.75 1623
9723.68 1542
9724.61 1534
9725.54 1527
9726.47 1445
9727.40 1447
9728.33 1457
9729.26 1484
9730.19 1441
9731.13 1434
9732.06 1435
9732.99 1449
9733.92 1500
9734.85 1453
9735.78 1457
9736.71 1444
9737.65 1434
9738.58 1370
9739.51 1349
9740.44 1272
9741.37 1260
9742.30 1199
9743.24 1291
9744.17 1281
9745.10 1248
9746.03 1234
9746.96 1172
9747.90 1180
9748.83 1179
9749.76 1125
9750.69 1155
9751.63 1225
9752.56 1181
9753.49 1155
9754.42 1139
9755.36 1156
9756.29 1163
9757.22 1125
9758.15 1143
9759.09 1080
9760.02 1140
9760.95 1133
9761.88 1156
9762.82 1158
9763.75 1164
9764.68 1151
9765.62 1131
9766.55 1121
9767.48 1087
9768.41 1113
9769.35 1116
9770.28 1140
9771.21 1099
9772.15 1087
9773.08 1119
9774.01 1086
9774.95 1069
9775.88 1056
9776.81 1145
9777.75 1126
9778.68 1107
9779.62 1122
9780.55 1115
9781.48 1106
9782.42 1077
9783.35 1123
9784.28 1095
9785.22 1095
9786.15 1087
9787.09 1102
9788.02 1104
9788.95 1109
9789.89 1052
9790.82 1058
9791.76 1065
9792.69 1062
9793.63 1105
9794.56 1059
9795.49 1080
9796.43 1107
9797.36 1093
9798.30 1057
9799.23 1059
9800.17 1077
9801.10 1082
9802.04 1025
9802.97 1038
9803.91 1022
9804.84 958
9805.78 935
9806.71 948
9807.65 924
9808.58 948
9809.52 919
9810.45 878
9811.39 883
9812.32 916
9813.26 910
9814.19 892
9815.13 903
9816.06 906
9817.00 890
9817.93 889
9818.87 869
9819.80 861
9820.74 874
9821.68 866
9822.61 869
9823.55 829
9824.48 859
9825.42 829
9826.35 849
9827.29 819
9828.23 845
9829.16 812
9830.10 788
9831.03 822
9831.97 845
9832.91 878
9833.84 835
9834.78 831
9835.72 817
9836.65 830
9837.59 805
9838.52 797
9839.46 803
9840.40 833
9841.33 827
9842.27 844
9843.21 808
9844.14 796
9845.08 825
9846.02 817
9846.95 830
9847.89 779
9848.83 826
9849.77 820
9850.70 804
9851.64 773
9852.58 793
9853.51 799
9854.45 808
9855.39 801
9856.33 774
9857.26 806
9858.20 750
9859.14 773
9860.08 785
9861.01 754
9861.95 758
9862.89 762
9863.83 774
9864.76 781
9865.70 797
9866.64 765
9867.58 791
9868.51 782
9869.45 777
9870.39 799
9871.33 782
9872.27 771
9873.20 760
9874.14 765
9875.08 761
9876.02 761
9876.96 787
9877.90 773
9878.83 776
9879.77 787
9880.71 743
9881.65 768
9882.59 790
9883.53 779
9884.47 724
9885.40 710
9886.34 722
9887.28 751
9888.22 769
9889.16 728
9890.10 710
9891.04 751
9891.98 743
9892.91 729
9893.85 771
9894.79 771
9895.73 764
9896.67 773
9897.61 761
9898.55 752
9899.49 760
9900.43 749
9901.37 779
9902.31 752
9903.25 723
9904.19 755
9905.13 758
9906.07 762
9907.01 781
9907.95 765
9908.89 774
9909.83 802
9910.77 777
9911.71 754
9912.65 761
9913.59 761
9914.53 751
9915.47 757
9916.41 748
9917.35 734
9918.29 776
9919.23 790
9920.17 815
9921.11 823
9922.05 866
9922.99 830
9923.93 889
9924.87 929
9925.81 974
9926.75 966
9927.69 943
9928.63 940
9929.57 940
9930.51 901
9931.45 868
9932.39 825
9933.34 840
9934.28 822
9935.22 755
9936.16 792
9937.10 802
9938.04 716
9938.98 695
9939.92 741
9940.87 692
9941.81 745
9942.75 722
9943.69 729
9944.63 763
9945.57 777
9946.51 796
9947.46 839
9948.40 852
9949.34 847
9950.28 847
9951.22 859
9952.16 862
9953.11 826
9954.05 830
9954.99 802
9955.93 820
9956.87 785
9957.82 717
9958.76 740
9959.70 740
9960.64 680
9961.59 702
9962.53 685
9963.47 652
9964.41 681
9965.35 676
9966.30 661
9967.24 668
9968.18 678
9969.13 653
9970.07 641
9971.01 619
9971.95 630
9972.90 659
9973.84 669
9974.78 663
9975.73 639
9976.67 671
9977.61 609
9978.55 656
9979.50 656
9980.44 646
9981.38 690
9982.33 674
9983.27 689
9984.21 701
9985.16 665
9986.10 655
9987.04 633
9987.99 650
9988.93 649
9989.88 638
9990.82 643
9991.76 678
9992.71 629
9993.65 619
9994.59 646
9995.54 630
9996.48 632
9997.43 618
9998.37 626
9999.31 609
10000.26 655
10001.20 634
10002.15 614
10003.09 593
10004.04 586
10004.98 629
10005.92 661
10006.87 633
10007.81 643
10008.76 595
10009.70 582
10010.65 621
10011.59 597
10012.54 626
10013.48 645
10014.43 604
10015.37 615
10016.32 615
10017.26 634
10018.21 650
10019.15 621
10020.10 606
10021.04 628
10021.99 615
10022.93 585
10023.88 620
10024.82 596
10025.77 603
10026.71 616
10027.66 597
10028.60 588
10029.55 570
10030.49 581
10031.44 562
10032.39 574
10033.33 589
10034.28 610
10035.22 610
10036.17 595
10037.11 588
10038.06 577
10039.01 640
10039.95 623
10040.90 602
10041.84 574
10042.79 582
10043.74 564
10044.68 593
10045.63 596
10046.58 535
10047.52 581
10048.47 574
10049.41 571
10050.36 582
10051.31 578
10052.25 587
10053.20 589
10054.15 570
10055.09 539
10056.04 564
10056.99 589
10057.93 568
10058.88 599
10059.83 555
10060.78 539
10061.72 539
10062.67 559
10063.62 565
10064.56 559
10065.51 574
10066.46 565
10067.41 529
10068.35 578
10069.30 571
10070.25 563
10071.20 532
10072.14 585
10073.09 554
10074.04 564
10074.99 556
10075.93 569
10076.88 564
10077.83 567
10078.78 533
10079.72 554
10080.67 535
10081.62 508
10082.57 516
10083.52 546
10084.46 518
10085.41 541
10086.36 563
10087.31 539
10088.26 562
10089.21 551
10090.15 545
10091.10 524
10092.05 546
10093.00 525
10093.95 554
10094.90 551
10095.85 545
10096.79 544
10097.74 547
10098.69 546
10099.64 533
10100.59 544
10101.54 536
10102.49 548
10103.44 548
10104.39 549
10105.33 526
10106.28 556
10107.23 544
10108.18 533
10109.13 548
10110.08 530
10111.03 532
10111.98 535
10112.93 515
10113.88 531
10114.83 551
10115.78 561
10116.73 558
10117.68 557
10118.63 558
10119.58 549
10120.53 572
10121.48 529
10122.43 541
10123.38 568
10124.33 519
10125.28 559
10126.23 553
10127.18 542
10128.13 549
10129.08 523
10130.03 567
10130.98 582
10131.93 565
10132.88 560
10133.83 595
10134.78 581
10135.73 559
10136.68 561
10137.63 577
10138.58 594
10139.53 560
10140.48 548
10141.43 581
10142.38 598
10143.33 541
10144.29 540
10145.24 573
10146.19 591
10147.14 587
10148.09 593
10149.04 593
10149.99 591
10150.94 613
10151.89 619
10152.85 596
10153.80 608
10154.75 592
10155.70 584
10156.65 598
10157.60 594
10158.55 617
10159.51 600
10160.46 598
10161.41 582
10162.36 609
10163.31 617
10164.26 611
10165.22 610
10166.17 605
10167.12 620
10168.07 611
10169.02 612
10169.98 635
10170.93 612
10171.88 616
10172.83 639
10173.79 648
10174.74 636
10175.69 612
10176.64 655
10177.60 642
10178.55 633
10179.50 663
10180.45 659
10181.41 645
10182.36 637
10183.31 627
10184.26 653
10185.22 688
10186.17 663
10187.12 660
10188.08 667
10189.03 656
10189.98 630
10190.93 663
10191.89 649
10192.84 657
10193.79 662
10194.75 685
10195.70 632
10196.65 641
10197.61 669
10198.56 678
10199.51 647
10200.47 674
10201.42 722
10202.38 720
10203.33 663
10204.28 735
10205.24 738
10206.19 757
10207.14 752
10208.10 777
10209.05 742
10210.01 711
10210.96 714
10211.91 688
10212.87 682
10213.82 659
10214.78 645
10215.73 676
10216.69 630
10217.64 663
10218.59 674
10219.55 652
10220.50 689
10221.46 663
10222.41 629
10223.37 643
10224.32 640
10225.28 638
10226.23 635
10227.19 649
10228.14 657
10229.10 683
10230.05 668
10231.01 741
10231.96 707
10232.92 701
10233.87 737
10234.83 818
10235.78 809
10236.74 775
10237.69 750
10238.65 732
10239.60 749
10240.56 740
10241.51 709
10242.47 718
10243.42 671
10244.38 636
10245.34 649
10246.29 626
10247.25 622
10248.20 621
10249.16 630
10250.11 618
10251.07 639
10252.03 634
10252.98 639
10253.94 646
10254.89 637
10255.85 619
10256.81 603
10257.76 624
10258.72 622
10259.68 614
10260.63 585
10261.59 561
10262.55 572
10263.50 582
10264.46 583
10265.41 581
10266.37 581
10267.33 575
10268.28 568
10269.24 564
10270.20 576
10271.16 564
10272.11 548
10273.07 560
10274.03 570
10274.98 564
10275.94 592
10276.90 581
10277.85 595
10278.81 579
10279.77 551
10280.73 541
10281.68 552
10282.64 574
10283.60 579
10284.56 557
10285.51 593
10286.47 562
10287.43 563
10288.39 570
10289.34 551
10290.30 542
10291.26 531
10292.22 570
10293.18 570
10294.13 617
10295.09 582
10296.05 608
10297.01 584
10297.97 567
10298.92 561
10299.88 581
10300.84 566
10301.80 580
10302.76 595
10303.72 571
10304.67 548
10305.63 568
10306.59 532
10307.55 545
10308.51 557
10309.47 559
10310.43 559
10311.38 583
10312.34 562
10313.30 560
10314.26 570
10315.22 582
10316.18 597
10317.14 581
10318.10 588
10319.06 548
10320.01 591
10320.97 571
10321.93 581
10322.89 560
10323.85 558
10324.81 544
10325.77 549
10326.73 560
10327.69 543
10328.65 573
10329.61 580
10330.57 575
10331.53 563
10332.49 571
10333.45 575
10334.41 559
10335.37 530
10336.33 543
10337.29 507
10338.25 530
10339.21 540
10340.17 537
10341.13 519
10342.09 510
10343.05 500
10344.01 524
10344.97 520
10345.93 515
10346.89 525
10347.85 517
10348.81 515
10349.77 508
10350.73 505
10351.69 517
10352.65 521
10353.61 509
10354.57 517
10355.53 512
10356.49 509
10357.46 490
10358.42 496
10359.38 492
10360.34 485
10361.30 510
10362.26 484
10363.22 487
10364.18 506
10365.14 501
10366.11 471
10367.07 487
10368.03 503
10368.99 499
10369.95 491
10370.91 471
10371.87 474
10372.84 506
10373.80 492
10374.76 507
10375.72 483
10376.68 489
10377.64 496
10378.61 475
10379.57 476
10380.53 490
10381.49 463
10382.45 475
10383.42 509
10384.38 479
10385.34 476
10386.30 518
10387.27 481
10388.23 465
10389.19 504
10390.15 499
10391.11 479
10392.08 487
10393.04 479
10394.00 455
10394.96 469
10395.93 487
10396.89 480
10397.85 464
10398.82 456
10399.78 472
10400.74 487
10401.70 502
10402.67 474
10403.63 491
10404.59 465
10405.56 493
10406.52 490
10407.48 465
10408.45 483
10409.41 452
10410.37 453
10411.34 459
10412.30 486
10413.26 493
10414.23 476
10415.19 476
10416.15 516
10417.12 465
10418.08 476
10419.04 464
10420.01 507
10420.97 488
10421.94 474
10422.90 457
10423.86 500
10424.83 476
10425.79 481
10426.76 488
10427.72 469
10428.68 457
10429.65 486
10430.61 483
10431.58 472
10432.54 454
10433.51 470
10434.47 458
10435.44 453
10436.40 461
10437.36 453
10438.33 446
10439.29 429
10440.26 458
10441.22 478
10442.19 476
10443.15 459
10444.12 467
10445.08 460
10446.05 478
10447.01 459
10447.98 487
10448.94 456
10449.91 457
10450.87 471
10451.84 458
10452.80 485
10453.77 472
10454.73 435
10455.70 484
10456.67 482
10457.63 478
10458.60 457
10459.56 444
10460.53 461
10461.49 446
10462.46 447
10463.43 476
10464.39 477
10465.36 462
10466.32 499
10467.29 484
10468.25 460
10469.22 445
10470.19 472
10471.15 480
10472.12 448
10473.09 458
10474.05 477
10475.02 512
10475.98 486
10476.95 518
10477.92 519
10478.88 521
10479.85 514
10480.82 495
10481.78 510
10482.75 495
10483.72 487
10484.68 475
10485.65 497
10486.62 501
10487.58 460
10488.55 441
10489.52 470
10490.49 474
10491.45 431
10492.42 449
10493.39 448
10494.35 470
10495.32 466
10496.29 462
10497.26 465
10498.22 465
10499.19 491
10500.16 455
10501.13 430
10502.09 454
10503.06 473
10504.03 455
10505.00 456
10505.96 465
10506.93 462
10507.90 474
10508.87 454
10509.84 470
10510.80 469
10511.77 482
10512.74 454
10513.71 474
10514.68 463
10515.64 435
10516.61 445
10517.58 459
10518.55 466
10519.52 462
10520.49 461
10521.45 442
10522.42 441
10523.39 448
10524.36 451
10525.33 458
10526.30 452
10527.27 456
10528.23 450
10529.20 441
10530.17 448
10531.14 483
10532.11 473
10533.08 465
10534.05 475
10535.02 456
10535.99 459
10536.96 427
10537.93 451
10538.89 475
10539.86 483
10540.83 485
10541.80 460
10542.77 501
10543.74 470
10544.71 460
10545.68 454
10546.65 457
10547.62 471
10548.59 481
10549.56 497
10550.53 478
10551.50 469
10552.47 455
10553.44 458
10554.41 482
10555.38 475
10556.35 438
10557.32 469
10558.29 491
10559.26 501
10560.23 490
10561.20 489
10562.17 475
10563.14 470
10564.11 487
10565.08 479
10566.05 466
10567.02 460
10567.99 478
10568.96 474
10569.93 497
10570.91 472
10571.88 456
10572.85 475
10573.82 484
10574.79 488
10575.76 476
10576.73 495
10577.70 489
10578.67 500
10579.64 503
10580.62 513
10581.59 490
10582.56 483
10583.53 489
10584.50 517
10585.47 518
10586.44 506
10587.42 508
10588.39 476
10589.36 490
10590.33 495
10591.30 520
10592.27 523
10593.25 534
10594.22 520
10595.19 530
10596.16 515
10597.13 521
10598.10 520
10599.08 509
10600.05 524
10601.02 531
10601.99 509
10602.97 558
10603.94 558
10604.91 580
10605.88 589
10606.85 578
10607.83 609
10608.80 610
10609.77 633
10610.74 630
10611.72 615
10612.69 577
10613.66 578
10614.64 560
10615.61 558
10616.58 539
10617.55 534
10618.53 540
10619.50 514
10620.47 507
10621.45 514
10622.42 519
10623.39 519
10624.37 520
10625.34 518
10626.31 497
10627.29 506
10628.26 533
10629.23 511
10630.21 518
10631.18 500
10632.15 525
10633.13 493
10634.10 494
10635.07 518
10636.05 516
10637.02 533
10638.00 540
10638.97 525
10639.94 543
10640.92 543
10641.89 497
10642.87 528
10643.84 509
10644.81 533
10645.79 561
10646.76 509
10647.74 528
10648.71 498
10649.68 501
10650.66 497
10651.63 470
10652.61 476
10653.58 446
10654.56 470
10655.53 488
10656.51 472
10657.48 474
10658.46 460
10659.43 474
10660.41 480
10661.38 475
10662.36 467
10663.33 485
10664.31 482
10665.28 463
10666.26 467
10667.23 508
10668.21 478
10669.18 458
10670.16 463
10671.13 486
10672.11 465
10673.08 494
10674.06 486
10675.03 502
10676.01 513
10676.99 497
10677.96 475
10678.94 482
10679.91 465
10680.89 475
10681.86 472
10682.84 497
10683.82 488
10684.79 495
10685.77 486
10686.74 474
10687.72 476
10688.70 495
10689.67 454
10690.65 450
10691.63 486
10692.60 493
10693.58 450
10694.55 444
10695.53 441
10696.51 480
10697.48 469
10698.46 475
10699.44 434
10700.41 445
10701.39 474
10702.37 460
10703.34 489
10704.32 458
10705.30 464
10706.27 476
10707.25 475
10708.23 484
10709.21 460
10710.18 481
10711.16 493
10712.14 499
10713.11 511
10714.09 472
10715.07 462
10716.05 492
10717.02 480
10718.00 480
10718.98 479
10719.96 494
10720.93 490
10721.91 451
10722.89 473
10723.87 430
10724.85 473
10725.82 499
10726.80 468
10727.78 526
10728.76 483
10729.74 496
10730.71 497
10731.69 464
10732.67 455
10733.65 447
10734.63 503
10735.60 500
10736.58 470
10737.56 457
10738.54 455
10739.52 510
10740.50 474
10741.48 480
10742.45 505
10743.43 498
10744.41 486
10745.39 482
10746.37 498
10747.35 491
10748.33 474
10749.31 481
10750.28 498
10751.26 475
10752.24 516
10753.22 497
10754.20 470
10755.18 508
10756.16 518
10757.14 485
10758.12 492
10759.10 497
10760.08 506
10761.06 499
10762.04 516
10763.01 515
10763.99 478
10764.97 486
10765.95 485
10766.93 520
10767.91 514
10768.89 511
10769.87 514
10770.85 528
10771.83 502
10772.81 519
10773.79 513
10774.77 532
10775.75 535
10776.73 541
10777.71 518
10778.69 528
10779.67 511
10780.65 526
10781.63 530
10782.62 536
10783.60 552
10784.58 576
10785.56 525
10786.54 549
10787.52 535
10788.50 516
10789.48 493
10790.46 522
10791.44 541
10792.42 519
10793.40 523
10794.38 536
10795.37 528
10796.35 521
10797.33 545
10798.31 529
10799.29 505
10800.27 524
10801.25 539
10802.23 533
10803.21 569
10804.20 512
10805.18 542
10806.16 531
10807.14 528
10808.12 520
10809.10 536
10810.09 543
10811.07 507
10812.05 545
10813.03 529
10814.01 540
10815.00 571
10815.98 538
10816.96 555
10817.94 568
10818.92 514
10819.91 555
10820.89 544
10821.87 540
10822.85 574
10823.83 559
10824.82 562
10825.80 589
10826.78 570
10827.76 552
10828.75 576
10829.73 550
10830.71 585
10831.69 572
10832.68 588
10833.66 585
10834.64 590
10835.63 594
10836.61 603
10837.59 566
10838.57 557
10839.56 588
10840.54 575
10841.52 586
10842.51 580
10843.49 603
10844.47 605
10845.46 591
10846.44 594
10847.42 625
10848.41 608
10849.39 600
10850.37 583
10851.36 603
10852.34 600
10853.32 613
10854.31 647
10855.29 601
10856.28 630
10857.26 620
10858.24 640
10859.23 635
10860.21 674
10861.20 632
10862.18 640
10863.16 622
10864.15 645
10865.13 651
10866.12 633
10867.10 647
10868.08 643
10869.07 640
10870.05 672
10871.04 677
10872.02 664
10873.01 641
10873.99 670
10874.98 699
10875.96 691
10876.95 704
10877.93 686
10878.92 691
10879.90 673
10880.89 679
10881.87 703
10882.86 722
10883.84 692
10884.83 688
10885.81 690
10886.80 738
10887.78 744
10888.77 739
10889.75 743
10890.74 707
10891.72 727
10892.71 730
10893.69 756
10894.68 751
10895.66 784
10896.65 771
10897.64 768
10898.62 773
10899.61 768
10900.59 751
10901.58 762
10902.56 796
10903.55 791
10904.54 791
10905.52 779
10906.51 806
10907.49 782
10908.48 794
10909.47 813
10910.45 817
10911.44 828
10912.43 826
10913.41 822
10914.40 844
10915.39 830
10916.37 895
10917.36 901
10918.35 864
10919.33 855
10920.32 891
10921.31 901
10922.29 882
10923.28 889
10924.27 871
10925.25 886
10926.24 894
10927.23 894
10928.21 910
10929.20 886
10930.19 904
10931.18 932
10932.16 916
10933.15 891
10934.14 892
10935.12 946
10936.11 941
10937.10 929
10938.09 943
10939.07 969
10940.06 957
10941.05 1023
10942.04 998
10943.02 995
10944.01 1012
10945.00 1020
10945.99 1034
10946.98 1021
10947.96 1050
10948.95 1060
10949.94 1101
10950.93 1115
10951.92 1136
10952.90 1172
10953.89 1223
10954.88 1246
10955.87 1285
10956.86 1347
10957.85 1382
10958.83 1370
10959.82 1410
10960.81 1413
10961.80 1339
10962.79 1332
10963.78 1277
10964.77 1221
10965.75 1181
10966.74 1147
10967.73 1129
10968.72 1134
10969.71 1100
10970.70 1089
10971.69 1083
10972.68 1036
10973.67 1045
10974.66 1013
10975.64 1047
10976.63 1028
10977.62 1046
10978.61 1041
10979.60 1072
10980.59 1076
10981.58 1089
10982.57 1050
10983.56 1064
10984.55 1076
10985.54 1126
10986.53 1110
10987.52 1080
10988.51 1086
10989.50 1143
10990.49 1161
10991.48 1210
10992.47 1208
10993.46 1281
10994.45 1354
10995.44 1460
10996.43 1470
10997.42 1596
10998.41 1652
10999.40 1680
11000.39 1702
11001.38 1684
11002.37 1663
11003.36 1590
11004.35 1489
11005.34 1388
11006.33 1401
11007.32 1280
11008.31 1181
11009.30 1101
11010.30 1044
11011.29 1052
11012.28 976
11013.27 968
11014.26 904
11015.25 918
11016.24 895
11017.23 858
11018.22 866
11019.21 804
11020.21 822
11021.20 853
11022.19 836
11023.18 824
11024.17 823
11025.16 827
11026.15 789
11027.14 813
11028.14 795
11029.13 805
11030.12 846
11031.11 844
11032.10 837
11033.09 821
11034.09 803
11035.08 803
11036.07 801
11037.06 798
11038.05 782
11039.05 769
11040.04 812
11041.03 784
11042.02 774
11043.02 761
11044.01 747
11045.00 772
11045.99 778
11046.98 780
11047.98 749
11048.97 728
11049.96 730
11050.95 748
11051.95 737
11052.94 746
11053.93 743
11054.93 751
11055.92 757
11056.91 746
11057.90 749
11058.90 706
11059.89 760
11060.88 740
11061.88 736
11062.87 759
11063.86 750
11064.86 745
11065.85 741
11066.84 785
11067.84 723
11068.83 708
11069.82 737
11070.82 746
11071.81 734
11072.80 740
11073.80 754
11074.79 732
11075.78 726
11076.78 783
11077.77 768
11078.77 741
11079.76 730
11080.75 742
11081.75 747
11082.74 723
11083.74 717
11084.73 694
11085.72 700
11086.72 705
11087.71 680
11088.71 682
11089.70 694
11090.70 704
11091.69 696
11092.68 716
11093.68 700
11094.67 684
11095.67 667
11096.66 684
11097.66 677
11098.65 666
11099.65 664
11100.64 672
11101.64 670
11102.63 705
11103.63 681
11104.62 677
11105.62 676
11106.61 652
11107.61 667
11108.60 617
11109.60 643
11110.59 666
11111.59 648
11112.58 602
11113.58 629
11114.57 642
11115.57 622
11116.56 633
11117.56 611
11118.56 619
11119.55 628
11120.55 618
11121.54 612
11122.54 619
11123.54 605
11124.53 627
11125.53 619
11126.52 627
11127.52 627
11128.51 623
11129.51 575
11130.51 586
11131.50 600
11132.50 602
11133.50 596
11134.49 596
11135.49 565
11136.49 572
11137.48 577
11138.48 581
11139.47 590
11140.47 618
11141.47 602
11142.46 570
11143.46 568
11144.46 570
11145.46 594
11146.45 601
11147.45 601
11148.45 569
11149.44 590
11150.44 598
11151.44 587
11152.43 561
11153.43 554
11154.43 551
11155.43 565
11156.42 558
11157.42 585
11158.42 581
11159.42 578
11160.41 556
11161.41 568
11162.41 557
11163.41 577
11164.40 598
11165.40 562
11166.40 601
11167.40 569
11168.39 556
11169.39 587
11170.39 558
11171.39 584
11172.39 530
11173.38 548
11174.38 572
11175.38 565
11176.38 568
11177.38 565
11178.38 560
11179.37 550
11180.37 602
11181.37 592
11182.37 587
11183.37 572
11184.37 547
11185.37 550
11186.36 553
11187.36 544
11188.36 584
11189.36 555
11190.36 574
11191.36 585
11192.36 583
11193.36 559
11194.36 562
11195.35 578
11196.35 570
11197.35 579
11198.35 563
11199.35 592
11200.35 590
11201.35 588
11202.35 588
11203.35 560
11204.35 581
11205.35 576
11206.35 589
11207.35 589
11208.35 615
11209.35 582
11210.35 619
11211.35 615
11212.35 604
11213.35 594
11214.35 608
11215.34 583
11216.35 567
11217.35 560
11218.35 558
11219.35 590
11220.35 587
11221.35 573
11222.35 591
11223.35 602
11224.35 586
11225.35 543
11226.35 576
11227.35 554
11228.35 572
11229.35 596
11230.35 530
11231.35 548
11232.35 584
11233.35 570
11234.35 523
11235.35 555
11236.35 582
11237.36 564
11238.36 589
11239.36 523
11240.36 552
11241.36 564
11242.36 560
11243.36 553
11244.36 548
11245.36 595
11246.37 576
11247.37 568
11248.37 578
11249.37 602
11250.37 545
11251.37 578
11252.38 573
11253.38 603
11254.38 586
11255.38 570
11256.38 590
11257.38 604
11258.39 610
11259.39 570
11260.39 578
11261.39 599
11262.39 551
11263.40 595
11264.40 602
11265.40 615
11266.40 600
11267.40 596
11268.41 582
11269.41 626
11270.41 645
11271.41 621
11272.42 652
11273.42 612
11274.42 634
11275.42 624
11276.43 611
11277.43 616
11278.43 618
11279.44 620
11280.44 620
11281.44 612
11282.44 616
11283.45 632
11284.45 614
11285.45 573
11286.46 569
11287.46 577
11288.46 589
11289.47 571
11290.47 556
11291.47 559
11292.48 561
11293.48 546
11294.48 571
11295.49 552
11296.49 509
11297.49 573
11298.50 558
11299.50 567
11300.51 565
11301.51 553
11302.51 571
11303.52 566
11304.52 535
11305.53 546
11306.53 553
11307.53 525
11308.54 524
11309.54 544
11310.55 560
11311.55 558
11312.55 540
11313.56 571
11314.56 558
11315.57 568
11316.57 585
11317.58 585
11318.58 593
11319.59 601
11320.59 609
11321.59 601
11322.60 589
11323.60 565
11324.61 560
11325.61 596
11326.62 609
11327.62 583
11328.63 571
11329.63 556
11330.64 555
11331.64 562
11332.65 555
11333.65 577
11334.66 554
11335.67 560
11336.67 649
11337.68 602
11338.68 614
11339.69 656
11340.69 678
11341.70 628
11342.70 677
11343.71 655
11344.72 624
11345.72 591
11346.73 582
11347.73 563
11348.74 529
11349.74 584
11350.75 576
11351.76 550
11352.76 549
11353.77 549
11354.78 558
11355.78 544
11356.79 552
11357.79 559
11358.80 554
11359.81 566
11360.81 554
11361.82 545
11362.83 519
11363.83 509
11364.84 540
11365.85 561
11366.85 525
11367.86 512
11368.87 537
11369.87 537
11370.88 519
11371.89 497
11372.89 512
11373.90 514
11374.91 517
11375.92 535
11376.92 527
11377.93 543
11378.94 524
11379.94 501
11380.95 519
11381.96 527
11382.97 517
11383.97 517
11384.98 520
11385.99 506
11387.00 546
11388.00 511
11389.01 503
11390.02 483
11391.03 533
11392.04 505
11393.04 529
11394.05 505
11395.06 503
11396.07 499
11397.08 500
11398.08 508
11399.09 508
11400.10 499
11401.11 523
11402.12 505
11403.12 500
11404.13 498
11405.14 519
11406.15 521
11407.16 517
11408.17 520
11409.18 520
11410.18 504
11411.19 527
11412.20 519
11413.21 480
11414.22 501
11415.23 518
11416.24 488
11417.25 523
11418.25 506
11419.26 495
11420.27 518
11421.28 514
11422.29 519
11423.30 525
11424.31 503
11425.32 512
11426.33 498
11427.34 521
11428.35 470
11429.36 478
11430.37 514
11431.38 497
11432.39 479
11433.39 485
11434.40 500
11435.41 504
11436.42 521
11437.43 497
11438.44 492
11439.45 522
11440.46 508
11441.47 497
11442.48 498
11443.49 519
11444.50 512
11445.51 511
11446.52 497
11447.53 508
11448.55 515
11449.56 483
11450.57 511
11451.58 495
11452.59 498
11453.60 492
11454.61 513
11455.62 500
11456.63 528
11457.64 500
11458.65 535
11459.66 513
11460.67 528
11461.68 513
11462.69 479
11463.71 502
11464.72 504
11465.73 518
11466.74 499
11467.75 492
11468.76 496
11469.77 478
11470.78 521
11471.80 510
11472.81 525
11473.82 505
11474.83 501
11475.84 503
11476.85 497
11477.86 518
11478.88 522
11479.89 510
11480.90 524
11481.91 494
11482.92 501
11483.93 513
11484.95 525
11485.96 526
11486.97 510
11487.98 509
11489.00 515
11490.01 527
11491.02 514
11492.03 525
11493.04 533
11494.06 525
11495.07 512
11496.08 533
11497.09 527
11498.11 509
11499.12 523
11500.13 541
11501.14 544
11502.16 554
11503.17 548
11504.18 535
11505.20 539
11506.21 541
11507.22 547
11508.23 534
11509.25 550
11510.26 558
11511.27 552
11512.29 551
11513.30 536
11514.31 599
11515.33 616
11516.34 608
11517.35 585
11518.37 595
11519.38 609
11520.39 619
11521.41 611
11522.42 639
11523.43 610
11524.45 649
11525.46 640
11526.47 673
11527.49 652
11528.50 649
11529.52 711
11530.53 713
11531.54 708
11532.56 764
11533.57 805
11534.59 828
11535.60 865
11536.62 880
11537.63 874
11538.64 931
11539.66 933
11540.67 934
11541.69 918
11542.70 899
11543.72 893
11544.73 821
11545.75 792
11546.76 743
11547.77 721
11548.79 695
11549.80 668
11550.82 648
11551.83 603
11552.85 576
11553.86 560
11554.88 546
11555.89 551
11556.91 564
11557.92 586
11558.94 536
11559.95 547
11560.97 533
11561.99 524
11563.00 517
11564.02 541
11565.03 543
11566.05 552
11567.06 530
11568.08 518
11569.09 515
11570.11 518
11571.13 542
11572.14 515
11573.16 519
11574.17 522
11575.19 518
11576.20 496
11577.22 481
11578.24 499
11579.25 520
11580.27 470
11581.29 483
11582.30 507
11583.32 525
11584.33 515
11585.35 504
11586.37 471
11587.38 474
11588.40 491
11589.42 489
11590.43 501
11591.45 526
11592.47 524
11593.48 505
11594.50 482
11595.52 514
11596.53 519
11597.55 502
11598.57 514
11599.58 522
11600.60 515
11601.62 553
11602.64 523
11603.65 556
11604.67 541
11605.69 485
11606.70 516
11607.72 526
11608.74 517
11609.76 528
11610.77 493
11611.79 503
11612.81 516
11613.83 537
11614.84 518
11615.86 515
11616.88 527
11617.90 516
11618.92 515
11619.93 527
11620.95 499
11621.97 526
11622.99 528
11624.01 521
11625.02 523
11626.04 493
11627.06 516
11628.08 506
11629.10 515
11630.11 494
11631.13 481
11632.15 502
11633.17 490
11634.19 496
11635.21 473
11636.23 491
11637.24 509
11638.26 533
11639.28 506
11640.30 472
11641.32 486
11642.34 490
11643.36 510
11644.38 477
11645.39 494
11646.41 503
11647.43 491
11648.45 493
11649.47 488
11650.49 484
11651.51 463
11652.53 470
11653.55 495
11654.57 510
11655.59 479
11656.61 459
11657.63 492
11658.65 487
11659.67 447
11660.69 449
11661.70 494
11662.72 453
11663.74 494
11664.76 482
11665.78 478
11666.80 490
11667.82 477
11668.84 480
11669.86 475
11670.88 474
11671.90 464
11672.92 436
11673.95 439
11674.97 438
11675.99 416
11677.01 466
11678.03 480
11679.05 443
11680.07 458
11681.09 505
11682.11 475
11683.13 469
11684.15 485
11685.17 475
11686.19 486
11687.21 441
11688.23 441
11689.25 473
11690.28 455
11691.30 492
11692.32 476
11693.34 449
11694.36 445
11695.38 462
11696.40 465
11697.42 476
11698.44 479
11699.47 464
11700.49 470
11701.51 456
11702.53 429
11703.55 453
11704.57 466
11705.60 464
11706.62 466
11707.64 471
11708.66 478
11709.68 479
11710.70 473
11711.73 476
11712.75 469
11713.77 454
11714.79 487
11715.81 488
11716.84 469
11717.86 469
11718.88 473
11719.90 466
11720.92 464
11721.95 470
11722.97 460
11723.99 458
11725.01 457
11726.04 450
11727.06 455
11728.08 427
11729.11 455
11730.13 483
11731.15 473
11732.17 465
11733.20 467
11734.22 453
11735.24 482
11736.26 446
11737.29 461
11738.31 497
11739.33 475
11740.36 445
11741.38 476
11742.40 467
11743.43 454
11744.45 475
11745.47 471
11746.50 463
11747.52 457
11748.54 499
11749.57 460
11750.59 478
11751.62 471
11752.64 496
11753.66 476
11754.69 458
11755.71 495
11756.73 463
11757.76 549
11758.78 499
11759.81 491
11760.83 485
11761.85 493
11762.88 497
11763.90 498
11764.93 516
11765.95 499
11766.98 517
11768.00 510
11769.02 514
11770.05 510
11771.07 508
11772.10 506
11773.12 508
11774.15 497
11775.17 494
11776.20 507
11777.22 486
11778.25 505
11779.27 527
11780.30 512
11781.32 531
11782.35 537
11783.37 511
11784.40 529
11785.42 522
11786.45 547
11787.47 512
11788.50 529
11789.52 507
11790.55 517
11791.57 509
11792.60 507
11793.62 546
11794.65 526
11795.67 530
11796.70 524
11797.73 530
11798.75 530
11799.78 542
11800.80 543
11801.83 522
11802.85 501
11803.88 542
11804.91 552
11805.93 543
11806.96 538
11807.98 536
11809.01 583
11810.04 550
11811.06 567
11812.09 534
11813.12 558
11814.14 506
11815.17 537
11816.19 580
11817.22 601
11818.25 557
11819.27 569
11820.30 569
11821.33 572
11822.35 576
11823.38 601
11824.41 612
11825.44 614
11826.46 606
11827.49 575
11828.52 580
11829.54 615
11830.57 601
11831.60 599
11832.62 606
11833.65 597
11834.68 611
11835.71 638
11836.73 660
11837.76 668
11838.79 649
11839.82 629
11840.84 631
11841.87 640
11842.90 632
11843.93 642
11844.95 602
11845.98 650
11847.01 689
11848.04 641
11849.07 636
11850.09 689
11851.12 671
11852.15 683
11853.18 674
11854.21 679
11855.23 671
11856.26 689
11857.29 697
11858.32 712
11859.35 686
11860.38 724
11861.40 726
11862.43 746
11863.46 739
11864.49 743
11865.52 736
11866.55 737
11867.58 716
11868.60 736
11869.63 745
11870.66 756
11871.69 738
11872.72 739
11873.75 750
11874.78 751
11875.81 737
11876.84 761
11877.86 782
11878.89 759
11879.92 803
11880.95 832
11881.98 821
11883.01 754
11884.04 775
11885.07 837
11886.10 838
11887.13 835
11888.16 828
11889.19 853
11890.22 826
11891.25 890
11892.28 900
11893.31 879
11894.34 870
11895.37 905
11896.40 929
11897.43 911
11898.46 974
11899.49 959
11900.52 989
11901.55 1044
11902.58 1050
11903.61 1108
11904.64 1135
11905.67 1112
11906.70 1127
11907.73 1091
11908.76 1066
11909.79 1071
11910.82 1031
11911.85 1025
11912.88 935
11913.91 919
11914.94 938
11915.97 959
11917.01 940
11918.04 914
11919.07 898
11920.10 908
11921.13 989
11922.16 930
11923.19 946
11924.22 961
11925.25 988
11926.28 1023
11927.32 1064
11928.35 1152
11929.38 1122
11930.41 1117
11931.44 1134
11932.47 1107
11933.50 1103
11934.54 1080
11935.57 1064
11936.60 1036
11937.63 1023
11938.66 968
11939.70 937
11940.73 907
11941.76 906
11942.79 913
11943.82 861
11944.85 862
11945.89 892
11946.92 854
11947.95 804
11948.98 839
11950.02 805
11951.05 807
11952.08 854
11953.11 797
11954.15 801
11955.18 802
11956.21 817
11957.24 826
11958.28 820
11959.31 824
11960.34 781
11961.37 829
11962.41 778
11963.44 786
11964.47 782
11965.51 794
11966.54 827
11967.57 837
11968.60 805
11969.64 833
11970.67 808
11971.70 798
11972.74 802
11973.77 821
11974.80 812
11975.84 823
11976.87 823
11977.90 808
11978.94 855
11979.97 830
11981.00 843
11982.04 854
11983.07 854
11984.11 863
11985.14 880
11986.17 869
11987.21 867
11988.24 879
11989.28 890
11990.31 895
11991.34 909
11992.38 870
11993.41 868
11994.45 897
11995.48 861
11996.51 871
11997.55 839
11998.58 861
11999.62 875
12000.65 883
12001.69 901
12002.72 903
12003.76 928
12004.79 929
12005.82 896
12006.86 942
12007.89 916
12008.93 922
12009.96 932
12011.00 970
12012.03 970
12013.07 956
12014.10 979
12015.14 976
12016.17 967
12017.21 984
12018.24 968
12019.28 997
12020.32 1000
12021.35 1010
12022.39 985
12023.42 987
12024.46 1007
12025.49 942
12026.53 1011
12027.56 998
12028.60 973
12029.64 960
12030.67 1018
12031.71 974
12032.74 967
12033.78 1016
12034.81 997
12035.85 999
12036.89 993
12037.92 990
12038.96 1017
12039.99 987
12041.03 974
12042.07 983
12043.10 1004
12044.14 995
12045.18 997
12046.21 1058
12047.25 1058
12048.29 1019
12049.32 1026
12050.36 1070
12051.40 1074
12052.43 1103
12053.47 1127
12054.51 1171
12055.54 1194
12056.58 1198
12057.62 1164
12058.65 1144
12059.69 1127
12060.73 1145
12061.76 1138
12062.80 1121
12063.84 1064
12064.88 1059
12065.91 1007
12066.95 1025
12067.99 1004
12069.03 998
12070.06 950
12071.10 939
12072.14 923
12073.18 928
12074.21 914
12075.25 926
12076.29 943
12077.33 904
12078.36 902
12079.40 895
12080.44 890
12081.48 887
12082.52 910
12083.55 874
12084.59 888
12085.63 893
12086.67 909
12087.71 878
12088.74 876
12089.78 883
12090.82 900
12091.86 946
12092.90 936
12093.94 926
12094.98 949
12096.01 960
12097.05 973
12098.09 988
12099.13 984
12100.17 988
12101.21 1022
12102.25 984
12103.28 1046
12104.32 1017
12105.36 989
12106.40 983
12107.44 961
12108.48 943
12109.52 948
12110.56 904
12111.60 881
12112.64 906
12113.68 841
12114.72 843
12115.76 818
12116.79 805
12117.83 748
12118.87 750
12119.91 760
12120.95 745
12121.99 725
12123.03 732
12124.07 769
12125.11 764
12126.15 751
12127.19 720
12128.23 733
12129.27 718
12130.31 742
12131.35 704
12132.39 698
12133.43 713
12134.47 715
12135.51 706
12136.55 730
12137.59 709
12138.63 663
12139.67 688
12140.71 674
12141.76 715
12142.80 725
12143.84 722
12144.88 752
12145.92 715
12146.96 682
12148.00 672
12149.04 695
12150.08 675
12151.12 669
12152.16 677
12153.20 669
12154.25 633
12155.29 671
12156.33 689
12157.37 661
12158.41 683
12159.45 679
12160.49 656
12161.53 660
12162.58 645
12163.62 661
12164.66 628
12165.70 645
12166.74 634
12167.78 664
12168.82 677
12169.87 656
12170.91 681
12171.95 660
12172.99 652
12174.03 636
12175.08 625
12176.12 646
12177.16 639
12178.20 657
12179.24 650
12180.29 665
12181.33 642
12182.37 643
12183.41 627
12184.46 646
12185.50 635
12186.54 613
12187.58 635
12188.63 609
12189.67 642
12190.71 623
12191.75 614
12192.80 625
12193.84 622
12194.88 628
12195.92 608
12196.97 605
12198.01 585
12199.05 611
12200.10 612
12201.14 597
12202.18 596
12203.23 584
12204.27 600
12205.31 604
12206.36 613
12207.40 621
12208.44 611
12209.49 599
12210.53 598
12211.57 584
12212.62 576
12213.66 593
12214.70 587
12215.75 588
12216.79 594
12217.84 589
12218.88 596
12219.92 588
12220.97 581
12222.01 548
12223.06 554
12224.10 577
12225.14 548
12226.19 598
12227.23 582
12228.28 573
12229.32 581
12230.36 538
12231.41 567
12232.45 571
12233.50 564
12234.54 540
12235.59 543
12236.63 547
12237.68 555
12238.72 570
12239.77 543
12240.81 540
12241.86 556
12242.90 542
12243.94 551
12244.99 545
12246.03 535
12247.08 570
12248.13 559
12249.17 546
12250.22 514
12251.26 510
12252.31 549
12253.35 520
12254.40 494
12255.44 526
12256.49 508
12257.53 532
12258.58 526
12259.62 538
12260.67 495
12261.72 492
12262.76 528
12263.81 501
12264.85 507
12265.90 505
12266.94 533
12267.99 526
12269.04 494
12270.08 506
12271.13 516
12272.17 507
12273.22 507
12274.27 511
12275.31 500
12276.36 494
12277.41 511
12278.45 481
12279.50 494
12280.55 487
12281.59 484
12282.64 516
12283.69 470
12284.73 493
12285.78 491
12286.83 505
12287.87 476
12288.92 487
12289.97 489
12291.01 504
12292.06 487
12293.11 489
12294.15 483
12295.20 489
12296.25 496
12297.30 494
12298.34 477
12299.39 490
12300.44 502
12301.48 489
12302.53 489
12303.58 460
12304.63 471
12305.67 480
12306.72 513
12307.77 502
12308.82 502
12309.87 486
12310.91 450
12311.96 478
12313.01 495
12314.06 488
12315.10 479
12316.15 491
12317.20 496
12318.25 483
12319.30 464
12320.34 484
12321.39 492
12322.44 492
12323.49 479
12324.54 455
12325.59 472
12326.63 476
12327.68 452
12328.73 462
12329.78 471
12330.83 434
12331.88 445
12332.93 461
12333.98 444
12335.02 457
12336.07 465
12337.12 442
12338.17 474
12339.22 466
12340.27 466
12341.32 471
12342.37 474
12343.42 468
12344.47 462
12345.51 474
12346.56 466
12347.61 465
12348.66 468
12349.71 469
12350.76 478
12351.81 483
12352.86 485
12353.91 470
12354.96 479
12356.01 454
12357.06 446
12358.11 480
12359.16 469
12360.21 481
12361.26 459
12362.31 486
12363.36 468
12364.41 506
12365.46 520
12366.51 488
12367.56 487
12368.61 474
12369.66 491
12370.71 472
12371.76 491
12372.81 490
12373.86 499
12374.91 485
12375.96 500
12377.01 491
12378.06 504
12379.11 518
12380.17 528
12381.22 495
12382.27 473
12383.32 480
12384.37 477
12385.42 490
12386.47 518
12387.52 505
12388.57 515
12389.62 489
12390.67 510
12391.73 488
12392.78 490
12393.83 482
12394.88 485
12395.93 503
12396.98 502
12398.03 485
12399.09 488
12400.14 505
12401.19 504
12402.24 492
12403.29 484
12404.34 495
12405.40 511
12406.45 509
12407.50 505
12408.55 495
12409.60 499
12410.66 518
12411.71 522
12412.76 503
12413.81 481
12414.86 488
12415.92 530
12416.97 501
12418.02 495
12419.07 516
12420.13 503
12421.18 515
12422.23 521
12423.28 512
12424.34 485
12425.39 516
12426.44 512
12427.49 490
12428.55 495
12429.60 504
12430.65 503
12431.71 497
12432.76 541
12433.81 531
12434.86 529
12435.92 512
12436.97 523
12438.02 532
12439.08 518
12440.13 541
12441.18 517
12442.24 529
12443.29 527
12444.34 513
12445.40 532
12446.45 524
12447.50 527
12448.56 540
12449.61 550
12450.67 535
12451.72 530
12452.77 550
12453.83 526
12454.88 533
12455.94 531
12456.99 552
12458.04 567
12459.10 572
12460.15 604
12461.21 594
12462.26 584
12463.31 578
12464.37 613
12465.42 601
12466.48 624
12467.53 659
12468.59 637
12469.64 676
12470.70 679
12471.75 716
12472.80 744
12473.86 794
12474.91 773
12475.97 793
12477.02 855
12478.08 848
12479.13 823
12480.19 812
12481.24 798
12482.30 756
12483.35 742
12484.41 750
12485.46 724
12486.52 678
12487.57 647
12488.63 657
12489.69 635
12490.74 613
12491.80 603
12492.85 622
12493.91 614
12494.96 570
12496.02 550
12497.07 571
12498.13 602
12499.19 594
12500.24 566
12501.30 569
12502.35 599
12503.41 583
12504.47 570
12505.52 572
12506.58 602
12507.63 583
12508.69 614
12509.75 591
12510.80 561
12511.86 570
12512.91 594
12513.97 584
12515.03 587
12516.08 576
12517.14 577
12518.20 586
12519.25 587
12520.31 548
12521.37 588
12522.42 574
12523.48 581
12524.54 560
12525.59 564
12526.65 566
12527.71 539
12528.77 590
12529.82 577
12530.88 594
12531.94 561
12532.99 541
12534.05 562
12535.11 574
12536.17 602
12537.22 602
12538.28 579
12539.34 587
12540.40 599
12541.45 614
12542.51 613
12543.57 599
12544.63 617
12545.68 626
12546.74 626
12547.80 654
12548.86 655
12549.92 662
12550.97 692
12552.03 675
12553.09 685
12554.15 703
12555.21 699
12556.26 648
12557.32 689
12558.38 685
12559.44 648
12560.50 655
12561.56 655
12562.61 647
12563.67 643
12564.73 648
12565.79 644
12566.85 620
12567.91 618
12568.97 603
12570.02 613
12571.08 605
12572.14 607
12573.20 606
12574.26 622
12575.32 631
12576.38 575
12577.44 594
12578.50 593
12579.56 600
12580.61 601
12581.67 583
12582.73 625
12583.79 604
12584.85 631
12585.91 633
12586.97 573
12588.03 607
12589.09 602
12590.15 643
12591.21 608
12592.27 614
12593.33 615
12594.39 586
12595.45 627
12596.51 624
12597.57 557
12598.63 602
12599.69 634
12600.75 606
12601.81 580
12602.87 594
12603.93 604
12604.99 624
12606.05 591
12607.11 602
12608.17 605
12609.23 617
12610.29 640
12611.35 634
12612.41 653
12613.47 625
12614.53 629
12615.59 626
12616.66 660
12617.72 660
12618.78 658
12619.84 654
12620.90 665
12621.96 646
12623.02 681
12624.08 710
12625.14 698
12626.20 662
12627.26 686
12628.33 739
12629.39 734
12630.45 707
12631.51 711
12632.57 728
12633.63 730
12634.69 702
12635.76 692
12636.82 683
12637.88 704
12638.94 706
12640.00 670
12641.06 616
12642.13 628
12643.19 617
12644.25 629
12645.31 607
12646.37 582
12647.44 622
12648.50 613
12649.56 610
12650.62 583
12651.68 592
12652.75 604
12653.81 607
12654.87 602
12655.93 593
12657.00 569
12658.06 615
12659.12 594
12660.18 591
12661.25 548
12662.31 579
12663.37 593
12664.43 598
12665.50 565
12666.56 580
12667.62 606
12668.69 588
12669.75 581
12670.81 589
12671.88 588
12672.94 597
12674.00 592
12675.06 588
12676.13 583
12677.19 592
12678.25 604
12679.32 603
12680.38 627
12681.44 592
12682.51 624
12683.57 615
12684.64 590
12685.70 590
12686.76 604
12687.83 637
12688.89 629
12689.95 605
12691.02 603
12692.08 598
12693.15 623
12694.21 629
12695.27 604
12696.34 613
12697.40 611
12698.47 606
12699.53 643
12700.59 624
12701.66 642
12702.72 641
12703.79 658
12704.85 630
12705.92 640
12706.98 648
12708.05 611
12709.11 623
12710.18 650
12711.24 672
12712.30 686
12713.37 676
12714.43 702
12715.50 682
12716.56 662
12717.63 666
12718.69 648
12719.76 653
12720.82 661
12721.89 655
12722.95 666
12724.02 690
12725.09 661
12726.15 671
12727.22 692
12728.28 656
12729.35 707
12730.41 717
12731.48 742
12732.54 721
12733.61 723
12734.68 690
12735.74 703
12736.81 721
12737.87 720
12738.94 721
12740.00 677
12741.07 677
12742.14 671
12743.20 612
12744.27 610
12745.33 603
12746.40 631
12747.47 605
12748.53 578
12749.60 590
12750.67 601
12751.73 609
12752.80 600
12753.87 546
12754.93 575
12756.00 583
12757.07 561
12758.13 559
12759.20 550
12760.27 579
12761.33 570
12762.40 554
12763.47 544
12764.53 548
12765.60 542
12766.67 556
12767.73 562
12768.80 538
12769.87 536
12770.94 518
12772.00 529
12773.07 534
12774.14 547
12775.21 524
12776.27 524
12777.34 542
12778.41 517
12779.48 494
12780.54 483
12781.61 508
12782.68 510
12783.75 525
12784.81 506
12785.88 472
12786.95 509
12788.02 517
12789.09 516
12790.15 515
12791.22 503
12792.29 514
12793.36 529
12794.43 523
12795.49 524
12796.56 494
12797.63 517
12798.70 506
12799.77 516
12800.84 513
12801.90 529
12802.97 519
12804.04 517
12805.11 527
12806.18 536
12807.25 535
12808.32 528
12809.39 499
12810.45 513
12811.52 552
12812.59 526
12813.66 534
12814.73 522
12815.80 503
12816.87 499
12817.94 523
12819.01 534
12820.08 544
12821.15 527
12822.21 530
12823.28 531
12824.35 505
12825.42 507
12826.49 500
12827.56 525
12828.63 520
12829.70 511
12830.77 514
12831.84 504
12832.91 518
12833.98 545
12835.05 503
12836.12 510
12837.19 511
12838.26 481
12839.33 508
12840.40 474
12841.47 485
12842.54 462
12843.61 502
12844.68 512
12845.75 460
12846.82 474
12847.89 467
12848.96 488
12850.03 477
12851.10 475
12852.18 463
12853.25 453
12854.32 456
12855.39 466
12856.46 440
12857.53 436
12858.60 454
12859.67 446
12860.74 483
12861.81 436
12862.88 468
12863.96 426
12865.03 459
12866.10 444
12867.17 438
12868.24 438
12869.31 452
12870.38 455
12871.45 421
12872.53 450
12873.60 439
12874.67 439
12875.74 420
12876.81 421
12877.88 442
12878.96 424
12880.03 427
12881.10 425
12882.17 391
12883.24 424
12884.31 437
12885.39 428
12886.46 395
12887.53 424
12888.60 444
12889.68 461
12890.75 461
12891.82 436
12892.89 407
12893.96 413
12895.04 416
12896.11 412
12897.18 395
12898.25 417
12899.33 395
12900.40 420
12901.47 433
12902.54 419
12903.62 417
12904.69 421
12905.76 420
12906.84 429
12907.91 427
12908.98 404
12910.06 403
12911.13 427
12912.20 414
12913.27 408
12914.35 386
12915.42 409
12916.49 388
12917.57 399
12918.64 407
12919.71 429
12920.79 414
12921.86 385
12922.94 390
12924.01 416
12925.08 398
12926.16 416
12927.23 418
12928.30 411
12929.38 402
12930.45 401
12931.53 385
12932.60 386
12933.67 399
12934.75 397
12935.82 387
12936.90 409
12937.97 408
12939.04 425
12940.12 397
12941.19 392
12942.27 386
12943.34 408
12944.42 410
12945.49 386
12946.56 386
12947.64 415
12948.71 398
12949.79 404
12950.86 391
12951.94 400
12953.01 408
12954.09 372
12955.16 375
12956.24 388
12957.31 408
12958.39 390
12959.46 410
12960.54 398
12961.61 391
12962.69 404
12963.76 399
12964.84 411
12965.91 424
12966.99 397
12968.07 395
12969.14 433
12970.22 406
12971.29 421
12972.37 405
12973.44 405
12974.52 395
12975.59 408
12976.67 415
12977.75 401
12978.82 379
12979.90 395
12980.97 384
12982.05 397
12983.13 384
12984.20 412
12985.28 383
12986.35 404
12987.43 414
12988.51 402
12989.58 400
12990.66 383
12991.74 377
12992.81 403
12993.89 381
12994.97 380
12996.04 426
12997.12 389
12998.20 384
12999.27 374
13000.35 404
13001.43 410
13002.50 409
13003.58 377
13004.66 391
13005.73 406
13006.81 416
13007.89 409
13008.97 404
13010.04 400
13011.12 390
13012.20 383
13013.27 391
13014.35 394
13015.43 392
13016.51 409
13017.58 412
13018.66 392
13019.74 386
13020.82 396
13021.89 389
13022.97 384
13024.05 422
13025.13 413
13026.21 420
13027.28 415
13028.36 416
13029.44 416
13030.52 406
13031.60 410
13032.67 394
13033.75 414
13034.83 406
13035.91 421
13036.99 407
13038.07 415
13039.14 402
13040.22 395
13041.30 404
13042.38 383
13043.46 406
13044.54 421
13045.62 429
13046.69 387
13047.77 419
13048.85 415
13049.93 412
13051.01 377
13052.09 408
13053.17 394
13054.25 402
13055.33 417
13056.40 410
13057.48 413
13058.56 418
13059.64 435
13060.72 430
13061.80 412
13062.88 379
13063.96 408
13065.04 395
13066.12 425
13067.20 415
13068.28 389
13069.36 414
13070.44 401
13071.52 417
13072.60 412
13073.68 417
13074.76 412
13075.84 413
13076.92 413
13078.00 423
13079.08 424
13080.16 416
13081.24 413
13082.32 423
13083.40 409
13084.48 393
13085.56 391
13086.64 383
13087.72 414
13088.80 434
13089.88 412
13090.96 402
13092.04 412
13093.12 390
13094.20 419
13095.28 412
13096.36 404
13097.44 418
13098.52 423
13099.61 441
13100.69 428
13101.77 414
13102.85 413
13103.93 441
13105.01 449
13106.09 465
13107.17 431
13108.25 420
13109.34 431
13110.42 428
13111.50 424
13112.58 436
13113.66 430
13114.74 452
13115.82 435
13116.91 453
13117.99 442
13119.07 457
13120.15 449
13121.23 465
13122.31 442
13123.40 421
13124.48 420
13125.56 434
13126.64 449
13127.72 422
13128.81 426
13129.89 425
13130.97 438
13132.05 447
13133.14 444
13134.22 457
13135.30 455
13136.38 473
13137.47 447
13138.55 451
13139.63 423
13140.71 450
13141.80 466
13142.88 453
13143.96 436
13145.04 441
13146.13 461
13147.21 442
13148.29 431
13149.38 451
13150.46 462
13151.54 438
13152.62 486
13153.71 458
13154.79 440
13155.87 468
13156.96 479
13158.04 443
13159.12 477
13160.21 455
13161.29 440
13162.37 439
13163.46 423
13164.54 468
13165.62 459
13166.71 473
13167.79 469
13168.88 474
13169.96 463
13171.04 456
13172.13 474
13173.21 447
13174.30 453
13175.38 444
13176.46 484
13177.55 477
13178.63 467
13179.72 466
13180.80 471
13181.88 470
13182.97 480
13184.05 441
13185.14 467
13186.22 480
13187.31 470
13188.39 478
13189.48 483
13190.56 503
13191.65 506
13192.73 476
13193.81 473
13194.90 497
13195.98 473
13197.07 493
13198.15 487
13199.24 499
13200.32 462
13201.41 480
13202.49 487
13203.58 461
13204.67 471
13205.75 466
13206.84 488
13207.92 502
13209.01 498
13210.09 485
13211.18 491
13212.26 496
13213.35 508
13214.43 487
13215.52 504
13216.61 504
13217.69 510
13218.78 486
13219.86 483
13220.95 466
13222.04 499
13223.12 487
13224.21 505
13225.29 513
13226.38 512
13227.47 473
13228.55 508
13229.64 516
13230.72 503
13231.81 498
13232.90 523
13233.98 538
13235.07 534
13236.16 530
13237.24 524
13238.33 545
13239.42 539
13240.50 521
13241.59 509
13242.68 555
13243.76 531
13244.85 531
13245.94 506
13247.02 528
13248.11 525
13249.20 531
13250.29 556
13251.37 515
13252.46 546
13253.55 571
13254.63 549
13255.72 583
13256.81 566
13257.90 511
13258.98 530
13260.07 561
13261.16 579
13262.25 574
13263.33 577
13264.42 586
13265.51 562
13266.60 585
13267.69 595
13268.77 584
13269.86 570
13270.95 621
13272.04 576
13273.13 619
13274.21 592
13275.30 600
13276.39 577
13277.48 598
13278.57 620
13279.65 593
13280.74 616
13281.83 617
13282.92 614
13284.01 610
13285.10 614
13286.19 642
13287.27 659
13288.36 638
13289.45 640
13290.54 648
13291.63 664
13292.72 664
13293.81 607
13294.90 626
13295.98 652
13297.07 662
13298.16 674
13299.25 689
13300.34 667
13301.43 686
13302.52 643
13303.61 673
13304.70 676
13305.79 690
13306.88 703
13307.97 699
13309.06 721
13310.15 750
13311.24 722
13312.32 745
13313.41 734
13314.50 710
13315.59 741
13316.68 715
13317.77 720
13318.86 737
13319.95 731
13321.04 712
13322.13 720
13323.22 734
13324.31 716
13325.40 724
13326.49 750
13327.58 749
13328.68 781
13329.77 756
13330.86 772
13331.95 783
13333.04 784
13334.13 775
13335.22 761
13336.31 780
13337.40 779
13338.49 796
13339.58 789
13340.67 805
13341.76 805
13342.85 808
13343.94 809
13345.04 784
13346.13 812
13347.22 798
13348.31 784
13349.40 826
13350.49 819
13351.58 833
13352.67 814
13353.77 806
13354.86 793
13355.95 806
13357.04 812
13358.13 782
13359.22 816
13360.31 842
13361.41 847
13362.50 856
13363.59 897
13364.68 898
13365.77 888
13366.87 847
13367.96 897
13369.05 900
13370.14 909
13371.23 870
13372.33 865
13373.42 854
13374.51 855
13375.60 853
13376.69 790
13377.79 833
13378.88 777
13379.97 771
13381.06 764
13382.16 784
13383.25 765
13384.34 736
13385.43 739
13386.53 742
13387.62 706
13388.71 714
13389.81 724
13390.90 709
13391.99 718
13393.08 702
13394.18 719
13395.27 700
13396.36 688
13397.46 726
13398.55 695
13399.64 690
13400.74 674
13401.83 675
13402.92 701
13404.02 704
13405.11 692
13406.20 682
13407.30 673
13408.39 692
13409.48 670
13410.58 696
13411.67 659
13412.77 695
13413.86 666
13414.95 697
13416.05 657
13417.14 672
13418.23 652
13419.33 678
13420.42 708
13421.52 699
13422.61 684
13423.71 715
13424.80 689
13425.89 690
13426.99 720
13428.08 692
13429.18 704
13430.27 692
13431.37 709
13432.46 697
13433.56 693
13434.65 709
13435.74 698
13436.84 693
13437.93 687
13439.03 703
13440.12 706
13441.22 699
13442.31 744
13443.41 719
13444.50 714
13445.60 725
13446.69 698
13447.79 727
13448.88 735
13449.98 739
13451.08 794
13452.17 751
13453.27 764
13454.36 759
13455.46 754
13456.55 774
13457.65 757
13458.74 755
13459.84 763
13460.94 742
13462.03 777
13463.13 771
13464.22 761
13465.32 761
13466.41 798
13467.51 804
13468.61 771
13469.70 794
13470.80 791
13471.90 773
13472.99 740
13474.09 758
13475.18 785
13476.28 771
13477.38 785
13478.47 788
13479.57 819
13480.67 796
13481.76 807
13482.86 828
13483.96 848
13485.05 812
13486.15 817
13487.25 834
13488.34 840
13489.44 797
13490.54 834
13491.63 871
13492.73 873
13493.83 907
13494.93 903
13496.02 892
13497.12 875
13498.22 873
13499.31 928
13500.41 919
13501.51 935
13502.61 920
13503.70 906
13504.80 883
13505.90 897
13507.00 919
13508.09 888
13509.19 878
13510.29 867
13511.39 892
13512.49 851
13513.58 878
13514.68 855
13515.78 829
13516.88 806
13517.98 835
13519.07 812
13520.17 806
13521.27 815
13522.37 818
13523.47 818
13524.57 778
13525.66 818
13526.76 785
13527.86 825
13528.96 789
13530.06 808
13531.16 811
13532.25 783
13533.35 788
13534.45 778
13535.55 742
13536.65 752
13537.75 771
13538.85 742
13539.95 736
13541.05 734
13542.14 731
13543.24 731
13544.34 726
13545.44 721
13546.54 691
13547.64 691
13548.74 723
13549.84 700
13550.94 659
13552.04 675
13553.14 682
13554.24 692
13555.34 678
13556.44 641
13557.54 653
13558.64 650
13559.74 639
13560.84 628
13561.94 680
13563.04 685
13564.13 635
13565.23 639
13566.34 634
13567.44 628
13568.54 655
13569.64 634
13570.74 660
13571.84 644
13572.94 646
13574.04 653
13575.14 629
13576.24 624
13577.34 650
13578.44 629
13579.54 636
13580.64 659
13581.74 653
13582.84 646
13583.94 650
13585.04 633
13586.14 626
13587.24 661
13588.35 642
13589.45 642
13590.55 647
13591.65 646
13592.75 644
13593.85 644
13594.95 652
13596.05 647
13597.15 634
13598.26 618
13599.36 630
13600.46 636
13601.56 623
13602.66 636
13603.76 616
13604.86 652
13605.97 647
13607.07 657
13608.17 635
13609.27 630
13610.37 673
13611.47 656
13612.58 662
13613.68 629
13614.78 633
13615.88 637
13616.98 642
13618.09 640
13619.19 635
13620.29 641
13621.39 625
13622.50 627
13623.60 648
13624.70 647
13625.80 622
13626.91 657
13628.01 666
13629.11 666
13630.21 625
13631.32 673
13632.42 670
13633.52 652
13634.62 651
13635.73 649
13636.83 649
13637.93 640
13639.04 686
13640.14 646
13641.24 672
13642.35 647
13643.45 638
13644.55 649
13645.65 655
13646.76 625
13647.86 660
13648.96 648
13650.07 663
13651.17 662
13652.28 622
13653.38 643
13654.48 628
13655.59 626
13656.69 612
13657.79 611
13658.90 635
13660.00 652
13661.11 595
13662.21 607
13663.31 596
13664.42 615
13665.52 582
13666.63 625
13667.73 656
13668.83 608
13669.94 627
13671.04 619
13672.15 658
13673.25 638
13674.36 625
13675.46 614
13676.56 614
13677.67 644
13678.77 658
13679.88 627
13680.98 639
13682.09 637
13683.19 618
13684.30 624
13685.40 626
13686.51 612
13687.61 657
13688.72 652
13689.82 672
13690.93 642
13692.03 634
13693.14 655
13694.24 648
13695.35 651
13696.45 642
13697.56 666
13698.66 637
13699.77 666
13700.87 657
13701.98 681
13703.09 640
13704.19 677
13705.30 686
13706.40 675
13707.51 658
13708.61 678
13709.72 678
13710.83 720
13711.93 691
13713.04 704
13714.14 712
13715.25 681
13716.36 698
13717.46 682
13718.57 683
13719.67 697
13720.78 746
13721.89 740
13722.99 724
13724.10 720
13725.21 703
13726.31 764
13727.42 752
13728.53 800
13729.63 781
13730.74 768
13731.85 783
13732.95 792
13734.06 781
13735.17 791
13736.27 772
13737.38 795
13738.49 803
13739.59 788
13740.70 824
13741.81 805
13742.92 818
13744.02 785
13745.13 841
13746.24 828
13747.35 806
13748.45 833
13749.56 841
13750.67 844
13751.78 853
13752.88 829
13753.99 867
13755.10 892
13756.21 884
13757.31 889
13758.42 894
13759.53 934
13760.64 988
13761.75 992
13762.85 1010
13763.96 1027
13765.07 983
13766.18 1031
13767.29 1043
13768.39 1099
13769.50 1135
13770.61 1104
13771.72 1111
13772.83 1153
13773.94 1166
13775.04 1173
13776.15 1132
13777.26 1127
13778.37 1131
13779.48 1116
13780.59 1100
13781.70 1036
13782.80 998
13783.91 958
13785.02 959
13786.13 932
13787.24 908
13788.35 866
13789.46 831
13790.57 832
13791.68 819
13792.79 786
13793.90 801
13795.00 764
13796.11 723
13797.22 753
13798.33 730
13799.44 692
13800.55 730
13801.66 748
13802.77 711
13803.88 715
13804.99 721
13806.10 713
13807.21 686
13808.32 684
13809.43 712
13810.54 680
13811.65 711
13812.76 710
13813.87 695
13814.98 658
13816.09 687
13817.20 684
13818.31 657
13819.42 698
13820.53 642
13821.64 693
13822.75 709
13823.86 677
13824.97 623
13826.08 644
13827.19 666
13828.30 690
13829.41 646
13830.53 645
13831.64 680
13832.75 654
13833.86 645
13834.97 664
13836.08 644
13837.19 658
13838.30 664
13839.41 664
13840.52 655
13841.64 641
13842.75 628
13843.86 655
13844.97 685
13846.08 660
13847.19 673
13848.30 671
13849.41 676
13850.53 664
13851.64 691
13852.75 691
13853.86 690
13854.97 675
13856.08 695
13857.20 635
13858.31 661
13859.42 699
13860.53 692
13861.64 670
13862.76 665
13863.87 662
13864.98 660
13866.09 684
13867.20 664
13868.32 676
13869.43 695
13870.54 690
13871.65 654
13872.77 670
13873.88 654
13874.99 656
13876.10 692
13877.22 687
13878.33 680
13879.44 680
13880.55 714
13881.67 718
13882.78 702
13883.89 665
13885.01 684
13886.12 714
13887.23 701
13888.34 688
13889.46 697
13890.57 723
13891.68 754
13892.80 767
13893.91 732
13895.02 766
13896.14 744
13897.25 738
13898.36 753
13899.48 729
13900.59 714
13901.70 734
13902.82 728
13903.93 679
13905.05 687
13906.16 652
13907.27 682
13908.39 658
13909.50 657
13910.61 660
13911.73 685
13912.84 678
13913.96 616
13915.07 620
13916.19 618
13917.30 621
13918.41 642
13919.53 660
13920.64 637
13921.76 631
13922.87 595
13923.99 600
13925.10 619
13926.21 593
13927.33 586
13928.44 595
13929.56 613
13930.67 600
13931.79 589
13932.90 592
13934.02 589
13935.13 587
13936.25 595
13937.36 589
13938.48 610
13939.59 595
13940.71 625
13941.82 635
13942.94 610
13944.05 606
13945.17 565
13946.28 572
13947.40 578
13948.52 562
13949.63 567
13950.75 558
13951.86 589
13952.98 564
13954.09 575
13955.21 589
13956.32 566
13957.44 552
13958.56 597
13959.67 579
13960.79 561
13961.90 555
13963.02 569
13964.14 568
13965.25 577
13966.37 587
13967.48 577
13968.60 551
13969.72 591
13970.83 553
13971.95 576
13973.07 585
13974.18 605
13975.30 587
13976.42 565
13977.53 561
13978.65 559
13979.77 584
13980.88 578
13982.00 598
13983.12 579
13984.23 557
13985.35 571
13986.47 571
13987.58 607
13988.70 595
13989.82 596
13990.94 555
13992.05 598
13993.17 570
13994.29 573
13995.40 585
13996.52 593
13997.64 591
13998.76 589
13999.87 575
14000.99 585
14002.11 575
14003.23 586
14004.35 624
14005.46 607
14006.58 586
14007.70 576
14008.82 594
14009.93 608
14011.05 592
14012.17 592
14013.29 608
14014.41 582
14015.52 597
14016.64 590
14017.76 588
14018.88 597
14020.00 594
14021.12 578
14022.23 584
14023.35 550
14024.47 582
14025.59 613
14026.71 581
14027.83 578
14028.95 595
14030.06 624
14031.18 638
14032.30 579
14033.42 603
14034.54 595
14035.66 592
14036.78 603
14037.90 580
14039.02 581
14040.14 614
14041.25 624
14042.37 603
14043.49 610
14044.61 632
14045.73 620
14046.85 609
14047.97 599
14049.09 617
14050.21 638
14051.33 646
14052.45 636
14053.57 658
14054.69 632
14055.81 647
14056.93 670
14058.05 657
14059.17 643
14060.29 675
14061.41 678
14062.53 685
14063.65 687
14064.77 669
14065.89 688
14067.01 677
14068.13 680
14069.25 690
14070.37 697
14071.49 686
14072.61 731
14073.73 704
14074.85 740
14075.97 734
14077.09 765
14078.21 739
14079.33 753
14080.45 735
14081.57 741
14082.69 746
14083.82 753
14084.94 739
14086.06 743
14087.18 727
14088.30 741
14089.42 754
14090.54 718
14091.66 735
14092.78 736
14093.91 747
14095.03 768
14096.15 787
14097.27 762
14098.39 773
14099.51 755
14100.63 707
14101.76 743
14102.88 705
14104.00 729
14105.12 686
14106.24 720
14107.36 711
14108.49 716
14109.61 718
14110.73 702
14111.85 689
14112.97 689
14114.10 666
14115.22 688
14116.34 678
14117.46 672
14118.58 679
14119.71 682
14120.83 660
14121.95 648
14123.07 630
14124.20 655
14125.32 639
14126.44 644
14127.56 624
14128.69 604
14129.81 634
14130.93 626
14132.06 606
14133.18 605
14134.30 606
14135.42 598
14136.55 600
14137.67 597
14138.79 602
14139.92 592
14141.04 608
14142.16 609
14143.29 596
14144.41 592
14145.53 613
14146.66 599
14147.78 589
14148.90 575
14150.03 600
14151.15 603
14152.27 593
14153.40 593
14154.52 584
14155.64 544
14156.77 620
14157.89 566
14159.02 588
14160.14 581
14161.26 557
14162.39 573
14163.51 564
14164.64 590
14165.76 571
14166.88 584
14168.01 575
14169.13 564
14170.26 579
14171.38 570
14172.51 577
14173.63 536
14174.75 562
14175.88 570
14177.00 561
14178.13 549
14179.25 523
14180.38 554
14181.50 557
14182.63 553
14183.75 531
14184.88 551
14186.00 545
14187.13 524
14188.25 526
14189.38 514
14190.50 527
14191.63 543
14192.75 546
14193.88 545
14195.00 551
14196.13 531
14197.25 522
14198.38 552
14199.50 557
14200.63 542
14201.76 578
14202.88 550
14204.01 528
14205.13 535
14206.26 542
14207.38 570
14208.51 561
14209.64 517
14210.76 550
14211.89 520
14213.01 558
14214.14 503
14215.27 516
14216.39 515
14217.52 538
14218.64 525
14219.77 517
14220.90 515
14222.02 495
14223.15 506
14224.28 491
14225.40 510
14226.53 499
14227.66 524
14228.78 519
14229.91 489
14231.04 488
14232.16 517
14233.29 490
14234.42 501
14235.54 511
14236.67 505
14237.80 513
14238.92 486
14240.05 490
14241.18 517
14242.31 489
14243.43 492
14244.56 498
14245.69 477
14246.82 488
14247.94 500
14249.07 482
14250.20 487
14251.33 465
14252.45 472
14253.58 485
14254.71 481
14255.84 487
14256.96 488
14258.09 505
14259.22 488
14260.35 457
14261.47 506
14262.60 474
14263.73 472
14264.86 478
14265.99 491
14267.12 485
14268.24 438
14269.37 450
14270.50 467
14271.63 467
14272.76 473
14273.89 456
14275.01 473
14276.14 460
14277.27 457
14278.40 451
14279.53 449
14280.66 439
14281.79 472
14282.91 474
14284.04 460
14285.17 448
14286.30 461
14287.43 485
14288.56 467
14289.69 457
14290.82 471
14291.95 469
14293.08 427
14294.20 433
14295.33 420
14296.46 430
14297.59 435
14298.72 446
14299.85 420
14300.98 412
14302.11 424
14303.24 445
14304.37 444
14305.50 429
14306.63 444
14307.76 448
14308.89 446
14310.02 404
14311.15 401
14312.28 411
14313.41 409
14314.54 414
14315.67 422
14316.80 410
14317.93 430
14319.06 432
14320.19 416
14321.32 410
14322.45 409
14323.58 425
14324.71 428
14325.84 423
14326.97 437
14328.10 415
14329.23 405
14330.36 402
14331.49 401
14332.62 385
14333.76 412
14334.89 407
14336.02 387
14337.15 393
14338.28 400
14339.41 409
14340.54 412
14341.67 426
14342.80 411
14343.93 389
14345.07 385
14346.20 390
14347.33 412
14348.46 397
14349.59 408
14350.72 383
14351.85 399
14352.99 387
14354.12 386
14355.25 392
14356.38 414
14357.51 402
14358.64 388
14359.78 384
14360.91 388
14362.04 394
14363.17 405
14364.30 414
14365.44 385
14366.57 403
14367.70 389
14368.83 406
14369.96 384
14371.10 388
14372.23 405
14373.36 388
14374.49 396
14375.63 414
14376.76 378
14377.89 395
14379.02 402
14380.16 413
14381.29 406
14382.42 381
14383.55 388
14384.69 414
14385.82 417
14386.95 385
14388.09 377
14389.22 380
14390.35 419
14391.49 414
14392.62 396
14393.75 379
14394.89 374
14396.02 392
14397.15 406
14398.28 391
14399.42 396
14400.55 396
14401.69 391
14402.82 409
14403.95 378
14405.09 385
14406.22 395
14407.35 388
14408.49 374
14409.62 411
14410.75 404
14411.89 411
14413.02 399
14414.16 397
14415.29 422
14416.42 406
14417.56 403
14418.69 420
14419.83 416
14420.96 409
14422.10 400
14423.23 431
14424.36 415
14425.50 399
14426.63 406
14427.77 402
14428.90 411
14430.04 408
14431.17 434
14432.31 394
14433.44 398
14434.58 440
14435.71 422
14436.85 403
14437.98 415
14439.12 438
14440.25 436
14441.39 420
14442.52 440
14443.66 426
14444.79 411
14445.93 428
14447.06 411
14448.20 407
14449.33 410
14450.47 439
14451.60 404
14452.74 406
14453.87 440
14455.01 426
14456.14 417
14457.28 420
14458.42 404
14459.55 390
14460.69 398
14461.82 423
14462.96 416
14464.10 449
14465.23 439
14466.37 403
14467.50 439
14468.64 421
14469.78 451
14470.91 449
14472.05 423
14473.18 406
14474.32 424
14475.46 421
14476.59 437
14477.73 449
14478.87 417
14480.00 403
14481.14 443
14482.28 411
14483.41 406
14484.55 417
14485.69 406
14486.82 432
14487.96 417
14489.10 406
14490.23 411
14491.37 404
14492.51 415
14493.65 393
14494.78 402
14495.92 422
14497.06 423
14498.19 418
14499.33 388
14500.47 414
14501.61 399
14502.74 410
14503.88 406
14505.02 396
14506.16 412
14507.29 401
14508.43 435
14509.57 419
14510.71 428
14511.85 405
14512.98 421
14514.12 429
14515.26 420
14516.40 397
14517.54 416
14518.67 435
14519.81 401
14520.95 398
14522.09 391
14523.23 413
14524.36 425
14525.50 419
14526.64 391
14527.78 398
14528.92 402
14530.06 417
14531.19 383
14532.33 423
14533.47 410
14534.61 426
14535.75 422
14536.89 428
14538.03 415
14539.17 419
14540.31 413
14541.44 423
14542.58 410
14543.72 405
14544.86 433
14546.00 420
14547.14 415
14548.28 427
14549.42 400
14550.56 420
14551.70 424
14552.84 451
14553.98 443
14555.12 453
14556.25 459
14557.39 434
14558.53 445
14559.67 468
14560.81 412
14561.95 423
14563.09 406
14564.23 432
14565.37 444
14566.51 453
14567.65 448
14568.79 449
14569.93 441
14571.07 444
14572.21 460
14573.35 458
14574.49 442
14575.63 455
14576.77 467
14577.92 450
14579.06 461
14580.20 454
14581.34 475
14582.48 488
14583.62 453
14584.76 483
14585.90 498
14587.04 470
14588.18 507
14589.32 515
14590.46 479
14591.60 460
14592.74 486
14593.89 497
14595.03 508
14596.17 488
14597.31 487
14598.45 489
14599.59 493
14600.73 526
14601.87 520
14603.02 526
14604.16 511
14605.30 515
14606.44 509
14607.58 508
14608.72 507
14609.86 523
14611.01 544
14612.15 535
14613.29 530
14614.43 541
14615.57 575
14616.72 551
14617.86 560
14619.00 539
14620.14 538
14621.28 539
14622.43 565
14623.57 565
14624.71 527
14625.85 567
14627.00 584
14628.14 619
14629.28 625
14630.42 637
14631.56 632
14632.71 667
14633.85 668
14634.99 642
14636.14 638
14637.28 650
14638.42 646
14639.56 638
14640.71 627
14641.85 632
14642.99 627
14644.14 584
14645.28 609
14646.42 541
14647.56 530
14648.71 515
14649.85 533
14650.99 522
14652.14 511
14653.28 494
14654.42 487
14655.57 498
14656.71 465
14657.85 463
14659.00 453
14660.14 462
14661.29 454
14662.43 462
14663.57 447
14664.72 426
14665.86 449
14667.00 446
14668.15 439
14669.29 440
14670.44 445
14671.58 438
14672.73 442
14673.87 407
14675.01 393
14676.16 426
14677.30 428
14678.45 385
14679.59 415
14680.74 399
14681.88 393
14683.02 397
14684.17 422
14685.31 399
14686.46 402
14687.60 445
14688.75 410
14689.89 422
14691.04 392
14692.18 380
14693.33 404
14694.47 390
14695.62 390
14696.76 403
14697.91 401
14699.05 389
14700.20 374
14701.34 373
14702.49 391
14703.63 400
14704.78 394
14705.92 379
14707.07 394
14708.22 401
14709.36 397
14710.51 392
14711.65 399
14712.80 394
14713.94 395
14715.09 387
14716.23 392
14717.38 392
14718.53 382
14719.67 383
14720.82 377
14721.96 392
14723.11 406
14724.26 381
14725.40 406
14726.55 399
14727.70 394
14728.84 413
14729.99 379
14731.13 398
14732.28 393
14733.43 376
14734.57 363
14735.72 388
14736.87 359
14738.01 404
14739.16 406
14740.31 394
14741.45 369
14742.60 351
14743.75 370
14744.89 364
14746.04 419
14747.19 376
14748.34 336
14749.48 353
14750.63 384
14751.78 371
14752.92 369
14754.07 369
14755.22 361
14756.37 375
14757.51 383
14758.66 386
14759.81 368
14760.96 349
14762.10 355
14763.25 351
14764.40 358
14765.55 358
14766.70 364
14767.84 372
14768.99 371
14770.14 329
14771.29 358
14772.43 363
14773.58 337
14774.73 354
14775.88 336
14777.03 337
14778.18 342
14779.32 347
14780.47 346
14781.62 336
14782.77 334
14783.92 357
14785.07 350
14786.21 341
14787.36 333
14788.51 325
14789.66 323
14790.81 353
14791.96 361
14793.11 334
14794.26 346
14795.40 348
14796.55 363
14797.70 329
14798.85 343
14800.00 354
14801.15 329
14802.30 336
14803.45 310
14804.60 344
14805.75 327
14806.90 327
14808.05 312
14809.19 322
14810.34 324
14811.49 338
14812.64 332
14813.79 329
14814.94 323
14816.09 329
14817.24 330
14818.39 320
14819.54 313
14820.69 310
14821.84 320
14822.99 330
14824.14 330
14825.29 300
14826.44 308
14827.59 319
14828.74 324
14829.89 322
14831.04 309
14832.19 313
14833.34 325
14834.49 302
14835.64 316
14836.79 308
14837.95 317
14839.10 302
14840.25 319
14841.40 293
14842.55 280
14843.70 313
14844.85 310
14846.00 311
14847.15 292
14848.30 325
14849.45 310
14850.60 326
14851.76 297
14852.91 319
14854.06 300
14855.21 307
14856.36 302
14857.51 280
14858.66 291
14859.81 292
14860.97 307
14862.12 289
14863.27 284
14864.42 293
14865.57 313
14866.72 274
14867.88 274
14869.03 297
14870.18 312
14871.33 291
14872.48 302
14873.64 298
14874.79 297
14875.94 305
14877.09 292
14878.24 270
14879.40 291
14880.55 281
14881.70 274
14882.85 284
14884.00 304
14885.16 295
14886.31 318
14887.46 303
14888.61 297
14889.77 291
14890.92 310
14892.07 294
14893.23 296
14894.38 289
14895.53 285
14896.68 271
14897.84 301
14898.99 323
14900.14 284
14901.30 300
14902.45 289
14903.60 296
14904.75 292
14905.91 266
14907.06 274
14908.21 300
14909.37 284
14910.52 301
14911.67 264
14912.83 301
14913.98 281
14915.14 294
14916.29 276
14917.44 280
14918.60 307
14919.75 285
14920.90 280
14922.06 285
14923.21 287
14924.37 301
14925.52 311
14926.67 290
14927.83 279
14928.98 286
14930.14 275
14931.29 311
14932.44 296
14933.60 298
14934.75 279
14935.91 285
14937.06 291
14938.22 291
14939.37 294
14940.52 291
14941.68 288
14942.83 305
14943.99 320
14945.14 291
14946.30 292
14947.45 304
14948.61 290
14949.76 263
14950.92 299
14952.07 296
14953.23 286
14954.38 316
14955.54 271
14956.69 292
14957.85 283
14959.00 289
14960.16 294
14961.31 281
14962.47 307
14963.62 292
14964.78 313
14965.94 303
14967.09 294
14968.25 291
14969.40 303
14970.56 285
14971.71 281
14972.87 276
14974.03 284
14975.18 284
14976.34 279
14977.49 299
14978.65 281
14979.81 321
14980.96 320
14982.12 283
14983.27 292
14984.43 298
14985.59 319
14986.74 306
14987.90 277
14989.06 291
14990.21 292
14991.37 285
14992.53 262
14993.68 287
14994.84 274
14996.00 284
14997.15 285
14998.31 282
14999.47 283
15000.62 278
15001.78 281
15002.94 270
15004.09 283
15005.25 289
15006.41 273
15007.56 289
15008.72 296
15009.88 277
15011.04 265
15012.19 262
15013.35 281
15014.51 276
15015.67 279
15016.82 290
15017.98 278
15019.14 283
15020.30 276
15021.45 278
15022.61 262
15023.77 286
15024.93 256
15026.08 268
15027.24 277
15028.40 293
15029.56 266
15030.72 255
15031.87 278
15033.03 290
15034.19 262
15035.35 302
15036.51 259
15037.67 276
15038.82 264
15039.98 267
15041.14 257
15042.30 240
15043.46 287
15044.62 255
15045.78 272
15046.93 288
15048.09 266
15049.25 290
15050.41 261
15051.57 267
15052.73 274
15053.89 301
15055.05 260
15056.20 266
15057.36 274
15058.52 264
15059.68 288
15060.84 271
15062.00 267
15063.16 281
15064.32 275
15065.48 263
15066.64 277
15067.80 252
15068.96 266
15070.12 289
15071.28 291
15072.44 279
15073.60 275
15074.76 255
15075.91 273
15077.07 291
15078.23 296
15079.39 275
15080.55 272
15081.71 279
15082.87 278
15084.03 258
15085.19 268
15086.35 273
15087.51 290
15088.68 269
15089.84 291
15091.00 275
15092.16 293
15093.32 272
15094.48 275
15095.64 273
15096.80 281
15097.96 279
15099.12 274
15100.28 257
15101.44 250
15102.60 256
15103.76 267
15104.92 263
15106.08 259
15107.25 270
15108.41 284
15109.57 276
15110.73 272
15111.89 267
15113.05 291
15114.21 293
15115.37 268
15116.54 273
15117.70 278
15118.86 302
15120.02 263
15121.18 254
15122.34 260
15123.50 281
15124.67 287
15125.83 294
15126.99 308
15128.15 287
15129.31 268
15130.47 277
15131.64 286
15132.80 281
15133.96 290
15135.12 291
15136.28 279
15137.45 304
15138.61 274
15139.77 277
15140.93 299
15142.10 305
15143.26 296
15144.42 290
15145.58 302
15146.75 284
15147.91 294
15149.07 296
15150.23 297
15151.40 297
15152.56 295
15153.72 285
15154.88 331
15156.05 297
15157.21 277
15158.37 325
15159.54 313
15160.70 297
15161.86 310
15163.03 301
15164.19 300
15165.35 300
15166.52 299
15167.68 294
15168.84 321
15170.01 295
15171.17 304
15172.33 322
15173.50 297
15174.66 326
15175.82 325
15176.99 300
15178.15 292
15179.31 313
15180.48 314
15181.64 314
15182.81 332
15183.97 338
15185.13 318
15186.30 322
15187.46 307
15188.63 324
15189.79 319
15190.95 338
15192.12 324
15193.28 301
15194.45 303
15195.61 307
15196.78 324
15197.94 320
15199.10 327
15200.27 322
15201.43 342
15202.60 323
15203.76 327
15204.93 337
15206.09 343
15207.26 344
15208.42 302
15209.59 332
15210.75 347
15211.92 326
15213.08 343
15214.25 320
15215.41 349
15216.58 318
15217.74 344
15218.91 312
15220.07 344
15221.24 333
15222.40 343
15223.57 325
15224.74 340
15225.90 336
15227.07 328
15228.23 339
15229.40 346
15230.56 373
15231.73 368
15232.89 358
15234.06 343
15235.23 356
15236.39 372
15237.56 345
15238.72 369
15239.89 363
15241.06 358
15242.22 376
15243.39 364
15244.56 333
15245.72 338
15246.89 355
15248.05 366
15249.22 343
15250.39 344
15251.55 351
15252.72 344
15253.89 347
15255.05 361
15256.22 354
15257.39 330
15258.55 350
15259.72 319
15260.89 334
15262.05 339
15263.22 328
15264.39 333
15265.56 325
15266.72 317
15267.89 334
15269.06 341
15270.22 329
15271.39 316
15272.56 333
15273.73 310
15274.89 310
15276.06 313
15277.23 306
15278.40 311
15279.56 323
15280.73 316
15281.90 333
15283.07 287
15284.23 308
15285.40 297
15286.57 300
15287.74 331
15288.91 323
15290.07 318
15291.24 340
15292.41 337
15293.58 346
15294.75 299
15295.92 291
15297.08 312
15298.25 324
15299.42 331
15300.59 325
15301.76 297
15302.93 331
15304.09 324
15305.26 316
15306.43 321
15307.60 303
15308.77 326
15309.94 329
15311.11 314
15312.28 316
15313.44 317
15314.61 324
15315.78 317
15316.95 321
15318.12 343
15319.29 310
15320.46 312
15321.63 305
15322.80 295
15323.97 316
15325.14 345
15326.30 347
15327.47 316
15328.64 304
15329.81 334
15330.98 321
15332.15 335
15333.32 328
15334.49 344
15335.66 367
15336.83 326
15338.00 319
15339.17 326
15340.34 340
15341.51 327
15342.68 335
15343.85 316
15345.02 346
15346.19 336
15347.36 326
15348.53 309
15349.70 320
15350.87 353
15352.04 346
15353.21 359
15354.38 347
15355.55 345
15356.72 344
15357.90 333
15359.07 354
15360.24 346
15361.41 348
15362.58 362
15363.75 332
15364.92 367
15366.09 350
15367.26 350
15368.43 354
15369.60 360
15370.77 364
15371.95 347
15373.12 343
15374.29 366
15375.46 351
15376.63 369
15377.80 341
15378.97 338
15380.15 355
15381.32 340
15382.49 338
15383.66 332
15384.83 342
15386.00 349
15387.17 343
15388.35 342
15389.52 353
15390.69 340
15391.86 325
15393.03 335
15394.21 324
15395.38 335
15396.55 331
15397.72 343
15398.89 325
15400.07 332
15401.24 343
15402.41 347
15403.58 322
15404.76 327
15405.93 335
15407.10 312
15408.27 326
15409.45 314
15410.62 316
15411.79 323
15412.96 306
15414.14 311
15415.31 315
15416.48 333
15417.66 346
15418.83 320
15420.00 310
15421.17 306
15422.35 317
15423.52 297
15424.69 315
15425.87 287
15427.04 299
15428.21 294
15429.39 307
15430.56 306
15431.73 280
15432.91 301
15434.08 280
15435.25 296
15436.43 288
15437.60 313
15438.77 301
15439.95 296
15441.12 292
15442.30 285
15443.47 287
15444.64 283
15445.82 295
15446.99 282
15448.17 297
15449.34 315
15450.51 318
15451.69 336
15452.86 311
15454.04 273
15455.21 285
15456.39 293
15457.56 274
15458.73 294
15459.91 304
15461.08 294
15462.26 308
15463.43 298
15464.61 286
15465.78 277
15466.96 301
15468.13 301
15469.31 315
15470.48 302
15471.66 299
15472.83 299
15474.01 316
15475.18 306
15476.36 311
15477.53 319
15478.71 291
15479.88 286
15481.06 302
15482.23 308
15483.41 313
15484.58 281
15485.76 301
15486.93 302
15488.11 309
15489.29 304
15490.46 290
15491.64 296
15492.81 285
15493.99 288
15495.16 298
15496.34 290
15497.52 293
15498.69 311
15499.87 282
15501.04 295
15502.22 298
15503.40 306
15504.57 286
15505.75 286
15506.92 294
15508.10 284
15509.28 282
15510.45 287
15511.63 286
15512.81 297
15513.98 302
15515.16 292
15516.34 328
15517.51 311
15518.69 302
15519.87 274
15521.04 306
15522.22 297
15523.40 301
15524.57 320
15525.75 321
15526.93 310
15528.11 311
15529.28 334
15530.46 292
15531.64 316
15532.81 344
15533.99 302
15535.17 308
15536.35 303
15537.52 312
15538.70 296
15539.88 322
15541.06 325
15542.23 324
15543.41 303
15544.59 297
15545.77 309
15546.95 315
15548.12 328
15549.30 307
15550.48 321
15551.66 314
15552.83 303
15554.01 280
15555.19 309
15556.37 299
15557.55 298
15558.73 312
15559.90 335
15561.08 290
15562.26 320
15563.44 323
15564.62 322
15565.80 312
15566.97 320
15568.15 321
15569.33 329
15570.51 322
15571.69 334
15572.87 336
15574.05 339
15575.23 322
15576.40 317
15577.58 305
15578.76 320
15579.94 344
15581.12 338
15582.30 322
15583.48 310
15584.66 337
15585.84 343
15587.02 341
15588.20 314
15589.38 336
15590.56 342
15591.73 334
15592.91 336
15594.09 323
15595.27 340
15596.45 336
15597.63 375
15598.81 328
15599.99 344
15601.17 349
15602.35 363
15603.53 358
15604.71 378
15605.89 377
15607.07 366
15608.25 366
15609.43 347
15610.61 369
15611.79 368
15612.97 344
15614.15 348
15615.33 353
15616.51 383
15617.69 371
15618.88 370
15620.06 349
15621.24 368
15622.42 357
15623.60 341
15624.78 387
15625.96 394
15627.14 370
15628.32 363
15629.50 394
15630.68 397
15631.86 381
15633.05 384
15634.23 401
15635.41 392
15636.59 395
15637.77 403
15638.95 394
15640.13 376
15641.31 360
15642.50 389
15643.68 395
15644.86 400
15646.04 377
15647.22 401
15648.40 395
15649.58 391
15650.77 394
15651.95 397
15653.13 413
15654.31 400
15655.49 396
15656.68 395
15657.86 393
15659.04 379
15660.22 402
15661.40 408
15662.59 398
15663.77 424
15664.95 401
15666.13 398
15667.32 416
15668.50 407
15669.68 422
15670.86 381
15672.05 390
15673.23 403
15674.41 412
15675.59 398
15676.78 417
15677.96 409
15679.14 394
15680.32 418
15681.51 381
15682.69 373
15683.87 386
15685.06 387
15686.24 402
15687.42 399
15688.61 397
15689.79 391
15690.97 383
15692.16 357
15693.34 389
15694.52 370
15695.71 425
15696.89 370
15698.07 380
15699.26 391
15700.44 377
15701.62 374
15702.81 376
15703.99 379
15705.17 400
15706.36 370
15707.54 388
15708.73 382
15709.91 375
15711.09 404
15712.28 391
15713.46 393
15714.65 391
15715.83 404
15717.02 422
15718.20 373
15719.38 405
15720.57 384
15721.75 390
15722.94 400
15724.12 413
15725.31 416
15726.49 390
15727.68 378
15728.86 427
15730.04 425
15731.23 380
15732.41 388
15733.60 402
15734.78 401
15735.97 410
15737.15 423
15738.34 422
15739.52 412
15740.71 424
15741.89 424
15743.08 415
15744.27 433
15745.45 434
15746.64 446
15747.82 467
15749.01 434
15750.19 455
15751.38 456
15752.56 455
15753.75 456
15754.93 445
15756.12 476
15757.31 478
15758.49 448
15759.68 463
15760.86 431
15762.05 438
15763.24 455
15764.42 448
15765.61 437
15766.79 453
15767.98 454
15769.17 460
15770.35 470
15771.54 422
15772.72 431
15773.91 409
15775.10 425
15776.28 404
15777.47 419
15778.66 410
15779.84 416
15781.03 441
15782.22 434
15783.40 398
15784.59 399
15785.78 399
15786.96 418
15788.15 433
15789.34 425
15790.53 414
15791.71 394
15792.90 398
15794.09 418
15795.27 410
15796.46 402
15797.65 380
15798.84 370
15800.02 390
15801.21 385
15802.40 394
15803.59 389
15804.77 389
15805.96 394
15807.15 360
15808.34 379
15809.52 357
15810.71 387
15811.90 381
15813.09 421
15814.28 392
15815.46 369
15816.65 384
15817.84 362
15819.03 385
15820.22 362
15821.40 384
15822.59 371
15823.78 373
15824.97 387
15826.16 357
15827.35 378
15828.53 378
15829.72 376
15830.91 372
15832.10 354
15833.29 364
15834.48 379
15835.67 372
15836.85 371
15838.04 379
15839.23 368
15840.42 365
15841.61 383
15842.80 397
15843.99 354
15845.18 379
15846.37 378
15847.55 364
15848.74 377
15849.93 367
15851.12 373
15852.31 367
15853.50 383
15854.69 382
15855.88 390
15857.07 381
15858.26 377
15859.45 388
15860.64 373
15861.83 366
15863.02 349
15864.21 366
15865.40 348
15866.59 354
15867.78 352
15868.97 354
15870.16 368
15871.35 363
15872.54 356
15873.73 376
15874.92 379
15876.11 378
15877.30 364
15878.49 371
15879.68 386
15880.87 385
15882.06 360
15883.25 378
15884.44 364
15885.63 381
15886.82 376
15888.01 376
15889.20 367
15890.39 389
15891.59 390
15892.78 381
15893.97 380
15895.16 373
15896.35 380
15897.54 376
15898.73 384
15899.92 410
15901.11 397
15902.30 403
15903.50 417
15904.69 397
15905.88 393
15907.07 411
15908.26 396
15909.45 396
15910.64 408
15911.84 396
15913.03 413
15914.22 435
15915.41 402
15916.60 380
15917.79 414
15918.99 421
15920.18 414
15921.37 393
15922.56 389
15923.75 404
15924.95 414
15926.14 440
15927.33 410
15928.52 407
15929.71 434
15930.91 431
15932.10 411
15933.29 404
15934.48 389
15935.68 420
15936.87 378
15938.06 382
15939.25 391
15940.45 384
15941.64 405
15942.83 403
15944.03 397
15945.22 370
15946.41 354
15947.60 378
15948.80 379
15949.99 338
15951.18 335
15952.38 347
15953.57 329
15954.76 340
15955.96 343
15957.15 334
15958.34 322
15959.54 318
15960.73 313
15961.92 317
15963.12 276
15964.31 302
15965.50 315
15966.70 335
15967.89 327
15969.08 316
15970.28 302
15971.47 331
15972.67 326
15973.86 313
15975.05 278
15976.25 305
15977.44 291
15978.64 308
15979.83 291
15981.02 289
15982.22 311
15983.41 320
15984.61 301
15985.80 291
15987.00 291
15988.19 295
15989.38 315
15990.58 301
15991.77 282
15992.97 313
15994.16 309
15995.36 286
15996.55 298
15997.75 285
15998.94 294
16000.14 297
16001.33 291
16002.53 273
16003.72 275
16004.92 286
16006.11 296
16007.31 303
16008.50 279
16009.70 262
16010.89 263
16012.09 284
16013.28 276
16014.48 270
16015.67 296
16016.87 311
16018.07 284
16019.26 281
16020.46 297
16021.65 292
16022.85 296
16024.04 300
16025.24 257
16026.44 282
16027.63 305
16028.83 302
16030.02 283
16031.22 297
16032.42 286
16033.61 282
16034.81 284
16036.00 293
16037.20 305
16038.40 291
16039.59 270
16040.79 271
16041.99 287
16043.18 288
16044.38 288
16045.58 267
16046.77 253
16047.97 283
16049.17 289
16050.36 280
16051.56 293
16052.76 282
16053.95 285
16055.15 276
16056.35 281
16057.54 275
16058.74 291
16059.94 297
16061.14 301
16062.33 259
16063.53 279
16064.73 263
16065.92 263
16067.12 270
16068.32 276
16069.52 262
16070.71 249
16071.91 242
16073.11 259
16074.31 257
16075.50 265
16076.70 257
16077.90 242
16079.10 258
16080.30 273
16081.49 263
16082.69 258
16083.89 260
16085.09 270
16086.29 284
16087.48 266
16088.68 242
16089.88 253
16091.08 273
16092.28 249
16093.48 260
16094.67 256
16095.87 266
16097.07 254
16098.27 257
16099.47 252
16100.67 271
16101.87 267
16103.06 269
16104.26 269
16105.46 261
16106.66 264
16107.86 266
16109.06 287
16110.26 247
16111.46 256
16112.66 265
16113.86 252
16115.05 239
16116.25 240
16117.45 245
16118.65 254
16119.85 249
16121.05 268
16122.25 255
16123.45 247
16124.65 237
16125.85 244
16127.05 279
16128.25 251
16129.45 242
16130.65 258
16131.85 240
16133.05 220
16134.25 254
16135.45 236
16136.65 234
16137.85 231
16139.05 227
16140.25 260
16141.45 269
16142.65 242
16143.85 253
16145.05 266
16146.25 258
16147.45 258
16148.65 254
16149.85 252
16151.05 255
16152.25 241
16153.45 246
16154.65 241
16155.85 258
16157.05 240
16158.25 239
16159.46 244
16160.66 259
16161.86 244
16163.06 243
16164.26 236
16165.46 262
16166.66 248
16167.86 242
16169.06 235
16170.27 259
16171.47 249
16172.67 249
16173.87 246
16175.07 236
16176.27 246
16177.47 244
16178.67 248
16179.88 239
16181.08 280
16182.28 242
16183.48 273
16184.68 257
16185.89 246
16187.09 245
16188.29 244
16189.49 269
16190.69 258
16191.90 257
16193.10 243
16194.30 257
16195.50 242
16196.70 253
16197.91 230
16199.11 249
16200.31 236
16201.51 251
16202.72 259
16203.92 247
16205.12 251
16206.32 253
16207.53 259
16208.73 266
16209.93 255
16211.13 251
16212.34 254
16213.54 245
16214.74 241
16215.95 267
16217.15 263
16218.35 254
16219.55 270
16220.76 257
16221.96 231
16223.16 264
16224.37 253
16225.57 268
16226.77 274
16227.98 267
16229.18 251
16230.38 266
16231.59 260
16232.79 264
16233.99 256
16235.20 258
16236.40 243
16237.61 288
16238.81 285
16240.01 266
16241.22 255
16242.42 284
16243.63 284
16244.83 286
16246.03 280
16247.24 258
16248.44 267
16249.65 278
16250.85 267
16252.05 284
16253.26 280
16254.46 270
16255.67 279
16256.87 283
16258.08 283
16259.28 274
16260.49 269
16261.69 269
16262.89 269
16264.10 278
16265.30 289
16266.51 281
16267.71 305
16268.92 291
16270.12 260
16271.33 294
16272.53 283
16273.74 294
16274.94 269
16276.15 251
16277.35 252
16278.56 269
16279.77 296
16280.97 296
16282.18 299
16283.38 270
16284.59 280
16285.79 287
16287.00 279
16288.20 237
16289.41 275
16290.61 281
16291.82 270
16293.03 277
16294.23 277
16295.44 287
16296.64 290
16297.85 291
16299.06 269
16300.26 278
16301.47 268
16302.67 274
16303.88 270
16305.09 260
16306.29 277
16307.50 270
16308.71 280
16309.91 288
16311.12 265
16312.33 248
16313.53 281
16314.74 281
16315.95 256
16317.15 258
16318.36 262
16319.57 276
16320.77 280
16321.98 277
16323.19 287
16324.39 266
16325.60 285
16326.81 270
16328.01 274
16329.22 245
16330.43 268
16331.64 282
16332.84 256
16334.05 287
16335.26 265
16336.47 270
16337.67 268
16338.88 263
16340.09 240
16341.30 256
16342.50 254
16343.71 243
16344.92 250
16346.13 247
16347.33 233
16348.54 255
16349.75 246
16350.96 256
16352.17 260
16353.37 236
16354.58 241
16355.79 260
16357.00 244
16358.21 243
16359.41 220
16360.62 226
16361.83 246
16363.04 252
16364.25 257
16365.46 252
16366.67 261
16367.87 270
16369.08 268
16370.29 251
16371.50 265
16372.71 254
16373.92 244
16375.13 250
16376.34 234
16377.54 246
16378.75 252
16379.96 256
16381.17 251
16382.38 267
16383.59 247
16384.80 264
16386.01 245
16387.22 248
16388.43 245
16389.64 244
16390.85 248
16392.05 250
16393.26 241
16394.47 269
16395.68 252
16396.89 238
16398.10 246
16399.31 248
16400.52 219
16401.73 236
16402.94 239
16404.15 244
16405.36 256
16406.57 266
16407.78 257
16408.99 246
16410.20 267
16411.41 243
16412.62 244
16413.83 224
16415.04 241
16416.25 238
16417.46 233
16418.67 242
16419.88 245
16421.10 232
16422.31 227
16423.52 244
16424.73 260
16425.94 255
16427.15 263
16428.36 255
16429.57 258
16430.78 252
16431.99 262
16433.20 275
16434.41 253
16435.63 241
16436.84 252
16438.05 233
16439.26 253
16440.47 246
16441.68 238
16442.89 253
16444.10 231
16445.32 258
16446.53 229
16447.74 252
16448.95 234
16450.16 229
16451.37 245
16452.59 233
16453.80 240
16455.01 229
16456.22 223
16457.43 223
16458.64 237
16459.86 236
16461.07 232
16462.28 240
16463.49 241
16464.70 256
16465.92 254
16467.13 237
16468.34 223
16469.55 228
16470.77 231
16471.98 244
16473.19 240
16474.40 230
16475.62 226
16476.83 238
16478.04 222
16479.25 246
16480.47 232
16481.68 235
16482.89 245
16484.11 226
16485.32 221
16486.53 214
16487.74 242
16488.96 241
16490.17 250
16491.38 216
16492.60 240
16493.81 237
16495.02 227
16496.24 238
16497.45 230
16498.66 226
16499.88 244
16501.09 251
16502.30 225
16503.52 217
16504.73 241
16505.94 232
16507.16 235
16508.37 234
16509.59 245
16510.80 239
16512.01 237
16513.23 224
16514.44 244
16515.66 228
16516.87 251
16518.08 223
16519.30 237
16520.51 237
16521.73 223
16522.94 235
16524.16 255
16525.37 238
16526.58 232
16527.80 239
16529.01 265
16530.23 246
16531.44 259
16532.66 249
16533.87 249
16535.09 254
16536.30 260
16537.52 244
16538.73 253
16539.95 247
16541.16 278
16542.38 276
16543.59 277
16544.81 282
16546.02 262
16547.24 264
16548.45 267
16549.67 265
16550.88 268
16552.10 287
16553.31 281
16554.53 262
16555.74 266
16556.96 267
16558.18 265
16559.39 249
16560.61 271
16561.82 258
16563.04 257
16564.25 262
16565.47 254
16566.69 278
16567.90 264
16569.12 259
16570.33 261
16571.55 269
16572.77 266
16573.98 251
16575.20 261
16576.41 246
16577.63 260
16578.85 266
16580.06 250
16581.28 259
16582.50 279
16583.71 254
16584.93 258
16586.15 260
16587.36 256
16588.58 276
16589.80 266
16591.01 256
16592.23 247
16593.45 237
16594.66 275
16595.88 246
16597.10 246
16598.32 220
16599.53 239
16600.75 237
16601.97 240
16603.18 257
16604.40 240
16605.62 236
16606.84 258
16608.05 244
16609.27 239
16610.49 241
16611.71 236
16612.92 249
16614.14 240
16615.36 226
16616.58 237
16617.79 225
16619.01 217
16620.23 221
16621.45 240
16622.67 242
16623.88 223
16625.10 223
16626.32 242
16627.54 246
16628.76 246
16629.97 216
16631.19 227
16632.41 234
16633.63 221
16634.85 215
16636.07 229
16637.29 237
16638.50 248
16639.72 229
16640.94 224
16642.16 215
16643.38 225
16644.60 256
16645.82 215
16647.03 226
16648.25 230
16649.47 216
16650.69 231
16651.91 232
16653.13 225
16654.35 219
16655.57 242
16656.79 239
16658.01 236
16659.23 232
16660.45 218
16661.66 236
16662.88 212
16664.10 233
16665.32 235
16666.54 230
16667.76 234
16668.98 231
16670.20 224
16671.42 248
16672.64 215
16673.86 215
16675.08 230
16676.30 248
16677.52 228
16678.74 235
16679.96 210
16681.18 207
16682.40 203
16683.62 206
16684.84 202
16686.06 211
16687.28 213
16688.50 197
16689.72 228
16690.94 203
16692.16 214
16693.39 224
16694.61 237
16695.83 233
16697.05 217
16698.27 237
16699.49 219
16700.71 228
16701.93 223
16703.15 222
16704.37 205
16705.59 235
16706.81 232
16708.04 218
16709.26 216
16710.48 236
16711.70 233
16712.92 208
16714.14 214
16715.36 221
16716.58 214
16717.81 245
16719.03 211
16720.25 215
16721.47 230
16722.69 226
16723.91 216
16725.14 223
16726.36 213
16727.58 187
16728.80 230
16730.02 227
16731.24 218
16732.47 201
16733.69 215
16734.91 239
16736.13 239
16737.36 235
16738.58 206
16739.80 223
16741.02 227
16742.24 225
16743.47 212
16744.69 192
16745.91 222
16747.13 253
16748.36 215
16749.58 205
16750.80 202
16752.02 212
16753.25 236
16754.47 226
16755.69 214
16756.92 210
16758.14 220
16759.36 234
16760.59 246
16761.81 200
16763.03 203
16764.25 217
16765.48 223
16766.70 202
16767.92 211
16769.15 212
16770.37 210
16771.59 215
16772.82 208
16774.04 223
16775.27 224
16776.49 230
16777.71 221
16778.94 212
16780.16 212
16781.38 218
16782.61 216
16783.83 217
16785.06 205
16786.28 213
16787.50 227
16788.73 206
16789.95 216
16791.18 214
16792.40 214
16793.62 204
16794.85 217
16796.07 195
16797.30 225
16798.52 228
16799.75 220
16800.97 219
16802.19 217
16803.42 199
16804.64 203
16805.87 190
16807.09 202
16808.32 218
16809.54 244
16810.77 225
16811.99 220
16813.22 224
16814.44 214
16815.67 215
16816.89 206
16818.12 210
16819.34 223
16820.57 234
16821.79 220
16823.02 224
16824.24 216
16825.47 216
16826.70 247
16827.92 227
16829.15 216
16830.37 218
16831.60 222
16832.82 209
16834.05 227
16835.27 235
16836.50 226
16837.73 224
16838.95 226
16840.18 237
16841.40 222
16842.63 243
16843.86 237
16845.08 222
16846.31 215
16847.53 206
16848.76 221
16849.99 235
16851.21 227
16852.44 232
16853.67 221
16854.89 233
16856.12 213
16857.35 257
16858.57 230
16859.80 237
16861.03 244
16862.25 255
16863.48 256
16864.71 232
16865.93 265
16867.16 249
16868.39 245
16869.61 252
16870.84 271
16872.07 272
16873.30 261
16874.52 260
16875.75 259
16876.98 263
16878.20 267
16879.43 278
16880.66 272
16881.89 247
16883.11 255
16884.34 275
16885.57 268
16886.80 261
16888.02 267
16889.25 269
16890.48 252
16891.71 274
16892.94 284
16894.16 255
16895.39 272
16896.62 272
16897.85 264
16899.08 260
16900.30 261
16901.53 306
16902.76 269
16903.99 255
16905.22 260
16906.45 270
16907.67 274
16908.90 264
16910.13 248
16911.36 251
16912.59 258
16913.82 248
16915.04 239
16916.27 242
16917.50 253
16918.73 245
16919.96 243
16921.19 250
16922.42 251
16923.65 253
16924.88 235
16926.10 247
16927.33 236
16928.56 244
16929.79 244
16931.02 237
16932.25 253
16933.48 244
16934.71 250
16935.94 245
16937.17 248
16938.40 243
16939.63 225
16940.86 221
16942.09 245
16943.32 248
16944.55 240
16945.78 233
16947.01 225
16948.24 260
16949.47 270
16950.70 256
16951.93 249
16953.16 258
16954.39 255
16955.62 262
16956.85 252
16958.08 256
16959.31 255
16960.54 252
16961.77 267
16963.00 250
16964.23 246
16965.46 242
16966.69 250
16967.92 276
16969.15 257
16970.38 259
16971.61 231
16972.84 264
16974.07 258
16975.30 248
16976.54 255
16977.77 250
16979.00 222
16980.23 241
16981.46 242
16982.69 221
16983.92 223
16985.15 228
16986.38 241
16987.62 227
16988.85 237
16990.08 236
16991.31 241
16992.54 249
16993.77 239
16995.00 239
16996.24 256
16997.47 232
16998.70 244
16999.93 227
17001.16 227
17002.39 234
17003.63 222
17004.86 240
17006.09 216
17007.32 237
17008.55 234
17009.79 232
17011.02 226
17012.25 230
17013.48 238
17014.72 229
17015.95 230
17017.18 240
17018.41 231
17019.64 217
17020.88 228
17022.11 223
17023.34 222
17024.58 227
17025.81 245
17027.04 208
17028.27 203
17029.51 210
17030.74 216
17031.97 226
17033.21 215
17034.44 219
17035.67 225
17036.90 216
17038.14 224
17039.37 214
17040.60 209
17041.84 221
17043.07 225
17044.30 232
17045.54 221
17046.77 220
17048.00 220
17049.24 202
17050.47 213
17051.70 202
17052.94 215
17054.17 231
17055.41 207
17056.64 225
17057.87 207
17059.11 226
17060.34 211
17061.58 204
17062.81 216
17064.04 207
17065.28 184
17066.51 201
17067.75 207
17068.98 206
17070.21 192
17071.45 201
17072.68 218
17073.92 213
17075.15 213
17076.39 208
17077.62 214
17078.86 208
17080.09 224
17081.33 200
17082.56 207
17083.80 204
17085.03 219
17086.26 198
17087.50 198
17088.73 211
17089.97 220
17091.20 208
17092.44 194
17093.68 210
17094.91 199
17096.15 208
17097.38 209
17098.62 203
17099.85 186
17101.09 202
17102.32 193
17103.56 203
17104.79 209
17106.03 216
17107.26 207
17108.50 205
17109.74 206
17110.97 205
17112.21 197
17113.44 200
17114.68 201
17115.92 205
17117.15 190
17118.39 180
17119.62 181
17120.86 185
17122.10 194
17123.33 204
17124.57 208
17125.80 217
17127.04 217
17128.28 206
17129.51 182
17130.75 212
17131.99 205
17133.22 212
17134.46 208
17135.70 202
17136.93 203
17138.17 240
17139.41 215
17140.64 207
17141.88 193
17143.12 203
17144.35 197
17145.59 199
17146.83 201
17148.07 188
17149.30 198
17150.54 195
17151.78 202
17153.02 200
17154.25 204
17155.49 189
17156.73 205
17157.96 204
17159.20 203
17160.44 196
17161.68 210
17162.92 185
17164.15 196
17165.39 204
17166.63 190
17167.87 220
17169.10 199
17170.34 198
17171.58 203
17172.82 207
17174.06 197
17175.29 204
17176.53 182
17177.77 187
17179.01 199
17180.25 191
17181.49 194
17182.72 212
17183.96 202
17185.20 204
17186.44 170
17187.68 184
17188.92 205
17190.15 202
17191.39 191
17192.63 200
17193.87 207
17195.11 196
17196.35 209
17197.59 194
17198.83 193
17200.07 212
17201.30 194
17202.54 178
17203.78 183
17205.02 191
17206.26 204
17207.50 186
17208.74 198
17209.98 205
17211.22 184
17212.46 204
17213.70 185
17214.94 190
17216.18 183
17217.42 194
17218.66 198
17219.90 174
17221.14 185
17222.38 188
17223.62 182
17224.86 201
17226.10 188
17227.34 198
17228.58 197
17229.82 182
17231.06 189
17232.30 189
17233.54 213
17234.78 184
17236.02 194
17237.26 175
17238.50 197
17239.74 205
17240.98 202
17242.22 181
17243.46 189
17244.70 214
17245.94 189
17247.18 188
17248.42 179
17249.66 196
17250.90 192
17252.14 190
17253.39 202
17254.63 175
17255.87 180
17257.11 196
17258.35 188
17259.59 205
17260.83 176
17262.07 200
17263.31 185
17264.56 175
17265.80 179
17267.04 182
17268.28 204
17269.52 188
17270.76 182
17272.00 176
17273.25 190
17274.49 185
17275.73 185
17276.97 193
17278.21 181
17279.45 193
17280.70 189
17281.94 166
17283.18 197
17284.42 188
17285.66 186
17286.91 190
17288.15 198
17289.39 183
17290.63 203
17291.88 175
17293.12 185
17294.36 177
17295.60 183
17296.85 183
17298.09 190
17299.33 184
17300.57 171
17301.82 188
17303.06 175
17304.30 190
17305.54 180
17306.79 180
17308.03 155
17309.27 163
17310.52 189
17311.76 179
17313.00 177
17314.25 170
17315.49 176
17316.73 202
17317.97 173
17319.22 188
17320.46 181
17321.71 168
17322.95 171
17324.19 182
17325.44 174
17326.68 178
17327.92 188
17329.17 181
17330.41 181
17331.65 170
17332.90 173
17334.14 180
17335.39 183
17336.63 190
17337.87 178
17339.12 187
17340.36 178
17341.61 199
17342.85 186
17344.09 189
17345.34 183
17346.58 183
17347.83 172
17349.07 180
17350.32 194
17351.56 192
17352.80 207
17354.05 192
17355.29 203
17356.54 199
17357.78 183
17359.03 185
17360.27 194
17361.52 178
17362.76 184
17364.01 168
17365.25 183
17366.50 195
17367.74 210
17368.99 178
17370.23 178
17371.48 196
17372.72 183
17373.97 183
17375.21 187
17376.46 200
17377.70 197
17378.95 203
17380.19 194
17381.44 183
17382.69 194
17383.93 197
17385.18 205
17386.42 189
17387.67 195
17388.91 177
17390.16 206
17391.41 207
17392.65 208
17393.90 200
17395.14 190
17396.39 201
17397.64 191
17398.88 207
17400.13 176
17401.37 193
17402.62 193
17403.87 172
17405.11 168
17406.36 170
17407.61 186
17408.85 189
17410.10 184
17411.35 190
17412.59 178
17413.84 197
17415.09 175
17416.33 173
17417.58 179
17418.83 184
17420.07 165
17421.32 190
17422.57 189
17423.82 178
17425.06 192
17426.31 187
17427.56 195
17428.80 191
17430.05 189
17431.30 180
17432.55 211
17433.79 200
17435.04 186
17436.29 175
17437.54 178
17438.78 190
17440.03 199
17441.28 192
17442.53 191
17443.77 203
17445.02 213
17446.27 202
17447.52 193
17448.77 171
17450.01 185
17451.26 195
17452.51 207
17453.76 186
17455.01 197
17456.25 203
17457.50 210
17458.75 185
17460.00 166
17461.25 196
17462.50 194
17463.74 200
17464.99 209
17466.24 184
17467.49 200
17468.74 206
17469.99 200
17471.24 220
17472.49 188
17473.73 193
17474.98 209
17476.23 204
17477.48 201
17478.73 185
17479.98 190
17481.23 214
17482.48 199
17483.73 181
17484.98 218
17486.23 207
17487.47 198
17488.72 211
17489.97 182
17491.22 208
17492.47 200
17493.72 204
17494.97 204
17496.22 199
17497.47 208
17498.72 211
17499.97 216
17501.22 208
17502.47 212
17503.72 211
17504.97 222
17506.22 210
17507.47 212
17508.72 208
17509.97 213
17511.22 205
17512.47 218
17513.72 197
17514.97 198
17516.22 210
17517.47 217
17518.72 211
17519.97 209
17521.22 224
17522.47 221
17523.72 195
17524.98 214
17526.23 202
17527.48 196
17528.73 193
17529.98 217
17531.23 213
17532.48 209
17533.73 231
17534.98 222
17536.23 228
17537.48 216
17538.74 223
17539.99 213
17541.24 209
17542.49 225
17543.74 202
17544.99 206
17546.24 217
17547.50 216
17548.75 239
17550.00 216
17551.25 227
17552.50 212
17553.75 208
17555.01 221
17556.26 229
17557.51 208
17558.76 229
17560.01 220
17561.26 212
17562.52 226
17563.77 198
17565.02 219
17566.27 212
17567.53 232
17568.78 218
17570.03 218
17571.28 223
17572.53 220
17573.79 244
17575.04 250
17576.29 225
17577.54 225
17578.80 228
17580.05 225
17581.30 234
17582.56 241
17583.81 230
17585.06 232
17586.31 209
17587.57 243
17588.82 245
17590.07 223
17591.33 216
17592.58 233
17593.83 219
17595.08 220
17596.34 227
17597.59 246
17598.84 238
17600.10 239
17601.35 231
17602.61 219
17603.86 237
17605.11 238
17606.37 237
17607.62 245
17608.87 247
17610.13 230
17611.38 238
17612.63 221
17613.89 235
17615.14 259
17616.40 260
17617.65 247
17618.90 254
17620.16 235
17621.41 255
17622.67 247
17623.92 237
17625.17 266
17626.43 226
17627.68 229
17628.94 231
17630.19 240
17631.45 240
17632.70 235
17633.96 240
17635.21 254
17636.47 264
17637.72 230
17638.97 246
17640.23 236
17641.48 235
17642.74 247
17643.99 239
17645.25 235
17646.50 237
17647.76 235
17649.01 241
17650.27 224
17651.52 241
17652.78 231
17654.04 219
17655.29 228
17656.55 240
17657.80 220
17659.06 219
17660.31 216
17661.57 213
17662.82 216
17664.08 226
17665.33 187
17666.59 231
17667.85 216
17669.10 219
17670.36 236
17671.61 219
17672.87 208
17674.13 204
17675.38 218
17676.64 201
17677.89 218
17679.15 238
17680.41 220
17681.66 214
17682.92 219
17684.18 208
17685.43 202
17686.69 223
17687.95 198
17689.20 204
17690.46 211
17691.71 194
17692.97 217
17694.23 209
17695.49 205
17696.74 201
17698.00 202
17699.26 206
17700.51 202
17701.77 195
17703.03 196
17704.28 200
17705.54 218
17706.80 200
17708.06 184
17709.31 193
17710.57 201
17711.83 198
17713.08 206
17714.34 198
17715.60 204
17716.86 214
17718.11 213
17719.37 213
17720.63 202
17721.89 196
17723.15 210
17724.40 199
17725.66 208
17726.92 191
17728.18 190
17729.43 197
17730.69 206
17731.95 183
17733.21 229
17734.47 212
17735.73 200
17736.98 203
17738.24 192
17739.50 183
17740.76 196
17742.02 216
17743.28 223
17744.53 186
17745.79 194
17747.05 183
17748.31 192
17749.57 203
17750.83 180
17752.09 185
17753.34 212
17754.60 187
17755.86 166
17757.12 182
17758.38 197
17759.64 197
17760.90 194
17762.16 203
17763.42 193
17764.68 182
17765.94 193
17767.19 192
17768.45 191
17769.71 186
17770.97 195
17772.23 200
17773.49 190
17774.75 174
17776.01 175
17777.27 201
17778.53 195
17779.79 196
17781.05 189
17782.31 195
17783.57 196
17784.83 190
17786.09 188
17787.35 171
17788.61 178
17789.87 177
17791.13 169
17792.39 174
17793.65 183
17794.91 189
17796.17 179
17797.43 200
17798.69 183
17799.95 182
17801.21 173
17802.47 190
17803.73 178
17805.00 161
17806.26 185
17807.52 180
17808.78 167
17810.04 184
17811.30 181
17812.56 180
17813.82 184
17815.08 179
17816.34 176
17817.60 167
17818.87 181
17820.13 193
17821.39 165
17822.65 180
17823.91 183
17825.17 181
17826.43 180
17827.69 189
17828.96 184
17830.22 169
17831.48 179
17832.74 163
17834.00 160
17835.26 160
17836.53 165
17837.79 186
17839.05 185
17840.31 173
17841.57 174
17842.84 190
17844.10 176
17845.36 179
17846.62 171
17847.88 171
17849.15 163
17850.41 167
17851.67 162
17852.93 169
17854.20 181
17855.46 194
17856.72 183
17857.98 175
17859.25 174
17860.51 172
17861.77 175
17863.03 174
17864.30 170
17865.56 181
17866.82 189
17868.09 179
17869.35 175
17870.61 166
17871.87 164
17873.14 188
17874.40 174
17875.66 181
17876.93 160
17878.19 170
17879.45 183
17880.72 178
17881.98 164
17883.24 171
17884.51 179
17885.77 180
17887.03 180
17888.30 180
17889.56 191
17890.83 179
17892.09 178
17893.35 175
17894.62 182
17895.88 166
17897.14 170
17898.41 181
17899.67 173
17900.94 176
17902.20 177
17903.46 185
17904.73 179
17905.99 184
17907.26 177
17908.52 177
17909.79 176
17911.05 185
17912.32 164
17913.58 180
17914.84 164
17916.11 171
17917.37 167
17918.64 187
17919.90 177
17921.17 165
17922.43 173
17923.70 170
17924.96 168
17926.23 179
17927.49 175
17928.76 184
17930.02 177
17931.29 193
17932.55 184
17933.82 164
17935.08 159
17936.35 168
17937.61 177
17938.88 153
17940.14 167
17941.41 167
17942.68 173
17943.94 171
17945.21 184
17946.47 170
17947.74 173
17949.00 178
17950.27 163
17951.54 164
17952.80 164
17954.07 176
17955.33 179
17956.60 163
17957.87 167
17959.13 168
17960.40 179
17961.66 164
17962.93 187
17964.20 165
17965.46 161
17966.73 164
17968.00 192
17969.26 182
17970.53 165
17971.80 175
17973.06 163
17974.33 181
17975.60 177
17976.86 177
17978.13 186
17979.40 163
17980.66 183
17981.93 178
17983.20 151
17984.46 179
17985.73 167
17987.00 176
17988.26 173
17989.53 171
17990.80 171
17992.07 176
17993.33 177
17994.60 164
17995.87 178
17997.14 180
17998.40 185
17999.67 154
18000.94 167
18002.21 141
18003.47 179
18004.74 181
18006.01 166
18007.28 179
18008.55 172
18009.81 179
18011.08 175
18012.35 166
18013.62 170
18014.89 161
18016.15 164
18017.42 167
18018.69 173
18019.96 172
18021.23 164
18022.49 188
18023.76 184
18025.03 151
18026.30 163
18027.57 185
18028.84 167
18030.11 167
18031.37 167
18032.64 171
18033.91 150
18035.18 155
18036.45 169
18037.72 179
18038.99 165
18040.26 169
18041.53 170
18042.79 185
18044.06 146
18045.33 164
18046.60 185
18047.87 175
18049.14 173
18050.41 154
18051.68 158
18052.95 150
18054.22 176
18055.49 151
18056.76 160
18058.03 169
18059.30 175
18060.57 167
18061.84 159
18063.11 167
18064.38 163
18065.65 164
18066.92 156
18068.19 166
18069.46 174
18070.73 174
18072.00 168
18073.27 160
18074.54 167
18075.81 180
18077.08 196
18078.35 166
18079.62 188
18080.89 164
18082.16 168
18083.43 161
18084.70 169
18085.97 180
18087.24 181
18088.51 176
18089.78 174
18091.05 183
18092.32 192
18093.59 185
18094.87 157
18096.14 169
18097.41 182
18098.68 189
18099.95 175
18101.22 177
18102.49 149
18103.76 162
18105.03 174
18106.31 187
18107.58 180
18108.85 161
18110.12 167
18111.39 177
18112.66 173
18113.93 168
18115.21 183
18116.48 170
18117.75 182
18119.02 163
18120.29 179
18121.56 177
18122.84 154
18124.11 167
18125.38 178
18126.65 178
18127.92 180
18129.20 161
18130.47 178
18131.74 169
18133.01 154
18134.29 175
18135.56 165
18136.83 166
18138.10 170
18139.38 167
18140.65 156
18141.92 169
18143.19 159
18144.47 171
18145.74 168
18147.01 165
18148.28 160
18149.56 161
18150.83 176
18152.10 167
18153.38 169
18154.65 170
18155.92 181
18157.19 168
18158.47 179
18159.74 190
18161.01 167
18162.29 170
18163.56 155
18164.83 177
18166.11 173
18167.38 171
18168.65 182
18169.93 188
18171.20 197
18172.48 156
18173.75 162
18175.02 187
18176.30 191
18177.57 182
18178.84 153
18180.12 149
18181.39 173
18182.67 157
18183.94 190
18185.21 164
18186.49 168
18187.76 169
18189.04 194
18190.31 172
18191.59 166
18192.86 163
18194.13 156
18195.41 154
18196.68 166
18197.96 171
18199.23 164
18200.51 165
18201.78 161
18203.06 166
18204.33 179
18205.61 187
18206.88 177
18208.16 167
18209.43 172
18210.71 181
18211.98 194
18213.26 182
18214.53 171
18215.81 175
18217.08 171
18218.36 177
18219.63 164
18220.91 176
18222.18 186
18223.46 160
18224.73 146
18226.01 182
18227.28 142
18228.56 159
18229.84 180
18231.11 171
18232.39 169
18233.66 174
18234.94 157
18236.21 159
18237.49 147
18238.77 162
18240.04 188
18241.32 156
18242.59 178
18243.87 176
18245.15 171
18246.42 162
18247.70 157
18248.98 180
18250.25 167
18251.53 171
18252.81 188
18254.08 168
18255.36 173
18256.63 156
18257.91 161
18259.19 182
18260.46 179
18261.74 160
18263.02 167
18264.30 156
18265.57 171
18266.85 186
18268.13 168
18269.40 171
18270.68 184
18271.96 168
18273.23 177
18274.51 185
18275.79 164
18277.07 167
18278.34 172
18279.62 174
18280.90 164
18282.18 170
18283.45 163
18284.73 175
18286.01 182
18287.29 175
18288.56 166
18289.84 169
18291.12 163
18292.40 168
18293.68 178
18294.95 164
18296.23 172
18297.51 166
18298.79 171
18300.07 162
18301.34 170
18302.62 188
18303.90 171
18305.18 170
18306.46 173
18307.74 158
18309.01 148
18310.29 174
18311.57 180
18312.85 159
18314.13 157
18315.41 175
18316.69 181
18317.96 187
18319.24 167
18320.52 166
18321.80 170
18323.08 181
18324.36 177
18325.64 181
18326.92 189
18328.20 171
18329.47 193
18330.75 178
18332.03 186
18333.31 166
18334.59 173
18335.87 166
18337.15 186
18338.43 160
18339.71 175
18340.99 175
18342.27 172
18343.55 170
18344.83 172
18346.11 174
18347.39 154
18348.67 153
18349.95 176
18351.23 160
18352.51 145
18353.79 184
18355.07 182
18356.35 194
18357.63 176
18358.91 171
18360.19 169
18361.47 162
18362.75 147
18364.03 164
18365.31 175
18366.59 168
18367.87 173
18369.15 173
18370.43 163
18371.71 173
18372.99 167
18374.27 176
18375.55 168
18376.83 178
18378.12 181
18379.40 168
18380.68 185
18381.96 171
18383.24 161
18384.52 171
18385.80 157
18387.08 186
18388.36 153
18389.65 168
18390.93 167
18392.21 180
18393.49 174
18394.77 177
18396.05 165
18397.33 162
18398.62 178
18399.90 173
18401.18 168
18402.46 175
18403.74 148
18405.02 173
18406.31 178
18407.59 183
18408.87 183
18410.15 182
18411.43 183
18412.72 189
18414.00 167
18415.28 163
18416.56 172
18417.84 162
18419.13 169
18420.41 168
18421.69 152
18422.97 155
18424.26 152
18425.54 149
18426.82 165
18428.10 166
18429.39 175
18430.67 163
18431.95 170
18433.23 185
18434.52 178
18435.80 157
18437.08 162
18438.37 164
18439.65 160
18440.93 168
18442.22 183
18443.50 160
18444.78 167
18446.06 159
18447.35 174
18448.63 181
18449.91 169
18451.20 170
18452.48 173
18453.76 156
18455.05 162
18456.33 160
18457.62 172
18458.90 181
18460.18 169
18461.47 157
18462.75 163
18464.03 180
18465.32 171
18466.60 180
18467.89 158
18469.17 172
18470.45 166
18471.74 165
18473.02 143
18474.31 161
18475.59 160
18476.88 180
18478.16 188
18479.44 180
18480.73 157
18482.01 175
18483.30 158
18484.58 169
18485.87 147
18487.15 158
18488.44 172
18489.72 175
18491.01 161
18492.29 161
18493.58 147
18494.86 182
18496.15 178
18497.43 152
18498.72 166
18500.00 160
18501.29 162
18502.57 166
18503.86 167
18505.14 173
18506.43 139
18507.71 178
18509.00 171
18510.28 163
18511.57 172
18512.85 164
18514.14 167
18515.42 171
18516.71 161
18518.00 158
18519.28 175
18520.57 197
18521.85 156
18523.14 160
18524.43 171
18525.71 154
18527.00 174
18528.28 179
18529.57 170
18530.86 163
18532.14 173
18533.43 152
18534.71 150
18536.00 157
18537.29 172
18538.57 176
18539.86 164
18541.15 172
18542.43 168
18543.72 162
18545.01 163
18546.29 159
18547.58 162
18548.87 166
18550.15 159
18551.44 170
18552.73 186
18554.01 153
18555.30 165
18556.59 174
18557.88 190
18559.16 167
18560.45 168
18561.74 180
18563.02 170
18564.31 166
18565.60 172
18566.89 163
18568.17 158
18569.46 172
18570.75 171
18572.04 163
18573.32 163
18574.61 157
18575.90 172
18577.19 175
18578.48 177
18579.76 156
18581.05 174
18582.34 176
18583.63 154
18584.92 160
18586.20 166
18587.49 153
18588.78 158
18590.07 161
18591.36 159
18592.64 169
18593.93 161
18595.22 192
18596.51 167
18597.80 172
18599.09 151
18600.38 154
18601.66 159
18602.95 154
18604.24 159
18605.53 177
18606.82 171
18608.11 186
18609.40 178
18610.69 163
18611.98 170
18613.26 152
18614.55 168
18615.84 170
18617.13 164
18618.42 176
18619.71 170
18621.00 159
18622.29 162
18623.58 188
18624.87 198
18626.16 167
18627.45 170
18628.74 172
18630.03 188
18631.32 169
18632.61 159
18633.89 163
18635.18 147
18636.47 164
18637.76 161
18639.05 173
18640.34 172
18641.63 167
18642.92 160
18644.21 163
18645.50 157
18646.79 159
18648.09 163
18649.38 170
18650.67 170
18651.96 174
18653.25 182
18654.54 169
18655.83 153
18657.12 150
18658.41 147
18659.70 159
18660.99 153
18662.28 141
18663.57 159
18664.86 159
18666.15 151
18667.44 153
18668.74 165
18670.03 149
18671.32 174
18672.61 174
18673.90 162
18675.19 157
18676.48 150
18677.77 181
18679.06 148
18680.36 151
18681.65 140
18682.94 150
18684.23 174
18685.52 153
18686.81 162
18688.11 157
18689.40 160
18690.69 158
18691.98 173
18693.27 152
18694.56 164
18695.86 152
18697.15 167
18698.44 182
18699.73 159
18701.02 150
18702.32 156
18703.61 141
18704.90 146
18706.19 155
18707.48 145
18708.78 160
18710.07 155
18711.36 167
18712.65 163
18713.95 150
18715.24 173
18716.53 172
18717.83 162
18719.12 156
18720.41 133
18721.70 144
18723.00 164
18724.29 159
18725.58 146
18726.87 155
18728.17 140
18729.46 157
18730.75 166
18732.05 157
18733.34 142
18734.63 156
18735.93 158
18737.22 151
18738.51 159
18739.81 161
18741.10 157
18742.39 149
18743.69 137
18744.98 153
18746.27 150
18747.57 152
18748.86 165
18750.16 160
18751.45 152
18752.74 141
18754.04 171
18755.33 175
18756.63 162
18757.92 157
18759.21 157
18760.51 157
18761.80 153
18763.10 154
18764.39 157
18765.69 154
18766.98 156
18768.27 174
18769.57 164
18770.86 155
18772.16 143
18773.45 165
18774.75 167
18776.04 161
18777.34 160
18778.63 155
18779.93 166
18781.22 148
18782.52 144
18783.81 140
18785.11 161
18786.40 160
18787.70 165
18788.99 145
18790.29 149
18791.58 171
18792.88 156
18794.17 168
18795.47 154
18796.76 163
18798.06 164
18799.35 174
18800.65 167
18801.94 140
18803.24 154
18804.54 163
18805.83 159
18807.13 163
18808.42 162
18809.72 166
18811.01 156
18812.31 155
18813.61 158
18814.90 158
18816.20 143
18817.49 174
18818.79 162
18820.09 136
18821.38 163
18822.68 164
18823.98 161
18825.27 152
18826.57 148
18827.87 162
18829.16 174
18830.46 163
18831.75 169
18833.05 156
18834.35 156
18835.64 168
18836.94 151
18838.24 164
18839.54 151
18840.83 135
18842.13 147
18843.43 139
18844.72 141
18846.02 151
18847.32 143
18848.61 141
18849.91 151
18851.21 174
18852.51 158
18853.80 157
18855.10 144
18856.40 141
18857.70 148
18858.99 154
18860.29 148
18861.59 154
18862.89 143
18864.18 157
18865.48 141
18866.78 152
18868.08 151
18869.38 160
18870.67 165
18871.97 143
18873.27 150
18874.57 149
18875.87 156
18877.16 155
18878.46 153
18879.76 137
18881.06 157
18882.36 162
18883.66 139
18884.95 151
18886.25 155
18887.55 149
18888.85 151
18890.15 148
18891.45 149
18892.75 151
18894.04 134
18895.34 150
18896.64 160
18897.94 148
18899.24 159
18900.54 162
18901.84 137
18903.14 160
18904.44 155
18905.74 156
18907.03 164
18908.33 168
18909.63 146
18910.93 140
18912.23 150
18913.53 142
18914.83 179
18916.13 166
18917.43 161
18918.73 175
18920.03 169
18921.33 140
18922.63 142
18923.93 138
18925.23 160
18926.53 162
18927.83 142
18929.13 175
18930.43 155
18931.73 137
18933.03 147
18934.33 159
18935.63 159
18936.93 166
18938.23 167
18939.53 166
18940.83 167
18942.13 140
18943.43 162
18944.73 158
18946.03 172
18947.33 166
18948.63 178
18949.93 158
18951.23 142
18952.53 152
18953.84 162
18955.14 149
18956.44 151
18957.74 159
18959.04 159
18960.34 155
18961.64 121
18962.94 141
18964.24 158
18965.54 166
18966.85 160
18968.15 140
18969.45 152
18970.75 143
18972.05 159
18973.35 168
18974.65 162
18975.96 143
18977.26 151
18978.56 156
18979.86 162
18981.16 161
18982.46 130
18983.77 145
18985.07 170
18986.37 156
18987.67 146
18988.97 149
18990.28 148
18991.58 154
18992.88 156
18994.18 161
18995.49 153
18996.79 146
18998.09 148
18999.39 155
19000.69 140
19002.00 137
19003.30 150
19004.60 149
19005.90 160
19007.21 156
19008.51 157
19009.81 156
19011.12 161
19012.42 170
19013.72 148
19015.02 134
19016.33 158
19017.63 136
19018.93 155
19020.24 141
19021.54 152
19022.84 147
19024.15 154
19025.45 153
19026.75 148
19028.06 137
19029.36 149
19030.66 144
19031.97 140
19033.27 148
19034.57 144
19035.88 149
19037.18 147
19038.48 148
19039.79 152
19041.09 146
19042.40 161
19043.70 156
19045.00 146
19046.31 159
19047.61 158
19048.92 161
19050.22 127
19051.52 127
19052.83 162
19054.13 152
19055.44 151
19056.74 144
19058.05 150
19059.35 160
19060.65 154
19061.96 157
19063.26 138
19064.57 161
19065.87 169
19067.18 155
19068.48 142
19069.79 145
19071.09 139
19072.40 149
19073.70 163
19075.01 153
19076.31 134
19077.62 153
19078.92 161
19080.23 136
19081.53 133
19082.84 137
19084.14 155
19085.45 153
19086.75 157
19088.06 139
19089.36 149
19090.67 157
19091.98 179
19093.28 147
19094.59 145
19095.89 160
19097.20 150
19098.50 151
19099.81 139
19101.12 131
19102.42 147
19103.73 177
19105.03 164
19106.34 147
19107.65 148
19108.95 160
19110.26 163
19111.56 154
19112.87 143
19114.18 138
19115.48 154
19116.79 152
19118.10 150
19119.40 134
19120.71 161
19122.02 172
19123.32 145
19124.63 139
19125.94 141
19127.24 152
19128.55 156
19129.86 172
19131.16 146
19132.47 164
19133.78 153
19135.08 170
19136.39 160
19137.70 139
19139.01 152
19140.31 163
19141.62 160
19142.93 151
19144.23 148
19145.54 149
19146.85 153
19148.16 154
19149.46 142
19150.77 151
19152.08 158
19153.39 133
19154.69 150
19156.00 149
19157.31 162
19158.62 158
19159.93 170
19161.23 154
19162.54 136
19163.85 155
19165.16 175
19166.47 143
19167.77 152
19169.08 154
19170.39 163
19171.70 161
19173.01 160
19174.32 146
19175.62 159
19176.93 151
19178.24 138
19179.55 130
19180.86 152
19182.17 162
19183.48 152
19184.78 161
19186.09 140
19187.40 169
19188.71 157
19190.02 146
19191.33 154
19192.64 153
19193.95 157
19195.26 127
19196.56 146
19197.87 139
19199.18 136
19200.49 147
19201.80 146
19203.11 155
19204.42 152
19205.73 151
19207.04 150
19208.35 143
19209.66 151
19210.97 161
19212.28 164
19213.59 137
19214.90 153
19216.21 149
19217.52 144
19218.83 129
19220.14 168
19221.45 142
19222.76 144
19224.07 156
19225.38 155
19226.69 157
19228.00 162
19229.31 158
19230.62 157
19231.93 159
19233.24 156
19234.55 154
19235.86 157
19237.17 163
19238.48 134
19239.79 157
19241.10 148
19242.41 160
19243.72 141
19245.03 154
19246.35 145
19247.66 142
19248.97 151
19250.28 162
19251.59 158
19252.90 144
19254.21 137
19255.52 136
19256.83 147
19258.14 132
19259.46 138
19260.77 142
19262.08 157
19263.39 151
19264.70 153
19266.01 136
19267.32 140
19268.64 150
19269.95 131
19271.26 149
19272.57 143
19273.88 135
19275.20 152
19276.51 144
19277.82 148
19279.13 148
19280.44 157
19281.75 150
19283.07 136
19284.38 141
19285.69 150
19287.00 166
19288.32 146
19289.63 142
19290.94 159
19292.25 160
19293.57 149
19294.88 139
19296.19 154
19297.50 149
19298.82 165
19300.13 161
19301.44 156
19302.75 146
19304.07 146
19305.38 150
19306.69 157
19308.01 147
19309.32 157
19310.63 138
19311.94 156
19313.26 146
19314.57 136
19315.88 148
19317.20 170
19318.51 156
19319.82 162
19321.14 160
19322.45 156
19323.76 161
19325.08 153
19326.39 174
19327.70 146
19329.02 138
19330.33 152
19331.65 163
19332.96 145
19334.27 158
19335.59 156
19336.90 156
19338.22 148
19339.53 161
19340.84 161
19342.16 155
19343.47 144
19344.79 146
19346.10 147
19347.41 156
19348.73 139
19350.04 162
19351.36 147
19352.67 153
19353.99 137
19355.30 139
19356.62 140
19357.93 159
19359.25 159
19360.56 161
19361.87 130
19363.19 135
19364.50 153
19365.82 148
19367.13 155
19368.45 156
19369.76 156
19371.08 136
19372.39 151
19373.71 152
19375.02 148
19376.34 130
19377.66 158
19378.97 163
19380.29 144
19381.60 142
19382.92 153
19384.23 155
19385.55 156
19386.86 149
19388.18 158
19389.50 142
19390.81 167
19392.13 153
19393.44 151
19394.76 142
19396.07 152
19397.39 137
19398.71 146
19400.02 144
19401.34 145
19402.65 155
19403.97 165
19405.29 159
19406.60 130
19407.92 142
19409.24 118
19410.55 143
19411.87 152
19413.19 144
19414.50 145
19415.82 145
19417.14 155
19418.45 144
19419.77 141
19421.09 135
19422.40 146
19423.72 152
19425.04 163
19426.35 132
19427.67 144
19428.99 153
19430.30 166
19431.62 160
19432.94 141
19434.26 143
19435.57 147
19436.89 156
19438.21 160
19439.53 136
19440.84 163
19442.16 156
19443.48 156
19444.80 141
19446.11 144
19447.43 147
19448.75 149
19450.07 128
19451.38 141
19452.70 145
19454.02 152
19455.34 149
19456.66 162
19457.97 151
19459.29 149
19460.61 150
19461.93 129
19463.25 137
19464.57 150
19465.88 141
19467.20 156
19468.52 161
19469.84 137
19471.16 153
19472.48 152
19473.79 157
19475.11 144
19476.43 146
19477.75 149
19479.07 150
19480.39 149
19481.71 140
19483.03 151
19484.34 158
19485.66 160
19486.98 139
19488.30 134
19489.62 147
19490.94 151
19492.26 166
19493.58 136
19494.90 138
19496.22 160
19497.54 147
19498.86 142
19500.18 146
19501.50 160
19502.81 145
19504.13 151
19505.45 131
19506.77 139
19508.09 150
19509.41 156
19510.73 159
19512.05 167
19513.37 157
19514.69 147
19516.01 156
19517.33 152
19518.65 142
19519.97 158
19521.29 148
19522.61 161
19523.93 134
19525.25 136
19526.57 149
19527.89 148
19529.22 146
19530.54 145
19531.86 145
19533.18 157
19534.50 130
19535.82 159
19537.14 152
19538.46 157
19539.78 148
19541.10 125
19542.42 173
19543.74 149
19545.06 147
19546.39 162
19547.71 146
19549.03 144
19550.35 174
19551.67 146
19552.99 136
19554.31 136
19555.63 137
19556.96 161
19558.28 149
19559.60 132
19560.92 141
19562.24 155
19563.56 168
19564.88 144
19566.21 151
19567.53 145
19568.85 136
19570.17 148
19571.49 132
19572.82 136
19574.14 135
19575.46 147
19576.78 127
19578.10 147
19579.43 146
19580.75 147
19582.07 157
19583.39 169
19584.72 139
19586.04 157
19587.36 151
19588.68 145
19590.01 139
19591.33 136
19592.65 145
19593.97 149
19595.30 141
19596.62 160
19597.94 142
19599.26 146
19600.59 165
19601.91 159
19603.23 156
19604.56 147
19605.88 146
19607.20 150
19608.53 158
19609.85 137
19611.17 152
19612.49 149
19613.82 170
19615.14 156
19616.47 159
19617.79 168
19619.11 147
19620.44 141
19621.76 157
19623.08 153
19624.41 151
19625.73 148
19627.05 148
19628.38 148
19629.70 154
19631.03 147
19632.35 142
19633.67 157
19635.00 154
19636.32 168
19637.65 179
19638.97 169
19640.29 160
19641.62 158
19642.94 152
19644.27 152
19645.59 151
19646.92 154
19648.24 145
19649.57 144
19650.89 159
19652.21 147
19653.54 131
19654.86 170
19656.19 156
19657.51 154
19658.84 155
19660.16 152
19661.49 143
19662.81 150
19664.14 153
19665.46 162
19666.79 154
19668.11 161
19669.44 152
19670.76 145
19672.09 124
19673.41 135
19674.74 161
19676.07 155
19677.39 136
19678.72 148
19680.04 151
19681.37 154
19682.69 165
19684.02 141
19685.34 148
19686.67 162
19688.00 150
19689.32 143
19690.65 137
19691.97 144
19693.30 153
19694.63 153
19695.95 153
19697.28 172
19698.60 161
19699.93 156
19701.26 144
19702.58 156
19703.91 164
19705.24 145
19706.56 153
19707.89 154
19709.22 152
19710.54 149
19711.87 144
19713.20 145
19714.52 154
19715.85 159
19717.18 151
19718.50 149
19719.83 143
19721.16 161
19722.48 162
19723.81 148
19725.14 134
19726.47 152
19727.79 177
19729.12 145
19730.45 149
19731.77 129
19733.10 138
19734.43 161
19735.76 164
19737.08 138
19738.41 157
19739.74 143
19741.07 153
19742.39 157
19743.72 140
19745.05 132
19746.38 163
19747.71 156
19749.03 156
19750.36 134
19751.69 148
19753.02 145
19754.35 161
19755.67 132
19757.00 152
19758.33 160
19759.66 174
19760.99 163
19762.31 157
19763.64 171
19764.97 150
19766.30 155
19767.63 143
19768.96 146
19770.29 150
19771.61 118
19772.94 129
19774.27 157
19775.60 131
19776.93 150
19778.26 144
19779.59 159
19780.92 145
19782.25 158
19783.57 136
19784.90 148
19786.23 144
19787.56 162
19788.89 154
19790.22 150
19791.55 149
19792.88 137
19794.21 146
19795.54 141
19796.87 158
19798.20 149
19799.53 154
19800.86 150
19802.19 143
19803.52 163
19804.85 148
19806.18 146
19807.50 165
19808.83 151
19810.16 162
19811.49 152
19812.82 151
19814.15 147
19815.49 147
19816.82 156
19818.15 158
19819.48 174
19820.81 133
19822.14 152
19823.47 155
19824.80 158
19826.13 175
19827.46 153
19828.79 147
19830.12 161
19831.45 136
19832.78 139
19834.11 156
19835.44 150
19836.77 152
19838.10 154
19839.44 146
19840.77 139
19842.10 154
19843.43 174
19844.76 146
19846.09 153
19847.42 148
19848.75 150
19850.08 154
19851.42 161
19852.75 148
19854.08 161
19855.41 149
19856.74 171
19858.07 146
19859.40 155
19860.74 145
19862.07 159
19863.40 144
19864.73 144
19866.06 139
19867.40 138
19868.73 160
19870.06 158
19871.39 144
19872.72 174
19874.06 139
19875.39 143
19876.72 148
19878.05 159
19879.38 172
19880.72 151
19882.05 146
19883.38 156
19884.71 155
19886.05 169
19887.38 167
19888.71 155
19890.04 154
19891.38 166
19892.71 160
19894.04 166
19895.38 156
19896.71 163
19898.04 159
19899.37 158
19900.71 152
19902.04 158
19903.37 158
19904.71 165
19906.04 163
19907.37 145
19908.71 156
19910.04 142
19911.37 158
19912.71 144
19914.04 143
19915.37 148
19916.71 165
19918.04 148
19919.37 153
19920.71 137
19922.04 138
19923.37 140
19924.71 133
19926.04 145
19927.38 162
19928.71 170
19930.04 139
19931.38 147
19932.71 169
19934.05 150
19935.38 148
19936.71 161
19938.05 155
19939.38 151
19940.72 128
19942.05 156
19943.39 136
19944.72 151
19946.06 158
19947.39 136
19948.72 150
19950.06 132
19951.39 157
19952.73 152
19954.06 159
19955.40 139
19956.73 150
19958.07 140
19959.40 157
19960.74 145
19962.07 151
19963.41 146
19964.74 140
19966.08 154
19967.41 149
19968.75 165
19970.08 170
19971.42 159
19972.76 149
19974.09 165
19975.43 166
19976.76 160
19978.10 164
19979.43 149
19980.77 154
19982.10 148
19983.44 148
19984.78 164
19986.11 163
19987.45 166
19988.78 171
19990.12 146
19991.46 158
19992.79 160
19994.13 164
19995.46 147
19996.80 164
19998.14 148
19999.47 157
20000.81 138
20002.15 152
20003.48 137
20004.82 149
20006.16 154
20007.49 146
20008.83 146
20010.17 159
20011.50 150
20012.84 160
20014.18 144
20015.51 158
20016.85 160
20018.19 145
20019.52 151
20020.86 155
20022.20 154
20023.53 161
20024.87 138
20026.21 156
20027.55 151
20028.88 145
20030.22 151
20031.56 155
20032.90 133
20034.23 141
20035.57 158
20036.91 147
20038.25 159
20039.58 148
20040.92 161
20042.26 161
20043.60 140
20044.93 148
20046.27 157
20047.61 156
20048.95 171
20050.29 163
20051.62 152
20052.96 161
20054.30 168
20055.64 168
20056.98 144
20058.32 156
20059.65 146
20060.99 160
20062.33 164
20063.67 153
20065.01 139
20066.35 149
20067.68 153
20069.02 147
20070.36 152
20071.70 150
20073.04 158
20074.38 149
20075.72 153
20077.06 162
20078.40 147
20079.73 167
20081.07 169
20082.41 161
20083.75 160
20085.09 166
20086.43 161
20087.77 171
20089.11 152
20090.45 154
20091.79 149
20093.13 147
20094.47 135
20095.81 162
20097.15 148
20098.48 144
20099.82 147
20101.16 155
20102.50 146
20103.84 135
20105.18 161
20106.52 156
20107.86 149
20109.20 152
20110.54 146
20111.88 153
20113.22 158
20114.56 148
20115.90 150
20117.24 147
20118.58 159
20119.93 172
20121.27 158
20122.61 162
20123.95 130
20125.29 145
20126.63 158
20127.97 177
20129.31 147
20130.65 142
20131.99 168
20133.33 163
20134.67 154
20136.01 165
20137.35 166
20138.69 160
