# Supplementary material for: MALDI-TOF MS typing enables the classification of brewing yeasts of the genus Saccharomyces to major beer styles
Source: PLoS One. 2017 Aug 9;12(8):e0181694. doi: 10.1371/journal.pone.0181694 (PMC5549903; doi:10.1371/journal.pone.0181694)
Supplement: S6 File — The directory includes 90 raw files and was zipped to “.zip”; the folder has three strains with 30 spectra per strain; S1 Text explains the raw files with an example and Table 1 represents the yeast strains used within the experiment. (ZIP) [file pone.0181694.s009.zip › 16-18/30277-59-Lag-Lag-Lag-YPG-18h-E-E_2016-09-22_5_0_A8_1.dat]

1999.90 2448
2000.32 2544
2000.75 2535
2001.17 2665
2001.59 2757
2002.01 2686
2002.43 2527
2002.86 2411
2003.28 2337
2003.70 2356
2004.12 2413
2004.54 2450
2004.97 2334
2005.39 2327
2005.81 2333
2006.23 2358
2006.66 2373
2007.08 2432
2007.50 2476
2007.92 2482
2008.35 2369
2008.77 2419
2009.19 2320
2009.61 2357
2010.04 2411
2010.46 2458
2010.88 2327
2011.31 2318
2011.73 2393
2012.15 2363
2012.57 2202
2013.00 2064
2013.42 2184
2013.84 2253
2014.27 2188
2014.69 2212
2015.11 2184
2015.54 2241
2015.96 2316
2016.38 2358
2016.81 2345
2017.23 2414
2017.65 2483
2018.08 2392
2018.50 2465
2018.93 2525
2019.35 2587
2019.77 2567
2020.20 2669
2020.62 2624
2021.04 2586
2021.47 2567
2021.89 2427
2022.32 2427
2022.74 2463
2023.17 2441
2023.59 2383
2024.01 2361
2024.44 2293
2024.86 2399
2025.29 2331
2025.71 2377
2026.14 2324
2026.56 2232
2026.98 2294
2027.41 2325
2027.83 2273
2028.26 2323
2028.68 2243
2029.11 2237
2029.53 2120
2029.96 2154
2030.38 2159
2030.81 2234
2031.23 2214
2031.66 2134
2032.08 2190
2032.51 2158
2032.93 2279
2033.36 2279
2033.78 2318
2034.21 2294
2034.63 2196
2035.06 2311
2035.49 2271
2035.91 2201
2036.34 2266
2036.76 2261
2037.19 2280
2037.61 2282
2038.04 2228
2038.47 2276
2038.89 2347
2039.32 2347
2039.74 2301
2040.17 2308
2040.59 2354
2041.02 2363
2041.45 2323
2041.87 2294
2042.30 2228
2042.73 2210
2043.15 2326
2043.58 2211
2044.00 2227
2044.43 2171
2044.86 2169
2045.28 2313
2045.71 2303
2046.14 2326
2046.56 2232
2046.99 2310
2047.42 2247
2047.84 2227
2048.27 2278
2048.70 2235
2049.12 2302
2049.55 2240
2049.98 2304
2050.40 2360
2050.83 2343
2051.26 2323
2051.69 2291
2052.11 2337
2052.54 2293
2052.97 2206
2053.40 2188
2053.82 2274
2054.25 2338
2054.68 2365
2055.10 2171
2055.53 2317
2055.96 2372
2056.39 2302
2056.82 2397
2057.24 2455
2057.67 2425
2058.10 2467
2058.53 2461
2058.95 2473
2059.38 2428
2059.81 2425
2060.24 2514
2060.67 2372
2061.09 2380
2061.52 2442
2061.95 2384
2062.38 2346
2062.81 2366
2063.24 2335
2063.66 2403
2064.09 2426
2064.52 2528
2064.95 2667
2065.38 2634
2065.81 2725
2066.24 2643
2066.66 2796
2067.09 2797
2067.52 2704
2067.95 2585
2068.38 2478
2068.81 2547
2069.24 2519
2069.67 2378
2070.10 2241
2070.52 2191
2070.95 2277
2071.38 2309
2071.81 2231
2072.24 2152
2072.67 2285
2073.10 2311
2073.53 2317
2073.96 2341
2074.39 2305
2074.82 2410
2075.25 2327
2075.68 2407
2076.11 2374
2076.54 2398
2076.97 2479
2077.40 2410
2077.83 2384
2078.26 2402
2078.69 2392
2079.12 2466
2079.55 2487
2079.98 2362
2080.41 2370
2080.84 2395
2081.27 2485
2081.70 2446
2082.13 2399
2082.56 2434
2082.99 2494
2083.42 2467
2083.85 2315
2084.28 2281
2084.71 2426
2085.14 2395
2085.57 2347
2086.00 2347
2086.43 2349
2086.86 2361
2087.29 2328
2087.73 2276
2088.16 2214
2088.59 2249
2089.02 2232
2089.45 2241
2089.88 2268
2090.31 2274
2090.74 2156
2091.17 2146
2091.61 2222
2092.04 2249
2092.47 2284
2092.90 2221
2093.33 2175
2093.76 2197
2094.19 2256
2094.63 2225
2095.06 2266
2095.49 2238
2095.92 2228
2096.35 2270
2096.78 2358
2097.22 2323
2097.65 2253
2098.08 2188
2098.51 2211
2098.94 2153
2099.38 2099
2099.81 2127
2100.24 2096
2100.67 2148
2101.11 2268
2101.54 2163
2101.97 2153
2102.40 2130
2102.83 2098
2103.27 2124
2103.70 2140
2104.13 2147
2104.56 2187
2105.00 2178
2105.43 2195
2105.86 2307
2106.30 2313
2106.73 2254
2107.16 2309
2107.59 2489
2108.03 2421
2108.46 2377
2108.89 2330
2109.33 2367
2109.76 2390
2110.19 2346
2110.63 2374
2111.06 2364
2111.49 2307
2111.93 2267
2112.36 2251
2112.79 2199
2113.23 2170
2113.66 2245
2114.09 2220
2114.53 2219
2114.96 2211
2115.40 2267
2115.83 2281
2116.26 2192
2116.70 2172
2117.13 2167
2117.56 2092
2118.00 2073
2118.43 2199
2118.87 2119
2119.30 2087
2119.73 2142
2120.17 2224
2120.60 2265
2121.04 2264
2121.47 2331
2121.91 2223
2122.34 2203
2122.78 2229
2123.21 2245
2123.64 2243
2124.08 2335
2124.51 2329
2124.95 2244
2125.38 2185
2125.82 2273
2126.25 2264
2126.69 2255
2127.12 2239
2127.56 2320
2127.99 2314
2128.43 2475
2128.86 2441
2129.30 2420
2129.73 2453
2130.17 2480
2130.60 2537
2131.04 2521
2131.47 2535
2131.91 2465
2132.35 2558
2132.78 2501
2133.22 2537
2133.65 2430
2134.09 2383
2134.52 2383
2134.96 2516
2135.40 2502
2135.83 2514
2136.27 2428
2136.70 2347
2137.14 2461
2137.57 2396
2138.01 2369
2138.45 2383
2138.88 2350
2139.32 2337
2139.76 2291
2140.19 2198
2140.63 2187
2141.06 2205
2141.50 2176
2141.94 2141
2142.37 2134
2142.81 2160
2143.25 2197
2143.68 2209
2144.12 2163
2144.56 2206
2144.99 2269
2145.43 2210
2145.87 2244
2146.30 2114
2146.74 2139
2147.18 2223
2147.62 2305
2148.05 2367
2148.49 2472
2148.93 2443
2149.36 2636
2149.80 2656
2150.24 2621
2150.68 2691
2151.11 2713
2151.55 2667
2151.99 2713
2152.43 2698
2152.86 2637
2153.30 2570
2153.74 2545
2154.18 2551
2154.61 2547
2155.05 2464
2155.49 2435
2155.93 2404
2156.37 2434
2156.80 2332
2157.24 2326
2157.68 2383
2158.12 2421
2158.56 2363
2158.99 2441
2159.43 2434
2159.87 2341
2160.31 2321
2160.75 2365
2161.19 2367
2161.62 2445
2162.06 2412
2162.50 2330
2162.94 2365
2163.38 2378
2163.82 2414
2164.26 2450
2164.69 2479
2165.13 2497
2165.57 2578
2166.01 2631
2166.45 2680
2166.89 2593
2167.33 2620
2167.77 2589
2168.21 2597
2168.65 2608
2169.08 2703
2169.52 2648
2169.96 2568
2170.40 2648
2170.84 2666
2171.28 2594
2171.72 2532
2172.16 2438
2172.60 2572
2173.04 2610
2173.48 2599
2173.92 2630
2174.36 2639
2174.80 2656
2175.24 2741
2175.68 2724
2176.12 2770
2176.56 2818
2177.00 2829
2177.44 2870
2177.88 2760
2178.32 2793
2178.76 2827
2179.20 2696
2179.64 2691
2180.08 2663
2180.52 2591
2180.96 2623
2181.40 2633
2181.84 2490
2182.28 2401
2182.72 2376
2183.16 2524
2183.60 2465
2184.04 2334
2184.48 2338
2184.93 2314
2185.37 2244
2185.81 2292
2186.25 2368
2186.69 2281
2187.13 2329
2187.57 2392
2188.01 2456
2188.45 2455
2188.89 2514
2189.34 2461
2189.78 2420
2190.22 2581
2190.66 2586
2191.10 2478
2191.54 2559
2191.98 2506
2192.43 2473
2192.87 2545
2193.31 2598
2193.75 2597
2194.19 2731
2194.63 2762
2195.08 2884
2195.52 2839
2195.96 2865
2196.40 2873
2196.84 2783
2197.29 2689
2197.73 2684
2198.17 2718
2198.61 2649
2199.06 2489
2199.50 2330
2199.94 2344
2200.38 2393
2200.82 2305
2201.27 2328
2201.71 2388
2202.15 2395
2202.59 2454
2203.04 2480
2203.48 2406
2203.92 2412
2204.37 2365
2204.81 2484
2205.25 2562
2205.69 2544
2206.14 2575
2206.58 2637
2207.02 2656
2207.47 2601
2207.91 2573
2208.35 2706
2208.80 2734
2209.24 2681
2209.68 2708
2210.13 2675
2210.57 2772
2211.01 2801
2211.46 2709
2211.90 2721
2212.34 2694
2212.79 2603
2213.23 2593
2213.67 2652
2214.12 2642
2214.56 2698
2215.01 2797
2215.45 2686
2215.89 2607
2216.34 2660
2216.78 2519
2217.23 2414
2217.67 2453
2218.11 2361
2218.56 2503
2219.00 2438
2219.45 2316
2219.89 2411
2220.34 2415
2220.78 2497
2221.22 2661
2221.67 2616
2222.11 2596
2222.56 2662
2223.00 2590
2223.45 2576
2223.89 2606
2224.34 2662
2224.78 2638
2225.23 2731
2225.67 2727
2226.12 2697
2226.56 2747
2227.01 2924
2227.45 2925
2227.90 2859
2228.34 2945
2228.79 3047
2229.23 2976
2229.68 3108
2230.12 3231
2230.57 3243
2231.01 3319
2231.46 3349
2231.90 3330
2232.35 3430
2232.80 3353
2233.24 3366
2233.69 3367
2234.13 3390
2234.58 3141
2235.02 3084
2235.47 2998
2235.92 2939
2236.36 2841
2236.81 2751
2237.25 2707
2237.70 2675
2238.15 2579
2238.59 2612
2239.04 2523
2239.49 2457
2239.93 2515
2240.38 2512
2240.82 2507
2241.27 2416
2241.72 2310
2242.16 2385
2242.61 2320
2243.06 2343
2243.50 2293
2243.95 2277
2244.40 2281
2244.84 2289
2245.29 2313
2245.74 2304
2246.19 2280
2246.63 2369
2247.08 2354
2247.53 2303
2247.97 2354
2248.42 2394
2248.87 2431
2249.32 2431
2249.76 2503
2250.21 2432
2250.66 2498
2251.10 2546
2251.55 2442
2252.00 2412
2252.45 2454
2252.89 2467
2253.34 2465
2253.79 2443
2254.24 2506
2254.69 2509
2255.13 2430
2255.58 2467
2256.03 2394
2256.48 2392
2256.93 2343
2257.37 2318
2257.82 2415
2258.27 2259
2258.72 2249
2259.17 2288
2259.61 2286
2260.06 2355
2260.51 2408
2260.96 2402
2261.41 2392
2261.86 2468
2262.31 2580
2262.75 2689
2263.20 2633
2263.65 2651
2264.10 2605
2264.55 2495
2265.00 2481
2265.45 2502
2265.90 2622
2266.34 2498
2266.79 2455
2267.24 2490
2267.69 2573
2268.14 2605
2268.59 2679
2269.04 2812
2269.49 2856
2269.94 3056
2270.39 3112
2270.84 3086
2271.29 3092
2271.74 3232
2272.18 3197
2272.63 3141
2273.08 3104
2273.53 3117
2273.98 3119
2274.43 2973
2274.88 3028
2275.33 3092
2275.78 3170
2276.23 3217
2276.68 3205
2277.13 3202
2277.58 3067
2278.03 3086
2278.48 2983
2278.93 2982
2279.38 2874
2279.83 2778
2280.28 2677
2280.73 2719
2281.19 2646
2281.64 2617
2282.09 2593
2282.54 2598
2282.99 2608
2283.44 2611
2283.89 2521
2284.34 2517
2284.79 2399
2285.24 2446
2285.69 2430
2286.14 2478
2286.59 2539
2287.04 2473
2287.50 2441
2287.95 2551
2288.40 2639
2288.85 2685
2289.30 2768
2289.75 3029
2290.20 3215
2290.65 3301
2291.11 3303
2291.56 3444
2292.01 3488
2292.46 3460
2292.91 3404
2293.36 3350
2293.82 3201
2294.27 3160
2294.72 3137
2295.17 3060
2295.62 3009
2296.07 2855
2296.53 2807
2296.98 2819
2297.43 2674
2297.88 2672
2298.33 2742
2298.79 2605
2299.24 2480
2299.69 2581
2300.14 2546
2300.60 2623
2301.05 2528
2301.50 2459
2301.95 2482
2302.41 2357
2302.86 2345
2303.31 2280
2303.76 2308
2304.22 2193
2304.67 2261
2305.12 2409
2305.57 2396
2306.03 2364
2306.48 2367
2306.93 2430
2307.39 2545
2307.84 2597
2308.29 2608
2308.75 2697
2309.20 2821
2309.65 2848
2310.11 2925
2310.56 2955
2311.01 2971
2311.47 2991
2311.92 3051
2312.37 2964
2312.83 2936
2313.28 2844
2313.73 2827
2314.19 2730
2314.64 2722
2315.09 2657
2315.55 2566
2316.00 2546
2316.46 2570
2316.91 2598
2317.36 2633
2317.82 2643
2318.27 2651
2318.73 2743
2319.18 2757
2319.63 2821
2320.09 2888
2320.54 2812
2321.00 2786
2321.45 2813
2321.91 2827
2322.36 2651
2322.82 2739
2323.27 2813
2323.72 2675
2324.18 2772
2324.63 2736
2325.09 2935
2325.54 2970
2326.00 3093
2326.45 3109
2326.91 3115
2327.36 3021
2327.82 2933
2328.27 2878
2328.73 2777
2329.18 2712
2329.64 2699
2330.09 2719
2330.55 2625
2331.00 2590
2331.46 2566
2331.92 2518
2332.37 2544
2332.83 2486
2333.28 2587
2333.74 2613
2334.19 2440
2334.65 2561
2335.10 2567
2335.56 2512
2336.02 2445
2336.47 2426
2336.93 2437
2337.38 2454
2337.84 2549
2338.30 2504
2338.75 2514
2339.21 2453
2339.66 2357
2340.12 2336
2340.58 2380
2341.03 2427
2341.49 2345
2341.95 2421
2342.40 2414
2342.86 2431
2343.32 2488
2343.77 2454
2344.23 2474
2344.68 2433
2345.14 2475
2345.60 2530
2346.06 2506
2346.51 2613
2346.97 2614
2347.43 2681
2347.88 2712
2348.34 2665
2348.80 2733
2349.25 2764
2349.71 2728
2350.17 2636
2350.63 2597
2351.08 2573
2351.54 2628
2352.00 2600
2352.46 2586
2352.91 2517
2353.37 2509
2353.83 2442
2354.29 2404
2354.74 2402
2355.20 2462
2355.66 2350
2356.12 2445
2356.57 2447
2357.03 2462
2357.49 2451
2357.95 2440
2358.41 2503
2358.86 2561
2359.32 2533
2359.78 2591
2360.24 2651
2360.70 2815
2361.15 2837
2361.61 2737
2362.07 2848
2362.53 2921
2362.99 2803
2363.45 2755
2363.91 2730
2364.36 2685
2364.82 2716
2365.28 2684
2365.74 2625
2366.20 2679
2366.66 2692
2367.12 2660
2367.57 2680
2368.03 2630
2368.49 2667
2368.95 2641
2369.41 2618
2369.87 2631
2370.33 2563
2370.79 2587
2371.25 2520
2371.71 2500
2372.17 2486
2372.63 2491
2373.09 2498
2373.54 2606
2374.00 2584
2374.46 2648
2374.92 2764
2375.38 2742
2375.84 2733
2376.30 2820
2376.76 2850
2377.22 2785
2377.68 2869
2378.14 2871
2378.60 2883
2379.06 2759
2379.52 2714
2379.98 2664
2380.44 2672
2380.90 2647
2381.36 2681
2381.82 2587
2382.28 2530
2382.74 2553
2383.20 2623
2383.66 2567
2384.12 2524
2384.59 2511
2385.05 2549
2385.51 2522
2385.97 2524
2386.43 2454
2386.89 2500
2387.35 2508
2387.81 2482
2388.27 2509
2388.73 2458
2389.19 2547
2389.65 2617
2390.12 2600
2390.58 2617
2391.04 2634
2391.50 2626
2391.96 2587
2392.42 2562
2392.88 2583
2393.34 2589
2393.81 2587
2394.27 2649
2394.73 2582
2395.19 2521
2395.65 2550
2396.11 2558
2396.57 2595
2397.04 2600
2397.50 2512
2397.96 2542
2398.42 2650
2398.88 2685
2399.35 2698
2399.81 2654
2400.27 2747
2400.73 2709
2401.19 2661
2401.66 2560
2402.12 2565
2402.58 2478
2403.04 2466
2403.51 2398
2403.97 2526
2404.43 2661
2404.89 2597
2405.36 2590
2405.82 2644
2406.28 2546
2406.74 2510
2407.21 2571
2407.67 2639
2408.13 2504
2408.59 2458
2409.06 2498
2409.52 2482
2409.98 2402
2410.45 2429
2410.91 2474
2411.37 2389
2411.84 2372
2412.30 2533
2412.76 2519
2413.23 2452
2413.69 2493
2414.15 2548
2414.62 2582
2415.08 2613
2415.54 2703
2416.01 2803
2416.47 2660
2416.93 2600
2417.40 2634
2417.86 2573
2418.32 2612
2418.79 2529
2419.25 2557
2419.72 2576
2420.18 2541
2420.64 2583
2421.11 2506
2421.57 2490
2422.04 2566
2422.50 2677
2422.96 2688
2423.43 2605
2423.89 2675
2424.36 2761
2424.82 2740
2425.29 2640
2425.75 2667
2426.22 2568
2426.68 2528
2427.15 2553
2427.61 2503
2428.07 2460
2428.54 2489
2429.00 2426
2429.47 2402
2429.93 2356
2430.40 2229
2430.86 2331
2431.33 2302
2431.79 2351
2432.26 2400
2432.72 2371
2433.19 2428
2433.65 2409
2434.12 2449
2434.59 2497
2435.05 2469
2435.52 2512
2435.98 2559
2436.45 2509
2436.91 2514
2437.38 2525
2437.84 2628
2438.31 2752
2438.78 2802
2439.24 2776
2439.71 2764
2440.17 2734
2440.64 2755
2441.10 2861
2441.57 2936
2442.04 2911
2442.50 2885
2442.97 2852
2443.44 2850
2443.90 2710
2444.37 2695
2444.83 2598
2445.30 2586
2445.77 2477
2446.23 2521
2446.70 2500
2447.17 2408
2447.63 2442
2448.10 2409
2448.57 2348
2449.03 2440
2449.50 2370
2449.97 2373
2450.43 2390
2450.90 2350
2451.37 2379
2451.83 2493
2452.30 2518
2452.77 2462
2453.24 2534
2453.70 2402
2454.17 2431
2454.64 2439
2455.10 2410
2455.57 2340
2456.04 2283
2456.51 2413
2456.97 2407
2457.44 2318
2457.91 2399
2458.38 2423
2458.84 2345
2459.31 2457
2459.78 2400
2460.25 2434
2460.72 2479
2461.18 2505
2461.65 2450
2462.12 2439
2462.59 2491
2463.06 2436
2463.52 2341
2463.99 2451
2464.46 2337
2464.93 2383
2465.40 2433
2465.86 2403
2466.33 2454
2466.80 2470
2467.27 2425
2467.74 2410
2468.21 2364
2468.68 2418
2469.14 2467
2469.61 2426
2470.08 2380
2470.55 2401
2471.02 2412
2471.49 2378
2471.96 2337
2472.43 2390
2472.90 2443
2473.36 2330
2473.83 2340
2474.30 2372
2474.77 2340
2475.24 2422
2475.71 2357
2476.18 2419
2476.65 2450
2477.12 2443
2477.59 2444
2478.06 2516
2478.53 2492
2479.00 2479
2479.47 2459
2479.94 2525
2480.41 2491
2480.87 2423
2481.34 2430
2481.81 2404
2482.28 2304
2482.75 2354
2483.22 2345
2483.69 2334
2484.16 2280
2484.63 2341
2485.10 2401
2485.57 2378
2486.05 2438
2486.52 2445
2486.99 2520
2487.46 2621
2487.93 2656
2488.40 2634
2488.87 2682
2489.34 2648
2489.81 2616
2490.28 2660
2490.75 2618
2491.22 2529
2491.69 2653
2492.16 2662
2492.63 2530
2493.10 2579
2493.58 2617
2494.05 2557
2494.52 2597
2494.99 2620
2495.46 2758
2495.93 2716
2496.40 2677
2496.87 2722
2497.34 2707
2497.82 2744
2498.29 2587
2498.76 2578
2499.23 2571
2499.70 2598
2500.17 2460
2500.64 2425
2501.12 2409
2501.59 2327
2502.06 2340
2502.53 2305
2503.00 2338
2503.48 2377
2503.95 2374
2504.42 2405
2504.89 2364
2505.36 2280
2505.84 2313
2506.31 2442
2506.78 2469
2507.25 2489
2507.72 2513
2508.20 2476
2508.67 2584
2509.14 2697
2509.61 2777
2510.09 2856
2510.56 3067
2511.03 3168
2511.50 3357
2511.98 3527
2512.45 3615
2512.92 3611
2513.40 3767
2513.87 3753
2514.34 3675
2514.81 3488
2515.29 3336
2515.76 3228
2516.23 3113
2516.71 3013
2517.18 2850
2517.65 2780
2518.13 2885
2518.60 2866
2519.07 2786
2519.55 2919
2520.02 2854
2520.49 2892
2520.97 2823
2521.44 2856
2521.91 2850
2522.39 2735
2522.86 2755
2523.34 2710
2523.81 2648
2524.28 2638
2524.76 2554
2525.23 2541
2525.70 2635
2526.18 2583
2526.65 2779
2527.13 2852
2527.60 2766
2528.08 2777
2528.55 2843
2529.02 2777
2529.50 2746
2529.97 2768
2530.45 2813
2530.92 2797
2531.40 2798
2531.87 2751
2532.34 2761
2532.82 2837
2533.29 2859
2533.77 2859
2534.24 2845
2534.72 2826
2535.19 2815
2535.67 2736
2536.14 2716
2536.62 2743
2537.09 2787
2537.57 2754
2538.04 2630
2538.52 2621
2538.99 2638
2539.47 2636
2539.94 2533
2540.42 2592
2540.90 2661
2541.37 2690
2541.85 2629
2542.32 2650
2542.80 2654
2543.27 2587
2543.75 2541
2544.22 2607
2544.70 2562
2545.18 2532
2545.65 2656
2546.13 2685
2546.60 2798
2547.08 2886
2547.56 2845
2548.03 2932
2548.51 3122
2548.98 3135
2549.46 3202
2549.94 3253
2550.41 3117
2550.89 3071
2551.37 3075
2551.84 2952
2552.32 2898
2552.80 2935
2553.27 2837
2553.75 2798
2554.23 2795
2554.70 2785
2555.18 2866
2555.66 2848
2556.13 2779
2556.61 2696
2557.09 2740
2557.56 2693
2558.04 2689
2558.52 2748
2558.99 2739
2559.47 2716
2559.95 2669
2560.43 2685
2560.90 2715
2561.38 2672
2561.86 2579
2562.33 2631
2562.81 2467
2563.29 2506
2563.77 2519
2564.25 2430
2564.72 2435
2565.20 2422
2565.68 2366
2566.16 2466
2566.63 2423
2567.11 2327
2567.59 2361
2568.07 2376
2568.55 2383
2569.02 2348
2569.50 2359
2569.98 2378
2570.46 2427
2570.94 2358
2571.41 2348
2571.89 2329
2572.37 2275
2572.85 2355
2573.33 2319
2573.81 2386
2574.28 2446
2574.76 2411
2575.24 2466
2575.72 2456
2576.20 2511
2576.68 2479
2577.16 2449
2577.64 2530
2578.11 2535
2578.59 2444
2579.07 2490
2579.55 2510
2580.03 2501
2580.51 2526
2580.99 2488
2581.47 2496
2581.95 2512
2582.43 2417
2582.91 2401
2583.39 2421
2583.86 2398
2584.34 2352
2584.82 2337
2585.30 2445
2585.78 2446
2586.26 2431
2586.74 2446
2587.22 2456
2587.70 2440
2588.18 2442
2588.66 2491
2589.14 2524
2589.62 2578
2590.10 2518
2590.58 2434
2591.06 2457
2591.54 2476
2592.02 2542
2592.50 2495
2592.98 2498
2593.46 2541
2593.94 2485
2594.42 2444
2594.90 2534
2595.38 2417
2595.86 2437
2596.35 2411
2596.83 2432
2597.31 2333
2597.79 2364
2598.27 2354
2598.75 2364
2599.23 2344
2599.71 2318
2600.19 2367
2600.67 2416
2601.15 2425
2601.63 2426
2602.12 2425
2602.60 2500
2603.08 2569
2603.56 2598
2604.04 2614
2604.52 2695
2605.00 2769
2605.48 2694
2605.97 2742
2606.45 2738
2606.93 2774
2607.41 2667
2607.89 2622
2608.37 2575
2608.86 2515
2609.34 2539
2609.82 2491
2610.30 2442
2610.78 2430
2611.26 2436
2611.75 2512
2612.23 2481
2612.71 2411
2613.19 2367
2613.68 2335
2614.16 2290
2614.64 2369
2615.12 2392
2615.60 2428
2616.09 2509
2616.57 2512
2617.05 2551
2617.53 2587
2618.02 2514
2618.50 2492
2618.98 2492
2619.46 2599
2619.95 2555
2620.43 2469
2620.91 2469
2621.40 2462
2621.88 2473
2622.36 2489
2622.85 2443
2623.33 2478
2623.81 2487
2624.29 2435
2624.78 2473
2625.26 2526
2625.74 2566
2626.23 2686
2626.71 2662
2627.19 2629
2627.68 2626
2628.16 2689
2628.64 2680
2629.13 2763
2629.61 2682
2630.10 2788
2630.58 2906
2631.06 2953
2631.55 3064
2632.03 3160
2632.51 3165
2633.00 3049
2633.48 3055
2633.97 3030
2634.45 2894
2634.94 2848
2635.42 2779
2635.90 2635
2636.39 2628
2636.87 2516
2637.36 2546
2637.84 2541
2638.33 2543
2638.81 2548
2639.29 2501
2639.78 2433
2640.26 2528
2640.75 2526
2641.23 2506
2641.72 2590
2642.20 2612
2642.69 2508
2643.17 2560
2643.66 2506
2644.14 2502
2644.63 2510
2645.11 2539
2645.60 2522
2646.08 2459
2646.57 2506
2647.05 2525
2647.54 2552
2648.02 2618
2648.51 2650
2648.99 2664
2649.48 2534
2649.97 2641
2650.45 2653
2650.94 2655
2651.42 2686
2651.91 2610
2652.39 2638
2652.88 2634
2653.37 2641
2653.85 2782
2654.34 2841
2654.82 2761
2655.31 2850
2655.80 2942
2656.28 2956
2656.77 2926
2657.25 2904
2657.74 2913
2658.23 2751
2658.71 2739
2659.20 2642
2659.69 2567
2660.17 2563
2660.66 2450
2661.14 2439
2661.63 2428
2662.12 2508
2662.60 2573
2663.09 2423
2663.58 2479
2664.06 2430
2664.55 2352
2665.04 2334
2665.53 2438
2666.01 2401
2666.50 2377
2666.99 2407
2667.47 2476
2667.96 2575
2668.45 2562
2668.94 2568
2669.42 2564
2669.91 2631
2670.40 2513
2670.88 2598
2671.37 2716
2671.86 2726
2672.35 2817
2672.83 2951
2673.32 3005
2673.81 3315
2674.30 3440
2674.79 3519
2675.27 3671
2675.76 3693
2676.25 3581
2676.74 3617
2677.23 3582
2677.71 3458
2678.20 3302
2678.69 3106
2679.18 2885
2679.67 2853
2680.15 2729
2680.64 2673
2681.13 2537
2681.62 2548
2682.11 2637
2682.60 2684
2683.08 2644
2683.57 2531
2684.06 2565
2684.55 2623
2685.04 2483
2685.53 2509
2686.02 2514
2686.51 2440
2686.99 2459
2687.48 2515
2687.97 2500
2688.46 2513
2688.95 2413
2689.44 2490
2689.93 2523
2690.42 2590
2690.91 2704
2691.40 2675
2691.89 2632
2692.38 2584
2692.87 2540
2693.35 2673
2693.84 2767
2694.33 2719
2694.82 2683
2695.31 2755
2695.80 2751
2696.29 2778
2696.78 2668
2697.27 2737
2697.76 2604
2698.25 2592
2698.74 2641
2699.23 2602
2699.72 2607
2700.21 2568
2700.70 2539
2701.19 2546
2701.68 2617
2702.17 2649
2702.66 2649
2703.15 2646
2703.64 2693
2704.13 2699
2704.62 2684
2705.12 2685
2705.61 2689
2706.10 2627
2706.59 2596
2707.08 2577
2707.57 2593
2708.06 2569
2708.55 2515
2709.04 2496
2709.53 2511
2710.02 2447
2710.51 2449
2711.01 2383
2711.50 2444
2711.99 2460
2712.48 2351
2712.97 2368
2713.46 2488
2713.95 2461
2714.44 2483
2714.94 2475
2715.43 2430
2715.92 2459
2716.41 2447
2716.90 2416
2717.39 2336
2717.89 2368
2718.38 2337
2718.87 2358
2719.36 2381
2719.85 2448
2720.34 2476
2720.84 2519
2721.33 2596
2721.82 2596
2722.31 2519
2722.80 2626
2723.30 2688
2723.79 2727
2724.28 2653
2724.77 2640
2725.27 2581
2725.76 2496
2726.25 2610
2726.74 2548
2727.24 2434
2727.73 2398
2728.22 2454
2728.71 2458
2729.21 2416
2729.70 2450
2730.19 2464
2730.69 2538
2731.18 2627
2731.67 2693
2732.16 2632
2732.66 2643
2733.15 2745
2733.64 2841
2734.14 2816
2734.63 2775
2735.12 2708
2735.62 2743
2736.11 2766
2736.60 2903
2737.10 2943
2737.59 2822
2738.08 2821
2738.58 2867
2739.07 2861
2739.56 2906
2740.06 2849
2740.55 2721
2741.05 2651
2741.54 2669
2742.03 2616
2742.53 2479
2743.02 2562
2743.52 2506
2744.01 2423
2744.50 2531
2745.00 2526
2745.49 2690
2745.99 2787
2746.48 2760
2746.97 2804
2747.47 2796
2747.96 2786
2748.46 2817
2748.95 2795
2749.45 2812
2749.94 2679
2750.44 2571
2750.93 2643
2751.43 2519
2751.92 2613
2752.42 2521
2752.91 2493
2753.41 2486
2753.90 2554
2754.40 2507
2754.89 2444
2755.39 2449
2755.88 2476
2756.38 2522
2756.87 2623
2757.37 2494
2757.86 2626
2758.36 2635
2758.85 2544
2759.35 2527
2759.84 2631
2760.34 2669
2760.83 2820
2761.33 2843
2761.83 2790
2762.32 2952
2762.82 2913
2763.31 3005
2763.81 2900
2764.30 2928
2764.80 2925
2765.30 2841
2765.79 2764
2766.29 2682
2766.78 2590
2767.28 2568
2767.78 2569
2768.27 2524
2768.77 2451
2769.27 2549
2769.76 2597
2770.26 2462
2770.76 2426
2771.25 2437
2771.75 2427
2772.24 2530
2772.74 2612
2773.24 2594
2773.73 2679
2774.23 2872
2774.73 2991
2775.23 3133
2775.72 3205
2776.22 3255
2776.72 3300
2777.21 3309
2777.71 3185
2778.21 3165
2778.70 3114
2779.20 3048
2779.70 2988
2780.20 2922
2780.69 2772
2781.19 2638
2781.69 2699
2782.19 2663
2782.68 2551
2783.18 2457
2783.68 2485
2784.18 2552
2784.67 2567
2785.17 2547
2785.67 2502
2786.17 2452
2786.67 2482
2787.16 2414
2787.66 2358
2788.16 2416
2788.66 2366
2789.16 2454
2789.65 2448
2790.15 2379
2790.65 2414
2791.15 2439
2791.65 2475
2792.15 2372
2792.64 2373
2793.14 2414
2793.64 2487
2794.14 2433
2794.64 2434
2795.14 2546
2795.64 2433
2796.13 2507
2796.63 2560
2797.13 2589
2797.63 2604
2798.13 2731
2798.63 2695
2799.13 2568
2799.63 2706
2800.13 2612
2800.62 2579
2801.12 2617
2801.62 2556
2802.12 2497
2802.62 2469
2803.12 2498
2803.62 2420
2804.12 2462
2804.62 2423
2805.12 2474
2805.62 2551
2806.12 2468
2806.62 2455
2807.12 2407
2807.62 2363
2808.12 2499
2808.62 2446
2809.12 2553
2809.62 2573
2810.12 2542
2810.62 2504
2811.12 2605
2811.62 2685
2812.12 2830
2812.62 2956
2813.12 2922
2813.62 3035
2814.12 2978
2814.62 2960
2815.12 3034
2815.62 3039
2816.12 2944
2816.62 2841
2817.12 2857
2817.62 2793
2818.12 2714
2818.62 2654
2819.12 2616
2819.63 2608
2820.13 2559
2820.63 2510
2821.13 2506
2821.63 2464
2822.13 2448
2822.63 2458
2823.13 2458
2823.63 2434
2824.13 2509
2824.64 2494
2825.14 2485
2825.64 2547
2826.14 2462
2826.64 2543
2827.14 2501
2827.64 2392
2828.15 2405
2828.65 2483
2829.15 2390
2829.65 2399
2830.15 2373
2830.65 2390
2831.16 2347
2831.66 2358
2832.16 2382
2832.66 2314
2833.16 2327
2833.67 2302
2834.17 2370
2834.67 2354
2835.17 2413
2835.68 2526
2836.18 2598
2836.68 2664
2837.18 2679
2837.68 2664
2838.19 2648
2838.69 2624
2839.19 2686
2839.70 2599
2840.20 2652
2840.70 2779
2841.20 2566
2841.71 2638
2842.21 2635
2842.71 2596
2843.21 2560
2843.72 2562
2844.22 2576
2844.72 2610
2845.23 2573
2845.73 2591
2846.23 2646
2846.74 2704
2847.24 2743
2847.74 2817
2848.25 2897
2848.75 2997
2849.25 3023
2849.76 3051
2850.26 2912
2850.76 2921
2851.27 2905
2851.77 2897
2852.28 2887
2852.78 2787
2853.28 2687
2853.79 2641
2854.29 2645
2854.79 2566
2855.30 2625
2855.80 2679
2856.31 2565
2856.81 2576
2857.31 2569
2857.82 2534
2858.32 2659
2858.83 2668
2859.33 2637
2859.84 2616
2860.34 2690
2860.85 2734
2861.35 2581
2861.85 2626
2862.36 2590
2862.86 2507
2863.37 2574
2863.87 2577
2864.38 2669
2864.88 2561
2865.39 2474
2865.89 2467
2866.40 2433
2866.90 2457
2867.41 2388
2867.91 2364
2868.42 2378
2868.92 2429
2869.43 2473
2869.93 2544
2870.44 2543
2870.94 2564
2871.45 2693
2871.96 2691
2872.46 2859
2872.97 2875
2873.47 2965
2873.98 3037
2874.48 2953
2874.99 3018
2875.49 2917
2876.00 2869
2876.51 2906
2877.01 2857
2877.52 2792
2878.02 2716
2878.53 2708
2879.04 2707
2879.54 2649
2880.05 2684
2880.55 2596
2881.06 2648
2881.57 2663
2882.07 2726
2882.58 2728
2883.09 2690
2883.59 2627
2884.10 2661
2884.61 2637
2885.11 2670
2885.62 2649
2886.13 2676
2886.63 2794
2887.14 2789
2887.65 2901
2888.15 2850
2888.66 2968
2889.17 2877
2889.67 2910
2890.18 2998
2890.69 2982
2891.20 2916
2891.70 2868
2892.21 2847
2892.72 2775
2893.22 2731
2893.73 2694
2894.24 2680
2894.75 2627
2895.25 2678
2895.76 2713
2896.27 2756
2896.78 2841
2897.29 2839
2897.79 2854
2898.30 2891
2898.81 2864
2899.32 2825
2899.82 2751
2900.33 2713
2900.84 2816
2901.35 2863
2901.86 2861
2902.36 2925
2902.87 2879
2903.38 2889
2903.89 2813
2904.40 2822
2904.91 2953
2905.41 3046
2905.92 3014
2906.43 3090
2906.94 3077
2907.45 3042
2907.96 3070
2908.47 2928
2908.97 2878
2909.48 2840
2909.99 2721
2910.50 2719
2911.01 2659
2911.52 2649
2912.03 2574
2912.54 2570
2913.05 2632
2913.55 2644
2914.06 2600
2914.57 2606
2915.08 2601
2915.59 2518
2916.10 2585
2916.61 2536
2917.12 2554
2917.63 2586
2918.14 2641
2918.65 2684
2919.16 2756
2919.67 2798
2920.18 2691
2920.69 2673
2921.20 2727
2921.71 2752
2922.22 2801
2922.73 2773
2923.24 2760
2923.75 2762
2924.26 2801
2924.77 2741
2925.28 2735
2925.79 2672
2926.30 2687
2926.81 2665
2927.32 2730
2927.83 2681
2928.34 2695
2928.85 2692
2929.36 2638
2929.87 2646
2930.38 2514
2930.89 2546
2931.40 2600
2931.91 2537
2932.42 2448
2932.93 2480
2933.45 2527
2933.96 2526
2934.47 2510
2934.98 2543
2935.49 2550
2936.00 2676
2936.51 2647
2937.02 2725
2937.53 2808
2938.04 2943
2938.56 3015
2939.07 3117
2939.58 3056
2940.09 3346
2940.60 3589
2941.11 3654
2941.62 3698
2942.14 3856
2942.65 3889
2943.16 3737
2943.67 3790
2944.18 3677
2944.70 3565
2945.21 3405
2945.72 3316
2946.23 3220
2946.74 3122
2947.26 2898
2947.77 2904
2948.28 2807
2948.79 2734
2949.30 2627
2949.82 2654
2950.33 2517
2950.84 2501
2951.35 2456
2951.87 2372
2952.38 2430
2952.89 2411
2953.40 2379
2953.92 2387
2954.43 2425
2954.94 2434
2955.45 2431
2955.97 2441
2956.48 2555
2956.99 2502
2957.51 2371
2958.02 2494
2958.53 2595
2959.04 2640
2959.56 2554
2960.07 2524
2960.58 2483
2961.10 2533
2961.61 2590
2962.12 2656
2962.64 2742
2963.15 2708
2963.66 2704
2964.18 2736
2964.69 2821
2965.21 2919
2965.72 2814
2966.23 2796
2966.75 2684
2967.26 2671
2967.77 2711
2968.29 2733
2968.80 2637
2969.32 2697
2969.83 2759
2970.34 2740
2970.86 2670
2971.37 2803
2971.89 2770
2972.40 2820
2972.91 2767
2973.43 2786
2973.94 2840
2974.46 2857
2974.97 2874
2975.49 2839
2976.00 2780
2976.52 2823
2977.03 2896
2977.55 2872
2978.06 2910
2978.57 2878
2979.09 2890
2979.60 2910
2980.12 2979
2980.63 2992
2981.15 2949
2981.66 2883
2982.18 2874
2982.69 2878
2983.21 3015
2983.73 3022
2984.24 3035
2984.76 3051
2985.27 3047
2985.79 3069
2986.30 3097
2986.82 3064
2987.33 3226
2987.85 3350
2988.36 3265
2988.88 3228
2989.40 3206
2989.91 3257
2990.43 3301
2990.94 3192
2991.46 3177
2991.97 3235
2992.49 3267
2993.01 3066
2993.52 3116
2994.04 3126
2994.55 3166
2995.07 3236
2995.59 3320
2996.10 3436
2996.62 3547
2997.14 3644
2997.65 3697
2998.17 3870
2998.69 3954
2999.20 3982
2999.72 3986
3000.24 4007
3000.75 3978
3001.27 4034
3001.79 4091
3002.30 4130
3002.82 4471
3003.34 5020
3003.85 5713
3004.37 6621
3004.89 7621
3005.40 8377
3005.92 8826
3006.44 9004
3006.96 8858
3007.47 8505
3007.99 7735
3008.51 6961
3009.03 6236
3009.54 5296
3010.06 4554
3010.58 4123
3011.10 3731
3011.61 3651
3012.13 3559
3012.65 3417
3013.17 3298
3013.68 3236
3014.20 3251
3014.72 3255
3015.24 3281
3015.76 3260
3016.27 3255
3016.79 3228
3017.31 3237
3017.83 3225
3018.35 3150
3018.86 3224
3019.38 3133
3019.90 3118
3020.42 3123
3020.94 3116
3021.46 3153
3021.97 2976
3022.49 3113
3023.01 3173
3023.53 3279
3024.05 3372
3024.57 3303
3025.09 3391
3025.61 3345
3026.12 3282
3026.64 3289
3027.16 3169
3027.68 3066
3028.20 2913
3028.72 2921
3029.24 2946
3029.76 2918
3030.28 2851
3030.80 2784
3031.32 2796
3031.84 2805
3032.35 2781
3032.87 2781
3033.39 2841
3033.91 2907
3034.43 2816
3034.95 2822
3035.47 2879
3035.99 2924
3036.51 2927
3037.03 3032
3037.55 2969
3038.07 2984
3038.59 2940
3039.11 2906
3039.63 2848
3040.15 2786
3040.67 2783
3041.19 2773
3041.71 2757
3042.23 2766
3042.75 2805
3043.27 2681
3043.79 2682
3044.31 2766
3044.83 2823
3045.35 2889
3045.87 2803
3046.40 2774
3046.92 2833
3047.44 2756
3047.96 2661
3048.48 2697
3049.00 2668
3049.52 2749
3050.04 2881
3050.56 2758
3051.08 2694
3051.60 2739
3052.12 2745
3052.65 2738
3053.17 2713
3053.69 2673
3054.21 2772
3054.73 2726
3055.25 2639
3055.77 2721
3056.30 2861
3056.82 2783
3057.34 2829
3057.86 2905
3058.38 2904
3058.90 2827
3059.42 2809
3059.95 2848
3060.47 2793
3060.99 2821
3061.51 2838
3062.03 2766
3062.56 2801
3063.08 2790
3063.60 2916
3064.12 2909
3064.64 2982
3065.17 2997
3065.69 2980
3066.21 3056
3066.73 3094
3067.26 3251
3067.78 3189
3068.30 3230
3068.82 3199
3069.35 3193
3069.87 3138
3070.39 3024
3070.91 3082
3071.44 3065
3071.96 3119
3072.48 3088
3073.01 3103
3073.53 3164
3074.05 3134
3074.57 3230
3075.10 3267
3075.62 3212
3076.14 3282
3076.67 3249
3077.19 3256
3077.71 3474
3078.24 3447
3078.76 3412
3079.28 3533
3079.81 3675
3080.33 3696
3080.85 3673
3081.38 3740
3081.90 3872
3082.42 3834
3082.95 3907
3083.47 3831
3084.00 3884
3084.52 3905
3085.04 3758
3085.57 3842
3086.09 3789
3086.62 3748
3087.14 3914
3087.66 4047
3088.19 4150
3088.71 4347
3089.24 4753
3089.76 5248
3090.29 5704
3090.81 5966
3091.33 6081
3091.86 5982
3092.38 5614
3092.91 5423
3093.43 5157
3093.96 4788
3094.48 4445
3095.01 4401
3095.53 4362
3096.06 4215
3096.58 4299
3097.11 4283
3097.63 4220
3098.16 4234
3098.68 4180
3099.21 4284
3099.73 4391
3100.26 4640
3100.78 5211
3101.31 5955
3101.83 6835
3102.36 7996
3102.88 9565
3103.41 10908
3103.93 11450
3104.46 11938
3104.99 11723
3105.51 11024
3106.04 10014
3106.56 8762
3107.09 7306
3107.61 6338
3108.14 5506
3108.67 4837
3109.19 4520
3109.72 4281
3110.24 4149
3110.77 3979
3111.30 3948
3111.82 3900
3112.35 3842
3112.87 3845
3113.40 3563
3113.93 3637
3114.45 3761
3114.98 3642
3115.51 3492
3116.03 3401
3116.56 3351
3117.09 3236
3117.61 3203
3118.14 3083
3118.67 3091
3119.19 3133
3119.72 3201
3120.25 3307
3120.77 3419
3121.30 3640
3121.83 3726
3122.35 3783
3122.88 3759
3123.41 3832
3123.94 3666
3124.46 3763
3124.99 3733
3125.52 3555
3126.05 3413
3126.57 3303
3127.10 3319
3127.63 3286
3128.16 3222
3128.68 3212
3129.21 3235
3129.74 3237
3130.27 3151
3130.79 2945
3131.32 3019
3131.85 2974
3132.38 3017
3132.91 2965
3133.43 2909
3133.96 3024
3134.49 3067
3135.02 3066
3135.55 3059
3136.07 3006
3136.60 3009
3137.13 2931
3137.66 2889
3138.19 2886
3138.72 2754
3139.24 2695
3139.77 2691
3140.30 2698
3140.83 2723
3141.36 2842
3141.89 2726
3142.42 2651
3142.95 2700
3143.47 2723
3144.00 2722
3144.53 2636
3145.06 2623
3145.59 2756
3146.12 2852
3146.65 2864
3147.18 2880
3147.71 3021
3148.24 3077
3148.76 3093
3149.29 3144
3149.82 3162
3150.35 3230
3150.88 3300
3151.41 3279
3151.94 3107
3152.47 3104
3153.00 3099
3153.53 3096
3154.06 2989
3154.59 2880
3155.12 2863
3155.65 2830
3156.18 2892
3156.71 2854
3157.24 2855
3157.77 2904
3158.30 2901
3158.83 2970
3159.36 2947
3159.89 2947
3160.42 2984
3160.95 3059
3161.48 3143
3162.01 3134
3162.54 2998
3163.07 3093
3163.60 2950
3164.13 2850
3164.66 2987
3165.20 2934
3165.73 2836
3166.26 2813
3166.79 2723
3167.32 2733
3167.85 2718
3168.38 2603
3168.91 2622
3169.44 2614
3169.97 2591
3170.50 2606
3171.04 2672
3171.57 2764
3172.10 2943
3172.63 3025
3173.16 3072
3173.69 3244
3174.22 3333
3174.75 3403
3175.29 3503
3175.82 3312
3176.35 3414
3176.88 3270
3177.41 3144
3177.94 3099
3178.48 2934
3179.01 2960
3179.54 2801
3180.07 2730
3180.60 2689
3181.14 2620
3181.67 2580
3182.20 2582
3182.73 2575
3183.26 2564
3183.80 2554
3184.33 2633
3184.86 2655
3185.39 2674
3185.93 2605
3186.46 2652
3186.99 2588
3187.52 2689
3188.06 2592
3188.59 2656
3189.12 2551
3189.65 2603
3190.19 2641
3190.72 2632
3191.25 2605
3191.79 2606
3192.32 2662
3192.85 2661
3193.38 2633
3193.92 2622
3194.45 2582
3194.98 2631
3195.52 2664
3196.05 2696
3196.58 2686
3197.12 2719
3197.65 2752
3198.18 2851
3198.72 2835
3199.25 2891
3199.78 2968
3200.32 2906
3200.85 2928
3201.39 2970
3201.92 2914
3202.45 2881
3202.99 2951
3203.52 2847
3204.05 2834
3204.59 2921
3205.12 2907
3205.66 2822
3206.19 2900
3206.72 2999
3207.26 3103
3207.79 3256
3208.33 3403
3208.86 3540
3209.40 3776
3209.93 3935
3210.47 4043
3211.00 4184
3211.53 4221
3212.07 4149
3212.60 4032
3213.14 4016
3213.67 3939
3214.21 3641
3214.74 3546
3215.28 3323
3215.81 3134
3216.35 3008
3216.88 2930
3217.42 3019
3217.95 2806
3218.49 2833
3219.02 2773
3219.56 2843
3220.09 2724
3220.63 2781
3221.16 2778
3221.70 2850
3222.23 2966
3222.77 3197
3223.31 3310
3223.84 3304
3224.38 3437
3224.91 3474
3225.45 3630
3225.98 3552
3226.52 3621
3227.06 3455
3227.59 3333
3228.13 3129
3228.66 3153
3229.20 3130
3229.74 3151
3230.27 2985
3230.81 2875
3231.34 2949
3231.88 2983
3232.42 2951
3232.95 3008
3233.49 3071
3234.03 3048
3234.56 2988
3235.10 3140
3235.64 3166
3236.17 3232
3236.71 3248
3237.25 3380
3237.78 3424
3238.32 3457
3238.86 3552
3239.39 3455
3239.93 3414
3240.47 3379
3241.00 3433
3241.54 3356
3242.08 3202
3242.61 3257
3243.15 3283
3243.69 3206
3244.23 3186
3244.76 3219
3245.30 3366
3245.84 3333
3246.38 3453
3246.91 3442
3247.45 3450
3247.99 3471
3248.53 3517
3249.06 3555
3249.60 3673
3250.14 3877
3250.68 4088
3251.21 4377
3251.75 4840
3252.29 5521
3252.83 6162
3253.37 6663
3253.90 6929
3254.44 7151
3254.98 7059
3255.52 6523
3256.06 6031
3256.60 5623
3257.13 5176
3257.67 4735
3258.21 4532
3258.75 4329
3259.29 4104
3259.83 4087
3260.36 4057
3260.90 4169
3261.44 4217
3261.98 4344
3262.52 4546
3263.06 4654
3263.60 4725
3264.14 4762
3264.68 4811
3265.21 4685
3265.75 4790
3266.29 4798
3266.83 4721
3267.37 4716
3267.91 4627
3268.45 4595
3268.99 4522
3269.53 4474
3270.07 4216
3270.61 4014
3271.15 3913
3271.69 3648
3272.23 3656
3272.76 3746
3273.30 3665
3273.84 3672
3274.38 3589
3274.92 3522
3275.46 3536
3276.00 3642
3276.54 3591
3277.08 3542
3277.62 3497
3278.16 3568
3278.70 3575
3279.24 3588
3279.78 3565
3280.32 3493
3280.86 3547
3281.41 3539
3281.95 3498
3282.49 3403
3283.03 3346
3283.57 3357
3284.11 3380
3284.65 3344
3285.19 3428
3285.73 3531
3286.27 3606
3286.81 3594
3287.35 3598
3287.89 3636
3288.43 3659
3288.97 3644
3289.52 3685
3290.06 3602
3290.60 3743
3291.14 3685
3291.68 3801
3292.22 3928
3292.76 3994
3293.30 4180
3293.85 4225
3294.39 4556
3294.93 4878
3295.47 5166
3296.01 5498
3296.55 5603
3297.09 5730
3297.64 5800
3298.18 5588
3298.72 5609
3299.26 5308
3299.80 5081
3300.34 4739
3300.89 4598
3301.43 4304
3301.97 4266
3302.51 4196
3303.06 3989
3303.60 3983
3304.14 3911
3304.68 3849
3305.22 3769
3305.77 3798
3306.31 3837
3306.85 3810
3307.39 3722
3307.94 3717
3308.48 3816
3309.02 3844
3309.56 3795
3310.11 3884
3310.65 4103
3311.19 4124
3311.74 4209
3312.28 4242
3312.82 4216
3313.36 4234
3313.91 4207
3314.45 4267
3314.99 4219
3315.54 4292
3316.08 4522
3316.62 4639
3317.17 4830
3317.71 4893
3318.25 5113
3318.80 5324
3319.34 5565
3319.88 5804
3320.43 6098
3320.97 6132
3321.51 6025
3322.06 5694
3322.60 5460
3323.14 5254
3323.69 5230
3324.23 4897
3324.78 4649
3325.32 4595
3325.86 4435
3326.41 4298
3326.95 4208
3327.50 4117
3328.04 4161
3328.59 4133
3329.13 4056
3329.67 4160
3330.22 4165
3330.76 4363
3331.31 4456
3331.85 4923
3332.40 5555
3332.94 6622
3333.49 8023
3334.03 9984
3334.57 11934
3335.12 14211
3335.66 16201
3336.21 17573
3336.75 18635
3337.30 18763
3337.84 17986
3338.39 16868
3338.93 15418
3339.48 13539
3340.02 11652
3340.57 9949
3341.11 8658
3341.66 7347
3342.20 6230
3342.75 5344
3343.30 4850
3343.84 4505
3344.39 4196
3344.93 3978
3345.48 3834
3346.02 3700
3346.57 3701
3347.11 3647
3347.66 3648
3348.21 3624
3348.75 3698
3349.30 3814
3349.84 3888
3350.39 3932
3350.94 3816
3351.48 3677
3352.03 3661
3352.57 3502
3353.12 3609
3353.67 3479
3354.21 3388
3354.76 3387
3355.31 3417
3355.85 3371
3356.40 3278
3356.95 3273
3357.49 3291
3358.04 3251
3358.59 3190
3359.13 3151
3359.68 3197
3360.23 3113
3360.77 3141
3361.32 3232
3361.87 3201
3362.41 3130
3362.96 3188
3363.51 3250
3364.05 3242
3364.60 3331
3365.15 3186
3365.70 3245
3366.24 3199
3366.79 3165
3367.34 3128
3367.89 3154
3368.43 3152
3368.98 3149
3369.53 3099
3370.08 3178
3370.62 3240
3371.17 3420
3371.72 3457
3372.27 3577
3372.81 3738
3373.36 3927
3373.91 3916
3374.46 4169
3375.01 4145
3375.55 4053
3376.10 4125
3376.65 4018
3377.20 3753
3377.75 3536
3378.30 3396
3378.84 3224
3379.39 3129
3379.94 3073
3380.49 3046
3381.04 3009
3381.59 3027
3382.13 2994
3382.68 2888
3383.23 2855
3383.78 2976
3384.33 2978
3384.88 2842
3385.43 2833
3385.98 2839
3386.52 2856
3387.07 2737
3387.62 2733
3388.17 2714
3388.72 2772
3389.27 2791
3389.82 2829
3390.37 2856
3390.92 2899
3391.47 2869
3392.02 2829
3392.57 2832
3393.12 2797
3393.66 2831
3394.21 2716
3394.76 2730
3395.31 2702
3395.86 2765
3396.41 2841
3396.96 2896
3397.51 2967
3398.06 3067
3398.61 3015
3399.16 2961
3399.71 3006
3400.26 3029
3400.81 2964
3401.36 2901
3401.91 2930
3402.46 2808
3403.01 2710
3403.56 2684
3404.11 2771
3404.66 2777
3405.21 2729
3405.77 2655
3406.32 2583
3406.87 2554
3407.42 2602
3407.97 2632
3408.52 2683
3409.07 2723
3409.62 2644
3410.17 2701
3410.72 2831
3411.27 2854
3411.82 2831
3412.37 2924
3412.93 2992
3413.48 2899
3414.03 2822
3414.58 2904
3415.13 2897
3415.68 2883
3416.23 2944
3416.78 3012
3417.34 3063
3417.89 3209
3418.44 3275
3418.99 3304
3419.54 3353
3420.09 3386
3420.65 3223
3421.20 3139
3421.75 3079
3422.30 2995
3422.85 3052
3423.40 3024
3423.96 2938
3424.51 2956
3425.06 3033
3425.61 3048
3426.17 3038
3426.72 2898
3427.27 2865
3427.82 2915
3428.37 2853
3428.93 2723
3429.48 2576
3430.03 2648
3430.58 2608
3431.14 2614
3431.69 2556
3432.24 2666
3432.79 2728
3433.35 2599
3433.90 2532
3434.45 2658
3435.01 2667
3435.56 2686
3436.11 2693
3436.66 2705
3437.22 2773
3437.77 2781
3438.32 2826
3438.88 2836
3439.43 2779
3439.98 2735
3440.54 2749
3441.09 2759
3441.64 2820
3442.20 2733
3442.75 2790
3443.30 2797
3443.86 2730
3444.41 2737
3444.96 2673
3445.52 2657
3446.07 2657
3446.63 2641
3447.18 2608
3447.73 2679
3448.29 2632
3448.84 2570
3449.40 2595
3449.95 2653
3450.50 2563
3451.06 2563
3451.61 2596
3452.17 2538
3452.72 2537
3453.27 2545
3453.83 2511
3454.38 2511
3454.94 2552
3455.49 2489
3456.05 2400
3456.60 2515
3457.16 2557
3457.71 2560
3458.27 2556
3458.82 2647
3459.38 2563
3459.93 2603
3460.49 2659
3461.04 2654
3461.60 2698
3462.15 2665
3462.71 2625
3463.26 2687
3463.82 2715
3464.37 2807
3464.93 2745
3465.48 2808
3466.04 2771
3466.59 2857
3467.15 2896
3467.70 2827
3468.26 2898
3468.81 2942
3469.37 3177
3469.93 3213
3470.48 3340
3471.04 3412
3471.59 3379
3472.15 3365
3472.70 3411
3473.26 3406
3473.82 3335
3474.37 3318
3474.93 3299
3475.48 3260
3476.04 3219
3476.60 3281
3477.15 3318
3477.71 3324
3478.27 3264
3478.82 3284
3479.38 3335
3479.93 3322
3480.49 3387
3481.05 3462
3481.60 3421
3482.16 3531
3482.72 3638
3483.27 3709
3483.83 3684
3484.39 3633
3484.95 3811
3485.50 3952
3486.06 3976
3486.62 4021
3487.17 4100
3487.73 4061
3488.29 4393
3488.84 4605
3489.40 4942
3489.96 5498
3490.52 6451
3491.07 7747
3491.63 9316
3492.19 10960
3492.75 12003
3493.30 12979
3493.86 13217
3494.42 12449
3494.98 11143
3495.53 9827
3496.09 8642
3496.65 7293
3497.21 6680
3497.77 5966
3498.32 5461
3498.88 5092
3499.44 4962
3500.00 4820
3500.56 4840
3501.11 4912
3501.67 5072
3502.23 5394
3502.79 5690
3503.35 5920
3503.91 6527
3504.46 7062
3505.02 7527
3505.58 7791
3506.14 8001
3506.70 8058
3507.26 7597
3507.81 7054
3508.37 6567
3508.93 6104
3509.49 5606
3510.05 5182
3510.61 4929
3511.17 4722
3511.73 4375
3512.29 4264
3512.85 4115
3513.40 3967
3513.96 3912
3514.52 3763
3515.08 3469
3515.64 3226
3516.20 3286
3516.76 3111
3517.32 3107
3517.88 3063
3518.44 3101
3519.00 3092
3519.56 3071
3520.12 3071
3520.68 3005
3521.24 3081
3521.80 3079
3522.36 3020
3522.92 3198
3523.48 3170
3524.04 3217
3524.60 3218
3525.16 3126
3525.72 3176
3526.28 3149
3526.84 3095
3527.40 3118
3527.96 3126
3528.52 3044
3529.08 3041
3529.64 3046
3530.20 2932
3530.76 2994
3531.32 3163
3531.88 3142
3532.44 3107
3533.00 3144
3533.56 3208
3534.12 3234
3534.68 3258
3535.25 3329
3535.81 3448
3536.37 3477
3536.93 3361
3537.49 3311
3538.05 3367
3538.61 3296
3539.17 3308
3539.73 3214
3540.30 3120
3540.86 3087
3541.42 3109
3541.98 3127
3542.54 3137
3543.10 3151
3543.66 3149
3544.23 3268
3544.79 3274
3545.35 3283
3545.91 3167
3546.47 3255
3547.03 3133
3547.60 3010
3548.16 3012
3548.72 3019
3549.28 3033
3549.84 2987
3550.41 2906
3550.97 2877
3551.53 2845
3552.09 2837
3552.65 2770
3553.22 2662
3553.78 2654
3554.34 2652
3554.90 2639
3555.47 2572
3556.03 2523
3556.59 2565
3557.15 2660
3557.72 2687
3558.28 2725
3558.84 2659
3559.41 2738
3559.97 2846
3560.53 2855
3561.09 2863
3561.66 2801
3562.22 2912
3562.78 2871
3563.35 2965
3563.91 2992
3564.47 3089
3565.04 3132
3565.60 3171
3566.16 3090
3566.73 3130
3567.29 3264
3567.85 3302
3568.42 3139
3568.98 3154
3569.54 3087
3570.11 3080
3570.67 3047
3571.23 3023
3571.80 3002
3572.36 3004
3572.93 3063
3573.49 3118
3574.05 3207
3574.62 3283
3575.18 3627
3575.75 3930
3576.31 4355
3576.87 4831
3577.44 4947
3578.00 5176
3578.57 5292
3579.13 5232
3579.70 4990
3580.26 4758
3580.82 4457
3581.39 4189
3581.95 3888
3582.52 3552
3583.08 3392
3583.65 3296
3584.21 3014
3584.78 2911
3585.34 2820
3585.91 2829
3586.47 2839
3587.04 2800
3587.60 2773
3588.17 2623
3588.73 2618
3589.30 2623
3589.86 2688
3590.43 2719
3590.99 2723
3591.56 2700
3592.12 2674
3592.69 2651
3593.25 2602
3593.82 2704
3594.39 2697
3594.95 2663
3595.52 2667
3596.08 2715
3596.65 2716
3597.21 2713
3597.78 2750
3598.35 2859
3598.91 2773
3599.48 2846
3600.04 2849
3600.61 2800
3601.18 2742
3601.74 2685
3602.31 2620
3602.87 2601
3603.44 2653
3604.01 2624
3604.57 2707
3605.14 2664
3605.71 2678
3606.27 2711
3606.84 2756
3607.41 2777
3607.97 2738
3608.54 2704
3609.11 2712
3609.67 2651
3610.24 2668
3610.81 2539
3611.37 2482
3611.94 2431
3612.51 2509
3613.07 2468
3613.64 2472
3614.21 2505
3614.78 2548
3615.34 2743
3615.91 2866
3616.48 3075
3617.04 3329
3617.61 3476
3618.18 3708
3618.75 3882
3619.31 3953
3619.88 3942
3620.45 3929
3621.02 3799
3621.58 3649
3622.15 3393
3622.72 3212
3623.29 3053
3623.86 2946
3624.42 2918
3624.99 2715
3625.56 2587
3626.13 2508
3626.70 2483
3627.26 2398
3627.83 2393
3628.40 2369
3628.97 2475
3629.54 2499
3630.11 2341
3630.67 2421
3631.24 2420
3631.81 2491
3632.38 2506
3632.95 2476
3633.52 2521
3634.08 2500
3634.65 2564
3635.22 2521
3635.79 2509
3636.36 2481
3636.93 2459
3637.50 2523
3638.07 2485
3638.64 2527
3639.20 2526
3639.77 2540
3640.34 2704
3640.91 2814
3641.48 2884
3642.05 3050
3642.62 3118
3643.19 3063
3643.76 2977
3644.33 3066
3644.90 2956
3645.47 2819
3646.04 2720
3646.61 2663
3647.18 2577
3647.75 2623
3648.32 2689
3648.89 2673
3649.46 2697
3650.03 2806
3650.60 2759
3651.17 2826
3651.74 2862
3652.31 2959
3652.88 2961
3653.45 3063
3654.02 3218
3654.59 3171
3655.16 3001
3655.73 2987
3656.30 2954
3656.87 2932
3657.44 2797
3658.01 2702
3658.58 2746
3659.15 2836
3659.72 2821
3660.29 2962
3660.86 2891
3661.43 2845
3662.00 2820
3662.58 2920
3663.15 2724
3663.72 2778
3664.29 2776
3664.86 2950
3665.43 2980
3666.00 2983
3666.57 3153
3667.14 3201
3667.72 3195
3668.29 3181
3668.86 3097
3669.43 3007
3670.00 2694
3670.57 2579
3671.14 2615
3671.72 2538
3672.29 2472
3672.86 2541
3673.43 2595
3674.00 2699
3674.57 2826
3675.15 2825
3675.72 2895
3676.29 2807
3676.86 2828
3677.43 2911
3678.01 2869
3678.58 2802
3679.15 2719
3679.72 2672
3680.30 2628
3680.87 2711
3681.44 2753
3682.01 2594
3682.58 2508
3683.16 2549
3683.73 2464
3684.30 2390
3684.88 2429
3685.45 2398
3686.02 2411
3686.59 2427
3687.17 2542
3687.74 2539
3688.31 2491
3688.88 2594
3689.46 2767
3690.03 2784
3690.60 2843
3691.18 2854
3691.75 2920
3692.32 2870
3692.90 2899
3693.47 2924
3694.04 2781
3694.62 2730
3695.19 2787
3695.76 2690
3696.34 2644
3696.91 2619
3697.48 2714
3698.06 2606
3698.63 2502
3699.21 2493
3699.78 2646
3700.35 2573
3700.93 2545
3701.50 2531
3702.08 2567
3702.65 2627
3703.22 2630
3703.80 2634
3704.37 2633
3704.95 2725
3705.52 2667
3706.09 2674
3706.67 2730
3707.24 2666
3707.82 2680
3708.39 2726
3708.97 2733
3709.54 2624
3710.12 2588
3710.69 2598
3711.26 2629
3711.84 2596
3712.41 2639
3712.99 2605
3713.56 2524
3714.14 2506
3714.71 2500
3715.29 2508
3715.86 2474
3716.44 2361
3717.01 2446
3717.59 2432
3718.16 2424
3718.74 2375
3719.32 2473
3719.89 2428
3720.47 2325
3721.04 2382
3721.62 2307
3722.19 2303
3722.77 2339
3723.34 2279
3723.92 2282
3724.49 2219
3725.07 2143
3725.65 2283
3726.22 2221
3726.80 2225
3727.37 2287
3727.95 2274
3728.53 2248
3729.10 2251
3729.68 2327
3730.25 2439
3730.83 2513
3731.41 2553
3731.98 2762
3732.56 2979
3733.14 3057
3733.71 3153
3734.29 3261
3734.87 3344
3735.44 3317
3736.02 3226
3736.60 3007
3737.17 2874
3737.75 2813
3738.33 2866
3738.90 2662
3739.48 2581
3740.06 2463
3740.63 2362
3741.21 2389
3741.79 2347
3742.36 2331
3742.94 2392
3743.52 2299
3744.10 2313
3744.67 2367
3745.25 2359
3745.83 2265
3746.40 2322
3746.98 2315
3747.56 2330
3748.14 2274
3748.71 2202
3749.29 2196
3749.87 2252
3750.45 2320
3751.03 2317
3751.60 2237
3752.18 2235
3752.76 2296
3753.34 2275
3753.92 2259
3754.49 2262
3755.07 2274
3755.65 2222
3756.23 2212
3756.81 2251
3757.38 2268
3757.96 2299
3758.54 2299
3759.12 2313
3759.70 2272
3760.28 2343
3760.85 2390
3761.43 2542
3762.01 2591
3762.59 2615
3763.17 2669
3763.75 2667
3764.33 2635
3764.91 2636
3765.48 2616
3766.06 2594
3766.64 2525
3767.22 2467
3767.80 2416
3768.38 2477
3768.96 2401
3769.54 2366
3770.12 2470
3770.70 2499
3771.28 2556
3771.85 2544
3772.43 2585
3773.01 2565
3773.59 2478
3774.17 2446
3774.75 2430
3775.33 2437
3775.91 2366
3776.49 2368
3777.07 2363
3777.65 2432
3778.23 2524
3778.81 2476
3779.39 2469
3779.97 2435
3780.55 2468
3781.13 2407
3781.71 2398
3782.29 2361
3782.87 2273
3783.45 2250
3784.03 2198
3784.61 2257
3785.19 2244
3785.77 2276
3786.35 2274
3786.93 2323
3787.51 2313
3788.10 2278
3788.68 2319
3789.26 2294
3789.84 2352
3790.42 2317
3791.00 2474
3791.58 2368
3792.16 2353
3792.74 2364
3793.32 2462
3793.90 2442
3794.48 2386
3795.07 2397
3795.65 2339
3796.23 2426
3796.81 2366
3797.39 2404
3797.97 2414
3798.55 2376
3799.14 2447
3799.72 2390
3800.30 2418
3800.88 2431
3801.46 2502
3802.04 2501
3802.62 2522
3803.21 2602
3803.79 2482
3804.37 2530
3804.95 2665
3805.53 2739
3806.12 2723
3806.70 2953
3807.28 3141
3807.86 3276
3808.44 3559
3809.03 3923
3809.61 4156
3810.19 4114
3810.77 4011
3811.36 3941
3811.94 3754
3812.52 3508
3813.10 3332
3813.69 3139
3814.27 3088
3814.85 3064
3815.43 3067
3816.02 2982
3816.60 2928
3817.18 2939
3817.77 2933
3818.35 2807
3818.93 2696
3819.51 2621
3820.10 2599
3820.68 2577
3821.26 2551
3821.85 2445
3822.43 2564
3823.01 2603
3823.60 2528
3824.18 2559
3824.76 2601
3825.35 2564
3825.93 2496
3826.51 2499
3827.10 2436
3827.68 2423
3828.27 2376
3828.85 2327
3829.43 2298
3830.02 2288
3830.60 2281
3831.18 2331
3831.77 2272
3832.35 2405
3832.94 2434
3833.52 2389
3834.10 2301
3834.69 2364
3835.27 2409
3835.86 2459
3836.44 2562
3837.03 2570
3837.61 2545
3838.19 2534
3838.78 2562
3839.36 2582
3839.95 2485
3840.53 2569
3841.12 2501
3841.70 2529
3842.29 2399
3842.87 2471
3843.46 2420
3844.04 2406
3844.63 2471
3845.21 2492
3845.80 2580
3846.38 2594
3846.97 2636
3847.55 2656
3848.14 2667
3848.72 2618
3849.31 2562
3849.89 2570
3850.48 2536
3851.06 2489
3851.65 2503
3852.23 2554
3852.82 2528
3853.41 2550
3853.99 2524
3854.58 2541
3855.16 2537
3855.75 2452
3856.33 2405
3856.92 2365
3857.51 2445
3858.09 2408
3858.68 2486
3859.26 2725
3859.85 2929
3860.44 3069
3861.02 3334
3861.61 3449
3862.20 3545
3862.78 3630
3863.37 3647
3863.95 3566
3864.54 3433
3865.13 3365
3865.71 3221
3866.30 3032
3866.89 2856
3867.47 2741
3868.06 2616
3868.65 2580
3869.23 2490
3869.82 2431
3870.41 2362
3870.99 2439
3871.58 2297
3872.17 2291
3872.76 2302
3873.34 2321
3873.93 2352
3874.52 2426
3875.10 2450
3875.69 2380
3876.28 2434
3876.87 2422
3877.45 2345
3878.04 2380
3878.63 2452
3879.22 2366
3879.80 2314
3880.39 2303
3880.98 2287
3881.57 2200
3882.15 2257
3882.74 2248
3883.33 2193
3883.92 2178
3884.51 2285
3885.09 2262
3885.68 2158
3886.27 2140
3886.86 2172
3887.45 2236
3888.04 2390
3888.62 2473
3889.21 2476
3889.80 2567
3890.39 2590
3890.98 2728
3891.57 2594
3892.15 2621
3892.74 2676
3893.33 2647
3893.92 2654
3894.51 2641
3895.10 2528
3895.69 2572
3896.28 2467
3896.86 2424
3897.45 2392
3898.04 2421
3898.63 2432
3899.22 2416
3899.81 2463
3900.40 2528
3900.99 2416
3901.58 2399
3902.17 2361
3902.76 2335
3903.34 2274
3903.93 2343
3904.52 2289
3905.11 2319
3905.70 2274
3906.29 2241
3906.88 2369
3907.47 2408
3908.06 2402
3908.65 2374
3909.24 2451
3909.83 2423
3910.42 2399
3911.01 2311
3911.60 2312
3912.19 2288
3912.78 2233
3913.37 2163
3913.96 2185
3914.55 2123
3915.14 2085
3915.73 2100
3916.32 2110
3916.91 2116
3917.50 2147
3918.09 2140
3918.68 2101
3919.28 2048
3919.87 2043
3920.46 2083
3921.05 2124
3921.64 2055
3922.23 2075
3922.82 2028
3923.41 2037
3924.00 2136
3924.59 2088
3925.18 2085
3925.77 2081
3926.37 2050
3926.96 2121
3927.55 2035
3928.14 2045
3928.73 2007
3929.32 1904
3929.91 1949
3930.51 1947
3931.10 1953
3931.69 1934
3932.28 1925
3932.87 1881
3933.46 1961
3934.05 1943
3934.65 1905
3935.24 1899
3935.83 1934
3936.42 1914
3937.01 1979
3937.61 1985
3938.20 1977
3938.79 2051
3939.38 2116
3939.97 2156
3940.57 2138
3941.16 2238
3941.75 2296
3942.34 2266
3942.94 2424
3943.53 2285
3944.12 2289
3944.71 2291
3945.31 2199
3945.90 2226
3946.49 2268
3947.08 2275
3947.68 2225
3948.27 2076
3948.86 2078
3949.45 2121
3950.05 2038
3950.64 2053
3951.23 2049
3951.83 2144
3952.42 2199
3953.01 2103
3953.61 2084
3954.20 2095
3954.79 2124
3955.39 2171
3955.98 2207
3956.57 2209
3957.17 2350
3957.76 2313
3958.35 2430
3958.95 2427
3959.54 2484
3960.13 2524
3960.73 2483
3961.32 2308
3961.92 2326
3962.51 2402
3963.10 2495
3963.70 2504
3964.29 2582
3964.88 2630
3965.48 2701
3966.07 2679
3966.67 2771
3967.26 2842
3967.86 2767
3968.45 2782
3969.04 2678
3969.64 2639
3970.23 2565
3970.83 2500
3971.42 2446
3972.02 2381
3972.61 2240
3973.21 2223
3973.80 2199
3974.40 2257
3974.99 2294
3975.58 2214
3976.18 2284
3976.77 2271
3977.37 2331
3977.96 2346
3978.56 2520
3979.15 2477
3979.75 2405
3980.35 2395
3980.94 2299
3981.54 2349
3982.13 2301
3982.73 2247
3983.32 2171
3983.92 2294
3984.51 2245
3985.11 2275
3985.70 2272
3986.30 2262
3986.90 2337
3987.49 2288
3988.09 2294
3988.68 2330
3989.28 2238
3989.87 2247
3990.47 2345
3991.07 2399
3991.66 2386
3992.26 2427
3992.85 2516
3993.45 2567
3994.05 2593
3994.64 2644
3995.24 2711
3995.84 2699
3996.43 2769
3997.03 2706
3997.62 2704
3998.22 2653
3998.82 2630
3999.41 2553
4000.01 2510
4000.61 2489
4001.20 2433
4001.80 2390
4002.40 2330
4003.00 2343
4003.59 2376
4004.19 2255
4004.79 2237
4005.38 2162
4005.98 2182
4006.58 2374
4007.17 2278
4007.77 2295
4008.37 2349
4008.97 2281
4009.56 2241
4010.16 2199
4010.76 2214
4011.36 2227
4011.95 2144
4012.55 2101
4013.15 2138
4013.75 2159
4014.34 2080
4014.94 2001
4015.54 2152
4016.14 2139
4016.74 2143
4017.33 2213
4017.93 2215
4018.53 2234
4019.13 2280
4019.73 2282
4020.32 2331
4020.92 2284
4021.52 2230
4022.12 2234
4022.72 2314
4023.32 2242
4023.91 2228
4024.51 2183
4025.11 2171
4025.71 2338
4026.31 2283
4026.91 2246
4027.51 2308
4028.10 2353
4028.70 2370
4029.30 2372
4029.90 2411
4030.50 2520
4031.10 2388
4031.70 2331
4032.30 2350
4032.90 2371
4033.49 2287
4034.09 2296
4034.69 2275
4035.29 2360
4035.89 2363
4036.49 2397
4037.09 2352
4037.69 2268
4038.29 2167
4038.89 2183
4039.49 2106
4040.09 2117
4040.69 2099
4041.29 1988
4041.89 1980
4042.49 1972
4043.09 1952
4043.69 2019
4044.29 1955
4044.89 1949
4045.49 2030
4046.09 2102
4046.69 2039
4047.29 2021
4047.89 2001
4048.49 1984
4049.09 1989
4049.69 2047
4050.29 2087
4050.89 2127
4051.49 2052
4052.09 2115
4052.69 2150
4053.29 2116
4053.89 2149
4054.49 2183
4055.09 2132
4055.69 2085
4056.30 2034
4056.90 2033
4057.50 2011
4058.10 2025
4058.70 2038
4059.30 2034
4059.90 2035
4060.50 2011
4061.10 2038
4061.71 2007
4062.31 2032
4062.91 2040
4063.51 2114
4064.11 2143
4064.71 2200
4065.31 2309
4065.92 2344
4066.52 2382
4067.12 2391
4067.72 2344
4068.32 2295
4068.92 2272
4069.53 2190
4070.13 2179
4070.73 2115
4071.33 2106
4071.93 2043
4072.54 1977
4073.14 1953
4073.74 1903
4074.34 1908
4074.94 1962
4075.55 1933
4076.15 1916
4076.75 1927
4077.35 1893
4077.96 1896
4078.56 1907
4079.16 1889
4079.76 1921
4080.37 1900
4080.97 1873
4081.57 1900
4082.17 1892
4082.78 1843
4083.38 1863
4083.98 1807
4084.59 1844
4085.19 1903
4085.79 1904
4086.39 1904
4087.00 1962
4087.60 1905
4088.20 1923
4088.81 1891
4089.41 1839
4090.01 1957
4090.62 1937
4091.22 1894
4091.82 1918
4092.43 1877
4093.03 1843
4093.63 1899
4094.24 1918
4094.84 2008
4095.45 2020
4096.05 1966
4096.65 1942
4097.26 1961
4097.86 1957
4098.47 1874
4099.07 1969
4099.67 2051
4100.28 2000
4100.88 1936
4101.49 1986
4102.09 1962
4102.69 1955
4103.30 1937
4103.90 1940
4104.51 1889
4105.11 1868
4105.72 1952
4106.32 1941
4106.93 1924
4107.53 1944
4108.13 1892
4108.74 1918
4109.34 1922
4109.95 1937
4110.55 1963
4111.16 1974
4111.76 1909
4112.37 1867
4112.97 1839
4113.58 1889
4114.18 1832
4114.79 1901
4115.39 1840
4116.00 1868
4116.60 1875
4117.21 1893
4117.82 1855
4118.42 1819
4119.03 1886
4119.63 1881
4120.24 1875
4120.84 1849
4121.45 1878
4122.05 1970
4122.66 1938
4123.27 1897
4123.87 1950
4124.48 1873
4125.08 1864
4125.69 1893
4126.30 1914
4126.90 1864
4127.51 1862
4128.11 1902
4128.72 1965
4129.33 1920
4129.93 1900
4130.54 1907
4131.15 1964
4131.75 1978
4132.36 1945
4132.96 1917
4133.57 2069
4134.18 2121
4134.78 2197
4135.39 2131
4136.00 2111
4136.60 2216
4137.21 2273
4137.82 2223
4138.43 2273
4139.03 2257
4139.64 2343
4140.25 2359
4140.85 2402
4141.46 2416
4142.07 2392
4142.68 2420
4143.28 2524
4143.89 2569
4144.50 2545
4145.10 2506
4145.71 2437
4146.32 2452
4146.93 2341
4147.53 2292
4148.14 2208
4148.75 2161
4149.36 2119
4149.97 2120
4150.57 2057
4151.18 1986
4151.79 1954
4152.40 1954
4153.00 1916
4153.61 1912
4154.22 1942
4154.83 1866
4155.44 1912
4156.05 1895
4156.65 1798
4157.26 1832
4157.87 1870
4158.48 1903
4159.09 2019
4159.70 2046
4160.30 2015
4160.91 2069
4161.52 2100
4162.13 2059
4162.74 2013
4163.35 2109
4163.96 2104
4164.56 2064
4165.17 2066
4165.78 2105
4166.39 2054
4167.00 2195
4167.61 2156
4168.22 2150
4168.83 2197
4169.44 2145
4170.05 2200
4170.66 2314
4171.26 2307
4171.87 2423
4172.48 2483
4173.09 2343
4173.70 2357
4174.31 2374
4174.92 2404
4175.53 2448
4176.14 2374
4176.75 2387
4177.36 2348
4177.97 2352
4178.58 2344
4179.19 2264
4179.80 2183
4180.41 2182
4181.02 2196
4181.63 2173
4182.24 2131
4182.85 2104
4183.46 2173
4184.07 2187
4184.68 2159
4185.29 2122
4185.90 2041
4186.51 2069
4187.12 2069
4187.73 2012
4188.34 1979
4188.95 1925
4189.56 1981
4190.18 2004
4190.79 1960
4191.40 1990
4192.01 2051
4192.62 2049
4193.23 2055
4193.84 2100
4194.45 2229
4195.06 2199
4195.67 2211
4196.28 2325
4196.90 2255
4197.51 2210
4198.12 2177
4198.73 2156
4199.34 2153
4199.95 2090
4200.56 2093
4201.18 2150
4201.79 2083
4202.40 2038
4203.01 2022
4203.62 2035
4204.23 2080
4204.85 2105
4205.46 2190
4206.07 2172
4206.68 2119
4207.29 2075
4207.90 2184
4208.52 2259
4209.13 2205
4209.74 2187
4210.35 2210
4210.97 2172
4211.58 2170
4212.19 2290
4212.80 2262
4213.41 2295
4214.03 2218
4214.64 2251
4215.25 2284
4215.86 2291
4216.48 2286
4217.09 2416
4217.70 2528
4218.32 2621
4218.93 2673
4219.54 2738
4220.15 2847
4220.77 2809
4221.38 2780
4221.99 2696
4222.61 2664
4223.22 2620
4223.83 2509
4224.44 2411
4225.06 2379
4225.67 2303
4226.28 2337
4226.90 2428
4227.51 2481
4228.13 2534
4228.74 2600
4229.35 2802
4229.97 2815
4230.58 2785
4231.19 2720
4231.81 2659
4232.42 2697
4233.03 2525
4233.65 2515
4234.26 2475
4234.88 2488
4235.49 2470
4236.10 2397
4236.72 2339
4237.33 2341
4237.95 2403
4238.56 2366
4239.17 2277
4239.79 2296
4240.40 2225
4241.02 2143
4241.63 2193
4242.25 2212
4242.86 2259
4243.48 2227
4244.09 2231
4244.71 2277
4245.32 2318
4245.93 2369
4246.55 2335
4247.16 2348
4247.78 2418
4248.39 2278
4249.01 2314
4249.62 2260
4250.24 2285
4250.85 2249
4251.47 2309
4252.08 2191
4252.70 2204
4253.32 2281
4253.93 2197
4254.55 2289
4255.16 2335
4255.78 2240
4256.39 2220
4257.01 2241
4257.62 2287
4258.24 2240
4258.85 2213
4259.47 2217
4260.09 2301
4260.70 2330
4261.32 2380
4261.93 2439
4262.55 2552
4263.17 2646
4263.78 2721
4264.40 2746
4265.01 2675
4265.63 2653
4266.25 2663
4266.86 2649
4267.48 2509
4268.10 2488
4268.71 2365
4269.33 2329
4269.94 2292
4270.56 2242
4271.18 2261
4271.79 2303
4272.41 2254
4273.03 2236
4273.64 2262
4274.26 2244
4274.88 2252
4275.49 2278
4276.11 2306
4276.73 2328
4277.35 2468
4277.96 2530
4278.58 2514
4279.20 2532
4279.81 2594
4280.43 2488
4281.05 2366
4281.67 2349
4282.28 2338
4282.90 2257
4283.52 2165
4284.14 2124
4284.75 2083
4285.37 2014
4285.99 1979
4286.61 1962
4287.22 1900
4287.84 1917
4288.46 1968
4289.08 1972
4289.70 1890
4290.31 1937
4290.93 1966
4291.55 1936
4292.17 2025
4292.79 2054
4293.40 1990
4294.02 1958
4294.64 1979
4295.26 2014
4295.88 2021
4296.50 2050
4297.11 2066
4297.73 2079
4298.35 2023
4298.97 2013
4299.59 2001
4300.21 2016
4300.83 2027
4301.44 2083
4302.06 2102
4302.68 2151
4303.30 2180
4303.92 2294
4304.54 2270
4305.16 2259
4305.78 2267
4306.40 2183
4307.02 2227
4307.63 2161
4308.25 2143
4308.87 2012
4309.49 2061
4310.11 2059
4310.73 2044
4311.35 2043
4311.97 2020
4312.59 2111
4313.21 2002
4313.83 2007
4314.45 2049
4315.07 2016
4315.69 2040
4316.31 2053
4316.93 2073
4317.55 2096
4318.17 2139
4318.79 2182
4319.41 2136
4320.03 2047
4320.65 1974
4321.27 2006
4321.89 2008
4322.51 2007
4323.13 2064
4323.75 2112
4324.37 2115
4324.99 2182
4325.61 2223
4326.23 2281
4326.85 2332
4327.47 2366
4328.09 2497
4328.71 2507
4329.33 2486
4329.96 2587
4330.58 2785
4331.20 2929
4331.82 3084
4332.44 3266
4333.06 3622
4333.68 3859
4334.30 3778
4334.92 3864
4335.54 3667
4336.17 3422
4336.79 3368
4337.41 3380
4338.03 3310
4338.65 3277
4339.27 3172
4339.89 3126
4340.52 3127
4341.14 3006
4341.76 2857
4342.38 2879
4343.00 2834
4343.62 2893
4344.25 2956
4344.87 3046
4345.49 3287
4346.11 3436
4346.73 3639
4347.36 3890
4347.98 3931
4348.60 3850
4349.22 3750
4349.84 3659
4350.47 3474
4351.09 3303
4351.71 3277
4352.33 3199
4352.96 3148
4353.58 3085
4354.20 2883
4354.82 2864
4355.45 2764
4356.07 2575
4356.69 2509
4357.31 2541
4357.94 2433
4358.56 2454
4359.18 2442
4359.81 2463
4360.43 2360
4361.05 2338
4361.68 2308
4362.30 2251
4362.92 2296
4363.55 2361
4364.17 2291
4364.79 2312
4365.42 2320
4366.04 2281
4366.66 2272
4367.29 2221
4367.91 2281
4368.53 2153
4369.16 2172
4369.78 2185
4370.40 2158
4371.03 2102
4371.65 2104
4372.27 2112
4372.90 2066
4373.52 2070
4374.15 2070
4374.77 2023
4375.39 2064
4376.02 2104
4376.64 2096
4377.27 2081
4377.89 2005
4378.52 2169
4379.14 2157
4379.76 2198
4380.39 2161
4381.01 2212
4381.64 2187
4382.26 2197
4382.89 2275
4383.51 2240
4384.14 2120
4384.76 2072
4385.39 2160
4386.01 2150
4386.64 2121
4387.26 2049
4387.89 2050
4388.51 1933
4389.14 1958
4389.76 1981
4390.39 1989
4391.01 1974
4391.64 1944
4392.26 2064
4392.89 1965
4393.51 1950
4394.14 1998
4394.76 2007
4395.39 2035
4396.01 1952
4396.64 1976
4397.26 2023
4397.89 2063
4398.52 2042
4399.14 2084
4399.77 1977
4400.39 2005
4401.02 2018
4401.65 1971
4402.27 1954
4402.90 2000
4403.52 1967
4404.15 1922
4404.78 2024
4405.40 1973
4406.03 1972
4406.65 2017
4407.28 2018
4407.91 1889
4408.53 1831
4409.16 1905
4409.79 1935
4410.41 1843
4411.04 1854
4411.67 1922
4412.29 1868
4412.92 1904
4413.55 1914
4414.17 1894
4414.80 1894
4415.43 1884
4416.05 1918
4416.68 1981
4417.31 1976
4417.94 1949
4418.56 2019
4419.19 1990
4419.82 1959
4420.44 1912
4421.07 1966
4421.70 1929
4422.33 1893
4422.95 1878
4423.58 1910
4424.21 1884
4424.84 1809
4425.46 1846
4426.09 1831
4426.72 1850
4427.35 1852
4427.97 1833
4428.60 1782
4429.23 1854
4429.86 1798
4430.49 1777
4431.11 1805
4431.74 1805
4432.37 1812
4433.00 1836
4433.63 1839
4434.26 1919
4434.88 1935
4435.51 1941
4436.14 1969
4436.77 1935
4437.40 1982
4438.03 2053
4438.65 2067
4439.28 2041
4439.91 2072
4440.54 1981
4441.17 1975
4441.80 1955
4442.43 1903
4443.06 1905
4443.68 1915
4444.31 1959
4444.94 2049
4445.57 2082
4446.20 2205
4446.83 2223
4447.46 2297
4448.09 2363
4448.72 2414
4449.35 2409
4449.98 2317
4450.61 2339
4451.24 2245
4451.86 2180
4452.49 2124
4453.12 2173
4453.75 2103
4454.38 2080
4455.01 2129
4455.64 2119
4456.27 2224
4456.90 2350
4457.53 2387
4458.16 2313
4458.79 2409
4459.42 2226
4460.05 2094
4460.68 2058
4461.31 1966
4461.94 1964
4462.57 1842
4463.20 1863
4463.83 1872
4464.46 1805
4465.09 1860
4465.72 1825
4466.36 1766
4466.99 1838
4467.62 1831
4468.25 1886
4468.88 1901
4469.51 1904
4470.14 1870
4470.77 1806
4471.40 1838
4472.03 1862
4472.66 1867
4473.29 1833
4473.93 1817
4474.56 1800
4475.19 1794
4475.82 1849
4476.45 1840
4477.08 1805
4477.71 1832
4478.34 1786
4478.98 1795
4479.61 1863
4480.24 1856
4480.87 1834
4481.50 1878
4482.13 1932
4482.76 1876
4483.40 1967
4484.03 1950
4484.66 1888
4485.29 1988
4485.92 1965
4486.56 1973
4487.19 2051
4487.82 1977
4488.45 1968
4489.08 1943
4489.72 1961
4490.35 1984
4490.98 1995
4491.61 1959
4492.25 1935
4492.88 1883
4493.51 1918
4494.14 1964
4494.78 1931
4495.41 1899
4496.04 1951
4496.67 1974
4497.31 1921
4497.94 1874
4498.57 1931
4499.20 1991
4499.84 2079
4500.47 2175
4501.10 2301
4501.74 2511
4502.37 2660
4503.00 2674
4503.64 2747
4504.27 2761
4504.90 2795
4505.53 2638
4506.17 2526
4506.80 2399
4507.43 2291
4508.07 2296
4508.70 2285
4509.34 2254
4509.97 2139
4510.60 2206
4511.24 2152
4511.87 2161
4512.50 2139
4513.14 2095
4513.77 2125
4514.41 2078
4515.04 2100
4515.67 2066
4516.31 1972
4516.94 1890
4517.58 1916
4518.21 1968
4518.84 1873
4519.48 1883
4520.11 1874
4520.75 1826
4521.38 1847
4522.02 1907
4522.65 1901
4523.28 2008
4523.92 1995
4524.55 1964
4525.19 1943
4525.82 1994
4526.46 1967
4527.09 2025
4527.73 2111
4528.36 2165
4529.00 2181
4529.63 2361
4530.27 2512
4530.90 2685
4531.54 2857
4532.17 2937
4532.81 3068
4533.44 3108
4534.08 2996
4534.71 2871
4535.35 2829
4535.99 2568
4536.62 2421
4537.26 2250
4537.89 2135
4538.53 2095
4539.16 1995
4539.80 1920
4540.43 1965
4541.07 1903
4541.71 1872
4542.34 1935
4542.98 1885
4543.61 1881
4544.25 1870
4544.89 1884
4545.52 1853
4546.16 1823
4546.79 1824
4547.43 1708
4548.07 1767
4548.70 1750
4549.34 1758
4549.98 1767
4550.61 1783
4551.25 1794
4551.89 1688
4552.52 1729
4553.16 1770
4553.80 1737
4554.43 1763
4555.07 1792
4555.71 1737
4556.34 1694
4556.98 1753
4557.62 1819
4558.25 1816
4558.89 1773
4559.53 1753
4560.16 1823
4560.80 1784
4561.44 1774
4562.08 1818
4562.71 1822
4563.35 1906
4563.99 1884
4564.63 1833
4565.26 1836
4565.90 1962
4566.54 1984
4567.18 1970
4567.81 1958
4568.45 2100
4569.09 2085
4569.73 1976
4570.36 2022
4571.00 1983
4571.64 1944
4572.28 1960
4572.92 1992
4573.55 1977
4574.19 1973
4574.83 1951
4575.47 1894
4576.11 1878
4576.75 1814
4577.38 1889
4578.02 1949
4578.66 1875
4579.30 1858
4579.94 1876
4580.58 1841
4581.21 1875
4581.85 1871
4582.49 1905
4583.13 1938
4583.77 1932
4584.41 1929
4585.05 1886
4585.69 1919
4586.32 1950
4586.96 1886
4587.60 2089
4588.24 2012
4588.88 2073
4589.52 2068
4590.16 2188
4590.80 2323
4591.44 2482
4592.08 2658
4592.72 2815
4593.36 2882
4594.00 2944
4594.63 2876
4595.27 2701
4595.91 2558
4596.55 2285
4597.19 2227
4597.83 2069
4598.47 2007
4599.11 1984
4599.75 1982
4600.39 1911
4601.03 1913
4601.67 1977
4602.31 2037
4602.95 2092
4603.59 2111
4604.23 2114
4604.87 2055
4605.51 2109
4606.15 2097
4606.79 2032
4607.43 1995
4608.08 1989
4608.72 1926
4609.36 1951
4610.00 1860
4610.64 1938
4611.28 1911
4611.92 1886
4612.56 1888
4613.20 1849
4613.84 1911
4614.48 1833
4615.12 1904
4615.76 1788
4616.41 1778
4617.05 1823
4617.69 1797
4618.33 1790
4618.97 1781
4619.61 1757
4620.25 1759
4620.89 1831
4621.54 1711
4622.18 1716
4622.82 1738
4623.46 1742
4624.10 1708
4624.74 1703
4625.38 1699
4626.03 1725
4626.67 1716
4627.31 1697
4627.95 1732
4628.59 1671
4629.24 1729
4629.88 1746
4630.52 1708
4631.16 1760
4631.80 1860
4632.45 1915
4633.09 1976
4633.73 1987
4634.37 1992
4635.02 1946
4635.66 1916
4636.30 1851
4636.94 1816
4637.58 1849
4638.23 1752
4638.87 1770
4639.51 1860
4640.16 1778
4640.80 1783
4641.44 1764
4642.08 1872
4642.73 1806
4643.37 1803
4644.01 1818
4644.66 1812
4645.30 1768
4645.94 1831
4646.58 1740
4647.23 1692
4647.87 1690
4648.51 1741
4649.16 1742
4649.80 1817
4650.44 1732
4651.09 1744
4651.73 1734
4652.37 1808
4653.02 1847
4653.66 1835
4654.31 1846
4654.95 1880
4655.59 1808
4656.24 1785
4656.88 1846
4657.52 1785
4658.17 1799
4658.81 1812
4659.46 1806
4660.10 1794
4660.75 1762
4661.39 1729
4662.03 1712
4662.68 1674
4663.32 1867
4663.97 1798
4664.61 1802
4665.26 1737
4665.90 1784
4666.54 1735
4667.19 1683
4667.83 1704
4668.48 1642
4669.12 1650
4669.77 1580
4670.41 1655
4671.06 1633
4671.70 1670
4672.35 1673
4672.99 1675
4673.64 1658
4674.28 1725
4674.93 1705
4675.57 1784
4676.22 1725
4676.86 1750
4677.51 1738
4678.15 1731
4678.80 1707
4679.44 1724
4680.09 1654
4680.73 1780
4681.38 1698
4682.03 1697
4682.67 1757
4683.32 1802
4683.96 1742
4684.61 1766
4685.25 1759
4685.90 1720
4686.55 1732
4687.19 1724
4687.84 1664
4688.48 1747
4689.13 1801
4689.78 1764
4690.42 1780
4691.07 1817
4691.72 1824
4692.36 1913
4693.01 1968
4693.65 1902
4694.30 2019
4694.95 1980
4695.59 2050
4696.24 2066
4696.89 2088
4697.53 2156
4698.18 2107
4698.83 2137
4699.47 2210
4700.12 2205
4700.77 2177
4701.41 2267
4702.06 2127
4702.71 2098
4703.36 2045
4704.00 2017
4704.65 1986
4705.30 2031
4705.94 2088
4706.59 2100
4707.24 2082
4707.89 1948
4708.53 1951
4709.18 1992
4709.83 2042
4710.48 1927
4711.12 1917
4711.77 1938
4712.42 1919
4713.07 1920
4713.71 1885
4714.36 1959
4715.01 1931
4715.66 2003
4716.31 1954
4716.95 1990
4717.60 1958
4718.25 1987
4718.90 1970
4719.55 1932
4720.19 2053
4720.84 2132
4721.49 2165
4722.14 2141
4722.79 2225
4723.44 2225
4724.08 2263
4724.73 2179
4725.38 2119
4726.03 2129
4726.68 2188
4727.33 2275
4727.98 2309
4728.63 2247
4729.27 2226
4729.92 2196
4730.57 2146
4731.22 2121
4731.87 2048
4732.52 2065
4733.17 1982
4733.82 1957
4734.47 1864
4735.12 1852
4735.77 1902
4736.41 1871
4737.06 1877
4737.71 1910
4738.36 1935
4739.01 1887
4739.66 1845
4740.31 1879
4740.96 1930
4741.61 1941
4742.26 1909
4742.91 1912
4743.56 1888
4744.21 1898
4744.86 1897
4745.51 1904
4746.16 1931
4746.81 1899
4747.46 1951
4748.11 1978
4748.76 2005
4749.41 1979
4750.06 2038
4750.71 2137
4751.36 2164
4752.01 2064
4752.66 2097
4753.31 2232
4753.96 2191
4754.61 2180
4755.26 2185
4755.92 2155
4756.57 2134
4757.22 2106
4757.87 2103
4758.52 2084
4759.17 2117
4759.82 2199
4760.47 2252
4761.12 2404
4761.77 2530
4762.42 2600
4763.08 2625
4763.73 2627
4764.38 2511
4765.03 2469
4765.68 2301
4766.33 2190
4766.98 2167
4767.64 2133
4768.29 2066
4768.94 2001
4769.59 2049
4770.24 2007
4770.89 1997
4771.54 2007
4772.20 1964
4772.85 1994
4773.50 2017
4774.15 2027
4774.80 1949
4775.46 1910
4776.11 1901
4776.76 1843
4777.41 1946
4778.06 1980
4778.72 1863
4779.37 1909
4780.02 1891
4780.67 1995
4781.33 2039
4781.98 1980
4782.63 1976
4783.28 1961
4783.94 1980
4784.59 1971
4785.24 1897
4785.89 1945
4786.55 1974
4787.20 1965
4787.85 1961
4788.51 2018
4789.16 2069
4789.81 2067
4790.46 2067
4791.12 2066
4791.77 2109
4792.42 2227
4793.08 2133
4793.73 2091
4794.38 2107
4795.04 2101
4795.69 2130
4796.34 2041
4797.00 2052
4797.65 2116
4798.30 2088
4798.96 2229
4799.61 2189
4800.27 2332
4800.92 2526
4801.57 2630
4802.23 2659
4802.88 2653
4803.53 2519
4804.19 2543
4804.84 2442
4805.50 2303
4806.15 2258
4806.81 2190
4807.46 2192
4808.11 2160
4808.77 2172
4809.42 2087
4810.08 2043
4810.73 2068
4811.39 2036
4812.04 2105
4812.69 2096
4813.35 2178
4814.00 2088
4814.66 2091
4815.31 2130
4815.97 2139
4816.62 2224
4817.28 2220
4817.93 2203
4818.59 2201
4819.24 2140
4819.90 2171
4820.55 2250
4821.21 2256
4821.86 2392
4822.52 2407
4823.17 2397
4823.83 2401
4824.48 2409
4825.14 2455
4825.79 2456
4826.45 2463
4827.11 2391
4827.76 2416
4828.42 2420
4829.07 2445
4829.73 2390
4830.38 2316
4831.04 2373
4831.70 2423
4832.35 2428
4833.01 2425
4833.66 2435
4834.32 2497
4834.98 2545
4835.63 2618
4836.29 2716
4836.94 2690
4837.60 2736
4838.26 2779
4838.91 2731
4839.57 2721
4840.23 2855
4840.88 2799
4841.54 2735
4842.20 2827
4842.85 2751
4843.51 2742
4844.17 2774
4844.82 2808
4845.48 2818
4846.14 2872
4846.79 2901
4847.45 2878
4848.11 2879
4848.76 2965
4849.42 3133
4850.08 3223
4850.73 3474
4851.39 3570
4852.05 3677
4852.71 3681
4853.36 3481
4854.02 3334
4854.68 3287
4855.34 3248
4855.99 3221
4856.65 3206
4857.31 3411
4857.97 3648
4858.62 3800
4859.28 3950
4859.94 4078
4860.60 4017
4861.25 3893
4861.91 3836
4862.57 3637
4863.23 3458
4863.89 3229
4864.54 3242
4865.20 3126
4865.86 3023
4866.52 3197
4867.18 3092
4867.84 3160
4868.49 3135
4869.15 3122
4869.81 3103
4870.47 3075
4871.13 3037
4871.79 2838
4872.44 2830
4873.10 2738
4873.76 2760
4874.42 2752
4875.08 2709
4875.74 2765
4876.40 2693
4877.06 2732
4877.72 2723
4878.37 2750
4879.03 2732
4879.69 2872
4880.35 2933
4881.01 2942
4881.67 2914
4882.33 2755
4882.99 2733
4883.65 2698
4884.31 2574
4884.97 2537
4885.63 2607
4886.29 2587
4886.95 2526
4887.61 2504
4888.26 2493
4888.92 2521
4889.58 2496
4890.24 2491
4890.90 2389
4891.56 2521
4892.22 2503
4892.88 2440
4893.54 2410
4894.20 2442
4894.86 2417
4895.52 2314
4896.18 2368
4896.84 2305
4897.51 2316
4898.17 2281
4898.83 2314
4899.49 2326
4900.15 2454
4900.81 2419
4901.47 2419
4902.13 2412
4902.79 2264
4903.45 2289
4904.11 2262
4904.77 2155
4905.43 2172
4906.09 2214
4906.75 2082
4907.41 2076
4908.08 2154
4908.74 2064
4909.40 2026
4910.06 2079
4910.72 2083
4911.38 2000
4912.04 2028
4912.70 2027
4913.37 1925
4914.03 1953
4914.69 1931
4915.35 1882
4916.01 1838
4916.67 1818
4917.33 1775
4918.00 1790
4918.66 1835
4919.32 1772
4919.98 1812
4920.64 1823
4921.31 1802
4921.97 1795
4922.63 1819
4923.29 1820
4923.95 1836
4924.62 1771
4925.28 1809
4925.94 1809
4926.60 1840
4927.26 1857
4927.93 1843
4928.59 1786
4929.25 1816
4929.91 1840
4930.58 1840
4931.24 1785
4931.90 1748
4932.56 1762
4933.23 1745
4933.89 1806
4934.55 1774
4935.22 1800
4935.88 1754
4936.54 1790
4937.20 1838
4937.87 1806
4938.53 1758
4939.19 1746
4939.86 1810
4940.52 1764
4941.18 1709
4941.85 1728
4942.51 1736
4943.17 1691
4943.84 1695
4944.50 1718
4945.16 1745
4945.83 1752
4946.49 1702
4947.15 1762
4947.82 1748
4948.48 1737
4949.15 1734
4949.81 1674
4950.47 1629
4951.14 1740
4951.80 1745
4952.47 1699
4953.13 1636
4953.79 1698
4954.46 1677
4955.12 1731
4955.79 1681
4956.45 1733
4957.11 1715
4957.78 1700
4958.44 1708
4959.11 1818
4959.77 1817
4960.44 1908
4961.10 2005
4961.77 2015
4962.43 2149
4963.10 2205
4963.76 2234
4964.42 2289
4965.09 2339
4965.75 2246
4966.42 2241
4967.08 2231
4967.75 2142
4968.41 2038
4969.08 1946
4969.74 1809
4970.41 1831
4971.08 1777
4971.74 1774
4972.41 1799
4973.07 1805
4973.74 1853
4974.40 1872
4975.07 1977
4975.73 2032
4976.40 2120
4977.06 2108
4977.73 2146
4978.40 2155
4979.06 2111
4979.73 2015
4980.39 1928
4981.06 1892
4981.73 1876
4982.39 1756
4983.06 1773
4983.72 1737
4984.39 1690
4985.06 1748
4985.72 1677
4986.39 1639
4987.05 1691
4987.72 1750
4988.39 1736
4989.05 1711
4989.72 1617
4990.39 1727
4991.05 1742
4991.72 1715
4992.39 1625
4993.05 1652
4993.72 1642
4994.39 1729
4995.05 1725
4995.72 1712
4996.39 1624
4997.05 1612
4997.72 1652
4998.39 1620
4999.06 1648
4999.72 1671
5000.39 1593
5001.06 1643
5001.73 1647
5002.39 1586
5003.06 1620
5003.73 1625
5004.39 1575
5005.06 1639
5005.73 1532
5006.40 1548
5007.07 1638
5007.73 1581
5008.40 1629
5009.07 1563
5009.74 1578
5010.40 1614
5011.07 1644
5011.74 1631
5012.41 1629
5013.08 1539
5013.74 1609
5014.41 1632
5015.08 1620
5015.75 1563
5016.42 1559
5017.09 1604
5017.75 1558
5018.42 1514
5019.09 1513
5019.76 1520
5020.43 1581
5021.10 1577
5021.76 1578
5022.43 1618
5023.10 1627
5023.77 1612
5024.44 1563
5025.11 1554
5025.78 1577
5026.45 1574
5027.12 1576
5027.78 1594
5028.45 1560
5029.12 1485
5029.79 1515
5030.46 1481
5031.13 1543
5031.80 1583
5032.47 1550
5033.14 1551
5033.81 1537
5034.48 1511
5035.15 1537
5035.82 1556
5036.49 1496
5037.16 1494
5037.83 1516
5038.50 1514
5039.16 1437
5039.83 1455
5040.50 1498
5041.17 1487
5041.84 1544
5042.51 1512
5043.18 1533
5043.85 1535
5044.52 1542
5045.20 1559
5045.87 1490
5046.54 1532
5047.21 1560
5047.88 1510
5048.55 1465
5049.22 1499
5049.89 1520
5050.56 1523
5051.23 1502
5051.90 1523
5052.57 1521
5053.24 1545
5053.91 1555
5054.58 1529
5055.25 1565
5055.92 1483
5056.60 1558
5057.27 1588
5057.94 1553
5058.61 1508
5059.28 1566
5059.95 1536
5060.62 1608
5061.29 1606
5061.96 1651
5062.64 1644
5063.31 1625
5063.98 1682
5064.65 1642
5065.32 1559
5065.99 1548
5066.66 1567
5067.34 1586
5068.01 1513
5068.68 1533
5069.35 1549
5070.02 1557
5070.70 1584
5071.37 1604
5072.04 1558
5072.71 1558
5073.38 1546
5074.06 1579
5074.73 1552
5075.40 1549
5076.07 1542
5076.74 1580
5077.42 1634
5078.09 1577
5078.76 1577
5079.43 1617
5080.11 1729
5080.78 1734
5081.45 1745
5082.12 1730
5082.80 1683
5083.47 1678
5084.14 1668
5084.82 1695
5085.49 1707
5086.16 1652
5086.83 1714
5087.51 1653
5088.18 1625
5088.85 1682
5089.53 1721
5090.20 1715
5090.87 1819
5091.55 1824
5092.22 1853
5092.89 1836
5093.57 1818
5094.24 1828
5094.91 1827
5095.59 1815
5096.26 1743
5096.93 1747
5097.61 1710
5098.28 1711
5098.96 1686
5099.63 1704
5100.30 1624
5100.98 1696
5101.65 1682
5102.32 1600
5103.00 1693
5103.67 1637
5104.35 1698
5105.02 1748
5105.70 1781
5106.37 1788
5107.04 1783
5107.72 1763
5108.39 1762
5109.07 1686
5109.74 1660
5110.42 1662
5111.09 1673
5111.77 1742
5112.44 1751
5113.11 1743
5113.79 1761
5114.46 1721
5115.14 1780
5115.81 1770
5116.49 1816
5117.16 1817
5117.84 1836
5118.51 2004
5119.19 2155
5119.86 2252
5120.54 2331
5121.21 2305
5121.89 2325
5122.57 2323
5123.24 2168
5123.92 2060
5124.59 1982
5125.27 1913
5125.94 1853
5126.62 1817
5127.29 1781
5127.97 1735
5128.64 1728
5129.32 1752
5130.00 1750
5130.67 1805
5131.35 1799
5132.02 1782
5132.70 1822
5133.38 1796
5134.05 1810
5134.73 1763
5135.40 1796
5136.08 1739
5136.76 1718
5137.43 1777
5138.11 1740
5138.79 1814
5139.46 1796
5140.14 1843
5140.82 1800
5141.49 1755
5142.17 1747
5142.85 1764
5143.52 1678
5144.20 1619
5144.88 1631
5145.55 1599
5146.23 1542
5146.91 1530
5147.58 1590
5148.26 1535
5148.94 1599
5149.61 1557
5150.29 1549
5150.97 1581
5151.65 1588
5152.32 1582
5153.00 1635
5153.68 1591
5154.36 1587
5155.03 1566
5155.71 1527
5156.39 1555
5157.07 1617
5157.74 1634
5158.42 1609
5159.10 1629
5159.78 1554
5160.45 1613
5161.13 1591
5161.81 1534
5162.49 1513
5163.17 1555
5163.84 1561
5164.52 1543
5165.20 1559
5165.88 1527
5166.56 1606
5167.24 1584
5167.91 1593
5168.59 1627
5169.27 1616
5169.95 1544
5170.63 1547
5171.31 1532
5171.98 1462
5172.66 1510
5173.34 1491
5174.02 1481
5174.70 1461
5175.38 1468
5176.06 1577
5176.74 1557
5177.41 1527
5178.09 1546
5178.77 1516
5179.45 1615
5180.13 1603
5180.81 1558
5181.49 1555
5182.17 1569
5182.85 1539
5183.53 1522
5184.21 1427
5184.89 1423
5185.57 1485
5186.24 1487
5186.92 1530
5187.60 1492
5188.28 1427
5188.96 1424
5189.64 1452
5190.32 1395
5191.00 1444
5191.68 1485
5192.36 1454
5193.04 1509
5193.72 1467
5194.40 1436
5195.08 1454
5195.76 1518
5196.44 1476
5197.12 1471
5197.80 1461
5198.48 1485
5199.16 1475
5199.84 1514
5200.52 1537
5201.21 1500
5201.89 1464
5202.57 1470
5203.25 1516
5203.93 1516
5204.61 1488
5205.29 1516
5205.97 1495
5206.65 1514
5207.33 1525
5208.01 1487
5208.69 1475
5209.37 1547
5210.06 1524
5210.74 1580
5211.42 1600
5212.10 1512
5212.78 1550
5213.46 1598
5214.14 1590
5214.82 1657
5215.51 1569
5216.19 1510
5216.87 1565
5217.55 1658
5218.23 1591
5218.91 1551
5219.60 1654
5220.28 1657
5220.96 1620
5221.64 1600
5222.32 1630
5223.00 1640
5223.69 1607
5224.37 1683
5225.05 1730
5225.73 1660
5226.41 1594
5227.10 1610
5227.78 1675
5228.46 1572
5229.14 1514
5229.83 1544
5230.51 1562
5231.19 1494
5231.87 1524
5232.56 1593
5233.24 1552
5233.92 1551
5234.60 1612
5235.29 1583
5235.97 1560
5236.65 1627
5237.34 1676
5238.02 1725
5238.70 1717
5239.38 1751
5240.07 1809
5240.75 1741
5241.43 1856
5242.12 1890
5242.80 1793
5243.48 1715
5244.17 1715
5244.85 1669
5245.53 1601
5246.22 1562
5246.90 1576
5247.58 1546
5248.27 1539
5248.95 1490
5249.63 1532
5250.32 1593
5251.00 1616
5251.69 1620
5252.37 1631
5253.05 1738
5253.74 1699
5254.42 1671
5255.11 1692
5255.79 1581
5256.47 1525
5257.16 1626
5257.84 1620
5258.53 1595
5259.21 1547
5259.89 1548
5260.58 1556
5261.26 1583
5261.95 1653
5262.63 1690
5263.32 1730
5264.00 1730
5264.69 1734
5265.37 1700
5266.06 1693
5266.74 1635
5267.43 1695
5268.11 1647
5268.79 1622
5269.48 1634
5270.16 1594
5270.85 1612
5271.53 1541
5272.22 1619
5272.91 1538
5273.59 1611
5274.28 1610
5274.96 1577
5275.65 1536
5276.33 1582
5277.02 1574
5277.70 1585
5278.39 1630
5279.07 1658
5279.76 1580
5280.45 1632
5281.13 1614
5281.82 1575
5282.50 1592
5283.19 1664
5283.87 1635
5284.56 1692
5285.25 1624
5285.93 1652
5286.62 1616
5287.30 1591
5287.99 1524
5288.68 1605
5289.36 1507
5290.05 1528
5290.74 1582
5291.42 1596
5292.11 1545
5292.79 1587
5293.48 1556
5294.17 1564
5294.85 1612
5295.54 1578
5296.23 1582
5296.91 1597
5297.60 1661
5298.29 1722
5298.98 1776
5299.66 1834
5300.35 1815
5301.04 1820
5301.72 1788
5302.41 1917
5303.10 1894
5303.78 1962
5304.47 1988
5305.16 2081
5305.85 2189
5306.53 2208
5307.22 2278
5307.91 2204
5308.60 2174
5309.28 2090
5309.97 2014
5310.66 2014
5311.35 2074
5312.03 2178
5312.72 2214
5313.41 2292
5314.10 2337
5314.79 2483
5315.47 2515
5316.16 2512
5316.85 2552
5317.54 2538
5318.23 2382
5318.91 2294
5319.60 2181
5320.29 2142
5320.98 2122
5321.67 2074
5322.36 2047
5323.04 1961
5323.73 1868
5324.42 1782
5325.11 1828
5325.80 1726
5326.49 1717
5327.18 1690
5327.86 1706
5328.55 1653
5329.24 1603
5329.93 1634
5330.62 1673
5331.31 1631
5332.00 1635
5332.69 1619
5333.38 1592
5334.06 1595
5334.75 1532
5335.44 1495
5336.13 1467
5336.82 1556
5337.51 1626
5338.20 1566
5338.89 1543
5339.58 1607
5340.27 1556
5340.96 1540
5341.65 1606
5342.34 1549
5343.03 1566
5343.72 1574
5344.41 1612
5345.10 1597
5345.79 1681
5346.48 1741
5347.17 1791
5347.86 1803
5348.55 1819
5349.24 1856
5349.93 1970
5350.62 2007
5351.31 2049
5352.00 2014
5352.69 1983
5353.38 2035
5354.07 1962
5354.76 1825
5355.45 1793
5356.14 1792
5356.83 1768
5357.52 1672
5358.21 1630
5358.90 1606
5359.59 1562
5360.29 1587
5360.98 1563
5361.67 1619
5362.36 1570
5363.05 1552
5363.74 1580
5364.43 1622
5365.12 1604
5365.81 1570
5366.50 1620
5367.20 1594
5367.89 1516
5368.58 1479
5369.27 1565
5369.96 1593
5370.65 1515
5371.34 1469
5372.04 1551
5372.73 1571
5373.42 1567
5374.11 1589
5374.80 1592
5375.49 1515
5376.19 1535
5376.88 1582
5377.57 1548
5378.26 1530
5378.95 1527
5379.65 1565
5380.34 1584
5381.03 1566
5381.72 1530
5382.42 1550
5383.11 1496
5383.80 1593
5384.49 1595
5385.19 1553
5385.88 1582
5386.57 1510
5387.26 1550
5387.96 1563
5388.65 1647
5389.34 1660
5390.03 1672
5390.73 1759
5391.42 1738
5392.11 1755
5392.80 1727
5393.50 1700
5394.19 1708
5394.88 1700
5395.58 1692
5396.27 1591
5396.96 1558
5397.66 1638
5398.35 1563
5399.04 1521
5399.74 1584
5400.43 1680
5401.12 1592
5401.82 1502
5402.51 1513
5403.20 1516
5403.90 1531
5404.59 1545
5405.29 1540
5405.98 1566
5406.67 1650
5407.37 1675
5408.06 1622
5408.75 1537
5409.45 1573
5410.14 1583
5410.84 1626
5411.53 1623
5412.23 1614
5412.92 1532
5413.61 1600
5414.31 1607
5415.00 1558
5415.70 1607
5416.39 1595
5417.09 1616
5417.78 1640
5418.47 1656
5419.17 1664
5419.86 1674
5420.56 1682
5421.25 1738
5421.95 1754
5422.64 1767
5423.34 1712
5424.03 1691
5424.73 1684
5425.42 1662
5426.12 1619
5426.81 1675
5427.51 1609
5428.20 1706
5428.90 1704
5429.59 1659
5430.29 1651
5430.99 1687
5431.68 1657
5432.38 1709
5433.07 1713
5433.77 1796
5434.46 1749
5435.16 1730
5435.85 1688
5436.55 1670
5437.25 1743
5437.94 1747
5438.64 1831
5439.33 1859
5440.03 1819
5440.73 1814
5441.42 1758
5442.12 1718
5442.81 1840
5443.51 1836
5444.21 1843
5444.90 1937
5445.60 2021
5446.29 2116
5446.99 2148
5447.69 2252
5448.38 2311
5449.08 2360
5449.78 2388
5450.47 2362
5451.17 2305
5451.87 2222
5452.56 2125
5453.26 2088
5453.96 1928
5454.65 2059
5455.35 2007
5456.05 1992
5456.75 1960
5457.44 2011
5458.14 1995
5458.84 1995
5459.53 2022
5460.23 1966
5460.93 2024
5461.63 2074
5462.32 2133
5463.02 2139
5463.72 2138
5464.42 2138
5465.11 2249
5465.81 2202
5466.51 2243
5467.21 2215
5467.90 2167
5468.60 2230
5469.30 2185
5470.00 2202
5470.70 2175
5471.39 2249
5472.09 2218
5472.79 2366
5473.49 2420
5474.19 2401
5474.88 2528
5475.58 2526
5476.28 2428
5476.98 2529
5477.68 2599
5478.38 2696
5479.07 3020
5479.77 3289
5480.47 3679
5481.17 4006
5481.87 4237
5482.57 4298
5483.27 4173
5483.96 3968
5484.66 3701
5485.36 3393
5486.06 3309
5486.76 3068
5487.46 2960
5488.16 2961
5488.86 2942
5489.56 2849
5490.26 2778
5490.96 2872
5491.65 2818
5492.35 2874
5493.05 2935
5493.75 3002
5494.45 3071
5495.15 3160
5495.85 3109
5496.55 3133
5497.25 3196
5497.95 3293
5498.65 3350
5499.35 3695
5500.05 4140
5500.75 4750
5501.45 5495
5502.15 6079
5502.85 6355
5503.55 6241
5504.25 5722
5504.95 5096
5505.65 4443
5506.35 3821
5507.05 3333
5507.75 3040
5508.45 2934
5509.15 2809
5509.85 2770
5510.55 2630
5511.25 2580
5511.95 2514
5512.65 2443
5513.35 2519
5514.05 2506
5514.76 2478
5515.46 2478
5516.16 2441
5516.86 2457
5517.56 2430
5518.26 2422
5518.96 2456
5519.66 2449
5520.36 2458
5521.06 2488
5521.77 2323
5522.47 2295
5523.17 2256
5523.87 2280
5524.57 2191
5525.27 2115
5525.97 2086
5526.67 2015
5527.38 2010
5528.08 1941
5528.78 1966
5529.48 1958
5530.18 1929
5530.88 1998
5531.59 1988
5532.29 1960
5532.99 2022
5533.69 2021
5534.39 1953
5535.10 1990
5535.80 1940
5536.50 1965
5537.20 1931
5537.90 1902
5538.61 1919
5539.31 1833
5540.01 1810
5540.71 1838
5541.42 1866
5542.12 1830
5542.82 1792
5543.52 1789
5544.23 1750
5544.93 1805
5545.63 1812
5546.33 1789
5547.04 1785
5547.74 1788
5548.44 1749
5549.15 1732
5549.85 1733
5550.55 1762
5551.26 1774
5551.96 1722
5552.66 1804
5553.36 1789
5554.07 1793
5554.77 1718
5555.47 1778
5556.18 1738
5556.88 1721
5557.58 1731
5558.29 1767
5558.99 1743
5559.70 1791
5560.40 1755
5561.10 1796
5561.81 1806
5562.51 1843
5563.21 1828
5563.92 1857
5564.62 1876
5565.33 1873
5566.03 1794
5566.73 1855
5567.44 1836
5568.14 1809
5568.85 1756
5569.55 1798
5570.25 1660
5570.96 1672
5571.66 1691
5572.37 1691
5573.07 1728
5573.78 1713
5574.48 1741
5575.19 1794
5575.89 1791
5576.59 1818
5577.30 1843
5578.00 1735
5578.71 1724
5579.41 1753
5580.12 1705
5580.82 1733
5581.53 1676
5582.23 1631
5582.94 1597
5583.64 1631
5584.35 1618
5585.05 1611
5585.76 1591
5586.46 1650
5587.17 1677
5587.88 1643
5588.58 1658
5589.29 1726
5589.99 1621
5590.70 1575
5591.40 1607
5592.11 1594
5592.81 1579
5593.52 1614
5594.23 1611
5594.93 1571
5595.64 1589
5596.34 1537
5597.05 1552
5597.76 1487
5598.46 1536
5599.17 1523
5599.87 1571
5600.58 1566
5601.29 1586
5601.99 1611
5602.70 1588
5603.41 1569
5604.11 1628
5604.82 1648
5605.52 1639
5606.23 1733
5606.94 1644
5607.64 1584
5608.35 1615
5609.06 1563
5609.76 1578
5610.47 1605
5611.18 1545
5611.88 1627
5612.59 1630
5613.30 1599
5614.01 1645
5614.71 1677
5615.42 1688
5616.13 1701
5616.83 1665
5617.54 1624
5618.25 1630
5618.96 1624
5619.66 1665
5620.37 1667
5621.08 1662
5621.79 1705
5622.49 1642
5623.20 1698
5623.91 1671
5624.62 1671
5625.32 1677
5626.03 1681
5626.74 1667
5627.45 1611
5628.16 1613
5628.86 1696
5629.57 1761
5630.28 1789
5630.99 1763
5631.70 1767
5632.40 1794
5633.11 1830
5633.82 1769
5634.53 1822
5635.24 1790
5635.95 1829
5636.65 1814
5637.36 1869
5638.07 1790
5638.78 1835
5639.49 1864
5640.20 1888
5640.91 1960
5641.61 2027
5642.32 2029
5643.03 2078
5643.74 1979
5644.45 1963
5645.16 1974
5645.87 1798
5646.58 1783
5647.29 1818
5648.00 1829
5648.70 1851
5649.41 1825
5650.12 1701
5650.83 1732
5651.54 1756
5652.25 1809
5652.96 1837
5653.67 1904
5654.38 1873
5655.09 1813
5655.80 1818
5656.51 1779
5657.22 1833
5657.93 1875
5658.64 1896
5659.35 1901
5660.06 1906
5660.77 1969
5661.48 1973
5662.19 1916
5662.90 1956
5663.61 2011
5664.32 2002
5665.03 2016
5665.74 1879
5666.45 1864
5667.16 1844
5667.87 1868
5668.58 1859
5669.29 1855
5670.00 1890
5670.71 1929
5671.42 1966
5672.13 2006
5672.84 2122
5673.56 2104
5674.27 2002
5674.98 2003
5675.69 1910
5676.40 1905
5677.11 1833
5677.82 1794
5678.53 1758
5679.24 1730
5679.95 1678
5680.67 1762
5681.38 1772
5682.09 1798
5682.80 1825
5683.51 1816
5684.22 1854
5684.93 1861
5685.65 1806
5686.36 1769
5687.07 1767
5687.78 1743
5688.49 1680
5689.20 1734
5689.92 1694
5690.63 1683
5691.34 1670
5692.05 1646
5692.76 1682
5693.47 1604
5694.19 1630
5694.90 1628
5695.61 1625
5696.32 1608
5697.04 1532
5697.75 1557
5698.46 1542
5699.17 1588
5699.89 1604
5700.60 1615
5701.31 1584
5702.02 1612
5702.74 1662
5703.45 1614
5704.16 1626
5704.87 1710
5705.59 1681
5706.30 1658
5707.01 1688
5707.72 1670
5708.44 1715
5709.15 1679
5709.86 1674
5710.58 1666
5711.29 1640
5712.00 1585
5712.72 1570
5713.43 1572
5714.14 1543
5714.86 1582
5715.57 1604
5716.28 1557
5717.00 1522
5717.71 1593
5718.42 1538
5719.14 1593
5719.85 1518
5720.56 1548
5721.28 1523
5721.99 1552
5722.71 1614
5723.42 1584
5724.13 1561
5724.85 1599
5725.56 1578
5726.28 1572
5726.99 1622
5727.70 1678
5728.42 1696
5729.13 1744
5729.85 1763
5730.56 1766
5731.28 1703
5731.99 1765
5732.70 1745
5733.42 1605
5734.13 1574
5734.85 1561
5735.56 1549
5736.28 1582
5736.99 1635
5737.71 1557
5738.42 1578
5739.14 1591
5739.85 1544
5740.57 1549
5741.28 1596
5742.00 1582
5742.71 1604
5743.43 1564
5744.14 1642
5744.86 1599
5745.57 1564
5746.29 1623
5747.00 1580
5747.72 1549
5748.43 1556
5749.15 1554
5749.87 1596
5750.58 1674
5751.30 1620
5752.01 1627
5752.73 1650
5753.44 1727
5754.16 1763
5754.88 1670
5755.59 1641
5756.31 1692
5757.02 1812
5757.74 1846
5758.46 1842
5759.17 1789
5759.89 1907
5760.60 1908
5761.32 1870
5762.04 1854
5762.75 1883
5763.47 1913
5764.19 1849
5764.90 1901
5765.62 1807
5766.34 1881
5767.05 1958
5767.77 1964
5768.49 2032
5769.20 2115
5769.92 2378
5770.64 2675
5771.35 2963
5772.07 3109
5772.79 3170
5773.50 3147
5774.22 2894
5774.94 2665
5775.65 2464
5776.37 2236
5777.09 2051
5777.81 1985
5778.52 1965
5779.24 1907
5779.96 1976
5780.68 1969
5781.39 1918
5782.11 1963
5782.83 1966
5783.55 2005
5784.26 1973
5784.98 1995
5785.70 1980
5786.42 1898
5787.14 1880
5787.85 1949
5788.57 1899
5789.29 1881
5790.01 1894
5790.73 1859
5791.44 1831
5792.16 1842
5792.88 1839
5793.60 1789
5794.32 1750
5795.03 1737
5795.75 1772
5796.47 1735
5797.19 1723
5797.91 1749
5798.63 1758
5799.35 1769
5800.06 1761
5800.78 1758
5801.50 1788
5802.22 1838
5802.94 1849
5803.66 1883
5804.38 1768
5805.10 1786
5805.82 1721
5806.53 1704
5807.25 1699
5807.97 1699
5808.69 1731
5809.41 1739
5810.13 1696
5810.85 1668
5811.57 1697
5812.29 1674
5813.01 1710
5813.73 1642
5814.45 1642
5815.17 1650
5815.89 1605
5816.61 1598
5817.33 1645
5818.05 1647
5818.77 1662
5819.49 1629
5820.20 1662
5820.92 1664
5821.64 1611
5822.36 1647
5823.09 1609
5823.81 1660
5824.53 1665
5825.25 1633
5825.97 1596
5826.69 1633
5827.41 1679
5828.13 1700
5828.85 1695
5829.57 1697
5830.29 1654
5831.01 1699
5831.73 1684
5832.45 1608
5833.17 1592
5833.89 1569
5834.61 1676
5835.33 1642
5836.05 1664
5836.78 1592
5837.50 1573
5838.22 1564
5838.94 1545
5839.66 1532
5840.38 1538
5841.10 1630
5841.82 1554
5842.54 1569
5843.27 1578
5843.99 1560
5844.71 1545
5845.43 1577
5846.15 1590
5846.87 1586
5847.59 1574
5848.32 1579
5849.04 1568
5849.76 1559
5850.48 1562
5851.20 1608
5851.93 1658
5852.65 1612
5853.37 1596
5854.09 1616
5854.81 1682
5855.54 1644
5856.26 1586
5856.98 1513
5857.70 1559
5858.42 1588
5859.15 1629
5859.87 1552
5860.59 1600
5861.31 1614
5862.04 1608
5862.76 1571
5863.48 1613
5864.20 1665
5864.93 1649
5865.65 1591
5866.37 1616
5867.10 1605
5867.82 1656
5868.54 1635
5869.26 1607
5869.99 1637
5870.71 1615
5871.43 1677
5872.16 1638
5872.88 1715
5873.60 1664
5874.33 1631
5875.05 1660
5875.77 1647
5876.50 1658
5877.22 1675
5877.94 1727
5878.67 1715
5879.39 1793
5880.11 1753
5880.84 1768
5881.56 1839
5882.28 1786
5883.01 1823
5883.73 1797
5884.46 1750
5885.18 1845
5885.90 1805
5886.63 1863
5887.35 1867
5888.08 1850
5888.80 1854
5889.52 1872
5890.25 1883
5890.97 1878
5891.70 1890
5892.42 1828
5893.15 1778
5893.87 1835
5894.59 1812
5895.32 1799
5896.04 1816
5896.77 1854
5897.49 1854
5898.22 1803
5898.94 1864
5899.67 1927
5900.39 1846
5901.12 1915
5901.84 1902
5902.57 1913
5903.29 1915
5904.02 1900
5904.74 1912
5905.47 1976
5906.19 1940
5906.92 1984
5907.64 1980
5908.37 1956
5909.09 1965
5909.82 1977
5910.55 1994
5911.27 1980
5912.00 1977
5912.72 2032
5913.45 2053
5914.17 2071
5914.90 2008
5915.63 2094
5916.35 2076
5917.08 2111
5917.80 2128
5918.53 2171
5919.25 2277
5919.98 2239
5920.71 2155
5921.43 2200
5922.16 2202
5922.89 2192
5923.61 2236
5924.34 2332
5925.06 2362
5925.79 2361
5926.52 2387
5927.24 2375
5927.97 2421
5928.70 2455
5929.42 2474
5930.15 2558
5930.88 2569
5931.60 2597
5932.33 2642
5933.06 2729
5933.78 2700
5934.51 2685
5935.24 2754
5935.97 2858
5936.69 2830
5937.42 2868
5938.15 2872
5938.87 2958
5939.60 2970
5940.33 2975
5941.06 3028
5941.78 3060
5942.51 3060
5943.24 3150
5943.97 3224
5944.69 3265
5945.42 3280
5946.15 3457
5946.88 3503
5947.60 3512
5948.33 3577
5949.06 3664
5949.79 3766
5950.52 3795
5951.24 3859
5951.97 4095
5952.70 4355
5953.43 4634
5954.16 4870
5954.88 5088
5955.61 4985
5956.34 4985
5957.07 5004
5957.80 4960
5958.53 4711
5959.25 4596
5959.98 4553
5960.71 4486
5961.44 4474
5962.17 4445
5962.90 4409
5963.63 4537
5964.36 4634
5965.08 4741
5965.81 4943
5966.54 5178
5967.27 5430
5968.00 5745
5968.73 6057
5969.46 6163
5970.19 6145
5970.92 6036
5971.65 5891
5972.37 5762
5973.10 5704
5973.83 5699
5974.56 5595
5975.29 5505
5976.02 5379
5976.75 5405
5977.48 5433
5978.21 5575
5978.94 5546
5979.67 5603
5980.40 5862
5981.13 6054
5981.86 6275
5982.59 6358
5983.32 6407
5984.05 6591
5984.78 6680
5985.51 6763
5986.24 6642
5986.97 6681
5987.70 6778
5988.43 6714
5989.16 6682
5989.89 6602
5990.62 6633
5991.35 6743
5992.08 6816
5992.81 6791
5993.54 6800
5994.27 6818
5995.00 7124
5995.74 7151
5996.47 7278
5997.20 7401
5997.93 7554
5998.66 7559
5999.39 7505
6000.12 7617
6000.85 7611
6001.58 7561
6002.31 7442
6003.04 7249
6003.78 7168
6004.51 6892
6005.24 6815
6005.97 6770
6006.70 6699
6007.43 6834
6008.16 7103
6008.90 7204
6009.63 7729
6010.36 8571
6011.09 9915
6011.82 11660
6012.55 13856
6013.29 16122
6014.02 18387
6014.75 20181
6015.48 21269
6016.21 21225
6016.95 20580
6017.68 19070
6018.41 17374
6019.14 15635
6019.87 13562
6020.61 11629
6021.34 10165
6022.07 9103
6022.80 8139
6023.54 7317
6024.27 6710
6025.00 6268
6025.73 5984
6026.47 5715
6027.20 5484
6027.93 5501
6028.66 5396
6029.40 5552
6030.13 5566
6030.86 5578
6031.59 5499
6032.33 5486
6033.06 5385
6033.79 5230
6034.53 4966
6035.26 4783
6035.99 4700
6036.73 4581
6037.46 4520
6038.19 4465
6038.93 4535
6039.66 4451
6040.39 4476
6041.13 4545
6041.86 4584
6042.59 4621
6043.33 4594
6044.06 4719
6044.79 4749
6045.53 4706
6046.26 4759
6047.00 4814
6047.73 4896
6048.46 4950
6049.20 4988
6049.93 5111
6050.67 5238
6051.40 5357
6052.13 5691
6052.87 5922
6053.60 6204
6054.34 6300
6055.07 6458
6055.81 6362
6056.54 6179
6057.27 6069
6058.01 6023
6058.74 5707
6059.48 5427
6060.21 5367
6060.95 5265
6061.68 5110
6062.42 5015
6063.15 4989
6063.89 4978
6064.62 4937
6065.36 4856
6066.09 4856
6066.83 4646
6067.56 4531
6068.30 4543
6069.03 4551
6069.77 4474
6070.50 4373
6071.24 4321
6071.97 4240
6072.71 4245
6073.44 4292
6074.18 4268
6074.91 4219
6075.65 4144
6076.39 4315
6077.12 4308
6077.86 4192
6078.59 4199
6079.33 4286
6080.06 4226
6080.80 4112
6081.54 4085
6082.27 4006
6083.01 3938
6083.74 3840
6084.48 3758
6085.22 3717
6085.95 3696
6086.69 3723
6087.42 3640
6088.16 3580
6088.90 3656
6089.63 3619
6090.37 3573
6091.11 3628
6091.84 3712
6092.58 3766
6093.32 3747
6094.05 3816
6094.79 3649
6095.53 3655
6096.26 3688
6097.00 3660
6097.74 3536
6098.47 3581
6099.21 3536
6099.95 3463
6100.69 3376
6101.42 3362
6102.16 3373
6102.90 3434
6103.63 3540
6104.37 3511
6105.11 3456
6105.85 3483
6106.58 3348
6107.32 3341
6108.06 3365
6108.80 3414
6109.53 3460
6110.27 3448
6111.01 3466
6111.75 3558
6112.49 3529
6113.22 3470
6113.96 3551
6114.70 3612
6115.44 3648
6116.17 3794
6116.91 3962
6117.65 4012
6118.39 4052
6119.13 4073
6119.87 3996
6120.60 4056
6121.34 3979
6122.08 3838
6122.82 3805
6123.56 3828
6124.30 3903
6125.03 3871
6125.77 3883
6126.51 3937
6127.25 3955
6127.99 3995
6128.73 3964
6129.47 3827
6130.21 3904
6130.94 3850
6131.68 3902
6132.42 3946
6133.16 3981
6133.90 3992
6134.64 3907
6135.38 3984
6136.12 4129
6136.86 4160
6137.60 4308
6138.34 4374
6139.08 4503
6139.81 4641
6140.55 4671
6141.29 4775
6142.03 4967
6142.77 4952
6143.51 4841
6144.25 4784
6144.99 4683
6145.73 4765
6146.47 4746
6147.21 4638
6147.95 4793
6148.69 4811
6149.43 4632
6150.17 4696
6150.91 4724
6151.65 4834
6152.39 4758
6153.13 4737
6153.87 4807
6154.61 4865
6155.35 4973
6156.09 4966
6156.83 5052
6157.58 5121
6158.32 5179
6159.06 5217
6159.80 5225
6160.54 5296
6161.28 5305
6162.02 5340
6162.76 5564
6163.50 5601
6164.24 5786
6164.98 6213
6165.72 6538
6166.46 6942
6167.21 7307
6167.95 7413
6168.69 7339
6169.43 7613
6170.17 7541
6170.91 7501
6171.65 7269
6172.39 7047
6173.14 7057
6173.88 7014
6174.62 6895
6175.36 6734
6176.10 6689
6176.84 6820
6177.59 6716
6178.33 6910
6179.07 7238
6179.81 7496
6180.55 8114
6181.30 8930
6182.04 9957
6182.78 11210
6183.52 12349
6184.26 13112
6185.01 13659
6185.75 13708
6186.49 13367
6187.23 12564
6187.97 11787
6188.72 10888
6189.46 9967
6190.20 9240
6190.94 8825
6191.69 8651
6192.43 8237
6193.17 8121
6193.92 8071
6194.66 8190
6195.40 8061
6196.14 8047
6196.89 7862
6197.63 7805
6198.37 7800
6199.12 7720
6199.86 7639
6200.60 7624
6201.34 7494
6202.09 7636
6202.83 7512
6203.57 7689
6204.32 8152
6205.06 8669
6205.80 9735
6206.55 11295
6207.29 13719
6208.03 17021
6208.78 20685
6209.52 24409
6210.27 27255
6211.01 28932
6211.75 29176
6212.50 28056
6213.24 25894
6213.98 22977
6214.73 19755
6215.47 16786
6216.22 14221
6216.96 12064
6217.71 10346
6218.45 8966
6219.19 7960
6219.94 7242
6220.68 6723
6221.43 6291
6222.17 6036
6222.92 5921
6223.66 5803
6224.40 5659
6225.15 5634
6225.89 5548
6226.64 5360
6227.38 5222
6228.13 5033
6228.87 4767
6229.62 4535
6230.36 4356
6231.11 4248
6231.85 4202
6232.60 4140
6233.34 4105
6234.09 4078
6234.83 4136
6235.58 4154
6236.32 4148
6237.07 4124
6237.81 4311
6238.56 4307
6239.30 4464
6240.05 4480
6240.80 4758
6241.54 5061
6242.29 5093
6243.03 5108
6243.78 5155
6244.52 5137
6245.27 5162
6246.02 5196
6246.76 5396
6247.51 5484
6248.25 5526
6249.00 5577
6249.75 5730
6250.49 5563
6251.24 5425
6251.98 5358
6252.73 5131
6253.48 5043
6254.22 4893
6254.97 4690
6255.72 4575
6256.46 4580
6257.21 4486
6257.95 4426
6258.70 4471
6259.45 4341
6260.19 4364
6260.94 4241
6261.69 4182
6262.43 4238
6263.18 4100
6263.93 4020
6264.68 3921
6265.42 3966
6266.17 3943
6266.92 3967
6267.66 3794
6268.41 3857
6269.16 3978
6269.91 3941
6270.65 3961
6271.40 4028
6272.15 4150
6272.89 4120
6273.64 4096
6274.39 4024
6275.14 4007
6275.88 3896
6276.63 3855
6277.38 3857
6278.13 3828
6278.88 3848
6279.62 3895
6280.37 3702
6281.12 3678
6281.87 3664
6282.62 3585
6283.36 3520
6284.11 3534
6284.86 3362
6285.61 3331
6286.36 3318
6287.10 3301
6287.85 3252
6288.60 3223
6289.35 3237
6290.10 3134
6290.85 3073
6291.59 3079
6292.34 3043
6293.09 3022
6293.84 2966
6294.59 3005
6295.34 3009
6296.09 2967
6296.84 2912
6297.58 2866
6298.33 2842
6299.08 2867
6299.83 2879
6300.58 2861
6301.33 2823
6302.08 2771
6302.83 2760
6303.58 2712
6304.33 2660
6305.08 2744
6305.83 2687
6306.58 2664
6307.32 2708
6308.07 2760
6308.82 2701
6309.57 2748
6310.32 2860
6311.07 2829
6311.82 2827
6312.57 2874
6313.32 2879
6314.07 2912
6314.82 2908
6315.57 2915
6316.32 2952
6317.07 2935
6317.82 3013
6318.57 3014
6319.32 2928
6320.07 2908
6320.82 2835
6321.57 2797
6322.32 2757
6323.07 2677
6323.82 2653
6324.58 2580
6325.33 2515
6326.08 2503
6326.83 2504
6327.58 2606
6328.33 2564
6329.08 2602
6329.83 2583
6330.58 2570
6331.33 2589
6332.08 2535
6332.83 2545
6333.58 2547
6334.34 2538
6335.09 2421
6335.84 2464
6336.59 2476
6337.34 2494
6338.09 2529
6338.84 2507
6339.59 2492
6340.35 2550
6341.10 2502
6341.85 2589
6342.60 2580
6343.35 2505
6344.10 2507
6344.86 2464
6345.61 2539
6346.36 2515
6347.11 2555
6347.86 2521
6348.62 2508
6349.37 2607
6350.12 2628
6350.87 2643
6351.62 2629
6352.38 2693
6353.13 2850
6353.88 2933
6354.63 2986
6355.38 3000
6356.14 2991
6356.89 3113
6357.64 3042
6358.39 2993
6359.15 2834
6359.90 2760
6360.65 2771
6361.40 2746
6362.16 2680
6362.91 2598
6363.66 2621
6364.42 2640
6365.17 2611
6365.92 2638
6366.67 2760
6367.43 2861
6368.18 3025
6368.93 3123
6369.69 3218
6370.44 3331
6371.19 3309
6371.95 3105
6372.70 2963
6373.45 2863
6374.21 2749
6374.96 2668
6375.71 2544
6376.47 2466
6377.22 2524
6377.98 2447
6378.73 2522
6379.48 2580
6380.24 2537
6380.99 2610
6381.74 2649
6382.50 2586
6383.25 2584
6384.01 2621
6384.76 2600
6385.51 2586
6386.27 2506
6387.02 2482
6387.78 2447
6388.53 2442
6389.29 2438
6390.04 2346
6390.79 2359
6391.55 2324
6392.30 2338
6393.06 2363
6393.81 2247
6394.57 2274
6395.32 2299
6396.08 2262
6396.83 2214
6397.59 2283
6398.34 2311
6399.10 2241
6399.85 2259
6400.61 2292
6401.36 2241
6402.12 2184
6402.87 2164
6403.63 2227
6404.38 2244
6405.14 2232
6405.89 2169
6406.65 2182
6407.40 2252
6408.16 2284
6408.91 2250
6409.67 2273
6410.43 2331
6411.18 2362
6411.94 2352
6412.69 2352
6413.45 2317
6414.20 2322
6414.96 2282
6415.72 2263
6416.47 2281
6417.23 2305
6417.98 2280
6418.74 2279
6419.50 2280
6420.25 2245
6421.01 2259
6421.77 2221
6422.52 2227
6423.28 2186
6424.03 2189
6424.79 2187
6425.55 2219
6426.30 2230
6427.06 2210
6427.82 2235
6428.57 2199
6429.33 2281
6430.09 2218
6430.84 2207
6431.60 2276
6432.36 2199
6433.11 2279
6433.87 2267
6434.63 2278
6435.39 2308
6436.14 2327
6436.90 2349
6437.66 2323
6438.41 2341
6439.17 2341
6439.93 2343
6440.69 2363
6441.44 2365
6442.20 2422
6442.96 2527
6443.72 2472
6444.47 2504
6445.23 2475
6445.99 2408
6446.75 2432
6447.50 2447
6448.26 2482
6449.02 2483
6449.78 2516
6450.54 2562
6451.29 2565
6452.05 2630
6452.81 2449
6453.57 2492
6454.33 2496
6455.08 2594
6455.84 2550
6456.60 2531
6457.36 2560
6458.12 2561
6458.88 2558
6459.64 2579
6460.39 2605
6461.15 2572
6461.91 2605
6462.67 2637
6463.43 2761
6464.19 2840
6464.95 2916
6465.70 2885
6466.46 3011
6467.22 2982
6467.98 3062
6468.74 3090
6469.50 3051
6470.26 3021
6471.02 2975
6471.78 2986
6472.54 3031
6473.30 2992
6474.05 2971
6474.81 3023
6475.57 3045
6476.33 3123
6477.09 3166
6477.85 3138
6478.61 3153
6479.37 3170
6480.13 3233
6480.89 3283
6481.65 3278
6482.41 3357
6483.17 3465
6483.93 3550
6484.69 3534
6485.45 3621
6486.21 3651
6486.97 3601
6487.73 3716
6488.49 3666
6489.25 3753
6490.01 3877
6490.77 3928
6491.53 3923
6492.29 3967
6493.05 4062
6493.81 4202
6494.57 4301
6495.33 4284
6496.10 4240
6496.86 4144
6497.62 4100
6498.38 4130
6499.14 4184
6499.90 4066
6500.66 4069
6501.42 4155
6502.18 4194
6502.94 4323
6503.70 4367
6504.47 4633
6505.23 4975
6505.99 5875
6506.75 7086
6507.51 8937
6508.27 10998
6509.03 13019
6509.79 14367
6510.56 15291
6511.32 15361
6512.08 14583
6512.84 13428
6513.60 11921
6514.36 10332
6515.13 9147
6515.89 7990
6516.65 6817
6517.41 6110
6518.17 5652
6518.94 5301
6519.70 4996
6520.46 4823
6521.22 4679
6521.98 4644
6522.75 4549
6523.51 4606
6524.27 4707
6525.03 4715
6525.79 4814
6526.56 5025
6527.32 5258
6528.08 5273
6528.84 5545
6529.61 5639
6530.37 5613
6531.13 5540
6531.90 5466
6532.66 5355
6533.42 5431
6534.18 5419
6534.95 5626
6535.71 6039
6536.47 6657
6537.24 7008
6538.00 7327
6538.76 7539
6539.53 7512
6540.29 7225
6541.05 6708
6541.82 6287
6542.58 5742
6543.34 5371
6544.11 5060
6544.87 4985
6545.63 4824
6546.40 4879
6547.16 4984
6547.92 4897
6548.69 4950
6549.45 4982
6550.21 4950
6550.98 4770
6551.74 4692
6552.51 4689
6553.27 4601
6554.03 4570
6554.80 4523
6555.56 4512
6556.33 4518
6557.09 4378
6557.85 4402
6558.62 4408
6559.38 4468
6560.15 4488
6560.91 4543
6561.68 4597
6562.44 4590
6563.21 4674
6563.97 4663
6564.74 4756
6565.50 4777
6566.26 4814
6567.03 4850
6567.79 4824
6568.56 4784
6569.32 4801
6570.09 4817
6570.85 4811
6571.62 4894
6572.38 4850
6573.15 4918
6573.91 4909
6574.68 4925
6575.44 5016
6576.21 4931
6576.98 4982
6577.74 4982
6578.51 5042
6579.27 4884
6580.04 4973
6580.80 5026
6581.57 5040
6582.33 5041
6583.10 5026
6583.87 5130
6584.63 5204
6585.40 5121
6586.16 5105
6586.93 5107
6587.70 5115
6588.46 5166
6589.23 5069
6589.99 5134
6590.76 5161
6591.53 5269
6592.29 5447
6593.06 5951
6593.82 6387
6594.59 6712
6595.36 7119
6596.12 7661
6596.89 7884
6597.66 7961
6598.42 7824
6599.19 7517
6599.96 7356
6600.72 6930
6601.49 6402
6602.26 5997
6603.02 5643
6603.79 5368
6604.56 5124
6605.33 4939
6606.09 4673
6606.86 4564
6607.63 4536
6608.39 4545
6609.16 4498
6609.93 4490
6610.70 4471
6611.46 4528
6612.23 4426
6613.00 4417
6613.77 4440
6614.53 4387
6615.30 4354
6616.07 4272
6616.84 4285
6617.60 4290
6618.37 4354
6619.14 4383
6619.91 4413
6620.68 4538
6621.44 4713
6622.21 4802
6622.98 4874
6623.75 5064
6624.52 5293
6625.28 5352
6626.05 5248
6626.82 5122
6627.59 5089
6628.36 5089
6629.13 4896
6629.89 4794
6630.66 4777
6631.43 4653
6632.20 4674
6632.97 4777
6633.74 4962
6634.51 5137
6635.27 5262
6636.04 5515
6636.81 5631
6637.58 5631
6638.35 5772
6639.12 5744
6639.89 5882
6640.66 6162
6641.43 6132
6642.19 6457
6642.96 6738
6643.73 6825
6644.50 6843
6645.27 6777
6646.04 6432
6646.81 6131
6647.58 5759
6648.35 5418
6649.12 5069
6649.89 4714
6650.66 4486
6651.43 4297
6652.20 4214
6652.97 4109
6653.74 4026
6654.51 4006
6655.28 3954
6656.05 3886
6656.82 3901
6657.59 3947
6658.36 3904
6659.13 3922
6659.90 3960
6660.67 3835
6661.44 3834
6662.21 3833
6662.98 3793
6663.75 3785
6664.52 3725
6665.29 3739
6666.06 3701
6666.83 3683
6667.60 3673
6668.37 3665
6669.14 3652
6669.91 3619
6670.68 3747
6671.46 3809
6672.23 3903
6673.00 3928
6673.77 3944
6674.54 3960
6675.31 3973
6676.08 4026
6676.85 3901
6677.62 3912
6678.40 3965
6679.17 4096
6679.94 4001
6680.71 4106
6681.48 3947
6682.25 4014
6683.02 4235
6683.80 4260
6684.57 4361
6685.34 4463
6686.11 4576
6686.88 4857
6687.65 4867
6688.43 4827
6689.20 4744
6689.97 4573
6690.74 4423
6691.51 4236
6692.29 3988
6693.06 3812
6693.83 3702
6694.60 3634
6695.37 3588
6696.15 3541
6696.92 3436
6697.69 3442
6698.46 3491
6699.24 3394
6700.01 3386
6700.78 3312
6701.55 3304
6702.33 3315
6703.10 3331
6703.87 3352
6704.64 3299
6705.42 3309
6706.19 3244
6706.96 3228
6707.74 3236
6708.51 3270
6709.28 3223
6710.06 3116
6710.83 3089
6711.60 3034
6712.37 3031
6713.15 2949
6713.92 2954
6714.69 2997
6715.47 2948
6716.24 2876
6717.01 2928
6717.79 2931
6718.56 2918
6719.34 2952
6720.11 2976
6720.88 3024
6721.66 2964
6722.43 2862
6723.20 2908
6723.98 2856
6724.75 2895
6725.53 2887
6726.30 2887
6727.07 2824
6727.85 2856
6728.62 2926
6729.40 2888
6730.17 2815
6730.95 2784
6731.72 2883
6732.49 2848
6733.27 2861
6734.04 2871
6734.82 2858
6735.59 2898
6736.37 2907
6737.14 2927
6737.92 2947
6738.69 2942
6739.47 2904
6740.24 2942
6741.01 2874
6741.79 2916
6742.56 2927
6743.34 3017
6744.11 3066
6744.89 2973
6745.67 3010
6746.44 3052
6747.22 3095
6747.99 3203
6748.77 3167
6749.54 3205
6750.32 3237
6751.09 3341
6751.87 3386
6752.64 3418
6753.42 3543
6754.19 3530
6754.97 3752
6755.75 3830
6756.52 3769
6757.30 3746
6758.07 3623
6758.85 3531
6759.63 3463
6760.40 3452
6761.18 3344
6761.95 3358
6762.73 3320
6763.51 3216
6764.28 3291
6765.06 3192
6765.83 3186
6766.61 3261
6767.39 3353
6768.16 3249
6768.94 3314
6769.72 3395
6770.49 3447
6771.27 3472
6772.05 3406
6772.82 3288
6773.60 3187
6774.38 3185
6775.15 3124
6775.93 3045
6776.71 2992
6777.48 3027
6778.26 3031
6779.04 3155
6779.82 3129
6780.59 3101
6781.37 3132
6782.15 3137
6782.92 3160
6783.70 3021
6784.48 2988
6785.26 3036
6786.03 2967
6786.81 2919
6787.59 2858
6788.37 2877
6789.14 2825
6789.92 2759
6790.70 2739
6791.48 2744
6792.25 2671
6793.03 2662
6793.81 2653
6794.59 2613
6795.37 2660
6796.14 2625
6796.92 2611
6797.70 2638
6798.48 2548
6799.26 2537
6800.04 2662
6800.81 2641
6801.59 2540
6802.37 2566
6803.15 2632
6803.93 2612
6804.71 2707
6805.48 2688
6806.26 2627
6807.04 2667
6807.82 2797
6808.60 2755
6809.38 2726
6810.16 2677
6810.94 2678
6811.71 2737
6812.49 2624
6813.27 2636
6814.05 2694
6814.83 2699
6815.61 2672
6816.39 2653
6817.17 2623
6817.95 2653
6818.73 2670
6819.51 2675
6820.29 2702
6821.07 2660
6821.84 2701
6822.62 2623
6823.40 2606
6824.18 2614
6824.96 2636
6825.74 2641
6826.52 2669
6827.30 2647
6828.08 2645
6828.86 2686
6829.64 2642
6830.42 2602
6831.20 2567
6831.98 2591
6832.76 2634
6833.54 2611
6834.32 2692
6835.10 2711
6835.88 2750
6836.66 3006
6837.44 3361
6838.22 3790
6839.01 4213
6839.79 4620
6840.57 4856
6841.35 5011
6842.13 5002
6842.91 4765
6843.69 4552
6844.47 4311
6845.25 4075
6846.03 3781
6846.81 3516
6847.59 3354
6848.37 3341
6849.16 3393
6849.94 3575
6850.72 3793
6851.50 4015
6852.28 4182
6853.06 4333
6853.84 4318
6854.62 4258
6855.41 4113
6856.19 3907
6856.97 3677
6857.75 3563
6858.53 3392
6859.31 3261
6860.10 3091
6860.88 3091
6861.66 2964
6862.44 2955
6863.22 2911
6864.00 2897
6864.79 2926
6865.57 2962
6866.35 3029
6867.13 3007
6867.91 2974
6868.70 3082
6869.48 3111
6870.26 3229
6871.04 3183
6871.83 3215
6872.61 3213
6873.39 3232
6874.17 3210
6874.96 3328
6875.74 3356
6876.52 3371
6877.30 3425
6878.09 3473
6878.87 3486
6879.65 3589
6880.43 3776
6881.22 3829
6882.00 3932
6882.78 4034
6883.57 4043
6884.35 4144
6885.13 4262
6885.92 4414
6886.70 4574
6887.48 4903
6888.27 5355
6889.05 5916
6889.83 6468
6890.62 6845
6891.40 7040
6892.18 6786
6892.97 6443
6893.75 5860
6894.53 5493
6895.32 5159
6896.10 4889
6896.88 4602
6897.67 4356
6898.45 4136
6899.24 3977
6900.02 3918
6900.80 3916
6901.59 3922
6902.37 3915
6903.16 3919
6903.94 3938
6904.73 3777
6905.51 3867
6906.29 3930
6907.08 3932
6907.86 3906
6908.65 3829
6909.43 3763
6910.22 3739
6911.00 3676
6911.79 3643
6912.57 3628
6913.35 3612
6914.14 3584
6914.92 3522
6915.71 3512
6916.49 3548
6917.28 3540
6918.06 3534
6918.85 3567
6919.63 3524
6920.42 3548
6921.20 3513
6921.99 3662
6922.78 3586
6923.56 3545
6924.35 3633
6925.13 3707
6925.92 3728
6926.70 3671
6927.49 3703
6928.27 3765
6929.06 3777
6929.84 3885
6930.63 3804
6931.42 3791
6932.20 3846
6932.99 3866
6933.77 3868
6934.56 3861
6935.35 3816
6936.13 3860
6936.92 3963
6937.70 3933
6938.49 3911
6939.28 4106
6940.06 4250
6940.85 4510
6941.63 4706
6942.42 4965
6943.21 5166
6943.99 5369
6944.78 5406
6945.57 5553
6946.35 5640
6947.14 5654
6947.93 5662
6948.71 5606
6949.50 5692
6950.29 5868
6951.07 5882
6951.86 5890
6952.65 5659
6953.44 5645
6954.22 5445
6955.01 5250
6955.80 5272
6956.58 5159
6957.37 5172
6958.16 5070
6958.95 5009
6959.73 4931
6960.52 5010
6961.31 4979
6962.09 5034
6962.88 5138
6963.67 5247
6964.46 5383
6965.25 5550
6966.03 5608
6966.82 5628
6967.61 5921
6968.40 6146
6969.18 6420
6969.97 6644
6970.76 6880
6971.55 6993
6972.34 6968
6973.12 6964
6973.91 7022
6974.70 7017
6975.49 6971
6976.28 6936
6977.07 6866
6977.85 6945
6978.64 7006
6979.43 7334
6980.22 7561
6981.01 7849
6981.80 8599
6982.59 9576
6983.37 11065
6984.16 13159
6984.95 15749
6985.74 18910
6986.53 21739
6987.32 24064
6988.11 25389
6988.90 25121
6989.69 23980
6990.47 22008
6991.26 19728
6992.05 17122
6992.84 14560
6993.63 12370
6994.42 10504
6995.21 9120
6996.00 7760
6996.79 6893
6997.58 6274
6998.37 5772
6999.16 5338
6999.95 5018
7000.74 4754
7001.53 4642
7002.32 4587
7003.11 4531
7003.90 4386
7004.69 4307
7005.48 4201
7006.27 4096
7007.06 3826
7007.85 3769
7008.64 3679
7009.43 3574
7010.22 3457
7011.01 3503
7011.80 3504
7012.59 3532
7013.38 3638
7014.17 3728
7014.96 3848
7015.75 3857
7016.54 3844
7017.33 3934
7018.12 3899
7018.91 3759
7019.70 3883
7020.49 3909
7021.28 3924
7022.07 3994
7022.87 4196
7023.66 4353
7024.45 4566
7025.24 4726
7026.03 4839
7026.82 4870
7027.61 4851
7028.40 4769
7029.19 4705
7029.99 4575
7030.78 4485
7031.57 4287
7032.36 4135
7033.15 3988
7033.94 3929
7034.74 3873
7035.53 3823
7036.32 3723
7037.11 3695
7037.90 3780
7038.69 3813
7039.49 3878
7040.28 3854
7041.07 3850
7041.86 3947
7042.65 3904
7043.45 3910
7044.24 3899
7045.03 4029
7045.82 4054
7046.61 4051
7047.41 4112
7048.20 4106
7048.99 4050
7049.78 4080
7050.58 4199
7051.37 4300
7052.16 4219
7052.95 4332
7053.75 4360
7054.54 4148
7055.33 4019
7056.13 3861
7056.92 3859
7057.71 3753
7058.50 3567
7059.30 3536
7060.09 3505
7060.88 3539
7061.68 3577
7062.47 3537
7063.26 3583
7064.06 3561
7064.85 3529
7065.64 3462
7066.44 3444
7067.23 3335
7068.02 3267
7068.82 3231
7069.61 3151
7070.40 3088
7071.20 3083
7071.99 2974
7072.78 2925
7073.58 2959
7074.37 2853
7075.17 2792
7075.96 2774
7076.75 2796
7077.55 2730
7078.34 2656
7079.14 2598
7079.93 2628
7080.72 2577
7081.52 2632
7082.31 2697
7083.11 2635
7083.90 2564
7084.70 2596
7085.49 2584
7086.28 2518
7087.08 2547
7087.87 2551
7088.67 2572
7089.46 2569
7090.26 2588
7091.05 2490
7091.85 2449
7092.64 2388
7093.44 2391
7094.23 2308
7095.03 2321
7095.82 2271
7096.62 2276
7097.41 2281
7098.21 2280
7099.00 2170
7099.80 2115
7100.59 2175
7101.39 2176
7102.18 2172
7102.98 2163
7103.77 2160
7104.57 2117
7105.37 2054
7106.16 2139
7106.96 2078
7107.75 2058
7108.55 2072
7109.34 2059
7110.14 2061
7110.94 2053
7111.73 1974
7112.53 1947
7113.32 1989
7114.12 2090
7114.92 2140
7115.71 2061
7116.51 2094
7117.30 2095
7118.10 2055
7118.90 2047
7119.69 2063
7120.49 2078
7121.29 2043
7122.08 2050
7122.88 2043
7123.68 1974
7124.47 1935
7125.27 1995
7126.07 2001
7126.86 1998
7127.66 2012
7128.46 1979
7129.25 2044
7130.05 2073
7130.85 2204
7131.64 2166
7132.44 2184
7133.24 2295
7134.04 2226
7134.83 2154
7135.63 2071
7136.43 2062
7137.23 2068
7138.02 2028
7138.82 1974
7139.62 1929
7140.42 1898
7141.21 1882
7142.01 1907
7142.81 1893
7143.61 1867
7144.40 1879
7145.20 1901
7146.00 1821
7146.80 1841
7147.59 1778
7148.39 1827
7149.19 1798
7149.99 1701
7150.79 1736
7151.59 1792
7152.38 1756
7153.18 1754
7153.98 1777
7154.78 1715
7155.58 1683
7156.38 1772
7157.17 1799
7157.97 1795
7158.77 1771
7159.57 1825
7160.37 1815
7161.17 1803
7161.97 1769
7162.76 1808
7163.56 1765
7164.36 1701
7165.16 1751
7165.96 1722
7166.76 1752
7167.56 1732
7168.36 1718
7169.16 1748
7169.96 1729
7170.75 1648
7171.55 1690
7172.35 1677
7173.15 1650
7173.95 1637
7174.75 1601
7175.55 1656
7176.35 1643
7177.15 1553
7177.95 1579
7178.75 1585
7179.55 1630
7180.35 1625
7181.15 1601
7181.95 1556
7182.75 1581
7183.55 1613
7184.35 1621
7185.15 1647
7185.95 1643
7186.75 1646
7187.55 1706
7188.35 1702
7189.15 1687
7189.95 1598
7190.75 1619
7191.55 1610
7192.35 1575
7193.15 1585
7193.95 1585
7194.75 1605
7195.55 1598
7196.35 1569
7197.15 1529
7197.95 1574
7198.76 1563
7199.56 1587
7200.36 1570
7201.16 1558
7201.96 1580
7202.76 1568
7203.56 1589
7204.36 1618
7205.16 1629
7205.96 1582
7206.77 1571
7207.57 1555
7208.37 1607
7209.17 1604
7209.97 1624
7210.77 1611
7211.57 1631
7212.38 1682
7213.18 1685
7213.98 1681
7214.78 1662
7215.58 1680
7216.38 1663
7217.19 1651
7217.99 1683
7218.79 1662
7219.59 1688
7220.39 1734
7221.20 1655
7222.00 1679
7222.80 1780
7223.60 1760
7224.40 1732
7225.21 1730
7226.01 1733
7226.81 1695
7227.61 1707
7228.42 1741
7229.22 1689
7230.02 1646
7230.82 1677
7231.63 1698
7232.43 1744
7233.23 1729
7234.03 1798
7234.84 1796
7235.64 1817
7236.44 1949
7237.25 1997
7238.05 2069
7238.85 2074
7239.65 2067
7240.46 2043
7241.26 2016
7242.06 2003
7242.87 1924
7243.67 1967
7244.47 1869
7245.28 1842
7246.08 1774
7246.88 1759
7247.69 1762
7248.49 1728
7249.30 1748
7250.10 1752
7250.90 1748
7251.71 1697
7252.51 1718
7253.31 1758
7254.12 1756
7254.92 1778
7255.73 1754
7256.53 1769
7257.33 1801
7258.14 1795
7258.94 1821
7259.75 1776
7260.55 1742
7261.35 1800
7262.16 1776
7262.96 1736
7263.77 1776
7264.57 1716
7265.38 1761
7266.18 1787
7266.99 1816
7267.79 1852
7268.59 1878
7269.40 1877
7270.20 1855
7271.01 1944
7271.81 1970
7272.62 1916
7273.42 1822
7274.23 1926
7275.03 1933
7275.84 1862
7276.64 1907
7277.45 1991
7278.25 2017
7279.06 2049
7279.86 2088
7280.67 2063
7281.48 2136
7282.28 2250
7283.09 2451
7283.89 2757
7284.70 3107
7285.50 3382
7286.31 3643
7287.11 3726
7287.92 3707
7288.73 3574
7289.53 3336
7290.34 3037
7291.14 2889
7291.95 2694
7292.76 2477
7293.56 2423
7294.37 2214
7295.17 2059
7295.98 2030
7296.79 1997
7297.59 2011
7298.40 1942
7299.21 1891
7300.01 1915
7300.82 1979
7301.62 1986
7302.43 1969
7303.24 2023
7304.04 1991
7304.85 1985
7305.66 1983
7306.46 2063
7307.27 2024
7308.08 1958
7308.89 1975
7309.69 2066
7310.50 2124
7311.31 2029
7312.11 2178
7312.92 2190
7313.73 2215
7314.53 2155
7315.34 2187
7316.15 2275
7316.96 2285
7317.76 2430
7318.57 2588
7319.38 2783
7320.19 3062
7320.99 3182
7321.80 3342
7322.61 3428
7323.42 3422
7324.22 3351
7325.03 3170
7325.84 2944
7326.65 2768
7327.46 2640
7328.26 2563
7329.07 2421
7329.88 2323
7330.69 2237
7331.50 2157
7332.30 2166
7333.11 2128
7333.92 2138
7334.73 2157
7335.54 2150
7336.35 2073
7337.15 2156
7337.96 2123
7338.77 2193
7339.58 2167
7340.39 2107
7341.20 2073
7342.01 2048
7342.82 2049
7343.62 2107
7344.43 2090
7345.24 2033
7346.05 1968
7346.86 1959
7347.67 1926
7348.48 1914
7349.29 1979
7350.10 1905
7350.91 1917
7351.71 1890
7352.52 1903
7353.33 1882
7354.14 1813
7354.95 1828
7355.76 1881
7356.57 1838
7357.38 1772
7358.19 1799
7359.00 1898
7359.81 1855
7360.62 1850
7361.43 1854
7362.24 1847
7363.05 1885
7363.86 1864
7364.67 1961
7365.48 1973
7366.29 1949
7367.10 2029
7367.91 1998
7368.72 1990
7369.53 1999
7370.34 1999
7371.15 1854
7371.96 1899
7372.77 1874
7373.58 1833
7374.39 1816
7375.20 1843
7376.01 1890
7376.82 1931
7377.63 1910
7378.45 1915
7379.26 1963
7380.07 2146
7380.88 2149
7381.69 2228
7382.50 2376
7383.31 2408
7384.12 2436
7384.93 2462
7385.74 2350
7386.56 2297
7387.37 2167
7388.18 2114
7388.99 1999
7389.80 1951
7390.61 1823
7391.42 1754
7392.24 1707
7393.05 1649
7393.86 1675
7394.67 1667
7395.48 1681
7396.29 1606
7397.10 1591
7397.92 1629
7398.73 1606
7399.54 1624
7400.35 1628
7401.16 1627
7401.98 1624
7402.79 1630
7403.60 1643
7404.41 1583
7405.23 1570
7406.04 1636
7406.85 1586
7407.66 1590
7408.47 1572
7409.29 1551
7410.10 1519
7410.91 1507
7411.72 1498
7412.54 1478
7413.35 1485
7414.16 1470
7414.98 1482
7415.79 1492
7416.60 1477
7417.41 1494
7418.23 1421
7419.04 1454
7419.85 1459
7420.67 1405
7421.48 1453
7422.29 1541
7423.11 1507
7423.92 1440
7424.73 1431
7425.54 1442
7426.36 1417
7427.17 1412
7427.99 1430
7428.80 1423
7429.61 1370
7430.43 1420
7431.24 1391
7432.05 1368
7432.87 1401
7433.68 1425
7434.49 1461
7435.31 1445
7436.12 1468
7436.94 1432
7437.75 1408
7438.56 1456
7439.38 1475
7440.19 1449
7441.01 1516
7441.82 1463
7442.64 1466
7443.45 1445
7444.26 1452
7445.08 1486
7445.89 1434
7446.71 1363
7447.52 1444
7448.34 1391
7449.15 1359
7449.97 1389
7450.78 1386
7451.59 1375
7452.41 1400
7453.22 1384
7454.04 1362
7454.85 1389
7455.67 1366
7456.48 1346
7457.30 1339
7458.11 1385
7458.93 1316
7459.74 1370
7460.56 1367
7461.38 1366
7462.19 1342
7463.01 1315
7463.82 1347
7464.64 1367
7465.45 1341
7466.27 1369
7467.08 1392
7467.90 1394
7468.72 1359
7469.53 1377
7470.35 1344
7471.16 1403
7471.98 1402
7472.79 1446
7473.61 1454
7474.43 1422
7475.24 1445
7476.06 1417
7476.87 1413
7477.69 1414
7478.51 1397
7479.32 1445
7480.14 1454
7480.96 1416
7481.77 1435
7482.59 1356
7483.41 1405
7484.22 1401
7485.04 1382
7485.85 1467
7486.67 1415
7487.49 1397
7488.31 1404
7489.12 1389
7489.94 1402
7490.76 1381
7491.57 1396
7492.39 1415
7493.21 1367
7494.02 1303
7494.84 1297
7495.66 1375
7496.48 1369
7497.29 1363
7498.11 1387
7498.93 1343
7499.74 1319
7500.56 1376
7501.38 1357
7502.20 1422
7503.01 1407
7503.83 1381
7504.65 1404
7505.47 1430
7506.29 1432
7507.10 1416
7507.92 1403
7508.74 1352
7509.56 1394
7510.37 1427
7511.19 1410
7512.01 1354
7512.83 1354
7513.65 1304
7514.47 1330
7515.28 1373
7516.10 1361
7516.92 1355
7517.74 1376
7518.56 1373
7519.38 1394
7520.19 1358
7521.01 1352
7521.83 1349
7522.65 1359
7523.47 1388
7524.29 1398
7525.11 1297
7525.92 1345
7526.74 1393
7527.56 1348
7528.38 1362
7529.20 1395
7530.02 1441
7530.84 1422
7531.66 1380
7532.48 1403
7533.30 1385
7534.12 1412
7534.93 1408
7535.75 1444
7536.57 1422
7537.39 1450
7538.21 1439
7539.03 1397
7539.85 1403
7540.67 1427
7541.49 1386
7542.31 1392
7543.13 1431
7543.95 1378
7544.77 1432
7545.59 1469
7546.41 1508
7547.23 1504
7548.05 1481
7548.87 1486
7549.69 1439
7550.51 1453
7551.33 1468
7552.15 1469
7552.97 1388
7553.79 1448
7554.61 1501
7555.43 1450
7556.25 1443
7557.07 1452
7557.89 1421
7558.71 1418
7559.53 1454
7560.36 1444
7561.18 1491
7562.00 1468
7562.82 1490
7563.64 1442
7564.46 1464
7565.28 1471
7566.10 1446
7566.92 1450
7567.74 1460
7568.56 1465
7569.39 1483
7570.21 1496
7571.03 1510
7571.85 1498
7572.67 1532
7573.49 1507
7574.31 1512
7575.14 1532
7575.96 1520
7576.78 1560
7577.60 1566
7578.42 1596
7579.24 1548
7580.06 1569
7580.89 1525
7581.71 1554
7582.53 1536
7583.35 1529
7584.17 1575
7585.00 1619
7585.82 1573
7586.64 1625
7587.46 1630
7588.29 1647
7589.11 1664
7589.93 1675
7590.75 1689
7591.57 1737
7592.40 1719
7593.22 1722
7594.04 1680
7594.86 1686
7595.69 1720
7596.51 1742
7597.33 1779
7598.15 1832
7598.98 1776
7599.80 1806
7600.62 1830
7601.45 1847
7602.27 1877
7603.09 1882
7603.92 1957
7604.74 1978
7605.56 2017
7606.38 2109
7607.21 2057
7608.03 2111
7608.85 2075
7609.68 2090
7610.50 2130
7611.32 2042
7612.15 2036
7612.97 1987
7613.80 1973
7614.62 1980
7615.44 2019
7616.27 2055
7617.09 2036
7617.91 2136
7618.74 2228
7619.56 2344
7620.39 2395
7621.21 2383
7622.03 2480
7622.86 2489
7623.68 2371
7624.51 2254
7625.33 2256
7626.15 2308
7626.98 2211
7627.80 2192
7628.63 2260
7629.45 2235
7630.28 2170
7631.10 2224
7631.93 2245
7632.75 2272
7633.58 2323
7634.40 2345
7635.22 2299
7636.05 2252
7636.87 2177
7637.70 2187
7638.52 2060
7639.35 1921
7640.17 1936
7641.00 1907
7641.82 1843
7642.65 1840
7643.47 1888
7644.30 1811
7645.13 1855
7645.95 1924
7646.78 1860
7647.60 1920
7648.43 1946
7649.25 1957
7650.08 1944
7650.90 1925
7651.73 1920
7652.55 1915
7653.38 1871
7654.21 1904
7655.03 1777
7655.86 1680
7656.68 1677
7657.51 1686
7658.34 1620
7659.16 1625
7659.99 1572
7660.81 1565
7661.64 1571
7662.47 1553
7663.29 1555
7664.12 1508
7664.95 1580
7665.77 1520
7666.60 1509
7667.42 1493
7668.25 1590
7669.08 1483
7669.90 1521
7670.73 1525
7671.56 1563
7672.38 1479
7673.21 1510
7674.04 1495
7674.87 1481
7675.69 1446
7676.52 1454
7677.35 1449
7678.17 1441
7679.00 1480
7679.83 1452
7680.65 1469
7681.48 1469
7682.31 1464
7683.14 1460
7683.96 1527
7684.79 1528
7685.62 1578
7686.45 1611
7687.27 1614
7688.10 1581
7688.93 1595
7689.76 1609
7690.58 1620
7691.41 1580
7692.24 1538
7693.07 1535
7693.90 1478
7694.72 1470
7695.55 1508
7696.38 1538
7697.21 1521
7698.04 1557
7698.86 1604
7699.69 1587
7700.52 1622
7701.35 1633
7702.18 1624
7703.01 1627
7703.83 1534
7704.66 1525
7705.49 1508
7706.32 1479
7707.15 1460
7707.98 1440
7708.81 1427
7709.63 1392
7710.46 1424
7711.29 1392
7712.12 1317
7712.95 1337
7713.78 1338
7714.61 1370
7715.44 1372
7716.27 1372
7717.10 1352
7717.93 1359
7718.75 1360
7719.58 1346
7720.41 1293
7721.24 1299
7722.07 1392
7722.90 1324
7723.73 1290
7724.56 1293
7725.39 1345
7726.22 1329
7727.05 1307
7727.88 1369
7728.71 1333
7729.54 1338
7730.37 1410
7731.20 1441
7732.03 1438
7732.86 1413
7733.69 1431
7734.52 1342
7735.35 1346
7736.18 1318
7737.01 1300
7737.84 1297
7738.67 1269
7739.50 1255
7740.33 1255
7741.16 1294
7741.99 1239
7742.82 1232
7743.65 1248
7744.48 1255
7745.31 1289
7746.14 1267
7746.98 1293
7747.81 1361
7748.64 1343
7749.47 1364
7750.30 1350
7751.13 1386
7751.96 1377
7752.79 1319
7753.62 1312
7754.45 1295
7755.29 1258
7756.12 1253
7756.95 1235
7757.78 1225
7758.61 1239
7759.44 1210
7760.27 1212
7761.11 1250
7761.94 1257
7762.77 1229
7763.60 1213
7764.43 1227
7765.26 1189
7766.10 1201
7766.93 1223
7767.76 1176
7768.59 1235
7769.42 1244
7770.26 1204
7771.09 1193
7771.92 1210
7772.75 1238
7773.58 1262
7774.42 1247
7775.25 1267
7776.08 1270
7776.91 1212
7777.75 1264
7778.58 1276
7779.41 1170
7780.24 1188
7781.08 1212
7781.91 1237
7782.74 1198
7783.57 1228
7784.41 1257
7785.24 1226
7786.07 1256
7786.91 1263
7787.74 1284
7788.57 1192
7789.40 1252
7790.24 1240
7791.07 1268
7791.90 1250
7792.74 1255
7793.57 1283
7794.40 1254
7795.24 1297
7796.07 1297
7796.90 1289
7797.74 1284
7798.57 1303
7799.40 1333
7800.24 1316
7801.07 1297
7801.91 1343
7802.74 1348
7803.57 1354
7804.41 1353
7805.24 1406
7806.07 1421
7806.91 1356
7807.74 1339
7808.58 1333
7809.41 1383
7810.25 1434
7811.08 1419
7811.91 1488
7812.75 1499
7813.58 1532
7814.42 1539
7815.25 1636
7816.09 1610
7816.92 1715
7817.75 1747
7818.59 1693
7819.42 1720
7820.26 1754
7821.09 1703
7821.93 1724
7822.76 1691
7823.60 1718
7824.43 1793
7825.27 1759
7826.10 1820
7826.94 1758
7827.77 1730
7828.61 1681
7829.44 1709
7830.28 1715
7831.11 1642
7831.95 1664
7832.78 1627
7833.62 1684
7834.46 1661
7835.29 1794
7836.13 1787
7836.96 1773
7837.80 1833
7838.63 1766
7839.47 1741
7840.31 1723
7841.14 1694
7841.98 1626
7842.81 1603
7843.65 1561
7844.48 1529
7845.32 1539
7846.16 1479
7846.99 1451
7847.83 1466
7848.67 1520
7849.50 1513
7850.34 1474
7851.17 1472
7852.01 1424
7852.85 1478
7853.68 1445
7854.52 1464
7855.36 1482
7856.19 1460
7857.03 1472
7857.87 1476
7858.70 1470
7859.54 1435
7860.38 1462
7861.21 1467
7862.05 1457
7862.89 1457
7863.72 1495
7864.56 1467
7865.40 1482
7866.24 1464
7867.07 1465
7867.91 1458
7868.75 1494
7869.59 1474
7870.42 1494
7871.26 1479
7872.10 1537
7872.94 1499
7873.77 1570
7874.61 1627
7875.45 1601
7876.29 1676
7877.12 1673
7877.96 1678
7878.80 1723
7879.64 1848
7880.47 1948
7881.31 1995
7882.15 1948
7882.99 1940
7883.83 1959
7884.66 1968
7885.50 2024
7886.34 1922
7887.18 1818
7888.02 1852
7888.86 1761
7889.69 1763
7890.53 1707
7891.37 1748
7892.21 1767
7893.05 1745
7893.89 1775
7894.73 1786
7895.56 1789
7896.40 1731
7897.24 1752
7898.08 1703
7898.92 1656
7899.76 1671
7900.60 1603
7901.44 1609
7902.28 1544
7903.12 1485
7903.95 1583
7904.79 1561
7905.63 1547
7906.47 1569
7907.31 1543
7908.15 1564
7908.99 1540
7909.83 1504
7910.67 1532
7911.51 1560
7912.35 1616
7913.19 1569
7914.03 1627
7914.87 1691
7915.71 1704
7916.55 1755
7917.39 1898
7918.23 1975
7919.07 2050
7919.91 2147
7920.75 2197
7921.59 2186
7922.43 2130
7923.27 2061
7924.11 1976
7924.95 1883
7925.79 1796
7926.63 1687
7927.47 1661
7928.31 1607
7929.15 1562
7929.99 1490
7930.83 1500
7931.67 1450
7932.51 1425
7933.35 1418
7934.19 1404
7935.04 1435
7935.88 1497
7936.72 1425
7937.56 1434
7938.40 1425
7939.24 1421
7940.08 1429
7940.92 1425
7941.76 1393
7942.60 1399
7943.45 1353
7944.29 1367
7945.13 1413
7945.97 1419
7946.81 1391
7947.65 1408
7948.49 1399
7949.34 1435
7950.18 1440
7951.02 1486
7951.86 1487
7952.70 1454
7953.54 1518
7954.39 1577
7955.23 1623
7956.07 1656
7956.91 1678
7957.75 1657
7958.60 1696
7959.44 1691
7960.28 1711
7961.12 1722
7961.96 1672
7962.81 1682
7963.65 1617
7964.49 1563
7965.33 1585
7966.18 1583
7967.02 1601
7967.86 1621
7968.70 1673
7969.55 1700
7970.39 1771
7971.23 1702
7972.08 1786
7972.92 1759
7973.76 1661
7974.60 1564
7975.45 1556
7976.29 1480
7977.13 1442
7977.98 1444
7978.82 1420
7979.66 1416
7980.51 1413
7981.35 1423
7982.19 1321
7983.04 1298
7983.88 1335
7984.72 1356
7985.57 1342
7986.41 1315
7987.25 1286
7988.10 1263
7988.94 1301
7989.78 1284
7990.63 1306
7991.47 1301
7992.32 1263
7993.16 1218
7994.00 1189
7994.85 1164
7995.69 1158
7996.54 1154
7997.38 1189
7998.22 1181
7999.07 1159
7999.91 1174
8000.76 1196
8001.60 1199
8002.45 1135
8003.29 1146
8004.13 1184
8004.98 1119
8005.82 1112
8006.67 1132
8007.51 1134
8008.36 1105
8009.20 1120
8010.05 1148
8010.89 1105
8011.74 1082
8012.58 1055
8013.43 1098
8014.27 1096
8015.12 1013
8015.96 1047
8016.81 1087
8017.65 1068
8018.50 1034
8019.34 1056
8020.19 1058
8021.03 1047
8021.88 1017
8022.72 1032
8023.57 1052
8024.41 1028
8025.26 1013
8026.11 993
8026.95 1050
8027.80 1038
8028.64 1026
8029.49 983
8030.33 1025
8031.18 1012
8032.03 1012
8032.87 999
8033.72 1047
8034.56 1009
8035.41 1010
8036.26 1031
8037.10 1017
8037.95 1050
8038.80 1035
8039.64 1043
8040.49 1060
8041.34 1077
8042.18 1095
8043.03 1078
8043.87 1073
8044.72 1012
8045.57 1029
8046.41 1012
8047.26 1005
8048.11 1023
8048.96 1063
8049.80 1053
8050.65 1023
8051.50 1042
8052.34 1054
8053.19 1060
8054.04 1058
8054.88 1002
8055.73 993
8056.58 1014
8057.43 1006
8058.27 986
8059.12 988
8059.97 1003
8060.82 983
8061.66 974
8062.51 982
8063.36 973
8064.21 982
8065.05 1029
8065.90 980
8066.75 1027
8067.60 968
8068.44 952
8069.29 944
8070.14 942
8070.99 966
8071.84 951
8072.68 941
8073.53 937
8074.38 956
8075.23 943
8076.08 981
8076.93 953
8077.77 961
8078.62 950
8079.47 949
8080.32 962
8081.17 909
8082.02 946
8082.87 951
8083.71 921
8084.56 947
8085.41 910
8086.26 903
8087.11 941
8087.96 980
8088.81 982
8089.66 953
8090.51 927
8091.35 966
8092.20 977
8093.05 942
8093.90 950
8094.75 968
8095.60 932
8096.45 963
8097.30 984
8098.15 972
8099.00 918
8099.85 909
8100.70 921
8101.55 929
8102.40 942
8103.25 949
8104.10 942
8104.95 931
8105.80 956
8106.65 912
8107.50 963
8108.35 940
8109.20 887
8110.05 942
8110.90 905
8111.75 947
8112.60 966
8113.45 966
8114.30 957
8115.15 938
8116.00 919
8116.85 956
8117.70 951
8118.55 967
8119.40 984
8120.25 1003
8121.10 987
8121.95 996
8122.80 996
8123.65 991
8124.50 1003
8125.35 975
8126.20 1003
8127.06 994
8127.91 972
8128.76 1024
8129.61 1029
8130.46 1080
8131.31 1029
8132.16 996
8133.01 1064
8133.86 1057
8134.72 1072
8135.57 1053
8136.42 1107
8137.27 1099
8138.12 1074
8138.97 1079
8139.83 1099
8140.68 1017
8141.53 978
8142.38 998
8143.23 1050
8144.08 1070
8144.94 1053
8145.79 981
8146.64 1030
8147.49 1023
8148.34 1018
8149.20 1056
8150.05 1000
8150.90 1008
8151.75 1023
8152.60 1018
8153.46 1061
8154.31 1072
8155.16 1065
8156.01 1098
8156.87 1123
8157.72 1192
8158.57 1171
8159.42 1162
8160.28 1144
8161.13 1137
8161.98 1115
8162.84 1034
8163.69 1039
8164.54 1022
8165.39 988
8166.25 953
8167.10 962
8167.95 996
8168.81 960
8169.66 1009
8170.51 978
8171.37 935
8172.22 950
8173.07 966
8173.93 979
8174.78 947
8175.63 978
8176.49 968
8177.34 924
8178.19 916
8179.05 899
8179.90 875
8180.76 900
8181.61 923
8182.46 911
8183.32 887
8184.17 873
8185.02 900
8185.88 870
8186.73 875
8187.59 905
8188.44 938
8189.30 904
8190.15 922
8191.00 887
8191.86 923
8192.71 933
8193.57 909
8194.42 891
8195.28 891
8196.13 896
8196.99 883
8197.84 904
8198.69 884
8199.55 867
8200.40 889
8201.26 875
8202.11 900
8202.97 922
8203.82 893
8204.68 893
8205.53 894
8206.39 925
8207.24 879
8208.10 854
8208.95 896
8209.81 880
8210.67 902
8211.52 894
8212.38 886
8213.23 916
8214.09 910
8214.94 874
8215.80 903
8216.65 936
8217.51 945
8218.37 967
8219.22 957
8220.08 951
8220.93 967
8221.79 961
8222.64 937
8223.50 951
8224.36 874
8225.21 885
8226.07 895
8226.92 842
8227.78 879
8228.64 876
8229.49 902
8230.35 895
8231.21 882
8232.06 884
8232.92 882
8233.78 884
8234.63 874
8235.49 896
8236.35 857
8237.20 867
8238.06 889
8238.92 868
8239.77 871
8240.63 852
8241.49 799
8242.34 863
8243.20 815
8244.06 857
8244.91 842
8245.77 863
8246.63 852
8247.49 848
8248.34 844
8249.20 852
8250.06 847
8250.92 878
8251.77 879
8252.63 846
8253.49 867
8254.35 885
8255.20 842
8256.06 886
8256.92 895
8257.78 846
8258.63 835
8259.49 864
8260.35 915
8261.21 894
8262.07 883
8262.92 883
8263.78 907
8264.64 868
8265.50 859
8266.36 871
8267.22 874
8268.07 911
8268.93 891
8269.79 858
8270.65 909
8271.51 899
8272.37 878
8273.22 917
8274.08 920
8274.94 922
8275.80 909
8276.66 912
8277.52 947
8278.38 933
8279.24 921
8280.09 941
8280.95 939
8281.81 966
8282.67 931
8283.53 985
8284.39 964
8285.25 969
8286.11 964
8286.97 914
8287.83 882
8288.69 922
8289.55 899
8290.41 900
8291.26 892
8292.12 949
8292.98 906
8293.84 919
8294.70 905
8295.56 913
8296.42 893
8297.28 912
8298.14 933
8299.00 923
8299.86 953
8300.72 902
8301.58 909
8302.44 938
8303.30 910
8304.16 935
8305.02 929
8305.88 967
8306.74 908
8307.60 858
8308.46 892
8309.33 871
8310.19 939
8311.05 893
8311.91 909
8312.77 931
8313.63 922
8314.49 894
8315.35 878
8316.21 889
8317.07 870
8317.93 898
8318.79 893
8319.65 901
8320.52 899
8321.38 862
8322.24 900
8323.10 849
8323.96 852
8324.82 893
8325.68 905
8326.54 882
8327.41 892
8328.27 877
8329.13 917
8329.99 883
8330.85 880
8331.71 919
8332.57 916
8333.44 879
8334.30 894
8335.16 887
8336.02 844
8336.88 889
8337.75 885
8338.61 870
8339.47 876
8340.33 876
8341.19 861
8342.06 867
8342.92 876
8343.78 912
8344.64 900
8345.50 902
8346.37 881
8347.23 895
8348.09 877
8348.95 909
8349.82 935
8350.68 928
8351.54 910
8352.40 957
8353.27 966
8354.13 938
8354.99 925
8355.86 921
8356.72 891
8357.58 915
8358.45 958
8359.31 900
8360.17 841
8361.03 876
8361.90 875
8362.76 891
8363.62 895
8364.49 873
8365.35 881
8366.21 891
8367.08 898
8367.94 904
8368.80 854
8369.67 859
8370.53 878
8371.40 916
8372.26 904
8373.12 918
8373.99 911
8374.85 899
8375.71 914
8376.58 918
8377.44 906
8378.31 932
8379.17 902
8380.03 932
8380.90 958
8381.76 953
8382.63 934
8383.49 919
8384.36 987
8385.22 946
8386.08 973
8386.95 978
8387.81 938
8388.68 968
8389.54 945
8390.41 971
8391.27 1009
8392.14 990
8393.00 977
8393.87 933
8394.73 950
8395.60 951
8396.46 1005
8397.33 1029
8398.19 998
8399.06 952
8399.92 987
8400.79 1012
8401.65 985
8402.52 1041
8403.38 1027
8404.25 1007
8405.11 1003
8405.98 1011
8406.84 1032
8407.71 1051
8408.58 1058
8409.44 1051
8410.31 1039
8411.17 1093
8412.04 1065
8412.90 1101
8413.77 1070
8414.64 1107
8415.50 1109
8416.37 1085
8417.23 1116
8418.10 1095
8418.97 1121
8419.83 1146
8420.70 1131
8421.56 1114
8422.43 1181
8423.30 1186
8424.16 1197
8425.03 1171
8425.90 1151
8426.76 1215
8427.63 1230
8428.50 1235
8429.36 1223
8430.23 1269
8431.10 1272
8431.96 1262
8432.83 1283
8433.70 1267
8434.56 1297
8435.43 1328
8436.30 1342
8437.16 1357
8438.03 1368
8438.90 1443
8439.77 1466
8440.63 1504
8441.50 1499
8442.37 1555
8443.24 1598
8444.10 1605
8444.97 1604
8445.84 1640
8446.71 1652
8447.57 1680
8448.44 1699
8449.31 1762
8450.18 1780
8451.04 1754
8451.91 1845
8452.78 1851
8453.65 1873
8454.52 1913
8455.38 2111
8456.25 2235
8457.12 2417
8457.99 2584
8458.86 2672
8459.72 2740
8460.59 2725
8461.46 2720
8462.33 2529
8463.20 2400
8464.07 2276
8464.93 2167
8465.80 2058
8466.67 1952
8467.54 1819
8468.41 1781
8469.28 1687
8470.15 1629
8471.02 1557
8471.88 1576
8472.75 1562
8473.62 1524
8474.49 1486
8475.36 1503
8476.23 1492
8477.10 1526
8477.97 1511
8478.84 1527
8479.71 1545
8480.58 1588
8481.44 1634
8482.31 1627
8483.18 1630
8484.05 1647
8484.92 1684
8485.79 1662
8486.66 1606
8487.53 1597
8488.40 1539
8489.27 1568
8490.14 1566
8491.01 1532
8491.88 1526
8492.75 1508
8493.62 1483
8494.49 1494
8495.36 1525
8496.23 1517
8497.10 1535
8497.97 1576
8498.84 1499
8499.71 1514
8500.58 1502
8501.45 1416
8502.32 1463
8503.19 1413
8504.06 1437
8504.93 1484
8505.80 1463
8506.67 1439
8507.55 1510
8508.42 1515
8509.29 1491
8510.16 1481
8511.03 1554
8511.90 1565
8512.77 1619
8513.64 1615
8514.51 1608
8515.38 1553
8516.25 1584
8517.13 1585
8518.00 1596
8518.87 1698
8519.74 1658
8520.61 1658
8521.48 1728
8522.35 1776
8523.23 1773
8524.10 1848
8524.97 2019
8525.84 2150
8526.71 2265
8527.58 2413
8528.46 2491
8529.33 2463
8530.20 2509
8531.07 2431
8531.94 2320
8532.81 2245
8533.69 2190
8534.56 2086
8535.43 1966
8536.30 1831
8537.18 1746
8538.05 1782
8538.92 1711
8539.79 1685
8540.66 1613
8541.54 1508
8542.41 1528
8543.28 1478
8544.15 1470
8545.03 1433
8545.90 1452
8546.77 1436
8547.64 1439
8548.52 1434
8549.39 1474
8550.26 1464
8551.14 1487
8552.01 1502
8552.88 1576
8553.76 1641
8554.63 1683
8555.50 1732
8556.37 1801
8557.25 1836
8558.12 1836
8558.99 1838
8559.87 1814
8560.74 1794
8561.61 1746
8562.49 1650
8563.36 1589
8564.24 1574
8565.11 1529
8565.98 1511
8566.86 1476
8567.73 1433
8568.60 1405
8569.48 1371
8570.35 1386
8571.23 1355
8572.10 1397
8572.97 1365
8573.85 1340
8574.72 1359
8575.60 1383
8576.47 1350
8577.34 1308
8578.22 1320
8579.09 1306
8579.97 1282
8580.84 1329
8581.72 1376
8582.59 1350
8583.47 1331
8584.34 1308
8585.21 1363
8586.09 1374
8586.96 1385
8587.84 1352
8588.71 1321
8589.59 1352
8590.46 1383
8591.34 1400
8592.21 1426
8593.09 1396
8593.96 1416
8594.84 1444
8595.71 1395
8596.59 1399
8597.46 1410
8598.34 1460
8599.22 1441
8600.09 1513
8600.97 1457
8601.84 1495
8602.72 1545
8603.59 1477
8604.47 1500
8605.34 1480
8606.22 1496
8607.10 1517
8607.97 1491
8608.85 1529
8609.72 1525
8610.60 1481
8611.47 1478
8612.35 1551
8613.23 1525
8614.10 1503
8614.98 1545
8615.86 1576
8616.73 1604
8617.61 1597
8618.48 1571
8619.36 1633
8620.24 1636
8621.11 1684
8621.99 1668
8622.87 1679
8623.74 1695
8624.62 1794
8625.50 1735
8626.37 1720
8627.25 1719
8628.13 1781
8629.00 1776
8629.88 1721
8630.76 1798
8631.64 1790
8632.51 1781
8633.39 1789
8634.27 1826
8635.14 1831
8636.02 1837
8636.90 1820
8637.78 1775
8638.65 1801
8639.53 1861
8640.41 1835
8641.29 1874
8642.16 1892
8643.04 1885
8643.92 1937
8644.80 1978
8645.67 2016
8646.55 2042
8647.43 1995
8648.31 2032
8649.18 2028
8650.06 2106
8650.94 2080
8651.82 2068
8652.70 2117
8653.58 2107
8654.45 2138
8655.33 2085
8656.21 2190
8657.09 2209
8657.97 2253
8658.84 2342
8659.72 2397
8660.60 2434
8661.48 2544
8662.36 2699
8663.24 2827
8664.12 3076
8664.99 3222
8665.87 3380
8666.75 3485
8667.63 3593
8668.51 3570
8669.39 3466
8670.27 3517
8671.15 3373
8672.03 3219
8672.91 3258
8673.78 3176
8674.66 3179
8675.54 3194
8676.42 3178
8677.30 3091
8678.18 3070
8679.06 2989
8679.94 2935
8680.82 2795
8681.70 2641
8682.58 2494
8683.46 2427
8684.34 2388
8685.22 2374
8686.10 2277
8686.98 2191
8687.86 2232
8688.74 2293
8689.62 2294
8690.50 2461
8691.38 2586
8692.26 2700
8693.14 2804
8694.02 2938
8694.90 2997
8695.78 3071
8696.66 3076
8697.54 3081
8698.42 2959
8699.30 2898
8700.18 2791
8701.06 2701
8701.94 2683
8702.82 2697
8703.70 2610
8704.58 2593
8705.46 2499
8706.34 2507
8707.23 2455
8708.11 2303
8708.99 2231
8709.87 2134
8710.75 2066
8711.63 1963
8712.51 1841
8713.39 1844
8714.27 1742
8715.16 1749
8716.04 1717
8716.92 1671
8717.80 1584
8718.68 1579
8719.56 1586
8720.44 1545
8721.33 1568
8722.21 1524
8723.09 1531
8723.97 1533
8724.85 1520
8725.73 1552
8726.62 1598
8727.50 1587
8728.38 1544
8729.26 1520
8730.14 1608
8731.03 1619
8731.91 1647
8732.79 1576
8733.67 1660
8734.55 1595
8735.44 1559
8736.32 1591
8737.20 1606
8738.08 1624
8738.97 1628
8739.85 1574
8740.73 1553
8741.61 1564
8742.50 1554
8743.38 1584
8744.26 1568
8745.14 1558
8746.03 1547
8746.91 1560
8747.79 1559
8748.68 1583
8749.56 1542
8750.44 1557
8751.33 1552
8752.21 1498
8753.09 1533
8753.97 1516
8754.86 1508
8755.74 1587
8756.62 1568
8757.51 1573
8758.39 1571
8759.28 1602
8760.16 1559
8761.04 1606
8761.93 1601
8762.81 1623
8763.69 1633
8764.58 1621
8765.46 1642
8766.34 1604
8767.23 1577
8768.11 1541
8769.00 1560
8769.88 1534
8770.76 1532
8771.65 1508
8772.53 1526
8773.42 1495
8774.30 1509
8775.19 1469
8776.07 1499
8776.95 1475
8777.84 1456
8778.72 1417
8779.61 1416
8780.49 1399
8781.38 1377
8782.26 1441
8783.15 1456
8784.03 1443
8784.92 1415
8785.80 1500
8786.69 1435
8787.57 1507
8788.46 1553
8789.34 1468
8790.23 1483
8791.11 1475
8792.00 1496
8792.88 1454
8793.77 1510
8794.65 1440
8795.54 1444
8796.42 1411
8797.31 1411
8798.19 1375
8799.08 1330
8799.96 1314
8800.85 1324
8801.74 1316
8802.62 1303
8803.51 1313
8804.39 1276
8805.28 1311
8806.16 1322
8807.05 1288
8807.94 1219
8808.82 1244
8809.71 1265
8810.59 1250
8811.48 1268
8812.37 1265
8813.25 1253
8814.14 1236
8815.03 1233
8815.91 1249
8816.80 1275
8817.68 1314
8818.57 1358
8819.46 1292
8820.34 1314
8821.23 1277
8822.12 1288
8823.00 1256
8823.89 1296
8824.78 1342
8825.66 1262
8826.55 1198
8827.44 1242
8828.33 1215
8829.21 1191
8830.10 1228
8830.99 1209
8831.87 1228
8832.76 1263
8833.65 1268
8834.54 1190
8835.42 1165
8836.31 1154
8837.20 1155
8838.08 1165
8838.97 1122
8839.86 1082
8840.75 1089
8841.64 1073
8842.52 1079
8843.41 1099
8844.30 1095
8845.19 1104
8846.07 1107
8846.96 1103
8847.85 1091
8848.74 1121
8849.63 1094
8850.51 1045
8851.40 1042
8852.29 1049
8853.18 1067
8854.07 1071
8854.96 1003
8855.84 995
8856.73 1019
8857.62 963
8858.51 1015
8859.40 969
8860.29 1034
8861.17 959
8862.06 958
8862.95 962
8863.84 960
8864.73 966
8865.62 1001
8866.51 932
8867.40 1008
8868.29 992
8869.17 966
8870.06 992
8870.95 961
8871.84 944
8872.73 927
8873.62 928
8874.51 974
8875.40 966
8876.29 883
8877.18 885
8878.07 907
8878.96 875
8879.85 899
8880.74 903
8881.63 939
8882.51 914
8883.40 913
8884.29 910
8885.18 900
8886.07 879
8886.96 951
8887.85 936
8888.74 932
8889.63 933
8890.52 880
8891.41 900
8892.30 880
8893.19 879
8894.09 904
8894.98 906
8895.87 857
8896.76 855
8897.65 916
8898.54 918
8899.43 891
8900.32 855
8901.21 859
8902.10 862
8902.99 852
8903.88 879
8904.77 849
8905.66 843
8906.55 812
8907.44 857
8908.34 848
8909.23 844
8910.12 811
8911.01 842
8911.90 841
8912.79 836
8913.68 845
8914.57 852
8915.47 904
8916.36 862
8917.25 820
8918.14 841
8919.03 852
8919.92 809
8920.81 820
8921.71 790
8922.60 819
8923.49 809
8924.38 811
8925.27 768
8926.16 780
8927.06 798
8927.95 794
8928.84 817
8929.73 764
8930.62 758
8931.52 795
8932.41 803
8933.30 798
8934.19 798
8935.09 765
8935.98 815
8936.87 777
8937.76 768
8938.66 758
8939.55 764
8940.44 814
8941.33 791
8942.23 793
8943.12 771
8944.01 783
8944.90 790
8945.80 744
8946.69 761
8947.58 816
8948.48 798
8949.37 768
8950.26 745
8951.16 712
8952.05 793
8952.94 769
8953.84 771
8954.73 785
8955.62 774
8956.52 783
8957.41 799
8958.30 739
8959.20 762
8960.09 772
8960.98 750
8961.88 763
8962.77 756
8963.66 760
8964.56 784
8965.45 770
8966.35 768
8967.24 770
8968.13 810
8969.03 806
8969.92 787
8970.82 767
8971.71 744
8972.60 748
8973.50 781
8974.39 811
8975.29 736
8976.18 730
8977.08 773
8977.97 754
8978.87 743
8979.76 752
8980.65 754
8981.55 744
8982.44 769
8983.34 752
8984.23 753
8985.13 745
8986.02 779
8986.92 756
8987.81 722
8988.71 755
8989.60 775
8990.50 759
8991.39 798
8992.29 807
8993.18 759
8994.08 757
8994.97 787
8995.87 797
8996.76 775
8997.66 774
8998.56 800
8999.45 773
9000.35 751
9001.24 738
9002.14 720
9003.03 741
9003.93 798
9004.83 744
9005.72 780
9006.62 747
9007.51 717
9008.41 739
9009.31 740
9010.20 741
9011.10 740
9011.99 746
9012.89 709
9013.79 734
9014.68 706
9015.58 732
9016.48 742
9017.37 703
9018.27 705
9019.16 726
9020.06 743
9020.96 709
9021.85 723
9022.75 712
9023.65 712
9024.54 734
9025.44 745
9026.34 742
9027.24 725
9028.13 690
9029.03 670
9029.93 701
9030.82 727
9031.72 715
9032.62 687
9033.52 729
9034.41 713
9035.31 717
9036.21 720
9037.10 715
9038.00 696
9038.90 711
9039.80 738
9040.69 721
9041.59 721
9042.49 718
9043.39 735
9044.29 737
9045.18 753
9046.08 697
9046.98 703
9047.88 718
9048.78 716
9049.67 722
9050.57 709
9051.47 717
9052.37 742
9053.27 763
9054.16 764
9055.06 731
9055.96 695
9056.86 716
9057.76 688
9058.66 695
9059.55 723
9060.45 751
9061.35 760
9062.25 745
9063.15 773
9064.05 766
9064.95 772
9065.85 729
9066.74 743
9067.64 758
9068.54 765
9069.44 793
9070.34 742
9071.24 739
9072.14 737
9073.04 724
9073.94 754
9074.84 724
9075.74 743
9076.64 713
9077.53 759
9078.43 768
9079.33 776
9080.23 743
9081.13 722
9082.03 749
9082.93 777
9083.83 772
9084.73 732
9085.63 728
9086.53 767
9087.43 761
9088.33 755
9089.23 757
9090.13 768
9091.03 792
9091.93 812
9092.83 773
9093.73 810
9094.63 825
9095.53 836
9096.43 829
9097.33 778
9098.23 762
9099.13 805
9100.04 772
9100.94 755
9101.84 788
9102.74 757
9103.64 750
9104.54 753
9105.44 781
9106.34 753
9107.24 731
9108.14 780
9109.04 792
9109.94 759
9110.85 746
9111.75 708
9112.65 714
9113.55 763
9114.45 739
9115.35 729
9116.25 736
9117.15 735
9118.06 722
9118.96 734
9119.86 711
9120.76 753
9121.66 749
9122.56 737
9123.46 762
9124.37 817
9125.27 745
9126.17 780
9127.07 792
9127.97 776
9128.88 767
9129.78 723
9130.68 720
9131.58 719
9132.48 711
9133.39 748
9134.29 746
9135.19 729
9136.09 729
9137.00 751
9137.90 742
9138.80 748
9139.70 725
9140.61 717
9141.51 709
9142.41 704
9143.31 743
9144.22 684
9145.12 656
9146.02 706
9146.92 708
9147.83 734
9148.73 724
9149.63 688
9150.54 729
9151.44 703
9152.34 749
9153.25 696
9154.15 696
9155.05 715
9155.96 710
9156.86 771
9157.76 756
9158.67 777
9159.57 764
9160.47 711
9161.38 732
9162.28 734
9163.18 736
9164.09 718
9164.99 724
9165.90 723
9166.80 726
9167.70 716
9168.61 723
9169.51 733
9170.42 737
9171.32 738
9172.22 761
9173.13 765
9174.03 788
9174.94 771
9175.84 727
9176.74 711
9177.65 728
9178.55 728
9179.46 702
9180.36 753
9181.27 738
9182.17 736
9183.08 717
9183.98 716
9184.89 699
9185.79 751
9186.70 787
9187.60 770
9188.51 749
9189.41 741
9190.32 751
9191.22 756
9192.13 722
9193.03 771
9193.94 805
9194.84 774
9195.75 806
9196.65 790
9197.56 729
9198.46 797
9199.37 796
9200.27 819
9201.18 858
9202.08 824
9202.99 843
9203.90 814
9204.80 851
9205.71 824
9206.61 852
9207.52 801
9208.42 833
9209.33 833
9210.24 793
9211.14 770
9212.05 775
9212.95 772
9213.86 749
9214.77 758
9215.67 735
9216.58 738
9217.49 722
9218.39 727
9219.30 773
9220.21 738
9221.11 768
9222.02 758
9222.93 747
9223.83 752
9224.74 758
9225.65 757
9226.55 730
9227.46 726
9228.37 722
9229.27 749
9230.18 758
9231.09 713
9231.99 736
9232.90 741
9233.81 725
9234.72 695
9235.62 738
9236.53 707
9237.44 721
9238.34 704
9239.25 714
9240.16 727
9241.07 746
9241.97 728
9242.88 736
9243.79 722
9244.70 714
9245.61 722
9246.51 715
9247.42 709
9248.33 698
9249.24 739
9250.14 709
9251.05 735
9251.96 756
9252.87 719
9253.78 713
9254.69 760
9255.59 735
9256.50 705
9257.41 723
9258.32 765
9259.23 712
9260.14 686
9261.04 727
9261.95 732
9262.86 736
9263.77 717
9264.68 714
9265.59 750
9266.50 719
9267.40 727
9268.31 736
9269.22 719
9270.13 701
9271.04 718
9271.95 743
9272.86 749
9273.77 741
9274.68 740
9275.59 728
9276.49 748
9277.40 724
9278.31 708
9279.22 734
9280.13 739
9281.04 749
9281.95 753
9282.86 735
9283.77 744
9284.68 744
9285.59 779
9286.50 783
9287.41 781
9288.32 782
9289.23 740
9290.14 740
9291.05 768
9291.96 763
9292.87 743
9293.78 784
9294.69 764
9295.60 778
9296.51 793
9297.42 763
9298.33 757
9299.24 744
9300.15 752
9301.06 756
9301.97 776
9302.88 795
9303.79 820
9304.70 806
9305.61 817
9306.53 810
9307.44 820
9308.35 832
9309.26 822
9310.17 822
9311.08 835
9311.99 816
9312.90 820
9313.81 835
9314.72 844
9315.63 835
9316.55 800
9317.46 822
9318.37 815
9319.28 812
9320.19 823
9321.10 829
9322.01 828
9322.93 842
9323.84 845
9324.75 839
9325.66 801
9326.57 777
9327.48 796
9328.40 809
9329.31 827
9330.22 815
9331.13 804
9332.04 842
9332.96 794
9333.87 821
9334.78 827
9335.69 818
9336.60 812
9337.52 818
9338.43 828
9339.34 779
9340.25 838
9341.17 831
9342.08 817
9342.99 855
9343.90 834
9344.82 836
9345.73 835
9346.64 859
9347.55 858
9348.47 842
9349.38 836
9350.29 882
9351.21 840
9352.12 852
9353.03 865
9353.94 883
9354.86 842
9355.77 830
9356.68 846
9357.60 849
9358.51 862
9359.42 861
9360.34 898
9361.25 856
9362.16 834
9363.08 878
9363.99 864
9364.90 869
9365.82 886
9366.73 911
9367.65 859
9368.56 882
9369.47 855
9370.39 857
9371.30 934
9372.21 898
9373.13 893
9374.04 916
9374.96 916
9375.87 911
9376.79 876
9377.70 876
9378.61 905
9379.53 956
9380.44 940
9381.36 939
9382.27 942
9383.19 947
9384.10 950
9385.01 957
9385.93 935
9386.84 912
9387.76 928
9388.67 941
9389.59 971
9390.50 992
9391.42 979
9392.33 1041
9393.25 1014
9394.16 1014
9395.08 1054
9395.99 1039
9396.91 1075
9397.82 1077
9398.74 1055
9399.65 1036
9400.57 1050
9401.48 1052
9402.40 991
9403.32 1006
9404.23 1008
9405.15 1039
9406.06 1055
9406.98 992
9407.89 997
9408.81 1061
9409.73 1040
9410.64 1009
9411.56 977
9412.47 1016
9413.39 1019
9414.30 1001
9415.22 984
9416.14 1042
9417.05 1031
9417.97 1053
9418.89 1044
9419.80 1030
9420.72 1029
9421.63 1004
9422.55 1047
9423.47 1082
9424.38 1064
9425.30 1072
9426.22 1062
9427.13 1061
9428.05 1116
9428.97 1113
9429.88 1100
9430.80 1134
9431.72 1131
9432.63 1150
9433.55 1149
9434.47 1174
9435.38 1209
9436.30 1194
9437.22 1184
9438.14 1214
9439.05 1273
9439.97 1264
9440.89 1299
9441.81 1276
9442.72 1296
9443.64 1335
9444.56 1388
9445.47 1426
9446.39 1399
9447.31 1360
9448.23 1371
9449.15 1367
9450.06 1382
9450.98 1359
9451.90 1349
9452.82 1423
9453.73 1477
9454.65 1468
9455.57 1453
9456.49 1442
9457.41 1476
9458.32 1419
9459.24 1389
9460.16 1354
9461.08 1333
9462.00 1301
9462.92 1237
9463.83 1215
9464.75 1159
9465.67 1143
9466.59 1126
9467.51 1103
9468.43 1130
9469.35 1129
9470.26 1106
9471.18 1112
9472.10 1127
9473.02 1097
9473.94 1092
9474.86 1096
9475.78 1079
9476.70 1117
9477.62 1090
9478.54 1093
9479.45 1117
9480.37 1146
9481.29 1136
9482.21 1129
9483.13 1150
9484.05 1161
9484.97 1173
9485.89 1150
9486.81 1152
9487.73 1115
9488.65 1181
9489.57 1179
9490.49 1151
9491.41 1174
9492.33 1157
9493.25 1185
9494.17 1214
9495.09 1163
9496.01 1148
9496.93 1199
9497.85 1170
9498.77 1187
9499.69 1193
9500.61 1246
9501.53 1206
9502.45 1225
9503.37 1246
9504.29 1247
9505.21 1246
9506.13 1260
9507.05 1294
9507.97 1326
9508.89 1291
9509.81 1327
9510.73 1321
9511.65 1349
9512.57 1313
9513.49 1309
9514.42 1346
9515.34 1397
9516.26 1360
9517.18 1378
9518.10 1407
9519.02 1497
9519.94 1580
9520.86 1654
9521.78 1707
9522.71 1763
9523.63 1850
9524.55 1888
9525.47 1905
9526.39 1867
9527.31 1844
9528.23 1859
9529.16 1808
9530.08 1755
9531.00 1686
9531.92 1618
9532.84 1577
9533.76 1554
9534.69 1532
9535.61 1517
9536.53 1451
9537.45 1461
9538.37 1399
9539.30 1397
9540.22 1426
9541.14 1394
9542.06 1342
9542.98 1340
9543.91 1313
9544.83 1320
9545.75 1312
9546.67 1311
9547.60 1310
9548.52 1297
9549.44 1298
9550.36 1261
9551.29 1305
9552.21 1327
9553.13 1262
9554.06 1295
9554.98 1351
9555.90 1318
9556.82 1339
9557.75 1337
9558.67 1365
9559.59 1346
9560.52 1346
9561.44 1355
9562.36 1372
9563.29 1337
9564.21 1314
9565.13 1371
9566.06 1406
9566.98 1390
9567.90 1362
9568.83 1384
9569.75 1394
9570.67 1409
9571.60 1407
9572.52 1436
9573.44 1437
9574.37 1473
9575.29 1468
9576.22 1474
9577.14 1445
9578.06 1444
9578.99 1505
9579.91 1530
9580.84 1582
9581.76 1562
9582.68 1543
9583.61 1540
9584.53 1524
9585.46 1534
9586.38 1544
9587.31 1570
9588.23 1617
9589.15 1593
9590.08 1593
9591.00 1563
9591.93 1537
9592.85 1591
9593.78 1577
9594.70 1590
9595.63 1551
9596.55 1662
9597.48 1662
9598.40 1711
9599.33 1728
9600.25 1799
9601.18 1816
9602.10 1889
9603.03 1904
9603.95 1922
9604.88 1932
9605.80 1842
9606.73 1806
9607.65 1817
9608.58 1769
9609.50 1725
9610.43 1726
9611.35 1706
9612.28 1648
9613.21 1648
9614.13 1655
9615.06 1597
9615.98 1633
9616.91 1635
9617.84 1582
9618.76 1584
9619.69 1578
9620.61 1581
9621.54 1573
9622.47 1615
9623.39 1611
9624.32 1612
9625.24 1633
9626.17 1603
9627.10 1588
9628.02 1652
9628.95 1605
9629.88 1666
9630.80 1703
9631.73 1672
9632.65 1663
9633.58 1704
9634.51 1729
9635.43 1744
9636.36 1695
9637.29 1699
9638.22 1763
9639.14 1772
9640.07 1766
9641.00 1813
9641.92 1821
9642.85 1887
9643.78 1872
9644.70 1902
9645.63 1922
9646.56 1900
9647.49 1921
9648.41 1938
9649.34 1966
9650.27 2028
9651.20 1980
9652.12 1981
9653.05 2004
9653.98 2053
9654.91 1982
9655.83 2022
9656.76 1976
9657.69 1960
9658.62 1945
9659.55 1963
9660.47 2009
9661.40 1986
9662.33 1978
9663.26 2015
9664.19 2061
9665.11 2093
9666.04 2107
9666.97 2105
9667.90 2070
9668.83 2104
9669.75 2116
9670.68 2129
9671.61 2120
9672.54 2156
9673.47 2168
9674.40 2155
9675.33 2128
9676.25 2206
9677.18 2188
9678.11 2180
9679.04 2214
9679.97 2197
9680.90 2268
9681.83 2228
9682.76 2247
9683.69 2283
9684.61 2287
9685.54 2326
9686.47 2387
9687.40 2366
9688.33 2358
9689.26 2355
9690.19 2381
9691.12 2344
9692.05 2441
9692.98 2469
9693.91 2473
9694.84 2446
9695.77 2475
9696.70 2527
9697.63 2552
9698.56 2535
9699.49 2612
9700.42 2748
9701.35 2737
9702.28 2786
9703.21 2772
9704.14 2722
9705.07 2711
9706.00 2693
9706.93 2549
9707.86 2499
9708.79 2478
9709.72 2443
9710.65 2457
9711.58 2444
9712.51 2377
9713.44 2442
9714.37 2436
9715.30 2432
9716.23 2500
9717.16 2512
9718.09 2584
9719.02 2567
9719.95 2506
9720.88 2404
9721.81 2445
9722.75 2340
9723.68 2273
9724.61 2230
9725.54 2143
9726.47 2047
9727.40 2072
9728.33 2025
9729.26 1936
9730.19 1971
9731.13 1925
9732.06 1940
9732.99 1935
9733.92 1968
9734.85 1974
9735.78 1987
9736.71 1967
9737.65 1953
9738.58 1889
9739.51 1920
9740.44 1872
9741.37 1817
9742.30 1799
9743.24 1773
9744.17 1790
9745.10 1772
9746.03 1698
9746.96 1727
9747.90 1694
9748.83 1701
9749.76 1646
9750.69 1652
9751.63 1660
9752.56 1634
9753.49 1638
9754.42 1644
9755.36 1658
9756.29 1612
9757.22 1578
9758.15 1654
9759.09 1594
9760.02 1662
9760.95 1664
9761.88 1626
9762.82 1579
9763.75 1575
9764.68 1596
9765.62 1585
9766.55 1604
9767.48 1652
9768.41 1633
9769.35 1592
9770.28 1607
9771.21 1674
9772.15 1704
9773.08 1615
9774.01 1624
9774.95 1635
9775.88 1648
9776.81 1638
9777.75 1669
9778.68 1598
9779.62 1592
9780.55 1670
9781.48 1604
9782.42 1606
9783.35 1678
9784.28 1691
9785.22 1698
9786.15 1675
9787.09 1648
9788.02 1647
9788.95 1644
9789.89 1605
9790.82 1635
9791.76 1620
9792.69 1597
9793.63 1604
9794.56 1532
9795.49 1546
9796.43 1514
9797.36 1576
9798.30 1588
9799.23 1609
9800.17 1605
9801.10 1595
9802.04 1571
9802.97 1576
9803.91 1534
9804.84 1532
9805.78 1511
9806.71 1540
9807.65 1513
9808.58 1488
9809.52 1417
9810.45 1378
9811.39 1321
9812.32 1320
9813.26 1276
9814.19 1287
9815.13 1288
9816.06 1283
9817.00 1265
9817.93 1267
9818.87 1263
9819.80 1235
9820.74 1236
9821.68 1233
9822.61 1219
9823.55 1234
9824.48 1213
9825.42 1203
9826.35 1214
9827.29 1205
9828.23 1206
9829.16 1239
9830.10 1229
9831.03 1192
9831.97 1198
9832.91 1189
9833.84 1180
9834.78 1174
9835.72 1215
9836.65 1208
9837.59 1215
9838.52 1189
9839.46 1191
9840.40 1196
9841.33 1166
9842.27 1216
9843.21 1179
9844.14 1165
9845.08 1177
9846.02 1217
9846.95 1196
9847.89 1186
9848.83 1197
9849.77 1204
9850.70 1183
9851.64 1182
9852.58 1223
9853.51 1187
9854.45 1245
9855.39 1228
9856.33 1247
9857.26 1197
9858.20 1182
9859.14 1144
9860.08 1223
9861.01 1224
9861.95 1205
9862.89 1149
9863.83 1197
9864.76 1204
9865.70 1190
9866.64 1192
9867.58 1152
9868.51 1211
9869.45 1180
9870.39 1145
9871.33 1120
9872.27 1161
9873.20 1157
9874.14 1153
9875.08 1158
9876.02 1225
9876.96 1186
9877.90 1177
9878.83 1165
9879.77 1136
9880.71 1154
9881.65 1166
9882.59 1203
9883.53 1195
9884.47 1132
9885.40 1145
9886.34 1137
9887.28 1105
9888.22 1128
9889.16 1118
9890.10 1124
9891.04 1133
9891.98 1116
9892.91 1116
9893.85 1108
9894.79 1152
9895.73 1159
9896.67 1101
9897.61 1080
9898.55 1076
9899.49 1104
9900.43 1111
9901.37 1136
9902.31 1112
9903.25 1109
9904.19 1114
9905.13 1108
9906.07 1111
9907.01 1130
9907.95 1133
9908.89 1161
9909.83 1150
9910.77 1110
9911.71 1126
9912.65 1141
9913.59 1136
9914.53 1125
9915.47 1149
9916.41 1157
9917.35 1169
9918.29 1177
9919.23 1161
9920.17 1177
9921.11 1212
9922.05 1249
9922.99 1269
9923.93 1339
9924.87 1413
9925.81 1396
9926.75 1402
9927.69 1474
9928.63 1501
9929.57 1595
9930.51 1597
9931.45 1584
9932.39 1536
9933.34 1535
9934.28 1496
9935.22 1452
9936.16 1383
9937.10 1380
9938.04 1322
9938.98 1244
9939.92 1263
9940.87 1254
9941.81 1231
9942.75 1215
9943.69 1228
9944.63 1233
9945.57 1203
9946.51 1245
9947.46 1282
9948.40 1317
9949.34 1344
9950.28 1409
9951.22 1437
9952.16 1484
9953.11 1471
9954.05 1470
9954.99 1496
9955.93 1477
9956.87 1438
9957.82 1385
9958.76 1352
9959.70 1329
9960.64 1309
9961.59 1228
9962.53 1164
9963.47 1175
9964.41 1143
9965.35 1104
9966.30 1077
9967.24 1085
9968.18 1083
9969.13 1050
9970.07 1079
9971.01 1027
9971.95 993
9972.90 1014
9973.84 1000
9974.78 963
9975.73 957
9976.67 988
9977.61 972
9978.55 986
9979.50 982
9980.44 956
9981.38 955
9982.33 978
9983.27 989
9984.21 973
9985.16 1014
9986.10 960
9987.04 981
9987.99 998
9988.93 950
9989.88 959
9990.82 971
9991.76 981
9992.71 960
9993.65 1014
9994.59 1011
9995.54 965
9996.48 999
9997.43 912
9998.37 990
9999.31 985
10000.26 979
10001.20 929
10002.15 961
10003.09 941
10004.04 955
10004.98 914
10005.92 928
10006.87 951
10007.81 927
10008.76 957
10009.70 916
10010.65 939
10011.59 922
10012.54 944
10013.48 922
10014.43 898
10015.37 909
10016.32 906
10017.26 984
10018.21 994
10019.15 958
10020.10 984
10021.04 907
10021.99 934
10022.93 894
10023.88 917
10024.82 928
10025.77 926
10026.71 922
10027.66 897
10028.60 935
10029.55 940
10030.49 948
10031.44 942
10032.39 910
10033.33 943
10034.28 884
10035.22 851
10036.17 904
10037.11 914
10038.06 897
10039.01 886
10039.95 864
10040.90 873
10041.84 857
10042.79 868
10043.74 865
10044.68 815
10045.63 883
10046.58 832
10047.52 853
10048.47 837
10049.41 836
10050.36 851
10051.31 833
10052.25 817
10053.20 837
10054.15 854
10055.09 833
10056.04 813
10056.99 814
10057.93 864
10058.88 815
10059.83 810
10060.78 822
10061.72 848
10062.67 842
10063.62 830
10064.56 800
10065.51 809
10066.46 816
10067.41 812
10068.35 806
10069.30 829
10070.25 808
10071.20 849
10072.14 844
10073.09 827
10074.04 791
10074.99 785
10075.93 826
10076.88 823
10077.83 818
10078.78 793
10079.72 857
10080.67 812
10081.62 810
10082.57 763
10083.52 781
10084.46 806
10085.41 826
10086.36 814
10087.31 800
10088.26 803
10089.21 789
10090.15 808
10091.10 760
10092.05 784
10093.00 793
10093.95 824
10094.90 826
10095.85 828
10096.79 812
10097.74 792
10098.69 829
10099.64 838
10100.59 780
10101.54 786
10102.49 820
10103.44 789
10104.39 797
10105.33 793
10106.28 795
10107.23 847
10108.18 791
10109.13 755
10110.08 844
10111.03 818
10111.98 784
10112.93 815
10113.88 838
10114.83 823
10115.78 822
10116.73 776
10117.68 799
10118.63 796
10119.58 839
10120.53 817
10121.48 803
10122.43 827
10123.38 805
10124.33 776
10125.28 785
10126.23 828
10127.18 763
10128.13 844
10129.08 820
10130.03 804
10130.98 806
10131.93 827
10132.88 875
10133.83 869
10134.78 860
10135.73 820
10136.68 860
10137.63 825
10138.58 883
10139.53 867
10140.48 892
10141.43 852
10142.38 836
10143.33 908
10144.29 902
10145.24 883
10146.19 903
10147.14 895
10148.09 889
10149.04 894
10149.99 911
10150.94 913
10151.89 896
10152.85 919
10153.80 916
10154.75 939
10155.70 926
10156.65 945
10157.60 918
10158.55 912
10159.51 932
10160.46 924
10161.41 950
10162.36 978
10163.31 989
10164.26 1006
10165.22 941
10166.17 944
10167.12 982
10168.07 947
10169.02 992
10169.98 999
10170.93 994
10171.88 953
10172.83 993
10173.79 1037
10174.74 1047
10175.69 1037
10176.64 982
10177.60 1065
10178.55 1093
10179.50 1085
10180.45 1052
10181.41 1099
10182.36 1100
10183.31 1108
10184.26 1090
10185.22 1083
10186.17 1103
10187.12 1120
10188.08 1142
10189.03 1128
10189.98 1104
10190.93 1075
10191.89 1139
10192.84 1134
10193.79 1138
10194.75 1153
10195.70 1149
10196.65 1083
10197.61 1092
10198.56 1117
10199.51 1173
10200.47 1149
10201.42 1135
10202.38 1138
10203.33 1222
10204.28 1206
10205.24 1214
10206.19 1181
10207.14 1244
10208.10 1264
10209.05 1263
10210.01 1279
10210.96 1264
10211.91 1275
10212.87 1251
10213.82 1272
10214.78 1230
10215.73 1271
10216.69 1270
10217.64 1255
10218.59 1186
10219.55 1164
10220.50 1182
10221.46 1128
10222.41 1139
10223.37 1164
10224.32 1143
10225.28 1146
10226.23 1137
10227.19 1115
10228.14 1096
10229.10 1118
10230.05 1148
10231.01 1138
10231.96 1182
10232.92 1211
10233.87 1240
10234.83 1337
10235.78 1396
10236.74 1384
10237.69 1468
10238.65 1485
10239.60 1449
10240.56 1447
10241.51 1500
10242.47 1502
10243.42 1431
10244.38 1406
10245.34 1390
10246.29 1306
10247.25 1226
10248.20 1210
10249.16 1200
10250.11 1175
10251.07 1180
10252.03 1132
10252.98 1094
10253.94 1034
10254.89 1031
10255.85 1001
10256.81 1043
10257.76 1028
10258.72 1040
10259.68 991
10260.63 963
10261.59 906
10262.55 960
10263.50 943
10264.46 937
10265.41 905
10266.37 923
10267.33 898
10268.28 933
10269.24 923
10270.20 903
10271.16 936
10272.11 939
10273.07 926
10274.03 941
10274.98 911
10275.94 899
10276.90 908
10277.85 935
10278.81 887
10279.77 912
10280.73 881
10281.68 892
10282.64 920
10283.60 886
10284.56 851
10285.51 859
10286.47 877
10287.43 852
10288.39 852
10289.34 841
10290.30 826
10291.26 851
10292.22 826
10293.18 820
10294.13 854
10295.09 861
10296.05 855
10297.01 844
10297.97 874
10298.92 859
10299.88 891
10300.84 860
10301.80 860
10302.76 860
10303.72 866
10304.67 888
10305.63 862
10306.59 851
10307.55 850
10308.51 865
10309.47 867
10310.43 868
10311.38 860
10312.34 864
10313.30 840
10314.26 847
10315.22 846
10316.18 854
10317.14 852
10318.10 871
10319.06 848
10320.01 831
10320.97 834
10321.93 865
10322.89 842
10323.85 834
10324.81 804
10325.77 827
10326.73 834
10327.69 837
10328.65 837
10329.61 832
10330.57 816
10331.53 801
10332.49 844
10333.45 824
10334.41 788
10335.37 804
10336.33 790
10337.29 799
10338.25 797
10339.21 792
10340.17 812
10341.13 797
10342.09 795
10343.05 740
10344.01 740
10344.97 719
10345.93 770
10346.89 739
10347.85 738
10348.81 732
10349.77 738
10350.73 761
10351.69 752
10352.65 742
10353.61 759
10354.57 726
10355.53 691
10356.49 719
10357.46 720
10358.42 699
10359.38 690
10360.34 697
10361.30 719
10362.26 694
10363.22 711
10364.18 704
10365.14 703
10366.11 675
10367.07 682
10368.03 701
10368.99 665
10369.95 665
10370.91 657
10371.87 730
10372.84 687
10373.80 671
10374.76 697
10375.72 687
10376.68 706
10377.64 676
10378.61 675
10379.57 642
10380.53 671
10381.49 689
10382.45 702
10383.42 665
10384.38 683
10385.34 694
10386.30 678
10387.27 674
10388.23 664
10389.19 665
10390.15 669
10391.11 657
10392.08 667
10393.04 676
10394.00 654
10394.96 660
10395.93 644
10396.89 631
10397.85 666
10398.82 656
10399.78 647
10400.74 661
10401.70 646
10402.67 642
10403.63 650
10404.59 676
10405.56 646
10406.52 636
10407.48 612
10408.45 621
10409.41 671
10410.37 640
10411.34 635
10412.30 630
10413.26 648
10414.23 643
10415.19 654
10416.15 664
10417.12 667
10418.08 645
10419.04 663
10420.01 658
10420.97 670
10421.94 669
10422.90 681
10423.86 636
10424.83 696
10425.79 716
10426.76 669
10427.72 647
10428.68 627
10429.65 649
10430.61 660
10431.58 644
10432.54 641
10433.51 630
10434.47 644
10435.44 617
10436.40 625
10437.36 644
10438.33 662
10439.29 620
10440.26 628
10441.22 604
10442.19 611
10443.15 625
10444.12 624
10445.08 615
10446.05 601
10447.01 618
10447.98 630
10448.94 591
10449.91 566
10450.87 597
10451.84 631
10452.80 634
10453.77 606
10454.73 610
10455.70 609
10456.67 629
10457.63 628
10458.60 618
10459.56 637
10460.53 609
10461.49 611
10462.46 656
10463.43 599
10464.39 624
10465.36 599
10466.32 593
10467.29 599
10468.25 617
10469.22 601
10470.19 610
10471.15 633
10472.12 597
10473.09 610
10474.05 652
10475.02 599
10475.98 617
10476.95 636
10477.92 621
10478.88 632
10479.85 646
10480.82 628
10481.78 653
10482.75 636
10483.72 665
10484.68 638
10485.65 627
10486.62 620
10487.58 631
10488.55 631
10489.52 596
10490.49 625
10491.45 620
10492.42 618
10493.39 621
10494.35 603
10495.32 632
10496.29 599
10497.26 620
10498.22 596
10499.19 610
10500.16 621
10501.13 585
10502.09 610
10503.06 639
10504.03 627
10505.00 628
10505.96 646
10506.93 595
10507.90 580
10508.87 610
10509.84 636
10510.80 600
10511.77 593
10512.74 584
10513.71 602
10514.68 645
10515.64 629
10516.61 609
10517.58 611
10518.55 609
10519.52 620
10520.49 583
10521.45 588
10522.42 613
10523.39 608
10524.36 598
10525.33 604
10526.30 604
10527.27 597
10528.23 589
10529.20 567
10530.17 563
10531.14 565
10532.11 590
10533.08 645
10534.05 624
10535.02 619
10535.99 583
10536.96 601
10537.93 623
10538.89 615
10539.86 596
10540.83 612
10541.80 610
10542.77 614
10543.74 616
10544.71 618
10545.68 619
10546.65 623
10547.62 610
10548.59 562
10549.56 614
10550.53 619
10551.50 630
10552.47 610
10553.44 630
10554.41 622
10555.38 619
10556.35 659
10557.32 642
10558.29 605
10559.26 628
10560.23 647
10561.20 639
10562.17 653
10563.14 646
10564.11 658
10565.08 709
10566.05 669
10567.02 645
10567.99 659
10568.96 654
10569.93 666
10570.91 652
10571.88 660
10572.85 670
10573.82 660
10574.79 660
10575.76 611
10576.73 669
10577.70 681
10578.67 638
10579.64 621
10580.62 609
10581.59 615
10582.56 624
10583.53 641
10584.50 638
10585.47 656
10586.44 625
10587.42 626
10588.39 645
10589.36 661
10590.33 667
10591.30 678
10592.27 679
10593.25 698
10594.22 665
10595.19 668
10596.16 659
10597.13 671
10598.10 705
10599.08 698
10600.05 712
10601.02 668
10601.99 691
10602.97 680
10603.94 686
10604.91 698
10605.88 721
10606.85 728
10607.83 726
10608.80 737
10609.77 781
10610.74 799
10611.72 800
10612.69 814
10613.66 802
10614.64 765
10615.61 796
10616.58 812
10617.55 788
10618.53 762
10619.50 738
10620.47 765
10621.45 723
10622.42 740
10623.39 708
10624.37 693
10625.34 686
10626.31 686
10627.29 657
10628.26 660
10629.23 687
10630.21 689
10631.18 667
10632.15 675
10633.13 682
10634.10 647
10635.07 663
10636.05 697
10637.02 668
10638.00 674
10638.97 705
10639.94 723
10640.92 740
10641.89 755
10642.87 740
10643.84 733
10644.81 713
10645.79 722
10646.76 713
10647.74 708
10648.71 724
10649.68 719
10650.66 698
10651.63 679
10652.61 670
10653.58 677
10654.56 689
10655.53 681
10656.51 660
10657.48 631
10658.46 635
10659.43 649
10660.41 621
10661.38 616
10662.36 620
10663.33 631
10664.31 592
10665.28 588
10666.26 605
10667.23 655
10668.21 648
10669.18 645
10670.16 625
10671.13 621
10672.11 659
10673.08 653
10674.06 650
10675.03 638
10676.01 627
10676.99 644
10677.96 674
10678.94 642
10679.91 627
10680.89 615
10681.86 628
10682.84 654
10683.82 643
10684.79 656
10685.77 649
10686.74 622
10687.72 606
10688.70 622
10689.67 618
10690.65 609
10691.63 623
10692.60 636
10693.58 615
10694.55 607
10695.53 639
10696.51 645
10697.48 641
10698.46 638
10699.44 663
10700.41 637
10701.39 620
10702.37 616
10703.34 625
10704.32 641
10705.30 614
10706.27 602
10707.25 627
10708.23 614
10709.21 608
10710.18 622
10711.16 618
10712.14 626
10713.11 604
10714.09 641
10715.07 643
10716.05 613
10717.02 609
10718.00 613
10718.98 627
10719.96 631
10720.93 630
10721.91 603
10722.89 654
10723.87 620
10724.85 605
10725.82 642
10726.80 649
10727.78 615
10728.76 633
10729.74 614
10730.71 663
10731.69 624
10732.67 606
10733.65 652
10734.63 650
10735.60 686
10736.58 662
10737.56 660
10738.54 652
10739.52 624
10740.50 637
10741.48 640
10742.45 630
10743.43 621
10744.41 638
10745.39 633
10746.37 615
10747.35 633
10748.33 622
10749.31 627
10750.28 633
10751.26 635
10752.24 645
10753.22 624
10754.20 645
10755.18 663
10756.16 685
10757.14 651
10758.12 650
10759.10 651
10760.08 672
10761.06 679
10762.04 648
10763.01 687
10763.99 634
10764.97 613
10765.95 645
10766.93 663
10767.91 661
10768.89 662
10769.87 665
10770.85 660
10771.83 666
10772.81 652
10773.79 642
10774.77 646
10775.75 662
10776.73 674
10777.71 639
10778.69 677
10779.67 679
10780.65 717
10781.63 729
10782.62 707
10783.60 695
10784.58 667
10785.56 678
10786.54 694
10787.52 703
10788.50 723
10789.48 730
10790.46 716
10791.44 741
10792.42 716
10793.40 704
10794.38 731
10795.37 691
10796.35 702
10797.33 740
10798.31 731
10799.29 745
10800.27 693
10801.25 682
10802.23 714
10803.21 704
10804.20 698
10805.18 700
10806.16 703
10807.14 696
10808.12 704
10809.10 732
10810.09 690
10811.07 722
10812.05 727
10813.03 708
10814.01 722
10815.00 733
10815.98 701
10816.96 723
10817.94 732
10818.92 764
10819.91 731
10820.89 760
10821.87 759
10822.85 757
10823.83 747
10824.82 777
10825.80 732
10826.78 745
10827.76 759
10828.75 756
10829.73 769
10830.71 776
10831.69 776
10832.68 774
10833.66 783
10834.64 781
10835.63 809
10836.61 795
10837.59 779
10838.57 776
10839.56 784
10840.54 817
10841.52 798
10842.51 760
10843.49 811
10844.47 834
10845.46 816
10846.44 817
10847.42 852
10848.41 842
10849.39 861
10850.37 882
10851.36 852
10852.34 829
10853.32 857
10854.31 855
10855.29 858
10856.28 850
10857.26 885
10858.24 877
10859.23 881
10860.21 888
10861.20 908
10862.18 896
10863.16 914
10864.15 937
10865.13 968
10866.12 925
10867.10 957
10868.08 938
10869.07 938
10870.05 918
10871.04 894
10872.02 966
10873.01 947
10873.99 943
10874.98 938
10875.96 964
10876.95 1011
10877.93 980
10878.92 952
10879.90 969
10880.89 998
10881.87 994
10882.86 984
10883.84 1013
10884.83 987
10885.81 1033
10886.80 1094
10887.78 1090
10888.77 1009
10889.75 1047
10890.74 1087
10891.72 1117
10892.71 1099
10893.69 1067
10894.68 1078
10895.66 1096
10896.65 1124
10897.64 1073
10898.62 1078
10899.61 1099
10900.59 1134
10901.58 1127
10902.56 1118
10903.55 1127
10904.54 1139
10905.52 1132
10906.51 1154
10907.49 1178
10908.48 1188
10909.47 1198
10910.45 1218
10911.44 1219
10912.43 1223
10913.41 1297
10914.40 1297
10915.39 1287
10916.37 1311
10917.36 1282
10918.35 1299
10919.33 1329
10920.32 1339
10921.31 1319
10922.29 1326
10923.28 1376
10924.27 1357
10925.25 1348
10926.24 1345
10927.23 1385
10928.21 1403
10929.20 1394
10930.19 1346
10931.18 1383
10932.16 1381
10933.15 1426
10934.14 1381
10935.12 1419
10936.11 1412
10937.10 1452
10938.09 1464
10939.07 1457
10940.06 1500
10941.05 1528
10942.04 1550
10943.02 1518
10944.01 1499
10945.00 1571
10945.99 1637
10946.98 1585
10947.96 1630
10948.95 1654
10949.94 1689
10950.93 1688
10951.92 1772
10952.90 1759
10953.89 1793
10954.88 1868
10955.87 1969
10956.86 1993
10957.85 2038
10958.83 2131
10959.82 2159
10960.81 2171
10961.80 2214
10962.79 2290
10963.78 2290
10964.77 2260
10965.75 2145
10966.74 2153
10967.73 2134
10968.72 2101
10969.71 2095
10970.70 1943
10971.69 1930
10972.68 1915
10973.67 1870
10974.66 1869
10975.64 1794
10976.63 1761
10977.62 1759
10978.61 1761
10979.60 1665
10980.59 1737
10981.58 1731
10982.57 1758
10983.56 1796
10984.55 1735
10985.54 1797
10986.53 1793
10987.52 1792
10988.51 1792
10989.50 1787
10990.49 1859
10991.48 1919
10992.47 1957
10993.46 1933
10994.45 2070
10995.44 2164
10996.43 2193
10997.42 2314
10998.41 2384
10999.40 2496
11000.39 2631
11001.38 2645
11002.37 2733
11003.36 2764
11004.35 2787
11005.34 2765
11006.33 2750
11007.32 2693
11008.31 2563
11009.30 2473
11010.30 2333
11011.29 2183
11012.28 2098
11013.27 1989
11014.26 1944
11015.25 1851
11016.24 1702
11017.23 1642
11018.22 1641
11019.21 1538
11020.21 1503
11021.20 1443
11022.19 1409
11023.18 1405
11024.17 1386
11025.16 1339
11026.15 1359
11027.14 1367
11028.14 1344
11029.13 1339
11030.12 1264
11031.11 1284
11032.10 1299
11033.09 1327
11034.09 1345
11035.08 1312
11036.07 1290
11037.06 1301
11038.05 1356
11039.05 1347
11040.04 1337
11041.03 1329
11042.02 1342
11043.02 1275
11044.01 1288
11045.00 1325
11045.99 1276
11046.98 1224
11047.98 1263
11048.97 1241
11049.96 1253
11050.95 1203
11051.95 1170
11052.94 1196
11053.93 1201
11054.93 1160
11055.92 1180
11056.91 1194
11057.90 1166
11058.90 1187
11059.89 1171
11060.88 1153
11061.88 1164
11062.87 1195
11063.86 1162
11064.86 1174
11065.85 1180
11066.84 1235
11067.84 1216
11068.83 1195
11069.82 1234
11070.82 1174
11071.81 1176
11072.80 1182
11073.80 1161
11074.79 1202
11075.78 1211
11076.78 1180
11077.77 1180
11078.77 1199
11079.76 1164
11080.75 1184
11081.75 1158
11082.74 1129
11083.74 1146
11084.73 1113
11085.72 1128
11086.72 1128
11087.71 1142
11088.71 1125
11089.70 1109
11090.70 1108
11091.69 1060
11092.68 1097
11093.68 1073
11094.67 1054
11095.67 1066
11096.66 1091
11097.66 1072
11098.65 1071
11099.65 1058
11100.64 1041
11101.64 1051
11102.63 1061
11103.63 1042
11104.62 1004
11105.62 1015
11106.61 1038
11107.61 1011
11108.60 1038
11109.60 1022
11110.59 979
11111.59 974
11112.58 1004
11113.58 1005
11114.57 990
11115.57 999
11116.56 1029
11117.56 992
11118.56 962
11119.55 1009
11120.55 959
11121.54 1014
11122.54 1034
11123.54 960
11124.53 964
11125.53 994
11126.52 970
11127.52 958
11128.51 977
11129.51 973
11130.51 989
11131.50 974
11132.50 935
11133.50 968
11134.49 942
11135.49 948
11136.49 903
11137.48 892
11138.48 935
11139.47 905
11140.47 924
11141.47 915
11142.46 899
11143.46 926
11144.46 920
11145.46 901
11146.45 941
11147.45 896
11148.45 906
11149.44 878
11150.44 890
11151.44 907
11152.43 879
11153.43 880
11154.43 866
11155.43 875
11156.42 882
11157.42 889
11158.42 907
11159.42 858
11160.41 847
11161.41 876
11162.41 914
11163.41 877
11164.40 837
11165.40 851
11166.40 853
11167.40 891
11168.39 839
11169.39 858
11170.39 834
11171.39 852
11172.39 836
11173.38 839
11174.38 856
11175.38 836
11176.38 829
11177.38 840
11178.38 845
11179.37 837
11180.37 845
11181.37 857
11182.37 863
11183.37 860
11184.37 872
11185.37 907
11186.36 876
11187.36 836
11188.36 839
11189.36 835
11190.36 846
11191.36 867
11192.36 902
11193.36 849
11194.36 855
11195.35 818
11196.35 868
11197.35 860
11198.35 880
11199.35 909
11200.35 898
11201.35 899
11202.35 867
11203.35 861
11204.35 860
11205.35 853
11206.35 872
11207.35 866
11208.35 830
11209.35 917
11210.35 875
11211.35 917
11212.35 904
11213.35 898
11214.35 907
11215.34 945
11216.35 891
11217.35 859
11218.35 882
11219.35 887
11220.35 891
11221.35 874
11222.35 880
11223.35 900
11224.35 872
11225.35 834
11226.35 852
11227.35 854
11228.35 863
11229.35 837
11230.35 855
11231.35 849
11232.35 835
11233.35 862
11234.35 888
11235.35 878
11236.35 847
11237.36 840
11238.36 849
11239.36 876
11240.36 865
11241.36 884
11242.36 878
11243.36 871
11244.36 881
11245.36 875
11246.37 879
11247.37 851
11248.37 852
11249.37 885
11250.37 879
11251.37 894
11252.38 915
11253.38 870
11254.38 880
11255.38 900
11256.38 892
11257.38 911
11258.39 933
11259.39 907
11260.39 903
11261.39 940
11262.39 894
11263.40 904
11264.40 894
11265.40 938
11266.40 916
11267.40 952
11268.41 947
11269.41 927
11270.41 941
11271.41 918
11272.42 929
11273.42 985
11274.42 1000
11275.42 968
11276.43 936
11277.43 949
11278.43 946
11279.44 984
11280.44 971
11281.44 1007
11282.44 1015
11283.45 1054
11284.45 962
11285.45 993
11286.46 958
11287.46 999
11288.46 973
11289.47 950
11290.47 916
11291.47 921
11292.48 930
11293.48 908
11294.48 830
11295.49 858
11296.49 861
11297.49 879
11298.50 862
11299.50 852
11300.51 859
11301.51 826
11302.51 821
11303.52 798
11304.52 824
11305.53 823
11306.53 808
11307.53 800
11308.54 810
11309.54 860
11310.55 856
11311.55 823
11312.55 878
11313.56 851
11314.56 847
11315.57 825
11316.57 818
11317.58 865
11318.58 870
11319.59 895
11320.59 870
11321.59 871
11322.60 873
11323.60 857
11324.61 875
11325.61 902
11326.62 855
11327.62 898
11328.63 913
11329.63 854
11330.64 840
11331.64 829
11332.65 861
11333.65 846
11334.66 871
11335.67 884
11336.67 924
11337.68 883
11338.68 892
11339.69 890
11340.69 902
11341.70 923
11342.70 905
11343.71 908
11344.72 894
11345.72 890
11346.73 904
11347.73 878
11348.74 861
11349.74 884
11350.75 860
11351.76 843
11352.76 850
11353.77 816
11354.78 831
11355.78 833
11356.79 825
11357.79 818
11358.80 858
11359.81 822
11360.81 809
11361.82 820
11362.83 767
11363.83 839
11364.84 808
11365.85 777
11366.85 767
11367.86 780
11368.87 775
11369.87 778
11370.88 732
11371.89 746
11372.89 768
11373.90 774
11374.91 748
11375.92 750
11376.92 783
11377.93 761
11378.94 728
11379.94 757
11380.95 725
11381.96 715
11382.97 747
11383.97 726
11384.98 754
11385.99 744
11387.00 760
11388.00 727
11389.01 713
11390.02 740
11391.03 730
11392.04 723
11393.04 724
11394.05 715
11395.06 713
11396.07 678
11397.08 717
11398.08 720
11399.09 720
11400.10 731
11401.11 738
11402.12 717
11403.12 721
11404.13 717
11405.14 690
11406.15 742
11407.16 722
11408.17 745
11409.18 759
11410.18 759
11411.19 736
11412.20 731
11413.21 710
11414.22 745
11415.23 731
11416.24 740
11417.25 718
11418.25 727
11419.26 735
11420.27 709
11421.28 726
11422.29 712
11423.30 715
11424.31 706
11425.32 727
11426.33 706
11427.34 704
11428.35 752
11429.36 764
11430.37 738
11431.38 732
11432.39 762
11433.39 754
11434.40 721
11435.41 691
11436.42 728
11437.43 735
11438.44 734
11439.45 721
11440.46 754
11441.47 710
11442.48 734
11443.49 723
11444.50 728
11445.51 717
11446.52 737
11447.53 724
11448.55 708
11449.56 744
11450.57 717
11451.58 713
11452.59 720
11453.60 704
11454.61 700
11455.62 740
11456.63 695
11457.64 701
11458.65 728
11459.66 734
11460.67 692
11461.68 713
11462.69 723
11463.71 739
11464.72 722
11465.73 709
11466.74 703
11467.75 724
11468.76 750
11469.77 747
11470.78 732
11471.80 699
11472.81 708
11473.82 733
11474.83 724
11475.84 707
11476.85 739
11477.86 734
11478.88 726
11479.89 726
11480.90 725
11481.91 734
11482.92 750
11483.93 737
11484.95 723
11485.96 738
11486.97 752
11487.98 759
11489.00 745
11490.01 755
11491.02 753
11492.03 779
11493.04 780
11494.06 788
11495.07 744
11496.08 761
11497.09 752
11498.11 763
11499.12 784
11500.13 786
11501.14 777
11502.16 779
11503.17 808
11504.18 769
11505.20 778
11506.21 824
11507.22 803
11508.23 801
11509.25 825
11510.26 848
11511.27 828
11512.29 853
11513.30 833
11514.31 895
11515.33 891
11516.34 883
11517.35 886
11518.37 887
11519.38 901
11520.39 924
11521.41 931
11522.42 951
11523.43 950
11524.45 978
11525.46 1008
11526.47 988
11527.49 1016
11528.50 1029
11529.52 1080
11530.53 1106
11531.54 1096
11532.56 1127
11533.57 1131
11534.59 1151
11535.60 1219
11536.62 1278
11537.63 1312
11538.64 1387
11539.66 1455
11540.67 1502
11541.69 1460
11542.70 1568
11543.72 1526
11544.73 1549
11545.75 1550
11546.76 1469
11547.77 1460
11548.79 1403
11549.80 1322
11550.82 1220
11551.83 1214
11552.85 1170
11553.86 1103
11554.88 1040
11555.89 1006
11556.91 970
11557.92 944
11558.94 896
11559.95 884
11560.97 855
11561.99 858
11563.00 823
11564.02 803
11565.03 812
11566.05 792
11567.06 783
11568.08 773
11569.09 794
11570.11 787
11571.13 786
11572.14 780
11573.16 741
11574.17 759
11575.19 788
11576.20 786
11577.22 779
11578.24 751
11579.25 802
11580.27 807
11581.29 763
11582.30 743
11583.32 764
11584.33 773
11585.35 774
11586.37 787
11587.38 770
11588.40 765
11589.42 757
11590.43 775
11591.45 742
11592.47 742
11593.48 730
11594.50 704
11595.52 713
11596.53 733
11597.55 765
11598.57 795
11599.58 766
11600.60 784
11601.62 787
11602.64 824
11603.65 811
11604.67 796
11605.69 799
11606.70 792
11607.72 778
11608.74 787
11609.76 794
11610.77 749
11611.79 750
11612.81 768
11613.83 800
11614.84 775
11615.86 771
11616.88 736
11617.90 767
11618.92 780
11619.93 754
11620.95 729
11621.97 778
11622.99 774
11624.01 740
11625.02 750
11626.04 727
11627.06 736
11628.08 741
11629.10 714
11630.11 741
11631.13 691
11632.15 697
11633.17 754
11634.19 755
11635.21 711
11636.23 724
11637.24 758
11638.26 741
11639.28 701
11640.30 720
11641.32 739
11642.34 728
11643.36 716
11644.38 699
11645.39 680
11646.41 690
11647.43 672
11648.45 652
11649.47 660
11650.49 660
11651.51 702
11652.53 673
11653.55 644
11654.57 665
11655.59 665
11656.61 651
11657.63 632
11658.65 645
11659.67 668
11660.69 639
11661.70 638
11662.72 658
11663.74 652
11664.76 647
11665.78 646
11666.80 654
11667.82 651
11668.84 656
11669.86 667
11670.88 648
11671.90 603
11672.92 578
11673.95 637
11674.97 621
11675.99 654
11677.01 635
11678.03 635
11679.05 622
11680.07 623
11681.09 650
11682.11 654
11683.13 648
11684.15 649
11685.17 636
11686.19 634
11687.21 642
11688.23 612
11689.25 614
11690.28 615
11691.30 647
11692.32 588
11693.34 644
11694.36 608
11695.38 581
11696.40 618
11697.42 612
11698.44 597
11699.47 638
11700.49 628
11701.51 581
11702.53 599
11703.55 586
11704.57 550
11705.60 575
11706.62 581
11707.64 566
11708.66 601
11709.68 591
11710.70 635
11711.73 604
11712.75 580
11713.77 608
11714.79 591
11715.81 573
11716.84 589
11717.86 611
11718.88 583
11719.90 588
11720.92 591
11721.95 580
11722.97 596
11723.99 602
11725.01 574
11726.04 603
11727.06 592
11728.08 561
11729.11 569
11730.13 570
11731.15 583
11732.17 594
11733.20 626
11734.22 591
11735.24 551
11736.26 555
11737.29 635
11738.31 629
11739.33 575
11740.36 574
11741.38 580
11742.40 579
11743.43 616
11744.45 582
11745.47 603
11746.50 618
11747.52 621
11748.54 617
11749.57 572
11750.59 560
11751.62 584
11752.64 618
11753.66 616
11754.69 611
11755.71 573
11756.73 581
11757.76 592
11758.78 568
11759.81 582
11760.83 577
11761.85 624
11762.88 620
11763.90 608
11764.93 582
11765.95 640
11766.98 619
11768.00 610
11769.02 636
11770.05 623
11771.07 623
11772.10 647
11773.12 662
11774.15 644
11775.17 653
11776.20 663
11777.22 657
11778.25 627
11779.27 623
11780.30 668
11781.32 624
11782.35 632
11783.37 665
11784.40 671
11785.42 653
11786.45 663
11787.47 636
11788.50 651
11789.52 636
11790.55 666
11791.57 676
11792.60 632
11793.62 648
11794.65 654
11795.67 663
11796.70 635
11797.73 629
11798.75 663
11799.78 679
11800.80 670
11801.83 641
11802.85 660
11803.88 656
11804.91 626
11805.93 610
11806.96 650
11807.98 689
11809.01 646
11810.04 691
11811.06 670
11812.09 689
11813.12 689
11814.14 683
11815.17 658
11816.19 694
11817.22 704
11818.25 693
11819.27 698
11820.30 678
11821.33 713
11822.35 706
11823.38 729
11824.41 739
11825.44 684
11826.46 705
11827.49 744
11828.52 731
11829.54 726
11830.57 710
11831.60 755
11832.62 753
11833.65 751
11834.68 711
11835.71 749
11836.73 741
11837.76 777
11838.79 733
11839.82 715
11840.84 735
11841.87 747
11842.90 723
11843.93 740
11844.95 740
11845.98 750
11847.01 772
11848.04 775
11849.07 758
11850.09 826
11851.12 783
11852.15 770
11853.18 808
11854.21 805
11855.23 812
11856.26 795
11857.29 819
11858.32 827
11859.35 841
11860.38 824
11861.40 817
11862.43 858
11863.46 836
11864.49 821
11865.52 834
11866.55 828
11867.58 849
11868.60 870
11869.63 866
11870.66 888
11871.69 865
11872.72 881
11873.75 891
11874.78 889
11875.81 889
11876.84 887
11877.86 887
11878.89 875
11879.92 881
11880.95 900
11881.98 915
11883.01 923
11884.04 900
11885.07 953
11886.10 950
11887.13 937
11888.16 984
11889.19 981
11890.22 982
11891.25 983
11892.28 977
11893.31 1003
11894.34 1030
11895.37 1089
11896.40 1058
11897.43 1091
11898.46 1126
11899.49 1120
11900.52 1087
11901.55 1132
11902.58 1172
11903.61 1202
11904.64 1221
11905.67 1222
11906.70 1232
11907.73 1236
11908.76 1282
11909.79 1317
11910.82 1301
11911.85 1306
11912.88 1285
11913.91 1299
11914.94 1246
11915.97 1255
11917.01 1271
11918.04 1237
11919.07 1183
11920.10 1171
11921.13 1148
11922.16 1172
11923.19 1172
11924.22 1178
11925.25 1199
11926.28 1191
11927.32 1194
11928.35 1216
11929.38 1273
11930.41 1229
11931.44 1250
11932.47 1303
11933.50 1276
11934.54 1271
11935.57 1286
11936.60 1280
11937.63 1311
11938.66 1299
11939.70 1265
11940.73 1284
11941.76 1277
11942.79 1210
11943.82 1137
11944.85 1162
11945.89 1147
11946.92 1131
11947.95 1108
11948.98 1027
11950.02 1034
11951.05 1006
11952.08 1042
11953.11 961
11954.15 973
11955.18 981
11956.21 950
11957.24 976
11958.28 968
11959.31 965
11960.34 1008
11961.37 974
11962.41 961
11963.44 943
11964.47 949
11965.51 947
11966.54 1001
11967.57 1000
11968.60 988
11969.64 976
11970.67 984
11971.70 984
11972.74 1003
11973.77 1002
11974.80 996
11975.84 974
11976.87 997
11977.90 986
11978.94 993
11979.97 993
11981.00 970
11982.04 1030
11983.07 1062
11984.11 1011
11985.14 1006
11986.17 994
11987.21 995
11988.24 1031
11989.28 1051
11990.31 986
11991.34 1022
11992.38 1059
11993.41 1030
11994.45 1057
11995.48 1023
11996.51 1020
11997.55 1052
11998.58 1037
11999.62 1052
12000.65 1065
12001.69 1055
12002.72 1047
12003.76 1089
12004.79 1068
12005.82 1080
12006.86 1106
12007.89 1093
12008.93 1065
12009.96 1120
12011.00 1107
12012.03 1123
12013.07 1104
12014.10 1149
12015.14 1128
12016.17 1138
12017.21 1157
12018.24 1173
12019.28 1196
12020.32 1199
12021.35 1200
12022.39 1168
12023.42 1176
12024.46 1193
12025.49 1187
12026.53 1168
12027.56 1161
12028.60 1215
12029.64 1249
12030.67 1203
12031.71 1224
12032.74 1245
12033.78 1172
12034.81 1178
12035.85 1192
12036.89 1204
12037.92 1153
12038.96 1158
12039.99 1180
12041.03 1180
12042.07 1193
12043.10 1171
12044.14 1154
12045.18 1149
12046.21 1150
12047.25 1197
12048.29 1201
12049.32 1181
12050.36 1194
12051.40 1207
12052.43 1230
12053.47 1211
12054.51 1245
12055.54 1241
12056.58 1208
12057.62 1212
12058.65 1242
12059.69 1270
12060.73 1306
12061.76 1296
12062.80 1278
12063.84 1255
12064.88 1253
12065.91 1232
12066.95 1233
12067.99 1225
12069.03 1216
12070.06 1145
12071.10 1135
12072.14 1116
12073.18 1116
12074.21 1102
12075.25 1078
12076.29 1083
12077.33 1082
12078.36 1083
12079.40 1058
12080.44 1046
12081.48 1019
12082.52 1029
12083.55 1007
12084.59 1029
12085.63 1031
12086.67 1074
12087.71 1004
12088.74 1042
12089.78 1021
12090.82 1051
12091.86 1039
12092.90 1006
12093.94 1044
12094.98 1021
12096.01 1051
12097.05 1084
12098.09 1091
12099.13 1071
12100.17 1099
12101.21 1067
12102.25 1074
12103.28 1111
12104.32 1105
12105.36 1138
12106.40 1147
12107.44 1148
12108.48 1133
12109.52 1128
12110.56 1109
12111.60 1077
12112.64 1062
12113.68 1070
12114.72 1080
12115.76 1023
12116.79 1034
12117.83 980
12118.87 972
12119.91 968
12120.95 946
12121.99 945
12123.03 890
12124.07 931
12125.11 895
12126.15 896
12127.19 875
12128.23 892
12129.27 870
12130.31 872
12131.35 878
12132.39 880
12133.43 852
12134.47 871
12135.51 862
12136.55 818
12137.59 813
12138.63 846
12139.67 863
12140.71 818
12141.76 848
12142.80 815
12143.84 809
12144.88 846
12145.92 796
12146.96 811
12148.00 834
12149.04 818
12150.08 809
12151.12 823
12152.16 828
12153.20 811
12154.25 826
12155.29 820
12156.33 783
12157.37 831
12158.41 782
12159.45 744
12160.49 770
12161.53 747
12162.58 764
12163.62 795
12164.66 766
12165.70 797
12166.74 766
12167.78 764
12168.82 762
12169.87 771
12170.91 747
12171.95 750
12172.99 735
12174.03 752
12175.08 724
12176.12 751
12177.16 732
12178.20 709
12179.24 743
12180.29 732
12181.33 747
12182.37 744
12183.41 714
12184.46 726
12185.50 749
12186.54 733
12187.58 742
12188.63 750
12189.67 747
12190.71 708
12191.75 707
12192.80 725
12193.84 738
12194.88 724
12195.92 749
12196.97 728
12198.01 715
12199.05 719
12200.10 705
12201.14 702
12202.18 704
12203.23 700
12204.27 699
12205.31 722
12206.36 697
12207.40 687
12208.44 678
12209.49 696
12210.53 708
12211.57 712
12212.62 699
12213.66 723
12214.70 680
12215.75 679
12216.79 714
12217.84 708
12218.88 700
12219.92 701
12220.97 673
12222.01 658
12223.06 690
12224.10 697
12225.14 694
12226.19 687
12227.23 686
12228.28 699
12229.32 684
12230.36 673
12231.41 708
12232.45 686
12233.50 669
12234.54 704
12235.59 674
12236.63 713
12237.68 685
12238.72 689
12239.77 683
12240.81 671
12241.86 687
12242.90 669
12243.94 684
12244.99 665
12246.03 659
12247.08 701
12248.13 669
12249.17 671
12250.22 673
12251.26 685
12252.31 676
12253.35 643
12254.40 628
12255.44 660
12256.49 643
12257.53 641
12258.58 637
12259.62 648
12260.67 633
12261.72 604
12262.76 633
12263.81 610
12264.85 607
12265.90 623
12266.94 582
12267.99 619
12269.04 620
12270.08 612
12271.13 603
12272.17 604
12273.22 615
12274.27 616
12275.31 613
12276.36 601
12277.41 617
12278.45 595
12279.50 566
12280.55 584
12281.59 601
12282.64 595
12283.69 586
12284.73 595
12285.78 609
12286.83 619
12287.87 589
12288.92 591
12289.97 602
12291.01 586
12292.06 606
12293.11 606
12294.15 588
12295.20 616
12296.25 607
12297.30 569
12298.34 585
12299.39 587
12300.44 599
12301.48 614
12302.53 597
12303.58 590
12304.63 576
12305.67 619
12306.72 575
12307.77 598
12308.82 599
12309.87 563
12310.91 591
12311.96 635
12313.01 596
12314.06 576
12315.10 585
12316.15 586
12317.20 570
12318.25 599
12319.30 564
12320.34 566
12321.39 572
12322.44 587
12323.49 588
12324.54 554
12325.59 590
12326.63 574
12327.68 595
12328.73 548
12329.78 567
12330.83 557
12331.88 598
12332.93 557
12333.98 561
12335.02 556
12336.07 554
12337.12 554
12338.17 552
12339.22 550
12340.27 569
12341.32 586
12342.37 595
12343.42 561
12344.47 549
12345.51 571
12346.56 557
12347.61 564
12348.66 566
12349.71 565
12350.76 559
12351.81 545
12352.86 601
12353.91 607
12354.96 582
12356.01 582
12357.06 590
12358.11 587
12359.16 545
12360.21 549
12361.26 571
12362.31 560
12363.36 568
12364.41 560
12365.46 559
12366.51 571
12367.56 578
12368.61 559
12369.66 521
12370.71 566
12371.76 589
12372.81 604
12373.86 586
12374.91 579
12375.96 581
12377.01 593
12378.06 583
12379.11 590
12380.17 608
12381.22 566
12382.27 585
12383.32 611
12384.37 581
12385.42 573
12386.47 571
12387.52 586
12388.57 599
12389.62 562
12390.67 599
12391.73 585
12392.78 585
12393.83 581
12394.88 566
12395.93 617
12396.98 605
12398.03 561
12399.09 596
12400.14 581
12401.19 611
12402.24 577
12403.29 569
12404.34 602
12405.40 575
12406.45 603
12407.50 606
12408.55 611
12409.60 609
12410.66 595
12411.71 602
12412.76 611
12413.81 600
12414.86 618
12415.92 593
12416.97 589
12418.02 614
12419.07 603
12420.13 618
12421.18 613
12422.23 629
12423.28 605
12424.34 611
12425.39 628
12426.44 636
12427.49 618
12428.55 630
12429.60 621
12430.65 599
12431.71 625
12432.76 637
12433.81 640
12434.86 676
12435.92 678
12436.97 638
12438.02 638
12439.08 649
12440.13 664
12441.18 641
12442.24 634
12443.29 668
12444.34 681
12445.40 696
12446.45 636
12447.50 659
12448.56 664
12449.61 678
12450.67 704
12451.72 686
12452.77 681
12453.83 750
12454.88 717
12455.94 699
12456.99 696
12458.04 695
12459.10 713
12460.15 716
12461.21 724
12462.26 742
12463.31 760
12464.37 791
12465.42 797
12466.48 846
12467.53 836
12468.59 856
12469.64 834
12470.70 859
12471.75 895
12472.80 940
12473.86 980
12474.91 1021
12475.97 1026
12477.02 1052
12478.08 1095
12479.13 1109
12480.19 1116
12481.24 1156
12482.30 1158
12483.35 1170
12484.41 1176
12485.46 1150
12486.52 1140
12487.57 1086
12488.63 1089
12489.69 1018
12490.74 1001
12491.80 978
12492.85 925
12493.91 923
12494.96 893
12496.02 867
12497.07 857
12498.13 839
12499.19 805
12500.24 796
12501.30 746
12502.35 780
12503.41 785
12504.47 727
12505.52 723
12506.58 738
12507.63 756
12508.69 748
12509.75 740
12510.80 744
12511.86 771
12512.91 736
12513.97 746
12515.03 769
12516.08 753
12517.14 762
12518.20 824
12519.25 780
12520.31 772
12521.37 765
12522.42 760
12523.48 753
12524.54 761
12525.59 772
12526.65 779
12527.71 793
12528.77 736
12529.82 738
12530.88 754
12531.94 774
12532.99 743
12534.05 786
12535.11 785
12536.17 791
12537.22 758
12538.28 784
12539.34 770
12540.40 786
12541.45 797
12542.51 795
12543.57 758
12544.63 807
12545.68 840
12546.74 823
12547.80 835
12548.86 863
12549.92 858
12550.97 850
12552.03 902
12553.09 896
12554.15 875
12555.21 871
12556.26 938
12557.32 952
12558.38 879
12559.44 899
12560.50 916
12561.56 927
12562.61 912
12563.67 893
12564.73 897
12565.79 940
12566.85 910
12567.91 888
12568.97 855
12570.02 853
12571.08 847
12572.14 843
12573.20 856
12574.26 881
12575.32 853
12576.38 837
12577.44 854
12578.50 828
12579.56 806
12580.61 787
12581.67 797
12582.73 866
12583.79 832
12584.85 800
12585.91 791
12586.97 791
12588.03 828
12589.09 780
12590.15 801
12591.21 809
12592.27 797
12593.33 797
12594.39 807
12595.45 811
12596.51 819
12597.57 786
12598.63 792
12599.69 806
12600.75 814
12601.81 828
12602.87 828
12603.93 816
12604.99 812
12606.05 835
12607.11 830
12608.17 843
12609.23 845
12610.29 805
12611.35 827
12612.41 877
12613.47 851
12614.53 874
12615.59 845
12616.66 863
12617.72 879
12618.78 905
12619.84 882
12620.90 880
12621.96 905
12623.02 959
12624.08 940
12625.14 921
12626.20 917
12627.26 940
12628.33 932
12629.39 976
12630.45 966
12631.51 991
12632.57 979
12633.63 977
12634.69 944
12635.76 915
12636.82 957
12637.88 981
12638.94 951
12640.00 948
12641.06 949
12642.13 887
12643.19 907
12644.25 913
12645.31 886
12646.37 864
12647.44 911
12648.50 874
12649.56 840
12650.62 836
12651.68 838
12652.75 860
12653.81 842
12654.87 819
12655.93 836
12657.00 850
12658.06 831
12659.12 831
12660.18 796
12661.25 803
12662.31 809
12663.37 846
12664.43 812
12665.50 839
12666.56 829
12667.62 840
12668.69 839
12669.75 808
12670.81 816
12671.88 818
12672.94 846
12674.00 828
12675.06 829
12676.13 849
12677.19 867
12678.25 842
12679.32 842
12680.38 838
12681.44 864
12682.51 860
12683.57 893
12684.64 857
12685.70 876
12686.76 899
12687.83 888
12688.89 881
12689.95 882
12691.02 886
12692.08 905
12693.15 866
12694.21 880
12695.27 927
12696.34 910
12697.40 892
12698.47 912
12699.53 958
12700.59 958
12701.66 926
12702.72 959
12703.79 967
12704.85 952
12705.92 967
12706.98 930
12708.05 961
12709.11 1000
12710.18 968
12711.24 996
12712.30 973
12713.37 998
12714.43 1023
12715.50 1067
12716.56 1022
12717.63 1009
12718.69 1030
12719.76 1016
12720.82 996
12721.89 991
12722.95 1025
12724.02 1043
12725.09 986
12726.15 1019
12727.22 1064
12728.28 1040
12729.35 1082
12730.41 1090
12731.48 1115
12732.54 1123
12733.61 1109
12734.68 1105
12735.74 1107
12736.81 1127
12737.87 1138
12738.94 1083
12740.00 1129
12741.07 1119
12742.14 1100
12743.20 1062
12744.27 1051
12745.33 1053
12746.40 1016
12747.47 1008
12748.53 991
12749.60 937
12750.67 980
12751.73 977
12752.80 926
12753.87 886
12754.93 886
12756.00 851
12757.07 868
12758.13 852
12759.20 834
12760.27 843
12761.33 843
12762.40 831
12763.47 834
12764.53 826
12765.60 782
12766.67 791
12767.73 788
12768.80 813
12769.87 776
12770.94 818
12772.00 826
12773.07 774
12774.14 786
12775.21 786
12776.27 789
12777.34 773
12778.41 734
12779.48 765
12780.54 761
12781.61 770
12782.68 755
12783.75 758
12784.81 748
12785.88 737
12786.95 739
12788.02 737
12789.09 724
12790.15 730
12791.22 759
12792.29 738
12793.36 727
12794.43 713
12795.49 727
12796.56 731
12797.63 726
12798.70 700
12799.77 713
12800.84 712
12801.90 742
12802.97 716
12804.04 729
12805.11 704
12806.18 751
12807.25 737
12808.32 738
12809.39 714
12810.45 705
12811.52 734
12812.59 754
12813.66 722
12814.73 743
12815.80 799
12816.87 750
12817.94 730
12819.01 735
12820.08 749
12821.15 720
12822.21 745
12823.28 759
12824.35 734
12825.42 764
12826.49 741
12827.56 725
12828.63 718
12829.70 775
12830.77 752
12831.84 733
12832.91 739
12833.98 731
12835.05 701
12836.12 712
12837.19 729
12838.26 735
12839.33 723
12840.40 710
12841.47 690
12842.54 669
12843.61 668
12844.68 698
12845.75 687
12846.82 674
12847.89 653
12848.96 643
12850.03 665
12851.10 661
12852.18 659
12853.25 684
12854.32 632
12855.39 646
12856.46 605
12857.53 642
12858.60 606
12859.67 635
12860.74 614
12861.81 621
12862.88 573
12863.96 581
12865.03 593
12866.10 612
12867.17 615
12868.24 592
12869.31 572
12870.38 573
12871.45 581
12872.53 611
12873.60 582
12874.67 609
12875.74 568
12876.81 589
12877.88 570
12878.96 602
12880.03 581
12881.10 577
12882.17 579
12883.24 586
12884.31 609
12885.39 572
12886.46 577
12887.53 556
12888.60 561
12889.68 562
12890.75 528
12891.82 561
12892.89 558
12893.96 567
12895.04 549
12896.11 550
12897.18 540
12898.25 526
12899.33 546
12900.40 528
12901.47 528
12902.54 544
12903.62 553
12904.69 574
12905.76 537
12906.84 528
12907.91 513
12908.98 511
12910.06 500
12911.13 522
12912.20 545
12913.27 543
12914.35 521
12915.42 517
12916.49 514
12917.57 531
12918.64 512
12919.71 494
12920.79 509
12921.86 504
12922.94 502
12924.01 516
12925.08 511
12926.16 499
12927.23 524
12928.30 539
12929.38 504
12930.45 499
12931.53 502
12932.60 496
12933.67 501
12934.75 499
12935.82 489
12936.90 488
12937.97 505
12939.04 497
12940.12 492
12941.19 492
12942.27 486
12943.34 499
12944.42 480
12945.49 516
12946.56 499
12947.64 484
12948.71 498
12949.79 485
12950.86 516
12951.94 494
12953.01 464
12954.09 466
12955.16 471
12956.24 497
12957.31 493
12958.39 487
12959.46 484
12960.54 496
12961.61 502
12962.69 458
12963.76 479
12964.84 478
12965.91 470
12966.99 469
12968.07 474
12969.14 441
12970.22 458
12971.29 477
12972.37 497
12973.44 476
12974.52 470
12975.59 465
12976.67 476
12977.75 482
12978.82 469
12979.90 480
12980.97 479
12982.05 471
12983.13 466
12984.20 479
12985.28 469
12986.35 448
12987.43 476
12988.51 485
12989.58 445
12990.66 481
12991.74 446
12992.81 464
12993.89 473
12994.97 467
12996.04 467
12997.12 484
12998.20 504
12999.27 490
13000.35 488
13001.43 480
13002.50 482
13003.58 482
13004.66 471
13005.73 487
13006.81 501
13007.89 488
13008.97 490
13010.04 490
13011.12 485
13012.20 467
13013.27 478
13014.35 494
13015.43 496
13016.51 475
13017.58 476
13018.66 496
13019.74 497
13020.82 509
13021.89 483
13022.97 514
13024.05 479
13025.13 479
13026.21 480
13027.28 455
13028.36 479
13029.44 511
13030.52 482
13031.60 486
13032.67 517
13033.75 482
13034.83 499
13035.91 523
13036.99 493
13038.07 454
13039.14 479
13040.22 499
13041.30 528
13042.38 462
13043.46 496
13044.54 478
13045.62 496
13046.69 484
13047.77 492
13048.85 503
13049.93 494
13051.01 494
13052.09 486
13053.17 475
13054.25 524
13055.33 519
13056.40 499
13057.48 495
13058.56 493
13059.64 501
13060.72 524
13061.80 507
13062.88 504
13063.96 479
13065.04 503
13066.12 516
13067.20 500
13068.28 486
13069.36 492
13070.44 458
13071.52 523
13072.60 487
13073.68 474
13074.76 467
13075.84 481
13076.92 481
13078.00 467
13079.08 495
13080.16 502
13081.24 498
13082.32 486
13083.40 476
13084.48 512
13085.56 465
13086.64 495
13087.72 503
13088.80 497
13089.88 525
13090.96 492
13092.04 516
13093.12 473
13094.20 498
13095.28 487
13096.36 521
13097.44 512
13098.52 505
13099.61 449
13100.69 483
13101.77 499
13102.85 493
13103.93 486
13105.01 505
13106.09 519
13107.17 521
13108.25 542
13109.34 514
13110.42 513
13111.50 541
13112.58 514
13113.66 517
13114.74 510
13115.82 524
13116.91 518
13117.99 518
13119.07 566
13120.15 522
13121.23 526
13122.31 514
13123.40 530
13124.48 541
13125.56 554
13126.64 564
13127.72 572
13128.81 561
13129.89 551
13130.97 569
13132.05 535
13133.14 530
13134.22 532
13135.30 552
13136.38 545
13137.47 555
13138.55 538
13139.63 552
13140.71 565
13141.80 550
13142.88 538
13143.96 551
13145.04 550
13146.13 545
13147.21 524
13148.29 535
13149.38 524
13150.46 549
13151.54 561
13152.62 558
13153.71 560
13154.79 541
13155.87 540
13156.96 557
13158.04 577
13159.12 550
13160.21 540
13161.29 551
13162.37 555
13163.46 564
13164.54 551
13165.62 534
13166.71 555
13167.79 561
13168.88 557
13169.96 551
13171.04 552
13172.13 537
13173.21 532
13174.30 531
13175.38 547
13176.46 558
13177.55 526
13178.63 566
13179.72 554
13180.80 540
13181.88 549
13182.97 531
13184.05 539
13185.14 539
13186.22 549
13187.31 564
13188.39 570
13189.48 554
13190.56 543
13191.65 559
13192.73 550
13193.81 549
13194.90 551
13195.98 556
13197.07 567
13198.15 556
13199.24 569
13200.32 585
13201.41 580
13202.49 577
13203.58 583
13204.67 583
13205.75 601
13206.84 594
13207.92 595
13209.01 569
13210.09 604
13211.18 599
13212.26 595
13213.35 590
13214.43 615
13215.52 633
13216.61 607
13217.69 611
13218.78 597
13219.86 604
13220.95 593
13222.04 628
13223.12 614
13224.21 613
13225.29 624
13226.38 604
13227.47 637
13228.55 619
13229.64 630
13230.72 626
13231.81 633
13232.90 615
13233.98 623
13235.07 605
13236.16 636
13237.24 627
13238.33 636
13239.42 641
13240.50 664
13241.59 641
13242.68 662
13243.76 619
13244.85 620
13245.94 631
13247.02 645
13248.11 661
13249.20 653
13250.29 622
13251.37 671
13252.46 660
13253.55 658
13254.63 650
13255.72 648
13256.81 680
13257.90 665
13258.98 697
13260.07 746
13261.16 690
13262.25 663
13263.33 659
13264.42 695
13265.51 711
13266.60 723
13267.69 709
13268.77 705
13269.86 719
13270.95 731
13272.04 710
13273.13 728
13274.21 720
13275.30 736
13276.39 771
13277.48 744
13278.57 754
13279.65 750
13280.74 796
13281.83 758
13282.92 761
13284.01 763
13285.10 759
13286.19 773
13287.27 770
13288.36 755
13289.45 759
13290.54 772
13291.63 789
13292.72 794
13293.81 790
13294.90 791
13295.98 841
13297.07 832
13298.16 801
13299.25 820
13300.34 829
13301.43 867
13302.52 857
13303.61 855
13304.70 837
13305.79 861
13306.88 859
13307.97 866
13309.06 877
13310.15 846
13311.24 883
13312.32 893
13313.41 886
13314.50 856
13315.59 894
13316.68 899
13317.77 901
13318.86 888
13319.95 911
13321.04 898
13322.13 925
13323.22 948
13324.31 927
13325.40 934
13326.49 938
13327.58 904
13328.68 955
13329.77 928
13330.86 942
13331.95 981
13333.04 975
13334.13 971
13335.22 952
13336.31 961
13337.40 1005
13338.49 993
13339.58 988
13340.67 978
13341.76 1012
13342.85 1013
13343.94 1017
13345.04 990
13346.13 1010
13347.22 993
13348.31 1013
13349.40 1015
13350.49 1033
13351.58 1047
13352.67 1028
13353.77 1002
13354.86 1026
13355.95 1059
13357.04 1065
13358.13 1051
13359.22 1018
13360.31 1051
13361.41 1036
13362.50 1066
13363.59 1078
13364.68 1101
13365.77 1104
13366.87 1107
13367.96 1125
13369.05 1101
13370.14 1116
13371.23 1140
13372.33 1145
13373.42 1132
13374.51 1114
13375.60 1154
13376.69 1163
13377.79 1100
13378.88 1081
13379.97 1082
13381.06 1123
13382.16 1116
13383.25 1049
13384.34 1033
13385.43 1000
13386.53 1014
13387.62 1001
13388.71 982
13389.81 914
13390.90 959
13391.99 946
13393.08 923
13394.18 915
13395.27 899
13396.36 879
13397.46 912
13398.55 879
13399.64 894
13400.74 910
13401.83 860
13402.92 845
13404.02 904
13405.11 858
13406.20 922
13407.30 873
13408.39 876
13409.48 880
13410.58 843
13411.67 830
13412.77 834
13413.86 846
13414.95 860
13416.05 843
13417.14 844
13418.23 862
13419.33 904
13420.42 879
13421.52 855
13422.61 855
13423.71 886
13424.80 881
13425.89 885
13426.99 910
13428.08 864
13429.18 875
13430.27 887
13431.37 888
13432.46 840
13433.56 837
13434.65 871
13435.74 902
13436.84 917
13437.93 895
13439.03 900
13440.12 898
13441.22 879
13442.31 893
13443.41 920
13444.50 908
13445.60 925
13446.69 923
13447.79 926
13448.88 890
13449.98 913
13451.08 895
13452.17 907
13453.27 935
13454.36 896
13455.46 933
13456.55 927
13457.65 937
13458.74 892
13459.84 914
13460.94 914
13462.03 964
13463.13 942
13464.22 932
13465.32 943
13466.41 1007
13467.51 960
13468.61 985
13469.70 947
13470.80 994
13471.90 993
13472.99 977
13474.09 995
13475.18 1002
13476.28 996
13477.38 1008
13478.47 978
13479.57 1007
13480.67 976
13481.76 1016
13482.86 1000
13483.96 1042
13485.05 1036
13486.15 1023
13487.25 1024
13488.34 1024
13489.44 1060
13490.54 1014
13491.63 1000
13492.73 1067
13493.83 1068
13494.93 1072
13496.02 1064
13497.12 1080
13498.22 1089
13499.31 1109
13500.41 1112
13501.51 1124
13502.61 1125
13503.70 1094
13504.80 1127
13505.90 1138
13507.00 1119
13508.09 1122
13509.19 1153
13510.29 1138
13511.39 1107
13512.49 1152
13513.58 1123
13514.68 1119
13515.78 1146
13516.88 1089
13517.98 1098
13519.07 1109
13520.17 1090
13521.27 1035
13522.37 1021
13523.47 1054
13524.57 1047
13525.66 1021
13526.76 952
13527.86 1024
13528.96 986
13530.06 997
13531.16 967
13532.25 991
13533.35 1001
13534.45 1000
13535.55 979
13536.65 1003
13537.75 985
13538.85 997
13539.95 992
13541.05 976
13542.14 985
13543.24 937
13544.34 932
13545.44 885
13546.54 922
13547.64 906
13548.74 912
13549.84 927
13550.94 897
13552.04 887
13553.14 900
13554.24 893
13555.34 846
13556.44 870
13557.54 843
13558.64 825
13559.74 869
13560.84 838
13561.94 854
13563.04 837
13564.13 851
13565.23 876
13566.34 818
13567.44 813
13568.54 876
13569.64 849
13570.74 839
13571.84 806
13572.94 830
13574.04 829
13575.14 829
13576.24 796
13577.34 841
13578.44 838
13579.54 837
13580.64 852
13581.74 862
13582.84 865
13583.94 843
13585.04 824
13586.14 810
13587.24 814
13588.35 823
13589.45 830
13590.55 854
13591.65 845
13592.75 786
13593.85 845
13594.95 875
13596.05 856
13597.15 845
13598.26 826
13599.36 844
13600.46 867
13601.56 814
13602.66 860
13603.76 864
13604.86 885
13605.97 850
13607.07 843
13608.17 851
13609.27 836
13610.37 858
13611.47 870
13612.58 843
13613.68 868
13614.78 871
13615.88 866
13616.98 853
13618.09 854
13619.19 840
13620.29 877
13621.39 851
13622.50 852
13623.60 833
13624.70 855
13625.80 889
13626.91 881
13628.01 868
13629.11 852
13630.21 829
13631.32 822
13632.42 885
13633.52 898
13634.62 891
13635.73 898
13636.83 899
13637.93 912
13639.04 888
13640.14 868
13641.24 895
13642.35 893
13643.45 881
13644.55 914
13645.65 892
13646.76 906
13647.86 879
13648.96 887
13650.07 890
13651.17 888
13652.28 859
13653.38 881
13654.48 863
13655.59 876
13656.69 872
13657.79 877
13658.90 824
13660.00 883
13661.11 868
13662.21 857
13663.31 867
13664.42 858
13665.52 867
13666.63 902
13667.73 911
13668.83 895
13669.94 912
13671.04 902
13672.15 892
13673.25 890
13674.36 885
13675.46 866
13676.56 902
13677.67 904
13678.77 914
13679.88 901
13680.98 891
13682.09 898
13683.19 896
13684.30 883
13685.40 866
13686.51 914
13687.61 951
13688.72 945
13689.82 911
13690.93 941
13692.03 926
13693.14 891
13694.24 941
13695.35 948
13696.45 949
13697.56 944
13698.66 939
13699.77 927
13700.87 954
13701.98 957
13703.09 975
13704.19 975
13705.30 981
13706.40 994
13707.51 950
13708.61 953
13709.72 994
13710.83 1009
13711.93 955
13713.04 983
13714.14 999
13715.25 1015
13716.36 990
13717.46 1061
13718.57 1078
13719.67 1055
13720.78 1040
13721.89 1057
13722.99 1095
13724.10 1077
13725.21 1099
13726.31 1087
13727.42 1104
13728.53 1175
13729.63 1193
13730.74 1182
13731.85 1177
13732.95 1138
13734.06 1180
13735.17 1185
13736.27 1171
13737.38 1192
13738.49 1185
13739.59 1234
13740.70 1258
13741.81 1210
13742.92 1215
13744.02 1245
13745.13 1263
13746.24 1301
13747.35 1273
13748.45 1270
13749.56 1275
13750.67 1343
13751.78 1324
13752.88 1332
13753.99 1390
13755.10 1344
13756.21 1351
13757.31 1418
13758.42 1371
13759.53 1448
13760.64 1464
13761.75 1521
13762.85 1558
13763.96 1578
13765.07 1603
13766.18 1637
13767.29 1672
13768.39 1702
13769.50 1741
13770.61 1757
13771.72 1822
13772.83 1800
13773.94 1861
13775.04 1868
13776.15 1879
13777.26 1871
13778.37 1901
13779.48 1900
13780.59 1876
13781.70 1884
13782.80 1807
13783.91 1785
13785.02 1824
13786.13 1770
13787.24 1731
13788.35 1673
13789.46 1658
13790.57 1577
13791.68 1564
13792.79 1532
13793.90 1480
13795.00 1431
13796.11 1409
13797.22 1360
13798.33 1280
13799.44 1275
13800.55 1262
13801.66 1206
13802.77 1184
13803.88 1207
13804.99 1180
13806.10 1167
13807.21 1141
13808.32 1104
13809.43 1083
13810.54 1070
13811.65 1118
13812.76 1088
13813.87 1056
13814.98 1095
13816.09 1082
13817.20 1069
13818.31 1066
13819.42 1033
13820.53 1049
13821.64 1047
13822.75 1041
13823.86 1022
13824.97 1007
13826.08 1011
13827.19 1058
13828.30 1000
13829.41 1055
13830.53 1007
13831.64 992
13832.75 1010
13833.86 1009
13834.97 977
13836.08 1013
13837.19 1016
13838.30 963
13839.41 957
13840.52 996
13841.64 1015
13842.75 1046
13843.86 998
13844.97 1015
13846.08 1014
13847.19 959
13848.30 982
13849.41 978
13850.53 968
13851.64 1003
13852.75 996
13853.86 996
13854.97 1006
13856.08 1023
13857.20 1028
13858.31 1038
13859.42 1021
13860.53 1018
13861.64 987
13862.76 1024
13863.87 983
13864.98 1014
13866.09 1001
13867.20 1026
13868.32 1001
13869.43 1014
13870.54 1007
13871.65 1023
13872.77 1028
13873.88 985
13874.99 1019
13876.10 1019
13877.22 1007
13878.33 1008
13879.44 1030
13880.55 1028
13881.67 1020
13882.78 1047
13883.89 1063
13885.01 1018
13886.12 1068
13887.23 1037
13888.34 1044
13889.46 1079
13890.57 1080
13891.68 1136
13892.80 1073
13893.91 1097
13895.02 1114
13896.14 1103
13897.25 1108
13898.36 1138
13899.48 1115
13900.59 1125
13901.70 1125
13902.82 1118
13903.93 1136
13905.05 1107
13906.16 1075
13907.27 1084
13908.39 1095
13909.50 1054
13910.61 1039
13911.73 1028
13912.84 994
13913.96 1031
13915.07 1002
13916.19 946
13917.30 972
13918.41 955
13919.53 962
13920.64 952
13921.76 948
13922.87 899
13923.99 925
13925.10 928
13926.21 946
13927.33 876
13928.44 864
13929.56 892
13930.67 879
13931.79 883
13932.90 855
13934.02 852
13935.13 884
13936.25 905
13937.36 830
13938.48 884
13939.59 865
13940.71 871
13941.82 881
13942.94 846
13944.05 840
13945.17 876
13946.28 858
13947.40 855
13948.52 821
13949.63 822
13950.75 823
13951.86 850
13952.98 851
13954.09 793
13955.21 815
13956.32 841
13957.44 856
13958.56 809
13959.67 815
13960.79 807
13961.90 845
13963.02 791
13964.14 799
13965.25 802
13966.37 778
13967.48 775
13968.60 790
13969.72 761
13970.83 765
13971.95 761
13973.07 797
13974.18 794
13975.30 780
13976.42 791
13977.53 780
13978.65 813
13979.77 756
13980.88 779
13982.00 787
13983.12 783
13984.23 796
13985.35 804
13986.47 775
13987.58 819
13988.70 805
13989.82 757
13990.94 793
13992.05 767
13993.17 762
13994.29 766
13995.40 784
13996.52 743
13997.64 800
13998.76 775
13999.87 763
14000.99 780
14002.11 809
14003.23 767
14004.35 779
14005.46 760
14006.58 747
14007.70 787
14008.82 760
14009.93 774
14011.05 771
14012.17 780
14013.29 782
14014.41 794
14015.52 806
14016.64 805
14017.76 740
14018.88 754
14020.00 790
14021.12 761
14022.23 776
14023.35 769
14024.47 741
14025.59 766
14026.71 761
14027.83 763
14028.95 760
14030.06 763
14031.18 752
14032.30 763
14033.42 785
14034.54 767
14035.66 790
14036.78 752
14037.90 776
14039.02 792
14040.14 775
14041.25 767
14042.37 790
14043.49 792
14044.61 789
14045.73 786
14046.85 802
14047.97 819
14049.09 785
14050.21 810
14051.33 797
14052.45 830
14053.57 781
14054.69 795
14055.81 815
14056.93 787
14058.05 800
14059.17 800
14060.29 803
14061.41 828
14062.53 820
14063.65 799
14064.77 830
14065.89 830
14067.01 836
14068.13 823
14069.25 845
14070.37 850
14071.49 860
14072.61 850
14073.73 836
14074.85 897
14075.97 874
14077.09 912
14078.21 878
14079.33 884
14080.45 914
14081.57 931
14082.69 926
14083.82 939
14084.94 899
14086.06 912
14087.18 944
14088.30 917
14089.42 891
14090.54 884
14091.66 889
14092.78 923
14093.91 878
14095.03 899
14096.15 892
14097.27 902
14098.39 911
14099.51 909
14100.63 907
14101.76 897
14102.88 873
14104.00 881
14105.12 911
14106.24 876
14107.36 878
14108.49 893
14109.61 877
14110.73 849
14111.85 863
14112.97 864
14114.10 830
14115.22 815
14116.34 815
14117.46 803
14118.58 818
14119.71 820
14120.83 789
14121.95 760
14123.07 778
14124.20 779
14125.32 754
14126.44 747
14127.56 750
14128.69 742
14129.81 739
14130.93 720
14132.06 721
14133.18 711
14134.30 701
14135.42 739
14136.55 716
14137.67 725
14138.79 711
14139.92 687
14141.04 746
14142.16 718
14143.29 685
14144.41 676
14145.53 680
14146.66 671
14147.78 674
14148.90 686
14150.03 667
14151.15 704
14152.27 691
14153.40 661
14154.52 651
14155.64 636
14156.77 655
14157.89 678
14159.02 663
14160.14 657
14161.26 637
14162.39 668
14163.51 701
14164.64 688
14165.76 665
14166.88 644
14168.01 699
14169.13 656
14170.26 651
14171.38 644
14172.51 642
14173.63 638
14174.75 632
14175.88 639
14177.00 652
14178.13 615
14179.25 632
14180.38 631
14181.50 624
14182.63 633
14183.75 632
14184.88 646
14186.00 642
14187.13 635
14188.25 643
14189.38 670
14190.50 673
14191.63 636
14192.75 601
14193.88 583
14195.00 613
14196.13 620
14197.25 591
14198.38 614
14199.50 619
14200.63 606
14201.76 625
14202.88 594
14204.01 595
14205.13 614
14206.26 602
14207.38 600
14208.51 615
14209.64 603
14210.76 596
14211.89 597
14213.01 606
14214.14 594
14215.27 583
14216.39 595
14217.52 579
14218.64 606
14219.77 589
14220.90 586
14222.02 599
14223.15 618
14224.28 590
14225.40 579
14226.53 580
14227.66 584
14228.78 584
14229.91 562
14231.04 561
14232.16 578
14233.29 561
14234.42 580
14235.54 603
14236.67 560
14237.80 570
14238.92 574
14240.05 553
14241.18 548
14242.31 562
14243.43 559
14244.56 602
14245.69 554
14246.82 559
14247.94 547
14249.07 557
14250.20 573
14251.33 563
14252.45 561
14253.58 567
14254.71 581
14255.84 563
14256.96 563
14258.09 575
14259.22 571
14260.35 546
14261.47 561
14262.60 548
14263.73 550
14264.86 557
14265.99 548
14267.12 537
14268.24 548
14269.37 533
14270.50 539
14271.63 552
14272.76 544
14273.89 537
14275.01 521
14276.14 543
14277.27 556
14278.40 558
14279.53 523
14280.66 531
14281.79 528
14282.91 535
14284.04 548
14285.17 524
14286.30 539
14287.43 517
14288.56 505
14289.69 499
14290.82 510
14291.95 511
14293.08 538
14294.20 523
14295.33 523
14296.46 508
14297.59 527
14298.72 528
14299.85 501
14300.98 504
14302.11 513
14303.24 516
14304.37 497
14305.50 485
14306.63 492
14307.76 478
14308.89 509
14310.02 506
14311.15 483
14312.28 508
14313.41 474
14314.54 511
14315.67 491
14316.80 493
14317.93 479
14319.06 504
14320.19 510
14321.32 489
14322.45 460
14323.58 464
14324.71 509
14325.84 498
14326.97 487
14328.10 490
14329.23 471
14330.36 468
14331.49 465
14332.62 493
14333.76 488
14334.89 480
14336.02 482
14337.15 495
14338.28 483
14339.41 464
14340.54 483
14341.67 501
14342.80 479
14343.93 481
14345.07 495
14346.20 481
14347.33 478
14348.46 498
14349.59 448
14350.72 445
14351.85 437
14352.99 483
14354.12 490
14355.25 485
14356.38 461
14357.51 473
14358.64 479
14359.78 504
14360.91 463
14362.04 441
14363.17 488
14364.30 468
14365.44 486
14366.57 483
14367.70 480
14368.83 473
14369.96 492
14371.10 470
14372.23 474
14373.36 485
14374.49 516
14375.63 467
14376.76 467
14377.89 484
14379.02 460
14380.16 507
14381.29 496
14382.42 489
14383.55 507
14384.69 483
14385.82 473
14386.95 479
14388.09 485
14389.22 491
14390.35 477
14391.49 499
14392.62 479
14393.75 471
14394.89 471
14396.02 501
14397.15 485
14398.28 476
14399.42 518
14400.55 525
14401.69 507
14402.82 506
14403.95 506
14405.09 487
14406.22 490
14407.35 482
14408.49 526
14409.62 522
14410.75 502
14411.89 514
14413.02 522
14414.16 487
14415.29 510
14416.42 510
14417.56 522
14418.69 510
14419.83 498
14420.96 534
14422.10 519
14423.23 528
14424.36 516
14425.50 540
14426.63 530
14427.77 524
14428.90 520
14430.04 533
14431.17 505
14432.31 525
14433.44 531
14434.58 523
14435.71 541
14436.85 554
14437.98 531
14439.12 519
14440.25 526
14441.39 520
14442.52 560
14443.66 544
14444.79 571
14445.93 575
14447.06 548
14448.20 536
14449.33 548
14450.47 521
14451.60 538
14452.74 539
14453.87 559
14455.01 545
14456.14 546
14457.28 532
14458.42 534
14459.55 541
14460.69 531
14461.82 530
14462.96 537
14464.10 511
14465.23 528
14466.37 533
14467.50 510
14468.64 505
14469.78 529
14470.91 526
14472.05 566
14473.18 534
14474.32 548
14475.46 517
14476.59 560
14477.73 542
14478.87 528
14480.00 544
14481.14 528
14482.28 548
14483.41 544
14484.55 536
14485.69 565
14486.82 540
14487.96 526
14489.10 552
14490.23 536
14491.37 541
14492.51 543
14493.65 533
14494.78 523
14495.92 490
14497.06 493
14498.19 511
14499.33 509
14500.47 518
14501.61 490
14502.74 519
14503.88 495
14505.02 509
14506.16 500
14507.29 527
14508.43 488
14509.57 479
14510.71 480
14511.85 510
14512.98 528
14514.12 521
14515.26 513
14516.40 508
14517.54 497
14518.67 501
14519.81 477
14520.95 496
14522.09 502
14523.23 514
14524.36 510
14525.50 485
14526.64 490
14527.78 506
14528.92 493
14530.06 485
14531.19 471
14532.33 517
14533.47 513
14534.61 476
14535.75 510
14536.89 512
14538.03 501
14539.17 489
14540.31 501
14541.44 500
14542.58 496
14543.72 492
14544.86 501
14546.00 490
14547.14 485
14548.28 513
14549.42 538
14550.56 506
14551.70 517
14552.84 506
14553.98 509
14555.12 524
14556.25 502
14557.39 492
14558.53 506
14559.67 511
14560.81 506
14561.95 525
14563.09 482
14564.23 499
14565.37 526
14566.51 517
14567.65 510
14568.79 518
14569.93 522
14571.07 533
14572.21 522
14573.35 518
14574.49 533
14575.63 536
14576.77 550
14577.92 537
14579.06 512
14580.20 523
14581.34 528
14582.48 559
14583.62 532
14584.76 538
14585.90 561
14587.04 570
14588.18 577
14589.32 547
14590.46 546
14591.60 564
14592.74 593
14593.89 600
14595.03 548
14596.17 553
14597.31 534
14598.45 575
14599.59 606
14600.73 569
14601.87 568
14603.02 594
14604.16 579
14605.30 578
14606.44 588
14607.58 616
14608.72 613
14609.86 619
14611.01 619
14612.15 607
14613.29 627
14614.43 637
14615.57 580
14616.72 609
14617.86 608
14619.00 634
14620.14 617
14621.28 634
14622.43 661
14623.57 663
14624.71 663
14625.85 652
14627.00 647
14628.14 674
14629.28 661
14630.42 707
14631.56 696
14632.71 692
14633.85 707
14634.99 697
14636.14 701
14637.28 715
14638.42 700
14639.56 709
14640.71 746
14641.85 720
14642.99 718
14644.14 702
14645.28 703
14646.42 741
14647.56 718
14648.71 698
14649.85 671
14650.99 675
14652.14 660
14653.28 659
14654.42 645
14655.57 627
14656.71 620
14657.85 600
14659.00 575
14660.14 601
14661.29 556
14662.43 545
14663.57 518
14664.72 528
14665.86 518
14667.00 520
14668.15 531
14669.29 546
14670.44 513
14671.58 510
14672.73 492
14673.87 467
14675.01 468
14676.16 505
14677.30 483
14678.45 481
14679.59 447
14680.74 456
14681.88 497
14683.02 486
14684.17 455
14685.31 458
14686.46 466
14687.60 481
14688.75 471
14689.89 446
14691.04 454
14692.18 452
14693.33 447
14694.47 447
14695.62 447
14696.76 454
14697.91 468
14699.05 436
14700.20 489
14701.34 454
14702.49 454
14703.63 444
14704.78 448
14705.92 445
14707.07 447
14708.22 434
14709.36 446
14710.51 474
14711.65 452
14712.80 442
14713.94 447
14715.09 425
14716.23 445
14717.38 444
14718.53 421
14719.67 427
14720.82 399
14721.96 422
14723.11 428
14724.26 425
14725.40 449
14726.55 427
14727.70 454
14728.84 414
14729.99 392
14731.13 404
14732.28 443
14733.43 439
14734.57 433
14735.72 429
14736.87 420
14738.01 407
14739.16 396
14740.31 429
14741.45 430
14742.60 404
14743.75 435
14744.89 438
14746.04 405
14747.19 406
14748.34 417
14749.48 421
14750.63 422
14751.78 427
14752.92 410
14754.07 409
14755.22 428
14756.37 420
14757.51 402
14758.66 398
14759.81 402
14760.96 401
14762.10 406
14763.25 363
14764.40 390
14765.55 378
14766.70 362
14767.84 413
14768.99 380
14770.14 398
14771.29 395
14772.43 416
14773.58 418
14774.73 378
14775.88 393
14777.03 413
14778.18 374
14779.32 375
14780.47 388
14781.62 389
14782.77 387
14783.92 405
14785.07 388
14786.21 375
14787.36 346
14788.51 383
14789.66 386
14790.81 381
14791.96 388
14793.11 368
14794.26 355
14795.40 353
14796.55 382
14797.70 382
14798.85 353
14800.00 366
14801.15 357
14802.30 349
14803.45 345
14804.60 354
14805.75 337
14806.90 348
14808.05 342
14809.19 362
14810.34 354
14811.49 336
14812.64 350
14813.79 342
14814.94 362
14816.09 368
14817.24 369
14818.39 343
14819.54 357
14820.69 342
14821.84 333
14822.99 350
14824.14 350
14825.29 340
14826.44 357
14827.59 338
14828.74 302
14829.89 335
14831.04 332
14832.19 337
14833.34 325
14834.49 334
14835.64 327
14836.79 323
14837.95 311
14839.10 338
14840.25 335
14841.40 355
14842.55 338
14843.70 311
14844.85 302
14846.00 324
14847.15 358
14848.30 327
14849.45 337
14850.60 335
14851.76 338
14852.91 337
14854.06 321
14855.21 302
14856.36 308
14857.51 338
14858.66 336
14859.81 297
14860.97 325
14862.12 309
14863.27 291
14864.42 316
14865.57 296
14866.72 326
14867.88 327
14869.03 337
14870.18 312
14871.33 292
14872.48 325
14873.64 310
14874.79 333
14875.94 325
14877.09 322
14878.24 327
14879.40 292
14880.55 313
14881.70 299
14882.85 295
14884.00 306
14885.16 321
14886.31 310
14887.46 310
14888.61 300
14889.77 316
14890.92 324
14892.07 308
14893.23 300
14894.38 290
14895.53 325
14896.68 309
14897.84 298
14898.99 301
14900.14 311
14901.30 311
14902.45 297
14903.60 339
14904.75 295
14905.91 294
14907.06 306
14908.21 292
14909.37 303
14910.52 319
14911.67 307
14912.83 338
14913.98 321
14915.14 294
14916.29 292
14917.44 300
14918.60 312
14919.75 295
14920.90 318
14922.06 292
14923.21 289
14924.37 312
14925.52 303
14926.67 302
14927.83 314
14928.98 297
14930.14 308
14931.29 309
14932.44 324
14933.60 316
14934.75 326
14935.91 312
14937.06 289
14938.22 310
14939.37 323
14940.52 301
14941.68 323
14942.83 311
14943.99 324
14945.14 334
14946.30 328
14947.45 332
14948.61 319
14949.76 323
14950.92 330
14952.07 316
14953.23 317
14954.38 299
14955.54 284
14956.69 301
14957.85 314
14959.00 317
14960.16 315
14961.31 318
14962.47 329
14963.62 330
14964.78 313
14965.94 321
14967.09 307
14968.25 299
14969.40 323
14970.56 307
14971.71 331
14972.87 323
14974.03 318
14975.18 328
14976.34 324
14977.49 346
14978.65 311
14979.81 317
14980.96 331
14982.12 315
14983.27 302
14984.43 306
14985.59 306
14986.74 317
14987.90 300
14989.06 318
14990.21 305
14991.37 315
14992.53 305
14993.68 314
14994.84 317
14996.00 301
14997.15 331
14998.31 302
14999.47 304
15000.62 282
15001.78 315
15002.94 306
15004.09 317
15005.25 311
15006.41 284
15007.56 313
15008.72 299
15009.88 312
15011.04 318
15012.19 325
15013.35 275
15014.51 297
15015.67 263
15016.82 310
15017.98 281
15019.14 281
15020.30 275
15021.45 273
15022.61 269
15023.77 294
15024.93 297
15026.08 288
15027.24 299
15028.40 273
15029.56 283
15030.72 290
15031.87 272
15033.03 275
15034.19 290
15035.35 298
15036.51 293
15037.67 268
15038.82 287
15039.98 277
15041.14 286
15042.30 299
15043.46 272
15044.62 259
15045.78 294
15046.93 292
15048.09 270
15049.25 295
15050.41 273
15051.57 262
15052.73 318
15053.89 310
15055.05 283
15056.20 293
15057.36 290
15058.52 280
15059.68 317
15060.84 282
15062.00 293
15063.16 270
15064.32 276
15065.48 276
15066.64 278
15067.80 264
15068.96 293
15070.12 295
15071.28 308
15072.44 296
15073.60 262
15074.76 279
15075.91 288
15077.07 282
15078.23 308
15079.39 289
15080.55 285
15081.71 292
15082.87 278
15084.03 272
15085.19 307
15086.35 300
15087.51 278
15088.68 285
15089.84 288
15091.00 287
15092.16 293
15093.32 299
15094.48 294
15095.64 291
15096.80 305
15097.96 300
15099.12 290
15100.28 288
15101.44 276
15102.60 287
15103.76 283
15104.92 291
15106.08 292
15107.25 305
15108.41 299
15109.57 293
15110.73 288
15111.89 304
15113.05 295
15114.21 292
15115.37 296
15116.54 307
15117.70 294
15118.86 295
15120.02 296
15121.18 276
15122.34 262
15123.50 320
15124.67 295
15125.83 295
15126.99 288
15128.15 308
15129.31 282
15130.47 317
15131.64 293
15132.80 301
15133.96 320
15135.12 323
15136.28 304
15137.45 313
15138.61 302
15139.77 322
15140.93 329
15142.10 323
15143.26 306
15144.42 310
15145.58 319
15146.75 309
15147.91 308
15149.07 319
15150.23 307
15151.40 322
15152.56 307
15153.72 313
15154.88 323
15156.05 317
15157.21 333
15158.37 320
15159.54 330
15160.70 320
15161.86 313
15163.03 309
15164.19 284
15165.35 329
15166.52 350
15167.68 331
15168.84 328
15170.01 295
15171.17 315
15172.33 344
15173.50 354
15174.66 325
15175.82 343
15176.99 339
15178.15 343
15179.31 346
15180.48 340
15181.64 341
15182.81 315
15183.97 317
15185.13 343
15186.30 343
15187.46 357
15188.63 355
15189.79 332
15190.95 367
15192.12 330
15193.28 359
15194.45 336
15195.61 381
15196.78 366
15197.94 387
15199.10 374
15200.27 345
15201.43 354
15202.60 384
15203.76 342
15204.93 353
15206.09 358
15207.26 355
15208.42 360
15209.59 377
15210.75 361
15211.92 351
15213.08 379
15214.25 388
15215.41 357
15216.58 362
15217.74 374
15218.91 389
15220.07 386
15221.24 394
15222.40 381
15223.57 375
15224.74 392
15225.90 399
15227.07 369
15228.23 376
15229.40 362
15230.56 392
15231.73 402
15232.89 397
15234.06 422
15235.23 399
15236.39 415
15237.56 430
15238.72 404
15239.89 415
15241.06 412
15242.22 405
15243.39 409
15244.56 427
15245.72 406
15246.89 436
15248.05 447
15249.22 396
15250.39 429
15251.55 391
15252.72 398
15253.89 422
15255.05 437
15256.22 401
15257.39 425
15258.55 397
15259.72 407
15260.89 412
15262.05 396
15263.22 407
15264.39 392
15265.56 401
15266.72 344
15267.89 383
15269.06 369
15270.22 383
15271.39 394
15272.56 384
15273.73 355
15274.89 375
15276.06 385
15277.23 340
15278.40 326
15279.56 365
15280.73 377
15281.90 360
15283.07 370
15284.23 353
15285.40 363
15286.57 353
15287.74 354
15288.91 357
15290.07 365
15291.24 356
15292.41 347
15293.58 325
15294.75 330
15295.92 368
15297.08 355
15298.25 352
15299.42 351
15300.59 351
15301.76 350
15302.93 381
15304.09 344
15305.26 349
15306.43 329
15307.60 357
15308.77 356
15309.94 358
15311.11 339
15312.28 357
15313.44 369
15314.61 378
15315.78 348
15316.95 344
15318.12 358
15319.29 362
15320.46 373
15321.63 332
15322.80 364
15323.97 356
15325.14 375
15326.30 379
15327.47 362
15328.64 326
15329.81 353
15330.98 375
15332.15 352
15333.32 378
15334.49 349
15335.66 367
15336.83 350
15338.00 377
15339.17 356
15340.34 376
15341.51 352
15342.68 385
15343.85 361
15345.02 378
15346.19 373
15347.36 376
15348.53 390
15349.70 376
15350.87 380
15352.04 378
15353.21 378
15354.38 351
15355.55 378
15356.72 378
15357.90 404
15359.07 376
15360.24 409
15361.41 394
15362.58 406
15363.75 387
15364.92 402
15366.09 413
15367.26 410
15368.43 412
15369.60 402
15370.77 421
15371.95 410
15373.12 398
15374.29 401
15375.46 415
15376.63 418
15377.80 418
15378.97 404
15380.15 411
15381.32 415
15382.49 402
15383.66 405
15384.83 426
15386.00 405
15387.17 400
15388.35 389
15389.52 380
15390.69 410
15391.86 394
15393.03 412
15394.21 404
15395.38 403
15396.55 400
15397.72 396
15398.89 379
15400.07 393
15401.24 410
15402.41 384
15403.58 370
15404.76 358
15405.93 381
15407.10 381
15408.27 365
15409.45 370
15410.62 389
15411.79 364
15412.96 347
15414.14 347
15415.31 358
15416.48 377
15417.66 363
15418.83 365
15420.00 357
15421.17 340
15422.35 338
15423.52 355
15424.69 349
15425.87 342
15427.04 331
15428.21 342
15429.39 323
15430.56 336
15431.73 329
15432.91 349
15434.08 340
15435.25 327
15436.43 309
15437.60 320
15438.77 338
15439.95 333
15441.12 354
15442.30 325
15443.47 330
15444.64 336
15445.82 331
15446.99 321
15448.17 333
15449.34 326
15450.51 326
15451.69 341
15452.86 340
15454.04 336
15455.21 337
15456.39 315
15457.56 312
15458.73 343
15459.91 328
15461.08 340
15462.26 327
15463.43 310
15464.61 302
15465.78 335
15466.96 341
15468.13 329
15469.31 336
15470.48 336
15471.66 320
15472.83 308
15474.01 329
15475.18 323
15476.36 311
15477.53 324
15478.71 321
15479.88 335
15481.06 314
15482.23 322
15483.41 339
15484.58 317
15485.76 320
15486.93 332
15488.11 365
15489.29 343
15490.46 339
15491.64 335
15492.81 335
15493.99 342
15495.16 344
15496.34 333
15497.52 328
15498.69 313
15499.87 326
15501.04 316
15502.22 318
15503.40 353
15504.57 335
15505.75 339
15506.92 358
15508.10 344
15509.28 329
15510.45 325
15511.63 329
15512.81 336
15513.98 337
15515.16 341
15516.34 331
15517.51 337
15518.69 330
15519.87 329
15521.04 329
15522.22 340
15523.40 351
15524.57 356
15525.75 344
15526.93 354
15528.11 360
15529.28 357
15530.46 338
15531.64 323
15532.81 340
15533.99 346
15535.17 341
15536.35 349
15537.52 339
15538.70 343
15539.88 338
15541.06 327
15542.23 335
15543.41 345
15544.59 342
15545.77 336
15546.95 338
15548.12 356
15549.30 341
15550.48 362
15551.66 348
15552.83 360
15554.01 375
15555.19 343
15556.37 365
15557.55 364
15558.73 385
15559.90 361
15561.08 359
15562.26 363
15563.44 377
15564.62 371
15565.80 365
15566.97 375
15568.15 372
15569.33 372
15570.51 379
15571.69 413
15572.87 396
15574.05 373
15575.23 356
15576.40 356
15577.58 387
15578.76 375
15579.94 358
15581.12 377
15582.30 403
15583.48 417
15584.66 397
15585.84 388
15587.02 396
15588.20 409
15589.38 422
15590.56 388
15591.73 394
15592.91 413
15594.09 415
15595.27 426
15596.45 422
15597.63 417
15598.81 434
15599.99 412
15601.17 418
15602.35 407
15603.53 409
15604.71 411
15605.89 440
15607.07 439
15608.25 434
15609.43 427
15610.61 434
15611.79 450
15612.97 440
15614.15 440
15615.33 452
15616.51 432
15617.69 456
15618.88 459
15620.06 482
15621.24 439
15622.42 440
15623.60 437
15624.78 466
15625.96 479
15627.14 466
15628.32 475
15629.50 464
15630.68 480
15631.86 468
15633.05 512
15634.23 511
15635.41 506
15636.59 499
15637.77 477
15638.95 501
15640.13 481
15641.31 480
15642.50 484
15643.68 499
15644.86 516
15646.04 506
15647.22 498
15648.40 496
15649.58 503
15650.77 495
15651.95 495
15653.13 520
15654.31 529
15655.49 519
15656.68 526
15657.86 509
15659.04 480
15660.22 515
15661.40 532
15662.59 516
15663.77 526
15664.95 522
15666.13 516
15667.32 521
15668.50 539
15669.68 547
15670.86 519
15672.05 505
15673.23 522
15674.41 527
15675.59 522
15676.78 527
15677.96 528
15679.14 512
15680.32 525
15681.51 554
15682.69 487
15683.87 526
15685.06 498
15686.24 492
15687.42 492
15688.61 474
15689.79 506
15690.97 481
15692.16 521
15693.34 498
15694.52 484
15695.71 506
15696.89 500
15698.07 503
15699.26 478
15700.44 514
15701.62 499
15702.81 492
15703.99 501
15705.17 514
15706.36 504
15707.54 511
15708.73 508
15709.91 492
15711.09 485
15712.28 504
15713.46 498
15714.65 499
15715.83 514
15717.02 537
15718.20 514
15719.38 546
15720.57 526
15721.75 492
15722.94 512
15724.12 510
15725.31 526
15726.49 526
15727.68 538
15728.86 535
15730.04 522
15731.23 550
15732.41 545
15733.60 555
15734.78 524
15735.97 543
15737.15 535
15738.34 565
15739.52 551
15740.71 573
15741.89 539
15743.08 535
15744.27 547
15745.45 563
15746.64 591
15747.82 595
15749.01 587
15750.19 578
15751.38 574
15752.56 602
15753.75 606
15754.93 602
15756.12 609
15757.31 599
15758.49 616
15759.68 638
15760.86 601
15762.05 605
15763.24 653
15764.42 605
15765.61 606
15766.79 628
15767.98 621
15769.17 610
15770.35 598
15771.54 622
15772.72 610
15773.91 598
15775.10 615
15776.28 602
15777.47 609
15778.66 612
15779.84 595
15781.03 589
15782.22 573
15783.40 601
15784.59 576
15785.78 567
15786.96 574
15788.15 606
15789.34 563
15790.53 560
15791.71 562
15792.90 548
15794.09 568
15795.27 544
15796.46 553
15797.65 567
15798.84 532
15800.02 525
15801.21 531
15802.40 547
15803.59 553
15804.77 542
15805.96 547
15807.15 527
15808.34 513
15809.52 507
15810.71 508
15811.90 513
15813.09 517
15814.28 503
15815.46 503
15816.65 520
15817.84 494
15819.03 524
15820.22 504
15821.40 484
15822.59 473
15823.78 467
15824.97 470
15826.16 487
15827.35 501
15828.53 498
15829.72 507
15830.91 475
15832.10 485
15833.29 484
15834.48 478
15835.67 474
15836.85 507
15838.04 501
15839.23 505
15840.42 495
15841.61 468
15842.80 469
15843.99 491
15845.18 478
15846.37 486
15847.55 495
15848.74 486
15849.93 495
15851.12 494
15852.31 472
15853.50 481
15854.69 499
15855.88 455
15857.07 480
15858.26 495
15859.45 499
15860.64 502
15861.83 480
15863.02 497
15864.21 490
15865.40 488
15866.59 496
15867.78 481
15868.97 486
15870.16 496
15871.35 499
15872.54 507
15873.73 498
15874.92 485
15876.11 496
15877.30 487
15878.49 497
15879.68 502
15880.87 504
15882.06 502
15883.25 479
15884.44 497
15885.63 499
15886.82 490
15888.01 472
15889.20 502
15890.39 494
15891.59 478
15892.78 501
15893.97 517
15895.16 547
15896.35 475
15897.54 517
15898.73 516
15899.92 525
15901.11 528
15902.30 540
15903.50 527
15904.69 515
15905.88 552
15907.07 513
15908.26 521
15909.45 532
15910.64 542
15911.84 542
15913.03 526
15914.22 544
15915.41 518
15916.60 553
15917.79 546
15918.99 542
15920.18 543
15921.37 520
15922.56 522
15923.75 524
15924.95 528
15926.14 542
15927.33 534
15928.52 518
15929.71 534
15930.91 508
15932.10 531
15933.29 541
15934.48 519
15935.68 499
15936.87 473
15938.06 511
15939.25 518
15940.45 503
15941.64 476
15942.83 475
15944.03 487
15945.22 485
15946.41 480
15947.60 484
15948.80 483
15949.99 483
15951.18 470
15952.38 463
15953.57 444
15954.76 427
15955.96 417
15957.15 415
15958.34 399
15959.54 441
15960.73 431
15961.92 395
15963.12 402
15964.31 387
15965.50 384
15966.70 389
15967.89 404
15969.08 431
15970.28 399
15971.47 373
15972.67 404
15973.86 394
15975.05 364
15976.25 372
15977.44 353
15978.64 378
15979.83 369
15981.02 348
15982.22 355
15983.41 356
15984.61 345
15985.80 342
15987.00 349
15988.19 348
15989.38 349
15990.58 356
15991.77 370
15992.97 369
15994.16 336
15995.36 343
15996.55 331
15997.75 337
15998.94 352
16000.14 327
16001.33 326
16002.53 343
16003.72 344
16004.92 341
16006.11 329
16007.31 328
16008.50 333
16009.70 321
16010.89 318
16012.09 348
16013.28 332
16014.48 334
16015.67 324
16016.87 323
16018.07 309
16019.26 311
16020.46 313
16021.65 323
16022.85 328
16024.04 319
16025.24 334
16026.44 306
16027.63 309
16028.83 314
16030.02 302
16031.22 308
16032.42 313
16033.61 304
16034.81 301
16036.00 306
16037.20 333
16038.40 328
16039.59 334
16040.79 315
16041.99 323
16043.18 309
16044.38 284
16045.58 330
16046.77 298
16047.97 317
16049.17 316
16050.36 302
16051.56 280
16052.76 298
16053.95 310
16055.15 286
16056.35 296
16057.54 300
16058.74 315
16059.94 275
16061.14 280
16062.33 276
16063.53 303
16064.73 298
16065.92 294
16067.12 297
16068.32 278
16069.52 288
16070.71 321
16071.91 297
16073.11 278
16074.31 297
16075.50 288
16076.70 290
16077.90 283
16079.10 288
16080.30 271
16081.49 302
16082.69 269
16083.89 285
16085.09 285
16086.29 301
16087.48 285
16088.68 277
16089.88 280
16091.08 288
16092.28 288
16093.48 272
16094.67 257
16095.87 258
16097.07 293
16098.27 293
16099.47 285
16100.67 273
16101.87 281
16103.06 275
16104.26 279
16105.46 263
16106.66 244
16107.86 257
16109.06 264
16110.26 262
16111.46 279
16112.66 236
16113.86 260
16115.05 276
16116.25 246
16117.45 235
16118.65 241
16119.85 242
16121.05 261
16122.25 251
16123.45 247
16124.65 269
16125.85 268
16127.05 268
16128.25 247
16129.45 248
16130.65 260
16131.85 272
16133.05 255
16134.25 257
16135.45 257
16136.65 250
16137.85 264
16139.05 262
16140.25 258
16141.45 254
16142.65 236
16143.85 271
16145.05 265
16146.25 261
16147.45 258
16148.65 247
16149.85 260
16151.05 263
16152.25 283
16153.45 253
16154.65 252
16155.85 258
16157.05 260
16158.25 263
16159.46 257
16160.66 283
16161.86 250
16163.06 266
16164.26 277
16165.46 252
16166.66 244
16167.86 245
16169.06 240
16170.27 233
16171.47 264
16172.67 251
16173.87 240
16175.07 257
16176.27 265
16177.47 227
16178.67 235
16179.88 255
16181.08 252
16182.28 254
16183.48 250
16184.68 252
16185.89 254
16187.09 246
16188.29 240
16189.49 259
16190.69 254
16191.90 261
16193.10 238
16194.30 260
16195.50 267
16196.70 245
16197.91 249
16199.11 273
16200.31 265
16201.51 260
16202.72 225
16203.92 257
16205.12 254
16206.32 269
16207.53 253
16208.73 276
16209.93 285
16211.13 269
16212.34 278
16213.54 260
16214.74 274
16215.95 270
16217.15 271
16218.35 262
16219.55 264
16220.76 267
16221.96 259
16223.16 262
16224.37 270
16225.57 267
16226.77 275
16227.98 253
16229.18 277
16230.38 283
16231.59 280
16232.79 287
16233.99 259
16235.20 268
16236.40 270
16237.61 273
16238.81 273
16240.01 267
16241.22 273
16242.42 297
16243.63 287
16244.83 278
16246.03 258
16247.24 266
16248.44 285
16249.65 283
16250.85 291
16252.05 291
16253.26 306
16254.46 290
16255.67 303
16256.87 285
16258.08 278
16259.28 314
16260.49 304
16261.69 313
16262.89 290
16264.10 299
16265.30 296
16266.51 292
16267.71 317
16268.92 307
16270.12 323
16271.33 299
16272.53 316
16273.74 297
16274.94 315
16276.15 288
16277.35 300
16278.56 292
16279.77 275
16280.97 310
16282.18 310
16283.38 336
16284.59 287
16285.79 303
16287.00 327
16288.20 298
16289.41 307
16290.61 300
16291.82 285
16293.03 302
16294.23 279
16295.44 303
16296.64 300
16297.85 304
16299.06 283
16300.26 306
16301.47 294
16302.67 283
16303.88 301
16305.09 287
16306.29 298
16307.50 301
16308.71 316
16309.91 300
16311.12 295
16312.33 318
16313.53 316
16314.74 306
16315.95 304
16317.15 309
16318.36 294
16319.57 290
16320.77 296
16321.98 303
16323.19 300
16324.39 297
16325.60 311
16326.81 300
16328.01 292
16329.22 286
16330.43 267
16331.64 293
16332.84 300
16334.05 293
16335.26 295
16336.47 285
16337.67 290
16338.88 309
16340.09 272
16341.30 261
16342.50 272
16343.71 263
16344.92 269
16346.13 270
16347.33 267
16348.54 242
16349.75 253
16350.96 269
16352.17 267
16353.37 267
16354.58 290
16355.79 288
16357.00 243
16358.21 275
16359.41 249
16360.62 259
16361.83 257
16363.04 252
16364.25 267
16365.46 273
16366.67 241
16367.87 268
16369.08 257
16370.29 276
16371.50 254
16372.71 273
16373.92 252
16375.13 267
16376.34 251
16377.54 253
16378.75 232
16379.96 258
16381.17 229
16382.38 250
16383.59 242
16384.80 234
16386.01 266
16387.22 237
16388.43 238
16389.64 267
16390.85 260
16392.05 266
16393.26 269
16394.47 244
16395.68 257
16396.89 237
16398.10 252
16399.31 247
16400.52 264
16401.73 252
16402.94 260
16404.15 234
16405.36 244
16406.57 263
16407.78 246
16408.99 249
16410.20 256
16411.41 252
16412.62 241
16413.83 262
16415.04 249
16416.25 254
16417.46 241
16418.67 264
16419.88 242
16421.10 246
16422.31 254
16423.52 232
16424.73 252
16425.94 233
16427.15 253
16428.36 233
16429.57 251
16430.78 234
16431.99 241
16433.20 250
16434.41 249
16435.63 223
16436.84 230
16438.05 230
16439.26 259
16440.47 250
16441.68 244
16442.89 236
16444.10 249
16445.32 238
16446.53 239
16447.74 241
16448.95 253
16450.16 245
16451.37 246
16452.59 243
16453.80 242
16455.01 239
16456.22 244
16457.43 240
16458.64 245
16459.86 227
16461.07 239
16462.28 241
16463.49 233
16464.70 219
16465.92 233
16467.13 239
16468.34 238
16469.55 236
16470.77 236
16471.98 241
16473.19 254
16474.40 244
16475.62 224
16476.83 254
16478.04 229
16479.25 221
16480.47 222
16481.68 229
16482.89 232
16484.11 243
16485.32 222
16486.53 227
16487.74 236
16488.96 238
16490.17 227
16491.38 234
16492.60 236
16493.81 253
16495.02 245
16496.24 276
16497.45 242
16498.66 241
16499.88 243
16501.09 246
16502.30 241
16503.52 223
16504.73 246
16505.94 247
16507.16 250
16508.37 238
16509.59 224
16510.80 237
16512.01 227
16513.23 223
16514.44 232
16515.66 216
16516.87 223
16518.08 236
16519.30 226
16520.51 223
16521.73 237
16522.94 254
16524.16 220
16525.37 247
16526.58 242
16527.80 235
16529.01 236
16530.23 222
16531.44 230
16532.66 227
16533.87 245
16535.09 249
16536.30 247
16537.52 223
16538.73 262
16539.95 243
16541.16 251
16542.38 255
16543.59 244
16544.81 237
16546.02 245
16547.24 247
16548.45 242
16549.67 234
16550.88 243
16552.10 270
16553.31 260
16554.53 256
16555.74 256
16556.96 237
16558.18 245
16559.39 247
16560.61 264
16561.82 259
16563.04 245
16564.25 289
16565.47 265
16566.69 271
16567.90 252
16569.12 241
16570.33 241
16571.55 231
16572.77 278
16573.98 263
16575.20 260
16576.41 230
16577.63 237
16578.85 241
16580.06 249
16581.28 245
16582.50 249
16583.71 253
16584.93 235
16586.15 249
16587.36 240
16588.58 228
16589.80 245
16591.01 254
16592.23 250
16593.45 213
16594.66 227
16595.88 249
16597.10 228
16598.32 248
16599.53 237
16600.75 247
16601.97 244
16603.18 222
16604.40 231
16605.62 238
16606.84 241
16608.05 219
16609.27 241
16610.49 240
16611.71 249
16612.92 231
16614.14 218
16615.36 232
16616.58 217
16617.79 241
16619.01 228
16620.23 222
16621.45 232
16622.67 221
16623.88 246
16625.10 213
16626.32 230
16627.54 225
16628.76 232
16629.97 224
16631.19 225
16632.41 201
16633.63 195
16634.85 214
16636.07 221
16637.29 243
16638.50 236
16639.72 215
16640.94 232
16642.16 229
16643.38 217
16644.60 205
16645.82 220
16647.03 223
16648.25 220
16649.47 212
16650.69 238
16651.91 220
16653.13 205
16654.35 211
16655.57 228
16656.79 197
16658.01 215
16659.23 233
16660.45 217
16661.66 213
16662.88 224
16664.10 242
16665.32 238
16666.54 227
16667.76 201
16668.98 213
16670.20 226
16671.42 213
16672.64 215
16673.86 214
16675.08 237
16676.30 218
16677.52 226
16678.74 218
16679.96 203
16681.18 232
16682.40 207
16683.62 205
16684.84 244
16686.06 236
16687.28 214
16688.50 209
16689.72 193
16690.94 210
16692.16 196
16693.39 175
16694.61 200
16695.83 211
16697.05 189
16698.27 208
16699.49 226
16700.71 212
16701.93 198
16703.15 211
16704.37 196
16705.59 220
16706.81 215
16708.04 216
16709.26 226
16710.48 195
16711.70 208
16712.92 216
16714.14 232
16715.36 199
16716.58 205
16717.81 215
16719.03 199
16720.25 229
16721.47 210
16722.69 205
16723.91 202
16725.14 219
16726.36 229
16727.58 224
16728.80 199
16730.02 198
16731.24 203
16732.47 224
16733.69 224
16734.91 216
16736.13 212
16737.36 213
16738.58 210
16739.80 196
16741.02 216
16742.24 211
16743.47 225
16744.69 211
16745.91 199
16747.13 213
16748.36 208
16749.58 217
16750.80 217
16752.02 230
16753.25 197
16754.47 207
16755.69 220
16756.92 234
16758.14 235
16759.36 221
16760.59 208
16761.81 204
16763.03 235
16764.25 218
16765.48 205
16766.70 202
16767.92 219
16769.15 215
16770.37 199
16771.59 218
16772.82 212
16774.04 222
16775.27 200
16776.49 194
16777.71 222
16778.94 197
16780.16 206
16781.38 201
16782.61 213
16783.83 218
16785.06 207
16786.28 218
16787.50 201
16788.73 202
16789.95 219
16791.18 196
16792.40 232
16793.62 207
16794.85 201
16796.07 217
16797.30 216
16798.52 216
16799.75 211
16800.97 209
16802.19 209
16803.42 226
16804.64 198
16805.87 209
16807.09 206
16808.32 219
16809.54 217
16810.77 217
16811.99 198
16813.22 197
16814.44 224
16815.67 207
16816.89 208
16818.12 213
16819.34 221
16820.57 227
16821.79 220
16823.02 225
16824.24 224
16825.47 225
16826.70 238
16827.92 239
16829.15 240
16830.37 244
16831.60 240
16832.82 234
16834.05 243
16835.27 219
16836.50 219
16837.73 221
16838.95 232
16840.18 250
16841.40 246
16842.63 236
16843.86 231
16845.08 262
16846.31 262
16847.53 257
16848.76 233
16849.99 257
16851.21 257
16852.44 241
16853.67 236
16854.89 246
16856.12 257
16857.35 259
16858.57 254
16859.80 272
16861.03 271
16862.25 259
16863.48 259
16864.71 264
16865.93 272
16867.16 249
16868.39 271
16869.61 287
16870.84 269
16872.07 274
16873.30 289
16874.52 297
16875.75 303
16876.98 307
16878.20 312
16879.43 296
16880.66 302
16881.89 308
16883.11 294
16884.34 316
16885.57 299
16886.80 289
16888.02 301
16889.25 292
16890.48 295
16891.71 324
16892.94 317
16894.16 315
16895.39 297
16896.62 303
16897.85 319
16899.08 314
16900.30 344
16901.53 312
16902.76 317
16903.99 331
16905.22 303
16906.45 330
16907.67 320
16908.90 324
16910.13 322
16911.36 305
16912.59 305
16913.82 304
16915.04 299
16916.27 280
16917.50 291
16918.73 269
16919.96 270
16921.19 278
16922.42 280
16923.65 293
16924.88 287
16926.10 284
16927.33 287
16928.56 290
16929.79 280
16931.02 279
16932.25 276
16933.48 272
16934.71 279
16935.94 264
16937.17 250
16938.40 257
16939.63 258
16940.86 280
16942.09 256
16943.32 268
16944.55 262
16945.78 271
16947.01 278
16948.24 253
16949.47 263
16950.70 268
16951.93 275
16953.16 258
16954.39 274
16955.62 269
16956.85 276
16958.08 271
16959.31 279
16960.54 281
16961.77 275
16963.00 265
16964.23 288
16965.46 253
16966.69 248
16967.92 280
16969.15 284
16970.38 282
16971.61 259
16972.84 265
16974.07 254
16975.30 283
16976.54 275
16977.77 259
16979.00 252
16980.23 268
16981.46 243
16982.69 231
16983.92 246
16985.15 245
16986.38 237
16987.62 248
16988.85 263
16990.08 240
16991.31 254
16992.54 254
16993.77 269
16995.00 266
16996.24 249
16997.47 262
16998.70 229
16999.93 216
17001.16 240
17002.39 242
17003.63 226
17004.86 226
17006.09 249
17007.32 248
17008.55 236
17009.79 236
17011.02 250
17012.25 244
17013.48 261
17014.72 240
17015.95 235
17017.18 239
17018.41 223
17019.64 223
17020.88 251
17022.11 215
17023.34 249
17024.58 241
17025.81 243
17027.04 240
17028.27 220
17029.51 213
17030.74 239
17031.97 212
17033.21 220
17034.44 224
17035.67 225
17036.90 213
17038.14 230
17039.37 248
17040.60 231
17041.84 204
17043.07 229
17044.30 243
17045.54 227
17046.77 214
17048.00 228
17049.24 221
17050.47 204
17051.70 211
17052.94 238
17054.17 232
17055.41 204
17056.64 201
17057.87 208
17059.11 211
17060.34 236
17061.58 209
17062.81 214
17064.04 208
17065.28 215
17066.51 231
17067.75 220
17068.98 214
17070.21 188
17071.45 200
17072.68 210
17073.92 234
17075.15 220
17076.39 221
17077.62 217
17078.86 222
17080.09 199
17081.33 212
17082.56 204
17083.80 205
17085.03 211
17086.26 212
17087.50 196
17088.73 207
17089.97 200
17091.20 194
17092.44 198
17093.68 202
17094.91 190
17096.15 193
17097.38 210
17098.62 206
17099.85 201
17101.09 208
17102.32 181
17103.56 179
17104.79 196
17106.03 177
17107.26 191
17108.50 185
17109.74 190
17110.97 188
17112.21 187
17113.44 181
17114.68 181
17115.92 187
17117.15 187
17118.39 198
17119.62 196
17120.86 188
17122.10 185
17123.33 188
17124.57 187
17125.80 195
17127.04 184
17128.28 178
17129.51 203
17130.75 205
17131.99 178
17133.22 186
17134.46 183
17135.70 202
17136.93 172
17138.17 175
17139.41 186
17140.64 182
17141.88 187
17143.12 180
17144.35 177
17145.59 192
17146.83 191
17148.07 177
17149.30 182
17150.54 185
17151.78 189
17153.02 170
17154.25 177
17155.49 180
17156.73 177
17157.96 189
17159.20 193
17160.44 194
17161.68 175
17162.92 174
17164.15 173
17165.39 170
17166.63 191
17167.87 176
17169.10 200
17170.34 199
17171.58 176
17172.82 190
17174.06 169
17175.29 186
17176.53 168
17177.77 195
17179.01 169
17180.25 192
17181.49 181
17182.72 183
17183.96 164
17185.20 160
17186.44 197
17187.68 177
17188.92 182
17190.15 182
17191.39 185
17192.63 197
17193.87 177
17195.11 186
17196.35 177
17197.59 181
17198.83 177
17200.07 180
17201.30 171
17202.54 159
17203.78 166
17205.02 168
17206.26 176
17207.50 168
17208.74 163
17209.98 174
17211.22 165
17212.46 176
17213.70 188
17214.94 162
17216.18 161
17217.42 175
17218.66 182
17219.90 154
17221.14 171
17222.38 161
17223.62 173
17224.86 164
17226.10 171
17227.34 165
17228.58 158
17229.82 146
17231.06 157
17232.30 187
17233.54 161
17234.78 150
17236.02 171
17237.26 172
17238.50 160
17239.74 150
17240.98 163
17242.22 168
17243.46 156
17244.70 153
17245.94 148
17247.18 159
17248.42 140
17249.66 143
17250.90 151
17252.14 138
17253.39 147
17254.63 161
17255.87 164
17257.11 159
17258.35 154
17259.59 163
17260.83 155
17262.07 146
17263.31 164
17264.56 178
17265.80 169
17267.04 166
17268.28 158
17269.52 147
17270.76 154
17272.00 156
17273.25 155
17274.49 158
17275.73 158
17276.97 145
17278.21 149
17279.45 157
17280.70 154
17281.94 166
17283.18 167
17284.42 162
17285.66 141
17286.91 144
17288.15 167
17289.39 157
17290.63 159
17291.88 147
17293.12 135
17294.36 146
17295.60 135
17296.85 146
17298.09 138
17299.33 146
17300.57 145
17301.82 165
17303.06 165
17304.30 144
17305.54 146
17306.79 164
17308.03 150
17309.27 170
17310.52 146
17311.76 132
17313.00 153
17314.25 146
17315.49 153
17316.73 154
17317.97 151
17319.22 152
17320.46 159
17321.71 152
17322.95 153
17324.19 147
17325.44 166
17326.68 158
17327.92 150
17329.17 142
17330.41 141
17331.65 163
17332.90 154
17334.14 153
17335.39 151
17336.63 163
17337.87 167
17339.12 171
17340.36 140
17341.61 148
17342.85 142
17344.09 163
17345.34 146
17346.58 149
17347.83 168
17349.07 167
17350.32 172
17351.56 167
17352.80 161
17354.05 150
17355.29 160
17356.54 162
17357.78 145
17359.03 147
17360.27 155
17361.52 151
17362.76 156
17364.01 161
17365.25 170
17366.50 150
17367.74 167
17368.99 177
17370.23 142
17371.48 157
17372.72 148
17373.97 131
17375.21 152
17376.46 140
17377.70 149
17378.95 154
17380.19 161
17381.44 165
17382.69 160
17383.93 163
17385.18 165
17386.42 157
17387.67 157
17388.91 149
17390.16 163
17391.41 145
17392.65 158
17393.90 155
17395.14 152
17396.39 148
17397.64 144
17398.88 149
17400.13 149
17401.37 160
17402.62 165
17403.87 161
17405.11 147
17406.36 155
17407.61 159
17408.85 158
17410.10 145
17411.35 161
17412.59 159
17413.84 144
17415.09 147
17416.33 156
17417.58 162
17418.83 149
17420.07 158
17421.32 167
17422.57 156
17423.82 156
17425.06 144
17426.31 150
17427.56 164
17428.80 146
17430.05 188
17431.30 174
17432.55 153
17433.79 168
17435.04 140
17436.29 162
17437.54 161
17438.78 155
17440.03 151
17441.28 165
17442.53 157
17443.77 153
17445.02 165
17446.27 173
17447.52 157
17448.77 165
17450.01 170
17451.26 170
17452.51 149
17453.76 167
17455.01 152
17456.25 161
17457.50 165
17458.75 144
17460.00 164
17461.25 168
17462.50 158
17463.74 163
17464.99 172
17466.24 151
17467.49 161
17468.74 157
17469.99 142
17471.24 156
17472.49 168
17473.73 168
17474.98 163
17476.23 182
17477.48 145
17478.73 175
17479.98 167
17481.23 176
17482.48 167
17483.73 164
17484.98 175
17486.23 169
17487.47 174
17488.72 172
17489.97 169
17491.22 167
17492.47 173
17493.72 170
17494.97 178
17496.22 158
17497.47 169
17498.72 163
17499.97 166
17501.22 161
17502.47 158
17503.72 170
17504.97 173
17506.22 168
17507.47 171
17508.72 166
17509.97 173
17511.22 169
17512.47 175
17513.72 169
17514.97 163
17516.22 179
17517.47 198
17518.72 181
17519.97 186
17521.22 188
17522.47 170
17523.72 171
17524.98 180
17526.23 186
17527.48 170
17528.73 187
17529.98 211
17531.23 192
17532.48 178
17533.73 171
17534.98 161
17536.23 176
17537.48 171
17538.74 179
17539.99 178
17541.24 165
17542.49 191
17543.74 192
17544.99 194
17546.24 174
17547.50 187
17548.75 174
17550.00 175
17551.25 174
17552.50 164
17553.75 189
17555.01 183
17556.26 173
17557.51 171
17558.76 182
17560.01 208
17561.26 201
17562.52 193
17563.77 198
17565.02 188
17566.27 195
17567.53 190
17568.78 184
17570.03 188
17571.28 193
17572.53 190
17573.79 173
17575.04 192
17576.29 184
17577.54 189
17578.80 175
17580.05 198
17581.30 183
17582.56 193
17583.81 189
17585.06 198
17586.31 191
17587.57 205
17588.82 210
17590.07 204
17591.33 202
17592.58 187
17593.83 197
17595.08 187
17596.34 189
17597.59 180
17598.84 209
17600.10 189
17601.35 198
17602.61 190
17603.86 187
17605.11 193
17606.37 207
17607.62 199
17608.87 181
17610.13 213
17611.38 206
17612.63 192
17613.89 218
17615.14 211
17616.40 198
17617.65 207
17618.90 220
17620.16 215
17621.41 200
17622.67 214
17623.92 197
17625.17 195
17626.43 191
17627.68 212
17628.94 196
17630.19 215
17631.45 211
17632.70 221
17633.96 232
17635.21 205
17636.47 217
17637.72 209
17638.97 208
17640.23 216
17641.48 216
17642.74 225
17643.99 205
17645.25 203
17646.50 211
17647.76 225
17649.01 204
17650.27 204
17651.52 236
17652.78 220
17654.04 237
17655.29 218
17656.55 213
17657.80 205
17659.06 204
17660.31 203
17661.57 191
17662.82 206
17664.08 204
17665.33 200
17666.59 213
17667.85 195
17669.10 203
17670.36 200
17671.61 187
17672.87 188
17674.13 203
17675.38 184
17676.64 209
17677.89 192
17679.15 178
17680.41 184
17681.66 188
17682.92 198
17684.18 191
17685.43 196
17686.69 194
17687.95 212
17689.20 206
17690.46 198
17691.71 169
17692.97 178
17694.23 181
17695.49 177
17696.74 170
17698.00 174
17699.26 176
17700.51 177
17701.77 176
17703.03 177
17704.28 185
17705.54 196
17706.80 186
17708.06 181
17709.31 167
17710.57 176
17711.83 179
17713.08 177
17714.34 162
17715.60 184
17716.86 171
17718.11 177
17719.37 170
17720.63 189
17721.89 184
17723.15 160
17724.40 179
17725.66 178
17726.92 172
17728.18 166
17729.43 166
17730.69 164
17731.95 168
17733.21 174
17734.47 187
17735.73 184
17736.98 159
17738.24 153
17739.50 160
17740.76 163
17742.02 177
17743.28 169
17744.53 172
17745.79 185
17747.05 184
17748.31 157
17749.57 163
17750.83 170
17752.09 159
17753.34 171
17754.60 175
17755.86 172
17757.12 175
17758.38 184
17759.64 193
17760.90 205
17762.16 192
17763.42 164
17764.68 168
17765.94 163
17767.19 179
17768.45 158
17769.71 177
17770.97 163
17772.23 159
17773.49 165
17774.75 173
17776.01 160
17777.27 163
17778.53 173
17779.79 161
17781.05 158
17782.31 175
17783.57 174
17784.83 160
17786.09 155
17787.35 153
17788.61 147
17789.87 150
17791.13 165
17792.39 144
17793.65 136
17794.91 157
17796.17 163
17797.43 150
17798.69 156
17799.95 164
17801.21 164
17802.47 158
17803.73 157
17805.00 159
17806.26 161
17807.52 123
17808.78 145
17810.04 156
17811.30 146
17812.56 156
17813.82 149
17815.08 158
17816.34 148
17817.60 159
17818.87 154
17820.13 139
17821.39 138
17822.65 147
17823.91 147
17825.17 158
17826.43 141
17827.69 120
17828.96 132
17830.22 163
17831.48 158
17832.74 149
17834.00 140
17835.26 131
17836.53 135
17837.79 160
17839.05 145
17840.31 146
17841.57 143
17842.84 161
17844.10 154
17845.36 142
17846.62 150
17847.88 156
17849.15 147
17850.41 132
17851.67 144
17852.93 156
17854.20 139
17855.46 136
17856.72 138
17857.98 141
17859.25 129
17860.51 130
17861.77 133
17863.03 153
17864.30 144
17865.56 146
17866.82 134
17868.09 135
17869.35 138
17870.61 161
17871.87 126
17873.14 132
17874.40 140
17875.66 148
17876.93 139
17878.19 139
17879.45 128
17880.72 130
17881.98 129
17883.24 148
17884.51 129
17885.77 144
17887.03 156
17888.30 136
17889.56 151
17890.83 134
17892.09 143
17893.35 140
17894.62 144
17895.88 164
17897.14 142
17898.41 136
17899.67 138
17900.94 133
17902.20 142
17903.46 130
17904.73 164
17905.99 118
17907.26 133
17908.52 142
17909.79 155
17911.05 140
17912.32 149
17913.58 131
17914.84 124
17916.11 146
17917.37 144
17918.64 130
17919.90 132
17921.17 143
17922.43 130
17923.70 135
17924.96 134
17926.23 126
17927.49 151
17928.76 146
17930.02 133
17931.29 150
17932.55 147
17933.82 143
17935.08 146
17936.35 148
17937.61 145
17938.88 136
17940.14 138
17941.41 140
17942.68 144
17943.94 118
17945.21 128
17946.47 117
17947.74 128
17949.00 133
17950.27 143
17951.54 128
17952.80 126
17954.07 130
17955.33 124
17956.60 135
17957.87 146
17959.13 139
17960.40 147
17961.66 144
17962.93 132
17964.20 133
17965.46 120
17966.73 140
17968.00 126
17969.26 123
17970.53 135
17971.80 133
17973.06 140
17974.33 124
17975.60 121
17976.86 141
17978.13 132
17979.40 142
17980.66 139
17981.93 138
17983.20 121
17984.46 133
17985.73 136
17987.00 142
17988.26 135
17989.53 123
17990.80 149
17992.07 132
17993.33 127
17994.60 118
17995.87 106
17997.14 128
17998.40 153
17999.67 128
18000.94 130
18002.21 127
18003.47 134
18004.74 131
18006.01 133
18007.28 129
18008.55 121
18009.81 127
18011.08 138
18012.35 127
18013.62 117
18014.89 132
18016.15 131
18017.42 121
18018.69 140
18019.96 120
18021.23 141
18022.49 142
18023.76 125
18025.03 133
18026.30 117
18027.57 144
18028.84 147
18030.11 145
18031.37 114
18032.64 115
18033.91 126
18035.18 135
18036.45 129
18037.72 138
18038.99 136
18040.26 137
18041.53 133
18042.79 118
18044.06 126
18045.33 132
18046.60 117
18047.87 132
18049.14 139
18050.41 123
18051.68 122
18052.95 132
18054.22 136
18055.49 131
18056.76 128
18058.03 124
18059.30 134
18060.57 132
18061.84 147
18063.11 138
18064.38 144
18065.65 120
18066.92 130
18068.19 154
18069.46 147
18070.73 129
18072.00 145
18073.27 127
18074.54 138
18075.81 128
18077.08 139
18078.35 143
18079.62 139
18080.89 141
18082.16 135
18083.43 134
18084.70 134
18085.97 147
18087.24 121
18088.51 103
18089.78 124
18091.05 115
18092.32 136
18093.59 130
18094.87 154
18096.14 147
18097.41 147
18098.68 127
18099.95 148
18101.22 141
18102.49 129
18103.76 141
18105.03 144
18106.31 135
18107.58 142
18108.85 136
18110.12 139
18111.39 119
18112.66 120
18113.93 142
18115.21 135
18116.48 140
18117.75 124
18119.02 140
18120.29 147
18121.56 145
18122.84 138
18124.11 135
18125.38 139
18126.65 148
18127.92 137
18129.20 129
18130.47 138
18131.74 138
18133.01 133
18134.29 137
18135.56 136
18136.83 133
18138.10 139
18139.38 133
18140.65 129
18141.92 142
18143.19 140
18144.47 135
18145.74 128
18147.01 129
18148.28 114
18149.56 131
18150.83 129
18152.10 126
18153.38 130
18154.65 125
18155.92 127
18157.19 131
18158.47 142
18159.74 149
18161.01 110
18162.29 132
18163.56 136
18164.83 138
18166.11 135
18167.38 136
18168.65 141
18169.93 132
18171.20 133
18172.48 146
18173.75 138
18175.02 123
18176.30 137
18177.57 131
18178.84 138
18180.12 139
18181.39 135
18182.67 121
18183.94 135
18185.21 135
18186.49 137
18187.76 144
18189.04 151
18190.31 139
18191.59 132
18192.86 116
18194.13 107
18195.41 136
18196.68 140
18197.96 129
18199.23 132
18200.51 132
18201.78 124
18203.06 122
18204.33 115
18205.61 131
18206.88 120
18208.16 124
18209.43 142
18210.71 138
18211.98 135
18213.26 115
18214.53 156
18215.81 127
18217.08 137
18218.36 123
18219.63 132
18220.91 130
18222.18 121
18223.46 123
18224.73 137
18226.01 122
18227.28 136
18228.56 146
18229.84 141
18231.11 143
18232.39 126
18233.66 140
18234.94 126
18236.21 137
18237.49 127
18238.77 146
18240.04 137
18241.32 125
18242.59 136
18243.87 129
18245.15 142
18246.42 161
18247.70 131
18248.98 136
18250.25 135
18251.53 139
18252.81 129
18254.08 112
18255.36 133
18256.63 142
18257.91 132
18259.19 137
18260.46 121
18261.74 121
18263.02 124
18264.30 135
18265.57 133
18266.85 133
18268.13 133
18269.40 121
18270.68 135
18271.96 140
18273.23 129
18274.51 135
18275.79 148
18277.07 139
18278.34 142
18279.62 132
18280.90 104
18282.18 132
18283.45 131
18284.73 127
18286.01 137
18287.29 135
18288.56 126
18289.84 135
18291.12 133
18292.40 139
18293.68 150
18294.95 126
18296.23 149
18297.51 146
18298.79 142
18300.07 126
18301.34 146
18302.62 134
18303.90 142
18305.18 127
18306.46 122
18307.74 129
18309.01 126
18310.29 131
18311.57 135
18312.85 136
18314.13 137
18315.41 150
18316.69 142
18317.96 153
18319.24 149
18320.52 136
18321.80 143
18323.08 147
18324.36 149
18325.64 134
18326.92 131
18328.20 143
18329.47 139
18330.75 148
18332.03 145
18333.31 146
18334.59 154
18335.87 134
18337.15 148
18338.43 150
18339.71 132
18340.99 128
18342.27 142
18343.55 140
18344.83 136
18346.11 137
18347.39 135
18348.67 128
18349.95 133
18351.23 132
18352.51 158
18353.79 122
18355.07 123
18356.35 143
18357.63 114
18358.91 129
18360.19 123
18361.47 154
18362.75 143
18364.03 170
18365.31 158
18366.59 126
18367.87 136
18369.15 123
18370.43 145
18371.71 137
18372.99 116
18374.27 138
18375.55 129
18376.83 135
18378.12 120
18379.40 118
18380.68 118
18381.96 134
18383.24 139
18384.52 139
18385.80 128
18387.08 119
18388.36 112
18389.65 118
18390.93 135
18392.21 132
18393.49 135
18394.77 146
18396.05 122
18397.33 131
18398.62 106
18399.90 118
18401.18 113
18402.46 121
18403.74 119
18405.02 122
18406.31 117
18407.59 114
18408.87 126
18410.15 116
18411.43 126
18412.72 139
18414.00 130
18415.28 112
18416.56 123
18417.84 122
18419.13 119
18420.41 111
18421.69 123
18422.97 131
18424.26 119
18425.54 145
18426.82 122
18428.10 132
18429.39 135
18430.67 118
18431.95 117
18433.23 136
18434.52 116
18435.80 114
18437.08 100
18438.37 125
18439.65 124
18440.93 117
18442.22 132
18443.50 144
18444.78 116
18446.06 126
18447.35 120
18448.63 106
18449.91 127
18451.20 123
18452.48 122
18453.76 119
18455.05 119
18456.33 140
18457.62 123
18458.90 123
18460.18 131
18461.47 114
18462.75 136
18464.03 121
18465.32 139
18466.60 124
18467.89 125
18469.17 130
18470.45 125
18471.74 128
18473.02 114
18474.31 122
18475.59 139
18476.88 117
18478.16 142
18479.44 126
18480.73 128
18482.01 115
18483.30 137
18484.58 144
18485.87 132
18487.15 101
18488.44 116
18489.72 118
18491.01 132
18492.29 131
18493.58 121
18494.86 100
18496.15 121
18497.43 116
18498.72 100
18500.00 126
18501.29 125
18502.57 124
18503.86 108
18505.14 127
18506.43 116
18507.71 120
18509.00 128
18510.28 129
18511.57 124
18512.85 124
18514.14 122
18515.42 132
18516.71 116
18518.00 125
18519.28 139
18520.57 124
18521.85 123
18523.14 112
18524.43 117
18525.71 129
18527.00 131
18528.28 123
18529.57 132
18530.86 150
18532.14 127
18533.43 122
18534.71 131
18536.00 131
18537.29 124
18538.57 129
18539.86 125
18541.15 131
18542.43 118
18543.72 125
18545.01 120
18546.29 131
18547.58 127
18548.87 133
18550.15 131
18551.44 118
18552.73 121
18554.01 134
18555.30 111
18556.59 129
18557.88 129
18559.16 119
18560.45 121
18561.74 106
18563.02 137
18564.31 135
18565.60 131
18566.89 139
18568.17 132
18569.46 143
18570.75 126
18572.04 128
18573.32 121
18574.61 133
18575.90 132
18577.19 120
18578.48 107
18579.76 118
18581.05 138
18582.34 130
18583.63 120
18584.92 118
18586.20 125
18587.49 127
18588.78 134
18590.07 135
18591.36 110
18592.64 124
18593.93 130
18595.22 127
18596.51 129
18597.80 113
18599.09 123
18600.38 134
18601.66 139
18602.95 144
18604.24 150
18605.53 133
18606.82 127
18608.11 127
18609.40 131
18610.69 110
18611.98 130
18613.26 126
18614.55 133
18615.84 116
18617.13 125
18618.42 149
18619.71 121
18621.00 128
18622.29 137
18623.58 147
18624.87 157
18626.16 135
18627.45 125
18628.74 127
18630.03 140
18631.32 128
18632.61 128
18633.89 130
18635.18 130
18636.47 142
18637.76 130
18639.05 126
18640.34 134
18641.63 124
18642.92 131
18644.21 125
18645.50 123
18646.79 149
18648.09 143
18649.38 115
18650.67 114
18651.96 132
18653.25 114
18654.54 124
18655.83 107
18657.12 122
18658.41 122
18659.70 142
18660.99 124
18662.28 143
18663.57 124
18664.86 127
18666.15 123
18667.44 127
18668.74 125
18670.03 110
18671.32 118
18672.61 120
18673.90 126
18675.19 118
18676.48 127
18677.77 128
18679.06 124
18680.36 117
18681.65 126
18682.94 120
18684.23 123
18685.52 119
18686.81 134
18688.11 119
18689.40 112
18690.69 116
18691.98 113
18693.27 121
18694.56 125
18695.86 121
18697.15 132
18698.44 123
18699.73 118
18701.02 130
18702.32 126
18703.61 116
18704.90 125
18706.19 100
18707.48 86
18708.78 106
18710.07 119
18711.36 135
18712.65 130
18713.95 114
18715.24 108
18716.53 107
18717.83 101
18719.12 120
18720.41 111
18721.70 102
18723.00 131
18724.29 112
18725.58 112
18726.87 121
18728.17 99
18729.46 113
18730.75 109
18732.05 115
18733.34 106
18734.63 110
18735.93 108
18737.22 126
18738.51 107
18739.81 117
18741.10 117
18742.39 107
18743.69 96
18744.98 116
18746.27 116
18747.57 112
18748.86 124
18750.16 115
18751.45 114
18752.74 117
18754.04 103
18755.33 106
18756.63 119
18757.92 111
18759.21 120
18760.51 120
18761.80 112
18763.10 109
18764.39 98
18765.69 103
18766.98 103
18768.27 128
18769.57 111
18770.86 107
18772.16 117
18773.45 103
18774.75 113
18776.04 114
18777.34 110
18778.63 121
18779.93 112
18781.22 97
18782.52 119
18783.81 109
18785.11 119
18786.40 117
18787.70 134
18788.99 113
18790.29 115
18791.58 113
18792.88 119
18794.17 115
18795.47 147
18796.76 113
18798.06 116
18799.35 119
18800.65 112
18801.94 101
18803.24 99
18804.54 114
18805.83 113
18807.13 117
18808.42 128
18809.72 116
18811.01 102
18812.31 111
18813.61 128
18814.90 125
18816.20 103
18817.49 117
18818.79 116
18820.09 112
18821.38 117
18822.68 102
18823.98 104
18825.27 108
18826.57 116
18827.87 122
18829.16 106
18830.46 106
18831.75 126
18833.05 102
18834.35 105
18835.64 111
18836.94 114
18838.24 118
18839.54 105
18840.83 119
18842.13 112
18843.43 131
18844.72 112
18846.02 115
18847.32 112
18848.61 114
18849.91 114
18851.21 107
18852.51 100
18853.80 90
18855.10 101
18856.40 103
18857.70 117
18858.99 107
18860.29 111
18861.59 98
18862.89 103
18864.18 117
18865.48 116
18866.78 116
18868.08 106
18869.38 101
18870.67 119
18871.97 113
18873.27 123
18874.57 111
18875.87 103
18877.16 103
18878.46 101
18879.76 113
18881.06 105
18882.36 108
18883.66 102
18884.95 124
18886.25 119
18887.55 126
18888.85 113
18890.15 119
18891.45 107
18892.75 121
18894.04 117
18895.34 119
18896.64 114
18897.94 105
18899.24 118
18900.54 116
18901.84 116
18903.14 123
18904.44 113
18905.74 106
18907.03 88
18908.33 122
18909.63 122
18910.93 112
18912.23 107
18913.53 118
18914.83 127
18916.13 116
18917.43 109
18918.73 116
18920.03 122
18921.33 93
18922.63 108
18923.93 111
18925.23 115
18926.53 115
18927.83 94
18929.13 92
18930.43 101
18931.73 106
18933.03 123
18934.33 111
18935.63 114
18936.93 103
18938.23 108
18939.53 116
18940.83 105
18942.13 108
18943.43 120
18944.73 112
18946.03 94
18947.33 92
18948.63 95
18949.93 117
18951.23 115
18952.53 103
18953.84 113
18955.14 97
18956.44 95
18957.74 103
18959.04 109
18960.34 104
18961.64 112
18962.94 121
18964.24 125
18965.54 99
18966.85 102
18968.15 97
18969.45 102
18970.75 110
18972.05 93
18973.35 89
18974.65 104
18975.96 113
18977.26 100
18978.56 108
18979.86 109
18981.16 105
18982.46 95
18983.77 101
18985.07 108
18986.37 108
18987.67 84
18988.97 113
18990.28 114
18991.58 109
18992.88 95
18994.18 104
18995.49 122
18996.79 100
18998.09 110
18999.39 104
19000.69 98
19002.00 100
19003.30 117
19004.60 100
19005.90 110
19007.21 103
19008.51 95
19009.81 107
19011.12 109
19012.42 116
19013.72 103
19015.02 127
19016.33 123
19017.63 112
19018.93 105
19020.24 113
19021.54 102
19022.84 111
19024.15 113
19025.45 102
19026.75 115
19028.06 95
19029.36 98
19030.66 106
19031.97 104
19033.27 120
19034.57 113
19035.88 116
19037.18 112
19038.48 98
19039.79 99
19041.09 95
19042.40 105
19043.70 101
19045.00 119
19046.31 130
19047.61 99
19048.92 121
19050.22 101
19051.52 122
19052.83 114
19054.13 97
19055.44 105
19056.74 106
19058.05 111
19059.35 118
19060.65 111
19061.96 120
19063.26 93
19064.57 113
19065.87 119
19067.18 98
19068.48 99
19069.79 102
19071.09 108
19072.40 95
19073.70 104
19075.01 84
19076.31 105
19077.62 109
19078.92 122
19080.23 97
19081.53 99
19082.84 116
19084.14 101
19085.45 107
19086.75 109
19088.06 126
19089.36 114
19090.67 126
19091.98 113
19093.28 99
19094.59 100
19095.89 103
19097.20 98
19098.50 105
19099.81 103
19101.12 118
19102.42 106
19103.73 113
19105.03 110
19106.34 114
19107.65 103
19108.95 87
19110.26 112
19111.56 122
19112.87 109
19114.18 111
19115.48 111
19116.79 98
19118.10 136
19119.40 105
19120.71 111
19122.02 104
19123.32 119
19124.63 121
19125.94 102
19127.24 113
19128.55 125
19129.86 113
19131.16 122
19132.47 123
19133.78 105
19135.08 120
19136.39 109
19137.70 127
19139.01 108
19140.31 122
19141.62 114
19142.93 116
19144.23 101
19145.54 106
19146.85 106
19148.16 115
19149.46 126
19150.77 107
19152.08 115
19153.39 122
19154.69 123
19156.00 121
19157.31 109
19158.62 106
19159.93 136
19161.23 109
19162.54 108
19163.85 87
19165.16 91
19166.47 112
19167.77 114
19169.08 113
19170.39 120
19171.70 117
19173.01 107
19174.32 126
19175.62 93
19176.93 103
19178.24 101
19179.55 114
19180.86 113
19182.17 111
19183.48 102
19184.78 100
19186.09 106
19187.40 108
19188.71 103
19190.02 120
19191.33 116
19192.64 109
19193.95 117
19195.26 114
19196.56 110
19197.87 94
19199.18 121
19200.49 110
19201.80 99
19203.11 104
19204.42 117
19205.73 111
19207.04 102
19208.35 102
19209.66 102
19210.97 111
19212.28 86
19213.59 108
19214.90 100
19216.21 97
19217.52 95
19218.83 109
19220.14 107
19221.45 106
19222.76 114
19224.07 92
19225.38 104
19226.69 101
19228.00 111
19229.31 103
19230.62 100
19231.93 131
19233.24 122
19234.55 110
19235.86 120
19237.17 99
19238.48 105
19239.79 107
19241.10 118
19242.41 96
19243.72 109
19245.03 103
19246.35 104
19247.66 94
19248.97 119
19250.28 108
19251.59 99
19252.90 107
19254.21 101
19255.52 117
19256.83 105
19258.14 123
19259.46 98
19260.77 115
19262.08 98
19263.39 106
19264.70 98
19266.01 84
19267.32 115
19268.64 95
19269.95 102
19271.26 108
19272.57 107
19273.88 100
19275.20 119
19276.51 102
19277.82 100
19279.13 119
19280.44 108
19281.75 89
19283.07 89
19284.38 96
19285.69 122
19287.00 82
19288.32 91
19289.63 101
19290.94 107
19292.25 99
19293.57 102
19294.88 99
19296.19 103
19297.50 103
19298.82 98
19300.13 96
19301.44 98
19302.75 105
19304.07 115
19305.38 114
19306.69 101
19308.01 107
19309.32 105
19310.63 95
19311.94 109
19313.26 110
19314.57 97
19315.88 119
19317.20 96
19318.51 96
19319.82 108
19321.14 123
19322.45 111
19323.76 94
19325.08 97
19326.39 108
19327.70 95
19329.02 96
19330.33 105
19331.65 107
19332.96 96
19334.27 90
19335.59 91
19336.90 90
19338.22 115
19339.53 118
19340.84 101
19342.16 103
19343.47 88
19344.79 99
19346.10 108
19347.41 100
19348.73 85
19350.04 94
19351.36 111
19352.67 107
19353.99 81
19355.30 88
19356.62 86
19357.93 113
19359.25 118
19360.56 88
19361.87 91
19363.19 96
19364.50 107
19365.82 107
19367.13 107
19368.45 94
19369.76 112
19371.08 120
19372.39 98
19373.71 98
19375.02 108
19376.34 120
19377.66 106
19378.97 80
19380.29 107
19381.60 98
19382.92 106
19384.23 103
19385.55 81
19386.86 90
19388.18 101
19389.50 107
19390.81 103
19392.13 107
19393.44 107
19394.76 108
19396.07 101
19397.39 100
19398.71 91
19400.02 111
19401.34 105
19402.65 98
19403.97 111
19405.29 96
19406.60 92
19407.92 102
19409.24 116
19410.55 109
19411.87 86
19413.19 94
19414.50 101
19415.82 99
19417.14 101
19418.45 97
19419.77 110
19421.09 110
19422.40 104
19423.72 97
19425.04 93
19426.35 113
19427.67 94
19428.99 93
19430.30 94
19431.62 100
19432.94 119
19434.26 101
19435.57 100
19436.89 107
19438.21 100
19439.53 98
19440.84 102
19442.16 95
19443.48 102
19444.80 105
19446.11 94
19447.43 93
19448.75 89
19450.07 102
19451.38 87
19452.70 109
19454.02 102
19455.34 106
19456.66 103
19457.97 92
19459.29 96
19460.61 101
19461.93 106
19463.25 102
19464.57 100
19465.88 119
19467.20 84
19468.52 96
19469.84 92
19471.16 97
19472.48 101
19473.79 106
19475.11 106
19476.43 92
19477.75 98
19479.07 96
19480.39 91
19481.71 93
19483.03 93
19484.34 104
19485.66 114
19486.98 97
19488.30 115
19489.62 109
19490.94 109
19492.26 101
19493.58 101
19494.90 90
19496.22 108
19497.54 103
19498.86 113
19500.18 99
19501.50 96
19502.81 114
19504.13 111
19505.45 87
19506.77 109
19508.09 99
19509.41 91
19510.73 93
19512.05 101
19513.37 108
19514.69 95
19516.01 104
19517.33 91
19518.65 100
19519.97 93
19521.29 86
19522.61 80
19523.93 84
19525.25 88
19526.57 99
19527.89 91
19529.22 93
19530.54 100
19531.86 94
19533.18 85
19534.50 113
19535.82 104
19537.14 101
19538.46 97
19539.78 93
19541.10 91
19542.42 93
19543.74 109
19545.06 99
19546.39 93
19547.71 94
19549.03 99
19550.35 112
19551.67 94
19552.99 94
19554.31 92
19555.63 94
19556.96 101
19558.28 104
19559.60 85
19560.92 102
19562.24 98
19563.56 106
19564.88 114
19566.21 108
19567.53 96
19568.85 94
19570.17 86
19571.49 82
19572.82 107
19574.14 102
19575.46 103
19576.78 95
19578.10 97
19579.43 95
19580.75 89
19582.07 98
19583.39 85
19584.72 111
19586.04 90
19587.36 98
19588.68 118
19590.01 93
19591.33 96
19592.65 104
19593.97 105
19595.30 99
19596.62 113
19597.94 103
19599.26 104
19600.59 97
19601.91 108
19603.23 98
19604.56 115
19605.88 104
19607.20 105
19608.53 101
19609.85 88
19611.17 105
19612.49 126
19613.82 78
19615.14 103
19616.47 106
19617.79 91
19619.11 104
19620.44 95
19621.76 98
19623.08 91
19624.41 115
19625.73 114
19627.05 94
19628.38 109
19629.70 105
19631.03 106
19632.35 111
19633.67 96
19635.00 104
19636.32 97
19637.65 111
19638.97 111
19640.29 95
19641.62 81
19642.94 89
19644.27 111
19645.59 99
19646.92 88
19648.24 105
19649.57 122
19650.89 111
19652.21 97
19653.54 102
19654.86 117
19656.19 116
19657.51 109
19658.84 118
19660.16 108
19661.49 93
19662.81 98
19664.14 100
19665.46 96
19666.79 103
19668.11 112
19669.44 94
19670.76 97
19672.09 110
19673.41 98
19674.74 112
19676.07 105
19677.39 94
19678.72 108
19680.04 86
19681.37 105
19682.69 103
19684.02 105
19685.34 95
19686.67 105
19688.00 107
19689.32 101
19690.65 116
19691.97 100
19693.30 105
19694.63 109
19695.95 117
19697.28 113
19698.60 94
19699.93 98
19701.26 87
19702.58 112
19703.91 85
19705.24 100
19706.56 110
19707.89 111
19709.22 96
19710.54 98
19711.87 89
19713.20 97
19714.52 113
19715.85 113
19717.18 100
19718.50 98
19719.83 113
19721.16 110
19722.48 103
19723.81 91
19725.14 85
19726.47 107
19727.79 99
19729.12 108
19730.45 96
19731.77 102
19733.10 90
19734.43 114
19735.76 101
19737.08 99
19738.41 106
19739.74 103
19741.07 112
19742.39 112
19743.72 92
19745.05 84
19746.38 108
19747.71 98
19749.03 95
19750.36 98
19751.69 97
19753.02 93
19754.35 91
19755.67 97
19757.00 92
19758.33 92
19759.66 87
19760.99 115
19762.31 103
19763.64 98
19764.97 98
19766.30 108
19767.63 104
19768.96 98
19770.29 98
19771.61 104
19772.94 92
19774.27 100
19775.60 94
19776.93 104
19778.26 105
19779.59 114
19780.92 109
19782.25 97
19783.57 107
19784.90 101
19786.23 118
19787.56 115
19788.89 99
19790.22 96
19791.55 88
19792.88 95
19794.21 116
19795.54 89
19796.87 76
19798.20 93
19799.53 98
19800.86 102
19802.19 82
19803.52 104
19804.85 87
19806.18 97
19807.50 103
19808.83 103
19810.16 108
19811.49 113
19812.82 101
19814.15 105
19815.49 96
19816.82 105
19818.15 85
19819.48 106
19820.81 108
19822.14 96
19823.47 106
19824.80 109
19826.13 100
19827.46 99
19828.79 80
19830.12 96
19831.45 99
19832.78 99
19834.11 104
19835.44 99
19836.77 98
19838.10 115
19839.44 116
19840.77 105
19842.10 93
19843.43 92
19844.76 103
19846.09 111
19847.42 98
19848.75 88
19850.08 94
19851.42 103
19852.75 113
19854.08 103
19855.41 83
19856.74 100
19858.07 113
19859.40 95
19860.74 90
19862.07 84
19863.40 105
19864.73 111
19866.06 94
19867.40 92
19868.73 96
19870.06 111
19871.39 107
19872.72 102
19874.06 102
19875.39 125
19876.72 107
19878.05 126
19879.38 91
19880.72 93
19882.05 89
19883.38 99
19884.71 124
19886.05 104
19887.38 87
19888.71 100
19890.04 117
19891.38 108
19892.71 114
19894.04 93
19895.38 114
19896.71 94
19898.04 109
19899.37 95
19900.71 91
19902.04 117
19903.37 108
19904.71 96
19906.04 108
19907.37 111
19908.71 114
19910.04 106
19911.37 98
19912.71 90
19914.04 112
19915.37 113
19916.71 113
19918.04 105
19919.37 91
19920.71 96
19922.04 95
19923.37 107
19924.71 108
19926.04 110
19927.38 100
19928.71 94
19930.04 102
19931.38 102
19932.71 95
19934.05 98
19935.38 110
19936.71 100
19938.05 98
19939.38 97
19940.72 84
19942.05 94
19943.39 93
19944.72 106
19946.06 101
19947.39 102
19948.72 102
19950.06 82
19951.39 87
19952.73 97
19954.06 104
19955.40 86
19956.73 106
19958.07 103
19959.40 109
19960.74 111
19962.07 106
19963.41 93
19964.74 98
19966.08 86
19967.41 104
19968.75 111
19970.08 84
19971.42 105
19972.76 97
19974.09 113
19975.43 126
19976.76 117
19978.10 112
19979.43 108
19980.77 107
19982.10 101
19983.44 110
19984.78 107
19986.11 93
19987.45 104
19988.78 97
19990.12 107
19991.46 110
19992.79 116
19994.13 113
19995.46 106
19996.80 100
19998.14 95
19999.47 106
20000.81 96
20002.15 86
20003.48 104
20004.82 127
20006.16 116
20007.49 110
20008.83 105
20010.17 97
20011.50 100
20012.84 108
20014.18 111
20015.51 99
20016.85 104
20018.19 124
20019.52 104
20020.86 106
20022.20 89
20023.53 114
20024.87 105
20026.21 127
20027.55 108
20028.88 101
20030.22 103
20031.56 100
20032.90 110
20034.23 121
20035.57 125
20036.91 103
20038.25 108
20039.58 90
20040.92 106
20042.26 94
20043.60 113
20044.93 96
20046.27 97
20047.61 116
20048.95 110
20050.29 108
20051.62 105
20052.96 106
20054.30 117
20055.64 104
20056.98 115
20058.32 119
20059.65 104
20060.99 95
20062.33 112
20063.67 120
20065.01 107
20066.35 114
20067.68 113
20069.02 130
20070.36 108
20071.70 113
20073.04 110
20074.38 122
20075.72 120
20077.06 112
20078.40 102
20079.73 120
20081.07 116
20082.41 115
20083.75 115
20085.09 111
20086.43 111
20087.77 106
20089.11 117
20090.45 115
20091.79 128
20093.13 100
20094.47 116
20095.81 102
20097.15 114
20098.48 120
20099.82 128
20101.16 108
20102.50 130
20103.84 125
20105.18 111
20106.52 102
20107.86 100
20109.20 109
20110.54 125
20111.88 113
20113.22 115
20114.56 109
20115.90 112
20117.24 121
20118.58 120
20119.93 107
20121.27 112
20122.61 110
20123.95 126
20125.29 111
20126.63 100
20127.97 111
20129.31 112
20130.65 107
20131.99 112
20133.33 115
20134.67 119
20136.01 96
