# Supplementary material for: MALDI-TOF MS typing enables the classification of brewing yeasts of the genus Saccharomyces to major beer styles
Source: PLoS One. 2017 Aug 9;12(8):e0181694. doi: 10.1371/journal.pone.0181694 (PMC5549903; doi:10.1371/journal.pone.0181694)
Supplement: S6 File — The directory includes 90 raw files and was zipped to “.zip”; the folder has three strains with 30 spectra per strain; S1 Text explains the raw files with an example and Table 1 represents the yeast strains used within the experiment. (ZIP) [file pone.0181694.s009.zip › 16-18/30276-3478-Lag-Lag-Lag-YPG-18h-E-E_2016-09-21_4_0_A6_1.dat]

1999.90 1289
2000.32 1257
2000.75 1281
2001.17 1278
2001.59 1330
2002.01 1248
2002.43 1283
2002.86 1251
2003.28 1257
2003.70 1254
2004.12 1332
2004.54 1296
2004.97 1255
2005.39 1350
2005.81 1333
2006.23 1284
2006.66 1374
2007.08 1312
2007.50 1312
2007.92 1293
2008.35 1333
2008.77 1368
2009.19 1373
2009.61 1361
2010.04 1410
2010.46 1347
2010.88 1337
2011.31 1307
2011.73 1294
2012.15 1258
2012.57 1216
2013.00 1222
2013.42 1263
2013.84 1204
2014.27 1179
2014.69 1191
2015.11 1194
2015.54 1216
2015.96 1258
2016.38 1249
2016.81 1281
2017.23 1292
2017.65 1282
2018.08 1277
2018.50 1286
2018.93 1335
2019.35 1316
2019.77 1278
2020.20 1341
2020.62 1376
2021.04 1350
2021.47 1261
2021.89 1322
2022.32 1336
2022.74 1326
2023.17 1312
2023.59 1246
2024.01 1226
2024.44 1306
2024.86 1288
2025.29 1256
2025.71 1259
2026.14 1194
2026.56 1204
2026.98 1227
2027.41 1240
2027.83 1269
2028.26 1242
2028.68 1234
2029.11 1248
2029.53 1284
2029.96 1287
2030.38 1301
2030.81 1225
2031.23 1211
2031.66 1240
2032.08 1211
2032.51 1302
2032.93 1261
2033.36 1252
2033.78 1265
2034.21 1269
2034.63 1276
2035.06 1264
2035.49 1276
2035.91 1223
2036.34 1244
2036.76 1297
2037.19 1253
2037.61 1254
2038.04 1246
2038.47 1337
2038.89 1333
2039.32 1300
2039.74 1302
2040.17 1282
2040.59 1312
2041.02 1291
2041.45 1286
2041.87 1217
2042.30 1283
2042.73 1289
2043.15 1304
2043.58 1277
2044.00 1268
2044.43 1320
2044.86 1320
2045.28 1265
2045.71 1206
2046.14 1293
2046.56 1279
2046.99 1291
2047.42 1272
2047.84 1258
2048.27 1321
2048.70 1259
2049.12 1278
2049.55 1234
2049.98 1240
2050.40 1218
2050.83 1195
2051.26 1210
2051.69 1191
2052.11 1160
2052.54 1154
2052.97 1230
2053.40 1243
2053.82 1171
2054.25 1185
2054.68 1205
2055.10 1224
2055.53 1266
2055.96 1240
2056.39 1215
2056.82 1268
2057.24 1299
2057.67 1306
2058.10 1279
2058.53 1225
2058.95 1271
2059.38 1285
2059.81 1368
2060.24 1324
2060.67 1280
2061.09 1248
2061.52 1291
2061.95 1364
2062.38 1295
2062.81 1369
2063.24 1307
2063.66 1309
2064.09 1308
2064.52 1299
2064.95 1315
2065.38 1398
2065.81 1382
2066.24 1356
2066.66 1356
2067.09 1338
2067.52 1344
2067.95 1327
2068.38 1237
2068.81 1284
2069.24 1286
2069.67 1297
2070.10 1237
2070.52 1319
2070.95 1292
2071.38 1215
2071.81 1191
2072.24 1243
2072.67 1254
2073.10 1224
2073.53 1210
2073.96 1209
2074.39 1247
2074.82 1339
2075.25 1316
2075.68 1343
2076.11 1327
2076.54 1308
2076.97 1258
2077.40 1295
2077.83 1262
2078.26 1320
2078.69 1320
2079.12 1297
2079.55 1283
2079.98 1381
2080.41 1334
2080.84 1338
2081.27 1285
2081.70 1294
2082.13 1303
2082.56 1306
2082.99 1373
2083.42 1305
2083.85 1346
2084.28 1327
2084.71 1303
2085.14 1353
2085.57 1266
2086.00 1310
2086.43 1263
2086.86 1319
2087.29 1291
2087.73 1234
2088.16 1238
2088.59 1274
2089.02 1302
2089.45 1383
2089.88 1294
2090.31 1241
2090.74 1338
2091.17 1319
2091.61 1262
2092.04 1242
2092.47 1318
2092.90 1286
2093.33 1281
2093.76 1254
2094.19 1293
2094.63 1314
2095.06 1269
2095.49 1271
2095.92 1255
2096.35 1316
2096.78 1298
2097.22 1308
2097.65 1277
2098.08 1216
2098.51 1187
2098.94 1204
2099.38 1210
2099.81 1226
2100.24 1240
2100.67 1193
2101.11 1229
2101.54 1269
2101.97 1300
2102.40 1239
2102.83 1197
2103.27 1207
2103.70 1225
2104.13 1242
2104.56 1212
2105.00 1205
2105.43 1193
2105.86 1219
2106.30 1260
2106.73 1254
2107.16 1244
2107.59 1200
2108.03 1235
2108.46 1224
2108.89 1238
2109.33 1284
2109.76 1172
2110.19 1194
2110.63 1179
2111.06 1173
2111.49 1256
2111.93 1191
2112.36 1228
2112.79 1192
2113.23 1157
2113.66 1193
2114.09 1181
2114.53 1171
2114.96 1226
2115.40 1238
2115.83 1248
2116.26 1230
2116.70 1210
2117.13 1214
2117.56 1250
2118.00 1153
2118.43 1211
2118.87 1285
2119.30 1293
2119.73 1260
2120.17 1297
2120.60 1256
2121.04 1239
2121.47 1237
2121.91 1282
2122.34 1260
2122.78 1286
2123.21 1323
2123.64 1294
2124.08 1299
2124.51 1264
2124.95 1254
2125.38 1256
2125.82 1269
2126.25 1265
2126.69 1337
2127.12 1336
2127.56 1387
2127.99 1313
2128.43 1361
2128.86 1359
2129.30 1421
2129.73 1402
2130.17 1371
2130.60 1342
2131.04 1398
2131.47 1405
2131.91 1418
2132.35 1365
2132.78 1379
2133.22 1380
2133.65 1414
2134.09 1450
2134.52 1375
2134.96 1422
2135.40 1394
2135.83 1450
2136.27 1462
2136.70 1452
2137.14 1422
2137.57 1401
2138.01 1378
2138.45 1368
2138.88 1328
2139.32 1296
2139.76 1307
2140.19 1315
2140.63 1279
2141.06 1288
2141.50 1304
2141.94 1328
2142.37 1302
2142.81 1263
2143.25 1251
2143.68 1259
2144.12 1282
2144.56 1287
2144.99 1295
2145.43 1265
2145.87 1301
2146.30 1343
2146.74 1414
2147.18 1426
2147.62 1485
2148.05 1494
2148.49 1541
2148.93 1595
2149.36 1694
2149.80 1718
2150.24 1767
2150.68 1748
2151.11 1728
2151.55 1691
2151.99 1655
2152.43 1643
2152.86 1629
2153.30 1678
2153.74 1632
2154.18 1496
2154.61 1495
2155.05 1447
2155.49 1433
2155.93 1472
2156.37 1395
2156.80 1326
2157.24 1314
2157.68 1322
2158.12 1360
2158.56 1430
2158.99 1317
2159.43 1305
2159.87 1340
2160.31 1342
2160.75 1369
2161.19 1273
2161.62 1367
2162.06 1369
2162.50 1400
2162.94 1405
2163.38 1374
2163.82 1410
2164.26 1415
2164.69 1442
2165.13 1394
2165.57 1419
2166.01 1456
2166.45 1451
2166.89 1436
2167.33 1437
2167.77 1442
2168.21 1466
2168.65 1367
2169.08 1363
2169.52 1458
2169.96 1451
2170.40 1447
2170.84 1519
2171.28 1512
2171.72 1418
2172.16 1408
2172.60 1441
2173.04 1480
2173.48 1460
2173.92 1489
2174.36 1506
2174.80 1518
2175.24 1506
2175.68 1435
2176.12 1531
2176.56 1614
2177.00 1555
2177.44 1520
2177.88 1530
2178.32 1509
2178.76 1564
2179.20 1602
2179.64 1599
2180.08 1516
2180.52 1475
2180.96 1544
2181.40 1494
2181.84 1489
2182.28 1440
2182.72 1351
2183.16 1363
2183.60 1352
2184.04 1323
2184.48 1328
2184.93 1347
2185.37 1406
2185.81 1414
2186.25 1444
2186.69 1408
2187.13 1514
2187.57 1502
2188.01 1528
2188.45 1545
2188.89 1530
2189.34 1536
2189.78 1542
2190.22 1536
2190.66 1475
2191.10 1396
2191.54 1429
2191.98 1483
2192.43 1533
2192.87 1566
2193.31 1583
2193.75 1559
2194.19 1608
2194.63 1544
2195.08 1544
2195.52 1504
2195.96 1590
2196.40 1589
2196.84 1589
2197.29 1557
2197.73 1565
2198.17 1479
2198.61 1496
2199.06 1481
2199.50 1495
2199.94 1404
2200.38 1476
2200.82 1510
2201.27 1449
2201.71 1467
2202.15 1413
2202.59 1430
2203.04 1504
2203.48 1467
2203.92 1385
2204.37 1484
2204.81 1485
2205.25 1600
2205.69 1538
2206.14 1503
2206.58 1535
2207.02 1609
2207.47 1581
2207.91 1581
2208.35 1623
2208.80 1595
2209.24 1629
2209.68 1645
2210.13 1598
2210.57 1560
2211.01 1507
2211.46 1464
2211.90 1474
2212.34 1484
2212.79 1481
2213.23 1504
2213.67 1586
2214.12 1532
2214.56 1529
2215.01 1577
2215.45 1526
2215.89 1414
2216.34 1414
2216.78 1442
2217.23 1412
2217.67 1466
2218.11 1448
2218.56 1398
2219.00 1490
2219.45 1487
2219.89 1490
2220.34 1480
2220.78 1469
2221.22 1489
2221.67 1497
2222.11 1516
2222.56 1511
2223.00 1530
2223.45 1639
2223.89 1693
2224.34 1679
2224.78 1651
2225.23 1627
2225.67 1669
2226.12 1668
2226.56 1722
2227.01 1695
2227.45 1681
2227.90 1706
2228.34 1648
2228.79 1633
2229.23 1681
2229.68 1720
2230.12 1681
2230.57 1647
2231.01 1598
2231.46 1660
2231.90 1715
2232.35 1670
2232.80 1637
2233.24 1609
2233.69 1665
2234.13 1646
2234.58 1682
2235.02 1654
2235.47 1636
2235.92 1589
2236.36 1582
2236.81 1556
2237.25 1644
2237.70 1631
2238.15 1636
2238.59 1661
2239.04 1604
2239.49 1513
2239.93 1486
2240.38 1461
2240.82 1461
2241.27 1465
2241.72 1482
2242.16 1509
2242.61 1448
2243.06 1492
2243.50 1408
2243.95 1394
2244.40 1441
2244.84 1426
2245.29 1446
2245.74 1404
2246.19 1453
2246.63 1407
2247.08 1419
2247.53 1413
2247.97 1350
2248.42 1407
2248.87 1421
2249.32 1393
2249.76 1438
2250.21 1428
2250.66 1473
2251.10 1458
2251.55 1473
2252.00 1442
2252.45 1392
2252.89 1446
2253.34 1509
2253.79 1530
2254.24 1579
2254.69 1538
2255.13 1448
2255.58 1482
2256.03 1471
2256.48 1454
2256.93 1425
2257.37 1429
2257.82 1384
2258.27 1393
2258.72 1442
2259.17 1476
2259.61 1517
2260.06 1492
2260.51 1512
2260.96 1559
2261.41 1537
2261.86 1481
2262.31 1581
2262.75 1594
2263.20 1548
2263.65 1563
2264.10 1488
2264.55 1564
2265.00 1583
2265.45 1563
2265.90 1579
2266.34 1574
2266.79 1550
2267.24 1527
2267.69 1589
2268.14 1649
2268.59 1681
2269.04 1666
2269.49 1716
2269.94 1789
2270.39 1770
2270.84 1784
2271.29 1820
2271.74 1834
2272.18 1880
2272.63 1831
2273.08 1877
2273.53 1960
2273.98 2032
2274.43 2039
2274.88 2105
2275.33 2037
2275.78 2114
2276.23 2163
2276.68 2233
2277.13 2280
2277.58 2302
2278.03 2284
2278.48 2126
2278.93 2033
2279.38 1947
2279.83 1915
2280.28 1883
2280.73 1853
2281.19 1800
2281.64 1739
2282.09 1680
2282.54 1648
2282.99 1680
2283.44 1648
2283.89 1573
2284.34 1621
2284.79 1596
2285.24 1603
2285.69 1524
2286.14 1621
2286.59 1621
2287.04 1602
2287.50 1672
2287.95 1719
2288.40 1815
2288.85 1861
2289.30 1939
2289.75 2001
2290.20 2075
2290.65 2169
2291.11 2300
2291.56 2346
2292.01 2372
2292.46 2371
2292.91 2389
2293.36 2392
2293.82 2288
2294.27 2227
2294.72 2146
2295.17 2187
2295.62 2207
2296.07 2083
2296.53 1966
2296.98 1909
2297.43 1940
2297.88 1966
2298.33 1903
2298.79 1843
2299.24 1841
2299.69 1719
2300.14 1682
2300.60 1612
2301.05 1600
2301.50 1604
2301.95 1640
2302.41 1620
2302.86 1577
2303.31 1598
2303.76 1550
2304.22 1542
2304.67 1505
2305.12 1525
2305.57 1541
2306.03 1514
2306.48 1582
2306.93 1601
2307.39 1651
2307.84 1651
2308.29 1648
2308.75 1697
2309.20 1744
2309.65 1719
2310.11 1768
2310.56 1749
2311.01 1791
2311.47 1853
2311.92 1798
2312.37 1771
2312.83 1748
2313.28 1753
2313.73 1658
2314.19 1724
2314.64 1719
2315.09 1759
2315.55 1669
2316.00 1671
2316.46 1705
2316.91 1761
2317.36 1733
2317.82 1764
2318.27 1710
2318.73 1701
2319.18 1776
2319.63 1767
2320.09 1697
2320.54 1715
2321.00 1726
2321.45 1774
2321.91 1813
2322.36 1759
2322.82 1649
2323.27 1663
2323.72 1662
2324.18 1605
2324.63 1740
2325.09 1804
2325.54 1724
2326.00 1686
2326.45 1749
2326.91 1758
2327.36 1643
2327.82 1659
2328.27 1625
2328.73 1711
2329.18 1689
2329.64 1674
2330.09 1722
2330.55 1668
2331.00 1666
2331.46 1701
2331.92 1671
2332.37 1652
2332.83 1694
2333.28 1629
2333.74 1610
2334.19 1572
2334.65 1650
2335.10 1607
2335.56 1571
2336.02 1590
2336.47 1581
2336.93 1628
2337.38 1605
2337.84 1574
2338.30 1613
2338.75 1648
2339.21 1626
2339.66 1573
2340.12 1560
2340.58 1619
2341.03 1589
2341.49 1574
2341.95 1622
2342.40 1594
2342.86 1546
2343.32 1616
2343.77 1664
2344.23 1628
2344.68 1647
2345.14 1705
2345.60 1767
2346.06 1764
2346.51 1740
2346.97 1747
2347.43 1760
2347.88 1709
2348.34 1735
2348.80 1770
2349.25 1719
2349.71 1782
2350.17 1770
2350.63 1672
2351.08 1658
2351.54 1656
2352.00 1663
2352.46 1677
2352.91 1604
2353.37 1626
2353.83 1632
2354.29 1558
2354.74 1532
2355.20 1501
2355.66 1550
2356.12 1588
2356.57 1576
2357.03 1608
2357.49 1542
2357.95 1597
2358.41 1602
2358.86 1605
2359.32 1628
2359.78 1636
2360.24 1692
2360.70 1788
2361.15 1735
2361.61 1713
2362.07 1746
2362.53 1766
2362.99 1774
2363.45 1743
2363.91 1761
2364.36 1832
2364.82 1779
2365.28 1768
2365.74 1742
2366.20 1698
2366.66 1759
2367.12 1770
2367.57 1794
2368.03 1738
2368.49 1730
2368.95 1680
2369.41 1625
2369.87 1626
2370.33 1557
2370.79 1616
2371.25 1570
2371.71 1606
2372.17 1573
2372.63 1542
2373.09 1568
2373.54 1539
2374.00 1534
2374.46 1622
2374.92 1629
2375.38 1617
2375.84 1623
2376.30 1604
2376.76 1598
2377.22 1596
2377.68 1626
2378.14 1614
2378.60 1616
2379.06 1516
2379.52 1594
2379.98 1591
2380.44 1550
2380.90 1637
2381.36 1713
2381.82 1652
2382.28 1683
2382.74 1656
2383.20 1713
2383.66 1722
2384.12 1748
2384.59 1659
2385.05 1688
2385.51 1641
2385.97 1626
2386.43 1638
2386.89 1670
2387.35 1667
2387.81 1657
2388.27 1649
2388.73 1613
2389.19 1611
2389.65 1645
2390.12 1650
2390.58 1669
2391.04 1647
2391.50 1622
2391.96 1695
2392.42 1652
2392.88 1605
2393.34 1604
2393.81 1621
2394.27 1570
2394.73 1617
2395.19 1658
2395.65 1581
2396.11 1534
2396.57 1532
2397.04 1568
2397.50 1613
2397.96 1660
2398.42 1641
2398.88 1627
2399.35 1611
2399.81 1673
2400.27 1675
2400.73 1581
2401.19 1585
2401.66 1536
2402.12 1583
2402.58 1635
2403.04 1524
2403.51 1608
2403.97 1597
2404.43 1616
2404.89 1642
2405.36 1621
2405.82 1575
2406.28 1636
2406.74 1658
2407.21 1595
2407.67 1567
2408.13 1535
2408.59 1624
2409.06 1639
2409.52 1515
2409.98 1483
2410.45 1438
2410.91 1452
2411.37 1468
2411.84 1531
2412.30 1514
2412.76 1531
2413.23 1470
2413.69 1509
2414.15 1554
2414.62 1516
2415.08 1531
2415.54 1586
2416.01 1698
2416.47 1684
2416.93 1674
2417.40 1716
2417.86 1757
2418.32 1707
2418.79 1768
2419.25 1804
2419.72 1774
2420.18 1779
2420.64 1755
2421.11 1743
2421.57 1747
2422.04 1716
2422.50 1775
2422.96 1739
2423.43 1748
2423.89 1783
2424.36 1791
2424.82 1783
2425.29 1674
2425.75 1705
2426.22 1685
2426.68 1584
2427.15 1611
2427.61 1605
2428.07 1565
2428.54 1560
2429.00 1538
2429.47 1532
2429.93 1571
2430.40 1545
2430.86 1574
2431.33 1528
2431.79 1499
2432.26 1532
2432.72 1596
2433.19 1631
2433.65 1555
2434.12 1550
2434.59 1594
2435.05 1586
2435.52 1627
2435.98 1636
2436.45 1639
2436.91 1653
2437.38 1718
2437.84 1779
2438.31 1738
2438.78 1772
2439.24 1824
2439.71 1873
2440.17 1795
2440.64 1786
2441.10 1801
2441.57 1781
2442.04 1709
2442.50 1766
2442.97 1745
2443.44 1718
2443.90 1683
2444.37 1603
2444.83 1643
2445.30 1622
2445.77 1573
2446.23 1593
2446.70 1551
2447.17 1568
2447.63 1604
2448.10 1581
2448.57 1552
2449.03 1595
2449.50 1466
2449.97 1552
2450.43 1593
2450.90 1525
2451.37 1523
2451.83 1538
2452.30 1590
2452.77 1578
2453.24 1557
2453.70 1503
2454.17 1470
2454.64 1463
2455.10 1511
2455.57 1601
2456.04 1557
2456.51 1476
2456.97 1516
2457.44 1482
2457.91 1500
2458.38 1529
2458.84 1513
2459.31 1550
2459.78 1555
2460.25 1496
2460.72 1532
2461.18 1600
2461.65 1535
2462.12 1512
2462.59 1534
2463.06 1561
2463.52 1551
2463.99 1503
2464.46 1540
2464.93 1538
2465.40 1515
2465.86 1553
2466.33 1552
2466.80 1570
2467.27 1569
2467.74 1516
2468.21 1501
2468.68 1501
2469.14 1571
2469.61 1555
2470.08 1493
2470.55 1592
2471.02 1562
2471.49 1606
2471.96 1620
2472.43 1547
2472.90 1550
2473.36 1570
2473.83 1580
2474.30 1542
2474.77 1540
2475.24 1557
2475.71 1591
2476.18 1584
2476.65 1577
2477.12 1542
2477.59 1513
2478.06 1576
2478.53 1555
2479.00 1588
2479.47 1593
2479.94 1586
2480.41 1654
2480.87 1602
2481.34 1551
2481.81 1562
2482.28 1576
2482.75 1555
2483.22 1463
2483.69 1451
2484.16 1501
2484.63 1512
2485.10 1507
2485.57 1585
2486.05 1668
2486.52 1633
2486.99 1540
2487.46 1585
2487.93 1683
2488.40 1624
2488.87 1630
2489.34 1704
2489.81 1712
2490.28 1681
2490.75 1600
2491.22 1694
2491.69 1684
2492.16 1679
2492.63 1686
2493.10 1722
2493.58 1711
2494.05 1680
2494.52 1649
2494.99 1705
2495.46 1665
2495.93 1700
2496.40 1691
2496.87 1644
2497.34 1645
2497.82 1665
2498.29 1553
2498.76 1583
2499.23 1545
2499.70 1618
2500.17 1587
2500.64 1568
2501.12 1518
2501.59 1587
2502.06 1594
2502.53 1581
2503.00 1618
2503.48 1587
2503.95 1593
2504.42 1565
2504.89 1615
2505.36 1702
2505.84 1670
2506.31 1733
2506.78 1717
2507.25 1720
2507.72 1763
2508.20 1843
2508.67 1853
2509.14 1876
2509.61 1913
2510.09 1960
2510.56 2056
2511.03 2041
2511.50 2191
2511.98 2151
2512.45 2204
2512.92 2181
2513.40 2212
2513.87 2148
2514.34 2059
2514.81 1995
2515.29 1936
2515.76 1958
2516.23 1861
2516.71 1827
2517.18 1837
2517.65 1759
2518.13 1766
2518.60 1711
2519.07 1740
2519.55 1803
2520.02 1805
2520.49 1797
2520.97 1791
2521.44 1792
2521.91 1805
2522.39 1739
2522.86 1673
2523.34 1689
2523.81 1671
2524.28 1689
2524.76 1573
2525.23 1648
2525.70 1654
2526.18 1666
2526.65 1733
2527.13 1625
2527.60 1637
2528.08 1691
2528.55 1708
2529.02 1730
2529.50 1728
2529.97 1681
2530.45 1766
2530.92 1681
2531.40 1671
2531.87 1694
2532.34 1780
2532.82 1886
2533.29 1809
2533.77 1810
2534.24 1823
2534.72 1842
2535.19 1792
2535.67 1842
2536.14 1875
2536.62 1839
2537.09 1791
2537.57 1780
2538.04 1803
2538.52 1766
2538.99 1800
2539.47 1816
2539.94 1754
2540.42 1665
2540.90 1769
2541.37 1755
2541.85 1814
2542.32 1709
2542.80 1728
2543.27 1704
2543.75 1712
2544.22 1693
2544.70 1700
2545.18 1694
2545.65 1714
2546.13 1796
2546.60 1775
2547.08 1864
2547.56 1901
2548.03 1972
2548.51 1978
2548.98 2004
2549.46 1980
2549.94 2049
2550.41 2128
2550.89 2116
2551.37 2018
2551.84 2027
2552.32 1984
2552.80 1986
2553.27 2076
2553.75 2014
2554.23 1969
2554.70 1898
2555.18 1994
2555.66 2071
2556.13 2023
2556.61 2012
2557.09 1944
2557.56 1943
2558.04 1972
2558.52 1922
2558.99 1874
2559.47 1849
2559.95 1847
2560.43 1782
2560.90 1790
2561.38 1875
2561.86 1841
2562.33 1754
2562.81 1800
2563.29 1749
2563.77 1663
2564.25 1666
2564.72 1688
2565.20 1684
2565.68 1659
2566.16 1685
2566.63 1638
2567.11 1601
2567.59 1563
2568.07 1630
2568.55 1680
2569.02 1643
2569.50 1650
2569.98 1637
2570.46 1604
2570.94 1592
2571.41 1662
2571.89 1583
2572.37 1576
2572.85 1583
2573.33 1586
2573.81 1639
2574.28 1630
2574.76 1633
2575.24 1656
2575.72 1680
2576.20 1723
2576.68 1733
2577.16 1666
2577.64 1676
2578.11 1702
2578.59 1629
2579.07 1648
2579.55 1680
2580.03 1656
2580.51 1629
2580.99 1649
2581.47 1646
2581.95 1694
2582.43 1542
2582.91 1572
2583.39 1609
2583.86 1673
2584.34 1658
2584.82 1626
2585.30 1650
2585.78 1602
2586.26 1659
2586.74 1621
2587.22 1626
2587.70 1670
2588.18 1659
2588.66 1600
2589.14 1651
2589.62 1661
2590.10 1607
2590.58 1654
2591.06 1621
2591.54 1693
2592.02 1731
2592.50 1655
2592.98 1677
2593.46 1682
2593.94 1758
2594.42 1750
2594.90 1744
2595.38 1702
2595.86 1668
2596.35 1693
2596.83 1641
2597.31 1687
2597.79 1724
2598.27 1639
2598.75 1644
2599.23 1610
2599.71 1641
2600.19 1606
2600.67 1654
2601.15 1615
2601.63 1586
2602.12 1663
2602.60 1749
2603.08 1663
2603.56 1661
2604.04 1675
2604.52 1699
2605.00 1694
2605.48 1648
2605.97 1650
2606.45 1603
2606.93 1620
2607.41 1645
2607.89 1669
2608.37 1631
2608.86 1631
2609.34 1676
2609.82 1668
2610.30 1687
2610.78 1678
2611.26 1645
2611.75 1698
2612.23 1613
2612.71 1639
2613.19 1753
2613.68 1689
2614.16 1661
2614.64 1623
2615.12 1509
2615.60 1592
2616.09 1666
2616.57 1606
2617.05 1632
2617.53 1546
2618.02 1616
2618.50 1569
2618.98 1559
2619.46 1582
2619.95 1540
2620.43 1479
2620.91 1588
2621.40 1586
2621.88 1592
2622.36 1623
2622.85 1643
2623.33 1559
2623.81 1553
2624.29 1596
2624.78 1596
2625.26 1605
2625.74 1613
2626.23 1564
2626.71 1551
2627.19 1568
2627.68 1553
2628.16 1635
2628.64 1610
2629.13 1688
2629.61 1721
2630.10 1702
2630.58 1699
2631.06 1719
2631.55 1687
2632.03 1727
2632.51 1742
2633.00 1710
2633.48 1640
2633.97 1620
2634.45 1665
2634.94 1623
2635.42 1665
2635.90 1667
2636.39 1581
2636.87 1561
2637.36 1554
2637.84 1569
2638.33 1583
2638.81 1589
2639.29 1651
2639.78 1637
2640.26 1660
2640.75 1629
2641.23 1614
2641.72 1618
2642.20 1682
2642.69 1690
2643.17 1709
2643.66 1643
2644.14 1590
2644.63 1698
2645.11 1708
2645.60 1642
2646.08 1687
2646.57 1685
2647.05 1693
2647.54 1650
2648.02 1670
2648.51 1651
2648.99 1675
2649.48 1678
2649.97 1690
2650.45 1669
2650.94 1675
2651.42 1768
2651.91 1710
2652.39 1685
2652.88 1716
2653.37 1729
2653.85 1802
2654.34 1805
2654.82 1797
2655.31 1828
2655.80 1830
2656.28 1849
2656.77 1770
2657.25 1852
2657.74 1820
2658.23 1766
2658.71 1802
2659.20 1781
2659.69 1775
2660.17 1731
2660.66 1770
2661.14 1743
2661.63 1708
2662.12 1800
2662.60 1754
2663.09 1774
2663.58 1721
2664.06 1729
2664.55 1774
2665.04 1704
2665.53 1745
2666.01 1687
2666.50 1721
2666.99 1732
2667.47 1746
2667.96 1693
2668.45 1709
2668.94 1786
2669.42 1813
2669.91 1783
2670.40 1805
2670.88 1716
2671.37 1760
2671.86 1833
2672.35 1838
2672.83 1918
2673.32 1915
2673.81 1925
2674.30 1990
2674.79 2022
2675.27 2109
2675.76 2041
2676.25 1994
2676.74 2072
2677.23 1974
2677.71 1901
2678.20 1945
2678.69 1917
2679.18 1909
2679.67 1908
2680.15 1889
2680.64 1895
2681.13 1869
2681.62 1802
2682.11 1866
2682.60 1906
2683.08 1886
2683.57 1907
2684.06 1904
2684.55 1925
2685.04 1901
2685.53 1850
2686.02 1836
2686.51 1838
2686.99 1837
2687.48 1858
2687.97 1764
2688.46 1773
2688.95 1831
2689.44 1821
2689.93 1808
2690.42 1806
2690.91 1816
2691.40 1732
2691.89 1705
2692.38 1746
2692.87 1700
2693.35 1790
2693.84 1730
2694.33 1724
2694.82 1741
2695.31 1809
2695.80 1790
2696.29 1830
2696.78 1838
2697.27 1810
2697.76 1781
2698.25 1775
2698.74 1774
2699.23 1823
2699.72 1833
2700.21 1813
2700.70 1826
2701.19 1785
2701.68 1863
2702.17 1895
2702.66 1931
2703.15 1874
2703.64 1822
2704.13 1785
2704.62 1815
2705.12 1858
2705.61 1810
2706.10 1783
2706.59 1748
2707.08 1760
2707.57 1730
2708.06 1672
2708.55 1744
2709.04 1746
2709.53 1735
2710.02 1712
2710.51 1695
2711.01 1700
2711.50 1662
2711.99 1728
2712.48 1714
2712.97 1712
2713.46 1671
2713.95 1735
2714.44 1773
2714.94 1738
2715.43 1715
2715.92 1665
2716.41 1673
2716.90 1677
2717.39 1717
2717.89 1728
2718.38 1663
2718.87 1668
2719.36 1683
2719.85 1691
2720.34 1687
2720.84 1788
2721.33 1808
2721.82 1762
2722.31 1799
2722.80 1836
2723.30 1801
2723.79 1773
2724.28 1745
2724.77 1765
2725.27 1720
2725.76 1740
2726.25 1736
2726.74 1709
2727.24 1640
2727.73 1737
2728.22 1717
2728.71 1760
2729.21 1853
2729.70 1778
2730.19 1771
2730.69 1817
2731.18 1851
2731.67 1779
2732.16 1831
2732.66 1852
2733.15 1824
2733.64 1934
2734.14 1917
2734.63 1918
2735.12 1905
2735.62 1850
2736.11 1888
2736.60 1908
2737.10 1906
2737.59 1837
2738.08 1848
2738.58 1880
2739.07 1863
2739.56 1810
2740.06 1797
2740.55 1828
2741.05 1809
2741.54 1716
2742.03 1679
2742.53 1648
2743.02 1716
2743.52 1690
2744.01 1670
2744.50 1691
2745.00 1640
2745.49 1734
2745.99 1734
2746.48 1719
2746.97 1739
2747.47 1689
2747.96 1731
2748.46 1745
2748.95 1658
2749.45 1687
2749.94 1686
2750.44 1732
2750.93 1674
2751.43 1668
2751.92 1632
2752.42 1596
2752.91 1651
2753.41 1695
2753.90 1672
2754.40 1633
2754.89 1707
2755.39 1724
2755.88 1709
2756.38 1661
2756.87 1758
2757.37 1736
2757.86 1745
2758.36 1840
2758.85 1773
2759.35 1773
2759.84 1737
2760.34 1839
2760.83 1817
2761.33 1788
2761.83 1808
2762.32 1869
2762.82 1872
2763.31 1804
2763.81 1800
2764.30 1844
2764.80 1813
2765.30 1787
2765.79 1706
2766.29 1721
2766.78 1715
2767.28 1730
2767.78 1744
2768.27 1759
2768.77 1716
2769.27 1763
2769.76 1823
2770.26 1793
2770.76 1751
2771.25 1765
2771.75 1772
2772.24 1791
2772.74 1872
2773.24 1809
2773.73 1910
2774.23 1975
2774.73 1885
2775.23 1937
2775.72 1958
2776.22 1912
2776.72 1939
2777.21 1908
2777.71 1877
2778.21 1967
2778.70 1971
2779.20 1933
2779.70 1926
2780.20 1896
2780.69 1853
2781.19 1796
2781.69 1872
2782.19 1846
2782.68 1865
2783.18 1838
2783.68 1786
2784.18 1816
2784.67 1748
2785.17 1766
2785.67 1858
2786.17 1817
2786.67 1850
2787.16 1895
2787.66 1780
2788.16 1767
2788.66 1858
2789.16 1865
2789.65 1858
2790.15 1872
2790.65 1830
2791.15 1864
2791.65 1805
2792.15 1762
2792.64 1812
2793.14 1835
2793.64 1781
2794.14 1812
2794.64 1815
2795.14 1901
2795.64 1956
2796.13 1925
2796.63 1943
2797.13 1945
2797.63 1931
2798.13 1950
2798.63 1963
2799.13 2068
2799.63 2062
2800.13 2001
2800.62 1868
2801.12 1851
2801.62 1931
2802.12 1907
2802.62 1862
2803.12 1768
2803.62 1757
2804.12 1720
2804.62 1706
2805.12 1844
2805.62 1818
2806.12 1890
2806.62 1891
2807.12 1954
2807.62 1925
2808.12 1918
2808.62 1939
2809.12 2001
2809.62 2080
2810.12 2052
2810.62 2021
2811.12 2036
2811.62 2061
2812.12 2011
2812.62 1981
2813.12 1938
2813.62 1917
2814.12 1967
2814.62 2035
2815.12 1978
2815.62 1948
2816.12 1979
2816.62 1911
2817.12 1898
2817.62 1888
2818.12 1856
2818.62 1809
2819.12 1853
2819.63 1843
2820.13 1794
2820.63 1733
2821.13 1789
2821.63 1832
2822.13 1812
2822.63 1850
2823.13 1844
2823.63 1828
2824.13 1781
2824.64 1790
2825.14 1788
2825.64 1747
2826.14 1815
2826.64 1848
2827.14 1835
2827.64 1796
2828.15 1756
2828.65 1715
2829.15 1791
2829.65 1753
2830.15 1734
2830.65 1762
2831.16 1819
2831.66 1676
2832.16 1657
2832.66 1725
2833.16 1748
2833.67 1738
2834.17 1693
2834.67 1844
2835.17 1873
2835.68 1855
2836.18 1789
2836.68 1775
2837.18 1746
2837.68 1790
2838.19 1786
2838.69 1826
2839.19 1831
2839.70 1772
2840.20 1807
2840.70 1820
2841.20 1847
2841.71 1869
2842.21 1900
2842.71 1848
2843.21 1882
2843.72 1871
2844.22 1878
2844.72 1859
2845.23 1888
2845.73 1928
2846.23 1891
2846.74 1931
2847.24 2034
2847.74 2073
2848.25 2032
2848.75 2077
2849.25 2013
2849.76 2025
2850.26 2018
2850.76 1991
2851.27 1995
2851.77 1967
2852.28 1839
2852.78 1776
2853.28 1798
2853.79 1792
2854.29 1786
2854.79 1777
2855.30 1863
2855.80 1912
2856.31 1957
2856.81 1904
2857.31 1968
2857.82 2035
2858.32 2058
2858.83 2059
2859.33 2030
2859.84 2052
2860.34 2083
2860.85 2137
2861.35 2137
2861.85 2025
2862.36 1997
2862.86 2018
2863.37 1966
2863.87 1925
2864.38 1881
2864.88 1951
2865.39 1862
2865.89 1818
2866.40 1770
2866.90 1747
2867.41 1792
2867.91 1813
2868.42 1800
2868.92 1799
2869.43 1814
2869.93 1805
2870.44 1801
2870.94 1810
2871.45 1891
2871.96 1874
2872.46 1866
2872.97 1903
2873.47 1927
2873.98 1907
2874.48 1943
2874.99 1863
2875.49 1877
2876.00 1965
2876.51 1894
2877.01 1918
2877.52 1839
2878.02 1819
2878.53 1809
2879.04 1882
2879.54 1876
2880.05 1869
2880.55 1896
2881.06 1869
2881.57 1926
2882.07 1933
2882.58 1974
2883.09 2003
2883.59 1954
2884.10 2015
2884.61 2050
2885.11 2015
2885.62 2048
2886.13 2110
2886.63 2211
2887.14 2155
2887.65 2194
2888.15 2219
2888.66 2210
2889.17 2243
2889.67 2215
2890.18 2135
2890.69 2176
2891.20 2060
2891.70 2048
2892.21 1965
2892.72 1939
2893.22 1903
2893.73 1920
2894.24 2009
2894.75 2027
2895.25 1959
2895.76 1989
2896.27 2044
2896.78 1950
2897.29 1980
2897.79 2063
2898.30 2000
2898.81 2131
2899.32 2104
2899.82 2115
2900.33 2179
2900.84 2156
2901.35 2151
2901.86 2165
2902.36 2233
2902.87 2298
2903.38 2273
2903.89 2217
2904.40 2239
2904.91 2201
2905.41 2163
2905.92 2179
2906.43 2194
2906.94 2150
2907.45 2124
2907.96 2029
2908.47 1991
2908.97 1950
2909.48 1987
2909.99 1937
2910.50 1910
2911.01 1900
2911.52 1862
2912.03 1907
2912.54 1872
2913.05 1807
2913.55 1900
2914.06 1909
2914.57 1950
2915.08 1926
2915.59 1942
2916.10 1957
2916.61 1934
2917.12 1943
2917.63 1909
2918.14 1904
2918.65 1965
2919.16 2020
2919.67 1966
2920.18 2046
2920.69 2107
2921.20 2110
2921.71 2127
2922.22 2165
2922.73 2132
2923.24 2193
2923.75 2190
2924.26 2198
2924.77 2155
2925.28 2209
2925.79 2283
2926.30 2219
2926.81 2178
2927.32 2133
2927.83 2156
2928.34 2111
2928.85 2052
2929.36 2005
2929.87 1933
2930.38 1915
2930.89 1877
2931.40 1887
2931.91 1858
2932.42 1861
2932.93 1847
2933.45 1817
2933.96 1842
2934.47 1914
2934.98 1831
2935.49 1886
2936.00 1933
2936.51 1946
2937.02 1937
2937.53 1993
2938.04 2064
2938.56 2075
2939.07 2122
2939.58 2215
2940.09 2246
2940.60 2303
2941.11 2462
2941.62 2434
2942.14 2415
2942.65 2446
2943.16 2421
2943.67 2432
2944.18 2473
2944.70 2445
2945.21 2365
2945.72 2318
2946.23 2324
2946.74 2358
2947.26 2298
2947.77 2240
2948.28 2149
2948.79 2085
2949.30 2004
2949.82 1985
2950.33 1948
2950.84 1972
2951.35 1907
2951.87 1885
2952.38 1855
2952.89 1829
2953.40 1871
2953.92 1901
2954.43 1910
2954.94 1845
2955.45 1847
2955.97 1863
2956.48 1885
2956.99 1821
2957.51 1903
2958.02 1903
2958.53 1868
2959.04 1802
2959.56 1910
2960.07 1840
2960.58 1920
2961.10 1941
2961.61 1927
2962.12 1984
2962.64 1955
2963.15 2019
2963.66 2027
2964.18 2049
2964.69 2110
2965.21 2058
2965.72 1972
2966.23 1961
2966.75 1989
2967.26 1994
2967.77 1949
2968.29 1954
2968.80 1987
2969.32 1920
2969.83 1947
2970.34 1921
2970.86 1908
2971.37 1946
2971.89 2006
2972.40 1956
2972.91 1959
2973.43 2031
2973.94 2012
2974.46 2057
2974.97 2009
2975.49 2003
2976.00 1987
2976.52 1975
2977.03 2009
2977.55 1948
2978.06 2044
2978.57 2005
2979.09 1959
2979.60 2057
2980.12 1986
2980.63 1938
2981.15 1922
2981.66 1981
2982.18 1939
2982.69 1979
2983.21 1999
2983.73 2012
2984.24 2141
2984.76 2032
2985.27 2043
2985.79 2129
2986.30 2112
2986.82 2114
2987.33 2175
2987.85 2177
2988.36 2138
2988.88 2126
2989.40 2050
2989.91 2031
2990.43 2138
2990.94 2113
2991.46 2042
2991.97 2098
2992.49 2069
2993.01 2132
2993.52 2114
2994.04 2096
2994.55 2197
2995.07 2140
2995.59 2245
2996.10 2272
2996.62 2325
2997.14 2350
2997.65 2423
2998.17 2516
2998.69 2552
2999.20 2556
2999.72 2454
3000.24 2496
3000.75 2553
3001.27 2553
3001.79 2585
3002.30 2636
3002.82 2755
3003.34 2955
3003.85 3176
3004.37 3371
3004.89 3477
3005.40 3777
3005.92 3661
3006.44 3672
3006.96 3672
3007.47 3427
3007.99 3286
3008.51 3024
3009.03 2782
3009.54 2668
3010.06 2500
3010.58 2368
3011.10 2242
3011.61 2168
3012.13 2215
3012.65 2152
3013.17 2183
3013.68 2088
3014.20 2205
3014.72 2118
3015.24 2197
3015.76 2113
3016.27 2081
3016.79 2070
3017.31 2148
3017.83 2199
3018.35 2177
3018.86 2136
3019.38 2082
3019.90 2163
3020.42 2183
3020.94 2216
3021.46 2143
3021.97 2082
3022.49 2125
3023.01 2251
3023.53 2235
3024.05 2197
3024.57 2223
3025.09 2220
3025.61 2324
3026.12 2297
3026.64 2197
3027.16 2187
3027.68 2062
3028.20 2081
3028.72 2059
3029.24 1987
3029.76 2013
3030.28 2014
3030.80 1947
3031.32 1949
3031.84 1971
3032.35 1975
3032.87 2084
3033.39 2045
3033.91 1969
3034.43 1997
3034.95 2013
3035.47 1998
3035.99 2030
3036.51 2069
3037.03 2026
3037.55 2031
3038.07 2061
3038.59 1923
3039.11 1976
3039.63 1927
3040.15 1976
3040.67 1978
3041.19 2024
3041.71 1976
3042.23 1940
3042.75 2004
3043.27 1944
3043.79 1930
3044.31 2024
3044.83 2030
3045.35 2053
3045.87 2057
3046.40 2110
3046.92 2074
3047.44 1996
3047.96 2076
3048.48 2092
3049.00 1921
3049.52 1975
3050.04 1977
3050.56 1851
3051.08 1952
3051.60 1933
3052.12 1938
3052.65 1944
3053.17 1933
3053.69 1968
3054.21 1896
3054.73 1914
3055.25 1889
3055.77 1891
3056.30 1904
3056.82 1910
3057.34 1929
3057.86 1924
3058.38 1931
3058.90 1925
3059.42 1857
3059.95 1890
3060.47 1855
3060.99 1996
3061.51 2006
3062.03 1964
3062.56 2051
3063.08 2016
3063.60 1970
3064.12 2039
3064.64 2147
3065.17 2158
3065.69 2109
3066.21 2097
3066.73 2114
3067.26 2144
3067.78 2173
3068.30 2160
3068.82 2166
3069.35 2186
3069.87 2110
3070.39 2192
3070.91 2068
3071.44 2155
3071.96 2174
3072.48 2121
3073.01 2183
3073.53 2196
3074.05 2213
3074.57 2263
3075.10 2282
3075.62 2303
3076.14 2312
3076.67 2325
3077.19 2352
3077.71 2465
3078.24 2462
3078.76 2477
3079.28 2509
3079.81 2587
3080.33 2623
3080.85 2741
3081.38 2629
3081.90 2515
3082.42 2598
3082.95 2613
3083.47 2653
3084.00 2623
3084.52 2635
3085.04 2621
3085.57 2542
3086.09 2537
3086.62 2535
3087.14 2552
3087.66 2773
3088.19 2922
3088.71 3035
3089.24 3239
3089.76 3403
3090.29 3435
3090.81 3499
3091.33 3573
3091.86 3423
3092.38 3265
3092.91 3215
3093.43 3041
3093.96 2928
3094.48 2842
3095.01 2717
3095.53 2694
3096.06 2719
3096.58 2696
3097.11 2659
3097.63 2688
3098.16 2634
3098.68 2699
3099.21 2839
3099.73 2854
3100.26 3020
3100.78 3162
3101.31 3363
3101.83 3681
3102.36 3870
3102.88 4202
3103.41 4337
3103.93 4248
3104.46 4283
3104.99 4135
3105.51 3872
3106.04 3660
3106.56 3390
3107.09 3170
3107.61 2866
3108.14 2728
3108.67 2540
3109.19 2456
3109.72 2520
3110.24 2426
3110.77 2363
3111.30 2312
3111.82 2251
3112.35 2269
3112.87 2274
3113.40 2185
3113.93 2100
3114.45 2147
3114.98 2193
3115.51 2114
3116.03 2071
3116.56 2096
3117.09 2123
3117.61 2044
3118.14 2211
3118.67 2148
3119.19 2124
3119.72 2240
3120.25 2223
3120.77 2264
3121.30 2276
3121.83 2294
3122.35 2284
3122.88 2282
3123.41 2251
3123.94 2235
3124.46 2218
3124.99 2184
3125.52 2194
3126.05 2136
3126.57 2205
3127.10 2139
3127.63 2118
3128.16 2186
3128.68 2191
3129.21 2134
3129.74 2138
3130.27 2117
3130.79 2020
3131.32 1993
3131.85 1972
3132.38 1948
3132.91 1993
3133.43 2001
3133.96 2027
3134.49 2013
3135.02 1993
3135.55 1993
3136.07 2012
3136.60 2001
3137.13 2013
3137.66 1920
3138.19 1932
3138.72 1953
3139.24 1897
3139.77 1876
3140.30 1846
3140.83 1869
3141.36 1880
3141.89 1886
3142.42 1898
3142.95 1831
3143.47 1882
3144.00 1835
3144.53 1988
3145.06 2043
3145.59 2007
3146.12 2021
3146.65 2104
3147.18 2066
3147.71 2252
3148.24 2230
3148.76 2193
3149.29 2144
3149.82 2270
3150.35 2198
3150.88 2144
3151.41 2134
3151.94 2161
3152.47 2136
3153.00 2101
3153.53 2104
3154.06 2114
3154.59 2092
3155.12 2043
3155.65 2065
3156.18 2150
3156.71 2136
3157.24 2120
3157.77 2211
3158.30 2115
3158.83 2124
3159.36 2169
3159.89 2107
3160.42 2212
3160.95 2179
3161.48 2212
3162.01 2262
3162.54 2206
3163.07 2162
3163.60 2150
3164.13 2143
3164.66 2104
3165.20 2115
3165.73 2055
3166.26 2091
3166.79 2073
3167.32 2051
3167.85 2072
3168.38 1993
3168.91 1956
3169.44 2005
3169.97 1944
3170.50 1974
3171.04 1938
3171.57 2013
3172.10 1987
3172.63 2059
3173.16 1969
3173.69 2102
3174.22 2132
3174.75 2108
3175.29 2156
3175.82 2079
3176.35 2123
3176.88 2146
3177.41 2148
3177.94 2179
3178.48 2167
3179.01 2156
3179.54 2074
3180.07 2037
3180.60 1990
3181.14 2018
3181.67 1963
3182.20 1941
3182.73 1958
3183.26 2004
3183.80 1934
3184.33 1928
3184.86 1950
3185.39 1957
3185.93 1986
3186.46 1974
3186.99 1923
3187.52 1796
3188.06 1830
3188.59 1905
3189.12 1935
3189.65 1915
3190.19 1896
3190.72 1969
3191.25 1976
3191.79 2009
3192.32 1964
3192.85 1950
3193.38 2035
3193.92 2010
3194.45 2028
3194.98 2013
3195.52 1967
3196.05 2054
3196.58 2021
3197.12 1990
3197.65 1973
3198.18 1998
3198.72 2000
3199.25 1997
3199.78 1995
3200.32 2065
3200.85 2029
3201.39 2048
3201.92 2131
3202.45 2116
3202.99 2172
3203.52 2092
3204.05 2143
3204.59 2164
3205.12 2256
3205.66 2289
3206.19 2325
3206.72 2381
3207.26 2494
3207.79 2651
3208.33 2726
3208.86 2889
3209.40 3028
3209.93 3079
3210.47 3179
3211.00 3271
3211.53 3167
3212.07 3245
3212.60 3158
3213.14 2980
3213.67 2844
3214.21 2762
3214.74 2654
3215.28 2526
3215.81 2482
3216.35 2284
3216.88 2193
3217.42 2187
3217.95 2115
3218.49 2050
3219.02 2024
3219.56 2065
3220.09 2052
3220.63 2078
3221.16 2133
3221.70 2132
3222.23 2182
3222.77 2251
3223.31 2337
3223.84 2396
3224.38 2387
3224.91 2358
3225.45 2403
3225.98 2366
3226.52 2418
3227.06 2421
3227.59 2261
3228.13 2254
3228.66 2230
3229.20 2186
3229.74 2171
3230.27 2144
3230.81 2079
3231.34 2176
3231.88 2181
3232.42 2180
3232.95 2155
3233.49 2164
3234.03 2151
3234.56 2236
3235.10 2233
3235.64 2259
3236.17 2309
3236.71 2345
3237.25 2505
3237.78 2397
3238.32 2390
3238.86 2413
3239.39 2470
3239.93 2410
3240.47 2318
3241.00 2434
3241.54 2329
3242.08 2304
3242.61 2312
3243.15 2333
3243.69 2303
3244.23 2279
3244.76 2269
3245.30 2284
3245.84 2382
3246.38 2372
3246.91 2378
3247.45 2367
3247.99 2464
3248.53 2464
3249.06 2510
3249.60 2544
3250.14 2704
3250.68 2764
3251.21 2960
3251.75 3097
3252.29 3357
3252.83 3460
3253.37 3540
3253.90 3643
3254.44 3766
3254.98 3637
3255.52 3656
3256.06 3655
3256.60 3368
3257.13 3265
3257.67 3169
3258.21 3045
3258.75 2978
3259.29 2851
3259.83 2850
3260.36 2912
3260.90 2954
3261.44 3020
3261.98 3071
3262.52 3072
3263.06 3147
3263.60 3069
3264.14 3054
3264.68 3122
3265.21 3189
3265.75 3256
3266.29 3374
3266.83 3366
3267.37 3243
3267.91 3223
3268.45 3165
3268.99 3134
3269.53 3001
3270.07 2920
3270.61 2729
3271.15 2650
3271.69 2646
3272.23 2532
3272.76 2504
3273.30 2581
3273.84 2519
3274.38 2552
3274.92 2537
3275.46 2564
3276.00 2675
3276.54 2598
3277.08 2662
3277.62 2694
3278.16 2636
3278.70 2653
3279.24 2718
3279.78 2763
3280.32 2778
3280.86 2717
3281.41 2726
3281.95 2671
3282.49 2605
3283.03 2682
3283.57 2628
3284.11 2668
3284.65 2700
3285.19 2669
3285.73 2674
3286.27 2624
3286.81 2638
3287.35 2712
3287.89 2796
3288.43 2777
3288.97 2787
3289.52 2779
3290.06 2834
3290.60 2974
3291.14 3119
3291.68 3101
3292.22 3169
3292.76 3312
3293.30 3507
3293.85 3644
3294.39 3748
3294.93 3821
3295.47 3892
3296.01 4035
3296.55 4023
3297.09 3993
3297.64 4049
3298.18 3939
3298.72 3767
3299.26 3686
3299.80 3548
3300.34 3495
3300.89 3444
3301.43 3314
3301.97 3305
3302.51 3310
3303.06 3296
3303.60 3328
3304.14 3229
3304.68 3259
3305.22 3220
3305.77 3201
3306.31 3164
3306.85 3126
3307.39 2997
3307.94 3097
3308.48 3111
3309.02 3001
3309.56 3161
3310.11 3266
3310.65 3255
3311.19 3314
3311.74 3236
3312.28 3336
3312.82 3217
3313.36 3197
3313.91 3186
3314.45 3307
3314.99 3380
3315.54 3405
3316.08 3474
3316.62 3648
3317.17 3897
3317.71 4024
3318.25 4294
3318.80 4380
3319.34 4529
3319.88 4833
3320.43 4967
3320.97 4930
3321.51 4874
3322.06 4854
3322.60 4673
3323.14 4609
3323.69 4511
3324.23 4444
3324.78 4197
3325.32 4072
3325.86 3974
3326.41 4001
3326.95 3834
3327.50 3785
3328.04 3824
3328.59 3703
3329.13 3762
3329.67 3982
3330.22 4009
3330.76 4198
3331.31 4504
3331.85 5213
3332.40 6078
3332.94 7261
3333.49 8649
3334.03 10186
3334.57 11580
3335.12 13385
3335.66 14872
3336.21 16042
3336.75 16472
3337.30 16030
3337.84 15428
3338.39 14350
3338.93 13043
3339.48 11446
3340.02 10124
3340.57 8752
3341.11 7531
3341.66 6472
3342.20 5477
3342.75 4775
3343.30 4257
3343.84 3911
3344.39 3500
3344.93 3327
3345.48 3282
3346.02 3190
3346.57 3105
3347.11 3040
3347.66 3011
3348.21 2974
3348.75 3066
3349.30 3053
3349.84 3001
3350.39 2855
3350.94 2842
3351.48 2707
3352.03 2737
3352.57 2782
3353.12 2694
3353.67 2668
3354.21 2655
3354.76 2676
3355.31 2597
3355.85 2640
3356.40 2651
3356.95 2668
3357.49 2662
3358.04 2562
3358.59 2554
3359.13 2619
3359.68 2699
3360.23 2685
3360.77 2609
3361.32 2662
3361.87 2701
3362.41 2700
3362.96 2748
3363.51 2717
3364.05 2685
3364.60 2668
3365.15 2760
3365.70 2783
3366.24 2774
3366.79 2742
3367.34 2654
3367.89 2604
3368.43 2696
3368.98 2707
3369.53 2691
3370.08 2720
3370.62 2762
3371.17 2848
3371.72 2930
3372.27 2994
3372.81 3118
3373.36 3258
3373.91 3266
3374.46 3300
3375.01 3291
3375.55 3321
3376.10 3228
3376.65 3164
3377.20 3024
3377.75 2837
3378.30 2805
3378.84 2768
3379.39 2638
3379.94 2533
3380.49 2416
3381.04 2375
3381.59 2314
3382.13 2349
3382.68 2325
3383.23 2288
3383.78 2267
3384.33 2210
3384.88 2259
3385.43 2203
3385.98 2243
3386.52 2212
3387.07 2221
3387.62 2196
3388.17 2193
3388.72 2218
3389.27 2283
3389.82 2272
3390.37 2285
3390.92 2303
3391.47 2271
3392.02 2241
3392.57 2232
3393.12 2232
3393.66 2173
3394.21 2189
3394.76 2236
3395.31 2270
3395.86 2342
3396.41 2277
3396.96 2307
3397.51 2339
3398.06 2384
3398.61 2367
3399.16 2299
3399.71 2410
3400.26 2449
3400.81 2386
3401.36 2375
3401.91 2290
3402.46 2261
3403.01 2270
3403.56 2275
3404.11 2189
3404.66 2084
3405.21 2078
3405.77 2139
3406.32 2133
3406.87 2135
3407.42 2073
3407.97 2122
3408.52 2063
3409.07 2117
3409.62 2109
3410.17 2225
3410.72 2220
3411.27 2265
3411.82 2296
3412.37 2367
3412.93 2229
3413.48 2248
3414.03 2209
3414.58 2141
3415.13 2150
3415.68 2260
3416.23 2252
3416.78 2162
3417.34 2206
3417.89 2264
3418.44 2260
3418.99 2276
3419.54 2236
3420.09 2225
3420.65 2191
3421.20 2154
3421.75 2146
3422.30 2177
3422.85 2138
3423.40 2183
3423.96 2170
3424.51 2141
3425.06 2021
3425.61 2091
3426.17 2118
3426.72 2107
3427.27 2068
3427.82 2090
3428.37 2038
3428.93 2074
3429.48 2040
3430.03 1936
3430.58 1936
3431.14 1973
3431.69 2015
3432.24 1965
3432.79 1959
3433.35 1958
3433.90 1968
3434.45 1940
3435.01 2007
3435.56 2084
3436.11 2006
3436.66 2100
3437.22 2129
3437.77 2147
3438.32 2138
3438.88 2167
3439.43 2244
3439.98 2181
3440.54 2228
3441.09 2122
3441.64 2188
3442.20 2150
3442.75 2095
3443.30 2079
3443.86 2091
3444.41 2067
3444.96 2008
3445.52 2047
3446.07 2005
3446.63 1975
3447.18 2009
3447.73 1947
3448.29 2033
3448.84 2016
3449.40 1982
3449.95 1958
3450.50 1963
3451.06 1961
3451.61 1913
3452.17 1948
3452.72 1956
3453.27 1881
3453.83 1956
3454.38 1989
3454.94 1955
3455.49 1972
3456.05 1980
3456.60 2053
3457.16 2085
3457.71 2046
3458.27 1988
3458.82 2049
3459.38 2095
3459.93 2058
3460.49 2173
3461.04 2183
3461.60 2117
3462.15 2176
3462.71 2187
3463.26 2179
3463.82 2214
3464.37 2272
3464.93 2290
3465.48 2262
3466.04 2227
3466.59 2261
3467.15 2330
3467.70 2370
3468.26 2360
3468.81 2446
3469.37 2355
3469.93 2365
3470.48 2431
3471.04 2436
3471.59 2497
3472.15 2334
3472.70 2461
3473.26 2458
3473.82 2464
3474.37 2504
3474.93 2391
3475.48 2426
3476.04 2448
3476.60 2453
3477.15 2502
3477.71 2591
3478.27 2612
3478.82 2569
3479.38 2673
3479.93 2687
3480.49 2679
3481.05 2654
3481.60 2729
3482.16 2821
3482.72 2794
3483.27 2900
3483.83 2905
3484.39 2935
3484.95 2787
3485.50 2820
3486.06 2919
3486.62 2939
3487.17 3038
3487.73 3043
3488.29 3219
3488.84 3494
3489.40 3731
3489.96 4258
3490.52 4843
3491.07 5238
3491.63 5872
3492.19 6215
3492.75 6417
3493.30 6570
3493.86 6319
3494.42 5959
3494.98 5475
3495.53 4957
3496.09 4629
3496.65 4139
3497.21 3849
3497.77 3676
3498.32 3473
3498.88 3453
3499.44 3407
3500.00 3573
3500.56 3587
3501.11 3724
3501.67 3933
3502.23 4286
3502.79 4672
3503.35 5187
3503.91 5505
3504.46 5895
3505.02 6284
3505.58 6278
3506.14 6318
3506.70 6198
3507.26 5831
3507.81 5572
3508.37 5221
3508.93 4853
3509.49 4358
3510.05 3957
3510.61 3663
3511.17 3491
3511.73 3196
3512.29 2958
3512.85 2827
3513.40 2704
3513.96 2663
3514.52 2535
3515.08 2388
3515.64 2463
3516.20 2419
3516.76 2409
3517.32 2309
3517.88 2365
3518.44 2275
3519.00 2306
3519.56 2395
3520.12 2335
3520.68 2335
3521.24 2338
3521.80 2355
3522.36 2341
3522.92 2302
3523.48 2335
3524.04 2321
3524.60 2348
3525.16 2305
3525.72 2317
3526.28 2285
3526.84 2331
3527.40 2428
3527.96 2343
3528.52 2383
3529.08 2389
3529.64 2415
3530.20 2331
3530.76 2309
3531.32 2343
3531.88 2340
3532.44 2363
3533.00 2412
3533.56 2429
3534.12 2467
3534.68 2474
3535.25 2468
3535.81 2452
3536.37 2439
3536.93 2456
3537.49 2407
3538.05 2321
3538.61 2352
3539.17 2451
3539.73 2407
3540.30 2372
3540.86 2378
3541.42 2387
3541.98 2349
3542.54 2385
3543.10 2426
3543.66 2397
3544.23 2318
3544.79 2320
3545.35 2266
3545.91 2342
3546.47 2313
3547.03 2222
3547.60 2188
3548.16 2110
3548.72 2176
3549.28 2157
3549.84 2044
3550.41 2203
3550.97 2159
3551.53 2114
3552.09 2174
3552.65 2118
3553.22 2101
3553.78 2080
3554.34 2105
3554.90 2058
3555.47 2107
3556.03 2082
3556.59 2095
3557.15 2100
3557.72 2013
3558.28 2089
3558.84 2112
3559.41 2098
3559.97 2179
3560.53 2148
3561.09 2120
3561.66 2148
3562.22 2190
3562.78 2250
3563.35 2283
3563.91 2330
3564.47 2256
3565.04 2271
3565.60 2253
3566.16 2211
3566.73 2255
3567.29 2169
3567.85 2194
3568.42 2199
3568.98 2164
3569.54 2188
3570.11 2106
3570.67 2109
3571.23 2113
3571.80 2132
3572.36 2088
3572.93 2197
3573.49 2272
3574.05 2424
3574.62 2574
3575.18 2692
3575.75 2839
3576.31 2947
3576.87 3148
3577.44 3306
3578.00 3293
3578.57 3241
3579.13 3233
3579.70 3100
3580.26 2993
3580.82 2896
3581.39 2770
3581.95 2653
3582.52 2414
3583.08 2347
3583.65 2295
3584.21 2201
3584.78 2204
3585.34 2091
3585.91 2007
3586.47 1990
3587.04 1992
3587.60 1936
3588.17 1901
3588.73 1989
3589.30 1967
3589.86 1949
3590.43 1913
3590.99 1961
3591.56 1994
3592.12 2008
3592.69 1960
3593.25 1947
3593.82 1956
3594.39 1963
3594.95 2009
3595.52 2078
3596.08 2029
3596.65 2112
3597.21 2121
3597.78 2075
3598.35 2096
3598.91 2099
3599.48 2113
3600.04 2109
3600.61 2068
3601.18 2038
3601.74 2023
3602.31 2010
3602.87 2034
3603.44 2034
3604.01 2027
3604.57 1952
3605.14 2038
3605.71 2063
3606.27 2017
3606.84 1991
3607.41 2011
3607.97 1983
3608.54 1917
3609.11 1872
3609.67 1893
3610.24 1892
3610.81 1910
3611.37 1861
3611.94 1901
3612.51 1889
3613.07 1904
3613.64 1957
3614.21 2094
3614.78 2162
3615.34 2375
3615.91 2514
3616.48 2677
3617.04 2972
3617.61 3125
3618.18 3182
3618.75 3202
3619.31 3250
3619.88 3299
3620.45 3083
3621.02 2991
3621.58 2908
3622.15 2645
3622.72 2432
3623.29 2312
3623.86 2232
3624.42 2131
3624.99 2008
3625.56 1971
3626.13 1974
3626.70 1966
3627.26 1882
3627.83 1918
3628.40 1893
3628.97 1895
3629.54 1887
3630.11 1926
3630.67 1898
3631.24 1914
3631.81 1883
3632.38 1880
3632.95 1919
3633.52 1970
3634.08 1941
3634.65 1863
3635.22 1871
3635.79 1878
3636.36 1900
3636.93 1909
3637.50 1890
3638.07 1912
3638.64 1857
3639.20 1966
3639.77 2011
3640.34 2044
3640.91 2028
3641.48 2106
3642.05 2117
3642.62 2082
3643.19 2125
3643.76 2048
3644.33 2054
3644.90 2125
3645.47 2128
3646.04 2082
3646.61 2027
3647.18 1989
3647.75 2080
3648.32 2089
3648.89 2019
3649.46 2034
3650.03 2075
3650.60 2137
3651.17 2176
3651.74 2142
3652.31 2165
3652.88 2217
3653.45 2306
3654.02 2296
3654.59 2239
3655.16 2297
3655.73 2235
3656.30 2271
3656.87 2249
3657.44 2219
3658.01 2233
3658.58 2218
3659.15 2215
3659.72 2279
3660.29 2306
3660.86 2216
3661.43 2215
3662.00 2162
3662.58 2119
3663.15 2144
3663.72 2112
3664.29 2159
3664.86 2073
3665.43 2097
3666.00 2203
3666.57 2223
3667.14 2116
3667.72 2173
3668.29 2174
3668.86 2030
3669.43 2042
3670.00 2008
3670.57 1987
3671.14 2003
3671.72 2080
3672.29 2076
3672.86 2103
3673.43 2050
3674.00 2206
3674.57 2269
3675.15 2281
3675.72 2306
3676.29 2187
3676.86 2317
3677.43 2381
3678.01 2254
3678.58 2288
3679.15 2243
3679.72 2298
3680.30 2292
3680.87 2166
3681.44 2170
3682.01 2123
3682.58 1998
3683.16 2062
3683.73 2010
3684.30 1937
3684.88 1924
3685.45 1973
3686.02 1953
3686.59 1953
3687.17 1955
3687.74 2057
3688.31 2174
3688.88 2186
3689.46 2261
3690.03 2291
3690.60 2273
3691.18 2265
3691.75 2288
3692.32 2274
3692.90 2201
3693.47 2185
3694.04 2146
3694.62 2086
3695.19 1963
3695.76 1994
3696.34 1979
3696.91 1941
3697.48 1896
3698.06 1966
3698.63 1917
3699.21 1908
3699.78 1881
3700.35 1927
3700.93 1949
3701.50 1915
3702.08 1898
3702.65 2001
3703.22 2013
3703.80 1993
3704.37 2048
3704.95 2020
3705.52 2042
3706.09 1997
3706.67 2026
3707.24 2051
3707.82 2047
3708.39 2107
3708.97 1999
3709.54 2009
3710.12 2009
3710.69 2047
3711.26 1952
3711.84 1940
3712.41 1914
3712.99 1920
3713.56 1924
3714.14 1917
3714.71 1871
3715.29 1927
3715.86 1942
3716.44 1966
3717.01 1992
3717.59 1919
3718.16 1905
3718.74 2002
3719.32 2047
3719.89 1989
3720.47 1896
3721.04 1968
3721.62 1871
3722.19 1863
3722.77 1896
3723.34 1831
3723.92 1934
3724.49 1839
3725.07 1783
3725.65 1858
3726.22 1857
3726.80 1883
3727.37 1925
3727.95 1955
3728.53 1973
3729.10 1981
3729.68 2123
3730.25 2178
3730.83 2143
3731.41 2350
3731.98 2523
3732.56 2604
3733.14 2703
3733.71 2650
3734.29 2595
3734.87 2586
3735.44 2593
3736.02 2526
3736.60 2462
3737.17 2405
3737.75 2286
3738.33 2197
3738.90 2176
3739.48 2074
3740.06 2001
3740.63 2014
3741.21 1980
3741.79 1957
3742.36 1842
3742.94 1911
3743.52 1931
3744.10 1862
3744.67 1923
3745.25 1944
3745.83 1927
3746.40 1970
3746.98 1911
3747.56 1804
3748.14 1854
3748.71 1926
3749.29 1932
3749.87 1867
3750.45 1854
3751.03 1768
3751.60 1830
3752.18 1857
3752.76 1814
3753.34 1817
3753.92 1842
3754.49 1834
3755.07 1880
3755.65 1849
3756.23 1832
3756.81 1910
3757.38 1965
3757.96 1991
3758.54 1964
3759.12 1955
3759.70 2089
3760.28 2119
3760.85 2086
3761.43 2036
3762.01 2054
3762.59 2137
3763.17 2067
3763.75 2081
3764.33 2084
3764.91 2078
3765.48 2119
3766.06 2125
3766.64 2090
3767.22 2045
3767.80 1975
3768.38 1989
3768.96 1966
3769.54 1955
3770.12 1971
3770.70 1966
3771.28 2064
3771.85 1994
3772.43 2015
3773.01 1991
3773.59 1905
3774.17 1860
3774.75 1904
3775.33 1934
3775.91 1907
3776.49 1881
3777.07 1874
3777.65 1854
3778.23 1829
3778.81 1870
3779.39 1827
3779.97 1825
3780.55 1849
3781.13 1814
3781.71 1795
3782.29 1845
3782.87 1859
3783.45 1879
3784.03 1946
3784.61 2004
3785.19 1937
3785.77 1917
3786.35 1976
3786.93 1963
3787.51 1995
3788.10 2002
3788.68 1968
3789.26 1947
3789.84 1969
3790.42 1954
3791.00 1987
3791.58 1999
3792.16 1997
3792.74 1992
3793.32 2006
3793.90 1945
3794.48 2060
3795.07 2057
3795.65 2008
3796.23 1952
3796.81 1892
3797.39 1962
3797.97 2019
3798.55 2092
3799.14 2048
3799.72 2157
3800.30 2176
3800.88 2187
3801.46 2221
3802.04 2267
3802.62 2365
3803.21 2368
3803.79 2383
3804.37 2323
3804.95 2344
3805.53 2439
3806.12 2477
3806.70 2548
3807.28 2648
3807.86 2753
3808.44 2782
3809.03 2884
3809.61 2913
3810.19 2901
3810.77 2789
3811.36 2710
3811.94 2741
3812.52 2669
3813.10 2650
3813.69 2536
3814.27 2541
3814.85 2508
3815.43 2465
3816.02 2476
3816.60 2379
3817.18 2421
3817.77 2282
3818.35 2280
3818.93 2273
3819.51 2219
3820.10 2193
3820.68 2134
3821.26 2153
3821.85 2227
3822.43 2194
3823.01 2200
3823.60 2157
3824.18 2190
3824.76 2136
3825.35 2129
3825.93 2114
3826.51 2006
3827.10 2022
3827.68 1972
3828.27 1978
3828.85 2076
3829.43 2048
3830.02 2106
3830.60 2103
3831.18 2066
3831.77 2031
3832.35 2070
3832.94 2128
3833.52 2144
3834.10 2044
3834.69 2009
3835.27 2121
3835.86 2119
3836.44 2027
3837.03 1965
3837.61 1992
3838.19 2059
3838.78 2002
3839.36 2000
3839.95 2017
3840.53 2013
3841.12 2041
3841.70 1991
3842.29 1985
3842.87 1978
3843.46 2008
3844.04 2047
3844.63 2062
3845.21 2059
3845.80 2064
3846.38 2132
3846.97 2075
3847.55 2106
3848.14 2115
3848.72 2071
3849.31 2050
3849.89 2038
3850.48 2009
3851.06 1969
3851.65 2038
3852.23 2072
3852.82 2059
3853.41 2014
3853.99 2077
3854.58 2034
3855.16 2086
3855.75 2031
3856.33 1996
3856.92 2178
3857.51 2278
3858.09 2341
3858.68 2421
3859.26 2556
3859.85 2836
3860.44 3028
3861.02 3227
3861.61 3366
3862.20 3320
3862.78 3432
3863.37 3357
3863.95 3134
3864.54 3184
3865.13 2980
3865.71 2777
3866.30 2526
3866.89 2395
3867.47 2305
3868.06 2142
3868.65 2118
3869.23 2164
3869.82 2078
3870.41 1989
3870.99 2054
3871.58 2065
3872.17 2056
3872.76 2056
3873.34 2039
3873.93 2068
3874.52 2040
3875.10 1983
3875.69 1956
3876.28 1947
3876.87 1944
3877.45 1923
3878.04 1900
3878.63 1908
3879.22 1909
3879.80 1862
3880.39 1921
3880.98 1899
3881.57 1877
3882.15 1906
3882.74 1881
3883.33 1826
3883.92 1772
3884.51 1851
3885.09 1828
3885.68 1886
3886.27 1891
3886.86 1902
3887.45 1936
3888.04 1963
3888.62 2083
3889.21 2094
3889.80 2119
3890.39 2189
3890.98 2286
3891.57 2234
3892.15 2074
3892.74 2153
3893.33 2099
3893.92 2079
3894.51 2080
3895.10 2061
3895.69 2050
3896.28 1970
3896.86 2000
3897.45 2006
3898.04 2050
3898.63 2052
3899.22 1982
3899.81 2046
3900.40 1967
3900.99 1981
3901.58 1966
3902.17 1963
3902.76 1940
3903.34 1984
3903.93 1918
3904.52 1831
3905.11 1852
3905.70 1904
3906.29 1827
3906.88 1805
3907.47 1854
3908.06 1897
3908.65 1861
3909.24 1858
3909.83 1865
3910.42 1895
3911.01 1833
3911.60 1872
3912.19 1806
3912.78 1764
3913.37 1722
3913.96 1682
3914.55 1686
3915.14 1713
3915.73 1702
3916.32 1731
3916.91 1762
3917.50 1735
3918.09 1743
3918.68 1707
3919.28 1776
3919.87 1777
3920.46 1764
3921.05 1737
3921.64 1675
3922.23 1722
3922.82 1769
3923.41 1751
3924.00 1733
3924.59 1783
3925.18 1698
3925.77 1658
3926.37 1699
3926.96 1683
3927.55 1670
3928.14 1688
3928.73 1660
3929.32 1639
3929.91 1674
3930.51 1670
3931.10 1661
3931.69 1669
3932.28 1691
3932.87 1694
3933.46 1609
3934.05 1611
3934.65 1652
3935.24 1659
3935.83 1687
3936.42 1669
3937.01 1671
3937.61 1735
3938.20 1749
3938.79 1765
3939.38 1745
3939.97 1806
3940.57 1734
3941.16 1792
3941.75 1848
3942.34 1810
3942.94 1784
3943.53 1852
3944.12 1774
3944.71 1782
3945.31 1813
3945.90 1722
3946.49 1714
3947.08 1693
3947.68 1730
3948.27 1675
3948.86 1724
3949.45 1682
3950.05 1630
3950.64 1593
3951.23 1692
3951.83 1644
3952.42 1680
3953.01 1651
3953.61 1729
3954.20 1696
3954.79 1677
3955.39 1697
3955.98 1663
3956.57 1741
3957.17 1832
3957.76 1849
3958.35 1806
3958.95 1821
3959.54 1822
3960.13 1834
3960.73 1773
3961.32 1811
3961.92 1856
3962.51 1812
3963.10 1805
3963.70 1844
3964.29 1943
3964.88 1956
3965.48 1985
3966.07 1980
3966.67 1971
3967.26 1956
3967.86 1994
3968.45 1923
3969.04 1952
3969.64 1900
3970.23 1929
3970.83 1938
3971.42 1883
3972.02 1850
3972.61 1812
3973.21 1745
3973.80 1801
3974.40 1854
3974.99 1841
3975.58 1877
3976.18 1817
3976.77 1952
3977.37 1904
3977.96 1894
3978.56 1962
3979.15 1879
3979.75 1962
3980.35 1913
3980.94 1875
3981.54 1795
3982.13 1818
3982.73 1867
3983.32 1761
3983.92 1772
3984.51 1820
3985.11 1806
3985.70 1839
3986.30 1892
3986.90 1843
3987.49 1866
3988.09 1816
3988.68 1786
3989.28 1866
3989.87 1891
3990.47 1876
3991.07 1906
3991.66 1912
3992.26 1978
3992.85 2006
3993.45 1952
3994.05 1985
3994.64 1980
3995.24 1980
3995.84 1997
3996.43 2026
3997.03 2040
3997.62 2066
3998.22 2021
3998.82 1887
3999.41 2000
4000.01 1995
4000.61 1992
4001.20 1929
4001.80 1908
4002.40 1897
4003.00 1896
4003.59 1884
4004.19 1940
4004.79 1936
4005.38 1954
4005.98 1923
4006.58 1903
4007.17 1952
4007.77 1905
4008.37 1944
4008.97 1942
4009.56 1997
4010.16 1986
4010.76 1971
4011.36 1999
4011.95 1977
4012.55 2016
4013.15 1982
4013.75 2040
4014.34 1993
4014.94 1938
4015.54 1982
4016.14 2013
4016.74 1999
4017.33 1992
4017.93 1972
4018.53 2014
4019.13 2050
4019.73 2050
4020.32 1984
4020.92 1943
4021.52 1871
4022.12 1807
4022.72 1812
4023.32 1785
4023.91 1802
4024.51 1811
4025.11 1839
4025.71 1837
4026.31 1884
4026.91 1809
4027.51 1797
4028.10 1933
4028.70 1948
4029.30 1814
4029.90 1903
4030.50 1892
4031.10 1863
4031.70 1887
4032.30 1861
4032.90 1845
4033.49 1812
4034.09 1734
4034.69 1762
4035.29 1784
4035.89 1779
4036.49 1808
4037.09 1753
4037.69 1718
4038.29 1730
4038.89 1713
4039.49 1704
4040.09 1666
4040.69 1689
4041.29 1700
4041.89 1675
4042.49 1659
4043.09 1747
4043.69 1681
4044.29 1636
4044.89 1686
4045.49 1751
4046.09 1675
4046.69 1717
4047.29 1727
4047.89 1767
4048.49 1778
4049.09 1771
4049.69 1728
4050.29 1815
4050.89 1761
4051.49 1776
4052.09 1801
4052.69 1775
4053.29 1783
4053.89 1739
4054.49 1743
4055.09 1709
4055.69 1718
4056.30 1742
4056.90 1683
4057.50 1663
4058.10 1668
4058.70 1687
4059.30 1706
4059.90 1681
4060.50 1702
4061.10 1710
4061.71 1737
4062.31 1747
4062.91 1808
4063.51 1798
4064.11 1867
4064.71 1960
4065.31 1956
4065.92 1920
4066.52 1945
4067.12 2044
4067.72 1917
4068.32 1865
4068.92 1813
4069.53 1821
4070.13 1775
4070.73 1760
4071.33 1688
4071.93 1662
4072.54 1676
4073.14 1652
4073.74 1599
4074.34 1603
4074.94 1630
4075.55 1640
4076.15 1608
4076.75 1601
4077.35 1645
4077.96 1569
4078.56 1558
4079.16 1606
4079.76 1619
4080.37 1538
4080.97 1630
4081.57 1633
4082.17 1603
4082.78 1578
4083.38 1572
4083.98 1508
4084.59 1600
4085.19 1592
4085.79 1582
4086.39 1639
4087.00 1632
4087.60 1581
4088.20 1596
4088.81 1567
4089.41 1581
4090.01 1618
4090.62 1636
4091.22 1668
4091.82 1664
4092.43 1604
4093.03 1603
4093.63 1675
4094.24 1653
4094.84 1703
4095.45 1661
4096.05 1703
4096.65 1704
4097.26 1660
4097.86 1663
4098.47 1637
4099.07 1671
4099.67 1653
4100.28 1693
4100.88 1671
4101.49 1656
4102.09 1648
4102.69 1654
4103.30 1604
4103.90 1614
4104.51 1630
4105.11 1674
4105.72 1631
4106.32 1640
4106.93 1632
4107.53 1574
4108.13 1561
4108.74 1586
4109.34 1688
4109.95 1653
4110.55 1623
4111.16 1597
4111.76 1603
4112.37 1604
4112.97 1602
4113.58 1575
4114.18 1576
4114.79 1629
4115.39 1666
4116.00 1665
4116.60 1565
4117.21 1568
4117.82 1637
4118.42 1658
4119.03 1641
4119.63 1643
4120.24 1617
4120.84 1636
4121.45 1630
4122.05 1620
4122.66 1664
4123.27 1616
4123.87 1639
4124.48 1671
4125.08 1613
4125.69 1581
4126.30 1639
4126.90 1580
4127.51 1600
4128.11 1641
4128.72 1682
4129.33 1655
4129.93 1593
4130.54 1617
4131.15 1590
4131.75 1669
4132.36 1742
4132.96 1729
4133.57 1785
4134.18 1747
4134.78 1776
4135.39 1771
4136.00 1913
4136.60 1863
4137.21 1868
4137.82 1898
4138.43 1887
4139.03 1952
4139.64 1946
4140.25 2018
4140.85 1960
4141.46 1944
4142.07 1919
4142.68 1995
4143.28 1998
4143.89 2029
4144.50 1916
4145.10 1986
4145.71 1911
4146.32 1791
4146.93 1848
4147.53 1848
4148.14 1731
4148.75 1684
4149.36 1691
4149.97 1602
4150.57 1627
4151.18 1669
4151.79 1586
4152.40 1558
4153.00 1581
4153.61 1615
4154.22 1651
4154.83 1571
4155.44 1579
4156.05 1620
4156.65 1616
4157.26 1562
4157.87 1643
4158.48 1654
4159.09 1642
4159.70 1537
4160.30 1658
4160.91 1673
4161.52 1668
4162.13 1690
4162.74 1721
4163.35 1717
4163.96 1732
4164.56 1724
4165.17 1745
4165.78 1706
4166.39 1798
4167.00 1782
4167.61 1766
4168.22 1801
4168.83 1814
4169.44 1820
4170.05 1898
4170.66 1911
4171.26 1850
4171.87 1889
4172.48 1963
4173.09 1927
4173.70 1959
4174.31 1962
4174.92 1910
4175.53 1958
4176.14 1952
4176.75 1974
4177.36 1908
4177.97 1920
4178.58 1821
4179.19 1772
4179.80 1814
4180.41 1798
4181.02 1754
4181.63 1775
4182.24 1739
4182.85 1704
4183.46 1688
4184.07 1720
4184.68 1653
4185.29 1666
4185.90 1706
4186.51 1729
4187.12 1720
4187.73 1660
4188.34 1686
4188.95 1673
4189.56 1763
4190.18 1717
4190.79 1704
4191.40 1730
4192.01 1903
4192.62 1798
4193.23 1803
4193.84 1815
4194.45 1802
4195.06 1793
4195.67 1792
4196.28 1789
4196.90 1842
4197.51 1792
4198.12 1791
4198.73 1763
4199.34 1824
4199.95 1799
4200.56 1765
4201.18 1695
4201.79 1735
4202.40 1763
4203.01 1776
4203.62 1761
4204.23 1784
4204.85 1763
4205.46 1744
4206.07 1735
4206.68 1718
4207.29 1764
4207.90 1841
4208.52 1775
4209.13 1786
4209.74 1843
4210.35 1873
4210.97 1859
4211.58 1942
4212.19 1953
4212.80 1906
4213.41 1892
4214.03 1878
4214.64 1934
4215.25 1967
4215.86 1970
4216.48 1970
4217.09 1990
4217.70 2031
4218.32 2048
4218.93 2106
4219.54 2134
4220.15 2185
4220.77 2196
4221.38 2321
4221.99 2312
4222.61 2328
4223.22 2310
4223.83 2285
4224.44 2278
4225.06 2250
4225.67 2268
4226.28 2327
4226.90 2358
4227.51 2412
4228.13 2507
4228.74 2579
4229.35 2528
4229.97 2564
4230.58 2429
4231.19 2346
4231.81 2232
4232.42 2170
4233.03 2124
4233.65 2085
4234.26 2120
4234.88 2128
4235.49 2097
4236.10 2145
4236.72 2093
4237.33 1985
4237.95 1899
4238.56 1961
4239.17 1918
4239.79 1963
4240.40 2003
4241.02 2052
4241.63 2044
4242.25 2020
4242.86 2108
4243.48 2006
4244.09 2008
4244.71 1980
4245.32 1947
4245.93 1985
4246.55 1987
4247.16 1907
4247.78 1958
4248.39 1965
4249.01 1962
4249.62 1932
4250.24 1976
4250.85 1905
4251.47 1980
4252.08 1935
4252.70 1969
4253.32 2022
4253.93 2032
4254.55 1987
4255.16 1965
4255.78 1984
4256.39 1995
4257.01 2088
4257.62 1997
4258.24 1992
4258.85 2079
4259.47 2073
4260.09 2084
4260.70 2125
4261.32 2147
4261.93 2299
4262.55 2409
4263.17 2471
4263.78 2450
4264.40 2415
4265.01 2412
4265.63 2344
4266.25 2157
4266.86 2132
4267.48 2131
4268.10 2139
4268.71 2026
4269.33 2036
4269.94 2076
4270.56 1980
4271.18 1953
4271.79 1923
4272.41 1933
4273.03 1998
4273.64 2110
4274.26 2035
4274.88 2129
4275.49 2225
4276.11 2281
4276.73 2414
4277.35 2319
4277.96 2337
4278.58 2311
4279.20 2259
4279.81 2171
4280.43 2128
4281.05 2045
4281.67 2061
4282.28 1989
4282.90 1893
4283.52 1930
4284.14 1891
4284.75 1848
4285.37 1900
4285.99 1895
4286.61 1819
4287.22 1783
4287.84 1819
4288.46 1796
4289.08 1821
4289.70 1835
4290.31 1789
4290.93 1771
4291.55 1741
4292.17 1768
4292.79 1744
4293.40 1747
4294.02 1670
4294.64 1777
4295.26 1741
4295.88 1703
4296.50 1751
4297.11 1794
4297.73 1818
4298.35 1763
4298.97 1737
4299.59 1760
4300.21 1739
4300.83 1772
4301.44 1763
4302.06 1829
4302.68 1847
4303.30 1838
4303.92 1912
4304.54 1912
4305.16 1782
4305.78 1781
4306.40 1836
4307.02 1853
4307.63 1830
4308.25 1812
4308.87 1796
4309.49 1838
4310.11 1850
4310.73 1791
4311.35 1768
4311.97 1873
4312.59 1889
4313.21 1908
4313.83 1855
4314.45 1813
4315.07 1863
4315.69 1839
4316.31 1921
4316.93 1885
4317.55 1877
4318.17 1896
4318.79 1921
4319.41 1867
4320.03 1860
4320.65 1918
4321.27 1929
4321.89 2003
4322.51 1973
4323.13 2016
4323.75 2093
4324.37 2042
4324.99 2032
4325.61 2038
4326.23 2043
4326.85 2131
4327.47 2191
4328.09 2264
4328.71 2244
4329.33 2338
4329.96 2471
4330.58 2608
4331.20 2719
4331.82 2994
4332.44 3042
4333.06 3205
4333.68 3269
4334.30 3288
4334.92 3266
4335.54 3234
4336.17 2956
4336.79 2956
4337.41 2812
4338.03 2651
4338.65 2671
4339.27 2626
4339.89 2662
4340.52 2612
4341.14 2533
4341.76 2488
4342.38 2482
4343.00 2433
4343.62 2542
4344.25 2601
4344.87 2735
4345.49 2930
4346.11 3007
4346.73 3174
4347.36 3124
4347.98 3213
4348.60 3178
4349.22 3060
4349.84 2952
4350.47 2914
4351.09 2908
4351.71 2785
4352.33 2734
4352.96 2654
4353.58 2588
4354.20 2491
4354.82 2448
4355.45 2353
4356.07 2285
4356.69 2189
4357.31 2138
4357.94 2067
4358.56 2100
4359.18 2094
4359.81 2099
4360.43 2058
4361.05 2051
4361.68 2051
4362.30 2059
4362.92 2061
4363.55 2012
4364.17 1958
4364.79 2007
4365.42 1995
4366.04 2005
4366.66 1969
4367.29 1906
4367.91 1872
4368.53 1898
4369.16 1902
4369.78 1861
4370.40 1794
4371.03 1796
4371.65 1790
4372.27 1827
4372.90 1866
4373.52 1820
4374.15 1752
4374.77 1842
4375.39 1819
4376.02 1797
4376.64 1781
4377.27 1832
4377.89 1879
4378.52 1866
4379.14 1966
4379.76 1899
4380.39 1896
4381.01 1904
4381.64 1952
4382.26 1926
4382.89 1977
4383.51 1922
4384.14 1850
4384.76 1856
4385.39 1892
4386.01 1907
4386.64 1967
4387.26 1918
4387.89 1889
4388.51 1893
4389.14 1938
4389.76 1955
4390.39 2024
4391.01 2076
4391.64 2025
4392.26 2027
4392.89 2063
4393.51 1984
4394.14 2002
4394.76 1960
4395.39 1902
4396.01 1839
4396.64 1882
4397.26 1939
4397.89 1869
4398.52 1829
4399.14 1832
4399.77 1789
4400.39 1876
4401.02 1796
4401.65 1820
4402.27 1816
4402.90 1779
4403.52 1821
4404.15 1773
4404.78 1707
4405.40 1702
4406.03 1738
4406.65 1753
4407.28 1773
4407.91 1770
4408.53 1750
4409.16 1760
4409.79 1710
4410.41 1696
4411.04 1720
4411.67 1705
4412.29 1731
4412.92 1734
4413.55 1705
4414.17 1683
4414.80 1601
4415.43 1686
4416.05 1728
4416.68 1700
4417.31 1738
4417.94 1720
4418.56 1672
4419.19 1627
4419.82 1657
4420.44 1691
4421.07 1695
4421.70 1684
4422.33 1680
4422.95 1609
4423.58 1571
4424.21 1680
4424.84 1627
4425.46 1615
4426.09 1630
4426.72 1564
4427.35 1566
4427.97 1613
4428.60 1580
4429.23 1558
4429.86 1610
4430.49 1526
4431.11 1595
4431.74 1655
4432.37 1661
4433.00 1582
4433.63 1581
4434.26 1578
4434.88 1613
4435.51 1578
4436.14 1629
4436.77 1623
4437.40 1600
4438.03 1556
4438.65 1623
4439.28 1639
4439.91 1622
4440.54 1571
4441.17 1591
4441.80 1587
4442.43 1652
4443.06 1624
4443.68 1610
4444.31 1578
4444.94 1629
4445.57 1714
4446.20 1737
4446.83 1659
4447.46 1727
4448.09 1769
4448.72 1740
4449.35 1761
4449.98 1688
4450.61 1633
4451.24 1620
4451.86 1588
4452.49 1558
4453.12 1583
4453.75 1604
4454.38 1666
4455.01 1738
4455.64 1724
4456.27 1705
4456.90 1746
4457.53 1701
4458.16 1700
4458.79 1735
4459.42 1717
4460.05 1689
4460.68 1645
4461.31 1607
4461.94 1608
4462.57 1589
4463.20 1566
4463.83 1547
4464.46 1514
4465.09 1499
4465.72 1550
4466.36 1571
4466.99 1531
4467.62 1550
4468.25 1531
4468.88 1544
4469.51 1549
4470.14 1479
4470.77 1516
4471.40 1570
4472.03 1550
4472.66 1565
4473.29 1583
4473.93 1545
4474.56 1561
4475.19 1547
4475.82 1529
4476.45 1532
4477.08 1554
4477.71 1565
4478.34 1483
4478.98 1581
4479.61 1564
4480.24 1556
4480.87 1616
4481.50 1578
4482.13 1582
4482.76 1579
4483.40 1631
4484.03 1667
4484.66 1584
4485.29 1645
4485.92 1682
4486.56 1675
4487.19 1665
4487.82 1613
4488.45 1640
4489.08 1615
4489.72 1606
4490.35 1616
4490.98 1627
4491.61 1614
4492.25 1579
4492.88 1588
4493.51 1593
4494.14 1614
4494.78 1627
4495.41 1622
4496.04 1568
4496.67 1611
4497.31 1650
4497.94 1730
4498.57 1699
4499.20 1730
4499.84 1840
4500.47 1897
4501.10 1922
4501.74 1919
4502.37 2047
4503.00 2009
4503.64 2015
4504.27 2021
4504.90 2078
4505.53 2021
4506.17 1974
4506.80 1925
4507.43 1951
4508.07 1843
4508.70 1775
4509.34 1743
4509.97 1695
4510.60 1723
4511.24 1727
4511.87 1732
4512.50 1754
4513.14 1676
4513.77 1727
4514.41 1680
4515.04 1698
4515.67 1628
4516.31 1600
4516.94 1638
4517.58 1624
4518.21 1707
4518.84 1620
4519.48 1643
4520.11 1590
4520.75 1601
4521.38 1598
4522.02 1671
4522.65 1663
4523.28 1658
4523.92 1745
4524.55 1692
4525.19 1741
4525.82 1741
4526.46 1813
4527.09 1916
4527.73 1934
4528.36 2027
4529.00 2201
4529.63 2371
4530.27 2602
4530.90 2784
4531.54 2947
4532.17 2890
4532.81 2974
4533.44 2863
4534.08 2722
4534.71 2483
4535.35 2415
4535.99 2299
4536.62 2210
4537.26 2027
4537.89 1893
4538.53 1825
4539.16 1799
4539.80 1728
4540.43 1711
4541.07 1717
4541.71 1679
4542.34 1688
4542.98 1707
4543.61 1703
4544.25 1649
4544.89 1664
4545.52 1651
4546.16 1668
4546.79 1712
4547.43 1732
4548.07 1731
4548.70 1749
4549.34 1725
4549.98 1777
4550.61 1729
4551.25 1720
4551.89 1678
4552.52 1674
4553.16 1666
4553.80 1711
4554.43 1670
4555.07 1661
4555.71 1644
4556.34 1685
4556.98 1634
4557.62 1696
4558.25 1653
4558.89 1683
4559.53 1632
4560.16 1649
4560.80 1704
4561.44 1731
4562.08 1676
4562.71 1683
4563.35 1694
4563.99 1699
4564.63 1676
4565.26 1678
4565.90 1679
4566.54 1720
4567.18 1744
4567.81 1759
4568.45 1760
4569.09 1769
4569.73 1826
4570.36 1816
4571.00 1802
4571.64 1836
4572.28 1837
4572.92 1796
4573.55 1811
4574.19 1762
4574.83 1698
4575.47 1714
4576.11 1690
4576.75 1668
4577.38 1643
4578.02 1636
4578.66 1735
4579.30 1685
4579.94 1692
4580.58 1716
4581.21 1659
4581.85 1710
4582.49 1682
4583.13 1665
4583.77 1601
4584.41 1730
4585.05 1686
4585.69 1715
4586.32 1751
4586.96 1736
4587.60 1813
4588.24 1855
4588.88 1845
4589.52 1802
4590.16 1811
4590.80 1847
4591.44 1852
4592.08 1909
4592.72 1870
4593.36 1799
4594.00 1759
4594.63 1815
4595.27 1720
4595.91 1696
4596.55 1700
4597.19 1736
4597.83 1698
4598.47 1654
4599.11 1660
4599.75 1666
4600.39 1629
4601.03 1631
4601.67 1684
4602.31 1724
4602.95 1735
4603.59 1740
4604.23 1822
4604.87 1698
4605.51 1624
4606.15 1652
4606.79 1702
4607.43 1706
4608.08 1797
4608.72 1749
4609.36 1678
4610.00 1730
4610.64 1759
4611.28 1710
4611.92 1764
4612.56 1757
4613.20 1651
4613.84 1684
4614.48 1694
4615.12 1665
4615.76 1667
4616.41 1670
4617.05 1707
4617.69 1729
4618.33 1573
4618.97 1579
4619.61 1605
4620.25 1617
4620.89 1616
4621.54 1586
4622.18 1581
4622.82 1528
4623.46 1564
4624.10 1601
4624.74 1618
4625.38 1614
4626.03 1573
4626.67 1628
4627.31 1584
4627.95 1574
4628.59 1607
4629.24 1619
4629.88 1617
4630.52 1646
4631.16 1683
4631.80 1749
4632.45 1718
4633.09 1744
4633.73 1756
4634.37 1764
4635.02 1750
4635.66 1689
4636.30 1754
4636.94 1838
4637.58 1878
4638.23 1924
4638.87 1971
4639.51 1999
4640.16 1972
4640.80 1924
4641.44 1922
4642.08 1838
4642.73 1850
4643.37 1753
4644.01 1755
4644.66 1662
4645.30 1684
4645.94 1684
4646.58 1683
4647.23 1617
4647.87 1649
4648.51 1574
4649.16 1645
4649.80 1635
4650.44 1661
4651.09 1675
4651.73 1684
4652.37 1710
4653.02 1760
4653.66 1782
4654.31 1772
4654.95 1682
4655.59 1698
4656.24 1637
4656.88 1657
4657.52 1680
4658.17 1653
4658.81 1627
4659.46 1597
4660.10 1609
4660.75 1561
4661.39 1567
4662.03 1542
4662.68 1556
4663.32 1562
4663.97 1531
4664.61 1525
4665.26 1546
4665.90 1514
4666.54 1520
4667.19 1510
4667.83 1474
4668.48 1480
4669.12 1469
4669.77 1488
4670.41 1508
4671.06 1501
4671.70 1493
4672.35 1440
4672.99 1447
4673.64 1544
4674.28 1606
4674.93 1564
4675.57 1527
4676.22 1523
4676.86 1619
4677.51 1601
4678.15 1568
4678.80 1528
4679.44 1540
4680.09 1559
4680.73 1553
4681.38 1561
4682.03 1567
4682.67 1658
4683.32 1543
4683.96 1517
4684.61 1538
4685.25 1618
4685.90 1606
4686.55 1600
4687.19 1640
4687.84 1618
4688.48 1613
4689.13 1650
4689.78 1598
4690.42 1674
4691.07 1650
4691.72 1641
4692.36 1622
4693.01 1627
4693.65 1585
4694.30 1594
4694.95 1645
4695.59 1695
4696.24 1697
4696.89 1704
4697.53 1786
4698.18 1799
4698.83 1817
4699.47 1808
4700.12 1731
4700.77 1751
4701.41 1786
4702.06 1756
4702.71 1703
4703.36 1698
4704.00 1683
4704.65 1720
4705.30 1670
4705.94 1668
4706.59 1653
4707.24 1668
4707.89 1668
4708.53 1608
4709.18 1608
4709.83 1617
4710.48 1652
4711.12 1630
4711.77 1613
4712.42 1618
4713.07 1603
4713.71 1585
4714.36 1585
4715.01 1622
4715.66 1590
4716.31 1621
4716.95 1591
4717.60 1614
4718.25 1589
4718.90 1584
4719.55 1519
4720.19 1552
4720.84 1630
4721.49 1649
4722.14 1690
4722.79 1665
4723.44 1638
4724.08 1602
4724.73 1567
4725.38 1597
4726.03 1637
4726.68 1621
4727.33 1608
4727.98 1579
4728.63 1619
4729.27 1574
4729.92 1572
4730.57 1546
4731.22 1531
4731.87 1503
4732.52 1536
4733.17 1580
4733.82 1577
4734.47 1567
4735.12 1520
4735.77 1521
4736.41 1562
4737.06 1544
4737.71 1581
4738.36 1660
4739.01 1654
4739.66 1637
4740.31 1654
4740.96 1620
4741.61 1659
4742.26 1671
4742.91 1656
4743.56 1634
4744.21 1624
4744.86 1561
4745.51 1600
4746.16 1583
4746.81 1625
4747.46 1576
4748.11 1612
4748.76 1661
4749.41 1622
4750.06 1674
4750.71 1700
4751.36 1735
4752.01 1705
4752.66 1744
4753.31 1806
4753.96 1835
4754.61 1810
4755.26 1752
4755.92 1700
4756.57 1685
4757.22 1648
4757.87 1669
4758.52 1672
4759.17 1666
4759.82 1722
4760.47 1659
4761.12 1676
4761.77 1698
4762.42 1711
4763.08 1723
4763.73 1751
4764.38 1731
4765.03 1684
4765.68 1663
4766.33 1714
4766.98 1699
4767.64 1735
4768.29 1666
4768.94 1678
4769.59 1704
4770.24 1702
4770.89 1686
4771.54 1713
4772.20 1677
4772.85 1624
4773.50 1657
4774.15 1637
4774.80 1699
4775.46 1668
4776.11 1622
4776.76 1661
4777.41 1710
4778.06 1676
4778.72 1718
4779.37 1663
4780.02 1600
4780.67 1662
4781.33 1672
4781.98 1716
4782.63 1662
4783.28 1630
4783.94 1621
4784.59 1596
4785.24 1633
4785.89 1690
4786.55 1743
4787.20 1735
4787.85 1771
4788.51 1734
4789.16 1741
4789.81 1792
4790.46 1794
4791.12 1810
4791.77 1770
4792.42 1765
4793.08 1786
4793.73 1742
4794.38 1807
4795.04 1774
4795.69 1793
4796.34 1839
4797.00 1779
4797.65 1856
4798.30 1815
4798.96 1821
4799.61 1876
4800.27 1908
4800.92 1950
4801.57 1931
4802.23 1909
4802.88 1954
4803.53 1907
4804.19 1892
4804.84 1882
4805.50 1806
4806.15 1758
4806.81 1800
4807.46 1816
4808.11 1824
4808.77 1799
4809.42 1789
4810.08 1851
4810.73 1783
4811.39 1796
4812.04 1846
4812.69 1851
4813.35 1820
4814.00 1845
4814.66 1885
4815.31 1822
4815.97 1824
4816.62 1893
4817.28 1876
4817.93 1879
4818.59 1946
4819.24 2055
4819.90 2012
4820.55 2002
4821.21 2010
4821.86 2090
4822.52 2159
4823.17 2149
4823.83 2153
4824.48 2180
4825.14 2116
4825.79 2079
4826.45 2123
4827.11 2127
4827.76 2064
4828.42 2112
4829.07 2060
4829.73 2104
4830.38 2074
4831.04 2065
4831.70 2051
4832.35 2173
4833.01 2142
4833.66 2135
4834.32 2194
4834.98 2223
4835.63 2291
4836.29 2216
4836.94 2263
4837.60 2363
4838.26 2427
4838.91 2415
4839.57 2364
4840.23 2360
4840.88 2453
4841.54 2383
4842.20 2365
4842.85 2397
4843.51 2486
4844.17 2512
4844.82 2433
4845.48 2435
4846.14 2467
4846.79 2491
4847.45 2437
4848.11 2439
4848.76 2486
4849.42 2517
4850.08 2520
4850.73 2546
4851.39 2549
4852.05 2525
4852.71 2546
4853.36 2503
4854.02 2453
4854.68 2360
4855.34 2383
4855.99 2421
4856.65 2598
4857.31 2655
4857.97 2769
4858.62 2764
4859.28 2754
4859.94 2708
4860.60 2731
4861.25 2686
4861.91 2651
4862.57 2526
4863.23 2505
4863.89 2441
4864.54 2439
4865.20 2425
4865.86 2478
4866.52 2497
4867.18 2505
4867.84 2408
4868.49 2384
4869.15 2407
4869.81 2343
4870.47 2327
4871.13 2314
4871.79 2343
4872.44 2336
4873.10 2223
4873.76 2158
4874.42 2197
4875.08 2223
4875.74 2162
4876.40 2204
4877.06 2223
4877.72 2155
4878.37 2218
4879.03 2284
4879.69 2315
4880.35 2349
4881.01 2184
4881.67 2127
4882.33 2179
4882.99 2126
4883.65 2177
4884.31 2120
4884.97 2142
4885.63 2117
4886.29 2083
4886.95 2074
4887.61 2034
4888.26 2061
4888.92 2118
4889.58 2101
4890.24 2102
4890.90 2080
4891.56 2103
4892.22 2133
4892.88 2163
4893.54 2157
4894.20 2158
4894.86 2205
4895.52 2089
4896.18 2144
4896.84 2138
4897.51 2106
4898.17 2155
4898.83 2199
4899.49 2241
4900.15 2209
4900.81 2249
4901.47 2217
4902.13 2072
4902.79 2069
4903.45 1971
4904.11 2040
4904.77 2038
4905.43 1959
4906.09 1988
4906.75 1946
4907.41 1900
4908.08 1854
4908.74 1866
4909.40 1871
4910.06 1831
4910.72 1840
4911.38 1806
4912.04 1767
4912.70 1770
4913.37 1807
4914.03 1817
4914.69 1785
4915.35 1727
4916.01 1769
4916.67 1705
4917.33 1632
4918.00 1622
4918.66 1628
4919.32 1665
4919.98 1661
4920.64 1615
4921.31 1689
4921.97 1677
4922.63 1572
4923.29 1650
4923.95 1664
4924.62 1636
4925.28 1598
4925.94 1640
4926.60 1625
4927.26 1652
4927.93 1613
4928.59 1679
4929.25 1682
4929.91 1606
4930.58 1629
4931.24 1623
4931.90 1634
4932.56 1594
4933.23 1640
4933.89 1624
4934.55 1620
4935.22 1615
4935.88 1637
4936.54 1652
4937.20 1624
4937.87 1673
4938.53 1603
4939.19 1643
4939.86 1611
4940.52 1615
4941.18 1653
4941.85 1701
4942.51 1658
4943.17 1625
4943.84 1647
4944.50 1701
4945.16 1672
4945.83 1604
4946.49 1608
4947.15 1625
4947.82 1647
4948.48 1643
4949.15 1617
4949.81 1586
4950.47 1617
4951.14 1571
4951.80 1588
4952.47 1554
4953.13 1551
4953.79 1555
4954.46 1544
4955.12 1497
4955.79 1500
4956.45 1559
4957.11 1660
4957.78 1590
4958.44 1590
4959.11 1605
4959.77 1763
4960.44 1803
4961.10 1753
4961.77 1753
4962.43 1847
4963.10 1841
4963.76 1877
4964.42 1882
4965.09 1830
4965.75 1766
4966.42 1744
4967.08 1682
4967.75 1669
4968.41 1636
4969.08 1619
4969.74 1624
4970.41 1608
4971.08 1583
4971.74 1620
4972.41 1585
4973.07 1636
4973.74 1636
4974.40 1654
4975.07 1651
4975.73 1671
4976.40 1715
4977.06 1643
4977.73 1639
4978.40 1604
4979.06 1594
4979.73 1610
4980.39 1623
4981.06 1611
4981.73 1508
4982.39 1508
4983.06 1523
4983.72 1497
4984.39 1520
4985.06 1471
4985.72 1491
4986.39 1542
4987.05 1550
4987.72 1534
4988.39 1523
4989.05 1543
4989.72 1544
4990.39 1530
4991.05 1562
4991.72 1624
4992.39 1549
4993.05 1509
4993.72 1516
4994.39 1505
4995.05 1513
4995.72 1503
4996.39 1551
4997.05 1476
4997.72 1422
4998.39 1477
4999.06 1464
4999.72 1431
5000.39 1402
5001.06 1465
5001.73 1471
5002.39 1490
5003.06 1465
5003.73 1475
5004.39 1442
5005.06 1425
5005.73 1391
5006.40 1478
5007.07 1493
5007.73 1462
5008.40 1476
5009.07 1499
5009.74 1480
5010.40 1504
5011.07 1529
5011.74 1499
5012.41 1430
5013.08 1481
5013.74 1505
5014.41 1492
5015.08 1457
5015.75 1443
5016.42 1482
5017.09 1498
5017.75 1509
5018.42 1537
5019.09 1468
5019.76 1563
5020.43 1532
5021.10 1550
5021.76 1591
5022.43 1545
5023.10 1636
5023.77 1613
5024.44 1597
5025.11 1587
5025.78 1546
5026.45 1495
5027.12 1581
5027.78 1572
5028.45 1528
5029.12 1503
5029.79 1465
5030.46 1494
5031.13 1476
5031.80 1434
5032.47 1417
5033.14 1429
5033.81 1415
5034.48 1426
5035.15 1433
5035.82 1457
5036.49 1429
5037.16 1412
5037.83 1449
5038.50 1513
5039.16 1483
5039.83 1487
5040.50 1450
5041.17 1484
5041.84 1438
5042.51 1414
5043.18 1472
5043.85 1480
5044.52 1469
5045.20 1435
5045.87 1480
5046.54 1471
5047.21 1462
5047.88 1464
5048.55 1477
5049.22 1501
5049.89 1492
5050.56 1455
5051.23 1449
5051.90 1484
5052.57 1500
5053.24 1490
5053.91 1529
5054.58 1447
5055.25 1449
5055.92 1463
5056.60 1425
5057.27 1447
5057.94 1476
5058.61 1479
5059.28 1456
5059.95 1493
5060.62 1479
5061.29 1478
5061.96 1489
5062.64 1496
5063.31 1510
5063.98 1501
5064.65 1484
5065.32 1424
5065.99 1417
5066.66 1486
5067.34 1477
5068.01 1499
5068.68 1439
5069.35 1445
5070.02 1436
5070.70 1440
5071.37 1448
5072.04 1455
5072.71 1555
5073.38 1542
5074.06 1527
5074.73 1531
5075.40 1534
5076.07 1567
5076.74 1575
5077.42 1586
5078.09 1608
5078.76 1597
5079.43 1599
5080.11 1634
5080.78 1589
5081.45 1598
5082.12 1509
5082.80 1543
5083.47 1533
5084.14 1552
5084.82 1547
5085.49 1512
5086.16 1540
5086.83 1567
5087.51 1592
5088.18 1632
5088.85 1727
5089.53 1715
5090.20 1701
5090.87 1715
5091.55 1766
5092.22 1757
5092.89 1784
5093.57 1690
5094.24 1669
5094.91 1652
5095.59 1687
5096.26 1581
5096.93 1539
5097.61 1553
5098.28 1535
5098.96 1531
5099.63 1524
5100.30 1548
5100.98 1570
5101.65 1554
5102.32 1527
5103.00 1553
5103.67 1596
5104.35 1591
5105.02 1574
5105.70 1633
5106.37 1653
5107.04 1586
5107.72 1612
5108.39 1599
5109.07 1547
5109.74 1599
5110.42 1563
5111.09 1559
5111.77 1542
5112.44 1622
5113.11 1558
5113.79 1515
5114.46 1540
5115.14 1574
5115.81 1627
5116.49 1722
5117.16 1755
5117.84 1707
5118.51 1830
5119.19 1863
5119.86 1939
5120.54 1878
5121.21 1926
5121.89 1902
5122.57 1802
5123.24 1793
5123.92 1790
5124.59 1748
5125.27 1689
5125.94 1610
5126.62 1585
5127.29 1586
5127.97 1602
5128.64 1627
5129.32 1600
5130.00 1584
5130.67 1605
5131.35 1599
5132.02 1637
5132.70 1670
5133.38 1677
5134.05 1671
5134.73 1688
5135.40 1665
5136.08 1686
5136.76 1675
5137.43 1678
5138.11 1656
5138.79 1680
5139.46 1656
5140.14 1626
5140.82 1589
5141.49 1604
5142.17 1510
5142.85 1538
5143.52 1590
5144.20 1583
5144.88 1532
5145.55 1512
5146.23 1550
5146.91 1528
5147.58 1522
5148.26 1496
5148.94 1502
5149.61 1504
5150.29 1467
5150.97 1429
5151.65 1490
5152.32 1476
5153.00 1469
5153.68 1452
5154.36 1507
5155.03 1511
5155.71 1495
5156.39 1488
5157.07 1532
5157.74 1571
5158.42 1540
5159.10 1495
5159.78 1473
5160.45 1468
5161.13 1517
5161.81 1520
5162.49 1539
5163.17 1589
5163.84 1525
5164.52 1487
5165.20 1487
5165.88 1535
5166.56 1564
5167.24 1473
5167.91 1502
5168.59 1542
5169.27 1476
5169.95 1448
5170.63 1449
5171.31 1324
5171.98 1394
5172.66 1404
5173.34 1427
5174.02 1466
5174.70 1479
5175.38 1479
5176.06 1446
5176.74 1427
5177.41 1482
5178.09 1502
5178.77 1481
5179.45 1540
5180.13 1521
5180.81 1439
5181.49 1444
5182.17 1470
5182.85 1452
5183.53 1540
5184.21 1506
5184.89 1415
5185.57 1407
5186.24 1382
5186.92 1427
5187.60 1444
5188.28 1426
5188.96 1421
5189.64 1455
5190.32 1408
5191.00 1440
5191.68 1401
5192.36 1418
5193.04 1374
5193.72 1454
5194.40 1469
5195.08 1409
5195.76 1394
5196.44 1389
5197.12 1404
5197.80 1455
5198.48 1445
5199.16 1437
5199.84 1443
5200.52 1475
5201.21 1435
5201.89 1408
5202.57 1471
5203.25 1456
5203.93 1458
5204.61 1491
5205.29 1462
5205.97 1536
5206.65 1504
5207.33 1487
5208.01 1507
5208.69 1498
5209.37 1533
5210.06 1573
5210.74 1559
5211.42 1519
5212.10 1527
5212.78 1569
5213.46 1553
5214.14 1587
5214.82 1574
5215.51 1605
5216.19 1579
5216.87 1593
5217.55 1589
5218.23 1598
5218.91 1613
5219.60 1568
5220.28 1537
5220.96 1620
5221.64 1651
5222.32 1610
5223.00 1627
5223.69 1628
5224.37 1625
5225.05 1643
5225.73 1560
5226.41 1535
5227.10 1470
5227.78 1507
5228.46 1508
5229.14 1512
5229.83 1521
5230.51 1483
5231.19 1535
5231.87 1552
5232.56 1542
5233.24 1511
5233.92 1530
5234.60 1574
5235.29 1531
5235.97 1564
5236.65 1562
5237.34 1575
5238.02 1584
5238.70 1601
5239.38 1601
5240.07 1604
5240.75 1593
5241.43 1552
5242.12 1597
5242.80 1558
5243.48 1590
5244.17 1530
5244.85 1454
5245.53 1474
5246.22 1499
5246.90 1518
5247.58 1503
5248.27 1485
5248.95 1523
5249.63 1534
5250.32 1587
5251.00 1604
5251.69 1609
5252.37 1620
5253.05 1628
5253.74 1588
5254.42 1623
5255.11 1559
5255.79 1553
5256.47 1571
5257.16 1517
5257.84 1484
5258.53 1476
5259.21 1559
5259.89 1550
5260.58 1593
5261.26 1615
5261.95 1586
5262.63 1564
5263.32 1584
5264.00 1567
5264.69 1545
5265.37 1599
5266.06 1574
5266.74 1646
5267.43 1582
5268.11 1574
5268.79 1590
5269.48 1536
5270.16 1577
5270.85 1610
5271.53 1564
5272.22 1598
5272.91 1603
5273.59 1546
5274.28 1522
5274.96 1550
5275.65 1567
5276.33 1493
5277.02 1568
5277.70 1521
5278.39 1531
5279.07 1580
5279.76 1660
5280.45 1648
5281.13 1608
5281.82 1667
5282.50 1741
5283.19 1779
5283.87 1690
5284.56 1655
5285.25 1588
5285.93 1579
5286.62 1582
5287.30 1569
5287.99 1591
5288.68 1568
5289.36 1528
5290.05 1520
5290.74 1599
5291.42 1548
5292.11 1575
5292.79 1507
5293.48 1583
5294.17 1632
5294.85 1626
5295.54 1655
5296.23 1627
5296.91 1651
5297.60 1652
5298.29 1688
5298.98 1724
5299.66 1741
5300.35 1703
5301.04 1718
5301.72 1772
5302.41 1820
5303.10 1884
5303.78 1887
5304.47 1900
5305.16 1921
5305.85 1947
5306.53 1911
5307.22 1921
5307.91 1940
5308.60 1925
5309.28 1809
5309.97 1818
5310.66 1909
5311.35 1945
5312.03 1962
5312.72 1976
5313.41 2020
5314.10 1989
5314.79 1988
5315.47 1984
5316.16 1944
5316.85 1904
5317.54 1871
5318.23 1871
5318.91 1955
5319.60 1929
5320.29 1783
5320.98 1795
5321.67 1760
5322.36 1715
5323.04 1703
5323.73 1688
5324.42 1644
5325.11 1638
5325.80 1642
5326.49 1682
5327.18 1692
5327.86 1655
5328.55 1583
5329.24 1620
5329.93 1618
5330.62 1609
5331.31 1593
5332.00 1591
5332.69 1634
5333.38 1635
5334.06 1603
5334.75 1588
5335.44 1569
5336.13 1588
5336.82 1569
5337.51 1598
5338.20 1610
5338.89 1580
5339.58 1567
5340.27 1606
5340.96 1589
5341.65 1583
5342.34 1660
5343.03 1606
5343.72 1643
5344.41 1659
5345.10 1695
5345.79 1722
5346.48 1874
5347.17 1912
5347.86 1983
5348.55 2010
5349.24 2052
5349.93 2086
5350.62 2187
5351.31 2174
5352.00 2175
5352.69 2192
5353.38 2079
5354.07 1980
5354.76 1908
5355.45 1888
5356.14 1841
5356.83 1768
5357.52 1645
5358.21 1670
5358.90 1647
5359.59 1665
5360.29 1625
5360.98 1636
5361.67 1609
5362.36 1660
5363.05 1593
5363.74 1601
5364.43 1588
5365.12 1604
5365.81 1610
5366.50 1526
5367.20 1496
5367.89 1518
5368.58 1539
5369.27 1461
5369.96 1491
5370.65 1534
5371.34 1507
5372.04 1511
5372.73 1487
5373.42 1514
5374.11 1498
5374.80 1487
5375.49 1480
5376.19 1485
5376.88 1527
5377.57 1497
5378.26 1570
5378.95 1540
5379.65 1514
5380.34 1557
5381.03 1535
5381.72 1528
5382.42 1554
5383.11 1525
5383.80 1506
5384.49 1479
5385.19 1493
5385.88 1518
5386.57 1556
5387.26 1535
5387.96 1548
5388.65 1599
5389.34 1628
5390.03 1671
5390.73 1639
5391.42 1666
5392.11 1644
5392.80 1633
5393.50 1652
5394.19 1610
5394.88 1611
5395.58 1589
5396.27 1559
5396.96 1557
5397.66 1584
5398.35 1610
5399.04 1654
5399.74 1567
5400.43 1485
5401.12 1546
5401.82 1556
5402.51 1562
5403.20 1654
5403.90 1590
5404.59 1580
5405.29 1563
5405.98 1599
5406.67 1534
5407.37 1572
5408.06 1602
5408.75 1624
5409.45 1586
5410.14 1582
5410.84 1616
5411.53 1611
5412.23 1563
5412.92 1542
5413.61 1600
5414.31 1610
5415.00 1613
5415.70 1587
5416.39 1585
5417.09 1581
5417.78 1567
5418.47 1644
5419.17 1628
5419.86 1631
5420.56 1663
5421.25 1637
5421.95 1621
5422.64 1592
5423.34 1620
5424.03 1649
5424.73 1626
5425.42 1644
5426.12 1649
5426.81 1587
5427.51 1580
5428.20 1565
5428.90 1621
5429.59 1573
5430.29 1590
5430.99 1617
5431.68 1612
5432.38 1648
5433.07 1678
5433.77 1670
5434.46 1609
5435.16 1646
5435.85 1679
5436.55 1664
5437.25 1624
5437.94 1654
5438.64 1665
5439.33 1641
5440.03 1692
5440.73 1741
5441.42 1674
5442.12 1712
5442.81 1668
5443.51 1698
5444.21 1815
5444.90 1895
5445.60 2006
5446.29 2081
5446.99 2240
5447.69 2243
5448.38 2257
5449.08 2251
5449.78 2180
5450.47 2174
5451.17 2110
5451.87 2050
5452.56 2021
5453.26 1908
5453.96 1862
5454.65 1935
5455.35 1820
5456.05 1857
5456.75 1849
5457.44 1848
5458.14 1829
5458.84 1819
5459.53 1801
5460.23 1882
5460.93 1922
5461.63 1949
5462.32 1932
5463.02 1934
5463.72 1953
5464.42 1940
5465.11 1921
5465.81 1898
5466.51 1933
5467.21 1876
5467.90 1934
5468.60 1901
5469.30 1879
5470.00 1861
5470.70 1894
5471.39 1889
5472.09 1910
5472.79 1909
5473.49 1922
5474.19 1969
5474.88 2074
5475.58 2030
5476.28 2037
5476.98 2114
5477.68 2186
5478.38 2334
5479.07 2460
5479.77 2528
5480.47 2741
5481.17 2725
5481.87 2642
5482.57 2622
5483.27 2532
5483.96 2543
5484.66 2400
5485.36 2309
5486.06 2266
5486.76 2225
5487.46 2159
5488.16 2207
5488.86 2200
5489.56 2305
5490.26 2242
5490.96 2209
5491.65 2283
5492.35 2315
5493.05 2371
5493.75 2416
5494.45 2417
5495.15 2407
5495.85 2378
5496.55 2407
5497.25 2485
5497.95 2592
5498.65 2740
5499.35 3000
5500.05 3266
5500.75 3565
5501.45 3633
5502.15 3632
5502.85 3533
5503.55 3337
5504.25 3073
5504.95 2801
5505.65 2536
5506.35 2451
5507.05 2337
5507.75 2159
5508.45 2097
5509.15 2129
5509.85 2086
5510.55 2128
5511.25 2041
5511.95 2002
5512.65 2021
5513.35 2091
5514.05 2082
5514.76 2084
5515.46 2044
5516.16 2028
5516.86 2001
5517.56 2004
5518.26 2014
5518.96 1969
5519.66 1937
5520.36 1896
5521.06 1917
5521.77 1929
5522.47 1886
5523.17 1901
5523.87 1808
5524.57 1782
5525.27 1768
5525.97 1816
5526.67 1739
5527.38 1791
5528.08 1764
5528.78 1753
5529.48 1744
5530.18 1733
5530.88 1692
5531.59 1700
5532.29 1721
5532.99 1733
5533.69 1761
5534.39 1747
5535.10 1756
5535.80 1782
5536.50 1842
5537.20 1789
5537.90 1700
5538.61 1735
5539.31 1737
5540.01 1709
5540.71 1738
5541.42 1726
5542.12 1711
5542.82 1687
5543.52 1710
5544.23 1737
5544.93 1749
5545.63 1702
5546.33 1652
5547.04 1733
5547.74 1755
5548.44 1700
5549.15 1704
5549.85 1767
5550.55 1789
5551.26 1697
5551.96 1661
5552.66 1710
5553.36 1659
5554.07 1683
5554.77 1682
5555.47 1557
5556.18 1562
5556.88 1612
5557.58 1636
5558.29 1586
5558.99 1617
5559.70 1637
5560.40 1684
5561.10 1725
5561.81 1681
5562.51 1693
5563.21 1677
5563.92 1747
5564.62 1812
5565.33 1763
5566.03 1706
5566.73 1718
5567.44 1704
5568.14 1705
5568.85 1709
5569.55 1653
5570.25 1681
5570.96 1601
5571.66 1655
5572.37 1617
5573.07 1606
5573.78 1675
5574.48 1679
5575.19 1673
5575.89 1647
5576.59 1642
5577.30 1644
5578.00 1617
5578.71 1668
5579.41 1656
5580.12 1631
5580.82 1680
5581.53 1620
5582.23 1569
5582.94 1561
5583.64 1586
5584.35 1595
5585.05 1585
5585.76 1577
5586.46 1580
5587.17 1588
5587.88 1602
5588.58 1571
5589.29 1555
5589.99 1562
5590.70 1573
5591.40 1600
5592.11 1572
5592.81 1549
5593.52 1584
5594.23 1591
5594.93 1571
5595.64 1521
5596.34 1578
5597.05 1519
5597.76 1557
5598.46 1516
5599.17 1531
5599.87 1564
5600.58 1548
5601.29 1526
5601.99 1602
5602.70 1562
5603.41 1587
5604.11 1550
5604.82 1635
5605.52 1607
5606.23 1576
5606.94 1559
5607.64 1580
5608.35 1536
5609.06 1557
5609.76 1579
5610.47 1578
5611.18 1594
5611.88 1603
5612.59 1559
5613.30 1529
5614.01 1523
5614.71 1546
5615.42 1602
5616.13 1585
5616.83 1566
5617.54 1579
5618.25 1595
5618.96 1582
5619.66 1528
5620.37 1573
5621.08 1641
5621.79 1654
5622.49 1598
5623.20 1606
5623.91 1600
5624.62 1621
5625.32 1644
5626.03 1613
5626.74 1557
5627.45 1509
5628.16 1617
5628.86 1704
5629.57 1684
5630.28 1678
5630.99 1725
5631.70 1757
5632.40 1733
5633.11 1675
5633.82 1726
5634.53 1720
5635.24 1745
5635.95 1739
5636.65 1814
5637.36 1847
5638.07 1836
5638.78 1902
5639.49 1973
5640.20 1963
5640.91 2035
5641.61 2005
5642.32 1948
5643.03 1849
5643.74 1801
5644.45 1887
5645.16 1798
5645.87 1764
5646.58 1759
5647.29 1781
5648.00 1719
5648.70 1717
5649.41 1690
5650.12 1710
5650.83 1782
5651.54 1747
5652.25 1686
5652.96 1690
5653.67 1775
5654.38 1777
5655.09 1740
5655.80 1773
5656.51 1726
5657.22 1770
5657.93 1811
5658.64 1807
5659.35 1854
5660.06 1895
5660.77 1833
5661.48 1881
5662.19 1927
5662.90 1864
5663.61 1812
5664.32 1785
5665.03 1747
5665.74 1670
5666.45 1712
5667.16 1753
5667.87 1741
5668.58 1740
5669.29 1722
5670.00 1760
5670.71 1770
5671.42 1797
5672.13 1836
5672.84 1791
5673.56 1787
5674.27 1790
5674.98 1787
5675.69 1803
5676.40 1720
5677.11 1736
5677.82 1732
5678.53 1788
5679.24 1734
5679.95 1803
5680.67 1751
5681.38 1767
5682.09 1738
5682.80 1767
5683.51 1775
5684.22 1678
5684.93 1656
5685.65 1702
5686.36 1618
5687.07 1634
5687.78 1697
5688.49 1627
5689.20 1642
5689.92 1616
5690.63 1653
5691.34 1662
5692.05 1648
5692.76 1665
5693.47 1666
5694.19 1666
5694.90 1661
5695.61 1661
5696.32 1667
5697.04 1608
5697.75 1603
5698.46 1606
5699.17 1569
5699.89 1589
5700.60 1613
5701.31 1647
5702.02 1643
5702.74 1650
5703.45 1670
5704.16 1694
5704.87 1712
5705.59 1724
5706.30 1752
5707.01 1771
5707.72 1658
5708.44 1658
5709.15 1727
5709.86 1678
5710.58 1591
5711.29 1608
5712.00 1626
5712.72 1633
5713.43 1659
5714.14 1617
5714.86 1659
5715.57 1722
5716.28 1629
5717.00 1627
5717.71 1626
5718.42 1644
5719.14 1598
5719.85 1679
5720.56 1677
5721.28 1683
5721.99 1653
5722.71 1722
5723.42 1733
5724.13 1781
5724.85 1836
5725.56 1869
5726.28 1962
5726.99 2046
5727.70 2129
5728.42 2200
5729.13 2254
5729.85 2191
5730.56 2157
5731.28 2085
5731.99 1989
5732.70 1913
5733.42 1902
5734.13 1868
5734.85 1744
5735.56 1705
5736.28 1680
5736.99 1740
5737.71 1688
5738.42 1698
5739.14 1724
5739.85 1748
5740.57 1744
5741.28 1659
5742.00 1663
5742.71 1770
5743.43 1774
5744.14 1785
5744.86 1761
5745.57 1773
5746.29 1787
5747.00 1813
5747.72 1816
5748.43 1767
5749.15 1779
5749.87 1852
5750.58 1917
5751.30 1924
5752.01 2023
5752.73 2125
5753.44 2182
5754.16 2237
5754.88 2349
5755.59 2513
5756.31 2664
5757.02 2810
5757.74 2871
5758.46 2899
5759.17 2834
5759.89 2777
5760.60 2689
5761.32 2589
5762.04 2509
5762.75 2411
5763.47 2324
5764.19 2285
5764.90 2232
5765.62 2261
5766.34 2223
5767.05 2196
5767.77 2331
5768.49 2487
5769.20 2669
5769.92 2821
5770.64 2846
5771.35 2993
5772.07 3031
5772.79 2985
5773.50 2778
5774.22 2541
5774.94 2387
5775.65 2268
5776.37 2229
5777.09 2161
5777.81 2136
5778.52 2167
5779.24 2199
5779.96 2232
5780.68 2225
5781.39 2291
5782.11 2338
5782.83 2397
5783.55 2419
5784.26 2373
5784.98 2383
5785.70 2435
5786.42 2457
5787.14 2289
5787.85 2261
5788.57 2256
5789.29 2170
5790.01 2041
5790.73 2063
5791.44 2081
5792.16 2073
5792.88 2053
5793.60 2022
5794.32 2008
5795.03 2043
5795.75 2016
5796.47 2107
5797.19 2060
5797.91 2017
5798.63 2082
5799.35 2142
5800.06 2201
5800.78 2183
5801.50 2210
5802.22 2203
5802.94 2143
5803.66 2149
5804.38 2075
5805.10 2050
5805.82 1995
5806.53 1990
5807.25 1998
5807.97 1935
5808.69 1938
5809.41 1889
5810.13 1902
5810.85 1919
5811.57 1904
5812.29 1971
5813.01 1882
5813.73 1821
5814.45 1799
5815.17 1869
5815.89 1799
5816.61 1821
5817.33 1817
5818.05 1838
5818.77 1841
5819.49 1843
5820.20 1861
5820.92 1802
5821.64 1767
5822.36 1805
5823.09 1755
5823.81 1747
5824.53 1740
5825.25 1781
5825.97 1813
5826.69 1751
5827.41 1786
5828.13 1763
5828.85 1757
5829.57 1804
5830.29 1792
5831.01 1764
5831.73 1749
5832.45 1755
5833.17 1740
5833.89 1764
5834.61 1707
5835.33 1749
5836.05 1723
5836.78 1755
5837.50 1746
5838.22 1723
5838.94 1677
5839.66 1696
5840.38 1725
5841.10 1701
5841.82 1756
5842.54 1742
5843.27 1672
5843.99 1669
5844.71 1685
5845.43 1695
5846.15 1691
5846.87 1652
5847.59 1705
5848.32 1689
5849.04 1660
5849.76 1660
5850.48 1712
5851.20 1753
5851.93 1736
5852.65 1713
5853.37 1722
5854.09 1728
5854.81 1675
5855.54 1697
5856.26 1667
5856.98 1699
5857.70 1729
5858.42 1716
5859.15 1698
5859.87 1675
5860.59 1612
5861.31 1626
5862.04 1620
5862.76 1665
5863.48 1709
5864.20 1636
5864.93 1676
5865.65 1679
5866.37 1611
5867.10 1640
5867.82 1661
5868.54 1674
5869.26 1695
5869.99 1680
5870.71 1731
5871.43 1768
5872.16 1793
5872.88 1712
5873.60 1730
5874.33 1735
5875.05 1684
5875.77 1694
5876.50 1774
5877.22 1748
5877.94 1711
5878.67 1720
5879.39 1753
5880.11 1722
5880.84 1794
5881.56 1774
5882.28 1808
5883.01 1747
5883.73 1828
5884.46 1788
5885.18 1816
5885.90 1786
5886.63 1814
5887.35 1830
5888.08 1809
5888.80 1812
5889.52 1820
5890.25 1882
5890.97 1805
5891.70 1823
5892.42 1789
5893.15 1763
5893.87 1784
5894.59 1780
5895.32 1745
5896.04 1789
5896.77 1805
5897.49 1896
5898.22 1928
5898.94 1808
5899.67 1809
5900.39 1873
5901.12 1901
5901.84 1867
5902.57 1872
5903.29 1870
5904.02 1945
5904.74 1923
5905.47 1909
5906.19 1939
5906.92 1929
5907.64 1920
5908.37 1965
5909.09 1920
5909.82 1965
5910.55 1949
5911.27 1966
5912.00 1989
5912.72 1978
5913.45 1955
5914.17 2007
5914.90 1996
5915.63 2004
5916.35 2048
5917.08 2119
5917.80 2085
5918.53 2121
5919.25 2027
5919.98 2054
5920.71 2103
5921.43 2097
5922.16 2146
5922.89 2128
5923.61 2215
5924.34 2153
5925.06 2160
5925.79 2227
5926.52 2225
5927.24 2280
5927.97 2297
5928.70 2325
5929.42 2336
5930.15 2333
5930.88 2358
5931.60 2437
5932.33 2402
5933.06 2384
5933.78 2435
5934.51 2487
5935.24 2491
5935.97 2654
5936.69 2641
5937.42 2588
5938.15 2599
5938.87 2643
5939.60 2685
5940.33 2711
5941.06 2693
5941.78 2746
5942.51 2853
5943.24 2808
5943.97 2891
5944.69 2970
5945.42 3043
5946.15 3071
5946.88 3089
5947.60 3115
5948.33 3120
5949.06 3192
5949.79 3154
5950.52 3284
5951.24 3465
5951.97 3654
5952.70 3716
5953.43 3784
5954.16 3874
5954.88 3979
5955.61 3830
5956.34 3784
5957.07 3707
5957.80 3703
5958.53 3674
5959.25 3632
5959.98 3633
5960.71 3742
5961.44 3671
5962.17 3695
5962.90 3803
5963.63 3877
5964.36 3953
5965.08 4120
5965.81 4407
5966.54 4720
5967.27 4885
5968.00 4931
5968.73 4859
5969.46 4761
5970.19 4745
5970.92 4572
5971.65 4475
5972.37 4356
5973.10 4348
5973.83 4340
5974.56 4198
5975.29 4214
5976.02 4222
5976.75 4175
5977.48 4217
5978.21 4256
5978.94 4406
5979.67 4513
5980.40 4613
5981.13 4623
5981.86 4782
5982.59 4877
5983.32 4857
5984.05 4954
5984.78 4903
5985.51 4890
5986.24 4889
5986.97 4885
5987.70 4866
5988.43 4854
5989.16 4825
5989.89 4802
5990.62 4956
5991.35 5010
5992.08 4992
5992.81 5013
5993.54 5096
5994.27 5142
5995.00 5199
5995.74 5332
5996.47 5296
5997.20 5265
5997.93 5337
5998.66 5281
5999.39 5323
6000.12 5310
6000.85 5270
6001.58 5117
6002.31 5102
6003.04 5093
6003.78 5016
6004.51 4998
6005.24 5010
6005.97 5021
6006.70 5080
6007.43 5281
6008.16 5505
6008.90 6093
6009.63 6742
6010.36 7412
6011.09 8348
6011.82 9318
6012.55 10274
6013.29 11163
6014.02 11718
6014.75 11919
6015.48 11893
6016.21 11384
6016.95 10634
6017.68 9614
6018.41 8713
6019.14 7805
6019.87 6988
6020.61 6284
6021.34 5806
6022.07 5396
6022.80 5009
6023.54 4761
6024.27 4496
6025.00 4501
6025.73 4410
6026.47 4294
6027.20 4253
6027.93 4303
6028.66 4162
6029.40 4182
6030.13 4230
6030.86 4244
6031.59 4112
6032.33 4011
6033.06 3822
6033.79 3727
6034.53 3640
6035.26 3541
6035.99 3546
6036.73 3536
6037.46 3563
6038.19 3539
6038.93 3584
6039.66 3541
6040.39 3596
6041.13 3641
6041.86 3613
6042.59 3622
6043.33 3696
6044.06 3799
6044.79 3821
6045.53 3782
6046.26 3737
6047.00 3739
6047.73 3755
6048.46 3848
6049.20 3907
6049.93 3889
6050.67 3966
6051.40 4058
6052.13 4121
6052.87 4308
6053.60 4348
6054.34 4356
6055.07 4336
6055.81 4285
6056.54 4154
6057.27 4053
6058.01 3992
6058.74 4017
6059.48 3970
6060.21 3877
6060.95 3928
6061.68 3790
6062.42 3800
6063.15 3815
6063.89 3816
6064.62 3784
6065.36 3765
6066.09 3689
6066.83 3671
6067.56 3686
6068.30 3602
6069.03 3500
6069.77 3471
6070.50 3508
6071.24 3495
6071.97 3443
6072.71 3328
6073.44 3302
6074.18 3335
6074.91 3241
6075.65 3272
6076.39 3226
6077.12 3275
6077.86 3258
6078.59 3193
6079.33 3171
6080.06 3122
6080.80 3170
6081.54 3172
6082.27 3100
6083.01 3045
6083.74 3111
6084.48 3076
6085.22 2969
6085.95 2955
6086.69 2994
6087.42 2970
6088.16 2940
6088.90 2991
6089.63 2964
6090.37 2994
6091.11 3016
6091.84 3029
6092.58 3045
6093.32 2993
6094.05 2984
6094.79 2878
6095.53 2905
6096.26 2886
6097.00 2882
6097.74 2926
6098.47 2903
6099.21 2935
6099.95 2860
6100.69 2811
6101.42 2782
6102.16 2792
6102.90 2834
6103.63 2808
6104.37 2795
6105.11 2724
6105.85 2784
6106.58 2764
6107.32 2812
6108.06 2761
6108.80 2825
6109.53 2866
6110.27 2869
6111.01 2860
6111.75 2813
6112.49 2851
6113.22 2927
6113.96 2985
6114.70 2931
6115.44 2962
6116.17 2985
6116.91 3040
6117.65 3090
6118.39 3051
6119.13 3042
6119.87 3033
6120.60 2999
6121.34 2974
6122.08 3061
6122.82 3110
6123.56 3140
6124.30 3139
6125.03 3180
6125.77 3222
6126.51 3202
6127.25 3241
6127.99 3161
6128.73 3090
6129.47 3100
6130.21 3138
6130.94 3217
6131.68 3178
6132.42 3177
6133.16 3159
6133.90 3165
6134.64 3291
6135.38 3306
6136.12 3396
6136.86 3534
6137.60 3643
6138.34 3676
6139.08 3722
6139.81 3855
6140.55 3812
6141.29 3936
6142.03 3919
6142.77 3883
6143.51 3893
6144.25 3880
6144.99 3802
6145.73 3830
6146.47 3825
6147.21 3800
6147.95 3762
6148.69 3718
6149.43 3716
6150.17 3720
6150.91 3751
6151.65 3756
6152.39 3787
6153.13 3819
6153.87 3801
6154.61 3936
6155.35 3969
6156.09 3987
6156.83 3965
6157.58 4024
6158.32 4025
6159.06 4042
6159.80 4048
6160.54 4144
6161.28 4202
6162.02 4219
6162.76 4443
6163.50 4599
6164.24 4839
6164.98 4926
6165.72 5059
6166.46 5223
6167.21 5366
6167.95 5351
6168.69 5345
6169.43 5382
6170.17 5323
6170.91 5227
6171.65 5178
6172.39 5119
6173.14 5079
6173.88 5051
6174.62 5060
6175.36 4940
6176.10 5088
6176.84 5213
6177.59 5384
6178.33 5664
6179.07 6035
6179.81 6607
6180.55 7273
6181.30 8241
6182.04 9193
6182.78 9985
6183.52 10644
6184.26 10740
6185.01 10535
6185.75 9975
6186.49 9273
6187.23 8626
6187.97 7716
6188.72 7073
6189.46 6594
6190.20 6285
6190.94 5967
6191.69 5749
6192.43 5542
6193.17 5321
6193.92 5298
6194.66 5263
6195.40 5238
6196.14 5191
6196.89 5141
6197.63 4971
6198.37 5010
6199.12 5000
6199.86 4957
6200.60 4937
6201.34 4922
6202.09 4893
6202.83 4957
6203.57 5215
6204.32 5593
6205.06 6177
6205.80 6993
6206.55 8270
6207.29 9829
6208.03 11261
6208.78 12474
6209.52 13476
6210.27 13734
6211.01 13491
6211.75 12809
6212.50 11639
6213.24 10525
6213.98 9131
6214.73 7797
6215.47 6876
6216.22 6087
6216.96 5327
6217.71 4999
6218.45 4668
6219.19 4366
6219.94 4168
6220.68 4061
6221.43 3980
6222.17 3881
6222.92 3829
6223.66 3755
6224.40 3719
6225.15 3700
6225.89 3591
6226.64 3524
6227.38 3414
6228.13 3355
6228.87 3302
6229.62 3253
6230.36 3163
6231.11 3137
6231.85 3167
6232.60 3161
6233.34 3078
6234.09 3205
6234.83 3164
6235.58 3192
6236.32 3225
6237.07 3182
6237.81 3346
6238.56 3420
6239.30 3552
6240.05 3589
6240.80 3653
6241.54 3695
6242.29 3549
6243.03 3567
6243.78 3584
6244.52 3554
6245.27 3489
6246.02 3506
6246.76 3545
6247.51 3546
6248.25 3514
6249.00 3525
6249.75 3520
6250.49 3475
6251.24 3501
6251.98 3453
6252.73 3402
6253.48 3440
6254.22 3293
6254.97 3298
6255.72 3315
6256.46 3297
6257.21 3260
6257.95 3242
6258.70 3240
6259.45 3287
6260.19 3248
6260.94 3240
6261.69 3162
6262.43 3221
6263.18 3118
6263.93 3078
6264.68 2999
6265.42 3051
6266.17 2931
6266.92 2980
6267.66 2999
6268.41 2997
6269.16 2928
6269.91 2913
6270.65 2992
6271.40 2939
6272.15 2907
6272.89 2858
6273.64 2941
6274.39 2947
6275.14 2975
6275.88 2944
6276.63 2950
6277.38 2947
6278.13 2918
6278.88 2946
6279.62 2908
6280.37 2869
6281.12 2799
6281.87 2744
6282.62 2842
6283.36 2772
6284.11 2705
6284.86 2673
6285.61 2674
6286.36 2643
6287.10 2570
6287.85 2600
6288.60 2590
6289.35 2574
6290.10 2573
6290.85 2547
6291.59 2507
6292.34 2536
6293.09 2514
6293.84 2537
6294.59 2496
6295.34 2587
6296.09 2595
6296.84 2547
6297.58 2500
6298.33 2486
6299.08 2504
6299.83 2517
6300.58 2497
6301.33 2471
6302.08 2515
6302.83 2537
6303.58 2551
6304.33 2495
6305.08 2521
6305.83 2548
6306.58 2523
6307.32 2611
6308.07 2597
6308.82 2546
6309.57 2551
6310.32 2532
6311.07 2627
6311.82 2695
6312.57 2705
6313.32 2720
6314.07 2688
6314.82 2649
6315.57 2732
6316.32 2699
6317.07 2737
6317.82 2656
6318.57 2678
6319.32 2664
6320.07 2606
6320.82 2523
6321.57 2582
6322.32 2542
6323.07 2450
6323.82 2513
6324.58 2438
6325.33 2381
6326.08 2432
6326.83 2428
6327.58 2458
6328.33 2446
6329.08 2493
6329.83 2516
6330.58 2418
6331.33 2340
6332.08 2362
6332.83 2399
6333.58 2346
6334.34 2385
6335.09 2386
6335.84 2415
6336.59 2397
6337.34 2343
6338.09 2371
6338.84 2378
6339.59 2375
6340.35 2447
6341.10 2389
6341.85 2357
6342.60 2366
6343.35 2344
6344.10 2346
6344.86 2464
6345.61 2446
6346.36 2393
6347.11 2439
6347.86 2512
6348.62 2526
6349.37 2536
6350.12 2561
6350.87 2688
6351.62 2747
6352.38 2803
6353.13 2820
6353.88 2856
6354.63 2945
6355.38 3020
6356.14 2896
6356.89 2783
6357.64 2794
6358.39 2750
6359.15 2716
6359.90 2667
6360.65 2673
6361.40 2638
6362.16 2654
6362.91 2649
6363.66 2613
6364.42 2690
6365.17 2727
6365.92 2860
6366.67 2927
6367.43 3023
6368.18 3067
6368.93 3103
6369.69 3067
6370.44 3048
6371.19 2933
6371.95 2880
6372.70 2757
6373.45 2710
6374.21 2692
6374.96 2677
6375.71 2695
6376.47 2612
6377.22 2583
6377.98 2623
6378.73 2542
6379.48 2587
6380.24 2650
6380.99 2649
6381.74 2664
6382.50 2586
6383.25 2647
6384.01 2586
6384.76 2566
6385.51 2538
6386.27 2555
6387.02 2554
6387.78 2509
6388.53 2474
6389.29 2446
6390.04 2506
6390.79 2525
6391.55 2529
6392.30 2507
6393.06 2509
6393.81 2500
6394.57 2466
6395.32 2484
6396.08 2491
6396.83 2467
6397.59 2501
6398.34 2479
6399.10 2437
6399.85 2433
6400.61 2410
6401.36 2441
6402.12 2406
6402.87 2419
6403.63 2377
6404.38 2487
6405.14 2442
6405.89 2416
6406.65 2408
6407.40 2458
6408.16 2491
6408.91 2518
6409.67 2484
6410.43 2567
6411.18 2567
6411.94 2547
6412.69 2471
6413.45 2506
6414.20 2550
6414.96 2546
6415.72 2566
6416.47 2551
6417.23 2528
6417.98 2626
6418.74 2589
6419.50 2542
6420.25 2505
6421.01 2394
6421.77 2474
6422.52 2470
6423.28 2429
6424.03 2491
6424.79 2505
6425.55 2464
6426.30 2471
6427.06 2427
6427.82 2409
6428.57 2428
6429.33 2443
6430.09 2448
6430.84 2420
6431.60 2416
6432.36 2546
6433.11 2513
6433.87 2528
6434.63 2534
6435.39 2544
6436.14 2538
6436.90 2600
6437.66 2598
6438.41 2612
6439.17 2647
6439.93 2626
6440.69 2713
6441.44 2696
6442.20 2684
6442.96 2696
6443.72 2782
6444.47 2679
6445.23 2700
6445.99 2673
6446.75 2695
6447.50 2790
6448.26 2686
6449.02 2712
6449.78 2692
6450.54 2687
6451.29 2744
6452.05 2673
6452.81 2697
6453.57 2756
6454.33 2749
6455.08 2743
6455.84 2785
6456.60 2685
6457.36 2719
6458.12 2723
6458.88 2819
6459.64 2771
6460.39 2806
6461.15 2851
6461.91 2841
6462.67 2832
6463.43 2949
6464.19 2903
6464.95 2972
6465.70 3013
6466.46 3030
6467.22 3006
6467.98 3007
6468.74 3044
6469.50 3024
6470.26 3049
6471.02 3078
6471.78 3030
6472.54 3076
6473.30 3062
6474.05 3030
6474.81 3041
6475.57 3116
6476.33 3118
6477.09 3218
6477.85 3210
6478.61 3309
6479.37 3371
6480.13 3332
6480.89 3343
6481.65 3415
6482.41 3439
6483.17 3521
6483.93 3497
6484.69 3525
6485.45 3651
6486.21 3647
6486.97 3631
6487.73 3626
6488.49 3670
6489.25 3733
6490.01 3764
6490.77 3835
6491.53 3946
6492.29 3958
6493.05 4020
6493.81 4060
6494.57 4114
6495.33 4083
6496.10 4053
6496.86 4005
6497.62 3967
6498.38 3980
6499.14 3951
6499.90 3965
6500.66 4180
6501.42 4049
6502.18 4099
6502.94 4266
6503.70 4563
6504.47 4944
6505.23 5629
6505.99 6416
6506.75 7605
6507.51 8937
6508.27 9841
6509.03 10404
6509.79 10759
6510.56 10529
6511.32 9887
6512.08 9057
6512.84 8086
6513.60 7293
6514.36 6494
6515.13 5919
6515.89 5400
6516.65 5041
6517.41 4847
6518.17 4607
6518.94 4478
6519.70 4442
6520.46 4473
6521.22 4517
6521.98 4505
6522.75 4501
6523.51 4564
6524.27 4657
6525.03 4662
6525.79 4882
6526.56 5026
6527.32 5148
6528.08 5297
6528.84 5178
6529.61 5243
6530.37 5192
6531.13 5062
6531.90 4990
6532.66 5113
6533.42 5406
6534.18 5929
6534.95 6476
6535.71 7002
6536.47 7455
6537.24 7780
6538.00 7640
6538.76 7437
6539.53 7136
6540.29 6634
6541.05 6044
6541.82 5530
6542.58 5276
6543.34 4956
6544.11 4793
6544.87 4567
6545.63 4505
6546.40 4374
6547.16 4408
6547.92 4336
6548.69 4341
6549.45 4240
6550.21 4212
6550.98 4263
6551.74 4245
6552.51 4238
6553.27 4191
6554.03 4206
6554.80 4173
6555.56 4156
6556.33 4220
6557.09 4282
6557.85 4205
6558.62 4228
6559.38 4188
6560.15 4233
6560.91 4312
6561.68 4389
6562.44 4456
6563.21 4473
6563.97 4515
6564.74 4496
6565.50 4526
6566.26 4560
6567.03 4498
6567.79 4456
6568.56 4422
6569.32 4497
6570.09 4517
6570.85 4576
6571.62 4597
6572.38 4574
6573.15 4535
6573.91 4711
6574.68 4709
6575.44 4716
6576.21 4808
6576.98 4757
6577.74 4773
6578.51 4833
6579.27 4946
6580.04 4922
6580.80 4985
6581.57 5127
6582.33 5208
6583.10 5340
6583.87 5374
6584.63 5369
6585.40 5348
6586.16 5341
6586.93 5185
6587.70 5143
6588.46 5070
6589.23 5118
6589.99 5100
6590.76 5168
6591.53 5271
6592.29 5522
6593.06 5784
6593.82 6103
6594.59 6280
6595.36 6516
6596.12 6621
6596.89 6351
6597.66 6376
6598.42 6074
6599.19 5860
6599.96 5683
6600.72 5506
6601.49 5241
6602.26 5057
6603.02 4847
6603.79 4797
6604.56 4616
6605.33 4673
6606.09 4567
6606.86 4639
6607.63 4638
6608.39 4726
6609.16 4604
6609.93 4647
6610.70 4727
6611.46 4703
6612.23 4635
6613.00 4536
6613.77 4650
6614.53 4509
6615.30 4513
6616.07 4499
6616.84 4429
6617.60 4466
6618.37 4529
6619.14 4697
6619.91 4728
6620.68 4824
6621.44 5052
6622.21 5159
6622.98 5249
6623.75 5403
6624.52 5431
6625.28 5323
6626.05 5261
6626.82 5164
6627.59 5063
6628.36 4859
6629.13 4733
6629.89 4581
6630.66 4634
6631.43 4659
6632.20 4807
6632.97 4805
6633.74 4950
6634.51 5147
6635.27 5265
6636.04 5364
6636.81 5428
6637.58 5507
6638.35 5614
6639.12 5790
6639.89 5996
6640.66 6219
6641.43 6326
6642.19 6436
6642.96 6529
6643.73 6426
6644.50 6192
6645.27 5927
6646.04 5589
6646.81 5112
6647.58 4876
6648.35 4574
6649.12 4329
6649.89 4215
6650.66 4098
6651.43 3969
6652.20 3859
6652.97 3864
6653.74 3827
6654.51 3717
6655.28 3701
6656.05 3723
6656.82 3695
6657.59 3669
6658.36 3664
6659.13 3613
6659.90 3572
6660.67 3579
6661.44 3473
6662.21 3440
6662.98 3421
6663.75 3571
6664.52 3450
6665.29 3497
6666.06 3476
6666.83 3479
6667.60 3520
6668.37 3551
6669.14 3683
6669.91 3754
6670.68 3664
6671.46 3804
6672.23 3883
6673.00 3826
6673.77 3799
6674.54 3805
6675.31 3758
6676.08 3682
6676.85 3593
6677.62 3632
6678.40 3704
6679.17 3674
6679.94 3709
6680.71 3783
6681.48 3854
6682.25 3842
6683.02 3907
6683.80 3975
6684.57 4036
6685.34 4201
6686.11 4337
6686.88 4444
6687.65 4366
6688.43 4218
6689.20 4013
6689.97 3862
6690.74 3773
6691.51 3616
6692.29 3623
6693.06 3534
6693.83 3423
6694.60 3424
6695.37 3374
6696.15 3349
6696.92 3351
6697.69 3259
6698.46 3263
6699.24 3305
6700.01 3212
6700.78 3125
6701.55 3121
6702.33 3144
6703.10 3134
6703.87 3086
6704.64 3055
6705.42 3047
6706.19 2966
6706.96 2992
6707.74 2983
6708.51 3011
6709.28 2938
6710.06 2932
6710.83 2949
6711.60 2888
6712.37 2845
6713.15 2882
6713.92 2865
6714.69 2824
6715.47 2838
6716.24 2851
6717.01 2792
6717.79 2765
6718.56 2803
6719.34 2743
6720.11 2711
6720.88 2802
6721.66 2801
6722.43 2769
6723.20 2738
6723.98 2748
6724.75 2762
6725.53 2742
6726.30 2743
6727.07 2751
6727.85 2728
6728.62 2704
6729.40 2707
6730.17 2712
6730.95 2774
6731.72 2709
6732.49 2773
6733.27 2801
6734.04 2759
6734.82 2730
6735.59 2815
6736.37 2833
6737.14 2849
6737.92 2883
6738.69 2968
6739.47 2995
6740.24 3070
6741.01 3034
6741.79 3037
6742.56 3055
6743.34 3054
6744.11 3032
6744.89 3040
6745.67 3109
6746.44 3021
6747.22 2999
6747.99 2993
6748.77 2980
6749.54 3070
6750.32 2987
6751.09 2969
6751.87 3080
6752.64 3112
6753.42 3150
6754.19 3250
6754.97 3218
6755.75 3290
6756.52 3235
6757.30 3236
6758.07 3135
6758.85 3064
6759.63 3099
6760.40 3041
6761.18 3036
6761.95 3059
6762.73 3038
6763.51 2917
6764.28 2913
6765.06 2861
6765.83 2887
6766.61 2989
6767.39 3033
6768.16 3023
6768.94 2967
6769.72 2954
6770.49 2950
6771.27 2969
6772.05 2875
6772.82 2795
6773.60 2823
6774.38 2932
6775.15 2903
6775.93 2901
6776.71 2862
6777.48 2907
6778.26 2891
6779.04 2853
6779.82 2854
6780.59 2856
6781.37 2783
6782.15 2753
6782.92 2682
6783.70 2753
6784.48 2733
6785.26 2717
6786.03 2640
6786.81 2662
6787.59 2678
6788.37 2638
6789.14 2591
6789.92 2600
6790.70 2552
6791.48 2568
6792.25 2560
6793.03 2525
6793.81 2605
6794.59 2562
6795.37 2582
6796.14 2662
6796.92 2738
6797.70 2883
6798.48 2940
6799.26 3078
6800.04 3172
6800.81 3232
6801.59 3188
6802.37 3179
6803.15 3073
6803.93 2997
6804.71 2920
6805.48 2843
6806.26 2843
6807.04 2772
6807.82 2731
6808.60 2784
6809.38 2687
6810.16 2537
6810.94 2575
6811.71 2597
6812.49 2576
6813.27 2595
6814.05 2567
6814.83 2577
6815.61 2549
6816.39 2580
6817.17 2533
6817.95 2527
6818.73 2521
6819.51 2550
6820.29 2584
6821.07 2538
6821.84 2589
6822.62 2523
6823.40 2547
6824.18 2564
6824.96 2567
6825.74 2550
6826.52 2583
6827.30 2582
6828.08 2614
6828.86 2588
6829.64 2558
6830.42 2515
6831.20 2477
6831.98 2502
6832.76 2569
6833.54 2660
6834.32 2723
6835.10 2840
6835.88 3039
6836.66 3297
6837.44 3624
6838.22 3919
6839.01 4191
6839.79 4404
6840.57 4389
6841.35 4343
6842.13 4157
6842.91 3942
6843.69 3696
6844.47 3551
6845.25 3393
6846.03 3196
6846.81 3062
6847.59 3016
6848.37 3058
6849.16 3189
6849.94 3271
6850.72 3382
6851.50 3377
6852.28 3422
6853.06 3315
6853.84 3231
6854.62 3175
6855.41 3128
6856.19 3112
6856.97 2912
6857.75 2878
6858.53 2830
6859.31 2796
6860.10 2814
6860.88 2690
6861.66 2785
6862.44 2764
6863.22 2697
6864.00 2655
6864.79 2624
6865.57 2649
6866.35 2673
6867.13 2702
6867.91 2769
6868.70 2759
6869.48 2854
6870.26 2823
6871.04 2854
6871.83 2864
6872.61 2947
6873.39 2867
6874.17 2835
6874.96 2965
6875.74 3000
6876.52 3031
6877.30 3053
6878.09 3114
6878.87 3178
6879.65 3354
6880.43 3465
6881.22 3583
6882.00 3703
6882.78 3892
6883.57 3913
6884.35 3893
6885.13 3906
6885.92 4054
6886.70 4009
6887.48 4119
6888.27 4150
6889.05 4253
6889.83 4238
6890.62 4215
6891.40 4144
6892.18 3986
6892.97 4028
6893.75 3849
6894.53 3821
6895.32 3803
6896.10 3723
6896.88 3681
6897.67 3622
6898.45 3552
6899.24 3523
6900.02 3521
6900.80 3510
6901.59 3485
6902.37 3513
6903.16 3504
6903.94 3427
6904.73 3402
6905.51 3399
6906.29 3365
6907.08 3404
6907.86 3349
6908.65 3377
6909.43 3335
6910.22 3291
6911.00 3297
6911.79 3278
6912.57 3198
6913.35 3215
6914.14 3231
6914.92 3265
6915.71 3323
6916.49 3293
6917.28 3332
6918.06 3294
6918.85 3197
6919.63 3300
6920.42 3332
6921.20 3368
6921.99 3314
6922.78 3255
6923.56 3300
6924.35 3417
6925.13 3487
6925.92 3551
6926.70 3524
6927.49 3525
6928.27 3566
6929.06 3563
6929.84 3569
6930.63 3567
6931.42 3611
6932.20 3634
6932.99 3689
6933.77 3624
6934.56 3585
6935.35 3678
6936.13 3763
6936.92 3800
6937.70 3862
6938.49 3994
6939.28 4070
6940.06 4216
6940.85 4377
6941.63 4616
6942.42 4769
6943.21 4834
6943.99 5007
6944.78 5093
6945.57 5089
6946.35 5093
6947.14 5115
6947.93 5098
6948.71 5110
6949.50 5153
6950.29 5037
6951.07 5016
6951.86 4895
6952.65 4818
6953.44 4653
6954.22 4634
6955.01 4581
6955.80 4544
6956.58 4566
6957.37 4547
6958.16 4605
6958.95 4604
6959.73 4579
6960.52 4592
6961.31 4633
6962.09 4678
6962.88 4771
6963.67 4848
6964.46 4915
6965.25 5028
6966.03 5147
6966.82 5344
6967.61 5502
6968.40 5697
6969.18 5888
6969.97 5946
6970.76 5982
6971.55 6205
6972.34 6187
6973.12 6178
6973.91 6175
6974.70 6162
6975.49 6264
6976.28 6122
6977.07 6306
6977.85 6451
6978.64 6720
6979.43 6954
6980.22 7491
6981.01 8035
6981.80 8929
6982.59 10402
6983.37 12081
6984.16 14019
6984.95 15905
6985.74 17520
6986.53 18246
6987.32 18244
6988.11 17708
6988.90 16449
6989.69 14751
6990.47 12808
6991.26 11086
6992.05 9650
6992.84 8421
6993.63 7360
6994.42 6437
6995.21 5794
6996.00 5372
6996.79 4986
6997.58 4733
6998.37 4580
6999.16 4382
6999.95 4198
7000.74 4111
7001.53 3921
7002.32 3903
7003.11 3861
7003.90 3735
7004.69 3615
7005.48 3553
7006.27 3414
7007.06 3389
7007.85 3308
7008.64 3284
7009.43 3363
7010.22 3446
7011.01 3507
7011.80 3683
7012.59 3647
7013.38 3738
7014.17 3729
7014.96 3726
7015.75 3730
7016.54 3644
7017.33 3631
7018.12 3606
7018.91 3522
7019.70 3480
7020.49 3459
7021.28 3491
7022.07 3611
7022.87 3651
7023.66 3679
7024.45 3775
7025.24 3759
7026.03 3733
7026.82 3826
7027.61 3791
7028.40 3844
7029.19 3792
7029.99 3704
7030.78 3625
7031.57 3587
7032.36 3526
7033.15 3535
7033.94 3566
7034.74 3544
7035.53 3584
7036.32 3548
7037.11 3600
7037.90 3650
7038.69 3682
7039.49 3627
7040.28 3570
7041.07 3712
7041.86 3753
7042.65 3751
7043.45 3724
7044.24 3800
7045.03 3774
7045.82 3756
7046.61 3824
7047.41 3760
7048.20 3807
7048.99 3911
7049.78 3954
7050.58 4084
7051.37 4116
7052.16 4082
7052.95 4033
7053.75 3947
7054.54 3834
7055.33 3781
7056.13 3668
7056.92 3682
7057.71 3728
7058.50 3703
7059.30 3604
7060.09 3675
7060.88 3632
7061.68 3602
7062.47 3503
7063.26 3387
7064.06 3377
7064.85 3323
7065.64 3258
7066.44 3239
7067.23 3179
7068.02 3050
7068.82 3079
7069.61 3012
7070.40 2937
7071.20 2992
7071.99 2978
7072.78 2948
7073.58 2878
7074.37 2942
7075.17 2842
7075.96 2796
7076.75 2769
7077.55 2754
7078.34 2769
7079.14 2760
7079.93 2720
7080.72 2767
7081.52 2712
7082.31 2635
7083.11 2721
7083.90 2742
7084.70 2746
7085.49 2780
7086.28 2815
7087.08 2866
7087.87 2965
7088.67 2992
7089.46 2861
7090.26 2832
7091.05 2785
7091.85 2747
7092.64 2665
7093.44 2578
7094.23 2531
7095.03 2525
7095.82 2403
7096.62 2378
7097.41 2411
7098.21 2379
7099.00 2363
7099.80 2255
7100.59 2309
7101.39 2341
7102.18 2234
7102.98 2283
7103.77 2280
7104.57 2218
7105.37 2275
7106.16 2206
7106.96 2143
7107.75 2124
7108.55 2183
7109.34 2161
7110.14 2107
7110.94 2078
7111.73 2105
7112.53 2164
7113.32 2143
7114.12 2155
7114.92 2145
7115.71 2115
7116.51 2131
7117.30 2170
7118.10 2121
7118.90 2148
7119.69 2152
7120.49 2123
7121.29 2134
7122.08 2147
7122.88 2203
7123.68 2155
7124.47 2142
7125.27 2128
7126.07 2171
7126.86 2116
7127.66 2186
7128.46 2183
7129.25 2193
7130.05 2205
7130.85 2230
7131.64 2225
7132.44 2200
7133.24 2213
7134.04 2147
7134.83 2157
7135.63 2138
7136.43 2073
7137.23 2054
7138.02 2019
7138.82 2081
7139.62 2027
7140.42 2036
7141.21 2025
7142.01 1951
7142.81 2008
7143.61 1987
7144.40 1938
7145.20 1940
7146.00 2025
7146.80 1985
7147.59 1974
7148.39 1930
7149.19 1964
7149.99 1933
7150.79 1902
7151.59 1962
7152.38 1892
7153.18 1944
7153.98 1936
7154.78 1931
7155.58 1945
7156.38 1903
7157.17 1959
7157.97 2053
7158.77 1930
7159.57 1898
7160.37 1953
7161.17 1912
7161.97 1900
7162.76 1887
7163.56 1965
7164.36 1909
7165.16 1947
7165.96 1921
7166.76 1946
7167.56 1913
7168.36 1909
7169.16 1896
7169.96 1905
7170.75 1835
7171.55 1852
7172.35 1812
7173.15 1808
7173.95 1768
7174.75 1736
7175.55 1766
7176.35 1782
7177.15 1792
7177.95 1710
7178.75 1764
7179.55 1789
7180.35 1830
7181.15 1822
7181.95 1851
7182.75 1809
7183.55 1842
7184.35 1902
7185.15 1887
7185.95 1853
7186.75 1800
7187.55 1825
7188.35 1817
7189.15 1761
7189.95 1773
7190.75 1730
7191.55 1732
7192.35 1793
7193.15 1766
7193.95 1721
7194.75 1739
7195.55 1803
7196.35 1881
7197.15 1795
7197.95 1802
7198.76 1745
7199.56 1782
7200.36 1793
7201.16 1812
7201.96 1843
7202.76 1803
7203.56 1844
7204.36 1837
7205.16 1775
7205.96 1822
7206.77 1820
7207.57 1849
7208.37 1839
7209.17 1808
7209.97 1860
7210.77 1903
7211.57 1886
7212.38 1928
7213.18 1864
7213.98 1868
7214.78 1915
7215.58 1906
7216.38 1920
7217.19 1946
7217.99 1892
7218.79 1925
7219.59 1945
7220.39 1981
7221.20 1983
7222.00 1915
7222.80 1963
7223.60 1966
7224.40 1991
7225.21 1973
7226.01 1986
7226.81 1946
7227.61 1952
7228.42 1995
7229.22 1960
7230.02 2024
7230.82 1997
7231.63 2054
7232.43 2059
7233.23 2062
7234.03 2136
7234.84 2255
7235.64 2399
7236.44 2477
7237.25 2572
7238.05 2567
7238.85 2500
7239.65 2470
7240.46 2484
7241.26 2356
7242.06 2252
7242.87 2173
7243.67 2146
7244.47 2154
7245.28 2106
7246.08 2097
7246.88 2134
7247.69 2117
7248.49 2079
7249.30 2138
7250.10 2122
7250.90 2108
7251.71 2080
7252.51 2143
7253.31 2088
7254.12 2092
7254.92 2154
7255.73 2187
7256.53 2130
7257.33 2126
7258.14 2129
7258.94 2147
7259.75 2158
7260.55 2093
7261.35 2113
7262.16 2215
7262.96 2229
7263.77 2251
7264.57 2269
7265.38 2312
7266.18 2258
7266.99 2220
7267.79 2244
7268.59 2273
7269.40 2245
7270.20 2238
7271.01 2222
7271.81 2188
7272.62 2252
7273.42 2184
7274.23 2202
7275.03 2188
7275.84 2271
7276.64 2317
7277.45 2264
7278.25 2311
7279.06 2299
7279.86 2366
7280.67 2436
7281.48 2643
7282.28 2831
7283.09 3013
7283.89 3275
7284.70 3411
7285.50 3485
7286.31 3471
7287.11 3369
7287.92 3271
7288.73 3047
7289.53 2882
7290.34 2770
7291.14 2675
7291.95 2600
7292.76 2434
7293.56 2377
7294.37 2443
7295.17 2438
7295.98 2424
7296.79 2394
7297.59 2359
7298.40 2363
7299.21 2408
7300.01 2444
7300.82 2392
7301.62 2349
7302.43 2339
7303.24 2367
7304.04 2399
7304.85 2418
7305.66 2406
7306.46 2515
7307.27 2556
7308.08 2619
7308.89 2730
7309.69 2822
7310.50 2860
7311.31 2973
7312.11 2973
7312.92 2933
7313.73 2877
7314.53 2891
7315.34 2940
7316.15 2961
7316.96 3016
7317.76 3169
7318.57 3288
7319.38 3429
7320.19 3494
7320.99 3545
7321.80 3596
7322.61 3492
7323.42 3371
7324.22 3261
7325.03 3146
7325.84 3086
7326.65 2893
7327.46 2779
7328.26 2704
7329.07 2653
7329.88 2627
7330.69 2596
7331.50 2489
7332.30 2602
7333.11 2529
7333.92 2599
7334.73 2513
7335.54 2521
7336.35 2606
7337.15 2576
7337.96 2603
7338.77 2612
7339.58 2757
7340.39 2703
7341.20 2706
7342.01 2647
7342.82 2682
7343.62 2639
7344.43 2596
7345.24 2630
7346.05 2580
7346.86 2556
7347.67 2547
7348.48 2540
7349.29 2545
7350.10 2509
7350.91 2522
7351.71 2456
7352.52 2438
7353.33 2417
7354.14 2412
7354.95 2388
7355.76 2405
7356.57 2459
7357.38 2531
7358.19 2549
7359.00 2644
7359.81 2698
7360.62 2732
7361.43 2773
7362.24 2814
7363.05 2926
7363.86 2869
7364.67 2878
7365.48 2816
7366.29 2810
7367.10 2789
7367.91 2689
7368.72 2677
7369.53 2563
7370.34 2516
7371.15 2523
7371.96 2487
7372.77 2426
7373.58 2333
7374.39 2362
7375.20 2363
7376.01 2419
7376.82 2420
7377.63 2501
7378.45 2596
7379.26 2628
7380.07 2726
7380.88 2783
7381.69 2915
7382.50 2951
7383.31 2992
7384.12 2883
7384.93 2780
7385.74 2723
7386.56 2587
7387.37 2514
7388.18 2420
7388.99 2360
7389.80 2338
7390.61 2326
7391.42 2249
7392.24 2203
7393.05 2094
7393.86 2103
7394.67 2111
7395.48 2027
7396.29 2040
7397.10 2096
7397.92 2117
7398.73 2119
7399.54 2181
7400.35 2250
7401.16 2250
7401.98 2256
7402.79 2288
7403.60 2262
7404.41 2210
7405.23 2179
7406.04 2194
7406.85 2175
7407.66 2107
7408.47 2134
7409.29 2048
7410.10 2033
7410.91 2013
7411.72 1999
7412.54 1929
7413.35 1909
7414.16 1871
7414.98 1906
7415.79 1826
7416.60 1878
7417.41 1839
7418.23 1787
7419.04 1769
7419.85 1762
7420.67 1740
7421.48 1759
7422.29 1745
7423.11 1760
7423.92 1781
7424.73 1791
7425.54 1777
7426.36 1749
7427.17 1717
7427.99 1728
7428.80 1770
7429.61 1733
7430.43 1763
7431.24 1772
7432.05 1769
7432.87 1695
7433.68 1726
7434.49 1717
7435.31 1732
7436.12 1776
7436.94 1752
7437.75 1731
7438.56 1766
7439.38 1772
7440.19 1774
7441.01 1729
7441.82 1772
7442.64 1756
7443.45 1739
7444.26 1720
7445.08 1712
7445.89 1690
7446.71 1718
7447.52 1736
7448.34 1733
7449.15 1694
7449.97 1697
7450.78 1752
7451.59 1721
7452.41 1671
7453.22 1692
7454.04 1700
7454.85 1668
7455.67 1698
7456.48 1717
7457.30 1684
7458.11 1645
7458.93 1678
7459.74 1665
7460.56 1710
7461.38 1640
7462.19 1712
7463.01 1688
7463.82 1653
7464.64 1662
7465.45 1664
7466.27 1711
7467.08 1722
7467.90 1668
7468.72 1710
7469.53 1672
7470.35 1678
7471.16 1728
7471.98 1731
7472.79 1717
7473.61 1683
7474.43 1743
7475.24 1694
7476.06 1709
7476.87 1701
7477.69 1707
7478.51 1677
7479.32 1636
7480.14 1720
7480.96 1753
7481.77 1730
7482.59 1761
7483.41 1786
7484.22 1776
7485.04 1730
7485.85 1719
7486.67 1696
7487.49 1702
7488.31 1762
7489.12 1740
7489.94 1709
7490.76 1670
7491.57 1669
7492.39 1614
7493.21 1636
7494.02 1645
7494.84 1628
7495.66 1686
7496.48 1678
7497.29 1699
7498.11 1716
7498.93 1705
7499.74 1699
7500.56 1670
7501.38 1652
7502.20 1693
7503.01 1653
7503.83 1640
7504.65 1649
7505.47 1690
7506.29 1639
7507.10 1626
7507.92 1637
7508.74 1625
7509.56 1671
7510.37 1695
7511.19 1664
7512.01 1669
7512.83 1657
7513.65 1674
7514.47 1717
7515.28 1686
7516.10 1658
7516.92 1658
7517.74 1609
7518.56 1679
7519.38 1679
7520.19 1653
7521.01 1705
7521.83 1703
7522.65 1669
7523.47 1698
7524.29 1698
7525.11 1731
7525.92 1687
7526.74 1673
7527.56 1705
7528.38 1737
7529.20 1727
7530.02 1801
7530.84 1773
7531.66 1785
7532.48 1799
7533.30 1721
7534.12 1734
7534.93 1746
7535.75 1758
7536.57 1804
7537.39 1818
7538.21 1814
7539.03 1786
7539.85 1769
7540.67 1770
7541.49 1782
7542.31 1792
7543.13 1810
7543.95 1788
7544.77 1804
7545.59 1820
7546.41 1819
7547.23 1808
7548.05 1937
7548.87 1940
7549.69 1857
7550.51 1866
7551.33 1877
7552.15 1916
7552.97 1939
7553.79 1881
7554.61 1865
7555.43 1909
7556.25 1895
7557.07 1946
7557.89 2009
7558.71 2008
7559.53 2078
7560.36 2029
7561.18 2009
7562.00 2007
7562.82 2057
7563.64 2031
7564.46 1998
7565.28 2049
7566.10 2041
7566.92 2035
7567.74 2043
7568.56 2062
7569.39 2075
7570.21 2097
7571.03 2115
7571.85 2120
7572.67 2113
7573.49 2122
7574.31 2141
7575.14 2084
7575.96 2207
7576.78 2217
7577.60 2162
7578.42 2195
7579.24 2207
7580.06 2182
7580.89 2201
7581.71 2232
7582.53 2297
7583.35 2228
7584.17 2289
7585.00 2274
7585.82 2324
7586.64 2299
7587.46 2326
7588.29 2327
7589.11 2370
7589.93 2400
7590.75 2351
7591.57 2303
7592.40 2384
7593.22 2359
7594.04 2405
7594.86 2450
7595.69 2400
7596.51 2456
7597.33 2469
7598.15 2513
7598.98 2566
7599.80 2582
7600.62 2664
7601.45 2689
7602.27 2719
7603.09 2763
7603.92 2849
7604.74 2885
7605.56 2905
7606.38 2926
7607.21 2913
7608.03 2896
7608.85 2801
7609.68 2784
7610.50 2752
7611.32 2773
7612.15 2799
7612.97 2763
7613.80 2765
7614.62 2872
7615.44 3004
7616.27 3160
7617.09 3305
7617.91 3431
7618.74 3565
7619.56 3630
7620.39 3568
7621.21 3471
7622.03 3365
7622.86 3359
7623.68 3287
7624.51 3092
7625.33 3101
7626.15 3133
7626.98 3082
7627.80 3053
7628.63 3075
7629.45 3089
7630.28 3118
7631.10 3213
7631.93 3262
7632.75 3217
7633.58 3240
7634.40 3151
7635.22 3046
7636.05 2989
7636.87 2827
7637.70 2768
7638.52 2632
7639.35 2521
7640.17 2513
7641.00 2468
7641.82 2447
7642.65 2446
7643.47 2443
7644.30 2516
7645.13 2537
7645.95 2602
7646.78 2634
7647.60 2615
7648.43 2577
7649.25 2575
7650.08 2512
7650.90 2478
7651.73 2344
7652.55 2254
7653.38 2278
7654.21 2216
7655.03 2160
7655.86 2151
7656.68 2126
7657.51 2078
7658.34 2029
7659.16 2058
7659.99 2034
7660.81 2026
7661.64 1984
7662.47 2029
7663.29 2070
7664.12 2047
7664.95 2038
7665.77 2004
7666.60 1986
7667.42 1980
7668.25 1997
7669.08 2008
7669.90 1945
7670.73 1954
7671.56 1925
7672.38 1939
7673.21 1911
7674.04 1929
7674.87 1951
7675.69 2000
7676.52 1998
7677.35 1994
7678.17 2010
7679.00 1958
7679.83 2028
7680.65 1964
7681.48 2002
7682.31 2048
7683.14 2112
7683.96 2105
7684.79 2222
7685.62 2263
7686.45 2221
7687.27 2200
7688.10 2191
7688.93 2187
7689.76 2116
7690.58 2088
7691.41 2073
7692.24 2058
7693.07 2068
7693.90 2064
7694.72 1999
7695.55 2019
7696.38 2074
7697.21 2132
7698.04 2145
7698.86 2222
7699.69 2131
7700.52 2100
7701.35 2109
7702.18 2105
7703.01 2054
7703.83 2004
7704.66 1989
7705.49 1975
7706.32 1968
7707.15 1923
7707.98 1877
7708.81 1944
7709.63 1867
7710.46 1854
7711.29 1884
7712.12 1897
7712.95 1877
7713.78 1830
7714.61 1777
7715.44 1907
7716.27 1777
7717.10 1767
7717.93 1784
7718.75 1816
7719.58 1773
7720.41 1788
7721.24 1787
7722.07 1708
7722.90 1687
7723.73 1755
7724.56 1718
7725.39 1745
7726.22 1720
7727.05 1695
7727.88 1706
7728.71 1726
7729.54 1731
7730.37 1761
7731.20 1783
7732.03 1747
7732.86 1739
7733.69 1682
7734.52 1720
7735.35 1674
7736.18 1678
7737.01 1684
7737.84 1636
7738.67 1596
7739.50 1610
7740.33 1634
7741.16 1616
7741.99 1638
7742.82 1667
7743.65 1662
7744.48 1759
7745.31 1843
7746.14 1874
7746.98 1940
7747.81 2016
7748.64 2037
7749.47 2079
7750.30 2022
7751.13 1925
7751.96 1886
7752.79 1839
7753.62 1750
7754.45 1718
7755.29 1709
7756.12 1642
7756.95 1627
7757.78 1649
7758.61 1573
7759.44 1615
7760.27 1592
7761.11 1578
7761.94 1598
7762.77 1562
7763.60 1579
7764.43 1587
7765.26 1539
7766.10 1568
7766.93 1566
7767.76 1523
7768.59 1580
7769.42 1563
7770.26 1516
7771.09 1510
7771.92 1560
7772.75 1550
7773.58 1529
7774.42 1515
7775.25 1534
7776.08 1584
7776.91 1599
7777.75 1557
7778.58 1569
7779.41 1569
7780.24 1561
7781.08 1516
7781.91 1564
7782.74 1621
7783.57 1629
7784.41 1621
7785.24 1582
7786.07 1562
7786.91 1565
7787.74 1575
7788.57 1584
7789.40 1564
7790.24 1565
7791.07 1621
7791.90 1629
7792.74 1645
7793.57 1588
7794.40 1616
7795.24 1667
7796.07 1679
7796.90 1651
7797.74 1637
7798.57 1709
7799.40 1745
7800.24 1690
7801.07 1691
7801.91 1735
7802.74 1716
7803.57 1751
7804.41 1769
7805.24 1756
7806.07 1812
7806.91 1809
7807.74 1794
7808.58 1773
7809.41 1778
7810.25 1790
7811.08 1841
7811.91 1850
7812.75 1909
7813.58 1969
7814.42 1975
7815.25 2008
7816.09 1950
7816.92 2020
7817.75 2055
7818.59 2070
7819.42 2024
7820.26 2020
7821.09 2061
7821.93 2119
7822.76 2174
7823.60 2231
7824.43 2196
7825.27 2157
7826.10 2116
7826.94 2136
7827.77 2082
7828.61 2040
7829.44 1990
7830.28 2008
7831.11 1986
7831.95 2046
7832.78 2085
7833.62 2091
7834.46 2182
7835.29 2171
7836.13 2165
7836.96 2143
7837.80 2123
7838.63 2131
7839.47 2055
7840.31 2026
7841.14 2026
7841.98 1976
7842.81 1927
7843.65 1865
7844.48 1880
7845.32 1813
7846.16 1839
7846.99 1810
7847.83 1788
7848.67 1777
7849.50 1744
7850.34 1738
7851.17 1722
7852.01 1816
7852.85 1802
7853.68 1733
7854.52 1767
7855.36 1732
7856.19 1743
7857.03 1735
7857.87 1698
7858.70 1724
7859.54 1807
7860.38 1786
7861.21 1792
7862.05 1755
7862.89 1760
7863.72 1737
7864.56 1708
7865.40 1768
7866.24 1771
7867.07 1765
7867.91 1729
7868.75 1737
7869.59 1751
7870.42 1765
7871.26 1767
7872.10 1843
7872.94 1839
7873.77 1903
7874.61 1941
7875.45 1991
7876.29 2095
7877.12 2151
7877.96 2211
7878.80 2188
7879.64 2168
7880.47 2281
7881.31 2266
7882.15 2260
7882.99 2228
7883.83 2195
7884.66 2128
7885.50 2066
7886.34 2094
7887.18 2068
7888.02 2013
7888.86 2032
7889.69 2020
7890.53 2031
7891.37 2069
7892.21 2107
7893.05 2122
7893.89 2092
7894.73 2102
7895.56 2038
7896.40 2017
7897.24 1979
7898.08 1960
7898.92 1895
7899.76 1894
7900.60 1875
7901.44 1811
7902.28 1838
7903.12 1827
7903.95 1854
7904.79 1804
7905.63 1766
7906.47 1761
7907.31 1834
7908.15 1756
7908.99 1776
7909.83 1749
7910.67 1754
7911.51 1787
7912.35 1801
7913.19 1823
7914.03 1815
7914.87 1926
7915.71 1920
7916.55 2006
7917.39 2059
7918.23 2019
7919.07 2068
7919.91 2080
7920.75 2067
7921.59 2039
7922.43 1908
7923.27 1884
7924.11 1878
7924.95 1863
7925.79 1785
7926.63 1800
7927.47 1805
7928.31 1808
7929.15 1770
7929.99 1774
7930.83 1709
7931.67 1705
7932.51 1731
7933.35 1722
7934.19 1710
7935.04 1721
7935.88 1695
7936.72 1696
7937.56 1661
7938.40 1677
7939.24 1677
7940.08 1681
7940.92 1701
7941.76 1718
7942.60 1770
7943.45 1753
7944.29 1727
7945.13 1775
7945.97 1829
7946.81 1844
7947.65 1814
7948.49 1807
7949.34 1817
7950.18 1823
7951.02 1852
7951.86 1904
7952.70 1919
7953.54 1942
7954.39 2003
7955.23 1959
7956.07 2021
7956.91 2054
7957.75 2051
7958.60 2085
7959.44 2046
7960.28 2043
7961.12 1971
7961.96 2011
7962.81 2037
7963.65 1952
7964.49 1931
7965.33 1987
7966.18 2028
7967.02 2066
7967.86 2157
7968.70 2192
7969.55 2188
7970.39 2111
7971.23 2104
7972.08 2041
7972.92 2064
7973.76 1901
7974.60 1838
7975.45 1847
7976.29 1775
7977.13 1744
7977.98 1764
7978.82 1719
7979.66 1623
7980.51 1651
7981.35 1666
7982.19 1623
7983.04 1586
7983.88 1545
7984.72 1575
7985.57 1534
7986.41 1536
7987.25 1544
7988.10 1568
7988.94 1558
7989.78 1548
7990.63 1491
7991.47 1408
7992.32 1460
7993.16 1456
7994.00 1432
7994.85 1427
7995.69 1466
7996.54 1418
7997.38 1365
7998.22 1372
7999.07 1392
7999.91 1422
8000.76 1409
8001.60 1385
8002.45 1377
8003.29 1373
8004.13 1334
8004.98 1353
8005.82 1335
8006.67 1380
8007.51 1379
8008.36 1353
8009.20 1320
8010.05 1326
8010.89 1300
8011.74 1313
8012.58 1308
8013.43 1314
8014.27 1311
8015.12 1299
8015.96 1288
8016.81 1289
8017.65 1282
8018.50 1311
8019.34 1303
8020.19 1266
8021.03 1236
8021.88 1267
8022.72 1274
8023.57 1302
8024.41 1268
8025.26 1296
8026.11 1299
8026.95 1349
8027.80 1254
8028.64 1268
8029.49 1264
8030.33 1294
8031.18 1292
8032.03 1262
8032.87 1273
8033.72 1286
8034.56 1291
8035.41 1273
8036.26 1238
8037.10 1268
8037.95 1295
8038.80 1308
8039.64 1269
8040.49 1241
8041.34 1211
8042.18 1261
8043.03 1276
8043.87 1232
8044.72 1292
8045.57 1292
8046.41 1310
8047.26 1311
8048.11 1243
8048.96 1218
8049.80 1229
8050.65 1283
8051.50 1225
8052.34 1246
8053.19 1225
8054.04 1204
8054.88 1204
8055.73 1179
8056.58 1221
8057.43 1239
8058.27 1263
8059.12 1258
8059.97 1195
8060.82 1176
8061.66 1199
8062.51 1181
8063.36 1206
8064.21 1165
8065.05 1153
8065.90 1186
8066.75 1153
8067.60 1172
8068.44 1169
8069.29 1176
8070.14 1183
8070.99 1184
8071.84 1140
8072.68 1147
8073.53 1152
8074.38 1133
8075.23 1139
8076.08 1135
8076.93 1148
8077.77 1162
8078.62 1158
8079.47 1137
8080.32 1140
8081.17 1116
8082.02 1163
8082.87 1139
8083.71 1174
8084.56 1164
8085.41 1141
8086.26 1168
8087.11 1160
8087.96 1162
8088.81 1171
8089.66 1132
8090.51 1161
8091.35 1163
8092.20 1143
8093.05 1151
8093.90 1148
8094.75 1124
8095.60 1096
8096.45 1108
8097.30 1147
8098.15 1114
8099.00 1139
8099.85 1151
8100.70 1146
8101.55 1107
8102.40 1143
8103.25 1207
8104.10 1167
8104.95 1128
8105.80 1126
8106.65 1122
8107.50 1140
8108.35 1171
8109.20 1158
8110.05 1133
8110.90 1142
8111.75 1128
8112.60 1126
8113.45 1146
8114.30 1152
8115.15 1189
8116.00 1157
8116.85 1183
8117.70 1172
8118.55 1154
8119.40 1151
8120.25 1214
8121.10 1220
8121.95 1194
8122.80 1163
8123.65 1191
8124.50 1155
8125.35 1186
8126.20 1214
8127.06 1175
8127.91 1158
8128.76 1178
8129.61 1231
8130.46 1213
8131.31 1179
8132.16 1199
8133.01 1187
8133.86 1230
8134.72 1212
8135.57 1259
8136.42 1206
8137.27 1199
8138.12 1194
8138.97 1195
8139.83 1207
8140.68 1219
8141.53 1216
8142.38 1139
8143.23 1165
8144.08 1117
8144.94 1151
8145.79 1163
8146.64 1150
8147.49 1166
8148.34 1167
8149.20 1186
8150.05 1220
8150.90 1165
8151.75 1176
8152.60 1202
8153.46 1237
8154.31 1239
8155.16 1252
8156.01 1286
8156.87 1258
8157.72 1241
8158.57 1215
8159.42 1189
8160.28 1163
8161.13 1220
8161.98 1163
8162.84 1155
8163.69 1141
8164.54 1128
8165.39 1137
8166.25 1108
8167.10 1106
8167.95 1147
8168.81 1101
8169.66 1111
8170.51 1084
8171.37 1156
8172.22 1123
8173.07 1144
8173.93 1091
8174.78 1089
8175.63 1087
8176.49 1101
8177.34 1105
8178.19 1069
8179.05 1055
8179.90 1064
8180.76 1053
8181.61 1053
8182.46 1075
8183.32 1060
8184.17 1062
8185.02 1111
8185.88 1072
8186.73 1062
8187.59 1062
8188.44 1081
8189.30 1059
8190.15 1040
8191.00 1012
8191.86 1042
8192.71 1111
8193.57 1079
8194.42 1093
8195.28 1109
8196.13 1106
8196.99 1116
8197.84 1144
8198.69 1125
8199.55 1079
8200.40 1115
8201.26 1113
8202.11 1098
8202.97 1068
8203.82 1092
8204.68 1092
8205.53 1101
8206.39 1111
8207.24 1101
8208.10 1082
8208.95 1097
8209.81 1061
8210.67 1083
8211.52 1089
8212.38 1042
8213.23 1068
8214.09 1043
8214.94 1047
8215.80 1073
8216.65 1091
8217.51 1100
8218.37 1106
8219.22 1118
8220.08 1101
8220.93 1103
8221.79 1116
8222.64 1110
8223.50 1096
8224.36 1129
8225.21 1182
8226.07 1169
8226.92 1133
8227.78 1084
8228.64 1095
8229.49 1120
8230.35 1110
8231.21 1120
8232.06 1081
8232.92 1073
8233.78 1074
8234.63 1080
8235.49 1046
8236.35 1064
8237.20 1041
8238.06 1082
8238.92 1077
8239.77 1086
8240.63 1072
8241.49 1081
8242.34 1050
8243.20 1069
8244.06 1088
8244.91 1059
8245.77 1117
8246.63 1083
8247.49 1079
8248.34 1087
8249.20 1069
8250.06 1129
8250.92 1087
8251.77 1126
8252.63 1096
8253.49 1105
8254.35 1095
8255.20 1088
8256.06 1101
8256.92 1090
8257.78 1072
8258.63 1099
8259.49 1078
8260.35 1142
8261.21 1075
8262.07 1079
8262.92 1085
8263.78 1088
8264.64 1121
8265.50 1069
8266.36 1087
8267.22 1101
8268.07 1065
8268.93 1058
8269.79 1119
8270.65 1105
8271.51 1135
8272.37 1092
8273.22 1130
8274.08 1139
8274.94 1146
8275.80 1151
8276.66 1197
8277.52 1188
8278.38 1196
8279.24 1189
8280.09 1222
8280.95 1224
8281.81 1202
8282.67 1186
8283.53 1172
8284.39 1216
8285.25 1205
8286.11 1143
8286.97 1194
8287.83 1168
8288.69 1157
8289.55 1182
8290.41 1175
8291.26 1159
8292.12 1166
8292.98 1215
8293.84 1261
8294.70 1256
8295.56 1232
8296.42 1215
8297.28 1255
8298.14 1247
8299.00 1200
8299.86 1165
8300.72 1218
8301.58 1199
8302.44 1214
8303.30 1201
8304.16 1172
8305.02 1204
8305.88 1183
8306.74 1123
8307.60 1116
8308.46 1172
8309.33 1121
8310.19 1127
8311.05 1113
8311.91 1159
8312.77 1155
8313.63 1114
8314.49 1154
8315.35 1170
8316.21 1165
8317.07 1108
8317.93 1092
8318.79 1085
8319.65 1123
8320.52 1150
8321.38 1148
8322.24 1127
8323.10 1151
8323.96 1188
8324.82 1155
8325.68 1129
8326.54 1153
8327.41 1174
8328.27 1198
8329.13 1190
8329.99 1135
8330.85 1162
8331.71 1149
8332.57 1154
8333.44 1125
8334.30 1169
8335.16 1192
8336.02 1260
8336.88 1207
8337.75 1166
8338.61 1171
8339.47 1199
8340.33 1209
8341.19 1236
8342.06 1225
8342.92 1232
8343.78 1209
8344.64 1221
8345.50 1186
8346.37 1207
8347.23 1187
8348.09 1208
8348.95 1242
8349.82 1194
8350.68 1198
8351.54 1229
8352.40 1209
8353.27 1239
8354.13 1237
8354.99 1193
8355.86 1227
8356.72 1202
8357.58 1214
8358.45 1224
8359.31 1254
8360.17 1284
8361.03 1214
8361.90 1218
8362.76 1232
8363.62 1256
8364.49 1205
8365.35 1258
8366.21 1256
8367.08 1229
8367.94 1233
8368.80 1216
8369.67 1240
8370.53 1260
8371.40 1295
8372.26 1273
8373.12 1275
8373.99 1286
8374.85 1312
8375.71 1319
8376.58 1321
8377.44 1291
8378.31 1263
8379.17 1306
8380.03 1325
8380.90 1349
8381.76 1325
8382.63 1341
8383.49 1337
8384.36 1365
8385.22 1335
8386.08 1341
8386.95 1370
8387.81 1411
8388.68 1387
8389.54 1327
8390.41 1321
8391.27 1354
8392.14 1378
8393.00 1357
8393.87 1372
8394.73 1378
8395.60 1399
8396.46 1415
8397.33 1395
8398.19 1416
8399.06 1393
8399.92 1421
8400.79 1419
8401.65 1408
8402.52 1431
8403.38 1409
8404.25 1452
8405.11 1465
8405.98 1466
8406.84 1514
8407.71 1503
8408.58 1512
8409.44 1552
8410.31 1527
8411.17 1507
8412.04 1578
8412.90 1547
8413.77 1597
8414.64 1645
8415.50 1670
8416.37 1622
8417.23 1622
8418.10 1656
8418.97 1659
8419.83 1744
8420.70 1691
8421.56 1648
8422.43 1701
8423.30 1676
8424.16 1680
8425.03 1726
8425.90 1719
8426.76 1775
8427.63 1839
8428.50 1811
8429.36 1824
8430.23 1864
8431.10 1866
8431.96 1914
8432.83 1906
8433.70 1930
8434.56 1931
8435.43 1959
8436.30 2043
8437.16 2071
8438.03 2116
8438.90 2130
8439.77 2155
8440.63 2213
8441.50 2307
8442.37 2383
8443.24 2403
8444.10 2385
8444.97 2427
8445.84 2469
8446.71 2448
8447.57 2506
8448.44 2501
8449.31 2544
8450.18 2532
8451.04 2684
8451.91 2808
8452.78 2960
8453.65 3205
8454.52 3415
8455.38 3748
8456.25 3976
8457.12 4142
8457.99 4307
8458.86 4189
8459.72 4073
8460.59 3973
8461.46 3624
8462.33 3428
8463.20 3237
8464.07 3030
8464.93 2868
8465.80 2733
8466.67 2606
8467.54 2505
8468.41 2502
8469.28 2467
8470.15 2447
8471.02 2360
8471.88 2296
8472.75 2282
8473.62 2265
8474.49 2218
8475.36 2215
8476.23 2158
8477.10 2183
8477.97 2259
8478.84 2325
8479.71 2356
8480.58 2393
8481.44 2507
8482.31 2540
8483.18 2629
8484.05 2607
8484.92 2622
8485.79 2606
8486.66 2489
8487.53 2420
8488.40 2351
8489.27 2316
8490.14 2276
8491.01 2239
8491.88 2265
8492.75 2202
8493.62 2172
8494.49 2211
8495.36 2194
8496.23 2166
8497.10 2161
8497.97 2171
8498.84 2166
8499.71 2171
8500.58 2108
8501.45 2056
8502.32 2065
8503.19 2146
8504.06 2198
8504.93 2165
8505.80 2152
8506.67 2200
8507.55 2240
8508.42 2264
8509.29 2320
8510.16 2335
8511.03 2358
8511.90 2368
8512.77 2368
8513.64 2404
8514.51 2412
8515.38 2430
8516.25 2401
8517.13 2436
8518.00 2409
8518.87 2424
8519.74 2495
8520.61 2502
8521.48 2607
8522.35 2708
8523.23 2917
8524.10 3164
8524.97 3374
8525.84 3584
8526.71 3743
8527.58 3769
8528.46 3705
8529.33 3650
8530.20 3494
8531.07 3301
8531.94 3127
8532.81 3035
8533.69 2911
8534.56 2773
8535.43 2724
8536.30 2693
8537.18 2617
8538.05 2577
8538.92 2454
8539.79 2429
8540.66 2411
8541.54 2364
8542.41 2329
8543.28 2300
8544.15 2297
8545.03 2287
8545.90 2224
8546.77 2227
8547.64 2319
8548.52 2311
8549.39 2414
8550.26 2515
8551.14 2562
8552.01 2686
8552.88 2934
8553.76 3023
8554.63 3041
8555.50 2978
8556.37 3046
8557.25 2963
8558.12 2869
8558.99 2725
8559.87 2629
8560.74 2456
8561.61 2385
8562.49 2304
8563.36 2247
8564.24 2238
8565.11 2188
8565.98 2161
8566.86 2090
8567.73 2052
8568.60 2009
8569.48 2051
8570.35 1981
8571.23 1993
8572.10 1981
8572.97 1983
8573.85 1957
8574.72 1921
8575.60 1980
8576.47 1931
8577.34 1982
8578.22 1959
8579.09 1954
8579.97 1979
8580.84 1973
8581.72 1966
8582.59 1951
8583.47 1978
8584.34 2016
8585.21 1972
8586.09 2052
8586.96 2007
8587.84 1991
8588.71 2048
8589.59 2098
8590.46 2120
8591.34 2093
8592.21 2067
8593.09 2095
8593.96 2147
8594.84 2144
8595.71 2151
8596.59 2151
8597.46 2189
8598.34 2176
8599.22 2234
8600.09 2223
8600.97 2196
8601.84 2225
8602.72 2246
8603.59 2235
8604.47 2224
8605.34 2237
8606.22 2301
8607.10 2326
8607.97 2327
8608.85 2320
8609.72 2321
8610.60 2353
8611.47 2378
8612.35 2316
8613.23 2376
8614.10 2398
8614.98 2391
8615.86 2478
8616.73 2404
8617.61 2464
8618.48 2515
8619.36 2518
8620.24 2557
8621.11 2558
8621.99 2654
8622.87 2657
8623.74 2686
8624.62 2705
8625.50 2700
8626.37 2689
8627.25 2700
8628.13 2695
8629.00 2708
8629.88 2671
8630.76 2748
8631.64 2766
8632.51 2725
8633.39 2764
8634.27 2739
8635.14 2727
8636.02 2760
8636.90 2733
8637.78 2822
8638.65 2830
8639.53 2777
8640.41 2846
8641.29 2906
8642.16 2902
8643.04 2981
8643.92 2994
8644.80 3029
8645.67 3024
8646.55 3060
8647.43 3034
8648.31 3058
8649.18 3157
8650.06 3129
8650.94 3180
8651.82 3206
8652.70 3186
8653.58 3197
8654.45 3153
8655.33 3225
8656.21 3256
8657.09 3369
8657.97 3441
8658.84 3573
8659.72 3645
8660.60 3804
8661.48 4094
8662.36 4352
8663.24 4686
8664.12 4951
8664.99 5131
8665.87 5218
8666.75 5132
8667.63 5093
8668.51 4983
8669.39 4805
8670.27 4576
8671.15 4510
8672.03 4380
8672.91 4285
8673.78 4194
8674.66 4076
8675.54 3981
8676.42 3940
8677.30 3804
8678.18 3654
8679.06 3620
8679.94 3478
8680.82 3333
8681.70 3258
8682.58 3175
8683.46 3097
8684.34 3129
8685.22 3065
8686.10 3000
8686.98 3049
8687.86 3148
8688.74 3308
8689.62 3399
8690.50 3428
8691.38 3677
8692.26 3896
8693.14 3900
8694.02 3946
8694.90 3885
8695.78 3780
8696.66 3771
8697.54 3684
8698.42 3558
8699.30 3567
8700.18 3466
8701.06 3398
8701.94 3475
8702.82 3524
8703.70 3409
8704.58 3321
8705.46 3260
8706.34 3105
8707.23 3023
8708.11 2895
8708.99 2824
8709.87 2681
8710.75 2620
8711.63 2527
8712.51 2444
8713.39 2324
8714.27 2339
8715.16 2253
8716.04 2218
8716.92 2193
8717.80 2204
8718.68 2200
8719.56 2219
8720.44 2191
8721.33 2212
8722.21 2185
8723.09 2178
8723.97 2186
8724.85 2199
8725.73 2230
8726.62 2193
8727.50 2218
8728.38 2279
8729.26 2279
8730.14 2276
8731.03 2356
8731.91 2324
8732.79 2303
8733.67 2283
8734.55 2245
8735.44 2281
8736.32 2290
8737.20 2280
8738.08 2192
8738.97 2230
8739.85 2198
8740.73 2226
8741.61 2199
8742.50 2178
8743.38 2171
8744.26 2187
8745.14 2195
8746.03 2150
8746.91 2231
8747.79 2157
8748.68 2148
8749.56 2142
8750.44 2174
8751.33 2173
8752.21 2146
8753.09 2210
8753.97 2247
8754.86 2217
8755.74 2250
8756.62 2247
8757.51 2311
8758.39 2308
8759.28 2296
8760.16 2273
8761.04 2355
8761.93 2444
8762.81 2360
8763.69 2281
8764.58 2297
8765.46 2324
8766.34 2311
8767.23 2267
8768.11 2249
8769.00 2231
8769.88 2282
8770.76 2272
8771.65 2277
8772.53 2285
8773.42 2258
8774.30 2222
8775.19 2232
8776.07 2196
8776.95 2205
8777.84 2249
8778.72 2271
8779.61 2323
8780.49 2380
8781.38 2509
8782.26 2552
8783.15 2606
8784.03 2611
8784.92 2579
8785.80 2544
8786.69 2465
8787.57 2421
8788.46 2393
8789.34 2356
8790.23 2264
8791.11 2132
8792.00 2062
8792.88 2040
8793.77 2041
8794.65 1983
8795.54 1951
8796.42 1926
8797.31 1858
8798.19 1865
8799.08 1851
8799.96 1798
8800.85 1861
8801.74 1823
8802.62 1770
8803.51 1745
8804.39 1771
8805.28 1831
8806.16 1754
8807.05 1782
8807.94 1741
8808.82 1749
8809.71 1765
8810.59 1737
8811.48 1700
8812.37 1674
8813.25 1729
8814.14 1728
8815.03 1673
8815.91 1657
8816.80 1700
8817.68 1705
8818.57 1705
8819.46 1715
8820.34 1669
8821.23 1746
8822.12 1729
8823.00 1682
8823.89 1711
8824.78 1727
8825.66 1719
8826.55 1674
8827.44 1665
8828.33 1728
8829.21 1714
8830.10 1702
8830.99 1684
8831.87 1652
8832.76 1626
8833.65 1640
8834.54 1651
8835.42 1595
8836.31 1613
8837.20 1643
8838.08 1625
8838.97 1601
8839.86 1510
8840.75 1567
8841.64 1622
8842.52 1586
8843.41 1605
8844.30 1646
8845.19 1672
8846.07 1637
8846.96 1604
8847.85 1612
8848.74 1567
8849.63 1564
8850.51 1512
8851.40 1519
8852.29 1521
8853.18 1526
8854.07 1472
8854.96 1477
8855.84 1473
8856.73 1427
8857.62 1435
8858.51 1473
8859.40 1404
8860.29 1401
8861.17 1392
8862.06 1417
8862.95 1377
8863.84 1433
8864.73 1415
8865.62 1381
8866.51 1399
8867.40 1393
8868.29 1428
8869.17 1375
8870.06 1348
8870.95 1371
8871.84 1337
8872.73 1304
8873.62 1265
8874.51 1318
8875.40 1319
8876.29 1286
8877.18 1284
8878.07 1303
8878.96 1260
8879.85 1259
8880.74 1246
8881.63 1217
8882.51 1263
8883.40 1253
8884.29 1240
8885.18 1267
8886.07 1266
8886.96 1295
8887.85 1258
8888.74 1241
8889.63 1263
8890.52 1233
8891.41 1219
8892.30 1233
8893.19 1179
8894.09 1176
8894.98 1196
8895.87 1196
8896.76 1152
8897.65 1182
8898.54 1178
8899.43 1171
8900.32 1170
8901.21 1142
8902.10 1166
8902.99 1125
8903.88 1148
8904.77 1154
8905.66 1151
8906.55 1175
8907.44 1155
8908.34 1156
8909.23 1130
8910.12 1123
8911.01 1113
8911.90 1112
8912.79 1111
8913.68 1129
8914.57 1144
8915.47 1144
8916.36 1125
8917.25 1108
8918.14 1116
8919.03 1149
8919.92 1082
8920.81 1089
8921.71 1095
8922.60 1079
8923.49 1144
8924.38 1143
8925.27 1089
8926.16 1054
8927.06 1076
8927.95 1075
8928.84 1046
8929.73 1041
8930.62 1105
8931.52 1072
8932.41 1056
8933.30 1094
8934.19 1050
8935.09 1047
8935.98 1042
8936.87 1057
8937.76 1053
8938.66 1032
8939.55 1054
8940.44 1053
8941.33 1066
8942.23 1041
8943.12 1034
8944.01 1027
8944.90 1008
8945.80 1017
8946.69 1009
8947.58 1040
8948.48 1014
8949.37 1027
8950.26 1049
8951.16 1039
8952.05 1030
8952.94 1020
8953.84 1060
8954.73 1016
8955.62 1017
8956.52 1004
8957.41 972
8958.30 1027
8959.20 1002
8960.09 1047
8960.98 1039
8961.88 1043
8962.77 1021
8963.66 1008
8964.56 1001
8965.45 1005
8966.35 1021
8967.24 1052
8968.13 1025
8969.03 1016
8969.92 1038
8970.82 1030
8971.71 1017
8972.60 1002
8973.50 1038
8974.39 1025
8975.29 998
8976.18 986
8977.08 1024
8977.97 1043
8978.87 994
8979.76 1039
8980.65 1051
8981.55 1004
8982.44 1028
8983.34 1017
8984.23 1030
8985.13 1008
8986.02 1004
8986.92 989
8987.81 977
8988.71 967
8989.60 982
8990.50 1012
8991.39 998
8992.29 977
8993.18 973
8994.08 999
8994.97 1014
8995.87 1003
8996.76 1005
8997.66 958
8998.56 993
8999.45 1000
9000.35 1004
9001.24 982
9002.14 1029
9003.03 987
9003.93 994
9004.83 965
9005.72 963
9006.62 975
9007.51 982
9008.41 991
9009.31 1000
9010.20 956
9011.10 988
9011.99 993
9012.89 973
9013.79 957
9014.68 985
9015.58 970
9016.48 956
9017.37 973
9018.27 967
9019.16 949
9020.06 948
9020.96 939
9021.85 961
9022.75 963
9023.65 920
9024.54 933
9025.44 945
9026.34 939
9027.24 940
9028.13 950
9029.03 921
9029.93 976
9030.82 951
9031.72 944
9032.62 964
9033.52 936
9034.41 941
9035.31 951
9036.21 950
9037.10 962
9038.00 947
9038.90 964
9039.80 955
9040.69 886
9041.59 954
9042.49 954
9043.39 959
9044.29 982
9045.18 959
9046.08 975
9046.98 978
9047.88 966
9048.78 972
9049.67 952
9050.57 952
9051.47 972
9052.37 989
9053.27 1007
9054.16 980
9055.06 993
9055.96 1021
9056.86 1009
9057.76 1008
9058.66 987
9059.55 1002
9060.45 1022
9061.35 1029
9062.25 989
9063.15 1008
9064.05 1049
9064.95 996
9065.85 1010
9066.74 1005
9067.64 1023
9068.54 971
9069.44 1004
9070.34 1005
9071.24 1030
9072.14 974
9073.04 1001
9073.94 996
9074.84 1017
9075.74 985
9076.64 1037
9077.53 1005
9078.43 994
9079.33 968
9080.23 929
9081.13 934
9082.03 995
9082.93 972
9083.83 1008
9084.73 988
9085.63 975
9086.53 980
9087.43 990
9088.33 1034
9089.23 1051
9090.13 1020
9091.03 1013
9091.93 1016
9092.83 1054
9093.73 1053
9094.63 1044
9095.53 1027
9096.43 1058
9097.33 1039
9098.23 995
9099.13 1032
9100.04 1018
9100.94 1022
9101.84 1005
9102.74 988
9103.64 944
9104.54 1008
9105.44 989
9106.34 968
9107.24 959
9108.14 938
9109.04 1008
9109.94 1013
9110.85 959
9111.75 972
9112.65 975
9113.55 974
9114.45 988
9115.35 951
9116.25 978
9117.15 967
9118.06 953
9118.96 974
9119.86 974
9120.76 953
9121.66 978
9122.56 1005
9123.46 987
9124.37 1014
9125.27 1028
9126.17 966
9127.07 966
9127.97 995
9128.88 989
9129.78 1009
9130.68 978
9131.58 952
9132.48 929
9133.39 930
9134.29 961
9135.19 982
9136.09 965
9137.00 975
9137.90 943
9138.80 934
9139.70 976
9140.61 955
9141.51 949
9142.41 1004
9143.31 970
9144.22 968
9145.12 999
9146.02 945
9146.92 949
9147.83 960
9148.73 972
9149.63 958
9150.54 953
9151.44 975
9152.34 965
9153.25 945
9154.15 985
9155.05 952
9155.96 931
9156.86 937
9157.76 956
9158.67 949
9159.57 942
9160.47 945
9161.38 963
9162.28 996
9163.18 982
9164.09 970
9164.99 935
9165.90 967
9166.80 986
9167.70 951
9168.61 1018
9169.51 1003
9170.42 996
9171.32 979
9172.22 960
9173.13 979
9174.03 986
9174.94 993
9175.84 995
9176.74 955
9177.65 932
9178.55 958
9179.46 946
9180.36 936
9181.27 959
9182.17 984
9183.08 978
9183.98 973
9184.89 971
9185.79 980
9186.70 982
9187.60 960
9188.51 952
9189.41 982
9190.32 1000
9191.22 998
9192.13 999
9193.03 969
9193.94 984
9194.84 1010
9195.75 1004
9196.65 997
9197.56 1042
9198.46 1034
9199.37 1021
9200.27 1057
9201.18 1080
9202.08 1040
9202.99 1057
9203.90 1080
9204.80 1024
9205.71 1026
9206.61 1049
9207.52 995
9208.42 950
9209.33 995
9210.24 1001
9211.14 1005
9212.05 976
9212.95 963
9213.86 1001
9214.77 1019
9215.67 993
9216.58 1011
9217.49 1006
9218.39 1058
9219.30 1010
9220.21 966
9221.11 997
9222.02 984
9222.93 985
9223.83 958
9224.74 953
9225.65 964
9226.55 948
9227.46 965
9228.37 992
9229.27 986
9230.18 936
9231.09 982
9231.99 953
9232.90 951
9233.81 961
9234.72 954
9235.62 955
9236.53 951
9237.44 972
9238.34 965
9239.25 980
9240.16 975
9241.07 956
9241.97 939
9242.88 931
9243.79 922
9244.70 909
9245.61 942
9246.51 936
9247.42 921
9248.33 924
9249.24 915
9250.14 911
9251.05 921
9251.96 938
9252.87 922
9253.78 918
9254.69 905
9255.59 893
9256.50 909
9257.41 892
9258.32 922
9259.23 929
9260.14 923
9261.04 935
9261.95 941
9262.86 950
9263.77 937
9264.68 944
9265.59 939
9266.50 989
9267.40 933
9268.31 936
9269.22 933
9270.13 957
9271.04 950
9271.95 976
9272.86 982
9273.77 921
9274.68 950
9275.59 967
9276.49 903
9277.40 912
9278.31 947
9279.22 902
9280.13 916
9281.04 949
9281.95 949
9282.86 985
9283.77 970
9284.68 946
9285.59 932
9286.50 951
9287.41 916
9288.32 954
9289.23 953
9290.14 931
9291.05 949
9291.96 988
9292.87 974
9293.78 953
9294.69 950
9295.60 953
9296.51 1001
9297.42 995
9298.33 962
9299.24 1017
9300.15 1000
9301.06 1022
9301.97 1001
9302.88 1001
9303.79 1001
9304.70 982
9305.61 1014
9306.53 1014
9307.44 998
9308.35 1011
9309.26 1052
9310.17 1035
9311.08 1085
9311.99 1083
9312.90 1042
9313.81 1061
9314.72 1028
9315.63 1037
9316.55 1035
9317.46 1074
9318.37 1038
9319.28 1047
9320.19 1041
9321.10 1049
9322.01 1009
9322.93 977
9323.84 963
9324.75 995
9325.66 1008
9326.57 1011
9327.48 962
9328.40 965
9329.31 972
9330.22 985
9331.13 934
9332.04 959
9332.96 958
9333.87 947
9334.78 975
9335.69 979
9336.60 995
9337.52 1008
9338.43 1009
9339.34 975
9340.25 1007
9341.17 961
9342.08 980
9342.99 988
9343.90 989
9344.82 996
9345.73 1002
9346.64 1000
9347.55 1005
9348.47 985
9349.38 998
9350.29 985
9351.21 1037
9352.12 1011
9353.03 970
9353.94 1005
9354.86 1023
9355.77 1002
9356.68 936
9357.60 993
9358.51 1016
9359.42 1005
9360.34 983
9361.25 983
9362.16 968
9363.08 1000
9363.99 1007
9364.90 983
9365.82 986
9366.73 1005
9367.65 993
9368.56 981
9369.47 950
9370.39 998
9371.30 1025
9372.21 1004
9373.13 1007
9374.04 1018
9374.96 1011
9375.87 975
9376.79 1025
9377.70 1035
9378.61 983
9379.53 1001
9380.44 1040
9381.36 1044
9382.27 1038
9383.19 1027
9384.10 1057
9385.01 1074
9385.93 1077
9386.84 1102
9387.76 1014
9388.67 1074
9389.59 1132
9390.50 1136
9391.42 1085
9392.33 1121
9393.25 1125
9394.16 1127
9395.08 1122
9395.99 1112
9396.91 1169
9397.82 1114
9398.74 1116
9399.65 1136
9400.57 1110
9401.48 1105
9402.40 1062
9403.32 1038
9404.23 1072
9405.15 1058
9406.06 1083
9406.98 1055
9407.89 1072
9408.81 1064
9409.73 1018
9410.64 1051
9411.56 1031
9412.47 1041
9413.39 1058
9414.30 1070
9415.22 1052
9416.14 1030
9417.05 1039
9417.97 1038
9418.89 1012
9419.80 994
9420.72 1030
9421.63 1022
9422.55 1027
9423.47 1057
9424.38 1053
9425.30 1062
9426.22 1069
9427.13 1054
9428.05 1039
9428.97 1072
9429.88 1084
9430.80 1100
9431.72 1054
9432.63 1045
9433.55 1092
9434.47 1067
9435.38 1073
9436.30 1070
9437.22 1035
9438.14 1059
9439.05 1085
9439.97 1104
9440.89 1068
9441.81 1114
9442.72 1116
9443.64 1101
9444.56 1114
9445.47 1101
9446.39 1088
9447.31 1073
9448.23 1109
9449.15 1101
9450.06 1107
9450.98 1055
9451.90 1117
9452.82 1176
9453.73 1132
9454.65 1137
9455.57 1175
9456.49 1162
9457.41 1154
9458.32 1123
9459.24 1129
9460.16 1156
9461.08 1162
9462.00 1131
9462.92 1142
9463.83 1155
9464.75 1139
9465.67 1148
9466.59 1122
9467.51 1132
9468.43 1131
9469.35 1141
9470.26 1149
9471.18 1097
9472.10 1161
9473.02 1137
9473.94 1162
9474.86 1117
9475.78 1133
9476.70 1124
9477.62 1153
9478.54 1176
9479.45 1166
9480.37 1156
9481.29 1173
9482.21 1205
9483.13 1191
9484.05 1193
9484.97 1197
9485.89 1158
9486.81 1145
9487.73 1166
9488.65 1146
9489.57 1161
9490.49 1139
9491.41 1182
9492.33 1167
9493.25 1145
9494.17 1158
9495.09 1180
9496.01 1195
9496.93 1189
9497.85 1176
9498.77 1199
9499.69 1212
9500.61 1223
9501.53 1224
9502.45 1162
9503.37 1210
9504.29 1251
9505.21 1256
9506.13 1246
9507.05 1262
9507.97 1237
9508.89 1257
9509.81 1233
9510.73 1226
9511.65 1205
9512.57 1235
9513.49 1303
9514.42 1298
9515.34 1291
9516.26 1303
9517.18 1309
9518.10 1321
9519.02 1333
9519.94 1409
9520.86 1399
9521.78 1408
9522.71 1412
9523.63 1443
9524.55 1437
9525.47 1428
9526.39 1441
9527.31 1448
9528.23 1413
9529.16 1412
9530.08 1409
9531.00 1384
9531.92 1433
9532.84 1425
9533.76 1433
9534.69 1420
9535.61 1459
9536.53 1427
9537.45 1408
9538.37 1406
9539.30 1403
9540.22 1426
9541.14 1400
9542.06 1393
9542.98 1345
9543.91 1400
9544.83 1426
9545.75 1434
9546.67 1417
9547.60 1446
9548.52 1404
9549.44 1448
9550.36 1437
9551.29 1465
9552.21 1499
9553.13 1489
9554.06 1483
9554.98 1486
9555.90 1445
9556.82 1471
9557.75 1516
9558.67 1516
9559.59 1509
9560.52 1517
9561.44 1556
9562.36 1547
9563.29 1533
9564.21 1486
9565.13 1488
9566.06 1546
9566.98 1547
9567.90 1526
9568.83 1471
9569.75 1515
9570.67 1504
9571.60 1526
9572.52 1585
9573.44 1534
9574.37 1553
9575.29 1598
9576.22 1607
9577.14 1570
9578.06 1655
9578.99 1655
9579.91 1682
9580.84 1673
9581.76 1672
9582.68 1651
9583.61 1636
9584.53 1643
9585.46 1686
9586.38 1628
9587.31 1631
9588.23 1671
9589.15 1699
9590.08 1693
9591.00 1709
9591.93 1679
9592.85 1694
9593.78 1703
9594.70 1721
9595.63 1760
9596.55 1743
9597.48 1813
9598.40 1814
9599.33 1892
9600.25 1915
9601.18 1910
9602.10 1926
9603.03 1907
9603.95 1864
9604.88 1913
9605.80 1898
9606.73 1888
9607.65 1865
9608.58 1812
9609.50 1830
9610.43 1799
9611.35 1870
9612.28 1839
9613.21 1783
9614.13 1794
9615.06 1834
9615.98 1818
9616.91 1809
9617.84 1823
9618.76 1836
9619.69 1829
9620.61 1846
9621.54 1893
9622.47 1918
9623.39 1904
9624.32 1925
9625.24 1958
9626.17 1927
9627.10 1904
9628.02 1952
9628.95 2003
9629.88 2011
9630.80 1980
9631.73 2001
9632.65 1986
9633.58 2004
9634.51 2051
9635.43 2021
9636.36 2032
9637.29 2088
9638.22 2163
9639.14 2163
9640.07 2162
9641.00 2185
9641.92 2181
9642.85 2234
9643.78 2287
9644.70 2299
9645.63 2326
9646.56 2360
9647.49 2375
9648.41 2322
9649.34 2356
9650.27 2424
9651.20 2388
9652.12 2398
9653.05 2462
9653.98 2393
9654.91 2400
9655.83 2367
9656.76 2319
9657.69 2349
9658.62 2360
9659.55 2368
9660.47 2298
9661.40 2334
9662.33 2361
9663.26 2397
9664.19 2379
9665.11 2399
9666.04 2427
9666.97 2422
9667.90 2408
9668.83 2434
9669.75 2443
9670.68 2508
9671.61 2550
9672.54 2434
9673.47 2490
9674.40 2632
9675.33 2591
9676.25 2686
9677.18 2579
9678.11 2642
9679.04 2649
9679.97 2658
9680.90 2658
9681.83 2649
9682.76 2688
9683.69 2689
9684.61 2773
9685.54 2709
9686.47 2768
9687.40 2729
9688.33 2819
9689.26 2762
9690.19 2792
9691.12 2787
9692.05 2804
9692.98 2765
9693.91 2749
9694.84 2780
9695.77 2778
9696.70 2785
9697.63 2826
9698.56 2821
9699.49 2795
9700.42 2824
9701.35 2856
9702.28 2822
9703.21 2790
9704.14 2770
9705.07 2752
9706.00 2672
9706.93 2544
9707.86 2630
9708.79 2606
9709.72 2600
9710.65 2610
9711.58 2687
9712.51 2653
9713.44 2710
9714.37 2690
9715.30 2683
9716.23 2674
9717.16 2639
9718.09 2721
9719.02 2649
9719.95 2647
9720.88 2609
9721.81 2517
9722.75 2469
9723.68 2453
9724.61 2412
9725.54 2414
9726.47 2359
9727.40 2329
9728.33 2284
9729.26 2323
9730.19 2270
9731.13 2254
9732.06 2262
9732.99 2275
9733.92 2336
9734.85 2246
9735.78 2254
9736.71 2190
9737.65 2149
9738.58 2204
9739.51 2217
9740.44 2183
9741.37 2171
9742.30 2149
9743.24 2150
9744.17 2146
9745.10 2150
9746.03 2120
9746.96 2104
9747.90 2076
9748.83 2088
9749.76 2091
9750.69 2097
9751.63 2091
9752.56 2068
9753.49 2114
9754.42 2088
9755.36 2019
9756.29 2017
9757.22 2055
9758.15 2060
9759.09 2055
9760.02 2011
9760.95 2015
9761.88 2026
9762.82 2024
9763.75 2053
9764.68 2046
9765.62 2081
9766.55 2104
9767.48 2134
9768.41 2132
9769.35 2134
9770.28 2166
9771.21 2169
9772.15 2130
9773.08 2139
9774.01 2125
9774.95 2143
9775.88 2093
9776.81 2102
9777.75 2097
9778.68 2092
9779.62 2099
9780.55 2103
9781.48 2078
9782.42 2127
9783.35 2138
9784.28 2121
9785.22 2156
9786.15 2173
9787.09 2134
9788.02 2115
9788.95 2079
9789.89 2066
9790.82 2013
9791.76 2011
9792.69 2004
9793.63 1996
9794.56 1973
9795.49 1987
9796.43 1994
9797.36 1994
9798.30 2012
9799.23 2017
9800.17 2031
9801.10 1963
9802.04 2008
9802.97 1959
9803.91 1958
9804.84 1871
9805.78 1841
9806.71 1804
9807.65 1791
9808.58 1757
9809.52 1736
9810.45 1692
9811.39 1694
9812.32 1656
9813.26 1690
9814.19 1649
9815.13 1635
9816.06 1659
9817.00 1593
9817.93 1592
9818.87 1553
9819.80 1626
9820.74 1617
9821.68 1533
9822.61 1555
9823.55 1571
9824.48 1525
9825.42 1518
9826.35 1547
9827.29 1551
9828.23 1481
9829.16 1486
9830.10 1556
9831.03 1565
9831.97 1517
9832.91 1491
9833.84 1529
9834.78 1549
9835.72 1513
9836.65 1514
9837.59 1525
9838.52 1549
9839.46 1523
9840.40 1534
9841.33 1524
9842.27 1551
9843.21 1574
9844.14 1530
9845.08 1613
9846.02 1549
9846.95 1487
9847.89 1520
9848.83 1534
9849.77 1554
9850.70 1526
9851.64 1566
9852.58 1526
9853.51 1578
9854.45 1517
9855.39 1533
9856.33 1512
9857.26 1484
9858.20 1497
9859.14 1481
9860.08 1525
9861.01 1498
9861.95 1487
9862.89 1491
9863.83 1473
9864.76 1480
9865.70 1475
9866.64 1496
9867.58 1495
9868.51 1466
9869.45 1463
9870.39 1503
9871.33 1482
9872.27 1446
9873.20 1456
9874.14 1488
9875.08 1446
9876.02 1468
9876.96 1478
9877.90 1447
9878.83 1458
9879.77 1463
9880.71 1436
9881.65 1471
9882.59 1403
9883.53 1389
9884.47 1415
9885.40 1423
9886.34 1428
9887.28 1408
9888.22 1416
9889.16 1421
9890.10 1421
9891.04 1399
9891.98 1393
9892.91 1422
9893.85 1379
9894.79 1367
9895.73 1314
9896.67 1376
9897.61 1383
9898.55 1376
9899.49 1371
9900.43 1437
9901.37 1403
9902.31 1369
9903.25 1399
9904.19 1421
9905.13 1391
9906.07 1388
9907.01 1443
9907.95 1422
9908.89 1402
9909.83 1395
9910.77 1411
9911.71 1382
9912.65 1364
9913.59 1431
9914.53 1404
9915.47 1393
9916.41 1388
9917.35 1360
9918.29 1392
9919.23 1431
9920.17 1441
9921.11 1500
9922.05 1489
9922.99 1532
9923.93 1580
9924.87 1632
9925.81 1686
9926.75 1740
9927.69 1724
9928.63 1720
9929.57 1681
9930.51 1706
9931.45 1682
9932.39 1690
9933.34 1619
9934.28 1535
9935.22 1488
9936.16 1486
9937.10 1443
9938.04 1391
9938.98 1352
9939.92 1373
9940.87 1366
9941.81 1350
9942.75 1318
9943.69 1340
9944.63 1308
9945.57 1383
9946.51 1404
9947.46 1420
9948.40 1413
9949.34 1425
9950.28 1436
9951.22 1426
9952.16 1432
9953.11 1428
9954.05 1408
9954.99 1422
9955.93 1427
9956.87 1386
9957.82 1352
9958.76 1320
9959.70 1308
9960.64 1259
9961.59 1275
9962.53 1260
9963.47 1232
9964.41 1196
9965.35 1212
9966.30 1237
9967.24 1199
9968.18 1155
9969.13 1138
9970.07 1167
9971.01 1171
9971.95 1156
9972.90 1164
9973.84 1150
9974.78 1167
9975.73 1169
9976.67 1130
9977.61 1120
9978.55 1149
9979.50 1137
9980.44 1158
9981.38 1141
9982.33 1205
9983.27 1192
9984.21 1124
9985.16 1133
9986.10 1143
9987.04 1143
9987.99 1130
9988.93 1152
9989.88 1071
9990.82 1111
9991.76 1128
9992.71 1109
9993.65 1133
9994.59 1112
9995.54 1152
9996.48 1157
9997.43 1133
9998.37 1117
9999.31 1119
10000.26 1092
10001.20 1138
10002.15 1138
10003.09 1136
10004.04 1135
10004.98 1128
10005.92 1104
10006.87 1142
10007.81 1119
10008.76 1131
10009.70 1088
10010.65 1135
10011.59 1143
10012.54 1119
10013.48 1125
10014.43 1119
10015.37 1153
10016.32 1130
10017.26 1126
10018.21 1137
10019.15 1120
10020.10 1113
10021.04 1105
10021.99 1129
10022.93 1133
10023.88 1135
10024.82 1118
10025.77 1138
10026.71 1117
10027.66 1124
10028.60 1071
10029.55 1110
10030.49 1131
10031.44 1139
10032.39 1118
10033.33 1129
10034.28 1115
10035.22 1116
10036.17 1093
10037.11 1019
10038.06 1057
10039.01 1068
10039.95 1092
10040.90 1128
10041.84 1089
10042.79 1090
10043.74 1081
10044.68 1048
10045.63 1056
10046.58 1093
10047.52 1046
10048.47 1018
10049.41 1038
10050.36 1049
10051.31 1065
10052.25 1044
10053.20 1033
10054.15 1060
10055.09 1048
10056.04 1045
10056.99 1000
10057.93 1069
10058.88 1049
10059.83 1045
10060.78 1018
10061.72 1044
10062.67 1019
10063.62 1054
10064.56 1043
10065.51 1015
10066.46 1027
10067.41 1019
10068.35 1012
10069.30 1030
10070.25 1042
10071.20 1019
10072.14 1020
10073.09 1024
10074.04 1044
10074.99 1009
10075.93 988
10076.88 1024
10077.83 1018
10078.78 999
10079.72 1012
10080.67 1004
10081.62 1056
10082.57 1026
10083.52 1027
10084.46 1066
10085.41 1010
10086.36 1024
10087.31 1035
10088.26 980
10089.21 1028
10090.15 1045
10091.10 1051
10092.05 1031
10093.00 1021
10093.95 1006
10094.90 1008
10095.85 1008
10096.79 996
10097.74 1044
10098.69 1043
10099.64 1040
10100.59 1058
10101.54 1004
10102.49 1010
10103.44 1037
10104.39 1039
10105.33 1037
10106.28 1088
10107.23 1039
10108.18 1011
10109.13 1032
10110.08 1035
10111.03 1015
10111.98 1000
10112.93 1060
10113.88 1046
10114.83 1051
10115.78 1067
10116.73 1087
10117.68 1063
10118.63 1041
10119.58 1048
10120.53 1064
10121.48 1021
10122.43 1077
10123.38 1070
10124.33 1096
10125.28 1055
10126.23 1053
10127.18 1059
10128.13 1050
10129.08 1053
10130.03 1057
10130.98 1080
10131.93 1113
10132.88 1072
10133.83 1085
10134.78 1125
10135.73 1135
10136.68 1108
10137.63 1126
10138.58 1126
10139.53 1120
10140.48 1120
10141.43 1136
10142.38 1151
10143.33 1179
10144.29 1177
10145.24 1154
10146.19 1169
10147.14 1177
10148.09 1201
10149.04 1196
10149.99 1182
10150.94 1168
10151.89 1192
10152.85 1210
10153.80 1218
10154.75 1216
10155.70 1219
10156.65 1245
10157.60 1246
10158.55 1207
10159.51 1214
10160.46 1221
10161.41 1264
10162.36 1232
10163.31 1250
10164.26 1241
10165.22 1263
10166.17 1270
10167.12 1284
10168.07 1312
10169.02 1238
10169.98 1304
10170.93 1269
10171.88 1291
10172.83 1306
10173.79 1311
10174.74 1330
10175.69 1346
10176.64 1350
10177.60 1347
10178.55 1392
10179.50 1383
10180.45 1364
10181.41 1446
10182.36 1425
10183.31 1379
10184.26 1380
10185.22 1388
10186.17 1393
10187.12 1413
10188.08 1445
10189.03 1418
10189.98 1410
10190.93 1420
10191.89 1415
10192.84 1427
10193.79 1423
10194.75 1388
10195.70 1396
10196.65 1450
10197.61 1430
10198.56 1426
10199.51 1442
10200.47 1404
10201.42 1474
10202.38 1525
10203.33 1484
10204.28 1527
10205.24 1543
10206.19 1576
10207.14 1591
10208.10 1573
10209.05 1622
10210.01 1599
10210.96 1568
10211.91 1586
10212.87 1580
10213.82 1546
10214.78 1491
10215.73 1536
10216.69 1486
10217.64 1439
10218.59 1444
10219.55 1466
10220.50 1420
10221.46 1410
10222.41 1386
10223.37 1397
10224.32 1381
10225.28 1365
10226.23 1400
10227.19 1409
10228.14 1417
10229.10 1404
10230.05 1416
10231.01 1448
10231.96 1467
10232.92 1507
10233.87 1565
10234.83 1572
10235.78 1615
10236.74 1639
10237.69 1645
10238.65 1653
10239.60 1598
10240.56 1618
10241.51 1536
10242.47 1494
10243.42 1502
10244.38 1429
10245.34 1410
10246.29 1389
10247.25 1394
10248.20 1303
10249.16 1292
10250.11 1295
10251.07 1316
10252.03 1275
10252.98 1283
10253.94 1290
10254.89 1281
10255.85 1276
10256.81 1240
10257.76 1230
10258.72 1231
10259.68 1208
10260.63 1222
10261.59 1185
10262.55 1203
10263.50 1206
10264.46 1197
10265.41 1202
10266.37 1262
10267.33 1251
10268.28 1244
10269.24 1235
10270.20 1288
10271.16 1257
10272.11 1253
10273.07 1257
10274.03 1207
10274.98 1173
10275.94 1196
10276.90 1164
10277.85 1181
10278.81 1152
10279.77 1164
10280.73 1166
10281.68 1161
10282.64 1136
10283.60 1134
10284.56 1111
10285.51 1118
10286.47 1105
10287.43 1143
10288.39 1082
10289.34 1095
10290.30 1117
10291.26 1142
10292.22 1094
10293.18 1107
10294.13 1140
10295.09 1128
10296.05 1110
10297.01 1103
10297.97 1099
10298.92 1087
10299.88 1130
10300.84 1109
10301.80 1061
10302.76 1012
10303.72 1073
10304.67 1101
10305.63 1082
10306.59 1082
10307.55 1077
10308.51 1096
10309.47 1097
10310.43 1083
10311.38 1053
10312.34 1105
10313.30 1066
10314.26 1099
10315.22 1119
10316.18 1094
10317.14 1101
10318.10 1102
10319.06 1095
10320.01 1094
10320.97 1065
10321.93 1049
10322.89 1063
10323.85 1064
10324.81 1095
10325.77 1060
10326.73 1095
10327.69 1074
10328.65 1021
10329.61 1049
10330.57 1100
10331.53 1053
10332.49 1042
10333.45 1024
10334.41 1049
10335.37 1047
10336.33 1039
10337.29 1045
10338.25 1023
10339.21 996
10340.17 1017
10341.13 1035
10342.09 1072
10343.05 988
10344.01 982
10344.97 971
10345.93 1001
10346.89 1009
10347.85 965
10348.81 936
10349.77 986
10350.73 1002
10351.69 965
10352.65 944
10353.61 963
10354.57 924
10355.53 960
10356.49 973
10357.46 974
10358.42 932
10359.38 960
10360.34 948
10361.30 942
10362.26 914
10363.22 914
10364.18 926
10365.14 936
10366.11 939
10367.07 920
10368.03 912
10368.99 938
10369.95 923
10370.91 936
10371.87 920
10372.84 909
10373.80 875
10374.76 887
10375.72 912
10376.68 911
10377.64 898
10378.61 901
10379.57 887
10380.53 874
10381.49 917
10382.45 935
10383.42 868
10384.38 882
10385.34 920
10386.30 916
10387.27 924
10388.23 880
10389.19 901
10390.15 914
10391.11 937
10392.08 922
10393.04 888
10394.00 916
10394.96 902
10395.93 941
10396.89 885
10397.85 892
10398.82 905
10399.78 878
10400.74 877
10401.70 872
10402.67 888
10403.63 890
10404.59 925
10405.56 917
10406.52 916
10407.48 889
10408.45 879
10409.41 912
10410.37 876
10411.34 866
10412.30 866
10413.26 931
10414.23 918
10415.19 921
10416.15 940
10417.12 949
10418.08 966
10419.04 978
10420.01 972
10420.97 975
10421.94 991
10422.90 960
10423.86 984
10424.83 989
10425.79 921
10426.76 944
10427.72 928
10428.68 917
10429.65 882
10430.61 877
10431.58 904
10432.54 891
10433.51 868
10434.47 851
10435.44 885
10436.40 874
10437.36 890
10438.33 864
10439.29 829
10440.26 865
10441.22 868
10442.19 856
10443.15 863
10444.12 841
10445.08 852
10446.05 832
10447.01 846
10447.98 856
10448.94 847
10449.91 831
10450.87 851
10451.84 871
10452.80 864
10453.77 836
10454.73 833
10455.70 858
10456.67 883
10457.63 856
10458.60 880
10459.56 870
10460.53 840
10461.49 830
10462.46 836
10463.43 829
10464.39 819
10465.36 839
10466.32 856
10467.29 839
10468.25 851
10469.22 871
10470.19 845
10471.15 892
10472.12 873
10473.09 879
10474.05 870
10475.02 841
10475.98 879
10476.95 865
10477.92 854
10478.88 876
10479.85 900
10480.82 897
10481.78 879
10482.75 882
10483.72 896
10484.68 926
10485.65 922
10486.62 884
10487.58 888
10488.55 913
10489.52 908
10490.49 913
10491.45 855
10492.42 857
10493.39 898
10494.35 862
10495.32 863
10496.29 872
10497.26 922
10498.22 872
10499.19 900
10500.16 875
10501.13 841
10502.09 862
10503.06 886
10504.03 902
10505.00 911
10505.96 896
10506.93 897
10507.90 910
10508.87 883
10509.84 873
10510.80 876
10511.77 895
10512.74 876
10513.71 895
10514.68 882
10515.64 898
10516.61 923
10517.58 895
10518.55 860
10519.52 903
10520.49 899
10521.45 902
10522.42 903
10523.39 900
10524.36 883
10525.33 878
10526.30 920
10527.27 894
10528.23 882
10529.20 864
10530.17 870
10531.14 874
10532.11 915
10533.08 928
10534.05 932
10535.02 946
10535.99 932
10536.96 922
10537.93 934
10538.89 921
10539.86 977
10540.83 931
10541.80 918
10542.77 968
10543.74 954
10544.71 963
10545.68 953
10546.65 905
10547.62 931
10548.59 941
10549.56 927
10550.53 918
10551.50 899
10552.47 935
10553.44 935
10554.41 947
10555.38 946
10556.35 947
10557.32 992
10558.29 999
10559.26 974
10560.23 1003
10561.20 1006
10562.17 1034
10563.14 1044
10564.11 1061
10565.08 1031
10566.05 1036
10567.02 1012
10567.99 987
10568.96 987
10569.93 935
10570.91 957
10571.88 980
10572.85 960
10573.82 924
10574.79 926
10575.76 913
10576.73 911
10577.70 957
10578.67 949
10579.64 935
10580.62 929
10581.59 901
10582.56 952
10583.53 939
10584.50 915
10585.47 941
10586.44 947
10587.42 919
10588.39 909
10589.36 934
10590.33 957
10591.30 931
10592.27 922
10593.25 913
10594.22 968
10595.19 978
10596.16 944
10597.13 931
10598.10 924
10599.08 910
10600.05 951
10601.02 955
10601.99 938
10602.97 904
10603.94 967
10604.91 970
10605.88 949
10606.85 947
10607.83 955
10608.80 949
10609.77 978
10610.74 982
10611.72 1024
10612.69 1036
10613.66 989
10614.64 967
10615.61 948
10616.58 1003
10617.55 972
10618.53 1015
10619.50 1006
10620.47 983
10621.45 952
10622.42 974
10623.39 950
10624.37 965
10625.34 943
10626.31 949
10627.29 925
10628.26 959
10629.23 930
10630.21 937
10631.18 927
10632.15 957
10633.13 935
10634.10 926
10635.07 975
10636.05 978
10637.02 967
10638.00 996
10638.97 1009
10639.94 970
10640.92 998
10641.89 989
10642.87 972
10643.84 985
10644.81 964
10645.79 995
10646.76 970
10647.74 930
10648.71 935
10649.68 910
10650.66 920
10651.63 930
10652.61 885
10653.58 864
10654.56 866
10655.53 921
10656.51 879
10657.48 890
10658.46 887
10659.43 879
10660.41 896
10661.38 849
10662.36 848
10663.33 867
10664.31 875
10665.28 891
10666.26 911
10667.23 873
10668.21 864
10669.18 880
10670.16 895
10671.13 870
10672.11 891
10673.08 902
10674.06 902
10675.03 875
10676.01 893
10676.99 867
10677.96 913
10678.94 898
10679.91 906
10680.89 900
10681.86 881
10682.84 887
10683.82 848
10684.79 886
10685.77 905
10686.74 906
10687.72 898
10688.70 859
10689.67 842
10690.65 891
10691.63 860
10692.60 871
10693.58 840
10694.55 858
10695.53 875
10696.51 841
10697.48 867
10698.46 889
10699.44 889
10700.41 857
10701.39 830
10702.37 856
10703.34 895
10704.32 856
10705.30 850
10706.27 838
10707.25 866
10708.23 875
10709.21 880
10710.18 858
10711.16 843
10712.14 875
10713.11 846
10714.09 851
10715.07 839
10716.05 852
10717.02 864
10718.00 877
10718.98 826
10719.96 859
10720.93 874
10721.91 888
10722.89 885
10723.87 876
10724.85 840
10725.82 859
10726.80 884
10727.78 891
10728.76 862
10729.74 872
10730.71 876
10731.69 894
10732.67 860
10733.65 883
10734.63 879
10735.60 852
10736.58 859
10737.56 884
10738.54 900
10739.52 909
10740.50 873
10741.48 905
10742.45 880
10743.43 860
10744.41 856
10745.39 879
10746.37 875
10747.35 886
10748.33 883
10749.31 915
10750.28 894
10751.26 869
10752.24 895
10753.22 906
10754.20 898
10755.18 895
10756.16 909
10757.14 887
10758.12 880
10759.10 882
10760.08 888
10761.06 925
10762.04 909
10763.01 938
10763.99 929
10764.97 922
10765.95 916
10766.93 933
10767.91 940
10768.89 942
10769.87 918
10770.85 948
10771.83 934
10772.81 919
10773.79 916
10774.77 951
10775.75 957
10776.73 936
10777.71 945
10778.69 954
10779.67 941
10780.65 950
10781.63 979
10782.62 973
10783.60 960
10784.58 932
10785.56 927
10786.54 958
10787.52 984
10788.50 959
10789.48 955
10790.46 898
10791.44 975
10792.42 962
10793.40 934
10794.38 938
10795.37 917
10796.35 920
10797.33 978
10798.31 948
10799.29 914
10800.27 910
10801.25 947
10802.23 974
10803.21 991
10804.20 968
10805.18 951
10806.16 922
10807.14 949
10808.12 966
10809.10 936
10810.09 942
10811.07 980
10812.05 944
10813.03 958
10814.01 969
10815.00 982
10815.98 973
10816.96 969
10817.94 987
10818.92 969
10819.91 988
10820.89 1002
10821.87 1013
10822.85 1050
10823.83 1038
10824.82 995
10825.80 991
10826.78 1021
10827.76 1034
10828.75 978
10829.73 1047
10830.71 1053
10831.69 1025
10832.68 993
10833.66 1000
10834.64 963
10835.63 998
10836.61 1038
10837.59 1031
10838.57 1060
10839.56 1066
10840.54 1066
10841.52 1051
10842.51 996
10843.49 1000
10844.47 1049
10845.46 1056
10846.44 1064
10847.42 1101
10848.41 1028
10849.39 1059
10850.37 1089
10851.36 1101
10852.34 1063
10853.32 1065
10854.31 1039
10855.29 1061
10856.28 1081
10857.26 1102
10858.24 1102
10859.23 1140
10860.21 1109
10861.20 1102
10862.18 1076
10863.16 1099
10864.15 1082
10865.13 1144
10866.12 1150
10867.10 1134
10868.08 1097
10869.07 1110
10870.05 1119
10871.04 1163
10872.02 1133
10873.01 1140
10873.99 1151
10874.98 1159
10875.96 1155
10876.95 1148
10877.93 1133
10878.92 1157
10879.90 1226
10880.89 1182
10881.87 1169
10882.86 1180
10883.84 1218
10884.83 1246
10885.81 1225
10886.80 1206
10887.78 1198
10888.77 1233
10889.75 1263
10890.74 1203
10891.72 1236
10892.71 1243
10893.69 1305
10894.68 1229
10895.66 1263
10896.65 1248
10897.64 1307
10898.62 1288
10899.61 1288
10900.59 1319
10901.58 1342
10902.56 1339
10903.55 1323
10904.54 1288
10905.52 1316
10906.51 1312
10907.49 1342
10908.48 1371
10909.47 1337
10910.45 1387
10911.44 1419
10912.43 1399
10913.41 1422
10914.40 1412
10915.39 1368
10916.37 1422
10917.36 1450
10918.35 1406
10919.33 1455
10920.32 1473
10921.31 1456
10922.29 1431
10923.28 1466
10924.27 1455
10925.25 1492
10926.24 1462
10927.23 1496
10928.21 1492
10929.20 1472
10930.19 1482
10931.18 1496
10932.16 1523
10933.15 1507
10934.14 1498
10935.12 1535
10936.11 1565
10937.10 1577
10938.09 1618
10939.07 1580
10940.06 1563
10941.05 1579
10942.04 1625
10943.02 1633
10944.01 1643
10945.00 1656
10945.99 1674
10946.98 1679
10947.96 1721
10948.95 1734
10949.94 1753
10950.93 1795
10951.92 1819
10952.90 1861
10953.89 1866
10954.88 1917
10955.87 1963
10956.86 1962
10957.85 1969
10958.83 2006
10959.82 2057
10960.81 2010
10961.80 2060
10962.79 2037
10963.78 2010
10964.77 1955
10965.75 1947
10966.74 1950
10967.73 1902
10968.72 1913
10969.71 1841
10970.70 1809
10971.69 1799
10972.68 1803
10973.67 1790
10974.66 1774
10975.64 1782
10976.63 1746
10977.62 1733
10978.61 1740
10979.60 1763
10980.59 1772
10981.58 1778
10982.57 1802
10983.56 1811
10984.55 1784
10985.54 1811
10986.53 1849
10987.52 1829
10988.51 1879
10989.50 1926
10990.49 1912
10991.48 1912
10992.47 2000
10993.46 1969
10994.45 2099
10995.44 2167
10996.43 2231
10997.42 2370
10998.41 2407
10999.40 2454
11000.39 2490
11001.38 2522
11002.37 2494
11003.36 2443
11004.35 2427
11005.34 2379
11006.33 2320
11007.32 2241
11008.31 2184
11009.30 2097
11010.30 1980
11011.29 2002
11012.28 1919
11013.27 1826
11014.26 1767
11015.25 1718
11016.24 1701
11017.23 1722
11018.22 1613
11019.21 1593
11020.21 1552
11021.20 1541
11022.19 1512
11023.18 1483
11024.17 1512
11025.16 1514
11026.15 1515
11027.14 1481
11028.14 1479
11029.13 1388
11030.12 1433
11031.11 1454
11032.10 1473
11033.09 1451
11034.09 1420
11035.08 1388
11036.07 1404
11037.06 1407
11038.05 1408
11039.05 1372
11040.04 1417
11041.03 1408
11042.02 1414
11043.02 1412
11044.01 1378
11045.00 1425
11045.99 1402
11046.98 1401
11047.98 1364
11048.97 1368
11049.96 1366
11050.95 1354
11051.95 1381
11052.94 1367
11053.93 1342
11054.93 1345
11055.92 1371
11056.91 1419
11057.90 1370
11058.90 1418
11059.89 1386
11060.88 1382
11061.88 1362
11062.87 1351
11063.86 1368
11064.86 1401
11065.85 1396
11066.84 1358
11067.84 1392
11068.83 1445
11069.82 1434
11070.82 1389
11071.81 1368
11072.80 1380
11073.80 1374
11074.79 1431
11075.78 1376
11076.78 1361
11077.77 1378
11078.77 1382
11079.76 1317
11080.75 1347
11081.75 1357
11082.74 1334
11083.74 1339
11084.73 1334
11085.72 1334
11086.72 1301
11087.71 1362
11088.71 1323
11089.70 1301
11090.70 1249
11091.69 1292
11092.68 1282
11093.68 1296
11094.67 1299
11095.67 1301
11096.66 1303
11097.66 1315
11098.65 1292
11099.65 1304
11100.64 1294
11101.64 1261
11102.63 1284
11103.63 1281
11104.62 1269
11105.62 1289
11106.61 1306
11107.61 1270
11108.60 1239
11109.60 1232
11110.59 1237
11111.59 1233
11112.58 1207
11113.58 1214
11114.57 1212
11115.57 1240
11116.56 1227
11117.56 1273
11118.56 1230
11119.55 1225
11120.55 1195
11121.54 1197
11122.54 1213
11123.54 1218
11124.53 1203
11125.53 1212
11126.52 1246
11127.52 1223
11128.51 1210
11129.51 1233
11130.51 1221
11131.50 1225
11132.50 1227
11133.50 1242
11134.49 1222
11135.49 1188
11136.49 1225
11137.48 1221
11138.48 1218
11139.47 1216
11140.47 1197
11141.47 1200
11142.46 1226
11143.46 1226
11144.46 1217
11145.46 1218
11146.45 1175
11147.45 1229
11148.45 1233
11149.44 1238
11150.44 1211
11151.44 1248
11152.43 1239
11153.43 1211
11154.43 1175
11155.43 1235
11156.42 1216
11157.42 1164
11158.42 1142
11159.42 1147
11160.41 1134
11161.41 1200
11162.41 1178
11163.41 1162
11164.40 1154
11165.40 1133
11166.40 1141
11167.40 1140
11168.39 1185
11169.39 1150
11170.39 1105
11171.39 1133
11172.39 1155
11173.38 1135
11174.38 1145
11175.38 1140
11176.38 1175
11177.38 1172
11178.38 1122
11179.37 1170
11180.37 1154
11181.37 1140
11182.37 1139
11183.37 1155
11184.37 1151
11185.37 1142
11186.36 1106
11187.36 1119
11188.36 1144
11189.36 1180
11190.36 1161
11191.36 1162
11192.36 1161
11193.36 1170
11194.36 1115
11195.35 1136
11196.35 1140
11197.35 1124
11198.35 1120
11199.35 1148
11200.35 1202
11201.35 1129
11202.35 1153
11203.35 1144
11204.35 1135
11205.35 1196
11206.35 1184
11207.35 1187
11208.35 1202
11209.35 1235
11210.35 1190
11211.35 1196
11212.35 1175
11213.35 1182
11214.35 1188
11215.34 1189
11216.35 1198
11217.35 1218
11218.35 1193
11219.35 1163
11220.35 1205
11221.35 1181
11222.35 1168
11223.35 1184
11224.35 1171
11225.35 1173
11226.35 1186
11227.35 1213
11228.35 1194
11229.35 1183
11230.35 1178
11231.35 1188
11232.35 1230
11233.35 1220
11234.35 1212
11235.35 1233
11236.35 1211
11237.36 1196
11238.36 1225
11239.36 1236
11240.36 1203
11241.36 1207
11242.36 1221
11243.36 1255
11244.36 1224
11245.36 1231
11246.37 1208
11247.37 1259
11248.37 1252
11249.37 1286
11250.37 1275
11251.37 1221
11252.38 1273
11253.38 1257
11254.38 1284
11255.38 1247
11256.38 1275
11257.38 1257
11258.39 1298
11259.39 1257
11260.39 1218
11261.39 1261
11262.39 1255
11263.40 1265
11264.40 1278
11265.40 1270
11266.40 1301
11267.40 1329
11268.41 1334
11269.41 1352
11270.41 1306
11271.41 1338
11272.42 1360
11273.42 1392
11274.42 1408
11275.42 1392
11276.43 1401
11277.43 1416
11278.43 1447
11279.44 1432
11280.44 1440
11281.44 1450
11282.44 1477
11283.45 1380
11284.45 1385
11285.45 1359
11286.46 1321
11287.46 1298
11288.46 1323
11289.47 1329
11290.47 1277
11291.47 1264
11292.48 1238
11293.48 1228
11294.48 1252
11295.49 1221
11296.49 1204
11297.49 1208
11298.50 1213
11299.50 1196
11300.51 1229
11301.51 1180
11302.51 1190
11303.52 1176
11304.52 1150
11305.53 1177
11306.53 1213
11307.53 1202
11308.54 1186
11309.54 1203
11310.55 1256
11311.55 1222
11312.55 1225
11313.56 1247
11314.56 1274
11315.57 1278
11316.57 1294
11317.58 1332
11318.58 1300
11319.59 1313
11320.59 1284
11321.59 1330
11322.60 1293
11323.60 1298
11324.61 1275
11325.61 1275
11326.62 1247
11327.62 1202
11328.63 1198
11329.63 1187
11330.64 1242
11331.64 1212
11332.65 1222
11333.65 1227
11334.66 1211
11335.67 1218
11336.67 1195
11337.68 1187
11338.68 1191
11339.69 1186
11340.69 1192
11341.70 1180
11342.70 1228
11343.71 1215
11344.72 1184
11345.72 1194
11346.73 1168
11347.73 1162
11348.74 1136
11349.74 1147
11350.75 1124
11351.76 1201
11352.76 1175
11353.77 1117
11354.78 1163
11355.78 1166
11356.79 1168
11357.79 1133
11358.80 1095
11359.81 1138
11360.81 1178
11361.82 1132
11362.83 1173
11363.83 1111
11364.84 1143
11365.85 1155
11366.85 1162
11367.86 1143
11368.87 1134
11369.87 1139
11370.88 1143
11371.89 1150
11372.89 1117
11373.90 1103
11374.91 1075
11375.92 1091
11376.92 1116
11377.93 1116
11378.94 1093
11379.94 1111
11380.95 1102
11381.96 1112
11382.97 1083
11383.97 1113
11384.98 1134
11385.99 1112
11387.00 1083
11388.00 1129
11389.01 1102
11390.02 1110
11391.03 1073
11392.04 1079
11393.04 1041
11394.05 1066
11395.06 1104
11396.07 1110
11397.08 1084
11398.08 1071
11399.09 1120
11400.10 1125
11401.11 1103
11402.12 1091
11403.12 1059
11404.13 1060
11405.14 1080
11406.15 1078
11407.16 1098
11408.17 1072
11409.18 1070
11410.18 1076
11411.19 1066
11412.20 1079
11413.21 1063
11414.22 1070
11415.23 1033
11416.24 1082
11417.25 1072
11418.25 1098
11419.26 1092
11420.27 1057
11421.28 1050
11422.29 1074
11423.30 1076
11424.31 1100
11425.32 1101
11426.33 1094
11427.34 1055
11428.35 1092
11429.36 1052
11430.37 1057
11431.38 1063
11432.39 1066
11433.39 1082
11434.40 1080
11435.41 1081
11436.42 1099
11437.43 1093
11438.44 1106
11439.45 1062
11440.46 1085
11441.47 1057
11442.48 1087
11443.49 1055
11444.50 1093
11445.51 1092
11446.52 1105
11447.53 1062
11448.55 1092
11449.56 1108
11450.57 1093
11451.58 1058
11452.59 1086
11453.60 1099
11454.61 1097
11455.62 1115
11456.63 1087
11457.64 1101
11458.65 1113
11459.66 1065
11460.67 1093
11461.68 1081
11462.69 1078
11463.71 1100
11464.72 1105
11465.73 1099
11466.74 1117
11467.75 1081
11468.76 1101
11469.77 1114
11470.78 1050
11471.80 1107
11472.81 1126
11473.82 1145
11474.83 1100
11475.84 1124
11476.85 1108
11477.86 1129
11478.88 1148
11479.89 1094
11480.90 1133
11481.91 1111
11482.92 1091
11483.93 1116
11484.95 1095
11485.96 1127
11486.97 1152
11487.98 1128
11489.00 1173
11490.01 1168
11491.02 1171
11492.03 1153
11493.04 1142
11494.06 1156
11495.07 1143
11496.08 1180
11497.09 1171
11498.11 1195
11499.12 1203
11500.13 1179
11501.14 1190
11502.16 1249
11503.17 1209
11504.18 1156
11505.20 1205
11506.21 1209
11507.22 1261
11508.23 1281
11509.25 1249
11510.26 1236
11511.27 1286
11512.29 1239
11513.30 1255
11514.31 1264
11515.33 1315
11516.34 1338
11517.35 1307
11518.37 1354
11519.38 1337
11520.39 1414
11521.41 1460
11522.42 1466
11523.43 1462
11524.45 1500
11525.46 1520
11526.47 1543
11527.49 1553
11528.50 1567
11529.52 1565
11530.53 1593
11531.54 1682
11532.56 1674
11533.57 1764
11534.59 1809
11535.60 1858
11536.62 1931
11537.63 1986
11538.64 2055
11539.66 2046
11540.67 2090
11541.69 2132
11542.70 2149
11543.72 2059
11544.73 2048
11545.75 1959
11546.76 1904
11547.77 1844
11548.79 1789
11549.80 1703
11550.82 1665
11551.83 1652
11552.85 1557
11553.86 1507
11554.88 1495
11555.89 1426
11556.91 1402
11557.92 1326
11558.94 1290
11559.95 1297
11560.97 1304
11561.99 1254
11563.00 1249
11564.02 1244
11565.03 1220
11566.05 1222
11567.06 1196
11568.08 1206
11569.09 1219
11570.11 1194
11571.13 1242
11572.14 1213
11573.16 1175
11574.17 1178
11575.19 1179
11576.20 1163
11577.22 1188
11578.24 1211
11579.25 1184
11580.27 1167
11581.29 1179
11582.30 1182
11583.32 1156
11584.33 1166
11585.35 1181
11586.37 1186
11587.38 1178
11588.40 1181
11589.42 1227
11590.43 1198
11591.45 1210
11592.47 1228
11593.48 1251
11594.50 1258
11595.52 1279
11596.53 1331
11597.55 1316
11598.57 1345
11599.58 1373
11600.60 1364
11601.62 1366
11602.64 1338
11603.65 1382
11604.67 1361
11605.69 1352
11606.70 1344
11607.72 1330
11608.74 1308
11609.76 1298
11610.77 1284
11611.79 1245
11612.81 1257
11613.83 1215
11614.84 1204
11615.86 1230
11616.88 1209
11617.90 1201
11618.92 1160
11619.93 1165
11620.95 1213
11621.97 1194
11622.99 1179
11624.01 1149
11625.02 1165
11626.04 1157
11627.06 1136
11628.08 1166
11629.10 1152
11630.11 1144
11631.13 1148
11632.15 1132
11633.17 1107
11634.19 1109
11635.21 1130
11636.23 1101
11637.24 1132
11638.26 1115
11639.28 1102
11640.30 1113
11641.32 1088
11642.34 1090
11643.36 1080
11644.38 1069
11645.39 1079
11646.41 1082
11647.43 1122
11648.45 1081
11649.47 1060
11650.49 1025
11651.51 1045
11652.53 1049
11653.55 1061
11654.57 1041
11655.59 1030
11656.61 1046
11657.63 1026
11658.65 1016
11659.67 980
11660.69 998
11661.70 1028
11662.72 1013
11663.74 1002
11664.76 1029
11665.78 1018
11666.80 1049
11667.82 995
11668.84 988
11669.86 1016
11670.88 1006
11671.90 1014
11672.92 1035
11673.95 980
11674.97 940
11675.99 993
11677.01 1023
11678.03 1024
11679.05 962
11680.07 947
11681.09 993
11682.11 974
11683.13 957
11684.15 951
11685.17 983
11686.19 989
11687.21 984
11688.23 979
11689.25 988
11690.28 976
11691.30 968
11692.32 968
11693.34 948
11694.36 941
11695.38 970
11696.40 969
11697.42 951
11698.44 951
11699.47 922
11700.49 927
11701.51 965
11702.53 949
11703.55 926
11704.57 937
11705.60 938
11706.62 920
11707.64 935
11708.66 938
11709.68 915
11710.70 967
11711.73 925
11712.75 932
11713.77 937
11714.79 926
11715.81 920
11716.84 898
11717.86 932
11718.88 889
11719.90 876
11720.92 921
11721.95 943
11722.97 898
11723.99 874
11725.01 925
11726.04 911
11727.06 901
11728.08 929
11729.11 890
11730.13 915
11731.15 904
11732.17 905
11733.20 937
11734.22 942
11735.24 909
11736.26 927
11737.29 897
11738.31 874
11739.33 869
11740.36 901
11741.38 917
11742.40 918
11743.43 923
11744.45 902
11745.47 919
11746.50 925
11747.52 890
11748.54 887
11749.57 909
11750.59 914
11751.62 903
11752.64 909
11753.66 952
11754.69 918
11755.71 915
11756.73 921
11757.76 924
11758.78 922
11759.81 952
11760.83 903
11761.85 923
11762.88 932
11763.90 899
11764.93 897
11765.95 932
11766.98 929
11768.00 976
11769.02 977
11770.05 954
11771.07 938
11772.10 953
11773.12 963
11774.15 957
11775.17 933
11776.20 931
11777.22 948
11778.25 956
11779.27 949
11780.30 938
11781.32 967
11782.35 971
11783.37 969
11784.40 945
11785.42 937
11786.45 926
11787.47 951
11788.50 948
11789.52 955
11790.55 951
11791.57 950
11792.60 960
11793.62 979
11794.65 988
11795.67 962
11796.70 982
11797.73 965
11798.75 967
11799.78 963
11800.80 980
11801.83 981
11802.85 985
11803.88 998
11804.91 985
11805.93 1020
11806.96 1014
11807.98 1003
11809.01 976
11810.04 1007
11811.06 981
11812.09 992
11813.12 984
11814.14 1005
11815.17 1032
11816.19 1030
11817.22 1040
11818.25 1037
11819.27 1037
11820.30 1043
11821.33 1008
11822.35 1055
11823.38 1057
11824.41 1045
11825.44 1093
11826.46 1066
11827.49 1072
11828.52 1088
11829.54 1128
11830.57 1107
11831.60 1093
11832.62 1072
11833.65 1101
11834.68 1082
11835.71 1075
11836.73 1090
11837.76 1112
11838.79 1126
11839.82 1136
11840.84 1108
11841.87 1113
11842.90 1097
11843.93 1111
11844.95 1134
11845.98 1123
11847.01 1114
11848.04 1126
11849.07 1149
11850.09 1158
11851.12 1145
11852.15 1167
11853.18 1167
11854.21 1141
11855.23 1153
11856.26 1180
11857.29 1215
11858.32 1211
11859.35 1224
11860.38 1246
11861.40 1233
11862.43 1240
11863.46 1248
11864.49 1264
11865.52 1264
11866.55 1250
11867.58 1212
11868.60 1264
11869.63 1228
11870.66 1237
11871.69 1245
11872.72 1271
11873.75 1299
11874.78 1309
11875.81 1330
11876.84 1312
11877.86 1314
11878.89 1351
11879.92 1351
11880.95 1350
11881.98 1369
11883.01 1338
11884.04 1332
11885.07 1371
11886.10 1396
11887.13 1389
11888.16 1392
11889.19 1396
11890.22 1402
11891.25 1409
11892.28 1451
11893.31 1429
11894.34 1441
11895.37 1501
11896.40 1498
11897.43 1526
11898.46 1542
11899.49 1575
11900.52 1606
11901.55 1616
11902.58 1654
11903.61 1658
11904.64 1703
11905.67 1645
11906.70 1637
11907.73 1680
11908.76 1687
11909.79 1660
11910.82 1645
11911.85 1670
11912.88 1650
11913.91 1633
11914.94 1645
11915.97 1635
11917.01 1671
11918.04 1670
11919.07 1651
11920.10 1622
11921.13 1669
11922.16 1716
11923.19 1681
11924.22 1682
11925.25 1715
11926.28 1751
11927.32 1804
11928.35 1876
11929.38 1886
11930.41 1889
11931.44 1845
11932.47 1924
11933.50 1913
11934.54 1908
11935.57 1881
11936.60 1838
11937.63 1839
11938.66 1826
11939.70 1797
11940.73 1752
11941.76 1725
11942.79 1677
11943.82 1657
11944.85 1627
11945.89 1618
11946.92 1558
11947.95 1551
11948.98 1550
11950.02 1565
11951.05 1484
11952.08 1502
11953.11 1486
11954.15 1464
11955.18 1438
11956.21 1489
11957.24 1465
11958.28 1458
11959.31 1503
11960.34 1472
11961.37 1466
11962.41 1430
11963.44 1441
11964.47 1416
11965.51 1412
11966.54 1437
11967.57 1453
11968.60 1454
11969.64 1429
11970.67 1415
11971.70 1452
11972.74 1442
11973.77 1456
11974.80 1483
11975.84 1492
11976.87 1472
11977.90 1481
11978.94 1455
11979.97 1453
11981.00 1494
11982.04 1458
11983.07 1466
11984.11 1492
11985.14 1475
11986.17 1515
11987.21 1526
11988.24 1528
11989.28 1528
11990.31 1507
11991.34 1545
11992.38 1545
11993.41 1536
11994.45 1571
11995.48 1569
11996.51 1572
11997.55 1577
11998.58 1583
11999.62 1549
12000.65 1569
12001.69 1609
12002.72 1621
12003.76 1610
12004.79 1615
12005.82 1644
12006.86 1669
12007.89 1652
12008.93 1672
12009.96 1672
12011.00 1665
12012.03 1673
12013.07 1717
12014.10 1715
12015.14 1726
12016.17 1738
12017.21 1790
12018.24 1794
12019.28 1804
12020.32 1812
12021.35 1789
12022.39 1766
12023.42 1750
12024.46 1783
12025.49 1795
12026.53 1805
12027.56 1799
12028.60 1763
12029.64 1737
12030.67 1773
12031.71 1769
12032.74 1743
12033.78 1749
12034.81 1759
12035.85 1775
12036.89 1744
12037.92 1741
12038.96 1721
12039.99 1750
12041.03 1692
12042.07 1724
12043.10 1726
12044.14 1672
12045.18 1651
12046.21 1633
12047.25 1698
12048.29 1674
12049.32 1659
12050.36 1646
12051.40 1698
12052.43 1653
12053.47 1654
12054.51 1655
12055.54 1668
12056.58 1665
12057.62 1662
12058.65 1652
12059.69 1649
12060.73 1645
12061.76 1661
12062.80 1651
12063.84 1653
12064.88 1560
12065.91 1584
12066.95 1634
12067.99 1589
12069.03 1580
12070.06 1575
12071.10 1533
12072.14 1572
12073.18 1516
12074.21 1456
12075.25 1466
12076.29 1449
12077.33 1457
12078.36 1439
12079.40 1439
12080.44 1411
12081.48 1448
12082.52 1382
12083.55 1425
12084.59 1415
12085.63 1389
12086.67 1408
12087.71 1410
12088.74 1431
12089.78 1410
12090.82 1399
12091.86 1425
12092.90 1406
12093.94 1433
12094.98 1411
12096.01 1408
12097.05 1439
12098.09 1426
12099.13 1425
12100.17 1445
12101.21 1438
12102.25 1423
12103.28 1471
12104.32 1477
12105.36 1454
12106.40 1495
12107.44 1433
12108.48 1447
12109.52 1445
12110.56 1411
12111.60 1378
12112.64 1369
12113.68 1401
12114.72 1389
12115.76 1326
12116.79 1321
12117.83 1324
12118.87 1315
12119.91 1302
12120.95 1293
12121.99 1243
12123.03 1288
12124.07 1258
12125.11 1282
12126.15 1270
12127.19 1260
12128.23 1280
12129.27 1238
12130.31 1203
12131.35 1205
12132.39 1238
12133.43 1199
12134.47 1222
12135.51 1239
12136.55 1218
12137.59 1209
12138.63 1238
12139.67 1175
12140.71 1214
12141.76 1215
12142.80 1197
12143.84 1197
12144.88 1168
12145.92 1188
12146.96 1178
12148.00 1167
12149.04 1174
12150.08 1167
12151.12 1149
12152.16 1135
12153.20 1119
12154.25 1153
12155.29 1126
12156.33 1150
12157.37 1140
12158.41 1093
12159.45 1136
12160.49 1122
12161.53 1104
12162.58 1108
12163.62 1073
12164.66 1094
12165.70 1090
12166.74 1088
12167.78 1090
12168.82 1070
12169.87 1099
12170.91 1085
12171.95 1071
12172.99 1088
12174.03 1067
12175.08 1080
12176.12 1035
12177.16 1065
12178.20 1037
12179.24 1076
12180.29 1046
12181.33 1073
12182.37 1039
12183.41 1053
12184.46 1029
12185.50 1035
12186.54 1094
12187.58 1056
12188.63 1035
12189.67 1029
12190.71 1070
12191.75 1049
12192.80 991
12193.84 1024
12194.88 1016
12195.92 1046
12196.97 999
12198.01 1021
12199.05 1075
12200.10 1018
12201.14 1028
12202.18 1022
12203.23 1030
12204.27 1002
12205.31 1031
12206.36 1024
12207.40 990
12208.44 984
12209.49 991
12210.53 974
12211.57 987
12212.62 946
12213.66 950
12214.70 954
12215.75 972
12216.79 972
12217.84 987
12218.88 977
12219.92 993
12220.97 1002
12222.01 981
12223.06 997
12224.10 1013
12225.14 980
12226.19 985
12227.23 981
12228.28 961
12229.32 946
12230.36 941
12231.41 978
12232.45 956
12233.50 968
12234.54 951
12235.59 947
12236.63 956
12237.68 911
12238.72 949
12239.77 950
12240.81 981
12241.86 958
12242.90 955
12243.94 937
12244.99 953
12246.03 962
12247.08 963
12248.13 961
12249.17 967
12250.22 958
12251.26 942
12252.31 942
12253.35 938
12254.40 937
12255.44 906
12256.49 918
12257.53 908
12258.58 931
12259.62 890
12260.67 886
12261.72 923
12262.76 926
12263.81 893
12264.85 907
12265.90 934
12266.94 865
12267.99 890
12269.04 896
12270.08 861
12271.13 876
12272.17 861
12273.22 881
12274.27 870
12275.31 882
12276.36 876
12277.41 884
12278.45 880
12279.50 870
12280.55 866
12281.59 884
12282.64 881
12283.69 865
12284.73 881
12285.78 885
12286.83 874
12287.87 885
12288.92 893
12289.97 891
12291.01 880
12292.06 870
12293.11 870
12294.15 868
12295.20 893
12296.25 882
12297.30 881
12298.34 867
12299.39 874
12300.44 872
12301.48 890
12302.53 889
12303.58 864
12304.63 836
12305.67 870
12306.72 841
12307.77 842
12308.82 866
12309.87 866
12310.91 877
12311.96 862
12313.01 853
12314.06 862
12315.10 859
12316.15 857
12317.20 866
12318.25 861
12319.30 885
12320.34 863
12321.39 852
12322.44 850
12323.49 833
12324.54 842
12325.59 865
12326.63 858
12327.68 826
12328.73 832
12329.78 849
12330.83 876
12331.88 884
12332.93 840
12333.98 871
12335.02 854
12336.07 826
12337.12 857
12338.17 850
12339.22 838
12340.27 876
12341.32 868
12342.37 840
12343.42 834
12344.47 836
12345.51 823
12346.56 829
12347.61 841
12348.66 866
12349.71 823
12350.76 847
12351.81 875
12352.86 873
12353.91 864
12354.96 852
12356.01 883
12357.06 874
12358.11 875
12359.16 882
12360.21 882
12361.26 876
12362.31 844
12363.36 857
12364.41 870
12365.46 838
12366.51 880
12367.56 892
12368.61 835
12369.66 853
12370.71 834
12371.76 862
12372.81 861
12373.86 843
12374.91 862
12375.96 855
12377.01 881
12378.06 889
12379.11 854
12380.17 881
12381.22 857
12382.27 871
12383.32 869
12384.37 877
12385.42 862
12386.47 867
12387.52 864
12388.57 854
12389.62 857
12390.67 889
12391.73 871
12392.78 878
12393.83 847
12394.88 893
12395.93 909
12396.98 851
12398.03 881
12399.09 867
12400.14 852
12401.19 879
12402.24 928
12403.29 908
12404.34 895
12405.40 931
12406.45 913
12407.50 884
12408.55 904
12409.60 888
12410.66 907
12411.71 897
12412.76 897
12413.81 912
12414.86 881
12415.92 906
12416.97 920
12418.02 895
12419.07 918
12420.13 912
12421.18 910
12422.23 920
12423.28 918
12424.34 913
12425.39 926
12426.44 917
12427.49 891
12428.55 896
12429.60 942
12430.65 968
12431.71 954
12432.76 946
12433.81 939
12434.86 950
12435.92 935
12436.97 920
12438.02 947
12439.08 956
12440.13 960
12441.18 967
12442.24 950
12443.29 968
12444.34 959
12445.40 940
12446.45 959
12447.50 952
12448.56 935
12449.61 986
12450.67 982
12451.72 980
12452.77 970
12453.83 1002
12454.88 1005
12455.94 970
12456.99 1013
12458.04 1005
12459.10 998
12460.15 1062
12461.21 1048
12462.26 1033
12463.31 1052
12464.37 1091
12465.42 1113
12466.48 1154
12467.53 1171
12468.59 1207
12469.64 1227
12470.70 1216
12471.75 1292
12472.80 1315
12473.86 1292
12474.91 1321
12475.97 1350
12477.02 1364
12478.08 1403
12479.13 1373
12480.19 1374
12481.24 1396
12482.30 1372
12483.35 1364
12484.41 1336
12485.46 1305
12486.52 1303
12487.57 1298
12488.63 1274
12489.69 1257
12490.74 1247
12491.80 1234
12492.85 1153
12493.91 1186
12494.96 1118
12496.02 1104
12497.07 1115
12498.13 1096
12499.19 1101
12500.24 1104
12501.30 1097
12502.35 1048
12503.41 1059
12504.47 1064
12505.52 1094
12506.58 1087
12507.63 1059
12508.69 1065
12509.75 1080
12510.80 1057
12511.86 1046
12512.91 1054
12513.97 1031
12515.03 1046
12516.08 1030
12517.14 1020
12518.20 1040
12519.25 1012
12520.31 1027
12521.37 1034
12522.42 1053
12523.48 1077
12524.54 1092
12525.59 1064
12526.65 1086
12527.71 1056
12528.77 1038
12529.82 1067
12530.88 1028
12531.94 1008
12532.99 1013
12534.05 1027
12535.11 1014
12536.17 1092
12537.22 1030
12538.28 1076
12539.34 1089
12540.40 1087
12541.45 1068
12542.51 1060
12543.57 1097
12544.63 1093
12545.68 1099
12546.74 1084
12547.80 1116
12548.86 1101
12549.92 1140
12550.97 1131
12552.03 1123
12553.09 1118
12554.15 1129
12555.21 1146
12556.26 1148
12557.32 1157
12558.38 1151
12559.44 1167
12560.50 1165
12561.56 1109
12562.61 1127
12563.67 1165
12564.73 1155
12565.79 1147
12566.85 1183
12567.91 1191
12568.97 1175
12570.02 1190
12571.08 1170
12572.14 1173
12573.20 1163
12574.26 1164
12575.32 1172
12576.38 1180
12577.44 1162
12578.50 1152
12579.56 1127
12580.61 1141
12581.67 1184
12582.73 1143
12583.79 1150
12584.85 1147
12585.91 1159
12586.97 1166
12588.03 1144
12589.09 1189
12590.15 1206
12591.21 1182
12592.27 1145
12593.33 1173
12594.39 1172
12595.45 1180
12596.51 1164
12597.57 1172
12598.63 1151
12599.69 1166
12600.75 1236
12601.81 1191
12602.87 1184
12603.93 1189
12604.99 1200
12606.05 1185
12607.11 1185
12608.17 1195
12609.23 1232
12610.29 1217
12611.35 1248
12612.41 1269
12613.47 1220
12614.53 1265
12615.59 1292
12616.66 1285
12617.72 1291
12618.78 1336
12619.84 1293
12620.90 1326
12621.96 1317
12623.02 1325
12624.08 1334
12625.14 1354
12626.20 1378
12627.26 1358
12628.33 1362
12629.39 1333
12630.45 1342
12631.51 1325
12632.57 1333
12633.63 1349
12634.69 1314
12635.76 1337
12636.82 1353
12637.88 1340
12638.94 1330
12640.00 1282
12641.06 1268
12642.13 1301
12643.19 1281
12644.25 1279
12645.31 1252
12646.37 1237
12647.44 1239
12648.50 1264
12649.56 1246
12650.62 1290
12651.68 1260
12652.75 1258
12653.81 1252
12654.87 1238
12655.93 1244
12657.00 1223
12658.06 1271
12659.12 1261
12660.18 1306
12661.25 1278
12662.31 1248
12663.37 1292
12664.43 1318
12665.50 1273
12666.56 1278
12667.62 1275
12668.69 1278
12669.75 1281
12670.81 1281
12671.88 1307
12672.94 1283
12674.00 1316
12675.06 1350
12676.13 1337
12677.19 1307
12678.25 1312
12679.32 1348
12680.38 1376
12681.44 1344
12682.51 1353
12683.57 1382
12684.64 1438
12685.70 1434
12686.76 1418
12687.83 1397
12688.89 1412
12689.95 1399
12691.02 1430
12692.08 1442
12693.15 1490
12694.21 1451
12695.27 1495
12696.34 1502
12697.40 1490
12698.47 1524
12699.53 1499
12700.59 1526
12701.66 1518
12702.72 1555
12703.79 1588
12704.85 1564
12705.92 1561
12706.98 1602
12708.05 1614
12709.11 1627
12710.18 1603
12711.24 1632
12712.30 1617
12713.37 1657
12714.43 1603
12715.50 1596
12716.56 1642
12717.63 1607
12718.69 1630
12719.76 1632
12720.82 1618
12721.89 1642
12722.95 1628
12724.02 1585
12725.09 1624
12726.15 1630
12727.22 1681
12728.28 1733
12729.35 1708
12730.41 1722
12731.48 1744
12732.54 1748
12733.61 1735
12734.68 1700
12735.74 1743
12736.81 1730
12737.87 1741
12738.94 1711
12740.00 1714
12741.07 1717
12742.14 1697
12743.20 1680
12744.27 1676
12745.33 1629
12746.40 1594
12747.47 1609
12748.53 1562
12749.60 1566
12750.67 1469
12751.73 1481
12752.80 1520
12753.87 1475
12754.93 1480
12756.00 1486
12757.07 1453
12758.13 1485
12759.20 1447
12760.27 1416
12761.33 1406
12762.40 1383
12763.47 1407
12764.53 1438
12765.60 1388
12766.67 1420
12767.73 1376
12768.80 1366
12769.87 1356
12770.94 1311
12772.00 1304
12773.07 1282
12774.14 1323
12775.21 1332
12776.27 1331
12777.34 1290
12778.41 1335
12779.48 1317
12780.54 1278
12781.61 1282
12782.68 1297
12783.75 1280
12784.81 1286
12785.88 1274
12786.95 1249
12788.02 1265
12789.09 1319
12790.15 1302
12791.22 1256
12792.29 1225
12793.36 1244
12794.43 1235
12795.49 1240
12796.56 1246
12797.63 1246
12798.70 1248
12799.77 1277
12800.84 1261
12801.90 1237
12802.97 1275
12804.04 1269
12805.11 1224
12806.18 1243
12807.25 1221
12808.32 1231
12809.39 1255
12810.45 1252
12811.52 1242
12812.59 1280
12813.66 1295
12814.73 1278
12815.80 1288
12816.87 1270
12817.94 1306
12819.01 1302
12820.08 1344
12821.15 1314
12822.21 1266
12823.28 1327
12824.35 1285
12825.42 1312
12826.49 1369
12827.56 1328
12828.63 1319
12829.70 1304
12830.77 1313
12831.84 1280
12832.91 1302
12833.98 1304
12835.05 1273
12836.12 1262
12837.19 1263
12838.26 1251
12839.33 1247
12840.40 1191
12841.47 1177
12842.54 1231
12843.61 1196
12844.68 1200
12845.75 1194
12846.82 1133
12847.89 1149
12848.96 1179
12850.03 1160
12851.10 1129
12852.18 1111
12853.25 1134
12854.32 1110
12855.39 1082
12856.46 1140
12857.53 1130
12858.60 1128
12859.67 1071
12860.74 1078
12861.81 1095
12862.88 1075
12863.96 1044
12865.03 1047
12866.10 1051
12867.17 1028
12868.24 1021
12869.31 1058
12870.38 988
12871.45 993
12872.53 1040
12873.60 1017
12874.67 1000
12875.74 1001
12876.81 986
12877.88 1013
12878.96 988
12880.03 990
12881.10 1014
12882.17 987
12883.24 1017
12884.31 977
12885.39 1006
12886.46 1015
12887.53 1024
12888.60 958
12889.68 986
12890.75 976
12891.82 980
12892.89 956
12893.96 904
12895.04 967
12896.11 989
12897.18 972
12898.25 927
12899.33 940
12900.40 928
12901.47 923
12902.54 952
12903.62 951
12904.69 904
12905.76 906
12906.84 920
12907.91 925
12908.98 914
12910.06 914
12911.13 917
12912.20 894
12913.27 903
12914.35 928
12915.42 896
12916.49 903
12917.57 888
12918.64 868
12919.71 869
12920.79 854
12921.86 872
12922.94 872
12924.01 871
12925.08 859
12926.16 858
12927.23 877
12928.30 888
12929.38 868
12930.45 858
12931.53 860
12932.60 860
12933.67 826
12934.75 852
12935.82 832
12936.90 826
12937.97 832
12939.04 857
12940.12 865
12941.19 835
12942.27 841
12943.34 821
12944.42 814
12945.49 832
12946.56 814
12947.64 821
12948.71 814
12949.79 857
12950.86 818
12951.94 827
12953.01 845
12954.09 866
12955.16 823
12956.24 808
12957.31 822
12958.39 794
12959.46 829
12960.54 816
12961.61 804
12962.69 773
12963.76 784
12964.84 785
12965.91 796
12966.99 797
12968.07 769
12969.14 788
12970.22 767
12971.29 787
12972.37 800
12973.44 791
12974.52 774
12975.59 762
12976.67 794
12977.75 806
12978.82 807
12979.90 787
12980.97 811
12982.05 792
12983.13 756
12984.20 761
12985.28 804
12986.35 806
12987.43 765
12988.51 765
12989.58 758
12990.66 760
12991.74 791
12992.81 782
12993.89 785
12994.97 755
12996.04 799
12997.12 774
12998.20 790
12999.27 779
13000.35 787
13001.43 790
13002.50 773
13003.58 766
13004.66 741
13005.73 764
13006.81 799
13007.89 790
13008.97 786
13010.04 786
13011.12 793
13012.20 798
13013.27 820
13014.35 789
13015.43 774
13016.51 762
13017.58 772
13018.66 790
13019.74 757
13020.82 776
13021.89 788
13022.97 758
13024.05 794
13025.13 801
13026.21 770
13027.28 759
13028.36 773
13029.44 768
13030.52 768
13031.60 763
13032.67 740
13033.75 759
13034.83 774
13035.91 782
13036.99 765
13038.07 789
13039.14 800
13040.22 803
13041.30 779
13042.38 772
13043.46 762
13044.54 784
13045.62 797
13046.69 773
13047.77 808
13048.85 793
13049.93 801
13051.01 761
13052.09 785
13053.17 810
13054.25 778
13055.33 776
13056.40 758
13057.48 755
13058.56 775
13059.64 759
13060.72 737
13061.80 740
13062.88 738
13063.96 777
13065.04 762
13066.12 722
13067.20 745
13068.28 787
13069.36 772
13070.44 717
13071.52 736
13072.60 755
13073.68 730
13074.76 765
13075.84 769
13076.92 750
13078.00 765
13079.08 758
13080.16 740
13081.24 733
13082.32 726
13083.40 721
13084.48 755
13085.56 749
13086.64 734
13087.72 759
13088.80 753
13089.88 748
13090.96 752
13092.04 744
13093.12 727
13094.20 711
13095.28 782
13096.36 775
13097.44 761
13098.52 744
13099.61 754
13100.69 748
13101.77 761
13102.85 756
13103.93 759
13105.01 748
13106.09 763
13107.17 753
13108.25 764
13109.34 767
13110.42 758
13111.50 770
13112.58 793
13113.66 746
13114.74 732
13115.82 756
13116.91 782
13117.99 746
13119.07 786
13120.15 770
13121.23 771
13122.31 775
13123.40 786
13124.48 788
13125.56 777
13126.64 774
13127.72 772
13128.81 763
13129.89 792
13130.97 770
13132.05 794
13133.14 757
13134.22 777
13135.30 792
13136.38 830
13137.47 795
13138.55 775
13139.63 788
13140.71 797
13141.80 819
13142.88 815
13143.96 776
13145.04 786
13146.13 769
13147.21 788
13148.29 803
13149.38 817
13150.46 800
13151.54 767
13152.62 774
13153.71 802
13154.79 804
13155.87 808
13156.96 795
13158.04 789
13159.12 787
13160.21 771
13161.29 789
13162.37 774
13163.46 783
13164.54 795
13165.62 772
13166.71 826
13167.79 788
13168.88 806
13169.96 807
13171.04 821
13172.13 802
13173.21 808
13174.30 791
13175.38 792
13176.46 792
13177.55 803
13178.63 796
13179.72 799
13180.80 794
13181.88 818
13182.97 809
13184.05 796
13185.14 811
13186.22 792
13187.31 812
13188.39 815
13189.48 770
13190.56 774
13191.65 760
13192.73 786
13193.81 804
13194.90 808
13195.98 820
13197.07 800
13198.15 823
13199.24 812
13200.32 836
13201.41 818
13202.49 829
13203.58 831
13204.67 811
13205.75 830
13206.84 841
13207.92 821
13209.01 827
13210.09 811
13211.18 812
13212.26 794
13213.35 847
13214.43 870
13215.52 857
13216.61 842
13217.69 833
13218.78 853
13219.86 833
13220.95 864
13222.04 836
13223.12 855
13224.21 829
13225.29 855
13226.38 891
13227.47 846
13228.55 846
13229.64 870
13230.72 897
13231.81 902
13232.90 878
13233.98 889
13235.07 863
13236.16 867
13237.24 895
13238.33 901
13239.42 901
13240.50 886
13241.59 893
13242.68 909
13243.76 904
13244.85 903
13245.94 911
13247.02 924
13248.11 926
13249.20 943
13250.29 960
13251.37 933
13252.46 934
13253.55 929
13254.63 943
13255.72 926
13256.81 964
13257.90 943
13258.98 955
13260.07 948
13261.16 955
13262.25 945
13263.33 987
13264.42 949
13265.51 960
13266.60 981
13267.69 984
13268.77 973
13269.86 946
13270.95 984
13272.04 977
13273.13 972
13274.21 1020
13275.30 989
13276.39 986
13277.48 1020
13278.57 1035
13279.65 1028
13280.74 1021
13281.83 1014
13282.92 1010
13284.01 1038
13285.10 1035
13286.19 1041
13287.27 1048
13288.36 1073
13289.45 1076
13290.54 1031
13291.63 1061
13292.72 1068
13293.81 1081
13294.90 1062
13295.98 1036
13297.07 1067
13298.16 1078
13299.25 1095
13300.34 1055
13301.43 1078
13302.52 1073
13303.61 1100
13304.70 1092
13305.79 1083
13306.88 1096
13307.97 1108
13309.06 1129
13310.15 1117
13311.24 1120
13312.32 1130
13313.41 1144
13314.50 1141
13315.59 1136
13316.68 1135
13317.77 1175
13318.86 1201
13319.95 1139
13321.04 1149
13322.13 1174
13323.22 1153
13324.31 1155
13325.40 1174
13326.49 1140
13327.58 1131
13328.68 1191
13329.77 1197
13330.86 1207
13331.95 1162
13333.04 1189
13334.13 1216
13335.22 1193
13336.31 1195
13337.40 1209
13338.49 1255
13339.58 1242
13340.67 1226
13341.76 1248
13342.85 1280
13343.94 1244
13345.04 1265
13346.13 1221
13347.22 1269
13348.31 1248
13349.40 1246
13350.49 1276
13351.58 1246
13352.67 1226
13353.77 1258
13354.86 1283
13355.95 1261
13357.04 1268
13358.13 1279
13359.22 1293
13360.31 1306
13361.41 1266
13362.50 1280
13363.59 1272
13364.68 1295
13365.77 1340
13366.87 1319
13367.96 1334
13369.05 1350
13370.14 1341
13371.23 1339
13372.33 1309
13373.42 1322
13374.51 1320
13375.60 1304
13376.69 1298
13377.79 1296
13378.88 1289
13379.97 1281
13381.06 1258
13382.16 1269
13383.25 1236
13384.34 1213
13385.43 1174
13386.53 1171
13387.62 1205
13388.71 1187
13389.81 1185
13390.90 1155
13391.99 1155
13393.08 1144
13394.18 1147
13395.27 1125
13396.36 1113
13397.46 1133
13398.55 1129
13399.64 1102
13400.74 1116
13401.83 1099
13402.92 1106
13404.02 1119
13405.11 1087
13406.20 1081
13407.30 1099
13408.39 1136
13409.48 1101
13410.58 1099
13411.67 1084
13412.77 1071
13413.86 1056
13414.95 1062
13416.05 1104
13417.14 1081
13418.23 1045
13419.33 1042
13420.42 1071
13421.52 1055
13422.61 1105
13423.71 1093
13424.80 1094
13425.89 1113
13426.99 1078
13428.08 1097
13429.18 1093
13430.27 1099
13431.37 1107
13432.46 1121
13433.56 1113
13434.65 1138
13435.74 1122
13436.84 1146
13437.93 1105
13439.03 1136
13440.12 1158
13441.22 1122
13442.31 1197
13443.41 1171
13444.50 1168
13445.60 1132
13446.69 1142
13447.79 1158
13448.88 1138
13449.98 1169
13451.08 1189
13452.17 1160
13453.27 1188
13454.36 1199
13455.46 1177
13456.55 1204
13457.65 1191
13458.74 1204
13459.84 1218
13460.94 1210
13462.03 1216
13463.13 1219
13464.22 1219
13465.32 1237
13466.41 1255
13467.51 1244
13468.61 1260
13469.70 1236
13470.80 1262
13471.90 1233
13472.99 1226
13474.09 1254
13475.18 1241
13476.28 1238
13477.38 1246
13478.47 1273
13479.57 1283
13480.67 1268
13481.76 1276
13482.86 1281
13483.96 1273
13485.05 1252
13486.15 1254
13487.25 1250
13488.34 1270
13489.44 1299
13490.54 1255
13491.63 1280
13492.73 1270
13493.83 1289
13494.93 1333
13496.02 1301
13497.12 1336
13498.22 1350
13499.31 1328
13500.41 1357
13501.51 1331
13502.61 1339
13503.70 1339
13504.80 1352
13505.90 1367
13507.00 1374
13508.09 1401
13509.19 1347
13510.29 1341
13511.39 1381
13512.49 1357
13513.58 1360
13514.68 1358
13515.78 1339
13516.88 1337
13517.98 1337
13519.07 1296
13520.17 1262
13521.27 1287
13522.37 1273
13523.47 1253
13524.57 1232
13525.66 1236
13526.76 1201
13527.86 1233
13528.96 1225
13530.06 1201
13531.16 1187
13532.25 1203
13533.35 1229
13534.45 1206
13535.55 1144
13536.65 1189
13537.75 1196
13538.85 1187
13539.95 1166
13541.05 1108
13542.14 1089
13543.24 1131
13544.34 1125
13545.44 1093
13546.54 1129
13547.64 1111
13548.74 1101
13549.84 1118
13550.94 1104
13552.04 1073
13553.14 1057
13554.24 1092
13555.34 1112
13556.44 1105
13557.54 1072
13558.64 1082
13559.74 1093
13560.84 1116
13561.94 1077
13563.04 1078
13564.13 1074
13565.23 1023
13566.34 1046
13567.44 1083
13568.54 1055
13569.64 1055
13570.74 1062
13571.84 1092
13572.94 1081
13574.04 1062
13575.14 1061
13576.24 1044
13577.34 1067
13578.44 1085
13579.54 1056
13580.64 1089
13581.74 1080
13582.84 1105
13583.94 1073
13585.04 1081
13586.14 1073
13587.24 1082
13588.35 1117
13589.45 1077
13590.55 1111
13591.65 1081
13592.75 1117
13593.85 1112
13594.95 1116
13596.05 1129
13597.15 1120
13598.26 1125
13599.36 1135
13600.46 1091
13601.56 1140
13602.66 1103
13603.76 1115
13604.86 1128
13605.97 1135
13607.07 1130
13608.17 1142
13609.27 1139
13610.37 1157
13611.47 1153
13612.58 1146
13613.68 1153
13614.78 1102
13615.88 1151
13616.98 1144
13618.09 1162
13619.19 1156
13620.29 1161
13621.39 1143
13622.50 1160
13623.60 1175
13624.70 1166
13625.80 1194
13626.91 1156
13628.01 1198
13629.11 1191
13630.21 1172
13631.32 1196
13632.42 1207
13633.52 1191
13634.62 1206
13635.73 1161
13636.83 1210
13637.93 1221
13639.04 1211
13640.14 1212
13641.24 1198
13642.35 1174
13643.45 1214
13644.55 1169
13645.65 1173
13646.76 1180
13647.86 1221
13648.96 1182
13650.07 1204
13651.17 1217
13652.28 1239
13653.38 1200
13654.48 1200
13655.59 1227
13656.69 1207
13657.79 1171
13658.90 1185
13660.00 1169
13661.11 1175
13662.21 1212
13663.31 1201
13664.42 1187
13665.52 1172
13666.63 1179
13667.73 1183
13668.83 1162
13669.94 1210
13671.04 1235
13672.15 1210
13673.25 1191
13674.36 1175
13675.46 1248
13676.56 1245
13677.67 1206
13678.77 1198
13679.88 1245
13680.98 1236
13682.09 1245
13683.19 1261
13684.30 1234
13685.40 1253
13686.51 1279
13687.61 1236
13688.72 1263
13689.82 1277
13690.93 1262
13692.03 1280
13693.14 1285
13694.24 1283
13695.35 1270
13696.45 1261
13697.56 1258
13698.66 1265
13699.77 1274
13700.87 1276
13701.98 1287
13703.09 1292
13704.19 1232
13705.30 1254
13706.40 1279
13707.51 1286
13708.61 1283
13709.72 1277
13710.83 1279
13711.93 1288
13713.04 1294
13714.14 1306
13715.25 1313
13716.36 1313
13717.46 1344
13718.57 1326
13719.67 1325
13720.78 1323
13721.89 1341
13722.99 1351
13724.10 1362
13725.21 1383
13726.31 1374
13727.42 1356
13728.53 1376
13729.63 1382
13730.74 1399
13731.85 1357
13732.95 1414
13734.06 1399
13735.17 1398
13736.27 1438
13737.38 1436
13738.49 1481
13739.59 1449
13740.70 1435
13741.81 1454
13742.92 1463
13744.02 1501
13745.13 1529
13746.24 1521
13747.35 1467
13748.45 1561
13749.56 1564
13750.67 1541
13751.78 1596
13752.88 1615
13753.99 1609
13755.10 1623
13756.21 1644
13757.31 1682
13758.42 1708
13759.53 1736
13760.64 1749
13761.75 1739
13762.85 1776
13763.96 1792
13765.07 1843
13766.18 1846
13767.29 1824
13768.39 1855
13769.50 1848
13770.61 1860
13771.72 1843
13772.83 1852
13773.94 1882
13775.04 1874
13776.15 1854
13777.26 1807
13778.37 1830
13779.48 1790
13780.59 1765
13781.70 1771
13782.80 1764
13783.91 1727
13785.02 1694
13786.13 1656
13787.24 1637
13788.35 1614
13789.46 1612
13790.57 1584
13791.68 1564
13792.79 1555
13793.90 1524
13795.00 1523
13796.11 1478
13797.22 1446
13798.33 1428
13799.44 1421
13800.55 1441
13801.66 1404
13802.77 1403
13803.88 1297
13804.99 1356
13806.10 1345
13807.21 1342
13808.32 1337
13809.43 1329
13810.54 1338
13811.65 1310
13812.76 1316
13813.87 1326
13814.98 1278
13816.09 1289
13817.20 1325
13818.31 1328
13819.42 1260
13820.53 1304
13821.64 1278
13822.75 1261
13823.86 1271
13824.97 1256
13826.08 1250
13827.19 1242
13828.30 1265
13829.41 1264
13830.53 1228
13831.64 1246
13832.75 1243
13833.86 1227
13834.97 1228
13836.08 1213
13837.19 1208
13838.30 1246
13839.41 1240
13840.52 1209
13841.64 1209
13842.75 1225
13843.86 1239
13844.97 1232
13846.08 1240
13847.19 1251
13848.30 1199
13849.41 1234
13850.53 1249
13851.64 1221
13852.75 1231
13853.86 1249
13854.97 1232
13856.08 1237
13857.20 1288
13858.31 1274
13859.42 1235
13860.53 1233
13861.64 1278
13862.76 1234
13863.87 1222
13864.98 1276
13866.09 1259
13867.20 1247
13868.32 1267
13869.43 1260
13870.54 1272
13871.65 1265
13872.77 1263
13873.88 1303
13874.99 1258
13876.10 1279
13877.22 1260
13878.33 1270
13879.44 1297
13880.55 1330
13881.67 1315
13882.78 1300
13883.89 1316
13885.01 1326
13886.12 1336
13887.23 1330
13888.34 1351
13889.46 1326
13890.57 1358
13891.68 1368
13892.80 1335
13893.91 1390
13895.02 1392
13896.14 1393
13897.25 1411
13898.36 1363
13899.48 1390
13900.59 1412
13901.70 1379
13902.82 1384
13903.93 1378
13905.05 1364
13906.16 1342
13907.27 1349
13908.39 1313
13909.50 1295
13910.61 1309
13911.73 1302
13912.84 1232
13913.96 1251
13915.07 1238
13916.19 1263
13917.30 1199
13918.41 1227
13919.53 1190
13920.64 1138
13921.76 1171
13922.87 1173
13923.99 1188
13925.10 1171
13926.21 1166
13927.33 1189
13928.44 1182
13929.56 1180
13930.67 1168
13931.79 1147
13932.90 1194
13934.02 1149
13935.13 1133
13936.25 1119
13937.36 1156
13938.48 1151
13939.59 1196
13940.71 1149
13941.82 1128
13942.94 1172
13944.05 1133
13945.17 1122
13946.28 1164
13947.40 1119
13948.52 1125
13949.63 1107
13950.75 1103
13951.86 1100
13952.98 1120
13954.09 1116
13955.21 1081
13956.32 1074
13957.44 1061
13958.56 1049
13959.67 1106
13960.79 1072
13961.90 1100
13963.02 1060
13964.14 1062
13965.25 1076
13966.37 1059
13967.48 1028
13968.60 1061
13969.72 1080
13970.83 1055
13971.95 1054
13973.07 1079
13974.18 1067
13975.30 1076
13976.42 1081
13977.53 1058
13978.65 1089
13979.77 1081
13980.88 1073
13982.00 1111
13983.12 1100
13984.23 1064
13985.35 1089
13986.47 1077
13987.58 1058
13988.70 1074
13989.82 1073
13990.94 1094
13992.05 1070
13993.17 1099
13994.29 1116
13995.40 1131
13996.52 1093
13997.64 1117
13998.76 1094
13999.87 1072
14000.99 1139
14002.11 1106
14003.23 1153
14004.35 1113
14005.46 1125
14006.58 1135
14007.70 1104
14008.82 1096
14009.93 1123
14011.05 1119
14012.17 1117
14013.29 1107
14014.41 1145
14015.52 1165
14016.64 1126
14017.76 1126
14018.88 1113
14020.00 1090
14021.12 1083
14022.23 1124
14023.35 1093
14024.47 1100
14025.59 1120
14026.71 1121
14027.83 1092
14028.95 1088
14030.06 1140
14031.18 1090
14032.30 1097
14033.42 1114
14034.54 1124
14035.66 1094
14036.78 1123
14037.90 1144
14039.02 1121
14040.14 1118
14041.25 1097
14042.37 1119
14043.49 1099
14044.61 1100
14045.73 1145
14046.85 1136
14047.97 1135
14049.09 1127
14050.21 1126
14051.33 1141
14052.45 1171
14053.57 1158
14054.69 1165
14055.81 1172
14056.93 1181
14058.05 1175
14059.17 1194
14060.29 1188
14061.41 1200
14062.53 1186
14063.65 1176
14064.77 1203
14065.89 1208
14067.01 1213
14068.13 1252
14069.25 1233
14070.37 1235
14071.49 1268
14072.61 1248
14073.73 1223
14074.85 1288
14075.97 1299
14077.09 1256
14078.21 1283
14079.33 1298
14080.45 1288
14081.57 1258
14082.69 1254
14083.82 1324
14084.94 1329
14086.06 1299
14087.18 1309
14088.30 1355
14089.42 1337
14090.54 1327
14091.66 1366
14092.78 1332
14093.91 1343
14095.03 1365
14096.15 1354
14097.27 1366
14098.39 1362
14099.51 1346
14100.63 1352
14101.76 1356
14102.88 1334
14104.00 1333
14105.12 1321
14106.24 1351
14107.36 1328
14108.49 1263
14109.61 1302
14110.73 1291
14111.85 1299
14112.97 1244
14114.10 1238
14115.22 1269
14116.34 1260
14117.46 1266
14118.58 1211
14119.71 1217
14120.83 1230
14121.95 1250
14123.07 1202
14124.20 1158
14125.32 1192
14126.44 1132
14127.56 1092
14128.69 1122
14129.81 1116
14130.93 1111
14132.06 1086
14133.18 1092
14134.30 1082
14135.42 1111
14136.55 1093
14137.67 1095
14138.79 1083
14139.92 1069
14141.04 1045
14142.16 1051
14143.29 1047
14144.41 1047
14145.53 1022
14146.66 1025
14147.78 1050
14148.90 1044
14150.03 1042
14151.15 1022
14152.27 1035
14153.40 1038
14154.52 1048
14155.64 1062
14156.77 1050
14157.89 1037
14159.02 1015
14160.14 1026
14161.26 1019
14162.39 1029
14163.51 1030
14164.64 1040
14165.76 1049
14166.88 1035
14168.01 1027
14169.13 1008
14170.26 1031
14171.38 1062
14172.51 1047
14173.63 1030
14174.75 1054
14175.88 1015
14177.00 1032
14178.13 1001
14179.25 1009
14180.38 1026
14181.50 1026
14182.63 1006
14183.75 1010
14184.88 1002
14186.00 970
14187.13 1002
14188.25 1011
14189.38 1005
14190.50 972
14191.63 948
14192.75 953
14193.88 958
14195.00 953
14196.13 953
14197.25 935
14198.38 977
14199.50 963
14200.63 936
14201.76 939
14202.88 940
14204.01 934
14205.13 950
14206.26 956
14207.38 961
14208.51 963
14209.64 943
14210.76 911
14211.89 899
14213.01 926
14214.14 950
14215.27 899
14216.39 959
14217.52 928
14218.64 898
14219.77 912
14220.90 880
14222.02 867
14223.15 872
14224.28 919
14225.40 915
14226.53 907
14227.66 913
14228.78 882
14229.91 864
14231.04 875
14232.16 926
14233.29 882
14234.42 872
14235.54 877
14236.67 886
14237.80 915
14238.92 901
14240.05 883
14241.18 882
14242.31 873
14243.43 860
14244.56 865
14245.69 901
14246.82 878
14247.94 891
14249.07 871
14250.20 862
14251.33 874
14252.45 862
14253.58 875
14254.71 872
14255.84 816
14256.96 860
14258.09 856
14259.22 866
14260.35 828
14261.47 836
14262.60 828
14263.73 881
14264.86 868
14265.99 836
14267.12 825
14268.24 830
14269.37 855
14270.50 851
14271.63 832
14272.76 839
14273.89 830
14275.01 829
14276.14 827
14277.27 783
14278.40 783
14279.53 806
14280.66 799
14281.79 789
14282.91 810
14284.04 820
14285.17 802
14286.30 797
14287.43 794
14288.56 804
14289.69 822
14290.82 804
14291.95 817
14293.08 803
14294.20 781
14295.33 800
14296.46 818
14297.59 793
14298.72 771
14299.85 786
14300.98 816
14302.11 783
14303.24 771
14304.37 772
14305.50 776
14306.63 777
14307.76 813
14308.89 785
14310.02 782
14311.15 771
14312.28 789
14313.41 770
14314.54 767
14315.67 802
14316.80 767
14317.93 772
14319.06 770
14320.19 770
14321.32 788
14322.45 765
14323.58 768
14324.71 757
14325.84 763
14326.97 784
14328.10 766
14329.23 784
14330.36 759
14331.49 743
14332.62 751
14333.76 766
14334.89 751
14336.02 761
14337.15 767
14338.28 756
14339.41 766
14340.54 763
14341.67 800
14342.80 785
14343.93 759
14345.07 751
14346.20 767
14347.33 766
14348.46 761
14349.59 761
14350.72 765
14351.85 774
14352.99 738
14354.12 779
14355.25 774
14356.38 757
14357.51 771
14358.64 770
14359.78 753
14360.91 769
14362.04 759
14363.17 751
14364.30 762
14365.44 784
14366.57 775
14367.70 774
14368.83 753
14369.96 749
14371.10 788
14372.23 803
14373.36 780
14374.49 792
14375.63 809
14376.76 789
14377.89 763
14379.02 795
14380.16 799
14381.29 805
14382.42 807
14383.55 786
14384.69 752
14385.82 783
14386.95 773
14388.09 770
14389.22 774
14390.35 797
14391.49 786
14392.62 769
14393.75 799
14394.89 798
14396.02 799
14397.15 789
14398.28 784
14399.42 788
14400.55 817
14401.69 797
14402.82 775
14403.95 818
14405.09 812
14406.22 846
14407.35 816
14408.49 798
14409.62 817
14410.75 810
14411.89 797
14413.02 805
14414.16 837
14415.29 819
14416.42 835
14417.56 857
14418.69 835
14419.83 799
14420.96 830
14422.10 858
14423.23 820
14424.36 834
14425.50 835
14426.63 852
14427.77 841
14428.90 816
14430.04 859
14431.17 848
14432.31 862
14433.44 850
14434.58 863
14435.71 876
14436.85 846
14437.98 823
14439.12 822
14440.25 838
14441.39 877
14442.52 874
14443.66 873
14444.79 892
14445.93 873
14447.06 855
14448.20 872
14449.33 865
14450.47 889
14451.60 885
14452.74 897
14453.87 878
14455.01 896
14456.14 884
14457.28 878
14458.42 887
14459.55 906
14460.69 900
14461.82 875
14462.96 868
14464.10 895
14465.23 880
14466.37 906
14467.50 923
14468.64 921
14469.78 920
14470.91 904
14472.05 916
14473.18 907
14474.32 925
14475.46 946
14476.59 950
14477.73 946
14478.87 924
14480.00 918
14481.14 923
14482.28 896
14483.41 927
14484.55 946
14485.69 942
14486.82 911
14487.96 922
14489.10 897
14490.23 880
14491.37 902
14492.51 923
14493.65 940
14494.78 920
14495.92 917
14497.06 931
14498.19 911
14499.33 913
14500.47 903
14501.61 878
14502.74 909
14503.88 895
14505.02 879
14506.16 914
14507.29 890
14508.43 929
14509.57 888
14510.71 872
14511.85 879
14512.98 886
14514.12 869
14515.26 904
14516.40 847
14517.54 844
14518.67 838
14519.81 862
14520.95 857
14522.09 853
14523.23 813
14524.36 839
14525.50 833
14526.64 810
14527.78 839
14528.92 801
14530.06 822
14531.19 836
14532.33 825
14533.47 804
14534.61 813
14535.75 823
14536.89 810
14538.03 805
14539.17 835
14540.31 823
14541.44 798
14542.58 811
14543.72 781
14544.86 798
14546.00 798
14547.14 799
14548.28 803
14549.42 815
14550.56 790
14551.70 842
14552.84 821
14553.98 842
14555.12 800
14556.25 810
14557.39 804
14558.53 819
14559.67 796
14560.81 824
14561.95 830
14563.09 848
14564.23 855
14565.37 832
14566.51 818
14567.65 832
14568.79 849
14569.93 830
14571.07 832
14572.21 834
14573.35 833
14574.49 828
14575.63 835
14576.77 878
14577.92 839
14579.06 842
14580.20 849
14581.34 857
14582.48 831
14583.62 851
14584.76 856
14585.90 833
14587.04 858
14588.18 856
14589.32 861
14590.46 863
14591.60 865
14592.74 850
14593.89 888
14595.03 897
14596.17 859
14597.31 837
14598.45 862
14599.59 896
14600.73 930
14601.87 885
14603.02 901
14604.16 929
14605.30 903
14606.44 911
14607.58 910
14608.72 902
14609.86 908
14611.01 903
14612.15 876
14613.29 881
14614.43 908
14615.57 905
14616.72 918
14617.86 881
14619.00 927
14620.14 947
14621.28 932
14622.43 916
14623.57 941
14624.71 946
14625.85 948
14627.00 950
14628.14 989
14629.28 948
14630.42 984
14631.56 990
14632.71 968
14633.85 979
14634.99 978
14636.14 1018
14637.28 990
14638.42 992
14639.56 958
14640.71 996
14641.85 980
14642.99 971
14644.14 966
14645.28 932
14646.42 953
14647.56 932
14648.71 936
14649.85 918
14650.99 920
14652.14 908
14653.28 894
14654.42 859
14655.57 861
14656.71 830
14657.85 825
14659.00 830
14660.14 793
14661.29 821
14662.43 811
14663.57 824
14664.72 792
14665.86 772
14667.00 767
14668.15 736
14669.29 744
14670.44 756
14671.58 757
14672.73 751
14673.87 733
14675.01 740
14676.16 729
14677.30 716
14678.45 724
14679.59 730
14680.74 688
14681.88 703
14683.02 703
14684.17 703
14685.31 717
14686.46 706
14687.60 704
14688.75 705
14689.89 699
14691.04 707
14692.18 691
14693.33 694
14694.47 661
14695.62 652
14696.76 661
14697.91 681
14699.05 683
14700.20 682
14701.34 655
14702.49 662
14703.63 666
14704.78 698
14705.92 668
14707.07 662
14708.22 678
14709.36 658
14710.51 685
14711.65 674
14712.80 667
14713.94 680
14715.09 689
14716.23 683
14717.38 668
14718.53 670
14719.67 691
14720.82 660
14721.96 667
14723.11 664
14724.26 683
14725.40 681
14726.55 665
14727.70 667
14728.84 696
14729.99 634
14731.13 643
14732.28 643
14733.43 645
14734.57 657
14735.72 682
14736.87 643
14738.01 681
14739.16 676
14740.31 670
14741.45 676
14742.60 669
14743.75 641
14744.89 662
14746.04 643
14747.19 640
14748.34 623
14749.48 641
14750.63 646
14751.78 654
14752.92 623
14754.07 637
14755.22 640
14756.37 655
14757.51 647
14758.66 621
14759.81 638
14760.96 675
14762.10 645
14763.25 625
14764.40 629
14765.55 636
14766.70 654
14767.84 634
14768.99 611
14770.14 636
14771.29 632
14772.43 626
14773.58 616
14774.73 618
14775.88 629
14777.03 594
14778.18 609
14779.32 617
14780.47 614
14781.62 615
14782.77 620
14783.92 645
14785.07 627
14786.21 630
14787.36 623
14788.51 594
14789.66 609
14790.81 607
14791.96 584
14793.11 603
14794.26 628
14795.40 601
14796.55 592
14797.70 588
14798.85 592
14800.00 606
14801.15 598
14802.30 608
14803.45 587
14804.60 571
14805.75 579
14806.90 580
14808.05 588
14809.19 579
14810.34 589
14811.49 566
14812.64 573
14813.79 549
14814.94 560
14816.09 551
14817.24 540
14818.39 533
14819.54 581
14820.69 564
14821.84 543
14822.99 536
14824.14 547
14825.29 579
14826.44 545
14827.59 551
14828.74 559
14829.89 574
14831.04 530
14832.19 528
14833.34 520
14834.49 537
14835.64 556
14836.79 581
14837.95 568
14839.10 522
14840.25 550
14841.40 541
14842.55 541
14843.70 538
14844.85 547
14846.00 544
14847.15 546
14848.30 557
14849.45 533
14850.60 542
14851.76 538
14852.91 527
14854.06 549
14855.21 542
14856.36 502
14857.51 519
14858.66 533
14859.81 514
14860.97 518
14862.12 523
14863.27 575
14864.42 555
14865.57 523
14866.72 536
14867.88 526
14869.03 533
14870.18 532
14871.33 537
14872.48 541
14873.64 539
14874.79 551
14875.94 535
14877.09 556
14878.24 550
14879.40 540
14880.55 521
14881.70 515
14882.85 518
14884.00 525
14885.16 521
14886.31 504
14887.46 520
14888.61 512
14889.77 522
14890.92 531
14892.07 540
14893.23 525
14894.38 532
14895.53 532
14896.68 548
14897.84 527
14898.99 527
14900.14 545
14901.30 548
14902.45 516
14903.60 500
14904.75 505
14905.91 508
14907.06 546
14908.21 525
14909.37 558
14910.52 524
14911.67 514
14912.83 521
14913.98 535
14915.14 519
14916.29 537
14917.44 549
14918.60 539
14919.75 517
14920.90 510
14922.06 521
14923.21 527
14924.37 531
14925.52 501
14926.67 527
14927.83 514
14928.98 529
14930.14 526
14931.29 522
14932.44 496
14933.60 543
14934.75 534
14935.91 546
14937.06 533
14938.22 503
14939.37 501
14940.52 520
14941.68 531
14942.83 516
14943.99 543
14945.14 527
14946.30 525
14947.45 514
14948.61 522
14949.76 575
14950.92 555
14952.07 511
14953.23 508
14954.38 541
14955.54 571
14956.69 552
14957.85 508
14959.00 511
14960.16 511
14961.31 552
14962.47 546
14963.62 511
14964.78 536
14965.94 531
14967.09 512
14968.25 528
14969.40 525
14970.56 543
14971.71 543
14972.87 500
14974.03 500
14975.18 543
14976.34 538
14977.49 529
14978.65 534
14979.81 520
14980.96 504
14982.12 530
14983.27 552
14984.43 523
14985.59 505
14986.74 532
14987.90 528
14989.06 522
14990.21 515
14991.37 538
14992.53 531
14993.68 524
14994.84 520
14996.00 544
14997.15 544
14998.31 555
14999.47 524
15000.62 520
15001.78 528
15002.94 534
15004.09 533
15005.25 543
15006.41 542
15007.56 532
15008.72 523
15009.88 514
15011.04 524
15012.19 535
15013.35 546
15014.51 529
15015.67 527
15016.82 540
15017.98 524
15019.14 536
15020.30 544
15021.45 532
15022.61 536
15023.77 542
15024.93 530
15026.08 537
15027.24 544
15028.40 563
15029.56 525
15030.72 530
15031.87 513
15033.03 524
15034.19 524
15035.35 544
15036.51 536
15037.67 517
15038.82 536
15039.98 549
15041.14 538
15042.30 552
15043.46 538
15044.62 557
15045.78 528
15046.93 547
15048.09 554
15049.25 539
15050.41 546
15051.57 542
15052.73 544
15053.89 559
15055.05 557
15056.20 562
15057.36 543
15058.52 551
15059.68 543
15060.84 561
15062.00 533
15063.16 550
15064.32 562
15065.48 559
15066.64 534
15067.80 538
15068.96 543
15070.12 535
15071.28 555
15072.44 541
15073.60 550
15074.76 564
15075.91 569
15077.07 569
15078.23 563
15079.39 552
15080.55 565
15081.71 560
15082.87 548
15084.03 557
15085.19 563
15086.35 575
15087.51 587
15088.68 554
15089.84 551
15091.00 556
15092.16 570
15093.32 570
15094.48 576
15095.64 570
15096.80 573
15097.96 577
15099.12 551
15100.28 571
15101.44 584
15102.60 583
15103.76 522
15104.92 561
15106.08 567
15107.25 566
15108.41 570
15109.57 592
15110.73 591
15111.89 568
15113.05 559
15114.21 586
15115.37 608
15116.54 589
15117.70 580
15118.86 591
15120.02 562
15121.18 582
15122.34 605
15123.50 585
15124.67 568
15125.83 577
15126.99 590
15128.15 611
15129.31 599
15130.47 598
15131.64 609
15132.80 581
15133.96 597
15135.12 610
15136.28 589
15137.45 612
15138.61 571
15139.77 572
15140.93 623
15142.10 592
15143.26 618
15144.42 596
15145.58 599
15146.75 612
15147.91 634
15149.07 618
15150.23 616
15151.40 631
15152.56 638
15153.72 635
15154.88 623
15156.05 632
15157.21 637
15158.37 617
15159.54 623
15160.70 634
15161.86 610
15163.03 657
15164.19 617
15165.35 645
15166.52 651
15167.68 660
15168.84 648
15170.01 647
15171.17 640
15172.33 664
15173.50 670
15174.66 660
15175.82 677
15176.99 662
15178.15 651
15179.31 662
15180.48 676
15181.64 694
15182.81 714
15183.97 736
15185.13 730
15186.30 729
15187.46 706
15188.63 722
15189.79 710
15190.95 717
15192.12 715
15193.28 727
15194.45 729
15195.61 754
15196.78 745
15197.94 726
15199.10 704
15200.27 714
15201.43 729
15202.60 737
15203.76 748
15204.93 756
15206.09 775
15207.26 758
15208.42 762
15209.59 743
15210.75 734
15211.92 746
15213.08 729
15214.25 740
15215.41 733
15216.58 749
15217.74 781
15218.91 727
15220.07 742
15221.24 748
15222.40 804
15223.57 788
15224.74 788
15225.90 797
15227.07 796
15228.23 786
15229.40 806
15230.56 788
15231.73 815
15232.89 799
15234.06 813
15235.23 794
15236.39 805
15237.56 834
15238.72 800
15239.89 826
15241.06 826
15242.22 835
15243.39 808
15244.56 829
15245.72 819
15246.89 830
15248.05 810
15249.22 810
15250.39 824
15251.55 820
15252.72 808
15253.89 783
15255.05 767
15256.22 783
15257.39 817
15258.55 816
15259.72 778
15260.89 757
15262.05 763
15263.22 739
15264.39 776
15265.56 740
15266.72 749
15267.89 743
15269.06 735
15270.22 728
15271.39 733
15272.56 754
15273.73 733
15274.89 742
15276.06 705
15277.23 717
15278.40 742
15279.56 725
15280.73 730
15281.90 715
15283.07 732
15284.23 731
15285.40 725
15286.57 702
15287.74 722
15288.91 696
15290.07 709
15291.24 687
15292.41 720
15293.58 722
15294.75 712
15295.92 739
15297.08 695
15298.25 729
15299.42 694
15300.59 730
15301.76 692
15302.93 724
15304.09 730
15305.26 745
15306.43 734
15307.60 718
15308.77 731
15309.94 735
15311.11 714
15312.28 727
15313.44 704
15314.61 703
15315.78 738
15316.95 745
15318.12 724
15319.29 743
15320.46 780
15321.63 742
15322.80 729
15323.97 692
15325.14 725
15326.30 716
15327.47 750
15328.64 731
15329.81 717
15330.98 720
15332.15 775
15333.32 732
15334.49 732
15335.66 707
15336.83 718
15338.00 727
15339.17 750
15340.34 758
15341.51 769
15342.68 789
15343.85 780
15345.02 776
15346.19 757
15347.36 748
15348.53 748
15349.70 795
15350.87 758
15352.04 811
15353.21 790
15354.38 775
15355.55 778
15356.72 776
15357.90 769
15359.07 800
15360.24 815
15361.41 790
15362.58 799
15363.75 794
15364.92 790
15366.09 780
15367.26 797
15368.43 807
15369.60 831
15370.77 835
15371.95 827
15373.12 803
15374.29 804
15375.46 794
15376.63 822
15377.80 805
15378.97 805
15380.15 777
15381.32 783
15382.49 812
15383.66 809
15384.83 777
15386.00 768
15387.17 753
15388.35 790
15389.52 793
15390.69 795
15391.86 792
15393.03 786
15394.21 760
15395.38 782
15396.55 769
15397.72 779
15398.89 766
15400.07 784
15401.24 739
15402.41 754
15403.58 763
15404.76 745
15405.93 759
15407.10 758
15408.27 743
15409.45 737
15410.62 719
15411.79 743
15412.96 757
15414.14 723
15415.31 699
15416.48 698
15417.66 714
15418.83 689
15420.00 662
15421.17 661
15422.35 696
15423.52 689
15424.69 674
15425.87 695
15427.04 685
15428.21 693
15429.39 667
15430.56 652
15431.73 665
15432.91 683
15434.08 700
15435.25 656
15436.43 650
15437.60 681
15438.77 686
15439.95 660
15441.12 644
15442.30 658
15443.47 648
15444.64 633
15445.82 660
15446.99 649
15448.17 642
15449.34 640
15450.51 652
15451.69 635
15452.86 602
15454.04 631
15455.21 632
15456.39 681
15457.56 658
15458.73 627
15459.91 672
15461.08 652
15462.26 654
15463.43 665
15464.61 658
15465.78 653
15466.96 651
15468.13 621
15469.31 641
15470.48 632
15471.66 628
15472.83 641
15474.01 671
15475.18 646
15476.36 660
15477.53 651
15478.71 666
15479.88 668
15481.06 639
15482.23 625
15483.41 672
15484.58 673
15485.76 666
15486.93 675
15488.11 639
15489.29 650
15490.46 654
15491.64 669
15492.81 673
15493.99 691
15495.16 677
15496.34 678
15497.52 632
15498.69 654
15499.87 655
15501.04 658
15502.22 673
15503.40 653
15504.57 658
15505.75 693
15506.92 672
15508.10 660
15509.28 673
15510.45 633
15511.63 600
15512.81 665
15513.98 654
15515.16 670
15516.34 643
15517.51 654
15518.69 675
15519.87 661
15521.04 646
15522.22 673
15523.40 664
15524.57 682
15525.75 702
15526.93 670
15528.11 691
15529.28 680
15530.46 688
15531.64 679
15532.81 687
15533.99 711
15535.17 692
15536.35 686
15537.52 690
15538.70 710
15539.88 700
15541.06 697
15542.23 689
15543.41 699
15544.59 702
15545.77 687
15546.95 701
15548.12 710
15549.30 673
15550.48 721
15551.66 720
15552.83 732
15554.01 721
15555.19 704
15556.37 741
15557.55 716
15558.73 730
15559.90 705
15561.08 719
15562.26 729
15563.44 750
15564.62 721
15565.80 713
15566.97 748
15568.15 757
15569.33 742
15570.51 729
15571.69 711
15572.87 727
15574.05 744
15575.23 751
15576.40 755
15577.58 735
15578.76 775
15579.94 775
15581.12 758
15582.30 747
15583.48 740
15584.66 771
15585.84 780
15587.02 807
15588.20 745
15589.38 769
15590.56 758
15591.73 788
15592.91 816
15594.09 769
15595.27 791
15596.45 800
15597.63 811
15598.81 824
15599.99 829
15601.17 811
15602.35 798
15603.53 810
15604.71 811
15605.89 829
15607.07 817
15608.25 815
15609.43 848
15610.61 851
15611.79 861
15612.97 864
15614.15 845
15615.33 858
15616.51 855
15617.69 847
15618.88 841
15620.06 848
15621.24 882
15622.42 888
15623.60 898
15624.78 884
15625.96 901
15627.14 895
15628.32 911
15629.50 890
15630.68 921
15631.86 916
15633.05 926
15634.23 930
15635.41 920
15636.59 926
15637.77 950
15638.95 971
15640.13 910
15641.31 933
15642.50 980
15643.68 955
15644.86 1006
15646.04 961
15647.22 961
15648.40 989
15649.58 991
15650.77 999
15651.95 973
15653.13 968
15654.31 979
15655.49 984
15656.68 974
15657.86 980
15659.04 977
15660.22 1002
15661.40 1004
15662.59 979
15663.77 970
15664.95 992
15666.13 978
15667.32 1000
15668.50 960
15669.68 949
15670.86 975
15672.05 985
15673.23 966
15674.41 966
15675.59 980
15676.78 994
15677.96 1033
15679.14 1001
15680.32 995
15681.51 935
15682.69 951
15683.87 945
15685.06 978
15686.24 943
15687.42 910
15688.61 940
15689.79 923
15690.97 926
15692.16 931
15693.34 916
15694.52 934
15695.71 913
15696.89 907
15698.07 922
15699.26 947
15700.44 946
15701.62 959
15702.81 940
15703.99 911
15705.17 948
15706.36 943
15707.54 942
15708.73 956
15709.91 929
15711.09 954
15712.28 952
15713.46 957
15714.65 989
15715.83 983
15717.02 941
15718.20 990
15719.38 997
15720.57 982
15721.75 995
15722.94 1002
15724.12 996
15725.31 980
15726.49 1007
15727.68 1024
15728.86 1035
15730.04 986
15731.23 997
15732.41 1010
15733.60 1026
15734.78 1031
15735.97 1022
15737.15 1001
15738.34 1039
15739.52 1063
15740.71 1033
15741.89 1044
15743.08 1030
15744.27 1098
15745.45 1087
15746.64 1060
15747.82 1089
15749.01 1105
15750.19 1114
15751.38 1133
15752.56 1154
15753.75 1155
15754.93 1169
15756.12 1187
15757.31 1172
15758.49 1190
15759.68 1124
15760.86 1160
15762.05 1156
15763.24 1125
15764.42 1162
15765.61 1142
15766.79 1144
15767.98 1151
15769.17 1130
15770.35 1133
15771.54 1131
15772.72 1145
15773.91 1123
15775.10 1082
15776.28 1114
15777.47 1073
15778.66 1051
15779.84 1062
15781.03 1101
15782.22 1049
15783.40 1050
15784.59 1046
15785.78 1050
15786.96 1072
15788.15 1025
15789.34 1006
15790.53 1035
15791.71 1021
15792.90 1017
15794.09 1006
15795.27 999
15796.46 983
15797.65 982
15798.84 979
15800.02 971
15801.21 955
15802.40 970
15803.59 954
15804.77 945
15805.96 935
15807.15 946
15808.34 930
15809.52 947
15810.71 940
15811.90 891
15813.09 902
15814.28 877
15815.46 914
15816.65 899
15817.84 888
15819.03 885
15820.22 907
15821.40 900
15822.59 870
15823.78 883
15824.97 871
15826.16 872
15827.35 875
15828.53 885
15829.72 908
15830.91 897
15832.10 907
15833.29 871
15834.48 876
15835.67 881
15836.85 885
15838.04 864
15839.23 894
15840.42 881
15841.61 855
15842.80 893
15843.99 903
15845.18 893
15846.37 916
15847.55 900
15848.74 895
15849.93 879
15851.12 889
15852.31 882
15853.50 882
15854.69 898
15855.88 905
15857.07 896
15858.26 910
15859.45 899
15860.64 908
15861.83 899
15863.02 926
15864.21 915
15865.40 900
15866.59 925
15867.78 911
15868.97 895
15870.16 927
15871.35 933
15872.54 921
15873.73 921
15874.92 944
15876.11 948
15877.30 938
15878.49 953
15879.68 955
15880.87 969
15882.06 974
15883.25 974
15884.44 968
15885.63 991
15886.82 998
15888.01 965
15889.20 945
15890.39 972
15891.59 939
15892.78 957
15893.97 972
15895.16 947
15896.35 977
15897.54 964
15898.73 988
15899.92 980
15901.11 975
15902.30 978
15903.50 1016
15904.69 997
15905.88 983
15907.07 1006
15908.26 1014
15909.45 1008
15910.64 1005
15911.84 1021
15913.03 1004
15914.22 992
15915.41 1000
15916.60 1022
15917.79 1035
15918.99 1004
15920.18 995
15921.37 1007
15922.56 1000
15923.75 1016
15924.95 1025
15926.14 1006
15927.33 1024
15928.52 996
15929.71 996
15930.91 982
15932.10 988
15933.29 990
15934.48 980
15935.68 979
15936.87 944
15938.06 943
15939.25 943
15940.45 947
15941.64 927
15942.83 904
15944.03 910
15945.22 891
15946.41 902
15947.60 863
15948.80 865
15949.99 835
15951.18 867
15952.38 821
15953.57 834
15954.76 814
15955.96 795
15957.15 825
15958.34 784
15959.54 771
15960.73 766
15961.92 769
15963.12 778
15964.31 791
15965.50 724
15966.70 743
15967.89 732
15969.08 733
15970.28 715
15971.47 693
15972.67 692
15973.86 701
15975.05 706
15976.25 684
15977.44 691
15978.64 693
15979.83 687
15981.02 682
15982.22 685
15983.41 687
15984.61 680
15985.80 643
15987.00 656
15988.19 641
15989.38 673
15990.58 652
15991.77 645
15992.97 648
15994.16 673
15995.36 649
15996.55 652
15997.75 648
15998.94 631
16000.14 627
16001.33 668
16002.53 677
16003.72 642
16004.92 659
16006.11 621
16007.31 640
16008.50 595
16009.70 646
16010.89 583
16012.09 623
16013.28 608
16014.48 636
16015.67 629
16016.87 607
16018.07 628
16019.26 619
16020.46 601
16021.65 593
16022.85 588
16024.04 597
16025.24 609
16026.44 607
16027.63 626
16028.83 599
16030.02 607
16031.22 637
16032.42 601
16033.61 595
16034.81 624
16036.00 602
16037.20 611
16038.40 581
16039.59 605
16040.79 617
16041.99 581
16043.18 604
16044.38 621
16045.58 593
16046.77 613
16047.97 584
16049.17 586
16050.36 583
16051.56 569
16052.76 568
16053.95 582
16055.15 570
16056.35 584
16057.54 575
16058.74 568
16059.94 588
16061.14 570
16062.33 570
16063.53 565
16064.73 578
16065.92 584
16067.12 589
16068.32 558
16069.52 562
16070.71 533
16071.91 555
16073.11 567
16074.31 550
16075.50 532
16076.70 549
16077.90 532
16079.10 509
16080.30 516
16081.49 539
16082.69 552
16083.89 530
16085.09 559
16086.29 565
16087.48 559
16088.68 531
16089.88 523
16091.08 520
16092.28 512
16093.48 542
16094.67 524
16095.87 535
16097.07 526
16098.27 521
16099.47 515
16100.67 499
16101.87 519
16103.06 512
16104.26 557
16105.46 513
16106.66 516
16107.86 518
16109.06 527
16110.26 533
16111.46 521
16112.66 517
16113.86 506
16115.05 504
16116.25 508
16117.45 496
16118.65 483
16119.85 479
16121.05 512
16122.25 519
16123.45 452
16124.65 455
16125.85 484
16127.05 505
16128.25 479
16129.45 491
16130.65 496
16131.85 500
16133.05 493
16134.25 461
16135.45 465
16136.65 491
16137.85 481
16139.05 498
16140.25 474
16141.45 454
16142.65 482
16143.85 493
16145.05 463
16146.25 463
16147.45 474
16148.65 472
16149.85 466
16151.05 482
16152.25 471
16153.45 483
16154.65 480
16155.85 480
16157.05 473
16158.25 481
16159.46 482
16160.66 521
16161.86 492
16163.06 460
16164.26 453
16165.46 472
16166.66 470
16167.86 480
16169.06 486
16170.27 475
16171.47 470
16172.67 489
16173.87 474
16175.07 470
16176.27 468
16177.47 480
16178.67 495
16179.88 464
16181.08 466
16182.28 492
16183.48 485
16184.68 481
16185.89 488
16187.09 492
16188.29 463
16189.49 463
16190.69 476
16191.90 490
16193.10 497
16194.30 514
16195.50 476
16196.70 471
16197.91 454
16199.11 470
16200.31 504
16201.51 475
16202.72 465
16203.92 469
16205.12 479
16206.32 479
16207.53 488
16208.73 478
16209.93 469
16211.13 486
16212.34 496
16213.54 498
16214.74 503
16215.95 509
16217.15 483
16218.35 470
16219.55 482
16220.76 471
16221.96 484
16223.16 489
16224.37 485
16225.57 484
16226.77 490
16227.98 474
16229.18 482
16230.38 493
16231.59 489
16232.79 476
16233.99 493
16235.20 499
16236.40 491
16237.61 514
16238.81 492
16240.01 480
16241.22 509
16242.42 504
16243.63 488
16244.83 497
16246.03 486
16247.24 500
16248.44 527
16249.65 502
16250.85 526
16252.05 526
16253.26 498
16254.46 490
16255.67 491
16256.87 534
16258.08 523
16259.28 505
16260.49 520
16261.69 504
16262.89 507
16264.10 502
16265.30 493
16266.51 510
16267.71 517
16268.92 509
16270.12 530
16271.33 524
16272.53 511
16273.74 527
16274.94 517
16276.15 499
16277.35 507
16278.56 514
16279.77 486
16280.97 505
16282.18 496
16283.38 521
16284.59 519
16285.79 507
16287.00 492
16288.20 478
16289.41 502
16290.61 506
16291.82 494
16293.03 499
16294.23 521
16295.44 481
16296.64 477
16297.85 491
16299.06 516
16300.26 503
16301.47 477
16302.67 485
16303.88 482
16305.09 508
16306.29 490
16307.50 496
16308.71 491
16309.91 502
16311.12 529
16312.33 500
16313.53 475
16314.74 462
16315.95 516
16317.15 530
16318.36 497
16319.57 452
16320.77 480
16321.98 484
16323.19 504
16324.39 478
16325.60 472
16326.81 475
16328.01 493
16329.22 485
16330.43 469
16331.64 465
16332.84 472
16334.05 464
16335.26 470
16336.47 448
16337.67 455
16338.88 445
16340.09 462
16341.30 480
16342.50 454
16343.71 442
16344.92 465
16346.13 436
16347.33 465
16348.54 481
16349.75 456
16350.96 462
16352.17 470
16353.37 490
16354.58 443
16355.79 444
16357.00 442
16358.21 451
16359.41 459
16360.62 469
16361.83 463
16363.04 441
16364.25 451
16365.46 461
16366.67 475
16367.87 447
16369.08 460
16370.29 476
16371.50 472
16372.71 431
16373.92 445
16375.13 459
16376.34 446
16377.54 465
16378.75 431
16379.96 466
16381.17 448
16382.38 444
16383.59 442
16384.80 441
16386.01 470
16387.22 450
16388.43 458
16389.64 436
16390.85 436
16392.05 450
16393.26 462
16394.47 486
16395.68 446
16396.89 479
16398.10 459
16399.31 455
16400.52 426
16401.73 428
16402.94 454
16404.15 460
16405.36 424
16406.57 428
16407.78 445
16408.99 459
16410.20 455
16411.41 421
16412.62 461
16413.83 443
16415.04 439
16416.25 446
16417.46 436
16418.67 429
16419.88 439
16421.10 449
16422.31 466
16423.52 437
16424.73 457
16425.94 446
16427.15 430
16428.36 425
16429.57 426
16430.78 442
16431.99 441
16433.20 440
16434.41 438
16435.63 454
16436.84 460
16438.05 419
16439.26 446
16440.47 433
16441.68 436
16442.89 450
16444.10 434
16445.32 434
16446.53 432
16447.74 436
16448.95 428
16450.16 440
16451.37 410
16452.59 425
16453.80 449
16455.01 427
16456.22 416
16457.43 424
16458.64 442
16459.86 436
16461.07 424
16462.28 439
16463.49 460
16464.70 454
16465.92 425
16467.13 449
16468.34 451
16469.55 454
16470.77 434
16471.98 407
16473.19 422
16474.40 451
16475.62 446
16476.83 418
16478.04 414
16479.25 431
16480.47 444
16481.68 433
16482.89 420
16484.11 434
16485.32 441
16486.53 417
16487.74 417
16488.96 419
16490.17 408
16491.38 450
16492.60 440
16493.81 422
16495.02 414
16496.24 441
16497.45 458
16498.66 442
16499.88 408
16501.09 408
16502.30 438
16503.52 433
16504.73 427
16505.94 444
16507.16 449
16508.37 442
16509.59 435
16510.80 446
16512.01 424
16513.23 442
16514.44 438
16515.66 448
16516.87 436
16518.08 435
16519.30 431
16520.51 450
16521.73 453
16522.94 441
16524.16 433
16525.37 445
16526.58 451
16527.80 437
16529.01 447
16530.23 472
16531.44 461
16532.66 465
16533.87 449
16535.09 460
16536.30 463
16537.52 459
16538.73 458
16539.95 462
16541.16 446
16542.38 463
16543.59 453
16544.81 444
16546.02 440
16547.24 439
16548.45 469
16549.67 471
16550.88 470
16552.10 460
16553.31 451
16554.53 495
16555.74 485
16556.96 451
16558.18 483
16559.39 477
16560.61 486
16561.82 468
16563.04 475
16564.25 478
16565.47 469
16566.69 445
16567.90 467
16569.12 479
16570.33 459
16571.55 458
16572.77 462
16573.98 491
16575.20 452
16576.41 466
16577.63 492
16578.85 464
16580.06 484
16581.28 456
16582.50 460
16583.71 470
16584.93 448
16586.15 467
16587.36 464
16588.58 462
16589.80 471
16591.01 451
16592.23 459
16593.45 456
16594.66 493
16595.88 477
16597.10 484
16598.32 446
16599.53 434
16600.75 465
16601.97 479
16603.18 469
16604.40 459
16605.62 474
16606.84 478
16608.05 488
16609.27 450
16610.49 440
16611.71 432
16612.92 458
16614.14 448
16615.36 433
16616.58 418
16617.79 435
16619.01 440
16620.23 434
16621.45 424
16622.67 408
16623.88 404
16625.10 416
16626.32 434
16627.54 412
16628.76 414
16629.97 419
16631.19 422
16632.41 407
16633.63 436
16634.85 412
16636.07 425
16637.29 426
16638.50 415
16639.72 406
16640.94 415
16642.16 413
16643.38 420
16644.60 404
16645.82 398
16647.03 414
16648.25 415
16649.47 428
16650.69 426
16651.91 420
16653.13 422
16654.35 420
16655.57 431
16656.79 412
16658.01 425
16659.23 416
16660.45 426
16661.66 408
16662.88 412
16664.10 444
16665.32 420
16666.54 411
16667.76 416
16668.98 436
16670.20 432
16671.42 411
16672.64 415
16673.86 417
16675.08 413
16676.30 405
16677.52 414
16678.74 419
16679.96 425
16681.18 408
16682.40 416
16683.62 432
16684.84 416
16686.06 407
16687.28 416
16688.50 399
16689.72 436
16690.94 424
16692.16 400
16693.39 423
16694.61 399
16695.83 416
16697.05 398
16698.27 416
16699.49 411
16700.71 420
16701.93 413
16703.15 406
16704.37 400
16705.59 436
16706.81 405
16708.04 414
16709.26 378
16710.48 435
16711.70 421
16712.92 408
16714.14 422
16715.36 381
16716.58 409
16717.81 396
16719.03 405
16720.25 406
16721.47 414
16722.69 423
16723.91 405
16725.14 416
16726.36 414
16727.58 395
16728.80 394
16730.02 404
16731.24 391
16732.47 403
16733.69 402
16734.91 388
16736.13 359
16737.36 394
16738.58 424
16739.80 401
16741.02 398
16742.24 398
16743.47 405
16744.69 393
16745.91 402
16747.13 413
16748.36 403
16749.58 404
16750.80 401
16752.02 406
16753.25 395
16754.47 390
16755.69 411
16756.92 398
16758.14 388
16759.36 398
16760.59 415
16761.81 424
16763.03 415
16764.25 394
16765.48 370
16766.70 398
16767.92 399
16769.15 391
16770.37 406
16771.59 402
16772.82 421
16774.04 437
16775.27 400
16776.49 400
16777.71 413
16778.94 382
16780.16 412
16781.38 399
16782.61 403
16783.83 385
16785.06 415
16786.28 406
16787.50 418
16788.73 406
16789.95 411
16791.18 410
16792.40 401
16793.62 405
16794.85 429
16796.07 399
16797.30 410
16798.52 409
16799.75 426
16800.97 427
16802.19 394
16803.42 399
16804.64 383
16805.87 432
16807.09 419
16808.32 435
16809.54 409
16810.77 408
16811.99 418
16813.22 417
16814.44 410
16815.67 378
16816.89 408
16818.12 437
16819.34 409
16820.57 400
16821.79 403
16823.02 416
16824.24 435
16825.47 443
16826.70 437
16827.92 433
16829.15 435
16830.37 442
16831.60 439
16832.82 431
16834.05 438
16835.27 439
16836.50 429
16837.73 419
16838.95 419
16840.18 428
16841.40 453
16842.63 460
16843.86 443
16845.08 427
16846.31 481
16847.53 481
16848.76 448
16849.99 466
16851.21 469
16852.44 459
16853.67 480
16854.89 476
16856.12 461
16857.35 477
16858.57 474
16859.80 467
16861.03 476
16862.25 475
16863.48 511
16864.71 502
16865.93 502
16867.16 503
16868.39 530
16869.61 514
16870.84 496
16872.07 530
16873.30 504
16874.52 499
16875.75 518
16876.98 518
16878.20 545
16879.43 529
16880.66 510
16881.89 543
16883.11 526
16884.34 558
16885.57 510
16886.80 532
16888.02 562
16889.25 560
16890.48 578
16891.71 548
16892.94 554
16894.16 567
16895.39 573
16896.62 560
16897.85 535
16899.08 526
16900.30 547
16901.53 564
16902.76 557
16903.99 530
16905.22 567
16906.45 548
16907.67 538
16908.90 553
16910.13 526
16911.36 535
16912.59 535
16913.82 536
16915.04 534
16916.27 532
16917.50 507
16918.73 497
16919.96 506
16921.19 533
16922.42 536
16923.65 491
16924.88 501
16926.10 504
16927.33 490
16928.56 499
16929.79 492
16931.02 488
16932.25 513
16933.48 490
16934.71 473
16935.94 513
16937.17 489
16938.40 507
16939.63 542
16940.86 495
16942.09 473
16943.32 498
16944.55 497
16945.78 477
16947.01 481
16948.24 488
16949.47 509
16950.70 474
16951.93 492
16953.16 488
16954.39 486
16955.62 501
16956.85 495
16958.08 475
16959.31 477
16960.54 463
16961.77 495
16963.00 480
16964.23 482
16965.46 475
16966.69 482
16967.92 469
16969.15 501
16970.38 468
16971.61 457
16972.84 448
16974.07 468
16975.30 476
16976.54 457
16977.77 458
16979.00 471
16980.23 460
16981.46 465
16982.69 452
16983.92 443
16985.15 457
16986.38 478
16987.62 449
16988.85 431
16990.08 431
16991.31 445
16992.54 436
16993.77 426
16995.00 440
16996.24 432
16997.47 463
16998.70 422
16999.93 458
17001.16 411
17002.39 420
17003.63 406
17004.86 429
17006.09 430
17007.32 395
17008.55 391
17009.79 424
17011.02 425
17012.25 441
17013.48 425
17014.72 414
17015.95 427
17017.18 420
17018.41 418
17019.64 421
17020.88 447
17022.11 420
17023.34 411
17024.58 392
17025.81 431
17027.04 426
17028.27 407
17029.51 418
17030.74 409
17031.97 426
17033.21 419
17034.44 409
17035.67 400
17036.90 415
17038.14 426
17039.37 419
17040.60 427
17041.84 396
17043.07 394
17044.30 412
17045.54 413
17046.77 401
17048.00 407
17049.24 409
17050.47 379
17051.70 388
17052.94 393
17054.17 399
17055.41 384
17056.64 401
17057.87 400
17059.11 406
17060.34 401
17061.58 393
17062.81 386
17064.04 375
17065.28 368
17066.51 387
17067.75 392
17068.98 405
17070.21 394
17071.45 373
17072.68 392
17073.92 386
17075.15 399
17076.39 413
17077.62 378
17078.86 391
17080.09 384
17081.33 387
17082.56 405
17083.80 402
17085.03 399
17086.26 371
17087.50 377
17088.73 378
17089.97 355
17091.20 390
17092.44 351
17093.68 359
17094.91 367
17096.15 357
17097.38 376
17098.62 360
17099.85 392
17101.09 371
17102.32 352
17103.56 351
17104.79 358
17106.03 367
17107.26 371
17108.50 362
17109.74 350
17110.97 360
17112.21 368
17113.44 378
17114.68 353
17115.92 351
17117.15 344
17118.39 373
17119.62 376
17120.86 357
17122.10 355
17123.33 338
17124.57 372
17125.80 362
17127.04 362
17128.28 390
17129.51 382
17130.75 368
17131.99 370
17133.22 338
17134.46 341
17135.70 331
17136.93 355
17138.17 336
17139.41 375
17140.64 371
17141.88 335
17143.12 349
17144.35 348
17145.59 340
17146.83 361
17148.07 352
17149.30 366
17150.54 366
17151.78 362
17153.02 376
17154.25 374
17155.49 360
17156.73 344
17157.96 317
17159.20 345
17160.44 349
17161.68 336
17162.92 312
17164.15 346
17165.39 347
17166.63 358
17167.87 346
17169.10 349
17170.34 360
17171.58 360
17172.82 335
17174.06 353
17175.29 305
17176.53 336
17177.77 345
17179.01 353
17180.25 330
17181.49 346
17182.72 344
17183.96 342
17185.20 343
17186.44 343
17187.68 315
17188.92 336
17190.15 357
17191.39 350
17192.63 353
17193.87 324
17195.11 326
17196.35 338
17197.59 340
17198.83 346
17200.07 336
17201.30 333
17202.54 328
17203.78 341
17205.02 342
17206.26 318
17207.50 334
17208.74 328
17209.98 331
17211.22 300
17212.46 331
17213.70 327
17214.94 342
17216.18 321
17217.42 307
17218.66 321
17219.90 323
17221.14 330
17222.38 341
17223.62 336
17224.86 332
17226.10 314
17227.34 327
17228.58 317
17229.82 322
17231.06 341
17232.30 332
17233.54 332
17234.78 341
17236.02 334
17237.26 305
17238.50 319
17239.74 318
17240.98 335
17242.22 329
17243.46 350
17244.70 327
17245.94 339
17247.18 316
17248.42 307
17249.66 330
17250.90 321
17252.14 300
17253.39 322
17254.63 351
17255.87 324
17257.11 316
17258.35 304
17259.59 312
17260.83 324
17262.07 333
17263.31 327
17264.56 320
17265.80 328
17267.04 329
17268.28 326
17269.52 331
17270.76 309
17272.00 331
17273.25 322
17274.49 332
17275.73 316
17276.97 309
17278.21 318
17279.45 329
17280.70 325
17281.94 333
17283.18 319
17284.42 320
17285.66 310
17286.91 309
17288.15 320
17289.39 326
17290.63 315
17291.88 302
17293.12 307
17294.36 328
17295.60 330
17296.85 334
17298.09 320
17299.33 354
17300.57 311
17301.82 315
17303.06 315
17304.30 312
17305.54 317
17306.79 318
17308.03 333
17309.27 329
17310.52 319
17311.76 313
17313.00 328
17314.25 305
17315.49 311
17316.73 307
17317.97 304
17319.22 334
17320.46 308
17321.71 314
17322.95 310
17324.19 314
17325.44 325
17326.68 332
17327.92 314
17329.17 320
17330.41 321
17331.65 332
17332.90 336
17334.14 306
17335.39 338
17336.63 326
17337.87 325
17339.12 319
17340.36 308
17341.61 341
17342.85 335
17344.09 322
17345.34 311
17346.58 331
17347.83 329
17349.07 321
17350.32 299
17351.56 306
17352.80 334
17354.05 319
17355.29 326
17356.54 312
17357.78 321
17359.03 308
17360.27 309
17361.52 293
17362.76 312
17364.01 314
17365.25 300
17366.50 334
17367.74 305
17368.99 325
17370.23 320
17371.48 319
17372.72 300
17373.97 316
17375.21 333
17376.46 334
17377.70 302
17378.95 322
17380.19 322
17381.44 317
17382.69 306
17383.93 335
17385.18 323
17386.42 311
17387.67 344
17388.91 330
17390.16 309
17391.41 321
17392.65 330
17393.90 321
17395.14 312
17396.39 344
17397.64 336
17398.88 333
17400.13 338
17401.37 313
17402.62 321
17403.87 315
17405.11 341
17406.36 322
17407.61 313
17408.85 340
17410.10 344
17411.35 343
17412.59 334
17413.84 328
17415.09 321
17416.33 327
17417.58 326
17418.83 325
17420.07 322
17421.32 322
17422.57 349
17423.82 322
17425.06 327
17426.31 319
17427.56 301
17428.80 313
17430.05 337
17431.30 346
17432.55 329
17433.79 334
17435.04 341
17436.29 325
17437.54 311
17438.78 326
17440.03 319
17441.28 321
17442.53 298
17443.77 320
17445.02 321
17446.27 330
17447.52 342
17448.77 352
17450.01 355
17451.26 337
17452.51 356
17453.76 337
17455.01 327
17456.25 317
17457.50 320
17458.75 343
17460.00 352
17461.25 353
17462.50 357
17463.74 342
17464.99 355
17466.24 336
17467.49 341
17468.74 346
17469.99 358
17471.24 366
17472.49 365
17473.73 351
17474.98 340
17476.23 344
17477.48 344
17478.73 350
17479.98 316
17481.23 317
17482.48 348
17483.73 360
17484.98 338
17486.23 359
17487.47 361
17488.72 326
17489.97 346
17491.22 364
17492.47 343
17493.72 335
17494.97 359
17496.22 350
17497.47 343
17498.72 344
17499.97 369
17501.22 352
17502.47 363
17503.72 368
17504.97 365
17506.22 360
17507.47 343
17508.72 353
17509.97 349
17511.22 360
17512.47 367
17513.72 338
17514.97 384
17516.22 366
17517.47 368
17518.72 373
17519.97 372
17521.22 376
17522.47 370
17523.72 352
17524.98 394
17526.23 343
17527.48 359
17528.73 390
17529.98 371
17531.23 378
17532.48 366
17533.73 381
17534.98 382
17536.23 365
17537.48 372
17538.74 359
17539.99 376
17541.24 396
17542.49 370
17543.74 372
17544.99 376
17546.24 390
17547.50 370
17548.75 387
17550.00 394
17551.25 385
17552.50 394
17553.75 382
17555.01 389
17556.26 364
17557.51 384
17558.76 407
17560.01 384
17561.26 395
17562.52 393
17563.77 376
17565.02 389
17566.27 433
17567.53 415
17568.78 400
17570.03 399
17571.28 403
17572.53 390
17573.79 419
17575.04 391
17576.29 408
17577.54 398
17578.80 388
17580.05 405
17581.30 392
17582.56 421
17583.81 420
17585.06 397
17586.31 409
17587.57 384
17588.82 408
17590.07 414
17591.33 426
17592.58 426
17593.83 434
17595.08 420
17596.34 407
17597.59 414
17598.84 413
17600.10 417
17601.35 412
17602.61 414
17603.86 407
17605.11 434
17606.37 426
17607.62 444
17608.87 444
17610.13 436
17611.38 415
17612.63 406
17613.89 428
17615.14 432
17616.40 429
17617.65 420
17618.90 420
17620.16 427
17621.41 425
17622.67 409
17623.92 391
17625.17 418
17626.43 454
17627.68 476
17628.94 433
17630.19 435
17631.45 437
17632.70 436
17633.96 429
17635.21 452
17636.47 462
17637.72 446
17638.97 442
17640.23 453
17641.48 432
17642.74 468
17643.99 425
17645.25 462
17646.50 444
17647.76 448
17649.01 450
17650.27 430
17651.52 467
17652.78 466
17654.04 462
17655.29 448
17656.55 461
17657.80 462
17659.06 460
17660.31 428
17661.57 454
17662.82 429
17664.08 429
17665.33 451
17666.59 462
17667.85 449
17669.10 453
17670.36 428
17671.61 403
17672.87 429
17674.13 431
17675.38 460
17676.64 432
17677.89 476
17679.15 457
17680.41 440
17681.66 430
17682.92 450
17684.18 442
17685.43 417
17686.69 432
17687.95 410
17689.20 396
17690.46 381
17691.71 407
17692.97 411
17694.23 407
17695.49 403
17696.74 409
17698.00 401
17699.26 414
17700.51 382
17701.77 381
17703.03 395
17704.28 399
17705.54 398
17706.80 405
17708.06 409
17709.31 409
17710.57 408
17711.83 379
17713.08 414
17714.34 387
17715.60 396
17716.86 388
17718.11 379
17719.37 372
17720.63 374
17721.89 385
17723.15 374
17724.40 387
17725.66 386
17726.92 379
17728.18 384
17729.43 379
17730.69 364
17731.95 357
17733.21 359
17734.47 401
17735.73 369
17736.98 383
17738.24 392
17739.50 392
17740.76 364
17742.02 359
17743.28 392
17744.53 358
17745.79 361
17747.05 358
17748.31 373
17749.57 372
17750.83 374
17752.09 354
17753.34 373
17754.60 374
17755.86 376
17757.12 366
17758.38 378
17759.64 359
17760.90 354
17762.16 376
17763.42 360
17764.68 358
17765.94 350
17767.19 356
17768.45 343
17769.71 343
17770.97 357
17772.23 378
17773.49 392
17774.75 364
17776.01 334
17777.27 362
17778.53 356
17779.79 361
17781.05 356
17782.31 355
17783.57 354
17784.83 351
17786.09 348
17787.35 355
17788.61 339
17789.87 359
17791.13 348
17792.39 327
17793.65 358
17794.91 335
17796.17 345
17797.43 338
17798.69 347
17799.95 337
17801.21 342
17802.47 322
17803.73 336
17805.00 320
17806.26 332
17807.52 331
17808.78 345
17810.04 317
17811.30 321
17812.56 329
17813.82 337
17815.08 359
17816.34 333
17817.60 331
17818.87 332
17820.13 346
17821.39 337
17822.65 331
17823.91 332
17825.17 348
17826.43 320
17827.69 301
17828.96 315
17830.22 324
17831.48 310
17832.74 317
17834.00 313
17835.26 325
17836.53 329
17837.79 329
17839.05 333
17840.31 338
17841.57 326
17842.84 298
17844.10 310
17845.36 338
17846.62 322
17847.88 288
17849.15 321
17850.41 295
17851.67 305
17852.93 310
17854.20 331
17855.46 302
17856.72 331
17857.98 312
17859.25 300
17860.51 312
17861.77 325
17863.03 311
17864.30 295
17865.56 298
17866.82 320
17868.09 313
17869.35 305
17870.61 302
17871.87 346
17873.14 328
17874.40 298
17875.66 308
17876.93 297
17878.19 292
17879.45 308
17880.72 317
17881.98 296
17883.24 313
17884.51 303
17885.77 305
17887.03 292
17888.30 294
17889.56 314
17890.83 302
17892.09 310
17893.35 305
17894.62 318
17895.88 322
17897.14 316
17898.41 309
17899.67 311
17900.94 298
17902.20 327
17903.46 293
17904.73 306
17905.99 315
17907.26 315
17908.52 302
17909.79 307
17911.05 285
17912.32 293
17913.58 320
17914.84 314
17916.11 310
17917.37 312
17918.64 301
17919.90 282
17921.17 309
17922.43 297
17923.70 290
17924.96 303
17926.23 307
17927.49 299
17928.76 311
17930.02 296
17931.29 276
17932.55 296
17933.82 289
17935.08 304
17936.35 297
17937.61 313
17938.88 305
17940.14 280
17941.41 319
17942.68 287
17943.94 310
17945.21 293
17946.47 302
17947.74 283
17949.00 299
17950.27 304
17951.54 281
17952.80 269
17954.07 298
17955.33 315
17956.60 305
17957.87 295
17959.13 272
17960.40 277
17961.66 287
17962.93 300
17964.20 296
17965.46 300
17966.73 305
17968.00 314
17969.26 314
17970.53 272
17971.80 296
17973.06 291
17974.33 318
17975.60 287
17976.86 308
17978.13 308
17979.40 315
17980.66 294
17981.93 290
17983.20 304
17984.46 305
17985.73 301
17987.00 296
17988.26 271
17989.53 290
17990.80 305
17992.07 302
17993.33 297
17994.60 304
17995.87 291
17997.14 306
17998.40 298
17999.67 286
18000.94 288
18002.21 298
18003.47 304
18004.74 285
18006.01 289
18007.28 303
18008.55 299
18009.81 283
18011.08 278
18012.35 303
18013.62 304
18014.89 291
18016.15 298
18017.42 301
18018.69 300
18019.96 295
18021.23 293
18022.49 285
18023.76 291
18025.03 286
18026.30 299
18027.57 293
18028.84 311
18030.11 313
18031.37 290
18032.64 314
18033.91 319
18035.18 295
18036.45 306
18037.72 306
18038.99 267
18040.26 293
18041.53 297
18042.79 289
18044.06 313
18045.33 287
18046.60 281
18047.87 289
18049.14 311
18050.41 303
18051.68 291
18052.95 315
18054.22 326
18055.49 303
18056.76 305
18058.03 312
18059.30 292
18060.57 292
18061.84 280
18063.11 301
18064.38 311
18065.65 310
18066.92 308
18068.19 293
18069.46 306
18070.73 292
18072.00 300
18073.27 306
18074.54 322
18075.81 304
18077.08 289
18078.35 308
18079.62 296
18080.89 292
18082.16 305
18083.43 312
18084.70 317
18085.97 318
18087.24 320
18088.51 299
18089.78 301
18091.05 295
18092.32 295
18093.59 329
18094.87 314
18096.14 290
18097.41 309
18098.68 314
18099.95 313
18101.22 305
18102.49 302
18103.76 299
18105.03 308
18106.31 334
18107.58 323
18108.85 295
18110.12 327
18111.39 336
18112.66 303
18113.93 314
18115.21 327
18116.48 314
18117.75 335
18119.02 324
18120.29 314
18121.56 305
18122.84 307
18124.11 314
18125.38 313
18126.65 315
18127.92 327
18129.20 329
18130.47 320
18131.74 300
18133.01 333
18134.29 327
18135.56 321
18136.83 309
18138.10 308
18139.38 306
18140.65 300
18141.92 298
18143.19 304
18144.47 293
18145.74 307
18147.01 300
18148.28 311
18149.56 298
18150.83 298
18152.10 294
18153.38 331
18154.65 310
18155.92 297
18157.19 301
18158.47 296
18159.74 320
18161.01 300
18162.29 303
18163.56 301
18164.83 290
18166.11 313
18167.38 328
18168.65 303
18169.93 314
18171.20 330
18172.48 315
18173.75 289
18175.02 290
18176.30 275
18177.57 308
18178.84 301
18180.12 282
18181.39 306
18182.67 305
18183.94 310
18185.21 299
18186.49 298
18187.76 278
18189.04 310
18190.31 310
18191.59 301
18192.86 269
18194.13 300
18195.41 300
18196.68 300
18197.96 314
18199.23 304
18200.51 308
18201.78 294
18203.06 307
18204.33 305
18205.61 298
18206.88 288
18208.16 296
18209.43 308
18210.71 309
18211.98 314
18213.26 310
18214.53 314
18215.81 293
18217.08 295
18218.36 307
18219.63 300
18220.91 298
18222.18 309
18223.46 300
18224.73 310
18226.01 297
18227.28 300
18228.56 323
18229.84 306
18231.11 293
18232.39 331
18233.66 312
18234.94 312
18236.21 299
18237.49 282
18238.77 277
18240.04 309
18241.32 318
18242.59 297
18243.87 280
18245.15 284
18246.42 286
18247.70 303
18248.98 307
18250.25 294
18251.53 281
18252.81 317
18254.08 293
18255.36 289
18256.63 304
18257.91 309
18259.19 302
18260.46 293
18261.74 298
18263.02 290
18264.30 297
18265.57 293
18266.85 290
18268.13 297
18269.40 296
18270.68 285
18271.96 293
18273.23 298
18274.51 279
18275.79 282
18277.07 312
18278.34 305
18279.62 291
18280.90 296
18282.18 315
18283.45 298
18284.73 293
18286.01 311
18287.29 296
18288.56 280
18289.84 302
18291.12 287
18292.40 295
18293.68 306
18294.95 279
18296.23 292
18297.51 313
18298.79 323
18300.07 307
18301.34 285
18302.62 307
18303.90 302
18305.18 294
18306.46 295
18307.74 312
18309.01 319
18310.29 314
18311.57 288
18312.85 307
18314.13 291
18315.41 283
18316.69 302
18317.96 312
18319.24 301
18320.52 302
18321.80 302
18323.08 287
18324.36 299
18325.64 297
18326.92 312
18328.20 305
18329.47 300
18330.75 309
18332.03 307
18333.31 296
18334.59 299
18335.87 292
18337.15 303
18338.43 284
18339.71 298
18340.99 301
18342.27 308
18343.55 301
18344.83 283
18346.11 308
18347.39 308
18348.67 313
18349.95 304
18351.23 304
18352.51 294
18353.79 301
18355.07 311
18356.35 316
18357.63 304
18358.91 298
18360.19 299
18361.47 298
18362.75 310
18364.03 318
18365.31 330
18366.59 311
18367.87 288
18369.15 284
18370.43 304
18371.71 294
18372.99 310
18374.27 326
18375.55 308
18376.83 289
18378.12 279
18379.40 311
18380.68 307
18381.96 307
18383.24 314
18384.52 313
18385.80 302
18387.08 304
18388.36 285
18389.65 294
18390.93 296
18392.21 284
18393.49 299
18394.77 320
18396.05 311
18397.33 300
18398.62 305
18399.90 287
18401.18 283
18402.46 282
18403.74 302
18405.02 292
18406.31 305
18407.59 290
18408.87 281
18410.15 292
18411.43 287
18412.72 301
18414.00 286
18415.28 305
18416.56 288
18417.84 299
18419.13 284
18420.41 300
18421.69 306
18422.97 308
18424.26 304
18425.54 322
18426.82 319
18428.10 303
18429.39 274
18430.67 296
18431.95 290
18433.23 306
18434.52 286
18435.80 278
18437.08 282
18438.37 281
18439.65 288
18440.93 299
18442.22 312
18443.50 293
18444.78 271
18446.06 298
18447.35 296
18448.63 286
18449.91 275
18451.20 277
18452.48 291
18453.76 299
18455.05 271
18456.33 286
18457.62 291
18458.90 279
18460.18 295
18461.47 296
18462.75 302
18464.03 283
18465.32 284
18466.60 281
18467.89 300
18469.17 310
18470.45 285
18471.74 286
18473.02 299
18474.31 287
18475.59 289
18476.88 298
18478.16 295
18479.44 280
18480.73 281
18482.01 260
18483.30 280
18484.58 285
18485.87 292
18487.15 312
18488.44 296
18489.72 283
18491.01 300
18492.29 310
18493.58 296
18494.86 283
18496.15 300
18497.43 315
18498.72 287
18500.00 292
18501.29 282
18502.57 286
18503.86 272
18505.14 284
18506.43 296
18507.71 300
18509.00 285
18510.28 272
18511.57 281
18512.85 283
18514.14 301
18515.42 286
18516.71 292
18518.00 286
18519.28 308
18520.57 294
18521.85 298
18523.14 286
18524.43 299
18525.71 298
18527.00 318
18528.28 275
18529.57 269
18530.86 292
18532.14 291
18533.43 286
18534.71 269
18536.00 303
18537.29 284
18538.57 296
18539.86 292
18541.15 278
18542.43 305
18543.72 295
18545.01 294
18546.29 280
18547.58 278
18548.87 272
18550.15 284
18551.44 305
18552.73 285
18554.01 305
18555.30 262
18556.59 292
18557.88 295
18559.16 295
18560.45 298
18561.74 317
18563.02 318
18564.31 301
18565.60 275
18566.89 288
18568.17 296
18569.46 304
18570.75 287
18572.04 281
18573.32 288
18574.61 295
18575.90 296
18577.19 298
18578.48 297
18579.76 331
18581.05 319
18582.34 289
18583.63 273
18584.92 280
18586.20 295
18587.49 286
18588.78 280
18590.07 302
18591.36 269
18592.64 312
18593.93 310
18595.22 315
18596.51 302
18597.80 310
18599.09 308
18600.38 299
18601.66 282
18602.95 297
18604.24 298
18605.53 312
18606.82 316
18608.11 282
18609.40 297
18610.69 296
18611.98 291
18613.26 294
18614.55 300
18615.84 287
18617.13 292
18618.42 304
18619.71 318
18621.00 329
18622.29 323
18623.58 310
18624.87 315
18626.16 342
18627.45 309
18628.74 324
18630.03 307
18631.32 307
18632.61 290
18633.89 303
18635.18 289
18636.47 294
18637.76 304
18639.05 295
18640.34 309
18641.63 285
18642.92 293
18644.21 288
18645.50 290
18646.79 296
18648.09 310
18649.38 306
18650.67 284
18651.96 291
18653.25 305
18654.54 282
18655.83 296
18657.12 273
18658.41 296
18659.70 315
18660.99 288
18662.28 282
18663.57 299
18664.86 294
18666.15 283
18667.44 274
18668.74 281
18670.03 261
18671.32 272
18672.61 297
18673.90 287
18675.19 279
18676.48 285
18677.77 278
18679.06 299
18680.36 283
18681.65 284
18682.94 271
18684.23 276
18685.52 251
18686.81 266
18688.11 278
18689.40 278
18690.69 263
18691.98 286
18693.27 282
18694.56 254
18695.86 270
18697.15 270
18698.44 284
18699.73 248
18701.02 281
18702.32 271
18703.61 291
18704.90 287
18706.19 283
18707.48 269
18708.78 279
18710.07 293
18711.36 284
18712.65 275
18713.95 265
18715.24 260
18716.53 275
18717.83 292
18719.12 268
18720.41 267
18721.70 256
18723.00 299
18724.29 282
18725.58 278
18726.87 268
18728.17 270
18729.46 266
18730.75 284
18732.05 300
18733.34 288
18734.63 271
18735.93 271
18737.22 265
18738.51 275
18739.81 274
18741.10 288
18742.39 276
18743.69 288
18744.98 266
18746.27 275
18747.57 265
18748.86 291
18750.16 267
18751.45 293
18752.74 286
18754.04 273
18755.33 273
18756.63 277
18757.92 272
18759.21 264
18760.51 279
18761.80 266
18763.10 292
18764.39 271
18765.69 280
18766.98 254
18768.27 279
18769.57 280
18770.86 289
18772.16 267
18773.45 277
18774.75 293
18776.04 272
18777.34 242
18778.63 268
18779.93 278
18781.22 289
18782.52 283
18783.81 287
18785.11 262
18786.40 269
18787.70 274
18788.99 290
18790.29 289
18791.58 279
18792.88 265
18794.17 272
18795.47 259
18796.76 248
18798.06 289
18799.35 283
18800.65 289
18801.94 272
18803.24 271
18804.54 265
18805.83 272
18807.13 273
18808.42 270
18809.72 268
18811.01 260
18812.31 275
18813.61 253
18814.90 252
18816.20 265
18817.49 263
18818.79 291
18820.09 261
18821.38 261
18822.68 246
18823.98 272
18825.27 258
18826.57 266
18827.87 268
18829.16 264
18830.46 276
18831.75 258
18833.05 281
18834.35 267
18835.64 258
18836.94 259
18838.24 259
18839.54 269
18840.83 269
18842.13 270
18843.43 272
18844.72 267
18846.02 263
18847.32 277
18848.61 280
18849.91 266
18851.21 275
18852.51 279
18853.80 274
18855.10 261
18856.40 257
18857.70 283
18858.99 263
18860.29 274
18861.59 272
18862.89 273
18864.18 265
18865.48 283
18866.78 266
18868.08 264
18869.38 267
18870.67 276
18871.97 269
18873.27 262
18874.57 259
18875.87 262
18877.16 274
18878.46 289
18879.76 263
18881.06 272
18882.36 278
18883.66 278
18884.95 271
18886.25 265
18887.55 253
18888.85 266
18890.15 257
18891.45 264
18892.75 253
18894.04 266
18895.34 290
18896.64 266
18897.94 251
18899.24 278
18900.54 268
18901.84 260
18903.14 269
18904.44 272
18905.74 275
18907.03 259
18908.33 292
18909.63 274
18910.93 271
18912.23 259
18913.53 253
18914.83 254
18916.13 255
18917.43 272
18918.73 287
18920.03 256
18921.33 252
18922.63 270
18923.93 281
18925.23 264
18926.53 253
18927.83 245
18929.13 262
18930.43 282
18931.73 271
18933.03 258
18934.33 252
18935.63 233
18936.93 265
18938.23 263
18939.53 274
18940.83 285
18942.13 283
18943.43 267
18944.73 272
18946.03 256
18947.33 258
18948.63 259
18949.93 263
18951.23 257
18952.53 257
18953.84 274
18955.14 274
18956.44 278
18957.74 261
18959.04 257
18960.34 250
18961.64 257
18962.94 253
18964.24 251
18965.54 255
18966.85 272
18968.15 265
18969.45 277
18970.75 260
18972.05 265
18973.35 267
18974.65 270
18975.96 275
18977.26 249
18978.56 274
18979.86 268
18981.16 262
18982.46 248
18983.77 247
18985.07 255
18986.37 255
18987.67 281
18988.97 269
18990.28 259
18991.58 252
18992.88 272
18994.18 250
18995.49 271
18996.79 257
18998.09 270
18999.39 266
19000.69 248
19002.00 268
19003.30 267
19004.60 253
19005.90 267
19007.21 245
19008.51 255
19009.81 260
19011.12 276
19012.42 252
19013.72 270
19015.02 262
19016.33 257
19017.63 254
19018.93 272
19020.24 243
19021.54 249
19022.84 245
19024.15 250
19025.45 262
19026.75 265
19028.06 237
19029.36 245
19030.66 271
19031.97 266
19033.27 269
19034.57 261
19035.88 258
19037.18 266
19038.48 258
19039.79 272
19041.09 237
19042.40 230
19043.70 257
19045.00 244
19046.31 252
19047.61 254
19048.92 233
19050.22 249
19051.52 247
19052.83 252
19054.13 247
19055.44 271
19056.74 251
19058.05 250
19059.35 252
19060.65 247
19061.96 241
19063.26 245
19064.57 258
19065.87 237
19067.18 257
19068.48 265
19069.79 246
19071.09 265
19072.40 272
19073.70 270
19075.01 267
19076.31 281
19077.62 251
19078.92 264
19080.23 254
19081.53 261
19082.84 271
19084.14 270
19085.45 261
19086.75 257
19088.06 246
19089.36 255
19090.67 260
19091.98 264
19093.28 264
19094.59 257
19095.89 264
19097.20 265
19098.50 265
19099.81 259
19101.12 245
19102.42 282
19103.73 259
19105.03 245
19106.34 252
19107.65 287
19108.95 258
19110.26 240
19111.56 254
19112.87 263
19114.18 260
19115.48 261
19116.79 264
19118.10 259
19119.40 272
19120.71 264
19122.02 261
19123.32 252
19124.63 285
19125.94 262
19127.24 248
19128.55 270
19129.86 268
19131.16 271
19132.47 281
19133.78 241
19135.08 248
19136.39 276
19137.70 280
19139.01 272
19140.31 255
19141.62 248
19142.93 247
19144.23 241
19145.54 255
19146.85 261
19148.16 237
19149.46 244
19150.77 240
19152.08 267
19153.39 282
19154.69 288
19156.00 288
19157.31 267
19158.62 264
19159.93 237
19161.23 235
19162.54 258
19163.85 252
19165.16 261
19166.47 249
19167.77 269
19169.08 259
19170.39 269
19171.70 245
19173.01 275
19174.32 268
19175.62 259
19176.93 263
19178.24 246
19179.55 252
19180.86 269
19182.17 256
19183.48 269
19184.78 252
19186.09 263
19187.40 248
19188.71 265
19190.02 270
19191.33 267
19192.64 251
19193.95 248
19195.26 246
19196.56 256
19197.87 261
19199.18 261
19200.49 281
19201.80 270
19203.11 242
19204.42 262
19205.73 247
19207.04 248
19208.35 226
19209.66 242
19210.97 263
19212.28 258
19213.59 262
19214.90 239
19216.21 218
19217.52 240
19218.83 259
19220.14 251
19221.45 237
19222.76 237
19224.07 258
19225.38 229
19226.69 234
19228.00 255
19229.31 260
19230.62 253
19231.93 247
19233.24 258
19234.55 269
19235.86 260
19237.17 244
19238.48 264
19239.79 275
19241.10 258
19242.41 264
19243.72 259
19245.03 240
19246.35 249
19247.66 271
19248.97 232
19250.28 241
19251.59 230
19252.90 268
19254.21 269
19255.52 257
19256.83 251
19258.14 242
19259.46 272
19260.77 244
19262.08 253
19263.39 248
19264.70 246
19266.01 266
19267.32 250
19268.64 251
19269.95 234
19271.26 263
19272.57 264
19273.88 245
19275.20 239
19276.51 249
19277.82 273
19279.13 247
19280.44 240
19281.75 232
19283.07 258
19284.38 259
19285.69 247
19287.00 230
19288.32 237
19289.63 268
19290.94 237
19292.25 249
19293.57 236
19294.88 235
19296.19 249
19297.50 232
19298.82 241
19300.13 249
19301.44 233
19302.75 259
19304.07 256
19305.38 233
19306.69 254
19308.01 256
19309.32 259
19310.63 248
19311.94 251
19313.26 272
19314.57 264
19315.88 259
19317.20 261
19318.51 239
19319.82 240
19321.14 246
19322.45 239
19323.76 248
19325.08 264
19326.39 263
19327.70 255
19329.02 260
19330.33 264
19331.65 254
19332.96 266
19334.27 250
19335.59 259
19336.90 229
19338.22 274
19339.53 252
19340.84 241
19342.16 244
19343.47 277
19344.79 274
19346.10 244
19347.41 232
19348.73 266
19350.04 262
19351.36 268
19352.67 264
19353.99 246
19355.30 247
19356.62 239
19357.93 258
19359.25 238
19360.56 238
19361.87 250
19363.19 262
19364.50 266
19365.82 216
19367.13 248
19368.45 263
19369.76 242
19371.08 238
19372.39 245
19373.71 259
19375.02 261
19376.34 259
19377.66 256
19378.97 249
19380.29 251
19381.60 241
19382.92 249
19384.23 239
19385.55 258
19386.86 258
19388.18 225
19389.50 239
19390.81 243
19392.13 231
19393.44 247
19394.76 232
19396.07 247
19397.39 238
19398.71 240
19400.02 253
19401.34 238
19402.65 240
19403.97 234
19405.29 227
19406.60 246
19407.92 265
19409.24 230
19410.55 259
19411.87 252
19413.19 244
19414.50 242
19415.82 236
19417.14 270
19418.45 292
19419.77 259
19421.09 247
19422.40 269
19423.72 254
19425.04 253
19426.35 253
19427.67 261
19428.99 239
19430.30 247
19431.62 252
19432.94 255
19434.26 244
19435.57 255
19436.89 250
19438.21 234
19439.53 266
19440.84 254
19442.16 265
19443.48 268
19444.80 240
19446.11 257
19447.43 253
19448.75 263
19450.07 267
19451.38 232
19452.70 244
19454.02 265
19455.34 236
19456.66 253
19457.97 248
19459.29 256
19460.61 259
19461.93 260
19463.25 259
19464.57 236
19465.88 232
19467.20 255
19468.52 247
19469.84 250
19471.16 238
19472.48 236
19473.79 255
19475.11 252
19476.43 272
19477.75 259
19479.07 239
19480.39 255
19481.71 268
19483.03 242
19484.34 233
19485.66 292
19486.98 266
19488.30 252
19489.62 235
19490.94 251
19492.26 262
19493.58 258
19494.90 242
19496.22 244
19497.54 233
19498.86 233
19500.18 264
19501.50 241
19502.81 247
19504.13 241
19505.45 245
19506.77 266
19508.09 255
19509.41 239
19510.73 273
19512.05 247
19513.37 265
19514.69 256
19516.01 272
19517.33 275
19518.65 269
19519.97 288
19521.29 260
19522.61 239
19523.93 246
19525.25 265
19526.57 266
19527.89 258
19529.22 253
19530.54 263
19531.86 246
19533.18 266
19534.50 265
19535.82 270
19537.14 271
19538.46 277
19539.78 256
19541.10 261
19542.42 253
19543.74 242
19545.06 267
19546.39 262
19547.71 234
19549.03 257
19550.35 264
19551.67 260
19552.99 241
19554.31 247
19555.63 263
19556.96 269
19558.28 242
19559.60 266
19560.92 246
19562.24 255
19563.56 251
19564.88 250
19566.21 235
19567.53 257
19568.85 246
19570.17 276
19571.49 250
19572.82 247
19574.14 257
19575.46 255
19576.78 278
19578.10 264
19579.43 253
19580.75 252
19582.07 243
19583.39 265
19584.72 272
19586.04 249
19587.36 257
19588.68 264
19590.01 261
19591.33 239
19592.65 248
19593.97 278
19595.30 249
19596.62 256
19597.94 274
19599.26 272
19600.59 267
19601.91 265
19603.23 277
19604.56 269
19605.88 262
19607.20 251
19608.53 263
19609.85 259
19611.17 268
19612.49 269
19613.82 246
19615.14 263
19616.47 264
19617.79 239
19619.11 250
19620.44 284
19621.76 261
19623.08 294
19624.41 267
19625.73 261
19627.05 259
19628.38 254
19629.70 265
19631.03 259
19632.35 265
19633.67 291
19635.00 247
19636.32 260
19637.65 270
19638.97 261
19640.29 242
19641.62 253
19642.94 253
19644.27 271
19645.59 273
19646.92 269
19648.24 259
19649.57 276
19650.89 272
19652.21 265
19653.54 242
19654.86 265
19656.19 264
19657.51 274
19658.84 251
19660.16 269
19661.49 286
19662.81 280
19664.14 268
19665.46 293
19666.79 278
19668.11 278
19669.44 260
19670.76 272
19672.09 277
19673.41 299
19674.74 263
19676.07 267
19677.39 260
19678.72 278
19680.04 255
19681.37 256
19682.69 289
19684.02 263
19685.34 282
19686.67 267
19688.00 255
19689.32 271
19690.65 293
19691.97 264
19693.30 258
19694.63 243
19695.95 245
19697.28 260
19698.60 275
19699.93 249
19701.26 258
19702.58 273
19703.91 243
19705.24 295
19706.56 265
19707.89 278
19709.22 278
19710.54 266
19711.87 262
19713.20 257
19714.52 247
19715.85 250
19717.18 264
19718.50 268
19719.83 261
19721.16 252
19722.48 269
19723.81 266
19725.14 259
19726.47 264
19727.79 255
19729.12 246
19730.45 267
19731.77 233
19733.10 247
19734.43 238
19735.76 264
19737.08 281
19738.41 250
19739.74 248
19741.07 258
19742.39 264
19743.72 260
19745.05 253
19746.38 257
19747.71 272
19749.03 278
19750.36 273
19751.69 273
19753.02 265
19754.35 238
19755.67 259
19757.00 272
19758.33 275
19759.66 251
19760.99 269
19762.31 275
19763.64 267
19764.97 273
19766.30 267
19767.63 253
19768.96 259
19770.29 283
19771.61 260
19772.94 240
19774.27 276
19775.60 280
19776.93 274
19778.26 285
19779.59 272
19780.92 248
19782.25 287
19783.57 262
19784.90 261
19786.23 260
19787.56 244
19788.89 257
19790.22 273
19791.55 283
19792.88 268
19794.21 283
19795.54 273
19796.87 270
19798.20 257
19799.53 262
19800.86 242
19802.19 256
19803.52 279
19804.85 263
19806.18 260
19807.50 251
19808.83 262
19810.16 270
19811.49 299
19812.82 265
19814.15 259
19815.49 277
19816.82 267
19818.15 275
19819.48 260
19820.81 286
19822.14 276
19823.47 267
19824.80 280
19826.13 275
19827.46 269
19828.79 285
19830.12 269
19831.45 279
19832.78 267
19834.11 264
19835.44 269
19836.77 277
19838.10 252
19839.44 269
19840.77 272
19842.10 286
19843.43 278
19844.76 262
19846.09 276
19847.42 286
19848.75 256
19850.08 278
19851.42 268
19852.75 270
19854.08 281
19855.41 286
19856.74 265
19858.07 275
19859.40 295
19860.74 275
19862.07 275
19863.40 272
19864.73 272
19866.06 284
19867.40 279
19868.73 292
19870.06 249
19871.39 270
19872.72 269
19874.06 292
19875.39 268
19876.72 278
19878.05 278
19879.38 266
19880.72 266
19882.05 256
19883.38 276
19884.71 269
19886.05 288
19887.38 254
19888.71 278
19890.04 257
19891.38 251
19892.71 262
19894.04 244
19895.38 264
19896.71 262
19898.04 270
19899.37 282
19900.71 277
19902.04 273
19903.37 270
19904.71 303
19906.04 248
19907.37 274
19908.71 280
19910.04 281
19911.37 279
19912.71 273
19914.04 270
19915.37 274
19916.71 285
19918.04 259
19919.37 277
19920.71 279
19922.04 272
19923.37 299
19924.71 269
19926.04 288
19927.38 266
19928.71 263
19930.04 279
19931.38 264
19932.71 260
19934.05 264
19935.38 268
19936.71 269
19938.05 275
19939.38 272
19940.72 270
19942.05 254
19943.39 278
19944.72 297
19946.06 288
19947.39 270
19948.72 287
19950.06 268
19951.39 294
19952.73 272
19954.06 270
19955.40 270
19956.73 283
19958.07 271
19959.40 279
19960.74 272
19962.07 269
19963.41 264
19964.74 269
19966.08 259
19967.41 263
19968.75 272
19970.08 266
19971.42 264
19972.76 260
19974.09 272
19975.43 282
19976.76 276
19978.10 294
19979.43 270
19980.77 277
19982.10 291
19983.44 277
19984.78 267
19986.11 274
19987.45 283
19988.78 279
19990.12 277
19991.46 278
19992.79 260
19994.13 293
19995.46 273
19996.80 284
19998.14 261
19999.47 268
20000.81 290
20002.15 261
20003.48 294
20004.82 295
20006.16 261
20007.49 283
20008.83 276
20010.17 281
20011.50 248
20012.84 262
20014.18 288
20015.51 293
20016.85 293
20018.19 312
20019.52 281
20020.86 290
20022.20 280
20023.53 278
20024.87 287
20026.21 279
20027.55 305
20028.88 298
20030.22 289
20031.56 271
20032.90 302
20034.23 286
20035.57 292
20036.91 281
20038.25 283
20039.58 275
20040.92 264
20042.26 277
20043.60 260
20044.93 284
20046.27 279
20047.61 265
20048.95 299
20050.29 287
20051.62 270
20052.96 283
20054.30 276
20055.64 271
20056.98 287
20058.32 290
20059.65 282
20060.99 273
20062.33 274
20063.67 284
20065.01 261
20066.35 264
20067.68 289
20069.02 268
20070.36 290
20071.70 283
20073.04 277
20074.38 285
20075.72 284
20077.06 296
20078.40 270
20079.73 267
20081.07 294
20082.41 287
20083.75 272
20085.09 283
20086.43 280
20087.77 271
20089.11 281
20090.45 285
20091.79 277
20093.13 267
20094.47 262
20095.81 261
20097.15 306
20098.48 332
20099.82 301
20101.16 268
20102.50 305
20103.84 288
20105.18 276
20106.52 286
20107.86 277
20109.20 295
20110.54 278
20111.88 280
20113.22 286
20114.56 270
20115.90 281
20117.24 291
20118.58 297
20119.93 288
20121.27 303
20122.61 277
20123.95 300
20125.29 293
20126.63 308
20127.97 310
20129.31 302
20130.65 295
20131.99 294
20133.33 276
20134.67 285
20136.01 297
20137.35 329
20138.69 308
