# Supplementary material for: MALDI-TOF MS typing enables the classification of brewing yeasts of the genus Saccharomyces to major beer styles
Source: PLoS One. 2017 Aug 9;12(8):e0181694. doi: 10.1371/journal.pone.0181694 (PMC5549903; doi:10.1371/journal.pone.0181694)
Supplement: S6 File — The directory includes 90 raw files and was zipped to “.zip”; the folder has three strains with 30 spectra per strain; S1 Text explains the raw files with an example and Table 1 represents the yeast strains used within the experiment. (ZIP) [file pone.0181694.s009.zip › 16-18/30277-59-Lag-Lag-Lag-YPG-18h-E-E_2016-09-22_5_0_A9_1.dat]

1999.90 708
2000.32 706
2000.75 757
2001.17 703
2001.59 707
2002.01 676
2002.43 669
2002.86 654
2003.28 705
2003.70 629
2004.12 645
2004.54 640
2004.97 633
2005.39 657
2005.81 669
2006.23 608
2006.66 644
2007.08 665
2007.50 711
2007.92 704
2008.35 660
2008.77 647
2009.19 644
2009.61 660
2010.04 696
2010.46 695
2010.88 672
2011.31 685
2011.73 716
2012.15 679
2012.57 599
2013.00 652
2013.42 628
2013.84 565
2014.27 572
2014.69 646
2015.11 679
2015.54 680
2015.96 664
2016.38 679
2016.81 704
2017.23 799
2017.65 754
2018.08 696
2018.50 697
2018.93 727
2019.35 756
2019.77 777
2020.20 781
2020.62 798
2021.04 766
2021.47 781
2021.89 792
2022.32 765
2022.74 747
2023.17 709
2023.59 715
2024.01 645
2024.44 691
2024.86 669
2025.29 664
2025.71 664
2026.14 708
2026.56 658
2026.98 636
2027.41 651
2027.83 718
2028.26 623
2028.68 645
2029.11 658
2029.53 613
2029.96 580
2030.38 623
2030.81 599
2031.23 634
2031.66 634
2032.08 663
2032.51 656
2032.93 686
2033.36 695
2033.78 654
2034.21 656
2034.63 706
2035.06 674
2035.49 657
2035.91 631
2036.34 639
2036.76 631
2037.19 646
2037.61 599
2038.04 652
2038.47 706
2038.89 648
2039.32 685
2039.74 719
2040.17 669
2040.59 702
2041.02 662
2041.45 682
2041.87 739
2042.30 714
2042.73 628
2043.15 648
2043.58 661
2044.00 673
2044.43 599
2044.86 567
2045.28 615
2045.71 681
2046.14 664
2046.56 691
2046.99 637
2047.42 639
2047.84 642
2048.27 638
2048.70 630
2049.12 647
2049.55 671
2049.98 691
2050.40 679
2050.83 661
2051.26 691
2051.69 666
2052.11 647
2052.54 672
2052.97 669
2053.40 642
2053.82 690
2054.25 661
2054.68 677
2055.10 667
2055.53 689
2055.96 641
2056.39 689
2056.82 728
2057.24 726
2057.67 745
2058.10 754
2058.53 728
2058.95 744
2059.38 663
2059.81 745
2060.24 709
2060.67 693
2061.09 731
2061.52 690
2061.95 717
2062.38 634
2062.81 656
2063.24 702
2063.66 730
2064.09 715
2064.52 752
2064.95 710
2065.38 784
2065.81 826
2066.24 830
2066.66 785
2067.09 735
2067.52 767
2067.95 658
2068.38 788
2068.81 756
2069.24 757
2069.67 687
2070.10 696
2070.52 620
2070.95 593
2071.38 608
2071.81 621
2072.24 596
2072.67 618
2073.10 600
2073.53 621
2073.96 670
2074.39 632
2074.82 708
2075.25 699
2075.68 734
2076.11 715
2076.54 657
2076.97 695
2077.40 708
2077.83 714
2078.26 710
2078.69 663
2079.12 712
2079.55 739
2079.98 665
2080.41 691
2080.84 713
2081.27 738
2081.70 710
2082.13 728
2082.56 647
2082.99 649
2083.42 697
2083.85 647
2084.28 645
2084.71 575
2085.14 629
2085.57 646
2086.00 664
2086.43 669
2086.86 713
2087.29 687
2087.73 631
2088.16 624
2088.59 629
2089.02 626
2089.45 609
2089.88 597
2090.31 643
2090.74 621
2091.17 604
2091.61 605
2092.04 640
2092.47 635
2092.90 643
2093.33 657
2093.76 647
2094.19 656
2094.63 677
2095.06 647
2095.49 675
2095.92 632
2096.35 645
2096.78 665
2097.22 648
2097.65 680
2098.08 645
2098.51 572
2098.94 649
2099.38 588
2099.81 579
2100.24 654
2100.67 608
2101.11 573
2101.54 608
2101.97 586
2102.40 564
2102.83 636
2103.27 626
2103.70 577
2104.13 630
2104.56 633
2105.00 636
2105.43 628
2105.86 634
2106.30 632
2106.73 642
2107.16 619
2107.59 700
2108.03 690
2108.46 672
2108.89 656
2109.33 691
2109.76 699
2110.19 684
2110.63 698
2111.06 697
2111.49 650
2111.93 640
2112.36 642
2112.79 699
2113.23 657
2113.66 684
2114.09 639
2114.53 578
2114.96 620
2115.40 673
2115.83 629
2116.26 622
2116.70 629
2117.13 667
2117.56 627
2118.00 596
2118.43 603
2118.87 567
2119.30 581
2119.73 585
2120.17 637
2120.60 625
2121.04 633
2121.47 653
2121.91 696
2122.34 646
2122.78 648
2123.21 685
2123.64 655
2124.08 659
2124.51 701
2124.95 707
2125.38 720
2125.82 657
2126.25 651
2126.69 699
2127.12 686
2127.56 710
2127.99 699
2128.43 739
2128.86 752
2129.30 715
2129.73 763
2130.17 780
2130.60 876
2131.04 826
2131.47 764
2131.91 762
2132.35 734
2132.78 793
2133.22 719
2133.65 670
2134.09 743
2134.52 745
2134.96 725
2135.40 736
2135.83 737
2136.27 765
2136.70 718
2137.14 766
2137.57 764
2138.01 714
2138.45 666
2138.88 708
2139.32 707
2139.76 685
2140.19 634
2140.63 635
2141.06 680
2141.50 682
2141.94 697
2142.37 648
2142.81 625
2143.25 596
2143.68 681
2144.12 630
2144.56 631
2144.99 636
2145.43 715
2145.87 687
2146.30 658
2146.74 695
2147.18 662
2147.62 658
2148.05 731
2148.49 767
2148.93 799
2149.36 781
2149.80 814
2150.24 855
2150.68 796
2151.11 823
2151.55 804
2151.99 832
2152.43 798
2152.86 799
2153.30 775
2153.74 790
2154.18 765
2154.61 741
2155.05 721
2155.49 699
2155.93 735
2156.37 719
2156.80 723
2157.24 700
2157.68 691
2158.12 746
2158.56 707
2158.99 720
2159.43 708
2159.87 671
2160.31 672
2160.75 718
2161.19 662
2161.62 728
2162.06 696
2162.50 699
2162.94 750
2163.38 754
2163.82 758
2164.26 788
2164.69 702
2165.13 732
2165.57 768
2166.01 828
2166.45 810
2166.89 797
2167.33 751
2167.77 746
2168.21 771
2168.65 709
2169.08 739
2169.52 820
2169.96 808
2170.40 841
2170.84 821
2171.28 768
2171.72 747
2172.16 796
2172.60 764
2173.04 782
2173.48 737
2173.92 788
2174.36 863
2174.80 800
2175.24 783
2175.68 822
2176.12 813
2176.56 894
2177.00 876
2177.44 889
2177.88 889
2178.32 896
2178.76 903
2179.20 872
2179.64 864
2180.08 808
2180.52 820
2180.96 842
2181.40 772
2181.84 766
2182.28 693
2182.72 750
2183.16 705
2183.60 694
2184.04 702
2184.48 683
2184.93 695
2185.37 669
2185.81 643
2186.25 684
2186.69 694
2187.13 748
2187.57 714
2188.01 710
2188.45 777
2188.89 756
2189.34 706
2189.78 748
2190.22 774
2190.66 795
2191.10 838
2191.54 805
2191.98 760
2192.43 723
2192.87 791
2193.31 835
2193.75 852
2194.19 885
2194.63 901
2195.08 921
2195.52 924
2195.96 839
2196.40 876
2196.84 857
2197.29 830
2197.73 821
2198.17 744
2198.61 739
2199.06 721
2199.50 757
2199.94 715
2200.38 702
2200.82 740
2201.27 784
2201.71 740
2202.15 700
2202.59 731
2203.04 783
2203.48 762
2203.92 766
2204.37 791
2204.81 786
2205.25 802
2205.69 791
2206.14 818
2206.58 748
2207.02 834
2207.47 825
2207.91 834
2208.35 849
2208.80 858
2209.24 863
2209.68 853
2210.13 792
2210.57 767
2211.01 823
2211.46 813
2211.90 866
2212.34 881
2212.79 833
2213.23 808
2213.67 799
2214.12 856
2214.56 836
2215.01 850
2215.45 770
2215.89 735
2216.34 743
2216.78 790
2217.23 798
2217.67 764
2218.11 782
2218.56 749
2219.00 757
2219.45 730
2219.89 742
2220.34 801
2220.78 786
2221.22 769
2221.67 832
2222.11 795
2222.56 768
2223.00 783
2223.45 804
2223.89 826
2224.34 855
2224.78 858
2225.23 862
2225.67 771
2226.12 816
2226.56 834
2227.01 892
2227.45 971
2227.90 956
2228.34 982
2228.79 1008
2229.23 1000
2229.68 1037
2230.12 1063
2230.57 1077
2231.01 1081
2231.46 1093
2231.90 1052
2232.35 1130
2232.80 1097
2233.24 1098
2233.69 1060
2234.13 981
2234.58 1083
2235.02 1031
2235.47 964
2235.92 886
2236.36 898
2236.81 862
2237.25 869
2237.70 831
2238.15 811
2238.59 809
2239.04 803
2239.49 764
2239.93 752
2240.38 755
2240.82 705
2241.27 733
2241.72 733
2242.16 734
2242.61 766
2243.06 742
2243.50 701
2243.95 722
2244.40 725
2244.84 706
2245.29 688
2245.74 636
2246.19 727
2246.63 738
2247.08 728
2247.53 757
2247.97 740
2248.42 738
2248.87 729
2249.32 664
2249.76 739
2250.21 728
2250.66 739
2251.10 773
2251.55 755
2252.00 784
2252.45 770
2252.89 778
2253.34 796
2253.79 775
2254.24 755
2254.69 795
2255.13 714
2255.58 719
2256.03 716
2256.48 696
2256.93 722
2257.37 693
2257.82 757
2258.27 697
2258.72 673
2259.17 724
2259.61 700
2260.06 763
2260.51 734
2260.96 761
2261.41 790
2261.86 805
2262.31 838
2262.75 858
2263.20 801
2263.65 804
2264.10 841
2264.55 810
2265.00 825
2265.45 716
2265.90 727
2266.34 767
2266.79 806
2267.24 845
2267.69 859
2268.14 832
2268.59 891
2269.04 888
2269.49 935
2269.94 979
2270.39 1015
2270.84 995
2271.29 1017
2271.74 1046
2272.18 1037
2272.63 1052
2273.08 967
2273.53 989
2273.98 968
2274.43 1036
2274.88 1067
2275.33 1029
2275.78 1077
2276.23 1102
2276.68 1074
2277.13 1076
2277.58 1015
2278.03 922
2278.48 992
2278.93 990
2279.38 930
2279.83 894
2280.28 865
2280.73 834
2281.19 819
2281.64 772
2282.09 806
2282.54 868
2282.99 800
2283.44 780
2283.89 738
2284.34 739
2284.79 675
2285.24 753
2285.69 740
2286.14 775
2286.59 780
2287.04 747
2287.50 773
2287.95 809
2288.40 882
2288.85 925
2289.30 1000
2289.75 1079
2290.20 1093
2290.65 1139
2291.11 1151
2291.56 1132
2292.01 1199
2292.46 1179
2292.91 1196
2293.36 1166
2293.82 1103
2294.27 1135
2294.72 1060
2295.17 995
2295.62 963
2296.07 975
2296.53 909
2296.98 892
2297.43 931
2297.88 894
2298.33 848
2298.79 895
2299.24 849
2299.69 828
2300.14 829
2300.60 731
2301.05 787
2301.50 855
2301.95 791
2302.41 740
2302.86 763
2303.31 773
2303.76 700
2304.22 745
2304.67 674
2305.12 668
2305.57 740
2306.03 765
2306.48 779
2306.93 764
2307.39 859
2307.84 851
2308.29 838
2308.75 849
2309.20 924
2309.65 944
2310.11 892
2310.56 912
2311.01 1002
2311.47 1031
2311.92 933
2312.37 939
2312.83 923
2313.28 937
2313.73 899
2314.19 857
2314.64 850
2315.09 869
2315.55 833
2316.00 882
2316.46 936
2316.91 869
2317.36 840
2317.82 896
2318.27 910
2318.73 893
2319.18 884
2319.63 931
2320.09 886
2320.54 890
2321.00 886
2321.45 895
2321.91 909
2322.36 916
2322.82 884
2323.27 850
2323.72 905
2324.18 910
2324.63 952
2325.09 946
2325.54 869
2326.00 964
2326.45 993
2326.91 1011
2327.36 975
2327.82 949
2328.27 938
2328.73 916
2329.18 936
2329.64 858
2330.09 874
2330.55 865
2331.00 790
2331.46 731
2331.92 764
2332.37 779
2332.83 805
2333.28 789
2333.74 821
2334.19 734
2334.65 788
2335.10 783
2335.56 736
2336.02 752
2336.47 703
2336.93 782
2337.38 820
2337.84 742
2338.30 766
2338.75 676
2339.21 710
2339.66 815
2340.12 774
2340.58 771
2341.03 771
2341.49 690
2341.95 753
2342.40 737
2342.86 725
2343.32 746
2343.77 790
2344.23 841
2344.68 804
2345.14 805
2345.60 856
2346.06 879
2346.51 877
2346.97 828
2347.43 835
2347.88 829
2348.34 853
2348.80 921
2349.25 864
2349.71 875
2350.17 876
2350.63 876
2351.08 881
2351.54 815
2352.00 845
2352.46 806
2352.91 761
2353.37 810
2353.83 764
2354.29 765
2354.74 803
2355.20 758
2355.66 763
2356.12 758
2356.57 801
2357.03 773
2357.49 800
2357.95 787
2358.41 814
2358.86 811
2359.32 883
2359.78 835
2360.24 823
2360.70 847
2361.15 872
2361.61 869
2362.07 818
2362.53 869
2362.99 877
2363.45 913
2363.91 923
2364.36 867
2364.82 836
2365.28 863
2365.74 843
2366.20 867
2366.66 826
2367.12 852
2367.57 888
2368.03 897
2368.49 859
2368.95 819
2369.41 814
2369.87 809
2370.33 771
2370.79 778
2371.25 761
2371.71 773
2372.17 826
2372.63 897
2373.09 932
2373.54 815
2374.00 833
2374.46 976
2374.92 950
2375.38 881
2375.84 883
2376.30 914
2376.76 883
2377.22 918
2377.68 937
2378.14 904
2378.60 901
2379.06 854
2379.52 883
2379.98 842
2380.44 823
2380.90 804
2381.36 851
2381.82 827
2382.28 839
2382.74 863
2383.20 819
2383.66 818
2384.12 786
2384.59 790
2385.05 748
2385.51 855
2385.97 833
2386.43 790
2386.89 799
2387.35 758
2387.81 816
2388.27 792
2388.73 766
2389.19 834
2389.65 896
2390.12 861
2390.58 858
2391.04 832
2391.50 847
2391.96 882
2392.42 835
2392.88 845
2393.34 835
2393.81 827
2394.27 873
2394.73 846
2395.19 824
2395.65 806
2396.11 805
2396.57 818
2397.04 844
2397.50 839
2397.96 841
2398.42 838
2398.88 866
2399.35 834
2399.81 915
2400.27 932
2400.73 851
2401.19 821
2401.66 745
2402.12 820
2402.58 817
2403.04 853
2403.51 881
2403.97 832
2404.43 797
2404.89 798
2405.36 867
2405.82 844
2406.28 760
2406.74 769
2407.21 768
2407.67 828
2408.13 810
2408.59 832
2409.06 774
2409.52 746
2409.98 768
2410.45 822
2410.91 774
2411.37 727
2411.84 770
2412.30 792
2412.76 757
2413.23 769
2413.69 804
2414.15 818
2414.62 796
2415.08 793
2415.54 832
2416.01 847
2416.47 853
2416.93 885
2417.40 949
2417.86 893
2418.32 887
2418.79 864
2419.25 852
2419.72 823
2420.18 845
2420.64 843
2421.11 815
2421.57 865
2422.04 841
2422.50 876
2422.96 884
2423.43 847
2423.89 898
2424.36 855
2424.82 869
2425.29 865
2425.75 825
2426.22 863
2426.68 858
2427.15 794
2427.61 770
2428.07 768
2428.54 803
2429.00 762
2429.47 724
2429.93 722
2430.40 732
2430.86 783
2431.33 791
2431.79 747
2432.26 808
2432.72 804
2433.19 827
2433.65 791
2434.12 787
2434.59 802
2435.05 804
2435.52 848
2435.98 766
2436.45 745
2436.91 816
2437.38 840
2437.84 844
2438.31 855
2438.78 875
2439.24 884
2439.71 849
2440.17 894
2440.64 910
2441.10 931
2441.57 971
2442.04 955
2442.50 939
2442.97 983
2443.44 950
2443.90 891
2444.37 866
2444.83 808
2445.30 839
2445.77 847
2446.23 866
2446.70 811
2447.17 804
2447.63 772
2448.10 797
2448.57 827
2449.03 720
2449.50 764
2449.97 775
2450.43 826
2450.90 785
2451.37 760
2451.83 807
2452.30 811
2452.77 845
2453.24 793
2453.70 773
2454.17 724
2454.64 754
2455.10 839
2455.57 827
2456.04 779
2456.51 746
2456.97 758
2457.44 821
2457.91 806
2458.38 780
2458.84 786
2459.31 801
2459.78 797
2460.25 774
2460.72 778
2461.18 750
2461.65 720
2462.12 746
2462.59 816
2463.06 833
2463.52 773
2463.99 732
2464.46 735
2464.93 786
2465.40 776
2465.86 778
2466.33 776
2466.80 809
2467.27 816
2467.74 749
2468.21 803
2468.68 773
2469.14 768
2469.61 812
2470.08 776
2470.55 719
2471.02 716
2471.49 754
2471.96 770
2472.43 786
2472.90 774
2473.36 777
2473.83 737
2474.30 773
2474.77 787
2475.24 798
2475.71 820
2476.18 807
2476.65 749
2477.12 782
2477.59 844
2478.06 810
2478.53 832
2479.00 780
2479.47 803
2479.94 832
2480.41 780
2480.87 802
2481.34 768
2481.81 746
2482.28 752
2482.75 756
2483.22 756
2483.69 775
2484.16 751
2484.63 710
2485.10 773
2485.57 833
2486.05 839
2486.52 773
2486.99 852
2487.46 895
2487.93 903
2488.40 896
2488.87 826
2489.34 856
2489.81 924
2490.28 862
2490.75 865
2491.22 852
2491.69 886
2492.16 885
2492.63 856
2493.10 832
2493.58 841
2494.05 836
2494.52 872
2494.99 907
2495.46 897
2495.93 898
2496.40 873
2496.87 838
2497.34 885
2497.82 865
2498.29 884
2498.76 874
2499.23 819
2499.70 828
2500.17 816
2500.64 773
2501.12 774
2501.59 796
2502.06 826
2502.53 798
2503.00 833
2503.48 810
2503.95 826
2504.42 814
2504.89 863
2505.36 826
2505.84 839
2506.31 813
2506.78 846
2507.25 856
2507.72 840
2508.20 900
2508.67 943
2509.14 929
2509.61 929
2510.09 937
2510.56 1052
2511.03 1125
2511.50 1202
2511.98 1230
2512.45 1271
2512.92 1349
2513.40 1335
2513.87 1291
2514.34 1231
2514.81 1195
2515.29 1204
2515.76 1233
2516.23 1164
2516.71 1013
2517.18 928
2517.65 918
2518.13 921
2518.60 988
2519.07 1041
2519.55 1001
2520.02 970
2520.49 941
2520.97 943
2521.44 968
2521.91 936
2522.39 946
2522.86 977
2523.34 959
2523.81 889
2524.28 882
2524.76 874
2525.23 913
2525.70 916
2526.18 913
2526.65 881
2527.13 872
2527.60 897
2528.08 903
2528.55 883
2529.02 881
2529.50 900
2529.97 948
2530.45 959
2530.92 1002
2531.40 957
2531.87 908
2532.34 954
2532.82 1001
2533.29 950
2533.77 963
2534.24 954
2534.72 969
2535.19 996
2535.67 941
2536.14 946
2536.62 890
2537.09 828
2537.57 875
2538.04 895
2538.52 859
2538.99 853
2539.47 841
2539.94 902
2540.42 905
2540.90 898
2541.37 901
2541.85 904
2542.32 870
2542.80 904
2543.27 888
2543.75 852
2544.22 891
2544.70 842
2545.18 842
2545.65 893
2546.13 940
2546.60 977
2547.08 1014
2547.56 1001
2548.03 1014
2548.51 1046
2548.98 1093
2549.46 1109
2549.94 1056
2550.41 1097
2550.89 1047
2551.37 1081
2551.84 1089
2552.32 1028
2552.80 973
2553.27 957
2553.75 930
2554.23 921
2554.70 885
2555.18 882
2555.66 919
2556.13 920
2556.61 972
2557.09 949
2557.56 900
2558.04 961
2558.52 939
2558.99 953
2559.47 893
2559.95 845
2560.43 882
2560.90 982
2561.38 867
2561.86 871
2562.33 915
2562.81 843
2563.29 830
2563.77 862
2564.25 839
2564.72 835
2565.20 849
2565.68 788
2566.16 838
2566.63 861
2567.11 806
2567.59 784
2568.07 768
2568.55 800
2569.02 804
2569.50 808
2569.98 843
2570.46 783
2570.94 752
2571.41 777
2571.89 835
2572.37 888
2572.85 837
2573.33 810
2573.81 838
2574.28 824
2574.76 839
2575.24 856
2575.72 855
2576.20 810
2576.68 823
2577.16 845
2577.64 867
2578.11 883
2578.59 883
2579.07 892
2579.55 854
2580.03 801
2580.51 775
2580.99 853
2581.47 840
2581.95 812
2582.43 806
2582.91 801
2583.39 812
2583.86 829
2584.34 767
2584.82 784
2585.30 754
2585.78 784
2586.26 867
2586.74 804
2587.22 819
2587.70 800
2588.18 863
2588.66 881
2589.14 901
2589.62 831
2590.10 837
2590.58 866
2591.06 787
2591.54 822
2592.02 815
2592.50 844
2592.98 895
2593.46 868
2593.94 813
2594.42 814
2594.90 840
2595.38 836
2595.86 801
2596.35 774
2596.83 749
2597.31 784
2597.79 720
2598.27 755
2598.75 790
2599.23 757
2599.71 733
2600.19 808
2600.67 804
2601.15 756
2601.63 823
2602.12 868
2602.60 857
2603.08 847
2603.56 842
2604.04 845
2604.52 919
2605.00 936
2605.48 925
2605.97 966
2606.45 953
2606.93 975
2607.41 911
2607.89 927
2608.37 918
2608.86 888
2609.34 862
2609.82 901
2610.30 860
2610.78 846
2611.26 792
2611.75 846
2612.23 798
2612.71 787
2613.19 826
2613.68 852
2614.16 793
2614.64 775
2615.12 848
2615.60 839
2616.09 826
2616.57 896
2617.05 848
2617.53 846
2618.02 874
2618.50 879
2618.98 850
2619.46 881
2619.95 804
2620.43 800
2620.91 795
2621.40 788
2621.88 851
2622.36 878
2622.85 906
2623.33 854
2623.81 856
2624.29 832
2624.78 883
2625.26 895
2625.74 833
2626.23 903
2626.71 914
2627.19 903
2627.68 877
2628.16 893
2628.64 940
2629.13 960
2629.61 934
2630.10 987
2630.58 975
2631.06 1082
2631.55 1073
2632.03 1047
2632.51 1091
2633.00 1034
2633.48 1057
2633.97 1033
2634.45 1016
2634.94 961
2635.42 961
2635.90 903
2636.39 903
2636.87 901
2637.36 944
2637.84 918
2638.33 885
2638.81 860
2639.29 897
2639.78 899
2640.26 913
2640.75 872
2641.23 891
2641.72 858
2642.20 828
2642.69 885
2643.17 891
2643.66 814
2644.14 845
2644.63 817
2645.11 829
2645.60 879
2646.08 826
2646.57 846
2647.05 897
2647.54 862
2648.02 822
2648.51 911
2648.99 883
2649.48 897
2649.97 897
2650.45 872
2650.94 868
2651.42 896
2651.91 933
2652.39 883
2652.88 935
2653.37 951
2653.85 898
2654.34 973
2654.82 1013
2655.31 998
2655.80 1002
2656.28 976
2656.77 982
2657.25 1034
2657.74 998
2658.23 1031
2658.71 954
2659.20 971
2659.69 888
2660.17 937
2660.66 852
2661.14 866
2661.63 896
2662.12 863
2662.60 819
2663.09 845
2663.58 894
2664.06 915
2664.55 902
2665.04 872
2665.53 920
2666.01 882
2666.50 909
2666.99 854
2667.47 848
2667.96 829
2668.45 875
2668.94 833
2669.42 864
2669.91 849
2670.40 842
2670.88 886
2671.37 955
2671.86 1078
2672.35 1032
2672.83 1081
2673.32 1134
2673.81 1261
2674.30 1288
2674.79 1332
2675.27 1367
2675.76 1348
2676.25 1407
2676.74 1406
2677.23 1400
2677.71 1263
2678.20 1168
2678.69 1197
2679.18 1101
2679.67 1051
2680.15 1004
2680.64 932
2681.13 875
2681.62 871
2682.11 933
2682.60 921
2683.08 943
2683.57 902
2684.06 893
2684.55 896
2685.04 906
2685.53 927
2686.02 899
2686.51 857
2686.99 907
2687.48 924
2687.97 919
2688.46 893
2688.95 851
2689.44 804
2689.93 843
2690.42 880
2690.91 923
2691.40 912
2691.89 932
2692.38 931
2692.87 938
2693.35 902
2693.84 948
2694.33 949
2694.82 951
2695.31 961
2695.80 953
2696.29 1003
2696.78 970
2697.27 961
2697.76 909
2698.25 935
2698.74 934
2699.23 890
2699.72 861
2700.21 914
2700.70 890
2701.19 887
2701.68 856
2702.17 897
2702.66 920
2703.15 959
2703.64 930
2704.13 974
2704.62 987
2705.12 997
2705.61 962
2706.10 944
2706.59 932
2707.08 909
2707.57 913
2708.06 928
2708.55 850
2709.04 830
2709.53 866
2710.02 853
2710.51 799
2711.01 851
2711.50 844
2711.99 846
2712.48 915
2712.97 871
2713.46 857
2713.95 808
2714.44 839
2714.94 796
2715.43 797
2715.92 770
2716.41 848
2716.90 850
2717.39 816
2717.89 798
2718.38 767
2718.87 831
2719.36 792
2719.85 803
2720.34 832
2720.84 895
2721.33 819
2721.82 877
2722.31 964
2722.80 974
2723.30 960
2723.79 983
2724.28 938
2724.77 940
2725.27 939
2725.76 918
2726.25 885
2726.74 840
2727.24 836
2727.73 796
2728.22 845
2728.71 877
2729.21 886
2729.70 850
2730.19 867
2730.69 922
2731.18 859
2731.67 879
2732.16 928
2732.66 953
2733.15 964
2733.64 1031
2734.14 984
2734.63 1059
2735.12 1008
2735.62 1028
2736.11 1076
2736.60 1075
2737.10 1053
2737.59 1053
2738.08 1073
2738.58 1055
2739.07 1040
2739.56 933
2740.06 1043
2740.55 1059
2741.05 985
2741.54 940
2742.03 909
2742.53 910
2743.02 841
2743.52 901
2744.01 938
2744.50 965
2745.00 886
2745.49 924
2745.99 953
2746.48 980
2746.97 981
2747.47 961
2747.96 930
2748.46 901
2748.95 940
2749.45 955
2749.94 917
2750.44 880
2750.93 909
2751.43 842
2751.92 890
2752.42 858
2752.91 852
2753.41 813
2753.90 820
2754.40 796
2754.89 825
2755.39 903
2755.88 933
2756.38 935
2756.87 899
2757.37 907
2757.86 915
2758.36 902
2758.85 896
2759.35 948
2759.84 942
2760.34 909
2760.83 955
2761.33 999
2761.83 1048
2762.32 1129
2762.82 1052
2763.31 1049
2763.81 1092
2764.30 1001
2764.80 965
2765.30 1013
2765.79 986
2766.29 893
2766.78 953
2767.28 940
2767.78 939
2768.27 921
2768.77 844
2769.27 918
2769.76 910
2770.26 851
2770.76 842
2771.25 828
2771.75 835
2772.24 947
2772.74 937
2773.24 963
2773.73 980
2774.23 1000
2774.73 995
2775.23 1109
2775.72 1157
2776.22 1202
2776.72 1157
2777.21 1186
2777.71 1161
2778.21 1109
2778.70 1168
2779.20 1075
2779.70 1032
2780.20 1004
2780.69 982
2781.19 997
2781.69 922
2782.19 845
2782.68 881
2783.18 872
2783.68 827
2784.18 814
2784.67 823
2785.17 810
2785.67 864
2786.17 904
2786.67 836
2787.16 841
2787.66 862
2788.16 849
2788.66 815
2789.16 790
2789.65 801
2790.15 862
2790.65 888
2791.15 886
2791.65 856
2792.15 883
2792.64 852
2793.14 867
2793.64 847
2794.14 807
2794.64 880
2795.14 891
2795.64 895
2796.13 926
2796.63 964
2797.13 1002
2797.63 978
2798.13 951
2798.63 930
2799.13 989
2799.63 919
2800.13 915
2800.62 938
2801.12 907
2801.62 902
2802.12 917
2802.62 856
2803.12 813
2803.62 874
2804.12 900
2804.62 874
2805.12 856
2805.62 826
2806.12 837
2806.62 871
2807.12 894
2807.62 856
2808.12 859
2808.62 910
2809.12 918
2809.62 895
2810.12 922
2810.62 936
2811.12 957
2811.62 921
2812.12 934
2812.62 948
2813.12 1036
2813.62 1042
2814.12 1090
2814.62 1080
2815.12 1051
2815.62 1055
2816.12 966
2816.62 924
2817.12 944
2817.62 903
2818.12 956
2818.62 975
2819.12 907
2819.63 860
2820.13 862
2820.63 892
2821.13 892
2821.63 920
2822.13 927
2822.63 890
2823.13 795
2823.63 836
2824.13 836
2824.64 816
2825.14 830
2825.64 827
2826.14 858
2826.64 828
2827.14 805
2827.64 861
2828.15 858
2828.65 853
2829.15 828
2829.65 825
2830.15 810
2830.65 846
2831.16 815
2831.66 764
2832.16 790
2832.66 821
2833.16 783
2833.67 849
2834.17 852
2834.67 885
2835.17 855
2835.68 918
2836.18 913
2836.68 874
2837.18 918
2837.68 926
2838.19 944
2838.69 932
2839.19 946
2839.70 958
2840.20 919
2840.70 950
2841.20 901
2841.71 934
2842.21 1005
2842.71 972
2843.21 900
2843.72 924
2844.22 932
2844.72 996
2845.23 1006
2845.73 936
2846.23 1012
2846.74 1027
2847.24 1055
2847.74 1076
2848.25 1080
2848.75 1049
2849.25 1103
2849.76 1041
2850.26 1094
2850.76 1097
2851.27 1067
2851.77 1041
2852.28 954
2852.78 929
2853.28 904
2853.79 860
2854.29 927
2854.79 938
2855.30 923
2855.80 950
2856.31 920
2856.81 945
2857.31 934
2857.82 859
2858.32 827
2858.83 872
2859.33 859
2859.84 930
2860.34 893
2860.85 906
2861.35 891
2861.85 888
2862.36 962
2862.86 959
2863.37 973
2863.87 920
2864.38 889
2864.88 880
2865.39 902
2865.89 901
2866.40 925
2866.90 884
2867.41 842
2867.91 863
2868.42 873
2868.92 858
2869.43 855
2869.93 908
2870.44 910
2870.94 1013
2871.45 1051
2871.96 1033
2872.46 1039
2872.97 1073
2873.47 1128
2873.98 1126
2874.48 1072
2874.99 1140
2875.49 1047
2876.00 1054
2876.51 1070
2877.01 1038
2877.52 1048
2878.02 1012
2878.53 1003
2879.04 999
2879.54 954
2880.05 981
2880.55 1010
2881.06 1042
2881.57 1025
2882.07 879
2882.58 921
2883.09 933
2883.59 925
2884.10 943
2884.61 932
2885.11 908
2885.62 914
2886.13 1075
2886.63 1049
2887.14 1023
2887.65 1049
2888.15 1058
2888.66 1034
2889.17 1004
2889.67 999
2890.18 1047
2890.69 997
2891.20 971
2891.70 1041
2892.21 1042
2892.72 963
2893.22 944
2893.73 997
2894.24 982
2894.75 987
2895.25 906
2895.76 930
2896.27 964
2896.78 1052
2897.29 1000
2897.79 1042
2898.30 1040
2898.81 1064
2899.32 1076
2899.82 1009
2900.33 1061
2900.84 1011
2901.35 1036
2901.86 1048
2902.36 1079
2902.87 1037
2903.38 1032
2903.89 1046
2904.40 1102
2904.91 1093
2905.41 1096
2905.92 1120
2906.43 1080
2906.94 1149
2907.45 1092
2907.96 1082
2908.47 1169
2908.97 1026
2909.48 1027
2909.99 974
2910.50 969
2911.01 963
2911.52 972
2912.03 958
2912.54 928
2913.05 950
2913.55 900
2914.06 928
2914.57 933
2915.08 908
2915.59 976
2916.10 928
2916.61 963
2917.12 1013
2917.63 1050
2918.14 999
2918.65 990
2919.16 1043
2919.67 953
2920.18 957
2920.69 967
2921.20 996
2921.71 1047
2922.22 1039
2922.73 1061
2923.24 978
2923.75 967
2924.26 1012
2924.77 1068
2925.28 1035
2925.79 996
2926.30 928
2926.81 855
2927.32 970
2927.83 912
2928.34 966
2928.85 915
2929.36 922
2929.87 942
2930.38 921
2930.89 944
2931.40 906
2931.91 876
2932.42 903
2932.93 895
2933.45 886
2933.96 874
2934.47 925
2934.98 994
2935.49 911
2936.00 970
2936.51 986
2937.02 984
2937.53 973
2938.04 1019
2938.56 1090
2939.07 1116
2939.58 1183
2940.09 1207
2940.60 1280
2941.11 1264
2941.62 1299
2942.14 1328
2942.65 1289
2943.16 1340
2943.67 1313
2944.18 1329
2944.70 1259
2945.21 1267
2945.72 1225
2946.23 1143
2946.74 1060
2947.26 1141
2947.77 1130
2948.28 1017
2948.79 950
2949.30 975
2949.82 1031
2950.33 969
2950.84 1015
2951.35 886
2951.87 891
2952.38 830
2952.89 847
2953.40 850
2953.92 847
2954.43 839
2954.94 853
2955.45 826
2955.97 926
2956.48 924
2956.99 885
2957.51 816
2958.02 930
2958.53 981
2959.04 925
2959.56 931
2960.07 908
2960.58 970
2961.10 951
2961.61 924
2962.12 961
2962.64 946
2963.15 939
2963.66 988
2964.18 1024
2964.69 974
2965.21 980
2965.72 1059
2966.23 1049
2966.75 1052
2967.26 1020
2967.77 1056
2968.29 1043
2968.80 1037
2969.32 1042
2969.83 1025
2970.34 976
2970.86 1017
2971.37 1003
2971.89 960
2972.40 1021
2972.91 1028
2973.43 1042
2973.94 1042
2974.46 1084
2974.97 1087
2975.49 1063
2976.00 1011
2976.52 1068
2977.03 1056
2977.55 1083
2978.06 1086
2978.57 1080
2979.09 1047
2979.60 1002
2980.12 1023
2980.63 1022
2981.15 1020
2981.66 1102
2982.18 1124
2982.69 1090
2983.21 1043
2983.73 1083
2984.24 1142
2984.76 1091
2985.27 1114
2985.79 1212
2986.30 1181
2986.82 1234
2987.33 1242
2987.85 1171
2988.36 1150
2988.88 1213
2989.40 1286
2989.91 1266
2990.43 1295
2990.94 1219
2991.46 1168
2991.97 1185
2992.49 1094
2993.01 1140
2993.52 1160
2994.04 1159
2994.55 1166
2995.07 1128
2995.59 1194
2996.10 1288
2996.62 1410
2997.14 1380
2997.65 1385
2998.17 1491
2998.69 1480
2999.20 1507
2999.72 1582
3000.24 1540
3000.75 1593
3001.27 1646
3001.79 1721
3002.30 1909
3002.82 2018
3003.34 2456
3003.85 2903
3004.37 3254
3004.89 3494
3005.40 3781
3005.92 4018
3006.44 3977
3006.96 3831
3007.47 3460
3007.99 3153
3008.51 2773
3009.03 2454
3009.54 2058
3010.06 1852
3010.58 1676
3011.10 1520
3011.61 1393
3012.13 1348
3012.65 1304
3013.17 1273
3013.68 1230
3014.20 1210
3014.72 1222
3015.24 1283
3015.76 1282
3016.27 1283
3016.79 1183
3017.31 1252
3017.83 1218
3018.35 1141
3018.86 1104
3019.38 1102
3019.90 1140
3020.42 1190
3020.94 1161
3021.46 1148
3021.97 1169
3022.49 1166
3023.01 1094
3023.53 1151
3024.05 1131
3024.57 1111
3025.09 1165
3025.61 1175
3026.12 1126
3026.64 1126
3027.16 1136
3027.68 1154
3028.20 1121
3028.72 1077
3029.24 1018
3029.76 1060
3030.28 1049
3030.80 1071
3031.32 979
3031.84 1011
3032.35 1036
3032.87 1053
3033.39 1057
3033.91 1001
3034.43 1041
3034.95 1021
3035.47 1044
3035.99 1082
3036.51 1061
3037.03 1104
3037.55 1015
3038.07 1033
3038.59 1067
3039.11 1032
3039.63 1025
3040.15 1021
3040.67 1051
3041.19 1014
3041.71 996
3042.23 978
3042.75 1059
3043.27 1027
3043.79 986
3044.31 964
3044.83 979
3045.35 1006
3045.87 1002
3046.40 1051
3046.92 1004
3047.44 992
3047.96 1011
3048.48 1017
3049.00 1058
3049.52 996
3050.04 1010
3050.56 1011
3051.08 1036
3051.60 1057
3052.12 1064
3052.65 1015
3053.17 998
3053.69 956
3054.21 1019
3054.73 1001
3055.25 1001
3055.77 1031
3056.30 996
3056.82 998
3057.34 1026
3057.86 999
3058.38 1001
3058.90 1020
3059.42 1053
3059.95 1036
3060.47 1061
3060.99 1037
3061.51 1022
3062.03 1022
3062.56 1012
3063.08 1050
3063.60 1082
3064.12 1120
3064.64 1055
3065.17 1065
3065.69 1138
3066.21 1122
3066.73 1156
3067.26 1215
3067.78 1149
3068.30 1138
3068.82 1265
3069.35 1311
3069.87 1146
3070.39 1214
3070.91 1150
3071.44 1172
3071.96 1159
3072.48 1162
3073.01 1110
3073.53 1094
3074.05 1133
3074.57 1202
3075.10 1247
3075.62 1247
3076.14 1196
3076.67 1289
3077.19 1248
3077.71 1278
3078.24 1389
3078.76 1424
3079.28 1443
3079.81 1425
3080.33 1502
3080.85 1529
3081.38 1567
3081.90 1547
3082.42 1549
3082.95 1465
3083.47 1510
3084.00 1477
3084.52 1498
3085.04 1376
3085.57 1462
3086.09 1474
3086.62 1473
3087.14 1538
3087.66 1605
3088.19 1740
3088.71 1842
3089.24 1912
3089.76 2006
3090.29 2177
3090.81 2285
3091.33 2298
3091.86 2254
3092.38 2171
3092.91 2064
3093.43 1815
3093.96 1767
3094.48 1638
3095.01 1638
3095.53 1640
3096.06 1573
3096.58 1611
3097.11 1633
3097.63 1604
3098.16 1536
3098.68 1571
3099.21 1612
3099.73 1774
3100.26 1973
3100.78 2266
3101.31 2599
3101.83 3115
3102.36 3506
3102.88 3776
3103.41 4271
3103.93 4498
3104.46 4491
3104.99 4353
3105.51 3898
3106.04 3572
3106.56 3080
3107.09 2705
3107.61 2371
3108.14 2073
3108.67 1870
3109.19 1767
3109.72 1704
3110.24 1576
3110.77 1420
3111.30 1428
3111.82 1356
3112.35 1353
3112.87 1359
3113.40 1215
3113.93 1314
3114.45 1220
3114.98 1293
3115.51 1145
3116.03 1144
3116.56 1141
3117.09 1068
3117.61 1098
3118.14 1039
3118.67 1089
3119.19 1215
3119.72 1153
3120.25 1224
3120.77 1324
3121.30 1353
3121.83 1329
3122.35 1345
3122.88 1376
3123.41 1339
3123.94 1382
3124.46 1303
3124.99 1276
3125.52 1305
3126.05 1209
3126.57 1225
3127.10 1197
3127.63 1165
3128.16 1222
3128.68 1209
3129.21 1162
3129.74 1111
3130.27 1057
3130.79 1060
3131.32 1091
3131.85 1112
3132.38 997
3132.91 1018
3133.43 1089
3133.96 1142
3134.49 1128
3135.02 1127
3135.55 1107
3136.07 1041
3136.60 1064
3137.13 1055
3137.66 1022
3138.19 1070
3138.72 995
3139.24 965
3139.77 942
3140.30 967
3140.83 961
3141.36 972
3141.89 953
3142.42 988
3142.95 1009
3143.47 1024
3144.00 972
3144.53 926
3145.06 942
3145.59 1037
3146.12 1019
3146.65 1060
3147.18 1141
3147.71 1120
3148.24 1143
3148.76 1197
3149.29 1164
3149.82 1207
3150.35 1242
3150.88 1233
3151.41 1200
3151.94 1186
3152.47 1147
3153.00 1204
3153.53 1103
3154.06 1143
3154.59 1081
3155.12 1066
3155.65 1139
3156.18 1080
3156.71 986
3157.24 1134
3157.77 1162
3158.30 1116
3158.83 1079
3159.36 1128
3159.89 1143
3160.42 1202
3160.95 1139
3161.48 1088
3162.01 1138
3162.54 1130
3163.07 1087
3163.60 1092
3164.13 1158
3164.66 1102
3165.20 1028
3165.73 1016
3166.26 1117
3166.79 1046
3167.32 971
3167.85 940
3168.38 900
3168.91 940
3169.44 967
3169.97 1003
3170.50 964
3171.04 983
3171.57 1084
3172.10 1095
3172.63 1151
3173.16 1187
3173.69 1176
3174.22 1218
3174.75 1224
3175.29 1177
3175.82 1205
3176.35 1287
3176.88 1293
3177.41 1188
3177.94 1073
3178.48 1079
3179.01 1017
3179.54 955
3180.07 982
3180.60 960
3181.14 934
3181.67 937
3182.20 958
3182.73 939
3183.26 871
3183.80 925
3184.33 939
3184.86 930
3185.39 931
3185.93 960
3186.46 873
3186.99 894
3187.52 952
3188.06 1042
3188.59 926
3189.12 896
3189.65 922
3190.19 956
3190.72 995
3191.25 994
3191.79 1006
3192.32 931
3192.85 967
3193.38 962
3193.92 986
3194.45 1019
3194.98 1009
3195.52 993
3196.05 981
3196.58 1026
3197.12 1035
3197.65 1027
3198.18 1020
3198.72 1030
3199.25 1047
3199.78 1087
3200.32 1056
3200.85 1057
3201.39 1099
3201.92 1089
3202.45 1069
3202.99 1127
3203.52 1093
3204.05 1082
3204.59 1070
3205.12 1038
3205.66 1004
3206.19 1075
3206.72 1175
3207.26 1319
3207.79 1329
3208.33 1352
3208.86 1514
3209.40 1540
3209.93 1639
3210.47 1652
3211.00 1711
3211.53 1761
3212.07 1691
3212.60 1649
3213.14 1618
3213.67 1550
3214.21 1502
3214.74 1398
3215.28 1277
3215.81 1168
3216.35 1138
3216.88 1060
3217.42 1049
3217.95 1127
3218.49 1040
3219.02 1017
3219.56 985
3220.09 1027
3220.63 1114
3221.16 1151
3221.70 1121
3222.23 1246
3222.77 1250
3223.31 1269
3223.84 1380
3224.38 1379
3224.91 1374
3225.45 1378
3225.98 1392
3226.52 1390
3227.06 1350
3227.59 1227
3228.13 1245
3228.66 1206
3229.20 1183
3229.74 1191
3230.27 1114
3230.81 1115
3231.34 1119
3231.88 1103
3232.42 1050
3232.95 1115
3233.49 1101
3234.03 1144
3234.56 1134
3235.10 1149
3235.64 1149
3236.17 1144
3236.71 1145
3237.25 1119
3237.78 1203
3238.32 1274
3238.86 1260
3239.39 1272
3239.93 1325
3240.47 1225
3241.00 1250
3241.54 1244
3242.08 1186
3242.61 1197
3243.15 1237
3243.69 1167
3244.23 1165
3244.76 1208
3245.30 1284
3245.84 1205
3246.38 1185
3246.91 1243
3247.45 1291
3247.99 1396
3248.53 1369
3249.06 1442
3249.60 1425
3250.14 1526
3250.68 1626
3251.21 1832
3251.75 2083
3252.29 2222
3252.83 2300
3253.37 2518
3253.90 2510
3254.44 2511
3254.98 2407
3255.52 2263
3256.06 2227
3256.60 2066
3257.13 1802
3257.67 1693
3258.21 1562
3258.75 1528
3259.29 1509
3259.83 1473
3260.36 1655
3260.90 1607
3261.44 1577
3261.98 1677
3262.52 1715
3263.06 1850
3263.60 1818
3264.14 1786
3264.68 1812
3265.21 1841
3265.75 1920
3266.29 1891
3266.83 1734
3267.37 1775
3267.91 1701
3268.45 1658
3268.99 1619
3269.53 1442
3270.07 1456
3270.61 1415
3271.15 1407
3271.69 1352
3272.23 1343
3272.76 1271
3273.30 1307
3273.84 1304
3274.38 1292
3274.92 1245
3275.46 1272
3276.00 1285
3276.54 1265
3277.08 1306
3277.62 1296
3278.16 1329
3278.70 1303
3279.24 1334
3279.78 1330
3280.32 1281
3280.86 1280
3281.41 1237
3281.95 1223
3282.49 1246
3283.03 1275
3283.57 1283
3284.11 1337
3284.65 1265
3285.19 1339
3285.73 1273
3286.27 1240
3286.81 1297
3287.35 1292
3287.89 1358
3288.43 1358
3288.97 1375
3289.52 1371
3290.06 1352
3290.60 1375
3291.14 1390
3291.68 1382
3292.22 1385
3292.76 1495
3293.30 1626
3293.85 1741
3294.39 1806
3294.93 1858
3295.47 1892
3296.01 2032
3296.55 2199
3297.09 2211
3297.64 2161
3298.18 2121
3298.72 2091
3299.26 1979
3299.80 1811
3300.34 1765
3300.89 1657
3301.43 1611
3301.97 1492
3302.51 1531
3303.06 1457
3303.60 1498
3304.14 1380
3304.68 1449
3305.22 1446
3305.77 1392
3306.31 1370
3306.85 1328
3307.39 1384
3307.94 1401
3308.48 1399
3309.02 1409
3309.56 1443
3310.11 1440
3310.65 1438
3311.19 1577
3311.74 1572
3312.28 1562
3312.82 1565
3313.36 1476
3313.91 1488
3314.45 1578
3314.99 1649
3315.54 1601
3316.08 1649
3316.62 1694
3317.17 1765
3317.71 1801
3318.25 1871
3318.80 1942
3319.34 2027
3319.88 2109
3320.43 2127
3320.97 2040
3321.51 2041
3322.06 1985
3322.60 1906
3323.14 1833
3323.69 1687
3324.23 1630
3324.78 1621
3325.32 1544
3325.86 1572
3326.41 1480
3326.95 1463
3327.50 1453
3328.04 1470
3328.59 1416
3329.13 1401
3329.67 1370
3330.22 1398
3330.76 1385
3331.31 1451
3331.85 1640
3332.40 1879
3332.94 2113
3333.49 2464
3334.03 2941
3334.57 3365
3335.12 3870
3335.66 4444
3336.21 4663
3336.75 4758
3337.30 4807
3337.84 4646
3338.39 4338
3338.93 4090
3339.48 3602
3340.02 3144
3340.57 2730
3341.11 2400
3341.66 2151
3342.20 1861
3342.75 1765
3343.30 1518
3343.84 1387
3344.39 1371
3344.93 1281
3345.48 1294
3346.02 1231
3346.57 1188
3347.11 1333
3347.66 1265
3348.21 1292
3348.75 1291
3349.30 1356
3349.84 1318
3350.39 1273
3350.94 1249
3351.48 1296
3352.03 1289
3352.57 1195
3353.12 1168
3353.67 1160
3354.21 1198
3354.76 1172
3355.31 1174
3355.85 1092
3356.40 1081
3356.95 1075
3357.49 1092
3358.04 1108
3358.59 1090
3359.13 1087
3359.68 1123
3360.23 1072
3360.77 999
3361.32 1060
3361.87 1100
3362.41 1062
3362.96 1092
3363.51 1067
3364.05 1074
3364.60 1175
3365.15 1110
3365.70 1109
3366.24 1109
3366.79 1130
3367.34 1098
3367.89 1110
3368.43 1061
3368.98 1080
3369.53 1052
3370.08 1113
3370.62 1084
3371.17 1032
3371.72 1092
3372.27 1117
3372.81 1140
3373.36 1186
3373.91 1177
3374.46 1209
3375.01 1177
3375.55 1223
3376.10 1236
3376.65 1221
3377.20 1094
3377.75 1024
3378.30 1099
3378.84 1085
3379.39 1021
3379.94 1038
3380.49 1045
3381.04 1045
3381.59 1004
3382.13 1005
3382.68 1019
3383.23 956
3383.78 1000
3384.33 1058
3384.88 991
3385.43 933
3385.98 981
3386.52 937
3387.07 930
3387.62 932
3388.17 988
3388.72 982
3389.27 978
3389.82 996
3390.37 945
3390.92 968
3391.47 983
3392.02 1015
3392.57 1073
3393.12 1086
3393.66 946
3394.21 932
3394.76 942
3395.31 1009
3395.86 952
3396.41 1004
3396.96 1034
3397.51 1022
3398.06 1057
3398.61 1047
3399.16 1003
3399.71 1022
3400.26 1055
3400.81 1056
3401.36 1061
3401.91 994
3402.46 1004
3403.01 1005
3403.56 972
3404.11 957
3404.66 934
3405.21 929
3405.77 956
3406.32 918
3406.87 910
3407.42 919
3407.97 928
3408.52 902
3409.07 968
3409.62 992
3410.17 1008
3410.72 935
3411.27 931
3411.82 951
3412.37 956
3412.93 1027
3413.48 967
3414.03 1009
3414.58 960
3415.13 989
3415.68 1114
3416.23 1123
3416.78 1187
3417.34 1169
3417.89 1206
3418.44 1245
3418.99 1203
3419.54 1206
3420.09 1222
3420.65 1184
3421.20 1205
3421.75 1092
3422.30 1151
3422.85 1116
3423.40 1113
3423.96 1171
3424.51 1136
3425.06 1096
3425.61 1063
3426.17 1028
3426.72 1134
3427.27 1080
3427.82 1071
3428.37 967
3428.93 990
3429.48 978
3430.03 970
3430.58 936
3431.14 962
3431.69 930
3432.24 899
3432.79 889
3433.35 899
3433.90 949
3434.45 1004
3435.01 997
3435.56 1001
3436.11 1006
3436.66 1042
3437.22 1060
3437.77 1052
3438.32 1048
3438.88 1021
3439.43 1029
3439.98 1019
3440.54 1085
3441.09 1072
3441.64 1056
3442.20 1025
3442.75 994
3443.30 1018
3443.86 929
3444.41 978
3444.96 1020
3445.52 945
3446.07 918
3446.63 961
3447.18 958
3447.73 968
3448.29 981
3448.84 967
3449.40 969
3449.95 928
3450.50 924
3451.06 948
3451.61 913
3452.17 884
3452.72 895
3453.27 915
3453.83 947
3454.38 980
3454.94 925
3455.49 942
3456.05 924
3456.60 962
3457.16 980
3457.71 961
3458.27 1017
3458.82 1010
3459.38 989
3459.93 1006
3460.49 1054
3461.04 1068
3461.60 1015
3462.15 1018
3462.71 1043
3463.26 1055
3463.82 1077
3464.37 1092
3464.93 1077
3465.48 1033
3466.04 989
3466.59 1022
3467.15 1048
3467.70 1056
3468.26 1107
3468.81 1159
3469.37 1152
3469.93 1224
3470.48 1239
3471.04 1295
3471.59 1292
3472.15 1233
3472.70 1282
3473.26 1324
3473.82 1310
3474.37 1279
3474.93 1213
3475.48 1177
3476.04 1212
3476.60 1205
3477.15 1305
3477.71 1275
3478.27 1280
3478.82 1273
3479.38 1327
3479.93 1417
3480.49 1418
3481.05 1404
3481.60 1377
3482.16 1398
3482.72 1386
3483.27 1377
3483.83 1431
3484.39 1534
3484.95 1484
3485.50 1497
3486.06 1544
3486.62 1601
3487.17 1616
3487.73 1694
3488.29 1900
3488.84 2166
3489.40 2460
3489.96 2923
3490.52 3543
3491.07 4224
3491.63 4942
3492.19 5278
3492.75 5695
3493.30 5649
3493.86 5537
3494.42 5119
3494.98 4511
3495.53 4078
3496.09 3589
3496.65 3030
3497.21 2778
3497.77 2445
3498.32 2301
3498.88 2212
3499.44 2031
3500.00 2034
3500.56 1999
3501.11 2046
3501.67 2167
3502.23 2232
3502.79 2263
3503.35 2468
3503.91 2552
3504.46 2581
3505.02 2757
3505.58 2757
3506.14 2856
3506.70 2734
3507.26 2590
3507.81 2473
3508.37 2331
3508.93 2166
3509.49 2070
3510.05 1906
3510.61 1741
3511.17 1771
3511.73 1721
3512.29 1672
3512.85 1564
3513.40 1421
3513.96 1367
3514.52 1358
3515.08 1253
3515.64 1276
3516.20 1243
3516.76 1235
3517.32 1252
3517.88 1221
3518.44 1232
3519.00 1194
3519.56 1077
3520.12 1103
3520.68 1125
3521.24 1182
3521.80 1237
3522.36 1243
3522.92 1240
3523.48 1247
3524.04 1279
3524.60 1287
3525.16 1229
3525.72 1188
3526.28 1216
3526.84 1166
3527.40 1215
3527.96 1243
3528.52 1184
3529.08 1112
3529.64 1162
3530.20 1155
3530.76 1130
3531.32 1213
3531.88 1240
3532.44 1183
3533.00 1152
3533.56 1195
3534.12 1188
3534.68 1290
3535.25 1252
3535.81 1272
3536.37 1315
3536.93 1289
3537.49 1277
3538.05 1185
3538.61 1230
3539.17 1253
3539.73 1216
3540.30 1189
3540.86 1210
3541.42 1170
3541.98 1182
3542.54 1144
3543.10 1149
3543.66 1195
3544.23 1263
3544.79 1251
3545.35 1161
3545.91 1212
3546.47 1193
3547.03 1233
3547.60 1144
3548.16 1163
3548.72 1186
3549.28 1222
3549.84 1158
3550.41 1113
3550.97 1058
3551.53 1092
3552.09 1116
3552.65 1071
3553.22 1072
3553.78 1075
3554.34 1047
3554.90 1046
3555.47 1055
3556.03 999
3556.59 960
3557.15 994
3557.72 1031
3558.28 1011
3558.84 977
3559.41 1009
3559.97 1134
3560.53 1109
3561.09 1153
3561.66 1097
3562.22 1167
3562.78 1132
3563.35 1213
3563.91 1218
3564.47 1234
3565.04 1211
3565.60 1204
3566.16 1219
3566.73 1235
3567.29 1207
3567.85 1152
3568.42 1168
3568.98 1145
3569.54 1277
3570.11 1213
3570.67 1290
3571.23 1146
3571.80 1119
3572.36 1153
3572.93 1198
3573.49 1246
3574.05 1328
3574.62 1426
3575.18 1532
3575.75 1604
3576.31 1750
3576.87 1895
3577.44 2041
3578.00 2092
3578.57 2043
3579.13 2036
3579.70 1915
3580.26 1852
3580.82 1737
3581.39 1665
3581.95 1522
3582.52 1374
3583.08 1301
3583.65 1209
3584.21 1182
3584.78 1160
3585.34 1098
3585.91 1080
3586.47 1063
3587.04 1024
3587.60 1004
3588.17 982
3588.73 982
3589.30 1005
3589.86 1013
3590.43 1016
3590.99 1047
3591.56 1063
3592.12 1004
3592.69 1027
3593.25 1058
3593.82 1002
3594.39 1067
3594.95 1127
3595.52 1070
3596.08 1062
3596.65 1082
3597.21 1118
3597.78 1063
3598.35 1108
3598.91 1181
3599.48 1190
3600.04 1147
3600.61 1074
3601.18 1071
3601.74 1023
3602.31 1078
3602.87 1018
3603.44 1009
3604.01 1041
3604.57 1044
3605.14 1010
3605.71 1083
3606.27 1099
3606.84 1102
3607.41 1024
3607.97 1036
3608.54 1059
3609.11 1016
3609.67 1015
3610.24 901
3610.81 940
3611.37 820
3611.94 944
3612.51 979
3613.07 974
3613.64 946
3614.21 988
3614.78 1016
3615.34 1079
3615.91 1098
3616.48 1237
3617.04 1360
3617.61 1404
3618.18 1472
3618.75 1420
3619.31 1477
3619.88 1571
3620.45 1524
3621.02 1412
3621.58 1300
3622.15 1244
3622.72 1215
3623.29 1099
3623.86 1075
3624.42 1028
3624.99 977
3625.56 979
3626.13 940
3626.70 916
3627.26 882
3627.83 927
3628.40 916
3628.97 934
3629.54 971
3630.11 937
3630.67 843
3631.24 912
3631.81 987
3632.38 984
3632.95 960
3633.52 952
3634.08 975
3634.65 940
3635.22 947
3635.79 922
3636.36 902
3636.93 944
3637.50 891
3638.07 997
3638.64 988
3639.20 952
3639.77 993
3640.34 1015
3640.91 1043
3641.48 1074
3642.05 1196
3642.62 1160
3643.19 1106
3643.76 1099
3644.33 1054
3644.90 1010
3645.47 1027
3646.04 996
3646.61 987
3647.18 983
3647.75 999
3648.32 948
3648.89 1012
3649.46 1095
3650.03 1042
3650.60 1072
3651.17 1030
3651.74 1110
3652.31 1097
3652.88 1084
3653.45 1063
3654.02 1056
3654.59 1104
3655.16 1046
3655.73 1026
3656.30 955
3656.87 937
3657.44 932
3658.01 955
3658.58 1039
3659.15 989
3659.72 985
3660.29 1075
3660.86 1069
3661.43 1058
3662.00 1044
3662.58 1108
3663.15 1019
3663.72 1018
3664.29 1039
3664.86 1074
3665.43 1059
3666.00 1082
3666.57 1179
3667.14 1124
3667.72 1079
3668.29 1061
3668.86 1048
3669.43 1004
3670.00 921
3670.57 910
3671.14 886
3671.72 901
3672.29 913
3672.86 949
3673.43 1012
3674.00 984
3674.57 1018
3675.15 1012
3675.72 1074
3676.29 1107
3676.86 1102
3677.43 1073
3678.01 1019
3678.58 1025
3679.15 1068
3679.72 1020
3680.30 1016
3680.87 962
3681.44 992
3682.01 972
3682.58 938
3683.16 963
3683.73 909
3684.30 889
3684.88 871
3685.45 855
3686.02 879
3686.59 907
3687.17 949
3687.74 954
3688.31 1029
3688.88 1052
3689.46 1081
3690.03 1076
3690.60 1130
3691.18 1137
3691.75 1096
3692.32 1060
3692.90 1036
3693.47 1072
3694.04 1040
3694.62 1003
3695.19 1043
3695.76 1047
3696.34 1011
3696.91 1056
3697.48 1081
3698.06 1046
3698.63 989
3699.21 1022
3699.78 990
3700.35 976
3700.93 1037
3701.50 1013
3702.08 1034
3702.65 1122
3703.22 1045
3703.80 1040
3704.37 1048
3704.95 1027
3705.52 1029
3706.09 1054
3706.67 1039
3707.24 1084
3707.82 1086
3708.39 1005
3708.97 1054
3709.54 1016
3710.12 1050
3710.69 1070
3711.26 1026
3711.84 1043
3712.41 1022
3712.99 1022
3713.56 950
3714.14 995
3714.71 980
3715.29 1005
3715.86 961
3716.44 945
3717.01 926
3717.59 993
3718.16 891
3718.74 899
3719.32 972
3719.89 932
3720.47 904
3721.04 936
3721.62 949
3722.19 889
3722.77 856
3723.34 879
3723.92 851
3724.49 903
3725.07 848
3725.65 858
3726.22 864
3726.80 798
3727.37 817
3727.95 858
3728.53 911
3729.10 877
3729.68 919
3730.25 1012
3730.83 996
3731.41 1060
3731.98 1122
3732.56 1225
3733.14 1285
3733.71 1304
3734.29 1267
3734.87 1329
3735.44 1305
3736.02 1329
3736.60 1208
3737.17 1171
3737.75 1143
3738.33 1051
3738.90 1039
3739.48 1044
3740.06 1033
3740.63 988
3741.21 1014
3741.79 965
3742.36 966
3742.94 973
3743.52 915
3744.10 888
3744.67 978
3745.25 956
3745.83 869
3746.40 891
3746.98 889
3747.56 916
3748.14 888
3748.71 787
3749.29 801
3749.87 891
3750.45 913
3751.03 875
3751.60 839
3752.18 867
3752.76 855
3753.34 866
3753.92 836
3754.49 789
3755.07 844
3755.65 827
3756.23 866
3756.81 834
3757.38 819
3757.96 875
3758.54 876
3759.12 854
3759.70 902
3760.28 917
3760.85 978
3761.43 975
3762.01 977
3762.59 983
3763.17 967
3763.75 1052
3764.33 1083
3764.91 1071
3765.48 1048
3766.06 1035
3766.64 998
3767.22 1019
3767.80 966
3768.38 1001
3768.96 929
3769.54 958
3770.12 925
3770.70 1003
3771.28 923
3771.85 923
3772.43 945
3773.01 914
3773.59 936
3774.17 1007
3774.75 949
3775.33 909
3775.91 925
3776.49 888
3777.07 896
3777.65 940
3778.23 932
3778.81 988
3779.39 937
3779.97 928
3780.55 940
3781.13 926
3781.71 914
3782.29 851
3782.87 828
3783.45 834
3784.03 814
3784.61 825
3785.19 839
3785.77 814
3786.35 817
3786.93 820
3787.51 857
3788.10 907
3788.68 842
3789.26 836
3789.84 849
3790.42 876
3791.00 853
3791.58 867
3792.16 900
3792.74 906
3793.32 914
3793.90 879
3794.48 879
3795.07 881
3795.65 969
3796.23 898
3796.81 907
3797.39 963
3797.97 969
3798.55 930
3799.14 912
3799.72 861
3800.30 828
3800.88 904
3801.46 945
3802.04 943
3802.62 999
3803.21 980
3803.79 907
3804.37 926
3804.95 937
3805.53 1023
3806.12 1112
3806.70 1126
3807.28 1144
3807.86 1215
3808.44 1277
3809.03 1341
3809.61 1405
3810.19 1362
3810.77 1347
3811.36 1335
3811.94 1305
3812.52 1197
3813.10 1200
3813.69 1113
3814.27 1044
3814.85 1032
3815.43 1043
3816.02 1039
3816.60 1031
3817.18 1019
3817.77 975
3818.35 974
3818.93 938
3819.51 884
3820.10 926
3820.68 897
3821.26 870
3821.85 914
3822.43 923
3823.01 964
3823.60 984
3824.18 933
3824.76 941
3825.35 991
3825.93 928
3826.51 903
3827.10 876
3827.68 885
3828.27 919
3828.85 902
3829.43 871
3830.02 911
3830.60 926
3831.18 917
3831.77 908
3832.35 923
3832.94 924
3833.52 892
3834.10 885
3834.69 911
3835.27 968
3835.86 881
3836.44 962
3837.03 952
3837.61 969
3838.19 965
3838.78 966
3839.36 960
3839.95 876
3840.53 910
3841.12 888
3841.70 897
3842.29 861
3842.87 895
3843.46 919
3844.04 919
3844.63 923
3845.21 907
3845.80 927
3846.38 975
3846.97 929
3847.55 1003
3848.14 928
3848.72 943
3849.31 1031
3849.89 959
3850.48 982
3851.06 1010
3851.65 989
3852.23 955
3852.82 1021
3853.41 1005
3853.99 1010
3854.58 990
3855.16 942
3855.75 931
3856.33 987
3856.92 1033
3857.51 1084
3858.09 1053
3858.68 1075
3859.26 1143
3859.85 1193
3860.44 1252
3861.02 1328
3861.61 1443
3862.20 1466
3862.78 1473
3863.37 1519
3863.95 1483
3864.54 1455
3865.13 1348
3865.71 1220
3866.30 1156
3866.89 1133
3867.47 1092
3868.06 1075
3868.65 1051
3869.23 943
3869.82 963
3870.41 936
3870.99 924
3871.58 970
3872.17 989
3872.76 925
3873.34 980
3873.93 917
3874.52 1049
3875.10 1034
3875.69 936
3876.28 913
3876.87 932
3877.45 897
3878.04 921
3878.63 916
3879.22 910
3879.80 910
3880.39 865
3880.98 872
3881.57 897
3882.15 867
3882.74 916
3883.33 919
3883.92 882
3884.51 865
3885.09 859
3885.68 904
3886.27 887
3886.86 941
3887.45 989
3888.04 1044
3888.62 1005
3889.21 1034
3889.80 1074
3890.39 1107
3890.98 1150
3891.57 1146
3892.15 1121
3892.74 1131
3893.33 1129
3893.92 1045
3894.51 994
3895.10 1037
3895.69 1016
3896.28 1033
3896.86 999
3897.45 996
3898.04 1038
3898.63 1056
3899.22 1014
3899.81 946
3900.40 936
3900.99 996
3901.58 987
3902.17 975
3902.76 947
3903.34 934
3903.93 913
3904.52 913
3905.11 950
3905.70 938
3906.29 942
3906.88 975
3907.47 996
3908.06 980
3908.65 946
3909.24 994
3909.83 921
3910.42 893
3911.01 876
3911.60 914
3912.19 849
3912.78 839
3913.37 819
3913.96 817
3914.55 822
3915.14 838
3915.73 882
3916.32 853
3916.91 806
3917.50 791
3918.09 809
3918.68 841
3919.28 822
3919.87 831
3920.46 752
3921.05 813
3921.64 830
3922.23 787
3922.82 798
3923.41 784
3924.00 797
3924.59 766
3925.18 770
3925.77 836
3926.37 843
3926.96 817
3927.55 780
3928.14 816
3928.73 818
3929.32 787
3929.91 767
3930.51 773
3931.10 737
3931.69 716
3932.28 772
3932.87 724
3933.46 748
3934.05 732
3934.65 713
3935.24 742
3935.83 719
3936.42 762
3937.01 756
3937.61 785
3938.20 845
3938.79 845
3939.38 857
3939.97 846
3940.57 871
3941.16 946
3941.75 916
3942.34 863
3942.94 928
3943.53 928
3944.12 912
3944.71 833
3945.31 823
3945.90 826
3946.49 822
3947.08 845
3947.68 869
3948.27 824
3948.86 856
3949.45 800
3950.05 853
3950.64 831
3951.23 825
3951.83 846
3952.42 816
3953.01 881
3953.61 858
3954.20 800
3954.79 856
3955.39 846
3955.98 806
3956.57 903
3957.17 925
3957.76 906
3958.35 971
3958.95 985
3959.54 1039
3960.13 1017
3960.73 966
3961.32 965
3961.92 983
3962.51 944
3963.10 1013
3963.70 1007
3964.29 1037
3964.88 1042
3965.48 1148
3966.07 1095
3966.67 1090
3967.26 1099
3967.86 1143
3968.45 1117
3969.04 1113
3969.64 1072
3970.23 953
3970.83 918
3971.42 906
3972.02 924
3972.61 899
3973.21 851
3973.80 863
3974.40 876
3974.99 873
3975.58 896
3976.18 919
3976.77 928
3977.37 945
3977.96 940
3978.56 952
3979.15 954
3979.75 899
3980.35 838
3980.94 913
3981.54 921
3982.13 968
3982.73 957
3983.32 850
3983.92 911
3984.51 842
3985.11 876
3985.70 927
3986.30 897
3986.90 907
3987.49 1002
3988.09 956
3988.68 1021
3989.28 1006
3989.87 1010
3990.47 1014
3991.07 950
3991.66 911
3992.26 968
3992.85 1019
3993.45 1032
3994.05 1085
3994.64 1165
3995.24 1231
3995.84 1169
3996.43 1149
3997.03 1181
3997.62 1112
3998.22 1108
3998.82 1151
3999.41 1092
4000.01 1048
4000.61 983
4001.20 1000
4001.80 980
4002.40 947
4003.00 927
4003.59 897
4004.19 921
4004.79 908
4005.38 870
4005.98 816
4006.58 855
4007.17 884
4007.77 901
4008.37 862
4008.97 922
4009.56 887
4010.16 870
4010.76 917
4011.36 877
4011.95 804
4012.55 839
4013.15 812
4013.75 800
4014.34 815
4014.94 861
4015.54 838
4016.14 879
4016.74 890
4017.33 916
4017.93 900
4018.53 932
4019.13 932
4019.73 904
4020.32 904
4020.92 926
4021.52 933
4022.12 865
4022.72 819
4023.32 884
4023.91 838
4024.51 911
4025.11 871
4025.71 917
4026.31 986
4026.91 963
4027.51 908
4028.10 935
4028.70 910
4029.30 999
4029.90 971
4030.50 922
4031.10 927
4031.70 981
4032.30 997
4032.90 899
4033.49 944
4034.09 975
4034.69 957
4035.29 951
4035.89 962
4036.49 929
4037.09 923
4037.69 882
4038.29 840
4038.89 877
4039.49 827
4040.09 817
4040.69 770
4041.29 831
4041.89 815
4042.49 771
4043.09 749
4043.69 771
4044.29 776
4044.89 775
4045.49 792
4046.09 805
4046.69 813
4047.29 828
4047.89 799
4048.49 798
4049.09 771
4049.69 814
4050.29 815
4050.89 817
4051.49 829
4052.09 891
4052.69 940
4053.29 906
4053.89 817
4054.49 831
4055.09 839
4055.69 834
4056.30 817
4056.90 788
4057.50 866
4058.10 747
4058.70 791
4059.30 839
4059.90 828
4060.50 786
4061.10 835
4061.71 838
4062.31 871
4062.91 909
4063.51 882
4064.11 955
4064.71 980
4065.31 994
4065.92 1002
4066.52 1019
4067.12 1003
4067.72 943
4068.32 848
4068.92 886
4069.53 840
4070.13 775
4070.73 821
4071.33 769
4071.93 787
4072.54 821
4073.14 780
4073.74 803
4074.34 786
4074.94 736
4075.55 759
4076.15 738
4076.75 695
4077.35 697
4077.96 788
4078.56 754
4079.16 700
4079.76 738
4080.37 706
4080.97 702
4081.57 711
4082.17 677
4082.78 701
4083.38 713
4083.98 708
4084.59 686
4085.19 694
4085.79 742
4086.39 727
4087.00 722
4087.60 757
4088.20 752
4088.81 770
4089.41 775
4090.01 729
4090.62 733
4091.22 799
4091.82 752
4092.43 777
4093.03 770
4093.63 736
4094.24 755
4094.84 788
4095.45 749
4096.05 773
4096.65 791
4097.26 765
4097.86 764
4098.47 806
4099.07 805
4099.67 774
4100.28 725
4100.88 787
4101.49 772
4102.09 775
4102.69 804
4103.30 778
4103.90 768
4104.51 780
4105.11 786
4105.72 782
4106.32 752
4106.93 760
4107.53 794
4108.13 785
4108.74 793
4109.34 779
4109.95 764
4110.55 763
4111.16 785
4111.76 770
4112.37 766
4112.97 740
4113.58 770
4114.18 764
4114.79 757
4115.39 788
4116.00 732
4116.60 667
4117.21 743
4117.82 732
4118.42 703
4119.03 688
4119.63 744
4120.24 726
4120.84 711
4121.45 720
4122.05 746
4122.66 680
4123.27 735
4123.87 711
4124.48 718
4125.08 758
4125.69 705
4126.30 738
4126.90 773
4127.51 738
4128.11 711
4128.72 741
4129.33 680
4129.93 719
4130.54 708
4131.15 707
4131.75 758
4132.36 774
4132.96 771
4133.57 830
4134.18 849
4134.78 881
4135.39 883
4136.00 838
4136.60 922
4137.21 914
4137.82 914
4138.43 895
4139.03 883
4139.64 875
4140.25 846
4140.85 879
4141.46 919
4142.07 900
4142.68 935
4143.28 978
4143.89 978
4144.50 928
4145.10 929
4145.71 892
4146.32 876
4146.93 876
4147.53 909
4148.14 826
4148.75 835
4149.36 807
4149.97 820
4150.57 829
4151.18 775
4151.79 735
4152.40 711
4153.00 709
4153.61 789
4154.22 761
4154.83 720
4155.44 655
4156.05 722
4156.65 721
4157.26 693
4157.87 756
4158.48 754
4159.09 724
4159.70 733
4160.30 766
4160.91 817
4161.52 759
4162.13 818
4162.74 821
4163.35 753
4163.96 747
4164.56 769
4165.17 785
4165.78 803
4166.39 821
4167.00 809
4167.61 847
4168.22 822
4168.83 905
4169.44 895
4170.05 921
4170.66 982
4171.26 893
4171.87 959
4172.48 958
4173.09 988
4173.70 974
4174.31 996
4174.92 1045
4175.53 998
4176.14 1008
4176.75 916
4177.36 911
4177.97 905
4178.58 878
4179.19 902
4179.80 869
4180.41 872
4181.02 837
4181.63 815
4182.24 807
4182.85 839
4183.46 827
4184.07 846
4184.68 858
4185.29 822
4185.90 839
4186.51 796
4187.12 771
4187.73 729
4188.34 750
4188.95 747
4189.56 726
4190.18 753
4190.79 783
4191.40 791
4192.01 819
4192.62 835
4193.23 876
4193.84 848
4194.45 798
4195.06 821
4195.67 873
4196.28 840
4196.90 859
4197.51 826
4198.12 887
4198.73 904
4199.34 835
4199.95 812
4200.56 777
4201.18 806
4201.79 756
4202.40 726
4203.01 747
4203.62 784
4204.23 801
4204.85 789
4205.46 789
4206.07 790
4206.68 824
4207.29 890
4207.90 829
4208.52 830
4209.13 895
4209.74 887
4210.35 859
4210.97 879
4211.58 885
4212.19 892
4212.80 933
4213.41 907
4214.03 883
4214.64 853
4215.25 833
4215.86 871
4216.48 840
4217.09 879
4217.70 948
4218.32 994
4218.93 968
4219.54 926
4220.15 936
4220.77 1001
4221.38 1000
4221.99 1004
4222.61 954
4223.22 933
4223.83 918
4224.44 981
4225.06 979
4225.67 932
4226.28 996
4226.90 1010
4227.51 1052
4228.13 1063
4228.74 1066
4229.35 1071
4229.97 1143
4230.58 1088
4231.19 1074
4231.81 1019
4232.42 986
4233.03 908
4233.65 915
4234.26 959
4234.88 939
4235.49 945
4236.10 974
4236.72 974
4237.33 894
4237.95 893
4238.56 865
4239.17 882
4239.79 881
4240.40 837
4241.02 855
4241.63 842
4242.25 848
4242.86 868
4243.48 846
4244.09 884
4244.71 914
4245.32 849
4245.93 842
4246.55 840
4247.16 820
4247.78 877
4248.39 851
4249.01 872
4249.62 907
4250.24 899
4250.85 814
4251.47 902
4252.08 864
4252.70 857
4253.32 840
4253.93 837
4254.55 822
4255.16 836
4255.78 804
4256.39 808
4257.01 798
4257.62 864
4258.24 856
4258.85 901
4259.47 939
4260.09 933
4260.70 952
4261.32 925
4261.93 985
4262.55 1057
4263.17 1071
4263.78 1064
4264.40 1058
4265.01 1066
4265.63 1020
4266.25 1029
4266.86 1018
4267.48 992
4268.10 956
4268.71 1007
4269.33 908
4269.94 868
4270.56 872
4271.18 878
4271.79 876
4272.41 864
4273.03 875
4273.64 887
4274.26 866
4274.88 820
4275.49 815
4276.11 862
4276.73 938
4277.35 956
4277.96 979
4278.58 955
4279.20 928
4279.81 924
4280.43 863
4281.05 860
4281.67 828
4282.28 760
4282.90 789
4283.52 766
4284.14 779
4284.75 837
4285.37 746
4285.99 728
4286.61 749
4287.22 738
4287.84 725
4288.46 716
4289.08 719
4289.70 764
4290.31 817
4290.93 782
4291.55 717
4292.17 764
4292.79 772
4293.40 791
4294.02 769
4294.64 747
4295.26 785
4295.88 786
4296.50 795
4297.11 813
4297.73 746
4298.35 771
4298.97 788
4299.59 795
4300.21 798
4300.83 856
4301.44 835
4302.06 879
4302.68 800
4303.30 857
4303.92 858
4304.54 851
4305.16 854
4305.78 915
4306.40 863
4307.02 777
4307.63 860
4308.25 828
4308.87 807
4309.49 815
4310.11 817
4310.73 843
4311.35 800
4311.97 774
4312.59 765
4313.21 780
4313.83 799
4314.45 795
4315.07 784
4315.69 808
4316.31 823
4316.93 809
4317.55 839
4318.17 874
4318.79 847
4319.41 894
4320.03 808
4320.65 815
4321.27 872
4321.89 860
4322.51 828
4323.13 807
4323.75 880
4324.37 937
4324.99 925
4325.61 939
4326.23 959
4326.85 989
4327.47 1072
4328.09 1084
4328.71 1054
4329.33 1101
4329.96 1241
4330.58 1303
4331.20 1451
4331.82 1517
4332.44 1638
4333.06 1641
4333.68 1724
4334.30 1736
4334.92 1648
4335.54 1581
4336.17 1524
4336.79 1488
4337.41 1446
4338.03 1358
4338.65 1322
4339.27 1393
4339.89 1368
4340.52 1281
4341.14 1184
4341.76 1197
4342.38 1204
4343.00 1213
4343.62 1260
4344.25 1321
4344.87 1472
4345.49 1622
4346.11 1687
4346.73 1642
4347.36 1623
4347.98 1650
4348.60 1605
4349.22 1474
4349.84 1497
4350.47 1555
4351.09 1386
4351.71 1374
4352.33 1358
4352.96 1323
4353.58 1205
4354.20 1210
4354.82 1164
4355.45 1030
4356.07 1041
4356.69 1042
4357.31 1019
4357.94 976
4358.56 986
4359.18 988
4359.81 1019
4360.43 980
4361.05 987
4361.68 999
4362.30 922
4362.92 904
4363.55 895
4364.17 972
4364.79 912
4365.42 864
4366.04 900
4366.66 949
4367.29 851
4367.91 873
4368.53 850
4369.16 870
4369.78 825
4370.40 852
4371.03 805
4371.65 794
4372.27 789
4372.90 796
4373.52 776
4374.15 776
4374.77 844
4375.39 786
4376.02 833
4376.64 888
4377.27 826
4377.89 835
4378.52 849
4379.14 844
4379.76 806
4380.39 845
4381.01 901
4381.64 874
4382.26 872
4382.89 824
4383.51 836
4384.14 822
4384.76 840
4385.39 850
4386.01 805
4386.64 804
4387.26 799
4387.89 826
4388.51 780
4389.14 788
4389.76 774
4390.39 767
4391.01 764
4391.64 768
4392.26 768
4392.89 811
4393.51 806
4394.14 741
4394.76 748
4395.39 733
4396.01 745
4396.64 765
4397.26 722
4397.89 776
4398.52 798
4399.14 799
4399.77 822
4400.39 798
4401.02 811
4401.65 766
4402.27 796
4402.90 795
4403.52 797
4404.15 776
4404.78 730
4405.40 816
4406.03 787
4406.65 747
4407.28 740
4407.91 758
4408.53 733
4409.16 748
4409.79 752
4410.41 783
4411.04 777
4411.67 746
4412.29 778
4412.92 814
4413.55 772
4414.17 743
4414.80 808
4415.43 807
4416.05 775
4416.68 787
4417.31 824
4417.94 765
4418.56 743
4419.19 740
4419.82 729
4420.44 713
4421.07 717
4421.70 745
4422.33 716
4422.95 712
4423.58 699
4424.21 704
4424.84 697
4425.46 710
4426.09 708
4426.72 697
4427.35 700
4427.97 663
4428.60 694
4429.23 677
4429.86 715
4430.49 727
4431.11 746
4431.74 750
4432.37 755
4433.00 712
4433.63 725
4434.26 693
4434.88 741
4435.51 768
4436.14 725
4436.77 749
4437.40 801
4438.03 777
4438.65 784
4439.28 798
4439.91 791
4440.54 772
4441.17 774
4441.80 769
4442.43 667
4443.06 725
4443.68 806
4444.31 782
4444.94 781
4445.57 819
4446.20 867
4446.83 929
4447.46 930
4448.09 982
4448.72 974
4449.35 928
4449.98 942
4450.61 924
4451.24 867
4451.86 846
4452.49 879
4453.12 804
4453.75 850
4454.38 857
4455.01 870
4455.64 900
4456.27 894
4456.90 877
4457.53 847
4458.16 784
4458.79 812
4459.42 769
4460.05 746
4460.68 795
4461.31 790
4461.94 783
4462.57 744
4463.20 689
4463.83 682
4464.46 688
4465.09 658
4465.72 719
4466.36 698
4466.99 677
4467.62 683
4468.25 710
4468.88 708
4469.51 723
4470.14 711
4470.77 729
4471.40 728
4472.03 693
4472.66 674
4473.29 737
4473.93 701
4474.56 712
4475.19 660
4475.82 692
4476.45 708
4477.08 679
4477.71 688
4478.34 711
4478.98 736
4479.61 701
4480.24 698
4480.87 724
4481.50 755
4482.13 734
4482.76 728
4483.40 783
4484.03 762
4484.66 774
4485.29 829
4485.92 802
4486.56 810
4487.19 751
4487.82 757
4488.45 785
4489.08 776
4489.72 831
4490.35 808
4490.98 769
4491.61 807
4492.25 761
4492.88 732
4493.51 741
4494.14 736
4494.78 711
4495.41 698
4496.04 689
4496.67 735
4497.31 704
4497.94 732
4498.57 829
4499.20 860
4499.84 899
4500.47 939
4501.10 1025
4501.74 1124
4502.37 1188
4503.00 1205
4503.64 1197
4504.27 1119
4504.90 1086
4505.53 1093
4506.17 1070
4506.80 1008
4507.43 978
4508.07 877
4508.70 907
4509.34 884
4509.97 841
4510.60 882
4511.24 897
4511.87 905
4512.50 919
4513.14 869
4513.77 793
4514.41 787
4515.04 753
4515.67 786
4516.31 722
4516.94 731
4517.58 748
4518.21 758
4518.84 723
4519.48 745
4520.11 754
4520.75 745
4521.38 773
4522.02 750
4522.65 775
4523.28 759
4523.92 797
4524.55 809
4525.19 828
4525.82 802
4526.46 810
4527.09 807
4527.73 865
4528.36 899
4529.00 1005
4529.63 1074
4530.27 1142
4530.90 1257
4531.54 1353
4532.17 1409
4532.81 1402
4533.44 1311
4534.08 1288
4534.71 1226
4535.35 1164
4535.99 1026
4536.62 988
4537.26 957
4537.89 880
4538.53 822
4539.16 813
4539.80 802
4540.43 797
4541.07 789
4541.71 757
4542.34 796
4542.98 735
4543.61 667
4544.25 698
4544.89 738
4545.52 709
4546.16 736
4546.79 717
4547.43 651
4548.07 659
4548.70 689
4549.34 706
4549.98 715
4550.61 720
4551.25 681
4551.89 681
4552.52 732
4553.16 683
4553.80 671
4554.43 696
4555.07 678
4555.71 710
4556.34 710
4556.98 682
4557.62 707
4558.25 688
4558.89 701
4559.53 687
4560.16 722
4560.80 726
4561.44 714
4562.08 684
4562.71 723
4563.35 724
4563.99 733
4564.63 727
4565.26 769
4565.90 787
4566.54 765
4567.18 770
4567.81 805
4568.45 819
4569.09 744
4569.73 765
4570.36 798
4571.00 768
4571.64 779
4572.28 758
4572.92 714
4573.55 710
4574.19 766
4574.83 765
4575.47 751
4576.11 735
4576.75 729
4577.38 705
4578.02 693
4578.66 735
4579.30 729
4579.94 708
4580.58 727
4581.21 691
4581.85 724
4582.49 756
4583.13 719
4583.77 731
4584.41 754
4585.05 770
4585.69 748
4586.32 745
4586.96 761
4587.60 787
4588.24 779
4588.88 781
4589.52 827
4590.16 893
4590.80 1015
4591.44 975
4592.08 1006
4592.72 1029
4593.36 1009
4594.00 985
4594.63 904
4595.27 845
4595.91 822
4596.55 769
4597.19 770
4597.83 690
4598.47 675
4599.11 722
4599.75 696
4600.39 760
4601.03 771
4601.67 745
4602.31 742
4602.95 740
4603.59 753
4604.23 861
4604.87 763
4605.51 755
4606.15 804
4606.79 767
4607.43 784
4608.08 817
4608.72 753
4609.36 716
4610.00 723
4610.64 697
4611.28 731
4611.92 702
4612.56 712
4613.20 740
4613.84 690
4614.48 710
4615.12 660
4615.76 714
4616.41 724
4617.05 695
4617.69 703
4618.33 673
4618.97 690
4619.61 692
4620.25 647
4620.89 653
4621.54 666
4622.18 670
4622.82 657
4623.46 674
4624.10 662
4624.74 604
4625.38 662
4626.03 659
4626.67 659
4627.31 690
4627.95 702
4628.59 702
4629.24 691
4629.88 692
4630.52 714
4631.16 718
4631.80 727
4632.45 731
4633.09 709
4633.73 738
4634.37 726
4635.02 724
4635.66 728
4636.30 752
4636.94 756
4637.58 767
4638.23 741
4638.87 769
4639.51 812
4640.16 795
4640.80 764
4641.44 744
4642.08 748
4642.73 755
4643.37 718
4644.01 704
4644.66 750
4645.30 709
4645.94 688
4646.58 732
4647.23 706
4647.87 679
4648.51 663
4649.16 657
4649.80 681
4650.44 745
4651.09 734
4651.73 736
4652.37 754
4653.02 766
4653.66 778
4654.31 767
4654.95 730
4655.59 751
4656.24 786
4656.88 749
4657.52 726
4658.17 709
4658.81 724
4659.46 704
4660.10 721
4660.75 726
4661.39 663
4662.03 710
4662.68 708
4663.32 673
4663.97 677
4664.61 706
4665.26 681
4665.90 687
4666.54 697
4667.19 669
4667.83 691
4668.48 664
4669.12 668
4669.77 676
4670.41 707
4671.06 658
4671.70 676
4672.35 618
4672.99 574
4673.64 657
4674.28 676
4674.93 694
4675.57 696
4676.22 684
4676.86 691
4677.51 709
4678.15 717
4678.80 736
4679.44 726
4680.09 661
4680.73 676
4681.38 666
4682.03 679
4682.67 729
4683.32 698
4683.96 688
4684.61 680
4685.25 713
4685.90 721
4686.55 652
4687.19 692
4687.84 721
4688.48 676
4689.13 735
4689.78 719
4690.42 771
4691.07 742
4691.72 745
4692.36 778
4693.01 780
4693.65 799
4694.30 829
4694.95 794
4695.59 790
4696.24 821
4696.89 781
4697.53 808
4698.18 821
4698.83 771
4699.47 776
4700.12 824
4700.77 788
4701.41 811
4702.06 869
4702.71 832
4703.36 792
4704.00 762
4704.65 779
4705.30 738
4705.94 802
4706.59 785
4707.24 786
4707.89 802
4708.53 756
4709.18 762
4709.83 787
4710.48 817
4711.12 789
4711.77 761
4712.42 756
4713.07 732
4713.71 751
4714.36 768
4715.01 737
4715.66 739
4716.31 759
4716.95 783
4717.60 790
4718.25 788
4718.90 769
4719.55 820
4720.19 825
4720.84 829
4721.49 949
4722.14 921
4722.79 909
4723.44 866
4724.08 885
4724.73 855
4725.38 838
4726.03 872
4726.68 851
4727.33 906
4727.98 838
4728.63 862
4729.27 899
4729.92 873
4730.57 843
4731.22 852
4731.87 850
4732.52 752
4733.17 782
4733.82 779
4734.47 757
4735.12 768
4735.77 772
4736.41 720
4737.06 737
4737.71 750
4738.36 733
4739.01 749
4739.66 769
4740.31 778
4740.96 785
4741.61 770
4742.26 779
4742.91 769
4743.56 787
4744.21 730
4744.86 741
4745.51 766
4746.16 775
4746.81 838
4747.46 803
4748.11 803
4748.76 826
4749.41 819
4750.06 836
4750.71 882
4751.36 849
4752.01 940
4752.66 986
4753.31 974
4753.96 898
4754.61 897
4755.26 927
4755.92 926
4756.57 870
4757.22 900
4757.87 821
4758.52 880
4759.17 989
4759.82 994
4760.47 1027
4761.12 1043
4761.77 1111
4762.42 1036
4763.08 1067
4763.73 1032
4764.38 939
4765.03 888
4765.68 869
4766.33 847
4766.98 826
4767.64 834
4768.29 845
4768.94 856
4769.59 830
4770.24 831
4770.89 864
4771.54 857
4772.20 803
4772.85 797
4773.50 794
4774.15 805
4774.80 784
4775.46 787
4776.11 791
4776.76 783
4777.41 735
4778.06 769
4778.72 727
4779.37 769
4780.02 802
4780.67 815
4781.33 850
4781.98 729
4782.63 770
4783.28 735
4783.94 812
4784.59 751
4785.24 745
4785.89 727
4786.55 741
4787.20 820
4787.85 839
4788.51 794
4789.16 821
4789.81 867
4790.46 825
4791.12 811
4791.77 885
4792.42 866
4793.08 793
4793.73 821
4794.38 824
4795.04 808
4795.69 822
4796.34 863
4797.00 842
4797.65 887
4798.30 955
4798.96 997
4799.61 1022
4800.27 1045
4800.92 1017
4801.57 1021
4802.23 1069
4802.88 1129
4803.53 1030
4804.19 969
4804.84 859
4805.50 900
4806.15 912
4806.81 875
4807.46 858
4808.11 858
4808.77 851
4809.42 857
4810.08 822
4810.73 797
4811.39 824
4812.04 825
4812.69 797
4813.35 840
4814.00 905
4814.66 831
4815.31 878
4815.97 863
4816.62 854
4817.28 851
4817.93 896
4818.59 863
4819.24 895
4819.90 864
4820.55 861
4821.21 892
4821.86 934
4822.52 897
4823.17 1040
4823.83 1010
4824.48 983
4825.14 945
4825.79 931
4826.45 987
4827.11 980
4827.76 962
4828.42 954
4829.07 953
4829.73 933
4830.38 915
4831.04 991
4831.70 921
4832.35 962
4833.01 1047
4833.66 997
4834.32 1013
4834.98 1014
4835.63 1030
4836.29 1068
4836.94 1131
4837.60 1158
4838.26 1161
4838.91 1096
4839.57 1081
4840.23 1188
4840.88 1217
4841.54 1190
4842.20 1134
4842.85 1100
4843.51 1147
4844.17 1154
4844.82 1112
4845.48 1141
4846.14 1147
4846.79 1181
4847.45 1184
4848.11 1208
4848.76 1281
4849.42 1290
4850.08 1387
4850.73 1405
4851.39 1366
4852.05 1442
4852.71 1447
4853.36 1369
4854.02 1417
4854.68 1388
4855.34 1343
4855.99 1426
4856.65 1475
4857.31 1684
4857.97 1736
4858.62 1847
4859.28 1842
4859.94 1733
4860.60 1736
4861.25 1602
4861.91 1532
4862.57 1516
4863.23 1412
4863.89 1332
4864.54 1375
4865.20 1317
4865.86 1370
4866.52 1319
4867.18 1347
4867.84 1387
4868.49 1392
4869.15 1326
4869.81 1217
4870.47 1309
4871.13 1248
4871.79 1222
4872.44 1213
4873.10 1125
4873.76 1127
4874.42 1215
4875.08 1131
4875.74 1108
4876.40 1087
4877.06 1158
4877.72 1146
4878.37 1123
4879.03 1181
4879.69 1153
4880.35 1146
4881.01 1137
4881.67 1107
4882.33 1005
4882.99 972
4883.65 949
4884.31 1004
4884.97 989
4885.63 985
4886.29 979
4886.95 995
4887.61 972
4888.26 950
4888.92 965
4889.58 934
4890.24 937
4890.90 962
4891.56 951
4892.22 905
4892.88 903
4893.54 905
4894.20 906
4894.86 846
4895.52 855
4896.18 869
4896.84 893
4897.51 853
4898.17 844
4898.83 875
4899.49 841
4900.15 873
4900.81 836
4901.47 920
4902.13 886
4902.79 925
4903.45 844
4904.11 788
4904.77 828
4905.43 846
4906.09 818
4906.75 752
4907.41 789
4908.08 839
4908.74 827
4909.40 794
4910.06 807
4910.72 778
4911.38 804
4912.04 748
4912.70 742
4913.37 723
4914.03 745
4914.69 749
4915.35 719
4916.01 696
4916.67 736
4917.33 694
4918.00 704
4918.66 721
4919.32 746
4919.98 699
4920.64 749
4921.31 701
4921.97 697
4922.63 702
4923.29 695
4923.95 713
4924.62 717
4925.28 734
4925.94 697
4926.60 674
4927.26 697
4927.93 724
4928.59 702
4929.25 636
4929.91 696
4930.58 748
4931.24 691
4931.90 684
4932.56 666
4933.23 723
4933.89 719
4934.55 699
4935.22 695
4935.88 661
4936.54 685
4937.20 696
4937.87 708
4938.53 672
4939.19 653
4939.86 688
4940.52 713
4941.18 693
4941.85 674
4942.51 608
4943.17 679
4943.84 712
4944.50 657
4945.16 652
4945.83 656
4946.49 651
4947.15 669
4947.82 633
4948.48 664
4949.15 672
4949.81 654
4950.47 669
4951.14 680
4951.80 641
4952.47 658
4953.13 649
4953.79 675
4954.46 710
4955.12 642
4955.79 702
4956.45 688
4957.11 669
4957.78 641
4958.44 718
4959.11 715
4959.77 763
4960.44 800
4961.10 824
4961.77 845
4962.43 903
4963.10 896
4963.76 933
4964.42 904
4965.09 859
4965.75 846
4966.42 853
4967.08 881
4967.75 760
4968.41 718
4969.08 675
4969.74 655
4970.41 697
4971.08 673
4971.74 676
4972.41 693
4973.07 680
4973.74 705
4974.40 758
4975.07 812
4975.73 782
4976.40 801
4977.06 774
4977.73 764
4978.40 757
4979.06 651
4979.73 675
4980.39 631
4981.06 647
4981.73 681
4982.39 620
4983.06 621
4983.72 649
4984.39 619
4985.06 655
4985.72 632
4986.39 614
4987.05 618
4987.72 632
4988.39 661
4989.05 606
4989.72 653
4990.39 653
4991.05 683
4991.72 688
4992.39 655
4993.05 657
4993.72 651
4994.39 666
4995.05 647
4995.72 606
4996.39 626
4997.05 646
4997.72 686
4998.39 652
4999.06 657
4999.72 618
5000.39 626
5001.06 642
5001.73 643
5002.39 635
5003.06 619
5003.73 616
5004.39 604
5005.06 554
5005.73 553
5006.40 622
5007.07 617
5007.73 658
5008.40 666
5009.07 631
5009.74 629
5010.40 622
5011.07 592
5011.74 621
5012.41 596
5013.08 626
5013.74 677
5014.41 597
5015.08 582
5015.75 565
5016.42 592
5017.09 611
5017.75 606
5018.42 641
5019.09 607
5019.76 596
5020.43 606
5021.10 630
5021.76 640
5022.43 638
5023.10 668
5023.77 695
5024.44 685
5025.11 619
5025.78 659
5026.45 692
5027.12 617
5027.78 607
5028.45 598
5029.12 588
5029.79 599
5030.46 591
5031.13 584
5031.80 601
5032.47 567
5033.14 593
5033.81 605
5034.48 596
5035.15 584
5035.82 634
5036.49 616
5037.16 597
5037.83 604
5038.50 595
5039.16 617
5039.83 608
5040.50 631
5041.17 567
5041.84 612
5042.51 647
5043.18 595
5043.85 619
5044.52 587
5045.20 614
5045.87 606
5046.54 639
5047.21 632
5047.88 631
5048.55 608
5049.22 622
5049.89 622
5050.56 630
5051.23 630
5051.90 662
5052.57 636
5053.24 622
5053.91 618
5054.58 624
5055.25 629
5055.92 627
5056.60 609
5057.27 585
5057.94 614
5058.61 589
5059.28 609
5059.95 607
5060.62 667
5061.29 642
5061.96 612
5062.64 608
5063.31 649
5063.98 641
5064.65 633
5065.32 609
5065.99 615
5066.66 611
5067.34 627
5068.01 592
5068.68 611
5069.35 591
5070.02 632
5070.70 601
5071.37 601
5072.04 596
5072.71 599
5073.38 643
5074.06 619
5074.73 588
5075.40 627
5076.07 644
5076.74 662
5077.42 648
5078.09 653
5078.76 668
5079.43 716
5080.11 719
5080.78 701
5081.45 672
5082.12 677
5082.80 650
5083.47 643
5084.14 684
5084.82 631
5085.49 680
5086.16 735
5086.83 667
5087.51 679
5088.18 736
5088.85 743
5089.53 757
5090.20 759
5090.87 759
5091.55 854
5092.22 893
5092.89 878
5093.57 829
5094.24 815
5094.91 771
5095.59 715
5096.26 737
5096.93 712
5097.61 699
5098.28 684
5098.96 679
5099.63 630
5100.30 614
5100.98 628
5101.65 632
5102.32 641
5103.00 698
5103.67 707
5104.35 664
5105.02 656
5105.70 637
5106.37 726
5107.04 713
5107.72 695
5108.39 688
5109.07 668
5109.74 610
5110.42 673
5111.09 663
5111.77 651
5112.44 670
5113.11 698
5113.79 655
5114.46 684
5115.14 678
5115.81 708
5116.49 690
5117.16 717
5117.84 753
5118.51 771
5119.19 829
5119.86 825
5120.54 838
5121.21 898
5121.89 860
5122.57 782
5123.24 771
5123.92 693
5124.59 732
5125.27 716
5125.94 670
5126.62 673
5127.29 630
5127.97 637
5128.64 652
5129.32 664
5130.00 688
5130.67 689
5131.35 730
5132.02 726
5132.70 681
5133.38 682
5134.05 674
5134.73 715
5135.40 684
5136.08 680
5136.76 680
5137.43 684
5138.11 683
5138.79 689
5139.46 705
5140.14 700
5140.82 707
5141.49 690
5142.17 683
5142.85 654
5143.52 656
5144.20 648
5144.88 613
5145.55 586
5146.23 592
5146.91 611
5147.58 634
5148.26 648
5148.94 603
5149.61 628
5150.29 604
5150.97 642
5151.65 611
5152.32 611
5153.00 636
5153.68 646
5154.36 609
5155.03 604
5155.71 659
5156.39 613
5157.07 613
5157.74 657
5158.42 636
5159.10 667
5159.78 655
5160.45 657
5161.13 640
5161.81 615
5162.49 646
5163.17 622
5163.84 644
5164.52 646
5165.20 619
5165.88 617
5166.56 631
5167.24 673
5167.91 615
5168.59 633
5169.27 584
5169.95 588
5170.63 576
5171.31 592
5171.98 613
5172.66 557
5173.34 582
5174.02 606
5174.70 581
5175.38 586
5176.06 571
5176.74 655
5177.41 654
5178.09 617
5178.77 619
5179.45 605
5180.13 635
5180.81 631
5181.49 613
5182.17 576
5182.85 631
5183.53 630
5184.21 613
5184.89 604
5185.57 546
5186.24 576
5186.92 584
5187.60 560
5188.28 574
5188.96 597
5189.64 622
5190.32 606
5191.00 564
5191.68 566
5192.36 564
5193.04 616
5193.72 561
5194.40 596
5195.08 571
5195.76 604
5196.44 610
5197.12 591
5197.80 584
5198.48 577
5199.16 581
5199.84 543
5200.52 534
5201.21 567
5201.89 557
5202.57 564
5203.25 590
5203.93 540
5204.61 599
5205.29 575
5205.97 560
5206.65 557
5207.33 612
5208.01 624
5208.69 631
5209.37 594
5210.06 591
5210.74 584
5211.42 577
5212.10 609
5212.78 642
5213.46 620
5214.14 628
5214.82 650
5215.51 630
5216.19 611
5216.87 602
5217.55 640
5218.23 644
5218.91 638
5219.60 613
5220.28 646
5220.96 645
5221.64 668
5222.32 654
5223.00 603
5223.69 643
5224.37 692
5225.05 678
5225.73 626
5226.41 623
5227.10 624
5227.78 608
5228.46 582
5229.14 630
5229.83 640
5230.51 608
5231.19 589
5231.87 607
5232.56 558
5233.24 589
5233.92 607
5234.60 638
5235.29 682
5235.97 673
5236.65 662
5237.34 625
5238.02 661
5238.70 720
5239.38 684
5240.07 698
5240.75 693
5241.43 693
5242.12 711
5242.80 691
5243.48 732
5244.17 715
5244.85 642
5245.53 657
5246.22 616
5246.90 643
5247.58 620
5248.27 599
5248.95 576
5249.63 588
5250.32 592
5251.00 619
5251.69 612
5252.37 650
5253.05 650
5253.74 675
5254.42 656
5255.11 629
5255.79 591
5256.47 563
5257.16 586
5257.84 575
5258.53 566
5259.21 568
5259.89 587
5260.58 634
5261.26 622
5261.95 594
5262.63 619
5263.32 636
5264.00 645
5264.69 651
5265.37 619
5266.06 664
5266.74 646
5267.43 631
5268.11 636
5268.79 649
5269.48 656
5270.16 614
5270.85 629
5271.53 643
5272.22 611
5272.91 619
5273.59 638
5274.28 611
5274.96 641
5275.65 632
5276.33 648
5277.02 610
5277.70 599
5278.39 629
5279.07 592
5279.76 644
5280.45 632
5281.13 681
5281.82 679
5282.50 728
5283.19 665
5283.87 652
5284.56 666
5285.25 609
5285.93 594
5286.62 604
5287.30 623
5287.99 628
5288.68 645
5289.36 645
5290.05 622
5290.74 622
5291.42 614
5292.11 622
5292.79 605
5293.48 640
5294.17 660
5294.85 659
5295.54 656
5296.23 675
5296.91 767
5297.60 757
5298.29 710
5298.98 670
5299.66 800
5300.35 776
5301.04 748
5301.72 770
5302.41 817
5303.10 791
5303.78 835
5304.47 898
5305.16 855
5305.85 815
5306.53 891
5307.22 883
5307.91 829
5308.60 806
5309.28 776
5309.97 771
5310.66 844
5311.35 872
5312.03 904
5312.72 962
5313.41 1004
5314.10 1038
5314.79 1040
5315.47 1078
5316.16 1113
5316.85 1081
5317.54 1014
5318.23 1049
5318.91 993
5319.60 928
5320.29 948
5320.98 897
5321.67 836
5322.36 783
5323.04 763
5323.73 754
5324.42 701
5325.11 664
5325.80 643
5326.49 643
5327.18 702
5327.86 662
5328.55 667
5329.24 641
5329.93 643
5330.62 660
5331.31 669
5332.00 643
5332.69 640
5333.38 607
5334.06 607
5334.75 589
5335.44 599
5336.13 652
5336.82 616
5337.51 599
5338.20 627
5338.89 626
5339.58 556
5340.27 626
5340.96 636
5341.65 578
5342.34 593
5343.03 645
5343.72 717
5344.41 694
5345.10 700
5345.79 688
5346.48 615
5347.17 757
5347.86 809
5348.55 790
5349.24 838
5349.93 842
5350.62 896
5351.31 881
5352.00 924
5352.69 878
5353.38 835
5354.07 824
5354.76 733
5355.45 709
5356.14 707
5356.83 703
5357.52 658
5358.21 650
5358.90 638
5359.59 619
5360.29 633
5360.98 653
5361.67 683
5362.36 639
5363.05 649
5363.74 647
5364.43 685
5365.12 628
5365.81 652
5366.50 618
5367.20 648
5367.89 665
5368.58 604
5369.27 626
5369.96 628
5370.65 616
5371.34 659
5372.04 654
5372.73 658
5373.42 661
5374.11 663
5374.80 644
5375.49 647
5376.19 616
5376.88 603
5377.57 587
5378.26 640
5378.95 656
5379.65 652
5380.34 640
5381.03 644
5381.72 609
5382.42 604
5383.11 666
5383.80 646
5384.49 629
5385.19 621
5385.88 609
5386.57 676
5387.26 621
5387.96 638
5388.65 629
5389.34 674
5390.03 650
5390.73 677
5391.42 714
5392.11 696
5392.80 675
5393.50 703
5394.19 676
5394.88 724
5395.58 672
5396.27 694
5396.96 698
5397.66 633
5398.35 636
5399.04 602
5399.74 626
5400.43 567
5401.12 596
5401.82 621
5402.51 640
5403.20 618
5403.90 624
5404.59 632
5405.29 607
5405.98 604
5406.67 616
5407.37 670
5408.06 622
5408.75 630
5409.45 605
5410.14 667
5410.84 701
5411.53 653
5412.23 624
5412.92 617
5413.61 612
5414.31 655
5415.00 676
5415.70 615
5416.39 679
5417.09 692
5417.78 673
5418.47 691
5419.17 652
5419.86 701
5420.56 729
5421.25 699
5421.95 713
5422.64 718
5423.34 734
5424.03 726
5424.73 682
5425.42 680
5426.12 676
5426.81 667
5427.51 670
5428.20 628
5428.90 643
5429.59 655
5430.29 644
5430.99 696
5431.68 679
5432.38 719
5433.07 678
5433.77 671
5434.46 670
5435.16 701
5435.85 719
5436.55 660
5437.25 687
5437.94 675
5438.64 665
5439.33 689
5440.03 667
5440.73 747
5441.42 764
5442.12 740
5442.81 742
5443.51 730
5444.21 775
5444.90 783
5445.60 885
5446.29 865
5446.99 923
5447.69 966
5448.38 1070
5449.08 1033
5449.78 1018
5450.47 1012
5451.17 993
5451.87 932
5452.56 887
5453.26 832
5453.96 841
5454.65 780
5455.35 787
5456.05 728
5456.75 785
5457.44 791
5458.14 759
5458.84 724
5459.53 815
5460.23 803
5460.93 781
5461.63 778
5462.32 811
5463.02 842
5463.72 838
5464.42 870
5465.11 882
5465.81 863
5466.51 844
5467.21 883
5467.90 911
5468.60 865
5469.30 816
5470.00 835
5470.70 886
5471.39 912
5472.09 937
5472.79 865
5473.49 911
5474.19 896
5474.88 899
5475.58 935
5476.28 974
5476.98 994
5477.68 1073
5478.38 1153
5479.07 1307
5479.77 1465
5480.47 1566
5481.17 1625
5481.87 1634
5482.57 1616
5483.27 1507
5483.96 1373
5484.66 1227
5485.36 1159
5486.06 1145
5486.76 1066
5487.46 1059
5488.16 1007
5488.86 1010
5489.56 963
5490.26 1007
5490.96 1041
5491.65 1019
5492.35 1098
5493.05 1192
5493.75 1142
5494.45 1183
5495.15 1194
5495.85 1140
5496.55 1118
5497.25 1251
5497.95 1390
5498.65 1483
5499.35 1684
5500.05 2018
5500.75 2274
5501.45 2490
5502.15 2544
5502.85 2454
5503.55 2216
5504.25 1895
5504.95 1706
5505.65 1471
5506.35 1230
5507.05 1143
5507.75 1107
5508.45 1015
5509.15 1037
5509.85 979
5510.55 909
5511.25 943
5511.95 979
5512.65 923
5513.35 940
5514.05 939
5514.76 957
5515.46 968
5516.16 956
5516.86 909
5517.56 980
5518.26 920
5518.96 900
5519.66 875
5520.36 880
5521.06 860
5521.77 853
5522.47 837
5523.17 818
5523.87 795
5524.57 834
5525.27 803
5525.97 762
5526.67 747
5527.38 719
5528.08 771
5528.78 808
5529.48 789
5530.18 787
5530.88 819
5531.59 816
5532.29 812
5532.99 838
5533.69 796
5534.39 745
5535.10 751
5535.80 735
5536.50 804
5537.20 775
5537.90 770
5538.61 741
5539.31 686
5540.01 697
5540.71 737
5541.42 720
5542.12 738
5542.82 736
5543.52 695
5544.23 645
5544.93 661
5545.63 691
5546.33 723
5547.04 667
5547.74 693
5548.44 649
5549.15 667
5549.85 669
5550.55 734
5551.26 751
5551.96 708
5552.66 717
5553.36 680
5554.07 636
5554.77 659
5555.47 656
5556.18 683
5556.88 704
5557.58 687
5558.29 678
5558.99 658
5559.70 642
5560.40 686
5561.10 703
5561.81 710
5562.51 732
5563.21 680
5563.92 739
5564.62 739
5565.33 749
5566.03 720
5566.73 745
5567.44 699
5568.14 700
5568.85 662
5569.55 657
5570.25 646
5570.96 667
5571.66 680
5572.37 676
5573.07 681
5573.78 697
5574.48 683
5575.19 648
5575.89 703
5576.59 740
5577.30 728
5578.00 666
5578.71 658
5579.41 669
5580.12 677
5580.82 676
5581.53 627
5582.23 598
5582.94 629
5583.64 647
5584.35 671
5585.05 656
5585.76 652
5586.46 660
5587.17 641
5587.88 682
5588.58 653
5589.29 648
5589.99 624
5590.70 615
5591.40 610
5592.11 643
5592.81 595
5593.52 607
5594.23 639
5594.93 618
5595.64 636
5596.34 631
5597.05 629
5597.76 570
5598.46 596
5599.17 603
5599.87 579
5600.58 571
5601.29 616
5601.99 590
5602.70 602
5603.41 642
5604.11 637
5604.82 625
5605.52 643
5606.23 632
5606.94 668
5607.64 632
5608.35 586
5609.06 627
5609.76 630
5610.47 641
5611.18 664
5611.88 612
5612.59 637
5613.30 665
5614.01 692
5614.71 657
5615.42 633
5616.13 636
5616.83 641
5617.54 631
5618.25 626
5618.96 671
5619.66 639
5620.37 625
5621.08 639
5621.79 673
5622.49 665
5623.20 674
5623.91 684
5624.62 659
5625.32 703
5626.03 671
5626.74 661
5627.45 644
5628.16 607
5628.86 682
5629.57 655
5630.28 656
5630.99 648
5631.70 644
5632.40 663
5633.11 714
5633.82 709
5634.53 725
5635.24 690
5635.95 723
5636.65 717
5637.36 735
5638.07 752
5638.78 705
5639.49 705
5640.20 758
5640.91 779
5641.61 756
5642.32 773
5643.03 743
5643.74 734
5644.45 722
5645.16 723
5645.87 700
5646.58 695
5647.29 691
5648.00 657
5648.70 705
5649.41 760
5650.12 734
5650.83 707
5651.54 721
5652.25 669
5652.96 666
5653.67 702
5654.38 709
5655.09 742
5655.80 763
5656.51 736
5657.22 707
5657.93 736
5658.64 734
5659.35 762
5660.06 811
5660.77 817
5661.48 781
5662.19 767
5662.90 750
5663.61 776
5664.32 728
5665.03 757
5665.74 761
5666.45 738
5667.16 730
5667.87 753
5668.58 715
5669.29 785
5670.00 810
5670.71 882
5671.42 836
5672.13 867
5672.84 902
5673.56 839
5674.27 754
5674.98 746
5675.69 726
5676.40 686
5677.11 710
5677.82 669
5678.53 691
5679.24 713
5679.95 719
5680.67 689
5681.38 649
5682.09 692
5682.80 747
5683.51 751
5684.22 721
5684.93 760
5685.65 750
5686.36 717
5687.07 725
5687.78 709
5688.49 727
5689.20 731
5689.92 706
5690.63 632
5691.34 670
5692.05 645
5692.76 649
5693.47 682
5694.19 711
5694.90 714
5695.61 659
5696.32 657
5697.04 617
5697.75 643
5698.46 654
5699.17 630
5699.89 612
5700.60 601
5701.31 607
5702.02 671
5702.74 655
5703.45 615
5704.16 656
5704.87 650
5705.59 649
5706.30 676
5707.01 692
5707.72 662
5708.44 629
5709.15 666
5709.86 674
5710.58 691
5711.29 666
5712.00 645
5712.72 635
5713.43 613
5714.14 598
5714.86 620
5715.57 647
5716.28 634
5717.00 603
5717.71 597
5718.42 581
5719.14 600
5719.85 659
5720.56 644
5721.28 642
5721.99 605
5722.71 642
5723.42 636
5724.13 680
5724.85 654
5725.56 645
5726.28 701
5726.99 723
5727.70 690
5728.42 701
5729.13 686
5729.85 668
5730.56 696
5731.28 678
5731.99 649
5732.70 666
5733.42 627
5734.13 639
5734.85 645
5735.56 645
5736.28 634
5736.99 641
5737.71 694
5738.42 655
5739.14 661
5739.85 685
5740.57 612
5741.28 610
5742.00 648
5742.71 677
5743.43 672
5744.14 645
5744.86 678
5745.57 665
5746.29 676
5747.00 683
5747.72 712
5748.43 719
5749.15 643
5749.87 657
5750.58 692
5751.30 672
5752.01 687
5752.73 709
5753.44 699
5754.16 699
5754.88 717
5755.59 692
5756.31 697
5757.02 716
5757.74 724
5758.46 801
5759.17 766
5759.89 764
5760.60 767
5761.32 734
5762.04 754
5762.75 804
5763.47 774
5764.19 764
5764.90 777
5765.62 794
5766.34 819
5767.05 834
5767.77 902
5768.49 988
5769.20 1054
5769.92 1202
5770.64 1357
5771.35 1442
5772.07 1489
5772.79 1440
5773.50 1254
5774.22 1168
5774.94 1048
5775.65 909
5776.37 873
5777.09 828
5777.81 797
5778.52 786
5779.24 854
5779.96 791
5780.68 758
5781.39 818
5782.11 842
5782.83 803
5783.55 782
5784.26 830
5784.98 820
5785.70 811
5786.42 815
5787.14 747
5787.85 751
5788.57 788
5789.29 817
5790.01 816
5790.73 774
5791.44 739
5792.16 721
5792.88 721
5793.60 711
5794.32 690
5795.03 709
5795.75 736
5796.47 782
5797.19 749
5797.91 728
5798.63 719
5799.35 750
5800.06 746
5800.78 794
5801.50 789
5802.22 730
5802.94 789
5803.66 771
5804.38 783
5805.10 699
5805.82 693
5806.53 681
5807.25 683
5807.97 745
5808.69 745
5809.41 747
5810.13 728
5810.85 695
5811.57 696
5812.29 697
5813.01 654
5813.73 662
5814.45 685
5815.17 659
5815.89 710
5816.61 720
5817.33 709
5818.05 656
5818.77 661
5819.49 708
5820.20 744
5820.92 692
5821.64 703
5822.36 639
5823.09 640
5823.81 679
5824.53 674
5825.25 673
5825.97 673
5826.69 685
5827.41 684
5828.13 671
5828.85 665
5829.57 635
5830.29 683
5831.01 703
5831.73 685
5832.45 654
5833.17 659
5833.89 696
5834.61 694
5835.33 684
5836.05 685
5836.78 672
5837.50 682
5838.22 674
5838.94 671
5839.66 623
5840.38 608
5841.10 624
5841.82 705
5842.54 685
5843.27 676
5843.99 664
5844.71 667
5845.43 665
5846.15 660
5846.87 659
5847.59 664
5848.32 693
5849.04 661
5849.76 635
5850.48 670
5851.20 681
5851.93 679
5852.65 738
5853.37 695
5854.09 688
5854.81 706
5855.54 717
5856.26 707
5856.98 690
5857.70 670
5858.42 691
5859.15 668
5859.87 672
5860.59 716
5861.31 716
5862.04 712
5862.76 693
5863.48 726
5864.20 708
5864.93 709
5865.65 696
5866.37 672
5867.10 740
5867.82 723
5868.54 711
5869.26 699
5869.99 695
5870.71 739
5871.43 720
5872.16 696
5872.88 796
5873.60 756
5874.33 709
5875.05 735
5875.77 724
5876.50 703
5877.22 705
5877.94 743
5878.67 796
5879.39 762
5880.11 810
5880.84 775
5881.56 799
5882.28 831
5883.01 754
5883.73 831
5884.46 793
5885.18 822
5885.90 810
5886.63 788
5887.35 817
5888.08 843
5888.80 818
5889.52 821
5890.25 818
5890.97 813
5891.70 820
5892.42 791
5893.15 785
5893.87 820
5894.59 792
5895.32 821
5896.04 796
5896.77 796
5897.49 856
5898.22 850
5898.94 802
5899.67 844
5900.39 843
5901.12 841
5901.84 868
5902.57 877
5903.29 869
5904.02 919
5904.74 914
5905.47 885
5906.19 845
5906.92 868
5907.64 912
5908.37 932
5909.09 881
5909.82 859
5910.55 937
5911.27 944
5912.00 905
5912.72 928
5913.45 932
5914.17 949
5914.90 961
5915.63 965
5916.35 1017
5917.08 971
5917.80 918
5918.53 948
5919.25 1042
5919.98 1062
5920.71 1078
5921.43 1060
5922.16 1066
5922.89 1086
5923.61 1147
5924.34 1110
5925.06 1082
5925.79 1123
5926.52 1179
5927.24 1176
5927.97 1127
5928.70 1198
5929.42 1230
5930.15 1196
5930.88 1225
5931.60 1312
5932.33 1268
5933.06 1315
5933.78 1297
5934.51 1346
5935.24 1415
5935.97 1366
5936.69 1443
5937.42 1419
5938.15 1459
5938.87 1459
5939.60 1459
5940.33 1566
5941.06 1524
5941.78 1544
5942.51 1603
5943.24 1603
5943.97 1605
5944.69 1642
5945.42 1661
5946.15 1767
5946.88 1783
5947.60 1848
5948.33 1822
5949.06 1858
5949.79 1995
5950.52 2064
5951.24 2168
5951.97 2300
5952.70 2473
5953.43 2602
5954.16 2661
5954.88 2781
5955.61 2651
5956.34 2537
5957.07 2579
5957.80 2331
5958.53 2395
5959.25 2416
5959.98 2382
5960.71 2387
5961.44 2398
5962.17 2355
5962.90 2458
5963.63 2486
5964.36 2626
5965.08 2679
5965.81 2829
5966.54 3049
5967.27 3228
5968.00 3276
5968.73 3345
5969.46 3250
5970.19 3218
5970.92 3202
5971.65 3188
5972.37 3041
5973.10 3027
5973.83 3003
5974.56 3029
5975.29 2987
5976.02 3017
5976.75 3125
5977.48 3023
5978.21 3102
5978.94 3200
5979.67 3335
5980.40 3378
5981.13 3451
5981.86 3418
5982.59 3516
5983.32 3725
5984.05 3751
5984.78 3839
5985.51 3756
5986.24 3728
5986.97 3760
5987.70 3737
5988.43 3714
5989.16 3763
5989.89 3751
5990.62 3794
5991.35 3833
5992.08 3832
5992.81 3941
5993.54 4061
5994.27 4089
5995.00 4219
5995.74 4370
5996.47 4326
5997.20 4427
5997.93 4529
5998.66 4410
5999.39 4557
6000.12 4517
6000.85 4554
6001.58 4393
6002.31 4273
6003.04 4233
6003.78 4182
6004.51 4058
6005.24 3982
6005.97 3839
6006.70 3818
6007.43 3940
6008.16 4184
6008.90 4465
6009.63 5138
6010.36 6013
6011.09 7289
6011.82 9066
6012.55 11005
6013.29 12853
6014.02 14445
6014.75 15214
6015.48 15187
6016.21 14712
6016.95 13447
6017.68 12276
6018.41 10568
6019.14 9043
6019.87 7687
6020.61 6384
6021.34 5348
6022.07 4584
6022.80 4103
6023.54 3705
6024.27 3413
6025.00 3183
6025.73 3111
6026.47 2980
6027.20 2898
6027.93 2922
6028.66 2970
6029.40 2994
6030.13 3052
6030.86 3019
6031.59 2976
6032.33 2870
6033.06 2646
6033.79 2604
6034.53 2430
6035.26 2409
6035.99 2232
6036.73 2256
6037.46 2276
6038.19 2255
6038.93 2385
6039.66 2338
6040.39 2363
6041.13 2387
6041.86 2414
6042.59 2433
6043.33 2429
6044.06 2553
6044.79 2588
6045.53 2548
6046.26 2616
6047.00 2578
6047.73 2622
6048.46 2662
6049.20 2774
6049.93 2877
6050.67 2984
6051.40 3090
6052.13 3323
6052.87 3567
6053.60 3642
6054.34 3633
6055.07 3518
6055.81 3376
6056.54 3257
6057.27 3102
6058.01 3080
6058.74 2937
6059.48 2875
6060.21 2863
6060.95 2779
6061.68 2824
6062.42 2807
6063.15 2709
6063.89 2691
6064.62 2638
6065.36 2620
6066.09 2589
6066.83 2512
6067.56 2432
6068.30 2353
6069.03 2321
6069.77 2348
6070.50 2299
6071.24 2372
6071.97 2299
6072.71 2202
6073.44 2240
6074.18 2231
6074.91 2314
6075.65 2302
6076.39 2323
6077.12 2256
6077.86 2259
6078.59 2205
6079.33 2228
6080.06 2177
6080.80 2149
6081.54 2110
6082.27 2109
6083.01 1992
6083.74 1985
6084.48 1947
6085.22 1961
6085.95 1940
6086.69 1874
6087.42 1864
6088.16 1826
6088.90 1845
6089.63 1877
6090.37 1847
6091.11 1857
6091.84 1933
6092.58 1972
6093.32 1898
6094.05 1898
6094.79 1874
6095.53 1860
6096.26 1906
6097.00 1807
6097.74 1745
6098.47 1772
6099.21 1709
6099.95 1728
6100.69 1672
6101.42 1640
6102.16 1724
6102.90 1748
6103.63 1646
6104.37 1664
6105.11 1600
6105.85 1614
6106.58 1593
6107.32 1600
6108.06 1645
6108.80 1646
6109.53 1676
6110.27 1646
6111.01 1657
6111.75 1699
6112.49 1697
6113.22 1744
6113.96 1772
6114.70 1787
6115.44 1851
6116.17 1915
6116.91 1967
6117.65 2060
6118.39 2059
6119.13 1945
6119.87 1953
6120.60 1956
6121.34 1919
6122.08 1894
6122.82 1867
6123.56 1924
6124.30 1876
6125.03 1906
6125.77 1973
6126.51 1982
6127.25 1927
6127.99 1884
6128.73 1970
6129.47 1990
6130.21 1938
6130.94 1864
6131.68 1896
6132.42 1899
6133.16 1938
6133.90 2011
6134.64 1952
6135.38 2042
6136.12 2081
6136.86 2164
6137.60 2237
6138.34 2246
6139.08 2309
6139.81 2400
6140.55 2511
6141.29 2471
6142.03 2509
6142.77 2533
6143.51 2517
6144.25 2442
6144.99 2345
6145.73 2346
6146.47 2333
6147.21 2393
6147.95 2313
6148.69 2290
6149.43 2267
6150.17 2241
6150.91 2326
6151.65 2373
6152.39 2425
6153.13 2425
6153.87 2484
6154.61 2474
6155.35 2528
6156.09 2458
6156.83 2594
6157.58 2631
6158.32 2588
6159.06 2579
6159.80 2671
6160.54 2669
6161.28 2715
6162.02 2763
6162.76 2859
6163.50 2968
6164.24 3136
6164.98 3311
6165.72 3509
6166.46 3669
6167.21 3896
6167.95 3961
6168.69 3963
6169.43 4056
6170.17 4052
6170.91 3918
6171.65 3866
6172.39 3667
6173.14 3624
6173.88 3505
6174.62 3492
6175.36 3520
6176.10 3465
6176.84 3483
6177.59 3464
6178.33 3618
6179.07 3860
6179.81 4183
6180.55 4836
6181.30 5521
6182.04 6335
6182.78 7146
6183.52 7727
6184.26 7970
6185.01 7970
6185.75 7877
6186.49 7244
6187.23 6547
6187.97 6101
6188.72 5572
6189.46 5026
6190.20 4635
6190.94 4411
6191.69 4294
6192.43 4122
6193.17 4210
6193.92 4232
6194.66 4119
6195.40 4086
6196.14 4125
6196.89 4078
6197.63 4011
6198.37 3968
6199.12 3873
6199.86 3928
6200.60 3919
6201.34 3899
6202.09 3899
6202.83 4026
6203.57 4138
6204.32 4410
6205.06 4952
6205.80 5803
6206.55 7294
6207.29 9545
6208.03 12243
6208.78 14713
6209.52 16527
6210.27 17780
6211.01 17996
6211.75 17235
6212.50 15796
6213.24 13775
6213.98 11549
6214.73 9712
6215.47 7847
6216.22 6363
6216.96 5218
6217.71 4562
6218.45 4047
6219.19 3549
6219.94 3217
6220.68 3067
6221.43 2962
6222.17 2921
6222.92 2840
6223.66 2735
6224.40 2759
6225.15 2749
6225.89 2642
6226.64 2453
6227.38 2358
6228.13 2288
6228.87 2229
6229.62 2047
6230.36 1954
6231.11 1920
6231.85 1926
6232.60 1896
6233.34 1858
6234.09 1849
6234.83 1959
6235.58 2028
6236.32 2035
6237.07 2059
6237.81 2116
6238.56 2182
6239.30 2236
6240.05 2321
6240.80 2325
6241.54 2431
6242.29 2376
6243.03 2280
6243.78 2343
6244.52 2374
6245.27 2519
6246.02 2587
6246.76 2699
6247.51 2702
6248.25 2789
6249.00 2806
6249.75 2679
6250.49 2592
6251.24 2529
6251.98 2409
6252.73 2350
6253.48 2330
6254.22 2290
6254.97 2206
6255.72 2115
6256.46 2115
6257.21 2020
6257.95 2117
6258.70 2042
6259.45 2017
6260.19 2070
6260.94 2036
6261.69 2036
6262.43 2052
6263.18 1963
6263.93 1904
6264.68 1891
6265.42 1976
6266.17 1841
6266.92 1838
6267.66 1760
6268.41 1858
6269.16 1918
6269.91 1914
6270.65 2002
6271.40 1976
6272.15 1971
6272.89 1948
6273.64 1946
6274.39 1975
6275.14 1982
6275.88 1930
6276.63 1925
6277.38 1852
6278.13 1808
6278.88 1823
6279.62 1720
6280.37 1739
6281.12 1654
6281.87 1629
6282.62 1632
6283.36 1686
6284.11 1586
6284.86 1630
6285.61 1569
6286.36 1514
6287.10 1556
6287.85 1489
6288.60 1538
6289.35 1516
6290.10 1518
6290.85 1456
6291.59 1429
6292.34 1408
6293.09 1376
6293.84 1350
6294.59 1326
6295.34 1288
6296.09 1323
6296.84 1284
6297.58 1256
6298.33 1300
6299.08 1302
6299.83 1301
6300.58 1281
6301.33 1285
6302.08 1162
6302.83 1160
6303.58 1190
6304.33 1198
6305.08 1238
6305.83 1219
6306.58 1229
6307.32 1227
6308.07 1236
6308.82 1204
6309.57 1259
6310.32 1308
6311.07 1374
6311.82 1329
6312.57 1306
6313.32 1310
6314.07 1321
6314.82 1271
6315.57 1320
6316.32 1337
6317.07 1403
6317.82 1381
6318.57 1362
6319.32 1314
6320.07 1220
6320.82 1173
6321.57 1169
6322.32 1185
6323.07 1180
6323.82 1149
6324.58 1151
6325.33 1109
6326.08 1102
6326.83 1113
6327.58 1116
6328.33 1172
6329.08 1181
6329.83 1182
6330.58 1152
6331.33 1164
6332.08 1140
6332.83 1102
6333.58 1152
6334.34 1086
6335.09 1104
6335.84 1092
6336.59 1122
6337.34 1122
6338.09 1098
6338.84 1098
6339.59 1069
6340.35 1043
6341.10 1094
6341.85 1131
6342.60 1140
6343.35 1089
6344.10 1098
6344.86 1095
6345.61 1043
6346.36 1078
6347.11 1124
6347.86 1086
6348.62 1103
6349.37 1169
6350.12 1143
6350.87 1231
6351.62 1230
6352.38 1254
6353.13 1351
6353.88 1416
6354.63 1390
6355.38 1406
6356.14 1376
6356.89 1320
6357.64 1316
6358.39 1270
6359.15 1210
6359.90 1257
6360.65 1178
6361.40 1183
6362.16 1102
6362.91 1050
6363.66 1096
6364.42 1118
6365.17 1156
6365.92 1160
6366.67 1168
6367.43 1262
6368.18 1330
6368.93 1345
6369.69 1339
6370.44 1307
6371.19 1215
6371.95 1217
6372.70 1098
6373.45 1109
6374.21 1076
6374.96 1065
6375.71 1022
6376.47 983
6377.22 1040
6377.98 1070
6378.73 1073
6379.48 1097
6380.24 1122
6380.99 1106
6381.74 1153
6382.50 1102
6383.25 1132
6384.01 1128
6384.76 1101
6385.51 1074
6386.27 1029
6387.02 1016
6387.78 962
6388.53 1030
6389.29 1001
6390.04 1040
6390.79 1002
6391.55 973
6392.30 999
6393.06 983
6393.81 1005
6394.57 938
6395.32 986
6396.08 997
6396.83 1012
6397.59 1033
6398.34 1004
6399.10 977
6399.85 1013
6400.61 970
6401.36 984
6402.12 963
6402.87 949
6403.63 944
6404.38 995
6405.14 1015
6405.89 971
6406.65 965
6407.40 968
6408.16 980
6408.91 1002
6409.67 1015
6410.43 980
6411.18 980
6411.94 996
6412.69 990
6413.45 1025
6414.20 981
6414.96 964
6415.72 1000
6416.47 1028
6417.23 992
6417.98 1019
6418.74 991
6419.50 975
6420.25 1007
6421.01 994
6421.77 990
6422.52 986
6423.28 974
6424.03 996
6424.79 968
6425.55 957
6426.30 954
6427.06 979
6427.82 1009
6428.57 956
6429.33 976
6430.09 987
6430.84 993
6431.60 1004
6432.36 986
6433.11 993
6433.87 1017
6434.63 1039
6435.39 994
6436.14 1018
6436.90 1037
6437.66 1062
6438.41 1055
6439.17 1063
6439.93 1062
6440.69 1083
6441.44 1106
6442.20 1107
6442.96 1098
6443.72 1071
6444.47 1139
6445.23 1172
6445.99 1138
6446.75 1147
6447.50 1134
6448.26 1166
6449.02 1153
6449.78 1141
6450.54 1076
6451.29 1122
6452.05 1151
6452.81 1136
6453.57 1167
6454.33 1183
6455.08 1138
6455.84 1174
6456.60 1198
6457.36 1257
6458.12 1185
6458.88 1225
6459.64 1216
6460.39 1152
6461.15 1205
6461.91 1229
6462.67 1258
6463.43 1250
6464.19 1340
6464.95 1373
6465.70 1416
6466.46 1379
6467.22 1381
6467.98 1470
6468.74 1467
6469.50 1459
6470.26 1410
6471.02 1390
6471.78 1382
6472.54 1441
6473.30 1450
6474.05 1437
6474.81 1415
6475.57 1488
6476.33 1504
6477.09 1539
6477.85 1547
6478.61 1583
6479.37 1593
6480.13 1661
6480.89 1606
6481.65 1671
6482.41 1686
6483.17 1709
6483.93 1707
6484.69 1739
6485.45 1794
6486.21 1894
6486.97 1796
6487.73 1828
6488.49 1850
6489.25 1885
6490.01 1967
6490.77 1977
6491.53 2027
6492.29 2045
6493.05 2086
6493.81 2120
6494.57 2153
6495.33 2086
6496.10 2072
6496.86 2042
6497.62 2076
6498.38 2121
6499.14 2147
6499.90 2120
6500.66 2081
6501.42 2077
6502.18 2099
6502.94 2183
6503.70 2303
6504.47 2560
6505.23 2877
6505.99 3758
6506.75 4889
6507.51 6235
6508.27 7469
6509.03 8483
6509.79 9110
6510.56 9031
6511.32 8519
6512.08 7678
6512.84 6649
6513.60 5716
6514.36 4714
6515.13 4041
6515.89 3536
6516.65 2986
6517.41 2702
6518.17 2534
6518.94 2402
6519.70 2357
6520.46 2279
6521.22 2231
6521.98 2288
6522.75 2350
6523.51 2365
6524.27 2395
6525.03 2514
6525.79 2701
6526.56 2906
6527.32 3026
6528.08 3176
6528.84 3308
6529.61 3217
6530.37 3172
6531.13 3072
6531.90 2979
6532.66 2878
6533.42 2888
6534.18 3039
6534.95 3310
6535.71 3710
6536.47 4022
6537.24 4097
6538.00 4330
6538.76 4188
6539.53 3930
6540.29 3620
6541.05 3177
6541.82 2963
6542.58 2749
6543.34 2550
6544.11 2404
6544.87 2311
6545.63 2367
6546.40 2424
6547.16 2408
6547.92 2406
6548.69 2382
6549.45 2436
6550.21 2362
6550.98 2305
6551.74 2225
6552.51 2207
6553.27 2183
6554.03 2229
6554.80 2190
6555.56 2141
6556.33 2212
6557.09 2231
6557.85 2275
6558.62 2191
6559.38 2295
6560.15 2318
6560.91 2386
6561.68 2351
6562.44 2374
6563.21 2441
6563.97 2480
6564.74 2468
6565.50 2533
6566.26 2461
6567.03 2577
6567.79 2551
6568.56 2458
6569.32 2494
6570.09 2439
6570.85 2445
6571.62 2464
6572.38 2460
6573.15 2527
6573.91 2501
6574.68 2582
6575.44 2501
6576.21 2543
6576.98 2586
6577.74 2598
6578.51 2592
6579.27 2527
6580.04 2542
6580.80 2601
6581.57 2670
6582.33 2648
6583.10 2589
6583.87 2640
6584.63 2615
6585.40 2657
6586.16 2615
6586.93 2599
6587.70 2534
6588.46 2645
6589.23 2631
6589.99 2701
6590.76 2874
6591.53 3014
6592.29 3338
6593.06 3646
6593.82 4084
6594.59 4470
6595.36 4816
6596.12 5009
6596.89 4935
6597.66 4830
6598.42 4601
6599.19 4288
6599.96 3972
6600.72 3578
6601.49 3198
6602.26 2976
6603.02 2777
6603.79 2569
6604.56 2453
6605.33 2330
6606.09 2280
6606.86 2283
6607.63 2205
6608.39 2224
6609.16 2247
6609.93 2242
6610.70 2251
6611.46 2209
6612.23 2218
6613.00 2261
6613.77 2246
6614.53 2209
6615.30 2126
6616.07 2178
6616.84 2173
6617.60 2175
6618.37 2171
6619.14 2218
6619.91 2266
6620.68 2363
6621.44 2544
6622.21 2689
6622.98 2770
6623.75 2789
6624.52 2777
6625.28 2780
6626.05 2678
6626.82 2599
6627.59 2641
6628.36 2488
6629.13 2363
6629.89 2340
6630.66 2291
6631.43 2359
6632.20 2397
6632.97 2507
6633.74 2638
6634.51 2882
6635.27 3022
6636.04 3015
6636.81 3087
6637.58 3085
6638.35 3182
6639.12 3235
6639.89 3353
6640.66 3515
6641.43 3614
6642.19 3842
6642.96 3896
6643.73 3835
6644.50 3733
6645.27 3477
6646.04 3251
6646.81 2963
6647.58 2644
6648.35 2456
6649.12 2298
6649.89 2124
6650.66 2016
6651.43 1923
6652.20 1914
6652.97 1924
6653.74 1902
6654.51 1940
6655.28 1858
6656.05 1938
6656.82 1907
6657.59 1863
6658.36 1817
6659.13 1821
6659.90 1803
6660.67 1817
6661.44 1794
6662.21 1842
6662.98 1809
6663.75 1720
6664.52 1742
6665.29 1719
6666.06 1694
6666.83 1740
6667.60 1610
6668.37 1655
6669.14 1696
6669.91 1747
6670.68 1825
6671.46 1834
6672.23 1848
6673.00 1890
6673.77 1852
6674.54 1815
6675.31 1790
6676.08 1841
6676.85 1830
6677.62 1820
6678.40 1747
6679.17 1842
6679.94 1934
6680.71 1906
6681.48 1952
6682.25 1904
6683.02 1910
6683.80 1938
6684.57 2104
6685.34 2207
6686.11 2311
6686.88 2366
6687.65 2296
6688.43 2167
6689.20 2120
6689.97 1889
6690.74 1775
6691.51 1692
6692.29 1651
6693.06 1552
6693.83 1611
6694.60 1565
6695.37 1628
6696.15 1581
6696.92 1542
6697.69 1550
6698.46 1542
6699.24 1540
6700.01 1547
6700.78 1583
6701.55 1500
6702.33 1412
6703.10 1469
6703.87 1471
6704.64 1441
6705.42 1492
6706.19 1487
6706.96 1462
6707.74 1460
6708.51 1408
6709.28 1395
6710.06 1419
6710.83 1396
6711.60 1326
6712.37 1355
6713.15 1334
6713.92 1350
6714.69 1346
6715.47 1346
6716.24 1358
6717.01 1377
6717.79 1395
6718.56 1314
6719.34 1318
6720.11 1299
6720.88 1294
6721.66 1276
6722.43 1315
6723.20 1296
6723.98 1304
6724.75 1325
6725.53 1282
6726.30 1236
6727.07 1268
6727.85 1276
6728.62 1303
6729.40 1279
6730.17 1256
6730.95 1248
6731.72 1277
6732.49 1286
6733.27 1262
6734.04 1322
6734.82 1307
6735.59 1389
6736.37 1363
6737.14 1333
6737.92 1334
6738.69 1395
6739.47 1358
6740.24 1332
6741.01 1340
6741.79 1328
6742.56 1344
6743.34 1414
6744.11 1400
6744.89 1403
6745.67 1397
6746.44 1404
6747.22 1446
6747.99 1436
6748.77 1477
6749.54 1489
6750.32 1561
6751.09 1613
6751.87 1724
6752.64 1816
6753.42 1900
6754.19 1923
6754.97 1926
6755.75 1909
6756.52 1748
6757.30 1651
6758.07 1653
6758.85 1571
6759.63 1546
6760.40 1562
6761.18 1581
6761.95 1549
6762.73 1591
6763.51 1573
6764.28 1475
6765.06 1539
6765.83 1598
6766.61 1642
6767.39 1728
6768.16 1623
6768.94 1708
6769.72 1661
6770.49 1633
6771.27 1536
6772.05 1480
6772.82 1474
6773.60 1423
6774.38 1330
6775.15 1371
6775.93 1371
6776.71 1350
6777.48 1367
6778.26 1369
6779.04 1392
6779.82 1393
6780.59 1419
6781.37 1353
6782.15 1298
6782.92 1314
6783.70 1310
6784.48 1304
6785.26 1274
6786.03 1273
6786.81 1303
6787.59 1272
6788.37 1257
6789.14 1192
6789.92 1191
6790.70 1218
6791.48 1209
6792.25 1115
6793.03 1147
6793.81 1176
6794.59 1204
6795.37 1175
6796.14 1168
6796.92 1164
6797.70 1118
6798.48 1133
6799.26 1168
6800.04 1169
6800.81 1184
6801.59 1170
6802.37 1190
6803.15 1120
6803.93 1142
6804.71 1232
6805.48 1217
6806.26 1167
6807.04 1177
6807.82 1170
6808.60 1169
6809.38 1164
6810.16 1165
6810.94 1140
6811.71 1138
6812.49 1140
6813.27 1167
6814.05 1182
6814.83 1140
6815.61 1160
6816.39 1171
6817.17 1147
6817.95 1181
6818.73 1170
6819.51 1158
6820.29 1173
6821.07 1200
6821.84 1166
6822.62 1143
6823.40 1164
6824.18 1133
6824.96 1168
6825.74 1112
6826.52 1134
6827.30 1138
6828.08 1083
6828.86 1138
6829.64 1113
6830.42 1131
6831.20 1139
6831.98 1206
6832.76 1154
6833.54 1129
6834.32 1181
6835.10 1287
6835.88 1383
6836.66 1560
6837.44 1904
6838.22 2217
6839.01 2557
6839.79 2732
6840.57 2806
6841.35 2768
6842.13 2661
6842.91 2431
6843.69 2180
6844.47 1934
6845.25 1784
6846.03 1660
6846.81 1540
6847.59 1541
6848.37 1571
6849.16 1737
6849.94 1851
6850.72 2021
6851.50 2228
6852.28 2278
6853.06 2130
6853.84 2156
6854.62 2033
6855.41 1903
6856.19 1733
6856.97 1622
6857.75 1561
6858.53 1466
6859.31 1400
6860.10 1311
6860.88 1302
6861.66 1278
6862.44 1266
6863.22 1233
6864.00 1201
6864.79 1250
6865.57 1309
6866.35 1290
6867.13 1337
6867.91 1348
6868.70 1381
6869.48 1373
6870.26 1373
6871.04 1370
6871.83 1382
6872.61 1385
6873.39 1347
6874.17 1403
6874.96 1363
6875.74 1424
6876.52 1484
6877.30 1514
6878.09 1589
6878.87 1630
6879.65 1686
6880.43 1657
6881.22 1700
6882.00 1790
6882.78 1842
6883.57 1884
6884.35 1939
6885.13 1955
6885.92 1986
6886.70 2204
6887.48 2543
6888.27 2767
6889.05 3024
6889.83 3213
6890.62 3203
6891.40 2981
6892.18 2788
6892.97 2547
6893.75 2214
6894.53 2023
6895.32 1915
6896.10 1947
6896.88 1857
6897.67 1789
6898.45 1674
6899.24 1775
6900.02 1789
6900.80 1796
6901.59 1803
6902.37 1781
6903.16 1769
6903.94 1741
6904.73 1802
6905.51 1795
6906.29 1748
6907.08 1813
6907.86 1778
6908.65 1695
6909.43 1668
6910.22 1675
6911.00 1573
6911.79 1620
6912.57 1639
6913.35 1625
6914.14 1606
6914.92 1624
6915.71 1621
6916.49 1657
6917.28 1601
6918.06 1631
6918.85 1684
6919.63 1665
6920.42 1702
6921.20 1683
6921.99 1682
6922.78 1660
6923.56 1663
6924.35 1730
6925.13 1793
6925.92 1831
6926.70 1763
6927.49 1832
6928.27 1814
6929.06 1852
6929.84 1949
6930.63 1904
6931.42 1872
6932.20 1830
6932.99 1893
6933.77 1926
6934.56 1885
6935.35 1887
6936.13 1928
6936.92 1934
6937.70 1973
6938.49 2014
6939.28 2078
6940.06 2219
6940.85 2310
6941.63 2597
6942.42 2716
6943.21 2811
6943.99 2955
6944.78 3101
6945.57 3195
6946.35 3168
6947.14 3187
6947.93 3257
6948.71 3180
6949.50 3211
6950.29 3218
6951.07 3090
6951.86 2965
6952.65 2796
6953.44 2696
6954.22 2675
6955.01 2574
6955.80 2537
6956.58 2632
6957.37 2597
6958.16 2591
6958.95 2601
6959.73 2683
6960.52 2705
6961.31 2601
6962.09 2668
6962.88 2739
6963.67 2757
6964.46 2748
6965.25 2866
6966.03 2990
6966.82 3193
6967.61 3336
6968.40 3465
6969.18 3708
6969.97 3981
6970.76 3991
6971.55 4065
6972.34 4007
6973.12 4056
6973.91 3967
6974.70 3876
6975.49 3931
6976.28 3960
6977.07 3879
6977.85 3939
6978.64 3998
6979.43 4059
6980.22 4383
6981.01 4820
6981.80 5460
6982.59 6660
6983.37 8519
6984.16 10785
6984.95 13606
6985.74 16179
6986.53 18052
6987.32 19156
6988.11 18824
6988.90 17308
6989.69 15458
6990.47 13337
6991.26 10803
6992.05 8780
6992.84 7116
6993.63 5732
6994.42 4692
6995.21 3963
6996.00 3468
6996.79 3083
6997.58 2837
6998.37 2599
6999.16 2486
6999.95 2469
7000.74 2393
7001.53 2368
7002.32 2378
7003.11 2247
7003.90 2199
7004.69 2081
7005.48 1997
7006.27 1900
7007.06 1779
7007.85 1756
7008.64 1710
7009.43 1693
7010.22 1713
7011.01 1770
7011.80 1886
7012.59 1954
7013.38 2015
7014.17 2039
7014.96 2033
7015.75 2038
7016.54 2086
7017.33 2036
7018.12 2031
7018.91 1964
7019.70 1904
7020.49 1987
7021.28 2032
7022.07 2159
7022.87 2265
7023.66 2421
7024.45 2524
7025.24 2509
7026.03 2529
7026.82 2498
7027.61 2417
7028.40 2362
7029.19 2313
7029.99 2205
7030.78 2098
7031.57 2052
7032.36 1971
7033.15 1953
7033.94 1942
7034.74 1947
7035.53 1890
7036.32 1928
7037.11 1933
7037.90 2028
7038.69 1985
7039.49 2002
7040.28 2034
7041.07 2041
7041.86 2054
7042.65 2054
7043.45 2074
7044.24 2096
7045.03 2134
7045.82 2148
7046.61 2086
7047.41 2084
7048.20 2126
7048.99 2241
7049.78 2351
7050.58 2378
7051.37 2434
7052.16 2400
7052.95 2297
7053.75 2192
7054.54 2125
7055.33 2122
7056.13 1972
7056.92 1858
7057.71 1884
7058.50 1848
7059.30 1922
7060.09 1952
7060.88 1877
7061.68 1855
7062.47 1845
7063.26 1750
7064.06 1787
7064.85 1754
7065.64 1620
7066.44 1654
7067.23 1657
7068.02 1641
7068.82 1560
7069.61 1487
7070.40 1487
7071.20 1550
7071.99 1467
7072.78 1446
7073.58 1437
7074.37 1447
7075.17 1390
7075.96 1407
7076.75 1394
7077.55 1371
7078.34 1314
7079.14 1301
7079.93 1352
7080.72 1322
7081.52 1280
7082.31 1311
7083.11 1266
7083.90 1267
7084.70 1213
7085.49 1225
7086.28 1231
7087.08 1199
7087.87 1235
7088.67 1291
7089.46 1243
7090.26 1262
7091.05 1223
7091.85 1205
7092.64 1188
7093.44 1142
7094.23 1140
7095.03 1094
7095.82 1120
7096.62 1099
7097.41 1080
7098.21 1059
7099.00 1078
7099.80 1030
7100.59 1070
7101.39 1088
7102.18 1044
7102.98 1096
7103.77 1076
7104.57 1024
7105.37 1066
7106.16 985
7106.96 1025
7107.75 1006
7108.55 959
7109.34 954
7110.14 945
7110.94 988
7111.73 958
7112.53 969
7113.32 954
7114.12 967
7114.92 968
7115.71 983
7116.51 988
7117.30 983
7118.10 975
7118.90 1007
7119.69 962
7120.49 989
7121.29 950
7122.08 928
7122.88 947
7123.68 932
7124.47 952
7125.27 930
7126.07 942
7126.86 947
7127.66 936
7128.46 960
7129.25 972
7130.05 1050
7130.85 1031
7131.64 1063
7132.44 1027
7133.24 1056
7134.04 1034
7134.83 1000
7135.63 1043
7136.43 958
7137.23 914
7138.02 950
7138.82 898
7139.62 865
7140.42 874
7141.21 819
7142.01 833
7142.81 865
7143.61 842
7144.40 818
7145.20 801
7146.00 885
7146.80 820
7147.59 780
7148.39 765
7149.19 740
7149.99 799
7150.79 786
7151.59 764
7152.38 770
7153.18 772
7153.98 761
7154.78 820
7155.58 845
7156.38 799
7157.17 861
7157.97 908
7158.77 843
7159.57 856
7160.37 868
7161.17 824
7161.97 816
7162.76 773
7163.56 798
7164.36 775
7165.16 786
7165.96 801
7166.76 758
7167.56 766
7168.36 739
7169.16 743
7169.96 771
7170.75 760
7171.55 744
7172.35 753
7173.15 736
7173.95 740
7174.75 697
7175.55 720
7176.35 715
7177.15 735
7177.95 706
7178.75 735
7179.55 694
7180.35 716
7181.15 693
7181.95 702
7182.75 734
7183.55 776
7184.35 745
7185.15 715
7185.95 748
7186.75 741
7187.55 688
7188.35 715
7189.15 721
7189.95 680
7190.75 658
7191.55 714
7192.35 709
7193.15 642
7193.95 654
7194.75 622
7195.55 645
7196.35 661
7197.15 657
7197.95 662
7198.76 682
7199.56 681
7200.36 712
7201.16 698
7201.96 703
7202.76 700
7203.56 710
7204.36 708
7205.16 657
7205.96 667
7206.77 667
7207.57 686
7208.37 699
7209.17 674
7209.97 643
7210.77 685
7211.57 699
7212.38 697
7213.18 669
7213.98 696
7214.78 652
7215.58 688
7216.38 684
7217.19 682
7217.99 718
7218.79 676
7219.59 710
7220.39 705
7221.20 730
7222.00 762
7222.80 738
7223.60 769
7224.40 685
7225.21 716
7226.01 716
7226.81 738
7227.61 711
7228.42 735
7229.22 697
7230.02 713
7230.82 721
7231.63 753
7232.43 675
7233.23 697
7234.03 745
7234.84 813
7235.64 849
7236.44 841
7237.25 923
7238.05 940
7238.85 874
7239.65 880
7240.46 842
7241.26 834
7242.06 781
7242.87 823
7243.67 769
7244.47 786
7245.28 819
7246.08 774
7246.88 765
7247.69 767
7248.49 761
7249.30 740
7250.10 768
7250.90 724
7251.71 722
7252.51 762
7253.31 775
7254.12 736
7254.92 768
7255.73 785
7256.53 759
7257.33 746
7258.14 726
7258.94 736
7259.75 775
7260.55 738
7261.35 721
7262.16 774
7262.96 747
7263.77 730
7264.57 776
7265.38 772
7266.18 820
7266.99 777
7267.79 768
7268.59 769
7269.40 793
7270.20 774
7271.01 814
7271.81 802
7272.62 815
7273.42 814
7274.23 796
7275.03 828
7275.84 842
7276.64 847
7277.45 827
7278.25 859
7279.06 854
7279.86 894
7280.67 946
7281.48 1037
7282.28 1089
7283.09 1277
7283.89 1525
7284.70 1710
7285.50 1841
7286.31 1877
7287.11 1761
7287.92 1712
7288.73 1542
7289.53 1406
7290.34 1281
7291.14 1174
7291.95 1088
7292.76 955
7293.56 914
7294.37 809
7295.17 852
7295.98 863
7296.79 878
7297.59 850
7298.40 854
7299.21 825
7300.01 848
7300.82 890
7301.62 923
7302.43 874
7303.24 867
7304.04 926
7304.85 902
7305.66 912
7306.46 866
7307.27 872
7308.08 880
7308.89 920
7309.69 959
7310.50 964
7311.31 1012
7312.11 979
7312.92 979
7313.73 1001
7314.53 1001
7315.34 983
7316.15 1016
7316.96 1091
7317.76 1211
7318.57 1419
7319.38 1547
7320.19 1683
7320.99 1687
7321.80 1644
7322.61 1577
7323.42 1488
7324.22 1396
7325.03 1306
7325.84 1220
7326.65 1186
7327.46 1126
7328.26 1030
7329.07 982
7329.88 914
7330.69 886
7331.50 915
7332.30 927
7333.11 890
7333.92 861
7334.73 882
7335.54 939
7336.35 928
7337.15 888
7337.96 925
7338.77 983
7339.58 981
7340.39 989
7341.20 903
7342.01 892
7342.82 894
7343.62 899
7344.43 872
7345.24 886
7346.05 856
7346.86 845
7347.67 870
7348.48 830
7349.29 850
7350.10 819
7350.91 816
7351.71 793
7352.52 802
7353.33 872
7354.14 853
7354.95 804
7355.76 786
7356.57 811
7357.38 804
7358.19 789
7359.00 815
7359.81 838
7360.62 824
7361.43 803
7362.24 784
7363.05 851
7363.86 844
7364.67 841
7365.48 883
7366.29 860
7367.10 867
7367.91 870
7368.72 883
7369.53 864
7370.34 888
7371.15 874
7371.96 838
7372.77 848
7373.58 826
7374.39 806
7375.20 804
7376.01 850
7376.82 871
7377.63 843
7378.45 883
7379.26 952
7380.07 1052
7380.88 1113
7381.69 1167
7382.50 1189
7383.31 1236
7384.12 1251
7384.93 1197
7385.74 1059
7386.56 964
7387.37 891
7388.18 865
7388.99 819
7389.80 779
7390.61 749
7391.42 757
7392.24 761
7393.05 731
7393.86 688
7394.67 686
7395.48 673
7396.29 685
7397.10 670
7397.92 667
7398.73 682
7399.54 691
7400.35 676
7401.16 669
7401.98 694
7402.79 743
7403.60 740
7404.41 706
7405.23 682
7406.04 695
7406.85 656
7407.66 666
7408.47 657
7409.29 641
7410.10 619
7410.91 620
7411.72 649
7412.54 646
7413.35 645
7414.16 627
7414.98 625
7415.79 625
7416.60 647
7417.41 644
7418.23 619
7419.04 581
7419.85 631
7420.67 637
7421.48 615
7422.29 634
7423.11 633
7423.92 646
7424.73 659
7425.54 638
7426.36 650
7427.17 626
7427.99 623
7428.80 622
7429.61 674
7430.43 622
7431.24 613
7432.05 616
7432.87 628
7433.68 664
7434.49 635
7435.31 606
7436.12 630
7436.94 637
7437.75 688
7438.56 642
7439.38 654
7440.19 656
7441.01 678
7441.82 625
7442.64 644
7443.45 656
7444.26 638
7445.08 597
7445.89 582
7446.71 598
7447.52 568
7448.34 605
7449.15 568
7449.97 581
7450.78 601
7451.59 598
7452.41 580
7453.22 605
7454.04 621
7454.85 604
7455.67 605
7456.48 630
7457.30 597
7458.11 611
7458.93 586
7459.74 568
7460.56 559
7461.38 542
7462.19 593
7463.01 580
7463.82 601
7464.64 552
7465.45 542
7466.27 597
7467.08 564
7467.90 600
7468.72 630
7469.53 648
7470.35 635
7471.16 605
7471.98 579
7472.79 631
7473.61 615
7474.43 640
7475.24 591
7476.06 606
7476.87 596
7477.69 565
7478.51 621
7479.32 606
7480.14 595
7480.96 583
7481.77 604
7482.59 605
7483.41 573
7484.22 542
7485.04 566
7485.85 563
7486.67 589
7487.49 593
7488.31 559
7489.12 582
7489.94 575
7490.76 549
7491.57 548
7492.39 587
7493.21 538
7494.02 572
7494.84 556
7495.66 591
7496.48 551
7497.29 546
7498.11 604
7498.93 601
7499.74 576
7500.56 585
7501.38 581
7502.20 618
7503.01 611
7503.83 561
7504.65 571
7505.47 552
7506.29 603
7507.10 587
7507.92 569
7508.74 553
7509.56 583
7510.37 564
7511.19 539
7512.01 506
7512.83 541
7513.65 552
7514.47 578
7515.28 584
7516.10 524
7516.92 576
7517.74 558
7518.56 588
7519.38 534
7520.19 573
7521.01 574
7521.83 532
7522.65 572
7523.47 531
7524.29 581
7525.11 558
7525.92 522
7526.74 579
7527.56 577
7528.38 533
7529.20 565
7530.02 596
7530.84 572
7531.66 587
7532.48 574
7533.30 581
7534.12 578
7534.93 606
7535.75 603
7536.57 589
7537.39 641
7538.21 604
7539.03 585
7539.85 572
7540.67 604
7541.49 576
7542.31 582
7543.13 609
7543.95 599
7544.77 587
7545.59 633
7546.41 682
7547.23 581
7548.05 597
7548.87 591
7549.69 579
7550.51 560
7551.33 569
7552.15 523
7552.97 545
7553.79 580
7554.61 563
7555.43 554
7556.25 577
7557.07 586
7557.89 557
7558.71 610
7559.53 571
7560.36 566
7561.18 591
7562.00 567
7562.82 556
7563.64 596
7564.46 602
7565.28 587
7566.10 586
7566.92 638
7567.74 616
7568.56 593
7569.39 609
7570.21 620
7571.03 596
7571.85 585
7572.67 577
7573.49 604
7574.31 599
7575.14 591
7575.96 590
7576.78 632
7577.60 565
7578.42 634
7579.24 633
7580.06 622
7580.89 596
7581.71 613
7582.53 609
7583.35 610
7584.17 586
7585.00 601
7585.82 633
7586.64 612
7587.46 637
7588.29 634
7589.11 676
7589.93 636
7590.75 680
7591.57 687
7592.40 669
7593.22 690
7594.04 719
7594.86 695
7595.69 671
7596.51 729
7597.33 754
7598.15 724
7598.98 734
7599.80 734
7600.62 776
7601.45 802
7602.27 739
7603.09 809
7603.92 845
7604.74 817
7605.56 844
7606.38 831
7607.21 859
7608.03 834
7608.85 813
7609.68 803
7610.50 820
7611.32 799
7612.15 743
7612.97 759
7613.80 763
7614.62 759
7615.44 812
7616.27 840
7617.09 890
7617.91 924
7618.74 995
7619.56 1002
7620.39 992
7621.21 1039
7622.03 1015
7622.86 935
7623.68 884
7624.51 885
7625.33 924
7626.15 887
7626.98 939
7627.80 927
7628.63 884
7629.45 869
7630.28 914
7631.10 958
7631.93 949
7632.75 942
7633.58 958
7634.40 942
7635.22 898
7636.05 879
7636.87 808
7637.70 832
7638.52 767
7639.35 760
7640.17 711
7641.00 732
7641.82 743
7642.65 757
7643.47 755
7644.30 757
7645.13 750
7645.95 808
7646.78 824
7647.60 839
7648.43 794
7649.25 839
7650.08 832
7650.90 822
7651.73 784
7652.55 807
7653.38 800
7654.21 766
7655.03 721
7655.86 684
7656.68 689
7657.51 676
7658.34 634
7659.16 664
7659.99 656
7660.81 663
7661.64 656
7662.47 592
7663.29 631
7664.12 612
7664.95 629
7665.77 593
7666.60 599
7667.42 641
7668.25 665
7669.08 653
7669.90 599
7670.73 610
7671.56 593
7672.38 606
7673.21 607
7674.04 624
7674.87 619
7675.69 593
7676.52 612
7677.35 637
7678.17 596
7679.00 581
7679.83 577
7680.65 591
7681.48 606
7682.31 613
7683.14 631
7683.96 616
7684.79 634
7685.62 669
7686.45 665
7687.27 677
7688.10 641
7688.93 649
7689.76 657
7690.58 656
7691.41 615
7692.24 618
7693.07 625
7693.90 594
7694.72 623
7695.55 649
7696.38 646
7697.21 621
7698.04 658
7698.86 676
7699.69 677
7700.52 656
7701.35 657
7702.18 663
7703.01 634
7703.83 615
7704.66 606
7705.49 601
7706.32 621
7707.15 613
7707.98 576
7708.81 583
7709.63 585
7710.46 576
7711.29 597
7712.12 588
7712.95 577
7713.78 602
7714.61 579
7715.44 580
7716.27 596
7717.10 578
7717.93 584
7718.75 538
7719.58 559
7720.41 544
7721.24 549
7722.07 522
7722.90 570
7723.73 549
7724.56 555
7725.39 553
7726.22 559
7727.05 581
7727.88 589
7728.71 630
7729.54 618
7730.37 623
7731.20 616
7732.03 605
7732.86 632
7733.69 600
7734.52 592
7735.35 600
7736.18 566
7737.01 558
7737.84 574
7738.67 540
7739.50 539
7740.33 508
7741.16 512
7741.99 543
7742.82 528
7743.65 535
7744.48 523
7745.31 566
7746.14 575
7746.98 572
7747.81 593
7748.64 643
7749.47 657
7750.30 639
7751.13 642
7751.96 604
7752.79 579
7753.62 573
7754.45 570
7755.29 560
7756.12 560
7756.95 529
7757.78 505
7758.61 494
7759.44 479
7760.27 493
7761.11 485
7761.94 526
7762.77 525
7763.60 528
7764.43 489
7765.26 478
7766.10 520
7766.93 521
7767.76 540
7768.59 486
7769.42 536
7770.26 540
7771.09 517
7771.92 530
7772.75 548
7773.58 528
7774.42 505
7775.25 493
7776.08 516
7776.91 504
7777.75 505
7778.58 492
7779.41 487
7780.24 528
7781.08 520
7781.91 523
7782.74 564
7783.57 530
7784.41 557
7785.24 546
7786.07 515
7786.91 536
7787.74 567
7788.57 555
7789.40 529
7790.24 515
7791.07 520
7791.90 554
7792.74 534
7793.57 526
7794.40 569
7795.24 534
7796.07 550
7796.90 556
7797.74 554
7798.57 589
7799.40 547
7800.24 557
7801.07 567
7801.91 557
7802.74 594
7803.57 563
7804.41 566
7805.24 563
7806.07 605
7806.91 588
7807.74 607
7808.58 620
7809.41 616
7810.25 605
7811.08 606
7811.91 655
7812.75 702
7813.58 691
7814.42 755
7815.25 798
7816.09 797
7816.92 822
7817.75 803
7818.59 812
7819.42 839
7820.26 856
7821.09 825
7821.93 840
7822.76 853
7823.60 872
7824.43 815
7825.27 815
7826.10 806
7826.94 809
7827.77 775
7828.61 747
7829.44 701
7830.28 715
7831.11 748
7831.95 763
7832.78 756
7833.62 762
7834.46 782
7835.29 857
7836.13 843
7836.96 807
7837.80 819
7838.63 767
7839.47 726
7840.31 714
7841.14 693
7841.98 697
7842.81 643
7843.65 694
7844.48 652
7845.32 622
7846.16 616
7846.99 621
7847.83 664
7848.67 632
7849.50 613
7850.34 613
7851.17 649
7852.01 609
7852.85 573
7853.68 627
7854.52 616
7855.36 600
7856.19 616
7857.03 586
7857.87 577
7858.70 608
7859.54 628
7860.38 613
7861.21 605
7862.05 589
7862.89 623
7863.72 599
7864.56 571
7865.40 597
7866.24 608
7867.07 630
7867.91 633
7868.75 649
7869.59 587
7870.42 589
7871.26 624
7872.10 626
7872.94 609
7873.77 628
7874.61 603
7875.45 667
7876.29 645
7877.12 690
7877.96 700
7878.80 767
7879.64 727
7880.47 756
7881.31 807
7882.15 802
7882.99 814
7883.83 835
7884.66 778
7885.50 771
7886.34 730
7887.18 672
7888.02 676
7888.86 656
7889.69 711
7890.53 727
7891.37 680
7892.21 664
7893.05 701
7893.89 747
7894.73 707
7895.56 659
7896.40 665
7897.24 672
7898.08 640
7898.92 641
7899.76 678
7900.60 626
7901.44 631
7902.28 640
7903.12 609
7903.95 632
7904.79 608
7905.63 640
7906.47 655
7907.31 608
7908.15 641
7908.99 639
7909.83 575
7910.67 621
7911.51 626
7912.35 629
7913.19 686
7914.03 690
7914.87 694
7915.71 793
7916.55 916
7917.39 916
7918.23 1013
7919.07 1054
7919.91 1034
7920.75 997
7921.59 1017
7922.43 946
7923.27 912
7924.11 885
7924.95 783
7925.79 736
7926.63 670
7927.47 635
7928.31 594
7929.15 597
7929.99 602
7930.83 633
7931.67 621
7932.51 584
7933.35 570
7934.19 599
7935.04 567
7935.88 554
7936.72 542
7937.56 487
7938.40 527
7939.24 550
7940.08 565
7940.92 534
7941.76 515
7942.60 540
7943.45 562
7944.29 559
7945.13 555
7945.97 542
7946.81 552
7947.65 591
7948.49 587
7949.34 612
7950.18 606
7951.02 599
7951.86 602
7952.70 590
7953.54 605
7954.39 604
7955.23 632
7956.07 690
7956.91 678
7957.75 673
7958.60 697
7959.44 675
7960.28 658
7961.12 641
7961.96 635
7962.81 647
7963.65 632
7964.49 625
7965.33 654
7966.18 707
7967.02 779
7967.86 806
7968.70 840
7969.55 818
7970.39 816
7971.23 767
7972.08 735
7972.92 668
7973.76 650
7974.60 618
7975.45 622
7976.29 577
7977.13 545
7977.98 580
7978.82 565
7979.66 571
7980.51 582
7981.35 559
7982.19 543
7983.04 570
7983.88 529
7984.72 546
7985.57 551
7986.41 571
7987.25 533
7988.10 539
7988.94 539
7989.78 493
7990.63 519
7991.47 473
7992.32 471
7993.16 460
7994.00 477
7994.85 458
7995.69 508
7996.54 486
7997.38 453
7998.22 487
7999.07 491
7999.91 513
8000.76 501
8001.60 460
8002.45 471
8003.29 472
8004.13 449
8004.98 444
8005.82 457
8006.67 435
8007.51 411
8008.36 442
8009.20 467
8010.05 475
8010.89 438
8011.74 455
8012.58 476
8013.43 445
8014.27 391
8015.12 386
8015.96 406
8016.81 429
8017.65 423
8018.50 431
8019.34 448
8020.19 412
8021.03 420
8021.88 424
8022.72 394
8023.57 427
8024.41 435
8025.26 408
8026.11 428
8026.95 429
8027.80 441
8028.64 434
8029.49 429
8030.33 434
8031.18 438
8032.03 435
8032.87 446
8033.72 443
8034.56 404
8035.41 450
8036.26 439
8037.10 448
8037.95 411
8038.80 391
8039.64 397
8040.49 423
8041.34 444
8042.18 433
8043.03 406
8043.87 439
8044.72 418
8045.57 417
8046.41 457
8047.26 420
8048.11 458
8048.96 426
8049.80 437
8050.65 445
8051.50 442
8052.34 426
8053.19 422
8054.04 429
8054.88 439
8055.73 409
8056.58 366
8057.43 424
8058.27 422
8059.12 386
8059.97 379
8060.82 379
8061.66 381
8062.51 394
8063.36 408
8064.21 388
8065.05 405
8065.90 410
8066.75 383
8067.60 349
8068.44 392
8069.29 385
8070.14 386
8070.99 421
8071.84 398
8072.68 399
8073.53 434
8074.38 438
8075.23 393
8076.08 444
8076.93 438
8077.77 397
8078.62 416
8079.47 393
8080.32 394
8081.17 413
8082.02 413
8082.87 403
8083.71 399
8084.56 409
8085.41 419
8086.26 416
8087.11 402
8087.96 440
8088.81 421
8089.66 392
8090.51 408
8091.35 397
8092.20 402
8093.05 429
8093.90 388
8094.75 410
8095.60 393
8096.45 404
8097.30 388
8098.15 406
8099.00 405
8099.85 397
8100.70 401
8101.55 404
8102.40 401
8103.25 391
8104.10 414
8104.95 396
8105.80 399
8106.65 416
8107.50 397
8108.35 363
8109.20 395
8110.05 395
8110.90 413
8111.75 388
8112.60 373
8113.45 395
8114.30 397
8115.15 393
8116.00 394
8116.85 387
8117.70 415
8118.55 443
8119.40 427
8120.25 392
8121.10 382
8121.95 415
8122.80 415
8123.65 402
8124.50 381
8125.35 408
8126.20 398
8127.06 412
8127.91 417
8128.76 415
8129.61 410
8130.46 432
8131.31 437
8132.16 438
8133.01 448
8133.86 475
8134.72 484
8135.57 436
8136.42 416
8137.27 443
8138.12 445
8138.97 414
8139.83 376
8140.68 428
8141.53 415
8142.38 446
8143.23 448
8144.08 436
8144.94 414
8145.79 425
8146.64 448
8147.49 411
8148.34 430
8149.20 442
8150.05 478
8150.90 442
8151.75 420
8152.60 434
8153.46 439
8154.31 470
8155.16 512
8156.01 497
8156.87 467
8157.72 480
8158.57 501
8159.42 482
8160.28 442
8161.13 421
8161.98 412
8162.84 393
8163.69 393
8164.54 421
8165.39 393
8166.25 393
8167.10 394
8167.95 454
8168.81 393
8169.66 371
8170.51 399
8171.37 385
8172.22 390
8173.07 369
8173.93 386
8174.78 395
8175.63 420
8176.49 424
8177.34 422
8178.19 385
8179.05 373
8179.90 366
8180.76 385
8181.61 397
8182.46 404
8183.32 387
8184.17 347
8185.02 359
8185.88 378
8186.73 406
8187.59 385
8188.44 356
8189.30 389
8190.15 388
8191.00 370
8191.86 402
8192.71 383
8193.57 382
8194.42 378
8195.28 366
8196.13 400
8196.99 372
8197.84 393
8198.69 403
8199.55 370
8200.40 352
8201.26 348
8202.11 379
8202.97 363
8203.82 364
8204.68 387
8205.53 363
8206.39 391
8207.24 372
8208.10 359
8208.95 387
8209.81 375
8210.67 380
8211.52 375
8212.38 380
8213.23 366
8214.09 404
8214.94 386
8215.80 381
8216.65 402
8217.51 381
8218.37 387
8219.22 399
8220.08 398
8220.93 433
8221.79 394
8222.64 393
8223.50 382
8224.36 376
8225.21 366
8226.07 401
8226.92 373
8227.78 394
8228.64 393
8229.49 362
8230.35 339
8231.21 380
8232.06 395
8232.92 363
8233.78 364
8234.63 369
8235.49 387
8236.35 363
8237.20 358
8238.06 351
8238.92 389
8239.77 363
8240.63 371
8241.49 361
8242.34 376
8243.20 338
8244.06 383
8244.91 337
8245.77 364
8246.63 361
8247.49 344
8248.34 383
8249.20 384
8250.06 358
8250.92 370
8251.77 384
8252.63 360
8253.49 366
8254.35 333
8255.20 365
8256.06 381
8256.92 365
8257.78 327
8258.63 363
8259.49 376
8260.35 343
8261.21 378
8262.07 374
8262.92 383
8263.78 387
8264.64 362
8265.50 355
8266.36 356
8267.22 342
8268.07 379
8268.93 397
8269.79 411
8270.65 388
8271.51 389
8272.37 388
8273.22 378
8274.08 391
8274.94 381
8275.80 400
8276.66 395
8277.52 426
8278.38 414
8279.24 470
8280.09 461
8280.95 416
8281.81 447
8282.67 450
8283.53 407
8284.39 366
8285.25 415
8286.11 407
8286.97 399
8287.83 399
8288.69 433
8289.55 425
8290.41 391
8291.26 408
8292.12 420
8292.98 412
8293.84 407
8294.70 437
8295.56 459
8296.42 468
8297.28 410
8298.14 399
8299.00 408
8299.86 393
8300.72 423
8301.58 455
8302.44 436
8303.30 403
8304.16 415
8305.02 392
8305.88 404
8306.74 378
8307.60 396
8308.46 356
8309.33 383
8310.19 389
8311.05 404
8311.91 366
8312.77 384
8313.63 404
8314.49 399
8315.35 418
8316.21 418
8317.07 352
8317.93 357
8318.79 380
8319.65 376
8320.52 392
8321.38 421
8322.24 354
8323.10 372
8323.96 380
8324.82 408
8325.68 369
8326.54 376
8327.41 387
8328.27 376
8329.13 373
8329.99 378
8330.85 405
8331.71 401
8332.57 393
8333.44 405
8334.30 394
8335.16 406
8336.02 372
8336.88 380
8337.75 380
8338.61 389
8339.47 406
8340.33 394
8341.19 385
8342.06 378
8342.92 360
8343.78 365
8344.64 408
8345.50 386
8346.37 381
8347.23 411
8348.09 414
8348.95 431
8349.82 427
8350.68 425
8351.54 412
8352.40 395
8353.27 397
8354.13 382
8354.99 388
8355.86 401
8356.72 400
8357.58 386
8358.45 373
8359.31 389
8360.17 397
8361.03 408
8361.90 401
8362.76 372
8363.62 399
8364.49 394
8365.35 388
8366.21 385
8367.08 408
8367.94 400
8368.80 405
8369.67 399
8370.53 411
8371.40 418
8372.26 407
8373.12 395
8373.99 390
8374.85 383
8375.71 410
8376.58 415
8377.44 440
8378.31 391
8379.17 393
8380.03 407
8380.90 422
8381.76 421
8382.63 387
8383.49 403
8384.36 398
8385.22 401
8386.08 426
8386.95 423
8387.81 443
8388.68 423
8389.54 435
8390.41 458
8391.27 445
8392.14 427
8393.00 410
8393.87 423
8394.73 436
8395.60 416
8396.46 397
8397.33 430
8398.19 419
8399.06 423
8399.92 439
8400.79 434
8401.65 427
8402.52 435
8403.38 448
8404.25 414
8405.11 432
8405.98 421
8406.84 440
8407.71 461
8408.58 493
8409.44 478
8410.31 457
8411.17 463
8412.04 494
8412.90 471
8413.77 474
8414.64 478
8415.50 489
8416.37 512
8417.23 502
8418.10 469
8418.97 489
8419.83 491
8420.70 478
8421.56 521
8422.43 478
8423.30 522
8424.16 540
8425.03 548
8425.90 553
8426.76 569
8427.63 560
8428.50 536
8429.36 554
8430.23 572
8431.10 573
8431.96 584
8432.83 581
8433.70 589
8434.56 597
8435.43 621
8436.30 612
8437.16 608
8438.03 619
8438.90 642
8439.77 698
8440.63 661
8441.50 732
8442.37 740
8443.24 757
8444.10 758
8444.97 741
8445.84 732
8446.71 795
8447.57 841
8448.44 811
8449.31 781
8450.18 789
8451.04 813
8451.91 790
8452.78 835
8453.65 916
8454.52 1095
8455.38 1275
8456.25 1443
8457.12 1590
8457.99 1691
8458.86 1682
8459.72 1632
8460.59 1484
8461.46 1364
8462.33 1245
8463.20 1060
8464.07 992
8464.93 917
8465.80 846
8466.67 773
8467.54 722
8468.41 700
8469.28 714
8470.15 696
8471.02 676
8471.88 675
8472.75 665
8473.62 682
8474.49 643
8475.36 642
8476.23 655
8477.10 695
8477.97 636
8478.84 668
8479.71 669
8480.58 681
8481.44 736
8482.31 725
8483.18 723
8484.05 801
8484.92 743
8485.79 670
8486.66 676
8487.53 708
8488.40 645
8489.27 675
8490.14 673
8491.01 670
8491.88 630
8492.75 657
8493.62 709
8494.49 631
8495.36 687
8496.23 683
8497.10 690
8497.97 653
8498.84 700
8499.71 666
8500.58 651
8501.45 654
8502.32 648
8503.19 653
8504.06 655
8504.93 672
8505.80 666
8506.67 674
8507.55 701
8508.42 670
8509.29 714
8510.16 691
8511.03 679
8511.90 756
8512.77 727
8513.64 754
8514.51 742
8515.38 738
8516.25 739
8517.13 750
8518.00 764
8518.87 738
8519.74 814
8520.61 822
8521.48 826
8522.35 924
8523.23 905
8524.10 999
8524.97 1114
8525.84 1264
8526.71 1385
8527.58 1480
8528.46 1494
8529.33 1429
8530.20 1341
8531.07 1215
8531.94 1137
8532.81 1023
8533.69 939
8534.56 849
8535.43 793
8536.30 765
8537.18 729
8538.05 710
8538.92 694
8539.79 734
8540.66 696
8541.54 651
8542.41 643
8543.28 640
8544.15 646
8545.03 649
8545.90 629
8546.77 634
8547.64 668
8548.52 679
8549.39 634
8550.26 659
8551.14 666
8552.01 696
8552.88 738
8553.76 790
8554.63 858
8555.50 907
8556.37 862
8557.25 819
8558.12 841
8558.99 801
8559.87 756
8560.74 708
8561.61 703
8562.49 678
8563.36 648
8564.24 653
8565.11 641
8565.98 666
8566.86 634
8567.73 633
8568.60 614
8569.48 634
8570.35 605
8571.23 624
8572.10 606
8572.97 618
8573.85 607
8574.72 614
8575.60 621
8576.47 599
8577.34 615
8578.22 622
8579.09 635
8579.97 613
8580.84 597
8581.72 607
8582.59 633
8583.47 648
8584.34 671
8585.21 653
8586.09 654
8586.96 650
8587.84 635
8588.71 637
8589.59 647
8590.46 697
8591.34 701
8592.21 688
8593.09 694
8593.96 705
8594.84 703
8595.71 701
8596.59 713
8597.46 706
8598.34 697
8599.22 690
8600.09 700
8600.97 677
8601.84 728
8602.72 746
8603.59 737
8604.47 782
8605.34 762
8606.22 744
8607.10 764
8607.97 747
8608.85 767
8609.72 753
8610.60 762
8611.47 743
8612.35 796
8613.23 788
8614.10 764
8614.98 791
8615.86 788
8616.73 806
8617.61 805
8618.48 816
8619.36 859
8620.24 890
8621.11 852
8621.99 852
8622.87 873
8623.74 911
8624.62 919
8625.50 915
8626.37 939
8627.25 958
8628.13 923
8629.00 969
8629.88 989
8630.76 887
8631.64 971
8632.51 984
8633.39 954
8634.27 952
8635.14 974
8636.02 1009
8636.90 977
8637.78 940
8638.65 966
8639.53 982
8640.41 1025
8641.29 1056
8642.16 1062
8643.04 1115
8643.92 1073
8644.80 1069
8645.67 1124
8646.55 1152
8647.43 1128
8648.31 1190
8649.18 1204
8650.06 1231
8650.94 1244
8651.82 1223
8652.70 1235
8653.58 1275
8654.45 1205
8655.33 1222
8656.21 1235
8657.09 1295
8657.97 1351
8658.84 1353
8659.72 1482
8660.60 1502
8661.48 1600
8662.36 1801
8663.24 2005
8664.12 2234
8664.99 2466
8665.87 2605
8666.75 2674
8667.63 2629
8668.51 2376
8669.39 2279
8670.27 2130
8671.15 2037
8672.03 1971
8672.91 1889
8673.78 1876
8674.66 1978
8675.54 1978
8676.42 1952
8677.30 1932
8678.18 1828
8679.06 1725
8679.94 1595
8680.82 1489
8681.70 1448
8682.58 1352
8683.46 1314
8684.34 1285
8685.22 1257
8686.10 1178
8686.98 1217
8687.86 1285
8688.74 1299
8689.62 1376
8690.50 1502
8691.38 1711
8692.26 1950
8693.14 2091
8694.02 2171
8694.90 2237
8695.78 2146
8696.66 2027
8697.54 1855
8698.42 1712
8699.30 1594
8700.18 1545
8701.06 1516
8701.94 1483
8702.82 1487
8703.70 1493
8704.58 1481
8705.46 1457
8706.34 1382
8707.23 1293
8708.11 1195
8708.99 1123
8709.87 1039
8710.75 998
8711.63 909
8712.51 932
8713.39 894
8714.27 869
8715.16 827
8716.04 789
8716.92 779
8717.80 789
8718.68 789
8719.56 775
8720.44 778
8721.33 788
8722.21 776
8723.09 761
8723.97 773
8724.85 783
8725.73 746
8726.62 801
8727.50 838
8728.38 820
8729.26 867
8730.14 852
8731.03 869
8731.91 858
8732.79 865
8733.67 868
8734.55 839
8735.44 883
8736.32 856
8737.20 841
8738.08 818
8738.97 828
8739.85 784
8740.73 812
8741.61 767
8742.50 764
8743.38 758
8744.26 770
8745.14 780
8746.03 784
8746.91 758
8747.79 737
8748.68 762
8749.56 786
8750.44 752
8751.33 731
8752.21 780
8753.09 820
8753.97 767
8754.86 783
8755.74 784
8756.62 746
8757.51 789
8758.39 818
8759.28 809
8760.16 764
8761.04 747
8761.93 796
8762.81 796
8763.69 761
8764.58 751
8765.46 731
8766.34 787
8767.23 765
8768.11 736
8769.00 760
8769.88 757
8770.76 763
8771.65 705
8772.53 725
8773.42 715
8774.30 737
8775.19 725
8776.07 686
8776.95 675
8777.84 683
8778.72 712
8779.61 712
8780.49 691
8781.38 681
8782.26 704
8783.15 702
8784.03 734
8784.92 727
8785.80 720
8786.69 700
8787.57 717
8788.46 723
8789.34 702
8790.23 701
8791.11 687
8792.00 663
8792.88 681
8793.77 674
8794.65 636
8795.54 622
8796.42 597
8797.31 625
8798.19 625
8799.08 613
8799.96 597
8800.85 595
8801.74 625
8802.62 601
8803.51 599
8804.39 603
8805.28 610
8806.16 594
8807.05 614
8807.94 603
8808.82 593
8809.71 582
8810.59 563
8811.48 584
8812.37 582
8813.25 553
8814.14 584
8815.03 577
8815.91 551
8816.80 579
8817.68 617
8818.57 641
8819.46 616
8820.34 654
8821.23 633
8822.12 608
8823.00 561
8823.89 538
8824.78 527
8825.66 522
8826.55 537
8827.44 546
8828.33 535
8829.21 580
8830.10 548
8830.99 538
8831.87 504
8832.76 519
8833.65 553
8834.54 523
8835.42 516
8836.31 468
8837.20 497
8838.08 506
8838.97 469
8839.86 464
8840.75 480
8841.64 461
8842.52 456
8843.41 467
8844.30 472
8845.19 465
8846.07 453
8846.96 465
8847.85 450
8848.74 433
8849.63 465
8850.51 475
8851.40 491
8852.29 479
8853.18 434
8854.07 451
8854.96 440
8855.84 469
8856.73 461
8857.62 431
8858.51 408
8859.40 437
8860.29 433
8861.17 428
8862.06 430
8862.95 416
8863.84 458
8864.73 437
8865.62 423
8866.51 439
8867.40 471
8868.29 424
8869.17 411
8870.06 425
8870.95 458
8871.84 410
8872.73 370
8873.62 388
8874.51 405
8875.40 412
8876.29 421
8877.18 413
8878.07 400
8878.96 417
8879.85 408
8880.74 415
8881.63 399
8882.51 379
8883.40 409
8884.29 438
8885.18 398
8886.07 397
8886.96 422
8887.85 367
8888.74 383
8889.63 357
8890.52 410
8891.41 413
8892.30 382
8893.19 369
8894.09 355
8894.98 408
8895.87 362
8896.76 371
8897.65 381
8898.54 395
8899.43 377
8900.32 360
8901.21 375
8902.10 403
8902.99 364
8903.88 356
8904.77 364
8905.66 338
8906.55 356
8907.44 363
8908.34 374
8909.23 372
8910.12 353
8911.01 350
8911.90 368
8912.79 386
8913.68 378
8914.57 388
8915.47 386
8916.36 374
8917.25 356
8918.14 368
8919.03 369
8919.92 360
8920.81 376
8921.71 387
8922.60 344
8923.49 329
8924.38 332
8925.27 364
8926.16 339
8927.06 343
8927.95 332
8928.84 342
8929.73 341
8930.62 327
8931.52 319
8932.41 329
8933.30 360
8934.19 316
8935.09 348
8935.98 345
8936.87 322
8937.76 334
8938.66 334
8939.55 340
8940.44 306
8941.33 342
8942.23 335
8943.12 347
8944.01 324
8944.90 334
8945.80 325
8946.69 338
8947.58 316
8948.48 305
8949.37 308
8950.26 335
8951.16 334
8952.05 313
8952.94 337
8953.84 345
8954.73 337
8955.62 327
8956.52 331
8957.41 342
8958.30 323
8959.20 363
8960.09 351
8960.98 329
8961.88 336
8962.77 334
8963.66 329
8964.56 353
8965.45 331
8966.35 333
8967.24 335
8968.13 330
8969.03 343
8969.92 347
8970.82 349
8971.71 342
8972.60 354
8973.50 336
8974.39 341
8975.29 364
8976.18 335
8977.08 320
8977.97 320
8978.87 343
8979.76 371
8980.65 351
8981.55 320
8982.44 315
8983.34 328
8984.23 330
8985.13 316
8986.02 327
8986.92 371
8987.81 365
8988.71 353
8989.60 333
8990.50 324
8991.39 308
8992.29 324
8993.18 352
8994.08 346
8994.97 348
8995.87 321
8996.76 320
8997.66 314
8998.56 340
8999.45 333
9000.35 313
9001.24 349
9002.14 327
9003.03 307
9003.93 295
9004.83 303
9005.72 324
9006.62 303
9007.51 329
9008.41 320
9009.31 327
9010.20 324
9011.10 317
9011.99 293
9012.89 311
9013.79 302
9014.68 312
9015.58 283
9016.48 321
9017.37 317
9018.27 319
9019.16 355
9020.06 316
9020.96 301
9021.85 299
9022.75 313
9023.65 301
9024.54 302
9025.44 335
9026.34 332
9027.24 321
9028.13 323
9029.03 339
9029.93 276
9030.82 331
9031.72 319
9032.62 321
9033.52 305
9034.41 304
9035.31 292
9036.21 327
9037.10 314
9038.00 322
9038.90 318
9039.80 334
9040.69 329
9041.59 321
9042.49 294
9043.39 295
9044.29 322
9045.18 330
9046.08 326
9046.98 327
9047.88 300
9048.78 286
9049.67 360
9050.57 356
9051.47 309
9052.37 325
9053.27 302
9054.16 328
9055.06 309
9055.96 331
9056.86 309
9057.76 293
9058.66 340
9059.55 329
9060.45 351
9061.35 337
9062.25 324
9063.15 333
9064.05 341
9064.95 335
9065.85 331
9066.74 321
9067.64 334
9068.54 320
9069.44 351
9070.34 312
9071.24 322
9072.14 326
9073.04 354
9073.94 322
9074.84 328
9075.74 306
9076.64 306
9077.53 337
9078.43 327
9079.33 357
9080.23 333
9081.13 299
9082.03 319
9082.93 315
9083.83 290
9084.73 312
9085.63 330
9086.53 317
9087.43 353
9088.33 343
9089.23 320
9090.13 314
9091.03 336
9091.93 339
9092.83 340
9093.73 342
9094.63 330
9095.53 329
9096.43 378
9097.33 335
9098.23 334
9099.13 368
9100.04 322
9100.94 318
9101.84 336
9102.74 355
9103.64 326
9104.54 333
9105.44 314
9106.34 333
9107.24 316
9108.14 339
9109.04 319
9109.94 305
9110.85 323
9111.75 331
9112.65 330
9113.55 341
9114.45 330
9115.35 368
9116.25 327
9117.15 303
9118.06 294
9118.96 334
9119.86 330
9120.76 335
9121.66 305
9122.56 310
9123.46 306
9124.37 355
9125.27 343
9126.17 343
9127.07 335
9127.97 342
9128.88 335
9129.78 325
9130.68 335
9131.58 325
9132.48 323
9133.39 319
9134.29 326
9135.19 320
9136.09 333
9137.00 302
9137.90 316
9138.80 318
9139.70 325
9140.61 293
9141.51 289
9142.41 310
9143.31 331
9144.22 319
9145.12 310
9146.02 287
9146.92 276
9147.83 322
9148.73 304
9149.63 305
9150.54 342
9151.44 300
9152.34 322
9153.25 312
9154.15 334
9155.05 328
9155.96 332
9156.86 352
9157.76 300
9158.67 324
9159.57 324
9160.47 312
9161.38 329
9162.28 312
9163.18 311
9164.09 314
9164.99 333
9165.90 319
9166.80 337
9167.70 342
9168.61 349
9169.51 344
9170.42 333
9171.32 330
9172.22 349
9173.13 352
9174.03 306
9174.94 306
9175.84 333
9176.74 308
9177.65 317
9178.55 323
9179.46 340
9180.36 318
9181.27 322
9182.17 322
9183.08 350
9183.98 334
9184.89 348
9185.79 340
9186.70 344
9187.60 359
9188.51 349
9189.41 345
9190.32 347
9191.22 353
9192.13 331
9193.03 341
9193.94 360
9194.84 345
9195.75 349
9196.65 376
9197.56 378
9198.46 384
9199.37 400
9200.27 384
9201.18 409
9202.08 412
9202.99 385
9203.90 402
9204.80 393
9205.71 385
9206.61 373
9207.52 377
9208.42 374
9209.33 344
9210.24 344
9211.14 326
9212.05 332
9212.95 314
9213.86 317
9214.77 338
9215.67 361
9216.58 321
9217.49 333
9218.39 366
9219.30 373
9220.21 342
9221.11 326
9222.02 322
9222.93 335
9223.83 332
9224.74 306
9225.65 310
9226.55 329
9227.46 328
9228.37 320
9229.27 335
9230.18 287
9231.09 317
9231.99 305
9232.90 313
9233.81 311
9234.72 311
9235.62 342
9236.53 324
9237.44 308
9238.34 311
9239.25 324
9240.16 321
9241.07 327
9241.97 320
9242.88 302
9243.79 299
9244.70 319
9245.61 341
9246.51 321
9247.42 329
9248.33 322
9249.24 339
9250.14 353
9251.05 306
9251.96 339
9252.87 324
9253.78 314
9254.69 315
9255.59 317
9256.50 341
9257.41 309
9258.32 332
9259.23 320
9260.14 313
9261.04 347
9261.95 323
9262.86 292
9263.77 315
9264.68 362
9265.59 338
9266.50 356
9267.40 298
9268.31 308
9269.22 328
9270.13 342
9271.04 317
9271.95 305
9272.86 320
9273.77 351
9274.68 350
9275.59 367
9276.49 321
9277.40 330
9278.31 334
9279.22 340
9280.13 290
9281.04 341
9281.95 351
9282.86 354
9283.77 337
9284.68 317
9285.59 342
9286.50 350
9287.41 303
9288.32 321
9289.23 317
9290.14 336
9291.05 359
9291.96 342
9292.87 349
9293.78 333
9294.69 320
9295.60 365
9296.51 352
9297.42 324
9298.33 333
9299.24 376
9300.15 348
9301.06 363
9301.97 362
9302.88 364
9303.79 354
9304.70 351
9305.61 355
9306.53 340
9307.44 370
9308.35 404
9309.26 372
9310.17 389
9311.08 388
9311.99 376
9312.90 381
9313.81 388
9314.72 370
9315.63 348
9316.55 369
9317.46 360
9318.37 361
9319.28 354
9320.19 365
9321.10 355
9322.01 341
9322.93 389
9323.84 359
9324.75 352
9325.66 374
9326.57 343
9327.48 344
9328.40 347
9329.31 372
9330.22 375
9331.13 369
9332.04 348
9332.96 370
9333.87 406
9334.78 392
9335.69 377
9336.60 377
9337.52 388
9338.43 374
9339.34 395
9340.25 397
9341.17 350
9342.08 359
9342.99 370
9343.90 399
9344.82 363
9345.73 377
9346.64 370
9347.55 377
9348.47 381
9349.38 387
9350.29 369
9351.21 393
9352.12 363
9353.03 364
9353.94 363
9354.86 381
9355.77 367
9356.68 380
9357.60 343
9358.51 358
9359.42 368
9360.34 359
9361.25 380
9362.16 345
9363.08 341
9363.99 398
9364.90 387
9365.82 386
9366.73 406
9367.65 415
9368.56 393
9369.47 408
9370.39 404
9371.30 411
9372.21 420
9373.13 409
9374.04 402
9374.96 375
9375.87 408
9376.79 440
9377.70 418
9378.61 398
9379.53 397
9380.44 410
9381.36 431
9382.27 395
9383.19 424
9384.10 400
9385.01 418
9385.93 426
9386.84 438
9387.76 459
9388.67 449
9389.59 456
9390.50 433
9391.42 477
9392.33 469
9393.25 467
9394.16 472
9395.08 485
9395.99 469
9396.91 484
9397.82 499
9398.74 488
9399.65 479
9400.57 491
9401.48 476
9402.40 486
9403.32 486
9404.23 464
9405.15 447
9406.06 458
9406.98 462
9407.89 486
9408.81 504
9409.73 462
9410.64 482
9411.56 482
9412.47 461
9413.39 490
9414.30 494
9415.22 495
9416.14 493
9417.05 465
9417.97 476
9418.89 496
9419.80 495
9420.72 515
9421.63 514
9422.55 494
9423.47 517
9424.38 525
9425.30 546
9426.22 562
9427.13 554
9428.05 522
9428.97 556
9429.88 532
9430.80 576
9431.72 534
9432.63 546
9433.55 552
9434.47 581
9435.38 566
9436.30 563
9437.22 562
9438.14 595
9439.05 606
9439.97 601
9440.89 657
9441.81 663
9442.72 716
9443.64 748
9444.56 780
9445.47 745
9446.39 745
9447.31 734
9448.23 689
9449.15 674
9450.06 674
9450.98 666
9451.90 718
9452.82 717
9453.73 779
9454.65 825
9455.57 814
9456.49 851
9457.41 800
9458.32 704
9459.24 690
9460.16 649
9461.08 598
9462.00 582
9462.92 569
9463.83 567
9464.75 509
9465.67 515
9466.59 530
9467.51 501
9468.43 507
9469.35 528
9470.26 493
9471.18 497
9472.10 515
9473.02 537
9473.94 513
9474.86 534
9475.78 568
9476.70 546
9477.62 553
9478.54 509
9479.45 523
9480.37 523
9481.29 532
9482.21 561
9483.13 549
9484.05 524
9484.97 553
9485.89 518
9486.81 569
9487.73 581
9488.65 538
9489.57 559
9490.49 543
9491.41 547
9492.33 533
9493.25 560
9494.17 548
9495.09 561
9496.01 586
9496.93 567
9497.85 576
9498.77 549
9499.69 552
9500.61 603
9501.53 603
9502.45 616
9503.37 622
9504.29 625
9505.21 630
9506.13 643
9507.05 631
9507.97 650
9508.89 636
9509.81 653
9510.73 656
9511.65 629
9512.57 636
9513.49 663
9514.42 690
9515.34 683
9516.26 746
9517.18 768
9518.10 833
9519.02 849
9519.94 892
9520.86 969
9521.78 1043
9522.71 1068
9523.63 1118
9524.55 1131
9525.47 1085
9526.39 1009
9527.31 953
9528.23 926
9529.16 887
9530.08 831
9531.00 822
9531.92 800
9532.84 757
9533.76 748
9534.69 697
9535.61 710
9536.53 735
9537.45 727
9538.37 684
9539.30 679
9540.22 681
9541.14 664
9542.06 682
9542.98 645
9543.91 627
9544.83 613
9545.75 643
9546.67 627
9547.60 626
9548.52 593
9549.44 618
9550.36 616
9551.29 616
9552.21 634
9553.13 597
9554.06 644
9554.98 665
9555.90 662
9556.82 658
9557.75 649
9558.67 637
9559.59 648
9560.52 684
9561.44 689
9562.36 683
9563.29 682
9564.21 658
9565.13 693
9566.06 683
9566.98 690
9567.90 682
9568.83 694
9569.75 704
9570.67 700
9571.60 668
9572.52 678
9573.44 685
9574.37 726
9575.29 686
9576.22 704
9577.14 723
9578.06 759
9578.99 717
9579.91 742
9580.84 782
9581.76 792
9582.68 784
9583.61 829
9584.53 817
9585.46 793
9586.38 786
9587.31 817
9588.23 773
9589.15 757
9590.08 739
9591.00 731
9591.93 810
9592.85 779
9593.78 814
9594.70 827
9595.63 866
9596.55 885
9597.48 910
9598.40 980
9599.33 1040
9600.25 1061
9601.18 1132
9602.10 1134
9603.03 1072
9603.95 1063
9604.88 1030
9605.80 967
9606.73 925
9607.65 933
9608.58 879
9609.50 875
9610.43 814
9611.35 816
9612.28 855
9613.21 767
9614.13 791
9615.06 831
9615.98 796
9616.91 815
9617.84 826
9618.76 830
9619.69 803
9620.61 851
9621.54 858
9622.47 796
9623.39 834
9624.32 842
9625.24 890
9626.17 865
9627.10 865
9628.02 828
9628.95 816
9629.88 856
9630.80 879
9631.73 868
9632.65 868
9633.58 884
9634.51 879
9635.43 951
9636.36 922
9637.29 892
9638.22 888
9639.14 937
9640.07 943
9641.00 935
9641.92 988
9642.85 1019
9643.78 995
9644.70 1000
9645.63 1029
9646.56 1014
9647.49 1017
9648.41 1075
9649.34 1049
9650.27 1066
9651.20 1055
9652.12 1040
9653.05 1024
9653.98 1074
9654.91 1037
9655.83 1033
9656.76 1029
9657.69 1025
9658.62 1084
9659.55 1035
9660.47 1084
9661.40 1104
9662.33 1129
9663.26 1120
9664.19 1050
9665.11 1080
9666.04 1065
9666.97 1109
9667.90 1125
9668.83 1124
9669.75 1147
9670.68 1186
9671.61 1203
9672.54 1202
9673.47 1181
9674.40 1183
9675.33 1188
9676.25 1218
9677.18 1251
9678.11 1186
9679.04 1276
9679.97 1304
9680.90 1265
9681.83 1276
9682.76 1333
9683.69 1332
9684.61 1380
9685.54 1336
9686.47 1294
9687.40 1336
9688.33 1374
9689.26 1338
9690.19 1303
9691.12 1256
9692.05 1316
9692.98 1312
9693.91 1334
9694.84 1344
9695.77 1392
9696.70 1450
9697.63 1481
9698.56 1596
9699.49 1573
9700.42 1671
9701.35 1710
9702.28 1651
9703.21 1645
9704.14 1631
9705.07 1475
9706.00 1463
9706.93 1421
9707.86 1362
9708.79 1313
9709.72 1345
9710.65 1369
9711.58 1372
9712.51 1416
9713.44 1484
9714.37 1538
9715.30 1565
9716.23 1572
9717.16 1606
9718.09 1616
9719.02 1599
9719.95 1502
9720.88 1463
9721.81 1400
9722.75 1294
9723.68 1244
9724.61 1168
9725.54 1089
9726.47 1052
9727.40 1014
9728.33 1028
9729.26 1030
9730.19 1075
9731.13 1056
9732.06 1042
9732.99 1052
9733.92 1073
9734.85 1131
9735.78 1102
9736.71 1067
9737.65 1040
9738.58 1003
9739.51 988
9740.44 989
9741.37 921
9742.30 906
9743.24 897
9744.17 925
9745.10 900
9746.03 823
9746.96 869
9747.90 882
9748.83 861
9749.76 839
9750.69 848
9751.63 851
9752.56 809
9753.49 850
9754.42 843
9755.36 801
9756.29 756
9757.22 755
9758.15 788
9759.09 825
9760.02 802
9760.95 805
9761.88 803
9762.82 820
9763.75 806
9764.68 816
9765.62 754
9766.55 770
9767.48 788
9768.41 801
9769.35 803
9770.28 763
9771.21 792
9772.15 796
9773.08 781
9774.01 750
9774.95 761
9775.88 766
9776.81 792
9777.75 782
9778.68 759
9779.62 765
9780.55 775
9781.48 807
9782.42 821
9783.35 771
9784.28 796
9785.22 803
9786.15 805
9787.09 775
9788.02 779
9788.95 757
9789.89 764
9790.82 738
9791.76 738
9792.69 718
9793.63 723
9794.56 716
9795.49 730
9796.43 730
9797.36 741
9798.30 756
9799.23 826
9800.17 779
9801.10 788
9802.04 757
9802.97 743
9803.91 724
9804.84 703
9805.78 678
9806.71 682
9807.65 636
9808.58 650
9809.52 621
9810.45 596
9811.39 619
9812.32 611
9813.26 632
9814.19 597
9815.13 592
9816.06 579
9817.00 582
9817.93 584
9818.87 578
9819.80 572
9820.74 561
9821.68 573
9822.61 577
9823.55 544
9824.48 546
9825.42 556
9826.35 571
9827.29 590
9828.23 560
9829.16 554
9830.10 531
9831.03 532
9831.97 561
9832.91 565
9833.84 587
9834.78 575
9835.72 551
9836.65 549
9837.59 573
9838.52 570
9839.46 560
9840.40 554
9841.33 571
9842.27 509
9843.21 532
9844.14 547
9845.08 551
9846.02 547
9846.95 540
9847.89 518
9848.83 566
9849.77 551
9850.70 557
9851.64 542
9852.58 517
9853.51 555
9854.45 564
9855.39 520
9856.33 536
9857.26 553
9858.20 551
9859.14 540
9860.08 529
9861.01 519
9861.95 524
9862.89 520
9863.83 532
9864.76 539
9865.70 528
9866.64 513
9867.58 489
9868.51 519
9869.45 500
9870.39 512
9871.33 532
9872.27 542
9873.20 501
9874.14 473
9875.08 522
9876.02 538
9876.96 527
9877.90 531
9878.83 523
9879.77 507
9880.71 512
9881.65 525
9882.59 521
9883.53 502
9884.47 506
9885.40 511
9886.34 495
9887.28 497
9888.22 529
9889.16 499
9890.10 492
9891.04 506
9891.98 507
9892.91 509
9893.85 510
9894.79 485
9895.73 491
9896.67 503
9897.61 494
9898.55 518
9899.49 489
9900.43 481
9901.37 470
9902.31 500
9903.25 511
9904.19 484
9905.13 497
9906.07 512
9907.01 530
9907.95 516
9908.89 538
9909.83 509
9910.77 529
9911.71 518
9912.65 482
9913.59 527
9914.53 521
9915.47 513
9916.41 495
9917.35 486
9918.29 543
9919.23 513
9920.17 526
9921.11 546
9922.05 553
9922.99 589
9923.93 640
9924.87 687
9925.81 702
9926.75 734
9927.69 737
9928.63 788
9929.57 803
9930.51 750
9931.45 732
9932.39 676
9933.34 616
9934.28 612
9935.22 594
9936.16 564
9937.10 527
9938.04 519
9938.98 507
9939.92 501
9940.87 481
9941.81 507
9942.75 496
9943.69 507
9944.63 480
9945.57 472
9946.51 535
9947.46 566
9948.40 601
9949.34 615
9950.28 666
9951.22 660
9952.16 691
9953.11 695
9954.05 665
9954.99 630
9955.93 629
9956.87 599
9957.82 578
9958.76 513
9959.70 508
9960.64 504
9961.59 483
9962.53 457
9963.47 450
9964.41 481
9965.35 458
9966.30 428
9967.24 462
9968.18 447
9969.13 412
9970.07 422
9971.01 450
9971.95 428
9972.90 448
9973.84 442
9974.78 415
9975.73 406
9976.67 421
9977.61 398
9978.55 415
9979.50 417
9980.44 411
9981.38 441
9982.33 426
9983.27 406
9984.21 433
9985.16 430
9986.10 407
9987.04 403
9987.99 410
9988.93 411
9989.88 408
9990.82 449
9991.76 431
9992.71 405
9993.65 433
9994.59 421
9995.54 423
9996.48 422
9997.43 409
9998.37 399
9999.31 392
10000.26 411
10001.20 420
10002.15 398
10003.09 430
10004.04 429
10004.98 389
10005.92 393
10006.87 408
10007.81 410
10008.76 388
10009.70 409
10010.65 366
10011.59 395
10012.54 399
10013.48 378
10014.43 380
10015.37 395
10016.32 415
10017.26 424
10018.21 411
10019.15 387
10020.10 380
10021.04 384
10021.99 413
10022.93 383
10023.88 401
10024.82 395
10025.77 391
10026.71 369
10027.66 394
10028.60 385
10029.55 403
10030.49 400
10031.44 379
10032.39 395
10033.33 383
10034.28 383
10035.22 410
10036.17 379
10037.11 381
10038.06 395
10039.01 376
10039.95 417
10040.90 393
10041.84 385
10042.79 354
10043.74 363
10044.68 354
10045.63 353
10046.58 353
10047.52 385
10048.47 365
10049.41 370
10050.36 356
10051.31 351
10052.25 360
10053.20 362
10054.15 371
10055.09 330
10056.04 329
10056.99 338
10057.93 352
10058.88 356
10059.83 367
10060.78 365
10061.72 381
10062.67 390
10063.62 338
10064.56 339
10065.51 325
10066.46 378
10067.41 373
10068.35 379
10069.30 379
10070.25 339
10071.20 344
10072.14 335
10073.09 363
10074.04 347
10074.99 369
10075.93 326
10076.88 349
10077.83 347
10078.78 334
10079.72 331
10080.67 354
10081.62 358
10082.57 346
10083.52 326
10084.46 339
10085.41 342
10086.36 346
10087.31 343
10088.26 349
10089.21 324
10090.15 338
10091.10 329
10092.05 381
10093.00 365
10093.95 354
10094.90 351
10095.85 345
10096.79 344
10097.74 372
10098.69 354
10099.64 338
10100.59 349
10101.54 359
10102.49 343
10103.44 341
10104.39 353
10105.33 373
10106.28 364
10107.23 336
10108.18 336
10109.13 317
10110.08 364
10111.03 368
10111.98 355
10112.93 361
10113.88 335
10114.83 343
10115.78 343
10116.73 320
10117.68 345
10118.63 358
10119.58 359
10120.53 331
10121.48 347
10122.43 348
10123.38 362
10124.33 349
10125.28 357
10126.23 331
10127.18 345
10128.13 361
10129.08 337
10130.03 317
10130.98 351
10131.93 345
10132.88 372
10133.83 360
10134.78 348
10135.73 365
10136.68 386
10137.63 357
10138.58 352
10139.53 368
10140.48 391
10141.43 403
10142.38 380
10143.33 364
10144.29 367
10145.24 395
10146.19 411
10147.14 383
10148.09 365
10149.04 373
10149.99 394
10150.94 399
10151.89 400
10152.85 389
10153.80 402
10154.75 397
10155.70 395
10156.65 395
10157.60 387
10158.55 377
10159.51 415
10160.46 412
10161.41 416
10162.36 425
10163.31 380
10164.26 422
10165.22 439
10166.17 429
10167.12 392
10168.07 447
10169.02 461
10169.98 465
10170.93 443
10171.88 415
10172.83 393
10173.79 421
10174.74 429
10175.69 442
10176.64 433
10177.60 460
10178.55 442
10179.50 456
10180.45 447
10181.41 457
10182.36 469
10183.31 435
10184.26 422
10185.22 472
10186.17 470
10187.12 460
10188.08 478
10189.03 448
10189.98 438
10190.93 444
10191.89 481
10192.84 464
10193.79 454
10194.75 459
10195.70 474
10196.65 471
10197.61 486
10198.56 453
10199.51 464
10200.47 490
10201.42 460
10202.38 513
10203.33 510
10204.28 498
10205.24 518
10206.19 532
10207.14 542
10208.10 530
10209.05 525
10210.01 523
10210.96 536
10211.91 560
10212.87 521
10213.82 488
10214.78 504
10215.73 489
10216.69 506
10217.64 470
10218.59 494
10219.55 495
10220.50 483
10221.46 446
10222.41 456
10223.37 425
10224.32 466
10225.28 447
10226.23 453
10227.19 443
10228.14 434
10229.10 450
10230.05 494
10231.01 499
10231.96 491
10232.92 500
10233.87 564
10234.83 581
10235.78 601
10236.74 661
10237.69 657
10238.65 638
10239.60 624
10240.56 642
10241.51 596
10242.47 567
10243.42 539
10244.38 487
10245.34 481
10246.29 437
10247.25 455
10248.20 469
10249.16 423
10250.11 432
10251.07 440
10252.03 436
10252.98 445
10253.94 436
10254.89 429
10255.85 406
10256.81 406
10257.76 416
10258.72 399
10259.68 365
10260.63 370
10261.59 386
10262.55 395
10263.50 376
10264.46 357
10265.41 396
10266.37 378
10267.33 391
10268.28 379
10269.24 382
10270.20 403
10271.16 391
10272.11 394
10273.07 359
10274.03 395
10274.98 372
10275.94 377
10276.90 380
10277.85 394
10278.81 353
10279.77 370
10280.73 361
10281.68 381
10282.64 393
10283.60 377
10284.56 356
10285.51 355
10286.47 385
10287.43 374
10288.39 381
10289.34 356
10290.30 366
10291.26 384
10292.22 372
10293.18 362
10294.13 361
10295.09 364
10296.05 381
10297.01 404
10297.97 386
10298.92 364
10299.88 378
10300.84 363
10301.80 362
10302.76 392
10303.72 346
10304.67 384
10305.63 364
10306.59 369
10307.55 378
10308.51 361
10309.47 377
10310.43 384
10311.38 378
10312.34 415
10313.30 377
10314.26 379
10315.22 401
10316.18 390
10317.14 380
10318.10 392
10319.06 404
10320.01 371
10320.97 339
10321.93 367
10322.89 365
10323.85 374
10324.81 394
10325.77 355
10326.73 369
10327.69 369
10328.65 346
10329.61 354
10330.57 346
10331.53 377
10332.49 382
10333.45 364
10334.41 371
10335.37 374
10336.33 375
10337.29 340
10338.25 331
10339.21 331
10340.17 345
10341.13 349
10342.09 350
10343.05 342
10344.01 360
10344.97 306
10345.93 326
10346.89 307
10347.85 316
10348.81 327
10349.77 320
10350.73 340
10351.69 344
10352.65 344
10353.61 309
10354.57 291
10355.53 325
10356.49 328
10357.46 296
10358.42 318
10359.38 297
10360.34 309
10361.30 314
10362.26 314
10363.22 323
10364.18 297
10365.14 316
10366.11 328
10367.07 339
10368.03 320
10368.99 301
10369.95 329
10370.91 321
10371.87 322
10372.84 330
10373.80 313
10374.76 324
10375.72 300
10376.68 304
10377.64 314
10378.61 302
10379.57 317
10380.53 295
10381.49 323
10382.45 301
10383.42 295
10384.38 310
10385.34 318
10386.30 311
10387.27 314
10388.23 290
10389.19 281
10390.15 298
10391.11 309
10392.08 290
10393.04 271
10394.00 299
10394.96 287
10395.93 306
10396.89 315
10397.85 305
10398.82 276
10399.78 294
10400.74 300
10401.70 291
10402.67 279
10403.63 285
10404.59 304
10405.56 298
10406.52 307
10407.48 278
10408.45 304
10409.41 297
10410.37 270
10411.34 288
10412.30 264
10413.26 264
10414.23 287
10415.19 300
10416.15 299
10417.12 288
10418.08 288
10419.04 305
10420.01 312
10420.97 310
10421.94 313
10422.90 301
10423.86 293
10424.83 284
10425.79 287
10426.76 283
10427.72 297
10428.68 298
10429.65 260
10430.61 288
10431.58 273
10432.54 253
10433.51 287
10434.47 297
10435.44 294
10436.40 298
10437.36 281
10438.33 267
10439.29 283
10440.26 275
10441.22 254
10442.19 259
10443.15 296
10444.12 293
10445.08 287
10446.05 288
10447.01 302
10447.98 267
10448.94 259
10449.91 262
10450.87 282
10451.84 291
10452.80 266
10453.77 275
10454.73 281
10455.70 267
10456.67 274
10457.63 295
10458.60 285
10459.56 280
10460.53 270
10461.49 279
10462.46 287
10463.43 278
10464.39 288
10465.36 270
10466.32 268
10467.29 273
10468.25 278
10469.22 304
10470.19 295
10471.15 270
10472.12 300
10473.09 305
10474.05 285
10475.02 299
10475.98 279
10476.95 269
10477.92 295
10478.88 302
10479.85 290
10480.82 297
10481.78 297
10482.75 302
10483.72 317
10484.68 317
10485.65 311
10486.62 299
10487.58 289
10488.55 290
10489.52 276
10490.49 275
10491.45 261
10492.42 270
10493.39 268
10494.35 290
10495.32 271
10496.29 265
10497.26 277
10498.22 257
10499.19 269
10500.16 263
10501.13 292
10502.09 305
10503.06 274
10504.03 281
10505.00 284
10505.96 274
10506.93 266
10507.90 275
10508.87 270
10509.84 296
10510.80 297
10511.77 292
10512.74 258
10513.71 268
10514.68 277
10515.64 280
10516.61 284
10517.58 290
10518.55 268
10519.52 276
10520.49 265
10521.45 267
10522.42 276
10523.39 284
10524.36 286
10525.33 275
10526.30 279
10527.27 259
10528.23 285
10529.20 302
10530.17 316
10531.14 302
10532.11 286
10533.08 288
10534.05 300
10535.02 281
10535.99 284
10536.96 288
10537.93 281
10538.89 275
10539.86 282
10540.83 256
10541.80 275
10542.77 283
10543.74 311
10544.71 268
10545.68 278
10546.65 298
10547.62 305
10548.59 282
10549.56 267
10550.53 291
10551.50 298
10552.47 292
10553.44 280
10554.41 284
10555.38 309
10556.35 305
10557.32 305
10558.29 296
10559.26 280
10560.23 303
10561.20 316
10562.17 286
10563.14 337
10564.11 334
10565.08 325
10566.05 324
10567.02 297
10567.99 300
10568.96 293
10569.93 320
10570.91 327
10571.88 305
10572.85 305
10573.82 294
10574.79 288
10575.76 273
10576.73 291
10577.70 306
10578.67 300
10579.64 314
10580.62 322
10581.59 296
10582.56 297
10583.53 311
10584.50 317
10585.47 287
10586.44 310
10587.42 334
10588.39 326
10589.36 308
10590.33 313
10591.30 333
10592.27 330
10593.25 335
10594.22 315
10595.19 322
10596.16 330
10597.13 329
10598.10 312
10599.08 338
10600.05 336
10601.02 315
10601.99 321
10602.97 358
10603.94 344
10604.91 372
10605.88 355
10606.85 372
10607.83 408
10608.80 438
10609.77 417
10610.74 432
10611.72 422
10612.69 439
10613.66 456
10614.64 440
10615.61 419
10616.58 405
10617.55 381
10618.53 371
10619.50 344
10620.47 339
10621.45 336
10622.42 344
10623.39 331
10624.37 337
10625.34 325
10626.31 309
10627.29 323
10628.26 318
10629.23 327
10630.21 342
10631.18 323
10632.15 304
10633.13 320
10634.10 311
10635.07 325
10636.05 338
10637.02 331
10638.00 375
10638.97 381
10639.94 382
10640.92 374
10641.89 380
10642.87 362
10643.84 368
10644.81 374
10645.79 375
10646.76 316
10647.74 322
10648.71 320
10649.68 309
10650.66 302
10651.63 292
10652.61 276
10653.58 287
10654.56 293
10655.53 276
10656.51 291
10657.48 285
10658.46 283
10659.43 270
10660.41 275
10661.38 292
10662.36 290
10663.33 271
10664.31 298
10665.28 274
10666.26 303
10667.23 306
10668.21 291
10669.18 305
10670.16 292
10671.13 270
10672.11 293
10673.08 291
10674.06 278
10675.03 264
10676.01 279
10676.99 291
10677.96 283
10678.94 277
10679.91 271
10680.89 292
10681.86 333
10682.84 328
10683.82 325
10684.79 297
10685.77 304
10686.74 296
10687.72 303
10688.70 293
10689.67 290
10690.65 306
10691.63 272
10692.60 278
10693.58 273
10694.55 310
10695.53 305
10696.51 308
10697.48 276
10698.46 277
10699.44 275
10700.41 300
10701.39 291
10702.37 296
10703.34 266
10704.32 291
10705.30 311
10706.27 289
10707.25 281
10708.23 284
10709.21 276
10710.18 284
10711.16 295
10712.14 261
10713.11 294
10714.09 309
10715.07 307
10716.05 304
10717.02 286
10718.00 262
10718.98 281
10719.96 298
10720.93 293
10721.91 292
10722.89 296
10723.87 305
10724.85 281
10725.82 254
10726.80 286
10727.78 298
10728.76 292
10729.74 297
10730.71 305
10731.69 284
10732.67 315
10733.65 289
10734.63 303
10735.60 306
10736.58 287
10737.56 282
10738.54 295
10739.52 299
10740.50 302
10741.48 281
10742.45 281
10743.43 315
10744.41 304
10745.39 303
10746.37 290
10747.35 289
10748.33 285
10749.31 294
10750.28 278
10751.26 261
10752.24 267
10753.22 288
10754.20 302
10755.18 300
10756.16 292
10757.14 308
10758.12 295
10759.10 297
10760.08 280
10761.06 275
10762.04 313
10763.01 290
10763.99 274
10764.97 301
10765.95 302
10766.93 293
10767.91 319
10768.89 299
10769.87 273
10770.85 276
10771.83 316
10772.81 309
10773.79 271
10774.77 305
10775.75 310
10776.73 312
10777.71 321
10778.69 285
10779.67 308
10780.65 302
10781.63 315
10782.62 313
10783.60 316
10784.58 318
10785.56 308
10786.54 324
10787.52 330
10788.50 344
10789.48 346
10790.46 319
10791.44 297
10792.42 315
10793.40 303
10794.38 320
10795.37 307
10796.35 319
10797.33 294
10798.31 338
10799.29 332
10800.27 347
10801.25 323
10802.23 347
10803.21 316
10804.20 345
10805.18 314
10806.16 339
10807.14 346
10808.12 335
10809.10 351
10810.09 331
10811.07 326
10812.05 341
10813.03 359
10814.01 345
10815.00 350
10815.98 348
10816.96 341
10817.94 361
10818.92 350
10819.91 325
10820.89 335
10821.87 364
10822.85 363
10823.83 344
10824.82 346
10825.80 369
10826.78 362
10827.76 372
10828.75 373
10829.73 374
10830.71 332
10831.69 339
10832.68 344
10833.66 353
10834.64 331
10835.63 360
10836.61 345
10837.59 347
10838.57 365
10839.56 366
10840.54 344
10841.52 357
10842.51 348
10843.49 394
10844.47 374
10845.46 363
10846.44 343
10847.42 345
10848.41 398
10849.39 357
10850.37 376
10851.36 377
10852.34 416
10853.32 403
10854.31 398
10855.29 391
10856.28 422
10857.26 425
10858.24 418
10859.23 388
10860.21 426
10861.20 419
10862.18 446
10863.16 424
10864.15 434
10865.13 397
10866.12 396
10867.10 444
10868.08 414
10869.07 427
10870.05 427
10871.04 429
10872.02 418
10873.01 406
10873.99 439
10874.98 437
10875.96 461
10876.95 436
10877.93 410
10878.92 423
10879.90 446
10880.89 443
10881.87 470
10882.86 442
10883.84 468
10884.83 476
10885.81 502
10886.80 497
10887.78 468
10888.77 471
10889.75 483
10890.74 494
10891.72 491
10892.71 484
10893.69 500
10894.68 497
10895.66 493
10896.65 515
10897.64 511
10898.62 520
10899.61 486
10900.59 522
10901.58 532
10902.56 547
10903.55 567
10904.54 522
10905.52 554
10906.51 541
10907.49 569
10908.48 571
10909.47 585
10910.45 592
10911.44 574
10912.43 587
10913.41 580
10914.40 591
10915.39 598
10916.37 618
10917.36 619
10918.35 600
10919.33 637
10920.32 593
10921.31 624
10922.29 618
10923.28 610
10924.27 592
10925.25 637
10926.24 653
10927.23 629
10928.21 651
10929.20 669
10930.19 670
10931.18 656
10932.16 710
10933.15 685
10934.14 699
10935.12 668
10936.11 691
10937.10 676
10938.09 660
10939.07 711
10940.06 670
10941.05 754
10942.04 780
10943.02 744
10944.01 747
10945.00 743
10945.99 767
10946.98 789
10947.96 787
10948.95 816
10949.94 862
10950.93 854
10951.92 856
10952.90 928
10953.89 959
10954.88 970
10955.87 1009
10956.86 1074
10957.85 1149
10958.83 1133
10959.82 1172
10960.81 1233
10961.80 1214
10962.79 1247
10963.78 1170
10964.77 1101
10965.75 1113
10966.74 1020
10967.73 976
10968.72 909
10969.71 929
10970.70 872
10971.69 844
10972.68 842
10973.67 807
10974.66 826
10975.64 800
10976.63 814
10977.62 791
10978.61 782
10979.60 796
10980.59 848
10981.58 840
10982.57 845
10983.56 865
10984.55 879
10985.54 829
10986.53 845
10987.52 834
10988.51 840
10989.50 866
10990.49 876
10991.48 892
10992.47 971
10993.46 1027
10994.45 1055
10995.44 1144
10996.43 1168
10997.42 1284
10998.41 1418
10999.40 1502
11000.39 1555
11001.38 1663
11002.37 1687
11003.36 1651
11004.35 1571
11005.34 1466
11006.33 1400
11007.32 1271
11008.31 1161
11009.30 1088
11010.30 977
11011.29 897
11012.28 883
11013.27 827
11014.26 806
11015.25 752
11016.24 703
11017.23 676
11018.22 694
11019.21 646
11020.21 625
11021.20 595
11022.19 589
11023.18 629
11024.17 601
11025.16 576
11026.15 584
11027.14 576
11028.14 563
11029.13 588
11030.12 585
11031.11 587
11032.10 584
11033.09 591
11034.09 580
11035.08 582
11036.07 596
11037.06 595
11038.05 585
11039.05 583
11040.04 585
11041.03 573
11042.02 572
11043.02 597
11044.01 569
11045.00 565
11045.99 575
11046.98 542
11047.98 567
11048.97 570
11049.96 533
11050.95 520
11051.95 508
11052.94 523
11053.93 532
11054.93 556
11055.92 521
11056.91 538
11057.90 520
11058.90 530
11059.89 540
11060.88 562
11061.88 546
11062.87 537
11063.86 541
11064.86 550
11065.85 568
11066.84 525
11067.84 567
11068.83 547
11069.82 564
11070.82 577
11071.81 518
11072.80 531
11073.80 549
11074.79 552
11075.78 532
11076.78 543
11077.77 560
11078.77 556
11079.76 540
11080.75 513
11081.75 507
11082.74 532
11083.74 521
11084.73 511
11085.72 481
11086.72 495
11087.71 475
11088.71 489
11089.70 499
11090.70 512
11091.69 517
11092.68 468
11093.68 452
11094.67 453
11095.67 468
11096.66 453
11097.66 476
11098.65 480
11099.65 462
11100.64 443
11101.64 467
11102.63 444
11103.63 478
11104.62 452
11105.62 452
11106.61 437
11107.61 432
11108.60 450
11109.60 443
11110.59 442
11111.59 437
11112.58 416
11113.58 441
11114.57 425
11115.57 411
11116.56 419
11117.56 417
11118.56 415
11119.55 436
11120.55 419
11121.54 442
11122.54 432
11123.54 402
11124.53 382
11125.53 415
11126.52 398
11127.52 422
11128.51 419
11129.51 402
11130.51 390
11131.50 418
11132.50 423
11133.50 419
11134.49 386
11135.49 396
11136.49 386
11137.48 388
11138.48 387
11139.47 378
11140.47 357
11141.47 372
11142.46 381
11143.46 395
11144.46 400
11145.46 378
11146.45 386
11147.45 370
11148.45 372
11149.44 370
11150.44 375
11151.44 397
11152.43 377
11153.43 387
11154.43 398
11155.43 368
11156.42 398
11157.42 373
11158.42 355
11159.42 371
11160.41 393
11161.41 385
11162.41 403
11163.41 376
11164.40 356
11165.40 368
11166.40 362
11167.40 367
11168.39 371
11169.39 366
11170.39 345
11171.39 346
11172.39 390
11173.38 399
11174.38 361
11175.38 362
11176.38 370
11177.38 372
11178.38 393
11179.37 390
11180.37 392
11181.37 367
11182.37 375
11183.37 398
11184.37 364
11185.37 359
11186.36 343
11187.36 353
11188.36 390
11189.36 388
11190.36 377
11191.36 354
11192.36 362
11193.36 394
11194.36 349
11195.35 359
11196.35 343
11197.35 378
11198.35 364
11199.35 389
11200.35 369
11201.35 379
11202.35 368
11203.35 411
11204.35 377
11205.35 364
11206.35 410
11207.35 383
11208.35 407
11209.35 461
11210.35 413
11211.35 394
11212.35 403
11213.35 393
11214.35 388
11215.34 376
11216.35 382
11217.35 396
11218.35 412
11219.35 397
11220.35 373
11221.35 374
11222.35 360
11223.35 391
11224.35 397
11225.35 376
11226.35 362
11227.35 367
11228.35 403
11229.35 390
11230.35 378
11231.35 375
11232.35 401
11233.35 392
11234.35 392
11235.35 349
11236.35 373
11237.36 357
11238.36 371
11239.36 391
11240.36 381
11241.36 390
11242.36 370
11243.36 389
11244.36 402
11245.36 368
11246.37 378
11247.37 401
11248.37 389
11249.37 391
11250.37 395
11251.37 411
11252.38 415
11253.38 417
11254.38 422
11255.38 405
11256.38 422
11257.38 388
11258.39 397
11259.39 432
11260.39 397
11261.39 397
11262.39 410
11263.40 422
11264.40 388
11265.40 401
11266.40 406
11267.40 426
11268.41 403
11269.41 421
11270.41 426
11271.41 452
11272.42 421
11273.42 456
11274.42 442
11275.42 451
11276.43 455
11277.43 467
11278.43 466
11279.44 452
11280.44 459
11281.44 454
11282.44 425
11283.45 431
11284.45 409
11285.45 405
11286.46 415
11287.46 432
11288.46 413
11289.47 379
11290.47 357
11291.47 376
11292.48 387
11293.48 384
11294.48 385
11295.49 388
11296.49 376
11297.49 399
11298.50 392
11299.50 376
11300.51 367
11301.51 382
11302.51 366
11303.52 366
11304.52 368
11305.53 363
11306.53 372
11307.53 384
11308.54 380
11309.54 379
11310.55 396
11311.55 387
11312.55 379
11313.56 380
11314.56 373
11315.57 398
11316.57 395
11317.58 402
11318.58 405
11319.59 392
11320.59 422
11321.59 465
11322.60 454
11323.60 410
11324.61 417
11325.61 426
11326.62 382
11327.62 400
11328.63 407
11329.63 408
11330.64 384
11331.64 395
11332.65 444
11333.65 431
11334.66 430
11335.67 396
11336.67 416
11337.68 440
11338.68 470
11339.69 468
11340.69 461
11341.70 481
11342.70 512
11343.71 504
11344.72 470
11345.72 490
11346.73 437
11347.73 433
11348.74 432
11349.74 426
11350.75 393
11351.76 396
11352.76 418
11353.77 380
11354.78 372
11355.78 371
11356.79 359
11357.79 374
11358.80 368
11359.81 367
11360.81 382
11361.82 364
11362.83 376
11363.83 370
11364.84 354
11365.85 355
11366.85 343
11367.86 338
11368.87 334
11369.87 333
11370.88 347
11371.89 333
11372.89 350
11373.90 344
11374.91 354
11375.92 370
11376.92 359
11377.93 343
11378.94 341
11379.94 331
11380.95 338
11381.96 357
11382.97 354
11383.97 345
11384.98 354
11385.99 350
11387.00 334
11388.00 333
11389.01 335
11390.02 344
11391.03 360
11392.04 361
11393.04 338
11394.05 336
11395.06 341
11396.07 326
11397.08 327
11398.08 338
11399.09 342
11400.10 332
11401.11 331
11402.12 355
11403.12 355
11404.13 328
11405.14 352
11406.15 349
11407.16 364
11408.17 347
11409.18 353
11410.18 366
11411.19 335
11412.20 320
11413.21 335
11414.22 349
11415.23 350
11416.24 339
11417.25 326
11418.25 319
11419.26 337
11420.27 352
11421.28 337
11422.29 335
11423.30 322
11424.31 356
11425.32 340
11426.33 350
11427.34 364
11428.35 365
11429.36 350
11430.37 352
11431.38 319
11432.39 333
11433.39 375
11434.40 382
11435.41 353
11436.42 359
11437.43 342
11438.44 340
11439.45 341
11440.46 326
11441.47 327
11442.48 346
11443.49 354
11444.50 355
11445.51 371
11446.52 345
11447.53 356
11448.55 327
11449.56 338
11450.57 366
11451.58 331
11452.59 332
11453.60 332
11454.61 360
11455.62 363
11456.63 368
11457.64 352
11458.65 358
11459.66 361
11460.67 336
11461.68 333
11462.69 363
11463.71 361
11464.72 342
11465.73 358
11466.74 356
11467.75 358
11468.76 351
11469.77 344
11470.78 347
11471.80 350
11472.81 366
11473.82 389
11474.83 369
11475.84 351
11476.85 347
11477.86 381
11478.88 374
11479.89 364
11480.90 361
11481.91 385
11482.92 368
11483.93 347
11484.95 354
11485.96 351
11486.97 370
11487.98 358
11489.00 382
11490.01 358
11491.02 370
11492.03 358
11493.04 362
11494.06 390
11495.07 390
11496.08 394
11497.09 380
11498.11 388
11499.12 409
11500.13 403
11501.14 374
11502.16 394
11503.17 384
11504.18 380
11505.20 401
11506.21 413
11507.22 400
11508.23 378
11509.25 400
11510.26 426
11511.27 417
11512.29 427
11513.30 455
11514.31 442
11515.33 480
11516.34 459
11517.35 471
11518.37 474
11519.38 485
11520.39 509
11521.41 502
11522.42 497
11523.43 511
11524.45 543
11525.46 549
11526.47 550
11527.49 533
11528.50 596
11529.52 563
11530.53 573
11531.54 605
11532.56 642
11533.57 704
11534.59 729
11535.60 767
11536.62 850
11537.63 931
11538.64 971
11539.66 1024
11540.67 1049
11541.69 1048
11542.70 1026
11543.72 988
11544.73 929
11545.75 871
11546.76 768
11547.77 779
11548.79 721
11549.80 653
11550.82 576
11551.83 526
11552.85 516
11553.86 486
11554.88 461
11555.89 458
11556.91 450
11557.92 428
11558.94 436
11559.95 419
11560.97 426
11561.99 397
11563.00 391
11564.02 402
11565.03 401
11566.05 398
11567.06 411
11568.08 376
11569.09 360
11570.11 387
11571.13 395
11572.14 392
11573.16 367
11574.17 392
11575.19 384
11576.20 399
11577.22 378
11578.24 381
11579.25 370
11580.27 373
11581.29 386
11582.30 379
11583.32 373
11584.33 369
11585.35 379
11586.37 357
11587.38 379
11588.40 363
11589.42 389
11590.43 391
11591.45 351
11592.47 365
11593.48 339
11594.50 360
11595.52 378
11596.53 365
11597.55 365
11598.57 357
11599.58 403
11600.60 377
11601.62 362
11602.64 396
11603.65 416
11604.67 430
11605.69 385
11606.70 415
11607.72 392
11608.74 374
11609.76 396
11610.77 379
11611.79 360
11612.81 388
11613.83 379
11614.84 398
11615.86 366
11616.88 364
11617.90 386
11618.92 388
11619.93 413
11620.95 394
11621.97 405
11622.99 380
11624.01 384
11625.02 379
11626.04 352
11627.06 374
11628.08 375
11629.10 376
11630.11 374
11631.13 366
11632.15 352
11633.17 358
11634.19 345
11635.21 365
11636.23 354
11637.24 356
11638.26 354
11639.28 334
11640.30 350
11641.32 324
11642.34 329
11643.36 345
11644.38 353
11645.39 346
11646.41 346
11647.43 349
11648.45 337
11649.47 348
11650.49 350
11651.51 339
11652.53 337
11653.55 327
11654.57 311
11655.59 325
11656.61 322
11657.63 329
11658.65 329
11659.67 310
11660.69 322
11661.70 299
11662.72 306
11663.74 313
11664.76 333
11665.78 307
11666.80 307
11667.82 291
11668.84 323
11669.86 326
11670.88 321
11671.90 326
11672.92 316
11673.95 296
11674.97 307
11675.99 301
11677.01 287
11678.03 318
11679.05 324
11680.07 305
11681.09 299
11682.11 306
11683.13 294
11684.15 261
11685.17 313
11686.19 288
11687.21 315
11688.23 313
11689.25 292
11690.28 320
11691.30 333
11692.32 288
11693.34 282
11694.36 286
11695.38 307
11696.40 314
11697.42 290
11698.44 285
11699.47 295
11700.49 290
11701.51 272
11702.53 268
11703.55 276
11704.57 303
11705.60 288
11706.62 281
11707.64 277
11708.66 272
11709.68 297
11710.70 308
11711.73 293
11712.75 292
11713.77 292
11714.79 312
11715.81 290
11716.84 273
11717.86 253
11718.88 293
11719.90 290
11720.92 306
11721.95 297
11722.97 300
11723.99 299
11725.01 261
11726.04 297
11727.06 310
11728.08 272
11729.11 303
11730.13 307
11731.15 302
11732.17 277
11733.20 269
11734.22 280
11735.24 293
11736.26 284
11737.29 274
11738.31 307
11739.33 284
11740.36 271
11741.38 280
11742.40 269
11743.43 314
11744.45 299
11745.47 302
11746.50 299
11747.52 286
11748.54 277
11749.57 297
11750.59 312
11751.62 302
11752.64 284
11753.66 299
11754.69 300
11755.71 282
11756.73 293
11757.76 308
11758.78 286
11759.81 294
11760.83 291
11761.85 290
11762.88 295
11763.90 307
11764.93 308
11765.95 324
11766.98 319
11768.00 311
11769.02 319
11770.05 317
11771.07 284
11772.10 303
11773.12 318
11774.15 295
11775.17 329
11776.20 316
11777.22 309
11778.25 312
11779.27 305
11780.30 321
11781.32 311
11782.35 338
11783.37 328
11784.40 307
11785.42 320
11786.45 317
11787.47 285
11788.50 313
11789.52 304
11790.55 319
11791.57 335
11792.60 334
11793.62 309
11794.65 310
11795.67 310
11796.70 320
11797.73 335
11798.75 333
11799.78 323
11800.80 324
11801.83 331
11802.85 326
11803.88 324
11804.91 302
11805.93 342
11806.96 369
11807.98 342
11809.01 341
11810.04 326
11811.06 321
11812.09 288
11813.12 331
11814.14 338
11815.17 338
11816.19 346
11817.22 335
11818.25 331
11819.27 347
11820.30 342
11821.33 316
11822.35 347
11823.38 363
11824.41 328
11825.44 367
11826.46 371
11827.49 390
11828.52 364
11829.54 385
11830.57 364
11831.60 364
11832.62 354
11833.65 386
11834.68 389
11835.71 377
11836.73 398
11837.76 395
11838.79 412
11839.82 416
11840.84 359
11841.87 391
11842.90 403
11843.93 397
11844.95 406
11845.98 405
11847.01 434
11848.04 408
11849.07 422
11850.09 436
11851.12 435
11852.15 421
11853.18 404
11854.21 394
11855.23 411
11856.26 440
11857.29 443
11858.32 486
11859.35 436
11860.38 456
11861.40 442
11862.43 454
11863.46 471
11864.49 456
11865.52 447
11866.55 470
11867.58 463
11868.60 486
11869.63 450
11870.66 474
11871.69 477
11872.72 455
11873.75 444
11874.78 460
11875.81 478
11876.84 495
11877.86 482
11878.89 498
11879.92 510
11880.95 492
11881.98 538
11883.01 495
11884.04 501
11885.07 536
11886.10 540
11887.13 542
11888.16 562
11889.19 555
11890.22 550
11891.25 570
11892.28 586
11893.31 584
11894.34 606
11895.37 609
11896.40 607
11897.43 628
11898.46 664
11899.49 715
11900.52 768
11901.55 753
11902.58 791
11903.61 818
11904.64 863
11905.67 840
11906.70 830
11907.73 846
11908.76 834
11909.79 836
11910.82 777
11911.85 695
11912.88 748
11913.91 749
11914.94 714
11915.97 696
11917.01 652
11918.04 649
11919.07 636
11920.10 627
11921.13 624
11922.16 642
11923.19 648
11924.22 654
11925.25 665
11926.28 710
11927.32 733
11928.35 816
11929.38 795
11930.41 801
11931.44 797
11932.47 849
11933.50 850
11934.54 861
11935.57 879
11936.60 835
11937.63 798
11938.66 751
11939.70 714
11940.73 697
11941.76 655
11942.79 611
11943.82 619
11944.85 588
11945.89 549
11946.92 586
11947.95 558
11948.98 543
11950.02 541
11951.05 545
11952.08 517
11953.11 563
11954.15 527
11955.18 503
11956.21 480
11957.24 491
11958.28 486
11959.31 482
11960.34 519
11961.37 495
11962.41 499
11963.44 491
11964.47 490
11965.51 495
11966.54 486
11967.57 511
11968.60 538
11969.64 534
11970.67 541
11971.70 521
11972.74 528
11973.77 526
11974.80 527
11975.84 507
11976.87 516
11977.90 535
11978.94 532
11979.97 570
11981.00 540
11982.04 498
11983.07 519
11984.11 529
11985.14 536
11986.17 522
11987.21 542
11988.24 556
11989.28 572
11990.31 541
11991.34 521
11992.38 567
11993.41 574
11994.45 549
11995.48 550
11996.51 563
11997.55 572
11998.58 580
11999.62 560
12000.65 552
12001.69 607
12002.72 621
12003.76 584
12004.79 597
12005.82 608
12006.86 612
12007.89 580
12008.93 586
12009.96 579
12011.00 629
12012.03 627
12013.07 642
12014.10 667
12015.14 639
12016.17 631
12017.21 634
12018.24 663
12019.28 666
12020.32 625
12021.35 670
12022.39 668
12023.42 628
12024.46 632
12025.49 649
12026.53 665
12027.56 653
12028.60 679
12029.64 678
12030.67 670
12031.71 661
12032.74 652
12033.78 687
12034.81 684
12035.85 640
12036.89 663
12037.92 684
12038.96 670
12039.99 676
12041.03 667
12042.07 684
12043.10 663
12044.14 670
12045.18 658
12046.21 661
12047.25 688
12048.29 709
12049.32 701
12050.36 744
12051.40 727
12052.43 737
12053.47 747
12054.51 774
12055.54 812
12056.58 821
12057.62 836
12058.65 826
12059.69 844
12060.73 817
12061.76 803
12062.80 810
12063.84 793
12064.88 794
12065.91 768
12066.95 779
12067.99 732
12069.03 686
12070.06 681
12071.10 597
12072.14 623
12073.18 628
12074.21 622
12075.25 600
12076.29 590
12077.33 606
12078.36 561
12079.40 610
12080.44 590
12081.48 610
12082.52 594
12083.55 584
12084.59 587
12085.63 577
12086.67 595
12087.71 603
12088.74 624
12089.78 597
12090.82 599
12091.86 602
12092.90 591
12093.94 618
12094.98 634
12096.01 632
12097.05 651
12098.09 673
12099.13 684
12100.17 699
12101.21 680
12102.25 692
12103.28 771
12104.32 757
12105.36 730
12106.40 733
12107.44 736
12108.48 703
12109.52 725
12110.56 688
12111.60 642
12112.64 580
12113.68 589
12114.72 587
12115.76 579
12116.79 583
12117.83 515
12118.87 529
12119.91 512
12120.95 518
12121.99 470
12123.03 446
12124.07 456
12125.11 471
12126.15 479
12127.19 442
12128.23 467
12129.27 477
12130.31 473
12131.35 423
12132.39 451
12133.43 454
12134.47 462
12135.51 450
12136.55 458
12137.59 470
12138.63 428
12139.67 456
12140.71 458
12141.76 458
12142.80 453
12143.84 455
12144.88 459
12145.92 434
12146.96 440
12148.00 451
12149.04 441
12150.08 425
12151.12 432
12152.16 441
12153.20 420
12154.25 415
12155.29 394
12156.33 402
12157.37 401
12158.41 412
12159.45 388
12160.49 406
12161.53 438
12162.58 403
12163.62 409
12164.66 411
12165.70 405
12166.74 428
12167.78 406
12168.82 412
12169.87 428
12170.91 416
12171.95 421
12172.99 400
12174.03 395
12175.08 375
12176.12 363
12177.16 388
12178.20 370
12179.24 384
12180.29 378
12181.33 389
12182.37 385
12183.41 395
12184.46 404
12185.50 371
12186.54 365
12187.58 390
12188.63 393
12189.67 379
12190.71 374
12191.75 376
12192.80 385
12193.84 397
12194.88 411
12195.92 378
12196.97 387
12198.01 394
12199.05 392
12200.10 390
12201.14 378
12202.18 391
12203.23 387
12204.27 399
12205.31 397
12206.36 354
12207.40 366
12208.44 391
12209.49 369
12210.53 381
12211.57 368
12212.62 384
12213.66 365
12214.70 349
12215.75 343
12216.79 354
12217.84 351
12218.88 341
12219.92 377
12220.97 321
12222.01 347
12223.06 357
12224.10 373
12225.14 353
12226.19 348
12227.23 321
12228.28 342
12229.32 349
12230.36 339
12231.41 331
12232.45 361
12233.50 356
12234.54 342
12235.59 345
12236.63 314
12237.68 345
12238.72 365
12239.77 350
12240.81 365
12241.86 335
12242.90 351
12243.94 343
12244.99 355
12246.03 370
12247.08 341
12248.13 357
12249.17 354
12250.22 349
12251.26 333
12252.31 331
12253.35 316
12254.40 333
12255.44 341
12256.49 320
12257.53 312
12258.58 307
12259.62 341
12260.67 331
12261.72 321
12262.76 313
12263.81 321
12264.85 295
12265.90 302
12266.94 297
12267.99 292
12269.04 321
12270.08 295
12271.13 294
12272.17 297
12273.22 292
12274.27 289
12275.31 310
12276.36 300
12277.41 309
12278.45 309
12279.50 307
12280.55 307
12281.59 289
12282.64 293
12283.69 288
12284.73 311
12285.78 287
12286.83 308
12287.87 317
12288.92 327
12289.97 315
12291.01 293
12292.06 331
12293.11 329
12294.15 294
12295.20 276
12296.25 268
12297.30 296
12298.34 317
12299.39 296
12300.44 261
12301.48 298
12302.53 321
12303.58 300
12304.63 298
12305.67 282
12306.72 290
12307.77 287
12308.82 308
12309.87 315
12310.91 322
12311.96 297
12313.01 289
12314.06 322
12315.10 298
12316.15 285
12317.20 287
12318.25 273
12319.30 270
12320.34 278
12321.39 286
12322.44 285
12323.49 267
12324.54 263
12325.59 280
12326.63 283
12327.68 304
12328.73 276
12329.78 276
12330.83 292
12331.88 272
12332.93 293
12333.98 272
12335.02 293
12336.07 264
12337.12 289
12338.17 319
12339.22 270
12340.27 282
12341.32 269
12342.37 308
12343.42 281
12344.47 302
12345.51 278
12346.56 287
12347.61 272
12348.66 250
12349.71 263
12350.76 270
12351.81 281
12352.86 292
12353.91 282
12354.96 275
12356.01 268
12357.06 283
12358.11 281
12359.16 310
12360.21 299
12361.26 268
12362.31 307
12363.36 302
12364.41 274
12365.46 282
12366.51 287
12367.56 285
12368.61 282
12369.66 295
12370.71 285
12371.76 278
12372.81 301
12373.86 296
12374.91 298
12375.96 280
12377.01 279
12378.06 290
12379.11 305
12380.17 312
12381.22 286
12382.27 299
12383.32 285
12384.37 300
12385.42 296
12386.47 270
12387.52 293
12388.57 299
12389.62 283
12390.67 261
12391.73 273
12392.78 288
12393.83 306
12394.88 293
12395.93 303
12396.98 284
12398.03 292
12399.09 301
12400.14 290
12401.19 290
12402.24 293
12403.29 280
12404.34 276
12405.40 270
12406.45 317
12407.50 310
12408.55 308
12409.60 328
12410.66 303
12411.71 308
12412.76 341
12413.81 314
12414.86 301
12415.92 338
12416.97 307
12418.02 296
12419.07 301
12420.13 300
12421.18 337
12422.23 355
12423.28 347
12424.34 311
12425.39 323
12426.44 319
12427.49 342
12428.55 325
12429.60 314
12430.65 288
12431.71 304
12432.76 328
12433.81 331
12434.86 333
12435.92 326
12436.97 321
12438.02 332
12439.08 333
12440.13 321
12441.18 313
12442.24 335
12443.29 347
12444.34 350
12445.40 330
12446.45 353
12447.50 330
12448.56 335
12449.61 335
12450.67 333
12451.72 332
12452.77 353
12453.83 345
12454.88 333
12455.94 358
12456.99 371
12458.04 391
12459.10 381
12460.15 376
12461.21 373
12462.26 430
12463.31 434
12464.37 422
12465.42 423
12466.48 421
12467.53 410
12468.59 445
12469.64 471
12470.70 489
12471.75 514
12472.80 537
12473.86 584
12474.91 574
12475.97 658
12477.02 665
12478.08 642
12479.13 696
12480.19 687
12481.24 711
12482.30 649
12483.35 646
12484.41 618
12485.46 554
12486.52 545
12487.57 500
12488.63 497
12489.69 487
12490.74 478
12491.80 454
12492.85 414
12493.91 418
12494.96 394
12496.02 407
12497.07 383
12498.13 376
12499.19 395
12500.24 406
12501.30 401
12502.35 366
12503.41 385
12504.47 360
12505.52 381
12506.58 377
12507.63 398
12508.69 382
12509.75 408
12510.80 401
12511.86 395
12512.91 411
12513.97 404
12515.03 380
12516.08 393
12517.14 386
12518.20 394
12519.25 369
12520.31 379
12521.37 399
12522.42 378
12523.48 388
12524.54 375
12525.59 402
12526.65 394
12527.71 401
12528.77 392
12529.82 393
12530.88 407
12531.94 416
12532.99 398
12534.05 395
12535.11 417
12536.17 401
12537.22 397
12538.28 401
12539.34 425
12540.40 427
12541.45 395
12542.51 413
12543.57 430
12544.63 445
12545.68 445
12546.74 469
12547.80 473
12548.86 490
12549.92 477
12550.97 469
12552.03 511
12553.09 489
12554.15 496
12555.21 486
12556.26 492
12557.32 500
12558.38 538
12559.44 530
12560.50 522
12561.56 494
12562.61 462
12563.67 478
12564.73 462
12565.79 439
12566.85 442
12567.91 417
12568.97 456
12570.02 449
12571.08 429
12572.14 414
12573.20 421
12574.26 437
12575.32 412
12576.38 412
12577.44 398
12578.50 415
12579.56 427
12580.61 402
12581.67 409
12582.73 413
12583.79 418
12584.85 403
12585.91 398
12586.97 390
12588.03 417
12589.09 415
12590.15 397
12591.21 384
12592.27 378
12593.33 425
12594.39 411
12595.45 425
12596.51 439
12597.57 450
12598.63 440
12599.69 435
12600.75 441
12601.81 416
12602.87 429
12603.93 471
12604.99 446
12606.05 431
12607.11 421
12608.17 420
12609.23 439
12610.29 479
12611.35 437
12612.41 434
12613.47 462
12614.53 468
12615.59 457
12616.66 447
12617.72 479
12618.78 480
12619.84 478
12620.90 485
12621.96 460
12623.02 484
12624.08 497
12625.14 535
12626.20 531
12627.26 541
12628.33 536
12629.39 544
12630.45 555
12631.51 534
12632.57 552
12633.63 565
12634.69 544
12635.76 551
12636.82 530
12637.88 497
12638.94 517
12640.00 505
12641.06 510
12642.13 492
12643.19 429
12644.25 467
12645.31 458
12646.37 419
12647.44 439
12648.50 435
12649.56 433
12650.62 402
12651.68 416
12652.75 422
12653.81 398
12654.87 430
12655.93 429
12657.00 397
12658.06 396
12659.12 407
12660.18 394
12661.25 412
12662.31 421
12663.37 392
12664.43 422
12665.50 415
12666.56 415
12667.62 419
12668.69 430
12669.75 428
12670.81 438
12671.88 426
12672.94 426
12674.00 447
12675.06 421
12676.13 415
12677.19 432
12678.25 437
12679.32 412
12680.38 411
12681.44 432
12682.51 434
12683.57 416
12684.64 414
12685.70 420
12686.76 419
12687.83 422
12688.89 463
12689.95 435
12691.02 466
12692.08 437
12693.15 447
12694.21 454
12695.27 441
12696.34 484
12697.40 468
12698.47 462
12699.53 433
12700.59 458
12701.66 486
12702.72 506
12703.79 483
12704.85 483
12705.92 485
12706.98 515
12708.05 518
12709.11 511
12710.18 528
12711.24 528
12712.30 522
12713.37 529
12714.43 517
12715.50 514
12716.56 517
12717.63 498
12718.69 523
12719.76 527
12720.82 536
12721.89 490
12722.95 529
12724.02 535
12725.09 534
12726.15 547
12727.22 519
12728.28 528
12729.35 537
12730.41 576
12731.48 572
12732.54 588
12733.61 576
12734.68 605
12735.74 589
12736.81 594
12737.87 608
12738.94 592
12740.00 554
12741.07 519
12742.14 501
12743.20 498
12744.27 467
12745.33 456
12746.40 490
12747.47 473
12748.53 431
12749.60 419
12750.67 390
12751.73 411
12752.80 403
12753.87 445
12754.93 427
12756.00 407
12757.07 419
12758.13 400
12759.20 370
12760.27 383
12761.33 430
12762.40 402
12763.47 398
12764.53 371
12765.60 383
12766.67 380
12767.73 389
12768.80 351
12769.87 406
12770.94 397
12772.00 386
12773.07 373
12774.14 388
12775.21 394
12776.27 373
12777.34 370
12778.41 372
12779.48 346
12780.54 363
12781.61 370
12782.68 367
12783.75 343
12784.81 373
12785.88 386
12786.95 361
12788.02 357
12789.09 348
12790.15 348
12791.22 357
12792.29 335
12793.36 334
12794.43 359
12795.49 351
12796.56 353
12797.63 346
12798.70 317
12799.77 322
12800.84 319
12801.90 321
12802.97 313
12804.04 333
12805.11 360
12806.18 357
12807.25 321
12808.32 330
12809.39 321
12810.45 348
12811.52 329
12812.59 338
12813.66 322
12814.73 330
12815.80 340
12816.87 347
12817.94 357
12819.01 358
12820.08 377
12821.15 333
12822.21 353
12823.28 360
12824.35 347
12825.42 356
12826.49 317
12827.56 364
12828.63 327
12829.70 363
12830.77 363
12831.84 354
12832.91 329
12833.98 356
12835.05 335
12836.12 326
12837.19 320
12838.26 320
12839.33 332
12840.40 329
12841.47 325
12842.54 306
12843.61 314
12844.68 314
12845.75 323
12846.82 298
12847.89 287
12848.96 296
12850.03 298
12851.10 285
12852.18 309
12853.25 295
12854.32 292
12855.39 308
12856.46 293
12857.53 298
12858.60 287
12859.67 271
12860.74 294
12861.81 281
12862.88 264
12863.96 259
12865.03 307
12866.10 298
12867.17 266
12868.24 279
12869.31 262
12870.38 275
12871.45 275
12872.53 275
12873.60 256
12874.67 274
12875.74 272
12876.81 254
12877.88 256
12878.96 275
12880.03 259
12881.10 253
12882.17 280
12883.24 262
12884.31 265
12885.39 289
12886.46 276
12887.53 263
12888.60 272
12889.68 262
12890.75 263
12891.82 237
12892.89 265
12893.96 264
12895.04 254
12896.11 272
12897.18 248
12898.25 253
12899.33 242
12900.40 254
12901.47 256
12902.54 249
12903.62 231
12904.69 269
12905.76 268
12906.84 245
12907.91 239
12908.98 264
12910.06 258
12911.13 252
12912.20 240
12913.27 252
12914.35 256
12915.42 287
12916.49 240
12917.57 220
12918.64 254
12919.71 256
12920.79 275
12921.86 241
12922.94 246
12924.01 239
12925.08 253
12926.16 244
12927.23 240
12928.30 246
12929.38 240
12930.45 244
12931.53 243
12932.60 241
12933.67 231
12934.75 244
12935.82 255
12936.90 228
12937.97 243
12939.04 228
12940.12 236
12941.19 253
12942.27 222
12943.34 238
12944.42 241
12945.49 244
12946.56 245
12947.64 226
12948.71 227
12949.79 235
12950.86 253
12951.94 222
12953.01 243
12954.09 233
12955.16 241
12956.24 252
12957.31 252
12958.39 226
12959.46 236
12960.54 228
12961.61 255
12962.69 245
12963.76 218
12964.84 236
12965.91 239
12966.99 245
12968.07 238
12969.14 215
12970.22 224
12971.29 242
12972.37 235
12973.44 222
12974.52 239
12975.59 233
12976.67 247
12977.75 234
12978.82 223
12979.90 254
12980.97 248
12982.05 236
12983.13 216
12984.20 223
12985.28 216
12986.35 252
12987.43 267
12988.51 233
12989.58 251
12990.66 255
12991.74 257
12992.81 250
12993.89 254
12994.97 257
12996.04 249
12997.12 229
12998.20 228
12999.27 250
13000.35 248
13001.43 232
13002.50 228
13003.58 266
13004.66 237
13005.73 227
13006.81 251
13007.89 240
13008.97 230
13010.04 243
13011.12 265
13012.20 255
13013.27 236
13014.35 245
13015.43 248
13016.51 249
13017.58 242
13018.66 253
13019.74 255
13020.82 224
13021.89 234
13022.97 249
13024.05 243
13025.13 222
13026.21 214
13027.28 226
13028.36 246
13029.44 236
13030.52 232
13031.60 251
13032.67 251
13033.75 253
13034.83 249
13035.91 228
13036.99 240
13038.07 262
13039.14 254
13040.22 231
13041.30 262
13042.38 269
13043.46 274
13044.54 243
13045.62 249
13046.69 243
13047.77 282
13048.85 272
13049.93 233
13051.01 261
13052.09 260
13053.17 254
13054.25 270
13055.33 258
13056.40 276
13057.48 225
13058.56 280
13059.64 238
13060.72 266
13061.80 258
13062.88 241
13063.96 255
13065.04 254
13066.12 233
13067.20 248
13068.28 227
13069.36 225
13070.44 264
13071.52 235
13072.60 254
13073.68 250
13074.76 263
13075.84 237
13076.92 251
13078.00 243
13079.08 228
13080.16 247
13081.24 242
13082.32 265
13083.40 253
13084.48 256
13085.56 265
13086.64 239
13087.72 254
13088.80 245
13089.88 250
13090.96 270
13092.04 233
13093.12 252
13094.20 257
13095.28 250
13096.36 262
13097.44 248
13098.52 254
13099.61 261
13100.69 265
13101.77 249
13102.85 253
13103.93 257
13105.01 252
13106.09 264
13107.17 255
13108.25 285
13109.34 253
13110.42 266
13111.50 247
13112.58 269
13113.66 256
13114.74 266
13115.82 277
13116.91 276
13117.99 279
13119.07 276
13120.15 262
13121.23 258
13122.31 291
13123.40 289
13124.48 296
13125.56 273
13126.64 248
13127.72 270
13128.81 282
13129.89 296
13130.97 275
13132.05 297
13133.14 295
13134.22 281
13135.30 272
13136.38 257
13137.47 251
13138.55 277
13139.63 295
13140.71 272
13141.80 268
13142.88 280
13143.96 260
13145.04 259
13146.13 259
13147.21 271
13148.29 278
13149.38 264
13150.46 253
13151.54 276
13152.62 264
13153.71 273
13154.79 272
13155.87 263
13156.96 264
13158.04 255
13159.12 262
13160.21 274
13161.29 272
13162.37 273
13163.46 266
13164.54 287
13165.62 278
13166.71 286
13167.79 297
13168.88 281
13169.96 249
13171.04 265
13172.13 282
13173.21 275
13174.30 287
13175.38 287
13176.46 287
13177.55 280
13178.63 283
13179.72 284
13180.80 279
13181.88 294
13182.97 305
13184.05 275
13185.14 300
13186.22 307
13187.31 284
13188.39 284
13189.48 316
13190.56 307
13191.65 296
13192.73 278
13193.81 293
13194.90 304
13195.98 284
13197.07 319
13198.15 279
13199.24 298
13200.32 289
13201.41 292
13202.49 287
13203.58 283
13204.67 285
13205.75 307
13206.84 288
13207.92 290
13209.01 296
13210.09 284
13211.18 289
13212.26 278
13213.35 293
13214.43 342
13215.52 307
13216.61 283
13217.69 281
13218.78 296
13219.86 308
13220.95 309
13222.04 312
13223.12 303
13224.21 313
13225.29 297
13226.38 318
13227.47 297
13228.55 295
13229.64 322
13230.72 310
13231.81 309
13232.90 291
13233.98 310
13235.07 315
13236.16 320
13237.24 320
13238.33 328
13239.42 325
13240.50 319
13241.59 302
13242.68 308
13243.76 322
13244.85 342
13245.94 339
13247.02 313
13248.11 350
13249.20 326
13250.29 346
13251.37 346
13252.46 343
13253.55 323
13254.63 336
13255.72 320
13256.81 330
13257.90 348
13258.98 367
13260.07 356
13261.16 354
13262.25 347
13263.33 346
13264.42 367
13265.51 362
13266.60 331
13267.69 313
13268.77 353
13269.86 381
13270.95 358
13272.04 351
13273.13 355
13274.21 364
13275.30 348
13276.39 390
13277.48 382
13278.57 359
13279.65 380
13280.74 380
13281.83 390
13282.92 394
13284.01 395
13285.10 401
13286.19 378
13287.27 387
13288.36 410
13289.45 402
13290.54 398
13291.63 403
13292.72 430
13293.81 394
13294.90 437
13295.98 399
13297.07 409
13298.16 423
13299.25 444
13300.34 445
13301.43 419
13302.52 435
13303.61 429
13304.70 441
13305.79 426
13306.88 467
13307.97 485
13309.06 460
13310.15 464
13311.24 448
13312.32 469
13313.41 464
13314.50 490
13315.59 492
13316.68 494
13317.77 456
13318.86 483
13319.95 482
13321.04 475
13322.13 469
13323.22 498
13324.31 478
13325.40 503
13326.49 507
13327.58 479
13328.68 486
13329.77 521
13330.86 529
13331.95 496
13333.04 474
13334.13 509
13335.22 471
13336.31 506
13337.40 526
13338.49 521
13339.58 551
13340.67 563
13341.76 546
13342.85 558
13343.94 520
13345.04 545
13346.13 535
13347.22 556
13348.31 540
13349.40 528
13350.49 533
13351.58 572
13352.67 568
13353.77 594
13354.86 539
13355.95 552
13357.04 602
13358.13 580
13359.22 581
13360.31 568
13361.41 559
13362.50 581
13363.59 609
13364.68 596
13365.77 606
13366.87 600
13367.96 636
13369.05 653
13370.14 653
13371.23 647
13372.33 635
13373.42 626
13374.51 628
13375.60 611
13376.69 596
13377.79 555
13378.88 567
13379.97 548
13381.06 550
13382.16 553
13383.25 528
13384.34 501
13385.43 486
13386.53 485
13387.62 493
13388.71 460
13389.81 473
13390.90 503
13391.99 453
13393.08 440
13394.18 434
13395.27 453
13396.36 467
13397.46 475
13398.55 474
13399.64 458
13400.74 467
13401.83 465
13402.92 468
13404.02 450
13405.11 458
13406.20 422
13407.30 409
13408.39 447
13409.48 414
13410.58 447
13411.67 442
13412.77 486
13413.86 451
13414.95 435
13416.05 448
13417.14 433
13418.23 441
13419.33 462
13420.42 460
13421.52 420
13422.61 432
13423.71 431
13424.80 455
13425.89 436
13426.99 425
13428.08 457
13429.18 463
13430.27 470
13431.37 444
13432.46 458
13433.56 493
13434.65 471
13435.74 480
13436.84 460
13437.93 472
13439.03 496
13440.12 488
13441.22 499
13442.31 516
13443.41 510
13444.50 510
13445.60 515
13446.69 469
13447.79 502
13448.88 502
13449.98 483
13451.08 503
13452.17 515
13453.27 522
13454.36 503
13455.46 496
13456.55 505
13457.65 511
13458.74 513
13459.84 543
13460.94 541
13462.03 568
13463.13 540
13464.22 547
13465.32 546
13466.41 568
13467.51 551
13468.61 524
13469.70 521
13470.80 563
13471.90 542
13472.99 530
13474.09 561
13475.18 539
13476.28 549
13477.38 550
13478.47 556
13479.57 571
13480.67 565
13481.76 587
13482.86 594
13483.96 576
13485.05 599
13486.15 577
13487.25 565
13488.34 601
13489.44 580
13490.54 630
13491.63 622
13492.73 635
13493.83 661
13494.93 678
13496.02 654
13497.12 642
13498.22 658
13499.31 689
13500.41 762
13501.51 715
13502.61 715
13503.70 704
13504.80 755
13505.90 720
13507.00 710
13508.09 691
13509.19 664
13510.29 680
13511.39 706
13512.49 684
13513.58 692
13514.68 681
13515.78 655
13516.88 628
13517.98 596
13519.07 592
13520.17 619
13521.27 623
13522.37 600
13523.47 583
13524.57 572
13525.66 608
13526.76 580
13527.86 572
13528.96 601
13530.06 581
13531.16 592
13532.25 594
13533.35 608
13534.45 538
13535.55 587
13536.65 563
13537.75 550
13538.85 556
13539.95 541
13541.05 518
13542.14 541
13543.24 493
13544.34 483
13545.44 517
13546.54 504
13547.64 524
13548.74 478
13549.84 448
13550.94 434
13552.04 462
13553.14 464
13554.24 459
13555.34 457
13556.44 445
13557.54 456
13558.64 436
13559.74 439
13560.84 433
13561.94 448
13563.04 434
13564.13 434
13565.23 449
13566.34 430
13567.44 413
13568.54 461
13569.64 436
13570.74 439
13571.84 433
13572.94 438
13574.04 425
13575.14 436
13576.24 401
13577.34 439
13578.44 452
13579.54 436
13580.64 451
13581.74 427
13582.84 450
13583.94 454
13585.04 425
13586.14 411
13587.24 420
13588.35 426
13589.45 429
13590.55 426
13591.65 405
13592.75 425
13593.85 419
13594.95 433
13596.05 415
13597.15 437
13598.26 450
13599.36 425
13600.46 423
13601.56 423
13602.66 426
13603.76 443
13604.86 422
13605.97 426
13607.07 446
13608.17 403
13609.27 424
13610.37 422
13611.47 433
13612.58 430
13613.68 417
13614.78 438
13615.88 450
13616.98 418
13618.09 437
13619.19 435
13620.29 470
13621.39 451
13622.50 448
13623.60 454
13624.70 420
13625.80 418
13626.91 420
13628.01 411
13629.11 465
13630.21 428
13631.32 420
13632.42 438
13633.52 414
13634.62 439
13635.73 427
13636.83 441
13637.93 406
13639.04 424
13640.14 436
13641.24 441
13642.35 461
13643.45 407
13644.55 438
13645.65 401
13646.76 423
13647.86 439
13648.96 432
13650.07 421
13651.17 400
13652.28 425
13653.38 423
13654.48 423
13655.59 427
13656.69 405
13657.79 430
13658.90 425
13660.00 424
13661.11 402
13662.21 415
13663.31 431
13664.42 421
13665.52 434
13666.63 403
13667.73 412
13668.83 433
13669.94 407
13671.04 406
13672.15 415
13673.25 411
13674.36 388
13675.46 416
13676.56 406
13677.67 449
13678.77 441
13679.88 454
13680.98 446
13682.09 397
13683.19 402
13684.30 430
13685.40 417
13686.51 438
13687.61 427
13688.72 439
13689.82 436
13690.93 426
13692.03 462
13693.14 427
13694.24 456
13695.35 446
13696.45 460
13697.56 441
13698.66 445
13699.77 447
13700.87 404
13701.98 419
13703.09 456
13704.19 469
13705.30 487
13706.40 507
13707.51 464
13708.61 450
13709.72 478
13710.83 483
13711.93 464
13713.04 478
13714.14 517
13715.25 495
13716.36 496
13717.46 503
13718.57 485
13719.67 516
13720.78 506
13721.89 518
13722.99 540
13724.10 550
13725.21 542
13726.31 557
13727.42 584
13728.53 579
13729.63 567
13730.74 570
13731.85 549
13732.95 529
13734.06 539
13735.17 562
13736.27 598
13737.38 586
13738.49 590
13739.59 584
13740.70 605
13741.81 583
13742.92 590
13744.02 632
13745.13 614
13746.24 621
13747.35 631
13748.45 608
13749.56 626
13750.67 680
13751.78 658
13752.88 678
13753.99 672
13755.10 695
13756.21 700
13757.31 718
13758.42 729
13759.53 759
13760.64 789
13761.75 793
13762.85 811
13763.96 840
13765.07 880
13766.18 888
13767.29 927
13768.39 890
13769.50 954
13770.61 972
13771.72 1041
13772.83 1028
13773.94 1019
13775.04 995
13776.15 1031
13777.26 1050
13778.37 1052
13779.48 1006
13780.59 1002
13781.70 935
13782.80 919
13783.91 898
13785.02 831
13786.13 761
13787.24 753
13788.35 728
13789.46 715
13790.57 687
13791.68 662
13792.79 620
13793.90 608
13795.00 566
13796.11 567
13797.22 553
13798.33 517
13799.44 519
13800.55 529
13801.66 521
13802.77 504
13803.88 490
13804.99 491
13806.10 482
13807.21 488
13808.32 519
13809.43 514
13810.54 489
13811.65 492
13812.76 499
13813.87 491
13814.98 475
13816.09 476
13817.20 478
13818.31 440
13819.42 442
13820.53 486
13821.64 504
13822.75 477
13823.86 436
13824.97 453
13826.08 442
13827.19 442
13828.30 450
13829.41 466
13830.53 470
13831.64 484
13832.75 477
13833.86 449
13834.97 451
13836.08 494
13837.19 493
13838.30 482
13839.41 481
13840.52 510
13841.64 461
13842.75 457
13843.86 459
13844.97 472
13846.08 433
13847.19 446
13848.30 497
13849.41 449
13850.53 464
13851.64 466
13852.75 476
13853.86 461
13854.97 477
13856.08 486
13857.20 467
13858.31 457
13859.42 473
13860.53 487
13861.64 490
13862.76 479
13863.87 481
13864.98 475
13866.09 476
13867.20 495
13868.32 501
13869.43 479
13870.54 478
13871.65 477
13872.77 485
13873.88 500
13874.99 504
13876.10 491
13877.22 500
13878.33 478
13879.44 473
13880.55 502
13881.67 513
13882.78 490
13883.89 493
13885.01 523
13886.12 527
13887.23 512
13888.34 522
13889.46 558
13890.57 560
13891.68 524
13892.80 552
13893.91 539
13895.02 548
13896.14 567
13897.25 598
13898.36 565
13899.48 583
13900.59 591
13901.70 587
13902.82 562
13903.93 551
13905.05 548
13906.16 528
13907.27 508
13908.39 514
13909.50 517
13910.61 494
13911.73 466
13912.84 472
13913.96 462
13915.07 442
13916.19 437
13917.30 438
13918.41 448
13919.53 458
13920.64 456
13921.76 459
13922.87 438
13923.99 423
13925.10 433
13926.21 421
13927.33 435
13928.44 419
13929.56 401
13930.67 427
13931.79 402
13932.90 395
13934.02 409
13935.13 407
13936.25 423
13937.36 421
13938.48 423
13939.59 410
13940.71 426
13941.82 417
13942.94 417
13944.05 456
13945.17 453
13946.28 423
13947.40 426
13948.52 384
13949.63 400
13950.75 395
13951.86 395
13952.98 380
13954.09 382
13955.21 379
13956.32 395
13957.44 389
13958.56 403
13959.67 392
13960.79 381
13961.90 406
13963.02 390
13964.14 400
13965.25 369
13966.37 378
13967.48 378
13968.60 353
13969.72 371
13970.83 375
13971.95 402
13973.07 400
13974.18 370
13975.30 383
13976.42 402
13977.53 413
13978.65 396
13979.77 384
13980.88 423
13982.00 367
13983.12 376
13984.23 401
13985.35 376
13986.47 392
13987.58 392
13988.70 375
13989.82 366
13990.94 391
13992.05 414
13993.17 403
13994.29 368
13995.40 367
13996.52 408
13997.64 422
13998.76 403
13999.87 376
14000.99 375
14002.11 357
14003.23 375
14004.35 393
14005.46 395
14006.58 391
14007.70 408
14008.82 387
14009.93 394
14011.05 413
14012.17 415
14013.29 402
14014.41 388
14015.52 376
14016.64 405
14017.76 390
14018.88 399
14020.00 398
14021.12 385
14022.23 415
14023.35 390
14024.47 385
14025.59 382
14026.71 403
14027.83 414
14028.95 401
14030.06 370
14031.18 364
14032.30 391
14033.42 395
14034.54 414
14035.66 389
14036.78 397
14037.90 386
14039.02 408
14040.14 409
14041.25 392
14042.37 433
14043.49 403
14044.61 397
14045.73 411
14046.85 399
14047.97 452
14049.09 412
14050.21 426
14051.33 422
14052.45 400
14053.57 462
14054.69 451
14055.81 460
14056.93 459
14058.05 446
14059.17 464
14060.29 484
14061.41 452
14062.53 460
14063.65 483
14064.77 493
14065.89 476
14067.01 479
14068.13 470
14069.25 507
14070.37 477
14071.49 469
14072.61 513
14073.73 490
14074.85 509
14075.97 496
14077.09 496
14078.21 548
14079.33 530
14080.45 528
14081.57 525
14082.69 513
14083.82 523
14084.94 531
14086.06 514
14087.18 548
14088.30 547
14089.42 527
14090.54 527
14091.66 528
14092.78 544
14093.91 538
14095.03 536
14096.15 574
14097.27 548
14098.39 538
14099.51 544
14100.63 550
14101.76 548
14102.88 535
14104.00 527
14105.12 525
14106.24 531
14107.36 488
14108.49 499
14109.61 511
14110.73 507
14111.85 479
14112.97 520
14114.10 475
14115.22 491
14116.34 449
14117.46 456
14118.58 452
14119.71 450
14120.83 453
14121.95 434
14123.07 436
14124.20 428
14125.32 430
14126.44 410
14127.56 409
14128.69 388
14129.81 413
14130.93 389
14132.06 395
14133.18 395
14134.30 413
14135.42 402
14136.55 402
14137.67 372
14138.79 344
14139.92 388
14141.04 414
14142.16 386
14143.29 371
14144.41 340
14145.53 380
14146.66 368
14147.78 367
14148.90 374
14150.03 399
14151.15 357
14152.27 337
14153.40 372
14154.52 377
14155.64 372
14156.77 360
14157.89 359
14159.02 360
14160.14 364
14161.26 351
14162.39 338
14163.51 374
14164.64 339
14165.76 373
14166.88 352
14168.01 385
14169.13 340
14170.26 352
14171.38 345
14172.51 363
14173.63 342
14174.75 388
14175.88 352
14177.00 322
14178.13 356
14179.25 362
14180.38 358
14181.50 338
14182.63 336
14183.75 355
14184.88 347
14186.00 342
14187.13 342
14188.25 320
14189.38 342
14190.50 338
14191.63 330
14192.75 347
14193.88 334
14195.00 359
14196.13 343
14197.25 328
14198.38 330
14199.50 351
14200.63 317
14201.76 303
14202.88 317
14204.01 356
14205.13 347
14206.26 318
14207.38 319
14208.51 309
14209.64 306
14210.76 317
14211.89 331
14213.01 331
14214.14 331
14215.27 295
14216.39 309
14217.52 304
14218.64 293
14219.77 324
14220.90 313
14222.02 316
14223.15 311
14224.28 312
14225.40 319
14226.53 319
14227.66 306
14228.78 318
14229.91 298
14231.04 303
14232.16 286
14233.29 321
14234.42 295
14235.54 286
14236.67 306
14237.80 290
14238.92 309
14240.05 294
14241.18 314
14242.31 291
14243.43 316
14244.56 285
14245.69 300
14246.82 313
14247.94 335
14249.07 309
14250.20 319
14251.33 315
14252.45 293
14253.58 279
14254.71 302
14255.84 286
14256.96 288
14258.09 301
14259.22 286
14260.35 287
14261.47 290
14262.60 261
14263.73 274
14264.86 287
14265.99 292
14267.12 283
14268.24 273
14269.37 289
14270.50 269
14271.63 280
14272.76 259
14273.89 310
14275.01 287
14276.14 294
14277.27 270
14278.40 274
14279.53 239
14280.66 281
14281.79 283
14282.91 265
14284.04 265
14285.17 283
14286.30 249
14287.43 255
14288.56 267
14289.69 256
14290.82 281
14291.95 251
14293.08 266
14294.20 245
14295.33 240
14296.46 267
14297.59 233
14298.72 259
14299.85 263
14300.98 263
14302.11 241
14303.24 234
14304.37 261
14305.50 253
14306.63 254
14307.76 242
14308.89 241
14310.02 241
14311.15 263
14312.28 261
14313.41 256
14314.54 225
14315.67 244
14316.80 244
14317.93 253
14319.06 242
14320.19 249
14321.32 231
14322.45 260
14323.58 256
14324.71 249
14325.84 249
14326.97 229
14328.10 246
14329.23 236
14330.36 233
14331.49 238
14332.62 226
14333.76 252
14334.89 232
14336.02 218
14337.15 237
14338.28 246
14339.41 230
14340.54 221
14341.67 233
14342.80 232
14343.93 260
14345.07 234
14346.20 238
14347.33 236
14348.46 242
14349.59 239
14350.72 237
14351.85 223
14352.99 200
14354.12 222
14355.25 229
14356.38 245
14357.51 238
14358.64 233
14359.78 252
14360.91 219
14362.04 204
14363.17 232
14364.30 223
14365.44 212
14366.57 241
14367.70 233
14368.83 231
14369.96 236
14371.10 245
14372.23 226
14373.36 235
14374.49 211
14375.63 221
14376.76 213
14377.89 207
14379.02 218
14380.16 232
14381.29 242
14382.42 212
14383.55 227
14384.69 244
14385.82 231
14386.95 240
14388.09 244
14389.22 244
14390.35 234
14391.49 227
14392.62 231
14393.75 245
14394.89 219
14396.02 205
14397.15 224
14398.28 249
14399.42 254
14400.55 258
14401.69 241
14402.82 242
14403.95 235
14405.09 244
14406.22 253
14407.35 235
14408.49 234
14409.62 239
14410.75 233
14411.89 244
14413.02 245
14414.16 243
14415.29 227
14416.42 229
14417.56 246
14418.69 243
14419.83 218
14420.96 239
14422.10 246
14423.23 254
14424.36 258
14425.50 236
14426.63 218
14427.77 261
14428.90 237
14430.04 263
14431.17 245
14432.31 236
14433.44 259
14434.58 239
14435.71 250
14436.85 264
14437.98 237
14439.12 235
14440.25 277
14441.39 236
14442.52 247
14443.66 241
14444.79 267
14445.93 265
14447.06 268
14448.20 273
14449.33 253
14450.47 254
14451.60 230
14452.74 240
14453.87 229
14455.01 241
14456.14 250
14457.28 265
14458.42 225
14459.55 239
14460.69 267
14461.82 276
14462.96 263
14464.10 257
14465.23 258
14466.37 266
14467.50 279
14468.64 261
14469.78 254
14470.91 253
14472.05 255
14473.18 245
14474.32 254
14475.46 246
14476.59 241
14477.73 273
14478.87 255
14480.00 271
14481.14 238
14482.28 249
14483.41 246
14484.55 240
14485.69 258
14486.82 247
14487.96 257
14489.10 246
14490.23 257
14491.37 237
14492.51 252
14493.65 254
14494.78 231
14495.92 226
14497.06 242
14498.19 248
14499.33 225
14500.47 241
14501.61 239
14502.74 239
14503.88 250
14505.02 267
14506.16 282
14507.29 259
14508.43 242
14509.57 248
14510.71 238
14511.85 250
14512.98 257
14514.12 244
14515.26 229
14516.40 255
14517.54 230
14518.67 228
14519.81 235
14520.95 241
14522.09 237
14523.23 226
14524.36 237
14525.50 236
14526.64 236
14527.78 255
14528.92 233
14530.06 245
14531.19 237
14532.33 254
14533.47 236
14534.61 213
14535.75 239
14536.89 237
14538.03 244
14539.17 231
14540.31 231
14541.44 241
14542.58 257
14543.72 251
14544.86 253
14546.00 269
14547.14 257
14548.28 259
14549.42 277
14550.56 267
14551.70 248
14552.84 260
14553.98 258
14555.12 266
14556.25 252
14557.39 254
14558.53 245
14559.67 255
14560.81 241
14561.95 261
14563.09 261
14564.23 260
14565.37 243
14566.51 252
14567.65 263
14568.79 281
14569.93 254
14571.07 249
14572.21 266
14573.35 291
14574.49 268
14575.63 274
14576.77 267
14577.92 272
14579.06 289
14580.20 290
14581.34 270
14582.48 267
14583.62 257
14584.76 285
14585.90 270
14587.04 297
14588.18 294
14589.32 295
14590.46 286
14591.60 301
14592.74 301
14593.89 302
14595.03 301
14596.17 292
14597.31 307
14598.45 320
14599.59 311
14600.73 274
14601.87 280
14603.02 301
14604.16 312
14605.30 310
14606.44 348
14607.58 313
14608.72 310
14609.86 320
14611.01 312
14612.15 292
14613.29 314
14614.43 327
14615.57 338
14616.72 354
14617.86 338
14619.00 345
14620.14 320
14621.28 322
14622.43 335
14623.57 356
14624.71 376
14625.85 362
14627.00 369
14628.14 394
14629.28 372
14630.42 405
14631.56 405
14632.71 400
14633.85 419
14634.99 395
14636.14 407
14637.28 390
14638.42 415
14639.56 408
14640.71 426
14641.85 447
14642.99 420
14644.14 382
14645.28 382
14646.42 386
14647.56 359
14648.71 334
14649.85 354
14650.99 355
14652.14 305
14653.28 302
14654.42 295
14655.57 299
14656.71 298
14657.85 320
14659.00 293
14660.14 266
14661.29 253
14662.43 278
14663.57 248
14664.72 274
14665.86 264
14667.00 241
14668.15 253
14669.29 245
14670.44 256
14671.58 239
14672.73 242
14673.87 246
14675.01 268
14676.16 239
14677.30 231
14678.45 223
14679.59 250
14680.74 261
14681.88 230
14683.02 231
14684.17 229
14685.31 224
14686.46 209
14687.60 240
14688.75 234
14689.89 236
14691.04 225
14692.18 227
14693.33 251
14694.47 218
14695.62 212
14696.76 226
14697.91 234
14699.05 199
14700.20 222
14701.34 221
14702.49 231
14703.63 232
14704.78 214
14705.92 199
14707.07 227
14708.22 229
14709.36 234
14710.51 247
14711.65 223
14712.80 220
14713.94 210
14715.09 223
14716.23 228
14717.38 214
14718.53 227
14719.67 215
14720.82 200
14721.96 216
14723.11 211
14724.26 208
14725.40 211
14726.55 221
14727.70 214
14728.84 202
14729.99 204
14731.13 207
14732.28 188
14733.43 211
14734.57 210
14735.72 204
14736.87 203
14738.01 220
14739.16 226
14740.31 202
14741.45 211
14742.60 219
14743.75 200
14744.89 229
14746.04 200
14747.19 200
14748.34 215
14749.48 208
14750.63 213
14751.78 209
14752.92 214
14754.07 205
14755.22 222
14756.37 200
14757.51 187
14758.66 200
14759.81 208
14760.96 205
14762.10 195
14763.25 228
14764.40 191
14765.55 188
14766.70 196
14767.84 203
14768.99 202
14770.14 192
14771.29 215
14772.43 188
14773.58 207
14774.73 206
14775.88 181
14777.03 188
14778.18 176
14779.32 211
14780.47 189
14781.62 185
14782.77 195
14783.92 189
14785.07 189
14786.21 190
14787.36 203
14788.51 187
14789.66 176
14790.81 183
14791.96 167
14793.11 169
14794.26 189
14795.40 187
14796.55 205
14797.70 176
14798.85 166
14800.00 180
14801.15 168
14802.30 164
14803.45 174
14804.60 175
14805.75 182
14806.90 167
14808.05 183
14809.19 177
14810.34 176
14811.49 176
14812.64 185
14813.79 168
14814.94 154
14816.09 149
14817.24 166
14818.39 165
14819.54 161
14820.69 162
14821.84 167
14822.99 174
14824.14 156
14825.29 180
14826.44 129
14827.59 145
14828.74 165
14829.89 169
14831.04 161
14832.19 176
14833.34 163
14834.49 157
14835.64 154
14836.79 164
14837.95 170
14839.10 158
14840.25 166
14841.40 155
14842.55 175
14843.70 178
14844.85 160
14846.00 179
14847.15 166
14848.30 158
14849.45 176
14850.60 185
14851.76 179
14852.91 169
14854.06 162
14855.21 161
14856.36 153
14857.51 182
14858.66 178
14859.81 167
14860.97 151
14862.12 152
14863.27 148
14864.42 167
14865.57 160
14866.72 184
14867.88 168
14869.03 159
14870.18 163
14871.33 158
14872.48 141
14873.64 172
14874.79 154
14875.94 150
14877.09 161
14878.24 161
14879.40 161
14880.55 174
14881.70 174
14882.85 164
14884.00 168
14885.16 166
14886.31 167
14887.46 177
14888.61 172
14889.77 159
14890.92 161
14892.07 156
14893.23 159
14894.38 172
14895.53 151
14896.68 156
14897.84 182
14898.99 145
14900.14 141
14901.30 167
14902.45 152
14903.60 179
14904.75 160
14905.91 153
14907.06 164
14908.21 180
14909.37 155
14910.52 137
14911.67 145
14912.83 157
14913.98 139
14915.14 145
14916.29 132
14917.44 163
14918.60 149
14919.75 147
14920.90 143
14922.06 164
14923.21 176
14924.37 169
14925.52 174
14926.67 190
14927.83 153
14928.98 149
14930.14 149
14931.29 139
14932.44 148
14933.60 131
14934.75 149
14935.91 149
14937.06 145
14938.22 143
14939.37 163
14940.52 156
14941.68 146
14942.83 159
14943.99 154
14945.14 160
14946.30 153
14947.45 140
14948.61 140
14949.76 135
14950.92 144
14952.07 149
14953.23 149
14954.38 148
14955.54 161
14956.69 154
14957.85 156
14959.00 150
14960.16 146
14961.31 144
14962.47 165
14963.62 129
14964.78 139
14965.94 156
14967.09 140
14968.25 147
14969.40 167
14970.56 178
14971.71 185
14972.87 157
14974.03 161
14975.18 160
14976.34 161
14977.49 162
14978.65 148
14979.81 156
14980.96 168
14982.12 170
14983.27 152
14984.43 164
14985.59 143
14986.74 174
14987.90 149
14989.06 145
14990.21 162
14991.37 170
14992.53 171
14993.68 158
14994.84 164
14996.00 145
14997.15 148
14998.31 147
14999.47 135
15000.62 130
15001.78 163
15002.94 152
15004.09 166
15005.25 141
15006.41 140
15007.56 161
15008.72 171
15009.88 169
15011.04 153
15012.19 155
15013.35 162
15014.51 155
15015.67 158
15016.82 158
15017.98 146
15019.14 163
15020.30 142
15021.45 134
15022.61 148
15023.77 162
15024.93 147
15026.08 145
15027.24 155
15028.40 155
15029.56 131
15030.72 130
15031.87 131
15033.03 139
15034.19 126
15035.35 146
15036.51 141
15037.67 144
15038.82 151
15039.98 150
15041.14 155
15042.30 137
15043.46 144
15044.62 145
15045.78 142
15046.93 141
15048.09 149
15049.25 140
15050.41 151
15051.57 152
15052.73 137
15053.89 139
15055.05 158
15056.20 164
15057.36 155
15058.52 129
15059.68 140
15060.84 134
15062.00 144
15063.16 162
15064.32 147
15065.48 147
15066.64 146
15067.80 126
15068.96 141
15070.12 140
15071.28 149
15072.44 126
15073.60 139
15074.76 125
15075.91 123
15077.07 145
15078.23 136
15079.39 144
15080.55 145
15081.71 152
15082.87 150
15084.03 133
15085.19 143
15086.35 150
15087.51 133
15088.68 150
15089.84 121
15091.00 149
15092.16 154
15093.32 134
15094.48 129
15095.64 133
15096.80 143
15097.96 153
15099.12 133
15100.28 143
15101.44 161
15102.60 142
15103.76 134
15104.92 142
15106.08 155
15107.25 155
15108.41 152
15109.57 133
15110.73 163
15111.89 145
15113.05 167
15114.21 139
15115.37 149
15116.54 144
15117.70 133
15118.86 137
15120.02 155
15121.18 139
15122.34 158
15123.50 148
15124.67 163
15125.83 156
15126.99 158
15128.15 151
15129.31 152
15130.47 144
15131.64 149
15132.80 153
15133.96 159
15135.12 175
15136.28 144
15137.45 157
15138.61 147
15139.77 156
15140.93 160
15142.10 173
15143.26 169
15144.42 157
15145.58 160
15146.75 160
15147.91 143
15149.07 137
15150.23 146
15151.40 160
15152.56 159
15153.72 168
15154.88 172
15156.05 169
15157.21 133
15158.37 173
15159.54 156
15160.70 168
15161.86 172
15163.03 149
15164.19 155
15165.35 165
15166.52 173
15167.68 180
15168.84 146
15170.01 176
15171.17 159
15172.33 173
15173.50 176
15174.66 160
15175.82 174
15176.99 182
15178.15 176
15179.31 192
15180.48 172
15181.64 161
15182.81 180
15183.97 184
15185.13 175
15186.30 177
15187.46 184
15188.63 194
15189.79 175
15190.95 163
15192.12 189
15193.28 193
15194.45 217
15195.61 184
15196.78 187
15197.94 184
15199.10 182
15200.27 177
15201.43 197
15202.60 206
15203.76 160
15204.93 193
15206.09 163
15207.26 196
15208.42 191
15209.59 196
15210.75 187
15211.92 208
15213.08 192
15214.25 188
15215.41 212
15216.58 178
15217.74 205
15218.91 219
15220.07 189
15221.24 218
15222.40 204
15223.57 204
15224.74 209
15225.90 209
15227.07 185
15228.23 199
15229.40 182
15230.56 208
15231.73 184
15232.89 199
15234.06 227
15235.23 212
15236.39 228
15237.56 221
15238.72 210
15239.89 224
15241.06 236
15242.22 225
15243.39 215
15244.56 209
15245.72 227
15246.89 225
15248.05 198
15249.22 200
15250.39 207
15251.55 209
15252.72 190
15253.89 196
15255.05 195
15256.22 189
15257.39 191
15258.55 180
15259.72 192
15260.89 198
15262.05 213
15263.22 194
15264.39 202
15265.56 211
15266.72 187
15267.89 189
15269.06 210
15270.22 186
15271.39 209
15272.56 193
15273.73 190
15274.89 176
15276.06 178
15277.23 180
15278.40 179
15279.56 177
15280.73 161
15281.90 180
15283.07 177
15284.23 197
15285.40 199
15286.57 186
15287.74 188
15288.91 178
15290.07 190
15291.24 195
15292.41 167
15293.58 183
15294.75 177
15295.92 183
15297.08 179
15298.25 180
15299.42 168
15300.59 178
15301.76 175
15302.93 172
15304.09 198
15305.26 199
15306.43 194
15307.60 185
15308.77 188
15309.94 168
15311.11 201
15312.28 179
15313.44 184
15314.61 201
15315.78 183
15316.95 186
15318.12 191
15319.29 197
15320.46 166
15321.63 188
15322.80 212
15323.97 200
15325.14 177
15326.30 193
15327.47 184
15328.64 189
15329.81 187
15330.98 180
15332.15 181
15333.32 173
15334.49 191
15335.66 194
15336.83 188
15338.00 191
15339.17 183
15340.34 174
15341.51 192
15342.68 207
15343.85 197
15345.02 201
15346.19 194
15347.36 194
15348.53 195
15349.70 188
15350.87 186
15352.04 189
15353.21 186
15354.38 199
15355.55 189
15356.72 199
15357.90 205
15359.07 209
15360.24 196
15361.41 183
15362.58 194
15363.75 210
15364.92 204
15366.09 198
15367.26 191
15368.43 211
15369.60 192
15370.77 205
15371.95 206
15373.12 214
15374.29 192
15375.46 224
15376.63 233
15377.80 213
15378.97 202
15380.15 199
15381.32 221
15382.49 211
15383.66 198
15384.83 173
15386.00 184
15387.17 199
15388.35 182
15389.52 194
15390.69 176
15391.86 191
15393.03 197
15394.21 193
15395.38 191
15396.55 195
15397.72 213
15398.89 187
15400.07 198
15401.24 177
15402.41 178
15403.58 177
15404.76 172
15405.93 199
15407.10 184
15408.27 187
15409.45 185
15410.62 201
15411.79 174
15412.96 170
15414.14 163
15415.31 176
15416.48 178
15417.66 148
15418.83 163
15420.00 160
15421.17 168
15422.35 179
15423.52 165
15424.69 170
15425.87 159
15427.04 143
15428.21 146
15429.39 184
15430.56 155
15431.73 171
15432.91 172
15434.08 178
15435.25 152
15436.43 161
15437.60 184
15438.77 160
15439.95 160
15441.12 174
15442.30 174
15443.47 157
15444.64 163
15445.82 159
15446.99 167
15448.17 149
15449.34 170
15450.51 157
15451.69 168
15452.86 158
15454.04 148
15455.21 164
15456.39 163
15457.56 163
15458.73 162
15459.91 175
15461.08 172
15462.26 160
15463.43 134
15464.61 162
15465.78 162
15466.96 161
15468.13 158
15469.31 155
15470.48 169
15471.66 161
15472.83 155
15474.01 158
15475.18 150
15476.36 143
15477.53 170
15478.71 167
15479.88 156
15481.06 174
15482.23 176
15483.41 162
15484.58 183
15485.76 166
15486.93 174
15488.11 166
15489.29 163
15490.46 166
15491.64 152
15492.81 159
15493.99 165
15495.16 171
15496.34 174
15497.52 159
15498.69 167
15499.87 163
15501.04 164
15502.22 169
15503.40 187
15504.57 189
15505.75 161
15506.92 172
15508.10 157
15509.28 180
15510.45 170
15511.63 160
15512.81 174
15513.98 188
15515.16 163
15516.34 163
15517.51 170
15518.69 168
15519.87 171
15521.04 195
15522.22 187
15523.40 164
15524.57 177
15525.75 171
15526.93 181
15528.11 175
15529.28 148
15530.46 171
15531.64 182
15532.81 172
15533.99 157
15535.17 159
15536.35 153
15537.52 181
15538.70 175
15539.88 189
15541.06 172
15542.23 165
15543.41 158
15544.59 195
15545.77 162
15546.95 176
15548.12 169
15549.30 172
15550.48 193
15551.66 165
15552.83 191
15554.01 186
15555.19 177
15556.37 179
15557.55 191
15558.73 177
15559.90 184
15561.08 173
15562.26 177
15563.44 192
15564.62 188
15565.80 174
15566.97 190
15568.15 193
15569.33 168
15570.51 187
15571.69 179
15572.87 184
15574.05 191
15575.23 191
15576.40 163
15577.58 167
15578.76 185
15579.94 183
15581.12 188
15582.30 207
15583.48 212
15584.66 206
15585.84 201
15587.02 206
15588.20 208
15589.38 195
15590.56 204
15591.73 216
15592.91 197
15594.09 194
15595.27 208
15596.45 210
15597.63 200
15598.81 200
15599.99 211
15601.17 200
15602.35 224
15603.53 208
15604.71 190
15605.89 224
15607.07 212
15608.25 217
15609.43 219
15610.61 227
15611.79 207
15612.97 224
15614.15 202
15615.33 219
15616.51 220
15617.69 255
15618.88 236
15620.06 240
15621.24 218
15622.42 213
15623.60 240
15624.78 249
15625.96 254
15627.14 242
15628.32 261
15629.50 245
15630.68 245
15631.86 258
15633.05 250
15634.23 284
15635.41 258
15636.59 262
15637.77 272
15638.95 252
15640.13 279
15641.31 250
15642.50 246
15643.68 265
15644.86 273
15646.04 274
15647.22 276
15648.40 258
15649.58 246
15650.77 281
15651.95 268
15653.13 269
15654.31 286
15655.49 262
15656.68 288
15657.86 294
15659.04 280
15660.22 248
15661.40 285
15662.59 266
15663.77 285
15664.95 261
15666.13 262
15667.32 262
15668.50 268
15669.68 262
15670.86 265
15672.05 279
15673.23 284
15674.41 274
15675.59 260
15676.78 255
15677.96 244
15679.14 284
15680.32 254
15681.51 256
15682.69 260
15683.87 254
15685.06 261
15686.24 237
15687.42 230
15688.61 234
15689.79 243
15690.97 270
15692.16 220
15693.34 240
15694.52 263
15695.71 242
15696.89 223
15698.07 249
15699.26 250
15700.44 224
15701.62 230
15702.81 221
15703.99 232
15705.17 237
15706.36 256
15707.54 245
15708.73 229
15709.91 225
15711.09 235
15712.28 251
15713.46 259
15714.65 254
15715.83 257
15717.02 241
15718.20 254
15719.38 235
15720.57 245
15721.75 251
15722.94 229
15724.12 249
15725.31 235
15726.49 257
15727.68 245
15728.86 256
15730.04 271
15731.23 229
15732.41 263
15733.60 261
15734.78 271
15735.97 266
15737.15 255
15738.34 279
15739.52 265
15740.71 255
15741.89 278
15743.08 259
15744.27 281
15745.45 288
15746.64 294
15747.82 285
15749.01 283
15750.19 279
15751.38 264
15752.56 287
15753.75 292
15754.93 303
15756.12 290
15757.31 299
15758.49 315
15759.68 307
15760.86 280
15762.05 301
15763.24 304
15764.42 301
15765.61 295
15766.79 255
15767.98 304
15769.17 293
15770.35 290
15771.54 271
15772.72 278
15773.91 268
15775.10 266
15776.28 241
15777.47 284
15778.66 259
15779.84 268
15781.03 280
15782.22 284
15783.40 271
15784.59 235
15785.78 248
15786.96 269
15788.15 260
15789.34 259
15790.53 259
15791.71 270
15792.90 238
15794.09 261
15795.27 236
15796.46 251
15797.65 261
15798.84 249
15800.02 233
15801.21 244
15802.40 240
15803.59 246
15804.77 267
15805.96 219
15807.15 224
15808.34 236
15809.52 240
15810.71 228
15811.90 202
15813.09 236
15814.28 247
15815.46 236
15816.65 229
15817.84 227
15819.03 198
15820.22 213
15821.40 221
15822.59 240
15823.78 220
15824.97 210
15826.16 201
15827.35 227
15828.53 227
15829.72 218
15830.91 224
15832.10 238
15833.29 237
15834.48 250
15835.67 216
15836.85 243
15838.04 237
15839.23 218
15840.42 220
15841.61 241
15842.80 217
15843.99 220
15845.18 207
15846.37 207
15847.55 224
15848.74 215
15849.93 234
15851.12 208
15852.31 224
15853.50 213
15854.69 211
15855.88 223
15857.07 246
15858.26 236
15859.45 243
15860.64 200
15861.83 216
15863.02 216
15864.21 227
15865.40 222
15866.59 235
15867.78 239
15868.97 227
15870.16 207
15871.35 225
15872.54 227
15873.73 221
15874.92 265
15876.11 241
15877.30 209
15878.49 224
15879.68 227
15880.87 224
15882.06 238
15883.25 221
15884.44 245
15885.63 252
15886.82 228
15888.01 223
15889.20 224
15890.39 237
15891.59 242
15892.78 247
15893.97 250
15895.16 247
15896.35 252
15897.54 208
15898.73 241
15899.92 251
15901.11 253
15902.30 281
15903.50 272
15904.69 263
15905.88 230
15907.07 242
15908.26 248
15909.45 244
15910.64 223
15911.84 249
15913.03 264
15914.22 268
15915.41 245
15916.60 245
15917.79 261
15918.99 251
15920.18 256
15921.37 284
15922.56 259
15923.75 254
15924.95 258
15926.14 270
15927.33 259
15928.52 270
15929.71 242
15930.91 288
15932.10 266
15933.29 242
15934.48 278
15935.68 254
15936.87 266
15938.06 269
15939.25 262
15940.45 267
15941.64 256
15942.83 236
15944.03 241
15945.22 255
15946.41 247
15947.60 225
15948.80 223
15949.99 228
15951.18 231
15952.38 198
15953.57 225
15954.76 214
15955.96 186
15957.15 205
15958.34 182
15959.54 183
15960.73 189
15961.92 176
15963.12 194
15964.31 212
15965.50 205
15966.70 198
15967.89 179
15969.08 161
15970.28 190
15971.47 181
15972.67 184
15973.86 181
15975.05 165
15976.25 177
15977.44 168
15978.64 162
15979.83 170
15981.02 176
15982.22 177
15983.41 171
15984.61 177
15985.80 183
15987.00 171
15988.19 177
15989.38 186
15990.58 164
15991.77 176
15992.97 174
15994.16 163
15995.36 173
15996.55 163
15997.75 171
15998.94 166
16000.14 164
16001.33 146
16002.53 174
16003.72 166
16004.92 171
16006.11 165
16007.31 168
16008.50 158
16009.70 168
16010.89 176
16012.09 159
16013.28 171
16014.48 170
16015.67 173
16016.87 166
16018.07 153
16019.26 151
16020.46 180
16021.65 190
16022.85 182
16024.04 155
16025.24 165
16026.44 157
16027.63 166
16028.83 163
16030.02 154
16031.22 153
16032.42 176
16033.61 148
16034.81 143
16036.00 160
16037.20 154
16038.40 157
16039.59 145
16040.79 155
16041.99 169
16043.18 153
16044.38 157
16045.58 161
16046.77 155
16047.97 133
16049.17 142
16050.36 149
16051.56 164
16052.76 151
16053.95 151
16055.15 151
16056.35 172
16057.54 154
16058.74 147
16059.94 153
16061.14 172
16062.33 166
16063.53 155
16064.73 147
16065.92 157
16067.12 155
16068.32 129
16069.52 142
16070.71 157
16071.91 152
16073.11 148
16074.31 148
16075.50 159
16076.70 135
16077.90 132
16079.10 151
16080.30 137
16081.49 145
16082.69 151
16083.89 155
16085.09 137
16086.29 148
16087.48 139
16088.68 165
16089.88 141
16091.08 145
16092.28 146
16093.48 132
16094.67 156
16095.87 131
16097.07 115
16098.27 130
16099.47 127
16100.67 146
16101.87 137
16103.06 145
16104.26 147
16105.46 144
16106.66 134
16107.86 145
16109.06 155
16110.26 154
16111.46 150
16112.66 146
16113.86 112
16115.05 130
16116.25 123
16117.45 123
16118.65 124
16119.85 125
16121.05 123
16122.25 135
16123.45 126
16124.65 134
16125.85 131
16127.05 144
16128.25 132
16129.45 124
16130.65 124
16131.85 124
16133.05 150
16134.25 123
16135.45 130
16136.65 154
16137.85 115
16139.05 122
16140.25 131
16141.45 127
16142.65 136
16143.85 130
16145.05 125
16146.25 117
16147.45 140
16148.65 159
16149.85 148
16151.05 140
16152.25 119
16153.45 134
16154.65 154
16155.85 134
16157.05 119
16158.25 133
16159.46 126
16160.66 132
16161.86 132
16163.06 128
16164.26 150
16165.46 136
16166.66 139
16167.86 128
16169.06 136
16170.27 121
16171.47 118
16172.67 143
16173.87 131
16175.07 147
16176.27 127
16177.47 129
16178.67 128
16179.88 132
16181.08 133
16182.28 136
16183.48 140
16184.68 134
16185.89 119
16187.09 127
16188.29 142
16189.49 139
16190.69 125
16191.90 121
16193.10 133
16194.30 135
16195.50 138
16196.70 124
16197.91 129
16199.11 121
16200.31 132
16201.51 117
16202.72 122
16203.92 142
16205.12 140
16206.32 124
16207.53 129
16208.73 131
16209.93 154
16211.13 117
16212.34 117
16213.54 142
16214.74 142
16215.95 145
16217.15 141
16218.35 128
16219.55 152
16220.76 137
16221.96 141
16223.16 138
16224.37 128
16225.57 121
16226.77 148
16227.98 143
16229.18 152
16230.38 135
16231.59 158
16232.79 146
16233.99 123
16235.20 146
16236.40 161
16237.61 147
16238.81 151
16240.01 148
16241.22 126
16242.42 160
16243.63 164
16244.83 149
16246.03 144
16247.24 158
16248.44 154
16249.65 160
16250.85 137
16252.05 159
16253.26 146
16254.46 190
16255.67 164
16256.87 155
16258.08 148
16259.28 151
16260.49 157
16261.69 157
16262.89 167
16264.10 158
16265.30 162
16266.51 179
16267.71 169
16268.92 166
16270.12 150
16271.33 172
16272.53 175
16273.74 150
16274.94 172
16276.15 165
16277.35 191
16278.56 169
16279.77 163
16280.97 163
16282.18 164
16283.38 164
16284.59 152
16285.79 145
16287.00 153
16288.20 155
16289.41 151
16290.61 155
16291.82 159
16293.03 155
16294.23 153
16295.44 137
16296.64 148
16297.85 156
16299.06 179
16300.26 157
16301.47 139
16302.67 162
16303.88 159
16305.09 169
16306.29 165
16307.50 155
16308.71 176
16309.91 185
16311.12 175
16312.33 151
16313.53 151
16314.74 146
16315.95 121
16317.15 170
16318.36 157
16319.57 148
16320.77 147
16321.98 168
16323.19 142
16324.39 141
16325.60 151
16326.81 146
16328.01 160
16329.22 158
16330.43 160
16331.64 155
16332.84 150
16334.05 146
16335.26 142
16336.47 147
16337.67 143
16338.88 150
16340.09 146
16341.30 146
16342.50 131
16343.71 128
16344.92 141
16346.13 143
16347.33 129
16348.54 148
16349.75 151
16350.96 138
16352.17 151
16353.37 141
16354.58 140
16355.79 139
16357.00 153
16358.21 149
16359.41 127
16360.62 143
16361.83 127
16363.04 146
16364.25 126
16365.46 148
16366.67 133
16367.87 133
16369.08 127
16370.29 122
16371.50 151
16372.71 127
16373.92 133
16375.13 124
16376.34 145
16377.54 137
16378.75 136
16379.96 127
16381.17 129
16382.38 134
16383.59 141
16384.80 141
16386.01 126
16387.22 137
16388.43 121
16389.64 152
16390.85 134
16392.05 135
16393.26 137
16394.47 140
16395.68 130
16396.89 126
16398.10 119
16399.31 130
16400.52 148
16401.73 142
16402.94 142
16404.15 161
16405.36 143
16406.57 141
16407.78 139
16408.99 126
16410.20 124
16411.41 138
16412.62 122
16413.83 130
16415.04 134
16416.25 131
16417.46 134
16418.67 130
16419.88 147
16421.10 145
16422.31 141
16423.52 144
16424.73 136
16425.94 145
16427.15 123
16428.36 125
16429.57 135
16430.78 137
16431.99 121
16433.20 140
16434.41 127
16435.63 143
16436.84 135
16438.05 113
16439.26 124
16440.47 120
16441.68 137
16442.89 126
16444.10 121
16445.32 129
16446.53 108
16447.74 123
16448.95 143
16450.16 122
16451.37 133
16452.59 124
16453.80 124
16455.01 122
16456.22 135
16457.43 120
16458.64 137
16459.86 130
16461.07 127
16462.28 139
16463.49 133
16464.70 144
16465.92 134
16467.13 118
16468.34 118
16469.55 126
16470.77 119
16471.98 113
16473.19 122
16474.40 144
16475.62 118
16476.83 113
16478.04 138
16479.25 129
16480.47 128
16481.68 140
16482.89 130
16484.11 147
16485.32 118
16486.53 140
16487.74 128
16488.96 133
16490.17 124
16491.38 127
16492.60 114
16493.81 126
16495.02 136
16496.24 134
16497.45 121
16498.66 122
16499.88 133
16501.09 131
16502.30 123
16503.52 133
16504.73 110
16505.94 130
16507.16 138
16508.37 136
16509.59 121
16510.80 131
16512.01 125
16513.23 116
16514.44 144
16515.66 140
16516.87 132
16518.08 124
16519.30 146
16520.51 161
16521.73 154
16522.94 124
16524.16 131
16525.37 135
16526.58 146
16527.80 134
16529.01 137
16530.23 143
16531.44 121
16532.66 141
16533.87 150
16535.09 128
16536.30 123
16537.52 132
16538.73 166
16539.95 149
16541.16 129
16542.38 134
16543.59 138
16544.81 151
16546.02 151
16547.24 144
16548.45 141
16549.67 159
16550.88 147
16552.10 149
16553.31 175
16554.53 158
16555.74 144
16556.96 139
16558.18 149
16559.39 140
16560.61 152
16561.82 157
16563.04 159
16564.25 138
16565.47 144
16566.69 141
16567.90 157
16569.12 156
16570.33 143
16571.55 150
16572.77 143
16573.98 155
16575.20 144
16576.41 144
16577.63 117
16578.85 125
16580.06 140
16581.28 142
16582.50 141
16583.71 144
16584.93 144
16586.15 133
16587.36 124
16588.58 133
16589.80 154
16591.01 149
16592.23 146
16593.45 142
16594.66 128
16595.88 141
16597.10 134
16598.32 155
16599.53 157
16600.75 123
16601.97 134
16603.18 129
16604.40 126
16605.62 116
16606.84 116
16608.05 131
16609.27 144
16610.49 119
16611.71 115
16612.92 139
16614.14 125
16615.36 142
16616.58 132
16617.79 119
16619.01 131
16620.23 133
16621.45 138
16622.67 121
16623.88 106
16625.10 112
16626.32 114
16627.54 125
16628.76 131
16629.97 132
16631.19 133
16632.41 107
16633.63 122
16634.85 127
16636.07 127
16637.29 132
16638.50 118
16639.72 119
16640.94 131
16642.16 139
16643.38 116
16644.60 109
16645.82 135
16647.03 130
16648.25 111
16649.47 141
16650.69 113
16651.91 131
16653.13 126
16654.35 117
16655.57 126
16656.79 123
16658.01 117
16659.23 127
16660.45 113
16661.66 116
16662.88 123
16664.10 125
16665.32 130
16666.54 111
16667.76 118
16668.98 121
16670.20 122
16671.42 121
16672.64 118
16673.86 125
16675.08 125
16676.30 132
16677.52 129
16678.74 117
16679.96 110
16681.18 106
16682.40 131
16683.62 120
16684.84 133
16686.06 132
16687.28 109
16688.50 114
16689.72 117
16690.94 116
16692.16 110
16693.39 116
16694.61 112
16695.83 125
16697.05 110
16698.27 103
16699.49 120
16700.71 125
16701.93 114
16703.15 119
16704.37 104
16705.59 116
16706.81 127
16708.04 123
16709.26 134
16710.48 119
16711.70 121
16712.92 109
16714.14 123
16715.36 118
16716.58 124
16717.81 107
16719.03 128
16720.25 142
16721.47 129
16722.69 128
16723.91 95
16725.14 112
16726.36 113
16727.58 110
16728.80 128
16730.02 129
16731.24 126
16732.47 115
16733.69 101
16734.91 107
16736.13 119
16737.36 127
16738.58 109
16739.80 109
16741.02 117
16742.24 120
16743.47 101
16744.69 101
16745.91 96
16747.13 102
16748.36 118
16749.58 97
16750.80 105
16752.02 124
16753.25 112
16754.47 110
16755.69 109
16756.92 119
16758.14 102
16759.36 126
16760.59 115
16761.81 111
16763.03 113
16764.25 119
16765.48 122
16766.70 120
16767.92 111
16769.15 117
16770.37 139
16771.59 110
16772.82 122
16774.04 136
16775.27 113
16776.49 120
16777.71 121
16778.94 123
16780.16 101
16781.38 123
16782.61 127
16783.83 123
16785.06 131
16786.28 123
16787.50 118
16788.73 118
16789.95 124
16791.18 110
16792.40 104
16793.62 113
16794.85 113
16796.07 113
16797.30 119
16798.52 122
16799.75 120
16800.97 118
16802.19 113
16803.42 111
16804.64 101
16805.87 115
16807.09 111
16808.32 110
16809.54 124
16810.77 115
16811.99 137
16813.22 125
16814.44 129
16815.67 121
16816.89 117
16818.12 116
16819.34 138
16820.57 112
16821.79 124
16823.02 114
16824.24 135
16825.47 112
16826.70 104
16827.92 127
16829.15 137
16830.37 145
16831.60 121
16832.82 140
16834.05 138
16835.27 129
16836.50 138
16837.73 122
16838.95 126
16840.18 141
16841.40 140
16842.63 126
16843.86 131
16845.08 138
16846.31 136
16847.53 129
16848.76 140
16849.99 127
16851.21 136
16852.44 139
16853.67 137
16854.89 131
16856.12 149
16857.35 138
16858.57 142
16859.80 134
16861.03 141
16862.25 132
16863.48 148
16864.71 160
16865.93 147
16867.16 132
16868.39 134
16869.61 158
16870.84 150
16872.07 125
16873.30 158
16874.52 179
16875.75 156
16876.98 148
16878.20 141
16879.43 160
16880.66 158
16881.89 165
16883.11 152
16884.34 161
16885.57 160
16886.80 164
16888.02 163
16889.25 154
16890.48 149
16891.71 170
16892.94 189
16894.16 155
16895.39 147
16896.62 182
16897.85 175
16899.08 175
16900.30 147
16901.53 134
16902.76 146
16903.99 174
16905.22 151
16906.45 159
16907.67 167
16908.90 150
16910.13 158
16911.36 150
16912.59 144
16913.82 180
16915.04 147
16916.27 124
16917.50 150
16918.73 150
16919.96 173
16921.19 147
16922.42 142
16923.65 170
16924.88 147
16926.10 147
16927.33 138
16928.56 132
16929.79 138
16931.02 132
16932.25 156
16933.48 126
16934.71 139
16935.94 141
16937.17 142
16938.40 140
16939.63 132
16940.86 152
16942.09 145
16943.32 138
16944.55 125
16945.78 140
16947.01 157
16948.24 145
16949.47 141
16950.70 154
16951.93 144
16953.16 145
16954.39 141
16955.62 138
16956.85 155
16958.08 149
16959.31 144
16960.54 133
16961.77 149
16963.00 134
16964.23 142
16965.46 155
16966.69 133
16967.92 141
16969.15 146
16970.38 145
16971.61 136
16972.84 141
16974.07 140
16975.30 132
16976.54 146
16977.77 142
16979.00 134
16980.23 124
16981.46 125
16982.69 131
16983.92 122
16985.15 136
16986.38 129
16987.62 116
16988.85 125
16990.08 133
16991.31 137
16992.54 129
16993.77 120
16995.00 129
16996.24 124
16997.47 132
16998.70 146
16999.93 136
17001.16 131
17002.39 124
17003.63 128
17004.86 129
17006.09 123
17007.32 117
17008.55 142
17009.79 136
17011.02 135
17012.25 127
17013.48 117
17014.72 130
17015.95 125
17017.18 122
17018.41 124
17019.64 121
17020.88 125
17022.11 121
17023.34 121
17024.58 138
17025.81 140
17027.04 134
17028.27 115
17029.51 123
17030.74 122
17031.97 126
17033.21 130
17034.44 109
17035.67 142
17036.90 110
17038.14 118
17039.37 118
17040.60 121
17041.84 131
17043.07 128
17044.30 98
17045.54 98
17046.77 137
17048.00 125
17049.24 120
17050.47 113
17051.70 115
17052.94 128
17054.17 129
17055.41 123
17056.64 107
17057.87 142
17059.11 107
17060.34 114
17061.58 120
17062.81 110
17064.04 99
17065.28 99
17066.51 124
17067.75 117
17068.98 117
17070.21 109
17071.45 115
17072.68 128
17073.92 122
17075.15 110
17076.39 127
17077.62 109
17078.86 106
17080.09 105
17081.33 110
17082.56 107
17083.80 118
17085.03 115
17086.26 117
17087.50 117
17088.73 120
17089.97 117
17091.20 105
17092.44 102
17093.68 108
17094.91 118
17096.15 120
17097.38 108
17098.62 122
17099.85 113
17101.09 107
17102.32 109
17103.56 106
17104.79 105
17106.03 118
17107.26 114
17108.50 116
17109.74 100
17110.97 116
17112.21 124
17113.44 116
17114.68 111
17115.92 104
17117.15 115
17118.39 118
17119.62 104
17120.86 105
17122.10 107
17123.33 96
17124.57 97
17125.80 102
17127.04 97
17128.28 102
17129.51 96
17130.75 111
17131.99 121
17133.22 105
17134.46 110
17135.70 103
17136.93 117
17138.17 109
17139.41 93
17140.64 97
17141.88 102
17143.12 110
17144.35 93
17145.59 121
17146.83 113
17148.07 127
17149.30 110
17150.54 97
17151.78 110
17153.02 105
17154.25 92
17155.49 113
17156.73 106
17157.96 99
17159.20 107
17160.44 107
17161.68 106
17162.92 106
17164.15 112
17165.39 101
17166.63 91
17167.87 85
17169.10 102
17170.34 102
17171.58 103
17172.82 105
17174.06 107
17175.29 102
17176.53 106
17177.77 108
17179.01 114
17180.25 113
17181.49 118
17182.72 111
17183.96 92
17185.20 111
17186.44 109
17187.68 121
17188.92 99
17190.15 92
17191.39 87
17192.63 86
17193.87 111
17195.11 97
17196.35 101
17197.59 91
17198.83 104
17200.07 108
17201.30 83
17202.54 95
17203.78 96
17205.02 95
17206.26 102
17207.50 94
17208.74 98
17209.98 97
17211.22 109
17212.46 101
17213.70 105
17214.94 87
17216.18 88
17217.42 80
17218.66 102
17219.90 122
17221.14 96
17222.38 96
17223.62 86
17224.86 95
17226.10 91
17227.34 101
17228.58 112
17229.82 92
17231.06 96
17232.30 102
17233.54 100
17234.78 100
17236.02 98
17237.26 92
17238.50 93
17239.74 77
17240.98 80
17242.22 100
17243.46 91
17244.70 90
17245.94 79
17247.18 89
17248.42 90
17249.66 92
17250.90 95
17252.14 94
17253.39 100
17254.63 108
17255.87 100
17257.11 90
17258.35 81
17259.59 102
17260.83 98
17262.07 95
17263.31 84
17264.56 91
17265.80 73
17267.04 93
17268.28 100
17269.52 92
17270.76 95
17272.00 91
17273.25 97
17274.49 75
17275.73 106
17276.97 102
17278.21 96
17279.45 101
17280.70 93
17281.94 88
17283.18 95
17284.42 91
17285.66 89
17286.91 84
17288.15 80
17289.39 81
17290.63 98
17291.88 109
17293.12 114
17294.36 101
17295.60 90
17296.85 91
17298.09 107
17299.33 85
17300.57 93
17301.82 101
17303.06 95
17304.30 99
17305.54 106
17306.79 84
17308.03 94
17309.27 96
17310.52 93
17311.76 101
17313.00 111
17314.25 103
17315.49 100
17316.73 99
17317.97 112
17319.22 85
17320.46 90
17321.71 90
17322.95 88
17324.19 95
17325.44 87
17326.68 88
17327.92 88
17329.17 93
17330.41 89
17331.65 103
17332.90 89
17334.14 88
17335.39 93
17336.63 86
17337.87 94
17339.12 84
17340.36 87
17341.61 79
17342.85 91
17344.09 90
17345.34 96
17346.58 89
17347.83 95
17349.07 98
17350.32 101
17351.56 94
17352.80 91
17354.05 91
17355.29 100
17356.54 91
17357.78 82
17359.03 87
17360.27 89
17361.52 86
17362.76 109
17364.01 90
17365.25 98
17366.50 80
17367.74 94
17368.99 79
17370.23 87
17371.48 93
17372.72 101
17373.97 96
17375.21 80
17376.46 90
17377.70 92
17378.95 95
17380.19 96
17381.44 82
17382.69 88
17383.93 85
17385.18 85
17386.42 85
17387.67 79
17388.91 92
17390.16 91
17391.41 104
17392.65 93
17393.90 89
17395.14 99
17396.39 94
17397.64 100
17398.88 104
17400.13 94
17401.37 85
17402.62 83
17403.87 87
17405.11 82
17406.36 99
17407.61 99
17408.85 110
17410.10 86
17411.35 81
17412.59 83
17413.84 82
17415.09 91
17416.33 85
17417.58 87
17418.83 96
17420.07 92
17421.32 94
17422.57 93
17423.82 80
17425.06 85
17426.31 104
17427.56 109
17428.80 97
17430.05 96
17431.30 102
17432.55 89
17433.79 88
17435.04 85
17436.29 89
17437.54 119
17438.78 109
17440.03 80
17441.28 96
17442.53 100
17443.77 88
17445.02 118
17446.27 98
17447.52 85
17448.77 97
17450.01 100
17451.26 95
17452.51 79
17453.76 84
17455.01 93
17456.25 93
17457.50 74
17458.75 84
17460.00 81
17461.25 88
17462.50 105
17463.74 98
17464.99 88
17466.24 78
17467.49 84
17468.74 98
17469.99 100
17471.24 96
17472.49 94
17473.73 86
17474.98 110
17476.23 85
17477.48 93
17478.73 98
17479.98 105
17481.23 99
17482.48 96
17483.73 91
17484.98 88
17486.23 112
17487.47 114
17488.72 102
17489.97 101
17491.22 102
17492.47 95
17493.72 134
17494.97 100
17496.22 111
17497.47 97
17498.72 100
17499.97 84
17501.22 95
17502.47 108
17503.72 83
17504.97 99
17506.22 106
17507.47 103
17508.72 84
17509.97 102
17511.22 102
17512.47 117
17513.72 118
17514.97 103
17516.22 116
17517.47 92
17518.72 103
17519.97 114
17521.22 114
17522.47 87
17523.72 110
17524.98 110
17526.23 100
17527.48 97
17528.73 94
17529.98 107
17531.23 105
17532.48 101
17533.73 93
17534.98 97
17536.23 112
17537.48 116
17538.74 115
17539.99 115
17541.24 101
17542.49 118
17543.74 108
17544.99 107
17546.24 108
17547.50 102
17548.75 96
17550.00 103
17551.25 108
17552.50 99
17553.75 95
17555.01 89
17556.26 96
17557.51 105
17558.76 114
17560.01 96
17561.26 86
17562.52 116
17563.77 115
17565.02 118
17566.27 111
17567.53 116
17568.78 107
17570.03 118
17571.28 118
17572.53 125
17573.79 126
17575.04 110
17576.29 123
17577.54 122
17578.80 116
17580.05 121
17581.30 111
17582.56 127
17583.81 116
17585.06 114
17586.31 108
17587.57 126
17588.82 108
17590.07 117
17591.33 107
17592.58 110
17593.83 112
17595.08 104
17596.34 103
17597.59 120
17598.84 118
17600.10 105
17601.35 126
17602.61 122
17603.86 139
17605.11 132
17606.37 142
17607.62 140
17608.87 126
17610.13 120
17611.38 120
17612.63 130
17613.89 105
17615.14 127
17616.40 102
17617.65 124
17618.90 130
17620.16 126
17621.41 126
17622.67 104
17623.92 118
17625.17 126
17626.43 150
17627.68 115
17628.94 111
17630.19 123
17631.45 115
17632.70 122
17633.96 120
17635.21 111
17636.47 131
17637.72 125
17638.97 120
17640.23 120
17641.48 134
17642.74 138
17643.99 119
17645.25 125
17646.50 112
17647.76 104
17649.01 124
17650.27 117
17651.52 119
17652.78 105
17654.04 88
17655.29 127
17656.55 122
17657.80 111
17659.06 116
17660.31 120
17661.57 99
17662.82 111
17664.08 101
17665.33 111
17666.59 118
17667.85 115
17669.10 104
17670.36 111
17671.61 128
17672.87 106
17674.13 99
17675.38 121
17676.64 114
17677.89 102
17679.15 105
17680.41 95
17681.66 112
17682.92 105
17684.18 109
17685.43 98
17686.69 95
17687.95 105
17689.20 91
17690.46 102
17691.71 98
17692.97 110
17694.23 93
17695.49 112
17696.74 94
17698.00 103
17699.26 93
17700.51 95
17701.77 100
17703.03 118
17704.28 126
17705.54 104
17706.80 114
17708.06 103
17709.31 116
17710.57 91
17711.83 95
17713.08 106
17714.34 103
17715.60 103
17716.86 91
17718.11 92
17719.37 89
17720.63 109
17721.89 91
17723.15 96
17724.40 93
17725.66 102
17726.92 105
17728.18 118
17729.43 112
17730.69 99
17731.95 93
17733.21 100
17734.47 108
17735.73 95
17736.98 100
17738.24 95
17739.50 110
17740.76 95
17742.02 94
17743.28 96
17744.53 102
17745.79 95
17747.05 96
17748.31 80
17749.57 105
17750.83 93
17752.09 95
17753.34 95
17754.60 106
17755.86 110
17757.12 112
17758.38 103
17759.64 98
17760.90 99
17762.16 89
17763.42 98
17764.68 83
17765.94 94
17767.19 95
17768.45 91
17769.71 99
17770.97 97
17772.23 105
17773.49 104
17774.75 104
17776.01 107
17777.27 99
17778.53 97
17779.79 110
17781.05 99
17782.31 110
17783.57 89
17784.83 100
17786.09 96
17787.35 95
17788.61 98
17789.87 108
17791.13 89
17792.39 84
17793.65 83
17794.91 100
17796.17 90
17797.43 93
17798.69 96
17799.95 92
17801.21 97
17802.47 85
17803.73 88
17805.00 90
17806.26 89
17807.52 71
17808.78 94
17810.04 92
17811.30 85
17812.56 86
17813.82 98
17815.08 100
17816.34 95
17817.60 77
17818.87 80
17820.13 89
17821.39 80
17822.65 87
17823.91 86
17825.17 89
17826.43 108
17827.69 98
17828.96 79
17830.22 83
17831.48 96
17832.74 98
17834.00 91
17835.26 76
17836.53 87
17837.79 84
17839.05 100
17840.31 87
17841.57 90
17842.84 88
17844.10 101
17845.36 89
17846.62 87
17847.88 92
17849.15 74
17850.41 99
17851.67 90
17852.93 70
17854.20 90
17855.46 94
17856.72 107
17857.98 101
17859.25 98
17860.51 79
17861.77 100
17863.03 102
17864.30 109
17865.56 98
17866.82 70
17868.09 85
17869.35 79
17870.61 75
17871.87 81
17873.14 83
17874.40 92
17875.66 81
17876.93 99
17878.19 97
17879.45 90
17880.72 91
17881.98 96
17883.24 91
17884.51 92
17885.77 100
17887.03 77
17888.30 91
17889.56 95
17890.83 87
17892.09 84
17893.35 94
17894.62 99
17895.88 86
17897.14 75
17898.41 94
17899.67 95
17900.94 93
17902.20 81
17903.46 79
17904.73 66
17905.99 81
17907.26 88
17908.52 79
17909.79 82
17911.05 78
17912.32 95
17913.58 104
17914.84 88
17916.11 79
17917.37 90
17918.64 98
17919.90 100
17921.17 84
17922.43 68
17923.70 97
17924.96 87
17926.23 86
17927.49 75
17928.76 89
17930.02 89
17931.29 84
17932.55 94
17933.82 76
17935.08 92
17936.35 90
17937.61 103
17938.88 88
17940.14 84
17941.41 92
17942.68 85
17943.94 78
17945.21 82
17946.47 78
17947.74 80
17949.00 96
17950.27 83
17951.54 95
17952.80 90
17954.07 83
17955.33 85
17956.60 89
17957.87 82
17959.13 94
17960.40 82
17961.66 94
17962.93 85
17964.20 86
17965.46 110
17966.73 84
17968.00 74
17969.26 98
17970.53 80
17971.80 89
17973.06 82
17974.33 86
17975.60 73
17976.86 76
17978.13 80
17979.40 93
17980.66 91
17981.93 83
17983.20 86
17984.46 90
17985.73 96
17987.00 92
17988.26 73
17989.53 99
17990.80 90
17992.07 73
17993.33 95
17994.60 83
17995.87 111
17997.14 93
17998.40 84
17999.67 88
18000.94 97
18002.21 87
18003.47 89
18004.74 100
18006.01 84
18007.28 83
18008.55 69
18009.81 84
18011.08 90
18012.35 83
18013.62 76
18014.89 86
18016.15 83
18017.42 81
18018.69 85
18019.96 88
18021.23 92
18022.49 93
18023.76 71
18025.03 88
18026.30 84
18027.57 97
18028.84 95
18030.11 80
18031.37 101
18032.64 84
18033.91 88
18035.18 74
18036.45 78
18037.72 86
18038.99 79
18040.26 73
18041.53 78
18042.79 93
18044.06 80
18045.33 89
18046.60 96
18047.87 92
18049.14 75
18050.41 98
18051.68 94
18052.95 92
18054.22 97
18055.49 87
18056.76 88
18058.03 90
18059.30 90
18060.57 109
18061.84 88
18063.11 92
18064.38 109
18065.65 89
18066.92 87
18068.19 98
18069.46 85
18070.73 96
18072.00 104
18073.27 78
18074.54 93
18075.81 87
18077.08 84
18078.35 92
18079.62 74
18080.89 87
18082.16 89
18083.43 100
18084.70 94
18085.97 90
18087.24 76
18088.51 79
18089.78 100
18091.05 95
18092.32 99
18093.59 94
18094.87 93
18096.14 79
18097.41 95
18098.68 94
18099.95 92
18101.22 99
18102.49 105
18103.76 102
18105.03 109
18106.31 91
18107.58 102
18108.85 90
18110.12 84
18111.39 91
18112.66 95
18113.93 95
18115.21 99
18116.48 98
18117.75 86
18119.02 96
18120.29 85
18121.56 90
18122.84 80
18124.11 87
18125.38 102
18126.65 85
18127.92 82
18129.20 102
18130.47 84
18131.74 100
18133.01 83
18134.29 92
18135.56 93
18136.83 92
18138.10 82
18139.38 73
18140.65 94
18141.92 79
18143.19 96
18144.47 101
18145.74 89
18147.01 99
18148.28 94
18149.56 85
18150.83 93
18152.10 94
18153.38 82
18154.65 94
18155.92 93
18157.19 91
18158.47 88
18159.74 79
18161.01 82
18162.29 104
18163.56 77
18164.83 103
18166.11 95
18167.38 89
18168.65 82
18169.93 94
18171.20 94
18172.48 90
18173.75 74
18175.02 68
18176.30 73
18177.57 91
18178.84 93
18180.12 77
18181.39 87
18182.67 106
18183.94 99
18185.21 91
18186.49 90
18187.76 93
18189.04 94
18190.31 107
18191.59 93
18192.86 88
18194.13 79
18195.41 80
18196.68 92
18197.96 101
18199.23 87
18200.51 77
18201.78 82
18203.06 80
18204.33 89
18205.61 91
18206.88 93
18208.16 89
18209.43 97
18210.71 110
18211.98 95
18213.26 93
18214.53 97
18215.81 104
18217.08 94
18218.36 78
18219.63 75
18220.91 83
18222.18 95
18223.46 88
18224.73 108
18226.01 100
18227.28 92
18228.56 86
18229.84 86
18231.11 82
18232.39 106
18233.66 119
18234.94 113
18236.21 110
18237.49 87
18238.77 106
18240.04 86
18241.32 90
18242.59 87
18243.87 80
18245.15 87
18246.42 93
18247.70 103
18248.98 100
18250.25 107
18251.53 82
18252.81 76
18254.08 77
18255.36 69
18256.63 81
18257.91 79
18259.19 85
18260.46 82
18261.74 78
18263.02 78
18264.30 92
18265.57 79
18266.85 82
18268.13 82
18269.40 76
18270.68 99
18271.96 85
18273.23 103
18274.51 84
18275.79 86
18277.07 92
18278.34 88
18279.62 87
18280.90 89
18282.18 77
18283.45 91
18284.73 93
18286.01 104
18287.29 79
18288.56 86
18289.84 66
18291.12 101
18292.40 95
18293.68 75
18294.95 65
18296.23 91
18297.51 98
18298.79 78
18300.07 98
18301.34 93
18302.62 87
18303.90 84
18305.18 91
18306.46 105
18307.74 99
18309.01 87
18310.29 85
18311.57 77
18312.85 80
18314.13 77
18315.41 96
18316.69 92
18317.96 84
18319.24 84
18320.52 95
18321.80 90
18323.08 80
18324.36 107
18325.64 91
18326.92 101
18328.20 86
18329.47 102
18330.75 79
18332.03 91
18333.31 84
18334.59 84
18335.87 71
18337.15 88
18338.43 95
18339.71 94
18340.99 97
18342.27 98
18343.55 99
18344.83 96
18346.11 85
18347.39 83
18348.67 84
18349.95 90
18351.23 81
18352.51 87
18353.79 84
18355.07 82
18356.35 92
18357.63 79
18358.91 93
18360.19 82
18361.47 97
18362.75 83
18364.03 100
18365.31 84
18366.59 82
18367.87 87
18369.15 79
18370.43 85
18371.71 76
18372.99 90
18374.27 99
18375.55 101
18376.83 88
18378.12 85
18379.40 108
18380.68 101
18381.96 85
18383.24 82
18384.52 77
18385.80 83
18387.08 85
18388.36 77
18389.65 98
18390.93 85
18392.21 101
18393.49 68
18394.77 81
18396.05 76
18397.33 95
18398.62 87
18399.90 85
18401.18 75
18402.46 82
18403.74 95
18405.02 86
18406.31 85
18407.59 75
18408.87 82
18410.15 76
18411.43 85
18412.72 78
18414.00 78
18415.28 83
18416.56 86
18417.84 79
18419.13 74
18420.41 101
18421.69 97
18422.97 72
18424.26 83
18425.54 86
18426.82 68
18428.10 78
18429.39 80
18430.67 95
18431.95 91
18433.23 83
18434.52 83
18435.80 91
18437.08 76
18438.37 86
18439.65 84
18440.93 87
18442.22 81
18443.50 75
18444.78 76
18446.06 75
18447.35 96
18448.63 88
18449.91 81
18451.20 84
18452.48 93
18453.76 103
18455.05 89
18456.33 85
18457.62 96
18458.90 82
18460.18 75
18461.47 84
18462.75 74
18464.03 88
18465.32 91
18466.60 90
18467.89 72
18469.17 78
18470.45 82
18471.74 85
18473.02 85
18474.31 77
18475.59 101
18476.88 97
18478.16 97
18479.44 78
18480.73 82
18482.01 85
18483.30 89
18484.58 84
18485.87 74
18487.15 64
18488.44 94
18489.72 99
18491.01 86
18492.29 82
18493.58 85
18494.86 90
18496.15 103
18497.43 76
18498.72 89
18500.00 81
18501.29 73
18502.57 91
18503.86 92
18505.14 90
18506.43 86
18507.71 78
18509.00 78
18510.28 77
18511.57 78
18512.85 79
18514.14 81
18515.42 92
18516.71 81
18518.00 71
18519.28 69
18520.57 85
18521.85 75
18523.14 83
18524.43 84
18525.71 71
18527.00 79
18528.28 89
18529.57 88
18530.86 75
18532.14 81
18533.43 71
18534.71 93
18536.00 82
18537.29 86
18538.57 84
18539.86 90
18541.15 85
18542.43 93
18543.72 92
18545.01 87
18546.29 85
18547.58 94
18548.87 105
18550.15 76
18551.44 87
18552.73 100
18554.01 88
18555.30 78
18556.59 74
18557.88 91
18559.16 91
18560.45 91
18561.74 111
18563.02 94
18564.31 90
18565.60 84
18566.89 88
18568.17 80
18569.46 87
18570.75 86
18572.04 103
18573.32 111
18574.61 89
18575.90 93
18577.19 87
18578.48 77
18579.76 92
18581.05 76
18582.34 86
18583.63 87
18584.92 81
18586.20 84
18587.49 89
18588.78 93
18590.07 112
18591.36 97
18592.64 103
18593.93 100
18595.22 96
18596.51 85
18597.80 81
18599.09 93
18600.38 84
18601.66 81
18602.95 90
18604.24 83
18605.53 93
18606.82 111
18608.11 90
18609.40 86
18610.69 80
18611.98 90
18613.26 95
18614.55 88
18615.84 94
18617.13 82
18618.42 96
18619.71 98
18621.00 91
18622.29 90
18623.58 85
18624.87 96
18626.16 99
18627.45 92
18628.74 77
18630.03 97
18631.32 88
18632.61 88
18633.89 84
18635.18 93
18636.47 93
18637.76 69
18639.05 99
18640.34 89
18641.63 87
18642.92 88
18644.21 101
18645.50 99
18646.79 94
18648.09 98
18649.38 100
18650.67 81
18651.96 84
18653.25 81
18654.54 75
18655.83 76
18657.12 87
18658.41 99
18659.70 83
18660.99 72
18662.28 82
18663.57 110
18664.86 90
18666.15 67
18667.44 90
18668.74 73
18670.03 75
18671.32 76
18672.61 90
18673.90 75
18675.19 88
18676.48 78
18677.77 88
18679.06 92
18680.36 79
18681.65 81
18682.94 97
18684.23 99
18685.52 90
18686.81 78
18688.11 78
18689.40 75
18690.69 85
18691.98 85
18693.27 85
18694.56 79
18695.86 69
18697.15 84
18698.44 82
18699.73 91
18701.02 88
18702.32 95
18703.61 86
18704.90 79
18706.19 76
18707.48 81
18708.78 66
18710.07 77
18711.36 89
18712.65 101
18713.95 89
18715.24 73
18716.53 80
18717.83 82
18719.12 81
18720.41 77
18721.70 88
18723.00 83
18724.29 76
18725.58 86
18726.87 86
18728.17 75
18729.46 73
18730.75 80
18732.05 69
18733.34 80
18734.63 80
18735.93 86
18737.22 93
18738.51 84
18739.81 79
18741.10 86
18742.39 85
18743.69 77
18744.98 67
18746.27 85
18747.57 88
18748.86 74
18750.16 84
18751.45 75
18752.74 70
18754.04 90
18755.33 92
18756.63 87
18757.92 76
18759.21 80
18760.51 75
18761.80 83
18763.10 87
18764.39 72
18765.69 89
18766.98 86
18768.27 77
18769.57 75
18770.86 86
18772.16 74
18773.45 71
18774.75 76
18776.04 85
18777.34 87
18778.63 81
18779.93 93
18781.22 77
18782.52 80
18783.81 85
18785.11 79
18786.40 79
18787.70 79
18788.99 102
18790.29 84
18791.58 67
18792.88 75
18794.17 73
18795.47 52
18796.76 86
18798.06 88
18799.35 86
18800.65 81
18801.94 71
18803.24 81
18804.54 76
18805.83 84
18807.13 91
18808.42 73
18809.72 70
18811.01 83
18812.31 84
18813.61 70
18814.90 71
18816.20 86
18817.49 78
18818.79 82
18820.09 83
18821.38 73
18822.68 83
18823.98 82
18825.27 68
18826.57 87
18827.87 71
18829.16 79
18830.46 65
18831.75 68
18833.05 87
18834.35 88
18835.64 85
18836.94 79
18838.24 65
18839.54 63
18840.83 83
18842.13 93
18843.43 76
18844.72 83
18846.02 94
18847.32 88
18848.61 76
18849.91 65
18851.21 87
18852.51 70
18853.80 70
18855.10 68
18856.40 85
18857.70 88
18858.99 80
18860.29 90
18861.59 71
18862.89 75
18864.18 74
18865.48 83
18866.78 85
18868.08 79
18869.38 94
18870.67 79
18871.97 78
18873.27 69
18874.57 72
18875.87 86
18877.16 88
18878.46 63
18879.76 91
18881.06 78
18882.36 80
18883.66 80
18884.95 79
18886.25 64
18887.55 81
18888.85 80
18890.15 75
18891.45 78
18892.75 93
18894.04 73
18895.34 82
18896.64 70
18897.94 67
18899.24 85
18900.54 90
18901.84 71
18903.14 79
18904.44 93
18905.74 79
18907.03 66
18908.33 70
18909.63 71
18910.93 84
18912.23 90
18913.53 79
18914.83 76
18916.13 76
18917.43 84
18918.73 78
18920.03 69
18921.33 90
18922.63 71
18923.93 74
18925.23 75
18926.53 75
18927.83 93
18929.13 87
18930.43 74
18931.73 80
18933.03 64
18934.33 71
18935.63 80
18936.93 79
18938.23 83
18939.53 73
18940.83 84
18942.13 78
18943.43 81
18944.73 80
18946.03 66
18947.33 68
18948.63 80
18949.93 69
18951.23 91
18952.53 74
18953.84 75
18955.14 76
18956.44 72
18957.74 76
18959.04 62
18960.34 69
18961.64 67
18962.94 69
18964.24 63
18965.54 73
18966.85 93
18968.15 75
18969.45 69
18970.75 71
18972.05 85
18973.35 79
18974.65 89
18975.96 78
18977.26 75
18978.56 79
18979.86 82
18981.16 86
18982.46 70
18983.77 73
18985.07 86
18986.37 71
18987.67 76
18988.97 73
18990.28 74
18991.58 75
18992.88 72
18994.18 65
18995.49 76
18996.79 74
18998.09 65
18999.39 65
19000.69 70
19002.00 82
19003.30 87
19004.60 85
19005.90 75
19007.21 68
19008.51 77
19009.81 74
19011.12 82
19012.42 70
19013.72 76
19015.02 71
19016.33 76
19017.63 78
19018.93 77
19020.24 73
19021.54 73
19022.84 84
19024.15 76
19025.45 102
19026.75 82
19028.06 82
19029.36 76
19030.66 85
19031.97 77
19033.27 75
19034.57 76
19035.88 91
19037.18 86
19038.48 80
19039.79 71
19041.09 80
19042.40 79
19043.70 75
19045.00 65
19046.31 79
19047.61 73
19048.92 91
19050.22 76
19051.52 77
19052.83 73
19054.13 71
19055.44 74
19056.74 75
19058.05 65
19059.35 73
19060.65 66
19061.96 68
19063.26 80
19064.57 77
19065.87 74
19067.18 81
19068.48 90
19069.79 74
19071.09 83
19072.40 88
19073.70 73
19075.01 81
19076.31 70
19077.62 68
19078.92 91
19080.23 84
19081.53 77
19082.84 75
19084.14 70
19085.45 84
19086.75 74
19088.06 75
19089.36 66
19090.67 68
19091.98 101
19093.28 85
19094.59 73
19095.89 64
19097.20 74
19098.50 79
19099.81 71
19101.12 83
19102.42 82
19103.73 101
19105.03 78
19106.34 84
19107.65 67
19108.95 93
19110.26 97
19111.56 84
19112.87 87
19114.18 90
19115.48 75
19116.79 79
19118.10 86
19119.40 93
19120.71 72
19122.02 69
19123.32 74
19124.63 84
19125.94 79
19127.24 87
19128.55 78
19129.86 95
19131.16 81
19132.47 87
19133.78 78
19135.08 69
19136.39 71
19137.70 75
19139.01 84
19140.31 69
19141.62 60
19142.93 85
19144.23 79
19145.54 64
19146.85 71
19148.16 71
19149.46 85
19150.77 85
19152.08 73
19153.39 70
19154.69 87
19156.00 86
19157.31 75
19158.62 74
19159.93 68
19161.23 59
19162.54 81
19163.85 83
19165.16 70
19166.47 72
19167.77 77
19169.08 80
19170.39 93
19171.70 82
19173.01 72
19174.32 79
19175.62 79
19176.93 90
19178.24 78
19179.55 80
19180.86 79
19182.17 74
19183.48 76
19184.78 72
19186.09 73
19187.40 72
19188.71 74
19190.02 77
19191.33 78
19192.64 80
19193.95 78
19195.26 67
19196.56 68
19197.87 67
19199.18 73
19200.49 70
19201.80 85
19203.11 68
19204.42 72
19205.73 66
19207.04 68
19208.35 74
19209.66 70
19210.97 76
19212.28 67
19213.59 68
19214.90 67
19216.21 83
19217.52 64
19218.83 77
19220.14 74
19221.45 61
19222.76 64
19224.07 69
19225.38 75
19226.69 67
19228.00 73
19229.31 94
19230.62 90
19231.93 68
19233.24 74
19234.55 70
19235.86 77
19237.17 82
19238.48 77
19239.79 83
19241.10 85
19242.41 83
19243.72 63
19245.03 68
19246.35 79
19247.66 84
19248.97 70
19250.28 58
19251.59 77
19252.90 79
19254.21 90
19255.52 81
19256.83 74
19258.14 73
19259.46 78
19260.77 93
19262.08 67
19263.39 72
19264.70 77
19266.01 83
19267.32 91
19268.64 81
19269.95 76
19271.26 87
19272.57 69
19273.88 74
19275.20 81
19276.51 84
19277.82 82
19279.13 80
19280.44 72
19281.75 74
19283.07 59
19284.38 74
19285.69 74
19287.00 71
19288.32 60
19289.63 59
19290.94 75
19292.25 77
19293.57 93
19294.88 79
19296.19 78
19297.50 66
19298.82 69
19300.13 77
19301.44 77
19302.75 78
19304.07 81
19305.38 74
19306.69 75
19308.01 74
19309.32 81
19310.63 55
19311.94 68
19313.26 78
19314.57 77
19315.88 79
19317.20 84
19318.51 76
19319.82 71
19321.14 61
19322.45 76
19323.76 71
19325.08 75
19326.39 79
19327.70 75
19329.02 92
19330.33 71
19331.65 70
19332.96 82
19334.27 79
19335.59 67
19336.90 79
19338.22 83
19339.53 74
19340.84 91
19342.16 80
19343.47 83
19344.79 83
19346.10 80
19347.41 62
19348.73 74
19350.04 97
19351.36 68
19352.67 74
19353.99 71
19355.30 84
19356.62 77
19357.93 71
19359.25 85
19360.56 84
19361.87 69
19363.19 78
19364.50 69
19365.82 67
19367.13 61
19368.45 73
19369.76 69
19371.08 67
19372.39 73
19373.71 73
19375.02 68
19376.34 78
19377.66 76
19378.97 84
19380.29 76
19381.60 69
19382.92 88
19384.23 75
19385.55 70
19386.86 79
19388.18 76
19389.50 73
19390.81 69
19392.13 66
19393.44 71
19394.76 66
19396.07 73
19397.39 78
19398.71 55
19400.02 78
19401.34 69
19402.65 71
19403.97 85
19405.29 86
19406.60 87
19407.92 80
19409.24 86
19410.55 76
19411.87 74
19413.19 74
19414.50 82
19415.82 90
19417.14 66
19418.45 77
19419.77 65
19421.09 68
19422.40 68
19423.72 61
19425.04 79
19426.35 72
19427.67 78
19428.99 85
19430.30 78
19431.62 66
19432.94 77
19434.26 69
19435.57 77
19436.89 74
19438.21 80
19439.53 83
19440.84 57
19442.16 78
19443.48 67
19444.80 84
19446.11 65
19447.43 68
19448.75 74
19450.07 72
19451.38 79
19452.70 66
19454.02 77
19455.34 86
19456.66 78
19457.97 93
19459.29 77
19460.61 62
19461.93 81
19463.25 78
19464.57 63
19465.88 60
19467.20 73
19468.52 82
19469.84 78
19471.16 78
19472.48 92
19473.79 86
19475.11 98
19476.43 88
19477.75 74
19479.07 76
19480.39 69
19481.71 88
19483.03 73
19484.34 90
19485.66 86
19486.98 74
19488.30 62
19489.62 84
19490.94 78
19492.26 77
19493.58 77
19494.90 73
19496.22 69
19497.54 77
19498.86 85
19500.18 71
19501.50 76
19502.81 66
19504.13 86
19505.45 74
19506.77 86
19508.09 87
19509.41 75
19510.73 85
19512.05 73
19513.37 88
19514.69 73
19516.01 74
19517.33 68
19518.65 78
19519.97 74
19521.29 78
19522.61 62
19523.93 79
19525.25 80
19526.57 88
19527.89 77
19529.22 85
19530.54 86
19531.86 89
19533.18 76
19534.50 70
19535.82 79
19537.14 84
19538.46 67
19539.78 72
19541.10 90
19542.42 80
19543.74 80
19545.06 73
19546.39 82
19547.71 70
19549.03 72
19550.35 79
19551.67 91
19552.99 82
19554.31 72
19555.63 85
19556.96 79
19558.28 74
19559.60 73
19560.92 56
19562.24 76
19563.56 74
19564.88 77
19566.21 77
19567.53 75
19568.85 93
19570.17 78
19571.49 67
19572.82 70
19574.14 92
19575.46 74
19576.78 71
19578.10 81
19579.43 78
19580.75 77
19582.07 92
19583.39 85
19584.72 82
19586.04 81
19587.36 59
19588.68 78
19590.01 73
19591.33 82
19592.65 73
19593.97 72
19595.30 77
19596.62 84
19597.94 65
19599.26 77
19600.59 76
19601.91 79
19603.23 69
19604.56 90
19605.88 80
19607.20 86
19608.53 65
19609.85 75
19611.17 81
19612.49 74
19613.82 71
19615.14 75
19616.47 73
19617.79 88
19619.11 73
19620.44 77
19621.76 89
19623.08 75
19624.41 82
19625.73 73
19627.05 87
19628.38 68
19629.70 67
19631.03 80
19632.35 77
19633.67 95
19635.00 72
19636.32 75
19637.65 71
19638.97 71
19640.29 71
19641.62 63
19642.94 72
19644.27 75
19645.59 77
19646.92 68
19648.24 72
19649.57 74
19650.89 59
19652.21 78
19653.54 90
19654.86 83
19656.19 83
19657.51 75
19658.84 93
19660.16 75
19661.49 76
19662.81 70
19664.14 97
19665.46 73
19666.79 81
19668.11 81
19669.44 74
19670.76 70
19672.09 64
19673.41 93
19674.74 82
19676.07 87
19677.39 70
19678.72 77
19680.04 75
19681.37 72
19682.69 82
19684.02 71
19685.34 72
19686.67 73
19688.00 68
19689.32 83
19690.65 80
19691.97 82
19693.30 72
19694.63 69
19695.95 74
19697.28 78
19698.60 85
19699.93 76
19701.26 78
19702.58 80
19703.91 79
19705.24 71
19706.56 74
19707.89 71
19709.22 83
19710.54 81
19711.87 70
19713.20 81
19714.52 92
19715.85 82
19717.18 66
19718.50 72
19719.83 70
19721.16 61
19722.48 79
19723.81 77
19725.14 70
19726.47 57
19727.79 77
19729.12 68
19730.45 66
19731.77 66
19733.10 69
19734.43 79
19735.76 68
19737.08 47
19738.41 81
19739.74 76
19741.07 77
19742.39 78
19743.72 69
19745.05 93
19746.38 66
19747.71 69
19749.03 58
19750.36 72
19751.69 58
19753.02 80
19754.35 93
19755.67 76
19757.00 75
19758.33 81
19759.66 81
19760.99 74
19762.31 80
19763.64 73
19764.97 83
19766.30 80
19767.63 72
19768.96 68
19770.29 65
19771.61 61
19772.94 74
19774.27 68
19775.60 74
19776.93 68
19778.26 83
19779.59 66
19780.92 82
19782.25 82
19783.57 79
19784.90 70
19786.23 83
19787.56 74
19788.89 80
19790.22 72
19791.55 69
19792.88 81
19794.21 90
19795.54 77
19796.87 72
19798.20 80
19799.53 73
19800.86 65
19802.19 57
19803.52 75
19804.85 69
19806.18 64
19807.50 73
19808.83 62
19810.16 84
19811.49 89
19812.82 83
19814.15 66
19815.49 64
19816.82 70
19818.15 82
19819.48 67
19820.81 67
19822.14 64
19823.47 63
19824.80 76
19826.13 65
19827.46 65
19828.79 85
19830.12 65
19831.45 74
19832.78 79
19834.11 73
19835.44 59
19836.77 68
19838.10 75
19839.44 73
19840.77 73
19842.10 86
19843.43 76
19844.76 56
19846.09 77
19847.42 71
19848.75 70
19850.08 83
19851.42 90
19852.75 84
19854.08 82
19855.41 72
19856.74 75
19858.07 82
19859.40 68
19860.74 68
19862.07 72
19863.40 89
19864.73 74
19866.06 76
19867.40 91
19868.73 77
19870.06 84
19871.39 67
19872.72 80
19874.06 83
19875.39 81
19876.72 75
19878.05 81
19879.38 82
19880.72 72
19882.05 75
19883.38 61
19884.71 69
19886.05 70
19887.38 73
19888.71 75
19890.04 66
19891.38 71
19892.71 79
19894.04 74
19895.38 76
19896.71 80
19898.04 86
19899.37 68
19900.71 65
19902.04 64
19903.37 78
19904.71 61
19906.04 68
19907.37 72
19908.71 81
19910.04 65
19911.37 87
19912.71 70
19914.04 70
19915.37 76
19916.71 76
19918.04 76
19919.37 85
19920.71 73
19922.04 62
19923.37 71
19924.71 67
19926.04 75
19927.38 76
19928.71 76
19930.04 78
19931.38 82
19932.71 85
19934.05 69
19935.38 56
19936.71 73
19938.05 92
19939.38 75
19940.72 86
19942.05 80
19943.39 73
19944.72 64
19946.06 90
19947.39 61
19948.72 76
19950.06 86
19951.39 96
19952.73 94
19954.06 81
19955.40 76
19956.73 75
19958.07 83
19959.40 81
19960.74 71
19962.07 75
19963.41 84
19964.74 81
19966.08 87
19967.41 86
19968.75 73
19970.08 80
19971.42 76
19972.76 86
19974.09 82
19975.43 76
19976.76 75
19978.10 77
19979.43 90
19980.77 94
19982.10 92
19983.44 90
19984.78 79
19986.11 76
19987.45 65
19988.78 75
19990.12 69
19991.46 76
19992.79 84
19994.13 83
19995.46 90
19996.80 75
19998.14 77
19999.47 66
20000.81 81
20002.15 83
20003.48 88
20004.82 83
20006.16 75
20007.49 75
20008.83 87
20010.17 76
20011.50 64
20012.84 68
20014.18 76
20015.51 67
20016.85 83
20018.19 77
20019.52 59
20020.86 79
20022.20 83
20023.53 86
20024.87 85
20026.21 80
20027.55 69
20028.88 92
20030.22 79
20031.56 71
20032.90 84
20034.23 83
20035.57 78
20036.91 77
20038.25 85
20039.58 97
20040.92 90
20042.26 72
20043.60 91
20044.93 85
20046.27 80
20047.61 88
20048.95 89
20050.29 74
20051.62 75
20052.96 79
20054.30 80
20055.64 76
20056.98 64
20058.32 74
20059.65 79
20060.99 91
20062.33 83
20063.67 85
20065.01 84
20066.35 89
20067.68 81
20069.02 62
20070.36 68
20071.70 84
20073.04 69
20074.38 69
20075.72 74
20077.06 72
20078.40 62
20079.73 77
20081.07 78
20082.41 89
20083.75 93
20085.09 86
20086.43 70
20087.77 94
20089.11 101
20090.45 79
20091.79 66
20093.13 74
20094.47 77
20095.81 72
20097.15 73
20098.48 82
20099.82 77
20101.16 97
20102.50 84
20103.84 92
20105.18 80
20106.52 76
20107.86 76
20109.20 93
20110.54 64
20111.88 92
20113.22 92
20114.56 92
20115.90 81
20117.24 87
20118.58 81
20119.93 80
20121.27 81
20122.61 75
20123.95 66
20125.29 85
20126.63 93
20127.97 73
20129.31 83
20130.65 90
20131.99 87
20133.33 75
20134.67 81
20136.01 67
