# Supplementary material for: MALDI-TOF MS typing enables the classification of brewing yeasts of the genus Saccharomyces to major beer styles
Source: PLoS One. 2017 Aug 9;12(8):e0181694. doi: 10.1371/journal.pone.0181694 (PMC5549903; doi:10.1371/journal.pone.0181694)
Supplement: S6 File — The directory includes 90 raw files and was zipped to “.zip”; the folder has three strains with 30 spectra per strain; S1 Text explains the raw files with an example and Table 1 represents the yeast strains used within the experiment. (ZIP) [file pone.0181694.s009.zip › 16-18/30276-3478-Lag-Lag-Lag-YPG-18h-E-E_2016-09-23_8_0_A4_1.dat]

1999.90 1991
2000.32 2025
2000.75 2014
2001.17 1960
2001.59 2010
2002.01 2141
2002.43 2018
2002.86 1984
2003.28 1968
2003.70 1897
2004.12 1891
2004.54 1828
2004.97 1857
2005.39 1810
2005.81 1855
2006.23 1827
2006.66 1848
2007.08 1884
2007.50 1935
2007.92 1921
2008.35 1900
2008.77 1883
2009.19 1891
2009.61 1921
2010.04 1856
2010.46 1916
2010.88 1847
2011.31 1874
2011.73 1844
2012.15 1807
2012.57 1813
2013.00 1810
2013.42 1769
2013.84 1776
2014.27 1775
2014.69 1778
2015.11 1853
2015.54 1830
2015.96 1796
2016.38 1818
2016.81 1830
2017.23 1891
2017.65 1922
2018.08 1829
2018.50 1909
2018.93 2010
2019.35 2029
2019.77 2019
2020.20 1987
2020.62 1962
2021.04 1971
2021.47 2002
2021.89 1913
2022.32 1889
2022.74 1876
2023.17 1735
2023.59 1861
2024.01 1873
2024.44 1861
2024.86 1797
2025.29 1745
2025.71 1776
2026.14 1786
2026.56 1811
2026.98 1771
2027.41 1787
2027.83 1808
2028.26 1753
2028.68 1754
2029.11 1821
2029.53 1746
2029.96 1697
2030.38 1775
2030.81 1756
2031.23 1708
2031.66 1733
2032.08 1767
2032.51 1692
2032.93 1754
2033.36 1791
2033.78 1815
2034.21 1824
2034.63 1813
2035.06 1821
2035.49 1791
2035.91 1816
2036.34 1775
2036.76 1807
2037.19 1766
2037.61 1832
2038.04 1901
2038.47 1812
2038.89 1810
2039.32 1898
2039.74 1844
2040.17 1820
2040.59 1742
2041.02 1771
2041.45 1830
2041.87 1787
2042.30 1740
2042.73 1783
2043.15 1766
2043.58 1778
2044.00 1869
2044.43 1886
2044.86 1774
2045.28 1768
2045.71 1773
2046.14 1742
2046.56 1771
2046.99 1889
2047.42 1788
2047.84 1741
2048.27 1800
2048.70 1828
2049.12 1815
2049.55 1794
2049.98 1825
2050.40 1798
2050.83 1786
2051.26 1784
2051.69 1804
2052.11 1782
2052.54 1722
2052.97 1735
2053.40 1883
2053.82 1876
2054.25 1807
2054.68 1781
2055.10 1834
2055.53 1748
2055.96 1865
2056.39 2015
2056.82 1951
2057.24 2099
2057.67 2064
2058.10 2089
2058.53 2147
2058.95 2041
2059.38 2008
2059.81 2007
2060.24 1977
2060.67 2002
2061.09 1929
2061.52 1861
2061.95 1954
2062.38 2003
2062.81 1917
2063.24 1919
2063.66 1993
2064.09 2054
2064.52 2082
2064.95 2105
2065.38 2167
2065.81 2276
2066.24 2176
2066.66 2077
2067.09 2140
2067.52 2145
2067.95 2093
2068.38 2033
2068.81 1967
2069.24 1955
2069.67 1905
2070.10 1907
2070.52 1814
2070.95 1827
2071.38 1787
2071.81 1768
2072.24 1832
2072.67 1781
2073.10 1764
2073.53 1842
2073.96 1836
2074.39 1895
2074.82 1889
2075.25 1937
2075.68 2051
2076.11 1979
2076.54 1927
2076.97 1929
2077.40 1959
2077.83 2010
2078.26 2037
2078.69 2016
2079.12 1967
2079.55 1991
2079.98 1968
2080.41 1986
2080.84 1990
2081.27 2027
2081.70 2109
2082.13 2043
2082.56 1985
2082.99 1961
2083.42 2029
2083.85 1969
2084.28 1889
2084.71 1824
2085.14 1782
2085.57 1886
2086.00 1985
2086.43 1887
2086.86 1814
2087.29 1777
2087.73 1773
2088.16 1804
2088.59 1865
2089.02 1788
2089.45 1768
2089.88 1722
2090.31 1775
2090.74 1823
2091.17 1908
2091.61 1775
2092.04 1736
2092.47 1757
2092.90 1757
2093.33 1738
2093.76 1788
2094.19 1709
2094.63 1704
2095.06 1778
2095.49 1750
2095.92 1742
2096.35 1779
2096.78 1749
2097.22 1653
2097.65 1670
2098.08 1683
2098.51 1708
2098.94 1666
2099.38 1696
2099.81 1669
2100.24 1688
2100.67 1711
2101.11 1682
2101.54 1670
2101.97 1655
2102.40 1659
2102.83 1720
2103.27 1681
2103.70 1615
2104.13 1722
2104.56 1726
2105.00 1759
2105.43 1751
2105.86 1706
2106.30 1820
2106.73 1824
2107.16 1848
2107.59 1828
2108.03 1925
2108.46 1863
2108.89 1907
2109.33 1929
2109.76 1844
2110.19 1725
2110.63 1766
2111.06 1889
2111.49 1756
2111.93 1758
2112.36 1786
2112.79 1738
2113.23 1754
2113.66 1724
2114.09 1728
2114.53 1804
2114.96 1748
2115.40 1725
2115.83 1663
2116.26 1644
2116.70 1566
2117.13 1562
2117.56 1532
2118.00 1616
2118.43 1681
2118.87 1585
2119.30 1572
2119.73 1657
2120.17 1685
2120.60 1675
2121.04 1692
2121.47 1630
2121.91 1716
2122.34 1744
2122.78 1691
2123.21 1686
2123.64 1729
2124.08 1853
2124.51 1809
2124.95 1742
2125.38 1700
2125.82 1711
2126.25 1685
2126.69 1634
2127.12 1729
2127.56 1778
2127.99 1787
2128.43 1772
2128.86 1911
2129.30 1860
2129.73 1901
2130.17 1959
2130.60 1956
2131.04 1971
2131.47 1993
2131.91 2075
2132.35 2021
2132.78 1891
2133.22 1942
2133.65 1931
2134.09 1875
2134.52 1877
2134.96 1790
2135.40 1785
2135.83 1812
2136.27 1723
2136.70 1701
2137.14 1756
2137.57 1779
2138.01 1847
2138.45 1840
2138.88 1813
2139.32 1765
2139.76 1746
2140.19 1788
2140.63 1806
2141.06 1798
2141.50 1752
2141.94 1706
2142.37 1665
2142.81 1659
2143.25 1681
2143.68 1790
2144.12 1737
2144.56 1748
2144.99 1777
2145.43 1715
2145.87 1674
2146.30 1738
2146.74 1864
2147.18 1877
2147.62 1842
2148.05 1908
2148.49 2066
2148.93 2112
2149.36 2168
2149.80 2243
2150.24 2280
2150.68 2258
2151.11 2301
2151.55 2378
2151.99 2413
2152.43 2169
2152.86 2187
2153.30 2173
2153.74 2023
2154.18 1975
2154.61 1999
2155.05 1980
2155.49 1972
2155.93 1894
2156.37 1860
2156.80 1922
2157.24 1877
2157.68 1933
2158.12 1854
2158.56 1881
2158.99 1845
2159.43 1787
2159.87 1775
2160.31 1819
2160.75 1824
2161.19 1838
2161.62 1823
2162.06 1847
2162.50 1817
2162.94 1859
2163.38 1889
2163.82 1891
2164.26 1910
2164.69 1972
2165.13 1973
2165.57 2021
2166.01 2092
2166.45 2130
2166.89 2063
2167.33 2052
2167.77 2015
2168.21 2142
2168.65 2093
2169.08 2092
2169.52 2101
2169.96 2103
2170.40 2026
2170.84 2033
2171.28 2063
2171.72 2120
2172.16 2085
2172.60 2135
2173.04 2044
2173.48 2102
2173.92 2166
2174.36 2141
2174.80 2224
2175.24 2232
2175.68 2311
2176.12 2272
2176.56 2282
2177.00 2252
2177.44 2223
2177.88 2240
2178.32 2150
2178.76 2229
2179.20 2229
2179.64 2197
2180.08 2094
2180.52 2051
2180.96 2067
2181.40 2009
2181.84 1980
2182.28 1957
2182.72 1981
2183.16 1959
2183.60 1866
2184.04 1844
2184.48 1821
2184.93 1888
2185.37 1958
2185.81 1928
2186.25 1851
2186.69 1870
2187.13 1893
2187.57 2030
2188.01 2068
2188.45 2004
2188.89 1969
2189.34 2057
2189.78 2070
2190.22 2131
2190.66 2120
2191.10 1986
2191.54 1952
2191.98 1943
2192.43 1960
2192.87 2027
2193.31 2084
2193.75 2126
2194.19 2065
2194.63 2114
2195.08 2065
2195.52 2131
2195.96 2080
2196.40 2150
2196.84 2137
2197.29 2097
2197.73 2012
2198.17 2080
2198.61 2024
2199.06 2084
2199.50 1977
2199.94 1961
2200.38 1882
2200.82 1827
2201.27 1791
2201.71 1811
2202.15 1951
2202.59 1878
2203.04 1931
2203.48 1904
2203.92 2023
2204.37 2011
2204.81 2028
2205.25 1977
2205.69 2003
2206.14 2132
2206.58 2099
2207.02 2051
2207.47 2041
2207.91 2132
2208.35 2102
2208.80 2187
2209.24 2193
2209.68 2288
2210.13 2177
2210.57 2196
2211.01 2207
2211.46 2162
2211.90 2229
2212.34 2128
2212.79 2196
2213.23 2144
2213.67 2132
2214.12 2164
2214.56 2109
2215.01 2083
2215.45 1991
2215.89 2073
2216.34 1961
2216.78 2046
2217.23 2049
2217.67 1937
2218.11 1849
2218.56 1814
2219.00 1929
2219.45 1921
2219.89 1898
2220.34 1995
2220.78 2134
2221.22 2101
2221.67 2110
2222.11 2160
2222.56 2183
2223.00 2225
2223.45 2186
2223.89 2186
2224.34 2256
2224.78 2308
2225.23 2336
2225.67 2379
2226.12 2362
2226.56 2485
2227.01 2424
2227.45 2304
2227.90 2275
2228.34 2175
2228.79 2283
2229.23 2184
2229.68 2242
2230.12 2260
2230.57 2305
2231.01 2317
2231.46 2265
2231.90 2383
2232.35 2350
2232.80 2357
2233.24 2289
2233.69 2389
2234.13 2396
2234.58 2332
2235.02 2231
2235.47 2245
2235.92 2252
2236.36 2224
2236.81 2165
2237.25 2198
2237.70 2180
2238.15 2145
2238.59 2117
2239.04 2120
2239.49 2153
2239.93 2117
2240.38 2117
2240.82 2090
2241.27 2086
2241.72 2045
2242.16 2035
2242.61 1979
2243.06 1984
2243.50 1995
2243.95 1975
2244.40 1968
2244.84 1936
2245.29 1860
2245.74 1984
2246.19 1900
2246.63 1811
2247.08 1895
2247.53 1903
2247.97 1972
2248.42 1926
2248.87 1869
2249.32 1931
2249.76 1991
2250.21 1988
2250.66 2003
2251.10 2023
2251.55 2060
2252.00 2069
2252.45 2040
2252.89 2074
2253.34 2049
2253.79 2038
2254.24 2102
2254.69 2123
2255.13 2069
2255.58 1999
2256.03 1985
2256.48 2079
2256.93 2035
2257.37 1997
2257.82 1936
2258.27 1948
2258.72 1929
2259.17 1908
2259.61 1973
2260.06 2028
2260.51 2041
2260.96 2114
2261.41 2276
2261.86 2333
2262.31 2343
2262.75 2249
2263.20 2420
2263.65 2380
2264.10 2348
2264.55 2271
2265.00 2281
2265.45 2239
2265.90 2266
2266.34 2271
2266.79 2263
2267.24 2232
2267.69 2230
2268.14 2254
2268.59 2329
2269.04 2357
2269.49 2344
2269.94 2531
2270.39 2583
2270.84 2604
2271.29 2596
2271.74 2505
2272.18 2503
2272.63 2481
2273.08 2420
2273.53 2481
2273.98 2492
2274.43 2538
2274.88 2570
2275.33 2657
2275.78 2759
2276.23 2688
2276.68 2804
2277.13 2989
2277.58 2910
2278.03 2827
2278.48 2773
2278.93 2693
2279.38 2499
2279.83 2330
2280.28 2327
2280.73 2266
2281.19 2304
2281.64 2245
2282.09 2155
2282.54 2076
2282.99 2114
2283.44 2113
2283.89 2094
2284.34 2139
2284.79 2065
2285.24 2011
2285.69 1980
2286.14 2020
2286.59 2002
2287.04 2005
2287.50 1988
2287.95 2072
2288.40 2201
2288.85 2312
2289.30 2398
2289.75 2466
2290.20 2580
2290.65 2719
2291.11 2782
2291.56 2874
2292.01 2818
2292.46 2889
2292.91 2995
2293.36 2857
2293.82 2764
2294.27 2741
2294.72 2685
2295.17 2577
2295.62 2528
2296.07 2300
2296.53 2359
2296.98 2358
2297.43 2291
2297.88 2193
2298.33 2247
2298.79 2154
2299.24 2079
2299.69 2136
2300.14 2168
2300.60 2034
2301.05 2014
2301.50 1989
2301.95 1943
2302.41 1964
2302.86 1969
2303.31 1980
2303.76 2003
2304.22 1952
2304.67 2007
2305.12 1958
2305.57 1973
2306.03 1966
2306.48 1978
2306.93 2012
2307.39 2001
2307.84 2019
2308.29 2096
2308.75 2072
2309.20 2190
2309.65 2252
2310.11 2277
2310.56 2358
2311.01 2372
2311.47 2325
2311.92 2286
2312.37 2258
2312.83 2184
2313.28 2216
2313.73 2186
2314.19 2235
2314.64 2197
2315.09 2162
2315.55 2160
2316.00 2194
2316.46 2169
2316.91 2151
2317.36 2204
2317.82 2169
2318.27 2162
2318.73 2168
2319.18 2273
2319.63 2233
2320.09 2237
2320.54 2357
2321.00 2270
2321.45 2216
2321.91 2192
2322.36 2216
2322.82 2343
2323.27 2366
2323.72 2326
2324.18 2484
2324.63 2590
2325.09 2651
2325.54 2725
2326.00 2787
2326.45 2779
2326.91 2753
2327.36 2537
2327.82 2521
2328.27 2456
2328.73 2311
2329.18 2217
2329.64 2147
2330.09 2113
2330.55 2068
2331.00 2192
2331.46 2146
2331.92 2079
2332.37 2062
2332.83 2035
2333.28 1933
2333.74 1971
2334.19 1986
2334.65 1983
2335.10 2057
2335.56 2046
2336.02 2047
2336.47 2065
2336.93 2033
2337.38 2060
2337.84 2103
2338.30 2082
2338.75 2166
2339.21 2115
2339.66 2240
2340.12 2262
2340.58 2252
2341.03 2294
2341.49 2391
2341.95 2402
2342.40 2335
2342.86 2311
2343.32 2317
2343.77 2271
2344.23 2298
2344.68 2317
2345.14 2410
2345.60 2384
2346.06 2426
2346.51 2406
2346.97 2445
2347.43 2502
2347.88 2492
2348.34 2511
2348.80 2492
2349.25 2452
2349.71 2385
2350.17 2436
2350.63 2321
2351.08 2285
2351.54 2311
2352.00 2261
2352.46 2140
2352.91 2110
2353.37 2103
2353.83 2021
2354.29 1987
2354.74 1868
2355.20 1963
2355.66 1931
2356.12 1852
2356.57 1957
2357.03 2002
2357.49 2100
2357.95 2086
2358.41 2039
2358.86 2127
2359.32 2186
2359.78 2257
2360.24 2326
2360.70 2362
2361.15 2323
2361.61 2396
2362.07 2441
2362.53 2403
2362.99 2474
2363.45 2413
2363.91 2373
2364.36 2349
2364.82 2333
2365.28 2352
2365.74 2335
2366.20 2314
2366.66 2277
2367.12 2271
2367.57 2281
2368.03 2306
2368.49 2243
2368.95 2175
2369.41 2153
2369.87 2073
2370.33 2038
2370.79 2093
2371.25 2114
2371.71 2004
2372.17 2063
2372.63 2030
2373.09 1976
2373.54 2114
2374.00 2081
2374.46 2152
2374.92 2074
2375.38 2037
2375.84 2182
2376.30 2088
2376.76 2096
2377.22 2031
2377.68 2060
2378.14 2000
2378.60 2124
2379.06 2154
2379.52 2095
2379.98 2011
2380.44 2134
2380.90 2020
2381.36 2066
2381.82 2071
2382.28 2119
2382.74 2103
2383.20 2124
2383.66 2094
2384.12 2002
2384.59 2119
2385.05 2076
2385.51 2090
2385.97 2088
2386.43 2126
2386.89 2111
2387.35 2092
2387.81 2137
2388.27 2094
2388.73 2121
2389.19 2068
2389.65 2195
2390.12 2126
2390.58 2197
2391.04 2127
2391.50 2132
2391.96 2098
2392.42 2149
2392.88 2068
2393.34 2073
2393.81 2007
2394.27 2029
2394.73 1991
2395.19 2045
2395.65 2019
2396.11 1986
2396.57 2046
2397.04 2051
2397.50 2026
2397.96 2174
2398.42 2187
2398.88 2110
2399.35 2084
2399.81 2058
2400.27 2053
2400.73 2103
2401.19 2099
2401.66 2010
2402.12 1960
2402.58 1985
2403.04 1961
2403.51 1963
2403.97 2012
2404.43 1982
2404.89 1992
2405.36 2008
2405.82 2018
2406.28 2089
2406.74 2006
2407.21 2008
2407.67 2009
2408.13 2044
2408.59 1957
2409.06 1964
2409.52 1884
2409.98 1865
2410.45 1859
2410.91 1801
2411.37 1883
2411.84 1839
2412.30 1929
2412.76 1854
2413.23 1923
2413.69 1940
2414.15 1888
2414.62 1856
2415.08 1934
2415.54 2055
2416.01 2061
2416.47 2045
2416.93 2048
2417.40 2064
2417.86 2119
2418.32 2147
2418.79 2125
2419.25 2208
2419.72 2278
2420.18 2280
2420.64 2194
2421.11 2160
2421.57 2148
2422.04 2150
2422.50 2129
2422.96 2185
2423.43 2267
2423.89 2244
2424.36 2274
2424.82 2326
2425.29 2339
2425.75 2264
2426.22 2213
2426.68 2282
2427.15 2079
2427.61 2041
2428.07 2012
2428.54 1994
2429.00 1888
2429.47 1885
2429.93 1964
2430.40 1922
2430.86 1911
2431.33 1865
2431.79 1846
2432.26 1859
2432.72 1925
2433.19 1914
2433.65 1957
2434.12 1991
2434.59 2062
2435.05 1984
2435.52 2048
2435.98 2117
2436.45 2145
2436.91 2108
2437.38 2166
2437.84 2145
2438.31 2139
2438.78 2273
2439.24 2292
2439.71 2390
2440.17 2518
2440.64 2503
2441.10 2580
2441.57 2627
2442.04 2591
2442.50 2534
2442.97 2505
2443.44 2454
2443.90 2506
2444.37 2291
2444.83 2217
2445.30 2215
2445.77 2209
2446.23 2055
2446.70 1989
2447.17 2036
2447.63 2046
2448.10 1993
2448.57 1993
2449.03 2047
2449.50 1985
2449.97 1958
2450.43 1922
2450.90 1910
2451.37 1885
2451.83 1934
2452.30 1869
2452.77 1930
2453.24 1858
2453.70 1841
2454.17 1966
2454.64 1923
2455.10 1848
2455.57 1885
2456.04 1905
2456.51 1905
2456.97 1938
2457.44 1899
2457.91 1961
2458.38 1982
2458.84 1957
2459.31 1958
2459.78 1904
2460.25 1922
2460.72 1851
2461.18 1928
2461.65 1980
2462.12 1939
2462.59 1964
2463.06 2030
2463.52 1978
2463.99 1977
2464.46 1975
2464.93 1958
2465.40 1966
2465.86 1893
2466.33 1941
2466.80 1840
2467.27 1926
2467.74 1935
2468.21 1930
2468.68 1960
2469.14 2006
2469.61 2093
2470.08 2078
2470.55 2044
2471.02 2052
2471.49 2102
2471.96 2024
2472.43 1963
2472.90 2006
2473.36 1927
2473.83 1968
2474.30 1980
2474.77 1983
2475.24 1981
2475.71 1951
2476.18 1993
2476.65 2006
2477.12 2010
2477.59 2016
2478.06 2019
2478.53 2032
2479.00 2155
2479.47 2169
2479.94 2155
2480.41 2259
2480.87 2211
2481.34 2249
2481.81 2123
2482.28 2103
2482.75 2022
2483.22 2022
2483.69 2007
2484.16 2020
2484.63 2032
2485.10 1995
2485.57 1914
2486.05 2022
2486.52 2077
2486.99 2106
2487.46 2111
2487.93 2130
2488.40 2094
2488.87 2077
2489.34 2062
2489.81 2091
2490.28 2068
2490.75 2045
2491.22 2034
2491.69 2047
2492.16 1938
2492.63 1945
2493.10 2013
2493.58 2042
2494.05 2081
2494.52 2047
2494.99 2052
2495.46 2046
2495.93 2093
2496.40 2073
2496.87 2064
2497.34 2057
2497.82 1974
2498.29 2011
2498.76 1998
2499.23 1959
2499.70 1974
2500.17 1935
2500.64 1897
2501.12 1902
2501.59 1881
2502.06 1865
2502.53 1853
2503.00 1918
2503.48 1910
2503.95 1919
2504.42 1975
2504.89 1925
2505.36 1914
2505.84 1959
2506.31 2019
2506.78 1968
2507.25 2042
2507.72 2105
2508.20 2133
2508.67 2136
2509.14 2144
2509.61 2253
2510.09 2384
2510.56 2437
2511.03 2472
2511.50 2628
2511.98 2764
2512.45 2818
2512.92 2895
2513.40 2973
2513.87 2848
2514.34 2671
2514.81 2614
2515.29 2540
2515.76 2526
2516.23 2380
2516.71 2301
2517.18 2277
2517.65 2306
2518.13 2281
2518.60 2175
2519.07 2269
2519.55 2244
2520.02 2209
2520.49 2204
2520.97 2186
2521.44 2264
2521.91 2220
2522.39 2189
2522.86 2099
2523.34 1962
2523.81 2043
2524.28 2067
2524.76 2012
2525.23 2037
2525.70 1965
2526.18 1963
2526.65 2049
2527.13 2013
2527.60 2040
2528.08 2078
2528.55 2072
2529.02 2096
2529.50 2142
2529.97 2128
2530.45 2088
2530.92 2051
2531.40 2082
2531.87 2214
2532.34 2243
2532.82 2248
2533.29 2226
2533.77 2255
2534.24 2245
2534.72 2177
2535.19 2186
2535.67 2151
2536.14 2177
2536.62 2130
2537.09 2097
2537.57 2147
2538.04 2134
2538.52 2151
2538.99 2216
2539.47 2287
2539.94 2191
2540.42 2143
2540.90 2175
2541.37 2197
2541.85 2178
2542.32 2131
2542.80 2184
2543.27 2133
2543.75 1959
2544.22 2092
2544.70 2083
2545.18 2162
2545.65 2139
2546.13 2238
2546.60 2331
2547.08 2391
2547.56 2368
2548.03 2419
2548.51 2469
2548.98 2530
2549.46 2487
2549.94 2545
2550.41 2579
2550.89 2521
2551.37 2455
2551.84 2480
2552.32 2446
2552.80 2414
2553.27 2457
2553.75 2404
2554.23 2422
2554.70 2428
2555.18 2523
2555.66 2506
2556.13 2578
2556.61 2609
2557.09 2514
2557.56 2518
2558.04 2399
2558.52 2335
2558.99 2345
2559.47 2307
2559.95 2248
2560.43 2213
2560.90 2175
2561.38 2208
2561.86 2115
2562.33 2053
2562.81 1983
2563.29 2004
2563.77 1914
2564.25 1996
2564.72 1979
2565.20 1891
2565.68 1907
2566.16 1947
2566.63 1876
2567.11 1911
2567.59 1880
2568.07 1824
2568.55 1856
2569.02 1879
2569.50 1832
2569.98 1855
2570.46 1854
2570.94 1876
2571.41 1825
2571.89 1796
2572.37 1798
2572.85 1869
2573.33 1904
2573.81 1917
2574.28 1990
2574.76 1945
2575.24 1982
2575.72 1995
2576.20 2012
2576.68 2089
2577.16 2036
2577.64 2057
2578.11 2120
2578.59 2031
2579.07 1928
2579.55 1950
2580.03 1919
2580.51 1930
2580.99 1941
2581.47 1972
2581.95 1908
2582.43 1813
2582.91 1890
2583.39 1865
2583.86 1825
2584.34 1809
2584.82 1871
2585.30 1913
2585.78 1903
2586.26 1891
2586.74 1965
2587.22 1939
2587.70 1839
2588.18 1853
2588.66 1961
2589.14 1956
2589.62 1934
2590.10 1931
2590.58 1915
2591.06 2001
2591.54 1934
2592.02 1973
2592.50 2001
2592.98 2052
2593.46 2028
2593.94 2041
2594.42 2113
2594.90 2041
2595.38 2027
2595.86 2120
2596.35 2105
2596.83 1993
2597.31 1949
2597.79 1920
2598.27 1976
2598.75 2025
2599.23 1979
2599.71 1994
2600.19 1968
2600.67 1992
2601.15 1919
2601.63 1869
2602.12 1918
2602.60 1980
2603.08 1969
2603.56 1910
2604.04 1873
2604.52 1870
2605.00 1807
2605.48 1845
2605.97 1757
2606.45 1830
2606.93 1849
2607.41 1824
2607.89 1806
2608.37 1846
2608.86 1907
2609.34 1931
2609.82 1969
2610.30 1957
2610.78 1966
2611.26 1999
2611.75 2008
2612.23 2077
2612.71 2024
2613.19 2015
2613.68 2037
2614.16 2080
2614.64 1981
2615.12 1997
2615.60 1915
2616.09 1922
2616.57 1928
2617.05 1889
2617.53 1816
2618.02 1841
2618.50 1858
2618.98 1840
2619.46 1801
2619.95 1827
2620.43 1792
2620.91 1783
2621.40 1871
2621.88 1852
2622.36 1794
2622.85 1823
2623.33 1843
2623.81 1845
2624.29 1804
2624.78 1860
2625.26 1900
2625.74 1873
2626.23 1913
2626.71 1831
2627.19 1881
2627.68 1878
2628.16 1962
2628.64 1967
2629.13 1968
2629.61 1957
2630.10 1950
2630.58 2028
2631.06 2063
2631.55 2009
2632.03 1989
2632.51 1981
2633.00 1906
2633.48 1902
2633.97 1858
2634.45 1901
2634.94 1936
2635.42 1931
2635.90 1930
2636.39 1931
2636.87 1855
2637.36 1898
2637.84 1904
2638.33 1884
2638.81 1820
2639.29 1806
2639.78 1837
2640.26 1845
2640.75 1823
2641.23 1873
2641.72 1893
2642.20 1872
2642.69 1883
2643.17 1862
2643.66 1855
2644.14 1814
2644.63 1805
2645.11 1931
2645.60 1969
2646.08 1989
2646.57 1949
2647.05 1931
2647.54 1933
2648.02 1971
2648.51 2050
2648.99 1992
2649.48 2030
2649.97 1999
2650.45 1957
2650.94 2012
2651.42 2031
2651.91 2005
2652.39 2014
2652.88 2051
2653.37 2041
2653.85 2045
2654.34 2083
2654.82 2078
2655.31 2205
2655.80 2186
2656.28 2201
2656.77 2275
2657.25 2119
2657.74 2100
2658.23 2009
2658.71 2001
2659.20 1961
2659.69 1961
2660.17 1977
2660.66 1910
2661.14 1893
2661.63 1863
2662.12 1894
2662.60 1835
2663.09 1895
2663.58 1898
2664.06 1864
2664.55 1891
2665.04 1966
2665.53 1986
2666.01 1919
2666.50 2000
2666.99 2000
2667.47 1984
2667.96 2076
2668.45 1995
2668.94 2021
2669.42 2000
2669.91 2111
2670.40 2133
2670.88 2038
2671.37 2103
2671.86 2171
2672.35 2328
2672.83 2422
2673.32 2379
2673.81 2351
2674.30 2477
2674.79 2499
2675.27 2455
2675.76 2444
2676.25 2413
2676.74 2356
2677.23 2376
2677.71 2311
2678.20 2248
2678.69 2237
2679.18 2191
2679.67 2112
2680.15 2145
2680.64 2182
2681.13 2191
2681.62 2251
2682.11 2302
2682.60 2273
2683.08 2385
2683.57 2434
2684.06 2493
2684.55 2508
2685.04 2547
2685.53 2474
2686.02 2373
2686.51 2361
2686.99 2296
2687.48 2233
2687.97 2121
2688.46 2031
2688.95 1985
2689.44 2072
2689.93 2019
2690.42 2076
2690.91 2089
2691.40 2106
2691.89 2094
2692.38 2023
2692.87 2021
2693.35 2012
2693.84 2071
2694.33 2048
2694.82 2050
2695.31 2150
2695.80 2117
2696.29 2131
2696.78 2052
2697.27 2162
2697.76 2051
2698.25 2005
2698.74 2071
2699.23 2121
2699.72 2112
2700.21 2075
2700.70 2051
2701.19 2126
2701.68 2051
2702.17 2107
2702.66 2106
2703.15 2144
2703.64 2074
2704.13 2126
2704.62 2139
2705.12 2103
2705.61 2159
2706.10 2063
2706.59 2086
2707.08 2076
2707.57 2020
2708.06 1995
2708.55 1949
2709.04 1898
2709.53 1932
2710.02 1916
2710.51 1951
2711.01 2023
2711.50 2035
2711.99 1979
2712.48 1909
2712.97 2049
2713.46 2065
2713.95 2029
2714.44 2013
2714.94 1939
2715.43 1917
2715.92 1907
2716.41 1933
2716.90 1944
2717.39 1931
2717.89 1977
2718.38 2011
2718.87 1953
2719.36 1909
2719.85 1903
2720.34 1972
2720.84 2035
2721.33 2183
2721.82 2149
2722.31 2165
2722.80 2151
2723.30 2259
2723.79 2267
2724.28 2124
2724.77 2017
2725.27 2040
2725.76 1997
2726.25 1967
2726.74 2063
2727.24 1954
2727.73 1931
2728.22 1942
2728.71 1908
2729.21 1995
2729.70 2014
2730.19 2012
2730.69 2071
2731.18 2120
2731.67 2102
2732.16 2028
2732.66 1989
2733.15 2014
2733.64 2096
2734.14 2121
2734.63 2094
2735.12 2076
2735.62 2089
2736.11 2099
2736.60 2086
2737.10 2101
2737.59 2195
2738.08 2130
2738.58 2154
2739.07 2159
2739.56 2080
2740.06 2132
2740.55 2067
2741.05 2016
2741.54 1943
2742.03 2002
2742.53 1874
2743.02 1943
2743.52 1918
2744.01 1899
2744.50 1973
2745.00 1942
2745.49 2008
2745.99 1987
2746.48 2007
2746.97 1962
2747.47 2027
2747.96 2110
2748.46 2090
2748.95 2044
2749.45 2006
2749.94 2007
2750.44 1965
2750.93 1904
2751.43 1895
2751.92 1952
2752.42 1913
2752.91 1875
2753.41 1870
2753.90 1813
2754.40 1888
2754.89 1978
2755.39 1980
2755.88 2000
2756.38 1964
2756.87 1980
2757.37 1976
2757.86 2017
2758.36 1971
2758.85 1985
2759.35 1990
2759.84 2016
2760.34 2013
2760.83 2004
2761.33 1977
2761.83 2009
2762.32 2009
2762.82 2056
2763.31 2029
2763.81 1971
2764.30 1984
2764.80 1985
2765.30 2021
2765.79 2026
2766.29 2021
2766.78 2035
2767.28 2043
2767.78 1960
2768.27 1889
2768.77 1984
2769.27 2003
2769.76 1966
2770.26 1902
2770.76 1969
2771.25 1960
2771.75 2041
2772.24 2004
2772.74 2012
2773.24 2031
2773.73 2054
2774.23 2113
2774.73 2090
2775.23 2106
2775.72 2086
2776.22 2014
2776.72 2052
2777.21 2107
2777.71 2177
2778.21 2143
2778.70 2117
2779.20 2120
2779.70 2144
2780.20 2151
2780.69 2056
2781.19 2176
2781.69 2089
2782.19 2040
2782.68 2030
2783.18 2032
2783.68 1963
2784.18 2048
2784.67 2036
2785.17 2094
2785.67 1981
2786.17 2011
2786.67 1965
2787.16 1877
2787.66 1981
2788.16 2062
2788.66 2052
2789.16 2055
2789.65 1999
2790.15 2065
2790.65 2042
2791.15 1974
2791.65 2065
2792.15 2075
2792.64 2017
2793.14 2037
2793.64 2089
2794.14 2008
2794.64 2029
2795.14 2148
2795.64 2240
2796.13 2337
2796.63 2299
2797.13 2369
2797.63 2487
2798.13 2467
2798.63 2482
2799.13 2400
2799.63 2341
2800.13 2342
2800.62 2331
2801.12 2200
2801.62 2200
2802.12 2172
2802.62 2070
2803.12 2077
2803.62 1965
2804.12 1955
2804.62 2002
2805.12 2007
2805.62 2114
2806.12 2091
2806.62 2179
2807.12 2390
2807.62 2359
2808.12 2465
2808.62 2490
2809.12 2543
2809.62 2618
2810.12 2620
2810.62 2562
2811.12 2656
2811.62 2644
2812.12 2837
2812.62 2793
2813.12 2811
2813.62 2698
2814.12 2751
2814.62 2691
2815.12 2634
2815.62 2590
2816.12 2535
2816.62 2491
2817.12 2463
2817.62 2401
2818.12 2283
2818.62 2228
2819.12 2258
2819.63 2185
2820.13 2151
2820.63 2104
2821.13 2150
2821.63 2090
2822.13 2053
2822.63 2040
2823.13 2122
2823.63 2042
2824.13 2035
2824.64 2034
2825.14 2021
2825.64 1907
2826.14 1952
2826.64 2081
2827.14 2075
2827.64 2038
2828.15 1962
2828.65 2109
2829.15 2032
2829.65 1944
2830.15 1975
2830.65 1913
2831.16 1956
2831.66 1935
2832.16 1919
2832.66 1990
2833.16 1926
2833.67 1923
2834.17 1939
2834.67 1976
2835.17 1971
2835.68 2054
2836.18 2032
2836.68 2025
2837.18 2105
2837.68 2141
2838.19 2157
2838.69 2049
2839.19 2084
2839.70 2156
2840.20 2164
2840.70 2209
2841.20 2168
2841.71 2164
2842.21 2173
2842.71 2120
2843.21 2189
2843.72 2198
2844.22 2272
2844.72 2218
2845.23 2197
2845.73 2227
2846.23 2308
2846.74 2337
2847.24 2383
2847.74 2434
2848.25 2391
2848.75 2427
2849.25 2421
2849.76 2371
2850.26 2380
2850.76 2367
2851.27 2226
2851.77 2213
2852.28 2130
2852.78 2172
2853.28 2171
2853.79 2109
2854.29 2054
2854.79 2019
2855.30 2133
2855.80 2155
2856.31 2290
2856.81 2254
2857.31 2253
2857.82 2356
2858.32 2307
2858.83 2322
2859.33 2266
2859.84 2341
2860.34 2341
2860.85 2460
2861.35 2438
2861.85 2327
2862.36 2292
2862.86 2274
2863.37 2164
2863.87 2317
2864.38 2176
2864.88 2059
2865.39 2059
2865.89 2072
2866.40 2003
2866.90 2038
2867.41 2041
2867.91 2143
2868.42 2096
2868.92 2128
2869.43 2231
2869.93 2189
2870.44 2266
2870.94 2295
2871.45 2280
2871.96 2320
2872.46 2407
2872.97 2488
2873.47 2429
2873.98 2438
2874.48 2441
2874.99 2413
2875.49 2374
2876.00 2286
2876.51 2332
2877.01 2222
2877.52 2261
2878.02 2243
2878.53 2241
2879.04 2343
2879.54 2372
2880.05 2379
2880.55 2350
2881.06 2456
2881.57 2577
2882.07 2581
2882.58 2626
2883.09 2669
2883.59 2737
2884.10 2735
2884.61 2710
2885.11 2781
2885.62 2785
2886.13 2832
2886.63 2927
2887.14 2939
2887.65 2924
2888.15 2900
2888.66 2932
2889.17 2810
2889.67 2717
2890.18 2714
2890.69 2563
2891.20 2597
2891.70 2529
2892.21 2412
2892.72 2405
2893.22 2365
2893.73 2366
2894.24 2454
2894.75 2455
2895.25 2469
2895.76 2477
2896.27 2561
2896.78 2585
2897.29 2574
2897.79 2626
2898.30 2604
2898.81 2601
2899.32 2666
2899.82 2666
2900.33 2571
2900.84 2594
2901.35 2519
2901.86 2563
2902.36 2574
2902.87 2501
2903.38 2383
2903.89 2494
2904.40 2528
2904.91 2515
2905.41 2472
2905.92 2491
2906.43 2527
2906.94 2513
2907.45 2457
2907.96 2425
2908.47 2406
2908.97 2405
2909.48 2345
2909.99 2255
2910.50 2205
2911.01 2268
2911.52 2240
2912.03 2262
2912.54 2275
2913.05 2237
2913.55 2237
2914.06 2240
2914.57 2268
2915.08 2315
2915.59 2239
2916.10 2214
2916.61 2268
2917.12 2262
2917.63 2282
2918.14 2246
2918.65 2295
2919.16 2315
2919.67 2392
2920.18 2448
2920.69 2509
2921.20 2626
2921.71 2605
2922.22 2658
2922.73 2697
2923.24 2853
2923.75 2976
2924.26 3123
2924.77 3126
2925.28 3139
2925.79 3104
2926.30 3084
2926.81 3005
2927.32 2964
2927.83 2771
2928.34 2793
2928.85 2628
2929.36 2506
2929.87 2448
2930.38 2259
2930.89 2287
2931.40 2213
2931.91 2163
2932.42 2201
2932.93 2187
2933.45 2097
2933.96 2174
2934.47 2202
2934.98 2197
2935.49 2223
2936.00 2216
2936.51 2248
2937.02 2304
2937.53 2392
2938.04 2530
2938.56 2607
2939.07 2710
2939.58 2926
2940.09 3152
2940.60 3415
2941.11 3596
2941.62 3584
2942.14 3717
2942.65 3678
2943.16 3625
2943.67 3552
2944.18 3488
2944.70 3233
2945.21 3101
2945.72 3117
2946.23 2948
2946.74 2741
2947.26 2604
2947.77 2587
2948.28 2531
2948.79 2552
2949.30 2501
2949.82 2459
2950.33 2483
2950.84 2323
2951.35 2299
2951.87 2142
2952.38 2123
2952.89 2191
2953.40 2228
2953.92 2062
2954.43 2032
2954.94 2106
2955.45 2085
2955.97 2094
2956.48 2089
2956.99 2128
2957.51 2144
2958.02 2120
2958.53 2152
2959.04 2158
2959.56 2148
2960.07 2232
2960.58 2237
2961.10 2155
2961.61 2227
2962.12 2339
2962.64 2327
2963.15 2496
2963.66 2532
2964.18 2559
2964.69 2485
2965.21 2431
2965.72 2376
2966.23 2382
2966.75 2440
2967.26 2385
2967.77 2356
2968.29 2301
2968.80 2283
2969.32 2319
2969.83 2342
2970.34 2313
2970.86 2281
2971.37 2322
2971.89 2344
2972.40 2298
2972.91 2331
2973.43 2243
2973.94 2235
2974.46 2329
2974.97 2293
2975.49 2304
2976.00 2233
2976.52 2334
2977.03 2298
2977.55 2277
2978.06 2281
2978.57 2399
2979.09 2395
2979.60 2446
2980.12 2481
2980.63 2421
2981.15 2551
2981.66 2631
2982.18 2579
2982.69 2578
2983.21 2581
2983.73 2648
2984.24 2559
2984.76 2673
2985.27 2604
2985.79 2633
2986.30 2666
2986.82 2678
2987.33 2776
2987.85 2781
2988.36 2792
2988.88 2814
2989.40 2735
2989.91 2716
2990.43 2743
2990.94 2696
2991.46 2653
2991.97 2621
2992.49 2564
2993.01 2684
2993.52 2737
2994.04 2743
2994.55 2796
2995.07 2806
2995.59 2884
2996.10 3132
2996.62 3260
2997.14 3245
2997.65 3441
2998.17 3521
2998.69 3573
2999.20 3518
2999.72 3527
3000.24 3525
3000.75 3540
3001.27 3506
3001.79 3621
3002.30 3666
3002.82 4033
3003.34 4590
3003.85 5274
3004.37 6088
3004.89 6732
3005.40 7195
3005.92 7368
3006.44 7320
3006.96 6982
3007.47 6574
3007.99 5899
3008.51 5255
3009.03 4676
3009.54 4045
3010.06 3635
3010.58 3401
3011.10 3018
3011.61 2929
3012.13 2978
3012.65 2938
3013.17 2896
3013.68 2850
3014.20 2825
3014.72 2822
3015.24 2848
3015.76 2779
3016.27 2709
3016.79 2637
3017.31 2676
3017.83 2679
3018.35 2642
3018.86 2644
3019.38 2646
3019.90 2656
3020.42 2687
3020.94 2697
3021.46 2695
3021.97 2716
3022.49 2772
3023.01 2900
3023.53 2946
3024.05 3085
3024.57 3127
3025.09 3083
3025.61 3057
3026.12 3058
3026.64 2938
3027.16 2873
3027.68 2849
3028.20 2831
3028.72 2652
3029.24 2666
3029.76 2605
3030.28 2517
3030.80 2545
3031.32 2500
3031.84 2581
3032.35 2512
3032.87 2456
3033.39 2553
3033.91 2569
3034.43 2480
3034.95 2529
3035.47 2655
3035.99 2560
3036.51 2563
3037.03 2657
3037.55 2592
3038.07 2490
3038.59 2610
3039.11 2508
3039.63 2522
3040.15 2439
3040.67 2412
3041.19 2433
3041.71 2337
3042.23 2380
3042.75 2347
3043.27 2270
3043.79 2362
3044.31 2446
3044.83 2499
3045.35 2460
3045.87 2535
3046.40 2483
3046.92 2467
3047.44 2425
3047.96 2305
3048.48 2286
3049.00 2295
3049.52 2351
3050.04 2359
3050.56 2362
3051.08 2304
3051.60 2346
3052.12 2322
3052.65 2236
3053.17 2285
3053.69 2321
3054.21 2252
3054.73 2366
3055.25 2261
3055.77 2310
3056.30 2351
3056.82 2331
3057.34 2403
3057.86 2387
3058.38 2495
3058.90 2525
3059.42 2477
3059.95 2400
3060.47 2441
3060.99 2466
3061.51 2391
3062.03 2467
3062.56 2372
3063.08 2438
3063.60 2508
3064.12 2523
3064.64 2620
3065.17 2588
3065.69 2606
3066.21 2651
3066.73 2784
3067.26 2789
3067.78 2780
3068.30 2705
3068.82 2696
3069.35 2699
3069.87 2767
3070.39 2802
3070.91 2726
3071.44 2680
3071.96 2794
3072.48 2723
3073.01 2670
3073.53 2810
3074.05 2902
3074.57 2985
3075.10 3044
3075.62 3005
3076.14 3179
3076.67 3214
3077.19 3461
3077.71 3594
3078.24 3701
3078.76 3794
3079.28 3754
3079.81 3720
3080.33 3716
3080.85 3711
3081.38 3773
3081.90 3610
3082.42 3523
3082.95 3440
3083.47 3382
3084.00 3409
3084.52 3406
3085.04 3316
3085.57 3233
3086.09 3354
3086.62 3368
3087.14 3427
3087.66 3610
3088.19 3960
3088.71 4412
3089.24 4929
3089.76 5345
3090.29 5680
3090.81 5936
3091.33 6008
3091.86 5857
3092.38 5475
3092.91 4976
3093.43 4671
3093.96 4385
3094.48 4081
3095.01 3801
3095.53 3775
3096.06 3664
3096.58 3765
3097.11 3635
3097.63 3590
3098.16 3659
3098.68 3498
3099.21 3613
3099.73 3912
3100.26 4104
3100.78 4501
3101.31 4920
3101.83 5602
3102.36 6619
3102.88 7228
3103.41 7790
3103.93 7860
3104.46 7967
3104.99 7558
3105.51 6904
3106.04 6267
3106.56 5582
3107.09 4951
3107.61 4392
3108.14 3863
3108.67 3574
3109.19 3460
3109.72 3419
3110.24 3448
3110.77 3409
3111.30 3354
3111.82 3195
3112.35 3135
3112.87 3087
3113.40 3011
3113.93 2992
3114.45 2923
3114.98 2881
3115.51 2816
3116.03 2759
3116.56 2711
3117.09 2667
3117.61 2688
3118.14 2688
3118.67 2635
3119.19 2648
3119.72 2762
3120.25 2933
3120.77 2890
3121.30 2995
3121.83 3102
3122.35 3054
3122.88 3022
3123.41 3061
3123.94 2976
3124.46 2941
3124.99 2923
3125.52 2851
3126.05 2787
3126.57 2825
3127.10 2801
3127.63 2804
3128.16 2730
3128.68 2791
3129.21 2735
3129.74 2683
3130.27 2666
3130.79 2603
3131.32 2556
3131.85 2529
3132.38 2502
3132.91 2576
3133.43 2581
3133.96 2565
3134.49 2588
3135.02 2502
3135.55 2555
3136.07 2549
3136.60 2400
3137.13 2462
3137.66 2384
3138.19 2473
3138.72 2471
3139.24 2377
3139.77 2296
3140.30 2286
3140.83 2282
3141.36 2296
3141.89 2318
3142.42 2222
3142.95 2250
3143.47 2253
3144.00 2278
3144.53 2310
3145.06 2263
3145.59 2264
3146.12 2325
3146.65 2397
3147.18 2486
3147.71 2552
3148.24 2567
3148.76 2626
3149.29 2738
3149.82 2696
3150.35 2672
3150.88 2728
3151.41 2770
3151.94 2702
3152.47 2669
3153.00 2617
3153.53 2544
3154.06 2513
3154.59 2577
3155.12 2521
3155.65 2530
3156.18 2424
3156.71 2393
3157.24 2513
3157.77 2481
3158.30 2480
3158.83 2534
3159.36 2553
3159.89 2549
3160.42 2604
3160.95 2573
3161.48 2586
3162.01 2654
3162.54 2519
3163.07 2448
3163.60 2526
3164.13 2495
3164.66 2468
3165.20 2466
3165.73 2356
3166.26 2379
3166.79 2330
3167.32 2385
3167.85 2341
3168.38 2281
3168.91 2181
3169.44 2236
3169.97 2247
3170.50 2193
3171.04 2314
3171.57 2354
3172.10 2279
3172.63 2286
3173.16 2318
3173.69 2459
3174.22 2447
3174.75 2599
3175.29 2516
3175.82 2496
3176.35 2497
3176.88 2484
3177.41 2508
3177.94 2464
3178.48 2402
3179.01 2370
3179.54 2289
3180.07 2317
3180.60 2326
3181.14 2260
3181.67 2296
3182.20 2272
3182.73 2309
3183.26 2294
3183.80 2269
3184.33 2163
3184.86 2114
3185.39 2138
3185.93 2210
3186.46 2236
3186.99 2194
3187.52 2226
3188.06 2294
3188.59 2277
3189.12 2247
3189.65 2236
3190.19 2180
3190.72 2233
3191.25 2271
3191.79 2218
3192.32 2188
3192.85 2159
3193.38 2233
3193.92 2331
3194.45 2247
3194.98 2281
3195.52 2297
3196.05 2251
3196.58 2294
3197.12 2335
3197.65 2328
3198.18 2334
3198.72 2369
3199.25 2385
3199.78 2288
3200.32 2413
3200.85 2502
3201.39 2414
3201.92 2388
3202.45 2427
3202.99 2364
3203.52 2358
3204.05 2363
3204.59 2428
3205.12 2432
3205.66 2498
3206.19 2548
3206.72 2694
3207.26 2757
3207.79 2810
3208.33 2930
3208.86 3041
3209.40 3254
3209.93 3384
3210.47 3384
3211.00 3412
3211.53 3442
3212.07 3396
3212.60 3309
3213.14 3201
3213.67 3097
3214.21 3006
3214.74 2838
3215.28 2825
3215.81 2690
3216.35 2482
3216.88 2426
3217.42 2429
3217.95 2303
3218.49 2281
3219.02 2286
3219.56 2347
3220.09 2354
3220.63 2391
3221.16 2359
3221.70 2387
3222.23 2518
3222.77 2569
3223.31 2766
3223.84 2859
3224.38 2878
3224.91 3008
3225.45 3032
3225.98 2997
3226.52 2938
3227.06 2916
3227.59 2911
3228.13 2932
3228.66 2882
3229.20 2757
3229.74 2675
3230.27 2639
3230.81 2659
3231.34 2618
3231.88 2667
3232.42 2642
3232.95 2780
3233.49 2832
3234.03 2772
3234.56 2763
3235.10 2772
3235.64 2884
3236.17 2861
3236.71 3084
3237.25 3115
3237.78 3140
3238.32 3226
3238.86 3052
3239.39 3087
3239.93 3064
3240.47 2982
3241.00 2958
3241.54 3005
3242.08 2945
3242.61 2885
3243.15 2830
3243.69 2925
3244.23 2942
3244.76 3004
3245.30 3040
3245.84 3133
3246.38 3070
3246.91 3102
3247.45 3144
3247.99 3210
3248.53 3433
3249.06 3446
3249.60 3612
3250.14 3870
3250.68 4202
3251.21 4657
3251.75 5311
3252.29 5841
3252.83 6504
3253.37 7100
3253.90 7274
3254.44 6997
3254.98 6908
3255.52 6389
3256.06 5917
3256.60 5298
3257.13 4804
3257.67 4379
3258.21 4174
3258.75 3960
3259.29 3812
3259.83 3828
3260.36 3932
3260.90 3938
3261.44 4305
3261.98 4384
3262.52 4513
3263.06 4758
3263.60 4925
3264.14 4906
3264.68 5063
3265.21 5228
3265.75 5453
3266.29 5627
3266.83 5819
3267.37 5920
3267.91 5765
3268.45 5604
3268.99 5308
3269.53 4940
3270.07 4568
3270.61 4350
3271.15 4054
3271.69 3827
3272.23 3745
3272.76 3718
3273.30 3571
3273.84 3426
3274.38 3361
3274.92 3350
3275.46 3328
3276.00 3342
3276.54 3337
3277.08 3404
3277.62 3376
3278.16 3288
3278.70 3241
3279.24 3340
3279.78 3399
3280.32 3375
3280.86 3397
3281.41 3323
3281.95 3274
3282.49 3412
3283.03 3414
3283.57 3325
3284.11 3233
3284.65 3280
3285.19 3445
3285.73 3480
3286.27 3562
3286.81 3538
3287.35 3480
3287.89 3406
3288.43 3506
3288.97 3528
3289.52 3533
3290.06 3667
3290.60 3759
3291.14 3880
3291.68 3928
3292.22 4020
3292.76 4118
3293.30 4321
3293.85 4582
3294.39 4899
3294.93 5217
3295.47 5522
3296.01 5752
3296.55 5889
3297.09 5828
3297.64 5745
3298.18 5711
3298.72 5494
3299.26 5186
3299.80 4948
3300.34 4665
3300.89 4598
3301.43 4403
3301.97 4165
3302.51 4073
3303.06 4054
3303.60 4092
3304.14 4091
3304.68 3974
3305.22 3897
3305.77 3888
3306.31 3945
3306.85 3848
3307.39 3867
3307.94 3902
3308.48 3982
3309.02 4117
3309.56 4173
3310.11 4286
3310.65 4384
3311.19 4377
3311.74 4399
3312.28 4362
3312.82 4365
3313.36 4355
3313.91 4349
3314.45 4271
3314.99 4376
3315.54 4507
3316.08 4525
3316.62 4658
3317.17 5020
3317.71 5374
3318.25 5715
3318.80 6122
3319.34 6384
3319.88 6800
3320.43 6912
3320.97 6973
3321.51 6871
3322.06 6553
3322.60 6137
3323.14 5894
3323.69 5610
3324.23 5232
3324.78 5161
3325.32 4957
3325.86 4653
3326.41 4702
3326.95 4607
3327.50 4585
3328.04 4496
3328.59 4492
3329.13 4490
3329.67 4617
3330.22 4822
3330.76 4917
3331.31 5284
3331.85 6217
3332.40 7504
3332.94 9315
3333.49 11845
3334.03 14807
3334.57 17970
3335.12 21264
3335.66 23596
3336.21 25378
3336.75 26114
3337.30 25510
3337.84 24313
3338.39 22396
3338.93 19869
3339.48 17167
3340.02 14607
3340.57 12317
3341.11 10465
3341.66 8618
3342.20 7362
3342.75 6445
3343.30 5595
3343.84 5004
3344.39 4633
3344.93 4288
3345.48 4174
3346.02 4133
3346.57 3934
3347.11 3957
3347.66 3965
3348.21 3906
3348.75 3941
3349.30 3893
3349.84 3975
3350.39 3989
3350.94 4061
3351.48 3970
3352.03 3917
3352.57 3942
3353.12 3944
3353.67 3998
3354.21 3962
3354.76 4042
3355.31 4089
3355.85 4009
3356.40 3863
3356.95 3772
3357.49 3713
3358.04 3506
3358.59 3457
3359.13 3532
3359.68 3486
3360.23 3390
3360.77 3286
3361.32 3287
3361.87 3341
3362.41 3307
3362.96 3419
3363.51 3466
3364.05 3466
3364.60 3410
3365.15 3443
3365.70 3399
3366.24 3451
3366.79 3418
3367.34 3380
3367.89 3345
3368.43 3415
3368.98 3440
3369.53 3527
3370.08 3611
3370.62 3716
3371.17 3790
3371.72 4018
3372.27 4276
3372.81 4441
3373.36 4760
3373.91 5001
3374.46 5185
3375.01 5115
3375.55 5112
3376.10 4919
3376.65 4531
3377.20 4442
3377.75 4058
3378.30 3791
3378.84 3562
3379.39 3389
3379.94 3290
3380.49 3196
3381.04 3055
3381.59 3026
3382.13 2915
3382.68 2864
3383.23 2860
3383.78 2857
3384.33 2769
3384.88 2752
3385.43 2833
3385.98 2792
3386.52 2750
3387.07 2687
3387.62 2647
3388.17 2698
3388.72 2700
3389.27 2665
3389.82 2700
3390.37 2726
3390.92 2753
3391.47 2784
3392.02 2750
3392.57 2717
3393.12 2703
3393.66 2726
3394.21 2719
3394.76 2750
3395.31 2815
3395.86 2775
3396.41 2758
3396.96 2679
3397.51 2747
3398.06 2760
3398.61 2792
3399.16 2773
3399.71 2790
3400.26 2717
3400.81 2624
3401.36 2656
3401.91 2591
3402.46 2575
3403.01 2569
3403.56 2526
3404.11 2496
3404.66 2469
3405.21 2415
3405.77 2458
3406.32 2472
3406.87 2502
3407.42 2529
3407.97 2593
3408.52 2601
3409.07 2552
3409.62 2642
3410.17 2790
3410.72 2859
3411.27 2861
3411.82 2918
3412.37 3077
3412.93 3121
3413.48 2948
3414.03 2969
3414.58 2970
3415.13 2920
3415.68 2801
3416.23 2888
3416.78 2961
3417.34 2944
3417.89 2928
3418.44 3078
3418.99 3172
3419.54 3036
3420.09 3024
3420.65 2848
3421.20 2859
3421.75 2800
3422.30 2718
3422.85 2644
3423.40 2640
3423.96 2679
3424.51 2734
3425.06 2692
3425.61 2655
3426.17 2570
3426.72 2501
3427.27 2538
3427.82 2433
3428.37 2401
3428.93 2386
3429.48 2332
3430.03 2312
3430.58 2264
3431.14 2269
3431.69 2339
3432.24 2296
3432.79 2245
3433.35 2331
3433.90 2328
3434.45 2281
3435.01 2360
3435.56 2385
3436.11 2408
3436.66 2436
3437.22 2489
3437.77 2515
3438.32 2601
3438.88 2669
3439.43 2682
3439.98 2597
3440.54 2622
3441.09 2551
3441.64 2577
3442.20 2571
3442.75 2431
3443.30 2479
3443.86 2444
3444.41 2445
3444.96 2449
3445.52 2397
3446.07 2268
3446.63 2291
3447.18 2311
3447.73 2247
3448.29 2257
3448.84 2262
3449.40 2215
3449.95 2195
3450.50 2207
3451.06 2188
3451.61 2205
3452.17 2255
3452.72 2091
3453.27 2048
3453.83 2125
3454.38 2181
3454.94 2208
3455.49 2281
3456.05 2232
3456.60 2213
3457.16 2183
3457.71 2293
3458.27 2278
3458.82 2219
3459.38 2236
3459.93 2235
3460.49 2267
3461.04 2270
3461.60 2300
3462.15 2379
3462.71 2330
3463.26 2410
3463.82 2363
3464.37 2373
3464.93 2343
3465.48 2376
3466.04 2455
3466.59 2398
3467.15 2382
3467.70 2488
3468.26 2588
3468.81 2614
3469.37 2707
3469.93 2686
3470.48 2742
3471.04 2899
3471.59 2964
3472.15 2857
3472.70 2920
3473.26 2806
3473.82 2775
3474.37 2858
3474.93 2779
3475.48 2752
3476.04 2834
3476.60 2830
3477.15 2878
3477.71 2898
3478.27 3033
3478.82 2997
3479.38 3019
3479.93 3233
3480.49 3315
3481.05 3464
3481.60 3409
3482.16 3343
3482.72 3399
3483.27 3470
3483.83 3465
3484.39 3484
3484.95 3462
3485.50 3446
3486.06 3429
3486.62 3484
3487.17 3569
3487.73 3671
3488.29 3992
3488.84 4377
3489.40 5159
3489.96 6098
3490.52 7211
3491.07 8721
3491.63 10315
3492.19 11927
3492.75 12728
3493.30 12653
3493.86 12152
3494.42 11095
3494.98 9873
3495.53 8488
3496.09 7258
3496.65 6303
3497.21 5516
3497.77 4931
3498.32 4719
3498.88 4403
3499.44 4228
3500.00 4147
3500.56 4231
3501.11 4231
3501.67 4364
3502.23 4493
3502.79 4579
3503.35 4806
3503.91 4965
3504.46 5170
3505.02 5277
3505.58 5358
3506.14 5316
3506.70 5286
3507.26 5240
3507.81 4962
3508.37 4551
3508.93 4278
3509.49 4104
3510.05 4117
3510.61 4012
3511.17 3915
3511.73 3890
3512.29 3761
3512.85 3559
3513.40 3534
3513.96 3322
3514.52 3275
3515.08 3099
3515.64 3033
3516.20 2864
3516.76 2833
3517.32 2699
3517.88 2664
3518.44 2761
3519.00 2733
3519.56 2718
3520.12 2772
3520.68 2738
3521.24 2807
3521.80 2766
3522.36 2714
3522.92 2745
3523.48 2748
3524.04 2839
3524.60 2835
3525.16 2785
3525.72 2828
3526.28 2875
3526.84 2852
3527.40 2882
3527.96 2866
3528.52 2863
3529.08 2880
3529.64 2830
3530.20 2782
3530.76 2753
3531.32 2843
3531.88 2843
3532.44 2733
3533.00 2745
3533.56 2733
3534.12 2647
3534.68 2546
3535.25 2648
3535.81 2695
3536.37 2762
3536.93 2683
3537.49 2723
3538.05 2589
3538.61 2544
3539.17 2652
3539.73 2692
3540.30 2735
3540.86 2706
3541.42 2794
3541.98 2819
3542.54 2916
3543.10 2978
3543.66 2991
3544.23 2920
3544.79 2924
3545.35 3003
3545.91 2943
3546.47 2913
3547.03 2811
3547.60 2753
3548.16 2593
3548.72 2527
3549.28 2619
3549.84 2531
3550.41 2596
3550.97 2525
3551.53 2458
3552.09 2493
3552.65 2528
3553.22 2390
3553.78 2319
3554.34 2374
3554.90 2390
3555.47 2313
3556.03 2339
3556.59 2298
3557.15 2328
3557.72 2368
3558.28 2331
3558.84 2279
3559.41 2408
3559.97 2341
3560.53 2308
3561.09 2334
3561.66 2285
3562.22 2367
3562.78 2347
3563.35 2373
3563.91 2438
3564.47 2511
3565.04 2478
3565.60 2441
3566.16 2520
3566.73 2521
3567.29 2469
3567.85 2450
3568.42 2349
3568.98 2360
3569.54 2331
3570.11 2243
3570.67 2244
3571.23 2283
3571.80 2271
3572.36 2256
3572.93 2223
3573.49 2259
3574.05 2394
3574.62 2541
3575.18 2699
3575.75 2752
3576.31 2964
3576.87 3012
3577.44 3161
3578.00 3136
3578.57 3116
3579.13 3110
3579.70 2989
3580.26 2896
3580.82 2883
3581.39 2807
3581.95 2735
3582.52 2628
3583.08 2604
3583.65 2458
3584.21 2430
3584.78 2344
3585.34 2292
3585.91 2258
3586.47 2328
3587.04 2120
3587.60 2065
3588.17 2133
3588.73 2114
3589.30 2144
3589.86 2158
3590.43 2198
3590.99 2249
3591.56 2125
3592.12 2195
3592.69 2198
3593.25 2171
3593.82 2132
3594.39 2134
3594.95 2082
3595.52 2142
3596.08 2234
3596.65 2222
3597.21 2329
3597.78 2342
3598.35 2255
3598.91 2287
3599.48 2277
3600.04 2188
3600.61 2274
3601.18 2239
3601.74 2243
3602.31 2251
3602.87 2237
3603.44 2189
3604.01 2121
3604.57 2152
3605.14 2150
3605.71 2075
3606.27 2120
3606.84 2144
3607.41 2034
3607.97 1978
3608.54 1977
3609.11 2035
3609.67 2040
3610.24 2069
3610.81 1979
3611.37 2014
3611.94 2043
3612.51 2040
3613.07 2082
3613.64 2114
3614.21 2244
3614.78 2497
3615.34 2668
3615.91 2958
3616.48 3309
3617.04 3636
3617.61 3914
3618.18 4171
3618.75 4334
3619.31 4349
3619.88 4203
3620.45 4029
3621.02 3759
3621.58 3483
3622.15 3218
3622.72 2971
3623.29 2679
3623.86 2602
3624.42 2412
3624.99 2341
3625.56 2187
3626.13 2112
3626.70 2103
3627.26 2093
3627.83 2039
3628.40 2047
3628.97 2032
3629.54 2031
3630.11 2016
3630.67 2070
3631.24 2023
3631.81 2026
3632.38 2067
3632.95 2069
3633.52 1969
3634.08 1952
3634.65 1992
3635.22 1974
3635.79 1972
3636.36 1988
3636.93 2006
3637.50 2007
3638.07 2100
3638.64 2068
3639.20 2174
3639.77 2260
3640.34 2356
3640.91 2468
3641.48 2577
3642.05 2621
3642.62 2685
3643.19 2637
3643.76 2606
3644.33 2567
3644.90 2463
3645.47 2431
3646.04 2397
3646.61 2313
3647.18 2331
3647.75 2392
3648.32 2423
3648.89 2337
3649.46 2286
3650.03 2396
3650.60 2557
3651.17 2585
3651.74 2550
3652.31 2626
3652.88 2806
3653.45 2766
3654.02 2881
3654.59 2804
3655.16 2776
3655.73 2728
3656.30 2724
3656.87 2863
3657.44 2816
3658.01 2804
3658.58 2869
3659.15 2960
3659.72 2949
3660.29 2790
3660.86 2842
3661.43 2797
3662.00 2751
3662.58 2786
3663.15 2555
3663.72 2594
3664.29 2703
3664.86 2675
3665.43 2795
3666.00 2884
3666.57 2910
3667.14 2941
3667.72 2978
3668.29 2845
3668.86 2691
3669.43 2561
3670.00 2545
3670.57 2407
3671.14 2455
3671.72 2479
3672.29 2426
3672.86 2499
3673.43 2558
3674.00 2504
3674.57 2529
3675.15 2613
3675.72 2696
3676.29 2725
3676.86 2729
3677.43 2683
3678.01 2803
3678.58 2768
3679.15 2623
3679.72 2629
3680.30 2659
3680.87 2758
3681.44 2586
3682.01 2499
3682.58 2378
3683.16 2296
3683.73 2266
3684.30 2202
3684.88 2174
3685.45 2277
3686.02 2218
3686.59 2334
3687.17 2335
3687.74 2396
3688.31 2451
3688.88 2632
3689.46 2737
3690.03 2737
3690.60 2785
3691.18 2807
3691.75 2769
3692.32 2771
3692.90 2705
3693.47 2571
3694.04 2477
3694.62 2349
3695.19 2291
3695.76 2218
3696.34 2257
3696.91 2230
3697.48 2173
3698.06 2191
3698.63 2222
3699.21 2157
3699.78 2155
3700.35 2205
3700.93 2141
3701.50 2152
3702.08 2157
3702.65 2239
3703.22 2316
3703.80 2342
3704.37 2248
3704.95 2325
3705.52 2300
3706.09 2167
3706.67 2210
3707.24 2185
3707.82 2156
3708.39 2202
3708.97 2191
3709.54 2198
3710.12 2171
3710.69 2221
3711.26 2133
3711.84 2079
3712.41 2111
3712.99 2106
3713.56 2131
3714.14 2197
3714.71 2226
3715.29 2145
3715.86 2101
3716.44 2148
3717.01 2151
3717.59 2068
3718.16 2164
3718.74 2099
3719.32 2006
3719.89 2065
3720.47 2166
3721.04 2063
3721.62 2018
3722.19 1988
3722.77 2024
3723.34 2028
3723.92 1979
3724.49 1975
3725.07 1854
3725.65 1860
3726.22 1993
3726.80 1911
3727.37 1944
3727.95 2050
3728.53 2172
3729.10 2188
3729.68 2290
3730.25 2454
3730.83 2630
3731.41 2888
3731.98 3158
3732.56 3342
3733.14 3450
3733.71 3579
3734.29 3529
3734.87 3511
3735.44 3359
3736.02 3273
3736.60 3034
3737.17 2906
3737.75 2749
3738.33 2610
3738.90 2469
3739.48 2428
3740.06 2275
3740.63 2237
3741.21 2275
3741.79 2158
3742.36 2128
3742.94 2056
3743.52 2059
3744.10 2081
3744.67 2037
3745.25 1975
3745.83 2052
3746.40 2055
3746.98 2003
3747.56 1993
3748.14 1932
3748.71 1988
3749.29 2002
3749.87 1939
3750.45 1971
3751.03 1951
3751.60 2005
3752.18 1953
3752.76 2028
3753.34 1929
3753.92 1904
3754.49 1966
3755.07 2026
3755.65 2020
3756.23 1992
3756.81 1992
3757.38 2079
3757.96 2094
3758.54 2159
3759.12 2248
3759.70 2250
3760.28 2199
3760.85 2284
3761.43 2296
3762.01 2250
3762.59 2271
3763.17 2246
3763.75 2292
3764.33 2293
3764.91 2279
3765.48 2253
3766.06 2209
3766.64 2196
3767.22 2147
3767.80 2178
3768.38 2208
3768.96 2168
3769.54 2141
3770.12 2147
3770.70 2220
3771.28 2151
3771.85 2189
3772.43 2276
3773.01 2206
3773.59 2172
3774.17 2215
3774.75 2083
3775.33 2097
3775.91 2028
3776.49 2030
3777.07 2025
3777.65 1963
3778.23 1956
3778.81 1919
3779.39 1998
3779.97 2056
3780.55 2058
3781.13 2016
3781.71 1946
3782.29 1968
3782.87 1938
3783.45 1998
3784.03 1990
3784.61 1975
3785.19 2019
3785.77 2002
3786.35 2010
3786.93 2081
3787.51 2070
3788.10 2125
3788.68 2130
3789.26 2091
3789.84 2096
3790.42 2115
3791.00 2161
3791.58 2139
3792.16 2108
3792.74 2136
3793.32 2125
3793.90 2052
3794.48 2121
3795.07 2106
3795.65 2136
3796.23 2162
3796.81 2161
3797.39 2145
3797.97 2025
3798.55 2131
3799.14 2125
3799.72 2163
3800.30 2336
3800.88 2410
3801.46 2503
3802.04 2441
3802.62 2500
3803.21 2517
3803.79 2472
3804.37 2543
3804.95 2596
3805.53 2599
3806.12 2655
3806.70 2866
3807.28 2975
3807.86 3117
3808.44 3195
3809.03 3446
3809.61 3489
3810.19 3443
3810.77 3343
3811.36 3223
3811.94 3068
3812.52 3029
3813.10 2891
3813.69 3006
3814.27 3067
3814.85 3134
3815.43 3009
3816.02 3151
3816.60 3087
3817.18 2891
3817.77 2742
3818.35 2707
3818.93 2589
3819.51 2507
3820.10 2528
3820.68 2620
3821.26 2606
3821.85 2722
3822.43 2667
3823.01 2572
3823.60 2676
3824.18 2701
3824.76 2613
3825.35 2456
3825.93 2470
3826.51 2387
3827.10 2389
3827.68 2438
3828.27 2355
3828.85 2339
3829.43 2403
3830.02 2443
3830.60 2277
3831.18 2257
3831.77 2325
3832.35 2368
3832.94 2434
3833.52 2327
3834.10 2314
3834.69 2410
3835.27 2386
3835.86 2289
3836.44 2380
3837.03 2321
3837.61 2331
3838.19 2278
3838.78 2280
3839.36 2291
3839.95 2391
3840.53 2336
3841.12 2311
3841.70 2366
3842.29 2360
3842.87 2352
3843.46 2377
3844.04 2499
3844.63 2647
3845.21 2685
3845.80 2780
3846.38 2847
3846.97 2866
3847.55 2829
3848.14 2803
3848.72 2718
3849.31 2608
3849.89 2499
3850.48 2468
3851.06 2492
3851.65 2472
3852.23 2469
3852.82 2465
3853.41 2513
3853.99 2472
3854.58 2513
3855.16 2586
3855.75 2618
3856.33 2574
3856.92 2630
3857.51 2812
3858.09 3026
3858.68 3490
3859.26 3867
3859.85 4439
3860.44 5119
3861.02 5591
3861.61 6176
3862.20 6354
3862.78 6388
3863.37 6164
3863.95 5698
3864.54 5265
3865.13 4883
3865.71 4318
3866.30 3986
3866.89 3593
3867.47 3279
3868.06 2964
3868.65 2872
3869.23 2745
3869.82 2631
3870.41 2618
3870.99 2638
3871.58 2607
3872.17 2648
3872.76 2720
3873.34 2677
3873.93 2721
3874.52 2836
3875.10 2689
3875.69 2664
3876.28 2613
3876.87 2454
3877.45 2407
3878.04 2293
3878.63 2278
3879.22 2215
3879.80 2208
3880.39 2175
3880.98 2119
3881.57 2124
3882.15 2183
3882.74 2228
3883.33 2207
3883.92 2224
3884.51 2133
3885.09 2092
3885.68 2039
3886.27 2174
3886.86 2187
3887.45 2320
3888.04 2370
3888.62 2251
3889.21 2403
3889.80 2511
3890.39 2516
3890.98 2599
3891.57 2556
3892.15 2569
3892.74 2603
3893.33 2516
3893.92 2462
3894.51 2472
3895.10 2494
3895.69 2372
3896.28 2420
3896.86 2539
3897.45 2533
3898.04 2413
3898.63 2400
3899.22 2476
3899.81 2504
3900.40 2517
3900.99 2558
3901.58 2554
3902.17 2509
3902.76 2451
3903.34 2335
3903.93 2300
3904.52 2229
3905.11 2167
3905.70 2217
3906.29 2249
3906.88 2233
3907.47 2205
3908.06 2153
3908.65 2132
3909.24 2123
3909.83 2135
3910.42 2154
3911.01 2113
3911.60 2040
3912.19 2018
3912.78 2053
3913.37 2048
3913.96 2045
3914.55 2018
3915.14 2026
3915.73 1981
3916.32 1977
3916.91 1988
3917.50 1995
3918.09 1995
3918.68 2008
3919.28 1969
3919.87 1983
3920.46 2052
3921.05 2030
3921.64 1960
3922.23 1937
3922.82 1978
3923.41 1921
3924.00 1903
3924.59 1853
3925.18 1824
3925.77 1851
3926.37 1879
3926.96 1902
3927.55 1823
3928.14 1908
3928.73 1966
3929.32 1880
3929.91 1824
3930.51 1798
3931.10 1815
3931.69 1764
3932.28 1761
3932.87 1793
3933.46 1792
3934.05 1826
3934.65 1891
3935.24 1809
3935.83 1785
3936.42 1900
3937.01 1833
3937.61 1944
3938.20 1944
3938.79 2011
3939.38 2065
3939.97 2023
3940.57 2079
3941.16 2074
3941.75 2137
3942.34 2080
3942.94 2051
3943.53 2015
3944.12 2113
3944.71 2091
3945.31 2023
3945.90 1964
3946.49 2029
3947.08 1837
3947.68 1784
3948.27 1736
3948.86 1725
3949.45 1806
3950.05 1758
3950.64 1857
3951.23 1796
3951.83 1797
3952.42 1825
3953.01 1897
3953.61 1859
3954.20 1873
3954.79 1910
3955.39 1910
3955.98 1866
3956.57 1891
3957.17 1993
3957.76 2006
3958.35 2091
3958.95 2063
3959.54 1989
3960.13 2009
3960.73 2019
3961.32 2041
3961.92 2076
3962.51 2080
3963.10 2047
3963.70 2004
3964.29 2025
3964.88 2083
3965.48 2118
3966.07 2224
3966.67 2236
3967.26 2326
3967.86 2373
3968.45 2357
3969.04 2389
3969.64 2279
3970.23 2169
3970.83 2163
3971.42 2126
3972.02 1980
3972.61 1979
3973.21 1998
3973.80 2108
3974.40 2121
3974.99 2223
3975.58 2323
3976.18 2450
3976.77 2435
3977.37 2531
3977.96 2654
3978.56 2633
3979.15 2586
3979.75 2493
3980.35 2348
3980.94 2277
3981.54 2278
3982.13 2212
3982.73 2155
3983.32 2152
3983.92 2189
3984.51 2096
3985.11 2157
3985.70 2190
3986.30 2130
3986.90 2135
3987.49 2099
3988.09 2125
3988.68 2158
3989.28 2194
3989.87 2190
3990.47 2160
3991.07 2106
3991.66 2162
3992.26 2183
3992.85 2167
3993.45 2231
3994.05 2173
3994.64 2200
3995.24 2214
3995.84 2259
3996.43 2222
3997.03 2290
3997.62 2304
3998.22 2394
3998.82 2362
3999.41 2343
4000.01 2354
4000.61 2261
4001.20 2222
4001.80 2196
4002.40 2176
4003.00 2113
4003.59 2210
4004.19 2159
4004.79 2021
4005.38 2117
4005.98 2071
4006.58 2090
4007.17 2138
4007.77 2068
4008.37 2062
4008.97 2004
4009.56 2065
4010.16 2000
4010.76 1993
4011.36 1969
4011.95 2082
4012.55 2109
4013.15 2109
4013.75 2183
4014.34 2255
4014.94 2280
4015.54 2327
4016.14 2412
4016.74 2508
4017.33 2587
4017.93 2489
4018.53 2450
4019.13 2451
4019.73 2422
4020.32 2355
4020.92 2310
4021.52 2273
4022.12 2209
4022.72 2081
4023.32 2059
4023.91 2020
4024.51 2034
4025.11 2089
4025.71 2081
4026.31 2063
4026.91 2006
4027.51 2091
4028.10 2173
4028.70 2118
4029.30 2131
4029.90 2136
4030.50 2141
4031.10 2141
4031.70 2212
4032.30 2184
4032.90 2149
4033.49 2113
4034.09 2179
4034.69 2222
4035.29 2205
4035.89 2207
4036.49 2163
4037.09 2112
4037.69 2028
4038.29 1986
4038.89 2018
4039.49 1972
4040.09 1867
4040.69 1853
4041.29 1794
4041.89 1790
4042.49 1888
4043.09 1936
4043.69 1856
4044.29 1837
4044.89 1840
4045.49 1881
4046.09 1912
4046.69 1806
4047.29 1807
4047.89 1909
4048.49 1872
4049.09 1896
4049.69 1913
4050.29 1820
4050.89 1804
4051.49 1895
4052.09 1870
4052.69 1879
4053.29 1915
4053.89 1860
4054.49 1819
4055.09 1902
4055.69 1877
4056.30 1806
4056.90 1830
4057.50 1771
4058.10 1802
4058.70 1848
4059.30 1793
4059.90 1815
4060.50 1785
4061.10 1846
4061.71 1884
4062.31 1876
4062.91 1998
4063.51 2050
4064.11 2162
4064.71 2250
4065.31 2284
4065.92 2338
4066.52 2375
4067.12 2352
4067.72 2327
4068.32 2281
4068.92 2239
4069.53 2089
4070.13 2030
4070.73 1980
4071.33 1817
4071.93 1771
4072.54 1815
4073.14 1847
4073.74 1817
4074.34 1794
4074.94 1735
4075.55 1742
4076.15 1776
4076.75 1826
4077.35 1820
4077.96 1827
4078.56 1810
4079.16 1702
4079.76 1728
4080.37 1700
4080.97 1735
4081.57 1749
4082.17 1693
4082.78 1657
4083.38 1731
4083.98 1738
4084.59 1709
4085.19 1677
4085.79 1624
4086.39 1690
4087.00 1627
4087.60 1698
4088.20 1754
4088.81 1701
4089.41 1741
4090.01 1740
4090.62 1744
4091.22 1629
4091.82 1697
4092.43 1717
4093.03 1845
4093.63 1852
4094.24 1766
4094.84 1788
4095.45 1764
4096.05 1786
4096.65 1866
4097.26 1819
4097.86 1806
4098.47 1777
4099.07 1826
4099.67 1797
4100.28 1763
4100.88 1833
4101.49 1751
4102.09 1804
4102.69 1793
4103.30 1762
4103.90 1771
4104.51 1725
4105.11 1679
4105.72 1633
4106.32 1614
4106.93 1658
4107.53 1678
4108.13 1650
4108.74 1677
4109.34 1641
4109.95 1680
4110.55 1659
4111.16 1679
4111.76 1635
4112.37 1653
4112.97 1652
4113.58 1675
4114.18 1626
4114.79 1676
4115.39 1617
4116.00 1640
4116.60 1627
4117.21 1621
4117.82 1639
4118.42 1614
4119.03 1564
4119.63 1615
4120.24 1639
4120.84 1625
4121.45 1719
4122.05 1678
4122.66 1616
4123.27 1637
4123.87 1645
4124.48 1609
4125.08 1642
4125.69 1703
4126.30 1737
4126.90 1625
4127.51 1645
4128.11 1666
4128.72 1713
4129.33 1752
4129.93 1720
4130.54 1722
4131.15 1683
4131.75 1728
4132.36 1699
4132.96 1736
4133.57 1790
4134.18 1850
4134.78 1800
4135.39 1851
4136.00 1881
4136.60 1888
4137.21 1971
4137.82 1942
4138.43 1999
4139.03 1891
4139.64 1928
4140.25 1919
4140.85 2031
4141.46 1996
4142.07 2076
4142.68 2093
4143.28 2063
4143.89 2076
4144.50 2168
4145.10 2124
4145.71 2045
4146.32 2043
4146.93 2034
4147.53 1937
4148.14 1926
4148.75 1910
4149.36 1866
4149.97 1780
4150.57 1707
4151.18 1752
4151.79 1742
4152.40 1737
4153.00 1687
4153.61 1720
4154.22 1696
4154.83 1675
4155.44 1659
4156.05 1686
4156.65 1678
4157.26 1739
4157.87 1802
4158.48 1774
4159.09 1889
4159.70 1790
4160.30 1771
4160.91 1809
4161.52 1833
4162.13 1873
4162.74 1746
4163.35 1723
4163.96 1734
4164.56 1778
4165.17 1768
4165.78 1833
4166.39 1820
4167.00 1876
4167.61 1812
4168.22 1868
4168.83 1929
4169.44 2005
4170.05 2034
4170.66 2065
4171.26 2113
4171.87 2112
4172.48 2172
4173.09 2161
4173.70 2204
4174.31 2111
4174.92 2141
4175.53 2044
4176.14 2057
4176.75 2062
4177.36 1982
4177.97 1930
4178.58 1998
4179.19 1885
4179.80 1911
4180.41 1857
4181.02 1828
4181.63 1760
4182.24 1815
4182.85 1834
4183.46 1867
4184.07 1793
4184.68 1834
4185.29 1838
4185.90 1784
4186.51 1813
4187.12 1775
4187.73 1734
4188.34 1776
4188.95 1722
4189.56 1693
4190.18 1777
4190.79 1785
4191.40 1780
4192.01 1780
4192.62 1829
4193.23 1803
4193.84 1861
4194.45 1852
4195.06 1890
4195.67 1938
4196.28 1915
4196.90 1895
4197.51 1887
4198.12 1931
4198.73 1868
4199.34 1855
4199.95 1802
4200.56 1849
4201.18 1837
4201.79 1721
4202.40 1740
4203.01 1837
4203.62 1839
4204.23 1829
4204.85 1908
4205.46 1866
4206.07 1905
4206.68 1913
4207.29 1899
4207.90 1955
4208.52 1985
4209.13 1978
4209.74 1988
4210.35 1965
4210.97 1992
4211.58 2020
4212.19 2091
4212.80 2088
4213.41 2120
4214.03 2047
4214.64 2051
4215.25 2103
4215.86 2081
4216.48 2144
4217.09 2157
4217.70 2242
4218.32 2299
4218.93 2491
4219.54 2525
4220.15 2609
4220.77 2652
4221.38 2696
4221.99 2738
4222.61 2761
4223.22 2844
4223.83 2819
4224.44 2891
4225.06 2881
4225.67 2971
4226.28 2916
4226.90 3126
4227.51 3224
4228.13 3352
4228.74 3596
4229.35 3633
4229.97 3505
4230.58 3403
4231.19 3245
4231.81 3009
4232.42 2759
4233.03 2719
4233.65 2682
4234.26 2503
4234.88 2538
4235.49 2521
4236.10 2535
4236.72 2423
4237.33 2432
4237.95 2348
4238.56 2295
4239.17 2361
4239.79 2360
4240.40 2311
4241.02 2340
4241.63 2421
4242.25 2383
4242.86 2398
4243.48 2451
4244.09 2533
4244.71 2517
4245.32 2602
4245.93 2463
4246.55 2435
4247.16 2381
4247.78 2321
4248.39 2274
4249.01 2276
4249.62 2223
4250.24 2201
4250.85 2191
4251.47 2114
4252.08 2132
4252.70 2155
4253.32 2224
4253.93 2247
4254.55 2195
4255.16 2208
4255.78 2134
4256.39 2228
4257.01 2264
4257.62 2245
4258.24 2278
4258.85 2302
4259.47 2324
4260.09 2364
4260.70 2397
4261.32 2579
4261.93 2718
4262.55 2837
4263.17 2916
4263.78 3050
4264.40 3056
4265.01 3065
4265.63 2955
4266.25 2742
4266.86 2693
4267.48 2617
4268.10 2376
4268.71 2319
4269.33 2265
4269.94 2306
4270.56 2214
4271.18 2198
4271.79 2193
4272.41 2240
4273.03 2285
4273.64 2250
4274.26 2301
4274.88 2317
4275.49 2396
4276.11 2597
4276.73 2630
4277.35 2691
4277.96 2768
4278.58 2761
4279.20 2758
4279.81 2563
4280.43 2395
4281.05 2372
4281.67 2377
4282.28 2237
4282.90 2143
4283.52 2124
4284.14 2155
4284.75 2195
4285.37 2089
4285.99 2073
4286.61 2063
4287.22 2004
4287.84 2013
4288.46 1949
4289.08 1940
4289.70 1968
4290.31 1927
4290.93 1887
4291.55 1880
4292.17 1916
4292.79 1891
4293.40 1889
4294.02 1878
4294.64 1913
4295.26 1925
4295.88 1946
4296.50 2006
4297.11 1902
4297.73 1984
4298.35 2002
4298.97 1957
4299.59 1997
4300.21 1968
4300.83 2004
4301.44 2022
4302.06 1977
4302.68 1944
4303.30 1993
4303.92 2028
4304.54 2067
4305.16 2070
4305.78 1978
4306.40 1983
4307.02 1943
4307.63 2002
4308.25 2001
4308.87 1991
4309.49 2019
4310.11 2055
4310.73 2014
4311.35 1957
4311.97 2060
4312.59 2171
4313.21 2153
4313.83 2075
4314.45 2173
4315.07 2197
4315.69 2236
4316.31 2249
4316.93 2162
4317.55 2178
4318.17 2166
4318.79 2168
4319.41 2202
4320.03 2213
4320.65 2185
4321.27 2225
4321.89 2298
4322.51 2305
4323.13 2403
4323.75 2417
4324.37 2602
4324.99 2606
4325.61 2635
4326.23 2617
4326.85 2671
4327.47 2809
4328.09 2883
4328.71 2919
4329.33 3052
4329.96 3301
4330.58 3700
4331.20 4305
4331.82 5020
4332.44 5611
4333.06 6074
4333.68 6138
4334.30 6057
4334.92 5769
4335.54 5234
4336.17 4943
4336.79 4625
4337.41 4353
4338.03 4203
4338.65 4127
4339.27 3903
4339.89 3667
4340.52 3584
4341.14 3472
4341.76 3324
4342.38 3329
4343.00 3398
4343.62 3496
4344.25 3624
4344.87 3895
4345.49 4568
4346.11 5098
4346.73 5372
4347.36 5638
4347.98 5525
4348.60 5302
4349.22 5041
4349.84 4927
4350.47 4691
4351.09 4591
4351.71 4410
4352.33 4445
4352.96 4372
4353.58 4186
4354.20 3843
4354.82 3548
4355.45 3262
4356.07 3165
4356.69 3007
4357.31 2821
4357.94 2802
4358.56 2771
4359.18 2748
4359.81 2740
4360.43 2606
4361.05 2619
4361.68 2605
4362.30 2627
4362.92 2624
4363.55 2575
4364.17 2595
4364.79 2557
4365.42 2564
4366.04 2608
4366.66 2559
4367.29 2519
4367.91 2521
4368.53 2437
4369.16 2342
4369.78 2284
4370.40 2339
4371.03 2350
4371.65 2319
4372.27 2345
4372.90 2294
4373.52 2273
4374.15 2361
4374.77 2376
4375.39 2312
4376.02 2288
4376.64 2272
4377.27 2352
4377.89 2379
4378.52 2295
4379.14 2265
4379.76 2353
4380.39 2321
4381.01 2291
4381.64 2242
4382.26 2349
4382.89 2339
4383.51 2356
4384.14 2432
4384.76 2450
4385.39 2358
4386.01 2437
4386.64 2522
4387.26 2422
4387.89 2433
4388.51 2508
4389.14 2561
4389.76 2720
4390.39 2854
4391.01 2941
4391.64 2973
4392.26 3080
4392.89 3077
4393.51 3002
4394.14 2881
4394.76 2618
4395.39 2599
4396.01 2505
4396.64 2453
4397.26 2336
4397.89 2308
4398.52 2245
4399.14 2315
4399.77 2325
4400.39 2243
4401.02 2249
4401.65 2116
4402.27 2098
4402.90 2170
4403.52 2138
4404.15 2105
4404.78 2190
4405.40 2133
4406.03 2091
4406.65 2173
4407.28 2243
4407.91 2247
4408.53 2198
4409.16 2195
4409.79 2232
4410.41 2235
4411.04 2136
4411.67 2159
4412.29 2226
4412.92 2094
4413.55 2096
4414.17 2093
4414.80 2065
4415.43 2020
4416.05 1987
4416.68 1994
4417.31 2029
4417.94 1936
4418.56 2039
4419.19 2110
4419.82 2054
4420.44 2038
4421.07 2033
4421.70 1984
4422.33 1999
4422.95 2004
4423.58 1937
4424.21 2040
4424.84 1947
4425.46 1950
4426.09 1903
4426.72 1953
4427.35 1914
4427.97 1806
4428.60 1750
4429.23 1810
4429.86 1821
4430.49 1870
4431.11 1848
4431.74 1814
4432.37 1809
4433.00 1739
4433.63 1764
4434.26 1801
4434.88 1808
4435.51 1818
4436.14 1807
4436.77 1835
4437.40 1887
4438.03 1869
4438.65 1950
4439.28 1848
4439.91 1815
4440.54 1851
4441.17 1898
4441.80 1842
4442.43 1731
4443.06 1836
4443.68 1915
4444.31 1908
4444.94 2005
4445.57 2057
4446.20 2088
4446.83 2066
4447.46 2087
4448.09 2043
4448.72 2001
4449.35 2025
4449.98 2013
4450.61 1958
4451.24 1968
4451.86 1934
4452.49 1822
4453.12 1846
4453.75 1862
4454.38 1953
4455.01 2040
4455.64 2151
4456.27 2198
4456.90 2230
4457.53 2187
4458.16 2269
4458.79 2207
4459.42 2132
4460.05 2039
4460.68 1932
4461.31 1918
4461.94 1767
4462.57 1784
4463.20 1782
4463.83 1744
4464.46 1688
4465.09 1706
4465.72 1762
4466.36 1740
4466.99 1799
4467.62 1720
4468.25 1715
4468.88 1762
4469.51 1741
4470.14 1650
4470.77 1754
4471.40 1749
4472.03 1675
4472.66 1676
4473.29 1680
4473.93 1706
4474.56 1677
4475.19 1719
4475.82 1722
4476.45 1691
4477.08 1674
4477.71 1737
4478.34 1746
4478.98 1746
4479.61 1724
4480.24 1766
4480.87 1805
4481.50 1869
4482.13 1800
4482.76 1799
4483.40 1810
4484.03 1889
4484.66 1901
4485.29 1869
4485.92 1895
4486.56 1905
4487.19 1842
4487.82 1912
4488.45 1893
4489.08 1837
4489.72 1863
4490.35 1820
4490.98 1850
4491.61 1906
4492.25 1855
4492.88 1824
4493.51 1878
4494.14 1935
4494.78 1972
4495.41 1858
4496.04 1843
4496.67 1935
4497.31 1921
4497.94 1893
4498.57 2045
4499.20 2128
4499.84 2265
4500.47 2373
4501.10 2462
4501.74 2600
4502.37 2724
4503.00 2761
4503.64 2702
4504.27 2621
4504.90 2518
4505.53 2495
4506.17 2452
4506.80 2342
4507.43 2300
4508.07 2248
4508.70 2288
4509.34 2266
4509.97 2150
4510.60 2200
4511.24 2191
4511.87 2122
4512.50 2167
4513.14 2165
4513.77 2110
4514.41 2094
4515.04 2006
4515.67 2041
4516.31 2053
4516.94 1983
4517.58 1902
4518.21 1946
4518.84 1934
4519.48 1951
4520.11 1914
4520.75 1952
4521.38 1965
4522.02 1997
4522.65 1935
4523.28 2111
4523.92 2098
4524.55 2088
4525.19 2111
4525.82 2173
4526.46 2290
4527.09 2451
4527.73 2679
4528.36 3059
4529.00 3461
4529.63 4065
4530.27 4814
4530.90 5247
4531.54 5597
4532.17 5854
4532.81 5882
4533.44 5576
4534.08 5027
4534.71 4676
4535.35 4239
4535.99 3631
4536.62 3198
4537.26 2823
4537.89 2575
4538.53 2391
4539.16 2278
4539.80 2176
4540.43 2089
4541.07 1980
4541.71 1941
4542.34 2044
4542.98 1959
4543.61 1986
4544.25 1905
4544.89 1989
4545.52 1929
4546.16 1926
4546.79 2069
4547.43 2040
4548.07 2083
4548.70 2091
4549.34 2094
4549.98 2141
4550.61 2157
4551.25 2090
4551.89 2039
4552.52 1983
4553.16 2024
4553.80 1922
4554.43 1933
4555.07 1899
4555.71 1934
4556.34 1916
4556.98 1910
4557.62 1886
4558.25 1976
4558.89 2034
4559.53 2038
4560.16 2003
4560.80 2054
4561.44 1984
4562.08 2012
4562.71 2029
4563.35 2035
4563.99 2018
4564.63 2009
4565.26 2044
4565.90 2120
4566.54 2114
4567.18 2272
4567.81 2264
4568.45 2272
4569.09 2306
4569.73 2377
4570.36 2487
4571.00 2407
4571.64 2447
4572.28 2364
4572.92 2317
4573.55 2355
4574.19 2217
4574.83 2141
4575.47 2128
4576.11 2152
4576.75 2044
4577.38 1982
4578.02 1986
4578.66 1946
4579.30 1893
4579.94 1918
4580.58 1916
4581.21 1942
4581.85 1898
4582.49 1947
4583.13 2005
4583.77 1981
4584.41 2018
4585.05 2055
4585.69 2093
4586.32 2169
4586.96 2284
4587.60 2363
4588.24 2349
4588.88 2394
4589.52 2373
4590.16 2354
4590.80 2378
4591.44 2401
4592.08 2503
4592.72 2551
4593.36 2522
4594.00 2410
4594.63 2245
4595.27 2191
4595.91 2141
4596.55 1969
4597.19 1958
4597.83 2039
4598.47 2013
4599.11 1958
4599.75 1950
4600.39 1981
4601.03 1971
4601.67 1978
4602.31 1980
4602.95 1940
4603.59 1946
4604.23 1946
4604.87 1903
4605.51 1890
4606.15 1957
4606.79 2022
4607.43 2023
4608.08 2005
4608.72 2075
4609.36 2027
4610.00 2008
4610.64 2033
4611.28 2042
4611.92 2054
4612.56 1927
4613.20 1882
4613.84 1943
4614.48 1836
4615.12 1786
4615.76 1856
4616.41 1826
4617.05 1764
4617.69 1841
4618.33 1823
4618.97 1866
4619.61 1852
4620.25 1769
4620.89 1753
4621.54 1763
4622.18 1711
4622.82 1619
4623.46 1657
4624.10 1692
4624.74 1756
4625.38 1678
4626.03 1684
4626.67 1722
4627.31 1694
4627.95 1715
4628.59 1758
4629.24 1741
4629.88 1782
4630.52 1920
4631.16 2002
4631.80 1989
4632.45 1950
4633.09 1950
4633.73 2000
4634.37 1966
4635.02 1980
4635.66 1964
4636.30 2075
4636.94 2033
4637.58 2078
4638.23 2114
4638.87 2186
4639.51 2126
4640.16 2196
4640.80 2216
4641.44 2130
4642.08 2112
4642.73 2076
4643.37 1991
4644.01 1903
4644.66 1954
4645.30 1883
4645.94 1857
4646.58 1761
4647.23 1795
4647.87 1821
4648.51 1758
4649.16 1772
4649.80 1853
4650.44 1850
4651.09 1889
4651.73 1946
4652.37 2022
4653.02 1981
4653.66 2011
4654.31 1997
4654.95 1973
4655.59 1901
4656.24 1841
4656.88 1861
4657.52 1810
4658.17 1702
4658.81 1726
4659.46 1692
4660.10 1732
4660.75 1618
4661.39 1568
4662.03 1590
4662.68 1545
4663.32 1598
4663.97 1550
4664.61 1541
4665.26 1578
4665.90 1535
4666.54 1493
4667.19 1551
4667.83 1545
4668.48 1557
4669.12 1606
4669.77 1526
4670.41 1564
4671.06 1589
4671.70 1626
4672.35 1534
4672.99 1517
4673.64 1572
4674.28 1625
4674.93 1646
4675.57 1595
4676.22 1656
4676.86 1695
4677.51 1740
4678.15 1717
4678.80 1743
4679.44 1769
4680.09 1690
4680.73 1669
4681.38 1710
4682.03 1697
4682.67 1734
4683.32 1652
4683.96 1697
4684.61 1696
4685.25 1751
4685.90 1781
4686.55 1766
4687.19 1791
4687.84 1899
4688.48 1973
4689.13 1844
4689.78 1889
4690.42 1872
4691.07 1998
4691.72 1954
4692.36 2013
4693.01 1989
4693.65 2022
4694.30 1997
4694.95 2049
4695.59 2020
4696.24 2002
4696.89 2042
4697.53 2168
4698.18 2259
4698.83 2333
4699.47 2411
4700.12 2504
4700.77 2625
4701.41 2496
4702.06 2455
4702.71 2335
4703.36 2268
4704.00 2218
4704.65 2226
4705.30 2183
4705.94 2173
4706.59 2142
4707.24 2073
4707.89 2036
4708.53 1966
4709.18 1886
4709.83 1970
4710.48 1984
4711.12 1923
4711.77 1878
4712.42 1946
4713.07 1953
4713.71 1927
4714.36 1931
4715.01 1904
4715.66 1907
4716.31 1924
4716.95 1872
4717.60 1884
4718.25 1950
4718.90 1967
4719.55 1972
4720.19 1931
4720.84 1916
4721.49 1997
4722.14 2037
4722.79 2018
4723.44 1976
4724.08 1978
4724.73 2008
4725.38 1974
4726.03 2044
4726.68 1996
4727.33 1939
4727.98 1944
4728.63 1992
4729.27 1895
4729.92 1883
4730.57 1874
4731.22 1854
4731.87 1875
4732.52 1829
4733.17 1859
4733.82 1891
4734.47 1847
4735.12 1769
4735.77 1801
4736.41 1841
4737.06 1915
4737.71 1946
4738.36 1914
4739.01 2007
4739.66 1960
4740.31 2092
4740.96 2008
4741.61 2029
4742.26 1991
4742.91 2030
4743.56 1945
4744.21 1905
4744.86 1886
4745.51 1879
4746.16 1834
4746.81 1832
4747.46 1828
4748.11 1780
4748.76 1867
4749.41 1872
4750.06 1913
4750.71 1946
4751.36 1997
4752.01 1929
4752.66 1951
4753.31 1958
4753.96 1987
4754.61 1934
4755.26 1982
4755.92 1972
4756.57 1883
4757.22 1849
4757.87 1766
4758.52 1782
4759.17 1814
4759.82 1887
4760.47 1868
4761.12 1912
4761.77 2042
4762.42 2087
4763.08 2012
4763.73 1984
4764.38 1988
4765.03 1971
4765.68 1909
4766.33 1921
4766.98 1958
4767.64 1911
4768.29 1929
4768.94 1896
4769.59 1879
4770.24 1930
4770.89 1907
4771.54 1833
4772.20 1864
4772.85 1887
4773.50 1890
4774.15 1927
4774.80 1862
4775.46 1865
4776.11 1829
4776.76 1866
4777.41 1861
4778.06 1819
4778.72 1816
4779.37 1860
4780.02 1841
4780.67 1855
4781.33 1723
4781.98 1754
4782.63 1873
4783.28 1847
4783.94 1903
4784.59 1838
4785.24 1767
4785.89 1844
4786.55 1821
4787.20 1892
4787.85 1931
4788.51 1976
4789.16 1984
4789.81 2039
4790.46 2113
4791.12 2089
4791.77 2053
4792.42 2056
4793.08 2034
4793.73 2129
4794.38 2047
4795.04 2023
4795.69 2004
4796.34 2055
4797.00 2130
4797.65 2150
4798.30 2264
4798.96 2399
4799.61 2437
4800.27 2521
4800.92 2695
4801.57 2750
4802.23 2767
4802.88 2642
4803.53 2592
4804.19 2447
4804.84 2332
4805.50 2295
4806.15 2191
4806.81 2152
4807.46 2157
4808.11 2145
4808.77 2198
4809.42 2113
4810.08 2097
4810.73 2078
4811.39 2106
4812.04 2098
4812.69 2234
4813.35 2173
4814.00 2156
4814.66 2186
4815.31 2285
4815.97 2292
4816.62 2228
4817.28 2228
4817.93 2342
4818.59 2495
4819.24 2360
4819.90 2441
4820.55 2519
4821.21 2527
4821.86 2720
4822.52 2807
4823.17 2906
4823.83 2969
4824.48 3010
4825.14 2951
4825.79 2813
4826.45 2657
4827.11 2624
4827.76 2591
4828.42 2580
4829.07 2512
4829.73 2565
4830.38 2525
4831.04 2474
4831.70 2518
4832.35 2633
4833.01 2699
4833.66 2708
4834.32 2673
4834.98 2799
4835.63 2825
4836.29 2919
4836.94 3021
4837.60 3081
4838.26 3152
4838.91 3049
4839.57 3100
4840.23 3120
4840.88 3150
4841.54 3123
4842.20 3076
4842.85 3063
4843.51 2919
4844.17 3014
4844.82 3109
4845.48 3035
4846.14 3038
4846.79 3043
4847.45 3194
4848.11 3237
4848.76 3383
4849.42 3563
4850.08 3778
4850.73 3883
4851.39 3821
4852.05 3850
4852.71 3680
4853.36 3561
4854.02 3431
4854.68 3412
4855.34 3395
4855.99 3525
4856.65 3771
4857.31 4147
4857.97 4482
4858.62 4648
4859.28 4818
4859.94 4735
4860.60 4455
4861.25 4078
4861.91 3913
4862.57 3554
4863.23 3407
4863.89 3366
4864.54 3496
4865.20 3491
4865.86 3511
4866.52 3496
4867.18 3517
4867.84 3502
4868.49 3493
4869.15 3458
4869.81 3397
4870.47 3341
4871.13 3239
4871.79 3162
4872.44 3151
4873.10 2977
4873.76 3068
4874.42 2947
4875.08 2934
4875.74 2924
4876.40 2912
4877.06 2995
4877.72 2946
4878.37 3044
4879.03 3151
4879.69 3184
4880.35 3086
4881.01 3062
4881.67 3009
4882.33 2838
4882.99 2792
4883.65 2795
4884.31 2839
4884.97 2820
4885.63 2722
4886.29 2749
4886.95 2689
4887.61 2678
4888.26 2601
4888.92 2722
4889.58 2605
4890.24 2706
4890.90 2754
4891.56 2776
4892.22 2868
4892.88 2882
4893.54 2796
4894.20 2688
4894.86 2714
4895.52 2752
4896.18 2652
4896.84 2572
4897.51 2580
4898.17 2652
4898.83 2686
4899.49 2764
4900.15 2790
4900.81 2750
4901.47 2618
4902.13 2512
4902.79 2473
4903.45 2457
4904.11 2368
4904.77 2314
4905.43 2312
4906.09 2276
4906.75 2323
4907.41 2247
4908.08 2231
4908.74 2248
4909.40 2142
4910.06 2161
4910.72 2141
4911.38 2169
4912.04 2105
4912.70 2074
4913.37 2072
4914.03 2054
4914.69 1939
4915.35 2059
4916.01 1908
4916.67 1889
4917.33 1896
4918.00 1847
4918.66 1893
4919.32 1853
4919.98 1795
4920.64 1832
4921.31 1829
4921.97 1815
4922.63 1860
4923.29 1863
4923.95 1836
4924.62 1799
4925.28 1807
4925.94 1840
4926.60 1885
4927.26 1850
4927.93 1891
4928.59 1866
4929.25 1880
4929.91 1892
4930.58 1934
4931.24 1813
4931.90 1885
4932.56 1932
4933.23 1924
4933.89 1912
4934.55 1901
4935.22 1954
4935.88 1832
4936.54 1838
4937.20 1849
4937.87 1882
4938.53 1814
4939.19 1817
4939.86 1829
4940.52 1853
4941.18 1826
4941.85 1763
4942.51 1776
4943.17 1797
4943.84 1794
4944.50 1739
4945.16 1783
4945.83 1752
4946.49 1711
4947.15 1700
4947.82 1692
4948.48 1675
4949.15 1697
4949.81 1747
4950.47 1680
4951.14 1699
4951.80 1694
4952.47 1692
4953.13 1632
4953.79 1617
4954.46 1712
4955.12 1703
4955.79 1689
4956.45 1720
4957.11 1748
4957.78 1789
4958.44 1843
4959.11 1932
4959.77 2023
4960.44 2054
4961.10 2012
4961.77 2151
4962.43 2182
4963.10 2190
4963.76 2193
4964.42 2161
4965.09 2182
4965.75 2086
4966.42 2033
4967.08 1973
4967.75 1838
4968.41 1770
4969.08 1759
4969.74 1684
4970.41 1766
4971.08 1700
4971.74 1750
4972.41 1712
4973.07 1632
4973.74 1626
4974.40 1669
4975.07 1764
4975.73 1783
4976.40 1809
4977.06 1797
4977.73 1746
4978.40 1772
4979.06 1754
4979.73 1661
4980.39 1687
4981.06 1701
4981.73 1633
4982.39 1585
4983.06 1604
4983.72 1603
4984.39 1660
4985.06 1636
4985.72 1631
4986.39 1704
4987.05 1683
4987.72 1654
4988.39 1678
4989.05 1650
4989.72 1575
4990.39 1538
4991.05 1539
4991.72 1605
4992.39 1515
4993.05 1520
4993.72 1581
4994.39 1523
4995.05 1524
4995.72 1495
4996.39 1519
4997.05 1522
4997.72 1439
4998.39 1438
4999.06 1481
4999.72 1456
5000.39 1517
5001.06 1502
5001.73 1457
5002.39 1472
5003.06 1477
5003.73 1420
5004.39 1435
5005.06 1404
5005.73 1452
5006.40 1434
5007.07 1473
5007.73 1444
5008.40 1460
5009.07 1415
5009.74 1432
5010.40 1430
5011.07 1440
5011.74 1467
5012.41 1446
5013.08 1484
5013.74 1491
5014.41 1481
5015.08 1462
5015.75 1428
5016.42 1443
5017.09 1380
5017.75 1400
5018.42 1458
5019.09 1492
5019.76 1434
5020.43 1533
5021.10 1545
5021.76 1577
5022.43 1625
5023.10 1623
5023.77 1631
5024.44 1612
5025.11 1553
5025.78 1548
5026.45 1553
5027.12 1517
5027.78 1464
5028.45 1430
5029.12 1457
5029.79 1420
5030.46 1401
5031.13 1449
5031.80 1415
5032.47 1422
5033.14 1440
5033.81 1500
5034.48 1430
5035.15 1384
5035.82 1373
5036.49 1372
5037.16 1406
5037.83 1410
5038.50 1390
5039.16 1440
5039.83 1461
5040.50 1398
5041.17 1429
5041.84 1491
5042.51 1476
5043.18 1485
5043.85 1455
5044.52 1458
5045.20 1507
5045.87 1466
5046.54 1513
5047.21 1449
5047.88 1404
5048.55 1442
5049.22 1471
5049.89 1437
5050.56 1424
5051.23 1465
5051.90 1374
5052.57 1370
5053.24 1426
5053.91 1508
5054.58 1423
5055.25 1410
5055.92 1439
5056.60 1486
5057.27 1454
5057.94 1396
5058.61 1365
5059.28 1367
5059.95 1422
5060.62 1395
5061.29 1420
5061.96 1449
5062.64 1510
5063.31 1504
5063.98 1562
5064.65 1514
5065.32 1428
5065.99 1402
5066.66 1481
5067.34 1462
5068.01 1506
5068.68 1455
5069.35 1463
5070.02 1421
5070.70 1502
5071.37 1494
5072.04 1480
5072.71 1433
5073.38 1443
5074.06 1520
5074.73 1476
5075.40 1507
5076.07 1529
5076.74 1552
5077.42 1539
5078.09 1605
5078.76 1528
5079.43 1613
5080.11 1643
5080.78 1515
5081.45 1598
5082.12 1629
5082.80 1691
5083.47 1631
5084.14 1644
5084.82 1615
5085.49 1566
5086.16 1562
5086.83 1497
5087.51 1567
5088.18 1682
5088.85 1749
5089.53 1707
5090.20 1787
5090.87 1765
5091.55 1747
5092.22 1827
5092.89 1788
5093.57 1686
5094.24 1609
5094.91 1741
5095.59 1643
5096.26 1613
5096.93 1546
5097.61 1496
5098.28 1546
5098.96 1600
5099.63 1560
5100.30 1563
5100.98 1513
5101.65 1588
5102.32 1637
5103.00 1653
5103.67 1659
5104.35 1629
5105.02 1621
5105.70 1711
5106.37 1699
5107.04 1707
5107.72 1674
5108.39 1603
5109.07 1599
5109.74 1624
5110.42 1613
5111.09 1588
5111.77 1617
5112.44 1596
5113.11 1604
5113.79 1549
5114.46 1586
5115.14 1548
5115.81 1647
5116.49 1699
5117.16 1866
5117.84 1939
5118.51 1982
5119.19 2062
5119.86 2200
5120.54 2158
5121.21 2081
5121.89 2041
5122.57 2053
5123.24 1953
5123.92 1891
5124.59 1844
5125.27 1719
5125.94 1774
5126.62 1697
5127.29 1663
5127.97 1635
5128.64 1653
5129.32 1608
5130.00 1676
5130.67 1654
5131.35 1638
5132.02 1678
5132.70 1716
5133.38 1727
5134.05 1735
5134.73 1731
5135.40 1629
5136.08 1626
5136.76 1713
5137.43 1663
5138.11 1688
5138.79 1735
5139.46 1689
5140.14 1717
5140.82 1686
5141.49 1616
5142.17 1579
5142.85 1538
5143.52 1518
5144.20 1546
5144.88 1549
5145.55 1480
5146.23 1521
5146.91 1470
5147.58 1539
5148.26 1550
5148.94 1529
5149.61 1490
5150.29 1523
5150.97 1508
5151.65 1480
5152.32 1533
5153.00 1497
5153.68 1464
5154.36 1442
5155.03 1478
5155.71 1470
5156.39 1518
5157.07 1620
5157.74 1589
5158.42 1571
5159.10 1636
5159.78 1616
5160.45 1587
5161.13 1574
5161.81 1509
5162.49 1538
5163.17 1521
5163.84 1495
5164.52 1557
5165.20 1589
5165.88 1577
5166.56 1646
5167.24 1579
5167.91 1485
5168.59 1548
5169.27 1598
5169.95 1506
5170.63 1515
5171.31 1473
5171.98 1436
5172.66 1484
5173.34 1474
5174.02 1410
5174.70 1442
5175.38 1462
5176.06 1430
5176.74 1441
5177.41 1473
5178.09 1503
5178.77 1455
5179.45 1476
5180.13 1505
5180.81 1496
5181.49 1511
5182.17 1423
5182.85 1410
5183.53 1457
5184.21 1453
5184.89 1391
5185.57 1424
5186.24 1402
5186.92 1416
5187.60 1414
5188.28 1352
5188.96 1402
5189.64 1416
5190.32 1432
5191.00 1326
5191.68 1330
5192.36 1357
5193.04 1319
5193.72 1337
5194.40 1396
5195.08 1401
5195.76 1482
5196.44 1405
5197.12 1428
5197.80 1410
5198.48 1370
5199.16 1394
5199.84 1399
5200.52 1441
5201.21 1411
5201.89 1451
5202.57 1498
5203.25 1466
5203.93 1390
5204.61 1407
5205.29 1461
5205.97 1510
5206.65 1470
5207.33 1442
5208.01 1499
5208.69 1523
5209.37 1508
5210.06 1535
5210.74 1554
5211.42 1495
5212.10 1535
5212.78 1625
5213.46 1621
5214.14 1635
5214.82 1683
5215.51 1675
5216.19 1722
5216.87 1645
5217.55 1614
5218.23 1603
5218.91 1703
5219.60 1576
5220.28 1588
5220.96 1686
5221.64 1750
5222.32 1710
5223.00 1736
5223.69 1818
5224.37 1775
5225.05 1691
5225.73 1707
5226.41 1669
5227.10 1645
5227.78 1614
5228.46 1600
5229.14 1612
5229.83 1544
5230.51 1558
5231.19 1504
5231.87 1527
5232.56 1528
5233.24 1532
5233.92 1591
5234.60 1640
5235.29 1714
5235.97 1658
5236.65 1600
5237.34 1626
5238.02 1741
5238.70 1790
5239.38 1695
5240.07 1661
5240.75 1694
5241.43 1686
5242.12 1628
5242.80 1609
5243.48 1612
5244.17 1619
5244.85 1591
5245.53 1544
5246.22 1486
5246.90 1466
5247.58 1520
5248.27 1575
5248.95 1547
5249.63 1650
5250.32 1686
5251.00 1689
5251.69 1673
5252.37 1780
5253.05 1701
5253.74 1683
5254.42 1694
5255.11 1631
5255.79 1625
5256.47 1628
5257.16 1608
5257.84 1575
5258.53 1548
5259.21 1558
5259.89 1597
5260.58 1658
5261.26 1670
5261.95 1763
5262.63 1786
5263.32 1730
5264.00 1724
5264.69 1665
5265.37 1691
5266.06 1639
5266.74 1609
5267.43 1614
5268.11 1583
5268.79 1590
5269.48 1612
5270.16 1628
5270.85 1638
5271.53 1608
5272.22 1622
5272.91 1672
5273.59 1621
5274.28 1629
5274.96 1664
5275.65 1611
5276.33 1633
5277.02 1660
5277.70 1577
5278.39 1568
5279.07 1614
5279.76 1650
5280.45 1637
5281.13 1667
5281.82 1700
5282.50 1753
5283.19 1653
5283.87 1684
5284.56 1680
5285.25 1653
5285.93 1640
5286.62 1605
5287.30 1567
5287.99 1602
5288.68 1580
5289.36 1606
5290.05 1584
5290.74 1544
5291.42 1644
5292.11 1610
5292.79 1544
5293.48 1559
5294.17 1558
5294.85 1624
5295.54 1629
5296.23 1588
5296.91 1655
5297.60 1654
5298.29 1706
5298.98 1775
5299.66 1827
5300.35 1786
5301.04 1844
5301.72 1912
5302.41 1969
5303.10 2033
5303.78 2113
5304.47 2138
5305.16 2189
5305.85 2217
5306.53 2291
5307.22 2184
5307.91 2163
5308.60 2131
5309.28 2102
5309.97 2073
5310.66 2187
5311.35 2269
5312.03 2297
5312.72 2505
5313.41 2583
5314.10 2498
5314.79 2448
5315.47 2446
5316.16 2460
5316.85 2309
5317.54 2269
5318.23 2290
5318.91 2180
5319.60 2252
5320.29 2270
5320.98 2212
5321.67 2117
5322.36 2108
5323.04 2073
5323.73 1975
5324.42 1896
5325.11 1793
5325.80 1796
5326.49 1760
5327.18 1790
5327.86 1754
5328.55 1683
5329.24 1693
5329.93 1725
5330.62 1738
5331.31 1782
5332.00 1725
5332.69 1734
5333.38 1674
5334.06 1717
5334.75 1682
5335.44 1666
5336.13 1672
5336.82 1702
5337.51 1708
5338.20 1619
5338.89 1712
5339.58 1640
5340.27 1666
5340.96 1695
5341.65 1738
5342.34 1745
5343.03 1738
5343.72 1712
5344.41 1738
5345.10 1804
5345.79 1834
5346.48 2045
5347.17 2140
5347.86 2378
5348.55 2441
5349.24 2579
5349.93 2847
5350.62 2959
5351.31 3098
5352.00 3069
5352.69 2893
5353.38 2736
5354.07 2629
5354.76 2395
5355.45 2222
5356.14 2021
5356.83 1952
5357.52 1894
5358.21 1842
5358.90 1780
5359.59 1748
5360.29 1747
5360.98 1746
5361.67 1766
5362.36 1805
5363.05 1685
5363.74 1731
5364.43 1731
5365.12 1646
5365.81 1623
5366.50 1607
5367.20 1614
5367.89 1535
5368.58 1454
5369.27 1480
5369.96 1500
5370.65 1474
5371.34 1491
5372.04 1540
5372.73 1499
5373.42 1464
5374.11 1498
5374.80 1530
5375.49 1468
5376.19 1545
5376.88 1516
5377.57 1557
5378.26 1519
5378.95 1527
5379.65 1493
5380.34 1539
5381.03 1485
5381.72 1465
5382.42 1453
5383.11 1467
5383.80 1425
5384.49 1418
5385.19 1464
5385.88 1484
5386.57 1548
5387.26 1612
5387.96 1683
5388.65 1673
5389.34 1735
5390.03 1749
5390.73 1749
5391.42 1696
5392.11 1763
5392.80 1724
5393.50 1638
5394.19 1595
5394.88 1634
5395.58 1669
5396.27 1620
5396.96 1588
5397.66 1606
5398.35 1626
5399.04 1595
5399.74 1603
5400.43 1600
5401.12 1520
5401.82 1520
5402.51 1539
5403.20 1564
5403.90 1567
5404.59 1599
5405.29 1612
5405.98 1530
5406.67 1563
5407.37 1535
5408.06 1551
5408.75 1560
5409.45 1603
5410.14 1550
5410.84 1515
5411.53 1571
5412.23 1523
5412.92 1581
5413.61 1556
5414.31 1474
5415.00 1512
5415.70 1562
5416.39 1544
5417.09 1557
5417.78 1582
5418.47 1621
5419.17 1604
5419.86 1595
5420.56 1614
5421.25 1655
5421.95 1683
5422.64 1646
5423.34 1633
5424.03 1596
5424.73 1551
5425.42 1610
5426.12 1676
5426.81 1610
5427.51 1609
5428.20 1582
5428.90 1606
5429.59 1662
5430.29 1582
5430.99 1585
5431.68 1582
5432.38 1634
5433.07 1608
5433.77 1603
5434.46 1667
5435.16 1716
5435.85 1663
5436.55 1702
5437.25 1730
5437.94 1757
5438.64 1762
5439.33 1689
5440.03 1669
5440.73 1670
5441.42 1731
5442.12 1688
5442.81 1745
5443.51 1783
5444.21 1927
5444.90 1991
5445.60 2097
5446.29 2216
5446.99 2288
5447.69 2421
5448.38 2481
5449.08 2465
5449.78 2339
5450.47 2282
5451.17 2271
5451.87 2165
5452.56 2088
5453.26 2054
5453.96 1947
5454.65 1872
5455.35 1819
5456.05 1801
5456.75 1826
5457.44 1872
5458.14 1910
5458.84 1959
5459.53 1946
5460.23 1920
5460.93 1978
5461.63 2001
5462.32 1994
5463.02 2020
5463.72 2112
5464.42 2135
5465.11 2116
5465.81 2066
5466.51 2063
5467.21 2027
5467.90 2059
5468.60 2020
5469.30 1978
5470.00 1966
5470.70 1970
5471.39 2071
5472.09 2120
5472.79 2161
5473.49 2213
5474.19 2221
5474.88 2136
5475.58 2124
5476.28 2315
5476.98 2376
5477.68 2521
5478.38 2726
5479.07 3045
5479.77 3294
5480.47 3502
5481.17 3664
5481.87 3619
5482.57 3478
5483.27 3223
5483.96 3151
5484.66 2944
5485.36 2704
5486.06 2738
5486.76 2648
5487.46 2643
5488.16 2619
5488.86 2545
5489.56 2532
5490.26 2632
5490.96 2689
5491.65 2710
5492.35 2741
5493.05 2777
5493.75 2823
5494.45 2907
5495.15 2885
5495.85 2860
5496.55 2915
5497.25 3039
5497.95 3363
5498.65 3632
5499.35 4261
5500.05 4928
5500.75 5404
5501.45 5858
5502.15 5977
5502.85 5800
5503.55 5242
5504.25 4576
5504.95 3969
5505.65 3511
5506.35 3222
5507.05 3022
5507.75 2772
5508.45 2662
5509.15 2598
5509.85 2497
5510.55 2453
5511.25 2475
5511.95 2556
5512.65 2557
5513.35 2489
5514.05 2541
5514.76 2573
5515.46 2529
5516.16 2527
5516.86 2467
5517.56 2452
5518.26 2475
5518.96 2446
5519.66 2443
5520.36 2436
5521.06 2459
5521.77 2412
5522.47 2337
5523.17 2289
5523.87 2187
5524.57 2059
5525.27 2036
5525.97 2003
5526.67 1926
5527.38 1938
5528.08 1959
5528.78 1955
5529.48 1951
5530.18 1893
5530.88 1946
5531.59 1849
5532.29 1927
5532.99 1855
5533.69 1878
5534.39 1880
5535.10 1902
5535.80 1885
5536.50 1910
5537.20 1908
5537.90 1925
5538.61 1887
5539.31 1956
5540.01 1906
5540.71 1827
5541.42 1920
5542.12 1934
5542.82 1909
5543.52 1873
5544.23 1871
5544.93 1902
5545.63 1883
5546.33 1825
5547.04 1895
5547.74 1880
5548.44 1901
5549.15 1960
5549.85 1869
5550.55 1884
5551.26 1860
5551.96 1837
5552.66 1834
5553.36 1773
5554.07 1758
5554.77 1780
5555.47 1784
5556.18 1749
5556.88 1712
5557.58 1723
5558.29 1751
5558.99 1753
5559.70 1730
5560.40 1839
5561.10 1904
5561.81 1957
5562.51 1970
5563.21 1988
5563.92 2001
5564.62 2040
5565.33 2011
5566.03 1941
5566.73 1906
5567.44 1839
5568.14 1874
5568.85 1795
5569.55 1729
5570.25 1714
5570.96 1687
5571.66 1720
5572.37 1772
5573.07 1756
5573.78 1787
5574.48 1810
5575.19 1805
5575.89 1867
5576.59 1878
5577.30 1795
5578.00 1777
5578.71 1725
5579.41 1733
5580.12 1693
5580.82 1622
5581.53 1626
5582.23 1633
5582.94 1589
5583.64 1600
5584.35 1576
5585.05 1584
5585.76 1611
5586.46 1586
5587.17 1661
5587.88 1632
5588.58 1563
5589.29 1619
5589.99 1658
5590.70 1601
5591.40 1577
5592.11 1599
5592.81 1634
5593.52 1629
5594.23 1617
5594.93 1593
5595.64 1542
5596.34 1589
5597.05 1541
5597.76 1555
5598.46 1556
5599.17 1533
5599.87 1593
5600.58 1572
5601.29 1615
5601.99 1546
5602.70 1535
5603.41 1602
5604.11 1611
5604.82 1551
5605.52 1631
5606.23 1603
5606.94 1560
5607.64 1581
5608.35 1548
5609.06 1596
5609.76 1569
5610.47 1559
5611.18 1544
5611.88 1521
5612.59 1532
5613.30 1556
5614.01 1584
5614.71 1591
5615.42 1600
5616.13 1621
5616.83 1595
5617.54 1589
5618.25 1627
5618.96 1633
5619.66 1635
5620.37 1646
5621.08 1601
5621.79 1598
5622.49 1570
5623.20 1625
5623.91 1564
5624.62 1587
5625.32 1652
5626.03 1670
5626.74 1644
5627.45 1650
5628.16 1683
5628.86 1685
5629.57 1686
5630.28 1719
5630.99 1744
5631.70 1776
5632.40 1740
5633.11 1736
5633.82 1830
5634.53 1787
5635.24 1864
5635.95 1892
5636.65 2029
5637.36 2070
5638.07 2072
5638.78 2074
5639.49 2066
5640.20 2120
5640.91 2125
5641.61 2086
5642.32 2102
5643.03 2057
5643.74 2028
5644.45 1875
5645.16 1857
5645.87 1875
5646.58 1804
5647.29 1786
5648.00 1809
5648.70 1780
5649.41 1772
5650.12 1764
5650.83 1784
5651.54 1755
5652.25 1842
5652.96 1846
5653.67 1836
5654.38 1832
5655.09 1822
5655.80 1813
5656.51 1859
5657.22 1861
5657.93 1934
5658.64 2025
5659.35 2092
5660.06 2063
5660.77 2082
5661.48 2000
5662.19 2013
5662.90 2018
5663.61 1910
5664.32 1924
5665.03 1883
5665.74 1860
5666.45 1857
5667.16 1886
5667.87 1851
5668.58 1825
5669.29 1926
5670.00 2039
5670.71 2065
5671.42 2079
5672.13 2082
5672.84 2151
5673.56 2098
5674.27 2015
5674.98 1842
5675.69 1892
5676.40 1885
5677.11 1839
5677.82 1764
5678.53 1712
5679.24 1780
5679.95 1861
5680.67 1851
5681.38 1895
5682.09 1855
5682.80 1841
5683.51 1796
5684.22 1767
5684.93 1775
5685.65 1807
5686.36 1766
5687.07 1721
5687.78 1729
5688.49 1728
5689.20 1722
5689.92 1784
5690.63 1763
5691.34 1757
5692.05 1717
5692.76 1679
5693.47 1695
5694.19 1690
5694.90 1650
5695.61 1672
5696.32 1742
5697.04 1607
5697.75 1630
5698.46 1630
5699.17 1687
5699.89 1598
5700.60 1598
5701.31 1684
5702.02 1649
5702.74 1683
5703.45 1723
5704.16 1703
5704.87 1719
5705.59 1726
5706.30 1718
5707.01 1714
5707.72 1628
5708.44 1640
5709.15 1662
5709.86 1633
5710.58 1608
5711.29 1662
5712.00 1665
5712.72 1674
5713.43 1647
5714.14 1566
5714.86 1614
5715.57 1613
5716.28 1575
5717.00 1639
5717.71 1657
5718.42 1690
5719.14 1627
5719.85 1652
5720.56 1596
5721.28 1646
5721.99 1688
5722.71 1646
5723.42 1687
5724.13 1720
5724.85 1750
5725.56 1802
5726.28 1947
5726.99 1988
5727.70 2069
5728.42 2052
5729.13 2013
5729.85 1972
5730.56 1983
5731.28 1896
5731.99 1876
5732.70 1886
5733.42 1874
5734.13 1746
5734.85 1714
5735.56 1724
5736.28 1784
5736.99 1763
5737.71 1731
5738.42 1814
5739.14 1831
5739.85 1851
5740.57 1771
5741.28 1825
5742.00 1865
5742.71 1825
5743.43 1768
5744.14 1820
5744.86 1909
5745.57 1869
5746.29 1885
5747.00 1901
5747.72 1892
5748.43 1922
5749.15 1991
5749.87 1958
5750.58 2062
5751.30 2085
5752.01 2139
5752.73 2272
5753.44 2309
5754.16 2345
5754.88 2511
5755.59 2583
5756.31 2682
5757.02 2913
5757.74 2845
5758.46 2784
5759.17 2732
5759.89 2711
5760.60 2646
5761.32 2641
5762.04 2667
5762.75 2644
5763.47 2594
5764.19 2619
5764.90 2722
5765.62 2616
5766.34 2703
5767.05 2771
5767.77 3087
5768.49 3472
5769.20 4034
5769.92 4625
5770.64 5373
5771.35 5651
5772.07 5463
5772.79 5110
5773.50 4577
5774.22 4055
5774.94 3673
5775.65 3350
5776.37 3042
5777.09 2907
5777.81 2842
5778.52 2973
5779.24 2974
5779.96 2925
5780.68 2954
5781.39 2929
5782.11 2889
5782.83 2998
5783.55 2944
5784.26 3063
5784.98 3003
5785.70 2952
5786.42 2871
5787.14 2810
5787.85 2755
5788.57 2759
5789.29 2702
5790.01 2743
5790.73 2655
5791.44 2676
5792.16 2680
5792.88 2695
5793.60 2535
5794.32 2477
5795.03 2513
5795.75 2499
5796.47 2500
5797.19 2512
5797.91 2603
5798.63 2699
5799.35 2854
5800.06 3020
5800.78 3252
5801.50 3233
5802.22 3298
5802.94 3189
5803.66 2942
5804.38 2813
5805.10 2682
5805.82 2405
5806.53 2375
5807.25 2380
5807.97 2394
5808.69 2414
5809.41 2447
5810.13 2421
5810.85 2354
5811.57 2308
5812.29 2289
5813.01 2296
5813.73 2254
5814.45 2230
5815.17 2157
5815.89 2124
5816.61 2093
5817.33 2140
5818.05 2144
5818.77 2117
5819.49 2200
5820.20 2126
5820.92 2149
5821.64 2144
5822.36 2089
5823.09 2033
5823.81 2005
5824.53 2071
5825.25 2117
5825.97 2050
5826.69 2005
5827.41 2007
5828.13 2037
5828.85 2006
5829.57 2014
5830.29 1987
5831.01 1966
5831.73 1915
5832.45 1906
5833.17 1897
5833.89 1835
5834.61 1923
5835.33 1860
5836.05 1810
5836.78 1858
5837.50 1825
5838.22 1773
5838.94 1811
5839.66 1811
5840.38 1841
5841.10 1796
5841.82 1758
5842.54 1772
5843.27 1823
5843.99 1849
5844.71 1863
5845.43 1932
5846.15 1802
5846.87 1721
5847.59 1779
5848.32 1744
5849.04 1738
5849.76 1840
5850.48 1781
5851.20 1752
5851.93 1767
5852.65 1770
5853.37 1816
5854.09 1769
5854.81 1762
5855.54 1721
5856.26 1841
5856.98 1794
5857.70 1790
5858.42 1792
5859.15 1699
5859.87 1717
5860.59 1722
5861.31 1686
5862.04 1710
5862.76 1703
5863.48 1645
5864.20 1681
5864.93 1634
5865.65 1652
5866.37 1692
5867.10 1722
5867.82 1705
5868.54 1703
5869.26 1693
5869.99 1706
5870.71 1702
5871.43 1681
5872.16 1712
5872.88 1724
5873.60 1737
5874.33 1714
5875.05 1693
5875.77 1701
5876.50 1738
5877.22 1729
5877.94 1705
5878.67 1757
5879.39 1717
5880.11 1759
5880.84 1775
5881.56 1735
5882.28 1724
5883.01 1713
5883.73 1740
5884.46 1758
5885.18 1786
5885.90 1804
5886.63 1745
5887.35 1762
5888.08 1796
5888.80 1782
5889.52 1699
5890.25 1700
5890.97 1742
5891.70 1757
5892.42 1756
5893.15 1706
5893.87 1680
5894.59 1718
5895.32 1720
5896.04 1688
5896.77 1754
5897.49 1740
5898.22 1775
5898.94 1677
5899.67 1734
5900.39 1732
5901.12 1813
5901.84 1812
5902.57 1811
5903.29 1856
5904.02 1836
5904.74 1865
5905.47 1906
5906.19 1885
5906.92 1874
5907.64 1824
5908.37 1858
5909.09 1907
5909.82 1899
5910.55 1878
5911.27 1831
5912.00 1884
5912.72 1879
5913.45 1992
5914.17 1935
5914.90 1930
5915.63 1937
5916.35 1965
5917.08 1912
5917.80 1955
5918.53 1978
5919.25 1963
5919.98 1969
5920.71 2035
5921.43 2116
5922.16 2046
5922.89 2050
5923.61 2052
5924.34 2071
5925.06 2128
5925.79 2131
5926.52 2102
5927.24 2165
5927.97 2181
5928.70 2269
5929.42 2332
5930.15 2265
5930.88 2299
5931.60 2403
5932.33 2423
5933.06 2414
5933.78 2335
5934.51 2499
5935.24 2512
5935.97 2515
5936.69 2544
5937.42 2595
5938.15 2679
5938.87 2690
5939.60 2754
5940.33 2776
5941.06 2740
5941.78 2814
5942.51 2834
5943.24 2987
5943.97 3024
5944.69 3027
5945.42 3128
5946.15 3156
5946.88 3162
5947.60 3157
5948.33 3233
5949.06 3362
5949.79 3396
5950.52 3635
5951.24 3941
5951.97 4215
5952.70 4590
5953.43 4690
5954.16 4806
5954.88 4764
5955.61 4660
5956.34 4503
5957.07 4425
5957.80 4305
5958.53 4222
5959.25 4232
5959.98 4246
5960.71 4227
5961.44 4178
5962.17 4212
5962.90 4149
5963.63 4458
5964.36 4684
5965.08 5226
5965.81 5780
5966.54 6294
5967.27 6666
5968.00 6703
5968.73 6572
5969.46 6226
5970.19 6025
5970.92 5653
5971.65 5488
5972.37 5302
5973.10 5238
5973.83 5002
5974.56 4940
5975.29 4942
5976.02 4897
5976.75 4934
5977.48 4958
5978.21 5071
5978.94 5194
5979.67 5262
5980.40 5395
5981.13 5465
5981.86 5563
5982.59 5596
5983.32 5675
5984.05 5797
5984.78 5731
5985.51 5697
5986.24 5771
5986.97 5671
5987.70 5749
5988.43 5651
5989.16 5609
5989.89 5716
5990.62 5804
5991.35 5827
5992.08 5790
5992.81 5819
5993.54 5938
5994.27 6094
5995.00 6284
5995.74 6139
5996.47 6237
5997.20 6292
5997.93 6354
5998.66 6458
5999.39 6315
6000.12 6144
6000.85 6165
6001.58 6108
6002.31 5994
6003.04 5966
6003.78 5962
6004.51 5868
6005.24 5949
6005.97 5979
6006.70 5983
6007.43 6237
6008.16 6506
6008.90 7143
6009.63 8159
6010.36 9532
6011.09 11241
6011.82 13285
6012.55 15179
6013.29 16792
6014.02 17982
6014.75 18378
6015.48 17850
6016.21 17107
6016.95 15769
6017.68 14303
6018.41 12660
6019.14 11219
6019.87 9823
6020.61 8727
6021.34 7756
6022.07 7098
6022.80 6537
6023.54 6224
6024.27 6029
6025.00 5749
6025.73 5483
6026.47 5383
6027.20 5326
6027.93 5258
6028.66 5388
6029.40 5413
6030.13 5437
6030.86 5387
6031.59 5327
6032.33 5196
6033.06 4948
6033.79 4589
6034.53 4335
6035.26 4301
6035.99 4339
6036.73 4242
6037.46 4183
6038.19 4128
6038.93 4305
6039.66 4243
6040.39 4309
6041.13 4385
6041.86 4295
6042.59 4412
6043.33 4427
6044.06 4542
6044.79 4503
6045.53 4544
6046.26 4611
6047.00 4694
6047.73 4677
6048.46 4775
6049.20 4901
6049.93 5125
6050.67 5247
6051.40 5393
6052.13 5721
6052.87 5953
6053.60 5998
6054.34 5988
6055.07 5938
6055.81 5797
6056.54 5430
6057.27 5118
6058.01 4996
6058.74 4911
6059.48 4782
6060.21 4686
6060.95 4733
6061.68 4739
6062.42 4695
6063.15 4538
6063.89 4444
6064.62 4365
6065.36 4282
6066.09 4336
6066.83 4322
6067.56 4205
6068.30 4068
6069.03 4097
6069.77 4071
6070.50 4015
6071.24 4060
6071.97 4069
6072.71 3973
6073.44 3805
6074.18 3926
6074.91 3840
6075.65 3835
6076.39 3721
6077.12 3712
6077.86 3698
6078.59 3661
6079.33 3645
6080.06 3624
6080.80 3669
6081.54 3553
6082.27 3525
6083.01 3536
6083.74 3555
6084.48 3410
6085.22 3414
6085.95 3419
6086.69 3361
6087.42 3368
6088.16 3469
6088.90 3489
6089.63 3529
6090.37 3482
6091.11 3542
6091.84 3657
6092.58 3543
6093.32 3444
6094.05 3511
6094.79 3422
6095.53 3415
6096.26 3376
6097.00 3311
6097.74 3254
6098.47 3274
6099.21 3235
6099.95 3178
6100.69 3189
6101.42 3235
6102.16 3173
6102.90 3250
6103.63 3299
6104.37 3286
6105.11 3188
6105.85 3126
6106.58 3191
6107.32 3171
6108.06 3175
6108.80 3148
6109.53 3176
6110.27 3271
6111.01 3197
6111.75 3207
6112.49 3262
6113.22 3339
6113.96 3335
6114.70 3457
6115.44 3470
6116.17 3564
6116.91 3476
6117.65 3528
6118.39 3561
6119.13 3525
6119.87 3477
6120.60 3476
6121.34 3493
6122.08 3452
6122.82 3457
6123.56 3513
6124.30 3480
6125.03 3605
6125.77 3685
6126.51 3685
6127.25 3688
6127.99 3604
6128.73 3544
6129.47 3627
6130.21 3506
6130.94 3474
6131.68 3548
6132.42 3598
6133.16 3534
6133.90 3566
6134.64 3549
6135.38 3693
6136.12 3825
6136.86 3874
6137.60 3991
6138.34 4176
6139.08 4231
6139.81 4216
6140.55 4389
6141.29 4430
6142.03 4474
6142.77 4446
6143.51 4489
6144.25 4477
6144.99 4326
6145.73 4171
6146.47 4236
6147.21 4257
6147.95 4177
6148.69 4195
6149.43 4261
6150.17 4231
6150.91 4187
6151.65 4351
6152.39 4384
6153.13 4367
6153.87 4456
6154.61 4659
6155.35 4843
6156.09 4990
6156.83 5178
6157.58 5319
6158.32 5559
6159.06 5558
6159.80 5618
6160.54 5559
6161.28 5532
6162.02 5509
6162.76 5541
6163.50 5614
6164.24 5665
6164.98 5785
6165.72 5881
6166.46 5994
6167.21 6039
6167.95 5965
6168.69 5966
6169.43 5928
6170.17 5681
6170.91 5571
6171.65 5577
6172.39 5486
6173.14 5515
6173.88 5430
6174.62 5443
6175.36 5426
6176.10 5541
6176.84 5755
6177.59 5971
6178.33 6317
6179.07 6935
6179.81 7889
6180.55 9109
6181.30 10533
6182.04 12089
6182.78 13104
6183.52 13858
6184.26 14216
6185.01 13685
6185.75 12887
6186.49 11972
6187.23 10811
6187.97 9879
6188.72 8923
6189.46 8167
6190.20 7538
6190.94 7040
6191.69 6726
6192.43 6589
6193.17 6319
6193.92 6221
6194.66 6214
6195.40 6159
6196.14 6058
6196.89 5946
6197.63 5844
6198.37 5876
6199.12 5914
6199.86 5802
6200.60 5894
6201.34 5837
6202.09 5759
6202.83 5870
6203.57 6072
6204.32 6547
6205.06 7476
6205.80 8853
6206.55 10747
6207.29 12896
6208.03 15040
6208.78 16913
6209.52 18326
6210.27 18701
6211.01 18033
6211.75 16802
6212.50 15161
6213.24 13568
6213.98 11798
6214.73 10242
6215.47 8862
6216.22 7957
6216.96 7040
6217.71 6401
6218.45 5906
6219.19 5643
6219.94 5384
6220.68 5204
6221.43 5116
6222.17 5073
6222.92 4989
6223.66 4931
6224.40 4858
6225.15 4691
6225.89 4584
6226.64 4483
6227.38 4355
6228.13 4172
6228.87 3924
6229.62 3803
6230.36 3779
6231.11 3756
6231.85 3692
6232.60 3732
6233.34 3670
6234.09 3727
6234.83 3758
6235.58 3747
6236.32 3815
6237.07 3903
6237.81 4112
6238.56 4208
6239.30 4634
6240.05 4825
6240.80 4939
6241.54 4995
6242.29 4983
6243.03 4781
6243.78 4711
6244.52 4636
6245.27 4581
6246.02 4592
6246.76 4619
6247.51 4645
6248.25 4552
6249.00 4508
6249.75 4477
6250.49 4448
6251.24 4264
6251.98 4248
6252.73 4119
6253.48 4034
6254.22 3983
6254.97 3967
6255.72 3882
6256.46 3915
6257.21 3965
6257.95 3878
6258.70 3850
6259.45 3792
6260.19 3794
6260.94 3705
6261.69 3638
6262.43 3677
6263.18 3611
6263.93 3592
6264.68 3523
6265.42 3538
6266.17 3504
6266.92 3473
6267.66 3410
6268.41 3414
6269.16 3454
6269.91 3391
6270.65 3417
6271.40 3349
6272.15 3373
6272.89 3345
6273.64 3398
6274.39 3477
6275.14 3421
6275.88 3441
6276.63 3604
6277.38 3637
6278.13 3556
6278.88 3536
6279.62 3529
6280.37 3468
6281.12 3509
6281.87 3455
6282.62 3329
6283.36 3209
6284.11 3176
6284.86 3117
6285.61 3084
6286.36 3067
6287.10 3058
6287.85 3022
6288.60 2867
6289.35 2899
6290.10 2946
6290.85 2880
6291.59 2783
6292.34 2891
6293.09 2875
6293.84 2870
6294.59 2876
6295.34 2879
6296.09 2887
6296.84 2873
6297.58 2845
6298.33 2821
6299.08 2903
6299.83 2836
6300.58 2831
6301.33 2838
6302.08 2883
6302.83 2900
6303.58 2879
6304.33 2921
6305.08 2889
6305.83 2868
6306.58 2844
6307.32 2845
6308.07 2812
6308.82 2850
6309.57 2850
6310.32 2863
6311.07 2898
6311.82 2952
6312.57 2879
6313.32 2877
6314.07 2916
6314.82 3072
6315.57 3061
6316.32 3120
6317.07 3069
6317.82 3036
6318.57 3013
6319.32 2914
6320.07 2822
6320.82 2772
6321.57 2746
6322.32 2721
6323.07 2695
6323.82 2622
6324.58 2723
6325.33 2719
6326.08 2705
6326.83 2814
6327.58 2800
6328.33 2722
6329.08 2674
6329.83 2793
6330.58 2765
6331.33 2709
6332.08 2674
6332.83 2691
6333.58 2700
6334.34 2701
6335.09 2644
6335.84 2600
6336.59 2667
6337.34 2622
6338.09 2625
6338.84 2702
6339.59 2650
6340.35 2677
6341.10 2653
6341.85 2646
6342.60 2659
6343.35 2627
6344.10 2661
6344.86 2703
6345.61 2723
6346.36 2705
6347.11 2871
6347.86 2782
6348.62 2836
6349.37 2986
6350.12 2959
6350.87 3068
6351.62 3225
6352.38 3373
6353.13 3595
6353.88 3718
6354.63 3804
6355.38 3788
6356.14 3719
6356.89 3513
6357.64 3449
6358.39 3408
6359.15 3255
6359.90 3147
6360.65 3146
6361.40 3187
6362.16 3085
6362.91 3049
6363.66 3116
6364.42 3151
6365.17 3179
6365.92 3433
6366.67 3775
6367.43 3956
6368.18 4187
6368.93 4307
6369.69 4329
6370.44 4100
6371.19 3811
6371.95 3537
6372.70 3362
6373.45 3269
6374.21 3161
6374.96 3008
6375.71 3086
6376.47 3027
6377.22 2942
6377.98 2940
6378.73 2993
6379.48 2981
6380.24 2986
6380.99 3037
6381.74 2998
6382.50 3077
6383.25 2969
6384.01 2941
6384.76 2921
6385.51 2929
6386.27 2889
6387.02 2812
6387.78 2763
6388.53 2808
6389.29 2768
6390.04 2699
6390.79 2772
6391.55 2719
6392.30 2643
6393.06 2614
6393.81 2630
6394.57 2656
6395.32 2574
6396.08 2577
6396.83 2680
6397.59 2640
6398.34 2573
6399.10 2525
6399.85 2471
6400.61 2542
6401.36 2569
6402.12 2457
6402.87 2451
6403.63 2415
6404.38 2513
6405.14 2458
6405.89 2439
6406.65 2430
6407.40 2503
6408.16 2591
6408.91 2637
6409.67 2708
6410.43 2675
6411.18 2614
6411.94 2582
6412.69 2588
6413.45 2569
6414.20 2526
6414.96 2584
6415.72 2638
6416.47 2634
6417.23 2660
6417.98 2690
6418.74 2647
6419.50 2646
6420.25 2505
6421.01 2486
6421.77 2494
6422.52 2463
6423.28 2458
6424.03 2490
6424.79 2434
6425.55 2406
6426.30 2451
6427.06 2499
6427.82 2480
6428.57 2417
6429.33 2463
6430.09 2504
6430.84 2469
6431.60 2515
6432.36 2548
6433.11 2610
6433.87 2646
6434.63 2544
6435.39 2575
6436.14 2604
6436.90 2588
6437.66 2565
6438.41 2577
6439.17 2542
6439.93 2614
6440.69 2673
6441.44 2662
6442.20 2667
6442.96 2713
6443.72 2703
6444.47 2624
6445.23 2638
6445.99 2611
6446.75 2657
6447.50 2705
6448.26 2747
6449.02 2719
6449.78 2621
6450.54 2638
6451.29 2800
6452.05 2721
6452.81 2693
6453.57 2756
6454.33 2735
6455.08 2777
6455.84 2815
6456.60 2813
6457.36 2829
6458.12 2802
6458.88 2783
6459.64 2854
6460.39 2850
6461.15 2933
6461.91 2965
6462.67 2997
6463.43 3044
6464.19 3063
6464.95 3168
6465.70 3133
6466.46 3182
6467.22 3268
6467.98 3267
6468.74 3200
6469.50 3168
6470.26 3181
6471.02 3256
6471.78 3229
6472.54 3257
6473.30 3251
6474.05 3246
6474.81 3261
6475.57 3296
6476.33 3323
6477.09 3371
6477.85 3418
6478.61 3451
6479.37 3396
6480.13 3514
6480.89 3627
6481.65 3682
6482.41 3749
6483.17 3736
6483.93 3860
6484.69 3781
6485.45 3886
6486.21 3956
6486.97 4038
6487.73 3997
6488.49 4081
6489.25 4212
6490.01 4215
6490.77 4299
6491.53 4362
6492.29 4548
6493.05 4592
6493.81 4614
6494.57 4614
6495.33 4578
6496.10 4573
6496.86 4556
6497.62 4486
6498.38 4554
6499.14 4454
6499.90 4452
6500.66 4509
6501.42 4714
6502.18 4763
6502.94 4943
6503.70 5510
6504.47 6332
6505.23 7811
6505.99 9764
6506.75 11948
6507.51 14007
6508.27 15785
6509.03 16732
6509.79 16841
6510.56 15973
6511.32 14669
6512.08 13256
6512.84 11691
6513.60 10468
6514.36 9159
6515.13 7912
6515.89 7178
6516.65 6664
6517.41 6263
6518.17 5962
6518.94 5651
6519.70 5513
6520.46 5567
6521.22 5429
6521.98 5393
6522.75 5314
6523.51 5361
6524.27 5532
6525.03 5777
6525.79 5949
6526.56 6246
6527.32 6451
6528.08 6551
6528.84 6615
6529.61 6625
6530.37 6547
6531.13 6379
6531.90 6423
6532.66 6804
6533.42 7340
6534.18 8385
6534.95 9619
6535.71 10594
6536.47 11289
6537.24 11760
6538.00 11651
6538.76 10976
6539.53 10116
6540.29 9362
6541.05 8483
6541.82 7593
6542.58 7015
6543.34 6601
6544.11 6112
6544.87 5963
6545.63 5878
6546.40 5805
6547.16 5696
6547.92 5546
6548.69 5435
6549.45 5304
6550.21 5109
6550.98 5014
6551.74 4971
6552.51 4912
6553.27 4841
6554.03 4735
6554.80 4659
6555.56 4667
6556.33 4742
6557.09 4665
6557.85 4687
6558.62 4766
6559.38 4689
6560.15 4714
6560.91 4799
6561.68 4886
6562.44 5066
6563.21 5176
6563.97 5205
6564.74 5161
6565.50 5180
6566.26 5097
6567.03 5094
6567.79 5222
6568.56 5152
6569.32 5112
6570.09 5060
6570.85 5051
6571.62 5210
6572.38 5369
6573.15 5430
6573.91 5514
6574.68 5622
6575.44 5706
6576.21 5618
6576.98 5642
6577.74 5622
6578.51 5622
6579.27 5687
6580.04 5659
6580.80 5750
6581.57 5920
6582.33 6015
6583.10 6039
6583.87 6144
6584.63 6194
6585.40 6144
6586.16 6057
6586.93 5926
6587.70 5818
6588.46 5759
6589.23 5817
6589.99 5941
6590.76 6073
6591.53 6192
6592.29 6634
6593.06 7159
6593.82 7504
6594.59 7816
6595.36 8101
6596.12 8280
6596.89 8282
6597.66 8237
6598.42 7905
6599.19 7673
6599.96 7168
6600.72 6727
6601.49 6468
6602.26 6137
6603.02 5827
6603.79 5549
6604.56 5385
6605.33 5365
6606.09 5221
6606.86 5275
6607.63 5339
6608.39 5365
6609.16 5273
6609.93 5310
6610.70 5403
6611.46 5374
6612.23 5338
6613.00 5195
6613.77 5119
6614.53 5097
6615.30 5010
6616.07 5014
6616.84 5032
6617.60 5104
6618.37 5170
6619.14 5330
6619.91 5480
6620.68 5683
6621.44 6061
6622.21 6280
6622.98 6415
6623.75 6423
6624.52 6560
6625.28 6431
6626.05 6226
6626.82 6099
6627.59 5903
6628.36 5676
6629.13 5481
6629.89 5382
6630.66 5403
6631.43 5459
6632.20 5621
6632.97 5798
6633.74 6002
6634.51 6308
6635.27 6528
6636.04 6650
6636.81 6739
6637.58 6827
6638.35 6978
6639.12 7278
6639.89 7582
6640.66 8042
6641.43 8245
6642.19 8340
6642.96 8291
6643.73 8123
6644.50 7780
6645.27 7358
6646.04 6827
6646.81 6479
6647.58 6033
6648.35 5566
6649.12 5335
6649.89 5015
6650.66 4823
6651.43 4682
6652.20 4533
6652.97 4510
6653.74 4334
6654.51 4420
6655.28 4347
6656.05 4316
6656.82 4306
6657.59 4283
6658.36 4303
6659.13 4238
6659.90 4139
6660.67 4147
6661.44 4072
6662.21 4059
6662.98 4016
6663.75 4055
6664.52 4106
6665.29 4033
6666.06 4047
6666.83 4045
6667.60 4034
6668.37 4099
6669.14 4208
6669.91 4300
6670.68 4420
6671.46 4452
6672.23 4504
6673.00 4437
6673.77 4548
6674.54 4383
6675.31 4431
6676.08 4464
6676.85 4511
6677.62 4459
6678.40 4510
6679.17 4514
6679.94 4675
6680.71 4578
6681.48 4615
6682.25 4718
6683.02 4850
6683.80 4893
6684.57 5117
6685.34 5236
6686.11 5441
6686.88 5350
6687.65 5285
6688.43 5154
6689.20 4807
6689.97 4652
6690.74 4458
6691.51 4315
6692.29 4106
6693.06 4059
6693.83 4009
6694.60 3913
6695.37 3920
6696.15 3893
6696.92 3863
6697.69 3837
6698.46 3788
6699.24 3719
6700.01 3747
6700.78 3729
6701.55 3674
6702.33 3632
6703.10 3541
6703.87 3513
6704.64 3554
6705.42 3587
6706.19 3547
6706.96 3495
6707.74 3571
6708.51 3557
6709.28 3481
6710.06 3386
6710.83 3444
6711.60 3489
6712.37 3395
6713.15 3359
6713.92 3375
6714.69 3411
6715.47 3328
6716.24 3342
6717.01 3189
6717.79 3255
6718.56 3266
6719.34 3213
6720.11 3282
6720.88 3241
6721.66 3156
6722.43 3214
6723.20 3218
6723.98 3259
6724.75 3310
6725.53 3224
6726.30 3179
6727.07 3107
6727.85 3119
6728.62 3189
6729.40 3163
6730.17 3162
6730.95 3207
6731.72 3251
6732.49 3228
6733.27 3282
6734.04 3294
6734.82 3306
6735.59 3370
6736.37 3370
6737.14 3400
6737.92 3448
6738.69 3483
6739.47 3480
6740.24 3583
6741.01 3581
6741.79 3511
6742.56 3563
6743.34 3478
6744.11 3490
6744.89 3670
6745.67 3671
6746.44 3638
6747.22 3620
6747.99 3630
6748.77 3718
6749.54 3707
6750.32 3826
6751.09 4036
6751.87 4010
6752.64 4147
6753.42 4320
6754.19 4497
6754.97 4554
6755.75 4431
6756.52 4391
6757.30 4210
6758.07 4095
6758.85 4137
6759.63 4048
6760.40 4011
6761.18 3988
6761.95 4003
6762.73 3963
6763.51 3878
6764.28 3843
6765.06 3856
6765.83 3872
6766.61 3864
6767.39 3918
6768.16 3930
6768.94 3943
6769.72 3853
6770.49 3698
6771.27 3682
6772.05 3516
6772.82 3617
6773.60 3578
6774.38 3516
6775.15 3513
6775.93 3462
6776.71 3409
6777.48 3345
6778.26 3375
6779.04 3256
6779.82 3314
6780.59 3302
6781.37 3226
6782.15 3268
6782.92 3234
6783.70 3210
6784.48 3250
6785.26 3232
6786.03 3226
6786.81 3272
6787.59 3178
6788.37 3106
6789.14 3173
6789.92 3042
6790.70 3056
6791.48 3041
6792.25 2937
6793.03 2879
6793.81 2857
6794.59 2878
6795.37 2852
6796.14 2837
6796.92 2818
6797.70 2906
6798.48 2955
6799.26 2955
6800.04 3017
6800.81 2953
6801.59 2919
6802.37 2956
6803.15 2975
6803.93 3044
6804.71 3008
6805.48 2960
6806.26 2998
6807.04 2997
6807.82 2964
6808.60 2945
6809.38 2935
6810.16 2960
6810.94 2899
6811.71 2914
6812.49 2886
6813.27 2844
6814.05 2840
6814.83 2798
6815.61 2822
6816.39 2840
6817.17 2848
6817.95 2879
6818.73 2848
6819.51 2940
6820.29 2891
6821.07 2962
6821.84 2872
6822.62 2786
6823.40 2842
6824.18 2947
6824.96 2891
6825.74 2911
6826.52 2944
6827.30 2878
6828.08 2874
6828.86 2867
6829.64 2773
6830.42 2840
6831.20 2814
6831.98 2778
6832.76 2798
6833.54 2870
6834.32 3006
6835.10 3203
6835.88 3420
6836.66 3834
6837.44 4344
6838.22 4664
6839.01 4922
6839.79 5056
6840.57 5028
6841.35 4835
6842.13 4597
6842.91 4436
6843.69 4136
6844.47 3808
6845.25 3651
6846.03 3483
6846.81 3380
6847.59 3409
6848.37 3496
6849.16 3651
6849.94 3703
6850.72 3837
6851.50 3827
6852.28 3843
6853.06 3901
6853.84 3736
6854.62 3574
6855.41 3417
6856.19 3292
6856.97 3228
6857.75 3173
6858.53 3090
6859.31 3018
6860.10 3015
6860.88 2963
6861.66 2903
6862.44 2855
6863.22 2902
6864.00 2842
6864.79 2910
6865.57 2996
6866.35 3022
6867.13 3057
6867.91 2934
6868.70 3058
6869.48 3080
6870.26 3088
6871.04 3019
6871.83 3058
6872.61 3157
6873.39 3108
6874.17 3175
6874.96 3239
6875.74 3303
6876.52 3480
6877.30 3515
6878.09 3628
6878.87 3720
6879.65 3887
6880.43 4253
6881.22 4585
6882.00 4754
6882.78 4907
6883.57 4987
6884.35 4915
6885.13 4841
6885.92 4805
6886.70 4931
6887.48 5140
6888.27 5278
6889.05 5416
6889.83 5449
6890.62 5389
6891.40 5136
6892.18 4969
6892.97 4600
6893.75 4522
6894.53 4336
6895.32 4214
6896.10 4064
6896.88 3978
6897.67 3866
6898.45 3799
6899.24 3783
6900.02 3736
6900.80 3715
6901.59 3724
6902.37 3656
6903.16 3627
6903.94 3608
6904.73 3628
6905.51 3730
6906.29 3620
6907.08 3538
6907.86 3620
6908.65 3477
6909.43 3428
6910.22 3439
6911.00 3424
6911.79 3457
6912.57 3450
6913.35 3448
6914.14 3351
6914.92 3317
6915.71 3312
6916.49 3377
6917.28 3360
6918.06 3328
6918.85 3426
6919.63 3425
6920.42 3369
6921.20 3301
6921.99 3387
6922.78 3452
6923.56 3514
6924.35 3489
6925.13 3494
6925.92 3542
6926.70 3698
6927.49 3647
6928.27 3597
6929.06 3692
6929.84 3630
6930.63 3639
6931.42 3636
6932.20 3615
6932.99 3713
6933.77 3747
6934.56 3722
6935.35 3766
6936.13 3646
6936.92 3741
6937.70 3864
6938.49 4093
6939.28 4220
6940.06 4496
6940.85 4737
6941.63 4921
6942.42 5188
6943.21 5196
6943.99 5249
6944.78 5323
6945.57 5398
6946.35 5413
6947.14 5463
6947.93 5614
6948.71 5803
6949.50 5792
6950.29 5795
6951.07 5669
6951.86 5483
6952.65 5263
6953.44 5235
6954.22 5115
6955.01 5039
6955.80 5068
6956.58 4879
6957.37 4891
6958.16 4937
6958.95 4893
6959.73 4860
6960.52 4962
6961.31 5064
6962.09 5070
6962.88 5174
6963.67 5290
6964.46 5402
6965.25 5691
6966.03 5747
6966.82 6035
6967.61 6341
6968.40 6544
6969.18 6691
6969.97 6892
6970.76 6989
6971.55 7010
6972.34 6945
6973.12 6966
6973.91 6826
6974.70 6864
6975.49 7017
6976.28 7093
6977.07 7217
6977.85 7415
6978.64 7796
6979.43 8375
6980.22 9064
6981.01 9988
6981.80 11640
6982.59 14031
6983.37 16861
6984.16 19827
6984.95 22502
6985.74 24430
6986.53 25696
6987.32 25504
6988.11 24360
6988.90 22651
6989.69 20222
6990.47 17857
6991.26 15484
6992.05 13512
6992.84 11609
6993.63 10036
6994.42 9019
6995.21 7974
6996.00 7173
6996.79 6620
6997.58 6217
6998.37 5887
6999.16 5613
6999.95 5457
7000.74 5286
7001.53 5195
7002.32 5044
7003.11 5051
7003.90 4796
7004.69 4668
7005.48 4392
7006.27 4220
7007.06 4166
7007.85 4227
7008.64 4090
7009.43 4156
7010.22 4282
7011.01 4371
7011.80 4532
7012.59 4579
7013.38 4660
7014.17 4700
7014.96 4732
7015.75 4741
7016.54 4633
7017.33 4597
7018.12 4542
7018.91 4546
7019.70 4568
7020.49 4554
7021.28 4778
7022.07 4957
7022.87 5134
7023.66 5298
7024.45 5474
7025.24 5416
7026.03 5408
7026.82 5495
7027.61 5423
7028.40 5423
7029.19 5225
7029.99 5099
7030.78 5013
7031.57 4880
7032.36 4692
7033.15 4679
7033.94 4642
7034.74 4588
7035.53 4642
7036.32 4681
7037.11 4739
7037.90 4746
7038.69 4749
7039.49 4703
7040.28 4674
7041.07 4774
7041.86 4806
7042.65 4886
7043.45 4892
7044.24 4953
7045.03 4916
7045.82 5055
7046.61 5053
7047.41 5077
7048.20 5207
7048.99 5404
7049.78 5553
7050.58 5894
7051.37 6022
7052.16 6030
7052.95 5847
7053.75 5649
7054.54 5429
7055.33 5304
7056.13 5174
7056.92 5225
7057.71 5190
7058.50 5233
7059.30 5271
7060.09 5265
7060.88 5167
7061.68 5069
7062.47 5079
7063.26 4849
7064.06 4786
7064.85 4728
7065.64 4717
7066.44 4700
7067.23 4536
7068.02 4430
7068.82 4374
7069.61 4337
7070.40 4230
7071.20 4174
7071.99 4113
7072.78 3953
7073.58 3988
7074.37 3944
7075.17 3882
7075.96 3827
7076.75 3788
7077.55 3769
7078.34 3651
7079.14 3712
7079.93 3693
7080.72 3731
7081.52 3713
7082.31 3730
7083.11 3695
7083.90 3719
7084.70 3766
7085.49 3947
7086.28 4141
7087.08 4211
7087.87 4355
7088.67 4356
7089.46 4398
7090.26 4199
7091.05 4139
7091.85 4114
7092.64 3922
7093.44 3731
7094.23 3628
7095.03 3406
7095.82 3403
7096.62 3295
7097.41 3165
7098.21 3154
7099.00 3174
7099.80 3154
7100.59 3069
7101.39 3016
7102.18 3005
7102.98 2980
7103.77 2923
7104.57 2880
7105.37 2757
7106.16 2781
7106.96 2756
7107.75 2731
7108.55 2642
7109.34 2677
7110.14 2653
7110.94 2614
7111.73 2618
7112.53 2603
7113.32 2651
7114.12 2638
7114.92 2597
7115.71 2568
7116.51 2609
7117.30 2603
7118.10 2695
7118.90 2653
7119.69 2669
7120.49 2638
7121.29 2698
7122.08 2646
7122.88 2653
7123.68 2654
7124.47 2629
7125.27 2655
7126.07 2665
7126.86 2674
7127.66 2720
7128.46 2753
7129.25 2825
7130.05 2799
7130.85 2865
7131.64 2838
7132.44 2782
7133.24 2732
7134.04 2694
7134.83 2609
7135.63 2568
7136.43 2584
7137.23 2569
7138.02 2525
7138.82 2422
7139.62 2396
7140.42 2461
7141.21 2444
7142.01 2356
7142.81 2390
7143.61 2370
7144.40 2342
7145.20 2354
7146.00 2334
7146.80 2320
7147.59 2304
7148.39 2298
7149.19 2200
7149.99 2219
7150.79 2183
7151.59 2213
7152.38 2205
7153.18 2171
7153.98 2189
7154.78 2302
7155.58 2324
7156.38 2310
7157.17 2243
7157.97 2275
7158.77 2313
7159.57 2299
7160.37 2298
7161.17 2243
7161.97 2209
7162.76 2256
7163.56 2268
7164.36 2312
7165.16 2286
7165.96 2237
7166.76 2300
7167.56 2229
7168.36 2246
7169.16 2263
7169.96 2233
7170.75 2198
7171.55 2140
7172.35 2107
7173.15 2099
7173.95 1996
7174.75 2052
7175.55 2005
7176.35 1976
7177.15 1963
7177.95 1934
7178.75 1930
7179.55 1940
7180.35 1924
7181.15 2003
7181.95 1975
7182.75 1954
7183.55 2025
7184.35 2033
7185.15 2029
7185.95 1916
7186.75 1963
7187.55 1927
7188.35 1963
7189.15 1955
7189.95 1914
7190.75 1878
7191.55 1900
7192.35 1866
7193.15 1833
7193.95 1834
7194.75 1825
7195.55 1828
7196.35 1853
7197.15 1954
7197.95 1940
7198.76 1874
7199.56 1820
7200.36 1870
7201.16 1835
7201.96 1821
7202.76 1872
7203.56 1873
7204.36 1851
7205.16 1852
7205.96 1851
7206.77 1887
7207.57 1871
7208.37 1918
7209.17 1904
7209.97 1941
7210.77 1947
7211.57 1920
7212.38 1929
7213.18 1965
7213.98 2020
7214.78 2014
7215.58 1919
7216.38 1927
7217.19 1968
7217.99 1928
7218.79 2037
7219.59 2088
7220.39 2026
7221.20 1976
7222.00 1966
7222.80 2025
7223.60 1987
7224.40 2014
7225.21 1982
7226.01 2014
7226.81 2029
7227.61 2028
7228.42 1968
7229.22 2124
7230.02 2107
7230.82 2084
7231.63 2056
7232.43 2143
7233.23 2244
7234.03 2312
7234.84 2398
7235.64 2649
7236.44 2752
7237.25 2700
7238.05 2682
7238.85 2784
7239.65 2648
7240.46 2599
7241.26 2458
7242.06 2446
7242.87 2330
7243.67 2239
7244.47 2238
7245.28 2224
7246.08 2147
7246.88 2207
7247.69 2222
7248.49 2181
7249.30 2166
7250.10 2128
7250.90 2119
7251.71 2160
7252.51 2198
7253.31 2178
7254.12 2250
7254.92 2246
7255.73 2289
7256.53 2306
7257.33 2397
7258.14 2243
7258.94 2182
7259.75 2200
7260.55 2194
7261.35 2210
7262.16 2233
7262.96 2209
7263.77 2282
7264.57 2218
7265.38 2216
7266.18 2273
7266.99 2273
7267.79 2235
7268.59 2243
7269.40 2267
7270.20 2270
7271.01 2282
7271.81 2263
7272.62 2212
7273.42 2269
7274.23 2264
7275.03 2250
7275.84 2291
7276.64 2302
7277.45 2291
7278.25 2297
7279.06 2297
7279.86 2336
7280.67 2483
7281.48 2712
7282.28 2853
7283.09 3094
7283.89 3360
7284.70 3545
7285.50 3603
7286.31 3547
7287.11 3504
7287.92 3444
7288.73 3218
7289.53 3056
7290.34 2885
7291.14 2812
7291.95 2627
7292.76 2477
7293.56 2398
7294.37 2439
7295.17 2356
7295.98 2280
7296.79 2382
7297.59 2400
7298.40 2378
7299.21 2373
7300.01 2380
7300.82 2417
7301.62 2446
7302.43 2523
7303.24 2458
7304.04 2470
7304.85 2442
7305.66 2513
7306.46 2494
7307.27 2591
7308.08 2604
7308.89 2710
7309.69 2806
7310.50 2922
7311.31 2971
7312.11 2998
7312.92 2969
7313.73 3001
7314.53 3060
7315.34 3019
7316.15 3143
7316.96 3349
7317.76 3548
7318.57 3754
7319.38 4017
7320.19 4298
7320.99 4361
7321.80 4259
7322.61 4123
7323.42 4060
7324.22 3914
7325.03 3590
7325.84 3409
7326.65 3274
7327.46 3167
7328.26 2952
7329.07 2864
7329.88 2803
7330.69 2729
7331.50 2714
7332.30 2639
7333.11 2687
7333.92 2588
7334.73 2607
7335.54 2627
7336.35 2628
7337.15 2575
7337.96 2713
7338.77 2745
7339.58 2834
7340.39 2811
7341.20 2824
7342.01 2789
7342.82 2801
7343.62 2689
7344.43 2608
7345.24 2579
7346.05 2491
7346.86 2558
7347.67 2558
7348.48 2489
7349.29 2477
7350.10 2452
7350.91 2437
7351.71 2387
7352.52 2397
7353.33 2417
7354.14 2411
7354.95 2371
7355.76 2391
7356.57 2444
7357.38 2509
7358.19 2601
7359.00 2692
7359.81 2685
7360.62 2851
7361.43 2888
7362.24 2946
7363.05 2871
7363.86 2798
7364.67 2843
7365.48 2865
7366.29 2738
7367.10 2581
7367.91 2490
7368.72 2513
7369.53 2528
7370.34 2408
7371.15 2384
7371.96 2350
7372.77 2375
7373.58 2288
7374.39 2336
7375.20 2270
7376.01 2329
7376.82 2410
7377.63 2460
7378.45 2545
7379.26 2601
7380.07 2777
7380.88 2889
7381.69 2862
7382.50 2928
7383.31 2985
7384.12 2930
7384.93 2849
7385.74 2754
7386.56 2641
7387.37 2592
7388.18 2476
7388.99 2357
7389.80 2250
7390.61 2233
7391.42 2195
7392.24 2168
7393.05 2143
7393.86 2114
7394.67 2142
7395.48 2095
7396.29 2064
7397.10 2097
7397.92 2084
7398.73 2194
7399.54 2159
7400.35 2181
7401.16 2234
7401.98 2249
7402.79 2193
7403.60 2195
7404.41 2253
7405.23 2144
7406.04 2071
7406.85 2045
7407.66 2065
7408.47 2015
7409.29 2044
7410.10 1965
7410.91 1906
7411.72 1844
7412.54 1891
7413.35 1860
7414.16 1784
7414.98 1792
7415.79 1807
7416.60 1791
7417.41 1788
7418.23 1689
7419.04 1692
7419.85 1725
7420.67 1698
7421.48 1721
7422.29 1730
7423.11 1723
7423.92 1747
7424.73 1721
7425.54 1655
7426.36 1699
7427.17 1678
7427.99 1631
7428.80 1693
7429.61 1667
7430.43 1690
7431.24 1626
7432.05 1655
7432.87 1710
7433.68 1654
7434.49 1583
7435.31 1664
7436.12 1651
7436.94 1640
7437.75 1662
7438.56 1686
7439.38 1685
7440.19 1632
7441.01 1633
7441.82 1606
7442.64 1614
7443.45 1637
7444.26 1586
7445.08 1622
7445.89 1631
7446.71 1610
7447.52 1588
7448.34 1589
7449.15 1610
7449.97 1549
7450.78 1587
7451.59 1611
7452.41 1632
7453.22 1591
7454.04 1552
7454.85 1567
7455.67 1603
7456.48 1636
7457.30 1605
7458.11 1576
7458.93 1592
7459.74 1574
7460.56 1568
7461.38 1581
7462.19 1572
7463.01 1579
7463.82 1584
7464.64 1627
7465.45 1565
7466.27 1582
7467.08 1581
7467.90 1599
7468.72 1603
7469.53 1614
7470.35 1614
7471.16 1627
7471.98 1599
7472.79 1647
7473.61 1641
7474.43 1647
7475.24 1631
7476.06 1677
7476.87 1588
7477.69 1614
7478.51 1629
7479.32 1634
7480.14 1622
7480.96 1630
7481.77 1588
7482.59 1627
7483.41 1649
7484.22 1690
7485.04 1586
7485.85 1596
7486.67 1586
7487.49 1579
7488.31 1594
7489.12 1580
7489.94 1603
7490.76 1582
7491.57 1528
7492.39 1557
7493.21 1554
7494.02 1572
7494.84 1605
7495.66 1618
7496.48 1631
7497.29 1582
7498.11 1589
7498.93 1554
7499.74 1558
7500.56 1568
7501.38 1514
7502.20 1498
7503.01 1516
7503.83 1509
7504.65 1519
7505.47 1491
7506.29 1508
7507.10 1501
7507.92 1466
7508.74 1500
7509.56 1456
7510.37 1481
7511.19 1483
7512.01 1480
7512.83 1486
7513.65 1443
7514.47 1505
7515.28 1488
7516.10 1490
7516.92 1519
7517.74 1456
7518.56 1507
7519.38 1499
7520.19 1527
7521.01 1530
7521.83 1462
7522.65 1446
7523.47 1496
7524.29 1501
7525.11 1519
7525.92 1520
7526.74 1522
7527.56 1583
7528.38 1530
7529.20 1548
7530.02 1592
7530.84 1518
7531.66 1518
7532.48 1530
7533.30 1509
7534.12 1519
7534.93 1544
7535.75 1554
7536.57 1523
7537.39 1514
7538.21 1532
7539.03 1541
7539.85 1515
7540.67 1534
7541.49 1541
7542.31 1592
7543.13 1584
7543.95 1567
7544.77 1557
7545.59 1555
7546.41 1590
7547.23 1586
7548.05 1522
7548.87 1613
7549.69 1582
7550.51 1579
7551.33 1542
7552.15 1585
7552.97 1610
7553.79 1613
7554.61 1594
7555.43 1631
7556.25 1730
7557.07 1754
7557.89 1698
7558.71 1687
7559.53 1722
7560.36 1789
7561.18 1808
7562.00 1719
7562.82 1756
7563.64 1739
7564.46 1764
7565.28 1778
7566.10 1784
7566.92 1761
7567.74 1731
7568.56 1689
7569.39 1780
7570.21 1787
7571.03 1798
7571.85 1745
7572.67 1857
7573.49 1799
7574.31 1790
7575.14 1833
7575.96 1848
7576.78 1885
7577.60 1888
7578.42 1926
7579.24 1890
7580.06 1886
7580.89 1838
7581.71 1893
7582.53 1929
7583.35 1962
7584.17 2009
7585.00 1992
7585.82 2001
7586.64 2032
7587.46 1994
7588.29 2092
7589.11 2101
7589.93 2066
7590.75 2054
7591.57 2086
7592.40 2174
7593.22 2152
7594.04 2148
7594.86 2182
7595.69 2211
7596.51 2252
7597.33 2304
7598.15 2309
7598.98 2301
7599.80 2330
7600.62 2458
7601.45 2487
7602.27 2494
7603.09 2627
7603.92 2631
7604.74 2703
7605.56 2702
7606.38 2736
7607.21 2722
7608.03 2707
7608.85 2691
7609.68 2567
7610.50 2593
7611.32 2564
7612.15 2605
7612.97 2625
7613.80 2648
7614.62 2744
7615.44 2844
7616.27 3044
7617.09 3204
7617.91 3355
7618.74 3486
7619.56 3597
7620.39 3580
7621.21 3460
7622.03 3369
7622.86 3355
7623.68 3225
7624.51 3147
7625.33 3154
7626.15 3180
7626.98 3147
7627.80 3120
7628.63 3230
7629.45 3227
7630.28 3336
7631.10 3324
7631.93 3411
7632.75 3451
7633.58 3399
7634.40 3286
7635.22 3185
7636.05 3016
7636.87 2911
7637.70 2815
7638.52 2702
7639.35 2504
7640.17 2435
7641.00 2429
7641.82 2510
7642.65 2491
7643.47 2573
7644.30 2556
7645.13 2657
7645.95 2733
7646.78 2704
7647.60 2720
7648.43 2715
7649.25 2666
7650.08 2586
7650.90 2477
7651.73 2423
7652.55 2393
7653.38 2371
7654.21 2348
7655.03 2199
7655.86 2174
7656.68 2128
7657.51 2076
7658.34 2070
7659.16 1999
7659.99 1925
7660.81 1949
7661.64 1922
7662.47 1932
7663.29 1967
7664.12 1938
7664.95 2004
7665.77 1983
7666.60 1956
7667.42 1982
7668.25 2015
7669.08 1978
7669.90 1911
7670.73 1924
7671.56 1881
7672.38 1913
7673.21 1901
7674.04 1889
7674.87 1878
7675.69 1919
7676.52 1852
7677.35 1883
7678.17 1890
7679.00 1883
7679.83 1928
7680.65 1972
7681.48 1952
7682.31 2008
7683.14 2065
7683.96 2102
7684.79 2274
7685.62 2267
7686.45 2247
7687.27 2237
7688.10 2221
7688.93 2116
7689.76 2076
7690.58 2112
7691.41 2042
7692.24 2010
7693.07 2093
7693.90 2003
7694.72 2045
7695.55 1994
7696.38 2071
7697.21 2121
7698.04 2178
7698.86 2249
7699.69 2231
7700.52 2243
7701.35 2222
7702.18 2140
7703.01 2129
7703.83 2157
7704.66 2099
7705.49 2022
7706.32 2042
7707.15 1968
7707.98 1974
7708.81 1894
7709.63 1887
7710.46 1930
7711.29 1908
7712.12 1886
7712.95 1865
7713.78 1839
7714.61 1863
7715.44 1861
7716.27 1816
7717.10 1771
7717.93 1751
7718.75 1814
7719.58 1827
7720.41 1779
7721.24 1779
7722.07 1794
7722.90 1805
7723.73 1805
7724.56 1822
7725.39 1792
7726.22 1759
7727.05 1780
7727.88 1866
7728.71 1833
7729.54 1795
7730.37 1842
7731.20 1826
7732.03 1789
7732.86 1761
7733.69 1778
7734.52 1736
7735.35 1759
7736.18 1790
7737.01 1729
7737.84 1786
7738.67 1703
7739.50 1707
7740.33 1681
7741.16 1657
7741.99 1725
7742.82 1717
7743.65 1803
7744.48 1965
7745.31 2118
7746.14 2295
7746.98 2452
7747.81 2475
7748.64 2519
7749.47 2546
7750.30 2527
7751.13 2414
7751.96 2365
7752.79 2240
7753.62 2113
7754.45 2061
7755.29 1965
7756.12 1849
7756.95 1791
7757.78 1779
7758.61 1758
7759.44 1730
7760.27 1656
7761.11 1611
7761.94 1613
7762.77 1569
7763.60 1568
7764.43 1612
7765.26 1628
7766.10 1565
7766.93 1565
7767.76 1528
7768.59 1542
7769.42 1584
7770.26 1550
7771.09 1569
7771.92 1509
7772.75 1491
7773.58 1538
7774.42 1553
7775.25 1537
7776.08 1545
7776.91 1523
7777.75 1513
7778.58 1587
7779.41 1561
7780.24 1543
7781.08 1571
7781.91 1564
7782.74 1553
7783.57 1533
7784.41 1579
7785.24 1646
7786.07 1691
7786.91 1658
7787.74 1710
7788.57 1668
7789.40 1674
7790.24 1645
7791.07 1606
7791.90 1682
7792.74 1611
7793.57 1614
7794.40 1648
7795.24 1706
7796.07 1679
7796.90 1723
7797.74 1724
7798.57 1724
7799.40 1732
7800.24 1722
7801.07 1731
7801.91 1723
7802.74 1745
7803.57 1772
7804.41 1792
7805.24 1802
7806.07 1792
7806.91 1864
7807.74 1825
7808.58 1924
7809.41 1913
7810.25 1889
7811.08 1885
7811.91 1967
7812.75 2043
7813.58 2099
7814.42 2073
7815.25 2114
7816.09 2045
7816.92 2105
7817.75 2183
7818.59 2146
7819.42 2149
7820.26 2200
7821.09 2283
7821.93 2342
7822.76 2394
7823.60 2399
7824.43 2403
7825.27 2391
7826.10 2386
7826.94 2281
7827.77 2259
7828.61 2170
7829.44 2219
7830.28 2230
7831.11 2193
7831.95 2180
7832.78 2231
7833.62 2372
7834.46 2377
7835.29 2398
7836.13 2403
7836.96 2408
7837.80 2323
7838.63 2321
7839.47 2275
7840.31 2211
7841.14 2171
7841.98 2118
7842.81 2032
7843.65 1992
7844.48 2024
7845.32 1949
7846.16 1967
7846.99 1936
7847.83 1891
7848.67 1839
7849.50 1880
7850.34 1839
7851.17 1848
7852.01 1841
7852.85 1877
7853.68 1801
7854.52 1787
7855.36 1844
7856.19 1853
7857.03 1877
7857.87 1835
7858.70 1839
7859.54 1848
7860.38 1828
7861.21 1803
7862.05 1749
7862.89 1759
7863.72 1794
7864.56 1782
7865.40 1765
7866.24 1846
7867.07 1822
7867.91 1855
7868.75 1845
7869.59 1876
7870.42 1854
7871.26 1846
7872.10 1853
7872.94 1904
7873.77 1929
7874.61 2005
7875.45 2032
7876.29 2116
7877.12 2282
7877.96 2290
7878.80 2272
7879.64 2360
7880.47 2415
7881.31 2438
7882.15 2379
7882.99 2285
7883.83 2283
7884.66 2187
7885.50 2204
7886.34 2147
7887.18 2111
7888.02 2142
7888.86 2130
7889.69 2112
7890.53 2128
7891.37 2206
7892.21 2245
7893.05 2270
7893.89 2247
7894.73 2199
7895.56 2171
7896.40 2180
7897.24 2114
7898.08 2038
7898.92 1991
7899.76 1976
7900.60 1928
7901.44 1870
7902.28 1864
7903.12 1847
7903.95 1892
7904.79 1839
7905.63 1817
7906.47 1832
7907.31 1816
7908.15 1840
7908.99 1803
7909.83 1844
7910.67 1852
7911.51 1923
7912.35 1922
7913.19 1923
7914.03 1985
7914.87 2097
7915.71 2185
7916.55 2159
7917.39 2170
7918.23 2177
7919.07 2222
7919.91 2246
7920.75 2284
7921.59 2156
7922.43 2095
7923.27 2061
7924.11 2036
7924.95 1911
7925.79 1935
7926.63 1887
7927.47 1793
7928.31 1814
7929.15 1809
7929.99 1823
7930.83 1721
7931.67 1708
7932.51 1747
7933.35 1750
7934.19 1692
7935.04 1733
7935.88 1731
7936.72 1703
7937.56 1745
7938.40 1704
7939.24 1718
7940.08 1651
7940.92 1726
7941.76 1694
7942.60 1727
7943.45 1775
7944.29 1727
7945.13 1776
7945.97 1758
7946.81 1765
7947.65 1791
7948.49 1751
7949.34 1832
7950.18 1908
7951.02 1934
7951.86 1896
7952.70 2001
7953.54 2007
7954.39 2092
7955.23 2082
7956.07 2076
7956.91 2175
7957.75 2106
7958.60 2134
7959.44 2145
7960.28 2142
7961.12 2168
7961.96 2083
7962.81 2109
7963.65 2086
7964.49 2152
7965.33 2257
7966.18 2359
7967.02 2418
7967.86 2521
7968.70 2601
7969.55 2596
7970.39 2508
7971.23 2410
7972.08 2310
7972.92 2230
7973.76 2191
7974.60 2110
7975.45 2080
7976.29 1966
7977.13 1913
7977.98 1880
7978.82 1816
7979.66 1836
7980.51 1708
7981.35 1727
7982.19 1794
7983.04 1732
7983.88 1728
7984.72 1695
7985.57 1675
7986.41 1686
7987.25 1646
7988.10 1646
7988.94 1611
7989.78 1531
7990.63 1618
7991.47 1528
7992.32 1550
7993.16 1538
7994.00 1514
7994.85 1476
7995.69 1498
7996.54 1448
7997.38 1406
7998.22 1433
7999.07 1423
7999.91 1422
8000.76 1413
8001.60 1394
8002.45 1384
8003.29 1382
8004.13 1373
8004.98 1365
8005.82 1349
8006.67 1337
8007.51 1383
8008.36 1377
8009.20 1291
8010.05 1288
8010.89 1337
8011.74 1338
8012.58 1323
8013.43 1301
8014.27 1320
8015.12 1274
8015.96 1271
8016.81 1268
8017.65 1266
8018.50 1220
8019.34 1245
8020.19 1268
8021.03 1267
8021.88 1221
8022.72 1232
8023.57 1286
8024.41 1274
8025.26 1215
8026.11 1234
8026.95 1308
8027.80 1299
8028.64 1299
8029.49 1264
8030.33 1273
8031.18 1233
8032.03 1251
8032.87 1212
8033.72 1228
8034.56 1257
8035.41 1225
8036.26 1219
8037.10 1220
8037.95 1255
8038.80 1251
8039.64 1245
8040.49 1258
8041.34 1211
8042.18 1247
8043.03 1256
8043.87 1245
8044.72 1291
8045.57 1282
8046.41 1268
8047.26 1210
8048.11 1272
8048.96 1264
8049.80 1206
8050.65 1202
8051.50 1218
8052.34 1251
8053.19 1239
8054.04 1246
8054.88 1195
8055.73 1242
8056.58 1178
8057.43 1152
8058.27 1156
8059.12 1173
8059.97 1170
8060.82 1183
8061.66 1197
8062.51 1161
8063.36 1168
8064.21 1198
8065.05 1163
8065.90 1168
8066.75 1157
8067.60 1161
8068.44 1126
8069.29 1182
8070.14 1148
8070.99 1138
8071.84 1147
8072.68 1131
8073.53 1129
8074.38 1140
8075.23 1108
8076.08 1047
8076.93 1077
8077.77 1053
8078.62 1097
8079.47 1078
8080.32 1112
8081.17 1085
8082.02 1058
8082.87 1123
8083.71 1137
8084.56 1120
8085.41 1087
8086.26 1131
8087.11 1056
8087.96 1067
8088.81 1118
8089.66 1072
8090.51 1109
8091.35 1095
8092.20 1095
8093.05 1080
8093.90 1066
8094.75 1107
8095.60 1155
8096.45 1125
8097.30 1105
8098.15 1080
8099.00 1073
8099.85 1102
8100.70 1052
8101.55 1052
8102.40 1098
8103.25 1046
8104.10 1076
8104.95 1070
8105.80 1054
8106.65 1036
8107.50 1045
8108.35 1073
8109.20 1057
8110.05 1051
8110.90 1067
8111.75 1077
8112.60 1044
8113.45 1041
8114.30 1079
8115.15 1124
8116.00 1126
8116.85 1065
8117.70 1072
8118.55 1131
8119.40 1101
8120.25 1072
8121.10 1096
8121.95 1166
8122.80 1150
8123.65 1141
8124.50 1123
8125.35 1155
8126.20 1179
8127.06 1141
8127.91 1161
8128.76 1180
8129.61 1156
8130.46 1173
8131.31 1220
8132.16 1201
8133.01 1241
8133.86 1232
8134.72 1213
8135.57 1220
8136.42 1235
8137.27 1213
8138.12 1216
8138.97 1195
8139.83 1228
8140.68 1164
8141.53 1134
8142.38 1169
8143.23 1147
8144.08 1166
8144.94 1152
8145.79 1139
8146.64 1166
8147.49 1170
8148.34 1173
8149.20 1210
8150.05 1235
8150.90 1238
8151.75 1235
8152.60 1241
8153.46 1231
8154.31 1220
8155.16 1254
8156.01 1278
8156.87 1312
8157.72 1310
8158.57 1270
8159.42 1284
8160.28 1251
8161.13 1204
8161.98 1219
8162.84 1223
8163.69 1171
8164.54 1087
8165.39 1084
8166.25 1156
8167.10 1076
8167.95 1045
8168.81 1073
8169.66 1081
8170.51 1065
8171.37 1053
8172.22 1054
8173.07 1057
8173.93 1081
8174.78 1033
8175.63 1051
8176.49 1044
8177.34 1047
8178.19 1052
8179.05 1025
8179.90 989
8180.76 1013
8181.61 970
8182.46 1042
8183.32 1040
8184.17 1036
8185.02 1002
8185.88 990
8186.73 954
8187.59 950
8188.44 950
8189.30 934
8190.15 994
8191.00 985
8191.86 1003
8192.71 996
8193.57 969
8194.42 968
8195.28 1001
8196.13 983
8196.99 1017
8197.84 1041
8198.69 975
8199.55 990
8200.40 980
8201.26 977
8202.11 939
8202.97 968
8203.82 959
8204.68 1011
8205.53 989
8206.39 983
8207.24 1028
8208.10 974
8208.95 968
8209.81 997
8210.67 1003
8211.52 987
8212.38 994
8213.23 1010
8214.09 1011
8214.94 979
8215.80 967
8216.65 999
8217.51 1023
8218.37 993
8219.22 1044
8220.08 994
8220.93 1007
8221.79 1010
8222.64 1014
8223.50 1047
8224.36 952
8225.21 995
8226.07 984
8226.92 999
8227.78 1005
8228.64 1003
8229.49 1002
8230.35 994
8231.21 991
8232.06 932
8232.92 969
8233.78 986
8234.63 915
8235.49 958
8236.35 975
8237.20 989
8238.06 987
8238.92 985
8239.77 918
8240.63 971
8241.49 932
8242.34 983
8243.20 958
8244.06 988
8244.91 968
8245.77 940
8246.63 947
8247.49 967
8248.34 920
8249.20 956
8250.06 968
8250.92 955
8251.77 975
8252.63 958
8253.49 957
8254.35 966
8255.20 958
8256.06 992
8256.92 1024
8257.78 986
8258.63 970
8259.49 986
8260.35 934
8261.21 970
8262.07 951
8262.92 915
8263.78 942
8264.64 934
8265.50 952
8266.36 932
8267.22 968
8268.07 981
8268.93 1017
8269.79 1030
8270.65 1063
8271.51 1009
8272.37 1022
8273.22 966
8274.08 1036
8274.94 1040
8275.80 1046
8276.66 1060
8277.52 1054
8278.38 1083
8279.24 1057
8280.09 1120
8280.95 1110
8281.81 1087
8282.67 1063
8283.53 1042
8284.39 1070
8285.25 1057
8286.11 1065
8286.97 1067
8287.83 1079
8288.69 1078
8289.55 1078
8290.41 1117
8291.26 1095
8292.12 1125
8292.98 1121
8293.84 1173
8294.70 1138
8295.56 1125
8296.42 1131
8297.28 1140
8298.14 1130
8299.00 1093
8299.86 1084
8300.72 1117
8301.58 1086
8302.44 1099
8303.30 1115
8304.16 1053
8305.02 1033
8305.88 1075
8306.74 1044
8307.60 1070
8308.46 1027
8309.33 1001
8310.19 1028
8311.05 1065
8311.91 1051
8312.77 1044
8313.63 1037
8314.49 1011
8315.35 1020
8316.21 1061
8317.07 1019
8317.93 1032
8318.79 1061
8319.65 1008
8320.52 1020
8321.38 1033
8322.24 1019
8323.10 1052
8323.96 1029
8324.82 945
8325.68 1008
8326.54 1016
8327.41 1009
8328.27 1036
8329.13 1001
8329.99 1009
8330.85 1045
8331.71 1059
8332.57 996
8333.44 999
8334.30 1015
8335.16 1048
8336.02 1043
8336.88 1066
8337.75 1019
8338.61 1011
8339.47 1028
8340.33 1068
8341.19 1086
8342.06 1042
8342.92 1046
8343.78 1055
8344.64 1068
8345.50 1034
8346.37 1045
8347.23 1053
8348.09 1037
8348.95 1051
8349.82 1064
8350.68 1098
8351.54 1092
8352.40 1066
8353.27 1105
8354.13 1052
8354.99 1005
8355.86 1033
8356.72 1075
8357.58 1019
8358.45 1073
8359.31 1083
8360.17 1069
8361.03 1018
8361.90 1021
8362.76 1047
8363.62 1061
8364.49 1051
8365.35 1033
8366.21 1091
8367.08 1078
8367.94 1106
8368.80 1073
8369.67 1078
8370.53 1097
8371.40 1149
8372.26 1130
8373.12 1070
8373.99 1056
8374.85 1079
8375.71 1109
8376.58 1095
8377.44 1110
8378.31 1085
8379.17 1164
8380.03 1160
8380.90 1145
8381.76 1082
8382.63 1170
8383.49 1171
8384.36 1191
8385.22 1208
8386.08 1160
8386.95 1208
8387.81 1184
8388.68 1197
8389.54 1195
8390.41 1190
8391.27 1192
8392.14 1175
8393.00 1222
8393.87 1176
8394.73 1203
8395.60 1196
8396.46 1191
8397.33 1225
8398.19 1208
8399.06 1222
8399.92 1223
8400.79 1229
8401.65 1255
8402.52 1260
8403.38 1284
8404.25 1261
8405.11 1266
8405.98 1201
8406.84 1254
8407.71 1310
8408.58 1306
8409.44 1322
8410.31 1365
8411.17 1319
8412.04 1339
8412.90 1393
8413.77 1373
8414.64 1402
8415.50 1369
8416.37 1391
8417.23 1385
8418.10 1389
8418.97 1388
8419.83 1449
8420.70 1415
8421.56 1420
8422.43 1468
8423.30 1458
8424.16 1484
8425.03 1512
8425.90 1566
8426.76 1516
8427.63 1590
8428.50 1602
8429.36 1598
8430.23 1604
8431.10 1684
8431.96 1683
8432.83 1730
8433.70 1759
8434.56 1766
8435.43 1766
8436.30 1803
8437.16 1938
8438.03 1977
8438.90 1931
8439.77 1989
8440.63 2077
8441.50 2148
8442.37 2186
8443.24 2166
8444.10 2202
8444.97 2213
8445.84 2267
8446.71 2315
8447.57 2364
8448.44 2411
8449.31 2468
8450.18 2527
8451.04 2687
8451.91 2876
8452.78 3112
8453.65 3392
8454.52 3762
8455.38 4042
8456.25 4251
8457.12 4376
8457.99 4420
8458.86 4278
8459.72 4067
8460.59 3916
8461.46 3776
8462.33 3453
8463.20 3175
8464.07 3007
8464.93 2877
8465.80 2730
8466.67 2578
8467.54 2510
8468.41 2409
8469.28 2313
8470.15 2248
8471.02 2167
8471.88 2129
8472.75 2141
8473.62 2117
8474.49 2040
8475.36 2034
8476.23 2027
8477.10 2113
8477.97 2126
8478.84 2199
8479.71 2192
8480.58 2201
8481.44 2291
8482.31 2344
8483.18 2377
8484.05 2298
8484.92 2360
8485.79 2367
8486.66 2289
8487.53 2197
8488.40 2207
8489.27 2159
8490.14 2123
8491.01 2148
8491.88 2098
8492.75 2132
8493.62 2123
8494.49 2184
8495.36 2071
8496.23 2070
8497.10 2058
8497.97 2016
8498.84 2042
8499.71 2005
8500.58 1981
8501.45 1977
8502.32 1965
8503.19 1960
8504.06 1936
8504.93 1950
8505.80 1902
8506.67 1959
8507.55 1976
8508.42 2018
8509.29 2034
8510.16 2010
8511.03 2054
8511.90 2122
8512.77 2143
8513.64 2104
8514.51 2096
8515.38 2130
8516.25 2187
8517.13 2158
8518.00 2243
8518.87 2296
8519.74 2313
8520.61 2418
8521.48 2618
8522.35 2758
8523.23 2951
8524.10 3191
8524.97 3351
8525.84 3512
8526.71 3646
8527.58 3690
8528.46 3598
8529.33 3554
8530.20 3456
8531.07 3303
8531.94 3052
8532.81 3000
8533.69 2896
8534.56 2722
8535.43 2585
8536.30 2510
8537.18 2420
8538.05 2282
8538.92 2243
8539.79 2182
8540.66 2142
8541.54 2194
8542.41 2097
8543.28 2029
8544.15 2031
8545.03 2054
8545.90 2005
8546.77 2039
8547.64 2041
8548.52 2033
8549.39 2160
8550.26 2179
8551.14 2294
8552.01 2378
8552.88 2485
8553.76 2592
8554.63 2629
8555.50 2591
8556.37 2523
8557.25 2524
8558.12 2398
8558.99 2344
8559.87 2309
8560.74 2207
8561.61 2156
8562.49 2097
8563.36 2059
8564.24 2035
8565.11 2008
8565.98 2011
8566.86 2017
8567.73 1921
8568.60 1837
8569.48 1860
8570.35 1899
8571.23 1893
8572.10 1818
8572.97 1808
8573.85 1842
8574.72 1822
8575.60 1781
8576.47 1752
8577.34 1804
8578.22 1766
8579.09 1742
8579.97 1762
8580.84 1772
8581.72 1796
8582.59 1805
8583.47 1806
8584.34 1789
8585.21 1791
8586.09 1774
8586.96 1824
8587.84 1844
8588.71 1855
8589.59 1915
8590.46 1917
8591.34 1942
8592.21 1977
8593.09 1908
8593.96 1966
8594.84 1945
8595.71 2035
8596.59 1985
8597.46 1961
8598.34 1970
8599.22 2045
8600.09 1996
8600.97 2009
8601.84 2070
8602.72 2135
8603.59 2068
8604.47 2082
8605.34 2114
8606.22 2111
8607.10 2153
8607.97 2172
8608.85 2087
8609.72 2122
8610.60 2125
8611.47 2100
8612.35 2148
8613.23 2190
8614.10 2209
8614.98 2272
8615.86 2289
8616.73 2333
8617.61 2295
8618.48 2362
8619.36 2406
8620.24 2410
8621.11 2441
8621.99 2530
8622.87 2621
8623.74 2563
8624.62 2555
8625.50 2614
8626.37 2710
8627.25 2719
8628.13 2711
8629.00 2695
8629.88 2711
8630.76 2755
8631.64 2713
8632.51 2691
8633.39 2700
8634.27 2769
8635.14 2801
8636.02 2777
8636.90 2813
8637.78 2828
8638.65 2925
8639.53 2857
8640.41 2967
8641.29 3050
8642.16 3077
8643.04 3083
8643.92 3082
8644.80 3229
8645.67 3293
8646.55 3344
8647.43 3458
8648.31 3443
8649.18 3409
8650.06 3393
8650.94 3437
8651.82 3516
8652.70 3655
8653.58 3576
8654.45 3640
8655.33 3724
8656.21 3784
8657.09 3941
8657.97 4218
8658.84 4378
8659.72 4776
8660.60 5087
8661.48 5450
8662.36 5967
8663.24 6479
8664.12 6892
8664.99 7078
8665.87 7114
8666.75 6952
8667.63 6883
8668.51 6768
8669.39 6521
8670.27 6277
8671.15 6052
8672.03 5818
8672.91 5592
8673.78 5383
8674.66 5213
8675.54 5100
8676.42 4946
8677.30 4765
8678.18 4584
8679.06 4397
8679.94 4244
8680.82 4095
8681.70 3919
8682.58 3903
8683.46 3757
8684.34 3738
8685.22 3773
8686.10 3761
8686.98 3821
8687.86 3927
8688.74 4068
8689.62 4339
8690.50 4654
8691.38 4829
8692.26 4997
8693.14 4999
8694.02 5158
8694.90 5242
8695.78 5080
8696.66 5018
8697.54 4893
8698.42 4753
8699.30 4712
8700.18 4617
8701.06 4592
8701.94 4582
8702.82 4414
8703.70 4425
8704.58 4271
8705.46 4079
8706.34 3972
8707.23 3784
8708.11 3530
8708.99 3358
8709.87 3222
8710.75 3178
8711.63 3033
8712.51 2871
8713.39 2791
8714.27 2708
8715.16 2698
8716.04 2616
8716.92 2542
8717.80 2552
8718.68 2489
8719.56 2523
8720.44 2540
8721.33 2512
8722.21 2503
8723.09 2516
8723.97 2508
8724.85 2487
8725.73 2482
8726.62 2529
8727.50 2577
8728.38 2569
8729.26 2514
8730.14 2591
8731.03 2683
8731.91 2614
8732.79 2634
8733.67 2635
8734.55 2605
8735.44 2613
8736.32 2552
8737.20 2643
8738.08 2551
8738.97 2587
8739.85 2661
8740.73 2540
8741.61 2551
8742.50 2507
8743.38 2494
8744.26 2530
8745.14 2438
8746.03 2464
8746.91 2388
8747.79 2430
8748.68 2447
8749.56 2426
8750.44 2470
8751.33 2471
8752.21 2458
8753.09 2429
8753.97 2482
8754.86 2479
8755.74 2516
8756.62 2538
8757.51 2552
8758.39 2557
8759.28 2549
8760.16 2638
8761.04 2636
8761.93 2579
8762.81 2580
8763.69 2578
8764.58 2654
8765.46 2597
8766.34 2593
8767.23 2617
8768.11 2653
8769.00 2688
8769.88 2632
8770.76 2647
8771.65 2619
8772.53 2582
8773.42 2631
8774.30 2653
8775.19 2645
8776.07 2698
8776.95 2757
8777.84 2928
8778.72 2962
8779.61 3171
8780.49 3298
8781.38 3434
8782.26 3592
8783.15 3580
8784.03 3605
8784.92 3516
8785.80 3360
8786.69 3278
8787.57 3175
8788.46 3070
8789.34 2936
8790.23 2808
8791.11 2628
8792.00 2545
8792.88 2404
8793.77 2335
8794.65 2284
8795.54 2264
8796.42 2250
8797.31 2145
8798.19 2163
8799.08 2183
8799.96 2150
8800.85 2088
8801.74 1991
8802.62 2006
8803.51 1941
8804.39 1885
8805.28 1972
8806.16 1920
8807.05 1910
8807.94 1885
8808.82 1918
8809.71 1967
8810.59 1943
8811.48 1852
8812.37 1867
8813.25 1886
8814.14 1846
8815.03 1878
8815.91 1858
8816.80 1842
8817.68 1877
8818.57 1947
8819.46 1946
8820.34 1965
8821.23 1872
8822.12 1849
8823.00 1895
8823.89 1870
8824.78 1839
8825.66 1833
8826.55 1742
8827.44 1724
8828.33 1738
8829.21 1714
8830.10 1746
8830.99 1732
8831.87 1700
8832.76 1684
8833.65 1735
8834.54 1682
8835.42 1661
8836.31 1732
8837.20 1715
8838.08 1657
8838.97 1662
8839.86 1614
8840.75 1664
8841.64 1659
8842.52 1752
8843.41 1707
8844.30 1665
8845.19 1679
8846.07 1666
8846.96 1654
8847.85 1599
8848.74 1632
8849.63 1631
8850.51 1648
8851.40 1602
8852.29 1572
8853.18 1647
8854.07 1590
8854.96 1553
8855.84 1560
8856.73 1548
8857.62 1526
8858.51 1496
8859.40 1525
8860.29 1515
8861.17 1539
8862.06 1538
8862.95 1500
8863.84 1509
8864.73 1468
8865.62 1488
8866.51 1454
8867.40 1460
8868.29 1450
8869.17 1401
8870.06 1385
8870.95 1353
8871.84 1357
8872.73 1347
8873.62 1384
8874.51 1377
8875.40 1340
8876.29 1331
8877.18 1325
8878.07 1292
8878.96 1320
8879.85 1320
8880.74 1366
8881.63 1296
8882.51 1295
8883.40 1255
8884.29 1242
8885.18 1283
8886.07 1259
8886.96 1248
8887.85 1237
8888.74 1263
8889.63 1252
8890.52 1256
8891.41 1225
8892.30 1242
8893.19 1179
8894.09 1151
8894.98 1167
8895.87 1203
8896.76 1152
8897.65 1171
8898.54 1186
8899.43 1172
8900.32 1146
8901.21 1129
8902.10 1111
8902.99 1134
8903.88 1139
8904.77 1136
8905.66 1117
8906.55 1098
8907.44 1095
8908.34 1115
8909.23 1149
8910.12 1111
8911.01 1138
8911.90 1107
8912.79 1093
8913.68 1103
8914.57 1106
8915.47 1104
8916.36 1089
8917.25 1092
8918.14 1122
8919.03 1100
8919.92 1079
8920.81 1075
8921.71 1065
8922.60 1107
8923.49 1065
8924.38 1050
8925.27 1090
8926.16 1089
8927.06 1090
8927.95 1084
8928.84 1061
8929.73 1068
8930.62 1058
8931.52 1064
8932.41 1022
8933.30 1005
8934.19 996
8935.09 1040
8935.98 1006
8936.87 985
8937.76 1022
8938.66 991
8939.55 968
8940.44 994
8941.33 974
8942.23 930
8943.12 982
8944.01 936
8944.90 937
8945.80 956
8946.69 955
8947.58 930
8948.48 905
8949.37 984
8950.26 951
8951.16 986
8952.05 990
8952.94 1021
8953.84 979
8954.73 964
8955.62 953
8956.52 980
8957.41 990
8958.30 975
8959.20 987
8960.09 947
8960.98 945
8961.88 945
8962.77 945
8963.66 908
8964.56 937
8965.45 960
8966.35 922
8967.24 951
8968.13 924
8969.03 921
8969.92 914
8970.82 922
8971.71 988
8972.60 923
8973.50 917
8974.39 929
8975.29 946
8976.18 944
8977.08 889
8977.97 936
8978.87 929
8979.76 912
8980.65 896
8981.55 904
8982.44 944
8983.34 965
8984.23 918
8985.13 892
8986.02 854
8986.92 838
8987.81 921
8988.71 902
8989.60 886
8990.50 914
8991.39 928
8992.29 901
8993.18 852
8994.08 849
8994.97 913
8995.87 891
8996.76 876
8997.66 882
8998.56 931
8999.45 944
9000.35 896
9001.24 861
9002.14 844
9003.03 851
9003.93 854
9004.83 844
9005.72 847
9006.62 863
9007.51 870
9008.41 856
9009.31 830
9010.20 865
9011.10 877
9011.99 871
9012.89 887
9013.79 838
9014.68 845
9015.58 824
9016.48 820
9017.37 826
9018.27 853
9019.16 850
9020.06 840
9020.96 826
9021.85 814
9022.75 853
9023.65 826
9024.54 829
9025.44 853
9026.34 823
9027.24 857
9028.13 832
9029.03 804
9029.93 842
9030.82 829
9031.72 841
9032.62 847
9033.52 823
9034.41 872
9035.31 832
9036.21 830
9037.10 801
9038.00 830
9038.90 846
9039.80 846
9040.69 851
9041.59 846
9042.49 848
9043.39 823
9044.29 813
9045.18 838
9046.08 825
9046.98 840
9047.88 875
9048.78 840
9049.67 818
9050.57 810
9051.47 871
9052.37 870
9053.27 879
9054.16 830
9055.06 836
9055.96 839
9056.86 827
9057.76 868
9058.66 882
9059.55 886
9060.45 866
9061.35 846
9062.25 843
9063.15 847
9064.05 876
9064.95 868
9065.85 868
9066.74 883
9067.64 854
9068.54 872
9069.44 873
9070.34 882
9071.24 861
9072.14 854
9073.04 856
9073.94 853
9074.84 887
9075.74 863
9076.64 860
9077.53 886
9078.43 881
9079.33 893
9080.23 856
9081.13 887
9082.03 872
9082.93 878
9083.83 877
9084.73 901
9085.63 867
9086.53 876
9087.43 887
9088.33 893
9089.23 887
9090.13 896
9091.03 884
9091.93 874
9092.83 888
9093.73 873
9094.63 893
9095.53 903
9096.43 894
9097.33 894
9098.23 880
9099.13 888
9100.04 891
9100.94 892
9101.84 913
9102.74 928
9103.64 904
9104.54 896
9105.44 886
9106.34 911
9107.24 903
9108.14 852
9109.04 876
9109.94 853
9110.85 852
9111.75 829
9112.65 842
9113.55 837
9114.45 856
9115.35 892
9116.25 871
9117.15 840
9118.06 847
9118.96 865
9119.86 837
9120.76 810
9121.66 830
9122.56 874
9123.46 921
9124.37 862
9125.27 834
9126.17 830
9127.07 882
9127.97 790
9128.88 870
9129.78 850
9130.68 848
9131.58 849
9132.48 842
9133.39 871
9134.29 855
9135.19 840
9136.09 838
9137.00 823
9137.90 821
9138.80 858
9139.70 825
9140.61 814
9141.51 827
9142.41 877
9143.31 875
9144.22 888
9145.12 831
9146.02 855
9146.92 834
9147.83 837
9148.73 849
9149.63 861
9150.54 825
9151.44 838
9152.34 832
9153.25 864
9154.15 862
9155.05 863
9155.96 851
9156.86 842
9157.76 837
9158.67 833
9159.57 823
9160.47 808
9161.38 831
9162.28 841
9163.18 877
9164.09 866
9164.99 851
9165.90 860
9166.80 877
9167.70 866
9168.61 856
9169.51 880
9170.42 856
9171.32 832
9172.22 841
9173.13 846
9174.03 844
9174.94 838
9175.84 853
9176.74 836
9177.65 836
9178.55 863
9179.46 889
9180.36 854
9181.27 817
9182.17 828
9183.08 875
9183.98 843
9184.89 848
9185.79 869
9186.70 838
9187.60 854
9188.51 882
9189.41 840
9190.32 813
9191.22 813
9192.13 884
9193.03 895
9193.94 843
9194.84 863
9195.75 902
9196.65 889
9197.56 908
9198.46 904
9199.37 929
9200.27 979
9201.18 949
9202.08 923
9202.99 951
9203.90 917
9204.80 955
9205.71 957
9206.61 928
9207.52 960
9208.42 944
9209.33 913
9210.24 905
9211.14 886
9212.05 843
9212.95 872
9213.86 874
9214.77 880
9215.67 894
9216.58 895
9217.49 906
9218.39 883
9219.30 899
9220.21 900
9221.11 879
9222.02 889
9222.93 897
9223.83 868
9224.74 874
9225.65 875
9226.55 873
9227.46 849
9228.37 842
9229.27 851
9230.18 859
9231.09 846
9231.99 829
9232.90 838
9233.81 837
9234.72 859
9235.62 854
9236.53 829
9237.44 842
9238.34 840
9239.25 860
9240.16 843
9241.07 845
9241.97 827
9242.88 832
9243.79 818
9244.70 833
9245.61 835
9246.51 795
9247.42 822
9248.33 844
9249.24 814
9250.14 840
9251.05 815
9251.96 810
9252.87 817
9253.78 841
9254.69 843
9255.59 805
9256.50 824
9257.41 822
9258.32 807
9259.23 834
9260.14 774
9261.04 824
9261.95 814
9262.86 807
9263.77 816
9264.68 820
9265.59 830
9266.50 826
9267.40 820
9268.31 850
9269.22 820
9270.13 794
9271.04 857
9271.95 845
9272.86 840
9273.77 837
9274.68 863
9275.59 808
9276.49 814
9277.40 853
9278.31 844
9279.22 830
9280.13 815
9281.04 827
9281.95 832
9282.86 840
9283.77 831
9284.68 840
9285.59 851
9286.50 795
9287.41 826
9288.32 840
9289.23 826
9290.14 843
9291.05 810
9291.96 803
9292.87 798
9293.78 871
9294.69 867
9295.60 885
9296.51 862
9297.42 884
9298.33 907
9299.24 881
9300.15 864
9301.06 877
9301.97 889
9302.88 874
9303.79 911
9304.70 872
9305.61 888
9306.53 885
9307.44 917
9308.35 891
9309.26 905
9310.17 926
9311.08 925
9311.99 876
9312.90 928
9313.81 883
9314.72 889
9315.63 926
9316.55 912
9317.46 900
9318.37 886
9319.28 888
9320.19 893
9321.10 883
9322.01 854
9322.93 876
9323.84 897
9324.75 887
9325.66 861
9326.57 877
9327.48 826
9328.40 853
9329.31 840
9330.22 875
9331.13 869
9332.04 855
9332.96 856
9333.87 850
9334.78 834
9335.69 846
9336.60 868
9337.52 885
9338.43 869
9339.34 908
9340.25 872
9341.17 851
9342.08 852
9342.99 873
9343.90 846
9344.82 848
9345.73 872
9346.64 878
9347.55 914
9348.47 879
9349.38 836
9350.29 893
9351.21 880
9352.12 893
9353.03 904
9353.94 891
9354.86 844
9355.77 805
9356.68 871
9357.60 800
9358.51 819
9359.42 877
9360.34 909
9361.25 856
9362.16 866
9363.08 862
9363.99 865
9364.90 860
9365.82 857
9366.73 891
9367.65 909
9368.56 868
9369.47 864
9370.39 886
9371.30 887
9372.21 878
9373.13 868
9374.04 865
9374.96 878
9375.87 887
9376.79 877
9377.70 890
9378.61 896
9379.53 891
9380.44 855
9381.36 896
9382.27 942
9383.19 907
9384.10 858
9385.01 910
9385.93 928
9386.84 921
9387.76 953
9388.67 963
9389.59 958
9390.50 948
9391.42 962
9392.33 1006
9393.25 1000
9394.16 984
9395.08 1007
9395.99 1021
9396.91 977
9397.82 1038
9398.74 1014
9399.65 1033
9400.57 1011
9401.48 990
9402.40 997
9403.32 976
9404.23 983
9405.15 962
9406.06 931
9406.98 904
9407.89 924
9408.81 934
9409.73 932
9410.64 929
9411.56 941
9412.47 953
9413.39 958
9414.30 899
9415.22 912
9416.14 918
9417.05 961
9417.97 945
9418.89 947
9419.80 923
9420.72 876
9421.63 935
9422.55 938
9423.47 942
9424.38 967
9425.30 934
9426.22 941
9427.13 958
9428.05 979
9428.97 968
9429.88 969
9430.80 982
9431.72 1026
9432.63 1017
9433.55 1020
9434.47 981
9435.38 963
9436.30 1001
9437.22 992
9438.14 1035
9439.05 1046
9439.97 1060
9440.89 1032
9441.81 1041
9442.72 1048
9443.64 1089
9444.56 1107
9445.47 1112
9446.39 1113
9447.31 1141
9448.23 1197
9449.15 1168
9450.06 1174
9450.98 1148
9451.90 1168
9452.82 1206
9453.73 1229
9454.65 1200
9455.57 1194
9456.49 1178
9457.41 1176
9458.32 1211
9459.24 1156
9460.16 1189
9461.08 1155
9462.00 1140
9462.92 1113
9463.83 1089
9464.75 1074
9465.67 1034
9466.59 1075
9467.51 1085
9468.43 1065
9469.35 1045
9470.26 1050
9471.18 1086
9472.10 1029
9473.02 1054
9473.94 1040
9474.86 1035
9475.78 1068
9476.70 1040
9477.62 1062
9478.54 1068
9479.45 1076
9480.37 1049
9481.29 1078
9482.21 1086
9483.13 1066
9484.05 1106
9484.97 1103
9485.89 1149
9486.81 1141
9487.73 1087
9488.65 1081
9489.57 1132
9490.49 1057
9491.41 1064
9492.33 1070
9493.25 1091
9494.17 1062
9495.09 1057
9496.01 1049
9496.93 1084
9497.85 1061
9498.77 1039
9499.69 1025
9500.61 1042
9501.53 1131
9502.45 1106
9503.37 1080
9504.29 1070
9505.21 1108
9506.13 1100
9507.05 1101
9507.97 1121
9508.89 1103
9509.81 1127
9510.73 1147
9511.65 1163
9512.57 1147
9513.49 1168
9514.42 1229
9515.34 1196
9516.26 1209
9517.18 1194
9518.10 1207
9519.02 1244
9519.94 1311
9520.86 1273
9521.78 1264
9522.71 1259
9523.63 1302
9524.55 1347
9525.47 1354
9526.39 1300
9527.31 1316
9528.23 1289
9529.16 1311
9530.08 1299
9531.00 1281
9531.92 1283
9532.84 1323
9533.76 1304
9534.69 1247
9535.61 1267
9536.53 1269
9537.45 1274
9538.37 1237
9539.30 1257
9540.22 1252
9541.14 1260
9542.06 1336
9542.98 1285
9543.91 1261
9544.83 1319
9545.75 1300
9546.67 1294
9547.60 1322
9548.52 1329
9549.44 1326
9550.36 1360
9551.29 1365
9552.21 1327
9553.13 1354
9554.06 1346
9554.98 1378
9555.90 1374
9556.82 1406
9557.75 1387
9558.67 1389
9559.59 1412
9560.52 1437
9561.44 1482
9562.36 1445
9563.29 1413
9564.21 1457
9565.13 1464
9566.06 1435
9566.98 1468
9567.90 1489
9568.83 1493
9569.75 1484
9570.67 1469
9571.60 1435
9572.52 1539
9573.44 1552
9574.37 1495
9575.29 1544
9576.22 1562
9577.14 1581
9578.06 1586
9578.99 1641
9579.91 1648
9580.84 1683
9581.76 1681
9582.68 1665
9583.61 1656
9584.53 1647
9585.46 1660
9586.38 1667
9587.31 1711
9588.23 1680
9589.15 1686
9590.08 1706
9591.00 1725
9591.93 1761
9592.85 1750
9593.78 1789
9594.70 1926
9595.63 1987
9596.55 1986
9597.48 2069
9598.40 2084
9599.33 2142
9600.25 2173
9601.18 2173
9602.10 2163
9603.03 2165
9603.95 2151
9604.88 2058
9605.80 2045
9606.73 2021
9607.65 1955
9608.58 1966
9609.50 1902
9610.43 1826
9611.35 1808
9612.28 1854
9613.21 1864
9614.13 1851
9615.06 1824
9615.98 1807
9616.91 1902
9617.84 1941
9618.76 1881
9619.69 1862
9620.61 1925
9621.54 1895
9622.47 1849
9623.39 1947
9624.32 1892
9625.24 1893
9626.17 1958
9627.10 1949
9628.02 2001
9628.95 1955
9629.88 1969
9630.80 2014
9631.73 1936
9632.65 1989
9633.58 2052
9634.51 2073
9635.43 2088
9636.36 2148
9637.29 2177
9638.22 2150
9639.14 2212
9640.07 2243
9641.00 2300
9641.92 2385
9642.85 2415
9643.78 2387
9644.70 2467
9645.63 2436
9646.56 2450
9647.49 2464
9648.41 2477
9649.34 2481
9650.27 2518
9651.20 2490
9652.12 2448
9653.05 2391
9653.98 2433
9654.91 2477
9655.83 2433
9656.76 2402
9657.69 2460
9658.62 2441
9659.55 2485
9660.47 2472
9661.40 2450
9662.33 2464
9663.26 2480
9664.19 2455
9665.11 2500
9666.04 2551
9666.97 2495
9667.90 2538
9668.83 2544
9669.75 2584
9670.68 2609
9671.61 2628
9672.54 2581
9673.47 2665
9674.40 2739
9675.33 2759
9676.25 2768
9677.18 2734
9678.11 2810
9679.04 2892
9679.97 2837
9680.90 2893
9681.83 2837
9682.76 2835
9683.69 2937
9684.61 2928
9685.54 2949
9686.47 2987
9687.40 2965
9688.33 3011
9689.26 2984
9690.19 2989
9691.12 3023
9692.05 2992
9692.98 3030
9693.91 3101
9694.84 3089
9695.77 3094
9696.70 3205
9697.63 3251
9698.56 3293
9699.49 3390
9700.42 3330
9701.35 3427
9702.28 3342
9703.21 3344
9704.14 3280
9705.07 3239
9706.00 3256
9706.93 3196
9707.86 3161
9708.79 3163
9709.72 3153
9710.65 3117
9711.58 3262
9712.51 3294
9713.44 3331
9714.37 3323
9715.30 3304
9716.23 3266
9717.16 3291
9718.09 3275
9719.02 3250
9719.95 3150
9720.88 3101
9721.81 3045
9722.75 2995
9723.68 2900
9724.61 2848
9725.54 2772
9726.47 2690
9727.40 2674
9728.33 2682
9729.26 2636
9730.19 2603
9731.13 2547
9732.06 2546
9732.99 2523
9733.92 2529
9734.85 2516
9735.78 2515
9736.71 2469
9737.65 2440
9738.58 2391
9739.51 2421
9740.44 2385
9741.37 2387
9742.30 2369
9743.24 2320
9744.17 2312
9745.10 2346
9746.03 2251
9746.96 2207
9747.90 2204
9748.83 2213
9749.76 2139
9750.69 2100
9751.63 2148
9752.56 2128
9753.49 2150
9754.42 2096
9755.36 2082
9756.29 2085
9757.22 2098
9758.15 2067
9759.09 2071
9760.02 2074
9760.95 2078
9761.88 2114
9762.82 2084
9763.75 2081
9764.68 2115
9765.62 2073
9766.55 2079
9767.48 2102
9768.41 2132
9769.35 2190
9770.28 2157
9771.21 2193
9772.15 2165
9773.08 2095
9774.01 2077
9774.95 2066
9775.88 2048
9776.81 2076
9777.75 2109
9778.68 2121
9779.62 2144
9780.55 2106
9781.48 2140
9782.42 2136
9783.35 2182
9784.28 2169
9785.22 2266
9786.15 2162
9787.09 2154
9788.02 2152
9788.95 2132
9789.89 2116
9790.82 2093
9791.76 2105
9792.69 2044
9793.63 2027
9794.56 2010
9795.49 2011
9796.43 2016
9797.36 2038
9798.30 2097
9799.23 2103
9800.17 2034
9801.10 2057
9802.04 2065
9802.97 2016
9803.91 1914
9804.84 1881
9805.78 1832
9806.71 1771
9807.65 1778
9808.58 1749
9809.52 1745
9810.45 1640
9811.39 1611
9812.32 1603
9813.26 1641
9814.19 1584
9815.13 1608
9816.06 1585
9817.00 1603
9817.93 1579
9818.87 1562
9819.80 1561
9820.74 1504
9821.68 1487
9822.61 1518
9823.55 1516
9824.48 1506
9825.42 1503
9826.35 1490
9827.29 1487
9828.23 1532
9829.16 1510
9830.10 1448
9831.03 1485
9831.97 1473
9832.91 1480
9833.84 1474
9834.78 1455
9835.72 1467
9836.65 1446
9837.59 1457
9838.52 1462
9839.46 1450
9840.40 1445
9841.33 1437
9842.27 1443
9843.21 1463
9844.14 1439
9845.08 1437
9846.02 1408
9846.95 1474
9847.89 1441
9848.83 1428
9849.77 1481
9850.70 1420
9851.64 1457
9852.58 1455
9853.51 1456
9854.45 1426
9855.39 1440
9856.33 1425
9857.26 1406
9858.20 1366
9859.14 1407
9860.08 1386
9861.01 1396
9861.95 1361
9862.89 1377
9863.83 1368
9864.76 1347
9865.70 1345
9866.64 1342
9867.58 1388
9868.51 1334
9869.45 1361
9870.39 1387
9871.33 1403
9872.27 1345
9873.20 1319
9874.14 1340
9875.08 1319
9876.02 1313
9876.96 1382
9877.90 1288
9878.83 1332
9879.77 1332
9880.71 1316
9881.65 1321
9882.59 1269
9883.53 1334
9884.47 1282
9885.40 1266
9886.34 1197
9887.28 1285
9888.22 1260
9889.16 1231
9890.10 1242
9891.04 1203
9891.98 1290
9892.91 1257
9893.85 1224
9894.79 1208
9895.73 1248
9896.67 1212
9897.61 1201
9898.55 1222
9899.49 1163
9900.43 1164
9901.37 1260
9902.31 1242
9903.25 1216
9904.19 1169
9905.13 1215
9906.07 1170
9907.01 1179
9907.95 1227
9908.89 1228
9909.83 1198
9910.77 1205
9911.71 1210
9912.65 1241
9913.59 1230
9914.53 1233
9915.47 1279
9916.41 1237
9917.35 1260
9918.29 1304
9919.23 1280
9920.17 1338
9921.11 1340
9922.05 1390
9922.99 1420
9923.93 1476
9924.87 1521
9925.81 1563
9926.75 1564
9927.69 1520
9928.63 1561
9929.57 1623
9930.51 1509
9931.45 1486
9932.39 1429
9933.34 1459
9934.28 1408
9935.22 1313
9936.16 1299
9937.10 1309
9938.04 1262
9938.98 1236
9939.92 1242
9940.87 1212
9941.81 1234
9942.75 1158
9943.69 1229
9944.63 1216
9945.57 1202
9946.51 1219
9947.46 1229
9948.40 1208
9949.34 1228
9950.28 1277
9951.22 1293
9952.16 1297
9953.11 1292
9954.05 1285
9954.99 1246
9955.93 1226
9956.87 1158
9957.82 1167
9958.76 1188
9959.70 1160
9960.64 1172
9961.59 1170
9962.53 1090
9963.47 1111
9964.41 1086
9965.35 1096
9966.30 1108
9967.24 1067
9968.18 1071
9969.13 1028
9970.07 1028
9971.01 1012
9971.95 1001
9972.90 1013
9973.84 1000
9974.78 996
9975.73 994
9976.67 943
9977.61 928
9978.55 952
9979.50 967
9980.44 965
9981.38 945
9982.33 979
9983.27 946
9984.21 983
9985.16 983
9986.10 962
9987.04 975
9987.99 963
9988.93 945
9989.88 955
9990.82 937
9991.76 957
9992.71 983
9993.65 1004
9994.59 976
9995.54 963
9996.48 927
9997.43 912
9998.37 980
9999.31 962
10000.26 982
10001.20 992
10002.15 961
10003.09 948
10004.04 938
10004.98 926
10005.92 917
10006.87 976
10007.81 931
10008.76 919
10009.70 935
10010.65 925
10011.59 928
10012.54 918
10013.48 929
10014.43 949
10015.37 923
10016.32 937
10017.26 939
10018.21 932
10019.15 924
10020.10 891
10021.04 880
10021.99 874
10022.93 877
10023.88 882
10024.82 899
10025.77 900
10026.71 892
10027.66 888
10028.60 892
10029.55 914
10030.49 886
10031.44 863
10032.39 895
10033.33 904
10034.28 871
10035.22 848
10036.17 915
10037.11 874
10038.06 904
10039.01 893
10039.95 874
10040.90 880
10041.84 864
10042.79 870
10043.74 816
10044.68 866
10045.63 851
10046.58 807
10047.52 854
10048.47 875
10049.41 872
10050.36 841
10051.31 850
10052.25 849
10053.20 841
10054.15 887
10055.09 861
10056.04 828
10056.99 862
10057.93 860
10058.88 889
10059.83 831
10060.78 849
10061.72 820
10062.67 825
10063.62 842
10064.56 812
10065.51 860
10066.46 860
10067.41 841
10068.35 865
10069.30 856
10070.25 831
10071.20 881
10072.14 858
10073.09 863
10074.04 871
10074.99 890
10075.93 838
10076.88 869
10077.83 837
10078.78 853
10079.72 830
10080.67 857
10081.62 864
10082.57 827
10083.52 841
10084.46 846
10085.41 831
10086.36 831
10087.31 838
10088.26 822
10089.21 819
10090.15 802
10091.10 868
10092.05 871
10093.00 842
10093.95 830
10094.90 866
10095.85 862
10096.79 840
10097.74 840
10098.69 857
10099.64 879
10100.59 837
10101.54 875
10102.49 856
10103.44 827
10104.39 829
10105.33 847
10106.28 835
10107.23 810
10108.18 871
10109.13 872
10110.08 858
10111.03 858
10111.98 881
10112.93 861
10113.88 874
10114.83 861
10115.78 853
10116.73 874
10117.68 899
10118.63 877
10119.58 899
10120.53 888
10121.48 873
10122.43 872
10123.38 893
10124.33 895
10125.28 866
10126.23 885
10127.18 852
10128.13 896
10129.08 895
10130.03 878
10130.98 889
10131.93 899
10132.88 889
10133.83 896
10134.78 911
10135.73 918
10136.68 914
10137.63 919
10138.58 909
10139.53 937
10140.48 967
10141.43 938
10142.38 950
10143.33 943
10144.29 966
10145.24 968
10146.19 934
10147.14 951
10148.09 983
10149.04 991
10149.99 993
10150.94 993
10151.89 997
10152.85 999
10153.80 975
10154.75 1022
10155.70 982
10156.65 995
10157.60 1004
10158.55 1022
10159.51 1056
10160.46 1079
10161.41 1035
10162.36 1014
10163.31 1036
10164.26 1067
10165.22 1052
10166.17 1040
10167.12 1104
10168.07 1028
10169.02 1055
10169.98 1074
10170.93 1130
10171.88 1110
10172.83 1084
10173.79 1101
10174.74 1122
10175.69 1146
10176.64 1152
10177.60 1164
10178.55 1171
10179.50 1185
10180.45 1205
10181.41 1153
10182.36 1181
10183.31 1186
10184.26 1175
10185.22 1211
10186.17 1225
10187.12 1222
10188.08 1230
10189.03 1241
10189.98 1243
10190.93 1221
10191.89 1196
10192.84 1184
10193.79 1182
10194.75 1229
10195.70 1248
10196.65 1223
10197.61 1230
10198.56 1250
10199.51 1302
10200.47 1275
10201.42 1305
10202.38 1284
10203.33 1346
10204.28 1340
10205.24 1366
10206.19 1361
10207.14 1416
10208.10 1387
10209.05 1381
10210.01 1415
10210.96 1409
10211.91 1373
10212.87 1347
10213.82 1338
10214.78 1367
10215.73 1340
10216.69 1368
10217.64 1371
10218.59 1286
10219.55 1323
10220.50 1273
10221.46 1272
10222.41 1230
10223.37 1214
10224.32 1234
10225.28 1241
10226.23 1235
10227.19 1199
10228.14 1283
10229.10 1302
10230.05 1307
10231.01 1311
10231.96 1341
10232.92 1340
10233.87 1420
10234.83 1447
10235.78 1448
10236.74 1474
10237.69 1479
10238.65 1522
10239.60 1468
10240.56 1411
10241.51 1371
10242.47 1353
10243.42 1361
10244.38 1290
10245.34 1227
10246.29 1251
10247.25 1215
10248.20 1172
10249.16 1178
10250.11 1187
10251.07 1166
10252.03 1164
10252.98 1126
10253.94 1129
10254.89 1100
10255.85 1069
10256.81 1079
10257.76 1114
10258.72 1088
10259.68 1071
10260.63 1032
10261.59 1025
10262.55 1033
10263.50 1063
10264.46 1053
10265.41 1039
10266.37 1029
10267.33 1031
10268.28 1060
10269.24 1134
10270.20 1108
10271.16 1054
10272.11 1077
10273.07 1094
10274.03 1102
10274.98 1090
10275.94 1037
10276.90 1048
10277.85 1056
10278.81 1053
10279.77 1019
10280.73 1040
10281.68 1010
10282.64 962
10283.60 962
10284.56 1025
10285.51 968
10286.47 958
10287.43 983
10288.39 998
10289.34 1016
10290.30 999
10291.26 990
10292.22 998
10293.18 978
10294.13 952
10295.09 998
10296.05 948
10297.01 943
10297.97 982
10298.92 969
10299.88 961
10300.84 961
10301.80 975
10302.76 976
10303.72 975
10304.67 961
10305.63 943
10306.59 950
10307.55 961
10308.51 979
10309.47 964
10310.43 947
10311.38 950
10312.34 939
10313.30 949
10314.26 999
10315.22 1003
10316.18 953
10317.14 989
10318.10 980
10319.06 926
10320.01 944
10320.97 955
10321.93 942
10322.89 936
10323.85 942
10324.81 942
10325.77 965
10326.73 984
10327.69 968
10328.65 939
10329.61 944
10330.57 977
10331.53 925
10332.49 917
10333.45 920
10334.41 934
10335.37 921
10336.33 905
10337.29 879
10338.25 901
10339.21 922
10340.17 864
10341.13 861
10342.09 853
10343.05 869
10344.01 862
10344.97 887
10345.93 858
10346.89 847
10347.85 821
10348.81 847
10349.77 857
10350.73 837
10351.69 869
10352.65 861
10353.61 822
10354.57 789
10355.53 810
10356.49 836
10357.46 868
10358.42 809
10359.38 844
10360.34 815
10361.30 820
10362.26 787
10363.22 799
10364.18 815
10365.14 788
10366.11 780
10367.07 812
10368.03 797
10368.99 773
10369.95 742
10370.91 764
10371.87 796
10372.84 788
10373.80 760
10374.76 742
10375.72 787
10376.68 754
10377.64 809
10378.61 773
10379.57 751
10380.53 778
10381.49 762
10382.45 772
10383.42 725
10384.38 766
10385.34 789
10386.30 753
10387.27 771
10388.23 752
10389.19 725
10390.15 748
10391.11 746
10392.08 768
10393.04 770
10394.00 774
10394.96 765
10395.93 756
10396.89 736
10397.85 777
10398.82 756
10399.78 759
10400.74 738
10401.70 756
10402.67 759
10403.63 769
10404.59 770
10405.56 727
10406.52 782
10407.48 759
10408.45 767
10409.41 763
10410.37 729
10411.34 775
10412.30 760
10413.26 763
10414.23 719
10415.19 725
10416.15 763
10417.12 785
10418.08 784
10419.04 808
10420.01 781
10420.97 823
10421.94 799
10422.90 831
10423.86 801
10424.83 795
10425.79 765
10426.76 733
10427.72 748
10428.68 746
10429.65 719
10430.61 724
10431.58 746
10432.54 723
10433.51 748
10434.47 758
10435.44 759
10436.40 703
10437.36 707
10438.33 706
10439.29 694
10440.26 670
10441.22 726
10442.19 695
10443.15 702
10444.12 689
10445.08 705
10446.05 716
10447.01 728
10447.98 702
10448.94 718
10449.91 733
10450.87 703
10451.84 665
10452.80 697
10453.77 738
10454.73 705
10455.70 699
10456.67 686
10457.63 713
10458.60 677
10459.56 719
10460.53 690
10461.49 705
10462.46 677
10463.43 712
10464.39 710
10465.36 709
10466.32 722
10467.29 717
10468.25 699
10469.22 665
10470.19 707
10471.15 719
10472.12 729
10473.09 701
10474.05 718
10475.02 747
10475.98 708
10476.95 721
10477.92 704
10478.88 723
10479.85 753
10480.82 772
10481.78 755
10482.75 742
10483.72 697
10484.68 755
10485.65 762
10486.62 761
10487.58 710
10488.55 755
10489.52 704
10490.49 702
10491.45 721
10492.42 697
10493.39 737
10494.35 677
10495.32 700
10496.29 707
10497.26 719
10498.22 713
10499.19 701
10500.16 706
10501.13 687
10502.09 681
10503.06 727
10504.03 712
10505.00 707
10505.96 685
10506.93 711
10507.90 726
10508.87 672
10509.84 681
10510.80 693
10511.77 714
10512.74 709
10513.71 690
10514.68 708
10515.64 707
10516.61 724
10517.58 707
10518.55 683
10519.52 699
10520.49 734
10521.45 715
10522.42 734
10523.39 745
10524.36 757
10525.33 752
10526.30 716
10527.27 736
10528.23 691
10529.20 740
10530.17 727
10531.14 671
10532.11 725
10533.08 760
10534.05 766
10535.02 724
10535.99 727
10536.96 766
10537.93 730
10538.89 733
10539.86 732
10540.83 735
10541.80 748
10542.77 753
10543.74 744
10544.71 739
10545.68 728
10546.65 715
10547.62 697
10548.59 723
10549.56 748
10550.53 736
10551.50 743
10552.47 748
10553.44 752
10554.41 706
10555.38 751
10556.35 770
10557.32 761
10558.29 779
10559.26 825
10560.23 823
10561.20 803
10562.17 838
10563.14 797
10564.11 819
10565.08 795
10566.05 812
10567.02 788
10567.99 815
10568.96 790
10569.93 747
10570.91 750
10571.88 749
10572.85 751
10573.82 793
10574.79 761
10575.76 724
10576.73 765
10577.70 756
10578.67 748
10579.64 746
10580.62 738
10581.59 769
10582.56 784
10583.53 792
10584.50 772
10585.47 745
10586.44 774
10587.42 759
10588.39 790
10589.36 760
10590.33 783
10591.30 764
10592.27 776
10593.25 745
10594.22 770
10595.19 781
10596.16 810
10597.13 764
10598.10 811
10599.08 801
10600.05 820
10601.02 834
10601.99 825
10602.97 845
10603.94 849
10604.91 854
10605.88 896
10606.85 916
10607.83 848
10608.80 907
10609.77 918
10610.74 909
10611.72 898
10612.69 906
10613.66 914
10614.64 862
10615.61 880
10616.58 880
10617.55 831
10618.53 836
10619.50 848
10620.47 851
10621.45 818
10622.42 812
10623.39 836
10624.37 817
10625.34 787
10626.31 798
10627.29 808
10628.26 829
10629.23 818
10630.21 813
10631.18 849
10632.15 825
10633.13 816
10634.10 842
10635.07 865
10636.05 880
10637.02 848
10638.00 882
10638.97 891
10639.94 899
10640.92 901
10641.89 872
10642.87 870
10643.84 897
10644.81 880
10645.79 881
10646.76 823
10647.74 799
10648.71 822
10649.68 808
10650.66 781
10651.63 762
10652.61 780
10653.58 763
10654.56 744
10655.53 762
10656.51 741
10657.48 766
10658.46 738
10659.43 777
10660.41 766
10661.38 723
10662.36 713
10663.33 681
10664.31 719
10665.28 727
10666.26 715
10667.23 741
10668.21 724
10669.18 694
10670.16 701
10671.13 699
10672.11 678
10673.08 720
10674.06 727
10675.03 742
10676.01 735
10676.99 737
10677.96 740
10678.94 719
10679.91 746
10680.89 717
10681.86 769
10682.84 744
10683.82 729
10684.79 740
10685.77 766
10686.74 758
10687.72 723
10688.70 721
10689.67 712
10690.65 706
10691.63 701
10692.60 733
10693.58 709
10694.55 682
10695.53 671
10696.51 689
10697.48 686
10698.46 678
10699.44 668
10700.41 675
10701.39 652
10702.37 685
10703.34 708
10704.32 692
10705.30 711
10706.27 722
10707.25 696
10708.23 665
10709.21 668
10710.18 684
10711.16 689
10712.14 708
10713.11 687
10714.09 694
10715.07 714
10716.05 677
10717.02 678
10718.00 681
10718.98 689
10719.96 671
10720.93 678
10721.91 697
10722.89 712
10723.87 680
10724.85 657
10725.82 695
10726.80 708
10727.78 692
10728.76 727
10729.74 675
10730.71 674
10731.69 701
10732.67 681
10733.65 675
10734.63 691
10735.60 698
10736.58 707
10737.56 719
10738.54 710
10739.52 690
10740.50 687
10741.48 713
10742.45 709
10743.43 698
10744.41 735
10745.39 708
10746.37 705
10747.35 735
10748.33 743
10749.31 679
10750.28 677
10751.26 693
10752.24 729
10753.22 710
10754.20 709
10755.18 703
10756.16 713
10757.14 703
10758.12 723
10759.10 735
10760.08 688
10761.06 658
10762.04 697
10763.01 751
10763.99 731
10764.97 712
10765.95 718
10766.93 720
10767.91 706
10768.89 716
10769.87 731
10770.85 742
10771.83 730
10772.81 715
10773.79 695
10774.77 720
10775.75 707
10776.73 743
10777.71 768
10778.69 747
10779.67 754
10780.65 749
10781.63 768
10782.62 727
10783.60 740
10784.58 754
10785.56 754
10786.54 745
10787.52 742
10788.50 725
10789.48 726
10790.46 751
10791.44 753
10792.42 745
10793.40 729
10794.38 743
10795.37 734
10796.35 766
10797.33 760
10798.31 729
10799.29 780
10800.27 760
10801.25 714
10802.23 731
10803.21 737
10804.20 739
10805.18 730
10806.16 728
10807.14 754
10808.12 733
10809.10 700
10810.09 756
10811.07 733
10812.05 708
10813.03 780
10814.01 731
10815.00 730
10815.98 724
10816.96 739
10817.94 780
10818.92 735
10819.91 764
10820.89 781
10821.87 739
10822.85 744
10823.83 759
10824.82 772
10825.80 744
10826.78 790
10827.76 761
10828.75 753
10829.73 753
10830.71 782
10831.69 762
10832.68 785
10833.66 796
10834.64 768
10835.63 734
10836.61 765
10837.59 750
10838.57 752
10839.56 786
10840.54 754
10841.52 776
10842.51 786
10843.49 784
10844.47 801
10845.46 835
10846.44 838
10847.42 846
10848.41 825
10849.39 850
10850.37 832
10851.36 821
10852.34 809
10853.32 855
10854.31 873
10855.29 847
10856.28 822
10857.26 805
10858.24 804
10859.23 849
10860.21 812
10861.20 832
10862.18 861
10863.16 866
10864.15 887
10865.13 873
10866.12 875
10867.10 878
10868.08 894
10869.07 891
10870.05 859
10871.04 885
10872.02 931
10873.01 868
10873.99 862
10874.98 879
10875.96 896
10876.95 898
10877.93 874
10878.92 877
10879.90 925
10880.89 939
10881.87 960
10882.86 950
10883.84 921
10884.83 912
10885.81 938
10886.80 967
10887.78 953
10888.77 980
10889.75 959
10890.74 980
10891.72 972
10892.71 996
10893.69 1008
10894.68 1003
10895.66 1024
10896.65 1039
10897.64 1021
10898.62 1039
10899.61 1052
10900.59 1074
10901.58 1084
10902.56 1075
10903.55 1069
10904.54 1112
10905.52 1094
10906.51 1145
10907.49 1095
10908.48 1138
10909.47 1140
10910.45 1149
10911.44 1164
10912.43 1193
10913.41 1186
10914.40 1174
10915.39 1190
10916.37 1221
10917.36 1174
10918.35 1210
10919.33 1230
10920.32 1166
10921.31 1204
10922.29 1222
10923.28 1278
10924.27 1249
10925.25 1261
10926.24 1264
10927.23 1315
10928.21 1320
10929.20 1317
10930.19 1305
10931.18 1302
10932.16 1307
10933.15 1359
10934.14 1333
10935.12 1359
10936.11 1363
10937.10 1372
10938.09 1381
10939.07 1463
10940.06 1406
10941.05 1451
10942.04 1447
10943.02 1520
10944.01 1525
10945.00 1513
10945.99 1593
10946.98 1608
10947.96 1676
10948.95 1717
10949.94 1657
10950.93 1740
10951.92 1777
10952.90 1812
10953.89 1865
10954.88 1920
10955.87 1955
10956.86 2021
10957.85 2088
10958.83 2015
10959.82 2001
10960.81 2052
10961.80 2101
10962.79 2039
10963.78 1993
10964.77 2034
10965.75 1986
10966.74 1965
10967.73 1904
10968.72 1898
10969.71 1802
10970.70 1829
10971.69 1814
10972.68 1750
10973.67 1740
10974.66 1736
10975.64 1762
10976.63 1748
10977.62 1739
10978.61 1770
10979.60 1750
10980.59 1773
10981.58 1787
10982.57 1757
10983.56 1802
10984.55 1825
10985.54 1826
10986.53 1898
10987.52 1981
10988.51 1962
10989.50 2004
10990.49 2053
10991.48 2078
10992.47 2167
10993.46 2326
10994.45 2372
10995.44 2453
10996.43 2495
10997.42 2586
10998.41 2618
10999.40 2677
11000.39 2779
11001.38 2800
11002.37 2789
11003.36 2758
11004.35 2703
11005.34 2668
11006.33 2511
11007.32 2403
11008.31 2279
11009.30 2249
11010.30 2259
11011.29 2075
11012.28 1981
11013.27 1888
11014.26 1807
11015.25 1716
11016.24 1663
11017.23 1627
11018.22 1591
11019.21 1531
11020.21 1510
11021.20 1492
11022.19 1438
11023.18 1390
11024.17 1417
11025.16 1433
11026.15 1427
11027.14 1392
11028.14 1378
11029.13 1354
11030.12 1379
11031.11 1405
11032.10 1371
11033.09 1370
11034.09 1328
11035.08 1340
11036.07 1329
11037.06 1261
11038.05 1296
11039.05 1321
11040.04 1296
11041.03 1277
11042.02 1288
11043.02 1254
11044.01 1255
11045.00 1301
11045.99 1271
11046.98 1251
11047.98 1239
11048.97 1234
11049.96 1216
11050.95 1216
11051.95 1167
11052.94 1208
11053.93 1220
11054.93 1214
11055.92 1194
11056.91 1169
11057.90 1168
11058.90 1176
11059.89 1179
11060.88 1201
11061.88 1201
11062.87 1203
11063.86 1196
11064.86 1213
11065.85 1237
11066.84 1179
11067.84 1179
11068.83 1234
11069.82 1229
11070.82 1229
11071.81 1167
11072.80 1177
11073.80 1227
11074.79 1188
11075.78 1200
11076.78 1248
11077.77 1238
11078.77 1255
11079.76 1204
11080.75 1178
11081.75 1188
11082.74 1217
11083.74 1203
11084.73 1159
11085.72 1188
11086.72 1166
11087.71 1177
11088.71 1217
11089.70 1181
11090.70 1118
11091.69 1122
11092.68 1133
11093.68 1142
11094.67 1152
11095.67 1162
11096.66 1142
11097.66 1146
11098.65 1161
11099.65 1148
11100.64 1132
11101.64 1147
11102.63 1097
11103.63 1092
11104.62 1134
11105.62 1094
11106.61 1138
11107.61 1099
11108.60 1097
11109.60 1090
11110.59 1035
11111.59 1074
11112.58 1085
11113.58 1095
11114.57 1046
11115.57 1054
11116.56 1093
11117.56 1065
11118.56 1005
11119.55 1015
11120.55 1043
11121.54 1047
11122.54 1040
11123.54 1088
11124.53 1085
11125.53 1049
11126.52 1007
11127.52 1041
11128.51 1037
11129.51 1041
11130.51 1019
11131.50 1023
11132.50 1043
11133.50 1055
11134.49 1042
11135.49 1041
11136.49 1012
11137.48 1013
11138.48 1051
11139.47 1061
11140.47 1020
11141.47 993
11142.46 1029
11143.46 1001
11144.46 1010
11145.46 976
11146.45 1037
11147.45 996
11148.45 1025
11149.44 1030
11150.44 1031
11151.44 1049
11152.43 1019
11153.43 1033
11154.43 1045
11155.43 1007
11156.42 980
11157.42 1008
11158.42 1003
11159.42 996
11160.41 969
11161.41 958
11162.41 954
11163.41 930
11164.40 915
11165.40 929
11166.40 946
11167.40 974
11168.39 965
11169.39 953
11170.39 962
11171.39 943
11172.39 947
11173.38 916
11174.38 897
11175.38 909
11176.38 944
11177.38 964
11178.38 952
11179.37 923
11180.37 955
11181.37 946
11182.37 924
11183.37 882
11184.37 946
11185.37 928
11186.36 909
11187.36 973
11188.36 956
11189.36 909
11190.36 987
11191.36 965
11192.36 924
11193.36 934
11194.36 914
11195.35 948
11196.35 941
11197.35 924
11198.35 967
11199.35 933
11200.35 971
11201.35 939
11202.35 951
11203.35 918
11204.35 948
11205.35 961
11206.35 991
11207.35 954
11208.35 981
11209.35 979
11210.35 996
11211.35 958
11212.35 965
11213.35 967
11214.35 978
11215.34 989
11216.35 958
11217.35 962
11218.35 1009
11219.35 974
11220.35 987
11221.35 965
11222.35 934
11223.35 977
11224.35 1005
11225.35 1015
11226.35 964
11227.35 935
11228.35 969
11229.35 1004
11230.35 985
11231.35 1017
11232.35 990
11233.35 1002
11234.35 1043
11235.35 973
11236.35 979
11237.36 1020
11238.36 1002
11239.36 985
11240.36 958
11241.36 967
11242.36 976
11243.36 973
11244.36 1010
11245.36 976
11246.37 977
11247.37 1031
11248.37 1015
11249.37 1019
11250.37 1032
11251.37 1048
11252.38 1048
11253.38 1051
11254.38 1028
11255.38 1037
11256.38 1055
11257.38 1060
11258.39 1030
11259.39 1026
11260.39 1064
11261.39 1103
11262.39 1043
11263.40 1071
11264.40 1096
11265.40 1147
11266.40 1123
11267.40 1144
11268.41 1164
11269.41 1160
11270.41 1162
11271.41 1174
11272.42 1155
11273.42 1167
11274.42 1200
11275.42 1220
11276.43 1200
11277.43 1160
11278.43 1192
11279.44 1230
11280.44 1221
11281.44 1248
11282.44 1215
11283.45 1201
11284.45 1164
11285.45 1164
11286.46 1133
11287.46 1122
11288.46 1093
11289.47 1116
11290.47 1105
11291.47 1076
11292.48 1076
11293.48 1030
11294.48 1062
11295.49 1031
11296.49 994
11297.49 995
11298.50 995
11299.50 1006
11300.51 1004
11301.51 1033
11302.51 1025
11303.52 986
11304.52 993
11305.53 1010
11306.53 1008
11307.53 1007
11308.54 1035
11309.54 1055
11310.55 1046
11311.55 1075
11312.55 1046
11313.56 1076
11314.56 1072
11315.57 1065
11316.57 1072
11317.58 1116
11318.58 1078
11319.59 1098
11320.59 1048
11321.59 1086
11322.60 1092
11323.60 1060
11324.61 1060
11325.61 1086
11326.62 1083
11327.62 1083
11328.63 1065
11329.63 1071
11330.64 1060
11331.64 1054
11332.65 1048
11333.65 1069
11334.66 1098
11335.67 1082
11336.67 1087
11337.68 1076
11338.68 1069
11339.69 1116
11340.69 1144
11341.70 1125
11342.70 1103
11343.71 1108
11344.72 1088
11345.72 1070
11346.73 1048
11347.73 1067
11348.74 1062
11349.74 1054
11350.75 1043
11351.76 1056
11352.76 1059
11353.77 1003
11354.78 1033
11355.78 1031
11356.79 983
11357.79 998
11358.80 1031
11359.81 984
11360.81 967
11361.82 1015
11362.83 946
11363.83 974
11364.84 978
11365.85 965
11366.85 985
11367.86 987
11368.87 968
11369.87 978
11370.88 995
11371.89 995
11372.89 966
11373.90 975
11374.91 1000
11375.92 957
11376.92 937
11377.93 928
11378.94 963
11379.94 973
11380.95 938
11381.96 951
11382.97 936
11383.97 955
11384.98 963
11385.99 946
11387.00 950
11388.00 945
11389.01 921
11390.02 941
11391.03 953
11392.04 899
11393.04 963
11394.05 975
11395.06 979
11396.07 929
11397.08 953
11398.08 973
11399.09 931
11400.10 958
11401.11 956
11402.12 937
11403.12 950
11404.13 973
11405.14 924
11406.15 970
11407.16 968
11408.17 958
11409.18 931
11410.18 926
11411.19 910
11412.20 954
11413.21 965
11414.22 954
11415.23 982
11416.24 970
11417.25 984
11418.25 986
11419.26 969
11420.27 976
11421.28 1014
11422.29 1011
11423.30 970
11424.31 953
11425.32 977
11426.33 957
11427.34 1012
11428.35 996
11429.36 956
11430.37 989
11431.38 916
11432.39 945
11433.39 974
11434.40 955
11435.41 977
11436.42 1009
11437.43 966
11438.44 1001
11439.45 993
11440.46 976
11441.47 977
11442.48 1026
11443.49 1039
11444.50 1017
11445.51 1029
11446.52 1021
11447.53 992
11448.55 997
11449.56 1012
11450.57 1013
11451.58 990
11452.59 1006
11453.60 1017
11454.61 967
11455.62 988
11456.63 964
11457.64 998
11458.65 1054
11459.66 1042
11460.67 1019
11461.68 1017
11462.69 999
11463.71 1031
11464.72 1069
11465.73 1068
11466.74 1068
11467.75 1033
11468.76 1064
11469.77 1064
11470.78 1081
11471.80 1063
11472.81 1075
11473.82 1108
11474.83 1138
11475.84 1095
11476.85 1074
11477.86 1079
11478.88 1100
11479.89 1088
11480.90 1088
11481.91 1141
11482.92 1134
11483.93 1165
11484.95 1162
11485.96 1179
11486.97 1117
11487.98 1152
11489.00 1187
11490.01 1187
11491.02 1190
11492.03 1175
11493.04 1191
11494.06 1205
11495.07 1204
11496.08 1188
11497.09 1254
11498.11 1237
11499.12 1268
11500.13 1263
11501.14 1279
11502.16 1275
11503.17 1299
11504.18 1313
11505.20 1305
11506.21 1333
11507.22 1408
11508.23 1337
11509.25 1363
11510.26 1410
11511.27 1443
11512.29 1489
11513.30 1475
11514.31 1518
11515.33 1565
11516.34 1554
11517.35 1567
11518.37 1624
11519.38 1621
11520.39 1718
11521.41 1743
11522.42 1756
11523.43 1839
11524.45 1847
11525.46 1900
11526.47 1959
11527.49 2034
11528.50 2155
11529.52 2208
11530.53 2256
11531.54 2320
11532.56 2423
11533.57 2504
11534.59 2604
11535.60 2661
11536.62 2748
11537.63 2827
11538.64 2973
11539.66 2999
11540.67 3066
11541.69 3032
11542.70 2972
11543.72 2934
11544.73 2854
11545.75 2784
11546.76 2735
11547.77 2613
11548.79 2533
11549.80 2406
11550.82 2256
11551.83 2136
11552.85 2094
11553.86 2001
11554.88 1891
11555.89 1804
11556.91 1712
11557.92 1641
11558.94 1632
11559.95 1587
11560.97 1570
11561.99 1510
11563.00 1496
11564.02 1540
11565.03 1460
11566.05 1506
11567.06 1460
11568.08 1479
11569.09 1490
11570.11 1452
11571.13 1421
11572.14 1455
11573.16 1433
11574.17 1443
11575.19 1482
11576.20 1461
11577.22 1512
11578.24 1490
11579.25 1497
11580.27 1479
11581.29 1452
11582.30 1458
11583.32 1504
11584.33 1443
11585.35 1428
11586.37 1444
11587.38 1463
11588.40 1472
11589.42 1517
11590.43 1503
11591.45 1521
11592.47 1534
11593.48 1543
11594.50 1622
11595.52 1613
11596.53 1626
11597.55 1678
11598.57 1697
11599.58 1695
11600.60 1726
11601.62 1722
11602.64 1737
11603.65 1783
11604.67 1764
11605.69 1723
11606.70 1682
11607.72 1674
11608.74 1645
11609.76 1590
11610.77 1570
11611.79 1561
11612.81 1518
11613.83 1511
11614.84 1477
11615.86 1485
11616.88 1459
11617.90 1436
11618.92 1414
11619.93 1373
11620.95 1385
11621.97 1437
11622.99 1390
11624.01 1383
11625.02 1354
11626.04 1325
11627.06 1363
11628.08 1309
11629.10 1305
11630.11 1266
11631.13 1274
11632.15 1276
11633.17 1267
11634.19 1212
11635.21 1252
11636.23 1203
11637.24 1223
11638.26 1197
11639.28 1188
11640.30 1214
11641.32 1174
11642.34 1192
11643.36 1157
11644.38 1141
11645.39 1134
11646.41 1135
11647.43 1165
11648.45 1112
11649.47 1115
11650.49 1090
11651.51 1118
11652.53 1102
11653.55 1075
11654.57 1079
11655.59 1140
11656.61 1106
11657.63 1091
11658.65 1066
11659.67 1039
11660.69 1051
11661.70 1061
11662.72 1020
11663.74 1037
11664.76 1038
11665.78 1040
11666.80 1016
11667.82 1038
11668.84 1008
11669.86 1018
11670.88 1020
11671.90 984
11672.92 1032
11673.95 1043
11674.97 1001
11675.99 1011
11677.01 1039
11678.03 1012
11679.05 995
11680.07 1008
11681.09 994
11682.11 1002
11683.13 1010
11684.15 972
11685.17 976
11686.19 985
11687.21 1006
11688.23 986
11689.25 986
11690.28 1001
11691.30 969
11692.32 985
11693.34 955
11694.36 959
11695.38 977
11696.40 934
11697.42 961
11698.44 973
11699.47 933
11700.49 938
11701.51 912
11702.53 947
11703.55 911
11704.57 928
11705.60 912
11706.62 876
11707.64 907
11708.66 896
11709.68 932
11710.70 903
11711.73 881
11712.75 910
11713.77 887
11714.79 880
11715.81 898
11716.84 860
11717.86 886
11718.88 886
11719.90 871
11720.92 874
11721.95 900
11722.97 886
11723.99 839
11725.01 858
11726.04 834
11727.06 865
11728.08 886
11729.11 902
11730.13 886
11731.15 911
11732.17 873
11733.20 869
11734.22 832
11735.24 839
11736.26 882
11737.29 858
11738.31 822
11739.33 820
11740.36 877
11741.38 862
11742.40 850
11743.43 848
11744.45 845
11745.47 836
11746.50 835
11747.52 814
11748.54 817
11749.57 810
11750.59 802
11751.62 838
11752.64 824
11753.66 845
11754.69 844
11755.71 843
11756.73 807
11757.76 821
11758.78 841
11759.81 834
11760.83 827
11761.85 811
11762.88 840
11763.90 834
11764.93 845
11765.95 860
11766.98 865
11768.00 818
11769.02 848
11770.05 847
11771.07 871
11772.10 850
11773.12 863
11774.15 855
11775.17 881
11776.20 838
11777.22 872
11778.25 870
11779.27 861
11780.30 852
11781.32 838
11782.35 829
11783.37 825
11784.40 849
11785.42 871
11786.45 845
11787.47 854
11788.50 862
11789.52 905
11790.55 859
11791.57 867
11792.60 868
11793.62 871
11794.65 835
11795.67 829
11796.70 837
11797.73 871
11798.75 863
11799.78 844
11800.80 823
11801.83 823
11802.85 827
11803.88 861
11804.91 822
11805.93 863
11806.96 890
11807.98 883
11809.01 861
11810.04 853
11811.06 851
11812.09 878
11813.12 886
11814.14 871
11815.17 887
11816.19 858
11817.22 889
11818.25 846
11819.27 869
11820.30 858
11821.33 882
11822.35 915
11823.38 898
11824.41 882
11825.44 924
11826.46 875
11827.49 943
11828.52 937
11829.54 907
11830.57 897
11831.60 903
11832.62 924
11833.65 906
11834.68 962
11835.71 945
11836.73 913
11837.76 913
11838.79 913
11839.82 919
11840.84 934
11841.87 956
11842.90 947
11843.93 928
11844.95 948
11845.98 936
11847.01 944
11848.04 990
11849.07 979
11850.09 984
11851.12 967
11852.15 945
11853.18 992
11854.21 1000
11855.23 1022
11856.26 1039
11857.29 1048
11858.32 1064
11859.35 1060
11860.38 1095
11861.40 1086
11862.43 1043
11863.46 1088
11864.49 1051
11865.52 1114
11866.55 1117
11867.58 1123
11868.60 1130
11869.63 1118
11870.66 1119
11871.69 1104
11872.72 1112
11873.75 1132
11874.78 1154
11875.81 1132
11876.84 1164
11877.86 1179
11878.89 1173
11879.92 1204
11880.95 1190
11881.98 1236
11883.01 1195
11884.04 1248
11885.07 1283
11886.10 1310
11887.13 1333
11888.16 1312
11889.19 1343
11890.22 1334
11891.25 1336
11892.28 1391
11893.31 1419
11894.34 1431
11895.37 1455
11896.40 1517
11897.43 1461
11898.46 1507
11899.49 1598
11900.52 1582
11901.55 1682
11902.58 1731
11903.61 1644
11904.64 1672
11905.67 1692
11906.70 1749
11907.73 1751
11908.76 1743
11909.79 1712
11910.82 1720
11911.85 1716
11912.88 1714
11913.91 1761
11914.94 1649
11915.97 1620
11917.01 1669
11918.04 1687
11919.07 1711
11920.10 1705
11921.13 1716
11922.16 1683
11923.19 1715
11924.22 1824
11925.25 1784
11926.28 1828
11927.32 1889
11928.35 1920
11929.38 1935
11930.41 1967
11931.44 1951
11932.47 1998
11933.50 2025
11934.54 1983
11935.57 1988
11936.60 2000
11937.63 1980
11938.66 1910
11939.70 1865
11940.73 1772
11941.76 1777
11942.79 1726
11943.82 1654
11944.85 1621
11945.89 1627
11946.92 1549
11947.95 1540
11948.98 1471
11950.02 1435
11951.05 1412
11952.08 1357
11953.11 1337
11954.15 1374
11955.18 1320
11956.21 1319
11957.24 1297
11958.28 1350
11959.31 1293
11960.34 1278
11961.37 1347
11962.41 1336
11963.44 1316
11964.47 1327
11965.51 1293
11966.54 1262
11967.57 1276
11968.60 1284
11969.64 1221
11970.67 1341
11971.70 1304
11972.74 1318
11973.77 1268
11974.80 1300
11975.84 1293
11976.87 1334
11977.90 1329
11978.94 1309
11979.97 1268
11981.00 1291
11982.04 1355
11983.07 1314
11984.11 1294
11985.14 1305
11986.17 1285
11987.21 1304
11988.24 1303
11989.28 1295
11990.31 1363
11991.34 1381
11992.38 1343
11993.41 1340
11994.45 1367
11995.48 1335
11996.51 1376
11997.55 1357
11998.58 1385
11999.62 1374
12000.65 1401
12001.69 1425
12002.72 1432
12003.76 1408
12004.79 1398
12005.82 1482
12006.86 1496
12007.89 1477
12008.93 1522
12009.96 1498
12011.00 1503
12012.03 1544
12013.07 1522
12014.10 1569
12015.14 1590
12016.17 1582
12017.21 1573
12018.24 1572
12019.28 1624
12020.32 1620
12021.35 1628
12022.39 1662
12023.42 1673
12024.46 1645
12025.49 1639
12026.53 1590
12027.56 1616
12028.60 1666
12029.64 1655
12030.67 1678
12031.71 1647
12032.74 1623
12033.78 1655
12034.81 1634
12035.85 1704
12036.89 1660
12037.92 1603
12038.96 1601
12039.99 1639
12041.03 1632
12042.07 1612
12043.10 1639
12044.14 1642
12045.18 1627
12046.21 1645
12047.25 1645
12048.29 1699
12049.32 1643
12050.36 1700
12051.40 1723
12052.43 1688
12053.47 1667
12054.51 1655
12055.54 1645
12056.58 1705
12057.62 1693
12058.65 1704
12059.69 1656
12060.73 1666
12061.76 1679
12062.80 1672
12063.84 1645
12064.88 1592
12065.91 1632
12066.95 1599
12067.99 1563
12069.03 1506
12070.06 1510
12071.10 1497
12072.14 1502
12073.18 1477
12074.21 1437
12075.25 1450
12076.29 1422
12077.33 1450
12078.36 1397
12079.40 1376
12080.44 1401
12081.48 1371
12082.52 1395
12083.55 1409
12084.59 1414
12085.63 1420
12086.67 1412
12087.71 1416
12088.74 1380
12089.78 1391
12090.82 1379
12091.86 1422
12092.90 1433
12093.94 1475
12094.98 1430
12096.01 1431
12097.05 1486
12098.09 1486
12099.13 1480
12100.17 1465
12101.21 1450
12102.25 1486
12103.28 1495
12104.32 1478
12105.36 1457
12106.40 1461
12107.44 1432
12108.48 1435
12109.52 1401
12110.56 1443
12111.60 1393
12112.64 1376
12113.68 1339
12114.72 1332
12115.76 1288
12116.79 1211
12117.83 1240
12118.87 1226
12119.91 1207
12120.95 1179
12121.99 1174
12123.03 1168
12124.07 1123
12125.11 1133
12126.15 1142
12127.19 1118
12128.23 1114
12129.27 1081
12130.31 1074
12131.35 1119
12132.39 1104
12133.43 1115
12134.47 1098
12135.51 1096
12136.55 1070
12137.59 1091
12138.63 1096
12139.67 1078
12140.71 1082
12141.76 1039
12142.80 1047
12143.84 1066
12144.88 1070
12145.92 1063
12146.96 1066
12148.00 1053
12149.04 1017
12150.08 1032
12151.12 1018
12152.16 987
12153.20 1018
12154.25 1015
12155.29 1007
12156.33 1023
12157.37 980
12158.41 988
12159.45 979
12160.49 978
12161.53 970
12162.58 973
12163.62 980
12164.66 973
12165.70 984
12166.74 949
12167.78 959
12168.82 966
12169.87 989
12170.91 999
12171.95 931
12172.99 947
12174.03 928
12175.08 952
12176.12 932
12177.16 932
12178.20 933
12179.24 948
12180.29 941
12181.33 926
12182.37 910
12183.41 944
12184.46 963
12185.50 966
12186.54 925
12187.58 944
12188.63 942
12189.67 916
12190.71 887
12191.75 899
12192.80 942
12193.84 927
12194.88 934
12195.92 909
12196.97 914
12198.01 931
12199.05 938
12200.10 898
12201.14 895
12202.18 910
12203.23 925
12204.27 872
12205.31 913
12206.36 907
12207.40 900
12208.44 908
12209.49 932
12210.53 885
12211.57 886
12212.62 872
12213.66 850
12214.70 859
12215.75 849
12216.79 876
12217.84 898
12218.88 859
12219.92 817
12220.97 857
12222.01 870
12223.06 829
12224.10 859
12225.14 849
12226.19 861
12227.23 854
12228.28 847
12229.32 839
12230.36 838
12231.41 817
12232.45 837
12233.50 831
12234.54 852
12235.59 807
12236.63 799
12237.68 797
12238.72 803
12239.77 847
12240.81 786
12241.86 853
12242.90 851
12243.94 804
12244.99 833
12246.03 822
12247.08 775
12248.13 817
12249.17 796
12250.22 796
12251.26 790
12252.31 770
12253.35 781
12254.40 799
12255.44 769
12256.49 792
12257.53 792
12258.58 783
12259.62 779
12260.67 773
12261.72 789
12262.76 768
12263.81 738
12264.85 767
12265.90 742
12266.94 713
12267.99 759
12269.04 737
12270.08 729
12271.13 715
12272.17 758
12273.22 760
12274.27 711
12275.31 732
12276.36 738
12277.41 767
12278.45 715
12279.50 724
12280.55 713
12281.59 733
12282.64 735
12283.69 737
12284.73 754
12285.78 759
12286.83 719
12287.87 706
12288.92 736
12289.97 739
12291.01 757
12292.06 762
12293.11 718
12294.15 703
12295.20 729
12296.25 720
12297.30 693
12298.34 677
12299.39 688
12300.44 678
12301.48 692
12302.53 690
12303.58 699
12304.63 706
12305.67 706
12306.72 719
12307.77 708
12308.82 724
12309.87 707
12310.91 709
12311.96 719
12313.01 713
12314.06 678
12315.10 686
12316.15 706
12317.20 697
12318.25 664
12319.30 709
12320.34 704
12321.39 696
12322.44 692
12323.49 652
12324.54 680
12325.59 665
12326.63 677
12327.68 711
12328.73 704
12329.78 705
12330.83 710
12331.88 709
12332.93 695
12333.98 680
12335.02 701
12336.07 703
12337.12 659
12338.17 685
12339.22 681
12340.27 660
12341.32 684
12342.37 703
12343.42 688
12344.47 662
12345.51 674
12346.56 694
12347.61 690
12348.66 699
12349.71 726
12350.76 678
12351.81 653
12352.86 689
12353.91 690
12354.96 653
12356.01 694
12357.06 696
12358.11 694
12359.16 673
12360.21 669
12361.26 705
12362.31 692
12363.36 647
12364.41 717
12365.46 666
12366.51 666
12367.56 694
12368.61 694
12369.66 672
12370.71 721
12371.76 693
12372.81 712
12373.86 728
12374.91 685
12375.96 666
12377.01 716
12378.06 735
12379.11 719
12380.17 700
12381.22 695
12382.27 696
12383.32 675
12384.37 661
12385.42 706
12386.47 708
12387.52 702
12388.57 692
12389.62 687
12390.67 688
12391.73 708
12392.78 716
12393.83 775
12394.88 731
12395.93 724
12396.98 749
12398.03 727
12399.09 710
12400.14 696
12401.19 711
12402.24 749
12403.29 746
12404.34 733
12405.40 717
12406.45 708
12407.50 754
12408.55 729
12409.60 754
12410.66 748
12411.71 728
12412.76 739
12413.81 763
12414.86 757
12415.92 760
12416.97 777
12418.02 762
12419.07 748
12420.13 783
12421.18 788
12422.23 767
12423.28 757
12424.34 785
12425.39 798
12426.44 835
12427.49 829
12428.55 810
12429.60 802
12430.65 818
12431.71 840
12432.76 805
12433.81 775
12434.86 798
12435.92 824
12436.97 796
12438.02 797
12439.08 787
12440.13 817
12441.18 846
12442.24 834
12443.29 833
12444.34 797
12445.40 835
12446.45 851
12447.50 835
12448.56 876
12449.61 863
12450.67 880
12451.72 873
12452.77 910
12453.83 909
12454.88 951
12455.94 942
12456.99 941
12458.04 932
12459.10 1003
12460.15 990
12461.21 1007
12462.26 1040
12463.31 1076
12464.37 1115
12465.42 1127
12466.48 1151
12467.53 1192
12468.59 1233
12469.64 1325
12470.70 1308
12471.75 1378
12472.80 1432
12473.86 1432
12474.91 1494
12475.97 1496
12477.02 1510
12478.08 1529
12479.13 1527
12480.19 1514
12481.24 1522
12482.30 1536
12483.35 1484
12484.41 1498
12485.46 1395
12486.52 1395
12487.57 1381
12488.63 1346
12489.69 1328
12490.74 1260
12491.80 1235
12492.85 1222
12493.91 1171
12494.96 1134
12496.02 1106
12497.07 1083
12498.13 1095
12499.19 1064
12500.24 996
12501.30 1034
12502.35 1010
12503.41 1017
12504.47 993
12505.52 982
12506.58 1032
12507.63 1005
12508.69 1002
12509.75 933
12510.80 954
12511.86 1002
12512.91 1045
12513.97 995
12515.03 963
12516.08 973
12517.14 985
12518.20 1005
12519.25 983
12520.31 1010
12521.37 1006
12522.42 1035
12523.48 1014
12524.54 987
12525.59 974
12526.65 985
12527.71 1016
12528.77 990
12529.82 1019
12530.88 987
12531.94 1010
12532.99 1016
12534.05 953
12535.11 988
12536.17 1010
12537.22 993
12538.28 1010
12539.34 1022
12540.40 1012
12541.45 1016
12542.51 1048
12543.57 1024
12544.63 1029
12545.68 1046
12546.74 1045
12547.80 1047
12548.86 1095
12549.92 1118
12550.97 1084
12552.03 1061
12553.09 1111
12554.15 1103
12555.21 1138
12556.26 1126
12557.32 1106
12558.38 1110
12559.44 1118
12560.50 1116
12561.56 1137
12562.61 1126
12563.67 1120
12564.73 1119
12565.79 1121
12566.85 1110
12567.91 1105
12568.97 1084
12570.02 1069
12571.08 1058
12572.14 1079
12573.20 1047
12574.26 1037
12575.32 1075
12576.38 1059
12577.44 1057
12578.50 1034
12579.56 1068
12580.61 1054
12581.67 1037
12582.73 1014
12583.79 1036
12584.85 1047
12585.91 1055
12586.97 1021
12588.03 1064
12589.09 1095
12590.15 1009
12591.21 1021
12592.27 1001
12593.33 1050
12594.39 1067
12595.45 1065
12596.51 1051
12597.57 1047
12598.63 1044
12599.69 1063
12600.75 1068
12601.81 1088
12602.87 1079
12603.93 1087
12604.99 1084
12606.05 1053
12607.11 1114
12608.17 1117
12609.23 1111
12610.29 1103
12611.35 1122
12612.41 1155
12613.47 1167
12614.53 1161
12615.59 1181
12616.66 1162
12617.72 1154
12618.78 1171
12619.84 1248
12620.90 1225
12621.96 1226
12623.02 1217
12624.08 1207
12625.14 1255
12626.20 1241
12627.26 1289
12628.33 1305
12629.39 1274
12630.45 1299
12631.51 1314
12632.57 1289
12633.63 1278
12634.69 1263
12635.76 1278
12636.82 1280
12637.88 1258
12638.94 1287
12640.00 1244
12641.06 1262
12642.13 1243
12643.19 1265
12644.25 1190
12645.31 1190
12646.37 1182
12647.44 1212
12648.50 1210
12649.56 1146
12650.62 1190
12651.68 1174
12652.75 1180
12653.81 1183
12654.87 1174
12655.93 1145
12657.00 1147
12658.06 1142
12659.12 1130
12660.18 1140
12661.25 1174
12662.31 1179
12663.37 1157
12664.43 1181
12665.50 1205
12666.56 1204
12667.62 1209
12668.69 1223
12669.75 1205
12670.81 1211
12671.88 1219
12672.94 1241
12674.00 1229
12675.06 1246
12676.13 1269
12677.19 1284
12678.25 1264
12679.32 1246
12680.38 1245
12681.44 1314
12682.51 1314
12683.57 1277
12684.64 1290
12685.70 1305
12686.76 1331
12687.83 1343
12688.89 1331
12689.95 1365
12691.02 1386
12692.08 1396
12693.15 1422
12694.21 1422
12695.27 1426
12696.34 1430
12697.40 1470
12698.47 1517
12699.53 1540
12700.59 1544
12701.66 1566
12702.72 1574
12703.79 1595
12704.85 1578
12705.92 1601
12706.98 1609
12708.05 1611
12709.11 1619
12710.18 1647
12711.24 1662
12712.30 1641
12713.37 1644
12714.43 1665
12715.50 1663
12716.56 1676
12717.63 1655
12718.69 1650
12719.76 1650
12720.82 1609
12721.89 1626
12722.95 1674
12724.02 1682
12725.09 1715
12726.15 1730
12727.22 1764
12728.28 1750
12729.35 1741
12730.41 1738
12731.48 1741
12732.54 1740
12733.61 1791
12734.68 1818
12735.74 1799
12736.81 1756
12737.87 1722
12738.94 1777
12740.00 1707
12741.07 1691
12742.14 1653
12743.20 1629
12744.27 1594
12745.33 1579
12746.40 1542
12747.47 1530
12748.53 1504
12749.60 1502
12750.67 1482
12751.73 1413
12752.80 1411
12753.87 1366
12754.93 1334
12756.00 1266
12757.07 1280
12758.13 1316
12759.20 1317
12760.27 1261
12761.33 1287
12762.40 1307
12763.47 1286
12764.53 1207
12765.60 1193
12766.67 1267
12767.73 1191
12768.80 1173
12769.87 1191
12770.94 1180
12772.00 1188
12773.07 1172
12774.14 1129
12775.21 1200
12776.27 1139
12777.34 1110
12778.41 1115
12779.48 1103
12780.54 1093
12781.61 1077
12782.68 1077
12783.75 1083
12784.81 1045
12785.88 1082
12786.95 1089
12788.02 1070
12789.09 1032
12790.15 1039
12791.22 1069
12792.29 1038
12793.36 1045
12794.43 1031
12795.49 1035
12796.56 1055
12797.63 1051
12798.70 1068
12799.77 1051
12800.84 1055
12801.90 1071
12802.97 1074
12804.04 1066
12805.11 1088
12806.18 1083
12807.25 1072
12808.32 1088
12809.39 1063
12810.45 1100
12811.52 1072
12812.59 1030
12813.66 1084
12814.73 1085
12815.80 1081
12816.87 1098
12817.94 1090
12819.01 1100
12820.08 1085
12821.15 1059
12822.21 1083
12823.28 1100
12824.35 1090
12825.42 1121
12826.49 1064
12827.56 1064
12828.63 1051
12829.70 1070
12830.77 1125
12831.84 1078
12832.91 1041
12833.98 1073
12835.05 1063
12836.12 1055
12837.19 1023
12838.26 1052
12839.33 1050
12840.40 1020
12841.47 1019
12842.54 1026
12843.61 975
12844.68 993
12845.75 984
12846.82 982
12847.89 1024
12848.96 972
12850.03 939
12851.10 937
12852.18 946
12853.25 927
12854.32 910
12855.39 971
12856.46 932
12857.53 892
12858.60 870
12859.67 907
12860.74 861
12861.81 844
12862.88 880
12863.96 912
12865.03 832
12866.10 847
12867.17 889
12868.24 859
12869.31 863
12870.38 854
12871.45 818
12872.53 828
12873.60 833
12874.67 849
12875.74 807
12876.81 794
12877.88 807
12878.96 829
12880.03 829
12881.10 798
12882.17 806
12883.24 791
12884.31 768
12885.39 766
12886.46 794
12887.53 814
12888.60 801
12889.68 747
12890.75 784
12891.82 763
12892.89 748
12893.96 749
12895.04 735
12896.11 741
12897.18 768
12898.25 733
12899.33 763
12900.40 733
12901.47 715
12902.54 736
12903.62 729
12904.69 732
12905.76 752
12906.84 717
12907.91 720
12908.98 724
12910.06 709
12911.13 684
12912.20 678
12913.27 670
12914.35 672
12915.42 710
12916.49 671
12917.57 650
12918.64 642
12919.71 689
12920.79 673
12921.86 669
12922.94 702
12924.01 707
12925.08 704
12926.16 678
12927.23 670
12928.30 697
12929.38 662
12930.45 653
12931.53 651
12932.60 632
12933.67 650
12934.75 652
12935.82 646
12936.90 645
12937.97 658
12939.04 662
12940.12 630
12941.19 638
12942.27 632
12943.34 658
12944.42 662
12945.49 635
12946.56 629
12947.64 638
12948.71 641
12949.79 642
12950.86 624
12951.94 630
12953.01 619
12954.09 611
12955.16 629
12956.24 627
12957.31 591
12958.39 627
12959.46 617
12960.54 615
12961.61 616
12962.69 637
12963.76 645
12964.84 618
12965.91 623
12966.99 617
12968.07 628
12969.14 619
12970.22 610
12971.29 587
12972.37 602
12973.44 614
12974.52 573
12975.59 627
12976.67 608
12977.75 618
12978.82 576
12979.90 577
12980.97 614
12982.05 607
12983.13 578
12984.20 594
12985.28 605
12986.35 595
12987.43 583
12988.51 592
12989.58 616
12990.66 618
12991.74 637
12992.81 605
12993.89 577
12994.97 627
12996.04 616
12997.12 608
12998.20 585
12999.27 595
13000.35 607
13001.43 589
13002.50 602
13003.58 615
13004.66 594
13005.73 580
13006.81 584
13007.89 581
13008.97 596
13010.04 616
13011.12 584
13012.20 609
13013.27 593
13014.35 578
13015.43 602
13016.51 619
13017.58 565
13018.66 600
13019.74 622
13020.82 584
13021.89 583
13022.97 606
13024.05 620
13025.13 600
13026.21 590
13027.28 586
13028.36 589
13029.44 600
13030.52 633
13031.60 655
13032.67 656
13033.75 632
13034.83 575
13035.91 613
13036.99 637
13038.07 628
13039.14 618
13040.22 618
13041.30 603
13042.38 602
13043.46 618
13044.54 619
13045.62 610
13046.69 617
13047.77 647
13048.85 630
13049.93 571
13051.01 635
13052.09 607
13053.17 626
13054.25 613
13055.33 611
13056.40 612
13057.48 591
13058.56 617
13059.64 618
13060.72 609
13061.80 609
13062.88 598
13063.96 620
13065.04 579
13066.12 554
13067.20 597
13068.28 604
13069.36 618
13070.44 603
13071.52 575
13072.60 567
13073.68 563
13074.76 592
13075.84 564
13076.92 572
13078.00 608
13079.08 593
13080.16 568
13081.24 617
13082.32 590
13083.40 626
13084.48 633
13085.56 578
13086.64 593
13087.72 597
13088.80 598
13089.88 560
13090.96 584
13092.04 598
13093.12 617
13094.20 619
13095.28 600
13096.36 573
13097.44 592
13098.52 615
13099.61 621
13100.69 603
13101.77 608
13102.85 585
13103.93 628
13105.01 640
13106.09 609
13107.17 623
13108.25 597
13109.34 619
13110.42 616
13111.50 655
13112.58 609
13113.66 650
13114.74 663
13115.82 667
13116.91 635
13117.99 617
13119.07 646
13120.15 668
13121.23 647
13122.31 657
13123.40 686
13124.48 658
13125.56 658
13126.64 659
13127.72 685
13128.81 695
13129.89 670
13130.97 666
13132.05 670
13133.14 666
13134.22 672
13135.30 671
13136.38 639
13137.47 633
13138.55 633
13139.63 666
13140.71 666
13141.80 647
13142.88 628
13143.96 636
13145.04 620
13146.13 634
13147.21 624
13148.29 649
13149.38 620
13150.46 626
13151.54 668
13152.62 636
13153.71 611
13154.79 639
13155.87 655
13156.96 658
13158.04 659
13159.12 689
13160.21 686
13161.29 684
13162.37 627
13163.46 658
13164.54 640
13165.62 653
13166.71 638
13167.79 675
13168.88 632
13169.96 621
13171.04 634
13172.13 629
13173.21 610
13174.30 613
13175.38 621
13176.46 660
13177.55 627
13178.63 621
13179.72 640
13180.80 635
13181.88 591
13182.97 610
13184.05 670
13185.14 660
13186.22 640
13187.31 661
13188.39 635
13189.48 647
13190.56 675
13191.65 634
13192.73 663
13193.81 647
13194.90 632
13195.98 651
13197.07 672
13198.15 675
13199.24 665
13200.32 651
13201.41 636
13202.49 678
13203.58 673
13204.67 693
13205.75 641
13206.84 666
13207.92 649
13209.01 697
13210.09 674
13211.18 642
13212.26 646
13213.35 687
13214.43 688
13215.52 681
13216.61 644
13217.69 645
13218.78 694
13219.86 661
13220.95 698
13222.04 680
13223.12 671
13224.21 680
13225.29 694
13226.38 698
13227.47 681
13228.55 650
13229.64 690
13230.72 661
13231.81 687
13232.90 718
13233.98 686
13235.07 686
13236.16 684
13237.24 748
13238.33 707
13239.42 710
13240.50 729
13241.59 713
13242.68 737
13243.76 753
13244.85 711
13245.94 729
13247.02 716
13248.11 746
13249.20 759
13250.29 762
13251.37 754
13252.46 761
13253.55 754
13254.63 716
13255.72 744
13256.81 768
13257.90 800
13258.98 779
13260.07 796
13261.16 755
13262.25 783
13263.33 792
13264.42 799
13265.51 807
13266.60 831
13267.69 835
13268.77 820
13269.86 825
13270.95 798
13272.04 829
13273.13 848
13274.21 843
13275.30 840
13276.39 846
13277.48 838
13278.57 848
13279.65 853
13280.74 891
13281.83 848
13282.92 848
13284.01 854
13285.10 886
13286.19 876
13287.27 871
13288.36 900
13289.45 884
13290.54 904
13291.63 878
13292.72 904
13293.81 907
13294.90 899
13295.98 940
13297.07 950
13298.16 926
13299.25 928
13300.34 965
13301.43 967
13302.52 943
13303.61 975
13304.70 996
13305.79 997
13306.88 1022
13307.97 945
13309.06 1026
13310.15 1038
13311.24 1028
13312.32 1010
13313.41 1037
13314.50 1039
13315.59 1037
13316.68 1078
13317.77 1044
13318.86 1089
13319.95 1074
13321.04 1104
13322.13 1053
13323.22 1083
13324.31 1093
13325.40 1111
13326.49 1087
13327.58 1091
13328.68 1089
13329.77 1111
13330.86 1126
13331.95 1125
13333.04 1135
13334.13 1127
13335.22 1119
13336.31 1145
13337.40 1150
13338.49 1137
13339.58 1176
13340.67 1136
13341.76 1171
13342.85 1162
13343.94 1167
13345.04 1149
13346.13 1166
13347.22 1166
13348.31 1203
13349.40 1172
13350.49 1173
13351.58 1153
13352.67 1217
13353.77 1230
13354.86 1227
13355.95 1217
13357.04 1223
13358.13 1273
13359.22 1267
13360.31 1301
13361.41 1282
13362.50 1293
13363.59 1293
13364.68 1274
13365.77 1309
13366.87 1286
13367.96 1292
13369.05 1264
13370.14 1305
13371.23 1275
13372.33 1284
13373.42 1274
13374.51 1296
13375.60 1235
13376.69 1229
13377.79 1234
13378.88 1259
13379.97 1220
13381.06 1233
13382.16 1218
13383.25 1154
13384.34 1103
13385.43 1136
13386.53 1121
13387.62 1116
13388.71 1104
13389.81 1101
13390.90 1142
13391.99 1059
13393.08 1054
13394.18 1032
13395.27 1068
13396.36 1019
13397.46 1053
13398.55 1015
13399.64 1006
13400.74 1003
13401.83 1009
13402.92 1070
13404.02 1001
13405.11 1064
13406.20 1025
13407.30 1055
13408.39 994
13409.48 1019
13410.58 990
13411.67 1048
13412.77 986
13413.86 997
13414.95 1027
13416.05 1007
13417.14 1005
13418.23 1025
13419.33 991
13420.42 1022
13421.52 994
13422.61 988
13423.71 1005
13424.80 1024
13425.89 1075
13426.99 1004
13428.08 993
13429.18 1052
13430.27 1040
13431.37 1053
13432.46 1064
13433.56 1045
13434.65 1067
13435.74 1030
13436.84 1039
13437.93 1071
13439.03 1050
13440.12 1120
13441.22 1076
13442.31 1084
13443.41 1108
13444.50 1088
13445.60 1072
13446.69 1111
13447.79 1140
13448.88 1141
13449.98 1080
13451.08 1131
13452.17 1142
13453.27 1157
13454.36 1122
13455.46 1168
13456.55 1166
13457.65 1155
13458.74 1202
13459.84 1187
13460.94 1195
13462.03 1156
13463.13 1185
13464.22 1181
13465.32 1233
13466.41 1266
13467.51 1257
13468.61 1215
13469.70 1236
13470.80 1255
13471.90 1245
13472.99 1236
13474.09 1251
13475.18 1303
13476.28 1230
13477.38 1248
13478.47 1299
13479.57 1299
13480.67 1267
13481.76 1258
13482.86 1242
13483.96 1294
13485.05 1323
13486.15 1358
13487.25 1365
13488.34 1354
13489.44 1416
13490.54 1373
13491.63 1360
13492.73 1350
13493.83 1394
13494.93 1375
13496.02 1402
13497.12 1408
13498.22 1429
13499.31 1473
13500.41 1455
13501.51 1404
13502.61 1464
13503.70 1460
13504.80 1446
13505.90 1432
13507.00 1469
13508.09 1508
13509.19 1421
13510.29 1460
13511.39 1474
13512.49 1457
13513.58 1406
13514.68 1417
13515.78 1419
13516.88 1412
13517.98 1403
13519.07 1407
13520.17 1368
13521.27 1359
13522.37 1302
13523.47 1302
13524.57 1321
13525.66 1325
13526.76 1308
13527.86 1290
13528.96 1256
13530.06 1255
13531.16 1246
13532.25 1218
13533.35 1221
13534.45 1252
13535.55 1210
13536.65 1199
13537.75 1181
13538.85 1145
13539.95 1114
13541.05 1151
13542.14 1142
13543.24 1104
13544.34 1104
13545.44 1124
13546.54 1144
13547.64 1123
13548.74 1078
13549.84 1096
13550.94 1060
13552.04 1030
13553.14 1032
13554.24 1006
13555.34 1008
13556.44 1018
13557.54 1018
13558.64 968
13559.74 982
13560.84 985
13561.94 1012
13563.04 989
13564.13 1029
13565.23 993
13566.34 990
13567.44 963
13568.54 976
13569.64 969
13570.74 978
13571.84 969
13572.94 961
13574.04 988
13575.14 990
13576.24 996
13577.34 991
13578.44 1014
13579.54 1001
13580.64 985
13581.74 945
13582.84 988
13583.94 964
13585.04 954
13586.14 929
13587.24 946
13588.35 979
13589.45 949
13590.55 986
13591.65 972
13592.75 972
13593.85 1000
13594.95 985
13596.05 958
13597.15 986
13598.26 984
13599.36 979
13600.46 946
13601.56 1020
13602.66 997
13603.76 1023
13604.86 964
13605.97 974
13607.07 1000
13608.17 982
13609.27 968
13610.37 956
13611.47 959
13612.58 965
13613.68 981
13614.78 968
13615.88 987
13616.98 987
13618.09 988
13619.19 966
13620.29 996
13621.39 1007
13622.50 970
13623.60 1002
13624.70 994
13625.80 993
13626.91 1011
13628.01 1027
13629.11 1019
13630.21 976
13631.32 1030
13632.42 998
13633.52 977
13634.62 1039
13635.73 992
13636.83 1009
13637.93 998
13639.04 998
13640.14 997
13641.24 1018
13642.35 1032
13643.45 1036
13644.55 990
13645.65 971
13646.76 967
13647.86 1003
13648.96 1017
13650.07 993
13651.17 1007
13652.28 993
13653.38 1013
13654.48 1004
13655.59 1012
13656.69 962
13657.79 971
13658.90 975
13660.00 956
13661.11 955
13662.21 963
13663.31 968
13664.42 972
13665.52 979
13666.63 965
13667.73 965
13668.83 961
13669.94 949
13671.04 982
13672.15 966
13673.25 939
13674.36 946
13675.46 930
13676.56 952
13677.67 965
13678.77 967
13679.88 960
13680.98 962
13682.09 986
13683.19 966
13684.30 965
13685.40 1011
13686.51 989
13687.61 1006
13688.72 972
13689.82 991
13690.93 975
13692.03 974
13693.14 985
13694.24 999
13695.35 959
13696.45 1034
13697.56 1012
13698.66 1041
13699.77 1005
13700.87 1050
13701.98 1040
13703.09 991
13704.19 1045
13705.30 1048
13706.40 1039
13707.51 1056
13708.61 1008
13709.72 1059
13710.83 1065
13711.93 1080
13713.04 1068
13714.14 1075
13715.25 1096
13716.36 1081
13717.46 1089
13718.57 1141
13719.67 1136
13720.78 1107
13721.89 1103
13722.99 1142
13724.10 1160
13725.21 1189
13726.31 1162
13727.42 1167
13728.53 1160
13729.63 1219
13730.74 1197
13731.85 1217
13732.95 1174
13734.06 1192
13735.17 1225
13736.27 1245
13737.38 1225
13738.49 1262
13739.59 1259
13740.70 1278
13741.81 1347
13742.92 1340
13744.02 1314
13745.13 1365
13746.24 1351
13747.35 1400
13748.45 1423
13749.56 1412
13750.67 1442
13751.78 1487
13752.88 1523
13753.99 1556
13755.10 1521
13756.21 1580
13757.31 1573
13758.42 1609
13759.53 1598
13760.64 1671
13761.75 1709
13762.85 1769
13763.96 1769
13765.07 1799
13766.18 1728
13767.29 1720
13768.39 1770
13769.50 1790
13770.61 1790
13771.72 1801
13772.83 1799
13773.94 1748
13775.04 1731
13776.15 1760
13777.26 1722
13778.37 1664
13779.48 1684
13780.59 1663
13781.70 1627
13782.80 1589
13783.91 1552
13785.02 1553
13786.13 1523
13787.24 1455
13788.35 1469
13789.46 1444
13790.57 1401
13791.68 1399
13792.79 1382
13793.90 1357
13795.00 1288
13796.11 1294
13797.22 1236
13798.33 1177
13799.44 1190
13800.55 1218
13801.66 1164
13802.77 1160
13803.88 1152
13804.99 1166
13806.10 1154
13807.21 1115
13808.32 1112
13809.43 1123
13810.54 1135
13811.65 1095
13812.76 1093
13813.87 1070
13814.98 1082
13816.09 1066
13817.20 1065
13818.31 1098
13819.42 1074
13820.53 1032
13821.64 1060
13822.75 1018
13823.86 985
13824.97 1022
13826.08 981
13827.19 1020
13828.30 1023
13829.41 1041
13830.53 999
13831.64 1016
13832.75 998
13833.86 1022
13834.97 986
13836.08 966
13837.19 989
13838.30 1007
13839.41 971
13840.52 986
13841.64 1014
13842.75 1035
13843.86 1019
13844.97 1032
13846.08 1003
13847.19 1044
13848.30 1037
13849.41 1009
13850.53 1020
13851.64 1043
13852.75 1042
13853.86 1046
13854.97 1045
13856.08 985
13857.20 1002
13858.31 1033
13859.42 1021
13860.53 1052
13861.64 1054
13862.76 1071
13863.87 1065
13864.98 1045
13866.09 1077
13867.20 1065
13868.32 1046
13869.43 1082
13870.54 1049
13871.65 1090
13872.77 1055
13873.88 1084
13874.99 1085
13876.10 1100
13877.22 1064
13878.33 1115
13879.44 1160
13880.55 1112
13881.67 1115
13882.78 1104
13883.89 1156
13885.01 1162
13886.12 1139
13887.23 1163
13888.34 1133
13889.46 1148
13890.57 1137
13891.68 1203
13892.80 1183
13893.91 1170
13895.02 1195
13896.14 1233
13897.25 1198
13898.36 1219
13899.48 1229
13900.59 1237
13901.70 1200
13902.82 1225
13903.93 1184
13905.05 1188
13906.16 1184
13907.27 1151
13908.39 1133
13909.50 1154
13910.61 1136
13911.73 1115
13912.84 1117
13913.96 1081
13915.07 1070
13916.19 1103
13917.30 1044
13918.41 1047
13919.53 1029
13920.64 1017
13921.76 1014
13922.87 1024
13923.99 1033
13925.10 965
13926.21 997
13927.33 1020
13928.44 991
13929.56 972
13930.67 970
13931.79 974
13932.90 956
13934.02 989
13935.13 964
13936.25 962
13937.36 962
13938.48 989
13939.59 935
13940.71 987
13941.82 983
13942.94 958
13944.05 921
13945.17 962
13946.28 979
13947.40 969
13948.52 922
13949.63 930
13950.75 933
13951.86 900
13952.98 958
13954.09 971
13955.21 885
13956.32 881
13957.44 936
13958.56 918
13959.67 913
13960.79 935
13961.90 967
13963.02 892
13964.14 909
13965.25 930
13966.37 919
13967.48 901
13968.60 929
13969.72 890
13970.83 932
13971.95 921
13973.07 926
13974.18 888
13975.30 919
13976.42 929
13977.53 937
13978.65 921
13979.77 910
13980.88 889
13982.00 939
13983.12 956
13984.23 922
13985.35 886
13986.47 881
13987.58 906
13988.70 932
13989.82 927
13990.94 931
13992.05 898
13993.17 934
13994.29 951
13995.40 942
13996.52 968
13997.64 968
13998.76 957
13999.87 943
14000.99 1013
14002.11 974
14003.23 1001
14004.35 960
14005.46 965
14006.58 946
14007.70 967
14008.82 985
14009.93 958
14011.05 989
14012.17 971
14013.29 986
14014.41 986
14015.52 987
14016.64 963
14017.76 977
14018.88 1012
14020.00 971
14021.12 958
14022.23 994
14023.35 957
14024.47 983
14025.59 999
14026.71 1006
14027.83 1029
14028.95 1004
14030.06 1010
14031.18 1002
14032.30 1027
14033.42 1031
14034.54 996
14035.66 1037
14036.78 1055
14037.90 1026
14039.02 1039
14040.14 1042
14041.25 1104
14042.37 1075
14043.49 1074
14044.61 1067
14045.73 1069
14046.85 1081
14047.97 1101
14049.09 1088
14050.21 1083
14051.33 1115
14052.45 1139
14053.57 1205
14054.69 1125
14055.81 1149
14056.93 1181
14058.05 1261
14059.17 1275
14060.29 1223
14061.41 1207
14062.53 1215
14063.65 1271
14064.77 1209
14065.89 1244
14067.01 1243
14068.13 1277
14069.25 1278
14070.37 1323
14071.49 1353
14072.61 1330
14073.73 1341
14074.85 1341
14075.97 1356
14077.09 1382
14078.21 1406
14079.33 1448
14080.45 1415
14081.57 1490
14082.69 1437
14083.82 1441
14084.94 1421
14086.06 1463
14087.18 1462
14088.30 1509
14089.42 1466
14090.54 1500
14091.66 1505
14092.78 1494
14093.91 1531
14095.03 1516
14096.15 1521
14097.27 1568
14098.39 1572
14099.51 1550
14100.63 1558
14101.76 1545
14102.88 1547
14104.00 1553
14105.12 1526
14106.24 1552
14107.36 1486
14108.49 1491
14109.61 1467
14110.73 1455
14111.85 1455
14112.97 1488
14114.10 1434
14115.22 1398
14116.34 1396
14117.46 1344
14118.58 1331
14119.71 1316
14120.83 1327
14121.95 1348
14123.07 1320
14124.20 1291
14125.32 1291
14126.44 1275
14127.56 1260
14128.69 1233
14129.81 1219
14130.93 1262
14132.06 1205
14133.18 1187
14134.30 1185
14135.42 1177
14136.55 1148
14137.67 1150
14138.79 1120
14139.92 1090
14141.04 1111
14142.16 1092
14143.29 1129
14144.41 1104
14145.53 1079
14146.66 1107
14147.78 1083
14148.90 1053
14150.03 1103
14151.15 1080
14152.27 1095
14153.40 1110
14154.52 1074
14155.64 1039
14156.77 1070
14157.89 1043
14159.02 1053
14160.14 1082
14161.26 1085
14162.39 1070
14163.51 1038
14164.64 1049
14165.76 1010
14166.88 1048
14168.01 1057
14169.13 1060
14170.26 1026
14171.38 1022
14172.51 1045
14173.63 1021
14174.75 1057
14175.88 992
14177.00 1009
14178.13 1006
14179.25 1018
14180.38 1019
14181.50 1007
14182.63 997
14183.75 1005
14184.88 989
14186.00 971
14187.13 996
14188.25 960
14189.38 967
14190.50 954
14191.63 956
14192.75 975
14193.88 1013
14195.00 947
14196.13 941
14197.25 894
14198.38 917
14199.50 913
14200.63 970
14201.76 926
14202.88 932
14204.01 919
14205.13 929
14206.26 897
14207.38 924
14208.51 907
14209.64 919
14210.76 897
14211.89 885
14213.01 895
14214.14 898
14215.27 876
14216.39 888
14217.52 901
14218.64 887
14219.77 863
14220.90 863
14222.02 878
14223.15 872
14224.28 870
14225.40 878
14226.53 835
14227.66 862
14228.78 885
14229.91 864
14231.04 817
14232.16 858
14233.29 864
14234.42 848
14235.54 818
14236.67 848
14237.80 820
14238.92 837
14240.05 834
14241.18 820
14242.31 837
14243.43 829
14244.56 837
14245.69 840
14246.82 842
14247.94 856
14249.07 814
14250.20 802
14251.33 778
14252.45 811
14253.58 770
14254.71 793
14255.84 807
14256.96 765
14258.09 762
14259.22 768
14260.35 801
14261.47 770
14262.60 744
14263.73 775
14264.86 750
14265.99 743
14267.12 747
14268.24 770
14269.37 736
14270.50 747
14271.63 720
14272.76 751
14273.89 753
14275.01 715
14276.14 705
14277.27 710
14278.40 707
14279.53 711
14280.66 753
14281.79 730
14282.91 727
14284.04 692
14285.17 706
14286.30 717
14287.43 693
14288.56 697
14289.69 711
14290.82 719
14291.95 698
14293.08 688
14294.20 710
14295.33 699
14296.46 725
14297.59 706
14298.72 694
14299.85 677
14300.98 672
14302.11 687
14303.24 686
14304.37 667
14305.50 678
14306.63 682
14307.76 640
14308.89 637
14310.02 653
14311.15 651
14312.28 674
14313.41 652
14314.54 645
14315.67 659
14316.80 653
14317.93 634
14319.06 658
14320.19 659
14321.32 607
14322.45 630
14323.58 672
14324.71 630
14325.84 619
14326.97 632
14328.10 631
14329.23 634
14330.36 665
14331.49 611
14332.62 608
14333.76 642
14334.89 619
14336.02 624
14337.15 630
14338.28 657
14339.41 613
14340.54 597
14341.67 597
14342.80 622
14343.93 644
14345.07 657
14346.20 620
14347.33 626
14348.46 608
14349.59 618
14350.72 616
14351.85 608
14352.99 628
14354.12 597
14355.25 630
14356.38 649
14357.51 609
14358.64 620
14359.78 623
14360.91 655
14362.04 646
14363.17 630
14364.30 608
14365.44 607
14366.57 597
14367.70 653
14368.83 627
14369.96 660
14371.10 613
14372.23 616
14373.36 639
14374.49 605
14375.63 605
14376.76 606
14377.89 632
14379.02 633
14380.16 649
14381.29 619
14382.42 634
14383.55 628
14384.69 609
14385.82 605
14386.95 627
14388.09 625
14389.22 612
14390.35 625
14391.49 659
14392.62 663
14393.75 642
14394.89 632
14396.02 650
14397.15 649
14398.28 632
14399.42 674
14400.55 657
14401.69 665
14402.82 645
14403.95 668
14405.09 640
14406.22 661
14407.35 710
14408.49 640
14409.62 642
14410.75 688
14411.89 665
14413.02 680
14414.16 643
14415.29 656
14416.42 665
14417.56 667
14418.69 684
14419.83 645
14420.96 680
14422.10 682
14423.23 686
14424.36 649
14425.50 651
14426.63 668
14427.77 694
14428.90 733
14430.04 720
14431.17 663
14432.31 705
14433.44 743
14434.58 727
14435.71 711
14436.85 726
14437.98 722
14439.12 734
14440.25 720
14441.39 727
14442.52 749
14443.66 765
14444.79 755
14445.93 728
14447.06 753
14448.20 737
14449.33 771
14450.47 713
14451.60 729
14452.74 760
14453.87 737
14455.01 749
14456.14 763
14457.28 773
14458.42 788
14459.55 773
14460.69 804
14461.82 805
14462.96 767
14464.10 777
14465.23 805
14466.37 821
14467.50 825
14468.64 759
14469.78 803
14470.91 805
14472.05 791
14473.18 828
14474.32 837
14475.46 850
14476.59 837
14477.73 811
14478.87 809
14480.00 809
14481.14 833
14482.28 829
14483.41 819
14484.55 816
14485.69 788
14486.82 811
14487.96 807
14489.10 804
14490.23 794
14491.37 798
14492.51 814
14493.65 798
14494.78 796
14495.92 777
14497.06 817
14498.19 794
14499.33 785
14500.47 798
14501.61 777
14502.74 785
14503.88 802
14505.02 801
14506.16 794
14507.29 774
14508.43 771
14509.57 797
14510.71 791
14511.85 765
14512.98 776
14514.12 817
14515.26 789
14516.40 777
14517.54 747
14518.67 731
14519.81 723
14520.95 700
14522.09 723
14523.23 716
14524.36 724
14525.50 722
14526.64 714
14527.78 686
14528.92 688
14530.06 715
14531.19 678
14532.33 686
14533.47 684
14534.61 674
14535.75 684
14536.89 712
14538.03 688
14539.17 659
14540.31 679
14541.44 683
14542.58 650
14543.72 635
14544.86 681
14546.00 710
14547.14 671
14548.28 664
14549.42 689
14550.56 686
14551.70 666
14552.84 689
14553.98 704
14555.12 677
14556.25 680
14557.39 675
14558.53 674
14559.67 663
14560.81 668
14561.95 669
14563.09 676
14564.23 660
14565.37 693
14566.51 692
14567.65 703
14568.79 705
14569.93 653
14571.07 633
14572.21 649
14573.35 682
14574.49 663
14575.63 673
14576.77 684
14577.92 708
14579.06 697
14580.20 682
14581.34 699
14582.48 720
14583.62 686
14584.76 698
14585.90 712
14587.04 723
14588.18 725
14589.32 713
14590.46 746
14591.60 729
14592.74 731
14593.89 752
14595.03 729
14596.17 715
14597.31 733
14598.45 711
14599.59 727
14600.73 749
14601.87 773
14603.02 772
14604.16 759
14605.30 766
14606.44 778
14607.58 785
14608.72 744
14609.86 754
14611.01 783
14612.15 797
14613.29 774
14614.43 787
14615.57 785
14616.72 784
14617.86 826
14619.00 798
14620.14 806
14621.28 822
14622.43 815
14623.57 803
14624.71 844
14625.85 862
14627.00 864
14628.14 847
14629.28 876
14630.42 885
14631.56 915
14632.71 893
14633.85 893
14634.99 897
14636.14 922
14637.28 886
14638.42 890
14639.56 883
14640.71 900
14641.85 845
14642.99 859
14644.14 850
14645.28 851
14646.42 867
14647.56 849
14648.71 823
14649.85 782
14650.99 769
14652.14 774
14653.28 772
14654.42 784
14655.57 790
14656.71 730
14657.85 703
14659.00 725
14660.14 693
14661.29 668
14662.43 647
14663.57 679
14664.72 686
14665.86 644
14667.00 639
14668.15 651
14669.29 655
14670.44 643
14671.58 623
14672.73 611
14673.87 629
14675.01 596
14676.16 598
14677.30 579
14678.45 623
14679.59 615
14680.74 595
14681.88 585
14683.02 603
14684.17 587
14685.31 578
14686.46 581
14687.60 559
14688.75 563
14689.89 564
14691.04 561
14692.18 561
14693.33 539
14694.47 537
14695.62 564
14696.76 567
14697.91 551
14699.05 551
14700.20 543
14701.34 537
14702.49 541
14703.63 521
14704.78 527
14705.92 509
14707.07 524
14708.22 528
14709.36 502
14710.51 536
14711.65 502
14712.80 539
14713.94 516
14715.09 540
14716.23 517
14717.38 513
14718.53 488
14719.67 503
14720.82 518
14721.96 535
14723.11 516
14724.26 486
14725.40 514
14726.55 539
14727.70 508
14728.84 509
14729.99 504
14731.13 512
14732.28 502
14733.43 540
14734.57 521
14735.72 519
14736.87 515
14738.01 505
14739.16 484
14740.31 518
14741.45 520
14742.60 522
14743.75 515
14744.89 516
14746.04 519
14747.19 492
14748.34 529
14749.48 497
14750.63 482
14751.78 499
14752.92 481
14754.07 486
14755.22 487
14756.37 493
14757.51 501
14758.66 499
14759.81 474
14760.96 507
14762.10 517
14763.25 474
14764.40 472
14765.55 451
14766.70 496
14767.84 482
14768.99 463
14770.14 488
14771.29 468
14772.43 443
14773.58 471
14774.73 494
14775.88 453
14777.03 474
14778.18 428
14779.32 482
14780.47 455
14781.62 470
14782.77 518
14783.92 488
14785.07 478
14786.21 453
14787.36 442
14788.51 432
14789.66 455
14790.81 452
14791.96 457
14793.11 457
14794.26 452
14795.40 456
14796.55 417
14797.70 454
14798.85 453
14800.00 450
14801.15 467
14802.30 457
14803.45 447
14804.60 439
14805.75 410
14806.90 421
14808.05 440
14809.19 419
14810.34 440
14811.49 452
14812.64 412
14813.79 433
14814.94 436
14816.09 433
14817.24 400
14818.39 413
14819.54 425
14820.69 430
14821.84 420
14822.99 409
14824.14 428
14825.29 398
14826.44 445
14827.59 435
14828.74 380
14829.89 393
14831.04 415
14832.19 412
14833.34 396
14834.49 390
14835.64 386
14836.79 403
14837.95 415
14839.10 395
14840.25 399
14841.40 370
14842.55 392
14843.70 395
14844.85 379
14846.00 386
14847.15 382
14848.30 391
14849.45 395
14850.60 390
14851.76 368
14852.91 388
14854.06 406
14855.21 406
14856.36 399
14857.51 397
14858.66 383
14859.81 368
14860.97 404
14862.12 397
14863.27 372
14864.42 384
14865.57 361
14866.72 368
14867.88 386
14869.03 386
14870.18 392
14871.33 389
14872.48 358
14873.64 367
14874.79 363
14875.94 347
14877.09 343
14878.24 386
14879.40 370
14880.55 394
14881.70 394
14882.85 367
14884.00 385
14885.16 366
14886.31 371
14887.46 366
14888.61 364
14889.77 386
14890.92 362
14892.07 372
14893.23 343
14894.38 377
14895.53 397
14896.68 403
14897.84 376
14898.99 356
14900.14 361
14901.30 361
14902.45 353
14903.60 383
14904.75 369
14905.91 349
14907.06 360
14908.21 377
14909.37 366
14910.52 347
14911.67 351
14912.83 362
14913.98 365
14915.14 364
14916.29 377
14917.44 382
14918.60 354
14919.75 359
14920.90 352
14922.06 372
14923.21 355
14924.37 363
14925.52 362
14926.67 351
14927.83 375
14928.98 375
14930.14 389
14931.29 353
14932.44 363
14933.60 349
14934.75 348
14935.91 372
14937.06 345
14938.22 361
14939.37 361
14940.52 360
14941.68 367
14942.83 386
14943.99 360
14945.14 350
14946.30 353
14947.45 371
14948.61 347
14949.76 359
14950.92 389
14952.07 376
14953.23 329
14954.38 357
14955.54 371
14956.69 359
14957.85 378
14959.00 373
14960.16 355
14961.31 345
14962.47 367
14963.62 382
14964.78 378
14965.94 368
14967.09 357
14968.25 375
14969.40 376
14970.56 389
14971.71 362
14972.87 390
14974.03 359
14975.18 383
14976.34 367
14977.49 365
14978.65 363
14979.81 371
14980.96 361
14982.12 358
14983.27 349
14984.43 345
14985.59 374
14986.74 351
14987.90 388
14989.06 350
14990.21 389
14991.37 354
14992.53 381
14993.68 367
14994.84 363
14996.00 371
14997.15 334
14998.31 359
14999.47 367
15000.62 341
15001.78 337
15002.94 370
15004.09 338
15005.25 350
15006.41 361
15007.56 374
15008.72 355
15009.88 369
15011.04 342
15012.19 339
15013.35 322
15014.51 362
15015.67 346
15016.82 348
15017.98 345
15019.14 354
15020.30 351
15021.45 342
15022.61 340
15023.77 334
15024.93 366
15026.08 345
15027.24 353
15028.40 347
15029.56 345
15030.72 330
15031.87 342
15033.03 362
15034.19 341
15035.35 337
15036.51 342
15037.67 379
15038.82 386
15039.98 377
15041.14 350
15042.30 360
15043.46 335
15044.62 364
15045.78 370
15046.93 341
15048.09 347
15049.25 341
15050.41 355
15051.57 348
15052.73 323
15053.89 348
15055.05 351
15056.20 359
15057.36 337
15058.52 328
15059.68 347
15060.84 329
15062.00 356
15063.16 359
15064.32 342
15065.48 351
15066.64 364
15067.80 365
15068.96 352
15070.12 343
15071.28 334
15072.44 347
15073.60 334
15074.76 329
15075.91 330
15077.07 345
15078.23 357
15079.39 329
15080.55 347
15081.71 356
15082.87 340
15084.03 338
15085.19 362
15086.35 355
15087.51 361
15088.68 371
15089.84 366
15091.00 324
15092.16 373
15093.32 364
15094.48 371
15095.64 339
15096.80 360
15097.96 351
15099.12 375
15100.28 340
15101.44 360
15102.60 359
15103.76 352
15104.92 375
15106.08 384
15107.25 389
15108.41 374
15109.57 377
15110.73 366
15111.89 360
15113.05 342
15114.21 366
15115.37 376
15116.54 377
15117.70 329
15118.86 391
15120.02 376
15121.18 386
15122.34 368
15123.50 380
15124.67 360
15125.83 368
15126.99 376
15128.15 374
15129.31 375
15130.47 369
15131.64 393
15132.80 381
15133.96 365
15135.12 390
15136.28 380
15137.45 363
15138.61 397
15139.77 408
15140.93 411
15142.10 355
15143.26 364
15144.42 401
15145.58 375
15146.75 399
15147.91 407
15149.07 406
15150.23 379
15151.40 382
15152.56 406
15153.72 413
15154.88 395
15156.05 406
15157.21 415
15158.37 430
15159.54 383
15160.70 403
15161.86 424
15163.03 437
15164.19 431
15165.35 435
15166.52 422
15167.68 383
15168.84 418
15170.01 400
15171.17 440
15172.33 404
15173.50 434
15174.66 421
15175.82 449
15176.99 452
15178.15 449
15179.31 422
15180.48 447
15181.64 459
15182.81 452
15183.97 459
15185.13 424
15186.30 431
15187.46 459
15188.63 461
15189.79 464
15190.95 489
15192.12 474
15193.28 481
15194.45 483
15195.61 482
15196.78 480
15197.94 479
15199.10 509
15200.27 469
15201.43 525
15202.60 487
15203.76 513
15204.93 460
15206.09 508
15207.26 496
15208.42 503
15209.59 529
15210.75 532
15211.92 496
15213.08 504
15214.25 537
15215.41 520
15216.58 513
15217.74 507
15218.91 508
15220.07 491
15221.24 540
15222.40 508
15223.57 544
15224.74 531
15225.90 512
15227.07 539
15228.23 569
15229.40 529
15230.56 558
15231.73 547
15232.89 515
15234.06 569
15235.23 558
15236.39 581
15237.56 576
15238.72 574
15239.89 576
15241.06 593
15242.22 565
15243.39 548
15244.56 564
15245.72 572
15246.89 531
15248.05 552
15249.22 556
15250.39 566
15251.55 541
15252.72 541
15253.89 573
15255.05 556
15256.22 553
15257.39 565
15258.55 537
15259.72 528
15260.89 518
15262.05 524
15263.22 506
15264.39 485
15265.56 517
15266.72 521
15267.89 518
15269.06 484
15270.22 513
15271.39 534
15272.56 500
15273.73 479
15274.89 489
15276.06 493
15277.23 473
15278.40 495
15279.56 485
15280.73 499
15281.90 468
15283.07 468
15284.23 504
15285.40 475
15286.57 474
15287.74 480
15288.91 454
15290.07 466
15291.24 474
15292.41 473
15293.58 483
15294.75 445
15295.92 470
15297.08 478
15298.25 491
15299.42 484
15300.59 443
15301.76 486
15302.93 466
15304.09 442
15305.26 464
15306.43 485
15307.60 461
15308.77 456
15309.94 464
15311.11 464
15312.28 476
15313.44 495
15314.61 492
15315.78 505
15316.95 472
15318.12 468
15319.29 478
15320.46 462
15321.63 461
15322.80 475
15323.97 477
15325.14 481
15326.30 480
15327.47 468
15328.64 481
15329.81 495
15330.98 517
15332.15 483
15333.32 529
15334.49 526
15335.66 533
15336.83 522
15338.00 498
15339.17 511
15340.34 555
15341.51 503
15342.68 511
15343.85 535
15345.02 550
15346.19 516
15347.36 509
15348.53 524
15349.70 525
15350.87 549
15352.04 528
15353.21 546
15354.38 540
15355.55 562
15356.72 543
15357.90 558
15359.07 545
15360.24 546
15361.41 535
15362.58 583
15363.75 578
15364.92 561
15366.09 543
15367.26 562
15368.43 570
15369.60 567
15370.77 605
15371.95 575
15373.12 546
15374.29 568
15375.46 602
15376.63 598
15377.80 575
15378.97 552
15380.15 574
15381.32 600
15382.49 566
15383.66 546
15384.83 578
15386.00 578
15387.17 555
15388.35 556
15389.52 548
15390.69 538
15391.86 564
15393.03 541
15394.21 517
15395.38 534
15396.55 522
15397.72 569
15398.89 532
15400.07 502
15401.24 550
15402.41 525
15403.58 508
15404.76 530
15405.93 499
15407.10 491
15408.27 496
15409.45 485
15410.62 518
15411.79 466
15412.96 486
15414.14 494
15415.31 493
15416.48 464
15417.66 435
15418.83 464
15420.00 482
15421.17 484
15422.35 466
15423.52 455
15424.69 480
15425.87 441
15427.04 443
15428.21 457
15429.39 447
15430.56 442
15431.73 446
15432.91 457
15434.08 412
15435.25 420
15436.43 415
15437.60 410
15438.77 437
15439.95 416
15441.12 431
15442.30 438
15443.47 436
15444.64 411
15445.82 412
15446.99 440
15448.17 429
15449.34 394
15450.51 419
15451.69 412
15452.86 436
15454.04 413
15455.21 393
15456.39 434
15457.56 417
15458.73 422
15459.91 418
15461.08 410
15462.26 405
15463.43 432
15464.61 406
15465.78 407
15466.96 420
15468.13 410
15469.31 406
15470.48 402
15471.66 407
15472.83 411
15474.01 442
15475.18 400
15476.36 393
15477.53 409
15478.71 385
15479.88 401
15481.06 420
15482.23 416
15483.41 434
15484.58 420
15485.76 424
15486.93 421
15488.11 423
15489.29 398
15490.46 425
15491.64 389
15492.81 428
15493.99 415
15495.16 431
15496.34 402
15497.52 430
15498.69 443
15499.87 444
15501.04 412
15502.22 403
15503.40 424
15504.57 420
15505.75 442
15506.92 438
15508.10 431
15509.28 427
15510.45 418
15511.63 411
15512.81 399
15513.98 412
15515.16 440
15516.34 421
15517.51 450
15518.69 463
15519.87 456
15521.04 426
15522.22 413
15523.40 440
15524.57 447
15525.75 455
15526.93 428
15528.11 452
15529.28 461
15530.46 455
15531.64 428
15532.81 455
15533.99 455
15535.17 420
15536.35 459
15537.52 468
15538.70 498
15539.88 470
15541.06 467
15542.23 453
15543.41 436
15544.59 450
15545.77 462
15546.95 453
15548.12 452
15549.30 456
15550.48 448
15551.66 462
15552.83 470
15554.01 461
15555.19 459
15556.37 481
15557.55 492
15558.73 462
15559.90 459
15561.08 481
15562.26 478
15563.44 494
15564.62 455
15565.80 443
15566.97 455
15568.15 480
15569.33 490
15570.51 493
15571.69 482
15572.87 498
15574.05 501
15575.23 518
15576.40 498
15577.58 493
15578.76 495
15579.94 492
15581.12 512
15582.30 522
15583.48 527
15584.66 490
15585.84 516
15587.02 520
15588.20 525
15589.38 516
15590.56 565
15591.73 545
15592.91 541
15594.09 544
15595.27 518
15596.45 569
15597.63 580
15598.81 549
15599.99 549
15601.17 551
15602.35 548
15603.53 574
15604.71 577
15605.89 583
15607.07 580
15608.25 611
15609.43 610
15610.61 556
15611.79 588
15612.97 585
15614.15 651
15615.33 601
15616.51 625
15617.69 622
15618.88 630
15620.06 631
15621.24 627
15622.42 656
15623.60 674
15624.78 665
15625.96 653
15627.14 647
15628.32 651
15629.50 672
15630.68 676
15631.86 675
15633.05 676
15634.23 765
15635.41 704
15636.59 731
15637.77 694
15638.95 729
15640.13 721
15641.31 714
15642.50 690
15643.68 736
15644.86 765
15646.04 741
15647.22 742
15648.40 743
15649.58 778
15650.77 764
15651.95 774
15653.13 717
15654.31 744
15655.49 754
15656.68 750
15657.86 732
15659.04 779
15660.22 731
15661.40 747
15662.59 744
15663.77 763
15664.95 738
15666.13 726
15667.32 717
15668.50 737
15669.68 730
15670.86 706
15672.05 751
15673.23 704
15674.41 723
15675.59 726
15676.78 719
15677.96 697
15679.14 703
15680.32 715
15681.51 692
15682.69 704
15683.87 703
15685.06 707
15686.24 698
15687.42 707
15688.61 702
15689.79 684
15690.97 702
15692.16 674
15693.34 682
15694.52 691
15695.71 659
15696.89 656
15698.07 697
15699.26 660
15700.44 656
15701.62 648
15702.81 660
15703.99 682
15705.17 661
15706.36 669
15707.54 690
15708.73 682
15709.91 690
15711.09 661
15712.28 717
15713.46 702
15714.65 696
15715.83 704
15717.02 713
15718.20 713
15719.38 688
15720.57 730
15721.75 738
15722.94 755
15724.12 725
15725.31 753
15726.49 720
15727.68 724
15728.86 701
15730.04 731
15731.23 709
15732.41 724
15733.60 752
15734.78 761
15735.97 746
15737.15 759
15738.34 784
15739.52 759
15740.71 797
15741.89 772
15743.08 775
15744.27 809
15745.45 798
15746.64 788
15747.82 833
15749.01 834
15750.19 849
15751.38 852
15752.56 842
15753.75 852
15754.93 843
15756.12 841
15757.31 855
15758.49 829
15759.68 896
15760.86 880
15762.05 831
15763.24 849
15764.42 848
15765.61 857
15766.79 868
15767.98 906
15769.17 862
15770.35 827
15771.54 841
15772.72 851
15773.91 837
15775.10 846
15776.28 803
15777.47 853
15778.66 850
15779.84 849
15781.03 820
15782.22 791
15783.40 806
15784.59 792
15785.78 825
15786.96 766
15788.15 788
15789.34 781
15790.53 756
15791.71 793
15792.90 758
15794.09 750
15795.27 745
15796.46 758
15797.65 731
15798.84 715
15800.02 716
15801.21 721
15802.40 709
15803.59 720
15804.77 656
15805.96 716
15807.15 706
15808.34 723
15809.52 693
15810.71 697
15811.90 656
15813.09 681
15814.28 699
15815.46 662
15816.65 667
15817.84 670
15819.03 639
15820.22 672
15821.40 678
15822.59 669
15823.78 657
15824.97 666
15826.16 665
15827.35 686
15828.53 665
15829.72 653
15830.91 672
15832.10 648
15833.29 610
15834.48 647
15835.67 682
15836.85 685
15838.04 666
15839.23 641
15840.42 640
15841.61 657
15842.80 673
15843.99 638
15845.18 666
15846.37 654
15847.55 667
15848.74 650
15849.93 648
15851.12 633
15852.31 639
15853.50 644
15854.69 683
15855.88 631
15857.07 667
15858.26 645
15859.45 682
15860.64 630
15861.83 664
15863.02 663
15864.21 641
15865.40 631
15866.59 665
15867.78 699
15868.97 682
15870.16 683
15871.35 696
15872.54 658
15873.73 691
15874.92 685
15876.11 665
15877.30 677
15878.49 667
15879.68 708
15880.87 713
15882.06 702
15883.25 716
15884.44 728
15885.63 708
15886.82 688
15888.01 707
15889.20 714
15890.39 755
15891.59 756
15892.78 713
15893.97 722
15895.16 720
15896.35 734
15897.54 770
15898.73 758
15899.92 747
15901.11 763
15902.30 811
15903.50 789
15904.69 767
15905.88 806
15907.07 783
15908.26 763
15909.45 778
15910.64 814
15911.84 833
15913.03 781
15914.22 794
15915.41 825
15916.60 812
15917.79 806
15918.99 832
15920.18 857
15921.37 831
15922.56 798
15923.75 829
15924.95 867
15926.14 856
15927.33 841
15928.52 830
15929.71 834
15930.91 846
15932.10 810
15933.29 835
15934.48 820
15935.68 795
15936.87 770
15938.06 809
15939.25 774
15940.45 758
15941.64 797
15942.83 804
15944.03 780
15945.22 772
15946.41 753
15947.60 722
15948.80 698
15949.99 725
15951.18 714
15952.38 663
15953.57 660
15954.76 668
15955.96 670
15957.15 623
15958.34 578
15959.54 605
15960.73 589
15961.92 605
15963.12 628
15964.31 597
15965.50 579
15966.70 558
15967.89 565
15969.08 576
15970.28 569
15971.47 540
15972.67 539
15973.86 549
15975.05 548
15976.25 518
15977.44 525
15978.64 487
15979.83 554
15981.02 517
15982.22 502
15983.41 499
15984.61 494
15985.80 470
15987.00 521
15988.19 472
15989.38 462
15990.58 482
15991.77 493
15992.97 498
15994.16 475
15995.36 464
15996.55 494
15997.75 507
15998.94 496
16000.14 482
16001.33 498
16002.53 484
16003.72 474
16004.92 471
16006.11 453
16007.31 446
16008.50 468
16009.70 470
16010.89 436
16012.09 450
16013.28 467
16014.48 444
16015.67 454
16016.87 432
16018.07 460
16019.26 432
16020.46 430
16021.65 454
16022.85 461
16024.04 463
16025.24 425
16026.44 441
16027.63 444
16028.83 449
16030.02 428
16031.22 442
16032.42 434
16033.61 434
16034.81 420
16036.00 439
16037.20 421
16038.40 423
16039.59 443
16040.79 454
16041.99 444
16043.18 413
16044.38 440
16045.58 456
16046.77 410
16047.97 398
16049.17 416
16050.36 415
16051.56 404
16052.76 416
16053.95 443
16055.15 425
16056.35 418
16057.54 401
16058.74 411
16059.94 386
16061.14 401
16062.33 397
16063.53 421
16064.73 441
16065.92 428
16067.12 401
16068.32 404
16069.52 414
16070.71 396
16071.91 404
16073.11 387
16074.31 410
16075.50 404
16076.70 421
16077.90 378
16079.10 381
16080.30 393
16081.49 396
16082.69 386
16083.89 376
16085.09 398
16086.29 406
16087.48 365
16088.68 406
16089.88 361
16091.08 376
16092.28 367
16093.48 375
16094.67 384
16095.87 363
16097.07 378
16098.27 356
16099.47 397
16100.67 354
16101.87 359
16103.06 336
16104.26 337
16105.46 353
16106.66 370
16107.86 374
16109.06 373
16110.26 368
16111.46 387
16112.66 365
16113.86 334
16115.05 322
16116.25 336
16117.45 358
16118.65 349
16119.85 342
16121.05 346
16122.25 335
16123.45 331
16124.65 316
16125.85 346
16127.05 336
16128.25 355
16129.45 328
16130.65 322
16131.85 334
16133.05 351
16134.25 354
16135.45 352
16136.65 354
16137.85 360
16139.05 362
16140.25 334
16141.45 334
16142.65 337
16143.85 334
16145.05 332
16146.25 352
16147.45 337
16148.65 334
16149.85 347
16151.05 352
16152.25 318
16153.45 336
16154.65 352
16155.85 340
16157.05 343
16158.25 331
16159.46 331
16160.66 335
16161.86 345
16163.06 329
16164.26 342
16165.46 337
16166.66 360
16167.86 344
16169.06 326
16170.27 315
16171.47 315
16172.67 334
16173.87 324
16175.07 314
16176.27 335
16177.47 329
16178.67 342
16179.88 331
16181.08 331
16182.28 339
16183.48 319
16184.68 350
16185.89 348
16187.09 337
16188.29 337
16189.49 350
16190.69 310
16191.90 325
16193.10 305
16194.30 330
16195.50 346
16196.70 312
16197.91 324
16199.11 319
16200.31 353
16201.51 351
16202.72 353
16203.92 353
16205.12 325
16206.32 335
16207.53 346
16208.73 334
16209.93 322
16211.13 350
16212.34 348
16213.54 369
16214.74 333
16215.95 362
16217.15 355
16218.35 345
16219.55 335
16220.76 320
16221.96 335
16223.16 346
16224.37 322
16225.57 359
16226.77 334
16227.98 344
16229.18 353
16230.38 350
16231.59 344
16232.79 345
16233.99 344
16235.20 369
16236.40 385
16237.61 366
16238.81 370
16240.01 351
16241.22 328
16242.42 365
16243.63 372
16244.83 387
16246.03 344
16247.24 364
16248.44 367
16249.65 362
16250.85 348
16252.05 359
16253.26 381
16254.46 369
16255.67 361
16256.87 378
16258.08 371
16259.28 388
16260.49 384
16261.69 411
16262.89 402
16264.10 384
16265.30 404
16266.51 375
16267.71 398
16268.92 370
16270.12 382
16271.33 366
16272.53 393
16273.74 378
16274.94 387
16276.15 392
16277.35 375
16278.56 356
16279.77 380
16280.97 371
16282.18 358
16283.38 368
16284.59 377
16285.79 387
16287.00 400
16288.20 373
16289.41 388
16290.61 399
16291.82 375
16293.03 377
16294.23 366
16295.44 382
16296.64 381
16297.85 412
16299.06 404
16300.26 400
16301.47 365
16302.67 381
16303.88 384
16305.09 391
16306.29 391
16307.50 399
16308.71 373
16309.91 391
16311.12 384
16312.33 388
16313.53 390
16314.74 384
16315.95 402
16317.15 411
16318.36 396
16319.57 387
16320.77 363
16321.98 396
16323.19 362
16324.39 380
16325.60 365
16326.81 352
16328.01 382
16329.22 360
16330.43 369
16331.64 326
16332.84 371
16334.05 359
16335.26 352
16336.47 335
16337.67 339
16338.88 347
16340.09 330
16341.30 333
16342.50 332
16343.71 335
16344.92 307
16346.13 335
16347.33 342
16348.54 343
16349.75 315
16350.96 318
16352.17 309
16353.37 316
16354.58 296
16355.79 342
16357.00 316
16358.21 342
16359.41 294
16360.62 323
16361.83 329
16363.04 298
16364.25 320
16365.46 340
16366.67 346
16367.87 326
16369.08 298
16370.29 312
16371.50 307
16372.71 290
16373.92 324
16375.13 340
16376.34 286
16377.54 312
16378.75 309
16379.96 300
16381.17 309
16382.38 308
16383.59 353
16384.80 317
16386.01 316
16387.22 315
16388.43 312
16389.64 304
16390.85 309
16392.05 329
16393.26 338
16394.47 297
16395.68 322
16396.89 308
16398.10 333
16399.31 316
16400.52 309
16401.73 325
16402.94 320
16404.15 271
16405.36 292
16406.57 311
16407.78 302
16408.99 295
16410.20 311
16411.41 304
16412.62 315
16413.83 272
16415.04 304
16416.25 297
16417.46 312
16418.67 282
16419.88 301
16421.10 317
16422.31 296
16423.52 313
16424.73 314
16425.94 313
16427.15 313
16428.36 327
16429.57 291
16430.78 310
16431.99 307
16433.20 318
16434.41 301
16435.63 292
16436.84 306
16438.05 309
16439.26 301
16440.47 312
16441.68 308
16442.89 278
16444.10 300
16445.32 269
16446.53 310
16447.74 281
16448.95 311
16450.16 282
16451.37 302
16452.59 311
16453.80 297
16455.01 297
16456.22 324
16457.43 313
16458.64 303
16459.86 306
16461.07 300
16462.28 323
16463.49 281
16464.70 300
16465.92 301
16467.13 291
16468.34 299
16469.55 301
16470.77 287
16471.98 282
16473.19 284
16474.40 306
16475.62 289
16476.83 274
16478.04 288
16479.25 282
16480.47 302
16481.68 294
16482.89 312
16484.11 301
16485.32 294
16486.53 264
16487.74 269
16488.96 283
16490.17 274
16491.38 277
16492.60 291
16493.81 294
16495.02 279
16496.24 276
16497.45 291
16498.66 286
16499.88 273
16501.09 277
16502.30 283
16503.52 282
16504.73 302
16505.94 306
16507.16 314
16508.37 288
16509.59 280
16510.80 282
16512.01 290
16513.23 310
16514.44 297
16515.66 309
16516.87 317
16518.08 284
16519.30 289
16520.51 298
16521.73 288
16522.94 268
16524.16 298
16525.37 287
16526.58 319
16527.80 294
16529.01 286
16530.23 304
16531.44 286
16532.66 295
16533.87 310
16535.09 312
16536.30 296
16537.52 307
16538.73 324
16539.95 307
16541.16 311
16542.38 296
16543.59 315
16544.81 292
16546.02 296
16547.24 295
16548.45 297
16549.67 294
16550.88 335
16552.10 335
16553.31 334
16554.53 313
16555.74 317
16556.96 321
16558.18 327
16559.39 316
16560.61 308
16561.82 300
16563.04 332
16564.25 333
16565.47 324
16566.69 330
16567.90 332
16569.12 328
16570.33 321
16571.55 315
16572.77 323
16573.98 328
16575.20 313
16576.41 315
16577.63 299
16578.85 334
16580.06 344
16581.28 340
16582.50 307
16583.71 309
16584.93 312
16586.15 310
16587.36 326
16588.58 321
16589.80 355
16591.01 308
16592.23 313
16593.45 294
16594.66 306
16595.88 309
16597.10 306
16598.32 322
16599.53 327
16600.75 286
16601.97 297
16603.18 325
16604.40 307
16605.62 281
16606.84 290
16608.05 298
16609.27 280
16610.49 309
16611.71 287
16612.92 284
16614.14 275
16615.36 299
16616.58 287
16617.79 298
16619.01 294
16620.23 307
16621.45 280
16622.67 267
16623.88 293
16625.10 297
16626.32 278
16627.54 263
16628.76 281
16629.97 266
16631.19 291
16632.41 266
16633.63 304
16634.85 286
16636.07 255
16637.29 265
16638.50 286
16639.72 285
16640.94 266
16642.16 289
16643.38 270
16644.60 304
16645.82 254
16647.03 293
16648.25 267
16649.47 265
16650.69 239
16651.91 252
16653.13 263
16654.35 273
16655.57 265
16656.79 271
16658.01 275
16659.23 282
16660.45 254
16661.66 271
16662.88 270
16664.10 260
16665.32 269
16666.54 266
16667.76 269
16668.98 253
16670.20 265
16671.42 261
16672.64 247
16673.86 258
16675.08 295
16676.30 285
16677.52 271
16678.74 291
16679.96 312
16681.18 286
16682.40 263
16683.62 271
16684.84 242
16686.06 278
16687.28 255
16688.50 263
16689.72 282
16690.94 273
16692.16 284
16693.39 254
16694.61 260
16695.83 260
16697.05 266
16698.27 267
16699.49 264
16700.71 241
16701.93 256
16703.15 264
16704.37 249
16705.59 230
16706.81 266
16708.04 277
16709.26 253
16710.48 237
16711.70 266
16712.92 253
16714.14 262
16715.36 257
16716.58 264
16717.81 254
16719.03 248
16720.25 259
16721.47 255
16722.69 266
16723.91 252
16725.14 270
16726.36 272
16727.58 266
16728.80 231
16730.02 260
16731.24 243
16732.47 254
16733.69 282
16734.91 271
16736.13 248
16737.36 222
16738.58 233
16739.80 241
16741.02 260
16742.24 239
16743.47 274
16744.69 267
16745.91 260
16747.13 240
16748.36 259
16749.58 247
16750.80 235
16752.02 250
16753.25 271
16754.47 266
16755.69 248
16756.92 261
16758.14 258
16759.36 250
16760.59 248
16761.81 283
16763.03 271
16764.25 253
16765.48 242
16766.70 258
16767.92 268
16769.15 257
16770.37 274
16771.59 254
16772.82 250
16774.04 229
16775.27 272
16776.49 261
16777.71 242
16778.94 257
16780.16 274
16781.38 272
16782.61 261
16783.83 255
16785.06 272
16786.28 249
16787.50 261
16788.73 265
16789.95 266
16791.18 253
16792.40 239
16793.62 276
16794.85 248
16796.07 274
16797.30 261
16798.52 266
16799.75 256
16800.97 248
16802.19 246
16803.42 262
16804.64 251
16805.87 245
16807.09 257
16808.32 259
16809.54 251
16810.77 266
16811.99 267
16813.22 268
16814.44 257
16815.67 242
16816.89 288
16818.12 267
16819.34 272
16820.57 277
16821.79 275
16823.02 245
16824.24 276
16825.47 286
16826.70 237
16827.92 279
16829.15 262
16830.37 272
16831.60 282
16832.82 276
16834.05 268
16835.27 293
16836.50 309
16837.73 302
16838.95 293
16840.18 293
16841.40 267
16842.63 281
16843.86 309
16845.08 321
16846.31 287
16847.53 297
16848.76 303
16849.99 292
16851.21 303
16852.44 298
16853.67 331
16854.89 318
16856.12 330
16857.35 330
16858.57 349
16859.80 320
16861.03 343
16862.25 328
16863.48 322
16864.71 337
16865.93 338
16867.16 344
16868.39 371
16869.61 308
16870.84 312
16872.07 356
16873.30 364
16874.52 378
16875.75 333
16876.98 354
16878.20 361
16879.43 357
16880.66 357
16881.89 377
16883.11 355
16884.34 376
16885.57 386
16886.80 378
16888.02 372
16889.25 364
16890.48 401
16891.71 407
16892.94 395
16894.16 367
16895.39 396
16896.62 386
16897.85 394
16899.08 391
16900.30 368
16901.53 389
16902.76 373
16903.99 383
16905.22 373
16906.45 389
16907.67 392
16908.90 394
16910.13 384
16911.36 377
16912.59 370
16913.82 373
16915.04 357
16916.27 367
16917.50 372
16918.73 368
16919.96 349
16921.19 351
16922.42 333
16923.65 347
16924.88 370
16926.10 359
16927.33 355
16928.56 362
16929.79 337
16931.02 378
16932.25 360
16933.48 346
16934.71 356
16935.94 327
16937.17 321
16938.40 331
16939.63 315
16940.86 324
16942.09 357
16943.32 330
16944.55 311
16945.78 349
16947.01 321
16948.24 313
16949.47 312
16950.70 315
16951.93 320
16953.16 316
16954.39 337
16955.62 315
16956.85 293
16958.08 339
16959.31 313
16960.54 302
16961.77 339
16963.00 319
16964.23 329
16965.46 334
16966.69 303
16967.92 323
16969.15 337
16970.38 327
16971.61 326
16972.84 311
16974.07 296
16975.30 304
16976.54 305
16977.77 322
16979.00 292
16980.23 306
16981.46 325
16982.69 306
16983.92 324
16985.15 299
16986.38 293
16987.62 285
16988.85 287
16990.08 305
16991.31 298
16992.54 279
16993.77 276
16995.00 292
16996.24 288
16997.47 278
16998.70 289
16999.93 295
17001.16 287
17002.39 291
17003.63 282
17004.86 286
17006.09 273
17007.32 272
17008.55 272
17009.79 265
17011.02 251
17012.25 281
17013.48 276
17014.72 280
17015.95 299
17017.18 296
17018.41 273
17019.64 293
17020.88 293
17022.11 279
17023.34 273
17024.58 272
17025.81 260
17027.04 270
17028.27 268
17029.51 285
17030.74 285
17031.97 277
17033.21 286
17034.44 288
17035.67 281
17036.90 284
17038.14 259
17039.37 274
17040.60 259
17041.84 261
17043.07 250
17044.30 246
17045.54 249
17046.77 251
17048.00 248
17049.24 282
17050.47 281
17051.70 275
17052.94 248
17054.17 245
17055.41 266
17056.64 273
17057.87 265
17059.11 262
17060.34 247
17061.58 239
17062.81 254
17064.04 256
17065.28 262
17066.51 265
17067.75 242
17068.98 262
17070.21 269
17071.45 257
17072.68 242
17073.92 237
17075.15 268
17076.39 283
17077.62 254
17078.86 240
17080.09 241
17081.33 253
17082.56 244
17083.80 254
17085.03 237
17086.26 240
17087.50 224
17088.73 236
17089.97 237
17091.20 221
17092.44 225
17093.68 245
17094.91 259
17096.15 251
17097.38 234
17098.62 245
17099.85 265
17101.09 260
17102.32 270
17103.56 239
17104.79 240
17106.03 236
17107.26 227
17108.50 219
17109.74 200
17110.97 240
17112.21 247
17113.44 239
17114.68 213
17115.92 223
17117.15 226
17118.39 242
17119.62 223
17120.86 229
17122.10 234
17123.33 235
17124.57 255
17125.80 236
17127.04 212
17128.28 206
17129.51 232
17130.75 219
17131.99 225
17133.22 211
17134.46 236
17135.70 239
17136.93 220
17138.17 214
17139.41 209
17140.64 220
17141.88 215
17143.12 246
17144.35 216
17145.59 230
17146.83 233
17148.07 227
17149.30 226
17150.54 239
17151.78 201
17153.02 218
17154.25 229
17155.49 229
17156.73 218
17157.96 203
17159.20 199
17160.44 196
17161.68 220
17162.92 234
17164.15 203
17165.39 214
17166.63 220
17167.87 227
17169.10 250
17170.34 209
17171.58 209
17172.82 201
17174.06 213
17175.29 225
17176.53 205
17177.77 194
17179.01 212
17180.25 222
17181.49 213
17182.72 196
17183.96 215
17185.20 228
17186.44 227
17187.68 207
17188.92 200
17190.15 200
17191.39 210
17192.63 212
17193.87 217
17195.11 191
17196.35 215
17197.59 207
17198.83 208
17200.07 192
17201.30 201
17202.54 205
17203.78 221
17205.02 213
17206.26 210
17207.50 210
17208.74 198
17209.98 202
17211.22 193
17212.46 195
17213.70 214
17214.94 214
17216.18 210
17217.42 198
17218.66 220
17219.90 191
17221.14 218
17222.38 216
17223.62 203
17224.86 182
17226.10 202
17227.34 176
17228.58 200
17229.82 211
17231.06 183
17232.30 211
17233.54 189
17234.78 193
17236.02 196
17237.26 199
17238.50 196
17239.74 191
17240.98 217
17242.22 194
17243.46 191
17244.70 185
17245.94 192
17247.18 213
17248.42 207
17249.66 194
17250.90 203
17252.14 179
17253.39 197
17254.63 189
17255.87 197
17257.11 207
17258.35 193
17259.59 192
17260.83 210
17262.07 163
17263.31 195
17264.56 196
17265.80 207
17267.04 198
17268.28 200
17269.52 210
17270.76 200
17272.00 195
17273.25 197
17274.49 191
17275.73 196
17276.97 200
17278.21 197
17279.45 188
17280.70 186
17281.94 189
17283.18 165
17284.42 184
17285.66 180
17286.91 187
17288.15 176
17289.39 180
17290.63 193
17291.88 199
17293.12 189
17294.36 178
17295.60 188
17296.85 190
17298.09 197
17299.33 181
17300.57 195
17301.82 195
17303.06 187
17304.30 184
17305.54 197
17306.79 196
17308.03 189
17309.27 182
17310.52 176
17311.76 183
17313.00 189
17314.25 186
17315.49 195
17316.73 188
17317.97 181
17319.22 199
17320.46 183
17321.71 184
17322.95 174
17324.19 180
17325.44 184
17326.68 181
17327.92 171
17329.17 179
17330.41 171
17331.65 181
17332.90 211
17334.14 178
17335.39 196
17336.63 188
17337.87 186
17339.12 192
17340.36 182
17341.61 180
17342.85 175
17344.09 177
17345.34 192
17346.58 166
17347.83 202
17349.07 191
17350.32 184
17351.56 167
17352.80 185
17354.05 171
17355.29 183
17356.54 191
17357.78 169
17359.03 178
17360.27 171
17361.52 189
17362.76 182
17364.01 185
17365.25 189
17366.50 202
17367.74 192
17368.99 168
17370.23 174
17371.48 189
17372.72 194
17373.97 182
17375.21 189
17376.46 168
17377.70 174
17378.95 186
17380.19 195
17381.44 189
17382.69 186
17383.93 165
17385.18 186
17386.42 182
17387.67 200
17388.91 199
17390.16 191
17391.41 175
17392.65 192
17393.90 191
17395.14 184
17396.39 187
17397.64 190
17398.88 195
17400.13 205
17401.37 197
17402.62 192
17403.87 201
17405.11 189
17406.36 194
17407.61 187
17408.85 184
17410.10 196
17411.35 184
17412.59 180
17413.84 175
17415.09 181
17416.33 194
17417.58 182
17418.83 188
17420.07 190
17421.32 184
17422.57 191
17423.82 193
17425.06 206
17426.31 198
17427.56 199
17428.80 203
17430.05 204
17431.30 178
17432.55 191
17433.79 188
17435.04 195
17436.29 228
17437.54 180
17438.78 179
17440.03 191
17441.28 198
17442.53 195
17443.77 165
17445.02 185
17446.27 199
17447.52 192
17448.77 174
17450.01 162
17451.26 176
17452.51 198
17453.76 174
17455.01 180
17456.25 176
17457.50 182
17458.75 197
17460.00 201
17461.25 198
17462.50 205
17463.74 190
17464.99 204
17466.24 187
17467.49 184
17468.74 180
17469.99 183
17471.24 178
17472.49 182
17473.73 205
17474.98 188
17476.23 184
17477.48 197
17478.73 180
17479.98 182
17481.23 205
17482.48 228
17483.73 218
17484.98 204
17486.23 190
17487.47 183
17488.72 178
17489.97 195
17491.22 191
17492.47 195
17493.72 196
17494.97 200
17496.22 200
17497.47 211
17498.72 210
17499.97 216
17501.22 199
17502.47 206
17503.72 196
17504.97 196
17506.22 215
17507.47 191
17508.72 216
17509.97 209
17511.22 194
17512.47 207
17513.72 213
17514.97 237
17516.22 231
17517.47 221
17518.72 197
17519.97 197
17521.22 198
17522.47 192
17523.72 224
17524.98 210
17526.23 207
17527.48 204
17528.73 210
17529.98 235
17531.23 191
17532.48 200
17533.73 222
17534.98 229
17536.23 212
17537.48 234
17538.74 221
17539.99 235
17541.24 257
17542.49 237
17543.74 207
17544.99 213
17546.24 209
17547.50 235
17548.75 233
17550.00 220
17551.25 209
17552.50 235
17553.75 222
17555.01 201
17556.26 226
17557.51 248
17558.76 225
17560.01 235
17561.26 220
17562.52 227
17563.77 227
17565.02 211
17566.27 215
17567.53 221
17568.78 221
17570.03 226
17571.28 222
17572.53 209
17573.79 212
17575.04 207
17576.29 215
17577.54 240
17578.80 218
17580.05 253
17581.30 236
17582.56 226
17583.81 203
17585.06 218
17586.31 225
17587.57 253
17588.82 223
17590.07 215
17591.33 217
17592.58 219
17593.83 232
17595.08 239
17596.34 209
17597.59 234
17598.84 256
17600.10 227
17601.35 247
17602.61 251
17603.86 239
17605.11 241
17606.37 227
17607.62 225
17608.87 244
17610.13 227
17611.38 231
17612.63 249
17613.89 233
17615.14 241
17616.40 233
17617.65 256
17618.90 253
17620.16 256
17621.41 248
17622.67 237
17623.92 250
17625.17 267
17626.43 270
17627.68 227
17628.94 243
17630.19 237
17631.45 248
17632.70 240
17633.96 235
17635.21 238
17636.47 265
17637.72 254
17638.97 254
17640.23 227
17641.48 251
17642.74 241
17643.99 239
17645.25 244
17646.50 243
17647.76 259
17649.01 247
17650.27 251
17651.52 245
17652.78 247
17654.04 254
17655.29 213
17656.55 233
17657.80 229
17659.06 223
17660.31 240
17661.57 248
17662.82 242
17664.08 236
17665.33 221
17666.59 235
17667.85 223
17669.10 241
17670.36 238
17671.61 230
17672.87 226
17674.13 231
17675.38 244
17676.64 248
17677.89 235
17679.15 212
17680.41 240
17681.66 220
17682.92 234
17684.18 233
17685.43 215
17686.69 230
17687.95 231
17689.20 244
17690.46 238
17691.71 203
17692.97 224
17694.23 221
17695.49 233
17696.74 215
17698.00 236
17699.26 243
17700.51 213
17701.77 225
17703.03 231
17704.28 226
17705.54 230
17706.80 223
17708.06 209
17709.31 217
17710.57 214
17711.83 219
17713.08 223
17714.34 231
17715.60 194
17716.86 211
17718.11 210
17719.37 217
17720.63 214
17721.89 235
17723.15 240
17724.40 201
17725.66 202
17726.92 207
17728.18 217
17729.43 198
17730.69 213
17731.95 196
17733.21 197
17734.47 220
17735.73 221
17736.98 230
17738.24 217
17739.50 212
17740.76 228
17742.02 179
17743.28 220
17744.53 216
17745.79 213
17747.05 209
17748.31 218
17749.57 207
17750.83 195
17752.09 207
17753.34 193
17754.60 225
17755.86 186
17757.12 184
17758.38 194
17759.64 208
17760.90 179
17762.16 188
17763.42 215
17764.68 189
17765.94 214
17767.19 190
17768.45 183
17769.71 190
17770.97 198
17772.23 191
17773.49 208
17774.75 209
17776.01 181
17777.27 218
17778.53 196
17779.79 188
17781.05 193
17782.31 212
17783.57 211
17784.83 180
17786.09 187
17787.35 209
17788.61 204
17789.87 198
17791.13 167
17792.39 202
17793.65 187
17794.91 179
17796.17 189
17797.43 177
17798.69 182
17799.95 209
17801.21 180
17802.47 188
17803.73 183
17805.00 166
17806.26 184
17807.52 185
17808.78 176
17810.04 155
17811.30 169
17812.56 179
17813.82 183
17815.08 186
17816.34 187
17817.60 190
17818.87 181
17820.13 166
17821.39 190
17822.65 180
17823.91 157
17825.17 174
17826.43 191
17827.69 158
17828.96 156
17830.22 175
17831.48 186
17832.74 176
17834.00 167
17835.26 170
17836.53 172
17837.79 183
17839.05 166
17840.31 167
17841.57 187
17842.84 174
17844.10 192
17845.36 183
17846.62 170
17847.88 145
17849.15 182
17850.41 170
17851.67 159
17852.93 154
17854.20 159
17855.46 179
17856.72 183
17857.98 163
17859.25 165
17860.51 166
17861.77 134
17863.03 178
17864.30 177
17865.56 153
17866.82 156
17868.09 188
17869.35 181
17870.61 147
17871.87 153
17873.14 166
17874.40 142
17875.66 154
17876.93 171
17878.19 166
17879.45 176
17880.72 155
17881.98 166
17883.24 154
17884.51 155
17885.77 159
17887.03 181
17888.30 183
17889.56 165
17890.83 171
17892.09 155
17893.35 168
17894.62 155
17895.88 157
17897.14 179
17898.41 180
17899.67 150
17900.94 152
17902.20 158
17903.46 160
17904.73 149
17905.99 175
17907.26 160
17908.52 147
17909.79 165
17911.05 163
17912.32 154
17913.58 147
17914.84 178
17916.11 177
17917.37 184
17918.64 159
17919.90 169
17921.17 168
17922.43 152
17923.70 149
17924.96 166
17926.23 146
17927.49 173
17928.76 175
17930.02 172
17931.29 165
17932.55 143
17933.82 165
17935.08 175
17936.35 151
17937.61 156
17938.88 165
17940.14 169
17941.41 151
17942.68 177
17943.94 201
17945.21 152
17946.47 147
17947.74 159
17949.00 158
17950.27 159
17951.54 148
17952.80 161
17954.07 165
17955.33 166
17956.60 166
17957.87 150
17959.13 151
17960.40 150
17961.66 161
17962.93 148
17964.20 161
17965.46 163
17966.73 162
17968.00 150
17969.26 163
17970.53 144
17971.80 166
17973.06 163
17974.33 163
17975.60 163
17976.86 157
17978.13 165
17979.40 161
17980.66 149
17981.93 168
17983.20 170
17984.46 167
17985.73 165
17987.00 152
17988.26 155
17989.53 166
17990.80 166
17992.07 168
17993.33 155
17994.60 174
17995.87 176
17997.14 144
17998.40 153
17999.67 157
18000.94 164
18002.21 150
18003.47 171
18004.74 143
18006.01 166
18007.28 134
18008.55 157
18009.81 166
18011.08 173
18012.35 160
18013.62 163
18014.89 177
18016.15 144
18017.42 155
18018.69 164
18019.96 169
18021.23 168
18022.49 162
18023.76 151
18025.03 169
18026.30 148
18027.57 157
18028.84 168
18030.11 141
18031.37 165
18032.64 156
18033.91 160
18035.18 170
18036.45 152
18037.72 139
18038.99 152
18040.26 144
18041.53 166
18042.79 148
18044.06 145
18045.33 164
18046.60 178
18047.87 157
18049.14 151
18050.41 165
18051.68 158
18052.95 138
18054.22 146
18055.49 166
18056.76 168
18058.03 172
18059.30 168
18060.57 142
18061.84 144
18063.11 189
18064.38 171
18065.65 159
18066.92 172
18068.19 144
18069.46 157
18070.73 146
18072.00 158
18073.27 156
18074.54 161
18075.81 156
18077.08 136
18078.35 150
18079.62 171
18080.89 152
18082.16 163
18083.43 161
18084.70 164
18085.97 159
18087.24 169
18088.51 163
18089.78 171
18091.05 154
18092.32 165
18093.59 154
18094.87 155
18096.14 148
18097.41 162
18098.68 154
18099.95 144
18101.22 166
18102.49 173
18103.76 164
18105.03 168
18106.31 157
18107.58 173
18108.85 164
18110.12 156
18111.39 170
18112.66 172
18113.93 147
18115.21 151
18116.48 171
18117.75 158
18119.02 165
18120.29 160
18121.56 162
18122.84 156
18124.11 162
18125.38 191
18126.65 172
18127.92 170
18129.20 172
18130.47 153
18131.74 163
18133.01 166
18134.29 156
18135.56 148
18136.83 169
18138.10 152
18139.38 162
18140.65 166
18141.92 165
18143.19 162
18144.47 187
18145.74 155
18147.01 154
18148.28 169
18149.56 155
18150.83 149
18152.10 152
18153.38 152
18154.65 165
18155.92 152
18157.19 155
18158.47 165
18159.74 152
18161.01 156
18162.29 144
18163.56 166
18164.83 161
18166.11 163
18167.38 162
18168.65 170
18169.93 160
18171.20 166
18172.48 161
18173.75 184
18175.02 177
18176.30 160
18177.57 169
18178.84 169
18180.12 156
18181.39 157
18182.67 137
18183.94 159
18185.21 165
18186.49 155
18187.76 160
18189.04 150
18190.31 156
18191.59 161
18192.86 167
18194.13 161
18195.41 154
18196.68 145
18197.96 157
18199.23 143
18200.51 152
18201.78 150
18203.06 165
18204.33 172
18205.61 157
18206.88 149
18208.16 155
18209.43 149
18210.71 144
18211.98 146
18213.26 145
18214.53 158
18215.81 161
18217.08 165
18218.36 146
18219.63 148
18220.91 149
18222.18 167
18223.46 165
18224.73 168
18226.01 177
18227.28 170
18228.56 156
18229.84 165
18231.11 147
18232.39 173
18233.66 191
18234.94 158
18236.21 174
18237.49 146
18238.77 157
18240.04 162
18241.32 164
18242.59 164
18243.87 164
18245.15 165
18246.42 167
18247.70 175
18248.98 157
18250.25 160
18251.53 165
18252.81 146
18254.08 154
18255.36 150
18256.63 177
18257.91 160
18259.19 142
18260.46 162
18261.74 179
18263.02 147
18264.30 175
18265.57 155
18266.85 152
18268.13 152
18269.40 148
18270.68 137
18271.96 160
18273.23 161
18274.51 145
18275.79 160
18277.07 166
18278.34 176
18279.62 165
18280.90 172
18282.18 170
18283.45 172
18284.73 158
18286.01 148
18287.29 192
18288.56 175
18289.84 154
18291.12 179
18292.40 156
18293.68 157
18294.95 153
18296.23 181
18297.51 161
18298.79 156
18300.07 165
18301.34 166
18302.62 167
18303.90 155
18305.18 151
18306.46 141
18307.74 160
18309.01 144
18310.29 154
18311.57 143
18312.85 177
18314.13 166
18315.41 166
18316.69 168
18317.96 162
18319.24 168
18320.52 174
18321.80 193
18323.08 162
18324.36 170
18325.64 177
18326.92 167
18328.20 160
18329.47 161
18330.75 158
18332.03 166
18333.31 166
18334.59 179
18335.87 160
18337.15 187
18338.43 181
18339.71 157
18340.99 163
18342.27 153
18343.55 161
18344.83 168
18346.11 176
18347.39 170
18348.67 174
18349.95 169
18351.23 165
18352.51 175
18353.79 160
18355.07 167
18356.35 170
18357.63 186
18358.91 164
18360.19 161
18361.47 173
18362.75 143
18364.03 159
18365.31 162
18366.59 170
18367.87 167
18369.15 158
18370.43 155
18371.71 163
18372.99 174
18374.27 160
18375.55 167
18376.83 159
18378.12 154
18379.40 158
18380.68 176
18381.96 144
18383.24 157
18384.52 150
18385.80 176
18387.08 157
18388.36 147
18389.65 139
18390.93 161
18392.21 165
18393.49 160
18394.77 144
18396.05 153
18397.33 170
18398.62 161
18399.90 157
18401.18 152
18402.46 147
18403.74 137
18405.02 156
18406.31 146
18407.59 140
18408.87 154
18410.15 172
18411.43 173
18412.72 158
18414.00 167
18415.28 172
18416.56 185
18417.84 153
18419.13 168
18420.41 146
18421.69 186
18422.97 174
18424.26 171
18425.54 147
18426.82 151
18428.10 149
18429.39 161
18430.67 153
18431.95 169
18433.23 160
18434.52 158
18435.80 158
18437.08 158
18438.37 161
18439.65 155
18440.93 151
18442.22 144
18443.50 171
18444.78 149
18446.06 171
18447.35 173
18448.63 162
18449.91 165
18451.20 159
18452.48 147
18453.76 164
18455.05 172
18456.33 148
18457.62 163
18458.90 174
18460.18 168
18461.47 152
18462.75 158
18464.03 146
18465.32 145
18466.60 159
18467.89 166
18469.17 172
18470.45 161
18471.74 151
18473.02 168
18474.31 184
18475.59 168
18476.88 170
18478.16 151
18479.44 140
18480.73 171
18482.01 162
18483.30 156
18484.58 157
18485.87 156
18487.15 175
18488.44 146
18489.72 144
18491.01 154
18492.29 163
18493.58 168
18494.86 170
18496.15 165
18497.43 159
18498.72 168
18500.00 170
18501.29 161
18502.57 142
18503.86 158
18505.14 161
18506.43 160
18507.71 172
18509.00 158
18510.28 160
18511.57 177
18512.85 170
18514.14 146
18515.42 175
18516.71 169
18518.00 158
18519.28 160
18520.57 168
18521.85 172
18523.14 169
18524.43 174
18525.71 146
18527.00 155
18528.28 166
18529.57 166
18530.86 176
18532.14 165
18533.43 165
18534.71 141
18536.00 169
18537.29 148
18538.57 162
18539.86 153
18541.15 139
18542.43 165
18543.72 160
18545.01 146
18546.29 143
18547.58 152
18548.87 183
18550.15 162
18551.44 149
18552.73 155
18554.01 158
18555.30 178
18556.59 156
18557.88 155
18559.16 173
18560.45 182
18561.74 179
18563.02 165
18564.31 167
18565.60 142
18566.89 169
18568.17 161
18569.46 163
18570.75 171
18572.04 168
18573.32 159
18574.61 160
18575.90 167
18577.19 174
18578.48 185
18579.76 165
18581.05 174
18582.34 168
18583.63 168
18584.92 157
18586.20 163
18587.49 171
18588.78 181
18590.07 185
18591.36 176
18592.64 170
18593.93 164
18595.22 157
18596.51 164
18597.80 161
18599.09 168
18600.38 159
18601.66 142
18602.95 170
18604.24 158
18605.53 151
18606.82 158
18608.11 146
18609.40 144
18610.69 162
18611.98 165
18613.26 165
18614.55 173
18615.84 180
18617.13 151
18618.42 160
18619.71 170
18621.00 166
18622.29 159
18623.58 176
18624.87 154
18626.16 147
18627.45 166
18628.74 160
18630.03 175
18631.32 155
18632.61 157
18633.89 156
18635.18 150
18636.47 167
18637.76 161
18639.05 163
18640.34 151
18641.63 164
18642.92 162
18644.21 166
18645.50 171
18646.79 167
18648.09 160
18649.38 166
18650.67 152
18651.96 165
18653.25 162
18654.54 158
18655.83 158
18657.12 141
18658.41 151
18659.70 145
18660.99 164
18662.28 158
18663.57 148
18664.86 161
18666.15 158
18667.44 147
18668.74 130
18670.03 158
18671.32 142
18672.61 150
18673.90 148
18675.19 142
18676.48 155
18677.77 162
18679.06 140
18680.36 149
18681.65 171
18682.94 167
18684.23 148
18685.52 153
18686.81 137
18688.11 136
18689.40 105
18690.69 140
18691.98 164
18693.27 148
18694.56 137
18695.86 147
18697.15 144
18698.44 151
18699.73 136
18701.02 153
18702.32 160
18703.61 151
18704.90 146
18706.19 144
18707.48 145
18708.78 142
18710.07 160
18711.36 136
18712.65 137
18713.95 142
18715.24 134
18716.53 149
18717.83 138
18719.12 134
18720.41 146
18721.70 153
18723.00 146
18724.29 143
18725.58 136
18726.87 151
18728.17 140
18729.46 158
18730.75 145
18732.05 130
18733.34 145
18734.63 160
18735.93 142
18737.22 141
18738.51 142
18739.81 126
18741.10 139
18742.39 133
18743.69 143
18744.98 144
18746.27 145
18747.57 150
18748.86 144
18750.16 141
18751.45 149
18752.74 138
18754.04 152
18755.33 138
18756.63 134
18757.92 146
18759.21 139
18760.51 154
18761.80 141
18763.10 162
18764.39 152
18765.69 134
18766.98 121
18768.27 143
18769.57 143
18770.86 141
18772.16 147
18773.45 146
18774.75 151
18776.04 154
18777.34 151
18778.63 149
18779.93 144
18781.22 144
18782.52 129
18783.81 143
18785.11 159
18786.40 152
18787.70 166
18788.99 143
18790.29 160
18791.58 145
18792.88 150
18794.17 132
18795.47 141
18796.76 151
18798.06 138
18799.35 145
18800.65 138
18801.94 146
18803.24 147
18804.54 149
18805.83 146
18807.13 141
18808.42 142
18809.72 147
18811.01 158
18812.31 152
18813.61 143
18814.90 152
18816.20 159
18817.49 138
18818.79 155
18820.09 131
18821.38 140
18822.68 153
18823.98 132
18825.27 140
18826.57 153
18827.87 138
18829.16 154
18830.46 153
18831.75 173
18833.05 155
18834.35 140
18835.64 137
18836.94 127
18838.24 141
18839.54 146
18840.83 138
18842.13 145
18843.43 144
18844.72 137
18846.02 134
18847.32 138
18848.61 139
18849.91 126
18851.21 141
18852.51 145
18853.80 124
18855.10 115
18856.40 159
18857.70 144
18858.99 137
18860.29 162
18861.59 159
18862.89 151
18864.18 154
18865.48 137
18866.78 154
18868.08 151
18869.38 168
18870.67 151
18871.97 150
18873.27 141
18874.57 136
18875.87 161
18877.16 125
18878.46 133
18879.76 151
18881.06 161
18882.36 141
18883.66 142
18884.95 159
18886.25 134
18887.55 153
18888.85 165
18890.15 176
18891.45 135
18892.75 133
18894.04 152
18895.34 151
18896.64 137
18897.94 144
18899.24 137
18900.54 151
18901.84 144
18903.14 137
18904.44 132
18905.74 141
18907.03 146
18908.33 148
18909.63 134
18910.93 142
18912.23 147
18913.53 140
18914.83 145
18916.13 144
18917.43 147
18918.73 141
18920.03 159
18921.33 124
18922.63 162
18923.93 148
18925.23 126
18926.53 132
18927.83 131
18929.13 151
18930.43 148
18931.73 149
18933.03 150
18934.33 153
18935.63 130
18936.93 149
18938.23 144
18939.53 148
18940.83 121
18942.13 143
18943.43 147
18944.73 133
18946.03 133
18947.33 142
18948.63 150
18949.93 134
18951.23 136
18952.53 108
18953.84 145
18955.14 116
18956.44 155
18957.74 150
18959.04 141
18960.34 134
18961.64 153
18962.94 147
18964.24 132
18965.54 132
18966.85 137
18968.15 134
18969.45 126
18970.75 127
18972.05 145
18973.35 140
18974.65 127
18975.96 129
18977.26 139
18978.56 138
18979.86 119
18981.16 134
18982.46 138
18983.77 154
18985.07 133
18986.37 127
18987.67 118
18988.97 122
18990.28 128
18991.58 139
18992.88 130
18994.18 138
18995.49 148
18996.79 124
18998.09 153
18999.39 143
19000.69 152
19002.00 144
19003.30 131
19004.60 135
19005.90 146
19007.21 137
19008.51 126
19009.81 127
19011.12 147
19012.42 157
19013.72 139
19015.02 137
19016.33 136
19017.63 125
19018.93 114
19020.24 129
19021.54 131
19022.84 136
19024.15 120
19025.45 139
19026.75 136
19028.06 127
19029.36 131
19030.66 129
19031.97 149
19033.27 133
19034.57 147
19035.88 134
19037.18 134
19038.48 132
19039.79 138
19041.09 125
19042.40 127
19043.70 143
19045.00 143
19046.31 139
19047.61 119
19048.92 130
19050.22 134
19051.52 148
19052.83 125
19054.13 142
19055.44 152
19056.74 151
19058.05 138
19059.35 136
19060.65 127
19061.96 128
19063.26 127
19064.57 129
19065.87 135
19067.18 146
19068.48 151
19069.79 133
19071.09 126
19072.40 107
19073.70 140
19075.01 139
19076.31 136
19077.62 131
19078.92 128
19080.23 128
19081.53 146
19082.84 139
19084.14 148
19085.45 130
19086.75 131
19088.06 153
19089.36 140
19090.67 130
19091.98 134
19093.28 140
19094.59 135
19095.89 116
19097.20 141
19098.50 154
19099.81 138
19101.12 142
19102.42 133
19103.73 139
19105.03 137
19106.34 160
19107.65 151
19108.95 138
19110.26 139
19111.56 135
19112.87 164
19114.18 147
19115.48 133
19116.79 141
19118.10 151
19119.40 146
19120.71 139
19122.02 149
19123.32 161
19124.63 140
19125.94 156
19127.24 143
19128.55 141
19129.86 145
19131.16 133
19132.47 174
19133.78 135
19135.08 119
19136.39 136
19137.70 138
19139.01 143
19140.31 137
19141.62 128
19142.93 133
19144.23 145
19145.54 115
19146.85 147
19148.16 135
19149.46 147
19150.77 144
19152.08 148
19153.39 123
19154.69 147
19156.00 150
19157.31 129
19158.62 122
19159.93 125
19161.23 125
19162.54 155
19163.85 129
19165.16 152
19166.47 117
19167.77 149
19169.08 137
19170.39 125
19171.70 150
19173.01 135
19174.32 124
19175.62 136
19176.93 135
19178.24 141
19179.55 141
19180.86 135
19182.17 160
19183.48 130
19184.78 114
19186.09 132
19187.40 136
19188.71 134
19190.02 137
19191.33 139
19192.64 130
19193.95 142
19195.26 152
19196.56 138
19197.87 129
19199.18 127
19200.49 127
19201.80 140
19203.11 126
19204.42 134
19205.73 113
19207.04 144
19208.35 140
19209.66 141
19210.97 140
19212.28 147
19213.59 137
19214.90 130
19216.21 131
19217.52 125
19218.83 141
19220.14 131
19221.45 134
19222.76 128
19224.07 126
19225.38 115
19226.69 117
19228.00 124
19229.31 131
19230.62 128
19231.93 128
19233.24 125
19234.55 140
19235.86 134
19237.17 111
19238.48 129
19239.79 137
19241.10 126
19242.41 129
19243.72 139
19245.03 101
19246.35 122
19247.66 128
19248.97 131
19250.28 142
19251.59 124
19252.90 146
19254.21 137
19255.52 140
19256.83 130
19258.14 140
19259.46 129
19260.77 155
19262.08 144
19263.39 130
19264.70 136
19266.01 149
19267.32 142
19268.64 133
19269.95 123
19271.26 137
19272.57 127
19273.88 151
19275.20 124
19276.51 137
19277.82 119
19279.13 116
19280.44 124
19281.75 124
19283.07 124
19284.38 117
19285.69 138
19287.00 123
19288.32 125
19289.63 112
19290.94 128
19292.25 131
19293.57 129
19294.88 120
19296.19 126
19297.50 153
19298.82 125
19300.13 128
19301.44 121
19302.75 117
19304.07 124
19305.38 133
19306.69 130
19308.01 123
19309.32 114
19310.63 144
19311.94 140
19313.26 121
19314.57 117
19315.88 130
19317.20 140
19318.51 143
19319.82 133
19321.14 119
19322.45 119
19323.76 141
19325.08 113
19326.39 139
19327.70 123
19329.02 135
19330.33 121
19331.65 104
19332.96 129
19334.27 135
19335.59 120
19336.90 115
19338.22 120
19339.53 136
19340.84 136
19342.16 130
19343.47 128
19344.79 129
19346.10 134
19347.41 132
19348.73 127
19350.04 126
19351.36 122
19352.67 140
19353.99 116
19355.30 133
19356.62 118
19357.93 136
19359.25 139
19360.56 125
19361.87 118
19363.19 153
19364.50 142
19365.82 143
19367.13 160
19368.45 119
19369.76 119
19371.08 135
19372.39 130
19373.71 126
19375.02 113
19376.34 125
19377.66 128
19378.97 116
19380.29 111
19381.60 125
19382.92 119
19384.23 122
19385.55 130
19386.86 110
19388.18 125
19389.50 143
19390.81 125
19392.13 130
19393.44 115
19394.76 123
19396.07 124
19397.39 126
19398.71 118
19400.02 111
19401.34 129
19402.65 112
19403.97 120
19405.29 156
19406.60 122
19407.92 113
19409.24 133
19410.55 131
19411.87 136
19413.19 121
19414.50 120
19415.82 137
19417.14 134
19418.45 129
19419.77 152
19421.09 128
19422.40 120
19423.72 130
19425.04 135
19426.35 132
19427.67 138
19428.99 131
19430.30 119
19431.62 135
19432.94 130
19434.26 121
19435.57 129
19436.89 127
19438.21 133
19439.53 121
19440.84 115
19442.16 125
19443.48 126
19444.80 160
19446.11 117
19447.43 129
19448.75 132
19450.07 120
19451.38 129
19452.70 132
19454.02 130
19455.34 110
19456.66 120
19457.97 135
19459.29 138
19460.61 112
19461.93 121
19463.25 136
19464.57 124
19465.88 119
19467.20 114
19468.52 143
19469.84 137
19471.16 134
19472.48 126
19473.79 119
19475.11 143
19476.43 129
19477.75 136
19479.07 122
19480.39 124
19481.71 123
19483.03 116
19484.34 123
19485.66 118
19486.98 124
19488.30 132
19489.62 115
19490.94 109
19492.26 135
19493.58 131
19494.90 132
19496.22 110
19497.54 116
19498.86 127
19500.18 118
19501.50 125
19502.81 130
19504.13 125
19505.45 103
19506.77 142
19508.09 125
19509.41 126
19510.73 113
19512.05 156
19513.37 122
19514.69 106
19516.01 124
19517.33 148
19518.65 130
19519.97 124
19521.29 132
19522.61 140
19523.93 138
19525.25 137
19526.57 122
19527.89 125
19529.22 120
19530.54 111
19531.86 125
19533.18 116
19534.50 119
19535.82 125
19537.14 128
19538.46 123
19539.78 118
19541.10 107
19542.42 116
19543.74 124
19545.06 128
19546.39 144
19547.71 127
19549.03 124
19550.35 115
19551.67 146
19552.99 132
19554.31 116
19555.63 133
19556.96 124
19558.28 131
19559.60 113
19560.92 124
19562.24 142
19563.56 134
19564.88 131
19566.21 133
19567.53 141
19568.85 123
19570.17 113
19571.49 110
19572.82 113
19574.14 124
19575.46 123
19576.78 136
19578.10 114
19579.43 115
19580.75 126
19582.07 139
19583.39 133
19584.72 139
19586.04 118
19587.36 137
19588.68 143
19590.01 116
19591.33 128
19592.65 132
19593.97 120
19595.30 115
19596.62 143
19597.94 127
19599.26 126
19600.59 125
19601.91 143
19603.23 134
19604.56 109
19605.88 133
19607.20 134
19608.53 125
19609.85 118
19611.17 144
19612.49 136
19613.82 129
19615.14 125
19616.47 137
19617.79 119
19619.11 127
19620.44 159
19621.76 135
19623.08 127
19624.41 136
19625.73 141
19627.05 117
19628.38 128
19629.70 137
19631.03 137
19632.35 124
19633.67 136
19635.00 122
19636.32 141
19637.65 143
19638.97 126
19640.29 120
19641.62 125
19642.94 127
19644.27 127
19645.59 124
19646.92 122
19648.24 125
19649.57 134
19650.89 130
19652.21 120
19653.54 119
19654.86 129
19656.19 137
19657.51 126
19658.84 128
19660.16 139
19661.49 140
19662.81 127
19664.14 131
19665.46 136
19666.79 134
19668.11 138
19669.44 142
19670.76 151
19672.09 124
19673.41 131
19674.74 127
19676.07 139
19677.39 137
19678.72 125
19680.04 130
19681.37 130
19682.69 122
19684.02 134
19685.34 139
19686.67 147
19688.00 130
19689.32 118
19690.65 131
19691.97 128
19693.30 123
19694.63 134
19695.95 148
19697.28 122
19698.60 126
19699.93 113
19701.26 134
19702.58 141
19703.91 137
19705.24 132
19706.56 134
19707.89 138
19709.22 145
19710.54 136
19711.87 134
19713.20 117
19714.52 133
19715.85 140
19717.18 127
19718.50 144
19719.83 129
19721.16 124
19722.48 111
19723.81 122
19725.14 130
19726.47 111
19727.79 118
19729.12 136
19730.45 144
19731.77 134
19733.10 117
19734.43 136
19735.76 128
19737.08 127
19738.41 139
19739.74 138
19741.07 119
19742.39 124
19743.72 144
19745.05 123
19746.38 108
19747.71 119
19749.03 123
19750.36 137
19751.69 123
19753.02 131
19754.35 125
19755.67 140
19757.00 134
19758.33 108
19759.66 127
19760.99 106
19762.31 137
19763.64 144
19764.97 118
19766.30 126
19767.63 128
19768.96 126
19770.29 129
19771.61 111
19772.94 123
19774.27 103
19775.60 132
19776.93 120
19778.26 119
19779.59 110
19780.92 133
19782.25 126
19783.57 135
19784.90 128
19786.23 145
19787.56 130
19788.89 140
19790.22 124
19791.55 131
19792.88 154
19794.21 145
19795.54 135
19796.87 137
19798.20 127
19799.53 118
19800.86 128
19802.19 122
19803.52 143
19804.85 135
19806.18 132
19807.50 129
19808.83 145
19810.16 129
19811.49 136
19812.82 128
19814.15 131
19815.49 124
19816.82 135
19818.15 136
19819.48 126
19820.81 113
19822.14 133
19823.47 147
19824.80 116
19826.13 126
19827.46 121
19828.79 135
19830.12 130
19831.45 117
19832.78 133
19834.11 134
19835.44 129
19836.77 140
19838.10 129
19839.44 130
19840.77 124
19842.10 120
19843.43 135
19844.76 133
19846.09 140
19847.42 130
19848.75 140
19850.08 125
19851.42 125
19852.75 133
19854.08 135
19855.41 124
19856.74 140
19858.07 143
19859.40 130
19860.74 117
19862.07 144
19863.40 160
19864.73 139
19866.06 141
19867.40 128
19868.73 131
19870.06 129
19871.39 132
19872.72 143
19874.06 116
19875.39 114
19876.72 129
19878.05 135
19879.38 119
19880.72 132
19882.05 149
19883.38 140
19884.71 115
19886.05 127
19887.38 133
19888.71 149
19890.04 125
19891.38 130
19892.71 120
19894.04 136
19895.38 137
19896.71 137
19898.04 133
19899.37 135
19900.71 136
19902.04 141
19903.37 136
19904.71 124
19906.04 145
19907.37 127
19908.71 130
19910.04 115
19911.37 122
19912.71 139
19914.04 121
19915.37 138
19916.71 150
19918.04 140
19919.37 142
19920.71 134
19922.04 141
19923.37 126
19924.71 120
19926.04 138
19927.38 126
19928.71 135
19930.04 126
19931.38 139
19932.71 140
19934.05 137
19935.38 151
19936.71 138
19938.05 131
19939.38 119
19940.72 126
19942.05 139
19943.39 153
19944.72 130
19946.06 138
19947.39 144
19948.72 144
19950.06 124
19951.39 139
19952.73 130
19954.06 129
19955.40 124
19956.73 142
19958.07 115
19959.40 108
19960.74 117
19962.07 142
19963.41 137
19964.74 108
19966.08 134
19967.41 130
19968.75 139
19970.08 133
19971.42 134
19972.76 123
19974.09 118
19975.43 127
19976.76 134
19978.10 132
19979.43 127
19980.77 144
19982.10 123
19983.44 132
19984.78 135
19986.11 129
19987.45 126
19988.78 128
19990.12 139
19991.46 140
19992.79 139
19994.13 139
19995.46 145
19996.80 154
19998.14 140
19999.47 131
20000.81 146
20002.15 134
20003.48 133
20004.82 140
20006.16 124
20007.49 134
20008.83 139
20010.17 139
20011.50 158
20012.84 126
20014.18 116
20015.51 125
20016.85 162
20018.19 128
20019.52 131
20020.86 130
20022.20 147
20023.53 162
20024.87 137
20026.21 144
20027.55 130
20028.88 123
20030.22 127
20031.56 120
20032.90 126
20034.23 132
20035.57 142
20036.91 139
20038.25 130
20039.58 146
20040.92 135
20042.26 138
20043.60 142
20044.93 127
20046.27 140
20047.61 137
20048.95 127
20050.29 120
20051.62 139
20052.96 138
20054.30 142
20055.64 140
20056.98 132
20058.32 133
20059.65 123
20060.99 128
20062.33 128
20063.67 133
20065.01 157
20066.35 147
20067.68 128
20069.02 128
20070.36 133
20071.70 134
20073.04 139
20074.38 144
20075.72 127
20077.06 136
20078.40 129
20079.73 137
20081.07 135
20082.41 128
20083.75 125
20085.09 129
20086.43 134
20087.77 140
20089.11 154
20090.45 131
20091.79 129
20093.13 139
20094.47 125
20095.81 121
20097.15 140
20098.48 133
20099.82 133
20101.16 154
20102.50 135
20103.84 135
20105.18 127
20106.52 158
20107.86 143
20109.20 139
20110.54 138
20111.88 146
20113.22 131
20114.56 138
20115.90 141
20117.24 136
20118.58 144
20119.93 134
20121.27 136
20122.61 138
20123.95 142
20125.29 135
20126.63 134
20127.97 119
20129.31 141
20130.65 148
20131.99 143
20133.33 133
20134.67 146
20136.01 126
