# Supplementary material for: MALDI-TOF MS typing enables the classification of brewing yeasts of the genus Saccharomyces to major beer styles
Source: PLoS One. 2017 Aug 9;12(8):e0181694. doi: 10.1371/journal.pone.0181694 (PMC5549903; doi:10.1371/journal.pone.0181694)
Supplement: S6 File — The directory includes 90 raw files and was zipped to “.zip”; the folder has three strains with 30 spectra per strain; S1 Text explains the raw files with an example and Table 1 represents the yeast strains used within the experiment. (ZIP) [file pone.0181694.s009.zip › 16-18/30276-3478-Lag-Lag-Lag-YPG-18h-E-E_2016-09-27_10_0_A4_1.dat]

1999.34 1575
1999.77 1522
2000.19 1635
2000.61 1547
2001.03 1507
2001.45 1508
2001.88 1426
2002.30 1502
2002.72 1497
2003.14 1473
2003.56 1437
2003.99 1455
2004.41 1447
2004.83 1467
2005.25 1533
2005.68 1455
2006.10 1545
2006.52 1544
2006.94 1582
2007.37 1552
2007.79 1488
2008.21 1511
2008.64 1580
2009.06 1590
2009.48 1509
2009.90 1503
2010.33 1615
2010.75 1542
2011.17 1473
2011.60 1413
2012.02 1444
2012.44 1466
2012.87 1434
2013.29 1390
2013.71 1411
2014.14 1438
2014.56 1521
2014.98 1498
2015.41 1520
2015.83 1519
2016.25 1425
2016.68 1481
2017.10 1516
2017.53 1563
2017.95 1538
2018.37 1567
2018.80 1595
2019.22 1666
2019.65 1708
2020.07 1651
2020.49 1665
2020.92 1597
2021.34 1651
2021.77 1577
2022.19 1521
2022.61 1535
2023.04 1448
2023.46 1414
2023.89 1459
2024.31 1466
2024.74 1393
2025.16 1469
2025.59 1488
2026.01 1438
2026.44 1393
2026.86 1465
2027.29 1527
2027.71 1506
2028.14 1483
2028.56 1517
2028.98 1527
2029.41 1578
2029.84 1534
2030.26 1545
2030.69 1551
2031.11 1547
2031.54 1578
2031.96 1564
2032.39 1594
2032.81 1650
2033.24 1637
2033.66 1697
2034.09 1622
2034.51 1591
2034.94 1583
2035.37 1691
2035.79 1559
2036.22 1557
2036.64 1555
2037.07 1681
2037.49 1706
2037.92 1656
2038.35 1666
2038.77 1655
2039.20 1573
2039.62 1591
2040.05 1595
2040.48 1552
2040.90 1541
2041.33 1598
2041.76 1485
2042.18 1490
2042.61 1454
2043.03 1454
2043.46 1492
2043.89 1461
2044.31 1463
2044.74 1503
2045.17 1576
2045.59 1449
2046.02 1564
2046.45 1585
2046.87 1527
2047.30 1559
2047.73 1564
2048.16 1549
2048.58 1584
2049.01 1490
2049.44 1397
2049.86 1487
2050.29 1481
2050.72 1487
2051.15 1532
2051.57 1439
2052.00 1446
2052.43 1514
2052.86 1437
2053.28 1431
2053.71 1438
2054.14 1458
2054.57 1502
2054.99 1539
2055.42 1535
2055.85 1572
2056.28 1646
2056.70 1672
2057.13 1657
2057.56 1684
2057.99 1632
2058.42 1573
2058.84 1633
2059.27 1644
2059.70 1632
2060.13 1541
2060.56 1608
2060.99 1508
2061.41 1537
2061.84 1563
2062.27 1522
2062.70 1546
2063.13 1630
2063.56 1674
2063.99 1604
2064.41 1606
2064.84 1619
2065.27 1764
2065.70 1702
2066.13 1627
2066.56 1629
2066.99 1665
2067.42 1700
2067.85 1583
2068.27 1544
2068.70 1611
2069.13 1535
2069.56 1483
2069.99 1425
2070.42 1463
2070.85 1485
2071.28 1416
2071.71 1469
2072.14 1509
2072.57 1498
2073.00 1578
2073.43 1576
2073.86 1575
2074.29 1610
2074.72 1618
2075.15 1698
2075.58 1652
2076.01 1647
2076.44 1659
2076.87 1699
2077.30 1720
2077.73 1606
2078.16 1681
2078.59 1698
2079.02 1682
2079.45 1594
2079.88 1677
2080.31 1703
2080.74 1655
2081.17 1512
2081.60 1545
2082.03 1562
2082.46 1500
2082.89 1526
2083.32 1542
2083.75 1495
2084.18 1530
2084.61 1528
2085.04 1538
2085.47 1471
2085.90 1520
2086.34 1486
2086.77 1529
2087.20 1520
2087.63 1542
2088.06 1540
2088.49 1475
2088.92 1462
2089.35 1451
2089.79 1424
2090.22 1466
2090.65 1472
2091.08 1476
2091.51 1526
2091.94 1560
2092.37 1553
2092.81 1476
2093.24 1547
2093.67 1562
2094.10 1552
2094.53 1622
2094.96 1485
2095.40 1592
2095.83 1545
2096.26 1536
2096.69 1418
2097.12 1381
2097.56 1346
2097.99 1404
2098.42 1358
2098.85 1373
2099.29 1451
2099.72 1394
2100.15 1318
2100.58 1370
2101.01 1429
2101.45 1319
2101.88 1416
2102.31 1451
2102.75 1395
2103.18 1477
2103.61 1366
2104.04 1392
2104.48 1381
2104.91 1462
2105.34 1471
2105.77 1400
2106.21 1411
2106.64 1478
2107.07 1427
2107.51 1420
2107.94 1443
2108.37 1460
2108.81 1493
2109.24 1562
2109.67 1557
2110.11 1476
2110.54 1436
2110.97 1468
2111.41 1383
2111.84 1349
2112.27 1403
2112.71 1427
2113.14 1400
2113.58 1346
2114.01 1370
2114.44 1390
2114.88 1340
2115.31 1330
2115.75 1395
2116.18 1311
2116.61 1367
2117.05 1376
2117.48 1366
2117.92 1311
2118.35 1321
2118.78 1390
2119.22 1453
2119.65 1493
2120.09 1434
2120.52 1517
2120.96 1515
2121.39 1486
2121.83 1537
2122.26 1560
2122.69 1524
2123.13 1613
2123.56 1607
2124.00 1558
2124.43 1529
2124.87 1522
2125.30 1548
2125.74 1556
2126.17 1474
2126.61 1493
2127.04 1530
2127.48 1468
2127.91 1496
2128.35 1392
2128.79 1439
2129.22 1472
2129.66 1403
2130.09 1479
2130.53 1525
2130.96 1622
2131.40 1665
2131.83 1605
2132.27 1598
2132.70 1545
2133.14 1642
2133.58 1628
2134.01 1609
2134.45 1625
2134.88 1634
2135.32 1604
2135.76 1683
2136.19 1653
2136.63 1551
2137.06 1611
2137.50 1630
2137.94 1614
2138.37 1678
2138.81 1726
2139.25 1559
2139.68 1514
2140.12 1525
2140.56 1444
2140.99 1457
2141.43 1466
2141.87 1474
2142.30 1469
2142.74 1468
2143.18 1479
2143.61 1522
2144.05 1431
2144.49 1408
2144.92 1367
2145.36 1335
2145.80 1376
2146.23 1494
2146.67 1525
2147.11 1629
2147.55 1573
2147.98 1579
2148.42 1711
2148.86 1887
2149.30 1910
2149.73 1907
2150.17 2045
2150.61 2057
2151.05 2068
2151.48 1967
2151.92 1895
2152.36 1738
2152.80 1708
2153.23 1692
2153.67 1601
2154.11 1586
2154.55 1534
2154.99 1578
2155.42 1505
2155.86 1570
2156.30 1574
2156.74 1582
2157.18 1613
2157.61 1594
2158.05 1602
2158.49 1626
2158.93 1520
2159.37 1548
2159.81 1531
2160.24 1602
2160.68 1517
2161.12 1506
2161.56 1531
2162.00 1531
2162.44 1427
2162.88 1463
2163.32 1581
2163.75 1592
2164.19 1579
2164.63 1617
2165.07 1606
2165.51 1669
2165.95 1622
2166.39 1728
2166.83 1687
2167.27 1483
2167.71 1547
2168.15 1646
2168.59 1551
2169.02 1524
2169.46 1537
2169.90 1556
2170.34 1610
2170.78 1561
2171.22 1533
2171.66 1550
2172.10 1566
2172.54 1483
2172.98 1567
2173.42 1568
2173.86 1549
2174.30 1583
2174.74 1672
2175.18 1541
2175.62 1685
2176.06 1742
2176.50 1818
2176.94 1814
2177.38 1829
2177.82 1840
2178.26 1862
2178.70 1899
2179.14 1890
2179.58 1838
2180.02 1943
2180.47 1916
2180.91 1834
2181.35 1802
2181.79 1823
2182.23 1704
2182.67 1720
2183.11 1705
2183.55 1687
2183.99 1592
2184.43 1544
2184.87 1555
2185.31 1583
2185.76 1577
2186.20 1604
2186.64 1522
2187.08 1562
2187.52 1555
2187.96 1652
2188.40 1697
2188.84 1753
2189.29 1835
2189.73 1642
2190.17 1641
2190.61 1709
2191.05 1599
2191.49 1669
2191.94 1667
2192.38 1708
2192.82 1626
2193.26 1725
2193.70 1753
2194.14 1743
2194.59 1792
2195.03 1900
2195.47 1890
2195.91 1911
2196.36 1914
2196.80 1868
2197.24 1823
2197.68 1815
2198.12 1767
2198.57 1750
2199.01 1724
2199.45 1698
2199.89 1754
2200.34 1629
2200.78 1585
2201.22 1636
2201.66 1689
2202.11 1714
2202.55 1690
2202.99 1688
2203.44 1760
2203.88 1726
2204.32 1807
2204.76 1899
2205.21 1846
2205.65 1773
2206.09 1773
2206.54 1863
2206.98 1874
2207.42 1805
2207.87 1814
2208.31 1844
2208.75 1864
2209.20 1911
2209.64 1721
2210.08 1681
2210.53 1780
2210.97 1747
2211.42 1822
2211.86 1773
2212.30 1677
2212.75 1625
2213.19 1664
2213.63 1626
2214.08 1720
2214.52 1749
2214.97 1691
2215.41 1591
2215.85 1580
2216.30 1634
2216.74 1608
2217.19 1505
2217.63 1467
2218.08 1525
2218.52 1538
2218.97 1516
2219.41 1526
2219.85 1566
2220.30 1637
2220.74 1785
2221.19 1723
2221.63 1718
2222.08 1763
2222.52 1793
2222.97 1853
2223.41 1800
2223.86 1857
2224.30 1852
2224.75 1978
2225.19 1902
2225.64 1871
2226.08 1847
2226.53 1813
2226.97 1828
2227.42 1823
2227.86 1859
2228.31 1874
2228.75 1872
2229.20 1925
2229.65 2025
2230.09 2021
2230.54 2016
2230.98 2006
2231.43 2121
2231.87 2299
2232.32 2346
2232.76 2464
2233.21 2519
2233.66 2512
2234.10 2649
2234.55 2503
2234.99 2510
2235.44 2371
2235.89 2399
2236.33 2259
2236.78 2214
2237.23 2302
2237.67 2133
2238.12 2127
2238.56 2100
2239.01 2061
2239.46 1889
2239.90 1812
2240.35 1863
2240.80 1791
2241.24 1675
2241.69 1669
2242.14 1613
2242.58 1570
2243.03 1573
2243.48 1572
2243.93 1577
2244.37 1594
2244.82 1507
2245.27 1544
2245.71 1506
2246.16 1477
2246.61 1465
2247.05 1455
2247.50 1565
2247.95 1554
2248.40 1503
2248.84 1588
2249.29 1648
2249.74 1674
2250.19 1632
2250.63 1683
2251.08 1722
2251.53 1769
2251.98 1778
2252.43 1826
2252.87 1768
2253.32 1756
2253.77 1781
2254.22 1698
2254.66 1653
2255.11 1633
2255.56 1610
2256.01 1502
2256.46 1507
2256.91 1482
2257.35 1513
2257.80 1554
2258.25 1529
2258.70 1513
2259.15 1492
2259.60 1469
2260.04 1502
2260.49 1511
2260.94 1613
2261.39 1529
2261.84 1461
2262.29 1585
2262.74 1592
2263.19 1635
2263.63 1638
2264.08 1620
2264.53 1708
2264.98 1737
2265.43 1712
2265.88 1688
2266.33 1702
2266.78 1787
2267.23 1803
2267.68 1818
2268.13 1829
2268.58 1834
2269.02 1934
2269.47 1928
2269.92 2020
2270.37 2082
2270.82 2121
2271.27 2043
2271.72 2070
2272.17 2143
2272.62 1961
2273.07 1913
2273.52 1878
2273.97 1861
2274.42 1841
2274.87 1871
2275.32 1907
2275.77 1899
2276.22 1815
2276.67 1867
2277.12 1901
2277.57 1885
2278.02 1913
2278.47 1827
2278.92 1751
2279.37 1759
2279.82 1704
2280.27 1671
2280.73 1645
2281.18 1636
2281.63 1691
2282.08 1692
2282.53 1612
2282.98 1627
2283.43 1588
2283.88 1605
2284.33 1633
2284.78 1703
2285.23 1599
2285.68 1586
2286.14 1546
2286.59 1540
2287.04 1653
2287.49 1634
2287.94 1734
2288.39 1774
2288.84 1782
2289.30 1802
2289.75 1938
2290.20 1991
2290.65 2057
2291.10 2143
2291.55 2159
2292.00 2317
2292.46 2377
2292.91 2474
2293.36 2499
2293.81 2476
2294.26 2475
2294.72 2502
2295.17 2458
2295.62 2323
2296.07 2267
2296.52 2246
2296.98 2139
2297.43 2128
2297.88 2036
2298.33 1978
2298.79 1892
2299.24 1721
2299.69 1718
2300.14 1678
2300.60 1568
2301.05 1520
2301.50 1586
2301.95 1590
2302.41 1535
2302.86 1567
2303.31 1494
2303.76 1493
2304.22 1572
2304.67 1614
2305.12 1536
2305.58 1559
2306.03 1601
2306.48 1647
2306.94 1744
2307.39 1717
2307.84 1698
2308.30 1769
2308.75 1891
2309.20 2011
2309.66 2050
2310.11 1848
2310.56 1939
2311.02 2058
2311.47 2012
2311.92 1887
2312.38 1867
2312.83 1885
2313.28 1867
2313.74 1728
2314.19 1766
2314.65 1694
2315.10 1771
2315.55 1732
2316.01 1738
2316.46 1815
2316.92 1881
2317.37 1862
2317.83 1850
2318.28 1889
2318.73 1917
2319.19 2005
2319.64 1944
2320.10 1859
2320.55 1917
2321.01 1901
2321.46 1901
2321.92 1803
2322.37 1836
2322.82 1848
2323.28 1939
2323.73 1973
2324.19 1997
2324.64 2045
2325.10 2046
2325.55 2065
2326.01 2113
2326.46 2035
2326.92 1965
2327.37 1878
2327.83 2038
2328.29 1889
2328.74 1785
2329.20 1752
2329.65 1751
2330.11 1664
2330.56 1712
2331.02 1719
2331.47 1679
2331.93 1721
2332.38 1689
2332.84 1735
2333.30 1769
2333.75 1811
2334.21 1736
2334.66 1724
2335.12 1652
2335.58 1666
2336.03 1648
2336.49 1674
2336.94 1635
2337.40 1655
2337.86 1693
2338.31 1708
2338.77 1751
2339.22 1736
2339.68 1651
2340.14 1700
2340.59 1700
2341.05 1697
2341.51 1691
2341.96 1779
2342.42 1774
2342.88 1740
2343.33 1749
2343.79 1648
2344.25 1705
2344.70 1732
2345.16 1725
2345.62 1779
2346.08 1814
2346.53 1930
2346.99 1910
2347.45 1860
2347.90 1936
2348.36 1960
2348.82 1941
2349.28 1887
2349.73 1916
2350.19 1962
2350.65 1924
2351.11 1897
2351.56 1892
2352.02 1810
2352.48 1780
2352.94 1767
2353.39 1697
2353.85 1577
2354.31 1596
2354.77 1606
2355.22 1569
2355.68 1557
2356.14 1545
2356.60 1555
2357.06 1642
2357.51 1631
2357.97 1628
2358.43 1640
2358.89 1693
2359.35 1749
2359.81 1815
2360.26 1811
2360.72 1792
2361.18 1901
2361.64 1829
2362.10 1911
2362.56 1967
2363.02 1926
2363.47 1878
2363.93 1964
2364.39 1969
2364.85 2020
2365.31 2011
2365.77 2034
2366.23 2144
2366.69 2167
2367.15 2227
2367.60 2134
2368.06 2027
2368.52 2066
2368.98 1985
2369.44 1880
2369.90 1842
2370.36 1777
2370.82 1766
2371.28 1733
2371.74 1668
2372.20 1611
2372.66 1544
2373.12 1595
2373.58 1550
2374.04 1564
2374.50 1617
2374.96 1549
2375.42 1545
2375.88 1608
2376.34 1616
2376.80 1617
2377.26 1589
2377.72 1627
2378.18 1611
2378.64 1637
2379.10 1577
2379.56 1574
2380.02 1623
2380.48 1618
2380.94 1657
2381.40 1612
2381.86 1683
2382.32 1572
2382.78 1684
2383.24 1687
2383.70 1718
2384.16 1773
2384.62 1755
2385.08 1714
2385.54 1700
2386.00 1785
2386.47 1749
2386.93 1764
2387.39 1847
2387.85 1731
2388.31 1656
2388.77 1707
2389.23 1685
2389.69 1690
2390.15 1721
2390.62 1664
2391.08 1612
2391.54 1635
2392.00 1687
2392.46 1711
2392.92 1668
2393.38 1681
2393.85 1616
2394.31 1621
2394.77 1661
2395.23 1656
2395.69 1611
2396.16 1614
2396.62 1572
2397.08 1609
2397.54 1633
2398.00 1641
2398.47 1659
2398.93 1708
2399.39 1728
2399.85 1584
2400.31 1642
2400.78 1666
2401.24 1574
2401.70 1556
2402.16 1544
2402.63 1566
2403.09 1504
2403.55 1530
2404.01 1497
2404.48 1508
2404.94 1557
2405.40 1546
2405.86 1539
2406.33 1709
2406.79 1675
2407.25 1616
2407.72 1571
2408.18 1561
2408.64 1522
2409.11 1516
2409.57 1499
2410.03 1504
2410.49 1509
2410.96 1530
2411.42 1480
2411.88 1384
2412.35 1445
2412.81 1408
2413.28 1465
2413.74 1438
2414.20 1447
2414.67 1509
2415.13 1533
2415.59 1573
2416.06 1558
2416.52 1579
2416.98 1596
2417.45 1685
2417.91 1728
2418.38 1735
2418.84 1827
2419.30 1805
2419.77 1790
2420.23 1769
2420.70 1758
2421.16 1721
2421.63 1752
2422.09 1814
2422.55 1732
2423.02 1724
2423.48 1776
2423.95 1839
2424.41 1788
2424.88 1707
2425.34 1682
2425.81 1724
2426.27 1702
2426.74 1579
2427.20 1535
2427.67 1521
2428.13 1525
2428.60 1465
2429.06 1434
2429.53 1460
2429.99 1479
2430.46 1447
2430.92 1511
2431.39 1497
2431.85 1390
2432.32 1548
2432.78 1506
2433.25 1571
2433.71 1566
2434.18 1508
2434.64 1589
2435.11 1552
2435.58 1610
2436.04 1606
2436.51 1649
2436.97 1708
2437.44 1692
2437.90 1752
2438.37 1806
2438.84 1719
2439.30 1862
2439.77 1875
2440.23 1946
2440.70 1895
2441.17 1862
2441.63 1850
2442.10 1925
2442.57 1881
2443.03 1888
2443.50 1807
2443.96 1702
2444.43 1717
2444.90 1705
2445.36 1680
2445.83 1716
2446.30 1659
2446.76 1681
2447.23 1744
2447.70 1686
2448.16 1677
2448.63 1635
2449.10 1635
2449.57 1658
2450.03 1621
2450.50 1647
2450.97 1603
2451.43 1575
2451.90 1511
2452.37 1501
2452.84 1498
2453.30 1459
2453.77 1468
2454.24 1487
2454.71 1405
2455.17 1360
2455.64 1474
2456.11 1482
2456.58 1434
2457.04 1471
2457.51 1427
2457.98 1444
2458.45 1490
2458.91 1483
2459.38 1495
2459.85 1512
2460.32 1530
2460.79 1420
2461.25 1445
2461.72 1511
2462.19 1488
2462.66 1444
2463.13 1541
2463.60 1460
2464.06 1484
2464.53 1574
2465.00 1566
2465.47 1517
2465.94 1460
2466.41 1504
2466.87 1575
2467.34 1593
2467.81 1560
2468.28 1647
2468.75 1631
2469.22 1481
2469.69 1622
2470.16 1580
2470.63 1531
2471.09 1548
2471.56 1478
2472.03 1501
2472.50 1604
2472.97 1501
2473.44 1499
2473.91 1426
2474.38 1506
2474.85 1548
2475.32 1478
2475.79 1567
2476.26 1503
2476.73 1533
2477.20 1538
2477.67 1504
2478.14 1488
2478.60 1535
2479.07 1564
2479.54 1448
2480.01 1498
2480.48 1621
2480.95 1627
2481.42 1501
2481.89 1456
2482.36 1551
2482.83 1536
2483.30 1515
2483.77 1459
2484.25 1444
2484.72 1407
2485.19 1499
2485.66 1541
2486.13 1628
2486.60 1579
2487.07 1657
2487.54 1707
2488.01 1614
2488.48 1663
2488.95 1711
2489.42 1664
2489.89 1597
2490.36 1544
2490.83 1566
2491.30 1604
2491.78 1620
2492.25 1603
2492.72 1627
2493.19 1657
2493.66 1559
2494.13 1665
2494.60 1699
2495.07 1647
2495.55 1640
2496.02 1673
2496.49 1537
2496.96 1484
2497.43 1573
2497.90 1564
2498.37 1491
2498.85 1462
2499.32 1460
2499.79 1446
2500.26 1506
2500.73 1437
2501.20 1416
2501.68 1445
2502.15 1396
2502.62 1475
2503.09 1562
2503.56 1560
2504.04 1467
2504.51 1584
2504.98 1607
2505.45 1621
2505.93 1545
2506.40 1585
2506.87 1586
2507.34 1564
2507.82 1613
2508.29 1572
2508.76 1704
2509.23 1726
2509.71 1666
2510.18 1722
2510.65 1764
2511.12 1709
2511.60 1771
2512.07 1807
2512.54 1754
2513.02 1734
2513.49 1731
2513.96 1679
2514.44 1723
2514.91 1684
2515.38 1636
2515.85 1639
2516.33 1598
2516.80 1604
2517.27 1681
2517.75 1726
2518.22 1710
2518.70 1631
2519.17 1580
2519.64 1642
2520.12 1699
2520.59 1670
2521.06 1689
2521.54 1721
2522.01 1654
2522.49 1620
2522.96 1585
2523.43 1476
2523.91 1536
2524.38 1575
2524.86 1595
2525.33 1516
2525.80 1528
2526.28 1490
2526.75 1506
2527.23 1541
2527.70 1585
2528.18 1607
2528.65 1580
2529.12 1574
2529.60 1563
2530.07 1558
2530.55 1562
2531.02 1501
2531.50 1477
2531.97 1576
2532.45 1587
2532.92 1615
2533.40 1628
2533.87 1713
2534.35 1633
2534.82 1593
2535.30 1643
2535.77 1639
2536.25 1600
2536.72 1681
2537.20 1674
2537.67 1528
2538.15 1689
2538.62 1709
2539.10 1743
2539.57 1676
2540.05 1572
2540.53 1562
2541.00 1629
2541.48 1620
2541.95 1589
2542.43 1541
2542.90 1554
2543.38 1594
2543.86 1618
2544.33 1666
2544.81 1632
2545.28 1576
2545.76 1682
2546.24 1769
2546.71 1768
2547.19 1795
2547.66 1764
2548.14 1839
2548.62 1886
2549.09 1885
2549.57 1949
2550.05 1974
2550.52 1889
2551.00 1821
2551.48 1920
2551.95 2005
2552.43 1925
2552.91 1941
2553.38 1992
2553.86 1883
2554.34 1870
2554.81 1837
2555.29 1888
2555.77 1763
2556.24 1663
2556.72 1729
2557.20 1743
2557.68 1740
2558.15 1640
2558.63 1633
2559.11 1509
2559.58 1522
2560.06 1464
2560.54 1532
2561.02 1604
2561.49 1602
2561.97 1560
2562.45 1542
2562.93 1509
2563.41 1522
2563.88 1527
2564.36 1518
2564.84 1582
2565.32 1576
2565.79 1588
2566.27 1478
2566.75 1481
2567.23 1533
2567.71 1445
2568.18 1531
2568.66 1537
2569.14 1508
2569.62 1439
2570.10 1503
2570.58 1409
2571.05 1455
2571.53 1425
2572.01 1408
2572.49 1395
2572.97 1471
2573.45 1532
2573.93 1517
2574.40 1511
2574.88 1467
2575.36 1481
2575.84 1535
2576.32 1558
2576.80 1513
2577.28 1523
2577.76 1560
2578.24 1543
2578.72 1507
2579.19 1466
2579.67 1432
2580.15 1452
2580.63 1518
2581.11 1441
2581.59 1492
2582.07 1455
2582.55 1460
2583.03 1452
2583.51 1374
2583.99 1423
2584.47 1499
2584.95 1522
2585.43 1438
2585.91 1428
2586.39 1470
2586.87 1478
2587.35 1549
2587.83 1478
2588.31 1523
2588.79 1451
2589.27 1573
2589.75 1573
2590.23 1595
2590.71 1601
2591.19 1573
2591.67 1619
2592.15 1651
2592.63 1551
2593.11 1549
2593.59 1534
2594.07 1539
2594.55 1469
2595.03 1468
2595.51 1455
2595.99 1421
2596.47 1510
2596.96 1456
2597.44 1356
2597.92 1419
2598.40 1458
2598.88 1415
2599.36 1380
2599.84 1342
2600.32 1395
2600.80 1483
2601.28 1432
2601.77 1523
2602.25 1562
2602.73 1567
2603.21 1512
2603.69 1563
2604.17 1547
2604.65 1586
2605.14 1594
2605.62 1629
2606.10 1659
2606.58 1636
2607.06 1574
2607.54 1729
2608.03 1776
2608.51 1751
2608.99 1760
2609.47 1719
2609.95 1680
2610.44 1666
2610.92 1604
2611.40 1546
2611.88 1584
2612.37 1675
2612.85 1608
2613.33 1608
2613.81 1505
2614.29 1525
2614.78 1488
2615.26 1483
2615.74 1461
2616.22 1483
2616.71 1522
2617.19 1566
2617.67 1485
2618.16 1393
2618.64 1471
2619.12 1473
2619.60 1414
2620.09 1446
2620.57 1489
2621.05 1481
2621.54 1535
2622.02 1542
2622.50 1592
2622.99 1596
2623.47 1580
2623.95 1541
2624.44 1497
2624.92 1545
2625.40 1436
2625.89 1432
2626.37 1536
2626.85 1542
2627.34 1568
2627.82 1505
2628.30 1514
2628.79 1507
2629.27 1488
2629.76 1591
2630.24 1572
2630.72 1547
2631.21 1547
2631.69 1531
2632.18 1434
2632.66 1540
2633.14 1504
2633.63 1545
2634.11 1512
2634.60 1471
2635.08 1552
2635.57 1467
2636.05 1478
2636.53 1497
2637.02 1497
2637.50 1442
2637.99 1460
2638.47 1460
2638.96 1462
2639.44 1452
2639.93 1517
2640.41 1415
2640.90 1495
2641.38 1474
2641.87 1484
2642.35 1501
2642.84 1568
2643.32 1566
2643.81 1420
2644.29 1499
2644.78 1542
2645.26 1493
2645.75 1410
2646.23 1499
2646.72 1453
2647.20 1482
2647.69 1501
2648.18 1446
2648.66 1504
2649.15 1509
2649.63 1455
2650.12 1523
2650.60 1638
2651.09 1533
2651.58 1544
2652.06 1463
2652.55 1537
2653.03 1606
2653.52 1603
2654.01 1596
2654.49 1538
2654.98 1619
2655.46 1607
2655.95 1664
2656.44 1621
2656.92 1586
2657.41 1589
2657.90 1654
2658.38 1590
2658.87 1595
2659.36 1512
2659.84 1560
2660.33 1499
2660.82 1468
2661.30 1527
2661.79 1557
2662.28 1423
2662.76 1475
2663.25 1522
2663.74 1497
2664.22 1495
2664.71 1504
2665.20 1487
2665.68 1544
2666.17 1558
2666.66 1630
2667.15 1627
2667.63 1623
2668.12 1583
2668.61 1576
2669.10 1599
2669.58 1544
2670.07 1547
2670.56 1642
2671.05 1569
2671.53 1558
2672.02 1533
2672.51 1580
2673.00 1701
2673.48 1749
2673.97 1756
2674.46 1816
2674.95 1885
2675.44 1891
2675.92 1850
2676.41 1826
2676.90 1900
2677.39 1843
2677.88 1749
2678.37 1731
2678.85 1697
2679.34 1710
2679.83 1647
2680.32 1590
2680.81 1689
2681.30 1708
2681.79 1664
2682.27 1658
2682.76 1633
2683.25 1576
2683.74 1619
2684.23 1582
2684.72 1617
2685.21 1564
2685.70 1579
2686.18 1499
2686.67 1609
2687.16 1551
2687.65 1454
2688.14 1506
2688.63 1514
2689.12 1527
2689.61 1545
2690.10 1573
2690.59 1561
2691.08 1593
2691.57 1611
2692.06 1656
2692.55 1571
2693.04 1566
2693.53 1624
2694.02 1677
2694.51 1717
2694.99 1671
2695.48 1674
2695.97 1748
2696.46 1710
2696.95 1705
2697.44 1716
2697.93 1740
2698.42 1743
2698.92 1642
2699.41 1581
2699.90 1650
2700.39 1721
2700.88 1728
2701.37 1784
2701.86 1815
2702.35 1860
2702.84 1830
2703.33 1819
2703.82 1776
2704.31 1765
2704.80 1703
2705.29 1653
2705.78 1690
2706.27 1604
2706.76 1637
2707.25 1589
2707.75 1506
2708.24 1569
2708.73 1520
2709.22 1542
2709.71 1475
2710.20 1516
2710.69 1472
2711.18 1450
2711.68 1435
2712.17 1444
2712.66 1481
2713.15 1513
2713.64 1506
2714.13 1424
2714.62 1402
2715.12 1441
2715.61 1539
2716.10 1532
2716.59 1490
2717.08 1450
2717.57 1421
2718.07 1486
2718.56 1539
2719.05 1417
2719.54 1483
2720.03 1594
2720.53 1617
2721.02 1664
2721.51 1710
2722.00 1689
2722.50 1611
2722.99 1691
2723.48 1696
2723.97 1612
2724.47 1618
2724.96 1653
2725.45 1622
2725.94 1534
2726.44 1485
2726.93 1562
2727.42 1637
2727.91 1616
2728.41 1541
2728.90 1619
2729.39 1695
2729.89 1652
2730.38 1590
2730.87 1754
2731.37 1821
2731.86 1635
2732.35 1654
2732.84 1744
2733.34 1809
2733.83 1754
2734.32 1774
2734.82 1808
2735.31 1796
2735.81 1768
2736.30 1730
2736.79 1806
2737.29 1764
2737.78 1774
2738.27 1699
2738.77 1717
2739.26 1581
2739.75 1675
2740.25 1582
2740.74 1602
2741.24 1569
2741.73 1519
2742.22 1530
2742.72 1550
2743.21 1540
2743.71 1486
2744.20 1436
2744.70 1466
2745.19 1455
2745.68 1529
2746.18 1546
2746.67 1465
2747.17 1476
2747.66 1466
2748.16 1492
2748.65 1454
2749.15 1401
2749.64 1465
2750.14 1498
2750.63 1466
2751.13 1457
2751.62 1399
2752.12 1524
2752.61 1497
2753.11 1383
2753.60 1410
2754.10 1513
2754.59 1491
2755.09 1520
2755.58 1538
2756.08 1531
2756.57 1517
2757.07 1555
2757.56 1543
2758.06 1559
2758.56 1547
2759.05 1626
2759.55 1601
2760.04 1638
2760.54 1593
2761.03 1638
2761.53 1670
2762.03 1634
2762.52 1591
2763.02 1541
2763.51 1529
2764.01 1580
2764.51 1569
2765.00 1598
2765.50 1468
2765.99 1563
2766.49 1564
2766.99 1576
2767.48 1501
2767.98 1499
2768.48 1583
2768.97 1500
2769.47 1483
2769.97 1495
2770.46 1602
2770.96 1550
2771.46 1550
2771.95 1565
2772.45 1579
2772.95 1562
2773.44 1602
2773.94 1585
2774.44 1592
2774.93 1617
2775.43 1537
2775.93 1553
2776.43 1501
2776.92 1502
2777.42 1677
2777.92 1643
2778.41 1654
2778.91 1712
2779.41 1731
2779.91 1713
2780.40 1573
2780.90 1637
2781.40 1641
2781.90 1601
2782.39 1584
2782.89 1638
2783.39 1592
2783.89 1628
2784.39 1648
2784.88 1670
2785.38 1658
2785.88 1644
2786.38 1725
2786.88 1735
2787.37 1721
2787.87 1618
2788.37 1657
2788.87 1636
2789.37 1629
2789.87 1626
2790.36 1667
2790.86 1665
2791.36 1662
2791.86 1654
2792.36 1586
2792.86 1644
2793.36 1667
2793.85 1743
2794.35 1792
2794.85 1759
2795.35 1745
2795.85 1845
2796.35 1804
2796.85 1822
2797.35 1857
2797.85 1825
2798.34 1812
2798.84 1845
2799.34 1827
2799.84 1793
2800.34 1727
2800.84 1709
2801.34 1671
2801.84 1721
2802.34 1772
2802.84 1659
2803.34 1581
2803.84 1658
2804.34 1650
2804.84 1609
2805.34 1618
2805.84 1574
2806.34 1604
2806.84 1685
2807.34 1783
2807.84 1759
2808.34 1845
2808.84 1873
2809.34 1918
2809.84 1922
2810.34 1850
2810.84 1855
2811.34 1779
2811.84 1773
2812.34 1832
2812.84 1788
2813.34 1774
2813.84 1744
2814.34 1765
2814.84 1722
2815.34 1642
2815.84 1650
2816.34 1652
2816.84 1695
2817.34 1834
2817.85 1733
2818.35 1724
2818.85 1709
2819.35 1741
2819.85 1647
2820.35 1639
2820.85 1637
2821.35 1666
2821.85 1686
2822.35 1643
2822.86 1582
2823.36 1584
2823.86 1568
2824.36 1566
2824.86 1534
2825.36 1462
2825.87 1553
2826.37 1546
2826.87 1523
2827.37 1531
2827.87 1451
2828.37 1484
2828.88 1428
2829.38 1442
2829.88 1512
2830.38 1518
2830.88 1470
2831.39 1549
2831.89 1589
2832.39 1519
2832.89 1468
2833.39 1508
2833.90 1583
2834.40 1549
2834.90 1477
2835.40 1524
2835.91 1582
2836.41 1492
2836.91 1522
2837.41 1541
2837.92 1480
2838.42 1552
2838.92 1531
2839.42 1551
2839.93 1582
2840.43 1626
2840.93 1580
2841.44 1545
2841.94 1508
2842.44 1554
2842.95 1513
2843.45 1522
2843.95 1508
2844.45 1563
2844.96 1558
2845.46 1579
2845.96 1589
2846.47 1547
2846.97 1518
2847.48 1545
2847.98 1549
2848.48 1548
2848.99 1625
2849.49 1616
2849.99 1652
2850.50 1594
2851.00 1566
2851.50 1571
2852.01 1590
2852.51 1623
2853.02 1580
2853.52 1536
2854.02 1496
2854.53 1488
2855.03 1493
2855.54 1562
2856.04 1597
2856.55 1609
2857.05 1613
2857.55 1516
2858.06 1639
2858.56 1614
2859.07 1632
2859.57 1589
2860.08 1618
2860.58 1618
2861.09 1705
2861.59 1687
2862.10 1733
2862.60 1731
2863.11 1782
2863.61 1862
2864.12 1770
2864.62 1672
2865.13 1696
2865.63 1692
2866.14 1686
2866.64 1568
2867.15 1573
2867.65 1544
2868.16 1646
2868.66 1645
2869.17 1620
2869.67 1639
2870.18 1586
2870.68 1636
2871.19 1684
2871.69 1549
2872.20 1594
2872.71 1625
2873.21 1612
2873.72 1621
2874.22 1491
2874.73 1610
2875.24 1634
2875.74 1623
2876.25 1574
2876.75 1537
2877.26 1582
2877.77 1572
2878.27 1531
2878.78 1542
2879.28 1588
2879.79 1580
2880.30 1608
2880.80 1623
2881.31 1660
2881.82 1629
2882.32 1608
2882.83 1637
2883.34 1734
2883.84 1720
2884.35 1790
2884.86 1882
2885.36 1928
2885.87 2014
2886.38 1995
2886.88 1976
2887.39 1934
2887.90 2107
2888.41 2049
2888.91 1959
2889.42 1956
2889.93 2046
2890.43 1943
2890.94 1885
2891.45 1909
2891.96 1932
2892.46 1837
2892.97 1862
2893.48 1822
2893.99 1795
2894.49 1868
2895.00 1811
2895.51 1786
2896.02 1786
2896.53 1832
2897.03 1804
2897.54 1885
2898.05 1780
2898.56 1824
2899.07 1890
2899.57 1769
2900.08 1787
2900.59 1835
2901.10 1810
2901.61 1913
2902.11 1916
2902.62 1984
2903.13 2056
2903.64 2008
2904.15 2040
2904.66 2065
2905.16 2119
2905.67 2124
2906.18 2150
2906.69 2194
2907.20 2134
2907.71 2089
2908.22 2074
2908.73 2048
2909.24 2000
2909.74 1842
2910.25 1737
2910.76 1747
2911.27 1788
2911.78 1766
2912.29 1691
2912.80 1680
2913.31 1678
2913.82 1628
2914.33 1704
2914.84 1695
2915.35 1622
2915.86 1586
2916.36 1631
2916.87 1787
2917.38 1700
2917.89 1775
2918.40 1798
2918.91 1788
2919.42 1855
2919.93 1825
2920.44 1810
2920.95 1881
2921.46 1929
2921.97 1851
2922.48 1910
2922.99 1955
2923.50 1963
2924.01 1967
2924.52 2054
2925.03 2008
2925.54 1986
2926.05 1976
2926.57 1949
2927.08 2031
2927.59 1970
2928.10 1830
2928.61 1736
2929.12 1726
2929.63 1638
2930.14 1666
2930.65 1621
2931.16 1627
2931.67 1598
2932.18 1544
2932.69 1531
2933.20 1571
2933.72 1643
2934.23 1612
2934.74 1594
2935.25 1590
2935.76 1622
2936.27 1654
2936.78 1693
2937.29 1761
2937.81 1836
2938.32 1836
2938.83 1799
2939.34 1771
2939.85 1834
2940.36 1934
2940.88 1961
2941.39 1934
2941.90 1932
2942.41 1993
2942.92 1993
2943.43 2016
2943.95 2004
2944.46 2019
2944.97 2065
2945.48 1955
2945.99 1996
2946.51 1985
2947.02 1995
2947.53 1897
2948.04 1884
2948.56 1828
2949.07 1790
2949.58 1829
2950.09 1805
2950.61 1690
2951.12 1606
2951.63 1606
2952.14 1616
2952.66 1642
2953.17 1629
2953.68 1580
2954.19 1536
2954.71 1584
2955.22 1628
2955.73 1567
2956.25 1607
2956.76 1566
2957.27 1542
2957.79 1619
2958.30 1660
2958.81 1655
2959.33 1669
2959.84 1725
2960.35 1684
2960.87 1658
2961.38 1694
2961.89 1666
2962.41 1664
2962.92 1630
2963.43 1726
2963.95 1669
2964.46 1716
2964.97 1742
2965.49 1690
2966.00 1690
2966.52 1747
2967.03 1744
2967.54 1884
2968.06 1894
2968.57 1887
2969.09 1785
2969.60 1938
2970.12 1842
2970.63 1849
2971.14 1772
2971.66 1782
2972.17 1783
2972.69 1790
2973.20 1852
2973.72 1790
2974.23 1751
2974.75 1721
2975.26 1758
2975.77 1796
2976.29 1743
2976.80 1861
2977.32 1906
2977.83 1942
2978.35 2066
2978.86 2058
2979.38 1946
2979.89 1977
2980.41 2052
2980.92 2014
2981.44 2039
2981.95 2035
2982.47 2015
2982.99 2067
2983.50 2125
2984.02 2116
2984.53 2135
2985.05 2168
2985.56 2239
2986.08 2161
2986.59 2199
2987.11 2161
2987.63 2128
2988.14 2163
2988.66 2158
2989.17 2060
2989.69 2092
2990.20 2139
2990.72 2186
2991.24 2100
2991.75 2112
2992.27 2046
2992.79 2073
2993.30 2062
2993.82 2207
2994.33 2298
2994.85 2236
2995.37 2483
2995.88 2506
2996.40 2647
2996.92 2591
2997.43 2717
2997.95 2861
2998.47 3020
2998.98 3033
2999.50 3021
3000.02 2958
3000.53 2996
3001.05 3021
3001.57 3074
3002.08 3303
3002.60 3755
3003.12 4184
3003.64 4579
3004.15 5060
3004.67 5567
3005.19 5818
3005.70 6044
3006.22 6021
3006.74 5821
3007.26 5659
3007.77 5081
3008.29 4582
3008.81 4087
3009.33 3644
3009.84 3327
3010.36 2976
3010.88 2603
3011.40 2415
3011.92 2329
3012.43 2379
3012.95 2411
3013.47 2398
3013.99 2346
3014.50 2225
3015.02 2240
3015.54 2237
3016.06 2167
3016.58 2222
3017.10 2150
3017.61 2138
3018.13 2185
3018.65 2185
3019.17 2244
3019.69 2132
3020.21 2233
3020.73 2177
3021.24 2079
3021.76 2164
3022.28 2153
3022.80 2140
3023.32 2227
3023.84 2292
3024.36 2353
3024.88 2290
3025.39 2307
3025.91 2393
3026.43 2302
3026.95 2387
3027.47 2263
3027.99 2193
3028.51 2108
3029.03 2089
3029.55 2035
3030.07 2040
3030.59 2025
3031.11 1932
3031.63 1898
3032.15 1864
3032.66 1886
3033.18 1914
3033.70 1965
3034.22 1934
3034.74 1968
3035.26 1952
3035.78 1912
3036.30 1991
3036.82 2016
3037.34 2059
3037.86 1936
3038.38 2048
3038.90 1975
3039.42 1899
3039.94 1992
3040.46 1908
3040.98 1941
3041.51 1901
3042.03 2001
3042.55 1947
3043.07 1875
3043.59 1844
3044.11 1811
3044.63 1873
3045.15 1888
3045.67 1910
3046.19 1909
3046.71 1865
3047.23 1856
3047.75 1843
3048.27 1832
3048.79 1774
3049.32 1827
3049.84 1928
3050.36 1883
3050.88 1832
3051.40 1826
3051.92 1825
3052.44 1851
3052.96 1923
3053.49 1805
3054.01 1903
3054.53 1812
3055.05 1818
3055.57 1845
3056.09 1821
3056.62 1807
3057.14 1738
3057.66 1846
3058.18 1843
3058.70 1783
3059.22 1904
3059.75 1873
3060.27 1879
3060.79 2011
3061.31 2024
3061.83 1985
3062.36 2023
3062.88 1986
3063.40 2017
3063.92 2103
3064.45 2182
3064.97 2154
3065.49 2160
3066.01 2215
3066.54 2277
3067.06 2428
3067.58 2423
3068.10 2524
3068.63 2481
3069.15 2445
3069.67 2384
3070.19 2441
3070.72 2339
3071.24 2370
3071.76 2294
3072.29 2288
3072.81 2302
3073.33 2326
3073.85 2393
3074.38 2357
3074.90 2274
3075.42 2302
3075.95 2346
3076.47 2417
3076.99 2575
3077.52 2591
3078.04 2732
3078.57 3037
3079.09 3002
3079.61 3161
3080.14 3154
3080.66 3037
3081.18 3167
3081.71 3084
3082.23 2898
3082.76 3021
3083.28 2999
3083.80 2890
3084.33 2807
3084.85 2828
3085.38 2687
3085.90 2743
3086.42 2744
3086.95 2871
3087.47 3107
3088.00 3319
3088.52 3843
3089.05 4123
3089.57 4568
3090.09 4993
3090.62 5248
3091.14 5105
3091.67 5160
3092.19 4974
3092.72 4704
3093.24 4383
3093.77 4129
3094.29 4113
3094.82 3926
3095.34 3996
3095.87 4097
3096.39 4095
3096.92 4166
3097.44 4268
3097.97 4279
3098.49 4248
3099.02 4039
3099.54 4126
3100.07 4372
3100.59 4498
3101.12 4785
3101.64 5243
3102.17 5834
3102.70 6305
3103.22 6539
3103.75 6730
3104.27 6813
3104.80 6531
3105.32 5991
3105.85 5613
3106.38 4916
3106.90 4479
3107.43 3718
3107.95 3454
3108.48 3271
3109.01 2924
3109.53 2874
3110.06 2771
3110.58 2723
3111.11 2615
3111.64 2513
3112.16 2468
3112.69 2505
3113.22 2382
3113.74 2287
3114.27 2197
3114.80 2217
3115.32 2243
3115.85 2124
3116.38 2178
3116.90 2190
3117.43 2127
3117.96 2090
3118.48 2151
3119.01 2120
3119.54 2237
3120.06 2245
3120.59 2390
3121.12 2459
3121.65 2474
3122.17 2531
3122.70 2483
3123.23 2429
3123.76 2442
3124.28 2419
3124.81 2358
3125.34 2338
3125.87 2295
3126.39 2306
3126.92 2201
3127.45 2077
3127.98 2113
3128.50 2130
3129.03 2135
3129.56 2074
3130.09 2031
3130.62 1966
3131.14 1988
3131.67 2033
3132.20 1934
3132.73 1920
3133.26 1948
3133.78 1889
3134.31 1906
3134.84 1939
3135.37 1934
3135.90 1917
3136.43 1935
3136.95 1986
3137.48 1906
3138.01 1865
3138.54 1909
3139.07 1875
3139.60 1831
3140.13 1813
3140.65 1876
3141.18 1806
3141.71 1811
3142.24 1796
3142.77 1804
3143.30 1751
3143.83 1720
3144.36 1727
3144.89 1767
3145.42 1791
3145.94 1905
3146.47 1906
3147.00 1862
3147.53 1927
3148.06 1952
3148.59 2025
3149.12 1994
3149.65 1930
3150.18 1940
3150.71 1947
3151.24 1932
3151.77 1978
3152.30 1958
3152.83 1995
3153.36 1958
3153.89 1913
3154.42 1841
3154.95 1895
3155.48 1914
3156.01 1908
3156.54 1890
3157.07 1913
3157.60 1901
3158.13 1882
3158.66 1820
3159.19 1870
3159.72 1881
3160.25 1905
3160.78 1873
3161.31 1802
3161.84 1810
3162.37 1814
3162.90 1771
3163.43 1787
3163.97 1833
3164.50 1753
3165.03 1802
3165.56 1805
3166.09 1826
3166.62 1777
3167.15 1750
3167.68 1709
3168.21 1711
3168.74 1664
3169.28 1662
3169.81 1716
3170.34 1703
3170.87 1657
3171.40 1654
3171.93 1712
3172.46 1743
3172.99 1785
3173.53 1813
3174.06 1782
3174.59 1807
3175.12 1683
3175.65 1762
3176.18 1761
3176.72 1655
3177.25 1643
3177.78 1697
3178.31 1724
3178.84 1740
3179.38 1692
3179.91 1623
3180.44 1644
3180.97 1633
3181.50 1593
3182.04 1579
3182.57 1583
3183.10 1572
3183.63 1569
3184.17 1570
3184.70 1577
3185.23 1560
3185.76 1502
3186.30 1530
3186.83 1551
3187.36 1609
3187.89 1529
3188.43 1615
3188.96 1573
3189.49 1578
3190.03 1613
3190.56 1576
3191.09 1548
3191.63 1629
3192.16 1688
3192.69 1525
3193.22 1549
3193.76 1642
3194.29 1568
3194.82 1573
3195.36 1643
3195.89 1591
3196.43 1569
3196.96 1614
3197.49 1708
3198.03 1779
3198.56 1768
3199.09 1806
3199.63 1674
3200.16 1666
3200.69 1754
3201.23 1784
3201.76 1750
3202.30 1666
3202.83 1720
3203.36 1803
3203.90 1832
3204.43 1826
3204.97 1774
3205.50 1759
3206.04 1856
3206.57 1867
3207.10 1921
3207.64 2082
3208.17 2112
3208.71 2168
3209.24 2307
3209.78 2393
3210.31 2582
3210.85 2634
3211.38 2698
3211.91 2745
3212.45 2643
3212.98 2571
3213.52 2586
3214.05 2440
3214.59 2296
3215.12 2090
3215.66 2048
3216.19 2031
3216.73 1865
3217.26 1780
3217.80 1750
3218.34 1680
3218.87 1584
3219.41 1686
3219.94 1742
3220.48 1690
3221.01 1649
3221.55 1706
3222.08 1798
3222.62 1891
3223.15 1985
3223.69 2095
3224.23 2243
3224.76 2222
3225.30 2308
3225.83 2276
3226.37 2270
3226.91 2274
3227.44 2264
3227.98 2125
3228.51 2139
3229.05 2053
3229.59 2090
3230.12 2012
3230.66 2022
3231.20 2018
3231.73 2052
3232.27 2009
3232.81 2035
3233.34 2073
3233.88 2008
3234.41 2102
3234.95 2007
3235.49 2178
3236.02 2296
3236.56 2348
3237.10 2274
3237.64 2253
3238.17 2202
3238.71 2193
3239.25 2188
3239.78 2224
3240.32 2253
3240.86 2216
3241.39 2250
3241.93 2196
3242.47 2078
3243.01 2105
3243.54 2073
3244.08 2081
3244.62 2165
3245.16 2049
3245.69 2064
3246.23 2019
3246.77 2170
3247.31 2171
3247.84 2222
3248.38 2324
3248.92 2411
3249.46 2427
3250.00 2576
3250.53 2917
3251.07 3231
3251.61 3657
3252.15 3854
3252.69 4296
3253.22 4623
3253.76 4898
3254.30 5059
3254.84 4689
3255.38 4512
3255.92 4171
3256.45 3854
3256.99 3524
3257.53 3266
3258.07 2998
3258.61 2841
3259.15 2799
3259.69 2804
3260.23 2825
3260.76 2859
3261.30 2873
3261.84 2832
3262.38 2976
3262.92 3156
3263.46 3264
3264.00 3473
3264.54 3450
3265.08 3460
3265.62 3499
3266.15 3813
3266.69 3934
3267.23 4089
3267.77 4077
3268.31 4176
3268.85 3761
3269.39 3449
3269.93 3389
3270.47 3246
3271.01 3052
3271.55 2865
3272.09 2494
3272.63 2568
3273.17 2487
3273.71 2489
3274.25 2464
3274.79 2473
3275.33 2475
3275.87 2582
3276.41 2429
3276.95 2432
3277.49 2442
3278.03 2345
3278.57 2260
3279.11 2328
3279.65 2478
3280.19 2390
3280.73 2413
3281.27 2408
3281.81 2464
3282.35 2433
3282.89 2431
3283.43 2356
3283.97 2334
3284.52 2383
3285.06 2347
3285.60 2295
3286.14 2213
3286.68 2228
3287.22 2315
3287.76 2269
3288.30 2238
3288.84 2271
3289.38 2301
3289.93 2354
3290.47 2381
3291.01 2382
3291.55 2510
3292.09 2776
3292.63 2815
3293.17 2779
3293.72 3032
3294.26 3184
3294.80 3281
3295.34 3468
3295.88 3648
3296.42 3737
3296.97 3850
3297.51 3688
3298.05 3715
3298.59 3429
3299.13 3253
3299.68 3173
3300.22 2986
3300.76 2785
3301.30 2686
3301.84 2736
3302.39 2712
3302.93 2508
3303.47 2513
3304.01 2637
3304.56 2551
3305.10 2578
3305.64 2635
3306.18 2508
3306.73 2480
3307.27 2515
3307.81 2495
3308.35 2596
3308.90 2601
3309.44 2761
3309.98 2794
3310.52 2837
3311.07 2785
3311.61 2813
3312.15 2856
3312.70 2895
3313.24 2853
3313.78 2911
3314.33 2837
3314.87 2875
3315.41 2964
3315.96 3033
3316.50 3166
3317.04 3179
3317.59 3346
3318.13 3566
3318.67 3905
3319.22 3886
3319.76 3989
3320.30 4091
3320.85 4105
3321.39 4072
3321.94 3926
3322.48 3799
3323.02 3806
3323.57 3576
3324.11 3466
3324.66 3314
3325.20 3084
3325.74 3142
3326.29 3091
3326.83 3021
3327.38 2911
3327.92 2853
3328.47 2783
3329.01 2757
3329.55 2819
3330.10 2956
3330.64 3044
3331.19 3263
3331.73 3453
3332.28 4051
3332.82 4807
3333.37 5731
3333.91 6853
3334.46 8061
3335.00 9328
3335.55 10612
3336.09 11517
3336.64 11900
3337.18 11832
3337.73 11728
3338.27 10905
3338.82 9677
3339.36 8712
3339.91 7858
3340.45 6612
3341.00 5685
3341.54 4783
3342.09 4125
3342.63 3731
3343.18 3416
3343.73 2939
3344.27 2702
3344.82 2619
3345.36 2590
3345.91 2553
3346.45 2525
3347.00 2460
3347.55 2465
3348.09 2396
3348.64 2396
3349.18 2399
3349.73 2340
3350.28 2297
3350.82 2294
3351.37 2247
3351.92 2210
3352.46 2152
3353.01 2176
3353.55 2280
3354.10 2164
3354.65 2127
3355.19 2036
3355.74 2114
3356.29 2150
3356.83 2097
3357.38 2051
3357.93 2126
3358.47 2084
3359.02 2093
3359.57 2044
3360.12 2045
3360.66 2011
3361.21 1995
3361.76 2053
3362.30 2109
3362.85 2059
3363.40 2061
3363.95 2090
3364.49 2068
3365.04 2041
3365.59 2064
3366.14 2098
3366.68 2111
3367.23 2008
3367.78 2024
3368.33 2024
3368.87 2078
3369.42 2039
3369.97 2054
3370.52 2116
3371.06 2045
3371.61 2197
3372.16 2197
3372.71 2206
3373.26 2274
3373.80 2289
3374.35 2556
3374.90 2541
3375.45 2467
3376.00 2335
3376.54 2300
3377.09 2276
3377.64 2081
3378.19 2054
3378.74 2029
3379.29 1912
3379.84 1820
3380.38 1873
3380.93 1863
3381.48 1871
3382.03 1901
3382.58 1787
3383.13 1769
3383.68 1713
3384.23 1739
3384.77 1760
3385.32 1692
3385.87 1718
3386.42 1780
3386.97 1635
3387.52 1641
3388.07 1687
3388.62 1708
3389.17 1719
3389.72 1787
3390.27 1778
3390.82 1716
3391.37 1689
3391.92 1715
3392.46 1773
3393.01 1740
3393.56 1702
3394.11 1662
3394.66 1776
3395.21 1813
3395.76 1852
3396.31 1817
3396.86 1881
3397.41 1916
3397.96 1858
3398.51 1941
3399.06 1945
3399.61 1850
3400.16 1781
3400.71 1785
3401.26 1826
3401.81 1796
3402.37 1715
3402.92 1766
3403.47 1728
3404.02 1649
3404.57 1654
3405.12 1759
3405.67 1715
3406.22 1636
3406.77 1624
3407.32 1554
3407.87 1585
3408.42 1710
3408.97 1762
3409.52 1742
3410.08 1846
3410.63 1853
3411.18 1810
3411.73 1811
3412.28 1861
3412.83 1799
3413.38 1974
3413.93 1967
3414.48 1988
3415.04 2049
3415.59 1970
3416.14 2101
3416.69 2105
3417.24 2206
3417.79 2187
3418.35 2220
3418.90 2261
3419.45 2247
3420.00 2206
3420.55 2138
3421.10 2087
3421.66 2100
3422.21 2064
3422.76 1973
3423.31 1911
3423.86 2018
3424.42 1988
3424.97 1955
3425.52 1962
3426.07 1893
3426.63 1862
3427.18 1837
3427.73 1807
3428.28 1729
3428.84 1711
3429.39 1722
3429.94 1679
3430.49 1742
3431.05 1716
3431.60 1625
3432.15 1643
3432.70 1622
3433.26 1666
3433.81 1718
3434.36 1721
3434.92 1816
3435.47 1761
3436.02 1755
3436.58 1784
3437.13 1835
3437.68 1851
3438.24 1912
3438.79 1895
3439.34 1901
3439.90 1881
3440.45 1833
3441.00 1795
3441.56 1834
3442.11 1783
3442.66 1734
3443.22 1817
3443.77 1743
3444.32 1765
3444.88 1818
3445.43 1727
3445.99 1697
3446.54 1641
3447.09 1657
3447.65 1707
3448.20 1674
3448.76 1703
3449.31 1664
3449.86 1650
3450.42 1683
3450.97 1693
3451.53 1620
3452.08 1672
3452.64 1653
3453.19 1652
3453.75 1663
3454.30 1587
3454.85 1582
3455.41 1603
3455.96 1588
3456.52 1680
3457.07 1605
3457.63 1627
3458.18 1611
3458.74 1609
3459.29 1709
3459.85 1737
3460.40 1699
3460.96 1741
3461.51 1763
3462.07 1731
3462.62 1680
3463.18 1660
3463.73 1787
3464.29 1830
3464.85 1816
3465.40 1829
3465.96 1852
3466.51 1955
3467.07 1822
3467.62 1833
3468.18 1937
3468.73 1934
3469.29 1990
3469.85 2004
3470.40 1992
3470.96 2125
3471.51 2126
3472.07 2072
3472.63 2057
3473.18 2074
3473.74 2223
3474.29 2118
3474.85 2045
3475.41 2211
3475.96 2144
3476.52 2060
3477.08 2117
3477.63 2155
3478.19 2198
3478.75 2230
3479.30 2270
3479.86 2395
3480.42 2465
3480.97 2440
3481.53 2439
3482.09 2566
3482.64 2596
3483.20 2519
3483.76 2560
3484.31 2583
3484.87 2536
3485.43 2583
3485.98 2679
3486.54 2696
3487.10 2839
3487.66 2924
3488.21 3059
3488.77 3493
3489.33 4164
3489.89 4809
3490.44 5994
3491.00 7017
3491.56 8200
3492.12 9136
3492.67 9895
3493.23 10205
3493.79 9863
3494.35 9281
3494.90 8354
3495.46 7451
3496.02 6564
3496.58 5476
3497.14 4777
3497.69 4323
3498.25 3846
3498.81 3595
3499.37 3485
3499.93 3446
3500.49 3425
3501.04 3360
3501.60 3438
3502.16 3559
3502.72 3908
3503.28 4111
3503.84 4428
3504.39 4631
3504.95 4659
3505.51 4874
3506.07 4893
3506.63 4800
3507.19 4517
3507.75 4335
3508.31 4157
3508.86 3627
3509.42 3434
3509.98 3276
3510.54 2978
3511.10 2828
3511.66 2741
3512.22 2610
3512.78 2466
3513.34 2409
3513.90 2174
3514.46 2150
3515.02 2105
3515.58 2068
3516.13 2064
3516.69 1975
3517.25 2007
3517.81 2035
3518.37 1963
3518.93 2010
3519.49 2076
3520.05 2023
3520.61 2055
3521.17 2144
3521.73 2181
3522.29 2225
3522.85 2246
3523.41 2320
3523.97 2442
3524.53 2376
3525.09 2315
3525.65 2338
3526.21 2307
3526.77 2286
3527.33 2253
3527.89 2199
3528.46 2242
3529.02 2167
3529.58 2144
3530.14 2126
3530.70 2159
3531.26 2053
3531.82 2063
3532.38 2064
3532.94 2044
3533.50 2046
3534.06 2140
3534.62 1966
3535.18 2070
3535.75 2021
3536.31 2027
3536.87 1939
3537.43 1898
3537.99 1983
3538.55 1895
3539.11 1890
3539.67 1925
3540.24 1898
3540.80 1916
3541.36 1931
3541.92 1896
3542.48 1901
3543.04 1982
3543.61 1950
3544.17 1971
3544.73 2032
3545.29 2001
3545.85 1921
3546.41 1923
3546.98 1904
3547.54 1812
3548.10 1862
3548.66 1903
3549.23 1873
3549.79 1748
3550.35 1785
3550.91 1735
3551.47 1690
3552.04 1627
3552.60 1765
3553.16 1774
3553.72 1695
3554.29 1647
3554.85 1575
3555.41 1699
3555.97 1677
3556.54 1682
3557.10 1656
3557.66 1629
3558.23 1623
3558.79 1547
3559.35 1650
3559.91 1640
3560.48 1653
3561.04 1716
3561.60 1779
3562.17 1715
3562.73 1716
3563.29 1804
3563.86 1835
3564.42 1810
3564.98 1890
3565.55 1811
3566.11 1778
3566.67 1764
3567.24 1789
3567.80 1777
3568.36 1829
3568.93 1718
3569.49 1711
3570.06 1646
3570.62 1706
3571.18 1662
3571.75 1641
3572.31 1651
3572.88 1635
3573.44 1723
3574.00 1775
3574.57 1813
3575.13 1924
3575.70 2035
3576.26 2159
3576.82 2260
3577.39 2251
3577.95 2372
3578.52 2403
3579.08 2362
3579.65 2449
3580.21 2393
3580.78 2157
3581.34 2103
3581.91 2104
3582.47 1969
3583.04 1927
3583.60 1841
3584.17 1724
3584.73 1732
3585.30 1734
3585.86 1666
3586.43 1653
3586.99 1565
3587.56 1548
3588.12 1544
3588.69 1574
3589.25 1541
3589.82 1530
3590.38 1514
3590.95 1614
3591.51 1612
3592.08 1556
3592.64 1613
3593.21 1650
3593.78 1635
3594.34 1622
3594.91 1678
3595.47 1606
3596.04 1654
3596.60 1767
3597.17 1804
3597.74 1723
3598.30 1744
3598.87 1673
3599.43 1748
3600.00 1732
3600.57 1695
3601.13 1627
3601.70 1591
3602.27 1608
3602.83 1536
3603.40 1486
3603.96 1537
3604.53 1565
3605.10 1509
3605.66 1457
3606.23 1434
3606.80 1371
3607.36 1356
3607.93 1383
3608.50 1380
3609.07 1458
3609.63 1389
3610.20 1453
3610.77 1424
3611.33 1379
3611.90 1399
3612.47 1434
3613.03 1437
3613.60 1392
3614.17 1429
3614.74 1449
3615.30 1491
3615.87 1595
3616.44 1724
3617.01 1747
3617.57 1882
3618.14 1967
3618.71 1919
3619.28 1950
3619.84 1917
3620.41 1940
3620.98 1790
3621.55 1758
3622.12 1753
3622.68 1681
3623.25 1552
3623.82 1488
3624.39 1486
3624.96 1444
3625.52 1433
3626.09 1470
3626.66 1379
3627.23 1478
3627.80 1412
3628.37 1353
3628.93 1375
3629.50 1433
3630.07 1415
3630.64 1424
3631.21 1445
3631.78 1464
3632.34 1420
3632.91 1477
3633.48 1445
3634.05 1451
3634.62 1500
3635.19 1520
3635.76 1541
3636.33 1498
3636.90 1360
3637.47 1409
3638.03 1452
3638.60 1551
3639.17 1578
3639.74 1542
3640.31 1590
3640.88 1801
3641.45 1840
3642.02 1763
3642.59 1773
3643.16 1815
3643.73 1744
3644.30 1731
3644.87 1677
3645.44 1609
3646.01 1570
3646.58 1558
3647.15 1525
3647.72 1547
3648.29 1532
3648.86 1509
3649.43 1503
3650.00 1546
3650.57 1567
3651.14 1595
3651.71 1638
3652.28 1643
3652.85 1599
3653.42 1755
3653.99 1741
3654.56 1763
3655.13 1752
3655.70 1748
3656.27 1827
3656.84 1755
3657.41 1769
3657.98 1807
3658.55 1874
3659.12 1916
3659.69 2023
3660.27 2056
3660.84 2040
3661.41 1986
3661.98 2032
3662.55 1944
3663.12 1854
3663.69 1770
3664.26 1784
3664.83 1835
3665.41 1847
3665.98 1876
3666.55 1884
3667.12 1782
3667.69 1828
3668.26 1875
3668.83 1809
3669.41 1854
3669.98 1867
3670.55 1850
3671.12 1688
3671.69 1700
3672.26 1724
3672.84 1760
3673.41 1797
3673.98 1857
3674.55 1894
3675.12 1876
3675.70 1825
3676.27 1848
3676.84 1919
3677.41 1889
3677.98 1937
3678.56 2017
3679.13 1980
3679.70 1957
3680.27 2043
3680.85 1973
3681.42 1889
3681.99 1937
3682.56 1910
3683.14 1797
3683.71 1648
3684.28 1593
3684.86 1632
3685.43 1630
3686.00 1575
3686.57 1661
3687.15 1656
3687.72 1730
3688.29 1829
3688.87 1877
3689.44 1963
3690.01 2120
3690.59 2185
3691.16 2122
3691.73 2103
3692.31 2138
3692.88 2152
3693.45 2070
3694.03 2013
3694.60 1813
3695.17 1749
3695.75 1692
3696.32 1620
3696.89 1574
3697.47 1519
3698.04 1550
3698.62 1489
3699.19 1519
3699.76 1518
3700.34 1557
3700.91 1526
3701.49 1526
3702.06 1547
3702.63 1589
3703.21 1644
3703.78 1584
3704.36 1609
3704.93 1616
3705.51 1552
3706.08 1595
3706.65 1578
3707.23 1608
3707.80 1588
3708.38 1594
3708.95 1650
3709.53 1687
3710.10 1628
3710.68 1665
3711.25 1648
3711.83 1583
3712.40 1588
3712.98 1577
3713.55 1557
3714.13 1495
3714.70 1433
3715.28 1480
3715.85 1458
3716.43 1388
3717.00 1454
3717.58 1426
3718.15 1436
3718.73 1548
3719.30 1466
3719.88 1419
3720.46 1355
3721.03 1347
3721.61 1457
3722.18 1337
3722.76 1472
3723.33 1392
3723.91 1378
3724.49 1318
3725.06 1382
3725.64 1319
3726.21 1353
3726.79 1346
3727.37 1328
3727.94 1394
3728.52 1440
3729.09 1427
3729.67 1469
3730.25 1548
3730.82 1685
3731.40 1625
3731.98 1660
3732.55 1733
3733.13 1693
3733.71 1753
3734.28 1753
3734.86 1770
3735.44 1854
3736.01 1683
3736.59 1595
3737.17 1679
3737.74 1559
3738.32 1489
3738.90 1488
3739.47 1555
3740.05 1505
3740.63 1430
3741.20 1481
3741.78 1465
3742.36 1357
3742.94 1360
3743.51 1468
3744.09 1469
3744.67 1424
3745.25 1413
3745.82 1375
3746.40 1368
3746.98 1421
3747.56 1449
3748.13 1477
3748.71 1385
3749.29 1490
3749.87 1440
3750.45 1393
3751.02 1366
3751.60 1310
3752.18 1362
3752.76 1316
3753.34 1330
3753.91 1340
3754.49 1407
3755.07 1332
3755.65 1313
3756.23 1319
3756.80 1349
3757.38 1403
3757.96 1428
3758.54 1441
3759.12 1454
3759.70 1431
3760.28 1492
3760.85 1601
3761.43 1531
3762.01 1440
3762.59 1525
3763.17 1539
3763.75 1530
3764.33 1469
3764.91 1450
3765.49 1363
3766.06 1406
3766.64 1433
3767.22 1376
3767.80 1344
3768.38 1329
3768.96 1325
3769.54 1376
3770.12 1351
3770.70 1372
3771.28 1384
3771.86 1394
3772.44 1352
3773.02 1416
3773.60 1370
3774.18 1367
3774.76 1385
3775.34 1353
3775.92 1325
3776.50 1281
3777.08 1291
3777.66 1381
3778.24 1421
3778.82 1363
3779.40 1283
3779.98 1304
3780.56 1301
3781.14 1270
3781.72 1251
3782.30 1294
3782.88 1357
3783.46 1333
3784.04 1282
3784.62 1286
3785.20 1213
3785.78 1359
3786.36 1277
3786.94 1277
3787.52 1330
3788.10 1281
3788.68 1336
3789.26 1326
3789.84 1247
3790.43 1300
3791.01 1333
3791.59 1273
3792.17 1277
3792.75 1260
3793.33 1268
3793.91 1251
3794.49 1200
3795.07 1189
3795.66 1263
3796.24 1271
3796.82 1299
3797.40 1280
3797.98 1307
3798.56 1233
3799.15 1287
3799.73 1267
3800.31 1282
3800.89 1301
3801.47 1296
3802.05 1395
3802.64 1360
3803.22 1379
3803.80 1370
3804.38 1464
3804.96 1376
3805.55 1379
3806.13 1421
3806.71 1473
3807.29 1471
3807.87 1578
3808.46 1562
3809.04 1582
3809.62 1609
3810.20 1606
3810.79 1616
3811.37 1637
3811.95 1516
3812.53 1518
3813.12 1534
3813.70 1487
3814.28 1535
3814.87 1432
3815.45 1407
3816.03 1460
3816.61 1482
3817.20 1424
3817.78 1508
3818.36 1398
3818.95 1383
3819.53 1410
3820.11 1411
3820.70 1361
3821.28 1362
3821.86 1353
3822.45 1377
3823.03 1406
3823.61 1403
3824.20 1417
3824.78 1426
3825.36 1446
3825.95 1396
3826.53 1415
3827.11 1355
3827.70 1349
3828.28 1308
3828.87 1366
3829.45 1395
3830.03 1425
3830.62 1473
3831.20 1428
3831.79 1505
3832.37 1516
3832.95 1545
3833.54 1522
3834.12 1515
3834.71 1525
3835.29 1468
3835.88 1445
3836.46 1499
3837.05 1392
3837.63 1382
3838.21 1450
3838.80 1340
3839.38 1332
3839.97 1360
3840.55 1351
3841.14 1314
3841.72 1379
3842.31 1345
3842.89 1312
3843.48 1381
3844.06 1392
3844.65 1480
3845.23 1523
3845.82 1598
3846.40 1618
3846.99 1657
3847.57 1542
3848.16 1646
3848.74 1563
3849.33 1478
3849.92 1461
3850.50 1479
3851.09 1499
3851.67 1538
3852.26 1477
3852.84 1477
3853.43 1473
3854.02 1480
3854.60 1491
3855.19 1482
3855.77 1479
3856.36 1518
3856.94 1471
3857.53 1507
3858.12 1622
3858.70 1645
3859.29 1635
3859.88 1636
3860.46 1730
3861.05 1933
3861.63 1971
3862.22 1905
3862.81 1963
3863.39 2010
3863.98 2034
3864.57 2074
3865.15 1875
3865.74 1871
3866.33 1886
3866.91 1798
3867.50 1645
3868.09 1568
3868.67 1521
3869.26 1473
3869.85 1542
3870.44 1490
3871.02 1499
3871.61 1514
3872.20 1503
3872.78 1465
3873.37 1578
3873.96 1587
3874.55 1622
3875.13 1670
3875.72 1590
3876.31 1579
3876.90 1578
3877.48 1550
3878.07 1466
3878.66 1492
3879.25 1516
3879.83 1463
3880.42 1509
3881.01 1452
3881.60 1428
3882.19 1403
3882.77 1384
3883.36 1442
3883.95 1371
3884.54 1371
3885.13 1426
3885.71 1435
3886.30 1394
3886.89 1384
3887.48 1403
3888.07 1417
3888.66 1484
3889.24 1540
3889.83 1539
3890.42 1592
3891.01 1636
3891.60 1636
3892.19 1649
3892.78 1572
3893.36 1536
3893.95 1501
3894.54 1491
3895.13 1474
3895.72 1485
3896.31 1412
3896.90 1357
3897.49 1321
3898.08 1319
3898.67 1425
3899.26 1373
3899.84 1342
3900.43 1356
3901.02 1398
3901.61 1351
3902.20 1315
3902.79 1348
3903.38 1352
3903.97 1330
3904.56 1339
3905.15 1376
3905.74 1378
3906.33 1359
3906.92 1408
3907.51 1360
3908.10 1353
3908.69 1369
3909.28 1377
3909.87 1359
3910.46 1358
3911.05 1303
3911.64 1260
3912.23 1267
3912.82 1250
3913.41 1271
3914.00 1248
3914.59 1235
3915.18 1221
3915.77 1233
3916.36 1277
3916.95 1255
3917.54 1356
3918.13 1314
3918.72 1280
3919.32 1323
3919.91 1281
3920.50 1315
3921.09 1199
3921.68 1262
3922.27 1183
3922.86 1295
3923.45 1273
3924.04 1259
3924.63 1260
3925.23 1247
3925.82 1240
3926.41 1216
3927.00 1193
3927.59 1193
3928.18 1252
3928.77 1200
3929.36 1154
3929.96 1172
3930.55 1154
3931.14 1195
3931.73 1180
3932.32 1188
3932.91 1168
3933.51 1244
3934.10 1157
3934.69 1161
3935.28 1152
3935.87 1155
3936.47 1175
3937.06 1182
3937.65 1193
3938.24 1147
3938.83 1242
3939.43 1133
3940.02 1209
3940.61 1240
3941.20 1218
3941.80 1163
3942.39 1240
3942.98 1288
3943.57 1272
3944.17 1245
3944.76 1265
3945.35 1295
3945.94 1221
3946.54 1246
3947.13 1243
3947.72 1232
3948.32 1204
3948.91 1211
3949.50 1196
3950.10 1150
3950.69 1197
3951.28 1222
3951.87 1247
3952.47 1193
3953.06 1225
3953.65 1243
3954.25 1234
3954.84 1157
3955.43 1264
3956.03 1340
3956.62 1289
3957.22 1273
3957.81 1367
3958.40 1358
3959.00 1393
3959.59 1429
3960.18 1414
3960.78 1456
3961.37 1432
3961.97 1434
3962.56 1373
3963.15 1429
3963.75 1417
3964.34 1461
3964.94 1478
3965.53 1451
3966.12 1450
3966.72 1527
3967.31 1521
3967.91 1505
3968.50 1511
3969.10 1509
3969.69 1529
3970.29 1528
3970.88 1448
3971.47 1366
3972.07 1341
3972.66 1380
3973.26 1335
3973.85 1418
3974.45 1359
3975.04 1357
3975.64 1417
3976.23 1501
3976.83 1550
3977.42 1532
3978.02 1483
3978.61 1430
3979.21 1437
3979.80 1419
3980.40 1380
3981.00 1388
3981.59 1290
3982.19 1333
3982.78 1355
3983.38 1344
3983.97 1320
3984.57 1385
3985.16 1407
3985.76 1426
3986.36 1355
3986.95 1447
3987.55 1459
3988.14 1447
3988.74 1480
3989.34 1457
3989.93 1404
3990.53 1440
3991.12 1504
3991.72 1433
3992.32 1438
3992.91 1415
3993.51 1542
3994.10 1423
3994.70 1462
3995.30 1470
3995.89 1542
3996.49 1457
3997.09 1513
3997.68 1606
3998.28 1600
3998.88 1619
3999.47 1660
4000.07 1563
4000.67 1562
4001.26 1554
4001.86 1558
4002.46 1505
4003.06 1509
4003.65 1507
4004.25 1474
4004.85 1450
4005.44 1443
4006.04 1418
4006.64 1382
4007.24 1420
4007.83 1371
4008.43 1373
4009.03 1356
4009.63 1372
4010.22 1317
4010.82 1362
4011.42 1362
4012.02 1391
4012.61 1364
4013.21 1335
4013.81 1349
4014.41 1369
4015.01 1436
4015.60 1463
4016.20 1449
4016.80 1344
4017.40 1495
4018.00 1592
4018.59 1602
4019.19 1554
4019.79 1554
4020.39 1557
4020.99 1444
4021.59 1406
4022.18 1364
4022.78 1370
4023.38 1309
4023.98 1312
4024.58 1289
4025.18 1288
4025.78 1310
4026.37 1355
4026.97 1334
4027.57 1285
4028.17 1310
4028.77 1348
4029.37 1329
4029.97 1334
4030.57 1355
4031.17 1331
4031.76 1291
4032.36 1301
4032.96 1331
4033.56 1349
4034.16 1299
4034.76 1384
4035.36 1413
4035.96 1394
4036.56 1274
4037.16 1298
4037.76 1358
4038.36 1306
4038.96 1295
4039.56 1277
4040.16 1266
4040.76 1246
4041.36 1181
4041.96 1253
4042.56 1187
4043.16 1191
4043.76 1286
4044.36 1256
4044.96 1152
4045.56 1140
4046.16 1189
4046.76 1199
4047.36 1261
4047.96 1202
4048.56 1208
4049.16 1240
4049.76 1232
4050.36 1242
4050.96 1271
4051.56 1256
4052.16 1260
4052.76 1248
4053.36 1302
4053.97 1156
4054.57 1184
4055.17 1334
4055.77 1217
4056.37 1272
4056.97 1186
4057.57 1160
4058.17 1193
4058.77 1164
4059.37 1180
4059.98 1229
4060.58 1174
4061.18 1225
4061.78 1231
4062.38 1278
4062.98 1284
4063.58 1287
4064.19 1284
4064.79 1380
4065.39 1489
4065.99 1431
4066.59 1342
4067.19 1417
4067.80 1528
4068.40 1382
4069.00 1309
4069.60 1208
4070.20 1287
4070.81 1275
4071.41 1271
4072.01 1203
4072.61 1186
4073.21 1177
4073.82 1181
4074.42 1190
4075.02 1253
4075.62 1222
4076.23 1197
4076.83 1195
4077.43 1084
4078.03 1133
4078.64 1128
4079.24 1096
4079.84 1080
4080.44 1112
4081.05 1096
4081.65 1099
4082.25 1169
4082.86 1060
4083.46 1051
4084.06 1041
4084.67 1076
4085.27 1105
4085.87 1109
4086.47 1056
4087.08 1106
4087.68 1189
4088.28 1160
4088.89 1185
4089.49 1181
4090.09 1152
4090.70 1103
4091.30 1049
4091.91 1111
4092.51 1145
4093.11 1164
4093.72 1163
4094.32 1199
4094.92 1204
4095.53 1189
4096.13 1247
4096.74 1248
4097.34 1219
4097.94 1222
4098.55 1218
4099.15 1180
4099.76 1181
4100.36 1197
4100.97 1223
4101.57 1245
4102.17 1187
4102.78 1120
4103.38 1121
4103.99 1168
4104.59 1165
4105.20 1213
4105.80 1160
4106.41 1094
4107.01 1085
4107.62 1068
4108.22 1089
4108.82 1105
4109.43 1119
4110.03 1180
4110.64 1129
4111.24 1093
4111.85 1131
4112.45 1156
4113.06 1158
4113.67 1133
4114.27 1110
4114.88 1163
4115.48 1106
4116.09 1137
4116.69 1142
4117.30 1119
4117.90 1118
4118.51 1136
4119.11 1069
4119.72 1111
4120.33 1166
4120.93 1179
4121.54 1164
4122.14 1148
4122.75 1106
4123.35 1022
4123.96 1111
4124.57 1134
4125.17 1118
4125.78 1090
4126.39 1145
4126.99 1074
4127.60 1137
4128.20 1110
4128.81 1120
4129.42 1151
4130.02 1170
4130.63 1168
4131.24 1152
4131.84 1146
4132.45 1141
4133.06 1137
4133.66 1190
4134.27 1215
4134.88 1237
4135.48 1232
4136.09 1260
4136.70 1240
4137.30 1281
4137.91 1261
4138.52 1288
4139.12 1282
4139.73 1298
4140.34 1263
4140.95 1289
4141.55 1288
4142.16 1227
4142.77 1307
4143.38 1218
4143.98 1242
4144.59 1277
4145.20 1314
4145.81 1268
4146.41 1198
4147.02 1288
4147.63 1223
4148.24 1215
4148.84 1185
4149.45 1147
4150.06 1184
4150.67 1156
4151.28 1079
4151.88 1039
4152.49 1124
4153.10 1140
4153.71 1103
4154.32 1129
4154.92 1151
4155.53 1124
4156.14 1126
4156.75 1122
4157.36 1176
4157.97 1194
4158.57 1197
4159.18 1186
4159.79 1174
4160.40 1242
4161.01 1229
4161.62 1225
4162.23 1124
4162.84 1142
4163.44 1196
4164.05 1199
4164.66 1195
4165.27 1224
4165.88 1221
4166.49 1306
4167.10 1247
4167.71 1310
4168.32 1339
4168.93 1313
4169.54 1442
4170.15 1355
4170.75 1345
4171.36 1371
4171.97 1368
4172.58 1438
4173.19 1439
4173.80 1387
4174.41 1423
4175.02 1453
4175.63 1344
4176.24 1330
4176.85 1265
4177.46 1261
4178.07 1219
4178.68 1171
4179.29 1174
4179.90 1181
4180.51 1170
4181.12 1164
4181.73 1129
4182.34 1139
4182.95 1200
4183.56 1170
4184.17 1124
4184.78 1211
4185.39 1179
4186.00 1187
4186.61 1212
4187.23 1213
4187.84 1265
4188.45 1187
4189.06 1205
4189.67 1151
4190.28 1180
4190.89 1150
4191.50 1155
4192.11 1197
4192.72 1216
4193.33 1206
4193.94 1183
4194.56 1183
4195.17 1217
4195.78 1228
4196.39 1355
4197.00 1294
4197.61 1260
4198.22 1261
4198.84 1304
4199.45 1247
4200.06 1215
4200.67 1213
4201.28 1214
4201.89 1212
4202.50 1208
4203.12 1095
4203.73 1095
4204.34 1147
4204.95 1172
4205.56 1163
4206.18 1117
4206.79 1164
4207.40 1246
4208.01 1276
4208.62 1287
4209.24 1240
4209.85 1251
4210.46 1261
4211.07 1323
4211.69 1345
4212.30 1333
4212.91 1279
4213.52 1266
4214.14 1327
4214.75 1344
4215.36 1344
4215.97 1409
4216.59 1333
4217.20 1340
4217.81 1285
4218.43 1253
4219.04 1304
4219.65 1361
4220.26 1419
4220.88 1485
4221.49 1455
4222.10 1477
4222.72 1538
4223.33 1621
4223.94 1618
4224.56 1699
4225.17 1718
4225.78 1725
4226.40 1815
4227.01 1842
4227.62 1925
4228.24 2024
4228.85 2086
4229.46 2055
4230.08 2039
4230.69 1936
4231.31 1895
4231.92 1818
4232.53 1687
4233.15 1694
4233.76 1650
4234.38 1592
4234.99 1584
4235.60 1554
4236.22 1563
4236.83 1512
4237.45 1454
4238.06 1465
4238.68 1516
4239.29 1575
4239.90 1483
4240.52 1411
4241.13 1530
4241.75 1491
4242.36 1433
4242.98 1498
4243.59 1450
4244.21 1453
4244.82 1510
4245.44 1484
4246.05 1393
4246.67 1394
4247.28 1343
4247.90 1310
4248.51 1354
4249.13 1514
4249.74 1501
4250.36 1451
4250.97 1376
4251.59 1369
4252.20 1393
4252.82 1404
4253.43 1379
4254.05 1348
4254.66 1310
4255.28 1303
4255.89 1316
4256.51 1317
4257.13 1349
4257.74 1376
4258.36 1416
4258.97 1420
4259.59 1451
4260.21 1372
4260.82 1521
4261.44 1641
4262.05 1626
4262.67 1691
4263.29 1869
4263.90 1784
4264.52 1771
4265.13 1770
4265.75 1768
4266.37 1752
4266.98 1598
4267.60 1586
4268.22 1636
4268.83 1595
4269.45 1521
4270.07 1435
4270.68 1516
4271.30 1439
4271.92 1420
4272.53 1331
4273.15 1385
4273.77 1272
4274.38 1447
4275.00 1464
4275.62 1413
4276.23 1429
4276.85 1416
4277.47 1428
4278.09 1511
4278.70 1477
4279.32 1422
4279.94 1395
4280.56 1304
4281.17 1281
4281.79 1337
4282.41 1369
4283.03 1258
4283.64 1244
4284.26 1225
4284.88 1250
4285.50 1296
4286.11 1295
4286.73 1235
4287.35 1180
4287.97 1199
4288.59 1284
4289.20 1209
4289.82 1195
4290.44 1223
4291.06 1218
4291.68 1227
4292.29 1224
4292.91 1185
4293.53 1198
4294.15 1231
4294.77 1187
4295.39 1191
4296.00 1180
4296.62 1241
4297.24 1251
4297.86 1181
4298.48 1168
4299.10 1208
4299.72 1245
4300.33 1178
4300.95 1150
4301.57 1145
4302.19 1176
4302.81 1188
4303.43 1176
4304.05 1168
4304.67 1232
4305.29 1307
4305.91 1297
4306.53 1229
4307.14 1201
4307.76 1257
4308.38 1290
4309.00 1222
4309.62 1206
4310.24 1194
4310.86 1237
4311.48 1354
4312.10 1283
4312.72 1305
4313.34 1184
4313.96 1303
4314.58 1358
4315.20 1313
4315.82 1381
4316.44 1355
4317.06 1404
4317.68 1397
4318.30 1351
4318.92 1329
4319.54 1320
4320.16 1325
4320.78 1355
4321.40 1320
4322.02 1326
4322.64 1312
4323.26 1354
4323.88 1442
4324.50 1467
4325.12 1397
4325.74 1484
4326.36 1553
4326.99 1544
4327.61 1540
4328.23 1642
4328.85 1682
4329.47 1765
4330.09 1777
4330.71 1912
4331.33 2100
4331.95 2354
4332.57 2600
4333.19 2744
4333.82 2760
4334.44 2715
4335.06 2621
4335.68 2430
4336.30 2315
4336.92 2171
4337.54 2102
4338.17 1972
4338.79 1966
4339.41 1779
4340.03 1770
4340.65 1821
4341.27 1769
4341.90 1750
4342.52 1717
4343.14 1733
4343.76 1764
4344.38 1928
4345.01 2029
4345.63 2205
4346.25 2337
4346.87 2435
4347.49 2460
4348.12 2429
4348.74 2432
4349.36 2345
4349.98 2238
4350.61 2068
4351.23 2060
4351.85 1919
4352.47 1877
4353.10 1832
4353.72 1768
4354.34 1680
4354.96 1629
4355.59 1599
4356.21 1541
4356.83 1518
4357.46 1456
4358.08 1452
4358.70 1439
4359.32 1488
4359.95 1488
4360.57 1508
4361.19 1449
4361.82 1400
4362.44 1443
4363.06 1455
4363.69 1456
4364.31 1507
4364.93 1506
4365.56 1338
4366.18 1391
4366.80 1508
4367.43 1499
4368.05 1448
4368.67 1457
4369.30 1464
4369.92 1448
4370.55 1338
4371.17 1352
4371.79 1377
4372.42 1306
4373.04 1264
4373.67 1232
4374.29 1351
4374.91 1344
4375.54 1307
4376.16 1343
4376.79 1319
4377.41 1395
4378.04 1505
4378.66 1429
4379.28 1524
4379.91 1489
4380.53 1562
4381.16 1481
4381.78 1555
4382.41 1546
4383.03 1573
4383.66 1571
4384.28 1496
4384.91 1528
4385.53 1575
4386.16 1524
4386.78 1538
4387.41 1527
4388.03 1558
4388.66 1607
4389.28 1715
4389.91 1798
4390.53 1881
4391.16 2003
4391.78 2003
4392.41 2178
4393.03 2149
4393.66 2051
4394.28 1958
4394.91 1873
4395.54 1781
4396.16 1691
4396.79 1612
4397.41 1550
4398.04 1466
4398.66 1458
4399.29 1499
4399.92 1503
4400.54 1468
4401.17 1533
4401.79 1442
4402.42 1421
4403.05 1431
4403.67 1413
4404.30 1377
4404.93 1356
4405.55 1340
4406.18 1342
4406.80 1385
4407.43 1341
4408.06 1343
4408.68 1407
4409.31 1341
4409.94 1412
4410.56 1388
4411.19 1277
4411.82 1306
4412.44 1309
4413.07 1301
4413.70 1361
4414.33 1319
4414.95 1268
4415.58 1257
4416.21 1296
4416.83 1254
4417.46 1188
4418.09 1167
4418.72 1205
4419.34 1278
4419.97 1206
4420.60 1123
4421.22 1234
4421.85 1270
4422.48 1209
4423.11 1206
4423.73 1172
4424.36 1156
4424.99 1163
4425.62 1145
4426.25 1140
4426.87 1156
4427.50 1157
4428.13 1195
4428.76 1227
4429.39 1210
4430.01 1154
4430.64 1212
4431.27 1139
4431.90 1154
4432.53 1200
4433.15 1170
4433.78 1174
4434.41 1151
4435.04 1139
4435.67 1123
4436.30 1166
4436.93 1171
4437.55 1217
4438.18 1176
4438.81 1132
4439.44 1137
4440.07 1217
4440.70 1231
4441.33 1230
4441.96 1198
4442.58 1164
4443.21 1141
4443.84 1162
4444.47 1148
4445.10 1177
4445.73 1153
4446.36 1176
4446.99 1256
4447.62 1253
4448.25 1150
4448.88 1182
4449.51 1254
4450.14 1241
4450.76 1213
4451.39 1126
4452.02 1253
4452.65 1221
4453.28 1178
4453.91 1204
4454.54 1231
4455.17 1277
4455.80 1319
4456.43 1277
4457.06 1296
4457.69 1306
4458.32 1276
4458.95 1325
4459.58 1290
4460.21 1152
4460.84 1205
4461.47 1157
4462.10 1079
4462.73 1135
4463.36 1088
4464.00 1036
4464.63 1069
4465.26 1079
4465.89 1042
4466.52 1032
4467.15 1087
4467.78 1098
4468.41 1075
4469.04 1047
4469.67 1044
4470.30 1050
4470.93 1086
4471.56 1048
4472.20 1025
4472.83 1024
4473.46 1024
4474.09 1065
4474.72 1134
4475.35 1059
4475.98 1093
4476.61 1138
4477.25 1128
4477.88 1060
4478.51 1080
4479.14 1079
4479.77 1088
4480.40 1125
4481.03 1154
4481.67 1118
4482.30 1122
4482.93 1165
4483.56 1220
4484.19 1242
4484.83 1171
4485.46 1184
4486.09 1233
4486.72 1252
4487.35 1155
4487.99 1194
4488.62 1161
4489.25 1200
4489.88 1158
4490.52 1120
4491.15 1103
4491.78 1147
4492.41 1161
4493.05 1163
4493.68 1134
4494.31 1164
4494.94 1166
4495.58 1182
4496.21 1187
4496.84 1166
4497.47 1225
4498.11 1231
4498.74 1200
4499.37 1190
4500.01 1207
4500.64 1235
4501.27 1348
4501.91 1461
4502.54 1511
4503.17 1495
4503.80 1534
4504.44 1550
4505.07 1468
4505.71 1463
4506.34 1438
4506.97 1358
4507.61 1419
4508.24 1411
4508.87 1403
4509.51 1330
4510.14 1272
4510.77 1269
4511.41 1246
4512.04 1241
4512.68 1286
4513.31 1234
4513.94 1236
4514.58 1219
4515.21 1181
4515.85 1139
4516.48 1134
4517.11 1131
4517.75 1156
4518.38 1116
4519.02 1117
4519.65 1159
4520.29 1119
4520.92 1095
4521.55 1127
4522.19 1191
4522.82 1163
4523.46 1142
4524.09 1071
4524.73 1181
4525.36 1144
4526.00 1122
4526.63 1168
4527.27 1210
4527.90 1245
4528.54 1382
4529.17 1400
4529.81 1378
4530.44 1472
4531.08 1636
4531.71 1633
4532.35 1728
4532.98 1809
4533.62 1769
4534.25 1667
4534.89 1703
4535.53 1593
4536.16 1508
4536.80 1379
4537.43 1377
4538.07 1269
4538.70 1239
4539.34 1239
4539.98 1182
4540.61 1203
4541.25 1245
4541.88 1188
4542.52 1156
4543.16 1110
4543.79 1173
4544.43 1167
4545.06 1161
4545.70 1128
4546.34 1089
4546.97 1106
4547.61 1153
4548.25 1126
4548.88 1103
4549.52 1088
4550.15 1078
4550.79 1074
4551.43 1094
4552.06 1129
4552.70 1150
4553.34 1191
4553.97 1287
4554.61 1211
4555.25 1133
4555.89 1164
4556.52 1106
4557.16 1130
4557.80 1139
4558.43 1134
4559.07 1108
4559.71 1075
4560.35 1083
4560.98 1114
4561.62 1109
4562.26 1096
4562.89 1101
4563.53 1106
4564.17 1095
4564.81 1061
4565.44 1057
4566.08 1035
4566.72 1095
4567.36 1114
4568.00 1186
4568.63 1166
4569.27 1114
4569.91 1186
4570.55 1210
4571.19 1210
4571.82 1173
4572.46 1101
4573.10 1126
4573.74 1122
4574.38 1080
4575.01 1109
4575.65 1044
4576.29 1039
4576.93 1110
4577.57 1073
4578.21 1090
4578.84 1104
4579.48 1068
4580.12 1125
4580.76 1108
4581.40 1098
4582.04 1070
4582.68 1096
4583.32 1142
4583.95 1171
4584.59 1170
4585.23 1191
4585.87 1230
4586.51 1324
4587.15 1304
4587.79 1368
4588.43 1376
4589.07 1382
4589.71 1355
4590.35 1439
4590.99 1451
4591.62 1437
4592.26 1464
4592.90 1393
4593.54 1394
4594.18 1323
4594.82 1278
4595.46 1304
4596.10 1267
4596.74 1227
4597.38 1110
4598.02 1120
4598.66 1196
4599.30 1167
4599.94 1200
4600.58 1194
4601.22 1153
4601.86 1039
4602.50 1057
4603.14 1062
4603.78 1133
4604.42 1138
4605.06 1159
4605.70 1220
4606.34 1182
4606.98 1170
4607.62 1167
4608.27 1188
4608.91 1161
4609.55 1138
4610.19 1160
4610.83 1194
4611.47 1179
4612.11 1225
4612.75 1252
4613.39 1231
4614.03 1217
4614.67 1164
4615.31 1167
4615.96 1148
4616.60 1165
4617.24 1171
4617.88 1207
4618.52 1192
4619.16 1229
4619.80 1210
4620.44 1168
4621.09 1160
4621.73 1135
4622.37 1101
4623.01 1143
4623.65 1092
4624.29 1103
4624.94 1133
4625.58 1106
4626.22 1121
4626.86 1122
4627.50 1174
4628.15 1165
4628.79 1171
4629.43 1202
4630.07 1206
4630.71 1274
4631.36 1246
4632.00 1233
4632.64 1298
4633.28 1301
4633.93 1364
4634.57 1376
4635.21 1287
4635.85 1298
4636.50 1289
4637.14 1366
4637.78 1409
4638.42 1457
4639.07 1516
4639.71 1498
4640.35 1521
4640.99 1460
4641.64 1436
4642.28 1422
4642.92 1419
4643.57 1388
4644.21 1286
4644.85 1243
4645.50 1268
4646.14 1261
4646.78 1208
4647.43 1202
4648.07 1245
4648.71 1219
4649.36 1267
4650.00 1253
4650.64 1313
4651.29 1386
4651.93 1482
4652.57 1502
4653.22 1486
4653.86 1540
4654.50 1469
4655.15 1540
4655.79 1480
4656.44 1370
4657.08 1355
4657.72 1316
4658.37 1255
4659.01 1269
4659.66 1222
4660.30 1122
4660.94 1194
4661.59 1142
4662.23 1124
4662.88 1067
4663.52 1052
4664.17 1071
4664.81 1045
4665.46 1071
4666.10 1003
4666.74 977
4667.39 1054
4668.03 1030
4668.68 997
4669.32 1026
4669.97 1024
4670.61 1025
4671.26 1004
4671.90 1051
4672.55 1057
4673.19 1099
4673.84 1082
4674.48 1026
4675.13 1078
4675.77 1019
4676.42 1071
4677.07 1111
4677.71 1141
4678.36 1114
4679.00 1052
4679.65 1031
4680.29 1098
4680.94 1096
4681.58 1159
4682.23 1116
4682.88 1169
4683.52 1113
4684.17 1086
4684.81 1123
4685.46 1152
4686.10 1090
4686.75 1043
4687.40 1190
4688.04 1119
4688.69 1096
4689.34 1117
4689.98 1148
4690.63 1147
4691.27 1130
4691.92 1161
4692.57 1169
4693.21 1269
4693.86 1282
4694.51 1226
4695.15 1184
4695.80 1231
4696.45 1190
4697.09 1261
4697.74 1229
4698.39 1214
4699.03 1221
4699.68 1301
4700.33 1313
4700.97 1343
4701.62 1320
4702.27 1309
4702.92 1200
4703.56 1248
4704.21 1260
4704.86 1252
4705.50 1190
4706.15 1244
4706.80 1197
4707.45 1146
4708.09 1150
4708.74 1241
4709.39 1212
4710.04 1131
4710.68 1113
4711.33 1081
4711.98 1197
4712.63 1156
4713.28 1219
4713.92 1132
4714.57 1149
4715.22 1191
4715.87 1225
4716.52 1171
4717.16 1149
4717.81 1117
4718.46 1144
4719.11 1218
4719.76 1179
4720.41 1143
4721.05 1166
4721.70 1205
4722.35 1200
4723.00 1149
4723.65 1171
4724.30 1225
4724.94 1246
4725.59 1294
4726.24 1179
4726.89 1218
4727.54 1266
4728.19 1288
4728.84 1293
4729.49 1313
4730.14 1254
4730.78 1200
4731.43 1193
4732.08 1224
4732.73 1101
4733.38 1089
4734.03 1120
4734.68 1180
4735.33 1229
4735.98 1232
4736.63 1252
4737.28 1142
4737.93 1180
4738.58 1182
4739.23 1284
4739.88 1243
4740.53 1259
4741.18 1303
4741.83 1244
4742.47 1293
4743.12 1290
4743.77 1251
4744.42 1285
4745.07 1274
4745.72 1159
4746.37 1207
4747.03 1256
4747.68 1240
4748.33 1203
4748.98 1168
4749.63 1219
4750.28 1268
4750.93 1227
4751.58 1243
4752.23 1319
4752.88 1322
4753.53 1387
4754.18 1388
4754.83 1359
4755.48 1339
4756.13 1320
4756.78 1369
4757.43 1273
4758.08 1227
4758.74 1259
4759.39 1222
4760.04 1240
4760.69 1308
4761.34 1332
4761.99 1344
4762.64 1390
4763.29 1360
4763.94 1306
4764.60 1311
4765.25 1157
4765.90 1222
4766.55 1216
4767.20 1189
4767.85 1230
4768.51 1238
4769.16 1278
4769.81 1255
4770.46 1288
4771.11 1223
4771.76 1268
4772.42 1263
4773.07 1259
4773.72 1303
4774.37 1301
4775.02 1308
4775.68 1265
4776.33 1252
4776.98 1236
4777.63 1232
4778.29 1244
4778.94 1272
4779.59 1244
4780.24 1345
4780.89 1327
4781.55 1267
4782.20 1342
4782.85 1308
4783.51 1275
4784.16 1237
4784.81 1249
4785.46 1258
4786.12 1210
4786.77 1255
4787.42 1215
4788.08 1318
4788.73 1268
4789.38 1332
4790.03 1373
4790.69 1362
4791.34 1348
4791.99 1431
4792.65 1400
4793.30 1374
4793.95 1394
4794.61 1396
4795.26 1346
4795.91 1340
4796.57 1376
4797.22 1443
4797.87 1462
4798.53 1363
4799.18 1486
4799.84 1651
4800.49 1633
4801.14 1711
4801.80 1774
4802.45 1802
4803.11 1719
4803.76 1752
4804.41 1622
4805.07 1448
4805.72 1463
4806.38 1554
4807.03 1458
4807.68 1462
4808.34 1434
4808.99 1398
4809.65 1384
4810.30 1375
4810.96 1360
4811.61 1368
4812.27 1381
4812.92 1406
4813.58 1480
4814.23 1395
4814.89 1428
4815.54 1417
4816.19 1474
4816.85 1487
4817.50 1560
4818.16 1581
4818.81 1525
4819.47 1593
4820.13 1666
4820.78 1649
4821.44 1706
4822.09 1770
4822.75 1806
4823.40 1770
4824.06 1891
4824.71 1743
4825.37 1799
4826.02 1906
4826.68 1724
4827.33 1691
4827.99 1653
4828.65 1598
4829.30 1546
4829.96 1562
4830.61 1547
4831.27 1580
4831.93 1641
4832.58 1669
4833.24 1690
4833.89 1647
4834.55 1653
4835.21 1733
4835.86 1700
4836.52 1793
4837.17 1844
4837.83 1915
4838.49 1965
4839.14 1988
4839.80 1959
4840.46 1954
4841.11 1922
4841.77 1959
4842.43 1914
4843.08 1903
4843.74 1925
4844.40 2025
4845.05 2017
4845.71 2011
4846.37 2054
4847.02 2034
4847.68 2079
4848.34 2185
4849.00 2249
4849.65 2391
4850.31 2374
4850.97 2468
4851.62 2458
4852.28 2366
4852.94 2358
4853.60 2264
4854.25 2236
4854.91 2239
4855.57 2215
4856.23 2241
4856.88 2409
4857.54 2540
4858.20 2699
4858.86 2905
4859.52 2895
4860.17 2867
4860.83 2893
4861.49 2702
4862.15 2414
4862.81 2399
4863.46 2234
4864.12 2175
4864.78 2086
4865.44 2082
4866.10 2185
4866.75 2128
4867.41 2092
4868.07 2097
4868.73 2145
4869.39 2142
4870.05 2068
4870.71 1952
4871.36 1959
4872.02 1902
4872.68 1911
4873.34 1871
4874.00 1852
4874.66 1823
4875.32 1808
4875.98 1764
4876.63 1725
4877.29 1744
4877.95 1787
4878.61 1807
4879.27 1763
4879.93 1754
4880.59 1705
4881.25 1690
4881.91 1653
4882.57 1622
4883.23 1505
4883.89 1516
4884.55 1482
4885.21 1553
4885.87 1606
4886.52 1490
4887.18 1469
4887.84 1465
4888.50 1541
4889.16 1526
4889.82 1558
4890.48 1481
4891.14 1518
4891.80 1535
4892.46 1483
4893.12 1528
4893.78 1535
4894.44 1475
4895.10 1557
4895.76 1429
4896.42 1423
4897.09 1404
4897.75 1463
4898.41 1452
4899.07 1433
4899.73 1394
4900.39 1440
4901.05 1417
4901.71 1455
4902.37 1417
4903.03 1340
4903.69 1367
4904.35 1430
4905.01 1385
4905.67 1320
4906.33 1274
4907.00 1272
4907.66 1326
4908.32 1373
4908.98 1306
4909.64 1298
4910.30 1309
4910.96 1323
4911.62 1290
4912.29 1247
4912.95 1279
4913.61 1240
4914.27 1206
4914.93 1217
4915.59 1200
4916.26 1221
4916.92 1186
4917.58 1165
4918.24 1147
4918.90 1146
4919.56 1177
4920.23 1244
4920.89 1139
4921.55 1107
4922.21 1225
4922.87 1197
4923.54 1142
4924.20 1161
4924.86 1154
4925.52 1189
4926.19 1192
4926.85 1208
4927.51 1210
4928.17 1163
4928.84 1157
4929.50 1149
4930.16 1095
4930.82 1117
4931.49 1180
4932.15 1189
4932.81 1172
4933.47 1156
4934.14 1115
4934.80 1144
4935.46 1145
4936.13 1133
4936.79 1104
4937.45 1106
4938.11 1128
4938.78 1101
4939.44 1154
4940.10 1100
4940.77 1130
4941.43 1099
4942.09 1120
4942.76 1209
4943.42 1122
4944.08 1103
4944.75 1103
4945.41 1046
4946.08 1053
4946.74 1095
4947.40 1067
4948.07 1057
4948.73 1037
4949.39 1024
4950.06 1010
4950.72 1018
4951.39 1033
4952.05 1055
4952.71 1013
4953.38 1058
4954.04 1038
4954.71 1037
4955.37 1050
4956.04 1107
4956.70 1079
4957.36 1045
4958.03 1053
4958.69 1052
4959.36 1115
4960.02 1123
4960.69 1088
4961.35 1174
4962.02 1238
4962.68 1266
4963.35 1366
4964.01 1304
4964.68 1299
4965.34 1346
4966.01 1291
4966.67 1278
4967.34 1266
4968.00 1228
4968.67 1142
4969.33 1107
4970.00 1073
4970.66 1070
4971.33 1077
4971.99 1094
4972.66 1085
4973.32 1154
4973.99 1087
4974.66 1088
4975.32 1100
4975.99 1127
4976.65 1068
4977.32 994
4977.98 1115
4978.65 1129
4979.32 1072
4979.98 1025
4980.65 998
4981.31 945
4981.98 986
4982.65 983
4983.31 994
4983.98 1011
4984.64 1005
4985.31 1013
4985.98 1048
4986.64 1020
4987.31 1010
4987.98 1013
4988.64 1037
4989.31 1000
4989.98 1052
4990.64 1002
4991.31 1014
4991.98 1018
4992.64 1032
4993.31 1044
4993.98 1044
4994.64 1009
4995.31 1008
4995.98 988
4996.64 990
4997.31 956
4997.98 967
4998.65 973
4999.31 1018
4999.98 979
5000.65 1004
5001.31 980
5001.98 944
5002.65 969
5003.32 971
5003.98 996
5004.65 961
5005.32 917
5005.99 950
5006.66 973
5007.32 986
5007.99 997
5008.66 988
5009.33 1016
5009.99 1088
5010.66 1053
5011.33 1022
5012.00 995
5012.67 1067
5013.33 1041
5014.00 1026
5014.67 969
5015.34 1007
5016.01 999
5016.68 1015
5017.34 927
5018.01 945
5018.68 984
5019.35 1044
5020.02 1012
5020.69 1025
5021.36 1047
5022.02 1114
5022.69 1073
5023.36 1141
5024.03 1111
5024.70 1187
5025.37 1119
5026.04 1064
5026.71 1117
5027.38 1068
5028.05 1080
5028.71 1090
5029.38 1050
5030.05 1030
5030.72 990
5031.39 960
5032.06 969
5032.73 931
5033.40 942
5034.07 963
5034.74 980
5035.41 967
5036.08 953
5036.75 986
5037.42 979
5038.09 959
5038.76 1009
5039.43 989
5040.10 921
5040.77 932
5041.44 949
5042.11 979
5042.78 966
5043.45 956
5044.12 1006
5044.79 1093
5045.46 1050
5046.13 1089
5046.80 1095
5047.47 1061
5048.14 1034
5048.81 1015
5049.48 1017
5050.15 923
5050.82 950
5051.49 993
5052.16 1002
5052.83 946
5053.51 964
5054.18 1015
5054.85 1025
5055.52 1031
5056.19 984
5056.86 959
5057.53 952
5058.20 965
5058.87 943
5059.55 997
5060.22 989
5060.89 936
5061.56 941
5062.23 980
5062.90 981
5063.57 996
5064.25 975
5064.92 950
5065.59 937
5066.26 937
5066.93 943
5067.60 967
5068.28 928
5068.95 985
5069.62 954
5070.29 1032
5070.96 1004
5071.64 967
5072.31 908
5072.98 935
5073.65 974
5074.32 954
5075.00 947
5075.67 976
5076.34 995
5077.01 993
5077.69 1084
5078.36 1009
5079.03 1002
5079.70 1043
5080.38 997
5081.05 1004
5081.72 1020
5082.39 980
5083.07 997
5083.74 971
5084.41 945
5085.09 975
5085.76 942
5086.43 952
5087.10 967
5087.78 1020
5088.45 1033
5089.12 1084
5089.80 1096
5090.47 1081
5091.14 1133
5091.82 1151
5092.49 1124
5093.16 1208
5093.84 1145
5094.51 1069
5095.18 1148
5095.86 1107
5096.53 1108
5097.21 1067
5097.88 1032
5098.55 1012
5099.23 980
5099.90 959
5100.57 957
5101.25 960
5101.92 995
5102.60 1073
5103.27 1061
5103.95 1017
5104.62 1062
5105.29 1094
5105.97 1024
5106.64 1021
5107.32 1083
5107.99 1054
5108.67 1040
5109.34 1082
5110.01 1057
5110.69 1009
5111.36 988
5112.04 1016
5112.71 1035
5113.39 992
5114.06 993
5114.74 1032
5115.41 1045
5116.09 1034
5116.76 1039
5117.44 1079
5118.11 1160
5118.79 1221
5119.46 1305
5120.14 1360
5120.81 1300
5121.49 1258
5122.16 1243
5122.84 1200
5123.52 1216
5124.19 1185
5124.87 1132
5125.54 1146
5126.22 1121
5126.89 1100
5127.57 1020
5128.24 1044
5128.92 1024
5129.60 1023
5130.27 1061
5130.95 1020
5131.62 1026
5132.30 999
5132.98 1022
5133.65 1061
5134.33 1133
5135.01 1106
5135.68 1033
5136.36 997
5137.03 1036
5137.71 1058
5138.39 1102
5139.06 1011
5139.74 1082
5140.42 1036
5141.09 1016
5141.77 983
5142.45 996
5143.12 964
5143.80 978
5144.48 986
5145.15 949
5145.83 943
5146.51 1007
5147.18 938
5147.86 982
5148.54 1000
5149.22 996
5149.89 967
5150.57 967
5151.25 987
5151.93 919
5152.60 963
5153.28 1011
5153.96 976
5154.63 994
5155.31 1074
5155.99 1051
5156.67 1059
5157.35 1029
5158.02 1081
5158.70 1122
5159.38 1111
5160.06 1014
5160.73 1079
5161.41 1090
5162.09 1005
5162.77 1000
5163.45 1024
5164.12 959
5164.80 1010
5165.48 1036
5166.16 1061
5166.84 1057
5167.52 1031
5168.19 975
5168.87 975
5169.55 1085
5170.23 1004
5170.91 959
5171.59 944
5172.27 938
5172.94 920
5173.62 923
5174.30 902
5174.98 906
5175.66 970
5176.34 940
5177.02 912
5177.70 942
5178.38 983
5179.06 996
5179.73 978
5180.41 1008
5181.09 996
5181.77 957
5182.45 955
5183.13 939
5183.81 930
5184.49 960
5185.17 977
5185.85 963
5186.53 967
5187.21 941
5187.89 951
5188.57 1011
5189.25 949
5189.93 947
5190.61 951
5191.29 909
5191.97 956
5192.65 966
5193.33 943
5194.01 928
5194.69 916
5195.37 919
5196.05 907
5196.73 934
5197.41 938
5198.09 962
5198.77 947
5199.45 927
5200.13 994
5200.81 993
5201.49 957
5202.17 986
5202.85 1022
5203.53 974
5204.21 958
5204.89 993
5205.58 940
5206.26 988
5206.94 967
5207.62 1024
5208.30 932
5208.98 1019
5209.66 976
5210.34 941
5211.02 986
5211.71 988
5212.39 1066
5213.07 1066
5213.75 1042
5214.43 1012
5215.11 980
5215.79 1023
5216.48 1080
5217.16 1080
5217.84 966
5218.52 955
5219.20 1005
5219.88 993
5220.57 1052
5221.25 1061
5221.93 1048
5222.61 1088
5223.29 1062
5223.98 1056
5224.66 1127
5225.34 1126
5226.02 1029
5226.70 1031
5227.39 1031
5228.07 1046
5228.75 1006
5229.43 971
5230.12 1030
5230.80 1059
5231.48 1021
5232.16 1036
5232.85 1016
5233.53 1040
5234.21 1096
5234.89 1090
5235.58 1076
5236.26 1134
5236.94 1087
5237.63 1114
5238.31 1101
5238.99 1082
5239.67 1151
5240.36 1082
5241.04 1159
5241.72 1173
5242.41 1136
5243.09 1158
5243.77 1077
5244.46 1102
5245.14 1076
5245.82 1052
5246.51 1111
5247.19 1035
5247.88 1018
5248.56 1046
5249.24 1101
5249.93 1064
5250.61 1060
5251.29 1039
5251.98 1084
5252.66 1081
5253.35 1119
5254.03 1084
5254.71 1039
5255.40 1035
5256.08 988
5256.77 979
5257.45 1062
5258.14 994
5258.82 960
5259.50 1011
5260.19 1050
5260.87 1041
5261.56 1051
5262.24 1077
5262.93 1090
5263.61 1104
5264.30 1167
5264.98 1157
5265.67 1094
5266.35 1106
5267.03 1046
5267.72 1073
5268.40 1104
5269.09 1081
5269.77 1079
5270.46 1063
5271.14 1091
5271.83 1105
5272.52 1076
5273.20 1022
5273.89 1002
5274.57 1033
5275.26 1012
5275.94 1019
5276.63 1066
5277.31 1040
5278.00 1051
5278.68 1041
5279.37 1120
5280.06 1083
5280.74 1086
5281.43 1144
5282.11 1187
5282.80 1168
5283.48 1163
5284.17 1141
5284.86 1086
5285.54 1027
5286.23 1068
5286.92 1093
5287.60 1092
5288.29 1090
5288.97 1016
5289.66 997
5290.35 1028
5291.03 1071
5291.72 1007
5292.41 1040
5293.09 1070
5293.78 1096
5294.47 1107
5295.15 1075
5295.84 1059
5296.53 1085
5297.21 1091
5297.90 1095
5298.59 1194
5299.27 1159
5299.96 1195
5300.65 1122
5301.33 1180
5302.02 1217
5302.71 1229
5303.40 1195
5304.08 1280
5304.77 1267
5305.46 1273
5306.15 1369
5306.83 1338
5307.52 1400
5308.21 1427
5308.90 1360
5309.58 1352
5310.27 1265
5310.96 1292
5311.65 1309
5312.33 1291
5313.02 1343
5313.71 1365
5314.40 1370
5315.09 1399
5315.77 1419
5316.46 1389
5317.15 1390
5317.84 1335
5318.53 1340
5319.21 1428
5319.90 1450
5320.59 1451
5321.28 1412
5321.97 1348
5322.66 1361
5323.35 1319
5324.03 1275
5324.72 1200
5325.41 1214
5326.10 1139
5326.79 1138
5327.48 1173
5328.17 1161
5328.86 1122
5329.54 1122
5330.23 1079
5330.92 1118
5331.61 1043
5332.30 1159
5332.99 1107
5333.68 1126
5334.37 1117
5335.06 1145
5335.75 1108
5336.44 1096
5337.12 1104
5337.81 1201
5338.50 1145
5339.19 1093
5339.88 1185
5340.57 1185
5341.26 1085
5341.95 1103
5342.64 1155
5343.33 1170
5344.02 1201
5344.71 1180
5345.40 1167
5346.09 1181
5346.78 1278
5347.47 1290
5348.16 1342
5348.85 1420
5349.54 1529
5350.23 1546
5350.92 1653
5351.61 1750
5352.30 1739
5352.99 1811
5353.68 1718
5354.37 1647
5355.07 1504
5355.76 1368
5356.45 1379
5357.14 1282
5357.83 1163
5358.52 1208
5359.21 1117
5359.90 1153
5360.59 1224
5361.28 1168
5361.97 1205
5362.66 1203
5363.36 1170
5364.05 1180
5364.74 1098
5365.43 1167
5366.12 1134
5366.81 1087
5367.50 1034
5368.19 1049
5368.89 1027
5369.58 1040
5370.27 1064
5370.96 1062
5371.65 985
5372.34 986
5373.04 986
5373.73 1033
5374.42 949
5375.11 942
5375.80 987
5376.49 990
5377.19 988
5377.88 1011
5378.57 994
5379.26 1052
5379.96 1032
5380.65 1009
5381.34 1043
5382.03 963
5382.72 957
5383.42 947
5384.11 958
5384.80 1005
5385.49 1012
5386.19 1036
5386.88 1019
5387.57 1044
5388.26 1085
5388.96 1129
5389.65 1085
5390.34 1099
5391.04 1168
5391.73 1187
5392.42 1182
5393.12 1114
5393.81 1173
5394.50 1105
5395.19 1093
5395.89 1087
5396.58 1084
5397.27 1085
5397.97 1067
5398.66 1049
5399.35 1059
5400.05 1077
5400.74 1089
5401.43 1108
5402.13 1141
5402.82 1099
5403.52 1083
5404.21 1115
5404.90 1091
5405.60 1140
5406.29 1186
5406.98 1131
5407.68 1125
5408.37 1103
5409.07 1117
5409.76 1064
5410.45 1135
5411.15 1122
5411.84 1112
5412.54 1119
5413.23 1139
5413.93 1102
5414.62 1130
5415.32 1093
5416.01 1138
5416.70 1134
5417.40 1145
5418.09 1138
5418.79 1173
5419.48 1186
5420.18 1105
5420.87 1180
5421.57 1175
5422.26 1199
5422.96 1180
5423.65 1191
5424.35 1130
5425.04 1182
5425.74 1127
5426.43 1143
5427.13 1144
5427.82 1091
5428.52 1188
5429.21 1202
5429.91 1223
5430.60 1169
5431.30 1141
5432.00 1148
5432.69 1182
5433.39 1164
5434.08 1200
5434.78 1253
5435.47 1234
5436.17 1142
5436.86 1234
5437.56 1175
5438.26 1227
5438.95 1205
5439.65 1222
5440.34 1252
5441.04 1257
5441.74 1265
5442.43 1192
5443.13 1251
5443.83 1304
5444.52 1403
5445.22 1502
5445.91 1643
5446.61 1731
5447.31 1947
5448.00 2069
5448.70 2204
5449.40 2250
5450.09 2251
5450.79 2075
5451.49 1999
5452.18 1922
5452.88 1699
5453.58 1666
5454.27 1552
5454.97 1469
5455.67 1439
5456.37 1431
5457.06 1337
5457.76 1393
5458.46 1334
5459.15 1340
5459.85 1359
5460.55 1398
5461.25 1439
5461.94 1376
5462.64 1367
5463.34 1384
5464.04 1427
5464.73 1408
5465.43 1410
5466.13 1391
5466.83 1500
5467.53 1445
5468.22 1413
5468.92 1396
5469.62 1381
5470.32 1348
5471.01 1392
5471.71 1481
5472.41 1458
5473.11 1530
5473.81 1522
5474.51 1549
5475.20 1512
5475.90 1556
5476.60 1590
5477.30 1639
5478.00 1752
5478.70 1907
5479.39 1984
5480.09 2138
5480.79 2363
5481.49 2509
5482.19 2499
5482.89 2419
5483.59 2362
5484.29 2204
5484.98 2052
5485.68 1979
5486.38 1912
5487.08 1835
5487.78 1876
5488.48 1805
5489.18 1811
5489.88 1767
5490.58 1821
5491.28 1823
5491.98 1867
5492.68 1903
5493.37 1906
5494.07 1906
5494.77 1994
5495.47 2010
5496.17 1890
5496.87 1978
5497.57 1964
5498.27 2206
5498.97 2357
5499.67 2607
5500.37 2969
5501.07 3391
5501.77 3823
5502.47 3994
5503.17 3886
5503.87 3582
5504.57 3406
5505.27 2981
5505.97 2485
5506.67 2288
5507.37 2112
5508.07 2012
5508.77 1897
5509.47 1812
5510.17 1792
5510.87 1719
5511.58 1710
5512.28 1732
5512.98 1656
5513.68 1648
5514.38 1786
5515.08 1780
5515.78 1711
5516.48 1699
5517.18 1665
5517.88 1666
5518.58 1677
5519.28 1690
5519.99 1648
5520.69 1606
5521.39 1633
5522.09 1634
5522.79 1583
5523.49 1572
5524.19 1577
5524.90 1508
5525.60 1458
5526.30 1388
5527.00 1334
5527.70 1351
5528.40 1379
5529.10 1422
5529.81 1330
5530.51 1287
5531.21 1307
5531.91 1313
5532.61 1336
5533.32 1340
5534.02 1311
5534.72 1319
5535.42 1302
5536.12 1272
5536.83 1297
5537.53 1305
5538.23 1321
5538.93 1332
5539.64 1355
5540.34 1391
5541.04 1373
5541.74 1382
5542.45 1365
5543.15 1384
5543.85 1340
5544.55 1324
5545.26 1342
5545.96 1406
5546.66 1354
5547.36 1416
5548.07 1357
5548.77 1430
5549.47 1344
5550.18 1290
5550.88 1306
5551.58 1304
5552.29 1341
5552.99 1292
5553.69 1300
5554.40 1246
5555.10 1192
5555.80 1178
5556.51 1231
5557.21 1233
5557.91 1214
5558.62 1182
5559.32 1248
5560.02 1236
5560.73 1304
5561.43 1244
5562.14 1230
5562.84 1290
5563.54 1280
5564.25 1296
5564.95 1346
5565.65 1407
5566.36 1363
5567.06 1293
5567.77 1318
5568.47 1291
5569.18 1234
5569.88 1226
5570.58 1165
5571.29 1199
5571.99 1251
5572.70 1245
5573.40 1232
5574.11 1209
5574.81 1293
5575.52 1253
5576.22 1247
5576.93 1271
5577.63 1264
5578.33 1183
5579.04 1215
5579.74 1199
5580.45 1202
5581.15 1191
5581.86 1170
5582.56 1157
5583.27 1148
5583.97 1164
5584.68 1120
5585.39 1158
5586.09 1134
5586.80 1158
5587.50 1123
5588.21 1128
5588.91 1135
5589.62 1089
5590.32 1170
5591.03 1158
5591.73 1144
5592.44 1132
5593.15 1104
5593.85 1067
5594.56 1114
5595.26 1146
5595.97 1138
5596.68 1146
5597.38 1096
5598.09 1092
5598.79 1103
5599.50 1127
5600.21 1063
5600.91 1061
5601.62 1070
5602.33 1057
5603.03 1089
5603.74 1064
5604.44 1083
5605.15 1115
5605.86 1077
5606.56 1062
5607.27 1031
5607.98 1031
5608.68 1066
5609.39 1163
5610.10 1102
5610.80 1057
5611.51 1074
5612.22 1101
5612.93 1100
5613.63 1095
5614.34 1110
5615.05 1029
5615.75 1021
5616.46 1076
5617.17 1070
5617.88 1073
5618.58 1074
5619.29 1107
5620.00 1120
5620.71 1105
5621.41 1073
5622.12 1047
5622.83 1032
5623.54 1063
5624.24 1113
5624.95 1101
5625.66 1106
5626.37 1119
5627.08 1143
5627.78 1112
5628.49 1059
5629.20 1131
5629.91 1124
5630.62 1169
5631.32 1173
5632.03 1168
5632.74 1149
5633.45 1166
5634.16 1228
5634.86 1203
5635.57 1221
5636.28 1206
5636.99 1241
5637.70 1277
5638.41 1301
5639.12 1262
5639.82 1217
5640.53 1263
5641.24 1270
5641.95 1266
5642.66 1307
5643.37 1263
5644.08 1266
5644.79 1220
5645.50 1186
5646.21 1174
5646.91 1223
5647.62 1183
5648.33 1224
5649.04 1210
5649.75 1207
5650.46 1210
5651.17 1184
5651.88 1169
5652.59 1229
5653.30 1207
5654.01 1192
5654.72 1173
5655.43 1173
5656.14 1170
5656.85 1152
5657.56 1232
5658.27 1274
5658.98 1209
5659.69 1238
5660.40 1302
5661.11 1252
5661.82 1249
5662.53 1220
5663.24 1239
5663.95 1212
5664.66 1191
5665.37 1199
5666.08 1250
5666.79 1295
5667.50 1261
5668.21 1197
5668.92 1204
5669.63 1299
5670.34 1396
5671.05 1420
5671.76 1434
5672.47 1471
5673.18 1469
5673.89 1459
5674.61 1455
5675.32 1411
5676.03 1296
5676.74 1290
5677.45 1303
5678.16 1229
5678.87 1245
5679.58 1219
5680.29 1233
5681.01 1198
5681.72 1257
5682.43 1286
5683.14 1301
5683.85 1284
5684.56 1271
5685.27 1262
5685.99 1259
5686.70 1181
5687.41 1234
5688.12 1195
5688.83 1155
5689.54 1103
5690.26 1176
5690.97 1188
5691.68 1194
5692.39 1121
5693.10 1072
5693.82 1073
5694.53 1141
5695.24 1174
5695.95 1106
5696.67 1079
5697.38 1057
5698.09 1066
5698.80 1131
5699.51 1114
5700.23 1105
5700.94 1143
5701.65 1107
5702.36 1053
5703.08 1149
5703.79 1204
5704.50 1153
5705.22 1136
5705.93 1218
5706.64 1218
5707.35 1203
5708.07 1210
5708.78 1156
5709.49 1187
5710.21 1163
5710.92 1100
5711.63 1127
5712.35 1147
5713.06 1193
5713.77 1109
5714.49 1101
5715.20 1074
5715.91 1118
5716.63 1126
5717.34 1057
5718.05 1100
5718.77 1127
5719.48 1183
5720.19 1198
5720.91 1114
5721.62 1126
5722.34 1125
5723.05 1159
5723.76 1181
5724.48 1269
5725.19 1198
5725.91 1194
5726.62 1258
5727.33 1295
5728.05 1305
5728.76 1323
5729.48 1354
5730.19 1386
5730.91 1362
5731.62 1410
5732.34 1356
5733.05 1323
5733.76 1290
5734.48 1294
5735.19 1270
5735.91 1258
5736.62 1260
5737.34 1278
5738.05 1292
5738.77 1285
5739.48 1231
5740.20 1271
5740.91 1236
5741.63 1300
5742.34 1248
5743.06 1227
5743.77 1225
5744.49 1313
5745.20 1289
5745.92 1268
5746.63 1249
5747.35 1267
5748.07 1224
5748.78 1235
5749.50 1306
5750.21 1344
5750.93 1393
5751.64 1325
5752.36 1339
5753.07 1405
5753.79 1379
5754.51 1457
5755.22 1519
5755.94 1541
5756.65 1619
5757.37 1706
5758.09 1696
5758.80 1708
5759.52 1773
5760.24 1829
5760.95 1825
5761.67 1776
5762.38 1765
5763.10 1717
5763.82 1731
5764.53 1801
5765.25 1822
5765.97 1794
5766.68 1851
5767.40 1863
5768.12 2062
5768.83 2318
5769.55 2748
5770.27 3130
5770.98 3536
5771.70 3761
5772.42 3855
5773.13 3680
5773.85 3363
5774.57 3045
5775.29 2589
5776.00 2370
5776.72 2195
5777.44 2023
5778.16 1901
5778.87 1823
5779.59 1850
5780.31 1905
5781.03 1854
5781.74 1892
5782.46 1902
5783.18 1935
5783.90 1901
5784.61 1897
5785.33 1919
5786.05 2016
5786.77 1970
5787.48 1878
5788.20 1936
5788.92 1954
5789.64 1823
5790.36 1768
5791.08 1778
5791.79 1779
5792.51 1826
5793.23 1823
5793.95 1768
5794.67 1728
5795.38 1621
5796.10 1660
5796.82 1680
5797.54 1655
5798.26 1719
5798.98 1825
5799.70 1993
5800.41 2115
5801.13 2212
5801.85 2335
5802.57 2329
5803.29 2147
5804.01 2045
5804.73 2021
5805.45 1943
5806.17 1759
5806.89 1680
5807.60 1673
5808.32 1634
5809.04 1711
5809.76 1644
5810.48 1656
5811.20 1697
5811.92 1659
5812.64 1594
5813.36 1570
5814.08 1527
5814.80 1508
5815.52 1556
5816.24 1515
5816.96 1504
5817.68 1463
5818.40 1415
5819.12 1414
5819.84 1489
5820.56 1416
5821.28 1459
5822.00 1471
5822.72 1492
5823.44 1503
5824.16 1453
5824.88 1424
5825.60 1419
5826.32 1407
5827.04 1371
5827.76 1375
5828.48 1378
5829.20 1359
5829.92 1353
5830.64 1320
5831.36 1405
5832.08 1411
5832.80 1415
5833.52 1339
5834.25 1354
5834.97 1368
5835.69 1402
5836.41 1376
5837.13 1319
5837.85 1312
5838.57 1329
5839.29 1314
5840.01 1325
5840.73 1345
5841.46 1324
5842.18 1328
5842.90 1274
5843.62 1334
5844.34 1334
5845.06 1375
5845.78 1333
5846.51 1327
5847.23 1278
5847.95 1347
5848.67 1263
5849.39 1262
5850.11 1266
5850.84 1342
5851.56 1363
5852.28 1288
5853.00 1267
5853.72 1307
5854.45 1330
5855.17 1401
5855.89 1353
5856.61 1312
5857.33 1274
5858.06 1307
5858.78 1255
5859.50 1194
5860.22 1202
5860.95 1252
5861.67 1207
5862.39 1296
5863.11 1285
5863.84 1325
5864.56 1284
5865.28 1283
5866.01 1267
5866.73 1338
5867.45 1278
5868.17 1254
5868.90 1267
5869.62 1265
5870.34 1279
5871.07 1283
5871.79 1242
5872.51 1230
5873.24 1288
5873.96 1298
5874.68 1334
5875.41 1224
5876.13 1187
5876.85 1247
5877.58 1232
5878.30 1278
5879.02 1220
5879.75 1286
5880.47 1319
5881.19 1270
5881.92 1302
5882.64 1300
5883.37 1325
5884.09 1324
5884.81 1354
5885.54 1364
5886.26 1359
5886.99 1387
5887.71 1377
5888.43 1359
5889.16 1353
5889.88 1362
5890.61 1400
5891.33 1408
5892.05 1388
5892.78 1321
5893.50 1365
5894.23 1319
5894.95 1347
5895.68 1374
5896.40 1289
5897.13 1354
5897.85 1363
5898.58 1398
5899.30 1346
5900.03 1401
5900.75 1361
5901.48 1415
5902.20 1470
5902.93 1471
5903.65 1488
5904.38 1485
5905.10 1434
5905.83 1466
5906.55 1483
5907.28 1471
5908.00 1528
5908.73 1520
5909.45 1482
5910.18 1509
5910.90 1502
5911.63 1569
5912.36 1551
5913.08 1616
5913.81 1575
5914.53 1583
5915.26 1572
5915.98 1630
5916.71 1620
5917.44 1644
5918.16 1642
5918.89 1635
5919.61 1639
5920.34 1575
5921.07 1658
5921.79 1678
5922.52 1670
5923.25 1714
5923.97 1704
5924.70 1759
5925.42 1763
5926.15 1734
5926.88 1775
5927.60 1806
5928.33 1819
5929.06 1927
5929.78 1937
5930.51 1898
5931.24 1895
5931.96 1904
5932.69 1956
5933.42 2000
5934.15 2011
5934.87 1970
5935.60 2079
5936.33 2090
5937.05 2125
5937.78 2199
5938.51 2270
5939.24 2272
5939.96 2285
5940.69 2407
5941.42 2324
5942.14 2398
5942.87 2489
5943.60 2455
5944.33 2449
5945.06 2529
5945.78 2578
5946.51 2722
5947.24 2559
5947.97 2594
5948.69 2687
5949.42 2667
5950.15 2814
5950.88 2902
5951.61 3054
5952.33 3194
5953.06 3356
5953.79 3456
5954.52 3628
5955.25 3540
5955.98 3592
5956.70 3576
5957.43 3577
5958.16 3470
5958.89 3438
5959.62 3501
5960.35 3469
5961.07 3354
5961.80 3441
5962.53 3535
5963.26 3515
5963.99 3511
5964.72 3711
5965.45 3927
5966.18 4241
5966.90 4427
5967.63 4612
5968.36 4766
5969.09 4824
5969.82 4871
5970.55 4721
5971.28 4677
5972.01 4557
5972.74 4482
5973.47 4409
5974.20 4422
5974.93 4298
5975.66 4351
5976.39 4387
5977.12 4448
5977.84 4442
5978.57 4565
5979.30 4701
5980.03 4744
5980.76 5009
5981.49 5127
5982.22 5172
5982.95 5326
5983.68 5387
5984.41 5382
5985.14 5492
5985.87 5591
5986.60 5418
5987.33 5485
5988.06 5525
5988.79 5480
5989.53 5475
5990.26 5524
5990.99 5619
5991.72 5667
5992.45 5659
5993.18 5766
5993.91 5677
5994.64 5776
5995.37 5987
5996.10 6101
5996.83 6203
5997.56 6415
5998.29 6498
5999.02 6355
5999.75 6383
6000.49 6392
6001.22 6310
6001.95 6204
6002.68 6056
6003.41 6036
6004.14 5928
6004.87 5759
6005.60 5732
6006.34 5740
6007.07 5779
6007.80 6070
6008.53 6311
6009.26 6988
6009.99 7870
6010.72 9294
6011.46 11014
6012.19 13303
6012.92 15540
6013.65 17768
6014.38 19120
6015.12 19890
6015.85 19922
6016.58 19046
6017.31 17358
6018.04 15642
6018.78 14034
6019.51 11931
6020.24 10160
6020.97 8719
6021.70 7574
6022.44 6641
6023.17 5863
6023.90 5461
6024.63 5092
6025.37 4857
6026.10 4657
6026.83 4527
6027.56 4371
6028.30 4382
6029.03 4241
6029.76 4211
6030.50 4295
6031.23 4247
6031.96 4160
6032.69 3988
6033.43 3813
6034.16 3684
6034.89 3593
6035.63 3432
6036.36 3442
6037.09 3435
6037.83 3357
6038.56 3406
6039.29 3475
6040.03 3526
6040.76 3594
6041.49 3672
6042.23 3599
6042.96 3654
6043.69 3747
6044.43 3766
6045.16 3782
6045.90 3884
6046.63 3870
6047.36 3924
6048.10 3837
6048.83 3953
6049.57 3986
6050.30 4060
6051.03 4232
6051.77 4459
6052.50 4586
6053.24 4665
6053.97 4881
6054.70 4962
6055.44 4876
6056.17 4803
6056.91 4665
6057.64 4622
6058.38 4475
6059.11 4363
6059.85 4302
6060.58 4347
6061.32 4346
6062.05 4198
6062.79 4241
6063.52 4153
6064.26 4078
6064.99 4094
6065.72 4043
6066.46 4114
6067.20 4061
6067.93 4035
6068.67 3969
6069.40 3920
6070.14 3898
6070.87 3840
6071.61 3766
6072.34 3805
6073.08 3752
6073.81 3706
6074.55 3709
6075.28 3702
6076.02 3587
6076.76 3664
6077.49 3600
6078.23 3573
6078.96 3512
6079.70 3446
6080.43 3459
6081.17 3389
6081.91 3343
6082.64 3339
6083.38 3283
6084.11 3208
6084.85 3112
6085.59 3121
6086.32 3056
6087.06 3083
6087.80 2994
6088.53 3148
6089.27 3130
6090.00 3188
6090.74 3185
6091.48 3131
6092.21 3211
6092.95 3292
6093.69 3144
6094.42 3114
6095.16 3103
6095.90 3122
6096.63 3152
6097.37 3099
6098.11 3089
6098.85 3081
6099.58 2908
6100.32 2967
6101.06 3008
6101.79 2947
6102.53 2909
6103.27 2845
6104.01 2920
6104.74 2856
6105.48 2860
6106.22 2835
6106.96 2773
6107.69 2850
6108.43 2943
6109.17 2860
6109.91 2886
6110.64 2953
6111.38 3010
6112.12 2915
6112.86 2958
6113.59 3087
6114.33 3078
6115.07 3103
6115.81 3168
6116.55 3114
6117.28 3139
6118.02 3195
6118.76 3183
6119.50 3176
6120.24 3208
6120.98 3196
6121.71 3187
6122.45 3215
6123.19 3228
6123.93 3202
6124.67 3312
6125.41 3365
6126.15 3279
6126.88 3271
6127.62 3434
6128.36 3453
6129.10 3338
6129.84 3348
6130.58 3352
6131.32 3294
6132.06 3216
6132.80 3460
6133.53 3436
6134.27 3378
6135.01 3497
6135.75 3563
6136.49 3757
6137.23 3951
6137.97 4121
6138.71 4331
6139.45 4403
6140.19 4568
6140.93 4695
6141.67 4624
6142.41 4750
6143.15 4802
6143.89 4685
6144.63 4644
6145.37 4511
6146.11 4398
6146.85 4326
6147.59 4338
6148.33 4150
6149.07 4047
6149.81 4087
6150.55 4144
6151.29 4073
6152.03 4041
6152.77 4056
6153.51 4053
6154.25 4170
6154.99 4251
6155.73 4218
6156.47 4202
6157.21 4343
6157.95 4467
6158.69 4445
6159.43 4458
6160.17 4451
6160.91 4501
6161.65 4689
6162.39 4765
6163.13 4932
6163.88 5065
6164.62 5159
6165.36 5396
6166.10 5572
6166.84 5889
6167.58 6101
6168.32 6254
6169.06 6422
6169.80 6407
6170.55 6207
6171.29 6140
6172.03 6129
6172.77 5949
6173.51 5812
6174.25 5750
6174.99 5711
6175.74 5798
6176.48 5803
6177.22 5872
6177.96 5947
6178.70 6354
6179.44 6870
6180.19 7707
6180.93 8901
6181.67 10618
6182.41 12450
6183.15 14259
6183.90 15995
6184.64 16837
6185.38 16688
6186.12 16126
6186.87 14847
6187.61 13363
6188.35 11997
6189.09 10731
6189.84 9427
6190.58 8647
6191.32 7936
6192.06 7454
6192.81 7183
6193.55 6923
6194.29 6716
6195.03 6570
6195.78 6340
6196.52 6248
6197.26 6323
6198.01 6166
6198.75 6050
6199.49 6050
6200.23 5894
6200.98 5894
6201.72 5797
6202.46 5745
6203.21 5904
6203.95 6078
6204.69 6177
6205.44 6859
6206.18 8008
6206.92 9739
6207.67 11995
6208.41 14846
6209.15 17781
6209.90 20127
6210.64 21575
6211.39 22110
6212.13 21117
6212.87 19347
6213.62 17181
6214.36 14947
6215.11 12745
6215.85 10712
6216.59 9143
6217.34 7979
6218.08 6824
6218.83 6229
6219.57 5716
6220.31 5342
6221.06 5224
6221.80 5022
6222.55 5024
6223.29 4832
6224.04 4770
6224.78 4649
6225.53 4459
6226.27 4350
6227.02 4277
6227.76 4126
6228.50 3926
6229.25 3808
6229.99 3611
6230.74 3557
6231.48 3466
6232.23 3413
6232.97 3411
6233.72 3401
6234.46 3441
6235.21 3494
6235.96 3546
6236.70 3568
6237.45 3622
6238.19 3687
6238.94 3901
6239.68 4105
6240.43 4193
6241.17 4391
6241.92 4444
6242.66 4338
6243.41 4277
6244.16 4185
6244.90 4101
6245.65 4088
6246.39 4209
6247.14 4262
6247.88 4215
6248.63 4185
6249.38 4222
6250.12 4189
6250.87 4131
6251.62 4094
6252.36 4080
6253.11 4018
6253.85 3949
6254.60 3945
6255.35 3927
6256.09 3817
6256.84 3822
6257.59 3719
6258.33 3667
6259.08 3655
6259.83 3573
6260.57 3619
6261.32 3655
6262.07 3566
6262.81 3523
6263.56 3469
6264.31 3391
6265.05 3439
6265.80 3326
6266.55 3298
6267.30 3412
6268.04 3331
6268.79 3286
6269.54 3247
6270.28 3281
6271.03 3314
6271.78 3344
6272.53 3278
6273.27 3204
6274.02 3195
6274.77 3236
6275.52 3379
6276.26 3392
6277.01 3498
6277.76 3450
6278.51 3441
6279.25 3451
6280.00 3394
6280.75 3367
6281.50 3321
6282.25 3174
6282.99 3101
6283.74 3062
6284.49 2962
6285.24 2894
6285.99 2874
6286.74 2799
6287.48 2840
6288.23 2728
6288.98 2749
6289.73 2735
6290.48 2626
6291.23 2573
6291.97 2599
6292.72 2591
6293.47 2580
6294.22 2656
6294.97 2573
6295.72 2633
6296.47 2584
6297.22 2610
6297.96 2627
6298.71 2558
6299.46 2543
6300.21 2563
6300.96 2456
6301.71 2516
6302.46 2431
6303.21 2408
6303.96 2457
6304.71 2407
6305.46 2442
6306.21 2407
6306.96 2465
6307.71 2396
6308.45 2362
6309.20 2429
6309.95 2431
6310.70 2457
6311.45 2628
6312.20 2578
6312.95 2608
6313.70 2534
6314.45 2615
6315.20 2679
6315.95 2675
6316.70 2651
6317.45 2709
6318.20 2728
6318.95 2679
6319.70 2529
6320.45 2471
6321.20 2487
6321.95 2420
6322.70 2406
6323.46 2323
6324.21 2305
6324.96 2312
6325.71 2294
6326.46 2267
6327.21 2273
6327.96 2305
6328.71 2239
6329.46 2244
6330.21 2327
6330.96 2309
6331.71 2286
6332.46 2207
6333.21 2232
6333.97 2106
6334.72 2147
6335.47 2179
6336.22 2142
6336.97 2180
6337.72 2094
6338.47 2126
6339.22 2115
6339.98 2046
6340.73 2068
6341.48 2093
6342.23 2084
6342.98 2103
6343.73 2096
6344.49 2143
6345.24 2116
6345.99 2130
6346.74 2174
6347.49 2178
6348.24 2292
6349.00 2293
6349.75 2252
6350.50 2295
6351.25 2428
6352.01 2507
6352.76 2573
6353.51 2617
6354.26 2756
6355.01 2864
6355.77 2877
6356.52 2768
6357.27 2697
6358.02 2683
6358.78 2502
6359.53 2451
6360.28 2392
6361.03 2392
6361.79 2382
6362.54 2349
6363.29 2301
6364.05 2309
6364.80 2343
6365.55 2405
6366.30 2379
6367.06 2468
6367.81 2724
6368.56 2753
6369.32 2834
6370.07 2774
6370.82 2707
6371.58 2640
6372.33 2629
6373.08 2545
6373.84 2418
6374.59 2299
6375.34 2262
6376.10 2257
6376.85 2306
6377.60 2317
6378.36 2249
6379.11 2273
6379.87 2324
6380.62 2333
6381.37 2312
6382.13 2362
6382.88 2358
6383.64 2244
6384.39 2305
6385.14 2301
6385.90 2295
6386.65 2225
6387.41 2210
6388.16 2190
6388.91 2118
6389.67 2133
6390.42 2100
6391.18 2084
6391.93 2023
6392.69 2004
6393.44 2019
6394.20 2020
6394.95 2026
6395.71 2041
6396.46 2064
6397.21 2062
6397.97 2097
6398.72 2175
6399.48 2135
6400.23 2100
6400.99 2042
6401.74 2075
6402.50 1994
6403.26 1979
6404.01 2036
6404.77 2020
6405.52 1931
6406.28 1929
6407.03 1925
6407.79 1953
6408.54 1917
6409.30 1937
6410.05 1990
6410.81 1996
6411.56 2003
6412.32 1995
6413.08 2024
6413.83 1956
6414.59 1962
6415.34 1967
6416.10 1993
6416.86 1925
6417.61 2009
6418.37 1958
6419.12 1944
6419.88 1952
6420.64 1926
6421.39 1932
6422.15 1894
6422.91 1918
6423.66 1827
6424.42 1793
6425.17 1828
6425.93 1887
6426.69 1923
6427.44 1941
6428.20 1896
6428.96 1907
6429.71 1872
6430.47 1951
6431.23 1905
6431.98 1931
6432.74 1975
6433.50 1998
6434.26 2063
6435.01 2025
6435.77 1997
6436.53 1995
6437.28 2012
6438.04 2052
6438.80 2089
6439.56 2105
6440.31 2173
6441.07 2194
6441.83 2209
6442.59 2116
6443.34 2123
6444.10 2194
6444.86 2156
6445.62 2154
6446.37 2232
6447.13 2195
6447.89 2248
6448.65 2277
6449.40 2219
6450.16 2339
6450.92 2322
6451.68 2263
6452.44 2272
6453.19 2279
6453.95 2322
6454.71 2353
6455.47 2344
6456.23 2354
6456.99 2393
6457.74 2367
6458.50 2442
6459.26 2383
6460.02 2386
6460.78 2345
6461.54 2475
6462.30 2463
6463.05 2483
6463.81 2534
6464.57 2557
6465.33 2658
6466.09 2721
6466.85 2807
6467.61 2819
6468.37 2785
6469.13 2911
6469.88 2777
6470.64 2713
6471.40 2768
6472.16 2693
6472.92 2725
6473.68 2779
6474.44 2773
6475.20 2776
6475.96 2819
6476.72 2894
6477.48 2916
6478.24 2924
6479.00 2938
6479.76 3068
6480.52 3114
6481.28 3216
6482.04 3176
6482.80 3233
6483.56 3281
6484.32 3382
6485.08 3389
6485.84 3449
6486.60 3504
6487.36 3496
6488.12 3431
6488.88 3473
6489.64 3596
6490.40 3608
6491.16 3727
6491.92 3859
6492.68 3928
6493.44 4037
6494.20 4139
6494.96 4126
6495.72 4189
6496.48 4228
6497.24 4028
6498.00 4058
6498.76 4078
6499.52 4041
6500.28 4018
6501.05 4026
6501.81 4106
6502.57 4135
6503.33 4224
6504.09 4452
6504.85 5012
6505.61 5861
6506.37 7144
6507.13 9040
6507.90 11472
6508.66 13925
6509.42 15960
6510.18 16832
6510.94 16634
6511.70 15825
6512.46 14444
6513.23 12676
6513.99 10929
6514.75 9281
6515.51 8089
6516.27 6927
6517.03 6184
6517.80 5689
6518.56 5191
6519.32 5026
6520.08 4849
6520.84 4800
6521.61 4796
6522.37 4686
6523.13 4633
6523.89 4768
6524.66 4843
6525.42 4893
6526.18 5027
6526.94 5239
6527.71 5437
6528.47 5462
6529.23 5507
6529.99 5478
6530.76 5397
6531.52 5286
6532.28 5359
6533.04 5418
6533.81 5654
6534.57 6537
6535.33 7756
6536.10 9091
6536.86 10233
6537.62 11315
6538.38 11872
6539.15 11463
6539.91 10795
6540.67 9711
6541.44 8719
6542.20 7741
6542.96 6661
6543.73 6074
6544.49 5490
6545.25 5185
6546.02 4952
6546.78 4786
6547.55 4652
6548.31 4580
6549.07 4567
6549.84 4478
6550.60 4405
6551.36 4336
6552.13 4344
6552.89 4276
6553.66 4172
6554.42 4070
6555.18 4087
6555.95 3939
6556.71 3998
6557.48 4046
6558.24 3980
6559.01 4055
6559.77 4079
6560.53 4043
6561.30 4116
6562.06 4258
6562.83 4269
6563.59 4263
6564.36 4378
6565.12 4345
6565.89 4424
6566.65 4363
6567.42 4395
6568.18 4257
6568.95 4354
6569.71 4348
6570.48 4388
6571.24 4473
6572.01 4431
6572.77 4501
6573.54 4497
6574.30 4517
6575.07 4677
6575.83 4748
6576.60 4721
6577.36 4810
6578.13 4741
6578.89 4755
6579.66 4744
6580.42 4660
6581.19 4696
6581.96 4667
6582.72 4804
6583.49 4785
6584.25 4887
6585.02 4987
6585.78 4969
6586.55 5049
6587.32 4881
6588.08 4867
6588.85 4882
6589.61 4763
6590.38 4811
6591.15 4993
6591.91 5242
6592.68 5353
6593.45 5797
6594.21 6182
6594.98 6519
6595.74 6859
6596.51 7001
6597.28 7019
6598.04 6822
6598.81 6598
6599.58 6495
6600.34 6134
6601.11 5666
6601.88 5327
6602.64 5042
6603.41 4786
6604.18 4673
6604.95 4513
6605.71 4423
6606.48 4395
6607.25 4342
6608.01 4310
6608.78 4344
6609.55 4370
6610.32 4305
6611.08 4304
6611.85 4316
6612.62 4266
6613.38 4334
6614.15 4179
6614.92 4110
6615.69 4187
6616.46 4082
6617.22 4082
6617.99 4110
6618.76 4183
6619.53 4211
6620.29 4340
6621.06 4618
6621.83 4833
6622.60 4961
6623.37 5173
6624.13 5239
6624.90 5222
6625.67 5250
6626.44 5183
6627.21 4995
6627.98 4915
6628.74 4658
6629.51 4483
6630.28 4358
6631.05 4247
6631.82 4262
6632.59 4433
6633.35 4438
6634.12 4779
6634.89 4895
6635.66 5046
6636.43 5333
6637.20 5502
6637.97 5528
6638.74 5739
6639.51 5743
6640.27 5942
6641.04 6056
6641.81 6414
6642.58 6546
6643.35 6600
6644.12 6466
6644.89 6310
6645.66 6124
6646.43 5606
6647.20 5198
6647.97 4772
6648.74 4453
6649.51 4188
6650.28 3957
6651.05 3819
6651.82 3730
6652.58 3674
6653.35 3596
6654.12 3438
6654.89 3413
6655.66 3368
6656.43 3410
6657.20 3349
6657.97 3286
6658.74 3333
6659.51 3268
6660.28 3314
6661.05 3162
6661.83 3213
6662.60 3136
6663.37 3059
6664.14 3160
6664.91 3102
6665.68 3112
6666.45 3116
6667.22 3055
6667.99 3044
6668.76 3151
6669.53 3167
6670.30 3139
6671.07 3268
6671.84 3374
6672.61 3304
6673.38 3365
6674.16 3268
6674.93 3321
6675.70 3399
6676.47 3323
6677.24 3345
6678.01 3289
6678.78 3311
6679.55 3378
6680.33 3480
6681.10 3465
6681.87 3486
6682.64 3520
6683.41 3595
6684.18 3559
6684.95 3671
6685.73 3837
6686.50 3926
6687.27 3930
6688.04 3780
6688.81 3838
6689.58 3671
6690.36 3531
6691.13 3350
6691.90 3209
6692.67 3172
6693.44 3103
6694.22 3111
6694.99 3007
6695.76 2924
6696.53 2827
6697.31 2833
6698.08 2926
6698.85 2901
6699.62 2937
6700.40 2867
6701.17 2864
6701.94 2909
6702.71 2824
6703.49 2813
6704.26 2757
6705.03 2737
6705.80 2787
6706.58 2751
6707.35 2683
6708.12 2683
6708.90 2615
6709.67 2662
6710.44 2606
6711.22 2680
6711.99 2593
6712.76 2557
6713.54 2534
6714.31 2478
6715.08 2532
6715.86 2541
6716.63 2488
6717.40 2462
6718.18 2513
6718.95 2499
6719.72 2473
6720.50 2524
6721.27 2484
6722.04 2527
6722.82 2488
6723.59 2485
6724.37 2580
6725.14 2544
6725.91 2458
6726.69 2441
6727.46 2439
6728.24 2399
6729.01 2428
6729.78 2421
6730.56 2282
6731.33 2348
6732.11 2444
6732.88 2394
6733.66 2398
6734.43 2420
6735.20 2425
6735.98 2410
6736.75 2367
6737.53 2429
6738.30 2509
6739.08 2439
6739.85 2485
6740.63 2563
6741.40 2577
6742.18 2528
6742.95 2538
6743.73 2555
6744.50 2522
6745.28 2500
6746.05 2587
6746.83 2575
6747.60 2606
6748.38 2671
6749.15 2725
6749.93 2727
6750.70 2779
6751.48 2883
6752.25 2909
6753.03 3014
6753.81 3128
6754.58 3321
6755.36 3239
6756.13 3207
6756.91 3121
6757.68 2994
6758.46 2940
6759.24 2891
6760.01 2869
6760.79 2805
6761.56 2832
6762.34 2839
6763.12 2870
6763.89 2809
6764.67 2829
6765.44 2774
6766.22 2777
6767.00 2802
6767.77 2851
6768.55 2974
6769.33 2883
6770.10 2824
6770.88 2846
6771.66 2829
6772.43 2756
6773.21 2628
6773.99 2475
6774.76 2489
6775.54 2477
6776.32 2523
6777.09 2402
6777.87 2311
6778.65 2344
6779.42 2430
6780.20 2439
6780.98 2447
6781.76 2437
6782.53 2393
6783.31 2362
6784.09 2376
6784.87 2391
6785.64 2333
6786.42 2333
6787.20 2295
6787.98 2336
6788.75 2268
6789.53 2262
6790.31 2221
6791.09 2175
6791.86 2142
6792.64 2111
6793.42 2173
6794.20 2155
6794.98 2127
6795.75 2073
6796.53 2120
6797.31 2121
6798.09 2113
6798.87 2081
6799.64 2140
6800.42 2197
6801.20 2309
6801.98 2186
6802.76 2235
6803.54 2250
6804.31 2175
6805.09 2197
6805.87 2234
6806.65 2225
6807.43 2302
6808.21 2231
6808.99 2283
6809.76 2338
6810.54 2328
6811.32 2229
6812.10 2215
6812.88 2238
6813.66 2195
6814.44 2214
6815.22 2235
6816.00 2293
6816.78 2293
6817.55 2251
6818.33 2273
6819.11 2360
6819.89 2265
6820.67 2286
6821.45 2244
6822.23 2162
6823.01 2269
6823.79 2262
6824.57 2238
6825.35 2246
6826.13 2284
6826.91 2287
6827.69 2204
6828.47 2227
6829.25 2200
6830.03 2284
6830.81 2276
6831.59 2168
6832.37 2250
6833.15 2278
6833.93 2199
6834.71 2249
6835.49 2432
6836.27 2675
6837.05 3119
6837.83 3600
6838.61 4258
6839.39 4839
6840.17 5201
6840.95 5470
6841.73 5338
6842.51 5087
6843.29 4626
6844.08 4185
6844.86 3801
6845.64 3528
6846.42 3291
6847.20 2994
6847.98 2991
6848.76 2998
6849.54 3055
6850.32 3226
6851.10 3431
6851.89 3544
6852.67 3696
6853.45 3723
6854.23 3574
6855.01 3357
6855.79 3201
6856.57 2973
6857.35 2743
6858.14 2659
6858.92 2521
6859.70 2407
6860.48 2376
6861.26 2393
6862.04 2290
6862.83 2248
6863.61 2280
6864.39 2269
6865.17 2287
6865.95 2319
6866.74 2302
6867.52 2428
6868.30 2429
6869.08 2436
6869.86 2449
6870.65 2425
6871.43 2434
6872.21 2457
6872.99 2443
6873.78 2527
6874.56 2498
6875.34 2560
6876.12 2620
6876.91 2607
6877.69 2619
6878.47 2776
6879.25 2876
6880.04 2840
6880.82 3053
6881.60 3181
6882.39 3345
6883.17 3566
6883.95 3669
6884.74 3840
6885.52 3758
6886.30 3722
6887.08 3697
6887.87 3798
6888.65 3939
6889.43 3988
6890.22 4028
6891.00 4113
6891.78 4026
6892.57 3929
6893.35 3662
6894.14 3554
6894.92 3447
6895.70 3269
6896.49 3170
6897.27 3182
6898.05 3131
6898.84 3092
6899.62 3100
6900.41 3076
6901.19 3092
6901.97 3128
6902.76 3143
6903.54 3191
6904.33 3137
6905.11 3054
6905.89 3081
6906.68 3003
6907.46 3020
6908.25 2987
6909.03 2935
6909.82 2934
6910.60 2890
6911.39 2945
6912.17 2922
6912.96 2897
6913.74 2953
6914.52 2983
6915.31 2979
6916.09 2991
6916.88 2987
6917.66 3052
6918.45 2906
6919.23 2917
6920.02 2977
6920.80 2983
6921.59 2959
6922.37 2968
6923.16 3002
6923.95 3024
6924.73 2966
6925.52 2990
6926.30 3123
6927.09 3124
6927.87 3177
6928.66 3240
6929.44 3226
6930.23 3313
6931.01 3226
6931.80 3275
6932.59 3204
6933.37 3176
6934.16 3213
6934.94 3256
6935.73 3313
6936.52 3306
6937.30 3447
6938.09 3500
6938.87 3704
6939.66 3836
6940.45 3954
6941.23 4277
6942.02 4548
6942.81 4766
6943.59 4902
6944.38 5084
6945.16 5137
6945.95 5204
6946.74 5298
6947.52 5336
6948.31 5399
6949.10 5386
6949.88 5446
6950.67 5322
6951.46 5174
6952.25 5128
6953.03 5045
6953.82 4822
6954.61 4781
6955.39 4766
6956.18 4614
6956.97 4626
6957.75 4674
6958.54 4649
6959.33 4642
6960.12 4776
6960.90 4732
6961.69 4639
6962.48 4690
6963.27 4806
6964.05 4753
6964.84 4888
6965.63 5004
6966.42 5211
6967.20 5459
6967.99 5645
6968.78 5999
6969.57 6364
6970.36 6619
6971.14 6820
6971.93 6923
6972.72 6970
6973.51 6897
6974.30 6803
6975.08 6708
6975.87 6725
6976.66 6807
6977.45 6784
6978.24 6932
6979.03 7178
6979.81 7368
6980.60 7924
6981.39 8609
6982.18 9529
6982.97 11328
6983.76 13934
6984.55 17452
6985.34 21564
6986.12 25372
6986.91 28298
6987.70 29861
6988.49 29706
6989.28 28125
6990.07 25309
6990.86 21892
6991.65 18690
6992.44 15599
6993.23 13131
6994.01 10818
6994.80 9136
6995.59 8078
6996.38 7172
6997.17 6365
6997.96 5795
6998.75 5451
6999.54 5168
7000.33 5005
7001.12 4698
7001.91 4630
7002.70 4512
7003.49 4328
7004.28 4264
7005.07 4119
7005.86 3886
7006.65 3627
7007.44 3444
7008.23 3325
7009.02 3204
7009.81 3241
7010.60 3294
7011.39 3353
7012.18 3552
7012.97 3721
7013.76 3878
7014.55 4016
7015.34 3996
7016.13 3943
7016.92 3951
7017.71 3857
7018.50 3745
7019.29 3665
7020.08 3540
7020.88 3513
7021.67 3545
7022.46 3629
7023.25 3732
7024.04 3893
7024.83 3987
7025.62 4043
7026.41 4193
7027.20 4042
7027.99 3929
7028.79 3868
7029.58 3867
7030.37 3835
7031.16 3509
7031.95 3448
7032.74 3386
7033.53 3270
7034.33 3303
7035.12 3280
7035.91 3300
7036.70 3423
7037.49 3424
7038.28 3452
7039.08 3523
7039.87 3565
7040.66 3582
7041.45 3561
7042.24 3530
7043.04 3536
7043.83 3573
7044.62 3548
7045.41 3599
7046.20 3603
7047.00 3672
7047.79 3764
7048.58 3817
7049.37 3893
7050.17 3966
7050.96 4056
7051.75 4178
7052.54 4144
7053.34 4109
7054.13 3943
7054.92 3822
7055.71 3780
7056.51 3577
7057.30 3598
7058.09 3508
7058.89 3447
7059.68 3472
7060.47 3498
7061.26 3551
7062.06 3642
7062.85 3539
7063.64 3506
7064.44 3421
7065.23 3359
7066.02 3285
7066.82 3291
7067.61 3126
7068.40 3045
7069.20 3098
7069.99 3001
7070.78 2880
7071.58 2868
7072.37 2735
7073.17 2748
7073.96 2781
7074.75 2760
7075.55 2646
7076.34 2640
7077.13 2582
7077.93 2565
7078.72 2589
7079.52 2463
7080.31 2511
7081.10 2469
7081.90 2507
7082.69 2527
7083.49 2470
7084.28 2391
7085.08 2461
7085.87 2396
7086.67 2369
7087.46 2458
7088.25 2532
7089.05 2524
7089.84 2520
7090.64 2524
7091.43 2407
7092.23 2394
7093.02 2323
7093.82 2291
7094.61 2192
7095.41 2132
7096.20 2107
7097.00 2095
7097.79 2080
7098.59 2041
7099.38 2028
7100.18 2066
7100.97 2011
7101.77 2001
7102.56 2043
7103.36 2071
7104.15 1992
7104.95 1897
7105.75 1893
7106.54 1938
7107.34 1797
7108.13 1808
7108.93 1857
7109.72 1849
7110.52 1825
7111.32 1885
7112.11 1789
7112.91 1853
7113.70 1863
7114.50 1800
7115.30 1775
7116.09 1822
7116.89 1875
7117.68 1822
7118.48 1818
7119.28 1783
7120.07 1840
7120.87 1801
7121.67 1759
7122.46 1805
7123.26 1834
7124.06 1781
7124.85 1800
7125.65 1783
7126.45 1753
7127.24 1767
7128.04 1819
7128.84 1809
7129.63 1863
7130.43 1884
7131.23 1953
7132.02 1981
7132.82 1983
7133.62 1925
7134.41 1850
7135.21 1791
7136.01 1826
7136.81 1788
7137.60 1801
7138.40 1686
7139.20 1695
7140.00 1706
7140.79 1656
7141.59 1612
7142.39 1657
7143.19 1646
7143.98 1730
7144.78 1684
7145.58 1608
7146.38 1591
7147.18 1650
7147.97 1567
7148.77 1595
7149.57 1590
7150.37 1569
7151.17 1560
7151.96 1501
7152.76 1579
7153.56 1599
7154.36 1647
7155.16 1629
7155.95 1662
7156.75 1631
7157.55 1698
7158.35 1736
7159.15 1758
7159.95 1684
7160.75 1657
7161.54 1612
7162.34 1673
7163.14 1660
7163.94 1697
7164.74 1706
7165.54 1741
7166.34 1746
7167.14 1721
7167.93 1754
7168.73 1721
7169.53 1689
7170.33 1631
7171.13 1691
7171.93 1548
7172.73 1569
7173.53 1501
7174.33 1488
7175.13 1505
7175.93 1463
7176.73 1457
7177.53 1466
7178.33 1388
7179.13 1437
7179.93 1432
7180.73 1430
7181.53 1487
7182.32 1487
7183.12 1514
7183.92 1530
7184.72 1526
7185.52 1491
7186.32 1487
7187.12 1493
7187.92 1444
7188.72 1383
7189.53 1416
7190.33 1443
7191.13 1357
7191.93 1369
7192.73 1402
7193.53 1343
7194.33 1364
7195.13 1366
7195.93 1350
7196.73 1370
7197.53 1350
7198.33 1345
7199.13 1335
7199.93 1393
7200.73 1418
7201.53 1442
7202.33 1431
7203.14 1469
7203.94 1468
7204.74 1477
7205.54 1409
7206.34 1477
7207.14 1435
7207.94 1394
7208.74 1356
7209.55 1422
7210.35 1473
7211.15 1437
7211.95 1440
7212.75 1434
7213.55 1408
7214.35 1399
7215.16 1410
7215.96 1472
7216.76 1469
7217.56 1420
7218.36 1455
7219.16 1467
7219.97 1469
7220.77 1506
7221.57 1501
7222.37 1509
7223.17 1527
7223.98 1540
7224.78 1551
7225.58 1513
7226.38 1561
7227.19 1510
7227.99 1502
7228.79 1515
7229.59 1518
7230.40 1508
7231.20 1495
7232.00 1555
7232.80 1595
7233.61 1614
7234.41 1711
7235.21 1820
7236.01 1962
7236.82 2091
7237.62 2190
7238.42 2222
7239.23 2204
7240.03 2147
7240.83 2127
7241.63 1990
7242.44 1814
7243.24 1816
7244.04 1759
7244.85 1658
7245.65 1702
7246.45 1723
7247.26 1647
7248.06 1607
7248.86 1663
7249.67 1658
7250.47 1624
7251.28 1624
7252.08 1654
7252.88 1626
7253.69 1645
7254.49 1679
7255.29 1727
7256.10 1716
7256.90 1750
7257.71 1747
7258.51 1766
7259.31 1692
7260.12 1643
7260.92 1675
7261.73 1728
7262.53 1687
7263.34 1724
7264.14 1737
7264.94 1739
7265.75 1821
7266.55 1857
7267.36 1859
7268.16 1811
7268.97 1808
7269.77 1778
7270.58 1789
7271.38 1751
7272.19 1756
7272.99 1757
7273.80 1702
7274.60 1782
7275.41 1774
7276.21 1763
7277.02 1787
7277.82 1803
7278.63 1829
7279.43 1843
7280.24 1886
7281.04 1972
7281.85 2066
7282.65 2314
7283.46 2611
7284.26 2914
7285.07 3161
7285.87 3425
7286.68 3378
7287.49 3485
7288.29 3349
7289.10 3073
7289.90 2874
7290.71 2753
7291.52 2467
7292.32 2278
7293.13 2178
7293.93 2140
7294.74 2069
7295.55 1939
7296.35 1923
7297.16 1917
7297.96 1880
7298.77 1851
7299.58 1872
7300.38 1935
7301.19 1874
7302.00 1895
7302.80 1993
7303.61 1985
7304.42 2010
7305.22 1989
7306.03 1975
7306.84 2043
7307.64 2024
7308.45 2148
7309.26 2184
7310.06 2282
7310.87 2381
7311.68 2487
7312.48 2473
7313.29 2519
7314.10 2475
7314.90 2491
7315.71 2450
7316.52 2363
7317.33 2475
7318.13 2448
7318.94 2653
7319.75 2840
7320.56 2947
7321.36 3257
7322.17 3435
7322.98 3454
7323.79 3375
7324.59 3206
7325.40 3051
7326.21 2844
7327.02 2726
7327.83 2621
7328.63 2400
7329.44 2315
7330.25 2212
7331.06 2171
7331.87 2105
7332.67 2058
7333.48 2033
7334.29 1966
7335.10 1976
7335.91 2008
7336.72 2038
7337.52 2056
7338.33 2114
7339.14 2178
7339.95 2242
7340.76 2309
7341.57 2317
7342.38 2358
7343.18 2388
7343.99 2357
7344.80 2276
7345.61 2251
7346.42 2181
7347.23 2111
7348.04 2138
7348.85 2205
7349.66 2135
7350.46 2076
7351.27 2009
7352.08 2087
7352.89 2034
7353.70 1991
7354.51 2005
7355.32 1962
7356.13 2033
7356.94 2067
7357.75 2129
7358.56 2225
7359.37 2249
7360.18 2495
7360.99 2628
7361.80 2781
7362.61 2810
7363.42 2824
7364.23 2746
7365.04 2692
7365.85 2636
7366.66 2572
7367.47 2508
7368.28 2425
7369.09 2316
7369.90 2244
7370.71 2194
7371.52 2177
7372.33 2195
7373.14 2093
7373.95 2082
7374.76 2040
7375.57 2008
7376.38 2091
7377.19 2037
7378.00 2117
7378.81 2193
7379.62 2365
7380.43 2524
7381.24 2729
7382.06 2944
7382.87 2960
7383.68 3042
7384.49 3024
7385.30 2948
7386.11 2819
7386.92 2662
7387.73 2558
7388.54 2399
7389.36 2199
7390.17 2070
7390.98 1963
7391.79 1890
7392.60 1896
7393.41 1794
7394.22 1757
7395.04 1751
7395.85 1655
7396.66 1705
7397.47 1673
7398.28 1683
7399.09 1704
7399.91 1782
7400.72 1827
7401.53 1902
7402.34 1920
7403.15 1884
7403.97 1863
7404.78 1829
7405.59 1869
7406.40 1774
7407.21 1708
7408.03 1696
7408.84 1711
7409.65 1700
7410.46 1686
7411.28 1597
7412.09 1628
7412.90 1631
7413.71 1583
7414.53 1522
7415.34 1438
7416.15 1484
7416.96 1423
7417.78 1398
7418.59 1404
7419.40 1395
7420.22 1390
7421.03 1370
7421.84 1428
7422.66 1450
7423.47 1361
7424.28 1412
7425.09 1382
7425.91 1383
7426.72 1398
7427.53 1363
7428.35 1383
7429.16 1371
7429.98 1367
7430.79 1384
7431.60 1418
7432.42 1390
7433.23 1402
7434.04 1360
7434.86 1298
7435.67 1325
7436.48 1347
7437.30 1335
7438.11 1335
7438.93 1327
7439.74 1319
7440.55 1362
7441.37 1353
7442.18 1396
7443.00 1356
7443.81 1349
7444.63 1339
7445.44 1323
7446.25 1307
7447.07 1304
7447.88 1268
7448.70 1259
7449.51 1317
7450.33 1241
7451.14 1286
7451.96 1298
7452.77 1280
7453.59 1260
7454.40 1237
7455.22 1249
7456.03 1274
7456.85 1241
7457.66 1297
7458.48 1291
7459.29 1295
7460.11 1250
7460.92 1263
7461.74 1251
7462.55 1235
7463.37 1266
7464.18 1253
7465.00 1263
7465.81 1295
7466.63 1286
7467.44 1306
7468.26 1259
7469.08 1347
7469.89 1366
7470.71 1286
7471.52 1339
7472.34 1302
7473.15 1330
7473.97 1319
7474.79 1297
7475.60 1283
7476.42 1252
7477.23 1285
7478.05 1309
7478.87 1249
7479.68 1255
7480.50 1301
7481.32 1264
7482.13 1344
7482.95 1397
7483.76 1438
7484.58 1371
7485.40 1366
7486.21 1307
7487.03 1289
7487.85 1284
7488.66 1301
7489.48 1256
7490.30 1202
7491.11 1208
7491.93 1173
7492.75 1155
7493.57 1173
7494.38 1224
7495.20 1186
7496.02 1159
7496.83 1231
7497.65 1194
7498.47 1213
7499.29 1226
7500.10 1197
7500.92 1159
7501.74 1191
7502.55 1115
7503.37 1119
7504.19 1162
7505.01 1138
7505.83 1107
7506.64 1163
7507.46 1104
7508.28 1107
7509.10 1128
7509.91 1114
7510.73 1075
7511.55 1076
7512.37 1126
7513.19 1098
7514.00 1084
7514.82 1082
7515.64 1035
7516.46 1079
7517.28 1049
7518.10 1028
7518.91 1045
7519.73 1045
7520.55 992
7521.37 983
7522.19 1010
7523.01 1042
7523.82 1036
7524.64 1118
7525.46 1093
7526.28 1116
7527.10 1148
7527.92 1193
7528.74 1095
7529.56 1049
7530.38 1055
7531.19 1029
7532.01 1008
7532.83 1053
7533.65 994
7534.47 1046
7535.29 1031
7536.11 1049
7536.93 1050
7537.75 1047
7538.57 1054
7539.39 1023
7540.21 1028
7541.03 982
7541.85 973
7542.67 988
7543.48 1025
7544.30 999
7545.12 1075
7545.94 1038
7546.76 1066
7547.58 1051
7548.40 1061
7549.22 1116
7550.04 1041
7550.86 1065
7551.68 989
7552.50 1022
7553.32 1028
7554.14 1018
7554.97 1022
7555.79 972
7556.61 986
7557.43 1008
7558.25 1053
7559.07 1018
7559.89 1035
7560.71 1128
7561.53 1128
7562.35 1100
7563.17 1032
7563.99 1075
7564.81 1057
7565.63 1017
7566.45 963
7567.28 967
7568.10 1016
7568.92 981
7569.74 997
7570.56 1049
7571.38 1062
7572.20 1068
7573.02 1015
7573.84 1005
7574.67 1030
7575.49 1024
7576.31 1026
7577.13 1061
7577.95 1040
7578.77 1076
7579.60 1083
7580.42 1038
7581.24 1027
7582.06 1068
7582.88 1060
7583.70 1032
7584.53 1000
7585.35 1046
7586.17 1032
7586.99 1068
7587.81 1069
7588.64 1103
7589.46 1046
7590.28 1078
7591.10 1054
7591.93 1104
7592.75 1134
7593.57 1143
7594.39 1089
7595.22 1133
7596.04 1120
7596.86 1162
7597.68 1184
7598.51 1190
7599.33 1184
7600.15 1219
7600.97 1259
7601.80 1157
7602.62 1141
7603.44 1164
7604.27 1190
7605.09 1208
7605.91 1183
7606.73 1221
7607.56 1257
7608.38 1236
7609.20 1184
7610.03 1190
7610.85 1140
7611.67 1185
7612.50 1153
7613.32 1196
7614.15 1171
7614.97 1159
7615.79 1250
7616.62 1318
7617.44 1317
7618.26 1358
7619.09 1411
7619.91 1508
7620.73 1448
7621.56 1478
7622.38 1478
7623.21 1471
7624.03 1475
7624.85 1411
7625.68 1366
7626.50 1389
7627.33 1372
7628.15 1338
7628.98 1316
7629.80 1362
7630.62 1369
7631.45 1430
7632.27 1435
7633.10 1445
7633.92 1387
7634.75 1419
7635.57 1370
7636.40 1315
7637.22 1293
7638.05 1314
7638.87 1266
7639.70 1167
7640.52 1197
7641.35 1147
7642.17 1170
7643.00 1146
7643.82 1207
7644.65 1245
7645.47 1228
7646.30 1272
7647.12 1227
7647.95 1258
7648.77 1290
7649.60 1300
7650.42 1319
7651.25 1362
7652.08 1310
7652.90 1338
7653.73 1272
7654.55 1322
7655.38 1252
7656.20 1241
7657.03 1189
7657.86 1175
7658.68 1193
7659.51 1123
7660.33 1079
7661.16 1117
7661.99 1087
7662.81 1068
7663.64 1029
7664.46 1067
7665.29 1099
7666.12 1103
7666.94 1105
7667.77 1083
7668.60 1105
7669.42 1103
7670.25 1118
7671.08 1069
7671.90 1041
7672.73 1057
7673.56 1086
7674.38 1048
7675.21 1026
7676.04 1067
7676.86 1034
7677.69 1024
7678.52 1025
7679.34 1068
7680.17 1000
7681.00 1051
7681.83 1049
7682.65 1076
7683.48 1050
7684.31 1054
7685.13 1107
7685.96 1088
7686.79 1106
7687.62 1132
7688.44 1101
7689.27 1122
7690.10 1122
7690.93 1141
7691.76 1170
7692.58 1105
7693.41 1098
7694.24 1152
7695.07 1099
7695.89 1060
7696.72 1067
7697.55 1095
7698.38 1097
7699.21 1114
7700.03 1097
7700.86 1133
7701.69 1117
7702.52 1146
7703.35 1147
7704.18 1182
7705.00 1170
7705.83 1171
7706.66 1099
7707.49 1087
7708.32 1073
7709.15 1090
7709.98 1119
7710.80 1142
7711.63 1093
7712.46 1036
7713.29 1105
7714.12 1110
7714.95 1107
7715.78 1116
7716.61 1107
7717.44 1095
7718.27 1088
7719.09 1148
7719.92 1070
7720.75 1105
7721.58 1102
7722.41 1117
7723.24 1042
7724.07 1083
7724.90 1117
7725.73 1163
7726.56 1160
7727.39 1111
7728.22 1169
7729.05 1206
7729.88 1216
7730.71 1208
7731.54 1249
7732.37 1257
7733.20 1213
7734.03 1227
7734.86 1239
7735.69 1153
7736.52 1172
7737.35 1132
7738.18 1098
7739.01 1108
7739.84 1086
7740.67 1091
7741.50 1078
7742.33 1121
7743.16 1092
7743.99 1100
7744.82 1192
7745.65 1268
7746.48 1360
7747.31 1508
7748.14 1587
7748.98 1736
7749.81 1817
7750.64 1761
7751.47 1692
7752.30 1543
7753.13 1560
7753.96 1402
7754.79 1328
7755.62 1285
7756.45 1253
7757.29 1188
7758.12 1153
7758.95 1109
7759.78 1134
7760.61 1098
7761.44 1098
7762.27 1041
7763.11 1081
7763.94 1044
7764.77 1072
7765.60 1042
7766.43 1027
7767.26 1025
7768.10 1031
7768.93 998
7769.76 953
7770.59 998
7771.42 1019
7772.26 1038
7773.09 1059
7773.92 1037
7774.75 1050
7775.58 982
7776.42 1000
7777.25 1013
7778.08 1035
7778.91 992
7779.75 979
7780.58 1044
7781.41 990
7782.24 1048
7783.08 999
7783.91 1011
7784.74 1083
7785.57 1091
7786.41 1058
7787.24 1142
7788.07 1084
7788.91 1091
7789.74 1092
7790.57 1078
7791.40 1120
7792.24 1088
7793.07 1058
7793.90 1027
7794.74 1031
7795.57 1068
7796.40 1058
7797.24 1037
7798.07 1106
7798.90 1105
7799.74 1092
7800.57 1185
7801.40 1137
7802.24 1164
7803.07 1137
7803.91 1177
7804.74 1102
7805.57 1119
7806.41 1170
7807.24 1165
7808.07 1174
7808.91 1189
7809.74 1203
7810.58 1264
7811.41 1239
7812.25 1296
7813.08 1271
7813.91 1307
7814.75 1360
7815.58 1441
7816.42 1507
7817.25 1505
7818.09 1514
7818.92 1530
7819.75 1463
7820.59 1456
7821.42 1447
7822.26 1485
7823.09 1527
7823.93 1496
7824.76 1538
7825.60 1574
7826.43 1545
7827.27 1464
7828.10 1452
7828.94 1475
7829.77 1384
7830.61 1430
7831.44 1390
7832.28 1403
7833.11 1408
7833.95 1388
7834.78 1461
7835.62 1518
7836.46 1533
7837.29 1539
7838.13 1536
7838.96 1429
7839.80 1463
7840.63 1348
7841.47 1374
7842.31 1384
7843.14 1307
7843.98 1325
7844.81 1355
7845.65 1230
7846.48 1240
7847.32 1230
7848.16 1146
7848.99 1168
7849.83 1149
7850.67 1173
7851.50 1121
7852.34 1130
7853.17 1147
7854.01 1078
7854.85 1081
7855.68 1131
7856.52 1143
7857.36 1153
7858.19 1174
7859.03 1143
7859.87 1129
7860.70 1172
7861.54 1147
7862.38 1101
7863.21 1164
7864.05 1127
7864.89 1157
7865.73 1096
7866.56 1133
7867.40 1113
7868.24 1112
7869.07 1149
7869.91 1101
7870.75 1121
7871.59 1149
7872.42 1190
7873.26 1200
7874.10 1196
7874.94 1131
7875.77 1205
7876.61 1295
7877.45 1242
7878.29 1279
7879.12 1336
7879.96 1292
7880.80 1330
7881.64 1303
7882.47 1323
7883.31 1345
7884.15 1343
7884.99 1370
7885.83 1329
7886.67 1308
7887.50 1270
7888.34 1264
7889.18 1199
7890.02 1228
7890.86 1282
7891.69 1264
7892.53 1353
7893.37 1356
7894.21 1338
7895.05 1306
7895.89 1310
7896.73 1270
7897.57 1236
7898.40 1272
7899.24 1276
7900.08 1220
7900.92 1186
7901.76 1196
7902.60 1131
7903.44 1169
7904.28 1126
7905.12 1093
7905.95 1155
7906.79 1151
7907.63 1128
7908.47 1153
7909.31 1163
7910.15 1194
7910.99 1168
7911.83 1219
7912.67 1195
7913.51 1248
7914.35 1285
7915.19 1370
7916.03 1439
7916.87 1527
7917.71 1593
7918.55 1598
7919.39 1651
7920.23 1703
7921.07 1654
7921.91 1657
7922.75 1543
7923.59 1420
7924.43 1413
7925.27 1308
7926.11 1267
7926.95 1286
7927.79 1232
7928.63 1203
7929.47 1212
7930.31 1255
7931.15 1226
7931.99 1169
7932.83 1102
7933.67 1082
7934.51 1095
7935.35 1137
7936.19 1100
7937.04 1043
7937.88 1063
7938.72 1014
7939.56 1011
7940.40 1027
7941.24 1023
7942.08 1077
7942.92 1041
7943.76 1058
7944.60 1094
7945.45 1081
7946.29 1101
7947.13 1132
7947.97 1065
7948.81 1056
7949.65 1023
7950.49 1023
7951.34 1058
7952.18 1042
7953.02 1043
7953.86 1099
7954.70 1130
7955.54 1133
7956.39 1147
7957.23 1154
7958.07 1140
7958.91 1125
7959.75 1178
7960.60 1139
7961.44 1110
7962.28 1081
7963.12 1092
7963.96 1060
7964.81 1034
7965.65 1062
7966.49 1071
7967.33 1093
7968.18 1124
7969.02 1134
7969.86 1133
7970.70 1249
7971.55 1147
7972.39 1078
7973.23 1047
7974.08 1082
7974.92 1025
7975.76 985
7976.60 1007
7977.45 1037
7978.29 1034
7979.13 989
7979.98 968
7980.82 998
7981.66 986
7982.51 906
7983.35 976
7984.19 948
7985.04 937
7985.88 983
7986.72 957
7987.57 870
7988.41 950
7989.25 949
7990.10 901
7990.94 904
7991.78 918
7992.63 876
7993.47 859
7994.32 951
7995.16 922
7996.00 902
7996.85 896
7997.69 868
7998.53 843
7999.38 860
8000.22 825
8001.07 888
8001.91 868
8002.76 862
8003.60 866
8004.44 828
8005.29 825
8006.13 804
8006.98 798
8007.82 822
8008.67 845
8009.51 833
8010.36 814
8011.20 818
8012.05 814
8012.89 794
8013.74 768
8014.58 772
8015.43 763
8016.27 791
8017.12 844
8017.96 857
8018.81 785
8019.65 839
8020.50 780
8021.34 776
8022.19 814
8023.03 798
8023.88 804
8024.72 834
8025.57 782
8026.41 776
8027.26 854
8028.11 806
8028.95 808
8029.80 851
8030.64 797
8031.49 784
8032.33 779
8033.18 816
8034.03 830
8034.87 803
8035.72 833
8036.56 844
8037.41 893
8038.26 797
8039.10 827
8039.95 834
8040.80 804
8041.64 824
8042.49 867
8043.33 883
8044.18 892
8045.03 906
8045.87 855
8046.72 863
8047.57 880
8048.41 867
8049.26 831
8050.11 839
8050.95 870
8051.80 872
8052.65 885
8053.49 863
8054.34 873
8055.19 836
8056.04 825
8056.88 789
8057.73 790
8058.58 748
8059.42 760
8060.27 768
8061.12 776
8061.97 790
8062.81 812
8063.66 763
8064.51 775
8065.36 739
8066.20 745
8067.05 749
8067.90 771
8068.75 800
8069.60 768
8070.44 751
8071.29 733
8072.14 778
8072.99 741
8073.84 751
8074.68 785
8075.53 753
8076.38 758
8077.23 754
8078.08 755
8078.92 753
8079.77 745
8080.62 733
8081.47 787
8082.32 786
8083.17 776
8084.02 745
8084.86 737
8085.71 731
8086.56 780
8087.41 726
8088.26 732
8089.11 713
8089.96 766
8090.81 818
8091.65 751
8092.50 701
8093.35 697
8094.20 753
8095.05 735
8095.90 721
8096.75 750
8097.60 725
8098.45 710
8099.30 746
8100.15 687
8101.00 716
8101.85 730
8102.70 786
8103.54 764
8104.39 789
8105.24 774
8106.09 786
8106.94 766
8107.79 668
8108.64 723
8109.49 721
8110.34 706
8111.19 732
8112.04 764
8112.89 698
8113.74 718
8114.59 726
8115.44 759
8116.29 789
8117.14 733
8117.99 805
8118.84 779
8119.70 776
8120.55 780
8121.40 795
8122.25 814
8123.10 810
8123.95 788
8124.80 808
8125.65 798
8126.50 794
8127.35 737
8128.20 730
8129.05 783
8129.90 810
8130.76 758
8131.61 786
8132.46 845
8133.31 820
8134.16 835
8135.01 831
8135.86 810
8136.71 774
8137.56 807
8138.42 788
8139.27 831
8140.12 773
8140.97 767
8141.82 800
8142.67 813
8143.53 732
8144.38 733
8145.23 791
8146.08 830
8146.93 853
8147.78 804
8148.64 799
8149.49 803
8150.34 804
8151.19 859
8152.05 820
8152.90 758
8153.75 821
8154.60 833
8155.45 824
8156.31 843
8157.16 895
8158.01 943
8158.86 900
8159.72 874
8160.57 853
8161.42 843
8162.27 825
8163.13 833
8163.98 786
8164.83 754
8165.69 771
8166.54 714
8167.39 673
8168.24 735
8169.10 768
8169.95 747
8170.80 769
8171.66 763
8172.51 769
8173.36 773
8174.22 758
8175.07 705
8175.92 720
8176.78 777
8177.63 757
8178.48 737
8179.34 695
8180.19 684
8181.04 705
8181.90 676
8182.75 706
8183.61 705
8184.46 721
8185.31 705
8186.17 701
8187.02 745
8187.87 736
8188.73 732
8189.58 696
8190.44 745
8191.29 743
8192.15 750
8193.00 689
8193.85 661
8194.71 690
8195.56 713
8196.42 726
8197.27 711
8198.13 719
8198.98 674
8199.84 683
8200.69 682
8201.55 705
8202.40 656
8203.25 698
8204.11 658
8204.96 696
8205.82 715
8206.67 707
8207.53 735
8208.38 677
8209.24 702
8210.09 680
8210.95 754
8211.81 748
8212.66 689
8213.52 705
8214.37 756
8215.23 725
8216.08 726
8216.94 683
8217.79 747
8218.65 693
8219.50 705
8220.36 752
8221.22 743
8222.07 737
8222.93 789
8223.78 799
8224.64 781
8225.50 807
8226.35 800
8227.21 812
8228.06 742
8228.92 785
8229.78 755
8230.63 725
8231.49 715
8232.34 725
8233.20 709
8234.06 708
8234.91 678
8235.77 692
8236.63 706
8237.48 704
8238.34 700
8239.20 689
8240.05 743
8240.91 704
8241.77 685
8242.62 719
8243.48 710
8244.34 679
8245.19 666
8246.05 703
8246.91 652
8247.77 665
8248.62 718
8249.48 733
8250.34 689
8251.20 691
8252.05 679
8252.91 714
8253.77 723
8254.62 740
8255.48 683
8256.34 731
8257.20 682
8258.06 675
8258.91 654
8259.77 671
8260.63 730
8261.49 695
8262.34 689
8263.20 655
8264.06 687
8264.92 696
8265.78 704
8266.63 701
8267.49 734
8268.35 712
8269.21 658
8270.07 666
8270.93 716
8271.78 696
8272.64 733
8273.50 689
8274.36 727
8275.22 707
8276.08 709
8276.93 768
8277.79 731
8278.65 721
8279.51 745
8280.37 783
8281.23 709
8282.09 702
8282.95 724
8283.81 727
8284.66 819
8285.52 707
8286.38 716
8287.24 729
8288.10 730
8288.96 730
8289.82 759
8290.68 732
8291.54 739
8292.40 703
8293.26 724
8294.12 750
8294.98 709
8295.84 682
8296.70 726
8297.56 735
8298.42 730
8299.28 718
8300.13 758
8300.99 761
8301.85 781
8302.71 796
8303.57 785
8304.43 760
8305.29 757
8306.16 822
8307.02 783
8307.88 778
8308.74 769
8309.60 779
8310.46 744
8311.32 769
8312.18 770
8313.04 776
8313.90 683
8314.76 688
8315.62 725
8316.48 741
8317.34 734
8318.20 704
8319.06 711
8319.92 729
8320.78 765
8321.65 742
8322.51 755
8323.37 698
8324.23 719
8325.09 729
8325.95 724
8326.81 692
8327.67 668
8328.53 677
8329.40 770
8330.26 737
8331.12 716
8331.98 765
8332.84 772
8333.70 797
8334.57 755
8335.43 759
8336.29 740
8337.15 745
8338.01 745
8338.87 746
8339.74 714
8340.60 725
8341.46 701
8342.32 692
8343.18 730
8344.05 714
8344.91 736
8345.77 779
8346.63 804
8347.49 768
8348.36 778
8349.22 759
8350.08 777
8350.94 750
8351.81 755
8352.67 749
8353.53 761
8354.39 784
8355.26 798
8356.12 760
8356.98 748
8357.85 770
8358.71 744
8359.57 776
8360.43 755
8361.30 763
8362.16 743
8363.02 753
8363.89 756
8364.75 743
8365.61 716
8366.48 732
8367.34 741
8368.20 749
8369.07 737
8369.93 775
8370.79 834
8371.66 751
8372.52 764
8373.38 798
8374.25 774
8375.11 752
8375.98 772
8376.84 782
8377.70 762
8378.57 806
8379.43 850
8380.30 831
8381.16 783
8382.02 770
8382.89 791
8383.75 780
8384.62 804
8385.48 850
8386.34 792
8387.21 825
8388.07 842
8388.94 845
8389.80 874
8390.67 838
8391.53 799
8392.40 793
8393.26 808
8394.13 826
8394.99 843
8395.85 871
8396.72 848
8397.58 831
8398.45 866
8399.31 865
8400.18 939
8401.04 893
8401.91 896
8402.77 833
8403.64 895
8404.50 894
8405.37 893
8406.24 937
8407.10 901
8407.97 943
8408.83 970
8409.70 942
8410.56 951
8411.43 966
8412.29 965
8413.16 1031
8414.03 981
8414.89 981
8415.76 992
8416.62 958
8417.49 1010
8418.35 1028
8419.22 1030
8420.09 972
8420.95 1007
8421.82 1033
8422.69 1071
8423.55 1078
8424.42 1065
8425.28 1087
8426.15 1104
8427.02 1088
8427.88 1100
8428.75 1162
8429.62 1152
8430.48 1126
8431.35 1181
8432.22 1171
8433.08 1187
8433.95 1201
8434.82 1285
8435.68 1277
8436.55 1262
8437.42 1348
8438.28 1392
8439.15 1383
8440.02 1399
8440.89 1466
8441.75 1478
8442.62 1510
8443.49 1510
8444.35 1555
8445.22 1500
8446.09 1521
8446.96 1566
8447.82 1602
8448.69 1656
8449.56 1718
8450.43 1734
8451.29 1736
8452.16 1849
8453.03 1923
8453.90 2191
8454.76 2448
8455.63 2787
8456.50 3204
8457.37 3489
8458.24 3591
8459.10 3582
8459.97 3430
8460.84 3221
8461.71 3055
8462.58 2808
8463.45 2438
8464.31 2236
8465.18 2140
8466.05 1957
8466.92 1758
8467.79 1701
8468.66 1665
8469.52 1568
8470.39 1512
8471.26 1454
8472.13 1433
8473.00 1496
8473.87 1402
8474.74 1416
8475.61 1357
8476.47 1351
8477.34 1252
8478.21 1315
8479.08 1357
8479.95 1349
8480.82 1425
8481.69 1491
8482.56 1542
8483.43 1613
8484.30 1681
8485.17 1643
8486.04 1646
8486.91 1633
8487.78 1557
8488.64 1411
8489.51 1417
8490.38 1394
8491.25 1360
8492.12 1350
8492.99 1403
8493.86 1355
8494.73 1387
8495.60 1360
8496.47 1334
8497.34 1312
8498.21 1332
8499.08 1297
8499.95 1370
8500.82 1303
8501.69 1264
8502.56 1269
8503.43 1327
8504.30 1275
8505.17 1231
8506.05 1309
8506.92 1346
8507.79 1363
8508.66 1348
8509.53 1400
8510.40 1467
8511.27 1460
8512.14 1425
8513.01 1497
8513.88 1415
8514.75 1419
8515.62 1432
8516.49 1498
8517.37 1495
8518.24 1472
8519.11 1527
8519.98 1519
8520.85 1590
8521.72 1700
8522.59 1756
8523.46 1858
8524.33 2061
8525.21 2305
8526.08 2517
8526.95 2659
8527.82 2840
8528.69 2924
8529.56 2789
8530.44 2568
8531.31 2443
8532.18 2316
8533.05 2069
8533.92 1985
8534.80 1811
8535.67 1754
8536.54 1653
8537.41 1647
8538.28 1615
8539.16 1540
8540.03 1504
8540.90 1487
8541.77 1471
8542.64 1408
8543.52 1369
8544.39 1367
8545.26 1365
8546.13 1330
8547.01 1315
8547.88 1333
8548.75 1358
8549.62 1363
8550.50 1384
8551.37 1416
8552.24 1471
8553.12 1562
8553.99 1609
8554.86 1607
8555.73 1686
8556.61 1680
8557.48 1538
8558.35 1540
8559.23 1516
8560.10 1482
8560.97 1415
8561.85 1360
8562.72 1326
8563.59 1254
8564.47 1271
8565.34 1326
8566.21 1321
8567.09 1313
8567.96 1268
8568.83 1241
8569.71 1232
8570.58 1206
8571.46 1158
8572.33 1175
8573.20 1170
8574.08 1196
8574.95 1153
8575.83 1185
8576.70 1232
8577.57 1201
8578.45 1174
8579.32 1171
8580.20 1171
8581.07 1161
8581.94 1220
8582.82 1190
8583.69 1174
8584.57 1191
8585.44 1202
8586.32 1198
8587.19 1202
8588.07 1235
8588.94 1260
8589.82 1241
8590.69 1284
8591.57 1265
8592.44 1254
8593.32 1272
8594.19 1268
8595.07 1306
8595.94 1262
8596.82 1300
8597.69 1283
8598.57 1333
8599.44 1351
8600.32 1310
8601.19 1348
8602.07 1378
8602.94 1326
8603.82 1309
8604.69 1320
8605.57 1327
8606.44 1368
8607.32 1371
8608.20 1333
8609.07 1387
8609.95 1353
8610.82 1375
8611.70 1424
8612.57 1363
8613.45 1390
8614.33 1386
8615.20 1429
8616.08 1411
8616.95 1421
8617.83 1505
8618.71 1534
8619.58 1485
8620.46 1532
8621.34 1590
8622.21 1557
8623.09 1646
8623.97 1606
8624.84 1594
8625.72 1577
8626.59 1658
8627.47 1585
8628.35 1651
8629.22 1711
8630.10 1682
8630.98 1632
8631.86 1655
8632.73 1649
8633.61 1661
8634.49 1658
8635.36 1649
8636.24 1695
8637.12 1707
8637.99 1683
8638.87 1621
8639.75 1744
8640.63 1693
8641.50 1743
8642.38 1774
8643.26 1778
8644.14 1760
8645.01 1860
8645.89 1888
8646.77 1917
8647.65 1957
8648.52 1977
8649.40 1946
8650.28 1992
8651.16 2086
8652.04 2025
8652.91 2021
8653.79 2070
8654.67 2052
8655.55 2114
8656.43 2161
8657.30 2140
8658.18 2165
8659.06 2283
8659.94 2372
8660.82 2539
8661.70 2795
8662.57 3035
8663.45 3427
8664.33 3720
8665.21 3972
8666.09 4236
8666.97 4401
8667.85 4292
8668.72 4090
8669.60 3876
8670.48 3622
8671.36 3329
8672.24 3177
8673.12 3022
8674.00 2868
8674.88 2746
8675.76 2667
8676.63 2581
8677.51 2503
8678.39 2392
8679.27 2383
8680.15 2314
8681.03 2257
8681.91 2169
8682.79 2064
8683.67 2018
8684.55 1944
8685.43 2007
8686.31 2002
8687.19 2012
8688.07 1992
8688.95 2053
8689.83 2178
8690.71 2317
8691.59 2501
8692.47 2759
8693.35 2909
8694.23 3034
8695.11 2950
8695.99 2981
8696.87 2910
8697.75 2769
8698.63 2566
8699.51 2390
8700.39 2444
8701.27 2400
8702.15 2363
8703.03 2315
8703.91 2277
8704.79 2260
8705.67 2123
8706.55 2066
8707.43 1999
8708.31 1936
8709.19 1808
8710.07 1780
8710.96 1736
8711.84 1688
8712.72 1648
8713.60 1595
8714.48 1543
8715.36 1545
8716.24 1464
8717.12 1471
8718.00 1429
8718.89 1439
8719.77 1465
8720.65 1494
8721.53 1485
8722.41 1534
8723.29 1509
8724.17 1484
8725.06 1498
8725.94 1525
8726.82 1518
8727.70 1523
8728.58 1522
8729.46 1566
8730.35 1657
8731.23 1575
8732.11 1575
8732.99 1565
8733.87 1585
8734.76 1540
8735.64 1573
8736.52 1550
8737.40 1553
8738.29 1564
8739.17 1575
8740.05 1551
8740.93 1569
8741.81 1587
8742.70 1633
8743.58 1606
8744.46 1632
8745.34 1647
8746.23 1656
8747.11 1599
8747.99 1612
8748.88 1579
8749.76 1557
8750.64 1586
8751.52 1588
8752.41 1623
8753.29 1642
8754.17 1663
8755.06 1656
8755.94 1700
8756.82 1712
8757.71 1784
8758.59 1847
8759.47 1804
8760.36 1766
8761.24 1810
8762.12 1855
8763.01 1786
8763.89 1832
8764.77 1857
8765.66 1883
8766.54 1823
8767.42 1884
8768.31 1887
8769.19 1854
8770.08 1841
8770.96 1834
8771.84 1907
8772.73 1861
8773.61 1809
8774.50 1791
8775.38 1804
8776.26 1789
8777.15 1827
8778.03 1958
8778.92 2089
8779.80 2215
8780.69 2452
8781.57 2666
8782.46 3013
8783.34 3114
8784.22 3196
8785.11 3207
8785.99 3140
8786.88 3024
8787.76 2768
8788.65 2589
8789.53 2325
8790.42 2185
8791.30 2061
8792.19 1915
8793.07 1759
8793.96 1694
8794.84 1623
8795.73 1503
8796.61 1490
8797.50 1454
8798.38 1434
8799.27 1399
8800.15 1342
8801.04 1429
8801.93 1382
8802.81 1300
8803.70 1268
8804.58 1265
8805.47 1264
8806.35 1196
8807.24 1212
8808.12 1206
8809.01 1222
8809.90 1184
8810.78 1171
8811.67 1164
8812.55 1178
8813.44 1194
8814.33 1168
8815.21 1168
8816.10 1190
8816.98 1164
8817.87 1218
8818.76 1186
8819.64 1186
8820.53 1202
8821.42 1200
8822.30 1228
8823.19 1173
8824.08 1109
8824.96 1152
8825.85 1126
8826.74 1127
8827.62 1070
8828.51 1044
8829.40 1087
8830.28 1101
8831.17 1008
8832.06 1062
8832.94 1105
8833.83 1106
8834.72 1156
8835.61 1081
8836.49 1090
8837.38 1069
8838.27 1101
8839.16 1126
8840.04 1126
8840.93 1088
8841.82 1076
8842.70 1101
8843.59 1094
8844.48 1106
8845.37 1138
8846.26 1074
8847.14 1081
8848.03 1071
8848.92 1065
8849.81 1085
8850.69 1041
8851.58 1096
8852.47 1073
8853.36 1091
8854.25 1033
8855.13 1072
8856.02 1073
8856.91 1033
8857.80 1064
8858.69 1051
8859.58 1026
8860.46 1054
8861.35 1067
8862.24 1034
8863.13 1013
8864.02 1018
8864.91 1009
8865.80 1035
8866.68 973
8867.57 973
8868.46 1006
8869.35 1037
8870.24 981
8871.13 995
8872.02 988
8872.91 937
8873.80 1007
8874.69 962
8875.57 917
8876.46 916
8877.35 921
8878.24 919
8879.13 892
8880.02 920
8880.91 895
8881.80 915
8882.69 897
8883.58 881
8884.47 869
8885.36 882
8886.25 864
8887.14 854
8888.03 871
8888.92 827
8889.81 811
8890.70 867
8891.59 831
8892.48 869
8893.37 810
8894.26 827
8895.15 870
8896.04 842
8896.93 812
8897.82 825
8898.71 836
8899.60 815
8900.49 795
8901.38 809
8902.27 787
8903.16 738
8904.05 759
8904.94 766
8905.83 765
8906.72 758
8907.61 762
8908.50 751
8909.40 719
8910.29 767
8911.18 749
8912.07 738
8912.96 759
8913.85 761
8914.74 781
8915.63 743
8916.52 730
8917.42 709
8918.31 725
8919.20 763
8920.09 712
8920.98 719
8921.87 703
8922.76 684
8923.66 709
8924.55 711
8925.44 726
8926.33 763
8927.22 761
8928.11 704
8929.01 772
8929.90 743
8930.79 714
8931.68 699
8932.57 735
8933.47 729
8934.36 684
8935.25 661
8936.14 688
8937.03 700
8937.93 696
8938.82 678
8939.71 637
8940.60 675
8941.50 685
8942.39 715
8943.28 658
8944.17 607
8945.07 674
8945.96 681
8946.85 695
8947.75 657
8948.64 651
8949.53 672
8950.42 650
8951.32 663
8952.21 646
8953.10 684
8954.00 678
8954.89 684
8955.78 703
8956.68 686
8957.57 682
8958.46 684
8959.36 654
8960.25 661
8961.14 666
8962.04 658
8962.93 650
8963.82 644
8964.72 636
8965.61 648
8966.50 680
8967.40 686
8968.29 685
8969.19 705
8970.08 654
8970.97 652
8971.87 667
8972.76 655
8973.66 622
8974.55 685
8975.44 671
8976.34 639
8977.23 639
8978.13 667
8979.02 686
8979.91 658
8980.81 663
8981.70 623
8982.60 611
8983.49 615
8984.39 612
8985.28 619
8986.18 623
8987.07 633
8987.97 627
8988.86 649
8989.76 679
8990.65 614
8991.55 635
8992.44 660
8993.34 644
8994.23 645
8995.13 627
8996.02 639
8996.92 638
8997.81 631
8998.71 605
8999.60 585
9000.50 636
9001.39 609
9002.29 624
9003.18 633
9004.08 628
9004.98 624
9005.87 656
9006.77 599
9007.66 576
9008.56 611
9009.45 584
9010.35 614
9011.25 601
9012.14 608
9013.04 600
9013.93 600
9014.83 580
9015.73 608
9016.62 630
9017.52 580
9018.42 614
9019.31 601
9020.21 592
9021.10 600
9022.00 590
9022.90 624
9023.79 618
9024.69 607
9025.59 616
9026.48 605
9027.38 574
9028.28 590
9029.17 612
9030.07 604
9030.97 566
9031.87 605
9032.76 614
9033.66 552
9034.56 581
9035.45 586
9036.35 596
9037.25 636
9038.15 607
9039.04 604
9039.94 627
9040.84 588
9041.73 587
9042.63 588
9043.53 600
9044.43 606
9045.33 622
9046.22 630
9047.12 641
9048.02 594
9048.92 585
9049.81 619
9050.71 606
9051.61 565
9052.51 625
9053.41 646
9054.30 647
9055.20 563
9056.10 618
9057.00 614
9057.90 595
9058.80 574
9059.69 645
9060.59 591
9061.49 575
9062.39 585
9063.29 624
9064.19 571
9065.08 629
9065.98 659
9066.88 633
9067.78 621
9068.68 591
9069.58 645
9070.48 647
9071.38 616
9072.27 604
9073.17 595
9074.07 621
9074.97 573
9075.87 554
9076.77 563
9077.67 617
9078.57 601
9079.47 601
9080.37 603
9081.27 591
9082.17 586
9083.07 596
9083.97 581
9084.87 597
9085.76 584
9086.66 634
9087.56 586
9088.46 578
9089.36 589
9090.26 635
9091.16 599
9092.06 597
9092.96 616
9093.86 600
9094.76 643
9095.66 616
9096.56 629
9097.46 608
9098.36 581
9099.26 590
9100.17 581
9101.07 566
9101.97 603
9102.87 629
9103.77 594
9104.67 582
9105.57 589
9106.47 603
9107.37 623
9108.27 621
9109.17 627
9110.07 639
9110.97 583
9111.87 632
9112.77 617
9113.68 597
9114.58 613
9115.48 584
9116.38 590
9117.28 601
9118.18 587
9119.08 573
9119.98 590
9120.89 624
9121.79 627
9122.69 590
9123.59 619
9124.49 628
9125.39 602
9126.29 606
9127.20 617
9128.10 581
9129.00 596
9129.90 589
9130.80 621
9131.71 534
9132.61 560
9133.51 603
9134.41 629
9135.31 617
9136.22 594
9137.12 604
9138.02 572
9138.92 587
9139.83 598
9140.73 615
9141.63 593
9142.53 581
9143.43 597
9144.34 631
9145.24 610
9146.14 584
9147.05 597
9147.95 605
9148.85 592
9149.75 594
9150.66 605
9151.56 600
9152.46 600
9153.37 601
9154.27 617
9155.17 593
9156.07 631
9156.98 598
9157.88 596
9158.78 620
9159.69 604
9160.59 621
9161.49 607
9162.40 603
9163.30 567
9164.20 610
9165.11 620
9166.01 622
9166.92 599
9167.82 613
9168.72 620
9169.63 645
9170.53 641
9171.43 593
9172.34 576
9173.24 599
9174.15 611
9175.05 562
9175.95 586
9176.86 565
9177.76 596
9178.67 587
9179.57 613
9180.48 594
9181.38 571
9182.28 583
9183.19 609
9184.09 622
9185.00 619
9185.90 598
9186.81 620
9187.71 625
9188.62 587
9189.52 596
9190.43 583
9191.33 639
9192.24 608
9193.14 631
9194.05 627
9194.95 645
9195.86 625
9196.76 641
9197.67 655
9198.57 628
9199.48 678
9200.38 642
9201.29 650
9202.19 627
9203.10 654
9204.00 678
9204.91 652
9205.81 643
9206.72 606
9207.63 621
9208.53 619
9209.44 619
9210.34 565
9211.25 632
9212.15 624
9213.06 643
9213.97 613
9214.87 640
9215.78 656
9216.68 635
9217.59 622
9218.50 659
9219.40 647
9220.31 644
9221.22 678
9222.12 662
9223.03 594
9223.94 625
9224.84 659
9225.75 631
9226.65 625
9227.56 605
9228.47 626
9229.37 660
9230.28 630
9231.19 649
9232.10 607
9233.00 654
9233.91 601
9234.82 610
9235.72 562
9236.63 612
9237.54 602
9238.44 614
9239.35 619
9240.26 558
9241.17 577
9242.07 581
9242.98 603
9243.89 613
9244.80 612
9245.70 663
9246.61 604
9247.52 604
9248.43 614
9249.33 616
9250.24 583
9251.15 605
9252.06 605
9252.97 590
9253.87 605
9254.78 587
9255.69 574
9256.60 596
9257.51 634
9258.41 673
9259.32 642
9260.23 591
9261.14 600
9262.05 585
9262.96 633
9263.86 642
9264.77 630
9265.68 612
9266.59 662
9267.50 623
9268.41 616
9269.32 613
9270.22 595
9271.13 596
9272.04 597
9272.95 624
9273.86 549
9274.77 556
9275.68 604
9276.59 606
9277.50 618
9278.40 646
9279.31 652
9280.22 647
9281.13 627
9282.04 637
9282.95 636
9283.86 686
9284.77 623
9285.68 611
9286.59 620
9287.50 591
9288.41 621
9289.32 627
9290.23 636
9291.14 623
9292.05 627
9292.96 639
9293.87 624
9294.78 624
9295.69 660
9296.60 658
9297.51 645
9298.42 669
9299.33 704
9300.24 642
9301.15 659
9302.06 666
9302.97 693
9303.88 658
9304.79 653
9305.70 685
9306.61 676
9307.52 654
9308.43 684
9309.34 640
9310.25 685
9311.16 691
9312.07 673
9312.98 657
9313.90 673
9314.81 690
9315.72 733
9316.63 720
9317.54 669
9318.45 677
9319.36 675
9320.27 666
9321.18 667
9322.10 635
9323.01 649
9323.92 640
9324.83 645
9325.74 634
9326.65 646
9327.56 666
9328.48 653
9329.39 652
9330.30 663
9331.21 633
9332.12 653
9333.03 684
9333.95 645
9334.86 617
9335.77 625
9336.68 650
9337.59 620
9338.51 648
9339.42 621
9340.33 603
9341.24 654
9342.15 654
9343.07 648
9343.98 629
9344.89 663
9345.80 657
9346.72 676
9347.63 641
9348.54 667
9349.45 642
9350.37 615
9351.28 670
9352.19 651
9353.11 674
9354.02 691
9354.93 688
9355.84 654
9356.76 621
9357.67 617
9358.58 615
9359.50 669
9360.41 693
9361.32 676
9362.24 650
9363.15 665
9364.06 660
9364.98 683
9365.89 704
9366.80 692
9367.72 636
9368.63 663
9369.54 680
9370.46 689
9371.37 716
9372.28 669
9373.20 657
9374.11 663
9375.03 683
9375.94 674
9376.85 659
9377.77 675
9378.68 689
9379.60 644
9380.51 667
9381.42 692
9382.34 650
9383.25 699
9384.17 714
9385.08 704
9386.00 736
9386.91 747
9387.82 732
9388.74 712
9389.65 729
9390.57 739
9391.48 731
9392.40 727
9393.31 765
9394.23 815
9395.14 774
9396.06 762
9396.97 783
9397.89 785
9398.80 754
9399.72 746
9400.63 776
9401.55 782
9402.46 737
9403.38 771
9404.29 744
9405.21 711
9406.12 703
9407.04 701
9407.95 703
9408.87 740
9409.79 728
9410.70 702
9411.62 697
9412.53 701
9413.45 733
9414.36 729
9415.28 715
9416.20 718
9417.11 716
9418.03 699
9418.94 724
9419.86 681
9420.78 699
9421.69 771
9422.61 761
9423.52 734
9424.44 753
9425.36 795
9426.27 743
9427.19 758
9428.11 739
9429.02 771
9429.94 787
9430.86 741
9431.77 765
9432.69 761
9433.61 783
9434.52 868
9435.44 757
9436.36 769
9437.27 826
9438.19 826
9439.11 808
9440.02 804
9440.94 888
9441.86 871
9442.78 855
9443.69 859
9444.61 818
9445.53 839
9446.44 863
9447.36 906
9448.28 892
9449.20 895
9450.11 935
9451.03 918
9451.95 927
9452.87 980
9453.78 1001
9454.70 1044
9455.62 1017
9456.54 1005
9457.46 965
9458.37 957
9459.29 973
9460.21 938
9461.13 930
9462.05 879
9462.96 889
9463.88 857
9464.80 862
9465.72 810
9466.64 870
9467.56 833
9468.47 821
9469.39 872
9470.31 875
9471.23 867
9472.15 863
9473.07 816
9473.98 801
9474.90 830
9475.82 835
9476.74 787
9477.66 856
9478.58 891
9479.50 857
9480.42 841
9481.34 882
9482.26 954
9483.17 908
9484.09 902
9485.01 947
9485.93 908
9486.85 881
9487.77 876
9488.69 868
9489.61 896
9490.53 856
9491.45 843
9492.37 877
9493.29 858
9494.21 853
9495.13 853
9496.05 864
9496.97 834
9497.89 830
9498.81 844
9499.73 862
9500.65 869
9501.57 827
9502.49 836
9503.41 854
9504.33 878
9505.25 899
9506.17 889
9507.09 887
9508.01 909
9508.93 948
9509.85 926
9510.77 931
9511.69 948
9512.61 942
9513.53 964
9514.45 945
9515.37 938
9516.29 961
9517.21 991
9518.13 1056
9519.05 1058
9519.98 1069
9520.90 1100
9521.82 1130
9522.74 1175
9523.66 1154
9524.58 1163
9525.50 1219
9526.42 1185
9527.34 1134
9528.27 1169
9529.19 1103
9530.11 1137
9531.03 1097
9531.95 1132
9532.87 1090
9533.79 1117
9534.72 1092
9535.64 1108
9536.56 1090
9537.48 1126
9538.40 1063
9539.32 1065
9540.25 1085
9541.17 1079
9542.09 1033
9543.01 1047
9543.93 1087
9544.86 1116
9545.78 1100
9546.70 1069
9547.62 1091
9548.55 1097
9549.47 1113
9550.39 1086
9551.31 1119
9552.24 1070
9553.16 1146
9554.08 1136
9555.00 1162
9555.93 1183
9556.85 1124
9557.77 1122
9558.69 1122
9559.62 1174
9560.54 1166
9561.46 1109
9562.39 1161
9563.31 1179
9564.23 1158
9565.15 1256
9566.08 1231
9567.00 1215
9567.92 1167
9568.85 1120
9569.77 1144
9570.69 1171
9571.62 1157
9572.54 1175
9573.46 1193
9574.39 1229
9575.31 1218
9576.23 1201
9577.16 1211
9578.08 1236
9579.01 1205
9579.93 1272
9580.85 1364
9581.78 1328
9582.70 1349
9583.63 1303
9584.55 1369
9585.47 1392
9586.40 1361
9587.32 1333
9588.25 1336
9589.17 1317
9590.09 1337
9591.02 1363
9591.94 1354
9592.87 1416
9593.79 1392
9594.72 1443
9595.64 1465
9596.57 1556
9597.49 1632
9598.42 1678
9599.34 1759
9600.26 1772
9601.19 1824
9602.11 1846
9603.04 1864
9603.96 1778
9604.89 1776
9605.81 1678
9606.74 1673
9607.66 1614
9608.59 1582
9609.51 1556
9610.44 1488
9611.37 1528
9612.29 1508
9613.22 1517
9614.14 1511
9615.07 1458
9615.99 1472
9616.92 1439
9617.84 1467
9618.77 1441
9619.70 1484
9620.62 1449
9621.55 1469
9622.47 1488
9623.40 1400
9624.32 1496
9625.25 1492
9626.18 1511
9627.10 1474
9628.03 1476
9628.95 1537
9629.88 1542
9630.81 1551
9631.73 1566
9632.66 1549
9633.59 1522
9634.51 1579
9635.44 1535
9636.37 1612
9637.29 1607
9638.22 1698
9639.15 1699
9640.07 1673
9641.00 1776
9641.93 1751
9642.85 1796
9643.78 1907
9644.71 1865
9645.63 1951
9646.56 1998
9647.49 1933
9648.41 1949
9649.34 1930
9650.27 1945
9651.20 1939
9652.12 1904
9653.05 1924
9653.98 1952
9654.91 1927
9655.83 1880
9656.76 1927
9657.69 1871
9658.62 1847
9659.54 1856
9660.47 1850
9661.40 1869
9662.33 1874
9663.25 1901
9664.18 1943
9665.11 1934
9666.04 1905
9666.97 1892
9667.89 1979
9668.82 1966
9669.75 1984
9670.68 1940
9671.61 2042
9672.53 2059
9673.46 2090
9674.39 2088
9675.32 2166
9676.25 2135
9677.18 2095
9678.11 2154
9679.03 2217
9679.96 2146
9680.89 2127
9681.82 2180
9682.75 2269
9683.68 2282
9684.61 2309
9685.54 2280
9686.46 2278
9687.39 2299
9688.32 2281
9689.25 2329
9690.18 2358
9691.11 2375
9692.04 2374
9692.97 2367
9693.90 2372
9694.83 2424
9695.76 2444
9696.69 2452
9697.61 2546
9698.54 2645
9699.47 2691
9700.40 2803
9701.33 2781
9702.26 2723
9703.19 2745
9704.12 2679
9705.05 2619
9705.98 2533
9706.91 2498
9707.84 2409
9708.77 2311
9709.70 2333
9710.63 2358
9711.56 2329
9712.49 2432
9713.42 2470
9714.35 2487
9715.28 2566
9716.21 2675
9717.14 2662
9718.07 2570
9719.00 2540
9719.94 2492
9720.87 2463
9721.80 2359
9722.73 2210
9723.66 2207
9724.59 2058
9725.52 1980
9726.45 1929
9727.38 1886
9728.31 1876
9729.24 1850
9730.17 1854
9731.10 1858
9732.04 1809
9732.97 1810
9733.90 1856
9734.83 1826
9735.76 1820
9736.69 1751
9737.62 1770
9738.55 1658
9739.49 1662
9740.42 1666
9741.35 1644
9742.28 1599
9743.21 1599
9744.14 1561
9745.08 1589
9746.01 1529
9746.94 1556
9747.87 1500
9748.80 1458
9749.74 1516
9750.67 1505
9751.60 1443
9752.53 1462
9753.46 1449
9754.40 1418
9755.33 1415
9756.26 1407
9757.19 1415
9758.13 1346
9759.06 1347
9759.99 1367
9760.92 1373
9761.85 1368
9762.79 1369
9763.72 1384
9764.65 1431
9765.59 1383
9766.52 1340
9767.45 1374
9768.38 1407
9769.32 1411
9770.25 1424
9771.18 1385
9772.12 1362
9773.05 1400
9773.98 1401
9774.92 1374
9775.85 1340
9776.78 1363
9777.71 1390
9778.65 1393
9779.58 1410
9780.52 1400
9781.45 1425
9782.38 1375
9783.32 1368
9784.25 1364
9785.18 1420
9786.12 1403
9787.05 1337
9787.98 1406
9788.92 1349
9789.85 1296
9790.79 1327
9791.72 1351
9792.65 1262
9793.59 1267
9794.52 1216
9795.46 1261
9796.39 1283
9797.32 1326
9798.26 1259
9799.19 1259
9800.13 1315
9801.06 1291
9802.00 1268
9802.93 1276
9803.87 1232
9804.80 1213
9805.73 1203
9806.67 1175
9807.60 1171
9808.54 1123
9809.47 1142
9810.41 1103
9811.34 1090
9812.28 1114
9813.21 1095
9814.15 1099
9815.08 1135
9816.02 1071
9816.95 1067
9817.89 1055
9818.82 1051
9819.76 1054
9820.69 1053
9821.63 1060
9822.57 1034
9823.50 1035
9824.44 1051
9825.37 1034
9826.31 1000
9827.24 1002
9828.18 1019
9829.11 1005
9830.05 992
9830.99 999
9831.92 991
9832.86 1013
9833.79 977
9834.73 974
9835.67 1056
9836.60 976
9837.54 986
9838.47 1034
9839.41 1025
9840.35 1009
9841.28 1051
9842.22 1001
9843.16 989
9844.09 975
9845.03 1021
9845.97 1016
9846.90 1000
9847.84 1028
9848.78 1006
9849.71 995
9850.65 1018
9851.59 997
9852.52 1018
9853.46 995
9854.40 988
9855.33 1011
9856.27 947
9857.21 994
9858.14 954
9859.08 970
9860.02 972
9860.96 951
9861.89 925
9862.83 910
9863.77 947
9864.71 915
9865.64 894
9866.58 907
9867.52 908
9868.46 857
9869.39 919
9870.33 901
9871.27 887
9872.21 863
9873.15 847
9874.08 875
9875.02 880
9875.96 892
9876.90 881
9877.83 843
9878.77 898
9879.71 923
9880.65 867
9881.59 872
9882.53 865
9883.46 883
9884.40 880
9885.34 890
9886.28 842
9887.22 865
9888.16 883
9889.10 811
9890.03 842
9890.97 854
9891.91 797
9892.85 839
9893.79 828
9894.73 808
9895.67 841
9896.61 837
9897.54 804
9898.48 812
9899.42 850
9900.36 798
9901.30 822
9902.24 806
9903.18 789
9904.12 836
9905.06 837
9906.00 854
9906.94 867
9907.88 847
9908.82 829
9909.76 812
9910.70 842
9911.63 850
9912.57 795
9913.51 821
9914.45 835
9915.39 854
9916.33 833
9917.27 801
9918.21 829
9919.15 838
9920.09 859
9921.03 873
9921.97 881
9922.91 940
9923.85 1012
9924.79 1005
9925.74 1087
9926.68 1107
9927.62 1129
9928.56 1120
9929.50 1206
9930.44 1154
9931.38 1092
9932.32 1094
9933.26 1026
9934.20 988
9935.14 923
9936.08 954
9937.02 960
9937.96 908
9938.90 866
9939.85 830
9940.79 789
9941.73 811
9942.67 805
9943.61 853
9944.55 836
9945.49 845
9946.43 852
9947.38 811
9948.32 847
9949.26 856
9950.20 905
9951.14 897
9952.08 907
9953.02 912
9953.97 902
9954.91 908
9955.85 834
9956.79 806
9957.73 852
9958.68 822
9959.62 809
9960.56 822
9961.50 777
9962.44 766
9963.39 764
9964.33 721
9965.27 749
9966.21 725
9967.15 761
9968.10 747
9969.04 690
9969.98 685
9970.92 692
9971.87 697
9972.81 674
9973.75 689
9974.69 668
9975.64 689
9976.58 679
9977.52 689
9978.47 730
9979.41 699
9980.35 706
9981.29 663
9982.24 702
9983.18 701
9984.12 710
9985.07 706
9986.01 734
9986.95 689
9987.90 688
9988.84 661
9989.78 665
9990.73 701
9991.67 701
9992.61 686
9993.56 698
9994.50 703
9995.44 715
9996.39 693
9997.33 659
9998.27 648
9999.22 630
10000.16 701
10001.11 713
10002.05 736
10002.99 761
10003.94 724
10004.88 689
10005.83 689
10006.77 693
10007.72 705
10008.66 683
10009.60 665
10010.55 705
10011.49 691
10012.44 679
10013.38 675
10014.33 732
10015.27 733
10016.21 717
10017.16 698
10018.10 715
10019.05 676
10019.99 723
10020.94 708
10021.88 675
10022.83 684
10023.77 637
10024.72 665
10025.66 644
10026.61 671
10027.55 703
10028.50 693
10029.44 677
10030.39 668
10031.33 660
10032.28 712
10033.23 667
10034.17 690
10035.12 658
10036.06 641
10037.01 667
10037.95 675
10038.90 678
10039.84 646
10040.79 631
10041.74 651
10042.68 619
10043.63 673
10044.57 636
10045.52 685
10046.47 635
10047.41 596
10048.36 643
10049.30 623
10050.25 617
10051.20 629
10052.14 632
10053.09 656
10054.04 653
10054.98 639
10055.93 656
10056.88 641
10057.82 647
10058.77 651
10059.72 636
10060.66 626
10061.61 639
10062.56 646
10063.50 636
10064.45 641
10065.40 662
10066.34 656
10067.29 636
10068.24 611
10069.18 653
10070.13 647
10071.08 638
10072.03 631
10072.97 683
10073.92 631
10074.87 651
10075.82 600
10076.76 634
10077.71 610
10078.66 645
10079.61 615
10080.55 615
10081.50 610
10082.45 575
10083.40 635
10084.34 617
10085.29 626
10086.24 570
10087.19 612
10088.14 631
10089.08 646
10090.03 603
10090.98 623
10091.93 626
10092.88 603
10093.83 615
10094.77 641
10095.72 627
10096.67 603
10097.62 616
10098.57 623
10099.52 599
10100.46 641
10101.41 628
10102.36 610
10103.31 626
10104.26 609
10105.21 653
10106.16 618
10107.11 625
10108.05 613
10109.00 608
10109.95 628
10110.90 627
10111.85 643
10112.80 609
10113.75 601
10114.70 623
10115.65 618
10116.60 628
10117.55 662
10118.50 623
10119.45 637
10120.39 632
10121.34 618
10122.29 627
10123.24 654
10124.19 609
10125.14 632
10126.09 639
10127.04 646
10127.99 659
10128.94 632
10129.89 634
10130.84 661
10131.79 674
10132.74 648
10133.69 668
10134.64 682
10135.59 715
10136.54 657
10137.49 668
10138.44 650
10139.39 672
10140.34 660
10141.30 666
10142.25 662
10143.20 679
10144.15 707
10145.10 642
10146.05 661
10147.00 706
10147.95 740
10148.90 664
10149.85 717
10150.80 717
10151.75 654
10152.70 680
10153.66 702
10154.61 704
10155.56 722
10156.51 749
10157.46 685
10158.41 692
10159.36 679
10160.31 686
10161.27 707
10162.22 736
10163.17 722
10164.12 699
10165.07 747
10166.02 752
10166.98 716
10167.93 787
10168.88 763
10169.83 777
10170.78 752
10171.73 767
10172.69 766
10173.64 771
10174.59 783
10175.54 793
10176.50 819
10177.45 791
10178.40 810
10179.35 820
10180.30 851
10181.26 801
10182.21 860
10183.16 831
10184.11 808
10185.07 835
10186.02 850
10186.97 834
10187.92 853
10188.88 853
10189.83 824
10190.78 811
10191.74 873
10192.69 807
10193.64 835
10194.59 829
10195.55 855
10196.50 886
10197.45 885
10198.41 852
10199.36 835
10200.31 861
10201.27 847
10202.22 874
10203.17 888
10204.13 916
10205.08 893
10206.03 923
10206.99 1003
10207.94 995
10208.89 1035
10209.85 964
10210.80 972
10211.76 968
10212.71 939
10213.66 942
10214.62 910
10215.57 940
10216.53 938
10217.48 896
10218.43 899
10219.39 876
10220.34 915
10221.30 886
10222.25 849
10223.21 870
10224.16 869
10225.11 855
10226.07 867
10227.02 885
10227.98 869
10228.93 924
10229.89 885
10230.84 927
10231.80 962
10232.75 1015
10233.71 1025
10234.66 1055
10235.62 1120
10236.57 1098
10237.53 1112
10238.48 1091
10239.44 1111
10240.39 1105
10241.35 1102
10242.30 1040
10243.26 1025
10244.21 922
10245.17 938
10246.12 917
10247.08 904
10248.03 839
10248.99 831
10249.94 856
10250.90 869
10251.86 832
10252.81 778
10253.77 806
10254.72 796
10255.68 887
10256.63 836
10257.59 786
10258.55 784
10259.50 775
10260.46 739
10261.41 749
10262.37 766
10263.33 762
10264.28 725
10265.24 790
10266.20 767
10267.15 757
10268.11 771
10269.07 770
10270.02 768
10270.98 752
10271.94 800
10272.89 766
10273.85 771
10274.81 773
10275.76 790
10276.72 746
10277.68 770
10278.63 728
10279.59 725
10280.55 727
10281.50 712
10282.46 704
10283.42 730
10284.38 699
10285.33 718
10286.29 690
10287.25 682
10288.20 726
10289.16 703
10290.12 712
10291.08 687
10292.03 750
10292.99 696
10293.95 695
10294.91 725
10295.86 723
10296.82 730
10297.78 687
10298.74 698
10299.70 715
10300.65 734
10301.61 721
10302.57 719
10303.53 723
10304.49 718
10305.44 712
10306.40 725
10307.36 722
10308.32 721
10309.28 724
10310.24 715
10311.19 763
10312.15 762
10313.11 756
10314.07 728
10315.03 762
10315.99 736
10316.95 773
10317.90 730
10318.86 756
10319.82 712
10320.78 737
10321.74 726
10322.70 704
10323.66 726
10324.62 726
10325.58 710
10326.54 719
10327.49 691
10328.45 715
10329.41 724
10330.37 747
10331.33 706
10332.29 717
10333.25 713
10334.21 692
10335.17 685
10336.13 693
10337.09 715
10338.05 680
10339.01 673
10339.97 648
10340.93 583
10341.89 627
10342.85 652
10343.81 664
10344.77 628
10345.73 626
10346.69 657
10347.65 683
10348.61 641
10349.57 660
10350.53 628
10351.49 668
10352.45 671
10353.41 646
10354.37 612
10355.33 640
10356.29 595
10357.25 573
10358.21 600
10359.17 625
10360.13 617
10361.09 592
10362.06 644
10363.02 623
10363.98 611
10364.94 627
10365.90 642
10366.86 602
10367.82 628
10368.78 617
10369.74 640
10370.70 621
10371.67 614
10372.63 629
10373.59 597
10374.55 622
10375.51 613
10376.47 626
10377.43 607
10378.40 601
10379.36 599
10380.32 652
10381.28 638
10382.24 654
10383.20 648
10384.17 630
10385.13 578
10386.09 579
10387.05 599
10388.01 568
10388.98 586
10389.94 561
10390.90 594
10391.86 558
10392.82 617
10393.79 583
10394.75 607
10395.71 559
10396.67 588
10397.64 567
10398.60 556
10399.56 590
10400.52 583
10401.49 568
10402.45 567
10403.41 597
10404.37 598
10405.34 579
10406.30 547
10407.26 535
10408.23 558
10409.19 557
10410.15 574
10411.11 543
10412.08 563
10413.04 561
10414.00 598
10414.97 583
10415.93 564
10416.89 572
10417.86 589
10418.82 562
10419.78 590
10420.75 585
10421.71 613
10422.68 602
10423.64 609
10424.60 601
10425.57 590
10426.53 609
10427.49 569
10428.46 567
10429.42 580
10430.39 574
10431.35 569
10432.31 555
10433.28 561
10434.24 573
10435.21 561
10436.17 579
10437.13 560
10438.10 572
10439.06 538
10440.03 564
10440.99 557
10441.96 560
10442.92 539
10443.89 533
10444.85 554
10445.82 540
10446.78 518
10447.74 523
10448.71 536
10449.67 528
10450.64 536
10451.60 561
10452.57 539
10453.53 538
10454.50 537
10455.46 539
10456.43 549
10457.39 543
10458.36 537
10459.33 554
10460.29 537
10461.26 539
10462.22 532
10463.19 533
10464.15 542
10465.12 544
10466.08 538
10467.05 566
10468.01 531
10468.98 567
10469.95 546
10470.91 549
10471.88 552
10472.84 527
10473.81 539
10474.78 590
10475.74 558
10476.71 552
10477.67 586
10478.64 597
10479.61 587
10480.57 581
10481.54 578
10482.51 563
10483.47 570
10484.44 591
10485.41 589
10486.37 553
10487.34 570
10488.30 573
10489.27 543
10490.24 535
10491.20 549
10492.17 632
10493.14 538
10494.11 520
10495.07 586
10496.04 568
10497.01 550
10497.97 562
10498.94 579
10499.91 525
10500.88 526
10501.84 529
10502.81 535
10503.78 542
10504.74 577
10505.71 553
10506.68 542
10507.65 548
10508.61 551
10509.58 551
10510.55 596
10511.52 553
10512.49 554
10513.45 510
10514.42 544
10515.39 561
10516.36 575
10517.32 559
10518.29 541
10519.26 519
10520.23 544
10521.20 588
10522.17 561
10523.13 554
10524.10 568
10525.07 577
10526.04 517
10527.01 537
10527.98 555
10528.94 551
10529.91 573
10530.88 568
10531.85 543
10532.82 616
10533.79 596
10534.76 573
10535.72 596
10536.69 581
10537.66 590
10538.63 596
10539.60 611
10540.57 633
10541.54 552
10542.51 573
10543.48 634
10544.45 577
10545.42 585
10546.38 607
10547.35 565
10548.32 551
10549.29 554
10550.26 559
10551.23 563
10552.20 591
10553.17 578
10554.14 581
10555.11 535
10556.08 593
10557.05 595
10558.02 577
10558.99 588
10559.96 607
10560.93 637
10561.90 654
10562.87 640
10563.84 663
10564.81 651
10565.78 629
10566.75 646
10567.72 625
10568.69 610
10569.66 647
10570.63 656
10571.60 634
10572.57 621
10573.54 621
10574.51 607
10575.48 621
10576.46 592
10577.43 585
10578.40 594
10579.37 594
10580.34 642
10581.31 598
10582.28 624
10583.25 600
10584.22 586
10585.19 600
10586.16 606
10587.14 612
10588.11 595
10589.08 633
10590.05 637
10591.02 625
10591.99 643
10592.96 622
10593.94 607
10594.91 586
10595.88 615
10596.85 640
10597.82 640
10598.79 626
10599.77 630
10600.74 609
10601.71 649
10602.68 661
10603.65 656
10604.62 682
10605.60 685
10606.57 702
10607.54 733
10608.51 736
10609.49 747
10610.46 716
10611.43 770
10612.40 810
10613.37 774
10614.35 755
10615.32 733
10616.29 757
10617.26 708
10618.24 697
10619.21 683
10620.18 683
10621.16 678
10622.13 699
10623.10 676
10624.07 629
10625.05 662
10626.02 664
10626.99 666
10627.97 680
10628.94 676
10629.91 648
10630.89 664
10631.86 649
10632.83 639
10633.80 673
10634.78 685
10635.75 715
10636.73 709
10637.70 763
10638.67 731
10639.65 741
10640.62 799
10641.59 755
10642.57 769
10643.54 704
10644.51 703
10645.49 714
10646.46 652
10647.44 647
10648.41 617
10649.38 661
10650.36 673
10651.33 674
10652.31 609
10653.28 600
10654.25 579
10655.23 638
10656.20 604
10657.18 558
10658.15 568
10659.13 572
10660.10 567
10661.08 556
10662.05 591
10663.03 601
10664.00 567
10664.97 588
10665.95 579
10666.92 544
10667.90 561
10668.87 555
10669.85 585
10670.82 568
10671.80 548
10672.77 563
10673.75 561
10674.72 579
10675.70 567
10676.68 584
10677.65 571
10678.63 587
10679.60 557
10680.58 534
10681.55 548
10682.53 579
10683.50 588
10684.48 583
10685.45 586
10686.43 574
10687.41 555
10688.38 521
10689.36 536
10690.33 541
10691.31 571
10692.29 544
10693.26 568
10694.24 555
10695.21 557
10696.19 556
10697.17 561
10698.14 598
10699.12 563
10700.10 550
10701.07 548
10702.05 554
10703.02 546
10704.00 537
10704.98 549
10705.95 550
10706.93 555
10707.91 559
10708.88 555
10709.86 593
10710.84 542
10711.82 553
10712.79 539
10713.77 557
10714.75 520
10715.72 514
10716.70 527
10717.68 509
10718.65 547
10719.63 567
10720.61 533
10721.59 533
10722.56 531
10723.54 531
10724.52 553
10725.50 545
10726.47 565
10727.45 534
10728.43 537
10729.41 532
10730.38 527
10731.36 527
10732.34 542
10733.32 535
10734.30 561
10735.27 557
10736.25 529
10737.23 542
10738.21 538
10739.19 515
10740.16 485
10741.14 530
10742.12 548
10743.10 546
10744.08 546
10745.06 561
10746.03 508
10747.01 516
10747.99 486
10748.97 550
10749.95 547
10750.93 514
10751.91 542
10752.88 546
10753.86 537
10754.84 543
10755.82 553
10756.80 548
10757.78 514
10758.76 521
10759.74 526
10760.72 536
10761.70 527
10762.67 535
10763.65 536
10764.63 550
10765.61 538
10766.59 517
10767.57 534
10768.55 527
10769.53 542
10770.51 510
10771.49 538
10772.47 534
10773.45 552
10774.43 556
10775.41 566
10776.39 524
10777.37 530
10778.35 558
10779.33 543
10780.31 562
10781.29 561
10782.27 587
10783.25 577
10784.23 568
10785.21 571
10786.19 593
10787.17 579
10788.15 564
10789.13 588
10790.11 572
10791.09 535
10792.07 568
10793.05 611
10794.03 581
10795.01 594
10795.99 544
10796.97 549
10797.96 543
10798.94 552
10799.92 517
10800.90 572
10801.88 563
10802.86 579
10803.84 553
10804.82 563
10805.80 539
10806.79 597
10807.77 564
10808.75 558
10809.73 577
10810.71 547
10811.69 560
10812.67 555
10813.65 581
10814.64 558
10815.62 570
10816.60 597
10817.58 555
10818.56 614
10819.54 643
10820.53 565
10821.51 524
10822.49 599
10823.47 595
10824.45 594
10825.44 581
10826.42 600
10827.40 622
10828.38 578
10829.37 594
10830.35 603
10831.33 663
10832.31 594
10833.29 582
10834.28 616
10835.26 630
10836.24 610
10837.22 563
10838.21 605
10839.19 622
10840.17 598
10841.16 603
10842.14 627
10843.12 612
10844.10 628
10845.09 667
10846.07 654
10847.05 611
10848.04 638
10849.02 685
10850.00 642
10850.99 654
10851.97 676
10852.95 686
10853.94 674
10854.92 640
10855.90 668
10856.89 673
10857.87 679
10858.85 648
10859.84 672
10860.82 698
10861.80 674
10862.79 681
10863.77 694
10864.76 667
10865.74 725
10866.72 720
10867.71 669
10868.69 697
10869.68 706
10870.66 694
10871.64 733
10872.63 707
10873.61 714
10874.60 739
10875.58 732
10876.56 726
10877.55 763
10878.53 753
10879.52 720
10880.50 730
10881.49 755
10882.47 752
10883.46 730
10884.44 764
10885.43 756
10886.41 728
10887.40 726
10888.38 763
10889.37 797
10890.35 812
10891.34 785
10892.32 783
10893.31 796
10894.29 816
10895.28 813
10896.26 803
10897.25 799
10898.23 829
10899.22 817
10900.20 821
10901.19 811
10902.17 830
10903.16 865
10904.15 870
10905.13 898
10906.12 848
10907.10 839
10908.09 859
10909.07 901
10910.06 872
10911.05 917
10912.03 924
10913.02 934
10914.00 980
10914.99 927
10915.98 913
10916.96 946
10917.95 963
10918.94 1026
10919.92 929
10920.91 935
10921.89 1005
10922.88 981
10923.87 993
10924.85 960
10925.84 984
10926.83 1031
10927.81 1030
10928.80 1031
10929.79 1013
10930.77 1050
10931.76 1027
10932.75 1053
10933.74 1031
10934.72 1046
10935.71 1101
10936.70 1125
10937.68 1104
10938.67 1112
10939.66 1111
10940.65 1177
10941.63 1106
10942.62 1149
10943.61 1208
10944.59 1179
10945.58 1176
10946.57 1197
10947.56 1234
10948.54 1260
10949.53 1291
10950.52 1291
10951.51 1313
10952.50 1378
10953.48 1399
10954.47 1465
10955.46 1519
10956.45 1565
10957.44 1621
10958.42 1704
10959.41 1756
10960.40 1771
10961.39 1715
10962.38 1686
10963.36 1701
10964.35 1658
10965.34 1604
10966.33 1537
10967.32 1511
10968.31 1501
10969.30 1429
10970.28 1412
10971.27 1402
10972.26 1386
10973.25 1375
10974.24 1397
10975.23 1386
10976.22 1317
10977.21 1302
10978.19 1387
10979.18 1351
10980.17 1317
10981.16 1367
10982.15 1413
10983.14 1424
10984.13 1385
10985.12 1419
10986.11 1380
10987.10 1439
10988.09 1387
10989.08 1427
10990.07 1429
10991.06 1486
10992.04 1573
10993.03 1644
10994.02 1653
10995.01 1724
10996.00 1866
10996.99 2044
10997.98 2134
10998.97 2237
10999.96 2266
11000.95 2339
11001.94 2381
11002.93 2329
11003.92 2233
11004.91 2196
11005.90 2123
11006.89 2028
11007.88 1929
11008.87 1803
11009.87 1738
11010.86 1660
11011.85 1534
11012.84 1404
11013.83 1374
11014.82 1340
11015.81 1281
11016.80 1189
11017.79 1168
11018.78 1137
11019.77 1184
11020.76 1137
11021.75 1066
11022.74 1064
11023.74 1066
11024.73 1033
11025.72 1039
11026.71 1055
11027.70 1056
11028.69 1078
11029.68 1052
11030.67 1032
11031.67 1028
11032.66 1030
11033.65 981
11034.64 963
11035.63 965
11036.62 958
11037.61 974
11038.61 1001
11039.60 987
11040.59 990
11041.58 964
11042.57 953
11043.56 957
11044.56 897
11045.55 930
11046.54 892
11047.53 897
11048.53 909
11049.52 871
11050.51 929
11051.50 908
11052.49 926
11053.49 913
11054.48 897
11055.47 876
11056.46 881
11057.46 882
11058.45 909
11059.44 877
11060.43 903
11061.43 882
11062.42 908
11063.41 924
11064.41 866
11065.40 894
11066.39 919
11067.38 922
11068.38 951
11069.37 902
11070.36 916
11071.36 897
11072.35 913
11073.34 945
11074.34 927
11075.33 939
11076.32 959
11077.32 915
11078.31 921
11079.30 905
11080.30 872
11081.29 876
11082.28 931
11083.28 928
11084.27 921
11085.27 887
11086.26 873
11087.25 898
11088.25 909
11089.24 868
11090.24 856
11091.23 875
11092.22 870
11093.22 867
11094.21 843
11095.21 853
11096.20 835
11097.19 870
11098.19 859
11099.18 802
11100.18 831
11101.17 858
11102.17 838
11103.16 823
11104.16 842
11105.15 838
11106.15 846
11107.14 869
11108.13 834
11109.13 824
11110.12 812
11111.12 824
11112.11 821
11113.11 824
11114.10 780
11115.10 760
11116.09 791
11117.09 789
11118.09 782
11119.08 781
11120.08 804
11121.07 744
11122.07 756
11123.06 752
11124.06 757
11125.05 793
11126.05 739
11127.04 751
11128.04 767
11129.04 703
11130.03 713
11131.03 743
11132.02 732
11133.02 759
11134.02 761
11135.01 697
11136.01 756
11137.00 734
11138.00 750
11139.00 720
11139.99 723
11140.99 742
11141.98 735
11142.98 726
11143.98 731
11144.97 762
11145.97 713
11146.97 712
11147.96 756
11148.96 753
11149.96 764
11150.95 704
11151.95 733
11152.95 729
11153.94 721
11154.94 724
11155.94 697
11156.93 706
11157.93 705
11158.93 666
11159.93 666
11160.92 680
11161.92 707
11162.92 684
11163.92 655
11164.91 696
11165.91 716
11166.91 660
11167.90 671
11168.90 676
11169.90 656
11170.90 676
11171.90 685
11172.89 673
11173.89 671
11174.89 685
11175.89 677
11176.88 641
11177.88 644
11178.88 651
11179.88 631
11180.88 673
11181.87 686
11182.87 644
11183.87 673
11184.87 673
11185.87 619
11186.87 633
11187.86 651
11188.86 641
11189.86 660
11190.86 673
11191.86 655
11192.86 656
11193.86 671
11194.85 669
11195.85 662
11196.85 670
11197.85 675
11198.85 680
11199.85 692
11200.85 652
11201.85 671
11202.84 640
11203.84 676
11204.84 707
11205.84 719
11206.84 654
11207.84 652
11208.84 665
11209.84 669
11210.84 667
11211.84 706
11212.84 665
11213.84 656
11214.84 680
11215.84 671
11216.84 689
11217.84 636
11218.84 643
11219.84 679
11220.84 693
11221.84 656
11222.84 699
11223.84 698
11224.84 654
11225.84 674
11226.84 696
11227.84 680
11228.84 640
11229.84 662
11230.84 675
11231.84 673
11232.84 690
11233.84 692
11234.84 706
11235.84 683
11236.84 706
11237.84 735
11238.84 677
11239.84 714
11240.84 692
11241.84 724
11242.84 701
11243.84 681
11244.84 679
11245.85 691
11246.85 727
11247.85 718
11248.85 668
11249.85 724
11250.85 752
11251.85 722
11252.85 728
11253.86 713
11254.86 712
11255.86 728
11256.86 725
11257.86 742
11258.86 704
11259.86 758
11260.87 782
11261.87 782
11262.87 783
11263.87 731
11264.87 732
11265.87 760
11266.88 789
11267.88 781
11268.88 816
11269.88 816
11270.88 824
11271.89 803
11272.89 797
11273.89 804
11274.89 819
11275.90 845
11276.90 832
11277.90 811
11278.90 805
11279.90 814
11280.91 855
11281.91 829
11282.91 787
11283.92 836
11284.92 814
11285.92 795
11286.92 708
11287.93 740
11288.93 751
11289.93 785
11290.94 769
11291.94 720
11292.94 743
11293.94 726
11294.95 705
11295.95 718
11296.95 696
11297.96 649
11298.96 726
11299.96 758
11300.97 789
11301.97 742
11302.97 717
11303.98 729
11304.98 742
11305.98 729
11306.99 685
11307.99 752
11309.00 739
11310.00 717
11311.00 703
11312.01 720
11313.01 774
11314.02 748
11315.02 731
11316.02 724
11317.03 705
11318.03 761
11319.04 788
11320.04 784
11321.04 790
11322.05 745
11323.05 796
11324.06 758
11325.06 779
11326.07 772
11327.07 771
11328.08 755
11329.08 756
11330.09 782
11331.09 761
11332.10 754
11333.10 767
11334.10 782
11335.11 803
11336.11 826
11337.12 800
11338.12 818
11339.13 819
11340.14 862
11341.14 878
11342.15 873
11343.15 846
11344.16 860
11345.16 882
11346.17 895
11347.17 833
11348.18 842
11349.18 847
11350.19 772
11351.19 778
11352.20 799
11353.21 741
11354.21 752
11355.22 754
11356.22 726
11357.23 728
11358.24 745
11359.24 788
11360.25 743
11361.25 750
11362.26 742
11363.27 716
11364.27 714
11365.28 747
11366.28 708
11367.29 694
11368.30 739
11369.30 717
11370.31 735
11371.32 723
11372.32 718
11373.33 669
11374.34 697
11375.34 675
11376.35 693
11377.36 659
11378.36 671
11379.37 699
11380.38 701
11381.38 692
11382.39 650
11383.40 675
11384.41 662
11385.41 708
11386.42 688
11387.43 676
11388.43 699
11389.44 724
11390.45 695
11391.46 683
11392.46 677
11393.47 685
11394.48 688
11395.49 682
11396.49 696
11397.50 707
11398.51 683
11399.52 705
11400.53 704
11401.53 728
11402.54 704
11403.55 725
11404.56 718
11405.57 750
11406.57 733
11407.58 708
11408.59 703
11409.60 731
11410.61 726
11411.61 724
11412.62 743
11413.63 740
11414.64 776
11415.65 762
11416.66 697
11417.67 742
11418.67 711
11419.68 712
11420.69 667
11421.70 716
11422.71 741
11423.72 744
11424.73 733
11425.74 732
11426.74 697
11427.75 741
11428.76 753
11429.77 763
11430.78 733
11431.79 701
11432.80 722
11433.81 757
11434.82 778
11435.83 743
11436.84 769
11437.85 759
11438.86 768
11439.87 736
11440.88 791
11441.88 795
11442.89 753
11443.90 779
11444.91 803
11445.92 786
11446.93 770
11447.94 752
11448.95 774
11449.96 812
11450.97 800
11451.98 787
11452.99 775
11454.00 767
11455.01 827
11456.02 790
11457.04 837
11458.05 797
11459.06 819
11460.07 778
11461.08 783
11462.09 796
11463.10 816
11464.11 760
11465.12 805
11466.13 787
11467.14 781
11468.15 792
11469.16 836
11470.17 812
11471.18 832
11472.20 865
11473.21 833
11474.22 823
11475.23 882
11476.24 879
11477.25 867
11478.26 866
11479.27 875
11480.28 891
11481.30 866
11482.31 874
11483.32 899
11484.33 890
11485.34 901
11486.35 927
11487.37 890
11488.38 919
11489.39 918
11490.40 923
11491.41 944
11492.42 933
11493.44 961
11494.45 990
11495.46 980
11496.47 998
11497.48 1039
11498.50 1024
11499.51 1008
11500.52 1050
11501.53 1058
11502.55 1059
11503.56 1034
11504.57 1070
11505.58 1074
11506.60 1067
11507.61 1122
11508.62 1064
11509.63 1119
11510.65 1137
11511.66 1155
11512.67 1167
11513.68 1181
11514.70 1198
11515.71 1216
11516.72 1286
11517.74 1263
11518.75 1285
11519.76 1367
11520.78 1349
11521.79 1419
11522.80 1423
11523.81 1513
11524.83 1531
11525.84 1540
11526.85 1608
11527.87 1644
11528.88 1737
11529.90 1749
11530.91 1824
11531.92 1903
11532.94 1934
11533.95 2145
11534.96 2261
11535.98 2439
11536.99 2514
11538.01 2682
11539.02 2738
11540.03 2788
11541.05 2870
11542.06 2880
11543.08 2863
11544.09 2766
11545.10 2625
11546.12 2437
11547.13 2294
11548.15 2182
11549.16 2031
11550.18 1910
11551.19 1809
11552.20 1726
11553.22 1620
11554.23 1529
11555.25 1440
11556.26 1444
11557.28 1410
11558.29 1375
11559.31 1303
11560.32 1287
11561.34 1223
11562.35 1257
11563.37 1176
11564.38 1180
11565.40 1175
11566.41 1146
11567.43 1165
11568.44 1181
11569.46 1155
11570.47 1122
11571.49 1100
11572.50 1134
11573.52 1150
11574.53 1131
11575.55 1116
11576.57 1085
11577.58 1109
11578.60 1148
11579.61 1160
11580.63 1136
11581.64 1178
11582.66 1157
11583.68 1124
11584.69 1140
11585.71 1123
11586.72 1153
11587.74 1099
11588.76 1146
11589.77 1120
11590.79 1188
11591.81 1199
11592.82 1256
11593.84 1295
11594.85 1286
11595.87 1329
11596.89 1398
11597.90 1457
11598.92 1462
11599.94 1474
11600.95 1554
11601.97 1555
11602.99 1531
11604.00 1534
11605.02 1513
11606.04 1473
11607.05 1447
11608.07 1402
11609.09 1291
11610.11 1218
11611.12 1229
11612.14 1190
11613.16 1206
11614.17 1187
11615.19 1121
11616.21 1108
11617.23 1140
11618.24 1131
11619.26 1166
11620.28 1114
11621.30 1125
11622.31 1078
11623.33 1140
11624.35 1057
11625.37 1054
11626.38 1075
11627.40 1062
11628.42 1010
11629.44 997
11630.46 968
11631.47 993
11632.49 985
11633.51 989
11634.53 976
11635.55 974
11636.56 983
11637.58 971
11638.60 980
11639.62 935
11640.64 924
11641.66 950
11642.67 967
11643.69 928
11644.71 914
11645.73 886
11646.75 887
11647.77 917
11648.79 917
11649.80 871
11650.82 860
11651.84 909
11652.86 873
11653.88 850
11654.90 865
11655.92 869
11656.94 869
11657.96 819
11658.98 801
11660.00 809
11661.01 844
11662.03 847
11663.05 854
11664.07 812
11665.09 781
11666.11 847
11667.13 792
11668.15 793
11669.17 798
11670.19 775
11671.21 785
11672.23 786
11673.25 798
11674.27 793
11675.29 786
11676.31 807
11677.33 832
11678.35 817
11679.37 791
11680.39 827
11681.41 815
11682.43 805
11683.45 773
11684.47 824
11685.49 788
11686.51 799
11687.53 761
11688.55 760
11689.57 768
11690.59 779
11691.61 714
11692.63 732
11693.66 747
11694.68 742
11695.70 759
11696.72 765
11697.74 760
11698.76 759
11699.78 748
11700.80 772
11701.82 718
11702.84 711
11703.86 712
11704.89 748
11705.91 743
11706.93 728
11707.95 759
11708.97 712
11709.99 663
11711.01 670
11712.04 685
11713.06 675
11714.08 672
11715.10 687
11716.12 674
11717.14 704
11718.17 709
11719.19 649
11720.21 652
11721.23 674
11722.25 646
11723.28 631
11724.30 631
11725.32 664
11726.34 656
11727.36 629
11728.39 671
11729.41 643
11730.43 658
11731.45 627
11732.48 638
11733.50 657
11734.52 650
11735.54 663
11736.57 644
11737.59 658
11738.61 655
11739.63 652
11740.66 688
11741.68 693
11742.70 669
11743.72 670
11744.75 605
11745.77 623
11746.79 632
11747.82 615
11748.84 633
11749.86 615
11750.89 618
11751.91 611
11752.93 582
11753.96 618
11754.98 629
11756.00 619
11757.03 595
11758.05 608
11759.07 635
11760.10 622
11761.12 620
11762.14 612
11763.17 633
11764.19 611
11765.22 574
11766.24 579
11767.26 628
11768.29 612
11769.31 590
11770.34 631
11771.36 621
11772.38 559
11773.41 613
11774.43 624
11775.46 594
11776.48 599
11777.51 561
11778.53 603
11779.55 612
11780.58 611
11781.60 610
11782.63 607
11783.65 588
11784.68 605
11785.70 598
11786.73 582
11787.75 614
11788.78 601
11789.80 591
11790.83 582
11791.85 586
11792.88 571
11793.90 583
11794.93 574
11795.95 568
11796.98 612
11798.00 608
11799.03 579
11800.05 578
11801.08 585
11802.10 585
11803.13 584
11804.15 594
11805.18 605
11806.21 583
11807.23 613
11808.26 635
11809.28 607
11810.31 600
11811.33 607
11812.36 596
11813.39 610
11814.41 601
11815.44 609
11816.46 592
11817.49 605
11818.52 587
11819.54 615
11820.57 635
11821.59 632
11822.62 623
11823.65 608
11824.67 650
11825.70 638
11826.73 628
11827.75 628
11828.78 619
11829.81 622
11830.83 609
11831.86 623
11832.89 630
11833.91 621
11834.94 616
11835.97 644
11836.99 650
11838.02 626
11839.05 635
11840.08 633
11841.10 635
11842.13 640
11843.16 647
11844.18 627
11845.21 630
11846.24 677
11847.27 661
11848.29 660
11849.32 653
11850.35 640
11851.38 666
11852.40 700
11853.43 725
11854.46 673
11855.49 686
11856.51 671
11857.54 666
11858.57 670
11859.60 671
11860.63 669
11861.65 687
11862.68 687
11863.71 727
11864.74 716
11865.77 712
11866.80 749
11867.82 723
11868.85 714
11869.88 708
11870.91 708
11871.94 714
11872.97 759
11873.99 753
11875.02 729
11876.05 723
11877.08 769
11878.11 776
11879.14 756
11880.17 744
11881.20 761
11882.22 780
11883.25 778
11884.28 770
11885.31 797
11886.34 828
11887.37 826
11888.40 795
11889.43 826
11890.46 834
11891.49 843
11892.52 872
11893.55 855
11894.57 843
11895.60 861
11896.63 861
11897.66 894
11898.69 934
11899.72 897
11900.75 937
11901.78 957
11902.81 995
11903.84 998
11904.87 993
11905.90 1015
11906.93 1059
11907.96 1026
11908.99 983
11910.02 996
11911.05 1003
11912.08 1027
11913.11 991
11914.14 964
11915.17 955
11916.20 928
11917.23 909
11918.26 905
11919.29 939
11920.33 934
11921.36 929
11922.39 976
11923.42 1018
11924.45 1066
11925.48 1072
11926.51 1111
11927.54 1078
11928.57 1141
11929.60 1200
11930.63 1222
11931.66 1252
11932.70 1257
11933.73 1265
11934.76 1236
11935.79 1235
11936.82 1215
11937.85 1195
11938.88 1148
11939.91 1142
11940.95 1046
11941.98 996
11943.01 954
11944.04 945
11945.07 907
11946.10 904
11947.14 895
11948.17 900
11949.20 860
11950.23 812
11951.26 807
11952.29 745
11953.33 770
11954.36 798
11955.39 752
11956.42 760
11957.46 816
11958.49 753
11959.52 768
11960.55 794
11961.58 748
11962.62 758
11963.65 774
11964.68 781
11965.71 770
11966.75 797
11967.78 795
11968.81 774
11969.84 768
11970.88 769
11971.91 741
11972.94 754
11973.98 776
11975.01 788
11976.04 771
11977.07 785
11978.11 760
11979.14 728
11980.17 737
11981.21 750
11982.24 766
11983.27 762
11984.31 765
11985.34 773
11986.37 756
11987.41 807
11988.44 803
11989.47 777
11990.51 787
11991.54 795
11992.58 772
11993.61 776
11994.64 773
11995.68 809
11996.71 814
11997.74 795
11998.78 776
11999.81 840
12000.85 850
12001.88 828
12002.91 855
12003.95 837
12004.98 833
12006.02 816
12007.05 784
12008.09 803
12009.12 860
12010.15 885
12011.19 859
12012.22 886
12013.26 910
12014.29 932
12015.33 914
12016.36 873
12017.40 948
12018.43 933
12019.47 928
12020.50 869
12021.54 858
12022.57 958
12023.61 937
12024.64 928
12025.68 888
12026.71 911
12027.75 922
12028.78 923
12029.82 903
12030.85 887
12031.89 872
12032.92 934
12033.96 961
12034.99 962
12036.03 980
12037.07 945
12038.10 957
12039.14 912
12040.17 927
12041.21 922
12042.24 947
12043.28 937
12044.32 880
12045.35 930
12046.39 956
12047.42 960
12048.46 942
12049.50 975
12050.53 978
12051.57 989
12052.61 1006
12053.64 984
12054.68 959
12055.71 1045
12056.75 1007
12057.79 1009
12058.82 1022
12059.86 1040
12060.90 998
12061.93 1021
12062.97 1027
12064.01 1021
12065.04 995
12066.08 953
12067.12 913
12068.15 901
12069.19 899
12070.23 870
12071.27 854
12072.30 895
12073.34 878
12074.38 840
12075.41 882
12076.45 892
12077.49 890
12078.53 857
12079.56 848
12080.60 830
12081.64 857
12082.68 860
12083.71 810
12084.75 835
12085.79 854
12086.83 837
12087.86 824
12088.90 861
12089.94 870
12090.98 881
12092.02 854
12093.05 824
12094.09 891
12095.13 855
12096.17 882
12097.21 875
12098.25 937
12099.28 890
12100.32 875
12101.36 901
12102.40 918
12103.44 940
12104.48 893
12105.51 889
12106.55 948
12107.59 912
12108.63 894
12109.67 904
12110.71 848
12111.75 871
12112.79 838
12113.82 845
12114.86 841
12115.90 829
12116.94 784
12117.98 778
12119.02 772
12120.06 721
12121.10 737
12122.14 720
12123.18 746
12124.22 704
12125.25 738
12126.29 726
12127.33 726
12128.37 719
12129.41 714
12130.45 697
12131.49 713
12132.53 701
12133.57 680
12134.61 700
12135.65 689
12136.69 724
12137.73 724
12138.77 704
12139.81 671
12140.85 697
12141.89 731
12142.93 697
12143.97 711
12145.01 663
12146.05 682
12147.09 671
12148.13 720
12149.17 726
12150.21 714
12151.25 695
12152.29 675
12153.34 668
12154.38 682
12155.42 686
12156.46 677
12157.50 675
12158.54 647
12159.58 637
12160.62 640
12161.66 654
12162.70 660
12163.74 646
12164.78 641
12165.83 692
12166.87 630
12167.91 638
12168.95 668
12169.99 661
12171.03 644
12172.07 648
12173.11 663
12174.16 611
12175.20 643
12176.24 645
12177.28 623
12178.32 644
12179.36 636
12180.41 664
12181.45 635
12182.49 647
12183.53 652
12184.57 667
12185.62 664
12186.66 639
12187.70 634
12188.74 659
12189.78 659
12190.83 635
12191.87 676
12192.91 679
12193.95 619
12195.00 661
12196.04 627
12197.08 676
12198.12 654
12199.17 602
12200.21 630
12201.25 647
12202.29 636
12203.34 640
12204.38 638
12205.42 626
12206.46 631
12207.51 635
12208.55 648
12209.59 621
12210.64 626
12211.68 626
12212.72 636
12213.77 590
12214.81 597
12215.85 630
12216.90 646
12217.94 627
12218.98 635
12220.03 613
12221.07 594
12222.11 606
12223.16 616
12224.20 613
12225.24 601
12226.29 640
12227.33 610
12228.37 620
12229.42 583
12230.46 627
12231.51 647
12232.55 608
12233.59 607
12234.64 628
12235.68 604
12236.73 590
12237.77 602
12238.82 570
12239.86 572
12240.90 629
12241.95 619
12242.99 620
12244.04 592
12245.08 580
12246.13 580
12247.17 600
12248.22 609
12249.26 592
12250.31 600
12251.35 606
12252.39 577
12253.44 596
12254.48 567
12255.53 565
12256.57 584
12257.62 590
12258.66 559
12259.71 572
12260.75 571
12261.80 568
12262.85 575
12263.89 557
12264.94 545
12265.98 559
12267.03 559
12268.07 570
12269.12 536
12270.16 496
12271.21 535
12272.25 523
12273.30 554
12274.35 573
12275.39 549
12276.44 549
12277.48 560
12278.53 547
12279.58 558
12280.62 554
12281.67 561
12282.71 548
12283.76 531
12284.81 558
12285.85 545
12286.90 547
12287.95 525
12288.99 555
12290.04 573
12291.08 541
12292.13 536
12293.18 532
12294.22 522
12295.27 522
12296.32 547
12297.36 533
12298.41 528
12299.46 540
12300.50 534
12301.55 534
12302.60 515
12303.65 541
12304.69 561
12305.74 545
12306.79 506
12307.83 524
12308.88 535
12309.93 545
12310.98 506
12312.02 532
12313.07 520
12314.12 508
12315.17 510
12316.21 519
12317.26 496
12318.31 496
12319.36 535
12320.40 525
12321.45 508
12322.50 523
12323.55 523
12324.60 520
12325.64 501
12326.69 552
12327.74 530
12328.79 506
12329.84 510
12330.88 530
12331.93 513
12332.98 553
12334.03 533
12335.08 524
12336.13 528
12337.17 508
12338.22 509
12339.27 512
12340.32 524
12341.37 519
12342.42 509
12343.47 503
12344.51 506
12345.56 487
12346.61 522
12347.66 505
12348.71 547
12349.76 530
12350.81 504
12351.86 499
12352.91 519
12353.95 518
12355.00 535
12356.05 518
12357.10 518
12358.15 554
12359.20 542
12360.25 512
12361.30 543
12362.35 526
12363.40 539
12364.45 533
12365.50 537
12366.55 538
12367.60 507
12368.65 527
12369.70 515
12370.75 519
12371.80 509
12372.85 548
12373.90 541
12374.95 556
12376.00 554
12377.05 584
12378.10 568
12379.15 526
12380.20 509
12381.25 558
12382.30 561
12383.35 548
12384.40 529
12385.45 566
12386.50 540
12387.55 544
12388.60 535
12389.65 554
12390.70 545
12391.75 523
12392.80 555
12393.86 525
12394.91 517
12395.96 568
12397.01 554
12398.06 559
12399.11 565
12400.16 582
12401.21 560
12402.26 562
12403.32 532
12404.37 541
12405.42 554
12406.47 565
12407.52 613
12408.57 579
12409.62 584
12410.68 600
12411.73 581
12412.78 550
12413.83 548
12414.88 554
12415.93 595
12416.99 616
12418.04 553
12419.09 593
12420.14 584
12421.19 625
12422.25 562
12423.30 560
12424.35 595
12425.40 634
12426.45 617
12427.51 626
12428.56 585
12429.61 581
12430.66 609
12431.72 637
12432.77 598
12433.82 626
12434.87 625
12435.93 622
12436.98 610
12438.03 593
12439.08 654
12440.14 646
12441.19 669
12442.24 662
12443.30 629
12444.35 630
12445.40 648
12446.45 691
12447.51 666
12448.56 687
12449.61 674
12450.67 702
12451.72 678
12452.77 682
12453.83 670
12454.88 682
12455.93 691
12456.99 754
12458.04 751
12459.10 734
12460.15 757
12461.20 776
12462.26 815
12463.31 817
12464.36 848
12465.42 855
12466.47 917
12467.53 947
12468.58 969
12469.63 1003
12470.69 1079
12471.74 1159
12472.80 1225
12473.85 1269
12474.90 1307
12475.96 1312
12477.01 1359
12478.07 1396
12479.12 1366
12480.18 1373
12481.23 1338
12482.29 1353
12483.34 1295
12484.40 1240
12485.45 1150
12486.50 1127
12487.56 1096
12488.61 1068
12489.67 1026
12490.72 954
12491.78 925
12492.83 908
12493.89 925
12494.94 876
12496.00 833
12497.05 793
12498.11 829
12499.17 815
12500.22 815
12501.28 774
12502.33 756
12503.39 773
12504.44 809
12505.50 790
12506.55 774
12507.61 765
12508.67 752
12509.72 763
12510.78 779
12511.83 766
12512.89 771
12513.94 764
12515.00 768
12516.06 767
12517.11 733
12518.17 762
12519.22 749
12520.28 736
12521.34 719
12522.39 736
12523.45 734
12524.51 730
12525.56 724
12526.62 737
12527.68 740
12528.73 746
12529.79 704
12530.85 687
12531.90 698
12532.96 739
12534.02 742
12535.07 775
12536.13 749
12537.19 727
12538.24 741
12539.30 715
12540.36 721
12541.41 739
12542.47 765
12543.53 755
12544.59 771
12545.64 785
12546.70 781
12547.76 766
12548.82 805
12549.87 826
12550.93 814
12551.99 831
12553.05 843
12554.10 849
12555.16 847
12556.22 890
12557.28 888
12558.33 868
12559.39 881
12560.45 904
12561.51 880
12562.57 817
12563.62 842
12564.68 846
12565.74 863
12566.80 819
12567.86 810
12568.91 771
12569.97 823
12571.03 804
12572.09 792
12573.15 785
12574.21 804
12575.26 780
12576.32 806
12577.38 813
12578.44 775
12579.50 799
12580.56 797
12581.62 769
12582.68 758
12583.73 748
12584.79 771
12585.85 806
12586.91 803
12587.97 804
12589.03 781
12590.09 752
12591.15 762
12592.21 807
12593.27 836
12594.33 811
12595.38 772
12596.44 800
12597.50 797
12598.56 792
12599.62 767
12600.68 809
12601.74 839
12602.80 776
12603.86 804
12604.92 793
12605.98 810
12607.04 783
12608.10 842
12609.16 826
12610.22 837
12611.28 826
12612.34 867
12613.40 864
12614.46 840
12615.52 873
12616.58 883
12617.64 860
12618.70 891
12619.76 913
12620.82 895
12621.88 927
12622.94 938
12624.00 949
12625.07 959
12626.13 964
12627.19 945
12628.25 945
12629.31 985
12630.37 973
12631.43 923
12632.49 927
12633.55 974
12634.61 999
12635.67 964
12636.73 935
12637.80 938
12638.86 910
12639.92 903
12640.98 907
12642.04 867
12643.10 845
12644.16 881
12645.23 881
12646.29 889
12647.35 874
12648.41 881
12649.47 849
12650.53 837
12651.59 864
12652.66 863
12653.72 851
12654.78 839
12655.84 847
12656.90 828
12657.97 830
12659.03 825
12660.09 886
12661.15 843
12662.21 831
12663.28 818
12664.34 832
12665.40 830
12666.46 844
12667.53 869
12668.59 857
12669.65 825
12670.71 828
12671.78 853
12672.84 818
12673.90 850
12674.96 854
12676.03 877
12677.09 865
12678.15 849
12679.22 913
12680.28 870
12681.34 867
12682.40 852
12683.47 873
12684.53 912
12685.59 904
12686.66 920
12687.72 932
12688.78 928
12689.85 951
12690.91 994
12691.97 952
12693.04 961
12694.10 1005
12695.16 1009
12696.23 1023
12697.29 1022
12698.35 1004
12699.42 1010
12700.48 1053
12701.55 1108
12702.61 1091
12703.67 1134
12704.74 1148
12705.80 1086
12706.87 1099
12707.93 1120
12708.99 1078
12710.06 1090
12711.12 1095
12712.19 1187
12713.25 1142
12714.32 1099
12715.38 1140
12716.44 1092
12717.51 1086
12718.57 1104
12719.64 1132
12720.70 1106
12721.77 1098
12722.83 1089
12723.90 1156
12724.96 1160
12726.03 1149
12727.09 1145
12728.16 1132
12729.22 1148
12730.29 1163
12731.35 1206
12732.42 1188
12733.48 1171
12734.55 1187
12735.61 1207
12736.68 1214
12737.74 1222
12738.81 1206
12739.87 1155
12740.94 1101
12742.00 1076
12743.07 1089
12744.14 1110
12745.20 1107
12746.27 1050
12747.33 1003
12748.40 977
12749.46 986
12750.53 989
12751.60 974
12752.66 926
12753.73 925
12754.79 894
12755.86 908
12756.93 854
12757.99 872
12759.06 912
12760.12 903
12761.19 886
12762.26 849
12763.32 829
12764.39 861
12765.46 860
12766.52 868
12767.59 830
12768.66 809
12769.72 840
12770.79 803
12771.86 802
12772.92 788
12773.99 794
12775.06 762
12776.12 798
12777.19 776
12778.26 771
12779.33 771
12780.39 761
12781.46 774
12782.53 769
12783.59 791
12784.66 755
12785.73 762
12786.80 764
12787.86 717
12788.93 723
12790.00 748
12791.07 730
12792.13 721
12793.20 710
12794.27 715
12795.34 707
12796.40 714
12797.47 721
12798.54 726
12799.61 719
12800.68 701
12801.74 714
12802.81 725
12803.88 752
12804.95 732
12806.02 715
12807.09 697
12808.15 708
12809.22 687
12810.29 681
12811.36 679
12812.43 694
12813.50 693
12814.56 754
12815.63 743
12816.70 682
12817.77 717
12818.84 700
12819.91 699
12820.98 721
12822.04 705
12823.11 661
12824.18 722
12825.25 720
12826.32 717
12827.39 744
12828.46 730
12829.53 704
12830.60 724
12831.67 701
12832.74 678
12833.81 682
12834.87 642
12835.94 703
12837.01 669
12838.08 683
12839.15 694
12840.22 681
12841.29 646
12842.36 707
12843.43 654
12844.50 653
12845.57 630
12846.64 631
12847.71 680
12848.78 650
12849.85 647
12850.92 678
12851.99 702
12853.06 650
12854.13 646
12855.20 627
12856.27 648
12857.34 660
12858.41 642
12859.48 638
12860.55 690
12861.62 620
12862.69 583
12863.77 611
12864.84 620
12865.91 624
12866.98 585
12868.05 606
12869.12 610
12870.19 647
12871.26 641
12872.33 634
12873.40 602
12874.47 600
12875.54 555
12876.62 594
12877.69 594
12878.76 599
12879.83 579
12880.90 596
12881.97 599
12883.04 571
12884.12 559
12885.19 580
12886.26 565
12887.33 525
12888.40 526
12889.47 554
12890.54 598
12891.62 585
12892.69 576
12893.76 550
12894.83 525
12895.90 566
12896.98 552
12898.05 507
12899.12 550
12900.19 535
12901.26 501
12902.34 526
12903.41 533
12904.48 551
12905.55 510
12906.63 522
12907.70 525
12908.77 498
12909.84 540
12910.92 536
12911.99 525
12913.06 519
12914.13 528
12915.21 540
12916.28 496
12917.35 492
12918.42 499
12919.50 503
12920.57 486
12921.64 518
12922.72 467
12923.79 512
12924.86 499
12925.94 504
12927.01 499
12928.08 478
12929.16 469
12930.23 474
12931.30 456
12932.38 469
12933.45 482
12934.52 518
12935.60 500
12936.67 462
12937.74 455
12938.82 464
12939.89 501
12940.97 508
12942.04 476
12943.11 463
12944.19 477
12945.26 488
12946.34 449
12947.41 467
12948.48 490
12949.56 506
12950.63 480
12951.71 493
12952.78 486
12953.85 458
12954.93 472
12956.00 501
12957.08 464
12958.15 496
12959.23 501
12960.30 512
12961.38 455
12962.45 468
12963.53 496
12964.60 462
12965.68 489
12966.75 478
12967.83 478
12968.90 481
12969.98 497
12971.05 459
12972.13 463
12973.20 487
12974.28 488
12975.35 484
12976.43 491
12977.50 452
12978.58 451
12979.65 438
12980.73 456
12981.80 448
12982.88 439
12983.95 464
12985.03 480
12986.11 484
12987.18 480
12988.26 504
12989.33 468
12990.41 470
12991.48 478
12992.56 495
12993.64 488
12994.71 468
12995.79 464
12996.86 499
12997.94 463
12999.02 470
13000.09 475
13001.17 451
13002.25 455
13003.32 469
13004.40 489
13005.48 478
13006.55 500
13007.63 458
13008.71 503
13009.78 499
13010.86 477
13011.94 460
13013.01 471
13014.09 461
13015.17 478
13016.24 454
13017.32 446
13018.40 478
13019.47 469
13020.55 478
13021.63 438
13022.71 490
13023.78 485
13024.86 484
13025.94 478
13027.01 455
13028.09 481
13029.17 479
13030.25 519
13031.32 488
13032.40 494
13033.48 487
13034.56 469
13035.64 492
13036.71 505
13037.79 459
13038.87 454
13039.95 481
13041.02 498
13042.10 509
13043.18 487
13044.26 511
13045.34 501
13046.41 496
13047.49 458
13048.57 489
13049.65 476
13050.73 478
13051.81 476
13052.88 464
13053.96 460
13055.04 478
13056.12 480
13057.20 510
13058.28 479
13059.36 466
13060.44 467
13061.51 482
13062.59 475
13063.67 489
13064.75 471
13065.83 493
13066.91 481
13067.99 469
13069.07 480
13070.15 456
13071.23 440
13072.30 496
13073.38 487
13074.46 459
13075.54 502
13076.62 466
13077.70 457
13078.78 489
13079.86 457
13080.94 487
13082.02 472
13083.10 494
13084.18 518
13085.26 470
13086.34 436
13087.42 454
13088.50 452
13089.58 502
13090.66 463
13091.74 482
13092.82 487
13093.90 447
13094.98 466
13096.06 459
13097.14 491
13098.22 477
13099.30 502
13100.38 491
13101.46 497
13102.54 495
13103.62 490
13104.70 487
13105.78 477
13106.86 469
13107.94 489
13109.03 458
13110.11 496
13111.19 488
13112.27 504
13113.35 534
13114.43 501
13115.51 523
13116.59 501
13117.67 486
13118.75 505
13119.84 514
13120.92 521
13122.00 520
13123.08 489
13124.16 521
13125.24 526
13126.32 514
13127.41 511
13128.49 552
13129.57 515
13130.65 514
13131.73 512
13132.81 534
13133.90 534
13134.98 545
13136.06 526
13137.14 477
13138.22 511
13139.30 491
13140.39 520
13141.47 503
13142.55 500
13143.63 508
13144.72 502
13145.80 523
13146.88 501
13147.96 503
13149.04 513
13150.13 525
13151.21 489
13152.29 504
13153.38 491
13154.46 497
13155.54 508
13156.62 536
13157.71 535
13158.79 515
13159.87 483
13160.95 507
13162.04 508
13163.12 518
13164.20 535
13165.29 521
13166.37 528
13167.45 526
13168.54 527
13169.62 514
13170.70 505
13171.79 528
13172.87 513
13173.95 486
13175.04 514
13176.12 503
13177.20 534
13178.29 507
13179.37 497
13180.45 509
13181.54 528
13182.62 527
13183.71 506
13184.79 501
13185.87 514
13186.96 497
13188.04 507
13189.13 510
13190.21 518
13191.29 524
13192.38 505
13193.46 513
13194.55 511
13195.63 502
13196.72 520
13197.80 543
13198.88 537
13199.97 525
13201.05 544
13202.14 500
13203.22 484
13204.31 515
13205.39 532
13206.48 528
13207.56 522
13208.65 490
13209.73 537
13210.82 523
13211.90 533
13212.99 524
13214.07 515
13215.16 536
13216.24 530
13217.33 600
13218.41 523
13219.50 516
13220.58 534
13221.67 585
13222.75 535
13223.84 521
13224.92 500
13226.01 526
13227.10 545
13228.18 515
13229.27 523
13230.35 585
13231.44 525
13232.52 551
13233.61 580
13234.70 574
13235.78 535
13236.87 542
13237.95 582
13239.04 563
13240.13 560
13241.21 581
13242.30 582
13243.39 549
13244.47 545
13245.56 531
13246.64 563
13247.73 565
13248.82 603
13249.90 589
13250.99 562
13252.08 559
13253.16 568
13254.25 610
13255.34 582
13256.42 593
13257.51 621
13258.60 604
13259.69 589
13260.77 614
13261.86 623
13262.95 581
13264.03 600
13265.12 620
13266.21 638
13267.30 637
13268.38 611
13269.47 661
13270.56 639
13271.64 620
13272.73 672
13273.82 612
13274.91 638
13275.99 616
13277.08 615
13278.17 630
13279.26 657
13280.35 615
13281.43 628
13282.52 655
13283.61 669
13284.70 642
13285.79 672
13286.87 674
13287.96 654
13289.05 679
13290.14 663
13291.23 699
13292.31 665
13293.40 700
13294.49 682
13295.58 712
13296.67 718
13297.76 695
13298.85 712
13299.93 697
13301.02 710
13302.11 715
13303.20 700
13304.29 663
13305.38 714
13306.47 740
13307.56 718
13308.64 713
13309.73 744
13310.82 754
13311.91 762
13313.00 785
13314.09 772
13315.18 771
13316.27 758
13317.36 779
13318.45 782
13319.54 826
13320.63 791
13321.72 770
13322.81 771
13323.89 816
13324.98 807
13326.07 821
13327.16 801
13328.25 846
13329.34 812
13330.43 799
13331.52 822
13332.61 826
13333.70 826
13334.79 854
13335.88 842
13336.97 868
13338.06 871
13339.15 840
13340.24 884
13341.33 853
13342.42 879
13343.52 896
13344.61 874
13345.70 827
13346.79 874
13347.88 884
13348.97 835
13350.06 858
13351.15 842
13352.24 868
13353.33 846
13354.42 916
13355.51 886
13356.60 908
13357.69 878
13358.79 911
13359.88 944
13360.97 910
13362.06 967
13363.15 968
13364.24 961
13365.33 943
13366.42 980
13367.51 1007
13368.61 989
13369.70 959
13370.79 969
13371.88 982
13372.97 944
13374.06 911
13375.16 922
13376.25 927
13377.34 931
13378.43 905
13379.52 923
13380.61 893
13381.71 868
13382.80 813
13383.89 836
13384.98 805
13386.08 827
13387.17 811
13388.26 782
13389.35 770
13390.44 753
13391.54 777
13392.63 776
13393.72 790
13394.81 773
13395.91 737
13397.00 768
13398.09 773
13399.18 746
13400.28 731
13401.37 726
13402.46 750
13403.56 746
13404.65 760
13405.74 771
13406.83 757
13407.93 732
13409.02 737
13410.11 731
13411.21 736
13412.30 726
13413.39 733
13414.49 694
13415.58 703
13416.67 749
13417.77 718
13418.86 731
13419.95 749
13421.05 736
13422.14 736
13423.23 729
13424.33 748
13425.42 756
13426.52 774
13427.61 784
13428.70 786
13429.80 760
13430.89 762
13431.98 747
13433.08 780
13434.17 770
13435.27 773
13436.36 759
13437.46 763
13438.55 741
13439.64 763
13440.74 774
13441.83 813
13442.93 780
13444.02 782
13445.12 797
13446.21 815
13447.31 820
13448.40 829
13449.50 807
13450.59 829
13451.68 818
13452.78 822
13453.87 782
13454.97 783
13456.06 836
13457.16 861
13458.25 834
13459.35 884
13460.44 889
13461.54 861
13462.64 881
13463.73 909
13464.83 854
13465.92 862
13467.02 886
13468.11 893
13469.21 901
13470.30 920
13471.40 911
13472.49 925
13473.59 913
13474.69 930
13475.78 914
13476.88 904
13477.97 904
13479.07 886
13480.17 886
13481.26 908
13482.36 951
13483.45 954
13484.55 966
13485.65 934
13486.74 936
13487.84 947
13488.93 947
13490.03 958
13491.13 950
13492.22 968
13493.32 1003
13494.42 1046
13495.51 1058
13496.61 1020
13497.71 1040
13498.80 1056
13499.90 1042
13501.00 1060
13502.09 1094
13503.19 1111
13504.29 1075
13505.38 1097
13506.48 1088
13507.58 1088
13508.68 1037
13509.77 1028
13510.87 1004
13511.97 1043
13513.07 990
13514.16 985
13515.26 938
13516.36 1025
13517.45 1043
13518.55 965
13519.65 993
13520.75 954
13521.85 936
13522.94 940
13524.04 969
13525.14 939
13526.24 956
13527.33 913
13528.43 922
13529.53 908
13530.63 921
13531.73 942
13532.82 939
13533.92 906
13535.02 897
13536.12 895
13537.22 849
13538.32 839
13539.41 839
13540.51 789
13541.61 817
13542.71 802
13543.81 802
13544.91 786
13546.00 786
13547.10 767
13548.20 768
13549.30 771
13550.40 747
13551.50 751
13552.60 742
13553.70 750
13554.80 762
13555.89 766
13556.99 751
13558.09 738
13559.19 720
13560.29 739
13561.39 734
13562.49 725
13563.59 720
13564.69 706
13565.79 689
13566.89 712
13567.99 686
13569.09 704
13570.19 664
13571.29 705
13572.39 706
13573.49 730
13574.59 710
13575.69 711
13576.79 712
13577.88 715
13578.98 727
13580.08 705
13581.19 722
13582.29 705
13583.39 730
13584.49 735
13585.59 728
13586.69 732
13587.79 720
13588.89 705
13589.99 702
13591.09 717
13592.19 714
13593.29 693
13594.39 668
13595.49 713
13596.59 703
13597.69 744
13598.79 712
13599.89 731
13600.99 728
13602.09 707
13603.20 709
13604.30 730
13605.40 731
13606.50 677
13607.60 679
13608.70 722
13609.80 711
13610.90 702
13612.01 698
13613.11 716
13614.21 711
13615.31 684
13616.41 720
13617.51 700
13618.61 779
13619.72 721
13620.82 732
13621.92 742
13623.02 722
13624.12 702
13625.22 689
13626.33 708
13627.43 727
13628.53 685
13629.63 731
13630.73 702
13631.84 708
13632.94 702
13634.04 725
13635.14 729
13636.25 727
13637.35 735
13638.45 709
13639.55 730
13640.65 732
13641.76 722
13642.86 727
13643.96 718
13645.07 731
13646.17 712
13647.27 714
13648.37 694
13649.48 720
13650.58 701
13651.68 697
13652.79 675
13653.89 748
13654.99 722
13656.09 722
13657.20 732
13658.30 698
13659.40 688
13660.51 703
13661.61 732
13662.71 742
13663.82 676
13664.92 714
13666.02 733
13667.13 715
13668.23 723
13669.34 679
13670.44 668
13671.54 683
13672.65 695
13673.75 669
13674.85 706
13675.96 709
13677.06 672
13678.17 659
13679.27 706
13680.37 708
13681.48 674
13682.58 692
13683.69 681
13684.79 705
13685.89 676
13687.00 703
13688.10 679
13689.21 710
13690.31 703
13691.42 735
13692.52 723
13693.63 727
13694.73 755
13695.84 763
13696.94 756
13698.05 754
13699.15 739
13700.25 751
13701.36 767
13702.46 757
13703.57 734
13704.67 736
13705.78 734
13706.89 758
13707.99 770
13709.10 787
13710.20 775
13711.31 794
13712.41 777
13713.52 817
13714.62 787
13715.73 830
13716.83 805
13717.94 784
13719.04 830
13720.15 835
13721.26 822
13722.36 830
13723.47 825
13724.57 857
13725.68 837
13726.79 831
13727.89 853
13729.00 893
13730.10 851
13731.21 826
13732.32 894
13733.42 875
13734.53 866
13735.63 859
13736.74 919
13737.85 923
13738.95 918
13740.06 939
13741.17 964
13742.27 980
13743.38 934
13744.49 945
13745.59 999
13746.70 971
13747.81 1046
13748.91 1076
13750.02 1070
13751.13 1088
13752.23 1095
13753.34 1153
13754.45 1173
13755.56 1119
13756.66 1187
13757.77 1202
13758.88 1246
13759.98 1189
13761.09 1233
13762.20 1298
13763.31 1264
13764.41 1277
13765.52 1319
13766.63 1351
13767.74 1307
13768.84 1357
13769.95 1389
13771.06 1353
13772.17 1289
13773.28 1311
13774.38 1354
13775.49 1327
13776.60 1302
13777.71 1281
13778.82 1320
13779.92 1222
13781.03 1174
13782.14 1195
13783.25 1183
13784.36 1194
13785.46 1113
13786.57 1097
13787.68 1048
13788.79 1040
13789.90 1032
13791.01 1020
13792.12 944
13793.22 920
13794.33 914
13795.44 916
13796.55 938
13797.66 911
13798.77 883
13799.88 863
13800.99 862
13802.10 858
13803.20 855
13804.31 831
13805.42 833
13806.53 859
13807.64 839
13808.75 773
13809.86 754
13810.97 775
13812.08 800
13813.19 772
13814.30 776
13815.41 756
13816.52 724
13817.63 731
13818.74 746
13819.84 760
13820.95 727
13822.06 701
13823.17 749
13824.28 765
13825.39 753
13826.50 756
13827.61 717
13828.72 738
13829.83 737
13830.94 701
13832.05 746
13833.16 740
13834.28 732
13835.39 714
13836.50 751
13837.61 794
13838.72 745
13839.83 767
13840.94 748
13842.05 742
13843.16 750
13844.27 746
13845.38 740
13846.49 741
13847.60 737
13848.71 746
13849.82 762
13850.93 760
13852.05 771
13853.16 777
13854.27 783
13855.38 748
13856.49 743
13857.60 751
13858.71 757
13859.82 776
13860.94 754
13862.05 773
13863.16 757
13864.27 747
13865.38 747
13866.49 771
13867.60 764
13868.72 760
13869.83 768
13870.94 769
13872.05 765
13873.16 804
13874.27 837
13875.39 826
13876.50 817
13877.61 821
13878.72 818
13879.83 788
13880.95 838
13882.06 817
13883.17 834
13884.28 840
13885.40 876
13886.51 871
13887.62 876
13888.73 864
13889.85 919
13890.96 930
13892.07 901
13893.18 928
13894.30 920
13895.41 959
13896.52 955
13897.63 961
13898.75 958
13899.86 924
13900.97 923
13902.09 895
13903.20 912
13904.31 894
13905.43 898
13906.54 911
13907.65 869
13908.77 837
13909.88 863
13910.99 810
13912.11 853
13913.22 769
13914.33 778
13915.45 770
13916.56 817
13917.67 765
13918.79 750
13919.90 765
13921.01 734
13922.13 721
13923.24 744
13924.36 769
13925.47 719
13926.58 740
13927.70 701
13928.81 757
13929.93 695
13931.04 709
13932.15 689
13933.27 704
13934.38 660
13935.50 692
13936.61 706
13937.73 683
13938.84 716
13939.95 709
13941.07 724
13942.18 678
13943.30 674
13944.41 663
13945.53 702
13946.64 679
13947.76 637
13948.87 647
13949.99 661
13951.10 649
13952.22 653
13953.33 634
13954.45 647
13955.56 660
13956.68 633
13957.79 624
13958.91 614
13960.02 642
13961.14 652
13962.25 644
13963.37 655
13964.49 637
13965.60 641
13966.72 634
13967.83 625
13968.95 647
13970.06 626
13971.18 614
13972.30 660
13973.41 645
13974.53 642
13975.64 627
13976.76 618
13977.88 656
13978.99 641
13980.11 646
13981.22 664
13982.34 649
13983.46 640
13984.57 611
13985.69 644
13986.80 621
13987.92 611
13989.04 616
13990.15 649
13991.27 640
13992.39 645
13993.50 643
13994.62 628
13995.74 651
13996.85 629
13997.97 653
13999.09 680
14000.21 653
14001.32 639
14002.44 651
14003.56 628
14004.67 629
14005.79 629
14006.91 648
14008.02 645
14009.14 640
14010.26 664
14011.38 649
14012.49 656
14013.61 672
14014.73 680
14015.85 637
14016.96 619
14018.08 647
14019.20 637
14020.32 668
14021.44 643
14022.55 631
14023.67 631
14024.79 651
14025.91 634
14027.02 645
14028.14 635
14029.26 644
14030.38 677
14031.50 669
14032.62 644
14033.73 626
14034.85 600
14035.97 679
14037.09 647
14038.21 685
14039.33 660
14040.44 639
14041.56 672
14042.68 695
14043.80 665
14044.92 697
14046.04 701
14047.16 657
14048.27 677
14049.39 688
14050.51 678
14051.63 670
14052.75 685
14053.87 698
14054.99 662
14056.11 681
14057.23 685
14058.35 706
14059.47 713
14060.59 719
14061.70 709
14062.82 718
14063.94 731
14065.06 756
14066.18 734
14067.30 726
14068.42 762
14069.54 752
14070.66 775
14071.78 742
14072.90 800
14074.02 782
14075.14 769
14076.26 799
14077.38 768
14078.50 818
14079.62 810
14080.74 810
14081.86 804
14082.98 823
14084.10 824
14085.22 797
14086.34 809
14087.46 839
14088.58 862
14089.70 861
14090.82 837
14091.94 836
14093.07 838
14094.19 842
14095.31 855
14096.43 869
14097.55 851
14098.67 833
14099.79 848
14100.91 882
14102.03 898
14103.15 854
14104.27 852
14105.39 850
14106.52 818
14107.64 825
14108.76 837
14109.88 832
14111.00 809
14112.12 764
14113.24 760
14114.37 760
14115.49 776
14116.61 782
14117.73 763
14118.85 719
14119.97 721
14121.10 712
14122.22 724
14123.34 731
14124.46 700
14125.58 677
14126.70 687
14127.83 709
14128.95 689
14130.07 658
14131.19 655
14132.32 658
14133.44 646
14134.56 599
14135.68 618
14136.80 618
14137.93 615
14139.05 651
14140.17 644
14141.29 639
14142.42 620
14143.54 639
14144.66 612
14145.78 624
14146.91 603
14148.03 610
14149.15 601
14150.28 612
14151.40 606
14152.52 592
14153.65 609
14154.77 601
14155.89 595
14157.01 563
14158.14 583
14159.26 601
14160.38 606
14161.51 590
14162.63 579
14163.75 564
14164.88 605
14166.00 617
14167.12 601
14168.25 549
14169.37 555
14170.50 563
14171.62 551
14172.74 543
14173.87 561
14174.99 532
14176.12 564
14177.24 539
14178.36 524
14179.49 550
14180.61 556
14181.74 531
14182.86 523
14183.98 531
14185.11 532
14186.23 541
14187.36 564
14188.48 540
14189.61 544
14190.73 540
14191.85 553
14192.98 549
14194.10 534
14195.23 547
14196.35 545
14197.48 517
14198.60 522
14199.73 520
14200.85 512
14201.98 548
14203.10 567
14204.23 539
14205.35 525
14206.48 514
14207.60 502
14208.73 505
14209.85 488
14210.98 512
14212.10 542
14213.23 498
14214.36 508
14215.48 514
14216.61 511
14217.73 497
14218.86 521
14219.98 525
14221.11 520
14222.23 530
14223.36 475
14224.49 492
14225.61 486
14226.74 508
14227.86 513
14228.99 528
14230.12 520
14231.24 498
14232.37 479
14233.49 475
14234.62 517
14235.75 520
14236.87 497
14238.00 497
14239.13 512
14240.25 482
14241.38 476
14242.51 494
14243.63 486
14244.76 498
14245.89 495
14247.01 493
14248.14 490
14249.27 476
14250.39 513
14251.52 492
14252.65 469
14253.77 503
14254.90 483
14256.03 496
14257.15 474
14258.28 472
14259.41 445
14260.54 493
14261.66 474
14262.79 469
14263.92 481
14265.05 485
14266.17 440
14267.30 450
14268.43 491
14269.56 470
14270.68 469
14271.81 433
14272.94 463
14274.07 448
14275.20 468
14276.32 440
14277.45 425
14278.58 472
14279.71 466
14280.83 459
14281.96 452
14283.09 436
14284.22 455
14285.35 458
14286.48 467
14287.60 442
14288.73 419
14289.86 412
14290.99 430
14292.12 434
14293.25 427
14294.38 447
14295.50 448
14296.63 444
14297.76 425
14298.89 429
14300.02 421
14301.15 416
14302.28 455
14303.41 407
14304.53 421
14305.66 451
14306.79 436
14307.92 436
14309.05 411
14310.18 403
14311.31 429
14312.44 403
14313.57 383
14314.70 443
14315.83 410
14316.96 419
14318.09 431
14319.22 425
14320.35 413
14321.48 406
14322.60 412
14323.73 422
14324.86 408
14325.99 417
14327.12 402
14328.25 402
14329.38 399
14330.51 425
14331.64 398
14332.77 391
14333.90 396
14335.03 392
14336.17 399
14337.30 429
14338.43 427
14339.56 408
14340.69 411
14341.82 422
14342.95 394
14344.08 415
14345.21 430
14346.34 399
14347.47 425
14348.60 428
14349.73 409
14350.86 388
14351.99 399
14353.12 417
14354.26 417
14355.39 396
14356.52 399
14357.65 407
14358.78 392
14359.91 409
14361.04 375
14362.17 416
14363.30 428
14364.44 409
14365.57 401
14366.70 397
14367.83 412
14368.96 419
14370.09 444
14371.23 422
14372.36 432
14373.49 402
14374.62 439
14375.75 424
14376.88 414
14378.02 395
14379.15 442
14380.28 445
14381.41 443
14382.54 425
14383.68 440
14384.81 404
14385.94 401
14387.07 409
14388.21 401
14389.34 449
14390.47 430
14391.60 430
14392.73 427
14393.87 420
14395.00 437
14396.13 425
14397.27 434
14398.40 440
14399.53 430
14400.66 449
14401.80 398
14402.93 407
14404.06 448
14405.19 432
14406.33 448
14407.46 449
14408.59 443
14409.73 468
14410.86 458
14411.99 455
14413.13 456
14414.26 436
14415.39 436
14416.53 428
14417.66 447
14418.79 431
14419.93 466
14421.06 488
14422.19 481
14423.33 486
14424.46 466
14425.60 448
14426.73 471
14427.86 464
14429.00 455
14430.13 479
14431.27 467
14432.40 463
14433.53 466
14434.67 486
14435.80 511
14436.94 497
14438.07 488
14439.21 472
14440.34 492
14441.47 502
14442.61 496
14443.74 488
14444.88 477
14446.01 488
14447.15 485
14448.28 519
14449.42 531
14450.55 526
14451.69 521
14452.82 538
14453.96 503
14455.09 510
14456.23 543
14457.36 553
14458.50 569
14459.63 559
14460.77 563
14461.90 572
14463.04 558
14464.17 567
14465.31 576
14466.44 597
14467.58 581
14468.71 588
14469.85 561
14470.98 556
14472.12 595
14473.26 581
14474.39 598
14475.53 595
14476.66 613
14477.80 584
14478.93 583
14480.07 562
14481.21 584
14482.34 580
14483.48 543
14484.61 546
14485.75 560
14486.89 562
14488.02 562
14489.16 574
14490.30 577
14491.43 543
14492.57 521
14493.70 548
14494.84 565
14495.98 557
14497.11 558
14498.25 560
14499.39 577
14500.52 560
14501.66 574
14502.80 586
14503.93 558
14505.07 549
14506.21 561
14507.35 558
14508.48 522
14509.62 562
14510.76 557
14511.89 545
14513.03 552
14514.17 536
14515.31 528
14516.44 499
14517.58 541
14518.72 502
14519.86 500
14520.99 499
14522.13 471
14523.27 488
14524.41 468
14525.54 491
14526.68 501
14527.82 479
14528.96 475
14530.09 494
14531.23 467
14532.37 492
14533.51 462
14534.65 462
14535.78 445
14536.92 457
14538.06 440
14539.20 455
14540.34 465
14541.48 457
14542.61 446
14543.75 448
14544.89 452
14546.03 466
14547.17 462
14548.31 417
14549.45 425
14550.58 443
14551.72 458
14552.86 429
14554.00 434
14555.14 440
14556.28 442
14557.42 444
14558.56 441
14559.70 412
14560.83 449
14561.97 447
14563.11 456
14564.25 425
14565.39 436
14566.53 446
14567.67 436
14568.81 427
14569.95 438
14571.09 448
14572.23 433
14573.37 459
14574.51 446
14575.65 438
14576.79 423
14577.93 459
14579.07 456
14580.21 461
14581.35 454
14582.49 454
14583.63 465
14584.77 462
14585.91 447
14587.05 451
14588.19 454
14589.33 480
14590.47 466
14591.61 434
14592.75 449
14593.89 475
14595.03 461
14596.17 446
14597.31 468
14598.45 453
14599.59 437
14600.73 487
14601.87 470
14603.01 491
14604.15 447
14605.29 482
14606.43 469
14607.58 440
14608.72 472
14609.86 470
14611.00 455
14612.14 500
14613.28 484
14614.42 468
14615.56 468
14616.70 505
14617.85 477
14618.99 489
14620.13 491
14621.27 513
14622.41 539
14623.55 512
14624.69 493
14625.84 509
14626.98 530
14628.12 502
14629.26 500
14630.40 544
14631.54 532
14632.69 518
14633.83 522
14634.97 551
14636.11 555
14637.25 574
14638.40 560
14639.54 528
14640.68 527
14641.82 536
14642.97 525
14644.11 507
14645.25 527
14646.39 492
14647.54 478
14648.68 478
14649.82 465
14650.96 456
14652.11 477
14653.25 490
14654.39 472
14655.53 445
14656.68 467
14657.82 432
14658.96 436
14660.11 449
14661.25 450
14662.39 398
14663.53 405
14664.68 412
14665.82 391
14666.96 369
14668.11 397
14669.25 394
14670.39 374
14671.54 388
14672.68 421
14673.82 425
14674.97 378
14676.11 391
14677.26 374
14678.40 370
14679.54 375
14680.69 397
14681.83 386
14682.97 353
14684.12 340
14685.26 333
14686.41 335
14687.55 381
14688.69 377
14689.84 385
14690.98 375
14692.13 344
14693.27 389
14694.42 348
14695.56 374
14696.70 370
14697.85 362
14698.99 357
14700.14 359
14701.28 332
14702.43 353
14703.57 365
14704.72 366
14705.86 384
14707.01 360
14708.15 370
14709.30 352
14710.44 359
14711.58 334
14712.73 333
14713.87 335
14715.02 351
14716.17 351
14717.31 332
14718.46 340
14719.60 358
14720.75 324
14721.89 341
14723.04 338
14724.18 351
14725.33 352
14726.47 353
14727.62 355
14728.76 328
14729.91 353
14731.06 357
14732.20 334
14733.35 335
14734.49 334
14735.64 327
14736.79 362
14737.93 346
14739.08 341
14740.22 347
14741.37 344
14742.52 342
14743.66 333
14744.81 355
14745.95 334
14747.10 323
14748.25 342
14749.39 340
14750.54 351
14751.69 340
14752.83 320
14753.98 345
14755.13 320
14756.27 328
14757.42 336
14758.57 353
14759.71 346
14760.86 300
14762.01 323
14763.15 331
14764.30 342
14765.45 324
14766.60 333
14767.74 334
14768.89 333
14770.04 315
14771.18 338
14772.33 337
14773.48 309
14774.63 320
14775.77 339
14776.92 344
14778.07 307
14779.22 313
14780.36 317
14781.51 339
14782.66 345
14783.81 321
14784.96 326
14786.10 312
14787.25 337
14788.40 329
14789.55 312
14790.70 288
14791.84 299
14792.99 317
14794.14 304
14795.29 294
14796.44 323
14797.58 307
14798.73 320
14799.88 330
14801.03 325
14802.18 310
14803.33 314
14804.48 291
14805.62 308
14806.77 297
14807.92 290
14809.07 290
14810.22 284
14811.37 298
14812.52 295
14813.67 294
14814.81 319
14815.96 326
14817.11 307
14818.26 303
14819.41 299
14820.56 322
14821.71 288
14822.86 307
14824.01 313
14825.16 297
14826.31 303
14827.46 273
14828.61 270
14829.76 277
14830.91 266
14832.06 276
14833.20 253
14834.35 303
14835.50 276
14836.65 273
14837.80 286
14838.95 297
14840.10 305
14841.25 290
14842.40 280
14843.55 287
14844.70 295
14845.85 293
14847.00 270
14848.15 284
14849.31 272
14850.46 253
14851.61 264
14852.76 273
14853.91 290
14855.06 316
14856.21 292
14857.36 270
14858.51 277
14859.66 280
14860.81 280
14861.96 277
14863.11 269
14864.26 260
14865.41 286
14866.57 269
14867.72 283
14868.87 277
14870.02 294
14871.17 279
14872.32 293
14873.47 290
14874.62 266
14875.77 302
14876.93 289
14878.08 264
14879.23 257
14880.38 283
14881.53 297
14882.68 280
14883.84 261
14884.99 278
14886.14 280
14887.29 266
14888.44 262
14889.59 278
14890.75 274
14891.90 258
14893.05 272
14894.20 260
14895.35 282
14896.51 255
14897.66 285
14898.81 282
14899.96 266
14901.12 254
14902.27 263
14903.42 263
14904.57 266
14905.73 260
14906.88 254
14908.03 275
14909.18 294
14910.34 280
14911.49 257
14912.64 277
14913.79 260
14914.95 255
14916.10 248
14917.25 251
14918.41 250
14919.56 251
14920.71 278
14921.87 256
14923.02 262
14924.17 285
14925.33 267
14926.48 271
14927.63 258
14928.79 242
14929.94 269
14931.09 251
14932.25 284
14933.40 257
14934.55 272
14935.71 250
14936.86 266
14938.01 285
14939.17 257
14940.32 278
14941.48 243
14942.63 287
14943.78 266
14944.94 229
14946.09 261
14947.25 280
14948.40 290
14949.55 271
14950.71 241
14951.86 256
14953.02 264
14954.17 256
14955.33 278
14956.48 267
14957.63 258
14958.79 279
14959.94 260
14961.10 297
14962.25 252
14963.41 265
14964.56 272
14965.72 282
14966.87 268
14968.03 269
14969.18 268
14970.34 267
14971.49 288
14972.65 286
14973.80 271
14974.96 257
14976.11 309
14977.27 270
14978.42 265
14979.58 277
14980.73 260
14981.89 273
14983.05 267
14984.20 270
14985.36 257
14986.51 268
14987.67 261
14988.82 262
14989.98 262
14991.13 275
14992.29 273
14993.45 266
14994.60 274
14995.76 240
14996.91 248
14998.07 240
14999.23 252
15000.38 242
15001.54 262
15002.70 276
15003.85 264
15005.01 237
15006.16 240
15007.32 255
15008.48 264
15009.63 258
15010.79 255
15011.95 243
15013.10 257
15014.26 235
15015.42 250
15016.57 242
15017.73 256
15018.89 259
15020.04 238
15021.20 249
15022.36 243
15023.52 238
15024.67 258
15025.83 253
15026.99 271
15028.14 254
15029.30 256
15030.46 257
15031.62 271
15032.77 280
15033.93 263
15035.09 243
15036.25 253
15037.40 264
15038.56 256
15039.72 246
15040.88 239
15042.03 231
15043.19 268
15044.35 250
15045.51 259
15046.67 258
15047.82 220
15048.98 234
15050.14 249
15051.30 251
15052.46 243
15053.61 283
15054.77 286
15055.93 264
15057.09 255
15058.25 261
15059.41 275
15060.56 266
15061.72 264
15062.88 258
15064.04 263
15065.20 272
15066.36 240
15067.52 252
15068.68 243
15069.83 254
15070.99 250
15072.15 245
15073.31 274
15074.47 243
15075.63 253
15076.79 264
15077.95 253
15079.11 236
15080.27 246
15081.43 252
15082.58 243
15083.74 250
15084.90 255
15086.06 242
15087.22 239
15088.38 226
15089.54 233
15090.70 259
15091.86 235
15093.02 249
15094.18 248
15095.34 253
15096.50 226
15097.66 253
15098.82 266
15099.98 284
15101.14 272
15102.30 245
15103.46 227
15104.62 243
15105.78 267
15106.94 268
15108.10 251
15109.26 254
15110.42 267
15111.58 265
15112.74 251
15113.90 270
15115.06 278
15116.22 264
15117.39 259
15118.55 264
15119.71 277
15120.87 270
15122.03 244
15123.19 252
15124.35 257
15125.51 277
15126.67 268
15127.83 276
15128.99 271
15130.16 245
15131.32 251
15132.48 261
15133.64 289
15134.80 287
15135.96 257
15137.12 279
15138.28 270
15139.45 251
15140.61 250
15141.77 272
15142.93 257
15144.09 248
15145.25 243
15146.42 246
15147.58 273
15148.74 257
15149.90 275
15151.06 282
15152.23 263
15153.39 269
15154.55 257
15155.71 259
15156.87 270
15158.04 285
15159.20 276
15160.36 246
15161.52 256
15162.69 240
15163.85 243
15165.01 279
15166.17 260
15167.34 275
15168.50 260
15169.66 257
15170.82 236
15171.99 261
15173.15 274
15174.31 278
15175.48 284
15176.64 276
15177.80 293
15178.96 277
15180.13 271
15181.29 284
15182.45 277
15183.62 272
15184.78 288
15185.94 291
15187.11 307
15188.27 281
15189.43 291
15190.60 291
15191.76 271
15192.92 268
15194.09 283
15195.25 280
15196.42 276
15197.58 262
15198.74 289
15199.91 296
15201.07 293
15202.23 287
15203.40 287
15204.56 287
15205.73 255
15206.89 295
15208.05 296
15209.22 282
15210.38 277
15211.55 287
15212.71 282
15213.88 282
15215.04 297
15216.21 301
15217.37 280
15218.53 262
15219.70 294
15220.86 288
15222.03 299
15223.19 276
15224.36 306
15225.52 289
15226.69 268
15227.85 277
15229.02 295
15230.18 304
15231.35 311
15232.51 291
15233.68 281
15234.84 305
15236.01 299
15237.17 291
15238.34 297
15239.50 294
15240.67 305
15241.83 314
15243.00 316
15244.17 308
15245.33 325
15246.50 318
15247.66 304
15248.83 309
15249.99 317
15251.16 317
15252.33 307
15253.49 301
15254.66 318
15255.82 285
15256.99 306
15258.16 293
15259.32 289
15260.49 285
15261.65 297
15262.82 304
15263.99 293
15265.15 279
15266.32 292
15267.49 261
15268.65 312
15269.82 300
15270.98 275
15272.15 274
15273.32 298
15274.48 276
15275.65 282
15276.82 313
15277.99 305
15279.15 292
15280.32 276
15281.49 280
15282.65 265
15283.82 263
15284.99 273
15286.15 286
15287.32 278
15288.49 281
15289.66 308
15290.82 278
15291.99 292
15293.16 297
15294.33 295
15295.49 288
15296.66 282
15297.83 278
15299.00 279
15300.16 270
15301.33 300
15302.50 287
15303.67 297
15304.83 299
15306.00 281
15307.17 280
15308.34 269
15309.51 264
15310.67 284
15311.84 286
15313.01 300
15314.18 284
15315.35 281
15316.52 293
15317.68 278
15318.85 265
15320.02 301
15321.19 292
15322.36 270
15323.53 285
15324.69 278
15325.86 301
15327.03 259
15328.20 261
15329.37 266
15330.54 282
15331.71 249
15332.88 290
15334.05 279
15335.21 255
15336.38 267
15337.55 273
15338.72 297
15339.89 277
15341.06 278
15342.23 286
15343.40 281
15344.57 285
15345.74 270
15346.91 304
15348.08 283
15349.25 269
15350.42 272
15351.58 302
15352.75 301
15353.92 289
15355.09 281
15356.26 264
15357.43 289
15358.60 288
15359.77 331
15360.94 319
15362.11 319
15363.28 309
15364.45 318
15365.62 294
15366.79 285
15367.96 287
15369.13 269
15370.31 294
15371.48 292
15372.65 276
15373.82 295
15374.99 323
15376.16 275
15377.33 320
15378.50 301
15379.67 285
15380.84 282
15382.01 304
15383.18 293
15384.35 283
15385.52 307
15386.69 327
15387.87 298
15389.04 283
15390.21 297
15391.38 278
15392.55 287
15393.72 301
15394.89 287
15396.06 289
15397.24 289
15398.41 290
15399.58 313
15400.75 286
15401.92 275
15403.09 264
15404.26 264
15405.44 278
15406.61 262
15407.78 267
15408.95 282
15410.12 281
15411.30 279
15412.47 277
15413.64 254
15414.81 267
15415.98 264
15417.16 265
15418.33 276
15419.50 275
15420.67 290
15421.84 276
15423.02 276
15424.19 267
15425.36 263
15426.53 246
15427.71 260
15428.88 272
15430.05 266
15431.22 264
15432.40 240
15433.57 259
15434.74 281
15435.92 284
15437.09 279
15438.26 282
15439.43 276
15440.61 264
15441.78 248
15442.95 262
15444.13 266
15445.30 274
15446.47 290
15447.65 267
15448.82 259
15449.99 290
15451.17 286
15452.34 295
15453.51 271
15454.69 262
15455.86 276
15457.03 278
15458.21 251
15459.38 262
15460.56 284
15461.73 267
15462.90 254
15464.08 278
15465.25 283
15466.43 275
15467.60 255
15468.77 256
15469.95 267
15471.12 280
15472.30 254
15473.47 261
15474.64 279
15475.82 274
15476.99 267
15478.17 295
15479.34 261
15480.52 253
15481.69 257
15482.87 257
15484.04 253
15485.22 253
15486.39 275
15487.56 263
15488.74 248
15489.91 245
15491.09 263
15492.26 271
15493.44 277
15494.61 257
15495.79 277
15496.96 245
15498.14 269
15499.32 231
15500.49 255
15501.67 266
15502.84 268
15504.02 261
15505.19 276
15506.37 270
15507.54 255
15508.72 275
15509.89 282
15511.07 262
15512.25 284
15513.42 263
15514.60 281
15515.77 296
15516.95 296
15518.13 279
15519.30 274
15520.48 261
15521.65 300
15522.83 281
15524.01 263
15525.18 267
15526.36 273
15527.53 280
15528.71 274
15529.89 270
15531.06 291
15532.24 283
15533.42 283
15534.59 295
15535.77 289
15536.95 281
15538.12 302
15539.30 275
15540.48 286
15541.65 270
15542.83 256
15544.01 278
15545.18 312
15546.36 295
15547.54 279
15548.72 302
15549.89 281
15551.07 270
15552.25 304
15553.42 319
15554.60 304
15555.78 319
15556.96 320
15558.13 293
15559.31 285
15560.49 266
15561.67 288
15562.84 282
15564.02 291
15565.20 321
15566.38 307
15567.56 318
15568.73 274
15569.91 322
15571.09 288
15572.27 318
15573.45 297
15574.62 298
15575.80 284
15576.98 309
15578.16 292
15579.34 316
15580.52 316
15581.69 328
15582.87 330
15584.05 331
15585.23 328
15586.41 338
15587.59 336
15588.76 339
15589.94 330
15591.12 331
15592.30 334
15593.48 327
15594.66 313
15595.84 346
15597.02 361
15598.20 348
15599.37 353
15600.55 366
15601.73 368
15602.91 339
15604.09 347
15605.27 363
15606.45 362
15607.63 369
15608.81 395
15609.99 400
15611.17 373
15612.35 372
15613.53 397
15614.71 383
15615.89 373
15617.07 369
15618.25 364
15619.43 393
15620.60 421
15621.78 395
15622.96 375
15624.14 418
15625.32 397
15626.50 390
15627.68 415
15628.87 413
15630.05 424
15631.23 401
15632.41 382
15633.59 428
15634.77 437
15635.95 457
15637.13 444
15638.31 432
15639.49 406
15640.67 423
15641.85 457
15643.03 485
15644.21 435
15645.39 428
15646.57 434
15647.75 438
15648.93 448
15650.12 444
15651.30 442
15652.48 444
15653.66 425
15654.84 439
15656.02 433
15657.20 458
15658.38 448
15659.56 442
15660.75 431
15661.93 459
15663.11 454
15664.29 446
15665.47 474
15666.65 437
15667.84 467
15669.02 458
15670.20 440
15671.38 454
15672.56 433
15673.74 451
15674.93 440
15676.11 443
15677.29 427
15678.47 410
15679.65 421
15680.84 414
15682.02 391
15683.20 395
15684.38 404
15685.56 425
15686.75 405
15687.93 421
15689.11 400
15690.29 378
15691.48 368
15692.66 414
15693.84 413
15695.02 379
15696.21 408
15697.39 420
15698.57 401
15699.76 410
15700.94 377
15702.12 366
15703.30 352
15704.49 393
15705.67 382
15706.85 373
15708.04 382
15709.22 387
15710.40 373
15711.59 387
15712.77 382
15713.95 403
15715.14 421
15716.32 420
15717.50 419
15718.69 403
15719.87 390
15721.05 406
15722.24 385
15723.42 399
15724.61 385
15725.79 400
15726.97 397
15728.16 395
15729.34 387
15730.53 402
15731.71 396
15732.89 434
15734.08 402
15735.26 398
15736.45 414
15737.63 418
15738.81 419
15740.00 411
15741.18 432
15742.37 433
15743.55 422
15744.74 447
15745.92 425
15747.11 438
15748.29 452
15749.48 465
15750.66 458
15751.84 449
15753.03 453
15754.21 485
15755.40 443
15756.58 446
15757.77 501
15758.95 482
15760.14 477
15761.32 440
15762.51 455
15763.70 481
15764.88 453
15766.07 461
15767.25 453
15768.44 451
15769.62 456
15770.81 457
15771.99 465
15773.18 429
15774.36 430
15775.55 467
15776.74 446
15777.92 412
15779.11 415
15780.29 465
15781.48 436
15782.67 422
15783.85 434
15785.04 428
15786.22 459
15787.41 425
15788.60 406
15789.78 406
15790.97 426
15792.15 426
15793.34 433
15794.53 428
15795.71 377
15796.90 405
15798.09 366
15799.27 370
15800.46 384
15801.65 389
15802.83 405
15804.02 408
15805.21 397
15806.39 372
15807.58 369
15808.77 379
15809.95 378
15811.14 363
15812.33 374
15813.52 378
15814.70 400
15815.89 378
15817.08 353
15818.26 359
15819.45 369
15820.64 372
15821.83 344
15823.01 360
15824.20 356
15825.39 358
15826.58 369
15827.76 369
15828.95 376
15830.14 336
15831.33 332
15832.52 359
15833.70 360
15834.89 352
15836.08 357
15837.27 366
15838.46 339
15839.64 360
15840.83 341
15842.02 328
15843.21 372
15844.40 354
15845.58 370
15846.77 363
15847.96 349
15849.15 369
15850.34 373
15851.53 354
15852.72 343
15853.90 318
15855.09 383
15856.28 369
15857.47 342
15858.66 332
15859.85 355
15861.04 342
15862.23 337
15863.41 388
15864.60 387
15865.79 358
15866.98 342
15868.17 336
15869.36 348
15870.55 333
15871.74 353
15872.93 375
15874.12 360
15875.31 352
15876.50 323
15877.69 350
15878.88 341
15880.06 368
15881.25 386
15882.44 350
15883.63 338
15884.82 357
15886.01 379
15887.20 377
15888.39 347
15889.58 321
15890.77 375
15891.96 337
15893.15 365
15894.34 380
15895.53 394
15896.72 376
15897.91 373
15899.10 382
15900.30 378
15901.49 367
15902.68 373
15903.87 372
15905.06 344
15906.25 380
15907.44 373
15908.63 362
15909.82 407
15911.01 387
15912.20 340
15913.39 380
15914.58 380
15915.77 387
15916.96 374
15918.16 375
15919.35 352
15920.54 356
15921.73 390
15922.92 385
15924.11 372
15925.30 349
15926.49 384
15927.69 364
15928.88 376
15930.07 360
15931.26 376
15932.45 363
15933.64 335
15934.84 334
15936.03 367
15937.22 341
15938.41 341
15939.60 359
15940.79 343
15941.99 357
15943.18 319
15944.37 342
15945.56 314
15946.75 335
15947.95 304
15949.14 312
15950.33 289
15951.52 276
15952.72 294
15953.91 271
15955.10 290
15956.29 312
15957.49 310
15958.68 303
15959.87 309
15961.06 291
15962.26 306
15963.45 287
15964.64 305
15965.83 294
15967.03 268
15968.22 271
15969.41 292
15970.61 288
15971.80 272
15972.99 252
15974.19 270
15975.38 260
15976.57 272
15977.76 293
15978.96 262
15980.15 264
15981.34 246
15982.54 252
15983.73 241
15984.93 244
15986.12 255
15987.31 249
15988.51 276
15989.70 282
15990.89 267
15992.09 292
15993.28 266
15994.48 236
15995.67 259
15996.86 245
15998.06 256
15999.25 246
16000.45 250
16001.64 246
16002.83 240
16004.03 278
16005.22 247
16006.42 251
16007.61 259
16008.81 231
16010.00 276
16011.19 256
16012.39 251
16013.58 274
16014.78 271
16015.97 264
16017.17 266
16018.36 261
16019.56 273
16020.75 257
16021.95 267
16023.14 240
16024.34 248
16025.53 267
16026.73 268
16027.92 264
16029.12 240
16030.31 240
16031.51 276
16032.70 252
16033.90 254
16035.09 231
16036.29 228
16037.48 263
16038.68 252
16039.88 246
16041.07 250
16042.27 222
16043.46 221
16044.66 247
16045.85 242
16047.05 210
16048.25 227
16049.44 244
16050.64 249
16051.83 223
16053.03 237
16054.23 254
16055.42 230
16056.62 237
16057.82 240
16059.01 250
16060.21 221
16061.40 232
16062.60 249
16063.80 242
16064.99 234
16066.19 250
16067.39 243
16068.58 251
16069.78 234
16070.98 241
16072.17 232
16073.37 231
16074.57 210
16075.76 220
16076.96 250
16078.16 225
16079.36 246
16080.55 218
16081.75 239
16082.95 242
16084.14 230
16085.34 239
16086.54 233
16087.74 209
16088.93 225
16090.13 228
16091.33 224
16092.53 235
16093.72 230
16094.92 220
16096.12 230
16097.32 234
16098.51 212
16099.71 220
16100.91 211
16102.11 231
16103.31 232
16104.50 203
16105.70 229
16106.90 200
16108.10 227
16109.30 212
16110.49 209
16111.69 213
16112.89 214
16114.09 235
16115.29 253
16116.49 214
16117.68 227
16118.88 223
16120.08 233
16121.28 246
16122.48 242
16123.68 224
16124.88 227
16126.08 247
16127.27 261
16128.47 263
16129.67 245
16130.87 224
16132.07 227
16133.27 217
16134.47 232
16135.67 216
16136.87 216
16138.07 228
16139.27 222
16140.46 200
16141.66 219
16142.86 233
16144.06 231
16145.26 231
16146.46 224
16147.66 244
16148.86 208
16150.06 230
16151.26 220
16152.46 206
16153.66 223
16154.86 221
16156.06 240
16157.26 233
16158.46 203
16159.66 222
16160.86 221
16162.06 237
16163.26 221
16164.46 207
16165.66 214
16166.86 238
16168.06 237
16169.26 228
16170.46 223
16171.66 222
16172.86 230
16174.06 238
16175.26 235
16176.47 236
16177.67 237
16178.87 228
16180.07 209
16181.27 210
16182.47 237
16183.67 242
16184.87 242
16186.07 225
16187.27 224
16188.47 210
16189.68 215
16190.88 234
16192.08 231
16193.28 220
16194.48 217
16195.68 243
16196.88 221
16198.08 212
16199.29 231
16200.49 258
16201.69 219
16202.89 233
16204.09 230
16205.29 258
16206.50 257
16207.70 240
16208.90 233
16210.10 223
16211.30 252
16212.51 251
16213.71 241
16214.91 206
16216.11 226
16217.31 239
16218.52 244
16219.72 244
16220.92 231
16222.12 236
16223.33 245
16224.53 208
16225.73 227
16226.93 245
16228.14 243
16229.34 214
16230.54 234
16231.74 239
16232.95 233
16234.15 252
16235.35 240
16236.56 239
16237.76 242
16238.96 239
16240.16 283
16241.37 254
16242.57 239
16243.77 263
16244.98 246
16246.18 272
16247.38 236
16248.59 250
16249.79 256
16250.99 234
16252.20 229
16253.40 280
16254.60 263
16255.81 263
16257.01 246
16258.22 243
16259.42 275
16260.62 241
16261.83 226
16263.03 262
16264.23 270
16265.44 254
16266.64 278
16267.85 276
16269.05 256
16270.25 224
16271.46 267
16272.66 255
16273.87 269
16275.07 246
16276.28 248
16277.48 258
16278.69 261
16279.89 258
16281.09 275
16282.30 269
16283.50 282
16284.71 276
16285.91 261
16287.12 234
16288.32 258
16289.53 292
16290.73 254
16291.94 265
16293.14 243
16294.35 275
16295.55 272
16296.76 260
16297.96 271
16299.17 245
16300.37 249
16301.58 246
16302.78 259
16303.99 277
16305.19 261
16306.40 258
16307.61 254
16308.81 283
16310.02 242
16311.22 255
16312.43 275
16313.63 271
16314.84 260
16316.05 246
16317.25 249
16318.46 268
16319.66 253
16320.87 248
16322.08 245
16323.28 245
16324.49 262
16325.69 299
16326.90 251
16328.11 235
16329.31 225
16330.52 230
16331.73 239
16332.93 242
16334.14 266
16335.35 244
16336.55 240
16337.76 252
16338.97 252
16340.17 253
16341.38 235
16342.59 220
16343.79 232
16345.00 225
16346.21 230
16347.41 235
16348.62 242
16349.83 231
16351.03 203
16352.24 241
16353.45 237
16354.66 226
16355.86 224
16357.07 231
16358.28 240
16359.49 240
16360.69 231
16361.90 237
16363.11 220
16364.32 231
16365.52 225
16366.73 223
16367.94 222
16369.15 214
16370.35 223
16371.56 237
16372.77 229
16373.98 240
16375.19 250
16376.39 235
16377.60 218
16378.81 215
16380.02 244
16381.23 217
16382.44 221
16383.64 224
16384.85 229
16386.06 224
16387.27 242
16388.48 218
16389.69 209
16390.90 225
16392.10 224
16393.31 223
16394.52 224
16395.73 225
16396.94 212
16398.15 233
16399.36 218
16400.57 243
16401.77 230
16402.98 234
16404.19 215
16405.40 211
16406.61 224
16407.82 225
16409.03 214
16410.24 200
16411.45 223
16412.66 213
16413.87 228
16415.08 212
16416.29 216
16417.50 209
16418.71 239
16419.92 228
16421.12 229
16422.33 219
16423.54 205
16424.75 201
16425.96 205
16427.17 220
16428.38 226
16429.59 234
16430.80 227
16432.01 218
16433.22 239
16434.43 209
16435.64 173
16436.86 197
16438.07 209
16439.28 203
16440.49 199
16441.70 231
16442.91 206
16444.12 203
16445.33 218
16446.54 209
16447.75 212
16448.96 222
16450.17 227
16451.38 212
16452.59 215
16453.80 189
16455.02 224
16456.23 220
16457.44 221
16458.65 187
16459.86 215
16461.07 210
16462.28 195
16463.49 182
16464.70 198
16465.92 223
16467.13 188
16468.34 203
16469.55 220
16470.76 219
16471.97 220
16473.19 199
16474.40 196
16475.61 201
16476.82 179
16478.03 209
16479.24 210
16480.46 208
16481.67 211
16482.88 212
16484.09 225
16485.30 195
16486.52 205
16487.73 184
16488.94 227
16490.15 184
16491.37 195
16492.58 191
16493.79 214
16495.00 209
16496.21 219
16497.43 213
16498.64 195
16499.85 215
16501.07 228
16502.28 182
16503.49 201
16504.70 209
16505.92 198
16507.13 212
16508.34 181
16509.56 214
16510.77 210
16511.98 214
16513.19 215
16514.41 233
16515.62 195
16516.83 191
16518.05 231
16519.26 229
16520.47 198
16521.69 188
16522.90 200
16524.11 184
16525.33 201
16526.54 213
16527.76 227
16528.97 201
16530.18 184
16531.40 190
16532.61 198
16533.82 189
16535.04 209
16536.25 209
16537.47 186
16538.68 208
16539.89 198
16541.11 202
16542.32 212
16543.54 205
16544.75 199
16545.97 226
16547.18 209
16548.39 191
16549.61 190
16550.82 235
16552.04 216
16553.25 222
16554.47 210
16555.68 213
16556.90 194
16558.11 192
16559.33 202
16560.54 201
16561.76 204
16562.97 217
16564.19 209
16565.40 193
16566.62 217
16567.83 212
16569.05 215
16570.26 194
16571.48 212
16572.69 205
16573.91 207
16575.12 198
16576.34 201
16577.55 209
16578.77 196
16579.98 179
16581.20 186
16582.42 200
16583.63 195
16584.85 197
16586.06 184
16587.28 182
16588.49 180
16589.71 215
16590.93 211
16592.14 199
16593.36 190
16594.57 208
16595.79 202
16597.01 217
16598.22 230
16599.44 215
16600.66 197
16601.87 175
16603.09 190
16604.30 210
16605.52 220
16606.74 199
16607.95 223
16609.17 221
16610.39 206
16611.60 191
16612.82 203
16614.04 198
16615.25 191
16616.47 199
16617.69 222
16618.91 206
16620.12 188
16621.34 189
16622.56 186
16623.77 188
16624.99 183
16626.21 196
16627.43 213
16628.64 203
16629.86 188
16631.08 184
16632.30 185
16633.51 182
16634.73 194
16635.95 196
16637.17 202
16638.38 211
16639.60 191
16640.82 201
16642.04 195
16643.26 184
16644.47 188
16645.69 198
16646.91 195
16648.13 201
16649.35 202
16650.56 177
16651.78 193
16653.00 181
16654.22 201
16655.44 174
16656.65 189
16657.87 201
16659.09 201
16660.31 194
16661.53 185
16662.75 177
16663.97 192
16665.18 198
16666.40 194
16667.62 200
16668.84 187
16670.06 218
16671.28 198
16672.50 215
16673.72 194
16674.94 196
16676.15 211
16677.37 193
16678.59 193
16679.81 202
16681.03 202
16682.25 190
16683.47 189
16684.69 190
16685.91 199
16687.13 185
16688.35 222
16689.57 190
16690.79 195
16692.01 178
16693.23 192
16694.45 220
16695.67 193
16696.89 191
16698.11 197
16699.33 191
16700.55 187
16701.77 193
16702.99 209
16704.21 211
16705.43 184
16706.65 183
16707.87 198
16709.09 217
16710.31 188
16711.53 206
16712.75 203
16713.97 208
16715.19 190
16716.41 179
16717.63 196
16718.85 187
16720.07 183
16721.29 174
16722.51 192
16723.73 192
16724.95 204
16726.18 214
16727.40 207
16728.62 225
16729.84 205
16731.06 187
16732.28 201
16733.50 179
16734.72 198
16735.94 191
16737.17 190
16738.39 210
16739.61 221
16740.83 206
16742.05 162
16743.27 176
16744.49 191
16745.72 191
16746.94 190
16748.16 221
16749.38 197
16750.60 195
16751.83 162
16753.05 198
16754.27 182
16755.49 188
16756.71 170
16757.94 201
16759.16 207
16760.38 171
16761.60 183
16762.82 196
16764.05 192
16765.27 199
16766.49 198
16767.71 192
16768.94 226
16770.16 204
16771.38 201
16772.60 198
16773.83 188
16775.05 180
16776.27 195
16777.49 194
16778.72 196
16779.94 209
16781.16 200
16782.39 183
16783.61 174
16784.83 193
16786.06 212
16787.28 193
16788.50 207
16789.73 183
16790.95 196
16792.17 214
16793.40 203
16794.62 208
16795.84 205
16797.07 178
16798.29 182
16799.51 181
16800.74 195
16801.96 191
16803.18 196
16804.41 193
16805.63 185
16806.86 193
16808.08 204
16809.30 196
16810.53 190
16811.75 188
16812.98 194
16814.20 195
16815.42 229
16816.65 178
16817.87 191
16819.10 200
16820.32 198
16821.54 180
16822.77 176
16823.99 199
16825.22 185
16826.44 202
16827.67 183
16828.89 180
16830.12 175
16831.34 202
16832.57 214
16833.79 213
16835.02 203
16836.24 196
16837.47 228
16838.69 230
16839.92 218
16841.14 194
16842.37 207
16843.59 208
16844.82 213
16846.04 183
16847.27 212
16848.49 201
16849.72 206
16850.94 218
16852.17 211
16853.39 204
16854.62 202
16855.85 193
16857.07 203
16858.30 229
16859.52 217
16860.75 222
16861.97 226
16863.20 214
16864.43 219
16865.65 245
16866.88 222
16868.10 227
16869.33 227
16870.56 227
16871.78 220
16873.01 208
16874.24 249
16875.46 237
16876.69 225
16877.92 214
16879.14 257
16880.37 229
16881.59 255
16882.82 256
16884.05 238
16885.27 257
16886.50 248
16887.73 243
16888.96 241
16890.18 254
16891.41 235
16892.64 243
16893.86 258
16895.09 241
16896.32 221
16897.54 241
16898.77 261
16900.00 218
16901.23 237
16902.45 241
16903.68 236
16904.91 238
16906.14 229
16907.36 240
16908.59 261
16909.82 235
16911.05 237
16912.27 227
16913.50 220
16914.73 246
16915.96 233
16917.19 235
16918.41 224
16919.64 241
16920.87 223
16922.10 195
16923.33 219
16924.55 212
16925.78 231
16927.01 206
16928.24 251
16929.47 208
16930.69 204
16931.92 203
16933.15 211
16934.38 218
16935.61 214
16936.84 225
16938.07 206
16939.29 223
16940.52 197
16941.75 206
16942.98 213
16944.21 210
16945.44 220
16946.67 203
16947.90 205
16949.13 224
16950.35 212
16951.58 197
16952.81 223
16954.04 199
16955.27 195
16956.50 214
16957.73 225
16958.96 210
16960.19 224
16961.42 227
16962.65 224
16963.88 195
16965.11 205
16966.34 195
16967.57 186
16968.80 208
16970.03 227
16971.26 214
16972.49 214
16973.72 222
16974.95 225
16976.18 206
16977.41 199
16978.64 218
16979.87 189
16981.10 189
16982.33 187
16983.56 203
16984.79 210
16986.02 225
16987.25 204
16988.48 199
16989.71 194
16990.94 211
16992.17 221
16993.40 215
16994.63 231
16995.86 205
16997.09 225
16998.32 196
16999.55 194
17000.79 189
17002.02 206
17003.25 202
17004.48 211
17005.71 200
17006.94 208
17008.17 215
17009.40 194
17010.63 218
17011.87 214
17013.10 227
17014.33 217
17015.56 225
17016.79 205
17018.02 195
17019.25 190
17020.49 186
17021.72 193
17022.95 212
17024.18 193
17025.41 217
17026.64 180
17027.88 198
17029.11 207
17030.34 196
17031.57 193
17032.80 200
17034.04 220
17035.27 196
17036.50 193
17037.73 166
17038.97 204
17040.20 204
17041.43 212
17042.66 190
17043.90 216
17045.13 216
17046.36 183
17047.59 186
17048.83 185
17050.06 200
17051.29 194
17052.52 198
17053.76 199
17054.99 190
17056.22 183
17057.46 190
17058.69 174
17059.92 195
17061.15 191
17062.39 214
17063.62 201
17064.85 192
17066.09 202
17067.32 205
17068.55 190
17069.79 198
17071.02 191
17072.25 187
17073.49 174
17074.72 173
17075.96 197
17077.19 182
17078.42 222
17079.66 205
17080.89 190
17082.12 184
17083.36 164
17084.59 183
17085.83 171
17087.06 199
17088.29 188
17089.53 192
17090.76 187
17092.00 175
17093.23 156
17094.46 186
17095.70 182
17096.93 185
17098.17 178
17099.40 188
17100.64 191
17101.87 200
17103.11 163
17104.34 180
17105.58 175
17106.81 194
17108.05 190
17109.28 178
17110.51 179
17111.75 178
17112.98 185
17114.22 188
17115.45 219
17116.69 181
17117.93 186
17119.16 176
17120.40 169
17121.63 171
17122.87 160
17124.10 177
17125.34 175
17126.57 188
17127.81 190
17129.04 165
17130.28 176
17131.51 195
17132.75 173
17133.99 167
17135.22 184
17136.46 198
17137.69 186
17138.93 165
17140.17 170
17141.40 201
17142.64 185
17143.87 176
17145.11 166
17146.35 189
17147.58 182
17148.82 167
17150.05 175
17151.29 197
17152.53 197
17153.76 185
17155.00 152
17156.24 157
17157.47 169
17158.71 199
17159.95 176
17161.18 175
17162.42 195
17163.66 178
17164.89 193
17166.13 188
17167.37 178
17168.60 154
17169.84 180
17171.08 194
17172.32 180
17173.55 166
17174.79 177
17176.03 200
17177.26 181
17178.50 177
17179.74 169
17180.98 163
17182.21 203
17183.45 173
17184.69 149
17185.93 176
17187.16 180
17188.40 165
17189.64 186
17190.88 188
17192.12 172
17193.35 150
17194.59 169
17195.83 173
17197.07 164
17198.31 154
17199.54 191
17200.78 180
17202.02 179
17203.26 160
17204.50 165
17205.73 172
17206.97 182
17208.21 171
17209.45 196
17210.69 169
17211.93 174
17213.17 175
17214.40 152
17215.64 197
17216.88 175
17218.12 189
17219.36 173
17220.60 165
17221.84 139
17223.08 163
17224.31 168
17225.55 185
17226.79 186
17228.03 179
17229.27 180
17230.51 177
17231.75 175
17232.99 160
17234.23 167
17235.47 163
17236.71 183
17237.95 163
17239.19 192
17240.43 150
17241.66 144
17242.90 177
17244.14 172
17245.38 179
17246.62 160
17247.86 164
17249.10 175
17250.34 171
17251.58 184
17252.82 192
17254.06 174
17255.30 162
17256.54 168
17257.78 158
17259.02 144
17260.26 173
17261.50 185
17262.74 161
17263.99 151
17265.23 175
17266.47 171
17267.71 185
17268.95 174
17270.19 144
17271.43 144
17272.67 158
17273.91 152
17275.15 169
17276.39 177
17277.63 151
17278.87 166
17280.11 176
17281.36 168
17282.60 166
17283.84 172
17285.08 158
17286.32 151
17287.56 159
17288.80 155
17290.04 156
17291.29 166
17292.53 158
17293.77 156
17295.01 168
17296.25 167
17297.49 187
17298.73 169
17299.98 151
17301.22 157
17302.46 174
17303.70 154
17304.94 149
17306.19 144
17307.43 175
17308.67 174
17309.91 140
17311.15 161
17312.40 152
17313.64 168
17314.88 149
17316.12 166
17317.37 182
17318.61 158
17319.85 149
17321.09 161
17322.33 159
17323.58 128
17324.82 145
17326.06 155
17327.31 158
17328.55 166
17329.79 144
17331.03 148
17332.28 149
17333.52 166
17334.76 158
17336.01 149
17337.25 152
17338.49 158
17339.73 156
17340.98 149
17342.22 158
17343.46 168
17344.71 150
17345.95 151
17347.19 152
17348.44 158
17349.68 163
17350.92 159
17352.17 148
17353.41 162
17354.66 168
17355.90 143
17357.14 162
17358.39 171
17359.63 156
17360.87 157
17362.12 165
17363.36 163
17364.61 153
17365.85 138
17367.09 145
17368.34 150
17369.58 149
17370.83 154
17372.07 168
17373.32 141
17374.56 151
17375.80 168
17377.05 165
17378.29 144
17379.54 184
17380.78 139
17382.03 171
17383.27 161
17384.52 153
17385.76 158
17387.01 162
17388.25 160
17389.50 153
17390.74 167
17391.99 145
17393.23 178
17394.48 146
17395.72 172
17396.97 148
17398.21 163
17399.46 151
17400.70 157
17401.95 169
17403.19 164
17404.44 157
17405.68 161
17406.93 154
17408.18 168
17409.42 178
17410.67 172
17411.91 171
17413.16 171
17414.40 153
17415.65 148
17416.90 147
17418.14 164
17419.39 170
17420.63 168
17421.88 161
17423.13 162
17424.37 174
17425.62 160
17426.86 158
17428.11 160
17429.36 151
17430.60 148
17431.85 173
17433.10 181
17434.34 180
17435.59 192
17436.84 153
17438.08 169
17439.33 170
17440.58 172
17441.82 144
17443.07 147
17444.32 153
17445.56 168
17446.81 161
17448.06 167
17449.30 155
17450.55 149
17451.80 166
17453.05 166
17454.29 157
17455.54 160
17456.79 169
17458.04 157
17459.28 152
17460.53 156
17461.78 179
17463.03 160
17464.27 157
17465.52 151
17466.77 139
17468.02 166
17469.26 160
17470.51 163
17471.76 148
17473.01 181
17474.25 156
17475.50 162
17476.75 163
17478.00 162
17479.25 181
17480.50 166
17481.74 158
17482.99 159
17484.24 169
17485.49 163
17486.74 163
17487.99 154
17489.23 182
17490.48 155
17491.73 175
17492.98 153
17494.23 185
17495.48 167
17496.73 156
17497.97 159
17499.22 165
17500.47 172
17501.72 178
17502.97 165
17504.22 167
17505.47 161
17506.72 160
17507.97 184
17509.22 169
17510.46 174
17511.71 176
17512.96 178
17514.21 163
17515.46 148
17516.71 147
17517.96 168
17519.21 162
17520.46 190
17521.71 196
17522.96 164
17524.21 150
17525.46 151
17526.71 185
17527.96 167
17529.21 146
17530.46 166
17531.71 173
17532.96 159
17534.21 161
17535.46 154
17536.71 163
17537.96 160
17539.21 163
17540.46 167
17541.71 170
17542.96 171
17544.21 166
17545.46 168
17546.71 168
17547.96 175
17549.21 152
17550.46 161
17551.71 163
17552.97 182
17554.22 175
17555.47 199
17556.72 170
17557.97 171
17559.22 148
17560.47 162
17561.72 154
17562.97 163
17564.22 167
17565.48 158
17566.73 170
17567.98 163
17569.23 173
17570.48 186
17571.73 178
17572.98 175
17574.24 175
17575.49 174
17576.74 179
17577.99 157
17579.24 171
17580.49 174
17581.75 180
17583.00 184
17584.25 162
17585.50 174
17586.75 147
17588.00 173
17589.26 160
17590.51 159
17591.76 173
17593.01 174
17594.27 178
17595.52 168
17596.77 154
17598.02 149
17599.27 176
17600.53 170
17601.78 182
17603.03 173
17604.28 150
17605.54 179
17606.79 187
17608.04 164
17609.30 160
17610.55 172
17611.80 180
17613.05 152
17614.31 185
17615.56 183
17616.81 158
17618.07 157
17619.32 160
17620.57 178
17621.83 182
17623.08 156
17624.33 178
17625.59 167
17626.84 172
17628.09 170
17629.35 167
17630.60 159
17631.85 151
17633.11 164
17634.36 174
17635.61 152
17636.87 166
17638.12 157
17639.38 174
17640.63 157
17641.88 168
17643.14 167
17644.39 168
17645.65 162
17646.90 161
17648.15 171
17649.41 164
17650.66 189
17651.92 185
17653.17 165
17654.42 174
17655.68 179
17656.93 154
17658.19 160
17659.44 166
17660.70 132
17661.95 160
17663.21 130
17664.46 149
17665.72 155
17666.97 160
17668.23 173
17669.48 163
17670.74 152
17671.99 169
17673.25 182
17674.50 149
17675.76 163
17677.01 173
17678.27 157
17679.52 159
17680.78 157
17682.03 148
17683.29 168
17684.54 152
17685.80 164
17687.05 158
17688.31 160
17689.57 160
17690.82 175
17692.08 150
17693.33 161
17694.59 157
17695.84 170
17697.10 162
17698.36 170
17699.61 154
17700.87 156
17702.12 164
17703.38 181
17704.64 165
17705.89 168
17707.15 171
17708.40 163
17709.66 159
17710.92 155
17712.17 158
17713.43 149
17714.69 166
17715.94 182
17717.20 170
17718.46 152
17719.71 152
17720.97 182
17722.23 162
17723.48 157
17724.74 167
17726.00 163
17727.25 170
17728.51 173
17729.77 170
17731.03 178
17732.28 184
17733.54 175
17734.80 162
17736.05 176
17737.31 156
17738.57 168
17739.83 173
17741.08 159
17742.34 138
17743.60 157
17744.86 170
17746.11 164
17747.37 173
17748.63 158
17749.89 158
17751.15 170
17752.40 164
17753.66 162
17754.92 145
17756.18 166
17757.43 155
17758.69 150
17759.95 174
17761.21 159
17762.47 173
17763.73 150
17764.98 161
17766.24 171
17767.50 174
17768.76 129
17770.02 160
17771.28 180
17772.53 148
17773.79 147
17775.05 145
17776.31 151
17777.57 161
17778.83 165
17780.09 173
17781.35 143
17782.60 155
17783.86 165
17785.12 168
17786.38 142
17787.64 159
17788.90 158
17790.16 150
17791.42 151
17792.68 158
17793.94 169
17795.20 148
17796.46 159
17797.72 147
17798.97 144
17800.23 153
17801.49 161
17802.75 165
17804.01 178
17805.27 181
17806.53 171
17807.79 177
17809.05 142
17810.31 179
17811.57 157
17812.83 167
17814.09 143
17815.35 153
17816.61 151
17817.87 138
17819.13 161
17820.39 158
17821.65 151
17822.91 141
17824.17 148
17825.43 140
17826.69 157
17827.96 167
17829.22 153
17830.48 170
17831.74 150
17833.00 147
17834.26 146
17835.52 173
17836.78 159
17838.04 141
17839.30 151
17840.56 170
17841.82 147
17843.09 150
17844.35 149
17845.61 148
17846.87 155
17848.13 151
17849.39 146
17850.65 133
17851.91 147
17853.18 129
17854.44 144
17855.70 156
17856.96 147
17858.22 149
17859.48 150
17860.74 135
17862.01 130
17863.27 134
17864.53 143
17865.79 165
17867.05 142
17868.32 137
17869.58 131
17870.84 137
17872.10 146
17873.36 166
17874.63 135
17875.89 153
17877.15 154
17878.41 170
17879.68 156
17880.94 149
17882.20 147
17883.46 163
17884.73 157
17885.99 145
17887.25 158
17888.51 152
17889.78 124
17891.04 154
17892.30 166
17893.56 153
17894.83 138
17896.09 169
17897.35 167
17898.62 140
17899.88 141
17901.14 154
17902.41 153
17903.67 160
17904.93 143
17906.20 147
17907.46 131
17908.72 166
17909.99 147
17911.25 151
17912.51 150
17913.78 146
17915.04 152
17916.30 170
17917.57 156
17918.83 143
17920.09 156
17921.36 163
17922.62 146
17923.89 168
17925.15 166
17926.41 137
17927.68 152
17928.94 154
17930.21 148
17931.47 144
17932.73 140
17934.00 147
17935.26 160
17936.53 141
17937.79 143
17939.06 144
17940.32 157
17941.59 150
17942.85 145
17944.11 157
17945.38 153
17946.64 173
17947.91 149
17949.17 155
17950.44 135
17951.70 156
17952.97 152
17954.23 158
17955.50 149
17956.76 128
17958.03 119
17959.29 152
17960.56 139
17961.82 158
17963.09 139
17964.35 150
17965.62 142
17966.89 160
17968.15 148
17969.42 149
17970.68 136
17971.95 133
17973.21 149
17974.48 150
17975.74 153
17977.01 148
17978.28 161
17979.54 144
17980.81 142
17982.07 158
17983.34 142
17984.61 141
17985.87 162
17987.14 156
17988.40 148
17989.67 148
17990.94 150
17992.20 171
17993.47 147
17994.74 140
17996.00 153
17997.27 153
17998.54 141
17999.80 132
18001.07 151
18002.34 159
18003.60 155
18004.87 143
18006.14 157
18007.40 145
18008.67 158
18009.94 149
18011.20 166
18012.47 160
18013.74 146
18015.00 148
18016.27 155
18017.54 150
18018.81 139
18020.07 148
18021.34 152
18022.61 152
18023.88 126
18025.14 163
18026.41 160
18027.68 159
18028.95 147
18030.21 184
18031.48 140
18032.75 147
18034.02 155
18035.28 151
18036.55 158
18037.82 150
18039.09 159
18040.36 164
18041.62 153
18042.89 146
18044.16 140
18045.43 146
18046.70 158
18047.97 152
18049.23 158
18050.50 140
18051.77 155
18053.04 163
18054.31 160
18055.58 158
18056.84 183
18058.11 163
18059.38 158
18060.65 141
18061.92 131
18063.19 151
18064.46 167
18065.73 172
18067.00 161
18068.26 164
18069.53 142
18070.80 160
18072.07 144
18073.34 159
18074.61 157
18075.88 167
18077.15 166
18078.42 151
18079.69 164
18080.96 167
18082.23 165
18083.50 131
18084.77 137
18086.03 133
18087.30 152
18088.57 165
18089.84 161
18091.11 139
18092.38 169
18093.65 156
18094.92 161
18096.19 154
18097.46 156
18098.73 139
18100.00 142
18101.27 160
18102.54 150
18103.81 150
18105.08 174
18106.35 192
18107.63 163
18108.90 144
18110.17 140
18111.44 153
18112.71 156
18113.98 161
18115.25 142
18116.52 133
18117.79 152
18119.06 152
18120.33 156
18121.60 151
18122.87 169
18124.14 164
18125.42 149
18126.69 125
18127.96 152
18129.23 144
18130.50 151
18131.77 171
18133.04 163
18134.31 156
18135.58 147
18136.86 144
18138.13 139
18139.40 155
18140.67 152
18141.94 160
18143.21 144
18144.49 159
18145.76 151
18147.03 164
18148.30 140
18149.57 167
18150.84 160
18152.12 145
18153.39 146
18154.66 150
18155.93 143
18157.20 146
18158.48 149
18159.75 135
18161.02 138
18162.29 140
18163.57 142
18164.84 140
18166.11 138
18167.38 156
18168.66 159
18169.93 132
18171.20 163
18172.47 155
18173.75 161
18175.02 146
18176.29 130
18177.56 160
18178.84 145
18180.11 151
18181.38 139
18182.66 142
18183.93 112
18185.20 144
18186.48 153
18187.75 143
18189.02 132
18190.30 135
18191.57 140
18192.84 136
18194.12 142
18195.39 148
18196.66 150
18197.94 142
18199.21 154
18200.48 154
18201.76 158
18203.03 140
18204.30 159
18205.58 140
18206.85 159
18208.13 151
18209.40 163
18210.67 145
18211.95 132
18213.22 157
18214.50 138
18215.77 153
18217.04 150
18218.32 149
18219.59 161
18220.87 136
18222.14 157
18223.42 163
18224.69 155
18225.97 141
18227.24 133
18228.51 152
18229.79 142
18231.06 149
18232.34 149
18233.61 149
18234.89 147
18236.16 141
18237.44 164
18238.71 170
18239.99 153
18241.26 137
18242.54 147
18243.81 144
18245.09 171
18246.36 150
18247.64 150
18248.91 137
18250.19 139
18251.47 153
18252.74 149
18254.02 147
18255.29 159
18256.57 157
18257.84 141
18259.12 175
18260.39 154
18261.67 155
18262.95 155
18264.22 147
18265.50 156
18266.77 158
18268.05 143
18269.33 159
18270.60 145
18271.88 151
18273.15 156
18274.43 145
18275.71 156
18276.98 146
18278.26 142
18279.54 158
18280.81 166
18282.09 156
18283.37 170
18284.64 133
18285.92 157
18287.20 147
18288.47 162
18289.75 155
18291.03 159
18292.30 166
18293.58 158
18294.86 149
18296.13 139
18297.41 142
18298.69 151
18299.96 172
18301.24 173
18302.52 154
18303.80 161
18305.07 160
18306.35 144
18307.63 159
18308.91 135
18310.18 142
18311.46 159
18312.74 167
18314.02 139
18315.29 154
18316.57 174
18317.85 159
18319.13 156
18320.40 132
18321.68 173
18322.96 161
18324.24 152
18325.52 153
18326.79 149
18328.07 160
18329.35 163
18330.63 164
18331.91 154
18333.19 154
18334.46 143
18335.74 155
18337.02 160
18338.30 143
18339.58 156
18340.86 153
18342.13 150
18343.41 153
18344.69 145
18345.97 156
18347.25 149
18348.53 147
18349.81 146
18351.09 150
18352.36 159
18353.64 156
18354.92 163
18356.20 166
18357.48 154
18358.76 141
18360.04 164
18361.32 154
18362.60 156
18363.88 158
18365.16 170
18366.44 161
18367.72 143
18369.00 142
18370.27 161
18371.55 170
18372.83 144
18374.11 149
18375.39 139
18376.67 158
18377.95 147
18379.23 162
18380.51 158
18381.79 147
18383.07 148
18384.35 162
18385.63 155
18386.91 147
18388.19 140
18389.47 155
18390.75 182
18392.03 162
18393.31 143
18394.60 136
18395.88 143
18397.16 142
18398.44 150
18399.72 132
18401.00 154
18402.28 122
18403.56 132
18404.84 136
18406.12 147
18407.40 146
18408.68 150
18409.96 140
18411.24 143
18412.53 147
18413.81 149
18415.09 162
18416.37 153
18417.65 162
18418.93 144
18420.21 149
18421.49 159
18422.78 154
18424.06 154
18425.34 149
18426.62 143
18427.90 153
18429.18 166
18430.46 170
18431.75 153
18433.03 161
18434.31 151
18435.59 162
18436.87 163
18438.16 134
18439.44 148
18440.72 135
18442.00 138
18443.28 143
18444.57 147
18445.85 131
18447.13 140
18448.41 157
18449.70 155
18450.98 134
18452.26 143
18453.54 145
18454.83 166
18456.11 177
18457.39 155
18458.67 160
18459.96 142
18461.24 153
18462.52 167
18463.80 132
18465.09 158
18466.37 144
18467.65 156
18468.94 142
18470.22 154
18471.50 153
18472.78 148
18474.07 180
18475.35 146
18476.63 146
18477.92 167
18479.20 152
18480.48 159
18481.77 146
18483.05 150
18484.34 152
18485.62 154
18486.90 157
18488.19 155
18489.47 148
18490.75 163
18492.04 144
18493.32 158
18494.61 154
18495.89 157
18497.17 152
18498.46 152
18499.74 163
18501.03 151
18502.31 136
18503.59 133
18504.88 156
18506.16 152
18507.45 141
18508.73 144
18510.02 169
18511.30 163
18512.58 145
18513.87 145
18515.15 138
18516.44 167
18517.72 170
18519.01 130
18520.29 147
18521.58 158
18522.86 149
18524.15 156
18525.43 157
18526.72 166
18528.00 155
18529.29 163
18530.57 152
18531.86 156
18533.14 145
18534.43 141
18535.71 140
18537.00 171
18538.28 129
18539.57 135
18540.86 161
18542.14 159
18543.43 152
18544.71 164
18546.00 147
18547.28 165
18548.57 161
18549.85 155
18551.14 158
18552.43 144
18553.71 161
18555.00 159
18556.28 144
18557.57 156
18558.86 149
18560.14 177
18561.43 145
18562.72 157
18564.00 160
18565.29 148
18566.57 155
18567.86 148
18569.15 155
18570.43 174
18571.72 161
18573.01 146
18574.29 157
18575.58 142
18576.87 155
18578.15 164
18579.44 162
18580.73 178
18582.01 157
18583.30 156
18584.59 148
18585.88 168
18587.16 144
18588.45 163
18589.74 157
18591.02 160
18592.31 159
18593.60 164
18594.89 163
18596.17 146
18597.46 153
18598.75 168
18600.04 167
18601.32 191
18602.61 168
18603.90 151
18605.19 164
18606.47 161
18607.76 172
18609.05 148
18610.34 140
18611.63 153
18612.91 159
18614.20 161
18615.49 180
18616.78 175
18618.07 142
18619.35 160
18620.64 170
18621.93 161
18623.22 150
18624.51 148
18625.80 158
18627.09 158
18628.37 162
18629.66 160
18630.95 163
18632.24 164
18633.53 146
18634.82 138
18636.11 169
18637.39 166
18638.68 158
18639.97 156
18641.26 149
18642.55 167
18643.84 174
18645.13 157
18646.42 150
18647.71 153
18649.00 169
18650.29 155
18651.58 145
18652.86 136
18654.15 153
18655.44 162
18656.73 140
18658.02 145
18659.31 132
18660.60 146
18661.89 141
18663.18 172
18664.47 142
18665.76 146
18667.05 141
18668.34 161
18669.63 128
18670.92 129
18672.21 162
18673.50 172
18674.79 154
18676.08 147
18677.37 142
18678.66 155
18679.95 159
18681.24 143
18682.53 135
18683.82 160
18685.11 155
18686.40 162
18687.69 138
18688.99 140
18690.28 124
18691.57 132
18692.86 144
18694.15 139
18695.44 144
18696.73 132
18698.02 127
18699.31 145
18700.60 142
18701.89 143
18703.19 132
18704.48 142
18705.77 135
18707.06 142
18708.35 152
18709.64 150
18710.93 135
18712.22 147
18713.52 145
18714.81 137
18716.10 133
18717.39 149
18718.68 141
18719.97 139
18721.27 138
18722.56 134
18723.85 133
18725.14 151
18726.43 139
18727.72 128
18729.02 156
18730.31 147
18731.60 144
18732.89 158
18734.19 135
18735.48 138
18736.77 124
18738.06 137
18739.35 158
18740.65 142
18741.94 143
18743.23 134
18744.52 131
18745.82 137
18747.11 140
18748.40 154
18749.70 134
18750.99 141
18752.28 151
18753.57 155
18754.87 136
18756.16 144
18757.45 158
18758.75 138
18760.04 137
18761.33 142
18762.63 136
18763.92 137
18765.21 141
18766.50 132
18767.80 143
18769.09 152
18770.38 158
18771.68 137
18772.97 137
18774.27 139
18775.56 145
18776.85 147
18778.15 157
18779.44 175
18780.73 126
18782.03 134
18783.32 137
18784.62 139
18785.91 139
18787.20 143
18788.50 128
18789.79 154
18791.09 132
18792.38 120
18793.67 145
18794.97 127
18796.26 125
18797.56 128
18798.85 141
18800.15 140
18801.44 127
18802.74 136
18804.03 136
18805.32 135
18806.62 144
18807.91 144
18809.21 148
18810.50 146
18811.80 117
18813.09 145
18814.39 133
18815.68 134
18816.98 132
18818.27 140
18819.57 137
18820.86 153
18822.16 146
18823.45 124
18824.75 133
18826.05 138
18827.34 125
18828.64 135
18829.93 136
18831.23 139
18832.52 153
18833.82 134
18835.11 128
18836.41 134
18837.71 135
18839.00 126
18840.30 133
18841.59 124
18842.89 143
18844.18 133
18845.48 147
18846.78 139
18848.07 140
18849.37 140
18850.67 139
18851.96 122
18853.26 154
18854.55 121
18855.85 136
18857.15 160
18858.44 149
18859.74 148
18861.04 131
18862.33 129
18863.63 124
18864.93 135
18866.22 155
18867.52 143
18868.82 148
18870.11 153
18871.41 168
18872.71 156
18874.00 144
18875.30 149
18876.60 131
18877.90 157
18879.19 134
18880.49 130
18881.79 130
18883.09 130
18884.38 161
18885.68 149
18886.98 145
18888.27 125
18889.57 121
18890.87 144
18892.17 146
18893.47 139
18894.76 137
18896.06 152
18897.36 122
18898.66 156
18899.95 151
18901.25 134
18902.55 144
18903.85 150
18905.15 148
18906.44 141
18907.74 137
18909.04 125
18910.34 144
18911.64 137
18912.94 135
18914.23 131
18915.53 150
18916.83 138
18918.13 149
18919.43 151
18920.73 163
18922.03 142
18923.32 140
18924.62 147
18925.92 154
18927.22 134
18928.52 131
18929.82 154
18931.12 150
18932.42 139
18933.72 146
18935.01 119
18936.31 132
18937.61 135
18938.91 147
18940.21 157
18941.51 146
18942.81 128
18944.11 130
18945.41 134
18946.71 128
18948.01 133
18949.31 142
18950.61 140
18951.91 148
18953.21 148
18954.51 155
18955.81 115
18957.11 123
18958.41 120
18959.71 131
18961.01 124
18962.31 145
18963.61 146
18964.91 136
18966.21 128
18967.51 117
18968.81 125
18970.11 123
18971.41 119
18972.71 125
18974.01 138
18975.31 129
18976.61 142
18977.91 137
18979.21 130
18980.51 127
18981.81 168
18983.11 125
18984.41 135
18985.71 133
18987.02 138
18988.32 159
18989.62 133
18990.92 149
18992.22 150
18993.52 132
18994.82 146
18996.12 141
18997.42 128
18998.73 143
19000.03 128
19001.33 141
19002.63 128
19003.93 139
19005.23 130
19006.53 136
19007.84 149
19009.14 143
19010.44 128
19011.74 126
19013.04 147
19014.34 136
19015.65 132
19016.95 112
19018.25 134
19019.55 136
19020.85 144
19022.16 115
19023.46 136
19024.76 144
19026.06 127
19027.37 141
19028.67 142
19029.97 134
19031.27 119
19032.57 149
19033.88 127
19035.18 131
19036.48 123
19037.79 136
19039.09 150
19040.39 150
19041.69 133
19043.00 134
19044.30 127
19045.60 123
19046.90 132
19048.21 149
19049.51 142
19050.81 129
19052.12 137
19053.42 126
19054.72 139
19056.03 127
19057.33 136
19058.63 120
19059.94 147
19061.24 126
19062.54 134
19063.85 125
19065.15 126
19066.45 121
19067.76 133
19069.06 143
19070.37 133
19071.67 132
19072.97 126
19074.28 165
19075.58 139
19076.88 138
19078.19 128
19079.49 135
19080.80 109
19082.10 133
19083.41 121
19084.71 127
19086.01 128
19087.32 140
19088.62 140
19089.93 149
19091.23 142
19092.54 132
19093.84 138
19095.14 126
19096.45 150
19097.75 135
19099.06 157
19100.36 157
19101.67 145
19102.97 127
19104.28 145
19105.58 153
19106.89 160
19108.19 139
19109.50 143
19110.80 144
19112.11 139
19113.41 144
19114.72 142
19116.02 151
19117.33 144
19118.64 132
19119.94 122
19121.25 142
19122.55 130
19123.86 137
19125.16 140
19126.47 155
19127.77 148
19129.08 144
19130.39 162
19131.69 139
19133.00 139
19134.30 136
19135.61 133
19136.92 142
19138.22 134
19139.53 124
19140.83 137
19142.14 155
19143.45 143
19144.75 122
19146.06 130
19147.37 144
19148.67 129
19149.98 131
19151.28 126
19152.59 136
19153.90 128
19155.20 155
19156.51 144
19157.82 126
19159.12 145
19160.43 158
19161.74 146
19163.05 148
19164.35 127
19165.66 132
19166.97 149
19168.27 147
19169.58 140
19170.89 134
19172.19 155
19173.50 107
19174.81 140
19176.12 123
19177.42 140
19178.73 142
19180.04 137
19181.35 143
19182.65 127
19183.96 136
19185.27 132
19186.58 135
19187.89 136
19189.19 132
19190.50 135
19191.81 145
19193.12 144
19194.42 143
19195.73 134
19197.04 143
19198.35 134
19199.66 146
19200.97 118
19202.27 123
19203.58 143
19204.89 136
19206.20 119
19207.51 132
19208.82 143
19210.12 147
19211.43 145
19212.74 126
19214.05 141
19215.36 124
19216.67 123
19217.98 142
19219.28 149
19220.59 131
19221.90 136
19223.21 136
19224.52 130
19225.83 128
19227.14 129
19228.45 121
19229.76 125
19231.07 135
19232.38 124
19233.68 131
19234.99 120
19236.30 135
19237.61 139
19238.92 136
19240.23 130
19241.54 149
19242.85 142
19244.16 152
19245.47 150
19246.78 124
19248.09 128
19249.40 125
19250.71 144
19252.02 134
19253.33 149
19254.64 132
19255.95 145
19257.26 136
19258.57 149
19259.88 147
19261.19 144
19262.50 151
19263.81 160
19265.12 143
19266.43 143
19267.74 126
19269.05 128
19270.36 147
19271.67 135
19272.99 132
19274.30 113
19275.61 145
19276.92 142
19278.23 138
19279.54 126
19280.85 140
19282.16 135
19283.47 146
19284.78 136
19286.09 121
19287.41 125
19288.72 124
19290.03 135
19291.34 121
19292.65 122
19293.96 133
19295.27 127
19296.58 138
19297.90 130
19299.21 121
19300.52 126
19301.83 124
19303.14 131
19304.45 140
19305.77 132
19307.08 138
19308.39 132
19309.70 126
19311.01 154
19312.33 125
19313.64 135
19314.95 133
19316.26 137
19317.57 143
19318.89 156
19320.20 164
19321.51 143
19322.82 139
19324.14 138
19325.45 138
19326.76 134
19328.07 119
19329.39 129
19330.70 117
19332.01 135
19333.32 142
19334.64 139
19335.95 131
19337.26 144
19338.58 140
19339.89 132
19341.20 119
19342.51 147
19343.83 104
19345.14 134
19346.45 153
19347.77 122
19349.08 134
19350.39 133
19351.71 120
19353.02 141
19354.33 137
19355.65 133
19356.96 136
19358.27 124
19359.59 138
19360.90 145
19362.21 141
19363.53 133
19364.84 144
19366.16 130
19367.47 132
19368.78 123
19370.10 129
19371.41 119
19372.73 136
19374.04 128
19375.35 149
19376.67 132
19377.98 130
19379.30 133
19380.61 135
19381.93 134
19383.24 126
19384.55 137
19385.87 134
19387.18 123
19388.50 139
19389.81 145
19391.13 143
19392.44 136
19393.76 131
19395.07 136
19396.39 137
19397.70 129
19399.02 138
19400.33 134
19401.65 132
19402.96 137
19404.28 137
19405.59 139
19406.91 134
19408.22 148
19409.54 103
19410.85 133
19412.17 148
19413.48 144
19414.80 123
19416.11 150
19417.43 148
19418.75 120
19420.06 116
19421.38 139
19422.69 135
19424.01 148
19425.32 149
19426.64 138
19427.96 129
19429.27 119
19430.59 119
19431.90 127
19433.22 121
19434.54 140
19435.85 135
19437.17 136
19438.49 150
19439.80 138
19441.12 120
19442.43 143
19443.75 141
19445.07 130
19446.38 137
19447.70 144
19449.02 131
19450.33 145
19451.65 122
19452.97 126
19454.28 138
19455.60 127
19456.92 126
19458.23 142
19459.55 122
19460.87 139
19462.19 130
19463.50 137
19464.82 125
19466.14 125
19467.45 143
19468.77 139
19470.09 157
19471.41 164
19472.72 153
19474.04 145
19475.36 131
19476.68 119
19477.99 140
19479.31 146
19480.63 145
19481.95 136
19483.27 119
19484.58 143
19485.90 138
19487.22 118
19488.54 144
19489.85 142
19491.17 136
19492.49 132
19493.81 152
19495.13 137
19496.45 156
19497.76 128
19499.08 133
19500.40 135
19501.72 135
19503.04 124
19504.36 125
19505.67 124
19506.99 135
19508.31 119
19509.63 128
19510.95 140
19512.27 143
19513.59 138
19514.91 146
19516.22 120
19517.54 138
19518.86 132
19520.18 136
19521.50 133
19522.82 122
19524.14 123
19525.46 129
19526.78 129
19528.10 134
19529.42 126
19530.74 123
19532.06 127
19533.37 139
19534.69 155
19536.01 144
19537.33 128
19538.65 152
19539.97 138
19541.29 151
19542.61 129
19543.93 133
19545.25 144
19546.57 140
19547.89 134
19549.21 130
19550.53 139
19551.85 123
19553.17 139
19554.49 131
19555.81 133
19557.13 119
19558.45 127
19559.77 133
19561.09 134
19562.41 125
19563.74 130
19565.06 135
19566.38 140
19567.70 128
19569.02 128
19570.34 135
19571.66 137
19572.98 136
19574.30 123
19575.62 125
19576.94 139
19578.26 119
19579.59 134
19580.91 134
19582.23 138
19583.55 144
19584.87 140
19586.19 134
19587.51 139
19588.83 144
19590.16 132
19591.48 122
19592.80 127
19594.12 126
19595.44 131
19596.76 126
19598.08 136
19599.41 138
19600.73 125
19602.05 135
19603.37 157
19604.69 122
19606.02 118
19607.34 122
19608.66 110
19609.98 119
19611.30 129
19612.63 133
19613.95 125
19615.27 134
19616.59 139
19617.91 133
19619.24 122
19620.56 121
19621.88 132
19623.20 150
19624.53 134
19625.85 123
19627.17 118
19628.50 133
19629.82 115
19631.14 138
19632.46 130
19633.79 128
19635.11 144
19636.43 139
19637.76 133
19639.08 130
19640.40 126
19641.72 144
19643.05 148
19644.37 138
19645.69 150
19647.02 140
19648.34 139
19649.66 129
19650.99 117
19652.31 122
19653.64 161
19654.96 117
19656.28 153
19657.61 126
19658.93 134
19660.25 143
19661.58 145
19662.90 135
19664.23 124
19665.55 127
19666.87 154
19668.20 144
19669.52 130
19670.85 134
19672.17 158
19673.49 144
19674.82 149
19676.14 136
19677.47 142
19678.79 158
19680.12 135
19681.44 111
19682.76 127
19684.09 130
19685.41 151
19686.74 143
19688.06 114
19689.39 129
19690.71 145
19692.04 141
19693.36 143
19694.69 137
19696.01 142
19697.34 120
19698.66 146
19699.99 132
19701.31 129
19702.64 129
19703.96 123
19705.29 139
19706.61 146
19707.94 113
19709.26 107
19710.59 133
19711.92 142
19713.24 131
19714.57 124
19715.89 134
19717.22 153
19718.54 137
19719.87 157
19721.20 129
19722.52 133
19723.85 146
19725.17 144
19726.50 139
19727.83 134
19729.15 118
19730.48 132
19731.80 131
19733.13 131
19734.46 123
19735.78 139
19737.11 139
19738.44 141
19739.76 134
19741.09 141
19742.41 171
19743.74 142
19745.07 128
19746.39 133
19747.72 124
19749.05 117
19750.37 153
19751.70 125
19753.03 125
19754.36 126
19755.68 136
19757.01 132
19758.34 133
19759.66 151
19760.99 122
19762.32 160
19763.65 134
19764.97 124
19766.30 138
19767.63 126
19768.95 114
19770.28 133
19771.61 146
19772.94 127
19774.27 123
19775.59 141
19776.92 138
19778.25 141
19779.58 125
19780.90 150
19782.23 131
19783.56 139
19784.89 121
19786.22 138
19787.54 138
19788.87 116
19790.20 137
19791.53 143
19792.86 157
19794.18 140
19795.51 139
19796.84 142
19798.17 128
19799.50 136
19800.83 133
19802.16 152
19803.48 124
19804.81 134
19806.14 133
19807.47 141
19808.80 115
19810.13 118
19811.46 132
19812.79 144
19814.11 118
19815.44 133
19816.77 140
19818.10 116
19819.43 123
19820.76 132
19822.09 123
19823.42 135
19824.75 136
19826.08 140
19827.41 126
19828.74 129
19830.07 150
19831.39 139
19832.72 146
19834.05 120
19835.38 156
19836.71 129
19838.04 131
19839.37 139
19840.70 126
19842.03 113
19843.36 127
19844.69 129
19846.02 136
19847.35 116
19848.68 119
19850.01 128
19851.34 114
19852.67 112
19854.00 129
19855.33 135
19856.66 127
19857.99 133
19859.33 114
19860.66 125
19861.99 131
19863.32 135
19864.65 125
19865.98 134
19867.31 109
19868.64 125
19869.97 136
19871.30 127
19872.63 146
19873.96 126
19875.29 129
19876.63 135
19877.96 137
19879.29 124
19880.62 125
19881.95 150
19883.28 130
19884.61 135
19885.94 135
19887.28 134
19888.61 130
19889.94 125
19891.27 114
19892.60 128
19893.93 147
19895.26 124
19896.60 121
19897.93 122
19899.26 116
19900.59 141
19901.92 132
19903.26 129
19904.59 122
19905.92 119
19907.25 126
19908.58 119
19909.92 143
19911.25 164
19912.58 138
19913.91 118
19915.24 134
19916.58 113
19917.91 134
19919.24 120
19920.57 129
19921.91 138
19923.24 120
19924.57 128
19925.91 122
19927.24 124
19928.57 145
19929.90 135
19931.24 112
19932.57 149
19933.90 131
19935.24 150
19936.57 118
19937.90 131
19939.23 129
19940.57 127
19941.90 130
19943.23 139
19944.57 136
19945.90 119
19947.23 128
19948.57 129
19949.90 148
19951.23 128
19952.57 133
19953.90 140
19955.24 135
19956.57 131
19957.90 153
19959.24 130
19960.57 120
19961.90 139
19963.24 154
19964.57 142
19965.91 137
19967.24 131
19968.58 127
19969.91 131
19971.24 119
19972.58 144
19973.91 127
19975.25 143
19976.58 130
19977.92 145
19979.25 128
19980.58 153
19981.92 139
19983.25 156
19984.59 139
19985.92 146
19987.26 140
19988.59 121
19989.93 146
19991.26 137
19992.60 127
19993.93 128
19995.27 146
19996.60 154
19997.94 131
19999.27 132
20000.61 144
20001.94 125
20003.28 136
20004.61 148
20005.95 139
20007.28 139
20008.62 126
20009.96 147
20011.29 147
20012.63 152
20013.96 124
20015.30 150
20016.63 136
20017.97 127
20019.30 146
20020.64 135
20021.98 146
20023.31 137
20024.65 136
20025.98 128
20027.32 132
20028.66 134
20029.99 132
20031.33 141
20032.67 138
20034.00 122
20035.34 129
20036.67 145
20038.01 148
20039.35 130
20040.68 139
20042.02 127
20043.36 138
20044.69 135
20046.03 132
20047.37 134
20048.70 151
20050.04 140
20051.38 124
20052.71 134
20054.05 129
20055.39 133
20056.73 154
20058.06 138
20059.40 136
20060.74 149
20062.07 140
20063.41 146
20064.75 134
20066.09 141
20067.42 137
20068.76 138
20070.10 153
20071.44 125
20072.77 121
20074.11 145
20075.45 137
20076.79 123
20078.13 128
20079.46 136
20080.80 150
20082.14 134
20083.48 144
20084.81 140
20086.15 130
20087.49 150
20088.83 151
20090.17 141
20091.51 125
20092.84 138
20094.18 158
20095.52 125
20096.86 143
20098.20 142
20099.54 121
20100.87 124
20102.21 146
20103.55 125
20104.89 132
20106.23 129
20107.57 128
20108.91 127
20110.25 138
20111.58 144
20112.92 145
20114.26 148
20115.60 122
20116.94 134
20118.28 153
20119.62 144
20120.96 145
20122.30 134
20123.64 144
20124.98 138
20126.31 126
20127.65 150
20128.99 109
